# Supplementary material for: A randomized cross-over trial investigating differences in 24-h personal air and skin temperatures using wearable sensors between two climatologically contrasting settings
Source: Sci Rep. 2021 Nov 10;11:22020. doi: 10.1038/s41598-021-01180-y (PMC8580978; doi:10.1038/s41598-021-01180-y)
Supplement: Supplementary file 2 — Supplementary Data. [file 41598_2021_1180_MOESM2_ESM.zip]

Archive with 123 entries (120 files):
- New folder/
- New folder/.Rhistory
- New folder/new/
- New folder/new/.RData
- New folder/new/.Rhistory
- New folder/new/T10_A1new.csv
- New folder/new/T10_A2new.csv
- New folder/new/T10_S1new.csv
- New folder/new/T10_S2new.csv
- New folder/new/T11_A1new.csv
- New folder/new/T11_A2new.csv
- New folder/new/T11_S1new.csv
- New folder/new/T11_S2new.csv
- New folder/new/T12_A1new.csv
- New folder/new/T12_A2new.csv
- New folder/new/T12_S1new.csv
- New folder/new/T12_S2new.csv
- New folder/new/T13_A2new.csv
- New folder/new/T13_S2new.csv
- New folder/new/T14_A2new.csv
- New folder/new/T14_S2new.csv
- New folder/new/T15_A1new.csv
- New folder/new/T15_S1new.csv
- New folder/new/T16_A1new.csv
- New folder/new/T16_A2new.csv
- New folder/new/T16_S1new.csv
- New folder/new/T16_S2new.csv
- New folder/new/T17_A1new.csv
- New folder/new/T17_A2new.csv
- New folder/new/T17_S1new.csv
- New folder/new/T18_A1new.csv
- New folder/new/T18_A2new.csv
- New folder/new/T18_S2new.csv
- New folder/new/T19_A1new.csv
- New folder/new/T19_A2new.csv
- New folder/new/T19_S2new.csv
- New folder/new/T21_A2new.csv
- New folder/new/T21_S2new.csv
- New folder/new/T22_A2new.csv
- New folder/new/T22_S2new.csv
- New folder/new/T23_A2new.csv
- New folder/new/T23_S2new.csv
- New folder/new/T24_A1new.csv
- New folder/new/T24_A2new.csv
- New folder/new/T24_S1new.csv
- New folder/new/T24_S2new.csv
- New folder/new/T26_A1new.csv
- New folder/new/T26_A2new.csv
- New folder/new/T26_S1new.csv
- New folder/new/T26_S2new.csv
- New folder/new/T29_A1new.csv
- New folder/new/T29_S1new.csv
- New folder/new/T29_S2new.csv
- New folder/new/T31_A1new.csv
- New folder/new/T31_S1new.csv
- New folder/new/T31_S2new.csv
- New folder/new/T33_A1new.csv
- New folder/new/T33_S1new.csv
- New folder/new/T33_S2new.csv
- New folder/new/T34_A1new.csv
- New folder/new/T34_S1new.csv
- New folder/new/T34_S2new.csv
- New folder/new/T35_A1new.csv
- New folder/new/T35_A2new.csv
- New folder/new/T35_S1new.csv
- New folder/new/T35_S2new.csv
- New folder/new/T37_A1new.csv
- New folder/new/T37_A2new.csv
- New folder/new/T37_S1new.csv
- New folder/new/T38_A1new.csv
- New folder/new/T38_A2new.csv
- New folder/new/T38_S1new.csv
- New folder/new/T38_S2new.csv
- New folder/new/T42_A1new.csv
- New folder/new/T42_A2new.csv
- New folder/new/T42_S1new.csv
- New folder/new/T42_S2new.csv
- New folder/new/T43_A1new.csv
- New folder/new/T43_S1new.csv
- New folder/new/T45_A1new.csv
- New folder/new/T45_A2new.csv
- New folder/new/T45_S1new.csv
- New folder/new/T45_S2new.csv
- New folder/new/T46_A2new.csv
- New folder/new/T46_S2new.csv
- New folder/new/T47_A2new.csv
- New folder/new/T47_S2new.csv
- New folder/new/T51_A2new.csv
- New folder/new/T51_S2new.csv
- New folder/new/T52_A2new.csv
- New folder/new/T52_S2new.csv
- New folder/new/T53_A1new.csv
- New folder/new/T53_S1new.csv
- New folder/new/T54_A2new.csv
- New folder/new/T54_S2new.csv
- New folder/new/T56_A2new.csv
- New folder/new/T56_S2new.csv
- New folder/new/T60_A1new.csv
- New folder/new/T60_A2new.csv
- New folder/new/T60_S1new.csv
- New folder/new/T60_S2new.csv
- New folder/new/T61_A2new.csv
- New folder/new/T61_S2new.csv
- New folder/new/T64_A2new.csv
- New folder/new/T64_S2new.csv
- New folder/new/T66_A2new.csv
- New folder/new/T66_S2new.csv
- New folder/new/T67_A2new.csv
- New folder/new/T67_S2new.csv
- New folder/temp.Rproj
- New folder/tempOR.html
- New folder/tempOR.Rmd
- New folder/temp_files/
- New folder/temp_files/24-H diary en version-missing.xlsx
- New folder/temp_files/apeaks_skin_all.csv
- New folder/temp_files/Chronotype_Revised_Theo.csv
- New folder/temp_files/Demographics.csv
- New folder/temp_files/diaryfinal_new.csv
- New folder/temp_files/peaks_skin_all.csv
- New folder/temp_files/rdiaryfinal_new.csv
- New folder/temp_files/Recruitment Management Form-use in R.csv
- New folder/temp_files/TNUMAIR.csv
- New folder/temp_files/TNUMSKIN.csv
