# Supplementary material for: A randomized cross-over trial investigating differences in 24-h personal air and skin temperatures using wearable sensors between two climatologically contrasting settings
Source: Sci Rep. 2021 Nov 10;11:22020. doi: 10.1038/s41598-021-01180-y (PMC8580978; doi:10.1038/s41598-021-01180-y)
Supplement: Supplementary file 2 — Supplementary Data. [file 41598_2021_1180_MOESM2_ESM.zip › New folder/new/T10_A1new.csv]

Index	Date	Temperature	Activity	X-axis	Y-axis	Z-axis	Marker
42840	26/07/2018--05:00:00	30.23	0	-0.0195762	-0.0616242	-101.131
42900	26/07/2018--05:01:00	30.24	0	-0.0195762	-0.0616242	-101.131
42960	26/07/2018--05:02:00	30.22	0	-0.0195762	-0.0616242	-101.131
43020	26/07/2018--05:03:00	30.24	0	-0.0195762	-0.0616242	-101.131
43080	26/07/2018--05:04:00	30.24	0	-0.0195762	-0.0616242	-101.131
43140	26/07/2018--05:05:00	30.23	0	-0.0195762	-0.0616242	-101.131
43200	26/07/2018--05:06:00	30.22	0	-0.0195762	-0.0616242	-101.131
43260	26/07/2018--05:07:00	30.22	0	-0.0195762	-0.0616242	-101.131
43320	26/07/2018--05:08:00	30.23	0	-0.0195762	-0.0616242	-101.131
43380	26/07/2018--05:09:00	30.24	0	-0.0195762	-0.0616242	-101.131
43440	26/07/2018--05:10:00	30.23	0	-0.0195762	-0.0616242	-101.131
43500	26/07/2018--05:11:00	30.25	0	-0.0195762	-0.0616242	-101.131
43560	26/07/2018--05:12:00	30.25	0	-0.0195762	-0.0616242	-101.131
43620	26/07/2018--05:13:00	30.23	0	-0.0195762	-0.0616242	-101.131
43680	26/07/2018--05:14:00	30.25	0	-0.0195762	-0.0616242	-102.579
43740	26/07/2018--05:15:00	30.23	0	-0.0195762	-0.0616242	-101.131
43800	26/07/2018--05:16:00	30.25	0	-0.0195762	-0.0616242	-101.131
43860	26/07/2018--05:17:00	30.25	0	-0.0195762	-0.0616242	-101.131
43920	26/07/2018--05:18:00	30.24	0	-0.0195762	-0.0616242	-101.131
43980	26/07/2018--05:19:00	30.24	0	-0.0195762	-0.0616242	-101.131
44040	26/07/2018--05:20:00	30.25	0	-0.0195762	-0.0616242	-101.131
44100	26/07/2018--05:21:00	30.26	0	-0.0195762	-0.0616242	-101.131
44160	26/07/2018--05:22:00	30.27	0	-0.0195762	-0.0616242	-101.131
44220	26/07/2018--05:23:00	30.25	0	-0.0195762	-0.0616242	-101.131
44280	26/07/2018--05:24:00	30.25	0	-0.0195762	-0.0616242	-101.131
44340	26/07/2018--05:25:00	30.26	0	-0.0195762	-0.0616242	-101.131
44400	26/07/2018--05:26:00	30.27	0	-0.0195762	-0.0616242	-101.131
44460	26/07/2018--05:27:00	30.25	0	-0.0195762	-0.0616242	-102.579
44520	26/07/2018--05:28:00	30.26	0	-0.0195762	-0.0616242	-102.579
44580	26/07/2018--05:29:00	30.27	0	-0.0195762	-0.0616242	-101.131
44640	26/07/2018--05:30:00	30.26	0	-0.0195762	-0.0616242	-101.131
44700	26/07/2018--05:31:00	30.27	0	-0.0195762	-0.0616242	-101.131
44760	26/07/2018--05:32:00	30.27	0	-0.0195762	-0.0616242	-101.131
44820	26/07/2018--05:33:00	30.27	0	-0.0195762	-0.0616242	-101.131
44880	26/07/2018--05:34:00	30.27	0	-0.0195762	-0.0616242	-101.131
44940	26/07/2018--05:35:00	30.28	0	-0.0195762	-0.0616242	-101.131
45000	26/07/2018--05:36:00	30.26	0	-0.0195762	-0.0616242	-101.131
45060	26/07/2018--05:37:00	30.27	0	-0.0195762	-0.0616242	-102.579
45120	26/07/2018--05:38:00	30.27	0	-0.0195762	-0.0616242	-101.131
45180	26/07/2018--05:39:00	30.27	0	-0.0195762	-0.0616242	-101.131
45240	26/07/2018--05:40:00	30.27	0	-0.0195762	-0.0616242	-101.131
45300	26/07/2018--05:41:00	30.27	0	-0.0195762	-0.0616242	-101.131
45360	26/07/2018--05:42:00	30.27	0	-0.0195762	-0.0616242	-101.131
45420	26/07/2018--05:43:00	30.27	0	-0.0195762	-0.0616242	-101.131
45480	26/07/2018--05:44:00	30.26	0	-0.0195762	-0.0616242	-101.131
45540	26/07/2018--05:45:00	30.26	0	-0.0195762	-0.0616242	-101.131
45600	26/07/2018--05:46:00	30.29	0	-0.0195762	-0.0616242	-101.131
45660	26/07/2018--05:47:00	30.25	0	-0.0195762	-0.0616242	-101.131
45720	26/07/2018--05:48:00	30.27	0	-0.0195762	-0.0616242	-101.131
45780	26/07/2018--05:49:00	30.27	0	-0.0195762	-0.0616242	-102.579
45840	26/07/2018--05:50:00	30.28	0	-0.0195762	-0.0616242	-101.131
45900	26/07/2018--05:51:00	30.29	0	-0.0195762	-0.0616242	-101.131
45960	26/07/2018--05:52:00	30.27	0	-0.0195762	-0.0616242	-102.579
46020	26/07/2018--05:53:00	30.28	0	-0.0195762	-0.0616242	-101.131
46080	26/07/2018--05:54:00	30.28	0	-0.0195762	-0.0616242	-101.131
46140	26/07/2018--05:55:00	30.29	0	-0.0195762	-0.0616242	-101.131
46200	26/07/2018--05:56:00	30.29	0	-0.0195762	-0.0616242	-101.131
46260	26/07/2018--05:57:00	30.28	0	-0.0195762	-0.0616242	-101.131
46320	26/07/2018--05:58:00	30.3	0	-0.0195762	-0.0616242	-101.131
46380	26/07/2018--05:59:00	30.29	0	-0.0195762	-0.0616242	-101.131
46440	26/07/2018--06:00:00	30.29	0	-0.0195762	-0.0616242	-101.131
46500	26/07/2018--06:01:00	30.29	0	-0.0195762	-0.0616242	-101.131
46560	26/07/2018--06:02:00	30.27	0	-0.0195762	-0.0616242	-101.131
46620	26/07/2018--06:03:00	30.29	0	-0.0195762	-0.0616242	-102.579
46680	26/07/2018--06:04:00	30.3	0	-0.0195762	-0.0616242	-101.131
46740	26/07/2018--06:05:00	30.3	0	-0.0195762	-0.0616242	-102.579
46800	26/07/2018--06:06:00	30.29	0	-0.0195762	-0.0616242	-101.131
46860	26/07/2018--06:07:00	30.29	0	-0.0195762	-0.0616242	-101.131
46920	26/07/2018--06:08:00	30.29	0	-0.0195762	-0.0616242	-101.131
46980	26/07/2018--06:09:00	30.29	0	-0.0195762	-0.0616242	-101.131
47040	26/07/2018--06:10:00	30.29	0	-0.0195762	-0.0616242	-101.131
47100	26/07/2018--06:11:00	30.28	0	-0.0195762	-0.0616242	-101.131
47160	26/07/2018--06:12:00	30.3	0	-0.0195762	-0.0616242	-101.131
47220	26/07/2018--06:13:00	30.3	0	-0.0195762	-0.0616242	-101.131
47280	26/07/2018--06:14:00	30.29	0	-0.0352459	-0.0616242	-101.131
47340	26/07/2018--06:15:00	30.29	0	-0.0195762	-0.0616242	-101.131
47400	26/07/2018--06:16:00	30.28	0	-0.0195762	-0.0616242	-101.131
47460	26/07/2018--06:17:00	30.3	0	-0.0195762	-0.0616242	-101.131
47520	26/07/2018--06:18:00	30.3	0	-0.0195762	-0.0616242	-101.131
47580	26/07/2018--06:19:00	30.3	0	-0.0195762	-0.0616242	-101.131
47640	26/07/2018--06:20:00	30.3	0	-0.0195762	-0.0616242	-101.131
47700	26/07/2018--06:21:00	30.3	0	-0.0195762	-0.0616242	-101.131
47760	26/07/2018--06:22:00	30.3	0	-0.0195762	-0.0616242	-101.131
47820	26/07/2018--06:23:00	30.3	0	-0.0195762	-0.0616242	-101.131
47880	26/07/2018--06:24:00	30.3	0	-0.0195762	-0.0616242	-101.131
47940	26/07/2018--06:25:00	30.29	2	-0.00390653	-0.0321144	-101.131
48000	26/07/2018--06:26:00	30.31	0	-0.00390653	-0.0321144	-101.131
48060	26/07/2018--06:27:00	30.3	0	-0.00390653	-0.0173596	-101.131
48120	26/07/2018--06:28:00	30.31	0	-0.00390653	-0.0321144	-101.131
48180	26/07/2018--06:29:00	30.31	0	-0.00390653	-0.0321144	-101.131
48240	26/07/2018--06:30:00	30.32	0	-0.00390653	-0.0173596	-101.131
48300	26/07/2018--06:31:00	30.3	0	-0.00390653	-0.0173596	-101.131
48360	26/07/2018--06:32:00	30.3	0	-0.00390653	-0.0173596	-101.131
48420	26/07/2018--06:33:00	30.3	0	-0.00390653	-0.0173596	-101.131
48480	26/07/2018--06:34:00	30.33	0	-0.00390653	-0.0321144	-102.579
48540	26/07/2018--06:35:00	30.3	0	-0.00390653	-0.0173596	-101.131
48600	26/07/2018--06:36:00	30.31	0	-0.00390653	-0.0173596	-101.131
48660	26/07/2018--06:37:00	30.31	0	-0.00390653	-0.0173596	-102.579
48720	26/07/2018--06:38:00	30.31	0	-0.00390653	-0.0173596	-101.131
48780	26/07/2018--06:39:00	30.3	0	-0.00390653	-0.0173596	-102.579
48840	26/07/2018--06:40:00	30.31	0	-0.00390653	-0.0173596	-102.579
48900	26/07/2018--06:41:00	30.32	0	-0.00390653	-0.0173596	-101.131
48960	26/07/2018--06:42:00	30.3	0	-0.00390653	-0.0173596	-101.131
49020	26/07/2018--06:43:00	30.31	0	-0.00390653	-0.0173596	-101.131
49080	26/07/2018--06:44:00	30.32	0	-0.00390653	-0.0173596	-101.131
49140	26/07/2018--06:45:00	30.31	0	-0.00390653	-0.0173596	-101.131
49200	26/07/2018--06:46:00	30.31	0	-0.00390653	-0.0173596	-101.131
49260	26/07/2018--06:47:00	30.31	0	-0.00390653	-0.0173596	-101.131
49320	26/07/2018--06:48:00	30.32	0	-0.00390653	-0.0173596	-101.131
49380	26/07/2018--06:49:00	30.31	0	-0.00390653	-0.0173596	-101.131
49440	26/07/2018--06:50:00	30.31	0	-0.00390653	-0.0173596	-101.131
49500	26/07/2018--06:51:00	30.3	0	-0.00390653	-0.0173596	-101.131
49560	26/07/2018--06:52:00	30.32	0	-0.00390653	-0.0173596	-102.579
49620	26/07/2018--06:53:00	30.32	0	-0.00390653	-0.0173596	-101.131
49680	26/07/2018--06:54:00	30.31	0	-0.00390653	-0.0173596	-101.131
49740	26/07/2018--06:55:00	30.31	0	-0.00390653	-0.0173596	-101.131
49800	26/07/2018--06:56:00	30.31	0	-0.00390653	-0.0173596	-102.579
49860	26/07/2018--06:57:00	30.31	0	-0.00390653	-0.0173596	-101.131
49920	26/07/2018--06:58:00	30.32	0	-0.00390653	-0.0173596	-101.131
49980	26/07/2018--06:59:00	30.32	0	-0.00390653	-0.0173596	-101.131
50040	26/07/2018--07:00:00	30.31	0	-0.00390653	-0.0173596	-101.131
50100	26/07/2018--07:01:00	30.32	0	-0.00390653	-0.0173596	-101.131
50160	26/07/2018--07:02:00	30.31	0	-0.00390653	-0.0173596	-102.579
50220	26/07/2018--07:03:00	30.32	0	-0.00390653	-0.0173596	-102.579
50280	26/07/2018--07:04:00	30.31	0	-0.00390653	-0.0173596	-101.131
50340	26/07/2018--07:05:00	30.3	0	-0.00390653	-0.0173596	-101.131
50400	26/07/2018--07:06:00	30.31	0	-0.00390653	-0.0173596	-101.131
50460	26/07/2018--07:07:00	30.31	0	-0.00390653	-0.0173596	-102.579
50520	26/07/2018--07:08:00	30.32	0	-0.00390653	-0.0173596	-102.579
50580	26/07/2018--07:09:00	30.32	0	-0.00390653	-0.0173596	-101.131
50640	26/07/2018--07:10:00	30.32	0	-0.00390653	-0.0173596	-101.131
50700	26/07/2018--07:11:00	30.32	0	-0.00390653	-0.0173596	-101.131
50760	26/07/2018--07:12:00	30.32	0	-0.00390653	-0.0173596	-101.131
50820	26/07/2018--07:13:00	30.32	0	-0.00390653	-0.0173596	-101.131
50880	26/07/2018--07:14:00	30.33	0	-0.00390653	-0.0173596	-102.579
50940	26/07/2018--07:15:00	30.33	0	-0.00390653	-0.0173596	-101.131
51000	26/07/2018--07:16:00	30.32	0	-0.00390653	-0.0173596	-101.131
51060	26/07/2018--07:17:00	30.31	0	-0.00390653	-0.0173596	-101.131
51120	26/07/2018--07:18:00	30.32	0	-0.00390653	-0.0173596	-101.131
51180	26/07/2018--07:19:00	30.33	0	-0.00390653	-0.0173596	-101.131
51240	26/07/2018--07:20:00	30.32	0	-0.00390653	-0.0173596	-102.579
51300	26/07/2018--07:21:00	30.33	0	-0.00390653	-0.0173596	-101.131
51360	26/07/2018--07:22:00	30.32	0	-0.00390653	-0.0173596	-101.131
51420	26/07/2018--07:23:00	30.33	0	-0.00390653	-0.0173596	-101.131
51480	26/07/2018--07:24:00	30.33	0	-0.00390653	-0.0173596	-101.131
51540	26/07/2018--07:25:00	30.32	0	-0.00390653	-0.0173596	-101.131
51600	26/07/2018--07:26:00	30.34	0	-0.00390653	-0.0173596	-101.131
51660	26/07/2018--07:27:00	30.32	0	-0.0195762	-0.0173596	-101.131
51720	26/07/2018--07:28:00	30.31	0	-0.00390653	-0.0173596	-101.131
51780	26/07/2018--07:29:00	30.33	0	-0.00390653	-0.0173596	-101.131
51840	26/07/2018--07:30:00	30.32	0	-0.00390653	-0.0173596	-101.131
51900	26/07/2018--07:31:00	30.32	0	-0.00390653	-0.0173596	-101.131
51960	26/07/2018--07:32:00	30.34	0	-0.00390653	-0.0173596	-101.131
52020	26/07/2018--07:33:00	30.34	0	-0.00390653	-0.0173596	-101.131
52080	26/07/2018--07:34:00	30.32	0	-0.00390653	-0.0173596	-101.131
52140	26/07/2018--07:35:00	30.33	0	-0.00390653	-0.0173596	-102.579
52200	26/07/2018--07:36:00	30.31	0	-0.00390653	-0.0173596	-101.131
52260	26/07/2018--07:37:00	30.31	0	-0.00390653	-0.0173596	-101.131
52320	26/07/2018--07:38:00	30.33	0	-0.00390653	-0.0173596	-102.579
52380	26/07/2018--07:39:00	30.33	0	-0.00390653	-0.0173596	-102.579
52440	26/07/2018--07:40:00	30.33	0	-0.00390653	-0.0173596	-101.131
52500	26/07/2018--07:41:00	30.34	0	-0.00390653	-0.0173596	-101.131
52560	26/07/2018--07:42:00	30.34	0	-0.00390653	-0.0173596	-102.579
52620	26/07/2018--07:43:00	30.32	0	-0.00390653	-0.0173596	-101.131
52680	26/07/2018--07:44:00	30.33	0	-0.00390653	-0.0173596	-101.131
52740	26/07/2018--07:45:00	30.34	0	-0.00390653	-0.0173596	-101.131
52800	26/07/2018--07:46:00	30.34	0	-0.00390653	-0.0173596	-101.131
52860	26/07/2018--07:47:00	30.33	0	-0.00390653	-0.0173596	-102.579
52920	26/07/2018--07:48:00	30.33	0	-0.00390653	-0.0173596	-102.579
52980	26/07/2018--07:49:00	30.34	0	-0.00390653	-0.0173596	-102.579
53040	26/07/2018--07:50:00	30.33	0	-0.00390653	-0.0173596	-101.131
53100	26/07/2018--07:51:00	30.34	0	-0.00390653	-0.0173596	-101.131
53160	26/07/2018--07:52:00	30.32	0	-0.00390653	-0.0173596	-101.131
53220	26/07/2018--07:53:00	30.34	0	-0.00390653	-0.0173596	-102.579
53280	26/07/2018--07:54:00	30.34	0	-0.00390653	-0.0173596	-102.579
53340	26/07/2018--07:55:00	30.33	0	-0.00390653	-0.0173596	-102.579
53400	26/07/2018--07:56:00	30.34	0	-0.00390653	-0.0173596	-101.131
53460	26/07/2018--07:57:00	30.33	0	-0.00390653	-0.0173596	-101.131
53520	26/07/2018--07:58:00	30.34	0	-0.00390653	-0.0173596	-101.131
53580	26/07/2018--07:59:00	30.33	0	-0.00390653	-0.0173596	-101.131
53640	26/07/2018--08:00:00	30.33	0	-0.00390653	-0.0173596	-102.579
53700	26/07/2018--08:01:00	30.31	0	-0.00390653	-0.0173596	-101.131
53760	26/07/2018--08:02:00	30.34	0	-0.00390653	-0.0173596	-101.131
53820	26/07/2018--08:03:00	30.35	0	-0.00390653	-0.0173596	-102.579
53880	26/07/2018--08:04:00	30.34	0	-0.00390653	-0.0173596	-101.131
53940	26/07/2018--08:05:00	30.34	0	-0.00390653	-0.0173596	-102.579
54000	26/07/2018--08:06:00	30.34	0	-0.00390653	-0.0173596	-101.131
54060	26/07/2018--08:07:00	30.35	0	-0.00390653	-0.0173596	-101.131
54120	26/07/2018--08:08:00	30.35	0	-0.00390653	-0.0173596	-101.131
54180	26/07/2018--08:09:00	30.36	0	-0.00390653	-0.0173596	-101.131
54240	26/07/2018--08:10:00	30.34	0	-0.00390653	-0.0173596	-101.131
54300	26/07/2018--08:11:00	30.34	0	-0.00390653	-0.0173596	-102.579
54360	26/07/2018--08:12:00	30.33	0	-0.00390653	-0.0173596	-102.579
54420	26/07/2018--08:13:00	30.34	0	-0.00390653	-0.0173596	-101.131
54480	26/07/2018--08:14:00	30.34	0	-0.00390653	-0.0173596	-101.131
54540	26/07/2018--08:15:00	30.33	0	-0.00390653	-0.0173596	-101.131
54600	26/07/2018--08:16:00	30.36	0	-0.00390653	-0.0173596	-101.131
54660	26/07/2018--08:17:00	30.34	0	-0.00390653	-0.0173596	-102.579
54720	26/07/2018--08:18:00	30.33	0	-0.00390653	-0.0173596	-101.131
54780	26/07/2018--08:19:00	30.34	0	-0.00390653	-0.0173596	-101.131
54840	26/07/2018--08:20:00	30.35	0	-0.00390653	-0.0173596	-101.131
54900	26/07/2018--08:21:00	30.33	0	-0.00390653	-0.0173596	-101.131
54960	26/07/2018--08:22:00	30.36	0	-0.00390653	-0.0173596	-102.579
55020	26/07/2018--08:23:00	30.37	0	-0.00390653	-0.0173596	-101.131
55080	26/07/2018--08:24:00	30.37	0	-0.00390653	-0.0173596	-101.131
55140	26/07/2018--08:25:00	30.36	0	-0.00390653	-0.0173596	-101.131
55200	26/07/2018--08:26:00	30.35	0	-0.00390653	-0.0173596	-101.131
55260	26/07/2018--08:27:00	30.36	0	-0.00390653	-0.00260468	-101.131
55320	26/07/2018--08:28:00	30.35	0	-0.00390653	-0.0173596	-101.131
55380	26/07/2018--08:29:00	30.35	0	-0.00390653	-0.0173596	-101.131
55440	26/07/2018--08:30:00	30.36	0	-0.00390653	-0.0173596	-102.579
55500	26/07/2018--08:31:00	30.34	0	-0.00390653	-0.0173596	-102.579
55560	26/07/2018--08:32:00	30.33	0	-0.00390653	-0.0173596	-101.131
55620	26/07/2018--08:33:00	30.31	0	-0.00390653	-0.0173596	-102.579
55680	26/07/2018--08:34:00	30.31	166	0.105781	0.100679	0.987762
55740	26/07/2018--08:35:00	30.32	0	0.105781	0.100679	0.987762
55800	26/07/2018--08:36:00	30.34	0	0.105781	0.100679	0.987762
55860	26/07/2018--08:37:00	30.36	0	0.121451	0.100679	0.987762
55920	26/07/2018--08:38:00	30.37	0	0.121451	0.100679	0.987762
55980	26/07/2018--08:39:00	30.38	0	0.105781	0.100679	0.987762
56040	26/07/2018--08:40:00	30.39	0	0.121451	0.100679	0.987762
56100	26/07/2018--08:41:00	30.4	0	0.121451	0.100679	0.987762
56160	26/07/2018--08:42:00	30.4	0	0.121451	0.100679	0.987762
56220	26/07/2018--08:43:00	30.42	0	0.121451	0.100679	0.987762
56280	26/07/2018--08:44:00	30.43	0	0.121451	0.0859246	0.987762
56340	26/07/2018--08:45:00	30.45	0	0.121451	0.0859246	0.987762
56400	26/07/2018--08:46:00	30.44	0	0.121451	0.100679	0.973276
56460	26/07/2018--08:47:00	30.45	0	0.121451	0.100679	0.987762
56520	26/07/2018--08:48:00	30.47	0	0.105781	0.100679	0.987762
56580	26/07/2018--08:49:00	30.47	0	0.121451	0.100679	0.987762
56640	26/07/2018--08:50:00	30.47	0	0.121451	0.100679	0.987762
56700	26/07/2018--08:51:00	30.49	0	0.121451	0.0859246	0.987762
56760	26/07/2018--08:52:00	30.48	0	0.121451	0.0859246	0.987762
56820	26/07/2018--08:53:00	30.48	0	0.121451	0.0859246	0.987762
56880	26/07/2018--08:54:00	30.49	0	0.121451	0.0859246	0.987762
56940	26/07/2018--08:55:00	30.5	0	0.121451	0.0859246	0.987762
57000	26/07/2018--08:56:00	30.5	0	0.121451	0.0859246	0.987762
57060	26/07/2018--08:57:00	30.52	0	0.121451	0.100679	0.987762
57120	26/07/2018--08:58:00	30.49	0	0.121451	0.0859246	0.987762
57180	26/07/2018--08:59:00	30.5	0	0.121451	0.0859246	0.987762
57240	26/07/2018--09:00:00	30.52	0	0.121451	0.100679	0.987762
57300	26/07/2018--09:01:00	30.51	0	0.121451	0.0859246	0.987762
57360	26/07/2018--09:02:00	30.5	0	0.121451	0.0859246	0.987762
57420	26/07/2018--09:03:00	30.51	0	0.121451	0.0859246	0.987762
57480	26/07/2018--09:04:00	30.51	0	0.121451	0.0859246	0.987762
57540	26/07/2018--09:05:00	30.52	0	0.121451	0.100679	0.973276
57600	26/07/2018--09:06:00	30.5	0	0.121451	0.100679	0.973276
57660	26/07/2018--09:07:00	30.5	0	0.121451	0.100679	0.987762
57720	26/07/2018--09:08:00	30.5	0	0.121451	0.0859246	0.987762
57780	26/07/2018--09:09:00	30.49	0	0.121451	0.100679	0.987762
57840	26/07/2018--09:10:00	30.49	0	0.121451	0.100679	0.987762
57900	26/07/2018--09:11:00	30.5	0	0.121451	0.100679	0.987762
57960	26/07/2018--09:12:00	30.46	65	0.560202	0.661365	0.52421
58020	26/07/2018--09:13:00	30.45	0	0.560202	0.64661	0.538696
58080	26/07/2018--09:14:00	30.41	99	0.481854	-0.00260468	0.871874
58140	26/07/2018--09:15:00	30.39	130	0.951944	-0.268193	-0.0262583
58200	26/07/2018--09:16:00	30.32	466	0.419175	0.0859246	0.7415
58260	26/07/2018--09:17:00	30.38	455	0.137121	0.0859246	0.973276
58320	26/07/2018--09:18:00	30.41	5	0.215469	0.100679	0.95879
58380	26/07/2018--09:19:00	30.46	2	0.246808	0.100679	0.944304
58440	26/07/2018--09:20:00	30.5	0	0.262478	0.0859246	0.944304
58500	26/07/2018--09:21:00	30.57	39	0.278148	0.159699	0.900846
58560	26/07/2018--09:22:00	30.61	184	0.199799	-0.0616242	0.929818
58620	26/07/2018--09:23:00	30.63	232	0.372166	0.189209	0.987762
58680	26/07/2018--09:24:00	30.63	400	0.262478	0.336758	0.900846
58740	26/07/2018--09:25:00	30.61	343	0.15279	0.130189	0.799444
58800	26/07/2018--09:26:00	30.6	223	0.325157	0.248228	0.987762
58860	26/07/2018--09:27:00	30.57	224	0.356496	0.203964	0.88636
58920	26/07/2018--09:28:00	30.53	3	0.246808	0.203964	0.900846
58980	26/07/2018--09:29:00	30.5	0	0.246808	0.203964	0.915332
59040	26/07/2018--09:30:00	30.44	106	0.262478	0.159699	0.944304
59100	26/07/2018--09:31:00	30.4	433	0.199799	0.189209	0.929818
59160	26/07/2018--09:32:00	30.33	432	0.325157	0.395777	108.916
59220	26/07/2018--09:33:00	30.27	323	0.246808	0.04166	100.225
59280	26/07/2018--09:34:00	30.18	120	0.246808	0.233473	0.944304
59340	26/07/2018--09:35:00	30.11	140	0.262478	0.262983	0.929818
59400	26/07/2018--09:36:00	30.02	92	0.215469	0.262983	0.915332
59460	26/07/2018--09:37:00	29.95	415	0.137121	0.115434	0.640098
59520	26/07/2018--09:38:00	29.87	260	0.293817	0.203964	0.857388
59580	26/07/2018--09:39:00	29.78	253	0.278148	0.203964	0.900846
59640	26/07/2018--09:40:00	29.7	233	0.356496	0.277738	0.915332
59700	26/07/2018--09:41:00	29.61	99	0.262478	0.218719	0.915332
59760	26/07/2018--09:42:00	29.52	44	0.246808	0.189209	0.987762
59820	26/07/2018--09:43:00	29.45	266	0.309487	0.277738	0.929818
59880	26/07/2018--09:44:00	29.36	143	0.246808	0.454797	0.929818
59940	26/07/2018--09:45:00	29.29	37	0.278148	0.218719	0.900846
60000	26/07/2018--09:46:00	29.22	18	0.262478	0.218719	0.944304
60060	26/07/2018--09:47:00	29.23	502	0.607211	0.203964	0.799444
60120	26/07/2018--09:48:00	29.25	299	0.419175	0.189209	0.88636
60180	26/07/2018--09:49:00	29.25	0	0.403505	0.189209	0.88636
60240	26/07/2018--09:50:00	29.24	0	0.403505	0.189209	0.88636
60300	26/07/2018--09:51:00	29.27	0	0.403505	0.189209	0.88636
60360	26/07/2018--09:52:00	29.3	0	0.403505	0.189209	0.88636
60420	26/07/2018--09:53:00	29.3	0	0.403505	0.189209	0.900846
60480	26/07/2018--09:54:00	29.33	0	0.387836	0.189209	0.88636
60540	26/07/2018--09:55:00	29.33	0	0.387836	0.189209	0.88636
60600	26/07/2018--09:56:00	29.33	0	0.403505	0.203964	0.900846
60660	26/07/2018--09:57:00	29.29	0	0.403505	0.189209	0.900846
60720	26/07/2018--09:58:00	29.28	0	0.403505	0.189209	0.900846
60780	26/07/2018--09:59:00	29.24	0	0.387836	0.189209	0.88636
60840	26/07/2018--10:00:00	29.21	0	0.403505	0.189209	0.900846
60900	26/07/2018--10:01:00	29.16	0	0.387836	0.189209	0.900846
60960	26/07/2018--10:02:00	29.11	0	0.387836	0.189209	0.88636
61020	26/07/2018--10:03:00	29.05	0	0.387836	0.189209	0.900846
61080	26/07/2018--10:04:00	28.99	0	0.403505	0.189209	0.88636
61140	26/07/2018--10:05:00	28.95	0	0.403505	0.189209	0.88636
61200	26/07/2018--10:06:00	28.88	0	0.403505	0.189209	0.88636
61260	26/07/2018--10:07:00	28.85	0	0.387836	0.189209	0.900846
61320	26/07/2018--10:08:00	28.79	0	0.387836	0.189209	0.88636
61380	26/07/2018--10:09:00	28.73	0	0.387836	0.189209	0.88636
61440	26/07/2018--10:10:00	28.68	0	0.387836	0.189209	0.88636
61500	26/07/2018--10:11:00	28.65	0	0.403505	0.189209	0.900846
61560	26/07/2018--10:12:00	28.59	0	0.403505	0.189209	0.88636
61620	26/07/2018--10:13:00	28.54	0	0.387836	0.189209	0.900846
61680	26/07/2018--10:14:00	28.5	0	0.387836	0.189209	0.900846
61740	26/07/2018--10:15:00	28.46	0	0.387836	0.189209	0.88636
61800	26/07/2018--10:16:00	28.41	0	0.387836	0.189209	0.88636
61860	26/07/2018--10:17:00	28.38	0	0.403505	0.189209	0.900846
61920	26/07/2018--10:18:00	28.34	0	0.387836	0.189209	0.900846
61980	26/07/2018--10:19:00	28.29	0	0.387836	0.189209	0.88636
62040	26/07/2018--10:20:00	28.26	0	0.387836	0.189209	0.900846
62100	26/07/2018--10:21:00	28.22	0	0.387836	0.189209	0.900846
62160	26/07/2018--10:22:00	28.19	0	0.403505	0.189209	0.900846
62220	26/07/2018--10:23:00	28.15	0	0.387836	0.189209	0.88636
62280	26/07/2018--10:24:00	28.12	0	0.387836	0.189209	0.88636
62340	26/07/2018--10:25:00	28.08	0	0.387836	0.189209	0.900846
62400	26/07/2018--10:26:00	28.05	0	0.387836	0.189209	0.88636
62460	26/07/2018--10:27:00	28.03	0	0.387836	0.189209	0.900846
62520	26/07/2018--10:28:00	28.01	0	0.387836	0.189209	0.900846
62580	26/07/2018--10:29:00	27.98	0	0.387836	0.189209	0.88636
62640	26/07/2018--10:30:00	27.94	0	0.387836	0.189209	0.88636
62700	26/07/2018--10:31:00	27.89	0	0.403505	0.189209	0.88636
62760	26/07/2018--10:32:00	27.86	0	0.387836	0.189209	0.88636
62820	26/07/2018--10:33:00	27.83	0	0.387836	0.189209	0.900846
62880	26/07/2018--10:34:00	27.81	0	0.387836	0.189209	0.88636
62940	26/07/2018--10:35:00	27.76	0	0.403505	0.203964	0.900846
63000	26/07/2018--10:36:00	27.75	0	0.387836	0.189209	0.88636
63060	26/07/2018--10:37:00	27.71	0	0.403505	0.189209	0.900846
63120	26/07/2018--10:38:00	27.7	0	0.387836	0.189209	0.88636
63180	26/07/2018--10:39:00	27.66	0	0.387836	0.189209	0.900846
63240	26/07/2018--10:40:00	27.63	0	0.387836	0.189209	0.88636
63300	26/07/2018--10:41:00	27.59	0	0.387836	0.189209	0.88636
63360	26/07/2018--10:42:00	27.57	0	0.387836	0.189209	0.900846
63420	26/07/2018--10:43:00	27.54	0	0.387836	0.189209	0.88636
63480	26/07/2018--10:44:00	27.53	0	0.387836	0.189209	0.88636
63540	26/07/2018--10:45:00	27.5	0	0.387836	0.189209	0.88636
63600	26/07/2018--10:46:00	27.48	0	0.387836	0.189209	0.900846
63660	26/07/2018--10:47:00	27.44	0	0.387836	0.189209	0.900846
63720	26/07/2018--10:48:00	27.43	0	0.387836	0.189209	0.900846
63780	26/07/2018--10:49:00	27.4	0	0.387836	0.189209	0.88636
63840	26/07/2018--10:50:00	27.38	0	0.387836	0.189209	0.900846
63900	26/07/2018--10:51:00	27.34	0	0.387836	0.189209	0.900846
63960	26/07/2018--10:52:00	27.32	0	0.387836	0.189209	0.88636
64020	26/07/2018--10:53:00	27.29	0	0.387836	0.189209	0.88636
64080	26/07/2018--10:54:00	27.29	0	0.387836	0.189209	0.900846
64140	26/07/2018--10:55:00	27.23	0	0.387836	0.189209	0.88636
64200	26/07/2018--10:56:00	27.22	0	0.387836	0.189209	0.900846
64260	26/07/2018--10:57:00	27.19	0	0.387836	0.189209	0.88636
64320	26/07/2018--10:58:00	27.17	0	0.387836	0.189209	0.88636
64380	26/07/2018--10:59:00	27.14	0	0.387836	0.189209	0.88636
64440	26/07/2018--11:00:00	27.09	0	0.387836	0.189209	0.88636
64500	26/07/2018--11:01:00	27.07	0	0.387836	0.189209	0.88636
64560	26/07/2018--11:02:00	27.05	0	0.387836	0.189209	0.88636
64620	26/07/2018--11:03:00	27.04	0	0.387836	0.189209	0.88636
64680	26/07/2018--11:04:00	26.99	0	0.387836	0.189209	0.900846
64740	26/07/2018--11:05:00	26.96	0	0.387836	0.189209	0.900846
64800	26/07/2018--11:06:00	26.94	0	0.387836	0.189209	0.88636
64860	26/07/2018--11:07:00	26.9	0	0.387836	0.189209	0.88636
64920	26/07/2018--11:08:00	26.88	0	0.387836	0.189209	0.88636
64980	26/07/2018--11:09:00	26.84	0	0.387836	0.189209	0.88636
65040	26/07/2018--11:10:00	26.82	0	0.387836	0.189209	0.88636
65100	26/07/2018--11:11:00	26.78	0	0.387836	0.189209	0.88636
65160	26/07/2018--11:12:00	26.74	0	0.387836	0.189209	0.900846
65220	26/07/2018--11:13:00	26.7	0	0.387836	0.189209	0.900846
65280	26/07/2018--11:14:00	26.68	0	0.387836	0.189209	0.88636
65340	26/07/2018--11:15:00	26.63	0	0.387836	0.189209	0.900846
65400	26/07/2018--11:16:00	26.6	0	0.387836	0.189209	0.900846
65460	26/07/2018--11:17:00	26.58	0	0.387836	0.189209	0.900846
65520	26/07/2018--11:18:00	26.57	0	0.387836	0.189209	0.88636
65580	26/07/2018--11:19:00	26.51	0	0.387836	0.189209	0.88636
65640	26/07/2018--11:20:00	26.5	0	0.387836	0.189209	0.88636
65700	26/07/2018--11:21:00	26.49	0	0.387836	0.189209	0.88636
65760	26/07/2018--11:22:00	26.45	0	0.387836	0.189209	0.88636
65820	26/07/2018--11:23:00	26.43	0	0.387836	0.189209	0.900846
65880	26/07/2018--11:24:00	26.4	0	0.387836	0.189209	0.900846
65940	26/07/2018--11:25:00	26.36	0	0.387836	0.189209	0.88636
66000	26/07/2018--11:26:00	26.35	0	0.387836	0.189209	0.88636
66060	26/07/2018--11:27:00	26.34	0	0.387836	0.189209	0.88636
66120	26/07/2018--11:28:00	26.32	0	0.387836	0.189209	0.88636
66180	26/07/2018--11:29:00	26.31	0	0.387836	0.189209	0.900846
66240	26/07/2018--11:30:00	26.29	0	0.387836	0.189209	0.88636
66300	26/07/2018--11:31:00	26.24	0	0.387836	0.189209	0.88636
66360	26/07/2018--11:32:00	26.23	0	0.387836	0.189209	0.88636
66420	26/07/2018--11:33:00	26.2	0	0.387836	0.189209	0.88636
66480	26/07/2018--11:34:00	26.16	0	0.387836	0.189209	0.88636
66540	26/07/2018--11:35:00	26.15	0	0.387836	0.189209	0.88636
66600	26/07/2018--11:36:00	26.12	0	0.387836	0.189209	0.900846
66660	26/07/2018--11:37:00	26.1	0	0.387836	0.189209	0.88636
66720	26/07/2018--11:38:00	26.08	0	0.387836	0.189209	0.88636
66780	26/07/2018--11:39:00	26.08	0	0.387836	0.189209	0.88636
66840	26/07/2018--11:40:00	26.05	0	0.387836	0.189209	0.88636
66900	26/07/2018--11:41:00	26	0	0.387836	0.189209	0.88636
66960	26/07/2018--11:42:00	25.99	0	0.387836	0.189209	0.88636
67020	26/07/2018--11:43:00	25.98	0	0.387836	0.189209	0.88636
67080	26/07/2018--11:44:00	25.95	0	0.387836	0.189209	0.88636
67140	26/07/2018--11:45:00	25.94	0	0.387836	0.189209	0.88636
67200	26/07/2018--11:46:00	25.91	0	0.387836	0.189209	0.88636
67260	26/07/2018--11:47:00	25.9	0	0.387836	0.189209	0.88636
67320	26/07/2018--11:48:00	25.88	0	0.387836	0.189209	0.88636
67380	26/07/2018--11:49:00	25.86	0	0.387836	0.189209	0.88636
67440	26/07/2018--11:50:00	25.85	0	0.387836	0.189209	0.88636
67500	26/07/2018--11:51:00	25.82	0	0.387836	0.189209	0.88636
67560	26/07/2018--11:52:00	25.8	0	0.387836	0.189209	0.88636
67620	26/07/2018--11:53:00	25.82	0	0.387836	0.189209	0.88636
67680	26/07/2018--11:54:00	25.83	0	0.387836	0.189209	0.88636
67740	26/07/2018--11:55:00	25.82	0	0.387836	0.189209	0.900846
67800	26/07/2018--11:56:00	25.82	0	0.387836	0.189209	0.88636
67860	26/07/2018--11:57:00	25.8	0	0.387836	0.189209	0.88636
67920	26/07/2018--11:58:00	25.81	0	0.387836	0.189209	0.88636
67980	26/07/2018--11:59:00	25.8	0	0.387836	0.189209	0.88636
68040	26/07/2018--12:00:00	25.77	0	0.387836	0.189209	0.900846
68100	26/07/2018--12:01:00	25.75	0	0.387836	0.189209	0.900846
68160	26/07/2018--12:02:00	25.74	0	0.387836	0.189209	0.900846
68220	26/07/2018--12:03:00	25.73	0	0.387836	0.189209	0.88636
68280	26/07/2018--12:04:00	25.7	0	0.387836	0.189209	0.88636
68340	26/07/2018--12:05:00	25.7	0	0.387836	0.189209	0.88636
68400	26/07/2018--12:06:00	25.68	0	0.387836	0.189209	0.900846
68460	26/07/2018--12:07:00	25.66	0	0.387836	0.189209	0.88636
68520	26/07/2018--12:08:00	25.66	0	0.387836	0.189209	0.88636
68580	26/07/2018--12:09:00	25.65	0	0.387836	0.203964	0.88636
68640	26/07/2018--12:10:00	25.63	0	0.387836	0.189209	0.88636
68700	26/07/2018--12:11:00	25.63	0	0.387836	0.189209	0.88636
68760	26/07/2018--12:12:00	25.61	0	0.387836	0.189209	0.900846
68820	26/07/2018--12:13:00	25.58	0	0.387836	0.189209	0.88636
68880	26/07/2018--12:14:00	25.55	0	0.387836	0.189209	0.88636
68940	26/07/2018--12:15:00	25.55	0	0.387836	0.189209	0.88636
69000	26/07/2018--12:16:00	25.54	0	0.387836	0.189209	0.88636
69060	26/07/2018--12:17:00	25.52	0	0.387836	0.189209	0.88636
69120	26/07/2018--12:18:00	25.52	0	0.387836	0.189209	0.88636
69180	26/07/2018--12:19:00	25.48	0	0.387836	0.189209	0.88636
69240	26/07/2018--12:20:00	25.48	0	0.387836	0.189209	0.88636
69300	26/07/2018--12:21:00	25.45	0	0.387836	0.189209	0.88636
69360	26/07/2018--12:22:00	25.43	0	0.387836	0.189209	0.900846
69420	26/07/2018--12:23:00	25.42	0	0.387836	0.189209	0.88636
69480	26/07/2018--12:24:00	25.4	0	0.387836	0.189209	0.88636
69540	26/07/2018--12:25:00	25.42	0	0.387836	0.189209	0.900846
69600	26/07/2018--12:26:00	25.4	0	0.387836	0.189209	0.900846
69660	26/07/2018--12:27:00	25.39	0	0.387836	0.189209	0.88636
69720	26/07/2018--12:28:00	25.37	0	0.387836	0.189209	0.900846
69780	26/07/2018--12:29:00	25.35	0	0.387836	0.189209	0.88636
69840	26/07/2018--12:30:00	25.35	0	0.387836	0.189209	0.88636
69900	26/07/2018--12:31:00	25.33	0	0.387836	0.189209	0.88636
69960	26/07/2018--12:32:00	25.34	0	0.387836	0.189209	0.88636
70020	26/07/2018--12:33:00	25.31	0	0.387836	0.189209	0.900846
70080	26/07/2018--12:34:00	25.3	0	0.387836	0.189209	0.900846
70140	26/07/2018--12:35:00	25.3	0	0.387836	0.189209	0.900846
70200	26/07/2018--12:36:00	25.28	0	0.387836	0.189209	0.900846
70260	26/07/2018--12:37:00	25.29	0	0.387836	0.189209	0.88636
70320	26/07/2018--12:38:00	25.26	0	0.387836	0.189209	0.88636
70380	26/07/2018--12:39:00	25.25	0	0.387836	0.189209	0.900846
70440	26/07/2018--12:40:00	25.24	0	0.387836	0.203964	0.88636
70500	26/07/2018--12:41:00	25.23	0	0.387836	0.189209	0.88636
70560	26/07/2018--12:42:00	25.22	0	0.387836	0.189209	0.88636
70620	26/07/2018--12:43:00	25.22	0	0.387836	0.189209	0.88636
70680	26/07/2018--12:44:00	25.19	0	0.387836	0.189209	0.88636
70740	26/07/2018--12:45:00	25.2	0	0.387836	0.189209	0.88636
70800	26/07/2018--12:46:00	25.18	0	0.387836	0.189209	0.88636
70860	26/07/2018--12:47:00	25.16	0	0.387836	0.189209	0.88636
70920	26/07/2018--12:48:00	25.17	0	0.387836	0.189209	0.88636
70980	26/07/2018--12:49:00	25.15	0	0.387836	0.189209	0.900846
71040	26/07/2018--12:50:00	25.13	0	0.387836	0.189209	0.88636
71100	26/07/2018--12:51:00	25.14	0	0.387836	0.189209	0.900846
71160	26/07/2018--12:52:00	25.12	0	0.387836	0.203964	0.900846
71220	26/07/2018--12:53:00	25.13	0	0.387836	0.189209	0.88636
71280	26/07/2018--12:54:00	25.09	0	0.387836	0.189209	0.88636
71340	26/07/2018--12:55:00	25.09	0	0.387836	0.189209	0.88636
71400	26/07/2018--12:56:00	25.09	0	0.387836	0.189209	0.88636
71460	26/07/2018--12:57:00	25.11	0	0.387836	0.189209	0.900846
71520	26/07/2018--12:58:00	25.17	0	0.387836	0.189209	0.88636
71580	26/07/2018--12:59:00	25.21	0	0.387836	0.189209	0.88636
71640	26/07/2018--13:00:00	25.32	0	0.387836	0.189209	0.900846
71700	26/07/2018--13:01:00	25.32	0	0.387836	0.189209	0.88636
71760	26/07/2018--13:02:00	25.38	0	0.387836	0.189209	0.900846
71820	26/07/2018--13:03:00	25.42	0	0.387836	0.189209	0.88636
71880	26/07/2018--13:04:00	25.46	0	0.387836	0.189209	0.88636
71940	26/07/2018--13:05:00	25.54	0	0.387836	0.189209	0.900846
72000	26/07/2018--13:06:00	25.61	0	0.387836	0.189209	0.88636
72060	26/07/2018--13:07:00	25.68	0	0.387836	0.189209	0.88636
72120	26/07/2018--13:08:00	25.69	0	0.387836	0.203964	0.88636
72180	26/07/2018--13:09:00	25.7	0	0.387836	0.189209	0.88636
72240	26/07/2018--13:10:00	25.71	0	0.387836	0.189209	0.900846
72300	26/07/2018--13:11:00	25.73	0	0.387836	0.189209	0.88636
72360	26/07/2018--13:12:00	25.76	0	0.387836	0.189209	0.900846
72420	26/07/2018--13:13:00	25.8	0	0.387836	0.189209	0.88636
72480	26/07/2018--13:14:00	25.86	0	0.387836	0.189209	0.900846
72540	26/07/2018--13:15:00	25.91	0	0.387836	0.189209	0.88636
72600	26/07/2018--13:16:00	25.92	0	0.387836	0.189209	0.88636
72660	26/07/2018--13:17:00	25.95	0	0.387836	0.189209	0.88636
72720	26/07/2018--13:18:00	25.93	0	0.387836	0.189209	0.88636
72780	26/07/2018--13:19:00	25.94	0	0.387836	0.189209	0.88636
72840	26/07/2018--13:20:00	25.96	0	0.387836	0.189209	0.88636
72900	26/07/2018--13:21:00	26	0	0.387836	0.189209	0.88636
72960	26/07/2018--13:22:00	26.04	0	0.387836	0.189209	0.900846
73020	26/07/2018--13:23:00	26.06	0	0.387836	0.189209	0.88636
73080	26/07/2018--13:24:00	26.08	0	0.387836	0.189209	0.900846
73140	26/07/2018--13:25:00	26.08	0	0.387836	0.189209	0.900846
73200	26/07/2018--13:26:00	26.08	0	0.340826	0.233473	0.900846
73260	26/07/2018--13:27:00	26.08	0	0.340826	0.218719	0.900846
73320	26/07/2018--13:28:00	26.11	0	0.340826	0.233473	0.900846
73380	26/07/2018--13:29:00	26.31	396	0.105781	0.0711697	0.987762
73440	26/07/2018--13:30:00	26.47	0	0.105781	0.0711697	0.987762
73500	26/07/2018--13:31:00	26.53	0	0.105781	0.0711697	0.987762
73560	26/07/2018--13:32:00	26.53	0	0.105781	0.0711697	0.987762
73620	26/07/2018--13:33:00	26.56	0	0.105781	0.0711697	0.987762
73680	26/07/2018--13:34:00	26.61	0	0.105781	0.0711697	0.973276
73740	26/07/2018--13:35:00	26.68	0	0.0901116	0.0711697	0.987762
73800	26/07/2018--13:36:00	26.73	0	0.105781	0.0711697	0.987762
73860	26/07/2018--13:37:00	26.77	0	0.105781	0.0711697	0.987762
73920	26/07/2018--13:38:00	26.74	0	0.0901116	0.0711697	0.973276
73980	26/07/2018--13:39:00	26.72	0	0.105781	0.0859246	0.987762
74040	26/07/2018--13:40:00	26.68	0	0.105781	0.0859246	0.987762
74100	26/07/2018--13:41:00	26.68	0	0.105781	0.0711697	0.987762
74160	26/07/2018--13:42:00	26.72	0	0.0901116	0.0859246	0.987762
74220	26/07/2018--13:43:00	26.78	0	0.105781	0.0711697	0.973276
74280	26/07/2018--13:44:00	26.8	0	0.105781	0.0711697	0.987762
74340	26/07/2018--13:45:00	26.77	0	0.0901116	0.0711697	0.987762
74400	26/07/2018--13:46:00	26.74	0	0.0901116	0.0711697	0.987762
74460	26/07/2018--13:47:00	26.71	0	0.105781	0.0711697	0.987762
74520	26/07/2018--13:48:00	26.75	0	0.0901116	0.0859246	0.987762
74580	26/07/2018--13:49:00	26.81	0	0.0901116	0.0859246	0.987762
74640	26/07/2018--13:50:00	26.86	0	0.0901116	0.0711697	0.987762
74700	26/07/2018--13:51:00	26.87	0	0.0901116	0.0859246	0.987762
74760	26/07/2018--13:52:00	26.84	0	0.0901116	0.0711697	0.987762
74820	26/07/2018--13:53:00	26.79	0	0.0901116	0.0859246	0.987762
74880	26/07/2018--13:54:00	26.78	0	0.0901116	0.0859246	0.987762
74940	26/07/2018--13:55:00	26.82	0	0.0901116	0.0859246	0.987762
75000	26/07/2018--13:56:00	26.89	0	0.0901116	0.0859246	0.987762
75060	26/07/2018--13:57:00	26.99	3	0.0744419	0.0564148	0.987762
75120	26/07/2018--13:58:00	27.09	0	0.0744419	0.0564148	0.987762
75180	26/07/2018--13:59:00	27.16	0	0.0744419	0.0564148	0.987762
75240	26/07/2018--14:00:00	27.16	0	0.0744419	0.0564148	100.225
75300	26/07/2018--14:01:00	27.17	0	0.0744419	0.0564148	0.987762
75360	26/07/2018--14:02:00	27.16	0	0.0744419	0.0564148	0.987762
75420	26/07/2018--14:03:00	27.13	1	0.0587722	0.0269051	0.987762
75480	26/07/2018--14:04:00	27.11	12	0.0274328	0.0121502	100.225
75540	26/07/2018--14:05:00	27.08	0	0.0274328	0.0121502	100.225
75600	26/07/2018--14:06:00	27.05	0	0.0274328	0.0121502	0.987762
75660	26/07/2018--14:07:00	27.03	0	0.0274328	0.0121502	0.987762
75720	26/07/2018--14:08:00	26.95	0	0.0274328	0.0121502	0.987762
75780	26/07/2018--14:09:00	26.89	0	0.0274328	0.0121502	0.987762
75840	26/07/2018--14:10:00	26.84	0	0.0274328	0.0121502	0.987762
75900	26/07/2018--14:11:00	26.86	0	0.0274328	0.0121502	0.987762
75960	26/07/2018--14:12:00	26.87	0	0.0274328	0.0121502	0.987762
76020	26/07/2018--14:13:00	26.85	0	0.0274328	0.0121502	0.987762
76080	26/07/2018--14:14:00	26.82	0	0.0274328	0.0121502	0.987762
76140	26/07/2018--14:15:00	26.78	0	0.0274328	0.0121502	0.987762
76200	26/07/2018--14:16:00	26.79	0	0.0274328	0.0121502	0.987762
76260	26/07/2018--14:17:00	26.8	0	0.0274328	0.0121502	0.987762
76320	26/07/2018--14:18:00	26.85	0	0.0274328	0.0121502	0.987762
76380	26/07/2018--14:19:00	26.82	0	0.0274328	0.0121502	0.987762
76440	26/07/2018--14:20:00	26.79	0	0.0274328	0.0121502	0.987762
76500	26/07/2018--14:21:00	26.75	0	0.0274328	0.0121502	0.987762
76560	26/07/2018--14:22:00	26.75	0	0.0274328	0.0121502	0.987762
76620	26/07/2018--14:23:00	26.76	0	0.0274328	0.0121502	0.987762
76680	26/07/2018--14:24:00	26.8	0	0.0274328	0.0121502	0.987762
76740	26/07/2018--14:25:00	26.79	0	0.0274328	0.0121502	0.987762
76800	26/07/2018--14:26:00	26.76	0	0.0274328	0.0121502	0.987762
76860	26/07/2018--14:27:00	26.7	0	0.0274328	0.0121502	0.987762
76920	26/07/2018--14:28:00	26.71	0	0.0274328	0.0121502	100.225
76980	26/07/2018--14:29:00	26.74	0	0.0274328	0.0121502	0.987762
77040	26/07/2018--14:30:00	26.79	0	0.0274328	0.0121502	0.987762
77100	26/07/2018--14:31:00	26.79	0	0.0274328	0.0121502	100.225
77160	26/07/2018--14:32:00	26.78	0	0.0274328	0.0121502	0.987762
77220	26/07/2018--14:33:00	26.75	0	0.0274328	0.0121502	0.987762
77280	26/07/2018--14:34:00	26.73	0	0.0274328	0.0121502	100.225
77340	26/07/2018--14:35:00	26.78	0	0.0274328	0.0121502	0.987762
77400	26/07/2018--14:36:00	26.8	0	0.0274328	0.0121502	0.987762
77460	26/07/2018--14:37:00	26.8	0	0.0274328	0.0121502	0.987762
77520	26/07/2018--14:38:00	26.74	0	0.0274328	0.0121502	0.987762
77580	26/07/2018--14:39:00	26.74	0	0.0274328	0.0121502	0.987762
77640	26/07/2018--14:40:00	26.72	0	0.0274328	0.0121502	0.987762
77700	26/07/2018--14:41:00	26.75	0	0.0274328	0.0121502	0.987762
77760	26/07/2018--14:42:00	26.81	0	0.0274328	0.0121502	100.225
77820	26/07/2018--14:43:00	26.8	0	0.0274328	0.0121502	0.987762
77880	26/07/2018--14:44:00	26.79	0	0.0274328	0.0121502	100.225
77940	26/07/2018--14:45:00	26.75	0	0.0274328	0.0121502	0.987762
78000	26/07/2018--14:46:00	26.73	0	0.0274328	0.0121502	0.987762
78060	26/07/2018--14:47:00	26.77	0	0.0274328	0.0121502	0.987762
78120	26/07/2018--14:48:00	26.83	0	0.0274328	0.0121502	0.987762
78180	26/07/2018--14:49:00	26.83	0	0.0274328	0.0121502	0.987762
78240	26/07/2018--14:50:00	26.8	0	0.0274328	0.0121502	0.987762
78300	26/07/2018--14:51:00	26.75	0	0.0274328	0.0121502	100.225
78360	26/07/2018--14:52:00	26.76	0	0.0274328	0.0121502	0.987762
78420	26/07/2018--14:53:00	26.78	0	0.0274328	0.0121502	0.987762
78480	26/07/2018--14:54:00	26.83	0	0.0274328	0.0121502	0.987762
78540	26/07/2018--14:55:00	26.82	0	0.0274328	0.0121502	0.987762
78600	26/07/2018--14:56:00	26.8	0	0.0274328	0.0121502	0.987762
78660	26/07/2018--14:57:00	26.73	0	0.0274328	0.0121502	100.225
78720	26/07/2018--14:58:00	26.73	0	0.0274328	0.0121502	0.987762
78780	26/07/2018--14:59:00	26.76	0	0.0274328	0.0121502	0.987762
78840	26/07/2018--15:00:00	26.8	0	0.0274328	0.0121502	100.225
78900	26/07/2018--15:01:00	26.79	0	0.0274328	0.0121502	0.987762
78960	26/07/2018--15:02:00	26.74	0	0.0274328	0.0121502	0.987762
79020	26/07/2018--15:03:00	26.69	0	0.0274328	0.0121502	0.987762
79080	26/07/2018--15:04:00	26.69	0	0.0274328	0.0121502	100.225
79140	26/07/2018--15:05:00	26.73	0	0.0274328	0.0121502	0.987762
79200	26/07/2018--15:06:00	26.78	0	0.0274328	0.0121502	0.987762
79260	26/07/2018--15:07:00	26.77	0	0.0274328	0.0121502	100.225
79320	26/07/2018--15:08:00	26.75	0	0.0274328	0.0121502	100.225
79380	26/07/2018--15:09:00	26.7	0	0.0274328	0.0121502	0.987762
79440	26/07/2018--15:10:00	26.7	0	0.0274328	0.0121502	0.987762
79500	26/07/2018--15:11:00	26.75	0	0.0274328	0.0121502	0.987762
79560	26/07/2018--15:12:00	26.77	0	0.0431025	0.0121502	0.987762
79620	26/07/2018--15:13:00	26.8	0	0.0274328	0.0121502	0.987762
79680	26/07/2018--15:14:00	26.77	0	0.0274328	0.0121502	0.987762
79740	26/07/2018--15:15:00	26.74	0	0.0274328	0.0121502	0.987762
79800	26/07/2018--15:16:00	26.73	0	0.0274328	0.0121502	0.987762
79860	26/07/2018--15:17:00	26.79	0	0.0274328	0.0121502	0.987762
79920	26/07/2018--15:18:00	26.84	0	0.0274328	0.0121502	0.987762
79980	26/07/2018--15:19:00	26.86	0	0.0274328	0.0121502	0.987762
80040	26/07/2018--15:20:00	26.85	0	0.0274328	0.0121502	0.987762
80100	26/07/2018--15:21:00	26.82	0	0.0274328	0.0121502	100.225
80160	26/07/2018--15:22:00	26.75	0	0.0274328	0.0121502	0.987762
80220	26/07/2018--15:23:00	26.75	0	0.0274328	0.0121502	0.987762
80280	26/07/2018--15:24:00	26.8	0	0.0274328	0.0121502	0.987762
80340	26/07/2018--15:25:00	26.85	0	0.0274328	0.0121502	0.987762
80400	26/07/2018--15:26:00	26.86	0	0.0274328	0.0121502	0.987762
80460	26/07/2018--15:27:00	26.82	0	0.0274328	0.0121502	100.225
80520	26/07/2018--15:28:00	26.8	0	0.0274328	0.0121502	0.987762
80580	26/07/2018--15:29:00	26.77	0	0.0274328	0.0121502	0.987762
80640	26/07/2018--15:30:00	26.82	0	0.0274328	0.0121502	0.987762
80700	26/07/2018--15:31:00	26.89	0	0.0431025	0.0121502	0.987762
80760	26/07/2018--15:32:00	26.85	0	0.0274328	0.0121502	100.225
80820	26/07/2018--15:33:00	26.79	0	0.0274328	0.0121502	100.225
80880	26/07/2018--15:34:00	26.71	0	0.0431025	0.0121502	0.987762
80940	26/07/2018--15:35:00	26.72	0	0.0274328	0.0121502	0.987762
81000	26/07/2018--15:36:00	26.78	0	0.0274328	0.0121502	0.987762
81060	26/07/2018--15:37:00	26.85	0	0.0274328	0.0121502	0.987762
81120	26/07/2018--15:38:00	26.86	0	0.0274328	0.0121502	0.987762
81180	26/07/2018--15:39:00	26.83	0	0.0274328	0.0121502	0.987762
81240	26/07/2018--15:40:00	26.77	0	0.0274328	0.0121502	0.987762
81300	26/07/2018--15:41:00	26.79	0	0.0274328	0.0121502	100.225
81360	26/07/2018--15:42:00	26.8	0	0.0431025	0.0121502	100.225
81420	26/07/2018--15:43:00	26.86	0	0.0274328	0.0121502	0.987762
81480	26/07/2018--15:44:00	26.85	0	0.0274328	0.0121502	0.987762
81540	26/07/2018--15:45:00	26.82	0	0.0274328	0.0121502	0.987762
81600	26/07/2018--15:46:00	26.75	0	0.0274328	0.0121502	0.987762
81660	26/07/2018--15:47:00	26.75	0	0.0274328	0.0121502	0.987762
81720	26/07/2018--15:48:00	26.78	0	0.0274328	0.0121502	0.987762
81780	26/07/2018--15:49:00	26.82	7	0.0117632	0.0121502	0.987762
81840	26/07/2018--15:50:00	26.8	0	0.0117632	0.0121502	0.987762
81900	26/07/2018--15:51:00	26.75	0	0.0117632	0.0121502	0.987762
81960	26/07/2018--15:52:00	26.68	0	0.0117632	0.0121502	0.987762
82020	26/07/2018--15:53:00	26.6	0	0.0117632	0.0121502	100.225
82080	26/07/2018--15:54:00	26.5	0	0.0117632	0.0121502	0.987762
82140	26/07/2018--15:55:00	26.41	0	0.0274328	0.0121502	0.987762
82200	26/07/2018--15:56:00	26.35	0	0.0117632	0.0121502	0.987762
82260	26/07/2018--15:57:00	26.29	0	0.0117632	0.0121502	0.987762
82320	26/07/2018--15:58:00	26.21	0	0.0117632	0.0121502	100.225
82380	26/07/2018--15:59:00	26.14	0	0.0274328	0.0121502	0.987762
82440	26/07/2018--16:00:00	26.09	0	0.0117632	0.0121502	0.987762
82500	26/07/2018--16:01:00	26.09	0	0.0117632	0.0121502	0.987762
82560	26/07/2018--16:02:00	26.12	0	0.0117632	0.0121502	0.987762
82620	26/07/2018--16:03:00	26.18	0	0.0117632	0.0121502	0.987762
82680	26/07/2018--16:04:00	26.21	0	0.0117632	0.0121502	0.987762
82740	26/07/2018--16:05:00	26.21	0	0.0117632	0.0121502	0.987762
82800	26/07/2018--16:06:00	26.17	0	0.0117632	0.0121502	100.225
82860	26/07/2018--16:07:00	26.11	0	0.0117632	0.0121502	0.987762
82920	26/07/2018--16:08:00	26.06	0	0.0117632	0.0121502	0.987762
82980	26/07/2018--16:09:00	26	0	0.0117632	0.0121502	100.225
83040	26/07/2018--16:10:00	25.95	0	0.0117632	0.0121502	0.987762
83100	26/07/2018--16:11:00	25.96	0	0.0117632	0.0121502	0.987762
83160	26/07/2018--16:12:00	26.02	0	0.0117632	0.0121502	100.225
83220	26/07/2018--16:13:00	26.12	0	0.0117632	0.0121502	0.987762
83280	26/07/2018--16:14:00	26.21	0	0.0117632	0.0121502	0.987762
83340	26/07/2018--16:15:00	26.25	0	0.0117632	0.0121502	0.987762
83400	26/07/2018--16:16:00	26.27	0	0.0117632	0.0121502	0.987762
83460	26/07/2018--16:17:00	26.27	1	0.0117632	0.0121502	0.987762
83520	26/07/2018--16:18:00	26.28	0	0.0117632	0.0121502	100.225
83580	26/07/2018--16:19:00	26.26	0	0.0117632	0.0121502	0.987762
83640	26/07/2018--16:20:00	26.23	0	0.0117632	0.0121502	100.225
83700	26/07/2018--16:21:00	26.22	0	0.0117632	0.0121502	0.987762
83760	26/07/2018--16:22:00	26.18	0	0.0117632	0.0121502	100.225
83820	26/07/2018--16:23:00	26.18	0	0.0117632	0.0121502	0.987762
83880	26/07/2018--16:24:00	26.16	0	0.0117632	0.0121502	0.987762
83940	26/07/2018--16:25:00	26.18	0	0.0117632	0.0121502	100.225
84000	26/07/2018--16:26:00	26.17	0	0.0117632	0.0121502	100.225
84060	26/07/2018--16:27:00	26.16	0	0.0117632	0.0121502	0.987762
84120	26/07/2018--16:28:00	26.17	0	0.0117632	0.0121502	0.987762
84180	26/07/2018--16:29:00	26.18	0	0.0117632	0.0121502	0.987762
84240	26/07/2018--16:30:00	26.19	0	0.0117632	0.0121502	100.225
84300	26/07/2018--16:31:00	26.16	0	0.0274328	0.0121502	0.987762
84360	26/07/2018--16:32:00	26.18	0	0.0117632	0.0121502	0.987762
84420	26/07/2018--16:33:00	26.18	0	0.0117632	0.0121502	0.987762
84480	26/07/2018--16:34:00	26.18	0	0.0117632	0.0121502	0.987762
84540	26/07/2018--16:35:00	26.16	0	0.0117632	0.0121502	0.987762
84600	26/07/2018--16:36:00	26.16	0	0.0117632	0.0121502	0.987762
84660	26/07/2018--16:37:00	26.19	0	0.0117632	0.0121502	0.987762
84720	26/07/2018--16:38:00	26.17	0	0.0117632	0.0121502	0.987762
84780	26/07/2018--16:39:00	26.17	0	0.0117632	0.0121502	100.225
84840	26/07/2018--16:40:00	26.16	0	0.0117632	0.0121502	0.987762
84900	26/07/2018--16:41:00	26.17	0	0.0117632	0.0121502	0.987762
84960	26/07/2018--16:42:00	26.17	0	0.0117632	0.0121502	100.225
85020	26/07/2018--16:43:00	26.16	0	0.0117632	0.0121502	0.987762
85080	26/07/2018--16:44:00	26.14	0	0.0274328	0.0121502	0.987762
85140	26/07/2018--16:45:00	26.16	0	0.0117632	0.0121502	100.225
85200	26/07/2018--16:46:00	26.15	0	0.0117632	0.0121502	0.987762
85260	26/07/2018--16:47:00	26.15	0	0.0117632	0.0121502	0.987762
85320	26/07/2018--16:48:00	26.16	0	0.0117632	0.0121502	0.987762
85380	26/07/2018--16:49:00	26.15	0	0.0117632	0.0121502	0.987762
85440	26/07/2018--16:50:00	26.16	0	0.0117632	0.0121502	0.987762
85500	26/07/2018--16:51:00	26.18	0	0.0117632	0.0121502	0.987762
85560	26/07/2018--16:52:00	26.18	0	0.0117632	0.0121502	0.987762
85620	26/07/2018--16:53:00	26.17	0	0.0117632	0.0121502	0.987762
85680	26/07/2018--16:54:00	26.17	0	0.0117632	0.0121502	0.987762
85740	26/07/2018--16:55:00	26.18	0	0.0117632	0.0121502	0.987762
85800	26/07/2018--16:56:00	26.18	0	0.0117632	0.0121502	0.987762
85860	26/07/2018--16:57:00	26.18	0	0.0117632	0.0121502	0.987762
85920	26/07/2018--16:58:00	26.17	0	0.0117632	0.0121502	100.225
85980	26/07/2018--16:59:00	26.17	0	0.0117632	0.0121502	0.987762
86040	26/07/2018--17:00:00	26.15	0	0.0117632	0.0121502	0.987762
86100	26/07/2018--17:01:00	26.18	0	0.0274328	0.0121502	100.225
86160	26/07/2018--17:02:00	26.17	0	0.0117632	0.0121502	0.987762
86220	26/07/2018--17:03:00	26.19	0	0.0117632	0.0121502	0.987762
86280	26/07/2018--17:04:00	26.19	0	0.0117632	0.0121502	0.987762
86340	26/07/2018--17:05:00	26.2	0	0.0117632	0.0121502	0.987762
86400	26/07/2018--17:06:00	26.2	0	0.0117632	0.0121502	0.987762
86460	26/07/2018--17:07:00	26.21	0	0.0117632	0.0121502	0.987762
86520	26/07/2018--17:08:00	26.19	0	0.0117632	0.0121502	0.987762
86580	26/07/2018--17:09:00	26.18	0	0.0117632	0.0121502	0.987762
86640	26/07/2018--17:10:00	26.18	0	0.0117632	0.0121502	0.987762
86700	26/07/2018--17:11:00	26.21	0	0.0117632	0.0121502	100.225
86760	26/07/2018--17:12:00	26.18	0	0.0117632	0.0121502	0.987762
86820	26/07/2018--17:13:00	26.2	0	0.0117632	0.0121502	0.987762
86880	26/07/2018--17:14:00	26.2	0	0.0117632	0.0121502	0.987762
86940	26/07/2018--17:15:00	26.2	0	0.0274328	0.0121502	0.987762
87000	26/07/2018--17:16:00	26.22	0	0.0117632	0.0121502	100.225
87060	26/07/2018--17:17:00	26.21	0	0.0117632	0.0121502	0.987762
87120	26/07/2018--17:18:00	26.23	0	0.0117632	0.0121502	0.987762
87180	26/07/2018--17:19:00	26.21	0	0.0117632	0.0121502	0.987762
87240	26/07/2018--17:20:00	26.21	0	0.0117632	0.0121502	0.987762
87300	26/07/2018--17:21:00	26.2	0	0.0117632	0.0121502	0.987762
87360	26/07/2018--17:22:00	26.2	0	0.0117632	0.0121502	0.987762
87420	26/07/2018--17:23:00	26.2	0	0.0117632	0.0121502	100.225
87480	26/07/2018--17:24:00	26.21	0	0.0117632	0.0121502	0.987762
87540	26/07/2018--17:25:00	26.18	0	0.0117632	0.0121502	0.987762
87600	26/07/2018--17:26:00	26.19	0	0.0117632	0.0121502	0.987762
87660	26/07/2018--17:27:00	26.16	0	0.0117632	0.0121502	0.987762
87720	26/07/2018--17:28:00	26.17	0	0.0117632	0.0121502	0.987762
87780	26/07/2018--17:29:00	26.17	0	0.0117632	0.0121502	0.987762
87840	26/07/2018--17:30:00	26.18	0	0.0117632	0.0121502	0.987762
87900	26/07/2018--17:31:00	26.17	0	0.0117632	0.0121502	0.987762
87960	26/07/2018--17:32:00	26.19	0	0.0117632	0.0121502	0.987762
88020	26/07/2018--17:33:00	26.15	0	0.0117632	0.0121502	0.987762
88080	26/07/2018--17:34:00	26.16	0	0.0117632	0.0121502	0.987762
88140	26/07/2018--17:35:00	26.14	0	0.0117632	0.0121502	0.987762
88200	26/07/2018--17:36:00	26.14	0	0.0117632	0.0121502	100.225
88260	26/07/2018--17:37:00	26.18	0	0.0117632	0.0121502	0.987762
88320	26/07/2018--17:38:00	26.18	0	0.0117632	0.0121502	0.987762
88380	26/07/2018--17:39:00	26.18	0	0.0274328	0.0121502	100.225
88440	26/07/2018--17:40:00	26.18	0	0.0117632	0.0121502	100.225
88500	26/07/2018--17:41:00	26.18	0	0.0117632	0.0121502	100.225
88560	26/07/2018--17:42:00	26.19	0	0.0117632	0.0121502	0.987762
88620	26/07/2018--17:43:00	26.18	0	0.0117632	0.0121502	0.987762
88680	26/07/2018--17:44:00	26.21	0	0.0117632	0.0121502	0.987762
88740	26/07/2018--17:45:00	26.19	0	0.0117632	0.0121502	0.987762
88800	26/07/2018--17:46:00	26.19	0	0.0117632	0.0121502	0.987762
88860	26/07/2018--17:47:00	26.19	0	0.0117632	0.0121502	0.987762
88920	26/07/2018--17:48:00	26.18	0	0.0117632	0.0121502	0.987762
88980	26/07/2018--17:49:00	26.17	0	0.0117632	0.0121502	100.225
89040	26/07/2018--17:50:00	26.17	0	0.0117632	0.0121502	0.987762
89100	26/07/2018--17:51:00	26.17	0	0.0117632	0.0121502	100.225
89160	26/07/2018--17:52:00	26.16	0	0.0117632	0.0121502	0.987762
89220	26/07/2018--17:53:00	26.18	0	0.0274328	0.0121502	100.225
89280	26/07/2018--17:54:00	26.17	0	0.0117632	0.0121502	0.987762
89340	26/07/2018--17:55:00	26.18	0	0.0274328	0.0121502	0.987762
89400	26/07/2018--17:56:00	26.19	0	0.0117632	0.0121502	100.225
89460	26/07/2018--17:57:00	26.19	0	0.0117632	0.0121502	0.987762
89520	26/07/2018--17:58:00	26.41	145	0.466184	0.956463	-0.0842023
89580	26/07/2018--17:59:00	27.07	329	0.481854	0.941708	-0.0117723
89640	26/07/2018--18:00:00	28.02	725	0.528863	0.897443	-0.0262583
89700	26/07/2018--18:01:00	29.2	168	0.560202	0.838424	-0.0262583
89760	26/07/2018--18:02:00	30.21	52	0.560202	0.867933	0.16206
89820	26/07/2018--18:03:00	30.97	108	0.575872	0.823669	-0.0697163
89880	26/07/2018--18:04:00	31.51	12	0.560202	0.867933	-0.0117723
89940	26/07/2018--18:05:00	31.96	33	0.560202	0.912198	-0.0407443
90000	26/07/2018--18:06:00	32.3	34	0.560202	0.853178	-0.0697163
90060	26/07/2018--18:07:00	32.58	122	0.622881	0.853178	-0.0552303
90120	26/07/2018--18:08:00	32.78	10	0.513193	0.882688	-0.171118
90180	26/07/2018--18:09:00	32.97	19	0.528863	0.882688	-0.0697163
90240	26/07/2018--18:10:00	33.08	8	0.497523	0.897443	-0.0117723
90300	26/07/2018--18:11:00	33.19	16	0.544532	0.882688	0.00271374
90360	26/07/2018--18:12:00	33.26	0	0.528863	0.867933	-0.0697163
90420	26/07/2018--18:13:00	33.32	3	0.544532	0.867933	-0.0262583
90480	26/07/2018--18:14:00	33.38	6	0.575872	0.823669	-0.0262583
90540	26/07/2018--18:15:00	33.42	14	0.575872	0.838424	-0.0262583
90600	26/07/2018--18:16:00	33.46	63	0.607211	0.867933	-0.0407443
90660	26/07/2018--18:17:00	33.48	14	0.528863	0.838424	0.0171997
90720	26/07/2018--18:18:00	33.49	116	0.560202	0.882688	-0.0262583
90780	26/07/2018--18:19:00	33.52	188	0.544532	0.779404	-0.0986883
90840	26/07/2018--18:20:00	33.54	8	0.591541	0.838424	0.0606578
90900	26/07/2018--18:21:00	33.54	2	0.591541	0.867933	-0.0407443
90960	26/07/2018--18:22:00	33.56	0	0.575872	0.838424	-0.0986883
91020	26/07/2018--18:23:00	33.57	2	0.591541	0.838424	0.0606578
91080	26/07/2018--18:24:00	33.58	0	0.544532	0.897443	-0.0117723
91140	26/07/2018--18:25:00	33.59	270	0.513193	0.823669	-0.0552303
91200	26/07/2018--18:26:00	33.59	166	0.575872	0.867933	0.00271374
91260	26/07/2018--18:27:00	33.61	76	0.575872	0.853178	0.133088
91320	26/07/2018--18:28:00	33.59	180	0.65422	0.794159	-0.12766
91380	26/07/2018--18:29:00	33.61	183	0.325157	104.499	-0.0117723
91440	26/07/2018--18:30:00	33.59	92	0.575872	0.882688	-0.0262583
91500	26/07/2018--18:31:00	33.58	255	0.544532	10.745	-0.142146
91560	26/07/2018--18:32:00	33.45	373	0.387836	0.853178	-0.12766
91620	26/07/2018--18:33:00	33.29	311	0.481854	0.897443	-0.113174
91680	26/07/2018--18:34:00	33.04	21	0.215469	0.440042	-0.895419
91740	26/07/2018--18:35:00	32.72	136	0.16846	0.543326	-0.851961
91800	26/07/2018--18:36:00	32.38	0	0.16846	0.543326	-0.837475
91860	26/07/2018--18:37:00	32.13	0	0.16846	0.543326	-0.851961
91920	26/07/2018--18:38:00	31.88	0	0.16846	0.543326	-0.851961
91980	26/07/2018--18:39:00	31.68	0	0.16846	0.543326	-0.851961
92040	26/07/2018--18:40:00	31.52	0	0.16846	0.543326	-0.837475
92100	26/07/2018--18:41:00	31.41	0	0.16846	0.543326	-0.837475
92160	26/07/2018--18:42:00	31.27	0	0.16846	0.543326	-0.837475
92220	26/07/2018--18:43:00	31.16	0	0.16846	0.543326	-0.851961
92280	26/07/2018--18:44:00	31.06	0	0.16846	0.543326	-0.851961
92340	26/07/2018--18:45:00	30.98	0	0.16846	0.543326	-0.851961
92400	26/07/2018--18:46:00	30.92	0	0.16846	0.543326	-0.851961
92460	26/07/2018--18:47:00	30.85	0	0.16846	0.543326	-0.851961
92520	26/07/2018--18:48:00	30.79	0	0.16846	0.543326	-0.837475
92580	26/07/2018--18:49:00	30.74	0	0.16846	0.543326	-0.851961
92640	26/07/2018--18:50:00	30.69	0	0.16846	0.543326	-0.837475
92700	26/07/2018--18:51:00	30.65	0	0.16846	0.543326	-0.851961
92760	26/07/2018--18:52:00	30.61	0	0.16846	0.543326	-0.851961
92820	26/07/2018--18:53:00	30.59	0	0.16846	0.543326	-0.851961
92880	26/07/2018--18:54:00	30.55	0	0.16846	0.543326	-0.837475
92940	26/07/2018--18:55:00	30.54	0	0.16846	0.543326	-0.851961
93000	26/07/2018--18:56:00	30.52	0	0.16846	0.543326	-0.851961
93060	26/07/2018--18:57:00	30.5	0	0.16846	0.543326	-0.837475
93120	26/07/2018--18:58:00	30.48	0	0.16846	0.543326	-0.851961
93180	26/07/2018--18:59:00	30.48	0	0.16846	0.543326	-0.837475
93240	26/07/2018--19:00:00	30.48	0	0.16846	0.543326	-0.837475
93300	26/07/2018--19:01:00	30.46	0	0.16846	0.543326	-0.851961
93360	26/07/2018--19:02:00	30.48	0	0.16846	0.543326	-0.851961
93420	26/07/2018--19:03:00	30.47	0	0.18413	0.543326	-0.837475
93480	26/07/2018--19:04:00	30.47	0	0.16846	0.543326	-0.837475
93540	26/07/2018--19:05:00	30.46	0	0.16846	0.543326	-0.851961
93600	26/07/2018--19:06:00	30.46	0	0.16846	0.543326	-0.851961
93660	26/07/2018--19:07:00	30.46	0	0.16846	0.543326	-0.851961
93720	26/07/2018--19:08:00	30.46	0	0.16846	0.543326	-0.837475
93780	26/07/2018--19:09:00	30.47	0	0.16846	0.543326	-0.851961
93840	26/07/2018--19:10:00	30.46	0	0.16846	0.543326	-0.851961
93900	26/07/2018--19:11:00	30.46	0	0.16846	0.543326	-0.851961
93960	26/07/2018--19:12:00	30.48	0	0.16846	0.543326	-0.851961
94020	26/07/2018--19:13:00	30.47	0	0.16846	0.543326	-0.851961
94080	26/07/2018--19:14:00	30.47	0	0.16846	0.543326	-0.851961
94140	26/07/2018--19:15:00	30.47	0	0.16846	0.543326	-0.837475
94200	26/07/2018--19:16:00	30.47	0	0.16846	0.543326	-0.837475
94260	26/07/2018--19:17:00	30.46	0	0.16846	0.543326	-0.851961
94320	26/07/2018--19:18:00	30.48	0	0.16846	0.543326	-0.851961
94380	26/07/2018--19:19:00	30.48	0	0.16846	0.543326	-0.851961
94440	26/07/2018--19:20:00	30.47	0	0.16846	0.543326	-0.851961
94500	26/07/2018--19:21:00	30.48	0	0.16846	0.543326	-0.837475
94560	26/07/2018--19:22:00	30.47	0	0.16846	0.558081	-0.837475
94620	26/07/2018--19:23:00	30.48	0	0.16846	0.543326	-0.837475
94680	26/07/2018--19:24:00	30.46	0	0.16846	0.543326	-0.851961
94740	26/07/2018--19:25:00	30.46	0	0.16846	0.543326	-0.851961
94800	26/07/2018--19:26:00	30.49	0	0.16846	0.543326	-0.837475
94860	26/07/2018--19:27:00	30.48	0	0.16846	0.543326	-0.837475
94920	26/07/2018--19:28:00	30.5	0	0.16846	0.543326	-0.837475
94980	26/07/2018--19:29:00	30.48	0	0.16846	0.558081	-0.851961
95040	26/07/2018--19:30:00	30.5	0	0.16846	0.543326	-0.837475
95100	26/07/2018--19:31:00	30.49	0	0.16846	0.543326	-0.837475
95160	26/07/2018--19:32:00	30.5	0	0.16846	0.558081	-0.837475
95220	26/07/2018--19:33:00	30.5	0	0.18413	0.543326	-0.851961
95280	26/07/2018--19:34:00	30.49	0	0.16846	0.543326	-0.851961
95340	26/07/2018--19:35:00	30.51	0	0.16846	0.543326	-0.837475
95400	26/07/2018--19:36:00	30.5	0	0.16846	0.543326	-0.837475
95460	26/07/2018--19:37:00	30.51	0	0.16846	0.543326	-0.851961
95520	26/07/2018--19:38:00	30.5	0	0.16846	0.543326	-0.837475
95580	26/07/2018--19:39:00	30.5	0	0.16846	0.543326	-0.851961
95640	26/07/2018--19:40:00	30.51	0	0.16846	0.558081	-0.837475
95700	26/07/2018--19:41:00	30.5	0	0.16846	0.543326	-0.851961
95760	26/07/2018--19:42:00	30.51	0	0.16846	0.543326	-0.851961
95820	26/07/2018--19:43:00	30.51	0	0.16846	0.543326	-0.837475
95880	26/07/2018--19:44:00	30.5	0	0.16846	0.558081	-0.851961
95940	26/07/2018--19:45:00	30.5	0	0.16846	0.543326	-0.851961
96000	26/07/2018--19:46:00	30.5	0	0.16846	0.543326	-0.837475
96060	26/07/2018--19:47:00	30.52	0	0.16846	0.543326	-0.837475
96120	26/07/2018--19:48:00	30.51	0	0.16846	0.543326	-0.837475
96180	26/07/2018--19:49:00	30.5	0	0.16846	0.543326	-0.851961
96240	26/07/2018--19:50:00	30.5	0	0.16846	0.543326	-0.837475
96300	26/07/2018--19:51:00	30.5	0	0.16846	0.543326	-0.837475
96360	26/07/2018--19:52:00	30.5	0	0.16846	0.543326	-0.837475
96420	26/07/2018--19:53:00	30.51	0	0.16846	0.558081	-0.851961
96480	26/07/2018--19:54:00	30.5	0	0.16846	0.543326	-0.837475
96540	26/07/2018--19:55:00	30.51	0	0.16846	0.543326	-0.837475
96600	26/07/2018--19:56:00	30.52	0	0.16846	0.543326	-0.837475
96660	26/07/2018--19:57:00	30.5	0	0.16846	0.543326	-0.837475
96720	26/07/2018--19:58:00	30.51	0	0.16846	0.558081	-0.851961
96780	26/07/2018--19:59:00	30.5	0	0.16846	0.543326	-0.837475
96840	26/07/2018--20:00:00	30.49	0	0.16846	0.558081	-0.851961
96900	26/07/2018--20:01:00	30.5	0	0.16846	0.558081	-0.851961
96960	26/07/2018--20:02:00	30.5	0	0.16846	0.543326	-0.837475
97020	26/07/2018--20:03:00	30.5	0	0.16846	0.558081	-0.837475
97080	26/07/2018--20:04:00	30.5	0	0.16846	0.543326	-0.837475
97140	26/07/2018--20:05:00	30.49	0	0.16846	0.543326	-0.837475
97200	26/07/2018--20:06:00	30.5	0	0.16846	0.543326	-0.837475
97260	26/07/2018--20:07:00	30.5	0	0.16846	0.543326	-0.837475
97320	26/07/2018--20:08:00	30.49	0	0.16846	0.543326	-0.837475
97380	26/07/2018--20:09:00	30.48	0	0.16846	0.558081	-0.837475
97440	26/07/2018--20:10:00	30.49	0	0.16846	0.543326	-0.837475
97500	26/07/2018--20:11:00	30.51	0	0.16846	0.543326	-0.851961
97560	26/07/2018--20:12:00	30.51	0	0.16846	0.543326	-0.837475
97620	26/07/2018--20:13:00	30.49	0	0.16846	0.543326	-0.837475
97680	26/07/2018--20:14:00	30.49	0	0.16846	0.543326	-0.837475
97740	26/07/2018--20:15:00	30.49	0	0.16846	0.543326	-0.851961
97800	26/07/2018--20:16:00	30.47	0	0.16846	0.543326	-0.851961
97860	26/07/2018--20:17:00	30.49	0	0.16846	0.543326	-0.837475
97920	26/07/2018--20:18:00	30.49	0	0.16846	0.558081	-0.837475
97980	26/07/2018--20:19:00	30.48	0	0.16846	0.558081	-0.851961
98040	26/07/2018--20:20:00	30.5	0	0.16846	0.558081	-0.851961
98100	26/07/2018--20:21:00	30.49	0	0.16846	0.543326	-0.837475
98160	26/07/2018--20:22:00	30.48	0	0.16846	0.558081	-0.837475
98220	26/07/2018--20:23:00	30.47	0	0.16846	0.543326	-0.837475
98280	26/07/2018--20:24:00	30.47	0	0.16846	0.558081	-0.837475
98340	26/07/2018--20:25:00	30.47	0	0.16846	0.558081	-0.837475
98400	26/07/2018--20:26:00	30.46	0	0.16846	0.543326	-0.837475
98460	26/07/2018--20:27:00	30.48	0	0.16846	0.558081	-0.851961
98520	26/07/2018--20:28:00	30.47	0	0.16846	0.558081	-0.851961
98580	26/07/2018--20:29:00	30.47	0	0.16846	0.543326	-0.837475
98640	26/07/2018--20:30:00	30.47	0	0.16846	0.543326	-0.837475
98700	26/07/2018--20:31:00	30.47	0	0.16846	0.543326	-0.837475
98760	26/07/2018--20:32:00	30.46	0	0.16846	0.543326	-0.837475
98820	26/07/2018--20:33:00	30.46	0	0.16846	0.543326	-0.837475
98880	26/07/2018--20:34:00	30.46	0	0.16846	0.543326	-0.837475
98940	26/07/2018--20:35:00	30.46	0	0.16846	0.543326	-0.837475
99000	26/07/2018--20:36:00	30.47	0	0.16846	0.543326	-0.837475
99060	26/07/2018--20:37:00	30.45	0	0.16846	0.543326	-0.837475
99120	26/07/2018--20:38:00	30.46	0	0.16846	0.543326	-0.851961
99180	26/07/2018--20:39:00	30.46	0	0.16846	0.558081	-0.837475
99240	26/07/2018--20:40:00	30.46	0	0.16846	0.558081	-0.837475
99300	26/07/2018--20:41:00	30.46	0	0.18413	0.558081	-0.837475
99360	26/07/2018--20:42:00	30.46	0	0.16846	0.558081	-0.837475
99420	26/07/2018--20:43:00	30.45	0	0.16846	0.558081	-0.837475
99480	26/07/2018--20:44:00	30.45	0	0.16846	0.543326	-0.837475
99540	26/07/2018--20:45:00	30.44	0	0.16846	0.543326	-0.837475
99600	26/07/2018--20:46:00	30.45	0	0.16846	0.543326	-0.837475
99660	26/07/2018--20:47:00	30.46	0	0.16846	0.543326	-0.837475
99720	26/07/2018--20:48:00	30.47	0	0.16846	0.543326	-0.837475
99780	26/07/2018--20:49:00	30.45	0	0.16846	0.558081	-0.837475
99840	26/07/2018--20:50:00	30.45	0	0.16846	0.558081	-0.837475
99900	26/07/2018--20:51:00	30.46	0	0.16846	0.558081	-0.851961
99960	26/07/2018--20:52:00	30.46	0	0.16846	0.543326	-0.837475
100020	26/07/2018--20:53:00	30.45	0	0.16846	0.543326	-0.837475
100080	26/07/2018--20:54:00	30.45	0	0.16846	0.558081	-0.851961
100140	26/07/2018--20:55:00	30.43	0	0.16846	0.543326	-0.837475
100200	26/07/2018--20:56:00	30.45	0	0.16846	0.543326	-0.837475
100260	26/07/2018--20:57:00	30.45	0	0.16846	0.543326	-0.837475
100320	26/07/2018--20:58:00	30.44	0	0.16846	0.558081	-0.837475
100380	26/07/2018--20:59:00	30.45	0	0.16846	0.558081	-0.851961
100440	26/07/2018--21:00:00	30.45	0	0.16846	0.543326	-0.837475
100500	26/07/2018--21:01:00	30.45	0	0.16846	0.543326	-0.851961
100560	26/07/2018--21:02:00	30.44	0	0.16846	0.558081	-0.837475
100620	26/07/2018--21:03:00	30.45	0	0.16846	0.543326	-0.837475
100680	26/07/2018--21:04:00	30.44	0	0.18413	0.543326	-0.851961
100740	26/07/2018--21:05:00	30.44	0	0.16846	0.558081	-0.837475
100800	26/07/2018--21:06:00	30.43	0	0.16846	0.558081	-0.837475
100860	26/07/2018--21:07:00	30.45	0	0.16846	0.543326	-0.837475
100920	26/07/2018--21:08:00	30.43	0	0.16846	0.558081	-0.837475
100980	26/07/2018--21:09:00	30.45	0	0.16846	0.543326	-0.837475
101040	26/07/2018--21:10:00	30.43	0	0.16846	0.558081	-0.837475
101100	26/07/2018--21:11:00	30.43	0	0.16846	0.558081	-0.851961
101160	26/07/2018--21:12:00	30.42	0	0.16846	0.543326	-0.837475
101220	26/07/2018--21:13:00	30.41	0	0.16846	0.558081	-0.851961
101280	26/07/2018--21:14:00	30.44	0	0.16846	0.558081	-0.851961
101340	26/07/2018--21:15:00	30.43	0	0.16846	0.543326	-0.837475
101400	26/07/2018--21:16:00	30.43	0	0.16846	0.543326	-0.837475
101460	26/07/2018--21:17:00	30.42	0	0.16846	0.543326	-0.837475
101520	26/07/2018--21:18:00	30.43	0	0.16846	0.558081	-0.837475
101580	26/07/2018--21:19:00	30.41	0	0.16846	0.543326	-0.837475
101640	26/07/2018--21:20:00	30.41	0	0.16846	0.558081	-0.837475
101700	26/07/2018--21:21:00	30.4	0	0.16846	0.558081	-0.851961
101760	26/07/2018--21:22:00	30.42	0	0.16846	0.558081	-0.837475
101820	26/07/2018--21:23:00	30.41	0	0.16846	0.558081	-0.837475
101880	26/07/2018--21:24:00	30.41	0	0.16846	0.558081	-0.837475
101940	26/07/2018--21:25:00	30.4	0	0.16846	0.543326	-0.851961
102000	26/07/2018--21:26:00	30.41	0	0.16846	0.558081	-0.851961
102060	26/07/2018--21:27:00	30.41	0	0.16846	0.558081	-0.837475
102120	26/07/2018--21:28:00	30.41	0	0.16846	0.558081	-0.837475
102180	26/07/2018--21:29:00	30.41	0	0.16846	0.543326	-0.851961
102240	26/07/2018--21:30:00	30.41	0	0.16846	0.558081	-0.837475
102300	26/07/2018--21:31:00	30.41	0	0.16846	0.558081	-0.837475
102360	26/07/2018--21:32:00	30.42	0	0.16846	0.558081	-0.851961
102420	26/07/2018--21:33:00	30.42	0	0.16846	0.558081	-0.837475
102480	26/07/2018--21:34:00	30.41	0	0.16846	0.558081	-0.837475
102540	26/07/2018--21:35:00	30.41	0	0.16846	0.558081	-0.837475
102600	26/07/2018--21:36:00	30.39	0	0.16846	0.558081	-0.837475
102660	26/07/2018--21:37:00	30.41	0	0.16846	0.558081	-0.837475
102720	26/07/2018--21:38:00	30.41	0	0.16846	0.543326	-0.837475
102780	26/07/2018--21:39:00	30.39	0	0.16846	0.558081	-0.837475
102840	26/07/2018--21:40:00	30.4	0	0.16846	0.543326	-0.851961
102900	26/07/2018--21:41:00	30.39	0	0.16846	0.558081	-0.837475
102960	26/07/2018--21:42:00	30.41	0	0.16846	0.543326	-0.837475
103020	26/07/2018--21:43:00	30.4	0	0.16846	0.558081	-0.837475
103080	26/07/2018--21:44:00	30.4	0	0.16846	0.543326	-0.851961
103140	26/07/2018--21:45:00	30.38	0	0.16846	0.558081	-0.837475
103200	26/07/2018--21:46:00	30.39	0	0.16846	0.543326	-0.837475
103260	26/07/2018--21:47:00	30.39	0	0.16846	0.558081	-0.837475
103320	26/07/2018--21:48:00	30.39	0	0.16846	0.558081	-0.837475
103380	26/07/2018--21:49:00	30.41	0	0.16846	0.558081	-0.837475
103440	26/07/2018--21:50:00	30.4	0	0.16846	0.558081	-0.837475
103500	26/07/2018--21:51:00	30.41	0	0.16846	0.543326	-0.837475
103560	26/07/2018--21:52:00	30.4	0	0.18413	0.543326	-0.837475
103620	26/07/2018--21:53:00	30.4	0	0.16846	0.558081	-0.851961
103680	26/07/2018--21:54:00	30.41	0	0.16846	0.543326	-0.851961
103740	26/07/2018--21:55:00	30.41	0	0.16846	0.543326	-0.851961
103800	26/07/2018--21:56:00	30.39	0	0.16846	0.558081	-0.837475
103860	26/07/2018--21:57:00	30.38	0	0.16846	0.543326	-0.851961
103920	26/07/2018--21:58:00	30.41	0	0.16846	0.543326	-0.851961
103980	26/07/2018--21:59:00	30.38	0	0.16846	0.543326	-0.837475
104040	26/07/2018--22:00:00	30.4	0	0.16846	0.543326	-0.851961
104100	26/07/2018--22:01:00	30.39	0	0.16846	0.543326	-0.837475
104160	26/07/2018--22:02:00	30.38	0	0.16846	0.558081	-0.851961
104220	26/07/2018--22:03:00	30.41	0	0.16846	0.558081	-0.837475
104280	26/07/2018--22:04:00	30.39	0	0.16846	0.558081	-0.837475
104340	26/07/2018--22:05:00	30.38	0	0.16846	0.558081	-0.837475
104400	26/07/2018--22:06:00	30.4	0	0.16846	0.558081	-0.851961
104460	26/07/2018--22:07:00	30.38	0	0.16846	0.558081	-0.851961
104520	26/07/2018--22:08:00	30.39	0	0.16846	0.558081	-0.837475
104580	26/07/2018--22:09:00	30.38	0	0.16846	0.558081	-0.837475
104640	26/07/2018--22:10:00	30.39	0	0.16846	0.558081	-0.851961
104700	26/07/2018--22:11:00	30.38	0	0.16846	0.543326	-0.851961
104760	26/07/2018--22:12:00	30.38	0	0.16846	0.543326	-0.837475
104820	26/07/2018--22:13:00	30.38	0	0.16846	0.558081	-0.837475
104880	26/07/2018--22:14:00	30.38	0	0.16846	0.543326	-0.837475
104940	26/07/2018--22:15:00	30.4	0	0.18413	0.558081	-0.851961
105000	26/07/2018--22:16:00	30.39	0	0.16846	0.543326	-0.837475
105060	26/07/2018--22:17:00	30.38	0	0.16846	0.558081	-0.851961
105120	26/07/2018--22:18:00	30.38	0	0.16846	0.543326	-0.837475
105180	26/07/2018--22:19:00	30.38	0	0.16846	0.543326	-0.837475
105240	26/07/2018--22:20:00	30.4	0	0.18413	0.543326	-0.851961
105300	26/07/2018--22:21:00	30.37	0	0.18413	0.558081	-0.837475
105360	26/07/2018--22:22:00	30.38	0	0.16846	0.543326	-0.837475
105420	26/07/2018--22:23:00	30.38	17	0.199799	0.528571	-0.851961
105480	26/07/2018--22:24:00	30.38	9	0.262478	0.67612	-0.880933
105540	26/07/2018--22:25:00	30.38	1	0.262478	0.631855	-0.765045
105600	26/07/2018--22:26:00	30.38	0	0.262478	0.631855	-0.765045
105660	26/07/2018--22:27:00	30.36	0	0.262478	0.631855	-0.765045
105720	26/07/2018--22:28:00	30.35	0	0.262478	0.631855	-0.765045
105780	26/07/2018--22:29:00	30.33	0	0.262478	0.631855	-0.765045
105840	26/07/2018--22:30:00	30.32	0	0.262478	0.631855	-0.765045
105900	26/07/2018--22:31:00	30.32	0	0.262478	0.631855	-0.765045
105960	26/07/2018--22:32:00	30.31	0	0.262478	0.631855	-0.765045
106020	26/07/2018--22:33:00	30.34	0	0.262478	0.631855	-0.765045
106080	26/07/2018--22:34:00	30.33	0	0.262478	0.631855	-0.765045
106140	26/07/2018--22:35:00	30.34	0	0.262478	0.631855	-0.765045
106200	26/07/2018--22:36:00	30.34	0	0.262478	0.631855	-0.765045
106260	26/07/2018--22:37:00	30.36	0	0.262478	0.631855	-0.765045
106320	26/07/2018--22:38:00	30.38	0	0.262478	0.631855	-0.765045
106380	26/07/2018--22:39:00	30.37	0	0.262478	0.631855	-0.765045
106440	26/07/2018--22:40:00	30.39	0	0.262478	0.631855	-0.765045
106500	26/07/2018--22:41:00	30.42	0	0.262478	0.631855	-0.765045
106560	26/07/2018--22:42:00	30.42	0	0.262478	0.631855	-0.765045
106620	26/07/2018--22:43:00	30.43	0	0.262478	0.631855	-0.765045
106680	26/07/2018--22:44:00	30.45	0	0.262478	0.631855	-0.765045
106740	26/07/2018--22:45:00	30.46	0	0.262478	0.631855	-0.765045
106800	26/07/2018--22:46:00	30.48	0	0.262478	0.631855	-0.765045
106860	26/07/2018--22:47:00	30.48	0	0.262478	0.631855	-0.765045
106920	26/07/2018--22:48:00	30.49	0	0.262478	0.631855	-0.765045
106980	26/07/2018--22:49:00	30.51	0	0.262478	0.631855	-0.779531
107040	26/07/2018--22:50:00	30.52	0	0.262478	0.631855	-0.765045
107100	26/07/2018--22:51:00	30.53	0	0.262478	0.631855	-0.765045
107160	26/07/2018--22:52:00	30.53	0	0.262478	0.631855	-0.765045
107220	26/07/2018--22:53:00	30.54	0	0.262478	0.631855	-0.765045
107280	26/07/2018--22:54:00	30.54	1	0.262478	0.631855	-0.765045
107340	26/07/2018--22:55:00	30.56	0	0.262478	0.631855	-0.765045
107400	26/07/2018--22:56:00	30.57	0	0.262478	0.631855	-0.765045
107460	26/07/2018--22:57:00	30.56	1	0.262478	0.631855	-0.765045
107520	26/07/2018--22:58:00	30.57	1	0.262478	0.631855	-0.779531
107580	26/07/2018--22:59:00	30.58	0	0.262478	0.631855	-0.765045
107640	26/07/2018--23:00:00	30.6	0	0.262478	0.631855	-0.765045
107700	26/07/2018--23:01:00	30.61	0	0.262478	0.631855	-0.765045
107760	26/07/2018--23:02:00	30.61	0	0.262478	0.631855	-0.765045
107820	26/07/2018--23:03:00	30.63	0	0.262478	0.631855	-0.765045
107880	26/07/2018--23:04:00	30.61	0	0.262478	0.631855	-0.765045
107940	26/07/2018--23:05:00	30.63	0	0.262478	0.631855	-0.765045
108000	26/07/2018--23:06:00	30.65	0	0.262478	0.631855	-0.765045
108060	26/07/2018--23:07:00	30.65	0	0.262478	0.631855	-0.765045
108120	26/07/2018--23:08:00	30.64	0	0.262478	0.631855	-0.765045
108180	26/07/2018--23:09:00	30.65	0	0.262478	0.631855	-0.765045
108240	26/07/2018--23:10:00	30.65	0	0.262478	0.631855	-0.765045
108300	26/07/2018--23:11:00	30.66	0	0.262478	0.631855	-0.765045
108360	26/07/2018--23:12:00	30.68	0	0.262478	0.631855	-0.765045
108420	26/07/2018--23:13:00	30.67	0	0.262478	0.631855	-0.765045
108480	26/07/2018--23:14:00	30.68	0	0.262478	0.631855	-0.765045
108540	26/07/2018--23:15:00	30.68	0	0.262478	0.631855	-0.765045
108600	26/07/2018--23:16:00	30.68	0	0.262478	0.631855	-0.765045
108660	26/07/2018--23:17:00	30.68	0	0.262478	0.631855	-0.765045
108720	26/07/2018--23:18:00	30.71	0	0.262478	0.631855	-0.765045
108780	26/07/2018--23:19:00	30.69	0	0.262478	0.631855	-0.765045
108840	26/07/2018--23:20:00	30.7	0	0.262478	0.631855	-0.765045
108900	26/07/2018--23:21:00	30.7	0	0.262478	0.631855	-0.765045
108960	26/07/2018--23:22:00	30.68	0	0.262478	0.631855	-0.765045
109020	26/07/2018--23:23:00	30.69	1	0.262478	0.631855	-0.765045
109080	26/07/2018--23:24:00	30.68	0	0.262478	0.631855	-0.765045
109140	26/07/2018--23:25:00	30.68	0	0.262478	0.631855	-0.765045
109200	26/07/2018--23:26:00	30.7	0	0.262478	0.631855	-0.765045
109260	26/07/2018--23:27:00	30.69	1	0.262478	0.631855	-0.765045
109320	26/07/2018--23:28:00	30.68	0	0.262478	0.631855	-0.765045
109380	26/07/2018--23:29:00	30.69	0	0.262478	0.631855	-0.765045
109440	26/07/2018--23:30:00	30.7	0	0.262478	0.631855	-0.750559
109500	26/07/2018--23:31:00	30.69	1	0.262478	0.631855	-0.765045
109560	26/07/2018--23:32:00	30.71	0	0.262478	0.631855	-0.765045
109620	26/07/2018--23:33:00	30.7	0	0.262478	0.631855	-0.765045
109680	26/07/2018--23:34:00	30.72	1	0.262478	0.631855	-0.765045
109740	26/07/2018--23:35:00	30.7	0	0.262478	0.631855	-0.765045
109800	26/07/2018--23:36:00	30.71	0	0.262478	0.631855	-0.765045
109860	26/07/2018--23:37:00	30.7	0	0.262478	0.631855	-0.765045
109920	26/07/2018--23:38:00	30.71	0	0.262478	0.631855	-0.765045
109980	26/07/2018--23:39:00	30.7	0	0.262478	0.631855	-0.765045
110040	26/07/2018--23:40:00	30.69	0	0.262478	0.631855	-0.765045
110100	26/07/2018--23:41:00	30.7	0	0.262478	0.631855	-0.765045
110160	26/07/2018--23:42:00	30.69	0	0.262478	0.631855	-0.765045
110220	26/07/2018--23:43:00	30.71	0	0.262478	0.631855	-0.765045
110280	26/07/2018--23:44:00	30.71	0	0.262478	0.631855	-0.765045
110340	26/07/2018--23:45:00	30.71	1	0.262478	0.631855	-0.750559
110400	26/07/2018--23:46:00	30.69	0	0.262478	0.631855	-0.765045
110460	26/07/2018--23:47:00	30.72	0	0.262478	0.631855	-0.765045
110520	26/07/2018--23:48:00	30.7	0	0.262478	0.631855	-0.765045
110580	26/07/2018--23:49:00	30.73	0	0.262478	0.631855	-0.765045
110640	26/07/2018--23:50:00	30.72	0	0.262478	0.631855	-0.765045
110700	26/07/2018--23:51:00	30.7	0	0.262478	0.631855	-0.765045
110760	26/07/2018--23:52:00	30.71	0	0.262478	0.631855	-0.765045
110820	26/07/2018--23:53:00	30.71	0	0.262478	0.631855	-0.765045
110880	26/07/2018--23:54:00	30.71	0	0.262478	0.631855	-0.765045
110940	26/07/2018--23:55:00	30.71	0	0.262478	0.631855	-0.765045
111000	26/07/2018--23:56:00	30.72	0	0.262478	0.631855	-0.765045
111060	26/07/2018--23:57:00	30.72	0	0.262478	0.631855	-0.765045
111120	26/07/2018--23:58:00	30.72	0	0.262478	0.631855	-0.765045
111180	26/07/2018--23:59:00	30.71	0	0.262478	0.631855	-0.765045
111240	27/07/2018--00:00:00	30.71	0	0.262478	0.631855	-0.765045
111300	27/07/2018--00:01:00	30.73	0	0.262478	0.631855	-0.765045
111360	27/07/2018--00:02:00	30.71	0	0.262478	0.631855	-0.765045
111420	27/07/2018--00:03:00	30.73	0	0.262478	0.631855	-0.750559
111480	27/07/2018--00:04:00	30.71	0	0.262478	0.631855	-0.765045
111540	27/07/2018--00:05:00	30.72	0	0.262478	0.631855	-0.765045
111600	27/07/2018--00:06:00	30.73	0	0.262478	0.631855	-0.765045
111660	27/07/2018--00:07:00	30.72	0	0.262478	0.631855	-0.765045
111720	27/07/2018--00:08:00	30.71	0	0.262478	0.631855	-0.765045
111780	27/07/2018--00:09:00	30.73	0	0.262478	0.631855	-0.750559
111840	27/07/2018--00:10:00	30.71	0	0.262478	0.631855	-0.765045
111900	27/07/2018--00:11:00	30.71	0	0.262478	0.631855	-0.765045
111960	27/07/2018--00:12:00	30.72	0	0.262478	0.631855	-0.765045
112020	27/07/2018--00:13:00	30.71	0	0.262478	0.631855	-0.765045
112080	27/07/2018--00:14:00	30.72	0	0.262478	0.631855	-0.765045
112140	27/07/2018--00:15:00	30.71	0	0.262478	0.631855	-0.765045
112200	27/07/2018--00:16:00	30.71	0	0.262478	0.631855	-0.765045
112260	27/07/2018--00:17:00	30.7	0	0.262478	0.631855	-0.765045
112320	27/07/2018--00:18:00	30.69	0	0.262478	0.631855	-0.765045
112380	27/07/2018--00:19:00	30.71	0	0.262478	0.631855	-0.765045
112440	27/07/2018--00:20:00	30.7	0	0.262478	0.631855	-0.765045
112500	27/07/2018--00:21:00	30.71	0	0.262478	0.631855	-0.765045
112560	27/07/2018--00:22:00	30.68	0	0.262478	0.631855	-0.765045
112620	27/07/2018--00:23:00	30.67	0	0.262478	0.631855	-0.765045
112680	27/07/2018--00:24:00	30.69	0	0.262478	0.631855	-0.765045
112740	27/07/2018--00:25:00	30.68	0	0.262478	0.631855	-0.765045
112800	27/07/2018--00:26:00	30.66	0	0.262478	0.631855	-0.765045
112860	27/07/2018--00:27:00	30.65	0	0.262478	0.631855	-0.765045
112920	27/07/2018--00:28:00	30.64	0	0.262478	0.631855	-0.765045
112980	27/07/2018--00:29:00	30.63	0	0.262478	0.631855	-0.765045
113040	27/07/2018--00:30:00	30.63	0	0.262478	0.631855	-0.765045
113100	27/07/2018--00:31:00	30.64	0	0.262478	0.631855	-0.765045
113160	27/07/2018--00:32:00	30.63	0	0.262478	0.631855	-0.765045
113220	27/07/2018--00:33:00	30.6	1	0.262478	0.631855	-0.765045
113280	27/07/2018--00:34:00	30.61	0	0.262478	0.631855	-0.765045
113340	27/07/2018--00:35:00	30.58	0	0.262478	0.631855	-0.765045
113400	27/07/2018--00:36:00	30.58	0	0.262478	0.631855	-0.765045
113460	27/07/2018--00:37:00	30.6	0	0.262478	0.631855	-0.765045
113520	27/07/2018--00:38:00	30.57	0	0.262478	0.631855	-0.765045
113580	27/07/2018--00:39:00	30.57	0	0.262478	0.631855	-0.765045
113640	27/07/2018--00:40:00	30.57	0	0.262478	0.631855	-0.765045
113700	27/07/2018--00:41:00	30.57	0	0.262478	0.631855	-0.765045
113760	27/07/2018--00:42:00	30.58	0	0.262478	0.631855	-0.765045
113820	27/07/2018--00:43:00	30.55	0	0.262478	0.631855	-0.765045
113880	27/07/2018--00:44:00	30.56	0	0.262478	0.631855	-0.765045
113940	27/07/2018--00:45:00	30.55	0	0.262478	0.631855	-0.765045
114000	27/07/2018--00:46:00	30.55	0	0.262478	0.631855	-0.765045
114060	27/07/2018--00:47:00	30.55	0	0.262478	0.631855	-0.765045
114120	27/07/2018--00:48:00	30.55	0	0.262478	0.631855	-0.765045
114180	27/07/2018--00:49:00	30.55	0	0.262478	0.631855	-0.765045
114240	27/07/2018--00:50:00	30.54	0	0.262478	0.631855	-0.765045
114300	27/07/2018--00:51:00	30.53	0	0.262478	0.631855	-0.765045
114360	27/07/2018--00:52:00	30.53	0	0.262478	0.631855	-0.765045
114420	27/07/2018--00:53:00	30.53	0	0.262478	0.631855	-0.765045
114480	27/07/2018--00:54:00	30.55	0	0.262478	0.631855	-0.765045
114540	27/07/2018--00:55:00	30.54	0	0.262478	0.631855	-0.765045
114600	27/07/2018--00:56:00	30.54	0	0.262478	0.631855	-0.765045
114660	27/07/2018--00:57:00	30.54	0	0.262478	0.631855	-0.765045
114720	27/07/2018--00:58:00	30.52	0	0.262478	0.631855	-0.765045
114780	27/07/2018--00:59:00	30.5	0	0.262478	0.631855	-0.765045
114840	27/07/2018--01:00:00	30.5	0	0.262478	0.631855	-0.779531
114900	27/07/2018--01:01:00	30.52	0	0.262478	0.631855	-0.765045
114960	27/07/2018--01:02:00	30.52	0	0.262478	0.631855	-0.765045
115020	27/07/2018--01:03:00	30.51	0	0.262478	0.631855	-0.765045
115080	27/07/2018--01:04:00	30.5	0	0.262478	0.631855	-0.765045
115140	27/07/2018--01:05:00	30.51	0	0.262478	0.631855	-0.765045
115200	27/07/2018--01:06:00	30.52	0	0.262478	0.631855	-0.765045
115260	27/07/2018--01:07:00	30.49	1	0.262478	0.631855	-0.765045
115320	27/07/2018--01:08:00	30.5	0	0.262478	0.631855	-0.750559
115380	27/07/2018--01:09:00	30.5	0	0.262478	0.631855	-0.765045
115440	27/07/2018--01:10:00	30.48	0	0.262478	0.631855	-0.765045
115500	27/07/2018--01:11:00	30.48	0	0.262478	0.631855	-0.765045
115560	27/07/2018--01:12:00	30.48	1	0.262478	0.631855	-0.765045
115620	27/07/2018--01:13:00	30.48	0	0.262478	0.631855	-0.765045
115680	27/07/2018--01:14:00	30.47	0	0.262478	0.631855	-0.765045
115740	27/07/2018--01:15:00	30.45	0	0.262478	0.631855	-0.765045
115800	27/07/2018--01:16:00	30.47	0	0.262478	0.631855	-0.765045
115860	27/07/2018--01:17:00	30.48	0	0.262478	0.631855	-0.765045
115920	27/07/2018--01:18:00	30.47	0	0.262478	0.631855	-0.765045
115980	27/07/2018--01:19:00	30.46	0	0.262478	0.631855	-0.765045
116040	27/07/2018--01:20:00	30.45	0	0.262478	0.631855	-0.765045
116100	27/07/2018--01:21:00	30.45	0	0.262478	0.631855	-0.765045
116160	27/07/2018--01:22:00	30.45	0	0.262478	0.631855	-0.765045
116220	27/07/2018--01:23:00	30.44	1	0.262478	0.631855	-0.765045
116280	27/07/2018--01:24:00	30.44	0	0.262478	0.631855	-0.765045
116340	27/07/2018--01:25:00	30.44	0	0.262478	0.631855	-0.765045
116400	27/07/2018--01:26:00	30.43	0	0.262478	0.631855	-0.765045
116460	27/07/2018--01:27:00	30.43	0	0.262478	0.631855	-0.765045
116520	27/07/2018--01:28:00	30.43	0	0.262478	0.631855	-0.765045
116580	27/07/2018--01:29:00	30.44	0	0.262478	0.631855	-0.765045
116640	27/07/2018--01:30:00	30.43	0	0.262478	0.631855	-0.765045
116700	27/07/2018--01:31:00	30.43	0	0.262478	0.631855	-0.765045
116760	27/07/2018--01:32:00	30.41	27	0.325157	0.749894	-0.620185
116820	27/07/2018--01:33:00	30.41	0	0.340826	0.749894	-0.620185
116880	27/07/2018--01:34:00	30.43	0	0.340826	0.749894	-0.620185
116940	27/07/2018--01:35:00	30.42	3	0.372166	0.941708	-0.185604
117000	27/07/2018--01:36:00	30.42	0	0.356496	0.941708	-0.185604
117060	27/07/2018--01:37:00	30.43	0	0.356496	0.941708	-0.185604
117120	27/07/2018--01:38:00	30.45	0	0.372166	0.941708	-0.185604
117180	27/07/2018--01:39:00	30.48	0	0.372166	0.941708	-0.185604
117240	27/07/2018--01:40:00	30.49	0	0.372166	0.941708	-0.185604
117300	27/07/2018--01:41:00	30.49	0	0.372166	0.941708	-0.185604
117360	27/07/2018--01:42:00	30.49	1	0.372166	0.941708	-0.20009
117420	27/07/2018--01:43:00	30.51	0	0.372166	0.941708	-0.185604
117480	27/07/2018--01:44:00	30.51	0	0.356496	0.941708	-0.185604
117540	27/07/2018--01:45:00	30.52	0	0.372166	0.941708	-0.20009
117600	27/07/2018--01:46:00	30.53	0	0.356496	0.941708	-0.185604
117660	27/07/2018--01:47:00	30.53	0	0.372166	0.941708	-0.185604
117720	27/07/2018--01:48:00	30.55	0	0.372166	0.941708	-0.185604
117780	27/07/2018--01:49:00	30.55	0	0.372166	0.941708	-0.185604
117840	27/07/2018--01:50:00	30.55	0	0.372166	0.941708	-0.20009
117900	27/07/2018--01:51:00	30.58	0	0.372166	0.941708	-0.185604
117960	27/07/2018--01:52:00	30.56	1	0.372166	0.941708	-0.185604
118020	27/07/2018--01:53:00	30.59	0	0.372166	0.941708	-0.185604
118080	27/07/2018--01:54:00	30.57	0	0.372166	0.941708	-0.185604
118140	27/07/2018--01:55:00	30.59	0	0.372166	0.941708	-0.185604
118200	27/07/2018--01:56:00	30.6	0	0.372166	0.941708	-0.185604
118260	27/07/2018--01:57:00	30.59	0	0.372166	0.941708	-0.185604
118320	27/07/2018--01:58:00	30.63	0	0.372166	0.941708	-0.185604
118380	27/07/2018--01:59:00	30.61	0	0.372166	0.941708	-0.185604
118440	27/07/2018--02:00:00	30.62	0	0.372166	0.941708	-0.185604
118500	27/07/2018--02:01:00	30.61	0	0.356496	0.941708	-0.185604
118560	27/07/2018--02:02:00	30.62	1	0.372166	0.941708	-0.185604
118620	27/07/2018--02:03:00	30.62	0	0.356496	0.941708	-0.185604
118680	27/07/2018--02:04:00	30.61	0	0.372166	0.941708	-0.185604
118740	27/07/2018--02:05:00	30.62	0	0.372166	0.941708	-0.185604
118800	27/07/2018--02:06:00	30.62	0	0.372166	0.941708	-0.171118
118860	27/07/2018--02:07:00	30.65	0	0.372166	0.941708	-0.185604
118920	27/07/2018--02:08:00	30.64	0	0.372166	0.941708	-0.185604
118980	27/07/2018--02:09:00	30.64	0	0.372166	0.941708	-0.185604
119040	27/07/2018--02:10:00	30.63	0	0.372166	0.941708	-0.185604
119100	27/07/2018--02:11:00	30.65	0	0.372166	0.941708	-0.185604
119160	27/07/2018--02:12:00	30.64	0	0.372166	0.941708	-0.185604
119220	27/07/2018--02:13:00	30.64	0	0.372166	0.941708	-0.185604
119280	27/07/2018--02:14:00	30.64	0	0.356496	0.941708	-0.185604
119340	27/07/2018--02:15:00	30.66	0	0.372166	0.941708	-0.185604
119400	27/07/2018--02:16:00	30.65	0	0.372166	0.941708	-0.185604
119460	27/07/2018--02:17:00	30.66	0	0.372166	0.941708	-0.185604
119520	27/07/2018--02:18:00	30.65	0	0.372166	0.941708	-0.185604
119580	27/07/2018--02:19:00	30.65	0	0.372166	0.941708	-0.185604
119640	27/07/2018--02:20:00	30.67	0	0.372166	0.941708	-0.171118
119700	27/07/2018--02:21:00	30.66	0	0.372166	0.941708	-0.185604
119760	27/07/2018--02:22:00	30.66	0	0.372166	0.941708	-0.185604
119820	27/07/2018--02:23:00	30.67	0	0.372166	0.941708	-0.185604
119880	27/07/2018--02:24:00	30.68	1	0.372166	0.941708	-0.185604
119940	27/07/2018--02:25:00	30.68	1	0.372166	0.941708	-0.185604
120000	27/07/2018--02:26:00	30.68	0	0.372166	0.941708	-0.185604
120060	27/07/2018--02:27:00	30.68	0	0.372166	0.941708	-0.185604
120120	27/07/2018--02:28:00	30.68	0	0.372166	0.941708	-0.185604
120180	27/07/2018--02:29:00	30.67	0	0.372166	0.941708	-0.185604
120240	27/07/2018--02:30:00	30.68	0	0.372166	0.941708	-0.171118
120300	27/07/2018--02:31:00	30.68	1	0.372166	0.941708	-0.185604
120360	27/07/2018--02:32:00	30.69	0	0.372166	0.941708	-0.185604
120420	27/07/2018--02:33:00	30.69	0	0.372166	0.941708	-0.185604
120480	27/07/2018--02:34:00	30.7	0	0.372166	0.941708	-0.185604
120540	27/07/2018--02:35:00	30.69	0	0.372166	0.941708	-0.185604
120600	27/07/2018--02:36:00	30.7	0	0.372166	0.941708	-0.185604
120660	27/07/2018--02:37:00	30.69	0	0.372166	0.941708	-0.185604
120720	27/07/2018--02:38:00	30.69	0	0.372166	0.941708	-0.185604
120780	27/07/2018--02:39:00	30.68	0	0.372166	0.941708	-0.171118
120840	27/07/2018--02:40:00	30.68	1	0.372166	0.941708	-0.185604
120900	27/07/2018--02:41:00	30.68	0	0.372166	0.941708	-0.185604
120960	27/07/2018--02:42:00	30.68	0	0.372166	0.941708	-0.185604
121020	27/07/2018--02:43:00	30.7	0	0.372166	0.941708	-0.185604
121080	27/07/2018--02:44:00	30.7	0	0.372166	0.941708	-0.185604
121140	27/07/2018--02:45:00	30.69	0	0.372166	0.941708	-0.185604
121200	27/07/2018--02:46:00	30.69	0	0.372166	0.941708	-0.185604
121260	27/07/2018--02:47:00	30.7	0	0.372166	0.941708	-0.171118
121320	27/07/2018--02:48:00	30.68	0	0.372166	0.941708	-0.185604
121380	27/07/2018--02:49:00	30.68	0	0.372166	0.941708	-0.185604
121440	27/07/2018--02:50:00	30.7	0	0.372166	0.941708	-0.185604
121500	27/07/2018--02:51:00	30.7	0	0.372166	0.941708	-0.171118
121560	27/07/2018--02:52:00	30.7	0	0.372166	0.941708	-0.185604
121620	27/07/2018--02:53:00	30.69	0	0.372166	0.941708	-0.185604
121680	27/07/2018--02:54:00	30.68	0	0.372166	0.941708	-0.185604
121740	27/07/2018--02:55:00	30.71	0	0.372166	0.941708	-0.185604
121800	27/07/2018--02:56:00	30.7	0	0.372166	0.941708	-0.171118
121860	27/07/2018--02:57:00	30.7	0	0.372166	0.941708	-0.185604
121920	27/07/2018--02:58:00	30.7	0	0.372166	0.941708	-0.185604
121980	27/07/2018--02:59:00	30.68	0	0.372166	0.941708	-0.171118
122040	27/07/2018--03:00:00	30.72	0	0.372166	0.941708	-0.185604
122100	27/07/2018--03:01:00	30.71	0	0.372166	0.941708	-0.185604
122160	27/07/2018--03:02:00	30.69	0	0.372166	0.941708	-0.185604
122220	27/07/2018--03:03:00	30.7	0	0.372166	0.941708	-0.171118
122280	27/07/2018--03:04:00	30.68	0	0.372166	0.941708	-0.185604
122340	27/07/2018--03:05:00	30.69	1	0.372166	0.941708	-0.171118
122400	27/07/2018--03:06:00	30.7	0	0.372166	0.941708	-0.185604
122460	27/07/2018--03:07:00	30.7	0	0.372166	0.941708	-0.185604
122520	27/07/2018--03:08:00	30.71	0	0.372166	0.941708	-0.185604
122580	27/07/2018--03:09:00	30.69	0	0.372166	0.941708	-0.171118
122640	27/07/2018--03:10:00	30.7	0	0.372166	0.941708	-0.185604
122700	27/07/2018--03:11:00	30.69	0	0.372166	0.941708	-0.185604
122760	27/07/2018--03:12:00	30.7	0	0.372166	0.941708	-0.185604
122820	27/07/2018--03:13:00	30.71	0	0.356496	0.941708	-0.185604
122880	27/07/2018--03:14:00	30.68	0	0.372166	0.941708	-0.185604
122940	27/07/2018--03:15:00	30.69	0	0.372166	0.941708	-0.185604
123000	27/07/2018--03:16:00	30.7	0	0.372166	0.941708	-0.185604
123060	27/07/2018--03:17:00	30.7	0	0.372166	0.941708	-0.185604
123120	27/07/2018--03:18:00	30.7	0	0.372166	0.941708	-0.185604
123180	27/07/2018--03:19:00	30.7	0	0.372166	0.941708	-0.185604
123240	27/07/2018--03:20:00	30.68	0	0.372166	0.941708	-0.171118
123300	27/07/2018--03:21:00	30.69	1	0.372166	0.941708	-0.185604
123360	27/07/2018--03:22:00	30.69	0	0.372166	0.941708	-0.185604
123420	27/07/2018--03:23:00	30.69	0	0.372166	0.941708	-0.185604
123480	27/07/2018--03:24:00	30.69	0	0.372166	0.941708	-0.185604
123540	27/07/2018--03:25:00	30.68	0	0.372166	0.941708	-0.185604
123600	27/07/2018--03:26:00	30.68	1	0.372166	0.941708	-0.185604
123660	27/07/2018--03:27:00	30.68	0	0.372166	0.941708	-0.185604
123720	27/07/2018--03:28:00	30.67	0	0.372166	0.941708	-0.171118
123780	27/07/2018--03:29:00	30.67	0	0.372166	0.941708	-0.185604
123840	27/07/2018--03:30:00	30.67	0	0.372166	0.941708	-0.185604
123900	27/07/2018--03:31:00	30.68	0	0.372166	0.941708	-0.185604
123960	27/07/2018--03:32:00	30.68	0	0.372166	0.941708	-0.185604
124020	27/07/2018--03:33:00	30.68	0	0.372166	0.941708	-0.185604
124080	27/07/2018--03:34:00	30.68	0	0.372166	0.941708	-0.185604
124140	27/07/2018--03:35:00	30.68	1	0.372166	0.941708	-0.185604
124200	27/07/2018--03:36:00	30.67	0	0.372166	0.941708	-0.171118
124260	27/07/2018--03:37:00	30.67	0	0.372166	0.941708	-0.185604
124320	27/07/2018--03:38:00	30.67	0	0.372166	0.941708	-0.185604
124380	27/07/2018--03:39:00	30.66	0	0.372166	0.941708	-0.171118
124440	27/07/2018--03:40:00	30.67	0	0.372166	0.941708	-0.171118
124500	27/07/2018--03:41:00	30.68	0	0.372166	0.941708	-0.185604
124560	27/07/2018--03:42:00	30.67	0	0.372166	0.941708	-0.185604
124620	27/07/2018--03:43:00	30.67	0	0.372166	0.941708	-0.185604
124680	27/07/2018--03:44:00	30.66	0	0.372166	0.941708	-0.185604
124740	27/07/2018--03:45:00	30.66	0	0.356496	0.941708	-0.185604
124800	27/07/2018--03:46:00	30.67	0	0.372166	0.941708	-0.185604
124860	27/07/2018--03:47:00	30.66	0	0.372166	0.941708	-0.185604
124920	27/07/2018--03:48:00	30.67	0	0.372166	0.941708	-0.185604
124980	27/07/2018--03:49:00	30.66	0	0.372166	0.941708	-0.171118
125040	27/07/2018--03:50:00	30.67	0	0.372166	0.941708	-0.171118
125100	27/07/2018--03:51:00	30.66	0	0.372166	0.941708	-0.185604
125160	27/07/2018--03:52:00	30.68	0	0.372166	0.941708	-0.185604
125220	27/07/2018--03:53:00	30.69	0	0.372166	0.941708	-0.185604
125280	27/07/2018--03:54:00	30.66	0	0.372166	0.941708	-0.185604
125340	27/07/2018--03:55:00	30.63	2	0.372166	0.941708	-0.171118
125400	27/07/2018--03:56:00	30.64	1	0.372166	0.941708	-0.171118
125460	27/07/2018--03:57:00	30.65	1	0.372166	0.941708	-0.171118
125520	27/07/2018--03:58:00	30.66	0	0.372166	0.941708	-0.171118
125580	27/07/2018--03:59:00	30.66	0	0.372166	0.941708	-0.171118
125640	27/07/2018--04:00:00	30.66	0	0.372166	0.941708	-0.171118
125700	27/07/2018--04:01:00	30.66	0	0.372166	0.941708	-0.171118
125760	27/07/2018--04:02:00	30.64	0	0.372166	0.941708	-0.185604
125820	27/07/2018--04:03:00	30.64	1	0.372166	0.941708	-0.171118
125880	27/07/2018--04:04:00	30.65	0	0.372166	0.941708	-0.171118
125940	27/07/2018--04:05:00	30.65	0	0.372166	0.941708	-0.185604
126000	27/07/2018--04:06:00	30.65	0	0.372166	0.941708	-0.185604
126060	27/07/2018--04:07:00	30.64	0	0.372166	0.941708	-0.171118
126120	27/07/2018--04:08:00	30.62	0	0.356496	0.941708	-0.185604
126180	27/07/2018--04:09:00	30.66	0	0.372166	0.941708	-0.171118
126240	27/07/2018--04:10:00	30.63	0	0.372166	0.941708	-0.185604
126300	27/07/2018--04:11:00	30.63	0	0.372166	0.941708	-0.171118
126360	27/07/2018--04:12:00	30.63	0	0.372166	0.941708	-0.171118
126420	27/07/2018--04:13:00	30.63	0	0.372166	0.941708	-0.185604
126480	27/07/2018--04:14:00	30.62	0	0.372166	0.941708	-0.171118
126540	27/07/2018--04:15:00	30.62	0	0.372166	0.941708	-0.171118
126600	27/07/2018--04:16:00	30.61	0	0.372166	0.941708	-0.171118
126660	27/07/2018--04:17:00	30.61	0	0.372166	0.941708	-0.171118
126720	27/07/2018--04:18:00	30.62	0	0.372166	0.941708	-0.185604
126780	27/07/2018--04:19:00	30.62	0	0.372166	0.941708	-0.171118
126840	27/07/2018--04:20:00	30.6	0	0.372166	0.941708	-0.171118
126900	27/07/2018--04:21:00	30.6	0	0.372166	0.941708	-0.185604
126960	27/07/2018--04:22:00	30.61	0	0.372166	0.941708	-0.185604
127020	27/07/2018--04:23:00	30.62	0	0.372166	0.941708	-0.185604
127080	27/07/2018--04:24:00	30.61	0	0.372166	0.941708	-0.171118
127140	27/07/2018--04:25:00	30.61	0	0.372166	0.941708	-0.185604
127200	27/07/2018--04:26:00	30.6	0	0.372166	0.941708	-0.185604
127260	27/07/2018--04:27:00	30.6	0	0.372166	0.941708	-0.171118
127320	27/07/2018--04:28:00	30.6	0	0.372166	0.941708	-0.185604
127380	27/07/2018--04:29:00	30.57	0	0.372166	0.941708	-0.185604
127440	27/07/2018--04:30:00	30.59	1	0.372166	0.941708	-0.171118
127500	27/07/2018--04:31:00	30.59	0	0.372166	0.941708	-0.185604
127560	27/07/2018--04:32:00	30.59	0	0.372166	0.941708	-0.185604
127620	27/07/2018--04:33:00	30.59	0	0.372166	0.941708	-0.171118
127680	27/07/2018--04:34:00	30.57	0	0.372166	0.941708	-0.171118
127740	27/07/2018--04:35:00	30.59	0	0.372166	0.941708	-0.171118
127800	27/07/2018--04:36:00	30.58	0	0.372166	0.941708	-0.171118
127860	27/07/2018--04:37:00	30.57	0	0.372166	0.941708	-0.185604
127920	27/07/2018--04:38:00	30.57	0	0.372166	0.941708	-0.185604
127980	27/07/2018--04:39:00	30.57	0	0.372166	0.941708	-0.171118
128040	27/07/2018--04:40:00	30.56	0	0.372166	0.941708	-0.185604
128100	27/07/2018--04:41:00	30.57	0	0.372166	0.941708	-0.171118
128160	27/07/2018--04:42:00	30.57	0	0.372166	0.941708	-0.171118
128220	27/07/2018--04:43:00	30.58	0	0.372166	0.941708	-0.185604
128280	27/07/2018--04:44:00	30.57	0	0.372166	0.941708	-0.171118
128340	27/07/2018--04:45:00	30.56	0	0.372166	0.941708	-0.171118
128400	27/07/2018--04:46:00	30.56	0	0.372166	0.941708	-0.171118
128460	27/07/2018--04:47:00	30.58	0	0.372166	0.941708	-0.171118
128520	27/07/2018--04:48:00	30.56	0	0.372166	0.941708	-0.185604
128580	27/07/2018--04:49:00	30.55	0	0.372166	0.941708	-0.185604
128640	27/07/2018--04:50:00	30.55	0	0.372166	0.941708	-0.185604
128700	27/07/2018--04:51:00	30.54	0	0.372166	0.941708	-0.185604
128760	27/07/2018--04:52:00	30.55	0	0.372166	0.941708	-0.185604
128820	27/07/2018--04:53:00	30.55	0	0.372166	0.941708	-0.171118
128880	27/07/2018--04:54:00	30.55	0	0.356496	0.941708	-0.171118
128940	27/07/2018--04:55:00	30.56	0	0.372166	0.941708	-0.171118
129000	27/07/2018--04:56:00	30.54	0	0.372166	0.941708	-0.171118
129060	27/07/2018--04:57:00	30.54	1	0.372166	0.941708	-0.185604
129120	27/07/2018--04:58:00	30.54	0	0.372166	0.941708	-0.185604
129180	27/07/2018--04:59:00	30.54	0	0.372166	0.941708	-0.185604
129240	27/07/2018--05:00:00	30.53	0	0.372166	0.941708	-0.185604
