# Supplementary material for: A randomized cross-over trial investigating differences in 24-h personal air and skin temperatures using wearable sensors between two climatologically contrasting settings
Source: Sci Rep. 2021 Nov 10;11:22020. doi: 10.1038/s41598-021-01180-y (PMC8580978; doi:10.1038/s41598-021-01180-y)
Supplement: Supplementary file 2 — Supplementary Data. [file 41598_2021_1180_MOESM2_ESM.zip › New folder/new/T10_A2new.csv]

Index	Date	Temperature	Activity	X-axis	Y-axis	Z-axis	Marker
48900	18/08/2018--05:00:00	26.87	0	-0.840799	-0.562146	-0.238219
48960	18/08/2018--05:01:00	26.86	0	-0.840799	-0.562146	-0.238219
49020	18/08/2018--05:02:00	26.86	0	-0.840799	-0.562146	-0.238219
49080	18/08/2018--05:03:00	26.86	0	-0.840799	-0.562146	-0.238219
49140	18/08/2018--05:04:00	26.85	0	-0.840799	-0.562146	-0.238219
49200	18/08/2018--05:05:00	26.84	0	-0.840799	-0.562146	-0.238219
49260	18/08/2018--05:06:00	26.84	0	-0.856289	-0.562146	-0.238219
49320	18/08/2018--05:07:00	26.84	0	-0.840799	-0.562146	-0.238219
49380	18/08/2018--05:08:00	26.82	0	-0.840799	-0.562146	-0.238219
49440	18/08/2018--05:09:00	26.83	0	-0.840799	-0.562146	-0.238219
49500	18/08/2018--05:10:00	26.82	0	-0.840799	-0.562146	-0.238219
49560	18/08/2018--05:11:00	26.82	0	-0.840799	-0.562146	-0.238219
49620	18/08/2018--05:12:00	26.81	0	-0.840799	-0.562146	-0.253158
49680	18/08/2018--05:13:00	26.82	0	-0.840799	-0.562146	-0.238219
49740	18/08/2018--05:14:00	26.8	0	-0.840799	-0.562146	-0.238219
49800	18/08/2018--05:15:00	26.81	0	-0.840799	-0.562146	-0.238219
49860	18/08/2018--05:16:00	26.8	0	-0.840799	-0.562146	-0.238219
49920	18/08/2018--05:17:00	26.79	0	-0.840799	-0.562146	-0.238219
49980	18/08/2018--05:18:00	26.79	0	-0.840799	-0.562146	-0.238219
50040	18/08/2018--05:19:00	26.8	0	-0.840799	-0.562146	-0.238219
50100	18/08/2018--05:20:00	26.79	0	-0.840799	-0.562146	-0.238219
50160	18/08/2018--05:21:00	26.77	0	-0.840799	-0.562146	-0.238219
50220	18/08/2018--05:22:00	26.77	0	-0.840799	-0.562146	-0.238219
50280	18/08/2018--05:23:00	26.77	0	-0.840799	-0.562146	-0.253158
50340	18/08/2018--05:24:00	26.77	0	-0.840799	-0.547087	-0.253158
50400	18/08/2018--05:25:00	26.78	0	-0.840799	-0.547087	-0.238219
50460	18/08/2018--05:26:00	26.75	0	-0.840799	-0.562146	-0.238219
50520	18/08/2018--05:27:00	26.76	0	-0.840799	-0.562146	-0.238219
50580	18/08/2018--05:28:00	26.76	0	-0.840799	-0.562146	-0.238219
50640	18/08/2018--05:29:00	26.75	0	-0.840799	-0.562146	-0.238219
50700	18/08/2018--05:30:00	26.75	0	-0.840799	-0.547087	-0.238219
50760	18/08/2018--05:31:00	26.75	0	-0.840799	-0.562146	-0.238219
50820	18/08/2018--05:32:00	26.73	0	-0.840799	-0.562146	-0.238219
50880	18/08/2018--05:33:00	26.71	0	-0.840799	-0.562146	-0.238219
50940	18/08/2018--05:34:00	26.73	0	-0.840799	-0.547087	-0.238219
51000	18/08/2018--05:35:00	26.73	0	-0.840799	-0.562146	-0.238219
51060	18/08/2018--05:36:00	26.73	0	-0.840799	-0.562146	-0.238219
51120	18/08/2018--05:37:00	26.72	0	-0.840799	-0.562146	-0.238219
51180	18/08/2018--05:38:00	26.71	0	-0.840799	-0.562146	-0.238219
51240	18/08/2018--05:39:00	26.7	0	-0.840799	-0.562146	-0.238219
51300	18/08/2018--05:40:00	26.7	0	-0.840799	-0.562146	-0.238219
51360	18/08/2018--05:41:00	26.71	0	-0.840799	-0.562146	-0.238219
51420	18/08/2018--05:42:00	26.71	0	-0.840799	-0.562146	-0.238219
51480	18/08/2018--05:43:00	26.71	0	-0.840799	-0.562146	-0.238219
51540	18/08/2018--05:44:00	26.71	0	-0.840799	-0.562146	-0.253158
51600	18/08/2018--05:45:00	26.7	0	-0.840799	-0.562146	-0.238219
51660	18/08/2018--05:46:00	26.71	0	-0.840799	-0.562146	-0.238219
51720	18/08/2018--05:47:00	26.71	0	-0.840799	-0.562146	-0.238219
51780	18/08/2018--05:48:00	26.71	0	-0.840799	-0.562146	-0.238219
51840	18/08/2018--05:49:00	26.7	0	-0.840799	-0.562146	-0.238219
51900	18/08/2018--05:50:00	26.69	0	-0.840799	-0.562146	-0.238219
51960	18/08/2018--05:51:00	26.7	0	-0.840799	-0.562146	-0.253158
52020	18/08/2018--05:52:00	26.7	0	-0.840799	-0.562146	-0.238219
52080	18/08/2018--05:53:00	26.7	0	-0.840799	-0.562146	-0.238219
52140	18/08/2018--05:54:00	26.68	0	-0.840799	-0.562146	-0.238219
52200	18/08/2018--05:55:00	26.7	0	-0.840799	-0.562146	-0.238219
52260	18/08/2018--05:56:00	26.7	0	-0.840799	-0.562146	-0.238219
52320	18/08/2018--05:57:00	26.69	0	-0.840799	-0.562146	-0.238219
52380	18/08/2018--05:58:00	26.69	0	-0.840799	-0.562146	-0.238219
52440	18/08/2018--05:59:00	26.71	0	-0.840799	-0.562146	-0.238219
52500	18/08/2018--06:00:00	26.71	0	-0.840799	-0.547087	-0.238219
52560	18/08/2018--06:01:00	26.69	0	-0.840799	-0.562146	-0.253158
52620	18/08/2018--06:02:00	26.71	0	-0.840799	-0.562146	-0.238219
52680	18/08/2018--06:03:00	26.7	0	-0.840799	-0.562146	-0.238219
52740	18/08/2018--06:04:00	26.71	0	-0.840799	-0.562146	-0.238219
52800	18/08/2018--06:05:00	26.71	0	-0.840799	-0.562146	-0.238219
52860	18/08/2018--06:06:00	26.7	0	-0.840799	-0.562146	-0.238219
52920	18/08/2018--06:07:00	26.69	0	-0.840799	-0.562146	-0.238219
52980	18/08/2018--06:08:00	26.67	0	-0.840799	-0.562146	-0.238219
53040	18/08/2018--06:09:00	26.7	0	-0.840799	-0.562146	-0.238219
53100	18/08/2018--06:10:00	26.68	0	-0.840799	-0.562146	-0.238219
53160	18/08/2018--06:11:00	26.68	0	-0.840799	-0.562146	-0.253158
53220	18/08/2018--06:12:00	26.69	0	-0.840799	-0.547087	-0.238219
53280	18/08/2018--06:13:00	26.69	0	-0.840799	-0.562146	-0.238219
53340	18/08/2018--06:14:00	26.68	0	-0.840799	-0.562146	-0.238219
53400	18/08/2018--06:15:00	26.68	0	-0.840799	-0.562146	-0.253158
53460	18/08/2018--06:16:00	26.68	0	-0.840799	-0.562146	-0.238219
53520	18/08/2018--06:17:00	26.68	0	-0.840799	-0.562146	-0.238219
53580	18/08/2018--06:18:00	26.67	0	-0.840799	-0.562146	-0.238219
53640	18/08/2018--06:19:00	26.68	0	-0.840799	-0.562146	-0.238219
53700	18/08/2018--06:20:00	26.67	0	-0.840799	-0.562146	-0.238219
53760	18/08/2018--06:21:00	26.67	0	-0.840799	-0.562146	-0.238219
53820	18/08/2018--06:22:00	26.68	0	-0.840799	-0.562146	-0.238219
53880	18/08/2018--06:23:00	26.67	0	-0.840799	-0.562146	-0.253158
53940	18/08/2018--06:24:00	26.66	0	-0.840799	-0.562146	-0.238219
54000	18/08/2018--06:25:00	26.67	0	-0.840799	-0.562146	-0.253158
54060	18/08/2018--06:26:00	26.66	0	-0.840799	-0.547087	-0.238219
54120	18/08/2018--06:27:00	26.67	0	-0.840799	-0.562146	-0.253158
54180	18/08/2018--06:28:00	26.68	0	-0.840799	-0.562146	-0.238219
54240	18/08/2018--06:29:00	26.67	0	-0.840799	-0.562146	-0.238219
54300	18/08/2018--06:30:00	26.67	0	-0.840799	-0.562146	-0.238219
54360	18/08/2018--06:31:00	26.66	0	-0.840799	-0.562146	-0.238219
54420	18/08/2018--06:32:00	26.68	0	-0.840799	-0.562146	-0.238219
54480	18/08/2018--06:33:00	26.67	0	-0.840799	-0.562146	-0.238219
54540	18/08/2018--06:34:00	26.66	0	-0.840799	-0.562146	-0.238219
54600	18/08/2018--06:35:00	26.66	0	-0.840799	-0.562146	-0.253158
54660	18/08/2018--06:36:00	26.67	0	-0.840799	-0.562146	-0.253158
54720	18/08/2018--06:37:00	26.66	0	-0.840799	-0.562146	-0.238219
54780	18/08/2018--06:38:00	26.67	0	-0.840799	-0.562146	-0.238219
54840	18/08/2018--06:39:00	26.66	0	-0.840799	-0.562146	-0.238219
54900	18/08/2018--06:40:00	26.66	0	-0.840799	-0.562146	-0.238219
54960	18/08/2018--06:41:00	26.66	0	-0.840799	-0.562146	-0.238219
55020	18/08/2018--06:42:00	26.66	0	-0.840799	-0.562146	-0.238219
55080	18/08/2018--06:43:00	26.67	0	-0.840799	-0.562146	-0.238219
55140	18/08/2018--06:44:00	26.65	0	-0.840799	-0.562146	-0.253158
55200	18/08/2018--06:45:00	26.66	0	-0.840799	-0.562146	-0.238219
55260	18/08/2018--06:46:00	26.66	0	-0.840799	-0.562146	-0.238219
55320	18/08/2018--06:47:00	26.67	0	-0.840799	-0.547087	-0.238219
55380	18/08/2018--06:48:00	26.67	0	-0.840799	-0.562146	-0.253158
55440	18/08/2018--06:49:00	26.66	0	-0.840799	-0.562146	-0.238219
55500	18/08/2018--06:50:00	26.68	0	-0.840799	-0.562146	-0.238219
55560	18/08/2018--06:51:00	26.66	0	-0.840799	-0.562146	-0.238219
55620	18/08/2018--06:52:00	26.66	0	-0.840799	-0.562146	-0.238219
55680	18/08/2018--06:53:00	26.66	0	-0.840799	-0.562146	-0.238219
55740	18/08/2018--06:54:00	26.67	0	-0.840799	-0.562146	-0.238219
55800	18/08/2018--06:55:00	26.66	0	-0.840799	-0.562146	-0.238219
55860	18/08/2018--06:56:00	26.66	0	-0.840799	-0.562146	-0.238219
55920	18/08/2018--06:57:00	26.66	0	-0.840799	-0.562146	-0.238219
55980	18/08/2018--06:58:00	26.66	0	-0.840799	-0.562146	-0.238219
56040	18/08/2018--06:59:00	26.68	0	-0.840799	-0.562146	-0.253158
56100	18/08/2018--07:00:00	26.67	0	-0.840799	-0.562146	-0.238219
56160	18/08/2018--07:01:00	26.66	0	-0.840799	-0.562146	-0.253158
56220	18/08/2018--07:02:00	26.67	0	-0.840799	-0.562146	-0.253158
56280	18/08/2018--07:03:00	26.65	0	-0.840799	-0.562146	-0.238219
56340	18/08/2018--07:04:00	26.67	0	-0.840799	-0.562146	-0.238219
56400	18/08/2018--07:05:00	26.66	0	-0.840799	-0.562146	-0.238219
56460	18/08/2018--07:06:00	26.65	0	-0.840799	-0.562146	-0.253158
56520	18/08/2018--07:07:00	26.65	0	-0.840799	-0.562146	-0.238219
56580	18/08/2018--07:08:00	26.66	0	-0.840799	-0.562146	-0.238219
56640	18/08/2018--07:09:00	26.66	0	-0.840799	-0.547087	-0.253158
56700	18/08/2018--07:10:00	26.64	0	-0.840799	-0.562146	-0.238219
56760	18/08/2018--07:11:00	26.64	0	-0.840799	-0.562146	-0.238219
56820	18/08/2018--07:12:00	26.62	0	-0.840799	-0.562146	-0.253158
56880	18/08/2018--07:13:00	26.63	0	-0.840799	-0.562146	-0.238219
56940	18/08/2018--07:14:00	26.6	0	-0.840799	-0.562146	-0.238219
57000	18/08/2018--07:15:00	26.61	0	-0.840799	-0.562146	-0.238219
57060	18/08/2018--07:16:00	26.6	0	-0.840799	-0.547087	-0.238219
57120	18/08/2018--07:17:00	26.6	0	-0.840799	-0.562146	-0.238219
57180	18/08/2018--07:18:00	26.58	0	-0.840799	-0.547087	-0.238219
57240	18/08/2018--07:19:00	26.57	0	-0.840799	-0.562146	-0.253158
57300	18/08/2018--07:20:00	26.56	0	-0.840799	-0.562146	-0.238219
57360	18/08/2018--07:21:00	26.57	0	-0.840799	-0.562146	-0.238219
57420	18/08/2018--07:22:00	26.57	0	-0.840799	-0.562146	-0.253158
57480	18/08/2018--07:23:00	26.55	0	-0.840799	-0.562146	-0.238219
57540	18/08/2018--07:24:00	26.58	0	-0.840799	-0.562146	-0.238219
57600	18/08/2018--07:25:00	26.55	0	-0.840799	-0.562146	-0.253158
57660	18/08/2018--07:26:00	26.56	0	-0.840799	-0.562146	-0.238219
57720	18/08/2018--07:27:00	26.54	0	-0.840799	-0.562146	-0.238219
57780	18/08/2018--07:28:00	26.55	0	-0.840799	-0.562146	-0.238219
57840	18/08/2018--07:29:00	26.56	0	-0.840799	-0.562146	-0.238219
57900	18/08/2018--07:30:00	26.55	0	-0.840799	-0.562146	-0.238219
57960	18/08/2018--07:31:00	26.55	0	-0.840799	-0.562146	-0.238219
58020	18/08/2018--07:32:00	26.57	0	-0.840799	-0.547087	-0.238219
58080	18/08/2018--07:33:00	26.55	0	-0.840799	-0.562146	-0.238219
58140	18/08/2018--07:34:00	26.55	0	-0.840799	-0.562146	-0.238219
58200	18/08/2018--07:35:00	26.59	0	-0.840799	-0.562146	-0.238219
58260	18/08/2018--07:36:00	26.56	0	-0.840799	-0.562146	-0.238219
58320	18/08/2018--07:37:00	26.57	0	-0.840799	-0.562146	-0.238219
58380	18/08/2018--07:38:00	26.57	0	-0.840799	-0.562146	-0.238219
58440	18/08/2018--07:39:00	26.57	0	-0.840799	-0.562146	-0.238219
58500	18/08/2018--07:40:00	26.58	0	-0.840799	-0.562146	-0.238219
58560	18/08/2018--07:41:00	26.58	0	-0.840799	-0.562146	-0.238219
58620	18/08/2018--07:42:00	26.57	0	-0.840799	-0.562146	-0.238219
58680	18/08/2018--07:43:00	26.59	0	-0.840799	-0.562146	-0.253158
58740	18/08/2018--07:44:00	26.59	0	-0.840799	-0.562146	-0.238219
58800	18/08/2018--07:45:00	26.57	0	-0.840799	-0.562146	-0.238219
58860	18/08/2018--07:46:00	26.59	0	-0.840799	-0.562146	-0.253158
58920	18/08/2018--07:47:00	26.6	0	-0.840799	-0.562146	-0.238219
58980	18/08/2018--07:48:00	26.61	0	-0.840799	-0.562146	-0.253158
59040	18/08/2018--07:49:00	26.61	0	-0.840799	-0.562146	-0.238219
59100	18/08/2018--07:50:00	26.59	0	-0.840799	-0.562146	-0.253158
59160	18/08/2018--07:51:00	26.61	0	-0.840799	-0.562146	-0.238219
59220	18/08/2018--07:52:00	26.61	0	-0.840799	-0.547087	-0.238219
59280	18/08/2018--07:53:00	26.63	0	-0.840799	-0.562146	-0.238219
59340	18/08/2018--07:54:00	26.63	0	-0.840799	-0.562146	-0.238219
59400	18/08/2018--07:55:00	26.63	0	-0.840799	-0.562146	-0.238219
59460	18/08/2018--07:56:00	26.62	0	-0.840799	-0.562146	-0.238219
59520	18/08/2018--07:57:00	26.66	0	-0.840799	-0.562146	-0.238219
59580	18/08/2018--07:58:00	26.63	0	-0.840799	-0.562146	-0.253158
59640	18/08/2018--07:59:00	26.66	0	-0.840799	-0.562146	-0.238219
59700	18/08/2018--08:00:00	26.65	0	-0.840799	-0.547087	-0.238219
59760	18/08/2018--08:01:00	26.66	0	-0.840799	-0.562146	-0.238219
59820	18/08/2018--08:02:00	26.66	0	-0.840799	-0.562146	-0.253158
59880	18/08/2018--08:03:00	26.68	0	-0.840799	-0.562146	-0.238219
59940	18/08/2018--08:04:00	26.67	0	-0.840799	-0.562146	-0.238219
60000	18/08/2018--08:05:00	26.68	0	-0.840799	-0.562146	-0.238219
60060	18/08/2018--08:06:00	26.68	0	-0.840799	-0.562146	-0.253158
60120	18/08/2018--08:07:00	26.69	0	-0.840799	-0.562146	-0.238219
60180	18/08/2018--08:08:00	26.68	0	-0.840799	-0.562146	-0.238219
60240	18/08/2018--08:09:00	26.7	0	-0.840799	-0.562146	-0.253158
60300	18/08/2018--08:10:00	26.71	0	-0.840799	-0.562146	-0.253158
60360	18/08/2018--08:11:00	26.71	0	-0.840799	-0.562146	-0.238219
60420	18/08/2018--08:12:00	26.73	0	-0.840799	-0.562146	-0.238219
60480	18/08/2018--08:13:00	26.71	0	-0.840799	-0.562146	-0.238219
60540	18/08/2018--08:14:00	26.72	0	-0.840799	-0.562146	-0.238219
60600	18/08/2018--08:15:00	26.72	0	-0.840799	-0.562146	-0.238219
60660	18/08/2018--08:16:00	26.74	0	-0.840799	-0.562146	-0.253158
60720	18/08/2018--08:17:00	26.73	0	-0.840799	-0.562146	-0.238219
60780	18/08/2018--08:18:00	26.74	0	-0.840799	-0.562146	-0.238219
60840	18/08/2018--08:19:00	26.73	0	-0.840799	-0.547087	-0.238219
60900	18/08/2018--08:20:00	26.75	0	-0.840799	-0.562146	-0.238219
60960	18/08/2018--08:21:00	26.77	0	-0.840799	-0.562146	-0.238219
61020	18/08/2018--08:22:00	26.77	0	-0.840799	-0.547087	-0.238219
61080	18/08/2018--08:23:00	26.77	0	-0.840799	-0.562146	-0.238219
61140	18/08/2018--08:24:00	26.78	0	-0.840799	-0.562146	-0.238219
61200	18/08/2018--08:25:00	26.77	0	-0.840799	-0.562146	-0.238219
61260	18/08/2018--08:26:00	26.8	0	-0.840799	-0.562146	-0.238219
61320	18/08/2018--08:27:00	26.79	0	-0.840799	-0.562146	-0.238219
61380	18/08/2018--08:28:00	26.79	0	-0.840799	-0.562146	-0.253158
61440	18/08/2018--08:29:00	26.82	0	-0.840799	-0.562146	-0.238219
61500	18/08/2018--08:30:00	26.8	0	-0.840799	-0.562146	-0.238219
61560	18/08/2018--08:31:00	26.81	0	-0.840799	-0.562146	-0.238219
61620	18/08/2018--08:32:00	26.83	0	-0.840799	-0.562146	-0.238219
61680	18/08/2018--08:33:00	26.82	0	-0.840799	-0.562146	-0.238219
61740	18/08/2018--08:34:00	26.84	0	-0.840799	-0.562146	-0.238219
61800	18/08/2018--08:35:00	26.84	0	-0.840799	-0.562146	-0.238219
61860	18/08/2018--08:36:00	26.85	0	-0.840799	-0.562146	-0.238219
61920	18/08/2018--08:37:00	26.84	0	-0.840799	-0.562146	-0.238219
61980	18/08/2018--08:38:00	26.86	0	-0.840799	-0.562146	-0.238219
62040	18/08/2018--08:39:00	26.87	0	-0.840799	-0.562146	-0.238219
62100	18/08/2018--08:40:00	26.85	0	-0.840799	-0.562146	-0.238219
62160	18/08/2018--08:41:00	26.86	0	-0.840799	-0.562146	-0.238219
62220	18/08/2018--08:42:00	26.88	0	-0.840799	-0.562146	-0.238219
62280	18/08/2018--08:43:00	26.88	0	-0.840799	-0.562146	-0.238219
62340	18/08/2018--08:44:00	26.9	0	-0.840799	-0.562146	-0.253158
62400	18/08/2018--08:45:00	26.91	0	-0.840799	-0.562146	-0.238219
62460	18/08/2018--08:46:00	26.89	0	-0.840799	-0.562146	-0.238219
62520	18/08/2018--08:47:00	26.91	0	-0.840799	-0.562146	-0.238219
62580	18/08/2018--08:48:00	26.91	0	-0.840799	-0.562146	-0.238219
62640	18/08/2018--08:49:00	26.9	0	-0.840799	-0.562146	-0.238219
62700	18/08/2018--08:50:00	26.91	0	-0.840799	-0.562146	-0.238219
62760	18/08/2018--08:51:00	26.92	0	-0.840799	-0.562146	-0.238219
62820	18/08/2018--08:52:00	26.93	0	-0.840799	-0.562146	-0.238219
62880	18/08/2018--08:53:00	26.92	0	-0.840799	-0.562146	-0.253158
62940	18/08/2018--08:54:00	26.93	0	-0.840799	-0.562146	-0.238219
63000	18/08/2018--08:55:00	26.93	0	-0.840799	-0.562146	-0.253158
63060	18/08/2018--08:56:00	26.95	0	-0.840799	-0.562146	-0.238219
63120	18/08/2018--08:57:00	26.92	0	-0.840799	-0.562146	-0.238219
63180	18/08/2018--08:58:00	26.94	0	-0.840799	-0.562146	-0.238219
63240	18/08/2018--08:59:00	26.96	0	-0.840799	-0.562146	-0.238219
63300	18/08/2018--09:00:00	26.96	0	-0.840799	-0.562146	-0.238219
63360	18/08/2018--09:01:00	26.95	0	-0.840799	-0.562146	-0.238219
63420	18/08/2018--09:02:00	26.96	0	-0.840799	-0.562146	-0.238219
63480	18/08/2018--09:03:00	26.96	0	-0.840799	-0.562146	-0.238219
63540	18/08/2018--09:04:00	26.97	0	-0.840799	-0.562146	-0.238219
63600	18/08/2018--09:05:00	26.96	0	-0.840799	-0.562146	-0.238219
63660	18/08/2018--09:06:00	26.97	0	-0.840799	-0.562146	-0.238219
63720	18/08/2018--09:07:00	26.98	0	-0.840799	-0.562146	-0.238219
63780	18/08/2018--09:08:00	26.99	0	-0.840799	-0.562146	-0.238219
63840	18/08/2018--09:09:00	26.96	0	-0.840799	-0.562146	-0.238219
63900	18/08/2018--09:10:00	26.99	0	-0.840799	-0.562146	-0.238219
63960	18/08/2018--09:11:00	26.99	0	-0.840799	-0.562146	-0.238219
64020	18/08/2018--09:12:00	27	0	-0.840799	-0.562146	-0.253158
64080	18/08/2018--09:13:00	26.99	0	-0.840799	-0.562146	-0.238219
64140	18/08/2018--09:14:00	27	0	-0.840799	-0.562146	-0.238219
64200	18/08/2018--09:15:00	27	0	-0.840799	-0.562146	-0.238219
64260	18/08/2018--09:16:00	27.02	0	-0.840799	-0.562146	-0.238219
64320	18/08/2018--09:17:00	27.04	0	-0.840799	-0.562146	-0.238219
64380	18/08/2018--09:18:00	27.01	0	-0.840799	-0.562146	-0.238219
64440	18/08/2018--09:19:00	27.03	0	-0.840799	-0.562146	-0.238219
64500	18/08/2018--09:20:00	27.02	0	-0.840799	-0.562146	-0.238219
64560	18/08/2018--09:21:00	27.02	0	-0.840799	-0.562146	-0.238219
64620	18/08/2018--09:22:00	27.03	0	-0.840799	-0.562146	-0.238219
64680	18/08/2018--09:23:00	27.06	0	-0.840799	-0.562146	-0.253158
64740	18/08/2018--09:24:00	27.05	0	-0.840799	-0.562146	-0.238219
64800	18/08/2018--09:25:00	27.05	0	-0.840799	-0.562146	-0.238219
64860	18/08/2018--09:26:00	27.05	0	-0.840799	-0.562146	-0.238219
64920	18/08/2018--09:27:00	27.07	0	-0.840799	-0.562146	-0.238219
64980	18/08/2018--09:28:00	27.07	0	-0.840799	-0.562146	-0.238219
65040	18/08/2018--09:29:00	27.08	0	-0.840799	-0.562146	-0.238219
65100	18/08/2018--09:30:00	27.07	0	-0.840799	-0.547087	-0.238219
65160	18/08/2018--09:31:00	27.09	0	-0.840799	-0.562146	-0.238219
65220	18/08/2018--09:32:00	27.08	0	-0.840799	-0.562146	-0.238219
65280	18/08/2018--09:33:00	27.09	0	-0.840799	-0.562146	-0.253158
65340	18/08/2018--09:34:00	27.11	0	-0.840799	-0.562146	-0.238219
65400	18/08/2018--09:35:00	27.09	0	-0.840799	-0.562146	-0.238219
65460	18/08/2018--09:36:00	27.1	0	-0.840799	-0.562146	-0.238219
65520	18/08/2018--09:37:00	27.1	0	-0.840799	-0.562146	-0.253158
65580	18/08/2018--09:38:00	27.11	0	-0.840799	-0.562146	-0.238219
65640	18/08/2018--09:39:00	27.1	0	-0.840799	-0.562146	-0.238219
65700	18/08/2018--09:40:00	27.09	0	-0.840799	-0.562146	-0.238219
65760	18/08/2018--09:41:00	27.08	0	-0.840799	-0.562146	-0.238219
65820	18/08/2018--09:42:00	27.08	0	-0.840799	-0.562146	-0.238219
65880	18/08/2018--09:43:00	27.07	0	-0.840799	-0.562146	-0.238219
65940	18/08/2018--09:44:00	27.07	0	-0.840799	-0.562146	-0.238219
66000	18/08/2018--09:45:00	27.05	0	-0.840799	-0.562146	-0.238219
66060	18/08/2018--09:46:00	27.04	0	-0.840799	-0.562146	-0.253158
66120	18/08/2018--09:47:00	27.02	0	-0.840799	-0.562146	-0.238219
66180	18/08/2018--09:48:00	26.99	0	-0.840799	-0.562146	-0.238219
66240	18/08/2018--09:49:00	26.97	0	-0.840799	-0.562146	-0.238219
66300	18/08/2018--09:50:00	26.97	0	-0.840799	-0.547087	-0.238219
66360	18/08/2018--09:51:00	26.95	0	-0.840799	-0.562146	-0.238219
66420	18/08/2018--09:52:00	26.94	0	-0.840799	-0.562146	-0.238219
66480	18/08/2018--09:53:00	26.91	0	-0.840799	-0.562146	-0.238219
66540	18/08/2018--09:54:00	26.89	0	-0.840799	-0.547087	-0.238219
66600	18/08/2018--09:55:00	26.89	0	-0.840799	-0.562146	-0.238219
66660	18/08/2018--09:56:00	26.86	0	-0.840799	-0.562146	-0.238219
66720	18/08/2018--09:57:00	26.87	0	-0.840799	-0.562146	-0.238219
66780	18/08/2018--09:58:00	26.86	0	-0.840799	-0.562146	-0.253158
66840	18/08/2018--09:59:00	26.86	0	-0.840799	-0.562146	-0.238219
66900	18/08/2018--10:00:00	26.84	0	-0.840799	-0.562146	-0.238219
66960	18/08/2018--10:01:00	26.84	0	-0.840799	-0.562146	-0.238219
67020	18/08/2018--10:02:00	26.8	0	-0.840799	-0.562146	-0.238219
67080	18/08/2018--10:03:00	26.82	0	-0.840799	-0.562146	-0.238219
67140	18/08/2018--10:04:00	26.81	0	-0.840799	-0.562146	-0.238219
67200	18/08/2018--10:05:00	26.81	0	-0.840799	-0.562146	-0.238219
67260	18/08/2018--10:06:00	26.79	0	-0.840799	-0.562146	-0.238219
67320	18/08/2018--10:07:00	26.77	0	-0.840799	-0.562146	-0.238219
67380	18/08/2018--10:08:00	26.77	0	-0.840799	-0.562146	-0.238219
67440	18/08/2018--10:09:00	26.77	0	-0.840799	-0.562146	-0.238219
67500	18/08/2018--10:10:00	26.77	0	-0.840799	-0.562146	-0.238219
67560	18/08/2018--10:11:00	26.77	0	-0.840799	-0.562146	-0.238219
67620	18/08/2018--10:12:00	26.77	2	-0.887269	-0.516969	-0.193402
67680	18/08/2018--10:13:00	26.78	0	-0.871779	-0.516969	-0.193402
67740	18/08/2018--10:14:00	26.78	0	-0.887269	-0.501911	-0.193402
67800	18/08/2018--10:15:00	26.8	0	-0.887269	-0.501911	-0.193402
67860	18/08/2018--10:16:00	26.81	0	-0.887269	-0.516969	-0.193402
67920	18/08/2018--10:17:00	26.8	0	-0.887269	-0.516969	-0.193402
67980	18/08/2018--10:18:00	26.8	0	-0.871779	-0.516969	-0.193402
68040	18/08/2018--10:19:00	26.79	0	-0.871779	-0.516969	-0.208341
68100	18/08/2018--10:20:00	26.8	0	-0.887269	-0.516969	-0.193402
68160	18/08/2018--10:21:00	26.78	0	-0.887269	-0.516969	-0.208341
68220	18/08/2018--10:22:00	26.77	0	-0.871779	-0.516969	-0.193402
68280	18/08/2018--10:23:00	26.79	0	-0.887269	-0.516969	-0.193402
68340	18/08/2018--10:24:00	26.75	0	-0.887269	-0.516969	-0.193402
68400	18/08/2018--10:25:00	26.75	0	-0.871779	-0.516969	-0.193402
68460	18/08/2018--10:26:00	26.75	0	-0.887269	-0.516969	-0.193402
68520	18/08/2018--10:27:00	26.75	0	-0.887269	-0.501911	-0.193402
68580	18/08/2018--10:28:00	26.73	0	-0.887269	-0.516969	-0.193402
68640	18/08/2018--10:29:00	26.73	0	-0.887269	-0.516969	-0.193402
68700	18/08/2018--10:30:00	26.74	0	-0.871779	-0.516969	-0.193402
68760	18/08/2018--10:31:00	26.73	0	-0.887269	-0.516969	-0.208341
68820	18/08/2018--10:32:00	26.72	0	-0.887269	-0.516969	-0.193402
68880	18/08/2018--10:33:00	26.73	0	-0.887269	-0.501911	-0.208341
68940	18/08/2018--10:34:00	26.7	0	-0.887269	-0.501911	-0.208341
69000	18/08/2018--10:35:00	26.7	0	-0.887269	-0.516969	-0.193402
69060	18/08/2018--10:36:00	26.71	0	-0.871779	-0.516969	-0.193402
69120	18/08/2018--10:37:00	26.7	0	-0.887269	-0.501911	-0.208341
69180	18/08/2018--10:38:00	26.72	0	-0.887269	-0.501911	-0.193402
69240	18/08/2018--10:39:00	26.74	0	-0.887269	-0.516969	-0.193402
69300	18/08/2018--10:40:00	26.73	0	-0.887269	-0.516969	-0.193402
69360	18/08/2018--10:41:00	26.75	0	-0.887269	-0.501911	-0.208341
69420	18/08/2018--10:42:00	26.76	0	-0.887269	-0.516969	-0.193402
69480	18/08/2018--10:43:00	26.77	0	-0.887269	-0.516969	-0.193402
69540	18/08/2018--10:44:00	26.78	0	-0.871779	-0.501911	-0.193402
69600	18/08/2018--10:45:00	26.8	0	-0.887269	-0.516969	-0.193402
69660	18/08/2018--10:46:00	26.82	0	-0.887269	-0.516969	-0.193402
69720	18/08/2018--10:47:00	26.83	0	-0.871779	-0.516969	-0.193402
69780	18/08/2018--10:48:00	26.84	0	-0.871779	-0.516969	-0.193402
69840	18/08/2018--10:49:00	26.85	0	-0.871779	-0.516969	-0.193402
69900	18/08/2018--10:50:00	26.85	0	-0.871779	-0.516969	-0.193402
69960	18/08/2018--10:51:00	26.86	0	-0.871779	-0.516969	-0.193402
70020	18/08/2018--10:52:00	26.89	0	-0.887269	-0.516969	-0.193402
70080	18/08/2018--10:53:00	26.89	0	-0.871779	-0.516969	-0.193402
70140	18/08/2018--10:54:00	26.89	0	-0.887269	-0.516969	-0.208341
70200	18/08/2018--10:55:00	26.9	0	-0.887269	-0.516969	-0.193402
70260	18/08/2018--10:56:00	26.91	0	-0.887269	-0.516969	-0.193402
70320	18/08/2018--10:57:00	26.91	0	-0.871779	-0.516969	-0.193402
70380	18/08/2018--10:58:00	26.91	0	-0.887269	-0.516969	-0.208341
70440	18/08/2018--10:59:00	26.92	0	-0.887269	-0.516969	-0.193402
70500	18/08/2018--11:00:00	26.93	0	-0.871779	-0.516969	-0.193402
70560	18/08/2018--11:01:00	26.93	0	-0.871779	-0.516969	-0.208341
70620	18/08/2018--11:02:00	26.94	0	-0.887269	-0.501911	-0.193402
70680	18/08/2018--11:03:00	26.94	0	-0.887269	-0.516969	-0.208341
70740	18/08/2018--11:04:00	26.96	0	-0.887269	-0.501911	-0.193402
70800	18/08/2018--11:05:00	26.96	0	-0.887269	-0.516969	-0.193402
70860	18/08/2018--11:06:00	26.96	0	-0.887269	-0.516969	-0.193402
70920	18/08/2018--11:07:00	26.98	0	-0.871779	-0.516969	-0.208341
70980	18/08/2018--11:08:00	27	0	-0.871779	-0.516969	-0.193402
71040	18/08/2018--11:09:00	27	0	-0.887269	-0.516969	-0.193402
71100	18/08/2018--11:10:00	27.01	0	-0.871779	-0.516969	-0.193402
71160	18/08/2018--11:11:00	27.03	0	-0.887269	-0.516969	-0.193402
71220	18/08/2018--11:12:00	27.03	0	-0.871779	-0.516969	-0.193402
71280	18/08/2018--11:13:00	27.04	0	-0.871779	-0.516969	-0.193402
71340	18/08/2018--11:14:00	27.04	0	-0.871779	-0.516969	-0.193402
71400	18/08/2018--11:15:00	27.05	0	-0.887269	-0.516969	-0.193402
71460	18/08/2018--11:16:00	27.05	0	-0.887269	-0.516969	-0.208341
71520	18/08/2018--11:17:00	27.06	0	-0.871779	-0.516969	-0.193402
71580	18/08/2018--11:18:00	27.07	0	-0.887269	-0.516969	-0.193402
71640	18/08/2018--11:19:00	27.08	0	-0.887269	-0.516969	-0.193402
71700	18/08/2018--11:20:00	27.07	0	-0.887269	-0.516969	-0.208341
71760	18/08/2018--11:21:00	27.08	0	-0.887269	-0.516969	-0.208341
71820	18/08/2018--11:22:00	27.1	0	-0.871779	-0.516969	-0.193402
71880	18/08/2018--11:23:00	27.08	0	-0.887269	-0.516969	-0.208341
71940	18/08/2018--11:24:00	27.09	0	-0.887269	-0.516969	-0.208341
72000	18/08/2018--11:25:00	27.12	0	-0.887269	-0.516969	-0.193402
72060	18/08/2018--11:26:00	27.11	0	-0.887269	-0.516969	-0.193402
72120	18/08/2018--11:27:00	27.1	0	-0.887269	-0.516969	-0.193402
72180	18/08/2018--11:28:00	27.12	0	-0.887269	-0.516969	-0.193402
72240	18/08/2018--11:29:00	27.12	0	-0.887269	-0.516969	-0.193402
72300	18/08/2018--11:30:00	27.11	0	-0.871779	-0.516969	-0.193402
72360	18/08/2018--11:31:00	27.11	0	-0.887269	-0.516969	-0.208341
72420	18/08/2018--11:32:00	27.11	0	-0.887269	-0.516969	-0.193402
72480	18/08/2018--11:33:00	27.11	0	-0.887269	-0.516969	-0.193402
72540	18/08/2018--11:34:00	27.13	0	-0.887269	-0.516969	-0.193402
72600	18/08/2018--11:35:00	27.13	0	-0.887269	-0.516969	-0.193402
72660	18/08/2018--11:36:00	27.14	0	-0.871779	-0.516969	-0.193402
72720	18/08/2018--11:37:00	27.14	0	-0.887269	-0.516969	-0.193402
72780	18/08/2018--11:38:00	27.14	0	-0.887269	-0.516969	-0.208341
72840	18/08/2018--11:39:00	27.14	0	-0.871779	-0.516969	-0.193402
72900	18/08/2018--11:40:00	27.14	1	-0.887269	-0.486852	-0.193402
72960	18/08/2018--11:41:00	27.15	0	-0.887269	-0.501911	-0.193402
73020	18/08/2018--11:42:00	27.17	0	-0.902759	-0.486852	-0.193402
73080	18/08/2018--11:43:00	27.16	0	-0.902759	-0.486852	-0.193402
73140	18/08/2018--11:44:00	27.18	0	-0.887269	-0.486852	-0.193402
73200	18/08/2018--11:45:00	27.21	0	-0.902759	-0.486852	-0.193402
73260	18/08/2018--11:46:00	27.23	0	-0.902759	-0.486852	-0.193402
73320	18/08/2018--11:47:00	27.23	0	-0.902759	-0.471793	-0.193402
73380	18/08/2018--11:48:00	27.24	0	-0.902759	-0.486852	-0.193402
73440	18/08/2018--11:49:00	27.24	0	-0.902759	-0.471793	-0.193402
73500	18/08/2018--11:50:00	27.27	0	-0.902759	-0.471793	-0.193402
73560	18/08/2018--11:51:00	27.24	0	-0.902759	-0.471793	-0.193402
73620	18/08/2018--11:52:00	27.25	0	-0.902759	-0.471793	-0.193402
73680	18/08/2018--11:53:00	27.24	0	-0.902759	-0.471793	-0.193402
73740	18/08/2018--11:54:00	27.24	0	-0.902759	-0.486852	-0.193402
73800	18/08/2018--11:55:00	27.23	0	-0.902759	-0.471793	-0.193402
73860	18/08/2018--11:56:00	27.23	0	-0.902759	-0.471793	-0.193402
73920	18/08/2018--11:57:00	27.23	0	-0.902759	-0.471793	-0.178462
73980	18/08/2018--11:58:00	27.23	0	-0.902759	-0.471793	-0.193402
74040	18/08/2018--11:59:00	27.23	0	-0.902759	-0.486852	-0.178462
74100	18/08/2018--12:00:00	27.23	0	-0.902759	-0.486852	-0.193402
74160	18/08/2018--12:01:00	27.23	0	-0.902759	-0.486852	-0.193402
74220	18/08/2018--12:02:00	27.22	0	-0.902759	-0.471793	-0.193402
74280	18/08/2018--12:03:00	27.23	0	-0.902759	-0.471793	-0.193402
74340	18/08/2018--12:04:00	27.21	0	-0.902759	-0.471793	-0.193402
74400	18/08/2018--12:05:00	27.21	0	-0.902759	-0.486852	-0.193402
74460	18/08/2018--12:06:00	27.2	0	-0.902759	-0.486852	-0.193402
74520	18/08/2018--12:07:00	27.17	0	-0.902759	-0.471793	-0.193402
74580	18/08/2018--12:08:00	27.14	0	-0.902759	-0.471793	-0.193402
74640	18/08/2018--12:09:00	27.12	0	-0.902759	-0.471793	-0.193402
74700	18/08/2018--12:10:00	27.11	0	-0.902759	-0.471793	-0.178462
74760	18/08/2018--12:11:00	27.09	0	-0.902759	-0.471793	-0.193402
74820	18/08/2018--12:12:00	27.1	0	-0.902759	-0.471793	-0.178462
74880	18/08/2018--12:13:00	27.08	0	-0.902759	-0.471793	-0.193402
74940	18/08/2018--12:14:00	27.07	0	-0.902759	-0.471793	-0.193402
75000	18/08/2018--12:15:00	27.08	0	-0.902759	-0.486852	-0.193402
75060	18/08/2018--12:16:00	27.07	0	-0.902759	-0.471793	-0.178462
75120	18/08/2018--12:17:00	27.07	0	-0.902759	-0.471793	-0.193402
75180	18/08/2018--12:18:00	27.08	0	-0.902759	-0.471793	-0.193402
75240	18/08/2018--12:19:00	27.08	0	-0.902759	-0.471793	-0.193402
75300	18/08/2018--12:20:00	27.07	0	-0.902759	-0.471793	-0.193402
75360	18/08/2018--12:21:00	27.08	0	-0.902759	-0.486852	-0.178462
75420	18/08/2018--12:22:00	27.09	0	-0.902759	-0.471793	-0.193402
75480	18/08/2018--12:23:00	27.09	0	-0.902759	-0.486852	-0.178462
75540	18/08/2018--12:24:00	27.1	0	-0.902759	-0.486852	-0.178462
75600	18/08/2018--12:25:00	27.11	0	-0.902759	-0.471793	-0.178462
75660	18/08/2018--12:26:00	27.11	0	-0.902759	-0.486852	-0.193402
75720	18/08/2018--12:27:00	27.11	0	-0.902759	-0.486852	-0.193402
75780	18/08/2018--12:28:00	27.11	0	-0.902759	-0.486852	-0.178462
75840	18/08/2018--12:29:00	27.12	0	-0.902759	-0.486852	-0.193402
75900	18/08/2018--12:30:00	27.12	0	-0.902759	-0.486852	-0.178462
75960	18/08/2018--12:31:00	27.12	0	-0.902759	-0.486852	-0.193402
76020	18/08/2018--12:32:00	27.13	0	-0.902759	-0.486852	-0.193402
76080	18/08/2018--12:33:00	27.13	0	-0.902759	-0.486852	-0.193402
76140	18/08/2018--12:34:00	27.12	0	-0.902759	-0.471793	-0.178462
76200	18/08/2018--12:35:00	27.15	0	-0.902759	-0.471793	-0.193402
76260	18/08/2018--12:36:00	27.14	0	-0.902759	-0.471793	-0.178462
76320	18/08/2018--12:37:00	27.15	0	-0.902759	-0.486852	-0.193402
76380	18/08/2018--12:38:00	27.15	0	-0.902759	-0.486852	-0.178462
76440	18/08/2018--12:39:00	27.15	0	-0.902759	-0.471793	-0.193402
76500	18/08/2018--12:40:00	27.14	0	-0.902759	-0.471793	-0.178462
76560	18/08/2018--12:41:00	27.16	0	-0.902759	-0.471793	-0.193402
76620	18/08/2018--12:42:00	27.17	0	-0.902759	-0.471793	-0.193402
76680	18/08/2018--12:43:00	27.16	0	-0.902759	-0.471793	-0.193402
76740	18/08/2018--12:44:00	27.17	0	-0.902759	-0.471793	-0.178462
76800	18/08/2018--12:45:00	27.17	0	-0.902759	-0.486852	-0.193402
76860	18/08/2018--12:46:00	27.15	0	-0.902759	-0.471793	-0.193402
76920	18/08/2018--12:47:00	27.2	0	-0.902759	-0.486852	-0.193402
76980	18/08/2018--12:48:00	27.18	0	-0.902759	-0.486852	-0.193402
77040	18/08/2018--12:49:00	27.18	0	-0.902759	-0.471793	-0.193402
77100	18/08/2018--12:50:00	27.2	0	-0.902759	-0.486852	-0.193402
77160	18/08/2018--12:51:00	27.2	0	-0.902759	-0.471793	-0.178462
77220	18/08/2018--12:52:00	27.2	0	-0.902759	-0.486852	-0.193402
77280	18/08/2018--12:53:00	27.22	0	-0.902759	-0.471793	-0.178462
77340	18/08/2018--12:54:00	27.23	0	-0.902759	-0.471793	-0.193402
77400	18/08/2018--12:55:00	27.23	0	-0.902759	-0.486852	-0.193402
77460	18/08/2018--12:56:00	27.23	0	-0.902759	-0.471793	-0.193402
77520	18/08/2018--12:57:00	27.24	0	-0.902759	-0.471793	-0.193402
77580	18/08/2018--12:58:00	27.23	0	-0.902759	-0.486852	-0.193402
77640	18/08/2018--12:59:00	27.25	0	-0.902759	-0.471793	-0.193402
77700	18/08/2018--13:00:00	27.25	0	-0.902759	-0.486852	-0.178462
77760	18/08/2018--13:01:00	27.28	0	-0.902759	-0.471793	-0.193402
77820	18/08/2018--13:02:00	27.27	0	-0.902759	-0.471793	-0.178462
77880	18/08/2018--13:03:00	27.27	0	-0.902759	-0.471793	-0.178462
77940	18/08/2018--13:04:00	27.28	0	-0.902759	-0.471793	-0.193402
78000	18/08/2018--13:05:00	27.29	0	-0.902759	-0.471793	-0.193402
78060	18/08/2018--13:06:00	27.3	0	-0.902759	-0.471793	-0.193402
78120	18/08/2018--13:07:00	27.29	0	-0.902759	-0.471793	-0.193402
78180	18/08/2018--13:08:00	27.29	0	-0.902759	-0.471793	-0.193402
78240	18/08/2018--13:09:00	27.29	0	-0.902759	-0.471793	-0.178462
78300	18/08/2018--13:10:00	27.28	0	-0.902759	-0.486852	-0.178462
78360	18/08/2018--13:11:00	27.29	0	-0.902759	-0.471793	-0.178462
78420	18/08/2018--13:12:00	27.3	0	-0.902759	-0.471793	-0.178462
78480	18/08/2018--13:13:00	27.3	0	-0.902759	-0.471793	-0.178462
78540	18/08/2018--13:14:00	27.34	0	-0.902759	-0.471793	-0.178462
78600	18/08/2018--13:15:00	27.32	0	-0.902759	-0.471793	-0.193402
78660	18/08/2018--13:16:00	27.34	0	-0.902759	-0.471793	-0.193402
78720	18/08/2018--13:17:00	27.34	0	-0.902759	-0.486852	-0.178462
78780	18/08/2018--13:18:00	27.36	0	-0.902759	-0.471793	-0.193402
78840	18/08/2018--13:19:00	27.34	0	-0.902759	-0.471793	-0.193402
78900	18/08/2018--13:20:00	27.36	0	-0.902759	-0.486852	-0.193402
78960	18/08/2018--13:21:00	27.36	0	-0.902759	-0.486852	-0.193402
79020	18/08/2018--13:22:00	27.37	0	-0.902759	-0.471793	-0.193402
79080	18/08/2018--13:23:00	27.37	0	-0.902759	-0.471793	-0.193402
79140	18/08/2018--13:24:00	27.38	0	-0.902759	-0.471793	-0.193402
79200	18/08/2018--13:25:00	27.39	0	-0.902759	-0.471793	-0.193402
79260	18/08/2018--13:26:00	27.38	0	-0.902759	-0.471793	-0.178462
79320	18/08/2018--13:27:00	27.39	0	-0.902759	-0.486852	-0.193402
79380	18/08/2018--13:28:00	27.4	0	-0.902759	-0.486852	-0.193402
79440	18/08/2018--13:29:00	27.41	0	-0.902759	-0.471793	-0.193402
79500	18/08/2018--13:30:00	27.41	0	-0.902759	-0.471793	-0.178462
79560	18/08/2018--13:31:00	27.41	0	-0.902759	-0.486852	-0.178462
79620	18/08/2018--13:32:00	27.41	0	-0.902759	-0.486852	-0.193402
79680	18/08/2018--13:33:00	27.42	0	-0.902759	-0.486852	-0.193402
79740	18/08/2018--13:34:00	27.41	0	-0.902759	-0.486852	-0.178462
79800	18/08/2018--13:35:00	27.41	0	-0.902759	-0.471793	-0.178462
79860	18/08/2018--13:36:00	27.41	0	-0.902759	-0.471793	-0.193402
79920	18/08/2018--13:37:00	27.41	0	-0.902759	-0.486852	-0.178462
79980	18/08/2018--13:38:00	27.42	0	-0.902759	-0.471793	-0.193402
80040	18/08/2018--13:39:00	27.44	0	-0.902759	-0.486852	-0.193402
80100	18/08/2018--13:40:00	27.42	0	-0.902759	-0.486852	-0.178462
80160	18/08/2018--13:41:00	27.44	0	-0.902759	-0.471793	-0.178462
80220	18/08/2018--13:42:00	27.43	0	-0.902759	-0.471793	-0.193402
80280	18/08/2018--13:43:00	27.43	0	-0.902759	-0.486852	-0.178462
80340	18/08/2018--13:44:00	27.43	0	-0.902759	-0.486852	-0.193402
80400	18/08/2018--13:45:00	27.44	0	-0.902759	-0.486852	-0.193402
80460	18/08/2018--13:46:00	27.43	0	-0.902759	-0.486852	-0.178462
80520	18/08/2018--13:47:00	27.46	0	-0.902759	-0.471793	-0.193402
80580	18/08/2018--13:48:00	27.46	0	-0.902759	-0.471793	-0.193402
80640	18/08/2018--13:49:00	27.45	0	-0.902759	-0.486852	-0.193402
80700	18/08/2018--13:50:00	27.46	0	-0.902759	-0.471793	-0.193402
80760	18/08/2018--13:51:00	27.45	0	-0.902759	-0.471793	-0.193402
80820	18/08/2018--13:52:00	27.46	0	-0.902759	-0.471793	-0.178462
80880	18/08/2018--13:53:00	27.46	0	-0.902759	-0.471793	-0.193402
80940	18/08/2018--13:54:00	27.46	0	-0.902759	-0.471793	-0.193402
81000	18/08/2018--13:55:00	27.48	0	-0.902759	-0.471793	-0.178462
81060	18/08/2018--13:56:00	27.49	0	-0.902759	-0.471793	-0.178462
81120	18/08/2018--13:57:00	27.48	0	-0.902759	-0.471793	-0.193402
81180	18/08/2018--13:58:00	27.46	0	-0.902759	-0.471793	-0.193402
81240	18/08/2018--13:59:00	27.48	0	-0.902759	-0.486852	-0.193402
81300	18/08/2018--14:00:00	27.48	0	-0.902759	-0.486852	-0.178462
81360	18/08/2018--14:01:00	27.5	0	-0.902759	-0.486852	-0.193402
81420	18/08/2018--14:02:00	27.48	0	-0.902759	-0.471793	-0.193402
81480	18/08/2018--14:03:00	27.5	0	-0.902759	-0.471793	-0.178462
81540	18/08/2018--14:04:00	27.49	0	-0.902759	-0.471793	-0.193402
81600	18/08/2018--14:05:00	27.5	0	-0.902759	-0.471793	-0.193402
81660	18/08/2018--14:06:00	27.51	0	-0.902759	-0.471793	-0.178462
81720	18/08/2018--14:07:00	27.49	0	-0.902759	-0.471793	-0.193402
81780	18/08/2018--14:08:00	27.51	0	-0.902759	-0.486852	-0.193402
81840	18/08/2018--14:09:00	27.52	0	-0.902759	-0.471793	-0.178462
81900	18/08/2018--14:10:00	27.52	0	-0.902759	-0.486852	-0.193402
81960	18/08/2018--14:11:00	27.52	0	-0.902759	-0.471793	-0.193402
82020	18/08/2018--14:12:00	27.53	0	-0.902759	-0.471793	-0.178462
82080	18/08/2018--14:13:00	27.52	0	-0.902759	-0.471793	-0.193402
82140	18/08/2018--14:14:00	27.52	0	-0.902759	-0.471793	-0.178462
82200	18/08/2018--14:15:00	27.52	0	-0.902759	-0.486852	-0.178462
82260	18/08/2018--14:16:00	27.53	0	-0.902759	-0.471793	-0.193402
82320	18/08/2018--14:17:00	27.55	0	-0.902759	-0.486852	-0.193402
82380	18/08/2018--14:18:00	27.55	0	-0.902759	-0.486852	-0.193402
82440	18/08/2018--14:19:00	27.56	0	-0.902759	-0.486852	-0.193402
82500	18/08/2018--14:20:00	27.54	0	-0.902759	-0.486852	-0.193402
82560	18/08/2018--14:21:00	27.56	0	-0.902759	-0.471793	-0.178462
82620	18/08/2018--14:22:00	27.57	0	-0.902759	-0.486852	-0.193402
82680	18/08/2018--14:23:00	27.58	0	-0.902759	-0.486852	-0.193402
82740	18/08/2018--14:24:00	27.56	0	-0.902759	-0.471793	-0.178462
82800	18/08/2018--14:25:00	27.57	0	-0.902759	-0.471793	-0.193402
82860	18/08/2018--14:26:00	27.57	0	-0.902759	-0.486852	-0.193402
82920	18/08/2018--14:27:00	27.57	0	-0.902759	-0.471793	-0.193402
82980	18/08/2018--14:28:00	27.57	0	-0.902759	-0.471793	-0.193402
83040	18/08/2018--14:29:00	27.6	0	-0.902759	-0.486852	-0.193402
83100	18/08/2018--14:30:00	27.59	0	-0.902759	-0.471793	-0.193402
83160	18/08/2018--14:31:00	27.59	0	-0.902759	-0.471793	-0.193402
83220	18/08/2018--14:32:00	27.58	0	-0.902759	-0.471793	-0.178462
83280	18/08/2018--14:33:00	27.59	0	-0.902759	-0.486852	-0.193402
83340	18/08/2018--14:34:00	27.59	0	-0.902759	-0.486852	-0.193402
83400	18/08/2018--14:35:00	27.6	0	-0.887269	-0.471793	-0.178462
83460	18/08/2018--14:36:00	27.59	0	-0.902759	-0.471793	-0.193402
83520	18/08/2018--14:37:00	27.58	0	-0.902759	-0.486852	-0.193402
83580	18/08/2018--14:38:00	27.59	0	-0.902759	-0.471793	-0.178462
83640	18/08/2018--14:39:00	27.6	0	-0.902759	-0.486852	-0.193402
83700	18/08/2018--14:40:00	27.61	0	-0.902759	-0.486852	-0.193402
83760	18/08/2018--14:41:00	27.59	0	-0.902759	-0.471793	-0.193402
83820	18/08/2018--14:42:00	27.6	0	-0.902759	-0.471793	-0.178462
83880	18/08/2018--14:43:00	27.6	0	-0.902759	-0.486852	-0.178462
83940	18/08/2018--14:44:00	27.61	0	-0.902759	-0.471793	-0.178462
84000	18/08/2018--14:45:00	27.61	0	-0.902759	-0.486852	-0.193402
84060	18/08/2018--14:46:00	27.63	0	-0.902759	-0.486852	-0.193402
84120	18/08/2018--14:47:00	27.62	0	-0.902759	-0.486852	-0.193402
84180	18/08/2018--14:48:00	27.63	0	-0.902759	-0.471793	-0.193402
84240	18/08/2018--14:49:00	27.62	0	-0.902759	-0.486852	-0.193402
84300	18/08/2018--14:50:00	27.61	0	-0.902759	-0.486852	-0.193402
84360	18/08/2018--14:51:00	27.64	0	-0.902759	-0.486852	-0.178462
84420	18/08/2018--14:52:00	27.63	0	-0.902759	-0.471793	-0.193402
84480	18/08/2018--14:53:00	27.62	0	-0.902759	-0.486852	-0.178462
84540	18/08/2018--14:54:00	27.61	0	-0.902759	-0.471793	-0.193402
84600	18/08/2018--14:55:00	27.64	0	-0.902759	-0.486852	-0.193402
84660	18/08/2018--14:56:00	27.64	0	-0.902759	-0.471793	-0.193402
84720	18/08/2018--14:57:00	27.64	0	-0.902759	-0.471793	-0.193402
84780	18/08/2018--14:58:00	27.65	0	-0.902759	-0.471793	-0.178462
84840	18/08/2018--14:59:00	27.64	0	-0.902759	-0.486852	-0.193402
84900	18/08/2018--15:00:00	27.65	0	-0.902759	-0.486852	-0.193402
84960	18/08/2018--15:01:00	27.66	0	-0.902759	-0.486852	-0.193402
85020	18/08/2018--15:02:00	27.67	0	-0.902759	-0.471793	-0.193402
85080	18/08/2018--15:03:00	27.66	0	-0.902759	-0.471793	-0.193402
85140	18/08/2018--15:04:00	27.65	0	-0.902759	-0.486852	-0.178462
85200	18/08/2018--15:05:00	27.66	0	-0.902759	-0.471793	-0.193402
85260	18/08/2018--15:06:00	27.66	0	-0.902759	-0.471793	-0.193402
85320	18/08/2018--15:07:00	27.67	0	-0.902759	-0.486852	-0.193402
85380	18/08/2018--15:08:00	27.66	0	-0.902759	-0.471793	-0.193402
85440	18/08/2018--15:09:00	27.68	0	-0.902759	-0.471793	-0.193402
85500	18/08/2018--15:10:00	27.67	0	-0.902759	-0.471793	-0.193402
85560	18/08/2018--15:11:00	27.69	0	-0.902759	-0.471793	-0.178462
85620	18/08/2018--15:12:00	27.67	0	-0.902759	-0.471793	-0.193402
85680	18/08/2018--15:13:00	27.69	0	-0.902759	-0.471793	-0.178462
85740	18/08/2018--15:14:00	27.68	0	-0.902759	-0.486852	-0.193402
85800	18/08/2018--15:15:00	27.68	0	-0.902759	-0.486852	-0.193402
85860	18/08/2018--15:16:00	27.7	0	-0.902759	-0.486852	-0.193402
85920	18/08/2018--15:17:00	27.69	0	-0.902759	-0.471793	-0.178462
85980	18/08/2018--15:18:00	27.69	0	-0.902759	-0.471793	-0.193402
86040	18/08/2018--15:19:00	27.69	0	-0.902759	-0.486852	-0.193402
86100	18/08/2018--15:20:00	27.71	0	-0.902759	-0.486852	-0.178462
86160	18/08/2018--15:21:00	27.71	0	-0.902759	-0.486852	-0.193402
86220	18/08/2018--15:22:00	27.7	0	-0.902759	-0.471793	-0.193402
86280	18/08/2018--15:23:00	27.72	0	-0.902759	-0.486852	-0.178462
86340	18/08/2018--15:24:00	27.73	0	-0.902759	-0.486852	-0.193402
86400	18/08/2018--15:25:00	27.72	0	-0.902759	-0.471793	-0.178462
86460	18/08/2018--15:26:00	27.73	0	-0.902759	-0.486852	-0.193402
86520	18/08/2018--15:27:00	27.74	0	-0.902759	-0.471793	-0.178462
86580	18/08/2018--15:28:00	27.73	0	-0.902759	-0.486852	-0.193402
86640	18/08/2018--15:29:00	27.73	0	-0.902759	-0.471793	-0.193402
86700	18/08/2018--15:30:00	27.75	0	-0.902759	-0.471793	-0.193402
86760	18/08/2018--15:31:00	27.74	0	-0.902759	-0.471793	-0.178462
86820	18/08/2018--15:32:00	27.74	0	-0.902759	-0.471793	-0.193402
86880	18/08/2018--15:33:00	27.73	0	-0.902759	-0.486852	-0.193402
86940	18/08/2018--15:34:00	27.75	0	-0.902759	-0.471793	-0.193402
87000	18/08/2018--15:35:00	27.75	0	-0.902759	-0.486852	-0.193402
87060	18/08/2018--15:36:00	27.73	0	-0.902759	-0.486852	-0.193402
87120	18/08/2018--15:37:00	27.76	0	-0.902759	-0.471793	-0.193402
87180	18/08/2018--15:38:00	27.73	0	-0.902759	-0.486852	-0.193402
87240	18/08/2018--15:39:00	27.74	0	-0.902759	-0.471793	-0.193402
87300	18/08/2018--15:40:00	27.77	0	-0.902759	-0.471793	-0.193402
87360	18/08/2018--15:41:00	27.77	0	-0.902759	-0.471793	-0.193402
87420	18/08/2018--15:42:00	27.75	0	-0.902759	-0.486852	-0.178462
87480	18/08/2018--15:43:00	27.75	0	-0.902759	-0.471793	-0.193402
87540	18/08/2018--15:44:00	27.77	0	-0.902759	-0.486852	-0.178462
87600	18/08/2018--15:45:00	27.77	0	-0.902759	-0.471793	-0.178462
87660	18/08/2018--15:46:00	27.77	0	-0.902759	-0.471793	-0.193402
87720	18/08/2018--15:47:00	27.78	0	-0.902759	-0.486852	-0.193402
87780	18/08/2018--15:48:00	27.78	0	-0.902759	-0.486852	-0.193402
87840	18/08/2018--15:49:00	27.78	0	-0.902759	-0.486852	-0.178462
87900	18/08/2018--15:50:00	27.79	0	-0.902759	-0.471793	-0.193402
87960	18/08/2018--15:51:00	27.78	0	-0.902759	-0.471793	-0.178462
88020	18/08/2018--15:52:00	27.8	0	-0.902759	-0.486852	-0.178462
88080	18/08/2018--15:53:00	27.79	0	-0.902759	-0.471793	-0.193402
88140	18/08/2018--15:54:00	27.79	0	-0.902759	-0.471793	-0.178462
88200	18/08/2018--15:55:00	27.81	0	-0.902759	-0.471793	-0.193402
88260	18/08/2018--15:56:00	27.79	0	-0.902759	-0.471793	-0.193402
88320	18/08/2018--15:57:00	27.8	0	-0.902759	-0.486852	-0.193402
88380	18/08/2018--15:58:00	27.81	0	-0.902759	-0.471793	-0.178462
88440	18/08/2018--15:59:00	27.8	0	-0.902759	-0.471793	-0.193402
88500	18/08/2018--16:00:00	27.8	0	-0.902759	-0.486852	-0.193402
88560	18/08/2018--16:01:00	27.8	0	-0.902759	-0.486852	-0.193402
88620	18/08/2018--16:02:00	27.8	0	-0.902759	-0.486852	-0.193402
88680	18/08/2018--16:03:00	27.81	0	-0.902759	-0.486852	-0.178462
88740	18/08/2018--16:04:00	27.81	0	-0.902759	-0.471793	-0.178462
88800	18/08/2018--16:05:00	27.8	0	-0.902759	-0.486852	-0.193402
88860	18/08/2018--16:06:00	27.8	0	-0.902759	-0.471793	-0.193402
88920	18/08/2018--16:07:00	27.81	0	-0.902759	-0.471793	-0.178462
88980	18/08/2018--16:08:00	27.81	0	-0.902759	-0.471793	-0.193402
89040	18/08/2018--16:09:00	27.81	0	-0.902759	-0.486852	-0.193402
89100	18/08/2018--16:10:00	27.82	0	-0.902759	-0.471793	-0.178462
89160	18/08/2018--16:11:00	27.83	0	-0.902759	-0.486852	-0.193402
89220	18/08/2018--16:12:00	27.82	0	-0.902759	-0.486852	-0.193402
89280	18/08/2018--16:13:00	27.84	0	-0.902759	-0.486852	-0.193402
89340	18/08/2018--16:14:00	27.83	0	-0.902759	-0.471793	-0.193402
89400	18/08/2018--16:15:00	27.83	0	-0.902759	-0.471793	-0.193402
89460	18/08/2018--16:16:00	27.83	0	-0.902759	-0.486852	-0.178462
89520	18/08/2018--16:17:00	27.83	0	-0.902759	-0.486852	-0.193402
89580	18/08/2018--16:18:00	27.83	0	-0.902759	-0.471793	-0.178462
89640	18/08/2018--16:19:00	27.84	0	-0.902759	-0.486852	-0.178462
89700	18/08/2018--16:20:00	27.84	0	-0.902759	-0.486852	-0.193402
89760	18/08/2018--16:21:00	27.85	0	-0.902759	-0.471793	-0.193402
89820	18/08/2018--16:22:00	27.85	0	-0.902759	-0.486852	-0.193402
89880	18/08/2018--16:23:00	27.86	0	-0.902759	-0.471793	-0.178462
89940	18/08/2018--16:24:00	27.87	0	-0.902759	-0.486852	-0.178462
90000	18/08/2018--16:25:00	27.86	0	-0.902759	-0.471793	-0.193402
90060	18/08/2018--16:26:00	27.86	0	-0.902759	-0.471793	-0.193402
90120	18/08/2018--16:27:00	27.84	0	-0.902759	-0.486852	-0.193402
90180	18/08/2018--16:28:00	27.86	0	-0.902759	-0.471793	-0.193402
90240	18/08/2018--16:29:00	27.86	0	-0.902759	-0.471793	-0.193402
90300	18/08/2018--16:30:00	27.85	0	-0.902759	-0.486852	-0.193402
90360	18/08/2018--16:31:00	27.86	0	-0.902759	-0.471793	-0.193402
90420	18/08/2018--16:32:00	27.87	0	-0.902759	-0.486852	-0.193402
90480	18/08/2018--16:33:00	27.86	0	-0.902759	-0.486852	-0.193402
90540	18/08/2018--16:34:00	27.87	0	-0.902759	-0.471793	-0.193402
90600	18/08/2018--16:35:00	27.87	0	-0.902759	-0.471793	-0.193402
90660	18/08/2018--16:36:00	27.86	0	-0.902759	-0.486852	-0.193402
90720	18/08/2018--16:37:00	27.88	0	-0.902759	-0.471793	-0.193402
90780	18/08/2018--16:38:00	27.88	0	-0.902759	-0.471793	-0.178462
90840	18/08/2018--16:39:00	27.86	0	-0.902759	-0.486852	-0.178462
90900	18/08/2018--16:40:00	27.88	0	-0.902759	-0.486852	-0.178462
90960	18/08/2018--16:41:00	27.88	0	-0.902759	-0.486852	-0.193402
91020	18/08/2018--16:42:00	27.88	0	-0.902759	-0.486852	-0.193402
91080	18/08/2018--16:43:00	27.87	0	-0.902759	-0.471793	-0.193402
91140	18/08/2018--16:44:00	27.88	0	-0.902759	-0.471793	-0.193402
91200	18/08/2018--16:45:00	27.88	0	-0.902759	-0.471793	-0.193402
91260	18/08/2018--16:46:00	27.87	0	-0.902759	-0.471793	-0.178462
91320	18/08/2018--16:47:00	27.89	0	-0.902759	-0.471793	-0.178462
91380	18/08/2018--16:48:00	27.89	0	-0.902759	-0.486852	-0.193402
91440	18/08/2018--16:49:00	27.9	0	-0.902759	-0.486852	-0.193402
91500	18/08/2018--16:50:00	27.88	0	-0.902759	-0.471793	-0.193402
91560	18/08/2018--16:51:00	27.89	0	-0.902759	-0.471793	-0.193402
91620	18/08/2018--16:52:00	27.87	0	-0.902759	-0.486852	-0.178462
91680	18/08/2018--16:53:00	27.88	0	-0.902759	-0.471793	-0.193402
91740	18/08/2018--16:54:00	27.88	0	-0.902759	-0.486852	-0.193402
91800	18/08/2018--16:55:00	27.88	0	-0.902759	-0.471793	-0.193402
91860	18/08/2018--16:56:00	27.9	0	-0.902759	-0.471793	-0.178462
91920	18/08/2018--16:57:00	27.9	0	-0.902759	-0.486852	-0.178462
91980	18/08/2018--16:58:00	27.9	0	-0.902759	-0.471793	-0.193402
92040	18/08/2018--16:59:00	27.88	0	-0.902759	-0.471793	-0.193402
92100	18/08/2018--17:00:00	27.88	0	-0.902759	-0.486852	-0.193402
92160	18/08/2018--17:01:00	27.88	0	-0.902759	-0.486852	-0.193402
92220	18/08/2018--17:02:00	27.89	0	-0.902759	-0.471793	-0.193402
92280	18/08/2018--17:03:00	27.89	0	-0.902759	-0.486852	-0.193402
92340	18/08/2018--17:04:00	27.89	0	-0.902759	-0.471793	-0.178462
92400	18/08/2018--17:05:00	27.89	0	-0.902759	-0.486852	-0.193402
92460	18/08/2018--17:06:00	27.88	0	-0.902759	-0.486852	-0.193402
92520	18/08/2018--17:07:00	27.87	0	-0.902759	-0.471793	-0.178462
92580	18/08/2018--17:08:00	27.88	0	-0.902759	-0.486852	-0.178462
92640	18/08/2018--17:09:00	27.88	0	-0.902759	-0.471793	-0.193402
92700	18/08/2018--17:10:00	27.88	0	-0.902759	-0.486852	-0.193402
92760	18/08/2018--17:11:00	27.87	0	-0.902759	-0.486852	-0.178462
92820	18/08/2018--17:12:00	27.88	0	-0.902759	-0.471793	-0.193402
92880	18/08/2018--17:13:00	27.86	0	-0.902759	-0.471793	-0.193402
92940	18/08/2018--17:14:00	27.87	0	-0.902759	-0.486852	-0.178462
93000	18/08/2018--17:15:00	27.86	0	-0.902759	-0.486852	-0.193402
93060	18/08/2018--17:16:00	27.87	0	-0.902759	-0.486852	-0.193402
93120	18/08/2018--17:17:00	27.87	0	-0.887269	-0.471793	-0.178462
93180	18/08/2018--17:18:00	27.87	0	-0.902759	-0.486852	-0.193402
93240	18/08/2018--17:19:00	27.87	0	-0.902759	-0.486852	-0.193402
93300	18/08/2018--17:20:00	27.86	0	-0.902759	-0.486852	-0.178462
93360	18/08/2018--17:21:00	27.88	0	-0.902759	-0.486852	-0.178462
93420	18/08/2018--17:22:00	27.87	0	-0.902759	-0.486852	-0.193402
93480	18/08/2018--17:23:00	27.86	0	-0.902759	-0.471793	-0.193402
93540	18/08/2018--17:24:00	27.87	0	-0.902759	-0.471793	-0.193402
93600	18/08/2018--17:25:00	27.89	0	-0.902759	-0.471793	-0.193402
93660	18/08/2018--17:26:00	27.86	0	-0.902759	-0.486852	-0.193402
93720	18/08/2018--17:27:00	27.89	0	-0.902759	-0.471793	-0.193402
93780	18/08/2018--17:28:00	27.89	0	-0.902759	-0.471793	-0.178462
93840	18/08/2018--17:29:00	27.86	0	-0.902759	-0.471793	-0.193402
93900	18/08/2018--17:30:00	27.86	0	-0.902759	-0.471793	-0.193402
93960	18/08/2018--17:31:00	27.88	0	-0.887269	-0.486852	-0.193402
94020	18/08/2018--17:32:00	27.89	0	-0.902759	-0.486852	-0.193402
94080	18/08/2018--17:33:00	27.89	0	-0.902759	-0.486852	-0.193402
94140	18/08/2018--17:34:00	27.89	0	-0.902759	-0.471793	-0.193402
94200	18/08/2018--17:35:00	27.91	0	-0.902759	-0.486852	-0.178462
94260	18/08/2018--17:36:00	27.88	0	-0.902759	-0.471793	-0.193402
94320	18/08/2018--17:37:00	27.9	0	-0.902759	-0.486852	-0.193402
94380	18/08/2018--17:38:00	27.91	0	-0.902759	-0.486852	-0.193402
94440	18/08/2018--17:39:00	27.9	0	-0.902759	-0.486852	-0.193402
94500	18/08/2018--17:40:00	27.9	0	-0.902759	-0.486852	-0.193402
94560	18/08/2018--17:41:00	27.92	0	-0.902759	-0.471793	-0.178462
94620	18/08/2018--17:42:00	27.92	0	-0.902759	-0.486852	-0.178462
94680	18/08/2018--17:43:00	27.92	0	-0.902759	-0.471793	-0.193402
94740	18/08/2018--17:44:00	27.92	0	-0.902759	-0.471793	-0.178462
94800	18/08/2018--17:45:00	27.94	0	-0.902759	-0.486852	-0.178462
94860	18/08/2018--17:46:00	27.93	0	-0.902759	-0.486852	-0.193402
94920	18/08/2018--17:47:00	27.92	0	-0.902759	-0.471793	-0.193402
94980	18/08/2018--17:48:00	27.94	0	-0.902759	-0.471793	-0.193402
95040	18/08/2018--17:49:00	27.92	0	-0.902759	-0.471793	-0.193402
95100	18/08/2018--17:50:00	27.95	0	-0.902759	-0.486852	-0.178462
95160	18/08/2018--17:51:00	27.93	0	-0.902759	-0.471793	-0.178462
95220	18/08/2018--17:52:00	27.94	0	-0.902759	-0.486852	-0.193402
95280	18/08/2018--17:53:00	27.95	0	-0.902759	-0.486852	-0.178462
95340	18/08/2018--17:54:00	27.96	0	-0.902759	-0.471793	-0.193402
95400	18/08/2018--17:55:00	27.95	0	-0.902759	-0.471793	-0.178462
95460	18/08/2018--17:56:00	27.95	0	-0.902759	-0.471793	-0.193402
95520	18/08/2018--17:57:00	27.96	0	-0.902759	-0.486852	-0.193402
95580	18/08/2018--17:58:00	27.98	0	-0.902759	-0.486852	-0.193402
95640	18/08/2018--17:59:00	27.98	0	-0.902759	-0.486852	-0.193402
95700	18/08/2018--18:00:00	27.97	0	-0.902759	-0.486852	-0.193402
95760	18/08/2018--18:01:00	27.99	0	-0.902759	-0.486852	-0.193402
95820	18/08/2018--18:02:00	28.02	0	-0.902759	-0.471793	-0.193402
95880	18/08/2018--18:03:00	27.99	0	-0.902759	-0.471793	-0.193402
95940	18/08/2018--18:04:00	28.02	0	-0.902759	-0.486852	-0.178462
96000	18/08/2018--18:05:00	28.03	0	-0.902759	-0.486852	-0.178462
96060	18/08/2018--18:06:00	28.03	0	-0.902759	-0.486852	-0.193402
96120	18/08/2018--18:07:00	28.04	0	-0.902759	-0.471793	-0.193402
96180	18/08/2018--18:08:00	28.04	0	-0.902759	-0.486852	-0.178462
96240	18/08/2018--18:09:00	28.05	0	-0.902759	-0.471793	-0.193402
96300	18/08/2018--18:10:00	28.05	3	-0.902759	-0.456734	-0.193402
96360	18/08/2018--18:11:00	28.17	132	-0.0198221	-0.0350881	0.986786
96420	18/08/2018--18:12:00	28.23	0	-0.0198221	-0.0350881	0.986786
96480	18/08/2018--18:13:00	28.26	0	-0.0198221	-0.0350881	0.971847
96540	18/08/2018--18:14:00	28.27	0	-0.0198221	-0.0350881	0.986786
96600	18/08/2018--18:15:00	28.28	0	-0.0198221	-0.0350881	0.986786
96660	18/08/2018--18:16:00	28.28	0	-0.0198221	-0.0350881	0.986786
96720	18/08/2018--18:17:00	28.31	0	-0.0198221	-0.0350881	0.986786
96780	18/08/2018--18:18:00	28.28	0	-0.0198221	-0.0350881	0.986786
96840	18/08/2018--18:19:00	28.29	0	-0.0198221	-0.0350881	0.986786
96900	18/08/2018--18:20:00	28.28	0	-0.0198221	-0.0350881	0.986786
96960	18/08/2018--18:21:00	28.27	0	-0.0198221	-0.0350881	0.986786
97020	18/08/2018--18:22:00	28.28	0	-0.0198221	-0.0350881	0.986786
97080	18/08/2018--18:23:00	28.26	0	-0.0198221	-0.0350881	0.986786
97140	18/08/2018--18:24:00	28.27	0	-0.0198221	-0.0350881	0.986786
97200	18/08/2018--18:25:00	28.26	0	-0.0198221	-0.0350881	0.986786
97260	18/08/2018--18:26:00	28.26	0	-0.0198221	-0.0350881	0.986786
97320	18/08/2018--18:27:00	28.26	0	-0.0198221	-0.0350881	0.986786
97380	18/08/2018--18:28:00	28.28	0	-0.0198221	-0.0350881	0.986786
97440	18/08/2018--18:29:00	28.26	0	-0.0198221	-0.0350881	0.986786
97500	18/08/2018--18:30:00	28.26	0	-0.0198221	-0.0350881	0.986786
97560	18/08/2018--18:31:00	28.25	0	-0.0198221	-0.0350881	0.986786
97620	18/08/2018--18:32:00	28.25	0	-0.0198221	-0.0350881	0.971847
97680	18/08/2018--18:33:00	28.23	0	-0.0198221	-0.0350881	0.971847
97740	18/08/2018--18:34:00	28.21	0	-0.0198221	-0.0350881	0.986786
97800	18/08/2018--18:35:00	28.23	0	-0.0198221	-0.0350881	0.986786
97860	18/08/2018--18:36:00	28.21	0	-0.0198221	-0.0350881	0.986786
97920	18/08/2018--18:37:00	28.21	0	-0.0198221	-0.0350881	0.986786
97980	18/08/2018--18:38:00	28.21	0	-0.0198221	-0.0350881	0.986786
98040	18/08/2018--18:39:00	28.21	0	-0.0198221	-0.0350881	0.986786
98100	18/08/2018--18:40:00	28.21	0	-0.0198221	-0.0350881	0.986786
98160	18/08/2018--18:41:00	28.21	0	-0.0198221	-0.0350881	0.986786
98220	18/08/2018--18:42:00	28.21	0	-0.0198221	-0.0350881	0.986786
98280	18/08/2018--18:43:00	28.21	0	-0.0198221	-0.0350881	0.986786
98340	18/08/2018--18:44:00	28.23	0	-0.0198221	-0.0350881	0.971847
98400	18/08/2018--18:45:00	28.32	137	-0.0662925	0.0251471	0.971847
98460	18/08/2018--18:46:00	28.37	0	-0.0662925	0.0251471	0.986786
98520	18/08/2018--18:47:00	28.43	0	-0.0662925	0.0100883	0.986786
98580	18/08/2018--18:48:00	28.41	0	-0.0662925	0.0251471	0.986786
98640	18/08/2018--18:49:00	28.41	2	-0.0662925	0.0251471	0.986786
98700	18/08/2018--18:50:00	28.41	0	-0.0508023	0.0251471	0.986786
98760	18/08/2018--18:51:00	28.42	0	-0.0662925	0.0100883	0.986786
98820	18/08/2018--18:52:00	28.46	8	-0.0662925	-0.0350881	0.986786
98880	18/08/2018--18:53:00	28.43	15	-0.0662925	0.0402058	0.986786
98940	18/08/2018--18:54:00	28.57	0	-0.0662925	0.0251471	0.986786
99000	18/08/2018--18:55:00	28.88	44	0.0266483	0.100441	100.172
99060	18/08/2018--18:56:00	29	112	-0.0662925	0.100441	0.971847
99120	18/08/2018--18:57:00	29.09	0	-0.0662925	0.0853822	0.986786
99180	18/08/2018--18:58:00	29.25	223	-0.159233	0.1155	0.971847
99240	18/08/2018--18:59:00	29.43	181	-0.592957	-0.697675	-0.208341
99300	18/08/2018--19:00:00	29.44	860	-110.413	-0.26097	-0.193402
99360	18/08/2018--19:01:00	30.27	625	-0.9957	-0.200735	-0.088828
99420	18/08/2018--19:02:00	30.31	781	0.0266483	-0.00497053	-101.505
99480	18/08/2018--19:03:00	30.17	53	-0.0353122	-0.276029	-0.985173
99540	18/08/2018--19:04:00	30.04	0	-0.0353122	-0.276029	-0.985173
99600	18/08/2018--19:05:00	29.94	0	-0.0508023	-0.276029	-0.985173
99660	18/08/2018--19:06:00	29.89	0	-0.0508023	-0.276029	-0.985173
99720	18/08/2018--19:07:00	29.77	48	0.0266483	-0.0802645	-101.505
99780	18/08/2018--19:08:00	29.72	258	-0.0817826	-0.63744	0.688004
99840	18/08/2018--19:09:00	29.84	393	-0.0198221	-0.818145	0.553552
99900	18/08/2018--19:10:00	30.06	347	-0.376095	-0.682616	0.717882
99960	18/08/2018--19:11:00	30.28	451	-0.267664	-0.592263	0.732821
100020	18/08/2018--19:12:00	30.45	533	-0.778838	-0.893439	0.583431
100080	18/08/2018--19:13:00	30.56	139	0.181549	-0.562146	0.747761
100140	18/08/2018--19:14:00	30.6	380	-0.0972727	-0.577205	-0.820843
100200	18/08/2018--19:15:00	30.71	70	-0.438055	-0.697675	-0.656513
100260	18/08/2018--19:16:00	30.82	142	-0.639427	-0.75791	-0.492183
100320	18/08/2018--19:17:00	30.89	105	-0.298644	-0.727792	-0.581818
100380	18/08/2018--19:18:00	30.97	5	-0.298644	-0.772969	-0.596757
100440	18/08/2018--19:19:00	31.04	98	-0.221194	-0.652499	-0.776026
100500	18/08/2018--19:20:00	31.07	279	-0.0972727	-0.351323	0.927029
100560	18/08/2018--19:21:00	31.03	618	-0.0972727	-0.486852	0.747761
100620	18/08/2018--19:22:00	31.02	699	0.21253	-0.336264	0.822456
100680	18/08/2018--19:23:00	31.01	508	0.24351	-0.366382	149.471
100740	18/08/2018--19:24:00	31	690	0.166059	-0.411558	0.792578
100800	18/08/2018--19:25:00	30.98	88	0.104099	-0.366382	0.897151
100860	18/08/2018--19:26:00	30.95	129	-0.360605	-0.471793	113.618
100920	18/08/2018--19:27:00	30.91	148	-0.314134	-0.321205	0.777639
100980	18/08/2018--19:28:00	30.9	52	0.0266483	-0.486852	0.822456
101040	18/08/2018--19:29:00	30.85	54	-0.0662925	-0.1405	101.666
101100	18/08/2018--19:30:00	30.82	9	-0.143743	-0.215794	0.971847
101160	18/08/2018--19:31:00	30.81	37	0.104099	-0.215794	0.956908
101220	18/08/2018--19:32:00	30.77	36	-0.0198221	-0.215794	0.956908
101280	18/08/2018--19:33:00	30.73	3	-0.0353122	-0.170617	0.971847
101340	18/08/2018--19:34:00	30.7	9	-0.0198221	-0.155558	0.971847
101400	18/08/2018--19:35:00	30.66	30	-0.0662925	-0.185676	0.941969
101460	18/08/2018--19:36:00	30.63	5	0.119589	-0.426617	0.867273
101520	18/08/2018--19:37:00	30.58	8	-0.0508023	-0.245911	0.941969
101580	18/08/2018--19:38:00	30.52	61	-0.128253	-0.471793	0.867273
101640	18/08/2018--19:39:00	30.45	34	-0.0508023	-0.291088	0.927029
101700	18/08/2018--19:40:00	30.42	15	0.0266483	-0.291088	0.956908
101760	18/08/2018--19:41:00	30.41	5	-0.00433197	-0.0200293	0.971847
101820	18/08/2018--19:42:00	30.38	0	0.19704	-0.0953233	0.927029
101880	18/08/2018--19:43:00	30.34	14	-0.00433197	-0.336264	0.897151
101940	18/08/2018--19:44:00	30.33	115	-0.0198221	-0.336264	0.956908
102000	18/08/2018--19:45:00	30.31	262	-0.360605	-0.00497053	0.927029
102060	18/08/2018--19:46:00	30.25	65	-0.0817826	-0.983792	0.165136
102120	18/08/2018--19:47:00	30.22	727	-0.391585	-0.1405	0.956908
102180	18/08/2018--19:48:00	30.16	520	-0.298644	-0.501911	0.941969
102240	18/08/2018--19:49:00	30.1	565	-0.546486	-0.622381	0.822456
102300	18/08/2018--19:50:00	30.02	665	0.0421384	-0.170617	0.822456
102360	18/08/2018--19:51:00	29.96	243	-0.0662925	-0.411558	0.91209
102420	18/08/2018--19:52:00	29.9	70	-0.128253	-0.516969	0.837395
102480	18/08/2018--19:53:00	29.84	42	-0.407075	-0.185676	0.986786
102540	18/08/2018--19:54:00	29.81	79	-0.438055	-0.426617	0.807517
102600	18/08/2018--19:55:00	29.8	59	-0.345115	-0.155558	0.941969
102660	18/08/2018--19:56:00	29.79	24	-0.438055	-0.291088	0.852334
102720	18/08/2018--19:57:00	29.79	83	-0.221194	-0.321205	0.867273
102780	18/08/2018--19:58:00	29.77	254	0.444882	0.1155	0.852334
102840	18/08/2018--19:59:00	29.74	56	0.413901	-0.682616	-0.611696
102900	18/08/2018--20:00:00	29.71	5	0.475862	-0.667557	-0.581818
102960	18/08/2018--20:01:00	29.64	12	0.135079	-0.547087	-0.850721
103020	18/08/2018--20:02:00	29.58	9	0.28998	-0.592263	-0.761087
103080	18/08/2018--20:03:00	29.52	1	0.30547	-0.471793	-0.880599
103140	18/08/2018--20:04:00	29.49	23	0.150569	-0.622381	-0.776026
103200	18/08/2018--20:05:00	29.46	28	0.104099	-0.727792	-0.686391
103260	18/08/2018--20:06:00	29.4	46	0.0421384	-0.667557	-0.776026
103320	18/08/2018--20:07:00	29.36	1	0.0266483	-0.712734	-0.820843
103380	18/08/2018--20:08:00	29.31	22	0.150569	-0.682616	-0.776026
103440	18/08/2018--20:09:00	29.29	15	0.22802	-0.532028	-0.86566
103500	18/08/2018--20:10:00	29.27	3	0.351941	-0.501911	-0.835782
103560	18/08/2018--20:11:00	29.21	32	0.351941	-0.516969	-0.850721
103620	18/08/2018--20:12:00	29.14	15	0.27449	-0.577205	-0.805904
103680	18/08/2018--20:13:00	29.12	11	0.119589	-0.742851	-0.716269
103740	18/08/2018--20:14:00	29.09	90	0.0886088	-0.652499	-0.761087
103800	18/08/2018--20:15:00	29.05	7	0.135079	-0.577205	-0.820843
103860	18/08/2018--20:16:00	29.03	21	0.27449	-0.727792	-0.716269
103920	18/08/2018--20:17:00	29.01	41	0.28998	-0.547087	-0.850721
103980	18/08/2018--20:18:00	28.98	83	-0.0353122	-0.592263	-0.835782
104040	18/08/2018--20:19:00	28.96	67	-0.0508023	-0.607322	-0.835782
104100	18/08/2018--20:20:00	28.91	99	-0.0972727	-0.351323	-0.955295
104160	18/08/2018--20:21:00	28.88	257	-0.0353122	-0.727792	-0.805904
104220	18/08/2018--20:22:00	28.82	125	-0.0198221	-0.63744	-0.820843
104280	18/08/2018--20:23:00	28.76	66	0.351941	-0.501911	-0.746148
104340	18/08/2018--20:24:00	28.71	25	-0.0817826	-0.516969	-0.895538
104400	18/08/2018--20:25:00	28.64	299	0.30547	-0.63744	-0.835782
104460	18/08/2018--20:26:00	28.58	369	0.723704	-0.291088	0.493796
104520	18/08/2018--20:27:00	28.58	287	-0.856289	-0.426617	0.284649
104580	18/08/2018--20:28:00	28.59	326	-0.298644	-0.893439	0.299588
104640	18/08/2018--20:29:00	28.57	766	0.336451	-0.276029	0.852334
104700	18/08/2018--20:30:00	28.54	404	0.28998	-0.366382	0.792578
104760	18/08/2018--20:31:00	28.48	403	0.30547	-0.155558	0.897151
104820	18/08/2018--20:32:00	28.43	321	0.382921	-0.276029	0.822456
104880	18/08/2018--20:33:00	28.4	90	-0.159233	-0.245911	0.971847
104940	18/08/2018--20:34:00	28.35	60	-0.0508023	-0.230852	0.971847
105000	18/08/2018--20:35:00	28.34	128	-0.623937	-0.276029	0.658126
105060	18/08/2018--20:36:00	28.33	494	-0.732368	-0.155558	0.7627
105120	18/08/2018--20:37:00	28.3	292	-0.732368	-0.441675	0.583431
105180	18/08/2018--20:38:00	28.27	489	-0.623937	-0.818145	0.224893
105240	18/08/2018--20:39:00	28.25	182	-0.809818	-0.547087	0.344405
105300	18/08/2018--20:40:00	28.2	368	-0.670407	-0.532028	0.658126
105360	18/08/2018--20:41:00	28.24	64	-0.515506	-0.501911	0.688004
105420	18/08/2018--20:42:00	28.23	18	-0.608447	-0.547087	0.59837
105480	18/08/2018--20:43:00	28.25	436	-0.422565	-0.471793	0.777639
105540	18/08/2018--20:44:00	28.23	276	-0.345115	-0.0953233	0.583431
105600	18/08/2018--20:45:00	28.23	311	-0.530996	-0.577205	0.732821
105660	18/08/2018--20:46:00	28.25	642	-0.577466	-0.456734	0.643187
105720	18/08/2018--20:47:00	28.25	153	-0.561976	-0.486852	0.643187
105780	18/08/2018--20:48:00	28.24	27	-0.561976	-0.516969	0.658126
105840	18/08/2018--20:49:00	28.25	65	-0.561976	-0.75791	0.374283
105900	18/08/2018--20:50:00	28.2	339	-0.314134	-0.833204	0.628248
105960	18/08/2018--20:51:00	28.2	1072	-0.236684	-0.336264	0.43404
106020	18/08/2018--20:52:00	28.15	750	-105.766	-0.953674	0.643187
106080	18/08/2018--20:53:00	28.14	1148	-0.685897	-0.87838	0.523674
106140	18/08/2018--20:54:00	28.08	963	-0.608447	-0.75791	0.374283
106200	18/08/2018--20:55:00	28.04	242	-0.825308	-0.411558	0.448979
106260	18/08/2018--20:56:00	27.98	127	-0.345115	-0.863322	-0.551939
106320	18/08/2018--20:57:00	27.95	302	-0.500016	-0.772969	-0.342792
106380	18/08/2018--20:58:00	27.91	343	-0.732368	-0.727792	-0.402549
106440	18/08/2018--20:59:00	27.89	246	-0.360605	-0.87838	-0.492183
106500	18/08/2018--21:00:00	27.89	254	-0.422565	-0.923557	-0.283036
106560	18/08/2018--21:01:00	27.89	382	-0.515506	-0.772969	-0.312914
106620	18/08/2018--21:02:00	27.93	431	-0.639427	-0.772969	-0.297975
106680	18/08/2018--21:03:00	27.93	142	-0.469036	-0.336264	0.792578
106740	18/08/2018--21:04:00	27.97	517	-0.654917	-0.863322	0.628248
106800	18/08/2018--21:05:00	27.96	425	-0.0353122	0.0100883	0.986786
106860	18/08/2018--21:06:00	28.04	0	-0.0353122	0.0100883	0.986786
106920	18/08/2018--21:07:00	28.01	0	-0.0508023	0.0100883	0.986786
106980	18/08/2018--21:08:00	27.98	0	-0.0508023	0.0100883	0.971847
107040	18/08/2018--21:09:00	28.06	129	-0.143743	-0.577205	0.777639
107100	18/08/2018--21:10:00	28.05	111	-0.0353122	0.1155	0.986786
107160	18/08/2018--21:11:00	27.99	0	-0.0353122	0.1155	0.971847
107220	18/08/2018--21:12:00	27.96	0	-0.0353122	0.100441	0.986786
107280	18/08/2018--21:13:00	27.92	0	-0.0353122	0.1155	0.971847
107340	18/08/2018--21:14:00	27.9	0	-0.0353122	0.1155	0.971847
107400	18/08/2018--21:15:00	27.85	0	-0.0353122	0.100441	0.971847
107460	18/08/2018--21:16:00	27.84	0	-0.0353122	0.1155	0.986786
107520	18/08/2018--21:17:00	27.8	1	-0.0353122	0.1155	0.986786
107580	18/08/2018--21:18:00	27.78	0	-0.0353122	0.1155	0.971847
107640	18/08/2018--21:19:00	27.77	0	-0.0353122	0.1155	0.971847
107700	18/08/2018--21:20:00	27.75	0	-0.0353122	0.1155	0.971847
107760	18/08/2018--21:21:00	27.75	0	-0.0353122	0.1155	0.971847
107820	18/08/2018--21:22:00	27.76	0	-0.0353122	0.1155	0.986786
107880	18/08/2018--21:23:00	27.76	0	-0.0353122	0.1155	0.971847
107940	18/08/2018--21:24:00	27.75	0	-0.0353122	0.1155	0.971847
108000	18/08/2018--21:25:00	27.72	0	-0.0353122	0.1155	0.971847
108060	18/08/2018--21:26:00	27.74	0	-0.0353122	0.1155	0.971847
108120	18/08/2018--21:27:00	27.72	0	-0.0353122	0.1155	0.971847
108180	18/08/2018--21:28:00	27.74	0	-0.0353122	0.1155	0.986786
108240	18/08/2018--21:29:00	27.73	0	-0.0353122	0.1155	0.971847
108300	18/08/2018--21:30:00	27.75	0	-0.0353122	0.1155	0.986786
108360	18/08/2018--21:31:00	27.76	0	-0.0353122	0.130559	0.986786
108420	18/08/2018--21:32:00	27.76	0	-0.0353122	0.1155	0.971847
108480	18/08/2018--21:33:00	27.76	0	-0.0353122	0.1155	0.971847
108540	18/08/2018--21:34:00	27.75	0	-0.0353122	0.130559	0.971847
108600	18/08/2018--21:35:00	27.75	0	-0.0353122	0.130559	0.971847
108660	18/08/2018--21:36:00	27.77	0	-0.0353122	0.1155	0.986786
108720	18/08/2018--21:37:00	27.76	0	-0.0353122	0.1155	0.971847
108780	18/08/2018--21:38:00	27.76	0	-0.0353122	0.1155	0.971847
108840	18/08/2018--21:39:00	27.75	0	-0.0353122	0.1155	0.971847
108900	18/08/2018--21:40:00	27.75	0	-0.0353122	0.1155	0.986786
108960	18/08/2018--21:41:00	27.74	0	-0.0353122	0.1155	0.986786
109020	18/08/2018--21:42:00	27.75	0	-0.0353122	0.1155	0.971847
109080	18/08/2018--21:43:00	27.73	0	-0.0353122	0.1155	0.971847
109140	18/08/2018--21:44:00	27.74	0	-0.0353122	0.1155	0.986786
109200	18/08/2018--21:45:00	27.73	0	-0.0353122	0.1155	0.971847
109260	18/08/2018--21:46:00	27.74	0	-0.0353122	0.1155	0.971847
109320	18/08/2018--21:47:00	27.73	0	-0.0353122	0.1155	0.986786
109380	18/08/2018--21:48:00	27.75	0	-0.0353122	0.1155	0.971847
109440	18/08/2018--21:49:00	27.73	0	-0.0353122	0.1155	0.971847
109500	18/08/2018--21:50:00	27.76	16	-0.0508023	0.0100883	0.986786
109560	18/08/2018--21:51:00	27.77	0	-0.0508023	0.0251471	0.986786
109620	18/08/2018--21:52:00	27.77	0	-0.0508023	0.0251471	0.986786
109680	18/08/2018--21:53:00	27.77	0	-0.0508023	0.0100883	0.986786
109740	18/08/2018--21:54:00	27.78	0	-0.0508023	0.0251471	0.986786
109800	18/08/2018--21:55:00	27.78	0	-0.0508023	0.0100883	0.986786
109860	18/08/2018--21:56:00	27.78	0	-0.0508023	0.0100883	0.986786
109920	18/08/2018--21:57:00	27.79	0	-0.0508023	0.0251471	0.986786
109980	18/08/2018--21:58:00	27.79	0	-0.0508023	0.0251471	0.986786
110040	18/08/2018--21:59:00	27.78	0	-0.0508023	0.0251471	0.986786
110100	18/08/2018--22:00:00	27.81	0	-0.0508023	0.0251471	0.986786
110160	18/08/2018--22:01:00	27.8	81	0.27449	0.0853822	0.941969
110220	18/08/2018--22:02:00	27.79	0	0.27449	0.0853822	0.941969
110280	18/08/2018--22:03:00	27.78	0	0.27449	0.0853822	0.927029
110340	18/08/2018--22:04:00	27.77	0	0.27449	0.0853822	0.941969
110400	18/08/2018--22:05:00	27.76	0	0.27449	0.100441	0.941969
110460	18/08/2018--22:06:00	27.74	0	0.27449	0.0853822	0.941969
110520	18/08/2018--22:07:00	27.73	0	0.27449	0.0853822	0.927029
110580	18/08/2018--22:08:00	27.71	0	0.27449	0.0853822	0.941969
110640	18/08/2018--22:09:00	27.68	0	0.27449	0.0853822	0.927029
110700	18/08/2018--22:10:00	27.68	0	0.27449	0.0853822	0.941969
110760	18/08/2018--22:11:00	27.65	0	0.27449	0.100441	0.941969
110820	18/08/2018--22:12:00	27.65	0	0.27449	0.0853822	0.927029
110880	18/08/2018--22:13:00	27.64	0	0.27449	0.0853822	0.941969
110940	18/08/2018--22:14:00	27.63	0	0.27449	0.100441	0.941969
111000	18/08/2018--22:15:00	27.63	0	0.27449	0.0853822	0.941969
111060	18/08/2018--22:16:00	27.6	0	0.27449	0.0853822	0.941969
111120	18/08/2018--22:17:00	27.58	0	0.27449	0.0853822	0.927029
111180	18/08/2018--22:18:00	27.59	0	0.27449	0.0853822	0.941969
111240	18/08/2018--22:19:00	27.57	0	0.27449	0.100441	0.941969
111300	18/08/2018--22:20:00	27.57	0	0.27449	0.0853822	0.941969
111360	18/08/2018--22:21:00	27.57	0	0.27449	0.0853822	0.941969
111420	18/08/2018--22:22:00	27.56	0	0.27449	0.0853822	0.927029
111480	18/08/2018--22:23:00	27.56	0	0.27449	0.0853822	0.941969
111540	18/08/2018--22:24:00	27.58	0	0.27449	0.0853822	0.927029
111600	18/08/2018--22:25:00	27.58	0	0.27449	0.100441	0.927029
111660	18/08/2018--22:26:00	27.59	0	0.27449	0.100441	0.927029
111720	18/08/2018--22:27:00	27.59	0	0.27449	0.100441	0.927029
111780	18/08/2018--22:28:00	27.6	0	0.27449	0.0853822	0.941969
111840	18/08/2018--22:29:00	27.62	0	0.27449	0.0853822	0.941969
111900	18/08/2018--22:30:00	27.6	0	0.27449	0.0853822	0.941969
111960	18/08/2018--22:31:00	27.62	0	0.27449	0.0853822	0.941969
112020	18/08/2018--22:32:00	27.63	0	0.27449	0.0853822	0.941969
112080	18/08/2018--22:33:00	27.63	0	0.27449	0.100441	0.941969
112140	18/08/2018--22:34:00	27.63	0	0.27449	0.0853822	0.941969
112200	18/08/2018--22:35:00	27.63	0	0.27449	0.100441	0.941969
112260	18/08/2018--22:36:00	27.62	0	0.27449	0.0853822	0.927029
112320	18/08/2018--22:37:00	27.61	0	0.27449	0.0853822	0.927029
112380	18/08/2018--22:38:00	27.61	0	0.27449	0.0853822	0.941969
112440	18/08/2018--22:39:00	27.61	0	0.27449	0.0853822	0.941969
112500	18/08/2018--22:40:00	27.59	0	0.27449	0.0853822	0.941969
112560	18/08/2018--22:41:00	27.59	0	0.27449	0.0853822	0.927029
112620	18/08/2018--22:42:00	27.58	0	0.27449	0.0853822	0.941969
112680	18/08/2018--22:43:00	27.58	0	0.27449	0.0853822	0.941969
112740	18/08/2018--22:44:00	27.58	0	0.27449	0.0853822	0.941969
112800	18/08/2018--22:45:00	27.57	0	0.27449	0.0853822	0.941969
112860	18/08/2018--22:46:00	27.6	0	0.27449	0.0853822	0.941969
112920	18/08/2018--22:47:00	27.59	0	0.27449	0.0853822	0.941969
112980	18/08/2018--22:48:00	27.58	0	0.27449	0.100441	0.941969
113040	18/08/2018--22:49:00	27.57	0	0.27449	0.0853822	0.941969
113100	18/08/2018--22:50:00	27.58	0	0.27449	0.100441	0.941969
113160	18/08/2018--22:51:00	27.59	0	0.27449	0.0853822	0.927029
113220	18/08/2018--22:52:00	27.55	0	0.27449	0.0853822	0.941969
113280	18/08/2018--22:53:00	27.86	228	0.22802	-0.682616	0.673065
113340	18/08/2018--22:54:00	28.14	485	-0.407075	-0.923557	-0.163523
113400	18/08/2018--22:55:00	28.3	145	-0.546486	-0.75791	0.344405
113460	18/08/2018--22:56:00	28.41	344	-0.267664	-0.923557	0.165136
113520	18/08/2018--22:57:00	28.46	189	-0.407075	-0.87838	0.374283
113580	18/08/2018--22:58:00	28.46	254	-0.252174	-0.983792	0.239832
113640	18/08/2018--22:59:00	28.46	210	-0.314134	-0.938616	0.135258
113700	18/08/2018--23:00:00	28.43	401	-0.298644	-0.87838	0.344405
113760	18/08/2018--23:01:00	28.42	694	-0.763348	-0.26097	-0.477244
113820	18/08/2018--23:02:00	28.32	728	-0.654917	-0.426617	-0.671452
113880	18/08/2018--23:03:00	28.16	213	-0.840799	-0.170617	-0.551939
113940	18/08/2018--23:04:00	28	364	-0.546486	-0.788028	0.59837
114000	18/08/2018--23:05:00	27.76	15	-0.205704	-0.26097	0.927029
114060	18/08/2018--23:06:00	27.53	0	-0.205704	-0.26097	0.927029
114120	18/08/2018--23:07:00	27.32	0	-0.205704	-0.26097	0.927029
114180	18/08/2018--23:08:00	27.07	0	-0.205704	-0.26097	0.927029
114240	18/08/2018--23:09:00	26.83	0	-0.205704	-0.26097	0.927029
114300	18/08/2018--23:10:00	26.61	0	-0.205704	-0.26097	0.927029
114360	18/08/2018--23:11:00	26.31	39	-0.174723	-0.306146	0.91209
114420	18/08/2018--23:12:00	25.93	0	-0.174723	-0.306146	0.91209
114480	18/08/2018--23:13:00	25.51	0	-0.174723	-0.306146	0.91209
114540	18/08/2018--23:14:00	25.11	0	-0.174723	-0.306146	0.91209
114600	18/08/2018--23:15:00	24.77	0	-0.174723	-0.306146	0.91209
114660	18/08/2018--23:16:00	24.43	0	-0.174723	-0.306146	0.91209
114720	18/08/2018--23:17:00	24.14	0	-0.174723	-0.306146	0.91209
114780	18/08/2018--23:18:00	23.86	0	-0.174723	-0.306146	0.927029
114840	18/08/2018--23:19:00	23.61	0	-0.174723	-0.306146	0.91209
114900	18/08/2018--23:20:00	23.35	0	-0.174723	-0.306146	0.91209
114960	18/08/2018--23:21:00	23.14	0	-0.174723	-0.306146	0.91209
115020	18/08/2018--23:22:00	22.96	0	-0.159233	-0.306146	0.91209
115080	18/08/2018--23:23:00	22.78	0	-0.174723	-0.306146	0.91209
115140	18/08/2018--23:24:00	22.63	4	-0.112763	-0.306146	0.927029
115200	18/08/2018--23:25:00	22.46	61	0.0111582	-0.170617	0.956908
115260	18/08/2018--23:26:00	22.42	0	0.119589	-0.0501469	0.971847
115320	18/08/2018--23:27:00	22.42	0	0.135079	-0.0200293	0.956908
115380	18/08/2018--23:28:00	22.41	0	0.104099	-0.0501469	0.971847
115440	18/08/2018--23:29:00	22.35	0	0.119589	-0.0501469	0.971847
115500	18/08/2018--23:30:00	22.27	0	0.104099	-0.0652057	0.971847
115560	18/08/2018--23:31:00	22.21	2	0.119589	0.0251471	0.971847
115620	18/08/2018--23:32:00	22.14	0	0.104099	0.0251471	0.971847
115680	18/08/2018--23:33:00	22.12	0	0.119589	0.0251471	0.971847
115740	18/08/2018--23:34:00	22.06	0	0.119589	0.0100883	0.971847
115800	18/08/2018--23:35:00	22.04	0	0.0731186	-0.0200293	0.971847
115860	18/08/2018--23:36:00	22.01	0	0.119589	0.0251471	0.971847
115920	18/08/2018--23:37:00	21.97	0	0.119589	0.0100883	0.971847
115980	18/08/2018--23:38:00	21.94	0	0.104099	0.0100883	0.971847
116040	18/08/2018--23:39:00	21.91	0	0.119589	-0.00497053	0.971847
116100	18/08/2018--23:40:00	21.87	0	0.0266483	-0.170617	0.956908
116160	18/08/2018--23:41:00	21.77	0	0.0266483	-0.170617	0.956908
116220	18/08/2018--23:42:00	21.64	0	0.0266483	-0.170617	0.956908
116280	18/08/2018--23:43:00	21.52	0	0.0266483	-0.170617	0.956908
116340	18/08/2018--23:44:00	21.41	0	0.0266483	-0.170617	0.956908
116400	18/08/2018--23:45:00	21.28	0	0.0266483	-0.170617	0.956908
116460	18/08/2018--23:46:00	21.2	0	0.0266483	-0.170617	0.956908
116520	18/08/2018--23:47:00	21.09	0	0.0266483	-0.170617	0.956908
116580	18/08/2018--23:48:00	21	0	0.0266483	-0.170617	0.956908
116640	18/08/2018--23:49:00	20.91	0	0.0266483	-0.170617	0.956908
116700	18/08/2018--23:50:00	20.84	0	0.0266483	-0.170617	0.956908
116760	18/08/2018--23:51:00	20.77	0	0.0266483	-0.170617	0.956908
116820	18/08/2018--23:52:00	20.71	0	0.0421384	-0.155558	0.956908
116880	18/08/2018--23:53:00	20.64	0	0.0421384	-0.155558	0.971847
116940	18/08/2018--23:54:00	20.58	0	0.0421384	-0.155558	0.956908
117000	18/08/2018--23:55:00	20.52	0	0.0421384	-0.155558	0.956908
117060	18/08/2018--23:56:00	20.46	0	0.0421384	-0.155558	0.956908
117120	18/08/2018--23:57:00	20.41	0	0.0421384	-0.170617	0.956908
117180	18/08/2018--23:58:00	20.36	0	0.0421384	-0.155558	0.956908
117240	18/08/2018--23:59:00	20.31	0	0.0421384	-0.155558	0.956908
117300	19/08/2018--00:00:00	20.28	0	0.0421384	-0.155558	0.956908
117360	19/08/2018--00:01:00	20.24	0	0.0421384	-0.155558	0.956908
117420	19/08/2018--00:02:00	20.19	0	0.0421384	-0.155558	0.956908
117480	19/08/2018--00:03:00	20.17	2	0.0266483	-0.155558	0.956908
117540	19/08/2018--00:04:00	20.17	0	0.0266483	-0.1405	0.971847
117600	19/08/2018--00:05:00	20.14	0	0.0266483	-0.1405	0.956908
117660	19/08/2018--00:06:00	20.13	0	0.0266483	-0.1405	0.956908
117720	19/08/2018--00:07:00	20.1	0	0.0266483	-0.1405	0.971847
117780	19/08/2018--00:08:00	20.06	0	0.0266483	-0.1405	0.971847
117840	19/08/2018--00:09:00	20.07	12	0.0421384	-0.170617	0.956908
117900	19/08/2018--00:10:00	20.06	0	0.0421384	-0.170617	0.956908
117960	19/08/2018--00:11:00	20.06	0	0.0421384	-0.170617	0.956908
118020	19/08/2018--00:12:00	20.02	0	0.0421384	-0.170617	0.956908
118080	19/08/2018--00:13:00	20.02	0	0.0421384	-0.170617	0.956908
118140	19/08/2018--00:14:00	19.98	0	0.0421384	-0.170617	0.956908
118200	19/08/2018--00:15:00	19.96	0	0.0421384	-0.170617	0.956908
118260	19/08/2018--00:16:00	19.93	0	0.0421384	-0.170617	0.956908
118320	19/08/2018--00:17:00	19.89	0	0.0421384	-0.170617	0.956908
118380	19/08/2018--00:18:00	19.84	0	0.0421384	-0.170617	0.956908
118440	19/08/2018--00:19:00	19.8	0	0.0421384	-0.170617	0.956908
118500	19/08/2018--00:20:00	19.73	0	0.0421384	-0.170617	0.956908
118560	19/08/2018--00:21:00	19.68	0	0.0421384	-0.170617	0.956908
118620	19/08/2018--00:22:00	19.63	0	0.0421384	-0.170617	0.941969
118680	19/08/2018--00:23:00	19.59	0	0.0421384	-0.170617	0.956908
118740	19/08/2018--00:24:00	19.55	0	0.0421384	-0.170617	0.956908
118800	19/08/2018--00:25:00	19.5	0	0.0421384	-0.170617	0.956908
118860	19/08/2018--00:26:00	19.46	0	0.0421384	-0.170617	0.941969
118920	19/08/2018--00:27:00	19.45	0	0.0421384	-0.170617	0.956908
118980	19/08/2018--00:28:00	19.39	0	0.0421384	-0.170617	0.956908
119040	19/08/2018--00:29:00	19.35	0	0.0421384	-0.170617	0.956908
119100	19/08/2018--00:30:00	19.33	0	0.0421384	-0.170617	0.956908
119160	19/08/2018--00:31:00	19.29	0	0.0421384	-0.170617	0.956908
119220	19/08/2018--00:32:00	19.29	0	0.0421384	-0.185676	0.956908
119280	19/08/2018--00:33:00	19.25	0	0.0421384	-0.185676	0.956908
119340	19/08/2018--00:34:00	19.24	0	0.0421384	-0.185676	0.956908
119400	19/08/2018--00:35:00	19.24	0	0.0421384	-0.185676	0.956908
119460	19/08/2018--00:36:00	19.22	0	0.0421384	-0.185676	0.941969
119520	19/08/2018--00:37:00	19.2	0	0.0421384	-0.185676	0.941969
119580	19/08/2018--00:38:00	19.2	0	0.0421384	-0.185676	0.956908
119640	19/08/2018--00:39:00	19.19	0	0.0421384	-0.185676	0.956908
119700	19/08/2018--00:40:00	19.17	0	0.0421384	-0.185676	0.956908
119760	19/08/2018--00:41:00	19.15	0	0.0421384	-0.185676	0.956908
119820	19/08/2018--00:42:00	19.14	1	0.0266483	-0.215794	0.941969
119880	19/08/2018--00:43:00	19.13	0	0.0266483	-0.215794	0.941969
119940	19/08/2018--00:44:00	19.1	0	0.0266483	-0.215794	0.941969
120000	19/08/2018--00:45:00	19.09	0	0.0266483	-0.215794	0.941969
120060	19/08/2018--00:46:00	19.07	0	0.0266483	-0.215794	0.941969
120120	19/08/2018--00:47:00	19.07	0	0.0266483	-0.215794	0.941969
120180	19/08/2018--00:48:00	19.09	0	0.0266483	-0.215794	0.956908
120240	19/08/2018--00:49:00	19.07	0	0.0266483	-0.215794	0.956908
120300	19/08/2018--00:50:00	19.07	0	0.0266483	-0.215794	0.941969
120360	19/08/2018--00:51:00	19.04	0	0.0266483	-0.215794	0.941969
120420	19/08/2018--00:52:00	19.03	0	0.0266483	-0.215794	0.941969
120480	19/08/2018--00:53:00	18.98	0	0.0266483	-0.215794	0.956908
120540	19/08/2018--00:54:00	18.98	280	-0.577466	-10.892	0.956908
120600	19/08/2018--00:55:00	19.05	901	0.491352	-0.0652057	-0.940356
120660	19/08/2018--00:56:00	19.15	20	-0.0508023	-0.516969	0.867273
120720	19/08/2018--00:57:00	19.25	71	0.22802	-0.291088	0.91209
120780	19/08/2018--00:58:00	19.35	26	0.22802	-0.486852	0.792578
120840	19/08/2018--00:59:00	19.46	7	0.135079	-0.562146	0.777639
120900	19/08/2018--01:00:00	19.54	508	-0.159233	-0.321205	0.91209
120960	19/08/2018--01:01:00	19.61	267	0.599783	-0.411558	-0.656513
121020	19/08/2018--01:02:00	19.73	239	0.150569	-0.547087	-0.746148
121080	19/08/2018--01:03:00	19.8	116	0.259	-0.230852	-104.493
121140	19/08/2018--01:04:00	19.91	186	0.0266483	-0.577205	-0.820843
121200	19/08/2018--01:05:00	19.99	36	0.259	-0.562146	-0.820843
121260	19/08/2018--01:06:00	20.12	1033	-0.112763	-0.0802645	0.971847
121320	19/08/2018--01:07:00	20.21	7	-0.0972727	-0.0200293	0.986786
121380	19/08/2018--01:08:00	20.22	71	-0.174723	-0.155558	0.956908
121440	19/08/2018--01:09:00	20.11	0	-0.174723	-0.155558	0.941969
121500	19/08/2018--01:10:00	19.98	0	-0.174723	-0.155558	0.956908
121560	19/08/2018--01:11:00	19.84	0	-0.174723	-0.155558	0.956908
121620	19/08/2018--01:12:00	19.72	0	-0.174723	-0.155558	0.941969
121680	19/08/2018--01:13:00	19.65	292	-0.500016	-0.215794	-0.955295
121740	19/08/2018--01:14:00	19.81	226	-0.0817826	-0.215794	-100.011
121800	19/08/2018--01:15:00	19.79	0	-0.0817826	-0.215794	-100.011
121860	19/08/2018--01:16:00	19.67	1	-0.0817826	-0.215794	-100.011
121920	19/08/2018--01:17:00	19.62	0	-0.0817826	-0.200735	-100.011
121980	19/08/2018--01:18:00	19.5	0	-0.0817826	-0.215794	-101.505
122040	19/08/2018--01:19:00	19.37	0	-0.0817826	-0.200735	-100.011
122100	19/08/2018--01:20:00	19.22	0	-0.0972727	-0.200735	-100.011
122160	19/08/2018--01:21:00	19.07	0	-0.0817826	-0.200735	-101.505
122220	19/08/2018--01:22:00	18.89	2	-0.0817826	-0.215794	-100.011
122280	19/08/2018--01:23:00	18.71	0	-0.0817826	-0.185676	-101.505
122340	19/08/2018--01:24:00	18.56	0	-0.0817826	-0.200735	-101.505
122400	19/08/2018--01:25:00	18.44	1	-0.0817826	-0.200735	-101.505
122460	19/08/2018--01:26:00	18.34	4	-0.0817826	-0.200735	-101.505
122520	19/08/2018--01:27:00	18.22	0	-0.0817826	-0.200735	-101.505
122580	19/08/2018--01:28:00	18.14	0	-0.0817826	-0.185676	-101.505
122640	19/08/2018--01:29:00	18.07	2	-0.0817826	-0.200735	-101.505
122700	19/08/2018--01:30:00	18	0	-0.0817826	-0.185676	-101.505
122760	19/08/2018--01:31:00	17.91	0	-0.0817826	-0.185676	-101.505
122820	19/08/2018--01:32:00	17.89	0	-0.0817826	-0.200735	-101.505
122880	19/08/2018--01:33:00	17.88	8	0.0266483	-0.276029	-0.985173
122940	19/08/2018--01:34:00	17.83	3	0.0266483	-0.276029	-0.985173
123000	19/08/2018--01:35:00	17.76	0	0.0266483	-0.26097	-100.011
123060	19/08/2018--01:36:00	17.7	0	0.0266483	-0.26097	-0.985173
123120	19/08/2018--01:37:00	17.63	0	0.0266483	-0.26097	-100.011
123180	19/08/2018--01:38:00	17.58	1	0.0421384	-0.26097	-100.011
123240	19/08/2018--01:39:00	17.58	29	0.24351	-0.471793	-0.86566
123300	19/08/2018--01:40:00	17.65	0	0.24351	-0.471793	-0.86566
123360	19/08/2018--01:41:00	17.78	0	0.24351	-0.486852	-0.86566
123420	19/08/2018--01:42:00	17.86	0	0.24351	-0.486852	-0.86566
123480	19/08/2018--01:43:00	18	111	-0.0353122	-0.185676	-100.011
123540	19/08/2018--01:44:00	18.13	12	-0.0508023	-0.00497053	-102.999
123600	19/08/2018--01:45:00	18.2	57	-0.0353122	-0.351323	-0.970234
123660	19/08/2018--01:46:00	18.27	1	-0.0508023	-0.321205	-100.011
123720	19/08/2018--01:47:00	18.31	0	-0.0353122	-0.321205	-0.970234
123780	19/08/2018--01:48:00	18.3	0	-0.0508023	-0.321205	-0.985173
123840	19/08/2018--01:49:00	18.32	0	-0.0662925	-0.291088	-0.985173
123900	19/08/2018--01:50:00	18.31	8	-0.0662925	-0.215794	-100.011
123960	19/08/2018--01:51:00	18.34	0	-0.0817826	-0.215794	-101.505
124020	19/08/2018--01:52:00	18.32	0	-0.0817826	-0.200735	-101.505
124080	19/08/2018--01:53:00	18.3	3	-0.0817826	-0.185676	-101.505
124140	19/08/2018--01:54:00	18.3	0	-0.0662925	-0.200735	-101.505
124200	19/08/2018--01:55:00	18.27	0	-0.0662925	-0.200735	-100.011
124260	19/08/2018--01:56:00	18.25	1	-0.0817826	-0.200735	-100.011
124320	19/08/2018--01:57:00	18.22	0	-0.0662925	-0.200735	-100.011
124380	19/08/2018--01:58:00	18.2	1	-0.0817826	-0.200735	-100.011
124440	19/08/2018--01:59:00	18.17	3	-0.0662925	-0.200735	-101.505
124500	19/08/2018--02:00:00	18.17	0	-0.0817826	-0.185676	-101.505
124560	19/08/2018--02:01:00	18.16	0	-0.0662925	-0.200735	-100.011
124620	19/08/2018--02:02:00	18.13	0	-0.0662925	-0.200735	-101.505
124680	19/08/2018--02:03:00	18.12	0	-0.0662925	-0.215794	-101.505
124740	19/08/2018--02:04:00	18.12	0	-0.0662925	-0.200735	-101.505
124800	19/08/2018--02:05:00	18.1	0	-0.0817826	-0.200735	-101.505
124860	19/08/2018--02:06:00	18.09	0	-0.0817826	-0.200735	-101.505
124920	19/08/2018--02:07:00	18.09	0	-0.0662925	-0.200735	-101.505
124980	19/08/2018--02:08:00	18.08	0	-0.0817826	-0.200735	-101.505
125040	19/08/2018--02:09:00	18.05	0	-0.0662925	-0.215794	-100.011
125100	19/08/2018--02:10:00	18.02	0	-0.0662925	-0.215794	-100.011
125160	19/08/2018--02:11:00	17.99	0	-0.0662925	-0.200735	-101.505
125220	19/08/2018--02:12:00	17.99	1	-0.0662925	-0.200735	-101.505
125280	19/08/2018--02:13:00	17.98	4	-0.0662925	-0.200735	-101.505
125340	19/08/2018--02:14:00	17.98	0	-0.0817826	-0.200735	-101.505
125400	19/08/2018--02:15:00	17.98	2	-0.0662925	-0.200735	-101.505
125460	19/08/2018--02:16:00	17.95	0	-0.0817826	-0.185676	-101.505
125520	19/08/2018--02:17:00	17.94	0	-0.0662925	-0.185676	-101.505
125580	19/08/2018--02:18:00	17.96	0	-0.0662925	-0.200735	-101.505
125640	19/08/2018--02:19:00	17.93	0	-0.0662925	-0.200735	-100.011
125700	19/08/2018--02:20:00	17.93	0	-0.0817826	-0.185676	-101.505
125760	19/08/2018--02:21:00	17.93	0	-0.0662925	-0.200735	-101.505
125820	19/08/2018--02:22:00	17.93	0	-0.0662925	-0.185676	-101.505
125880	19/08/2018--02:23:00	17.95	0	-0.0662925	-0.185676	-101.505
125940	19/08/2018--02:24:00	17.93	0	-0.0662925	-0.200735	-101.505
126000	19/08/2018--02:25:00	17.96	0	-0.0662925	-0.200735	-101.505
126060	19/08/2018--02:26:00	17.96	0	-0.0662925	-0.185676	-101.505
126120	19/08/2018--02:27:00	17.97	0	-0.0662925	-0.200735	-100.011
126180	19/08/2018--02:28:00	17.96	5	-0.0662925	-0.215794	-100.011
126240	19/08/2018--02:29:00	17.95	4	-0.0662925	-0.200735	-100.011
126300	19/08/2018--02:30:00	17.94	0	-0.0662925	-0.215794	-100.011
126360	19/08/2018--02:31:00	17.89	2	-0.0662925	-0.200735	-101.505
126420	19/08/2018--02:32:00	17.88	2	-0.0662925	-0.215794	-100.011
126480	19/08/2018--02:33:00	17.89	0	-0.0662925	-0.215794	-101.505
126540	19/08/2018--02:34:00	17.88	0	-0.0662925	-0.215794	-100.011
126600	19/08/2018--02:35:00	17.88	282	-0.840799	-0.366382	-0.611696
126660	19/08/2018--02:36:00	17.98	1156	0.940565	0.416676	0.284649
126720	19/08/2018--02:37:00	18.09	34	0.770174	0.401617	0.478857
126780	19/08/2018--02:38:00	18.16	204	0.832135	0.386558	0.43404
126840	19/08/2018--02:39:00	18.23	216	0.754684	0.476911	0.419101
126900	19/08/2018--02:40:00	18.27	77	0.816644	0.145617	0.523674
126960	19/08/2018--02:41:00	18.32	17	0.909585	0.205853	0.493796
127020	19/08/2018--02:42:00	18.38	68	0.785664	0.175735	0.568492
127080	19/08/2018--02:43:00	18.48	677	0.19704	-0.652499	0.0456237
127140	19/08/2018--02:44:00	18.65	462	0.19704	-0.968733	0.0306846
127200	19/08/2018--02:45:00	18.83	0	0.19704	-0.968733	0.0157456
127260	19/08/2018--02:46:00	18.94	0	0.19704	-0.968733	0.0157456
127320	19/08/2018--02:47:00	19.02	0	0.19704	-0.968733	0.0157456
127380	19/08/2018--02:48:00	19.09	0	0.19704	-0.968733	0.0157456
127440	19/08/2018--02:49:00	19.16	11	0.367431	-0.652499	0.59837
127500	19/08/2018--02:50:00	19.24	0	0.351941	-0.652499	0.59837
127560	19/08/2018--02:51:00	19.28	0	0.351941	-0.667557	0.59837
127620	19/08/2018--02:52:00	19.32	0	0.351941	-0.667557	0.583431
127680	19/08/2018--02:53:00	19.36	0	0.351941	-0.667557	0.59837
127740	19/08/2018--02:54:00	19.4	0	0.351941	-0.652499	0.59837
127800	19/08/2018--02:55:00	19.45	0	0.351941	-0.652499	0.59837
127860	19/08/2018--02:56:00	19.48	0	0.351941	-0.667557	0.59837
127920	19/08/2018--02:57:00	19.51	0	0.351941	-0.652499	0.59837
127980	19/08/2018--02:58:00	19.53	0	0.351941	-0.652499	0.59837
128040	19/08/2018--02:59:00	19.57	0	0.351941	-0.652499	0.59837
128100	19/08/2018--03:00:00	19.6	0	0.351941	-0.652499	0.59837
128160	19/08/2018--03:01:00	19.63	0	0.351941	-0.667557	0.59837
128220	19/08/2018--03:02:00	19.64	20	0.0266483	-0.87838	0.419101
128280	19/08/2018--03:03:00	19.77	93	0.181549	-0.953674	0.120319
128340	19/08/2018--03:04:00	19.87	0	0.181549	-0.953674	0.135258
128400	19/08/2018--03:05:00	19.91	0	0.181549	-0.953674	0.120319
128460	19/08/2018--03:06:00	19.94	0	0.166059	-0.953674	0.135258
128520	19/08/2018--03:07:00	19.97	0	0.166059	-0.953674	0.135258
128580	19/08/2018--03:08:00	19.99	0	0.181549	-0.953674	0.135258
128640	19/08/2018--03:09:00	20	0	0.166059	-0.953674	0.135258
128700	19/08/2018--03:10:00	20	0	0.166059	-0.953674	0.135258
128760	19/08/2018--03:11:00	20.02	0	0.166059	-0.953674	0.135258
128820	19/08/2018--03:12:00	20.02	0	0.166059	-0.953674	0.150197
128880	19/08/2018--03:13:00	20.03	0	0.166059	-0.953674	0.135258
128940	19/08/2018--03:14:00	20.05	265	0.150569	-0.923557	-0.656513
129000	19/08/2018--03:15:00	20.28	307	-0.0198221	-0.848263	0.43404
129060	19/08/2018--03:16:00	20.39	165	-0.143743	-0.803086	0.538613
129120	19/08/2018--03:17:00	20.44	144	-0.128253	-0.863322	0.43404
129180	19/08/2018--03:18:00	20.49	158	-0.00433197	-0.953674	0.43404
129240	19/08/2018--03:19:00	20.52	154	-0.0972727	-0.833204	0.478857
129300	19/08/2018--03:20:00	20.55	48	-0.252174	-0.75791	0.568492
129360	19/08/2018--03:21:00	20.6	37	-0.530996	-0.863322	0.000806486
129420	19/08/2018--03:22:00	20.73	106	-0.546486	-0.833204	0.165136
129480	19/08/2018--03:23:00	20.82	283	-0.592957	-0.727792	0.404162
129540	19/08/2018--03:24:00	20.93	141	-0.639427	-0.803086	0.150197
129600	19/08/2018--03:25:00	21.03	245	-0.360605	-0.87838	0.0157456
129660	19/08/2018--03:26:00	21.13	168	-0.500016	-0.803086	0.090441
129720	19/08/2018--03:27:00	21.25	87	-0.453545	-0.923557	0.120319
129780	19/08/2018--03:28:00	21.35	214	-0.577466	-0.803086	0.0755019
129840	19/08/2018--03:29:00	21.4	24	-0.546486	-0.818145	0.239832
129900	19/08/2018--03:30:00	21.48	56	-0.608447	-0.742851	0.359344
129960	19/08/2018--03:31:00	21.52	494	-0.469036	-111.932	0.538613
130020	19/08/2018--03:32:00	21.61	296	-0.670407	-0.818145	0.224893
130080	19/08/2018--03:33:00	21.73	415	0.692723	-0.125441	0.538613
130140	19/08/2018--03:34:00	21.89	537	-0.0972727	-0.501911	-0.925416
130200	19/08/2018--03:35:00	21.99	267	0.0421384	-0.592263	-0.835782
130260	19/08/2018--03:36:00	21.99	245	-0.0508023	-0.562146	-0.835782
130320	19/08/2018--03:37:00	21.99	160	-0.112763	-0.411558	-0.940356
130380	19/08/2018--03:38:00	21.97	6	-0.0662925	-0.411558	-0.955295
130440	19/08/2018--03:39:00	21.94	39	-0.00433197	-0.998851	-0.0440108
130500	19/08/2018--03:40:00	21.94	138	-0.515506	-0.727792	0.508735
130560	19/08/2018--03:41:00	22.02	517	-0.143743	-0.953674	-0.312914
130620	19/08/2018--03:42:00	22.19	83	0.0731186	-0.426617	-0.940356
130680	19/08/2018--03:43:00	22.34	14	0.0576285	-0.516969	-120.926
130740	19/08/2018--03:44:00	22.99	60	0.0266483	0.0251471	-102.999
130800	19/08/2018--03:45:00	23.67	0	0.0266483	0.0100883	-102.999
130860	19/08/2018--03:46:00	24.2	0	0.0421384	0.0251471	-102.999
130920	19/08/2018--03:47:00	24.66	0	0.0266483	0.0100883	-102.999
130980	19/08/2018--03:48:00	25.01	0	0.0421384	0.0100883	-101.505
131040	19/08/2018--03:49:00	25.27	0	0.0421384	0.0100883	-102.999
131100	19/08/2018--03:50:00	25.5	0	0.0421384	0.0251471	-102.999
131160	19/08/2018--03:51:00	25.67	0	0.0266483	0.0100883	-102.999
131220	19/08/2018--03:52:00	25.8	0	0.0421384	0.0251471	-102.999
131280	19/08/2018--03:53:00	25.93	0	0.0421384	0.0100883	-102.999
131340	19/08/2018--03:54:00	26.03	0	0.0421384	0.0251471	-102.999
131400	19/08/2018--03:55:00	26.13	0	0.0421384	0.0100883	-102.999
131460	19/08/2018--03:56:00	26.18	0	0.0421384	0.0251471	-102.999
131520	19/08/2018--03:57:00	26.24	0	0.0421384	0.0251471	-102.999
131580	19/08/2018--03:58:00	26.28	0	0.0421384	0.0100883	-102.999
131640	19/08/2018--03:59:00	26.32	0	0.0421384	0.0100883	-102.999
131700	19/08/2018--04:00:00	26.36	0	0.0421384	0.0100883	-102.999
131760	19/08/2018--04:01:00	26.39	0	0.0421384	0.0100883	-102.999
131820	19/08/2018--04:02:00	26.41	0	0.0421384	0.0251471	-102.999
131880	19/08/2018--04:03:00	26.41	0	0.0421384	0.0100883	-102.999
131940	19/08/2018--04:04:00	26.45	0	0.0421384	0.0100883	-102.999
132000	19/08/2018--04:05:00	26.49	0	0.0421384	0.0100883	-102.999
132060	19/08/2018--04:06:00	26.51	0	0.0421384	0.0100883	-102.999
132120	19/08/2018--04:07:00	26.5	0	0.0421384	0.0100883	-102.999
132180	19/08/2018--04:08:00	26.53	0	0.0421384	0.0100883	-102.999
132240	19/08/2018--04:09:00	26.54	0	0.0421384	0.0100883	-102.999
132300	19/08/2018--04:10:00	26.56	0	0.0421384	0.0100883	-102.999
132360	19/08/2018--04:11:00	26.57	0	0.0421384	0.0251471	-102.999
132420	19/08/2018--04:12:00	26.57	0	0.0421384	0.0100883	-102.999
132480	19/08/2018--04:13:00	26.57	0	0.0421384	0.0100883	-102.999
132540	19/08/2018--04:14:00	26.58	0	0.0421384	0.0100883	-102.999
132600	19/08/2018--04:15:00	26.59	0	0.0421384	0.0100883	-102.999
132660	19/08/2018--04:16:00	26.57	0	0.0421384	0.0100883	-101.505
132720	19/08/2018--04:17:00	26.58	0	0.0421384	0.0100883	-101.505
132780	19/08/2018--04:18:00	26.59	0	0.0421384	0.0100883	-102.999
132840	19/08/2018--04:19:00	26.59	0	0.0421384	0.0100883	-102.999
132900	19/08/2018--04:20:00	26.58	0	0.0421384	0.0100883	-101.505
132960	19/08/2018--04:21:00	26.59	0	0.0421384	0.0100883	-102.999
133020	19/08/2018--04:22:00	26.6	0	0.0421384	0.0251471	-102.999
133080	19/08/2018--04:23:00	26.59	0	0.0421384	0.0100883	-102.999
133140	19/08/2018--04:24:00	26.59	0	0.0421384	0.0100883	-102.999
133200	19/08/2018--04:25:00	26.6	0	0.0421384	0.0251471	-101.505
133260	19/08/2018--04:26:00	26.59	0	0.0421384	0.0100883	-102.999
133320	19/08/2018--04:27:00	26.6	0	0.0421384	0.0100883	-102.999
133380	19/08/2018--04:28:00	26.59	0	0.0421384	0.0100883	-102.999
133440	19/08/2018--04:29:00	26.59	0	0.0421384	0.0100883	-102.999
133500	19/08/2018--04:30:00	26.59	0	0.0421384	0.0100883	-102.999
133560	19/08/2018--04:31:00	26.59	0	0.0421384	0.0251471	-102.999
133620	19/08/2018--04:32:00	26.59	0	0.0421384	0.0251471	-102.999
133680	19/08/2018--04:33:00	26.59	0	0.0421384	0.0100883	-102.999
133740	19/08/2018--04:34:00	26.59	0	0.0421384	0.0100883	-102.999
133800	19/08/2018--04:35:00	26.61	0	0.0421384	0.0251471	-102.999
133860	19/08/2018--04:36:00	26.58	0	0.0421384	0.0100883	-102.999
133920	19/08/2018--04:37:00	26.58	0	0.0421384	0.0100883	-102.999
133980	19/08/2018--04:38:00	26.58	0	0.0421384	0.0100883	-102.999
134040	19/08/2018--04:39:00	26.58	0	0.0421384	0.0100883	-102.999
134100	19/08/2018--04:40:00	26.58	0	0.0421384	0.0100883	-102.999
134160	19/08/2018--04:41:00	26.58	0	0.0421384	0.0100883	-102.999
134220	19/08/2018--04:42:00	26.54	0	0.0421384	0.0100883	-102.999
134280	19/08/2018--04:43:00	26.56	0	0.0421384	0.0100883	-102.999
134340	19/08/2018--04:44:00	26.55	0	0.0421384	0.0100883	-102.999
134400	19/08/2018--04:45:00	26.55	0	0.0421384	0.0100883	-102.999
134460	19/08/2018--04:46:00	26.55	0	0.0421384	0.0100883	-102.999
134520	19/08/2018--04:47:00	26.55	0	0.0421384	0.0100883	-102.999
134580	19/08/2018--04:48:00	26.54	0	0.0421384	0.0100883	-102.999
134640	19/08/2018--04:49:00	26.54	0	0.0421384	0.0100883	-102.999
134700	19/08/2018--04:50:00	26.53	0	0.0421384	0.0100883	-102.999
134760	19/08/2018--04:51:00	26.53	0	0.0421384	0.0100883	-102.999
134820	19/08/2018--04:52:00	26.54	0	0.0421384	0.0100883	-102.999
134880	19/08/2018--04:53:00	26.52	0	0.0421384	0.0100883	-102.999
134940	19/08/2018--04:54:00	26.53	0	0.0421384	0.0100883	-102.999
135000	19/08/2018--04:55:00	26.53	0	0.0421384	0.0100883	-102.999
135060	19/08/2018--04:56:00	26.51	0	0.0421384	0.0100883	-102.999
135120	19/08/2018--04:57:00	26.52	0	0.0421384	0.0100883	-102.999
135180	19/08/2018--04:58:00	26.5	0	0.0421384	0.0100883	-102.999
135240	19/08/2018--04:59:00	26.51	0	0.0421384	0.0100883	-102.999
135300	19/08/2018--05:00:00	26.48	0	0.0421384	0.0100883	-102.999
