# Supplementary material for: A randomized cross-over trial investigating differences in 24-h personal air and skin temperatures using wearable sensors between two climatologically contrasting settings
Source: Sci Rep. 2021 Nov 10;11:22020. doi: 10.1038/s41598-021-01180-y (PMC8580978; doi:10.1038/s41598-021-01180-y)
Supplement: Supplementary file 2 — Supplementary Data. [file 41598_2021_1180_MOESM2_ESM.zip › New folder/new/T10_S1new.csv]

Index	Date	Temperature	Activity	X-axis	Y-axis	Z-axis	Marker
43140	26/07/2018--05:00:00	35.55	0	0.247922	0.724445	-0.675082
43200	26/07/2018--05:01:00	35.53	0	0.247922	0.724445	-0.675082
43260	26/07/2018--05:02:00	35.54	0	0.247922	0.724445	-0.690156
43320	26/07/2018--05:03:00	35.52	1	0.232252	0.724445	-0.675082
43380	26/07/2018--05:04:00	35.52	0	0.232252	0.724445	-0.690156
43440	26/07/2018--05:05:00	35.54	0	0.247922	0.724445	-0.690156
43500	26/07/2018--05:06:00	35.52	1	0.232252	0.724445	-0.675082
43560	26/07/2018--05:07:00	35.51	0	0.232252	0.724445	-0.690156
43620	26/07/2018--05:08:00	35.54	0	0.232252	0.724445	-0.675082
43680	26/07/2018--05:09:00	35.51	0	0.404622	0.664518	-0.660008
43740	26/07/2018--05:10:00	35.5	0	0.404622	0.664518	-0.660008
43800	26/07/2018--05:11:00	35.46	0	0.404622	0.664518	-0.660008
43860	26/07/2018--05:12:00	35.47	0	0.404622	0.664518	-0.660008
43920	26/07/2018--05:13:00	35.46	0	0.404622	0.664518	-0.675082
43980	26/07/2018--05:14:00	35.45	0	0.404622	0.664518	-0.675082
44040	26/07/2018--05:15:00	35.44	0	0.404622	0.664518	-0.660008
44100	26/07/2018--05:16:00	35.44	0	0.404622	0.664518	-0.660008
44160	26/07/2018--05:17:00	35.43	0	0.404622	0.664518	-0.660008
44220	26/07/2018--05:18:00	35.42	0	0.388952	0.664518	-0.660008
44280	26/07/2018--05:19:00	35.41	0	0.404622	0.664518	-0.675082
44340	26/07/2018--05:20:00	35.39	0	0.404622	0.664518	-0.675082
44400	26/07/2018--05:21:00	35.41	0	0.404622	0.664518	-0.660008
44460	26/07/2018--05:22:00	35.41	0	0.404622	0.664518	-0.675082
44520	26/07/2018--05:23:00	35.39	0	0.404622	0.664518	-0.660008
44580	26/07/2018--05:24:00	35.39	0	0.404622	0.664518	-0.660008
44640	26/07/2018--05:25:00	35.4	0	0.388952	0.664518	-0.660008
44700	26/07/2018--05:26:00	35.41	0	0.404622	0.664518	-0.675082
44760	26/07/2018--05:27:00	35.4	0	0.388952	0.664518	-0.675082
44820	26/07/2018--05:28:00	35.4	0	0.404622	0.664518	-0.675082
44880	26/07/2018--05:29:00	35.4	0	0.373282	0.664518	-0.675082
44940	26/07/2018--05:30:00	35.41	0	0.373282	0.664518	-0.690156
45000	26/07/2018--05:31:00	35.4	0	0.373282	0.664518	-0.675082
45060	26/07/2018--05:32:00	35.41	0	0.357612	0.664518	-0.690156
45120	26/07/2018--05:33:00	35.41	0	0.373282	0.664518	-0.675082
45180	26/07/2018--05:34:00	35.42	0	0.373282	0.664518	-0.675082
45240	26/07/2018--05:35:00	35.42	0	0.373282	0.664518	-0.675082
45300	26/07/2018--05:36:00	35.45	0	0.373282	0.664518	-0.675082
45360	26/07/2018--05:37:00	35.43	0	0.357612	0.664518	-0.675082
45420	26/07/2018--05:38:00	35.45	0	0.373282	0.664518	-0.690156
45480	26/07/2018--05:39:00	35.45	0	0.373282	0.664518	-0.690156
45540	26/07/2018--05:40:00	35.44	0	0.373282	0.664518	-0.675082
45600	26/07/2018--05:41:00	35.45	0	0.373282	0.664518	-0.690156
45660	26/07/2018--05:42:00	35.45	0	0.357612	0.664518	-0.690156
45720	26/07/2018--05:43:00	35.45	0	0.357612	0.664518	-0.690156
45780	26/07/2018--05:44:00	35.49	0	0.357612	0.664518	-0.675082
45840	26/07/2018--05:45:00	35.48	0	0.357612	0.664518	-0.690156
45900	26/07/2018--05:46:00	35.48	0	0.357612	0.664518	-0.690156
45960	26/07/2018--05:47:00	35.46	0	0.373282	0.664518	-0.690156
46020	26/07/2018--05:48:00	35.46	0	0.357612	0.664518	-0.675082
46080	26/07/2018--05:49:00	35.47	0	0.357612	0.664518	-0.690156
46140	26/07/2018--05:50:00	35.48	0	0.357612	0.664518	-0.690156
46200	26/07/2018--05:51:00	35.49	0	0.357612	0.664518	-0.690156
46260	26/07/2018--05:52:00	35.5	0	0.357612	0.664518	-0.690156
46320	26/07/2018--05:53:00	35.5	0	0.357612	0.664518	-0.690156
46380	26/07/2018--05:54:00	35.52	0	0.357612	0.664518	-0.690156
46440	26/07/2018--05:55:00	35.53	0	0.357612	0.664518	-0.690156
46500	26/07/2018--05:56:00	35.54	0	0.357612	0.664518	-0.690156
46560	26/07/2018--05:57:00	35.54	0	0.341942	0.664518	-0.690156
46620	26/07/2018--05:58:00	35.54	0	0.357612	0.664518	-0.690156
46680	26/07/2018--05:59:00	35.57	0	0.341942	0.664518	-0.690156
46740	26/07/2018--06:00:00	35.57	0	0.357612	0.664518	-0.690156
46800	26/07/2018--06:01:00	35.59	0	0.357612	0.664518	-0.690156
46860	26/07/2018--06:02:00	35.59	0	0.357612	0.664518	-0.690156
46920	26/07/2018--06:03:00	35.59	0	0.357612	0.664518	-0.690156
46980	26/07/2018--06:04:00	35.6	0	0.341942	0.664518	-0.690156
47040	26/07/2018--06:05:00	35.62	0	0.357612	0.664518	-0.690156
47100	26/07/2018--06:06:00	35.62	0	0.357612	0.664518	-0.690156
47160	26/07/2018--06:07:00	35.62	0	0.357612	0.664518	-0.690156
47220	26/07/2018--06:08:00	35.62	0	0.357612	0.664518	-0.690156
47280	26/07/2018--06:09:00	35.62	0	0.498642	0.619572	-0.614786
47340	26/07/2018--06:10:00	35.59	0	0.467302	0.619572	-0.675082
47400	26/07/2018--06:11:00	35.57	0	0.451632	0.619572	-0.690156
47460	26/07/2018--06:12:00	35.59	0	0.467302	0.619572	-0.675082
47520	26/07/2018--06:13:00	35.57	0	0.451632	0.619572	-0.675082
47580	26/07/2018--06:14:00	35.59	0	0.451632	0.619572	-0.675082
47640	26/07/2018--06:15:00	35.58	0	0.451632	0.619572	-0.690156
47700	26/07/2018--06:16:00	35.57	0	0.451632	0.619572	-0.690156
47760	26/07/2018--06:17:00	35.57	0	0.451632	0.619572	-0.675082
47820	26/07/2018--06:18:00	35.59	0	0.451632	0.619572	-0.675082
47880	26/07/2018--06:19:00	35.58	0	0.451632	0.619572	-0.675082
47940	26/07/2018--06:20:00	35.61	0	0.451632	0.619572	-0.690156
48000	26/07/2018--06:21:00	35.57	0	0.435962	0.619572	-0.690156
48060	26/07/2018--06:22:00	35.59	0	0.451632	0.619572	-0.690156
48120	26/07/2018--06:23:00	35.58	0	0.451632	0.619572	-0.690156
48180	26/07/2018--06:24:00	35.59	0	0.435962	0.619572	-0.690156
48240	26/07/2018--06:25:00	35.61	1	-0.0184682	102.408	-0.147494
48300	26/07/2018--06:26:00	35.46	65	-0.0811482	0.934191	-0.313307
48360	26/07/2018--06:27:00	35.19	66	0.796372	0.0802255	-0.614786
48420	26/07/2018--06:28:00	34.99	2	0.796372	0.0802255	-0.62986
48480	26/07/2018--06:29:00	34.95	0	0.796372	0.0802255	-0.62986
48540	26/07/2018--06:30:00	34.95	0	0.796372	0.0802255	-0.62986
48600	26/07/2018--06:31:00	34.96	0	0.796372	0.0952073	-0.62986
48660	26/07/2018--06:32:00	34.96	0	0.796372	0.0952073	-0.62986
48720	26/07/2018--06:33:00	34.98	0	0.780702	0.0952073	-0.62986
48780	26/07/2018--06:34:00	35	0	-0.0654782	0.170117	-100.671
48840	26/07/2018--06:35:00	35	0	-0.0968182	0.155135	-0.991634
48900	26/07/2018--06:36:00	34.99	0	-0.112488	0.155135	-0.991634
48960	26/07/2018--06:37:00	35	0	-0.112488	0.155135	-100.671
49020	26/07/2018--06:38:00	35.01	0	-0.128158	0.155135	-0.991634
49080	26/07/2018--06:39:00	35.04	0	-0.128158	0.155135	-0.991634
49140	26/07/2018--06:40:00	35.04	0	-0.128158	0.155135	-0.991634
49200	26/07/2018--06:41:00	35.07	0	-0.128158	0.155135	-0.991634
49260	26/07/2018--06:42:00	35.1	0	-0.128158	0.155135	-100.671
49320	26/07/2018--06:43:00	35.13	0	-0.128158	0.155135	-0.991634
49380	26/07/2018--06:44:00	35.16	0	0.529982	0.20008	-0.840895
49440	26/07/2018--06:45:00	35.22	0	0.529982	0.20008	-0.855969
49500	26/07/2018--06:46:00	35.26	0	0.514312	0.20008	-0.855969
49560	26/07/2018--06:47:00	35.28	0	0.514312	0.215062	-0.855969
49620	26/07/2018--06:48:00	35.29	0	0.514312	0.215062	-0.855969
49680	26/07/2018--06:49:00	35.32	0	0.514312	0.215062	-0.855969
49740	26/07/2018--06:50:00	35.33	0	0.545652	0.215062	-0.840895
49800	26/07/2018--06:51:00	35.34	0	0.529982	0.215062	-0.840895
49860	26/07/2018--06:52:00	35.36	0	-0.425888	0.0502617	-0.916264
49920	26/07/2018--06:53:00	35.34	0	-0.425888	0.0502617	-0.916264
49980	26/07/2018--06:54:00	35.36	0	-0.441558	0.0652436	-0.916264
50040	26/07/2018--06:55:00	35.38	0	-0.441558	0.0652436	-0.916264
50100	26/07/2018--06:56:00	35.38	0	-0.441558	0.0652436	-0.916264
50160	26/07/2018--06:57:00	35.36	0	-0.441558	0.0652436	-0.916264
50220	26/07/2018--06:58:00	35.39	0	-0.425888	0.0652436	-0.916264
50280	26/07/2018--06:59:00	35.39	0	-0.425888	0.0652436	-0.916264
50340	26/07/2018--07:00:00	35.41	0	-0.425888	0.0652436	-0.916264
50400	26/07/2018--07:01:00	35.39	0	-0.425888	0.0652436	-0.916264
50460	26/07/2018--07:02:00	35.42	0	-0.441558	0.0652436	-0.916264
50520	26/07/2018--07:03:00	35.43	0	-0.425888	0.0652436	-0.916264
50580	26/07/2018--07:04:00	35.43	0	-0.425888	0.0652436	-0.916264
50640	26/07/2018--07:05:00	35.46	0	-0.425888	0.0652436	-0.916264
50700	26/07/2018--07:06:00	35.48	0	0.435962	0.0652436	-0.90119
50760	26/07/2018--07:07:00	35.46	0	0.435962	0.170117	-0.90119
50820	26/07/2018--07:08:00	35.48	0	0.435962	0.170117	-0.90119
50880	26/07/2018--07:09:00	35.46	0	0.435962	0.170117	-0.90119
50940	26/07/2018--07:10:00	35.47	0	0.451632	0.170117	-0.90119
51000	26/07/2018--07:11:00	35.48	0	0.451632	0.170117	-0.90119
51060	26/07/2018--07:12:00	35.47	0	0.435962	0.185098	-0.90119
51120	26/07/2018--07:13:00	35.49	0	0.451632	0.185098	-0.90119
51180	26/07/2018--07:14:00	35.46	0	0.435962	0.185098	-0.886117
51240	26/07/2018--07:15:00	35.46	0	0.435962	0.185098	-0.886117
51300	26/07/2018--07:16:00	35.48	0	0.451632	0.185098	-0.90119
51360	26/07/2018--07:17:00	35.46	0	0.451632	0.185098	-0.886117
51420	26/07/2018--07:18:00	35.46	0	0.451632	0.185098	-0.90119
51480	26/07/2018--07:19:00	35.46	0	0.451632	0.185098	-0.90119
51540	26/07/2018--07:20:00	35.46	0	0.451632	0.185098	-0.90119
51600	26/07/2018--07:21:00	35.45	0	0.451632	0.185098	-0.90119
51660	26/07/2018--07:22:00	35.47	0	0.451632	0.185098	-0.90119
51720	26/07/2018--07:23:00	35.47	0	0.451632	0.185098	-0.90119
51780	26/07/2018--07:24:00	35.48	0	0.451632	0.185098	-0.886117
51840	26/07/2018--07:25:00	35.47	0	0.451632	0.185098	-0.90119
51900	26/07/2018--07:26:00	35.48	0	0.451632	0.185098	-0.90119
51960	26/07/2018--07:27:00	35.48	0	-0.457228	0.0952073	-0.90119
52020	26/07/2018--07:28:00	35.48	0	-0.472898	0.0952073	-0.886117
52080	26/07/2018--07:29:00	35.5	0	-0.488568	0.0952073	-0.886117
52140	26/07/2018--07:30:00	35.51	0	-0.488568	0.0952073	-0.886117
52200	26/07/2018--07:31:00	35.52	0	-0.488568	0.0952073	-0.886117
52260	26/07/2018--07:32:00	35.53	0	-0.488568	0.0952073	-0.886117
52320	26/07/2018--07:33:00	35.53	0	-0.488568	0.0952073	-0.886117
52380	26/07/2018--07:34:00	35.53	0	-0.488568	0.0952073	-0.886117
52440	26/07/2018--07:35:00	35.55	0	-0.488568	0.0952073	-0.886117
52500	26/07/2018--07:36:00	35.54	0	-0.488568	0.0952073	-0.886117
52560	26/07/2018--07:37:00	35.57	0	-0.488568	0.0952073	-0.871043
52620	26/07/2018--07:38:00	35.57	0	-0.488568	0.0952073	-0.871043
52680	26/07/2018--07:39:00	35.58	0	-0.488568	0.0952073	-0.871043
52740	26/07/2018--07:40:00	35.6	0	-0.488568	0.0952073	-0.886117
52800	26/07/2018--07:41:00	35.59	0	-0.488568	0.110189	-0.886117
52860	26/07/2018--07:42:00	35.61	0	-0.504238	0.110189	-0.871043
52920	26/07/2018--07:43:00	35.61	0	-0.535578	0.110189	-0.855969
52980	26/07/2018--07:44:00	35.63	0	-0.535578	0.110189	-0.855969
53040	26/07/2018--07:45:00	35.63	0	-0.535578	0.110189	-0.855969
53100	26/07/2018--07:46:00	35.63	0	-0.551248	0.0652436	-0.840895
53160	26/07/2018--07:47:00	35.64	0	-0.566918	0.0652436	-0.840895
53220	26/07/2018--07:48:00	35.63	0	-0.566918	0.0652436	-0.840895
53280	26/07/2018--07:49:00	35.65	0	-0.566918	0.0652436	-0.840895
53340	26/07/2018--07:50:00	35.64	4	-0.786298	0.454772	0.0333929
53400	26/07/2018--07:51:00	35.48	2	-0.692278	0.0352799	0.741867
53460	26/07/2018--07:52:00	35.26	0	-0.692278	0.0352799	0.741867
53520	26/07/2018--07:53:00	35.09	0	-0.692278	0.0352799	0.741867
53580	26/07/2018--07:54:00	34.97	0	-0.692278	0.020298	0.741867
53640	26/07/2018--07:55:00	34.91	0	-0.692278	0.020298	0.726793
53700	26/07/2018--07:56:00	34.84	1	-0.707948	0.020298	0.726793
53760	26/07/2018--07:57:00	34.77	2	-0.692278	0.020298	0.726793
53820	26/07/2018--07:58:00	34.72	1	-0.707948	0.020298	0.726793
53880	26/07/2018--07:59:00	34.66	1	-0.958668	0.27499	0.0936886
53940	26/07/2018--08:00:00	34.64	1	-0.958668	0.289971	0.108763
54000	26/07/2018--08:01:00	34.62	0	-0.942998	0.289971	0.108763
54060	26/07/2018--08:02:00	34.6	0	-0.0341382	0.424808	-0.916264
54120	26/07/2018--08:03:00	34.64	0	-0.0811482	0.394845	-0.931338
54180	26/07/2018--08:04:00	34.69	0	-0.143828	0.379863	-0.916264
54240	26/07/2018--08:05:00	34.73	0	-0.175168	0.364881	-0.931338
54300	26/07/2018--08:06:00	34.76	0	-0.159498	0.424808	-0.90119
54360	26/07/2018--08:07:00	34.79	21	0.514312	0.0652436	-0.871043
54420	26/07/2018--08:08:00	34.84	0	0.498642	0.0652436	-0.886117
54480	26/07/2018--08:09:00	34.91	0	0.0598818	0.0352799	-100.671
54540	26/07/2018--08:10:00	34.98	0	0.0598818	0.0502617	-100.671
54600	26/07/2018--08:11:00	35.06	0	0.0442118	0.0352799	-102.178
54660	26/07/2018--08:12:00	35.12	0	0.0442118	0.0352799	-100.671
54720	26/07/2018--08:13:00	35.18	0	0.0442118	0.020298	-100.671
54780	26/07/2018--08:14:00	35.21	0	0.0442118	0.020298	-100.671
54840	26/07/2018--08:15:00	35.28	1	0.0442118	0.020298	-100.671
54900	26/07/2018--08:16:00	35.28	0	0.874722	-0.0546113	-0.509268
54960	26/07/2018--08:17:00	35.23	182	-0.770628	0.634554	0.169058
55020	26/07/2018--08:18:00	35.11	148	-0.222178	0.889246	-0.418825
55080	26/07/2018--08:19:00	35.02	2	-0.0341382	0.889246	-0.358529
55140	26/07/2018--08:20:00	34.96	237	-0.128158	0.904228	-0.177642
55200	26/07/2018--08:21:00	34.78	100	-0.629598	0.574627	0.515759
55260	26/07/2018--08:22:00	34.55	207	-0.911658	0.0502617	0.545906
55320	26/07/2018--08:23:00	34.39	153	-0.786298	0.589609	0.13891
55380	26/07/2018--08:24:00	34.4	0	-0.739288	0.619572	0.123836
55440	26/07/2018--08:25:00	34.44	0	-0.739288	0.649536	0.0936886
55500	26/07/2018--08:26:00	34.49	0	-0.739288	0.649536	0.0936886
55560	26/07/2018--08:27:00	34.54	44	-0.770628	0.604591	0.0936886
55620	26/07/2018--08:28:00	34.54	0	-0.770628	0.604591	0.108763
55680	26/07/2018--08:29:00	34.55	0	-0.770628	0.604591	0.108763
55740	26/07/2018--08:30:00	34.56	0	-0.786298	0.559645	0.153984
55800	26/07/2018--08:31:00	34.55	0	-0.801968	0.574627	0.108763
55860	26/07/2018--08:32:00	34.57	0	-0.801968	0.559645	0.123836
55920	26/07/2018--08:33:00	34.56	0	-0.786298	0.574627	0.13891
55980	26/07/2018--08:34:00	34.57	186	-0.0498082	0.994119	-0.177642
56040	26/07/2018--08:35:00	34.55	185	-0.378878	0.724445	-0.494195
56100	26/07/2018--08:36:00	34.48	78	-0.222178	0.964155	0.0936886
56160	26/07/2018--08:37:00	34.46	1	0.0128718	0.979137	-0.237938
56220	26/07/2018--08:38:00	34.56	11	-0.175168	0.964155	-0.102272
56280	26/07/2018--08:39:00	34.64	12	-0.0498082	0.964155	-0.222864
56340	26/07/2018--08:40:00	34.96	72	-0.566918	0.799355	-0.0269028
56400	26/07/2018--08:41:00	35.14	29	-0.00279819	0.934191	-0.358529
56460	26/07/2018--08:42:00	34.99	20	-0.175168	0.814337	-0.524342
56520	26/07/2018--08:43:00	35.07	26	-0.190838	0.829318	-0.539416
56580	26/07/2018--08:44:00	35.25	51	-0.159498	0.979137	-0.0721246
56640	26/07/2018--08:45:00	35.31	38	0.0755518	0.994119	-0.28316
56700	26/07/2018--08:46:00	34.94	160	0.138232	0.964155	-0.298233
56760	26/07/2018--08:47:00	34.59	54	-0.723618	0.664518	-0.28316
56820	26/07/2018--08:48:00	34.46	111	-0.425888	0.889246	0.0635407
56880	26/07/2018--08:49:00	34.34	86	-0.269188	0.754409	0.56098
56940	26/07/2018--08:50:00	34.35	102	-0.128158	0.91921	-0.448973
57000	26/07/2018--08:51:00	34.34	74	-0.0968182	0.769391	0.0484668
57060	26/07/2018--08:52:00	34.34	409	0.169572	120.386	-0.192716
57120	26/07/2018--08:53:00	34.32	135	-0.707948	0.649536	0.334871
57180	26/07/2018--08:54:00	34.31	4	-0.911658	0.349899	0.199206
57240	26/07/2018--08:55:00	34.35	3	-0.911658	0.334917	0.184132
57300	26/07/2018--08:56:00	34.38	26	-0.175168	0.889246	-0.343455
57360	26/07/2018--08:57:00	34.37	338	-0.0498082	10.091	-0.358529
57420	26/07/2018--08:58:00	34.38	88	-0.128158	0.964155	0.018319
57480	26/07/2018--08:59:00	34.38	142	-0.692278	0.6795	0.0484668
57540	26/07/2018--09:00:00	34.4	0	-0.582588	0.799355	-0.0269028
57600	26/07/2018--09:01:00	34.44	1	-0.692278	0.694482	0.0484668
57660	26/07/2018--09:02:00	34.46	0	-0.692278	0.694482	0.0484668
57720	26/07/2018--09:03:00	34.46	0	-0.613928	0.769391	-0.0118289
57780	26/07/2018--09:04:00	34.45	0	-0.488568	0.8443	-0.0871985
57840	26/07/2018--09:05:00	34.44	138	0.0598818	0.949173	-0.222864
57900	26/07/2018--09:06:00	34.46	185	-0.472898	0.769391	-0.479121
57960	26/07/2018--09:07:00	34.41	37	-0.504238	0.814337	-0.328381
58020	26/07/2018--09:08:00	34.37	192	0.122562	0.979137	0.184132
58080	26/07/2018--09:09:00	34.34	133	-0.833308	0.43979	0.304724
58140	26/07/2018--09:10:00	34.28	92	0.0912218	0.649536	-0.253012
58200	26/07/2018--09:11:00	34.32	85	-0.143828	0.964155	-0.253012
58260	26/07/2018--09:12:00	34.37	116	-0.112488	0.934191	-0.328381
58320	26/07/2018--09:13:00	34.37	68	-0.378878	0.889246	-0.0721246
58380	26/07/2018--09:14:00	34.38	138	-0.0498082	103.906	-0.162568
58440	26/07/2018--09:15:00	34.39	280	-0.00279819	0.979137	0.199206
58500	26/07/2018--09:16:00	34.45	206	0.0128718	0.979137	-0.418825
58560	26/07/2018--09:17:00	34.51	400	-0.0654782	118.888	-0.388677
58620	26/07/2018--09:18:00	34.58	342	-0.0654782	0.949173	-0.162568
58680	26/07/2018--09:19:00	34.62	338	-0.927328	0.260008	-0.28316
58740	26/07/2018--09:20:00	34.48	173	0.388952	0.934191	-0.192716
58800	26/07/2018--09:21:00	34.26	128	-0.206508	0.949173	-0.373603
58860	26/07/2018--09:22:00	33.86	140	-0.0654782	0.904228	-0.494195
58920	26/07/2018--09:23:00	33.63	11	-0.0811482	0.979137	-0.403751
58980	26/07/2018--09:24:00	33.63	37	-0.159498	0.964155	-0.313307
59040	26/07/2018--09:25:00	33.65	34	-0.0654782	0.799355	-0.433899
59100	26/07/2018--09:26:00	33.72	22	0.0128718	0.964155	-0.448973
59160	26/07/2018--09:27:00	33.81	6	-0.159498	0.904228	-0.343455
59220	26/07/2018--09:28:00	33.93	67	-0.0184682	105.405	-0.0721246
59280	26/07/2018--09:29:00	34.15	416	-0.112488	0.874264	-0.328381
59340	26/07/2018--09:30:00	34.3	157	-0.316198	108.401	-0.464047
59400	26/07/2018--09:31:00	34.05	240	-0.143828	0.829318	-0.403751
59460	26/07/2018--09:32:00	33.75	42	0.0285418	0.859282	-0.55449
59520	26/07/2018--09:33:00	33.75	89	-0.00279819	0.889246	-0.584638
59580	26/07/2018--09:34:00	33.6	15	-0.175168	0.949173	-0.509268
59640	26/07/2018--09:35:00	33.6	6	-0.112488	0.859282	-0.509268
59700	26/07/2018--09:36:00	33.66	0	-0.112488	0.889246	-0.464047
59760	26/07/2018--09:37:00	33.76	8	-0.112488	0.904228	-0.494195
59820	26/07/2018--09:38:00	33.9	89	-0.143828	0.874264	-0.343455
59880	26/07/2018--09:39:00	33.89	23	-0.269188	0.979137	-0.298233
59940	26/07/2018--09:40:00	33.93	31	0.185242	0.889246	-0.494195
60000	26/07/2018--09:41:00	34.15	10	0.0128718	120.386	-0.0570507
60060	26/07/2018--09:42:00	34.32	14	-0.175168	0.889246	-0.388677
60120	26/07/2018--09:43:00	34.28	15	-0.0498082	0.91921	-0.388677
60180	26/07/2018--09:44:00	34.22	40	-0.0654782	0.859282	-0.509268
60240	26/07/2018--09:45:00	34.12	33	-0.175168	0.859282	-0.388677
60300	26/07/2018--09:46:00	34.12	6	-0.0498082	0.934191	-0.418825
60360	26/07/2018--09:47:00	34.06	170	-0.535578	0.874264	-0.28316
60420	26/07/2018--09:48:00	34.13	522	0.0285418	0.949173	-0.403751
60480	26/07/2018--09:49:00	34.11	261	-0.535578	0.814337	0.0635407
60540	26/07/2018--09:50:00	34.09	75	-0.253518	0.964155	0.00324504
60600	26/07/2018--09:51:00	34.06	31	-0.0968182	10.091	-0.0419767
60660	26/07/2018--09:52:00	34.07	48	-0.472898	0.859282	-0.0269028
60720	26/07/2018--09:53:00	34.08	99	-0.848978	0.454772	0.229354
60780	26/07/2018--09:54:00	34.1	224	-0.159498	10.091	-0.0871985
60840	26/07/2018--09:55:00	34.07	136	-0.0341382	0.934191	-0.358529
60900	26/07/2018--09:56:00	34.04	101	0.200912	114.394	-0.147494
60960	26/07/2018--09:57:00	33.98	274	-0.425888	0.889246	-0.0570507
61020	26/07/2018--09:58:00	33.94	2	0.216582	0.964155	-0.313307
61080	26/07/2018--09:59:00	33.96	1	0.106892	0.949173	-0.358529
61140	26/07/2018--10:00:00	34	2	0.169572	0.934191	-0.298233
61200	26/07/2018--10:01:00	34.03	1	0.0912218	0.949173	-0.343455
61260	26/07/2018--10:02:00	34.03	0	0.106892	0.949173	-0.358529
61320	26/07/2018--10:03:00	34.04	25	0.106892	0.934191	-0.388677
61380	26/07/2018--10:04:00	33.99	0	0.0755518	0.934191	-0.343455
61440	26/07/2018--10:05:00	33.96	216	-0.629598	0.694482	-0.313307
61500	26/07/2018--10:06:00	33.84	74	-0.0184682	0.964155	-0.328381
61560	26/07/2018--10:07:00	33.87	16	-0.0184682	0.964155	-0.268086
61620	26/07/2018--10:08:00	33.9	13	0.0285418	0.994119	0.108763
61680	26/07/2018--10:09:00	33.89	10	0.0285418	10.091	-0.0118289
61740	26/07/2018--10:10:00	33.91	76	0.0285418	10.091	-0.102272
61800	26/07/2018--10:11:00	33.91	20	0.106892	0.994119	0.00324504
61860	26/07/2018--10:12:00	33.89	185	-0.159498	0.964155	-0.13242
61920	26/07/2018--10:13:00	33.85	0	-0.143828	0.904228	-0.403751
61980	26/07/2018--10:14:00	33.8	0	-0.0654782	0.904228	-0.479121
62040	26/07/2018--10:15:00	33.79	0	-0.159498	0.829318	-0.539416
62100	26/07/2018--10:16:00	33.82	0	-0.128158	0.91921	-0.328381
62160	26/07/2018--10:17:00	33.88	0	-0.0968182	0.859282	-0.524342
62220	26/07/2018--10:18:00	33.93	0	0.216582	0.934191	-0.358529
62280	26/07/2018--10:19:00	33.96	0	0.0285418	0.889246	-0.464047
62340	26/07/2018--10:20:00	34.01	21	-0.269188	0.934191	-0.0570507
62400	26/07/2018--10:21:00	33.95	1	-0.582588	0.799355	0.0484668
62460	26/07/2018--10:22:00	33.9	1	-0.378878	0.889246	-0.0570507
62520	26/07/2018--10:23:00	33.82	0	-0.394548	0.889246	-0.13242
62580	26/07/2018--10:24:00	33.78	0	-0.394548	0.904228	-0.162568
62640	26/07/2018--10:25:00	33.7	0	-0.394548	0.889246	-0.177642
62700	26/07/2018--10:26:00	33.68	2	0.310602	0.979137	-0.147494
62760	26/07/2018--10:27:00	33.74	3	0.0912218	0.964155	-0.343455
62820	26/07/2018--10:28:00	33.79	0	0.106892	0.949173	-0.373603
62880	26/07/2018--10:29:00	33.81	0	0.0755518	0.91921	-0.418825
62940	26/07/2018--10:30:00	33.86	0	0.0128718	0.904228	-0.479121
63000	26/07/2018--10:31:00	33.92	0	-0.00279819	0.889246	-0.464047
63060	26/07/2018--10:32:00	33.96	0	-0.0498082	0.829318	-0.569564
63120	26/07/2018--10:33:00	33.98	0	0.247922	0.91921	-0.343455
63180	26/07/2018--10:34:00	34	0	0.279262	0.91921	-0.343455
63240	26/07/2018--10:35:00	34.03	0	0.341942	0.934191	-0.177642
63300	26/07/2018--10:36:00	34.04	1	0.326272	0.934191	-0.237938
63360	26/07/2018--10:37:00	34.04	0	0.294932	0.934191	-0.28316
63420	26/07/2018--10:38:00	34.02	11	-0.363208	0.904228	0.00324504
63480	26/07/2018--10:39:00	33.91	0	-0.378878	0.904228	-0.102272
63540	26/07/2018--10:40:00	33.84	0	-0.441558	0.859282	-0.13242
63600	26/07/2018--10:41:00	33.78	0	-0.394548	0.904228	-0.0871985
63660	26/07/2018--10:42:00	33.77	2	-0.394548	0.904228	-0.0570507
63720	26/07/2018--10:43:00	33.76	1	-0.363208	0.91921	-0.102272
63780	26/07/2018--10:44:00	33.71	0	-0.0498082	0.904228	-0.464047
63840	26/07/2018--10:45:00	33.68	0	-0.128158	0.8443	-0.509268
63900	26/07/2018--10:46:00	33.65	0	0.279262	0.994119	-0.177642
63960	26/07/2018--10:47:00	33.71	1	0.200912	0.964155	-0.28316
64020	26/07/2018--10:48:00	33.7	0	0.263592	0.979137	-0.162568
64080	26/07/2018--10:49:00	33.71	0	0.279262	0.979137	-0.177642
64140	26/07/2018--10:50:00	33.69	0	0.232252	0.964155	-0.102272
64200	26/07/2018--10:51:00	33.7	0	0.247922	0.964155	-0.192716
64260	26/07/2018--10:52:00	33.75	0	0.263592	0.964155	-0.192716
64320	26/07/2018--10:53:00	33.77	0	0.247922	0.964155	-0.177642
64380	26/07/2018--10:54:00	33.8	1	0.247922	0.964155	-0.20779
64440	26/07/2018--10:55:00	33.8	0	0.263592	0.964155	-0.192716
64500	26/07/2018--10:56:00	33.79	0	0.294932	0.949173	-0.20779
64560	26/07/2018--10:57:00	33.73	23	-0.300528	0.949173	-0.0721246
64620	26/07/2018--10:58:00	33.64	0	-0.410218	0.904228	-0.0269028
64680	26/07/2018--10:59:00	33.57	0	-0.472898	0.799355	0.0635407
64740	26/07/2018--11:00:00	33.53	0	-0.331868	0.934191	-0.0871985
64800	26/07/2018--11:01:00	33.46	0	-0.143828	0.91921	-0.373603
64860	26/07/2018--11:02:00	33.45	1	-0.0654782	0.829318	-0.55449
64920	26/07/2018--11:03:00	33.52	0	0.216582	0.979137	-0.13242
64980	26/07/2018--11:04:00	33.65	0	0.279262	0.964155	-0.13242
65040	26/07/2018--11:05:00	33.71	0	0.122562	0.979137	-0.237938
65100	26/07/2018--11:06:00	33.69	0	0.153902	0.979137	-0.20779
65160	26/07/2018--11:07:00	33.73	24	-0.316198	0.934191	-0.147494
65220	26/07/2018--11:08:00	33.66	0	-0.441558	0.889246	-0.0570507
65280	26/07/2018--11:09:00	33.53	0	-0.394548	0.904228	-0.102272
65340	26/07/2018--11:10:00	33.47	0	-0.331868	0.91921	-0.147494
65400	26/07/2018--11:11:00	33.45	1	-0.316198	0.949173	-0.13242
65460	26/07/2018--11:12:00	33.39	0	-0.112488	0.889246	-0.433899
65520	26/07/2018--11:13:00	33.42	0	0.0285418	0.91921	-0.403751
65580	26/07/2018--11:14:00	33.5	0	0.0598818	0.91921	-0.403751
65640	26/07/2018--11:15:00	33.59	0	-0.0498082	0.889246	-0.448973
65700	26/07/2018--11:16:00	33.63	0	0.0912218	0.91921	-0.448973
65760	26/07/2018--11:17:00	33.66	0	-0.00279819	0.904228	-0.464047
65820	26/07/2018--11:18:00	33.7	0	0.247922	0.964155	-0.237938
65880	26/07/2018--11:19:00	33.73	0	0.216582	0.934191	-0.237938
65940	26/07/2018--11:20:00	33.75	3	0.185242	0.994119	-0.192716
66000	26/07/2018--11:21:00	33.74	3	0.0285418	0.994119	-0.0419767
66060	26/07/2018--11:22:00	33.67	36	-0.425888	0.874264	-0.20779
66120	26/07/2018--11:23:00	33.53	1	-0.394548	0.91921	0.0333929
66180	26/07/2018--11:24:00	33.43	0	-0.457228	0.859282	-0.20779
66240	26/07/2018--11:25:00	33.41	0	-0.300528	0.949173	-0.0118289
66300	26/07/2018--11:26:00	33.37	0	-0.410218	0.904228	-0.0721246
66360	26/07/2018--11:27:00	33.33	5	-0.645268	0.574627	0.470537
66420	26/07/2018--11:28:00	33.41	26	-0.504238	0.8443	-0.13242
66480	26/07/2018--11:29:00	33.34	0	-0.535578	0.814337	-0.0269028
66540	26/07/2018--11:30:00	33.25	21	-0.410218	0.784373	-0.433899
66600	26/07/2018--11:31:00	33.26	0	-0.316198	0.814337	-0.479121
66660	26/07/2018--11:32:00	33.36	0	-0.363208	0.769391	-0.509268
66720	26/07/2018--11:33:00	33.49	0	-0.300528	0.859282	-0.433899
66780	26/07/2018--11:34:00	33.58	0	-0.363208	0.769391	-0.524342
66840	26/07/2018--11:35:00	33.68	0	-0.378878	0.769391	-0.524342
66900	26/07/2018--11:36:00	33.75	0	-0.363208	0.784373	-0.494195
66960	26/07/2018--11:37:00	33.84	0	-0.394548	0.754409	-0.524342
67020	26/07/2018--11:38:00	33.9	0	-0.410218	0.754409	-0.509268
67080	26/07/2018--11:39:00	33.91	0	-0.410218	0.724445	-0.55449
67140	26/07/2018--11:40:00	33.91	1	-0.331868	0.799355	-0.494195
67200	26/07/2018--11:41:00	33.94	0	-0.331868	0.754409	-0.569564
67260	26/07/2018--11:42:00	33.99	0	-0.300528	0.754409	-0.584638
67320	26/07/2018--11:43:00	34.05	0	-0.143828	0.829318	-0.524342
67380	26/07/2018--11:44:00	34.13	0	-0.143828	0.8443	-0.524342
67440	26/07/2018--11:45:00	34.19	0	-0.222178	0.814337	-0.539416
67500	26/07/2018--11:46:00	34.25	0	-0.222178	0.829318	-0.524342
67560	26/07/2018--11:47:00	34.23	0	-0.143828	0.859282	-0.509268
67620	26/07/2018--11:48:00	34.25	0	-0.175168	0.8443	-0.539416
67680	26/07/2018--11:49:00	34.25	0	-0.331868	0.769391	-0.539416
67740	26/07/2018--11:50:00	34.21	155	-0.190838	0.949173	-0.0721246
67800	26/07/2018--11:51:00	33.98	20	-0.347538	0.934191	-0.0721246
67860	26/07/2018--11:52:00	33.82	2	-0.0811482	0.874264	-0.494195
67920	26/07/2018--11:53:00	33.8	0	0.0285418	0.874264	-0.494195
67980	26/07/2018--11:54:00	33.77	0	0.122562	0.874264	-0.494195
68040	26/07/2018--11:55:00	33.77	113	-0.488568	0.739427	-0.433899
68100	26/07/2018--11:56:00	33.83	0	-0.394548	0.739427	-0.539416
68160	26/07/2018--11:57:00	33.92	0	-0.394548	0.754409	-0.524342
68220	26/07/2018--11:58:00	33.98	0	-0.425888	0.739427	-0.539416
68280	26/07/2018--11:59:00	34.06	0	-0.394548	0.739427	-0.539416
68340	26/07/2018--12:00:00	34.11	0	-0.410218	0.754409	-0.494195
68400	26/07/2018--12:01:00	34.16	0	-0.331868	0.769391	-0.524342
68460	26/07/2018--12:02:00	34.2	0	-0.253518	0.784373	-0.569564
68520	26/07/2018--12:03:00	34.28	1	-0.253518	0.799355	-0.539416
68580	26/07/2018--12:04:00	34.29	13	-0.222178	0.949173	-0.0721246
68640	26/07/2018--12:05:00	34.14	1	0.0442118	0.949173	-0.343455
68700	26/07/2018--12:06:00	33.96	0	0.0598818	0.934191	-0.403751
68760	26/07/2018--12:07:00	33.82	0	0.0442118	0.934191	-0.388677
68820	26/07/2018--12:08:00	33.74	91	-0.0968182	0.949173	-0.298233
68880	26/07/2018--12:09:00	33.63	47	0.153902	0.979137	-0.237938
68940	26/07/2018--12:10:00	33.6	0	0.153902	0.964155	-0.237938
69000	26/07/2018--12:11:00	33.61	1	0.200912	0.964155	-0.20779
69060	26/07/2018--12:12:00	33.61	0	0.106892	0.979137	-0.237938
69120	26/07/2018--12:13:00	33.59	13	-0.00279819	0.904228	-0.13242
69180	26/07/2018--12:14:00	33.52	0	-0.253518	0.964155	-0.0570507
69240	26/07/2018--12:15:00	33.41	2	-0.143828	0.814337	-0.584638
69300	26/07/2018--12:16:00	33.38	0	-0.143828	0.814337	-0.569564
69360	26/07/2018--12:17:00	33.4	0	-0.253518	0.784373	-0.584638
69420	26/07/2018--12:18:00	33.43	15	-0.269188	0.964155	0.00324504
69480	26/07/2018--12:19:00	33.37	0	-0.269188	0.934191	-0.147494
69540	26/07/2018--12:20:00	33.29	1	0.138232	0.934191	-0.373603
69600	26/07/2018--12:21:00	33.34	0	0.169572	0.934191	-0.358529
69660	26/07/2018--12:22:00	33.38	1	0.0128718	0.934191	-0.388677
69720	26/07/2018--12:23:00	33.39	0	0.0442118	10.091	-0.102272
69780	26/07/2018--12:24:00	33.34	16	-0.363208	0.934191	-0.0419767
69840	26/07/2018--12:25:00	33.24	95	-0.394548	108.401	-0.222864
69900	26/07/2018--12:26:00	33.21	55	0.0912218	10.091	-0.13242
69960	26/07/2018--12:27:00	33.29	0	0.232252	0.994119	0.0333929
70020	26/07/2018--12:28:00	33.39	0	0.153902	0.994119	-0.0269028
70080	26/07/2018--12:29:00	33.51	0	0.200912	0.994119	0.00324504
70140	26/07/2018--12:30:00	33.64	1	0.279262	10.091	0.0484668
70200	26/07/2018--12:31:00	33.71	0	0.247922	0.979137	0.108763
70260	26/07/2018--12:32:00	33.78	0	0.247922	0.979137	0.0786147
70320	26/07/2018--12:33:00	33.82	1	0.216582	0.964155	-0.102272
70380	26/07/2018--12:34:00	33.86	0	0.341942	0.964155	-0.0419767
70440	26/07/2018--12:35:00	33.88	0	0.200912	0.949173	-0.328381
70500	26/07/2018--12:36:00	33.86	0	0.185242	0.91921	-0.373603
70560	26/07/2018--12:37:00	33.86	0	0.185242	0.91921	-0.373603
70620	26/07/2018--12:38:00	33.86	1	0.122562	0.874264	-0.524342
70680	26/07/2018--12:39:00	33.88	0	0.122562	0.859282	-0.524342
70740	26/07/2018--12:40:00	33.88	0	0.122562	0.859282	-0.524342
70800	26/07/2018--12:41:00	33.91	14	-0.535578	0.814337	-0.0721246
70860	26/07/2018--12:42:00	33.86	5	0.122562	0.934191	-0.373603
70920	26/07/2018--12:43:00	33.89	1	-0.0811482	0.949173	-0.358529
70980	26/07/2018--12:44:00	33.91	0	-0.112488	0.889246	-0.433899
71040	26/07/2018--12:45:00	33.93	0	0.232252	0.949173	-0.313307
71100	26/07/2018--12:46:00	33.87	0	0.0128718	0.874264	-0.509268
71160	26/07/2018--12:47:00	33.82	0	-0.0654782	0.91921	-0.418825
71220	26/07/2018--12:48:00	33.78	0	-0.0811482	0.874264	-0.494195
71280	26/07/2018--12:49:00	33.75	0	-0.128158	0.799355	-0.599712
71340	26/07/2018--12:50:00	33.74	0	-0.112488	0.784373	-0.614786
71400	26/07/2018--12:51:00	33.69	5	-0.488568	0.709464	-0.494195
71460	26/07/2018--12:52:00	33.71	0	-0.457228	0.754409	-0.464047
71520	26/07/2018--12:53:00	33.73	0	-0.347538	0.784373	-0.524342
71580	26/07/2018--12:54:00	33.79	0	-0.394548	0.769391	-0.494195
71640	26/07/2018--12:55:00	33.84	0	-0.331868	0.769391	-0.539416
71700	26/07/2018--12:56:00	33.88	0	-0.316198	0.799355	-0.524342
71760	26/07/2018--12:57:00	33.98	0	-0.316198	0.784373	-0.539416
71820	26/07/2018--12:58:00	34.04	0	-0.222178	0.829318	-0.479121
71880	26/07/2018--12:59:00	34.06	0	-0.378878	0.754409	-0.539416
71940	26/07/2018--13:00:00	34.07	2	-0.269188	0.739427	-0.614786
72000	26/07/2018--13:01:00	34.06	50	0.106892	0.964155	-0.28316
72060	26/07/2018--13:02:00	34	51	0.138232	0.949173	-0.298233
72120	26/07/2018--13:03:00	33.96	15	0.0128718	0.964155	-0.328381
72180	26/07/2018--13:04:00	33.96	0	0.0285418	0.949173	-0.343455
72240	26/07/2018--13:05:00	33.98	16	0.122562	0.994119	-0.102272
72300	26/07/2018--13:06:00	34	0	0.138232	0.859282	-0.494195
72360	26/07/2018--13:07:00	34.06	0	0.138232	0.874264	-0.494195
72420	26/07/2018--13:08:00	34.08	0	0.0755518	0.874264	-0.464047
72480	26/07/2018--13:09:00	34.08	15	0.263592	0.949173	-0.253012
72540	26/07/2018--13:10:00	34.08	2	-0.0811482	10.091	0.0635407
72600	26/07/2018--13:11:00	33.98	0	-0.394548	0.889246	-0.0269028
72660	26/07/2018--13:12:00	33.88	1	0.185242	0.889246	0.153984
72720	26/07/2018--13:13:00	33.85	3	0.169572	0.964155	-0.237938
72780	26/07/2018--13:14:00	33.86	0	0.514312	0.859282	0.123836
72840	26/07/2018--13:15:00	33.88	0	0.451632	0.904228	0.0484668
72900	26/07/2018--13:16:00	33.89	0	0.279262	0.949173	-0.222864
72960	26/07/2018--13:17:00	33.9	0	0.200912	0.859282	-0.509268
73020	26/07/2018--13:18:00	33.91	10	-0.363208	0.769391	-0.509268
73080	26/07/2018--13:19:00	33.78	0	-0.394548	0.754409	-0.524342
73140	26/07/2018--13:20:00	33.8	0	-0.394548	0.739427	-0.524342
73200	26/07/2018--13:21:00	33.87	0	-0.347538	0.754409	-0.55449
73260	26/07/2018--13:22:00	33.93	0	-0.378878	0.724445	-0.569564
73320	26/07/2018--13:23:00	33.98	1	-0.143828	0.784373	-0.62986
73380	26/07/2018--13:24:00	34.05	0	-0.300528	0.724445	-0.599712
73440	26/07/2018--13:25:00	34.13	0	-0.331868	0.724445	-0.599712
73500	26/07/2018--13:26:00	34.16	1	-0.378878	0.91921	0.018319
73560	26/07/2018--13:27:00	34.15	1	-0.535578	0.814337	-0.162568
73620	26/07/2018--13:28:00	34.09	0	-0.347538	0.889246	0.259502
73680	26/07/2018--13:29:00	34.04	1	-0.253518	0.964155	-0.0721246
73740	26/07/2018--13:30:00	33.99	12	-0.253518	0.964155	0.0635407
73800	26/07/2018--13:31:00	33.98	2	-0.00279819	0.889246	-0.464047
73860	26/07/2018--13:32:00	33.94	0	-0.0341382	0.904228	-0.433899
73920	26/07/2018--13:33:00	33.93	0	-0.0811482	0.889246	-0.464047
73980	26/07/2018--13:34:00	33.95	0	-0.128158	0.859282	-0.509268
74040	26/07/2018--13:35:00	34	0	-0.0968182	0.859282	-0.494195
74100	26/07/2018--13:36:00	34.02	0	-0.128158	0.859282	-0.524342
74160	26/07/2018--13:37:00	34.05	0	-0.00279819	0.8443	-0.539416
74220	26/07/2018--13:38:00	34.04	0	0.0285418	0.859282	-0.539416
74280	26/07/2018--13:39:00	34.01	0	0.310602	0.904228	-0.328381
74340	26/07/2018--13:40:00	33.99	0	0.279262	0.904228	-0.373603
74400	26/07/2018--13:41:00	33.97	0	0.357612	0.91921	-0.298233
74460	26/07/2018--13:42:00	33.97	0	0.247922	0.904228	-0.388677
74520	26/07/2018--13:43:00	33.99	0	0.310602	0.904228	-0.373603
74580	26/07/2018--13:44:00	34.02	0	0.294932	0.889246	-0.418825
74640	26/07/2018--13:45:00	33.96	6	-0.316198	0.934191	0.018319
74700	26/07/2018--13:46:00	33.85	0	0.153902	0.979137	-0.192716
74760	26/07/2018--13:47:00	33.84	0	0.138232	0.979137	-0.222864
74820	26/07/2018--13:48:00	33.84	0	0.0285418	0.994119	-0.0871985
74880	26/07/2018--13:49:00	33.82	0	0.0128718	10.091	-0.20779
74940	26/07/2018--13:50:00	33.8	0	-0.00279819	0.994119	-0.162568
75000	26/07/2018--13:51:00	33.79	0	-0.0811482	0.8443	-0.55449
75060	26/07/2018--13:52:00	33.78	1	-0.143828	0.799355	-0.584638
75120	26/07/2018--13:53:00	33.82	0	-0.0968182	0.829318	-0.569564
75180	26/07/2018--13:54:00	33.84	0	-0.159498	0.814337	-0.569564
75240	26/07/2018--13:55:00	33.86	0	-0.206508	0.754409	-0.62986
75300	26/07/2018--13:56:00	33.88	0	0.169572	0.91921	-0.403751
75360	26/07/2018--13:57:00	33.95	0	-0.472898	0.859282	-0.102272
75420	26/07/2018--13:58:00	33.86	103	-0.927328	0.379863	0.244428
75480	26/07/2018--13:59:00	33.75	112	-0.457228	0.874264	0.0936886
75540	26/07/2018--14:00:00	33.67	0	-0.598258	0.814337	-0.0871985
75600	26/07/2018--14:01:00	33.6	0	-0.316198	0.934191	0.0635407
75660	26/07/2018--14:02:00	33.56	0	-0.331868	0.934191	0.0786147
75720	26/07/2018--14:03:00	33.57	119	-0.0654782	0.934191	-0.268086
75780	26/07/2018--14:04:00	33.63	198	-0.175168	0.979137	-0.0721246
75840	26/07/2018--14:05:00	33.69	0	-0.331868	0.934191	-0.0570507
75900	26/07/2018--14:06:00	33.76	84	0.0285418	0.994119	-0.0871985
75960	26/07/2018--14:07:00	33.79	0	-0.175168	0.979137	-0.0721246
76020	26/07/2018--14:08:00	33.78	0	-0.331868	0.934191	-0.0419767
76080	26/07/2018--14:09:00	33.74	2	0.0285418	10.091	-0.0118289
76140	26/07/2018--14:10:00	33.75	1	0.0912218	0.949173	-0.343455
76200	26/07/2018--14:11:00	33.79	21	0.122562	0.994119	-0.117346
76260	26/07/2018--14:12:00	33.88	0	0.0912218	0.979137	-0.237938
76320	26/07/2018--14:13:00	33.98	0	0.200912	0.994119	0.018319
76380	26/07/2018--14:14:00	34	0	0.0912218	0.964155	-0.253012
76440	26/07/2018--14:15:00	33.99	0	0.122562	0.979137	-0.253012
76500	26/07/2018--14:16:00	33.98	0	0.106892	0.964155	-0.268086
76560	26/07/2018--14:17:00	33.97	122	-0.519908	0.8443	-0.0118289
76620	26/07/2018--14:18:00	33.85	0	-0.566918	0.814337	-0.0118289
76680	26/07/2018--14:19:00	33.72	1	-0.613928	0.754409	-0.13242
76740	26/07/2018--14:20:00	33.64	3	-0.0341382	0.8443	-0.539416
76800	26/07/2018--14:21:00	33.63	0	0.357612	0.949173	-0.0419767
76860	26/07/2018--14:22:00	33.75	137	-0.472898	0.889246	-0.0118289
76920	26/07/2018--14:23:00	33.76	0	-0.582588	0.829318	-0.117346
76980	26/07/2018--14:24:00	33.8	397	0.138232	0.964155	0.108763
77040	26/07/2018--14:25:00	33.86	60	-0.222178	0.949173	0.13891
77100	26/07/2018--14:26:00	33.95	192	-0.112488	0.874264	-0.448973
77160	26/07/2018--14:27:00	33.93	76	-0.378878	0.814337	-0.448973
77220	26/07/2018--14:28:00	33.91	52	-0.0968182	0.964155	0.259502
77280	26/07/2018--14:29:00	33.9	233	0.294932	0.949173	-0.102272
77340	26/07/2018--14:30:00	33.95	174	-0.410218	0.889246	-0.222864
77400	26/07/2018--14:31:00	33.91	41	0.247922	126.379	-0.0419767
77460	26/07/2018--14:32:00	33.84	335	-0.331868	0.91921	-0.192716
77520	26/07/2018--14:33:00	33.77	0	-0.269188	0.91921	-0.237938
77580	26/07/2018--14:34:00	33.78	0	-0.331868	0.91921	-0.147494
77640	26/07/2018--14:35:00	33.79	0	-0.347538	0.8443	-0.403751
77700	26/07/2018--14:36:00	33.82	0	-0.159498	0.934191	-0.328381
77760	26/07/2018--14:37:00	33.88	0	-0.206508	0.934191	-0.268086
77820	26/07/2018--14:38:00	33.94	0	-0.300528	0.874264	-0.373603
77880	26/07/2018--14:39:00	33.93	1	-0.222178	0.964155	-0.192716
77940	26/07/2018--14:40:00	33.95	0	-0.316198	0.91921	-0.222864
78000	26/07/2018--14:41:00	34.02	1	-0.222178	0.904228	-0.358529
78060	26/07/2018--14:42:00	34.06	0	-0.269188	0.859282	-0.433899
78120	26/07/2018--14:43:00	34.12	0	-0.284858	0.874264	-0.388677
78180	26/07/2018--14:44:00	34.16	0	-0.316198	0.8443	-0.433899
78240	26/07/2018--14:45:00	34.21	0	-0.316198	0.829318	-0.433899
78300	26/07/2018--14:46:00	34.28	0	-0.331868	0.829318	-0.448973
78360	26/07/2018--14:47:00	34.31	0	-0.347538	0.829318	-0.448973
78420	26/07/2018--14:48:00	34.35	0	-0.347538	0.814337	-0.448973
78480	26/07/2018--14:49:00	34.41	0	-0.363208	0.814337	-0.448973
78540	26/07/2018--14:50:00	34.44	5	-0.770628	0.514699	-0.28316
78600	26/07/2018--14:51:00	34.33	1	-0.457228	0.889246	-0.13242
78660	26/07/2018--14:52:00	34.14	0	-0.504238	0.8443	-0.13242
78720	26/07/2018--14:53:00	34.01	0	-0.488568	0.874264	-0.0721246
78780	26/07/2018--14:54:00	33.97	518	-0.0654782	0.979137	-0.147494
78840	26/07/2018--14:55:00	33.93	0	0.0598818	0.964155	-0.253012
78900	26/07/2018--14:56:00	33.94	0	0.106892	0.994119	-0.20779
78960	26/07/2018--14:57:00	33.95	0	0.106892	0.964155	-0.237938
79020	26/07/2018--14:58:00	34.02	0	0.0912218	0.964155	-0.253012
79080	26/07/2018--14:59:00	34.05	0	0.0285418	0.949173	-0.298233
79140	26/07/2018--15:00:00	34.08	0	0.0442118	0.949173	-0.373603
79200	26/07/2018--15:01:00	34.07	0	0.138232	0.979137	-0.298233
79260	26/07/2018--15:02:00	34.05	22	-0.488568	0.859282	0.0333929
79320	26/07/2018--15:03:00	33.96	0	-0.363208	0.934191	-0.222864
79380	26/07/2018--15:04:00	33.88	1	0.185242	0.994119	-0.237938
79440	26/07/2018--15:05:00	33.93	0	0.0912218	0.964155	-0.268086
79500	26/07/2018--15:06:00	33.96	0	0.138232	0.964155	-0.313307
79560	26/07/2018--15:07:00	33.98	16	-0.363208	0.829318	-0.433899
79620	26/07/2018--15:08:00	34.09	0	-0.425888	0.754409	-0.494195
79680	26/07/2018--15:09:00	34.16	0	-0.488568	0.709464	-0.494195
79740	26/07/2018--15:10:00	34.2	0	-0.504238	0.694482	-0.509268
79800	26/07/2018--15:11:00	34.25	0	-0.472898	0.709464	-0.524342
79860	26/07/2018--15:12:00	34.32	31	0.153902	0.949173	-0.328381
79920	26/07/2018--15:13:00	34.29	51	0.294932	0.889246	0.304724
79980	26/07/2018--15:14:00	34.25	4	0.404622	0.829318	0.425315
80040	26/07/2018--15:15:00	34.21	0	0.420292	0.814337	0.440389
80100	26/07/2018--15:16:00	34.25	0	0.388952	0.829318	0.425315
80160	26/07/2018--15:17:00	34.31	1	0.435962	0.814337	0.440389
80220	26/07/2018--15:18:00	34.15	58	-0.363208	0.904228	0.229354
80280	26/07/2018--15:19:00	34.13	11	-0.410218	0.889246	-0.117346
80340	26/07/2018--15:20:00	34.09	0	-0.378878	0.904228	-0.0570507
80400	26/07/2018--15:21:00	34.01	1	0.169572	0.979137	-0.192716
80460	26/07/2018--15:22:00	33.97	0	-0.0498082	0.904228	-0.433899
80520	26/07/2018--15:23:00	33.99	258	-0.00279819	0.979137	-0.222864
80580	26/07/2018--15:24:00	33.99	0	-0.0341382	0.904228	-0.403751
80640	26/07/2018--15:25:00	34.03	1	0.0755518	0.91921	-0.433899
80700	26/07/2018--15:26:00	34.02	0	0.106892	0.964155	-0.358529
80760	26/07/2018--15:27:00	34.04	0	-0.0184682	0.904228	-0.433899
80820	26/07/2018--15:28:00	34.03	0	-0.0341382	0.859282	-0.524342
80880	26/07/2018--15:29:00	34.02	0	0.0128718	0.934191	-0.418825
80940	26/07/2018--15:30:00	34.03	0	-0.0341382	0.829318	-0.599712
81000	26/07/2018--15:31:00	33.98	138	-0.363208	0.964155	0.0333929
81060	26/07/2018--15:32:00	33.85	291	-0.378878	0.904228	-0.0721246
81120	26/07/2018--15:33:00	33.73	1	-0.394548	0.904228	-0.13242
81180	26/07/2018--15:34:00	33.54	95	-0.0184682	103.906	-0.0118289
81240	26/07/2018--15:35:00	33.5	56	0.247922	0.904228	0.349945
81300	26/07/2018--15:36:00	33.67	0	0.247922	0.979137	0.123836
81360	26/07/2018--15:37:00	33.88	0	0.247922	0.949173	0.259502
81420	26/07/2018--15:38:00	33.99	0	0.232252	0.979137	0.0484668
81480	26/07/2018--15:39:00	34.11	0	0.185242	0.889246	0.425315
81540	26/07/2018--15:40:00	34.28	0	0.185242	0.889246	0.440389
81600	26/07/2018--15:41:00	34.39	0	0.138232	0.8443	0.515759
81660	26/07/2018--15:42:00	34.51	2	0.185242	0.859282	0.485611
81720	26/07/2018--15:43:00	34.63	0	0.310602	0.934191	0.259502
81780	26/07/2018--15:44:00	34.72	9	-0.441558	0.8443	-0.162568
81840	26/07/2018--15:45:00	34.54	0	-0.253518	0.814337	-0.524342
81900	26/07/2018--15:46:00	34.34	1	-0.269188	0.814337	-0.509268
81960	26/07/2018--15:47:00	34.25	0	-0.206508	0.724445	-0.675082
82020	26/07/2018--15:48:00	34.18	1	-0.0498082	109.899	0.0484668
82080	26/07/2018--15:49:00	34.12	20	-0.237848	0.964155	-0.0570507
82140	26/07/2018--15:50:00	34.03	0	-0.457228	0.859282	0.0786147
82200	26/07/2018--15:51:00	34.01	0	0.0128718	0.949173	-0.373603
82260	26/07/2018--15:52:00	34.02	0	-0.0184682	0.91921	-0.433899
82320	26/07/2018--15:53:00	34.04	0	-0.0811482	0.904228	-0.464047
82380	26/07/2018--15:54:00	34	0	-0.128158	0.8443	-0.524342
82440	26/07/2018--15:55:00	33.96	0	-0.143828	0.814337	-0.569564
82500	26/07/2018--15:56:00	33.96	1	-0.143828	0.799355	-0.584638
82560	26/07/2018--15:57:00	34.01	0	-0.159498	0.784373	-0.62986
82620	26/07/2018--15:58:00	34.04	15	-0.347538	0.949173	0.0333929
82680	26/07/2018--15:59:00	33.94	0	-0.598258	0.784373	0.0484668
82740	26/07/2018--16:00:00	33.81	0	-0.582588	0.784373	0.0635407
82800	26/07/2018--16:01:00	33.73	0	0.169572	0.994119	-0.147494
82860	26/07/2018--16:02:00	33.75	0	0.153902	0.994119	-0.147494
82920	26/07/2018--16:03:00	33.81	1	0.310602	0.979137	-0.0118289
82980	26/07/2018--16:04:00	33.88	6	-0.331868	0.964155	-0.0269028
83040	26/07/2018--16:05:00	33.81	26	-0.990008	184.808	-0.177642
83100	26/07/2018--16:06:00	33.73	3	-0.566918	0.814337	0.0333929
83160	26/07/2018--16:07:00	33.61	0	-0.566918	0.784373	0.0936886
83220	26/07/2018--16:08:00	33.41	14	-0.504238	0.694482	-0.509268
83280	26/07/2018--16:09:00	33.42	0	-0.425888	0.754409	-0.494195
83340	26/07/2018--16:10:00	33.55	91	-0.143828	111.397	-0.0721246
83400	26/07/2018--16:11:00	33.64	134	-0.457228	0.874264	-0.102272
83460	26/07/2018--16:12:00	33.64	15	-0.222178	0.91921	0.304724
83520	26/07/2018--16:13:00	33.7	4	-0.472898	0.874264	0.00324504
83580	26/07/2018--16:14:00	33.66	0	-0.0968182	0.964155	-0.177642
83640	26/07/2018--16:15:00	33.64	0	0.122562	0.994119	0.0786147
83700	26/07/2018--16:16:00	33.63	0	-0.378878	0.904228	-0.13242
83760	26/07/2018--16:17:00	33.57	2	-0.0498082	0.91921	-0.418825
83820	26/07/2018--16:18:00	33.57	143	-0.394548	0.904228	0.13891
83880	26/07/2018--16:19:00	33.58	25	-0.222178	0.964155	0.0635407
83940	26/07/2018--16:20:00	33.54	6	-0.347538	0.799355	-0.479121
84000	26/07/2018--16:21:00	33.5	0	-0.363208	0.784373	-0.509268
84060	26/07/2018--16:22:00	33.45	0	-0.190838	0.709464	-0.690156
84120	26/07/2018--16:23:00	33.46	0	-0.284858	0.784373	-0.539416
84180	26/07/2018--16:24:00	33.48	409	0.279262	0.949173	-0.13242
84240	26/07/2018--16:25:00	33.52	103	-0.112488	0.979137	-0.222864
84300	26/07/2018--16:26:00	33.54	0	-0.159498	0.949173	-0.253012
84360	26/07/2018--16:27:00	33.57	0	0.122562	0.949173	-0.298233
84420	26/07/2018--16:28:00	33.57	0	-0.190838	0.859282	-0.494195
84480	26/07/2018--16:29:00	33.55	0	-0.206508	0.8443	-0.509268
84540	26/07/2018--16:30:00	33.56	7	-0.00279819	0.934191	-0.358529
84600	26/07/2018--16:31:00	33.58	0	-0.0184682	0.934191	-0.373603
84660	26/07/2018--16:32:00	33.6	0	-0.0968182	0.904228	-0.448973
84720	26/07/2018--16:33:00	33.66	0	-0.0968182	0.859282	-0.509268
84780	26/07/2018--16:34:00	33.72	1	0.0755518	0.979137	-0.117346
84840	26/07/2018--16:35:00	33.76	1	0.0912218	0.994119	-0.147494
84900	26/07/2018--16:36:00	33.78	0	0.0755518	0.994119	-0.177642
84960	26/07/2018--16:37:00	33.76	0	0.0755518	0.979137	-0.177642
85020	26/07/2018--16:38:00	33.72	0	0.0285418	0.889246	-0.464047
85080	26/07/2018--16:39:00	33.68	0	0.0442118	0.904228	-0.479121
85140	26/07/2018--16:40:00	33.66	0	0.0598818	0.904228	-0.464047
85200	26/07/2018--16:41:00	33.64	0	0.0285418	0.889246	-0.448973
85260	26/07/2018--16:42:00	33.65	0	0.0285418	0.904228	-0.448973
85320	26/07/2018--16:43:00	33.66	0	0.0128718	0.874264	-0.524342
85380	26/07/2018--16:44:00	33.72	0	-0.0184682	0.874264	-0.509268
85440	26/07/2018--16:45:00	33.77	0	0.0598818	0.859282	-0.569564
85500	26/07/2018--16:46:00	33.8	0	0.200912	0.979137	-0.268086
85560	26/07/2018--16:47:00	33.82	2	0.200912	0.949173	-0.298233
85620	26/07/2018--16:48:00	33.86	34	-0.316198	0.934191	0.00324504
85680	26/07/2018--16:49:00	33.77	0	-0.316198	0.949173	0.00324504
85740	26/07/2018--16:50:00	33.71	1	-0.0811482	0.874264	-0.479121
85800	26/07/2018--16:51:00	33.72	0	-0.0811482	0.874264	-0.479121
85860	26/07/2018--16:52:00	33.78	1	-0.206508	0.784373	-0.614786
85920	26/07/2018--16:53:00	33.81	0	-0.175168	0.784373	-0.584638
85980	26/07/2018--16:54:00	33.86	0	-0.175168	0.784373	-0.614786
86040	26/07/2018--16:55:00	33.93	1	0.294932	0.979137	-0.117346
86100	26/07/2018--16:56:00	33.96	0	0.263592	0.964155	-0.222864
86160	26/07/2018--16:57:00	33.95	31	-0.457228	0.874264	-0.0419767
86220	26/07/2018--16:58:00	33.82	0	-0.300528	0.769391	-0.569564
86280	26/07/2018--16:59:00	33.75	0	0.232252	0.994119	-0.162568
86340	26/07/2018--17:00:00	33.77	0	0.216582	0.994119	-0.0419767
86400	26/07/2018--17:01:00	33.73	0	0.200912	0.994119	-0.0871985
86460	26/07/2018--17:02:00	33.7	0	0.232252	0.994119	-0.117346
86520	26/07/2018--17:03:00	33.73	0	0.247922	0.979137	-0.0721246
86580	26/07/2018--17:04:00	33.75	0	0.138232	0.949173	-0.358529
86640	26/07/2018--17:05:00	33.79	0	0.138232	0.949173	-0.343455
86700	26/07/2018--17:06:00	33.81	0	0.122562	0.949173	-0.343455
86760	26/07/2018--17:07:00	33.81	0	0.294932	0.979137	-0.102272
86820	26/07/2018--17:08:00	33.85	11	-0.472898	0.859282	0.018319
86880	26/07/2018--17:09:00	33.79	1	-0.269188	0.964155	0.00324504
86940	26/07/2018--17:10:00	33.73	0	-0.0498082	0.904228	-0.448973
87000	26/07/2018--17:11:00	33.77	0	-0.0498082	0.889246	-0.448973
87060	26/07/2018--17:12:00	33.82	0	0.0128718	0.889246	-0.479121
87120	26/07/2018--17:13:00	33.86	0	-0.378878	0.934191	-0.0871985
87180	26/07/2018--17:14:00	33.91	230	-0.425888	0.859282	-0.237938
87240	26/07/2018--17:15:00	33.96	25	-0.457228	0.859282	-0.253012
87300	26/07/2018--17:16:00	34.06	200	-0.519908	0.829318	-0.102272
87360	26/07/2018--17:17:00	34.04	24	-0.394548	0.904228	0.0635407
87420	26/07/2018--17:18:00	33.94	0	-0.347538	0.934191	0.00324504
87480	26/07/2018--17:19:00	33.85	0	-0.347538	0.91921	0.00324504
87540	26/07/2018--17:20:00	33.76	8	-0.253518	0.859282	-0.448973
87600	26/07/2018--17:21:00	33.63	0	-0.253518	0.8443	-0.464047
87660	26/07/2018--17:22:00	33.69	0	-0.269188	0.8443	-0.464047
87720	26/07/2018--17:23:00	33.79	0	-0.425888	0.754409	-0.479121
87780	26/07/2018--17:24:00	33.92	0	-0.394548	0.739427	-0.433899
87840	26/07/2018--17:25:00	34.04	0	-0.425888	0.739427	-0.509268
87900	26/07/2018--17:26:00	34.14	3	-0.300528	0.814337	-0.494195
87960	26/07/2018--17:27:00	34.27	0	-0.269188	0.814337	-0.494195
88020	26/07/2018--17:28:00	34.39	0	-0.222178	0.8443	-0.494195
88080	26/07/2018--17:29:00	34.45	0	-0.316198	0.799355	-0.509268
88140	26/07/2018--17:30:00	34.48	0	-0.331868	0.784373	-0.509268
88200	26/07/2018--17:31:00	34.54	0	-0.331868	0.784373	-0.524342
88260	26/07/2018--17:32:00	34.59	0	-0.331868	0.784373	-0.524342
88320	26/07/2018--17:33:00	34.61	0	-0.347538	0.769391	-0.539416
88380	26/07/2018--17:34:00	34.64	0	-0.347538	0.754409	-0.55449
88440	26/07/2018--17:35:00	34.66	0	-0.378878	0.739427	-0.569564
88500	26/07/2018--17:36:00	34.7	0	-0.347538	0.754409	-0.569564
88560	26/07/2018--17:37:00	34.73	0	-0.425888	0.724445	-0.524342
88620	26/07/2018--17:38:00	34.77	0	-0.331868	0.754409	-0.55449
88680	26/07/2018--17:39:00	34.8	0	-0.347538	0.754409	-0.55449
88740	26/07/2018--17:40:00	34.82	0	-0.425888	0.709464	-0.569564
88800	26/07/2018--17:41:00	34.83	0	-0.425888	0.724445	-0.509268
88860	26/07/2018--17:42:00	34.86	0	-0.457228	0.724445	-0.509268
88920	26/07/2018--17:43:00	34.88	1	-0.394548	0.754409	-0.509268
88980	26/07/2018--17:44:00	34.96	0	-0.363208	0.784373	-0.494195
89040	26/07/2018--17:45:00	34.99	0	-0.457228	0.724445	-0.509268
89100	26/07/2018--17:46:00	34.96	18	0.341942	0.949173	-0.102272
89160	26/07/2018--17:47:00	34.9	2	0.357612	0.964155	-0.102272
89220	26/07/2018--17:48:00	34.8	1	0.357612	0.934191	-0.0871985
89280	26/07/2018--17:49:00	34.66	1	0.326272	0.949173	-0.0871985
89340	26/07/2018--17:50:00	34.58	3	-0.519908	0.8443	0.0484668
89400	26/07/2018--17:51:00	34.38	0	-0.974338	0.334917	-0.162568
89460	26/07/2018--17:52:00	34.31	0	-0.488568	0.859282	-0.0419767
89520	26/07/2018--17:53:00	34.22	0	-0.457228	0.8443	-0.222864
89580	26/07/2018--17:54:00	34.21	455	-0.0968182	0.994119	-0.20779
89640	26/07/2018--17:55:00	34.24	219	0.106892	0.91921	-0.162568
89700	26/07/2018--17:56:00	34.27	58	0.0128718	0.964155	-0.358529
89760	26/07/2018--17:57:00	34.36	321	-0.457228	0.889246	-0.102272
89820	26/07/2018--17:58:00	34.31	205	-0.410218	0.799355	-0.418825
89880	26/07/2018--17:59:00	34.23	211	0.106892	0.904228	-0.117346
89940	26/07/2018--18:00:00	34.27	281	-105.269	168.328	-0.931338
90000	26/07/2018--18:01:00	34.43	549	-0.848978	0.304953	0.440389
90060	26/07/2018--18:02:00	34.57	127	-0.0341382	10.091	-0.0721246
90120	26/07/2018--18:03:00	34.95	396	-0.0811482	0.949173	-0.192716
90180	26/07/2018--18:04:00	34.99	38	-0.0341382	0.91921	-0.388677
90240	26/07/2018--18:05:00	34.81	0	0.263592	0.934191	-0.388677
90300	26/07/2018--18:06:00	34.83	8	-0.0498082	0.904228	-0.479121
90360	26/07/2018--18:07:00	35.02	6	0.0755518	0.889246	-0.539416
90420	26/07/2018--18:08:00	35.16	16	-0.0654782	0.874264	-0.479121
90480	26/07/2018--18:09:00	35.34	0	0.169572	0.904228	-0.494195
90540	26/07/2018--18:10:00	35.48	0	0.0128718	0.904228	-0.433899
90600	26/07/2018--18:11:00	35.58	0	-0.206508	0.904228	-0.373603
90660	26/07/2018--18:12:00	35.41	0	-0.128158	0.889246	-0.403751
90720	26/07/2018--18:13:00	35.38	0	-0.0654782	0.934191	-0.388677
90780	26/07/2018--18:14:00	35.48	3	-0.00279819	0.91921	-0.403751
90840	26/07/2018--18:15:00	35.55	1	0.0755518	0.949173	-0.373603
90900	26/07/2018--18:16:00	35.65	0	-0.00279819	0.934191	-0.388677
90960	26/07/2018--18:17:00	35.74	8	-0.0341382	0.934191	-0.373603
91020	26/07/2018--18:18:00	35.81	6	-0.0184682	0.874264	-0.403751
91080	26/07/2018--18:19:00	35.84	12	0.0128718	0.784373	-0.388677
91140	26/07/2018--18:20:00	35.83	43	-0.175168	0.91921	-0.388677
91200	26/07/2018--18:21:00	35.88	0	-0.0341382	0.904228	-0.388677
91260	26/07/2018--18:22:00	35.91	0	-0.0341382	0.91921	-0.373603
91320	26/07/2018--18:23:00	35.95	0	-0.0341382	0.949173	-0.313307
91380	26/07/2018--18:24:00	35.95	1	-0.112488	0.904228	-0.433899
91440	26/07/2018--18:25:00	35.86	0	-0.0498082	0.859282	-0.569564
91500	26/07/2018--18:26:00	35.44	84	-0.112488	0.904228	-0.448973
91560	26/07/2018--18:27:00	35.11	32	-0.112488	0.934191	-0.313307
91620	26/07/2018--18:28:00	34.95	30	-0.159498	0.934191	-0.388677
91680	26/07/2018--18:29:00	34.9	39	-0.143828	0.934191	-0.373603
91740	26/07/2018--18:30:00	34.92	92	-0.253518	0.859282	-0.524342
91800	26/07/2018--18:31:00	34.73	83	-0.394548	0.664518	0.21428
91860	26/07/2018--18:32:00	34.75	321	-0.00279819	112.896	-0.0721246
91920	26/07/2018--18:33:00	34.86	179	0.0755518	0.964155	-0.253012
91980	26/07/2018--18:34:00	34.87	100	0.0598818	0.994119	-0.0269028
92040	26/07/2018--18:35:00	34.74	114	-0.112488	0.8443	-0.403751
92100	26/07/2018--18:36:00	34.55	292	-0.707948	0.409826	0.576054
92160	26/07/2018--18:37:00	34.36	212	0.122562	112.896	-0.0721246
92220	26/07/2018--18:38:00	34.2	57	0.388952	0.904228	-0.328381
92280	26/07/2018--18:39:00	34.21	4	0.357612	0.889246	-0.343455
92340	26/07/2018--18:40:00	34.27	0	0.263592	0.979137	-0.162568
92400	26/07/2018--18:41:00	34.21	26	0.294932	0.964155	-0.192716
92460	26/07/2018--18:42:00	34.14	1	0.310602	0.91921	-0.192716
92520	26/07/2018--18:43:00	34.13	12	0.294932	0.769391	-0.599712
92580	26/07/2018--18:44:00	34.21	27	-0.300528	0.964155	-0.0269028
92640	26/07/2018--18:45:00	34.11	296	-0.363208	0.874264	0.123836
92700	26/07/2018--18:46:00	33.89	254	0.216582	0.829318	-0.479121
92760	26/07/2018--18:47:00	33.84	233	-0.0968182	0.934191	-0.328381
92820	26/07/2018--18:48:00	33.87	8	0.0598818	0.979137	-0.20779
92880	26/07/2018--18:49:00	33.91	11	0.106892	0.994119	-0.13242
92940	26/07/2018--18:50:00	33.98	26	-0.0654782	0.949173	-0.373603
93000	26/07/2018--18:51:00	34	113	-0.175168	0.949173	-0.177642
93060	26/07/2018--18:52:00	34	226	-0.143828	0.754409	-0.509268
93120	26/07/2018--18:53:00	34.05	380	-0.0654782	0.529681	-0.268086
93180	26/07/2018--18:54:00	34.11	287	-0.0811482	0.904228	0.0635407
93240	26/07/2018--18:55:00	34.18	65	-0.159498	0.979137	-0.313307
93300	26/07/2018--18:56:00	34.14	37	-0.0654782	0.91921	-0.539416
93360	26/07/2018--18:57:00	34.13	42	-0.331868	0.964155	-0.0721246
93420	26/07/2018--18:58:00	34.06	21	-0.00279819	0.979137	-0.237938
93480	26/07/2018--18:59:00	33.97	11	-0.0498082	0.904228	-0.464047
93540	26/07/2018--19:00:00	34.07	13	0.0598818	0.949173	-0.418825
93600	26/07/2018--19:01:00	34.25	54	0.0128718	0.8443	-0.418825
93660	26/07/2018--19:02:00	34.36	1	0.0128718	0.904228	-0.464047
93720	26/07/2018--19:03:00	34.39	17	-0.0968182	0.8443	-0.479121
93780	26/07/2018--19:04:00	34.43	137	-0.0498082	0.874264	-0.268086
93840	26/07/2018--19:05:00	34.54	81	-0.190838	0.91921	-0.343455
93900	26/07/2018--19:06:00	34.42	11	-0.0811482	0.874264	-0.448973
93960	26/07/2018--19:07:00	34.26	3	-0.0654782	0.874264	-0.464047
94020	26/07/2018--19:08:00	34.14	0	-0.222178	0.979137	-0.237938
94080	26/07/2018--19:09:00	34.18	1	-0.00279819	0.904228	-0.433899
94140	26/07/2018--19:10:00	34.36	0	0.0128718	0.904228	-0.448973
94200	26/07/2018--19:11:00	34.51	0	0.0128718	0.91921	-0.418825
94260	26/07/2018--19:12:00	34.64	0	-0.0498082	0.934191	-0.388677
94320	26/07/2018--19:13:00	34.72	13	-0.0498082	0.979137	-0.358529
94380	26/07/2018--19:14:00	34.68	104	-0.206508	0.949173	-0.192716
94440	26/07/2018--19:15:00	34.45	169	0.0598818	0.904228	-0.177642
94500	26/07/2018--19:16:00	34.5	274	-0.958668	-0.234394	0.108763
94560	26/07/2018--19:17:00	34.51	253	0.0128718	0.979137	-0.117346
94620	26/07/2018--19:18:00	34.5	0	-0.0184682	0.964155	-0.222864
94680	26/07/2018--19:19:00	34.51	102	0.0598818	0.994119	-0.177642
94740	26/07/2018--19:20:00	34.45	112	0.106892	0.91921	-0.388677
94800	26/07/2018--19:21:00	34.41	42	0.0128718	0.784373	-0.62986
94860	26/07/2018--19:22:00	34.39	35	-0.331868	0.784373	-0.569564
94920	26/07/2018--19:23:00	34.43	17	0.0912218	0.949173	-0.358529
94980	26/07/2018--19:24:00	34.41	23	0.106892	0.979137	-0.222864
95040	26/07/2018--19:25:00	34.4	71	0.106892	0.949173	-0.373603
95100	26/07/2018--19:26:00	34.41	42	-0.754958	0.469754	0.349945
95160	26/07/2018--19:27:00	34.38	75	0.0598818	0.949173	-0.268086
95220	26/07/2018--19:28:00	34.38	108	-0.347538	0.859282	0.334871
95280	26/07/2018--19:29:00	34.38	225	-0.739288	0.664518	-0.0118289
95340	26/07/2018--19:30:00	34.34	32	-0.0184682	0.949173	-0.328381
95400	26/07/2018--19:31:00	34.34	6	-0.00279819	0.949173	-0.343455
95460	26/07/2018--19:32:00	34.33	14	-0.519908	0.784373	-0.298233
95520	26/07/2018--19:33:00	34.31	237	-0.895988	0.379863	0.21428
95580	26/07/2018--19:34:00	34.25	9	-0.927328	0.394845	0.169058
95640	26/07/2018--19:35:00	34.17	23	-0.629598	0.769391	0.00324504
95700	26/07/2018--19:36:00	34.14	13	-0.927328	0.230044	0.28965
95760	26/07/2018--19:37:00	34.09	10	-0.990008	-0.0695931	0.229354
95820	26/07/2018--19:38:00	34.04	0	-100.568	-0.0695931	0.199206
95880	26/07/2018--19:39:00	34.01	19	0.0442118	0.949173	-0.313307
95940	26/07/2018--19:40:00	34.03	71	-0.723618	0.664518	0.0484668
96000	26/07/2018--19:41:00	34.01	0	-0.739288	0.664518	0.0936886
96060	26/07/2018--19:42:00	33.95	0	-0.723618	0.664518	0.0786147
96120	26/07/2018--19:43:00	33.89	0	-0.723618	0.6795	0.0635407
96180	26/07/2018--19:44:00	33.88	0	-0.707948	0.6795	0.0484668
96240	26/07/2018--19:45:00	33.85	0	-0.707948	0.6795	0.0635407
96300	26/07/2018--19:46:00	33.8	0	-0.707948	0.694482	0.0333929
96360	26/07/2018--19:47:00	33.77	0	-0.707948	0.6795	0.0936886
96420	26/07/2018--19:48:00	33.75	0	-0.707948	0.664518	0.0635407
96480	26/07/2018--19:49:00	33.75	0	-0.598258	0.784373	-0.13242
96540	26/07/2018--19:50:00	33.62	27	-0.425888	0.6795	-0.599712
96600	26/07/2018--19:51:00	33.52	0	-0.410218	0.664518	-0.614786
96660	26/07/2018--19:52:00	33.58	0	-0.394548	0.6795	-0.644934
96720	26/07/2018--19:53:00	33.68	0	-0.378878	0.664518	-0.644934
96780	26/07/2018--19:54:00	33.8	145	-0.958668	0.289971	0.123836
96840	26/07/2018--19:55:00	33.84	165	0.185242	0.964155	-0.298233
96900	26/07/2018--19:56:00	33.88	82	-0.958668	0.0652436	0.304724
96960	26/07/2018--19:57:00	33.89	210	0.232252	0.874264	-0.448973
97020	26/07/2018--19:58:00	33.82	9	0.122562	0.8443	0.515759
97080	26/07/2018--19:59:00	33.81	5	0.138232	0.814337	0.56098
97140	26/07/2018--20:00:00	33.86	6	0.341942	0.724445	0.606202
97200	26/07/2018--20:01:00	33.89	0	0.294932	0.829318	0.500685
97260	26/07/2018--20:02:00	33.93	51	0.561322	0.724445	-0.479121
97320	26/07/2018--20:03:00	34.01	13	0.451632	0.874264	0.304724
97380	26/07/2018--20:04:00	34.04	0	0.420292	0.889246	0.28965
97440	26/07/2018--20:05:00	34.02	0	0.404622	0.874264	0.319797
97500	26/07/2018--20:06:00	34.03	71	-0.786298	0.589609	-0.0419767
97560	26/07/2018--20:07:00	33.97	223	-0.00279819	0.934191	0.0936886
97620	26/07/2018--20:08:00	33.96	265	0.0442118	0.754409	-0.660008
97680	26/07/2018--20:09:00	33.93	0	0.138232	0.739427	-0.690156
97740	26/07/2018--20:10:00	33.9	0	0.138232	0.739427	-0.675082
97800	26/07/2018--20:11:00	33.93	1	-0.441558	0.754409	-0.177642
97860	26/07/2018--20:12:00	34.02	2	0.138232	0.889246	-0.464047
97920	26/07/2018--20:13:00	34.18	0	0.106892	0.8443	-0.539416
97980	26/07/2018--20:14:00	34.28	0	0.0755518	0.8443	-0.55449
98040	26/07/2018--20:15:00	34.34	1	0.279262	0.889246	-0.418825
98100	26/07/2018--20:16:00	34.35	0	0.263592	0.889246	-0.418825
98160	26/07/2018--20:17:00	34.31	0	0.185242	0.874264	-0.494195
98220	26/07/2018--20:18:00	34.23	0	0.247922	0.8443	-0.524342
98280	26/07/2018--20:19:00	34.16	0	0.185242	0.814337	-0.584638
98340	26/07/2018--20:20:00	34.12	0	0.122562	0.769391	-0.644934
98400	26/07/2018--20:21:00	34.15	7	0.138232	0.874264	0.485611
98460	26/07/2018--20:22:00	34.16	29	0.310602	0.8443	0.515759
98520	26/07/2018--20:23:00	34.22	3	0.169572	0.889246	0.455463
98580	26/07/2018--20:24:00	34.2	0	0.185242	0.859282	0.485611
98640	26/07/2018--20:25:00	34.23	0	-0.0811482	0.829318	0.545906
98700	26/07/2018--20:26:00	34.2	0	0.232252	0.859282	0.455463
98760	26/07/2018--20:27:00	34.25	5	0.357612	0.934191	0.153984
98820	26/07/2018--20:28:00	34.3	7	0.216582	0.784373	0.576054
98880	26/07/2018--20:29:00	34.45	3	0.326272	0.8443	0.440389
98940	26/07/2018--20:30:00	34.52	0	0.279262	0.859282	0.455463
99000	26/07/2018--20:31:00	34.49	213	-0.159498	0.964155	-0.298233
99060	26/07/2018--20:32:00	34.43	373	-0.488568	0.799355	-0.298233
99120	26/07/2018--20:33:00	34.36	106	-0.394548	0.949173	-0.20779
99180	26/07/2018--20:34:00	34.29	162	0.451632	0.694482	-0.599712
99240	26/07/2018--20:35:00	34.24	0	0.420292	0.769391	-0.55449
99300	26/07/2018--20:36:00	34.28	4	0.0598818	0.934191	-0.388677
99360	26/07/2018--20:37:00	34.15	0	0.0912218	0.889246	-0.464047
99420	26/07/2018--20:38:00	34.07	0	0.106892	0.904228	-0.418825
99480	26/07/2018--20:39:00	34.07	0	0.0912218	0.904228	-0.464047
99540	26/07/2018--20:40:00	34.01	0	-0.159498	0.754409	-0.644934
99600	26/07/2018--20:41:00	34.02	8	-0.253518	0.784373	-0.569564
99660	26/07/2018--20:42:00	34.05	157	0.106892	0.949173	-0.0419767
99720	26/07/2018--20:43:00	34.05	311	0.200912	0.634554	0.756941
99780	26/07/2018--20:44:00	34.07	8	0.310602	0.589609	0.741867
99840	26/07/2018--20:45:00	34.09	6	-0.0811482	0.769391	-0.62986
99900	26/07/2018--20:46:00	34.07	377	0.216582	0.934191	-0.298233
99960	26/07/2018--20:47:00	34.03	296	-105.269	0.020298	0.229354
100020	26/07/2018--20:48:00	33.93	179	-0.0968182	0.904228	-0.328381
100080	26/07/2018--20:49:00	33.96	272	-0.331868	0.91921	-0.0721246
100140	26/07/2018--20:50:00	33.98	1	-0.269188	0.949173	-0.0419767
100200	26/07/2018--20:51:00	33.94	0	-0.206508	0.994119	-0.162568
100260	26/07/2018--20:52:00	33.97	0	-0.190838	102.408	-0.177642
100320	26/07/2018--20:53:00	34.01	1	-0.441558	0.949173	0.00324504
100380	26/07/2018--20:54:00	34.04	0	-0.378878	0.934191	-0.147494
100440	26/07/2018--20:55:00	34.07	0	-0.300528	0.934191	-0.0570507
100500	26/07/2018--20:56:00	34.13	1	-0.441558	0.904228	0.018319
100560	26/07/2018--20:57:00	34.12	0	-0.488568	0.874264	-0.0721246
100620	26/07/2018--20:58:00	34.11	0	-0.410218	0.889246	-0.0269028
100680	26/07/2018--20:59:00	34.17	1	-0.425888	0.859282	0.0333929
100740	26/07/2018--21:00:00	34.16	1	-0.316198	0.949173	-0.0721246
100800	26/07/2018--21:01:00	34.18	1	-0.504238	0.8443	-0.102272
100860	26/07/2018--21:02:00	34.14	9	-0.300528	0.904228	-0.0721246
100920	26/07/2018--21:03:00	34.17	1	-0.316198	0.91921	-0.0269028
100980	26/07/2018--21:04:00	34.2	0	-0.269188	0.934191	-0.0118289
101040	26/07/2018--21:05:00	34.23	0	-0.331868	0.91921	-0.253012
101100	26/07/2018--21:06:00	34.23	0	-0.363208	0.964155	-0.0721246
101160	26/07/2018--21:07:00	34.26	1	0.310602	0.994119	0.153984
101220	26/07/2018--21:08:00	34.26	0	-0.284858	0.949173	-0.102272
101280	26/07/2018--21:09:00	34.24	0	-0.159498	0.979137	-0.13242
101340	26/07/2018--21:10:00	34.27	0	0.0598818	0.949173	-0.343455
101400	26/07/2018--21:11:00	34.29	0	-0.284858	0.904228	-0.328381
101460	26/07/2018--21:12:00	34.24	1	-0.0184682	0.934191	-0.343455
101520	26/07/2018--21:13:00	34.27	154	-0.300528	0.769391	-0.539416
101580	26/07/2018--21:14:00	34.25	364	0.232252	0.829318	-0.0419767
101640	26/07/2018--21:15:00	34.23	302	-0.394548	0.904228	-0.162568
101700	26/07/2018--21:16:00	34.2	89	-0.237848	108.401	-0.479121
101760	26/07/2018--21:17:00	34.22	301	0.0285418	102.408	0.0635407
101820	26/07/2018--21:18:00	34.18	283	0.263592	0.889246	0.0786147
101880	26/07/2018--21:19:00	34.2	164	0.326272	0.964155	-0.102272
101940	26/07/2018--21:20:00	34.18	153	0.185242	102.408	-0.177642
102000	26/07/2018--21:21:00	34.14	210	-0.942998	-0.593958	0.21428
102060	26/07/2018--21:22:00	34.21	110	-106.836	-0.309303	0.123836
102120	26/07/2018--21:23:00	34.27	125	-0.848978	-0.519049	0.28965
102180	26/07/2018--21:24:00	34.32	231	-0.723618	-0.653886	0.21428
102240	26/07/2018--21:25:00	34.39	50	-0.754958	-0.668868	0.229354
102300	26/07/2018--21:26:00	34.47	151	-0.990008	-0.174466	0.274576
102360	26/07/2018--21:27:00	34.49	148	-0.159498	0.91921	-0.343455
102420	26/07/2018--21:28:00	34.5	199	-100.568	0.0352799	0.169058
102480	26/07/2018--21:29:00	34.52	177	-100.568	-0.20443	-0.0269028
102540	26/07/2018--21:30:00	34.54	69	-0.331868	0.91921	-0.0269028
102600	26/07/2018--21:31:00	34.57	112	-0.0968182	102.408	-0.0721246
102660	26/07/2018--21:32:00	34.58	26	-0.848978	-0.339267	0.726793
102720	26/07/2018--21:33:00	34.59	101	-0.864648	0.349899	-0.343455
102780	26/07/2018--21:34:00	34.63	172	-0.175168	0.889246	-0.313307
102840	26/07/2018--21:35:00	34.63	84	-102.135	0.0952073	0.259502
102900	26/07/2018--21:36:00	34.63	20	-0.739288	0.43979	0.485611
102960	26/07/2018--21:37:00	34.59	446	0.0285418	0.964155	-0.253012
103020	26/07/2018--21:38:00	34.54	185	0.153902	0.979137	-0.237938
103080	26/07/2018--21:39:00	34.53	180	-0.331868	0.859282	-0.388677
103140	26/07/2018--21:40:00	34.49	6	-0.817638	0.499718	0.28965
103200	26/07/2018--21:41:00	34.55	16	-0.770628	0.544663	0.274576
103260	26/07/2018--21:42:00	34.59	1	-0.347538	0.91921	0.108763
103320	26/07/2018--21:43:00	34.64	275	0.122562	105.405	0.018319
103380	26/07/2018--21:44:00	34.63	266	-0.00279819	132.372	-0.20779
103440	26/07/2018--21:45:00	34.58	276	-0.0811482	0.979137	-0.253012
103500	26/07/2018--21:46:00	34.56	103	-0.159498	0.859282	-0.268086
103560	26/07/2018--21:47:00	34.57	353	0.216582	0.994119	-0.268086
103620	26/07/2018--21:48:00	34.56	178	0.122562	103.906	-0.177642
103680	26/07/2018--21:49:00	34.53	18	0.106892	0.994119	-0.162568
103740	26/07/2018--21:50:00	34.47	288	-0.974338	0.185098	0.184132
103800	26/07/2018--21:51:00	34.41	196	-0.00279819	0.769391	-0.614786
103860	26/07/2018--21:52:00	34.43	99	-0.0968182	102.408	-0.162568
103920	26/07/2018--21:53:00	34.46	273	-0.112488	0.979137	-0.177642
103980	26/07/2018--21:54:00	34.42	31	0.0598818	0.91921	-0.448973
104040	26/07/2018--21:55:00	34.22	41	-0.253518	0.889246	-0.388677
104100	26/07/2018--21:56:00	34.15	61	-0.128158	0.949173	-0.509268
104160	26/07/2018--21:57:00	34.23	11	-0.206508	0.979137	-0.268086
104220	26/07/2018--21:58:00	34.24	35	-0.0184682	0.91921	-0.418825
104280	26/07/2018--21:59:00	34.27	78	-0.269188	0.934191	-0.328381
104340	26/07/2018--22:00:00	34.25	62	-0.112488	0.964155	-0.403751
104400	26/07/2018--22:01:00	34.26	11	0.106892	0.889246	-0.448973
104460	26/07/2018--22:02:00	34.33	2	-0.0654782	0.91921	-0.388677
104520	26/07/2018--22:03:00	34.48	38	-0.0341382	0.91921	-0.403751
104580	26/07/2018--22:04:00	34.56	67	-0.0184682	0.964155	-0.388677
104640	26/07/2018--22:05:00	34.64	81	-0.143828	0.814337	-0.539416
104700	26/07/2018--22:06:00	34.72	96	-0.0968182	10.091	-0.448973
104760	26/07/2018--22:07:00	34.84	140	-0.112488	0.859282	-0.464047
104820	26/07/2018--22:08:00	34.94	59	-0.143828	102.408	-0.418825
104880	26/07/2018--22:09:00	34.95	52	-0.0811482	0.874264	-0.448973
104940	26/07/2018--22:10:00	34.99	67	-0.112488	0.859282	-0.479121
105000	26/07/2018--22:11:00	35.05	26	-0.206508	0.91921	-0.403751
105060	26/07/2018--22:12:00	35.13	19	-0.159498	0.934191	-0.418825
105120	26/07/2018--22:13:00	35.18	19	-0.175168	0.8443	-0.494195
105180	26/07/2018--22:14:00	35.19	13	-0.128158	0.8443	-0.479121
105240	26/07/2018--22:15:00	35.05	79	-0.159498	10.091	-0.162568
105300	26/07/2018--22:16:00	34.99	162	-0.128158	112.896	-0.20779
105360	26/07/2018--22:17:00	34.95	579	0.106892	102.408	0.018319
105420	26/07/2018--22:18:00	34.95	226	-0.0184682	105.405	-0.313307
105480	26/07/2018--22:19:00	34.93	313	-0.143828	0.91921	-0.373603
105540	26/07/2018--22:20:00	34.93	197	-0.175168	0.694482	-0.464047
105600	26/07/2018--22:21:00	34.86	383	-0.284858	0.934191	-0.102272
105660	26/07/2018--22:22:00	34.76	320	-0.143828	0.934191	-0.313307
105720	26/07/2018--22:23:00	34.76	169	-0.175168	0.91921	0.304724
105780	26/07/2018--22:24:00	34.69	317	-0.410218	0.889246	-0.192716
105840	26/07/2018--22:25:00	34.73	294	-0.488568	0.769391	-0.343455
105900	26/07/2018--22:26:00	34.63	148	-0.394548	0.904228	-0.102272
105960	26/07/2018--22:27:00	34.54	381	0.0442118	0.874264	-0.494195
106020	26/07/2018--22:28:00	34.54	383	0.0128718	0.994119	-0.102272
106080	26/07/2018--22:29:00	34.48	255	-0.0341382	112.896	-0.0721246
106140	26/07/2018--22:30:00	34.44	171	-0.00279819	0.889246	-0.539416
106200	26/07/2018--22:31:00	34.41	114	0.106892	0.964155	-0.162568
106260	26/07/2018--22:32:00	34.42	330	0.169572	0.994119	-0.0721246
106320	26/07/2018--22:33:00	34.46	101	-0.143828	0.979137	-0.13242
106380	26/07/2018--22:34:00	34.43	28	-0.159498	0.91921	-0.388677
106440	26/07/2018--22:35:00	34.43	7	-0.410218	0.709464	-0.55449
106500	26/07/2018--22:36:00	34.43	17	-0.253518	0.754409	-0.599712
106560	26/07/2018--22:37:00	34.44	1	-0.0184682	0.949173	-0.298233
106620	26/07/2018--22:38:00	34.4	2	-0.0968182	0.769391	-0.62986
106680	26/07/2018--22:39:00	34.41	0	-0.0968182	0.799355	-0.599712
106740	26/07/2018--22:40:00	34.41	41	-0.0654782	0.91921	-0.328381
106800	26/07/2018--22:41:00	34.41	23	0.263592	0.889246	-0.388677
106860	26/07/2018--22:42:00	34.46	1	0.169572	0.91921	-0.328381
106920	26/07/2018--22:43:00	34.46	0	-0.0498082	0.859282	-0.509268
106980	26/07/2018--22:44:00	34.5	0	-0.0968182	0.859282	-0.494195
107040	26/07/2018--22:45:00	34.5	0	-0.0654782	0.829318	-0.55449
107100	26/07/2018--22:46:00	34.56	0	-0.0498082	0.829318	-0.569564
107160	26/07/2018--22:47:00	34.58	0	-0.159498	0.859282	-0.464047
107220	26/07/2018--22:48:00	34.6	5	-0.0498082	0.859282	-0.524342
107280	26/07/2018--22:49:00	34.57	0	-0.0811482	0.8443	-0.55449
107340	26/07/2018--22:50:00	34.57	1	-0.0498082	0.8443	-0.539416
107400	26/07/2018--22:51:00	34.61	0	-0.0654782	0.8443	-0.539416
107460	26/07/2018--22:52:00	34.64	0	-0.0654782	0.859282	-0.494195
107520	26/07/2018--22:53:00	34.6	16	-0.410218	0.859282	-0.192716
107580	26/07/2018--22:54:00	34.54	2	0.153902	0.979137	0.108763
107640	26/07/2018--22:55:00	34.5	1	-0.128158	0.979137	0.184132
107700	26/07/2018--22:56:00	34.4	1	0.247922	0.994119	0.21428
107760	26/07/2018--22:57:00	34.32	4	-0.253518	0.8443	-0.464047
107820	26/07/2018--22:58:00	34.32	1	-0.253518	0.769391	-0.584638
107880	26/07/2018--22:59:00	34.36	0	-0.222178	0.799355	-0.569564
107940	26/07/2018--23:00:00	34.41	2	-0.284858	0.769391	-0.584638
108000	26/07/2018--23:01:00	34.44	0	-0.253518	0.784373	-0.55449
108060	26/07/2018--23:02:00	34.45	0	-0.222178	0.754409	-0.614786
108120	26/07/2018--23:03:00	34.46	0	-0.222178	0.769391	-0.614786
108180	26/07/2018--23:04:00	34.52	0	-0.206508	0.784373	-0.584638
108240	26/07/2018--23:05:00	34.53	0	-0.206508	0.799355	-0.55449
108300	26/07/2018--23:06:00	34.55	0	-0.237848	0.829318	-0.524342
108360	26/07/2018--23:07:00	34.56	0	0.0285418	0.91921	-0.418825
108420	26/07/2018--23:08:00	34.58	0	-0.0811482	0.814337	-0.569564
108480	26/07/2018--23:09:00	34.5	0	-0.0654782	0.829318	-0.539416
108540	26/07/2018--23:10:00	34.47	0	-0.143828	0.8443	-0.524342
108600	26/07/2018--23:11:00	34.47	0	-0.0341382	0.829318	-0.584638
108660	26/07/2018--23:12:00	34.46	22	0.420292	0.934191	0.0936886
108720	26/07/2018--23:13:00	34.46	0	0.341942	0.934191	-0.177642
108780	26/07/2018--23:14:00	34.43	32	-0.598258	0.6795	-0.403751
108840	26/07/2018--23:15:00	34.47	1	-0.566918	0.694482	-0.418825
108900	26/07/2018--23:16:00	34.52	0	-0.566918	0.6795	-0.433899
108960	26/07/2018--23:17:00	34.53	4	-0.582588	0.6795	-0.418825
109020	26/07/2018--23:18:00	34.5	0	-0.598258	0.6795	-0.388677
109080	26/07/2018--23:19:00	34.5	2	-0.237848	0.874264	-0.418825
109140	26/07/2018--23:20:00	34.5	3	-0.284858	0.874264	-0.373603
109200	26/07/2018--23:21:00	34.45	0	-0.410218	0.8443	-0.328381
109260	26/07/2018--23:22:00	34.42	0	-0.504238	0.769391	-0.373603
109320	26/07/2018--23:23:00	34.43	0	-0.519908	0.769391	-0.373603
109380	26/07/2018--23:24:00	34.41	0	-0.425888	0.8443	-0.298233
109440	26/07/2018--23:25:00	34.39	0	-0.504238	0.739427	-0.418825
109500	26/07/2018--23:26:00	34.38	2	-0.566918	0.709464	-0.373603
109560	26/07/2018--23:27:00	34.3	1	-0.582588	0.724445	-0.328381
109620	26/07/2018--23:28:00	34.27	0	-0.535578	0.724445	-0.403751
109680	26/07/2018--23:29:00	34.25	2	-0.504238	0.739427	-0.448973
109740	26/07/2018--23:30:00	34.2	0	-0.519908	0.754409	-0.373603
109800	26/07/2018--23:31:00	34.18	0	-0.457228	0.754409	-0.448973
109860	26/07/2018--23:32:00	34.17	0	-0.488568	0.799355	-0.343455
109920	26/07/2018--23:33:00	34.21	0	-0.269188	0.904228	-0.343455
109980	26/07/2018--23:34:00	34.23	0	-0.457228	0.799355	-0.373603
110040	26/07/2018--23:35:00	34.22	3	-0.598258	0.724445	-0.313307
110100	26/07/2018--23:36:00	34.27	3	-0.457228	0.769391	-0.418825
110160	26/07/2018--23:37:00	34.21	2	-0.347538	0.8443	-0.373603
110220	26/07/2018--23:38:00	34.24	1	-0.331868	0.754409	-0.584638
110280	26/07/2018--23:39:00	34.3	0	-0.425888	0.769391	-0.464047
110340	26/07/2018--23:40:00	34.34	1	-0.457228	0.769391	-0.448973
110400	26/07/2018--23:41:00	34.33	0	-0.472898	0.769391	-0.418825
110460	26/07/2018--23:42:00	34.32	1	-0.566918	0.724445	-0.358529
110520	26/07/2018--23:43:00	34.3	3	-0.535578	0.724445	-0.433899
110580	26/07/2018--23:44:00	34.22	14	0.279262	0.994119	0.21428
110640	26/07/2018--23:45:00	34.17	11	-0.269188	0.889246	-0.373603
110700	26/07/2018--23:46:00	34.14	7	-0.378878	0.784373	-0.479121
110760	26/07/2018--23:47:00	34.18	8	-0.425888	0.889246	-0.147494
110820	26/07/2018--23:48:00	34.14	17	-0.582588	0.709464	-0.358529
110880	26/07/2018--23:49:00	34.13	0	-0.519908	0.769391	-0.358529
110940	26/07/2018--23:50:00	34.12	3	-0.488568	0.799355	-0.328381
111000	26/07/2018--23:51:00	34.07	1	-0.535578	0.754409	-0.343455
111060	26/07/2018--23:52:00	34.05	2	-0.519908	0.769391	-0.343455
111120	26/07/2018--23:53:00	34.04	0	-0.488568	0.784373	-0.358529
111180	26/07/2018--23:54:00	34.03	0	-0.519908	0.754409	-0.373603
111240	26/07/2018--23:55:00	34.05	0	-0.519908	0.754409	-0.373603
111300	26/07/2018--23:56:00	34.07	0	-0.472898	0.769391	-0.403751
111360	26/07/2018--23:57:00	34.06	2	-0.598258	0.694482	-0.358529
111420	26/07/2018--23:58:00	34	1	-0.269188	0.874264	-0.373603
111480	26/07/2018--23:59:00	33.99	1	-0.112488	0.769391	-0.614786
111540	27/07/2018--00:00:00	33.97	6	-0.175168	0.769391	-0.614786
111600	27/07/2018--00:01:00	33.91	1	-0.378878	0.859282	-0.358529
111660	27/07/2018--00:02:00	33.87	385	-0.284858	115.892	-0.343455
111720	27/07/2018--00:03:00	34.02	26	-0.551248	0.769391	0.0333929
111780	27/07/2018--00:04:00	34.16	347	-0.143828	0.979137	0.21428
111840	27/07/2018--00:05:00	34.09	12	0.216582	0.979137	0.153984
111900	27/07/2018--00:06:00	34.07	16	-0.0184682	0.874264	-0.539416
111960	27/07/2018--00:07:00	34.11	3	-0.128158	0.829318	-0.569564
112020	27/07/2018--00:08:00	34.1	0	-0.0811482	0.8443	-0.524342
112080	27/07/2018--00:09:00	34.12	3	-0.0811482	0.829318	-0.55449
112140	27/07/2018--00:10:00	34.15	9	-0.0968182	0.8443	-0.55449
112200	27/07/2018--00:11:00	34.13	6	-0.00279819	0.829318	-0.599712
112260	27/07/2018--00:12:00	34.13	6	-0.0968182	0.814337	-0.584638
112320	27/07/2018--00:13:00	34.13	0	-0.0341382	0.814337	-0.584638
112380	27/07/2018--00:14:00	34.13	2	-0.128158	0.934191	-0.418825
112440	27/07/2018--00:15:00	34.11	3	-0.316198	0.784373	-0.524342
112500	27/07/2018--00:16:00	34.1	8	-0.316198	0.814337	-0.479121
112560	27/07/2018--00:17:00	34.12	9	0.232252	0.934191	0.274576
112620	27/07/2018--00:18:00	34.11	9	0.216582	0.889246	0.410241
112680	27/07/2018--00:19:00	34.1	15	-0.488568	0.724445	-0.479121
112740	27/07/2018--00:20:00	34.14	3	-0.472898	0.859282	0.0936886
112800	27/07/2018--00:21:00	34.11	5	-0.331868	0.754409	-0.569564
112860	27/07/2018--00:22:00	34.09	1	-0.551248	0.784373	-0.222864
112920	27/07/2018--00:23:00	34.11	2	-0.566918	0.724445	-0.343455
112980	27/07/2018--00:24:00	34.11	2	-0.535578	0.724445	-0.418825
113040	27/07/2018--00:25:00	34.11	0	-0.425888	0.724445	-0.524342
113100	27/07/2018--00:26:00	34.11	1	-0.519908	0.754409	-0.373603
113160	27/07/2018--00:27:00	34.09	5	-0.504238	0.754409	-0.403751
113220	27/07/2018--00:28:00	34.09	4	-0.551248	0.754409	-0.328381
113280	27/07/2018--00:29:00	34.07	4	-0.410218	0.8443	-0.343455
113340	27/07/2018--00:30:00	34.1	3	-0.457228	0.799355	-0.358529
113400	27/07/2018--00:31:00	34.11	0	-0.472898	0.784373	-0.373603
113460	27/07/2018--00:32:00	34.1	9	-0.425888	0.799355	-0.403751
113520	27/07/2018--00:33:00	34.06	0	-0.410218	0.8443	-0.328381
113580	27/07/2018--00:34:00	34.02	0	0.0285418	0.949173	-0.313307
113640	27/07/2018--00:35:00	34.02	1	0.0285418	0.874264	-0.509268
113700	27/07/2018--00:36:00	34.04	0	-0.159498	0.979137	0.0333929
113760	27/07/2018--00:37:00	33.98	374	-0.739288	0.6795	0.0333929
113820	27/07/2018--00:38:00	34.04	32	0.0598818	0.949173	-0.433899
113880	27/07/2018--00:39:00	34.19	391	-0.284858	0.91921	-0.0269028
113940	27/07/2018--00:40:00	34.02	27	-0.269188	0.8443	-0.13242
114000	27/07/2018--00:41:00	34	8	-0.143828	0.8443	-0.524342
114060	27/07/2018--00:42:00	33.95	2	-0.206508	0.799355	-0.539416
114120	27/07/2018--00:43:00	33.93	0	-0.0968182	0.799355	-0.599712
114180	27/07/2018--00:44:00	33.96	0	-0.128158	0.814337	-0.584638
114240	27/07/2018--00:45:00	33.99	0	-0.0968182	0.829318	-0.569564
114300	27/07/2018--00:46:00	34	0	-0.0968182	0.814337	-0.584638
114360	27/07/2018--00:47:00	34.02	1	-0.253518	0.829318	-0.509268
114420	27/07/2018--00:48:00	34.06	9	-0.551248	0.724445	0.018319
114480	27/07/2018--00:49:00	34.09	8	0.294932	0.979137	-0.0721246
114540	27/07/2018--00:50:00	34.09	11	-0.190838	0.889246	-0.403751
114600	27/07/2018--00:51:00	34	0	-0.0968182	0.829318	-0.569564
114660	27/07/2018--00:52:00	33.94	43	0.404622	0.934191	-0.102272
114720	27/07/2018--00:53:00	34.05	15	-0.535578	0.769391	0.244428
114780	27/07/2018--00:54:00	34.07	23	0.357612	0.889246	0.244428
114840	27/07/2018--00:55:00	34.04	5	-0.0811482	103.906	0.153984
114900	27/07/2018--00:56:00	33.99	5	-0.488568	0.769391	-0.403751
114960	27/07/2018--00:57:00	34.04	0	-0.253518	0.874264	-0.388677
115020	27/07/2018--00:58:00	34.09	2	0.0755518	0.859282	-0.524342
115080	27/07/2018--00:59:00	34.2	0	-0.0341382	0.829318	-0.584638
115140	27/07/2018--01:00:00	34.25	1	-0.0341382	0.8443	-0.55449
115200	27/07/2018--01:01:00	34.31	5	0.200912	0.889246	-0.433899
115260	27/07/2018--01:02:00	34.35	0	-0.0341382	0.8443	-0.55449
115320	27/07/2018--01:03:00	34.36	4	-0.222178	0.829318	-0.509268
115380	27/07/2018--01:04:00	34.38	0	-0.0968182	0.829318	-0.55449
115440	27/07/2018--01:05:00	34.39	15	-0.519908	0.754409	-0.373603
115500	27/07/2018--01:06:00	34.41	1	-0.363208	0.724445	-0.569564
115560	27/07/2018--01:07:00	34.42	1	-0.551248	0.724445	-0.373603
115620	27/07/2018--01:08:00	34.41	0	-0.551248	0.724445	-0.388677
115680	27/07/2018--01:09:00	34.47	0	-0.535578	0.709464	-0.433899
115740	27/07/2018--01:10:00	34.45	2	-0.425888	0.724445	-0.524342
115800	27/07/2018--01:11:00	34.44	7	-0.582588	0.799355	-0.13242
115860	27/07/2018--01:12:00	34.45	4	0.576992	0.8443	0.00324504
115920	27/07/2018--01:13:00	34.47	30	-0.363208	0.904228	-0.13242
115980	27/07/2018--01:14:00	34.46	19	0.169572	0.91921	0.365019
116040	27/07/2018--01:15:00	34.48	15	0.357612	0.934191	-0.192716
116100	27/07/2018--01:16:00	34.48	16	-0.535578	0.829318	0.0333929
116160	27/07/2018--01:17:00	34.45	6	-0.488568	0.829318	-0.0419767
116220	27/07/2018--01:18:00	34.45	7	-0.284858	0.934191	-0.20779
116280	27/07/2018--01:19:00	34.47	9	-0.394548	0.904228	-0.0871985
116340	27/07/2018--01:20:00	34.57	175	-0.0811482	0.91921	-0.237938
116400	27/07/2018--01:21:00	34.5	31	0.232252	0.994119	-0.0269028
116460	27/07/2018--01:22:00	34.45	169	-0.00279819	0.979137	0.0333929
116520	27/07/2018--01:23:00	34.27	176	0.0755518	102.408	-0.102272
116580	27/07/2018--01:24:00	34.17	215	0.106892	112.896	-0.388677
116640	27/07/2018--01:25:00	34.1	353	0.0598818	0.934191	-0.388677
116700	27/07/2018--01:26:00	34.04	53	0.0912218	0.91921	-0.433899
116760	27/07/2018--01:27:00	34.08	45	-0.0968182	0.874264	-0.494195
116820	27/07/2018--01:28:00	34.16	28	-0.00279819	105.405	-0.117346
116880	27/07/2018--01:29:00	34.27	44	-0.159498	0.949173	-0.373603
116940	27/07/2018--01:30:00	34.44	139	0.0285418	10.091	-0.268086
117000	27/07/2018--01:31:00	34.52	270	0.0598818	102.408	0.018319
117060	27/07/2018--01:32:00	34.63	225	-0.0968182	114.394	-0.298233
117120	27/07/2018--01:33:00	34.64	461	-0.0498082	0.979137	-0.102272
117180	27/07/2018--01:34:00	34.65	69	-0.0184682	0.994119	-0.222864
117240	27/07/2018--01:35:00	34.7	234	-0.441558	126.379	-0.494195
117300	27/07/2018--01:36:00	34.67	136	-0.739288	0.634554	0.0936886
117360	27/07/2018--01:37:00	34.68	0	-0.754958	0.619572	0.0786147
117420	27/07/2018--01:38:00	34.71	0	-0.754958	0.619572	0.0635407
117480	27/07/2018--01:39:00	34.72	0	-0.770628	0.619572	0.0635407
117540	27/07/2018--01:40:00	34.74	0	-0.786298	0.604591	-0.0118289
117600	27/07/2018--01:41:00	34.75	0	-0.770628	0.604591	-0.0269028
117660	27/07/2018--01:42:00	34.75	0	-0.739288	0.634554	-0.0570507
117720	27/07/2018--01:43:00	34.77	0	-0.754958	0.634554	0.0786147
117780	27/07/2018--01:44:00	34.78	0	-0.723618	0.694482	-0.0419767
117840	27/07/2018--01:45:00	34.78	0	-0.770628	0.604591	-0.0118289
117900	27/07/2018--01:46:00	34.8	0	-0.739288	0.649536	-0.0570507
117960	27/07/2018--01:47:00	34.81	0	-0.770628	0.589609	0.108763
118020	27/07/2018--01:48:00	34.81	0	-0.786298	0.574627	0.108763
118080	27/07/2018--01:49:00	34.81	0	-0.786298	0.589609	0.108763
118140	27/07/2018--01:50:00	34.8	0	-0.786298	0.589609	0.0936886
118200	27/07/2018--01:51:00	34.8	0	-0.770628	0.604591	0.0936886
118260	27/07/2018--01:52:00	34.75	0	-0.566918	0.784373	0.259502
118320	27/07/2018--01:53:00	34.74	4	-0.786298	0.589609	0.123836
118380	27/07/2018--01:54:00	34.74	0	-0.770628	0.604591	0.108763
118440	27/07/2018--01:55:00	34.75	45	-0.927328	0.125171	0.440389
118500	27/07/2018--01:56:00	34.73	25	-0.942998	-0.0396294	0.365019
118560	27/07/2018--01:57:00	34.77	30	-0.911658	0.155135	0.500685
118620	27/07/2018--01:58:00	34.74	36	-0.770628	0.499718	0.229354
118680	27/07/2018--01:59:00	34.72	25	-0.410218	0.889246	-0.0269028
118740	27/07/2018--02:00:00	34.72	50	-0.504238	0.91921	-0.177642
118800	27/07/2018--02:01:00	34.7	242	-0.0811482	0.814337	-0.328381
118860	27/07/2018--02:02:00	34.61	93	0.247922	0.8443	-0.524342
118920	27/07/2018--02:03:00	34.57	0	0.200912	0.814337	-0.584638
118980	27/07/2018--02:04:00	34.64	0	0.279262	0.829318	-0.509268
119040	27/07/2018--02:05:00	34.69	0	0.216582	0.754409	-0.644934
119100	27/07/2018--02:06:00	34.77	0	0.185242	0.784373	-0.614786
119160	27/07/2018--02:07:00	34.87	0	0.185242	0.769391	-0.62986
119220	27/07/2018--02:08:00	34.91	0	0.185242	0.769391	-0.644934
119280	27/07/2018--02:09:00	34.99	0	0.185242	0.769391	-0.62986
119340	27/07/2018--02:10:00	35.05	0	0.169572	0.769391	-0.644934
119400	27/07/2018--02:11:00	35.13	0	0.185242	0.754409	-0.660008
119460	27/07/2018--02:12:00	35.18	0	0.185242	0.754409	-0.644934
119520	27/07/2018--02:13:00	35.23	2	0.357612	0.8443	-0.448973
119580	27/07/2018--02:14:00	35.28	0	0.373282	0.8443	-0.448973
119640	27/07/2018--02:15:00	35.33	0	0.373282	0.829318	-0.464047
119700	27/07/2018--02:16:00	35.36	0	0.373282	0.829318	-0.464047
119760	27/07/2018--02:17:00	35.4	0	0.373282	0.829318	-0.464047
119820	27/07/2018--02:18:00	35.43	0	0.373282	0.829318	-0.464047
119880	27/07/2018--02:19:00	35.46	4	0.498642	0.349899	-0.810747
119940	27/07/2018--02:20:00	35.44	0	0.529982	0.409826	-0.765525
120000	27/07/2018--02:21:00	35.4	134	0.0598818	10.091	-0.0419767
120060	27/07/2018--02:22:00	35.17	211	0.482972	0.0952073	-0.90119
120120	27/07/2018--02:23:00	35.01	0	0.451632	0.0802255	-0.90119
120180	27/07/2018--02:24:00	34.98	0	0.435962	0.0652436	-0.90119
120240	27/07/2018--02:25:00	35.01	0	0.435962	0.0652436	-0.916264
120300	27/07/2018--02:26:00	35.04	0	0.482972	0.0652436	-0.90119
120360	27/07/2018--02:27:00	35.07	0	0.467302	0.0652436	-0.90119
120420	27/07/2018--02:28:00	35.11	0	0.467302	0.0652436	-0.90119
120480	27/07/2018--02:29:00	35.17	0	0.451632	0.0802255	-0.886117
120540	27/07/2018--02:30:00	35.21	0	0.451632	0.125171	-0.90119
120600	27/07/2018--02:31:00	35.14	354	-0.598258	0.589609	0.455463
120660	27/07/2018--02:32:00	35.01	82	0.122562	0.27499	0.952902
120720	27/07/2018--02:33:00	34.93	1	0.0755518	0.304953	0.967976
120780	27/07/2018--02:34:00	34.91	0	0.0598818	0.289971	0.952902
120840	27/07/2018--02:35:00	34.88	0	0.0598818	0.289971	0.952902
120900	27/07/2018--02:36:00	34.84	0	0.0598818	0.289971	0.952902
120960	27/07/2018--02:37:00	34.84	0	0.0598818	0.289971	0.967976
121020	27/07/2018--02:38:00	34.83	0	0.0598818	0.289971	0.952902
121080	27/07/2018--02:39:00	34.84	0	0.0598818	0.289971	0.952902
121140	27/07/2018--02:40:00	34.82	0	0.0598818	0.304953	0.952902
121200	27/07/2018--02:41:00	34.8	0	0.0598818	0.289971	0.952902
121260	27/07/2018--02:42:00	34.82	0	0.0598818	0.304953	0.952902
121320	27/07/2018--02:43:00	34.8	0	0.0598818	0.289971	0.952902
121380	27/07/2018--02:44:00	34.8	0	0.0598818	0.304953	0.952902
121440	27/07/2018--02:45:00	34.82	0	0.0598818	0.289971	0.952902
121500	27/07/2018--02:46:00	34.81	0	0.0598818	0.289971	0.952902
121560	27/07/2018--02:47:00	34.81	0	0.0598818	0.289971	0.952902
121620	27/07/2018--02:48:00	34.79	0	0.0598818	0.304953	0.952902
121680	27/07/2018--02:49:00	34.79	0	0.0598818	0.304953	0.952902
121740	27/07/2018--02:50:00	34.8	0	0.0598818	0.289971	0.967976
121800	27/07/2018--02:51:00	34.8	0	0.0598818	0.27499	0.967976
121860	27/07/2018--02:52:00	34.8	0	0.0598818	0.27499	0.952902
121920	27/07/2018--02:53:00	34.79	0	0.0598818	0.289971	0.952902
121980	27/07/2018--02:54:00	34.79	0	0.0598818	0.289971	0.952902
122040	27/07/2018--02:55:00	34.79	0	0.0755518	0.27499	0.952902
122100	27/07/2018--02:56:00	34.79	0	0.0755518	0.289971	0.967976
122160	27/07/2018--02:57:00	34.79	0	0.0598818	0.289971	0.952902
122220	27/07/2018--02:58:00	34.77	0	0.185242	0.289971	0.937828
122280	27/07/2018--02:59:00	34.76	0	0.185242	0.304953	0.937828
122340	27/07/2018--03:00:00	34.75	0	0.200912	0.304953	0.937828
122400	27/07/2018--03:01:00	34.73	0	0.185242	0.289971	0.937828
122460	27/07/2018--03:02:00	34.71	0	0.200912	0.289971	0.937828
122520	27/07/2018--03:03:00	34.72	0	0.200912	0.304953	0.937828
122580	27/07/2018--03:04:00	34.71	0	0.185242	0.289971	0.937828
122640	27/07/2018--03:05:00	34.72	0	0.200912	0.304953	0.937828
122700	27/07/2018--03:06:00	34.71	0	0.200912	0.289971	0.922754
122760	27/07/2018--03:07:00	34.73	0	0.200912	0.289971	0.937828
122820	27/07/2018--03:08:00	34.71	0	0.200912	0.304953	0.937828
122880	27/07/2018--03:09:00	34.69	0	0.200912	0.289971	0.937828
122940	27/07/2018--03:10:00	34.68	0	0.216582	0.304953	0.937828
123000	27/07/2018--03:11:00	34.66	0	0.200912	0.289971	0.937828
123060	27/07/2018--03:12:00	34.66	0	0.200912	0.289971	0.937828
123120	27/07/2018--03:13:00	34.67	0	0.216582	0.289971	0.922754
123180	27/07/2018--03:14:00	34.67	2	0.185242	0.319935	0.922754
123240	27/07/2018--03:15:00	34.67	0	0.185242	0.304953	0.937828
123300	27/07/2018--03:16:00	34.66	0	0.185242	0.304953	0.937828
123360	27/07/2018--03:17:00	34.65	0	0.185242	0.304953	0.937828
123420	27/07/2018--03:18:00	34.65	0	0.153902	0.364881	0.922754
123480	27/07/2018--03:19:00	34.63	0	0.169572	0.304953	0.937828
123540	27/07/2018--03:20:00	34.62	0	0.169572	0.289971	0.937828
123600	27/07/2018--03:21:00	34.62	0	0.169572	0.304953	0.937828
123660	27/07/2018--03:22:00	34.6	0	0.169572	0.289971	0.952902
123720	27/07/2018--03:23:00	34.59	0	0.169572	0.304953	0.937828
123780	27/07/2018--03:24:00	34.61	0	0.169572	0.289971	0.937828
123840	27/07/2018--03:25:00	34.61	0	0.169572	0.289971	0.937828
123900	27/07/2018--03:26:00	34.59	0	0.169572	0.304953	0.937828
123960	27/07/2018--03:27:00	34.57	0	0.169572	0.304953	0.937828
124020	27/07/2018--03:28:00	34.59	0	0.169572	0.304953	0.937828
124080	27/07/2018--03:29:00	34.59	0	0.185242	0.334917	0.937828
124140	27/07/2018--03:30:00	34.57	0	0.185242	0.289971	0.952902
124200	27/07/2018--03:31:00	34.55	0	0.185242	0.289971	0.937828
124260	27/07/2018--03:32:00	34.55	0	0.169572	0.289971	0.937828
124320	27/07/2018--03:33:00	34.52	0	0.169572	0.289971	0.937828
124380	27/07/2018--03:34:00	34.54	0	0.169572	0.289971	0.937828
124440	27/07/2018--03:35:00	34.54	0	0.169572	0.289971	0.937828
124500	27/07/2018--03:36:00	34.54	0	0.185242	0.289971	0.922754
124560	27/07/2018--03:37:00	34.54	0	0.185242	0.289971	0.937828
124620	27/07/2018--03:38:00	34.52	0	0.200912	0.289971	0.937828
124680	27/07/2018--03:39:00	34.5	0	0.200912	0.289971	0.937828
124740	27/07/2018--03:40:00	34.51	0	0.200912	0.289971	0.937828
124800	27/07/2018--03:41:00	34.51	0	0.200912	0.289971	0.937828
124860	27/07/2018--03:42:00	34.51	0	0.200912	0.289971	0.937828
124920	27/07/2018--03:43:00	34.51	0	0.200912	0.289971	0.937828
124980	27/07/2018--03:44:00	34.5	0	0.200912	0.289971	0.937828
125040	27/07/2018--03:45:00	34.51	0	0.200912	0.289971	0.937828
125100	27/07/2018--03:46:00	34.52	0	0.200912	0.289971	0.937828
125160	27/07/2018--03:47:00	34.52	0	0.200912	0.289971	0.937828
125220	27/07/2018--03:48:00	34.52	0	0.200912	0.304953	0.937828
125280	27/07/2018--03:49:00	34.54	0	0.968741	0.0502617	0.199206
125340	27/07/2018--03:50:00	34.55	0	0.984411	0.0502617	0.184132
125400	27/07/2018--03:51:00	34.57	0	0.984411	0.0502617	0.199206
125460	27/07/2018--03:52:00	34.57	0	0.984411	0.0502617	0.184132
125520	27/07/2018--03:53:00	34.54	0	0.984411	0.0652436	0.184132
125580	27/07/2018--03:54:00	34.51	0	0.984411	0.0652436	0.184132
125640	27/07/2018--03:55:00	34.51	0	0.984411	0.0652436	0.184132
125700	27/07/2018--03:56:00	34.53	0	0.984411	0.0502617	0.184132
125760	27/07/2018--03:57:00	34.51	0	0.984411	0.0652436	0.184132
125820	27/07/2018--03:58:00	34.53	0	0.984411	0.0652436	0.184132
125880	27/07/2018--03:59:00	34.52	0	0.984411	0.0652436	0.184132
125940	27/07/2018--04:00:00	34.52	0	0.984411	0.0652436	0.199206
126000	27/07/2018--04:01:00	34.51	0	-0.0811482	0.260008	0.967976
126060	27/07/2018--04:02:00	34.47	0	-0.0811482	0.27499	0.967976
126120	27/07/2018--04:03:00	34.45	0	-0.0811482	0.27499	0.967976
126180	27/07/2018--04:04:00	34.42	0	-0.0811482	0.260008	0.967976
126240	27/07/2018--04:05:00	34.39	0	-0.0811482	0.260008	0.967976
126300	27/07/2018--04:06:00	34.39	0	-0.0811482	0.260008	0.967976
126360	27/07/2018--04:07:00	34.34	0	-0.0968182	0.260008	0.952902
126420	27/07/2018--04:08:00	34.37	0	-0.0968182	0.260008	0.967976
126480	27/07/2018--04:09:00	34.36	0	-0.0811482	0.27499	0.967976
126540	27/07/2018--04:10:00	34.4	0	0.0912218	0.319935	0.952902
126600	27/07/2018--04:11:00	34.39	0	0.0912218	0.319935	0.952902
126660	27/07/2018--04:12:00	34.4	0	0.106892	0.319935	0.937828
126720	27/07/2018--04:13:00	34.39	0	0.0912218	0.319935	0.937828
126780	27/07/2018--04:14:00	34.41	0	0.0912218	0.304953	0.952902
126840	27/07/2018--04:15:00	34.41	0	0.0912218	0.319935	0.937828
126900	27/07/2018--04:16:00	34.43	0	0.106892	0.304953	0.952902
126960	27/07/2018--04:17:00	34.44	0	0.0912218	0.304953	0.952902
127020	27/07/2018--04:18:00	34.46	0	0.0912218	0.304953	0.952902
127080	27/07/2018--04:19:00	34.45	0	0.106892	0.304953	0.952902
127140	27/07/2018--04:20:00	34.46	0	0.106892	0.319935	0.952902
127200	27/07/2018--04:21:00	34.48	0	0.0912218	0.319935	0.952902
127260	27/07/2018--04:22:00	34.49	0	0.106892	0.304953	0.952902
127320	27/07/2018--04:23:00	34.5	0	0.106892	0.304953	0.952902
127380	27/07/2018--04:24:00	34.49	0	0.106892	0.304953	0.937828
127440	27/07/2018--04:25:00	34.49	0	0.106892	0.319935	0.937828
127500	27/07/2018--04:26:00	34.49	0	0.0912218	0.304953	0.952902
127560	27/07/2018--04:27:00	34.48	0	0.106892	0.304953	0.937828
127620	27/07/2018--04:28:00	34.48	0	0.279262	0.394845	0.892607
127680	27/07/2018--04:29:00	34.48	0	0.138232	0.289971	0.952902
127740	27/07/2018--04:30:00	34.45	0	0.138232	0.304953	0.937828
127800	27/07/2018--04:31:00	34.44	0	0.138232	0.304953	0.937828
127860	27/07/2018--04:32:00	34.43	0	0.138232	0.289971	0.952902
127920	27/07/2018--04:33:00	34.39	0	0.138232	0.304953	0.952902
127980	27/07/2018--04:34:00	34.36	0	0.138232	0.304953	0.952902
128040	27/07/2018--04:35:00	34.37	0	0.138232	0.289971	0.952902
128100	27/07/2018--04:36:00	34.37	0	0.153902	0.304953	0.952902
128160	27/07/2018--04:37:00	34.37	0	0.153902	0.304953	0.937828
128220	27/07/2018--04:38:00	34.38	0	0.153902	0.304953	0.952902
128280	27/07/2018--04:39:00	34.38	0	0.138232	0.289971	0.952902
128340	27/07/2018--04:40:00	34.36	0	0.153902	0.304953	0.952902
128400	27/07/2018--04:41:00	34.37	0	0.138232	0.289971	0.937828
128460	27/07/2018--04:42:00	34.35	0	0.153902	0.304953	0.937828
128520	27/07/2018--04:43:00	34.34	0	0.138232	0.304953	0.937828
128580	27/07/2018--04:44:00	34.32	0	0.153902	0.304953	0.952902
128640	27/07/2018--04:45:00	34.3	0	0.138232	0.289971	0.952902
128700	27/07/2018--04:46:00	34.3	0	0.138232	0.304953	0.937828
128760	27/07/2018--04:47:00	34.31	0	0.153902	0.304953	0.937828
128820	27/07/2018--04:48:00	34.3	0	0.153902	0.304953	0.952902
128880	27/07/2018--04:49:00	34.32	0	0.0285418	0.289971	0.952902
128940	27/07/2018--04:50:00	34.31	0	0.0285418	0.289971	0.967976
129000	27/07/2018--04:51:00	34.28	0	0.0285418	0.27499	0.967976
129060	27/07/2018--04:52:00	34.27	0	0.0442118	0.27499	0.967976
129120	27/07/2018--04:53:00	34.26	0	0.0285418	0.289971	0.952902
129180	27/07/2018--04:54:00	34.25	0	0.0442118	0.27499	0.952902
129240	27/07/2018--04:55:00	34.25	0	0.0285418	0.27499	0.967976
129300	27/07/2018--04:56:00	34.25	0	0.0285418	0.27499	0.967976
129360	27/07/2018--04:57:00	34.23	0	0.0285418	0.27499	0.967976
129420	27/07/2018--04:58:00	34.22	0	0.0285418	0.27499	0.967976
129480	27/07/2018--04:59:00	34.16	0	0.0285418	0.27499	0.952902
129540	27/07/2018--05:00:00	34.13	0	0.0285418	0.289971	0.967976
