# Supplementary material for: A randomized cross-over trial investigating differences in 24-h personal air and skin temperatures using wearable sensors between two climatologically contrasting settings
Source: Sci Rep. 2021 Nov 10;11:22020. doi: 10.1038/s41598-021-01180-y (PMC8580978; doi:10.1038/s41598-021-01180-y)
Supplement: Supplementary file 2 — Supplementary Data. [file 41598_2021_1180_MOESM2_ESM.zip › New folder/new/T10_S2new.csv]

Index	Date	Temperature	Activity	X-axis	Y-axis	Z-axis	Marker
48720	18/08/2018--05:00:00	26.85	0	-0.210251	0.972829	-0.203523
48780	18/08/2018--05:01:00	26.83	0	-0.210251	0.972829	-0.203523
48840	18/08/2018--05:02:00	26.83	0	-0.210251	0.972829	-0.203523
48900	18/08/2018--05:03:00	26.82	0	-0.210251	0.972829	-0.203523
48960	18/08/2018--05:04:00	26.83	0	-0.210251	0.972829	-0.203523
49020	18/08/2018--05:05:00	26.81	0	-0.210251	0.972829	-0.203523
49080	18/08/2018--05:06:00	26.82	0	-0.210251	0.95798	-0.203523
49140	18/08/2018--05:07:00	26.8	0	-0.210251	0.972829	-0.203523
49200	18/08/2018--05:08:00	26.8	0	-0.210251	0.972829	-0.203523
49260	18/08/2018--05:09:00	26.79	0	-0.210251	0.95798	-0.2181
49320	18/08/2018--05:10:00	26.8	0	-0.210251	0.972829	-0.203523
49380	18/08/2018--05:11:00	26.78	0	-0.210251	0.972829	-0.203523
49440	18/08/2018--05:12:00	26.79	0	-0.210251	0.972829	-0.203523
49500	18/08/2018--05:13:00	26.79	0	-0.210251	0.972829	-0.203523
49560	18/08/2018--05:14:00	26.78	0	-0.210251	0.972829	-0.203523
49620	18/08/2018--05:15:00	26.77	0	-0.210251	0.972829	-0.203523
49680	18/08/2018--05:16:00	26.78	0	-0.210251	0.972829	-0.203523
49740	18/08/2018--05:17:00	26.77	0	-0.210251	0.972829	-0.2181
49800	18/08/2018--05:18:00	26.76	0	-0.210251	0.972829	-0.203523
49860	18/08/2018--05:19:00	26.75	0	-0.210251	0.972829	-0.203523
49920	18/08/2018--05:20:00	26.76	0	-0.210251	0.972829	-0.203523
49980	18/08/2018--05:21:00	26.75	0	-0.210251	0.972829	-0.203523
50040	18/08/2018--05:22:00	26.75	0	-0.210251	0.972829	-0.203523
50100	18/08/2018--05:23:00	26.75	0	-0.210251	0.972829	-0.203523
50160	18/08/2018--05:24:00	26.72	0	-0.210251	0.972829	-0.203523
50220	18/08/2018--05:25:00	26.72	0	-0.210251	0.972829	-0.203523
50280	18/08/2018--05:26:00	26.72	0	-0.210251	0.972829	-0.203523
50340	18/08/2018--05:27:00	26.71	0	-0.210251	0.972829	-0.203523
50400	18/08/2018--05:28:00	26.73	0	-0.210251	0.972829	-0.203523
50460	18/08/2018--05:29:00	26.7	0	-0.210251	0.972829	-0.203523
50520	18/08/2018--05:30:00	26.71	0	-0.210251	0.972829	-0.203523
50580	18/08/2018--05:31:00	26.71	0	-0.210251	0.972829	-0.203523
50640	18/08/2018--05:32:00	26.7	0	-0.210251	0.972829	-0.203523
50700	18/08/2018--05:33:00	26.7	0	-0.210251	0.972829	-0.203523
50760	18/08/2018--05:34:00	26.69	0	-0.210251	0.972829	-0.203523
50820	18/08/2018--05:35:00	26.7	0	-0.210251	0.972829	-0.203523
50880	18/08/2018--05:36:00	26.67	0	-0.210251	0.972829	-0.2181
50940	18/08/2018--05:37:00	26.67	0	-0.210251	0.972829	-0.203523
51000	18/08/2018--05:38:00	26.68	0	-0.210251	0.972829	-0.203523
51060	18/08/2018--05:39:00	26.68	0	-0.210251	0.972829	-0.203523
51120	18/08/2018--05:40:00	26.66	0	-0.210251	0.972829	-0.203523
51180	18/08/2018--05:41:00	26.66	0	-0.210251	0.972829	-0.203523
51240	18/08/2018--05:42:00	26.66	0	-0.210251	0.972829	-0.203523
51300	18/08/2018--05:43:00	26.67	0	-0.210251	0.972829	-0.203523
51360	18/08/2018--05:44:00	26.67	0	-0.210251	0.972829	-0.203523
51420	18/08/2018--05:45:00	26.68	0	-0.210251	0.972829	-0.203523
51480	18/08/2018--05:46:00	26.68	0	-0.210251	0.95798	-0.2181
51540	18/08/2018--05:47:00	26.67	0	-0.210251	0.972829	-0.203523
51600	18/08/2018--05:48:00	26.68	0	-0.225628	0.972829	-0.2181
51660	18/08/2018--05:49:00	26.69	0	-0.210251	0.972829	-0.203523
51720	18/08/2018--05:50:00	26.68	0	-0.210251	0.972829	-0.203523
51780	18/08/2018--05:51:00	26.68	0	-0.210251	0.972829	-0.2181
51840	18/08/2018--05:52:00	26.67	0	-0.210251	0.972829	-0.203523
51900	18/08/2018--05:53:00	26.66	0	-0.210251	0.972829	-0.203523
51960	18/08/2018--05:54:00	26.67	0	-0.210251	0.972829	-0.2181
52020	18/08/2018--05:55:00	26.67	0	-0.210251	0.972829	-0.2181
52080	18/08/2018--05:56:00	26.67	0	-0.210251	0.972829	-0.203523
52140	18/08/2018--05:57:00	26.68	0	-0.210251	0.972829	-0.203523
52200	18/08/2018--05:58:00	26.67	0	-0.210251	0.972829	-0.203523
52260	18/08/2018--05:59:00	26.68	0	-0.210251	0.972829	-0.203523
52320	18/08/2018--06:00:00	26.7	0	-0.210251	0.972829	-0.2181
52380	18/08/2018--06:01:00	26.68	0	-0.210251	0.95798	-0.203523
52440	18/08/2018--06:02:00	26.66	0	-0.210251	0.972829	-0.203523
52500	18/08/2018--06:03:00	26.67	0	-0.210251	0.972829	-0.203523
52560	18/08/2018--06:04:00	26.68	0	-0.210251	0.972829	-0.2181
52620	18/08/2018--06:05:00	26.66	0	-0.210251	0.972829	-0.2181
52680	18/08/2018--06:06:00	26.66	0	-0.210251	0.972829	-0.2181
52740	18/08/2018--06:07:00	26.66	0	-0.210251	0.972829	-0.2181
52800	18/08/2018--06:08:00	26.68	0	-0.210251	0.972829	-0.2181
52860	18/08/2018--06:09:00	26.67	0	-0.210251	0.972829	-0.203523
52920	18/08/2018--06:10:00	26.66	0	-0.210251	0.972829	-0.203523
52980	18/08/2018--06:11:00	26.66	0	-0.210251	0.972829	-0.203523
53040	18/08/2018--06:12:00	26.66	0	-0.210251	0.972829	-0.203523
53100	18/08/2018--06:13:00	26.64	0	-0.210251	0.972829	-0.203523
53160	18/08/2018--06:14:00	26.64	0	-0.210251	0.972829	-0.203523
53220	18/08/2018--06:15:00	26.64	0	-0.210251	0.972829	-0.203523
53280	18/08/2018--06:16:00	26.64	0	-0.210251	0.972829	-0.203523
53340	18/08/2018--06:17:00	26.65	0	-0.210251	0.972829	-0.203523
53400	18/08/2018--06:18:00	26.66	0	-0.210251	0.972829	-0.2181
53460	18/08/2018--06:19:00	26.64	0	-0.210251	0.972829	-0.203523
53520	18/08/2018--06:20:00	26.64	0	-0.210251	0.95798	-0.203523
53580	18/08/2018--06:21:00	26.63	0	-0.210251	0.972829	-0.203523
53640	18/08/2018--06:22:00	26.64	0	-0.210251	0.972829	-0.203523
53700	18/08/2018--06:23:00	26.64	0	-0.210251	0.972829	-0.203523
53760	18/08/2018--06:24:00	26.64	0	-0.210251	0.972829	-0.203523
53820	18/08/2018--06:25:00	26.65	0	-0.210251	0.972829	-0.203523
53880	18/08/2018--06:26:00	26.64	0	-0.210251	0.972829	-0.2181
53940	18/08/2018--06:27:00	26.64	0	-0.210251	0.972829	-0.203523
54000	18/08/2018--06:28:00	26.66	0	-0.210251	0.972829	-0.203523
54060	18/08/2018--06:29:00	26.64	0	-0.210251	0.972829	-0.203523
54120	18/08/2018--06:30:00	26.64	0	-0.210251	0.95798	-0.203523
54180	18/08/2018--06:31:00	26.67	0	-0.210251	0.972829	-0.2181
54240	18/08/2018--06:32:00	26.65	0	-0.210251	0.972829	-0.203523
54300	18/08/2018--06:33:00	26.66	0	-0.210251	0.972829	-0.2181
54360	18/08/2018--06:34:00	26.65	0	-0.210251	0.972829	-0.203523
54420	18/08/2018--06:35:00	26.65	0	-0.210251	0.972829	-0.203523
54480	18/08/2018--06:36:00	26.65	0	-0.210251	0.972829	-0.203523
54540	18/08/2018--06:37:00	26.63	0	-0.210251	0.972829	-0.203523
54600	18/08/2018--06:38:00	26.65	0	-0.210251	0.972829	-0.203523
54660	18/08/2018--06:39:00	26.64	0	-0.210251	0.972829	-0.203523
54720	18/08/2018--06:40:00	26.64	0	-0.210251	0.95798	-0.2181
54780	18/08/2018--06:41:00	26.64	0	-0.210251	0.972829	-0.203523
54840	18/08/2018--06:42:00	26.64	0	-0.210251	0.95798	-0.203523
54900	18/08/2018--06:43:00	26.63	0	-0.210251	0.972829	-0.203523
54960	18/08/2018--06:44:00	26.64	0	-0.210251	0.972829	-0.203523
55020	18/08/2018--06:45:00	26.64	0	-0.210251	0.972829	-0.203523
55080	18/08/2018--06:46:00	26.64	0	-0.210251	0.972829	-0.203523
55140	18/08/2018--06:47:00	26.65	0	-0.210251	0.972829	-0.2181
55200	18/08/2018--06:48:00	26.64	0	-0.210251	0.972829	-0.203523
55260	18/08/2018--06:49:00	26.64	0	-0.210251	0.972829	-0.203523
55320	18/08/2018--06:50:00	26.65	0	-0.210251	0.972829	-0.203523
55380	18/08/2018--06:51:00	26.66	0	-0.210251	0.972829	-0.203523
55440	18/08/2018--06:52:00	26.64	0	-0.210251	0.972829	-0.203523
55500	18/08/2018--06:53:00	26.64	0	-0.210251	0.972829	-0.2181
55560	18/08/2018--06:54:00	26.64	0	-0.210251	0.972829	-0.2181
55620	18/08/2018--06:55:00	26.64	0	-0.210251	0.972829	-0.203523
55680	18/08/2018--06:56:00	26.64	0	-0.210251	0.95798	-0.203523
55740	18/08/2018--06:57:00	26.65	0	-0.210251	0.972829	-0.203523
55800	18/08/2018--06:58:00	26.65	0	-0.210251	0.972829	-0.203523
55860	18/08/2018--06:59:00	26.65	0	-0.210251	0.95798	-0.2181
55920	18/08/2018--07:00:00	26.67	0	-0.210251	0.972829	-0.203523
55980	18/08/2018--07:01:00	26.66	0	-0.210251	0.972829	-0.203523
56040	18/08/2018--07:02:00	26.65	0	-0.210251	0.972829	-0.203523
56100	18/08/2018--07:03:00	26.64	0	-0.210251	0.972829	-0.203523
56160	18/08/2018--07:04:00	26.66	0	-0.210251	0.972829	-0.203523
56220	18/08/2018--07:05:00	26.64	0	-0.210251	0.972829	-0.203523
56280	18/08/2018--07:06:00	26.63	0	-0.210251	0.95798	-0.203523
56340	18/08/2018--07:07:00	26.61	0	-0.210251	0.972829	-0.203523
56400	18/08/2018--07:08:00	26.62	0	-0.210251	0.972829	-0.203523
56460	18/08/2018--07:09:00	26.62	0	-0.210251	0.972829	-0.203523
56520	18/08/2018--07:10:00	26.6	0	-0.210251	0.972829	-0.2181
56580	18/08/2018--07:11:00	26.61	0	-0.210251	0.972829	-0.203523
56640	18/08/2018--07:12:00	26.6	0	-0.210251	0.972829	-0.203523
56700	18/08/2018--07:13:00	26.56	0	-0.210251	0.972829	-0.203523
56760	18/08/2018--07:14:00	26.57	0	-0.210251	0.972829	-0.2181
56820	18/08/2018--07:15:00	26.58	0	-0.210251	0.972829	-0.2181
56880	18/08/2018--07:16:00	26.56	0	-0.210251	0.972829	-0.203523
56940	18/08/2018--07:17:00	26.53	0	-0.210251	0.972829	-0.203523
57000	18/08/2018--07:18:00	26.53	0	-0.210251	0.972829	-0.203523
57060	18/08/2018--07:19:00	26.55	0	-0.210251	0.95798	-0.203523
57120	18/08/2018--07:20:00	26.52	0	-0.210251	0.972829	-0.203523
57180	18/08/2018--07:21:00	26.53	0	-0.210251	0.972829	-0.203523
57240	18/08/2018--07:22:00	26.52	0	-0.210251	0.972829	-0.203523
57300	18/08/2018--07:23:00	26.52	0	-0.210251	0.972829	-0.2181
57360	18/08/2018--07:24:00	26.52	0	-0.210251	0.972829	-0.2181
57420	18/08/2018--07:25:00	26.52	0	-0.210251	0.972829	-0.203523
57480	18/08/2018--07:26:00	26.51	0	-0.210251	0.972829	-0.203523
57540	18/08/2018--07:27:00	26.52	0	-0.210251	0.972829	-0.203523
57600	18/08/2018--07:28:00	26.52	0	-0.210251	0.972829	-0.203523
57660	18/08/2018--07:29:00	26.54	0	-0.210251	0.972829	-0.203523
57720	18/08/2018--07:30:00	26.53	0	-0.210251	0.972829	-0.203523
57780	18/08/2018--07:31:00	26.53	0	-0.210251	0.972829	-0.203523
57840	18/08/2018--07:32:00	26.54	0	-0.210251	0.972829	-0.203523
57900	18/08/2018--07:33:00	26.54	0	-0.210251	0.972829	-0.2181
57960	18/08/2018--07:34:00	26.54	0	-0.210251	0.972829	-0.2181
58020	18/08/2018--07:35:00	26.54	0	-0.210251	0.972829	-0.203523
58080	18/08/2018--07:36:00	26.55	0	-0.210251	0.972829	-0.203523
58140	18/08/2018--07:37:00	26.55	0	-0.210251	0.972829	-0.203523
58200	18/08/2018--07:38:00	26.57	0	-0.210251	0.972829	-0.2181
58260	18/08/2018--07:39:00	26.55	0	-0.210251	0.972829	-0.203523
58320	18/08/2018--07:40:00	26.57	0	-0.210251	0.972829	-0.203523
58380	18/08/2018--07:41:00	26.57	0	-0.210251	0.972829	-0.203523
58440	18/08/2018--07:42:00	26.57	0	-0.210251	0.972829	-0.2181
58500	18/08/2018--07:43:00	26.57	0	-0.210251	0.972829	-0.203523
58560	18/08/2018--07:44:00	26.58	0	-0.210251	0.972829	-0.2181
58620	18/08/2018--07:45:00	26.59	0	-0.210251	0.972829	-0.2181
58680	18/08/2018--07:46:00	26.58	0	-0.210251	0.972829	-0.203523
58740	18/08/2018--07:47:00	26.59	0	-0.210251	0.972829	-0.2181
58800	18/08/2018--07:48:00	26.61	0	-0.210251	0.972829	-0.2181
58860	18/08/2018--07:49:00	26.59	0	-0.210251	0.972829	-0.203523
58920	18/08/2018--07:50:00	26.61	0	-0.225628	0.972829	-0.2181
58980	18/08/2018--07:51:00	26.61	0	-0.210251	0.972829	-0.2181
59040	18/08/2018--07:52:00	26.62	0	-0.210251	0.972829	-0.203523
59100	18/08/2018--07:53:00	26.63	0	-0.210251	0.972829	-0.203523
59160	18/08/2018--07:54:00	26.65	0	-0.210251	0.972829	-0.203523
59220	18/08/2018--07:55:00	26.64	0	-0.210251	0.95798	-0.203523
59280	18/08/2018--07:56:00	26.64	0	-0.210251	0.95798	-0.203523
59340	18/08/2018--07:57:00	26.65	0	-0.210251	0.95798	-0.203523
59400	18/08/2018--07:58:00	26.66	0	-0.210251	0.972829	-0.203523
59460	18/08/2018--07:59:00	26.68	0	-0.225628	0.95798	-0.203523
59520	18/08/2018--08:00:00	26.67	0	-0.210251	0.972829	-0.2181
59580	18/08/2018--08:01:00	26.68	0	-0.210251	0.972829	-0.203523
59640	18/08/2018--08:02:00	26.69	0	-0.210251	0.972829	-0.203523
59700	18/08/2018--08:03:00	26.69	0	-0.210251	0.972829	-0.203523
59760	18/08/2018--08:04:00	26.7	0	-0.210251	0.972829	-0.203523
59820	18/08/2018--08:05:00	26.68	0	-0.210251	0.972829	-0.203523
59880	18/08/2018--08:06:00	26.71	0	-0.210251	0.972829	-0.203523
59940	18/08/2018--08:07:00	26.72	0	-0.210251	0.95798	-0.203523
60000	18/08/2018--08:08:00	26.72	0	-0.210251	0.972829	-0.203523
60060	18/08/2018--08:09:00	26.71	0	-0.210251	0.972829	-0.203523
60120	18/08/2018--08:10:00	26.73	0	-0.210251	0.972829	-0.2181
60180	18/08/2018--08:11:00	26.73	0	-0.210251	0.972829	-0.203523
60240	18/08/2018--08:12:00	26.73	0	-0.210251	0.972829	-0.2181
60300	18/08/2018--08:13:00	26.74	0	-0.210251	0.972829	-0.203523
60360	18/08/2018--08:14:00	26.75	0	-0.210251	0.972829	-0.2181
60420	18/08/2018--08:15:00	26.77	0	-0.210251	0.972829	-0.203523
60480	18/08/2018--08:16:00	26.77	0	-0.210251	0.972829	-0.203523
60540	18/08/2018--08:17:00	26.78	0	-0.210251	0.972829	-0.203523
60600	18/08/2018--08:18:00	26.78	0	-0.210251	0.972829	-0.203523
60660	18/08/2018--08:19:00	26.78	0	-0.210251	0.972829	-0.203523
60720	18/08/2018--08:20:00	26.79	0	-0.210251	0.972829	-0.203523
60780	18/08/2018--08:21:00	26.79	0	-0.210251	0.95798	-0.203523
60840	18/08/2018--08:22:00	26.82	0	-0.210251	0.95798	-0.2181
60900	18/08/2018--08:23:00	26.8	0	-0.210251	0.972829	-0.203523
60960	18/08/2018--08:24:00	26.81	0	-0.210251	0.972829	-0.203523
61020	18/08/2018--08:25:00	26.82	0	-0.210251	0.972829	-0.203523
61080	18/08/2018--08:26:00	26.84	0	-0.210251	0.972829	-0.203523
61140	18/08/2018--08:27:00	26.83	0	-0.210251	0.972829	-0.203523
61200	18/08/2018--08:28:00	26.86	0	-0.210251	0.972829	-0.2181
61260	18/08/2018--08:29:00	26.86	0	-0.210251	0.972829	-0.203523
61320	18/08/2018--08:30:00	26.84	0	-0.210251	0.972829	-0.2181
61380	18/08/2018--08:31:00	26.88	0	-0.210251	0.972829	-0.203523
61440	18/08/2018--08:32:00	26.88	0	-0.210251	0.95798	-0.203523
61500	18/08/2018--08:33:00	26.87	0	-0.210251	0.972829	-0.203523
61560	18/08/2018--08:34:00	26.89	0	-0.210251	0.95798	-0.203523
61620	18/08/2018--08:35:00	26.88	0	-0.210251	0.972829	-0.203523
61680	18/08/2018--08:36:00	26.88	0	-0.210251	0.972829	-0.2181
61740	18/08/2018--08:37:00	26.91	0	-0.210251	0.972829	-0.203523
61800	18/08/2018--08:38:00	26.9	0	-0.210251	0.95798	-0.2181
61860	18/08/2018--08:39:00	26.91	0	-0.210251	0.972829	-0.203523
61920	18/08/2018--08:40:00	26.93	0	-0.210251	0.972829	-0.203523
61980	18/08/2018--08:41:00	26.94	0	-0.210251	0.972829	-0.203523
62040	18/08/2018--08:42:00	26.94	0	-0.210251	0.972829	-0.2181
62100	18/08/2018--08:43:00	26.93	0	-0.210251	0.972829	-0.203523
62160	18/08/2018--08:44:00	26.96	0	-0.210251	0.972829	-0.203523
62220	18/08/2018--08:45:00	26.97	0	-0.225628	0.972829	-0.203523
62280	18/08/2018--08:46:00	26.96	0	-0.210251	0.972829	-0.203523
62340	18/08/2018--08:47:00	26.97	0	-0.210251	0.95798	-0.203523
62400	18/08/2018--08:48:00	26.98	0	-0.210251	0.95798	-0.203523
62460	18/08/2018--08:49:00	26.98	0	-0.210251	0.972829	-0.203523
62520	18/08/2018--08:50:00	27	0	-0.210251	0.972829	-0.203523
62580	18/08/2018--08:51:00	26.98	0	-0.210251	0.972829	-0.203523
62640	18/08/2018--08:52:00	26.99	0	-0.210251	0.972829	-0.2181
62700	18/08/2018--08:53:00	26.98	0	-0.210251	0.972829	-0.203523
62760	18/08/2018--08:54:00	27	0	-0.210251	0.95798	-0.203523
62820	18/08/2018--08:55:00	27.01	0	-0.210251	0.95798	-0.203523
62880	18/08/2018--08:56:00	27	0	-0.225628	0.972829	-0.203523
62940	18/08/2018--08:57:00	27.01	0	-0.210251	0.95798	-0.203523
63000	18/08/2018--08:58:00	27.03	0	-0.210251	0.972829	-0.2181
63060	18/08/2018--08:59:00	27.02	0	-0.210251	0.95798	-0.203523
63120	18/08/2018--09:00:00	27.02	0	-0.210251	0.972829	-0.203523
63180	18/08/2018--09:01:00	27.02	0	-0.210251	0.972829	-0.203523
63240	18/08/2018--09:02:00	27.02	0	-0.210251	0.972829	-0.203523
63300	18/08/2018--09:03:00	27.04	0	-0.210251	0.972829	-0.203523
63360	18/08/2018--09:04:00	27.04	0	-0.210251	0.972829	-0.203523
63420	18/08/2018--09:05:00	27.05	0	-0.210251	0.972829	-0.203523
63480	18/08/2018--09:06:00	27.04	0	-0.210251	0.972829	-0.203523
63540	18/08/2018--09:07:00	27.05	0	-0.210251	0.972829	-0.203523
63600	18/08/2018--09:08:00	27.06	0	-0.210251	0.972829	-0.2181
63660	18/08/2018--09:09:00	27.05	0	-0.210251	0.972829	-0.2181
63720	18/08/2018--09:10:00	27.06	0	-0.210251	0.972829	-0.203523
63780	18/08/2018--09:11:00	27.05	0	-0.210251	0.972829	-0.203523
63840	18/08/2018--09:12:00	27.07	0	-0.210251	0.972829	-0.203523
63900	18/08/2018--09:13:00	27.09	0	-0.210251	0.972829	-0.203523
63960	18/08/2018--09:14:00	27.07	0	-0.210251	0.972829	-0.203523
64020	18/08/2018--09:15:00	27.09	0	-0.210251	0.972829	-0.2181
64080	18/08/2018--09:16:00	27.09	0	-0.210251	0.972829	-0.2181
64140	18/08/2018--09:17:00	27.11	0	-0.210251	0.972829	-0.203523
64200	18/08/2018--09:18:00	27.1	0	-0.210251	0.972829	-0.2181
64260	18/08/2018--09:19:00	27.11	0	-0.210251	0.972829	-0.2181
64320	18/08/2018--09:20:00	27.11	0	-0.210251	0.95798	-0.203523
64380	18/08/2018--09:21:00	27.11	0	-0.210251	0.95798	-0.203523
64440	18/08/2018--09:22:00	27.12	0	-0.210251	0.95798	-0.203523
64500	18/08/2018--09:23:00	27.14	0	-0.210251	0.95798	-0.203523
64560	18/08/2018--09:24:00	27.13	0	-0.210251	0.972829	-0.203523
64620	18/08/2018--09:25:00	27.14	0	-0.210251	0.972829	-0.203523
64680	18/08/2018--09:26:00	27.14	0	-0.210251	0.972829	-0.2181
64740	18/08/2018--09:27:00	27.15	0	-0.210251	0.972829	-0.203523
64800	18/08/2018--09:28:00	27.16	0	-0.210251	0.972829	-0.2181
64860	18/08/2018--09:29:00	27.16	0	-0.210251	0.972829	-0.203523
64920	18/08/2018--09:30:00	27.16	0	-0.210251	0.972829	-0.2181
64980	18/08/2018--09:31:00	27.18	0	-0.210251	0.972829	-0.203523
65040	18/08/2018--09:32:00	27.18	0	-0.210251	0.972829	-0.203523
65100	18/08/2018--09:33:00	27.19	0	-0.210251	0.95798	-0.2181
65160	18/08/2018--09:34:00	27.2	0	-0.210251	0.972829	-0.2181
65220	18/08/2018--09:35:00	27.18	0	-0.210251	0.972829	-0.203523
65280	18/08/2018--09:36:00	27.19	0	-0.210251	0.972829	-0.203523
65340	18/08/2018--09:37:00	27.18	0	-0.210251	0.972829	-0.203523
65400	18/08/2018--09:38:00	27.19	0	-0.210251	0.95798	-0.203523
65460	18/08/2018--09:39:00	27.17	0	-0.210251	0.972829	-0.203523
65520	18/08/2018--09:40:00	27.16	0	-0.210251	0.972829	-0.203523
65580	18/08/2018--09:41:00	27.16	0	-0.210251	0.972829	-0.203523
65640	18/08/2018--09:42:00	27.15	0	-0.210251	0.972829	-0.203523
65700	18/08/2018--09:43:00	27.13	0	-0.210251	0.95798	-0.203523
65760	18/08/2018--09:44:00	27.11	0	-0.210251	0.972829	-0.2181
65820	18/08/2018--09:45:00	27.07	0	-0.210251	0.972829	-0.2181
65880	18/08/2018--09:46:00	27.06	0	-0.225628	0.95798	-0.203523
65940	18/08/2018--09:47:00	27.04	0	-0.210251	0.95798	-0.2181
66000	18/08/2018--09:48:00	26.99	0	-0.210251	0.95798	-0.203523
66060	18/08/2018--09:49:00	26.98	0	-0.210251	0.972829	-0.203523
66120	18/08/2018--09:50:00	26.93	0	-0.210251	0.972829	-0.2181
66180	18/08/2018--09:51:00	26.92	0	-0.210251	0.972829	-0.2181
66240	18/08/2018--09:52:00	26.91	0	-0.210251	0.972829	-0.203523
66300	18/08/2018--09:53:00	26.88	0	-0.210251	0.972829	-0.203523
66360	18/08/2018--09:54:00	26.85	0	-0.210251	0.972829	-0.203523
66420	18/08/2018--09:55:00	26.84	0	-0.210251	0.972829	-0.203523
66480	18/08/2018--09:56:00	26.81	0	-0.210251	0.972829	-0.203523
66540	18/08/2018--09:57:00	26.81	0	-0.210251	0.972829	-0.2181
66600	18/08/2018--09:58:00	26.79	0	-0.210251	0.972829	-0.2181
66660	18/08/2018--09:59:00	26.78	0	-0.210251	0.972829	-0.2181
66720	18/08/2018--10:00:00	26.78	0	-0.210251	0.972829	-0.203523
66780	18/08/2018--10:01:00	26.78	0	-0.210251	0.972829	-0.203523
66840	18/08/2018--10:02:00	26.76	0	-0.210251	0.972829	-0.203523
66900	18/08/2018--10:03:00	26.76	0	-0.210251	0.95798	-0.2181
66960	18/08/2018--10:04:00	26.75	0	-0.210251	0.972829	-0.203523
67020	18/08/2018--10:05:00	26.74	0	-0.210251	0.972829	-0.203523
67080	18/08/2018--10:06:00	26.73	0	-0.210251	0.95798	-0.203523
67140	18/08/2018--10:07:00	26.71	0	-0.210251	0.972829	-0.203523
67200	18/08/2018--10:08:00	26.73	0	-0.210251	0.95798	-0.203523
67260	18/08/2018--10:09:00	26.71	0	-0.210251	0.972829	-0.203523
67320	18/08/2018--10:10:00	26.71	0	-0.210251	0.972829	-0.203523
67380	18/08/2018--10:11:00	26.71	0	-0.210251	0.972829	-0.203523
67440	18/08/2018--10:12:00	26.73	3	-0.148743	0.987678	-0.159793
67500	18/08/2018--10:13:00	26.73	0	-0.16412	0.987678	-0.159793
67560	18/08/2018--10:14:00	26.77	0	-0.16412	0.987678	-0.159793
67620	18/08/2018--10:15:00	26.78	0	-0.16412	0.987678	-0.159793
67680	18/08/2018--10:16:00	26.79	0	-0.16412	0.987678	-0.159793
67740	18/08/2018--10:17:00	26.79	0	-0.148743	0.987678	-0.159793
67800	18/08/2018--10:18:00	26.77	0	-0.16412	0.987678	-0.159793
67860	18/08/2018--10:19:00	26.78	0	-0.16412	0.987678	-0.159793
67920	18/08/2018--10:20:00	26.77	0	-0.148743	0.987678	-0.159793
67980	18/08/2018--10:21:00	26.77	0	-0.16412	0.987678	-0.17437
68040	18/08/2018--10:22:00	26.74	0	-0.16412	0.987678	-0.159793
68100	18/08/2018--10:23:00	26.75	0	-0.148743	0.987678	-0.159793
68160	18/08/2018--10:24:00	26.73	0	-0.148743	0.987678	-0.159793
68220	18/08/2018--10:25:00	26.73	0	-0.16412	0.987678	-0.159793
68280	18/08/2018--10:26:00	26.71	0	-0.16412	0.987678	-0.159793
68340	18/08/2018--10:27:00	26.71	0	-0.16412	0.987678	-0.159793
68400	18/08/2018--10:28:00	26.69	0	-0.16412	0.987678	-0.159793
68460	18/08/2018--10:29:00	26.69	0	-0.148743	0.987678	-0.159793
68520	18/08/2018--10:30:00	26.68	0	-0.148743	0.987678	-0.159793
68580	18/08/2018--10:31:00	26.67	0	-0.148743	0.987678	-0.159793
68640	18/08/2018--10:32:00	26.66	0	-0.16412	0.987678	-0.159793
68700	18/08/2018--10:33:00	26.67	0	-0.16412	0.987678	-0.159793
68760	18/08/2018--10:34:00	26.64	0	-0.16412	0.987678	-0.159793
68820	18/08/2018--10:35:00	26.64	0	-0.16412	0.987678	-0.159793
68880	18/08/2018--10:36:00	26.65	0	-0.148743	0.987678	-0.159793
68940	18/08/2018--10:37:00	26.66	0	-0.148743	0.987678	-0.159793
69000	18/08/2018--10:38:00	26.68	0	-0.16412	0.987678	-0.159793
69060	18/08/2018--10:39:00	26.69	0	-0.148743	0.987678	-0.159793
69120	18/08/2018--10:40:00	26.7	0	-0.16412	0.987678	-0.159793
69180	18/08/2018--10:41:00	26.74	0	-0.16412	0.987678	-0.159793
69240	18/08/2018--10:42:00	26.76	0	-0.16412	0.987678	-0.159793
69300	18/08/2018--10:43:00	26.77	0	-0.16412	0.987678	-0.159793
69360	18/08/2018--10:44:00	26.8	0	-0.16412	0.987678	-0.159793
69420	18/08/2018--10:45:00	26.81	0	-0.16412	0.987678	-0.159793
69480	18/08/2018--10:46:00	26.84	0	-0.148743	0.987678	-0.159793
69540	18/08/2018--10:47:00	26.86	0	-0.16412	0.987678	-0.159793
69600	18/08/2018--10:48:00	26.88	0	-0.16412	0.987678	-0.159793
69660	18/08/2018--10:49:00	26.89	0	-0.16412	0.987678	-0.159793
69720	18/08/2018--10:50:00	26.91	0	-0.148743	0.987678	-0.159793
69780	18/08/2018--10:51:00	26.92	0	-0.148743	0.987678	-0.159793
69840	18/08/2018--10:52:00	26.95	0	-0.148743	0.987678	-0.159793
69900	18/08/2018--10:53:00	26.94	0	-0.16412	0.987678	-0.159793
69960	18/08/2018--10:54:00	26.95	0	-0.16412	0.987678	-0.159793
70020	18/08/2018--10:55:00	26.95	0	-0.16412	0.987678	-0.159793
70080	18/08/2018--10:56:00	26.96	0	-0.16412	0.987678	-0.159793
70140	18/08/2018--10:57:00	26.96	0	-0.148743	0.987678	-0.159793
70200	18/08/2018--10:58:00	26.97	0	-0.16412	0.987678	-0.159793
70260	18/08/2018--10:59:00	26.98	0	-0.148743	0.987678	-0.159793
70320	18/08/2018--11:00:00	27	0	-0.148743	0.987678	-0.159793
70380	18/08/2018--11:01:00	27	0	-0.148743	0.987678	-0.159793
70440	18/08/2018--11:02:00	27.03	0	-0.16412	0.987678	-0.159793
70500	18/08/2018--11:03:00	27.04	0	-0.16412	0.987678	-0.159793
70560	18/08/2018--11:04:00	27.03	0	-0.16412	0.987678	-0.159793
70620	18/08/2018--11:05:00	27.07	0	-0.16412	0.987678	-0.159793
70680	18/08/2018--11:06:00	27.06	0	-0.16412	0.987678	-0.159793
70740	18/08/2018--11:07:00	27.07	0	-0.16412	0.987678	-0.159793
70800	18/08/2018--11:08:00	27.07	0	-0.16412	0.987678	-0.159793
70860	18/08/2018--11:09:00	27.11	0	-0.16412	0.987678	-0.159793
70920	18/08/2018--11:10:00	27.1	0	-0.148743	0.987678	-0.159793
70980	18/08/2018--11:11:00	27.13	0	-0.148743	0.987678	-0.159793
71040	18/08/2018--11:12:00	27.11	0	-0.16412	0.987678	-0.159793
71100	18/08/2018--11:13:00	27.12	0	-0.16412	0.987678	-0.159793
71160	18/08/2018--11:14:00	27.13	0	-0.16412	0.987678	-0.159793
71220	18/08/2018--11:15:00	27.13	0	-0.16412	0.987678	-0.159793
71280	18/08/2018--11:16:00	27.15	0	-0.148743	0.987678	-0.159793
71340	18/08/2018--11:17:00	27.16	0	-0.16412	0.987678	-0.159793
71400	18/08/2018--11:18:00	27.16	0	-0.148743	0.987678	-0.159793
71460	18/08/2018--11:19:00	27.17	0	-0.16412	0.987678	-0.159793
71520	18/08/2018--11:20:00	27.18	0	-0.148743	0.987678	-0.159793
71580	18/08/2018--11:21:00	27.18	0	-0.148743	0.987678	-0.159793
71640	18/08/2018--11:22:00	27.19	0	-0.16412	0.987678	-0.159793
71700	18/08/2018--11:23:00	27.19	0	-0.16412	0.987678	-0.159793
71760	18/08/2018--11:24:00	27.18	0	-0.16412	0.987678	-0.159793
71820	18/08/2018--11:25:00	27.2	0	-0.16412	0.987678	-0.159793
71880	18/08/2018--11:26:00	27.19	0	-0.16412	0.987678	-0.159793
71940	18/08/2018--11:27:00	27.17	0	-0.148743	0.987678	-0.159793
72000	18/08/2018--11:28:00	27.19	0	-0.16412	0.987678	-0.159793
72060	18/08/2018--11:29:00	27.2	0	-0.148743	0.987678	-0.159793
72120	18/08/2018--11:30:00	27.2	0	-0.16412	0.987678	-0.159793
72180	18/08/2018--11:31:00	27.18	0	-0.16412	0.987678	-0.159793
72240	18/08/2018--11:32:00	27.18	0	-0.148743	0.987678	-0.159793
72300	18/08/2018--11:33:00	27.19	0	-0.148743	0.987678	-0.159793
72360	18/08/2018--11:34:00	27.18	0	-0.16412	0.987678	-0.159793
72420	18/08/2018--11:35:00	27.21	0	-0.16412	0.987678	-0.159793
72480	18/08/2018--11:36:00	27.21	0	-0.16412	0.987678	-0.159793
72540	18/08/2018--11:37:00	27.2	0	-0.16412	0.987678	-0.159793
72600	18/08/2018--11:38:00	27.21	0	-0.16412	0.987678	-0.159793
72660	18/08/2018--11:39:00	27.21	0	-0.16412	0.987678	-0.159793
72720	18/08/2018--11:40:00	27.2	0	-0.133366	0.987678	-0.159793
72780	18/08/2018--11:41:00	27.22	0	-0.133366	0.987678	-0.159793
72840	18/08/2018--11:42:00	27.25	0	-0.133366	0.987678	-0.159793
72900	18/08/2018--11:43:00	27.25	0	-0.133366	0.987678	-0.159793
72960	18/08/2018--11:44:00	27.28	0	-0.133366	0.987678	-0.145217
73020	18/08/2018--11:45:00	27.27	0	-0.117989	100.253	-0.145217
73080	18/08/2018--11:46:00	27.32	0	-0.117989	100.253	-0.159793
73140	18/08/2018--11:47:00	27.32	0	-0.117989	0.987678	-0.145217
73200	18/08/2018--11:48:00	27.33	0	-0.117989	0.987678	-0.145217
73260	18/08/2018--11:49:00	27.35	0	-0.117989	0.987678	-0.145217
73320	18/08/2018--11:50:00	27.32	0	-0.117989	0.987678	-0.145217
73380	18/08/2018--11:51:00	27.32	0	-0.117989	100.253	-0.159793
73440	18/08/2018--11:52:00	27.32	0	-0.117989	100.253	-0.145217
73500	18/08/2018--11:53:00	27.31	0	-0.117989	100.253	-0.159793
73560	18/08/2018--11:54:00	27.28	0	-0.117989	100.253	-0.159793
73620	18/08/2018--11:55:00	27.29	0	-0.117989	100.253	-0.145217
73680	18/08/2018--11:56:00	27.28	0	-0.117989	0.987678	-0.159793
73740	18/08/2018--11:57:00	27.28	0	-0.117989	100.253	-0.145217
73800	18/08/2018--11:58:00	27.28	0	-0.117989	0.987678	-0.159793
73860	18/08/2018--11:59:00	27.26	0	-0.117989	0.987678	-0.145217
73920	18/08/2018--12:00:00	27.25	0	-0.117989	0.987678	-0.145217
73980	18/08/2018--12:01:00	27.27	0	-0.117989	100.253	-0.145217
74040	18/08/2018--12:02:00	27.25	0	-0.117989	0.987678	-0.145217
74100	18/08/2018--12:03:00	27.23	0	-0.117989	100.253	-0.159793
74160	18/08/2018--12:04:00	27.22	0	-0.117989	0.987678	-0.159793
74220	18/08/2018--12:05:00	27.21	0	-0.117989	0.987678	-0.145217
74280	18/08/2018--12:06:00	27.17	0	-0.117989	100.253	-0.159793
74340	18/08/2018--12:07:00	27.13	0	-0.117989	100.253	-0.159793
74400	18/08/2018--12:08:00	27.1	0	-0.117989	0.987678	-0.145217
74460	18/08/2018--12:09:00	27.07	0	-0.117989	100.253	-0.145217
74520	18/08/2018--12:10:00	27.02	0	-0.117989	100.253	-0.145217
74580	18/08/2018--12:11:00	27.02	0	-0.117989	0.987678	-0.145217
74640	18/08/2018--12:12:00	26.99	0	-0.117989	100.253	-0.145217
74700	18/08/2018--12:13:00	26.97	0	-0.117989	0.987678	-0.145217
74760	18/08/2018--12:14:00	26.99	0	-0.117989	0.987678	-0.145217
74820	18/08/2018--12:15:00	26.97	0	-0.117989	0.987678	-0.159793
74880	18/08/2018--12:16:00	26.98	0	-0.117989	100.253	-0.159793
74940	18/08/2018--12:17:00	26.99	0	-0.117989	100.253	-0.159793
75000	18/08/2018--12:18:00	26.98	0	-0.117989	100.253	-0.145217
75060	18/08/2018--12:19:00	27	0	-0.117989	100.253	-0.159793
75120	18/08/2018--12:20:00	27.01	0	-0.117989	100.253	-0.145217
75180	18/08/2018--12:21:00	27.02	0	-0.117989	0.987678	-0.145217
75240	18/08/2018--12:22:00	27.01	0	-0.117989	100.253	-0.145217
75300	18/08/2018--12:23:00	27.04	0	-0.117989	100.253	-0.145217
75360	18/08/2018--12:24:00	27.03	0	-0.117989	100.253	-0.145217
75420	18/08/2018--12:25:00	27.06	0	-0.117989	0.987678	-0.145217
75480	18/08/2018--12:26:00	27.03	0	-0.117989	0.987678	-0.145217
75540	18/08/2018--12:27:00	27.05	0	-0.117989	0.987678	-0.145217
75600	18/08/2018--12:28:00	27.04	0	-0.117989	100.253	-0.159793
75660	18/08/2018--12:29:00	27.05	0	-0.117989	100.253	-0.145217
75720	18/08/2018--12:30:00	27.07	0	-0.117989	0.987678	-0.145217
75780	18/08/2018--12:31:00	27.06	0	-0.117989	0.987678	-0.159793
75840	18/08/2018--12:32:00	27.07	0	-0.117989	100.253	-0.145217
75900	18/08/2018--12:33:00	27.07	0	-0.133366	0.987678	-0.159793
75960	18/08/2018--12:34:00	27.08	0	-0.117989	100.253	-0.145217
76020	18/08/2018--12:35:00	27.07	0	-0.117989	0.987678	-0.145217
76080	18/08/2018--12:36:00	27.08	0	-0.117989	0.987678	-0.145217
76140	18/08/2018--12:37:00	27.07	0	-0.117989	100.253	-0.145217
76200	18/08/2018--12:38:00	27.09	0	-0.117989	100.253	-0.159793
76260	18/08/2018--12:39:00	27.1	0	-0.117989	0.987678	-0.159793
76320	18/08/2018--12:40:00	27.11	0	-0.117989	100.253	-0.159793
76380	18/08/2018--12:41:00	27.11	0	-0.117989	0.987678	-0.159793
76440	18/08/2018--12:42:00	27.11	0	-0.117989	100.253	-0.159793
76500	18/08/2018--12:43:00	27.13	0	-0.117989	100.253	-0.145217
76560	18/08/2018--12:44:00	27.13	0	-0.117989	100.253	-0.159793
76620	18/08/2018--12:45:00	27.1	0	-0.117989	0.987678	-0.145217
76680	18/08/2018--12:46:00	27.13	0	-0.117989	0.987678	-0.159793
76740	18/08/2018--12:47:00	27.14	0	-0.117989	100.253	-0.159793
76800	18/08/2018--12:48:00	27.15	0	-0.117989	0.987678	-0.145217
76860	18/08/2018--12:49:00	27.14	0	-0.117989	100.253	-0.145217
76920	18/08/2018--12:50:00	27.14	0	-0.117989	100.253	-0.145217
76980	18/08/2018--12:51:00	27.16	0	-0.117989	0.987678	-0.145217
77040	18/08/2018--12:52:00	27.16	0	-0.117989	100.253	-0.145217
77100	18/08/2018--12:53:00	27.2	0	-0.117989	0.987678	-0.145217
77160	18/08/2018--12:54:00	27.2	0	-0.117989	0.987678	-0.145217
77220	18/08/2018--12:55:00	27.22	0	-0.117989	0.987678	-0.159793
77280	18/08/2018--12:56:00	27.2	0	-0.117989	100.253	-0.145217
77340	18/08/2018--12:57:00	27.21	0	-0.117989	100.253	-0.145217
77400	18/08/2018--12:58:00	27.23	0	-0.117989	100.253	-0.145217
77460	18/08/2018--12:59:00	27.24	0	-0.117989	0.987678	-0.145217
77520	18/08/2018--13:00:00	27.23	0	-0.117989	0.987678	-0.159793
77580	18/08/2018--13:01:00	27.24	0	-0.117989	0.987678	-0.145217
77640	18/08/2018--13:02:00	27.26	0	-0.117989	100.253	-0.145217
77700	18/08/2018--13:03:00	27.26	0	-0.117989	0.987678	-0.145217
77760	18/08/2018--13:04:00	27.26	0	-0.117989	100.253	-0.145217
77820	18/08/2018--13:05:00	27.25	0	-0.117989	100.253	-0.145217
77880	18/08/2018--13:06:00	27.27	0	-0.117989	100.253	-0.145217
77940	18/08/2018--13:07:00	27.27	0	-0.117989	0.987678	-0.159793
78000	18/08/2018--13:08:00	27.29	0	-0.117989	0.987678	-0.145217
78060	18/08/2018--13:09:00	27.29	0	-0.117989	0.987678	-0.145217
78120	18/08/2018--13:10:00	27.29	0	-0.117989	0.987678	-0.159793
78180	18/08/2018--13:11:00	27.29	0	-0.117989	0.987678	-0.145217
78240	18/08/2018--13:12:00	27.29	0	-0.117989	0.987678	-0.145217
78300	18/08/2018--13:13:00	27.3	0	-0.117989	100.253	-0.145217
78360	18/08/2018--13:14:00	27.32	0	-0.117989	100.253	-0.145217
78420	18/08/2018--13:15:00	27.33	0	-0.117989	0.987678	-0.159793
78480	18/08/2018--13:16:00	27.33	0	-0.117989	100.253	-0.159793
78540	18/08/2018--13:17:00	27.34	0	-0.117989	0.987678	-0.145217
78600	18/08/2018--13:18:00	27.34	0	-0.117989	0.987678	-0.145217
78660	18/08/2018--13:19:00	27.34	0	-0.117989	100.253	-0.159793
78720	18/08/2018--13:20:00	27.35	0	-0.117989	0.987678	-0.145217
78780	18/08/2018--13:21:00	27.36	0	-0.117989	100.253	-0.145217
78840	18/08/2018--13:22:00	27.36	0	-0.117989	0.987678	-0.159793
78900	18/08/2018--13:23:00	27.37	0	-0.133366	100.253	-0.145217
78960	18/08/2018--13:24:00	27.37	0	-0.117989	0.987678	-0.145217
79020	18/08/2018--13:25:00	27.39	0	-0.117989	100.253	-0.145217
79080	18/08/2018--13:26:00	27.38	0	-0.117989	100.253	-0.145217
79140	18/08/2018--13:27:00	27.4	0	-0.117989	100.253	-0.145217
79200	18/08/2018--13:28:00	27.41	0	-0.117989	0.987678	-0.159793
79260	18/08/2018--13:29:00	27.41	0	-0.117989	0.987678	-0.159793
79320	18/08/2018--13:30:00	27.39	0	-0.117989	0.987678	-0.159793
79380	18/08/2018--13:31:00	27.4	0	-0.117989	0.987678	-0.145217
79440	18/08/2018--13:32:00	27.4	0	-0.117989	0.987678	-0.159793
79500	18/08/2018--13:33:00	27.42	0	-0.117989	100.253	-0.145217
79560	18/08/2018--13:34:00	27.41	0	-0.117989	100.253	-0.145217
79620	18/08/2018--13:35:00	27.41	0	-0.117989	100.253	-0.145217
79680	18/08/2018--13:36:00	27.41	0	-0.117989	0.987678	-0.159793
79740	18/08/2018--13:37:00	27.42	0	-0.117989	100.253	-0.159793
79800	18/08/2018--13:38:00	27.42	0	-0.117989	0.987678	-0.145217
79860	18/08/2018--13:39:00	27.43	0	-0.117989	0.987678	-0.159793
79920	18/08/2018--13:40:00	27.44	0	-0.117989	100.253	-0.159793
79980	18/08/2018--13:41:00	27.43	0	-0.117989	0.987678	-0.145217
80040	18/08/2018--13:42:00	27.42	0	-0.117989	0.987678	-0.145217
80100	18/08/2018--13:43:00	27.43	0	-0.117989	100.253	-0.145217
80160	18/08/2018--13:44:00	27.43	0	-0.117989	0.987678	-0.159793
80220	18/08/2018--13:45:00	27.45	0	-0.117989	100.253	-0.145217
80280	18/08/2018--13:46:00	27.44	0	-0.117989	100.253	-0.145217
80340	18/08/2018--13:47:00	27.43	0	-0.117989	0.987678	-0.145217
80400	18/08/2018--13:48:00	27.45	0	-0.117989	100.253	-0.145217
80460	18/08/2018--13:49:00	27.43	0	-0.117989	0.987678	-0.145217
80520	18/08/2018--13:50:00	27.45	0	-0.117989	0.987678	-0.145217
80580	18/08/2018--13:51:00	27.46	0	-0.117989	100.253	-0.159793
80640	18/08/2018--13:52:00	27.47	0	-0.117989	0.987678	-0.159793
80700	18/08/2018--13:53:00	27.47	0	-0.117989	0.987678	-0.159793
80760	18/08/2018--13:54:00	27.47	0	-0.117989	0.987678	-0.159793
80820	18/08/2018--13:55:00	27.48	0	-0.117989	0.987678	-0.145217
80880	18/08/2018--13:56:00	27.48	0	-0.117989	100.253	-0.145217
80940	18/08/2018--13:57:00	27.48	0	-0.117989	100.253	-0.145217
81000	18/08/2018--13:58:00	27.49	0	-0.117989	0.987678	-0.159793
81060	18/08/2018--13:59:00	27.49	0	-0.117989	0.987678	-0.145217
81120	18/08/2018--14:00:00	27.49	0	-0.117989	0.987678	-0.145217
81180	18/08/2018--14:01:00	27.49	0	-0.117989	100.253	-0.145217
81240	18/08/2018--14:02:00	27.5	0	-0.117989	100.253	-0.145217
81300	18/08/2018--14:03:00	27.5	0	-0.117989	0.987678	-0.159793
81360	18/08/2018--14:04:00	27.52	0	-0.117989	0.987678	-0.145217
81420	18/08/2018--14:05:00	27.52	0	-0.117989	100.253	-0.145217
81480	18/08/2018--14:06:00	27.51	0	-0.117989	0.987678	-0.145217
81540	18/08/2018--14:07:00	27.52	0	-0.117989	0.987678	-0.145217
81600	18/08/2018--14:08:00	27.53	0	-0.117989	0.987678	-0.159793
81660	18/08/2018--14:09:00	27.52	0	-0.117989	100.253	-0.145217
81720	18/08/2018--14:10:00	27.52	0	-0.117989	0.987678	-0.159793
81780	18/08/2018--14:11:00	27.53	0	-0.117989	100.253	-0.145217
81840	18/08/2018--14:12:00	27.55	0	-0.117989	100.253	-0.159793
81900	18/08/2018--14:13:00	27.56	0	-0.117989	0.987678	-0.145217
81960	18/08/2018--14:14:00	27.55	0	-0.117989	100.253	-0.145217
82020	18/08/2018--14:15:00	27.56	0	-0.117989	0.987678	-0.159793
82080	18/08/2018--14:16:00	27.56	0	-0.117989	100.253	-0.159793
82140	18/08/2018--14:17:00	27.56	0	-0.117989	100.253	-0.159793
82200	18/08/2018--14:18:00	27.57	0	-0.117989	100.253	-0.145217
82260	18/08/2018--14:19:00	27.58	0	-0.117989	0.987678	-0.159793
82320	18/08/2018--14:20:00	27.57	0	-0.117989	0.987678	-0.145217
82380	18/08/2018--14:21:00	27.59	0	-0.117989	0.987678	-0.145217
82440	18/08/2018--14:22:00	27.57	0	-0.117989	100.253	-0.145217
82500	18/08/2018--14:23:00	27.6	0	-0.117989	0.987678	-0.145217
82560	18/08/2018--14:24:00	27.59	0	-0.117989	0.987678	-0.145217
82620	18/08/2018--14:25:00	27.61	0	-0.117989	0.987678	-0.145217
82680	18/08/2018--14:26:00	27.6	0	-0.117989	0.987678	-0.159793
82740	18/08/2018--14:27:00	27.6	0	-0.117989	100.253	-0.145217
82800	18/08/2018--14:28:00	27.61	0	-0.117989	0.987678	-0.145217
82860	18/08/2018--14:29:00	27.61	0	-0.117989	0.987678	-0.159793
82920	18/08/2018--14:30:00	27.62	0	-0.117989	100.253	-0.159793
82980	18/08/2018--14:31:00	27.61	0	-0.117989	100.253	-0.145217
83040	18/08/2018--14:32:00	27.62	0	-0.117989	0.987678	-0.145217
83100	18/08/2018--14:33:00	27.62	0	-0.117989	0.987678	-0.159793
83160	18/08/2018--14:34:00	27.61	0	-0.117989	0.987678	-0.145217
83220	18/08/2018--14:35:00	27.6	0	-0.117989	0.987678	-0.145217
83280	18/08/2018--14:36:00	27.63	0	-0.117989	0.987678	-0.145217
83340	18/08/2018--14:37:00	27.63	0	-0.117989	0.987678	-0.145217
83400	18/08/2018--14:38:00	27.63	0	-0.133366	100.253	-0.145217
83460	18/08/2018--14:39:00	27.61	0	-0.117989	0.987678	-0.159793
83520	18/08/2018--14:40:00	27.64	0	-0.117989	100.253	-0.145217
83580	18/08/2018--14:41:00	27.63	0	-0.117989	0.987678	-0.145217
83640	18/08/2018--14:42:00	27.65	0	-0.117989	100.253	-0.159793
83700	18/08/2018--14:43:00	27.65	0	-0.117989	100.253	-0.145217
83760	18/08/2018--14:44:00	27.62	0	-0.117989	0.987678	-0.159793
83820	18/08/2018--14:45:00	27.65	0	-0.117989	0.987678	-0.159793
83880	18/08/2018--14:46:00	27.65	0	-0.117989	0.987678	-0.145217
83940	18/08/2018--14:47:00	27.65	0	-0.117989	0.987678	-0.145217
84000	18/08/2018--14:48:00	27.66	0	-0.117989	100.253	-0.145217
84060	18/08/2018--14:49:00	27.66	0	-0.117989	0.987678	-0.159793
84120	18/08/2018--14:50:00	27.67	0	-0.117989	0.987678	-0.145217
84180	18/08/2018--14:51:00	27.66	0	-0.117989	100.253	-0.159793
84240	18/08/2018--14:52:00	27.66	0	-0.117989	0.987678	-0.145217
84300	18/08/2018--14:53:00	27.66	0	-0.117989	0.987678	-0.159793
84360	18/08/2018--14:54:00	27.66	0	-0.117989	0.987678	-0.145217
84420	18/08/2018--14:55:00	27.66	0	-0.117989	0.987678	-0.145217
84480	18/08/2018--14:56:00	27.68	0	-0.117989	0.987678	-0.159793
84540	18/08/2018--14:57:00	27.67	0	-0.117989	0.987678	-0.145217
84600	18/08/2018--14:58:00	27.69	0	-0.117989	0.987678	-0.145217
84660	18/08/2018--14:59:00	27.68	0	-0.117989	0.987678	-0.145217
84720	18/08/2018--15:00:00	27.67	0	-0.117989	0.987678	-0.145217
84780	18/08/2018--15:01:00	27.69	0	-0.117989	0.987678	-0.159793
84840	18/08/2018--15:02:00	27.68	0	-0.117989	100.253	-0.145217
84900	18/08/2018--15:03:00	27.68	0	-0.117989	100.253	-0.159793
84960	18/08/2018--15:04:00	27.71	0	-0.117989	0.987678	-0.145217
85020	18/08/2018--15:05:00	27.7	0	-0.117989	0.987678	-0.145217
85080	18/08/2018--15:06:00	27.71	0	-0.117989	0.987678	-0.145217
85140	18/08/2018--15:07:00	27.7	0	-0.117989	0.987678	-0.145217
85200	18/08/2018--15:08:00	27.71	0	-0.117989	100.253	-0.145217
85260	18/08/2018--15:09:00	27.71	0	-0.117989	0.987678	-0.145217
85320	18/08/2018--15:10:00	27.72	0	-0.117989	0.987678	-0.159793
85380	18/08/2018--15:11:00	27.71	0	-0.117989	0.987678	-0.145217
85440	18/08/2018--15:12:00	27.73	0	-0.117989	100.253	-0.145217
85500	18/08/2018--15:13:00	27.73	0	-0.117989	0.987678	-0.145217
85560	18/08/2018--15:14:00	27.73	0	-0.117989	0.987678	-0.159793
85620	18/08/2018--15:15:00	27.73	0	-0.117989	0.987678	-0.145217
85680	18/08/2018--15:16:00	27.73	0	-0.117989	0.987678	-0.159793
85740	18/08/2018--15:17:00	27.73	0	-0.117989	0.987678	-0.145217
85800	18/08/2018--15:18:00	27.73	0	-0.117989	0.987678	-0.145217
85860	18/08/2018--15:19:00	27.74	0	-0.117989	100.253	-0.145217
85920	18/08/2018--15:20:00	27.75	0	-0.117989	0.987678	-0.145217
85980	18/08/2018--15:21:00	27.77	0	-0.117989	0.987678	-0.145217
86040	18/08/2018--15:22:00	27.76	0	-0.117989	0.987678	-0.159793
86100	18/08/2018--15:23:00	27.78	0	-0.117989	0.987678	-0.145217
86160	18/08/2018--15:24:00	27.77	0	-0.117989	0.987678	-0.145217
86220	18/08/2018--15:25:00	27.79	0	-0.117989	0.987678	-0.159793
86280	18/08/2018--15:26:00	27.79	0	-0.117989	0.987678	-0.145217
86340	18/08/2018--15:27:00	27.78	0	-0.117989	100.253	-0.159793
86400	18/08/2018--15:28:00	27.79	0	-0.117989	100.253	-0.145217
86460	18/08/2018--15:29:00	27.79	0	-0.117989	100.253	-0.159793
86520	18/08/2018--15:30:00	27.8	0	-0.117989	100.253	-0.159793
86580	18/08/2018--15:31:00	27.79	0	-0.117989	100.253	-0.145217
86640	18/08/2018--15:32:00	27.8	0	-0.117989	0.987678	-0.159793
86700	18/08/2018--15:33:00	27.8	0	-0.117989	100.253	-0.145217
86760	18/08/2018--15:34:00	27.81	0	-0.117989	0.987678	-0.145217
86820	18/08/2018--15:35:00	27.8	0	-0.117989	0.987678	-0.145217
86880	18/08/2018--15:36:00	27.8	0	-0.117989	100.253	-0.159793
86940	18/08/2018--15:37:00	27.81	0	-0.117989	0.987678	-0.145217
87000	18/08/2018--15:38:00	27.79	0	-0.117989	0.987678	-0.159793
87060	18/08/2018--15:39:00	27.81	0	-0.117989	0.987678	-0.159793
87120	18/08/2018--15:40:00	27.82	0	-0.117989	0.987678	-0.145217
87180	18/08/2018--15:41:00	27.82	0	-0.117989	100.253	-0.159793
87240	18/08/2018--15:42:00	27.82	0	-0.117989	100.253	-0.145217
87300	18/08/2018--15:43:00	27.83	0	-0.117989	0.987678	-0.145217
87360	18/08/2018--15:44:00	27.82	0	-0.117989	100.253	-0.145217
87420	18/08/2018--15:45:00	27.83	0	-0.117989	0.987678	-0.145217
87480	18/08/2018--15:46:00	27.84	0	-0.117989	0.987678	-0.145217
87540	18/08/2018--15:47:00	27.83	0	-0.117989	100.253	-0.145217
87600	18/08/2018--15:48:00	27.83	0	-0.117989	0.987678	-0.159793
87660	18/08/2018--15:49:00	27.85	0	-0.117989	100.253	-0.159793
87720	18/08/2018--15:50:00	27.86	0	-0.117989	0.987678	-0.159793
87780	18/08/2018--15:51:00	27.85	0	-0.117989	0.987678	-0.159793
87840	18/08/2018--15:52:00	27.85	0	-0.117989	0.987678	-0.159793
87900	18/08/2018--15:53:00	27.86	0	-0.117989	0.987678	-0.159793
87960	18/08/2018--15:54:00	27.85	0	-0.117989	0.987678	-0.145217
88020	18/08/2018--15:55:00	27.89	0	-0.117989	100.253	-0.159793
88080	18/08/2018--15:56:00	27.87	0	-0.117989	100.253	-0.145217
88140	18/08/2018--15:57:00	27.87	0	-0.117989	100.253	-0.145217
88200	18/08/2018--15:58:00	27.87	0	-0.117989	100.253	-0.159793
88260	18/08/2018--15:59:00	27.87	0	-0.117989	0.987678	-0.159793
88320	18/08/2018--16:00:00	27.87	0	-0.117989	100.253	-0.145217
88380	18/08/2018--16:01:00	27.86	0	-0.117989	100.253	-0.159793
88440	18/08/2018--16:02:00	27.89	0	-0.117989	0.987678	-0.159793
88500	18/08/2018--16:03:00	27.89	0	-0.117989	0.987678	-0.145217
88560	18/08/2018--16:04:00	27.88	0	-0.117989	0.987678	-0.145217
88620	18/08/2018--16:05:00	27.86	0	-0.117989	100.253	-0.145217
88680	18/08/2018--16:06:00	27.86	0	-0.117989	100.253	-0.159793
88740	18/08/2018--16:07:00	27.89	0	-0.117989	0.987678	-0.145217
88800	18/08/2018--16:08:00	27.88	0	-0.117989	0.987678	-0.145217
88860	18/08/2018--16:09:00	27.89	0	-0.117989	100.253	-0.145217
88920	18/08/2018--16:10:00	27.88	0	-0.117989	0.987678	-0.145217
88980	18/08/2018--16:11:00	27.89	0	-0.117989	0.987678	-0.145217
89040	18/08/2018--16:12:00	27.9	0	-0.117989	0.987678	-0.145217
89100	18/08/2018--16:13:00	27.88	0	-0.117989	100.253	-0.159793
89160	18/08/2018--16:14:00	27.89	0	-0.117989	0.987678	-0.145217
89220	18/08/2018--16:15:00	27.91	0	-0.117989	100.253	-0.159793
89280	18/08/2018--16:16:00	27.92	0	-0.117989	0.987678	-0.145217
89340	18/08/2018--16:17:00	27.9	0	-0.117989	0.987678	-0.145217
89400	18/08/2018--16:18:00	27.91	0	-0.117989	100.253	-0.159793
89460	18/08/2018--16:19:00	27.92	0	-0.117989	0.987678	-0.159793
89520	18/08/2018--16:20:00	27.93	0	-0.117989	0.987678	-0.145217
89580	18/08/2018--16:21:00	27.92	0	-0.117989	0.987678	-0.145217
89640	18/08/2018--16:22:00	27.93	0	-0.117989	0.987678	-0.159793
89700	18/08/2018--16:23:00	27.95	0	-0.117989	0.987678	-0.159793
89760	18/08/2018--16:24:00	27.93	0	-0.117989	100.253	-0.159793
89820	18/08/2018--16:25:00	27.95	0	-0.117989	100.253	-0.145217
89880	18/08/2018--16:26:00	27.94	0	-0.117989	0.987678	-0.145217
89940	18/08/2018--16:27:00	27.96	0	-0.117989	0.987678	-0.159793
90000	18/08/2018--16:28:00	27.95	0	-0.117989	0.987678	-0.159793
90060	18/08/2018--16:29:00	27.93	0	-0.117989	100.253	-0.145217
90120	18/08/2018--16:30:00	27.93	0	-0.117989	0.987678	-0.145217
90180	18/08/2018--16:31:00	27.93	0	-0.117989	0.987678	-0.145217
90240	18/08/2018--16:32:00	27.94	0	-0.117989	0.987678	-0.159793
90300	18/08/2018--16:33:00	27.93	0	-0.117989	0.987678	-0.145217
90360	18/08/2018--16:34:00	27.95	0	-0.117989	0.987678	-0.159793
90420	18/08/2018--16:35:00	27.94	0	-0.117989	100.253	-0.145217
90480	18/08/2018--16:36:00	27.94	0	-0.117989	0.987678	-0.145217
90540	18/08/2018--16:37:00	27.95	0	-0.117989	100.253	-0.159793
90600	18/08/2018--16:38:00	27.95	0	-0.117989	0.987678	-0.145217
90660	18/08/2018--16:39:00	27.93	0	-0.117989	0.987678	-0.145217
90720	18/08/2018--16:40:00	27.95	0	-0.117989	0.987678	-0.145217
90780	18/08/2018--16:41:00	27.95	0	-0.117989	100.253	-0.159793
90840	18/08/2018--16:42:00	27.93	0	-0.117989	100.253	-0.159793
90900	18/08/2018--16:43:00	27.95	0	-0.117989	0.987678	-0.159793
90960	18/08/2018--16:44:00	27.95	0	-0.117989	0.987678	-0.159793
91020	18/08/2018--16:45:00	27.94	0	-0.117989	100.253	-0.145217
91080	18/08/2018--16:46:00	27.95	0	-0.117989	100.253	-0.145217
91140	18/08/2018--16:47:00	27.96	0	-0.117989	0.987678	-0.145217
91200	18/08/2018--16:48:00	27.95	0	-0.117989	0.987678	-0.145217
91260	18/08/2018--16:49:00	27.96	0	-0.117989	0.987678	-0.145217
91320	18/08/2018--16:50:00	27.96	0	-0.117989	0.987678	-0.145217
91380	18/08/2018--16:51:00	27.96	0	-0.117989	0.987678	-0.145217
91440	18/08/2018--16:52:00	27.95	0	-0.117989	0.987678	-0.145217
91500	18/08/2018--16:53:00	27.96	0	-0.117989	0.987678	-0.145217
91560	18/08/2018--16:54:00	27.96	0	-0.117989	100.253	-0.145217
91620	18/08/2018--16:55:00	27.96	0	-0.117989	0.987678	-0.145217
91680	18/08/2018--16:56:00	27.96	0	-0.117989	0.987678	-0.159793
91740	18/08/2018--16:57:00	27.95	0	-0.117989	0.987678	-0.145217
91800	18/08/2018--16:58:00	27.96	0	-0.117989	0.987678	-0.145217
91860	18/08/2018--16:59:00	27.96	0	-0.117989	0.987678	-0.159793
91920	18/08/2018--17:00:00	27.95	0	-0.117989	100.253	-0.145217
91980	18/08/2018--17:01:00	27.96	0	-0.117989	100.253	-0.159793
92040	18/08/2018--17:02:00	27.95	0	-0.117989	100.253	-0.159793
92100	18/08/2018--17:03:00	27.93	0	-0.117989	0.987678	-0.145217
92160	18/08/2018--17:04:00	27.93	0	-0.117989	0.987678	-0.159793
92220	18/08/2018--17:05:00	27.95	0	-0.117989	0.987678	-0.159793
92280	18/08/2018--17:06:00	27.92	0	-0.117989	100.253	-0.159793
92340	18/08/2018--17:07:00	27.95	0	-0.117989	100.253	-0.145217
92400	18/08/2018--17:08:00	27.93	0	-0.117989	0.987678	-0.145217
92460	18/08/2018--17:09:00	27.92	0	-0.117989	0.987678	-0.145217
92520	18/08/2018--17:10:00	27.91	0	-0.117989	0.987678	-0.159793
92580	18/08/2018--17:11:00	27.93	0	-0.117989	0.987678	-0.159793
92640	18/08/2018--17:12:00	27.93	0	-0.117989	0.987678	-0.145217
92700	18/08/2018--17:13:00	27.92	0	-0.117989	100.253	-0.145217
92760	18/08/2018--17:14:00	27.92	0	-0.117989	0.987678	-0.159793
92820	18/08/2018--17:15:00	27.93	0	-0.117989	0.987678	-0.145217
92880	18/08/2018--17:16:00	27.92	0	-0.117989	0.987678	-0.145217
92940	18/08/2018--17:17:00	27.93	0	-0.117989	0.987678	-0.159793
93000	18/08/2018--17:18:00	27.91	0	-0.117989	100.253	-0.145217
93060	18/08/2018--17:19:00	27.92	0	-0.117989	100.253	-0.145217
93120	18/08/2018--17:20:00	27.92	0	-0.117989	0.987678	-0.159793
93180	18/08/2018--17:21:00	27.93	0	-0.117989	0.987678	-0.159793
93240	18/08/2018--17:22:00	27.92	0	-0.117989	0.987678	-0.145217
93300	18/08/2018--17:23:00	27.91	0	-0.117989	0.987678	-0.145217
93360	18/08/2018--17:24:00	27.93	0	-0.117989	100.253	-0.145217
93420	18/08/2018--17:25:00	27.93	0	-0.117989	0.987678	-0.145217
93480	18/08/2018--17:26:00	27.92	0	-0.117989	0.987678	-0.159793
93540	18/08/2018--17:27:00	27.93	0	-0.117989	0.987678	-0.145217
93600	18/08/2018--17:28:00	27.94	0	-0.117989	0.987678	-0.159793
93660	18/08/2018--17:29:00	27.93	0	-0.117989	0.987678	-0.145217
93720	18/08/2018--17:30:00	27.96	0	-0.117989	0.987678	-0.145217
93780	18/08/2018--17:31:00	27.96	0	-0.117989	100.253	-0.159793
93840	18/08/2018--17:32:00	27.96	0	-0.117989	100.253	-0.145217
93900	18/08/2018--17:33:00	27.96	0	-0.117989	0.987678	-0.145217
93960	18/08/2018--17:34:00	27.95	0	-0.117989	0.987678	-0.145217
94020	18/08/2018--17:35:00	27.98	0	-0.117989	100.253	-0.159793
94080	18/08/2018--17:36:00	27.97	0	-0.117989	100.253	-0.145217
94140	18/08/2018--17:37:00	27.99	0	-0.117989	0.987678	-0.145217
94200	18/08/2018--17:38:00	27.96	0	-0.117989	0.987678	-0.145217
94260	18/08/2018--17:39:00	27.98	0	-0.117989	100.253	-0.159793
94320	18/08/2018--17:40:00	27.99	0	-0.117989	0.987678	-0.159793
94380	18/08/2018--17:41:00	27.99	0	-0.117989	0.987678	-0.145217
94440	18/08/2018--17:42:00	28	0	-0.117989	100.253	-0.145217
94500	18/08/2018--17:43:00	28	0	-0.117989	100.253	-0.159793
94560	18/08/2018--17:44:00	28	0	-0.117989	0.987678	-0.145217
94620	18/08/2018--17:45:00	28.02	0	-0.117989	100.253	-0.145217
94680	18/08/2018--17:46:00	28	0	-0.117989	100.253	-0.145217
94740	18/08/2018--17:47:00	28.01	0	-0.117989	0.987678	-0.159793
94800	18/08/2018--17:48:00	28.02	0	-0.117989	100.253	-0.159793
94860	18/08/2018--17:49:00	28.01	0	-0.117989	0.987678	-0.159793
94920	18/08/2018--17:50:00	28.02	0	-0.117989	0.987678	-0.145217
94980	18/08/2018--17:51:00	28.02	0	-0.117989	0.987678	-0.159793
95040	18/08/2018--17:52:00	28.03	0	-0.117989	0.987678	-0.145217
95100	18/08/2018--17:53:00	28.04	0	-0.117989	0.987678	-0.145217
95160	18/08/2018--17:54:00	28.04	0	-0.117989	0.987678	-0.145217
95220	18/08/2018--17:55:00	28.05	0	-0.117989	0.987678	-0.145217
95280	18/08/2018--17:56:00	28.05	0	-0.117989	100.253	-0.145217
95340	18/08/2018--17:57:00	28.05	0	-0.117989	0.987678	-0.145217
95400	18/08/2018--17:58:00	28.07	0	-0.117989	0.987678	-0.145217
95460	18/08/2018--17:59:00	28.09	0	-0.117989	100.253	-0.159793
95520	18/08/2018--18:00:00	28.1	0	-0.117989	0.987678	-0.159793
95580	18/08/2018--18:01:00	28.11	0	-0.117989	0.987678	-0.145217
95640	18/08/2018--18:02:00	28.12	0	-0.117989	100.253	-0.145217
95700	18/08/2018--18:03:00	28.13	0	-0.117989	0.987678	-0.159793
95760	18/08/2018--18:04:00	28.14	0	-0.117989	0.987678	-0.145217
95820	18/08/2018--18:05:00	28.15	0	-0.117989	0.987678	-0.159793
95880	18/08/2018--18:06:00	28.14	0	-0.117989	0.987678	-0.145217
95940	18/08/2018--18:07:00	28.16	0	-0.117989	0.987678	-0.145217
96000	18/08/2018--18:08:00	28.18	0	-0.117989	0.987678	-0.145217
96060	18/08/2018--18:09:00	28.19	0	-0.117989	0.987678	-0.145217
96120	18/08/2018--18:10:00	28.18	3	-0.102612	0.987678	-0.159793
96180	18/08/2018--18:11:00	28.21	142	0.00502658	0.00764883	0.991762
96240	18/08/2018--18:12:00	28.27	0	-0.0103504	-0.0072001	0.991762
96300	18/08/2018--18:13:00	28.29	0	-0.0103504	0.00764883	0.991762
96360	18/08/2018--18:14:00	28.29	0	-0.0103504	-0.0072001	0.977186
96420	18/08/2018--18:15:00	28.3	0	-0.0103504	0.00764883	0.991762
96480	18/08/2018--18:16:00	28.31	0	-0.0103504	0.00764883	0.977186
96540	18/08/2018--18:17:00	28.32	0	-0.0103504	-0.0072001	0.977186
96600	18/08/2018--18:18:00	28.31	0	-0.0103504	0.00764883	0.977186
96660	18/08/2018--18:19:00	28.32	0	-0.0103504	0.00764883	0.991762
96720	18/08/2018--18:20:00	28.31	0	-0.0103504	-0.0072001	0.991762
96780	18/08/2018--18:21:00	28.3	0	-0.0103504	0.00764883	0.991762
96840	18/08/2018--18:22:00	28.29	0	-0.0103504	0.00764883	0.991762
96900	18/08/2018--18:23:00	28.3	0	-0.0103504	-0.0072001	0.991762
96960	18/08/2018--18:24:00	28.3	0	-0.0103504	0.00764883	0.977186
97020	18/08/2018--18:25:00	28.29	0	-0.0103504	0.00764883	0.991762
97080	18/08/2018--18:26:00	28.29	0	-0.0103504	0.00764883	0.991762
97140	18/08/2018--18:27:00	28.29	0	-0.0103504	-0.0072001	0.991762
97200	18/08/2018--18:28:00	28.29	0	-0.0103504	-0.0072001	0.991762
97260	18/08/2018--18:29:00	28.29	0	-0.0103504	-0.0072001	0.991762
97320	18/08/2018--18:30:00	28.27	0	-0.0103504	-0.0072001	0.991762
97380	18/08/2018--18:31:00	28.27	0	-0.0103504	-0.0072001	0.991762
97440	18/08/2018--18:32:00	28.29	0	-0.0103504	0.00764883	0.991762
97500	18/08/2018--18:33:00	28.27	0	-0.0103504	0.00764883	0.991762
97560	18/08/2018--18:34:00	28.25	0	-0.0103504	-0.0072001	0.991762
97620	18/08/2018--18:35:00	28.25	0	-0.0103504	-0.0072001	0.991762
97680	18/08/2018--18:36:00	28.27	0	-0.0103504	0.00764883	0.977186
97740	18/08/2018--18:37:00	28.25	0	-0.0103504	-0.0072001	0.991762
97800	18/08/2018--18:38:00	28.25	0	-0.0103504	-0.0072001	0.991762
97860	18/08/2018--18:39:00	28.25	0	-0.0103504	-0.0072001	0.991762
97920	18/08/2018--18:40:00	28.24	0	-0.0103504	0.00764883	0.991762
97980	18/08/2018--18:41:00	28.25	0	-0.0103504	-0.0072001	0.977186
98040	18/08/2018--18:42:00	28.26	0	-0.0103504	-0.0072001	0.991762
98100	18/08/2018--18:43:00	28.28	0	-0.0103504	-0.0072001	0.991762
98160	18/08/2018--18:44:00	28.27	0	-0.0103504	-0.0072001	0.991762
98220	18/08/2018--18:45:00	28.39	147	0.0511575	0.0521956	0.977186
98280	18/08/2018--18:46:00	28.5	0	0.0511575	0.0521956	0.977186
98340	18/08/2018--18:47:00	28.54	0	0.0511575	0.0521956	0.991762
98400	18/08/2018--18:48:00	28.54	0	0.0511575	0.0521956	0.991762
98460	18/08/2018--18:49:00	28.53	3	0.0511575	0.0373467	0.977186
98520	18/08/2018--18:50:00	28.55	0	0.0511575	0.0373467	0.977186
98580	18/08/2018--18:51:00	28.55	0	0.0511575	0.0373467	0.991762
98640	18/08/2018--18:52:00	28.57	7	0.00502658	0.0521956	0.991762
98700	18/08/2018--18:53:00	28.55	0	-0.0257274	0.0521956	0.991762
98760	18/08/2018--18:54:00	28.64	12	0.0511575	0.0373467	0.977186
98820	18/08/2018--18:55:00	29.41	149	0.712368	0.289778	-0.713706
98880	18/08/2018--18:56:00	31.98	204	-0.117989	0.987678	0.160893
98940	18/08/2018--18:57:00	32.82	45	-0.179497	0.972829	0.13174
99000	18/08/2018--18:58:00	33.18	305	-0.271759	0.928282	-0.0723334
99060	18/08/2018--18:59:00	33.38	199	-0.763823	0.453117	-0.538786
99120	18/08/2018--19:00:00	33.45	145	-0.256382	0.913433	-0.290983
99180	18/08/2018--19:01:00	33.56	60	-0.302513	0.95798	-0.0286034
99240	18/08/2018--19:02:00	33.65	101	-0.0872353	100.253	-0.0431801
99300	18/08/2018--19:03:00	33.71	166	-0.517791	0.720397	0.292083
99360	18/08/2018--19:04:00	33.81	51	-0.0564814	0.987678	-0.0577567
99420	18/08/2018--19:05:00	33.89	216	-0.0103504	100.253	0.000549904
99480	18/08/2018--19:06:00	33.91	345	-0.364021	0.898585	-0.116063
99540	18/08/2018--19:07:00	33.93	213	-0.640807	143.315	-0.0140267
99600	18/08/2018--19:08:00	34.01	290	-0.0718583	0.839189	-0.422173
99660	18/08/2018--19:09:00	33.99	449	-0.0718583	100.253	-0.0577567
99720	18/08/2018--19:10:00	33.99	377	-0.241005	0.898585	0.0880098
99780	18/08/2018--19:11:00	33.94	434	-0.102612	0.928282	-0.101487
99840	18/08/2018--19:12:00	33.89	466	-0.16412	121.041	-0.13064
99900	18/08/2018--19:13:00	33.91	131	-0.394775	0.6907	-0.56794
99960	18/08/2018--19:14:00	33.99	124	-0.364021	0.913433	0.0734332
100020	18/08/2018--19:15:00	34.13	28	-0.241005	0.987678	0.0588565
100080	18/08/2018--19:16:00	34.23	93	-0.31789	0.972829	0.160893
100140	18/08/2018--19:17:00	34.3	88	-0.0718583	103.222	0.160893
100200	18/08/2018--19:18:00	34.37	8	-0.16412	0.972829	0.0880098
100260	18/08/2018--19:19:00	34.51	33	-0.7792	0.571908	-0.0286034
100320	18/08/2018--19:20:00	34.57	169	-0.533168	0.809491	0.0734332
100380	18/08/2018--19:21:00	34.49	575	-0.241005	0.809491	0.102586
100440	18/08/2018--19:22:00	34.37	667	-0.271759	0.913433	-0.101487
100500	18/08/2018--19:23:00	34.23	533	-0.16412	119.556	0.000549904
100560	18/08/2018--19:24:00	34.22	701	-0.117989	100.253	-0.0723334
100620	18/08/2018--19:25:00	34.24	106	-0.117989	0.972829	0.190046
100680	18/08/2018--19:26:00	34.31	62	-0.302513	0.839189	0.0588565
100740	18/08/2018--19:27:00	34.32	161	-0.241005	106.192	-0.0577567
100800	18/08/2018--19:28:00	34.29	23	-0.394775	0.868887	0.117163
100860	18/08/2018--19:29:00	34.25	51	-0.179497	100.253	0.0588565
100920	18/08/2018--19:30:00	34.25	13	-0.117989	100.253	0.0588565
100980	18/08/2018--19:31:00	34.22	20	-0.241005	0.95798	0.117163
101040	18/08/2018--19:32:00	34.2	28	-0.117989	0.987678	-0.0286034
101100	18/08/2018--19:33:00	34.17	1	-0.148743	0.987678	-0.0723334
101160	18/08/2018--19:34:00	34.14	10	-0.102612	0.987678	-0.08691
101220	18/08/2018--19:35:00	34.17	14	-0.241005	101.738	-0.17437
101280	18/08/2018--19:36:00	34.16	8	0.0511575	101.738	0.190046
101340	18/08/2018--19:37:00	34.12	1	-0.194874	0.987678	0.0151266
101400	18/08/2018--19:38:00	34.1	32	-0.31789	0.898585	0.13174
101460	18/08/2018--19:39:00	34.04	26	-0.194874	0.987678	0.0151266
101520	18/08/2018--19:40:00	34.02	6	-0.0718583	0.987678	-0.101487
101580	18/08/2018--19:41:00	34.04	2	-0.0411044	0.95798	-0.320136
101640	18/08/2018--19:42:00	34.07	2	0.0204036	0.95798	-0.334713
101700	18/08/2018--19:43:00	34.1	2	-0.194874	0.95798	0.146316
101760	18/08/2018--19:44:00	34.14	75	-0.117989	0.987678	-0.0140267
101820	18/08/2018--19:45:00	34.21	246	-0.241005	0.839189	-0.247253
101880	18/08/2018--19:46:00	34.19	20	-0.548545	0.735246	-0.159793
101940	18/08/2018--19:47:00	34.22	409	-0.0872353	101.738	-0.101487
102000	18/08/2018--19:48:00	34.13	526	-0.133366	103.222	0.0297032
102060	18/08/2018--19:49:00	34.03	550	-0.117989	0.987678	-0.145217
102120	18/08/2018--19:50:00	33.89	662	-0.102612	0.720397	-0.159793
102180	18/08/2018--19:51:00	33.78	208	-0.117989	0.972829	-0.17437
102240	18/08/2018--19:52:00	33.77	30	-0.241005	0.913433	0.160893
102300	18/08/2018--19:53:00	33.84	20	-0.225628	0.972829	0.0734332
102360	18/08/2018--19:54:00	33.78	30	-0.287136	0.972829	-0.0286034
102420	18/08/2018--19:55:00	33.8	47	-0.194874	0.987678	0.0442799
102480	18/08/2018--19:56:00	33.83	2	-0.364021	0.868887	0.26293
102540	18/08/2018--19:57:00	33.85	70	-0.210251	0.987678	0.117163
102600	18/08/2018--19:58:00	33.81	93	-0.440906	0.898585	0.000549904
102660	18/08/2018--19:59:00	33.79	18	-0.31789	0.95798	-0.0140267
102720	18/08/2018--20:00:00	33.84	16	-0.194874	0.972829	-0.0577567
102780	18/08/2018--20:01:00	33.89	4	-0.287136	0.943131	-0.0140267
102840	18/08/2018--20:02:00	33.85	2	-0.271759	0.928282	0.0442799
102900	18/08/2018--20:03:00	33.8	4	-0.47166	0.809491	0.30666
102960	18/08/2018--20:04:00	33.78	27	-0.0103504	103.222	-0.101487
103020	18/08/2018--20:05:00	33.77	28	-0.0411044	100.253	-0.145217
103080	18/08/2018--20:06:00	33.87	7	0.0204036	104.707	-0.0577567
103140	18/08/2018--20:07:00	33.93	1	-0.117989	0.943131	-0.0140267
103200	18/08/2018--20:08:00	33.96	9	-0.102612	100.253	-0.0577567
103260	18/08/2018--20:09:00	34.02	1	-0.148743	0.972829	-0.17437
103320	18/08/2018--20:10:00	34.08	4	-0.16412	0.987678	-0.145217
103380	18/08/2018--20:11:00	34.13	31	-0.148743	0.95798	-0.145217
103440	18/08/2018--20:12:00	34.17	15	-0.194874	100.253	0.000549904
103500	18/08/2018--20:13:00	34.19	5	-0.410152	0.913433	-0.08691
103560	18/08/2018--20:14:00	34.15	27	-0.0718583	0.95798	-0.203523
103620	18/08/2018--20:15:00	34.13	6	-0.0872353	0.987678	-0.247253
103680	18/08/2018--20:16:00	34.13	14	-0.0103504	0.95798	-0.159793
103740	18/08/2018--20:17:00	34.14	109	-0.0411044	106.192	-0.232677
103800	18/08/2018--20:18:00	34.1	85	-0.0718583	0.913433	-0.232677
103860	18/08/2018--20:19:00	34.04	112	-0.0564814	0.943131	-0.188947
103920	18/08/2018--20:20:00	33.99	93	-0.302513	104.707	-0.247253
103980	18/08/2018--20:21:00	33.94	201	-0.0564814	0.868887	-0.13064
104040	18/08/2018--20:22:00	34	72	-0.302513	0.943131	-0.203523
104100	18/08/2018--20:23:00	34.04	72	-0.194874	0.943131	-0.232677
104160	18/08/2018--20:24:00	34.1	30	-0.148743	0.95798	-0.247253
104220	18/08/2018--20:25:00	34.14	276	-0.194874	107.677	-0.30556
104280	18/08/2018--20:26:00	34.11	304	-0.671561	0.779793	0.160893
104340	18/08/2018--20:27:00	34.07	151	-0.302513	0.913433	0.102586
104400	18/08/2018--20:28:00	34.02	210	-0.271759	0.883736	0.0880098
104460	18/08/2018--20:29:00	34.02	732	-0.671561	0.631304	0.0588565
104520	18/08/2018--20:30:00	34.04	411	-0.47166	0.467966	0.000549904
104580	18/08/2018--20:31:00	34.06	476	-0.440906	0.839189	0.0588565
104640	18/08/2018--20:32:00	34.07	366	-0.16412	0.987678	0.0734332
104700	18/08/2018--20:33:00	34.05	72	-0.241005	0.972829	0.000549904
104760	18/08/2018--20:34:00	34.02	18	-0.133366	0.987678	0.0151266
104820	18/08/2018--20:35:00	34.07	18	-0.225628	109.162	-0.0577567
104880	18/08/2018--20:36:00	34.09	240	-0.210251	0.913433	-0.159793
104940	18/08/2018--20:37:00	34.13	129	-0.425529	0.809491	0.233776
105000	18/08/2018--20:38:00	34.17	304	-0.148743	0.794642	-0.0577567
105060	18/08/2018--20:39:00	34.09	148	-0.0411044	0.868887	-0.34929
105120	18/08/2018--20:40:00	34.04	264	-0.256382	0.943131	0.204623
105180	18/08/2018--20:41:00	34.12	6	-0.194874	100.253	-0.2181
105240	18/08/2018--20:42:00	34.19	1	-0.287136	0.95798	0.0442799
105300	18/08/2018--20:43:00	34.19	276	-0.0718583	0.972829	-0.08691
105360	18/08/2018--20:44:00	34.2	102	-0.210251	0.735246	0.160893
105420	18/08/2018--20:45:00	34.14	203	-0.0872353	0.95798	-0.159793
105480	18/08/2018--20:46:00	34.16	450	-0.148743	101.738	0.0151266
105540	18/08/2018--20:47:00	34.01	63	-0.148743	0.987678	0.0442799
105600	18/08/2018--20:48:00	33.93	8	-0.133366	100.253	0.0297032
105660	18/08/2018--20:49:00	33.98	12	-0.0257274	100.253	-0.26183
105720	18/08/2018--20:50:00	34	124	-0.179497	100.253	0.233776
105780	18/08/2018--20:51:00	33.94	614	0.0511575	0.883736	0.146316
105840	18/08/2018--20:52:00	33.8	538	-0.0718583	0.631304	0.0588565
105900	18/08/2018--20:53:00	33.8	930	-0.0103504	0.95798	-0.0431801
105960	18/08/2018--20:54:00	33.76	767	0.0511575	107.677	0.0588565
106020	18/08/2018--20:55:00	33.61	132	-0.748446	0.571908	0.000549904
106080	18/08/2018--20:56:00	33.52	88	-0.256382	101.738	0.0734332
106140	18/08/2018--20:57:00	33.62	82	0.0972885	0.972829	0.321236
106200	18/08/2018--20:58:00	33.76	67	-0.117989	0.95798	0.190046
106260	18/08/2018--20:59:00	33.89	45	-0.0103504	0.987678	0.146316
106320	18/08/2018--21:00:00	34.02	44	-0.225628	0.972829	0.379543
106380	18/08/2018--21:01:00	34.07	84	-0.0872353	100.253	0.204623
106440	18/08/2018--21:02:00	34.12	179	-0.102612	101.738	0.0880098
106500	18/08/2018--21:03:00	34.21	53	-0.302513	0.913433	-0.17437
106560	18/08/2018--21:04:00	34.21	344	-0.62543	0.972829	-0.0140267
106620	18/08/2018--21:05:00	34.03	166	-0.210251	0.913433	0.0442799
106680	18/08/2018--21:06:00	34.1	306	-0.733069	0.661002	-0.0140267
106740	18/08/2018--21:07:00	34.13	155	-0.0872353	0.987678	-0.0577567
106800	18/08/2018--21:08:00	34.15	265	-0.963723	0.215534	-0.407596
106860	18/08/2018--21:09:00	34.18	268	-0.210251	0.987678	0.0297032
106920	18/08/2018--21:10:00	34.2	253	-0.302513	0.571908	-0.0431801
106980	18/08/2018--21:11:00	34.14	352	-0.16412	0.95798	-0.13064
107040	18/08/2018--21:12:00	34.17	88	-0.379398	0.868887	-0.101487
107100	18/08/2018--21:13:00	34.25	217	-0.210251	106.192	0.0588565
107160	18/08/2018--21:14:00	34.31	176	-0.0718583	100.253	0.0588565
107220	18/08/2018--21:15:00	34.29	478	-0.47166	0.735246	0.35039
107280	18/08/2018--21:16:00	34.25	137	-0.271759	0.928282	0.160893
107340	18/08/2018--21:17:00	34.25	65	-0.31789	0.913433	-0.276406
107400	18/08/2018--21:18:00	34.33	139	-0.16412	0.928282	-0.145217
107460	18/08/2018--21:19:00	34.3	440	-0.31789	0.735246	-0.116063
107520	18/08/2018--21:20:00	34.26	201	-0.410152	0.913433	0.0151266
107580	18/08/2018--21:21:00	34.26	155	-0.148743	0.987678	0.000549904
107640	18/08/2018--21:22:00	34.25	316	0.0204036	101.738	0.0151266
107700	18/08/2018--21:23:00	34.25	3	0.0357806	100.253	0.0734332
107760	18/08/2018--21:24:00	34.35	55	-0.456283	0.809491	0.102586
107820	18/08/2018--21:25:00	34.43	91	-0.271759	0.95798	0.0734332
107880	18/08/2018--21:26:00	34.46	68	-0.425529	124.011	-0.0431801
107940	18/08/2018--21:27:00	34.43	128	-0.179497	0.95798	-0.0577567
108000	18/08/2018--21:28:00	34.41	246	-0.533168	0.809491	0.0880098
108060	18/08/2018--21:29:00	34.39	57	-0.194874	0.972829	-0.0577567
108120	18/08/2018--21:30:00	34.46	10	-0.31789	0.95798	-0.0723334
108180	18/08/2018--21:31:00	34.52	71	-0.364021	0.854038	0.0880098
108240	18/08/2018--21:32:00	34.52	248	-0.0718583	0.987678	-0.0723334
108300	18/08/2018--21:33:00	34.49	67	-0.856085	0.438268	-0.451326
108360	18/08/2018--21:34:00	34.48	5	-0.487037	0.898585	-0.08691
108420	18/08/2018--21:35:00	34.52	90	-0.0564814	100.253	0.000549904
108480	18/08/2018--21:36:00	34.54	44	-0.533168	0.839189	-0.0286034
108540	18/08/2018--21:37:00	34.56	0	-0.410152	0.913433	0.000549904
108600	18/08/2018--21:38:00	34.52	69	-102.523	0.0670445	-0.145217
108660	18/08/2018--21:39:00	34.51	6	-0.733069	0.6907	-0.145217
108720	18/08/2018--21:40:00	34.56	0	-0.671561	0.6907	-0.159793
108780	18/08/2018--21:41:00	34.59	0	-0.517791	0.854038	-0.0140267
108840	18/08/2018--21:42:00	34.54	278	-0.517791	0.854038	-0.26183
108900	18/08/2018--21:43:00	34.5	20	-0.886839	0.40857	-0.26183
108960	18/08/2018--21:44:00	34.5	0	-0.794577	0.334325	-0.52421
109020	18/08/2018--21:45:00	34.47	0	-0.871462	0.319476	-0.407596
109080	18/08/2018--21:46:00	34.45	3	-0.563922	0.794642	-0.116063
109140	18/08/2018--21:47:00	34.44	6	-0.533168	0.809491	0.0442799
109200	18/08/2018--21:48:00	34.45	4	-0.241005	0.794642	-0.56794
109260	18/08/2018--21:49:00	34.43	180	-0.948346	-0.036898	-0.465903
109320	18/08/2018--21:50:00	34.42	167	0.389451	0.913433	-0.232677
109380	18/08/2018--21:51:00	34.43	2	0.420205	0.928282	-0.0723334
109440	18/08/2018--21:52:00	34.54	5	0.466336	0.898585	-0.116063
109500	18/08/2018--21:53:00	34.59	7	0.450959	0.913433	-0.17437
109560	18/08/2018--21:54:00	34.66	1	0.481713	0.883736	-0.13064
109620	18/08/2018--21:55:00	34.76	0	0.466336	0.913433	-0.0723334
109680	18/08/2018--21:56:00	34.81	0	0.466336	0.898585	-0.203523
109740	18/08/2018--21:57:00	34.89	0	0.450959	0.883736	-0.247253
109800	18/08/2018--21:58:00	34.95	0	0.450959	0.898585	-0.188947
109860	18/08/2018--21:59:00	34.98	0	0.49709	0.868887	-0.2181
109920	18/08/2018--22:00:00	34.94	275	-0.0411044	152.224	-0.17437
109980	18/08/2018--22:01:00	34.77	73	0.666237	0.6907	-0.363866
110040	18/08/2018--22:02:00	34.71	0	0.635483	0.6907	-0.422173
110100	18/08/2018--22:03:00	34.76	0	0.65086	0.705548	-0.334713
110160	18/08/2018--22:04:00	34.79	0	0.65086	0.705548	-0.407596
110220	18/08/2018--22:05:00	34.83	0	0.65086	0.705548	-0.39302
110280	18/08/2018--22:06:00	34.87	0	0.666237	0.6907	-0.378443
110340	18/08/2018--22:07:00	34.92	0	0.666237	0.6907	-0.378443
110400	18/08/2018--22:08:00	34.98	0	0.666237	0.6907	-0.378443
110460	18/08/2018--22:09:00	35.02	0	0.666237	0.6907	-0.378443
110520	18/08/2018--22:10:00	35.05	0	0.666237	0.675851	-0.39302
110580	18/08/2018--22:11:00	35.09	0	0.65086	0.6907	-0.407596
110640	18/08/2018--22:12:00	35.11	0	0.65086	0.675851	-0.407596
110700	18/08/2018--22:13:00	35.14	0	0.65086	0.6907	-0.39302
110760	18/08/2018--22:14:00	35.18	0	0.65086	0.6907	-0.39302
110820	18/08/2018--22:15:00	35.25	0	0.666237	0.6907	-0.39302
110880	18/08/2018--22:16:00	35.25	0	0.65086	0.6907	-0.39302
110940	18/08/2018--22:17:00	35.24	218	-0.256382	0.764944	0.146316
111000	18/08/2018--22:18:00	34.98	372	-0.194874	0.453117	-0.188947
111060	18/08/2018--22:19:00	34.76	342	-0.179497	0.854038	0.204623
111120	18/08/2018--22:20:00	34.66	66	0.220304	0.854038	0.496156
111180	18/08/2018--22:21:00	34.77	0	0.327943	0.809491	0.510733
111240	18/08/2018--22:22:00	34.75	0	0.327943	0.809491	0.496156
111300	18/08/2018--22:23:00	34.7	0	0.327943	0.809491	0.496156
111360	18/08/2018--22:24:00	34.65	0	0.327943	0.809491	0.496156
111420	18/08/2018--22:25:00	34.62	0	0.327943	0.82434	0.481579
111480	18/08/2018--22:26:00	34.62	0	0.312566	0.839189	0.481579
111540	18/08/2018--22:27:00	34.61	7	0.681614	0.646153	-0.39302
111600	18/08/2018--22:28:00	34.6	0	0.681614	0.631304	-0.43675
111660	18/08/2018--22:29:00	34.62	0	0.681614	0.631304	-0.43675
111720	18/08/2018--22:30:00	34.64	0	0.65086	0.601606	-0.52421
111780	18/08/2018--22:31:00	34.66	0	0.512467	0.497663	-0.742859
111840	18/08/2018--22:32:00	34.68	0	0.481713	0.482815	-0.772013
111900	18/08/2018--22:33:00	34.75	0	0.589352	0.54221	-0.655399
111960	18/08/2018--22:34:00	34.84	0	0.589352	0.527361	-0.655399
112020	18/08/2018--22:35:00	34.93	0	0.589352	0.527361	-0.655399
112080	18/08/2018--22:36:00	35	0	0.604729	0.512512	-0.655399
112140	18/08/2018--22:37:00	35.07	0	0.604729	0.497663	-0.640823
112200	18/08/2018--22:38:00	35.13	2	0.620106	0.497663	-0.640823
112260	18/08/2018--22:39:00	35.18	1	0.573975	0.467966	-0.713706
112320	18/08/2018--22:40:00	35.1	200	-0.932969	0.289778	-0.145217
112380	18/08/2018--22:41:00	34.92	59	-0.0718583	100.253	-0.08691
112440	18/08/2018--22:42:00	34.75	203	-0.241005	0.987678	0.204623
112500	18/08/2018--22:43:00	34.66	92	-0.225628	0.972829	0.0880098
112560	18/08/2018--22:44:00	34.72	164	-0.517791	0.854038	-0.116063
112620	18/08/2018--22:45:00	34.73	0	-0.656184	0.720397	-0.101487
112680	18/08/2018--22:46:00	34.75	1	-0.656184	0.720397	-0.13064
112740	18/08/2018--22:47:00	34.77	2	-0.656184	0.705548	0.000549904
112800	18/08/2018--22:48:00	34.75	273	-0.256382	0.972829	0.0151266
112860	18/08/2018--22:49:00	34.71	86	-0.271759	0.883736	0.146316
112920	18/08/2018--22:50:00	34.66	310	-0.733069	0.735246	-0.232677
112980	18/08/2018--22:51:00	34.59	160	-0.16412	0.987678	0.0297032
113040	18/08/2018--22:52:00	34.66	220	-0.0411044	104.707	-0.101487
113100	18/08/2018--22:53:00	34.68	215	-0.302513	0.943131	0.0880098
113160	18/08/2018--22:54:00	34.54	373	-0.241005	0.972829	0.204623
113220	18/08/2018--22:55:00	34.45	103	-0.348644	0.943131	0.000549904
113280	18/08/2018--22:56:00	34.32	152	-0.179497	0.95798	-0.116063
113340	18/08/2018--22:57:00	34.25	75	-0.271759	101.738	0.17547
113400	18/08/2018--22:58:00	34.22	120	-0.133366	100.253	0.000549904
113460	18/08/2018--22:59:00	34.25	165	-0.194874	0.898585	0.000549904
113520	18/08/2018--23:00:00	34.27	244	-0.16412	0.987678	-0.08691
113580	18/08/2018--23:01:00	34.18	561	-0.7792	0.943131	0.117163
113640	18/08/2018--23:02:00	33.96	531	-0.225628	0.95798	0.0880098
113700	18/08/2018--23:03:00	33.86	10	-0.148743	0.972829	0.000549904
113760	18/08/2018--23:04:00	33.81	52	-0.194874	0.972829	0.204623
113820	18/08/2018--23:05:00	33.8	102	-0.117989	100.253	0.0734332
113880	18/08/2018--23:06:00	33.77	116	0.0204036	0.95798	0.0442799
113940	18/08/2018--23:07:00	33.73	90	-0.179497	0.95798	0.0588565
114000	18/08/2018--23:08:00	33.69	24	-0.102612	100.253	-0.0140267
114060	18/08/2018--23:09:00	33.65	36	-0.0103504	0.987678	-0.0140267
114120	18/08/2018--23:10:00	33.64	52	-0.394775	103.222	-0.0286034
114180	18/08/2018--23:11:00	33.61	142	-0.0872353	100.253	-0.0577567
114240	18/08/2018--23:12:00	33.62	35	-0.0718583	101.738	-0.0286034
114300	18/08/2018--23:13:00	33.56	19	-0.0564814	118.071	-0.0140267
114360	18/08/2018--23:14:00	33.47	65	-0.16412	0.972829	0.0588565
114420	18/08/2018--23:15:00	33.42	33	-0.102612	0.987678	-0.0286034
114480	18/08/2018--23:16:00	33.4	29	-0.0872353	100.253	0.0151266
114540	18/08/2018--23:17:00	33.41	22	-0.0718583	103.222	-0.0286034
114600	18/08/2018--23:18:00	33.32	50	-0.179497	0.972829	-0.0577567
114660	18/08/2018--23:19:00	33.29	94	-0.256382	0.928282	-0.232677
114720	18/08/2018--23:20:00	33.27	28	-0.287136	0.943131	0.117163
114780	18/08/2018--23:21:00	33.25	65	-0.287136	0.943131	0.0151266
114840	18/08/2018--23:22:00	33.3	12	-0.225628	101.738	-0.101487
114900	18/08/2018--23:23:00	33.35	10	-0.225628	100.253	-0.0577567
114960	18/08/2018--23:24:00	33.39	13	-0.148743	0.987678	-0.145217
115020	18/08/2018--23:25:00	33.3	46	0.0204036	0.972829	-0.159793
115080	18/08/2018--23:26:00	33.25	62	-0.179497	101.738	0.102586
115140	18/08/2018--23:27:00	33.3	25	-0.271759	0.943131	0.117163
115200	18/08/2018--23:28:00	33.32	78	-0.225628	0.943131	0.146316
115260	18/08/2018--23:29:00	33.19	137	-100.985	0.0967424	0.321236
115320	18/08/2018--23:30:00	33.13	39	-0.379398	0.943131	0.0442799
115380	18/08/2018--23:31:00	33.09	24	-0.517791	0.839189	0.0880098
115440	18/08/2018--23:32:00	33.06	7	-0.287136	0.95798	-0.0286034
115500	18/08/2018--23:33:00	33.01	38	-0.517791	0.839189	0.0880098
115560	18/08/2018--23:34:00	33.02	48	-0.733069	0.646153	0.0880098
115620	18/08/2018--23:35:00	32.95	34	0.00502658	100.253	-0.0577567
115680	18/08/2018--23:36:00	32.95	28	-0.194874	0.972829	-0.0286034
115740	18/08/2018--23:37:00	32.95	52	-0.16412	100.253	-0.0140267
115800	18/08/2018--23:38:00	32.98	16	-0.194874	0.987678	0.000549904
115860	18/08/2018--23:39:00	33.02	3	-0.179497	0.987678	0.0151266
115920	18/08/2018--23:40:00	33.07	13	-0.102612	103.222	-0.0431801
115980	18/08/2018--23:41:00	33.07	44	-0.348644	0.883736	-0.203523
116040	18/08/2018--23:42:00	33.06	115	-0.16412	0.972829	0.0734332
116100	18/08/2018--23:43:00	33.09	133	-0.0718583	100.253	-0.0140267
116160	18/08/2018--23:44:00	33.02	225	-0.871462	0.453117	0.17547
116220	18/08/2018--23:45:00	32.95	29	-0.364021	0.943131	0.000549904
116280	18/08/2018--23:46:00	33	0	-0.31789	0.95798	0.0151266
116340	18/08/2018--23:47:00	33.05	0	-0.47166	0.854038	-0.290983
116400	18/08/2018--23:48:00	33.05	5	-0.517791	0.809491	-0.290983
116460	18/08/2018--23:49:00	33.01	38	0.00502658	104.707	-0.08691
116520	18/08/2018--23:50:00	33	10	-0.0718583	0.987678	0.0151266
116580	18/08/2018--23:51:00	33.02	31	-0.671561	0.675851	0.292083
116640	18/08/2018--23:52:00	33.04	29	-0.256382	0.943131	0.117163
116700	18/08/2018--23:53:00	32.98	21	-0.133366	0.987678	-0.0286034
116760	18/08/2018--23:54:00	33.02	19	-0.0872353	100.253	0.0297032
116820	18/08/2018--23:55:00	33.02	26	-0.0411044	100.253	0.000549904
116880	18/08/2018--23:56:00	32.98	21	-0.0872353	100.253	0.000549904
116940	18/08/2018--23:57:00	32.96	21	-0.563922	0.646153	0.437849
117000	18/08/2018--23:58:00	32.92	26	-0.0872353	0.972829	0.0151266
117060	18/08/2018--23:59:00	32.9	21	-0.0872353	100.253	0.000549904
117120	19/08/2018--00:00:00	32.89	50	-0.16412	0.972829	0.0880098
117180	19/08/2018--00:01:00	32.9	42	-0.0872353	0.987678	-0.0286034
117240	19/08/2018--00:02:00	32.87	69	-0.0411044	0.764944	0.233776
117300	19/08/2018--00:03:00	32.88	83	-0.133366	0.943131	0.190046
117360	19/08/2018--00:04:00	32.84	13	-0.0718583	0.987678	-0.08691
117420	19/08/2018--00:05:00	32.83	102	-0.133366	0.95798	-0.17437
117480	19/08/2018--00:06:00	32.8	7	-0.102612	100.253	-0.0140267
117540	19/08/2018--00:07:00	32.75	102	-0.0718583	101.738	-0.0286034
117600	19/08/2018--00:08:00	32.73	112	-0.364021	0.868887	0.204623
117660	19/08/2018--00:09:00	32.73	201	-0.31789	0.928282	0.248353
117720	19/08/2018--00:10:00	32.72	20	-0.133366	0.987678	-0.0431801
117780	19/08/2018--00:11:00	32.71	3	-0.133366	0.95798	-0.13064
117840	19/08/2018--00:12:00	32.7	14	-0.225628	0.987678	-0.188947
117900	19/08/2018--00:13:00	32.7	14	-0.425529	0.868887	-0.145217
117960	19/08/2018--00:14:00	32.56	0	-0.348644	0.928282	-0.145217
118020	19/08/2018--00:15:00	32.49	123	-0.148743	100.253	-0.0723334
118080	19/08/2018--00:16:00	32.47	85	-0.62543	0.764944	0.0151266
118140	19/08/2018--00:17:00	32.32	0	-0.47166	0.854038	0.0880098
118200	19/08/2018--00:18:00	32.25	1	-0.440906	0.868887	0.102586
118260	19/08/2018--00:19:00	32.28	0	-0.271759	0.972829	-0.0723334
118320	19/08/2018--00:20:00	32.29	0	-0.271759	0.95798	-0.116063
118380	19/08/2018--00:21:00	32.32	1	-0.487037	0.854038	0.0151266
118440	19/08/2018--00:22:00	32.3	0	-0.502414	0.839189	0.0442799
118500	19/08/2018--00:23:00	32.25	1	-0.563922	0.764944	0.0442799
118560	19/08/2018--00:24:00	32.11	0	-0.533168	0.839189	0.0734332
118620	19/08/2018--00:25:00	32.09	0	-0.379398	0.883736	0.0442799
118680	19/08/2018--00:26:00	32.06	6	-0.502414	0.839189	0.0880098
118740	19/08/2018--00:27:00	32.05	0	-0.379398	0.913433	-0.101487
118800	19/08/2018--00:28:00	32.01	0	-0.47166	0.883736	-0.0286034
118860	19/08/2018--00:29:00	31.94	0	-0.517791	0.839189	-0.0140267
118920	19/08/2018--00:30:00	31.91	0	-0.487037	0.839189	0.102586
118980	19/08/2018--00:31:00	31.82	7	-0.563922	0.779793	0.13174
119040	19/08/2018--00:32:00	31.77	0	-0.533168	0.854038	-0.0286034
119100	19/08/2018--00:33:00	31.74	49	-0.410152	0.913433	0.0588565
119160	19/08/2018--00:34:00	31.75	24	-0.364021	0.928282	0.146316
119220	19/08/2018--00:35:00	31.79	27	-0.440906	0.898585	-0.0723334
119280	19/08/2018--00:36:00	31.79	104	-0.594676	110.647	0.0880098
119340	19/08/2018--00:37:00	31.8	371	-0.16412	100.253	-0.0431801
119400	19/08/2018--00:38:00	31.89	41	-0.133366	0.987678	0.0442799
119460	19/08/2018--00:39:00	31.97	48	-0.133366	0.987678	0.0734332
119520	19/08/2018--00:40:00	32.05	141	-0.548545	0.839189	0.0588565
119580	19/08/2018--00:41:00	32.16	232	-0.287136	0.928282	-0.232677
119640	19/08/2018--00:42:00	32.29	41	-0.840708	0.215534	0.510733
119700	19/08/2018--00:43:00	32.35	202	-0.225628	0.972829	-0.0286034
119760	19/08/2018--00:44:00	32.38	73	-0.0411044	0.987678	-0.116063
119820	19/08/2018--00:45:00	32.39	274	-0.271759	0.512512	0.0880098
119880	19/08/2018--00:46:00	32.37	463	-0.0718583	112.132	-0.0286034
119940	19/08/2018--00:47:00	32.18	279	-0.133366	0.987678	-0.0286034
120000	19/08/2018--00:48:00	32.19	14	-0.16412	0.987678	0.13174
120060	19/08/2018--00:49:00	32.23	23	-0.210251	103.222	0.0734332
120120	19/08/2018--00:50:00	32.27	9	-0.256382	0.972829	0.0588565
120180	19/08/2018--00:51:00	32.29	11	-0.148743	0.987678	0.0442799
120240	19/08/2018--00:52:00	32.36	37	-0.102612	100.253	-0.0577567
120300	19/08/2018--00:53:00	32.4	88	-0.256382	0.913433	0.146316
120360	19/08/2018--00:54:00	32.45	291	-0.0718583	101.738	-0.13064
120420	19/08/2018--00:55:00	32.45	735	-0.379398	0.868887	0.190046
120480	19/08/2018--00:56:00	32.49	15	-0.210251	100.253	0.0880098
120540	19/08/2018--00:57:00	32.51	190	-0.194874	104.707	0.321236
120600	19/08/2018--00:58:00	32.49	119	-0.302513	103.222	0.0588565
120660	19/08/2018--00:59:00	32.45	27	-0.117989	100.253	0.160893
120720	19/08/2018--01:00:00	32.5	231	-0.487037	0.854038	-0.0723334
120780	19/08/2018--01:01:00	32.66	208	-0.502414	0.794642	0.277506
120840	19/08/2018--01:02:00	32.75	188	-0.194874	0.943131	0.17547
120900	19/08/2018--01:03:00	32.75	86	-0.302513	100.253	0.17547
120960	19/08/2018--01:04:00	32.75	196	-0.179497	0.883736	0.17547
121020	19/08/2018--01:05:00	32.73	67	-0.133366	112.132	0.146316
121080	19/08/2018--01:06:00	32.7	972	-0.809954	0.289778	-0.56794
121140	19/08/2018--01:07:00	32.68	254	-0.117989	124.011	-0.101487
121200	19/08/2018--01:08:00	32.69	153	-0.0257274	101.738	-0.0140267
121260	19/08/2018--01:09:00	32.68	30	-0.0872353	101.738	-0.0286034
121320	19/08/2018--01:10:00	32.71	96	-0.456283	0.794642	0.17547
121380	19/08/2018--01:11:00	32.75	191	-0.425529	0.868887	0.0734332
121440	19/08/2018--01:12:00	32.74	144	-0.379398	0.898585	0.160893
121500	19/08/2018--01:13:00	32.78	50	-0.179497	101.738	-0.116063
121560	19/08/2018--01:14:00	32.79	46	-0.241005	0.987678	-0.13064
121620	19/08/2018--01:15:00	32.78	31	-0.117989	100.253	-0.0431801
121680	19/08/2018--01:16:00	32.84	8	-0.0872353	0.972829	-0.0577567
121740	19/08/2018--01:17:00	32.82	6	-0.0872353	100.253	-0.0286034
121800	19/08/2018--01:18:00	32.77	10	-0.0718583	0.987678	-0.0140267
121860	19/08/2018--01:19:00	32.78	10	-0.241005	0.868887	-0.495056
121920	19/08/2018--01:20:00	32.83	26	-0.241005	103.222	0.000549904
121980	19/08/2018--01:21:00	32.84	45	-0.179497	0.972829	0.17547
122040	19/08/2018--01:22:00	32.87	54	-0.0718583	0.987678	0.0734332
122100	19/08/2018--01:23:00	32.92	24	-0.194874	0.928282	-0.232677
122160	19/08/2018--01:24:00	32.93	87	-0.194874	110.647	0.0734332
122220	19/08/2018--01:25:00	32.92	51	-0.0564814	100.253	-0.0431801
122280	19/08/2018--01:26:00	32.98	89	-0.0718583	0.987678	0.000549904
122340	19/08/2018--01:27:00	33	77	-0.102612	100.253	-0.0577567
122400	19/08/2018--01:28:00	33.01	85	-0.0564814	0.987678	-0.247253
122460	19/08/2018--01:29:00	32.96	68	-0.179497	0.943131	0.0880098
122520	19/08/2018--01:30:00	32.96	19	-0.210251	0.972829	0.0880098
122580	19/08/2018--01:31:00	32.96	27	-0.16412	0.987678	0.0588565
122640	19/08/2018--01:32:00	33.01	13	-0.241005	0.928282	0.0880098
122700	19/08/2018--01:33:00	33.03	236	-0.148743	0.95798	0.0734332
122760	19/08/2018--01:34:00	33.04	52	-0.502414	0.839189	0.0151266
122820	19/08/2018--01:35:00	33.11	11	-0.563922	0.809491	0.000549904
122880	19/08/2018--01:36:00	33.15	1	-0.533168	0.809491	0.0442799
122940	19/08/2018--01:37:00	33.15	2	-0.394775	0.913433	-0.08691
123000	19/08/2018--01:38:00	33.12	13	-0.579299	0.794642	0.0880098
123060	19/08/2018--01:39:00	33.14	0	-0.47166	0.883736	-0.17437
123120	19/08/2018--01:40:00	33.13	23	-0.31789	0.928282	-0.08691
123180	19/08/2018--01:41:00	33.18	17	-0.733069	0.675851	-0.320136
123240	19/08/2018--01:42:00	33.19	7	-0.210251	0.972829	0.000549904
123300	19/08/2018--01:43:00	33.2	0	-0.425529	0.839189	0.0880098
123360	19/08/2018--01:44:00	33.2	13	-0.410152	0.898585	-0.101487
123420	19/08/2018--01:45:00	33.25	0	-0.31789	0.913433	-0.0431801
123480	19/08/2018--01:46:00	33.33	7	0.158796	107.677	-0.159793
123540	19/08/2018--01:47:00	33.34	17	-0.456283	0.868887	-0.0431801
123600	19/08/2018--01:48:00	33.31	10	-0.517791	0.809491	-0.0431801
123660	19/08/2018--01:49:00	33.26	0	-0.271759	0.972829	0.000549904
123720	19/08/2018--01:50:00	33.24	2	-0.748446	0.661002	-0.0140267
123780	19/08/2018--01:51:00	33.25	31	-0.487037	0.868887	-0.0140267
123840	19/08/2018--01:52:00	33.27	9	-0.425529	0.913433	0.000549904
123900	19/08/2018--01:53:00	33.29	98	-0.579299	0.779793	0.0151266
123960	19/08/2018--01:54:00	33.34	21	-0.594676	0.794642	-0.101487
124020	19/08/2018--01:55:00	33.39	24	-0.287136	0.928282	-0.116063
124080	19/08/2018--01:56:00	33.39	9	-0.440906	101.738	0.0151266
124140	19/08/2018--01:57:00	33.43	36	-0.533168	0.809491	-0.101487
124200	19/08/2018--01:58:00	33.34	47	-0.456283	0.913433	0.0588565
124260	19/08/2018--01:59:00	33.34	34	-0.440906	0.898585	-0.101487
124320	19/08/2018--02:00:00	33.34	45	-0.809954	0.557059	-0.101487
124380	19/08/2018--02:01:00	33.34	15	-0.394775	0.913433	0.0588565
124440	19/08/2018--02:02:00	33.32	3	-0.440906	0.913433	-0.0723334
124500	19/08/2018--02:03:00	33.35	98	-0.348644	0.883736	0.102586
124560	19/08/2018--02:04:00	33.34	90	-0.502414	0.839189	-0.0723334
124620	19/08/2018--02:05:00	33.38	10	-0.394775	0.928282	0.146316
124680	19/08/2018--02:06:00	33.44	1	-0.533168	0.839189	-0.0286034
124740	19/08/2018--02:07:00	33.47	0	-0.533168	0.794642	0.0297032
124800	19/08/2018--02:08:00	33.48	2	-0.487037	0.854038	0.0151266
124860	19/08/2018--02:09:00	33.51	186	-0.210251	0.987678	-0.0140267
124920	19/08/2018--02:10:00	33.57	187	-0.533168	0.95798	-0.13064
124980	19/08/2018--02:11:00	33.54	335	-0.548545	0.82434	-0.145217
125040	19/08/2018--02:12:00	33.51	1	-0.533168	0.82434	-0.13064
125100	19/08/2018--02:13:00	33.51	0	-0.563922	0.82434	-0.08691
125160	19/08/2018--02:14:00	33.46	0	-0.610053	0.764944	0.000549904
125220	19/08/2018--02:15:00	33.39	0	-0.563922	0.794642	0.0297032
125280	19/08/2018--02:16:00	33.43	0	-0.594676	0.779793	0.000549904
125340	19/08/2018--02:17:00	33.45	0	-0.563922	0.809491	0.102586
125400	19/08/2018--02:18:00	33.46	0	-0.379398	0.913433	0.0151266
125460	19/08/2018--02:19:00	33.43	3	-0.456283	0.883736	0.0588565
125520	19/08/2018--02:20:00	33.41	0	-0.594676	0.779793	0.0880098
125580	19/08/2018--02:21:00	33.38	2	-0.47166	0.868887	0.0151266
125640	19/08/2018--02:22:00	33.38	0	-0.548545	0.82434	-0.0140267
125700	19/08/2018--02:23:00	33.39	0	-0.487037	0.868887	-0.0431801
125760	19/08/2018--02:24:00	33.41	0	-0.533168	0.82434	0.117163
125820	19/08/2018--02:25:00	33.31	0	-0.517791	0.82434	0.13174
125880	19/08/2018--02:26:00	33.22	0	-0.579299	0.794642	0.117163
125940	19/08/2018--02:27:00	33.23	0	-0.502414	0.854038	0.0880098
126000	19/08/2018--02:28:00	33.2	66	-0.748446	0.646153	-0.276406
126060	19/08/2018--02:29:00	33.21	23	-0.610053	0.794642	0.0442799
126120	19/08/2018--02:30:00	33.28	0	-0.702315	0.6907	0.000549904
126180	19/08/2018--02:31:00	33.32	44	-0.640807	0.750095	0.0297032
126240	19/08/2018--02:32:00	33.32	20	-0.456283	0.928282	0.26293
126300	19/08/2018--02:33:00	33.34	0	-0.487037	0.854038	0.0151266
126360	19/08/2018--02:34:00	33.32	0	-0.487037	0.883736	0.0151266
126420	19/08/2018--02:35:00	33.34	80	-0.241005	0.95798	-0.145217
126480	19/08/2018--02:36:00	33.27	680	-0.31789	110.647	0.0297032
126540	19/08/2018--02:37:00	33.21	364	-0.502414	0.839189	-0.232677
126600	19/08/2018--02:38:00	33.19	220	-0.0718583	0.987678	0.0442799
126660	19/08/2018--02:39:00	33.18	235	-0.0411044	103.222	0.17547
126720	19/08/2018--02:40:00	33.12	386	-0.31789	0.928282	-0.0286034
126780	19/08/2018--02:41:00	33.11	362	-0.148743	129.951	0.321236
126840	19/08/2018--02:42:00	33.13	96	-0.133366	0.987678	0.190046
126900	19/08/2018--02:43:00	33.11	400	-0.348644	115.102	-0.101487
126960	19/08/2018--02:44:00	33.13	310	0.0511575	0.95798	0.0880098
127020	19/08/2018--02:45:00	33.18	693	-0.333267	0.928282	-0.0723334
127080	19/08/2018--02:46:00	33.3	496	-0.0718583	0.586757	0.146316
127140	19/08/2018--02:47:00	33.36	629	-0.302513	0.883736	0.190046
127200	19/08/2018--02:48:00	33.43	293	-0.456283	0.735246	0.102586
127260	19/08/2018--02:49:00	33.45	157	-0.502414	0.854038	0.000549904
127320	19/08/2018--02:50:00	33.46	2	-0.563922	0.809491	0.0880098
127380	19/08/2018--02:51:00	33.46	5	-0.256382	0.95798	-0.188947
127440	19/08/2018--02:52:00	33.46	7	-0.517791	0.868887	-0.0140267
127500	19/08/2018--02:53:00	33.54	0	-0.348644	0.928282	0.0880098
127560	19/08/2018--02:54:00	33.62	6	-0.548545	0.809491	-0.116063
127620	19/08/2018--02:55:00	33.7	0	-0.579299	0.779793	0.0297032
127680	19/08/2018--02:56:00	33.7	0	-0.548545	0.82434	-0.0577567
127740	19/08/2018--02:57:00	33.66	4	-0.594676	0.868887	-0.0431801
127800	19/08/2018--02:58:00	33.65	0	-0.594676	0.779793	0.0588565
127860	19/08/2018--02:59:00	33.65	3	-0.548545	0.82434	0.0880098
127920	19/08/2018--03:00:00	33.65	47	-0.348644	0.913433	0.102586
127980	19/08/2018--03:01:00	33.64	1	-0.594676	0.809491	0.000549904
128040	19/08/2018--03:02:00	33.67	0	-0.379398	0.883736	0.13174
128100	19/08/2018--03:03:00	33.64	55	-0.410152	0.928282	0.17547
128160	19/08/2018--03:04:00	33.62	34	-0.840708	0.453117	-0.26183
128220	19/08/2018--03:05:00	33.61	1	-0.487037	0.854038	-0.0140267
128280	19/08/2018--03:06:00	33.57	0	-0.548545	0.82434	0.0442799
128340	19/08/2018--03:07:00	33.6	1	-0.594676	0.764944	-0.116063
128400	19/08/2018--03:08:00	33.64	0	-0.548545	0.809491	-0.0286034
128460	19/08/2018--03:09:00	33.63	62	-0.502414	0.854038	0.0151266
128520	19/08/2018--03:10:00	33.64	3	-0.31789	0.943131	0.0442799
128580	19/08/2018--03:11:00	33.65	0	-0.533168	0.82434	0.0442799
128640	19/08/2018--03:12:00	33.66	0	-0.456283	0.868887	-0.101487
128700	19/08/2018--03:13:00	33.68	4	-0.487037	0.868887	0.0151266
128760	19/08/2018--03:14:00	33.68	139	-0.148743	103.222	0.190046
128820	19/08/2018--03:15:00	33.65	181	0.0204036	101.738	0.0880098
128880	19/08/2018--03:16:00	33.61	167	0.00502658	0.809491	-0.0431801
128940	19/08/2018--03:17:00	33.61	98	-0.0411044	137.375	-0.26183
129000	19/08/2018--03:18:00	33.64	126	-0.225628	0.943131	0.204623
129060	19/08/2018--03:19:00	33.73	108	-0.379398	0.913433	0.000549904
129120	19/08/2018--03:20:00	33.82	21	-0.0718583	0.883736	-0.26183
129180	19/08/2018--03:21:00	33.88	16	-0.102612	100.253	-0.101487
129240	19/08/2018--03:22:00	33.87	32	-0.379398	100.253	0.248353
129300	19/08/2018--03:23:00	33.93	187	-0.133366	0.987678	-0.145217
129360	19/08/2018--03:24:00	33.96	87	-0.241005	0.987678	0.0880098
129420	19/08/2018--03:25:00	34.01	107	-0.16412	0.913433	-0.232677
129480	19/08/2018--03:26:00	34.06	96	-0.302513	0.883736	0.0880098
129540	19/08/2018--03:27:00	34.11	62	-0.16412	0.987678	0.160893
129600	19/08/2018--03:28:00	34.15	95	-0.225628	0.928282	0.0151266
129660	19/08/2018--03:29:00	34.2	14	-0.179497	0.987678	0.0297032
129720	19/08/2018--03:30:00	34.24	17	-0.148743	0.987678	-0.0431801
129780	19/08/2018--03:31:00	34.25	303	-0.194874	0.913433	0.000549904
129840	19/08/2018--03:32:00	34.23	255	-0.333267	0.943131	0.0297032
129900	19/08/2018--03:33:00	34.3	222	-0.148743	110.647	-0.0286034
129960	19/08/2018--03:34:00	34.32	554	-0.379398	0.883736	0.0151266
130020	19/08/2018--03:35:00	34.25	119	-0.0411044	0.987678	0.17547
130080	19/08/2018--03:36:00	34.13	139	-0.0257274	0.913433	0.423273
130140	19/08/2018--03:37:00	34.07	54	0.0819115	0.987678	0.26293
130200	19/08/2018--03:38:00	34.06	22	-0.241005	0.95798	0.0734332
130260	19/08/2018--03:39:00	34.09	11	-0.287136	0.928282	-0.13064
130320	19/08/2018--03:40:00	34.11	77	-0.548545	0.527361	0.13174
130380	19/08/2018--03:41:00	33.98	440	-0.210251	0.913433	0.13174
130440	19/08/2018--03:42:00	33.98	157	-0.9791	0.200685	-0.101487
130500	19/08/2018--03:43:00	34.04	284	-0.16412	121.041	0.0297032
130560	19/08/2018--03:44:00	34.1	139	-0.225628	0.987678	0.0442799
130620	19/08/2018--03:45:00	34.07	99	-0.256382	0.883736	-0.0431801
130680	19/08/2018--03:46:00	33.97	23	0.543221	0.497663	0.685653
130740	19/08/2018--03:47:00	33.95	1	0.527844	0.497663	0.685653
130800	19/08/2018--03:48:00	33.92	0	0.49709	0.512512	0.714806
130860	19/08/2018--03:49:00	34.19	0	0.527844	0.527361	0.685653
130920	19/08/2018--03:50:00	34.51	0	0.558598	0.527361	0.656499
130980	19/08/2018--03:51:00	34.75	1	0.527844	0.527361	0.656499
131040	19/08/2018--03:52:00	34.94	0	0.543221	0.512512	0.656499
131100	19/08/2018--03:53:00	35.07	0	0.543221	0.512512	0.671076
131160	19/08/2018--03:54:00	35.18	0	0.543221	0.512512	0.656499
131220	19/08/2018--03:55:00	35.28	0	0.543221	0.527361	0.671076
131280	19/08/2018--03:56:00	35.37	1	0.527844	0.527361	0.671076
131340	19/08/2018--03:57:00	35.45	0	0.543221	0.512512	0.656499
131400	19/08/2018--03:58:00	35.5	0	0.543221	0.527361	0.671076
131460	19/08/2018--03:59:00	35.57	0	0.527844	0.527361	0.671076
131520	19/08/2018--04:00:00	35.61	0	0.527844	0.527361	0.671076
131580	19/08/2018--04:01:00	35.66	1	0.543221	0.527361	0.671076
131640	19/08/2018--04:02:00	35.71	0	0.527844	0.527361	0.671076
131700	19/08/2018--04:03:00	35.74	0	0.543221	0.527361	0.671076
131760	19/08/2018--04:04:00	35.77	0	0.543221	0.512512	0.671076
131820	19/08/2018--04:05:00	35.78	0	0.543221	0.512512	0.656499
131880	19/08/2018--04:06:00	35.8	0	0.543221	0.512512	0.656499
131940	19/08/2018--04:07:00	35.86	0	0.543221	0.512512	0.656499
132000	19/08/2018--04:08:00	35.87	0	0.558598	0.512512	0.656499
132060	19/08/2018--04:09:00	35.89	0	0.543221	0.512512	0.671076
132120	19/08/2018--04:10:00	35.91	0	0.527844	0.527361	0.671076
132180	19/08/2018--04:11:00	35.92	0	0.543221	0.527361	0.671076
132240	19/08/2018--04:12:00	35.93	0	0.558598	0.512512	0.671076
132300	19/08/2018--04:13:00	35.93	0	0.558598	0.512512	0.671076
132360	19/08/2018--04:14:00	35.95	0	0.527844	0.527361	0.671076
132420	19/08/2018--04:15:00	35.95	0	0.527844	0.527361	0.671076
132480	19/08/2018--04:16:00	35.94	0	0.527844	0.527361	0.671076
132540	19/08/2018--04:17:00	35.96	0	0.543221	0.527361	0.671076
132600	19/08/2018--04:18:00	35.96	0	0.543221	0.512512	0.671076
132660	19/08/2018--04:19:00	35.97	0	0.543221	0.512512	0.656499
132720	19/08/2018--04:20:00	35.98	0	0.543221	0.527361	0.671076
132780	19/08/2018--04:21:00	36	0	0.543221	0.512512	0.656499
132840	19/08/2018--04:22:00	35.98	0	0.527844	0.527361	0.671076
132900	19/08/2018--04:23:00	35.99	0	0.543221	0.527361	0.671076
132960	19/08/2018--04:24:00	35.99	0	0.527844	0.527361	0.671076
133020	19/08/2018--04:25:00	35.98	0	0.543221	0.512512	0.671076
133080	19/08/2018--04:26:00	36	0	0.543221	0.512512	0.671076
133140	19/08/2018--04:27:00	36.01	0	0.543221	0.512512	0.671076
133200	19/08/2018--04:28:00	36	0	0.543221	0.527361	0.671076
133260	19/08/2018--04:29:00	36	0	0.527844	0.527361	0.656499
133320	19/08/2018--04:30:00	35.99	0	0.543221	0.512512	0.656499
133380	19/08/2018--04:31:00	35.98	0	0.527844	0.527361	0.671076
133440	19/08/2018--04:32:00	35.99	0	0.527844	0.527361	0.671076
133500	19/08/2018--04:33:00	35.98	0	0.527844	0.527361	0.671076
133560	19/08/2018--04:34:00	36	0	0.527844	0.527361	0.671076
133620	19/08/2018--04:35:00	35.97	0	0.543221	0.527361	0.671076
133680	19/08/2018--04:36:00	35.99	0	0.543221	0.527361	0.671076
133740	19/08/2018--04:37:00	35.98	0	0.543221	0.527361	0.671076
133800	19/08/2018--04:38:00	35.97	0	0.527844	0.527361	0.671076
133860	19/08/2018--04:39:00	35.96	0	0.543221	0.527361	0.671076
133920	19/08/2018--04:40:00	35.97	0	0.543221	0.512512	0.671076
133980	19/08/2018--04:41:00	35.91	0	0.450959	0.512512	0.714806
134040	19/08/2018--04:42:00	35.89	0	0.450959	0.527361	0.729382
134100	19/08/2018--04:43:00	35.89	0	0.450959	0.527361	0.729382
134160	19/08/2018--04:44:00	35.88	0	0.450959	0.512512	0.729382
134220	19/08/2018--04:45:00	35.9	0	0.450959	0.527361	0.729382
134280	19/08/2018--04:46:00	35.91	0	0.450959	0.527361	0.714806
134340	19/08/2018--04:47:00	35.92	0	0.450959	0.527361	0.714806
134400	19/08/2018--04:48:00	35.92	0	0.450959	0.527361	0.714806
134460	19/08/2018--04:49:00	35.93	0	0.450959	0.527361	0.714806
134520	19/08/2018--04:50:00	35.93	0	0.450959	0.527361	0.729382
134580	19/08/2018--04:51:00	35.94	0	0.450959	0.527361	0.729382
134640	19/08/2018--04:52:00	35.96	0	0.450959	0.527361	0.729382
134700	19/08/2018--04:53:00	35.95	0	0.450959	0.527361	0.714806
134760	19/08/2018--04:54:00	35.95	0	0.450959	0.527361	0.714806
134820	19/08/2018--04:55:00	35.98	0	0.450959	0.527361	0.729382
134880	19/08/2018--04:56:00	35.96	0	0.450959	0.527361	0.729382
134940	19/08/2018--04:57:00	35.98	0	0.450959	0.512512	0.714806
135000	19/08/2018--04:58:00	35.97	0	0.450959	0.527361	0.729382
135060	19/08/2018--04:59:00	35.98	0	0.466336	0.527361	0.714806
135120	19/08/2018--05:00:00	35.98	0	0.450959	0.527361	0.729382
