# Supplementary material for: A randomized cross-over trial investigating differences in 24-h personal air and skin temperatures using wearable sensors between two climatologically contrasting settings
Source: Sci Rep. 2021 Nov 10;11:22020. doi: 10.1038/s41598-021-01180-y (PMC8580978; doi:10.1038/s41598-021-01180-y)
Supplement: Supplementary file 2 — Supplementary Data. [file 41598_2021_1180_MOESM2_ESM.zip › New folder/new/T11_A1new.csv]

Index	Date	Temperature	Activity	X-axis	Y-axis	Z-axis	Marker
58220	18/08/2018--05:00:00	25.45	0	-0.053199	0.125532	-102.756
58280	18/08/2018--05:01:00	25.46	0	-0.053199	0.125532	-10.124
58340	18/08/2018--05:02:00	25.45	0	-0.053199	0.125532	-102.756
58400	18/08/2018--05:03:00	25.45	0	-0.053199	0.125532	-102.756
58460	18/08/2018--05:04:00	25.44	0	-0.053199	0.125532	-102.756
58520	18/08/2018--05:05:00	25.42	0	-0.053199	0.125532	-10.124
58580	18/08/2018--05:06:00	25.43	0	-0.053199	0.125532	-102.756
58640	18/08/2018--05:07:00	25.43	0	-0.053199	0.125532	-102.756
58700	18/08/2018--05:08:00	25.4	0	-0.053199	0.125532	-102.756
58760	18/08/2018--05:09:00	25.41	0	-0.053199	0.125532	-10.124
58820	18/08/2018--05:10:00	25.41	0	-0.053199	0.125532	-102.756
58880	18/08/2018--05:11:00	25.4	0	-0.053199	0.125532	-102.756
58940	18/08/2018--05:12:00	25.41	0	-0.053199	0.125532	-10.124
59000	18/08/2018--05:13:00	25.4	0	-0.053199	0.125532	-10.124
59060	18/08/2018--05:14:00	25.4	0	-0.053199	0.125532	-102.756
59120	18/08/2018--05:15:00	25.38	0	-0.053199	0.125532	-102.756
59180	18/08/2018--05:16:00	25.39	0	-0.053199	0.125532	-102.756
59240	18/08/2018--05:17:00	25.39	0	-0.053199	0.125532	-102.756
59300	18/08/2018--05:18:00	25.39	0	-0.053199	0.125532	-102.756
59360	18/08/2018--05:19:00	25.37	0	-0.053199	0.125532	-10.124
59420	18/08/2018--05:20:00	25.37	0	-0.053199	0.125532	-10.124
59480	18/08/2018--05:21:00	25.38	0	-0.053199	0.125532	-10.124
59540	18/08/2018--05:22:00	25.36	0	-0.053199	0.125532	-10.124
59600	18/08/2018--05:23:00	25.38	0	-0.053199	0.125532	-102.756
59660	18/08/2018--05:24:00	25.36	0	-0.053199	0.125532	-102.756
59720	18/08/2018--05:25:00	25.36	0	-0.053199	0.125532	-102.756
59780	18/08/2018--05:26:00	25.35	0	-0.053199	0.125532	-102.756
59840	18/08/2018--05:27:00	25.35	0	-0.053199	0.125532	-10.124
59900	18/08/2018--05:28:00	25.33	0	-0.053199	0.125532	-102.756
59960	18/08/2018--05:29:00	25.36	0	-0.053199	0.125532	-10.124
60020	18/08/2018--05:30:00	25.35	0	-0.053199	0.125532	-102.756
60080	18/08/2018--05:31:00	25.32	0	-0.053199	0.125532	-10.124
60140	18/08/2018--05:32:00	25.32	0	-0.053199	0.125532	-10.124
60200	18/08/2018--05:33:00	25.31	0	-0.053199	0.125532	-102.756
60260	18/08/2018--05:34:00	25.32	0	-0.053199	0.125532	-102.756
60320	18/08/2018--05:35:00	25.32	0	-0.053199	0.125532	-102.756
60380	18/08/2018--05:36:00	25.3	0	-0.053199	0.125532	-102.756
60440	18/08/2018--05:37:00	25.3	0	-0.053199	0.125532	-102.756
60500	18/08/2018--05:38:00	25.3	0	-0.053199	0.125532	-102.756
60560	18/08/2018--05:39:00	25.29	0	-0.053199	0.125532	-102.756
60620	18/08/2018--05:40:00	25.29	0	-0.053199	0.125532	-102.756
60680	18/08/2018--05:41:00	25.29	0	-0.053199	0.125532	-102.756
60740	18/08/2018--05:42:00	25.29	0	-0.053199	0.125532	-102.756
60800	18/08/2018--05:43:00	25.28	0	-0.053199	0.125532	-102.756
60860	18/08/2018--05:44:00	25.27	0	-0.053199	0.125532	-10.124
60920	18/08/2018--05:45:00	25.27	0	-0.053199	0.125532	-102.756
60980	18/08/2018--05:46:00	25.24	0	-0.053199	0.125532	-102.756
61040	18/08/2018--05:47:00	25.26	0	-0.053199	0.125532	-10.124
61100	18/08/2018--05:48:00	25.25	0	-0.053199	0.125532	-10.124
61160	18/08/2018--05:49:00	25.25	0	-0.053199	0.125532	-102.756
61220	18/08/2018--05:50:00	25.25	0	-0.053199	0.125532	-102.756
61280	18/08/2018--05:51:00	25.25	0	-0.053199	0.125532	-102.756
61340	18/08/2018--05:52:00	25.24	0	-0.053199	0.125532	-102.756
61400	18/08/2018--05:53:00	25.23	0	-0.053199	0.125532	-102.756
61460	18/08/2018--05:54:00	25.24	0	-0.053199	0.125532	-102.756
61520	18/08/2018--05:55:00	25.23	0	-0.053199	0.125532	-102.756
61580	18/08/2018--05:56:00	25.24	0	-0.053199	0.125532	-102.756
61640	18/08/2018--05:57:00	25.21	0	-0.053199	0.125532	-102.756
61700	18/08/2018--05:58:00	25.21	0	-0.053199	0.125532	-102.756
61760	18/08/2018--05:59:00	25.22	0	-0.053199	0.125532	-102.756
61820	18/08/2018--06:00:00	25.21	0	-0.053199	0.125532	-102.756
61880	18/08/2018--06:01:00	25.21	0	-0.053199	0.125532	-10.124
61940	18/08/2018--06:02:00	25.2	0	-0.053199	0.125532	-102.756
62000	18/08/2018--06:03:00	25.2	0	-0.053199	0.125532	-102.756
62060	18/08/2018--06:04:00	25.19	0	-0.053199	0.125532	-10.124
62120	18/08/2018--06:05:00	25.2	0	-0.053199	0.125532	-102.756
62180	18/08/2018--06:06:00	25.18	0	-0.053199	0.125532	-10.124
62240	18/08/2018--06:07:00	25.19	0	-0.053199	0.125532	-10.124
62300	18/08/2018--06:08:00	25.19	0	-0.053199	0.125532	-10.124
62360	18/08/2018--06:09:00	25.19	0	-0.053199	0.125532	-102.756
62420	18/08/2018--06:10:00	25.16	0	-0.053199	0.125532	-102.756
62480	18/08/2018--06:11:00	25.17	0	-0.053199	0.125532	-10.124
62540	18/08/2018--06:12:00	25.16	0	-0.053199	0.125532	-102.756
62600	18/08/2018--06:13:00	25.15	0	-0.053199	0.125532	-102.756
62660	18/08/2018--06:14:00	25.15	0	-0.053199	0.125532	-102.756
62720	18/08/2018--06:15:00	25.14	0	-0.053199	0.125532	-102.756
62780	18/08/2018--06:16:00	25.14	0	-0.053199	0.125532	-102.756
62840	18/08/2018--06:17:00	25.15	0	-0.053199	0.125532	-102.756
62900	18/08/2018--06:18:00	25.14	0	-0.053199	0.125532	-102.756
62960	18/08/2018--06:19:00	25.14	0	-0.053199	0.125532	-102.756
63020	18/08/2018--06:20:00	25.12	0	-0.053199	0.125532	-10.124
63080	18/08/2018--06:21:00	25.11	0	-0.053199	0.125532	-102.756
63140	18/08/2018--06:22:00	25.11	0	-0.053199	0.125532	-102.756
63200	18/08/2018--06:23:00	25.1	0	-0.053199	0.125532	-102.756
63260	18/08/2018--06:24:00	25.1	0	-0.053199	0.125532	-10.124
63320	18/08/2018--06:25:00	25.09	0	-0.053199	0.125532	-102.756
63380	18/08/2018--06:26:00	25.09	0	-0.053199	0.125532	-102.756
63440	18/08/2018--06:27:00	25.09	0	-0.053199	0.125532	-102.756
63500	18/08/2018--06:28:00	25.07	0	-0.053199	0.125532	-102.756
63560	18/08/2018--06:29:00	25.09	0	-0.053199	0.125532	-10.124
63620	18/08/2018--06:30:00	25.08	0	-0.053199	0.125532	-102.756
63680	18/08/2018--06:31:00	25.09	0	-0.053199	0.125532	-10.124
63740	18/08/2018--06:32:00	25.08	0	-0.053199	0.125532	-102.756
63800	18/08/2018--06:33:00	25.08	0	-0.053199	0.125532	-102.756
63860	18/08/2018--06:34:00	25.07	0	-0.053199	0.125532	-102.756
63920	18/08/2018--06:35:00	25.08	0	-0.053199	0.125532	-102.756
63980	18/08/2018--06:36:00	25.07	0	-0.053199	0.125532	-10.124
64040	18/08/2018--06:37:00	25.06	0	-0.053199	0.125532	-102.756
64100	18/08/2018--06:38:00	25.07	0	-0.053199	0.125532	-102.756
64160	18/08/2018--06:39:00	25.05	0	-0.053199	0.125532	-102.756
64220	18/08/2018--06:40:00	25.07	0	-0.053199	0.125532	-102.756
64280	18/08/2018--06:41:00	25.07	0	-0.053199	0.125532	-102.756
64340	18/08/2018--06:42:00	25.06	0	-0.053199	0.125532	-102.756
64400	18/08/2018--06:43:00	25.06	0	-0.053199	0.125532	-102.756
64460	18/08/2018--06:44:00	25.06	0	-0.053199	0.125532	-102.756
64520	18/08/2018--06:45:00	25.06	0	-0.053199	0.125532	-102.756
64580	18/08/2018--06:46:00	25.04	0	-0.053199	0.125532	-10.124
64640	18/08/2018--06:47:00	25.04	0	-0.053199	0.125532	-102.756
64700	18/08/2018--06:48:00	25.04	0	-0.053199	0.125532	-102.756
64760	18/08/2018--06:49:00	25.04	0	-0.053199	0.125532	-10.124
64820	18/08/2018--06:50:00	25.05	0	-0.053199	0.125532	-102.756
64880	18/08/2018--06:51:00	25.03	0	-0.053199	0.125532	-102.756
64940	18/08/2018--06:52:00	25.02	0	-0.053199	0.125532	-10.124
65000	18/08/2018--06:53:00	25.02	0	-0.053199	0.125532	-102.756
65060	18/08/2018--06:54:00	25.01	0	-0.053199	0.125532	-102.756
65120	18/08/2018--06:55:00	24.99	0	-0.053199	0.125532	-102.756
65180	18/08/2018--06:56:00	25.01	0	-0.053199	0.125532	-102.756
65240	18/08/2018--06:57:00	25.01	0	-0.053199	0.125532	-102.756
65300	18/08/2018--06:58:00	25.01	0	-0.053199	0.125532	-102.756
65360	18/08/2018--06:59:00	25.01	0	-0.053199	0.125532	-10.124
65420	18/08/2018--07:00:00	24.99	0	-0.053199	0.125532	-102.756
65480	18/08/2018--07:01:00	24.98	0	-0.053199	0.125532	-102.756
65540	18/08/2018--07:02:00	25	0	-0.053199	0.125532	-10.124
65600	18/08/2018--07:03:00	24.98	0	-0.053199	0.125532	-10.124
65660	18/08/2018--07:04:00	24.98	0	-0.053199	0.125532	-10.124
65720	18/08/2018--07:05:00	24.98	0	-0.053199	0.125532	-102.756
65780	18/08/2018--07:06:00	24.97	0	-0.053199	0.125532	-102.756
65840	18/08/2018--07:07:00	24.97	0	-0.0377959	0.125532	-102.756
65900	18/08/2018--07:08:00	24.97	0	-0.053199	0.125532	-10.124
65960	18/08/2018--07:09:00	24.99	0	-0.053199	0.125532	-102.756
66020	18/08/2018--07:10:00	24.98	0	-0.053199	0.125532	-102.756
66080	18/08/2018--07:11:00	24.97	0	-0.0377959	0.125532	-10.124
66140	18/08/2018--07:12:00	24.96	0	-0.053199	0.125532	-102.756
66200	18/08/2018--07:13:00	24.95	0	-0.053199	0.125532	-10.124
66260	18/08/2018--07:14:00	24.95	0	-0.053199	0.110643	-102.756
66320	18/08/2018--07:15:00	24.96	0	-0.053199	0.125532	-10.124
66380	18/08/2018--07:16:00	24.94	0	-0.0377959	0.125532	-10.124
66440	18/08/2018--07:17:00	24.95	0	-0.053199	0.125532	-10.124
66500	18/08/2018--07:18:00	24.97	0	-0.053199	0.125532	-102.756
66560	18/08/2018--07:19:00	24.94	0	-0.053199	0.125532	-102.756
66620	18/08/2018--07:20:00	24.95	0	-0.053199	0.125532	-102.756
66680	18/08/2018--07:21:00	24.95	0	-0.053199	0.110643	-10.124
66740	18/08/2018--07:22:00	24.95	0	-0.053199	0.125532	-102.756
66800	18/08/2018--07:23:00	24.93	0	-0.053199	0.125532	-10.124
66860	18/08/2018--07:24:00	24.93	0	-0.053199	0.125532	-10.124
66920	18/08/2018--07:25:00	24.92	0	-0.053199	0.125532	-102.756
66980	18/08/2018--07:26:00	24.93	0	-0.053199	0.125532	-102.756
67040	18/08/2018--07:27:00	24.94	0	-0.053199	0.125532	-102.756
67100	18/08/2018--07:28:00	24.91	0	-0.053199	0.125532	-102.756
67160	18/08/2018--07:29:00	24.9	0	-0.0377959	0.125532	-102.756
67220	18/08/2018--07:30:00	24.88	0	-0.053199	0.125532	-102.756
67280	18/08/2018--07:31:00	24.87	0	-0.053199	0.125532	-102.756
67340	18/08/2018--07:32:00	24.84	0	-0.053199	0.125532	-102.756
67400	18/08/2018--07:33:00	24.82	0	-0.053199	0.110643	-102.756
67460	18/08/2018--07:34:00	24.84	0	-0.053199	0.125532	-102.756
67520	18/08/2018--07:35:00	24.81	0	-0.053199	0.125532	-10.124
67580	18/08/2018--07:36:00	24.82	0	-0.053199	0.125532	-102.756
67640	18/08/2018--07:37:00	24.8	0	-0.053199	0.125532	-10.124
67700	18/08/2018--07:38:00	24.8	0	-0.053199	0.125532	-10.124
67760	18/08/2018--07:39:00	24.78	0	-0.053199	0.125532	-102.756
67820	18/08/2018--07:40:00	24.77	0	-0.053199	0.125532	-10.124
67880	18/08/2018--07:41:00	24.76	0	-0.053199	0.125532	-102.756
67940	18/08/2018--07:42:00	24.75	0	-0.053199	0.125532	-102.756
68000	18/08/2018--07:43:00	24.75	0	-0.053199	0.125532	-10.124
68060	18/08/2018--07:44:00	24.74	191	-0.053199	131.664	-0.906287
68120	18/08/2018--07:45:00	24.84	518	-0.191827	0.899749	-0.239261
68180	18/08/2018--07:46:00	24.95	274	-0.053199	106.353	-0.102824
68240	18/08/2018--07:47:00	24.97	235	-0.207231	0.974193	-0.25442
68300	18/08/2018--07:48:00	25.17	86	-0.145618	0.989082	-0.224101
68360	18/08/2018--07:49:00	25.49	165	-0.207231	0.899749	-0.224101
68420	18/08/2018--07:50:00	25.68	524	-0.0994085	0.989082	-0.224101
68480	18/08/2018--07:51:00	25.81	443	-0.361262	0.587085	0.715799
68540	18/08/2018--07:52:00	26.11	212	-0.00698957	0.989082	-0.25442
68600	18/08/2018--07:53:00	26.22	90	-0.268843	148.041	-0.496975
68660	18/08/2018--07:54:00	26.14	493	-0.00698957	0.974193	-0.330219
68720	18/08/2018--07:55:00	26.11	418	-0.130215	0.929527	-0.436337
68780	18/08/2018--07:56:00	26.06	412	0.177848	101.886	-0.239261
68840	18/08/2018--07:57:00	26.1	243	0.131639	0.914638	-0.28474
68900	18/08/2018--07:58:00	25.86	307	0.224058	0.855083	-0.224101
68960	18/08/2018--07:59:00	26.28	449	-0.130215	143.575	-0.28474
69020	18/08/2018--08:00:00	26.51	529	-0.161021	0.974193	-0.299899
69080	18/08/2018--08:01:00	26.59	830	0.0700262	104.864	-0.239261
69140	18/08/2018--08:02:00	26.83	142	-0.053199	0.959305	-0.390858
69200	18/08/2018--08:03:00	26.92	471	-0.176424	0.884861	-0.527295
69260	18/08/2018--08:04:00	27.17	225	0.00841359	0.989082	-0.28474
69320	18/08/2018--08:05:00	27.45	23	0.193251	110.819	-0.28474
69380	18/08/2018--08:06:00	27.43	399	0.0392199	0.661529	-0.785009
69440	18/08/2018--08:07:00	27.75	115	-0.330456	0.884861	0.291328
69500	18/08/2018--08:08:00	28.09	0	-0.376665	0.840194	0.382286
69560	18/08/2018--08:09:00	28.29	62	0.193251	0.989082	-0.0725041
69620	18/08/2018--08:10:00	28.46	37	-0.00698957	0.631751	-0.815329
69680	18/08/2018--08:11:00	28.57	3	0.00841359	0.631751	-0.815329
69740	18/08/2018--08:12:00	28.66	45	0.162445	0.929527	-0.28474
69800	18/08/2018--08:13:00	28.74	372	-0.0223927	100.397	-0.239261
69860	18/08/2018--08:14:00	28.39	366	-0.0686022	101.886	-0.25442
69920	18/08/2018--08:15:00	27.61	227	0.0700262	0.780639	-0.178622
69980	18/08/2018--08:16:00	26.63	512	0.208655	0.869972	-0.587933
70040	18/08/2018--08:17:00	26.36	961	0.147042	0.140421	-0.117983
70100	18/08/2018--08:18:00	26.46	1398	0.0238167	0.259531	-0.0876638
70160	18/08/2018--08:19:00	26.59	1414	125.607	167.397	-107.304
70220	18/08/2018--08:20:00	27.05	1390	0.100833	185.263	-0.315059
70280	18/08/2018--08:21:00	26.95	1382	0.131639	0.64664	-0.193782
70340	18/08/2018--08:22:00	27.37	1492	0.0700262	106.353	-0.25442
70400	18/08/2018--08:23:00	27.54	1395	-0.145618	137.619	0.00329428
70460	18/08/2018--08:24:00	26.9	934	-0.191827	0.944416	-0.360538
70520	18/08/2018--08:25:00	26.61	190	0.0546231	185.263	-0.451496
70580	18/08/2018--08:26:00	26.3	1502	0.0700262	142.086	-0.481816
70640	18/08/2018--08:27:00	26.12	1471	0.208655	107.842	-0.224101
70700	18/08/2018--08:28:00	26.34	1353	0.116236	131.664	-0.224101
70760	18/08/2018--08:29:00	26.5	1447	-0.00698957	185.263	-0.345378
70820	18/08/2018--08:30:00	26.57	1468	-0.161021	0.795528	-0.117983
70880	18/08/2018--08:31:00	26.59	1394	-0.0686022	0.959305	-0.345378
70940	18/08/2018--08:32:00	26.86	1449	0.100833	0.855083	-0.0876638
71000	18/08/2018--08:33:00	26.93	1519	0.116236	139.108	-0.557614
71060	18/08/2018--08:34:00	27.03	1308	0.301074	174.841	-0.360538
71120	18/08/2018--08:35:00	27.1	1355	-0.145618	0.929527	-0.299899
71180	18/08/2018--08:36:00	26.99	1282	0.254864	130.175	-0.28474
71240	18/08/2018--08:37:00	26.85	1247	-0.053199	0.929527	-0.193782
71300	18/08/2018--08:38:00	26.75	601	-0.0377959	0.959305	-0.360538
71360	18/08/2018--08:39:00	26.64	4	-0.0377959	0.974193	-0.330219
71420	18/08/2018--08:40:00	26.69	136	0.439702	0.825305	0.367127
71480	18/08/2018--08:41:00	26.89	0	0.455105	0.810417	0.412606
71540	18/08/2018--08:42:00	27.16	4	0.547524	0.855083	0.0942524
71600	18/08/2018--08:43:00	27.38	0	0.593733	0.825305	0.063933
71660	18/08/2018--08:44:00	27.47	0	0.57833	0.840194	0.0487733
71720	18/08/2018--08:45:00	27.46	4	0.208655	100.397	-0.0725041
71780	18/08/2018--08:46:00	27.42	5	0.162445	0.989082	-0.163462
71840	18/08/2018--08:47:00	27.3	1	0.0854294	104.864	-0.0876638
71900	18/08/2018--08:48:00	27.29	0	0.0546231	100.397	-0.163462
71960	18/08/2018--08:49:00	27.6	578	-0.114812	0.557307	-0.133143
72020	18/08/2018--08:50:00	27.82	1348	0.485911	112.308	-158.847
72080	18/08/2018--08:51:00	27.68	1259	0.131639	0.974193	-0.208941
72140	18/08/2018--08:52:00	27.54	957	-0.00698957	0.289309	-0.0421848
72200	18/08/2018--08:53:00	27.38	1313	0.100833	0.721084	-0.163462
72260	18/08/2018--08:54:00	27.49	1366	-0.053199	0.557307	-0.102824
72320	18/08/2018--08:55:00	27.08	1407	-0.00698957	133.152	-0.28474
72380	18/08/2018--08:56:00	26.74	1404	-0.161021	127.197	-0.421177
72440	18/08/2018--08:57:00	26.82	1190	0.131639	0.691306	-0.421177
72500	18/08/2018--08:58:00	26.99	1351	0.208655	112.308	-0.239261
72560	18/08/2018--08:59:00	26.87	1340	0.0238167	0.557307	-0.0876638
72620	18/08/2018--09:00:00	26.92	1432	0.208655	137.619	-0.239261
72680	18/08/2018--09:01:00	27.01	1575	0.455105	13.613	-104.272
72740	18/08/2018--09:02:00	26.81	1448	0.239461	0.914638	-0.0725041
72800	18/08/2018--09:03:00	26.73	1347	-0.00698957	185.263	-0.315059
72860	18/08/2018--09:04:00	27.02	1359	0.408896	164.419	-0.982085
72920	18/08/2018--09:05:00	27.57	1381	-0.392068	148.041	-177.039
72980	18/08/2018--09:06:00	28.44	1374	-0.0377959	0.304198	0.00329428
73040	18/08/2018--09:07:00	28.48	1365	0.147042	0.408419	0.0487733
73100	18/08/2018--09:08:00	28.29	1350	0.0700262	140.597	-0.28474
73160	18/08/2018--09:09:00	28.25	1354	0.0238167	0.884861	-0.542454
73220	18/08/2018--09:10:00	28.42	1092	0.193251	110.819	-0.193782
73280	18/08/2018--09:11:00	29.37	1424	0.00841359	143.575	186.794
73340	18/08/2018--09:12:00	29.87	1427	0.0392199	0.557307	-0.133143
73400	18/08/2018--09:13:00	30.18	1438	0.208655	106.353	-0.587933
73460	18/08/2018--09:14:00	30.65	1441	0.686152	185.263	0.928035
73520	18/08/2018--09:15:00	31.02	1427	-0.00698957	173.352	-0.0118654
73580	18/08/2018--09:16:00	30.96	1484	-0.053199	0.482863	-0.133143
73640	18/08/2018--09:17:00	31.09	1439	0.0700262	0.39353	-0.133143
73700	18/08/2018--09:18:00	30.56	531	0.162445	0.959305	-0.360538
73760	18/08/2018--09:19:00	29.97	930	-0.0377959	0.467974	-0.117983
73820	18/08/2018--09:20:00	29.63	1446	0.270267	112.308	-0.315059
73880	18/08/2018--09:21:00	29.65	1151	0.193251	107.842	-0.117983
73940	18/08/2018--09:22:00	29.26	1363	0.116236	0.735973	-0.163462
74000	18/08/2018--09:23:00	29.04	1542	-0.00698957	113.797	-0.390858
74060	18/08/2018--09:24:00	28.64	1521	0.162445	130.175	-0.117983
74120	18/08/2018--09:25:00	28.13	788	0.57833	0.453086	-0.557614
74180	18/08/2018--09:26:00	28	89	0.28567	0.884861	-0.466656
74240	18/08/2018--09:27:00	28.02	66	0.0700262	0.289309	-0.982085
74300	18/08/2018--09:28:00	28.2	289	-0.207231	0.884861	0.321648
74360	18/08/2018--09:29:00	28.41	133	0.0700262	0.974193	-0.345378
74420	18/08/2018--09:30:00	28.24	134	0.100833	0.244642	-0.224101
74480	18/08/2018--09:31:00	28.11	26	-0.207231	0.691306	-0.73953
74540	18/08/2018--09:32:00	27.97	5	-0.238037	0.601973	-0.815329
74600	18/08/2018--09:33:00	28	466	0.33188	0.840194	0.442925
74660	18/08/2018--09:34:00	27.99	165	0.0392199	0.929527	-0.390858
74720	18/08/2018--09:35:00	27.75	276	-0.145618	101.886	-0.26958
74780	18/08/2018--09:36:00	27.35	500	0.131639	0.929527	-0.421177
74840	18/08/2018--09:37:00	27.38	38	0.0546231	100.397	0.0336136
74900	18/08/2018--09:38:00	27.75	37	0.100833	0.944416	0.336807
74960	18/08/2018--09:39:00	27.89	554	0.00841359	112.308	-0.133143
75020	18/08/2018--09:40:00	27.94	271	-0.0840053	101.886	-0.0725041
75080	18/08/2018--09:41:00	28.13	32	-0.114812	0.914638	0.458085
75140	18/08/2018--09:42:00	28.22	13	-0.330456	0.884861	0.351967
75200	18/08/2018--09:43:00	28.23	517	0.100833	106.353	-0.25442
75260	18/08/2018--09:44:00	28.12	232	0.0700262	0.944416	-0.390858
75320	18/08/2018--09:45:00	27.8	554	0.0700262	0.959305	-0.360538
75380	18/08/2018--09:46:00	27.55	222	-0.392068	0.497752	-0.345378
75440	18/08/2018--09:47:00	27.7	337	-0.315053	0.929527	0.170051
75500	18/08/2018--09:48:00	27.65	324	0.147042	0.974193	-0.224101
75560	18/08/2018--09:49:00	27.96	46	0.316477	0.616862	0.730959
75620	18/08/2018--09:50:00	28.2	302	0.0854294	100.397	-0.224101
75680	18/08/2018--09:51:00	27.97	582	-0.0377959	-0.0382449	-102.756
75740	18/08/2018--09:52:00	27.57	4	-0.00698957	-0.0680225	-102.756
75800	18/08/2018--09:53:00	27.2	0	-0.00698957	-0.0680225	-102.756
75860	18/08/2018--09:54:00	26.88	0	-0.00698957	-0.0680225	-102.756
75920	18/08/2018--09:55:00	26.63	0	-0.00698957	-0.0680225	-102.756
75980	18/08/2018--09:56:00	26.4	0	-0.00698957	-0.0829113	-102.756
76040	18/08/2018--09:57:00	26.23	0	-0.00698957	-0.0680225	-102.756
76100	18/08/2018--09:58:00	26.07	0	-0.00698957	-0.0829113	-102.756
76160	18/08/2018--09:59:00	25.94	0	-0.00698957	-0.0829113	-102.756
76220	18/08/2018--10:00:00	25.84	0	-0.00698957	-0.0829113	-102.756
76280	18/08/2018--10:01:00	25.75	0	-0.00698957	-0.0829113	-10.124
76340	18/08/2018--10:02:00	25.68	0	-0.00698957	-0.0829113	-102.756
76400	18/08/2018--10:03:00	25.62	0	-0.00698957	-0.0829113	-10.124
76460	18/08/2018--10:04:00	25.56	0	-0.00698957	-0.0829113	-102.756
76520	18/08/2018--10:05:00	25.51	0	-0.00698957	-0.0829113	-102.756
76580	18/08/2018--10:06:00	25.48	0	-0.00698957	-0.0680225	-102.756
76640	18/08/2018--10:07:00	25.43	0	-0.00698957	-0.0829113	-10.124
76700	18/08/2018--10:08:00	25.41	0	-0.00698957	-0.0829113	-102.756
76760	18/08/2018--10:09:00	25.4	0	-0.00698957	-0.0829113	-102.756
76820	18/08/2018--10:10:00	25.38	1	-0.00698957	-0.0829113	-102.756
76880	18/08/2018--10:11:00	25.38	0	-0.00698957	-0.0829113	-102.756
76940	18/08/2018--10:12:00	25.35	0	-0.00698957	-0.0829113	-102.756
77000	18/08/2018--10:13:00	25.34	3	0.0392199	-0.0829113	-102.756
77060	18/08/2018--10:14:00	25.32	0	0.0392199	-0.0829113	-102.756
77120	18/08/2018--10:15:00	25.3	0	0.0392199	-0.0829113	-10.124
77180	18/08/2018--10:16:00	25.31	0	0.0392199	-0.0829113	-102.756
77240	18/08/2018--10:17:00	25.29	0	0.0392199	-0.0829113	-102.756
77300	18/08/2018--10:18:00	25.26	0	0.0392199	-0.0829113	-102.756
77360	18/08/2018--10:19:00	25.3	0	0.0392199	-0.0829113	-102.756
77420	18/08/2018--10:20:00	25.29	0	0.0392199	-0.0829113	-102.756
77480	18/08/2018--10:21:00	25.29	0	0.0392199	-0.0829113	-102.756
77540	18/08/2018--10:22:00	25.29	0	0.0392199	-0.0829113	-102.756
77600	18/08/2018--10:23:00	25.3	0	0.0392199	-0.0829113	-102.756
77660	18/08/2018--10:24:00	25.29	0	0.0392199	-0.0829113	-102.756
77720	18/08/2018--10:25:00	25.29	0	0.0392199	-0.0829113	-102.756
77780	18/08/2018--10:26:00	25.3	0	0.0392199	-0.0829113	-10.124
77840	18/08/2018--10:27:00	25.32	0	0.0392199	-0.0829113	-102.756
77900	18/08/2018--10:28:00	25.33	0	0.0392199	-0.0829113	-102.756
77960	18/08/2018--10:29:00	25.32	0	0.0392199	-0.0829113	-102.756
78020	18/08/2018--10:30:00	25.35	0	0.0392199	-0.0829113	-102.756
78080	18/08/2018--10:31:00	25.36	0	0.0392199	-0.0829113	-102.756
78140	18/08/2018--10:32:00	25.36	0	0.0392199	-0.0829113	-102.756
78200	18/08/2018--10:33:00	25.36	0	0.0392199	-0.0829113	-102.756
78260	18/08/2018--10:34:00	25.36	0	0.0392199	-0.0829113	-102.756
78320	18/08/2018--10:35:00	25.4	0	0.0392199	-0.0829113	-102.756
78380	18/08/2018--10:36:00	25.38	0	0.0392199	-0.0829113	-102.756
78440	18/08/2018--10:37:00	25.39	0	0.0392199	-0.0829113	-102.756
78500	18/08/2018--10:38:00	25.38	0	0.0392199	-0.0829113	-102.756
78560	18/08/2018--10:39:00	25.41	0	0.0392199	-0.0829113	-102.756
78620	18/08/2018--10:40:00	25.4	0	0.0392199	-0.0829113	-102.756
78680	18/08/2018--10:41:00	25.41	0	0.0392199	-0.0829113	-102.756
78740	18/08/2018--10:42:00	25.43	0	0.0392199	-0.0829113	-102.756
78800	18/08/2018--10:43:00	25.41	0	0.0392199	-0.0829113	-102.756
78860	18/08/2018--10:44:00	25.42	0	0.0392199	-0.0829113	-102.756
78920	18/08/2018--10:45:00	25.42	0	0.0392199	-0.0829113	-102.756
78980	18/08/2018--10:46:00	25.45	0	0.0392199	-0.0829113	-10.124
79040	18/08/2018--10:47:00	25.44	0	0.0392199	-0.0829113	-102.756
79100	18/08/2018--10:48:00	25.45	0	0.0392199	-0.0829113	-102.756
79160	18/08/2018--10:49:00	25.46	0	0.0392199	-0.0829113	-102.756
79220	18/08/2018--10:50:00	25.45	0	0.0392199	-0.0829113	-102.756
79280	18/08/2018--10:51:00	25.47	0	0.0392199	-0.0829113	-102.756
79340	18/08/2018--10:52:00	25.47	0	0.0392199	-0.0829113	-10.124
79400	18/08/2018--10:53:00	25.49	0	0.0392199	-0.0978001	-102.756
79460	18/08/2018--10:54:00	25.5	0	0.0546231	-0.0829113	-102.756
79520	18/08/2018--10:55:00	25.48	0	0.0546231	-0.0829113	-10.124
79580	18/08/2018--10:56:00	25.5	0	0.0392199	-0.0829113	-102.756
79640	18/08/2018--10:57:00	25.5	0	0.0546231	-0.0829113	-102.756
79700	18/08/2018--10:58:00	25.51	0	0.0392199	-0.0829113	-102.756
79760	18/08/2018--10:59:00	25.53	0	0.0392199	-0.0829113	-102.756
79820	18/08/2018--11:00:00	25.54	0	0.0546231	-0.0829113	-102.756
79880	18/08/2018--11:01:00	25.55	0	0.0392199	-0.0829113	-102.756
79940	18/08/2018--11:02:00	25.55	0	0.0546231	-0.0829113	-102.756
80000	18/08/2018--11:03:00	25.55	0	0.0392199	-0.0829113	-102.756
80060	18/08/2018--11:04:00	25.57	0	0.0546231	-0.0829113	-10.124
80120	18/08/2018--11:05:00	25.57	0	0.0392199	-0.0829113	-102.756
80180	18/08/2018--11:06:00	25.59	0	0.0392199	-0.0829113	-102.756
80240	18/08/2018--11:07:00	25.61	0	0.0392199	-0.0829113	-102.756
80300	18/08/2018--11:08:00	25.6	0	0.0392199	-0.0829113	-102.756
80360	18/08/2018--11:09:00	25.62	9	0.00841359	-0.0829113	-102.756
80420	18/08/2018--11:10:00	25.79	384	0.116236	125.708	-0.451496
80480	18/08/2018--11:11:00	26.02	288	-0.0223927	100.397	-0.315059
80540	18/08/2018--11:12:00	26.21	184	0.00841359	0.601973	-113.368
80600	18/08/2018--11:13:00	26.4	332	-0.0377959	0.884861	-0.512135
80660	18/08/2018--11:14:00	26.55	404	-0.0223927	107.842	-0.76985
80720	18/08/2018--11:15:00	26.71	56	0.270267	104.864	-0.542454
80780	18/08/2018--11:16:00	26.81	391	0.116236	101.886	-0.299899
80840	18/08/2018--11:17:00	26.74	315	0.0700262	0.855083	-0.390858
80900	18/08/2018--11:18:00	26.81	232	-0.330456	0.899749	0.321648
80960	18/08/2018--11:19:00	26.98	0	-0.361262	0.944416	0.0487733
81020	18/08/2018--11:20:00	27.16	370	-0.0377959	100.397	-0.26958
81080	18/08/2018--11:21:00	27.12	433	-0.0840053	103.375	-0.406017
81140	18/08/2018--11:22:00	27.1	281	-0.114812	100.397	-0.224101
81200	18/08/2018--11:23:00	27.16	75	0.177848	0.929527	-0.406017
81260	18/08/2018--11:24:00	27.3	222	-0.114812	0.914638	-0.496975
81320	18/08/2018--11:25:00	27.5	38	0.270267	0.869972	-0.466656
81380	18/08/2018--11:26:00	27.98	314	-0.345859	0.631751	-0.75469
81440	18/08/2018--11:27:00	28.23	16	0.0546231	0.721084	-0.709211
81500	18/08/2018--11:28:00	28.36	12	0.0238167	0.76575	-0.663732
81560	18/08/2018--11:29:00	28.41	11	0.00841359	0.840194	-0.587933
81620	18/08/2018--11:30:00	28.43	4	0.00841359	0.884861	-0.542454
81680	18/08/2018--11:31:00	28.39	13	0.0392199	0.840194	-0.618253
81740	18/08/2018--11:32:00	28.41	40	0.00841359	0.855083	-0.603093
81800	18/08/2018--11:33:00	28.39	255	0.0238167	0.974193	-0.193782
81860	18/08/2018--11:34:00	28.38	205	-0.00698957	0.884861	-0.572774
81920	18/08/2018--11:35:00	28.27	279	-0.114812	106.353	-0.618253
81980	18/08/2018--11:36:00	28.3	165	0.0392199	0.661529	-0.785009
82040	18/08/2018--11:37:00	28.35	97	0.301074	121.241	-0.557614
82100	18/08/2018--11:38:00	28.29	346	0.0238167	0.855083	-0.208941
82160	18/08/2018--11:39:00	28.36	396	0.224058	0.735973	-0.678892
82220	18/08/2018--11:40:00	28.55	417	0.208655	0.825305	-0.239261
82280	18/08/2018--11:41:00	28.47	492	-0.0686022	0.929527	-0.421177
82340	18/08/2018--11:42:00	28.41	112	0.33188	0.884861	-0.421177
82400	18/08/2018--11:43:00	28.38	1	0.393492	0.884861	-0.315059
82460	18/08/2018--11:44:00	28.44	311	0.0700262	106.353	-0.694051
82520	18/08/2018--11:45:00	28.46	425	0.00841359	130.175	-0.709211
82580	18/08/2018--11:46:00	28.31	509	-0.161021	112.308	-0.178622
82640	18/08/2018--11:47:00	28.23	863	-0.407472	0.884861	-0.315059
82700	18/08/2018--11:48:00	28.04	425	0.0854294	0.974193	-0.421177
82760	18/08/2018--11:49:00	27.77	478	0.208655	0.661529	-0.117983
82820	18/08/2018--11:50:00	27.58	654	-0.00698957	0.869972	-0.224101
82880	18/08/2018--11:51:00	27.34	281	0.147042	100.397	-0.0118654
82940	18/08/2018--11:52:00	27.11	411	-0.145618	0.840194	-0.587933
83000	18/08/2018--11:53:00	27.15	14	-0.392068	0.914638	-0.25442
83060	18/08/2018--11:54:00	27.57	0	-0.453681	0.884861	-0.239261
83120	18/08/2018--11:55:00	28.05	235	-0.161021	0.929527	-0.390858
83180	18/08/2018--11:56:00	28.17	385	0.0392199	0.735973	-0.709211
83240	18/08/2018--11:57:00	28.32	477	0.193251	0.64664	-0.75469
83300	18/08/2018--11:58:00	28.65	137	0.239461	0.825305	-0.587933
83360	18/08/2018--11:59:00	28.92	21	-0.161021	0.855083	-0.557614
83420	18/08/2018--12:00:00	29.22	11	0.0700262	0.914638	-0.527295
83480	18/08/2018--12:01:00	29.44	50	0.0238167	0.929527	-0.436337
83540	18/08/2018--12:02:00	29.57	517	-0.315053	0.959305	0.00329428
83600	18/08/2018--12:03:00	30.03	348	0.239461	0.989082	0.00329428
83660	18/08/2018--12:04:00	30.14	142	0.208655	0.795528	-0.603093
83720	18/08/2018--12:05:00	30.21	82	0.362686	0.855083	-0.375698
83780	18/08/2018--12:06:00	30.23	28	0.239461	0.959305	0.139731
83840	18/08/2018--12:07:00	30.11	74	-0.469084	0.721084	-0.542454
83900	18/08/2018--12:08:00	29.98	16	0.100833	0.959305	-0.360538
83960	18/08/2018--12:09:00	29.77	100	-0.176424	112.308	-0.193782
84020	18/08/2018--12:10:00	29.49	159	0.100833	0.840194	-0.572774
84080	18/08/2018--12:11:00	29.63	18	0.239461	0.884861	-0.466656
84140	18/08/2018--12:12:00	29.79	20	0.254864	0.914638	-0.406017
84200	18/08/2018--12:13:00	29.91	4	0.0700262	0.869972	-0.481816
84260	18/08/2018--12:14:00	29.97	0	0.239461	0.899749	-0.436337
84320	18/08/2018--12:15:00	30	9	0.162445	0.855083	-0.557614
84380	18/08/2018--12:16:00	29.93	7	0.193251	0.855083	-0.557614
84440	18/08/2018--12:17:00	29.92	0	0.193251	0.840194	-0.572774
84500	18/08/2018--12:18:00	29.91	0	0.208655	0.810417	-0.587933
84560	18/08/2018--12:19:00	29.92	444	-0.0377959	0.974193	-0.330219
84620	18/08/2018--12:20:00	29.62	547	0.0700262	0.840194	-0.224101
84680	18/08/2018--12:21:00	29.48	265	0.0238167	0.899749	-0.148303
84740	18/08/2018--12:22:00	29.14	651	0.0700262	0.914638	-0.102824
84800	18/08/2018--12:23:00	28.83	834	-0.0377959	0.974193	-0.178622
84860	18/08/2018--12:24:00	28.46	808	0.0238167	100.397	-0.208941
84920	18/08/2018--12:25:00	28.21	556	-0.823357	0.497752	0.245849
84980	18/08/2018--12:26:00	28.54	38	0.485911	0.855083	-0.299899
85040	18/08/2018--12:27:00	29.05	195	-0.777147	-0.00846726	117.059
85100	18/08/2018--12:28:00	29.34	132	0.347283	0.795528	0.336807
85160	18/08/2018--12:29:00	29.58	321	-0.176424	0.795528	0.579362
85220	18/08/2018--12:30:00	30.35	141	-0.376665	103.375	0.018454
85280	18/08/2018--12:31:00	30.32	673	-0.0223927	0.914638	-0.117983
85340	18/08/2018--12:32:00	30.07	317	0.116236	0.780639	-0.0421848
85400	18/08/2018--12:33:00	29.78	485	-0.0840053	101.886	-0.102824
85460	18/08/2018--12:34:00	29.32	217	0.0700262	0.944416	-0.345378
85520	18/08/2018--12:35:00	29.08	412	0.208655	0.780639	-0.117983
85580	18/08/2018--12:36:00	29.21	23	-0.238037	0.929527	0.261009
85640	18/08/2018--12:37:00	29.23	455	-0.161021	0.855083	-0.345378
85700	18/08/2018--12:38:00	28.95	293	0.0392199	0.64664	-0.815329
85760	18/08/2018--12:39:00	28.82	7	-0.176424	0.855083	-0.542454
85820	18/08/2018--12:40:00	28.92	1	-0.422875	0.914638	-0.102824
85880	18/08/2018--12:41:00	29.13	45	0.378089	0.869972	-0.360538
85940	18/08/2018--12:42:00	29.44	243	-0.0223927	0.944416	-0.375698
86000	18/08/2018--12:43:00	29.28	112	0.208655	101.886	-0.224101
86060	18/08/2018--12:44:00	29.17	108	-0.268843	0.438197	-0.875967
86120	18/08/2018--12:45:00	29.19	84	-0.330456	0.795528	-0.542454
86180	18/08/2018--12:46:00	29.25	127	0.147042	10.933	0.00329428
86240	18/08/2018--12:47:00	29.45	10	-0.130215	0.840194	0.533883
86300	18/08/2018--12:48:00	29.72	7	0.00841359	0.914638	0.382286
86360	18/08/2018--12:49:00	29.76	381	-0.0994085	0.989082	-0.178622
86420	18/08/2018--12:50:00	29.74	595	0.239461	0.780639	-0.603093
86480	18/08/2018--12:51:00	29.67	4	0.0700262	0.810417	-0.618253
86540	18/08/2018--12:52:00	29.88	11	0.270267	0.497752	0.821917
86600	18/08/2018--12:53:00	29.91	698	0.0854294	100.397	-0.178622
86660	18/08/2018--12:54:00	29.69	691	0.00841359	0.884861	-0.527295
86720	18/08/2018--12:55:00	30	129	0.239461	0.899749	0.382286
86780	18/08/2018--12:56:00	30.68	105	0.716959	-0.00846726	-0.709211
86840	18/08/2018--12:57:00	30.97	0	0.639943	0.00642154	-0.800169
86900	18/08/2018--12:58:00	31.16	0	0.62454	-0.00846726	-0.800169
86960	18/08/2018--12:59:00	31.36	25	0.224058	0.378642	-0.921446
87020	18/08/2018--13:00:00	31.56	238	0.0392199	131.664	-0.25442
87080	18/08/2018--13:01:00	31.38	394	0.193251	0.989082	-0.0118654
87140	18/08/2018--13:02:00	31.32	4	-0.161021	0.795528	-0.633412
87200	18/08/2018--13:03:00	31.48	22	0.0700262	0.691306	-0.76985
87260	18/08/2018--13:04:00	31.7	6	0.0546231	0.497752	-0.891127
87320	18/08/2018--13:05:00	32.3	78	0.177848	0.899749	0.442925
87380	18/08/2018--13:06:00	32.7	8	0.424299	0.780639	0.473244
87440	18/08/2018--13:07:00	32.91	12	0.763168	0.706195	0.0790927
87500	18/08/2018--13:08:00	32.6	177	0.116236	0.899749	-0.481816
87560	18/08/2018--13:09:00	31.89	16	-0.130215	0.914638	-0.466656
87620	18/08/2018--13:10:00	31.16	593	0.116236	110.819	-0.299899
87680	18/08/2018--13:11:00	30.4	578	-0.0686022	0.899749	-0.496975
87740	18/08/2018--13:12:00	30.32	371	0.0392199	0.989082	-0.25442
87800	18/08/2018--13:13:00	29.8	312	-0.053199	104.864	-0.224101
87860	18/08/2018--13:14:00	29.15	591	-0.161021	100.397	-0.0421848
87920	18/08/2018--13:15:00	28.79	587	-0.0840053	0.929527	-0.390858
87980	18/08/2018--13:16:00	28.86	74	0.28567	0.944416	0.261009
88040	18/08/2018--13:17:00	29.27	0	0.28567	0.914638	0.321648
88100	18/08/2018--13:18:00	29.32	669	-0.176424	104.864	-0.26958
88160	18/08/2018--13:19:00	29.17	336	-0.145618	0.989082	-0.224101
88220	18/08/2018--13:20:00	29.1	64	-0.114812	0.944416	-0.375698
88280	18/08/2018--13:21:00	29.29	104	-0.053199	0.289309	0.943195
88340	18/08/2018--13:22:00	29.9	27	0.28567	0.706195	0.594522
88400	18/08/2018--13:23:00	30.04	220	-0.176424	0.869972	-0.0573445
88460	18/08/2018--13:24:00	29.74	374	-0.0377959	100.397	-0.133143
88520	18/08/2018--13:25:00	29.32	183	0.778571	-0.47002	0.488404
88580	18/08/2018--13:26:00	29.12	227	-0.191827	0.959305	-0.26958
88640	18/08/2018--13:27:00	28.98	426	0.116236	101.886	-0.193782
88700	18/08/2018--13:28:00	28.82	203	-0.191827	0.721084	-0.587933
88760	18/08/2018--13:29:00	28.8	95	-0.114812	0.780639	-0.678892
88820	18/08/2018--13:30:00	28.78	315	0.316477	0.76575	-0.375698
88880	18/08/2018--13:31:00	28.64	583	0.239461	0.914638	-0.421177
88940	18/08/2018--13:32:00	28.75	86	-0.361262	0.914638	-0.315059
89000	18/08/2018--13:33:00	29.02	162	0.177848	0.795528	-0.830488
89060	18/08/2018--13:34:00	29.16	542	0.254864	100.397	-0.224101
89120	18/08/2018--13:35:00	29.52	239	-0.176424	0.348864	-0.951766
89180	18/08/2018--13:36:00	29.6	211	0.470508	0.721084	0.458085
89240	18/08/2018--13:37:00	29.48	389	0.0238167	113.797	-0.330219
89300	18/08/2018--13:38:00	29.27	354	0.301074	0.39353	-0.891127
89360	18/08/2018--13:39:00	29.15	31	0.00841359	0.914638	-0.466656
89420	18/08/2018--13:40:00	29	257	0.00841359	0.959305	0.063933
89480	18/08/2018--13:41:00	28.88	283	0.0854294	113.797	-0.0876638
89540	18/08/2018--13:42:00	28.8	323	0.208655	0.929527	-0.315059
89600	18/08/2018--13:43:00	29.06	66	-0.145618	0.929527	-0.421177
89660	18/08/2018--13:44:00	29.13	136	0.254864	0.289309	-0.951766
89720	18/08/2018--13:45:00	30.05	452	-0.592309	0.780639	-0.148303
89780	18/08/2018--13:46:00	30.15	122	-0.0686022	101.886	-0.148303
89840	18/08/2018--13:47:00	29.9	195	-0.0994085	0.989082	-0.148303
89900	18/08/2018--13:48:00	29.46	160	0.701556	0.512641	-0.542454
89960	18/08/2018--13:49:00	29.21	381	0.593733	0.706195	0.0487733
90020	18/08/2018--13:50:00	28.91	267	0.378089	0.482863	-0.830488
90080	18/08/2018--13:51:00	28.98	603	0.147042	0.989082	-0.178622
90140	18/08/2018--13:52:00	28.97	292	0.193251	0.825305	0.018454
90200	18/08/2018--13:53:00	29	398	0.270267	0.467974	0.806758
90260	18/08/2018--13:54:00	29	1	0.193251	0.557307	0.791598
90320	18/08/2018--13:55:00	29.09	273	0.177848	0.989082	0.0942524
90380	18/08/2018--13:56:00	28.79	326	0.254864	0.959305	-0.208941
90440	18/08/2018--13:57:00	28.64	83	0.33188	0.884861	-0.178622
90500	18/08/2018--13:58:00	28.57	352	0.28567	0.974193	-0.163462
90560	18/08/2018--13:59:00	28.48	499	0.28567	0.974193	-0.148303
90620	18/08/2018--14:00:00	28.3	275	0.131639	0.631751	-0.102824
90680	18/08/2018--14:01:00	28.19	279	0.0546231	0.914638	-0.451496
90740	18/08/2018--14:02:00	28.16	2	-0.114812	0.974193	0.23069
90800	18/08/2018--14:03:00	28.21	0	-0.176424	0.929527	0.336807
90860	18/08/2018--14:04:00	28.33	12	0.100833	0.974193	0.18521
90920	18/08/2018--14:05:00	28.55	0	0.0392199	0.989082	0.139731
90980	18/08/2018--14:06:00	28.73	4	0.147042	0.914638	0.367127
91040	18/08/2018--14:07:00	28.69	506	0.131639	0.989082	-0.193782
91100	18/08/2018--14:08:00	28.96	293	0.131639	0.929527	-0.390858
91160	18/08/2018--14:09:00	29.18	201	-0.330456	0.929527	-0.148303
91220	18/08/2018--14:10:00	29.21	172	0.0238167	100.397	-0.133143
91280	18/08/2018--14:11:00	29.02	156	-0.0686022	0.989082	-0.208941
91340	18/08/2018--14:12:00	28.82	335	0.0854294	100.397	-0.148303
91400	18/08/2018--14:13:00	28.83	32	0.00841359	0.944416	-0.360538
91460	18/08/2018--14:14:00	28.81	269	0.0546231	100.397	-0.133143
91520	18/08/2018--14:15:00	28.64	275	-0.0223927	100.397	-0.0876638
91580	18/08/2018--14:16:00	28.45	358	-0.053199	10.933	-0.239261
91640	18/08/2018--14:17:00	28.25	653	0.147042	0.944416	-0.375698
91700	18/08/2018--14:18:00	28.2	15	0.0854294	0.884861	-0.512135
91760	18/08/2018--14:19:00	28.53	49	0.316477	0.959305	-0.178622
91820	18/08/2018--14:20:00	28.98	2	0.347283	0.914638	-0.299899
91880	18/08/2018--14:21:00	29.45	2	0.347283	0.914638	-0.28474
91940	18/08/2018--14:22:00	29.93	7	0.639943	0.587085	-0.527295
92000	18/08/2018--14:23:00	30.3	5	0.62454	0.735973	-0.421177
92060	18/08/2018--14:24:00	30.51	28	0.193251	0.750861	-0.678892
92120	18/08/2018--14:25:00	30.82	113	0.0546231	0.825305	-0.618253
92180	18/08/2018--14:26:00	32.01	11	0.393492	0.855083	-0.390858
92240	18/08/2018--14:27:00	33.04	2	0.639943	0.587085	-0.572774
92300	18/08/2018--14:28:00	33.19	36	0.208655	0.869972	-0.512135
92360	18/08/2018--14:29:00	32.9	24	0.0700262	0.869972	-0.542454
92420	18/08/2018--14:30:00	32.61	156	-0.0686022	0.914638	-0.102824
92480	18/08/2018--14:31:00	32.14	28	0.732362	0.363753	-0.603093
92540	18/08/2018--14:32:00	31.7	15	0.00841359	0.884861	0.458085
92600	18/08/2018--14:33:00	31.25	5	-0.284246	0.959305	-0.117983
92660	18/08/2018--14:34:00	30.96	7	-0.222634	0.974193	0.109412
92720	18/08/2018--14:35:00	30.82	19	-0.176424	0.944416	0.276169
92780	18/08/2018--14:36:00	30.73	3	-0.207231	0.944416	0.276169
92840	18/08/2018--14:37:00	30.48	314	-0.053199	106.353	-0.102824
92900	18/08/2018--14:38:00	29.96	417	0.147042	100.397	-0.163462
92960	18/08/2018--14:39:00	29.56	536	0.193251	127.197	-0.25442
93020	18/08/2018--14:40:00	29.12	528	-0.176424	0.661529	-0.0573445
93080	18/08/2018--14:41:00	28.8	271	0.162445	0.914638	-0.117983
93140	18/08/2018--14:42:00	28.61	398	-0.00698957	0.780639	-0.648572
93200	18/08/2018--14:43:00	28.64	251	-0.0377959	125.708	-0.208941
93260	18/08/2018--14:44:00	28.54	555	-0.330456	0.959305	-0.133143
93320	18/08/2018--14:45:00	28.3	174	0.0700262	100.397	-0.178622
93380	18/08/2018--14:46:00	28.07	631	-0.0994085	101.886	-0.208941
93440	18/08/2018--14:47:00	27.92	462	-0.145618	0.795528	-0.0725041
93500	18/08/2018--14:48:00	27.74	476	-0.284246	0.929527	-0.25442
93560	18/08/2018--14:49:00	27.79	238	0.347283	0.572196	-0.785009
93620	18/08/2018--14:50:00	29.1	173	0.301074	0.914638	-0.315059
93680	18/08/2018--14:51:00	29.65	266	-0.330456	0.944416	-0.0421848
93740	18/08/2018--14:52:00	29.67	420	-0.761744	119.753	-170.975
93800	18/08/2018--14:53:00	29.29	583	0.0700262	100.397	-0.25442
93860	18/08/2018--14:54:00	29	605	-0.25344	0.855083	-0.451496
93920	18/08/2018--14:55:00	29.14	103	-0.0223927	101.886	-0.133143
93980	18/08/2018--14:56:00	29.29	20	-0.00698957	0.974193	-0.28474
94040	18/08/2018--14:57:00	29.47	128	-0.0840053	0.989082	-0.26958
94100	18/08/2018--14:58:00	29.69	79	-0.268843	0.869972	-0.451496
94160	18/08/2018--14:59:00	29.79	143	0.0238167	0.185087	0.973514
94220	18/08/2018--15:00:00	29.38	8	0.100833	0.229754	0.958354
94280	18/08/2018--15:01:00	28.91	0	0.116236	0.229754	0.958354
94340	18/08/2018--15:02:00	28.49	0	0.100833	0.229754	0.958354
94400	18/08/2018--15:03:00	28.14	0	0.100833	0.229754	0.958354
94460	18/08/2018--15:04:00	27.84	0	0.100833	0.229754	0.958354
94520	18/08/2018--15:05:00	27.6	0	0.100833	0.229754	0.958354
94580	18/08/2018--15:06:00	27.39	0	0.100833	0.229754	0.958354
94640	18/08/2018--15:07:00	27.19	0	0.116236	0.229754	0.958354
94700	18/08/2018--15:08:00	27.02	0	0.100833	0.229754	0.958354
94760	18/08/2018--15:09:00	26.88	0	0.100833	0.229754	0.958354
94820	18/08/2018--15:10:00	26.76	0	0.100833	0.229754	0.943195
94880	18/08/2018--15:11:00	26.64	0	0.100833	0.229754	0.958354
94940	18/08/2018--15:12:00	26.57	0	0.100833	0.229754	0.958354
95000	18/08/2018--15:13:00	26.48	0	0.100833	0.229754	0.958354
95060	18/08/2018--15:14:00	26.43	0	0.116236	0.229754	0.958354
95120	18/08/2018--15:15:00	26.36	0	0.100833	0.229754	0.943195
95180	18/08/2018--15:16:00	26.32	0	0.100833	0.229754	0.958354
95240	18/08/2018--15:17:00	26.3	0	0.100833	0.229754	0.958354
95300	18/08/2018--15:18:00	26.26	0	0.116236	0.229754	0.958354
95360	18/08/2018--15:19:00	26.25	0	0.100833	0.229754	0.958354
95420	18/08/2018--15:20:00	26.22	0	0.100833	0.229754	0.958354
95480	18/08/2018--15:21:00	26.2	0	0.100833	0.229754	0.958354
95540	18/08/2018--15:22:00	26.2	0	0.100833	0.229754	0.958354
95600	18/08/2018--15:23:00	26.19	0	0.100833	0.229754	0.958354
95660	18/08/2018--15:24:00	26.17	0	0.100833	0.229754	0.958354
95720	18/08/2018--15:25:00	26.2	0	0.100833	0.229754	0.943195
95780	18/08/2018--15:26:00	26.2	0	0.100833	0.229754	0.958354
95840	18/08/2018--15:27:00	26.21	0	0.100833	0.229754	0.958354
95900	18/08/2018--15:28:00	26.23	0	0.100833	0.229754	0.958354
95960	18/08/2018--15:29:00	26.25	0	0.100833	0.229754	0.958354
96020	18/08/2018--15:30:00	26.27	0	0.100833	0.229754	0.958354
96080	18/08/2018--15:31:00	26.29	0	0.100833	0.229754	0.958354
96140	18/08/2018--15:32:00	26.31	1	0.116236	0.244642	0.943195
96200	18/08/2018--15:33:00	26.36	0	0.116236	0.244642	0.943195
96260	18/08/2018--15:34:00	26.41	0	0.116236	0.244642	0.958354
96320	18/08/2018--15:35:00	26.43	0	0.116236	0.244642	0.958354
96380	18/08/2018--15:36:00	26.47	0	0.116236	0.244642	0.943195
96440	18/08/2018--15:37:00	26.51	0	0.116236	0.244642	0.943195
96500	18/08/2018--15:38:00	26.53	0	0.116236	0.244642	0.943195
96560	18/08/2018--15:39:00	26.55	0	0.116236	0.244642	0.958354
96620	18/08/2018--15:40:00	26.57	0	0.116236	0.244642	0.958354
96680	18/08/2018--15:41:00	26.58	0	0.116236	0.244642	0.958354
96740	18/08/2018--15:42:00	26.59	0	0.116236	0.244642	0.943195
96800	18/08/2018--15:43:00	26.59	0	0.116236	0.244642	0.943195
96860	18/08/2018--15:44:00	26.61	0	0.116236	0.244642	0.943195
96920	18/08/2018--15:45:00	26.6	0	0.116236	0.244642	0.943195
96980	18/08/2018--15:46:00	26.6	0	0.116236	0.244642	0.943195
97040	18/08/2018--15:47:00	26.62	0	0.116236	0.244642	0.958354
97100	18/08/2018--15:48:00	26.62	0	0.116236	0.244642	0.958354
97160	18/08/2018--15:49:00	26.62	0	0.116236	0.244642	0.943195
97220	18/08/2018--15:50:00	26.64	0	0.116236	0.244642	0.943195
97280	18/08/2018--15:51:00	26.64	0	0.116236	0.244642	0.958354
97340	18/08/2018--15:52:00	26.63	0	0.116236	0.244642	0.958354
97400	18/08/2018--15:53:00	26.64	0	0.116236	0.259531	0.943195
97460	18/08/2018--15:54:00	26.63	0	0.116236	0.244642	0.958354
97520	18/08/2018--15:55:00	26.63	0	0.116236	0.244642	0.943195
97580	18/08/2018--15:56:00	26.63	0	0.116236	0.244642	0.943195
97640	18/08/2018--15:57:00	26.64	0	0.116236	0.244642	0.958354
97700	18/08/2018--15:58:00	26.63	0	0.116236	0.259531	0.943195
97760	18/08/2018--15:59:00	26.64	0	0.116236	0.244642	0.958354
97820	18/08/2018--16:00:00	26.64	0	0.116236	0.244642	0.958354
97880	18/08/2018--16:01:00	26.63	0	0.116236	0.244642	0.943195
97940	18/08/2018--16:02:00	26.65	0	0.116236	0.244642	0.943195
98000	18/08/2018--16:03:00	26.65	0	0.116236	0.244642	0.943195
98060	18/08/2018--16:04:00	26.67	0	0.116236	0.244642	0.958354
98120	18/08/2018--16:05:00	26.65	0	0.116236	0.244642	0.943195
98180	18/08/2018--16:06:00	26.66	0	0.116236	0.244642	0.943195
98240	18/08/2018--16:07:00	26.65	0	0.116236	0.244642	0.958354
98300	18/08/2018--16:08:00	26.66	0	0.116236	0.244642	0.958354
98360	18/08/2018--16:09:00	26.67	0	0.116236	0.244642	0.943195
98420	18/08/2018--16:10:00	26.66	0	0.116236	0.244642	0.943195
98480	18/08/2018--16:11:00	26.69	0	0.116236	0.244642	0.943195
98540	18/08/2018--16:12:00	26.66	0	0.116236	0.244642	0.958354
98600	18/08/2018--16:13:00	26.67	0	0.116236	0.259531	0.958354
98660	18/08/2018--16:14:00	26.64	0	0.116236	0.244642	0.943195
98720	18/08/2018--16:15:00	26.67	0	0.116236	0.244642	0.958354
98780	18/08/2018--16:16:00	26.67	0	0.116236	0.244642	0.943195
98840	18/08/2018--16:17:00	26.68	0	0.116236	0.259531	0.958354
98900	18/08/2018--16:18:00	26.66	0	0.116236	0.244642	0.958354
98960	18/08/2018--16:19:00	26.67	0	0.116236	0.244642	0.958354
99020	18/08/2018--16:20:00	26.68	0	0.116236	0.244642	0.943195
99080	18/08/2018--16:21:00	26.68	0	0.116236	0.244642	0.943195
99140	18/08/2018--16:22:00	26.68	0	0.116236	0.244642	0.958354
99200	18/08/2018--16:23:00	26.68	0	0.116236	0.244642	0.958354
99260	18/08/2018--16:24:00	26.68	0	0.116236	0.244642	0.943195
99320	18/08/2018--16:25:00	26.68	0	0.116236	0.244642	0.943195
99380	18/08/2018--16:26:00	26.67	0	0.116236	0.244642	0.958354
99440	18/08/2018--16:27:00	26.69	0	0.116236	0.244642	0.958354
99500	18/08/2018--16:28:00	26.67	0	0.116236	0.244642	0.958354
99560	18/08/2018--16:29:00	26.68	0	0.116236	0.244642	0.943195
99620	18/08/2018--16:30:00	26.7	0	0.116236	0.244642	0.943195
99680	18/08/2018--16:31:00	26.67	0	0.116236	0.244642	0.943195
99740	18/08/2018--16:32:00	26.69	0	0.116236	0.244642	0.943195
99800	18/08/2018--16:33:00	26.68	0	0.116236	0.244642	0.958354
99860	18/08/2018--16:34:00	26.68	0	0.116236	0.244642	0.958354
99920	18/08/2018--16:35:00	26.69	0	0.116236	0.244642	0.943195
99980	18/08/2018--16:36:00	26.68	0	0.116236	0.244642	0.943195
100040	18/08/2018--16:37:00	26.7	0	0.116236	0.244642	0.958354
100100	18/08/2018--16:38:00	26.7	0	0.116236	0.244642	0.958354
100160	18/08/2018--16:39:00	26.66	0	0.116236	0.259531	0.943195
100220	18/08/2018--16:40:00	26.68	0	0.116236	0.244642	0.958354
100280	18/08/2018--16:41:00	26.68	0	0.116236	0.259531	0.943195
100340	18/08/2018--16:42:00	26.68	0	0.116236	0.244642	0.958354
100400	18/08/2018--16:43:00	26.67	0	0.116236	0.259531	0.958354
100460	18/08/2018--16:44:00	26.67	0	0.116236	0.244642	0.943195
100520	18/08/2018--16:45:00	26.68	0	0.116236	0.244642	0.943195
100580	18/08/2018--16:46:00	26.64	0	0.116236	0.259531	0.943195
100640	18/08/2018--16:47:00	26.65	0	0.116236	0.244642	0.943195
100700	18/08/2018--16:48:00	26.66	0	0.116236	0.244642	0.943195
100760	18/08/2018--16:49:00	26.66	0	0.116236	0.244642	0.958354
100820	18/08/2018--16:50:00	26.65	0	0.116236	0.244642	0.943195
100880	18/08/2018--16:51:00	26.64	0	0.116236	0.244642	0.943195
100940	18/08/2018--16:52:00	26.64	0	0.116236	0.244642	0.943195
101000	18/08/2018--16:53:00	26.64	0	0.116236	0.244642	0.958354
101060	18/08/2018--16:54:00	26.64	0	0.116236	0.259531	0.943195
101120	18/08/2018--16:55:00	26.65	0	0.116236	0.244642	0.943195
101180	18/08/2018--16:56:00	26.63	0	0.116236	0.244642	0.943195
101240	18/08/2018--16:57:00	26.64	0	0.116236	0.244642	0.943195
101300	18/08/2018--16:58:00	26.61	0	0.116236	0.244642	0.958354
101360	18/08/2018--16:59:00	26.64	0	0.116236	0.244642	0.958354
101420	18/08/2018--17:00:00	26.63	0	0.116236	0.244642	0.958354
101480	18/08/2018--17:01:00	26.63	0	0.116236	0.244642	0.943195
101540	18/08/2018--17:02:00	26.63	0	0.116236	0.244642	0.958354
101600	18/08/2018--17:03:00	26.63	0	0.116236	0.244642	0.943195
101660	18/08/2018--17:04:00	26.64	0	0.116236	0.244642	0.943195
101720	18/08/2018--17:05:00	26.63	0	0.116236	0.244642	0.943195
101780	18/08/2018--17:06:00	26.62	0	0.116236	0.244642	0.943195
101840	18/08/2018--17:07:00	26.63	0	0.116236	0.244642	0.943195
101900	18/08/2018--17:08:00	26.61	0	0.116236	0.244642	0.958354
101960	18/08/2018--17:09:00	26.62	0	0.116236	0.244642	0.943195
102020	18/08/2018--17:10:00	26.62	0	0.116236	0.244642	0.943195
102080	18/08/2018--17:11:00	26.63	0	0.116236	0.259531	0.943195
102140	18/08/2018--17:12:00	26.62	0	0.116236	0.244642	0.958354
102200	18/08/2018--17:13:00	26.62	0	0.116236	0.244642	0.958354
102260	18/08/2018--17:14:00	26.62	0	0.116236	0.244642	0.943195
102320	18/08/2018--17:15:00	26.63	0	0.116236	0.244642	0.943195
102380	18/08/2018--17:16:00	26.65	0	0.116236	0.244642	0.943195
102440	18/08/2018--17:17:00	26.64	0	0.116236	0.244642	0.958354
102500	18/08/2018--17:18:00	26.65	0	0.116236	0.259531	0.958354
102560	18/08/2018--17:19:00	26.65	0	0.116236	0.244642	0.943195
102620	18/08/2018--17:20:00	26.63	0	0.116236	0.244642	0.943195
102680	18/08/2018--17:21:00	26.63	0	0.116236	0.244642	0.958354
102740	18/08/2018--17:22:00	26.6	0	0.116236	0.244642	0.958354
102800	18/08/2018--17:23:00	26.58	0	0.116236	0.244642	0.943195
102860	18/08/2018--17:24:00	26.58	0	0.116236	0.244642	0.943195
102920	18/08/2018--17:25:00	26.56	0	0.116236	0.244642	0.943195
102980	18/08/2018--17:26:00	26.54	0	0.116236	0.244642	0.943195
103040	18/08/2018--17:27:00	26.54	0	0.116236	0.244642	0.943195
103100	18/08/2018--17:28:00	26.52	0	0.116236	0.244642	0.958354
103160	18/08/2018--17:29:00	26.48	0	0.116236	0.244642	0.943195
103220	18/08/2018--17:30:00	26.48	0	0.116236	0.244642	0.958354
103280	18/08/2018--17:31:00	26.47	0	0.116236	0.244642	0.943195
103340	18/08/2018--17:32:00	26.45	0	0.116236	0.244642	0.943195
103400	18/08/2018--17:33:00	26.46	0	0.116236	0.244642	0.943195
103460	18/08/2018--17:34:00	26.44	0	0.116236	0.244642	0.958354
103520	18/08/2018--17:35:00	26.43	0	0.116236	0.244642	0.943195
103580	18/08/2018--17:36:00	26.43	0	0.116236	0.244642	0.958354
103640	18/08/2018--17:37:00	26.41	0	0.116236	0.244642	0.958354
103700	18/08/2018--17:38:00	26.41	0	0.116236	0.244642	0.943195
103760	18/08/2018--17:39:00	26.41	0	0.116236	0.244642	0.958354
103820	18/08/2018--17:40:00	26.39	0	0.116236	0.244642	0.943195
103880	18/08/2018--17:41:00	26.4	0	0.116236	0.244642	0.943195
103940	18/08/2018--17:42:00	26.39	0	0.116236	0.244642	0.958354
104000	18/08/2018--17:43:00	26.37	0	0.116236	0.244642	0.958354
104060	18/08/2018--17:44:00	26.38	0	0.116236	0.244642	0.943195
104120	18/08/2018--17:45:00	26.36	0	0.116236	0.244642	0.943195
104180	18/08/2018--17:46:00	26.37	0	0.116236	0.259531	0.958354
104240	18/08/2018--17:47:00	26.37	0	0.116236	0.244642	0.958354
104300	18/08/2018--17:48:00	26.36	0	0.116236	0.244642	0.943195
104360	18/08/2018--17:49:00	26.36	0	0.116236	0.244642	0.943195
104420	18/08/2018--17:50:00	26.36	0	0.116236	0.259531	0.943195
104480	18/08/2018--17:51:00	26.37	0	0.116236	0.244642	0.943195
104540	18/08/2018--17:52:00	26.38	0	0.116236	0.244642	0.943195
104600	18/08/2018--17:53:00	26.4	0	0.116236	0.244642	0.943195
104660	18/08/2018--17:54:00	26.39	0	0.116236	0.259531	0.958354
104720	18/08/2018--17:55:00	26.41	0	0.116236	0.244642	0.958354
104780	18/08/2018--17:56:00	26.41	0	0.116236	0.244642	0.958354
104840	18/08/2018--17:57:00	26.44	112	0.0238167	0.840194	-0.0876638
104900	18/08/2018--17:58:00	26.94	314	-0.0686022	107.842	-0.25442
104960	18/08/2018--17:59:00	27.63	55	0.254864	116.775	-0.0725041
105020	18/08/2018--18:00:00	27.68	896	0.0546231	0.974193	-0.28474
105080	18/08/2018--18:01:00	27.74	206	0.0392199	0.735973	-0.315059
105140	18/08/2018--18:02:00	27.95	205	-0.499891	0.914638	-0.0725041
105200	18/08/2018--18:03:00	27.93	639	0.716959	140.597	0.276169
105260	18/08/2018--18:04:00	27.73	549	0.0392199	0.557307	0.821917
105320	18/08/2018--18:05:00	28.11	335	0.131639	0.780639	-0.0573445
105380	18/08/2018--18:06:00	28.16	431	-0.0994085	110.819	-0.133143
105440	18/08/2018--18:07:00	28.08	672	-0.0840053	104.864	-0.102824
105500	18/08/2018--18:08:00	28.45	420	0.516718	0.795528	-0.390858
105560	18/08/2018--18:09:00	29.3	90	0.439702	0.914638	0.0487733
105620	18/08/2018--18:10:00	29.56	95	-0.0223927	100.397	-0.26958
105680	18/08/2018--18:11:00	29.63	348	-0.0686022	0.959305	-0.117983
105740	18/08/2018--18:12:00	29.41	395	0.147042	0.944416	-0.375698
105800	18/08/2018--18:13:00	29.04	475	0.408896	0.869972	-0.360538
105860	18/08/2018--18:14:00	28.96	86	0.362686	0.76575	-0.542454
105920	18/08/2018--18:15:00	29.52	781	0.362686	0.974193	-0.527295
105980	18/08/2018--18:16:00	29.32	712	0.193251	0.676417	-0.133143
106040	18/08/2018--18:17:00	28.97	504	-0.407472	0.587085	0.67032
106100	18/08/2018--18:18:00	29.14	580	-0.0377959	0.869972	-0.0421848
106160	18/08/2018--18:19:00	28.57	824	0.177848	101.886	-0.193782
106220	18/08/2018--18:20:00	27.8	938	0.147042	100.397	-0.163462
106280	18/08/2018--18:21:00	27.11	984	-0.00698957	0.76575	-0.0270251
106340	18/08/2018--18:22:00	26.56	941	-0.161021	0.989082	-0.0876638
106400	18/08/2018--18:23:00	26.21	776	0.100833	110.819	-0.315059
106460	18/08/2018--18:24:00	25.87	992	-0.0686022	113.797	-0.117983
106520	18/08/2018--18:25:00	25.59	1039	0.224058	103.375	-0.208941
106580	18/08/2018--18:26:00	25.51	236	0.0700262	0.76575	-0.678892
106640	18/08/2018--18:27:00	25.92	18	-0.607713	0.750861	0.245849
106700	18/08/2018--18:28:00	26.59	0	-0.592309	0.780639	-0.25442
106760	18/08/2018--18:29:00	27.1	0	-0.576906	0.750861	-0.345378
106820	18/08/2018--18:30:00	27.6	12	-0.807954	0.259531	-0.587933
106880	18/08/2018--18:31:00	27.99	390	-0.191827	0.587085	-0.830488
106940	18/08/2018--18:32:00	28.07	7	-0.453681	0.572196	-0.724371
107000	18/08/2018--18:33:00	28.76	7	-0.222634	0.884861	-0.481816
107060	18/08/2018--18:34:00	29.03	6	-0.25344	0.780639	-0.618253
107120	18/08/2018--18:35:00	28.36	424	-0.00698957	0.989082	-0.224101
107180	18/08/2018--18:36:00	27.82	153	-0.0686022	0.899749	-0.163462
107240	18/08/2018--18:37:00	27.41	974	-0.0686022	100.397	-0.193782
107300	18/08/2018--18:38:00	27.05	901	-0.0377959	101.886	-0.0573445
107360	18/08/2018--18:39:00	26.64	1106	-0.053199	0.76575	-0.148303
107420	18/08/2018--18:40:00	26.39	1221	0.0546231	0.959305	-0.224101
107480	18/08/2018--18:41:00	26.12	1171	0.193251	148.041	-0.163462
107540	18/08/2018--18:42:00	26.07	825	0.193251	0.944416	-0.208941
107600	18/08/2018--18:43:00	26.07	209	0.0854294	0.721084	-0.603093
107660	18/08/2018--18:44:00	26.16	1255	0.00841359	0.974193	-0.178622
107720	18/08/2018--18:45:00	25.8	1436	0.162445	0.855083	-0.330219
107780	18/08/2018--18:46:00	25.59	1044	0.0854294	0.855083	-0.178622
107840	18/08/2018--18:47:00	25.44	1175	-0.0840053	101.886	-0.163462
107900	18/08/2018--18:48:00	25.28	1110	0.0700262	0.959305	-0.102824
107960	18/08/2018--18:49:00	25.14	1278	0.0700262	103.375	-0.25442
108020	18/08/2018--18:50:00	24.93	1163	0.208655	0.810417	-0.193782
108080	18/08/2018--18:51:00	24.7	1249	-0.0994085	0.989082	-0.148303
108140	18/08/2018--18:52:00	24.74	597	-0.915776	116.775	-199.778
108200	18/08/2018--18:53:00	24.86	321	-0.0686022	0.601973	-0.860808
108260	18/08/2018--18:54:00	24.89	21	-0.0377959	0.974193	-0.208941
108320	18/08/2018--18:55:00	24.89	58	0.193251	119.753	-0.178622
108380	18/08/2018--18:56:00	24.86	652	-0.0377959	10.933	-0.163462
108440	18/08/2018--18:57:00	24.97	442	-0.145618	0.974193	-0.163462
108500	18/08/2018--18:58:00	25.04	212	0.0392199	101.886	-0.193782
108560	18/08/2018--18:59:00	25.55	247	-0.145618	0.76575	-0.663732
108620	18/08/2018--19:00:00	26.02	240	-0.0686022	0.884861	-0.117983
108680	18/08/2018--19:01:00	27.59	678	0.33188	0.899749	-0.345378
108740	18/08/2018--19:02:00	28.74	647	0.0700262	0.855083	-0.193782
108800	18/08/2018--19:03:00	28.61	1109	-0.0686022	0.884861	-0.178622
108860	18/08/2018--19:04:00	27.96	1156	-0.053199	0.855083	-0.163462
108920	18/08/2018--19:05:00	27.37	633	0.177848	100.397	-0.193782
108980	18/08/2018--19:06:00	26.82	943	-0.191827	115.286	-0.527295
109040	18/08/2018--19:07:00	26.3	832	0.0392199	100.397	-0.208941
109100	18/08/2018--19:08:00	25.82	944	0.301074	113.797	-199.778
109160	18/08/2018--19:09:00	25.32	766	-0.130215	103.375	-0.163462
109220	18/08/2018--19:10:00	25.22	621	0.177848	0.914638	-0.133143
109280	18/08/2018--19:11:00	25.11	913	-0.053199	0.869972	-0.0421848
109340	18/08/2018--19:12:00	24.92	1173	-0.161021	0.929527	-0.178622
109400	18/08/2018--19:13:00	24.73	1064	-0.00698957	106.353	-0.117983
109460	18/08/2018--19:14:00	24.36	1101	0.00841359	100.397	-0.28474
109520	18/08/2018--19:15:00	24.07	1083	0.116236	0.661529	-0.148303
109580	18/08/2018--19:16:00	23.93	874	0.162445	103.375	-0.193782
109640	18/08/2018--19:17:00	24.17	367	-0.0686022	0.974193	-0.315059
109700	18/08/2018--19:18:00	25.96	280	0.609137	0.795528	-0.315059
109760	18/08/2018--19:19:00	27.84	188	0.100833	0.929527	-0.28474
109820	18/08/2018--19:20:00	28.16	259	0.0546231	0.989082	-0.315059
109880	18/08/2018--19:21:00	27.72	106	0.177848	0.76575	-0.663732
109940	18/08/2018--19:22:00	27.36	97	0.0854294	0.795528	-0.133143
110000	18/08/2018--19:23:00	27.39	148	-0.145618	0.76575	-0.76985
110060	18/08/2018--19:24:00	27.88	10	-0.053199	0.989082	-0.25442
110120	18/08/2018--19:25:00	27.99	18	-0.499891	0.780639	-0.345378
110180	18/08/2018--19:26:00	28.1	192	0.116236	0.989082	-0.178622
110240	18/08/2018--19:27:00	27.78	359	0.100833	0.929527	-0.163462
110300	18/08/2018--19:28:00	27.11	563	0.100833	0.989082	-0.148303
110360	18/08/2018--19:29:00	26.55	362	0.224058	103.375	-0.148303
110420	18/08/2018--19:30:00	26.65	421	0.116236	115.286	-0.0573445
110480	18/08/2018--19:31:00	26.32	1062	0.0546231	106.353	-0.117983
110540	18/08/2018--19:32:00	25.98	538	0.0546231	10.933	-0.0118654
110600	18/08/2018--19:33:00	25.64	930	0.162445	121.241	-0.26958
110660	18/08/2018--19:34:00	25.31	975	0.00841359	0.944416	-0.102824
110720	18/08/2018--19:35:00	25.05	895	0.162445	0.989082	-0.133143
110780	18/08/2018--19:36:00	24.82	370	0.116236	121.241	-0.133143
110840	18/08/2018--19:37:00	24.73	188	0.0546231	100.397	-0.133143
110900	18/08/2018--19:38:00	24.73	335	0.100833	106.353	-0.163462
110960	18/08/2018--19:39:00	25	224	-0.0377959	0.721084	-0.724371
111020	18/08/2018--19:40:00	25.2	27	-0.0994085	0.914638	-0.451496
111080	18/08/2018--19:41:00	25.46	340	0.00841359	100.397	-0.148303
111140	18/08/2018--19:42:00	25.71	73	-0.176424	100.397	-0.163462
111200	18/08/2018--19:43:00	26.41	187	-0.161021	131.664	-0.178622
111260	18/08/2018--19:44:00	27.66	257	0.0238167	0.869972	-0.587933
111320	18/08/2018--19:45:00	27.96	192	0.0546231	101.886	-0.163462
111380	18/08/2018--19:46:00	27.46	182	-0.0377959	0.810417	-0.436337
111440	18/08/2018--19:47:00	27	249	0.0700262	100.397	-0.102824
111500	18/08/2018--19:48:00	26.68	290	0.270267	0.884861	-0.163462
111560	18/08/2018--19:49:00	26.82	563	-0.145618	100.397	-0.0876638
111620	18/08/2018--19:50:00	26.64	474	-0.0840053	0.959305	-0.148303
111680	18/08/2018--19:51:00	26.61	398	0.147042	0.750861	-0.0573445
111740	18/08/2018--19:52:00	26.34	205	0.131639	100.397	-0.25442
111800	18/08/2018--19:53:00	25.96	864	-0.00698957	107.842	-0.224101
111860	18/08/2018--19:54:00	25.7	106	0.131639	100.397	-0.239261
111920	18/08/2018--19:55:00	25.84	13	-0.145618	0.989082	-0.239261
111980	18/08/2018--19:56:00	25.74	26	0.208655	100.397	-0.178622
112040	18/08/2018--19:57:00	25.6	24	-0.00698957	0.974193	-0.28474
112100	18/08/2018--19:58:00	25.52	47	-0.0686022	0.616862	-0.815329
112160	18/08/2018--19:59:00	25.23	15	-0.0377959	0.631751	-0.830488
112220	18/08/2018--20:00:00	25.11	247	0.0854294	0.319086	-0.0421848
112280	18/08/2018--20:01:00	24.96	518	0.0854294	104.864	-0.360538
112340	18/08/2018--20:02:00	24.82	77	0.0700262	101.886	-0.148303
112400	18/08/2018--20:03:00	24.92	29	-0.422875	0.869972	-0.315059
112460	18/08/2018--20:04:00	25.07	18	0.239461	0.974193	0.20037
112520	18/08/2018--20:05:00	25.28	13	0.131639	100.397	-0.148303
112580	18/08/2018--20:06:00	25.52	2	0.347283	0.795528	-0.572774
112640	18/08/2018--20:07:00	25.82	0	-0.0994085	101.886	-0.0421848
112700	18/08/2018--20:08:00	25.98	11	0.28567	0.959305	0.0790927
112760	18/08/2018--20:09:00	26.14	3	0.239461	0.944416	-0.26958
112820	18/08/2018--20:10:00	26.34	1	0.28567	0.974193	-0.102824
112880	18/08/2018--20:11:00	26.52	0	-0.053199	0.884861	0.412606
112940	18/08/2018--20:12:00	26.71	1	0.177848	100.397	-0.0421848
113000	18/08/2018--20:13:00	26.86	1	0.0238167	100.397	-0.178622
113060	18/08/2018--20:14:00	26.98	0	0.0700262	0.914638	0.382286
113120	18/08/2018--20:15:00	27.12	29	0.470508	0.884861	-0.117983
113180	18/08/2018--20:16:00	27.2	1	0.424299	0.795528	-0.421177
113240	18/08/2018--20:17:00	27.18	5	0.0854294	0.959305	0.170051
113300	18/08/2018--20:18:00	27.4	11	0.0854294	104.864	0.170051
113360	18/08/2018--20:19:00	27.44	34	0.147042	100.397	0.124572
113420	18/08/2018--20:20:00	27.45	20	0.116236	0.989082	-0.239261
113480	18/08/2018--20:21:00	27.48	24	0.100833	0.944416	0.336807
113540	18/08/2018--20:22:00	27.46	0	0.0238167	101.886	0.0790927
113600	18/08/2018--20:23:00	27.64	56	0.362686	0.944416	-0.133143
113660	18/08/2018--20:24:00	27.91	24	0.239461	100.397	0.0790927
113720	18/08/2018--20:25:00	28.02	13	0.270267	0.989082	-0.0573445
113780	18/08/2018--20:26:00	28.09	18	0.239461	0.974193	-0.208941
113840	18/08/2018--20:27:00	29.75	285	-0.0994085	0.914638	-0.0573445
113900	18/08/2018--20:28:00	29.55	311	-0.053199	100.397	-0.117983
113960	18/08/2018--20:29:00	28.65	191	0.00841359	0.974193	-0.193782
114020	18/08/2018--20:30:00	28.15	140	-0.284246	0.869972	0.397446
114080	18/08/2018--20:31:00	27.61	94	-0.053199	115.286	-0.117983
114140	18/08/2018--20:32:00	26.9	71	0.347283	0.944416	0.0942524
114200	18/08/2018--20:33:00	26.74	24	0.701556	0.706195	-0.208941
114260	18/08/2018--20:34:00	26.52	88	-0.00698957	100.397	-0.224101
114320	18/08/2018--20:35:00	26.16	174	0.0392199	0.76575	-0.694051
114380	18/08/2018--20:36:00	25.71	193	0.116236	0.869972	-0.527295
114440	18/08/2018--20:37:00	25.64	31	0.147042	0.750861	-0.694051
114500	18/08/2018--20:38:00	25.51	69	0.0854294	0.914638	-0.603093
114560	18/08/2018--20:39:00	25.41	410	0.0238167	107.842	-0.163462
114620	18/08/2018--20:40:00	25.32	410	0.0238167	104.864	-0.148303
114680	18/08/2018--20:41:00	25.02	379	0.254864	0.989082	-0.117983
114740	18/08/2018--20:42:00	24.59	606	0.224058	0.974193	-0.117983
114800	18/08/2018--20:43:00	24.08	1216	0.193251	0.944416	-0.208941
114860	18/08/2018--20:44:00	23.5	1281	-0.0377959	148.041	-0.25442
114920	18/08/2018--20:45:00	23.01	1214	-0.0994085	0.780639	-0.0725041
114980	18/08/2018--20:46:00	22.65	1252	0.0392199	0.869972	-0.117983
115040	18/08/2018--20:47:00	22.45	834	0.162445	100.397	-0.224101
115100	18/08/2018--20:48:00	22.92	438	-0.0840053	0.989082	-0.26958
115160	18/08/2018--20:49:00	23.69	209	-0.0377959	103.375	-0.239261
115220	18/08/2018--20:50:00	24.35	255	-0.0223927	100.397	-0.148303
115280	18/08/2018--20:51:00	24.86	426	0.0700262	0.989082	-0.148303
115340	18/08/2018--20:52:00	25.22	536	-0.0840053	101.886	-0.148303
115400	18/08/2018--20:53:00	25.5	392	0.131639	0.989082	-0.208941
115460	18/08/2018--20:54:00	25.86	361	0.0392199	103.375	-0.148303
115520	18/08/2018--20:55:00	25.75	387	0.147042	116.775	-0.25442
115580	18/08/2018--20:56:00	25.86	358	-0.0994085	0.989082	-0.239261
115640	18/08/2018--20:57:00	26.1	494	0.193251	101.886	-0.0725041
115700	18/08/2018--20:58:00	25.95	497	0.100833	0.944416	-0.133143
115760	18/08/2018--20:59:00	26.33	385	-0.114812	101.886	-0.133143
115820	18/08/2018--21:00:00	26.45	796	-0.145618	0.914638	-0.496975
115880	18/08/2018--21:01:00	26.4	377	-0.0994085	100.397	-0.0118654
115940	18/08/2018--21:02:00	26.95	16	-0.222634	0.959305	-0.299899
116000	18/08/2018--21:03:00	27.57	64	0.162445	103.375	-0.0421848
116060	18/08/2018--21:04:00	28.42	124	0.00841359	106.353	-0.117983
116120	18/08/2018--21:05:00	28.9	391	-0.00698957	139.108	-0.133143
116180	18/08/2018--21:06:00	28.55	582	0.131639	0.914638	-0.0876638
116240	18/08/2018--21:07:00	27.59	1016	0.0546231	151.019	-0.0573445
116300	18/08/2018--21:08:00	26.61	337	0.0546231	0.989082	-0.28474
116360	18/08/2018--21:09:00	25.89	408	0.131639	0.959305	-0.193782
116420	18/08/2018--21:10:00	25.25	971	0.193251	12.273	-0.148303
116480	18/08/2018--21:11:00	24.59	1462	0.100833	112.308	-0.133143
116540	18/08/2018--21:12:00	23.93	1405	0.0238167	137.619	-0.178622
116600	18/08/2018--21:13:00	23.27	1338	-0.0840053	0.989082	-0.148303
116660	18/08/2018--21:14:00	22.84	542	0.131639	0.989082	-0.239261
116720	18/08/2018--21:15:00	23.06	141	0.501315	185.263	-199.778
116780	18/08/2018--21:16:00	23.2	32	-0.0686022	0.959305	-0.315059
116840	18/08/2018--21:17:00	23.45	374	0.116236	0.974193	-0.315059
116900	18/08/2018--21:18:00	23.44	13	0.147042	0.944416	-0.360538
116960	18/08/2018--21:19:00	23.35	42	0.0546231	0.944416	-0.390858
117020	18/08/2018--21:20:00	23.25	110	-0.0686022	0.959305	-0.330219
117080	18/08/2018--21:21:00	23.45	21	-0.0377959	0.542418	-0.891127
117140	18/08/2018--21:22:00	23.5	22	-0.161021	0.974193	-0.239261
117200	18/08/2018--21:23:00	23.9	107	0.0546231	0.989082	-0.0876638
117260	18/08/2018--21:24:00	24.26	212	0.0700262	100.397	-0.193782
117320	18/08/2018--21:25:00	24.34	151	0.177848	0.989082	-0.148303
117380	18/08/2018--21:26:00	24.25	49	0.224058	0.989082	-0.178622
117440	18/08/2018--21:27:00	24.07	26	0.0700262	100.397	-0.178622
117500	18/08/2018--21:28:00	24.08	11	0.147042	100.397	-0.208941
117560	18/08/2018--21:29:00	24.05	35	0.116236	100.397	-0.178622
117620	18/08/2018--21:30:00	23.96	11	0.162445	0.929527	-0.390858
117680	18/08/2018--21:31:00	23.89	12	0.147042	0.989082	-0.25442
117740	18/08/2018--21:32:00	23.91	7	0.177848	0.989082	-0.25442
117800	18/08/2018--21:33:00	23.98	0	0.162445	0.974193	-0.299899
117860	18/08/2018--21:34:00	24.12	35	0.0546231	0.542418	-0.875967
117920	18/08/2018--21:35:00	24	3	-0.0686022	0.52753	-0.875967
117980	18/08/2018--21:36:00	23.95	24	0.0546231	0.914638	-0.481816
118040	18/08/2018--21:37:00	23.95	16	0.147042	0.959305	-0.360538
118100	18/08/2018--21:38:00	23.95	7	0.116236	0.989082	-0.239261
118160	18/08/2018--21:39:00	23.91	36	0.131639	0.959305	-0.436337
118220	18/08/2018--21:40:00	23.84	37	0.886393	0.810417	-0.375698
118280	18/08/2018--21:41:00	23.86	80	0.0700262	0.974193	-0.330219
118340	18/08/2018--21:42:00	24.04	22	0.116236	0.959305	-0.330219
118400	18/08/2018--21:43:00	24.23	3	0.254864	0.914638	-0.390858
118460	18/08/2018--21:44:00	24.43	139	0.131639	0.899749	-0.390858
118520	18/08/2018--21:45:00	24.57	60	0.116236	0.929527	-0.436337
118580	18/08/2018--21:46:00	24.71	8	0.0546231	101.886	-0.345378
118640	18/08/2018--21:47:00	24.8	36	0.177848	0.944416	-0.345378
118700	18/08/2018--21:48:00	24.84	70	0.0700262	0.929527	-0.193782
118760	18/08/2018--21:49:00	24.82	137	0.0700262	0.944416	-0.406017
118820	18/08/2018--21:50:00	24.83	39	0.193251	0.899749	-0.466656
118880	18/08/2018--21:51:00	24.88	42	0.147042	115.286	-0.148303
118940	18/08/2018--21:52:00	24.8	741	-0.00698957	0.959305	-0.163462
119000	18/08/2018--21:53:00	24.56	1273	0.0546231	0.39353	-0.0118654
119060	18/08/2018--21:54:00	23.55	1622	-0.053199	14.953	-0.208941
119120	18/08/2018--21:55:00	22.81	1598	0.147042	151.019	-0.0421848
119180	18/08/2018--21:56:00	22.15	1333	-0.053199	119.753	-0.28474
119240	18/08/2018--21:57:00	21.95	315	0.378089	0.706195	0.640001
119300	18/08/2018--21:58:00	22.39	360	0.28567	113.797	-0.224101
119360	18/08/2018--21:59:00	23.06	464	0.254864	0.64664	-0.587933
119420	18/08/2018--22:00:00	23.91	666	0.100833	101.886	-0.178622
119480	18/08/2018--22:01:00	24.03	133	0.28567	0.587085	-0.800169
119540	18/08/2018--22:02:00	24.27	49	0.424299	0.869972	-0.436337
119600	18/08/2018--22:03:00	24.73	82	0.193251	0.616862	-0.845648
119660	18/08/2018--22:04:00	24.74	169	0.208655	0.959305	-0.25442
119720	18/08/2018--22:05:00	24.66	361	-0.0223927	101.886	-0.178622
119780	18/08/2018--22:06:00	25.1	251	-0.238037	0.825305	-0.633412
119840	18/08/2018--22:07:00	26.72	102	0.0700262	0.423308	0.882556
119900	18/08/2018--22:08:00	27.45	164	-0.700132	0.497752	0.23069
119960	18/08/2018--22:09:00	27.73	16	-0.422875	0.363753	-0.860808
120020	18/08/2018--22:10:00	27.87	232	0.33188	0.512641	0.791598
120080	18/08/2018--22:11:00	28.3	4	0.347283	0.438197	0.821917
120140	18/08/2018--22:12:00	28.7	5	0.316477	0.423308	0.852237
120200	18/08/2018--22:13:00	29.01	2	0.28567	0.438197	0.852237
120260	18/08/2018--22:14:00	29.27	1	0.239461	0.572196	0.776438
120320	18/08/2018--22:15:00	29.31	102	0.100833	101.886	-0.0876638
120380	18/08/2018--22:16:00	28.92	372	0.162445	0.974193	-0.102824
120440	18/08/2018--22:17:00	27.57	1127	-0.053199	0.929527	-0.208941
120500	18/08/2018--22:18:00	26.23	535	-0.5461	0.795528	-0.0118654
120560	18/08/2018--22:19:00	25.57	593	-0.669325	106.353	-0.148303
120620	18/08/2018--22:20:00	25.26	823	-0.345859	0.929527	-0.28474
120680	18/08/2018--22:21:00	25.15	263	-0.29965	0.855083	-0.496975
120740	18/08/2018--22:22:00	25.21	129	-0.392068	0.884861	-0.28474
120800	18/08/2018--22:23:00	25.27	118	-0.376665	0.840194	-0.117983
120860	18/08/2018--22:24:00	25.31	348	-0.361262	0.989082	-0.133143
120920	18/08/2018--22:25:00	25.36	429	-0.330456	0.944416	-0.178622
120980	18/08/2018--22:26:00	25.64	85	-0.0686022	112.308	-0.133143
121040	18/08/2018--22:27:00	25.57	408	-0.0994085	0.989082	-0.0725041
121100	18/08/2018--22:28:00	25.03	222	-0.25344	10.933	-0.102824
121160	18/08/2018--22:29:00	24.84	427	-0.0223927	106.353	-0.133143
121220	18/08/2018--22:30:00	24.58	598	0.177848	0.76575	0.609682
121280	18/08/2018--22:31:00	25.57	1	-0.0223927	0.825305	0.549043
121340	18/08/2018--22:32:00	26.53	33	0.00841359	0.929527	0.382286
121400	18/08/2018--22:33:00	27.28	316	-0.268843	0.974193	-0.148303
121460	18/08/2018--22:34:00	27.1	538	0.0546231	0.855083	-0.117983
121520	18/08/2018--22:35:00	26.69	500	-0.0377959	131.664	-0.148303
121580	18/08/2018--22:36:00	26.56	214	0.0546231	100.397	0.0487733
121640	18/08/2018--22:37:00	26.84	58	-0.284246	0.974193	-0.117983
121700	18/08/2018--22:38:00	27.19	122	-0.191827	0.989082	-0.0573445
121760	18/08/2018--22:39:00	27.59	299	-0.0840053	0.929527	-0.25442
121820	18/08/2018--22:40:00	27.52	533	0.0238167	10.933	-0.178622
121880	18/08/2018--22:41:00	27.35	301	0.0700262	185.263	-0.163462
121940	18/08/2018--22:42:00	27.16	432	-0.0994085	0.185087	-0.997245
122000	18/08/2018--22:43:00	26.96	0	-0.0994085	0.185087	-0.997245
122060	18/08/2018--22:44:00	26.79	0	-0.114812	0.185087	-10.124
122120	18/08/2018--22:45:00	26.61	0	-0.114812	0.185087	-10.124
122180	18/08/2018--22:46:00	26.45	0	-0.0994085	0.170198	-10.124
122240	18/08/2018--22:47:00	26.33	0	-0.0994085	0.170198	-10.124
122300	18/08/2018--22:48:00	26.22	0	-0.114812	0.170198	-10.124
122360	18/08/2018--22:49:00	26.13	0	-0.0994085	0.185087	-10.124
122420	18/08/2018--22:50:00	26.04	0	-0.114812	0.170198	-10.124
122480	18/08/2018--22:51:00	26.01	0	-0.0994085	0.185087	-10.124
122540	18/08/2018--22:52:00	25.95	0	-0.0994085	0.170198	-10.124
122600	18/08/2018--22:53:00	25.92	0	-0.0994085	0.170198	-10.124
122660	18/08/2018--22:54:00	25.91	0	-0.114812	0.170198	-10.124
122720	18/08/2018--22:55:00	25.87	0	-0.114812	0.170198	-10.124
122780	18/08/2018--22:56:00	25.86	0	-0.0994085	0.170198	-10.124
122840	18/08/2018--22:57:00	25.84	0	-0.0994085	0.170198	-10.124
122900	18/08/2018--22:58:00	25.84	0	-0.0994085	0.170198	-10.124
122960	18/08/2018--22:59:00	25.82	0	-0.114812	0.170198	-10.124
123020	18/08/2018--23:00:00	25.8	0	-0.114812	0.170198	-10.124
123080	18/08/2018--23:01:00	25.79	0	-0.0994085	0.170198	-10.124
123140	18/08/2018--23:02:00	25.78	0	-0.114812	0.170198	-10.124
123200	18/08/2018--23:03:00	25.78	0	-0.0994085	0.170198	-10.124
123260	18/08/2018--23:04:00	25.78	0	-0.114812	0.170198	-10.124
123320	18/08/2018--23:05:00	25.79	0	-0.0994085	0.170198	-10.124
123380	18/08/2018--23:06:00	25.76	0	-0.114812	0.170198	-10.124
123440	18/08/2018--23:07:00	25.75	0	-0.0994085	0.185087	-10.124
123500	18/08/2018--23:08:00	25.77	0	-0.114812	0.170198	-10.124
123560	18/08/2018--23:09:00	25.76	0	-0.0994085	0.170198	-10.124
123620	18/08/2018--23:10:00	25.75	0	-0.0994085	0.170198	-10.124
123680	18/08/2018--23:11:00	25.76	0	-0.114812	0.170198	-10.124
123740	18/08/2018--23:12:00	25.74	0	-0.0994085	0.170198	-10.124
123800	18/08/2018--23:13:00	25.75	0	-0.114812	0.170198	-0.997245
123860	18/08/2018--23:14:00	25.76	0	-0.0994085	0.170198	-10.124
123920	18/08/2018--23:15:00	25.74	0	-0.0994085	0.170198	-10.124
123980	18/08/2018--23:16:00	25.75	0	-0.0994085	0.170198	-10.124
124040	18/08/2018--23:17:00	25.76	0	-0.0994085	0.170198	-10.124
124100	18/08/2018--23:18:00	25.75	0	-0.0994085	0.170198	-10.124
124160	18/08/2018--23:19:00	25.75	0	-0.0994085	0.170198	-10.124
124220	18/08/2018--23:20:00	25.76	0	-0.114812	0.170198	-10.124
124280	18/08/2018--23:21:00	25.75	0	-0.0994085	0.170198	-10.124
124340	18/08/2018--23:22:00	25.75	0	-0.0994085	0.170198	-10.124
124400	18/08/2018--23:23:00	25.75	0	-0.0994085	0.170198	-10.124
124460	18/08/2018--23:24:00	25.74	0	-0.114812	0.170198	-10.124
124520	18/08/2018--23:25:00	25.75	0	-0.114812	0.170198	-10.124
124580	18/08/2018--23:26:00	25.75	0	-0.114812	0.170198	-10.124
124640	18/08/2018--23:27:00	25.75	0	-0.114812	0.170198	-10.124
124700	18/08/2018--23:28:00	25.75	0	-0.114812	0.170198	-10.124
124760	18/08/2018--23:29:00	25.74	0	-0.114812	0.170198	-10.124
124820	18/08/2018--23:30:00	25.75	0	-0.0994085	0.170198	-10.124
124880	18/08/2018--23:31:00	25.76	0	-0.114812	0.170198	-10.124
124940	18/08/2018--23:32:00	25.75	0	-0.0994085	0.170198	-10.124
125000	18/08/2018--23:33:00	25.75	0	-0.114812	0.170198	-10.124
125060	18/08/2018--23:34:00	25.75	0	-0.0994085	0.170198	-0.997245
125120	18/08/2018--23:35:00	25.74	0	-0.0994085	0.170198	-10.124
125180	18/08/2018--23:36:00	25.74	0	-0.0994085	0.170198	-10.124
125240	18/08/2018--23:37:00	25.72	0	-0.0994085	0.170198	-10.124
125300	18/08/2018--23:38:00	25.73	0	-0.114812	0.170198	-10.124
125360	18/08/2018--23:39:00	25.73	0	-0.114812	0.170198	-10.124
125420	18/08/2018--23:40:00	25.73	0	-0.114812	0.170198	-10.124
125480	18/08/2018--23:41:00	25.73	0	-0.0994085	0.170198	-10.124
125540	18/08/2018--23:42:00	25.72	0	-0.0994085	0.170198	-10.124
125600	18/08/2018--23:43:00	25.72	0	-0.0994085	0.170198	-10.124
125660	18/08/2018--23:44:00	25.71	0	-0.0994085	0.170198	-10.124
125720	18/08/2018--23:45:00	25.71	0	-0.0994085	0.170198	-10.124
125780	18/08/2018--23:46:00	25.72	0	-0.114812	0.170198	-10.124
125840	18/08/2018--23:47:00	25.71	0	-0.0994085	0.170198	-10.124
125900	18/08/2018--23:48:00	25.71	0	-0.114812	0.170198	-10.124
125960	18/08/2018--23:49:00	25.71	0	-0.0994085	0.170198	-10.124
126020	18/08/2018--23:50:00	25.72	0	-0.0994085	0.170198	-10.124
126080	18/08/2018--23:51:00	25.7	0	-0.0994085	0.170198	-10.124
126140	18/08/2018--23:52:00	25.7	0	-0.114812	0.170198	-10.124
126200	18/08/2018--23:53:00	25.72	0	-0.0994085	0.170198	-10.124
126260	18/08/2018--23:54:00	25.73	0	-0.0994085	0.170198	-10.124
126320	18/08/2018--23:55:00	25.7	0	-0.0994085	0.170198	-10.124
126380	18/08/2018--23:56:00	25.7	0	-0.114812	0.170198	-10.124
126440	18/08/2018--23:57:00	25.7	0	-0.114812	0.170198	-10.124
126500	18/08/2018--23:58:00	25.72	0	-0.114812	0.170198	-10.124
126560	18/08/2018--23:59:00	25.68	0	-0.0994085	0.170198	-10.124
126620	19/08/2018--00:00:00	25.68	0	-0.0994085	0.170198	-10.124
126680	19/08/2018--00:01:00	25.68	0	-0.114812	0.170198	-10.124
126740	19/08/2018--00:02:00	25.69	0	-0.0994085	0.170198	-10.124
126800	19/08/2018--00:03:00	25.68	0	-0.114812	0.170198	-10.124
126860	19/08/2018--00:04:00	25.68	0	-0.0994085	0.170198	-10.124
126920	19/08/2018--00:05:00	25.68	0	-0.0994085	0.170198	-10.124
126980	19/08/2018--00:06:00	25.69	0	-0.0994085	0.170198	-10.124
127040	19/08/2018--00:07:00	25.67	0	-0.0994085	0.170198	-10.124
127100	19/08/2018--00:08:00	25.67	0	-0.0994085	0.170198	-10.124
127160	19/08/2018--00:09:00	25.68	0	-0.114812	0.170198	-10.124
127220	19/08/2018--00:10:00	25.67	0	-0.114812	0.170198	-10.124
127280	19/08/2018--00:11:00	25.68	0	-0.0994085	0.170198	-10.124
127340	19/08/2018--00:12:00	25.66	0	-0.0994085	0.170198	-10.124
127400	19/08/2018--00:13:00	25.67	0	-0.0994085	0.185087	-10.124
127460	19/08/2018--00:14:00	25.65	0	-0.114812	0.170198	-10.124
127520	19/08/2018--00:15:00	25.66	0	-0.0994085	0.170198	-10.124
127580	19/08/2018--00:16:00	25.67	0	-0.0994085	0.170198	-10.124
127640	19/08/2018--00:17:00	25.66	0	-0.114812	0.170198	-10.124
127700	19/08/2018--00:18:00	25.65	0	-0.0994085	0.170198	-10.124
127760	19/08/2018--00:19:00	25.66	0	-0.0994085	0.170198	-10.124
127820	19/08/2018--00:20:00	25.66	0	-0.0994085	0.170198	-10.124
127880	19/08/2018--00:21:00	25.65	0	-0.0994085	0.170198	-10.124
127940	19/08/2018--00:22:00	25.65	0	-0.0994085	0.170198	-10.124
128000	19/08/2018--00:23:00	25.64	0	-0.0994085	0.170198	-10.124
128060	19/08/2018--00:24:00	25.64	0	-0.0994085	0.170198	-10.124
128120	19/08/2018--00:25:00	25.64	0	-0.114812	0.170198	-10.124
128180	19/08/2018--00:26:00	25.64	0	-0.0994085	0.170198	-10.124
128240	19/08/2018--00:27:00	25.64	0	-0.114812	0.170198	-10.124
128300	19/08/2018--00:28:00	25.64	0	-0.114812	0.170198	-10.124
128360	19/08/2018--00:29:00	25.64	0	-0.0994085	0.170198	-10.124
128420	19/08/2018--00:30:00	25.65	0	-0.0994085	0.170198	-10.124
128480	19/08/2018--00:31:00	25.64	0	-0.0994085	0.170198	-10.124
128540	19/08/2018--00:32:00	25.63	0	-0.0994085	0.170198	-10.124
128600	19/08/2018--00:33:00	25.65	0	-0.114812	0.170198	-10.124
128660	19/08/2018--00:34:00	25.64	0	-0.0994085	0.170198	-10.124
128720	19/08/2018--00:35:00	25.66	0	-0.0994085	0.170198	-10.124
128780	19/08/2018--00:36:00	25.63	0	-0.0994085	0.170198	-10.124
128840	19/08/2018--00:37:00	25.63	0	-0.0994085	0.170198	-10.124
128900	19/08/2018--00:38:00	25.62	0	-0.114812	0.170198	-10.124
128960	19/08/2018--00:39:00	25.6	0	-0.114812	0.170198	-10.124
129020	19/08/2018--00:40:00	25.61	0	-0.0994085	0.170198	-10.124
129080	19/08/2018--00:41:00	25.63	0	-0.114812	0.170198	-10.124
129140	19/08/2018--00:42:00	25.6	0	-0.0994085	0.170198	-10.124
129200	19/08/2018--00:43:00	25.6	0	-0.0994085	0.170198	-10.124
129260	19/08/2018--00:44:00	25.6	0	-0.0994085	0.170198	-10.124
129320	19/08/2018--00:45:00	25.6	0	-0.0994085	0.170198	-10.124
129380	19/08/2018--00:46:00	25.61	0	-0.0994085	0.170198	-10.124
129440	19/08/2018--00:47:00	25.59	0	-0.0994085	0.170198	-10.124
129500	19/08/2018--00:48:00	25.61	0	-0.0994085	0.170198	-10.124
129560	19/08/2018--00:49:00	25.59	0	-0.114812	0.170198	-10.124
129620	19/08/2018--00:50:00	25.58	0	-0.0994085	0.170198	-10.124
129680	19/08/2018--00:51:00	25.59	0	-0.114812	0.170198	-10.124
129740	19/08/2018--00:52:00	25.59	0	-0.114812	0.170198	-10.124
129800	19/08/2018--00:53:00	25.59	0	-0.0994085	0.170198	-10.124
129860	19/08/2018--00:54:00	25.59	0	-0.0994085	0.170198	-10.124
129920	19/08/2018--00:55:00	25.57	0	-0.0994085	0.170198	-10.124
129980	19/08/2018--00:56:00	25.58	0	-0.0994085	0.170198	-10.124
130040	19/08/2018--00:57:00	25.57	0	-0.114812	0.170198	-10.124
130100	19/08/2018--00:58:00	25.58	0	-0.0994085	0.170198	-10.124
130160	19/08/2018--00:59:00	25.57	0	-0.0994085	0.170198	-10.124
130220	19/08/2018--01:00:00	25.58	0	-0.0994085	0.170198	-10.124
130280	19/08/2018--01:01:00	25.55	0	-0.0994085	0.170198	-10.124
130340	19/08/2018--01:02:00	25.58	0	-0.0994085	0.170198	-10.124
130400	19/08/2018--01:03:00	25.55	0	-0.0994085	0.170198	-10.124
130460	19/08/2018--01:04:00	25.57	0	-0.0994085	0.170198	-10.124
130520	19/08/2018--01:05:00	25.57	0	-0.0994085	0.170198	-10.124
130580	19/08/2018--01:06:00	25.56	0	-0.0994085	0.170198	-10.124
130640	19/08/2018--01:07:00	25.54	0	-0.0994085	0.170198	-10.124
130700	19/08/2018--01:08:00	25.54	0	-0.0994085	0.170198	-10.124
130760	19/08/2018--01:09:00	25.58	0	-0.0994085	0.170198	-10.124
130820	19/08/2018--01:10:00	25.57	0	-0.114812	0.170198	-10.124
130880	19/08/2018--01:11:00	25.57	0	-0.0994085	0.170198	-10.124
130940	19/08/2018--01:12:00	25.56	0	-0.0994085	0.170198	-10.124
131000	19/08/2018--01:13:00	25.57	0	-0.0994085	0.170198	-10.124
131060	19/08/2018--01:14:00	25.56	0	-0.0994085	0.170198	-10.124
131120	19/08/2018--01:15:00	25.56	0	-0.0994085	0.170198	-10.124
131180	19/08/2018--01:16:00	25.55	0	-0.0994085	0.170198	-10.124
131240	19/08/2018--01:17:00	25.55	0	-0.0994085	0.170198	-10.124
131300	19/08/2018--01:18:00	25.55	0	-0.0994085	0.170198	-10.124
131360	19/08/2018--01:19:00	25.53	0	-0.0994085	0.170198	-10.124
131420	19/08/2018--01:20:00	25.54	0	-0.114812	0.170198	-10.124
131480	19/08/2018--01:21:00	25.55	0	-0.0994085	0.170198	-10.124
131540	19/08/2018--01:22:00	25.53	0	-0.114812	0.170198	-10.124
131600	19/08/2018--01:23:00	25.52	0	-0.0994085	0.170198	-10.124
131660	19/08/2018--01:24:00	25.52	0	-0.0994085	0.170198	-10.124
131720	19/08/2018--01:25:00	25.51	0	-0.0994085	0.170198	-10.124
131780	19/08/2018--01:26:00	25.53	0	-0.0994085	0.170198	-10.124
131840	19/08/2018--01:27:00	25.53	0	-0.0994085	0.170198	-10.124
131900	19/08/2018--01:28:00	25.5	0	-0.0994085	0.170198	-10.124
131960	19/08/2018--01:29:00	25.51	0	-0.114812	0.170198	-10.124
132020	19/08/2018--01:30:00	25.51	0	-0.0994085	0.170198	-10.124
132080	19/08/2018--01:31:00	25.5	0	-0.0994085	0.170198	-10.124
132140	19/08/2018--01:32:00	25.5	0	-0.114812	0.170198	-10.124
132200	19/08/2018--01:33:00	25.51	0	-0.0994085	0.170198	-10.124
132260	19/08/2018--01:34:00	25.5	0	-0.0994085	0.170198	-10.124
132320	19/08/2018--01:35:00	25.49	0	-0.0994085	0.170198	-10.124
132380	19/08/2018--01:36:00	25.48	0	-0.0994085	0.170198	-10.124
132440	19/08/2018--01:37:00	25.49	0	-0.0994085	0.170198	-10.124
132500	19/08/2018--01:38:00	25.49	0	-0.0994085	0.170198	-10.124
132560	19/08/2018--01:39:00	25.47	0	-0.0994085	0.170198	-10.124
132620	19/08/2018--01:40:00	25.47	0	-0.0994085	0.170198	-10.124
132680	19/08/2018--01:41:00	25.48	0	-0.0994085	0.170198	-10.124
132740	19/08/2018--01:42:00	25.46	0	-0.0994085	0.170198	-10.124
132800	19/08/2018--01:43:00	25.47	0	-0.0994085	0.170198	-10.124
132860	19/08/2018--01:44:00	25.46	0	-0.0994085	0.170198	-10.124
132920	19/08/2018--01:45:00	25.45	0	-0.0994085	0.170198	-10.124
132980	19/08/2018--01:46:00	25.46	0	-0.0994085	0.170198	-10.124
133040	19/08/2018--01:47:00	25.47	0	-0.0994085	0.170198	-10.124
133100	19/08/2018--01:48:00	25.46	0	-0.0994085	0.170198	-10.124
133160	19/08/2018--01:49:00	25.48	0	-0.0994085	0.170198	-10.124
133220	19/08/2018--01:50:00	25.45	0	-0.0994085	0.170198	-10.124
133280	19/08/2018--01:51:00	25.46	0	-0.0994085	0.170198	-10.124
133340	19/08/2018--01:52:00	25.44	0	-0.0994085	0.170198	-10.124
133400	19/08/2018--01:53:00	25.43	0	-0.114812	0.170198	-10.124
133460	19/08/2018--01:54:00	25.44	0	-0.114812	0.170198	-0.997245
133520	19/08/2018--01:55:00	25.43	0	-0.0994085	0.170198	-10.124
133580	19/08/2018--01:56:00	25.44	0	-0.0994085	0.170198	-10.124
133640	19/08/2018--01:57:00	25.45	0	-0.114812	0.170198	-10.124
133700	19/08/2018--01:58:00	25.43	0	-0.0994085	0.170198	-10.124
133760	19/08/2018--01:59:00	25.45	0	-0.0994085	0.170198	-10.124
133820	19/08/2018--02:00:00	25.43	0	-0.0994085	0.170198	-10.124
133880	19/08/2018--02:01:00	25.41	0	-0.0994085	0.170198	-10.124
133940	19/08/2018--02:02:00	25.45	0	-0.0994085	0.170198	-10.124
134000	19/08/2018--02:03:00	25.43	0	-0.0994085	0.170198	-10.124
134060	19/08/2018--02:04:00	25.41	0	-0.114812	0.170198	-10.124
134120	19/08/2018--02:05:00	25.42	0	-0.0994085	0.170198	-10.124
134180	19/08/2018--02:06:00	25.41	0	-0.0994085	0.170198	-10.124
134240	19/08/2018--02:07:00	25.42	0	-0.0994085	0.170198	-10.124
134300	19/08/2018--02:08:00	25.43	0	-0.0994085	0.170198	-10.124
134360	19/08/2018--02:09:00	25.43	0	-0.0994085	0.170198	-10.124
134420	19/08/2018--02:10:00	25.4	0	-0.0994085	0.170198	-10.124
134480	19/08/2018--02:11:00	25.4	0	-0.0994085	0.170198	-10.124
134540	19/08/2018--02:12:00	25.41	0	-0.0994085	0.170198	-10.124
134600	19/08/2018--02:13:00	25.39	0	-0.0994085	0.170198	-10.124
134660	19/08/2018--02:14:00	25.4	0	-0.114812	0.170198	-10.124
134720	19/08/2018--02:15:00	25.39	0	-0.0994085	0.170198	-10.124
134780	19/08/2018--02:16:00	25.41	0	-0.0994085	0.170198	-10.124
134840	19/08/2018--02:17:00	25.39	0	-0.0994085	0.170198	-10.124
134900	19/08/2018--02:18:00	25.38	0	-0.0994085	0.170198	-10.124
134960	19/08/2018--02:19:00	25.39	0	-0.0994085	0.170198	-10.124
135020	19/08/2018--02:20:00	25.39	0	-0.0994085	0.170198	-10.124
135080	19/08/2018--02:21:00	25.4	0	-0.0994085	0.170198	-10.124
135140	19/08/2018--02:22:00	25.4	0	-0.114812	0.170198	-10.124
135200	19/08/2018--02:23:00	25.38	0	-0.0994085	0.170198	-10.124
135260	19/08/2018--02:24:00	25.38	0	-0.0994085	0.170198	-10.124
135320	19/08/2018--02:25:00	25.38	0	-0.0994085	0.170198	-10.124
135380	19/08/2018--02:26:00	25.38	0	-0.0994085	0.170198	-10.124
135440	19/08/2018--02:27:00	25.38	0	-0.0994085	0.170198	-10.124
135500	19/08/2018--02:28:00	25.38	0	-0.0994085	0.170198	-10.124
135560	19/08/2018--02:29:00	25.37	0	-0.0994085	0.170198	-10.124
135620	19/08/2018--02:30:00	25.38	0	-0.0994085	0.170198	-10.124
135680	19/08/2018--02:31:00	25.37	0	-0.0994085	0.170198	-10.124
135740	19/08/2018--02:32:00	25.36	0	-0.0994085	0.170198	-10.124
135800	19/08/2018--02:33:00	25.37	0	-0.114812	0.170198	-10.124
135860	19/08/2018--02:34:00	25.35	0	-0.0994085	0.170198	-10.124
135920	19/08/2018--02:35:00	25.36	0	-0.0994085	0.170198	-10.124
135980	19/08/2018--02:36:00	25.35	0	-0.0994085	0.170198	-10.124
136040	19/08/2018--02:37:00	25.34	0	-0.0994085	0.170198	-10.124
136100	19/08/2018--02:38:00	25.35	0	-0.0994085	0.170198	-10.124
136160	19/08/2018--02:39:00	25.35	0	-0.0994085	0.170198	-10.124
136220	19/08/2018--02:40:00	25.33	0	-0.0994085	0.170198	-10.124
136280	19/08/2018--02:41:00	25.34	0	-0.0994085	0.170198	-10.124
136340	19/08/2018--02:42:00	25.34	0	-0.0994085	0.170198	-10.124
136400	19/08/2018--02:43:00	25.34	0	-0.0994085	0.170198	-10.124
136460	19/08/2018--02:44:00	25.32	0	-0.114812	0.170198	-10.124
136520	19/08/2018--02:45:00	25.33	0	-0.0994085	0.170198	-10.124
136580	19/08/2018--02:46:00	25.34	0	-0.0994085	0.170198	-10.124
136640	19/08/2018--02:47:00	25.3	0	-0.0994085	0.170198	-0.997245
136700	19/08/2018--02:48:00	25.33	0	-0.0994085	0.170198	-10.124
136760	19/08/2018--02:49:00	25.32	0	-0.0994085	0.170198	-10.124
136820	19/08/2018--02:50:00	25.3	0	-0.0994085	0.170198	-10.124
136880	19/08/2018--02:51:00	25.29	0	-0.0994085	0.170198	-10.124
136940	19/08/2018--02:52:00	25.29	0	-0.0994085	0.170198	-10.124
137000	19/08/2018--02:53:00	25.29	0	-0.0994085	0.170198	-10.124
137060	19/08/2018--02:54:00	25.3	0	-0.0994085	0.170198	-10.124
137120	19/08/2018--02:55:00	25.3	0	-0.0994085	0.170198	-10.124
137180	19/08/2018--02:56:00	25.29	0	-0.0994085	0.170198	-10.124
137240	19/08/2018--02:57:00	25.3	0	-0.114812	0.170198	-10.124
137300	19/08/2018--02:58:00	25.29	0	-0.0994085	0.170198	-10.124
137360	19/08/2018--02:59:00	25.29	0	-0.0994085	0.170198	-10.124
137420	19/08/2018--03:00:00	25.28	0	-0.0994085	0.170198	-10.124
137480	19/08/2018--03:01:00	25.29	0	-0.0994085	0.170198	-10.124
137540	19/08/2018--03:02:00	25.29	0	-0.0994085	0.170198	-10.124
137600	19/08/2018--03:03:00	25.3	0	-0.0994085	0.170198	-10.124
137660	19/08/2018--03:04:00	25.29	0	-0.0994085	0.170198	-10.124
137720	19/08/2018--03:05:00	25.27	0	-0.0994085	0.170198	-0.997245
137780	19/08/2018--03:06:00	25.28	0	-0.0994085	0.170198	-10.124
137840	19/08/2018--03:07:00	25.27	0	-0.0994085	0.170198	-10.124
137900	19/08/2018--03:08:00	25.27	0	-0.0994085	0.170198	-10.124
137960	19/08/2018--03:09:00	25.27	0	-0.0994085	0.170198	-10.124
138020	19/08/2018--03:10:00	25.25	0	-0.114812	0.170198	-10.124
138080	19/08/2018--03:11:00	25.26	0	-0.0994085	0.170198	-10.124
138140	19/08/2018--03:12:00	25.25	0	-0.0994085	0.170198	-10.124
138200	19/08/2018--03:13:00	25.25	0	-0.0994085	0.170198	-10.124
138260	19/08/2018--03:14:00	25.23	0	-0.0994085	0.170198	-10.124
138320	19/08/2018--03:15:00	25.25	0	-0.0994085	0.170198	-10.124
138380	19/08/2018--03:16:00	25.23	0	-0.0994085	0.170198	-10.124
138440	19/08/2018--03:17:00	25.23	0	-0.0994085	0.170198	-10.124
138500	19/08/2018--03:18:00	25.23	0	-0.0994085	0.170198	-10.124
138560	19/08/2018--03:19:00	25.22	0	-0.0994085	0.170198	-10.124
138620	19/08/2018--03:20:00	25.21	0	-0.0994085	0.170198	-10.124
138680	19/08/2018--03:21:00	25.21	0	-0.0994085	0.170198	-10.124
138740	19/08/2018--03:22:00	25.23	0	-0.0994085	0.170198	-10.124
138800	19/08/2018--03:23:00	25.21	0	-0.0994085	0.170198	-10.124
138860	19/08/2018--03:24:00	25.19	0	-0.0994085	0.170198	-10.124
138920	19/08/2018--03:25:00	25.22	0	-0.0994085	0.170198	-10.124
138980	19/08/2018--03:26:00	25.22	0	-0.0994085	0.170198	-10.124
139040	19/08/2018--03:27:00	25.19	0	-0.0994085	0.170198	-10.124
139100	19/08/2018--03:28:00	25.18	0	-0.0994085	0.170198	-10.124
139160	19/08/2018--03:29:00	25.19	0	-0.0994085	0.170198	-10.124
139220	19/08/2018--03:30:00	25.17	0	-0.0994085	0.170198	-10.124
139280	19/08/2018--03:31:00	25.18	0	-0.0994085	0.170198	-10.124
139340	19/08/2018--03:32:00	25.18	0	-0.0994085	0.170198	-10.124
139400	19/08/2018--03:33:00	25.17	0	-0.0994085	0.170198	-10.124
139460	19/08/2018--03:34:00	25.17	0	-0.0994085	0.170198	-10.124
139520	19/08/2018--03:35:00	25.17	0	-0.0994085	0.170198	-10.124
139580	19/08/2018--03:36:00	25.16	0	-0.0994085	0.170198	-10.124
139640	19/08/2018--03:37:00	25.16	0	-0.0994085	0.170198	-10.124
139700	19/08/2018--03:38:00	25.16	0	-0.0994085	0.170198	-10.124
139760	19/08/2018--03:39:00	25.16	0	-0.0994085	0.170198	-0.997245
139820	19/08/2018--03:40:00	25.15	0	-0.0994085	0.170198	-10.124
139880	19/08/2018--03:41:00	25.15	0	-0.114812	0.170198	-10.124
139940	19/08/2018--03:42:00	25.13	0	-0.0994085	0.170198	-10.124
140000	19/08/2018--03:43:00	25.15	0	-0.0994085	0.170198	-10.124
140060	19/08/2018--03:44:00	25.13	0	-0.0994085	0.170198	-10.124
140120	19/08/2018--03:45:00	25.12	0	-0.0994085	0.170198	-10.124
140180	19/08/2018--03:46:00	25.14	0	-0.0994085	0.170198	-10.124
140240	19/08/2018--03:47:00	25.13	0	-0.0994085	0.170198	-10.124
140300	19/08/2018--03:48:00	25.13	0	-0.0994085	0.170198	-10.124
140360	19/08/2018--03:49:00	25.13	0	-0.0994085	0.170198	-10.124
140420	19/08/2018--03:50:00	25.12	0	-0.114812	0.170198	-10.124
140480	19/08/2018--03:51:00	25.11	0	-0.0994085	0.170198	-0.997245
140540	19/08/2018--03:52:00	25.11	0	-0.0994085	0.170198	-10.124
140600	19/08/2018--03:53:00	25.09	0	-0.114812	0.170198	-10.124
140660	19/08/2018--03:54:00	25.09	0	-0.0994085	0.170198	-10.124
140720	19/08/2018--03:55:00	25.09	0	-0.0994085	0.170198	-10.124
140780	19/08/2018--03:56:00	25.09	0	-0.0994085	0.170198	-10.124
140840	19/08/2018--03:57:00	25.09	0	-0.0994085	0.170198	-10.124
140900	19/08/2018--03:58:00	25.07	0	-0.0994085	0.170198	-10.124
140960	19/08/2018--03:59:00	25.08	0	-0.0994085	0.170198	-10.124
141020	19/08/2018--04:00:00	25.07	0	-0.0994085	0.170198	-10.124
141080	19/08/2018--04:01:00	25.08	0	-0.0994085	0.170198	-10.124
141140	19/08/2018--04:02:00	25.05	0	-0.0994085	0.170198	-10.124
141200	19/08/2018--04:03:00	25.07	0	-0.0994085	0.170198	-10.124
141260	19/08/2018--04:04:00	25.06	0	-0.0994085	0.170198	-10.124
141320	19/08/2018--04:05:00	25.06	0	-0.0994085	0.170198	-10.124
141380	19/08/2018--04:06:00	25.06	0	-0.0994085	0.170198	-10.124
141440	19/08/2018--04:07:00	25.04	0	-0.0994085	0.170198	-10.124
141500	19/08/2018--04:08:00	25.04	0	-0.114812	0.170198	-10.124
141560	19/08/2018--04:09:00	25.03	0	-0.0994085	0.170198	-10.124
141620	19/08/2018--04:10:00	25.04	0	-0.0994085	0.170198	-10.124
141680	19/08/2018--04:11:00	25.03	0	-0.114812	0.170198	-10.124
141740	19/08/2018--04:12:00	25.04	0	-0.0994085	0.170198	-10.124
141800	19/08/2018--04:13:00	25.04	0	-0.0994085	0.170198	-10.124
141860	19/08/2018--04:14:00	25.03	0	-0.0994085	0.170198	-10.124
141920	19/08/2018--04:15:00	25.01	0	-0.0994085	0.170198	-10.124
141980	19/08/2018--04:16:00	25.02	0	-0.0994085	0.170198	-10.124
142040	19/08/2018--04:17:00	25.03	0	-0.0994085	0.170198	-10.124
142100	19/08/2018--04:18:00	25.02	0	-0.0994085	0.170198	-10.124
142160	19/08/2018--04:19:00	25.03	0	-0.0994085	0.170198	-10.124
142220	19/08/2018--04:20:00	25	0	-0.0994085	0.170198	-10.124
142280	19/08/2018--04:21:00	25	0	-0.0994085	0.170198	-10.124
142340	19/08/2018--04:22:00	24.99	0	-0.0994085	0.170198	-10.124
142400	19/08/2018--04:23:00	24.99	0	-0.0994085	0.170198	-10.124
142460	19/08/2018--04:24:00	24.99	0	-0.0994085	0.170198	-10.124
142520	19/08/2018--04:25:00	25	0	-0.114812	0.170198	-10.124
142580	19/08/2018--04:26:00	24.98	0	-0.0994085	0.170198	-10.124
142640	19/08/2018--04:27:00	24.97	0	-0.114812	0.170198	-10.124
142700	19/08/2018--04:28:00	24.97	0	-0.0994085	0.170198	-10.124
142760	19/08/2018--04:29:00	24.97	0	-0.0994085	0.170198	-10.124
142820	19/08/2018--04:30:00	24.97	0	-0.0994085	0.170198	-10.124
142880	19/08/2018--04:31:00	24.97	0	-0.0994085	0.170198	-10.124
142940	19/08/2018--04:32:00	24.96	0	-0.0994085	0.170198	-10.124
143000	19/08/2018--04:33:00	24.95	0	-0.0994085	0.170198	-10.124
143060	19/08/2018--04:34:00	24.96	0	-0.0994085	0.170198	-0.997245
143120	19/08/2018--04:35:00	24.96	0	-0.0994085	0.170198	-10.124
143180	19/08/2018--04:36:00	24.95	0	-0.0994085	0.170198	-10.124
143240	19/08/2018--04:37:00	24.94	0	-0.0994085	0.170198	-10.124
143300	19/08/2018--04:38:00	24.93	0	-0.0994085	0.170198	-10.124
143360	19/08/2018--04:39:00	24.94	0	-0.0994085	0.170198	-10.124
143420	19/08/2018--04:40:00	24.93	0	-0.0994085	0.170198	-10.124
143480	19/08/2018--04:41:00	24.91	0	-0.0994085	0.170198	-10.124
143540	19/08/2018--04:42:00	24.91	0	-0.0994085	0.170198	-10.124
143600	19/08/2018--04:43:00	24.91	0	-0.0994085	0.170198	-10.124
143660	19/08/2018--04:44:00	24.93	0	-0.0994085	0.170198	-10.124
143720	19/08/2018--04:45:00	24.92	0	-0.0994085	0.170198	-10.124
143780	19/08/2018--04:46:00	24.89	0	-0.0994085	0.170198	-10.124
143840	19/08/2018--04:47:00	24.9	0	-0.0994085	0.170198	-10.124
143900	19/08/2018--04:48:00	24.9	0	-0.0994085	0.170198	-10.124
143960	19/08/2018--04:49:00	24.89	0	-0.0994085	0.170198	-10.124
144020	19/08/2018--04:50:00	24.88	0	-0.0994085	0.170198	-10.124
144080	19/08/2018--04:51:00	24.9	0	-0.0994085	0.170198	-10.124
144140	19/08/2018--04:52:00	24.86	0	-0.0994085	0.170198	-10.124
144200	19/08/2018--04:53:00	24.87	0	-0.114812	0.170198	-10.124
144260	19/08/2018--04:54:00	24.89	0	-0.0994085	0.170198	-10.124
144320	19/08/2018--04:55:00	24.87	0	-0.0994085	0.170198	-10.124
144380	19/08/2018--04:56:00	24.86	0	-0.0994085	0.170198	-10.124
144440	19/08/2018--04:57:00	24.84	0	-0.114812	0.170198	-10.124
144500	19/08/2018--04:58:00	24.84	0	-0.114812	0.170198	-10.124
144560	19/08/2018--04:59:00	24.86	0	-0.0994085	0.170198	-10.124
144620	19/08/2018--05:00:00	24.84	0	-0.0994085	0.170198	-10.124
