# Supplementary material for: A randomized cross-over trial investigating differences in 24-h personal air and skin temperatures using wearable sensors between two climatologically contrasting settings
Source: Sci Rep. 2021 Nov 10;11:22020. doi: 10.1038/s41598-021-01180-y (PMC8580978; doi:10.1038/s41598-021-01180-y)
Supplement: Supplementary file 2 — Supplementary Data. [file 41598_2021_1180_MOESM2_ESM.zip › New folder/new/T11_A2new.csv]

Index	Date	Temperature	Activity	X-axis	Y-axis	Z-axis	Marker
68280	14/09/2018--05:00:00	28.4	0	-0.0377073	-0.00882729	0.991233
68340	14/09/2018--05:01:00	28.41	0	-0.0377073	-0.00882729	0.991233
68400	14/09/2018--05:02:00	28.43	0	-0.0377073	-0.00882729	0.991233
68460	14/09/2018--05:03:00	28.4	0	-0.0377073	-0.00882729	100.615
68520	14/09/2018--05:04:00	28.42	0	-0.0377073	-0.00882729	100.615
68580	14/09/2018--05:05:00	28.4	0	-0.0377073	-0.00882729	0.991233
68640	14/09/2018--05:06:00	28.41	0	-0.0377073	-0.00882729	0.991233
68700	14/09/2018--05:07:00	28.39	0	-0.0377073	-0.00882729	0.991233
68760	14/09/2018--05:08:00	28.4	0	-0.0377073	-0.00882729	0.991233
68820	14/09/2018--05:09:00	28.39	0	-0.0377073	-0.00882729	0.991233
68880	14/09/2018--05:10:00	28.39	0	-0.0377073	-0.00882729	100.615
68940	14/09/2018--05:11:00	28.4	0	-0.0377073	-0.00882729	0.991233
69000	14/09/2018--05:12:00	28.41	0	-0.0377073	-0.00882729	0.991233
69060	14/09/2018--05:13:00	28.39	0	-0.0377073	-0.00882729	100.615
69120	14/09/2018--05:14:00	28.39	0	-0.0377073	-0.00882729	0.991233
69180	14/09/2018--05:15:00	28.39	0	-0.0377073	-0.00882729	0.991233
69240	14/09/2018--05:16:00	28.38	0	-0.0377073	-0.00882729	0.991233
69300	14/09/2018--05:17:00	28.39	0	-0.0377073	-0.00882729	0.991233
69360	14/09/2018--05:18:00	28.38	0	-0.0377073	-0.00882729	0.991233
69420	14/09/2018--05:19:00	28.39	0	-0.0377073	-0.00882729	0.991233
69480	14/09/2018--05:20:00	28.38	0	-0.0377073	-0.00882729	0.991233
69540	14/09/2018--05:21:00	28.4	0	-0.0377073	-0.00882729	0.991233
69600	14/09/2018--05:22:00	28.39	0	-0.0377073	-0.00882729	0.991233
69660	14/09/2018--05:23:00	28.39	0	-0.0377073	-0.00882729	0.991233
69720	14/09/2018--05:24:00	28.39	0	-0.0377073	-0.00882729	100.615
69780	14/09/2018--05:25:00	28.39	0	-0.0377073	-0.00882729	0.991233
69840	14/09/2018--05:26:00	28.38	0	-0.0377073	-0.00882729	0.991233
69900	14/09/2018--05:27:00	28.39	0	-0.0377073	-0.00882729	0.991233
69960	14/09/2018--05:28:00	28.38	0	-0.0377073	-0.00882729	100.615
70020	14/09/2018--05:29:00	28.37	0	-0.0377073	-0.00882729	0.991233
70080	14/09/2018--05:30:00	28.38	0	-0.0377073	-0.00882729	0.991233
70140	14/09/2018--05:31:00	28.39	0	-0.0377073	-0.00882729	0.991233
70200	14/09/2018--05:32:00	28.38	0	-0.0377073	-0.00882729	0.991233
70260	14/09/2018--05:33:00	28.38	0	-0.0377073	-0.00882729	0.991233
70320	14/09/2018--05:34:00	28.39	0	-0.0377073	-0.00882729	0.991233
70380	14/09/2018--05:35:00	28.38	0	-0.0377073	-0.00882729	0.991233
70440	14/09/2018--05:36:00	28.38	0	-0.0377073	-0.00882729	0.991233
70500	14/09/2018--05:37:00	28.38	0	-0.0377073	-0.00882729	100.615
70560	14/09/2018--05:38:00	28.37	0	-0.0377073	-0.00882729	100.615
70620	14/09/2018--05:39:00	28.36	0	-0.0377073	-0.00882729	0.991233
70680	14/09/2018--05:40:00	28.36	0	-0.0377073	-0.00882729	100.615
70740	14/09/2018--05:41:00	28.37	0	-0.0377073	-0.00882729	0.991233
70800	14/09/2018--05:42:00	28.37	0	-0.0377073	-0.00882729	0.991233
70860	14/09/2018--05:43:00	28.36	0	-0.0377073	-0.00882729	0.991233
70920	14/09/2018--05:44:00	28.36	0	-0.0377073	-0.00882729	0.991233
70980	14/09/2018--05:45:00	28.37	0	-0.0377073	-0.00882729	0.991233
71040	14/09/2018--05:46:00	28.35	0	-0.0377073	-0.00882729	0.991233
71100	14/09/2018--05:47:00	28.36	0	-0.0377073	-0.00882729	0.991233
71160	14/09/2018--05:48:00	28.35	0	-0.0377073	-0.00882729	0.991233
71220	14/09/2018--05:49:00	28.36	0	-0.0377073	-0.00882729	0.991233
71280	14/09/2018--05:50:00	28.36	0	-0.0377073	-0.00882729	0.991233
71340	14/09/2018--05:51:00	28.37	0	-0.0377073	-0.00882729	0.991233
71400	14/09/2018--05:52:00	28.35	0	-0.0377073	-0.00882729	0.991233
71460	14/09/2018--05:53:00	28.35	0	-0.0377073	-0.00882729	0.991233
71520	14/09/2018--05:54:00	28.36	0	-0.0377073	-0.00882729	0.991233
71580	14/09/2018--05:55:00	28.36	0	-0.0377073	-0.00882729	0.991233
71640	14/09/2018--05:56:00	28.36	0	-0.0377073	-0.00882729	0.991233
71700	14/09/2018--05:57:00	28.36	0	-0.0377073	-0.00882729	100.615
71760	14/09/2018--05:58:00	28.36	0	-0.0377073	-0.00882729	0.991233
71820	14/09/2018--05:59:00	28.36	0	-0.0377073	-0.00882729	100.615
71880	14/09/2018--06:00:00	28.37	0	-0.0377073	0.00598658	0.991233
71940	14/09/2018--06:01:00	28.38	0	-0.0377073	-0.00882729	0.991233
72000	14/09/2018--06:02:00	28.37	0	-0.0377073	-0.00882729	0.991233
72060	14/09/2018--06:03:00	28.36	0	-0.0377073	-0.00882729	0.991233
72120	14/09/2018--06:04:00	28.36	0	-0.0377073	-0.00882729	0.991233
72180	14/09/2018--06:05:00	28.36	0	-0.0377073	-0.00882729	0.991233
72240	14/09/2018--06:06:00	28.35	0	-0.0377073	-0.00882729	0.991233
72300	14/09/2018--06:07:00	28.35	0	-0.0377073	-0.00882729	0.991233
72360	14/09/2018--06:08:00	28.36	0	-0.0377073	-0.00882729	0.991233
72420	14/09/2018--06:09:00	28.35	0	-0.0377073	-0.00882729	100.615
72480	14/09/2018--06:10:00	28.36	0	-0.0377073	-0.00882729	100.615
72540	14/09/2018--06:11:00	28.37	0	-0.0377073	0.00598658	0.991233
72600	14/09/2018--06:12:00	28.36	0	-0.0377073	-0.00882729	0.991233
72660	14/09/2018--06:13:00	28.37	0	-0.0377073	-0.00882729	0.991233
72720	14/09/2018--06:14:00	28.35	0	-0.0377073	-0.00882729	0.991233
72780	14/09/2018--06:15:00	28.34	0	-0.0377073	-0.00882729	0.991233
72840	14/09/2018--06:16:00	28.35	0	-0.0377073	-0.00882729	100.615
72900	14/09/2018--06:17:00	28.36	0	-0.0377073	-0.00882729	100.615
72960	14/09/2018--06:18:00	28.36	0	-0.0377073	-0.00882729	100.615
73020	14/09/2018--06:19:00	28.36	0	-0.0377073	-0.00882729	0.991233
73080	14/09/2018--06:20:00	28.35	0	-0.0377073	-0.00882729	0.991233
73140	14/09/2018--06:21:00	28.35	0	-0.0377073	0.00598658	0.991233
73200	14/09/2018--06:22:00	28.35	0	-0.0377073	-0.00882729	0.991233
73260	14/09/2018--06:23:00	28.36	0	-0.0377073	-0.00882729	0.991233
73320	14/09/2018--06:24:00	28.34	0	-0.0377073	-0.00882729	0.991233
73380	14/09/2018--06:25:00	28.35	0	-0.0377073	0.00598658	0.991233
73440	14/09/2018--06:26:00	28.36	0	-0.0377073	-0.00882729	0.991233
73500	14/09/2018--06:27:00	28.35	0	-0.0377073	-0.00882729	0.991233
73560	14/09/2018--06:28:00	28.33	0	-0.0377073	-0.00882729	0.991233
73620	14/09/2018--06:29:00	28.34	0	-0.0377073	-0.00882729	0.991233
73680	14/09/2018--06:30:00	28.34	0	-0.0377073	-0.00882729	0.991233
73740	14/09/2018--06:31:00	28.35	0	-0.0377073	-0.00882729	0.991233
73800	14/09/2018--06:32:00	28.34	0	-0.0377073	-0.00882729	100.615
73860	14/09/2018--06:33:00	28.33	0	-0.0377073	-0.00882729	0.991233
73920	14/09/2018--06:34:00	28.35	0	-0.0377073	-0.00882729	0.991233
73980	14/09/2018--06:35:00	28.34	0	-0.0377073	-0.00882729	0.991233
74040	14/09/2018--06:36:00	28.34	0	-0.0377073	-0.00882729	0.991233
74100	14/09/2018--06:37:00	28.34	0	-0.0377073	-0.00882729	0.991233
74160	14/09/2018--06:38:00	28.34	0	-0.0377073	-0.00882729	0.991233
74220	14/09/2018--06:39:00	28.35	0	-0.0377073	-0.00882729	0.991233
74280	14/09/2018--06:40:00	28.34	0	-0.0377073	-0.00882729	0.991233
74340	14/09/2018--06:41:00	28.33	0	-0.0377073	-0.00882729	0.991233
74400	14/09/2018--06:42:00	28.35	0	-0.0377073	-0.00882729	0.991233
74460	14/09/2018--06:43:00	28.34	0	-0.0377073	-0.00882729	0.991233
74520	14/09/2018--06:44:00	28.34	0	-0.0377073	-0.00882729	0.991233
74580	14/09/2018--06:45:00	28.34	0	-0.0377073	-0.00882729	0.991233
74640	14/09/2018--06:46:00	28.34	0	-0.0377073	-0.00882729	100.615
74700	14/09/2018--06:47:00	28.35	0	-0.0377073	-0.00882729	0.991233
74760	14/09/2018--06:48:00	28.34	0	-0.0377073	0.00598658	0.991233
74820	14/09/2018--06:49:00	28.36	0	-0.0377073	0.00598658	0.991233
74880	14/09/2018--06:50:00	28.35	0	-0.0377073	0.00598658	0.991233
74940	14/09/2018--06:51:00	28.34	0	-0.0377073	0.00598658	0.991233
75000	14/09/2018--06:52:00	28.34	0	-0.0377073	0.00598658	0.991233
75060	14/09/2018--06:53:00	28.34	0	-0.0377073	0.00598658	0.991233
75120	14/09/2018--06:54:00	28.34	0	-0.0377073	0.00598658	0.991233
75180	14/09/2018--06:55:00	28.34	0	-0.0377073	0.00598658	0.991233
75240	14/09/2018--06:56:00	28.37	0	-0.0377073	0.00598658	0.991233
75300	14/09/2018--06:57:00	28.35	0	-0.0377073	0.00598658	0.991233
75360	14/09/2018--06:58:00	28.34	0	-0.0377073	0.00598658	0.991233
75420	14/09/2018--06:59:00	28.36	0	-0.0377073	0.00598658	0.991233
75480	14/09/2018--07:00:00	28.35	0	-0.0377073	0.00598658	0.991233
75540	14/09/2018--07:01:00	28.38	0	-0.0377073	0.00598658	0.991233
75600	14/09/2018--07:02:00	28.35	0	-0.0377073	0.00598658	0.991233
75660	14/09/2018--07:03:00	28.35	0	-0.0377073	0.00598658	0.991233
75720	14/09/2018--07:04:00	28.36	0	-0.0377073	0.00598658	0.991233
75780	14/09/2018--07:05:00	28.36	0	-0.0377073	0.00598658	0.991233
75840	14/09/2018--07:06:00	28.37	0	-0.0377073	0.00598658	0.991233
75900	14/09/2018--07:07:00	28.37	0	-0.0377073	0.00598658	0.991233
75960	14/09/2018--07:08:00	28.36	0	-0.0377073	0.00598658	0.991233
76020	14/09/2018--07:09:00	28.38	0	-0.0377073	0.00598658	0.991233
76080	14/09/2018--07:10:00	28.37	0	-0.0377073	0.00598658	0.991233
76140	14/09/2018--07:11:00	28.37	0	-0.0377073	0.00598658	0.991233
76200	14/09/2018--07:12:00	28.39	0	-0.0377073	0.00598658	0.991233
76260	14/09/2018--07:13:00	28.37	0	-0.0377073	0.00598658	0.991233
76320	14/09/2018--07:14:00	28.46	398	-0.985448	-0.216221	-0.127797
76380	14/09/2018--07:15:00	28.94	118	-0.985448	-0.156966	-0.187479
76440	14/09/2018--07:16:00	29.81	96	-0.799007	0.0652421	-0.441125
76500	14/09/2018--07:17:00	30.79	182	-0.721324	0.317078	0.0960088
76560	14/09/2018--07:18:00	31.6	326	-0.799007	-0.186594	-0.590329
76620	14/09/2018--07:19:00	31.72	96	-100.098	0.0356143	-0.127797
76680	14/09/2018--07:20:00	31.63	343	-103.206	-0.0532689	-0.142718
76740	14/09/2018--07:21:00	31.5	224	-100.098	-0.127338	-0.112877
76800	14/09/2018--07:22:00	31.34	308	-0.938838	-0.0977105	-0.411285
76860	14/09/2018--07:23:00	31.21	33	-0.985448	0.0800559	-0.262081
76920	14/09/2018--07:24:00	31.14	51	-106.313	-0.0680828	-0.142718
76980	14/09/2018--07:25:00	31.1	149	-0.985448	-0.0680828	-0.23224
77040	14/09/2018--07:26:00	31.22	180	-100.098	-0.0236412	-0.142718
77100	14/09/2018--07:27:00	31.37	126	-0.845617	0.0652421	-0.575409
77160	14/09/2018--07:28:00	31.75	14	-0.674713	0.213381	-0.724613
77220	14/09/2018--07:29:00	31.85	18	-0.767934	-0.0532689	-0.679852
77280	14/09/2018--07:30:00	32	295	-123.404	0.198567	-0.0979564
77340	14/09/2018--07:31:00	31.5	450	-0.907764	0.109684	-0.456046
77400	14/09/2018--07:32:00	31.67	435	-0.969911	0.0356143	-0.0531952
77460	14/09/2018--07:33:00	32.06	349	-101.652	-0.0828966	-0.083036
77520	14/09/2018--07:34:00	31.89	37	-0.923301	0.28745	-0.24716
77580	14/09/2018--07:35:00	31.95	0	-0.938838	0.257822	-0.277001
77640	14/09/2018--07:36:00	32.08	0	-0.954375	0.0948698	-0.306842
77700	14/09/2018--07:37:00	32.23	0	-0.954375	0.213381	-0.262081
77760	14/09/2018--07:38:00	32.44	0	-0.845617	0.494844	0.200452
77820	14/09/2018--07:39:00	32.67	0	-0.845617	0.494844	0.200452
77880	14/09/2018--07:40:00	32.87	0	-0.876691	0.48003	-0.0531952
77940	14/09/2018--07:41:00	32.98	12	-0.954375	0.0208004	-0.321762
78000	14/09/2018--07:42:00	33.07	93	-0.78347	0.0948698	-0.083036
78060	14/09/2018--07:43:00	32.77	297	-0.985448	0.0800559	-0.291922
78120	14/09/2018--07:44:00	32.2	228	-101.652	0.109684	-0.112877
78180	14/09/2018--07:45:00	32.14	449	-0.861154	-0.379174	-0.321762
78240	14/09/2018--07:46:00	32.2	156	-101.652	-0.0532689	-0.0681156
78300	14/09/2018--07:47:00	32.22	2	-100.098	-0.156966	0.0810884
78360	14/09/2018--07:48:00	31.98	3	-101.652	0.00598658	-0.112877
78420	14/09/2018--07:49:00	31.97	6	-101.652	-0.00882729	0.0512476
78480	14/09/2018--07:50:00	31.9	1	-100.098	0.00598658	-0.0531952
78540	14/09/2018--07:51:00	31.79	9	-107.867	-0.112524	-0.142718
78600	14/09/2018--07:52:00	31.42	260	-0.969911	-0.216221	-0.336683
78660	14/09/2018--07:53:00	30.89	394	-0.938838	-0.0680828	-0.0233544
78720	14/09/2018--07:54:00	30.55	491	-0.985448	-0.305105	-0.0681156
78780	14/09/2018--07:55:00	30.24	0	-100.098	-0.231035	-0.0531952
78840	14/09/2018--07:56:00	29.86	0	-0.985448	-0.245849	-0.0681156
78900	14/09/2018--07:57:00	29.5	11	-0.985448	-0.319919	-0.0681156
78960	14/09/2018--07:58:00	29.3	39	-0.969911	-0.245849	-0.172558
79020	14/09/2018--07:59:00	29.36	0	-0.907764	-0.275477	-0.426205
79080	14/09/2018--08:00:00	29.48	639	-0.892228	-0.0680828	0.304894
79140	14/09/2018--08:01:00	29.39	296	-0.923301	-0.0236412	-0.23224
79200	14/09/2018--08:02:00	29.26	51	-0.923301	-0.245849	-0.277001
79260	14/09/2018--08:03:00	29.14	279	-103.206	-0.245849	-0.0531952
79320	14/09/2018--08:04:00	29.16	543	-0.845617	-0.305105	-0.0681156
79380	14/09/2018--08:05:00	29.09	301	-0.162001	0.00598658	-10.081
79440	14/09/2018--08:06:00	28.95	0	-0.162001	0.00598658	-0.99318
79500	14/09/2018--08:07:00	28.79	0	-0.162001	0.00598658	-10.081
79560	14/09/2018--08:08:00	28.66	0	-0.162001	0.00598658	-10.081
79620	14/09/2018--08:09:00	28.55	0	-0.162001	0.00598658	-10.081
79680	14/09/2018--08:10:00	28.44	0	-0.162001	0.00598658	-10.081
79740	14/09/2018--08:11:00	28.35	0	-0.162001	0.00598658	-10.081
79800	14/09/2018--08:12:00	28.29	8	-0.0998543	-0.0532689	-10.081
79860	14/09/2018--08:13:00	28.23	0	-0.0998543	-0.0680828	-10.081
79920	14/09/2018--08:14:00	28.16	0	-0.0998543	-0.0532689	-10.081
79980	14/09/2018--08:15:00	28.13	0	-0.0998543	-0.0532689	-10.081
80040	14/09/2018--08:16:00	28.09	0	-0.0998543	-0.0680828	-10.081
80100	14/09/2018--08:17:00	28.05	0	-0.0998543	-0.0532689	-10.081
80160	14/09/2018--08:18:00	28.02	137	-100.098	-0.0828966	-0.187479
80220	14/09/2018--08:19:00	28.3	124	-0.969911	-0.0828966	-0.262081
80280	14/09/2018--08:20:00	28.74	599	-106.313	-0.0680828	-0.0382748
80340	14/09/2018--08:21:00	28.99	283	-103.206	-0.00882729	-0.0233544
80400	14/09/2018--08:22:00	29.32	300	-106.313	-0.0236412	-0.0531952
80460	14/09/2018--08:23:00	29.4	89	-101.652	-0.231035	-0.0531952
80520	14/09/2018--08:24:00	29.37	334	-0.985448	-0.245849	0.12585
80580	14/09/2018--08:25:00	29.37	490	-13.894	-0.201408	-0.083036
80640	14/09/2018--08:26:00	29.23	745	-120.296	-0.275477	-0.0681156
80700	14/09/2018--08:27:00	29.31	128	-114.082	-0.0532689	-0.083036
80760	14/09/2018--08:28:00	29.52	273	-0.969911	-0.201408	-0.0531952
80820	14/09/2018--08:29:00	29.68	585	-0.985448	0.0504282	-0.21732
80880	14/09/2018--08:30:00	29.8	438	-101.652	-0.00882729	-0.142718
80940	14/09/2018--08:31:00	30.02	344	-0.985448	-0.142152	-0.202399
81000	14/09/2018--08:32:00	29.95	612	-0.954375	0.0800559	-0.351603
81060	14/09/2018--08:33:00	29.61	331	-101.652	-0.0532689	-0.0382748
81120	14/09/2018--08:34:00	29.18	95	-0.923301	-0.17178	-0.426205
81180	14/09/2018--08:35:00	28.95	149	-0.861154	-0.0532689	-0.60525
81240	14/09/2018--08:36:00	28.93	342	-0.752397	-0.142152	-0.291922
81300	14/09/2018--08:37:00	28.82	336	-0.814544	-0.127338	-0.545568
81360	14/09/2018--08:38:00	28.71	326	-0.907764	-0.201408	-0.500807
81420	14/09/2018--08:39:00	28.56	431	-123.404	-0.319919	-0.545568
81480	14/09/2018--08:40:00	28.31	279	-0.830081	-0.112524	-0.545568
81540	14/09/2018--08:41:00	28.11	126	-0.892228	-0.290291	-0.485887
81600	14/09/2018--08:42:00	28.04	248	-0.938838	-0.0236412	-0.679852
81660	14/09/2018--08:43:00	28.11	569	-107.867	-0.0828966	-0.112877
81720	14/09/2018--08:44:00	28.49	843	-100.098	-0.216221	-0.0531952
81780	14/09/2018--08:45:00	28.69	25	-100.098	-0.0977105	-0.157638
81840	14/09/2018--08:46:00	28.76	81	-0.969911	-0.112524	-0.24716
81900	14/09/2018--08:47:00	28.71	160	-101.652	-0.142152	-0.083036
81960	14/09/2018--08:48:00	28.69	27	-100.098	-0.156966	-0.142718
82020	14/09/2018--08:49:00	28.71	255	-101.652	-0.186594	-0.112877
82080	14/09/2018--08:50:00	28.7	75	-0.985448	-0.142152	-0.157638
82140	14/09/2018--08:51:00	28.81	118	-100.098	-0.231035	-0.0681156
82200	14/09/2018--08:52:00	28.95	72	-0.892228	-0.127338	-0.00843398
82260	14/09/2018--08:53:00	29.18	21	-0.565956	-0.038455	-0.858897
82320	14/09/2018--08:54:00	29.44	150	-0.472736	-0.0236412	-0.888737
82380	14/09/2018--08:55:00	29.6	63	-0.69025	-0.112524	-0.187479
82440	14/09/2018--08:56:00	29.6	190	-101.652	-0.038455	-0.127797
82500	14/09/2018--08:57:00	29.43	155	-0.985448	-0.038455	-0.24716
82560	14/09/2018--08:58:00	29.26	179	-101.652	-0.00882729	-0.0531952
82620	14/09/2018--08:59:00	29.01	183	-103.206	-0.0828966	-0.127797
82680	14/09/2018--09:00:00	28.81	116	-0.985448	-0.0977105	-0.24716
82740	14/09/2018--09:01:00	28.73	33	-0.969911	-0.127338	-0.187479
82800	14/09/2018--09:02:00	28.66	217	-100.098	-0.0828966	0.066168
82860	14/09/2018--09:03:00	28.9	55	-103.206	0.00598658	-0.0979564
82920	14/09/2018--09:04:00	28.75	112	-114.082	-0.112524	-0.24716
82980	14/09/2018--09:05:00	28.61	91	-0.985448	-0.0977105	-0.157638
83040	14/09/2018--09:06:00	29.11	139	-0.985448	-0.260663	-0.157638
83100	14/09/2018--09:07:00	29.61	221	-0.938838	-0.0680828	-0.441125
83160	14/09/2018--09:08:00	30.28	24	-100.098	-0.17178	0.15569
83220	14/09/2018--09:09:00	30.69	22	-100.098	-0.231035	0.0363272
83280	14/09/2018--09:10:00	30.57	423	-0.923301	-0.231035	-0.0681156
83340	14/09/2018--09:11:00	30.54	248	-101.652	-0.0236412	-0.142718
83400	14/09/2018--09:12:00	30.3	146	-0.659177	-0.00882729	-0.769374
83460	14/09/2018--09:13:00	30.05	116	-0.985448	-0.275477	-0.0979564
83520	14/09/2018--09:14:00	30.18	68	-0.628103	-0.0977105	-0.799215
83580	14/09/2018--09:15:00	30.1	167	-0.985448	-0.290291	-0.24716
83640	14/09/2018--09:16:00	29.72	145	-0.969911	-0.142152	-0.321762
83700	14/09/2018--09:17:00	29.5	57	-0.969911	-0.112524	-0.277001
83760	14/09/2018--09:18:00	29.29	72	-0.969911	-0.156966	-0.291922
83820	14/09/2018--09:19:00	29.16	142	-0.985448	-0.231035	0.12585
83880	14/09/2018--09:20:00	29.04	162	-103.206	0.0208004	-0.0233544
83940	14/09/2018--09:21:00	28.95	101	-0.954375	-0.038455	-0.351603
84000	14/09/2018--09:22:00	28.98	30	-0.628103	-0.0236412	-0.799215
84060	14/09/2018--09:23:00	29.04	38	-100.098	-0.112524	-0.21732
84120	14/09/2018--09:24:00	29.16	29	-100.098	-0.17178	-0.142718
84180	14/09/2018--09:25:00	29.04	21	-0.503809	-0.142152	-0.873817
84240	14/09/2018--09:26:00	29.32	0	-0.581493	-0.112524	-0.814135
84300	14/09/2018--09:27:00	29.73	65	-100.098	-0.127338	-0.172558
84360	14/09/2018--09:28:00	29.75	37	-0.59703	-0.0680828	-0.799215
84420	14/09/2018--09:29:00	29.7	37	-100.098	-0.0977105	-0.157638
84480	14/09/2018--09:30:00	29.56	95	-0.73686	-0.142152	-0.694772
84540	14/09/2018--09:31:00	29.32	105	-0.954375	-0.290291	-0.262081
84600	14/09/2018--09:32:00	29.43	92	-0.969911	-0.260663	-0.306842
84660	14/09/2018--09:33:00	29.52	84	-101.652	-0.112524	-0.21732
84720	14/09/2018--09:34:00	29.53	30	-0.659177	0.0800559	-0.754454
84780	14/09/2018--09:35:00	30.1	69	-0.954375	-0.142152	-0.366524
84840	14/09/2018--09:36:00	30.27	13	-0.503809	-0.00882729	-0.888737
84900	14/09/2018--09:37:00	30.49	2	-0.457199	0.0652421	-0.903658
84960	14/09/2018--09:38:00	30.61	29	-0.550419	-0.127338	-0.873817
85020	14/09/2018--09:39:00	30.66	15	-0.938838	-0.00882729	-0.396364
85080	14/09/2018--09:40:00	30.49	19	-0.472736	0.0800559	-0.843976
85140	14/09/2018--09:41:00	30.19	104	-0.78347	0.376333	-0.530648
85200	14/09/2018--09:42:00	29.7	96	-0.954375	-0.245849	-0.306842
85260	14/09/2018--09:43:00	29.49	58	-103.206	-0.142152	-0.21732
85320	14/09/2018--09:44:00	29.29	123	-0.938838	-0.0532689	-0.0979564
85380	14/09/2018--09:45:00	29.13	476	-100.098	0.00598658	-0.24716
85440	14/09/2018--09:46:00	28.91	349	-101.652	-0.186594	-0.321762
85500	14/09/2018--09:47:00	28.76	455	-0.969911	-0.245849	-0.306842
85560	14/09/2018--09:48:00	28.61	317	-0.985448	-0.156966	-0.24716
85620	14/09/2018--09:49:00	28.55	77	-0.969911	-0.275477	-0.112877
85680	14/09/2018--09:50:00	28.4	63	-0.969911	-0.17178	-0.142718
85740	14/09/2018--09:51:00	28.76	54	-0.503809	-0.0828966	-0.873817
85800	14/09/2018--09:52:00	29.03	575	-110.974	-0.0532689	-0.157638
85860	14/09/2018--09:53:00	29.12	76	-0.69025	0.420775	0.588382
85920	14/09/2018--09:54:00	29.48	218	-0.954375	-0.349546	0.12585
85980	14/09/2018--09:55:00	29.43	61	-101.652	-0.0680828	-0.0531952
86040	14/09/2018--09:56:00	29.25	57	-0.985448	-0.245849	-0.0681156
86100	14/09/2018--09:57:00	29.12	12	-0.892228	-0.393988	-0.306842
86160	14/09/2018--09:58:00	28.96	22	-100.098	-0.112524	-0.142718
86220	14/09/2018--09:59:00	28.78	19	-0.969911	-0.334732	0.0363272
86280	14/09/2018--10:00:00	28.68	23	-0.892228	-0.512499	-0.0979564
86340	14/09/2018--10:01:00	28.61	49	-100.098	-0.201408	-0.157638
86400	14/09/2018--10:02:00	28.7	20	-0.954375	-0.319919	-0.172558
86460	14/09/2018--10:03:00	28.95	427	-0.969911	-0.290291	-0.0979564
86520	14/09/2018--10:04:00	29.07	127	-100.098	-0.275477	-0.291922
86580	14/09/2018--10:05:00	29.04	87	-0.985448	0.0356143	-0.24716
86640	14/09/2018--10:06:00	28.95	163	-126.511	-0.0532689	-0.127797
86700	14/09/2018--10:07:00	28.88	174	-100.098	-0.112524	-0.277001
86760	14/09/2018--10:08:00	28.93	155	-0.985448	-0.17178	-0.202399
86820	14/09/2018--10:09:00	29.07	23	-0.519346	-0.112524	-0.873817
86880	14/09/2018--10:10:00	29.54	40	-0.938838	-0.156966	-0.366524
86940	14/09/2018--10:11:00	29.77	1	-0.954375	-0.0828966	-0.321762
87000	14/09/2018--10:12:00	29.82	78	-101.652	-0.142152	-0.0681156
87060	14/09/2018--10:13:00	29.75	117	-0.938838	-0.334732	-0.21732
87120	14/09/2018--10:14:00	29.84	546	-0.938838	0.00598658	0.00648642
87180	14/09/2018--10:15:00	30.11	674	-0.923301	-0.127338	-0.366524
87240	14/09/2018--10:16:00	30.62	65	-0.938838	-0.393988	-0.187479
87300	14/09/2018--10:17:00	31	48	-0.861154	-0.319919	-0.441125
87360	14/09/2018--10:18:00	31.72	18	-0.472736	-0.0532689	-0.888737
87420	14/09/2018--10:19:00	32.56	21	-0.845617	0.302264	-0.470966
87480	14/09/2018--10:20:00	32.82	27	-101.652	-0.0828966	-0.127797
87540	14/09/2018--10:21:00	32.8	56	-0.985448	-0.36436	-0.0979564
87600	14/09/2018--10:22:00	32.51	361	-103.206	-0.156966	-0.083036
87660	14/09/2018--10:23:00	32.01	25	-0.969911	-0.186594	-0.157638
87720	14/09/2018--10:24:00	31.6	2	-100.098	-0.142152	-0.142718
87780	14/09/2018--10:25:00	31.36	16	-0.954375	-0.156966	0.245213
87840	14/09/2018--10:26:00	31.3	79	-0.969911	0.257822	-0.187479
87900	14/09/2018--10:27:00	31.33	209	-101.652	-0.038455	-0.366524
87960	14/09/2018--10:28:00	31.43	124	-0.938838	-0.186594	-0.306842
88020	14/09/2018--10:29:00	31.66	221	-0.969911	-0.186594	-0.23224
88080	14/09/2018--10:30:00	31.85	329	-0.892228	-0.245849	-0.24716
88140	14/09/2018--10:31:00	32.11	386	-0.938838	-0.408802	-0.262081
88200	14/09/2018--10:32:00	32.22	299	-0.907764	-0.216221	-0.262081
88260	14/09/2018--10:33:00	32.24	422	-104.759	-0.319919	-0.21732
88320	14/09/2018--10:34:00	32.31	272	-100.098	-0.0828966	-0.112877
88380	14/09/2018--10:35:00	32.17	287	-0.892228	-0.186594	-0.530648
88440	14/09/2018--10:36:00	31.7	429	-0.985448	-0.156966	-0.0681156
88500	14/09/2018--10:37:00	31.36	369	-0.969911	-0.216221	-0.0531952
88560	14/09/2018--10:38:00	30.98	297	-0.985448	-0.231035	-0.112877
88620	14/09/2018--10:39:00	30.64	388	-103.206	-0.17178	-0.0979564
88680	14/09/2018--10:40:00	30.66	454	-128.065	-0.0680828	-0.0681156
88740	14/09/2018--10:41:00	30.47	226	-101.652	-0.201408	-0.0681156
88800	14/09/2018--10:42:00	30.16	6	-100.098	-0.142152	-0.0681156
88860	14/09/2018--10:43:00	29.92	226	-0.830081	-0.127338	-0.575409
88920	14/09/2018--10:44:00	30.1	86	-0.969911	-0.275477	0.0363272
88980	14/09/2018--10:45:00	30.3	56	-0.907764	-0.17178	-0.441125
89040	14/09/2018--10:46:00	30.45	360	-132.726	0.213381	0.110929
89100	14/09/2018--10:47:00	30.65	64	-0.985448	0.213381	-0.127797
89160	14/09/2018--10:48:00	30.73	33	-0.59703	-0.438429	-0.724613
89220	14/09/2018--10:49:00	30.89	1	-0.721324	-0.527313	-0.530648
89280	14/09/2018--10:50:00	31.02	12	-0.969911	-0.245849	0.215372
89340	14/09/2018--10:51:00	31.05	66	-0.985448	-0.245849	-0.0979564
89400	14/09/2018--10:52:00	30.91	4	-0.938838	-0.36436	-0.21732
89460	14/09/2018--10:53:00	30.75	283	-0.985448	-0.17178	-0.23224
89520	14/09/2018--10:54:00	30.4	282	-0.892228	-0.334732	-0.336683
89580	14/09/2018--10:55:00	29.96	333	-0.938838	-0.216221	0.275054
89640	14/09/2018--10:56:00	29.97	119	-103.206	-0.0236412	0.00648642
89700	14/09/2018--10:57:00	29.68	316	-0.861154	-0.616196	-0.0979564
89760	14/09/2018--10:58:00	29.66	360	-0.969911	-0.201408	-0.277001
89820	14/09/2018--10:59:00	29.61	292	-0.286295	-0.542127	103.599
89880	14/09/2018--11:00:00	29.86	128	-100.098	0.154125	-0.0382748
89940	14/09/2018--11:01:00	30.48	102	-0.938838	-0.0977105	-0.411285
90000	14/09/2018--11:02:00	30.83	84	-101.652	-0.0236412	-0.142718
90060	14/09/2018--11:03:00	31.14	0	-101.652	-0.142152	-0.142718
90120	14/09/2018--11:04:00	31.38	5	-100.098	-0.127338	-0.142718
90180	14/09/2018--11:05:00	31.61	137	-0.78347	-178.649	0.692825
90240	14/09/2018--11:06:00	32.19	103	-0.923301	0.213381	-0.366524
90300	14/09/2018--11:07:00	32.36	4	-0.830081	0.0652421	-0.590329
90360	14/09/2018--11:08:00	32.15	44	-0.0377073	0.0356143	-10.081
90420	14/09/2018--11:09:00	31.68	139	-100.098	0.139311	-0.0531952
90480	14/09/2018--11:10:00	31.46	74	-0.69025	-0.245849	-0.694772
90540	14/09/2018--11:11:00	31.58	111	-0.73686	-0.690265	-0.24716
90600	14/09/2018--11:12:00	32.13	281	-0.969911	0.0208004	-0.291922
90660	14/09/2018--11:13:00	31.97	81	-103.206	-0.290291	-0.262081
90720	14/09/2018--11:14:00	31.82	411	-0.969911	-0.17178	-0.202399
90780	14/09/2018--11:15:00	31.74	40	-101.652	-0.186594	-0.0681156
90840	14/09/2018--11:16:00	31.52	40	-100.098	-0.201408	-0.083036
90900	14/09/2018--11:17:00	31.32	355	-0.767934	-0.0532689	-0.0233544
90960	14/09/2018--11:18:00	31.32	136	-0.830081	-0.349546	0.469019
91020	14/09/2018--11:19:00	31.19	633	-109.421	-0.379174	-0.0979564
91080	14/09/2018--11:20:00	30.69	139	-100.098	-0.127338	0.185531
91140	14/09/2018--11:21:00	30.36	212	-0.985448	-0.275477	-0.21732
91200	14/09/2018--11:22:00	30.2	359	-0.799007	-0.156966	-0.083036
91260	14/09/2018--11:23:00	30.1	47	-100.098	-0.201408	-0.0531952
91320	14/09/2018--11:24:00	30.07	9	-101.652	-0.112524	-0.0531952
91380	14/09/2018--11:25:00	30.03	19	-100.098	-0.201408	-0.083036
91440	14/09/2018--11:26:00	29.95	698	-143.601	-0.319919	-0.0233544
91500	14/09/2018--11:27:00	29.91	630	-0.814544	-0.245849	-0.0382748
91560	14/09/2018--11:28:00	29.74	370	-0.954375	-0.0977105	-0.366524
91620	14/09/2018--11:29:00	30.03	74	-100.098	0.124498	-0.142718
91680	14/09/2018--11:30:00	30.48	167	-0.969911	-0.186594	-0.381444
91740	14/09/2018--11:31:00	31.11	241	-0.938838	-0.127338	-0.426205
91800	14/09/2018--11:32:00	31.61	86	-100.098	-0.0236412	-0.262081
91860	14/09/2018--11:33:00	32.04	108	-0.954375	-0.112524	-0.381444
91920	14/09/2018--11:34:00	32.37	124	-0.892228	-0.038455	-0.500807
91980	14/09/2018--11:35:00	32.74	70	-0.954375	-0.142152	-0.321762
92040	14/09/2018--11:36:00	33.29	200	-0.907764	-0.156966	-0.381444
92100	14/09/2018--11:37:00	34	171	-0.969911	-0.0236412	-0.21732
92160	14/09/2018--11:38:00	34.65	108	-0.923301	0.00598658	-0.456046
92220	14/09/2018--11:39:00	34.82	45	-0.923301	0.0652421	-0.396364
92280	14/09/2018--11:40:00	35.13	7	-0.954375	-0.00882729	-0.381444
92340	14/09/2018--11:41:00	35.09	1	-0.938838	0.0208004	-0.470966
92400	14/09/2018--11:42:00	34.86	48	-0.892228	-0.112524	-0.366524
92460	14/09/2018--11:43:00	34.74	78	-0.861154	-0.0236412	-0.515727
92520	14/09/2018--11:44:00	34.58	47	-0.954375	-0.17178	-0.306842
92580	14/09/2018--11:45:00	34.02	276	-0.923301	-0.186594	-0.411285
92640	14/09/2018--11:46:00	33.2	229	-0.892228	-0.231035	-0.441125
92700	14/09/2018--11:47:00	32.28	210	-106.313	-0.156966	-0.0979564
92760	14/09/2018--11:48:00	31.55	122	-0.985448	-0.156966	-0.24716
92820	14/09/2018--11:49:00	30.93	297	-0.938838	-0.305105	-0.321762
92880	14/09/2018--11:50:00	30.5	75	-0.938838	-0.260663	-0.336683
92940	14/09/2018--11:51:00	30.18	145	-0.954375	-0.231035	-0.23224
93000	14/09/2018--11:52:00	29.89	119	-0.907764	-0.319919	-0.396364
93060	14/09/2018--11:53:00	29.68	235	-0.923301	-0.17178	-0.24716
93120	14/09/2018--11:54:00	29.43	181	-0.938838	-0.216221	-0.306842
93180	14/09/2018--11:55:00	29.25	283	-0.938838	-0.231035	-0.336683
93240	14/09/2018--11:56:00	29.14	457	-0.441662	-0.112524	-0.0382748
93300	14/09/2018--11:57:00	28.86	44	-100.098	-0.186594	-0.0531952
93360	14/09/2018--11:58:00	28.62	34	-0.59703	-0.142152	0.797267
93420	14/09/2018--11:59:00	28.47	0	-0.59703	-0.142152	0.797267
93480	14/09/2018--12:00:00	28.35	0	-0.59703	-0.156966	0.797267
93540	14/09/2018--12:01:00	28.26	0	-0.59703	-0.142152	0.797267
93600	14/09/2018--12:02:00	28.18	0	-0.612566	-0.142152	0.797267
93660	14/09/2018--12:03:00	28.14	11	-0.224148	-0.468057	0.856949
93720	14/09/2018--12:04:00	28.03	365	-0.861154	-0.201408	-0.083036
93780	14/09/2018--12:05:00	28.31	1309	-107.867	-0.245849	-0.0233544
93840	14/09/2018--12:06:00	28.74	474	-0.985448	-0.319919	-0.0979564
93900	14/09/2018--12:07:00	28.86	69	-0.923301	-0.305105	-0.083036
93960	14/09/2018--12:08:00	29.25	346	-0.985448	-0.319919	0.066168
94020	14/09/2018--12:09:00	29.52	11	-0.954375	-0.334732	0.14077
94080	14/09/2018--12:10:00	29.82	969	-107.867	0.00598658	0.00648642
94140	14/09/2018--12:11:00	30	1062	-104.759	-0.260663	-0.202399
94200	14/09/2018--12:12:00	30.35	91	-0.705787	-0.36436	-0.694772
94260	14/09/2018--12:13:00	30.77	43	-0.954375	-0.142152	-0.381444
94320	14/09/2018--12:14:00	30.98	19	-0.876691	-0.186594	-0.530648
94380	14/09/2018--12:15:00	31.1	10	-0.938838	-0.0680828	-0.426205
94440	14/09/2018--12:16:00	31.16	25	-0.814544	-0.245849	-0.575409
94500	14/09/2018--12:17:00	31.2	3	-0.907764	-0.231035	-0.485887
94560	14/09/2018--12:18:00	31.12	43	-100.098	-0.275477	-0.291922
94620	14/09/2018--12:19:00	31.15	112	-0.395052	-0.245849	-0.903658
94680	14/09/2018--12:20:00	31.63	12	-0.64364	-0.423616	-0.679852
94740	14/09/2018--12:21:00	31.97	259	-123.404	-0.453243	-0.172558
94800	14/09/2018--12:22:00	31.79	349	-0.923301	-0.186594	-0.381444
94860	14/09/2018--12:23:00	31.37	101	-0.938838	-0.17178	-0.366524
94920	14/09/2018--12:24:00	30.97	191	-0.969911	-0.0828966	-0.306842
94980	14/09/2018--12:25:00	30.52	154	-0.845617	-0.231035	0.543621
95040	14/09/2018--12:26:00	30.37	136	-0.985448	-0.216221	-0.0979564
95100	14/09/2018--12:27:00	29.94	589	-0.985448	-0.305105	-0.0979564
95160	14/09/2018--12:28:00	29.5	550	-0.954375	-0.17178	-0.291922
95220	14/09/2018--12:29:00	29.34	352	-0.78347	-0.319919	-0.00843398
95280	14/09/2018--12:30:00	29.48	1098	-100.098	-0.127338	-0.291922
95340	14/09/2018--12:31:00	29.39	28	-0.969911	-0.186594	-0.277001
95400	14/09/2018--12:32:00	29.19	310	-0.830081	-0.216221	-0.0681156
95460	14/09/2018--12:33:00	28.97	765	-0.814544	0.509658	0.260133
95520	14/09/2018--12:34:00	29.4	1067	-0.208611	0.805936	-0.00843398
95580	14/09/2018--12:35:00	29.43	203	-0.270758	0.924446	-0.306842
95640	14/09/2018--12:36:00	29.56	56	-0.239685	0.954074	-0.23224
95700	14/09/2018--12:37:00	29.78	140	-0.301832	0.954074	-0.142718
95760	14/09/2018--12:38:00	30.16	605	-0.115391	0.598541	0.0810884
95820	14/09/2018--12:39:00	30.58	955	-0.0221706	0.880005	0.483939
95880	14/09/2018--12:40:00	31.79	60	0.0399763	0.924446	0.483939
95940	14/09/2018--12:41:00	32.56	100	-0.177538	0.805936	0.648063
96000	14/09/2018--12:42:00	33.13	281	-0.0843175	0.924446	0.483939
96060	14/09/2018--12:43:00	33.52	30	-0.0221706	0.805936	0.618223
96120	14/09/2018--12:44:00	33.51	16	-0.224148	0.924446	0.334735
96180	14/09/2018--12:45:00	32.96	1	-0.162001	0.909633	0.394417
96240	14/09/2018--12:46:00	32.1	5	-0.162001	0.93926	0.304894
96300	14/09/2018--12:47:00	31.27	0	-0.130928	0.954074	0.260133
96360	14/09/2018--12:48:00	30.65	0	-0.130928	0.968888	0.260133
96420	14/09/2018--12:49:00	30.22	2	-0.0532441	107.259	0.394417
96480	14/09/2018--12:50:00	29.99	7	-0.162001	0.598541	0.782347
96540	14/09/2018--12:51:00	30.23	58	0.241954	0.731866	-0.694772
96600	14/09/2018--12:52:00	30.98	78	-0.301832	129.479	-0.0681156
96660	14/09/2018--12:53:00	31.61	920	-0.270758	126.517	-0.336683
96720	14/09/2018--12:54:00	32.63	1084	-0.317369	0.954074	-0.083036
96780	14/09/2018--12:55:00	32.59	1071	-0.270758	0.924446	-0.291922
96840	14/09/2018--12:56:00	32.52	881	-0.69025	181.328	-0.396364
96900	14/09/2018--12:57:00	32.52	982	-0.0687808	122.072	-0.157638
96960	14/09/2018--12:58:00	32.52	625	-0.426126	14.133	-0.0979564
97020	14/09/2018--12:59:00	32.6	381	-0.0532441	0.835563	0.558541
97080	14/09/2018--13:00:00	32.83	142	-0.224148	0.968888	0.066168
97140	14/09/2018--13:01:00	32.68	67	-0.270758	0.968888	0.0512476
97200	14/09/2018--13:02:00	32.9	1045	-0.193075	0.465217	0.275054
97260	14/09/2018--13:03:00	32.73	288	-0.0221706	0.835563	-0.575409
97320	14/09/2018--13:04:00	32.46	2	0.0399763	0.850377	-0.560489
97380	14/09/2018--13:05:00	32.14	5	0.21088	0.791122	-0.635091
97440	14/09/2018--13:06:00	31.9	296	-0.0532441	0.983702	-0.0233544
97500	14/09/2018--13:07:00	31.64	713	0.00890286	123.554	0.334735
97560	14/09/2018--13:08:00	31.73	1355	-0.410589	185.772	179.693
97620	14/09/2018--13:09:00	32	1167	-0.130928	111.703	-0.0382748
97680	14/09/2018--13:10:00	32.07	494	-0.177538	133.923	0.14077
97740	14/09/2018--13:11:00	32.64	169	-0.115391	101.333	-0.187479
97800	14/09/2018--13:12:00	33.23	39	-0.270758	0.791122	-0.366524
97860	14/09/2018--13:13:00	33.32	124	-0.146464	101.333	-0.321762
97920	14/09/2018--13:14:00	33.18	111	-0.208611	0.968888	-0.277001
97980	14/09/2018--13:15:00	32.89	0	-0.224148	0.924446	-0.381444
98040	14/09/2018--13:16:00	32.64	450	0.459468	0.983702	-0.112877
98100	14/09/2018--13:17:00	31.94	227	-0.0221706	111.703	-0.0531952
98160	14/09/2018--13:18:00	30.82	131	-0.193075	0.998516	-0.083036
98220	14/09/2018--13:19:00	29.82	121	-0.193075	0.865191	0.275054
98280	14/09/2018--13:20:00	28.89	129	-0.130928	101.333	-0.0531952
98340	14/09/2018--13:21:00	28.16	118	-0.208611	102.814	-0.0531952
98400	14/09/2018--13:22:00	27.55	410	-0.426126	0.924446	-0.0382748
98460	14/09/2018--13:23:00	27.21	283	-0.239685	0.954074	-0.21732
98520	14/09/2018--13:24:00	26.69	123	-0.115391	181.328	-0.083036
98580	14/09/2018--13:25:00	26.33	27	-0.0377073	101.333	-0.127797
98640	14/09/2018--13:26:00	26.3	267	-0.0843175	0.983702	-0.24716
98700	14/09/2018--13:27:00	26.29	228	-0.286295	0.672611	-0.709693
98760	14/09/2018--13:28:00	26.7	4	-0.115391	0.983702	-0.277001
98820	14/09/2018--13:29:00	27.57	411	-0.348442	0.954074	-0.157638
98880	14/09/2018--13:30:00	29.51	283	-0.0843175	0.998516	-0.24716
98940	14/09/2018--13:31:00	30.71	26	-0.146464	104.296	-0.157638
99000	14/09/2018--13:32:00	30.95	137	0.0555131	0.983702	-0.157638
99060	14/09/2018--13:33:00	30.91	83	0.00890286	0.983702	-0.202399
99120	14/09/2018--13:34:00	30.75	0	0.133197	0.968888	-0.277001
99180	14/09/2018--13:35:00	30.5	16	-0.115391	0.93926	-0.351603
99240	14/09/2018--13:36:00	30.18	2	-0.301832	0.968888	-0.202399
99300	14/09/2018--13:37:00	30.03	2	-0.0998543	0.968888	-0.277001
99360	14/09/2018--13:38:00	29.96	15	-0.146464	0.954074	-0.306842
99420	14/09/2018--13:39:00	29.91	4	-0.0998543	0.983702	-0.291922
99480	14/09/2018--13:40:00	29.62	30	-0.301832	107.259	-0.112877
99540	14/09/2018--13:41:00	29.3	59	-0.162001	102.814	-0.21732
99600	14/09/2018--13:42:00	28.98	22	-0.177538	0.983702	-0.23224
99660	14/09/2018--13:43:00	28.87	85	0.16427	0.954074	-0.262081
99720	14/09/2018--13:44:00	28.93	83	-0.0687808	0.968888	-0.262081
99780	14/09/2018--13:45:00	29.08	263	-0.130928	0.93926	-0.172558
99840	14/09/2018--13:46:00	29.3	260	0.0555131	0.983702	-0.321762
99900	14/09/2018--13:47:00	29.71	466	0.0244396	114.665	-0.00843398
99960	14/09/2018--13:48:00	30.05	507	-0.162001	0.983702	-0.23224
100020	14/09/2018--13:49:00	30.04	355	-0.0998543	116.147	-0.0382748
100080	14/09/2018--13:50:00	29.76	104	-0.0843175	0.983702	-0.24716
100140	14/09/2018--13:51:00	29.71	160	0.0244396	0.983702	-0.0382748
100200	14/09/2018--13:52:00	29.77	98	0.0865865	0.998516	-0.172558
100260	14/09/2018--13:53:00	29.77	104	-0.193075	0.968888	-0.23224
100320	14/09/2018--13:54:00	29.92	0	-0.193075	0.93926	-0.321762
100380	14/09/2018--13:55:00	30.04	274	-0.208611	0.954074	-0.306842
100440	14/09/2018--13:56:00	30.09	114	-0.130928	0.968888	-0.321762
100500	14/09/2018--13:57:00	30.27	384	-0.0221706	101.333	-0.172558
100560	14/09/2018--13:58:00	30.3	92	0.0865865	0.968888	0.245213
100620	14/09/2018--13:59:00	30.48	101	-0.0687808	101.333	-0.157638
100680	14/09/2018--14:00:00	30.65	18	0.00890286	0.998516	-0.112877
100740	14/09/2018--14:01:00	30.86	83	0.0244396	107.259	-0.21732
100800	14/09/2018--14:02:00	30.79	365	0.0244396	0.954074	-0.172558
100860	14/09/2018--14:03:00	30.93	65	-0.0998543	0.983702	-0.202399
100920	14/09/2018--14:04:00	30.98	116	0.00890286	0.983702	-0.21732
100980	14/09/2018--14:05:00	30.97	224	0.00890286	0.998516	-0.172558
101040	14/09/2018--14:06:00	30.91	340	0.00890286	101.333	0.0512476
101100	14/09/2018--14:07:00	30.84	298	-0.441662	0.820749	0.066168
101160	14/09/2018--14:08:00	30.74	347	0.00890286	101.333	-0.21732
101220	14/09/2018--14:09:00	30.8	10	-0.0377073	0.998516	-0.202399
101280	14/09/2018--14:10:00	30.95	97	-0.0221706	104.296	-0.00843398
101340	14/09/2018--14:11:00	31.15	56	-0.224148	0.272636	0.931551
101400	14/09/2018--14:12:00	31.26	4	0.0244396	0.435589	0.90171
101460	14/09/2018--14:13:00	31.3	1	0.00890286	0.524472	0.856949
101520	14/09/2018--14:14:00	31.21	442	-0.0998543	0.805936	-0.0233544
101580	14/09/2018--14:15:00	31.04	330	-0.115391	0.998516	-0.157638
101640	14/09/2018--14:16:00	30.94	594	-0.177538	102.814	0.0363272
101700	14/09/2018--14:17:00	30.85	261	-0.239685	0.954074	-0.157638
101760	14/09/2018--14:18:00	31.02	177	-0.0221706	104.296	-0.127797
101820	14/09/2018--14:19:00	30.91	134	-0.162001	0.983702	-0.23224
101880	14/09/2018--14:20:00	30.92	151	-0.0532441	0.954074	-0.0979564
101940	14/09/2018--14:21:00	31.01	251	-0.208611	104.296	-0.083036
102000	14/09/2018--14:22:00	31.03	237	-0.0998543	0.998516	-0.157638
102060	14/09/2018--14:23:00	31.01	222	-0.612566	0.687425	-0.381444
102120	14/09/2018--14:24:00	30.93	293	-0.876691	-0.201408	0.439178
102180	14/09/2018--14:25:00	30.89	10	-100.098	-0.127338	0.185531
102240	14/09/2018--14:26:00	30.98	0	-101.652	-0.0828966	0.0960088
102300	14/09/2018--14:27:00	31.14	8	-0.705787	0.687425	-0.112877
102360	14/09/2018--14:28:00	31.29	2	-100.098	0.0504282	-0.0979564
102420	14/09/2018--14:29:00	31.38	1	-0.954375	0.198567	-0.291922
102480	14/09/2018--14:30:00	31.45	1	-0.985448	0.109684	-0.202399
102540	14/09/2018--14:31:00	31.5	1	-0.969911	0.257822	-0.0382748
102600	14/09/2018--14:32:00	31.48	4	-0.73686	0.657797	-0.0233544
102660	14/09/2018--14:33:00	31.4	0	-0.674713	0.731866	-0.0979564
102720	14/09/2018--14:34:00	31.34	1	-0.985448	0.0948698	-0.187479
102780	14/09/2018--14:35:00	31.27	14	-0.954375	-0.379174	-0.157638
102840	14/09/2018--14:36:00	31.12	1	-0.907764	-0.438429	0.185531
102900	14/09/2018--14:37:00	31	7	-0.73686	-0.719893	0.0810884
102960	14/09/2018--14:38:00	31.04	11	-0.923301	-0.319919	-0.306842
103020	14/09/2018--14:39:00	31.36	2	-0.969911	-0.201408	-0.277001
103080	14/09/2018--14:40:00	31.67	174	-0.938838	-0.186594	0.275054
103140	14/09/2018--14:41:00	31.55	623	-106.313	-0.260663	-0.083036
103200	14/09/2018--14:42:00	31.33	361	-101.652	-0.00882729	-0.127797
103260	14/09/2018--14:43:00	31.11	537	-101.652	-0.0977105	-0.127797
103320	14/09/2018--14:44:00	30.83	303	-100.098	0.154125	0.0512476
103380	14/09/2018--14:45:00	30.82	631	-0.799007	-0.17178	0.0214068
103440	14/09/2018--14:46:00	30.57	662	-0.985448	0.0504282	-0.277001
103500	14/09/2018--14:47:00	30.52	121	-120.296	0.257822	-0.202399
103560	14/09/2018--14:48:00	30.51	105	-101.652	0.0652421	-0.0681156
103620	14/09/2018--14:49:00	30.49	0	-100.098	0.0356143	-0.0681156
103680	14/09/2018--14:50:00	30.46	0	-0.985448	0.139311	-0.083036
103740	14/09/2018--14:51:00	30.4	11	-100.098	0.0504282	-0.142718
103800	14/09/2018--14:52:00	30.38	0	-100.098	0.109684	-0.112877
103860	14/09/2018--14:53:00	30.47	127	-0.628103	0.583727	-0.500807
103920	14/09/2018--14:54:00	30.72	0	-0.565956	0.568914	-0.60525
103980	14/09/2018--14:55:00	31.08	1	-0.301832	0.361519	-0.888737
104040	14/09/2018--14:56:00	31.48	0	-0.239685	0.331892	-0.933499
104100	14/09/2018--14:57:00	31.91	26	-0.938838	0.198567	-0.277001
104160	14/09/2018--14:58:00	32.03	5	-0.938838	0.154125	-0.336683
104220	14/09/2018--14:59:00	32.04	0	-0.954375	0.168939	-0.306842
104280	14/09/2018--15:00:00	32.04	0	-0.923301	0.168939	-0.381444
104340	14/09/2018--15:01:00	32.06	4	-0.907764	0.154125	-0.441125
104400	14/09/2018--15:02:00	32.12	44	-0.628103	-0.734707	0.319815
104460	14/09/2018--15:03:00	32.1	59	-0.985448	-0.127338	0.215372
104520	14/09/2018--15:04:00	32.02	405	-100.098	-0.156966	-0.187479
104580	14/09/2018--15:05:00	32.03	129	-109.421	-0.290291	-0.21732
104640	14/09/2018--15:06:00	32.01	325	-0.861154	-156.428	-0.0979564
104700	14/09/2018--15:07:00	31.94	25	-0.969911	0.0504282	0.319815
104760	14/09/2018--15:08:00	31.83	3	-0.78347	-0.186594	0.0810884
104820	14/09/2018--15:09:00	31.69	1	-0.985448	0.0652421	0.245213
104880	14/09/2018--15:10:00	31.58	2	-0.985448	0.0800559	0.245213
104940	14/09/2018--15:11:00	31.48	2	-0.985448	0.0800559	0.245213
105000	14/09/2018--15:12:00	31.41	1	-0.969911	0.0948698	0.245213
105060	14/09/2018--15:13:00	31.34	9	-0.954375	0.0504282	0.334735
105120	14/09/2018--15:14:00	31.28	3	-0.954375	0.0208004	0.349656
105180	14/09/2018--15:15:00	31.17	282	-131.172	0.109684	-0.694772
105240	14/09/2018--15:16:00	31.02	263	-126.511	0.00598658	-0.456046
105300	14/09/2018--15:17:00	31.1	267	-0.208611	-0.112524	-0.99318
105360	14/09/2018--15:18:00	31.21	327	-100.098	-0.0236412	-0.202399
105420	14/09/2018--15:19:00	31.43	41	-0.907764	0.391147	-0.157638
105480	14/09/2018--15:20:00	31.65	192	-0.923301	0.213381	-0.366524
105540	14/09/2018--15:21:00	31.46	0	-0.969911	-0.038455	-0.291922
105600	14/09/2018--15:22:00	31.29	348	-101.652	-0.17178	-0.0681156
105660	14/09/2018--15:23:00	31.68	221	-0.0998543	-0.319919	0.15569
105720	14/09/2018--15:24:00	31.74	58	-0.395052	0.257822	-0.888737
105780	14/09/2018--15:25:00	31.77	13	-0.0377073	0.598541	-0.814135
105840	14/09/2018--15:26:00	31.78	6	0.00890286	0.524472	-0.873817
105900	14/09/2018--15:27:00	31.81	212	-0.969911	0.139311	-0.127797
105960	14/09/2018--15:28:00	31.72	255	-0.969911	0.109684	-0.351603
106020	14/09/2018--15:29:00	31.73	197	-163.799	0.346706	-0.0979564
106080	14/09/2018--15:30:00	31.62	343	-100.098	-0.0236412	-0.083036
106140	14/09/2018--15:31:00	31.51	271	-0.985448	-0.0828966	-0.0681156
106200	14/09/2018--15:32:00	31.43	212	-0.907764	-0.245849	-0.694772
106260	14/09/2018--15:33:00	31.36	438	-107.867	0.243008	-0.321762
106320	14/09/2018--15:34:00	31.21	431	-100.098	0.00598658	-0.112877
106380	14/09/2018--15:35:00	31.03	223	-103.206	-0.112524	-0.0382748
106440	14/09/2018--15:36:00	31.04	18	-103.206	0.00598658	0.00648642
106500	14/09/2018--15:37:00	31.14	218	-100.098	-0.127338	0.14077
106560	14/09/2018--15:38:00	31.28	47	-0.969911	-0.186594	0.215372
106620	14/09/2018--15:39:00	31.44	60	-0.705787	0.509658	0.483939
106680	14/09/2018--15:40:00	31.54	37	-0.830081	0.272636	0.5287
106740	14/09/2018--15:41:00	31.73	134	-0.938838	0.0504282	-0.381444
106800	14/09/2018--15:42:00	31.91	382	-0.954375	-0.127338	-0.0681156
106860	14/09/2018--15:43:00	31.76	438	-100.098	-0.00882729	-0.0681156
106920	14/09/2018--15:44:00	31.77	359	0.148733	-0.82359	-0.560489
106980	14/09/2018--15:45:00	31.84	255	0.273027	0.672611	-0.829056
107040	14/09/2018--15:46:00	31.92	537	-0.799007	-0.260663	-0.575409
107100	14/09/2018--15:47:00	31.63	219	-0.923301	-0.156966	-0.0531952
107160	14/09/2018--15:48:00	31.43	315	-0.923301	0.0948698	-0.396364
107220	14/09/2018--15:49:00	31.46	54	-0.923301	0.317078	-0.0681156
107280	14/09/2018--15:50:00	31.59	264	-0.985448	0.0208004	-0.24716
107340	14/09/2018--15:51:00	31.57	406	-114.082	-0.0236412	-0.112877
107400	14/09/2018--15:52:00	31.18	603	-0.907764	-0.245849	-0.396364
107460	14/09/2018--15:53:00	30.93	346	-0.923301	-0.275477	-0.336683
107520	14/09/2018--15:54:00	30.74	493	-0.907764	-0.305105	-0.277001
107580	14/09/2018--15:55:00	30.63	301	-103.206	-0.305105	-0.127797
107640	14/09/2018--15:56:00	30.57	284	-100.098	-0.0680828	0.289974
107700	14/09/2018--15:57:00	30.44	266	-0.861154	-0.186594	0.215372
107760	14/09/2018--15:58:00	30.3	433	-0.876691	-0.112524	0.51378
107820	14/09/2018--15:59:00	30.1	161	-0.814544	-0.201408	0.483939
107880	14/09/2018--16:00:00	29.93	68	-0.985448	-0.0680828	0.215372
107940	14/09/2018--16:01:00	29.84	107	-0.830081	-0.0977105	0.558541
108000	14/09/2018--16:02:00	29.89	234	-0.892228	-0.468057	0.424258
108060	14/09/2018--16:03:00	29.7	246	-0.892228	-0.17178	0.439178
108120	14/09/2018--16:04:00	29.5	167	-0.799007	-0.616196	0.275054
108180	14/09/2018--16:05:00	29.44	65	-101.652	-0.142152	0.439178
108240	14/09/2018--16:06:00	29.41	78	-0.938838	-0.260663	0.394417
108300	14/09/2018--16:07:00	29.39	202	101.879	-0.0680828	0.0810884
108360	14/09/2018--16:08:00	30.15	925	0.97218	0.376333	-0.0531952
108420	14/09/2018--16:09:00	30.36	672	0.956644	0.0800559	-0.083036
108480	14/09/2018--16:10:00	29.56	126	0.97218	0.0208004	-0.23224
108540	14/09/2018--16:11:00	28.68	80	0.397321	104.296	-0.262081
108600	14/09/2018--16:12:00	27.97	375	0.459468	0.894819	-0.23224
108660	14/09/2018--16:13:00	27.48	335	0.0399763	0.983702	-0.202399
108720	14/09/2018--16:14:00	26.64	249	0.0399763	0.983702	-0.187479
108780	14/09/2018--16:15:00	25.86	246	0.226417	0.850377	-0.083036
108840	14/09/2018--16:16:00	25.43	287	0.00890286	0.998516	-0.083036
108900	14/09/2018--16:17:00	25.3	43	-0.0532441	101.333	-0.0382748
108960	14/09/2018--16:18:00	25.14	59	0.133197	101.333	-0.0531952
109020	14/09/2018--16:19:00	24.98	145	-0.0377073	0.983702	-0.0382748
109080	14/09/2018--16:20:00	24.86	68	0.0244396	101.333	-0.157638
109140	14/09/2018--16:21:00	24.91	254	0.0865865	102.814	-0.0382748
109200	14/09/2018--16:22:00	25.08	167	0.102123	0.968888	-0.0382748
109260	14/09/2018--16:23:00	25.06	136	0.0865865	0.998516	-0.262081
109320	14/09/2018--16:24:00	25.25	84	-0.0998543	102.814	-0.0681156
109380	14/09/2018--16:25:00	25.45	536	0.11766	114.665	-0.00843398
109440	14/09/2018--16:26:00	26.68	722	-0.0377073	102.814	-0.112877
109500	14/09/2018--16:27:00	28.05	237	0.366248	0.924446	-0.262081
109560	14/09/2018--16:28:00	29.03	23	0.133197	0.850377	-0.157638
109620	14/09/2018--16:29:00	29.52	24	-0.0998543	0.850377	-0.545568
109680	14/09/2018--16:30:00	29.78	288	0.0865865	0.983702	-0.0382748
109740	14/09/2018--16:31:00	29.91	1043	-0.00663387	102.814	0.066168
109800	14/09/2018--16:32:00	29.64	285	-0.0998543	0.968888	-0.262081
109860	14/09/2018--16:33:00	29.29	92	0.00890286	0.968888	-0.21732
109920	14/09/2018--16:34:00	28.99	161	-0.00663387	0.494844	-0.0531952
109980	14/09/2018--16:35:00	28.88	206	-0.208611	0.93926	-0.336683
110040	14/09/2018--16:36:00	28.86	494	-0.550419	0.924446	-0.00843398
110100	14/09/2018--16:37:00	29.48	49	-0.0532441	10.874	0.110929
110160	14/09/2018--16:38:00	29.45	155	0.16427	0.93926	0.215372
110220	14/09/2018--16:39:00	29.06	521	-0.814544	0.628169	-0.21732
110280	14/09/2018--16:40:00	28.58	224	-0.00663387	102.814	-0.0382748
110340	14/09/2018--16:41:00	28.27	403	-0.0687808	0.776308	-0.694772
110400	14/09/2018--16:42:00	29.07	54	0.366248	0.924446	-0.306842
110460	14/09/2018--16:43:00	29.55	9	0.304101	0.968888	-0.21732
110520	14/09/2018--16:44:00	30.01	256	0.0865865	101.333	-0.0531952
110580	14/09/2018--16:45:00	29.68	56	0.0244396	0.983702	-0.23224
110640	14/09/2018--16:46:00	29.82	138	-0.00663387	104.296	0.0363272
110700	14/09/2018--16:47:00	29.63	213	0.708056	0.776308	-0.083036
110760	14/09/2018--16:48:00	29.09	578	0.770203	0.568914	-0.456046
110820	14/09/2018--16:49:00	29.68	174	0.475005	-0.334732	-0.814135
110880	14/09/2018--16:50:00	30.42	207	0.428395	-0.201408	-0.888737
110940	14/09/2018--16:51:00	32.1	147	0.801276	-0.00882729	-0.127797
111000	14/09/2018--16:52:00	31.96	117	0.0244396	0.00598658	-10.081
111060	14/09/2018--16:53:00	31.07	70	0.956644	0.0208004	-0.24716
111120	14/09/2018--16:54:00	30.21	302	131.399	-0.186594	-0.21732
111180	14/09/2018--16:55:00	29.44	559	201.314	-0.897659	-0.60525
111240	14/09/2018--16:56:00	28.6	732	0.739129	0.183753	-0.545568
111300	14/09/2018--16:57:00	28.25	337	100.325	0.183753	0.349656
111360	14/09/2018--16:58:00	28.17	384	0.83235	-0.438429	0.334735
111420	14/09/2018--16:59:00	28.07	553	0.661446	-0.542127	-0.441125
111480	14/09/2018--17:00:00	28.21	463	0.770203	-0.305105	0.215372
111540	14/09/2018--17:01:00	27.96	423	0.97218	0.0800559	-0.187479
111600	14/09/2018--17:02:00	27.67	301	0.97218	0.0504282	0.245213
111660	14/09/2018--17:03:00	27.4	566	101.879	0.257822	-0.157638
111720	14/09/2018--17:04:00	27.76	358	0.92557	-0.0680828	-0.381444
111780	14/09/2018--17:05:00	29.74	308	-0.255222	104.296	0.5287
111840	14/09/2018--17:06:00	29.68	285	0.956644	-0.275477	-0.112877
111900	14/09/2018--17:07:00	29.31	909	0.708056	-0.0680828	0.00648642
111960	14/09/2018--17:08:00	29.53	1167	-0.146464	-0.112524	0.991233
112020	14/09/2018--17:09:00	29.84	497	-0.286295	-0.201408	106.583
112080	14/09/2018--17:10:00	29.95	95	-0.0998543	-0.127338	0.961392
112140	14/09/2018--17:11:00	29.93	22	-0.255222	-0.0828966	0.961392
112200	14/09/2018--17:12:00	29.82	290	-0.224148	-0.186594	0.782347
112260	14/09/2018--17:13:00	29.8	505	-0.255222	-0.142152	106.583
112320	14/09/2018--17:14:00	29.79	543	-0.224148	-0.0532689	109.568
112380	14/09/2018--17:15:00	29.7	459	-0.208611	-0.142152	0.946471
112440	14/09/2018--17:16:00	29.55	43	-0.193075	-0.0977105	105.091
112500	14/09/2018--17:17:00	29.32	591	-0.130928	-0.245849	0.797267
112560	14/09/2018--17:18:00	29.01	808	-0.239685	-0.260663	0.871869
112620	14/09/2018--17:19:00	28.7	862	-0.162001	-0.156966	0.842029
112680	14/09/2018--17:20:00	28.48	714	-0.0843175	-0.216221	0.856949
112740	14/09/2018--17:21:00	28.38	676	-0.130928	-0.186594	0.991233
112800	14/09/2018--17:22:00	28.27	636	-0.0998543	-0.0828966	102.107
112860	14/09/2018--17:23:00	28.16	425	-0.239685	-0.112524	0.976312
112920	14/09/2018--17:24:00	28.13	391	-0.177538	-0.201408	0.916631
112980	14/09/2018--17:25:00	28.11	778	-0.348442	0.0356143	124.488
113040	14/09/2018--17:26:00	28.09	744	-0.146464	-0.156966	0.90171
113100	14/09/2018--17:27:00	28.13	255	0.847886	0.628169	-0.083036
113160	14/09/2018--17:28:00	28.48	633	101.879	0.0504282	-0.083036
113220	14/09/2018--17:29:00	28.71	903	0.816813	0.213381	-0.0531952
113280	14/09/2018--17:30:00	28.85	711	0.816813	0.168939	0.00648642
113340	14/09/2018--17:31:00	29.14	410	0.552688	-0.334732	0.633143
113400	14/09/2018--17:32:00	29.55	732	100.325	0.0356143	-0.0979564
113460	14/09/2018--17:33:00	29.53	727	0.83235	-0.156966	-0.0233544
113520	14/09/2018--17:34:00	29.48	538	101.879	-0.0680828	-0.0681156
113580	14/09/2018--17:35:00	29.46	394	0.987717	0.0948698	-0.0531952
113640	14/09/2018--17:36:00	29.38	371	100.325	0.124498	-0.00843398
113700	14/09/2018--17:37:00	29.37	348	0.894497	0.109684	0.0214068
113760	14/09/2018--17:38:00	29.35	205	0.102123	0.28745	-0.963339
113820	14/09/2018--17:39:00	29.25	32	100.325	0.0652421	0.0214068
113880	14/09/2018--17:40:00	29.32	144	0.428395	0.628169	0.662984
113940	14/09/2018--17:41:00	29.45	5	0.630372	0.257822	0.737586
114000	14/09/2018--17:42:00	29.55	7	0.599299	-0.0977105	0.797267
114060	14/09/2018--17:43:00	29.59	46	0.537152	0.154125	0.827108
114120	14/09/2018--17:44:00	29.64	2	0.537152	0.139311	0.827108
114180	14/09/2018--17:45:00	29.73	0	0.506078	0.0356143	0.856949
114240	14/09/2018--17:46:00	29.67	70	0.11766	-0.00882729	-10.081
114300	14/09/2018--17:47:00	29.59	0	0.11766	-0.00882729	-102.302
114360	14/09/2018--17:48:00	29.53	131	0.816813	0.0356143	-0.0233544
114420	14/09/2018--17:49:00	29.51	645	0.614835	-0.393988	-0.470966
114480	14/09/2018--17:50:00	29.89	412	0.910033	0.183753	0.5287
114540	14/09/2018--17:51:00	29.86	98	0.92557	0.198567	0.349656
114600	14/09/2018--17:52:00	29.8	206	100.325	0.124498	-0.157638
114660	14/09/2018--17:53:00	29.85	625	104.986	-0.00882729	-0.0979564
114720	14/09/2018--17:54:00	29.82	571	131.399	0.168939	-0.157638
114780	14/09/2018--17:55:00	29.59	543	12.363	0.642983	0.0960088
114840	14/09/2018--17:56:00	29.43	492	108.094	-0.0532689	-0.0531952
114900	14/09/2018--17:57:00	29.26	485	0.97218	0.124498	-0.142718
114960	14/09/2018--17:58:00	29.2	653	101.879	0.154125	-0.127797
115020	14/09/2018--17:59:00	29.17	200	109.647	0.331892	-0.0979564
115080	14/09/2018--18:00:00	29.18	487	109.647	0.124498	-191.824
115140	14/09/2018--18:01:00	29.16	618	104.986	0.0208004	-0.0681156
115200	14/09/2018--18:02:00	29.18	574	0.941107	0.0652421	-0.0382748
115260	14/09/2018--18:03:00	29.14	380	100.325	0.168939	-0.083036
115320	14/09/2018--18:04:00	29.11	574	0.785739	-0.0680828	0.603302
115380	14/09/2018--18:05:00	30	573	126.738	0.0800559	-0.0681156
115440	14/09/2018--18:06:00	30.01	164	100.325	-0.0680828	-0.083036
115500	14/09/2018--18:07:00	29.95	4	100.325	0.124498	-0.112877
115560	14/09/2018--18:08:00	29.89	355	0.910033	-0.245849	-0.142718
115620	14/09/2018--18:09:00	29.73	1023	150.043	-0.438429	179.693
115680	14/09/2018--18:10:00	29.59	766	0.770203	0.0800559	-0.0681156
115740	14/09/2018--18:11:00	29.37	166	0.987717	-0.0977105	-0.142718
115800	14/09/2018--18:12:00	29.14	88	101.879	0.0948698	-0.142718
115860	14/09/2018--18:13:00	28.93	15	0.987717	-0.0236412	-0.202399
115920	14/09/2018--18:14:00	28.75	2	0.941107	-0.290291	-0.127797
115980	14/09/2018--18:15:00	28.68	37	100.325	0.0652421	-0.0531952
116040	14/09/2018--18:16:00	28.61	61	139.167	0.154125	-0.127797
116100	14/09/2018--18:17:00	28.59	295	100.325	0.0948698	-0.112877
116160	14/09/2018--18:18:00	28.63	87	0.97218	0.0356143	-0.291922
116220	14/09/2018--18:19:00	28.63	426	0.910033	0.302264	-0.083036
116280	14/09/2018--18:20:00	28.64	448	0.97218	-0.127338	-0.0979564
116340	14/09/2018--18:21:00	28.62	483	104.986	-0.038455	-0.0979564
116400	14/09/2018--18:22:00	28.73	578	109.647	0.168939	-0.083036
116460	14/09/2018--18:23:00	28.78	469	111.201	-0.038455	-0.00843398
116520	14/09/2018--18:24:00	28.82	449	117.416	0.257822	0.066168
116580	14/09/2018--18:25:00	28.75	1009	139.167	0.168939	0.00648642
116640	14/09/2018--18:26:00	28.64	556	101.879	0.183753	-0.083036
116700	14/09/2018--18:27:00	28.8	375	0.801276	0.109684	-0.694772
116760	14/09/2018--18:28:00	28.98	181	0.83235	0.435589	-0.470966
116820	14/09/2018--18:29:00	29.21	505	101.879	0.0504282	-0.0382748
116880	14/09/2018--18:30:00	29.07	285	0.816813	-0.112524	-0.560489
116940	14/09/2018--18:31:00	29.04	371	101.879	0.139311	-0.0531952
117000	14/09/2018--18:32:00	28.99	186	103.433	0.0208004	-0.0681156
117060	14/09/2018--18:33:00	28.88	416	103.433	-0.0532689	-0.21732
117120	14/09/2018--18:34:00	28.86	291	0.97218	0.183753	-0.083036
117180	14/09/2018--18:35:00	28.84	321	0.987717	0.139311	0.00648642
117240	14/09/2018--18:36:00	28.84	302	100.325	-0.038455	-0.0233544
117300	14/09/2018--18:37:00	28.88	312	100.325	-0.0236412	-0.0531952
117360	14/09/2018--18:38:00	28.82	514	100.325	0.139311	0.066168
117420	14/09/2018--18:39:00	28.97	101	0.941107	0.0504282	0.304894
117480	14/09/2018--18:40:00	28.96	510	100.325	-0.00882729	-0.0531952
117540	14/09/2018--18:41:00	28.93	81	103.433	-0.112524	-0.0681156
117600	14/09/2018--18:42:00	28.9	68	100.325	0.0504282	-0.0233544
117660	14/09/2018--18:43:00	28.93	327	101.879	-0.00882729	-0.23224
117720	14/09/2018--18:44:00	28.94	48	101.879	0.0356143	-0.24716
117780	14/09/2018--18:45:00	28.96	290	0.987717	0.0948698	-0.0979564
117840	14/09/2018--18:46:00	28.93	243	0.987717	0.0652421	-0.172558
117900	14/09/2018--18:47:00	28.94	232	0.987717	0.0800559	-0.083036
117960	14/09/2018--18:48:00	28.91	369	108.094	0.0356143	-0.23224
118020	14/09/2018--18:49:00	28.89	423	0.723593	-0.482871	-187.348
118080	14/09/2018--18:50:00	28.85	430	0.692519	0.568914	0.483939
118140	14/09/2018--18:51:00	28.91	22	0.956644	0.302264	0.0512476
118200	14/09/2018--18:52:00	29.2	64	0.987717	0.272636	0.0214068
118260	14/09/2018--18:53:00	29.51	86	0.863423	0.243008	-0.142718
118320	14/09/2018--18:54:00	29.63	374	0.987717	0.243008	-0.0681156
118380	14/09/2018--18:55:00	29.28	1101	0.97218	-0.601382	-0.21732
118440	14/09/2018--18:56:00	29.11	71	0.397321	-0.408802	-0.754454
118500	14/09/2018--18:57:00	29.17	298	0.630372	-0.719893	-0.157638
118560	14/09/2018--18:58:00	29.15	364	104.986	-0.512499	-0.23224
118620	14/09/2018--18:59:00	28.86	807	0.801276	-0.423616	-0.0979564
118680	14/09/2018--19:00:00	28.59	155	-0.0377073	-0.764335	-0.679852
118740	14/09/2018--19:01:00	28.57	6	-0.348442	-0.779148	-0.575409
118800	14/09/2018--19:02:00	28.67	11	0.614835	-0.749521	-0.0979564
118860	14/09/2018--19:03:00	28.88	83	0.801276	-0.527313	-0.0979564
118920	14/09/2018--19:04:00	29.11	12	0.847886	-0.468057	-0.0233544
118980	14/09/2018--19:05:00	28.9	63	0.692519	-0.438429	0.51378
119040	14/09/2018--19:06:00	29.28	10	0.785739	-0.542127	-0.187479
119100	14/09/2018--19:07:00	29.45	5	0.583762	-0.749521	-0.112877
119160	14/09/2018--19:08:00	29.43	6	0.847886	-0.408802	-0.262081
119220	14/09/2018--19:09:00	29.63	10	0.614835	-0.749521	-0.0979564
119280	14/09/2018--19:10:00	29.61	9	0.801276	-0.542127	-0.0979564
119340	14/09/2018--19:11:00	29.62	8	0.381784	-0.82359	0.334735
119400	14/09/2018--19:12:00	29.49	414	0.692519	-0.586568	-0.0979564
119460	14/09/2018--19:13:00	29.17	195	0.692519	-0.645824	-0.172558
119520	14/09/2018--19:14:00	28.94	438	0.785739	-0.55694	-0.127797
119580	14/09/2018--19:15:00	28.59	428	0.92557	-0.349546	-194.809
119640	14/09/2018--19:16:00	28.34	266	0.645909	-0.779148	-0.112877
119700	14/09/2018--19:17:00	28.11	335	0.801276	-0.734707	0.14077
119760	14/09/2018--19:18:00	28.1	383	0.614835	-0.793962	-0.112877
119820	14/09/2018--19:19:00	28.41	320	0.723593	-0.571754	-0.0979564
119880	14/09/2018--19:20:00	28.65	237	0.801276	-0.497685	-0.127797
119940	14/09/2018--19:21:00	28.77	245	-0.0221706	-0.82359	-0.635091
120000	14/09/2018--19:22:00	29.02	173	0.847886	-0.319919	0.364576
120060	14/09/2018--19:23:00	29.25	169	0.537152	-0.690265	-0.202399
120120	14/09/2018--19:24:00	29.5	305	0.428395	-0.897659	-0.083036
120180	14/09/2018--19:25:00	29.47	153	0.614835	-0.734707	-0.172558
120240	14/09/2018--19:26:00	29.41	261	0.273027	-0.971729	-0.0979564
120300	14/09/2018--19:27:00	29.2	325	0.133197	-0.971729	0.066168
120360	14/09/2018--19:28:00	29.18	178	0.304101	-0.942101	-0.112877
120420	14/09/2018--19:29:00	29.08	221	0.490542	-0.808776	-0.083036
120480	14/09/2018--19:30:00	29.96	199	0.490542	-0.379174	-0.799215
120540	14/09/2018--19:31:00	31.22	21	0.241954	-0.956915	-0.0382748
120600	14/09/2018--19:32:00	31.45	237	-0.363979	-0.942101	0.0810884
120660	14/09/2018--19:33:00	31.7	7	0.21088	-0.912473	-0.291922
120720	14/09/2018--19:34:00	31.72	235	0.381784	-0.793962	-0.366524
120780	14/09/2018--19:35:00	31.61	29	0.16427	-0.956915	-0.112877
120840	14/09/2018--19:36:00	31.72	20	-0.00663387	-100.136	-0.0382748
120900	14/09/2018--19:37:00	31.72	273	0.583762	-0.63101	0.439178
120960	14/09/2018--19:38:00	31.57	24	0.16427	-0.986543	0.185531
121020	14/09/2018--19:39:00	31.63	92	0.16427	-0.853218	-0.291922
121080	14/09/2018--19:40:00	31.77	82	-0.286295	-0.971729	-0.142718
121140	14/09/2018--19:41:00	32.14	0	-0.286295	-0.971729	-0.127797
121200	14/09/2018--19:42:00	32.35	583	0.304101	-0.779148	0.245213
121260	14/09/2018--19:43:00	32.14	395	-0.379515	-0.942101	-0.0979564
121320	14/09/2018--19:44:00	31.59	564	-0.410589	-0.927287	-0.142718
121380	14/09/2018--19:45:00	31.35	8	-0.395052	-0.927287	-0.172558
121440	14/09/2018--19:46:00	31.36	9	-0.379515	-0.942101	-0.142718
121500	14/09/2018--19:47:00	31.49	15	-0.565956	-109.024	-0.00843398
121560	14/09/2018--19:48:00	31.34	46	-0.550419	-0.897659	0.0512476
121620	14/09/2018--19:49:00	31.25	7	-0.472736	-0.912473	0.0214068
121680	14/09/2018--19:50:00	31.28	6	-0.410589	-0.942101	-0.00843398
121740	14/09/2018--19:51:00	31.3	215	-0.721324	-0.82359	-0.142718
121800	14/09/2018--19:52:00	31.19	30	-0.488273	-0.897659	-0.127797
121860	14/09/2018--19:53:00	31.02	119	-0.659177	-132.726	-0.112877
121920	14/09/2018--19:54:00	30.75	367	-0.395052	-0.912473	-0.157638
121980	14/09/2018--19:55:00	30.6	237	-0.861154	-0.231035	0.483939
122040	14/09/2018--19:56:00	30.68	0	-0.767934	-0.216221	0.618223
122100	14/09/2018--19:57:00	30.77	181	-0.488273	-0.853218	-0.291922
122160	14/09/2018--19:58:00	30.64	596	-0.659177	-0.793962	-0.157638
122220	14/09/2018--19:59:00	30.34	884	-0.612566	-0.882846	-0.157638
122280	14/09/2018--20:00:00	30.14	396	-100.098	-0.231035	-0.0681156
122340	14/09/2018--20:01:00	29.98	418	-109.421	0.213381	0.0960088
122400	14/09/2018--20:02:00	30	27	-0.938838	0.257822	0.200452
122460	14/09/2018--20:03:00	30.3	131	-0.969911	-0.0532689	0.304894
122520	14/09/2018--20:04:00	30.42	173	-101.652	-0.0828966	-0.0681156
122580	14/09/2018--20:05:00	30.37	90	-0.255222	-0.453243	-0.784295
122640	14/09/2018--20:06:00	30.14	606	-101.652	-0.0680828	0.00648642
122700	14/09/2018--20:07:00	29.73	51	-100.098	0.0800559	-0.157638
122760	14/09/2018--20:08:00	29.42	688	-174.675	0.465217	-0.485887
122820	14/09/2018--20:09:00	29.34	297	-0.799007	-0.00882729	0.618223
122880	14/09/2018--20:10:00	29.45	162	-100.098	-0.156966	-0.112877
122940	14/09/2018--20:11:00	29.36	10	-100.098	0.0652421	-0.157638
123000	14/09/2018--20:12:00	29.29	97	-0.954375	0.0652421	-0.0233544
123060	14/09/2018--20:13:00	29.22	275	-100.098	-0.201408	-0.083036
123120	14/09/2018--20:14:00	29.17	432	-0.00663387	-0.00882729	0.185531
123180	14/09/2018--20:15:00	29.14	11	-0.255222	0.0356143	-0.99318
123240	14/09/2018--20:16:00	29.05	0	-0.255222	0.0356143	-0.99318
123300	14/09/2018--20:17:00	28.91	0	-0.255222	0.0356143	-0.99318
123360	14/09/2018--20:18:00	28.84	0	-0.255222	0.0356143	-0.99318
123420	14/09/2018--20:19:00	28.77	0	-0.255222	0.0356143	-0.99318
123480	14/09/2018--20:20:00	28.69	0	-0.255222	0.0356143	-0.99318
123540	14/09/2018--20:21:00	28.59	0	-0.255222	0.0356143	-0.97826
123600	14/09/2018--20:22:00	28.55	0	-0.255222	0.0356143	-0.97826
123660	14/09/2018--20:23:00	28.51	0	-0.255222	0.0356143	-0.97826
123720	14/09/2018--20:24:00	28.46	0	-0.255222	0.0356143	-0.97826
123780	14/09/2018--20:25:00	28.44	0	-0.255222	0.0356143	-0.97826
123840	14/09/2018--20:26:00	28.41	0	-0.255222	0.0356143	-0.97826
123900	14/09/2018--20:27:00	28.39	0	-0.255222	0.0356143	-0.99318
123960	14/09/2018--20:28:00	28.38	0	-0.255222	0.0356143	-0.99318
124020	14/09/2018--20:29:00	28.34	0	-0.255222	0.0356143	-0.97826
124080	14/09/2018--20:30:00	28.33	0	-0.255222	0.0356143	-0.99318
124140	14/09/2018--20:31:00	28.33	0	-0.255222	0.0356143	-0.97826
124200	14/09/2018--20:32:00	28.32	0	-0.255222	0.0356143	-0.97826
124260	14/09/2018--20:33:00	28.32	0	-0.255222	0.0356143	-0.97826
124320	14/09/2018--20:34:00	28.31	0	-0.255222	0.0356143	-0.97826
124380	14/09/2018--20:35:00	28.33	0	-0.255222	0.0356143	-0.97826
124440	14/09/2018--20:36:00	28.33	0	-0.255222	0.0356143	-0.99318
124500	14/09/2018--20:37:00	28.33	0	-0.255222	0.0356143	-0.97826
124560	14/09/2018--20:38:00	28.32	0	-0.255222	0.0356143	-0.99318
124620	14/09/2018--20:39:00	28.31	0	-0.255222	0.0356143	-0.97826
124680	14/09/2018--20:40:00	28.31	0	-0.255222	0.0356143	-0.99318
124740	14/09/2018--20:41:00	28.3	0	-0.255222	0.0356143	-0.99318
124800	14/09/2018--20:42:00	28.29	0	-0.255222	0.0356143	-0.97826
124860	14/09/2018--20:43:00	28.27	0	-0.255222	0.0356143	-0.97826
124920	14/09/2018--20:44:00	28.27	0	-0.255222	0.0356143	-0.99318
124980	14/09/2018--20:45:00	28.24	0	-0.255222	0.0356143	-0.99318
125040	14/09/2018--20:46:00	28.25	0	-0.255222	0.0356143	-0.97826
125100	14/09/2018--20:47:00	28.23	0	-0.255222	0.0356143	-0.97826
125160	14/09/2018--20:48:00	28.22	0	-0.255222	0.0356143	-0.97826
125220	14/09/2018--20:49:00	28.21	0	-0.255222	0.0356143	-0.99318
125280	14/09/2018--20:50:00	28.21	0	-0.255222	0.0356143	-0.97826
125340	14/09/2018--20:51:00	28.19	0	-0.255222	0.0356143	-0.99318
125400	14/09/2018--20:52:00	28.19	0	-0.255222	0.0356143	-0.99318
125460	14/09/2018--20:53:00	28.2	0	-0.255222	0.0356143	-0.99318
125520	14/09/2018--20:54:00	28.18	0	-0.239685	0.0356143	-0.99318
125580	14/09/2018--20:55:00	28.18	0	-0.255222	0.0356143	-0.97826
125640	14/09/2018--20:56:00	28.17	0	-0.255222	0.0356143	-0.99318
125700	14/09/2018--20:57:00	28.17	0	-0.255222	0.0356143	-0.97826
125760	14/09/2018--20:58:00	28.16	0	-0.255222	0.0356143	-0.97826
125820	14/09/2018--20:59:00	28.16	0	-0.255222	0.0356143	-0.97826
125880	14/09/2018--21:00:00	28.16	0	-0.255222	0.0356143	-0.99318
125940	14/09/2018--21:01:00	28.17	0	-0.255222	0.0356143	-0.99318
126000	14/09/2018--21:02:00	28.16	0	-0.239685	0.0356143	-0.99318
126060	14/09/2018--21:03:00	28.16	0	-0.255222	0.0356143	-0.97826
126120	14/09/2018--21:04:00	28.16	0	-0.255222	0.0356143	-0.97826
126180	14/09/2018--21:05:00	28.18	0	-0.239685	0.0356143	-0.99318
126240	14/09/2018--21:06:00	28.17	0	-0.255222	0.0356143	-0.99318
126300	14/09/2018--21:07:00	28.16	0	-0.255222	0.0356143	-0.97826
126360	14/09/2018--21:08:00	28.15	0	-0.255222	0.0356143	-0.97826
126420	14/09/2018--21:09:00	28.15	0	-0.255222	0.0356143	-0.97826
126480	14/09/2018--21:10:00	28.17	0	-0.255222	0.0356143	-0.99318
126540	14/09/2018--21:11:00	28.15	0	-0.255222	0.0356143	-0.99318
126600	14/09/2018--21:12:00	28.16	0	-0.255222	0.0356143	-0.99318
126660	14/09/2018--21:13:00	28.15	0	-0.255222	0.0356143	-0.99318
126720	14/09/2018--21:14:00	28.15	0	-0.255222	0.0356143	-0.99318
126780	14/09/2018--21:15:00	28.14	0	-0.255222	0.0356143	-0.97826
126840	14/09/2018--21:16:00	28.15	0	-0.255222	0.0356143	-0.99318
126900	14/09/2018--21:17:00	28.15	0	-0.255222	0.0356143	-0.99318
126960	14/09/2018--21:18:00	28.16	0	-0.255222	0.0356143	-0.99318
127020	14/09/2018--21:19:00	28.14	0	-0.255222	0.0356143	-0.97826
127080	14/09/2018--21:20:00	28.14	0	-0.239685	0.0356143	-0.99318
127140	14/09/2018--21:21:00	28.14	0	-0.255222	0.0356143	-0.99318
127200	14/09/2018--21:22:00	28.15	0	-0.255222	0.0356143	-0.99318
127260	14/09/2018--21:23:00	28.14	0	-0.255222	0.0356143	-0.99318
127320	14/09/2018--21:24:00	28.14	0	-0.255222	0.0356143	-0.99318
127380	14/09/2018--21:25:00	28.13	0	-0.255222	0.0356143	-0.97826
127440	14/09/2018--21:26:00	28.15	0	-0.255222	0.0356143	-0.97826
127500	14/09/2018--21:27:00	28.15	0	-0.255222	0.0356143	-0.97826
127560	14/09/2018--21:28:00	28.14	0	-0.255222	0.0356143	-0.97826
127620	14/09/2018--21:29:00	28.16	0	-0.255222	0.0356143	-0.97826
127680	14/09/2018--21:30:00	28.16	0	-0.255222	0.0356143	-0.97826
127740	14/09/2018--21:31:00	28.16	0	-0.255222	0.0356143	-0.97826
127800	14/09/2018--21:32:00	28.14	0	-0.255222	0.0356143	-0.97826
127860	14/09/2018--21:33:00	28.16	0	-0.255222	0.0356143	-0.97826
127920	14/09/2018--21:34:00	28.14	0	-0.239685	0.0356143	-0.99318
127980	14/09/2018--21:35:00	28.14	0	-0.255222	0.0356143	-0.99318
128040	14/09/2018--21:36:00	28.16	0	-0.255222	0.0356143	-0.97826
128100	14/09/2018--21:37:00	28.14	0	-0.255222	0.0356143	-0.99318
128160	14/09/2018--21:38:00	28.15	0	-0.255222	0.0356143	-0.97826
128220	14/09/2018--21:39:00	28.14	0	-0.255222	0.0356143	-0.97826
128280	14/09/2018--21:40:00	28.14	0	-0.255222	0.0356143	-0.97826
128340	14/09/2018--21:41:00	28.17	0	-0.255222	0.0356143	-0.97826
128400	14/09/2018--21:42:00	28.16	0	-0.255222	0.0356143	-0.99318
128460	14/09/2018--21:43:00	28.14	0	-0.255222	0.0356143	-0.99318
128520	14/09/2018--21:44:00	28.15	0	-0.255222	0.0356143	-0.97826
128580	14/09/2018--21:45:00	28.14	0	-0.255222	0.0356143	-0.97826
128640	14/09/2018--21:46:00	28.15	0	-0.255222	0.0356143	-0.99318
128700	14/09/2018--21:47:00	28.14	0	-0.255222	0.0356143	-0.97826
128760	14/09/2018--21:48:00	28.14	0	-0.239685	0.0356143	-0.97826
128820	14/09/2018--21:49:00	28.13	9	-0.0687808	-0.00882729	0.991233
128880	14/09/2018--21:50:00	28.14	0	-0.0687808	-0.00882729	0.991233
128940	14/09/2018--21:51:00	28.16	0	-0.0687808	-0.00882729	0.991233
129000	14/09/2018--21:52:00	28.16	0	-0.0687808	-0.00882729	0.991233
129060	14/09/2018--21:53:00	28.18	0	-0.0532441	-0.00882729	0.991233
129120	14/09/2018--21:54:00	28.19	0	-0.0687808	-0.00882729	0.991233
129180	14/09/2018--21:55:00	28.19	0	-0.0687808	-0.00882729	100.615
129240	14/09/2018--21:56:00	28.21	0	-0.0532441	-0.00882729	0.991233
129300	14/09/2018--21:57:00	28.2	0	-0.0687808	-0.00882729	0.991233
129360	14/09/2018--21:58:00	28.2	0	-0.0532441	-0.00882729	0.991233
129420	14/09/2018--21:59:00	28.21	0	-0.0532441	0.00598658	0.991233
129480	14/09/2018--22:00:00	28.2	0	-0.0532441	-0.00882729	100.615
129540	14/09/2018--22:01:00	28.21	0	-0.0532441	0.00598658	0.991233
129600	14/09/2018--22:02:00	28.22	0	-0.0532441	-0.00882729	0.991233
129660	14/09/2018--22:03:00	28.22	0	-0.0532441	-0.00882729	0.991233
129720	14/09/2018--22:04:00	28.22	0	-0.0532441	-0.00882729	0.991233
129780	14/09/2018--22:05:00	28.21	0	-0.0532441	0.00598658	0.991233
129840	14/09/2018--22:06:00	28.22	0	-0.0532441	0.00598658	0.991233
129900	14/09/2018--22:07:00	28.23	0	-0.0532441	-0.00882729	0.991233
129960	14/09/2018--22:08:00	28.23	0	-0.0532441	0.00598658	0.991233
130020	14/09/2018--22:09:00	28.23	0	-0.0532441	-0.00882729	0.991233
130080	14/09/2018--22:10:00	28.25	0	-0.0532441	0.00598658	100.615
130140	14/09/2018--22:11:00	28.23	0	-0.0532441	-0.00882729	0.991233
130200	14/09/2018--22:12:00	28.23	0	-0.0532441	0.00598658	0.991233
130260	14/09/2018--22:13:00	28.25	0	-0.0532441	-0.00882729	0.991233
130320	14/09/2018--22:14:00	28.26	0	-0.0532441	-0.00882729	0.991233
130380	14/09/2018--22:15:00	28.25	0	-0.0532441	0.00598658	0.991233
130440	14/09/2018--22:16:00	28.23	0	-0.0532441	-0.00882729	0.991233
130500	14/09/2018--22:17:00	28.26	0	-0.0532441	0.00598658	0.991233
130560	14/09/2018--22:18:00	28.24	0	-0.0532441	-0.00882729	100.615
130620	14/09/2018--22:19:00	28.25	0	-0.0687808	-0.00882729	0.991233
130680	14/09/2018--22:20:00	28.26	0	-0.0532441	-0.00882729	0.991233
130740	14/09/2018--22:21:00	28.26	0	-0.0532441	-0.00882729	0.991233
130800	14/09/2018--22:22:00	28.25	0	-0.0532441	0.00598658	0.991233
130860	14/09/2018--22:23:00	28.26	0	-0.0532441	0.00598658	0.991233
130920	14/09/2018--22:24:00	28.26	0	-0.0532441	-0.00882729	0.991233
130980	14/09/2018--22:25:00	28.25	0	-0.0532441	0.00598658	0.991233
131040	14/09/2018--22:26:00	28.26	0	-0.0532441	0.00598658	0.991233
131100	14/09/2018--22:27:00	28.27	0	-0.0532441	-0.00882729	0.991233
131160	14/09/2018--22:28:00	28.27	0	-0.0532441	0.00598658	0.991233
131220	14/09/2018--22:29:00	28.28	0	-0.0532441	0.00598658	0.991233
131280	14/09/2018--22:30:00	28.28	0	-0.0532441	-0.00882729	100.615
131340	14/09/2018--22:31:00	28.25	0	-0.0532441	0.00598658	0.991233
131400	14/09/2018--22:32:00	28.26	0	-0.0532441	0.00598658	100.615
131460	14/09/2018--22:33:00	28.26	0	-0.0532441	0.00598658	0.991233
131520	14/09/2018--22:34:00	28.28	0	-0.0532441	0.00598658	0.991233
131580	14/09/2018--22:35:00	28.27	0	-0.0532441	0.00598658	0.991233
131640	14/09/2018--22:36:00	28.28	0	-0.0532441	0.00598658	0.991233
131700	14/09/2018--22:37:00	28.27	0	-0.0532441	0.00598658	0.991233
131760	14/09/2018--22:38:00	28.28	0	-0.0532441	0.00598658	0.991233
131820	14/09/2018--22:39:00	28.26	0	-0.0532441	0.00598658	0.991233
131880	14/09/2018--22:40:00	28.29	0	-0.0532441	-0.00882729	0.991233
131940	14/09/2018--22:41:00	28.27	0	-0.0532441	0.00598658	0.991233
132000	14/09/2018--22:42:00	28.27	0	-0.0532441	0.00598658	0.991233
132060	14/09/2018--22:43:00	28.29	0	-0.0532441	0.00598658	0.991233
132120	14/09/2018--22:44:00	28.28	0	-0.0532441	0.00598658	0.991233
132180	14/09/2018--22:45:00	28.29	0	-0.0532441	-0.00882729	0.991233
132240	14/09/2018--22:46:00	28.29	0	-0.0532441	0.00598658	0.991233
132300	14/09/2018--22:47:00	28.29	0	-0.0532441	-0.00882729	0.991233
132360	14/09/2018--22:48:00	28.3	0	-0.0532441	-0.00882729	0.991233
132420	14/09/2018--22:49:00	28.27	0	-0.0532441	0.00598658	0.991233
132480	14/09/2018--22:50:00	28.27	0	-0.0532441	0.00598658	0.991233
132540	14/09/2018--22:51:00	28.29	0	-0.0532441	-0.00882729	0.991233
132600	14/09/2018--22:52:00	28.29	0	-0.0532441	0.00598658	0.991233
132660	14/09/2018--22:53:00	28.28	0	-0.0532441	-0.00882729	0.991233
132720	14/09/2018--22:54:00	28.28	0	-0.0532441	0.00598658	0.991233
132780	14/09/2018--22:55:00	28.3	0	-0.0532441	-0.00882729	0.991233
132840	14/09/2018--22:56:00	28.29	0	-0.0532441	0.00598658	0.991233
132900	14/09/2018--22:57:00	28.29	0	-0.0532441	-0.00882729	100.615
132960	14/09/2018--22:58:00	28.3	0	-0.0532441	-0.00882729	100.615
133020	14/09/2018--22:59:00	28.29	0	-0.0532441	0.00598658	0.991233
133080	14/09/2018--23:00:00	28.29	0	-0.0532441	0.00598658	0.991233
133140	14/09/2018--23:01:00	28.28	0	-0.0532441	0.00598658	0.991233
133200	14/09/2018--23:02:00	28.31	0	-0.0532441	0.00598658	0.991233
133260	14/09/2018--23:03:00	28.3	0	-0.0532441	-0.00882729	0.991233
133320	14/09/2018--23:04:00	28.29	0	-0.0532441	0.00598658	0.991233
133380	14/09/2018--23:05:00	28.3	0	-0.0532441	0.00598658	0.991233
133440	14/09/2018--23:06:00	28.3	0	-0.0532441	0.00598658	0.991233
133500	14/09/2018--23:07:00	28.27	0	-0.0532441	0.00598658	0.991233
133560	14/09/2018--23:08:00	28.3	0	-0.0532441	0.00598658	0.991233
133620	14/09/2018--23:09:00	28.31	0	-0.0532441	0.00598658	0.991233
133680	14/09/2018--23:10:00	28.3	0	-0.0532441	0.00598658	0.991233
133740	14/09/2018--23:11:00	28.29	0	-0.0532441	0.00598658	0.991233
133800	14/09/2018--23:12:00	28.31	0	-0.0532441	0.00598658	0.991233
133860	14/09/2018--23:13:00	28.3	0	-0.0532441	0.00598658	0.991233
133920	14/09/2018--23:14:00	28.3	0	-0.0532441	0.00598658	0.991233
133980	14/09/2018--23:15:00	28.33	0	-0.0532441	0.00598658	100.615
134040	14/09/2018--23:16:00	28.3	0	-0.0532441	0.00598658	0.991233
134100	14/09/2018--23:17:00	28.3	0	-0.0532441	0.00598658	0.991233
134160	14/09/2018--23:18:00	28.3	0	-0.0532441	0.00598658	0.991233
134220	14/09/2018--23:19:00	28.32	0	-0.0532441	0.00598658	0.991233
134280	14/09/2018--23:20:00	28.3	0	-0.0532441	0.00598658	0.991233
134340	14/09/2018--23:21:00	28.31	0	-0.0532441	-0.00882729	0.991233
134400	14/09/2018--23:22:00	28.3	0	-0.0532441	0.00598658	0.991233
134460	14/09/2018--23:23:00	28.31	0	-0.0532441	0.00598658	0.991233
134520	14/09/2018--23:24:00	28.31	0	-0.0532441	0.00598658	0.991233
134580	14/09/2018--23:25:00	28.31	0	-0.0532441	0.00598658	0.991233
134640	14/09/2018--23:26:00	28.31	0	-0.0532441	0.00598658	0.991233
134700	14/09/2018--23:27:00	28.31	0	-0.0532441	-0.00882729	0.991233
134760	14/09/2018--23:28:00	28.34	0	-0.0532441	0.00598658	0.991233
134820	14/09/2018--23:29:00	28.29	0	-0.0532441	0.00598658	0.991233
134880	14/09/2018--23:30:00	28.32	0	-0.0532441	0.00598658	0.991233
134940	14/09/2018--23:31:00	28.32	0	-0.0532441	-0.00882729	0.991233
135000	14/09/2018--23:32:00	28.32	0	-0.0532441	0.00598658	0.991233
135060	14/09/2018--23:33:00	28.32	0	-0.0532441	0.00598658	0.991233
135120	14/09/2018--23:34:00	28.32	0	-0.0532441	0.00598658	0.991233
135180	14/09/2018--23:35:00	28.31	0	-0.0532441	0.00598658	0.991233
135240	14/09/2018--23:36:00	28.32	0	-0.0532441	0.00598658	0.991233
135300	14/09/2018--23:37:00	28.3	0	-0.0532441	0.00598658	0.991233
135360	14/09/2018--23:38:00	28.31	0	-0.0377073	0.00598658	0.991233
135420	14/09/2018--23:39:00	28.32	0	-0.0532441	0.00598658	0.991233
135480	14/09/2018--23:40:00	28.3	0	-0.0532441	0.00598658	0.991233
135540	14/09/2018--23:41:00	28.31	0	-0.0532441	-0.00882729	100.615
135600	14/09/2018--23:42:00	28.3	0	-0.0532441	0.00598658	0.991233
135660	14/09/2018--23:43:00	28.31	0	-0.0532441	0.00598658	0.991233
135720	14/09/2018--23:44:00	28.32	0	-0.0532441	0.00598658	0.991233
135780	14/09/2018--23:45:00	28.3	0	-0.0532441	-0.00882729	0.991233
135840	14/09/2018--23:46:00	28.3	0	-0.0532441	0.00598658	0.991233
135900	14/09/2018--23:47:00	28.3	0	-0.0532441	-0.00882729	0.991233
135960	14/09/2018--23:48:00	28.31	0	-0.0532441	0.00598658	0.991233
136020	14/09/2018--23:49:00	28.32	0	-0.0532441	0.00598658	100.615
136080	14/09/2018--23:50:00	28.31	0	-0.0532441	-0.00882729	0.991233
136140	14/09/2018--23:51:00	28.3	0	-0.0532441	0.00598658	0.991233
136200	14/09/2018--23:52:00	28.31	0	-0.0532441	0.00598658	0.991233
136260	14/09/2018--23:53:00	28.3	0	-0.0532441	0.00598658	0.991233
136320	14/09/2018--23:54:00	28.31	0	-0.0532441	0.00598658	0.991233
136380	14/09/2018--23:55:00	28.32	0	-0.0532441	0.00598658	0.991233
136440	14/09/2018--23:56:00	28.32	0	-0.0532441	0.00598658	0.991233
136500	14/09/2018--23:57:00	28.31	0	-0.0532441	0.00598658	0.991233
136560	14/09/2018--23:58:00	28.31	0	-0.0377073	0.00598658	0.991233
136620	14/09/2018--23:59:00	28.32	0	-0.0532441	-0.00882729	100.615
136680	15/09/2018--00:00:00	28.32	0	-0.0532441	0.00598658	0.991233
136740	15/09/2018--00:01:00	28.32	0	-0.0532441	0.00598658	0.991233
136800	15/09/2018--00:02:00	28.32	0	-0.0532441	0.00598658	0.991233
136860	15/09/2018--00:03:00	28.31	0	-0.0532441	0.00598658	0.991233
136920	15/09/2018--00:04:00	28.33	0	-0.0377073	0.00598658	0.991233
136980	15/09/2018--00:05:00	28.3	0	-0.0377073	0.00598658	0.991233
137040	15/09/2018--00:06:00	28.31	0	-0.0532441	0.00598658	0.991233
137100	15/09/2018--00:07:00	28.31	0	-0.0532441	0.00598658	0.991233
137160	15/09/2018--00:08:00	28.31	0	-0.0377073	-0.00882729	0.991233
137220	15/09/2018--00:09:00	28.3	0	-0.0532441	-0.00882729	0.991233
137280	15/09/2018--00:10:00	28.31	0	-0.0532441	-0.00882729	0.991233
137340	15/09/2018--00:11:00	28.31	0	-0.0532441	0.00598658	0.991233
137400	15/09/2018--00:12:00	28.31	0	-0.0532441	0.00598658	0.991233
137460	15/09/2018--00:13:00	28.3	0	-0.0377073	0.00598658	0.991233
137520	15/09/2018--00:14:00	28.32	0	-0.0532441	0.00598658	0.991233
137580	15/09/2018--00:15:00	28.31	0	-0.0532441	0.00598658	0.991233
137640	15/09/2018--00:16:00	28.31	0	-0.0532441	0.00598658	0.991233
137700	15/09/2018--00:17:00	28.32	0	-0.0532441	0.00598658	0.991233
137760	15/09/2018--00:18:00	28.32	0	-0.0532441	-0.00882729	0.991233
137820	15/09/2018--00:19:00	28.31	0	-0.0532441	0.00598658	100.615
137880	15/09/2018--00:20:00	28.3	0	-0.0377073	0.00598658	0.991233
137940	15/09/2018--00:21:00	28.3	0	-0.0532441	0.00598658	0.991233
138000	15/09/2018--00:22:00	28.3	0	-0.0532441	0.00598658	0.991233
138060	15/09/2018--00:23:00	28.29	0	-0.0532441	0.00598658	0.991233
138120	15/09/2018--00:24:00	28.29	0	-0.0532441	0.00598658	100.615
138180	15/09/2018--00:25:00	28.31	0	-0.0377073	0.00598658	0.991233
138240	15/09/2018--00:26:00	28.3	0	-0.0532441	0.00598658	0.991233
138300	15/09/2018--00:27:00	28.3	0	-0.0532441	0.00598658	0.991233
138360	15/09/2018--00:28:00	28.3	0	-0.0377073	0.00598658	100.615
138420	15/09/2018--00:29:00	28.3	0	-0.0377073	0.00598658	0.991233
138480	15/09/2018--00:30:00	28.31	0	-0.0377073	0.00598658	0.991233
138540	15/09/2018--00:31:00	28.31	0	-0.0532441	0.00598658	0.991233
138600	15/09/2018--00:32:00	28.29	0	-0.0532441	0.00598658	0.991233
138660	15/09/2018--00:33:00	28.31	0	-0.0377073	0.00598658	0.991233
138720	15/09/2018--00:34:00	28.3	0	-0.0532441	0.00598658	0.991233
138780	15/09/2018--00:35:00	28.31	0	-0.0532441	0.00598658	0.991233
138840	15/09/2018--00:36:00	28.3	0	-0.0532441	0.00598658	0.991233
138900	15/09/2018--00:37:00	28.3	0	-0.0532441	0.00598658	0.991233
138960	15/09/2018--00:38:00	28.3	0	-0.0377073	0.00598658	0.991233
139020	15/09/2018--00:39:00	28.3	0	-0.0532441	0.00598658	0.991233
139080	15/09/2018--00:40:00	28.29	0	-0.0532441	0.00598658	0.991233
139140	15/09/2018--00:41:00	28.29	0	-0.0377073	0.00598658	0.991233
139200	15/09/2018--00:42:00	28.3	0	-0.0532441	0.00598658	0.991233
139260	15/09/2018--00:43:00	28.27	0	-0.0532441	-0.00882729	100.615
139320	15/09/2018--00:44:00	28.29	0	-0.0377073	0.00598658	0.991233
139380	15/09/2018--00:45:00	28.3	0	-0.0532441	-0.00882729	0.991233
139440	15/09/2018--00:46:00	28.28	0	-0.0532441	0.00598658	0.991233
139500	15/09/2018--00:47:00	28.28	0	-0.0377073	0.00598658	100.615
139560	15/09/2018--00:48:00	28.29	0	-0.0532441	0.00598658	100.615
139620	15/09/2018--00:49:00	28.27	0	-0.0532441	-0.00882729	0.991233
139680	15/09/2018--00:50:00	28.28	0	-0.0377073	0.00598658	0.991233
139740	15/09/2018--00:51:00	28.29	0	-0.0532441	0.00598658	0.991233
139800	15/09/2018--00:52:00	28.28	0	-0.0532441	0.00598658	0.991233
139860	15/09/2018--00:53:00	28.29	0	-0.0377073	0.00598658	100.615
139920	15/09/2018--00:54:00	28.29	0	-0.0532441	0.00598658	0.991233
139980	15/09/2018--00:55:00	28.3	0	-0.0377073	0.00598658	0.991233
140040	15/09/2018--00:56:00	28.3	0	-0.0377073	0.00598658	0.991233
140100	15/09/2018--00:57:00	28.27	0	-0.0532441	0.00598658	0.991233
140160	15/09/2018--00:58:00	28.29	0	-0.0532441	0.00598658	0.991233
140220	15/09/2018--00:59:00	28.27	0	-0.0532441	-0.00882729	0.991233
140280	15/09/2018--01:00:00	28.29	0	-0.0532441	0.00598658	0.991233
140340	15/09/2018--01:01:00	28.3	0	-0.0532441	0.00598658	0.991233
140400	15/09/2018--01:02:00	28.29	0	-0.0532441	0.00598658	0.991233
140460	15/09/2018--01:03:00	28.28	0	-0.0532441	0.00598658	0.991233
140520	15/09/2018--01:04:00	28.27	0	-0.0532441	-0.00882729	0.991233
140580	15/09/2018--01:05:00	28.28	0	-0.0532441	0.00598658	0.991233
140640	15/09/2018--01:06:00	28.26	0	-0.0377073	0.00598658	0.991233
140700	15/09/2018--01:07:00	28.29	0	-0.0532441	-0.00882729	0.991233
140760	15/09/2018--01:08:00	28.28	0	-0.0532441	0.00598658	0.991233
140820	15/09/2018--01:09:00	28.26	0	-0.0377073	0.00598658	0.991233
140880	15/09/2018--01:10:00	28.28	0	-0.0532441	0.00598658	0.991233
140940	15/09/2018--01:11:00	28.28	0	-0.0532441	0.00598658	0.991233
141000	15/09/2018--01:12:00	28.26	0	-0.0532441	0.00598658	0.991233
141060	15/09/2018--01:13:00	28.28	0	-0.0532441	0.00598658	0.991233
141120	15/09/2018--01:14:00	28.26	0	-0.0377073	0.00598658	0.991233
141180	15/09/2018--01:15:00	28.26	0	-0.0377073	0.00598658	0.991233
141240	15/09/2018--01:16:00	28.27	0	-0.0532441	0.00598658	0.991233
141300	15/09/2018--01:17:00	28.25	0	-0.0377073	0.00598658	0.991233
141360	15/09/2018--01:18:00	28.26	0	-0.0532441	0.00598658	0.991233
141420	15/09/2018--01:19:00	28.25	0	-0.0532441	0.00598658	0.991233
141480	15/09/2018--01:20:00	28.26	0	-0.0532441	0.00598658	0.991233
141540	15/09/2018--01:21:00	28.26	0	-0.0532441	0.00598658	0.991233
141600	15/09/2018--01:22:00	28.26	0	-0.0532441	0.00598658	0.991233
141660	15/09/2018--01:23:00	28.25	0	-0.0532441	0.00598658	0.991233
141720	15/09/2018--01:24:00	28.26	0	-0.0532441	0.00598658	0.991233
141780	15/09/2018--01:25:00	28.27	0	-0.0532441	0.00598658	0.991233
141840	15/09/2018--01:26:00	28.25	0	-0.0532441	0.00598658	100.615
141900	15/09/2018--01:27:00	28.24	0	-0.0377073	0.00598658	0.991233
141960	15/09/2018--01:28:00	28.25	0	-0.0532441	0.00598658	0.991233
142020	15/09/2018--01:29:00	28.27	0	-0.0377073	0.00598658	0.991233
142080	15/09/2018--01:30:00	28.25	0	-0.0377073	0.00598658	0.991233
142140	15/09/2018--01:31:00	28.25	0	-0.0377073	0.00598658	0.991233
142200	15/09/2018--01:32:00	28.26	0	-0.0532441	0.00598658	0.991233
142260	15/09/2018--01:33:00	28.25	0	-0.0532441	0.00598658	0.991233
142320	15/09/2018--01:34:00	28.24	0	-0.0377073	0.00598658	0.991233
142380	15/09/2018--01:35:00	28.21	0	-0.0377073	0.00598658	0.991233
142440	15/09/2018--01:36:00	28.24	0	-0.0532441	0.00598658	0.991233
142500	15/09/2018--01:37:00	28.25	0	-0.0377073	0.00598658	0.991233
142560	15/09/2018--01:38:00	28.25	0	-0.0377073	0.00598658	0.991233
142620	15/09/2018--01:39:00	28.26	0	-0.0532441	0.00598658	100.615
142680	15/09/2018--01:40:00	28.24	0	-0.0532441	0.00598658	0.991233
142740	15/09/2018--01:41:00	28.25	0	-0.0532441	0.00598658	0.991233
142800	15/09/2018--01:42:00	28.24	0	-0.0377073	0.00598658	0.991233
142860	15/09/2018--01:43:00	28.26	0	-0.0377073	0.00598658	0.991233
142920	15/09/2018--01:44:00	28.24	0	-0.0532441	0.00598658	0.991233
142980	15/09/2018--01:45:00	28.24	0	-0.0532441	0.00598658	0.991233
143040	15/09/2018--01:46:00	28.23	0	-0.0532441	0.00598658	0.991233
143100	15/09/2018--01:47:00	28.24	0	-0.0377073	0.00598658	0.991233
143160	15/09/2018--01:48:00	28.26	0	-0.0532441	0.00598658	0.991233
143220	15/09/2018--01:49:00	28.23	0	-0.0377073	0.00598658	100.615
143280	15/09/2018--01:50:00	28.24	0	-0.0377073	0.00598658	100.615
143340	15/09/2018--01:51:00	28.24	0	-0.0377073	0.00598658	0.991233
143400	15/09/2018--01:52:00	28.23	0	-0.0377073	0.00598658	0.991233
143460	15/09/2018--01:53:00	28.23	0	-0.0377073	0.00598658	0.991233
143520	15/09/2018--01:54:00	28.23	0	-0.0377073	0.00598658	0.991233
143580	15/09/2018--01:55:00	28.23	0	-0.0377073	0.00598658	0.991233
143640	15/09/2018--01:56:00	28.22	0	-0.0377073	0.00598658	0.991233
143700	15/09/2018--01:57:00	28.23	0	-0.0377073	0.00598658	0.991233
143760	15/09/2018--01:58:00	28.25	0	-0.0377073	0.00598658	0.991233
143820	15/09/2018--01:59:00	28.23	0	-0.0377073	0.00598658	0.991233
143880	15/09/2018--02:00:00	28.22	0	-0.0377073	0.00598658	0.991233
143940	15/09/2018--02:01:00	28.25	0	-0.0377073	0.00598658	0.991233
144000	15/09/2018--02:02:00	28.24	0	-0.0377073	0.00598658	0.991233
144060	15/09/2018--02:03:00	28.23	0	-0.0377073	0.00598658	0.991233
144120	15/09/2018--02:04:00	28.23	0	-0.0377073	0.00598658	0.991233
144180	15/09/2018--02:05:00	28.23	0	-0.0377073	0.00598658	0.991233
144240	15/09/2018--02:06:00	28.21	0	-0.0532441	0.00598658	0.991233
144300	15/09/2018--02:07:00	28.23	0	-0.0532441	0.00598658	0.991233
144360	15/09/2018--02:08:00	28.22	0	-0.0532441	0.00598658	0.991233
144420	15/09/2018--02:09:00	28.22	0	-0.0532441	0.00598658	0.991233
144480	15/09/2018--02:10:00	28.22	0	-0.0377073	0.00598658	0.991233
144540	15/09/2018--02:11:00	28.23	0	-0.0377073	0.00598658	0.991233
144600	15/09/2018--02:12:00	28.23	0	-0.0377073	0.00598658	0.991233
144660	15/09/2018--02:13:00	28.21	0	-0.0377073	0.00598658	0.991233
144720	15/09/2018--02:14:00	28.21	0	-0.0532441	-0.00882729	0.991233
144780	15/09/2018--02:15:00	28.21	0	-0.0377073	0.00598658	0.991233
144840	15/09/2018--02:16:00	28.21	0	-0.0532441	0.00598658	0.991233
144900	15/09/2018--02:17:00	28.2	0	-0.0377073	0.00598658	0.991233
144960	15/09/2018--02:18:00	28.21	0	-0.0377073	0.00598658	0.991233
145020	15/09/2018--02:19:00	28.21	0	-0.0532441	0.00598658	0.991233
145080	15/09/2018--02:20:00	28.21	0	-0.0532441	0.00598658	0.991233
145140	15/09/2018--02:21:00	28.21	0	-0.0377073	0.00598658	100.615
145200	15/09/2018--02:22:00	28.21	0	-0.0532441	0.00598658	0.991233
145260	15/09/2018--02:23:00	28.19	0	-0.0377073	-0.00882729	0.991233
145320	15/09/2018--02:24:00	28.2	0	-0.0532441	0.00598658	0.991233
145380	15/09/2018--02:25:00	28.21	0	-0.0377073	0.00598658	100.615
145440	15/09/2018--02:26:00	28.21	0	-0.0377073	0.00598658	0.991233
145500	15/09/2018--02:27:00	28.2	0	-0.0377073	0.00598658	100.615
145560	15/09/2018--02:28:00	28.2	0	-0.0377073	0.00598658	0.991233
145620	15/09/2018--02:29:00	28.2	0	-0.0532441	0.00598658	0.991233
145680	15/09/2018--02:30:00	28.19	0	-0.0377073	0.00598658	0.991233
145740	15/09/2018--02:31:00	28.19	0	-0.0532441	0.00598658	0.991233
145800	15/09/2018--02:32:00	28.2	0	-0.0377073	0.00598658	0.991233
145860	15/09/2018--02:33:00	28.21	0	-0.0377073	0.00598658	0.991233
145920	15/09/2018--02:34:00	28.2	0	-0.0377073	-0.00882729	0.991233
145980	15/09/2018--02:35:00	28.19	0	-0.0377073	0.00598658	0.991233
146040	15/09/2018--02:36:00	28.2	0	-0.0377073	0.00598658	100.615
146100	15/09/2018--02:37:00	28.18	0	-0.0377073	0.00598658	100.615
146160	15/09/2018--02:38:00	28.19	0	-0.0377073	0.00598658	0.991233
146220	15/09/2018--02:39:00	28.18	0	-0.0377073	0.00598658	0.991233
146280	15/09/2018--02:40:00	28.18	0	-0.0377073	0.00598658	0.991233
146340	15/09/2018--02:41:00	28.2	0	-0.0377073	0.00598658	0.991233
146400	15/09/2018--02:42:00	28.19	0	-0.0377073	0.00598658	100.615
146460	15/09/2018--02:43:00	28.18	0	-0.0532441	-0.00882729	100.615
146520	15/09/2018--02:44:00	28.17	0	-0.0532441	0.00598658	0.991233
146580	15/09/2018--02:45:00	28.18	0	-0.0377073	-0.00882729	0.991233
146640	15/09/2018--02:46:00	28.17	0	-0.0377073	0.00598658	100.615
146700	15/09/2018--02:47:00	28.18	0	-0.0377073	0.00598658	0.991233
146760	15/09/2018--02:48:00	28.18	0	-0.0377073	0.00598658	0.991233
146820	15/09/2018--02:49:00	28.17	0	-0.0532441	-0.00882729	0.991233
146880	15/09/2018--02:50:00	28.17	0	-0.0377073	0.00598658	0.991233
146940	15/09/2018--02:51:00	28.16	0	-0.0532441	0.00598658	100.615
147000	15/09/2018--02:52:00	28.19	0	-0.0532441	0.00598658	0.991233
147060	15/09/2018--02:53:00	28.16	0	-0.0377073	0.00598658	100.615
147120	15/09/2018--02:54:00	28.17	0	-0.0377073	0.00598658	0.991233
147180	15/09/2018--02:55:00	28.17	0	-0.0377073	0.00598658	0.991233
147240	15/09/2018--02:56:00	28.16	0	-0.0377073	0.00598658	0.991233
147300	15/09/2018--02:57:00	28.16	0	-0.0532441	0.00598658	0.991233
147360	15/09/2018--02:58:00	28.16	0	-0.0377073	0.00598658	0.991233
147420	15/09/2018--02:59:00	28.17	0	-0.0377073	0.00598658	0.991233
147480	15/09/2018--03:00:00	28.16	0	-0.0377073	0.00598658	0.991233
147540	15/09/2018--03:01:00	28.16	0	-0.0377073	-0.00882729	0.991233
147600	15/09/2018--03:02:00	28.16	0	-0.0377073	0.00598658	0.991233
147660	15/09/2018--03:03:00	28.16	0	-0.0377073	0.00598658	0.991233
147720	15/09/2018--03:04:00	28.14	0	-0.0377073	0.00598658	0.991233
147780	15/09/2018--03:05:00	28.14	0	-0.0532441	0.00598658	0.991233
147840	15/09/2018--03:06:00	28.16	0	-0.0377073	0.00598658	100.615
147900	15/09/2018--03:07:00	28.14	0	-0.0532441	0.00598658	0.991233
147960	15/09/2018--03:08:00	28.16	0	-0.0377073	-0.00882729	0.991233
148020	15/09/2018--03:09:00	28.16	0	-0.0377073	0.00598658	0.991233
148080	15/09/2018--03:10:00	28.17	0	-0.0377073	0.00598658	0.991233
148140	15/09/2018--03:11:00	28.14	0	-0.0377073	0.00598658	0.991233
148200	15/09/2018--03:12:00	28.15	0	-0.0377073	0.00598658	0.991233
148260	15/09/2018--03:13:00	28.14	0	-0.0377073	0.00598658	0.991233
148320	15/09/2018--03:14:00	28.13	0	-0.0377073	0.00598658	0.991233
148380	15/09/2018--03:15:00	28.15	0	-0.0377073	-0.00882729	0.991233
148440	15/09/2018--03:16:00	28.13	0	-0.0377073	0.00598658	0.991233
148500	15/09/2018--03:17:00	28.14	0	-0.0377073	0.00598658	0.991233
148560	15/09/2018--03:18:00	28.14	0	-0.0377073	0.00598658	0.991233
148620	15/09/2018--03:19:00	28.13	0	-0.0377073	-0.00882729	0.991233
148680	15/09/2018--03:20:00	28.13	0	-0.0532441	0.00598658	0.991233
148740	15/09/2018--03:21:00	28.14	0	-0.0377073	0.00598658	0.991233
148800	15/09/2018--03:22:00	28.13	0	-0.0532441	0.00598658	0.991233
148860	15/09/2018--03:23:00	28.14	0	-0.0377073	0.00598658	0.991233
148920	15/09/2018--03:24:00	28.13	0	-0.0532441	0.00598658	0.991233
148980	15/09/2018--03:25:00	28.14	0	-0.0377073	0.00598658	0.991233
149040	15/09/2018--03:26:00	28.13	0	-0.0377073	0.00598658	100.615
149100	15/09/2018--03:27:00	28.12	0	-0.0377073	0.00598658	0.991233
149160	15/09/2018--03:28:00	28.12	0	-0.0532441	0.00598658	0.991233
149220	15/09/2018--03:29:00	28.13	0	-0.0377073	0.00598658	0.991233
149280	15/09/2018--03:30:00	28.13	0	-0.0377073	0.00598658	0.991233
149340	15/09/2018--03:31:00	28.11	0	-0.0377073	0.00598658	0.991233
149400	15/09/2018--03:32:00	28.11	0	-0.0377073	-0.00882729	0.991233
149460	15/09/2018--03:33:00	28.11	0	-0.0377073	0.00598658	0.991233
149520	15/09/2018--03:34:00	28.11	0	-0.0532441	0.00598658	0.991233
149580	15/09/2018--03:35:00	28.12	0	-0.0377073	0.00598658	0.991233
149640	15/09/2018--03:36:00	28.1	0	-0.0532441	-0.00882729	0.991233
149700	15/09/2018--03:37:00	28.11	0	-0.0377073	0.00598658	100.615
149760	15/09/2018--03:38:00	28.12	0	-0.0377073	0.00598658	0.991233
149820	15/09/2018--03:39:00	28.11	0	-0.0532441	0.00598658	0.991233
149880	15/09/2018--03:40:00	28.11	0	-0.0377073	0.00598658	0.991233
149940	15/09/2018--03:41:00	28.11	0	-0.0377073	0.00598658	0.991233
150000	15/09/2018--03:42:00	28.11	0	-0.0377073	0.00598658	0.991233
150060	15/09/2018--03:43:00	28.1	0	-0.0377073	0.00598658	0.991233
150120	15/09/2018--03:44:00	28.11	0	-0.0377073	-0.00882729	0.991233
150180	15/09/2018--03:45:00	28.1	0	-0.0377073	0.00598658	0.991233
150240	15/09/2018--03:46:00	28.1	0	-0.0377073	0.00598658	0.991233
150300	15/09/2018--03:47:00	28.09	0	-0.0377073	0.00598658	0.991233
150360	15/09/2018--03:48:00	28.09	0	-0.0377073	0.00598658	0.991233
150420	15/09/2018--03:49:00	28.09	0	-0.0377073	0.00598658	0.991233
150480	15/09/2018--03:50:00	28.08	0	-0.0377073	0.00598658	0.991233
150540	15/09/2018--03:51:00	28.1	0	-0.0377073	0.00598658	0.991233
150600	15/09/2018--03:52:00	28.09	0	-0.0377073	-0.00882729	0.991233
150660	15/09/2018--03:53:00	28.1	0	-0.0377073	0.00598658	100.615
150720	15/09/2018--03:54:00	28.09	0	-0.0377073	0.00598658	0.991233
150780	15/09/2018--03:55:00	28.07	0	-0.0377073	0.00598658	0.991233
150840	15/09/2018--03:56:00	28.07	0	-0.0377073	0.00598658	0.991233
150900	15/09/2018--03:57:00	28.07	0	-0.0377073	0.00598658	0.991233
150960	15/09/2018--03:58:00	28.07	0	-0.0377073	0.00598658	0.991233
151020	15/09/2018--03:59:00	28.1	0	-0.0532441	0.00598658	0.991233
151080	15/09/2018--04:00:00	28.06	0	-0.0377073	0.00598658	0.991233
151140	15/09/2018--04:01:00	28.08	0	-0.0377073	0.00598658	0.991233
151200	15/09/2018--04:02:00	28.07	0	-0.0532441	0.00598658	0.991233
151260	15/09/2018--04:03:00	28.07	0	-0.0377073	0.00598658	0.991233
151320	15/09/2018--04:04:00	28.07	0	-0.0377073	0.00598658	0.991233
151380	15/09/2018--04:05:00	28.07	0	-0.0377073	0.00598658	0.991233
151440	15/09/2018--04:06:00	28.06	0	-0.0377073	0.00598658	0.991233
151500	15/09/2018--04:07:00	28.05	0	-0.0377073	0.00598658	0.991233
151560	15/09/2018--04:08:00	28.07	0	-0.0377073	0.00598658	0.991233
151620	15/09/2018--04:09:00	28.06	0	-0.0377073	-0.00882729	100.615
151680	15/09/2018--04:10:00	28.08	0	-0.0532441	0.00598658	0.991233
151740	15/09/2018--04:11:00	28.06	0	-0.0377073	-0.00882729	0.991233
151800	15/09/2018--04:12:00	28.07	0	-0.0377073	0.00598658	0.991233
151860	15/09/2018--04:13:00	28.05	0	-0.0377073	0.00598658	0.991233
151920	15/09/2018--04:14:00	28.04	0	-0.0532441	0.00598658	0.991233
151980	15/09/2018--04:15:00	28.07	0	-0.0377073	0.00598658	0.991233
152040	15/09/2018--04:16:00	28.07	0	-0.0377073	0.00598658	0.991233
152100	15/09/2018--04:17:00	28.05	0	-0.0377073	-0.00882729	100.615
152160	15/09/2018--04:18:00	28.05	0	-0.0377073	0.00598658	0.991233
152220	15/09/2018--04:19:00	28.06	0	-0.0377073	-0.00882729	0.991233
152280	15/09/2018--04:20:00	28.05	0	-0.0377073	0.00598658	0.991233
152340	15/09/2018--04:21:00	28.05	0	-0.0377073	0.00598658	100.615
152400	15/09/2018--04:22:00	28.04	0	-0.0377073	0.00598658	0.991233
152460	15/09/2018--04:23:00	28.06	0	-0.0377073	0.00598658	100.615
152520	15/09/2018--04:24:00	28.05	0	-0.0377073	0.00598658	0.991233
152580	15/09/2018--04:25:00	28.06	0	-0.0377073	-0.00882729	100.615
152640	15/09/2018--04:26:00	28.04	0	-0.0377073	0.00598658	0.991233
152700	15/09/2018--04:27:00	28.04	0	-0.0532441	0.00598658	0.991233
152760	15/09/2018--04:28:00	28.05	0	-0.0377073	0.00598658	0.991233
152820	15/09/2018--04:29:00	28.02	0	-0.0377073	0.00598658	0.991233
152880	15/09/2018--04:30:00	28.04	0	-0.0532441	0.00598658	0.991233
152940	15/09/2018--04:31:00	28.03	0	-0.0377073	0.00598658	0.991233
153000	15/09/2018--04:32:00	28.03	0	-0.0377073	0.00598658	0.991233
153060	15/09/2018--04:33:00	28.04	0	-0.0377073	0.00598658	0.991233
153120	15/09/2018--04:34:00	28.04	0	-0.0377073	0.00598658	0.991233
153180	15/09/2018--04:35:00	28.03	0	-0.0377073	0.00598658	0.991233
153240	15/09/2018--04:36:00	28.03	0	-0.0377073	0.00598658	0.991233
153300	15/09/2018--04:37:00	28.02	0	-0.0377073	0.00598658	0.991233
153360	15/09/2018--04:38:00	28.03	0	-0.0377073	-0.00882729	100.615
153420	15/09/2018--04:39:00	28.03	0	-0.0377073	0.00598658	0.991233
153480	15/09/2018--04:40:00	28.03	0	-0.0377073	0.00598658	0.991233
153540	15/09/2018--04:41:00	28.01	0	-0.0377073	0.00598658	0.991233
153600	15/09/2018--04:42:00	28.03	0	-0.0377073	0.00598658	0.991233
153660	15/09/2018--04:43:00	28.03	0	-0.0377073	0.00598658	0.991233
153720	15/09/2018--04:44:00	28.03	0	-0.0377073	0.00598658	100.615
153780	15/09/2018--04:45:00	28.02	0	-0.0377073	0.00598658	0.991233
153840	15/09/2018--04:46:00	28.03	0	-0.0377073	0.00598658	0.991233
153900	15/09/2018--04:47:00	28.01	0	-0.0377073	0.00598658	0.991233
153960	15/09/2018--04:48:00	28	0	-0.0377073	0.00598658	0.991233
154020	15/09/2018--04:49:00	28.02	0	-0.0377073	0.00598658	0.991233
154080	15/09/2018--04:50:00	28.02	0	-0.0377073	0.00598658	0.991233
154140	15/09/2018--04:51:00	28.02	0	-0.0377073	0.00598658	0.991233
154200	15/09/2018--04:52:00	28.01	0	-0.0377073	0.00598658	0.991233
154260	15/09/2018--04:53:00	27.99	0	-0.0377073	0.00598658	0.991233
154320	15/09/2018--04:54:00	28.01	0	-0.0377073	0.00598658	0.991233
154380	15/09/2018--04:55:00	28	0	-0.0377073	0.00598658	0.991233
154440	15/09/2018--04:56:00	28.02	0	-0.0377073	0.00598658	0.991233
154500	15/09/2018--04:57:00	28	0	-0.0377073	0.00598658	0.991233
154560	15/09/2018--04:58:00	28.01	0	-0.0377073	0.00598658	0.991233
154620	15/09/2018--04:59:00	28.01	0	-0.0377073	0.00598658	0.991233
154680	15/09/2018--05:00:00	28	0	-0.0377073	0.00598658	0.991233
