# Supplementary material for: A randomized cross-over trial investigating differences in 24-h personal air and skin temperatures using wearable sensors between two climatologically contrasting settings
Source: Sci Rep. 2021 Nov 10;11:22020. doi: 10.1038/s41598-021-01180-y (PMC8580978; doi:10.1038/s41598-021-01180-y)
Supplement: Supplementary file 2 — Supplementary Data. [file 41598_2021_1180_MOESM2_ESM.zip › New folder/new/T11_S1new.csv]

Index	Date	Temperature	Activity	X-axis	Y-axis	Z-axis	Marker
58020	18/08/2018--05:00:00	36.18	0	-0.485034	0.418678	0.757944
58080	18/08/2018--05:01:00	36.15	0	-0.485034	0.418678	0.757944
58140	18/08/2018--05:02:00	36.15	0	-0.485034	0.403438	0.757944
58200	18/08/2018--05:03:00	36.13	0	-0.485034	0.418678	0.757944
58260	18/08/2018--05:04:00	36.13	0	-0.485034	0.403438	0.757944
58320	18/08/2018--05:05:00	36.12	0	-0.500245	0.403438	0.757944
58380	18/08/2018--05:06:00	36.12	0	-0.485034	0.403438	0.757944
58440	18/08/2018--05:07:00	36.13	0	-0.485034	0.418678	0.757944
58500	18/08/2018--05:08:00	36.1	0	-0.500245	0.403438	0.743001
58560	18/08/2018--05:09:00	36.09	0	-0.485034	0.418678	0.757944
58620	18/08/2018--05:10:00	36.07	0	-0.485034	0.418678	0.757944
58680	18/08/2018--05:11:00	36.11	9	-0.591515	0.0529198	-0.826004
58740	18/08/2018--05:12:00	36.12	0	-0.576303	0.0529198	-0.826004
58800	18/08/2018--05:13:00	36.06	0	-0.576303	0.0529198	-0.840947
58860	18/08/2018--05:14:00	36.01	0	-0.576303	0.0529198	-0.826004
58920	18/08/2018--05:15:00	35.99	0	-0.576303	0.0529198	-0.840947
58980	18/08/2018--05:16:00	35.96	0	-0.576303	0.0529198	-0.840947
59040	18/08/2018--05:17:00	35.94	0	-0.576303	0.0529198	-0.826004
59100	18/08/2018--05:18:00	35.88	0	-0.576303	0.0529198	-0.826004
59160	18/08/2018--05:19:00	35.85	0	-0.576303	0.0529198	-0.840947
59220	18/08/2018--05:20:00	35.81	0	-0.576303	0.0529198	-0.840947
59280	18/08/2018--05:21:00	35.77	0	-0.576303	0.0529198	-0.826004
59340	18/08/2018--05:22:00	35.75	2	-0.515457	0.0529198	-0.870833
59400	18/08/2018--05:23:00	35.73	0	-0.530669	0.0529198	-0.870833
59460	18/08/2018--05:24:00	35.71	0	-0.515457	0.0529198	-0.870833
59520	18/08/2018--05:25:00	35.71	0	-0.515457	0.0529198	-0.870833
59580	18/08/2018--05:26:00	35.69	0	-0.515457	0.0529198	-0.870833
59640	18/08/2018--05:27:00	35.68	0	-0.515457	0.0529198	-0.870833
59700	18/08/2018--05:28:00	35.68	0	-0.515457	0.0529198	-0.885776
59760	18/08/2018--05:29:00	35.65	0	-0.500245	0.0529198	-0.885776
59820	18/08/2018--05:30:00	35.64	0	-0.515457	0.0529198	-0.870833
59880	18/08/2018--05:31:00	35.65	0	-0.515457	0.0529198	-0.870833
59940	18/08/2018--05:32:00	35.64	0	-0.500245	0.0529198	-0.870833
60000	18/08/2018--05:33:00	35.61	0	-0.515457	0.0529198	-0.870833
60060	18/08/2018--05:34:00	35.63	0	-0.515457	0.0529198	-0.870833
60120	18/08/2018--05:35:00	35.63	0	-0.500245	0.0529198	-0.870833
60180	18/08/2018--05:36:00	35.61	0	-0.515457	0.0529198	-0.885776
60240	18/08/2018--05:37:00	35.6	0	-0.500245	0.0529198	-0.885776
60300	18/08/2018--05:38:00	35.61	0	-0.500245	0.0529198	-0.885776
60360	18/08/2018--05:39:00	35.59	0	-0.500245	0.0529198	-0.885776
60420	18/08/2018--05:40:00	35.59	0	-0.500245	0.0529198	-0.885776
60480	18/08/2018--05:41:00	35.6	0	-0.485034	0.0376798	-0.885776
60540	18/08/2018--05:42:00	35.59	0	-0.485034	0.0376798	-0.885776
60600	18/08/2018--05:43:00	35.58	0	-0.485034	0.0376798	-0.885776
60660	18/08/2018--05:44:00	35.59	0	-0.500245	0.0529198	-0.885776
60720	18/08/2018--05:45:00	35.59	0	-0.500245	0.0529198	-0.900719
60780	18/08/2018--05:46:00	35.59	0	-0.485034	0.0529198	-0.885776
60840	18/08/2018--05:47:00	35.59	0	-0.485034	0.0376798	-0.885776
60900	18/08/2018--05:48:00	35.63	0	0.427657	-0.190919	-0.900719
60960	18/08/2018--05:49:00	35.78	0	0.427657	-0.175679	-0.900719
61020	18/08/2018--05:50:00	35.86	0	0.427657	-0.175679	-0.915662
61080	18/08/2018--05:51:00	35.89	0	0.442869	-0.175679	-0.900719
61140	18/08/2018--05:52:00	35.91	0	0.427657	-0.190919	-0.900719
61200	18/08/2018--05:53:00	35.95	1	-0.0134768	0.129119	-100.532
61260	18/08/2018--05:54:00	36.01	0	-0.0134768	0.144359	-100.532
61320	18/08/2018--05:55:00	36.08	0	-0.0134768	0.144359	-100.532
61380	18/08/2018--05:56:00	36.15	0	-0.0286883	0.144359	-100.532
61440	18/08/2018--05:57:00	36.21	0	-0.0286883	0.129119	-0.990376
61500	18/08/2018--05:58:00	36.25	0	-0.0286883	0.129119	-100.532
61560	18/08/2018--05:59:00	36.3	0	-0.0286883	0.144359	-0.990376
61620	18/08/2018--06:00:00	36.33	0	-0.0286883	0.129119	-0.990376
61680	18/08/2018--06:01:00	36.38	0	-0.0286883	0.144359	-100.532
61740	18/08/2018--06:02:00	36.41	0	-0.0286883	0.144359	-100.532
61800	18/08/2018--06:03:00	36.43	0	-0.0286883	0.129119	-100.532
61860	18/08/2018--06:04:00	36.46	5	0.366811	-0.0994796	-0.945548
61920	18/08/2018--06:05:00	36.46	0	0.366811	-0.0994796	-0.945548
61980	18/08/2018--06:06:00	36.46	0	0.3516	-0.0994796	-0.945548
62040	18/08/2018--06:07:00	36.47	1	0.3516	-0.11472	-0.945548
62100	18/08/2018--06:08:00	36.48	0	0.3516	-0.11472	-0.945548
62160	18/08/2018--06:09:00	36.49	0	0.3516	-0.11472	-0.945548
62220	18/08/2018--06:10:00	36.48	0	0.3516	-0.11472	-0.960491
62280	18/08/2018--06:11:00	36.5	0	0.3516	-0.11472	-0.945548
62340	18/08/2018--06:12:00	36.5	0	0.3516	-0.129959	-0.930605
62400	18/08/2018--06:13:00	36.26	132	-0.196015	0.266279	0.967144
62460	18/08/2018--06:14:00	35.96	2	-0.637149	0.296759	0.698172
62520	18/08/2018--06:15:00	35.88	8	-0.621938	0.220559	0.743001
62580	18/08/2018--06:16:00	35.85	2	-0.606726	0.205319	0.757944
62640	18/08/2018--06:17:00	35.75	176	0.427657	104.352	-0.00414456
62700	18/08/2018--06:18:00	35.55	88	0.138638	101.304	-0.138631
62760	18/08/2018--06:19:00	35.43	164	0.366811	104.352	-0.258174
62820	18/08/2018--06:20:00	35.29	323	-0.165592	0.952076	-0.228288
62880	18/08/2018--06:21:00	35.2	144	-0.0438998	0.967316	-0.168517
62940	18/08/2018--06:22:00	35.18	72	-0.530669	0.403438	0.728058
63000	18/08/2018--06:23:00	35.16	14	0.0777923	0.830156	0.743001
63060	18/08/2018--06:24:00	35.25	21	-0.393765	0.388198	0.832658
63120	18/08/2018--06:25:00	35.21	19	-0.485034	0.418678	0.772887
63180	18/08/2018--06:26:00	35.15	1	-0.697995	0.342478	0.623458
63240	18/08/2018--06:27:00	35.07	2	-0.697995	0.327239	0.608515
63300	18/08/2018--06:28:00	35.05	10	-0.682784	0.327239	0.6384
63360	18/08/2018--06:29:00	35	0	-0.697995	0.327239	0.6384
63420	18/08/2018--06:30:00	34.95	1	-0.697995	0.327239	0.623458
63480	18/08/2018--06:31:00	34.93	9	-0.697995	0.327239	0.623458
63540	18/08/2018--06:32:00	34.87	0	-0.697995	0.327239	0.623458
63600	18/08/2018--06:33:00	34.86	0	-0.697995	0.327239	0.623458
63660	18/08/2018--06:34:00	34.84	0	-0.697995	0.327239	0.608515
63720	18/08/2018--06:35:00	34.78	0	-0.697995	0.327239	0.608515
63780	18/08/2018--06:36:00	34.75	0	-0.697995	0.327239	0.623458
63840	18/08/2018--06:37:00	34.69	0	-0.713207	0.327239	0.608515
63900	18/08/2018--06:38:00	34.68	0	-0.713207	0.311999	0.608515
63960	18/08/2018--06:39:00	34.64	0	-0.713207	0.311999	0.623458
64020	18/08/2018--06:40:00	34.61	0	-0.697995	0.311999	0.623458
64080	18/08/2018--06:41:00	34.58	79	-0.363342	-0.0537598	-0.945548
64140	18/08/2018--06:42:00	34.78	0	-0.408976	-0.0537598	-0.930605
64200	18/08/2018--06:43:00	35.02	0	-0.439399	-0.0385198	-0.915662
64260	18/08/2018--06:44:00	35.19	1	-0.454611	-0.0385198	-0.915662
64320	18/08/2018--06:45:00	35.33	0	-0.469822	-0.0537598	-0.900719
64380	18/08/2018--06:46:00	35.47	0	-0.469822	-0.0537598	-0.900719
64440	18/08/2018--06:47:00	35.57	0	-0.485034	-0.0385198	-0.900719
64500	18/08/2018--06:48:00	35.64	0	-0.485034	-0.0537598	-0.900719
64560	18/08/2018--06:49:00	35.74	0	-0.500245	-0.0537598	-0.885776
64620	18/08/2018--06:50:00	35.8	0	-0.500245	-0.0537598	-0.900719
64680	18/08/2018--06:51:00	35.86	0	-0.500245	-0.0537598	-0.885776
64740	18/08/2018--06:52:00	35.92	0	-0.500245	-0.0537598	-0.885776
64800	18/08/2018--06:53:00	35.97	0	-0.500245	-0.0537598	-0.885776
64860	18/08/2018--06:54:00	36.02	0	-0.500245	-0.0537598	-0.885776
64920	18/08/2018--06:55:00	36.06	0	-0.515457	-0.0537598	-0.885776
64980	18/08/2018--06:56:00	36.12	0	-0.500245	-0.0537598	-0.885776
65040	18/08/2018--06:57:00	36.14	0	-0.515457	-0.0537598	-0.885776
65100	18/08/2018--06:58:00	36.17	0	-0.515457	-0.0537598	-0.885776
65160	18/08/2018--06:59:00	36.22	0	-0.515457	-0.0537598	-0.870833
65220	18/08/2018--07:00:00	36.24	0	-0.515457	-0.0537598	-0.885776
65280	18/08/2018--07:01:00	36.27	0	-0.515457	-0.0537598	-0.885776
65340	18/08/2018--07:02:00	36.3	0	-0.515457	-0.0537598	-0.885776
65400	18/08/2018--07:03:00	36.32	0	-0.515457	-0.0537598	-0.885776
65460	18/08/2018--07:04:00	36.36	0	-0.515457	-0.0537598	-0.870833
65520	18/08/2018--07:05:00	36.37	0	-0.515457	-0.0537598	-0.870833
65580	18/08/2018--07:06:00	36.4	0	-0.515457	-0.0537598	-0.885776
65640	18/08/2018--07:07:00	36.43	0	-0.530669	-0.0537598	-0.870833
65700	18/08/2018--07:08:00	36.46	0	-0.530669	-0.0537598	-0.870833
65760	18/08/2018--07:09:00	36.46	0	-0.530669	-0.0537598	-0.85589
65820	18/08/2018--07:10:00	36.51	0	-0.530669	-0.0537598	-0.85589
65880	18/08/2018--07:11:00	36.52	0	-0.530669	-0.0537598	-0.85589
65940	18/08/2018--07:12:00	36.54	0	-0.54588	-0.0689997	-0.870833
66000	18/08/2018--07:13:00	36.57	0	-0.54588	-0.0689997	-0.85589
66060	18/08/2018--07:14:00	36.59	0	-0.54588	-0.0689997	-0.85589
66120	18/08/2018--07:15:00	36.58	0	-0.54588	-0.0537598	-0.85589
66180	18/08/2018--07:16:00	36.59	0	-0.54588	-0.0689997	-0.85589
66240	18/08/2018--07:17:00	36.63	0	-0.54588	-0.0537598	-0.85589
66300	18/08/2018--07:18:00	36.63	0	-0.54588	-0.0537598	-0.85589
66360	18/08/2018--07:19:00	36.63	0	-0.561092	-0.0537598	-0.85589
66420	18/08/2018--07:20:00	36.64	0	-0.561092	-0.0537598	-0.85589
66480	18/08/2018--07:21:00	36.64	0	-0.54588	-0.0689997	-0.840947
66540	18/08/2018--07:22:00	36.66	0	-0.561092	-0.0537598	-0.85589
66600	18/08/2018--07:23:00	36.66	0	-0.561092	-0.0537598	-0.85589
66660	18/08/2018--07:24:00	36.66	0	-0.561092	-0.0537598	-0.840947
66720	18/08/2018--07:25:00	36.65	0	-0.561092	-0.0689997	-0.85589
66780	18/08/2018--07:26:00	36.65	0	-0.561092	-0.0689997	-0.840947
66840	18/08/2018--07:27:00	36.63	0	-0.576303	-0.0689997	-0.840947
66900	18/08/2018--07:28:00	36.62	0	0.290754	-0.0842396	-0.960491
66960	18/08/2018--07:29:00	36.53	0	0.275542	-0.0842396	-0.975434
67020	18/08/2018--07:30:00	36.52	0	0.290754	-0.0842396	-0.960491
67080	18/08/2018--07:31:00	36.58	0	0.0321578	0.0376798	-100.532
67140	18/08/2018--07:32:00	36.61	0	0.0321578	0.0376798	-100.532
67200	18/08/2018--07:33:00	36.64	0	0.0321578	0.0376798	-100.532
67260	18/08/2018--07:34:00	36.63	11	-0.393765	0.769197	-0.317946
67320	18/08/2018--07:35:00	36.45	149	0.321177	0.936836	-0.138631
67380	18/08/2018--07:36:00	36.04	52	-0.485034	0.845396	-0.093802
67440	18/08/2018--07:37:00	35.69	17	-0.272073	0.00719995	-0.975434
67500	18/08/2018--07:38:00	35.5	19	0.138638	-0.0385198	-100.532
67560	18/08/2018--07:39:00	35.48	4	0.214696	0.0224399	-0.990376
67620	18/08/2018--07:40:00	35.53	0	0.214696	0.0224399	-0.990376
67680	18/08/2018--07:41:00	35.63	0	0.427657	-0.00803998	-0.915662
67740	18/08/2018--07:42:00	35.69	94	0.199484	0.982556	-0.153574
67800	18/08/2018--07:43:00	35.62	173	0.0473693	0.997796	0.0406842
67860	18/08/2018--07:44:00	35.45	324	-0.439399	0.860636	0.219999
67920	18/08/2018--07:45:00	35.3	258	-0.0134768	0.906356	-0.39266
67980	18/08/2018--07:46:00	35.14	170	0.0930038	0.921596	-0.407603
68040	18/08/2018--07:47:00	35.09	121	0.199484	0.936836	0.17517
68100	18/08/2018--07:48:00	35.02	21	0.108215	0.952076	-0.317946
68160	18/08/2018--07:49:00	35.01	201	0.366811	0.921596	-0.168517
68220	18/08/2018--07:50:00	35.05	316	-0.774053	0.708237	-0.422546
68280	18/08/2018--07:51:00	34.98	171	0.169061	0.799676	-0.601861
68340	18/08/2018--07:52:00	34.8	123	-0.515457	0.784436	-0.317946
68400	18/08/2018--07:53:00	34.67	138	-0.530669	0.814916	-0.0489733
68460	18/08/2018--07:54:00	34.65	260	-0.0134768	0.967316	-0.138631
68520	18/08/2018--07:55:00	34.66	332	-0.0895344	0.952076	-0.153574
68580	18/08/2018--07:56:00	34.57	41	-0.576303	0.769197	0.115399
68640	18/08/2018--07:57:00	34.52	145	0.108215	0.982556	-0.00414456
68700	18/08/2018--07:58:00	34.54	243	-0.728418	0.616797	-0.123688
68760	18/08/2018--07:59:00	34.5	240	0.290754	143.975	-0.228288
68820	18/08/2018--08:00:00	34.58	339	-0.74363	0.616797	-0.377717
68880	18/08/2018--08:01:00	34.5	233	0.260331	0.860636	-0.482318
68940	18/08/2018--08:02:00	34.38	201	-0.667572	0.738717	-0.108745
69000	18/08/2018--08:03:00	34.2	133	0.15385	0.891116	-0.482318
69060	18/08/2018--08:04:00	34.17	4	0.184273	0.891116	-0.437489
69120	18/08/2018--08:05:00	34.17	128	0.108215	113.495	-0.303003
69180	18/08/2018--08:06:00	34.19	128	-0.682784	0.708237	0.0406842
69240	18/08/2018--08:07:00	34.11	0	-0.34813	0.906356	-0.138631
69300	18/08/2018--08:08:00	34	0	-0.363342	0.906356	-0.153574
69360	18/08/2018--08:09:00	33.9	2	-0.682784	0.708237	-0.0489733
69420	18/08/2018--08:10:00	33.84	0	-0.667572	0.723477	-0.108745
69480	18/08/2018--08:11:00	33.81	0	-0.697995	0.677757	-0.0340304
69540	18/08/2018--08:12:00	33.79	0	-0.332919	0.921596	0.0257413
69600	18/08/2018--08:13:00	33.77	172	-0.561092	0.799676	-0.093802
69660	18/08/2018--08:14:00	33.81	89	0.15385	0.997796	-0.183459
69720	18/08/2018--08:15:00	33.86	142	-0.637149	0.753957	-0.0190875
69780	18/08/2018--08:16:00	33.88	342	0.184273	0.921596	-0.317946
69840	18/08/2018--08:17:00	33.9	1165	0.305965	151.595	-0.661633
69900	18/08/2018--08:18:00	34.06	1478	0.169061	0.647277	-0.213345
69960	18/08/2018--08:19:00	34	1380	0.199484	0.769197	0.0107983
70020	18/08/2018--08:20:00	33.96	1259	0.0473693	113.495	-0.228288
70080	18/08/2018--08:21:00	33.95	1360	-0.119957	0.494878	-0.28806
70140	18/08/2018--08:22:00	34.07	1392	0.0473693	0.769197	-0.303003
70200	18/08/2018--08:23:00	34.14	1367	0.336388	177.503	-0.64669
70260	18/08/2018--08:24:00	34.12	318	0.382023	0.906356	-0.258174
70320	18/08/2018--08:25:00	34.21	676	0.0321578	0.799676	-0.407603
70380	18/08/2018--08:26:00	34.23	1425	0.169061	0.433918	-0.168517
70440	18/08/2018--08:27:00	34.25	1455	-0.180804	116.543	-0.198402
70500	18/08/2018--08:28:00	34.21	1298	0.260331	113.495	-0.228288
70560	18/08/2018--08:29:00	34.22	1452	0.382023	116.543	-0.362774
70620	18/08/2018--08:30:00	34.26	1452	0.229908	136.355	-0.0639162
70680	18/08/2018--08:31:00	34.27	1181	0.0625808	0.784436	-0.273117
70740	18/08/2018--08:32:00	34.08	1393	0.473292	0.738717	-0.183459
70800	18/08/2018--08:33:00	34.01	1452	-0.104746	0.952076	-0.153574
70860	18/08/2018--08:34:00	34.13	1237	0.00173472	0.555838	-0.243231
70920	18/08/2018--08:35:00	34.18	1340	0.0777923	0.632037	-0.213345
70980	18/08/2018--08:36:00	34.21	1046	-0.165592	0.723477	-0.168517
71040	18/08/2018--08:37:00	34.27	896	-0.165592	0.769197	-0.28806
71100	18/08/2018--08:38:00	34.19	56	-0.515457	0.830156	-0.00414456
71160	18/08/2018--08:39:00	34.02	4	-0.211227	0.936836	-0.153574
71220	18/08/2018--08:40:00	33.94	66	-0.469822	0.860636	-0.00414456
71280	18/08/2018--08:41:00	33.92	0	-0.469822	0.860636	-0.00414456
71340	18/08/2018--08:42:00	33.87	2	-0.469822	0.860636	-0.00414456
71400	18/08/2018--08:43:00	33.8	0	-0.485034	0.860636	-0.00414456
71460	18/08/2018--08:44:00	33.74	0	-0.485034	0.860636	0.0107983
71520	18/08/2018--08:45:00	33.66	0	-0.485034	0.845396	0.0406842
71580	18/08/2018--08:46:00	33.62	0	-0.469822	0.860636	0.0406842
71640	18/08/2018--08:47:00	33.61	0	-0.469822	0.860636	-0.0489733
71700	18/08/2018--08:48:00	33.61	0	-0.485034	0.860636	-0.0639162
71760	18/08/2018--08:49:00	33.72	1073	0.214696	0.891116	-0.198402
71820	18/08/2018--08:50:00	33.79	1380	0.579773	128.735	-0.108745
71880	18/08/2018--08:51:00	33.87	983	0.199484	0.921596	-0.39266
71940	18/08/2018--08:52:00	33.92	1076	0.214696	0.784436	-0.138631
72000	18/08/2018--08:53:00	33.94	1311	-0.332919	169.883	0.0855129
72060	18/08/2018--08:54:00	33.96	1366	0.260331	154.643	-0.273117
72120	18/08/2018--08:55:00	33.95	1452	0.138638	0.921596	-0.482318
72180	18/08/2018--08:56:00	34	1432	0.290754	125.687	-0.198402
72240	18/08/2018--08:57:00	34.17	1152	-0.211227	127.211	-0.093802
72300	18/08/2018--08:58:00	34.17	1392	-0.34813	116.543	-0.0190875
72360	18/08/2018--08:59:00	34.18	1553	0.00173472	0.342478	-0.228288
72420	18/08/2018--09:00:00	34.21	1508	0.0625808	0.311999	-0.213345
72480	18/08/2018--09:01:00	34.27	1360	0.169061	0.540598	-0.093802
72540	18/08/2018--09:02:00	34.5	1463	0.397234	125.687	-0.093802
72600	18/08/2018--09:03:00	34.68	1408	0.382023	0.891116	-0.0639162
72660	18/08/2018--09:04:00	34.75	1361	-0.0134768	0.555838	-0.243231
72720	18/08/2018--09:05:00	34.77	1490	0.108215	0.708237	-0.138631
72780	18/08/2018--09:06:00	34.77	1547	0.245119	148.547	-0.586918
72840	18/08/2018--09:07:00	34.78	1514	-0.0743229	148.547	-0.362774
72900	18/08/2018--09:08:00	34.83	1512	0.473292	0.784436	0.0107983
72960	18/08/2018--09:09:00	34.92	976	0.290754	0.692997	-0.093802
73020	18/08/2018--09:10:00	34.93	1495	-0.165592	130.259	-0.198402
73080	18/08/2018--09:11:00	34.95	1535	0.488503	128.735	-0.303003
73140	18/08/2018--09:12:00	34.96	1525	0.549349	122.639	-0.093802
73200	18/08/2018--09:13:00	35.07	1518	0.138638	0.494878	-0.0489733
73260	18/08/2018--09:14:00	35.05	1534	-0.196015	145.499	-0.138631
73320	18/08/2018--09:15:00	35.03	1581	0.305965	134.831	-0.377717
73380	18/08/2018--09:16:00	35.01	1523	0.229908	136.355	-0.332889
73440	18/08/2018--09:17:00	34.99	1438	0.108215	0.997796	-0.258174
73500	18/08/2018--09:18:00	35.08	21	-0.0286883	0.906356	-0.198402
73560	18/08/2018--09:19:00	35.14	1440	0.123427	0.540598	-0.153574
73620	18/08/2018--09:20:00	35.13	1526	-0.165592	0.921596	-0.198402
73680	18/08/2018--09:21:00	35.05	1058	-0.0286883	0.190079	-0.153574
73740	18/08/2018--09:22:00	34.98	1546	-0.0895344	0.190079	-0.213345
73800	18/08/2018--09:23:00	34.97	1456	-0.0134768	0.753957	-0.377717
73860	18/08/2018--09:24:00	35.1	1233	0.15385	101.304	-0.198402
73920	18/08/2018--09:25:00	35.11	244	0.336388	0.952076	-0.213345
73980	18/08/2018--09:26:00	35.02	14	-0.469822	0.860636	-0.0639162
74040	18/08/2018--09:27:00	34.89	118	0.442869	0.921596	-0.0788591
74100	18/08/2018--09:28:00	35.03	19	-0.317707	0.906356	-0.108745
74160	18/08/2018--09:29:00	34.89	50	0.366811	0.921596	-0.243231
74220	18/08/2018--09:30:00	34.84	63	0.290754	0.891116	-0.407603
74280	18/08/2018--09:31:00	34.94	0	0.321177	0.875876	-0.407603
74340	18/08/2018--09:32:00	35.06	122	0.214696	0.936836	-0.303003
74400	18/08/2018--09:33:00	35.13	261	0.199484	0.936836	-0.258174
74460	18/08/2018--09:34:00	35.07	30	0.123427	0.921596	-0.437489
74520	18/08/2018--09:35:00	35.03	261	0.229908	0.891116	-0.452432
74580	18/08/2018--09:36:00	34.93	196	-0.530669	0.814916	-0.0190875
74640	18/08/2018--09:37:00	34.75	0	-0.561092	0.784436	0.0257413
74700	18/08/2018--09:38:00	34.65	65	0.138638	0.875876	0.219999
74760	18/08/2018--09:39:00	34.67	349	0.214696	0.830156	-0.258174
74820	18/08/2018--09:40:00	34.74	84	-0.0591114	0.967316	-0.28806
74880	18/08/2018--09:41:00	34.58	1	-0.439399	0.875876	-0.0340304
74940	18/08/2018--09:42:00	34.5	42	0.336388	0.921596	-0.317946
75000	18/08/2018--09:43:00	34.54	348	0.321177	0.952076	-0.198402
75060	18/08/2018--09:44:00	34.64	298	-0.302496	104.352	-0.452432
75120	18/08/2018--09:45:00	34.59	160	0.290754	0.921596	-0.347831
75180	18/08/2018--09:46:00	34.66	224	0.473292	110.448	-0.273117
75240	18/08/2018--09:47:00	34.6	168	0.290754	0.418678	-0.108745
75300	18/08/2018--09:48:00	34.5	197	-0.408976	0.830156	-0.347831
75360	18/08/2018--09:49:00	34.31	0	0.199484	0.997796	-0.00414456
75420	18/08/2018--09:50:00	34.32	292	-0.789264	0.388198	0.743001
75480	18/08/2018--09:51:00	34.33	332	-0.272073	128.735	-0.138631
75540	18/08/2018--09:52:00	34.32	256	0.305965	0.906356	-0.377717
75600	18/08/2018--09:53:00	34.27	209	0.3516	0.875876	-0.39266
75660	18/08/2018--09:54:00	34.25	272	0.00173472	0.936836	0.324599
75720	18/08/2018--09:55:00	34.28	77	-0.272073	0.982556	-0.153574
75780	18/08/2018--09:56:00	34.22	152	0.184273	104.352	-0.0340304
75840	18/08/2018--09:57:00	34.3	218	-101.744	0.0376798	0.115399
75900	18/08/2018--09:58:00	34.23	320	-100.223	-0.0994796	0.190113
75960	18/08/2018--09:59:00	34.06	46	-0.196015	0.982556	-0.0788591
76020	18/08/2018--10:00:00	33.73	30	0.108215	0.952076	-0.28806
76080	18/08/2018--10:01:00	33.55	32	-0.393765	0.997796	-0.0788591
76140	18/08/2018--10:02:00	33.6	15	-0.74363	0.708237	0.0855129
76200	18/08/2018--10:03:00	33.65	31	-0.226438	0.952076	-0.0489733
76260	18/08/2018--10:04:00	33.83	26	-0.0591114	104.352	-0.108745
76320	18/08/2018--10:05:00	33.62	22	-0.226438	0.952076	-0.228288
76380	18/08/2018--10:06:00	33.68	126	0.0321578	0.982556	-0.198402
76440	18/08/2018--10:07:00	33.64	203	0.138638	0.921596	-0.00414456
76500	18/08/2018--10:08:00	33.6	17	0.184273	0.936836	-0.332889
76560	18/08/2018--10:09:00	33.46	47	-0.180804	0.936836	-0.258174
76620	18/08/2018--10:10:00	33.57	3	0.00173472	0.967316	-0.123688
76680	18/08/2018--10:11:00	33.62	12	0.0625808	101.304	-0.258174
76740	18/08/2018--10:12:00	33.66	33	-0.15038	115.019	-0.243231
76800	18/08/2018--10:13:00	33.64	85	-0.576303	0.769197	-0.0639162
76860	18/08/2018--10:14:00	33.54	17	-0.500245	0.845396	-0.108745
76920	18/08/2018--10:15:00	33.39	107	0.260331	102.828	-0.198402
76980	18/08/2018--10:16:00	33.46	103	0.260331	0.860636	-0.452432
77040	18/08/2018--10:17:00	33.58	101	0.229908	0.967316	-0.0489733
77100	18/08/2018--10:18:00	33.65	160	0.260331	0.952076	-0.362774
77160	18/08/2018--10:19:00	33.59	163	0.214696	0.982556	-0.138631
77220	18/08/2018--10:20:00	33.6	284	0.290754	0.982556	-0.258174
77280	18/08/2018--10:21:00	33.58	300	0.427657	0.967316	-0.213345
77340	18/08/2018--10:22:00	33.66	296	0.3516	0.967316	-0.093802
77400	18/08/2018--10:23:00	33.79	187	-0.0591114	0.982556	-0.138631
77460	18/08/2018--10:24:00	33.88	262	0.245119	0.997796	-0.093802
77520	18/08/2018--10:25:00	34	253	0.245119	0.952076	-0.138631
77580	18/08/2018--10:26:00	34.07	346	0.199484	0.997796	-0.183459
77640	18/08/2018--10:27:00	34.16	187	0.169061	0.952076	-0.332889
77700	18/08/2018--10:28:00	34.2	384	0.427657	147.023	-0.108745
77760	18/08/2018--10:29:00	34.18	144	-0.0134768	0.952076	-0.303003
77820	18/08/2018--10:30:00	34.18	36	-0.0286883	0.921596	-0.28806
77880	18/08/2018--10:31:00	34.19	47	0.15385	0.997796	-0.0489733
77940	18/08/2018--10:32:00	34.22	290	0.199484	101.304	0.160227
78000	18/08/2018--10:33:00	34.29	162	0.15385	0.921596	-0.138631
78060	18/08/2018--10:34:00	34.38	253	0.290754	0.982556	-0.00414456
78120	18/08/2018--10:35:00	34.44	49	0.15385	0.814916	-0.0639162
78180	18/08/2018--10:36:00	34.53	191	0.305965	0.952076	-0.183459
78240	18/08/2018--10:37:00	34.58	138	0.3516	0.936836	-0.228288
78300	18/08/2018--10:38:00	34.59	115	0.260331	0.936836	-0.28806
78360	18/08/2018--10:39:00	34.52	204	0.0169462	0.997796	-0.123688
78420	18/08/2018--10:40:00	34.49	553	0.229908	0.799676	-0.123688
78480	18/08/2018--10:41:00	34.58	326	-0.0286883	0.921596	-0.258174
78540	18/08/2018--10:42:00	34.53	147	-0.561092	0.814916	0.07057
78600	18/08/2018--10:43:00	34.5	281	-0.135169	0.845396	-0.28806
78660	18/08/2018--10:44:00	34.51	268	-0.94138	0.190079	0.190113
78720	18/08/2018--10:45:00	34.43	134	0.229908	0.860636	0.07057
78780	18/08/2018--10:46:00	34.46	111	0.108215	0.982556	-0.228288
78840	18/08/2018--10:47:00	34.49	112	0.169061	0.952076	-0.258174
78900	18/08/2018--10:48:00	34.55	172	-0.0286883	0.982556	-0.228288
78960	18/08/2018--10:49:00	34.51	6	-0.119957	0.967316	-0.123688
79020	18/08/2018--10:50:00	34.5	318	-0.0134768	0.967316	-0.0190875
79080	18/08/2018--10:51:00	34.51	310	0.0169462	0.997796	-0.183459
79140	18/08/2018--10:52:00	34.5	55	-0.287284	0.967316	0.0855129
79200	18/08/2018--10:53:00	34.45	11	0.473292	0.891116	-0.228288
79260	18/08/2018--10:54:00	34.46	137	0.00173472	108.924	0.294714
79320	18/08/2018--10:55:00	34.55	380	-0.469822	0.860636	0.0107983
79380	18/08/2018--10:56:00	34.61	0	-0.561092	0.799676	0.0556271
79440	18/08/2018--10:57:00	34.55	0	-0.621938	0.753957	0.0257413
79500	18/08/2018--10:58:00	34.57	0	-0.621938	0.738717	0.130342
79560	18/08/2018--10:59:00	34.56	0	-0.576303	0.799676	-0.00414456
79620	18/08/2018--11:00:00	34.62	2	-0.576303	0.784436	-0.0340304
79680	18/08/2018--11:01:00	34.67	0	-0.606726	0.753957	0.0855129
79740	18/08/2018--11:02:00	34.73	283	-0.0438998	0.936836	-0.28806
79800	18/08/2018--11:03:00	34.75	81	0.138638	0.997796	-0.093802
79860	18/08/2018--11:04:00	34.66	121	-0.621938	0.723477	-0.183459
79920	18/08/2018--11:05:00	34.72	227	0.321177	125.687	-0.183459
79980	18/08/2018--11:06:00	34.79	240	0.260331	0.891116	-0.198402
80040	18/08/2018--11:07:00	34.8	247	0.15385	102.828	0.0257413
80100	18/08/2018--11:08:00	34.66	318	0.290754	0.967316	-0.183459
80160	18/08/2018--11:09:00	34.67	218	0.169061	0.952076	-0.273117
80220	18/08/2018--11:10:00	34.66	99	0.138638	0.921596	-0.347831
80280	18/08/2018--11:11:00	34.67	212	0.0625808	0.997796	-0.0489733
80340	18/08/2018--11:12:00	34.73	188	0.138638	0.814916	0.07057
80400	18/08/2018--11:13:00	34.75	177	0.123427	121.115	-0.317946
80460	18/08/2018--11:14:00	34.79	198	0.138638	0.997796	-0.273117
80520	18/08/2018--11:15:00	34.75	136	0.427657	0.860636	-0.123688
80580	18/08/2018--11:16:00	34.77	225	0.260331	0.906356	0.309656
80640	18/08/2018--11:17:00	34.93	201	-0.196015	0.982556	-0.0788591
80700	18/08/2018--11:18:00	34.92	111	-0.119957	0.982556	-0.093802
80760	18/08/2018--11:19:00	34.82	1	-0.104746	0.967316	-0.0639162
80820	18/08/2018--11:20:00	34.7	269	-0.196015	0.967316	-0.093802
80880	18/08/2018--11:21:00	34.65	198	0.3516	0.906356	0.100456
80940	18/08/2018--11:22:00	34.69	129	-0.135169	0.952076	-0.258174
81000	18/08/2018--11:23:00	34.68	39	0.245119	0.997796	-0.213345
81060	18/08/2018--11:24:00	34.7	4	-0.256861	0.921596	-0.213345
81120	18/08/2018--11:25:00	34.66	2	0.138638	0.997796	0.0257413
81180	18/08/2018--11:26:00	34.65	19	-0.272073	0.952076	-0.123688
81240	18/08/2018--11:27:00	34.63	0	-0.24165	0.952076	-0.138631
81300	18/08/2018--11:28:00	34.57	0	-0.0134768	0.997796	-0.0489733
81360	18/08/2018--11:29:00	34.52	2	-0.119957	0.982556	-0.0788591
81420	18/08/2018--11:30:00	34.49	0	-0.15038	0.952076	-0.168517
81480	18/08/2018--11:31:00	34.49	0	0.108215	0.967316	-0.108745
81540	18/08/2018--11:32:00	34.49	0	-0.211227	0.997796	-0.108745
81600	18/08/2018--11:33:00	34.58	129	0.290754	0.921596	-0.228288
81660	18/08/2018--11:34:00	34.71	140	0.3516	0.952076	-0.00414456
81720	18/08/2018--11:35:00	34.8	196	0.305965	0.967316	-0.153574
81780	18/08/2018--11:36:00	34.83	47	-0.591515	0.769197	0.0556271
81840	18/08/2018--11:37:00	34.8	184	0.321177	0.967316	0.0556271
81900	18/08/2018--11:38:00	34.9	208	0.15385	0.952076	-0.093802
81960	18/08/2018--11:39:00	34.93	92	0.0321578	0.982556	-0.198402
82020	18/08/2018--11:40:00	34.98	330	0.214696	0.845396	0.160227
82080	18/08/2018--11:41:00	35.07	260	-0.135169	0.982556	-0.138631
82140	18/08/2018--11:42:00	35.02	0	-0.211227	0.952076	-0.168517
82200	18/08/2018--11:43:00	34.95	0	-0.317707	0.936836	-0.0639162
82260	18/08/2018--11:44:00	34.9	340	0.3516	0.952076	-0.093802
82320	18/08/2018--11:45:00	34.89	329	0.382023	0.921596	-0.093802
82380	18/08/2018--11:46:00	34.95	301	0.0473693	0.891116	0.0257413
82440	18/08/2018--11:47:00	34.97	697	-0.135169	0.830156	-0.347831
82500	18/08/2018--11:48:00	35.02	216	0.108215	0.784436	0.0257413
82560	18/08/2018--11:49:00	34.89	220	-0.0438998	0.875876	-0.362774
82620	18/08/2018--11:50:00	34.75	269	-0.85011	0.449158	0.205056
82680	18/08/2018--11:51:00	34.74	0	-0.774053	0.586317	0.160227
82740	18/08/2018--11:52:00	34.68	200	0.184273	0.891116	-0.467375
82800	18/08/2018--11:53:00	34.51	2	-0.0134768	0.845396	-0.542089
82860	18/08/2018--11:54:00	34.4	0	-0.0286883	0.830156	-0.557032
82920	18/08/2018--11:55:00	34.56	270	0.321177	0.982556	-0.0340304
82980	18/08/2018--11:56:00	34.71	266	0.199484	128.735	-0.243231
83040	18/08/2018--11:57:00	34.77	205	-0.272073	0.967316	-0.138631
83100	18/08/2018--11:58:00	34.77	13	0.15385	0.952076	-0.28806
83160	18/08/2018--11:59:00	34.75	0	0.0930038	0.997796	-0.0788591
83220	18/08/2018--12:00:00	34.71	8	-0.378553	0.891116	-0.228288
83280	18/08/2018--12:01:00	34.66	71	0.245119	0.769197	0.0406842
83340	18/08/2018--12:02:00	34.73	295	0.245119	0.875876	0.205056
83400	18/08/2018--12:03:00	34.83	170	-0.0743229	0.997796	-0.00414456
83460	18/08/2018--12:04:00	34.85	23	0.427657	0.906356	-0.243231
83520	18/08/2018--12:05:00	34.82	29	-0.363342	0.921596	-0.123688
83580	18/08/2018--12:06:00	34.79	0	-0.408976	0.891116	-0.0788591
83640	18/08/2018--12:07:00	34.76	16	-0.302496	0.936836	-0.0788591
83700	18/08/2018--12:08:00	34.74	0	-0.0134768	0.921596	-0.407603
83760	18/08/2018--12:09:00	34.77	54	0.123427	0.967316	-0.258174
83820	18/08/2018--12:10:00	34.69	19	0.260331	0.982556	0.0257413
83880	18/08/2018--12:11:00	34.73	0	0.336388	0.967316	-0.0788591
83940	18/08/2018--12:12:00	34.8	0	0.321177	0.936836	-0.228288
84000	18/08/2018--12:13:00	34.9	0	0.305965	0.936836	-0.213345
84060	18/08/2018--12:14:00	35	0	0.138638	0.906356	-0.39266
84120	18/08/2018--12:15:00	35.06	0	0.0930038	0.906356	-0.437489
84180	18/08/2018--12:16:00	35.13	0	0.0777923	0.921596	-0.422546
84240	18/08/2018--12:17:00	35.2	0	0.0777923	0.906356	-0.437489
84300	18/08/2018--12:18:00	35.27	0	0.0473693	0.906356	-0.437489
84360	18/08/2018--12:19:00	35.38	409	0.229908	0.982556	0.100456
84420	18/08/2018--12:20:00	35.42	367	-0.363342	0.921596	-0.093802
84480	18/08/2018--12:21:00	35.33	299	-0.378553	0.906356	-0.0788591
84540	18/08/2018--12:22:00	35.27	291	-0.0286883	0.997796	-0.183459
84600	18/08/2018--12:23:00	35.26	580	0.229908	104.352	-0.108745
84660	18/08/2018--12:24:00	35.2	265	-0.24165	0.952076	-0.28806
84720	18/08/2018--12:25:00	35.13	189	-0.424188	0.875876	-0.273117
84780	18/08/2018--12:26:00	35.04	13	-0.34813	0.921596	-0.168517
84840	18/08/2018--12:27:00	34.96	50	-0.317707	0.875876	0.339542
84900	18/08/2018--12:28:00	34.87	6	-0.363342	0.967316	-0.183459
84960	18/08/2018--12:29:00	34.84	82	-0.15038	0.967316	-0.198402
85020	18/08/2018--12:30:00	34.82	137	0.15385	0.860636	-0.228288
85080	18/08/2018--12:31:00	34.85	307	-0.332919	0.921596	-0.28806
85140	18/08/2018--12:32:00	34.72	126	0.00173472	0.952076	-0.377717
85200	18/08/2018--12:33:00	34.74	120	-0.606726	0.753957	0.0556271
85260	18/08/2018--12:34:00	34.83	251	0.123427	0.891116	0.0556271
85320	18/08/2018--12:35:00	34.89	94	0.305965	0.997796	-0.00414456
85380	18/08/2018--12:36:00	34.84	2	0.412446	0.936836	0.115399
85440	18/08/2018--12:37:00	34.93	542	0.321177	0.906356	-0.347831
85500	18/08/2018--12:38:00	34.95	0	0.442869	0.814916	-0.437489
85560	18/08/2018--12:39:00	34.89	0	-0.180804	0.769197	-0.601861
85620	18/08/2018--12:40:00	34.84	22	0.442869	0.769197	0.369428
85680	18/08/2018--12:41:00	34.92	5	0.412446	0.845396	0.354485
85740	18/08/2018--12:42:00	35.02	166	0.184273	0.982556	-0.198402
85800	18/08/2018--12:43:00	35.08	91	-0.119957	0.967316	-0.168517
85860	18/08/2018--12:44:00	35.05	3	-0.363342	0.906356	-0.153574
85920	18/08/2018--12:45:00	34.93	28	-0.0134768	0.830156	-0.571975
85980	18/08/2018--12:46:00	34.84	0	-0.0591114	0.784436	-0.631747
86040	18/08/2018--12:47:00	34.84	6	0.397234	0.906356	0.160227
86100	18/08/2018--12:48:00	34.84	5	-0.15038	0.814916	-0.557032
86160	18/08/2018--12:49:00	34.93	427	0.275542	134.831	-0.0489733
86220	18/08/2018--12:50:00	34.93	185	-0.15038	0.936836	-0.258174
86280	18/08/2018--12:51:00	34.94	0	-0.287284	0.906356	-0.228288
86340	18/08/2018--12:52:00	34.95	275	0.0473693	111.972	-0.138631
86400	18/08/2018--12:53:00	34.91	439	0.0321578	0.982556	-0.108745
86460	18/08/2018--12:54:00	34.93	291	0.336388	0.921596	-0.317946
86520	18/08/2018--12:55:00	34.96	5	0.214696	0.982556	-0.243231
86580	18/08/2018--12:56:00	35.1	44	0.442869	0.891116	-0.228288
86640	18/08/2018--12:57:00	35.22	0	0.3516	0.921596	-0.243231
86700	18/08/2018--12:58:00	35.38	0	0.397234	0.906356	-0.258174
86760	18/08/2018--12:59:00	35.46	0	0.275542	0.936836	-0.273117
86820	18/08/2018--13:00:00	35.54	259	0.305965	0.936836	-0.228288
86880	18/08/2018--13:01:00	35.52	211	-0.393765	0.906356	-0.0788591
86940	18/08/2018--13:02:00	35.44	4	0.0169462	0.997796	-0.0340304
87000	18/08/2018--13:03:00	35.45	0	-0.378553	0.921596	-0.138631
87060	18/08/2018--13:04:00	35.51	35	-0.667572	0.708237	-0.108745
87120	18/08/2018--13:05:00	35.77	5	-0.591515	0.784436	-0.0340304
87180	18/08/2018--13:06:00	35.8	1	-0.561092	0.769197	-0.213345
87240	18/08/2018--13:07:00	35.88	66	0.108215	0.875876	-0.0489733
87300	18/08/2018--13:08:00	35.86	28	0.199484	0.967316	-0.168517
87360	18/08/2018--13:09:00	35.77	101	-0.135169	0.967316	-0.00414456
87420	18/08/2018--13:10:00	35.73	555	0.3516	0.921596	-0.198402
87480	18/08/2018--13:11:00	35.62	100	-0.226438	0.906356	-0.317946
87540	18/08/2018--13:12:00	35.42	132	-0.804476	0.571077	-0.0190875
87600	18/08/2018--13:13:00	35.32	270	-0.439399	0.875876	0.0556271
87660	18/08/2018--13:14:00	35.29	297	0.245119	0.982556	-0.0489733
87720	18/08/2018--13:15:00	35.34	339	0.397234	0.906356	-0.258174
87780	18/08/2018--13:16:00	35.4	0	0.382023	0.921596	-0.213345
87840	18/08/2018--13:17:00	35.44	108	0.138638	0.921596	-0.168517
87900	18/08/2018--13:18:00	35.43	316	0.245119	0.982556	-0.153574
87960	18/08/2018--13:19:00	35.44	41	0.290754	0.967316	-0.093802
88020	18/08/2018--13:20:00	35.45	32	-0.135169	0.997796	-0.198402
88080	18/08/2018--13:21:00	35.4	0	-0.165592	0.982556	-0.00414456
88140	18/08/2018--13:22:00	35.31	24	0.366811	0.982556	-0.00414456
88200	18/08/2018--13:23:00	35.31	163	0.260331	0.982556	-0.123688
88260	18/08/2018--13:24:00	35.32	242	0.579773	0.540598	-0.258174
88320	18/08/2018--13:25:00	35.23	37	-0.256861	0.936836	-0.123688
88380	18/08/2018--13:26:00	35.17	164	0.184273	0.921596	-0.0639162
88440	18/08/2018--13:27:00	35.2	334	0.245119	0.967316	-0.213345
88500	18/08/2018--13:28:00	35.2	17	-0.485034	0.845396	-0.093802
88560	18/08/2018--13:29:00	35.16	16	-0.104746	0.967316	-0.243231
88620	18/08/2018--13:30:00	35.13	315	0.397234	0.921596	-0.168517
88680	18/08/2018--13:31:00	35.21	274	0.00173472	101.304	-0.00414456
88740	18/08/2018--13:32:00	35.23	9	0.169061	0.997796	-0.123688
88800	18/08/2018--13:33:00	35.24	219	0.321177	116.543	0.0257413
88860	18/08/2018--13:34:00	35.28	223	0.45808	0.784436	0.130342
88920	18/08/2018--13:35:00	35.24	31	-0.454611	0.860636	-0.153574
88980	18/08/2018--13:36:00	35.2	218	0.260331	0.982556	-0.0639162
89040	18/08/2018--13:37:00	35.32	222	0.382023	101.304	0.0107983
89100	18/08/2018--13:38:00	35.35	142	-0.24165	0.967316	-0.0340304
89160	18/08/2018--13:39:00	35.25	0	0.0625808	0.982556	-0.228288
89220	18/08/2018--13:40:00	35.21	269	0.184273	0.997796	-0.0489733
89280	18/08/2018--13:41:00	35.3	163	-0.819687	0.510118	-0.183459
89340	18/08/2018--13:42:00	35.32	124	0.229908	0.982556	-0.123688
89400	18/08/2018--13:43:00	35.29	2	0.199484	0.982556	-0.108745
89460	18/08/2018--13:44:00	35.25	45	-0.378553	0.677757	0.115399
89520	18/08/2018--13:45:00	35.25	341	0.3516	0.982556	-0.0639162
89580	18/08/2018--13:46:00	35.3	71	0.229908	0.982556	-0.093802
89640	18/08/2018--13:47:00	35.31	62	0.184273	0.952076	-0.0190875
89700	18/08/2018--13:48:00	35.22	44	0.229908	0.982556	-0.108745
89760	18/08/2018--13:49:00	35.21	345	0.184273	0.830156	-0.362774
89820	18/08/2018--13:50:00	35.18	81	0.260331	118.067	-0.213345
89880	18/08/2018--13:51:00	35.18	328	0.229908	0.967316	-0.123688
89940	18/08/2018--13:52:00	35.2	130	-0.256861	0.952076	-0.123688
90000	18/08/2018--13:53:00	35.17	233	0.518926	0.799676	-0.332889
90060	18/08/2018--13:54:00	35.08	0	0.564561	0.784436	-0.332889
90120	18/08/2018--13:55:00	35.07	260	0.260331	0.936836	-0.093802
90180	18/08/2018--13:56:00	35.11	112	-0.0134768	0.936836	-0.377717
90240	18/08/2018--13:57:00	35.09	92	-0.135169	0.952076	-0.347831
90300	18/08/2018--13:58:00	35.11	152	0.0169462	0.875876	-0.347831
90360	18/08/2018--13:59:00	35.19	388	-0.196015	0.982556	0.0406842
90420	18/08/2018--14:00:00	35.25	332	0.00173472	0.967316	-0.527146
90480	18/08/2018--14:01:00	35.23	74	-0.15038	0.952076	-0.273117
90540	18/08/2018--14:02:00	35.15	1	-0.211227	0.967316	-0.093802
90600	18/08/2018--14:03:00	35.09	0	-0.104746	0.982556	-0.138631
90660	18/08/2018--14:04:00	34.98	1	-0.15038	0.967316	-0.138631
90720	18/08/2018--14:05:00	34.94	0	-0.0438998	0.936836	-0.28806
90780	18/08/2018--14:06:00	34.92	35	0.00173472	0.967316	-0.28806
90840	18/08/2018--14:07:00	34.95	367	0.229908	0.997796	0.115399
90900	18/08/2018--14:08:00	35.05	171	0.260331	0.967316	-0.108745
90960	18/08/2018--14:09:00	35.11	35	0.108215	0.967316	-0.273117
91020	18/08/2018--14:10:00	35.14	78	0.305965	0.967316	-0.093802
91080	18/08/2018--14:11:00	35.15	102	-0.500245	0.845396	0.0556271
91140	18/08/2018--14:12:00	35.12	166	0.321177	0.952076	-0.093802
91200	18/08/2018--14:13:00	35.24	57	0.0321578	0.952076	0.309656
91260	18/08/2018--14:14:00	35.29	101	0.245119	0.982556	0.0257413
91320	18/08/2018--14:15:00	35.32	317	0.138638	0.997796	-0.153574
91380	18/08/2018--14:16:00	35.4	423	0.0321578	0.936836	-0.497261
91440	18/08/2018--14:17:00	35.37	156	-0.0743229	0.967316	-0.243231
91500	18/08/2018--14:18:00	35.27	3	-0.119957	0.952076	-0.258174
91560	18/08/2018--14:19:00	35.17	0	-0.287284	0.891116	-0.303003
91620	18/08/2018--14:20:00	35.06	0	0.00173472	0.967316	-0.228288
91680	18/08/2018--14:21:00	35	0	-0.119957	0.952076	-0.317946
91740	18/08/2018--14:22:00	34.96	0	-0.104746	0.967316	-0.228288
91800	18/08/2018--14:23:00	34.9	0	-0.256861	0.936836	-0.168517
91860	18/08/2018--14:24:00	34.89	2	-0.135169	0.967316	-0.123688
91920	18/08/2018--14:25:00	34.85	13	-0.165592	0.967316	-0.138631
91980	18/08/2018--14:26:00	34.82	1	-0.287284	0.936836	-0.108745
92040	18/08/2018--14:27:00	34.77	0	-0.226438	0.952076	-0.108745
92100	18/08/2018--14:28:00	34.76	0	0.0169462	0.967316	-0.228288
92160	18/08/2018--14:29:00	34.79	4	0.0625808	0.967316	-0.258174
92220	18/08/2018--14:30:00	34.82	97	-0.272073	0.921596	-0.303003
92280	18/08/2018--14:31:00	34.85	1	-0.317707	0.921596	-0.168517
92340	18/08/2018--14:32:00	34.79	0	-0.180804	0.936836	-0.258174
92400	18/08/2018--14:33:00	34.73	0	-0.485034	0.814916	-0.138631
92460	18/08/2018--14:34:00	34.7	2	-0.500245	0.830156	-0.093802
92520	18/08/2018--14:35:00	34.7	4	-0.332919	0.906356	-0.198402
92580	18/08/2018--14:36:00	34.67	3	0.199484	0.952076	-0.093802
92640	18/08/2018--14:37:00	34.7	384	0.305965	0.982556	-0.0639162
92700	18/08/2018--14:38:00	34.86	130	0.0473693	119.591	-0.0190875
92760	18/08/2018--14:39:00	34.95	711	0.366811	153.119	-0.153574
92820	18/08/2018--14:40:00	34.97	145	0.0777923	0.952076	-0.228288
92880	18/08/2018--14:41:00	34.93	311	0.184273	104.352	-0.108745
92940	18/08/2018--14:42:00	34.85	37	-0.485034	0.845396	-0.138631
93000	18/08/2018--14:43:00	34.69	132	-0.256861	0.967316	-0.213345
93060	18/08/2018--14:44:00	34.67	219	0.245119	0.952076	-0.243231
93120	18/08/2018--14:45:00	34.75	334	-0.15038	0.967316	-0.093802
93180	18/08/2018--14:46:00	34.79	318	0.336388	0.952076	0.0257413
93240	18/08/2018--14:47:00	34.87	420	0.305965	0.997796	-0.153574
93300	18/08/2018--14:48:00	34.91	245	0.245119	105.876	0.0257413
93360	18/08/2018--14:49:00	34.92	148	0.336388	0.936836	-0.0788591
93420	18/08/2018--14:50:00	34.96	150	-0.180804	0.921596	0.369428
93480	18/08/2018--14:51:00	34.92	107	0.0169462	122.639	0.0107983
93540	18/08/2018--14:52:00	34.9	278	0.0930038	0.997796	-0.123688
93600	18/08/2018--14:53:00	34.93	380	0.382023	0.967316	0.0406842
93660	18/08/2018--14:54:00	34.84	97	-0.211227	0.967316	-0.168517
93720	18/08/2018--14:55:00	34.75	0	-0.682784	0.723477	0.0257413
93780	18/08/2018--14:56:00	34.69	7	-0.287284	0.921596	-0.198402
93840	18/08/2018--14:57:00	34.66	0	-0.34813	0.936836	-0.183459
93900	18/08/2018--14:58:00	34.66	0	-0.485034	0.830156	0.190113
93960	18/08/2018--14:59:00	34.69	374	0.214696	0.784436	0.503914
94020	18/08/2018--15:00:00	34.75	46	-0.0134768	0.479638	0.877487
94080	18/08/2018--15:01:00	34.8	12	-0.272073	0.479638	0.817715
94140	18/08/2018--15:02:00	34.85	26	0.00173472	0.479638	0.862544
94200	18/08/2018--15:03:00	34.91	6	-0.0286883	0.281519	0.982087
94260	18/08/2018--15:04:00	34.98	25	0.412446	0.433918	0.802772
94320	18/08/2018--15:05:00	34.96	42	-0.363342	0.494878	0.78783
94380	18/08/2018--15:06:00	35.1	9	0.0473693	0.525358	0.847601
94440	18/08/2018--15:07:00	35.21	1	0.534138	0.190079	0.817715
94500	18/08/2018--15:08:00	35.41	19	0.0169462	0.479638	0.877487
94560	18/08/2018--15:09:00	35.38	2	-0.104746	0.464398	0.89243
94620	18/08/2018--15:10:00	35.34	22	0.245119	0.510118	0.817715
94680	18/08/2018--15:11:00	35.25	176	0.15385	121.115	-0.0788591
94740	18/08/2018--15:12:00	35.17	43	-0.0134768	0.449158	0.89243
94800	18/08/2018--15:13:00	35.16	9	0.0625808	0.510118	0.847601
94860	18/08/2018--15:14:00	35.24	11	0.671042	0.296759	0.683229
94920	18/08/2018--15:15:00	35.35	63	-0.971803	-0.0537598	0.100456
94980	18/08/2018--15:16:00	35.27	204	0.0321578	0.845396	-0.093802
95040	18/08/2018--15:17:00	35.26	201	-0.485034	0.281519	0.817715
95100	18/08/2018--15:18:00	35.27	14	-0.454611	0.418678	0.772887
95160	18/08/2018--15:19:00	35.32	18	-0.606726	0.266279	0.728058
95220	18/08/2018--15:20:00	35.36	33	-0.682784	0.281519	0.668286
95280	18/08/2018--15:21:00	35.41	14	-0.74363	0.372958	0.548743
95340	18/08/2018--15:22:00	35.47	11	-0.576303	0.647277	0.593572
95400	18/08/2018--15:23:00	35.54	260	0.305965	0.952076	-0.153574
95460	18/08/2018--15:24:00	35.55	81	-0.0895344	101.304	-0.093802
95520	18/08/2018--15:25:00	35.45	227	0.0930038	101.304	-0.243231
95580	18/08/2018--15:26:00	35.39	207	0.549349	0.433918	0.728058
95640	18/08/2018--15:27:00	35.33	19	0.503715	0.449158	0.743001
95700	18/08/2018--15:28:00	35.32	0	0.412446	0.525358	0.743001
95760	18/08/2018--15:29:00	35.35	0	0.427657	0.479638	0.757944
95820	18/08/2018--15:30:00	35.41	3	0.336388	0.525358	0.78783
95880	18/08/2018--15:31:00	35.41	5	0.184273	0.555838	0.78783
95940	18/08/2018--15:32:00	35.46	45	0.929638	0.159599	0.264828
96000	18/08/2018--15:33:00	35.51	17	0.975272	0.220559	0.130342
96060	18/08/2018--15:34:00	35.44	5	0.975272	0.144359	0.219999
96120	18/08/2018--15:35:00	35.48	23	-0.165592	0.525358	0.817715
96180	18/08/2018--15:36:00	35.45	0	-0.196015	0.540598	0.802772
96240	18/08/2018--15:37:00	35.38	0	-0.0591114	0.510118	0.847601
96300	18/08/2018--15:38:00	35.29	1	0.0169462	0.540598	0.817715
96360	18/08/2018--15:39:00	35.25	281	-0.256861	0.464398	0.832658
96420	18/08/2018--15:40:00	35.34	30	0.0930038	0.555838	0.817715
96480	18/08/2018--15:41:00	35.35	0	0.0777923	0.555838	0.817715
96540	18/08/2018--15:42:00	35.34	0	0.0930038	0.555838	0.832658
96600	18/08/2018--15:43:00	35.32	0	0.108215	0.555838	0.832658
96660	18/08/2018--15:44:00	35.32	0	0.0930038	0.555838	0.832658
96720	18/08/2018--15:45:00	35.33	0	0.0777923	0.555838	0.817715
96780	18/08/2018--15:46:00	35.3	0	0.0777923	0.555838	0.832658
96840	18/08/2018--15:47:00	35.3	0	0.0930038	0.555838	0.817715
96900	18/08/2018--15:48:00	35.29	0	0.0930038	0.555838	0.817715
96960	18/08/2018--15:49:00	35.3	0	0.0930038	0.555838	0.832658
97020	18/08/2018--15:50:00	35.29	0	0.108215	0.555838	0.817715
97080	18/08/2018--15:51:00	35.28	0	0.0777923	0.555838	0.817715
97140	18/08/2018--15:52:00	35.27	0	0.0777923	0.555838	0.817715
97200	18/08/2018--15:53:00	35.27	0	0.0930038	0.555838	0.817715
97260	18/08/2018--15:54:00	35.29	0	0.0930038	0.555838	0.817715
97320	18/08/2018--15:55:00	35.28	0	0.0930038	0.555838	0.817715
97380	18/08/2018--15:56:00	35.25	0	0.0777923	0.555838	0.817715
97440	18/08/2018--15:57:00	35.28	0	0.0930038	0.555838	0.817715
97500	18/08/2018--15:58:00	35.28	0	0.0777923	0.555838	0.817715
97560	18/08/2018--15:59:00	35.3	0	0.0930038	0.555838	0.817715
97620	18/08/2018--16:00:00	35.29	0	0.0777923	0.555838	0.817715
97680	18/08/2018--16:01:00	35.29	0	0.0930038	0.555838	0.817715
97740	18/08/2018--16:02:00	35.29	0	0.0777923	0.555838	0.817715
97800	18/08/2018--16:03:00	35.32	0	0.0930038	0.555838	0.817715
97860	18/08/2018--16:04:00	35.33	140	-0.971803	0.251039	0.0406842
97920	18/08/2018--16:05:00	35.39	31	-0.363342	0.281519	0.877487
97980	18/08/2018--16:06:00	35.38	2	-0.363342	0.281519	0.877487
98040	18/08/2018--16:07:00	35.34	1	-0.363342	0.266279	0.89243
98100	18/08/2018--16:08:00	35.3	0	-0.363342	0.281519	0.89243
98160	18/08/2018--16:09:00	35.27	0	-0.363342	0.266279	0.89243
98220	18/08/2018--16:10:00	35.25	0	-0.363342	0.266279	0.89243
98280	18/08/2018--16:11:00	35.27	0	-0.363342	0.266279	0.89243
98340	18/08/2018--16:12:00	35.22	0	-0.363342	0.266279	0.89243
98400	18/08/2018--16:13:00	35.19	0	-0.378553	0.266279	0.89243
98460	18/08/2018--16:14:00	35.18	0	-0.378553	0.251039	0.877487
98520	18/08/2018--16:15:00	35.16	0	-0.378553	0.266279	0.877487
98580	18/08/2018--16:16:00	35.13	0	-0.363342	0.251039	0.89243
98640	18/08/2018--16:17:00	35.13	0	-0.378553	0.251039	0.89243
98700	18/08/2018--16:18:00	35.11	1	-0.363342	0.266279	0.89243
98760	18/08/2018--16:19:00	35.09	0	-0.378553	0.251039	0.89243
98820	18/08/2018--16:20:00	35.08	0	-0.363342	0.251039	0.89243
98880	18/08/2018--16:21:00	35.1	0	-0.363342	0.251039	0.89243
98940	18/08/2018--16:22:00	35.09	0	-0.363342	0.251039	0.89243
99000	18/08/2018--16:23:00	35.07	0	-0.363342	0.251039	0.89243
99060	18/08/2018--16:24:00	35.06	0	-0.363342	0.251039	0.907373
99120	18/08/2018--16:25:00	35.06	0	-0.378553	0.251039	0.89243
99180	18/08/2018--16:26:00	35.04	0	-0.378553	0.251039	0.89243
99240	18/08/2018--16:27:00	35.04	0	-0.378553	0.251039	0.907373
99300	18/08/2018--16:28:00	35.04	0	-0.378553	0.251039	0.89243
99360	18/08/2018--16:29:00	35.02	0	-0.378553	0.251039	0.89243
99420	18/08/2018--16:30:00	35.03	0	-0.378553	0.251039	0.89243
99480	18/08/2018--16:31:00	35.03	1	-0.378553	0.251039	0.89243
99540	18/08/2018--16:32:00	35	0	-0.363342	0.251039	0.89243
99600	18/08/2018--16:33:00	35.12	193	-0.287284	0.921596	-0.123688
99660	18/08/2018--16:34:00	35.1	131	0.0321578	0.967316	-0.362774
99720	18/08/2018--16:35:00	35.02	156	0.184273	0.769197	-0.168517
99780	18/08/2018--16:36:00	34.98	100	0.321177	0.921596	-0.28806
99840	18/08/2018--16:37:00	34.95	0	0.382023	0.891116	-0.332889
99900	18/08/2018--16:38:00	34.9	20	-0.24165	0.936836	-0.093802
99960	18/08/2018--16:39:00	34.87	8	-0.439399	0.875876	-0.108745
100020	18/08/2018--16:40:00	34.75	0	-0.0895344	0.921596	-0.377717
100080	18/08/2018--16:41:00	34.65	5	-0.0438998	0.906356	-0.213345
100140	18/08/2018--16:42:00	34.7	520	0.275542	0.967316	-0.258174
100200	18/08/2018--16:43:00	34.97	175	-0.0438998	0.982556	-0.138631
100260	18/08/2018--16:44:00	35.08	295	0.382023	0.967316	0.0257413
100320	18/08/2018--16:45:00	35.13	275	0.245119	0.967316	-0.0190875
100380	18/08/2018--16:46:00	35.14	103	0.169061	0.982556	-0.183459
100440	18/08/2018--16:47:00	35.13	69	0.169061	0.982556	-0.153574
100500	18/08/2018--16:48:00	35.18	1	0.260331	0.952076	-0.198402
100560	18/08/2018--16:49:00	35.21	29	0.123427	0.982556	-0.243231
100620	18/08/2018--16:50:00	35.23	65	0.245119	0.982556	-0.138631
100680	18/08/2018--16:51:00	35.23	114	0.0930038	0.967316	-0.28806
100740	18/08/2018--16:52:00	35.25	0	0.199484	0.982556	-0.168517
100800	18/08/2018--16:53:00	35.28	42	0.321177	101.304	0.115399
100860	18/08/2018--16:54:00	35.26	270	0.123427	105.876	-0.377717
100920	18/08/2018--16:55:00	35.16	32	-0.226438	0.936836	0.0556271
100980	18/08/2018--16:56:00	35.03	19	-0.272073	0.952076	0.0107983
101040	18/08/2018--16:57:00	34.98	676	-0.0134768	101.304	-0.0788591
101100	18/08/2018--16:58:00	35.05	517	0.336388	104.352	-0.28806
101160	18/08/2018--16:59:00	35.05	134	-0.0134768	0.982556	-0.228288
101220	18/08/2018--17:00:00	35.05	134	0.0473693	0.997796	-0.138631
101280	18/08/2018--17:01:00	35.11	213	0.123427	0.936836	0.309656
101340	18/08/2018--17:02:00	35.17	112	0.275542	0.967316	-0.0788591
101400	18/08/2018--17:03:00	35.25	287	0.0777923	0.784436	-0.377717
101460	18/08/2018--17:04:00	35.24	131	-0.378553	0.875876	-0.228288
101520	18/08/2018--17:05:00	35.06	0	-0.439399	0.860636	-0.198402
101580	18/08/2018--17:06:00	34.89	0	-0.363342	0.891116	-0.168517
101640	18/08/2018--17:07:00	34.79	0	-0.363342	0.906356	-0.138631
101700	18/08/2018--17:08:00	34.68	0	-0.256861	0.921596	-0.228288
101760	18/08/2018--17:09:00	34.61	0	-0.256861	0.891116	-0.258174
101820	18/08/2018--17:10:00	34.53	0	-0.196015	0.936836	-0.258174
101880	18/08/2018--17:11:00	34.43	0	-0.196015	0.860636	-0.467375
101940	18/08/2018--17:12:00	34.4	269	0.747099	-0.11472	-0.631747
102000	18/08/2018--17:13:00	34.48	52	0.245119	0.967316	-0.258174
102060	18/08/2018--17:14:00	34.63	56	-0.439399	0.814916	0.0406842
102120	18/08/2018--17:15:00	34.72	3	-0.424188	0.906356	-0.123688
102180	18/08/2018--17:16:00	34.8	15	-0.0134768	111.972	-0.273117
102240	18/08/2018--17:17:00	34.83	139	0.169061	102.828	-0.213345
102300	18/08/2018--17:18:00	34.86	109	-0.211227	0.936836	-0.28806
102360	18/08/2018--17:19:00	34.74	0	-0.211227	0.952076	-0.213345
102420	18/08/2018--17:20:00	34.63	0	-0.287284	0.936836	-0.093802
102480	18/08/2018--17:21:00	34.61	2	-0.408976	0.860636	-0.273117
102540	18/08/2018--17:22:00	34.58	159	0.427657	0.738717	0.0556271
102600	18/08/2018--17:23:00	34.67	162	0.275542	0.967316	-0.093802
102660	18/08/2018--17:24:00	34.77	74	0.260331	0.967316	-0.228288
102720	18/08/2018--17:25:00	34.84	55	-0.180804	0.921596	-0.317946
102780	18/08/2018--17:26:00	34.84	0	-0.196015	0.860636	-0.407603
102840	18/08/2018--17:27:00	34.84	0	-0.104746	0.997796	-0.0639162
102900	18/08/2018--17:28:00	34.84	2	0.0321578	0.997796	-0.0489733
102960	18/08/2018--17:29:00	34.84	0	-0.0895344	0.952076	-0.258174
103020	18/08/2018--17:30:00	34.89	319	0.123427	0.830156	-0.198402
103080	18/08/2018--17:31:00	35.01	373	0.123427	0.982556	-0.183459
103140	18/08/2018--17:32:00	35.1	372	0.229908	0.723477	-0.0489733
103200	18/08/2018--17:33:00	35.15	196	0.0321578	0.814916	0.474028
103260	18/08/2018--17:34:00	35.25	576	0.305965	0.936836	-0.243231
103320	18/08/2018--17:35:00	35.22	14	0.427657	0.845396	-0.138631
103380	18/08/2018--17:36:00	35.18	53	0.305965	0.936836	-0.198402
103440	18/08/2018--17:37:00	35.14	5	0.15385	0.997796	-0.138631
103500	18/08/2018--17:38:00	35.18	318	0.260331	0.936836	-0.28806
103560	18/08/2018--17:39:00	35.18	430	0.321177	0.967316	-0.0788591
103620	18/08/2018--17:40:00	35.16	365	0.260331	102.828	0.0107983
103680	18/08/2018--17:41:00	35.13	89	-0.119957	0.936836	-0.183459
103740	18/08/2018--17:42:00	35.04	0	-0.408976	0.845396	-0.0340304
103800	18/08/2018--17:43:00	34.99	76	0.169061	105.876	0.0257413
103860	18/08/2018--17:44:00	35	299	-0.119957	0.906356	-0.243231
103920	18/08/2018--17:45:00	35.09	284	0.260331	0.952076	-0.258174
103980	18/08/2018--17:46:00	35.18	127	0.275542	0.891116	-0.243231
104040	18/08/2018--17:47:00	35.25	184	0.305965	0.952076	-0.228288
104100	18/08/2018--17:48:00	35.36	359	-0.24165	0.952076	0.100456
104160	18/08/2018--17:49:00	35.39	151	0.138638	121.115	-0.377717
104220	18/08/2018--17:50:00	35.41	37	0.0473693	0.936836	0.249885
104280	18/08/2018--17:51:00	35.39	17	0.275542	113.495	-0.0340304
104340	18/08/2018--17:52:00	35.37	39	0.199484	0.952076	-0.168517
104400	18/08/2018--17:53:00	35.39	36	0.199484	0.936836	-0.243231
104460	18/08/2018--17:54:00	35.4	370	0.3516	0.692997	-0.347831
104520	18/08/2018--17:55:00	35.26	244	-0.24165	101.304	-0.377717
104580	18/08/2018--17:56:00	35.12	55	0.0625808	0.952076	-0.452432
104640	18/08/2018--17:57:00	35.05	103	-0.0134768	0.982556	-0.303003
104700	18/08/2018--17:58:00	35.07	95	0.138638	0.997796	-0.138631
104760	18/08/2018--17:59:00	35.18	275	0.138638	0.784436	-0.303003
104820	18/08/2018--18:00:00	35.21	417	0.275542	0.921596	-0.273117
104880	18/08/2018--18:01:00	35.19	140	0.184273	0.921596	-0.407603
104940	18/08/2018--18:02:00	35.18	154	0.0321578	102.828	-0.168517
105000	18/08/2018--18:03:00	35.23	433	0.0625808	111.972	-0.347831
105060	18/08/2018--18:04:00	35.18	139	-0.424188	0.784436	-0.377717
105120	18/08/2018--18:05:00	35.14	208	0.3516	0.967316	0.100456
105180	18/08/2018--18:06:00	35.16	355	0.184273	0.921596	0.294714
105240	18/08/2018--18:07:00	35.16	512	-0.54588	0.723477	-0.28806
105300	18/08/2018--18:08:00	35.02	11	-0.500245	0.738717	-0.452432
105360	18/08/2018--18:09:00	34.91	0	-0.24165	0.799676	-0.497261
105420	18/08/2018--18:10:00	34.82	10	0.108215	0.967316	-0.273117
105480	18/08/2018--18:11:00	34.86	265	0.0169462	104.352	-0.093802
105540	18/08/2018--18:12:00	34.95	229	0.290754	0.921596	-0.273117
105600	18/08/2018--18:13:00	35	132	-0.332919	0.936836	-0.00414456
105660	18/08/2018--18:14:00	34.84	172	0.382023	131.783	-0.093802
105720	18/08/2018--18:15:00	34.81	456	0.169061	133.307	-0.138631
105780	18/08/2018--18:16:00	34.89	444	0.275542	0.936836	-0.243231
105840	18/08/2018--18:17:00	34.91	262	-100.223	0.251039	0.0406842
105900	18/08/2018--18:18:00	34.95	278	0.184273	116.543	-0.317946
105960	18/08/2018--18:19:00	34.96	738	0.199484	0.936836	-0.108745
106020	18/08/2018--18:20:00	34.97	691	0.45808	108.924	-0.138631
106080	18/08/2018--18:21:00	34.97	801	0.0473693	0.845396	-0.108745
106140	18/08/2018--18:22:00	35	611	0.382023	101.304	-0.183459
106200	18/08/2018--18:23:00	35.04	662	0.397234	104.352	-0.153574
106260	18/08/2018--18:24:00	34.94	806	0.3516	118.067	0.100456
106320	18/08/2018--18:25:00	34.89	450	-0.621938	0.753957	-0.0788591
106380	18/08/2018--18:26:00	34.83	6	0.503715	0.845396	-0.258174
106440	18/08/2018--18:27:00	34.8	17	-0.0438998	0.967316	-0.243231
106500	18/08/2018--18:28:00	34.78	0	-0.0895344	0.952076	-0.273117
106560	18/08/2018--18:29:00	34.75	0	-0.0438998	0.967316	-0.243231
106620	18/08/2018--18:30:00	34.74	152	0.45808	104.352	0.0556271
106680	18/08/2018--18:31:00	34.69	91	-0.104746	0.936836	-0.347831
106740	18/08/2018--18:32:00	34.54	2	-0.256861	0.936836	-0.243231
106800	18/08/2018--18:33:00	34.57	4	-0.515457	0.784436	-0.183459
106860	18/08/2018--18:34:00	34.59	87	0.0321578	0.967316	-0.0340304
106920	18/08/2018--18:35:00	34.65	170	0.199484	0.952076	-0.303003
106980	18/08/2018--18:36:00	34.72	460	0.199484	0.692997	-0.0639162
107040	18/08/2018--18:37:00	34.83	645	0.427657	0.921596	-0.0788591
107100	18/08/2018--18:38:00	34.86	905	0.275542	0.875876	-0.168517
107160	18/08/2018--18:39:00	34.91	1033	0.184273	113.495	-0.28806
107220	18/08/2018--18:40:00	34.95	1028	0.245119	0.784436	-0.362774
107280	18/08/2018--18:41:00	34.98	1064	0.229908	108.924	-0.362774
107340	18/08/2018--18:42:00	35.02	404	0.0625808	0.967316	-0.258174
107400	18/08/2018--18:43:00	35.01	474	-0.0438998	0.952076	-0.153574
107460	18/08/2018--18:44:00	35.03	1268	0.594984	0.967316	-0.183459
107520	18/08/2018--18:45:00	34.95	1215	0.214696	0.753957	-0.0788591
107580	18/08/2018--18:46:00	34.94	795	0.534138	0.997796	-0.228288
107640	18/08/2018--18:47:00	34.89	949	0.138638	0.875876	-0.303003
107700	18/08/2018--18:48:00	34.83	1120	0.275542	0.891116	-0.422546
107760	18/08/2018--18:49:00	34.79	1186	0.184273	102.828	-0.303003
107820	18/08/2018--18:50:00	34.79	1130	0.15385	0.555838	-0.303003
107880	18/08/2018--18:51:00	34.86	671	0.366811	0.860636	-0.347831
107940	18/08/2018--18:52:00	34.91	376	0.305965	0.952076	-0.183459
108000	18/08/2018--18:53:00	34.96	99	0.169061	0.936836	-0.332889
108060	18/08/2018--18:54:00	34.81	7	0.366811	0.936836	-0.198402
108120	18/08/2018--18:55:00	34.72	110	0.260331	0.723477	-0.093802
108180	18/08/2018--18:56:00	34.75	425	0.305965	0.921596	-0.273117
108240	18/08/2018--18:57:00	34.8	173	0.260331	0.967316	0.0556271
108300	18/08/2018--18:58:00	34.8	105	0.305965	0.936836	-0.273117
108360	18/08/2018--18:59:00	34.74	81	0.336388	0.906356	-0.317946
108420	18/08/2018--19:00:00	34.75	252	0.245119	0.891116	-0.198402
108480	18/08/2018--19:01:00	34.81	383	0.229908	0.906356	-0.243231
108540	18/08/2018--19:02:00	34.89	821	0.0625808	118.067	-0.243231
108600	18/08/2018--19:03:00	34.98	1025	0.229908	0.632037	-0.273117
108660	18/08/2018--19:04:00	35.04	948	0.3516	0.906356	-0.317946
108720	18/08/2018--19:05:00	35.02	493	0.503715	124.163	-0.138631
108780	18/08/2018--19:06:00	35.04	798	0.184273	102.828	-0.243231
108840	18/08/2018--19:07:00	34.96	458	0.321177	0.891116	-0.0340304
108900	18/08/2018--19:08:00	34.97	758	0.214696	0.814916	-0.213345
108960	18/08/2018--19:09:00	34.95	206	0.336388	0.936836	-0.108745
109020	18/08/2018--19:10:00	34.95	497	0.229908	108.924	-0.28806
109080	18/08/2018--19:11:00	34.91	994	0.321177	0.784436	-0.258174
109140	18/08/2018--19:12:00	34.89	883	0.0930038	0.997796	-0.138631
109200	18/08/2018--19:13:00	34.93	884	0.138638	0.723477	-0.273117
109260	18/08/2018--19:14:00	34.97	1019	0.473292	0.967316	-0.153574
109320	18/08/2018--19:15:00	35	954	0.108215	0.982556	-0.153574
109380	18/08/2018--19:16:00	35.04	333	0.290754	0.936836	-0.228288
109440	18/08/2018--19:17:00	34.94	257	0.245119	0.997796	-0.168517
109500	18/08/2018--19:18:00	34.94	113	0.412446	0.936836	-0.317946
109560	18/08/2018--19:19:00	34.94	54	0.336388	0.952076	-0.183459
109620	18/08/2018--19:20:00	34.98	121	0.229908	0.952076	-0.407603
109680	18/08/2018--19:21:00	34.96	26	0.3516	0.906356	-0.303003
109740	18/08/2018--19:22:00	34.91	31	-0.24165	0.891116	-0.39266
109800	18/08/2018--19:23:00	34.6	0	-0.54588	0.769197	-0.258174
109860	18/08/2018--19:24:00	34.29	0	-0.54588	0.784436	-0.198402
109920	18/08/2018--19:25:00	34.07	7	-0.0438998	0.982556	-0.198402
109980	18/08/2018--19:26:00	33.97	212	0.3516	0.952076	-0.228288
110040	18/08/2018--19:27:00	34.1	273	-0.408976	0.814916	-0.332889
110100	18/08/2018--19:28:00	34.14	283	-0.0134768	0.936836	-0.228288
110160	18/08/2018--19:29:00	34.15	120	-0.424188	0.845396	-0.0788591
110220	18/08/2018--19:30:00	34.12	402	-0.272073	0.952076	-0.00414456
110280	18/08/2018--19:31:00	34.16	382	-0.0591114	0.906356	-0.0489733
110340	18/08/2018--19:32:00	34.3	332	-0.0743229	0.830156	-0.452432
110400	18/08/2018--19:33:00	34.36	554	0.0930038	0.997796	-0.198402
110460	18/08/2018--19:34:00	34.36	655	0.169061	1.074	-0.512203
110520	18/08/2018--19:35:00	34.33	384	0.3516	0.921596	-0.183459
110580	18/08/2018--19:36:00	34.35	32	0.305965	0.952076	-0.168517
110640	18/08/2018--19:37:00	34.31	62	-0.15038	0.753957	-0.0190875
110700	18/08/2018--19:38:00	34.3	155	-0.226438	0.891116	-0.39266
110760	18/08/2018--19:39:00	34.21	3	0.00173472	0.860636	-0.497261
110820	18/08/2018--19:40:00	34.09	5	-0.196015	0.921596	-0.317946
110880	18/08/2018--19:41:00	34.09	203	-0.165592	0.967316	-0.168517
110940	18/08/2018--19:42:00	34.04	5	0.0169462	0.967316	-0.347831
111000	18/08/2018--19:43:00	34	236	0.442869	0.921596	-0.168517
111060	18/08/2018--19:44:00	34.07	28	0.290754	0.952076	-0.168517
111120	18/08/2018--19:45:00	34.21	93	0.275542	0.997796	-0.0788591
111180	18/08/2018--19:46:00	34.18	98	0.169061	0.936836	0.115399
111240	18/08/2018--19:47:00	34.27	159	0.397234	0.906356	-0.0340304
111300	18/08/2018--19:48:00	34.36	62	0.397234	0.921596	-0.198402
111360	18/08/2018--19:49:00	34.46	508	0.321177	104.352	-0.407603
111420	18/08/2018--19:50:00	34.45	74	0.214696	0.952076	-0.317946
111480	18/08/2018--19:51:00	34.48	406	0.397234	0.891116	-0.28806
111540	18/08/2018--19:52:00	34.51	273	0.412446	140.927	0.0855129
111600	18/08/2018--19:53:00	34.61	486	0.366811	0.921596	-0.183459
111660	18/08/2018--19:54:00	34.69	52	0.366811	0.936836	-0.183459
111720	18/08/2018--19:55:00	34.8	5	-0.135169	0.982556	0.0406842
111780	18/08/2018--19:56:00	34.73	2	0.0473693	0.967316	-0.258174
111840	18/08/2018--19:57:00	34.54	4	0.184273	0.936836	-0.332889
111900	18/08/2018--19:58:00	34.41	2	0.169061	0.952076	-0.28806
111960	18/08/2018--19:59:00	34.27	5	0.382023	0.952076	-0.213345
112020	18/08/2018--20:00:00	34.28	318	-0.226438	0.875876	-0.28806
112080	18/08/2018--20:01:00	34.26	214	-0.119957	0.952076	-0.243231
112140	18/08/2018--20:02:00	34.14	17	-0.211227	0.936836	-0.273117
112200	18/08/2018--20:03:00	34.03	0	-0.119957	0.967316	-0.228288
112260	18/08/2018--20:04:00	33.93	0	-0.135169	0.921596	0.0107983
112320	18/08/2018--20:05:00	33.87	7	-0.332919	0.906356	-0.093802
112380	18/08/2018--20:06:00	33.83	0	0.00173472	0.967316	-0.317946
112440	18/08/2018--20:07:00	33.8	0	-0.0286883	0.997796	-0.138631
112500	18/08/2018--20:08:00	33.83	0	-0.0895344	0.921596	-0.317946
112560	18/08/2018--20:09:00	33.86	0	-0.24165	0.891116	-0.362774
112620	18/08/2018--20:10:00	33.83	0	-0.104746	0.936836	-0.28806
112680	18/08/2018--20:11:00	33.81	0	-0.0438998	0.921596	-0.377717
112740	18/08/2018--20:12:00	33.8	0	-0.0591114	0.967316	-0.303003
112800	18/08/2018--20:13:00	33.75	0	-0.119957	0.967316	-0.198402
112860	18/08/2018--20:14:00	33.75	2	-0.211227	0.906356	-0.303003
112920	18/08/2018--20:15:00	33.72	16	-0.165592	0.952076	-0.213345
112980	18/08/2018--20:16:00	33.63	0	-0.180804	0.952076	-0.213345
113040	18/08/2018--20:17:00	33.57	0	-0.165592	0.967316	-0.243231
113100	18/08/2018--20:18:00	33.58	0	-0.135169	0.952076	-0.243231
113160	18/08/2018--20:19:00	33.56	0	-0.0591114	0.952076	-0.317946
113220	18/08/2018--20:20:00	33.52	0	-0.0438998	0.845396	-0.497261
113280	18/08/2018--20:21:00	33.53	21	-0.15038	0.952076	-0.258174
113340	18/08/2018--20:22:00	33.5	0	-0.302496	0.906356	0.264828
113400	18/08/2018--20:23:00	33.41	18	-0.226438	0.982556	-0.0639162
113460	18/08/2018--20:24:00	33.3	14	-0.180804	0.936836	-0.243231
113520	18/08/2018--20:25:00	33.24	0	-0.24165	0.936836	-0.213345
113580	18/08/2018--20:26:00	33.23	82	0.336388	0.952076	-0.108745
113640	18/08/2018--20:27:00	33.36	130	-0.0438998	0.936836	-0.138631
113700	18/08/2018--20:28:00	33.61	200	0.214696	0.952076	-0.228288
113760	18/08/2018--20:29:00	33.91	66	-0.180804	0.906356	-0.362774
113820	18/08/2018--20:30:00	33.91	0	-0.104746	0.936836	-0.303003
113880	18/08/2018--20:31:00	33.85	45	-0.272073	0.936836	-0.317946
113940	18/08/2018--20:32:00	33.8	19	-0.378553	0.845396	-0.273117
114000	18/08/2018--20:33:00	33.63	0	-0.165592	0.921596	-0.347831
114060	18/08/2018--20:34:00	33.85	74	0.321177	0.936836	-0.153574
114120	18/08/2018--20:35:00	34	11	0.290754	0.921596	-0.0489733
114180	18/08/2018--20:36:00	34.08	88	0.382023	0.906356	-0.258174
114240	18/08/2018--20:37:00	34.11	4	0.321177	0.921596	-0.28806
114300	18/08/2018--20:38:00	34.25	44	0.275542	0.860636	-0.332889
114360	18/08/2018--20:39:00	34.1	60	-0.713207	0.738717	-0.362774
114420	18/08/2018--20:40:00	33.99	206	-0.789264	0.555838	0.279771
114480	18/08/2018--20:41:00	33.94	77	0.336388	0.936836	-0.273117
114540	18/08/2018--20:42:00	33.87	512	0.229908	0.875876	-0.258174
114600	18/08/2018--20:43:00	33.82	1163	-0.165592	108.924	-0.093802
114660	18/08/2018--20:44:00	33.98	1139	0.138638	116.543	-0.452432
114720	18/08/2018--20:45:00	34.16	1176	0.00173472	0.997796	-0.153574
114780	18/08/2018--20:46:00	34.28	1002	0.0930038	0.997796	-0.0340304
114840	18/08/2018--20:47:00	34.23	415	0.214696	0.997796	-0.093802
114900	18/08/2018--20:48:00	34.17	135	0.138638	0.860636	-0.407603
114960	18/08/2018--20:49:00	34.24	64	0.260331	0.891116	-0.39266
115020	18/08/2018--20:50:00	34.29	235	0.412446	1.074	-0.0788591
115080	18/08/2018--20:51:00	34.34	304	0.0930038	0.967316	-0.28806
115140	18/08/2018--20:52:00	34.33	164	-0.0591114	0.830156	0.17517
115200	18/08/2018--20:53:00	34.39	117	0.3516	0.906356	-0.258174
115260	18/08/2018--20:54:00	34.44	260	0.0930038	0.738717	-0.422546
115320	18/08/2018--20:55:00	34.4	300	0.3516	0.921596	-0.123688
115380	18/08/2018--20:56:00	34.43	179	0.412446	0.921596	0.0107983
115440	18/08/2018--20:57:00	34.46	409	0.321177	0.952076	-0.168517
115500	18/08/2018--20:58:00	34.49	161	-0.682784	0.692997	-0.0489733
115560	18/08/2018--20:59:00	34.46	227	-0.910957	0.418678	0.0556271
115620	18/08/2018--21:00:00	34.46	327	0.0930038	0.997796	-0.198402
115680	18/08/2018--21:01:00	34.4	88	-0.758841	0.662517	0.145285
115740	18/08/2018--21:02:00	34.31	1	-0.54588	0.799676	-0.093802
115800	18/08/2018--21:03:00	34.25	55	0.336388	0.906356	-0.332889
115860	18/08/2018--21:04:00	34.29	156	0.214696	0.997796	-0.362774
115920	18/08/2018--21:05:00	34.39	442	0.397234	0.891116	-0.00414456
115980	18/08/2018--21:06:00	34.48	444	0.169061	0.952076	-0.183459
116040	18/08/2018--21:07:00	34.64	775	0.321177	0.952076	-0.138631
116100	18/08/2018--21:08:00	34.77	95	-0.0286883	0.921596	-0.377717
116160	18/08/2018--21:09:00	34.81	590	0.214696	133.307	-0.243231
116220	18/08/2018--21:10:00	34.78	1141	-0.0438998	0.449158	-0.273117
116280	18/08/2018--21:11:00	34.71	1417	0.412446	136.355	-0.138631
116340	18/08/2018--21:12:00	34.63	1322	0.3516	136.355	-0.407603
116400	18/08/2018--21:13:00	34.59	907	0.305965	0.952076	-0.0340304
116460	18/08/2018--21:14:00	34.7	180	0.3516	0.936836	-0.108745
116520	18/08/2018--21:15:00	34.73	36	0.184273	0.921596	-0.377717
116580	18/08/2018--21:16:00	34.5	11	0.15385	0.952076	-0.228288
116640	18/08/2018--21:17:00	34.31	8	0.108215	0.921596	-0.407603
116700	18/08/2018--21:18:00	34.13	4	0.123427	0.952076	-0.347831
116760	18/08/2018--21:19:00	33.99	6	0.169061	0.997796	-0.213345
116820	18/08/2018--21:20:00	34.08	37	0.123427	0.982556	-0.213345
116880	18/08/2018--21:21:00	34.09	0	0.336388	0.921596	-0.273117
116940	18/08/2018--21:22:00	34.12	23	0.229908	104.352	-0.258174
117000	18/08/2018--21:23:00	34.45	31	0.184273	0.982556	0.0107983
117060	18/08/2018--21:24:00	34.64	25	0.0930038	0.906356	-0.28806
117120	18/08/2018--21:25:00	34.56	74	0.108215	0.952076	-0.198402
117180	18/08/2018--21:26:00	34.62	15	0.169061	0.936836	-0.347831
117240	18/08/2018--21:27:00	34.62	18	0.260331	0.982556	0.130342
117300	18/08/2018--21:28:00	34.66	5	0.0473693	0.997796	-0.123688
117360	18/08/2018--21:29:00	34.72	4	0.245119	0.967316	-0.228288
117420	18/08/2018--21:30:00	34.86	4	0.260331	0.982556	-0.093802
117480	18/08/2018--21:31:00	34.99	4	0.321177	0.936836	-0.243231
117540	18/08/2018--21:32:00	35.09	6	0.229908	0.936836	-0.303003
117600	18/08/2018--21:33:00	35.09	12	0.290754	0.891116	-0.422546
117660	18/08/2018--21:34:00	35.01	2	0.245119	0.952076	-0.273117
117720	18/08/2018--21:35:00	34.82	0	0.184273	0.982556	-0.28806
117780	18/08/2018--21:36:00	34.71	18	0.336388	0.952076	-0.108745
117840	18/08/2018--21:37:00	34.91	3	0.3516	0.936836	-0.153574
117900	18/08/2018--21:38:00	35.09	7	0.305965	0.952076	-0.138631
117960	18/08/2018--21:39:00	35.25	0	0.229908	0.982556	-0.153574
118020	18/08/2018--21:40:00	35.27	12	0.199484	0.952076	-0.28806
118080	18/08/2018--21:41:00	35.18	6	0.229908	0.891116	-0.437489
118140	18/08/2018--21:42:00	35.22	8	0.366811	0.921596	-0.243231
118200	18/08/2018--21:43:00	35.31	6	-0.196015	0.967316	-0.213345
118260	18/08/2018--21:44:00	35.29	73	0.366811	0.967316	-0.0639162
118320	18/08/2018--21:45:00	35.25	11	0.184273	0.860636	-0.497261
118380	18/08/2018--21:46:00	35.15	6	0.366811	0.921596	-0.258174
118440	18/08/2018--21:47:00	35.21	8	0.169061	101.304	-0.00414456
118500	18/08/2018--21:48:00	35.36	55	-0.637149	0.692997	-0.258174
118560	18/08/2018--21:49:00	35.3	35	0.229908	0.982556	-0.123688
118620	18/08/2018--21:50:00	35.43	12	0.229908	0.967316	-0.213345
118680	18/08/2018--21:51:00	35.44	98	0.169061	0.875876	-0.377717
118740	18/08/2018--21:52:00	35.39	636	0.275542	0.784436	-0.258174
118800	18/08/2018--21:53:00	35.32	1468	-0.15038	116.543	-0.138631
118860	18/08/2018--21:54:00	35.11	1610	0.0169462	147.023	-0.64669
118920	18/08/2018--21:55:00	34.9	1599	-0.0895344	0.220559	-0.228288
118980	18/08/2018--21:56:00	34.75	758	0.3516	0.936836	-0.243231
119040	18/08/2018--21:57:00	34.77	33	0.15385	101.304	-0.0788591
119100	18/08/2018--21:58:00	34.76	297	0.488503	101.304	-0.228288
119160	18/08/2018--21:59:00	34.87	351	-0.94138	0.0376798	0.07057
119220	18/08/2018--22:00:00	34.82	158	-0.393765	0.891116	-0.28806
119280	18/08/2018--22:01:00	34.45	40	0.366811	0.875876	-0.422546
119340	18/08/2018--22:02:00	34.32	5	-0.94138	0.327239	-0.0340304
119400	18/08/2018--22:03:00	34.2	25	-0.697995	0.875876	0.07057
119460	18/08/2018--22:04:00	34.32	51	0.138638	0.967316	-0.228288
119520	18/08/2018--22:05:00	34.52	293	0.442869	0.906356	0.324599
119580	18/08/2018--22:06:00	34.55	22	0.138638	0.586317	0.802772
119640	18/08/2018--22:07:00	34.57	8	-0.180804	0.494878	0.832658
119700	18/08/2018--22:08:00	34.64	16	-0.500245	0.159599	0.847601
119760	18/08/2018--22:09:00	34.7	132	-0.85011	0.0376798	-0.0190875
119820	18/08/2018--22:10:00	34.74	35	-0.226438	0.494878	0.832658
119880	18/08/2018--22:11:00	34.79	1	-0.332919	0.479638	0.802772
119940	18/08/2018--22:12:00	34.84	0	-0.332919	0.479638	0.802772
120000	18/08/2018--22:13:00	34.84	0	-0.332919	0.464398	0.817715
120060	18/08/2018--22:14:00	34.87	0	0.0321578	0.540598	0.832658
120120	18/08/2018--22:15:00	34.95	120	0.138638	0.860636	-0.0190875
120180	18/08/2018--22:16:00	35.02	546	0.169061	0.982556	-0.138631
120240	18/08/2018--22:17:00	35.09	815	0.0625808	113.495	-0.258174
120300	18/08/2018--22:18:00	35.11	459	0.245119	122.639	-0.093802
120360	18/08/2018--22:19:00	35.13	506	0.108215	104.352	-0.303003
120420	18/08/2018--22:20:00	35.13	465	0.0321578	0.875876	-0.28806
120480	18/08/2018--22:21:00	34.94	82	0.0321578	0.967316	-0.28806
120540	18/08/2018--22:22:00	34.81	54	0.366811	0.952076	-0.138631
120600	18/08/2018--22:23:00	34.86	206	0.290754	0.997796	-0.0788591
120660	18/08/2018--22:24:00	34.99	351	0.321177	0.967316	-0.153574
120720	18/08/2018--22:25:00	35.11	72	0.229908	0.967316	-0.228288
120780	18/08/2018--22:26:00	35.14	183	0.275542	0.982556	-0.093802
120840	18/08/2018--22:27:00	35.17	233	-0.119957	0.891116	-0.123688
120900	18/08/2018--22:28:00	35.09	246	-0.0134768	0.799676	-0.437489
120960	18/08/2018--22:29:00	35.11	433	0.260331	119.591	-0.39266
121020	18/08/2018--22:30:00	34.98	237	0.0169462	0.692997	0.713115
121080	18/08/2018--22:31:00	34.76	3	-0.135169	0.952076	-0.228288
121140	18/08/2018--22:32:00	34.5	2	0.3516	0.708237	0.6384
121200	18/08/2018--22:33:00	34.41	224	-0.0743229	0.967316	-0.377717
121260	18/08/2018--22:34:00	34.61	534	0.427657	0.769197	-0.0639162
121320	18/08/2018--22:35:00	34.78	306	-0.135169	0.875876	-0.377717
121380	18/08/2018--22:36:00	34.79	30	-0.0895344	104.352	-0.153574
121440	18/08/2018--22:37:00	34.75	24	-0.0286883	0.921596	-0.407603
121500	18/08/2018--22:38:00	34.79	74	0.199484	0.875876	-0.467375
121560	18/08/2018--22:39:00	34.82	213	0.0473693	101.304	-0.00414456
121620	18/08/2018--22:40:00	34.93	347	0.290754	0.936836	-0.168517
121680	18/08/2018--22:41:00	35.02	230	0.290754	0.967316	-0.168517
121740	18/08/2018--22:42:00	35	145	0.15385	0.906356	-0.317946
121800	18/08/2018--22:43:00	34.99	84	0.0473693	0.875876	-0.512203
121860	18/08/2018--22:44:00	34.77	0	-0.135169	0.830156	-0.542089
121920	18/08/2018--22:45:00	34.64	330	0.397234	0.906356	0.234942
121980	18/08/2018--22:46:00	34.64	316	0.229908	0.982556	-0.0489733
122040	18/08/2018--22:47:00	34.77	434	0.00173472	0.906356	-0.437489
122100	18/08/2018--22:48:00	34.84	232	0.0321578	0.830156	-0.213345
122160	18/08/2018--22:49:00	34.88	383	0.123427	105.876	-0.0340304
122220	18/08/2018--22:50:00	34.87	143	0.15385	105.876	-0.0190875
122280	18/08/2018--22:51:00	34.74	491	0.138638	111.972	-0.168517
122340	18/08/2018--22:52:00	34.66	307	-0.0591114	0.997796	-0.0190875
122400	18/08/2018--22:53:00	34.63	22	-0.667572	0.647277	-0.28806
122460	18/08/2018--22:54:00	34.55	104	-0.211227	0.997796	-0.0489733
122520	18/08/2018--22:55:00	34.56	193	0.0473693	0.982556	0.190113
122580	18/08/2018--22:56:00	34.61	153	0.534138	0.190079	0.78783
122640	18/08/2018--22:57:00	34.71	15	-0.272073	0.388198	0.877487
122700	18/08/2018--22:58:00	34.7	0	-0.34813	0.327239	0.862544
122760	18/08/2018--22:59:00	34.73	0	-0.226438	0.372958	0.907373
122820	18/08/2018--23:00:00	34.79	0	-0.287284	0.357718	0.877487
122880	18/08/2018--23:01:00	34.88	4	-0.485034	0.403438	0.757944
122940	18/08/2018--23:02:00	34.97	52	0.0169462	0.372958	0.937259
123000	18/08/2018--23:03:00	35.2	0	-0.0286883	0.372958	0.922316
123060	18/08/2018--23:04:00	35.39	1	-0.0286883	0.418678	0.907373
123120	18/08/2018--23:05:00	35.49	0	-0.0743229	0.403438	0.907373
123180	18/08/2018--23:06:00	35.61	13	0.0321578	0.281519	0.967144
123240	18/08/2018--23:07:00	35.71	6	0.15385	0.235799	0.967144
123300	18/08/2018--23:08:00	35.67	0	0.245119	0.266279	0.937259
123360	18/08/2018--23:09:00	35.59	0	0.0777923	0.403438	0.907373
123420	18/08/2018--23:10:00	35.51	18	0.610196	0.235799	0.757944
123480	18/08/2018--23:11:00	35.5	35	0.823157	-0.0385198	0.593572
123540	18/08/2018--23:12:00	35.52	3	-0.0743229	0.449158	0.907373
123600	18/08/2018--23:13:00	35.6	0	-0.0591114	0.479638	0.862544
123660	18/08/2018--23:14:00	35.66	3	0.00173472	0.403438	0.922316
123720	18/08/2018--23:15:00	35.72	0	-0.0591114	0.403438	0.922316
123780	18/08/2018--23:16:00	35.77	4	0.00173472	0.418678	0.907373
123840	18/08/2018--23:17:00	35.79	2	0.0777923	0.388198	0.907373
123900	18/08/2018--23:18:00	35.82	113	-0.0438998	0.0376798	-100.532
123960	18/08/2018--23:19:00	35.77	2	-0.165592	0.0224399	-0.990376
124020	18/08/2018--23:20:00	35.71	0	-0.180804	0.0224399	-0.990376
124080	18/08/2018--23:21:00	35.73	0	-0.165592	0.0376798	-100.532
124140	18/08/2018--23:22:00	35.75	0	-0.211227	0.00719995	-0.990376
124200	18/08/2018--23:23:00	35.79	0	-0.211227	0.0224399	-0.990376
124260	18/08/2018--23:24:00	35.82	0	-0.211227	0.0224399	-0.990376
124320	18/08/2018--23:25:00	35.85	0	-0.196015	0.0224399	-0.990376
124380	18/08/2018--23:26:00	35.86	0	-0.211227	0.0224399	-0.990376
124440	18/08/2018--23:27:00	35.89	0	-0.211227	0.0224399	-0.975434
124500	18/08/2018--23:28:00	35.93	0	-0.211227	0.0224399	-0.990376
124560	18/08/2018--23:29:00	35.95	0	-0.211227	0.0224399	-0.990376
124620	18/08/2018--23:30:00	35.96	0	-0.211227	0.0224399	-0.990376
124680	18/08/2018--23:31:00	36.01	23	-0.0134768	0.0986395	-100.532
124740	18/08/2018--23:32:00	36.05	0	-0.0134768	0.0986395	-100.532
124800	18/08/2018--23:33:00	36.09	0	-0.0134768	0.0986395	-100.532
124860	18/08/2018--23:34:00	36.13	0	-0.0286883	0.0986395	-100.532
124920	18/08/2018--23:35:00	36.14	0	-0.0286883	0.0986395	-100.532
124980	18/08/2018--23:36:00	36.18	0	-0.0286883	0.0833996	-100.532
125040	18/08/2018--23:37:00	36.2	0	-0.0286883	0.0833996	-100.532
125100	18/08/2018--23:38:00	36.25	0	-0.0286883	0.0986395	-100.532
125160	18/08/2018--23:39:00	36.25	0	-0.0286883	0.0833996	-100.532
125220	18/08/2018--23:40:00	36.27	0	-0.0286883	0.0833996	-100.532
125280	18/08/2018--23:41:00	36.3	0	-0.0286883	0.0986395	-100.532
125340	18/08/2018--23:42:00	36.32	0	-0.0286883	0.0986395	-100.532
125400	18/08/2018--23:43:00	36.35	0	-0.0286883	0.0833996	-100.532
125460	18/08/2018--23:44:00	36.35	0	-0.0286883	0.0833996	-100.532
125520	18/08/2018--23:45:00	36.38	0	-0.0286883	0.0986395	-100.532
125580	18/08/2018--23:46:00	36.38	0	-0.0286883	0.0833996	-100.532
125640	18/08/2018--23:47:00	36.39	0	-0.0286883	0.0986395	-100.532
125700	18/08/2018--23:48:00	36.42	0	-0.0286883	0.0986395	-100.532
125760	18/08/2018--23:49:00	36.43	0	-0.0286883	0.0986395	-100.532
125820	18/08/2018--23:50:00	36.44	0	-0.0286883	0.0986395	-100.532
125880	18/08/2018--23:51:00	36.46	0	-0.0286883	0.0986395	-100.532
125940	18/08/2018--23:52:00	36.49	0	-0.0286883	0.0986395	-100.532
126000	18/08/2018--23:53:00	36.47	0	-0.0286883	0.0986395	-100.532
126060	18/08/2018--23:54:00	36.51	0	-0.0286883	0.0986395	-100.532
126120	18/08/2018--23:55:00	36.53	0	-0.0286883	0.0986395	-100.532
126180	18/08/2018--23:56:00	36.54	0	-0.0286883	0.0986395	-100.532
126240	18/08/2018--23:57:00	36.53	0	-0.0286883	0.0986395	-100.532
126300	18/08/2018--23:58:00	36.55	0	-0.0286883	0.0986395	-100.532
126360	18/08/2018--23:59:00	36.55	0	-0.0286883	0.0986395	-100.532
126420	19/08/2018--00:00:00	36.57	0	-0.0286883	0.0986395	-100.532
126480	19/08/2018--00:01:00	36.58	0	-0.0286883	0.0986395	-100.532
126540	19/08/2018--00:02:00	36.6	0	-0.0286883	0.113879	-100.532
126600	19/08/2018--00:03:00	36.61	0	-0.0134768	0.113879	-100.532
126660	19/08/2018--00:04:00	36.61	0	-0.0134768	0.0986395	-100.532
126720	19/08/2018--00:05:00	36.61	0	-0.0286883	0.0986395	-100.532
126780	19/08/2018--00:06:00	36.64	0	-0.0134768	0.0986395	-100.532
126840	19/08/2018--00:07:00	36.62	0	-0.0134768	0.0986395	-100.532
126900	19/08/2018--00:08:00	36.64	0	-0.0286883	0.0986395	-100.532
126960	19/08/2018--00:09:00	36.66	0	-0.0286883	0.0986395	-100.532
127020	19/08/2018--00:10:00	36.66	0	-0.0286883	0.0986395	-100.532
127080	19/08/2018--00:11:00	36.66	0	-0.0286883	0.113879	-100.532
127140	19/08/2018--00:12:00	36.64	0	-0.0286883	0.0986395	-100.532
127200	19/08/2018--00:13:00	36.67	0	-0.0286883	0.0986395	-100.532
127260	19/08/2018--00:14:00	36.67	0	-0.0286883	0.0986395	-100.532
127320	19/08/2018--00:15:00	36.68	0	-0.0286883	0.0986395	-100.532
127380	19/08/2018--00:16:00	36.69	0	-0.0286883	0.113879	-100.532
127440	19/08/2018--00:17:00	36.71	0	-0.0286883	0.0986395	-100.532
127500	19/08/2018--00:18:00	36.7	0	-0.0286883	0.0986395	-100.532
127560	19/08/2018--00:19:00	36.71	0	-0.0286883	0.113879	-100.532
127620	19/08/2018--00:20:00	36.7	0	-0.0286883	0.113879	-100.532
127680	19/08/2018--00:21:00	36.71	0	-0.0286883	0.0986395	-100.532
127740	19/08/2018--00:22:00	36.74	0	-0.0286883	0.113879	-100.532
127800	19/08/2018--00:23:00	36.8	0	0.564561	-0.0994796	-0.826004
127860	19/08/2018--00:24:00	36.86	0	0.564561	-0.0994796	-0.840947
127920	19/08/2018--00:25:00	36.88	0	0.564561	-0.0994796	-0.840947
127980	19/08/2018--00:26:00	36.89	0	0.564561	-0.0994796	-0.840947
128040	19/08/2018--00:27:00	36.9	0	0.549349	-0.0842396	-0.840947
128100	19/08/2018--00:28:00	36.89	0	0.442869	-0.0994796	-0.900719
128160	19/08/2018--00:29:00	36.89	0	0.442869	-0.0842396	-0.900719
128220	19/08/2018--00:30:00	36.89	0	0.442869	-0.0842396	-0.900719
128280	19/08/2018--00:31:00	36.88	0	0.442869	-0.0842396	-0.900719
128340	19/08/2018--00:32:00	36.87	0	0.45808	-0.0842396	-0.900719
128400	19/08/2018--00:33:00	36.87	0	0.45808	-0.0842396	-0.900719
128460	19/08/2018--00:34:00	36.88	0	0.45808	-0.0842396	-0.900719
128520	19/08/2018--00:35:00	36.87	0	0.45808	-0.0842396	-0.900719
128580	19/08/2018--00:36:00	36.88	0	0.45808	-0.0842396	-0.900719
128640	19/08/2018--00:37:00	36.88	0	0.45808	-0.0842396	-0.900719
128700	19/08/2018--00:38:00	36.86	0	0.442869	-0.0842396	-0.915662
128760	19/08/2018--00:39:00	36.88	0	0.442869	-0.0689997	-0.900719
128820	19/08/2018--00:40:00	36.87	1	0.45808	-0.0994796	-0.900719
128880	19/08/2018--00:41:00	36.89	0	0.45808	-0.0842396	-0.900719
128940	19/08/2018--00:42:00	36.89	0	0.45808	-0.0842396	-0.900719
129000	19/08/2018--00:43:00	36.89	0	0.45808	-0.0842396	-0.900719
129060	19/08/2018--00:44:00	36.89	0	0.45808	-0.0842396	-0.900719
129120	19/08/2018--00:45:00	36.87	0	0.45808	-0.0842396	-0.900719
129180	19/08/2018--00:46:00	36.89	0	0.45808	-0.0842396	-0.900719
129240	19/08/2018--00:47:00	36.9	0	0.45808	-0.0994796	-0.900719
129300	19/08/2018--00:48:00	36.89	0	0.45808	-0.0842396	-0.900719
129360	19/08/2018--00:49:00	36.89	0	0.45808	-0.0842396	-0.900719
129420	19/08/2018--00:50:00	36.91	0	0.45808	-0.0842396	-0.900719
129480	19/08/2018--00:51:00	36.9	0	0.45808	-0.0842396	-0.900719
129540	19/08/2018--00:52:00	36.9	0	0.45808	-0.0842396	-0.900719
129600	19/08/2018--00:53:00	36.87	0	0.45808	-0.0842396	-0.900719
129660	19/08/2018--00:54:00	36.89	0	0.45808	-0.0842396	-0.900719
129720	19/08/2018--00:55:00	36.9	0	0.45808	-0.0842396	-0.885776
129780	19/08/2018--00:56:00	36.91	0	0.45808	-0.0842396	-0.900719
129840	19/08/2018--00:57:00	36.9	0	0.45808	-0.0842396	-0.885776
129900	19/08/2018--00:58:00	36.91	0	0.45808	-0.0842396	-0.885776
129960	19/08/2018--00:59:00	36.92	0	0.45808	-0.0994796	-0.900719
130020	19/08/2018--01:00:00	36.93	0	0.45808	-0.0842396	-0.900719
130080	19/08/2018--01:01:00	36.92	0	0.45808	-0.0842396	-0.900719
130140	19/08/2018--01:02:00	36.92	0	0.45808	-0.0842396	-0.900719
130200	19/08/2018--01:03:00	36.95	0	0.45808	-0.0842396	-0.900719
130260	19/08/2018--01:04:00	36.94	0	0.45808	-0.0842396	-0.900719
130320	19/08/2018--01:05:00	36.95	27	-0.119957	0.0833996	-0.990376
130380	19/08/2018--01:06:00	36.92	0	-0.119957	0.0833996	-0.990376
130440	19/08/2018--01:07:00	36.95	0	-0.119957	0.0986395	-0.990376
130500	19/08/2018--01:08:00	36.96	0	-0.0743229	0.0833996	-0.990376
130560	19/08/2018--01:09:00	36.96	0	-0.0743229	0.0833996	-100.532
130620	19/08/2018--01:10:00	36.96	0	-0.0743229	0.0986395	-100.532
130680	19/08/2018--01:11:00	36.94	0	-0.0743229	0.0833996	-100.532
130740	19/08/2018--01:12:00	36.93	0	-0.0743229	0.0833996	-100.532
130800	19/08/2018--01:13:00	36.93	0	-0.0743229	0.0833996	-100.532
130860	19/08/2018--01:14:00	36.93	0	-0.0743229	0.0833996	-0.990376
130920	19/08/2018--01:15:00	36.94	0	-0.0743229	0.0986395	-100.532
130980	19/08/2018--01:16:00	36.92	0	-0.0743229	0.0833996	-100.532
131040	19/08/2018--01:17:00	36.93	0	-0.0743229	0.0833996	-0.990376
131100	19/08/2018--01:18:00	36.94	0	-0.0743229	0.0986395	-100.532
131160	19/08/2018--01:19:00	36.91	0	-0.0743229	0.0986395	-100.532
131220	19/08/2018--01:20:00	36.91	0	-0.0743229	0.0833996	-100.532
131280	19/08/2018--01:21:00	36.9	0	-0.0743229	0.0986395	-100.532
131340	19/08/2018--01:22:00	36.9	0	-0.0591114	0.0986395	-0.990376
131400	19/08/2018--01:23:00	36.91	0	-0.0743229	0.0986395	-100.532
131460	19/08/2018--01:24:00	36.9	0	-0.0591114	0.0986395	-100.532
131520	19/08/2018--01:25:00	36.9	0	-0.0591114	0.0986395	-100.532
131580	19/08/2018--01:26:00	36.88	0	-0.0743229	0.0986395	-100.532
131640	19/08/2018--01:27:00	36.89	0	-0.0743229	0.0986395	-100.532
131700	19/08/2018--01:28:00	36.89	0	-0.0591114	0.0986395	-100.532
131760	19/08/2018--01:29:00	36.87	0	-0.0743229	0.0986395	-0.990376
131820	19/08/2018--01:30:00	36.88	0	-0.0591114	0.0986395	-0.990376
131880	19/08/2018--01:31:00	36.87	0	-0.0743229	0.0986395	-0.990376
131940	19/08/2018--01:32:00	36.88	0	-0.0438998	0.0986395	-100.532
132000	19/08/2018--01:33:00	36.88	0	-0.0438998	0.0986395	-100.532
132060	19/08/2018--01:34:00	36.87	0	-0.0438998	0.0986395	-100.532
132120	19/08/2018--01:35:00	36.87	0	-0.0438998	0.0986395	-0.990376
132180	19/08/2018--01:36:00	36.87	0	-0.0438998	0.0986395	-100.532
132240	19/08/2018--01:37:00	36.87	0	-0.0438998	0.0986395	-100.532
132300	19/08/2018--01:38:00	36.85	0	-0.0438998	0.0986395	-0.990376
132360	19/08/2018--01:39:00	36.86	0	-0.0438998	0.0986395	-100.532
132420	19/08/2018--01:40:00	36.85	0	-0.0438998	0.0986395	-100.532
132480	19/08/2018--01:41:00	36.83	0	-0.0438998	0.113879	-100.532
132540	19/08/2018--01:42:00	36.84	0	-0.0438998	0.113879	-100.532
132600	19/08/2018--01:43:00	36.82	0	-0.0438998	0.113879	-100.532
132660	19/08/2018--01:44:00	36.83	0	-0.0438998	0.113879	-100.532
132720	19/08/2018--01:45:00	36.84	0	0.245119	-0.0385198	-0.975434
132780	19/08/2018--01:46:00	36.85	0	0.245119	-0.0385198	-0.975434
132840	19/08/2018--01:47:00	36.85	0	0.245119	-0.0385198	-0.975434
132900	19/08/2018--01:48:00	36.85	2	0.321177	-0.0842396	-0.960491
132960	19/08/2018--01:49:00	36.85	0	0.321177	-0.0842396	-0.960491
133020	19/08/2018--01:50:00	36.84	0	0.321177	-0.0842396	-0.960491
133080	19/08/2018--01:51:00	36.85	0	0.321177	-0.0842396	-0.960491
133140	19/08/2018--01:52:00	36.86	0	0.321177	-0.0842396	-0.960491
133200	19/08/2018--01:53:00	36.85	0	0.321177	-0.0842396	-0.960491
133260	19/08/2018--01:54:00	36.85	4	0.564561	-0.0689997	-0.826004
133320	19/08/2018--01:55:00	36.85	0	0.564561	-0.0689997	-0.840947
133380	19/08/2018--01:56:00	36.83	0	0.564561	-0.0689997	-0.840947
133440	19/08/2018--01:57:00	36.79	1	0.579773	-0.0385198	-0.826004
133500	19/08/2018--01:58:00	36.79	2	0.625407	-0.0385198	-0.796119
133560	19/08/2018--01:59:00	36.74	0	0.610196	-0.0385198	-0.796119
133620	19/08/2018--02:00:00	36.73	0	0.610196	-0.0385198	-0.811062
133680	19/08/2018--02:01:00	36.71	0	0.625407	-0.0385198	-0.811062
133740	19/08/2018--02:02:00	36.71	0	0.00173472	0.0986395	-100.532
133800	19/08/2018--02:03:00	36.72	0	0.00173472	0.0986395	-100.532
133860	19/08/2018--02:04:00	36.73	0	0.00173472	0.0986395	-100.532
133920	19/08/2018--02:05:00	36.73	0	0.00173472	0.0986395	-100.532
133980	19/08/2018--02:06:00	36.71	0	0.00173472	0.0986395	-100.532
134040	19/08/2018--02:07:00	36.72	0	0.00173472	0.0986395	-100.532
134100	19/08/2018--02:08:00	36.72	0	0.00173472	0.0986395	-100.532
134160	19/08/2018--02:09:00	36.7	0	0.00173472	0.0986395	-100.532
134220	19/08/2018--02:10:00	36.7	0	0.00173472	0.113879	-100.532
134280	19/08/2018--02:11:00	36.71	0	0.00173472	0.113879	-100.532
134340	19/08/2018--02:12:00	36.7	0	0.00173472	0.0986395	-100.532
134400	19/08/2018--02:13:00	36.72	0	-0.0134768	0.0986395	-100.532
134460	19/08/2018--02:14:00	36.7	0	-0.0134768	0.0986395	-100.532
134520	19/08/2018--02:15:00	36.72	0	-0.0134768	0.113879	-100.532
134580	19/08/2018--02:16:00	36.72	0	0.00173472	0.113879	-100.532
134640	19/08/2018--02:17:00	36.72	0	0.00173472	0.113879	-100.532
134700	19/08/2018--02:18:00	36.72	0	0.00173472	0.113879	-100.532
134760	19/08/2018--02:19:00	36.71	0	0.00173472	0.113879	-100.532
134820	19/08/2018--02:20:00	36.71	0	0.00173472	0.113879	-100.532
134880	19/08/2018--02:21:00	36.71	0	0.00173472	0.113879	-100.532
134940	19/08/2018--02:22:00	36.72	0	0.0169462	0.113879	-100.532
135000	19/08/2018--02:23:00	36.71	0	0.00173472	0.113879	-100.532
135060	19/08/2018--02:24:00	36.73	0	0.00173472	0.113879	-100.532
135120	19/08/2018--02:25:00	36.73	0	0.00173472	0.113879	-100.532
135180	19/08/2018--02:26:00	36.73	0	0.00173472	0.113879	-100.532
135240	19/08/2018--02:27:00	36.72	0	0.00173472	0.113879	-100.532
135300	19/08/2018--02:28:00	36.73	0	0.00173472	0.113879	-100.532
135360	19/08/2018--02:29:00	36.73	0	0.0169462	0.113879	-100.532
135420	19/08/2018--02:30:00	36.75	0	0.00173472	0.113879	-0.990376
135480	19/08/2018--02:31:00	36.74	0	0.00173472	0.113879	-100.532
135540	19/08/2018--02:32:00	36.74	0	0.00173472	0.113879	-100.532
135600	19/08/2018--02:33:00	36.74	0	0.00173472	0.113879	-100.532
135660	19/08/2018--02:34:00	36.75	0	0.00173472	0.113879	-100.532
135720	19/08/2018--02:35:00	36.74	0	0.00173472	0.113879	-100.532
135780	19/08/2018--02:36:00	36.75	0	0.00173472	0.113879	-100.532
135840	19/08/2018--02:37:00	36.75	0	0.00173472	0.113879	-100.532
135900	19/08/2018--02:38:00	36.75	0	0.00173472	0.113879	-100.532
135960	19/08/2018--02:39:00	36.75	0	0.0169462	0.113879	-100.532
136020	19/08/2018--02:40:00	36.75	0	0.00173472	0.113879	-100.532
136080	19/08/2018--02:41:00	36.78	0	0.00173472	0.113879	-0.990376
136140	19/08/2018--02:42:00	36.75	0	0.00173472	0.113879	-100.532
136200	19/08/2018--02:43:00	36.76	0	0.0169462	0.113879	-100.532
136260	19/08/2018--02:44:00	36.78	0	0.00173472	0.113879	-100.532
136320	19/08/2018--02:45:00	36.76	0	0.00173472	0.113879	-100.532
136380	19/08/2018--02:46:00	36.77	0	0.00173472	0.113879	-100.532
136440	19/08/2018--02:47:00	36.79	0	0.00173472	0.113879	-100.532
136500	19/08/2018--02:48:00	36.76	0	0.00173472	0.113879	-100.532
136560	19/08/2018--02:49:00	36.76	0	0.00173472	0.113879	-100.532
136620	19/08/2018--02:50:00	36.76	4	0.823157	-0.404278	-0.407603
136680	19/08/2018--02:51:00	36.73	0	0.823157	-0.404278	-0.422546
136740	19/08/2018--02:52:00	36.69	0	0.823157	-0.404278	-0.407603
136800	19/08/2018--02:53:00	36.66	0	0.823157	-0.404278	-0.407603
136860	19/08/2018--02:54:00	36.61	0	0.823157	-0.404278	-0.422546
136920	19/08/2018--02:55:00	36.59	0	0.823157	-0.404278	-0.422546
136980	19/08/2018--02:56:00	36.59	0	0.823157	-0.404278	-0.422546
137040	19/08/2018--02:57:00	36.59	0	0.823157	-0.404278	-0.422546
137100	19/08/2018--02:58:00	36.59	0	0.823157	-0.404278	-0.422546
137160	19/08/2018--02:59:00	36.57	0	0.823157	-0.404278	-0.422546
137220	19/08/2018--03:00:00	36.57	0	0.823157	-0.404278	-0.422546
137280	19/08/2018--03:01:00	36.59	0	0.823157	-0.404278	-0.422546
137340	19/08/2018--03:02:00	36.58	0	0.823157	-0.404278	-0.422546
137400	19/08/2018--03:03:00	36.58	0	0.807945	-0.404278	-0.422546
137460	19/08/2018--03:04:00	36.59	0	0.823157	-0.404278	-0.422546
137520	19/08/2018--03:05:00	36.61	0	0.807945	-0.404278	-0.422546
137580	19/08/2018--03:06:00	36.61	0	0.823157	-0.404278	-0.422546
137640	19/08/2018--03:07:00	36.61	0	0.823157	-0.404278	-0.422546
137700	19/08/2018--03:08:00	36.63	0	0.823157	-0.404278	-0.422546
137760	19/08/2018--03:09:00	36.62	0	0.807945	-0.419518	-0.422546
137820	19/08/2018--03:10:00	36.63	0	0.823157	-0.404278	-0.422546
137880	19/08/2018--03:11:00	36.63	0	0.838368	-0.389038	-0.39266
137940	19/08/2018--03:12:00	36.62	0	0.838368	-0.389038	-0.39266
138000	19/08/2018--03:13:00	36.59	0	0.884003	-0.221399	-0.437489
138060	19/08/2018--03:14:00	36.52	0	0.899214	-0.236639	-0.39266
138120	19/08/2018--03:15:00	36.43	0	0.899214	-0.221399	-0.39266
138180	19/08/2018--03:16:00	36.36	0	0.914426	-0.221399	-0.377717
138240	19/08/2018--03:17:00	36.36	1	0.0930038	0.113879	-100.532
138300	19/08/2018--03:18:00	36.43	0	0.0777923	0.113879	-0.990376
138360	19/08/2018--03:19:00	36.46	0	0.0777923	0.113879	-0.990376
138420	19/08/2018--03:20:00	36.48	0	0.108215	0.129119	-100.532
138480	19/08/2018--03:21:00	36.49	0	0.108215	0.129119	-0.990376
138540	19/08/2018--03:22:00	36.52	0	0.108215	0.129119	-0.990376
138600	19/08/2018--03:23:00	36.51	0	0.0930038	0.129119	-0.990376
138660	19/08/2018--03:24:00	36.52	0	0.0930038	0.129119	-0.990376
138720	19/08/2018--03:25:00	36.51	0	0.0930038	0.129119	-0.990376
138780	19/08/2018--03:26:00	36.54	0	0.108215	0.129119	-100.532
138840	19/08/2018--03:27:00	36.54	0	0.0930038	0.129119	-0.990376
138900	19/08/2018--03:28:00	36.54	0	0.108215	0.129119	-0.990376
138960	19/08/2018--03:29:00	36.55	0	0.0930038	0.129119	-0.990376
139020	19/08/2018--03:30:00	36.54	0	0.0930038	0.129119	-0.990376
139080	19/08/2018--03:31:00	36.55	0	0.0930038	0.129119	-100.532
139140	19/08/2018--03:32:00	36.54	0	0.0930038	0.129119	-0.990376
139200	19/08/2018--03:33:00	36.54	0	0.0930038	0.129119	-0.990376
139260	19/08/2018--03:34:00	36.53	0	0.0930038	0.129119	-0.990376
139320	19/08/2018--03:35:00	36.55	0	0.108215	0.129119	-100.532
139380	19/08/2018--03:36:00	36.55	0	0.275542	-0.0994796	-0.900719
139440	19/08/2018--03:37:00	36.57	4	0.473292	-0.11472	-0.885776
139500	19/08/2018--03:38:00	36.61	0	0.473292	-0.0994796	-0.900719
139560	19/08/2018--03:39:00	36.62	0	0.473292	-0.0994796	-0.900719
139620	19/08/2018--03:40:00	36.61	0	0.45808	-0.0994796	-0.900719
139680	19/08/2018--03:41:00	36.61	0	0.473292	-0.0994796	-0.885776
139740	19/08/2018--03:42:00	36.62	0	0.45808	-0.0994796	-0.900719
139800	19/08/2018--03:43:00	36.63	0	0.45808	-0.0842396	-0.900719
139860	19/08/2018--03:44:00	36.63	1	0.0625808	0.113879	-100.532
139920	19/08/2018--03:45:00	36.63	0	0.0625808	0.113879	-100.532
139980	19/08/2018--03:46:00	36.61	0	0.0625808	0.113879	-100.532
140040	19/08/2018--03:47:00	36.62	0	0.0625808	0.113879	-0.990376
140100	19/08/2018--03:48:00	36.62	0	0.0625808	0.113879	-100.532
140160	19/08/2018--03:49:00	36.6	0	0.0625808	0.113879	-0.990376
140220	19/08/2018--03:50:00	36.61	0	0.0625808	0.113879	-0.990376
140280	19/08/2018--03:51:00	36.6	0	0.0625808	0.113879	-100.532
140340	19/08/2018--03:52:00	36.61	0	0.0625808	0.113879	-0.990376
140400	19/08/2018--03:53:00	36.61	0	0.0625808	0.113879	-100.532
140460	19/08/2018--03:54:00	36.6	0	0.0777923	0.113879	-100.532
140520	19/08/2018--03:55:00	36.6	0	0.0625808	0.113879	-100.532
140580	19/08/2018--03:56:00	36.61	0	0.0625808	0.113879	-100.532
140640	19/08/2018--03:57:00	36.62	0	0.0777923	0.113879	-0.990376
140700	19/08/2018--03:58:00	36.6	0	0.0625808	0.113879	-100.532
140760	19/08/2018--03:59:00	36.59	0	0.0625808	0.113879	-0.990376
140820	19/08/2018--04:00:00	36.61	0	0.0625808	0.129119	-0.990376
140880	19/08/2018--04:01:00	36.6	0	0.0777923	0.129119	-100.532
140940	19/08/2018--04:02:00	36.61	0	0.0625808	0.129119	-100.532
141000	19/08/2018--04:03:00	36.59	0	0.0625808	0.113879	-100.532
141060	19/08/2018--04:04:00	36.62	0	0.0625808	0.113879	-100.532
141120	19/08/2018--04:05:00	36.63	0	0.0625808	0.113879	-100.532
141180	19/08/2018--04:06:00	36.61	0	0.0625808	0.113879	-100.532
141240	19/08/2018--04:07:00	36.62	0	0.0625808	0.113879	-100.532
141300	19/08/2018--04:08:00	36.62	0	0.0777923	0.113879	-100.532
141360	19/08/2018--04:09:00	36.61	0	0.0777923	0.129119	-100.532
141420	19/08/2018--04:10:00	36.48	96	-0.485034	0.403438	0.772887
141480	19/08/2018--04:11:00	36.2	0	-0.485034	0.388198	0.78783
141540	19/08/2018--04:12:00	36.01	0	-0.469822	0.388198	0.772887
141600	19/08/2018--04:13:00	35.82	0	-0.469822	0.388198	0.772887
141660	19/08/2018--04:14:00	35.71	0	-0.485034	0.388198	0.772887
141720	19/08/2018--04:15:00	35.61	0	-0.485034	0.388198	0.772887
141780	19/08/2018--04:16:00	35.53	0	-0.469822	0.388198	0.772887
141840	19/08/2018--04:17:00	35.45	0	-0.469822	0.388198	0.772887
141900	19/08/2018--04:18:00	35.39	0	-0.485034	0.388198	0.772887
141960	19/08/2018--04:19:00	35.34	0	-0.469822	0.388198	0.772887
142020	19/08/2018--04:20:00	35.3	0	-0.469822	0.403438	0.772887
142080	19/08/2018--04:21:00	35.25	0	-0.485034	0.403438	0.772887
142140	19/08/2018--04:22:00	35.21	0	-0.485034	0.388198	0.772887
142200	19/08/2018--04:23:00	35.19	0	-0.485034	0.388198	0.772887
142260	19/08/2018--04:24:00	35.17	0	-0.485034	0.388198	0.772887
142320	19/08/2018--04:25:00	35.14	0	-0.485034	0.388198	0.772887
142380	19/08/2018--04:26:00	35.1	0	-0.485034	0.388198	0.772887
142440	19/08/2018--04:27:00	35.12	0	-0.485034	0.388198	0.772887
142500	19/08/2018--04:28:00	35.11	0	-0.485034	0.388198	0.772887
142560	19/08/2018--04:29:00	35.07	0	-0.485034	0.388198	0.772887
142620	19/08/2018--04:30:00	35.05	0	-0.485034	0.388198	0.772887
142680	19/08/2018--04:31:00	35.05	0	-0.485034	0.388198	0.772887
142740	19/08/2018--04:32:00	35.01	0	-0.485034	0.388198	0.772887
142800	19/08/2018--04:33:00	35.01	0	-0.485034	0.388198	0.772887
142860	19/08/2018--04:34:00	34.99	0	-0.485034	0.388198	0.772887
142920	19/08/2018--04:35:00	34.99	0	-0.485034	0.388198	0.772887
142980	19/08/2018--04:36:00	34.96	0	-0.485034	0.388198	0.772887
143040	19/08/2018--04:37:00	34.97	0	-0.485034	0.388198	0.772887
143100	19/08/2018--04:38:00	34.94	0	-0.485034	0.372958	0.78783
143160	19/08/2018--04:39:00	34.93	0	-0.500245	0.388198	0.772887
143220	19/08/2018--04:40:00	34.94	0	-0.500245	0.388198	0.772887
143280	19/08/2018--04:41:00	34.92	0	-0.485034	0.388198	0.772887
143340	19/08/2018--04:42:00	34.91	0	-0.500245	0.388198	0.772887
143400	19/08/2018--04:43:00	34.91	0	-0.500245	0.372958	0.757944
143460	19/08/2018--04:44:00	34.89	0	-0.500245	0.388198	0.772887
143520	19/08/2018--04:45:00	34.89	0	-0.500245	0.388198	0.772887
143580	19/08/2018--04:46:00	34.87	0	-0.485034	0.388198	0.772887
143640	19/08/2018--04:47:00	34.88	0	-0.500245	0.388198	0.757944
143700	19/08/2018--04:48:00	34.89	0	-0.500245	0.372958	0.757944
143760	19/08/2018--04:49:00	34.88	0	-0.500245	0.388198	0.772887
143820	19/08/2018--04:50:00	34.84	0	-0.500245	0.388198	0.772887
143880	19/08/2018--04:51:00	34.84	0	-0.500245	0.388198	0.772887
143940	19/08/2018--04:52:00	34.86	0	-0.500245	0.372958	0.772887
144000	19/08/2018--04:53:00	34.84	0	-0.500245	0.388198	0.772887
144060	19/08/2018--04:54:00	34.85	0	-0.485034	0.388198	0.772887
144120	19/08/2018--04:55:00	34.83	0	-0.500245	0.388198	0.772887
144180	19/08/2018--04:56:00	34.81	0	-0.500245	0.388198	0.772887
144240	19/08/2018--04:57:00	34.8	0	-0.500245	0.388198	0.78783
144300	19/08/2018--04:58:00	34.79	0	-0.500245	0.388198	0.772887
144360	19/08/2018--04:59:00	34.79	0	-0.500245	0.388198	0.772887
144420	19/08/2018--05:00:00	34.78	0	-0.500245	0.372958	0.772887
