# Supplementary material for: A randomized cross-over trial investigating differences in 24-h personal air and skin temperatures using wearable sensors between two climatologically contrasting settings
Source: Sci Rep. 2021 Nov 10;11:22020. doi: 10.1038/s41598-021-01180-y (PMC8580978; doi:10.1038/s41598-021-01180-y)
Supplement: Supplementary file 2 — Supplementary Data. [file 41598_2021_1180_MOESM2_ESM.zip › New folder/new/T11_S2new.csv]

Index	Date	Temperature	Activity	X-axis	Y-axis	Z-axis	Marker
68580	14/09/2018--05:00:00	34.69	0	-0.390373	-0.642064	0.642043
68640	14/09/2018--05:01:00	34.7	0	-0.405299	-0.642064	0.642043
68700	14/09/2018--05:02:00	34.69	1	-0.405299	-0.642064	0.642043
68760	14/09/2018--05:03:00	34.7	0	-0.420226	-0.642064	0.627378
68820	14/09/2018--05:04:00	34.71	1	-0.420226	-0.656908	0.627378
68880	14/09/2018--05:05:00	34.72	0	-0.435153	-0.656908	0.612713
68940	14/09/2018--05:06:00	34.74	0	-0.435153	-0.656908	0.612713
69000	14/09/2018--05:07:00	34.75	0	-0.450079	-0.656908	0.612713
69060	14/09/2018--05:08:00	34.76	19	-0.614272	-0.671752	0.422064
69120	14/09/2018--05:09:00	34.74	0	-0.644125	-0.671752	0.378068
69180	14/09/2018--05:10:00	34.72	0	-0.644125	-0.671752	0.378068
69240	14/09/2018--05:11:00	34.7	0	-0.688905	-0.671752	0.319407
69300	14/09/2018--05:12:00	34.71	0	-0.703832	-0.656908	0.290076
69360	14/09/2018--05:13:00	34.71	78	132.619	0.664223	0.070097
69420	14/09/2018--05:14:00	34.73	18	0.908243	0.233742	-0.384527
69480	14/09/2018--05:15:00	34.73	0	0.908243	0.233742	-0.369862
69540	14/09/2018--05:16:00	34.72	0	0.908243	0.233742	-0.369862
69600	14/09/2018--05:17:00	34.73	0	0.908243	0.233742	-0.369862
69660	14/09/2018--05:18:00	34.76	0	0.908243	0.233742	-0.384527
69720	14/09/2018--05:19:00	34.75	0	0.908243	0.233742	-0.384527
69780	14/09/2018--05:20:00	34.78	0	0.908243	0.233742	-0.384527
69840	14/09/2018--05:21:00	34.77	0	0.92317	0.233742	-0.369862
69900	14/09/2018--05:22:00	34.79	0	0.92317	0.233742	-0.384527
69960	14/09/2018--05:23:00	34.8	0	0.908243	0.233742	-0.384527
70020	14/09/2018--05:24:00	34.8	0	0.908243	0.233742	-0.369862
70080	14/09/2018--05:25:00	34.83	0	0.908243	0.233742	-0.384527
70140	14/09/2018--05:26:00	34.84	0	0.908243	0.233742	-0.369862
70200	14/09/2018--05:27:00	34.82	0	0.908243	0.233742	-0.384527
70260	14/09/2018--05:28:00	34.85	0	0.908243	0.233742	-0.384527
70320	14/09/2018--05:29:00	34.86	0	0.908243	0.233742	-0.369862
70380	14/09/2018--05:30:00	34.86	0	0.92317	0.233742	-0.369862
70440	14/09/2018--05:31:00	34.86	0	0.908243	0.233742	-0.369862
70500	14/09/2018--05:32:00	34.86	0	0.908243	0.233742	-0.369862
70560	14/09/2018--05:33:00	34.89	0	0.908243	0.248586	-0.369862
70620	14/09/2018--05:34:00	34.9	0	0.908243	0.233742	-0.384527
70680	14/09/2018--05:35:00	34.91	0	0.908243	0.233742	-0.369862
70740	14/09/2018--05:36:00	34.9	0	0.908243	0.233742	-0.384527
70800	14/09/2018--05:37:00	34.92	0	0.908243	0.248586	-0.384527
70860	14/09/2018--05:38:00	34.93	0	0.908243	0.233742	-0.369862
70920	14/09/2018--05:39:00	34.95	0	0.908243	0.233742	-0.369862
70980	14/09/2018--05:40:00	34.95	0	0.908243	0.233742	-0.369862
71040	14/09/2018--05:41:00	34.97	0	0.92317	0.233742	-0.369862
71100	14/09/2018--05:42:00	34.98	0	0.908243	0.248586	-0.384527
71160	14/09/2018--05:43:00	34.98	0	0.908243	0.248586	-0.369862
71220	14/09/2018--05:44:00	34.98	0	0.908243	0.233742	-0.369862
71280	14/09/2018--05:45:00	35.01	0	0.908243	0.248586	-0.369862
71340	14/09/2018--05:46:00	35	0	0.908243	0.248586	-0.384527
71400	14/09/2018--05:47:00	35.02	0	0.908243	0.248586	-0.369862
71460	14/09/2018--05:48:00	35.01	0	0.908243	0.248586	-0.369862
71520	14/09/2018--05:49:00	35.04	0	0.908243	0.248586	-0.384527
71580	14/09/2018--05:50:00	35.04	0	0.908243	0.233742	-0.369862
71640	14/09/2018--05:51:00	35.04	0	0.908243	0.233742	-0.355196
71700	14/09/2018--05:52:00	35.06	0	0.92317	0.233742	-0.355196
71760	14/09/2018--05:53:00	35.07	0	0.92317	0.233742	-0.355196
71820	14/09/2018--05:54:00	35.09	0	0.92317	0.248586	-0.369862
71880	14/09/2018--05:55:00	35.1	0	0.92317	0.233742	-0.355196
71940	14/09/2018--05:56:00	35.1	0	0.92317	0.248586	-0.340531
72000	14/09/2018--05:57:00	35.11	0	0.92317	0.248586	-0.340531
72060	14/09/2018--05:58:00	35.12	0	0.938096	0.233742	-0.325866
72120	14/09/2018--05:59:00	35.13	0	0.92317	0.248586	-0.340531
72180	14/09/2018--06:00:00	35.14	0	0.92317	0.248586	-0.340531
72240	14/09/2018--06:01:00	35.13	0	0.92317	0.248586	-0.325866
72300	14/09/2018--06:02:00	35.15	0	0.92317	0.248586	-0.340531
72360	14/09/2018--06:03:00	35.15	0	0.92317	0.248586	-0.325866
72420	14/09/2018--06:04:00	35.15	0	0.92317	0.248586	-0.325866
72480	14/09/2018--06:05:00	35.15	0	0.92317	0.248586	-0.325866
72540	14/09/2018--06:06:00	35.15	0	0.92317	0.248586	-0.311201
72600	14/09/2018--06:07:00	35.14	0	0.92317	0.248586	-0.311201
72660	14/09/2018--06:08:00	35.15	0	0.938096	0.248586	-0.311201
72720	14/09/2018--06:09:00	35.15	0	0.938096	0.248586	-0.311201
72780	14/09/2018--06:10:00	35.14	0	0.938096	0.248586	-0.311201
72840	14/09/2018--06:11:00	35.13	0	0.938096	0.26343	-0.311201
72900	14/09/2018--06:12:00	35.16	0	0.92317	0.248586	-0.311201
72960	14/09/2018--06:13:00	35.16	0	0.938096	0.248586	-0.311201
73020	14/09/2018--06:14:00	35.15	0	0.92317	0.248586	-0.311201
73080	14/09/2018--06:15:00	35.13	0	0.92317	0.248586	-0.311201
73140	14/09/2018--06:16:00	35.14	0	0.938096	0.248586	-0.28187
73200	14/09/2018--06:17:00	35.21	0	0.355958	0.055612	-0.941808
73260	14/09/2018--06:18:00	35.35	0	0.355958	0.055612	-0.956473
73320	14/09/2018--06:19:00	35.44	0	0.355958	0.055612	-0.956473
73380	14/09/2018--06:20:00	35.52	0	0.355958	0.055612	-0.956473
73440	14/09/2018--06:21:00	35.57	0	0.355958	0.055612	-0.956473
73500	14/09/2018--06:22:00	35.64	0	0.355958	0.055612	-0.956473
73560	14/09/2018--06:23:00	35.68	0	0.341032	0.055612	-0.956473
73620	14/09/2018--06:24:00	35.71	0	0.355958	0.055612	-0.941808
73680	14/09/2018--06:25:00	35.77	0	0.341032	0.055612	-0.956473
73740	14/09/2018--06:26:00	35.79	0	0.341032	0.055612	-0.956473
73800	14/09/2018--06:27:00	35.83	0	0.355958	0.055612	-0.956473
73860	14/09/2018--06:28:00	35.84	0	0.341032	0.055612	-0.956473
73920	14/09/2018--06:29:00	35.89	0	0.341032	0.055612	-0.956473
73980	14/09/2018--06:30:00	35.93	0	0.341032	0.055612	-0.956473
74040	14/09/2018--06:31:00	35.93	0	0.341032	0.055612	-0.956473
74100	14/09/2018--06:32:00	35.97	0	0.341032	0.055612	-0.956473
74160	14/09/2018--06:33:00	35.96	0	0.326105	0.055612	-0.956473
74220	14/09/2018--06:34:00	35.99	0	0.341032	0.055612	-0.956473
74280	14/09/2018--06:35:00	36.01	0	0.341032	0.055612	-0.956473
74340	14/09/2018--06:36:00	36.02	0	0.326105	0.0407678	-0.956473
74400	14/09/2018--06:37:00	36.05	0	0.326105	0.055612	-0.956473
74460	14/09/2018--06:38:00	36.07	0	0.326105	0.055612	-0.956473
74520	14/09/2018--06:39:00	36.08	0	0.326105	0.055612	-0.956473
74580	14/09/2018--06:40:00	36.12	0	0.326105	0.0407678	-0.956473
74640	14/09/2018--06:41:00	36.13	0	0.191765	-0.0186089	-0.985804
74700	14/09/2018--06:42:00	36.15	0	0.176839	-0.0037647	-100.047
74760	14/09/2018--06:43:00	36.17	0	0.176839	-0.0037647	-100.047
74820	14/09/2018--06:44:00	36.21	0	0.191765	-0.0037647	-100.047
74880	14/09/2018--06:45:00	36.2	169	0.490298	-0.775662	-0.252539
74940	14/09/2018--06:46:00	36.04	47	0.758977	-0.62722	-0.105886
75000	14/09/2018--06:47:00	35.94	177	0.639564	-0.701441	-0.164548
75060	14/09/2018--06:48:00	35.9	23	0.714197	-0.671752	-0.0912212
75120	14/09/2018--06:49:00	35.82	268	0.355958	-0.80535	-0.501849
75180	14/09/2018--06:50:00	35.79	493	0.564931	-0.686597	-0.443188
75240	14/09/2018--06:51:00	35.72	197	0.311178	-0.849882	-0.457854
75300	14/09/2018--06:52:00	35.65	156	0.729124	-0.716285	-0.28187
75360	14/09/2018--06:53:00	35.61	14	0.564931	-0.775662	-0.311201
75420	14/09/2018--06:54:00	35.6	57	0.341032	-0.879571	-0.340531
75480	14/09/2018--06:55:00	35.59	192	0.609711	-0.597532	-0.443188
75540	14/09/2018--06:56:00	35.59	96	0.579858	-0.760817	-0.325866
75600	14/09/2018--06:57:00	35.59	85	0.400738	-0.820194	-0.428523
75660	14/09/2018--06:58:00	35.63	252	0.296252	-0.835038	-0.487184
75720	14/09/2018--06:59:00	35.65	322	0.893317	-0.434246	-0.0472253
75780	14/09/2018--07:00:00	35.5	47	0.430591	-144.365	-0.28187
75840	14/09/2018--07:01:00	35.44	120	0.83361	-0.538155	-0.120552
75900	14/09/2018--07:02:00	35.33	0	0.83361	-0.493622	-0.0765559
75960	14/09/2018--07:03:00	35.25	198	0.505225	-0.820194	-0.28187
76020	14/09/2018--07:04:00	35.22	142	0.893317	-0.419401	-0.193878
76080	14/09/2018--07:05:00	35.18	3	0.938096	-0.345181	-0.223209
76140	14/09/2018--07:06:00	35.11	47	0.87839	-0.44909	-0.00322944
76200	14/09/2018--07:07:00	35.1	40	0.938096	-0.360025	-0.120552
76260	14/09/2018--07:08:00	35.12	0	0.908243	-0.404557	-0.0178947
76320	14/09/2018--07:09:00	35.16	231	0.132059	-0.953792	-0.237874
76380	14/09/2018--07:10:00	35.26	451	0.400738	-0.820194	0.348738
76440	14/09/2018--07:11:00	35.23	9	-0.196327	-0.790506	0.568717
76500	14/09/2018--07:12:00	35.29	19	-0.853098	-0.0779856	-0.545845
76560	14/09/2018--07:13:00	35.34	359	0.236545	-0.894415	-0.399192
76620	14/09/2018--07:14:00	35.36	267	0.639564	-0.760817	-0.325866
76680	14/09/2018--07:15:00	35.31	33	0.863463	-0.181895	-0.0765559
76740	14/09/2018--07:16:00	35.27	19	0.96795	-0.241271	0.0407664
76800	14/09/2018--07:17:00	35.22	23	0.74405	-0.642064	-0.311201
76860	14/09/2018--07:18:00	35.24	297	0.161912	-0.924103	-0.105886
76920	14/09/2018--07:19:00	35.23	63	0.684344	-0.701441	-0.223209
76980	14/09/2018--07:20:00	35.13	174	0.564931	-0.745973	-0.311201
77040	14/09/2018--07:21:00	35.2	257	0.296252	-0.909259	-0.311201
77100	14/09/2018--07:22:00	35.29	292	0.609711	-0.760817	-0.311201
77160	14/09/2018--07:23:00	35.34	62	0.385812	-0.849882	-0.428523
77220	14/09/2018--07:24:00	35.35	65	0.609711	-0.760817	-0.193878
77280	14/09/2018--07:25:00	35.31	119	0.654491	-0.731129	-0.03256
77340	14/09/2018--07:26:00	35.2	105	0.132059	-0.98348	-0.208544
77400	14/09/2018--07:27:00	35.18	165	0.579858	-0.760817	-0.325866
77460	14/09/2018--07:28:00	35.12	1	0.87839	-0.389713	-0.252539
77520	14/09/2018--07:29:00	35.02	5	0.803757	-0.567843	-0.135217
77580	14/09/2018--07:30:00	34.98	19	0.430591	-0.864727	-0.135217
77640	14/09/2018--07:31:00	35.02	517	0.385812	-0.760817	-0.560511
77700	14/09/2018--07:32:00	35.02	228	0.490298	-0.80535	-0.296535
77760	14/09/2018--07:33:00	34.89	427	0.236545	-0.924103	-0.325866
77820	14/09/2018--07:34:00	34.8	132	0.78883	-0.582687	-0.105886
77880	14/09/2018--07:35:00	34.73	0	0.803757	-0.567843	-0.0912212
77940	14/09/2018--07:36:00	34.69	0	0.803757	-0.567843	-0.0618906
78000	14/09/2018--07:37:00	34.7	0	0.78883	-0.597532	-0.120552
78060	14/09/2018--07:38:00	34.7	0	0.938096	-0.315492	0.0554317
78120	14/09/2018--07:39:00	34.74	0	0.938096	-0.330336	0.0407664
78180	14/09/2018--07:40:00	34.79	0	0.938096	-0.330336	0.0261011
78240	14/09/2018--07:41:00	34.8	0	0.893317	-0.434246	0.0261011
78300	14/09/2018--07:42:00	34.82	4	0.758977	-0.62722	-0.120552
78360	14/09/2018--07:43:00	34.84	207	0.564931	-0.582687	-0.589841
78420	14/09/2018--07:44:00	34.92	246	0.564931	-0.656908	-0.413858
78480	14/09/2018--07:45:00	34.92	223	0.475371	-0.835038	-0.252539
78540	14/09/2018--07:46:00	34.91	231	0.699271	-0.686597	-0.149882
78600	14/09/2018--07:47:00	34.88	0	0.74405	-0.656908	-0.120552
78660	14/09/2018--07:48:00	34.82	1	0.78883	-0.582687	-0.193878
78720	14/09/2018--07:49:00	34.79	1	0.609711	-0.760817	-0.193878
78780	14/09/2018--07:50:00	34.74	0	0.818684	-0.567843	-0.0912212
78840	14/09/2018--07:51:00	34.7	0	0.639564	-0.745973	-0.252539
78900	14/09/2018--07:52:00	34.73	143	0.445518	-0.790506	-0.267205
78960	14/09/2018--07:53:00	34.85	257	0.370885	-0.894415	-0.149882
79020	14/09/2018--07:54:00	34.89	356	0.415665	-0.80535	-0.457854
79080	14/09/2018--07:55:00	34.86	140	0.938096	-0.315492	-0.0618906
79140	14/09/2018--07:56:00	34.78	0	0.96795	-0.27096	-0.120552
79200	14/09/2018--07:57:00	34.68	2	0.96795	-0.241271	0.0114358
79260	14/09/2018--07:58:00	34.64	31	0.609711	-0.775662	-0.164548
79320	14/09/2018--07:59:00	34.64	0	0.400738	-0.775662	-0.487184
79380	14/09/2018--08:00:00	34.75	241	0.251472	-0.879571	-0.413858
79440	14/09/2018--08:01:00	34.85	437	0.400738	-0.745973	-0.472519
79500	14/09/2018--08:02:00	34.85	103	0.326105	-0.849882	-0.399192
79560	14/09/2018--08:03:00	34.87	207	0.445518	-0.879571	-0.340531
79620	14/09/2018--08:04:00	34.83	183	0.132059	-0.864727	-0.267205
79680	14/09/2018--08:05:00	34.88	651	0.594784	-0.775662	-0.369862
79740	14/09/2018--08:06:00	34.77	319	0.848537	-0.508466	-0.0472253
79800	14/09/2018--08:07:00	34.72	3	0.87839	-0.463934	0.0407664
79860	14/09/2018--08:08:00	34.63	75	0.863463	-0.478778	-0.0178947
79920	14/09/2018--08:09:00	34.52	27	0.505225	-0.80535	-0.267205
79980	14/09/2018--08:10:00	34.4	81	0.326105	-0.835038	-0.443188
80040	14/09/2018--08:11:00	34.43	134	0.311178	-0.849882	-0.457854
80100	14/09/2018--08:12:00	34.5	412	0.326105	-0.894415	-0.135217
80160	14/09/2018--08:13:00	34.54	82	0.430591	-0.642064	-0.443188
80220	14/09/2018--08:14:00	34.43	439	0.355958	-0.968636	-0.267205
80280	14/09/2018--08:15:00	34.16	230	0.385812	-0.924103	-0.237874
80340	14/09/2018--08:16:00	33.95	471	0.818684	0.218898	0.304742
80400	14/09/2018--08:17:00	33.89	354	0.0574259	-0.909259	-0.340531
80460	14/09/2018--08:18:00	33.81	234	0.146986	-104.286	-0.252539
80520	14/09/2018--08:19:00	33.77	192	0.445518	-0.760817	-0.443188
80580	14/09/2018--08:20:00	33.71	159	0.579858	-0.998324	-0.120552
80640	14/09/2018--08:21:00	33.7	526	0.684344	-0.671752	-0.193878
80700	14/09/2018--08:22:00	33.72	167	0.355958	-0.894415	-0.325866
80760	14/09/2018--08:23:00	33.75	121	0.893317	-0.434246	-0.0765559
80820	14/09/2018--08:24:00	33.79	285	0.639564	-0.745973	-0.135217
80880	14/09/2018--08:25:00	33.86	227	0.92317	-0.0928297	0.172754
80940	14/09/2018--08:26:00	33.9	677	-0.00228056	-114.677	-0.457854
81000	14/09/2018--08:27:00	33.95	204	0.132059	-0.894415	-0.443188
81060	14/09/2018--08:28:00	33.98	74	0.236545	-0.775662	-0.589841
81120	14/09/2018--08:29:00	34.02	420	0.191765	-0.953792	-0.237874
81180	14/09/2018--08:30:00	34.08	455	0.296252	-0.80535	-0.472519
81240	14/09/2018--08:31:00	34.18	168	0.773904	-0.552999	0.202085
81300	14/09/2018--08:32:00	34.2	247	0.997803	0.0704561	-0.311201
81360	14/09/2018--08:33:00	34.2	505	0.550004	-0.80535	-0.149882
81420	14/09/2018--08:34:00	34.07	4	0.594784	-0.790506	-0.223209
81480	14/09/2018--08:35:00	33.98	61	0.564931	-0.835038	-0.0765559
81540	14/09/2018--08:36:00	33.99	226	0.639564	-0.760817	-0.120552
81600	14/09/2018--08:37:00	34.05	213	0.594784	-0.820194	-0.252539
81660	14/09/2018--08:38:00	34.07	195	0.505225	-0.790506	-0.325866
81720	14/09/2018--08:39:00	34.11	182	0.505225	-0.731129	-0.296535
81780	14/09/2018--08:40:00	34.2	181	0.564931	-0.924103	-0.369862
81840	14/09/2018--08:41:00	34.32	113	0.609711	-0.80535	-0.193878
81900	14/09/2018--08:42:00	34.42	111	0.609711	-0.686597	-0.296535
81960	14/09/2018--08:43:00	34.54	330	105.751	0.278275	0.21675
82020	14/09/2018--08:44:00	34.56	820	0.385812	-0.820194	-0.428523
82080	14/09/2018--08:45:00	34.57	1	0.355958	-0.909259	-0.0618906
82140	14/09/2018--08:46:00	34.55	19	0.803757	-0.552999	-0.193878
82200	14/09/2018--08:47:00	34.54	108	0.400738	-0.864727	-0.311201
82260	14/09/2018--08:48:00	34.54	17	0.460445	-0.835038	-0.296535
82320	14/09/2018--08:49:00	34.57	123	0.609711	-0.790506	-0.369862
82380	14/09/2018--08:50:00	34.57	106	0.74405	-0.612376	-0.120552
82440	14/09/2018--08:51:00	34.57	45	0.266399	-0.924103	-0.252539
82500	14/09/2018--08:52:00	34.58	48	0.281325	-0.924103	-0.237874
82560	14/09/2018--08:53:00	34.59	46	0.445518	-0.849882	-0.237874
82620	14/09/2018--08:54:00	34.54	107	0.460445	-0.835038	-0.311201
82680	14/09/2018--08:55:00	34.42	23	0.311178	-0.864727	-0.428523
82740	14/09/2018--08:56:00	34.36	49	0.311178	-0.879571	-0.369862
82800	14/09/2018--08:57:00	34.44	184	0.490298	-0.80535	-0.296535
82860	14/09/2018--08:58:00	34.48	90	0.729124	-0.656908	-0.120552
82920	14/09/2018--08:59:00	34.47	17	0.341032	-0.849882	-0.413858
82980	14/09/2018--09:00:00	34.44	91	0.430591	-0.731129	-0.545845
83040	14/09/2018--09:01:00	34.41	2	0.475371	-0.790506	-0.384527
83100	14/09/2018--09:02:00	34.4	156	0.385812	-0.849882	-0.340531
83160	14/09/2018--09:03:00	34.43	36	0.430591	-0.790506	-0.413858
83220	14/09/2018--09:04:00	34.5	55	0.176839	-0.924103	-0.413858
83280	14/09/2018--09:05:00	34.59	70	0.400738	-0.760817	-0.472519
83340	14/09/2018--09:06:00	34.61	90	0.326105	-0.849882	-0.413858
83400	14/09/2018--09:07:00	34.6	137	0.281325	-0.894415	-0.355196
83460	14/09/2018--09:08:00	34.7	24	0.445518	-0.835038	-0.296535
83520	14/09/2018--09:09:00	34.78	2	0.355958	-0.80535	-0.487184
83580	14/09/2018--09:10:00	34.81	194	0.176839	-0.894415	-0.369862
83640	14/09/2018--09:11:00	34.85	213	0.445518	-0.835038	-0.355196
83700	14/09/2018--09:12:00	34.77	106	0.564931	-0.745973	-0.325866
83760	14/09/2018--09:13:00	34.68	87	0.311178	-0.909259	-0.340531
83820	14/09/2018--09:14:00	34.66	96	0.355958	-0.864727	-0.311201
83880	14/09/2018--09:15:00	34.62	126	0.296252	-0.775662	-0.604506
83940	14/09/2018--09:16:00	34.61	73	0.848537	-0.552999	-0.03256
84000	14/09/2018--09:17:00	34.57	23	0.475371	-0.731129	-0.487184
84060	14/09/2018--09:18:00	34.61	31	0.445518	-0.835038	-0.325866
84120	14/09/2018--09:19:00	34.65	94	0.355958	-0.879571	-0.443188
84180	14/09/2018--09:20:00	34.71	48	0.415665	-0.835038	-0.384527
84240	14/09/2018--09:21:00	34.69	148	0.355958	-0.716285	-0.633837
84300	14/09/2018--09:22:00	34.66	15	0.415665	-0.820194	-0.443188
84360	14/09/2018--09:23:00	34.57	41	0.430591	-0.998324	-0.208544
84420	14/09/2018--09:24:00	34.63	16	0.415665	-0.835038	-0.355196
84480	14/09/2018--09:25:00	34.61	22	0.430591	-0.864727	-0.237874
84540	14/09/2018--09:26:00	34.5	9	0.505225	-0.790506	-0.296535
84600	14/09/2018--09:27:00	34.39	48	0.326105	-0.953792	-0.193878
84660	14/09/2018--09:28:00	34.32	14	0.475371	-0.849882	-0.252539
84720	14/09/2018--09:29:00	34.23	36	0.475371	-0.775662	-0.384527
84780	14/09/2018--09:30:00	34.23	76	0.355958	-0.80535	-0.457854
84840	14/09/2018--09:31:00	34.23	74	0.445518	-0.849882	-0.311201
84900	14/09/2018--09:32:00	34.24	48	0.430591	-0.864727	-0.296535
84960	14/09/2018--09:33:00	34.23	28	0.355958	-0.864727	-0.355196
85020	14/09/2018--09:34:00	34.23	43	0.475371	-0.835038	-0.267205
85080	14/09/2018--09:35:00	34.27	24	0.445518	-0.835038	-0.325866
85140	14/09/2018--09:36:00	34.22	55	0.490298	-0.80535	-0.355196
85200	14/09/2018--09:37:00	34.15	1	0.460445	-0.820194	-0.296535
85260	14/09/2018--09:38:00	34.09	9	0.460445	-0.835038	-0.237874
85320	14/09/2018--09:39:00	34.04	35	0.460445	-0.80535	-0.355196
85380	14/09/2018--09:40:00	34.04	2	0.475371	-0.864727	-0.193878
85440	14/09/2018--09:41:00	34.03	56	0.699271	-0.686597	-0.00322944
85500	14/09/2018--09:42:00	34.01	27	0.594784	-0.701441	-0.340531
85560	14/09/2018--09:43:00	34.03	22	0.624637	-0.62722	-0.516515
85620	14/09/2018--09:44:00	34.08	91	0.370885	-0.849882	-0.413858
85680	14/09/2018--09:45:00	34.04	214	0.221619	-0.924103	-0.120552
85740	14/09/2018--09:46:00	34.05	282	0.251472	-0.894415	-0.384527
85800	14/09/2018--09:47:00	34.05	354	0.773904	-0.879571	-0.105886
85860	14/09/2018--09:48:00	34.02	193	0.251472	-0.938947	-0.355196
85920	14/09/2018--09:49:00	34.02	31	0.281325	-0.938947	-0.208544
85980	14/09/2018--09:50:00	34.07	84	0.191765	-0.894415	-0.384527
86040	14/09/2018--09:51:00	34.07	19	0.415665	-0.879571	-0.252539
86100	14/09/2018--09:52:00	34.02	206	0.296252	-136.943	-0.105886
86160	14/09/2018--09:53:00	34	184	0.729124	-0.671752	-0.0912212
86220	14/09/2018--09:54:00	34	2	0.758977	-0.642064	-0.0178947
86280	14/09/2018--09:55:00	34.02	3	0.609711	-0.745973	-0.223209
86340	14/09/2018--09:56:00	34.05	1	0.669417	-0.716285	0.0261011
86400	14/09/2018--09:57:00	34.07	4	0.773904	-0.612376	-0.0912212
86460	14/09/2018--09:58:00	34.08	2	0.729124	-0.656908	0.0114358
86520	14/09/2018--09:59:00	34.05	0	0.729124	-0.686597	0.0407664
86580	14/09/2018--10:00:00	34.07	0	0.699271	-0.686597	0.0407664
86640	14/09/2018--10:01:00	34.05	1	0.714197	-0.686597	-0.0765559
86700	14/09/2018--10:02:00	34.04	25	0.908243	-0.360025	0.0847623
86760	14/09/2018--10:03:00	34.05	9	0.281325	-0.894415	-0.340531
86820	14/09/2018--10:04:00	34.1	17	0.475371	-0.820194	-0.325866
86880	14/09/2018--10:05:00	34.12	107	0.311178	-0.864727	-0.413858
86940	14/09/2018--10:06:00	34.07	2	0.430591	-0.835038	-0.413858
87000	14/09/2018--10:07:00	34	155	0.370885	-0.835038	-0.413858
87060	14/09/2018--10:08:00	33.99	114	0.341032	-0.745973	-0.589841
87120	14/09/2018--10:09:00	33.95	11	0.326105	-0.909259	-0.252539
87180	14/09/2018--10:10:00	33.89	19	0.341032	-0.894415	-0.355196
87240	14/09/2018--10:11:00	33.95	2	0.654491	-0.538155	-0.399192
87300	14/09/2018--10:12:00	33.96	16	0.430591	-0.790506	-0.457854
87360	14/09/2018--10:13:00	33.98	20	0.550004	-0.612376	-0.619172
87420	14/09/2018--10:14:00	34.02	230	0.236545	-135.458	-0.443188
87480	14/09/2018--10:15:00	34.13	797	0.326105	-0.909259	-0.179213
87540	14/09/2018--10:16:00	34.54	10	0.564931	-0.775662	-0.311201
87600	14/09/2018--10:17:00	35.11	10	0.475371	-0.820194	-0.369862
87660	14/09/2018--10:18:00	35.46	0	0.430591	-0.879571	-0.237874
87720	14/09/2018--10:19:00	35.48	4	0.355958	-0.909259	-0.252539
87780	14/09/2018--10:20:00	35.38	6	0.550004	-0.820194	-0.193878
87840	14/09/2018--10:21:00	35.36	17	0.326105	-0.909259	-0.237874
87900	14/09/2018--10:22:00	35.44	0	0.550004	-0.820194	-0.223209
87960	14/09/2018--10:23:00	35.64	6	0.654491	-0.731129	-0.193878
88020	14/09/2018--10:24:00	35.8	0	0.654491	-0.745973	-0.164548
88080	14/09/2018--10:25:00	35.95	1	0.639564	-0.760817	-0.164548
88140	14/09/2018--10:26:00	36.09	30	0.445518	-0.849882	-0.164548
88200	14/09/2018--10:27:00	35.97	163	0.624637	-0.760817	-0.267205
88260	14/09/2018--10:28:00	35.9	158	0.609711	-0.775662	-0.340531
88320	14/09/2018--10:29:00	35.95	101	0.505225	-0.835038	-0.237874
88380	14/09/2018--10:30:00	36.02	232	0.505225	-0.790506	-0.252539
88440	14/09/2018--10:31:00	35.99	271	0.550004	-0.80535	-0.487184
88500	14/09/2018--10:32:00	35.96	236	0.594784	-0.849882	-0.237874
88560	14/09/2018--10:33:00	36	292	0.78883	-0.760817	-0.0765559
88620	14/09/2018--10:34:00	36.1	197	0.535078	-0.790506	-0.105886
88680	14/09/2018--10:35:00	36.06	147	0.908243	-0.360025	0.319407
88740	14/09/2018--10:36:00	35.91	128	0.445518	-0.80535	-0.0912212
88800	14/09/2018--10:37:00	35.75	303	0.311178	-0.894415	-0.428523
88860	14/09/2018--10:38:00	35.63	199	0.296252	-0.790506	-0.516515
88920	14/09/2018--10:39:00	35.55	105	0.460445	-0.909259	0.187419
88980	14/09/2018--10:40:00	35.46	325	0.729124	-0.671752	0.172754
89040	14/09/2018--10:41:00	35.35	244	0.893317	-0.404557	0.0847623
89100	14/09/2018--10:42:00	35.25	0	0.908243	-0.345181	0.21675
89160	14/09/2018--10:43:00	35.13	159	0.92317	-0.374869	0.128758
89220	14/09/2018--10:44:00	35.13	0	0.773904	-0.62722	-0.149882
89280	14/09/2018--10:45:00	35.08	6	0.520151	-0.820194	-0.0765559
89340	14/09/2018--10:46:00	35.09	203	0.684344	-0.701441	0.070097
89400	14/09/2018--10:47:00	35.09	13	0.87839	-0.44909	0.0114358
89460	14/09/2018--10:48:00	35.08	42	0.117132	-0.953792	0.260746
89520	14/09/2018--10:49:00	35.15	0	0.0126461	-0.968636	0.21675
89580	14/09/2018--10:50:00	35.23	1	-0.151547	-0.98348	0.143423
89640	14/09/2018--10:51:00	35.26	0	-0.166473	-0.98348	-0.120552
89700	14/09/2018--10:52:00	35.24	2	0.87839	-0.463934	0.0114358
89760	14/09/2018--10:53:00	35.19	132	0.415665	-0.998324	-0.487184
89820	14/09/2018--10:54:00	35.13	89	0.803757	-0.552999	0.143423
89880	14/09/2018--10:55:00	35	315	0.296252	-0.80535	-0.53118
89940	14/09/2018--10:56:00	34.93	58	0.83361	0.0704561	0.202085
90000	14/09/2018--10:57:00	34.88	77	102.766	-0.330336	0.275411
90060	14/09/2018--10:58:00	34.87	288	0.579858	-0.790506	-0.325866
90120	14/09/2018--10:59:00	34.94	330	0.176839	-0.864727	-0.487184
90180	14/09/2018--11:00:00	34.95	29	0.132059	-0.924103	0.407399
90240	14/09/2018--11:01:00	35	5	0.863463	-0.478778	0.114093
90300	14/09/2018--11:02:00	35.04	67	0.818684	-0.523311	-0.0618906
90360	14/09/2018--11:03:00	35.08	0	0.83361	-0.538155	-0.0472253
90420	14/09/2018--11:04:00	35.16	0	0.87839	-0.44909	0.0407664
90480	14/09/2018--11:05:00	35.17	41	0.729124	-0.656908	-0.193878
90540	14/09/2018--11:06:00	35.23	39	-0.27096	-0.0928297	-0.971139
90600	14/09/2018--11:07:00	35.24	0	-0.166473	-0.107674	-100.047
90660	14/09/2018--11:08:00	35.21	14	0.92317	-0.226427	0.260746
90720	14/09/2018--11:09:00	35.17	50	0.146986	-0.80535	-0.589841
90780	14/09/2018--11:10:00	35.32	0	0.564931	-0.523311	-0.648502
90840	14/09/2018--11:11:00	35.45	5	0.0275727	-0.731129	-0.692498
90900	14/09/2018--11:12:00	35.5	33	0.490298	-0.80535	-0.325866
90960	14/09/2018--11:13:00	35.48	238	0.341032	-0.835038	-0.457854
91020	14/09/2018--11:14:00	35.38	68	0.326105	-113.192	-0.355196
91080	14/09/2018--11:15:00	35.4	210	0.385812	-0.909259	-0.105886
91140	14/09/2018--11:16:00	35.45	44	0.863463	-0.463934	0.128758
91200	14/09/2018--11:17:00	35.36	168	0.251472	-108.739	-0.633837
91260	14/09/2018--11:18:00	35.31	90	0.714197	-0.656908	-0.193878
91320	14/09/2018--11:19:00	35.27	197	0.624637	-0.686597	-0.413858
91380	14/09/2018--11:20:00	35.25	219	0.505225	-0.790506	-0.369862
91440	14/09/2018--11:21:00	35.23	99	0.355958	-0.864727	-0.369862
91500	14/09/2018--11:22:00	35.19	319	0.176839	-0.909259	-0.369862
91560	14/09/2018--11:23:00	35.18	44	0.92317	-0.330336	0.114093
91620	14/09/2018--11:24:00	35.18	0	0.92317	-0.315492	0.143423
91680	14/09/2018--11:25:00	35.2	5	0.893317	-0.360025	0.21675
91740	14/09/2018--11:26:00	35.24	295	0.370885	-0.820194	-0.443188
91800	14/09/2018--11:27:00	35.21	324	0.326105	-0.924103	-0.311201
91860	14/09/2018--11:28:00	35.22	466	0.341032	-0.909259	-0.149882
91920	14/09/2018--11:29:00	35.3	24	0.535078	-0.849882	-0.0618906
91980	14/09/2018--11:30:00	35.34	113	0.639564	-0.790506	-0.0912212
92040	14/09/2018--11:31:00	35.4	229	0.669417	-0.686597	-0.0618906
92100	14/09/2018--11:32:00	35.49	37	0.535078	-0.80535	-0.135217
92160	14/09/2018--11:33:00	35.58	50	0.475371	-0.820194	-0.164548
92220	14/09/2018--11:34:00	35.69	54	0.594784	-0.790506	-0.0765559
92280	14/09/2018--11:35:00	35.75	92	0.505225	-0.849882	-0.120552
92340	14/09/2018--11:36:00	35.84	62	0.415665	-0.864727	-0.252539
92400	14/09/2018--11:37:00	35.93	155	0.520151	-0.790506	-0.223209
92460	14/09/2018--11:38:00	36	77	0.78883	-0.612376	-0.03256
92520	14/09/2018--11:39:00	36.04	40	0.490298	-0.849882	-0.223209
92580	14/09/2018--11:40:00	36.05	9	0.370885	-0.879571	-0.267205
92640	14/09/2018--11:41:00	36.05	0	0.475371	-0.835038	-0.193878
92700	14/09/2018--11:42:00	36.09	2	0.520151	-0.864727	-0.135217
92760	14/09/2018--11:43:00	36.13	53	0.579858	-0.820194	-0.03256
92820	14/09/2018--11:44:00	36.13	37	0.400738	-0.864727	-0.267205
92880	14/09/2018--11:45:00	36.09	148	0.0723525	-11.913	-0.164548
92940	14/09/2018--11:46:00	36	159	0.281325	-0.864727	-0.443188
93000	14/09/2018--11:47:00	35.85	167	0.221619	-0.80535	-0.53118
93060	14/09/2018--11:48:00	35.68	137	0.326105	-0.820194	-0.472519
93120	14/09/2018--11:49:00	35.49	169	0.266399	-0.894415	-0.399192
93180	14/09/2018--11:50:00	35.36	125	0.221619	-0.909259	-0.501849
93240	14/09/2018--11:51:00	35.27	77	0.236545	-0.894415	-0.384527
93300	14/09/2018--11:52:00	35.17	83	0.206692	-0.953792	-0.575176
93360	14/09/2018--11:53:00	35.08	129	0.266399	-0.745973	-0.355196
93420	14/09/2018--11:54:00	35.03	176	0.311178	-0.894415	-0.413858
93480	14/09/2018--11:55:00	34.88	159	0.370885	-0.775662	-0.516515
93540	14/09/2018--11:56:00	34.81	234	0.176839	-0.80535	-0.487184
93600	14/09/2018--11:57:00	34.74	235	0.191765	-0.820194	-0.311201
93660	14/09/2018--11:58:00	34.64	154	0.460445	-0.849882	-0.179213
93720	14/09/2018--11:59:00	34.53	228	0.341032	-0.864727	-0.487184
93780	14/09/2018--12:00:00	34.54	249	0.326105	-101.317	-0.399192
93840	14/09/2018--12:01:00	34.58	35	0.475371	-0.849882	-0.369862
93900	14/09/2018--12:02:00	34.59	306	0.430591	-0.80535	-0.399192
93960	14/09/2018--12:03:00	34.57	108	0.475371	-0.820194	-0.296535
94020	14/09/2018--12:04:00	34.48	137	0.355958	-0.909259	-0.355196
94080	14/09/2018--12:05:00	34.49	800	0.475371	-0.864727	0.070097
94140	14/09/2018--12:06:00	34.7	763	0.281325	-104.286	-0.355196
94200	14/09/2018--12:07:00	34.75	19	0.296252	-0.879571	-0.428523
94260	14/09/2018--12:08:00	34.72	76	0.400738	-0.716285	-0.575176
94320	14/09/2018--12:09:00	34.73	189	0.430591	-0.790506	-0.443188
94380	14/09/2018--12:10:00	34.75	384	0.445518	-123.583	-0.384527
94440	14/09/2018--12:11:00	34.8	1239	0.146986	-0.820194	-0.252539
94500	14/09/2018--12:12:00	34.89	168	0.520151	-0.849882	-0.164548
94560	14/09/2018--12:13:00	35.03	16	0.535078	-0.820194	-0.164548
94620	14/09/2018--12:14:00	35.14	1	0.550004	-0.80535	-0.193878
94680	14/09/2018--12:15:00	35.27	3	0.460445	-0.864727	-0.179213
94740	14/09/2018--12:16:00	35.38	15	0.415665	-0.864727	-0.208544
94800	14/09/2018--12:17:00	35.48	5	0.445518	-0.894415	-0.179213
94860	14/09/2018--12:18:00	35.57	0	0.535078	-0.835038	-0.0618906
94920	14/09/2018--12:19:00	35.6	27	0.550004	-0.775662	-0.296535
94980	14/09/2018--12:20:00	35.61	3	0.520151	-0.835038	-0.179213
95040	14/09/2018--12:21:00	35.68	4	0.893317	-0.434246	0.143423
95100	14/09/2018--12:22:00	35.66	297	0.385812	-0.731129	-0.560511
95160	14/09/2018--12:23:00	35.54	57	0.400738	-0.879571	-0.355196
95220	14/09/2018--12:24:00	35.43	76	0.684344	-0.716285	-0.267205
95280	14/09/2018--12:25:00	35.37	118	0.281325	-0.894415	-0.325866
95340	14/09/2018--12:26:00	35.33	32	0.251472	-0.686597	-0.179213
95400	14/09/2018--12:27:00	35.2	258	0.266399	-0.745973	-0.355196
95460	14/09/2018--12:28:00	35.12	504	0.266399	-0.849882	-0.487184
95520	14/09/2018--12:29:00	35.04	199	0.281325	-0.909259	-0.369862
95580	14/09/2018--12:30:00	34.91	741	0.236545	-0.686597	-0.135217
95640	14/09/2018--12:31:00	34.94	331	0.326105	-0.879571	-0.384527
95700	14/09/2018--12:32:00	34.92	140	0.400738	-0.849882	-0.340531
95760	14/09/2018--12:33:00	34.85	285	0.206692	-0.790506	-0.325866
95820	14/09/2018--12:34:00	34.8	1109	0.296252	-0.835038	-0.355196
95880	14/09/2018--12:35:00	34.88	296	0.385812	-0.835038	-0.413858
95940	14/09/2018--12:36:00	34.91	13	0.400738	-0.909259	-0.384527
96000	14/09/2018--12:37:00	34.95	162	0.445518	-0.790506	-0.311201
96060	14/09/2018--12:38:00	34.89	145	0.355958	-108.739	-0.120552
96120	14/09/2018--12:39:00	34.88	1089	0.579858	-0.820194	-0.193878
96180	14/09/2018--12:40:00	35.02	26	0.460445	-0.909259	-0.00322944
96240	14/09/2018--12:41:00	35.23	34	0.624637	-0.760817	-0.193878
96300	14/09/2018--12:42:00	35.37	167	0.624637	-0.80535	-0.179213
96360	14/09/2018--12:43:00	35.51	77	0.520151	-0.80535	-0.135217
96420	14/09/2018--12:44:00	35.54	11	0.415665	-0.864727	-0.237874
96480	14/09/2018--12:45:00	35.53	2	0.400738	-0.864727	-0.28187
96540	14/09/2018--12:46:00	35.59	0	0.475371	-0.835038	-0.237874
96600	14/09/2018--12:47:00	35.65	1	0.475371	-0.80535	-0.369862
96660	14/09/2018--12:48:00	35.7	0	0.505225	-0.790506	-0.369862
96720	14/09/2018--12:49:00	35.79	0	0.490298	-0.775662	-0.369862
96780	14/09/2018--12:50:00	35.92	0	0.460445	-0.835038	-0.28187
96840	14/09/2018--12:51:00	36.04	5	0.370885	-0.879571	-0.28187
96900	14/09/2018--12:52:00	36.17	3	0.639564	-0.760817	-0.0765559
96960	14/09/2018--12:53:00	36.22	282	0.355958	-0.953792	-0.663168
97020	14/09/2018--12:54:00	36.14	921	0.430591	-0.775662	-0.413858
97080	14/09/2018--12:55:00	36.11	974	0.266399	-0.909259	-0.443188
97140	14/09/2018--12:56:00	36.04	720	0.251472	-0.567843	-0.296535
97200	14/09/2018--12:57:00	36.12	766	0.326105	-0.775662	-0.325866
97260	14/09/2018--12:58:00	36.1	402	0.714197	-0.686597	0.0114358
97320	14/09/2018--12:59:00	36.1	331	0.505225	-0.894415	-0.193878
97380	14/09/2018--13:00:00	36	102	0.281325	-0.849882	-0.296535
97440	14/09/2018--13:01:00	35.94	45	0.415665	-0.909259	-0.0618906
97500	14/09/2018--13:02:00	35.96	410	0.326105	-0.552999	-0.179213
97560	14/09/2018--13:03:00	35.97	681	0.176839	-0.894415	-0.413858
97620	14/09/2018--13:04:00	35.85	7	0.161912	-0.938947	-0.311201
97680	14/09/2018--13:05:00	35.7	4	0.0872792	-0.924103	-0.399192
97740	14/09/2018--13:06:00	35.61	124	0.221619	-0.938947	-0.267205
97800	14/09/2018--13:07:00	35.64	321	0.191765	-0.998324	-0.135217
97860	14/09/2018--13:08:00	35.67	1032	0.505225	-0.953792	-0.120552
97920	14/09/2018--13:09:00	35.63	1178	-0.00228056	-0.701441	-0.0618906
97980	14/09/2018--13:10:00	35.66	348	0.370885	-0.894415	-0.296535
98040	14/09/2018--13:11:00	35.68	205	0.475371	-0.849882	-0.223209
98100	14/09/2018--13:12:00	35.86	14	0.445518	-0.820194	-0.311201
98160	14/09/2018--13:13:00	36.11	76	0.564931	-0.760817	-0.340531
98220	14/09/2018--13:14:00	36.23	80	0.460445	-0.775662	-0.428523
98280	14/09/2018--13:15:00	36.37	14	0.460445	-0.820194	-0.296535
98340	14/09/2018--13:16:00	36.51	83	0.0275727	-0.849882	-0.472519
98400	14/09/2018--13:17:00	36.32	316	0.684344	-0.701441	-0.120552
98460	14/09/2018--13:18:00	35.98	53	0.370885	-0.864727	-0.355196
98520	14/09/2018--13:19:00	35.65	76	0.83361	0.0407678	0.524721
98580	14/09/2018--13:20:00	35.35	25	0.355958	-0.894415	-0.252539
98640	14/09/2018--13:21:00	35.11	63	0.355958	-0.849882	-0.399192
98700	14/09/2018--13:22:00	34.83	94	0.654491	-0.686597	-0.28187
98760	14/09/2018--13:23:00	34.76	271	0.893317	0.218898	0.407399
98820	14/09/2018--13:24:00	34.61	35	104.258	0.0259236	0.0114358
98880	14/09/2018--13:25:00	34.51	66	0.460445	-0.849882	-0.105886
98940	14/09/2018--13:26:00	34.7	103	0.430591	-0.864727	-0.325866
99000	14/09/2018--13:27:00	34.65	200	0.311178	-0.835038	-0.443188
99060	14/09/2018--13:28:00	34.52	0	0.475371	-0.835038	-0.443188
99120	14/09/2018--13:29:00	34.4	181	0.117132	-0.924103	-0.208544
99180	14/09/2018--13:30:00	34.5	324	0.773904	-0.567843	0.128758
99240	14/09/2018--13:31:00	34.84	38	0.550004	-0.790506	-0.179213
99300	14/09/2018--13:32:00	35.2	93	0.505225	-0.80535	-0.325866
99360	14/09/2018--13:33:00	35.49	58	0.415665	-0.80535	-0.369862
99420	14/09/2018--13:34:00	35.67	13	0.296252	-0.953792	-0.223209
99480	14/09/2018--13:35:00	35.57	23	0.460445	-0.835038	-0.267205
99540	14/09/2018--13:36:00	35.63	0	0.490298	-0.775662	-0.413858
99600	14/09/2018--13:37:00	35.78	1	0.460445	-0.80535	-0.457854
99660	14/09/2018--13:38:00	35.88	1	0.505225	-0.80535	-0.325866
99720	14/09/2018--13:39:00	35.95	1	0.520151	-0.835038	-0.252539
99780	14/09/2018--13:40:00	36.04	0	0.505225	-0.790506	-0.384527
99840	14/09/2018--13:41:00	36.11	68	0.505225	-0.731129	-0.340531
99900	14/09/2018--13:42:00	36.2	22	0.475371	-0.716285	-0.369862
99960	14/09/2018--13:43:00	36.29	32	0.550004	-0.656908	-0.369862
100020	14/09/2018--13:44:00	36.29	136	0.490298	-0.701441	-0.428523
100080	14/09/2018--13:45:00	36.29	124	0.415665	-0.731129	-0.428523
100140	14/09/2018--13:46:00	36.33	275	0.460445	-0.775662	-0.413858
100200	14/09/2018--13:47:00	36.22	244	0.236545	-0.864727	-0.179213
100260	14/09/2018--13:48:00	35.95	380	0.550004	-0.894415	-0.296535
100320	14/09/2018--13:49:00	35.87	254	0.236545	-11.913	-0.325866
100380	14/09/2018--13:50:00	35.79	171	0.385812	-0.731129	-0.589841
100440	14/09/2018--13:51:00	35.69	48	0.281325	-0.909259	-0.296535
100500	14/09/2018--13:52:00	35.67	156	0.102206	-0.849882	-0.545845
100560	14/09/2018--13:53:00	35.69	2	0.0723525	-0.864727	-0.53118
100620	14/09/2018--13:54:00	35.69	49	0.415665	-0.80535	-0.443188
100680	14/09/2018--13:55:00	35.66	150	0.326105	-0.745973	-0.355196
100740	14/09/2018--13:56:00	35.58	132	0.311178	-0.820194	-0.487184
100800	14/09/2018--13:57:00	35.53	83	0.191765	-0.924103	-0.369862
100860	14/09/2018--13:58:00	35.41	78	0.355958	-0.820194	-0.457854
100920	14/09/2018--13:59:00	35.39	74	0.535078	-0.80535	-0.28187
100980	14/09/2018--14:00:00	35.36	15	0.311178	-0.80535	-0.545845
101040	14/09/2018--14:01:00	35.3	3	0.176839	-0.80535	-0.560511
101100	14/09/2018--14:02:00	35.27	269	0.684344	-0.745973	-0.399192
101160	14/09/2018--14:03:00	35.24	75	0.296252	-0.745973	-0.604506
101220	14/09/2018--14:04:00	35.22	41	0.430591	-0.745973	-0.501849
101280	14/09/2018--14:05:00	35.15	39	0.550004	-0.701441	-0.516515
101340	14/09/2018--14:06:00	35.16	415	0.475371	-0.745973	-0.487184
101400	14/09/2018--14:07:00	35.13	220	0.236545	-0.924103	-0.223209
101460	14/09/2018--14:08:00	35.13	275	0.520151	-0.760817	-0.399192
101520	14/09/2018--14:09:00	35.14	12	0.355958	-0.835038	-0.413858
101580	14/09/2018--14:10:00	35.16	6	0.430591	-0.731129	-0.545845
101640	14/09/2018--14:11:00	35.18	78	0.953023	-0.226427	0.128758
101700	14/09/2018--14:12:00	35.15	1	0.96795	-0.226427	0.114093
101760	14/09/2018--14:13:00	35.1	0	0.953023	-0.256116	0.0261011
101820	14/09/2018--14:14:00	35.09	233	0.311178	-0.80535	-0.428523
101880	14/09/2018--14:15:00	35.1	191	0.490298	-0.745973	-0.399192
101940	14/09/2018--14:16:00	35.07	417	0.908243	-0.107674	0.0261011
102000	14/09/2018--14:17:00	35.07	316	0.460445	-0.745973	-0.501849
102060	14/09/2018--14:18:00	35.07	66	0.385812	-0.760817	-0.487184
102120	14/09/2018--14:19:00	35.08	168	0.355958	-0.820194	-0.472519
102180	14/09/2018--14:20:00	35.04	63	0.400738	-0.760817	-0.487184
102240	14/09/2018--14:21:00	35.07	162	0.415665	-0.820194	-0.369862
102300	14/09/2018--14:22:00	35.09	228	0.92317	-0.345181	-0.0765559
102360	14/09/2018--14:23:00	35.05	210	0.579858	-0.731129	-0.267205
102420	14/09/2018--14:24:00	34.98	92	0.117132	-0.953792	-0.208544
102480	14/09/2018--14:25:00	34.9	52	0.863463	-0.463934	0.114093
102540	14/09/2018--14:26:00	34.83	0	0.78883	-0.508466	0.202085
102600	14/09/2018--14:27:00	34.77	0	0.803757	-0.552999	0.158089
102660	14/09/2018--14:28:00	34.73	0	0.848537	-0.478778	0.070097
102720	14/09/2018--14:29:00	34.68	0	0.729124	-0.612376	0.231415
102780	14/09/2018--14:30:00	34.63	0	0.729124	-0.582687	0.290076
102840	14/09/2018--14:31:00	34.6	0	0.773904	-0.493622	0.334072
102900	14/09/2018--14:32:00	34.57	0	0.908243	-0.360025	0.128758
102960	14/09/2018--14:33:00	34.58	0	0.78883	-0.567843	0.187419
103020	14/09/2018--14:34:00	34.58	0	0.818684	-0.523311	0.202085
103080	14/09/2018--14:35:00	34.59	1	0.863463	-0.44909	-0.252539
103140	14/09/2018--14:36:00	34.61	6	0.848537	-0.508466	0.128758
103200	14/09/2018--14:37:00	34.59	0	0.92317	-0.315492	-0.120552
103260	14/09/2018--14:38:00	34.57	0	0.87839	-0.463934	-0.0618906
103320	14/09/2018--14:39:00	34.58	2	0.684344	-0.701441	-0.252539
103380	14/09/2018--14:40:00	34.58	72	0.251472	-108.739	-0.369862
103440	14/09/2018--14:41:00	34.65	237	0.341032	-0.80535	-0.487184
103500	14/09/2018--14:42:00	34.77	270	0.311178	-0.998324	-0.633837
103560	14/09/2018--14:43:00	34.82	305	0.624637	-0.731129	-0.237874
103620	14/09/2018--14:44:00	34.86	373	0.684344	-0.716285	-0.135217
103680	14/09/2018--14:45:00	34.9	193	0.0424993	-191.866	-0.560511
103740	14/09/2018--14:46:00	34.93	708	0.460445	-0.775662	-0.399192
103800	14/09/2018--14:47:00	35	127	0.146986	-0.968636	-0.105886
103860	14/09/2018--14:48:00	35.09	90	0.0872792	-0.98348	-0.179213
103920	14/09/2018--14:49:00	35.18	9	0.0872792	-0.968636	-0.252539
103980	14/09/2018--14:50:00	35.22	1	0.0723525	-0.98348	-0.193878
104040	14/09/2018--14:51:00	35.25	1	-0.00228056	-0.953792	-0.340531
104100	14/09/2018--14:52:00	35.27	2	0.0275727	-0.968636	-0.28187
104160	14/09/2018--14:53:00	35.32	19	0.0126461	-0.849882	-0.545845
104220	14/09/2018--14:54:00	35.35	1	0.0126461	-0.820194	-0.589841
104280	14/09/2018--14:55:00	35.39	10	-0.061987	-0.80535	-0.589841
104340	14/09/2018--14:56:00	35.47	0	-0.106767	-0.820194	-0.589841
104400	14/09/2018--14:57:00	35.52	3	-0.405299	-0.864727	-0.369862
104460	14/09/2018--14:58:00	35.56	0	0.117132	-0.80535	-0.589841
104520	14/09/2018--14:59:00	35.58	0	0.117132	-0.820194	-0.575176
104580	14/09/2018--15:00:00	35.59	0	0.0424993	-0.864727	-0.516515
104640	14/09/2018--15:01:00	35.59	0	0.0723525	-0.864727	-0.516515
104700	14/09/2018--15:02:00	35.62	4	-0.0470604	-0.849882	-0.516515
104760	14/09/2018--15:03:00	35.66	9	0.0574259	-0.745973	-0.663168
104820	14/09/2018--15:04:00	35.67	0	0.0126461	-0.820194	-0.604506
104880	14/09/2018--15:05:00	35.65	2	-0.13662	-0.835038	-0.575176
104940	14/09/2018--15:06:00	35.68	3	-0.241106	-0.894415	-0.413858
105000	14/09/2018--15:07:00	35.73	0	-0.22618	-0.864727	-0.472519
105060	14/09/2018--15:08:00	35.8	0	-0.360519	-0.879571	-0.355196
105120	14/09/2018--15:09:00	35.86	0	-0.330666	-0.879571	-0.384527
105180	14/09/2018--15:10:00	35.92	0	-0.31574	-0.864727	-0.428523
105240	14/09/2018--15:11:00	35.97	0	-0.31574	-0.864727	-0.428523
105300	14/09/2018--15:12:00	36.02	0	-0.300813	-0.864727	-0.428523
105360	14/09/2018--15:13:00	36.05	0	-0.345593	-0.864727	-0.384527
105420	14/09/2018--15:14:00	36.1	0	-0.0769137	-0.790506	-0.619172
105480	14/09/2018--15:15:00	36.11	0	-0.151547	-0.80535	-0.604506
105540	14/09/2018--15:16:00	36.08	241	0.848537	-0.463934	0.172754
105600	14/09/2018--15:17:00	35.91	138	0.87839	-0.493622	-0.135217
105660	14/09/2018--15:18:00	35.76	156	0.400738	-0.820194	-0.428523
105720	14/09/2018--15:19:00	35.72	119	0.893317	-0.419401	0.0114358
105780	14/09/2018--15:20:00	35.61	141	0.251472	-0.953792	-0.135217
105840	14/09/2018--15:21:00	35.59	2	0.281325	-0.953792	0.0407664
105900	14/09/2018--15:22:00	35.61	225	0.863463	-0.419401	0.070097
105960	14/09/2018--15:23:00	35.58	0	0.893317	-0.389713	0.0994276
106020	14/09/2018--15:24:00	35.53	128	-0.121694	-0.879571	-0.516515
106080	14/09/2018--15:25:00	35.47	1	-0.0172072	-0.80535	-0.560511
106140	14/09/2018--15:26:00	35.46	5	0.0275727	-0.80535	-0.604506
106200	14/09/2018--15:27:00	35.51	85	-0.0470604	-0.80535	-0.325866
106260	14/09/2018--15:28:00	35.56	190	0.370885	-0.909259	-0.443188
106320	14/09/2018--15:29:00	35.56	94	0.251472	-0.849882	-0.472519
106380	14/09/2018--15:30:00	35.52	267	0.490298	-0.701441	-0.472519
106440	14/09/2018--15:31:00	35.49	236	0.385812	-0.775662	-0.53118
106500	14/09/2018--15:32:00	35.49	266	0.221619	-0.864727	-0.472519
106560	14/09/2018--15:33:00	35.44	291	0.341032	-0.835038	-0.472519
106620	14/09/2018--15:34:00	35.48	353	0.385812	-0.775662	-0.487184
106680	14/09/2018--15:35:00	35.44	166	0.430591	-0.879571	-0.149882
106740	14/09/2018--15:36:00	35.43	25	0.893317	-0.389713	0.0994276
106800	14/09/2018--15:37:00	35.39	16	102.766	0.129833	0.172754
106860	14/09/2018--15:38:00	35.32	66	0.83361	-0.493622	-0.164548
106920	14/09/2018--15:39:00	35.27	15	0.83361	-0.523311	-0.237874
106980	14/09/2018--15:40:00	35.24	1	0.803757	-0.44909	-0.135217
107040	14/09/2018--15:41:00	35.24	14	0.684344	-0.656908	-0.252539
107100	14/09/2018--15:42:00	35.22	169	0.326105	-0.760817	-0.267205
107160	14/09/2018--15:43:00	35.3	238	0.83361	-0.508466	-0.0472253
107220	14/09/2018--15:44:00	35.33	196	0.341032	-0.864727	-0.28187
107280	14/09/2018--15:45:00	35.4	215	0.191765	-0.924103	-0.369862
107340	14/09/2018--15:46:00	35.44	229	0.161912	-151.787	-0.193878
107400	14/09/2018--15:47:00	35.48	246	0.281325	-0.849882	-0.28187
107460	14/09/2018--15:48:00	35.45	132	0.505225	-0.686597	-0.457854
107520	14/09/2018--15:49:00	35.36	202	0.400738	-0.909259	-0.0912212
107580	14/09/2018--15:50:00	35.36	143	0.445518	-0.909259	-0.223209
107640	14/09/2018--15:51:00	35.42	242	0.400738	-0.835038	-0.267205
107700	14/09/2018--15:52:00	35.52	288	0.654491	-0.864727	-0.164548
107760	14/09/2018--15:53:00	35.6	241	0.505225	-0.790506	-0.325866
107820	14/09/2018--15:54:00	35.72	222	0.475371	-0.998324	-0.487184
107880	14/09/2018--15:55:00	35.83	109	0.445518	-0.909259	-0.340531
107940	14/09/2018--15:56:00	35.93	125	0.430591	-0.835038	-0.384527
108000	14/09/2018--15:57:00	36	76	0.609711	-0.849882	-0.457854
108060	14/09/2018--15:58:00	36.09	218	0.550004	-0.894415	-0.311201
108120	14/09/2018--15:59:00	36.17	150	0.564931	-0.731129	-0.384527
108180	14/09/2018--16:00:00	36.23	77	0.505225	-0.775662	-0.355196
108240	14/09/2018--16:01:00	36.23	66	0.400738	-0.790506	-0.443188
108300	14/09/2018--16:02:00	36.23	118	0.505225	-0.760817	-0.399192
108360	14/09/2018--16:03:00	36.19	154	0.460445	-0.790506	-0.413858
108420	14/09/2018--16:04:00	36.17	108	0.550004	-0.80535	-0.399192
108480	14/09/2018--16:05:00	36.1	35	0.550004	-0.671752	-0.325866
108540	14/09/2018--16:06:00	36.03	28	0.475371	-0.80535	-0.399192
108600	14/09/2018--16:07:00	36.09	16	0.490298	-0.760817	-0.413858
108660	14/09/2018--16:08:00	36.19	284	0.385812	-0.80535	-0.399192
108720	14/09/2018--16:09:00	36.05	483	0.699271	-0.953792	-0.28187
108780	14/09/2018--16:10:00	35.76	121	0.490298	-0.849882	-0.193878
108840	14/09/2018--16:11:00	35.55	42	0.475371	-0.80535	-0.355196
108900	14/09/2018--16:12:00	35.26	45	0.326105	-0.938947	-0.0618906
108960	14/09/2018--16:13:00	35.13	173	0.281325	-0.909259	-0.237874
109020	14/09/2018--16:14:00	34.99	129	0.161912	-0.909259	-0.28187
109080	14/09/2018--16:15:00	34.91	92	0.326105	-0.864727	-0.384527
109140	14/09/2018--16:16:00	34.82	184	0.251472	-0.938947	-0.237874
109200	14/09/2018--16:17:00	34.88	18	0.251472	-0.938947	-0.355196
109260	14/09/2018--16:18:00	34.82	7	0.639564	-0.701441	-0.296535
109320	14/09/2018--16:19:00	34.75	58	0.355958	-0.835038	-0.443188
109380	14/09/2018--16:20:00	34.71	13	0.654491	-0.701441	-0.311201
109440	14/09/2018--16:21:00	34.63	74	0.430591	-0.864727	-0.237874
109500	14/09/2018--16:22:00	34.55	100	0.535078	-0.80535	-0.267205
109560	14/09/2018--16:23:00	34.46	46	0.415665	-0.849882	-0.369862
109620	14/09/2018--16:24:00	34.45	19	0.385812	-0.820194	-0.443188
109680	14/09/2018--16:25:00	34.4	100	0.355958	-0.835038	-0.399192
109740	14/09/2018--16:26:00	34.43	531	0.550004	-0.760817	-0.413858
109800	14/09/2018--16:27:00	34.69	241	0.74405	-0.642064	0.0114358
109860	14/09/2018--16:28:00	34.96	48	0.564931	-0.760817	-0.325866
109920	14/09/2018--16:29:00	35.42	20	0.341032	-0.894415	-0.296535
109980	14/09/2018--16:30:00	35.58	0	0.355958	-0.909259	-0.325866
110040	14/09/2018--16:31:00	35.52	491	0.0872792	-0.879571	-0.589841
110100	14/09/2018--16:32:00	35.35	299	0.326105	-0.731129	-0.53118
110160	14/09/2018--16:33:00	35.1	40	0.296252	-0.835038	-0.428523
110220	14/09/2018--16:34:00	34.95	6	0.311178	-0.835038	-0.413858
110280	14/09/2018--16:35:00	34.89	79	0.490298	-0.879571	-0.501849
110340	14/09/2018--16:36:00	34.83	182	0.430591	-0.924103	-0.120552
110400	14/09/2018--16:37:00	34.79	310	0.490298	-0.849882	-0.193878
110460	14/09/2018--16:38:00	34.73	13	0.311178	-0.894415	-0.208544
110520	14/09/2018--16:39:00	34.61	85	0.385812	-0.849882	-0.648502
110580	14/09/2018--16:40:00	34.56	358	0.609711	-0.745973	-0.223209
110640	14/09/2018--16:41:00	34.57	118	0.594784	-0.760817	-0.267205
110700	14/09/2018--16:42:00	34.56	138	0.78883	-0.597532	-0.120552
110760	14/09/2018--16:43:00	34.52	3	0.699271	-0.62722	-0.164548
110820	14/09/2018--16:44:00	34.5	49	119.185	-0.315492	0.231415
110880	14/09/2018--16:45:00	34.47	88	0.430591	-0.820194	-0.355196
110940	14/09/2018--16:46:00	34.5	56	0.341032	-0.849882	-0.413858
111000	14/09/2018--16:47:00	34.5	56	0.311178	-0.864727	-0.428523
111060	14/09/2018--16:48:00	34.49	183	0.311178	-0.894415	-0.208544
111120	14/09/2018--16:49:00	34.52	136	0.266399	-0.775662	-0.516515
111180	14/09/2018--16:50:00	34.55	215	0.296252	-0.790506	-0.53118
111240	14/09/2018--16:51:00	34.67	69	0.281325	-0.80535	-0.457854
111300	14/09/2018--16:52:00	34.66	126	0.520151	-0.835038	-0.135217
111360	14/09/2018--16:53:00	34.51	3	0.535078	-0.775662	-0.340531
111420	14/09/2018--16:54:00	34.45	15	0.221619	-0.864727	-0.457854
111480	14/09/2018--16:55:00	34.52	512	0.311178	-0.849882	-0.472519
111540	14/09/2018--16:56:00	34.55	398	0.415665	-0.924103	-0.00322944
111600	14/09/2018--16:57:00	34.43	326	0.146986	-0.790506	-0.619172
111660	14/09/2018--16:58:00	34.36	93	0.326105	-0.849882	-0.428523
111720	14/09/2018--16:59:00	34.39	257	0.848537	-0.44909	-0.164548
111780	14/09/2018--17:00:00	34.32	242	0.251472	-0.849882	-0.472519
111840	14/09/2018--17:01:00	34.41	264	0.385812	-123.583	-0.443188
111900	14/09/2018--17:02:00	34.43	89	0.251472	-0.760817	-0.53118
111960	14/09/2018--17:03:00	34.4	232	0.490298	-0.80535	-0.516515
112020	14/09/2018--17:04:00	34.29	205	0.326105	-0.745973	-0.501849
112080	14/09/2018--17:05:00	34.29	34	0.400738	-0.864727	-0.325866
112140	14/09/2018--17:06:00	34.32	253	0.505225	-0.656908	-0.399192
112200	14/09/2018--17:07:00	34.41	335	0.594784	-110.223	-0.0178947
112260	14/09/2018--17:08:00	34.68	514	0.699271	-0.716285	-0.0618906
112320	14/09/2018--17:09:00	34.94	269	0.594784	-0.775662	-0.208544
112380	14/09/2018--17:10:00	35.26	10	0.430591	-0.849882	-0.252539
112440	14/09/2018--17:11:00	35.52	0	0.430591	-0.864727	-0.237874
112500	14/09/2018--17:12:00	35.73	14	0.415665	-0.938947	0.0114358
112560	14/09/2018--17:13:00	35.86	147	0.445518	-0.775662	-0.355196
112620	14/09/2018--17:14:00	36.03	154	0.475371	-0.864727	-0.0765559
112680	14/09/2018--17:15:00	36.16	151	0.445518	-0.909259	-0.237874
112740	14/09/2018--17:16:00	36.21	32	0.74405	-0.656908	-0.0618906
112800	14/09/2018--17:17:00	36.25	89	0.460445	-0.849882	-0.311201
112860	14/09/2018--17:18:00	36.3	184	0.594784	-0.523311	-0.267205
112920	14/09/2018--17:19:00	36.39	263	0.624637	-0.864727	-0.28187
112980	14/09/2018--17:20:00	36.46	274	0.550004	-0.745973	-0.355196
113040	14/09/2018--17:21:00	36.52	214	0.460445	-0.835038	-0.311201
113100	14/09/2018--17:22:00	36.56	119	0.445518	-0.849882	-0.252539
113160	14/09/2018--17:23:00	36.62	240	0.475371	-0.760817	-0.413858
113220	14/09/2018--17:24:00	36.68	60	0.520151	-0.760817	-0.457854
113280	14/09/2018--17:25:00	36.73	154	0.460445	-0.80535	-0.384527
113340	14/09/2018--17:26:00	36.78	384	0.430591	-0.731129	-0.472519
113400	14/09/2018--17:27:00	36.76	126	0.490298	-0.790506	-0.355196
113460	14/09/2018--17:28:00	36.62	233	0.385812	-0.835038	-0.311201
113520	14/09/2018--17:29:00	36.33	376	0.564931	-0.523311	-0.648502
113580	14/09/2018--17:30:00	36.3	443	0.370885	-0.894415	0.202085
113640	14/09/2018--17:31:00	36.29	281	0.818684	-0.567843	0.0407664
113700	14/09/2018--17:32:00	36.25	167	0.863463	-0.538155	-0.267205
113760	14/09/2018--17:33:00	36.21	423	0.355958	-0.80535	-0.413858
113820	14/09/2018--17:34:00	36.16	452	0.266399	-0.879571	-0.399192
113880	14/09/2018--17:35:00	36	224	0.251472	-0.879571	-0.311201
113940	14/09/2018--17:36:00	35.96	304	0.714197	-0.656908	-0.179213
114000	14/09/2018--17:37:00	35.81	55	0.146986	-0.731129	-0.223209
114060	14/09/2018--17:38:00	35.72	307	0.639564	-0.716285	0.114093
114120	14/09/2018--17:39:00	35.58	3	-0.0769137	-0.835038	-0.575176
114180	14/09/2018--17:40:00	35.45	27	-0.241106	-0.98348	-0.03256
114240	14/09/2018--17:41:00	35.48	2	-0.166473	-0.953792	-0.28187
114300	14/09/2018--17:42:00	35.42	0	-0.121694	-0.924103	-0.384527
114360	14/09/2018--17:43:00	35.37	0	-0.106767	-0.924103	-0.413858
114420	14/09/2018--17:44:00	35.25	0	-0.0769137	-0.924103	-0.413858
114480	14/09/2018--17:45:00	35.18	0	-0.106767	-0.909259	-0.428523
114540	14/09/2018--17:46:00	35.11	1	-0.121694	-0.894415	-0.457854
114600	14/09/2018--17:47:00	35.09	0	-0.0918403	-0.894415	-0.457854
114660	14/09/2018--17:48:00	35.02	3	-0.0918403	-0.909259	-0.428523
114720	14/09/2018--17:49:00	35.02	365	0.624637	-0.671752	-0.457854
114780	14/09/2018--17:50:00	35.05	301	0.803757	-0.552999	0.0554317
114840	14/09/2018--17:51:00	34.94	29	0.87839	-0.463934	-0.0472253
114900	14/09/2018--17:52:00	34.81	5	0.83361	-0.523311	0.0994276
114960	14/09/2018--17:53:00	34.71	260	0.535078	-0.864727	-0.340531
115020	14/09/2018--17:54:00	34.67	490	0.893317	-0.122518	0.392733
115080	14/09/2018--17:55:00	34.64	353	0.251472	-0.849882	-0.457854
115140	14/09/2018--17:56:00	34.69	329	0.355958	-0.864727	-0.325866
115200	14/09/2018--17:57:00	34.77	367	0.191765	-0.909259	-0.413858
115260	14/09/2018--17:58:00	34.84	417	0.78883	0.426716	0.392733
115320	14/09/2018--17:59:00	34.86	101	0.400738	-0.80535	-0.355196
115380	14/09/2018--18:00:00	34.89	164	0.355958	-0.849882	-0.413858
115440	14/09/2018--18:01:00	34.89	434	0.415665	-0.790506	-0.501849
115500	14/09/2018--18:02:00	34.96	93	0.460445	-0.716285	-0.193878
115560	14/09/2018--18:03:00	34.98	336	0.251472	-0.879571	-0.28187
115620	14/09/2018--18:04:00	34.98	267	0.490298	-0.835038	-0.384527
115680	14/09/2018--18:05:00	35.02	283	0.355958	-11.913	-0.560511
115740	14/09/2018--18:06:00	35.01	256	0.415665	-0.790506	-0.457854
115800	14/09/2018--18:07:00	35.07	6	0.341032	-0.820194	-0.487184
115860	14/09/2018--18:08:00	35.13	108	0.579858	-0.775662	-0.193878
115920	14/09/2018--18:09:00	35.15	452	0.445518	-0.731129	-0.575176
115980	14/09/2018--18:10:00	35.1	522	0.430591	-0.0482972	0.304742
116040	14/09/2018--18:11:00	35.11	409	0.490298	-0.820194	-0.28187
116100	14/09/2018--18:12:00	35.06	20	0.445518	-0.879571	-0.149882
116160	14/09/2018--18:13:00	35.04	7	0.221619	-0.820194	-0.369862
116220	14/09/2018--18:14:00	35.05	8	0.400738	-0.909259	0.0114358
116280	14/09/2018--18:15:00	35.12	12	0.341032	-0.879571	-0.355196
116340	14/09/2018--18:16:00	35.03	1	0.266399	-0.909259	-0.340531
116400	14/09/2018--18:17:00	34.96	169	0.281325	-0.849882	-0.413858
116460	14/09/2018--18:18:00	34.9	16	0.251472	-0.864727	-0.428523
116520	14/09/2018--18:19:00	34.88	120	0.251472	-0.879571	-0.28187
116580	14/09/2018--18:20:00	34.9	429	0.296252	-0.849882	-0.501849
116640	14/09/2018--18:21:00	34.91	259	0.415665	-0.790506	-0.443188
116700	14/09/2018--18:22:00	34.97	215	0.400738	-0.80535	-0.369862
116760	14/09/2018--18:23:00	35.02	329	0.326105	-0.835038	-0.472519
116820	14/09/2018--18:24:00	35.04	281	0.236545	-0.879571	-0.428523
116880	14/09/2018--18:25:00	35.05	706	0.266399	-0.864727	-0.457854
116940	14/09/2018--18:26:00	35.04	456	0.699271	-0.686597	-0.208544
117000	14/09/2018--18:27:00	35.05	121	0.78883	-0.538155	-0.0618906
117060	14/09/2018--18:28:00	34.99	124	0.311178	-0.820194	-0.487184
117120	14/09/2018--18:29:00	35	233	0.654491	-0.775662	0.0554317
117180	14/09/2018--18:30:00	35.06	167	0.370885	-0.80535	-0.560511
117240	14/09/2018--18:31:00	35.07	253	0.132059	-0.968636	-0.208544
117300	14/09/2018--18:32:00	35.09	108	0.475371	-0.835038	-0.105886
117360	14/09/2018--18:33:00	35.09	241	0.400738	-0.879571	-0.28187
117420	14/09/2018--18:34:00	35.09	217	0.400738	-0.731129	-0.516515
117480	14/09/2018--18:35:00	35.09	153	0.251472	-0.879571	-0.457854
117540	14/09/2018--18:36:00	35.08	147	0.445518	-0.716285	-0.545845
117600	14/09/2018--18:37:00	35.09	64	0.639564	-0.716285	-0.28187
117660	14/09/2018--18:38:00	35.08	292	0.251472	-104.286	-0.340531
117720	14/09/2018--18:39:00	35.1	117	0.281325	-0.864727	-0.399192
117780	14/09/2018--18:40:00	35.09	145	0.594784	-13.249	-0.413858
117840	14/09/2018--18:41:00	35.07	228	0.385812	-0.924103	-0.208544
117900	14/09/2018--18:42:00	35.01	16	0.385812	-0.909259	-0.237874
117960	14/09/2018--18:43:00	35	122	0.430591	-0.790506	-0.399192
118020	14/09/2018--18:44:00	35.03	4	0.445518	-0.835038	-0.267205
118080	14/09/2018--18:45:00	35.08	117	0.176839	-0.835038	-0.560511
118140	14/09/2018--18:46:00	35.09	187	0.370885	-0.775662	-0.443188
118200	14/09/2018--18:47:00	35.16	102	0.385812	-0.80535	-0.457854
118260	14/09/2018--18:48:00	35.18	195	0.221619	-0.849882	-0.516515
118320	14/09/2018--18:49:00	35.16	232	0.355958	-0.909259	-0.355196
118380	14/09/2018--18:50:00	35.15	185	0.564931	-0.879571	-0.545845
118440	14/09/2018--18:51:00	35.11	85	0.579858	-0.760817	-0.28187
118500	14/09/2018--18:52:00	35.13	0	0.520151	-0.760817	-0.369862
118560	14/09/2018--18:53:00	35.16	4	0.281325	-0.938947	-0.369862
118620	14/09/2018--18:54:00	35.2	116	0.609711	-0.760817	-0.193878
118680	14/09/2018--18:55:00	35.2	960	0.102206	-0.256116	-0.03256
118740	14/09/2018--18:56:00	35.16	322	0.535078	-0.775662	-0.296535
118800	14/09/2018--18:57:00	35.16	195	0.132059	-0.938947	-0.311201
118860	14/09/2018--18:58:00	35.13	140	0.550004	-102.801	-0.384527
118920	14/09/2018--18:59:00	35.14	716	0.326105	-153.271	-0.472519
118980	14/09/2018--19:00:00	35.11	270	0.355958	-0.879571	-0.311201
119040	14/09/2018--19:01:00	34.91	16	0.83361	-0.508466	0.0994276
119100	14/09/2018--19:02:00	34.69	8	0.848537	-0.508466	0.0114358
119160	14/09/2018--19:03:00	34.51	16	0.74405	-0.538155	-0.413858
119220	14/09/2018--19:04:00	34.43	7	0.639564	-0.686597	-0.355196
119280	14/09/2018--19:05:00	34.4	10	0.654491	-0.656908	-0.399192
119340	14/09/2018--19:06:00	34.31	32	0.74405	-0.642064	-0.00322944
119400	14/09/2018--19:07:00	34.18	4	0.848537	-0.493622	0.114093
119460	14/09/2018--19:08:00	33.95	4	0.74405	-0.671752	-0.135217
119520	14/09/2018--19:09:00	33.87	3	0.78883	-0.493622	0.319407
119580	14/09/2018--19:10:00	33.7	10	0.78883	-0.582687	-0.0912212
119640	14/09/2018--19:11:00	33.59	2	0.863463	-0.463934	0.114093
119700	14/09/2018--19:12:00	33.49	168	0.132059	-0.686597	-0.428523
119760	14/09/2018--19:13:00	33.67	400	0.415665	-0.864727	-0.311201
119820	14/09/2018--19:14:00	33.91	271	0.236545	-0.879571	-0.443188
119880	14/09/2018--19:15:00	34.02	373	0.550004	-0.745973	-0.267205
119940	14/09/2018--19:16:00	34.03	141	0.266399	-0.864727	-0.487184
120000	14/09/2018--19:17:00	33.98	169	0.96795	0.456405	0.158089
120060	14/09/2018--19:18:00	33.94	338	0.266399	-0.879571	-0.267205
120120	14/09/2018--19:19:00	34.09	206	0.370885	-0.790506	-0.472519
120180	14/09/2018--19:20:00	34.19	189	0.908243	-0.360025	0.0554317
120240	14/09/2018--19:21:00	34.26	251	0.400738	-0.894415	0.070097
120300	14/09/2018--19:22:00	34.35	41	0.251472	-0.909259	-0.340531
120360	14/09/2018--19:23:00	34.39	157	0.221619	-0.849882	-0.501849
120420	14/09/2018--19:24:00	34.5	143	0.893317	-0.404557	0.21675
120480	14/09/2018--19:25:00	34.51	184	0.326105	-0.745973	-0.472519
120540	14/09/2018--19:26:00	34.48	96	0.281325	-0.760817	-0.516515
120600	14/09/2018--19:27:00	34.5	230	0.251472	-0.835038	-0.487184
120660	14/09/2018--19:28:00	34.57	54	0.266399	-0.790506	-0.545845
120720	14/09/2018--19:29:00	34.59	157	0.953023	-0.107674	-0.179213
120780	14/09/2018--19:30:00	34.61	189	0.699271	-0.671752	-0.223209
120840	14/09/2018--19:31:00	34.64	4	0.699271	-0.716285	-0.0765559
120900	14/09/2018--19:32:00	34.64	145	0.78883	-0.567843	0.114093
120960	14/09/2018--19:33:00	34.7	1	0.818684	-0.538155	0.143423
121020	14/09/2018--19:34:00	34.69	85	0.176839	-0.953792	-0.237874
121080	14/09/2018--19:35:00	34.77	68	0.83361	-0.538155	0.0847623
121140	14/09/2018--19:36:00	34.82	2	0.87839	-0.419401	0.070097
121200	14/09/2018--19:37:00	34.87	133	0.400738	-0.894415	0.143423
121260	14/09/2018--19:38:00	34.87	47	0.83361	-0.478778	0.0554317
121320	14/09/2018--19:39:00	34.89	31	0.654491	-0.731129	0.0114358
121380	14/09/2018--19:40:00	34.96	0	0.579858	-0.790506	0.158089
121440	14/09/2018--19:41:00	34.99	12	0.818684	-0.478778	0.246081
121500	14/09/2018--19:42:00	35.01	198	0.490298	-0.552999	-0.0765559
121560	14/09/2018--19:43:00	35	240	0.475371	-0.864727	-0.325866
121620	14/09/2018--19:44:00	35.04	422	0.385812	-0.671752	-0.604506
121680	14/09/2018--19:45:00	35.07	17	0.803757	-0.508466	0.231415
121740	14/09/2018--19:46:00	35.12	0	0.803757	-0.508466	0.202085
121800	14/09/2018--19:47:00	35.15	0	0.863463	-0.419401	0.187419
121860	14/09/2018--19:48:00	35.17	1	0.83361	-0.523311	0.070097
121920	14/09/2018--19:49:00	35.17	1	0.848537	-0.493622	0.143423
121980	14/09/2018--19:50:00	35.2	0	0.848537	-0.493622	0.128758
122040	14/09/2018--19:51:00	35.18	57	0.251472	-0.924103	-0.340531
122100	14/09/2018--19:52:00	35.25	47	0.92317	-0.345181	0.114093
122160	14/09/2018--19:53:00	35.21	0	0.908243	-0.389713	0.128758
122220	14/09/2018--19:54:00	35.21	273	0.385812	-0.790506	-0.384527
122280	14/09/2018--19:55:00	35.28	161	0.505225	-0.849882	-0.0472253
122340	14/09/2018--19:56:00	35.29	6	0.893317	-0.374869	0.172754
122400	14/09/2018--19:57:00	35.35	90	0.281325	-0.820194	-0.501849
122460	14/09/2018--19:58:00	35.34	298	0.564931	-0.968636	-0.428523
122520	14/09/2018--19:59:00	35.36	510	0.146986	-0.864727	0.187419
122580	14/09/2018--20:00:00	35.32	267	0.281325	-0.849882	-0.369862
122640	14/09/2018--20:01:00	35.29	261	0.296252	-0.879571	-0.589841
122700	14/09/2018--20:02:00	35.25	139	0.803757	-0.552999	0.070097
122760	14/09/2018--20:03:00	35.2	86	0.908243	-0.345181	-0.340531
122820	14/09/2018--20:04:00	35.2	73	0.818684	-0.538155	-0.00322944
122880	14/09/2018--20:05:00	35.2	9	0.863463	-0.44909	0.172754
122940	14/09/2018--20:06:00	35.21	282	120.678	-0.226427	-0.149882
123000	14/09/2018--20:07:00	35.24	116	0.400738	-0.835038	-0.325866
123060	14/09/2018--20:08:00	35.15	246	0.415665	-0.879571	-0.208544
123120	14/09/2018--20:09:00	35.11	330	0.266399	-0.835038	-0.487184
123180	14/09/2018--20:10:00	35.03	0	0.236545	-0.894415	-0.399192
123240	14/09/2018--20:11:00	35.03	101	0.326105	-0.864727	-0.355196
123300	14/09/2018--20:12:00	35	24	0.191765	-0.894415	-0.355196
123360	14/09/2018--20:13:00	34.99	105	0.803757	-0.745973	-0.267205
123420	14/09/2018--20:14:00	35.06	184	0.74405	-0.642064	0.0847623
123480	14/09/2018--20:15:00	35.09	392	0.341032	-0.790506	-0.0765559
123540	14/09/2018--20:16:00	35.02	121	0.803757	-0.538155	-0.00322944
123600	14/09/2018--20:17:00	34.93	0	0.848537	-0.508466	0.0847623
123660	14/09/2018--20:18:00	34.89	4	0.863463	-0.493622	0.0261011
123720	14/09/2018--20:19:00	34.87	24	0.729124	-0.686597	-0.0765559
123780	14/09/2018--20:20:00	34.79	90	0.773904	-0.597532	-0.0178947
123840	14/09/2018--20:21:00	34.61	86	0.773904	-0.597532	-0.0178947
123900	14/09/2018--20:22:00	34.46	27	0.505225	-104.286	-0.28187
123960	14/09/2018--20:23:00	34.43	113	0.818684	-0.552999	-0.0178947
124020	14/09/2018--20:24:00	34.77	72	0.87839	-0.523311	-0.0178947
124080	14/09/2018--20:25:00	34.99	61	0.296252	-0.849882	-0.325866
124140	14/09/2018--20:26:00	35.07	33	0.296252	-0.924103	-0.0765559
124200	14/09/2018--20:27:00	34.89	32	0.803757	-0.597532	-0.03256
124260	14/09/2018--20:28:00	34.77	177	0.773904	-0.597532	-0.0178947
124320	14/09/2018--20:29:00	34.73	16	0.341032	-0.894415	-0.296535
124380	14/09/2018--20:30:00	34.93	54	0.146986	-0.864727	-0.340531
124440	14/09/2018--20:31:00	34.86	201	0.191765	-0.953792	-0.267205
124500	14/09/2018--20:32:00	34.89	295	0.520151	-0.745973	-0.413858
124560	14/09/2018--20:33:00	34.84	394	0.355958	-0.760817	-0.369862
124620	14/09/2018--20:34:00	34.56	299	0.74405	-0.0631414	0.627378
124680	14/09/2018--20:35:00	34.03	224	0.326105	-0.938947	-0.384527
124740	14/09/2018--20:36:00	33.75	172	0.296252	-0.80535	-0.516515
124800	14/09/2018--20:37:00	33.65	312	0.221619	-0.538155	-0.340531
124860	14/09/2018--20:38:00	33.62	372	0.311178	-0.760817	-0.589841
124920	14/09/2018--20:39:00	33.59	134	0.370885	-0.775662	-0.53118
124980	14/09/2018--20:40:00	33.56	110	0.385812	-0.849882	-0.472519
125040	14/09/2018--20:41:00	33.52	117	0.370885	-0.790506	-0.516515
125100	14/09/2018--20:42:00	33.49	96	0.385812	-0.879571	-0.340531
125160	14/09/2018--20:43:00	33.5	236	0.96795	-0.0631414	0.187419
125220	14/09/2018--20:44:00	33.53	243	0.639564	-0.909259	-0.545845
125280	14/09/2018--20:45:00	33.52	43	0.818684	-0.523311	0.231415
125340	14/09/2018--20:46:00	33.44	50	0.370885	-0.835038	-0.443188
125400	14/09/2018--20:47:00	33.41	320	0.355958	-0.671752	-0.663168
125460	14/09/2018--20:48:00	33.41	352	0.475371	-0.835038	-0.267205
125520	14/09/2018--20:49:00	33.37	434	0.326105	-0.909259	-0.237874
125580	14/09/2018--20:50:00	33.42	379	0.0275727	-0.968636	-0.0618906
125640	14/09/2018--20:51:00	33.44	231	0.0424993	-0.760817	0.583382
125700	14/09/2018--20:52:00	33.55	4	-0.390373	-0.745973	0.539386
125760	14/09/2018--20:53:00	33.62	3	-0.27096	-0.790506	0.554052
125820	14/09/2018--20:54:00	33.67	4	-0.151547	-0.790506	0.598048
125880	14/09/2018--20:55:00	33.79	5	-0.330666	-0.790506	0.524721
125940	14/09/2018--20:56:00	33.84	3	0.0275727	-0.80535	0.583382
126000	14/09/2018--20:57:00	33.81	4	-0.166473	-0.849882	0.554052
126060	14/09/2018--20:58:00	33.87	106	-0.241106	-0.181895	-0.971139
126120	14/09/2018--20:59:00	34.07	3	0.161912	0.159521	-0.985804
126180	14/09/2018--21:00:00	34.32	3	0.146986	0.100144	-100.047
126240	14/09/2018--21:01:00	34.5	0	0.146986	0.114989	-0.985804
126300	14/09/2018--21:02:00	34.66	0	0.161912	0.129833	-0.985804
126360	14/09/2018--21:03:00	34.78	1	0.161912	0.129833	-100.047
126420	14/09/2018--21:04:00	34.89	10	-0.330666	-0.211583	-0.941808
126480	14/09/2018--21:05:00	35.05	1	-0.285886	-0.241271	-0.941808
126540	14/09/2018--21:06:00	35.18	2	-0.241106	-0.211583	-0.956473
126600	14/09/2018--21:07:00	35.11	387	-0.00228056	-0.760817	0.612713
126660	14/09/2018--21:08:00	34.88	3	0.326105	-0.374869	0.847358
126720	14/09/2018--21:09:00	34.73	15	-0.256033	-0.864727	0.451395
126780	14/09/2018--21:10:00	34.57	4	-0.0769137	-0.790506	0.598048
126840	14/09/2018--21:11:00	34.44	1	-0.0172072	-0.835038	0.539386
126900	14/09/2018--21:12:00	34.34	42	0.520151	-0.181895	0.818027
126960	14/09/2018--21:13:00	34.27	53	-0.599345	-0.716285	-0.00322944
127020	14/09/2018--21:14:00	34.28	31	-0.360519	-0.226427	-0.912478
127080	14/09/2018--21:15:00	34.42	0	-0.390373	-0.211583	-0.912478
127140	14/09/2018--21:16:00	34.54	0	-0.345593	-0.211583	-0.927143
127200	14/09/2018--21:17:00	34.64	0	-0.345593	-0.226427	-0.927143
127260	14/09/2018--21:18:00	34.73	0	-0.345593	-0.211583	-0.927143
127320	14/09/2018--21:19:00	34.82	0	-0.345593	-0.211583	-0.927143
127380	14/09/2018--21:20:00	34.89	0	-0.345593	-0.211583	-0.927143
127440	14/09/2018--21:21:00	34.96	0	-0.360519	-0.211583	-0.927143
127500	14/09/2018--21:22:00	35.02	0	-0.345593	-0.211583	-0.927143
127560	14/09/2018--21:23:00	35.05	0	-0.345593	-0.211583	-0.927143
127620	14/09/2018--21:24:00	35.13	0	-0.345593	-0.226427	-0.927143
127680	14/09/2018--21:25:00	35.16	0	-0.345593	-0.211583	-0.941808
127740	14/09/2018--21:26:00	35.21	0	-0.345593	-0.211583	-0.927143
127800	14/09/2018--21:27:00	35	228	0.535078	-0.80535	-0.252539
127860	14/09/2018--21:28:00	34.84	221	0.415665	0.44156	-0.736494
127920	14/09/2018--21:29:00	34.77	13	0.848537	0.560314	0.0114358
127980	14/09/2018--21:30:00	34.78	0	0.848537	0.560314	0.0261011
128040	14/09/2018--21:31:00	34.79	0	0.848537	0.560314	0.0261011
128100	14/09/2018--21:32:00	34.8	0	0.848537	0.54547	0.0261011
128160	14/09/2018--21:33:00	34.8	0	0.848537	0.560314	0.0261011
128220	14/09/2018--21:34:00	34.82	0	0.848537	0.560314	0.0261011
128280	14/09/2018--21:35:00	34.82	0	0.848537	0.560314	0.0114358
128340	14/09/2018--21:36:00	34.83	0	0.848537	0.560314	0.0261011
128400	14/09/2018--21:37:00	34.82	0	0.848537	0.560314	0.0261011
128460	14/09/2018--21:38:00	34.83	0	0.848537	0.560314	0.0114358
128520	14/09/2018--21:39:00	34.86	0	0.848537	0.54547	0.0261011
128580	14/09/2018--21:40:00	34.85	0	0.848537	0.560314	0.0407664
128640	14/09/2018--21:41:00	34.86	0	0.848537	0.54547	0.0261011
128700	14/09/2018--21:42:00	34.88	0	0.848537	0.54547	0.0261011
128760	14/09/2018--21:43:00	34.87	0	0.848537	0.54547	0.0261011
128820	14/09/2018--21:44:00	34.85	0	0.848537	0.54547	0.0407664
128880	14/09/2018--21:45:00	34.88	0	0.848537	0.54547	0.0407664
128940	14/09/2018--21:46:00	34.9	0	0.848537	0.54547	0.0407664
129000	14/09/2018--21:47:00	34.89	0	0.848537	0.54547	0.0407664
129060	14/09/2018--21:48:00	34.91	0	0.848537	0.54547	0.0407664
129120	14/09/2018--21:49:00	34.89	0	0.848537	0.54547	0.0554317
129180	14/09/2018--21:50:00	34.88	0	0.848537	0.54547	0.070097
129240	14/09/2018--21:51:00	34.88	0	0.848537	0.54547	0.070097
129300	14/09/2018--21:52:00	34.86	0	0.848537	0.54547	0.070097
129360	14/09/2018--21:53:00	34.88	0	0.848537	0.54547	0.070097
129420	14/09/2018--21:54:00	34.87	0	0.848537	0.54547	0.070097
129480	14/09/2018--21:55:00	34.86	0	0.848537	0.54547	0.070097
129540	14/09/2018--21:56:00	34.89	0	0.848537	0.54547	0.070097
129600	14/09/2018--21:57:00	34.86	0	0.848537	0.54547	0.070097
129660	14/09/2018--21:58:00	34.88	0	0.848537	0.54547	0.0847623
129720	14/09/2018--21:59:00	34.89	0	0.848537	0.54547	0.070097
129780	14/09/2018--22:00:00	34.9	0	0.848537	0.54547	0.070097
129840	14/09/2018--22:01:00	34.89	0	0.848537	0.54547	0.070097
129900	14/09/2018--22:02:00	34.89	0	0.848537	0.54547	0.070097
129960	14/09/2018--22:03:00	34.91	0	0.848537	0.54547	0.0847623
130020	14/09/2018--22:04:00	34.91	0	0.848537	0.54547	0.070097
130080	14/09/2018--22:05:00	34.91	0	0.848537	0.54547	0.070097
130140	14/09/2018--22:06:00	34.93	0	0.848537	0.54547	0.0847623
130200	14/09/2018--22:07:00	34.95	0	0.848537	0.54547	0.0847623
130260	14/09/2018--22:08:00	34.93	0	0.848537	0.54547	0.0847623
130320	14/09/2018--22:09:00	34.94	0	0.848537	0.530625	0.0847623
130380	14/09/2018--22:10:00	34.95	0	0.848537	0.54547	0.070097
130440	14/09/2018--22:11:00	34.95	0	0.848537	0.54547	0.0847623
130500	14/09/2018--22:12:00	34.96	0	0.848537	0.54547	0.070097
130560	14/09/2018--22:13:00	34.96	0	0.848537	0.54547	0.0994276
130620	14/09/2018--22:14:00	34.97	0	0.848537	0.54547	0.0847623
130680	14/09/2018--22:15:00	34.97	0	0.848537	0.54547	0.0847623
130740	14/09/2018--22:16:00	34.98	0	0.848537	0.54547	0.0994276
130800	14/09/2018--22:17:00	34.97	0	0.848537	0.54547	0.0847623
130860	14/09/2018--22:18:00	34.98	0	0.848537	0.54547	0.0847623
130920	14/09/2018--22:19:00	35.01	0	0.848537	0.54547	0.0847623
130980	14/09/2018--22:20:00	35	0	0.848537	0.54547	0.0847623
131040	14/09/2018--22:21:00	35	0	0.848537	0.54547	0.0994276
131100	14/09/2018--22:22:00	35.04	0	0.848537	0.54547	0.0994276
131160	14/09/2018--22:23:00	35.04	0	0.848537	0.54547	0.0847623
131220	14/09/2018--22:24:00	35.04	0	0.848537	0.54547	0.0847623
131280	14/09/2018--22:25:00	35.06	0	0.848537	0.54547	0.0994276
131340	14/09/2018--22:26:00	35.08	0	0.848537	0.54547	0.0847623
131400	14/09/2018--22:27:00	35.08	0	0.848537	0.54547	0.0994276
131460	14/09/2018--22:28:00	35.12	0	0.848537	0.530625	0.0994276
131520	14/09/2018--22:29:00	35.09	0	0.848537	0.530625	0.0994276
131580	14/09/2018--22:30:00	35.1	0	0.848537	0.54547	0.0847623
131640	14/09/2018--22:31:00	35.12	0	0.146986	0.36734	-0.912478
131700	14/09/2018--22:32:00	35.28	1	0.206692	0.100144	-0.985804
131760	14/09/2018--22:33:00	35.44	0	0.206692	0.100144	-0.985804
131820	14/09/2018--22:34:00	35.57	0	0.206692	0.100144	-0.985804
131880	14/09/2018--22:35:00	35.7	0	0.206692	0.100144	-0.985804
131940	14/09/2018--22:36:00	35.75	0	0.206692	0.0853003	-0.985804
132000	14/09/2018--22:37:00	35.86	0	0.206692	0.100144	-0.985804
132060	14/09/2018--22:38:00	35.93	0	0.206692	0.100144	-100.047
132120	14/09/2018--22:39:00	35.98	0	0.206692	0.100144	-0.985804
132180	14/09/2018--22:40:00	36.02	0	0.206692	0.0853003	-0.985804
132240	14/09/2018--22:41:00	36.07	0	0.206692	0.0853003	-0.985804
132300	14/09/2018--22:42:00	36.13	0	0.206692	0.0853003	-0.985804
132360	14/09/2018--22:43:00	36.16	0	0.206692	0.0853003	-0.985804
132420	14/09/2018--22:44:00	36.2	0	0.206692	0.0853003	-0.985804
132480	14/09/2018--22:45:00	36.24	0	0.206692	0.100144	-0.985804
132540	14/09/2018--22:46:00	36.26	0	0.206692	0.100144	-0.985804
132600	14/09/2018--22:47:00	36.3	0	0.221619	0.100144	-0.985804
132660	14/09/2018--22:48:00	36.3	0	0.206692	0.100144	-0.985804
132720	14/09/2018--22:49:00	36.34	0	0.221619	0.100144	-0.985804
132780	14/09/2018--22:50:00	36.35	148	0.161912	-102.801	0.231415
132840	14/09/2018--22:51:00	36.07	73	0.535078	-0.790506	-0.28187
132900	14/09/2018--22:52:00	35.75	373	0.415665	-0.241271	0.862023
132960	14/09/2018--22:53:00	35.46	0	0.430591	-0.226427	0.862023
133020	14/09/2018--22:54:00	35.38	0	0.430591	-0.226427	0.862023
133080	14/09/2018--22:55:00	35.36	0	0.445518	-0.226427	0.847358
133140	14/09/2018--22:56:00	35.36	0	0.445518	-0.211583	0.862023
133200	14/09/2018--22:57:00	35.36	0	0.430591	-0.226427	0.862023
133260	14/09/2018--22:58:00	35.35	0	0.430591	-0.211583	0.862023
133320	14/09/2018--22:59:00	35.38	0	0.445518	-0.211583	0.847358
133380	14/09/2018--23:00:00	35.37	0	0.445518	-0.211583	0.847358
133440	14/09/2018--23:01:00	35.39	0	0.445518	-0.211583	0.862023
133500	14/09/2018--23:02:00	35.37	0	0.445518	-0.211583	0.847358
133560	14/09/2018--23:03:00	35.39	0	0.445518	-0.211583	0.862023
133620	14/09/2018--23:04:00	35.37	0	0.445518	-0.211583	0.847358
133680	14/09/2018--23:05:00	35.36	0	0.445518	-0.211583	0.862023
133740	14/09/2018--23:06:00	35.39	0	0.445518	-0.211583	0.862023
133800	14/09/2018--23:07:00	35.41	0	0.445518	-0.211583	0.847358
133860	14/09/2018--23:08:00	35.4	0	0.445518	-0.211583	0.847358
133920	14/09/2018--23:09:00	35.4	0	0.445518	-0.211583	0.847358
133980	14/09/2018--23:10:00	35.4	0	0.445518	-0.211583	0.847358
134040	14/09/2018--23:11:00	35.43	0	0.445518	-0.211583	0.847358
134100	14/09/2018--23:12:00	35.42	0	0.445518	-0.211583	0.847358
134160	14/09/2018--23:13:00	35.44	0	0.445518	-0.211583	0.847358
134220	14/09/2018--23:14:00	35.45	0	0.445518	-0.211583	0.847358
134280	14/09/2018--23:15:00	35.45	0	0.445518	-0.211583	0.847358
134340	14/09/2018--23:16:00	35.47	0	0.445518	-0.211583	0.847358
134400	14/09/2018--23:17:00	35.48	0	0.445518	-0.211583	0.847358
134460	14/09/2018--23:18:00	35.48	0	0.445518	-0.196739	0.862023
134520	14/09/2018--23:19:00	35.48	0	0.445518	-0.196739	0.847358
134580	14/09/2018--23:20:00	35.5	0	0.460445	-0.211583	0.847358
134640	14/09/2018--23:21:00	35.5	0	0.445518	-0.196739	0.847358
134700	14/09/2018--23:22:00	35.52	0	0.445518	-0.196739	0.847358
134760	14/09/2018--23:23:00	35.52	0	0.460445	-0.211583	0.847358
134820	14/09/2018--23:24:00	35.54	0	0.445518	-0.196739	0.862023
134880	14/09/2018--23:25:00	35.54	0	0.445518	-0.196739	0.862023
134940	14/09/2018--23:26:00	35.53	0	0.460445	-0.196739	0.847358
135000	14/09/2018--23:27:00	35.55	0	0.460445	-0.196739	0.847358
135060	14/09/2018--23:28:00	35.56	0	0.445518	-0.196739	0.847358
135120	14/09/2018--23:29:00	35.55	0	0.460445	-0.196739	0.847358
135180	14/09/2018--23:30:00	35.58	0	0.445518	-0.196739	0.847358
135240	14/09/2018--23:31:00	35.57	0	0.460445	-0.196739	0.847358
135300	14/09/2018--23:32:00	35.6	0	0.460445	-0.196739	0.847358
135360	14/09/2018--23:33:00	35.59	0	0.460445	-0.196739	0.847358
135420	14/09/2018--23:34:00	35.58	0	0.460445	-0.196739	0.847358
135480	14/09/2018--23:35:00	35.61	0	0.460445	-0.196739	0.862023
135540	14/09/2018--23:36:00	35.6	0	0.460445	-0.196739	0.847358
135600	14/09/2018--23:37:00	35.63	2	0.445518	-0.211583	0.847358
135660	14/09/2018--23:38:00	35.67	0	0.445518	-0.196739	0.847358
135720	14/09/2018--23:39:00	35.67	0	0.460445	-0.211583	0.847358
135780	14/09/2018--23:40:00	35.79	9	-0.0172072	-0.44909	0.876688
135840	14/09/2018--23:41:00	36.07	0	-0.00228056	-0.44909	0.876688
135900	14/09/2018--23:42:00	36.22	0	-0.0172072	-0.44909	0.891353
135960	14/09/2018--23:43:00	36.31	0	-0.00228056	-0.44909	0.891353
136020	14/09/2018--23:44:00	36.38	0	-0.00228056	-0.44909	0.876688
136080	14/09/2018--23:45:00	36.37	2	-0.0172072	-0.523311	0.832692
136140	14/09/2018--23:46:00	36.21	0	-0.0172072	-0.523311	0.832692
136200	14/09/2018--23:47:00	36.07	0	-0.00228056	-0.523311	0.832692
136260	14/09/2018--23:48:00	35.97	0	-0.00228056	-0.538155	0.832692
136320	14/09/2018--23:49:00	35.91	1	0.281325	-0.44909	0.832692
136380	14/09/2018--23:50:00	35.77	0	0.296252	-0.434246	0.832692
136440	14/09/2018--23:51:00	35.63	1	0.266399	-0.345181	0.876688
136500	14/09/2018--23:52:00	35.46	0	0.296252	-0.330336	0.876688
136560	14/09/2018--23:53:00	35.33	45	0.953023	0.26343	-0.237874
136620	14/09/2018--23:54:00	35.23	51	0.96795	-0.0631414	-0.00322944
136680	14/09/2018--23:55:00	35.23	26	-0.330666	-0.0631414	-0.956473
136740	14/09/2018--23:56:00	35.3	0	0.341032	0.248586	-0.941808
136800	14/09/2018--23:57:00	35.38	0	0.281325	0.18921	-0.956473
136860	14/09/2018--23:58:00	35.46	0	0.281325	0.18921	-0.956473
136920	14/09/2018--23:59:00	35.59	0	0.281325	0.18921	-0.956473
136980	15/09/2018--00:00:00	35.66	0	0.281325	0.18921	-0.956473
137040	15/09/2018--00:01:00	35.75	0	0.281325	0.18921	-0.956473
137100	15/09/2018--00:02:00	35.82	0	0.281325	0.18921	-0.956473
137160	15/09/2018--00:03:00	35.88	0	0.281325	0.18921	-0.956473
137220	15/09/2018--00:04:00	35.93	0	0.251472	0.174365	-0.971139
137280	15/09/2018--00:05:00	35.99	0	0.251472	0.174365	-0.971139
137340	15/09/2018--00:06:00	36.02	0	0.251472	0.174365	-0.956473
137400	15/09/2018--00:07:00	36.07	0	0.251472	0.174365	-0.956473
137460	15/09/2018--00:08:00	36.11	0	0.266399	0.174365	-0.971139
137520	15/09/2018--00:09:00	36.13	0	0.296252	0.174365	-0.956473
137580	15/09/2018--00:10:00	36.16	0	0.266399	0.174365	-0.956473
137640	15/09/2018--00:11:00	36.19	0	0.355958	0.159521	-0.927143
137700	15/09/2018--00:12:00	36.2	0	0.355958	0.159521	-0.941808
137760	15/09/2018--00:13:00	36.19	0	0.341032	0.159521	-0.941808
137820	15/09/2018--00:14:00	36.19	0	0.341032	0.174365	-0.941808
137880	15/09/2018--00:15:00	36.19	0	0.326105	0.174365	-0.941808
137940	15/09/2018--00:16:00	36.2	0	0.326105	0.174365	-0.941808
138000	15/09/2018--00:17:00	36.16	0	0.326105	0.174365	-0.941808
138060	15/09/2018--00:18:00	36.21	0	0.326105	0.159521	-0.941808
138120	15/09/2018--00:19:00	36.22	0	0.326105	0.174365	-0.941808
138180	15/09/2018--00:20:00	36.21	0	0.326105	0.174365	-0.941808
138240	15/09/2018--00:21:00	36.21	0	0.326105	0.174365	-0.941808
138300	15/09/2018--00:22:00	36.23	0	0.326105	0.174365	-0.941808
138360	15/09/2018--00:23:00	36.24	0	0.326105	0.159521	-0.941808
138420	15/09/2018--00:24:00	36.26	1	0.326105	0.159521	-0.941808
138480	15/09/2018--00:25:00	36.26	0	0.326105	0.159521	-0.941808
138540	15/09/2018--00:26:00	36.27	0	0.326105	0.159521	-0.941808
138600	15/09/2018--00:27:00	36.28	0	0.326105	0.159521	-0.941808
138660	15/09/2018--00:28:00	36.29	0	0.326105	0.159521	-0.941808
138720	15/09/2018--00:29:00	36.3	0	0.326105	0.159521	-0.956473
138780	15/09/2018--00:30:00	36.32	0	0.326105	0.159521	-0.941808
138840	15/09/2018--00:31:00	36.33	0	0.326105	0.159521	-0.941808
138900	15/09/2018--00:32:00	36.32	0	0.326105	0.159521	-0.941808
138960	15/09/2018--00:33:00	36.34	0	0.326105	0.159521	-0.941808
139020	15/09/2018--00:34:00	36.33	0	0.326105	0.159521	-0.941808
139080	15/09/2018--00:35:00	36.34	0	0.326105	0.159521	-0.941808
139140	15/09/2018--00:36:00	36.36	0	0.326105	0.159521	-0.956473
139200	15/09/2018--00:37:00	36.36	0	0.326105	0.159521	-0.941808
139260	15/09/2018--00:38:00	36.35	0	0.326105	0.159521	-0.941808
139320	15/09/2018--00:39:00	36.36	0	0.326105	0.159521	-0.956473
139380	15/09/2018--00:40:00	36.36	0	0.311178	0.159521	-0.941808
139440	15/09/2018--00:41:00	36.37	0	0.326105	0.159521	-0.956473
139500	15/09/2018--00:42:00	36.22	105	-0.27096	-0.152206	-0.971139
139560	15/09/2018--00:43:00	36.15	0	-0.27096	-0.152206	-0.971139
139620	15/09/2018--00:44:00	36.18	0	-0.256033	-0.152206	-0.956473
139680	15/09/2018--00:45:00	36.18	0	-0.27096	-0.152206	-0.956473
139740	15/09/2018--00:46:00	36.21	0	-0.27096	-0.152206	-0.956473
139800	15/09/2018--00:47:00	36.23	0	-0.27096	-0.152206	-0.971139
139860	15/09/2018--00:48:00	36.12	53	0.982876	0.204054	0.0994276
139920	15/09/2018--00:49:00	35.89	0	0.982876	0.18921	0.114093
139980	15/09/2018--00:50:00	35.69	3	0.982876	0.18921	0.114093
140040	15/09/2018--00:51:00	35.54	1	0.982876	0.204054	0.114093
140100	15/09/2018--00:52:00	35.41	1	0.96795	0.18921	0.114093
140160	15/09/2018--00:53:00	35.27	0	0.982876	0.204054	0.114093
140220	15/09/2018--00:54:00	35.16	4	0.96795	0.18921	0.114093
140280	15/09/2018--00:55:00	35.1	2	0.982876	0.18921	0.114093
140340	15/09/2018--00:56:00	35.03	2	0.982876	0.18921	0.0994276
140400	15/09/2018--00:57:00	34.96	0	0.982876	0.18921	0.114093
140460	15/09/2018--00:58:00	34.9	0	0.982876	0.18921	0.114093
140520	15/09/2018--00:59:00	34.91	57	0.490298	-0.849882	0.202085
140580	15/09/2018--01:00:00	34.89	239	-0.0172072	-0.552999	0.818027
140640	15/09/2018--01:01:00	35	0	-0.0321338	-0.552999	0.818027
140700	15/09/2018--01:02:00	35.15	0	-0.00228056	-0.538155	0.832692
140760	15/09/2018--01:03:00	35.3	0	0.0126461	-0.538155	0.832692
140820	15/09/2018--01:04:00	35.45	0	0.0126461	-0.523311	0.832692
140880	15/09/2018--01:05:00	35.55	0	0.0126461	-0.523311	0.832692
140940	15/09/2018--01:06:00	35.67	0	-0.00228056	-0.538155	0.832692
141000	15/09/2018--01:07:00	35.74	0	-0.061987	-0.582687	0.788696
141060	15/09/2018--01:08:00	35.83	1	-0.106767	-0.597532	0.774031
141120	15/09/2018--01:09:00	35.88	0	-0.0769137	-0.597532	0.788696
141180	15/09/2018--01:10:00	35.86	0	-0.061987	-0.597532	0.788696
141240	15/09/2018--01:11:00	35.87	0	-0.0470604	-0.582687	0.803362
141300	15/09/2018--01:12:00	35.9	0	-0.0470604	-0.582687	0.803362
141360	15/09/2018--01:13:00	35.91	0	-0.0470604	-0.597532	0.788696
141420	15/09/2018--01:14:00	35.93	0	-0.0470604	-0.597532	0.803362
141480	15/09/2018--01:15:00	35.94	0	-0.0470604	-0.597532	0.788696
141540	15/09/2018--01:16:00	35.95	3	-0.405299	-0.642064	0.627378
141600	15/09/2018--01:17:00	35.94	0	-0.435153	-0.656908	0.627378
141660	15/09/2018--01:18:00	35.93	0	-0.435153	-0.656908	0.627378
141720	15/09/2018--01:19:00	35.96	26	-0.718758	-0.0928297	-0.692498
141780	15/09/2018--01:20:00	35.97	0	-0.703832	-0.0779856	-0.721829
141840	15/09/2018--01:21:00	36	0	-0.703832	-0.0928297	-0.721829
141900	15/09/2018--01:22:00	36.04	0	-0.703832	-0.0928297	-0.721829
141960	15/09/2018--01:23:00	36.08	0	-0.703832	-0.0928297	-0.736494
142020	15/09/2018--01:24:00	36.11	0	-0.688905	-0.0928297	-0.736494
142080	15/09/2018--01:25:00	36.14	0	-0.703832	-0.0928297	-0.721829
142140	15/09/2018--01:26:00	36.19	5	-0.554565	-0.0779856	-0.839151
142200	15/09/2018--01:27:00	36.2	12	-0.599345	0.0110795	-0.824486
142260	15/09/2018--01:28:00	36.21	3	-0.465006	-0.033453	-0.912478
142320	15/09/2018--01:29:00	36.21	3	-0.494859	-0.0186089	-0.897812
142380	15/09/2018--01:30:00	36.23	0	-0.494859	-0.0186089	-0.883147
142440	15/09/2018--01:31:00	36.25	0	-0.494859	-0.0186089	-0.883147
142500	15/09/2018--01:32:00	36.26	0	-0.494859	-0.0186089	-0.883147
142560	15/09/2018--01:33:00	36.3	0	-0.494859	-0.0186089	-0.883147
142620	15/09/2018--01:34:00	36.33	0	-0.494859	-0.0186089	-0.883147
142680	15/09/2018--01:35:00	36.3	17	-0.868025	-0.0631414	-0.516515
142740	15/09/2018--01:36:00	36.24	0	-0.868025	-0.0631414	-0.516515
142800	15/09/2018--01:37:00	36.2	0	-0.868025	-0.0779856	-0.516515
142860	15/09/2018--01:38:00	36.14	0	-0.868025	-0.0779856	-0.516515
142920	15/09/2018--01:39:00	36.08	0	-0.868025	-0.0779856	-0.516515
142980	15/09/2018--01:40:00	36.04	0	-0.868025	-0.0779856	-0.516515
143040	15/09/2018--01:41:00	35.97	0	-0.868025	-0.0779856	-0.516515
143100	15/09/2018--01:42:00	35.95	0	-0.868025	-0.0779856	-0.516515
143160	15/09/2018--01:43:00	35.9	0	-0.868025	-0.0779856	-0.53118
143220	15/09/2018--01:44:00	35.86	0	-0.868025	-0.0779856	-0.516515
143280	15/09/2018--01:45:00	35.82	0	-0.868025	-0.0779856	-0.53118
143340	15/09/2018--01:46:00	35.81	0	-0.868025	-0.0631414	-0.516515
143400	15/09/2018--01:47:00	35.79	0	-0.868025	-0.0779856	-0.516515
143460	15/09/2018--01:48:00	35.76	0	-0.853098	-0.0779856	-0.53118
143520	15/09/2018--01:49:00	35.75	0	-0.868025	-0.0779856	-0.516515
143580	15/09/2018--01:50:00	35.73	0	-0.853098	-0.0631414	-0.53118
143640	15/09/2018--01:51:00	35.7	0	-0.853098	-0.0631414	-0.53118
143700	15/09/2018--01:52:00	35.69	0	-0.868025	-0.0631414	-0.53118
143760	15/09/2018--01:53:00	35.71	0	-0.853098	-0.0779856	-0.53118
143820	15/09/2018--01:54:00	35.67	0	-0.853098	-0.0779856	-0.53118
143880	15/09/2018--01:55:00	35.69	0	-0.853098	-0.0631414	-0.53118
143940	15/09/2018--01:56:00	35.66	1	-0.853098	-0.0631414	-0.53118
144000	15/09/2018--01:57:00	35.66	1	-0.853098	-0.0631414	-0.545845
144060	15/09/2018--01:58:00	35.64	6	-0.27096	0.0853003	-0.971139
144120	15/09/2018--01:59:00	35.72	4	-0.614272	-0.0779856	-0.809821
144180	15/09/2018--02:00:00	35.76	0	-0.599345	-0.0779856	-0.809821
144240	15/09/2018--02:01:00	35.84	0	-0.599345	-0.0779856	-0.809821
144300	15/09/2018--02:02:00	35.88	0	-0.599345	-0.0779856	-0.809821
144360	15/09/2018--02:03:00	35.93	0	-0.599345	-0.0779856	-0.809821
144420	15/09/2018--02:04:00	35.99	0	-0.599345	-0.0779856	-0.824486
144480	15/09/2018--02:05:00	36.05	0	-0.584419	-0.0779856	-0.809821
144540	15/09/2018--02:06:00	36.09	0	-0.584419	-0.0779856	-0.824486
144600	15/09/2018--02:07:00	36.14	0	-0.584419	-0.0779856	-0.824486
144660	15/09/2018--02:08:00	36.18	0	-0.584419	-0.0779856	-0.824486
144720	15/09/2018--02:09:00	36.2	0	-0.584419	-0.0779856	-0.824486
144780	15/09/2018--02:10:00	36.24	0	-0.584419	-0.0928297	-0.824486
144840	15/09/2018--02:11:00	36.3	0	-0.584419	-0.0928297	-0.824486
144900	15/09/2018--02:12:00	36.34	0	-0.584419	-0.0928297	-0.809821
144960	15/09/2018--02:13:00	36.39	0	-0.584419	-0.0928297	-0.824486
145020	15/09/2018--02:14:00	36.41	0	-0.584419	-0.0779856	-0.824486
145080	15/09/2018--02:15:00	36.46	0	-0.584419	-0.0779856	-0.809821
145140	15/09/2018--02:16:00	36.46	0	-0.584419	-0.0928297	-0.824486
145200	15/09/2018--02:17:00	36.49	0	-0.584419	-0.0928297	-0.824486
145260	15/09/2018--02:18:00	36.52	0	-0.584419	-0.0928297	-0.824486
145320	15/09/2018--02:19:00	36.55	0	-0.584419	-0.0779856	-0.824486
145380	15/09/2018--02:20:00	36.57	0	-0.584419	-0.0928297	-0.824486
145440	15/09/2018--02:21:00	36.58	0	-0.584419	-0.0779856	-0.824486
145500	15/09/2018--02:22:00	36.63	0	-0.584419	-0.0779856	-0.824486
145560	15/09/2018--02:23:00	36.66	0	-0.584419	-0.0928297	-0.824486
145620	15/09/2018--02:24:00	36.66	0	-0.584419	-0.0928297	-0.824486
145680	15/09/2018--02:25:00	36.67	0	-0.584419	-0.0928297	-0.824486
145740	15/09/2018--02:26:00	36.7	0	-0.584419	-0.0779856	-0.824486
145800	15/09/2018--02:27:00	36.71	0	-0.584419	-0.0779856	-0.824486
145860	15/09/2018--02:28:00	36.72	0	-0.584419	-0.0779856	-0.824486
145920	15/09/2018--02:29:00	36.75	0	-0.584419	-0.0779856	-0.824486
145980	15/09/2018--02:30:00	36.75	0	-0.584419	-0.0928297	-0.824486
146040	15/09/2018--02:31:00	36.77	0	-0.584419	-0.0928297	-0.824486
146100	15/09/2018--02:32:00	36.77	0	-0.584419	-0.0779856	-0.824486
146160	15/09/2018--02:33:00	36.8	0	-0.584419	-0.0779856	-0.824486
146220	15/09/2018--02:34:00	36.8	0	-0.584419	-0.0928297	-0.824486
146280	15/09/2018--02:35:00	36.81	0	-0.584419	-0.0779856	-0.824486
146340	15/09/2018--02:36:00	36.8	0	-0.778465	-0.122518	-0.633837
146400	15/09/2018--02:37:00	36.84	0	-0.763538	-0.137362	-0.648502
146460	15/09/2018--02:38:00	36.86	0	-0.763538	-0.137362	-0.648502
146520	15/09/2018--02:39:00	36.85	0	-0.763538	-0.137362	-0.648502
146580	15/09/2018--02:40:00	36.89	0	-0.763538	-0.137362	-0.648502
146640	15/09/2018--02:41:00	36.89	0	-0.763538	-0.137362	-0.648502
146700	15/09/2018--02:42:00	36.92	0	-0.763538	-0.137362	-0.648502
146760	15/09/2018--02:43:00	36.91	0	-0.763538	-0.137362	-0.648502
146820	15/09/2018--02:44:00	36.93	0	-0.763538	-0.137362	-0.648502
146880	15/09/2018--02:45:00	36.93	0	-0.763538	-0.152206	-0.648502
146940	15/09/2018--02:46:00	36.93	0	-0.748612	-0.152206	-0.648502
147000	15/09/2018--02:47:00	36.94	28	0.355958	0.100144	-0.941808
147060	15/09/2018--02:48:00	36.94	0	0.355958	0.100144	-0.941808
147120	15/09/2018--02:49:00	36.93	0	0.341032	0.100144	-0.941808
147180	15/09/2018--02:50:00	36.92	0	0.341032	0.100144	-0.941808
147240	15/09/2018--02:51:00	36.91	0	0.341032	0.100144	-0.941808
147300	15/09/2018--02:52:00	36.87	0	0.341032	0.100144	-0.941808
147360	15/09/2018--02:53:00	36.86	0	0.341032	0.100144	-0.941808
147420	15/09/2018--02:54:00	36.86	0	0.341032	0.100144	-0.941808
147480	15/09/2018--02:55:00	36.85	0	0.341032	0.100144	-0.941808
147540	15/09/2018--02:56:00	36.83	0	0.326105	0.100144	-0.956473
147600	15/09/2018--02:57:00	36.81	0	0.326105	0.100144	-0.941808
147660	15/09/2018--02:58:00	36.81	0	0.326105	0.100144	-0.956473
147720	15/09/2018--02:59:00	36.81	0	0.326105	0.100144	-0.956473
147780	15/09/2018--03:00:00	36.8	0	0.326105	0.100144	-0.956473
147840	15/09/2018--03:01:00	36.78	0	0.326105	0.100144	-0.956473
147900	15/09/2018--03:02:00	36.81	0	0.326105	0.100144	-0.941808
147960	15/09/2018--03:03:00	36.78	0	0.326105	0.100144	-0.956473
148020	15/09/2018--03:04:00	36.75	0	0.326105	0.100144	-0.956473
148080	15/09/2018--03:05:00	36.77	0	0.326105	0.100144	-0.956473
148140	15/09/2018--03:06:00	36.74	0	0.341032	0.100144	-0.956473
148200	15/09/2018--03:07:00	36.76	0	0.326105	0.100144	-0.956473
148260	15/09/2018--03:08:00	36.74	0	0.326105	0.100144	-0.956473
148320	15/09/2018--03:09:00	36.73	0	0.281325	0.0853003	-0.971139
148380	15/09/2018--03:10:00	36.74	0	0.281325	0.0853003	-0.971139
148440	15/09/2018--03:11:00	36.73	0	0.281325	0.0853003	-0.971139
148500	15/09/2018--03:12:00	36.73	0	0.281325	0.100144	-0.971139
148560	15/09/2018--03:13:00	36.73	0	0.281325	0.0853003	-0.971139
148620	15/09/2018--03:14:00	36.74	11	-0.375446	-0.0186089	-0.941808
148680	15/09/2018--03:15:00	36.75	0	-0.360519	-0.0186089	-0.941808
148740	15/09/2018--03:16:00	36.78	0	-0.360519	-0.0186089	-0.941808
148800	15/09/2018--03:17:00	36.79	2	-0.345593	-0.0186089	-0.956473
148860	15/09/2018--03:18:00	36.79	0	-0.345593	-0.0186089	-0.956473
148920	15/09/2018--03:19:00	36.79	0	-0.345593	-0.0186089	-0.956473
148980	15/09/2018--03:20:00	36.8	11	-0.31574	0.0110795	-0.956473
149040	15/09/2018--03:21:00	36.79	0	-0.31574	0.0110795	-0.956473
149100	15/09/2018--03:22:00	36.79	0	-0.31574	0.0110795	-0.971139
149160	15/09/2018--03:23:00	36.77	8	0.161912	0.100144	-100.047
149220	15/09/2018--03:24:00	36.76	0	0.161912	0.0853003	-100.047
149280	15/09/2018--03:25:00	36.77	0	0.161912	0.0853003	-100.047
149340	15/09/2018--03:26:00	36.79	0	0.161912	0.0853003	-100.047
149400	15/09/2018--03:27:00	36.81	0	0.146986	0.0853003	-100.047
149460	15/09/2018--03:28:00	36.79	0	0.161912	0.0853003	-0.985804
149520	15/09/2018--03:29:00	36.82	0	0.161912	0.100144	-100.047
149580	15/09/2018--03:30:00	36.81	0	0.146986	0.0853003	-100.047
149640	15/09/2018--03:31:00	36.81	0	0.146986	0.0853003	-100.047
149700	15/09/2018--03:32:00	36.83	0	0.146986	0.0704561	-100.047
149760	15/09/2018--03:33:00	36.82	0	0.146986	0.0704561	-100.047
149820	15/09/2018--03:34:00	36.84	0	0.146986	0.0853003	-100.047
149880	15/09/2018--03:35:00	36.84	0	0.146986	0.0704561	-100.047
149940	15/09/2018--03:36:00	36.86	0	0.146986	0.0704561	-100.047
150000	15/09/2018--03:37:00	36.84	0	0.146986	0.0853003	-0.985804
150060	15/09/2018--03:38:00	36.86	0	0.146986	0.0853003	-100.047
150120	15/09/2018--03:39:00	36.87	0	0.146986	0.0853003	-100.047
150180	15/09/2018--03:40:00	36.86	0	0.146986	0.0853003	-100.047
150240	15/09/2018--03:41:00	36.86	0	0.146986	0.0853003	-100.047
150300	15/09/2018--03:42:00	36.87	0	0.146986	0.0853003	-100.047
150360	15/09/2018--03:43:00	36.85	0	0.146986	0.0853003	-100.047
150420	15/09/2018--03:44:00	36.86	0	0.146986	0.0853003	-100.047
150480	15/09/2018--03:45:00	36.86	0	0.146986	0.0853003	-100.047
150540	15/09/2018--03:46:00	36.86	0	0.146986	0.0853003	-100.047
150600	15/09/2018--03:47:00	36.85	0	0.146986	0.0704561	-100.047
150660	15/09/2018--03:48:00	36.86	0	0.146986	0.0853003	-0.985804
150720	15/09/2018--03:49:00	36.88	0	0.146986	0.0853003	-100.047
150780	15/09/2018--03:50:00	36.86	0	0.146986	0.0853003	-100.047
150840	15/09/2018--03:51:00	36.88	0	0.146986	0.0853003	-100.047
150900	15/09/2018--03:52:00	36.88	0	0.146986	0.0853003	-0.985804
150960	15/09/2018--03:53:00	36.86	0	0.146986	0.0853003	-100.047
151020	15/09/2018--03:54:00	36.86	0	0.146986	0.0853003	-100.047
151080	15/09/2018--03:55:00	36.89	0	0.146986	0.0853003	-100.047
151140	15/09/2018--03:56:00	36.88	0	0.146986	0.0853003	-100.047
151200	15/09/2018--03:57:00	36.88	0	0.146986	0.0853003	-0.985804
151260	15/09/2018--03:58:00	36.88	0	0.146986	0.0704561	-100.047
151320	15/09/2018--03:59:00	36.84	6	-0.688905	0.0259236	-0.736494
151380	15/09/2018--04:00:00	36.83	0	-0.688905	0.0110795	-0.736494
151440	15/09/2018--04:01:00	36.83	1	-0.688905	0.0259236	-0.751159
151500	15/09/2018--04:02:00	36.79	0	-0.673978	0.0259236	-0.751159
151560	15/09/2018--04:03:00	36.78	0	-0.659052	0.0259236	-0.765825
151620	15/09/2018--04:04:00	36.77	0	-0.659052	0.0259236	-0.765825
151680	15/09/2018--04:05:00	36.75	0	-0.659052	0.0259236	-0.765825
151740	15/09/2018--04:06:00	36.74	0	-0.673978	0.0259236	-0.765825
151800	15/09/2018--04:07:00	36.73	0	-0.659052	0.0259236	-0.765825
151860	15/09/2018--04:08:00	36.71	0	-0.659052	0.0259236	-0.765825
151920	15/09/2018--04:09:00	36.71	0	-0.659052	0.0259236	-0.751159
151980	15/09/2018--04:10:00	36.7	18	0.281325	0.159521	-0.956473
152040	15/09/2018--04:11:00	36.71	0	0.355958	0.18921	-0.927143
152100	15/09/2018--04:12:00	36.71	0	0.221619	0.0704561	-0.985804
152160	15/09/2018--04:13:00	36.64	71	-0.166473	-0.493622	0.847358
152220	15/09/2018--04:14:00	36.49	12	-0.00228056	-0.998324	-0.00322944
152280	15/09/2018--04:15:00	36.17	410	0.251472	-0.894415	-0.428523
152340	15/09/2018--04:16:00	35.91	379	0.475371	-0.894415	-0.296535
152400	15/09/2018--04:17:00	35.67	153	0.490298	-0.909259	-0.472519
152460	15/09/2018--04:18:00	35.48	225	0.564931	-0.849882	-0.0472253
152520	15/09/2018--04:19:00	35.48	148	0.266399	-0.434246	0.832692
152580	15/09/2018--04:20:00	35.41	0	0.236545	-0.389713	0.862023
152640	15/09/2018--04:21:00	35.31	2	0.281325	-0.404557	0.847358
152700	15/09/2018--04:22:00	35.27	0	0.311178	-0.389713	0.847358
152760	15/09/2018--04:23:00	35.37	8	0.326105	-0.404557	0.832692
152820	15/09/2018--04:24:00	35.32	118	0.415665	0.129833	-100.047
152880	15/09/2018--04:25:00	35.36	0	0.609711	0.174365	-0.795155
152940	15/09/2018--04:26:00	35.44	0	0.594784	0.174365	-0.795155
153000	15/09/2018--04:27:00	35.54	0	0.594784	0.174365	-0.795155
153060	15/09/2018--04:28:00	35.62	0	0.609711	0.174365	-0.795155
153120	15/09/2018--04:29:00	35.66	0	0.609711	0.174365	-0.795155
153180	15/09/2018--04:30:00	35.7	0	0.594784	0.174365	-0.795155
153240	15/09/2018--04:31:00	35.71	0	0.594784	0.174365	-0.809821
153300	15/09/2018--04:32:00	35.75	0	0.594784	0.174365	-0.809821
153360	15/09/2018--04:33:00	35.77	0	0.594784	0.174365	-0.795155
153420	15/09/2018--04:34:00	35.76	0	0.594784	0.174365	-0.809821
153480	15/09/2018--04:35:00	35.78	0	0.594784	0.174365	-0.795155
153540	15/09/2018--04:36:00	35.79	0	0.594784	0.174365	-0.795155
153600	15/09/2018--04:37:00	35.68	23	0.982876	0.218898	-0.0912212
153660	15/09/2018--04:38:00	35.64	1	0.96795	0.218898	-0.0912212
153720	15/09/2018--04:39:00	35.59	0	0.982876	0.218898	-0.0765559
153780	15/09/2018--04:40:00	35.54	1	0.982876	0.218898	-0.0912212
153840	15/09/2018--04:41:00	35.55	0	0.982876	0.218898	-0.0765559
153900	15/09/2018--04:42:00	35.52	0	0.982876	0.218898	-0.0765559
153960	15/09/2018--04:43:00	35.5	1	0.982876	0.218898	-0.0765559
154020	15/09/2018--04:44:00	35.5	0	0.982876	0.218898	-0.0618906
154080	15/09/2018--04:45:00	35.46	0	0.982876	0.218898	-0.0765559
154140	15/09/2018--04:46:00	35.45	0	0.982876	0.218898	-0.0618906
154200	15/09/2018--04:47:00	35.45	0	0.982876	0.218898	-0.0618906
154260	15/09/2018--04:48:00	35.43	0	0.982876	0.218898	-0.0618906
154320	15/09/2018--04:49:00	35.41	0	0.982876	0.218898	-0.0765559
154380	15/09/2018--04:50:00	35.42	1	0.982876	0.218898	-0.0618906
154440	15/09/2018--04:51:00	35.41	0	0.982876	0.218898	-0.0618906
154500	15/09/2018--04:52:00	35.38	0	0.982876	0.218898	-0.0765559
154560	15/09/2018--04:53:00	35.41	0	0.982876	0.218898	-0.0618906
154620	15/09/2018--04:54:00	35.39	2	0.982876	0.18921	-0.149882
154680	15/09/2018--04:55:00	35.39	0	0.982876	0.18921	-0.135217
154740	15/09/2018--04:56:00	35.4	0	0.982876	0.18921	-0.135217
154800	15/09/2018--04:57:00	35.41	0	0.982876	0.18921	-0.135217
154860	15/09/2018--04:58:00	35.41	1	0.982876	0.18921	-0.149882
154920	15/09/2018--04:59:00	35.39	0	0.982876	0.18921	-0.135217
154980	15/09/2018--05:00:00	35.41	0	0.982876	0.18921	-0.149882
