# Supplementary material for: A randomized cross-over trial investigating differences in 24-h personal air and skin temperatures using wearable sensors between two climatologically contrasting settings
Source: Sci Rep. 2021 Nov 10;11:22020. doi: 10.1038/s41598-021-01180-y (PMC8580978; doi:10.1038/s41598-021-01180-y)
Supplement: Supplementary file 2 — Supplementary Data. [file 41598_2021_1180_MOESM2_ESM.zip › New folder/new/T12_A1new.csv]

Index	Date	Temperature	Activity	X-axis	Y-axis	Z-axis	Marker
64500	15/08/2018--05:00:00	32.3	0	-0.988968	0.0785885	-0.168556
64560	15/08/2018--05:01:00	32.23	0	-0.942818	0.123458	-0.3629
64620	15/08/2018--05:02:00	32.25	0	-0.942818	0.108501	-0.3629
64680	15/08/2018--05:03:00	32.28	0	-0.942818	0.108501	-0.347951
64740	15/08/2018--05:04:00	32.3	0	-0.958201	0.0935449	-0.318051
64800	15/08/2018--05:05:00	32.3	1	-0.988968	0.0935449	-0.168556
64860	15/08/2018--05:06:00	32.28	0	-0.988968	0.0785885	-0.198455
64920	15/08/2018--05:07:00	32.24	3	-0.15827	-0.115845	0.967612
64980	15/08/2018--05:08:00	32.06	0	-0.142887	-0.190627	0.952662
65040	15/08/2018--05:09:00	31.96	0	-0.15827	-0.220539	0.952662
65100	15/08/2018--05:10:00	31.96	0	-0.15827	-0.220539	0.937713
65160	15/08/2018--05:11:00	31.98	0	-0.15827	-0.220539	0.937713
65220	15/08/2018--05:12:00	32.01	0	-0.15827	-0.205583	0.952662
65280	15/08/2018--05:13:00	32.06	12	0.041713	0.0187629	0.982562
65340	15/08/2018--05:14:00	32.31	0	0.041713	0.0187629	0.982562
65400	15/08/2018--05:15:00	32.5	0	0.041713	0.0337193	0.982562
65460	15/08/2018--05:16:00	32.67	0	0.0570962	0.0187629	0.982562
65520	15/08/2018--05:17:00	32.83	0	0.0570962	0.0636321	0.982562
65580	15/08/2018--05:18:00	32.96	0	0.0570962	0.0636321	0.982562
65640	15/08/2018--05:19:00	33.08	2	-0.00443693	0.0187629	0.982562
65700	15/08/2018--05:20:00	33.25	0	-0.0198202	0.0187629	0.982562
65760	15/08/2018--05:21:00	33.37	0	-0.0198202	0.0187629	0.997511
65820	15/08/2018--05:22:00	33.47	0	-0.0198202	0.0187629	0.982562
65880	15/08/2018--05:23:00	33.57	4	-0.0198202	-0.17567	0.982562
65940	15/08/2018--05:24:00	33.41	53	-0.788985	0.243109	-0.587144
66000	15/08/2018--05:25:00	33.12	0	-0.788985	0.243109	-0.587144
66060	15/08/2018--05:26:00	32.8	0	-0.773602	0.243109	-0.617043
66120	15/08/2018--05:27:00	32.52	0	-0.773602	0.243109	-0.617043
66180	15/08/2018--05:28:00	32.23	0	-0.819751	0.228152	-0.557245
66240	15/08/2018--05:29:00	32.02	2	-0.819751	0.213196	-0.572194
66300	15/08/2018--05:30:00	31.83	0	-0.819751	0.228152	-0.572194
66360	15/08/2018--05:31:00	31.62	0	-0.819751	0.228152	-0.557245
66420	15/08/2018--05:32:00	31.47	0	-0.819751	0.228152	-0.572194
66480	15/08/2018--05:33:00	31.31	1	-0.819751	0.228152	-0.572194
66540	15/08/2018--05:34:00	31.18	1	-0.819751	0.213196	-0.572194
66600	15/08/2018--05:35:00	31.06	1	-0.819751	0.213196	-0.572194
66660	15/08/2018--05:36:00	30.97	0	-0.835135	0.228152	-0.557245
66720	15/08/2018--05:37:00	30.87	1	-0.835135	0.213196	-0.557245
66780	15/08/2018--05:38:00	30.8	1	-0.819751	0.213196	-0.557245
66840	15/08/2018--05:39:00	30.73	0	-0.819751	0.213196	-0.572194
66900	15/08/2018--05:40:00	30.66	0	-0.835135	0.228152	-0.557245
66960	15/08/2018--05:41:00	30.61	2	-0.988968	-0.0709754	-0.0190599
67020	15/08/2018--05:42:00	30.59	0	-100.435	-0.056019	-0.048959
67080	15/08/2018--05:43:00	30.55	0	-101.973	-0.056019	-0.048959
67140	15/08/2018--05:44:00	30.5	0	-101.973	-0.0261062	-0.048959
67200	15/08/2018--05:45:00	30.46	0	-100.435	-0.0111498	-0.048959
67260	15/08/2018--05:46:00	30.43	0	-101.973	-0.0111498	-0.048959
67320	15/08/2018--05:47:00	30.4	0	-101.973	0.00380655	-0.0340095
67380	15/08/2018--05:48:00	30.36	0	-100.435	0.0187629	-0.048959
67440	15/08/2018--05:49:00	30.36	0	-100.435	0.123458	0.0407384
67500	15/08/2018--05:50:00	30.34	0	-100.435	0.123458	0.0706376
67560	15/08/2018--05:51:00	30.3	0	-100.435	0.123458	0.0407384
67620	15/08/2018--05:52:00	30.27	3	-0.973584	0.15337	-0.243304
67680	15/08/2018--05:53:00	30.25	0	-0.988968	0.138414	-0.228354
67740	15/08/2018--05:54:00	30.21	0	-0.973584	0.15337	-0.258253
67800	15/08/2018--05:55:00	30.19	0	-0.973584	0.15337	-0.258253
67860	15/08/2018--05:56:00	30.16	0	-0.973584	0.15337	-0.228354
67920	15/08/2018--05:57:00	30.14	0	-0.973584	0.15337	-0.258253
67980	15/08/2018--05:58:00	30.09	0	-0.973584	0.15337	-0.228354
68040	15/08/2018--05:59:00	30.06	0	-0.973584	0.15337	-0.258253
68100	15/08/2018--06:00:00	30.05	0	-0.973584	0.15337	-0.243304
68160	15/08/2018--06:01:00	30	0	-0.973584	0.15337	-0.258253
68220	15/08/2018--06:02:00	29.98	0	-0.973584	0.15337	-0.228354
68280	15/08/2018--06:03:00	29.97	0	-0.973584	0.15337	-0.258253
68340	15/08/2018--06:04:00	29.94	0	-0.973584	0.15337	-0.228354
68400	15/08/2018--06:05:00	29.95	0	-0.973584	0.15337	-0.243304
68460	15/08/2018--06:06:00	29.93	0	-0.973584	0.15337	-0.243304
68520	15/08/2018--06:07:00	29.92	0	-0.988968	0.15337	-0.228354
68580	15/08/2018--06:08:00	29.91	0	-0.973584	0.15337	-0.243304
68640	15/08/2018--06:09:00	29.87	8	-0.189036	-0.160714	0.952662
68700	15/08/2018--06:10:00	29.77	0	-0.189036	-0.17567	0.952662
68760	15/08/2018--06:11:00	29.72	0	-0.189036	-0.160714	0.952662
68820	15/08/2018--06:12:00	29.65	0	-0.189036	-0.17567	0.952662
68880	15/08/2018--06:13:00	29.6	0	-0.189036	-0.17567	0.952662
68940	15/08/2018--06:14:00	29.73	22	0.241696	-0.0261062	0.952662
69000	15/08/2018--06:15:00	30.11	0	0.241696	-0.0261062	0.952662
69060	15/08/2018--06:16:00	30.4	0	0.226312	-0.0261062	0.952662
69120	15/08/2018--06:17:00	30.66	0	0.226312	-0.0261062	0.952662
69180	15/08/2018--06:18:00	30.86	0	0.226312	-0.0261062	0.937713
69240	15/08/2018--06:19:00	30.96	0	0.226312	-0.0410626	0.952662
69300	15/08/2018--06:20:00	31	0	0.226312	-0.0410626	0.952662
69360	15/08/2018--06:21:00	31.02	0	0.226312	-0.0261062	0.952662
69420	15/08/2018--06:22:00	31.03	0	0.226312	-0.0410626	0.952662
69480	15/08/2018--06:23:00	31.02	0	0.226312	-0.0410626	0.952662
69540	15/08/2018--06:24:00	31	0	0.226312	-0.0410626	0.952662
69600	15/08/2018--06:25:00	30.97	0	0.226312	-0.0410626	0.952662
69660	15/08/2018--06:26:00	30.94	0	0.226312	-0.0410626	0.967612
69720	15/08/2018--06:27:00	30.94	0	0.226312	-0.0261062	0.952662
69780	15/08/2018--06:28:00	30.91	0	0.226312	-0.0261062	0.952662
69840	15/08/2018--06:29:00	30.87	0	0.226312	-0.0261062	0.952662
69900	15/08/2018--06:30:00	30.83	0	0.226312	-0.0261062	0.952662
69960	15/08/2018--06:31:00	30.82	0	0.226312	-0.0261062	0.952662
70020	15/08/2018--06:32:00	30.79	0	0.226312	-0.0261062	0.952662
70080	15/08/2018--06:33:00	30.77	0	0.226312	-0.0111498	0.952662
70140	15/08/2018--06:34:00	30.73	0	0.241696	-0.0111498	0.952662
70200	15/08/2018--06:35:00	30.75	1	0.257079	0.00380655	0.937713
70260	15/08/2018--06:36:00	30.83	0	0.257079	0.00380655	0.952662
70320	15/08/2018--06:37:00	30.89	0	0.257079	0.00380655	0.937713
70380	15/08/2018--06:38:00	30.96	0	0.226312	-0.0261062	0.952662
70440	15/08/2018--06:39:00	30.99	0	0.210929	-0.0410626	0.952662
70500	15/08/2018--06:40:00	31.02	0	0.226312	-0.0410626	0.952662
70560	15/08/2018--06:41:00	31.03	0	0.241696	-0.0111498	0.937713
70620	15/08/2018--06:42:00	31.02	0	0.226312	-0.0261062	0.952662
70680	15/08/2018--06:43:00	31.01	0	0.241696	-0.0111498	0.952662
70740	15/08/2018--06:44:00	31.01	0	0.241696	-0.0111498	0.952662
70800	15/08/2018--06:45:00	30.99	0	0.241696	0.00380655	0.952662
70860	15/08/2018--06:46:00	30.95	0	0.241696	0.00380655	0.952662
70920	15/08/2018--06:47:00	30.93	0	0.241696	0.00380655	0.952662
70980	15/08/2018--06:48:00	30.92	0	0.241696	-0.0111498	0.952662
71040	15/08/2018--06:49:00	30.91	8	0.0263297	0.0337193	0.982562
71100	15/08/2018--06:50:00	30.74	10	0.0263297	-0.0111498	0.982562
71160	15/08/2018--06:51:00	30.59	0	0.0109464	-0.0261062	0.982562
71220	15/08/2018--06:52:00	30.47	0	0.0109464	-0.0261062	0.982562
71280	15/08/2018--06:53:00	30.37	0	0.0109464	-0.0261062	0.982562
71340	15/08/2018--06:54:00	30.29	0	0.0109464	-0.0410626	0.982562
71400	15/08/2018--06:55:00	30.22	0	0.0109464	-0.0410626	0.967612
71460	15/08/2018--06:56:00	30.14	0	0.0109464	-0.0261062	0.967612
71520	15/08/2018--06:57:00	30.11	0	0.0109464	-0.0261062	0.982562
71580	15/08/2018--06:58:00	30.08	0	0.0109464	-0.0410626	0.982562
71640	15/08/2018--06:59:00	30.09	61	-0.727452	0.0785885	0.653671
71700	15/08/2018--07:00:00	30.24	0	-0.773602	0.0935449	0.608822
71760	15/08/2018--07:01:00	30.41	0	-0.773602	0.0935449	0.623772
71820	15/08/2018--07:02:00	30.58	1	-0.773602	0.0935449	0.608822
71880	15/08/2018--07:03:00	30.76	0	-0.758218	0.0935449	0.623772
71940	15/08/2018--07:04:00	30.91	0	-0.773602	0.0935449	0.608822
72000	15/08/2018--07:05:00	31.05	82	-0.00443693	0.886234	0.474276
72060	15/08/2018--07:06:00	31.12	4	-0.481319	0.0337193	0.862965
72120	15/08/2018--07:07:00	31.09	1	-0.435169	0.0337193	0.877915
72180	15/08/2018--07:08:00	31.21	12	0.041713	-0.684187	-0.766539
72240	15/08/2018--07:09:00	31.48	0	0.041713	-0.669231	-0.781488
72300	15/08/2018--07:10:00	31.75	0	0.041713	-0.669231	-0.766539
72360	15/08/2018--07:11:00	31.98	3	-0.0659701	-0.758969	-0.676841
72420	15/08/2018--07:12:00	32.03	0	-0.0198202	-0.699144	-0.751589
72480	15/08/2018--07:13:00	32.02	1	0.0570962	-0.459842	-0.916034
72540	15/08/2018--07:14:00	32.16	5	0.103246	0.0337193	-102.068
72600	15/08/2018--07:15:00	32.23	0	0.103246	0.0337193	-102.068
72660	15/08/2018--07:16:00	32.17	0	0.103246	0.0187629	-102.068
72720	15/08/2018--07:17:00	32.04	0	0.103246	0.0187629	-102.068
72780	15/08/2018--07:18:00	31.94	0	0.103246	0.0337193	-102.068
72840	15/08/2018--07:19:00	31.8	0	0.0878628	0.0187629	-103.563
72900	15/08/2018--07:20:00	31.69	0	0.0878628	0.0187629	-102.068
72960	15/08/2018--07:21:00	31.56	1	0.118629	0.00380655	-102.068
73020	15/08/2018--07:22:00	31.4	60	0.0109464	-0.564536	-0.916034
73080	15/08/2018--07:23:00	31.21	241	-100.435	-0.220539	0.0108393
73140	15/08/2018--07:24:00	31.18	178	-0.973584	-0.235496	-0.048959
73200	15/08/2018--07:25:00	31.02	48	-0.958201	-0.100888	-0.347951
73260	15/08/2018--07:26:00	30.93	4	-0.927435	-0.0111498	-0.452598
73320	15/08/2018--07:27:00	30.84	23	-0.819751	-0.160714	-0.0340095
73380	15/08/2018--07:28:00	30.73	189	-0.804368	-0.609405	-0.138656
73440	15/08/2018--07:29:00	30.72	0	-0.788985	-0.654275	-0.108757
73500	15/08/2018--07:30:00	31.14	71	-0.758218	-0.310278	-0.646942
73560	15/08/2018--07:31:00	31.18	30	-0.958201	-0.0410626	-0.347951
73620	15/08/2018--07:32:00	30.78	0	-0.942818	0.0337193	-0.407749
73680	15/08/2018--07:33:00	30.41	0	-0.942818	0.0337193	-0.407749
73740	15/08/2018--07:34:00	30.08	0	-0.942818	0.0337193	-0.407749
73800	15/08/2018--07:35:00	29.77	0	-0.942818	0.0486757	-0.407749
73860	15/08/2018--07:36:00	29.51	0	-0.942818	0.0337193	-0.392799
73920	15/08/2018--07:37:00	29.37	305	-134.278	-0.504711	-0.452598
73980	15/08/2018--07:38:00	29.45	13	-0.865901	-0.220539	-0.527345
74040	15/08/2018--07:39:00	29.58	0	-0.865901	-0.220539	-0.512396
74100	15/08/2018--07:40:00	29.71	0	-0.865901	-0.220539	-0.512396
74160	15/08/2018--07:41:00	29.86	1	-0.865901	-0.265408	-0.512396
74220	15/08/2018--07:42:00	30.23	2	-0.881285	-0.355147	-0.422698
74280	15/08/2018--07:43:00	30.48	2	-0.865901	-0.355147	-0.437648
74340	15/08/2018--07:44:00	30.7	0	-0.865901	-0.325234	-0.452598
74400	15/08/2018--07:45:00	30.85	1	-0.850518	-0.414972	-0.392799
74460	15/08/2018--07:46:00	30.95	0	-0.850518	-0.38506	-0.437648
74520	15/08/2018--07:47:00	31.02	1	-0.835135	-0.400016	-0.452598
74580	15/08/2018--07:48:00	31.04	0	-0.850518	-0.38506	-0.467547
74640	15/08/2018--07:49:00	31.08	2	-0.865901	-0.38506	-0.392799
74700	15/08/2018--07:50:00	31.2	1	-0.865901	-0.34019	-0.467547
74760	15/08/2018--07:51:00	31.31	0	-0.850518	-0.34019	-0.482497
74820	15/08/2018--07:52:00	31.4	0	-0.850518	-0.325234	-0.497446
74880	15/08/2018--07:53:00	31.5	0	-0.850518	-0.325234	-0.497446
74940	15/08/2018--07:54:00	31.58	0	-0.835135	-0.325234	-0.497446
75000	15/08/2018--07:55:00	31.61	0	-0.850518	-0.34019	-0.497446
75060	15/08/2018--07:56:00	31.68	0	-0.835135	-0.325234	-0.482497
75120	15/08/2018--07:57:00	31.75	207	-0.896668	0.0337193	-0.0788582
75180	15/08/2018--07:58:00	31.43	467	-112.742	0.0636321	-0.0788582
75240	15/08/2018--07:59:00	31.15	394	-0.988968	0.138414	-0.0788582
75300	15/08/2018--08:00:00	31.19	432	-143.508	-0.370103	-122.998
75360	15/08/2018--08:01:00	31.06	714	-0.896668	-0.0261062	-0.273203
75420	15/08/2018--08:02:00	31.2	853	-0.927435	0.0337193	-0.0190599
75480	15/08/2018--08:03:00	30.8	844	-0.927435	-0.0410626	-0.048959
75540	15/08/2018--08:04:00	30.46	775	-0.973584	0.00380655	-0.303102
75600	15/08/2018--08:05:00	30.39	123	-0.958201	-0.0709754	-0.333001
75660	15/08/2018--08:06:00	30.46	70	-0.988968	-0.0111498	-0.243304
75720	15/08/2018--08:07:00	30.52	2	-0.973584	-0.235496	0.175285
75780	15/08/2018--08:08:00	30.54	2	-0.988968	-0.235496	0.100537
75840	15/08/2018--08:09:00	30.56	98	-100.435	-0.0859318	-0.108757
75900	15/08/2018--08:10:00	30.56	83	-0.942818	0.15337	-0.347951
75960	15/08/2018--08:11:00	30.59	0	-0.942818	0.183283	-0.347951
76020	15/08/2018--08:12:00	30.66	1	-0.988968	-0.056019	-0.243304
76080	15/08/2018--08:13:00	30.71	0	-100.435	-0.0261062	-0.153606
76140	15/08/2018--08:14:00	30.79	0	-0.988968	-0.056019	-0.258253
76200	15/08/2018--08:15:00	30.84	0	-0.973584	-0.0261062	-0.3629
76260	15/08/2018--08:16:00	30.91	1	-0.988968	0.00380655	0.0855871
76320	15/08/2018--08:17:00	30.93	108	-0.973584	-0.0410626	-0.333001
76380	15/08/2018--08:18:00	30.92	89	-0.865901	0.422585	0.235083
76440	15/08/2018--08:19:00	30.95	26	-0.727452	-0.429929	-0.617043
76500	15/08/2018--08:20:00	30.9	0	-0.712068	-0.429929	-0.617043
76560	15/08/2018--08:21:00	30.91	31	-0.912051	-0.459842	-0.00411031
76620	15/08/2018--08:22:00	30.93	2	-101.973	-0.0859318	0.0257888
76680	15/08/2018--08:23:00	31	0	-100.435	-0.190627	-0.0190599
76740	15/08/2018--08:24:00	31.06	0	-100.435	-0.145757	-0.108757
76800	15/08/2018--08:25:00	31.14	0	-100.435	-0.160714	-0.0190599
76860	15/08/2018--08:26:00	31.21	0	-100.435	0.0187629	0.145385
76920	15/08/2018--08:27:00	31.18	254	-0.973584	0.0636321	-0.228354
76980	15/08/2018--08:28:00	31.04	195	-100.435	0.00380655	-0.048959
77040	15/08/2018--08:29:00	30.86	53	-0.15827	0.542237	0.818116
77100	15/08/2018--08:30:00	30.75	21	-0.896668	0.287978	0.399528
77160	15/08/2018--08:31:00	30.66	147	-101.973	0.0187629	-0.0639086
77220	15/08/2018--08:32:00	30.69	449	-100.435	0.138414	-0.0788582
77280	15/08/2018--08:33:00	30.77	1017	-118.895	0.123458	-0.0190599
77340	15/08/2018--08:34:00	30.36	1206	-103.512	-0.130801	-0.198455
77400	15/08/2018--08:35:00	30.46	1100	-0.988968	0.0486757	0.190234
77460	15/08/2018--08:36:00	31.09	515	-0.988968	0.0187629	-0.168556
77520	15/08/2018--08:37:00	31.3	965	-0.773602	0.0486757	-0.048959
77580	15/08/2018--08:38:00	31.19	813	-111.203	0.0785885	-0.123707
77640	15/08/2018--08:39:00	31.01	860	-0.958201	0.0337193	-0.0340095
77700	15/08/2018--08:40:00	30.79	1112	-117.357	0.00380655	-0.048959
77760	15/08/2018--08:41:00	30.56	870	-0.973584	-0.355147	-0.0190599
77820	15/08/2018--08:42:00	30.46	62	-0.896668	0.0486757	-0.512396
77880	15/08/2018--08:43:00	30.66	14	-0.927435	-0.100888	-0.437648
77940	15/08/2018--08:44:00	31.01	9	-0.912051	0.243109	-0.3629
78000	15/08/2018--08:45:00	31.18	0	-0.942818	0.108501	-0.318051
78060	15/08/2018--08:46:00	31.21	3	-0.881285	0.0636321	-0.527345
78120	15/08/2018--08:47:00	31.17	22	-0.942818	-0.0709754	-0.422698
78180	15/08/2018--08:48:00	31.16	4	-0.573619	0.0337193	-0.871186
78240	15/08/2018--08:49:00	31.05	9	-0.727452	0.0337193	-0.736639
78300	15/08/2018--08:50:00	31.09	918	-0.727452	0.168327	-0.048959
78360	15/08/2018--08:51:00	31.15	1004	-121.972	-0.17567	-0.318051
78420	15/08/2018--08:52:00	30.91	897	-0.973584	-0.0261062	-0.273203
78480	15/08/2018--08:53:00	30.78	768	-0.988968	0.0486757	-0.228354
78540	15/08/2018--08:54:00	30.79	38	-0.988968	0.108501	-0.228354
78600	15/08/2018--08:55:00	30.8	73	-0.988968	-0.0859318	-0.0788582
78660	15/08/2018--08:56:00	30.72	219	-100.435	0.108501	-0.0340095
78720	15/08/2018--08:57:00	30.72	3	-0.988968	0.15337	-0.0190599
78780	15/08/2018--08:58:00	30.71	7	-0.973584	0.0337193	0.264982
78840	15/08/2018--08:59:00	30.78	2	-0.988968	0.0486757	0.175285
78900	15/08/2018--09:00:00	30.84	2	-0.988968	0.0935449	-0.228354
78960	15/08/2018--09:01:00	30.96	8	-0.835135	-0.579493	0.0407384
79020	15/08/2018--09:02:00	31.08	53	-0.973584	-0.100888	-0.273203
79080	15/08/2018--09:03:00	31.24	0	-0.835135	0.287978	0.429427
79140	15/08/2018--09:04:00	31.44	0	-101.973	0.00380655	-0.0190599
79200	15/08/2018--09:05:00	31.59	0	-0.988968	-0.115845	0.130436
79260	15/08/2018--09:06:00	31.83	0	-0.988968	-0.17567	0.100537
79320	15/08/2018--09:07:00	32.06	0	-0.988968	-0.145757	0.115486
79380	15/08/2018--09:08:00	32.3	0	-0.973584	-0.115845	0.220133
79440	15/08/2018--09:09:00	32.46	23	-0.912051	-0.0111498	0.399528
79500	15/08/2018--09:10:00	32.49	125	-112.742	-0.265408	-0.0340095
79560	15/08/2018--09:11:00	32.36	83	-100.435	-0.145757	0.0257888
79620	15/08/2018--09:12:00	32.29	8	-100.435	0.0636321	-0.0938078
79680	15/08/2018--09:13:00	32.34	113	-0.635152	-0.250452	-0.796438
79740	15/08/2018--09:14:00	32.27	18	-0.650535	-0.205583	-0.781488
79800	15/08/2018--09:15:00	32.22	1	-0.665919	-0.160714	-0.766539
79860	15/08/2018--09:16:00	32.13	0	-0.665919	-0.145757	-0.781488
79920	15/08/2018--09:17:00	32.13	26	-0.373636	-0.564536	0.728419
79980	15/08/2018--09:18:00	32.4	0	-0.373636	-0.564536	0.728419
80040	15/08/2018--09:19:00	32.66	0	-0.358253	-0.564536	0.728419
80100	15/08/2018--09:20:00	32.88	0	-0.358253	-0.564536	0.728419
80160	15/08/2018--09:21:00	33.07	0	-0.342869	-0.564536	0.728419
80220	15/08/2018--09:22:00	33.23	0	-0.342869	-0.564536	0.743368
80280	15/08/2018--09:23:00	33.36	0	-0.342869	-0.579493	0.728419
80340	15/08/2018--09:24:00	33.48	0	-0.342869	-0.579493	0.728419
80400	15/08/2018--09:25:00	33.63	0	-0.342869	-0.579493	0.728419
80460	15/08/2018--09:26:00	33.74	18	-0.619769	0.721713	-0.273203
80520	15/08/2018--09:27:00	33.61	1	-0.419786	0.841364	-0.3629
80580	15/08/2018--09:28:00	33.29	150	-0.727452	0.0636321	-0.72169
80640	15/08/2018--09:29:00	32.98	6	-0.788985	-0.0111498	-0.646942
80700	15/08/2018--09:30:00	32.67	0	-0.804368	0.0187629	-0.617043
80760	15/08/2018--09:31:00	32.49	2	-0.881285	-0.355147	-0.3629
80820	15/08/2018--09:32:00	32.45	1	-0.881285	-0.459842	-0.288152
80880	15/08/2018--09:33:00	32.52	3	-0.927435	-0.280365	-0.3629
80940	15/08/2018--09:34:00	32.61	20	-0.619769	-0.729057	-0.422698
81000	15/08/2018--09:35:00	32.58	0	-0.481319	-0.818795	-0.422698
81060	15/08/2018--09:36:00	32.47	1	-0.512086	-0.803838	-0.392799
81120	15/08/2018--09:37:00	32.34	8	-0.727452	-0.594449	-0.452598
81180	15/08/2018--09:38:00	32.29	9	-0.988968	-0.190627	-0.153606
81240	15/08/2018--09:39:00	32.21	13	-0.927435	-0.190627	0.33973
81300	15/08/2018--09:40:00	32.19	44	-0.988968	-0.056019	0.160335
81360	15/08/2018--09:41:00	32.08	144	-0.973584	0.138414	-0.228354
81420	15/08/2018--09:42:00	31.84	96	-103.512	0.213196	-0.273203
81480	15/08/2018--09:43:00	31.61	94	-100.435	-0.0410626	-0.0639086
81540	15/08/2018--09:44:00	31.36	54	-0.988968	-0.160714	0.0407384
81600	15/08/2018--09:45:00	31.21	134	-0.788985	0.452498	-0.482497
81660	15/08/2018--09:46:00	31.09	116	-100.435	-0.145757	-0.0639086
81720	15/08/2018--09:47:00	31.17	75	-0.973584	-0.0261062	-0.303102
81780	15/08/2018--09:48:00	31.14	217	-100.435	-0.056019	-0.0639086
81840	15/08/2018--09:49:00	31.05	279	0.041713	0.00380655	0.982562
81900	15/08/2018--09:50:00	30.75	0	0.041713	0.00380655	0.982562
81960	15/08/2018--09:51:00	30.42	0	0.041713	0.00380655	0.982562
82020	15/08/2018--09:52:00	30.1	0	0.041713	0.00380655	0.982562
82080	15/08/2018--09:53:00	29.88	0	0.041713	0.00380655	0.982562
82140	15/08/2018--09:54:00	29.68	0	0.041713	0.00380655	0.982562
82200	15/08/2018--09:55:00	29.52	0	0.041713	0.00380655	0.982562
82260	15/08/2018--09:56:00	29.38	0	0.041713	0.00380655	0.982562
82320	15/08/2018--09:57:00	29.25	0	0.041713	0.00380655	0.982562
82380	15/08/2018--09:58:00	29.18	0	0.041713	0.00380655	0.982562
82440	15/08/2018--09:59:00	29.12	0	0.041713	0.00380655	0.982562
82500	15/08/2018--10:00:00	29.05	5	-17.889	-0.54958	0.0407384
82560	15/08/2018--10:01:00	29.05	451	-111.203	-0.056019	-0.37785
82620	15/08/2018--10:02:00	29.65	283	-100.435	-0.0111498	-0.198455
82680	15/08/2018--10:03:00	30.17	229	-101.973	0.0187629	-0.0938078
82740	15/08/2018--10:04:00	30.32	322	-101.973	-0.100888	-0.048959
82800	15/08/2018--10:05:00	30.48	175	-0.589002	-0.0111498	0.055688
82860	15/08/2018--10:06:00	30.61	264	-100.435	-0.0859318	-0.228354
82920	15/08/2018--10:07:00	30.66	198	-0.742835	0.108501	-0.0938078
82980	15/08/2018--10:08:00	30.71	223	-101.973	0.0636321	-0.0639086
83040	15/08/2018--10:09:00	30.72	31	-0.835135	0.00380655	-0.602093
83100	15/08/2018--10:10:00	30.84	10	-0.958201	-0.190627	-0.288152
83160	15/08/2018--10:11:00	31.05	8	-0.958201	-0.0261062	-0.273203
83220	15/08/2018--10:12:00	31.32	5	-0.958201	-0.0261062	-0.37785
83280	15/08/2018--10:13:00	31.6	15	-0.958201	-0.0709754	-0.3629
83340	15/08/2018--10:14:00	31.79	8	-0.973584	-0.115845	-0.288152
83400	15/08/2018--10:15:00	31.87	30	-0.942818	0.36276	-0.108757
83460	15/08/2018--10:16:00	31.74	20	-0.896668	0.0187629	-0.482497
83520	15/08/2018--10:17:00	31.66	5	-0.958201	-0.0709754	-0.333001
83580	15/08/2018--10:18:00	31.61	34	-0.619769	-0.17567	0.773268
83640	15/08/2018--10:19:00	31.46	17	-0.773602	-0.160714	0.608822
83700	15/08/2018--10:20:00	31.28	11	-0.850518	-0.38506	-0.437648
83760	15/08/2018--10:21:00	31.16	17	-0.942818	0.00380655	0.32478
83820	15/08/2018--10:22:00	31.04	8	-0.942818	0.0486757	0.33973
83880	15/08/2018--10:23:00	31.06	33	-0.881285	0.287978	0.279932
83940	15/08/2018--10:24:00	31.2	9	-0.835135	0.0935449	-0.587144
84000	15/08/2018--10:25:00	31.27	48	-0.435169	-0.145757	-0.930984
84060	15/08/2018--10:26:00	31.33	10	-100.435	-0.17567	0.0108393
84120	15/08/2018--10:27:00	31.26	32	-0.496702	0.617019	0.578923
84180	15/08/2018--10:28:00	31.34	6	-0.958201	-0.0410626	0.294881
84240	15/08/2018--10:29:00	31.51	12	-0.727452	-0.669231	0.115486
84300	15/08/2018--10:30:00	31.48	53	-0.942818	-0.220539	-0.3629
84360	15/08/2018--10:31:00	31.35	11	-0.958201	-0.400016	-0.153606
84420	15/08/2018--10:32:00	31.35	24	-0.942818	0.243109	0.190234
84480	15/08/2018--10:33:00	31.41	43	-0.912051	0.407629	-0.00411031
84540	15/08/2018--10:34:00	31.38	10	-0.942818	0.183283	-0.347951
84600	15/08/2018--10:35:00	31.42	22	-100.435	-0.145757	-0.123707
84660	15/08/2018--10:36:00	31.59	39	-0.988968	-0.115845	0.0706376
84720	15/08/2018--10:37:00	32.02	4	-100.435	-0.0410626	0.100537
84780	15/08/2018--10:38:00	32.43	19	-0.958201	0.287978	-0.0639086
84840	15/08/2018--10:39:00	32.54	31	-0.819751	-0.056019	-0.617043
84900	15/08/2018--10:40:00	32.25	10	-0.973584	0.0636321	-0.0788582
84960	15/08/2018--10:41:00	32	28	-100.435	-0.17567	-0.0938078
85020	15/08/2018--10:42:00	31.91	15	-0.942818	-0.38506	-0.0639086
85080	15/08/2018--10:43:00	31.82	0	-100.435	-0.115845	-0.0190599
85140	15/08/2018--10:44:00	31.73	30	-100.435	0.0486757	-0.0938078
85200	15/08/2018--10:45:00	31.85	0	-100.435	0.0337193	-0.123707
85260	15/08/2018--10:46:00	32.04	0	-100.435	-0.100888	0.0108393
85320	15/08/2018--10:47:00	32.23	0	-0.988968	-0.0111498	-0.168556
85380	15/08/2018--10:48:00	32.39	0	-100.435	0.0187629	-0.0190599
85440	15/08/2018--10:49:00	32.56	3	-0.942818	-0.0261062	-0.392799
85500	15/08/2018--10:50:00	32.43	679	-0.881285	-0.0261062	-0.198455
85560	15/08/2018--10:51:00	32.15	573	-0.819751	0.138414	-0.0639086
85620	15/08/2018--10:52:00	31.9	632	-0.988968	-0.250452	-0.811387
85680	15/08/2018--10:53:00	31.76	68	-0.788985	-0.265408	0.549024
85740	15/08/2018--10:54:00	31.77	13	-0.573619	-0.0261062	0.818116
85800	15/08/2018--10:55:00	31.73	6	-0.881285	0.108501	0.489226
85860	15/08/2018--10:56:00	31.64	4	-0.958201	0.123458	0.220133
85920	15/08/2018--10:57:00	31.54	17	-0.835135	-0.17567	0.519125
85980	15/08/2018--10:58:00	31.63	10	-0.727452	0.631975	0.264982
86040	15/08/2018--10:59:00	31.57	16	-108.127	0.123458	-0.0788582
86100	15/08/2018--11:00:00	31.45	0	-100.435	0.0337193	-0.108757
86160	15/08/2018--11:01:00	31.36	1	-0.973584	-0.0261062	0.220133
86220	15/08/2018--11:02:00	31.29	10	-0.958201	0.0486757	0.235083
86280	15/08/2018--11:03:00	31.25	9	-100.435	0.00380655	0.145385
86340	15/08/2018--11:04:00	31.24	50	-0.958201	-0.34019	-0.0788582
86400	15/08/2018--11:05:00	31.26	2	-0.465936	-0.145757	0.848015
86460	15/08/2018--11:06:00	31.31	32	-0.881285	-0.489754	-0.153606
86520	15/08/2018--11:07:00	31.41	23	-10.505	-0.190627	-0.198455
86580	15/08/2018--11:08:00	31.55	6	-0.958201	-0.355147	-0.048959
86640	15/08/2018--11:09:00	31.76	7	-100.435	-0.160714	-0.00411031
86700	15/08/2018--11:10:00	31.95	8	-0.973584	-0.295321	-0.0639086
86760	15/08/2018--11:11:00	32.14	4	-0.896668	-0.489754	-0.048959
86820	15/08/2018--11:12:00	32.19	207	-0.958201	0.0935449	-0.183505
86880	15/08/2018--11:13:00	32.11	45	-0.988968	0.0486757	-0.213404
86940	15/08/2018--11:14:00	32.09	121	0.0109464	-0.355147	-0.975833
87000	15/08/2018--11:15:00	32.16	0	-0.00443693	-0.355147	-0.960883
87060	15/08/2018--11:16:00	32.27	0	-0.0505868	-0.355147	-0.960883
87120	15/08/2018--11:17:00	32.39	7	-0.127503	-0.310278	-0.975833
87180	15/08/2018--11:18:00	32.34	258	-10.505	-0.0111498	0.100537
87240	15/08/2018--11:19:00	32.22	22	-100.435	-0.0111498	-0.138656
87300	15/08/2018--11:20:00	32.08	167	-0.0198202	0.0187629	-103.563
87360	15/08/2018--11:21:00	32	108	-0.942818	-0.145757	-0.392799
87420	15/08/2018--11:22:00	31.94	0	-101.973	-0.115845	-0.183505
87480	15/08/2018--11:23:00	31.95	15	-100.435	0.108501	0.0257888
87540	15/08/2018--11:24:00	31.95	8	-100.435	-0.115845	0.055688
87600	15/08/2018--11:25:00	31.91	3	-0.835135	-0.325234	-0.572194
87660	15/08/2018--11:26:00	31.92	0	-0.819751	-0.250452	-0.572194
87720	15/08/2018--11:27:00	31.94	0	-0.865901	-0.265408	-0.527345
87780	15/08/2018--11:28:00	31.94	0	-0.973584	-0.100888	0.250032
87840	15/08/2018--11:29:00	31.91	0	-0.973584	-0.0709754	0.235083
87900	15/08/2018--11:30:00	31.85	0	-0.973584	-0.0709754	0.205184
87960	15/08/2018--11:31:00	31.79	228	-100.435	0.0486757	-0.0788582
88020	15/08/2018--11:32:00	31.72	0	-100.435	0.00380655	-0.0639086
88080	15/08/2018--11:33:00	31.64	16	-0.589002	-0.400016	-0.676841
88140	15/08/2018--11:34:00	31.61	10	-0.15827	0.0935449	-102.068
88200	15/08/2018--11:35:00	31.57	0	-0.142887	0.0935449	-102.068
88260	15/08/2018--11:36:00	31.5	0	-0.11212	0.0935449	-102.068
88320	15/08/2018--11:37:00	31.46	7	0.0263297	0.213196	-100.573
88380	15/08/2018--11:38:00	31.48	0	0.103246	0.0935449	-102.068
88440	15/08/2018--11:39:00	31.5	0	0.041713	0.228152	-100.573
88500	15/08/2018--11:40:00	31.5	0	0.041713	0.258065	-100.573
88560	15/08/2018--11:41:00	31.53	0	0.0570962	0.287978	-0.990782
88620	15/08/2018--11:42:00	31.54	0	0.041713	0.317891	-0.975833
88680	15/08/2018--11:43:00	31.55	11	-0.00443693	0.452498	-0.930984
88740	15/08/2018--11:44:00	31.63	1	-0.235186	0.467455	-0.916034
88800	15/08/2018--11:45:00	31.68	1	-0.25057	0.467455	-0.886135
88860	15/08/2018--11:46:00	31.78	1	-0.25057	0.482411	-0.871186
88920	15/08/2018--11:47:00	31.9	16	-0.819751	0.317891	-0.497446
88980	15/08/2018--11:48:00	32.03	1	-0.773602	0.287978	-0.602093
89040	15/08/2018--11:49:00	32.03	4	-0.742835	0.138414	-0.70674
89100	15/08/2018--11:50:00	32.19	185	-0.988968	0.0486757	-0.168556
89160	15/08/2018--11:51:00	32.15	518	-0.988968	-0.0709754	-0.288152
89220	15/08/2018--11:52:00	32.02	632	-101.973	-0.0859318	-0.228354
89280	15/08/2018--11:53:00	31.91	804	-0.973584	0.15337	-0.138656
89340	15/08/2018--11:54:00	31.71	235	-0.973584	0.183283	-0.123707
89400	15/08/2018--11:55:00	31.64	23	-0.942818	-0.0111498	-0.407749
89460	15/08/2018--11:56:00	31.66	1	-0.650535	-0.056019	-0.811387
89520	15/08/2018--11:57:00	31.77	0	-0.573619	-0.056019	-0.856236
89580	15/08/2018--11:58:00	31.88	0	-0.558235	-0.0709754	-0.871186
89640	15/08/2018--11:59:00	31.98	0	-0.542852	-0.0709754	-0.871186
89700	15/08/2018--12:00:00	32.1	0	-0.450552	-0.0111498	-0.930984
89760	15/08/2018--12:01:00	32.15	1	-0.496702	-0.0709754	-0.901085
89820	15/08/2018--12:02:00	32.23	0	-0.481319	-0.056019	-0.916034
89880	15/08/2018--12:03:00	32.3	0	-0.481319	-0.0261062	-0.916034
89940	15/08/2018--12:04:00	32.34	0	-0.481319	-0.0261062	-0.916034
90000	15/08/2018--12:05:00	32.32	136	-0.681302	0.467455	-0.587144
90060	15/08/2018--12:06:00	32.29	4	-0.712068	0.36276	-0.631992
90120	15/08/2018--12:07:00	32.29	0	-0.727452	0.377716	-0.602093
90180	15/08/2018--12:08:00	32.25	17	-0.850518	0.138414	-0.542295
90240	15/08/2018--12:09:00	32.11	4	-0.850518	0.0935449	-0.557245
90300	15/08/2018--12:10:00	32.2	11	-0.865901	0.168327	-0.512396
90360	15/08/2018--12:11:00	32.24	2	-0.850518	0.19824	-0.527345
90420	15/08/2018--12:12:00	32.28	1	-0.881285	0.0935449	-0.542295
90480	15/08/2018--12:13:00	32.42	1	-0.865901	0.0337193	-0.542295
90540	15/08/2018--12:14:00	32.43	1	-0.881285	0.0337193	-0.542295
90600	15/08/2018--12:15:00	32.38	0	-0.881285	0.108501	-0.497446
90660	15/08/2018--12:16:00	32.35	0	-0.881285	0.0935449	-0.497446
90720	15/08/2018--12:17:00	32.34	0	-0.896668	0.0935449	-0.482497
90780	15/08/2018--12:18:00	32.36	5	-0.881285	0.15337	-0.482497
90840	15/08/2018--12:19:00	32.39	0	-0.896668	0.183283	-0.437648
90900	15/08/2018--12:20:00	32.41	2	-0.865901	0.138414	-0.512396
90960	15/08/2018--12:21:00	32.46	0	-0.865901	0.138414	-0.512396
91020	15/08/2018--12:22:00	32.58	31	-0.173653	0.332847	-0.960883
91080	15/08/2018--12:23:00	32.85	0	-0.173653	0.317891	-0.960883
91140	15/08/2018--12:24:00	33.04	0	-0.11212	0.317891	-0.975833
91200	15/08/2018--12:25:00	33.1	2	-0.11212	0.317891	-0.975833
91260	15/08/2018--12:26:00	33.12	0	-0.11212	0.332847	-0.975833
91320	15/08/2018--12:27:00	33.14	0	-0.11212	0.332847	-0.975833
91380	15/08/2018--12:28:00	33.17	0	-0.11212	0.332847	-0.960883
91440	15/08/2018--12:29:00	33.16	0	-0.0813534	0.287978	-0.990782
91500	15/08/2018--12:30:00	33.07	0	-0.0813534	0.273022	-0.990782
91560	15/08/2018--12:31:00	32.99	0	-0.0813534	0.273022	-0.990782
91620	15/08/2018--12:32:00	32.89	0	-0.0813534	0.273022	-0.990782
91680	15/08/2018--12:33:00	32.8	1	-0.0659701	0.273022	-100.573
91740	15/08/2018--12:34:00	32.72	2	-0.0659701	0.273022	-0.990782
91800	15/08/2018--12:35:00	32.65	0	-0.0659701	0.273022	-0.990782
91860	15/08/2018--12:36:00	32.58	0	-0.0659701	0.273022	-0.990782
91920	15/08/2018--12:37:00	32.49	0	-0.0659701	0.258065	-0.990782
91980	15/08/2018--12:38:00	32.47	0	-0.11212	0.317891	-0.975833
92040	15/08/2018--12:39:00	32.58	0	-0.11212	0.317891	-0.975833
92100	15/08/2018--12:40:00	32.7	0	-0.127503	0.317891	-0.975833
92160	15/08/2018--12:41:00	32.85	0	-0.11212	0.317891	-0.975833
92220	15/08/2018--12:42:00	32.97	0	-0.127503	0.317891	-0.975833
92280	15/08/2018--12:43:00	33.11	0	-0.127503	0.317891	-0.975833
92340	15/08/2018--12:44:00	33.25	0	-0.127503	0.317891	-0.975833
92400	15/08/2018--12:45:00	33.26	0	-0.0813534	0.228152	-100.573
92460	15/08/2018--12:46:00	33.18	0	-0.0659701	0.213196	-100.573
92520	15/08/2018--12:47:00	33.1	7	-0.0659701	0.273022	-0.990782
92580	15/08/2018--12:48:00	33.07	0	-0.0659701	0.273022	-0.990782
92640	15/08/2018--12:49:00	32.98	1	-0.11212	0.0935449	-102.068
92700	15/08/2018--12:50:00	32.82	2	-0.142887	0.0636321	-102.068
92760	15/08/2018--12:51:00	32.61	28	-0.0198202	0.108501	-103.563
92820	15/08/2018--12:52:00	32.4	0	-0.0813534	0.138414	-102.068
92880	15/08/2018--12:53:00	32.19	1	0.0570962	0.0187629	-103.563
92940	15/08/2018--12:54:00	32	1	0.041713	0.0337193	-103.563
93000	15/08/2018--12:55:00	31.88	304	-0.881285	-0.100888	-0.0639086
93060	15/08/2018--12:56:00	31.76	196	-0.804368	-0.130801	0.608822
93120	15/08/2018--12:57:00	32.01	48	-0.650535	-0.295321	0.668621
93180	15/08/2018--12:58:00	32.05	253	-108.127	0.302934	-0.123707
93240	15/08/2018--12:59:00	31.94	894	-0.742835	-0.100888	-0.048959
93300	15/08/2018--13:00:00	31.75	498	-0.881285	0.0337193	-0.512396
93360	15/08/2018--13:01:00	32.11	112	-0.988968	0.183283	-0.168556
93420	15/08/2018--13:02:00	32.16	48	-0.973584	0.0636321	-0.288152
93480	15/08/2018--13:03:00	32.04	18	-0.927435	0.183283	-0.422698
93540	15/08/2018--13:04:00	31.89	131	-0.758218	-0.056019	-0.048959
93600	15/08/2018--13:05:00	31.82	130	-0.942818	0.0187629	-0.407749
93660	15/08/2018--13:06:00	31.91	52	-0.988968	-0.145757	-0.048959
93720	15/08/2018--13:07:00	31.89	270	-0.973584	0.228152	-0.213404
93780	15/08/2018--13:08:00	31.96	230	-101.973	0.00380655	-0.318051
93840	15/08/2018--13:09:00	31.88	419	-0.865901	0.168327	-0.497446
93900	15/08/2018--13:10:00	31.82	197	-10.505	0.00380655	-0.213404
93960	15/08/2018--13:11:00	32	548	-115.818	0.0187629	-0.37785
94020	15/08/2018--13:12:00	32.18	183	-0.988968	-0.160714	-0.213404
94080	15/08/2018--13:13:00	32.44	413	-108.127	0.00380655	0.250032
94140	15/08/2018--13:14:00	32.62	312	-0.942818	0.00380655	-0.183505
94200	15/08/2018--13:15:00	32.71	198	-0.942818	-0.265408	-0.482497
94260	15/08/2018--13:16:00	32.7	57	-0.896668	0.347804	-0.213404
94320	15/08/2018--13:17:00	32.75	28	-0.988968	0.0636321	-0.198455
94380	15/08/2018--13:18:00	32.88	6	-0.988968	-0.0111498	-0.228354
94440	15/08/2018--13:19:00	33.1	7	-0.988968	0.0486757	-0.213404
94500	15/08/2018--13:20:00	33.36	160	-0.896668	-0.115845	-0.497446
94560	15/08/2018--13:21:00	34.05	1	-0.881285	-0.0410626	-0.512396
94620	15/08/2018--13:22:00	34.6	0	-0.881285	0.00380655	-0.512396
94680	15/08/2018--13:23:00	34.98	42	-0.988968	0.0337193	-0.318051
94740	15/08/2018--13:24:00	35.35	82	-0.758218	0.15337	-0.557245
94800	15/08/2018--13:25:00	35.65	111	-0.865901	0.0935449	-0.542295
94860	15/08/2018--13:26:00	35.79	98	-0.835135	-0.0410626	-0.587144
94920	15/08/2018--13:27:00	35.86	84	-0.988968	-0.0709754	-0.452598
94980	15/08/2018--13:28:00	35.88	67	-0.850518	0.15337	-0.557245
95040	15/08/2018--13:29:00	35.82	27	-0.850518	0.0486757	-0.407749
95100	15/08/2018--13:30:00	35.66	82	-0.958201	0.0636321	-0.467547
95160	15/08/2018--13:31:00	35.56	96	-0.942818	0.0486757	-0.407749
95220	15/08/2018--13:32:00	35.5	15	-101.973	0.0337193	-0.0938078
95280	15/08/2018--13:33:00	35.65	708	-109.665	-0.190627	-109.543
95340	15/08/2018--13:34:00	35.23	392	-0.958201	0.213196	-0.138656
95400	15/08/2018--13:35:00	34.87	28	-0.788985	-0.0859318	-0.661892
95460	15/08/2018--13:36:00	34.62	2	-0.819751	-0.0859318	-0.617043
95520	15/08/2018--13:37:00	34.45	13	-0.804368	-0.130801	-0.631992
95580	15/08/2018--13:38:00	34.36	0	-0.804368	-0.130801	-0.646942
95640	15/08/2018--13:39:00	34.22	3	-100.435	0.0337193	0.0108393
95700	15/08/2018--13:40:00	34.13	72	-0.881285	0.0187629	0.414478
95760	15/08/2018--13:41:00	34.11	0	-0.942818	0.123458	0.220133
95820	15/08/2018--13:42:00	34.09	12	-0.973584	0.0337193	0.250032
95880	15/08/2018--13:43:00	34.04	104	-0.0659701	0.0636321	0.982562
95940	15/08/2018--13:44:00	34.03	2	-0.0967367	0.0337193	0.982562
96000	15/08/2018--13:45:00	34.01	18	-0.819751	-0.235496	-0.572194
96060	15/08/2018--13:46:00	34.09	0	-0.788985	-0.160714	-0.631992
96120	15/08/2018--13:47:00	34.13	5	-0.819751	-0.100888	-0.617043
96180	15/08/2018--13:48:00	34.15	0	-0.804368	-0.17567	-0.631992
96240	15/08/2018--13:49:00	34.22	3	-0.804368	-0.160714	-0.631992
96300	15/08/2018--13:50:00	34.25	0	-0.788985	-0.190627	-0.661892
96360	15/08/2018--13:51:00	34.25	0	-0.773602	-0.190627	-0.646942
96420	15/08/2018--13:52:00	34.3	0	-0.835135	-0.056019	-0.617043
96480	15/08/2018--13:53:00	34.34	4	-100.435	-0.056019	-0.168556
96540	15/08/2018--13:54:00	34.33	6	-0.835135	-0.0709754	-0.602093
96600	15/08/2018--13:55:00	34.32	0	-0.835135	-0.0709754	-0.587144
96660	15/08/2018--13:56:00	34.34	5	-0.819751	-0.100888	-0.602093
96720	15/08/2018--13:57:00	34.36	1	-0.804368	-0.100888	-0.661892
96780	15/08/2018--13:58:00	34.27	33	-0.819751	0.19824	-0.557245
96840	15/08/2018--13:59:00	34.22	9	-0.850518	0.0935449	-0.527345
96900	15/08/2018--14:00:00	34.18	0	-0.881285	0.138414	-0.497446
96960	15/08/2018--14:01:00	34.18	0	-0.881285	0.123458	-0.482497
97020	15/08/2018--14:02:00	34.18	1	-0.912051	-0.056019	-0.527345
97080	15/08/2018--14:03:00	34.18	2	-0.881285	0.0636321	-0.512396
97140	15/08/2018--14:04:00	34.13	0	-0.865901	0.138414	-0.512396
97200	15/08/2018--14:05:00	34.11	0	-0.881285	0.0935449	-0.512396
97260	15/08/2018--14:06:00	34.13	0	-0.896668	-0.0111498	-0.497446
97320	15/08/2018--14:07:00	34.16	7	-100.435	-0.130801	-0.123707
97380	15/08/2018--14:08:00	34.08	60	-0.942818	0.108501	-0.318051
97440	15/08/2018--14:09:00	34.04	1	-0.988968	0.0337193	-0.138656
97500	15/08/2018--14:10:00	33.96	13	-100.435	0.0337193	-0.0938078
97560	15/08/2018--14:11:00	33.8	0	-100.435	0.0337193	-0.183505
97620	15/08/2018--14:12:00	33.7	5	-0.988968	0.0486757	-0.153606
97680	15/08/2018--14:13:00	33.59	2	-100.435	-0.0111498	-0.108757
97740	15/08/2018--14:14:00	33.54	2	-100.435	-0.100888	0.055688
97800	15/08/2018--14:15:00	33.46	4	-0.988968	0.0337193	0.100537
97860	15/08/2018--14:16:00	33.41	2	-0.958201	-0.100888	0.279932
97920	15/08/2018--14:17:00	33.3	13	-0.973584	0.108501	0.175285
97980	15/08/2018--14:18:00	33.25	3	-101.973	-0.0709754	0.0108393
98040	15/08/2018--14:19:00	33.23	0	-0.973584	-0.0261062	-0.273203
98100	15/08/2018--14:20:00	33.23	1	-100.435	0.00380655	-0.228354
98160	15/08/2018--14:21:00	33.18	2	-0.973584	0.108501	-0.243304
98220	15/08/2018--14:22:00	33.13	5	-0.727452	0.168327	0.653671
98280	15/08/2018--14:23:00	33.04	7	-0.927435	0.258065	0.250032
98340	15/08/2018--14:24:00	33	1	-0.973584	0.168327	-0.168556
98400	15/08/2018--14:25:00	32.99	9	-0.988968	0.168327	-0.048959
98460	15/08/2018--14:26:00	32.96	1	-0.973584	-0.280365	-0.168556
98520	15/08/2018--14:27:00	32.96	11	-0.942818	0.00380655	-0.407749
98580	15/08/2018--14:28:00	33.01	1	-0.881285	-0.130801	-0.512396
98640	15/08/2018--14:29:00	33.26	11	-103.512	-0.0261062	-0.243304
98700	15/08/2018--14:30:00	33.43	1	-0.942818	0.123458	0.264982
98760	15/08/2018--14:31:00	33.39	9	-0.896668	0.213196	-0.108757
98820	15/08/2018--14:32:00	33.31	1	-100.435	-0.0111498	-0.168556
98880	15/08/2018--14:33:00	33.34	1	-100.435	0.0337193	-0.0639086
98940	15/08/2018--14:34:00	33.29	1	-100.435	-0.0709754	0.0407384
99000	15/08/2018--14:35:00	33.21	1	-100.435	0.0486757	-0.0639086
99060	15/08/2018--14:36:00	33.18	4	-0.988968	0.15337	0.115486
99120	15/08/2018--14:37:00	33.14	3	-101.973	0.168327	-0.213404
99180	15/08/2018--14:38:00	33.1	4	-100.435	-0.0410626	0.0407384
99240	15/08/2018--14:39:00	33.03	0	-0.988968	-0.0261062	-0.243304
99300	15/08/2018--14:40:00	32.98	6	-0.927435	0.36276	0.0257888
99360	15/08/2018--14:41:00	32.96	5	-0.896668	0.392673	0.130436
99420	15/08/2018--14:42:00	32.99	0	-0.988968	-0.0261062	0.0855871
99480	15/08/2018--14:43:00	32.99	11	-0.973584	0.258065	-0.108757
99540	15/08/2018--14:44:00	33.02	2	-0.973584	0.0785885	-0.273203
99600	15/08/2018--14:45:00	33.13	158	-0.896668	0.138414	-0.497446
99660	15/08/2018--14:46:00	33.27	5	-0.881285	0.0935449	-0.497446
99720	15/08/2018--14:47:00	33.44	3	-0.912051	-0.0261062	-0.452598
99780	15/08/2018--14:48:00	33.63	4	-0.896668	0.15337	-0.452598
99840	15/08/2018--14:49:00	33.78	9	-0.835135	-0.115845	-0.587144
99900	15/08/2018--14:50:00	33.9	24	-0.850518	0.0935449	-0.542295
99960	15/08/2018--14:51:00	34.07	16	-0.804368	0.228152	-0.587144
100020	15/08/2018--14:52:00	34.18	12	-0.850518	0.243109	-0.527345
100080	15/08/2018--14:53:00	34.25	0	-0.942818	0.0636321	-0.392799
100140	15/08/2018--14:54:00	34.43	5	-0.881285	0.19824	-0.482497
100200	15/08/2018--14:55:00	34.5	3	-0.927435	0.258065	-0.3629
100260	15/08/2018--14:56:00	34.69	0	-0.896668	0.15337	-0.452598
100320	15/08/2018--14:57:00	34.85	3	-0.881285	0.0337193	-0.557245
100380	15/08/2018--14:58:00	34.89	8	-0.896668	0.0935449	-0.467547
100440	15/08/2018--14:59:00	34.84	4	-0.896668	0.213196	0.33973
100500	15/08/2018--15:00:00	34.45	39	-0.988968	0.0636321	0.0855871
100560	15/08/2018--15:01:00	34	2	-0.865901	0.108501	-0.512396
100620	15/08/2018--15:02:00	33.84	9	-0.881285	0.123458	-0.497446
100680	15/08/2018--15:03:00	33.91	7	-0.788985	0.36276	-0.527345
100740	15/08/2018--15:04:00	34.03	6	-0.896668	0.123458	-0.452598
100800	15/08/2018--15:05:00	34.24	1	-0.865901	0.168327	-0.527345
100860	15/08/2018--15:06:00	34.48	10	-0.865901	0.108501	-0.557245
100920	15/08/2018--15:07:00	34.58	0	-0.850518	0.0785885	-0.557245
100980	15/08/2018--15:08:00	34.59	0	-0.881285	0.0935449	-0.527345
101040	15/08/2018--15:09:00	34.59	17	-106.588	0.0337193	-0.467547
101100	15/08/2018--15:10:00	34.66	6	-0.927435	0.0337193	-0.422698
101160	15/08/2018--15:11:00	34.7	6	-0.942818	0.183283	-0.243304
101220	15/08/2018--15:12:00	34.64	19	-0.988968	-0.0111498	-0.258253
101280	15/08/2018--15:13:00	34.46	8	-0.942818	0.15337	-0.273203
101340	15/08/2018--15:14:00	34.29	13	-0.988968	0.0935449	0.145385
101400	15/08/2018--15:15:00	33.92	0	-0.988968	0.0337193	0.130436
101460	15/08/2018--15:16:00	33.73	6	-0.850518	-0.0709754	-0.617043
101520	15/08/2018--15:17:00	33.76	1	-0.773602	-0.056019	-0.676841
101580	15/08/2018--15:18:00	33.73	6	-0.881285	-0.0410626	-0.512396
101640	15/08/2018--15:19:00	33.7	12	-0.881285	-0.0410626	-0.512396
101700	15/08/2018--15:20:00	33.72	2	-0.896668	-0.0410626	-0.482497
101760	15/08/2018--15:21:00	33.73	15	-0.896668	-0.0709754	-0.482497
101820	15/08/2018--15:22:00	33.65	17	-0.896668	0.00380655	-0.482497
101880	15/08/2018--15:23:00	33.58	0	-0.881285	-0.0709754	-0.542295
101940	15/08/2018--15:24:00	33.66	0	-0.912051	-0.0709754	-0.482497
102000	15/08/2018--15:25:00	33.82	0	-0.927435	-0.0261062	-0.437648
102060	15/08/2018--15:26:00	33.76	16	-0.312103	0.00380655	-0.975833
102120	15/08/2018--15:27:00	33.57	228	-0.665919	0.302934	-0.587144
102180	15/08/2018--15:28:00	33.4	139	-0.835135	-0.0261062	-0.602093
102240	15/08/2018--15:29:00	33.39	15	-0.819751	0.0187629	-0.617043
102300	15/08/2018--15:30:00	33.42	17	-0.804368	-0.115845	-0.646942
102360	15/08/2018--15:31:00	33.41	8	-0.912051	0.0486757	0.384579
102420	15/08/2018--15:32:00	33.39	1	-0.881285	-0.0261062	0.429427
102480	15/08/2018--15:33:00	33.42	0	-0.912051	0.0636321	0.384579
102540	15/08/2018--15:34:00	33.45	5	-0.912051	0.108501	0.399528
102600	15/08/2018--15:35:00	33.5	0	-0.881285	0.0935449	0.369629
102660	15/08/2018--15:36:00	33.54	2	-0.881285	-0.056019	0.459327
102720	15/08/2018--15:37:00	33.55	2	-0.927435	0.0486757	0.354679
102780	15/08/2018--15:38:00	33.61	1	-0.942818	0.0486757	0.309831
102840	15/08/2018--15:39:00	33.64	2	-0.927435	-0.130801	0.250032
102900	15/08/2018--15:40:00	33.69	7	-0.988968	0.108501	0.250032
102960	15/08/2018--15:41:00	33.54	3	-0.881285	0.0935449	0.459327
103020	15/08/2018--15:42:00	33.41	0	-0.865901	0.0636321	0.474276
103080	15/08/2018--15:43:00	33.27	0	-0.865901	0.0187629	0.489226
103140	15/08/2018--15:44:00	33.14	3	-0.942818	0.0337193	0.33973
103200	15/08/2018--15:45:00	33.07	0	-0.896668	0.0935449	0.459327
103260	15/08/2018--15:46:00	33.16	14	-0.804368	0.213196	0.549024
103320	15/08/2018--15:47:00	33.45	0	-0.804368	0.138414	0.549024
103380	15/08/2018--15:48:00	33.54	0	-0.804368	0.15337	0.563974
103440	15/08/2018--15:49:00	33.52	3	-0.927435	0.0187629	0.32478
103500	15/08/2018--15:50:00	33.61	0	-0.927435	0.0636321	0.354679
103560	15/08/2018--15:51:00	33.73	0	-0.927435	0.0636321	0.369629
103620	15/08/2018--15:52:00	33.75	1	-0.942818	0.183283	0.294881
103680	15/08/2018--15:53:00	33.73	2	-0.912051	-0.0859318	0.384579
103740	15/08/2018--15:54:00	33.86	3	-0.927435	0.108501	0.369629
103800	15/08/2018--15:55:00	33.9	25	-0.942818	-0.17567	0.279932
103860	15/08/2018--15:56:00	34.18	7	-0.773602	-0.115845	0.623772
103920	15/08/2018--15:57:00	34.55	0	-0.758218	-0.115845	0.638721
103980	15/08/2018--15:58:00	34.83	21	-0.850518	-0.370103	0.429427
104040	15/08/2018--15:59:00	34.85	0	-0.850518	-0.265408	0.444377
104100	15/08/2018--16:00:00	34.69	0	-0.896668	-0.250452	0.399528
104160	15/08/2018--16:01:00	34.56	0	-0.881285	-0.220539	0.414478
104220	15/08/2018--16:02:00	34.22	111	-0.988968	-0.115845	-0.213404
104280	15/08/2018--16:03:00	33.89	142	-103.512	-0.115845	-0.0788582
104340	15/08/2018--16:04:00	33.61	598	-0.988968	-0.0859318	-0.0190599
104400	15/08/2018--16:05:00	33.55	406	-100.435	-0.160714	-0.0190599
104460	15/08/2018--16:06:00	33.64	185	-0.927435	0.00380655	-0.213404
104520	15/08/2018--16:07:00	33.92	329	-106.588	0.0486757	-0.392799
104580	15/08/2018--16:08:00	34.07	733	-108.127	0.0636321	-0.0639086
104640	15/08/2018--16:09:00	33.84	61	-0.988968	0.00380655	-0.243304
104700	15/08/2018--16:10:00	33.68	153	-191.197	-0.295321	-0.213404
104760	15/08/2018--16:11:00	33.53	148	-0.804368	0.572149	-0.0340095
104820	15/08/2018--16:12:00	33.71	25	-0.881285	-0.0261062	0.459327
104880	15/08/2018--16:13:00	34.04	1	-0.942818	-0.0709754	0.309831
104940	15/08/2018--16:14:00	34.23	3	-0.927435	-0.056019	0.429427
105000	15/08/2018--16:15:00	34.33	15	-0.942818	-0.0111498	0.384579
105060	15/08/2018--16:16:00	34.38	98	-0.988968	0.0337193	0.384579
105120	15/08/2018--16:17:00	34.38	160	-115.818	0.123458	0.534074
105180	15/08/2018--16:18:00	34.41	88	-0.850518	0.00380655	0.414478
105240	15/08/2018--16:19:00	34.43	71	-0.881285	0.0337193	0.384579
105300	15/08/2018--16:20:00	34.41	94	-0.850518	0.0785885	0.414478
105360	15/08/2018--16:21:00	34.39	107	-0.942818	0.0636321	0.309831
105420	15/08/2018--16:22:00	34.38	130	-0.912051	0.168327	0.489226
105480	15/08/2018--16:23:00	34.34	56	-0.973584	0.0337193	0.459327
105540	15/08/2018--16:24:00	34.32	91	-0.958201	0.00380655	0.354679
105600	15/08/2018--16:25:00	34.3	36	-0.865901	-0.056019	0.399528
105660	15/08/2018--16:26:00	34.29	37	-0.927435	0.213196	0.309831
105720	15/08/2018--16:27:00	34.3	42	-0.973584	0.168327	0.369629
105780	15/08/2018--16:28:00	34.3	78	-0.881285	0.123458	0.354679
105840	15/08/2018--16:29:00	34.29	30	-0.896668	0.168327	0.384579
105900	15/08/2018--16:30:00	34.27	81	-0.912051	0.108501	0.294881
105960	15/08/2018--16:31:00	34.23	84	-0.942818	0.108501	0.444377
106020	15/08/2018--16:32:00	34.18	77	-0.804368	-0.0261062	0.549024
106080	15/08/2018--16:33:00	34.16	115	-0.912051	0.0486757	0.384579
106140	15/08/2018--16:34:00	34.16	58	-0.958201	-0.0111498	0.384579
106200	15/08/2018--16:35:00	34.19	12	-101.973	0.0187629	-0.392799
106260	15/08/2018--16:36:00	33.78	626	-0.973584	0.0935449	-0.213404
106320	15/08/2018--16:37:00	33.42	147	-0.973584	0.00380655	-0.303102
106380	15/08/2018--16:38:00	33.16	164	-0.942818	-0.160714	-0.37785
106440	15/08/2018--16:39:00	33.03	44	-0.912051	0.00380655	-0.198455
106500	15/08/2018--16:40:00	32.91	124	-0.942818	-0.17567	-0.347951
106560	15/08/2018--16:41:00	32.89	447	-0.988968	-0.0709754	-0.273203
106620	15/08/2018--16:42:00	33.02	238	-0.665919	-0.235496	-0.70674
106680	15/08/2018--16:43:00	33.09	192	-0.712068	0.0935449	-0.70674
106740	15/08/2018--16:44:00	33.22	190	-0.758218	-0.056019	-0.631992
106800	15/08/2018--16:45:00	33.34	207	-0.773602	-0.056019	-0.676841
106860	15/08/2018--16:46:00	33.43	76	-0.758218	-0.0859318	-0.676841
106920	15/08/2018--16:47:00	33.53	59	-0.635152	-0.0709754	-0.811387
106980	15/08/2018--16:48:00	33.58	0	-0.681302	-0.0261062	-0.781488
107040	15/08/2018--16:49:00	33.61	0	-0.773602	-0.0261062	-0.691791
107100	15/08/2018--16:50:00	33.73	87	-0.988968	-0.0859318	-0.243304
107160	15/08/2018--16:51:00	33.76	206	-0.973584	-0.130801	-0.273203
107220	15/08/2018--16:52:00	33.65	56	-0.988968	-0.0410626	-0.318051
107280	15/08/2018--16:53:00	33.56	241	-0.835135	-0.056019	-0.512396
107340	15/08/2018--16:54:00	33.76	77	-0.758218	0.0187629	-0.303102
107400	15/08/2018--16:55:00	33.79	693	-111.203	0.123458	-0.153606
107460	15/08/2018--16:56:00	34.15	1018	-0.650535	-0.056019	-0.273203
107520	15/08/2018--16:57:00	34.08	727	-0.835135	0.00380655	-0.243304
107580	15/08/2018--16:58:00	33.87	627	-101.973	0.0636321	-0.153606
107640	15/08/2018--16:59:00	33.75	502	-0.988968	-0.100888	-0.213404
107700	15/08/2018--17:00:00	33.59	489	-0.988968	-0.235496	-0.108757
107760	15/08/2018--17:01:00	33.28	391	-100.435	-0.0261062	-0.153606
107820	15/08/2018--17:02:00	32.84	2	-0.988968	0.00380655	-0.198455
107880	15/08/2018--17:03:00	32.45	11	-0.973584	-0.100888	-0.273203
107940	15/08/2018--17:04:00	32.29	52	-0.973584	-0.0410626	0.190234
108000	15/08/2018--17:05:00	32.32	30	-100.435	-0.0261062	0.115486
108060	15/08/2018--17:06:00	32.22	623	-111.203	-0.0261062	-0.138656
108120	15/08/2018--17:07:00	32.18	504	-0.973584	-0.115845	-0.288152
108180	15/08/2018--17:08:00	32.22	4	-100.435	0.0486757	-0.168556
108240	15/08/2018--17:09:00	32.27	0	-0.988968	0.00380655	-0.243304
108300	15/08/2018--17:10:00	32.32	1	-0.988968	-0.0709754	-0.273203
108360	15/08/2018--17:11:00	32.42	4	-0.988968	-0.145757	-0.228354
108420	15/08/2018--17:12:00	32.52	17	-0.988968	-0.0709754	-0.258253
108480	15/08/2018--17:13:00	32.67	230	-100.435	-0.160714	-0.0788582
108540	15/08/2018--17:14:00	33.02	826	-0.988968	-0.0859318	-0.0788582
108600	15/08/2018--17:15:00	32.84	952	-0.896668	-0.280365	-0.557245
108660	15/08/2018--17:16:00	32.48	763	-0.973584	0.0636321	-0.243304
108720	15/08/2018--17:17:00	32.16	19	-0.988968	-0.100888	-0.303102
108780	15/08/2018--17:18:00	31.96	13	-0.942818	-0.0261062	-0.198455
108840	15/08/2018--17:19:00	32.05	792	-100.435	-0.0111498	-0.0938078
108900	15/08/2018--17:20:00	32.14	476	-115.818	-0.0261062	-0.243304
108960	15/08/2018--17:21:00	32.03	110	-0.988968	0.213196	-0.168556
109020	15/08/2018--17:22:00	31.7	30	-0.973584	-0.0410626	-0.288152
109080	15/08/2018--17:23:00	31.37	64	-0.973584	0.108501	-0.243304
109140	15/08/2018--17:24:00	30.98	202	-115.818	-0.205583	-0.168556
109200	15/08/2018--17:25:00	30.6	259	-118.895	-0.0709754	-0.392799
109260	15/08/2018--17:26:00	30.73	724	-11.428	-0.0111498	-0.273203
109320	15/08/2018--17:27:00	30.86	295	-0.973584	-0.0410626	-0.303102
109380	15/08/2018--17:28:00	30.88	646	-121.972	-0.190627	-0.0938078
109440	15/08/2018--17:29:00	30.98	869	-0.850518	-0.17567	-0.0639086
109500	15/08/2018--17:30:00	31.15	783	-0.773602	-0.0111498	-0.228354
109560	15/08/2018--17:31:00	31.34	865	-0.804368	-0.0111498	0.100537
109620	15/08/2018--17:32:00	31.21	882	-129.663	-0.355147	-0.542295
109680	15/08/2018--17:33:00	31.08	548	-0.912051	0.00380655	-0.258253
109740	15/08/2018--17:34:00	31.18	157	-0.988968	0.00380655	-0.333001
109800	15/08/2018--17:35:00	31.31	15	-103.512	0.0486757	-0.183505
109860	15/08/2018--17:36:00	31.43	168	-0.988968	0.0935449	-0.273203
109920	15/08/2018--17:37:00	31.81	144	-0.973584	-0.160714	-0.228354
109980	15/08/2018--17:38:00	31.8	175	-0.942818	0.0636321	-0.0639086
110040	15/08/2018--17:39:00	31.54	209	-121.972	-0.190627	-0.108757
110100	15/08/2018--17:40:00	31.15	198	-0.973584	0.0785885	0.264982
110160	15/08/2018--17:41:00	31.03	44	-0.973584	-0.250452	-0.213404
110220	15/08/2018--17:42:00	31	70	-0.958201	0.0337193	-0.213404
110280	15/08/2018--17:43:00	31.07	95	-0.988968	-0.0261062	-0.228354
110340	15/08/2018--17:44:00	31.24	134	-0.912051	0.108501	-0.108757
110400	15/08/2018--17:45:00	31.31	122	-0.927435	-0.429929	-0.123707
110460	15/08/2018--17:46:00	31.51	0	-0.819751	-0.579493	-0.198455
110520	15/08/2018--17:47:00	31.75	0	-0.835135	-0.594449	-0.00411031
110580	15/08/2018--17:48:00	31.96	4	-0.973584	0.0187629	-0.333001
110640	15/08/2018--17:49:00	32.08	1	-0.958201	-0.0261062	-0.3629
110700	15/08/2018--17:50:00	32.15	0	-0.973584	0.0636321	-0.318051
110760	15/08/2018--17:51:00	32.19	4	-0.958201	-0.0859318	-0.347951
110820	15/08/2018--17:52:00	32.24	1	-0.958201	-0.0410626	-0.37785
110880	15/08/2018--17:53:00	32.32	0	-0.942818	0.123458	-0.37785
110940	15/08/2018--17:54:00	32.36	0	-0.927435	0.138414	-0.37785
111000	15/08/2018--17:55:00	32.34	2	-0.942818	0.0636321	-0.3629
111060	15/08/2018--17:56:00	32.36	2	-0.927435	-0.100888	-0.422698
111120	15/08/2018--17:57:00	32.42	0	-0.927435	-0.0709754	-0.422698
111180	15/08/2018--17:58:00	32.47	0	-0.927435	-0.0410626	-0.437648
111240	15/08/2018--17:59:00	32.46	2	-0.942818	-0.056019	-0.422698
111300	15/08/2018--18:00:00	32.43	15	-0.927435	0.0486757	-0.392799
111360	15/08/2018--18:01:00	32.42	0	-0.927435	0.0636321	-0.437648
111420	15/08/2018--18:02:00	32.43	2	-0.927435	0.00380655	-0.437648
111480	15/08/2018--18:03:00	32.51	10	-0.927435	0.0486757	-0.452598
111540	15/08/2018--18:04:00	32.62	1	-0.958201	-0.0859318	-0.3629
111600	15/08/2018--18:05:00	32.73	2	-0.942818	-0.145757	-0.392799
111660	15/08/2018--18:06:00	32.77	9	-0.927435	-0.130801	-0.437648
111720	15/08/2018--18:07:00	32.75	1	-0.942818	-0.0859318	-0.407749
111780	15/08/2018--18:08:00	32.71	0	-0.973584	-0.295321	-0.213404
111840	15/08/2018--18:09:00	32.74	30	-0.988968	0.00380655	-0.213404
111900	15/08/2018--18:10:00	32.62	243	-103.512	0.108501	-0.0639086
111960	15/08/2018--18:11:00	32.38	826	-0.958201	0.0785885	-0.213404
112020	15/08/2018--18:12:00	32.01	704	-0.958201	-0.056019	-0.258253
112080	15/08/2018--18:13:00	31.79	72	-0.896668	0.19824	-0.0938078
112140	15/08/2018--18:14:00	31.59	680	-0.958201	0.00380655	-0.3629
112200	15/08/2018--18:15:00	31.48	155	-0.988968	0.00380655	-0.198455
112260	15/08/2018--18:16:00	31.41	35	-0.973584	0.15337	-0.168556
112320	15/08/2018--18:17:00	31.33	640	-0.896668	-0.0111498	-0.258253
112380	15/08/2018--18:18:00	31.29	269	-0.973584	-0.0709754	-0.273203
112440	15/08/2018--18:19:00	31.3	7	-0.819751	-0.0111498	-0.661892
112500	15/08/2018--18:20:00	31.11	23	-0.804368	0.0636321	-0.617043
112560	15/08/2018--18:21:00	31.03	85	-0.988968	0.0636321	-0.258253
112620	15/08/2018--18:22:00	31.08	180	-0.958201	-0.325234	0.100537
112680	15/08/2018--18:23:00	31.08	232	-0.881285	0.00380655	-0.048959
112740	15/08/2018--18:24:00	30.97	565	-0.942818	0.123458	0.130436
112800	15/08/2018--18:25:00	30.77	483	-0.988968	-0.0859318	-0.303102
112860	15/08/2018--18:26:00	30.64	594	-0.712068	0.766582	-0.303102
112920	15/08/2018--18:27:00	30.66	692	-0.881285	-0.265408	-0.557245
112980	15/08/2018--18:28:00	30.71	164	-100.435	-0.0709754	-0.228354
113040	15/08/2018--18:29:00	30.81	442	-126.587	-0.056019	-0.213404
113100	15/08/2018--18:30:00	30.7	882	-0.942818	0.0636321	0.205184
113160	15/08/2018--18:31:00	30.51	422	-100.435	-0.250452	-0.0190599
113220	15/08/2018--18:32:00	30.45	33	-100.435	0.0636321	-0.0190599
113280	15/08/2018--18:33:00	30.48	46	-0.958201	-0.0111498	-0.183505
113340	15/08/2018--18:34:00	30.74	38	-0.988968	0.00380655	-0.243304
113400	15/08/2018--18:35:00	31	18	-0.973584	0.0486757	-0.213404
113460	15/08/2018--18:36:00	31.13	361	-0.988968	0.138414	-0.153606
113520	15/08/2018--18:37:00	31.21	120	-0.942818	-0.0111498	-0.318051
113580	15/08/2018--18:38:00	31.17	352	-0.973584	0.123458	-0.318051
113640	15/08/2018--18:39:00	31.11	643	-0.835135	0.0337193	-0.228354
113700	15/08/2018--18:40:00	30.93	542	-0.927435	0.213196	-0.168556
113760	15/08/2018--18:41:00	30.71	643	-100.435	0.0187629	-0.0788582
113820	15/08/2018--18:42:00	30.51	672	-117.357	0.0636321	-0.303102
113880	15/08/2018--18:43:00	30.38	867	-115.818	0.108501	-0.228354
113940	15/08/2018--18:44:00	30.16	415	-0.973584	0.0486757	-0.392799
114000	15/08/2018--18:45:00	30.01	787	-0.865901	0.0636321	-0.3629
114060	15/08/2018--18:46:00	29.88	956	-0.988968	0.168327	-0.138656
114120	15/08/2018--18:47:00	29.95	858	-103.512	-0.0410626	-0.123707
114180	15/08/2018--18:48:00	30.01	938	-138.893	-0.056019	-0.452598
114240	15/08/2018--18:49:00	30.17	433	-0.804368	0.332847	-0.557245
114300	15/08/2018--18:50:00	30.4	77	-0.758218	0.00380655	-0.70674
114360	15/08/2018--18:51:00	30.57	0	-0.773602	-0.0111498	-0.691791
114420	15/08/2018--18:52:00	30.73	8	-0.912051	-0.160714	-0.437648
114480	15/08/2018--18:53:00	30.97	49	-0.804368	-0.0709754	-0.631992
114540	15/08/2018--18:54:00	31.12	180	-0.696685	0.0337193	-0.811387
114600	15/08/2018--18:55:00	31.21	72	-101.973	0.0187629	-0.751589
114660	15/08/2018--18:56:00	31.29	223	-0.835135	-0.056019	-0.661892
114720	15/08/2018--18:57:00	31.43	55	-0.758218	0.0785885	-0.751589
114780	15/08/2018--18:58:00	31.61	142	-0.712068	0.0187629	-0.72169
114840	15/08/2018--18:59:00	31.82	219	-0.742835	-0.0261062	-0.736639
114900	15/08/2018--19:00:00	31.95	223	-0.758218	-0.0261062	-0.602093
114960	15/08/2018--19:01:00	32.09	210	-0.742835	-0.056019	-0.72169
115020	15/08/2018--19:02:00	32.27	16	-0.835135	-0.0261062	-0.661892
115080	15/08/2018--19:03:00	32.4	74	-0.758218	0.00380655	-0.646942
115140	15/08/2018--19:04:00	32.46	192	-0.819751	-0.0261062	-0.617043
115200	15/08/2018--19:05:00	32.52	152	-0.665919	-0.0111498	-0.796438
115260	15/08/2018--19:06:00	32.49	177	-0.896668	0.123458	-0.602093
115320	15/08/2018--19:07:00	32.49	198	-0.788985	-0.0859318	-0.661892
115380	15/08/2018--19:08:00	32.47	250	-0.758218	0.0486757	-0.646942
115440	15/08/2018--19:09:00	32.42	225	-0.819751	-0.056019	-0.70674
115500	15/08/2018--19:10:00	32.37	257	-0.665919	0.19824	-0.527345
115560	15/08/2018--19:11:00	32.34	246	-0.773602	-0.0410626	-0.72169
115620	15/08/2018--19:12:00	32.25	175	-0.865901	-0.0709754	-0.691791
115680	15/08/2018--19:13:00	32.35	267	-0.912051	-0.0859318	-0.602093
115740	15/08/2018--19:14:00	32.45	329	-0.804368	-0.145757	-0.646942
115800	15/08/2018--19:15:00	32.55	198	-0.835135	-0.0410626	-0.676841
115860	15/08/2018--19:16:00	32.62	188	-0.850518	-0.0859318	-0.542295
115920	15/08/2018--19:17:00	32.7	189	-0.988968	0.0785885	-0.228354
115980	15/08/2018--19:18:00	32.54	288	-0.881285	-0.0859318	-0.691791
116040	15/08/2018--19:19:00	32.36	17	-0.773602	-0.295321	-0.617043
116100	15/08/2018--19:20:00	32.35	2	-0.804368	-0.370103	-0.527345
116160	15/08/2018--19:21:00	32.4	30	-0.788985	-0.235496	-0.572194
116220	15/08/2018--19:22:00	32.53	96	-0.804368	0.0187629	-0.557245
116280	15/08/2018--19:23:00	32.7	52	-0.912051	-0.0410626	-0.587144
116340	15/08/2018--19:24:00	32.8	98	-0.819751	-0.280365	-0.631992
116400	15/08/2018--19:25:00	32.89	199	-0.773602	-0.34019	-0.691791
116460	15/08/2018--19:26:00	33	118	-0.819751	0.0187629	-0.617043
116520	15/08/2018--19:27:00	33.12	128	-0.804368	0.0636321	-0.602093
116580	15/08/2018--19:28:00	33.24	148	-0.850518	-0.115845	-0.691791
116640	15/08/2018--19:29:00	33.34	5	-0.819751	-0.0859318	-0.617043
116700	15/08/2018--19:30:00	33.41	6	-0.819751	-0.0410626	-0.631992
116760	15/08/2018--19:31:00	33.52	1	-0.819751	-0.100888	-0.631992
116820	15/08/2018--19:32:00	33.57	0	-0.804368	-0.0261062	-0.646942
116880	15/08/2018--19:33:00	33.58	0	-0.819751	0.00380655	-0.691791
116940	15/08/2018--19:34:00	33.61	1	-0.850518	-0.130801	-0.602093
117000	15/08/2018--19:35:00	33.65	79	-0.973584	-0.235496	-0.213404
117060	15/08/2018--19:36:00	32.95	173	-0.988968	0.0187629	-0.228354
117120	15/08/2018--19:37:00	31.98	354	-0.988968	0.123458	-0.183505
117180	15/08/2018--19:38:00	31.11	565	-0.988968	-0.115845	-0.228354
117240	15/08/2018--19:39:00	30.41	833	-0.927435	0.0636321	-0.0340095
117300	15/08/2018--19:40:00	29.94	529	-106.588	-0.0261062	-0.243304
117360	15/08/2018--19:41:00	29.94	303	-0.958201	-0.056019	-0.183505
117420	15/08/2018--19:42:00	30.03	153	-0.850518	0.228152	-0.527345
117480	15/08/2018--19:43:00	30.3	95	-0.589002	-0.280365	-0.168556
117540	15/08/2018--19:44:00	30.65	243	-0.958201	-0.0261062	-0.183505
117600	15/08/2018--19:45:00	30.7	308	-10.505	-0.130801	-0.303102
117660	15/08/2018--19:46:00	30.77	317	-100.435	-0.145757	-0.213404
117720	15/08/2018--19:47:00	30.82	369	-0.958201	0.0337193	-0.333001
117780	15/08/2018--19:48:00	30.84	479	-0.958201	-0.0261062	-0.333001
117840	15/08/2018--19:49:00	30.41	890	-125.048	-0.056019	-151.402
117900	15/08/2018--19:50:00	29.84	849	-0.942818	-0.0261062	-0.347951
117960	15/08/2018--19:51:00	29.44	277	-0.881285	-0.0111498	-0.407749
118020	15/08/2018--19:52:00	29.16	624	-0.942818	0.123458	-0.333001
118080	15/08/2018--19:53:00	29.07	134	-0.958201	0.0337193	-0.347951
118140	15/08/2018--19:54:00	29.01	22	-0.958201	0.0785885	-0.392799
118200	15/08/2018--19:55:00	29.09	122	-0.942818	-0.145757	-0.3629
118260	15/08/2018--19:56:00	29.18	44	-101.973	-0.220539	-0.243304
118320	15/08/2018--19:57:00	29.13	565	-0.727452	-0.0709754	-102.068
118380	15/08/2018--19:58:00	29	68	-0.912051	-0.0111498	-0.482497
118440	15/08/2018--19:59:00	28.91	1	-0.958201	0.00380655	-0.392799
118500	15/08/2018--20:00:00	28.93	21	-0.912051	-0.0111498	-0.467547
118560	15/08/2018--20:01:00	28.86	1	-0.958201	-0.0111498	-0.37785
118620	15/08/2018--20:02:00	28.7	11	-0.973584	0.0486757	-0.333001
118680	15/08/2018--20:03:00	28.56	2	-0.973584	-0.0111498	-0.347951
118740	15/08/2018--20:04:00	28.42	0	-0.958201	0.0935449	-0.333001
118800	15/08/2018--20:05:00	28.32	1	-0.973584	-0.0261062	-0.347951
118860	15/08/2018--20:06:00	28.26	321	-0.835135	-0.115845	-0.452598
118920	15/08/2018--20:07:00	28.2	14	-0.881285	-0.115845	-0.542295
118980	15/08/2018--20:08:00	28.17	39	-0.635152	0.183283	-0.796438
119040	15/08/2018--20:09:00	28.24	1	-0.712068	0.0636321	-0.766539
119100	15/08/2018--20:10:00	28.24	0	-0.742835	0.0636321	-0.72169
119160	15/08/2018--20:11:00	28.26	1	-0.788985	0.0337193	-0.661892
119220	15/08/2018--20:12:00	28.37	7	-0.481319	0.542237	-0.736639
119280	15/08/2018--20:13:00	28.38	3	-0.665919	0.0785885	-0.796438
119340	15/08/2018--20:14:00	28.39	0	-0.619769	0.108501	-0.811387
119400	15/08/2018--20:15:00	28.38	6	-0.758218	-0.100888	-0.70674
119460	15/08/2018--20:16:00	28.4	26	-0.850518	-0.145757	-0.587144
119520	15/08/2018--20:17:00	28.39	12	-0.912051	0.0486757	-0.497446
119580	15/08/2018--20:18:00	28.45	8	-0.958201	0.15337	-0.37785
119640	15/08/2018--20:19:00	28.63	79	-0.804368	-0.190627	-0.617043
119700	15/08/2018--20:20:00	28.74	2	-0.819751	-0.280365	-0.587144
119760	15/08/2018--20:21:00	28.77	0	-0.788985	-0.370103	-0.572194
119820	15/08/2018--20:22:00	28.76	1	-0.927435	-0.190627	-0.527345
119880	15/08/2018--20:23:00	28.74	651	-0.958201	-0.0859318	-0.527345
119940	15/08/2018--20:24:00	28.85	253	-0.958201	0.108501	-0.347951
120000	15/08/2018--20:25:00	28.91	142	-0.865901	-0.0410626	-0.347951
120060	15/08/2018--20:26:00	28.76	22	-100.435	0.108501	-0.198455
120120	15/08/2018--20:27:00	28.43	91	-0.835135	-0.0261062	-0.691791
120180	15/08/2018--20:28:00	28.29	278	-0.835135	-0.100888	-0.676841
120240	15/08/2018--20:29:00	28.15	578	-106.588	0.213196	-0.198455
120300	15/08/2018--20:30:00	28.27	174	-0.988968	0.123458	-0.288152
120360	15/08/2018--20:31:00	28.53	209	-0.973584	-0.250452	-0.37785
120420	15/08/2018--20:32:00	28.79	288	-0.788985	0.0187629	-0.557245
120480	15/08/2018--20:33:00	28.79	553	-0.942818	-0.0859318	-0.37785
120540	15/08/2018--20:34:00	28.86	63	-0.988968	0.0337193	-0.258253
120600	15/08/2018--20:35:00	28.9	79	-0.942818	0.0337193	-0.37785
120660	15/08/2018--20:36:00	28.94	160	-0.881285	0.0187629	-0.587144
120720	15/08/2018--20:37:00	28.99	16	-0.758218	-0.0859318	-0.661892
120780	15/08/2018--20:38:00	29.16	111	-0.850518	0.138414	0.534074
120840	15/08/2018--20:39:00	29.21	0	-0.881285	0.0187629	0.489226
120900	15/08/2018--20:40:00	29.28	0	-0.835135	0.0337193	0.519125
120960	15/08/2018--20:41:00	29.3	0	-0.788985	0.0636321	0.608822
121020	15/08/2018--20:42:00	29.3	3	-0.804368	0.168327	0.578923
121080	15/08/2018--20:43:00	29.36	0	-0.942818	0.287978	0.175285
121140	15/08/2018--20:44:00	29.38	13	-101.973	0.0187629	0.0257888
121200	15/08/2018--20:45:00	29.32	4	-0.988968	0.123458	0.0855871
121260	15/08/2018--20:46:00	29.27	13	-100.435	-0.0261062	0.055688
121320	15/08/2018--20:47:00	29.16	110	-0.788985	0.00380655	-0.676841
121380	15/08/2018--20:48:00	28.98	5	-0.788985	0.0486757	-0.661892
121440	15/08/2018--20:49:00	28.92	7	-0.727452	-0.115845	-0.736639
121500	15/08/2018--20:50:00	29.07	4	-0.988968	-0.100888	-0.288152
121560	15/08/2018--20:51:00	29.44	1	-0.681302	0.258065	0.668621
121620	15/08/2018--20:52:00	29.57	1	-0.912051	0.138414	-0.437648
121680	15/08/2018--20:53:00	29.64	1	-0.942818	0.0636321	-0.407749
121740	15/08/2018--20:54:00	29.7	1	-0.927435	0.0785885	-0.422698
121800	15/08/2018--20:55:00	29.74	1	-0.958201	0.0935449	-0.3629
121860	15/08/2018--20:56:00	29.78	2	-0.896668	0.0935449	-0.497446
121920	15/08/2018--20:57:00	30.02	11	-0.850518	0.00380655	-0.587144
121980	15/08/2018--20:58:00	30.25	0	-0.819751	0.0187629	-0.631992
122040	15/08/2018--20:59:00	30.41	0	-0.788985	0.0636321	-0.661892
122100	15/08/2018--21:00:00	30.54	0	-0.804368	0.0636321	-0.646942
122160	15/08/2018--21:01:00	30.57	2	-0.850518	0.0337193	-0.557245
122220	15/08/2018--21:02:00	30.66	4	-0.835135	0.0187629	-0.602093
122280	15/08/2018--21:03:00	30.77	20	-0.958201	0.0337193	0.294881
122340	15/08/2018--21:04:00	30.66	18	-0.727452	-0.056019	-0.736639
122400	15/08/2018--21:05:00	30.43	10	-0.881285	0.258065	0.384579
122460	15/08/2018--21:06:00	30.33	1	-0.896668	0.168327	0.399528
122520	15/08/2018--21:07:00	30.35	9	-0.865901	0.228152	0.429427
122580	15/08/2018--21:08:00	30.5	2	-0.804368	-0.17567	-0.646942
122640	15/08/2018--21:09:00	30.64	0	-0.742835	-0.160714	-0.70674
122700	15/08/2018--21:10:00	30.82	0	-0.742835	-0.130801	-0.70674
122760	15/08/2018--21:11:00	30.97	1	-0.819751	-0.115845	-0.617043
122820	15/08/2018--21:12:00	31.11	1	-0.773602	-0.100888	-0.617043
122880	15/08/2018--21:13:00	31.21	0	-0.804368	-0.160714	-0.631992
122940	15/08/2018--21:14:00	31.25	1	-0.819751	-0.100888	-0.631992
123000	15/08/2018--21:15:00	31.26	3	-0.819751	-0.0261062	-0.631992
123060	15/08/2018--21:16:00	31.23	25	-100.435	-0.115845	0.130436
123120	15/08/2018--21:17:00	30.85	4	-0.927435	0.19824	-0.37785
123180	15/08/2018--21:18:00	30.38	0	-0.958201	0.0636321	-0.347951
123240	15/08/2018--21:19:00	29.88	12	-0.912051	-0.160714	-0.452598
123300	15/08/2018--21:20:00	29.55	13	-100.435	0.138414	-0.258253
123360	15/08/2018--21:21:00	29.35	396	-0.958201	-0.145757	-0.318051
123420	15/08/2018--21:22:00	29.53	18	-0.973584	0.168327	-0.273203
123480	15/08/2018--21:23:00	29.55	469	-0.988968	0.0636321	-0.168556
123540	15/08/2018--21:24:00	29.23	815	-0.896668	-0.0261062	-0.318051
123600	15/08/2018--21:25:00	29.02	666	-115.818	-0.100888	-0.243304
123660	15/08/2018--21:26:00	28.48	619	-0.942818	-0.130801	-0.183505
123720	15/08/2018--21:27:00	28.67	89	-0.958201	-0.0261062	-0.37785
123780	15/08/2018--21:28:00	29.08	208	-0.958201	0.19824	-0.288152
123840	15/08/2018--21:29:00	29.44	44	-0.927435	-0.190627	-0.303102
123900	15/08/2018--21:30:00	29.78	13	-100.435	-0.0111498	-0.183505
123960	15/08/2018--21:31:00	29.93	215	-103.512	0.0785885	-0.243304
124020	15/08/2018--21:32:00	30.11	166	-111.203	-0.0859318	-0.0938078
124080	15/08/2018--21:33:00	30.37	198	-0.988968	0.138414	-0.198455
124140	15/08/2018--21:34:00	30.32	566	-0.958201	-0.056019	-0.422698
124200	15/08/2018--21:35:00	29.78	1012	-0.804368	0.0187629	-0.168556
124260	15/08/2018--21:36:00	29.15	796	-0.850518	0.183283	-0.288152
124320	15/08/2018--21:37:00	28.71	441	-103.512	0.258065	-0.183505
124380	15/08/2018--21:38:00	28.46	232	-0.973584	0.00380655	-0.333001
124440	15/08/2018--21:39:00	28.2	293	-0.835135	0.123458	-0.153606
124500	15/08/2018--21:40:00	27.78	1018	-0.865901	0.123458	-0.168556
124560	15/08/2018--21:41:00	27.43	678	-0.973584	0.00380655	-0.3629
124620	15/08/2018--21:42:00	27.75	294	-0.958201	-0.0111498	-0.3629
124680	15/08/2018--21:43:00	28.32	91	-0.527469	0.123458	-0.871186
124740	15/08/2018--21:44:00	28.78	0	-0.558235	0.15337	-0.871186
124800	15/08/2018--21:45:00	29.18	105	-0.988968	0.0785885	-0.183505
124860	15/08/2018--21:46:00	29.5	114	-0.973584	0.123458	-0.273203
124920	15/08/2018--21:47:00	29.81	69	-0.958201	-0.0410626	-0.422698
124980	15/08/2018--21:48:00	30.09	80	-0.958201	-0.0261062	-0.392799
125040	15/08/2018--21:49:00	30.32	102	-0.988968	0.123458	-0.243304
125100	15/08/2018--21:50:00	30.47	79	-0.619769	-0.220539	-0.796438
125160	15/08/2018--21:51:00	30.61	0	-0.650535	-0.205583	-0.796438
125220	15/08/2018--21:52:00	30.78	0	-0.635152	-0.280365	-0.781488
125280	15/08/2018--21:53:00	30.92	2	-0.973584	-0.130801	-0.303102
125340	15/08/2018--21:54:00	30.88	3	-0.865901	-0.17567	0.504175
125400	15/08/2018--21:55:00	30.84	2	-0.850518	0.243109	-0.497446
125460	15/08/2018--21:56:00	30.79	0	-0.804368	0.243109	-0.572194
125520	15/08/2018--21:57:00	30.77	0	-0.912051	0.273022	-0.37785
125580	15/08/2018--21:58:00	30.77	7	-0.850518	0.243109	0.444377
125640	15/08/2018--21:59:00	30.77	91	-0.988968	0.0486757	-0.318051
125700	15/08/2018--22:00:00	30.8	221	0.0724795	-0.280365	-0.975833
125760	15/08/2018--22:01:00	31.4	162	-0.988968	0.0636321	-0.258253
125820	15/08/2018--22:02:00	31.34	416	-0.942818	-0.0261062	-0.243304
125880	15/08/2018--22:03:00	31.09	294	-0.496702	-0.609405	0.608822
125940	15/08/2018--22:04:00	30.92	5	-0.312103	-0.0111498	0.937713
126000	15/08/2018--22:05:00	30.83	403	-0.973584	0.258065	-0.198455
126060	15/08/2018--22:06:00	30.77	570	-101.973	-0.0410626	-0.213404
126120	15/08/2018--22:07:00	30.77	687	-0.942818	-0.100888	-0.258253
126180	15/08/2018--22:08:00	30.72	506	-0.988968	0.0636321	-0.108757
126240	15/08/2018--22:09:00	30.6	61	-0.681302	-0.130801	-0.766539
126300	15/08/2018--22:10:00	30.62	4	-0.327486	-0.295321	-0.930984
126360	15/08/2018--22:11:00	30.66	10	-0.604385	-0.355147	-0.781488
126420	15/08/2018--22:12:00	30.8	0	-0.542852	-0.310278	-0.841286
126480	15/08/2018--22:13:00	30.93	0	-0.389019	-0.38506	-0.901085
126540	15/08/2018--22:14:00	31.1	0	-0.327486	-0.280365	-0.945934
126600	15/08/2018--22:15:00	31.29	0	-0.312103	-0.295321	-0.945934
126660	15/08/2018--22:16:00	31.48	0	-0.20442	-0.235496	-0.990782
126720	15/08/2018--22:17:00	31.62	0	-0.189036	-0.220539	-0.990782
126780	15/08/2018--22:18:00	31.74	0	-0.20442	-0.220539	-100.573
126840	15/08/2018--22:19:00	31.87	0	-0.20442	-0.220539	-0.990782
126900	15/08/2018--22:20:00	32.03	0	-0.235186	-0.235496	-0.975833
126960	15/08/2018--22:21:00	32.18	1	-0.342869	-0.235496	-0.945934
127020	15/08/2018--22:22:00	32.33	0	-0.312103	-0.235496	-0.960883
127080	15/08/2018--22:23:00	32.46	0	-0.342869	-0.235496	-0.960883
127140	15/08/2018--22:24:00	32.51	150	-0.819751	-0.130801	-0.945934
127200	15/08/2018--22:25:00	32.27	139	-0.435169	0.0785885	-0.930984
127260	15/08/2018--22:26:00	32.48	98	-100.435	-0.160714	-0.243304
127320	15/08/2018--22:27:00	32.58	90	-109.665	-0.265408	-0.482497
127380	15/08/2018--22:28:00	32.35	243	-0.450552	0.557193	-0.72169
127440	15/08/2018--22:29:00	32.13	0	-0.496702	0.542237	-0.72169
127500	15/08/2018--22:30:00	31.98	1	-0.389019	0.587106	-0.751589
127560	15/08/2018--22:31:00	31.92	0	-0.404403	0.587106	-0.736639
127620	15/08/2018--22:32:00	31.84	0	-0.404403	0.572149	-0.751589
127680	15/08/2018--22:33:00	31.73	0	-0.450552	0.542237	-0.736639
127740	15/08/2018--22:34:00	31.64	0	-0.450552	0.52728	-0.766539
127800	15/08/2018--22:35:00	31.59	0	-0.481319	0.512324	-0.736639
127860	15/08/2018--22:36:00	31.55	0	-0.465936	0.52728	-0.751589
127920	15/08/2018--22:37:00	31.65	18	0.180163	0.15337	-100.573
127980	15/08/2018--22:38:00	31.92	0	0.164779	0.168327	-0.990782
128040	15/08/2018--22:39:00	32.32	6	0.364762	-0.235496	-0.930984
128100	15/08/2018--22:40:00	32.9	0	0.364762	-0.235496	-0.930984
128160	15/08/2018--22:41:00	33.31	1	0.364762	-0.250452	-0.916034
128220	15/08/2018--22:42:00	33.63	0	0.364762	-0.235496	-0.916034
128280	15/08/2018--22:43:00	33.85	0	0.364762	-0.250452	-0.930984
128340	15/08/2018--22:44:00	34.07	0	0.364762	-0.250452	-0.930984
128400	15/08/2018--22:45:00	34.24	0	0.380145	-0.250452	-0.930984
128460	15/08/2018--22:46:00	34.39	0	0.380145	-0.250452	-0.916034
128520	15/08/2018--22:47:00	34.53	0	0.364762	-0.250452	-0.916034
128580	15/08/2018--22:48:00	34.65	0	0.364762	-0.250452	-0.930984
128640	15/08/2018--22:49:00	34.77	0	0.364762	-0.250452	-0.916034
128700	15/08/2018--22:50:00	34.85	0	0.364762	-0.250452	-0.930984
128760	15/08/2018--22:51:00	34.94	0	0.364762	-0.250452	-0.930984
128820	15/08/2018--22:52:00	35.02	0	0.380145	-0.250452	-0.916034
128880	15/08/2018--22:53:00	35.09	0	0.380145	-0.250452	-0.916034
128940	15/08/2018--22:54:00	35.16	0	0.364762	-0.250452	-0.930984
129000	15/08/2018--22:55:00	35.19	0	0.364762	-0.250452	-0.930984
129060	15/08/2018--22:56:00	35.27	0	0.364762	-0.250452	-0.930984
129120	15/08/2018--22:57:00	35.31	0	0.364762	-0.250452	-0.916034
129180	15/08/2018--22:58:00	35.34	0	0.364762	-0.265408	-0.930984
129240	15/08/2018--22:59:00	35.38	0	0.380145	-0.250452	-0.930984
129300	15/08/2018--23:00:00	35.41	0	0.380145	-0.250452	-0.916034
129360	15/08/2018--23:01:00	35.45	0	0.364762	-0.250452	-0.930984
129420	15/08/2018--23:02:00	35.46	0	0.364762	-0.250452	-0.916034
129480	15/08/2018--23:03:00	35.49	0	0.380145	-0.250452	-0.916034
129540	15/08/2018--23:04:00	35.52	0	0.364762	-0.250452	-0.930984
129600	15/08/2018--23:05:00	35.55	0	0.364762	-0.265408	-0.930984
129660	15/08/2018--23:06:00	35.54	0	0.380145	-0.250452	-0.916034
129720	15/08/2018--23:07:00	35.59	0	0.380145	-0.250452	-0.916034
129780	15/08/2018--23:08:00	35.59	0	0.380145	-0.250452	-0.916034
129840	15/08/2018--23:09:00	35.61	0	0.364762	-0.265408	-0.930984
129900	15/08/2018--23:10:00	35.64	0	0.364762	-0.265408	-0.916034
129960	15/08/2018--23:11:00	35.64	0	0.364762	-0.265408	-0.916034
130020	15/08/2018--23:12:00	35.65	0	0.380145	-0.250452	-0.916034
130080	15/08/2018--23:13:00	35.68	0	0.364762	-0.265408	-0.916034
130140	15/08/2018--23:14:00	35.66	0	0.364762	-0.250452	-0.916034
130200	15/08/2018--23:15:00	35.68	0	0.364762	-0.265408	-0.930984
130260	15/08/2018--23:16:00	35.69	0	0.364762	-0.265408	-0.930984
130320	15/08/2018--23:17:00	35.7	0	0.364762	-0.265408	-0.916034
130380	15/08/2018--23:18:00	35.71	0	0.364762	-0.265408	-0.930984
130440	15/08/2018--23:19:00	35.71	0	0.380145	-0.250452	-0.930984
130500	15/08/2018--23:20:00	35.72	0	0.364762	-0.265408	-0.916034
130560	15/08/2018--23:21:00	35.73	0	0.364762	-0.250452	-0.916034
130620	15/08/2018--23:22:00	35.73	0	0.364762	-0.265408	-0.930984
130680	15/08/2018--23:23:00	35.74	0	0.364762	-0.265408	-0.916034
130740	15/08/2018--23:24:00	35.74	0	0.364762	-0.250452	-0.930984
130800	15/08/2018--23:25:00	35.74	0	0.364762	-0.250452	-0.916034
130860	15/08/2018--23:26:00	35.75	0	0.364762	-0.265408	-0.930984
130920	15/08/2018--23:27:00	35.74	0	0.364762	-0.265408	-0.916034
130980	15/08/2018--23:28:00	35.76	0	0.364762	-0.265408	-0.930984
131040	15/08/2018--23:29:00	35.74	0	0.364762	-0.265408	-0.930984
131100	15/08/2018--23:30:00	35.76	0	0.380145	-0.250452	-0.930984
131160	15/08/2018--23:31:00	35.75	0	0.364762	-0.265408	-0.916034
131220	15/08/2018--23:32:00	35.77	0	0.380145	-0.265408	-0.916034
131280	15/08/2018--23:33:00	35.76	0	0.380145	-0.250452	-0.916034
131340	15/08/2018--23:34:00	35.77	0	0.380145	-0.250452	-0.916034
131400	15/08/2018--23:35:00	35.77	0	0.364762	-0.265408	-0.916034
131460	15/08/2018--23:36:00	35.75	0	0.364762	-0.265408	-0.930984
131520	15/08/2018--23:37:00	35.77	0	0.380145	-0.265408	-0.916034
131580	15/08/2018--23:38:00	35.77	0	0.380145	-0.265408	-0.916034
131640	15/08/2018--23:39:00	35.77	0	0.380145	-0.265408	-0.916034
131700	15/08/2018--23:40:00	35.75	0	0.364762	-0.265408	-0.916034
131760	15/08/2018--23:41:00	35.76	0	0.364762	-0.265408	-0.930984
131820	15/08/2018--23:42:00	35.75	0	0.364762	-0.265408	-0.916034
131880	15/08/2018--23:43:00	35.77	0	0.364762	-0.265408	-0.916034
131940	15/08/2018--23:44:00	35.75	0	0.380145	-0.265408	-0.930984
132000	15/08/2018--23:45:00	35.77	0	0.364762	-0.265408	-0.916034
132060	15/08/2018--23:46:00	35.76	0	0.364762	-0.265408	-0.916034
132120	15/08/2018--23:47:00	35.78	0	0.364762	-0.265408	-0.916034
132180	15/08/2018--23:48:00	35.76	0	0.364762	-0.265408	-0.916034
132240	15/08/2018--23:49:00	35.78	0	0.364762	-0.265408	-0.916034
132300	15/08/2018--23:50:00	35.77	0	0.380145	-0.265408	-0.916034
132360	15/08/2018--23:51:00	35.75	0	0.380145	-0.265408	-0.901085
132420	15/08/2018--23:52:00	35.77	0	0.380145	-0.265408	-0.916034
132480	15/08/2018--23:53:00	35.76	0	0.380145	-0.265408	-0.916034
132540	15/08/2018--23:54:00	35.75	8	-0.419786	-0.17567	-0.930984
132600	15/08/2018--23:55:00	35.58	0	-0.419786	-0.160714	-0.930984
132660	15/08/2018--23:56:00	35.42	0	-0.419786	-0.160714	-0.930984
132720	15/08/2018--23:57:00	35.19	0	-0.435169	-0.145757	-0.930984
132780	15/08/2018--23:58:00	34.98	0	-0.435169	-0.160714	-0.930984
132840	15/08/2018--23:59:00	34.79	0	-0.435169	-0.145757	-0.930984
132900	16/08/2018--00:00:00	34.62	0	-0.435169	-0.130801	-0.930984
132960	16/08/2018--00:01:00	34.46	0	-0.435169	-0.130801	-0.930984
133020	16/08/2018--00:02:00	34.29	0	-0.435169	-0.130801	-0.930984
133080	16/08/2018--00:03:00	34.16	0	-0.435169	-0.130801	-0.930984
133140	16/08/2018--00:04:00	34.04	0	-0.435169	-0.130801	-0.930984
133200	16/08/2018--00:05:00	33.92	0	-0.435169	-0.130801	-0.930984
133260	16/08/2018--00:06:00	33.83	0	-0.435169	-0.115845	-0.930984
133320	16/08/2018--00:07:00	33.72	0	-0.435169	-0.115845	-0.930984
133380	16/08/2018--00:08:00	33.65	1	-0.435169	-0.130801	-0.930984
133440	16/08/2018--00:09:00	33.58	0	-0.450552	-0.130801	-0.930984
133500	16/08/2018--00:10:00	33.52	1	-0.435169	-0.130801	-0.930984
133560	16/08/2018--00:11:00	33.46	1	-0.435169	-0.115845	-0.930984
133620	16/08/2018--00:12:00	33.39	0	-0.512086	-0.220539	-0.871186
133680	16/08/2018--00:13:00	33.36	0	-0.512086	-0.220539	-0.871186
133740	16/08/2018--00:14:00	33.33	0	-0.512086	-0.220539	-0.871186
133800	16/08/2018--00:15:00	33.29	0	-0.512086	-0.220539	-0.871186
133860	16/08/2018--00:16:00	33.27	0	-0.512086	-0.220539	-0.871186
133920	16/08/2018--00:17:00	33.25	0	-0.512086	-0.220539	-0.871186
133980	16/08/2018--00:18:00	33.22	0	-0.512086	-0.235496	-0.871186
134040	16/08/2018--00:19:00	33.21	0	-0.512086	-0.220539	-0.871186
134100	16/08/2018--00:20:00	33.18	0	-0.512086	-0.220539	-0.871186
134160	16/08/2018--00:21:00	33.17	0	-0.512086	-0.220539	-0.871186
134220	16/08/2018--00:22:00	33.16	0	-0.512086	-0.235496	-0.871186
134280	16/08/2018--00:23:00	33.14	0	-0.512086	-0.220539	-0.871186
134340	16/08/2018--00:24:00	33.12	0	-0.512086	-0.220539	-0.871186
134400	16/08/2018--00:25:00	33.14	0	-0.512086	-0.220539	-0.871186
134460	16/08/2018--00:26:00	33.12	0	-0.512086	-0.220539	-0.871186
134520	16/08/2018--00:27:00	33.13	0	-0.512086	-0.220539	-0.871186
134580	16/08/2018--00:28:00	33.11	0	-0.512086	-0.220539	-0.871186
134640	16/08/2018--00:29:00	33.11	0	-0.512086	-0.220539	-0.871186
134700	16/08/2018--00:30:00	33.09	2	-0.573619	-0.235496	-0.826337
134760	16/08/2018--00:31:00	33.09	0	-0.573619	-0.235496	-0.841286
134820	16/08/2018--00:32:00	33.09	0	-0.573619	-0.235496	-0.826337
134880	16/08/2018--00:33:00	33.09	0	-0.589002	-0.235496	-0.826337
134940	16/08/2018--00:34:00	33.06	0	-0.589002	-0.220539	-0.826337
135000	16/08/2018--00:35:00	33.07	0	-0.589002	-0.235496	-0.826337
135060	16/08/2018--00:36:00	33.06	0	-0.589002	-0.235496	-0.826337
135120	16/08/2018--00:37:00	33.06	0	-0.589002	-0.220539	-0.826337
135180	16/08/2018--00:38:00	33.07	0	-0.589002	-0.235496	-0.826337
135240	16/08/2018--00:39:00	33.06	0	-0.589002	-0.235496	-0.826337
135300	16/08/2018--00:40:00	33.06	0	-0.589002	-0.235496	-0.826337
135360	16/08/2018--00:41:00	33.06	0	-0.589002	-0.235496	-0.826337
135420	16/08/2018--00:42:00	33.08	0	-0.589002	-0.235496	-0.826337
135480	16/08/2018--00:43:00	33.07	0	-0.589002	-0.235496	-0.826337
135540	16/08/2018--00:44:00	33.07	0	-0.589002	-0.235496	-0.826337
135600	16/08/2018--00:45:00	33.09	0	-0.589002	-0.235496	-0.826337
135660	16/08/2018--00:46:00	33.08	0	-0.589002	-0.235496	-0.826337
135720	16/08/2018--00:47:00	33.07	0	-0.589002	-0.235496	-0.826337
135780	16/08/2018--00:48:00	33.1	0	-0.589002	-0.235496	-0.826337
135840	16/08/2018--00:49:00	33.1	0	-0.589002	-0.235496	-0.826337
135900	16/08/2018--00:50:00	33.11	0	-0.619769	-0.145757	-0.811387
135960	16/08/2018--00:51:00	33.12	0	-0.635152	-0.130801	-0.811387
136020	16/08/2018--00:52:00	33.14	0	-0.635152	-0.145757	-0.811387
136080	16/08/2018--00:53:00	33.16	0	-0.635152	-0.130801	-0.811387
136140	16/08/2018--00:54:00	33.17	0	-0.635152	-0.130801	-0.811387
136200	16/08/2018--00:55:00	33.33	18	-0.29672	0.90119	-0.318051
136260	16/08/2018--00:56:00	33.61	0	-0.281336	0.916146	-0.318051
136320	16/08/2018--00:57:00	33.87	0	-0.281336	0.90119	-0.318051
136380	16/08/2018--00:58:00	34.07	0	-0.281336	0.916146	-0.318051
136440	16/08/2018--00:59:00	34.23	0	-0.281336	0.916146	-0.318051
136500	16/08/2018--01:00:00	34.37	0	-0.281336	0.916146	-0.318051
136560	16/08/2018--01:01:00	34.46	0	-0.281336	0.916146	-0.318051
136620	16/08/2018--01:02:00	34.53	3	-0.11212	0.961015	-0.273203
136680	16/08/2018--01:03:00	34.55	0	-0.127503	0.961015	-0.273203
136740	16/08/2018--01:04:00	34.55	0	-0.11212	0.961015	-0.303102
136800	16/08/2018--01:05:00	34.55	0	-0.11212	0.961015	-0.318051
136860	16/08/2018--01:06:00	34.58	2	-0.11212	0.961015	-0.318051
136920	16/08/2018--01:07:00	34.57	1	-0.11212	0.946059	-0.333001
136980	16/08/2018--01:08:00	34.58	0	-0.11212	0.961015	-0.333001
137040	16/08/2018--01:09:00	34.6	0	-0.11212	0.946059	-0.333001
137100	16/08/2018--01:10:00	34.59	1	-0.11212	0.946059	-0.333001
137160	16/08/2018--01:11:00	34.61	1	-0.11212	0.946059	-0.333001
137220	16/08/2018--01:12:00	34.58	0	-0.11212	0.946059	-0.333001
137280	16/08/2018--01:13:00	34.6	17	-0.00443693	0.975972	-0.273203
137340	16/08/2018--01:14:00	34.43	0	-0.00443693	0.975972	-0.288152
137400	16/08/2018--01:15:00	34.26	0	-0.0352035	0.975972	-0.258253
137460	16/08/2018--01:16:00	34.09	0	-0.0352035	0.975972	-0.258253
137520	16/08/2018--01:17:00	33.9	0	-0.0352035	0.975972	-0.258253
137580	16/08/2018--01:18:00	33.78	0	-0.0505868	0.975972	-0.258253
137640	16/08/2018--01:19:00	33.68	0	-0.0352035	0.975972	-0.258253
137700	16/08/2018--01:20:00	33.59	0	-0.0505868	0.975972	-0.243304
137760	16/08/2018--01:21:00	33.5	0	-0.0505868	0.975972	-0.258253
137820	16/08/2018--01:22:00	33.42	0	-0.0505868	0.975972	-0.258253
137880	16/08/2018--01:23:00	33.37	0	-0.0505868	0.975972	-0.258253
137940	16/08/2018--01:24:00	33.31	0	-0.0505868	0.975972	-0.258253
138000	16/08/2018--01:25:00	33.24	0	-0.0352035	0.975972	-0.258253
138060	16/08/2018--01:26:00	33.21	0	-0.0352035	0.975972	-0.273203
138120	16/08/2018--01:27:00	33.16	0	-0.0505868	0.990928	-0.258253
138180	16/08/2018--01:28:00	33.14	0	-0.0352035	0.975972	-0.258253
138240	16/08/2018--01:29:00	33.12	0	-0.0352035	0.975972	-0.273203
138300	16/08/2018--01:30:00	33.1	0	-0.0505868	0.975972	-0.273203
138360	16/08/2018--01:31:00	33.09	0	-0.0505868	0.975972	-0.258253
138420	16/08/2018--01:32:00	33.09	0	-0.0352035	0.975972	-0.273203
138480	16/08/2018--01:33:00	33.06	0	-0.0505868	0.975972	-0.258253
138540	16/08/2018--01:34:00	33.05	30	-0.927435	0.302934	-0.37785
138600	16/08/2018--01:35:00	33.46	0	-0.865901	0.287978	-0.452598
138660	16/08/2018--01:36:00	33.88	0	-0.850518	0.287978	-0.452598
138720	16/08/2018--01:37:00	34.21	0	-0.850518	0.287978	-0.467547
138780	16/08/2018--01:38:00	34.48	0	-0.835135	0.302934	-0.482497
138840	16/08/2018--01:39:00	34.71	0	-0.835135	0.302934	-0.482497
138900	16/08/2018--01:40:00	34.89	0	-0.835135	0.302934	-0.482497
138960	16/08/2018--01:41:00	35.02	0	-0.835135	0.317891	-0.482497
139020	16/08/2018--01:42:00	35.12	0	-0.835135	0.302934	-0.482497
139080	16/08/2018--01:43:00	35.23	0	-0.835135	0.317891	-0.467547
139140	16/08/2018--01:44:00	35.31	0	-0.835135	0.317891	-0.482497
139200	16/08/2018--01:45:00	35.39	0	-0.835135	0.302934	-0.467547
139260	16/08/2018--01:46:00	35.44	0	-0.835135	0.317891	-0.467547
139320	16/08/2018--01:47:00	35.49	0	-0.835135	0.302934	-0.467547
139380	16/08/2018--01:48:00	35.53	0	-0.835135	0.317891	-0.467547
139440	16/08/2018--01:49:00	35.55	0	-0.835135	0.317891	-0.467547
139500	16/08/2018--01:50:00	35.6	0	-0.835135	0.317891	-0.467547
139560	16/08/2018--01:51:00	35.61	0	-0.835135	0.317891	-0.467547
139620	16/08/2018--01:52:00	35.65	0	-0.835135	0.317891	-0.467547
139680	16/08/2018--01:53:00	35.68	0	-0.835135	0.317891	-0.467547
139740	16/08/2018--01:54:00	35.69	0	-0.835135	0.317891	-0.467547
139800	16/08/2018--01:55:00	35.7	0	-0.835135	0.317891	-0.482497
139860	16/08/2018--01:56:00	35.73	0	-0.835135	0.317891	-0.467547
139920	16/08/2018--01:57:00	35.73	0	-0.835135	0.317891	-0.482497
139980	16/08/2018--01:58:00	35.75	0	-0.835135	0.317891	-0.467547
140040	16/08/2018--01:59:00	35.75	0	-0.835135	0.317891	-0.482497
140100	16/08/2018--02:00:00	35.74	0	-0.835135	0.317891	-0.482497
140160	16/08/2018--02:01:00	35.78	0	-0.865901	0.287978	-0.437648
140220	16/08/2018--02:02:00	35.75	0	-0.865901	0.258065	-0.422698
140280	16/08/2018--02:03:00	35.78	0	-0.881285	0.258065	-0.422698
140340	16/08/2018--02:04:00	35.76	0	-0.865901	0.273022	-0.437648
140400	16/08/2018--02:05:00	35.75	0	-0.865901	0.273022	-0.437648
140460	16/08/2018--02:06:00	35.74	0	-0.865901	0.258065	-0.422698
140520	16/08/2018--02:07:00	35.73	0	-0.865901	0.273022	-0.437648
140580	16/08/2018--02:08:00	35.73	0	-0.865901	0.273022	-0.437648
140640	16/08/2018--02:09:00	35.73	0	-0.865901	0.273022	-0.422698
140700	16/08/2018--02:10:00	35.73	0	-0.881285	0.287978	-0.407749
140760	16/08/2018--02:11:00	35.72	0	-0.881285	0.287978	-0.422698
140820	16/08/2018--02:12:00	35.73	0	-0.881285	0.273022	-0.407749
140880	16/08/2018--02:13:00	35.72	0	-0.881285	0.273022	-0.422698
140940	16/08/2018--02:14:00	35.73	0	-0.881285	0.287978	-0.407749
141000	16/08/2018--02:15:00	35.71	0	-0.804368	0.317891	-0.527345
141060	16/08/2018--02:16:00	35.71	0	-0.804368	0.317891	-0.527345
141120	16/08/2018--02:17:00	35.68	0	-0.804368	0.317891	-0.527345
141180	16/08/2018--02:18:00	35.7	0	-0.804368	0.317891	-0.527345
141240	16/08/2018--02:19:00	35.69	0	-0.804368	0.317891	-0.512396
141300	16/08/2018--02:20:00	35.69	0	-0.804368	0.332847	-0.512396
141360	16/08/2018--02:21:00	35.66	0	-0.804368	0.332847	-0.512396
141420	16/08/2018--02:22:00	35.68	0	-0.804368	0.332847	-0.512396
141480	16/08/2018--02:23:00	35.69	0	-0.804368	0.347804	-0.512396
141540	16/08/2018--02:24:00	35.71	0	-0.804368	0.347804	-0.512396
141600	16/08/2018--02:25:00	35.7	0	-0.804368	0.332847	-0.497446
141660	16/08/2018--02:26:00	35.72	0	-0.804368	0.347804	-0.512396
141720	16/08/2018--02:27:00	35.71	2	-0.896668	0.407629	-0.123707
141780	16/08/2018--02:28:00	35.68	0	-0.865901	0.407629	-0.273203
141840	16/08/2018--02:29:00	35.65	0	-0.850518	0.407629	-0.318051
141900	16/08/2018--02:30:00	35.6	0	-0.850518	0.407629	-0.333001
141960	16/08/2018--02:31:00	35.57	0	-0.835135	0.407629	-0.392799
142020	16/08/2018--02:32:00	35.54	0	-0.804368	0.392673	-0.437648
142080	16/08/2018--02:33:00	35.49	0	-0.788985	0.392673	-0.497446
142140	16/08/2018--02:34:00	35.48	0	-0.773602	0.377716	-0.512396
142200	16/08/2018--02:35:00	35.43	0	-0.773602	0.392673	-0.512396
142260	16/08/2018--02:36:00	35.41	0	-0.742835	0.377716	-0.572194
142320	16/08/2018--02:37:00	35.41	0	-0.727452	0.36276	-0.602093
142380	16/08/2018--02:38:00	35.36	0	-0.727452	0.36276	-0.617043
142440	16/08/2018--02:39:00	35.35	0	-0.696685	0.36276	-0.631992
142500	16/08/2018--02:40:00	35.34	0	-0.696685	0.36276	-0.646942
142560	16/08/2018--02:41:00	35.32	0	-0.681302	0.36276	-0.661892
142620	16/08/2018--02:42:00	35.26	0	-0.665919	0.36276	-0.676841
142680	16/08/2018--02:43:00	35.25	0	-0.665919	0.36276	-0.691791
142740	16/08/2018--02:44:00	35.21	0	-0.804368	0.467455	-0.3629
142800	16/08/2018--02:45:00	35.21	0	-0.804368	0.467455	-0.37785
142860	16/08/2018--02:46:00	35.2	0	-0.804368	0.467455	-0.3629
142920	16/08/2018--02:47:00	35.16	0	-0.804368	0.467455	-0.347951
142980	16/08/2018--02:48:00	35.17	1	-0.804368	0.467455	-0.347951
143040	16/08/2018--02:49:00	35.18	2	-0.804368	0.467455	-0.347951
143100	16/08/2018--02:50:00	35.18	1	-0.804368	0.482411	-0.3629
143160	16/08/2018--02:51:00	35.18	0	-0.804368	0.482411	-0.347951
143220	16/08/2018--02:52:00	35.18	1	-0.804368	0.467455	-0.347951
143280	16/08/2018--02:53:00	35.18	1	-0.804368	0.482411	-0.347951
143340	16/08/2018--02:54:00	35.19	1	-0.819751	0.467455	-0.333001
143400	16/08/2018--02:55:00	35.17	1	-0.804368	0.482411	-0.347951
143460	16/08/2018--02:56:00	35.19	1	-0.804368	0.467455	-0.347951
143520	16/08/2018--02:57:00	35.2	2	-0.804368	0.467455	-0.347951
143580	16/08/2018--02:58:00	35.19	1	-0.804368	0.467455	-0.333001
143640	16/08/2018--02:59:00	35.19	1	-0.804368	0.467455	-0.333001
143700	16/08/2018--03:00:00	35.2	1	-0.819751	0.467455	-0.333001
143760	16/08/2018--03:01:00	35.2	0	-0.819751	0.482411	-0.333001
143820	16/08/2018--03:02:00	35.2	0	-0.804368	0.482411	-0.333001
143880	16/08/2018--03:03:00	35.2	0	-0.804368	0.482411	-0.347951
143940	16/08/2018--03:04:00	35.21	0	-0.804368	0.482411	-0.333001
144000	16/08/2018--03:05:00	35.21	0	-0.819751	0.482411	-0.333001
144060	16/08/2018--03:06:00	35.22	0	-0.804368	0.482411	-0.333001
144120	16/08/2018--03:07:00	35.23	0	-0.804368	0.482411	-0.333001
144180	16/08/2018--03:08:00	35.23	0	-0.804368	0.482411	-0.347951
144240	16/08/2018--03:09:00	35.21	0	-0.804368	0.482411	-0.333001
144300	16/08/2018--03:10:00	35.23	0	-0.804368	0.482411	-0.333001
144360	16/08/2018--03:11:00	35.24	0	-0.804368	0.482411	-0.333001
144420	16/08/2018--03:12:00	35.23	0	-0.804368	0.482411	-0.333001
144480	16/08/2018--03:13:00	35.23	0	-0.819751	0.482411	-0.333001
144540	16/08/2018--03:14:00	35.24	0	-0.804368	0.482411	-0.333001
144600	16/08/2018--03:15:00	35.24	0	-0.804368	0.482411	-0.333001
144660	16/08/2018--03:16:00	35.24	0	-0.804368	0.482411	-0.347951
144720	16/08/2018--03:17:00	35.25	0	-0.804368	0.482411	-0.333001
144780	16/08/2018--03:18:00	35.25	0	-0.804368	0.482411	-0.333001
144840	16/08/2018--03:19:00	35.3	0	-0.819751	0.482411	-0.333001
144900	16/08/2018--03:20:00	35.41	2	-0.527469	0.52728	-0.691791
144960	16/08/2018--03:21:00	35.45	0	-0.527469	0.512324	-0.70674
145020	16/08/2018--03:22:00	35.45	7	-0.865901	0.392673	-0.318051
145080	16/08/2018--03:23:00	35.43	0	-0.865901	0.392673	-0.318051
145140	16/08/2018--03:24:00	35.39	0	-0.865901	0.392673	-0.303102
145200	16/08/2018--03:25:00	35.32	0	-0.865901	0.392673	-0.318051
145260	16/08/2018--03:26:00	35.27	0	-0.865901	0.392673	-0.318051
145320	16/08/2018--03:27:00	35.22	0	-0.865901	0.392673	-0.318051
145380	16/08/2018--03:28:00	35.16	0	-0.865901	0.392673	-0.318051
145440	16/08/2018--03:29:00	35.12	0	-0.865901	0.392673	-0.318051
145500	16/08/2018--03:30:00	35.09	0	-0.881285	0.392673	-0.198455
145560	16/08/2018--03:31:00	35.05	0	-0.896668	0.392673	-0.138656
145620	16/08/2018--03:32:00	35.04	0	-0.912051	0.392673	-0.138656
145680	16/08/2018--03:33:00	35.02	0	-0.896668	0.392673	-0.138656
145740	16/08/2018--03:34:00	35.02	0	-0.912051	0.392673	-0.123707
145800	16/08/2018--03:35:00	35.03	0	-0.896668	0.392673	-0.138656
145860	16/08/2018--03:36:00	35.02	0	-0.912051	0.392673	-0.123707
145920	16/08/2018--03:37:00	35.03	0	-0.896668	0.392673	-0.123707
145980	16/08/2018--03:38:00	35.05	0	-0.896668	0.392673	-0.123707
146040	16/08/2018--03:39:00	35.06	0	-0.912051	0.392673	-0.123707
146100	16/08/2018--03:40:00	35.07	0	-0.912051	0.392673	-0.123707
146160	16/08/2018--03:41:00	35.08	0	-0.896668	0.392673	-0.123707
146220	16/08/2018--03:42:00	35.09	0	-0.896668	0.392673	-0.123707
146280	16/08/2018--03:43:00	35.09	0	-0.912051	0.392673	-0.123707
146340	16/08/2018--03:44:00	35.11	0	-0.912051	0.392673	-0.123707
146400	16/08/2018--03:45:00	35.11	1	-0.835135	0.482411	-0.243304
146460	16/08/2018--03:46:00	35.11	0	-0.819751	0.497367	-0.228354
146520	16/08/2018--03:47:00	35.13	0	-0.819751	0.497367	-0.228354
146580	16/08/2018--03:48:00	35.12	0	-0.819751	0.497367	-0.228354
146640	16/08/2018--03:49:00	35.14	0	-0.819751	0.512324	-0.228354
146700	16/08/2018--03:50:00	35.14	0	-0.819751	0.497367	-0.213404
146760	16/08/2018--03:51:00	35.16	0	-0.819751	0.512324	-0.213404
146820	16/08/2018--03:52:00	35.15	0	-0.819751	0.497367	-0.228354
146880	16/08/2018--03:53:00	35.17	0	-0.819751	0.497367	-0.228354
146940	16/08/2018--03:54:00	35.16	0	-0.819751	0.497367	-0.228354
147000	16/08/2018--03:55:00	35.16	4	-0.835135	0.482411	-0.228354
147060	16/08/2018--03:56:00	35.11	0	-0.835135	0.497367	-0.228354
147120	16/08/2018--03:57:00	35.09	0	-0.819751	0.497367	-0.228354
147180	16/08/2018--03:58:00	35.06	0	-0.819751	0.482411	-0.243304
147240	16/08/2018--03:59:00	35.03	0	-0.850518	0.497367	-0.108757
147300	16/08/2018--04:00:00	34.99	0	-0.865901	0.482411	-0.108757
147360	16/08/2018--04:01:00	34.97	1	-0.865901	0.467455	-0.153606
147420	16/08/2018--04:02:00	34.93	0	-0.850518	0.377716	0.294881
147480	16/08/2018--04:03:00	34.9	0	-0.881285	0.407629	0.130436
147540	16/08/2018--04:04:00	34.88	0	-0.881285	0.407629	0.115486
147600	16/08/2018--04:05:00	34.87	0	-0.881285	0.422585	0.115486
147660	16/08/2018--04:06:00	34.87	0	-0.881285	0.422585	0.100537
147720	16/08/2018--04:07:00	34.86	0	-0.881285	0.422585	0.0706376
147780	16/08/2018--04:08:00	34.86	6	-0.850518	0.437542	-0.288152
147840	16/08/2018--04:09:00	34.88	0	-0.865901	0.422585	-0.273203
147900	16/08/2018--04:10:00	34.95	0	-0.865901	0.407629	-0.273203
147960	16/08/2018--04:11:00	35.03	0	-0.865901	0.422585	-0.273203
148020	16/08/2018--04:12:00	35.08	0	-0.865901	0.422585	-0.273203
148080	16/08/2018--04:13:00	35.12	0	-0.865901	0.422585	-0.288152
148140	16/08/2018--04:14:00	35.18	0	-0.865901	0.422585	-0.273203
148200	16/08/2018--04:15:00	35.23	0	-0.865901	0.407629	-0.273203
148260	16/08/2018--04:16:00	35.25	4	-0.435169	0.258065	0.833066
148320	16/08/2018--04:17:00	35.24	0	-0.389019	0.36276	0.833066
148380	16/08/2018--04:18:00	35.21	0	-0.389019	0.36276	0.833066
148440	16/08/2018--04:19:00	35.2	0	-0.389019	0.36276	0.833066
148500	16/08/2018--04:20:00	35.17	0	-0.389019	0.36276	0.833066
148560	16/08/2018--04:21:00	35.14	0	-0.419786	0.437542	0.758318
148620	16/08/2018--04:22:00	35.09	0	-0.435169	0.437542	0.773268
148680	16/08/2018--04:23:00	35.08	0	-0.435169	0.437542	0.773268
148740	16/08/2018--04:24:00	35.08	0	-0.435169	0.422585	0.773268
148800	16/08/2018--04:25:00	35.05	0	-0.419786	0.437542	0.773268
148860	16/08/2018--04:26:00	35.03	0	-0.435169	0.422585	0.773268
148920	16/08/2018--04:27:00	35.03	0	-0.419786	0.437542	0.773268
148980	16/08/2018--04:28:00	35.01	17	-0.973584	0.108501	-0.243304
149040	16/08/2018--04:29:00	34.88	2	-0.958201	-0.0111498	-0.333001
149100	16/08/2018--04:30:00	34.66	0	-0.958201	-0.0261062	-0.333001
149160	16/08/2018--04:31:00	34.44	0	-0.973584	0.0187629	-0.303102
149220	16/08/2018--04:32:00	34.22	0	-0.958201	0.0187629	-0.303102
149280	16/08/2018--04:33:00	34.06	0	-0.973584	0.0337193	-0.318051
149340	16/08/2018--04:34:00	33.9	0	-0.958201	0.0337193	-0.303102
149400	16/08/2018--04:35:00	33.77	0	-0.973584	0.0636321	-0.303102
149460	16/08/2018--04:36:00	33.67	0	-0.958201	0.0636321	-0.303102
149520	16/08/2018--04:37:00	33.58	0	-0.958201	0.0636321	-0.303102
149580	16/08/2018--04:38:00	33.51	0	-0.958201	0.108501	-0.288152
149640	16/08/2018--04:39:00	33.48	0	-0.973584	0.123458	-0.288152
149700	16/08/2018--04:40:00	33.4	0	-0.958201	0.123458	-0.288152
149760	16/08/2018--04:41:00	33.35	1	-0.958201	0.213196	-0.213404
149820	16/08/2018--04:42:00	33.32	0	-0.958201	0.228152	-0.198455
149880	16/08/2018--04:43:00	33.32	0	-0.958201	0.228152	-0.198455
149940	16/08/2018--04:44:00	33.35	0	-0.958201	0.228152	-0.183505
150000	16/08/2018--04:45:00	33.37	0	-0.958201	0.228152	-0.183505
150060	16/08/2018--04:46:00	33.4	0	-0.958201	0.243109	-0.168556
150120	16/08/2018--04:47:00	33.41	0	-0.958201	0.243109	-0.153606
150180	16/08/2018--04:48:00	33.43	0	-0.958201	0.243109	-0.153606
150240	16/08/2018--04:49:00	33.47	4	-0.988968	-0.17567	-0.213404
150300	16/08/2018--04:50:00	33.42	0	-0.958201	-0.235496	-0.303102
150360	16/08/2018--04:51:00	33.36	0	-0.958201	-0.235496	-0.288152
150420	16/08/2018--04:52:00	33.26	0	-0.958201	-0.235496	-0.318051
150480	16/08/2018--04:53:00	33.16	0	-0.973584	-0.205583	-0.273203
150540	16/08/2018--04:54:00	33.09	0	-0.958201	-0.205583	-0.273203
150600	16/08/2018--04:55:00	33.01	0	-0.958201	-0.205583	-0.273203
150660	16/08/2018--04:56:00	32.93	0	-0.973584	-0.205583	-0.258253
150720	16/08/2018--04:57:00	32.89	0	-0.973584	-0.205583	-0.273203
150780	16/08/2018--04:58:00	32.84	0	-0.973584	-0.205583	-0.258253
150840	16/08/2018--04:59:00	32.79	0	-0.973584	-0.205583	-0.258253
150900	16/08/2018--05:00:00	32.78	0	-0.973584	-0.205583	-0.258253
