# Supplementary material for: A randomized cross-over trial investigating differences in 24-h personal air and skin temperatures using wearable sensors between two climatologically contrasting settings
Source: Sci Rep. 2021 Nov 10;11:22020. doi: 10.1038/s41598-021-01180-y (PMC8580978; doi:10.1038/s41598-021-01180-y)
Supplement: Supplementary file 2 — Supplementary Data. [file 41598_2021_1180_MOESM2_ESM.zip › New folder/new/T12_A2new.csv]

Index	Date	Temperature	Activity	X-axis	Y-axis	Z-axis	Marker
65340	14/09/2018--05:00:00	29.75	0	0.00841359	0.0213103	-10.124
65400	14/09/2018--05:01:00	29.75	0	0.00841359	0.0213103	-102.756
65460	14/09/2018--05:02:00	29.75	0	0.00841359	0.0213103	-102.756
65520	14/09/2018--05:03:00	29.75	0	0.00841359	0.0213103	-102.756
65580	14/09/2018--05:04:00	29.75	0	0.00841359	0.0213103	-10.124
65640	14/09/2018--05:05:00	29.76	0	0.00841359	0.0213103	-102.756
65700	14/09/2018--05:06:00	29.76	0	0.00841359	0.0213103	-102.756
65760	14/09/2018--05:07:00	29.74	0	0.00841359	0.0213103	-102.756
65820	14/09/2018--05:08:00	29.74	0	0.00841359	0.0213103	-102.756
65880	14/09/2018--05:09:00	29.75	0	0.00841359	0.0213103	-102.756
65940	14/09/2018--05:10:00	29.75	0	-0.00698957	0.0213103	-102.756
66000	14/09/2018--05:11:00	29.76	0	0.00841359	0.0213103	-102.756
66060	14/09/2018--05:12:00	29.75	0	0.00841359	0.0213103	-102.756
66120	14/09/2018--05:13:00	29.75	0	0.00841359	0.0213103	-102.756
66180	14/09/2018--05:14:00	29.75	0	0.00841359	0.0213103	-102.756
66240	14/09/2018--05:15:00	29.75	0	0.00841359	0.0213103	-10.124
66300	14/09/2018--05:16:00	29.74	0	0.00841359	0.0213103	-102.756
66360	14/09/2018--05:17:00	29.75	0	0.00841359	0.0213103	-102.756
66420	14/09/2018--05:18:00	29.75	0	0.00841359	0.0213103	-102.756
66480	14/09/2018--05:19:00	29.75	0	0.00841359	0.0213103	-10.124
66540	14/09/2018--05:20:00	29.74	0	0.00841359	0.0213103	-102.756
66600	14/09/2018--05:21:00	29.76	0	0.00841359	0.0213103	-102.756
66660	14/09/2018--05:22:00	29.74	0	0.00841359	0.0213103	-10.124
66720	14/09/2018--05:23:00	29.75	0	0.00841359	0.0213103	-102.756
66780	14/09/2018--05:24:00	29.76	0	0.00841359	0.0213103	-102.756
66840	14/09/2018--05:25:00	29.75	0	0.00841359	0.0213103	-102.756
66900	14/09/2018--05:26:00	29.77	0	0.00841359	0.0213103	-10.124
66960	14/09/2018--05:27:00	29.75	0	0.00841359	0.0213103	-102.756
67020	14/09/2018--05:28:00	29.75	0	0.00841359	0.0213103	-102.756
67080	14/09/2018--05:29:00	29.77	0	0.00841359	0.0213103	-102.756
67140	14/09/2018--05:30:00	29.75	0	0.00841359	0.0213103	-102.756
67200	14/09/2018--05:31:00	29.75	0	0.00841359	0.0213103	-102.756
67260	14/09/2018--05:32:00	29.76	0	0.00841359	0.0213103	-102.756
67320	14/09/2018--05:33:00	29.75	0	0.00841359	0.0213103	-102.756
67380	14/09/2018--05:34:00	29.75	0	0.00841359	0.0213103	-102.756
67440	14/09/2018--05:35:00	29.77	0	0.00841359	0.0213103	-102.756
67500	14/09/2018--05:36:00	29.75	0	0.00841359	0.0213103	-10.124
67560	14/09/2018--05:37:00	29.74	0	0.00841359	0.0213103	-10.124
67620	14/09/2018--05:38:00	29.75	0	0.00841359	0.0213103	-102.756
67680	14/09/2018--05:39:00	29.74	0	0.00841359	0.0213103	-102.756
67740	14/09/2018--05:40:00	29.75	0	0.00841359	0.0213103	-102.756
67800	14/09/2018--05:41:00	29.73	0	0.00841359	0.0213103	-102.756
67860	14/09/2018--05:42:00	29.74	0	0.00841359	0.0213103	-10.124
67920	14/09/2018--05:43:00	29.75	0	0.00841359	0.0213103	-102.756
67980	14/09/2018--05:44:00	29.74	0	0.00841359	0.0213103	-102.756
68040	14/09/2018--05:45:00	29.73	0	0.00841359	0.0213103	-102.756
68100	14/09/2018--05:46:00	29.74	0	0.00841359	0.0213103	-102.756
68160	14/09/2018--05:47:00	29.74	0	0.00841359	0.0213103	-102.756
68220	14/09/2018--05:48:00	29.74	0	0.00841359	0.0213103	-102.756
68280	14/09/2018--05:49:00	29.75	0	0.00841359	0.0213103	-102.756
68340	14/09/2018--05:50:00	29.73	0	0.00841359	0.0213103	-102.756
68400	14/09/2018--05:51:00	29.74	0	0.00841359	0.0213103	-102.756
68460	14/09/2018--05:52:00	29.73	0	0.00841359	0.0213103	-102.756
68520	14/09/2018--05:53:00	29.73	0	0.00841359	0.0213103	-102.756
68580	14/09/2018--05:54:00	29.73	0	0.00841359	0.0213103	-102.756
68640	14/09/2018--05:55:00	29.75	0	0.00841359	0.0213103	-102.756
68700	14/09/2018--05:56:00	29.75	0	0.00841359	0.0213103	-102.756
68760	14/09/2018--05:57:00	29.75	0	0.00841359	0.0213103	-102.756
68820	14/09/2018--05:58:00	29.74	0	0.00841359	0.0213103	-102.756
68880	14/09/2018--05:59:00	29.73	0	0.00841359	0.0213103	-10.124
68940	14/09/2018--06:00:00	29.73	0	0.00841359	0.0213103	-102.756
69000	14/09/2018--06:01:00	29.73	0	0.00841359	0.0213103	-102.756
69060	14/09/2018--06:02:00	29.73	0	0.00841359	0.0213103	-102.756
69120	14/09/2018--06:03:00	29.74	0	0.00841359	0.0213103	-102.756
69180	14/09/2018--06:04:00	29.74	0	0.00841359	0.0213103	-102.756
69240	14/09/2018--06:05:00	29.73	0	0.00841359	0.0213103	-102.756
69300	14/09/2018--06:06:00	29.72	0	0.00841359	0.0213103	-10.124
69360	14/09/2018--06:07:00	29.73	0	0.00841359	0.0213103	-102.756
69420	14/09/2018--06:08:00	29.75	0	-0.00698957	0.0213103	-102.756
69480	14/09/2018--06:09:00	29.74	0	0.00841359	0.0213103	-102.756
69540	14/09/2018--06:10:00	29.73	0	0.00841359	0.0213103	-102.756
69600	14/09/2018--06:11:00	29.72	0	0.00841359	0.0213103	-102.756
69660	14/09/2018--06:12:00	29.71	0	-0.00698957	0.0213103	-10.124
69720	14/09/2018--06:13:00	29.73	0	0.00841359	0.0213103	-102.756
69780	14/09/2018--06:14:00	29.73	0	0.00841359	0.0213103	-102.756
69840	14/09/2018--06:15:00	29.73	0	0.00841359	0.0213103	-102.756
69900	14/09/2018--06:16:00	29.73	0	0.00841359	0.0213103	-102.756
69960	14/09/2018--06:17:00	29.73	0	0.00841359	0.0213103	-10.124
70020	14/09/2018--06:18:00	29.73	0	0.00841359	0.0213103	-102.756
70080	14/09/2018--06:19:00	29.73	0	0.00841359	0.0213103	-10.124
70140	14/09/2018--06:20:00	29.74	0	0.00841359	0.0213103	-102.756
70200	14/09/2018--06:21:00	29.73	0	0.00841359	0.0213103	-102.756
70260	14/09/2018--06:22:00	29.74	0	0.00841359	0.0213103	-10.124
70320	14/09/2018--06:23:00	29.74	0	0.00841359	0.0213103	-10.124
70380	14/09/2018--06:24:00	29.72	0	0.00841359	0.0213103	-102.756
70440	14/09/2018--06:25:00	29.7	0	0.00841359	0.0213103	-102.756
70500	14/09/2018--06:26:00	29.73	0	0.00841359	0.0213103	-102.756
70560	14/09/2018--06:27:00	29.72	0	0.00841359	0.0213103	-102.756
70620	14/09/2018--06:28:00	29.73	0	0.00841359	0.0213103	-102.756
70680	14/09/2018--06:29:00	29.71	0	0.00841359	0.0213103	-102.756
70740	14/09/2018--06:30:00	29.73	0	0.00841359	0.0213103	-102.756
70800	14/09/2018--06:31:00	29.73	0	0.00841359	0.0213103	-102.756
70860	14/09/2018--06:32:00	29.72	0	0.00841359	0.0213103	-102.756
70920	14/09/2018--06:33:00	29.71	0	0.00841359	0.0213103	-102.756
70980	14/09/2018--06:34:00	29.72	0	0.00841359	0.0213103	-102.756
71040	14/09/2018--06:35:00	29.71	0	0.00841359	0.0213103	-102.756
71100	14/09/2018--06:36:00	29.72	0	0.00841359	0.0213103	-102.756
71160	14/09/2018--06:37:00	29.73	0	0.00841359	0.0213103	-10.124
71220	14/09/2018--06:38:00	29.73	0	0.00841359	0.0213103	-102.756
71280	14/09/2018--06:39:00	29.73	0	0.00841359	0.0213103	-102.756
71340	14/09/2018--06:40:00	29.72	0	0.00841359	0.0213103	-102.756
71400	14/09/2018--06:41:00	29.73	0	0.00841359	0.0213103	-10.124
71460	14/09/2018--06:42:00	29.74	0	0.00841359	0.0213103	-102.756
71520	14/09/2018--06:43:00	29.74	0	0.00841359	0.0213103	-102.756
71580	14/09/2018--06:44:00	29.72	0	0.00841359	0.0213103	-102.756
71640	14/09/2018--06:45:00	29.74	0	0.00841359	0.0213103	-102.756
71700	14/09/2018--06:46:00	29.73	0	0.00841359	0.0213103	-10.124
71760	14/09/2018--06:47:00	29.73	0	0.00841359	0.0213103	-102.756
71820	14/09/2018--06:48:00	29.74	0	0.00841359	0.0213103	-102.756
71880	14/09/2018--06:49:00	29.75	0	0.00841359	0.0213103	-102.756
71940	14/09/2018--06:50:00	29.9	311	0.9172	0.170198	0.063933
72000	14/09/2018--06:51:00	30.42	104	0.886393	-0.306243	0.20037
72060	14/09/2018--06:52:00	30.92	10	0.948006	0.0213103	0.291328
72120	14/09/2018--06:53:00	31.27	242	0.932603	0.0213103	0.0487733
72180	14/09/2018--06:54:00	31.22	622	0.9172	-0.112689	0.488404
72240	14/09/2018--06:55:00	31.07	656	-0.345859	-0.901795	0.261009
72300	14/09/2018--06:56:00	31.22	431	-0.392068	-0.931573	-0.0421848
72360	14/09/2018--06:57:00	31.23	255	-0.83876	-0.58913	0.0942524
72420	14/09/2018--06:58:00	31.21	198	-0.900373	-0.425354	-0.148303
72480	14/09/2018--06:59:00	31.27	152	-0.499891	-0.782685	0.382286
72540	14/09/2018--07:00:00	31.48	208	-0.884969	-0.529575	0.124572
72600	14/09/2018--07:01:00	31.71	331	-0.946582	-0.276466	0.154891
72660	14/09/2018--07:02:00	31.86	377	-0.992791	-0.157355	0.154891
72720	14/09/2018--07:03:00	31.91	1	-0.992791	-0.00846726	0.139731
72780	14/09/2018--07:04:00	31.91	24	-0.992791	-0.157355	-0.193782
72840	14/09/2018--07:05:00	31.86	119	-100.819	0.0510879	-0.0421848
72900	14/09/2018--07:06:00	31.61	142	-0.992791	0.0510879	-0.0573445
72960	14/09/2018--07:07:00	31.7	72	-0.977388	0.140421	0.20037
73020	14/09/2018--07:08:00	31.81	1	-0.977388	0.0808655	0.170051
73080	14/09/2018--07:09:00	31.82	52	-10.544	-0.0233561	0.0790927
73140	14/09/2018--07:10:00	31.74	107	-0.992791	-0.0978001	0.20037
73200	14/09/2018--07:11:00	31.61	404	-0.977388	0.0808655	0.18521
73260	14/09/2018--07:12:00	31.63	51	-0.992791	0.185087	-0.0421848
73320	14/09/2018--07:13:00	31.43	491	-0.977388	0.15531	0.18521
73380	14/09/2018--07:14:00	31.38	43	-0.992791	0.229754	0.170051
73440	14/09/2018--07:15:00	31.35	263	-0.669325	0.0659767	0.018454
73500	14/09/2018--07:16:00	31.23	317	-0.992791	0.185087	0.00329428
73560	14/09/2018--07:17:00	31.29	53	-0.915776	0.140421	0.503564
73620	14/09/2018--07:18:00	31.36	236	-0.946582	0.214865	0.139731
73680	14/09/2018--07:19:00	31.37	184	-108.521	0.229754	0.20037
73740	14/09/2018--07:20:00	31.05	383	-106.981	0.15531	0.00329428
73800	14/09/2018--07:21:00	30.3	377	-1.039	0.0808655	0.0487733
73860	14/09/2018--07:22:00	29.7	213	-100.819	-0.0382449	0.0336136
73920	14/09/2018--07:23:00	29.74	182	-0.915776	0.214865	0.109412
73980	14/09/2018--07:24:00	29.44	788	-0.992791	-0.0382449	0.109412
74040	14/09/2018--07:25:00	29.04	411	-100.819	-0.0382449	0.124572
74100	14/09/2018--07:26:00	29.05	310	-0.915776	0.00642154	0.23069
74160	14/09/2018--07:27:00	28.72	825	-0.931179	0.0957543	-0.0118654
74220	14/09/2018--07:28:00	27.91	855	-100.819	0.0213103	0.124572
74280	14/09/2018--07:29:00	27.82	14	-0.992791	-0.0680225	0.18521
74340	14/09/2018--07:30:00	27.75	775	-0.977388	-0.00846726	0.00329428
74400	14/09/2018--07:31:00	27.66	1033	-0.869566	0.467974	0.624841
74460	14/09/2018--07:32:00	27.88	456	-0.83876	0.229754	0.18521
74520	14/09/2018--07:33:00	27.93	415	-0.700132	0.64664	0.23069
74580	14/09/2018--07:34:00	27.74	594	-117.763	0.423308	0.397446
74640	14/09/2018--07:35:00	27.5	1089	-10.544	0.229754	0.0336136
74700	14/09/2018--07:36:00	27.35	826	-0.931179	0.170198	0.018454
74760	14/09/2018--07:37:00	27.67	62	-0.977388	0.229754	0.124572
74820	14/09/2018--07:38:00	27.97	329	-0.777147	0.0957543	-0.0270251
74880	14/09/2018--07:39:00	28	565	-0.761744	-0.0978001	0.00329428
74940	14/09/2018--07:40:00	27.8	934	-0.777147	0.125532	0.00329428
75000	14/09/2018--07:41:00	27.83	204	-0.992791	0.0808655	0.109412
75060	14/09/2018--07:42:00	27.93	92	-0.992791	0.0510879	0.170051
75120	14/09/2018--07:43:00	27.84	93	-0.992791	-0.0531337	0.00329428
75180	14/09/2018--07:44:00	27.66	369	-0.83876	-0.0233561	0.018454
75240	14/09/2018--07:45:00	27.48	556	-0.854163	-0.00846726	-0.0421848
75300	14/09/2018--07:46:00	27.13	649	-0.977388	0.214865	0.018454
75360	14/09/2018--07:47:00	26.8	719	-10.544	0.0808655	0.109412
75420	14/09/2018--07:48:00	26.6	566	-106.981	0.0213103	0.018454
75480	14/09/2018--07:49:00	26.41	839	-10.236	-0.00846726	-0.0421848
75540	14/09/2018--07:50:00	26.16	1143	-1.039	-0.0233561	-0.0118654
75600	14/09/2018--07:51:00	25.87	919	-0.977388	-0.0233561	0.0336136
75660	14/09/2018--07:52:00	25.7	625	-136.247	0.125532	0.0336136
75720	14/09/2018--07:53:00	25.66	783	-1.039	0.0808655	0.0487733
75780	14/09/2018--07:54:00	25.77	751	-0.499891	-0.00846726	-0.0118654
75840	14/09/2018--07:55:00	25.63	868	-111.602	0.333975	0.579362
75900	14/09/2018--07:56:00	25.25	871	-116.223	-0.0233561	0.0942524
75960	14/09/2018--07:57:00	25.04	879	-10.236	0.00642154	-0.0573445
76020	14/09/2018--07:58:00	25.12	707	-139.327	0.140421	-0.0118654
76080	14/09/2018--07:59:00	25.19	803	-0.946582	0.0510879	0.018454
76140	14/09/2018--08:00:00	25.15	584	-0.900373	0.214865	0.018454
76200	14/09/2018--08:01:00	25.12	1169	-0.915776	-0.0233561	0.00329428
76260	14/09/2018--08:02:00	25.21	1113	-100.819	0.0659767	0.170051
76320	14/09/2018--08:03:00	25.39	1218	-0.946582	0.15531	0.124572
76380	14/09/2018--08:04:00	25.62	987	-119.303	0.0808655	-0.0421848
76440	14/09/2018--08:05:00	25.93	941	-0.746341	0.199976	0.988674
76500	14/09/2018--08:06:00	26.27	1018	-0.931179	0.00642154	0.0487733
76560	14/09/2018--08:07:00	26.32	1034	-108.521	0.0361991	-0.0118654
76620	14/09/2018--08:08:00	26.24	843	-0.977388	-0.0978001	0.0790927
76680	14/09/2018--08:09:00	26.21	906	-120.844	0.140421	0.0336136
76740	14/09/2018--08:10:00	26.19	543	-100.819	-0.0233561	0.124572
76800	14/09/2018--08:11:00	26.52	869	-130.085	-0.127578	0.0790927
76860	14/09/2018--08:12:00	26.83	929	-100.819	-0.0233561	-0.0118654
76920	14/09/2018--08:13:00	26.57	516	-113.142	0.140421	0.063933
76980	14/09/2018--08:14:00	26.34	778	-0.823357	0.229754	0.20037
77040	14/09/2018--08:15:00	26.14	564	-100.819	0.0361991	0.00329428
77100	14/09/2018--08:16:00	26.15	479	-0.977388	-0.0382449	0.018454
77160	14/09/2018--08:17:00	26.25	529	-10.236	-0.157355	0.0487733
77220	14/09/2018--08:18:00	26.43	649	-0.992791	0.0510879	0.063933
77280	14/09/2018--08:19:00	26.75	242	-106.981	-0.0680225	0.00329428
77340	14/09/2018--08:20:00	27.15	453	-0.992791	0.0659767	0.109412
77400	14/09/2018--08:21:00	27.52	19	-100.819	-0.0978001	0.063933
77460	14/09/2018--08:22:00	27.91	20	-100.819	0.0659767	0.124572
77520	14/09/2018--08:23:00	28.23	304	-0.561503	-0.0382449	-0.0118654
77580	14/09/2018--08:24:00	28.35	732	-1.039	0.0659767	0.018454
77640	14/09/2018--08:25:00	28.52	712	-160.892	0.0510879	0.109412
77700	14/09/2018--08:26:00	28.48	375	-0.992791	0.0957543	0.18521
77760	14/09/2018--08:27:00	28.58	0	-0.992791	-0.00846726	0.18521
77820	14/09/2018--08:28:00	28.71	0	-0.992791	-0.0531337	0.124572
77880	14/09/2018--08:29:00	28.83	0	-0.977388	0.170198	0.170051
77940	14/09/2018--08:30:00	28.98	1	-0.884969	0.0213103	0.473244
78000	14/09/2018--08:31:00	29.23	15	-0.854163	0.0510879	0.518724
78060	14/09/2018--08:32:00	29.54	0	-0.915776	0.0213103	0.412606
78120	14/09/2018--08:33:00	29.99	1	-0.931179	0.0510879	0.397446
78180	14/09/2018--08:34:00	30.32	0	-0.915776	0.110643	0.382286
78240	14/09/2018--08:35:00	30.49	0	-0.915776	0.110643	0.397446
78300	14/09/2018--08:36:00	30.66	0	-0.915776	0.125532	0.397446
78360	14/09/2018--08:37:00	30.79	0	-0.900373	0.170198	0.382286
78420	14/09/2018--08:38:00	30.92	0	-0.900373	0.214865	0.367127
78480	14/09/2018--08:39:00	31.01	0	-0.915776	0.170198	0.367127
78540	14/09/2018--08:40:00	31.1	2	-0.915776	0.0957543	0.367127
78600	14/09/2018--08:41:00	31.15	1	-0.915776	0.199976	0.351967
78660	14/09/2018--08:42:00	31.23	0	-0.915776	0.199976	0.336807
78720	14/09/2018--08:43:00	31.29	6	-0.915776	0.140421	0.382286
78780	14/09/2018--08:44:00	31.37	0	-0.915776	0.15531	0.382286
78840	14/09/2018--08:45:00	31.45	0	-0.900373	0.170198	0.397446
78900	14/09/2018--08:46:00	31.51	0	-0.900373	0.140421	0.412606
78960	14/09/2018--08:47:00	31.58	0	-0.915776	0.110643	0.382286
79020	14/09/2018--08:48:00	31.66	0	-0.900373	0.125532	0.382286
79080	14/09/2018--08:49:00	31.73	0	-0.915776	0.140421	0.382286
79140	14/09/2018--08:50:00	31.77	0	-0.931179	0.0659767	0.351967
79200	14/09/2018--08:51:00	31.83	0	-0.931179	0.0361991	0.367127
79260	14/09/2018--08:52:00	31.9	3	-0.915776	-0.0382449	0.397446
79320	14/09/2018--08:53:00	31.94	1	-0.915776	0.0361991	0.412606
79380	14/09/2018--08:54:00	31.93	0	-0.900373	0.0957543	0.427765
79440	14/09/2018--08:55:00	31.95	0	-0.915776	0.15531	0.351967
79500	14/09/2018--08:56:00	31.94	0	-0.915776	0.110643	0.382286
79560	14/09/2018--08:57:00	31.96	0	-0.931179	0.0957543	0.382286
79620	14/09/2018--08:58:00	32	0	-0.931179	0.110643	0.367127
79680	14/09/2018--08:59:00	32.01	0	-0.900373	0.199976	0.367127
79740	14/09/2018--09:00:00	32.05	1	-0.915776	0.125532	0.397446
79800	14/09/2018--09:01:00	32.11	0	-0.946582	0.289309	-0.193782
79860	14/09/2018--09:02:00	32.24	0	-0.992791	0.170198	-0.163462
79920	14/09/2018--09:03:00	32.29	0	-0.915776	0.125532	0.397446
79980	14/09/2018--09:04:00	32.31	0	-0.915776	0.125532	0.397446
80040	14/09/2018--09:05:00	32.38	0	-0.900373	0.125532	0.397446
80100	14/09/2018--09:06:00	32.41	0	-0.915776	0.125532	0.397446
80160	14/09/2018--09:07:00	32.5	0	-0.900373	0.140421	0.397446
80220	14/09/2018--09:08:00	32.48	3	-0.915776	0.0957543	0.336807
80280	14/09/2018--09:09:00	32.47	24	-100.819	-0.0531337	0.109412
80340	14/09/2018--09:10:00	32.3	10	-0.977388	0.0213103	0.245849
80400	14/09/2018--09:11:00	32.04	1	-100.819	-0.0978001	0.21553
80460	14/09/2018--09:12:00	31.9	0	-100.819	0.00642154	0.0942524
80520	14/09/2018--09:13:00	31.7	28	-0.961985	0.0957543	0.154891
80580	14/09/2018--09:14:00	31.59	3	-0.977388	-0.172244	0.20037
80640	14/09/2018--09:15:00	31.42	99	-0.915776	-0.0978001	0.170051
80700	14/09/2018--09:16:00	31.03	775	-0.946582	0.0808655	0.00329428
80760	14/09/2018--09:17:00	30.65	971	-0.746341	0.0213103	0.397446
80820	14/09/2018--09:18:00	30.3	1017	-110.061	0.125532	0.00329428
80880	14/09/2018--09:19:00	29.96	945	-0.684728	0.185087	-0.0118654
80940	14/09/2018--09:20:00	29.61	821	-0.977388	0.259531	0.0336136
81000	14/09/2018--09:21:00	29.36	1063	-0.977388	0.319086	0.533883
81060	14/09/2018--09:22:00	30.28	1123	-0.977388	0.110643	0.018454
81120	14/09/2018--09:23:00	31.27	1100	-116.223	0.214865	0.109412
81180	14/09/2018--09:24:00	31.21	453	-100.819	0.110643	0.0790927
81240	14/09/2018--09:25:00	31.26	90	-0.992791	0.199976	-0.0573445
81300	14/09/2018--09:26:00	31.09	0	-0.777147	0.229754	-0.618253
81360	14/09/2018--09:27:00	30.83	0	-0.715535	0.27442	-0.663732
81420	14/09/2018--09:28:00	30.63	0	-0.79255	0.229754	-0.603093
81480	14/09/2018--09:29:00	30.47	0	-0.746341	0.199976	-0.678892
81540	14/09/2018--09:30:00	30.52	0	-0.961985	0.185087	-0.299899
81600	14/09/2018--09:31:00	30.46	0	-0.931179	0.199976	-0.345378
81660	14/09/2018--09:32:00	30.35	0	-0.854163	0.214865	-0.496975
81720	14/09/2018--09:33:00	30.35	35	-0.931179	0.140421	0.321648
81780	14/09/2018--09:34:00	30.47	0	-0.961985	0.0361991	0.291328
81840	14/09/2018--09:35:00	30.63	1	-0.946582	-0.0531337	0.336807
81900	14/09/2018--09:36:00	30.73	5	-0.946582	-0.0233561	0.367127
81960	14/09/2018--09:37:00	30.82	3	-0.931179	0.140421	0.351967
82020	14/09/2018--09:38:00	30.93	0	-0.931179	0.110643	0.351967
82080	14/09/2018--09:39:00	31.02	0	-0.946582	0.0808655	0.336807
82140	14/09/2018--09:40:00	31.03	52	-0.777147	0.0659767	-0.663732
82200	14/09/2018--09:41:00	31.01	0	-0.992791	0.140421	0.139731
82260	14/09/2018--09:42:00	31.02	0	-100.819	0.0659767	-0.117983
82320	14/09/2018--09:43:00	31.03	0	-0.946582	0.0808655	-0.315059
82380	14/09/2018--09:44:00	31.05	0	-0.992791	0.0361991	-0.163462
82440	14/09/2018--09:45:00	31.08	0	-100.819	0.0510879	0.00329428
82500	14/09/2018--09:46:00	31.15	0	-0.977388	0.0361991	-0.299899
82560	14/09/2018--09:47:00	31.18	0	-0.961985	0.0808655	-0.330219
82620	14/09/2018--09:48:00	31.18	1	-0.961985	0.0957543	-0.315059
82680	14/09/2018--09:49:00	31.29	21	-0.869566	-0.0829113	0.473244
82740	14/09/2018--09:50:00	31.48	1	-0.946582	0.0510879	0.336807
82800	14/09/2018--09:51:00	31.65	0	-0.946582	0.0510879	0.291328
82860	14/09/2018--09:52:00	31.76	0	-0.946582	0.0659767	0.306488
82920	14/09/2018--09:53:00	31.83	0	-0.977388	-0.0382449	0.18521
82980	14/09/2018--09:54:00	31.88	0	-0.992791	-0.0233561	0.170051
83040	14/09/2018--09:55:00	31.97	0	-0.869566	0.170198	0.458085
83100	14/09/2018--09:56:00	32.14	3	-0.869566	0.15531	0.442925
83160	14/09/2018--09:57:00	32.27	0	-0.900373	0.0808655	0.427765
83220	14/09/2018--09:58:00	32.36	1	-0.869566	0.0957543	0.473244
83280	14/09/2018--09:59:00	32.42	0	-0.869566	0.0808655	0.488404
83340	14/09/2018--10:00:00	32.5	7	-0.869566	0.140421	0.473244
83400	14/09/2018--10:01:00	32.55	3	-0.900373	0.0957543	0.442925
83460	14/09/2018--10:02:00	32.62	0	-0.884969	0.0957543	0.427765
83520	14/09/2018--10:03:00	32.63	4	-0.869566	0.0808655	0.488404
83580	14/09/2018--10:04:00	32.64	2	-0.977388	-0.112689	0.23069
83640	14/09/2018--10:05:00	32.62	246	-0.777147	0.0808655	0.00329428
83700	14/09/2018--10:06:00	32.21	218	-0.992791	0.15531	0.0336136
83760	14/09/2018--10:07:00	31.77	214	-0.977388	0.110643	0.170051
83820	14/09/2018--10:08:00	31.46	0	-0.992791	0.0510879	0.124572
83880	14/09/2018--10:09:00	31.35	0	-0.992791	0.0510879	0.139731
83940	14/09/2018--10:10:00	31.31	0	-0.992791	0.0510879	0.109412
84000	14/09/2018--10:11:00	31.28	3	-0.992791	0.140421	0.063933
84060	14/09/2018--10:12:00	31.18	3	-100.819	-0.0531337	-0.117983
84120	14/09/2018--10:13:00	31.23	38	-100.819	-0.0680225	0.0336136
84180	14/09/2018--10:14:00	31.22	13	-100.819	-0.127578	0.018454
84240	14/09/2018--10:15:00	31.13	12	-0.946582	-0.0978001	-0.345378
84300	14/09/2018--10:16:00	31.03	1	-0.931179	0.110643	0.336807
84360	14/09/2018--10:17:00	31.01	0	-0.946582	0.0957543	0.321648
84420	14/09/2018--10:18:00	31.05	0	-0.915776	0.244642	0.291328
84480	14/09/2018--10:19:00	31.13	15	-0.992791	-0.0233561	0.0790927
84540	14/09/2018--10:20:00	31.07	84	-120.844	0.110643	0.170051
84600	14/09/2018--10:21:00	30.93	392	-100.819	0.0808655	0.018454
84660	14/09/2018--10:22:00	30.8	45	-0.961985	0.185087	0.018454
84720	14/09/2018--10:23:00	30.78	351	-10.544	-0.0382449	0.00329428
84780	14/09/2018--10:24:00	30.64	215	-0.915776	0.214865	0.0942524
84840	14/09/2018--10:25:00	30.63	743	-100.819	-0.0680225	0.0790927
84900	14/09/2018--10:26:00	30.91	1148	-1.039	-0.0382449	0.00329428
84960	14/09/2018--10:27:00	31.17	1183	-0.5461	0.0808655	0.063933
85020	14/09/2018--10:28:00	31.64	1293	-0.823357	-0.0382449	0.00329428
85080	14/09/2018--10:29:00	31.37	1044	-134.706	0.0361991	0.00329428
85140	14/09/2018--10:30:00	31.4	1086	-0.777147	0.00642154	0.0487733
85200	14/09/2018--10:31:00	31.61	1033	-0.900373	0.110643	-0.0118654
85260	14/09/2018--10:32:00	31.51	541	-0.961985	0.199976	0.018454
85320	14/09/2018--10:33:00	30.84	50	-100.819	0.00642154	-0.117983
85380	14/09/2018--10:34:00	30.25	10	-0.992791	0.0659767	-0.0725041
85440	14/09/2018--10:35:00	29.97	0	-10.236	0.110643	-0.0573445
85500	14/09/2018--10:36:00	29.74	2	-1.039	0.0808655	0.00329428
85560	14/09/2018--10:37:00	29.54	6	-0.977388	0.185087	-0.208941
85620	14/09/2018--10:38:00	29.56	3	-0.977388	0.170198	-0.193782
85680	14/09/2018--10:39:00	29.71	474	-10.236	-0.112689	0.0336136
85740	14/09/2018--10:40:00	29.66	562	-0.977388	-0.0680225	0.23069
85800	14/09/2018--10:41:00	29.71	253	-0.961985	0.140421	0.18521
85860	14/09/2018--10:42:00	29.85	184	-110.061	0.185087	0.124572
85920	14/09/2018--10:43:00	29.97	156	-0.592309	0.0510879	0.0790927
85980	14/09/2018--10:44:00	30.09	71	-0.977388	-0.00846726	0.109412
86040	14/09/2018--10:45:00	30.2	136	-10.236	0.0361991	0.0942524
86100	14/09/2018--10:46:00	30.24	117	-0.992791	0.185087	0.276169
86160	14/09/2018--10:47:00	30.35	130	-0.992791	0.110643	0.109412
86220	14/09/2018--10:48:00	30.4	72	-100.819	0.0213103	0.139731
86280	14/09/2018--10:49:00	30.4	139	-111.602	-0.00846726	0.154891
86340	14/09/2018--10:50:00	30.44	81	-0.992791	0.0957543	0.154891
86400	14/09/2018--10:51:00	30.45	128	-0.992791	0.00642154	0.170051
86460	14/09/2018--10:52:00	30.41	251	-106.981	0.110643	0.018454
86520	14/09/2018--10:53:00	30.25	279	-100.819	-0.0829113	0.21553
86580	14/09/2018--10:54:00	30.23	153	-100.819	-0.0233561	0.124572
86640	14/09/2018--10:55:00	30.26	46	-0.977388	0.0957543	0.21553
86700	14/09/2018--10:56:00	30.28	112	-0.992791	-0.0531337	0.170051
86760	14/09/2018--10:57:00	30.13	90	-10.544	0.0213103	0.0336136
86820	14/09/2018--10:58:00	30.09	81	-100.819	0.199976	0.0942524
86880	14/09/2018--10:59:00	30.2	140	-111.602	0.00642154	0.170051
86940	14/09/2018--11:00:00	30.15	81	-0.977388	-0.0531337	0.0790927
87000	14/09/2018--11:01:00	30.01	90	-0.992791	-0.157355	0.018454
87060	14/09/2018--11:02:00	29.93	42	-1.039	0.0808655	0.063933
87120	14/09/2018--11:03:00	29.91	77	-0.946582	-0.0829113	0.170051
87180	14/09/2018--11:04:00	29.84	131	-100.819	-0.0531337	0.170051
87240	14/09/2018--11:05:00	29.78	56	-0.992791	0.170198	0.20037
87300	14/09/2018--11:06:00	29.69	59	-0.961985	0.0659767	0.276169
87360	14/09/2018--11:07:00	29.63	120	-0.992791	-0.112689	0.0790927
87420	14/09/2018--11:08:00	29.55	103	-1.039	0.0510879	0.0487733
87480	14/09/2018--11:09:00	29.55	40	-0.961985	0.125532	0.276169
87540	14/09/2018--11:10:00	29.54	130	-0.977388	-0.0531337	0.20037
87600	14/09/2018--11:11:00	29.48	120	-0.992791	0.0659767	0.170051
87660	14/09/2018--11:12:00	29.35	81	-0.992791	-0.246688	0.170051
87720	14/09/2018--11:13:00	29.38	90	-10.544	-0.0531337	0.0942524
87780	14/09/2018--11:14:00	29.37	112	-0.992791	-0.0382449	0.276169
87840	14/09/2018--11:15:00	29.28	182	-10.544	0.0213103	0.23069
87900	14/09/2018--11:16:00	29.22	81	-0.977388	0.170198	0.109412
87960	14/09/2018--11:17:00	29.15	91	-0.946582	0.15531	0.306488
88020	14/09/2018--11:18:00	29.1	79	-100.819	0.0957543	0.0790927
88080	14/09/2018--11:19:00	28.92	8	-100.819	0.0808655	-0.0421848
88140	14/09/2018--11:20:00	28.66	0	-100.819	0.0957543	-0.0573445
88200	14/09/2018--11:21:00	28.54	0	-100.819	0.0213103	-0.0876638
88260	14/09/2018--11:22:00	28.39	5	-10.236	-0.0233561	0.0336136
88320	14/09/2018--11:23:00	28.36	50	-0.915776	0.00642154	0.109412
88380	14/09/2018--11:24:00	28.52	79	-0.977388	0.0213103	0.261009
88440	14/09/2018--11:25:00	28.64	58	-0.961985	0.185087	0.154891
88500	14/09/2018--11:26:00	28.79	116	-106.981	-0.0829113	0.0336136
88560	14/09/2018--11:27:00	28.84	189	-0.961985	0.170198	0.351967
88620	14/09/2018--11:28:00	28.8	41	-0.900373	0.0510879	0.382286
88680	14/09/2018--11:29:00	28.89	147	-0.977388	0.185087	0.170051
88740	14/09/2018--11:30:00	28.91	83	-0.900373	0.00642154	0.442925
88800	14/09/2018--11:31:00	29.05	13	-0.854163	0.0659767	0.412606
88860	14/09/2018--11:32:00	29.19	16	-100.819	0.00642154	0.124572
88920	14/09/2018--11:33:00	29.26	20	-0.884969	0.125532	0.442925
88980	14/09/2018--11:34:00	29.33	98	-0.992791	-0.0978001	0.170051
89040	14/09/2018--11:35:00	29.28	11	-100.819	0.0510879	0.0790927
89100	14/09/2018--11:36:00	29.07	16	-0.992791	-0.0531337	0.0487733
89160	14/09/2018--11:37:00	28.86	29	-10.544	0.0213103	0.063933
89220	14/09/2018--11:38:00	28.9	9	-100.819	0.0361991	0.0942524
89280	14/09/2018--11:39:00	28.95	11	-0.992791	0.0659767	0.109412
89340	14/09/2018--11:40:00	28.97	9	-0.931179	0.15531	0.0487733
89400	14/09/2018--11:41:00	29.28	88	-10.236	-0.0978001	0.23069
89460	14/09/2018--11:42:00	29.6	52	-0.961985	0.0957543	0.261009
89520	14/09/2018--11:43:00	29.81	198	-0.977388	0.110643	0.21553
89580	14/09/2018--11:44:00	29.7	48	-100.819	-0.0531337	0.018454
89640	14/09/2018--11:45:00	29.39	0	-100.819	-0.00846726	0.00329428
89700	14/09/2018--11:46:00	29.28	0	-100.819	-0.0829113	0.018454
89760	14/09/2018--11:47:00	29.12	0	-10.236	-0.00846726	0.0336136
89820	14/09/2018--11:48:00	29.05	75	-0.961985	-0.0233561	0.306488
89880	14/09/2018--11:49:00	29.42	138	-0.977388	-0.0978001	0.139731
89940	14/09/2018--11:50:00	29.61	309	-100.819	0.0957543	0.0790927
90000	14/09/2018--11:51:00	29.8	164	-100.819	0.140421	0.18521
90060	14/09/2018--11:52:00	30.03	62	-0.992791	-0.0382449	0.261009
90120	14/09/2018--11:53:00	30.17	85	-0.946582	-0.112689	0.18521
90180	14/09/2018--11:54:00	30.29	134	-0.992791	0.140421	0.00329428
90240	14/09/2018--11:55:00	30.42	89	-0.977388	0.0510879	0.291328
90300	14/09/2018--11:56:00	30.57	143	-100.819	0.0957543	0.245849
90360	14/09/2018--11:57:00	30.71	38	-0.961985	-0.0382449	0.18521
90420	14/09/2018--11:58:00	30.76	37	-100.819	0.0213103	-0.0118654
90480	14/09/2018--11:59:00	30.61	7	-0.977388	0.199976	0.063933
90540	14/09/2018--12:00:00	30.56	112	-0.946582	-0.112689	0.0336136
90600	14/09/2018--12:01:00	30.65	53	-100.819	-0.0978001	0.109412
90660	14/09/2018--12:02:00	30.84	15	-0.946582	0.170198	0.170051
90720	14/09/2018--12:03:00	30.96	69	-0.915776	-0.0978001	-0.117983
90780	14/09/2018--12:04:00	30.91	82	-0.977388	0.0510879	0.245849
90840	14/09/2018--12:05:00	30.99	41	-0.946582	-0.00846726	0.109412
90900	14/09/2018--12:06:00	31.09	61	-0.961985	0.00642154	0.23069
90960	14/09/2018--12:07:00	31.13	61	-0.977388	0.170198	0.109412
91020	14/09/2018--12:08:00	31.24	14	-0.977388	-0.142466	0.0790927
91080	14/09/2018--12:09:00	31.17	123	-0.992791	-0.0382449	0.139731
91140	14/09/2018--12:10:00	31.13	100	-100.819	0.0213103	0.0942524
91200	14/09/2018--12:11:00	31.12	28	-0.977388	-0.0531337	0.276169
91260	14/09/2018--12:12:00	31.19	35	-0.992791	0.0808655	0.139731
91320	14/09/2018--12:13:00	31.26	41	-0.946582	0.140421	0.23069
91380	14/09/2018--12:14:00	31.13	437	-108.521	-0.202022	-0.0876638
91440	14/09/2018--12:15:00	30.72	1	-100.819	-0.0531337	0.063933
91500	14/09/2018--12:16:00	30.38	10	-0.977388	-0.276466	0.0942524
91560	14/09/2018--12:17:00	30.27	102	-134.706	0.0510879	0.21553
91620	14/09/2018--12:18:00	30.43	54	-0.915776	0.110643	0.139731
91680	14/09/2018--12:19:00	30.5	74	-0.992791	-0.127578	0.109412
91740	14/09/2018--12:20:00	30.64	0	-0.807954	0.0213103	0.594522
91800	14/09/2018--12:21:00	30.71	570	-0.854163	0.110643	0.0487733
91860	14/09/2018--12:22:00	31.38	1028	-140.868	0.199976	0.427765
91920	14/09/2018--12:23:00	31.65	907	-0.992791	-0.0233561	0.18521
91980	14/09/2018--12:24:00	31.69	226	-0.807954	0.0659767	0.564203
92040	14/09/2018--12:25:00	31.54	0	-0.83876	0.125532	0.518724
92100	14/09/2018--12:26:00	31.48	1	-0.854163	0.0213103	0.503564
92160	14/09/2018--12:27:00	31.49	4	-0.931179	0.304198	0.549043
92220	14/09/2018--12:28:00	31.44	43	-0.977388	-0.142466	0.063933
92280	14/09/2018--12:29:00	31.25	0	-0.961985	0.0808655	0.306488
92340	14/09/2018--12:30:00	31.09	0	-0.977388	-0.276466	0.0942524
92400	14/09/2018--12:31:00	31	5	-100.819	-0.157355	-0.0118654
92460	14/09/2018--12:32:00	30.94	14	-0.977388	-0.0829113	0.18521
92520	14/09/2018--12:33:00	30.93	16	-0.992791	-0.142466	0.124572
92580	14/09/2018--12:34:00	30.91	4	-0.946582	-0.127578	0.139731
92640	14/09/2018--12:35:00	30.86	16	-0.961985	0.185087	0.21553
92700	14/09/2018--12:36:00	30.82	5	-0.946582	0.0510879	0.291328
92760	14/09/2018--12:37:00	30.81	6	-0.992791	-0.187133	-0.117983
92820	14/09/2018--12:38:00	30.79	10	-0.992791	-0.0382449	0.0942524
92880	14/09/2018--12:39:00	30.84	13	-0.992791	-0.0233561	-0.224101
92940	14/09/2018--12:40:00	30.82	44	-0.992791	0.0808655	-0.0876638
93000	14/09/2018--12:41:00	30.79	37	-0.869566	-0.202022	-0.496975
93060	14/09/2018--12:42:00	30.77	35	-0.823357	0.27442	-0.315059
93120	14/09/2018--12:43:00	30.68	74	-0.900373	0.27442	0.351967
93180	14/09/2018--12:44:00	30.66	19	-0.946582	-0.0829113	0.018454
93240	14/09/2018--12:45:00	30.6	28	-0.977388	-0.231799	-0.148303
93300	14/09/2018--12:46:00	30.58	31	-0.961985	0.229754	-0.25442
93360	14/09/2018--12:47:00	30.61	10	-0.992791	-0.00846726	-0.163462
93420	14/09/2018--12:48:00	30.88	114	-0.977388	0.0808655	0.18521
93480	14/09/2018--12:49:00	30.88	182	-0.83876	0.244642	0.0942524
93540	14/09/2018--12:50:00	30.74	1059	-0.700132	-0.321132	0.139731
93600	14/09/2018--12:51:00	31.52	1107	-100.819	0.244642	0.0336136
93660	14/09/2018--12:52:00	32.12	1086	-0.484487	0.0659767	-0.178622
93720	14/09/2018--12:53:00	32.04	997	-120.844	-0.231799	0.821917
93780	14/09/2018--12:54:00	31.28	622	-0.992791	-0.0978001	0.0790927
93840	14/09/2018--12:55:00	30.56	197	-0.946582	0.0659767	0.261009
93900	14/09/2018--12:56:00	29.56	53	-0.715535	-0.0829113	0.746119
93960	14/09/2018--12:57:00	28.59	14	-0.961985	0.125532	0.170051
94020	14/09/2018--12:58:00	28.52	15	-10.236	-0.0233561	0.21553
94080	14/09/2018--12:59:00	28.54	5	-0.977388	0.0808655	0.20037
94140	14/09/2018--13:00:00	28.48	473	-0.961985	0.229754	0.154891
94200	14/09/2018--13:01:00	28.52	213	-0.977388	0.185087	0.124572
94260	14/09/2018--13:02:00	28.96	821	-110.061	0.0510879	0.624841
94320	14/09/2018--13:03:00	29.48	1140	-108.521	-0.0829113	0.124572
94380	14/09/2018--13:04:00	30.11	1220	-122.384	-0.0233561	0.276169
94440	14/09/2018--13:05:00	30.47	1215	-0.992791	-0.21691	-0.345378
94500	14/09/2018--13:06:00	31.09	1342	-0.700132	0.0510879	-0.178622
94560	14/09/2018--13:07:00	31.23	819	-100.819	0.0808655	0.00329428
94620	14/09/2018--13:08:00	31.18	0	-100.819	0.0808655	0.00329428
94680	14/09/2018--13:09:00	31.21	142	-0.992791	0.110643	-0.178622
94740	14/09/2018--13:10:00	31.38	824	-0.669325	-0.00846726	-0.0270251
94800	14/09/2018--13:11:00	31.7	1202	-0.561503	-0.00846726	0.245849
94860	14/09/2018--13:12:00	32.07	1256	-0.977388	0.15531	0.00329428
94920	14/09/2018--13:13:00	31.91	819	-10.236	0.214865	0.0487733
94980	14/09/2018--13:14:00	31.4	449	-100.819	0.244642	0.018454
95040	14/09/2018--13:15:00	31.18	47	-0.992791	-0.0531337	0.109412
95100	14/09/2018--13:16:00	31.07	442	-100.819	0.110643	0.018454
95160	14/09/2018--13:17:00	30.88	193	-100.819	0.00642154	0.0487733
95220	14/09/2018--13:18:00	31.05	169	-0.992791	0.229754	0.018454
95280	14/09/2018--13:19:00	31.09	77	-0.992791	-0.0382449	0.124572
95340	14/09/2018--13:20:00	31.07	246	-0.992791	0.0361991	0.0487733
95400	14/09/2018--13:21:00	31.01	462	-0.900373	0.15531	0.397446
95460	14/09/2018--13:22:00	31.07	0	-0.854163	0.199976	0.473244
95520	14/09/2018--13:23:00	31.16	0	-0.869566	0.170198	0.458085
95580	14/09/2018--13:24:00	31.25	0	-0.869566	0.15531	0.473244
95640	14/09/2018--13:25:00	31.39	0	-0.869566	0.125532	0.488404
95700	14/09/2018--13:26:00	31.56	0	-0.854163	0.140421	0.488404
95760	14/09/2018--13:27:00	31.69	0	-0.854163	0.110643	0.503564
95820	14/09/2018--13:28:00	31.87	8	-0.915776	0.170198	0.336807
95880	14/09/2018--13:29:00	31.85	0	-0.946582	0.0808655	0.306488
95940	14/09/2018--13:30:00	31.93	1	-0.992791	-0.0233561	-0.0421848
96000	14/09/2018--13:31:00	31.88	97	-0.961985	0.259531	-0.163462
96060	14/09/2018--13:32:00	31.72	3	-0.869566	0.423308	-0.25442
96120	14/09/2018--13:33:00	31.53	0	-0.83876	0.542418	-0.0421848
96180	14/09/2018--13:34:00	31.42	0	-0.761744	0.423308	-0.512135
96240	14/09/2018--13:35:00	31.38	9	-0.884969	-0.0680225	0.351967
96300	14/09/2018--13:36:00	31.8	22	-0.977388	-0.21691	0.0942524
96360	14/09/2018--13:37:00	32.19	0	-0.977388	-0.21691	0.0790927
96420	14/09/2018--13:38:00	32.48	1	-0.977388	-0.21691	0.18521
96480	14/09/2018--13:39:00	32.69	0	-0.977388	-0.231799	0.154891
96540	14/09/2018--13:40:00	32.91	0	-0.977388	-0.21691	0.18521
96600	14/09/2018--13:41:00	33.03	0	-0.931179	-0.306243	0.261009
96660	14/09/2018--13:42:00	33.16	0	-0.977388	-0.21691	-0.163462
96720	14/09/2018--13:43:00	33.22	1	-0.931179	-0.172244	0.351967
96780	14/09/2018--13:44:00	33.25	0	-0.915776	-0.187133	0.382286
96840	14/09/2018--13:45:00	33.32	0	-0.900373	-0.187133	0.382286
96900	14/09/2018--13:46:00	33.38	0	-0.915776	-0.127578	0.397446
96960	14/09/2018--13:47:00	33.66	4	-0.79255	-0.0680225	0.609682
97020	14/09/2018--13:48:00	33.86	6	-0.807954	-0.0233561	0.579362
97080	14/09/2018--13:49:00	34	0	-0.869566	-0.0382449	0.503564
97140	14/09/2018--13:50:00	33.83	455	-0.807954	0.229754	0.23069
97200	14/09/2018--13:51:00	33.18	694	-0.623116	-0.0531337	-0.815329
97260	14/09/2018--13:52:00	32.82	12	-1.039	0.0361991	0.124572
97320	14/09/2018--13:53:00	32.59	12	-0.79255	-0.127578	0.594522
97380	14/09/2018--13:54:00	32.34	0	-0.884969	-0.127578	0.458085
97440	14/09/2018--13:55:00	32.11	0	-0.946582	-0.0531337	0.351967
97500	14/09/2018--13:56:00	31.89	18	-0.854163	0.170198	0.473244
97560	14/09/2018--13:57:00	31.8	6	-0.83876	0.15531	0.503564
97620	14/09/2018--13:58:00	31.76	23	-0.977388	0.170198	0.109412
97680	14/09/2018--13:59:00	31.64	10	-100.819	0.0659767	0.20037
97740	14/09/2018--14:00:00	31.5	24	-0.869566	0.482863	-0.0118654
97800	14/09/2018--14:01:00	31.4	3	-0.992791	0.0659767	-0.0118654
97860	14/09/2018--14:02:00	31.4	9	-0.946582	0.15531	0.23069
97920	14/09/2018--14:03:00	31.39	3	-0.79255	0.304198	-0.572774
97980	14/09/2018--14:04:00	31.35	1	-0.977388	0.0957543	0.154891
98040	14/09/2018--14:05:00	31.27	15	-0.946582	0.214865	-0.239261
98100	14/09/2018--14:06:00	31.29	3	-0.561503	-0.187133	-0.845648
98160	14/09/2018--14:07:00	31.28	18	-0.884969	0.333975	-0.694051
98220	14/09/2018--14:08:00	31.29	5	-0.761744	0.348864	-0.587933
98280	14/09/2018--14:09:00	31.31	2	-0.869566	-0.112689	-0.557614
98340	14/09/2018--14:10:00	31.39	7	-0.607713	-0.306243	-0.76985
98400	14/09/2018--14:11:00	31.41	100	-100.819	0.125532	0.442925
98460	14/09/2018--14:12:00	31.52	14	-0.884969	0.170198	0.488404
98520	14/09/2018--14:13:00	31.6	34	-0.946582	0.15531	0.261009
98580	14/09/2018--14:14:00	31.69	17	-0.946582	0.0957543	0.336807
98640	14/09/2018--14:15:00	31.74	1	-0.992791	-0.231799	-0.224101
98700	14/09/2018--14:16:00	31.78	14	-100.819	0.0361991	0.0487733
98760	14/09/2018--14:17:00	31.88	7	-0.823357	0.199976	0.533883
98820	14/09/2018--14:18:00	31.98	0	-0.854163	0.199976	0.473244
98880	14/09/2018--14:19:00	32.1	0	-0.83876	0.214865	0.503564
98940	14/09/2018--14:20:00	32.2	18	-0.869566	-0.0978001	0.488404
99000	14/09/2018--14:21:00	32.2	0	-0.869566	-0.0978001	0.503564
99060	14/09/2018--14:22:00	32.18	0	-0.884969	0.0808655	0.442925
99120	14/09/2018--14:23:00	32.2	0	-0.854163	0.0808655	0.488404
99180	14/09/2018--14:24:00	32.27	0	-0.761744	0.170198	0.624841
99240	14/09/2018--14:25:00	32.34	0	-0.79255	0.0510879	0.594522
99300	14/09/2018--14:26:00	32.41	0	-0.777147	0.110643	0.609682
99360	14/09/2018--14:27:00	32.48	0	-0.777147	0.125532	0.609682
99420	14/09/2018--14:28:00	32.54	0	-0.777147	0.140421	0.594522
99480	14/09/2018--14:29:00	32.61	0	-0.761744	0.170198	0.624841
99540	14/09/2018--14:30:00	32.67	0	-0.746341	0.170198	0.624841
99600	14/09/2018--14:31:00	32.72	0	-0.79255	0.0659767	0.609682
99660	14/09/2018--14:32:00	32.79	0	-0.777147	0.140421	0.609682
99720	14/09/2018--14:33:00	32.8	1	-0.684728	0.0808655	0.730959
99780	14/09/2018--14:34:00	32.8	0	-0.777147	0.140421	0.594522
99840	14/09/2018--14:35:00	32.78	0	-0.761744	0.125532	0.624841
99900	14/09/2018--14:36:00	32.8	0	-0.761744	0.199976	0.609682
99960	14/09/2018--14:37:00	32.69	77	-0.977388	0.00642154	0.0336136
100020	14/09/2018--14:38:00	32.41	34	-0.992791	0.0213103	0.21553
100080	14/09/2018--14:39:00	32.21	4	-0.977388	0.185087	0.063933
100140	14/09/2018--14:40:00	32.13	0	-0.977388	0.199976	0.0942524
100200	14/09/2018--14:41:00	32	0	-0.931179	0.333975	0.0942524
100260	14/09/2018--14:42:00	31.86	0	-0.946582	0.27442	0.170051
100320	14/09/2018--14:43:00	31.78	12	-100.819	0.0510879	0.063933
100380	14/09/2018--14:44:00	31.76	2	-0.992791	0.00642154	0.154891
100440	14/09/2018--14:45:00	31.77	7	-0.730938	-0.142466	0.68548
100500	14/09/2018--14:46:00	31.85	0	-100.819	0.0808655	-0.102824
100560	14/09/2018--14:47:00	31.83	1	-0.992791	0.0510879	0.0336136
100620	14/09/2018--14:48:00	31.84	0	-100.819	0.0957543	-0.0725041
100680	14/09/2018--14:49:00	31.8	1	-100.819	0.0808655	-0.0725041
100740	14/09/2018--14:50:00	31.79	0	-0.946582	0.259531	0.139731
100800	14/09/2018--14:51:00	31.8	0	-0.961985	0.259531	0.124572
100860	14/09/2018--14:52:00	31.86	2	-0.992791	0.0213103	-0.224101
100920	14/09/2018--14:53:00	31.95	7	-0.823357	0.408419	0.367127
100980	14/09/2018--14:54:00	32.03	0	-0.79255	0.438197	0.397446
101040	14/09/2018--14:55:00	32.16	4	-0.83876	0.0510879	-0.572774
101100	14/09/2018--14:56:00	32.11	2	-100.819	-0.142466	-0.0270251
101160	14/09/2018--14:57:00	32.15	37	-0.931179	-0.0531337	0.367127
101220	14/09/2018--14:58:00	32.22	0	-0.931179	-0.0233561	0.382286
101280	14/09/2018--14:59:00	32.25	19	-0.946582	-0.0382449	0.336807
101340	14/09/2018--15:00:00	32.34	0	-0.931179	0.0361991	0.351967
101400	14/09/2018--15:01:00	32.41	0	-0.946582	-0.0233561	0.351967
101460	14/09/2018--15:02:00	32.48	1	-0.946582	-0.0531337	0.336807
101520	14/09/2018--15:03:00	32.5	2	-0.961985	-0.0233561	0.321648
101580	14/09/2018--15:04:00	32.51	1	-0.946582	-0.0233561	0.306488
101640	14/09/2018--15:05:00	32.53	0	-0.961985	0.0510879	0.291328
101700	14/09/2018--15:06:00	32.54	0	-0.946582	0.0213103	0.306488
101760	14/09/2018--15:07:00	32.53	0	-0.961985	0.0361991	0.306488
101820	14/09/2018--15:08:00	32.57	7	-0.992791	0.0808655	0.0790927
101880	14/09/2018--15:09:00	32.37	572	-0.946582	0.0957543	0.0487733
101940	14/09/2018--15:10:00	32.01	453	-0.992791	-0.172244	0.0790927
102000	14/09/2018--15:11:00	31.85	25	-0.977388	-0.142466	0.20037
102060	14/09/2018--15:12:00	31.8	1	-0.884969	-0.142466	-0.496975
102120	14/09/2018--15:13:00	31.71	405	-0.977388	-0.127578	0.0336136
102180	14/09/2018--15:14:00	31.5	690	-0.946582	0.125532	0.0487733
102240	14/09/2018--15:15:00	31.27	228	-10.544	0.15531	0.0487733
102300	14/09/2018--15:16:00	31.21	202	-0.807954	-0.455131	-0.421177
102360	14/09/2018--15:17:00	31.36	292	-127.005	-0.00846726	0.00329428
102420	14/09/2018--15:18:00	31.33	137	-0.961985	-0.127578	0.367127
102480	14/09/2018--15:19:00	31.41	0	-0.915776	0.378642	-0.0725041
102540	14/09/2018--15:20:00	31.57	0	-0.977388	0.214865	-0.0876638
102600	14/09/2018--15:21:00	31.68	0	-0.854163	0.0361991	0.518724
102660	14/09/2018--15:22:00	31.88	0	-0.854163	0.0957543	0.518724
102720	14/09/2018--15:23:00	32.05	0	-0.854163	0.0510879	0.518724
102780	14/09/2018--15:24:00	32.2	1	-0.83876	0.00642154	0.549043
102840	14/09/2018--15:25:00	32.37	0	-0.884969	0.229754	0.382286
102900	14/09/2018--15:26:00	32.45	5	-100.819	0.0213103	-0.102824
102960	14/09/2018--15:27:00	32.58	8	-100.819	-0.0978001	0.018454
103020	14/09/2018--15:28:00	32.64	1	-0.992791	-0.187133	-0.178622
103080	14/09/2018--15:29:00	32.66	0	-0.992791	-0.187133	-0.0421848
103140	14/09/2018--15:30:00	32.69	1	-100.819	-0.0233561	0.00329428
103200	14/09/2018--15:31:00	32.78	0	-0.977388	-0.246688	-0.117983
103260	14/09/2018--15:32:00	32.86	1	-0.992791	-0.142466	-0.163462
103320	14/09/2018--15:33:00	32.96	5	-0.854163	0.0659767	0.533883
103380	14/09/2018--15:34:00	33.28	1	-0.807954	0.110643	0.579362
103440	14/09/2018--15:35:00	33.49	1	-0.746341	0.140421	0.655161
103500	14/09/2018--15:36:00	33.69	6	-0.977388	-0.246688	0.063933
103560	14/09/2018--15:37:00	33.76	0	-10.236	-0.276466	0.063933
103620	14/09/2018--15:38:00	33.8	5	-0.746341	0.0510879	0.655161
103680	14/09/2018--15:39:00	33.77	21	-0.79255	0.0510879	0.640001
103740	14/09/2018--15:40:00	33.82	6	-0.761744	0.140421	0.609682
103800	14/09/2018--15:41:00	33.75	16	-0.961985	-0.187133	-0.299899
103860	14/09/2018--15:42:00	33.57	34	-0.730938	0.214865	0.624841
103920	14/09/2018--15:43:00	33.62	1	-0.777147	0.140421	0.624841
103980	14/09/2018--15:44:00	33.57	9	-0.884969	-0.380687	-0.28474
104040	14/09/2018--15:45:00	33.41	3	-0.961985	-0.172244	-0.28474
104100	14/09/2018--15:46:00	33.3	4	-0.823357	0.229754	0.503564
104160	14/09/2018--15:47:00	33.26	69	-0.730938	0.140421	0.640001
104220	14/09/2018--15:48:00	33.29	17	-0.730938	0.244642	0.624841
104280	14/09/2018--15:49:00	33.41	8	-100.819	0.0213103	-0.0270251
104340	14/09/2018--15:50:00	33.27	12	-0.961985	0.15531	0.0336136
104400	14/09/2018--15:51:00	33.01	1	-100.819	0.110643	0.0336136
104460	14/09/2018--15:52:00	32.94	13	-0.83876	0.0957543	0.549043
104520	14/09/2018--15:53:00	32.79	3	-10.236	-0.0233561	0.063933
104580	14/09/2018--15:54:00	32.57	33	-0.807954	0.140421	0.624841
104640	14/09/2018--15:55:00	32.57	18	-0.900373	0.185087	0.412606
104700	14/09/2018--15:56:00	32.54	12	-0.992791	0.125532	-0.148303
104760	14/09/2018--15:57:00	32.41	12	-0.900373	-0.157355	-0.466656
104820	14/09/2018--15:58:00	32.44	13	-0.83876	-0.0233561	-0.572774
104880	14/09/2018--15:59:00	32.43	0	-0.946582	0.319086	0.0790927
104940	14/09/2018--16:00:00	32.35	29	-100.819	-0.0978001	0.0336136
105000	14/09/2018--16:01:00	32.24	0	-100.819	-0.0531337	0.0336136
105060	14/09/2018--16:02:00	32.06	2	-100.819	-0.0233561	0.018454
105120	14/09/2018--16:03:00	32.01	6	-0.900373	-0.187133	0.412606
105180	14/09/2018--16:04:00	32.01	18	-0.915776	-0.0382449	0.367127
105240	14/09/2018--16:05:00	32	17	-0.83876	0.199976	0.276169
105300	14/09/2018--16:06:00	32	15	-0.946582	-0.261577	-0.25442
105360	14/09/2018--16:07:00	32.13	0	-0.977388	-0.291354	-0.148303
105420	14/09/2018--16:08:00	32.18	4	-0.992791	-0.0382449	0.0790927
105480	14/09/2018--16:09:00	32.2	3	-0.977388	-0.0382449	0.261009
105540	14/09/2018--16:10:00	32.36	1	-0.730938	0.214865	0.624841
105600	14/09/2018--16:11:00	32.6	0	-0.746341	0.244642	0.594522
105660	14/09/2018--16:12:00	32.57	30	-0.931179	0.15531	-0.330219
105720	14/09/2018--16:13:00	32.39	1	-0.992791	0.0957543	-0.148303
105780	14/09/2018--16:14:00	32.24	8	-0.946582	0.319086	0.0336136
105840	14/09/2018--16:15:00	32.22	1	-0.992791	0.199976	0.063933
105900	14/09/2018--16:16:00	32.12	4	-0.931179	0.110643	0.351967
105960	14/09/2018--16:17:00	32.1	2	-0.869566	-0.0382449	0.488404
106020	14/09/2018--16:18:00	32.14	0	-0.977388	0.185087	0.0336136
106080	14/09/2018--16:19:00	32.13	8	-0.992791	-0.231799	0.00329428
106140	14/09/2018--16:20:00	32.1	0	-0.946582	-0.276466	-0.28474
106200	14/09/2018--16:21:00	32.09	7	-0.992791	0.0213103	0.21553
106260	14/09/2018--16:22:00	32.1	12	-0.79255	-0.306243	0.261009
106320	14/09/2018--16:23:00	32.19	4	-0.869566	-0.0680225	0.533883
106380	14/09/2018--16:24:00	32.32	3	-0.869566	-0.0829113	0.503564
106440	14/09/2018--16:25:00	32.32	14	-100.819	0.0957543	-0.133143
106500	14/09/2018--16:26:00	32.36	1	-0.854163	0.0957543	0.473244
106560	14/09/2018--16:27:00	32.6	0	-0.869566	0.125532	0.442925
106620	14/09/2018--16:28:00	32.84	5	-0.884969	0.0510879	0.473244
106680	14/09/2018--16:29:00	32.98	0	-0.992791	0.125532	-0.0876638
106740	14/09/2018--16:30:00	32.75	1	-0.977388	0.0510879	0.21553
106800	14/09/2018--16:31:00	32.49	0	-100.819	-0.00846726	0.063933
106860	14/09/2018--16:32:00	32.32	0	-0.977388	0.110643	0.20037
106920	14/09/2018--16:33:00	32.23	0	-0.992791	0.0659767	0.109412
106980	14/09/2018--16:34:00	32.18	2	-0.83876	0.140421	0.503564
107040	14/09/2018--16:35:00	32.18	0	-100.819	0.0510879	-0.133143
107100	14/09/2018--16:36:00	32.13	0	-0.992791	-0.0233561	0.170051
107160	14/09/2018--16:37:00	32.16	0	-0.807954	0.214865	0.549043
107220	14/09/2018--16:38:00	32.22	1	-0.823357	0.199976	0.533883
107280	14/09/2018--16:39:00	32.21	1	-0.977388	-0.21691	0.0336136
107340	14/09/2018--16:40:00	32.24	4	-0.592309	-0.0382449	0.806758
107400	14/09/2018--16:41:00	32.24	8	-0.977388	0.0808655	-0.193782
107460	14/09/2018--16:42:00	32.24	1	-0.992791	0.0659767	-0.224101
107520	14/09/2018--16:43:00	32.2	5	-100.819	0.0957543	0.018454
107580	14/09/2018--16:44:00	32.1	304	-0.669325	-0.440242	-0.663732
107640	14/09/2018--16:45:00	31.95	254	-0.992791	0.125532	0.0942524
107700	14/09/2018--16:46:00	31.81	239	-10.544	0.0213103	0.018454
107760	14/09/2018--16:47:00	31.71	349	-0.992791	0.125532	-0.133143
107820	14/09/2018--16:48:00	31.55	116	-0.992791	0.110643	0.0487733
107880	14/09/2018--16:49:00	31.6	84	-10.236	0.0213103	0.063933
107940	14/09/2018--16:50:00	31.6	686	-0.931179	0.0957543	-0.0270251
108000	14/09/2018--16:51:00	31.38	1026	-10.544	0.0510879	0.124572
108060	14/09/2018--16:52:00	30.92	1226	-0.900373	0.0957543	0.518724
108120	14/09/2018--16:53:00	30.69	971	-10.236	0.0361991	0.109412
108180	14/09/2018--16:54:00	30.83	1035	-122.384	0.0361991	-0.133143
108240	14/09/2018--16:55:00	30.98	1139	-0.854163	-0.0680225	-0.0876638
108300	14/09/2018--16:56:00	30.9	1116	-0.623116	-0.00846726	0.0790927
108360	14/09/2018--16:57:00	30.83	1166	-0.961985	-0.202022	0.00329428
108420	14/09/2018--16:58:00	30.79	1231	-156.271	-0.0233561	-0.436337
108480	14/09/2018--16:59:00	31.32	1027	-113.142	-0.112689	0.139731
108540	14/09/2018--17:00:00	32.04	1185	-134.706	0.423308	186.794
108600	14/09/2018--17:01:00	31.78	1214	-0.700132	-0.0233561	0.0336136
108660	14/09/2018--17:02:00	31.58	285	-0.869566	-0.127578	0.0336136
108720	14/09/2018--17:03:00	31.15	353	-0.992791	0.0361991	0.154891
108780	14/09/2018--17:04:00	31.06	113	-111.602	-0.0680225	0.109412
108840	14/09/2018--17:05:00	30.92	176	-0.992791	0.199976	0.20037
108900	14/09/2018--17:06:00	30.89	357	-133.166	-0.0382449	0.0487733
108960	14/09/2018--17:07:00	30.6	1254	-0.284246	0.378642	0.018454
109020	14/09/2018--17:08:00	30.38	1296	-0.900373	-0.172244	-0.0725041
109080	14/09/2018--17:09:00	30.3	1100	-0.977388	0.0213103	0.245849
109140	14/09/2018--17:10:00	30.05	195	-0.992791	0.110643	0.0487733
109200	14/09/2018--17:11:00	29.68	286	-0.900373	0.348864	0.276169
109260	14/09/2018--17:12:00	29.89	19	-0.977388	0.185087	0.139731
109320	14/09/2018--17:13:00	29.83	3	-0.977388	0.199976	-0.133143
109380	14/09/2018--17:14:00	29.84	30	-0.961985	0.110643	-0.330219
109440	14/09/2018--17:15:00	30.15	4	-0.83876	0.467974	-0.299899
109500	14/09/2018--17:16:00	30.45	1	-0.946582	0.0213103	0.321648
109560	14/09/2018--17:17:00	30.98	56	-0.130215	100.397	-0.0421848
109620	14/09/2018--17:18:00	31.4	0	-0.130215	100.397	-0.102824
109680	14/09/2018--17:19:00	31.94	54	0.0700262	-0.0233561	0.988674
109740	14/09/2018--17:20:00	31.98	2	-0.145618	0.140421	0.973514
109800	14/09/2018--17:21:00	31.79	1	-0.176424	0.214865	0.958354
109860	14/09/2018--17:22:00	31.75	21	0.0546231	0.199976	0.973514
109920	14/09/2018--17:23:00	32.03	1	0.00841359	0.0659767	0.988674
109980	14/09/2018--17:24:00	32.24	0	-0.0840053	-0.0382449	0.988674
110040	14/09/2018--17:25:00	32.34	7	0.131639	0.185087	0.897716
110100	14/09/2018--17:26:00	32.26	17	-0.0994085	-0.0233561	0.988674
110160	14/09/2018--17:27:00	32.3	8	0.0700262	0.0957543	100.383
110220	14/09/2018--17:28:00	32.16	290	-0.515294	0.750861	0.00329428
110280	14/09/2018--17:29:00	30.98	457	-0.407472	0.959305	0.00329428
110340	14/09/2018--17:30:00	29.98	20	-0.469084	0.914638	-0.193782
110400	14/09/2018--17:31:00	29.33	16	-0.422875	0.840194	-0.25442
110460	14/09/2018--17:32:00	28.93	2	-0.361262	0.944416	-0.133143
110520	14/09/2018--17:33:00	28.79	8	-0.330456	0.959305	-0.163462
110580	14/09/2018--17:34:00	28.6	177	-0.0223927	100.397	0.109412
110640	14/09/2018--17:35:00	28.66	93	0.00841359	0.959305	0.18521
110700	14/09/2018--17:36:00	28.84	8	-0.145618	103.375	0.109412
110760	14/09/2018--17:37:00	29	24	-0.130215	0.989082	0.0942524
110820	14/09/2018--17:38:00	28.66	11	-0.145618	100.397	0.0790927
110880	14/09/2018--17:39:00	28.36	114	0.0854294	101.886	0.0790927
110940	14/09/2018--17:40:00	28.08	35	-0.053199	0.989082	0.00329428
111000	14/09/2018--17:41:00	27.53	74	-0.00698957	0.989082	0.0942524
111060	14/09/2018--17:42:00	27.07	87	-0.222634	103.375	0.0336136
111120	14/09/2018--17:43:00	27.05	54	-0.0994085	100.397	0.0336136
111180	14/09/2018--17:44:00	26.8	32	-0.0686022	110.819	-0.0725041
111240	14/09/2018--17:45:00	26.5	148	-0.161021	0.959305	0.0336136
111300	14/09/2018--17:46:00	25.96	50	-0.0686022	100.397	0.0336136
111360	14/09/2018--17:47:00	25.44	346	-0.0377959	103.375	0.018454
111420	14/09/2018--17:48:00	25.02	522	0.0392199	0.944416	0.139731
111480	14/09/2018--17:49:00	25.31	475	0.0854294	0.989082	-0.0270251
111540	14/09/2018--17:50:00	26.27	1310	-0.130215	0.914638	0.473244
111600	14/09/2018--17:51:00	27.29	1201	0.147042	124.219	0.306488
111660	14/09/2018--17:52:00	27.94	1268	0.177848	10.933	0.837077
111720	14/09/2018--17:53:00	28.57	981	-0.053199	119.753	0.018454
111780	14/09/2018--17:54:00	28.78	1267	0.0854294	103.375	0.063933
111840	14/09/2018--17:55:00	28.97	1307	-0.0686022	101.886	-0.315059
111900	14/09/2018--17:56:00	29.09	1312	0.131639	0.52753	0.23069
111960	14/09/2018--17:57:00	29.04	1379	0.0546231	128.686	0.18521
112020	14/09/2018--17:58:00	29.1	1298	0.0392199	0.676417	-0.0270251
112080	14/09/2018--17:59:00	29.4	881	-0.053199	101.886	0.139731
112140	14/09/2018--18:00:00	29.38	1137	-0.130215	113.797	-0.117983
112200	14/09/2018--18:01:00	29.3	1274	-0.00698957	0.497752	0.00329428
112260	14/09/2018--18:02:00	29.49	1087	0.0700262	0.691306	0.018454
112320	14/09/2018--18:03:00	29.43	1230	0.131639	173.352	0.367127
112380	14/09/2018--18:04:00	29.39	1305	0.239461	100.397	0.0790927
112440	14/09/2018--18:05:00	29.31	1218	0.0854294	0.601973	0.154891
112500	14/09/2018--18:06:00	29.13	1036	0.362686	-0.00846726	186.794
112560	14/09/2018--18:07:00	28.91	9	0.177848	0.869972	0.488404
112620	14/09/2018--18:08:00	28.75	0	0.239461	0.825305	0.503564
112680	14/09/2018--18:09:00	28.61	0	0.239461	0.840194	0.503564
112740	14/09/2018--18:10:00	28.44	213	0.809378	0.587085	0.21553
112800	14/09/2018--18:11:00	28.87	26	0.00841359	0.110643	0.988674
112860	14/09/2018--18:12:00	29.74	0	0.00841359	0.0808655	0.988674
112920	14/09/2018--18:13:00	30.28	0	0.00841359	0.0808655	100.383
112980	14/09/2018--18:14:00	30.71	0	-0.00698957	0.0659767	0.958354
113040	14/09/2018--18:15:00	31.08	0	0.00841359	0.0659767	0.988674
113100	14/09/2018--18:16:00	31.45	0	0.0238167	0.0659767	0.988674
113160	14/09/2018--18:17:00	31.83	5	0.0392199	0.0659767	0.988674
113220	14/09/2018--18:18:00	32.32	9	0.00841359	-0.00846726	0.973514
113280	14/09/2018--18:19:00	32.02	165	0.316477	0.721084	0.609682
113340	14/09/2018--18:20:00	31.86	8	0.28567	0.721084	0.624841
113400	14/09/2018--18:21:00	31.89	8	0.224058	0.706195	0.640001
113460	14/09/2018--18:22:00	31.91	3	0.0700262	0.706195	0.70064
113520	14/09/2018--18:23:00	32.07	9	-0.0686022	0.676417	0.776438
113580	14/09/2018--18:24:00	32.16	19	0.0546231	0.601973	0.806758
113640	14/09/2018--18:25:00	32.14	5	0.116236	0.855083	0.427765
113700	14/09/2018--18:26:00	32.07	14	0.193251	0.944416	0.291328
113760	14/09/2018--18:27:00	31.98	1	0.116236	0.780639	0.624841
113820	14/09/2018--18:28:00	31.92	39	0.147042	0.780639	0.609682
113880	14/09/2018--18:29:00	31.89	8	0.162445	0.780639	0.609682
113940	14/09/2018--18:30:00	31.9	29	0.116236	0.989082	0.306488
114000	14/09/2018--18:31:00	31.9	21	0.147042	0.959305	0.261009
114060	14/09/2018--18:32:00	31.82	23	0.28567	0.899749	0.261009
114120	14/09/2018--18:33:00	32.3	14	-0.114812	-0.187133	0.973514
114180	14/09/2018--18:34:00	32.75	30	0.193251	0.944416	0.336807
114240	14/09/2018--18:35:00	32.61	14	0.33188	0.899749	0.321648
114300	14/09/2018--18:36:00	32.22	8	0.378089	0.840194	0.412606
114360	14/09/2018--18:37:00	31.89	0	0.439702	0.810417	0.397446
114420	14/09/2018--18:38:00	31.55	9	0.408896	0.840194	0.382286
114480	14/09/2018--18:39:00	31.23	0	0.408896	0.840194	0.397446
114540	14/09/2018--18:40:00	30.99	15	0.532121	0.810417	0.306488
114600	14/09/2018--18:41:00	30.79	0	0.501315	0.825305	0.291328
114660	14/09/2018--18:42:00	30.61	5	0.254864	0.959305	0.18521
114720	14/09/2018--18:43:00	30.45	7	0.177848	100.397	0.154891
114780	14/09/2018--18:44:00	30.38	36	0.224058	100.397	0.0336136
114840	14/09/2018--18:45:00	30.63	14	0.224058	0.572196	0.791598
114900	14/09/2018--18:46:00	30.77	213	0.501315	0.810417	0.609682
114960	14/09/2018--18:47:00	30.84	174	0.470508	0.914638	0.00329428
115020	14/09/2018--18:48:00	30.86	0	0.562927	0.855083	0.0336136
115080	14/09/2018--18:49:00	30.89	3	0.301074	0.974193	0.063933
115140	14/09/2018--18:50:00	30.81	0	0.208655	0.959305	0.109412
115200	14/09/2018--18:51:00	30.8	5	0.193251	0.959305	0.109412
115260	14/09/2018--18:52:00	30.63	632	0.28567	0.721084	-0.26958
115320	14/09/2018--18:53:00	30.21	584	0.147042	0.989082	0.276169
115380	14/09/2018--18:54:00	30.14	16	0.0700262	0.974193	0.245849
115440	14/09/2018--18:55:00	29.83	44	0.0854294	0.989082	0.0336136
115500	14/09/2018--18:56:00	29.14	91	0.100833	0.884861	-0.163462
115560	14/09/2018--18:57:00	28.84	152	-0.0377959	0.795528	-0.193782
115620	14/09/2018--18:58:00	28.72	1225	0.0700262	0.497752	-0.0270251
115680	14/09/2018--18:59:00	28.89	1226	0.0546231	167.397	0.412606
115740	14/09/2018--19:00:00	29.02	1191	0.116236	0.825305	0.23069
115800	14/09/2018--19:01:00	29.01	1244	0.100833	0.482863	-0.178622
115860	14/09/2018--19:02:00	28.77	1299	-0.00698957	0.497752	-0.0118654
115920	14/09/2018--19:03:00	28.63	1369	0.455105	106.353	0.715799
115980	14/09/2018--19:04:00	28.66	1265	-0.0223927	148.041	0.261009
116040	14/09/2018--19:05:00	28.75	1018	0.100833	0.974193	0.18521
116100	14/09/2018--19:06:00	28.97	9	0.0546231	0.974193	0.245849
116160	14/09/2018--19:07:00	29.14	6	0.00841359	0.974193	0.23069
116220	14/09/2018--19:08:00	29.36	256	0.131639	100.397	0.124572
116280	14/09/2018--19:09:00	29.53	455	-0.145618	0.989082	0.0487733
116340	14/09/2018--19:10:00	29.62	293	-0.0994085	0.840194	0.518724
116400	14/09/2018--19:11:00	29.99	44	-0.176424	0.959305	0.367127
116460	14/09/2018--19:12:00	30.52	14	-0.145618	0.869972	0.473244
116520	14/09/2018--19:13:00	30.9	1	-0.0994085	0.884861	0.458085
116580	14/09/2018--19:14:00	31.22	69	-0.053199	0.855083	0.473244
116640	14/09/2018--19:15:00	31.48	83	-0.0377959	0.914638	0.382286
116700	14/09/2018--19:16:00	31.71	87	0.0238167	0.974193	0.367127
116760	14/09/2018--19:17:00	31.64	544	0.00841359	106.353	-0.117983
116820	14/09/2018--19:18:00	31.16	775	0.00841359	100.397	0.0487733
116880	14/09/2018--19:19:00	30.9	208	-0.130215	100.397	0.018454
116940	14/09/2018--19:20:00	30.73	252	0.239461	0.944416	0.0487733
117000	14/09/2018--19:21:00	30.75	559	-0.0840053	0.884861	0.00329428
117060	14/09/2018--19:22:00	30.54	764	0.100833	0.899749	0.427765
117120	14/09/2018--19:23:00	30.39	20	-0.0377959	0.750861	0.609682
117180	14/09/2018--19:24:00	30.59	80	-0.130215	0.825305	0.564203
117240	14/09/2018--19:25:00	30.95	60	0.0854294	0.840194	0.564203
117300	14/09/2018--19:26:00	31.26	32	0.0392199	0.840194	0.518724
117360	14/09/2018--19:27:00	31.26	240	0.131639	0.929527	0.367127
117420	14/09/2018--19:28:00	31.1	50	-0.453681	107.842	0.382286
117480	14/09/2018--19:29:00	30.94	367	0.0700262	0.64664	0.776438
117540	14/09/2018--19:30:00	30.86	63	0.347283	0.676417	0.655161
117600	14/09/2018--19:31:00	31.06	3	0.393492	0.676417	0.640001
117660	14/09/2018--19:32:00	31.41	2	0.393492	0.64664	0.655161
117720	14/09/2018--19:33:00	31.74	3	0.147042	0.52753	0.821917
117780	14/09/2018--19:34:00	32.04	4	0.316477	0.259531	0.912875
117840	14/09/2018--19:35:00	32.4	1	0.100833	0.319086	0.958354
117900	14/09/2018--19:36:00	32.5	15	-0.222634	0.0808655	0.973514
117960	14/09/2018--19:37:00	32.45	0	-0.238037	0.0510879	0.958354
118020	14/09/2018--19:38:00	32.27	16	-0.29965	0.899749	0.306488
118080	14/09/2018--19:39:00	32.16	0	-0.29965	0.899749	0.306488
118140	14/09/2018--19:40:00	32.09	1	-0.392068	0.884861	-0.299899
118200	14/09/2018--19:41:00	32	2	-0.330456	0.884861	-0.330219
118260	14/09/2018--19:42:00	31.85	8	-0.530697	0.721084	-0.466656
118320	14/09/2018--19:43:00	31.95	0	-0.5461	0.706195	-0.481816
118380	14/09/2018--19:44:00	32.09	0	-0.576906	0.631751	-0.527295
118440	14/09/2018--19:45:00	32.2	0	-0.561503	0.601973	-0.603093
118500	14/09/2018--19:46:00	32.3	0	-0.576906	0.587085	-0.587933
118560	14/09/2018--19:47:00	32.43	0	-0.561503	0.557307	-0.618253
118620	14/09/2018--19:48:00	32.54	11	-0.5461	0.423308	-0.75469
118680	14/09/2018--19:49:00	32.6	1	-0.515294	0.363753	-0.800169
118740	14/09/2018--19:50:00	32.66	0	-0.530697	0.348864	-0.785009
118800	14/09/2018--19:51:00	32.71	1	-0.530697	0.333975	-0.785009
118860	14/09/2018--19:52:00	32.75	194	-0.053199	100.397	0.063933
118920	14/09/2018--19:53:00	32.63	0	-0.284246	0.795528	-0.572774
118980	14/09/2018--19:54:00	33.02	3	-0.114812	0.721084	-0.709211
119040	14/09/2018--19:55:00	33.93	0	-0.130215	0.706195	-0.724371
119100	14/09/2018--19:56:00	34.2	19	0.100833	100.397	-0.0421848
119160	14/09/2018--19:57:00	34.17	0	0.0700262	101.886	-0.0421848
119220	14/09/2018--19:58:00	34.05	0	0.0854294	100.397	-0.0421848
119280	14/09/2018--19:59:00	33.95	59	-0.0223927	0.140421	0.973514
119340	14/09/2018--20:00:00	33.81	0	-0.0223927	0.140421	0.988674
119400	14/09/2018--20:01:00	33.64	0	-0.0223927	0.140421	0.988674
119460	14/09/2018--20:02:00	33.5	0	-0.0840053	-0.00846726	0.988674
119520	14/09/2018--20:03:00	33.36	0	-0.114812	0.125532	101.899
119580	14/09/2018--20:04:00	33.05	16	-0.869566	0.467974	-0.148303
119640	14/09/2018--20:05:00	32.89	19	-0.176424	0.974193	0.124572
119700	14/09/2018--20:06:00	32.93	10	-0.145618	0.989082	-0.133143
119760	14/09/2018--20:07:00	33.54	53	0.131639	0.691306	-0.75469
119820	14/09/2018--20:08:00	34.18	4	0.0546231	0.706195	-0.73953
119880	14/09/2018--20:09:00	34.65	0	0.0392199	0.706195	-0.73953
119940	14/09/2018--20:10:00	34.63	32	0.0854294	0.661529	-0.785009
120000	14/09/2018--20:11:00	34.32	3	-0.0840053	0.795528	-0.618253
120060	14/09/2018--20:12:00	33.99	9	0.193251	0.319086	-0.951766
120120	14/09/2018--20:13:00	33.49	0	0.193251	0.259531	-0.966926
120180	14/09/2018--20:14:00	33.16	9	-0.00698957	0.929527	-0.406017
120240	14/09/2018--20:15:00	33.16	26	-0.130215	0.914638	0.397446
120300	14/09/2018--20:16:00	33.12	20	0.28567	0.587085	0.761278
120360	14/09/2018--20:17:00	33.09	1	0.33188	0.572196	0.746119
120420	14/09/2018--20:18:00	33.03	6	0.393492	0.661529	0.624841
120480	14/09/2018--20:19:00	32.88	5	0.301074	0.750861	0.579362
120540	14/09/2018--20:20:00	32.72	0	0.316477	0.76575	0.564203
120600	14/09/2018--20:21:00	32.61	1	0.347283	0.780639	0.518724
120660	14/09/2018--20:22:00	32.49	0	0.347283	0.795528	0.503564
120720	14/09/2018--20:23:00	32.42	5	0.147042	0.959305	0.245849
120780	14/09/2018--20:24:00	32.4	5	0.131639	100.397	0.0942524
120840	14/09/2018--20:25:00	32.55	1	0.193251	0.914638	0.367127
120900	14/09/2018--20:26:00	32.55	0	0.208655	0.914638	0.367127
120960	14/09/2018--20:27:00	32.45	0	0.208655	0.855083	0.473244
121020	14/09/2018--20:28:00	32.36	3	0.239461	0.944416	0.276169
121080	14/09/2018--20:29:00	32.39	0	0.208655	0.944416	0.306488
121140	14/09/2018--20:30:00	32.52	1	0.162445	0.869972	0.473244
121200	14/09/2018--20:31:00	32.76	3	0.193251	0.914638	0.382286
121260	14/09/2018--20:32:00	32.85	1	0.208655	0.929527	0.382286
121320	14/09/2018--20:33:00	32.88	0	0.131639	0.825305	0.549043
121380	14/09/2018--20:34:00	32.89	1	0.100833	0.825305	0.564203
121440	14/09/2018--20:35:00	32.82	0	0.100833	0.780639	0.609682
121500	14/09/2018--20:36:00	32.66	4	0.116236	0.914638	0.397446
121560	14/09/2018--20:37:00	32.72	1	0.147042	0.899749	0.412606
121620	14/09/2018--20:38:00	32.73	65	0.162445	0.304198	0.928035
121680	14/09/2018--20:39:00	32.74	2	0.193251	0.199976	0.958354
121740	14/09/2018--20:40:00	32.69	60	0.0854294	101.886	0.0487733
121800	14/09/2018--20:41:00	32.46	80	0.0700262	100.397	0.139731
121860	14/09/2018--20:42:00	32.14	85	0.100833	0.989082	-0.208941
121920	14/09/2018--20:43:00	31.82	123	0.270267	0.423308	0.867396
121980	14/09/2018--20:44:00	31.87	15	0.57833	0.542418	0.609682
122040	14/09/2018--20:45:00	32.27	8	0.562927	0.467974	0.67032
122100	14/09/2018--20:46:00	32.32	0	0.593733	0.453086	0.655161
122160	14/09/2018--20:47:00	32.28	13	0.732362	0.319086	0.579362
122220	14/09/2018--20:48:00	32.36	2	0.62454	0.542418	0.579362
122280	14/09/2018--20:49:00	32.38	0	0.609137	0.467974	0.549043
122340	14/09/2018--20:50:00	32.34	6	0.609137	0.557307	0.594522
122400	14/09/2018--20:51:00	32.31	0	0.609137	0.557307	0.579362
122460	14/09/2018--20:52:00	32.22	0	0.609137	0.557307	0.564203
122520	14/09/2018--20:53:00	32.16	0	0.686152	0.52753	0.518724
122580	14/09/2018--20:54:00	32.13	0	0.686152	0.587085	0.473244
122640	14/09/2018--20:55:00	32.13	12	0.162445	0.780639	0.594522
122700	14/09/2018--20:56:00	32.1	10	0.424299	0.825305	0.412606
122760	14/09/2018--20:57:00	32.49	17	0.0238167	0.989082	-0.239261
122820	14/09/2018--20:58:00	32.96	0	-0.0377959	0.974193	-0.224101
122880	14/09/2018--20:59:00	32.93	2	-0.00698957	0.869972	0.488404
122940	14/09/2018--21:00:00	32.75	0	-0.053199	0.899749	0.458085
123000	14/09/2018--21:01:00	32.52	0	-0.0377959	0.855083	0.518724
123060	14/09/2018--21:02:00	32.33	0	-0.053199	0.855083	0.533883
123120	14/09/2018--21:03:00	32.2	14	0.485911	0.750861	0.442925
123180	14/09/2018--21:04:00	32.11	0	0.424299	0.795528	0.442925
123240	14/09/2018--21:05:00	31.99	0	0.593733	0.587085	0.564203
123300	14/09/2018--21:06:00	31.92	0	0.639943	0.542418	0.549043
123360	14/09/2018--21:07:00	31.95	0	0.655346	0.52753	0.564203
123420	14/09/2018--21:08:00	32.01	0	0.655346	0.52753	0.533883
123480	14/09/2018--21:09:00	32.1	0	0.655346	0.497752	0.564203
123540	14/09/2018--21:10:00	32.22	0	0.701556	0.482863	0.533883
123600	14/09/2018--21:11:00	32.34	0	0.701556	0.482863	0.533883
123660	14/09/2018--21:12:00	32.43	0	0.686152	0.482863	0.533883
123720	14/09/2018--21:13:00	32.53	0	0.62454	0.482863	0.624841
123780	14/09/2018--21:14:00	32.59	0	0.609137	0.467974	0.640001
123840	14/09/2018--21:15:00	32.64	0	0.57833	0.453086	0.68548
123900	14/09/2018--21:16:00	32.69	0	0.609137	0.438197	0.655161
123960	14/09/2018--21:17:00	32.61	2	0.62454	0.408419	0.67032
124020	14/09/2018--21:18:00	32.55	0	0.62454	0.363753	0.70064
124080	14/09/2018--21:19:00	32.48	0	0.593733	0.363753	0.70064
124140	14/09/2018--21:20:00	32.45	0	0.57833	0.363753	0.730959
124200	14/09/2018--21:21:00	32.42	0	0.547524	0.319086	0.761278
124260	14/09/2018--21:22:00	32.39	0	0.532121	0.319086	0.776438
124320	14/09/2018--21:23:00	32.32	9	0.855587	0.467974	0.321648
124380	14/09/2018--21:24:00	32.15	36	0.131639	0.899749	0.427765
124440	14/09/2018--21:25:00	31.9	5	0.28567	0.944416	0.291328
124500	14/09/2018--21:26:00	31.69	16	0.57833	0.691306	0.458085
124560	14/09/2018--21:27:00	31.57	22	0.0546231	0.721084	0.68548
124620	14/09/2018--21:28:00	31.48	8	0.28567	0.750861	0.609682
124680	14/09/2018--21:29:00	31.42	13	0.378089	0.631751	0.655161
124740	14/09/2018--21:30:00	31.43	32	0.609137	0.706195	0.397446
124800	14/09/2018--21:31:00	31.48	1	0.639943	0.64664	0.442925
124860	14/09/2018--21:32:00	31.49	0	0.62454	0.64664	0.442925
124920	14/09/2018--21:33:00	31.43	0	0.639943	0.64664	0.442925
124980	14/09/2018--21:34:00	31.39	0	0.57833	0.64664	0.503564
125040	14/09/2018--21:35:00	31.35	5	0.57833	0.572196	0.564203
125100	14/09/2018--21:36:00	31.31	1	0.455105	0.706195	0.549043
125160	14/09/2018--21:37:00	31.3	0	0.455105	0.706195	0.564203
125220	14/09/2018--21:38:00	31.3	0	0.424299	0.721084	0.564203
125280	14/09/2018--21:39:00	31.45	9	0.193251	0.795528	0.594522
125340	14/09/2018--21:40:00	31.78	0	0.177848	0.780639	0.609682
125400	14/09/2018--21:41:00	32.12	1	0.0854294	0.840194	0.533883
125460	14/09/2018--21:42:00	32.43	1	0.100833	0.869972	0.488404
125520	14/09/2018--21:43:00	32.74	0	0.100833	0.869972	0.488404
125580	14/09/2018--21:44:00	32.99	0	0.0854294	0.869972	0.503564
125640	14/09/2018--21:45:00	33.22	0	0.0546231	0.840194	0.655161
125700	14/09/2018--21:46:00	33.43	0	0.131639	0.855083	0.518724
125760	14/09/2018--21:47:00	33.67	0	0.131639	0.884861	0.473244
125820	14/09/2018--21:48:00	33.88	0	0.131639	0.884861	0.458085
125880	14/09/2018--21:49:00	34.08	0	0.131639	0.884861	0.458085
125940	14/09/2018--21:50:00	34.25	3	-0.0223927	0.76575	0.336807
126000	14/09/2018--21:51:00	34.33	9	-0.0223927	0.959305	0.276169
126060	14/09/2018--21:52:00	34.47	0	-0.0377959	0.974193	0.245849
126120	14/09/2018--21:53:00	34.56	25	0.100833	0.974193	-0.299899
126180	14/09/2018--21:54:00	34.61	0	0.116236	0.944416	-0.360538
126240	14/09/2018--21:55:00	34.58	0	0.100833	0.959305	-0.345378
126300	14/09/2018--21:56:00	34.55	0	0.100833	0.959305	-0.345378
126360	14/09/2018--21:57:00	34.54	1	0.162445	0.974193	-0.224101
126420	14/09/2018--21:58:00	34.38	47	0.177848	0.304198	0.928035
126480	14/09/2018--21:59:00	34.38	8	0.131639	0.140421	0.973514
126540	14/09/2018--22:00:00	34.28	0	0.147042	0.15531	0.973514
126600	14/09/2018--22:01:00	34.15	0	0.131639	0.140421	0.973514
126660	14/09/2018--22:02:00	33.98	0	0.147042	0.140421	0.973514
126720	14/09/2018--22:03:00	33.89	6	0.208655	0.140421	0.973514
126780	14/09/2018--22:04:00	33.79	10	0.28567	0.0361991	0.943195
126840	14/09/2018--22:05:00	34.06	7	0.793974	-0.0978001	0.579362
126900	14/09/2018--22:06:00	34.13	0	0.701556	-0.0382449	0.70064
126960	14/09/2018--22:07:00	34.24	1	0.732362	-0.0382449	0.67032
127020	14/09/2018--22:08:00	34.29	1	0.747765	0.00642154	0.67032
127080	14/09/2018--22:09:00	34.3	0	0.747765	0.00642154	0.640001
127140	14/09/2018--22:10:00	33.96	42	0.193251	0.959305	0.23069
127200	14/09/2018--22:11:00	33.67	6	0.131639	0.974193	0.276169
127260	14/09/2018--22:12:00	33.68	7	0.254864	0.974193	-0.0876638
127320	14/09/2018--22:13:00	33.77	0	0.254864	0.989082	-0.0876638
127380	14/09/2018--22:14:00	33.86	0	0.316477	0.959305	-0.117983
127440	14/09/2018--22:15:00	33.99	0	0.301074	0.959305	-0.148303
127500	14/09/2018--22:16:00	34.02	31	0.439702	0.869972	0.276169
127560	14/09/2018--22:17:00	33.79	73	0.470508	0.855083	0.276169
127620	14/09/2018--22:18:00	33.56	19	-0.053199	0.959305	-0.315059
127680	14/09/2018--22:19:00	33.14	318	0.0392199	0.855083	0.124572
127740	14/09/2018--22:20:00	32.57	372	-0.161021	103.375	0.109412
127800	14/09/2018--22:21:00	31.61	769	-0.053199	0.899749	0.0487733
127860	14/09/2018--22:22:00	30.99	225	-0.0377959	0.795528	0.609682
127920	14/09/2018--22:23:00	31.07	83	0.00841359	0.914638	0.70064
127980	14/09/2018--22:24:00	31.24	61	-0.0686022	0.735973	0.655161
128040	14/09/2018--22:25:00	30.77	807	0.177848	0.974193	0.154891
128100	14/09/2018--22:26:00	30.22	500	0.100833	0.974193	0.20037
128160	14/09/2018--22:27:00	29.88	633	-0.330456	0.989082	-0.193782
128220	14/09/2018--22:28:00	29.95	95	-0.053199	101.886	0.20037
128280	14/09/2018--22:29:00	30.25	106	0.655346	0.795528	0.458085
128340	14/09/2018--22:30:00	30.29	301	0.378089	0.914638	0.154891
128400	14/09/2018--22:31:00	30.26	691	-0.00698957	112.308	0.0487733
128460	14/09/2018--22:32:00	29.81	918	-0.0994085	0.840194	0.473244
128520	14/09/2018--22:33:00	29.48	87	-0.00698957	0.721084	0.70064
128580	14/09/2018--22:34:00	29.79	166	-0.114812	0.601973	0.730959
128640	14/09/2018--22:35:00	30.13	167	0.131639	0.780639	0.609682
128700	14/09/2018--22:36:00	30.43	205	0.162445	0.855083	0.609682
128760	14/09/2018--22:37:00	30.7	189	0.147042	0.795528	0.624841
128820	14/09/2018--22:38:00	30.91	72	0.28567	0.721084	0.518724
128880	14/09/2018--22:39:00	31.11	107	0.162445	0.855083	0.70064
128940	14/09/2018--22:40:00	31.25	116	0.116236	0.869972	0.655161
129000	14/09/2018--22:41:00	31.38	65	0.177848	0.750861	0.579362
129060	14/09/2018--22:42:00	31.49	134	0.224058	0.795528	0.640001
129120	14/09/2018--22:43:00	31.56	122	0.162445	0.780639	0.640001
129180	14/09/2018--22:44:00	31.63	209	0.162445	0.735973	0.609682
129240	14/09/2018--22:45:00	31.74	46	0.0854294	0.795528	0.594522
129300	14/09/2018--22:46:00	31.77	17	0.208655	0.974193	0.139731
129360	14/09/2018--22:47:00	31.58	373	0.177848	110.819	0.412606
129420	14/09/2018--22:48:00	31.42	463	0.162445	0.929527	0.0942524
129480	14/09/2018--22:49:00	31.23	196	0.00841359	101.886	0.0487733
129540	14/09/2018--22:50:00	31.22	96	0.00841359	0.974193	0.20037
129600	14/09/2018--22:51:00	31.17	201	-0.0223927	0.959305	0.018454
129660	14/09/2018--22:52:00	31.14	172	0.670749	-0.00846726	0.730959
129720	14/09/2018--22:53:00	30.97	0	0.670749	-0.00846726	0.730959
129780	14/09/2018--22:54:00	30.81	0	0.670749	-0.0233561	0.730959
129840	14/09/2018--22:55:00	30.63	0	0.670749	-0.0233561	0.730959
129900	14/09/2018--22:56:00	30.48	0	0.670749	-0.0233561	0.730959
129960	14/09/2018--22:57:00	30.36	0	0.670749	-0.0233561	0.730959
130020	14/09/2018--22:58:00	30.24	0	0.670749	-0.00846726	0.730959
130080	14/09/2018--22:59:00	30.12	0	0.670749	-0.0233561	0.730959
130140	14/09/2018--23:00:00	30.07	0	0.670749	-0.0233561	0.730959
130200	14/09/2018--23:01:00	29.98	0	0.670749	-0.0233561	0.730959
130260	14/09/2018--23:02:00	29.94	0	0.670749	-0.0233561	0.730959
130320	14/09/2018--23:03:00	29.9	0	0.670749	-0.00846726	0.730959
130380	14/09/2018--23:04:00	29.86	0	0.655346	-0.0233561	0.730959
130440	14/09/2018--23:05:00	29.82	0	0.670749	-0.0233561	0.730959
130500	14/09/2018--23:06:00	29.79	0	0.655346	-0.0233561	0.730959
130560	14/09/2018--23:07:00	29.76	0	0.670749	-0.0233561	0.730959
130620	14/09/2018--23:08:00	29.73	0	0.670749	-0.0233561	0.730959
130680	14/09/2018--23:09:00	29.71	0	0.670749	-0.0233561	0.730959
130740	14/09/2018--23:10:00	29.69	0	0.670749	-0.0233561	0.730959
130800	14/09/2018--23:11:00	29.71	0	0.655346	-0.0233561	0.730959
130860	14/09/2018--23:12:00	29.77	0	0.670749	-0.0233561	0.730959
130920	14/09/2018--23:13:00	29.83	0	0.670749	-0.0233561	0.730959
130980	14/09/2018--23:14:00	29.87	0	0.655346	-0.0233561	0.730959
131040	14/09/2018--23:15:00	29.94	0	0.655346	-0.0233561	0.730959
131100	14/09/2018--23:16:00	29.98	0	0.655346	-0.0233561	0.730959
131160	14/09/2018--23:17:00	30.01	0	0.670749	-0.0233561	0.730959
131220	14/09/2018--23:18:00	30.04	0	0.655346	-0.0233561	0.730959
131280	14/09/2018--23:19:00	30.05	0	0.655346	-0.0233561	0.730959
131340	14/09/2018--23:20:00	30.09	0	0.655346	-0.0233561	0.730959
131400	14/09/2018--23:21:00	30.09	0	0.655346	-0.0233561	0.730959
131460	14/09/2018--23:22:00	30.11	0	0.655346	-0.0233561	0.730959
131520	14/09/2018--23:23:00	30.13	0	0.670749	-0.0233561	0.730959
131580	14/09/2018--23:24:00	30.13	0	0.670749	-0.0233561	0.730959
131640	14/09/2018--23:25:00	30.14	0	0.655346	-0.0233561	0.730959
131700	14/09/2018--23:26:00	30.13	0	0.655346	-0.0233561	0.730959
131760	14/09/2018--23:27:00	30.13	0	0.670749	-0.00846726	0.730959
131820	14/09/2018--23:28:00	30.12	0	0.655346	-0.0233561	0.730959
131880	14/09/2018--23:29:00	30.11	0	0.655346	-0.0233561	0.746119
131940	14/09/2018--23:30:00	30.09	0	0.655346	-0.00846726	0.730959
132000	14/09/2018--23:31:00	30.11	0	0.670749	-0.0233561	0.730959
132060	14/09/2018--23:32:00	30.08	0	0.655346	-0.0233561	0.746119
132120	14/09/2018--23:33:00	30.08	0	0.655346	-0.0233561	0.730959
132180	14/09/2018--23:34:00	30.08	0	0.655346	-0.0233561	0.730959
132240	14/09/2018--23:35:00	30.07	0	0.655346	-0.0233561	0.730959
132300	14/09/2018--23:36:00	30.07	0	0.655346	-0.0233561	0.730959
132360	14/09/2018--23:37:00	30.08	0	0.655346	-0.0233561	0.730959
132420	14/09/2018--23:38:00	30.06	0	0.655346	-0.0233561	0.730959
132480	14/09/2018--23:39:00	30.07	0	0.655346	-0.0233561	0.730959
132540	14/09/2018--23:40:00	30.07	0	0.655346	-0.00846726	0.730959
132600	14/09/2018--23:41:00	30.08	0	0.655346	-0.0233561	0.730959
132660	14/09/2018--23:42:00	30.07	0	0.655346	-0.0233561	0.730959
132720	14/09/2018--23:43:00	30.11	0	0.655346	-0.0233561	0.730959
132780	14/09/2018--23:44:00	30.1	0	0.655346	-0.0233561	0.730959
132840	14/09/2018--23:45:00	30.09	0	0.655346	-0.00846726	0.730959
132900	14/09/2018--23:46:00	30.09	0	0.655346	-0.00846726	0.730959
132960	14/09/2018--23:47:00	30.1	0	0.670749	-0.0233561	0.730959
133020	14/09/2018--23:48:00	30.11	0	0.670749	-0.0233561	0.730959
133080	14/09/2018--23:49:00	30.11	0	0.655346	-0.00846726	0.730959
133140	14/09/2018--23:50:00	30.1	0	0.655346	-0.0233561	0.730959
133200	14/09/2018--23:51:00	30.12	0	0.655346	-0.0233561	0.730959
133260	14/09/2018--23:52:00	30.13	0	0.655346	-0.0233561	0.730959
133320	14/09/2018--23:53:00	30.13	0	0.670749	-0.0233561	0.730959
133380	14/09/2018--23:54:00	30.14	0	0.655346	-0.0233561	0.730959
133440	14/09/2018--23:55:00	30.15	0	0.655346	-0.0233561	0.730959
133500	14/09/2018--23:56:00	30.17	0	0.655346	-0.0233561	0.730959
133560	14/09/2018--23:57:00	30.14	0	0.655346	-0.0233561	0.730959
133620	14/09/2018--23:58:00	30.14	0	0.670749	-0.0233561	0.730959
133680	14/09/2018--23:59:00	30.14	0	0.655346	-0.0233561	0.730959
133740	15/09/2018--00:00:00	30.16	0	0.655346	-0.0233561	0.730959
133800	15/09/2018--00:01:00	30.16	0	0.655346	-0.0233561	0.730959
133860	15/09/2018--00:02:00	30.16	0	0.655346	-0.0233561	0.730959
133920	15/09/2018--00:03:00	30.18	0	0.655346	-0.0233561	0.730959
133980	15/09/2018--00:04:00	30.18	0	0.655346	-0.0233561	0.730959
134040	15/09/2018--00:05:00	30.15	0	0.670749	-0.0233561	0.730959
134100	15/09/2018--00:06:00	30.16	0	0.670749	-0.0233561	0.730959
134160	15/09/2018--00:07:00	30.15	0	0.655346	-0.0233561	0.715799
134220	15/09/2018--00:08:00	30.14	0	0.655346	-0.0233561	0.730959
134280	15/09/2018--00:09:00	30.14	0	0.655346	-0.0233561	0.730959
134340	15/09/2018--00:10:00	30.14	0	0.655346	-0.0233561	0.730959
134400	15/09/2018--00:11:00	30.13	0	0.655346	-0.0233561	0.730959
134460	15/09/2018--00:12:00	30.12	0	0.670749	-0.0233561	0.746119
134520	15/09/2018--00:13:00	30.13	0	0.670749	-0.0233561	0.730959
134580	15/09/2018--00:14:00	30.12	0	0.670749	-0.0233561	0.730959
134640	15/09/2018--00:15:00	30.12	0	0.670749	-0.0233561	0.730959
134700	15/09/2018--00:16:00	30.11	0	0.655346	-0.0233561	0.730959
134760	15/09/2018--00:17:00	30.11	0	0.670749	-0.0233561	0.730959
134820	15/09/2018--00:18:00	30.11	0	0.655346	-0.0233561	0.730959
134880	15/09/2018--00:19:00	30.1	0	0.670749	-0.0233561	0.730959
134940	15/09/2018--00:20:00	30.11	0	0.670749	-0.0233561	0.730959
135000	15/09/2018--00:21:00	30.1	0	0.670749	-0.00846726	0.730959
135060	15/09/2018--00:22:00	30.09	0	0.670749	-0.0233561	0.730959
135120	15/09/2018--00:23:00	30.12	0	0.655346	-0.0233561	0.730959
135180	15/09/2018--00:24:00	30.11	0	0.655346	-0.0233561	0.730959
135240	15/09/2018--00:25:00	30.13	0	0.655346	-0.0233561	0.730959
135300	15/09/2018--00:26:00	30.14	0	0.655346	-0.0233561	0.730959
135360	15/09/2018--00:27:00	30.14	0	0.655346	-0.0233561	0.730959
135420	15/09/2018--00:28:00	30.14	0	0.670749	-0.0233561	0.730959
135480	15/09/2018--00:29:00	30.15	0	0.655346	-0.0233561	0.730959
135540	15/09/2018--00:30:00	30.15	0	0.670749	-0.0233561	0.730959
135600	15/09/2018--00:31:00	30.14	0	0.670749	-0.0233561	0.730959
135660	15/09/2018--00:32:00	30.14	0	0.655346	-0.0233561	0.730959
135720	15/09/2018--00:33:00	30.14	0	0.670749	-0.0233561	0.730959
135780	15/09/2018--00:34:00	30.16	0	0.655346	-0.0233561	0.730959
135840	15/09/2018--00:35:00	30.17	0	0.655346	-0.0233561	0.730959
135900	15/09/2018--00:36:00	30.16	0	0.670749	-0.0233561	0.730959
135960	15/09/2018--00:37:00	30.16	0	0.670749	-0.0233561	0.730959
136020	15/09/2018--00:38:00	30.16	0	0.655346	-0.0233561	0.730959
136080	15/09/2018--00:39:00	30.16	0	0.670749	-0.0233561	0.730959
136140	15/09/2018--00:40:00	30.17	0	0.655346	-0.0233561	0.730959
136200	15/09/2018--00:41:00	30.18	0	0.655346	-0.0233561	0.730959
136260	15/09/2018--00:42:00	30.16	0	0.655346	-0.0233561	0.730959
136320	15/09/2018--00:43:00	30.18	0	0.670749	-0.0233561	0.730959
136380	15/09/2018--00:44:00	30.18	0	0.670749	-0.0233561	0.730959
136440	15/09/2018--00:45:00	30.18	0	0.655346	-0.0233561	0.730959
136500	15/09/2018--00:46:00	30.17	0	0.670749	-0.0233561	0.730959
136560	15/09/2018--00:47:00	30.19	0	0.670749	-0.0233561	0.730959
136620	15/09/2018--00:48:00	30.19	0	0.655346	-0.0233561	0.730959
136680	15/09/2018--00:49:00	30.18	0	0.655346	-0.0233561	0.730959
136740	15/09/2018--00:50:00	30.18	0	0.670749	-0.0233561	0.730959
136800	15/09/2018--00:51:00	30.18	0	0.655346	-0.0233561	0.730959
136860	15/09/2018--00:52:00	30.18	0	0.670749	-0.0233561	0.730959
136920	15/09/2018--00:53:00	30.17	0	0.670749	-0.0233561	0.730959
136980	15/09/2018--00:54:00	30.21	0	0.670749	-0.0233561	0.730959
137040	15/09/2018--00:55:00	30.2	0	0.670749	-0.0233561	0.730959
137100	15/09/2018--00:56:00	30.21	0	0.655346	-0.0233561	0.730959
137160	15/09/2018--00:57:00	30.21	0	0.655346	-0.0233561	0.730959
137220	15/09/2018--00:58:00	30.22	0	0.670749	-0.0233561	0.730959
137280	15/09/2018--00:59:00	30.2	0	0.670749	-0.0233561	0.730959
137340	15/09/2018--01:00:00	30.2	0	0.655346	-0.0233561	0.730959
137400	15/09/2018--01:01:00	30.22	0	0.655346	-0.0233561	0.730959
137460	15/09/2018--01:02:00	30.21	0	0.670749	-0.0233561	0.730959
137520	15/09/2018--01:03:00	30.21	0	0.670749	-0.0233561	0.730959
137580	15/09/2018--01:04:00	30.2	0	0.655346	-0.0233561	0.730959
137640	15/09/2018--01:05:00	30.2	0	0.655346	-0.0233561	0.730959
137700	15/09/2018--01:06:00	30.19	0	0.670749	-0.00846726	0.730959
137760	15/09/2018--01:07:00	30.18	0	0.655346	-0.0233561	0.730959
137820	15/09/2018--01:08:00	30.19	0	0.655346	-0.0233561	0.730959
137880	15/09/2018--01:09:00	30.19	0	0.655346	-0.0233561	0.730959
137940	15/09/2018--01:10:00	30.18	0	0.670749	-0.0233561	0.730959
138000	15/09/2018--01:11:00	30.17	0	0.655346	-0.0233561	0.730959
138060	15/09/2018--01:12:00	30.16	0	0.670749	-0.0233561	0.730959
138120	15/09/2018--01:13:00	30.17	0	0.655346	-0.0233561	0.730959
138180	15/09/2018--01:14:00	30.18	0	0.670749	-0.0233561	0.730959
138240	15/09/2018--01:15:00	30.18	0	0.655346	-0.0233561	0.730959
138300	15/09/2018--01:16:00	30.18	0	0.655346	-0.0233561	0.730959
138360	15/09/2018--01:17:00	30.18	0	0.655346	-0.0233561	0.730959
138420	15/09/2018--01:18:00	30.17	0	0.670749	-0.0233561	0.730959
138480	15/09/2018--01:19:00	30.17	0	0.655346	-0.0233561	0.730959
138540	15/09/2018--01:20:00	30.17	0	0.670749	-0.0233561	0.730959
138600	15/09/2018--01:21:00	30.18	0	0.655346	-0.0233561	0.730959
138660	15/09/2018--01:22:00	30.17	0	0.670749	-0.0233561	0.730959
138720	15/09/2018--01:23:00	30.17	0	0.655346	-0.0233561	0.730959
138780	15/09/2018--01:24:00	30.16	0	0.655346	-0.0233561	0.730959
138840	15/09/2018--01:25:00	30.16	0	0.670749	-0.0233561	0.730959
138900	15/09/2018--01:26:00	30.18	0	0.655346	-0.0233561	0.730959
138960	15/09/2018--01:27:00	30.17	0	0.670749	-0.0233561	0.730959
139020	15/09/2018--01:28:00	30.17	0	0.655346	-0.0233561	0.730959
139080	15/09/2018--01:29:00	30.18	0	0.655346	-0.0233561	0.730959
139140	15/09/2018--01:30:00	30.17	0	0.670749	-0.0233561	0.730959
139200	15/09/2018--01:31:00	30.17	0	0.655346	-0.0233561	0.730959
139260	15/09/2018--01:32:00	30.17	0	0.670749	-0.0233561	0.730959
139320	15/09/2018--01:33:00	30.18	0	0.670749	-0.0233561	0.730959
139380	15/09/2018--01:34:00	30.16	0	0.670749	-0.0233561	0.730959
139440	15/09/2018--01:35:00	30.17	0	0.655346	-0.0233561	0.730959
139500	15/09/2018--01:36:00	30.18	0	0.655346	-0.0233561	0.730959
139560	15/09/2018--01:37:00	30.15	0	0.670749	-0.0233561	0.730959
139620	15/09/2018--01:38:00	30.17	0	0.670749	-0.0233561	0.730959
139680	15/09/2018--01:39:00	30.16	0	0.655346	-0.0233561	0.730959
139740	15/09/2018--01:40:00	30.17	0	0.655346	-0.0233561	0.730959
139800	15/09/2018--01:41:00	30.18	0	0.655346	-0.0233561	0.730959
139860	15/09/2018--01:42:00	30.16	0	0.670749	-0.00846726	0.730959
139920	15/09/2018--01:43:00	30.17	0	0.670749	-0.0233561	0.730959
139980	15/09/2018--01:44:00	30.17	0	0.670749	-0.0233561	0.730959
140040	15/09/2018--01:45:00	30.17	0	0.655346	-0.0233561	0.730959
140100	15/09/2018--01:46:00	30.17	0	0.670749	-0.0233561	0.730959
140160	15/09/2018--01:47:00	30.18	0	0.655346	-0.0233561	0.730959
140220	15/09/2018--01:48:00	30.16	0	0.670749	-0.0233561	0.730959
140280	15/09/2018--01:49:00	30.16	0	0.655346	-0.0233561	0.730959
140340	15/09/2018--01:50:00	30.16	0	0.670749	-0.0233561	0.730959
140400	15/09/2018--01:51:00	30.16	0	0.655346	-0.0233561	0.730959
140460	15/09/2018--01:52:00	30.15	0	0.670749	-0.0233561	0.730959
140520	15/09/2018--01:53:00	30.15	0	0.655346	-0.0233561	0.730959
140580	15/09/2018--01:54:00	30.16	0	0.655346	-0.0233561	0.730959
140640	15/09/2018--01:55:00	30.14	0	0.670749	-0.0233561	0.730959
140700	15/09/2018--01:56:00	30.16	0	0.670749	-0.0233561	0.730959
140760	15/09/2018--01:57:00	30.15	0	0.655346	-0.0233561	0.730959
140820	15/09/2018--01:58:00	30.16	0	0.670749	-0.00846726	0.730959
140880	15/09/2018--01:59:00	30.16	0	0.655346	-0.0233561	0.730959
140940	15/09/2018--02:00:00	30.14	0	0.670749	-0.0233561	0.730959
141000	15/09/2018--02:01:00	30.13	0	0.655346	-0.0233561	0.730959
141060	15/09/2018--02:02:00	30.16	0	0.670749	-0.0233561	0.730959
141120	15/09/2018--02:03:00	30.15	0	0.655346	-0.0233561	0.730959
141180	15/09/2018--02:04:00	30.16	0	0.670749	-0.0233561	0.730959
141240	15/09/2018--02:05:00	30.15	0	0.670749	-0.0233561	0.730959
141300	15/09/2018--02:06:00	30.16	0	0.655346	-0.0233561	0.730959
141360	15/09/2018--02:07:00	30.17	0	0.655346	-0.0233561	0.730959
141420	15/09/2018--02:08:00	30.15	0	0.655346	-0.0233561	0.730959
141480	15/09/2018--02:09:00	30.15	0	0.670749	-0.0233561	0.730959
141540	15/09/2018--02:10:00	30.18	0	0.670749	-0.0233561	0.730959
141600	15/09/2018--02:11:00	30.18	0	0.670749	-0.0233561	0.730959
141660	15/09/2018--02:12:00	30.17	0	0.670749	-0.0233561	0.730959
141720	15/09/2018--02:13:00	30.17	0	0.655346	-0.0233561	0.730959
141780	15/09/2018--02:14:00	30.17	0	0.655346	-0.0233561	0.730959
141840	15/09/2018--02:15:00	30.15	0	0.655346	-0.0233561	0.730959
141900	15/09/2018--02:16:00	30.17	0	0.655346	-0.0233561	0.730959
141960	15/09/2018--02:17:00	30.17	0	0.655346	-0.0233561	0.730959
142020	15/09/2018--02:18:00	30.16	0	0.655346	-0.0233561	0.730959
142080	15/09/2018--02:19:00	30.16	0	0.655346	-0.0233561	0.730959
142140	15/09/2018--02:20:00	30.15	0	0.655346	-0.0233561	0.730959
142200	15/09/2018--02:21:00	30.15	0	0.655346	-0.0233561	0.730959
142260	15/09/2018--02:22:00	30.17	0	0.655346	-0.0233561	0.730959
142320	15/09/2018--02:23:00	30.15	0	0.655346	-0.0233561	0.730959
142380	15/09/2018--02:24:00	30.16	0	0.670749	-0.0233561	0.730959
142440	15/09/2018--02:25:00	30.15	0	0.655346	-0.0233561	0.730959
142500	15/09/2018--02:26:00	30.17	0	0.670749	-0.0233561	0.746119
142560	15/09/2018--02:27:00	30.16	0	0.670749	-0.0233561	0.730959
142620	15/09/2018--02:28:00	30.16	0	0.670749	-0.0233561	0.730959
142680	15/09/2018--02:29:00	30.17	0	0.655346	-0.0233561	0.730959
142740	15/09/2018--02:30:00	30.17	0	0.655346	-0.0233561	0.730959
142800	15/09/2018--02:31:00	30.16	0	0.670749	-0.0233561	0.730959
142860	15/09/2018--02:32:00	30.18	0	0.670749	-0.0233561	0.730959
142920	15/09/2018--02:33:00	30.17	0	0.655346	-0.0233561	0.730959
142980	15/09/2018--02:34:00	30.16	0	0.670749	-0.0233561	0.730959
143040	15/09/2018--02:35:00	30.16	0	0.655346	-0.0233561	0.730959
143100	15/09/2018--02:36:00	30.17	0	0.670749	-0.0233561	0.730959
143160	15/09/2018--02:37:00	30.16	0	0.670749	-0.0233561	0.730959
143220	15/09/2018--02:38:00	30.17	0	0.655346	-0.0233561	0.730959
143280	15/09/2018--02:39:00	30.16	0	0.655346	-0.0233561	0.730959
143340	15/09/2018--02:40:00	30.16	0	0.670749	-0.0233561	0.730959
143400	15/09/2018--02:41:00	30.15	0	0.655346	-0.0233561	0.730959
143460	15/09/2018--02:42:00	30.14	0	0.670749	-0.0233561	0.730959
143520	15/09/2018--02:43:00	30.14	0	0.655346	-0.0233561	0.730959
143580	15/09/2018--02:44:00	30.15	0	0.655346	-0.0233561	0.730959
143640	15/09/2018--02:45:00	30.13	0	0.670749	-0.0233561	0.730959
143700	15/09/2018--02:46:00	30.13	0	0.655346	-0.0233561	0.730959
143760	15/09/2018--02:47:00	30.11	0	0.670749	-0.0233561	0.730959
143820	15/09/2018--02:48:00	30.11	0	0.655346	-0.0233561	0.730959
143880	15/09/2018--02:49:00	30.12	0	0.655346	-0.0233561	0.730959
143940	15/09/2018--02:50:00	30.08	0	0.655346	-0.0233561	0.730959
144000	15/09/2018--02:51:00	30.1	0	0.670749	-0.0233561	0.730959
144060	15/09/2018--02:52:00	30.1	0	0.655346	-0.00846726	0.730959
144120	15/09/2018--02:53:00	30.11	0	0.655346	-0.0233561	0.730959
144180	15/09/2018--02:54:00	30.11	0	0.655346	-0.0233561	0.730959
144240	15/09/2018--02:55:00	30.08	0	0.670749	-0.0233561	0.730959
144300	15/09/2018--02:56:00	30.09	0	0.670749	-0.0233561	0.730959
144360	15/09/2018--02:57:00	30.1	0	0.655346	-0.0233561	0.730959
144420	15/09/2018--02:58:00	30.08	0	0.670749	-0.0233561	0.730959
144480	15/09/2018--02:59:00	30.08	0	0.655346	-0.0233561	0.730959
144540	15/09/2018--03:00:00	30.08	0	0.655346	-0.0233561	0.730959
144600	15/09/2018--03:01:00	30.09	0	0.670749	-0.0233561	0.730959
144660	15/09/2018--03:02:00	30.08	0	0.670749	-0.0233561	0.746119
144720	15/09/2018--03:03:00	30.09	0	0.655346	-0.0233561	0.730959
144780	15/09/2018--03:04:00	30.09	0	0.655346	-0.0233561	0.730959
144840	15/09/2018--03:05:00	30.08	0	0.670749	-0.0233561	0.730959
144900	15/09/2018--03:06:00	30.1	0	0.670749	-0.0233561	0.730959
144960	15/09/2018--03:07:00	30.11	0	0.670749	-0.0233561	0.730959
145020	15/09/2018--03:08:00	30.12	0	0.655346	-0.0233561	0.730959
145080	15/09/2018--03:09:00	30.13	0	0.670749	-0.0233561	0.730959
145140	15/09/2018--03:10:00	30.13	0	0.655346	-0.0233561	0.730959
145200	15/09/2018--03:11:00	30.14	0	0.655346	-0.0233561	0.730959
145260	15/09/2018--03:12:00	30.12	0	0.655346	-0.0233561	0.730959
145320	15/09/2018--03:13:00	30.13	0	0.670749	-0.0233561	0.730959
145380	15/09/2018--03:14:00	30.14	0	0.670749	-0.0233561	0.730959
145440	15/09/2018--03:15:00	30.13	0	0.655346	-0.0233561	0.730959
145500	15/09/2018--03:16:00	30.12	0	0.670749	-0.0233561	0.730959
145560	15/09/2018--03:17:00	30.14	0	0.655346	-0.0233561	0.730959
145620	15/09/2018--03:18:00	30.11	0	0.655346	-0.0233561	0.730959
145680	15/09/2018--03:19:00	30.12	0	0.655346	-0.0233561	0.730959
145740	15/09/2018--03:20:00	30.13	0	0.670749	-0.0233561	0.730959
145800	15/09/2018--03:21:00	30.13	0	0.670749	-0.0233561	0.730959
145860	15/09/2018--03:22:00	30.13	0	0.670749	-0.0233561	0.730959
145920	15/09/2018--03:23:00	30.11	0	0.670749	-0.0233561	0.730959
145980	15/09/2018--03:24:00	30.11	0	0.670749	-0.0233561	0.730959
146040	15/09/2018--03:25:00	30.1	0	0.670749	-0.0233561	0.730959
146100	15/09/2018--03:26:00	30.11	0	0.670749	-0.0233561	0.730959
146160	15/09/2018--03:27:00	30.11	0	0.655346	-0.0233561	0.730959
146220	15/09/2018--03:28:00	30.09	0	0.655346	-0.0233561	0.730959
146280	15/09/2018--03:29:00	30.11	0	0.655346	-0.0233561	0.730959
146340	15/09/2018--03:30:00	30.11	0	0.670749	-0.0233561	0.730959
146400	15/09/2018--03:31:00	30.14	0	0.670749	-0.0233561	0.730959
146460	15/09/2018--03:32:00	30.11	0	0.670749	-0.0233561	0.730959
146520	15/09/2018--03:33:00	30.14	0	0.670749	-0.0233561	0.730959
146580	15/09/2018--03:34:00	30.13	0	0.670749	-0.0233561	0.730959
146640	15/09/2018--03:35:00	30.13	0	0.670749	-0.0233561	0.730959
146700	15/09/2018--03:36:00	30.13	0	0.655346	-0.0233561	0.730959
146760	15/09/2018--03:37:00	30.11	0	0.655346	-0.0233561	0.730959
146820	15/09/2018--03:38:00	30.12	0	0.655346	-0.0233561	0.730959
146880	15/09/2018--03:39:00	30.12	0	0.670749	-0.0233561	0.730959
146940	15/09/2018--03:40:00	30.11	0	0.655346	-0.0233561	0.730959
147000	15/09/2018--03:41:00	30.09	0	0.655346	-0.0233561	0.730959
147060	15/09/2018--03:42:00	30.12	0	0.655346	-0.0233561	0.730959
147120	15/09/2018--03:43:00	30.08	0	0.655346	-0.0233561	0.715799
147180	15/09/2018--03:44:00	30.09	0	0.655346	-0.0233561	0.730959
147240	15/09/2018--03:45:00	30.09	0	0.655346	-0.0233561	0.730959
147300	15/09/2018--03:46:00	30.08	0	0.655346	-0.0233561	0.746119
147360	15/09/2018--03:47:00	30.07	0	0.655346	-0.0233561	0.730959
147420	15/09/2018--03:48:00	30.09	0	0.670749	-0.0233561	0.730959
147480	15/09/2018--03:49:00	30.07	0	0.655346	-0.0233561	0.730959
147540	15/09/2018--03:50:00	30.08	0	0.655346	-0.0233561	0.730959
147600	15/09/2018--03:51:00	30.09	0	0.670749	-0.0233561	0.730959
147660	15/09/2018--03:52:00	30.09	0	0.655346	-0.0233561	0.730959
147720	15/09/2018--03:53:00	30.09	0	0.670749	-0.0233561	0.730959
147780	15/09/2018--03:54:00	30.09	0	0.655346	-0.0233561	0.730959
147840	15/09/2018--03:55:00	30.07	0	0.655346	-0.0233561	0.730959
147900	15/09/2018--03:56:00	30.08	0	0.670749	-0.0233561	0.730959
147960	15/09/2018--03:57:00	30.07	0	0.655346	-0.0233561	0.730959
148020	15/09/2018--03:58:00	30.1	0	0.670749	-0.0233561	0.730959
148080	15/09/2018--03:59:00	30.09	0	0.655346	-0.0233561	0.730959
148140	15/09/2018--04:00:00	30.08	0	0.670749	-0.0233561	0.730959
148200	15/09/2018--04:01:00	30.08	0	0.670749	-0.0233561	0.730959
148260	15/09/2018--04:02:00	30.09	0	0.670749	-0.0233561	0.730959
148320	15/09/2018--04:03:00	30.08	0	0.655346	-0.0233561	0.730959
148380	15/09/2018--04:04:00	30.08	0	0.655346	-0.0233561	0.730959
148440	15/09/2018--04:05:00	30.08	0	0.670749	-0.0233561	0.730959
148500	15/09/2018--04:06:00	30.06	0	0.670749	-0.0233561	0.730959
148560	15/09/2018--04:07:00	30.08	0	0.655346	-0.0233561	0.730959
148620	15/09/2018--04:08:00	30.06	0	0.670749	-0.0233561	0.730959
148680	15/09/2018--04:09:00	30.05	0	0.655346	-0.0233561	0.730959
148740	15/09/2018--04:10:00	30.06	0	0.655346	-0.0233561	0.730959
148800	15/09/2018--04:11:00	30.08	0	0.655346	-0.0233561	0.730959
148860	15/09/2018--04:12:00	30.07	0	0.655346	-0.0233561	0.730959
148920	15/09/2018--04:13:00	30.05	0	0.655346	-0.0233561	0.730959
148980	15/09/2018--04:14:00	30.06	0	0.655346	-0.0233561	0.730959
149040	15/09/2018--04:15:00	30.04	0	0.655346	-0.0233561	0.730959
149100	15/09/2018--04:16:00	30.05	0	0.655346	-0.0233561	0.730959
149160	15/09/2018--04:17:00	30.07	0	0.655346	-0.0233561	0.730959
149220	15/09/2018--04:18:00	30.06	0	0.670749	-0.0233561	0.730959
149280	15/09/2018--04:19:00	30.05	0	0.655346	-0.0233561	0.730959
149340	15/09/2018--04:20:00	30.05	0	0.670749	-0.0233561	0.730959
149400	15/09/2018--04:21:00	30.05	0	0.655346	-0.0233561	0.730959
149460	15/09/2018--04:22:00	30.04	0	0.670749	-0.00846726	0.730959
149520	15/09/2018--04:23:00	30.04	0	0.655346	-0.0233561	0.730959
149580	15/09/2018--04:24:00	30.05	0	0.670749	-0.0233561	0.730959
149640	15/09/2018--04:25:00	30.04	0	0.670749	-0.0233561	0.730959
149700	15/09/2018--04:26:00	30.05	0	0.655346	-0.0233561	0.730959
149760	15/09/2018--04:27:00	30.06	0	0.670749	-0.0233561	0.730959
149820	15/09/2018--04:28:00	30.05	0	0.655346	-0.0233561	0.730959
149880	15/09/2018--04:29:00	30.05	0	0.655346	-0.0233561	0.730959
149940	15/09/2018--04:30:00	30.04	0	0.670749	-0.0233561	0.730959
150000	15/09/2018--04:31:00	30.05	0	0.670749	-0.0233561	0.730959
150060	15/09/2018--04:32:00	30.04	0	0.655346	-0.0233561	0.730959
150120	15/09/2018--04:33:00	30.05	0	0.655346	-0.0233561	0.730959
150180	15/09/2018--04:34:00	30.04	0	0.670749	-0.0233561	0.730959
150240	15/09/2018--04:35:00	30.05	0	0.655346	-0.0233561	0.730959
150300	15/09/2018--04:36:00	30.06	0	0.655346	-0.0233561	0.730959
150360	15/09/2018--04:37:00	30.05	0	0.670749	-0.0233561	0.730959
150420	15/09/2018--04:38:00	30.02	0	0.655346	-0.0233561	0.730959
150480	15/09/2018--04:39:00	30.04	0	0.655346	-0.0233561	0.730959
150540	15/09/2018--04:40:00	30.03	0	0.655346	-0.0233561	0.730959
150600	15/09/2018--04:41:00	30.03	0	0.670749	-0.00846726	0.730959
150660	15/09/2018--04:42:00	30.02	0	0.655346	-0.0233561	0.730959
150720	15/09/2018--04:43:00	30.05	0	0.670749	-0.0233561	0.730959
150780	15/09/2018--04:44:00	30.02	0	0.655346	-0.0233561	0.730959
150840	15/09/2018--04:45:00	30.03	0	0.655346	-0.0233561	0.730959
150900	15/09/2018--04:46:00	30.04	0	0.670749	-0.0233561	0.730959
150960	15/09/2018--04:47:00	30.01	0	0.655346	-0.0233561	0.730959
151020	15/09/2018--04:48:00	30.02	0	0.655346	-0.0233561	0.730959
151080	15/09/2018--04:49:00	30.02	0	0.670749	-0.00846726	0.730959
151140	15/09/2018--04:50:00	30.02	0	0.655346	-0.0233561	0.730959
151200	15/09/2018--04:51:00	30.02	0	0.655346	-0.0233561	0.730959
151260	15/09/2018--04:52:00	30.01	0	0.655346	-0.0233561	0.730959
151320	15/09/2018--04:53:00	30.03	0	0.655346	-0.0233561	0.730959
151380	15/09/2018--04:54:00	30.02	0	0.655346	-0.0233561	0.730959
151440	15/09/2018--04:55:00	30.02	0	0.655346	-0.0233561	0.730959
151500	15/09/2018--04:56:00	30.02	0	0.655346	-0.0233561	0.730959
151560	15/09/2018--04:57:00	30.02	0	0.655346	-0.0233561	0.730959
151620	15/09/2018--04:58:00	30.03	0	0.655346	-0.0233561	0.730959
151680	15/09/2018--04:59:00	30.03	0	0.655346	-0.0233561	0.730959
151740	15/09/2018--05:00:00	30.03	0	0.670749	-0.0233561	0.730959
