# Supplementary material for: A randomized cross-over trial investigating differences in 24-h personal air and skin temperatures using wearable sensors between two climatologically contrasting settings
Source: Sci Rep. 2021 Nov 10;11:22020. doi: 10.1038/s41598-021-01180-y (PMC8580978; doi:10.1038/s41598-021-01180-y)
Supplement: Supplementary file 2 — Supplementary Data. [file 41598_2021_1180_MOESM2_ESM.zip › New folder/new/T12_S1new.csv]

Index	Date	Temperature	Activity	X-axis	Y-axis	Z-axis	Marker
64260	15/08/2018--05:00:00	35.96	0	0.490298	-0.211583	-0.868482
64320	15/08/2018--05:01:00	35.97	0	0.520151	-0.211583	-0.853816
64380	15/08/2018--05:02:00	35.95	0	0.520151	-0.211583	-0.839151
64440	15/08/2018--05:03:00	35.96	0	0.520151	-0.211583	-0.839151
64500	15/08/2018--05:04:00	35.96	0	0.505225	-0.211583	-0.853816
64560	15/08/2018--05:05:00	35.97	0	0.460445	-0.211583	-0.883147
64620	15/08/2018--05:06:00	35.96	0	0.490298	-0.196739	-0.868482
64680	15/08/2018--05:07:00	35.96	0	0.490298	-0.211583	-0.853816
64740	15/08/2018--05:08:00	35.97	0	-0.00228056	0.0407678	-101.513
64800	15/08/2018--05:09:00	36	0	-0.00228056	0.055612	-101.513
64860	15/08/2018--05:10:00	35.98	0	-0.00228056	0.055612	-101.513
64920	15/08/2018--05:11:00	35.98	0	-0.00228056	0.055612	-101.513
64980	15/08/2018--05:12:00	35.98	0	-0.0172072	0.055612	-101.513
65040	15/08/2018--05:13:00	35.98	0	-0.0172072	0.0407678	-101.513
65100	15/08/2018--05:14:00	35.88	4	-0.360519	0.144677	-0.941808
65160	15/08/2018--05:15:00	35.72	0	-0.345593	0.144677	-0.941808
65220	15/08/2018--05:16:00	35.67	0	-0.345593	0.144677	-0.941808
65280	15/08/2018--05:17:00	35.68	0	-0.345593	0.129833	-0.941808
65340	15/08/2018--05:18:00	35.7	0	-0.345593	0.129833	-0.941808
65400	15/08/2018--05:19:00	35.73	0	-0.345593	0.129833	-0.941808
65460	15/08/2018--05:20:00	35.77	0	-0.360519	0.144677	-0.941808
65520	15/08/2018--05:21:00	35.79	0	-0.360519	0.144677	-0.941808
65580	15/08/2018--05:22:00	35.82	0	-0.360519	0.144677	-0.941808
65640	15/08/2018--05:23:00	35.83	0	-0.360519	0.144677	-0.941808
65700	15/08/2018--05:24:00	35.83	16	0.579858	-0.152206	-0.824486
65760	15/08/2018--05:25:00	35.84	0	0.579858	-0.152206	-0.809821
65820	15/08/2018--05:26:00	35.84	0	0.579858	-0.167051	-0.809821
65880	15/08/2018--05:27:00	35.87	0	0.579858	-0.167051	-0.809821
65940	15/08/2018--05:28:00	35.89	0	0.579858	-0.167051	-0.809821
66000	15/08/2018--05:29:00	35.89	0	0.579858	-0.152206	-0.824486
66060	15/08/2018--05:30:00	35.92	0	0.579858	-0.152206	-0.824486
66120	15/08/2018--05:31:00	35.91	0	0.579858	-0.137362	-0.824486
66180	15/08/2018--05:32:00	35.93	0	0.579858	-0.137362	-0.824486
66240	15/08/2018--05:33:00	35.95	0	0.579858	-0.137362	-0.824486
66300	15/08/2018--05:34:00	35.95	0	0.579858	-0.137362	-0.824486
66360	15/08/2018--05:35:00	35.98	0	0.579858	-0.137362	-0.824486
66420	15/08/2018--05:36:00	35.98	0	0.579858	-0.137362	-0.824486
66480	15/08/2018--05:37:00	35.98	0	0.579858	-0.137362	-0.824486
66540	15/08/2018--05:38:00	35.97	0	0.579858	-0.137362	-0.839151
66600	15/08/2018--05:39:00	36.01	0	0.579858	-0.152206	-0.824486
66660	15/08/2018--05:40:00	35.99	0	0.579858	-0.152206	-0.824486
66720	15/08/2018--05:41:00	36	0	0.579858	-0.137362	-0.824486
66780	15/08/2018--05:42:00	36.03	0	0.564931	-0.122518	-0.839151
66840	15/08/2018--05:43:00	36.02	0	0.550004	-0.122518	-0.839151
66900	15/08/2018--05:44:00	36.02	0	0.564931	-0.122518	-0.839151
66960	15/08/2018--05:45:00	36.01	0	0.564931	-0.122518	-0.839151
67020	15/08/2018--05:46:00	36.04	0	0.564931	-0.122518	-0.839151
67080	15/08/2018--05:47:00	36.03	0	0.564931	-0.122518	-0.839151
67140	15/08/2018--05:48:00	36.03	0	0.564931	-0.122518	-0.839151
67200	15/08/2018--05:49:00	36.04	0	0.550004	-0.122518	-0.839151
67260	15/08/2018--05:50:00	36.05	0	0.550004	-0.107674	-0.839151
67320	15/08/2018--05:51:00	36.05	0	0.564931	-0.122518	-0.839151
67380	15/08/2018--05:52:00	36.07	0	0.550004	-0.122518	-0.839151
67440	15/08/2018--05:53:00	36.04	0	0.520151	-0.152206	-0.868482
67500	15/08/2018--05:54:00	36.06	0	0.520151	-0.152206	-0.853816
67560	15/08/2018--05:55:00	36.05	0	0.520151	-0.152206	-0.853816
67620	15/08/2018--05:56:00	36.04	0	0.520151	-0.152206	-0.853816
67680	15/08/2018--05:57:00	36.05	0	0.520151	-0.137362	-0.853816
67740	15/08/2018--05:58:00	36.04	0	0.520151	-0.137362	-0.853816
67800	15/08/2018--05:59:00	36.05	0	0.520151	-0.137362	-0.868482
67860	15/08/2018--06:00:00	36.05	0	0.520151	-0.137362	-0.853816
67920	15/08/2018--06:01:00	36.06	0	0.520151	-0.137362	-0.868482
67980	15/08/2018--06:02:00	36.06	0	0.505225	-0.137362	-0.868482
68040	15/08/2018--06:03:00	36.05	0	0.520151	-0.137362	-0.868482
68100	15/08/2018--06:04:00	36.05	0	0.520151	-0.137362	-0.853816
68160	15/08/2018--06:05:00	36.07	0	0.520151	-0.137362	-0.868482
68220	15/08/2018--06:06:00	36.07	0	0.520151	-0.137362	-0.853816
68280	15/08/2018--06:07:00	36.08	0	0.520151	-0.152206	-0.853816
68340	15/08/2018--06:08:00	36.09	0	0.520151	-0.137362	-0.853816
68400	15/08/2018--06:09:00	36.09	0	-0.375446	0.100144	-0.941808
68460	15/08/2018--06:10:00	36.12	0	-0.360519	0.100144	-0.941808
68520	15/08/2018--06:11:00	36.11	0	-0.360519	0.100144	-0.941808
68580	15/08/2018--06:12:00	36.09	0	-0.360519	0.100144	-0.941808
68640	15/08/2018--06:13:00	36.09	0	-0.360519	0.100144	-0.941808
68700	15/08/2018--06:14:00	36.09	0	-0.390373	0.0853003	-0.941808
68760	15/08/2018--06:15:00	35.9	10	-0.793391	0.456405	0.378068
68820	15/08/2018--06:16:00	35.77	0	-0.778465	0.44156	0.378068
68880	15/08/2018--06:17:00	35.67	0	-0.838171	0.426716	0.275411
68940	15/08/2018--06:18:00	35.59	6	-0.703832	0.500937	0.46606
69000	15/08/2018--06:19:00	35.42	0	-0.703832	0.486093	0.46606
69060	15/08/2018--06:20:00	35.23	0	-0.703832	0.486093	0.480725
69120	15/08/2018--06:21:00	35.11	0	-0.703832	0.486093	0.480725
69180	15/08/2018--06:22:00	34.99	0	-0.703832	0.486093	0.480725
69240	15/08/2018--06:23:00	34.92	0	-0.703832	0.471249	0.495391
69300	15/08/2018--06:24:00	34.85	0	-0.703832	0.486093	0.495391
69360	15/08/2018--06:25:00	34.77	0	-0.703832	0.486093	0.495391
69420	15/08/2018--06:26:00	34.73	1	-0.703832	0.486093	0.495391
69480	15/08/2018--06:27:00	34.68	0	-0.733685	0.471249	0.451395
69540	15/08/2018--06:28:00	34.64	0	-0.748612	0.471249	0.436729
69600	15/08/2018--06:29:00	34.6	0	-0.733685	0.471249	0.451395
69660	15/08/2018--06:30:00	34.57	0	-0.748612	0.471249	0.436729
69720	15/08/2018--06:31:00	34.54	0	-0.748612	0.471249	0.436729
69780	15/08/2018--06:32:00	34.52	0	-0.763538	0.471249	0.422064
69840	15/08/2018--06:33:00	34.49	0	-0.763538	0.471249	0.436729
69900	15/08/2018--06:34:00	34.47	0	-0.808318	0.44156	0.348738
69960	15/08/2018--06:35:00	34.45	0	-0.599345	0.500937	0.612713
70020	15/08/2018--06:36:00	34.44	0	-0.599345	0.500937	0.612713
70080	15/08/2018--06:37:00	34.42	0	-0.599345	0.500937	0.612713
70140	15/08/2018--06:38:00	34.4	0	-0.599345	0.486093	0.612713
70200	15/08/2018--06:39:00	34.37	1	-0.599345	0.500937	0.612713
70260	15/08/2018--06:40:00	34.34	0	-0.584419	0.486093	0.627378
70320	15/08/2018--06:41:00	34.34	1	-0.659052	0.500937	0.539386
70380	15/08/2018--06:42:00	34.34	0	-0.659052	0.500937	0.524721
70440	15/08/2018--06:43:00	34.31	0	-0.659052	0.500937	0.539386
70500	15/08/2018--06:44:00	34.32	0	-0.659052	0.500937	0.524721
70560	15/08/2018--06:45:00	34.29	0	-0.673978	0.500937	0.524721
70620	15/08/2018--06:46:00	34.28	0	-0.688905	0.500937	0.495391
70680	15/08/2018--06:47:00	34.28	2	-0.688905	0.500937	0.495391
70740	15/08/2018--06:48:00	34.26	0	-0.688905	0.500937	0.495391
70800	15/08/2018--06:49:00	34.28	2	-0.703832	0.500937	0.480725
70860	15/08/2018--06:50:00	34.3	16	-0.420226	0.18921	-0.912478
70920	15/08/2018--06:51:00	34.54	0	-0.420226	0.174365	-0.912478
70980	15/08/2018--06:52:00	34.71	0	-0.420226	0.174365	-0.912478
71040	15/08/2018--06:53:00	34.86	0	-0.420226	0.174365	-0.912478
71100	15/08/2018--06:54:00	34.96	0	-0.405299	0.159521	-0.912478
71160	15/08/2018--06:55:00	35.06	0	-0.420226	0.159521	-0.912478
71220	15/08/2018--06:56:00	35.13	0	-0.420226	0.159521	-0.912478
71280	15/08/2018--06:57:00	35.19	0	-0.420226	0.159521	-0.912478
71340	15/08/2018--06:58:00	35.27	0	-0.420226	0.159521	-0.912478
71400	15/08/2018--06:59:00	35.3	0	-0.405299	0.159521	-0.912478
71460	15/08/2018--07:00:00	35.24	11	0.550004	-0.300648	-0.795155
71520	15/08/2018--07:01:00	35.19	0	0.550004	-0.285804	-0.795155
71580	15/08/2018--07:02:00	35.18	0	0.550004	-0.285804	-0.795155
71640	15/08/2018--07:03:00	35.22	0	0.550004	-0.285804	-0.795155
71700	15/08/2018--07:04:00	35.25	0	0.550004	-0.285804	-0.809821
71760	15/08/2018--07:05:00	35.27	0	0.550004	-0.285804	-0.795155
71820	15/08/2018--07:06:00	35.34	19	-0.300813	0.144677	-0.956473
71880	15/08/2018--07:07:00	35.32	0	-0.300813	0.144677	-0.971139
71940	15/08/2018--07:08:00	35.36	1	-0.390373	0.144677	-0.927143
72000	15/08/2018--07:09:00	35.38	0	-0.390373	0.159521	-0.927143
72060	15/08/2018--07:10:00	35.41	0	-0.390373	0.159521	-0.927143
72120	15/08/2018--07:11:00	35.44	0	-0.390373	0.0704561	-0.941808
72180	15/08/2018--07:12:00	35.48	0	-0.390373	0.055612	-0.941808
72240	15/08/2018--07:13:00	35.53	0	-0.375446	0.114989	-0.941808
72300	15/08/2018--07:14:00	35.53	24	-0.629199	0.560314	0.510056
72360	15/08/2018--07:15:00	35.34	0	-0.897878	0.397028	0.128758
72420	15/08/2018--07:16:00	35.14	0	-0.882951	0.382184	0.128758
72480	15/08/2018--07:17:00	35.02	0	-0.912804	0.382184	0.0847623
72540	15/08/2018--07:18:00	34.92	0	-0.897878	0.397028	0.0994276
72600	15/08/2018--07:19:00	34.84	0	-0.897878	0.397028	0.114093
72660	15/08/2018--07:20:00	34.81	1	-0.957584	0.248586	-0.105886
72720	15/08/2018--07:21:00	34.84	0	-0.957584	0.233742	-0.120552
72780	15/08/2018--07:22:00	34.79	0	-0.927731	0.18921	-0.340531
72840	15/08/2018--07:23:00	34.84	53	0.848537	0.18921	0.510056
72900	15/08/2018--07:24:00	34.77	35	0.74405	0.708755	0.0114358
72960	15/08/2018--07:25:00	34.65	81	-0.00228056	0.218898	-100.047
73020	15/08/2018--07:26:00	34.55	0	-0.0769137	0.307963	-0.971139
73080	15/08/2018--07:27:00	34.57	0	-0.121694	0.307963	-0.971139
73140	15/08/2018--07:28:00	34.67	105	-0.465006	0.575158	-0.692498
73200	15/08/2018--07:29:00	34.71	0	-0.509786	0.530625	-0.692498
73260	15/08/2018--07:30:00	34.77	0	-0.345593	0.397028	-0.868482
73320	15/08/2018--07:31:00	34.81	28	-0.599345	0.500937	-0.633837
73380	15/08/2018--07:32:00	34.84	0	-0.584419	0.456405	-0.692498
73440	15/08/2018--07:33:00	34.74	0	-0.629199	0.500937	-0.619172
73500	15/08/2018--07:34:00	34.68	0	-0.629199	0.486093	-0.633837
73560	15/08/2018--07:35:00	34.66	0	-0.599345	0.486093	-0.663168
73620	15/08/2018--07:36:00	34.61	0	-0.629199	0.530625	-0.589841
73680	15/08/2018--07:37:00	34.62	57	0.445518	0.886885	-0.03256
73740	15/08/2018--07:38:00	34.55	89	-0.375446	0.0704561	-0.941808
73800	15/08/2018--07:39:00	34.45	0	-0.375446	0.0704561	-0.941808
73860	15/08/2018--07:40:00	34.47	0	-0.390373	0.0704561	-0.941808
73920	15/08/2018--07:41:00	34.49	0	-0.330666	0.055612	-0.956473
73980	15/08/2018--07:42:00	34.55	3	-0.360519	0.100144	-0.956473
74040	15/08/2018--07:43:00	34.59	0	-0.360519	0.0853003	-0.956473
74100	15/08/2018--07:44:00	34.65	0	-0.345593	0.0853003	-0.956473
74160	15/08/2018--07:45:00	34.71	0	-0.360519	0.0853003	-0.941808
74220	15/08/2018--07:46:00	34.75	0	-0.360519	0.0853003	-0.956473
74280	15/08/2018--07:47:00	34.81	0	-0.375446	0.100144	-0.941808
74340	15/08/2018--07:48:00	34.88	0	-0.375446	0.100144	-0.941808
74400	15/08/2018--07:49:00	34.92	1	-0.375446	0.100144	-0.941808
74460	15/08/2018--07:50:00	34.99	0	-0.390373	0.114989	-0.927143
74520	15/08/2018--07:51:00	35.04	1	-0.390373	0.100144	-0.941808
74580	15/08/2018--07:52:00	35.06	0	-0.390373	0.100144	-0.941808
74640	15/08/2018--07:53:00	35.11	0	-0.390373	0.100144	-0.941808
74700	15/08/2018--07:54:00	35.14	0	-0.405299	0.100144	-0.927143
74760	15/08/2018--07:55:00	35.17	0	-0.390373	0.100144	-0.941808
74820	15/08/2018--07:56:00	35.2	0	-0.405299	0.129833	-0.927143
74880	15/08/2018--07:57:00	35.21	0	-0.375446	0.114989	-0.941808
74940	15/08/2018--07:58:00	35.17	183	0.78883	0.233742	0.568717
75000	15/08/2018--07:59:00	34.94	217	0.355958	0.946262	-0.03256
75060	15/08/2018--08:00:00	34.79	325	0.415665	0.931418	-0.0912212
75120	15/08/2018--08:01:00	34.95	499	0.639564	0.768132	0.0261011
75180	15/08/2018--08:02:00	34.95	696	0.385812	0.990795	-0.296535
75240	15/08/2018--08:03:00	34.79	723	0.415665	103.533	-0.0618906
75300	15/08/2018--08:04:00	34.81	715	0.266399	0.931418	0.128758
75360	15/08/2018--08:05:00	34.98	283	0.341032	0.931418	-0.237874
75420	15/08/2018--08:06:00	34.89	95	0.430591	0.916574	-0.179213
75480	15/08/2018--08:07:00	34.79	19	0.669417	0.693911	0.290076
75540	15/08/2018--08:08:00	34.7	1	0.460445	0.812665	0.363403
75600	15/08/2018--08:09:00	34.6	0	0.445518	0.812665	0.392733
75660	15/08/2018--08:10:00	34.53	91	0.773904	0.604846	0.246081
75720	15/08/2018--08:11:00	34.49	3	0.74405	0.54547	0.436729
75780	15/08/2018--08:12:00	34.44	0	0.729124	0.54547	0.422064
75840	15/08/2018--08:13:00	34.41	0	0.699271	0.649379	0.290076
75900	15/08/2018--08:14:00	34.4	0	0.579858	0.7236	0.319407
75960	15/08/2018--08:15:00	34.36	0	0.669417	0.679067	0.319407
76020	15/08/2018--08:16:00	34.33	0	0.639564	0.679067	0.348738
76080	15/08/2018--08:17:00	34.31	0	0.714197	0.604846	0.363403
76140	15/08/2018--08:18:00	34.28	122	0.74405	0.515781	0.407399
76200	15/08/2018--08:19:00	34.26	0	0.639564	0.768132	0.202085
76260	15/08/2018--08:20:00	34.21	15	-0.285886	0.411872	-0.883147
76320	15/08/2018--08:21:00	34.2	0	-0.300813	0.411872	-0.883147
76380	15/08/2018--08:22:00	34.29	16	0.803757	0.411872	0.407399
76440	15/08/2018--08:23:00	34.28	4	0.758977	0.500937	0.422064
76500	15/08/2018--08:24:00	34.28	0	0.773904	0.486093	0.422064
76560	15/08/2018--08:25:00	34.27	2	0.78883	0.456405	0.422064
76620	15/08/2018--08:26:00	34.23	0	0.729124	0.664223	0.319407
76680	15/08/2018--08:27:00	34.24	48	0.311178	12.283	-0.105886
76740	15/08/2018--08:28:00	34.23	177	0.818684	0.159521	0.524721
76800	15/08/2018--08:29:00	34.21	73	0.430591	0.693911	0.583382
76860	15/08/2018--08:30:00	34.2	1	0.594784	0.812665	0.21675
76920	15/08/2018--08:31:00	34.21	19	0.78883	0.0110795	0.7447
76980	15/08/2018--08:32:00	34.23	105	0.311178	0.961106	-0.120552
77040	15/08/2018--08:33:00	34.27	610	0.83361	145.096	-0.135217
77100	15/08/2018--08:34:00	34.22	1130	0.0574259	0.679067	-0.208544
77160	15/08/2018--08:35:00	34.22	1028	0.385812	0.872041	-0.03256
77220	15/08/2018--08:36:00	34.38	509	0.535078	0.872041	-0.0472253
77280	15/08/2018--08:37:00	34.54	759	0.863463	112.439	0.231415
77340	15/08/2018--08:38:00	34.52	808	0.400738	0.931418	-0.149882
77400	15/08/2018--08:39:00	34.51	617	0.490298	145.096	-0.0178947
77460	15/08/2018--08:40:00	34.63	671	0.475371	115.408	-0.384527
77520	15/08/2018--08:41:00	34.99	884	0.341032	0.90173	-0.179213
77580	15/08/2018--08:42:00	35.25	335	0.624637	0.768132	0.143423
77640	15/08/2018--08:43:00	35.05	1	0.535078	0.842353	0.202085
77700	15/08/2018--08:44:00	34.84	5	0.520151	0.827509	0.246081
77760	15/08/2018--08:45:00	34.68	0	0.609711	0.812665	0.070097
77820	15/08/2018--08:46:00	34.57	0	0.520151	0.842353	0.143423
77880	15/08/2018--08:47:00	34.47	0	0.564931	0.827509	0.128758
77940	15/08/2018--08:48:00	34.39	4	0.609711	0.812665	0.0554317
78000	15/08/2018--08:49:00	34.38	0	0.579858	0.827509	0.0554317
78060	15/08/2018--08:50:00	34.48	219	0.430591	118.377	-0.179213
78120	15/08/2018--08:51:00	34.68	936	0.176839	0.946262	-0.164548
78180	15/08/2018--08:52:00	35.05	841	0.550004	124.315	-0.193878
78240	15/08/2018--08:53:00	35.21	722	0.341032	0.90173	0.172754
78300	15/08/2018--08:54:00	35.34	368	0.415665	0.872041	-0.340531
78360	15/08/2018--08:55:00	35.25	41	0.400738	0.931418	-0.179213
78420	15/08/2018--08:56:00	35.12	158	0.400738	0.946262	-0.0912212
78480	15/08/2018--08:57:00	34.99	47	0.669417	0.54547	0.510056
78540	15/08/2018--08:58:00	34.89	1	0.74405	0.515781	0.407399
78600	15/08/2018--08:59:00	34.82	0	0.714197	0.590002	0.407399
78660	15/08/2018--09:00:00	34.8	1	0.758977	0.44156	0.480725
78720	15/08/2018--09:01:00	34.75	0	0.714197	0.7236	0.143423
78780	15/08/2018--09:02:00	34.73	33	0.699271	0.7236	0.128758
78840	15/08/2018--09:03:00	34.68	0	0.684344	0.753288	0.158089
78900	15/08/2018--09:04:00	34.64	0	0.669417	0.634535	0.348738
78960	15/08/2018--09:05:00	34.59	0	0.714197	0.708755	0.114093
79020	15/08/2018--09:06:00	34.56	0	0.714197	0.679067	0.187419
79080	15/08/2018--09:07:00	34.5	1	0.654491	0.679067	0.363403
79140	15/08/2018--09:08:00	34.48	0	0.579858	0.693911	0.436729
79200	15/08/2018--09:09:00	34.49	1	0.624637	0.768132	0.21675
79260	15/08/2018--09:10:00	34.5	20	0.699271	0.426716	0.568717
79320	15/08/2018--09:11:00	34.51	109	0.609711	0.753288	0.290076
79380	15/08/2018--09:12:00	34.51	0	0.609711	0.782976	0.172754
79440	15/08/2018--09:13:00	34.52	0	0.684344	0.753288	0.187419
79500	15/08/2018--09:14:00	34.5	66	0.385812	0.872041	-0.369862
79560	15/08/2018--09:15:00	34.46	0	0.430591	0.857197	-0.369862
79620	15/08/2018--09:16:00	34.52	0	0.430591	0.857197	-0.369862
79680	15/08/2018--09:17:00	34.58	0	0.430591	0.857197	-0.369862
79740	15/08/2018--09:18:00	34.6	17	-0.509786	0.693911	-0.516515
79800	15/08/2018--09:19:00	34.64	0	-0.509786	0.693911	-0.516515
79860	15/08/2018--09:20:00	34.68	0	-0.509786	0.693911	-0.516515
79920	15/08/2018--09:21:00	34.77	0	-0.524712	0.693911	-0.516515
79980	15/08/2018--09:22:00	34.85	0	-0.509786	0.693911	-0.516515
80040	15/08/2018--09:23:00	34.94	1	-0.509786	0.693911	-0.53118
80100	15/08/2018--09:24:00	34.99	0	-0.509786	0.693911	-0.53118
80160	15/08/2018--09:25:00	35.09	0	-0.509786	0.693911	-0.53118
80220	15/08/2018--09:26:00	35.15	1	-0.509786	0.679067	-0.545845
80280	15/08/2018--09:27:00	35.2	10	0.654491	0.738444	0.246081
80340	15/08/2018--09:28:00	35.14	18	0.639564	0.322807	0.407399
80400	15/08/2018--09:29:00	35.03	65	0.609711	0.812665	-0.0472253
80460	15/08/2018--09:30:00	34.93	0	0.564931	0.842353	-0.120552
80520	15/08/2018--09:31:00	34.84	0	0.684344	0.61969	0.392733
80580	15/08/2018--09:32:00	34.81	1	0.684344	0.7236	0.187419
80640	15/08/2018--09:33:00	34.79	0	0.609711	0.782976	0.114093
80700	15/08/2018--09:34:00	34.77	0	0.654491	0.768132	0.0261011
80760	15/08/2018--09:35:00	34.74	0	-0.0918403	0.961106	0.21675
80820	15/08/2018--09:36:00	34.72	0	-0.121694	0.975951	0.187419
80880	15/08/2018--09:37:00	34.68	0	-0.061987	0.975951	0.231415
80940	15/08/2018--09:38:00	34.7	0	-0.405299	0.916574	0.070097
81000	15/08/2018--09:39:00	34.7	1	-0.479932	0.857197	-0.0178947
81060	15/08/2018--09:40:00	34.76	0	-0.31574	0.90173	0.275411
81120	15/08/2018--09:41:00	34.77	6	-0.285886	0.916574	-0.311201
81180	15/08/2018--09:42:00	34.7	114	0.370885	0.90173	-0.223209
81240	15/08/2018--09:43:00	34.61	155	0.400738	0.842353	-0.149882
81300	15/08/2018--09:44:00	34.57	3	0.355958	0.961106	-0.00322944
81360	15/08/2018--09:45:00	34.56	28	0.355958	0.946262	-0.135217
81420	15/08/2018--09:46:00	34.57	11	0.83361	0.44156	0.378068
81480	15/08/2018--09:47:00	34.56	1	0.490298	0.812665	0.348738
81540	15/08/2018--09:48:00	34.55	120	0.639564	-0.538155	0.524721
81600	15/08/2018--09:49:00	34.53	113	0.520151	0.857197	-0.0178947
81660	15/08/2018--09:50:00	34.49	308	0.74405	0.946262	-0.164548
81720	15/08/2018--09:51:00	34.38	697	0.594784	0.916574	-0.399192
81780	15/08/2018--09:52:00	34.28	654	0.505225	0.975951	-0.164548
81840	15/08/2018--09:53:00	34.19	474	0.385812	0.90173	-0.0618906
81900	15/08/2018--09:54:00	34.17	93	0.550004	0.79782	0.21675
81960	15/08/2018--09:55:00	34.18	154	0.520151	0.857197	-0.0765559
82020	15/08/2018--09:56:00	34.23	107	0.281325	0.975951	-0.0912212
82080	15/08/2018--09:57:00	34.27	57	0.385812	0.931418	-0.120552
82140	15/08/2018--09:58:00	34.33	68	0.385812	0.946262	-0.105886
82200	15/08/2018--09:59:00	34.36	45	0.490298	0.916574	-0.164548
82260	15/08/2018--10:00:00	34.34	32	0.385812	0.916574	-0.223209
82320	15/08/2018--10:01:00	34.36	88	0.83361	0.575158	0.070097
82380	15/08/2018--10:02:00	34.29	228	0.475371	0.946262	-0.208544
82440	15/08/2018--10:03:00	34.19	128	0.818684	0.0853003	0.568717
82500	15/08/2018--10:04:00	34.14	130	0.385812	0.872041	-0.135217
82560	15/08/2018--10:05:00	34.1	160	0.341032	0.961106	-0.120552
82620	15/08/2018--10:06:00	34.1	85	0.370885	0.946262	-0.149882
82680	15/08/2018--10:07:00	34.09	237	0.102206	0.931418	0.202085
82740	15/08/2018--10:08:00	34.11	139	0.475371	0.946262	-0.120552
82800	15/08/2018--10:09:00	34.19	49	0.579858	0.812665	0.128758
82860	15/08/2018--10:10:00	34.22	0	0.669417	0.753288	0.172754
82920	15/08/2018--10:11:00	34.27	0	0.550004	0.812665	0.202085
82980	15/08/2018--10:12:00	34.3	0	0.520151	0.857197	0.143423
83040	15/08/2018--10:13:00	34.32	2	0.520151	0.872041	0.172754
83100	15/08/2018--10:14:00	34.34	0	0.520151	0.857197	0.0554317
83160	15/08/2018--10:15:00	34.39	1	0.564931	0.827509	0.143423
83220	15/08/2018--10:16:00	34.41	1	0.609711	0.753288	0.260746
83280	15/08/2018--10:17:00	34.44	0	0.624637	0.738444	0.260746
83340	15/08/2018--10:18:00	34.43	0	0.341032	0.946262	0.114093
83400	15/08/2018--10:19:00	34.41	0	0.535078	0.827509	0.231415
83460	15/08/2018--10:20:00	34.4	0	0.654491	0.738444	0.143423
83520	15/08/2018--10:21:00	34.42	1	0.535078	0.827509	0.21675
83580	15/08/2018--10:22:00	34.45	0	0.355958	0.931418	0.114093
83640	15/08/2018--10:23:00	34.47	0	0.669417	0.7236	0.275411
83700	15/08/2018--10:24:00	34.46	0	0.564931	0.738444	0.392733
83760	15/08/2018--10:25:00	34.47	0	0.639564	0.604846	0.480725
83820	15/08/2018--10:26:00	34.48	0	0.699271	0.61969	0.378068
83880	15/08/2018--10:27:00	34.5	2	0.490298	0.857197	0.187419
83940	15/08/2018--10:28:00	34.5	2	0.624637	0.649379	0.451395
84000	15/08/2018--10:29:00	34.48	8	0.654491	0.664223	0.378068
84060	15/08/2018--10:30:00	34.52	1	0.579858	0.782976	0.246081
84120	15/08/2018--10:31:00	34.55	0	0.609711	0.7236	0.378068
84180	15/08/2018--10:32:00	34.59	0	0.609711	0.768132	0.0847623
84240	15/08/2018--10:33:00	34.62	3	0.341032	0.975951	0.143423
84300	15/08/2018--10:34:00	34.62	3	0.385812	0.961106	0.0847623
84360	15/08/2018--10:35:00	34.62	0	0.520151	0.857197	0.172754
84420	15/08/2018--10:36:00	34.65	23	0.729124	0.649379	0.290076
84480	15/08/2018--10:37:00	34.71	0	0.639564	0.693911	0.334072
84540	15/08/2018--10:38:00	34.75	1	0.669417	0.649379	0.378068
84600	15/08/2018--10:39:00	34.7	2	0.669417	0.708755	0.231415
84660	15/08/2018--10:40:00	34.7	0	0.624637	0.679067	0.378068
84720	15/08/2018--10:41:00	34.68	7	0.609711	0.708755	0.348738
84780	15/08/2018--10:42:00	34.65	0	0.609711	0.471249	0.627378
84840	15/08/2018--10:43:00	34.63	0	0.594784	0.79782	0.21675
84900	15/08/2018--10:44:00	34.65	0	0.564931	0.768132	0.334072
84960	15/08/2018--10:45:00	34.71	0	0.729124	0.54547	0.510056
85020	15/08/2018--10:46:00	34.68	1	0.803757	0.456405	0.378068
85080	15/08/2018--10:47:00	34.66	0	0.594784	0.7236	0.319407
85140	15/08/2018--10:48:00	34.69	0	0.729124	0.54547	0.407399
85200	15/08/2018--10:49:00	34.68	1	0.594784	0.486093	0.642043
85260	15/08/2018--10:50:00	34.7	116	0.564931	0.768132	-0.0765559
85320	15/08/2018--10:51:00	34.72	510	0.281325	0.916574	-0.149882
85380	15/08/2018--10:52:00	34.72	433	0.385812	103.533	-0.193878
85440	15/08/2018--10:53:00	34.71	272	0.74405	0.515781	0.436729
85500	15/08/2018--10:54:00	34.7	0	0.729124	0.500937	0.436729
85560	15/08/2018--10:55:00	34.67	3	0.758977	0.500937	0.436729
85620	15/08/2018--10:56:00	34.66	2	0.758977	0.500937	0.451395
85680	15/08/2018--10:57:00	34.6	5	0.74405	0.530625	0.422064
85740	15/08/2018--10:58:00	34.59	2	0.729124	0.500937	0.436729
85800	15/08/2018--10:59:00	34.58	7	0.803757	0.411872	0.422064
85860	15/08/2018--11:00:00	34.57	5	0.758977	0.471249	0.436729
85920	15/08/2018--11:01:00	34.6	0	0.729124	0.515781	0.451395
85980	15/08/2018--11:02:00	34.61	2	0.78883	0.337651	0.480725
86040	15/08/2018--11:03:00	34.61	3	0.758977	0.515781	0.422064
86100	15/08/2018--11:04:00	34.6	21	0.803757	0.471249	0.378068
86160	15/08/2018--11:05:00	34.61	15	0.535078	0.753288	0.392733
86220	15/08/2018--11:06:00	34.62	5	0.714197	0.560314	0.436729
86280	15/08/2018--11:07:00	34.64	4	0.535078	0.768132	0.363403
86340	15/08/2018--11:08:00	34.65	1	0.505225	0.827509	0.260746
86400	15/08/2018--11:09:00	34.66	1	0.639564	0.693911	0.348738
86460	15/08/2018--11:10:00	34.68	0	0.654491	0.679067	0.348738
86520	15/08/2018--11:11:00	34.66	3	0.684344	0.649379	0.363403
86580	15/08/2018--11:12:00	34.67	0	0.654491	0.679067	0.378068
86640	15/08/2018--11:13:00	34.68	97	0.430591	0.857197	-0.179213
86700	15/08/2018--11:14:00	34.73	86	-0.27096	0.500937	-0.839151
86760	15/08/2018--11:15:00	34.66	0	-0.27096	0.500937	-0.839151
86820	15/08/2018--11:16:00	34.68	0	-0.27096	0.486093	-0.868482
86880	15/08/2018--11:17:00	34.77	0	-0.27096	0.471249	-0.868482
86940	15/08/2018--11:18:00	34.85	71	0.400738	0.916574	-0.149882
87000	15/08/2018--11:19:00	34.87	68	0.385812	0.931418	-0.120552
87060	15/08/2018--11:20:00	34.87	14	0.460445	0.90173	-0.0912212
87120	15/08/2018--11:21:00	34.81	189	0.311178	0.961106	-0.105886
87180	15/08/2018--11:22:00	34.8	0	0.311178	0.961106	-0.120552
87240	15/08/2018--11:23:00	34.73	0	0.520151	0.872041	-0.120552
87300	15/08/2018--11:24:00	34.69	0	0.146986	0.990795	-0.0178947
87360	15/08/2018--11:25:00	34.68	0	0.520151	0.857197	0.128758
87420	15/08/2018--11:26:00	34.63	0	0.191765	0.990795	0.0114358
87480	15/08/2018--11:27:00	34.57	0	0.176839	0.990795	-0.0178947
87540	15/08/2018--11:28:00	34.54	0	0.520151	0.827509	0.260746
87600	15/08/2018--11:29:00	34.52	2	0.490298	0.857197	0.21675
87660	15/08/2018--11:30:00	34.54	0	0.460445	0.872041	0.246081
87720	15/08/2018--11:31:00	34.55	0	0.520151	0.857197	0.202085
87780	15/08/2018--11:32:00	34.57	142	0.654491	0.664223	0.392733
87840	15/08/2018--11:33:00	34.56	0	0.654491	0.664223	0.392733
87900	15/08/2018--11:34:00	34.56	2	0.146986	0.753288	-0.677833
87960	15/08/2018--11:35:00	34.57	0	0.132059	0.738444	-0.692498
88020	15/08/2018--11:36:00	34.64	0	0.132059	0.738444	-0.707164
88080	15/08/2018--11:37:00	34.71	0	0.132059	0.7236	-0.707164
88140	15/08/2018--11:38:00	34.77	3	0.102206	0.649379	-0.78049
88200	15/08/2018--11:39:00	34.82	0	0.132059	0.649379	-0.78049
88260	15/08/2018--11:40:00	34.87	0	0.0424993	0.634535	-0.795155
88320	15/08/2018--11:41:00	34.93	0	0.0275727	0.604846	-0.809821
88380	15/08/2018--11:42:00	34.97	0	0.0424993	0.604846	-0.824486
88440	15/08/2018--11:43:00	35.02	0	0.0424993	0.604846	-0.839151
88500	15/08/2018--11:44:00	35.06	0	0.0275727	0.604846	-0.824486
88560	15/08/2018--11:45:00	35.08	0	-0.00228056	0.456405	-0.912478
88620	15/08/2018--11:46:00	35.14	0	-0.00228056	0.456405	-0.912478
88680	15/08/2018--11:47:00	35.15	0	-0.106767	0.500937	-0.883147
88740	15/08/2018--11:48:00	35.2	1	-0.330666	0.500937	-0.809821
88800	15/08/2018--11:49:00	35.22	0	-0.450079	0.560314	-0.721829
88860	15/08/2018--11:50:00	35.22	43	0.415665	0.931418	-0.0618906
88920	15/08/2018--11:51:00	35.21	169	0.266399	0.857197	-0.223209
88980	15/08/2018--11:52:00	35.18	465	0.579858	0.872041	-0.252539
89040	15/08/2018--11:53:00	35.18	566	0.296252	0.857197	-0.267205
89100	15/08/2018--11:54:00	35.16	531	0.326105	0.946262	-0.149882
89160	15/08/2018--11:55:00	35.07	16	0.535078	0.857197	0.070097
89220	15/08/2018--11:56:00	34.96	0	0.355958	0.634535	-0.721829
89280	15/08/2018--11:57:00	34.7	0	0.445518	0.708755	-0.575176
89340	15/08/2018--11:58:00	34.54	0	0.460445	0.738444	-0.545845
89400	15/08/2018--11:59:00	34.48	1	0.505225	0.768132	-0.472519
89460	15/08/2018--12:00:00	34.49	1	0.505225	0.753288	-0.472519
89520	15/08/2018--12:01:00	34.48	2	0.505225	0.753288	-0.487184
89580	15/08/2018--12:02:00	34.52	0	0.475371	0.768132	-0.487184
89640	15/08/2018--12:03:00	34.6	0	0.460445	0.768132	-0.501849
89700	15/08/2018--12:04:00	34.63	0	0.460445	0.768132	-0.501849
89760	15/08/2018--12:05:00	34.66	0	0.445518	0.753288	-0.516515
89820	15/08/2018--12:06:00	34.67	119	0.0126461	0.590002	-0.824486
89880	15/08/2018--12:07:00	34.64	0	0.0275727	0.515781	-0.883147
89940	15/08/2018--12:08:00	34.68	5	-0.121694	0.278275	-0.971139
90000	15/08/2018--12:09:00	34.75	0	-0.13662	0.26343	-0.971139
90060	15/08/2018--12:10:00	34.8	0	-0.166473	0.278275	-0.956473
90120	15/08/2018--12:11:00	34.84	3	-0.13662	0.233742	-0.985804
90180	15/08/2018--12:12:00	34.88	0	-0.13662	0.233742	-0.985804
90240	15/08/2018--12:13:00	34.95	0	-0.121694	0.218898	-0.985804
90300	15/08/2018--12:14:00	34.99	0	-0.13662	0.233742	-0.985804
90360	15/08/2018--12:15:00	35.06	0	-0.13662	0.233742	-0.985804
90420	15/08/2018--12:16:00	35.12	0	-0.13662	0.248586	-0.985804
90480	15/08/2018--12:17:00	35.16	0	-0.13662	0.248586	-0.985804
90540	15/08/2018--12:18:00	35.24	0	-0.166473	0.26343	-0.971139
90600	15/08/2018--12:19:00	35.29	0	-0.196327	0.218898	-0.971139
90660	15/08/2018--12:20:00	35.36	0	-0.1814	0.218898	-0.971139
90720	15/08/2018--12:21:00	35.39	0	-0.1814	0.218898	-0.971139
90780	15/08/2018--12:22:00	35.44	19	-0.808318	0.500937	0.275411
90840	15/08/2018--12:23:00	35.36	0	-0.524712	0.530625	0.656709
90900	15/08/2018--12:24:00	35.2	0	-0.524712	0.515781	0.656709
90960	15/08/2018--12:25:00	35.06	0	-0.524712	0.530625	0.656709
91020	15/08/2018--12:26:00	34.93	0	-0.509786	0.530625	0.656709
91080	15/08/2018--12:27:00	34.88	0	-0.509786	0.530625	0.656709
91140	15/08/2018--12:28:00	34.81	0	-0.509786	0.530625	0.671374
91200	15/08/2018--12:29:00	34.73	0	-0.509786	0.560314	0.627378
91260	15/08/2018--12:30:00	34.7	0	-0.509786	0.560314	0.627378
91320	15/08/2018--12:31:00	34.66	0	-0.509786	0.575158	0.627378
91380	15/08/2018--12:32:00	34.61	0	-0.509786	0.560314	0.627378
91440	15/08/2018--12:33:00	34.59	0	-0.524712	0.575158	0.627378
91500	15/08/2018--12:34:00	34.57	0	-0.509786	0.575158	0.627378
91560	15/08/2018--12:35:00	34.54	0	-0.509786	0.560314	0.627378
91620	15/08/2018--12:36:00	34.54	0	-0.524712	0.560314	0.627378
91680	15/08/2018--12:37:00	34.54	0	-0.524712	0.560314	0.627378
91740	15/08/2018--12:38:00	34.52	0	-0.435153	0.530625	0.700705
91800	15/08/2018--12:39:00	34.48	0	-0.450079	0.54547	0.686039
91860	15/08/2018--12:40:00	34.47	0	-0.435153	0.54547	0.700705
91920	15/08/2018--12:41:00	34.46	0	-0.435153	0.54547	0.700705
91980	15/08/2018--12:42:00	34.44	0	-0.435153	0.54547	0.700705
92040	15/08/2018--12:43:00	34.43	0	-0.420226	0.560314	0.700705
92100	15/08/2018--12:44:00	34.41	0	-0.420226	0.560314	0.71537
92160	15/08/2018--12:45:00	34.4	0	-0.644125	0.590002	0.46606
92220	15/08/2018--12:46:00	34.41	0	-0.644125	0.590002	0.436729
92280	15/08/2018--12:47:00	34.43	0	-0.375446	0.560314	0.730035
92340	15/08/2018--12:48:00	34.41	0	-0.31574	0.54547	0.774031
92400	15/08/2018--12:49:00	34.41	6	0.161912	0.560314	0.818027
92460	15/08/2018--12:50:00	34.43	7	-0.465006	0.159521	-0.883147
92520	15/08/2018--12:51:00	34.48	1	-0.465006	0.144677	-0.897812
92580	15/08/2018--12:52:00	34.55	0	-0.450079	0.129833	-0.912478
92640	15/08/2018--12:53:00	34.63	0	-0.450079	0.144677	-0.912478
92700	15/08/2018--12:54:00	34.72	2	-0.465006	0.129833	-0.897812
92760	15/08/2018--12:55:00	34.8	30	0.729124	0.693911	0.0994276
92820	15/08/2018--12:56:00	34.84	240	0.654491	0.248586	0.671374
92880	15/08/2018--12:57:00	34.82	21	0.490298	0.827509	0.304742
92940	15/08/2018--12:58:00	34.77	2	0.579858	0.352495	0.7447
93000	15/08/2018--12:59:00	34.74	422	0.609711	0.812665	-0.135217
93060	15/08/2018--13:00:00	34.76	976	0.490298	115.408	-0.03256
93120	15/08/2018--13:01:00	34.73	73	0.908243	0.218898	0.363403
93180	15/08/2018--13:02:00	34.72	76	0.460445	0.827509	0.128758
93240	15/08/2018--13:03:00	34.74	31	0.74405	0.36734	0.583382
93300	15/08/2018--13:04:00	34.73	0	0.684344	0.486093	0.539386
93360	15/08/2018--13:05:00	34.75	159	0.564931	0.842353	0.0554317
93420	15/08/2018--13:06:00	34.77	9	0.699271	0.634535	0.363403
93480	15/08/2018--13:07:00	34.79	116	0.564931	-0.211583	0.906019
93540	15/08/2018--13:08:00	34.79	121	0.281325	0.990795	-0.105886
93600	15/08/2018--13:09:00	34.84	272	0.460445	0.916574	-0.0472253
93660	15/08/2018--13:10:00	34.8	156	0.624637	0.768132	0.187419
93720	15/08/2018--13:11:00	34.81	309	0.236545	0.886885	-0.223209
93780	15/08/2018--13:12:00	34.88	497	0.400738	0.990795	-0.179213
93840	15/08/2018--13:13:00	34.86	50	0.475371	0.872041	-0.237874
93900	15/08/2018--13:14:00	34.95	579	0.579858	115.408	0.0114358
93960	15/08/2018--13:15:00	34.98	125	0.445518	0.90173	-0.179213
94020	15/08/2018--13:16:00	34.98	174	0.385812	0.916574	-0.237874
94080	15/08/2018--13:17:00	35.04	5	0.266399	0.975951	-0.0765559
94140	15/08/2018--13:18:00	35.02	1	0.370885	0.931418	-0.193878
94200	15/08/2018--13:19:00	35.05	0	0.400738	0.931418	-0.179213
94260	15/08/2018--13:20:00	35.05	113	0.430591	0.931418	-0.0472253
94320	15/08/2018--13:21:00	35.27	0	0.475371	0.842353	-0.384527
94380	15/08/2018--13:22:00	35.84	0	0.460445	0.842353	-0.340531
94440	15/08/2018--13:23:00	36.34	0	0.520151	0.827509	-0.384527
94500	15/08/2018--13:24:00	36.67	44	0.490298	0.842353	-0.208544
94560	15/08/2018--13:25:00	36.93	149	0.191765	107.986	-0.164548
94620	15/08/2018--13:26:00	37.03	97	0.281325	0.886885	-0.413858
94680	15/08/2018--13:27:00	37.14	161	0.684344	0.634535	-0.472519
94740	15/08/2018--13:28:00	37.26	204	0.609711	0.590002	-0.296535
94800	15/08/2018--13:29:00	37.35	110	0.400738	0.782976	-0.53118
94860	15/08/2018--13:30:00	37.43	217	0.385812	0.768132	-0.560511
94920	15/08/2018--13:31:00	37.47	184	0.609711	0.604846	-0.487184
94980	15/08/2018--13:32:00	37.51	2	0.520151	0.782976	-0.384527
95040	15/08/2018--13:33:00	37.49	78	0.445518	0.753288	-0.120552
95100	15/08/2018--13:34:00	37.18	661	0.341032	105.017	-0.267205
95160	15/08/2018--13:35:00	36.89	146	0.460445	0.827509	-0.399192
95220	15/08/2018--13:36:00	36.69	10	0.400738	0.886885	-0.325866
95280	15/08/2018--13:37:00	36.57	0	0.430591	0.872041	-0.325866
95340	15/08/2018--13:38:00	36.48	7	0.415665	0.857197	-0.355196
95400	15/08/2018--13:39:00	36.39	0	0.430591	0.857197	-0.340531
95460	15/08/2018--13:40:00	36.37	20	0.415665	0.916574	-0.179213
95520	15/08/2018--13:41:00	36.39	28	0.460445	0.916574	-0.0618906
95580	15/08/2018--13:42:00	36.34	0	0.370885	0.931418	0.0261011
95640	15/08/2018--13:43:00	36.3	13	0.714197	0.634535	-0.0178947
95700	15/08/2018--13:44:00	36.24	45	0.669417	0.693911	0.290076
95760	15/08/2018--13:45:00	36.16	2	0.594784	0.79782	0.172754
95820	15/08/2018--13:46:00	36.08	2	0.296252	0.961106	-0.0912212
95880	15/08/2018--13:47:00	35.99	9	0.311178	0.975951	-0.0178947
95940	15/08/2018--13:48:00	35.93	0	0.281325	0.975951	-0.03256
96000	15/08/2018--13:49:00	35.89	0	0.266399	0.975951	-0.0618906
96060	15/08/2018--13:50:00	35.84	0	0.385812	0.946262	-0.0618906
96120	15/08/2018--13:51:00	35.82	0	0.385812	0.946262	-0.0618906
96180	15/08/2018--13:52:00	35.81	0	0.385812	0.931418	-0.0618906
96240	15/08/2018--13:53:00	35.8	1	0.176839	100.564	-0.0178947
96300	15/08/2018--13:54:00	35.77	6	0.370885	0.946262	-0.135217
96360	15/08/2018--13:55:00	35.73	0	0.370885	0.931418	-0.179213
96420	15/08/2018--13:56:00	35.69	0	0.385812	0.931418	-0.179213
96480	15/08/2018--13:57:00	35.64	0	0.385812	0.931418	-0.179213
96540	15/08/2018--13:58:00	35.62	4	0.594784	0.827509	0.070097
96600	15/08/2018--13:59:00	35.61	4	0.311178	0.975951	-0.0912212
96660	15/08/2018--14:00:00	35.55	1	0.355958	0.946262	-0.135217
96720	15/08/2018--14:01:00	35.54	0	0.370885	0.946262	-0.120552
96780	15/08/2018--14:02:00	35.49	0	0.355958	0.946262	-0.135217
96840	15/08/2018--14:03:00	35.48	0	0.370885	0.946262	-0.149882
96900	15/08/2018--14:04:00	35.46	8	0.355958	0.916574	-0.28187
96960	15/08/2018--14:05:00	35.43	0	0.355958	0.916574	-0.28187
97020	15/08/2018--14:06:00	35.42	0	0.370885	0.916574	-0.28187
97080	15/08/2018--14:07:00	35.43	0	0.370885	0.916574	-0.267205
97140	15/08/2018--14:08:00	35.44	24	0.460445	0.872041	-0.237874
97200	15/08/2018--14:09:00	35.48	14	0.550004	0.827509	-0.193878
97260	15/08/2018--14:10:00	35.55	7	0.624637	0.782976	0.114093
97320	15/08/2018--14:11:00	35.55	0	0.505225	0.886885	-0.0178947
97380	15/08/2018--14:12:00	35.54	0	0.355958	0.961106	-0.03256
97440	15/08/2018--14:13:00	35.53	0	0.415665	0.916574	0.0994276
97500	15/08/2018--14:14:00	35.53	0	0.520151	0.842353	0.158089
97560	15/08/2018--14:15:00	35.55	0	0.579858	0.768132	0.304742
97620	15/08/2018--14:16:00	35.52	0	0.78883	0.530625	0.334072
97680	15/08/2018--14:17:00	35.54	2	0.669417	0.634535	0.392733
97740	15/08/2018--14:18:00	35.54	0	0.74405	0.54547	0.407399
97800	15/08/2018--14:19:00	35.55	0	0.684344	0.634535	0.334072
97860	15/08/2018--14:20:00	35.54	0	0.624637	0.79782	0.128758
97920	15/08/2018--14:21:00	35.51	0	0.669417	0.649379	0.392733
97980	15/08/2018--14:22:00	35.49	0	0.624637	0.664223	0.422064
98040	15/08/2018--14:23:00	35.45	0	0.684344	0.649379	0.348738
98100	15/08/2018--14:24:00	35.45	1	0.654491	0.664223	0.378068
98160	15/08/2018--14:25:00	35.49	0	0.654491	0.664223	0.378068
98220	15/08/2018--14:26:00	35.5	2	0.535078	0.7236	0.422064
98280	15/08/2018--14:27:00	35.48	0	0.206692	0.946262	0.275411
98340	15/08/2018--14:28:00	35.43	0	0.74405	0.634535	0.21675
98400	15/08/2018--14:29:00	35.42	6	0.0424993	0.961106	-0.340531
98460	15/08/2018--14:30:00	35.39	2	0.370885	0.961106	-0.0472253
98520	15/08/2018--14:31:00	35.41	3	0.684344	0.679067	0.21675
98580	15/08/2018--14:32:00	35.4	1	0.609711	0.827509	-0.00322944
98640	15/08/2018--14:33:00	35.38	0	0.535078	0.872041	-0.0178947
98700	15/08/2018--14:34:00	35.37	0	0.609711	0.79782	0.0407664
98760	15/08/2018--14:35:00	35.37	0	0.729124	0.61969	0.348738
98820	15/08/2018--14:36:00	35.36	0	0.699271	0.679067	0.231415
98880	15/08/2018--14:37:00	35.36	0	0.684344	0.634535	0.334072
98940	15/08/2018--14:38:00	35.35	0	0.505225	0.886885	0.0407664
99000	15/08/2018--14:39:00	35.35	0	0.609711	0.738444	0.348738
99060	15/08/2018--14:40:00	35.37	0	0.550004	0.827509	0.128758
99120	15/08/2018--14:41:00	35.39	0	0.609711	0.812665	0.0994276
99180	15/08/2018--14:42:00	35.41	0	0.579858	0.679067	0.46606
99240	15/08/2018--14:43:00	35.44	0	0.550004	0.857197	0.0261011
99300	15/08/2018--14:44:00	35.46	0	0.579858	0.782976	0.260746
99360	15/08/2018--14:45:00	35.47	23	0.520151	0.679067	0.246081
99420	15/08/2018--14:46:00	35.49	66	0.550004	0.782976	0.290076
99480	15/08/2018--14:47:00	35.5	1	0.564931	0.827509	0.0847623
99540	15/08/2018--14:48:00	35.52	5	0.550004	0.842353	-0.120552
99600	15/08/2018--14:49:00	35.54	1	0.550004	0.857197	-0.149882
99660	15/08/2018--14:50:00	35.6	0	0.535078	0.857197	-0.135217
99720	15/08/2018--14:51:00	35.66	4	0.475371	0.90173	0.143423
99780	15/08/2018--14:52:00	35.7	3	0.550004	0.812665	0.260746
99840	15/08/2018--14:53:00	35.72	0	0.564931	0.79782	0.275411
99900	15/08/2018--14:54:00	35.71	0	0.520151	0.827509	0.260746
99960	15/08/2018--14:55:00	35.69	0	0.505225	0.827509	0.275411
100020	15/08/2018--14:56:00	35.68	0	0.505225	0.842353	0.246081
100080	15/08/2018--14:57:00	35.69	0	0.475371	0.872041	0.202085
100140	15/08/2018--14:58:00	35.66	0	0.475371	0.872041	0.158089
100200	15/08/2018--14:59:00	35.67	0	0.490298	0.872041	0.172754
100260	15/08/2018--15:00:00	35.63	4	0.684344	0.664223	0.334072
100320	15/08/2018--15:01:00	35.59	0	0.669417	0.649379	0.363403
100380	15/08/2018--15:02:00	35.57	4	0.609711	0.812665	-0.105886
100440	15/08/2018--15:03:00	35.55	0	0.579858	0.827509	-0.0912212
100500	15/08/2018--15:04:00	35.54	0	0.550004	0.857197	-0.164548
100560	15/08/2018--15:05:00	35.51	0	0.564931	0.842353	-0.0765559
100620	15/08/2018--15:06:00	35.48	0	0.564931	0.842353	-0.0765559
100680	15/08/2018--15:07:00	35.47	0	0.355958	0.946262	0.0114358
100740	15/08/2018--15:08:00	35.5	0	0.370885	0.946262	-0.0765559
100800	15/08/2018--15:09:00	35.48	0	0.579858	0.812665	-0.311201
100860	15/08/2018--15:10:00	35.48	0	0.579858	0.79782	-0.267205
100920	15/08/2018--15:11:00	35.48	0	0.594784	0.812665	-0.237874
100980	15/08/2018--15:12:00	35.45	17	0.445518	0.90173	-0.208544
101040	15/08/2018--15:13:00	35.44	0	0.460445	0.90173	-0.149882
101100	15/08/2018--15:14:00	35.39	5	0.699271	0.679067	0.260746
101160	15/08/2018--15:15:00	35.4	0	0.684344	0.634535	0.348738
101220	15/08/2018--15:16:00	35.42	3	0.445518	0.872041	-0.296535
101280	15/08/2018--15:17:00	35.36	0	0.400738	0.916574	-0.237874
101340	15/08/2018--15:18:00	35.33	0	0.385812	0.916574	-0.267205
101400	15/08/2018--15:19:00	35.29	1	0.370885	0.916574	-0.267205
101460	15/08/2018--15:20:00	35.27	0	0.370885	0.916574	-0.252539
101520	15/08/2018--15:21:00	35.23	0	0.400738	0.90173	-0.237874
101580	15/08/2018--15:22:00	35.23	2	0.535078	0.79782	0.304742
101640	15/08/2018--15:23:00	35.23	6	0.355958	0.946262	-0.03256
101700	15/08/2018--15:24:00	35.25	6	0.311178	0.961106	-0.164548
101760	15/08/2018--15:25:00	35.31	0	0.550004	0.79782	-0.340531
101820	15/08/2018--15:26:00	35.32	0	0.550004	0.79782	-0.325866
101880	15/08/2018--15:27:00	35.27	0	0.535078	0.79782	-0.369862
101940	15/08/2018--15:28:00	35.29	0	0.460445	0.886885	-0.237874
102000	15/08/2018--15:29:00	35.28	0	0.490298	0.857197	-0.252539
102060	15/08/2018--15:30:00	35.29	0	0.505225	0.857197	-0.237874
102120	15/08/2018--15:31:00	35.27	3	0.370885	0.946262	-0.00322944
102180	15/08/2018--15:32:00	35.3	1	0.370885	0.946262	0.0554317
102240	15/08/2018--15:33:00	35.36	0	0.370885	0.946262	0.0554317
102300	15/08/2018--15:34:00	35.4	0	0.385812	0.946262	0.0261011
102360	15/08/2018--15:35:00	35.46	0	0.400738	0.931418	0.0261011
102420	15/08/2018--15:36:00	35.48	0	0.385812	0.946262	0.0261011
102480	15/08/2018--15:37:00	35.53	1	0.370885	0.946262	0.0994276
102540	15/08/2018--15:38:00	35.55	0	0.296252	0.961106	0.114093
102600	15/08/2018--15:39:00	35.57	0	0.326105	0.946262	0.114093
102660	15/08/2018--15:40:00	35.6	0	0.281325	0.975951	0.0407664
102720	15/08/2018--15:41:00	35.6	0	0.311178	0.961106	0.070097
102780	15/08/2018--15:42:00	35.63	0	0.311178	0.975951	0.0407664
102840	15/08/2018--15:43:00	35.64	0	0.311178	0.961106	0.0407664
102900	15/08/2018--15:44:00	35.63	0	0.311178	0.961106	0.0847623
102960	15/08/2018--15:45:00	35.65	4	0.311178	0.961106	-0.0178947
103020	15/08/2018--15:46:00	35.67	0	0.296252	0.975951	-0.00322944
103080	15/08/2018--15:47:00	35.62	0	0.296252	0.975951	0.0407664
103140	15/08/2018--15:48:00	35.62	0	0.296252	0.975951	0.0261011
103200	15/08/2018--15:49:00	35.63	0	0.296252	0.975951	0.0114358
103260	15/08/2018--15:50:00	35.63	6	0.326105	0.961106	0.0847623
103320	15/08/2018--15:51:00	35.68	0	0.355958	0.946262	0.0847623
103380	15/08/2018--15:52:00	35.68	0	0.355958	0.946262	0.0847623
103440	15/08/2018--15:53:00	35.75	0	0.415665	0.931418	-0.0178947
103500	15/08/2018--15:54:00	35.72	1	0.296252	0.961106	0.128758
103560	15/08/2018--15:55:00	35.73	3	0.370885	0.961106	-0.00322944
103620	15/08/2018--15:56:00	35.73	3	0.490298	0.886885	-0.105886
103680	15/08/2018--15:57:00	35.68	0	0.490298	0.886885	-0.120552
103740	15/08/2018--15:58:00	35.63	0	0.400738	0.931418	-0.0765559
103800	15/08/2018--15:59:00	35.59	0	0.415665	0.931418	-0.03256
103860	15/08/2018--16:00:00	35.56	3	0.311178	0.946262	-0.149882
103920	15/08/2018--16:01:00	35.54	3	0.385812	0.916574	-0.208544
103980	15/08/2018--16:02:00	35.51	19	0.355958	0.916574	-0.296535
104040	15/08/2018--16:03:00	35.51	38	0.445518	0.90173	-0.164548
104100	15/08/2018--16:04:00	35.48	172	0.415665	0.931418	-0.193878
104160	15/08/2018--16:05:00	35.54	548	0.74405	0.738444	0.0994276
104220	15/08/2018--16:06:00	35.61	124	0.370885	0.931418	-0.149882
104280	15/08/2018--16:07:00	35.69	231	0.370885	0.946262	-0.135217
104340	15/08/2018--16:08:00	35.79	443	0.341032	0.990795	-0.149882
104400	15/08/2018--16:09:00	35.81	410	0.311178	0.946262	-0.135217
104460	15/08/2018--16:10:00	35.75	32	0.370885	0.931418	-0.223209
104520	15/08/2018--16:11:00	35.71	149	0.385812	0.842353	-0.472519
104580	15/08/2018--16:12:00	35.75	21	0.326105	0.961106	-0.135217
104640	15/08/2018--16:13:00	35.82	33	0.505225	0.782976	-0.399192
104700	15/08/2018--16:14:00	35.93	4	0.445518	0.90173	-0.28187
104760	15/08/2018--16:15:00	36.03	53	0.191765	0.916574	-0.413858
104820	15/08/2018--16:16:00	36.12	120	0.445518	0.872041	-0.472519
104880	15/08/2018--16:17:00	36.2	174	0.579858	0.753288	-0.355196
104940	15/08/2018--16:18:00	36.28	447	0.370885	0.738444	-0.53118
105000	15/08/2018--16:19:00	36.33	147	0.445518	0.812665	-0.384527
105060	15/08/2018--16:20:00	36.39	287	0.460445	0.782976	-0.487184
105120	15/08/2018--16:21:00	36.42	242	0.594784	0.7236	-0.443188
105180	15/08/2018--16:22:00	36.47	276	0.430591	10.947	-0.604506
105240	15/08/2018--16:23:00	36.53	280	0.326105	0.842353	-0.457854
105300	15/08/2018--16:24:00	36.58	221	0.355958	0.79782	-0.472519
105360	15/08/2018--16:25:00	36.61	182	0.400738	0.708755	-0.428523
105420	15/08/2018--16:26:00	36.64	150	0.355958	0.842353	-0.428523
105480	15/08/2018--16:27:00	36.69	128	0.564931	0.679067	-0.53118
105540	15/08/2018--16:28:00	36.7	178	0.445518	0.634535	-0.619172
105600	15/08/2018--16:29:00	36.74	184	0.341032	0.842353	-0.633837
105660	15/08/2018--16:30:00	36.75	82	0.341032	0.842353	-0.487184
105720	15/08/2018--16:31:00	36.8	194	0.400738	0.79782	-0.575176
105780	15/08/2018--16:32:00	36.82	214	0.490298	0.768132	-0.53118
105840	15/08/2018--16:33:00	36.84	265	0.400738	0.79782	-0.545845
105900	15/08/2018--16:34:00	36.86	281	0.490298	0.768132	-0.53118
105960	15/08/2018--16:35:00	36.89	105	0.639564	0.634535	-0.399192
106020	15/08/2018--16:36:00	36.81	340	0.400738	0.931418	-0.164548
106080	15/08/2018--16:37:00	36.57	156	0.475371	106.502	-0.267205
106140	15/08/2018--16:38:00	36.38	144	0.445518	0.857197	-0.208544
106200	15/08/2018--16:39:00	36.22	44	0.281325	0.975951	-0.00322944
106260	15/08/2018--16:40:00	36.12	80	0.400738	0.931418	-0.149882
106320	15/08/2018--16:41:00	36.07	57	0.341032	0.931418	-0.237874
106380	15/08/2018--16:42:00	36.05	420	0.0723525	0.886885	-0.120552
106440	15/08/2018--16:43:00	36	128	0.490298	0.812665	-0.399192
106500	15/08/2018--16:44:00	35.92	87	0.430591	0.90173	-0.325866
106560	15/08/2018--16:45:00	36	189	0.341032	0.886885	-0.355196
106620	15/08/2018--16:46:00	36.06	102	0.430591	0.886885	-0.28187
106680	15/08/2018--16:47:00	36.12	50	0.355958	0.931418	-0.384527
106740	15/08/2018--16:48:00	36.17	0	0.311178	0.857197	-0.501849
106800	15/08/2018--16:49:00	36.23	5	0.266399	0.916574	-0.384527
106860	15/08/2018--16:50:00	36.31	0	0.594784	0.79782	0.231415
106920	15/08/2018--16:51:00	36.34	187	0.445518	0.90173	-0.223209
106980	15/08/2018--16:52:00	36.12	34	0.385812	0.872041	-0.0472253
107040	15/08/2018--16:53:00	35.99	70	0.490298	0.886885	-0.179213
107100	15/08/2018--16:54:00	36.1	141	0.520151	0.872041	-0.179213
107160	15/08/2018--16:55:00	36.19	169	0.326105	0.946262	-0.237874
107220	15/08/2018--16:56:00	36.18	782	0.475371	100.564	-0.208544
107280	15/08/2018--16:57:00	36.12	800	0.714197	0.782976	0.128758
107340	15/08/2018--16:58:00	36.03	529	0.161912	0.961106	-0.193878
107400	15/08/2018--16:59:00	36.09	591	0.117132	0.916574	-0.325866
107460	15/08/2018--17:00:00	36.12	211	0.370885	0.931418	-0.164548
107520	15/08/2018--17:01:00	36.14	535	0.415665	0.946262	-0.208544
107580	15/08/2018--17:02:00	35.99	37	0.445518	0.916574	0.070097
107640	15/08/2018--17:03:00	35.81	3	0.430591	0.916574	-0.193878
107700	15/08/2018--17:04:00	35.68	5	0.400738	0.916574	-0.135217
107760	15/08/2018--17:05:00	35.59	16	0.341032	0.946262	-0.164548
107820	15/08/2018--17:06:00	35.57	157	0.341032	0.782976	-0.208544
107880	15/08/2018--17:07:00	35.55	530	0.430591	0.872041	-0.237874
107940	15/08/2018--17:08:00	35.63	137	0.415665	0.916574	-0.149882
108000	15/08/2018--17:09:00	35.63	6	0.490298	0.886885	0.0407664
108060	15/08/2018--17:10:00	35.64	1	0.415665	0.931418	0.0114358
108120	15/08/2018--17:11:00	35.6	1	0.415665	0.931418	0.0114358
108180	15/08/2018--17:12:00	35.66	6	0.341032	0.961106	-0.03256
108240	15/08/2018--17:13:00	35.66	11	0.475371	0.961106	-0.0765559
108300	15/08/2018--17:14:00	35.7	478	0.355958	119.861	-0.120552
108360	15/08/2018--17:15:00	35.71	839	0.355958	0.975951	0.0261011
108420	15/08/2018--17:16:00	35.68	666	0.385812	0.842353	-0.0912212
108480	15/08/2018--17:17:00	35.62	286	0.445518	0.872041	-0.252539
108540	15/08/2018--17:18:00	35.57	11	0.400738	0.90173	-0.28187
108600	15/08/2018--17:19:00	35.55	278	0.609711	0.664223	0.128758
108660	15/08/2018--17:20:00	35.53	393	0.266399	0.931418	-0.164548
108720	15/08/2018--17:21:00	35.56	425	0.385812	0.916574	-0.252539
108780	15/08/2018--17:22:00	35.51	7	0.535078	0.886885	-0.223209
108840	15/08/2018--17:23:00	35.41	28	0.385812	0.886885	-0.311201
108900	15/08/2018--17:24:00	35.29	68	0.385812	115.408	-0.325866
108960	15/08/2018--17:25:00	35.13	206	0.520151	105.017	-0.164548
109020	15/08/2018--17:26:00	35.02	240	0.221619	100.564	-0.00322944
109080	15/08/2018--17:27:00	35.25	531	0.370885	0.916574	-0.252539
109140	15/08/2018--17:28:00	35.32	128	0.266399	0.842353	-0.0765559
109200	15/08/2018--17:29:00	35.34	581	0.445518	0.768132	-0.208544
109260	15/08/2018--17:30:00	35.36	566	0.609711	12.283	0.0261011
109320	15/08/2018--17:31:00	35.39	630	0.206692	0.946262	-0.223209
109380	15/08/2018--17:32:00	35.42	691	0.281325	0.842353	-0.164548
109440	15/08/2018--17:33:00	35.41	605	0.460445	0.842353	-0.223209
109500	15/08/2018--17:34:00	35.38	232	0.385812	0.946262	-0.120552
109560	15/08/2018--17:35:00	35.41	5	0.400738	0.90173	-0.208544
109620	15/08/2018--17:36:00	35.41	89	0.296252	0.886885	-0.252539
109680	15/08/2018--17:37:00	35.52	51	0.415665	0.90173	-0.237874
109740	15/08/2018--17:38:00	35.58	155	0.370885	0.931418	-0.179213
109800	15/08/2018--17:39:00	35.48	67	0.594784	-0.330336	0.730035
109860	15/08/2018--17:40:00	35.41	14	0.669417	0.738444	-0.03256
109920	15/08/2018--17:41:00	35.39	66	0.415665	0.946262	-0.120552
109980	15/08/2018--17:42:00	35.36	21	0.460445	0.90173	0.0114358
110040	15/08/2018--17:43:00	35.34	111	0.341032	0.931418	-0.252539
110100	15/08/2018--17:44:00	35.31	5	0.505225	0.857197	-0.223209
110160	15/08/2018--17:45:00	35.52	118	0.400738	0.931418	0.114093
110220	15/08/2018--17:46:00	35.5	48	0.609711	0.79782	-0.105886
110280	15/08/2018--17:47:00	35.28	0	0.684344	0.634535	0.334072
110340	15/08/2018--17:48:00	35.25	0	0.490298	0.872041	-0.208544
110400	15/08/2018--17:49:00	35.19	2	0.684344	0.753288	-0.105886
110460	15/08/2018--17:50:00	35.18	5	0.714197	0.708755	-0.120552
110520	15/08/2018--17:51:00	35.15	1	0.729124	0.693911	-0.149882
110580	15/08/2018--17:52:00	35.13	1	0.505225	0.827509	-0.325866
110640	15/08/2018--17:53:00	35.22	3	0.594784	0.827509	-0.0765559
110700	15/08/2018--17:54:00	35.28	2	0.639564	0.768132	-0.208544
110760	15/08/2018--17:55:00	35.27	2	0.609711	0.812665	-0.164548
110820	15/08/2018--17:56:00	35.3	0	0.773904	0.515781	0.363403
110880	15/08/2018--17:57:00	35.32	5	0.609711	0.753288	-0.311201
110940	15/08/2018--17:58:00	35.33	0	0.624637	0.7236	-0.369862
111000	15/08/2018--17:59:00	35.31	0	0.624637	0.738444	-0.355196
111060	15/08/2018--18:00:00	35.33	0	0.579858	0.782976	-0.311201
111120	15/08/2018--18:01:00	35.29	1	0.609711	0.768132	-0.28187
111180	15/08/2018--18:02:00	35.29	0	0.639564	0.7236	-0.340531
111240	15/08/2018--18:03:00	35.3	0	0.74405	0.634535	-0.311201
111300	15/08/2018--18:04:00	35.3	2	0.430591	0.886885	-0.267205
111360	15/08/2018--18:05:00	35.32	0	0.430591	0.872041	-0.28187
111420	15/08/2018--18:06:00	35.38	0	0.430591	0.90173	-0.267205
111480	15/08/2018--18:07:00	35.4	5	0.550004	0.842353	-0.149882
111540	15/08/2018--18:08:00	35.4	0	0.535078	0.842353	-0.179213
111600	15/08/2018--18:09:00	35.39	2	0.490298	0.886885	-0.149882
111660	15/08/2018--18:10:00	35.42	107	0.430591	0.812665	-0.105886
111720	15/08/2018--18:11:00	35.41	332	0.236545	0.90173	-0.237874
111780	15/08/2018--18:12:00	35.3	600	0.355958	0.916574	-0.223209
111840	15/08/2018--18:13:00	35.21	289	0.281325	0.961106	-0.0618906
111900	15/08/2018--18:14:00	35.08	235	0.460445	0.827509	-0.0912212
111960	15/08/2018--18:15:00	35.03	277	0.370885	0.931418	-0.223209
112020	15/08/2018--18:16:00	35.02	93	0.281325	0.931418	-0.135217
112080	15/08/2018--18:17:00	35.05	206	0.430591	0.872041	-0.223209
112140	15/08/2018--18:18:00	35.07	588	0.341032	0.916574	-0.237874
112200	15/08/2018--18:19:00	35.09	78	0.370885	0.90173	-0.267205
112260	15/08/2018--18:20:00	35.12	2	0.370885	0.916574	-0.237874
112320	15/08/2018--18:21:00	35.11	1	0.341032	0.931418	-0.223209
112380	15/08/2018--18:22:00	35.11	70	0.266399	0.975951	0.0407664
112440	15/08/2018--18:23:00	35.11	161	0.341032	0.916574	-0.311201
112500	15/08/2018--18:24:00	35.05	357	0.296252	102.048	-0.325866
112560	15/08/2018--18:25:00	34.98	427	0.460445	106.502	-0.252539
112620	15/08/2018--18:26:00	34.95	313	0.266399	0.946262	-0.296535
112680	15/08/2018--18:27:00	34.95	347	0.520151	0.827509	-0.208544
112740	15/08/2018--18:28:00	34.9	504	0.460445	0.886885	-0.237874
112800	15/08/2018--18:29:00	34.89	56	0.445518	0.90173	-0.179213
112860	15/08/2018--18:30:00	34.87	539	0.326105	106.502	-0.252539
112920	15/08/2018--18:31:00	34.83	637	0.400738	0.931418	-0.105886
112980	15/08/2018--18:32:00	34.86	61	0.370885	0.990795	-0.179213
113040	15/08/2018--18:33:00	34.96	14	0.520151	0.872041	-0.03256
113100	15/08/2018--18:34:00	35.02	6	0.385812	0.931418	-0.193878
113160	15/08/2018--18:35:00	35.08	20	0.415665	0.916574	-0.193878
113220	15/08/2018--18:36:00	35.11	236	0.505225	0.90173	-0.120552
113280	15/08/2018--18:37:00	35.12	29	0.460445	0.90173	-0.179213
113340	15/08/2018--18:38:00	35.12	280	0.370885	0.931418	-0.193878
113400	15/08/2018--18:39:00	35.14	401	0.251472	0.886885	-0.267205
113460	15/08/2018--18:40:00	35.16	579	0.430591	0.916574	-0.237874
113520	15/08/2018--18:41:00	35.13	540	0.281325	0.886885	-0.164548
113580	15/08/2018--18:42:00	35.04	518	0.341032	0.872041	-0.296535
113640	15/08/2018--18:43:00	34.97	911	0.281325	0.946262	-0.28187
113700	15/08/2018--18:44:00	34.9	697	0.415665	0.916574	-0.164548
113760	15/08/2018--18:45:00	34.78	198	0.415665	0.812665	-0.105886
113820	15/08/2018--18:46:00	34.77	783	0.400738	0.872041	-0.135217
113880	15/08/2018--18:47:00	34.75	649	0.639564	110.955	-0.193878
113940	15/08/2018--18:48:00	34.81	670	0.370885	0.857197	-0.0178947
114000	15/08/2018--18:49:00	34.83	545	0.535078	0.782976	-0.252539
114060	15/08/2018--18:50:00	34.83	143	0.579858	0.768132	-0.340531
114120	15/08/2018--18:51:00	34.82	3	0.311178	0.90173	-0.384527
114180	15/08/2018--18:52:00	34.97	8	0.400738	0.90173	-0.237874
114240	15/08/2018--18:53:00	35.05	28	0.430591	100.564	-0.03256
114300	15/08/2018--18:54:00	34.98	45	0.445518	0.886885	0.158089
114360	15/08/2018--18:55:00	34.91	138	0.370885	0.842353	-0.443188
114420	15/08/2018--18:56:00	34.95	159	0.669417	0.61969	-0.457854
114480	15/08/2018--18:57:00	35	92	0.535078	0.782976	-0.296535
114540	15/08/2018--18:58:00	35.11	127	0.490298	0.961106	-0.325866
114600	15/08/2018--18:59:00	35.24	243	0.326105	0.975951	-0.267205
114660	15/08/2018--19:00:00	35.38	250	0.385812	0.842353	-0.428523
114720	15/08/2018--19:01:00	35.52	230	0.415665	0.961106	-0.28187
114780	15/08/2018--19:02:00	35.63	192	0.400738	0.842353	-0.369862
114840	15/08/2018--19:03:00	35.7	52	0.430591	0.886885	-0.355196
114900	15/08/2018--19:04:00	35.77	144	0.400738	0.872041	-0.296535
114960	15/08/2018--19:05:00	35.84	215	0.326105	0.916574	-0.252539
115020	15/08/2018--19:06:00	35.86	214	0.355958	0.857197	-0.369862
115080	15/08/2018--19:07:00	35.9	159	0.355958	0.931418	-0.296535
115140	15/08/2018--19:08:00	35.96	347	0.445518	0.886885	-0.311201
115200	15/08/2018--19:09:00	35.99	290	0.355958	0.872041	-0.457854
115260	15/08/2018--19:10:00	36.04	239	0.639564	0.61969	-0.53118
115320	15/08/2018--19:11:00	35.91	283	0.206692	0.931418	-0.03256
115380	15/08/2018--19:12:00	35.79	175	0.221619	0.990795	-0.252539
115440	15/08/2018--19:13:00	35.78	144	0.355958	0.916574	-0.325866
115500	15/08/2018--19:14:00	35.81	410	0.355958	0.975951	-0.149882
115560	15/08/2018--19:15:00	35.86	289	0.266399	0.961106	-0.413858
115620	15/08/2018--19:16:00	35.91	195	0.370885	0.90173	-0.311201
115680	15/08/2018--19:17:00	35.93	323	0.415665	0.90173	-0.296535
115740	15/08/2018--19:18:00	35.87	40	0.355958	0.738444	-0.28187
115800	15/08/2018--19:19:00	35.74	189	0.370885	0.931418	0.158089
115860	15/08/2018--19:20:00	35.61	4	0.311178	0.946262	0.246081
115920	15/08/2018--19:21:00	35.49	8	0.281325	0.872041	-0.428523
115980	15/08/2018--19:22:00	35.43	48	0.281325	0.931418	-0.223209
116040	15/08/2018--19:23:00	35.49	95	0.341032	100.564	-0.252539
116100	15/08/2018--19:24:00	35.53	74	0.132059	0.90173	-0.384527
116160	15/08/2018--19:25:00	35.54	142	0.266399	0.961106	-0.164548
116220	15/08/2018--19:26:00	35.55	203	0.191765	0.975951	-0.311201
116280	15/08/2018--19:27:00	35.59	137	0.296252	0.90173	-0.164548
116340	15/08/2018--19:28:00	35.57	163	0.191765	0.961106	-0.252539
116400	15/08/2018--19:29:00	35.58	75	0.326105	0.946262	-0.03256
116460	15/08/2018--19:30:00	35.57	2	0.281325	0.961106	-0.237874
116520	15/08/2018--19:31:00	35.56	10	0.251472	0.975951	-0.00322944
116580	15/08/2018--19:32:00	35.57	0	0.385812	0.886885	-0.340531
116640	15/08/2018--19:33:00	35.6	7	0.370885	0.961106	-0.0912212
116700	15/08/2018--19:34:00	35.62	5	0.221619	0.990795	-0.120552
116760	15/08/2018--19:35:00	35.65	6	0.370885	0.931418	-0.164548
116820	15/08/2018--19:36:00	35.66	112	0.594784	0.753288	0.128758
116880	15/08/2018--19:37:00	35.47	81	0.430591	0.812665	-0.193878
116940	15/08/2018--19:38:00	35.39	356	0.550004	0.961106	-0.0178947
117000	15/08/2018--19:39:00	35.34	627	0.370885	107.986	-0.120552
117060	15/08/2018--19:40:00	35.31	756	0.505225	0.90173	-0.03256
117120	15/08/2018--19:41:00	35.3	203	0.475371	0.916574	-0.03256
117180	15/08/2018--19:42:00	35.29	128	0.520151	0.411872	0.730035
117240	15/08/2018--19:43:00	35.23	1	0.535078	0.827509	0.246081
117300	15/08/2018--19:44:00	35.23	29	0.594784	0.842353	0.070097
117360	15/08/2018--19:45:00	35.21	148	0.415665	0.946262	0.0261011
117420	15/08/2018--19:46:00	35.2	226	0.83361	-0.0928297	0.568717
117480	15/08/2018--19:47:00	35.21	99	0.415665	0.916574	-0.193878
117540	15/08/2018--19:48:00	35.2	203	0.520151	0.842353	-0.311201
117600	15/08/2018--19:49:00	35.2	588	0.221619	0.857197	-0.399192
117660	15/08/2018--19:50:00	35.13	728	0.430591	0.7236	-0.120552
117720	15/08/2018--19:51:00	35.03	449	0.355958	0.946262	-0.135217
117780	15/08/2018--19:52:00	34.93	477	0.370885	142.128	-0.28187
117840	15/08/2018--19:53:00	34.92	299	0.460445	0.916574	-0.0178947
117900	15/08/2018--19:54:00	34.89	12	0.415665	0.90173	-0.208544
117960	15/08/2018--19:55:00	34.83	17	0.535078	0.872041	-0.0912212
118020	15/08/2018--19:56:00	34.73	4	0.460445	0.79782	-0.193878
118080	15/08/2018--19:57:00	34.58	168	0.341032	0.946262	-0.164548
118140	15/08/2018--19:58:00	34.5	295	0.206692	0.931418	-0.311201
118200	15/08/2018--19:59:00	34.43	0	0.341032	0.931418	-0.237874
118260	15/08/2018--20:00:00	34.39	2	0.206692	0.961106	-0.208544
118320	15/08/2018--20:01:00	34.31	0	0.236545	0.975951	0.114093
118380	15/08/2018--20:02:00	34.23	2	0.296252	0.946262	-0.237874
118440	15/08/2018--20:03:00	34.21	1	0.251472	0.946262	-0.237874
118500	15/08/2018--20:04:00	34.21	1	0.326105	0.946262	-0.223209
118560	15/08/2018--20:05:00	34.18	0	0.296252	0.961106	-0.149882
118620	15/08/2018--20:06:00	34.15	123	0.415665	0.946262	-0.0472253
118680	15/08/2018--20:07:00	34.07	125	0.355958	0.931418	-0.223209
118740	15/08/2018--20:08:00	34	7	0.370885	0.931418	-0.135217
118800	15/08/2018--20:09:00	33.99	0	0.311178	0.931418	-0.00322944
118860	15/08/2018--20:10:00	33.99	0	0.355958	0.946262	0.0554317
118920	15/08/2018--20:11:00	33.88	1	0.251472	0.975951	0.0114358
118980	15/08/2018--20:12:00	33.78	0	0.281325	0.975951	0.0407664
119040	15/08/2018--20:13:00	33.74	0	0.370885	0.946262	-0.0178947
119100	15/08/2018--20:14:00	33.73	0	0.341032	0.990795	0.070097
119160	15/08/2018--20:15:00	33.71	3	0.355958	0.946262	0.0261011
119220	15/08/2018--20:16:00	33.68	24	0.355958	0.857197	-0.340531
119280	15/08/2018--20:17:00	33.69	19	0.296252	0.961106	-0.105886
119340	15/08/2018--20:18:00	33.67	0	0.400738	0.931418	-0.135217
119400	15/08/2018--20:19:00	33.64	4	0.445518	0.90173	-0.193878
119460	15/08/2018--20:20:00	33.64	6	0.445518	0.90173	-0.164548
119520	15/08/2018--20:21:00	33.63	0	0.415665	0.90173	-0.193878
119580	15/08/2018--20:22:00	33.67	0	0.341032	0.946262	-0.135217
119640	15/08/2018--20:23:00	33.74	135	0.505225	0.872041	-0.164548
119700	15/08/2018--20:24:00	33.79	424	0.370885	0.931418	-0.252539
119760	15/08/2018--20:25:00	33.84	148	0.385812	0.931418	-0.0765559
119820	15/08/2018--20:26:00	33.85	74	0.415665	0.916574	0.143423
119880	15/08/2018--20:27:00	33.8	0	0.236545	0.990795	-0.0472253
119940	15/08/2018--20:28:00	33.81	44	0.609711	0.812665	-0.340531
120000	15/08/2018--20:29:00	33.68	307	0.564931	0.872041	-0.340531
120060	15/08/2018--20:30:00	33.66	309	0.385812	0.946262	-0.0765559
120120	15/08/2018--20:31:00	33.81	3	0.490298	0.886885	-0.03256
120180	15/08/2018--20:32:00	33.92	168	0.311178	0.886885	-0.311201
120240	15/08/2018--20:33:00	33.92	450	0.415665	0.961106	-0.252539
120300	15/08/2018--20:34:00	33.86	178	0.430591	0.886885	-0.252539
120360	15/08/2018--20:35:00	33.86	42	0.430591	0.961106	-0.149882
120420	15/08/2018--20:36:00	33.87	48	0.609711	0.768132	0.0994276
120480	15/08/2018--20:37:00	33.78	48	0.475371	0.812665	-0.413858
120540	15/08/2018--20:38:00	33.7	31	0.266399	0.975951	-0.135217
120600	15/08/2018--20:39:00	33.69	30	0.341032	0.886885	-0.399192
120660	15/08/2018--20:40:00	33.67	11	0.266399	0.916574	-0.340531
120720	15/08/2018--20:41:00	33.69	1	0.281325	0.931418	-0.267205
120780	15/08/2018--20:42:00	33.74	0	0.296252	0.916574	-0.325866
120840	15/08/2018--20:43:00	33.8	1	0.296252	0.931418	-0.267205
120900	15/08/2018--20:44:00	33.84	1	0.326105	0.916574	-0.325866
120960	15/08/2018--20:45:00	33.93	0	0.236545	0.946262	-0.267205
121020	15/08/2018--20:46:00	33.91	3	0.370885	0.872041	-0.399192
121080	15/08/2018--20:47:00	33.84	20	0.460445	0.768132	0.348738
121140	15/08/2018--20:48:00	33.81	33	0.355958	0.946262	-0.00322944
121200	15/08/2018--20:49:00	33.75	0	0.296252	0.961106	-0.164548
121260	15/08/2018--20:50:00	33.7	0	0.296252	0.946262	-0.237874
121320	15/08/2018--20:51:00	33.69	1	0.296252	0.961106	-0.149882
121380	15/08/2018--20:52:00	33.68	1	0.594784	0.768132	-0.340531
121440	15/08/2018--20:53:00	33.59	0	0.639564	0.738444	-0.237874
121500	15/08/2018--20:54:00	33.59	17	0.550004	0.812665	-0.267205
121560	15/08/2018--20:55:00	33.67	0	0.564931	0.812665	-0.28187
121620	15/08/2018--20:56:00	33.69	0	0.505225	0.812665	-0.311201
121680	15/08/2018--20:57:00	33.67	6	0.594784	0.782976	-0.311201
121740	15/08/2018--20:58:00	33.63	0	0.579858	0.782976	-0.28187
121800	15/08/2018--20:59:00	33.62	0	0.579858	0.782976	-0.296535
121860	15/08/2018--21:00:00	33.61	0	0.594784	0.782976	-0.28187
121920	15/08/2018--21:01:00	33.59	0	0.594784	0.768132	-0.28187
121980	15/08/2018--21:02:00	33.61	3	0.579858	0.782976	-0.311201
122040	15/08/2018--21:03:00	33.63	0	0.505225	0.782976	-0.399192
122100	15/08/2018--21:04:00	33.65	9	0.550004	0.812665	0.21675
122160	15/08/2018--21:05:00	33.63	6	0.490298	0.7236	0.480725
122220	15/08/2018--21:06:00	33.63	0	0.609711	0.753288	0.260746
122280	15/08/2018--21:07:00	33.65	0	0.669417	0.7236	0.231415
122340	15/08/2018--21:08:00	33.69	3	0.594784	0.753288	0.275411
122400	15/08/2018--21:09:00	33.65	2	0.609711	0.753288	-0.311201
122460	15/08/2018--21:10:00	33.54	0	0.594784	0.768132	-0.340531
122520	15/08/2018--21:11:00	33.53	0	0.609711	0.768132	-0.325866
122580	15/08/2018--21:12:00	33.52	0	0.594784	0.768132	-0.325866
122640	15/08/2018--21:13:00	33.48	0	0.594784	0.768132	-0.340531
122700	15/08/2018--21:14:00	33.5	0	0.579858	0.782976	-0.325866
122760	15/08/2018--21:15:00	33.46	0	0.550004	0.812665	-0.296535
122820	15/08/2018--21:16:00	33.45	2	0.564931	0.79782	-0.296535
122880	15/08/2018--21:17:00	33.48	1	0.609711	0.708755	0.348738
122940	15/08/2018--21:18:00	33.48	2	0.550004	0.79782	0.290076
123000	15/08/2018--21:19:00	33.47	0	0.520151	0.812665	0.290076
123060	15/08/2018--21:20:00	33.46	5	0.520151	0.812665	0.290076
123120	15/08/2018--21:21:00	33.45	185	0.460445	0.768132	-0.237874
123180	15/08/2018--21:22:00	33.54	105	0.415665	0.842353	-0.237874
123240	15/08/2018--21:23:00	33.7	52	0.445518	0.916574	0.0554317
123300	15/08/2018--21:24:00	33.7	524	0.251472	0.857197	-0.355196
123360	15/08/2018--21:25:00	33.61	576	0.594784	0.886885	0.202085
123420	15/08/2018--21:26:00	33.6	596	0.415665	0.872041	-0.223209
123480	15/08/2018--21:27:00	33.63	240	0.341032	0.916574	-0.28187
123540	15/08/2018--21:28:00	33.74	80	0.430591	0.90173	-0.193878
123600	15/08/2018--21:29:00	33.85	112	0.341032	0.931418	-0.208544
123660	15/08/2018--21:30:00	33.95	15	0.385812	0.916574	-0.223209
123720	15/08/2018--21:31:00	33.99	55	0.445518	0.961106	-0.237874
123780	15/08/2018--21:32:00	34.03	109	0.355958	0.931418	-0.193878
123840	15/08/2018--21:33:00	34.08	89	0.400738	0.916574	-0.149882
123900	15/08/2018--21:34:00	34.12	225	0.550004	105.017	-0.237874
123960	15/08/2018--21:35:00	34.13	596	0.236545	0.90173	-0.369862
124020	15/08/2018--21:36:00	33.99	1025	0.117132	0.886885	-0.223209
124080	15/08/2018--21:37:00	33.85	389	0.206692	0.990795	-0.0178947
124140	15/08/2018--21:38:00	33.73	177	0.251472	0.961106	-0.179213
124200	15/08/2018--21:39:00	33.66	209	0.370885	0.931418	0.070097
124260	15/08/2018--21:40:00	33.59	435	0.729124	0.753288	0.172754
124320	15/08/2018--21:41:00	33.57	857	0.266399	0.961106	-0.252539
124380	15/08/2018--21:42:00	33.57	297	0.445518	0.857197	-0.208544
124440	15/08/2018--21:43:00	33.73	171	0.460445	0.842353	-0.223209
124500	15/08/2018--21:44:00	33.83	42	0.296252	0.931418	-0.311201
124560	15/08/2018--21:45:00	33.9	0	0.326105	0.916574	-0.340531
124620	15/08/2018--21:46:00	33.94	92	0.74405	0.664223	0.158089
124680	15/08/2018--21:47:00	34.06	79	0.326105	0.990795	-0.193878
124740	15/08/2018--21:48:00	34.16	67	0.326105	0.931418	-0.28187
124800	15/08/2018--21:49:00	34.24	16	0.341032	0.916574	-0.296535
124860	15/08/2018--21:50:00	34.31	123	0.579858	0.768132	0.304742
124920	15/08/2018--21:51:00	34.3	0	0.579858	0.738444	0.334072
124980	15/08/2018--21:52:00	34.3	0	0.564931	0.79782	0.231415
125040	15/08/2018--21:53:00	34.31	1	0.83361	0.590002	0.070097
125100	15/08/2018--21:54:00	34.32	0	0.818684	0.500937	0.290076
125160	15/08/2018--21:55:00	34.32	0	0.758977	0.575158	0.290076
125220	15/08/2018--21:56:00	34.36	0	0.684344	0.664223	0.304742
125280	15/08/2018--21:57:00	34.38	9	0.714197	0.708755	0.187419
125340	15/08/2018--21:58:00	34.39	0	0.699271	0.604846	0.392733
125400	15/08/2018--21:59:00	34.43	0	0.191765	0.975951	0.158089
125460	15/08/2018--22:00:00	34.42	102	0.564931	0.857197	-0.164548
125520	15/08/2018--22:01:00	34.41	20	0.669417	0.738444	0.158089
125580	15/08/2018--22:02:00	34.41	141	0.818684	0.471249	0.363403
125640	15/08/2018--22:03:00	34.39	145	0.758977	0.0259236	0.612713
125700	15/08/2018--22:04:00	34.38	73	-0.494859	0.0853003	-0.883147
125760	15/08/2018--22:05:00	34.44	7	-0.584419	0.515781	-0.472519
125820	15/08/2018--22:06:00	34.48	446	0.415665	0.975951	-0.149882
125880	15/08/2018--22:07:00	34.51	555	0.176839	0.931418	-0.0912212
125940	15/08/2018--22:08:00	34.52	656	0.311178	0.753288	-0.135217
126000	15/08/2018--22:09:00	34.49	198	0.370885	0.90173	0.260746
126060	15/08/2018--22:10:00	34.47	21	-0.509786	0.144677	-0.868482
126120	15/08/2018--22:11:00	34.52	10	-0.375446	0.604846	-0.707164
126180	15/08/2018--22:12:00	34.57	5	-0.345593	0.278275	-0.912478
126240	15/08/2018--22:13:00	34.66	0	-0.360519	0.26343	-0.912478
126300	15/08/2018--22:14:00	34.77	0	-0.375446	0.26343	-0.912478
126360	15/08/2018--22:15:00	34.84	0	-0.360519	0.26343	-0.912478
126420	15/08/2018--22:16:00	34.93	0	-0.360519	0.26343	-0.912478
126480	15/08/2018--22:17:00	35	0	-0.390373	0.248586	-0.912478
126540	15/08/2018--22:18:00	35.05	0	-0.390373	0.233742	-0.912478
126600	15/08/2018--22:19:00	35.14	0	-0.390373	0.233742	-0.912478
126660	15/08/2018--22:20:00	35.19	0	-0.390373	0.248586	-0.912478
126720	15/08/2018--22:21:00	35.23	0	-0.375446	0.26343	-0.897812
126780	15/08/2018--22:22:00	35.29	0	-0.360519	0.278275	-0.912478
126840	15/08/2018--22:23:00	35.34	0	-0.375446	0.278275	-0.912478
126900	15/08/2018--22:24:00	35.38	0	-0.360519	0.278275	-0.912478
126960	15/08/2018--22:25:00	35.37	127	0.803757	0.560314	0.275411
127020	15/08/2018--22:26:00	35.22	22	0.669417	0.79782	0.0114358
127080	15/08/2018--22:27:00	35.09	4	0.475371	0.842353	0.304742
127140	15/08/2018--22:28:00	35.02	52	0.475371	0.886885	-0.179213
127200	15/08/2018--22:29:00	34.94	111	-0.405299	0.18921	-0.912478
127260	15/08/2018--22:30:00	34.89	0	-0.465006	0.204054	-0.883147
127320	15/08/2018--22:31:00	34.96	0	-0.420226	0.174365	-0.897812
127380	15/08/2018--22:32:00	35.05	0	-0.420226	0.174365	-0.912478
127440	15/08/2018--22:33:00	35.14	0	-0.420226	0.174365	-0.912478
127500	15/08/2018--22:34:00	35.24	0	-0.420226	0.18921	-0.912478
127560	15/08/2018--22:35:00	35.3	0	-0.420226	0.204054	-0.912478
127620	15/08/2018--22:36:00	35.38	0	-0.420226	0.18921	-0.897812
127680	15/08/2018--22:37:00	35.42	16	0.92317	-0.315492	-0.487184
127740	15/08/2018--22:38:00	35.5	4	0.624637	-0.256116	-0.751159
127800	15/08/2018--22:39:00	35.56	0	0.818684	-0.360025	-0.472519
127860	15/08/2018--22:40:00	35.47	75	0.908243	-0.107674	0.363403
127920	15/08/2018--22:41:00	35.18	35	0.893317	-0.107674	0.392733
127980	15/08/2018--22:42:00	34.95	0	0.908243	-0.107674	0.378068
128040	15/08/2018--22:43:00	34.73	0	0.908243	-0.107674	0.378068
128100	15/08/2018--22:44:00	34.59	0	0.908243	-0.107674	0.378068
128160	15/08/2018--22:45:00	34.46	23	0.893317	-0.122518	0.392733
128220	15/08/2018--22:46:00	34.4	0	0.908243	-0.107674	0.378068
128280	15/08/2018--22:47:00	34.39	0	0.908243	-0.107674	0.378068
128340	15/08/2018--22:48:00	34.42	0	0.92317	-0.107674	0.348738
128400	15/08/2018--22:49:00	34.33	3	0.908243	-0.107674	0.363403
128460	15/08/2018--22:50:00	34.23	7	0.83361	-0.122518	0.260746
128520	15/08/2018--22:51:00	34.16	5	0.908243	-0.0928297	0.363403
128580	15/08/2018--22:52:00	34.14	0	0.908243	-0.0928297	0.378068
128640	15/08/2018--22:53:00	34.06	0	0.908243	-0.0928297	0.378068
128700	15/08/2018--22:54:00	34.02	0	0.908243	-0.0928297	0.378068
128760	15/08/2018--22:55:00	33.97	0	0.908243	-0.0928297	0.378068
128820	15/08/2018--22:56:00	33.95	0	0.908243	-0.107674	0.378068
128880	15/08/2018--22:57:00	33.91	0	0.908243	-0.0928297	0.378068
128940	15/08/2018--22:58:00	33.89	0	0.908243	-0.0928297	0.378068
129000	15/08/2018--22:59:00	33.86	0	0.908243	-0.107674	0.378068
129060	15/08/2018--23:00:00	33.86	0	0.908243	-0.0928297	0.378068
129120	15/08/2018--23:01:00	33.84	0	0.908243	-0.0928297	0.378068
129180	15/08/2018--23:02:00	33.81	0	0.908243	-0.0928297	0.363403
129240	15/08/2018--23:03:00	33.82	0	0.908243	-0.0928297	0.378068
129300	15/08/2018--23:04:00	33.79	0	0.908243	-0.0928297	0.363403
129360	15/08/2018--23:05:00	33.78	0	0.908243	-0.0928297	0.378068
129420	15/08/2018--23:06:00	33.78	0	0.908243	-0.0928297	0.378068
129480	15/08/2018--23:07:00	33.76	0	0.908243	-0.0928297	0.363403
129540	15/08/2018--23:08:00	33.77	0	0.908243	-0.0928297	0.378068
129600	15/08/2018--23:09:00	33.77	0	0.908243	-0.0928297	0.378068
129660	15/08/2018--23:10:00	33.79	0	0.908243	-0.0928297	0.378068
129720	15/08/2018--23:11:00	33.8	0	0.908243	-0.0928297	0.378068
129780	15/08/2018--23:12:00	33.77	0	0.908243	-0.0928297	0.378068
129840	15/08/2018--23:13:00	33.77	0	0.908243	-0.0928297	0.378068
129900	15/08/2018--23:14:00	33.76	0	0.908243	-0.0928297	0.378068
129960	15/08/2018--23:15:00	33.78	0	0.908243	-0.0928297	0.378068
130020	15/08/2018--23:16:00	33.74	0	0.908243	-0.0928297	0.378068
130080	15/08/2018--23:17:00	33.73	0	0.908243	-0.0928297	0.363403
130140	15/08/2018--23:18:00	33.74	0	0.908243	-0.0928297	0.378068
130200	15/08/2018--23:19:00	33.74	0	0.893317	-0.0928297	0.378068
130260	15/08/2018--23:20:00	33.72	0	0.908243	-0.0928297	0.378068
130320	15/08/2018--23:21:00	33.73	0	0.92317	-0.0928297	0.378068
130380	15/08/2018--23:22:00	33.73	0	0.908243	-0.0928297	0.378068
130440	15/08/2018--23:23:00	33.74	0	0.908243	-0.0928297	0.378068
130500	15/08/2018--23:24:00	33.72	0	0.908243	-0.0928297	0.378068
130560	15/08/2018--23:25:00	33.77	0	0.908243	-0.0928297	0.378068
130620	15/08/2018--23:26:00	33.73	0	0.908243	-0.0928297	0.378068
130680	15/08/2018--23:27:00	33.75	0	0.908243	-0.0928297	0.392733
130740	15/08/2018--23:28:00	33.78	0	0.908243	-0.0928297	0.378068
130800	15/08/2018--23:29:00	33.8	0	0.908243	-0.0928297	0.378068
130860	15/08/2018--23:30:00	33.8	0	0.908243	-0.0928297	0.378068
130920	15/08/2018--23:31:00	33.79	0	0.908243	-0.0928297	0.378068
130980	15/08/2018--23:32:00	33.78	0	0.908243	-0.0928297	0.378068
131040	15/08/2018--23:33:00	33.78	0	0.908243	-0.0928297	0.378068
131100	15/08/2018--23:34:00	33.8	0	0.908243	-0.0928297	0.378068
131160	15/08/2018--23:35:00	33.85	0	0.908243	-0.0928297	0.378068
131220	15/08/2018--23:36:00	33.92	0	0.908243	-0.0928297	0.378068
131280	15/08/2018--23:37:00	33.93	0	0.908243	-0.0928297	0.378068
131340	15/08/2018--23:38:00	33.98	0	0.908243	-0.0928297	0.378068
131400	15/08/2018--23:39:00	34.02	0	0.908243	-0.0928297	0.378068
131460	15/08/2018--23:40:00	34.04	0	0.908243	-0.0928297	0.378068
131520	15/08/2018--23:41:00	34.07	0	0.908243	-0.0928297	0.378068
131580	15/08/2018--23:42:00	34.09	0	0.908243	-0.0928297	0.378068
131640	15/08/2018--23:43:00	34.13	0	0.908243	-0.0928297	0.378068
131700	15/08/2018--23:44:00	34.17	0	0.908243	-0.0928297	0.378068
131760	15/08/2018--23:45:00	34.16	0	0.908243	-0.0928297	0.378068
131820	15/08/2018--23:46:00	34.18	0	0.908243	-0.107674	0.378068
131880	15/08/2018--23:47:00	34.21	0	0.908243	-0.0928297	0.378068
131940	15/08/2018--23:48:00	34.22	0	0.893317	-0.0928297	0.392733
132000	15/08/2018--23:49:00	34.26	0	0.908243	-0.107674	0.392733
132060	15/08/2018--23:50:00	34.29	0	0.893317	-0.0928297	0.378068
132120	15/08/2018--23:51:00	34.3	0	0.908243	-0.0928297	0.378068
132180	15/08/2018--23:52:00	34.29	0	0.908243	-0.107674	0.392733
132240	15/08/2018--23:53:00	34.35	0	0.908243	-0.107674	0.392733
132300	15/08/2018--23:54:00	34.34	0	0.908243	-0.0928297	0.378068
132360	15/08/2018--23:55:00	34.46	15	0.400738	-0.211583	-0.912478
132420	15/08/2018--23:56:00	34.63	0	0.385812	-0.196739	-0.927143
132480	15/08/2018--23:57:00	34.75	0	0.370885	-0.196739	-0.927143
132540	15/08/2018--23:58:00	34.88	0	0.370885	-0.196739	-0.927143
132600	15/08/2018--23:59:00	34.98	0	0.370885	-0.196739	-0.927143
132660	16/08/2018--00:00:00	35.05	0	0.370885	-0.196739	-0.927143
132720	16/08/2018--00:01:00	35.11	0	0.385812	-0.196739	-0.927143
132780	16/08/2018--00:02:00	35.18	0	0.385812	-0.196739	-0.927143
132840	16/08/2018--00:03:00	35.22	0	0.370885	-0.196739	-0.927143
132900	16/08/2018--00:04:00	35.29	0	0.370885	-0.196739	-0.912478
132960	16/08/2018--00:05:00	35.33	0	0.370885	-0.196739	-0.927143
133020	16/08/2018--00:06:00	35.37	0	0.370885	-0.196739	-0.927143
133080	16/08/2018--00:07:00	35.41	0	0.385812	-0.196739	-0.927143
133140	16/08/2018--00:08:00	35.45	0	0.370885	-0.196739	-0.927143
133200	16/08/2018--00:09:00	35.46	0	0.370885	-0.196739	-0.927143
133260	16/08/2018--00:10:00	35.49	0	0.370885	-0.196739	-0.927143
133320	16/08/2018--00:11:00	35.51	0	0.370885	-0.196739	-0.927143
133380	16/08/2018--00:12:00	35.55	0	0.385812	-0.196739	-0.927143
133440	16/08/2018--00:13:00	35.56	0	0.221619	-0.122518	-100.047
133500	16/08/2018--00:14:00	35.58	0	0.191765	-0.122518	-100.047
133560	16/08/2018--00:15:00	35.61	0	0.206692	-0.122518	-100.047
133620	16/08/2018--00:16:00	35.61	0	0.191765	-0.107674	-100.047
133680	16/08/2018--00:17:00	35.6	0	0.191765	-0.122518	-100.047
133740	16/08/2018--00:18:00	35.6	0	0.176839	-0.107674	-100.047
133800	16/08/2018--00:19:00	35.62	0	0.176839	-0.107674	-100.047
133860	16/08/2018--00:20:00	35.63	0	0.176839	-0.107674	-100.047
133920	16/08/2018--00:21:00	35.64	0	0.176839	-0.107674	-100.047
133980	16/08/2018--00:22:00	35.64	0	0.176839	-0.107674	-100.047
134040	16/08/2018--00:23:00	35.66	0	0.176839	-0.107674	-100.047
134100	16/08/2018--00:24:00	35.66	0	0.176839	-0.107674	-100.047
134160	16/08/2018--00:25:00	35.66	0	0.161912	-0.107674	-100.047
134220	16/08/2018--00:26:00	35.68	0	0.176839	-0.107674	-100.047
134280	16/08/2018--00:27:00	35.67	0	0.161912	-0.107674	-100.047
134340	16/08/2018--00:28:00	35.69	0	0.161912	-0.107674	-100.047
134400	16/08/2018--00:29:00	35.7	0	0.161912	-0.107674	-100.047
134460	16/08/2018--00:30:00	35.69	1	0.146986	-0.107674	-101.513
134520	16/08/2018--00:31:00	35.7	2	0.132059	-0.0928297	-100.047
134580	16/08/2018--00:32:00	35.71	0	0.117132	-0.0779856	-100.047
134640	16/08/2018--00:33:00	35.71	1	0.117132	-0.0779856	-101.513
134700	16/08/2018--00:34:00	35.72	1	0.117132	-0.0779856	-101.513
134760	16/08/2018--00:35:00	35.72	1	0.117132	-0.0779856	-100.047
134820	16/08/2018--00:36:00	35.73	0	0.102206	-0.0779856	-101.513
134880	16/08/2018--00:37:00	35.73	0	0.117132	-0.0779856	-101.513
134940	16/08/2018--00:38:00	35.75	1	0.117132	-0.0779856	-101.513
135000	16/08/2018--00:39:00	35.75	1	0.102206	-0.0779856	-100.047
135060	16/08/2018--00:40:00	35.76	0	0.102206	-0.0779856	-101.513
135120	16/08/2018--00:41:00	35.76	0	0.102206	-0.0779856	-101.513
135180	16/08/2018--00:42:00	35.78	1	0.102206	-0.0779856	-101.513
135240	16/08/2018--00:43:00	35.76	0	0.102206	-0.0779856	-101.513
135300	16/08/2018--00:44:00	35.78	1	0.0872792	-0.0779856	-101.513
135360	16/08/2018--00:45:00	35.79	0	0.102206	-0.0779856	-101.513
135420	16/08/2018--00:46:00	35.77	0	0.102206	-0.0779856	-101.513
135480	16/08/2018--00:47:00	35.77	0	0.0872792	-0.0779856	-101.513
135540	16/08/2018--00:48:00	35.8	0	0.0872792	-0.0779856	-101.513
135600	16/08/2018--00:49:00	35.82	0	0.0872792	-0.0779856	-101.513
135660	16/08/2018--00:50:00	35.82	1	0.0872792	-0.0779856	-101.513
135720	16/08/2018--00:51:00	35.84	1	0.505225	-0.241271	-0.839151
135780	16/08/2018--00:52:00	35.84	0	0.505225	-0.241271	-0.853816
135840	16/08/2018--00:53:00	35.85	1	0.505225	-0.241271	-0.839151
135900	16/08/2018--00:54:00	35.88	1	0.505225	-0.241271	-0.853816
135960	16/08/2018--00:55:00	35.89	1	-0.256033	-0.0482972	-0.985804
136020	16/08/2018--00:56:00	35.93	0	-0.256033	-0.0482972	-0.985804
136080	16/08/2018--00:57:00	35.94	0	-0.256033	-0.0482972	-0.985804
136140	16/08/2018--00:58:00	35.93	0	-0.256033	-0.033453	-0.985804
136200	16/08/2018--00:59:00	35.94	0	-0.241106	-0.033453	-0.985804
136260	16/08/2018--01:00:00	35.96	0	-0.256033	-0.0482972	-0.985804
136320	16/08/2018--01:01:00	35.97	0	-0.256033	-0.0482972	-0.985804
136380	16/08/2018--01:02:00	35.97	0	-0.256033	-0.0482972	-0.985804
136440	16/08/2018--01:03:00	35.96	0	-0.256033	-0.0482972	-0.985804
136500	16/08/2018--01:04:00	35.96	0	-0.241106	-0.0482972	-0.985804
136560	16/08/2018--01:05:00	35.97	0	-0.256033	-0.0482972	-0.985804
136620	16/08/2018--01:06:00	35.96	0	-0.256033	-0.033453	-0.985804
136680	16/08/2018--01:07:00	35.97	0	-0.256033	-0.033453	-0.985804
136740	16/08/2018--01:08:00	36	0	-0.256033	-0.033453	-0.985804
136800	16/08/2018--01:09:00	35.98	0	-0.256033	-0.033453	-0.985804
136860	16/08/2018--01:10:00	35.99	0	-0.256033	-0.033453	-0.985804
136920	16/08/2018--01:11:00	35.98	0	-0.256033	-0.033453	-100.047
136980	16/08/2018--01:12:00	36	0	-0.256033	-0.033453	-0.985804
137040	16/08/2018--01:13:00	35.99	0	-0.241106	-0.0779856	-0.985804
137100	16/08/2018--01:14:00	35.98	0	-0.241106	-0.0631414	-0.985804
137160	16/08/2018--01:15:00	35.98	0	-0.241106	-0.0631414	-0.985804
137220	16/08/2018--01:16:00	35.99	0	-0.241106	-0.0631414	-0.985804
137280	16/08/2018--01:17:00	35.99	0	-0.241106	-0.0631414	-0.985804
137340	16/08/2018--01:18:00	36	0	-0.241106	-0.0631414	-100.047
137400	16/08/2018--01:19:00	35.99	0	-0.241106	-0.0631414	-0.985804
137460	16/08/2018--01:20:00	35.99	0	-0.241106	-0.0631414	-0.985804
137520	16/08/2018--01:21:00	36.01	0	-0.241106	-0.0631414	-0.985804
137580	16/08/2018--01:22:00	36	0	-0.241106	-0.0631414	-0.985804
137640	16/08/2018--01:23:00	36	0	-0.241106	-0.0631414	-0.985804
137700	16/08/2018--01:24:00	36	0	-0.241106	-0.0631414	-0.985804
137760	16/08/2018--01:25:00	36.01	0	-0.241106	-0.0631414	-0.985804
137820	16/08/2018--01:26:00	36.01	0	-0.241106	-0.0631414	-0.985804
137880	16/08/2018--01:27:00	36.01	0	-0.241106	-0.0631414	-0.985804
137940	16/08/2018--01:28:00	35.99	0	-0.241106	-0.0631414	-0.985804
138000	16/08/2018--01:29:00	36.02	0	-0.241106	-0.0631414	-0.985804
138060	16/08/2018--01:30:00	36	0	-0.241106	-0.0779856	-0.985804
138120	16/08/2018--01:31:00	36.02	0	-0.241106	-0.0631414	-0.985804
138180	16/08/2018--01:32:00	36.02	0	-0.241106	-0.0631414	-0.985804
138240	16/08/2018--01:33:00	36.03	0	-0.241106	-0.0631414	-0.985804
138300	16/08/2018--01:34:00	36.03	0	-0.241106	-0.0631414	-0.985804
138360	16/08/2018--01:35:00	36.01	2	-0.31574	0.0704561	-0.956473
138420	16/08/2018--01:36:00	36	0	-0.31574	0.0853003	-0.971139
138480	16/08/2018--01:37:00	35.98	0	-0.31574	0.0704561	-0.971139
138540	16/08/2018--01:38:00	35.98	0	-0.330666	0.100144	-0.956473
138600	16/08/2018--01:39:00	35.98	0	-0.330666	0.100144	-0.956473
138660	16/08/2018--01:40:00	35.98	0	-0.31574	0.100144	-0.956473
138720	16/08/2018--01:41:00	35.98	0	-0.330666	0.100144	-0.971139
138780	16/08/2018--01:42:00	35.96	0	-0.330666	0.100144	-0.956473
138840	16/08/2018--01:43:00	35.98	0	-0.330666	0.100144	-0.956473
138900	16/08/2018--01:44:00	35.97	0	-0.31574	0.100144	-0.971139
138960	16/08/2018--01:45:00	35.96	0	-0.330666	0.100144	-0.956473
139020	16/08/2018--01:46:00	35.97	0	-0.31574	0.100144	-0.956473
139080	16/08/2018--01:47:00	35.99	0	-0.330666	0.100144	-0.956473
139140	16/08/2018--01:48:00	35.99	0	-0.330666	0.100144	-0.956473
139200	16/08/2018--01:49:00	36	0	-0.31574	0.100144	-0.956473
139260	16/08/2018--01:50:00	35.99	0	-0.330666	0.100144	-0.956473
139320	16/08/2018--01:51:00	35.98	0	-0.31574	0.100144	-0.956473
139380	16/08/2018--01:52:00	36	0	-0.31574	0.100144	-0.956473
139440	16/08/2018--01:53:00	36.01	0	-0.31574	0.100144	-0.956473
139500	16/08/2018--01:54:00	36	0	-0.330666	0.100144	-0.956473
139560	16/08/2018--01:55:00	36	0	-0.31574	0.100144	-0.956473
139620	16/08/2018--01:56:00	35.99	0	-0.31574	0.100144	-0.956473
139680	16/08/2018--01:57:00	35.99	0	-0.31574	0.100144	-0.956473
139740	16/08/2018--01:58:00	36.01	0	-0.31574	0.100144	-0.956473
139800	16/08/2018--01:59:00	35.99	0	-0.31574	0.100144	-0.956473
139860	16/08/2018--02:00:00	36.02	0	-0.31574	0.100144	-0.956473
139920	16/08/2018--02:01:00	35.99	0	-0.31574	0.100144	-0.956473
139980	16/08/2018--02:02:00	36	0	-0.31574	0.0853003	-0.956473
140040	16/08/2018--02:03:00	36	0	-0.31574	0.0704561	-0.956473
140100	16/08/2018--02:04:00	36	0	-0.31574	0.0704561	-0.971139
140160	16/08/2018--02:05:00	36	0	-0.31574	0.0853003	-0.956473
140220	16/08/2018--02:06:00	36.01	0	-0.31574	0.0853003	-0.956473
140280	16/08/2018--02:07:00	36.01	0	-0.31574	0.0853003	-0.956473
140340	16/08/2018--02:08:00	36.02	0	-0.31574	0.0853003	-0.956473
140400	16/08/2018--02:09:00	36.03	0	-0.31574	0.0853003	-0.971139
140460	16/08/2018--02:10:00	36	0	-0.31574	0.0853003	-0.956473
140520	16/08/2018--02:11:00	35.99	0	-0.31574	0.0853003	-0.956473
140580	16/08/2018--02:12:00	36	0	-0.31574	0.0853003	-0.971139
140640	16/08/2018--02:13:00	36.03	0	-0.31574	0.0853003	-0.971139
140700	16/08/2018--02:14:00	36	0	-0.31574	0.0853003	-0.956473
140760	16/08/2018--02:15:00	36	0	-0.330666	0.0704561	-0.956473
140820	16/08/2018--02:16:00	36.02	0	-0.330666	0.0704561	-0.956473
140880	16/08/2018--02:17:00	36	0	-0.330666	0.0704561	-0.971139
140940	16/08/2018--02:18:00	36.01	0	-0.330666	0.0704561	-0.956473
141000	16/08/2018--02:19:00	36	0	-0.330666	0.0704561	-0.956473
141060	16/08/2018--02:20:00	36.01	0	-0.330666	0.0704561	-0.956473
141120	16/08/2018--02:21:00	36.02	0	-0.31574	0.0704561	-0.956473
141180	16/08/2018--02:22:00	36.02	0	-0.330666	0.0704561	-0.956473
141240	16/08/2018--02:23:00	36.01	0	-0.31574	0.0704561	-0.956473
141300	16/08/2018--02:24:00	36.03	0	-0.330666	0.0704561	-0.956473
141360	16/08/2018--02:25:00	36.01	0	-0.330666	0.0704561	-0.956473
141420	16/08/2018--02:26:00	36.01	0	-0.31574	0.0704561	-0.956473
141480	16/08/2018--02:27:00	36.02	0	0.550004	-0.167051	-0.868482
141540	16/08/2018--02:28:00	36	0	0.579858	-0.241271	-0.795155
141600	16/08/2018--02:29:00	36	0	0.550004	-0.241271	-0.824486
141660	16/08/2018--02:30:00	35.97	0	0.550004	-0.241271	-0.809821
141720	16/08/2018--02:31:00	35.98	0	0.550004	-0.241271	-0.809821
141780	16/08/2018--02:32:00	35.96	0	0.550004	-0.241271	-0.809821
141840	16/08/2018--02:33:00	35.95	0	0.550004	-0.241271	-0.824486
141900	16/08/2018--02:34:00	35.96	0	0.535078	-0.226427	-0.824486
141960	16/08/2018--02:35:00	35.95	0	0.535078	-0.226427	-0.824486
142020	16/08/2018--02:36:00	35.95	0	0.535078	-0.241271	-0.824486
142080	16/08/2018--02:37:00	35.96	0	0.535078	-0.211583	-0.839151
142140	16/08/2018--02:38:00	35.93	0	0.535078	-0.211583	-0.839151
142200	16/08/2018--02:39:00	35.93	0	0.535078	-0.211583	-0.839151
142260	16/08/2018--02:40:00	35.95	0	0.535078	-0.211583	-0.839151
142320	16/08/2018--02:41:00	35.94	0	0.535078	-0.211583	-0.839151
142380	16/08/2018--02:42:00	35.95	0	0.520151	-0.196739	-0.853816
142440	16/08/2018--02:43:00	35.94	0	0.520151	-0.196739	-0.853816
142500	16/08/2018--02:44:00	35.92	0	0.505225	-0.181895	-0.853816
142560	16/08/2018--02:45:00	35.92	0	0.74405	-0.256116	-0.633837
142620	16/08/2018--02:46:00	35.86	1	0.729124	-0.256116	-0.648502
142680	16/08/2018--02:47:00	35.8	1	0.729124	-0.27096	-0.648502
142740	16/08/2018--02:48:00	35.78	0	0.729124	-0.27096	-0.648502
142800	16/08/2018--02:49:00	35.74	0	0.729124	-0.27096	-0.648502
142860	16/08/2018--02:50:00	35.73	0	0.729124	-0.256116	-0.663168
142920	16/08/2018--02:51:00	35.69	0	0.729124	-0.256116	-0.648502
142980	16/08/2018--02:52:00	35.67	0	0.729124	-0.256116	-0.648502
143040	16/08/2018--02:53:00	35.66	0	0.729124	-0.27096	-0.648502
143100	16/08/2018--02:54:00	35.63	0	0.729124	-0.256116	-0.648502
143160	16/08/2018--02:55:00	35.62	0	0.729124	-0.256116	-0.648502
143220	16/08/2018--02:56:00	35.61	0	0.714197	-0.256116	-0.648502
143280	16/08/2018--02:57:00	35.59	0	0.729124	-0.27096	-0.648502
143340	16/08/2018--02:58:00	35.57	0	0.729124	-0.256116	-0.648502
143400	16/08/2018--02:59:00	35.55	0	0.729124	-0.256116	-0.648502
143460	16/08/2018--03:00:00	35.56	0	0.729124	-0.256116	-0.648502
143520	16/08/2018--03:01:00	35.53	0	0.714197	-0.27096	-0.663168
143580	16/08/2018--03:02:00	35.51	0	0.714197	-0.256116	-0.663168
143640	16/08/2018--03:03:00	35.5	0	0.714197	-0.256116	-0.663168
143700	16/08/2018--03:04:00	35.51	0	0.714197	-0.256116	-0.663168
143760	16/08/2018--03:05:00	35.49	0	0.714197	-0.256116	-0.663168
143820	16/08/2018--03:06:00	35.48	0	0.714197	-0.256116	-0.663168
143880	16/08/2018--03:07:00	35.49	0	0.714197	-0.256116	-0.677833
143940	16/08/2018--03:08:00	35.46	0	0.714197	-0.256116	-0.663168
144000	16/08/2018--03:09:00	35.47	0	0.714197	-0.27096	-0.663168
144060	16/08/2018--03:10:00	35.47	0	0.714197	-0.27096	-0.677833
144120	16/08/2018--03:11:00	35.47	0	0.714197	-0.27096	-0.663168
144180	16/08/2018--03:12:00	35.46	0	0.714197	-0.27096	-0.663168
144240	16/08/2018--03:13:00	35.45	0	0.714197	-0.256116	-0.663168
144300	16/08/2018--03:14:00	35.45	0	0.714197	-0.27096	-0.663168
144360	16/08/2018--03:15:00	35.45	0	0.714197	-0.256116	-0.663168
144420	16/08/2018--03:16:00	35.45	0	0.714197	-0.27096	-0.663168
144480	16/08/2018--03:17:00	35.43	0	0.714197	-0.256116	-0.663168
144540	16/08/2018--03:18:00	35.45	0	0.714197	-0.27096	-0.663168
144600	16/08/2018--03:19:00	35.43	0	0.714197	-0.256116	-0.677833
144660	16/08/2018--03:20:00	35.45	0	0.714197	-0.27096	-0.663168
144720	16/08/2018--03:21:00	35.43	0	0.639564	-0.211583	-0.751159
144780	16/08/2018--03:22:00	35.45	0	0.550004	-0.181895	-0.824486
144840	16/08/2018--03:23:00	35.44	0	0.579858	-0.152206	-0.824486
144900	16/08/2018--03:24:00	35.46	0	0.564931	-0.152206	-0.824486
144960	16/08/2018--03:25:00	35.46	0	0.579858	-0.152206	-0.824486
145020	16/08/2018--03:26:00	35.49	0	0.564931	-0.152206	-0.824486
145080	16/08/2018--03:27:00	35.49	0	0.564931	-0.152206	-0.824486
145140	16/08/2018--03:28:00	35.5	0	0.564931	-0.152206	-0.824486
145200	16/08/2018--03:29:00	35.52	0	0.564931	-0.137362	-0.839151
145260	16/08/2018--03:30:00	35.54	0	0.520151	-0.0779856	-0.897812
145320	16/08/2018--03:31:00	35.55	5	0.654491	-0.285804	-0.721829
145380	16/08/2018--03:32:00	35.55	0	0.654491	-0.285804	-0.721829
145440	16/08/2018--03:33:00	35.54	0	0.654491	-0.285804	-0.721829
145500	16/08/2018--03:34:00	35.55	0	0.654491	-0.285804	-0.721829
145560	16/08/2018--03:35:00	35.55	0	0.654491	-0.285804	-0.721829
145620	16/08/2018--03:36:00	35.55	0	0.654491	-0.285804	-0.721829
145680	16/08/2018--03:37:00	35.54	0	0.654491	-0.285804	-0.721829
145740	16/08/2018--03:38:00	35.54	0	0.654491	-0.285804	-0.721829
145800	16/08/2018--03:39:00	35.54	0	0.654491	-0.285804	-0.721829
145860	16/08/2018--03:40:00	35.54	0	0.654491	-0.285804	-0.721829
145920	16/08/2018--03:41:00	35.52	0	0.654491	-0.285804	-0.721829
145980	16/08/2018--03:42:00	35.52	0	0.654491	-0.285804	-0.721829
146040	16/08/2018--03:43:00	35.52	0	0.654491	-0.285804	-0.721829
146100	16/08/2018--03:44:00	35.52	0	0.654491	-0.285804	-0.721829
146160	16/08/2018--03:45:00	35.52	0	0.654491	-0.285804	-0.721829
146220	16/08/2018--03:46:00	35.54	0	0.639564	-0.256116	-0.736494
146280	16/08/2018--03:47:00	35.51	0	0.639564	-0.27096	-0.736494
146340	16/08/2018--03:48:00	35.51	0	0.639564	-0.27096	-0.736494
146400	16/08/2018--03:49:00	35.55	0	0.639564	-0.256116	-0.736494
146460	16/08/2018--03:50:00	35.57	0	0.639564	-0.256116	-0.736494
146520	16/08/2018--03:51:00	35.57	0	0.639564	-0.27096	-0.736494
146580	16/08/2018--03:52:00	35.61	0	0.639564	-0.27096	-0.736494
146640	16/08/2018--03:53:00	35.61	0	0.639564	-0.27096	-0.736494
146700	16/08/2018--03:54:00	35.64	0	0.639564	-0.27096	-0.736494
146760	16/08/2018--03:55:00	35.64	0	0.639564	-0.256116	-0.736494
146820	16/08/2018--03:56:00	35.67	0	0.535078	-0.122518	-0.853816
146880	16/08/2018--03:57:00	35.68	0	0.535078	-0.122518	-0.853816
146940	16/08/2018--03:58:00	35.66	0	0.535078	-0.137362	-0.853816
147000	16/08/2018--03:59:00	35.68	0	0.475371	-0.107674	-0.897812
147060	16/08/2018--04:00:00	35.68	0	0.550004	-0.122518	-0.839151
147120	16/08/2018--04:01:00	35.68	0	0.520151	-0.107674	-0.868482
147180	16/08/2018--04:02:00	35.7	0	0.520151	-0.0779856	-0.883147
147240	16/08/2018--04:03:00	35.68	0	0.564931	-0.122518	-0.839151
147300	16/08/2018--04:04:00	35.71	0	0.550004	-0.107674	-0.853816
147360	16/08/2018--04:05:00	35.71	0	0.535078	-0.107674	-0.853816
147420	16/08/2018--04:06:00	35.71	0	0.535078	-0.0928297	-0.868482
147480	16/08/2018--04:07:00	35.7	0	0.490298	-0.0779856	-0.883147
147540	16/08/2018--04:08:00	35.71	3	-0.360519	0.0704561	-0.956473
147600	16/08/2018--04:09:00	35.76	0	-0.360519	0.0704561	-0.956473
147660	16/08/2018--04:10:00	35.77	0	-0.360519	0.0853003	-0.941808
147720	16/08/2018--04:11:00	35.78	0	-0.360519	0.0853003	-0.956473
147780	16/08/2018--04:12:00	35.75	0	-0.360519	0.0853003	-0.941808
147840	16/08/2018--04:13:00	35.78	0	-0.360519	0.100144	-0.956473
147900	16/08/2018--04:14:00	35.76	0	-0.360519	0.0853003	-0.941808
147960	16/08/2018--04:15:00	35.77	0	-0.360519	0.0853003	-0.956473
148020	16/08/2018--04:16:00	35.76	0	-0.360519	0.0853003	-0.941808
148080	16/08/2018--04:17:00	35.79	0	-0.644125	0.055612	-0.78049
148140	16/08/2018--04:18:00	35.78	0	-0.644125	0.055612	-0.795155
148200	16/08/2018--04:19:00	35.79	0	-0.644125	0.055612	-0.795155
148260	16/08/2018--04:20:00	35.8	0	-0.629199	0.055612	-0.795155
148320	16/08/2018--04:21:00	35.8	0	-0.629199	0.055612	-0.795155
148380	16/08/2018--04:22:00	35.8	0	-0.673978	0.0853003	-0.765825
148440	16/08/2018--04:23:00	35.82	0	-0.673978	0.0853003	-0.765825
148500	16/08/2018--04:24:00	35.84	0	-0.673978	0.0853003	-0.765825
148560	16/08/2018--04:25:00	35.83	0	-0.659052	0.0853003	-0.751159
148620	16/08/2018--04:26:00	35.84	0	-0.673978	0.100144	-0.751159
148680	16/08/2018--04:27:00	35.85	0	-0.673978	0.0853003	-0.765825
148740	16/08/2018--04:28:00	35.82	0	-0.673978	0.100144	-0.765825
148800	16/08/2018--04:29:00	35.82	9	-0.599345	0.352495	0.700705
148860	16/08/2018--04:30:00	35.71	0	-0.644125	0.352495	0.656709
148920	16/08/2018--04:31:00	35.61	0	-0.659052	0.352495	0.642043
148980	16/08/2018--04:32:00	35.56	0	-0.673978	0.352495	0.642043
149040	16/08/2018--04:33:00	35.5	0	-0.688905	0.337651	0.627378
149100	16/08/2018--04:34:00	35.45	0	-0.688905	0.337651	0.627378
149160	16/08/2018--04:35:00	35.41	0	-0.688905	0.337651	0.627378
149220	16/08/2018--04:36:00	35.38	0	-0.688905	0.337651	0.627378
149280	16/08/2018--04:37:00	35.36	1	-0.688905	0.337651	0.612713
149340	16/08/2018--04:38:00	35.34	0	-0.703832	0.322807	0.612713
149400	16/08/2018--04:39:00	35.33	0	-0.703832	0.337651	0.598048
149460	16/08/2018--04:40:00	35.32	0	-0.718758	0.322807	0.598048
149520	16/08/2018--04:41:00	35.31	0	-0.748612	0.322807	0.554052
149580	16/08/2018--04:42:00	35.31	0	-0.763538	0.322807	0.539386
149640	16/08/2018--04:43:00	35.32	0	-0.763538	0.322807	0.539386
149700	16/08/2018--04:44:00	35.32	0	-0.763538	0.322807	0.524721
149760	16/08/2018--04:45:00	35.35	0	-0.763538	0.322807	0.524721
149820	16/08/2018--04:46:00	35.34	0	-0.778465	0.322807	0.510056
149880	16/08/2018--04:47:00	35.34	0	-0.793391	0.322807	0.495391
149940	16/08/2018--04:48:00	35.34	0	-0.793391	0.322807	0.495391
150000	16/08/2018--04:49:00	35.36	0	-0.793391	0.322807	0.480725
150060	16/08/2018--04:50:00	35.34	0	-0.673978	0.352495	0.612713
150120	16/08/2018--04:51:00	35.3	0	-0.673978	0.36734	0.627378
150180	16/08/2018--04:52:00	35.25	0	-0.673978	0.382184	0.627378
150240	16/08/2018--04:53:00	35.22	0	-0.673978	0.382184	0.627378
150300	16/08/2018--04:54:00	35.21	0	-0.703832	0.352495	0.583382
150360	16/08/2018--04:55:00	35.25	0	-0.703832	0.352495	0.598048
150420	16/08/2018--04:56:00	35.27	0	-0.703832	0.352495	0.598048
150480	16/08/2018--04:57:00	35.29	0	-0.703832	0.352495	0.598048
150540	16/08/2018--04:58:00	35.31	0	-0.703832	0.352495	0.583382
150600	16/08/2018--04:59:00	35.31	0	-0.703832	0.352495	0.583382
150660	16/08/2018--05:00:00	35.32	0	-0.703832	0.352495	0.583382
