# Supplementary material for: A randomized cross-over trial investigating differences in 24-h personal air and skin temperatures using wearable sensors between two climatologically contrasting settings
Source: Sci Rep. 2021 Nov 10;11:22020. doi: 10.1038/s41598-021-01180-y (PMC8580978; doi:10.1038/s41598-021-01180-y)
Supplement: Supplementary file 2 — Supplementary Data. [file 41598_2021_1180_MOESM2_ESM.zip › New folder/new/T12_S2new.csv]

Index	Date	Temperature	Activity	X-axis	Y-axis	Z-axis	Marker
65526	14/09/2018--05:00:00	35.52	0	0.640619	0.174839	0.743001
65586	14/09/2018--05:01:00	35.53	0	0.640619	0.174839	0.743001
65646	14/09/2018--05:02:00	35.53	0	0.716676	0.0833996	0.683229
65706	14/09/2018--05:03:00	35.54	1	0.762311	0.0224399	0.6384
65766	14/09/2018--05:04:00	35.53	1	0.762311	0.0224399	0.6384
65826	14/09/2018--05:05:00	35.5	2	0.777522	0.0224399	0.6384
65886	14/09/2018--05:06:00	35.5	0	0.777522	0.0224399	0.6384
65946	14/09/2018--05:07:00	35.53	0	0.899214	-0.236639	-0.39266
66006	14/09/2018--05:08:00	35.57	0	0.503715	-0.373798	-0.796119
66066	14/09/2018--05:09:00	35.56	0	0.488503	-0.373798	-0.796119
66126	14/09/2018--05:10:00	35.6	0	0.823157	-0.389038	-0.407603
66186	14/09/2018--05:11:00	35.57	0	0.823157	-0.389038	-0.422546
66246	14/09/2018--05:12:00	35.53	0	0.838368	-0.389038	-0.377717
66306	14/09/2018--05:13:00	35.47	0	0.823157	-0.373798	-0.452432
66366	14/09/2018--05:14:00	35.49	0	0.823157	-0.373798	-0.452432
66426	14/09/2018--05:15:00	35.46	0	0.807945	-0.373798	-0.452432
66486	14/09/2018--05:16:00	35.48	0	0.807945	-0.358558	-0.467375
66546	14/09/2018--05:17:00	35.46	0	0.807945	-0.358558	-0.467375
66606	14/09/2018--05:18:00	35.46	0	0.823157	-0.358558	-0.467375
66666	14/09/2018--05:19:00	35.46	0	0.823157	-0.373798	-0.452432
66726	14/09/2018--05:20:00	35.46	0	0.807945	-0.358558	-0.467375
66786	14/09/2018--05:21:00	35.46	0	0.807945	-0.358558	-0.452432
66846	14/09/2018--05:22:00	35.48	0	0.807945	-0.358558	-0.467375
66906	14/09/2018--05:23:00	35.44	0	0.807945	-0.358558	-0.467375
66966	14/09/2018--05:24:00	35.45	0	0.807945	-0.358558	-0.467375
67026	14/09/2018--05:25:00	35.45	0	0.807945	-0.358558	-0.467375
67086	14/09/2018--05:26:00	35.44	0	0.807945	-0.358558	-0.452432
67146	14/09/2018--05:27:00	35.54	0	0.260331	-0.0385198	-0.975434
67206	14/09/2018--05:28:00	35.61	0	0.260331	-0.0385198	-0.975434
67266	14/09/2018--05:29:00	35.73	0	0.260331	-0.0385198	-0.960491
67326	14/09/2018--05:30:00	35.77	0	0.275542	-0.0232799	-0.975434
67386	14/09/2018--05:31:00	35.84	0	0.275542	-0.0232799	-0.960491
67446	14/09/2018--05:32:00	35.89	0	0.275542	-0.0385198	-0.975434
67506	14/09/2018--05:33:00	35.91	0	0.275542	-0.0232799	-0.975434
67566	14/09/2018--05:34:00	35.96	0	0.260331	-0.0385198	-0.975434
67626	14/09/2018--05:35:00	35.98	0	0.260331	-0.0385198	-0.975434
67686	14/09/2018--05:36:00	36	0	0.260331	-0.0385198	-0.975434
67746	14/09/2018--05:37:00	36.05	0	0.275542	-0.0232799	-0.975434
67806	14/09/2018--05:38:00	36.08	0	0.260331	-0.0537598	-0.975434
67866	14/09/2018--05:39:00	36.11	0	0.290754	-0.00803998	-0.960491
67926	14/09/2018--05:40:00	36.13	0	0.290754	-0.00803998	-0.960491
67986	14/09/2018--05:41:00	36.14	0	0.321177	-0.00803998	-0.945548
68046	14/09/2018--05:42:00	36.18	0	0.336388	-0.00803998	-0.960491
68106	14/09/2018--05:43:00	36.18	0	0.321177	-0.00803998	-0.945548
68166	14/09/2018--05:44:00	36.2	0	0.321177	-0.00803998	-0.960491
68226	14/09/2018--05:45:00	36.21	0	0.321177	-0.00803998	-0.945548
68286	14/09/2018--05:46:00	36.23	0	0.336388	-0.00803998	-0.960491
68346	14/09/2018--05:47:00	36.25	0	0.321177	-0.00803998	-0.960491
68406	14/09/2018--05:48:00	36.27	0	0.305965	-0.00803998	-0.960491
68466	14/09/2018--05:49:00	36.26	0	0.321177	0.00719995	-0.960491
68526	14/09/2018--05:50:00	36.29	0	0.15385	0.00719995	-0.990376
68586	14/09/2018--05:51:00	36.3	0	0.184273	0.00719995	-0.990376
68646	14/09/2018--05:52:00	36.31	0	0.199484	0.0224399	-0.990376
68706	14/09/2018--05:53:00	36.3	0	0.199484	0.0224399	-0.990376
68766	14/09/2018--05:54:00	36.3	0	0.199484	0.00719995	-0.975434
68826	14/09/2018--05:55:00	36.32	0	0.199484	0.0224399	-0.990376
68886	14/09/2018--05:56:00	36.32	0	0.214696	0.0224399	-0.990376
68946	14/09/2018--05:57:00	36.32	0	0.214696	0.0224399	-0.975434
69006	14/09/2018--05:58:00	36.34	0	0.214696	0.0224399	-0.975434
69066	14/09/2018--05:59:00	36.34	0	0.214696	0.0224399	-0.975434
69126	14/09/2018--06:00:00	36.38	0	0.473292	-0.175679	-0.870833
69186	14/09/2018--06:01:00	36.38	0	0.45808	-0.175679	-0.885776
69246	14/09/2018--06:02:00	36.38	0	0.45808	-0.175679	-0.870833
69306	14/09/2018--06:03:00	36.36	0	0.442869	-0.175679	-0.885776
69366	14/09/2018--06:04:00	36.38	0	0.442869	-0.175679	-0.900719
69426	14/09/2018--06:05:00	36.36	0	0.427657	-0.175679	-0.885776
69486	14/09/2018--06:06:00	36.37	0	0.427657	-0.175679	-0.885776
69546	14/09/2018--06:07:00	36.36	7	0.792734	-0.526198	-0.303003
69606	14/09/2018--06:08:00	36.11	0	0.792734	-0.526198	-0.332889
69666	14/09/2018--06:09:00	35.89	1	0.792734	-0.526198	-0.332889
69726	14/09/2018--06:10:00	35.68	0	0.777522	-0.526198	-0.332889
69786	14/09/2018--06:11:00	35.54	0	0.777522	-0.510958	-0.347831
69846	14/09/2018--06:12:00	35.45	7	0.00173472	0.418678	0.922316
69906	14/09/2018--06:13:00	35.44	0	0.0169462	0.418678	0.907373
69966	14/09/2018--06:14:00	35.44	0	0.0169462	0.418678	0.907373
70026	14/09/2018--06:15:00	35.47	0	0.0169462	0.418678	0.907373
70086	14/09/2018--06:16:00	35.48	0	0.0473693	0.418678	0.922316
70146	14/09/2018--06:17:00	35.44	0	-0.104746	0.433918	0.89243
70206	14/09/2018--06:18:00	35.34	0	-0.0895344	0.449158	0.89243
70266	14/09/2018--06:19:00	35.3	0	-0.0591114	0.418678	0.907373
70326	14/09/2018--06:20:00	35.25	5	0.366811	0.205319	0.907373
70386	14/09/2018--06:21:00	35.29	0	0.336388	0.235799	0.922316
70446	14/09/2018--06:22:00	35.31	0	0.260331	0.281519	0.922316
70506	14/09/2018--06:23:00	35.33	0	0.229908	0.311999	0.937259
70566	14/09/2018--06:24:00	35.39	0	0.229908	0.311999	0.937259
70626	14/09/2018--06:25:00	35.39	0	0.214696	0.311999	0.937259
70686	14/09/2018--06:26:00	35.43	0	0.199484	0.327239	0.937259
70746	14/09/2018--06:27:00	35.45	0	0.199484	0.327239	0.937259
70806	14/09/2018--06:28:00	35.45	0	0.0625808	0.372958	0.937259
70866	14/09/2018--06:29:00	35.45	0	0.0473693	0.388198	0.922316
70926	14/09/2018--06:30:00	35.44	1	0.260331	0.281519	0.89243
70986	14/09/2018--06:31:00	35.37	8	0.321177	-0.404278	-0.870833
71046	14/09/2018--06:32:00	35.29	0	0.305965	-0.389038	-0.885776
71106	14/09/2018--06:33:00	35.36	7	0.305965	0.129119	-0.945548
71166	14/09/2018--06:34:00	35.36	0	0.245119	0.190079	-0.960491
71226	14/09/2018--06:35:00	35.41	0	-0.15038	0.342478	-0.930605
71286	14/09/2018--06:36:00	35.42	92	-0.15038	0.967316	-0.0788591
71346	14/09/2018--06:37:00	35.3	0	-0.135169	0.982556	-0.093802
71406	14/09/2018--06:38:00	35.14	100	0.442869	0.174839	-0.885776
71466	14/09/2018--06:39:00	35.06	18	-0.226438	0.220559	-0.945548
71526	14/09/2018--06:40:00	35.17	0	-0.196015	0.190079	-0.975434
71586	14/09/2018--06:41:00	35.26	0	0.0169462	0.190079	-0.975434
71646	14/09/2018--06:42:00	35.36	0	0.336388	0.129119	-0.945548
71706	14/09/2018--06:43:00	35.45	0	0.336388	0.159599	-0.945548
71766	14/09/2018--06:44:00	35.51	0	0.336388	0.113879	-0.945548
71826	14/09/2018--06:45:00	35.63	17	0.229908	0.235799	-0.945548
71886	14/09/2018--06:46:00	35.73	0	0.366811	0.144359	-0.930605
71946	14/09/2018--06:47:00	35.75	152	-0.774053	0.555838	0.0556271
72006	14/09/2018--06:48:00	35.53	58	-0.226438	0.921596	0.264828
72066	14/09/2018--06:49:00	35.28	92	-0.317707	0.875876	-0.183459
72126	14/09/2018--06:50:00	35.11	344	-0.0134768	0.830156	-0.586918
72186	14/09/2018--06:51:00	35	15	0.3516	0.906356	-0.39266
72246	14/09/2018--06:52:00	34.91	22	-0.0286883	0.997796	0.0406842
72306	14/09/2018--06:53:00	34.79	203	0.229908	0.799676	-0.093802
72366	14/09/2018--06:54:00	34.71	324	-0.34813	0.906356	0.234942
72426	14/09/2018--06:55:00	34.64	231	0.169061	0.921596	-0.332889
72486	14/09/2018--06:56:00	34.56	350	0.108215	0.936836	-0.347831
72546	14/09/2018--06:57:00	34.68	50	-0.895745	0.571077	0.0556271
72606	14/09/2018--06:58:00	34.78	64	-0.469822	0.860636	0.0556271
72666	14/09/2018--06:59:00	34.77	75	0.305965	0.936836	-0.228288
72726	14/09/2018--07:00:00	34.82	57	-0.0438998	0.967316	-0.407603
72786	14/09/2018--07:01:00	34.91	356	0.0930038	0.875876	-0.452432
72846	14/09/2018--07:02:00	34.91	132	0.108215	0.936836	-0.422546
72906	14/09/2018--07:03:00	34.96	0	-0.0895344	0.936836	-0.28806
72966	14/09/2018--07:04:00	34.96	29	-0.576303	0.784436	0.0257413
73026	14/09/2018--07:05:00	34.95	87	-0.317707	0.921596	0.115399
73086	14/09/2018--07:06:00	34.89	24	0.0625808	0.936836	-0.377717
73146	14/09/2018--07:07:00	34.93	56	0.0321578	0.906356	-0.437489
73206	14/09/2018--07:08:00	34.98	0	0.214696	0.936836	-0.362774
73266	14/09/2018--07:09:00	35	39	0.184273	0.921596	-0.317946
73326	14/09/2018--07:10:00	35.04	49	0.0625808	0.936836	-0.332889
73386	14/09/2018--07:11:00	35.08	307	0.199484	0.906356	-0.422546
73446	14/09/2018--07:12:00	35.11	65	0.0777923	118.067	-0.347831
73506	14/09/2018--07:13:00	35.13	293	0.214696	0.921596	-0.362774
73566	14/09/2018--07:14:00	35.14	69	0.0777923	0.906356	-0.422546
73626	14/09/2018--07:15:00	35.08	328	0.366811	122.639	-0.347831
73686	14/09/2018--07:16:00	35.16	79	0.0930038	0.921596	-0.362774
73746	14/09/2018--07:17:00	35.14	49	0.15385	0.967316	-0.332889
73806	14/09/2018--07:18:00	35.13	63	0.184273	0.967316	-0.303003
73866	14/09/2018--07:19:00	35.11	118	-0.0134768	102.828	-0.153574
73926	14/09/2018--07:20:00	35.02	191	-0.0134768	0.967316	-0.258174
73986	14/09/2018--07:21:00	34.67	324	0.0169462	0.891116	-0.273117
74046	14/09/2018--07:22:00	34.54	116	-0.0591114	0.952076	-0.213345
74106	14/09/2018--07:23:00	34.45	377	0.229908	0.921596	-0.332889
74166	14/09/2018--07:24:00	34.54	563	0.108215	0.692997	-0.317946
74226	14/09/2018--07:25:00	34.6	192	0.169061	0.952076	-0.273117
74286	14/09/2018--07:26:00	34.8	383	0.108215	108.924	-0.108745
74346	14/09/2018--07:27:00	34.66	728	0.382023	128.735	-0.138631
74406	14/09/2018--07:28:00	34.48	580	0.0930038	0.967316	-0.243231
74466	14/09/2018--07:29:00	34.3	81	0.0473693	0.936836	-0.228288
74526	14/09/2018--07:30:00	34.18	779	0.0321578	115.019	-0.168517
74586	14/09/2018--07:31:00	34.13	788	0.0169462	0.997796	-0.168517
74646	14/09/2018--07:32:00	34.08	446	0.15385	0.860636	-0.228288
74706	14/09/2018--07:33:00	34.2	137	-0.74363	0.510118	0.07057
74766	14/09/2018--07:34:00	34.13	693	0.382023	0.982556	-0.362774
74826	14/09/2018--07:35:00	34.01	830	-0.0286883	0.616797	-0.258174
74886	14/09/2018--07:36:00	33.97	462	-0.0134768	0.891116	-0.437489
74946	14/09/2018--07:37:00	34.04	68	0.108215	0.769197	-0.437489
75006	14/09/2018--07:38:00	34.1	191	-0.135169	0.875876	-0.28806
75066	14/09/2018--07:39:00	34.07	616	0.0930038	115.019	-0.407603
75126	14/09/2018--07:40:00	34.08	726	0.15385	0.967316	-0.273117
75186	14/09/2018--07:41:00	34.08	8	0.138638	0.875876	-0.482318
75246	14/09/2018--07:42:00	34.04	1	0.169061	0.921596	-0.362774
75306	14/09/2018--07:43:00	34	86	0.3516	0.860636	-0.183459
75366	14/09/2018--07:44:00	33.84	348	-0.0743229	0.921596	-0.39266
75426	14/09/2018--07:45:00	33.79	373	0.0625808	0.936836	-0.213345
75486	14/09/2018--07:46:00	33.54	470	0.0777923	0.891116	-0.123688
75546	14/09/2018--07:47:00	33.23	343	-0.0895344	0.936836	-0.138631
75606	14/09/2018--07:48:00	33.2	387	-0.0134768	115.019	-0.168517
75666	14/09/2018--07:49:00	33.07	634	0.0625808	105.876	-0.138631
75726	14/09/2018--07:50:00	32.91	514	-0.0591114	0.845396	-0.0788591
75786	14/09/2018--07:51:00	32.8	438	0.00173472	0.982556	-0.108745
75846	14/09/2018--07:52:00	32.69	401	-0.0743229	0.799676	-0.153574
75906	14/09/2018--07:53:00	32.61	508	-0.211227	0.875876	-0.303003
75966	14/09/2018--07:54:00	32.75	776	0.0321578	102.828	-0.183459
76026	14/09/2018--07:55:00	32.69	616	-0.196015	137.879	-0.0639162
76086	14/09/2018--07:56:00	32.53	631	-0.0286883	0.936836	0.0107983
76146	14/09/2018--07:57:00	32.44	632	-0.0895344	0.891116	-0.0788591
76206	14/09/2018--07:58:00	32.53	589	0.00173472	108.924	-0.093802
76266	14/09/2018--07:59:00	32.61	457	-0.0591114	0.967316	-0.183459
76326	14/09/2018--08:00:00	32.59	515	-0.0286883	0.799676	0.0257413
76386	14/09/2018--08:01:00	32.64	669	0.0777923	0.936836	-0.168517
76446	14/09/2018--08:02:00	32.79	654	0.0777923	0.921596	-0.153574
76506	14/09/2018--08:03:00	32.97	578	-0.272073	0.677757	-0.123688
76566	14/09/2018--08:04:00	33.12	554	-0.226438	115.019	-0.273117
76626	14/09/2018--08:05:00	33.3	645	-0.119957	101.304	-0.168517
76686	14/09/2018--08:06:00	33.57	565	0.00173472	116.543	-0.0639162
76746	14/09/2018--08:07:00	33.51	484	-0.0895344	0.814916	-0.28806
76806	14/09/2018--08:08:00	33.46	417	-0.0591114	1.074	-0.123688
76866	14/09/2018--08:09:00	33.59	554	0.00173472	0.891116	-0.0639162
76926	14/09/2018--08:10:00	33.68	194	0.0473693	0.936836	-0.303003
76986	14/09/2018--08:11:00	34.05	1057	0.214696	0.708237	-0.243231
77046	14/09/2018--08:12:00	34.36	593	-0.0134768	0.967316	-0.317946
77106	14/09/2018--08:13:00	34.14	436	-0.0438998	104.352	-0.0489733
77166	14/09/2018--08:14:00	33.86	469	0.0473693	0.967316	-0.0489733
77226	14/09/2018--08:15:00	33.68	533	-0.332919	101.304	-0.0489733
77286	14/09/2018--08:16:00	33.67	187	-0.895745	0.388198	0.190113
77346	14/09/2018--08:17:00	33.73	519	0.0473693	1.074	-0.317946
77406	14/09/2018--08:18:00	33.8	390	-0.226438	0.692997	-0.512203
77466	14/09/2018--08:19:00	33.9	110	-0.15038	0.967316	-0.198402
77526	14/09/2018--08:20:00	34.06	247	-0.408976	0.891116	-0.00414456
77586	14/09/2018--08:21:00	34.18	1	-0.0743229	0.982556	-0.168517
77646	14/09/2018--08:22:00	34.29	0	-0.119957	0.997796	-0.0489733
77706	14/09/2018--08:23:00	34.27	481	0.184273	101.304	-0.332889
77766	14/09/2018--08:24:00	34.35	456	-0.424188	0.814916	-0.362774
77826	14/09/2018--08:25:00	34.35	737	0.0625808	113.495	-0.39266
77886	14/09/2018--08:26:00	34.34	85	-0.196015	0.967316	-0.0788591
77946	14/09/2018--08:27:00	34.38	2	-0.196015	0.967316	-0.0788591
78006	14/09/2018--08:28:00	34.44	1	-0.317707	0.936836	-0.0190875
78066	14/09/2018--08:29:00	34.47	2	-0.180804	0.967316	-0.108745
78126	14/09/2018--08:30:00	34.5	1	0.123427	0.982556	-0.168517
78186	14/09/2018--08:31:00	34.54	1	0.108215	0.997796	-0.153574
78246	14/09/2018--08:32:00	34.6	1	0.229908	0.921596	-0.332889
78306	14/09/2018--08:33:00	34.64	0	0.199484	0.952076	-0.28806
78366	14/09/2018--08:34:00	34.68	1	0.138638	0.952076	-0.28806
78426	14/09/2018--08:35:00	34.71	0	0.184273	0.967316	-0.273117
78486	14/09/2018--08:36:00	34.75	0	0.15385	0.952076	-0.273117
78546	14/09/2018--08:37:00	34.79	0	0.229908	0.952076	-0.28806
78606	14/09/2018--08:38:00	34.77	0	0.0321578	0.982556	-0.168517
78666	14/09/2018--08:39:00	34.71	0	0.0321578	0.997796	-0.138631
78726	14/09/2018--08:40:00	34.72	1	0.0625808	0.997796	-0.138631
78786	14/09/2018--08:41:00	34.73	1	0.138638	0.952076	-0.228288
78846	14/09/2018--08:42:00	34.75	2	0.0169462	101.304	-0.0788591
78906	14/09/2018--08:43:00	34.8	0	0.108215	0.997796	-0.153574
78966	14/09/2018--08:44:00	34.88	0	0.108215	0.982556	-0.153574
79026	14/09/2018--08:45:00	34.93	1	0.0930038	0.982556	-0.168517
79086	14/09/2018--08:46:00	34.94	0	0.0777923	0.997796	-0.153574
79146	14/09/2018--08:47:00	34.94	0	0.0930038	0.982556	-0.198402
79206	14/09/2018--08:48:00	34.92	2	0.0930038	0.982556	-0.183459
79266	14/09/2018--08:49:00	34.91	0	0.0777923	0.982556	-0.198402
79326	14/09/2018--08:50:00	34.9	0	0.0473693	0.997796	-0.138631
79386	14/09/2018--08:51:00	34.87	1	0.214696	0.952076	-0.28806
79446	14/09/2018--08:52:00	34.8	1	0.108215	0.967316	-0.258174
79506	14/09/2018--08:53:00	34.81	0	0.169061	0.967316	-0.243231
79566	14/09/2018--08:54:00	34.86	1	0.169061	0.952076	-0.28806
79626	14/09/2018--08:55:00	34.88	1	0.0169462	0.997796	-0.123688
79686	14/09/2018--08:56:00	34.81	0	0.0930038	0.997796	-0.153574
79746	14/09/2018--08:57:00	34.77	2	0.0777923	0.997796	-0.123688
79806	14/09/2018--08:58:00	34.77	0	0.0777923	0.997796	-0.153574
79866	14/09/2018--08:59:00	34.78	0	0.108215	0.982556	-0.168517
79926	14/09/2018--09:00:00	34.74	1	0.0473693	0.997796	-0.123688
79986	14/09/2018--09:01:00	34.71	1	-0.363342	0.921596	-0.0788591
80046	14/09/2018--09:02:00	34.72	1	-0.165592	0.967316	-0.183459
80106	14/09/2018--09:03:00	34.75	0	0.0473693	0.997796	-0.168517
80166	14/09/2018--09:04:00	34.81	0	0.0625808	0.997796	-0.123688
80226	14/09/2018--09:05:00	34.85	0	0.0473693	0.997796	-0.108745
80286	14/09/2018--09:06:00	34.88	2	0.0930038	0.997796	-0.153574
80346	14/09/2018--09:07:00	34.88	2	-0.0134768	0.997796	-0.153574
80406	14/09/2018--09:08:00	34.82	3	0.0321578	0.997796	-0.138631
80466	14/09/2018--09:09:00	34.82	6	-0.211227	0.967316	-0.108745
80526	14/09/2018--09:10:00	34.75	5	0.0169462	0.997796	-0.228288
80586	14/09/2018--09:11:00	34.67	0	-0.0591114	0.982556	-0.153574
80646	14/09/2018--09:12:00	34.68	4	0.0625808	0.952076	-0.213345
80706	14/09/2018--09:13:00	34.66	5	-0.0134768	0.982556	-0.153574
80766	14/09/2018--09:14:00	34.6	1	0.0625808	0.952076	-0.303003
80826	14/09/2018--09:15:00	34.59	227	0.214696	0.982556	-0.422546
80886	14/09/2018--09:16:00	34.55	688	0.108215	0.327239	-0.317946
80946	14/09/2018--09:17:00	34.64	834	0.290754	101.304	-0.243231
81006	14/09/2018--09:18:00	34.64	871	-0.0591114	101.304	-0.213345
81066	14/09/2018--09:19:00	34.56	742	0.275542	0.769197	-0.123688
81126	14/09/2018--09:20:00	34.52	644	0.3516	0.784436	-0.332889
81186	14/09/2018--09:21:00	34.52	1001	0.138638	0.571077	-0.362774
81246	14/09/2018--09:22:00	34.58	1140	-0.0134768	0.784436	-0.452432
81306	14/09/2018--09:23:00	34.66	914	-0.393765	140.927	-0.362774
81366	14/09/2018--09:24:00	34.62	162	-0.0438998	0.982556	-0.168517
81426	14/09/2018--09:25:00	34.62	32	-0.378553	0.875876	-0.183459
81486	14/09/2018--09:26:00	34.6	0	-0.408976	0.875876	-0.138631
81546	14/09/2018--09:27:00	34.57	0	-0.408976	0.875876	-0.123688
81606	14/09/2018--09:28:00	34.54	0	-0.408976	0.891116	-0.0788591
81666	14/09/2018--09:29:00	34.51	0	-0.256861	0.967316	-0.123688
81726	14/09/2018--09:30:00	34.47	0	-0.226438	0.952076	-0.123688
81786	14/09/2018--09:31:00	34.46	0	-0.24165	0.936836	-0.168517
81846	14/09/2018--09:32:00	34.46	0	-0.226438	0.967316	-0.123688
81906	14/09/2018--09:33:00	34.46	19	0.00173472	0.997796	-0.108745
81966	14/09/2018--09:34:00	34.49	0	-0.0134768	0.997796	-0.0340304
82026	14/09/2018--09:35:00	34.53	0	-0.104746	0.997796	-0.0190875
82086	14/09/2018--09:36:00	34.55	3	0.0930038	0.982556	-0.168517
82146	14/09/2018--09:37:00	34.54	1	0.0473693	0.997796	-0.153574
82206	14/09/2018--09:38:00	34.53	0	0.0625808	0.997796	-0.168517
82266	14/09/2018--09:39:00	34.53	0	0.0473693	0.982556	-0.183459
82326	14/09/2018--09:40:00	34.53	22	-0.363342	0.921596	-0.0788591
82386	14/09/2018--09:41:00	34.54	0	-0.317707	0.921596	-0.00414456
82446	14/09/2018--09:42:00	34.54	3	-0.211227	0.952076	-0.0788591
82506	14/09/2018--09:43:00	34.55	0	-0.0743229	0.967316	-0.153574
82566	14/09/2018--09:44:00	34.54	0	-0.119957	0.982556	-0.108745
82626	14/09/2018--09:45:00	34.5	0	-0.15038	0.967316	-0.0788591
82686	14/09/2018--09:46:00	34.49	0	-0.180804	0.967316	-0.123688
82746	14/09/2018--09:47:00	34.48	0	-0.180804	0.967316	-0.093802
82806	14/09/2018--09:48:00	34.49	6	-0.135169	0.982556	-0.00414456
82866	14/09/2018--09:49:00	34.51	0	-0.0743229	0.982556	-0.123688
82926	14/09/2018--09:50:00	34.48	0	0.0473693	0.982556	-0.228288
82986	14/09/2018--09:51:00	34.46	0	0.0321578	0.982556	-0.213345
83046	14/09/2018--09:52:00	34.42	0	0.0321578	0.982556	-0.198402
83106	14/09/2018--09:53:00	34.41	0	-0.0895344	0.982556	-0.123688
83166	14/09/2018--09:54:00	34.4	0	-0.104746	0.982556	-0.093802
83226	14/09/2018--09:55:00	34.39	1	0.0930038	0.936836	-0.362774
83286	14/09/2018--09:56:00	34.43	0	0.199484	0.936836	-0.332889
83346	14/09/2018--09:57:00	34.46	1	0.229908	0.906356	-0.362774
83406	14/09/2018--09:58:00	34.47	0	0.260331	0.906356	-0.377717
83466	14/09/2018--09:59:00	34.48	0	0.260331	0.906356	-0.377717
83526	14/09/2018--10:00:00	34.5	0	0.214696	0.906356	-0.39266
83586	14/09/2018--10:01:00	34.51	0	0.245119	0.906356	-0.377717
83646	14/09/2018--10:02:00	34.52	0	0.260331	0.891116	-0.407603
83706	14/09/2018--10:03:00	34.48	1	-0.0438998	0.967316	-0.258174
83766	14/09/2018--10:04:00	34.54	2	0.0169462	0.967316	-0.258174
83826	14/09/2018--10:05:00	34.63	195	-0.682784	0.647277	0.130342
83886	14/09/2018--10:06:00	34.66	137	0.0625808	0.891116	-0.332889
83946	14/09/2018--10:07:00	34.65	142	-0.119957	0.982556	-0.108745
84006	14/09/2018--10:08:00	34.68	0	-0.104746	0.982556	-0.123688
84066	14/09/2018--10:09:00	34.65	0	-0.302496	0.921596	-0.0788591
84126	14/09/2018--10:10:00	34.65	0	-0.180804	0.967316	-0.138631
84186	14/09/2018--10:11:00	34.65	0	-0.119957	0.982556	-0.228288
84246	14/09/2018--10:12:00	34.65	1	-0.211227	0.967316	-0.0639162
84306	14/09/2018--10:13:00	34.65	1	-0.211227	0.967316	-0.0788591
84366	14/09/2018--10:14:00	34.65	0	-0.119957	0.982556	-0.0639162
84426	14/09/2018--10:15:00	34.62	1	-0.332919	0.921596	-0.0788591
84486	14/09/2018--10:16:00	34.6	1	-0.0895344	0.967316	-0.213345
84546	14/09/2018--10:17:00	34.6	0	-0.119957	0.967316	-0.198402
84606	14/09/2018--10:18:00	34.64	0	-0.165592	0.952076	-0.243231
84666	14/09/2018--10:19:00	34.7	1	0.0930038	0.982556	-0.198402
84726	14/09/2018--10:20:00	34.72	72	-0.424188	0.738717	-0.422546
84786	14/09/2018--10:21:00	34.73	183	-0.34813	0.906356	-0.123688
84846	14/09/2018--10:22:00	34.69	70	0.123427	0.891116	-0.452432
84906	14/09/2018--10:23:00	34.61	217	-0.287284	0.845396	-0.347831
84966	14/09/2018--10:24:00	34.61	77	0.0169462	0.906356	-0.437489
85026	14/09/2018--10:25:00	34.6	848	0.0625808	0.601557	-0.39266
85086	14/09/2018--10:26:00	34.64	1024	0.169061	0.662517	-0.347831
85146	14/09/2018--10:27:00	34.7	1104	-0.256861	0.982556	-0.273117
85206	14/09/2018--10:28:00	34.7	1007	0.0930038	0.616797	-0.422546
85266	14/09/2018--10:29:00	34.65	1019	0.0321578	1.074	-0.332889
85326	14/09/2018--10:30:00	34.68	1011	0.15385	110.448	-0.512203
85386	14/09/2018--10:31:00	34.73	977	0.260331	134.831	-0.467375
85446	14/09/2018--10:32:00	34.71	260	-0.135169	0.982556	-0.123688
85506	14/09/2018--10:33:00	34.61	1	0.0169462	0.967316	-0.243231
85566	14/09/2018--10:34:00	34.58	4	-0.0591114	0.982556	-0.138631
85626	14/09/2018--10:35:00	34.47	0	-0.119957	0.967316	-0.123688
85686	14/09/2018--10:36:00	34.39	0	-0.0134768	0.936836	-0.258174
85746	14/09/2018--10:37:00	34.31	3	-0.135169	0.967316	-0.0489733
85806	14/09/2018--10:38:00	34.29	128	0.0321578	0.921596	-0.303003
85866	14/09/2018--10:39:00	34.27	280	0.305965	0.845396	-0.422546
85926	14/09/2018--10:40:00	34.34	297	0.3516	0.891116	-0.347831
85986	14/09/2018--10:41:00	34.41	163	0.245119	0.906356	-0.407603
86046	14/09/2018--10:42:00	34.45	156	0.290754	0.906356	-0.332889
86106	14/09/2018--10:43:00	34.43	97	0.260331	0.952076	-0.377717
86166	14/09/2018--10:44:00	34.41	89	0.275542	0.860636	-0.452432
86226	14/09/2018--10:45:00	34.42	125	0.260331	0.906356	-0.303003
86286	14/09/2018--10:46:00	34.43	78	0.199484	0.845396	-0.422546
86346	14/09/2018--10:47:00	34.41	103	0.15385	0.845396	-0.512203
86406	14/09/2018--10:48:00	34.38	96	0.15385	0.814916	-0.39266
86466	14/09/2018--10:49:00	34.37	130	0.336388	0.921596	-0.332889
86526	14/09/2018--10:50:00	34.36	114	0.305965	0.875876	-0.467375
86586	14/09/2018--10:51:00	34.39	76	0.290754	0.921596	-0.39266
86646	14/09/2018--10:52:00	34.43	300	-0.287284	0.936836	0.100456
86706	14/09/2018--10:53:00	34.41	174	0.260331	0.845396	-0.422546
86766	14/09/2018--10:54:00	34.39	89	0.336388	0.906356	-0.258174
86826	14/09/2018--10:55:00	34.33	48	0.15385	0.952076	-0.243231
86886	14/09/2018--10:56:00	34.32	84	0.305965	0.982556	-0.347831
86946	14/09/2018--10:57:00	34.28	103	0.0930038	0.891116	-0.467375
87006	14/09/2018--10:58:00	34.32	22	0.138638	0.921596	-0.39266
87066	14/09/2018--10:59:00	34.41	167	0.260331	0.982556	-0.28806
87126	14/09/2018--11:00:00	34.42	46	0.260331	0.952076	-0.332889
87186	14/09/2018--11:01:00	34.39	60	0.199484	0.921596	-0.347831
87246	14/09/2018--11:02:00	34.4	11	0.15385	0.845396	-0.512203
87306	14/09/2018--11:03:00	34.4	65	0.214696	0.967316	-0.497261
87366	14/09/2018--11:04:00	34.39	60	0.321177	0.845396	-0.482318
87426	14/09/2018--11:05:00	34.36	36	0.15385	0.784436	-0.303003
87486	14/09/2018--11:06:00	34.3	58	0.15385	0.936836	-0.28806
87546	14/09/2018--11:07:00	34.21	74	0.214696	0.936836	-0.39266
87606	14/09/2018--11:08:00	34.22	62	0.229908	0.906356	-0.542089
87666	14/09/2018--11:09:00	34.16	21	0.123427	0.921596	-0.39266
87726	14/09/2018--11:10:00	34.17	95	0.214696	0.952076	-0.332889
87786	14/09/2018--11:11:00	34.12	78	0.427657	0.997796	-0.377717
87846	14/09/2018--11:12:00	34.13	57	0.260331	0.891116	-0.332889
87906	14/09/2018--11:13:00	34.13	92	0.305965	0.891116	-0.317946
87966	14/09/2018--11:14:00	34.08	84	0.305965	0.891116	-0.407603
88026	14/09/2018--11:15:00	33.98	153	0.108215	0.860636	-0.601861
88086	14/09/2018--11:16:00	33.93	95	0.366811	0.814916	-0.332889
88146	14/09/2018--11:17:00	33.9	84	0.442869	0.906356	-0.123688
88206	14/09/2018--11:18:00	33.87	50	0.0930038	0.982556	-0.198402
88266	14/09/2018--11:19:00	33.9	5	-0.272073	0.936836	-0.0340304
88326	14/09/2018--11:20:00	33.87	1	-0.317707	0.936836	0.0107983
88386	14/09/2018--11:21:00	33.81	0	-0.302496	0.906356	0.0107983
88446	14/09/2018--11:22:00	33.8	4	-0.196015	0.982556	-0.0788591
88506	14/09/2018--11:23:00	33.72	22	0.123427	0.967316	-0.332889
88566	14/09/2018--11:24:00	33.74	45	0.290754	0.967316	-0.28806
88626	14/09/2018--11:25:00	33.74	30	0.366811	0.860636	-0.377717
88686	14/09/2018--11:26:00	33.76	92	0.138638	0.936836	-0.273117
88746	14/09/2018--11:27:00	33.76	110	0.549349	0.799676	-0.347831
88806	14/09/2018--11:28:00	33.8	0	0.579773	0.769197	-0.332889
88866	14/09/2018--11:29:00	33.87	93	0.169061	0.891116	-0.362774
88926	14/09/2018--11:30:00	33.92	17	0.534138	0.799676	-0.332889
88986	14/09/2018--11:31:00	33.99	2	0.321177	0.830156	-0.482318
89046	14/09/2018--11:32:00	34.05	11	0.214696	0.891116	-0.437489
89106	14/09/2018--11:33:00	34.05	29	-0.0743229	0.936836	-0.482318
89166	14/09/2018--11:34:00	34.03	50	-0.104746	0.982556	-0.138631
89226	14/09/2018--11:35:00	33.86	3	0.138638	0.952076	0.0257413
89286	14/09/2018--11:36:00	33.79	8	-0.0895344	0.982556	-0.0340304
89346	14/09/2018--11:37:00	33.73	6	-0.0591114	0.982556	-0.093802
89406	14/09/2018--11:38:00	33.71	5	-0.15038	0.967316	-0.0639162
89466	14/09/2018--11:39:00	33.66	8	-0.0286883	0.997796	-0.093802
89526	14/09/2018--11:40:00	33.64	24	0.290754	0.860636	-0.452432
89586	14/09/2018--11:41:00	33.72	60	0.214696	0.875876	-0.303003
89646	14/09/2018--11:42:00	33.85	25	0.229908	0.845396	-0.512203
89706	14/09/2018--11:43:00	33.95	163	-0.500245	0.875876	-0.407603
89766	14/09/2018--11:44:00	34.02	16	-0.0286883	0.997796	-0.108745
89826	14/09/2018--11:45:00	34.02	0	-0.226438	0.967316	-0.0340304
89886	14/09/2018--11:46:00	34	0	-0.226438	0.967316	-0.0489733
89946	14/09/2018--11:47:00	33.99	0	-0.256861	0.952076	-0.0340304
90006	14/09/2018--11:48:00	34.02	63	0.123427	0.921596	-0.258174
90066	14/09/2018--11:49:00	34.02	151	-0.104746	0.845396	-0.467375
90126	14/09/2018--11:50:00	34.06	246	0.305965	0.906356	-0.362774
90186	14/09/2018--11:51:00	34.11	36	0.245119	0.875876	-0.422546
90246	14/09/2018--11:52:00	34.15	41	0.199484	0.952076	-0.303003
90306	14/09/2018--11:53:00	34.19	60	0.275542	0.936836	-0.273117
90366	14/09/2018--11:54:00	34.21	118	0.0930038	0.845396	-0.527146
90426	14/09/2018--11:55:00	34.2	80	0.0625808	0.860636	-0.422546
90486	14/09/2018--11:56:00	34.21	89	0.15385	0.997796	-0.183459
90546	14/09/2018--11:57:00	34.25	19	0.245119	0.936836	-0.347831
90606	14/09/2018--11:58:00	34.32	15	-0.119957	0.982556	-0.198402
90666	14/09/2018--11:59:00	34.32	6	-0.0438998	0.997796	-0.0489733
90726	14/09/2018--12:00:00	34.32	83	0.0930038	0.952076	-0.28806
90786	14/09/2018--12:01:00	34.36	23	0.305965	0.921596	-0.28806
90846	14/09/2018--12:02:00	34.34	19	0.108215	0.952076	-0.377717
90906	14/09/2018--12:03:00	34.36	33	0.260331	0.921596	-0.28806
90966	14/09/2018--12:04:00	34.35	18	0.184273	0.891116	-0.437489
91026	14/09/2018--12:05:00	34.36	36	0.366811	0.921596	-0.243231
91086	14/09/2018--12:06:00	34.38	57	0.229908	0.936836	-0.243231
91146	14/09/2018--12:07:00	34.36	22	0.184273	0.967316	-0.258174
91206	14/09/2018--12:08:00	34.38	22	0.199484	0.708237	-0.437489
91266	14/09/2018--12:09:00	34.46	72	0.229908	0.936836	-0.317946
91326	14/09/2018--12:10:00	34.49	82	0.336388	0.967316	-0.28806
91386	14/09/2018--12:11:00	34.56	19	0.199484	0.875876	-0.467375
91446	14/09/2018--12:12:00	34.61	36	0.321177	0.921596	-0.258174
91506	14/09/2018--12:13:00	34.64	4	0.184273	0.921596	-0.362774
91566	14/09/2018--12:14:00	34.68	353	-0.196015	0.967316	-0.108745
91626	14/09/2018--12:15:00	34.64	1	-0.0743229	0.967316	-0.153574
91686	14/09/2018--12:16:00	34.57	13	0.245119	1.074	-0.362774
91746	14/09/2018--12:17:00	34.51	63	0.305965	0.875876	-0.422546
91806	14/09/2018--12:18:00	34.55	52	-0.485034	0.967316	-0.0489733
91866	14/09/2018--12:19:00	34.51	14	0.214696	0.982556	-0.168517
91926	14/09/2018--12:20:00	34.44	1	0.0777923	0.891116	-0.347831
91986	14/09/2018--12:21:00	34.46	646	0.0777923	0.921596	-0.452432
92046	14/09/2018--12:22:00	34.69	889	0.138638	127.211	-0.512203
92106	14/09/2018--12:23:00	34.72	527	0.123427	0.967316	-0.273117
92166	14/09/2018--12:24:00	34.62	134	0.473292	0.875876	-0.258174
92226	14/09/2018--12:25:00	34.54	0	0.229908	0.906356	-0.39266
92286	14/09/2018--12:26:00	34.43	4	0.321177	0.891116	-0.362774
92346	14/09/2018--12:27:00	34.34	5	0.275542	0.875876	-0.437489
92406	14/09/2018--12:28:00	34.27	12	0.0777923	0.997796	-0.198402
92466	14/09/2018--12:29:00	34.33	1	-0.196015	0.967316	-0.093802
92526	14/09/2018--12:30:00	34.33	0	0.00173472	0.982556	-0.0489733
92586	14/09/2018--12:31:00	34.36	5	-0.196015	0.967316	-0.123688
92646	14/09/2018--12:32:00	34.37	2	-0.0743229	0.982556	-0.123688
92706	14/09/2018--12:33:00	34.33	4	-0.378553	0.891116	-0.0340304
92766	14/09/2018--12:34:00	34.3	7	-0.226438	0.936836	-0.123688
92826	14/09/2018--12:35:00	34.29	1	-0.302496	0.936836	-0.0489733
92886	14/09/2018--12:36:00	34.29	2	-0.24165	0.967316	-0.108745
92946	14/09/2018--12:37:00	34.25	6	-0.226438	0.936836	-0.228288
93006	14/09/2018--12:38:00	34.22	2	-0.24165	0.936836	-0.213345
93066	14/09/2018--12:39:00	34.2	6	-0.256861	0.936836	0.0406842
93126	14/09/2018--12:40:00	34.2	7	-0.226438	0.952076	-0.123688
93186	14/09/2018--12:41:00	34.24	7	-0.196015	0.967316	-0.168517
93246	14/09/2018--12:42:00	34.25	17	-0.196015	0.936836	-0.228288
93306	14/09/2018--12:43:00	34.2	1	-0.165592	0.936836	-0.243231
93366	14/09/2018--12:44:00	34.15	8	0.290754	0.967316	-0.0639162
93426	14/09/2018--12:45:00	34.1	57	0.229908	0.982556	-0.093802
93486	14/09/2018--12:46:00	34.1	7	0.0321578	0.982556	-0.183459
93546	14/09/2018--12:47:00	34.08	9	0.260331	0.936836	-0.332889
93606	14/09/2018--12:48:00	34.14	52	0.229908	0.891116	-0.437489
93666	14/09/2018--12:49:00	34.18	327	0.199484	0.814916	-0.273117
93726	14/09/2018--12:50:00	34.2	1001	0.214696	134.831	-0.168517
93786	14/09/2018--12:51:00	34.43	1023	0.594984	0.814916	-0.273117
93846	14/09/2018--12:52:00	34.6	1010	0.0625808	0.830156	-0.452432
93906	14/09/2018--12:53:00	34.57	691	0.138638	0.997796	-0.303003
93966	14/09/2018--12:54:00	34.33	364	0.214696	0.936836	-0.362774
94026	14/09/2018--12:55:00	34.08	124	0.138638	0.936836	-0.347831
94086	14/09/2018--12:56:00	33.79	21	0.229908	0.936836	-0.303003
94146	14/09/2018--12:57:00	33.48	4	0.138638	0.936836	-0.347831
94206	14/09/2018--12:58:00	33.35	6	0.214696	0.891116	-0.347831
94266	14/09/2018--12:59:00	33.33	45	0.169061	0.952076	-0.452432
94326	14/09/2018--13:00:00	33.37	370	0.123427	0.921596	-0.362774
94386	14/09/2018--13:01:00	33.45	157	0.305965	0.906356	-0.347831
94446	14/09/2018--13:02:00	33.61	852	0.138638	0.708237	-0.437489
94506	14/09/2018--13:03:00	33.83	944	0.305965	118.067	-0.332889
94566	14/09/2018--13:04:00	34.04	1005	0.321177	0.967316	-0.332889
94626	14/09/2018--13:05:00	34.16	1017	0.0169462	0.540598	-0.362774
94686	14/09/2018--13:06:00	34.43	1099	0.412446	0.662517	-0.123688
94746	14/09/2018--13:07:00	34.63	419	0.245119	0.921596	-0.317946
94806	14/09/2018--13:08:00	34.7	5	0.229908	0.967316	-0.198402
94866	14/09/2018--13:09:00	34.65	89	0.0473693	0.891116	-0.362774
94926	14/09/2018--13:10:00	34.68	879	0.169061	115.019	-0.332889
94986	14/09/2018--13:11:00	34.65	1070	0.0321578	102.828	-0.482318
95046	14/09/2018--13:12:00	34.61	1022	0.0169462	0.753957	-0.317946
95106	14/09/2018--13:13:00	34.57	563	0.275542	0.860636	-0.303003
95166	14/09/2018--13:14:00	34.5	341	0.0625808	0.921596	-0.407603
95226	14/09/2018--13:15:00	34.48	81	-103.265	-0.0232799	0.219999
95286	14/09/2018--13:16:00	34.48	202	-0.94138	0.296759	0.115399
95346	14/09/2018--13:17:00	34.48	80	0.336388	104.352	-0.198402
95406	14/09/2018--13:18:00	34.55	89	-0.165592	0.921596	-0.332889
95466	14/09/2018--13:19:00	34.53	102	0.275542	111.972	-0.258174
95526	14/09/2018--13:20:00	34.54	87	-0.15038	0.967316	-0.108745
95586	14/09/2018--13:21:00	34.5	438	0.0930038	0.967316	-0.228288
95646	14/09/2018--13:22:00	34.54	0	0.0169462	0.967316	-0.243231
95706	14/09/2018--13:23:00	34.51	0	0.0473693	0.967316	-0.273117
95766	14/09/2018--13:24:00	34.47	0	0.0473693	0.967316	-0.258174
95826	14/09/2018--13:25:00	34.44	0	0.0169462	0.952076	-0.317946
95886	14/09/2018--13:26:00	34.45	0	0.0625808	0.967316	-0.28806
95946	14/09/2018--13:27:00	34.5	4	-0.378553	0.830156	0.279771
96006	14/09/2018--13:28:00	34.55	6	-0.34813	0.906356	-0.183459
96066	14/09/2018--13:29:00	34.58	0	-0.424188	0.891116	-0.108745
96126	14/09/2018--13:30:00	34.59	3	-0.119957	0.952076	-0.183459
96186	14/09/2018--13:31:00	34.58	37	-0.211227	0.967316	-0.0190875
96246	14/09/2018--13:32:00	34.58	0	-0.24165	0.952076	-0.0489733
96306	14/09/2018--13:33:00	34.61	1	-0.24165	0.952076	-0.0190875
96366	14/09/2018--13:34:00	34.63	0	-0.15038	0.982556	-0.093802
96426	14/09/2018--13:35:00	34.6	5	-0.287284	0.952076	-0.0639162
96486	14/09/2018--13:36:00	34.61	0	-0.180804	0.967316	-0.108745
96546	14/09/2018--13:37:00	34.59	0	-0.256861	0.952076	-0.108745
96606	14/09/2018--13:38:00	34.61	3	-0.287284	0.936836	-0.0639162
96666	14/09/2018--13:39:00	34.61	0	-0.34813	0.921596	-0.093802
96726	14/09/2018--13:40:00	34.64	0	-0.332919	0.921596	-0.0788591
96786	14/09/2018--13:41:00	34.66	0	-0.272073	0.952076	-0.0190875
96846	14/09/2018--13:42:00	34.67	0	-0.256861	0.952076	-0.0788591
96906	14/09/2018--13:43:00	34.68	4	-0.302496	0.936836	-0.0639162
96966	14/09/2018--13:44:00	34.68	0	-0.287284	0.936836	-0.108745
97026	14/09/2018--13:45:00	34.68	0	-0.24165	0.952076	-0.0190875
97086	14/09/2018--13:46:00	34.69	1	0.0321578	0.997796	0.115399
97146	14/09/2018--13:47:00	34.66	0	-0.180804	0.967316	-0.108745
97206	14/09/2018--13:48:00	34.66	0	-0.196015	0.967316	-0.0788591
97266	14/09/2018--13:49:00	34.67	0	-0.332919	0.921596	-0.0788591
97326	14/09/2018--13:50:00	34.66	578	0.184273	0.692997	-0.452432
97386	14/09/2018--13:51:00	34.69	399	-0.378553	0.891116	0.0257413
97446	14/09/2018--13:52:00	34.72	4	-0.0438998	0.982556	-0.093802
97506	14/09/2018--13:53:00	34.76	1	0.305965	0.967316	-0.123688
97566	14/09/2018--13:54:00	34.83	0	0.336388	0.936836	-0.198402
97626	14/09/2018--13:55:00	34.83	4	0.00173472	101.304	-0.138631
97686	14/09/2018--13:56:00	34.78	0	0.0473693	0.906356	-0.452432
97746	14/09/2018--13:57:00	34.73	0	0.199484	0.921596	-0.347831
97806	14/09/2018--13:58:00	34.72	5	-0.211227	0.921596	-0.0788591
97866	14/09/2018--13:59:00	34.7	2	-0.24165	0.952076	-0.093802
97926	14/09/2018--14:00:00	34.69	1	-0.317707	0.906356	-0.123688
97986	14/09/2018--14:01:00	34.63	0	-0.272073	0.921596	-0.108745
98046	14/09/2018--14:02:00	34.59	2	-0.287284	0.936836	-0.138631
98106	14/09/2018--14:03:00	34.55	0	-0.287284	0.936836	-0.123688
98166	14/09/2018--14:04:00	34.52	3	-0.287284	0.921596	-0.183459
98226	14/09/2018--14:05:00	34.5	0	-0.104746	0.982556	-0.123688
98286	14/09/2018--14:06:00	34.5	2	-0.34813	0.921596	-0.0639162
98346	14/09/2018--14:07:00	34.51	1	-0.287284	0.936836	-0.138631
98406	14/09/2018--14:08:00	34.51	0	-0.302496	0.921596	-0.108745
98466	14/09/2018--14:09:00	34.5	2	0.229908	0.936836	-0.258174
98526	14/09/2018--14:10:00	34.5	0	-0.24165	0.952076	-0.123688
98586	14/09/2018--14:11:00	34.51	36	-0.0743229	0.982556	-0.153574
98646	14/09/2018--14:12:00	34.48	3	-0.0591114	0.997796	-0.093802
98706	14/09/2018--14:13:00	34.48	2	0.0169462	0.982556	-0.198402
98766	14/09/2018--14:14:00	34.47	3	-0.0895344	0.952076	-0.228288
98826	14/09/2018--14:15:00	34.43	0	-0.211227	0.952076	-0.198402
98886	14/09/2018--14:16:00	34.43	13	0.184273	0.875876	-0.377717
98946	14/09/2018--14:17:00	34.4	0	0.245119	0.891116	-0.407603
99006	14/09/2018--14:18:00	34.41	0	0.229908	0.875876	-0.437489
99066	14/09/2018--14:19:00	34.43	0	0.245119	0.875876	-0.467375
99126	14/09/2018--14:20:00	34.44	13	-0.34813	0.906356	-0.0639162
99186	14/09/2018--14:21:00	34.47	1	-0.0743229	0.967316	-0.258174
99246	14/09/2018--14:22:00	34.56	2	-0.272073	0.936836	-0.138631
99306	14/09/2018--14:23:00	34.6	2	0.305965	0.936836	-0.28806
99366	14/09/2018--14:24:00	34.61	0	0.3516	0.921596	-0.228288
99426	14/09/2018--14:25:00	34.59	0	0.336388	0.936836	-0.228288
99486	14/09/2018--14:26:00	34.59	1	0.3516	0.936836	-0.183459
99546	14/09/2018--14:27:00	34.56	0	0.3516	0.921596	-0.243231
99606	14/09/2018--14:28:00	34.59	0	0.3516	0.921596	-0.258174
99666	14/09/2018--14:29:00	34.57	0	0.366811	0.921596	-0.258174
99726	14/09/2018--14:30:00	34.56	0	0.382023	0.906356	-0.243231
99786	14/09/2018--14:31:00	34.57	1	0.290754	0.952076	-0.228288
99846	14/09/2018--14:32:00	34.56	0	0.336388	0.921596	-0.258174
99906	14/09/2018--14:33:00	34.54	0	0.305965	0.921596	-0.28806
99966	14/09/2018--14:34:00	34.51	0	0.245119	0.936836	-0.303003
100026	14/09/2018--14:35:00	34.5	0	0.321177	0.921596	-0.303003
100086	14/09/2018--14:36:00	34.53	0	-0.0438998	0.891116	-0.437489
100146	14/09/2018--14:37:00	34.57	9	-0.0134768	0.982556	-0.153574
100206	14/09/2018--14:38:00	34.59	11	0.0321578	0.997796	-0.0489733
100266	14/09/2018--14:39:00	34.62	2	-0.196015	0.967316	-0.183459
100326	14/09/2018--14:40:00	34.6	0	-0.180804	0.952076	-0.198402
100386	14/09/2018--14:41:00	34.59	0	-0.180804	0.967316	-0.108745
100446	14/09/2018--14:42:00	34.59	0	0.214696	0.982556	-0.0489733
100506	14/09/2018--14:43:00	34.59	4	-0.165592	0.982556	-0.0788591
100566	14/09/2018--14:44:00	34.57	0	-0.165592	0.967316	-0.0788591
100626	14/09/2018--14:45:00	34.56	1	0.0473693	0.997796	0.145285
100686	14/09/2018--14:46:00	34.56	1	-0.15038	0.967316	-0.123688
100746	14/09/2018--14:47:00	34.51	0	-0.15038	0.982556	-0.108745
100806	14/09/2018--14:48:00	34.5	2	-0.0895344	0.982556	-0.168517
100866	14/09/2018--14:49:00	34.48	0	-0.15038	0.967316	-0.093802
100926	14/09/2018--14:50:00	34.5	1	-0.196015	0.967316	-0.0788591
100986	14/09/2018--14:51:00	34.53	0	-0.165592	0.967316	-0.093802
101046	14/09/2018--14:52:00	34.53	2	-0.165592	0.967316	-0.108745
101106	14/09/2018--14:53:00	34.57	4	-0.24165	0.952076	-0.123688
101166	14/09/2018--14:54:00	34.55	0	-0.196015	0.967316	-0.138631
101226	14/09/2018--14:55:00	34.58	2	-0.363342	0.921596	-0.0489733
101286	14/09/2018--14:56:00	34.6	16	-0.0134768	0.997796	-0.108745
101346	14/09/2018--14:57:00	34.63	1	-0.0438998	0.997796	-0.0788591
101406	14/09/2018--14:58:00	34.64	0	0.108215	0.997796	-0.123688
101466	14/09/2018--14:59:00	34.64	0	0.0169462	0.997796	-0.123688
101526	14/09/2018--15:00:00	34.63	0	-0.0134768	0.997796	-0.108745
101586	14/09/2018--15:01:00	34.64	2	-0.0134768	0.982556	-0.108745
101646	14/09/2018--15:02:00	34.64	1	-0.0438998	0.997796	-0.0788591
101706	14/09/2018--15:03:00	34.64	2	-0.0591114	0.997796	-0.123688
101766	14/09/2018--15:04:00	34.68	0	-0.0895344	0.997796	-0.0639162
101826	14/09/2018--15:05:00	34.7	1	-0.0895344	0.997796	-0.093802
101886	14/09/2018--15:06:00	34.7	0	-0.0743229	0.982556	-0.108745
101946	14/09/2018--15:07:00	34.69	0	0.0777923	101.304	-0.153574
102006	14/09/2018--15:08:00	34.68	4	0.0321578	0.997796	-0.243231
102066	14/09/2018--15:09:00	34.61	428	0.229908	130.259	-0.482318
102126	14/09/2018--15:10:00	34.57	331	-0.0438998	0.967316	-0.183459
102186	14/09/2018--15:11:00	34.62	0	0.0930038	0.997796	0.100456
102246	14/09/2018--15:12:00	34.64	3	-0.317707	0.921596	-0.123688
102306	14/09/2018--15:13:00	34.65	537	-0.15038	0.891116	-0.258174
102366	14/09/2018--15:14:00	34.64	271	-0.0591114	0.982556	-0.243231
102426	14/09/2018--15:15:00	34.71	69	-0.424188	0.875876	0.100456
102486	14/09/2018--15:16:00	34.75	102	0.0777923	0.875876	-0.437489
102546	14/09/2018--15:17:00	34.7	223	-0.180804	0.967316	-0.093802
102606	14/09/2018--15:18:00	34.7	2	-0.272073	0.952076	-0.0788591
102666	14/09/2018--15:19:00	34.75	0	-0.302496	0.936836	-0.0340304
102726	14/09/2018--15:20:00	34.77	0	-0.196015	0.967316	-0.00414456
102786	14/09/2018--15:21:00	34.77	0	0.184273	0.982556	-0.138631
102846	14/09/2018--15:22:00	34.78	2	0.15385	0.982556	-0.168517
102906	14/09/2018--15:23:00	34.74	0	0.123427	0.997796	-0.138631
102966	14/09/2018--15:24:00	34.74	0	0.15385	0.967316	-0.198402
103026	14/09/2018--15:25:00	34.73	1	0.138638	0.967316	-0.228288
103086	14/09/2018--15:26:00	34.7	2	-0.24165	0.952076	-0.108745
103146	14/09/2018--15:27:00	34.74	1	-0.15038	0.936836	-0.243231
103206	14/09/2018--15:28:00	34.75	2	0.0321578	0.967316	-0.228288
103266	14/09/2018--15:29:00	34.73	0	-0.180804	0.906356	-0.153574
103326	14/09/2018--15:30:00	34.71	3	-0.302496	0.936836	-0.0190875
103386	14/09/2018--15:31:00	34.7	3	-0.180804	0.967316	-0.093802
103446	14/09/2018--15:32:00	34.75	3	-0.24165	0.952076	-0.0639162
103506	14/09/2018--15:33:00	34.77	4	0.15385	0.936836	-0.332889
103566	14/09/2018--15:34:00	34.82	0	0.290754	0.875876	-0.437489
103626	14/09/2018--15:35:00	34.88	0	0.321177	0.860636	-0.407603
103686	14/09/2018--15:36:00	34.91	2	-0.24165	0.952076	-0.093802
103746	14/09/2018--15:37:00	34.89	4	0.366811	0.860636	-0.362774
103806	14/09/2018--15:38:00	34.92	2	0.3516	0.891116	-0.332889
103866	14/09/2018--15:39:00	34.97	6	0.305965	0.936836	-0.138631
103926	14/09/2018--15:40:00	35.04	4	0.321177	0.845396	-0.452432
103986	14/09/2018--15:41:00	35.05	7	-0.439399	0.875876	-0.093802
104046	14/09/2018--15:42:00	35.03	6	0.290754	0.845396	-0.482318
104106	14/09/2018--15:43:00	35.08	4	-0.211227	0.936836	-0.153574
104166	14/09/2018--15:44:00	35.07	6	-0.287284	0.936836	-0.0788591
104226	14/09/2018--15:45:00	35	0	-0.0743229	0.982556	0.145285
104286	14/09/2018--15:46:00	35.04	4	0.412446	0.891116	-0.228288
104346	14/09/2018--15:47:00	35.08	0	0.45808	0.875876	-0.258174
104406	14/09/2018--15:48:00	35.11	0	0.305965	0.921596	-0.243231
104466	14/09/2018--15:49:00	35.11	5	-0.135169	0.860636	-0.497261
104526	14/09/2018--15:50:00	35.09	1	-0.317707	0.936836	-0.0639162
104586	14/09/2018--15:51:00	35.06	6	0.488503	0.860636	-0.332889
104646	14/09/2018--15:52:00	35.02	0	-0.332919	0.921596	-0.0340304
104706	14/09/2018--15:53:00	34.99	0	-0.24165	0.952076	-0.0489733
104766	14/09/2018--15:54:00	34.99	30	0.382023	0.830156	-0.467375
104826	14/09/2018--15:55:00	35.07	4	0.3516	0.814916	-0.497261
104886	14/09/2018--15:56:00	35.11	4	-0.256861	0.952076	-0.0190875
104946	14/09/2018--15:57:00	35.11	5	0.108215	0.891116	-0.39266
105006	14/09/2018--15:58:00	35.12	1	0.305965	0.814916	-0.527146
105066	14/09/2018--15:59:00	35.09	2	-0.272073	0.936836	-0.123688
105126	14/09/2018--16:00:00	35.05	10	-0.180804	0.982556	-0.0639162
105186	14/09/2018--16:01:00	35.01	0	-0.119957	0.967316	-0.183459
105246	14/09/2018--16:02:00	34.96	1	-0.0743229	0.982556	0.115399
105306	14/09/2018--16:03:00	34.99	10	-0.226438	0.952076	-0.123688
105366	14/09/2018--16:04:00	35.01	0	0.214696	0.769197	-0.631747
105426	14/09/2018--16:05:00	35.02	7	-0.0134768	0.982556	-0.108745
105486	14/09/2018--16:06:00	34.98	2	-0.0591114	101.304	0.0406842
105546	14/09/2018--16:07:00	35.02	2	-0.256861	0.936836	-0.108745
105606	14/09/2018--16:08:00	35.02	2	-0.256861	0.952076	-0.0190875
105666	14/09/2018--16:09:00	34.99	11	0.412446	0.875876	-0.28806
105726	14/09/2018--16:10:00	34.98	0	0.473292	0.875876	-0.243231
105786	14/09/2018--16:11:00	34.92	19	0.199484	0.967316	0.0257413
105846	14/09/2018--16:12:00	34.96	5	-0.500245	0.845396	0.07057
105906	14/09/2018--16:13:00	34.98	0	-0.469822	0.845396	0.0855129
105966	14/09/2018--16:14:00	35	0	0.00173472	0.967316	0.219999
106026	14/09/2018--16:15:00	35.04	4	-0.485034	0.845396	-0.00414456
106086	14/09/2018--16:16:00	35.05	2	0.0473693	101.304	-0.243231
106146	14/09/2018--16:17:00	35.03	2	-0.0286883	0.952076	-0.317946
106206	14/09/2018--16:18:00	35	3	-0.332919	0.921596	-0.0190875
106266	14/09/2018--16:19:00	34.99	0	-0.302496	0.936836	-0.0489733
106326	14/09/2018--16:20:00	34.99	3	-0.272073	0.936836	-0.00414456
106386	14/09/2018--16:21:00	34.93	1	-0.0438998	0.936836	-0.303003
106446	14/09/2018--16:22:00	34.93	1	0.108215	0.997796	-0.0340304
106506	14/09/2018--16:23:00	34.91	1	0.275542	0.921596	-0.0788591
106566	14/09/2018--16:24:00	34.99	2	0.488503	0.891116	-0.123688
106626	14/09/2018--16:25:00	35.08	1	0.214696	0.982556	0.0257413
106686	14/09/2018--16:26:00	35.05	2	0.305965	0.921596	-0.317946
106746	14/09/2018--16:27:00	35.04	0	0.305965	0.921596	-0.332889
106806	14/09/2018--16:28:00	35.06	4	0.45808	0.906356	-0.138631
106866	14/09/2018--16:29:00	35.15	0	-0.104746	0.982556	-0.153574
106926	14/09/2018--16:30:00	35.09	3	-0.0743229	0.982556	-0.168517
106986	14/09/2018--16:31:00	34.99	0	0.00173472	0.952076	-0.273117
107046	14/09/2018--16:32:00	34.97	1	-0.256861	0.952076	-0.0639162
107106	14/09/2018--16:33:00	34.96	1	-0.0743229	0.982556	-0.123688
107166	14/09/2018--16:34:00	34.91	2	-0.256861	0.952076	-0.0788591
107226	14/09/2018--16:35:00	34.92	0	-0.317707	0.936836	-0.00414456
107286	14/09/2018--16:36:00	34.94	0	-0.180804	0.967316	-0.108745
107346	14/09/2018--16:37:00	34.93	0	0.245119	0.936836	-0.303003
107406	14/09/2018--16:38:00	34.9	0	0.260331	0.921596	-0.303003
107466	14/09/2018--16:39:00	34.89	1	-0.363342	0.891116	-0.108745
107526	14/09/2018--16:40:00	34.94	7	0.275542	0.967316	-0.138631
107586	14/09/2018--16:41:00	34.98	1	-0.0895344	0.982556	-0.153574
107646	14/09/2018--16:42:00	34.93	2	-0.287284	0.936836	-0.123688
107706	14/09/2018--16:43:00	34.91	4	0.0473693	0.967316	-0.153574
107766	14/09/2018--16:44:00	34.89	183	-0.910957	0.190079	0.294714
107826	14/09/2018--16:45:00	34.88	65	0.15385	0.814916	-0.213345
107886	14/09/2018--16:46:00	34.89	90	-0.0286883	0.814916	-0.422546
107946	14/09/2018--16:47:00	34.86	168	0.0930038	0.952076	-0.258174
108006	14/09/2018--16:48:00	34.87	37	0.108215	0.875876	-0.512203
108066	14/09/2018--16:49:00	34.86	68	0.169061	0.997796	-0.586918
108126	14/09/2018--16:50:00	34.86	709	0.336388	0.967316	-0.198402
108186	14/09/2018--16:51:00	34.75	858	0.214696	104.352	-0.303003
108246	14/09/2018--16:52:00	34.68	918	0.169061	124.163	-0.497261
108306	14/09/2018--16:53:00	34.63	557	0.245119	0.540598	-0.243231
108366	14/09/2018--16:54:00	34.64	1007	0.427657	0.845396	-0.273117
108426	14/09/2018--16:55:00	34.61	976	0.260331	104.352	-0.377717
108486	14/09/2018--16:56:00	34.62	1018	0.229908	0.677757	-0.347831
108546	14/09/2018--16:57:00	34.65	977	0.382023	104.352	-0.258174
108606	14/09/2018--16:58:00	34.68	816	0.123427	0.784436	-0.586918
108666	14/09/2018--16:59:00	34.66	1077	0.503715	131.783	-0.362774
108726	14/09/2018--17:00:00	34.77	1113	0.579773	111.972	-0.437489
108786	14/09/2018--17:01:00	34.89	923	0.366811	0.860636	-0.258174
108846	14/09/2018--17:02:00	34.88	249	0.199484	0.906356	-0.39266
108906	14/09/2018--17:03:00	34.81	157	0.336388	0.860636	-0.437489
108966	14/09/2018--17:04:00	34.84	68	0.229908	0.906356	-0.362774
109026	14/09/2018--17:05:00	34.91	103	0.138638	0.906356	-0.407603
109086	14/09/2018--17:06:00	34.94	584	0.579773	0.753957	-0.39266
109146	14/09/2018--17:07:00	35.03	1373	-0.135169	0.860636	-0.512203
109206	14/09/2018--17:08:00	35.21	1392	0.3516	0.875876	-0.347831
109266	14/09/2018--17:09:00	35.38	745	0.184273	0.982556	-0.183459
109326	14/09/2018--17:10:00	35.17	83	0.0930038	102.828	-0.0190875
109386	14/09/2018--17:11:00	34.98	214	0.838368	-0.358558	-0.422546
109446	14/09/2018--17:12:00	35	2	0.823157	-0.358558	-0.482318
109506	14/09/2018--17:13:00	35.12	0	0.777522	-0.495718	-0.407603
109566	14/09/2018--17:14:00	35.22	2	0.884003	-0.312839	-0.377717
109626	14/09/2018--17:15:00	35.31	1	0.731888	-0.632877	-0.303003
109686	14/09/2018--17:16:00	35.34	13	0.944849	-0.267119	-0.28806
109746	14/09/2018--17:17:00	35.34	10	0.807945	-0.510958	-0.303003
109806	14/09/2018--17:18:00	35.36	0	0.747099	-0.328079	-0.601861
109866	14/09/2018--17:19:00	35.36	0	0.716676	-0.526198	-0.497261
109926	14/09/2018--17:20:00	35.27	10	0.838368	-0.404278	-0.362774
109986	14/09/2018--17:21:00	35.2	3	0.397234	-0.221399	-0.900719
110046	14/09/2018--17:22:00	35.05	25	0.762311	-0.526198	-0.377717
110106	14/09/2018--17:23:00	34.91	90	0.823157	-0.495718	-0.228288
110166	14/09/2018--17:24:00	34.76	0	0.762311	-0.587157	-0.258174
110226	14/09/2018--17:25:00	34.6	98	0.777522	-0.389038	-0.39266
110286	14/09/2018--17:26:00	34.56	8	0.336388	-0.160439	-0.945548
110346	14/09/2018--17:27:00	34.52	107	0.929638	-0.312839	-0.362774
110406	14/09/2018--17:28:00	34.45	327	0.321177	0.814916	-0.317946
110466	14/09/2018--17:29:00	34.33	177	0.488503	0.784436	-0.228288
110526	14/09/2018--17:30:00	34.36	16	-0.0591114	0.967316	-0.228288
110586	14/09/2018--17:31:00	34.25	46	0.382023	0.860636	-0.347831
110646	14/09/2018--17:32:00	34.11	9	0.382023	0.875876	-0.332889
110706	14/09/2018--17:33:00	34.06	8	-0.165592	0.967316	-0.093802
110766	14/09/2018--17:34:00	33.92	46	-0.15038	0.906356	-0.422546
110826	14/09/2018--17:35:00	33.97	42	0.336388	0.875876	-0.377717
110886	14/09/2018--17:36:00	34.05	9	0.184273	0.967316	-0.362774
110946	14/09/2018--17:37:00	34.02	22	0.199484	0.967316	-0.362774
111006	14/09/2018--17:38:00	33.98	12	0.108215	0.967316	-0.28806
111066	14/09/2018--17:39:00	33.92	32	0.15385	0.982556	-0.183459
111126	14/09/2018--17:40:00	33.83	18	0.336388	0.875876	-0.123688
111186	14/09/2018--17:41:00	33.98	27	0.169061	0.982556	-0.198402
111246	14/09/2018--17:42:00	34.05	15	0.184273	0.967316	-0.28806
111306	14/09/2018--17:43:00	34.06	23	-0.332919	0.921596	-0.0639162
111366	14/09/2018--17:44:00	33.95	13	-0.485034	0.875876	-0.138631
111426	14/09/2018--17:45:00	33.93	35	-0.789264	0.479638	-0.0639162
111486	14/09/2018--17:46:00	33.83	16	-0.728418	0.601557	0.234942
111546	14/09/2018--17:47:00	33.77	171	-104.786	0.388198	0.07057
111606	14/09/2018--17:48:00	33.61	196	0.3516	0.906356	-0.28806
111666	14/09/2018--17:49:00	33.66	544	0.579773	0.830156	-0.258174
111726	14/09/2018--17:50:00	33.82	1125	0.336388	124.163	0.0257413
111786	14/09/2018--17:51:00	33.97	1064	0.3516	0.982556	-0.512203
111846	14/09/2018--17:52:00	34	1110	0.0321578	111.972	-0.0340304
111906	14/09/2018--17:53:00	34.09	911	0.549349	0.997796	-0.362774
111966	14/09/2018--17:54:00	34.17	1108	-0.211227	104.352	-0.153574
112026	14/09/2018--17:55:00	34.41	1116	0.0473693	0.540598	-0.243231
112086	14/09/2018--17:56:00	34.45	1062	0.275542	119.591	-0.39266
112146	14/09/2018--17:57:00	34.48	1095	0.169061	0.601557	-0.243231
112206	14/09/2018--17:58:00	34.58	1014	0.00173472	0.997796	-0.213345
112266	14/09/2018--17:59:00	34.66	743	0.169061	0.692997	-0.198402
112326	14/09/2018--18:00:00	34.63	1132	0.3516	0.753957	-0.243231
112386	14/09/2018--18:01:00	34.55	1128	0.0473693	0.616797	-0.377717
112446	14/09/2018--18:02:00	34.54	945	0.245119	0.830156	-0.347831
112506	14/09/2018--18:03:00	34.5	1096	0.138638	0.784436	-0.407603
112566	14/09/2018--18:04:00	34.51	1337	0.0473693	0.677757	-0.362774
112626	14/09/2018--18:05:00	34.43	1155	0.15385	113.495	-0.422546
112686	14/09/2018--18:06:00	34.37	540	0.169061	0.830156	-0.542089
112746	14/09/2018--18:07:00	34.32	0	0.15385	0.814916	-0.586918
112806	14/09/2018--18:08:00	34.37	0	0.138638	0.814916	-0.586918
112866	14/09/2018--18:09:00	34.42	0	0.15385	0.814916	-0.571975
112926	14/09/2018--18:10:00	34.49	154	0.610196	0.494878	-0.64669
112986	14/09/2018--18:11:00	34.46	0	0.777522	0.251039	-0.616804
113046	14/09/2018--18:12:00	34.49	0	0.534138	0.159599	-0.85589
113106	14/09/2018--18:13:00	34.59	0	0.488503	0.144359	-0.870833
113166	14/09/2018--18:14:00	34.71	0	0.503715	0.113879	-0.870833
113226	14/09/2018--18:15:00	34.83	0	0.823157	0.235799	-0.527146
113286	14/09/2018--18:16:00	34.86	0	0.838368	0.235799	-0.512203
113346	14/09/2018--18:17:00	34.86	0	0.671042	0.235799	-0.721404
113406	14/09/2018--18:18:00	34.85	38	0.0473693	0.906356	-0.422546
113466	14/09/2018--18:19:00	34.82	44	0.290754	0.936836	-0.258174
113526	14/09/2018--18:20:00	34.82	0	0.290754	0.875876	-0.407603
113586	14/09/2018--18:21:00	34.8	0	0.245119	0.906356	-0.377717
113646	14/09/2018--18:22:00	34.76	2	0.199484	0.845396	-0.497261
113706	14/09/2018--18:23:00	34.62	0	0.0625808	0.875876	-0.497261
113766	14/09/2018--18:24:00	34.55	0	0.138638	0.845396	-0.527146
113826	14/09/2018--18:25:00	34.55	0	0.138638	0.845396	-0.527146
113886	14/09/2018--18:26:00	34.56	0	0.0930038	0.845396	-0.557032
113946	14/09/2018--18:27:00	34.61	0	0.0625808	0.845396	-0.542089
114006	14/09/2018--18:28:00	34.61	0	0.0625808	0.830156	-0.557032
114066	14/09/2018--18:29:00	34.64	0	0.245119	0.769197	-0.601861
114126	14/09/2018--18:30:00	34.68	3	0.3516	0.845396	-0.452432
114186	14/09/2018--18:31:00	34.75	0	0.260331	0.845396	-0.482318
114246	14/09/2018--18:32:00	34.77	0	0.214696	0.799676	-0.571975
114306	14/09/2018--18:33:00	34.79	0	0.214696	0.814916	-0.542089
114366	14/09/2018--18:34:00	34.8	6	0.199484	0.845396	-0.542089
114426	14/09/2018--18:35:00	34.78	0	0.15385	0.860636	-0.497261
114486	14/09/2018--18:36:00	34.75	0	0.245119	0.860636	-0.467375
114546	14/09/2018--18:37:00	34.75	0	0.15385	0.860636	-0.497261
114606	14/09/2018--18:38:00	34.79	0	0.184273	0.860636	-0.497261
114666	14/09/2018--18:39:00	34.76	0	0.15385	0.845396	-0.542089
114726	14/09/2018--18:40:00	34.75	0	0.245119	0.860636	-0.452432
114786	14/09/2018--18:41:00	34.79	0	0.245119	0.875876	-0.39266
114846	14/09/2018--18:42:00	34.82	0	0.15385	0.723477	-0.676575
114906	14/09/2018--18:43:00	34.85	0	0.275542	0.753957	-0.616804
114966	14/09/2018--18:44:00	34.84	27	0.518926	0.799676	-0.362774
115026	14/09/2018--18:45:00	34.72	5	0.488503	0.814916	-0.303003
115086	14/09/2018--18:46:00	34.67	207	0.260331	111.972	-0.243231
115146	14/09/2018--18:47:00	34.61	9	0.15385	0.936836	-0.332889
115206	14/09/2018--18:48:00	34.49	0	0.123427	0.952076	-0.28806
115266	14/09/2018--18:49:00	34.4	0	0.0930038	0.952076	-0.28806
115326	14/09/2018--18:50:00	34.35	0	0.15385	0.967316	-0.228288
115386	14/09/2018--18:51:00	34.27	7	0.214696	0.906356	-0.39266
115446	14/09/2018--18:52:00	34.12	655	0.199484	0.769197	-0.437489
115506	14/09/2018--18:53:00	33.86	253	0.245119	0.936836	-0.243231
115566	14/09/2018--18:54:00	33.7	2	0.123427	0.952076	-0.303003
115626	14/09/2018--18:55:00	33.69	18	0.15385	0.982556	-0.198402
115686	14/09/2018--18:56:00	33.72	90	0.199484	0.921596	-0.377717
115746	14/09/2018--18:57:00	33.77	275	0.214696	105.876	-0.332889
115806	14/09/2018--18:58:00	33.72	989	0.229908	0.997796	-0.347831
115866	14/09/2018--18:59:00	33.71	1081	0.245119	0.784436	-0.28806
115926	14/09/2018--19:00:00	33.75	1040	0.245119	104.352	-0.317946
115986	14/09/2018--19:01:00	33.85	1091	-0.0286883	101.304	-0.138631
116046	14/09/2018--19:02:00	33.91	1082	0.336388	0.677757	-0.258174
116106	14/09/2018--19:03:00	33.97	1113	0.260331	133.307	-0.39266
116166	14/09/2018--19:04:00	33.98	1096	0.382023	110.448	-0.228288
116226	14/09/2018--19:05:00	33.98	600	0.0930038	0.967316	-0.258174
116286	14/09/2018--19:06:00	34.01	0	0.108215	0.952076	-0.303003
116346	14/09/2018--19:07:00	34.05	23	-0.119957	0.997796	-0.0190875
116406	14/09/2018--19:08:00	34.07	243	0.0777923	0.906356	-0.407603
116466	14/09/2018--19:09:00	34.11	366	0.3516	128.735	-0.332889
116526	14/09/2018--19:10:00	34.07	87	0.564561	0.814916	-0.213345
116586	14/09/2018--19:11:00	34.13	41	0.0777923	0.921596	-0.407603
116646	14/09/2018--19:12:00	34.21	43	0.397234	0.891116	-0.39266
116706	14/09/2018--19:13:00	34.23	0	0.290754	0.936836	-0.28806
116766	14/09/2018--19:14:00	34.25	167	0.260331	0.875876	-0.377717
116826	14/09/2018--19:15:00	34.25	146	0.473292	0.921596	-0.273117
116886	14/09/2018--19:16:00	34.29	262	0.15385	0.906356	-0.407603
116946	14/09/2018--19:17:00	34.29	616	0.0625808	0.814916	-0.183459
117006	14/09/2018--19:18:00	34.29	369	-0.926168	0.266279	0.219999
117066	14/09/2018--19:19:00	34.38	41	-0.971803	0.0833996	0.145285
117126	14/09/2018--19:20:00	34.46	113	-0.0134768	0.921596	-0.317946
117186	14/09/2018--19:21:00	34.46	552	0.305965	0.921596	-0.362774
117246	14/09/2018--19:22:00	34.49	415	0.305965	0.860636	-0.437489
117306	14/09/2018--19:23:00	34.55	50	0.305965	0.952076	-0.228288
117366	14/09/2018--19:24:00	34.61	123	0.3516	0.921596	-0.0340304
117426	14/09/2018--19:25:00	34.71	95	0.427657	0.906356	-0.407603
117486	14/09/2018--19:26:00	34.76	45	-0.302496	0.906356	-0.213345
117546	14/09/2018--19:27:00	34.73	149	0.0321578	0.906356	-0.362774
117606	14/09/2018--19:28:00	34.64	140	-0.0286883	0.982556	-0.213345
117666	14/09/2018--19:29:00	34.55	98	0.336388	0.799676	-0.512203
117726	14/09/2018--19:30:00	34.62	0	0.229908	0.814916	-0.542089
117786	14/09/2018--19:31:00	34.72	0	0.199484	0.799676	-0.571975
117846	14/09/2018--19:32:00	34.88	0	0.199484	0.799676	-0.557032
117906	14/09/2018--19:33:00	34.98	0	0.640619	0.799676	-0.0340304
117966	14/09/2018--19:34:00	34.97	4	0.610196	0.814916	0.100456
118026	14/09/2018--19:35:00	34.98	0	0.65583	0.753957	0.160227
118086	14/09/2018--19:36:00	34.96	0	0.640619	0.799676	0.0556271
118146	14/09/2018--19:37:00	34.94	4	0.716676	0.738717	0.07057
118206	14/09/2018--19:38:00	34.93	5	0.640619	0.662517	-0.437489
118266	14/09/2018--19:39:00	34.96	0	0.65583	0.662517	-0.422546
118326	14/09/2018--19:40:00	35	17	0.716676	0.677757	-0.243231
118386	14/09/2018--19:41:00	35.02	0	0.747099	0.647277	-0.228288
118446	14/09/2018--19:42:00	35	0	0.716676	0.632037	-0.332889
118506	14/09/2018--19:43:00	35.02	0	0.716676	0.677757	-0.273117
118566	14/09/2018--19:44:00	35.04	0	0.716676	0.662517	-0.332889
118626	14/09/2018--19:45:00	35.05	0	0.716676	0.662517	-0.332889
118686	14/09/2018--19:46:00	35.02	1	0.701465	0.677757	-0.317946
118746	14/09/2018--19:47:00	35.03	0	0.701465	0.662517	-0.317946
118806	14/09/2018--19:48:00	35	0	0.747099	0.616797	-0.317946
118866	14/09/2018--19:49:00	35.03	0	0.716676	0.647277	-0.332889
118926	14/09/2018--19:50:00	35	0	0.731888	0.647277	-0.28806
118986	14/09/2018--19:51:00	34.96	0	0.762311	0.632037	-0.28806
119046	14/09/2018--19:52:00	34.95	120	0.610196	0.814916	-0.0639162
119106	14/09/2018--19:53:00	34.91	0	0.701465	0.738717	0.115399
119166	14/09/2018--19:54:00	34.97	0	0.686253	0.769197	-0.108745
119226	14/09/2018--19:55:00	35.03	0	0.671042	0.769197	-0.093802
119286	14/09/2018--19:56:00	34.98	20	0.473292	0.799676	-0.422546
119346	14/09/2018--19:57:00	34.9	0	0.45808	0.799676	-0.437489
119406	14/09/2018--19:58:00	34.84	0	0.442869	0.799676	-0.467375
119466	14/09/2018--19:59:00	34.79	5	0.686253	0.723477	-0.213345
119526	14/09/2018--20:00:00	34.8	0	0.686253	0.723477	-0.198402
119586	14/09/2018--20:01:00	34.81	0	0.686253	0.738717	-0.108745
119646	14/09/2018--20:02:00	34.82	0	0.686253	0.738717	-0.183459
119706	14/09/2018--20:03:00	34.77	24	0.65583	0.753957	-0.213345
119766	14/09/2018--20:04:00	34.78	3	0.686253	0.753957	-0.153574
119826	14/09/2018--20:05:00	34.77	23	0.594984	0.753957	-0.347831
119886	14/09/2018--20:06:00	34.73	48	0.321177	0.875876	-0.39266
119946	14/09/2018--20:07:00	34.7	1	0.45808	0.906356	-0.153574
120006	14/09/2018--20:08:00	34.73	0	0.473292	0.891116	-0.153574
120066	14/09/2018--20:09:00	34.76	0	0.397234	0.906356	-0.228288
120126	14/09/2018--20:10:00	34.73	0	0.412446	0.875876	-0.317946
120186	14/09/2018--20:11:00	34.69	0	0.473292	0.875876	-0.243231
120246	14/09/2018--20:12:00	34.64	0	0.442869	0.921596	-0.093802
120306	14/09/2018--20:13:00	34.55	5	0.625407	0.753957	-0.317946
120366	14/09/2018--20:14:00	34.64	0	0.549349	0.860636	-0.0788591
120426	14/09/2018--20:15:00	34.68	1	-0.576303	0.799676	0.0556271
120486	14/09/2018--20:16:00	34.67	12	0.686253	0.753957	-0.153574
120546	14/09/2018--20:17:00	34.79	0	0.671042	0.753957	-0.0788591
120606	14/09/2018--20:18:00	34.9	6	0.65583	0.708237	-0.362774
120666	14/09/2018--20:19:00	35.01	0	0.594984	0.723477	-0.407603
120726	14/09/2018--20:20:00	35.08	0	0.594984	0.723477	-0.422546
120786	14/09/2018--20:21:00	35.14	0	0.579773	0.723477	-0.407603
120846	14/09/2018--20:22:00	35.2	0	0.610196	0.692997	-0.437489
120906	14/09/2018--20:23:00	35.25	1	0.610196	0.647277	-0.512203
120966	14/09/2018--20:24:00	35.3	0	0.610196	0.662517	-0.482318
121026	14/09/2018--20:25:00	35.28	0	0.549349	0.738717	-0.437489
121086	14/09/2018--20:26:00	35.15	0	0.579773	0.723477	-0.437489
121146	14/09/2018--20:27:00	35	11	0.701465	0.555838	-0.482318
121206	14/09/2018--20:28:00	35.05	0	0.686253	0.555838	-0.497261
121266	14/09/2018--20:29:00	35.15	0	0.671042	0.555838	-0.527146
121326	14/09/2018--20:30:00	35.25	0	0.594984	0.540598	-0.601861
121386	14/09/2018--20:31:00	35.32	0	0.594984	0.540598	-0.616804
121446	14/09/2018--20:32:00	35.37	0	0.503715	0.494878	-0.721404
121506	14/09/2018--20:33:00	35.42	3	0.640619	0.616797	-0.497261
121566	14/09/2018--20:34:00	35.42	0	0.610196	0.571077	-0.586918
121626	14/09/2018--20:35:00	35.36	0	0.899214	0.433918	-0.228288
121686	14/09/2018--20:36:00	35.28	0	0.914426	0.388198	-0.183459
121746	14/09/2018--20:37:00	35.3	24	-0.0134768	0.875876	-0.497261
121806	14/09/2018--20:38:00	35.2	5	0.792734	0.571077	-0.317946
121866	14/09/2018--20:39:00	35.12	1	0.777522	0.494878	-0.422546
121926	14/09/2018--20:40:00	35.09	41	0.382023	0.906356	-0.138631
121986	14/09/2018--20:41:00	35.06	115	-0.378553	0.891116	-0.243231
122046	14/09/2018--20:42:00	35	0	-0.256861	0.921596	-0.362774
122106	14/09/2018--20:43:00	34.88	63	0.473292	0.616797	-0.631747
122166	14/09/2018--20:44:00	34.8	17	0.503715	0.677757	-0.571975
122226	14/09/2018--20:45:00	34.79	4	0.594984	0.586317	-0.586918
122286	14/09/2018--20:46:00	34.86	2	0.671042	0.571077	-0.512203
122346	14/09/2018--20:47:00	34.94	3	0.549349	0.662517	-0.527146
122406	14/09/2018--20:48:00	34.95	1	0.549349	0.632037	-0.571975
122466	14/09/2018--20:49:00	35.01	8	-0.24165	0.952076	-0.183459
122526	14/09/2018--20:50:00	35.04	3	0.625407	0.586317	-0.542089
122586	14/09/2018--20:51:00	35.09	1	0.640619	0.601557	-0.512203
122646	14/09/2018--20:52:00	35.17	0	0.625407	0.571077	-0.557032
122706	14/09/2018--20:53:00	35.22	0	0.640619	0.571077	-0.557032
122766	14/09/2018--20:54:00	35.29	0	0.731888	0.555838	-0.497261
122826	14/09/2018--20:55:00	35.28	9	0.65583	0.692997	-0.347831
122886	14/09/2018--20:56:00	35.27	12	-0.0743229	0.891116	-0.452432
122946	14/09/2018--20:57:00	35.24	0	-0.0591114	0.875876	-0.467375
123006	14/09/2018--20:58:00	35.2	0	0.488503	0.677757	-0.571975
123066	14/09/2018--20:59:00	35.2	0	0.488503	0.692997	-0.557032
123126	14/09/2018--21:00:00	35.25	1	0.503715	0.692997	-0.557032
123186	14/09/2018--21:01:00	35.36	0	0.503715	0.662517	-0.571975
123246	14/09/2018--21:02:00	35.43	0	0.488503	0.632037	-0.631747
123306	14/09/2018--21:03:00	35.48	0	0.488503	0.540598	-0.706461
123366	14/09/2018--21:04:00	35.5	0	0.473292	0.510118	-0.706461
123426	14/09/2018--21:05:00	35.51	0	0.442869	0.510118	-0.75129
123486	14/09/2018--21:06:00	35.53	0	0.45808	0.464398	-0.781176
123546	14/09/2018--21:07:00	35.55	0	0.45808	0.433918	-0.781176
123606	14/09/2018--21:08:00	35.59	0	0.45808	0.418678	-0.796119
123666	14/09/2018--21:09:00	35.58	0	0.45808	0.403438	-0.796119
123726	14/09/2018--21:10:00	35.61	0	0.45808	0.418678	-0.811062
123786	14/09/2018--21:11:00	35.63	0	0.473292	0.388198	-0.811062
123846	14/09/2018--21:12:00	35.66	0	0.473292	0.388198	-0.811062
123906	14/09/2018--21:13:00	35.67	0	0.488503	0.372958	-0.796119
123966	14/09/2018--21:14:00	35.68	1	0.518926	0.372958	-0.781176
124026	14/09/2018--21:15:00	35.73	0	0.549349	0.372958	-0.781176
124086	14/09/2018--21:16:00	35.76	0	0.579773	0.418678	-0.721404
124146	14/09/2018--21:17:00	35.8	0	0.594984	0.418678	-0.706461
124206	14/09/2018--21:18:00	35.84	0	0.594984	0.433918	-0.691518
124266	14/09/2018--21:19:00	35.88	0	0.610196	0.449158	-0.676575
124326	14/09/2018--21:20:00	35.93	0	0.610196	0.464398	-0.661633
124386	14/09/2018--21:21:00	35.96	0	0.65583	0.494878	-0.601861
124446	14/09/2018--21:22:00	35.98	0	0.671042	0.494878	-0.586918
124506	14/09/2018--21:23:00	36.02	8	0.3516	0.845396	-0.422546
124566	14/09/2018--21:24:00	35.84	6	0.0625808	0.860636	-0.512203
124626	14/09/2018--21:25:00	35.77	5	-0.272073	0.952076	0.0406842
124686	14/09/2018--21:26:00	35.68	16	0.214696	0.906356	-0.497261
124746	14/09/2018--21:27:00	35.58	7	0.184273	0.814916	-0.557032
124806	14/09/2018--21:28:00	35.59	0	0.15385	0.814916	-0.586918
124866	14/09/2018--21:29:00	35.59	0	0.0930038	0.769197	-0.631747
124926	14/09/2018--21:30:00	35.62	0	0.0930038	0.769197	-0.64669
124986	14/09/2018--21:31:00	35.63	0	0.0930038	0.769197	-0.64669
125046	14/09/2018--21:32:00	35.65	0	0.0777923	0.769197	-0.661633
125106	14/09/2018--21:33:00	35.68	0	0.0777923	0.753957	-0.64669
125166	14/09/2018--21:34:00	35.68	4	0.0930038	0.799676	-0.601861
125226	14/09/2018--21:35:00	35.7	0	0.214696	0.784436	-0.601861
125286	14/09/2018--21:36:00	35.64	4	0.366811	0.738717	-0.601861
125346	14/09/2018--21:37:00	35.6	0	0.366811	0.708237	-0.631747
125406	14/09/2018--21:38:00	35.53	0	0.473292	0.510118	-0.736347
125466	14/09/2018--21:39:00	35.63	0	0.518926	0.525358	-0.691518
125526	14/09/2018--21:40:00	35.69	9	0.534138	0.266279	-0.796119
125586	14/09/2018--21:41:00	35.79	0	0.594984	0.464398	-0.691518
125646	14/09/2018--21:42:00	35.86	0	0.610196	0.464398	-0.661633
125706	14/09/2018--21:43:00	35.91	0	0.610196	0.449158	-0.661633
125766	14/09/2018--21:44:00	35.95	0	0.610196	0.464398	-0.661633
125826	14/09/2018--21:45:00	35.97	0	0.594984	0.464398	-0.661633
125886	14/09/2018--21:46:00	36.02	0	0.610196	0.464398	-0.661633
125946	14/09/2018--21:47:00	36.07	0	0.640619	0.479638	-0.631747
126006	14/09/2018--21:48:00	36.07	0	0.625407	0.479638	-0.64669
126066	14/09/2018--21:49:00	36.11	0	0.625407	0.464398	-0.64669
126126	14/09/2018--21:50:00	36.14	0	0.625407	0.464398	-0.661633
126186	14/09/2018--21:51:00	36.17	0	0.838368	0.342478	-0.467375
126246	14/09/2018--21:52:00	36.19	15	0.3516	0.174839	-0.930605
126306	14/09/2018--21:53:00	36.06	0	0.321177	0.205319	-0.930605
126366	14/09/2018--21:54:00	35.96	0	0.321177	0.205319	-0.930605
126426	14/09/2018--21:55:00	35.95	0	0.321177	0.205319	-0.930605
126486	14/09/2018--21:56:00	35.96	0	0.321177	0.205319	-0.930605
126546	14/09/2018--21:57:00	35.91	8	0.792734	0.327239	-0.542089
126606	14/09/2018--21:58:00	35.76	2	0.65583	0.251039	-0.736347
126666	14/09/2018--21:59:00	35.63	0	0.640619	0.251039	-0.75129
126726	14/09/2018--22:00:00	35.55	0	0.65583	0.235799	-0.736347
126786	14/09/2018--22:01:00	35.52	0	0.625407	0.251039	-0.75129
126846	14/09/2018--22:02:00	35.47	0	0.640619	0.235799	-0.736347
126906	14/09/2018--22:03:00	35.42	0	0.625407	0.251039	-0.75129
126966	14/09/2018--22:04:00	35.47	22	0.716676	0.205319	-0.691518
127026	14/09/2018--22:05:00	35.43	0	0.610196	0.174839	-0.796119
127086	14/09/2018--22:06:00	35.42	0	0.640619	0.174839	-0.766233
127146	14/09/2018--22:07:00	35.43	0	0.610196	0.159599	-0.796119
127206	14/09/2018--22:08:00	35.44	0	0.594984	0.174839	-0.796119
127266	14/09/2018--22:09:00	35.42	6	0.245119	0.936836	-0.28806
127326	14/09/2018--22:10:00	35.46	15	0.305965	0.464398	-0.840947
127386	14/09/2018--22:11:00	35.47	4	0.534138	0.586317	-0.64669
127446	14/09/2018--22:12:00	35.54	1	0.518926	0.571077	-0.661633
127506	14/09/2018--22:13:00	35.6	0	0.686253	0.388198	-0.64669
127566	14/09/2018--22:14:00	35.66	0	0.762311	0.342478	-0.571975
127626	14/09/2018--22:15:00	35.71	0	0.777522	0.281519	-0.601861
127686	14/09/2018--22:16:00	35.75	0	0.777522	0.372958	-0.557032
127746	14/09/2018--22:17:00	35.8	2	0.777522	0.357718	-0.557032
127806	14/09/2018--22:18:00	35.77	8	0.397234	0.875876	-0.273117
127866	14/09/2018--22:19:00	35.6	389	0.214696	0.952076	-0.258174
127926	14/09/2018--22:20:00	35.45	332	0.229908	0.952076	-0.198402
127986	14/09/2018--22:21:00	35.33	447	0.366811	105.876	-0.347831
128046	14/09/2018--22:22:00	35.02	145	0.305965	0.875876	-0.497261
128106	14/09/2018--22:23:00	34.81	224	0.503715	0.769197	-0.303003
128166	14/09/2018--22:24:00	34.8	75	-0.0286883	0.967316	-0.138631
128226	14/09/2018--22:25:00	34.75	619	0.15385	0.906356	-0.332889
128286	14/09/2018--22:26:00	34.66	467	0.214696	0.982556	-0.168517
128346	14/09/2018--22:27:00	34.64	335	0.0169462	0.830156	0.369428
128406	14/09/2018--22:28:00	34.68	24	0.0777923	0.921596	-0.377717
128466	14/09/2018--22:29:00	34.74	4	-0.34813	0.860636	0.354485
128526	14/09/2018--22:30:00	34.79	95	-0.0895344	0.921596	-0.422546
128586	14/09/2018--22:31:00	34.74	676	0.0473693	0.845396	-0.467375
128646	14/09/2018--22:32:00	34.7	588	0.00173472	0.799676	-0.601861
128706	14/09/2018--22:33:00	34.47	43	0.397234	0.860636	-0.347831
128766	14/09/2018--22:34:00	34.52	386	0.427657	0.906356	-0.168517
128826	14/09/2018--22:35:00	34.5	186	0.412446	0.830156	-0.198402
128886	14/09/2018--22:36:00	34.51	393	0.382023	0.875876	-0.362774
128946	14/09/2018--22:37:00	34.54	323	0.549349	0.799676	-0.228288
129006	14/09/2018--22:38:00	34.57	172	0.321177	0.906356	-0.422546
129066	14/09/2018--22:39:00	34.62	288	0.427657	0.936836	-0.258174
129126	14/09/2018--22:40:00	34.62	341	0.427657	0.860636	-0.303003
129186	14/09/2018--22:41:00	34.59	168	0.45808	0.860636	-0.362774
129246	14/09/2018--22:42:00	34.61	298	0.412446	0.799676	-0.362774
129306	14/09/2018--22:43:00	34.56	269	0.397234	0.784436	-0.362774
129366	14/09/2018--22:44:00	34.45	312	0.427657	0.860636	-0.332889
129426	14/09/2018--22:45:00	34.45	16	0.412446	0.891116	-0.273117
129486	14/09/2018--22:46:00	34.42	15	0.00173472	0.936836	-0.273117
129546	14/09/2018--22:47:00	34.39	360	0.488503	0.875876	-0.123688
129606	14/09/2018--22:48:00	34.47	182	-0.317707	0.906356	-0.213345
129666	14/09/2018--22:49:00	34.52	25	-0.0895344	0.952076	-0.362774
129726	14/09/2018--22:50:00	34.52	23	-0.211227	0.875876	-0.28806
129786	14/09/2018--22:51:00	34.53	97	0.108215	0.997796	-0.168517
129846	14/09/2018--22:52:00	34.51	65	0.807945	0.113879	-0.601861
129906	14/09/2018--22:53:00	34.54	0	0.807945	0.113879	-0.601861
129966	14/09/2018--22:54:00	34.63	0	0.397234	0.190079	-0.900719
130026	14/09/2018--22:55:00	34.66	0	0.427657	0.190079	-0.900719
130086	14/09/2018--22:56:00	34.75	0	0.427657	0.174839	-0.900719
130146	14/09/2018--22:57:00	34.84	0	0.427657	0.190079	-0.900719
130206	14/09/2018--22:58:00	34.94	0	0.427657	0.174839	-0.885776
130266	14/09/2018--22:59:00	35.03	0	0.549349	0.0529198	-0.840947
130326	14/09/2018--23:00:00	35.13	0	0.534138	0.0833996	-0.85589
130386	14/09/2018--23:01:00	35.2	1	0.488503	0.113879	-0.870833
130446	14/09/2018--23:02:00	35.26	0	-0.728418	0.586317	-0.437489
130506	14/09/2018--23:03:00	35.25	31	-0.728418	0.632037	0.145285
130566	14/09/2018--23:04:00	35.23	0	-0.758841	0.601557	0.145285
130626	14/09/2018--23:05:00	35.13	8	-0.697995	0.601557	0.324599
130686	14/09/2018--23:06:00	34.95	1	-0.697995	0.601557	0.339542
130746	14/09/2018--23:07:00	34.83	0	-0.713207	0.601557	0.324599
130806	14/09/2018--23:08:00	34.72	0	-0.713207	0.586317	0.324599
130866	14/09/2018--23:09:00	34.62	0	-0.713207	0.601557	0.324599
130926	14/09/2018--23:10:00	34.55	0	-0.697995	0.586317	0.339542
130986	14/09/2018--23:11:00	34.48	0	-0.713207	0.586317	0.324599
131046	14/09/2018--23:12:00	34.41	0	-0.713207	0.601557	0.324599
131106	14/09/2018--23:13:00	34.36	0	-0.713207	0.601557	0.324599
131166	14/09/2018--23:14:00	34.33	0	-0.713207	0.601557	0.324599
131226	14/09/2018--23:15:00	34.29	0	-0.697995	0.586317	0.339542
131286	14/09/2018--23:16:00	34.25	0	-0.713207	0.586317	0.339542
131346	14/09/2018--23:17:00	34.23	0	-0.713207	0.586317	0.339542
131406	14/09/2018--23:18:00	34.22	0	-0.713207	0.586317	0.339542
131466	14/09/2018--23:19:00	34.18	0	-0.713207	0.586317	0.339542
131526	14/09/2018--23:20:00	34.17	0	-0.697995	0.586317	0.339542
131586	14/09/2018--23:21:00	34.17	0	-0.713207	0.586317	0.339542
131646	14/09/2018--23:22:00	34.15	0	-0.713207	0.586317	0.324599
131706	14/09/2018--23:23:00	34.14	0	-0.697995	0.586317	0.339542
131766	14/09/2018--23:24:00	34.12	0	-0.713207	0.601557	0.339542
131826	14/09/2018--23:25:00	34.14	0	-0.713207	0.586317	0.354485
131886	14/09/2018--23:26:00	34.13	0	-0.713207	0.586317	0.339542
131946	14/09/2018--23:27:00	34.1	0	-0.713207	0.586317	0.324599
132006	14/09/2018--23:28:00	34.13	0	-0.713207	0.586317	0.339542
132066	14/09/2018--23:29:00	34.13	0	-0.713207	0.586317	0.339542
132126	14/09/2018--23:30:00	34.09	0	-0.713207	0.586317	0.339542
132186	14/09/2018--23:31:00	34.1	0	-0.713207	0.601557	0.339542
132246	14/09/2018--23:32:00	34.07	0	-0.713207	0.586317	0.339542
132306	14/09/2018--23:33:00	34.04	0	-0.713207	0.586317	0.324599
132366	14/09/2018--23:34:00	34.04	0	-0.713207	0.601557	0.339542
132426	14/09/2018--23:35:00	34.04	0	-0.713207	0.586317	0.339542
132486	14/09/2018--23:36:00	34.03	0	-0.713207	0.586317	0.324599
132546	14/09/2018--23:37:00	34.01	0	-0.713207	0.586317	0.339542
132606	14/09/2018--23:38:00	34	0	-0.713207	0.601557	0.324599
132666	14/09/2018--23:39:00	34.01	0	-0.713207	0.586317	0.324599
132726	14/09/2018--23:40:00	34.01	0	-0.713207	0.586317	0.339542
132786	14/09/2018--23:41:00	34	0	-0.713207	0.586317	0.324599
132846	14/09/2018--23:42:00	34	0	-0.713207	0.586317	0.324599
132906	14/09/2018--23:43:00	33.98	0	-0.713207	0.586317	0.324599
132966	14/09/2018--23:44:00	33.98	0	-0.713207	0.586317	0.324599
133026	14/09/2018--23:45:00	33.98	0	-0.713207	0.586317	0.324599
133086	14/09/2018--23:46:00	33.97	0	-0.713207	0.586317	0.339542
133146	14/09/2018--23:47:00	33.96	0	-0.713207	0.571077	0.339542
133206	14/09/2018--23:48:00	33.98	0	-0.697995	0.586317	0.339542
133266	14/09/2018--23:49:00	33.98	0	-0.697995	0.586317	0.339542
133326	14/09/2018--23:50:00	33.99	0	-0.713207	0.586317	0.324599
133386	14/09/2018--23:51:00	33.96	0	-0.713207	0.586317	0.339542
133446	14/09/2018--23:52:00	33.98	0	-0.697995	0.586317	0.354485
133506	14/09/2018--23:53:00	34	0	-0.713207	0.586317	0.339542
133566	14/09/2018--23:54:00	33.97	0	-0.713207	0.586317	0.324599
133626	14/09/2018--23:55:00	33.98	0	-0.713207	0.586317	0.339542
133686	14/09/2018--23:56:00	33.96	0	-0.697995	0.586317	0.339542
133746	14/09/2018--23:57:00	33.99	0	-0.713207	0.586317	0.339542
133806	14/09/2018--23:58:00	33.98	0	-0.713207	0.586317	0.339542
133866	14/09/2018--23:59:00	33.97	0	-0.697995	0.586317	0.339542
133926	15/09/2018--00:00:00	33.98	0	-0.713207	0.586317	0.339542
133986	15/09/2018--00:01:00	33.99	0	-0.697995	0.586317	0.339542
134046	15/09/2018--00:02:00	33.97	0	-0.713207	0.586317	0.354485
134106	15/09/2018--00:03:00	33.98	0	-0.713207	0.586317	0.339542
134166	15/09/2018--00:04:00	33.98	0	-0.713207	0.586317	0.339542
134226	15/09/2018--00:05:00	33.98	0	-0.713207	0.586317	0.354485
134286	15/09/2018--00:06:00	34	0	-0.713207	0.586317	0.339542
134346	15/09/2018--00:07:00	34	0	-0.713207	0.586317	0.339542
134406	15/09/2018--00:08:00	33.99	0	-0.713207	0.586317	0.339542
134466	15/09/2018--00:09:00	33.97	0	-0.713207	0.586317	0.339542
134526	15/09/2018--00:10:00	34.01	6	0.503715	0.0681597	0.847601
134586	15/09/2018--00:11:00	34.23	0	0.382023	0.311999	0.877487
134646	15/09/2018--00:12:00	34.23	0	0.366811	0.311999	0.877487
134706	15/09/2018--00:13:00	34.18	0	0.382023	0.311999	0.877487
134766	15/09/2018--00:14:00	34.14	0	0.397234	0.311999	0.862544
134826	15/09/2018--00:15:00	34.11	0	0.427657	0.311999	0.862544
134886	15/09/2018--00:16:00	34.07	0	0.412446	0.311999	0.862544
134946	15/09/2018--00:17:00	34.03	0	0.412446	0.311999	0.862544
135006	15/09/2018--00:18:00	34.04	0	0.427657	0.311999	0.847601
135066	15/09/2018--00:19:00	34.01	0	0.442869	0.311999	0.847601
135126	15/09/2018--00:20:00	34	0	0.427657	0.311999	0.862544
135186	15/09/2018--00:21:00	34	0	0.45808	0.296759	0.832658
135246	15/09/2018--00:22:00	33.98	1	0.382023	0.281519	0.89243
135306	15/09/2018--00:23:00	34.04	1	0.382023	0.296759	0.877487
135366	15/09/2018--00:24:00	34.04	0	0.3516	0.296759	0.89243
135426	15/09/2018--00:25:00	34.02	0	0.366811	0.296759	0.89243
135486	15/09/2018--00:26:00	34.03	0	0.366811	0.296759	0.877487
135546	15/09/2018--00:27:00	34.04	1	0.366811	0.296759	0.877487
135606	15/09/2018--00:28:00	34.03	4	0.366811	0.296759	0.89243
135666	15/09/2018--00:29:00	34.03	1	0.382023	0.296759	0.877487
135726	15/09/2018--00:30:00	34.02	1	0.366811	0.296759	0.89243
135786	15/09/2018--00:31:00	34.03	0	0.366811	0.296759	0.877487
135846	15/09/2018--00:32:00	34.05	0	0.382023	0.281519	0.877487
135906	15/09/2018--00:33:00	34.06	0	0.366811	0.281519	0.877487
135966	15/09/2018--00:34:00	34.05	1	0.382023	0.281519	0.877487
136026	15/09/2018--00:35:00	34.04	1	0.382023	0.281519	0.877487
136086	15/09/2018--00:36:00	34.05	3	0.488503	0.266279	0.832658
136146	15/09/2018--00:37:00	34.05	0	0.0169462	0.0833996	0.99703
136206	15/09/2018--00:38:00	34.12	0	0.0321578	0.0681597	0.99703
136266	15/09/2018--00:39:00	34.16	0	0.0169462	0.0681597	101.197
136326	15/09/2018--00:40:00	34.17	0	0.00173472	0.0681597	0.99703
136386	15/09/2018--00:41:00	34.19	0	0.0321578	0.0681597	0.99703
136446	15/09/2018--00:42:00	34.18	0	0.00173472	0.0681597	0.99703
136506	15/09/2018--00:43:00	34.18	0	0.0169462	0.0681597	0.99703
136566	15/09/2018--00:44:00	34.22	2	0.85358	-0.251879	0.354485
136626	15/09/2018--00:45:00	34.16	7	0.823157	-0.495718	0.264828
136686	15/09/2018--00:46:00	34.22	7	0.807945	-0.465238	0.294714
136746	15/09/2018--00:47:00	34.28	4	0.807945	-0.495718	0.279771
136806	15/09/2018--00:48:00	34.33	2	0.914426	-0.389038	-0.108745
136866	15/09/2018--00:49:00	34.32	1	0.549349	-0.190919	-0.826004
136926	15/09/2018--00:50:00	34.3	0	0.549349	-0.190919	-0.826004
136986	15/09/2018--00:51:00	34.29	0	0.534138	-0.206159	-0.826004
137046	15/09/2018--00:52:00	34.34	0	0.534138	-0.206159	-0.826004
137106	15/09/2018--00:53:00	34.37	0	0.534138	-0.206159	-0.840947
137166	15/09/2018--00:54:00	34.4	1	0.518926	-0.267119	-0.811062
137226	15/09/2018--00:55:00	34.46	0	0.518926	-0.282359	-0.811062
137286	15/09/2018--00:56:00	34.5	0	0.503715	-0.282359	-0.826004
137346	15/09/2018--00:57:00	34.55	3	0.549349	-0.267119	-0.796119
137406	15/09/2018--00:58:00	34.63	0	0.503715	-0.267119	-0.840947
137466	15/09/2018--00:59:00	34.65	0	0.518926	-0.190919	-0.840947
137526	15/09/2018--01:00:00	34.66	0	0.518926	-0.190919	-0.840947
137586	15/09/2018--01:01:00	34.69	9	-0.165592	0.266279	0.952202
137646	15/09/2018--01:02:00	34.57	0	-0.15038	0.281519	0.952202
137706	15/09/2018--01:03:00	34.5	0	-0.180804	0.266279	0.952202
137766	15/09/2018--01:04:00	34.43	0	-0.196015	0.266279	0.952202
137826	15/09/2018--01:05:00	34.39	0	-0.165592	0.266279	0.952202
137886	15/09/2018--01:06:00	34.38	0	-0.180804	0.266279	0.952202
137946	15/09/2018--01:07:00	34.36	0	-0.180804	0.266279	0.937259
138006	15/09/2018--01:08:00	34.33	0	-0.180804	0.266279	0.952202
138066	15/09/2018--01:09:00	34.35	0	-0.180804	0.266279	0.937259
138126	15/09/2018--01:10:00	34.34	0	-0.180804	0.266279	0.952202
138186	15/09/2018--01:11:00	34.34	0	-0.180804	0.266279	0.952202
138246	15/09/2018--01:12:00	34.34	0	-0.211227	0.251039	0.952202
138306	15/09/2018--01:13:00	34.32	0	-0.196015	0.266279	0.952202
138366	15/09/2018--01:14:00	34.33	0	-0.180804	0.266279	0.952202
138426	15/09/2018--01:15:00	34.34	0	-0.180804	0.266279	0.952202
138486	15/09/2018--01:16:00	34.33	0	-0.211227	0.251039	0.937259
138546	15/09/2018--01:17:00	34.34	0	-0.211227	0.251039	0.952202
138606	15/09/2018--01:18:00	34.32	0	-0.196015	0.266279	0.952202
138666	15/09/2018--01:19:00	34.32	0	-0.211227	0.266279	0.937259
138726	15/09/2018--01:20:00	34.32	0	-0.196015	0.266279	0.952202
138786	15/09/2018--01:21:00	34.34	0	-0.211227	0.251039	0.952202
138846	15/09/2018--01:22:00	34.33	0	-0.211227	0.266279	0.937259
138906	15/09/2018--01:23:00	34.32	0	-0.196015	0.266279	0.952202
138966	15/09/2018--01:24:00	34.32	0	-0.196015	0.266279	0.952202
139026	15/09/2018--01:25:00	34.34	0	-0.226438	0.251039	0.937259
139086	15/09/2018--01:26:00	34.33	0	-0.226438	0.251039	0.937259
139146	15/09/2018--01:27:00	34.31	0	-0.196015	0.266279	0.952202
139206	15/09/2018--01:28:00	34.33	0	-0.226438	0.251039	0.952202
139266	15/09/2018--01:29:00	34.3	0	-0.226438	0.251039	0.952202
139326	15/09/2018--01:30:00	34.3	0	-0.226438	0.251039	0.952202
139386	15/09/2018--01:31:00	34.54	1	0.260331	0.235799	0.937259
139446	15/09/2018--01:32:00	34.84	0	0.275542	0.235799	0.937259
139506	15/09/2018--01:33:00	35.03	0	0.290754	0.220559	0.937259
139566	15/09/2018--01:34:00	35.15	0	0.260331	0.235799	0.937259
139626	15/09/2018--01:35:00	35.31	1	0.534138	-0.160439	0.817715
139686	15/09/2018--01:36:00	35.45	0	0.549349	-0.160439	0.817715
139746	15/09/2018--01:37:00	35.55	0	0.564561	-0.190919	0.802772
139806	15/09/2018--01:38:00	35.63	0	0.579773	-0.190919	0.78783
139866	15/09/2018--01:39:00	35.7	0	0.564561	-0.175679	0.78783
139926	15/09/2018--01:40:00	35.75	0	0.594984	-0.206159	0.772887
139986	15/09/2018--01:41:00	35.82	0	0.579773	-0.206159	0.78783
140046	15/09/2018--01:42:00	35.88	0	0.579773	-0.206159	0.772887
140106	15/09/2018--01:43:00	35.81	0	0.412446	0.190079	0.907373
140166	15/09/2018--01:44:00	35.48	0	0.382023	0.205319	0.907373
140226	15/09/2018--01:45:00	35.24	0	0.382023	0.205319	0.907373
140286	15/09/2018--01:46:00	35.05	0	0.260331	0.281519	0.922316
140346	15/09/2018--01:47:00	34.92	0	0.15385	0.327239	0.937259
140406	15/09/2018--01:48:00	34.82	0	0.123427	0.342478	0.937259
140466	15/09/2018--01:49:00	34.77	0	0.123427	0.357718	0.937259
140526	15/09/2018--01:50:00	34.7	0	0.0169462	0.388198	0.937259
140586	15/09/2018--01:51:00	34.66	0	-0.0134768	0.388198	0.922316
140646	15/09/2018--01:52:00	34.61	0	0.366811	0.205319	0.907373
140706	15/09/2018--01:53:00	34.56	0	0.366811	0.220559	0.907373
140766	15/09/2018--01:54:00	34.54	0	0.366811	0.205319	0.907373
140826	15/09/2018--01:55:00	34.5	0	0.366811	0.220559	0.907373
140886	15/09/2018--01:56:00	34.52	0	0.260331	0.266279	0.937259
140946	15/09/2018--01:57:00	34.5	0	0.305965	0.251039	0.922316
141006	15/09/2018--01:58:00	34.51	0	0.305965	0.266279	0.907373
141066	15/09/2018--01:59:00	34.51	0	0.305965	0.266279	0.922316
141126	15/09/2018--02:00:00	34.51	3	0.442869	0.0376798	0.877487
141186	15/09/2018--02:01:00	34.55	0	0.15385	0.372958	0.907373
141246	15/09/2018--02:02:00	34.53	0	0.0777923	0.403438	0.922316
141306	15/09/2018--02:03:00	34.54	0	0.0777923	0.403438	0.922316
141366	15/09/2018--02:04:00	34.48	0	0.0777923	0.403438	0.907373
141426	15/09/2018--02:05:00	34.46	0	0.0777923	0.418678	0.907373
141486	15/09/2018--02:06:00	34.77	5	0.640619	-0.190919	0.728058
141546	15/09/2018--02:07:00	35.18	0	0.640619	-0.206159	0.743001
141606	15/09/2018--02:08:00	35.39	0	0.640619	-0.206159	0.728058
141666	15/09/2018--02:09:00	35.51	0	0.366811	0.129119	0.922316
141726	15/09/2018--02:10:00	35.62	0	0.427657	0.0986395	0.89243
141786	15/09/2018--02:11:00	35.69	0	0.397234	0.144359	0.907373
141846	15/09/2018--02:12:00	35.75	0	0.397234	0.144359	0.907373
141906	15/09/2018--02:13:00	35.8	0	0.366811	0.159599	0.907373
141966	15/09/2018--02:14:00	35.85	0	0.366811	0.174839	0.922316
142026	15/09/2018--02:15:00	35.89	0	0.260331	0.251039	0.937259
142086	15/09/2018--02:16:00	35.89	0	0.275542	0.251039	0.937259
142146	15/09/2018--02:17:00	35.94	0	0.275542	0.266279	0.937259
142206	15/09/2018--02:18:00	35.95	0	0.275542	0.266279	0.937259
142266	15/09/2018--02:19:00	35.98	0	0.260331	0.266279	0.937259
142326	15/09/2018--02:20:00	36.01	0	0.275542	0.266279	0.937259
142386	15/09/2018--02:21:00	36.03	0	0.260331	0.281519	0.922316
142446	15/09/2018--02:22:00	36.04	0	0.260331	0.281519	0.937259
142506	15/09/2018--02:23:00	35.95	2	0.549349	-0.267119	-0.811062
142566	15/09/2018--02:24:00	35.67	0	0.549349	-0.251879	-0.811062
142626	15/09/2018--02:25:00	35.5	0	0.549349	-0.236639	-0.811062
142686	15/09/2018--02:26:00	35.39	0	0.549349	-0.236639	-0.811062
142746	15/09/2018--02:27:00	35.34	0	0.534138	-0.236639	-0.826004
142806	15/09/2018--02:28:00	35.31	0	0.534138	-0.236639	-0.811062
142866	15/09/2018--02:29:00	35.27	0	0.534138	-0.236639	-0.826004
142926	15/09/2018--02:30:00	35.3	0	0.534138	-0.221399	-0.826004
142986	15/09/2018--02:31:00	35.28	0	0.534138	-0.221399	-0.826004
143046	15/09/2018--02:32:00	35.29	0	0.534138	-0.221399	-0.826004
143106	15/09/2018--02:33:00	35.28	0	0.534138	-0.221399	-0.840947
143166	15/09/2018--02:34:00	35.29	1	0.534138	-0.221399	-0.826004
143226	15/09/2018--02:35:00	35.3	0	0.534138	-0.221399	-0.826004
143286	15/09/2018--02:36:00	35.29	0	0.534138	-0.221399	-0.826004
143346	15/09/2018--02:37:00	35.3	0	0.534138	-0.221399	-0.826004
143406	15/09/2018--02:38:00	35.34	0	0.534138	-0.221399	-0.826004
143466	15/09/2018--02:39:00	35.34	0	0.534138	-0.221399	-0.811062
143526	15/09/2018--02:40:00	35.34	0	0.534138	-0.221399	-0.826004
143586	15/09/2018--02:41:00	35.35	0	0.534138	-0.221399	-0.826004
143646	15/09/2018--02:42:00	35.36	0	0.534138	-0.221399	-0.826004
143706	15/09/2018--02:43:00	35.38	0	0.534138	-0.206159	-0.826004
143766	15/09/2018--02:44:00	35.4	0	0.534138	-0.221399	-0.826004
143826	15/09/2018--02:45:00	35.4	0	0.534138	-0.221399	-0.826004
143886	15/09/2018--02:46:00	35.42	0	0.534138	-0.221399	-0.826004
143946	15/09/2018--02:47:00	35.44	0	0.534138	-0.206159	-0.826004
144006	15/09/2018--02:48:00	35.45	0	0.534138	-0.206159	-0.826004
144066	15/09/2018--02:49:00	35.46	0	0.534138	-0.221399	-0.826004
144126	15/09/2018--02:50:00	35.48	0	0.534138	-0.206159	-0.826004
144186	15/09/2018--02:51:00	35.48	0	0.534138	-0.221399	-0.826004
144246	15/09/2018--02:52:00	35.5	0	0.534138	-0.221399	-0.826004
144306	15/09/2018--02:53:00	35.51	0	0.534138	-0.221399	-0.826004
144366	15/09/2018--02:54:00	35.52	0	0.534138	-0.221399	-0.826004
144426	15/09/2018--02:55:00	35.56	0	0.534138	-0.206159	-0.826004
144486	15/09/2018--02:56:00	35.54	0	0.534138	-0.221399	-0.811062
144546	15/09/2018--02:57:00	35.56	0	0.534138	-0.206159	-0.826004
144606	15/09/2018--02:58:00	35.59	0	0.534138	-0.221399	-0.840947
144666	15/09/2018--02:59:00	35.59	0	0.534138	-0.206159	-0.826004
144726	15/09/2018--03:00:00	35.6	0	0.534138	-0.206159	-0.826004
144786	15/09/2018--03:01:00	35.62	0	0.534138	-0.221399	-0.826004
144846	15/09/2018--03:02:00	35.59	0	0.534138	-0.221399	-0.826004
144906	15/09/2018--03:03:00	35.64	0	0.534138	-0.221399	-0.826004
144966	15/09/2018--03:04:00	35.65	0	0.534138	-0.221399	-0.826004
145026	15/09/2018--03:05:00	35.63	0	0.412446	-0.0842396	-0.915662
145086	15/09/2018--03:06:00	35.64	3	0.397234	-0.0842396	-0.930605
145146	15/09/2018--03:07:00	35.67	0	0.382023	-0.0842396	-0.930605
145206	15/09/2018--03:08:00	35.69	1	0.397234	-0.0689997	-0.930605
145266	15/09/2018--03:09:00	35.72	2	0.397234	-0.0842396	-0.915662
145326	15/09/2018--03:10:00	35.72	3	0.397234	-0.0842396	-0.930605
145386	15/09/2018--03:11:00	35.75	0	0.397234	-0.0842396	-0.915662
145446	15/09/2018--03:12:00	35.75	0	0.397234	-0.0842396	-0.930605
145506	15/09/2018--03:13:00	35.78	0	0.397234	-0.0842396	-0.930605
145566	15/09/2018--03:14:00	35.79	0	0.382023	-0.0842396	-0.915662
145626	15/09/2018--03:15:00	35.81	0	0.762311	-0.267119	-0.601861
145686	15/09/2018--03:16:00	35.86	0	0.169061	0.0224399	-0.990376
145746	15/09/2018--03:17:00	35.91	0	0.184273	0.0376798	-0.990376
145806	15/09/2018--03:18:00	35.94	0	0.199484	0.0376798	-0.990376
145866	15/09/2018--03:19:00	35.97	0	0.184273	0.0376798	-0.990376
145926	15/09/2018--03:20:00	35.99	0	0.245119	0.0529198	-0.975434
145986	15/09/2018--03:21:00	36.02	0	0.260331	0.0529198	-0.975434
146046	15/09/2018--03:22:00	36.04	0	0.260331	0.0529198	-0.975434
146106	15/09/2018--03:23:00	36.04	0	0.260331	0.0529198	-0.975434
146166	15/09/2018--03:24:00	36.07	0	0.260331	0.0529198	-0.960491
146226	15/09/2018--03:25:00	36.09	0	0.260331	0.0529198	-0.960491
146286	15/09/2018--03:26:00	36.1	0	0.260331	0.0529198	-0.975434
146346	15/09/2018--03:27:00	36.13	0	0.260331	0.0529198	-0.975434
146406	15/09/2018--03:28:00	36.12	0	0.290754	0.0529198	-0.960491
146466	15/09/2018--03:29:00	36.14	0	0.290754	0.0529198	-0.960491
146526	15/09/2018--03:30:00	36.16	0	0.275542	0.0529198	-0.960491
146586	15/09/2018--03:31:00	36.16	0	0.275542	0.0376798	-0.975434
146646	15/09/2018--03:32:00	36.18	0	0.275542	0.0529198	-0.960491
146706	15/09/2018--03:33:00	36.18	0	0.290754	0.0529198	-0.960491
146766	15/09/2018--03:34:00	36.2	0	0.275542	0.0529198	-0.960491
146826	15/09/2018--03:35:00	36.18	0	0.290754	0.0529198	-0.960491
146886	15/09/2018--03:36:00	36.21	0	0.305965	0.0529198	-0.960491
146946	15/09/2018--03:37:00	36.21	0	0.245119	0.0224399	-0.975434
147006	15/09/2018--03:38:00	36.23	0	0.275542	0.0529198	-0.960491
147066	15/09/2018--03:39:00	36.22	0	0.305965	0.0376798	-0.960491
147126	15/09/2018--03:40:00	36.23	0	0.336388	0.0376798	-0.945548
147186	15/09/2018--03:41:00	36.23	0	0.336388	0.0224399	-0.945548
147246	15/09/2018--03:42:00	36.23	0	0.336388	0.0376798	-0.945548
147306	15/09/2018--03:43:00	36.27	0	0.336388	0.0376798	-0.945548
147366	15/09/2018--03:44:00	36.27	0	0.336388	0.0224399	-0.945548
147426	15/09/2018--03:45:00	36.25	0	0.184273	0.0681597	-0.990376
147486	15/09/2018--03:46:00	36.27	0	0.169061	0.0529198	-0.990376
147546	15/09/2018--03:47:00	36.28	0	0.169061	0.0529198	-0.990376
147606	15/09/2018--03:48:00	36.29	0	0.184273	0.0681597	-0.990376
147666	15/09/2018--03:49:00	36.29	0	0.184273	0.0681597	-0.990376
147726	15/09/2018--03:50:00	36.31	0	0.427657	-0.0537598	-0.915662
147786	15/09/2018--03:51:00	36.31	0	0.473292	-0.0994796	-0.885776
147846	15/09/2018--03:52:00	36.3	0	0.397234	-0.0842396	-0.930605
147906	15/09/2018--03:53:00	36.3	0	0.382023	-0.0842396	-0.930605
147966	15/09/2018--03:54:00	36.3	0	0.397234	-0.0689997	-0.930605
148026	15/09/2018--03:55:00	36.32	0	0.397234	-0.0689997	-0.915662
148086	15/09/2018--03:56:00	36.31	0	0.397234	-0.0689997	-0.915662
148146	15/09/2018--03:57:00	36.31	0	0.336388	-0.0994796	-0.945548
148206	15/09/2018--03:58:00	36.32	0	0.3516	-0.0994796	-0.930605
148266	15/09/2018--03:59:00	36.34	0	0.3516	-0.0994796	-0.945548
148326	15/09/2018--04:00:00	36.33	0	0.3516	-0.0994796	-0.945548
148386	15/09/2018--04:01:00	36.32	0	0.3516	-0.0842396	-0.945548
148446	15/09/2018--04:02:00	36.32	0	0.3516	-0.0842396	-0.945548
148506	15/09/2018--04:03:00	36.33	0	0.3516	-0.0994796	-0.945548
148566	15/09/2018--04:04:00	36.32	0	0.3516	-0.0842396	-0.945548
148626	15/09/2018--04:05:00	36.33	0	0.3516	-0.0842396	-0.945548
148686	15/09/2018--04:06:00	36.33	0	0.3516	-0.0842396	-0.945548
148746	15/09/2018--04:07:00	36.34	0	0.3516	-0.0842396	-0.945548
148806	15/09/2018--04:08:00	36.34	0	0.382023	-0.0842396	-0.930605
148866	15/09/2018--04:09:00	36.34	0	0.382023	-0.0842396	-0.930605
148926	15/09/2018--04:10:00	36.36	0	0.397234	-0.0842396	-0.915662
148986	15/09/2018--04:11:00	36.35	0	0.397234	-0.0842396	-0.915662
149046	15/09/2018--04:12:00	36.35	0	0.412446	-0.0842396	-0.915662
149106	15/09/2018--04:13:00	36.37	0	0.397234	-0.0842396	-0.915662
149166	15/09/2018--04:14:00	36.36	0	0.397234	-0.0842396	-0.915662
149226	15/09/2018--04:15:00	36.36	0	0.397234	-0.0842396	-0.930605
149286	15/09/2018--04:16:00	36.36	0	0.397234	-0.0842396	-0.930605
149346	15/09/2018--04:17:00	36.36	0	0.412446	-0.0842396	-0.915662
149406	15/09/2018--04:18:00	36.38	0	0.397234	-0.0842396	-0.915662
149466	15/09/2018--04:19:00	36.37	0	0.397234	-0.0842396	-0.915662
149526	15/09/2018--04:20:00	36.38	0	0.397234	-0.0842396	-0.915662
149586	15/09/2018--04:21:00	36.37	0	0.397234	-0.0842396	-0.915662
149646	15/09/2018--04:22:00	36.38	0	0.397234	-0.0842396	-0.915662
149706	15/09/2018--04:23:00	36.38	0	0.397234	-0.0842396	-0.915662
149766	15/09/2018--04:24:00	36.37	0	0.397234	-0.0842396	-0.915662
149826	15/09/2018--04:25:00	36.39	0	0.397234	-0.0842396	-0.930605
149886	15/09/2018--04:26:00	36.39	0	0.397234	-0.0842396	-0.915662
149946	15/09/2018--04:27:00	36.39	0	0.397234	-0.0842396	-0.915662
150006	15/09/2018--04:28:00	36.38	0	0.397234	-0.0842396	-0.915662
150066	15/09/2018--04:29:00	36.39	3	0.594984	-0.267119	-0.766233
150126	15/09/2018--04:30:00	36.38	0	0.427657	-0.221399	-0.885776
150186	15/09/2018--04:31:00	36.34	1	0.412446	-0.190919	-0.900719
150246	15/09/2018--04:32:00	36.34	0	0.412446	-0.190919	-0.900719
150306	15/09/2018--04:33:00	36.34	0	0.412446	-0.190919	-0.900719
150366	15/09/2018--04:34:00	36.32	0	0.518926	-0.190919	-0.840947
150426	15/09/2018--04:35:00	36.3	0	0.412446	-0.175679	-0.900719
150486	15/09/2018--04:36:00	36.32	0	0.0169462	0.0529198	-100.532
150546	15/09/2018--04:37:00	36.34	0	0.0321578	0.0529198	-100.532
150606	15/09/2018--04:38:00	36.35	0	0.0625808	0.0681597	-100.532
150666	15/09/2018--04:39:00	36.36	0	0.0625808	0.0681597	-100.532
150726	15/09/2018--04:40:00	36.37	0	0.0625808	0.0681597	-100.532
150786	15/09/2018--04:41:00	36.35	0	0.0625808	0.0529198	-0.990376
150846	15/09/2018--04:42:00	36.34	0	0.0777923	0.0681597	-100.532
150906	15/09/2018--04:43:00	36.34	0	0.108215	0.0529198	-0.990376
150966	15/09/2018--04:44:00	36.37	0	0.108215	0.0376798	-100.532
151026	15/09/2018--04:45:00	36.35	0	0.108215	0.0376798	-0.990376
151086	15/09/2018--04:46:00	36.35	0	0.108215	0.0376798	-0.990376
151146	15/09/2018--04:47:00	36.38	0	0.0930038	0.0376798	-0.990376
151206	15/09/2018--04:48:00	36.36	0	-0.104746	0.0986395	-0.990376
151266	15/09/2018--04:49:00	36.37	0	-0.104746	0.0986395	-0.990376
151326	15/09/2018--04:50:00	36.38	0	-0.0591114	0.0986395	-100.532
151386	15/09/2018--04:51:00	36.37	0	-0.0591114	0.0833996	-100.532
151446	15/09/2018--04:52:00	36.37	0	-0.0591114	0.0833996	-100.532
151506	15/09/2018--04:53:00	36.35	0	0.65583	-0.343318	-0.676575
151566	15/09/2018--04:54:00	36.34	0	0.65583	-0.343318	-0.691518
151626	15/09/2018--04:55:00	36.31	1	0.518926	-0.328079	-0.796119
151686	15/09/2018--04:56:00	36.3	0	0.518926	-0.328079	-0.796119
151746	15/09/2018--04:57:00	36.3	0	0.534138	-0.343318	-0.781176
151806	15/09/2018--04:58:00	36.29	1	0.534138	-0.343318	-0.781176
151866	15/09/2018--04:59:00	36.31	2	0.534138	-0.328079	-0.796119
151926	15/09/2018--05:00:00	36.32	1	0.534138	-0.328079	-0.796119
