# Supplementary material for: A randomized cross-over trial investigating differences in 24-h personal air and skin temperatures using wearable sensors between two climatologically contrasting settings
Source: Sci Rep. 2021 Nov 10;11:22020. doi: 10.1038/s41598-021-01180-y (PMC8580978; doi:10.1038/s41598-021-01180-y)
Supplement: Supplementary file 2 — Supplementary Data. [file 41598_2021_1180_MOESM2_ESM.zip › New folder/new/T13_A2new.csv]

Index	Date	Temperature	Activity	X-axis	Y-axis	Z-axis	Marker
59100	13/09/2018--05:00:00	27.5	0	0.265037	-0.78611	0.497224
59160	13/09/2018--05:01:00	27.51	0	0.265037	-0.78611	0.511988
59220	13/09/2018--05:02:00	27.5	0	0.249703	-0.78611	0.497224
59280	13/09/2018--05:03:00	27.51	0	0.265037	-0.78611	0.497224
59340	13/09/2018--05:04:00	27.52	0	0.265037	-0.78611	0.497224
59400	13/09/2018--05:05:00	27.51	0	0.265037	-0.78611	0.511988
59460	13/09/2018--05:06:00	27.51	0	0.265037	-0.78611	0.511988
59520	13/09/2018--05:07:00	27.5	0	0.265037	-0.78611	0.497224
59580	13/09/2018--05:08:00	27.49	0	0.265037	-0.78611	0.511988
59640	13/09/2018--05:09:00	27.5	0	0.265037	-0.78611	0.497224
59700	13/09/2018--05:10:00	27.48	0	0.265037	-0.78611	0.497224
59760	13/09/2018--05:11:00	27.51	0	0.265037	-0.78611	0.497224
59820	13/09/2018--05:12:00	27.52	0	0.265037	-0.78611	0.497224
59880	13/09/2018--05:13:00	27.5	0	0.265037	-0.78611	0.511988
59940	13/09/2018--05:14:00	27.5	0	0.265037	-0.78611	0.497224
60000	13/09/2018--05:15:00	27.49	0	0.280371	-0.78611	0.511988
60060	13/09/2018--05:16:00	27.5	0	0.280371	-0.78611	0.511988
60120	13/09/2018--05:17:00	27.51	0	0.265037	-0.78611	0.511988
60180	13/09/2018--05:18:00	27.5	0	0.265037	-0.78611	0.511988
60240	13/09/2018--05:19:00	27.48	0	0.265037	-0.78611	0.511988
60300	13/09/2018--05:20:00	27.49	0	0.265037	-0.78611	0.511988
60360	13/09/2018--05:21:00	27.49	0	0.265037	-0.78611	0.497224
60420	13/09/2018--05:22:00	27.49	0	0.265037	-0.78611	0.497224
60480	13/09/2018--05:23:00	27.48	0	0.265037	-0.78611	0.511988
60540	13/09/2018--05:24:00	27.48	0	0.265037	-0.78611	0.497224
60600	13/09/2018--05:25:00	27.49	0	0.265037	-0.78611	0.497224
60660	13/09/2018--05:26:00	27.5	0	0.265037	-0.78611	0.511988
60720	13/09/2018--05:27:00	27.51	0	0.265037	-0.78611	0.497224
60780	13/09/2018--05:28:00	27.47	0	0.265037	-0.78611	0.511988
60840	13/09/2018--05:29:00	27.5	0	0.265037	-0.78611	0.511988
60900	13/09/2018--05:30:00	27.48	0	0.265037	-0.78611	0.511988
60960	13/09/2018--05:31:00	27.47	0	0.265037	-0.78611	0.511988
61020	13/09/2018--05:32:00	27.48	0	0.265037	-0.78611	0.497224
61080	13/09/2018--05:33:00	27.46	0	0.265037	-0.78611	0.511988
61140	13/09/2018--05:34:00	27.47	0	0.265037	-0.78611	0.511988
61200	13/09/2018--05:35:00	27.48	0	0.265037	-0.78611	0.511988
61260	13/09/2018--05:36:00	27.48	0	0.265037	-0.78611	0.497224
61320	13/09/2018--05:37:00	27.48	0	0.265037	-0.78611	0.497224
61380	13/09/2018--05:38:00	27.48	0	0.265037	-0.78611	0.497224
61440	13/09/2018--05:39:00	27.48	0	0.265037	-0.78611	0.511988
61500	13/09/2018--05:40:00	27.48	0	0.265037	-0.78611	0.497224
61560	13/09/2018--05:41:00	27.48	0	0.265037	-0.78611	0.497224
61620	13/09/2018--05:42:00	27.48	0	0.265037	-0.78611	0.497224
61680	13/09/2018--05:43:00	27.48	0	0.265037	-0.78611	0.511988
61740	13/09/2018--05:44:00	27.49	0	0.265037	-0.78611	0.511988
61800	13/09/2018--05:45:00	27.48	0	0.265037	-0.78611	0.511988
61860	13/09/2018--05:46:00	27.47	0	0.265037	-0.78611	0.511988
61920	13/09/2018--05:47:00	27.5	0	0.265037	-0.78611	0.511988
61980	13/09/2018--05:48:00	27.49	0	0.265037	-0.78611	0.511988
62040	13/09/2018--05:49:00	27.48	0	0.265037	-0.78611	0.497224
62100	13/09/2018--05:50:00	27.48	0	0.265037	-0.78611	0.511988
62160	13/09/2018--05:51:00	27.48	0	0.265037	-0.78611	0.511988
62220	13/09/2018--05:52:00	27.48	0	0.265037	-0.78611	0.511988
62280	13/09/2018--05:53:00	27.49	0	0.265037	-0.78611	0.497224
62340	13/09/2018--05:54:00	27.49	0	0.265037	-0.78611	0.511988
62400	13/09/2018--05:55:00	27.47	0	0.265037	-0.78611	0.511988
62460	13/09/2018--05:56:00	27.49	0	0.265037	-0.78611	0.511988
62520	13/09/2018--05:57:00	27.47	0	0.265037	-0.78611	0.511988
62580	13/09/2018--05:58:00	27.47	0	0.265037	-0.78611	0.511988
62640	13/09/2018--05:59:00	27.48	0	0.265037	-0.78611	0.511988
62700	13/09/2018--06:00:00	27.5	0	0.265037	-0.78611	0.511988
62760	13/09/2018--06:01:00	27.48	0	0.280371	-0.78611	0.497224
62820	13/09/2018--06:02:00	27.48	0	0.265037	-0.78611	0.511988
62880	13/09/2018--06:03:00	27.47	0	0.265037	-0.78611	0.511988
62940	13/09/2018--06:04:00	27.49	0	0.265037	-0.78611	0.511988
63000	13/09/2018--06:05:00	27.48	0	0.265037	-0.78611	0.511988
63060	13/09/2018--06:06:00	27.48	0	0.265037	-0.78611	0.497224
63120	13/09/2018--06:07:00	27.49	0	0.265037	-0.78611	0.497224
63180	13/09/2018--06:08:00	27.49	0	0.265037	-0.78611	0.511988
63240	13/09/2018--06:09:00	27.49	0	0.265037	-0.78611	0.511988
63300	13/09/2018--06:10:00	27.47	0	0.265037	-0.78611	0.497224
63360	13/09/2018--06:11:00	27.49	0	0.280371	-0.78611	0.497224
63420	13/09/2018--06:12:00	27.48	0	0.280371	-0.78611	0.511988
63480	13/09/2018--06:13:00	27.48	0	0.280371	-0.78611	0.497224
63540	13/09/2018--06:14:00	27.47	0	0.265037	-0.78611	0.511988
63600	13/09/2018--06:15:00	27.47	0	0.280371	-0.771237	0.526752
63660	13/09/2018--06:16:00	27.49	0	0.280371	-0.771237	0.511988
63720	13/09/2018--06:17:00	27.49	0	0.265037	-0.771237	0.511988
63780	13/09/2018--06:18:00	27.48	0	0.280371	-0.771237	0.511988
63840	13/09/2018--06:19:00	27.49	0	0.280371	-0.771237	0.526752
63900	13/09/2018--06:20:00	27.49	0	0.280371	-0.771237	0.526752
63960	13/09/2018--06:21:00	27.49	0	0.280371	-0.771237	0.511988
64020	13/09/2018--06:22:00	27.5	0	0.280371	-0.771237	0.526752
64080	13/09/2018--06:23:00	27.5	0	0.280371	-0.771237	0.526752
64140	13/09/2018--06:24:00	27.52	0	0.280371	-0.771237	0.511988
64200	13/09/2018--06:25:00	27.5	0	0.280371	-0.771237	0.511988
64260	13/09/2018--06:26:00	27.53	0	0.280371	-0.771237	0.526752
64320	13/09/2018--06:27:00	27.51	0	0.280371	-0.771237	0.511988
64380	13/09/2018--06:28:00	27.5	0	0.280371	-0.771237	0.526752
64440	13/09/2018--06:29:00	27.52	0	0.280371	-0.771237	0.526752
64500	13/09/2018--06:30:00	27.52	0	0.280371	-0.756363	0.541515
64560	13/09/2018--06:31:00	27.52	462	0.280371	-0.860478	0.467697
64620	13/09/2018--06:32:00	27.53	55	0.12703	-0.860478	0.452934
64680	13/09/2018--06:33:00	27.53	0	0.12703	-0.860478	0.452934
64740	13/09/2018--06:34:00	27.5	0	0.12703	-0.860478	0.452934
64800	13/09/2018--06:35:00	27.51	0	0.142364	-0.860478	0.452934
64860	13/09/2018--06:36:00	27.5	0	0.142364	-0.860478	0.467697
64920	13/09/2018--06:37:00	27.48	0	0.142364	-0.860478	0.452934
64980	13/09/2018--06:38:00	27.48	0	0.142364	-0.860478	0.452934
65040	13/09/2018--06:39:00	27.46	0	0.12703	-0.860478	0.452934
65100	13/09/2018--06:40:00	27.46	0	0.142364	-0.860478	0.452934
65160	13/09/2018--06:41:00	27.43	0	0.12703	-0.860478	0.452934
65220	13/09/2018--06:42:00	27.41	0	0.12703	-0.860478	0.452934
65280	13/09/2018--06:43:00	27.39	0	0.12703	-0.860478	0.452934
65340	13/09/2018--06:44:00	27.36	0	0.12703	-0.860478	0.452934
65400	13/09/2018--06:45:00	27.3	0	0.12703	-0.860478	0.467697
65460	13/09/2018--06:46:00	27.28	0	0.12703	-0.860478	0.452934
65520	13/09/2018--06:47:00	27.25	0	0.12703	-0.860478	0.452934
65580	13/09/2018--06:48:00	27.21	0	0.12703	-0.860478	0.452934
65640	13/09/2018--06:49:00	27.19	0	0.142364	-0.860478	0.452934
65700	13/09/2018--06:50:00	27.17	0	0.142364	-0.860478	0.452934
65760	13/09/2018--06:51:00	27.16	0	0.12703	-0.860478	0.452934
65820	13/09/2018--06:52:00	27.14	0	0.12703	-0.860478	0.452934
65880	13/09/2018--06:53:00	27.15	0	0.142364	-0.845605	0.452934
65940	13/09/2018--06:54:00	27.13	0	0.142364	-0.860478	0.452934
66000	13/09/2018--06:55:00	27.14	0	0.142364	-0.860478	0.452934
66060	13/09/2018--06:56:00	27.12	0	0.142364	-0.860478	0.452934
66120	13/09/2018--06:57:00	27.15	0	0.142364	-0.860478	0.452934
66180	13/09/2018--06:58:00	27.14	2	0.219035	-0.830731	0.452934
66240	13/09/2018--06:59:00	27.16	0	0.219035	-0.830731	0.452934
66300	13/09/2018--07:00:00	27.16	0	0.219035	-0.845605	0.452934
66360	13/09/2018--07:01:00	27.17	0	0.219035	-0.830731	0.452934
66420	13/09/2018--07:02:00	27.18	0	0.219035	-0.830731	0.452934
66480	13/09/2018--07:03:00	27.18	0	0.219035	-0.830731	0.452934
66540	13/09/2018--07:04:00	27.2	0	0.219035	-0.830731	0.452934
66600	13/09/2018--07:05:00	27.21	0	0.219035	-0.830731	0.452934
66660	13/09/2018--07:06:00	27.22	0	0.219035	-0.830731	0.452934
66720	13/09/2018--07:07:00	27.24	0	0.219035	-0.845605	0.452934
66780	13/09/2018--07:08:00	27.23	0	0.219035	-0.845605	0.452934
66840	13/09/2018--07:09:00	27.25	0	0.219035	-0.830731	0.452934
66900	13/09/2018--07:10:00	27.27	0	0.219035	-0.830731	0.452934
66960	13/09/2018--07:11:00	27.27	0	0.219035	-0.830731	0.452934
67020	13/09/2018--07:12:00	27.27	0	0.219035	-0.830731	0.452934
67080	13/09/2018--07:13:00	27.28	0	0.219035	-0.830731	0.452934
67140	13/09/2018--07:14:00	27.28	0	0.219035	-0.830731	0.452934
67200	13/09/2018--07:15:00	27.29	0	0.219035	-0.830731	0.452934
67260	13/09/2018--07:16:00	27.3	0	0.219035	-0.830731	0.452934
67320	13/09/2018--07:17:00	27.31	0	0.219035	-0.830731	0.467697
67380	13/09/2018--07:18:00	27.3	0	0.219035	-0.830731	0.452934
67440	13/09/2018--07:19:00	27.31	0	0.219035	-0.830731	0.452934
67500	13/09/2018--07:20:00	27.33	0	0.219035	-0.830731	0.452934
67560	13/09/2018--07:21:00	27.34	0	0.219035	-0.830731	0.452934
67620	13/09/2018--07:22:00	27.33	0	0.219035	-0.830731	0.452934
67680	13/09/2018--07:23:00	27.35	0	0.219035	-0.830731	0.452934
67740	13/09/2018--07:24:00	27.35	0	0.219035	-0.830731	0.452934
67800	13/09/2018--07:25:00	27.36	0	0.219035	-0.830731	0.452934
67860	13/09/2018--07:26:00	27.34	0	0.219035	-0.830731	0.452934
67920	13/09/2018--07:27:00	27.37	0	0.219035	-0.830731	0.452934
67980	13/09/2018--07:28:00	27.36	0	0.219035	-0.830731	0.452934
68040	13/09/2018--07:29:00	27.34	0	0.219035	-0.830731	0.467697
68100	13/09/2018--07:30:00	27.38	0	0.219035	-0.830731	0.452934
68160	13/09/2018--07:31:00	27.36	0	0.219035	-0.830731	0.452934
68220	13/09/2018--07:32:00	27.35	0	0.219035	-0.830731	0.467697
68280	13/09/2018--07:33:00	27.38	0	0.219035	-0.830731	0.452934
68340	13/09/2018--07:34:00	27.38	0	0.219035	-0.830731	0.452934
68400	13/09/2018--07:35:00	27.38	0	0.219035	-0.830731	0.467697
68460	13/09/2018--07:36:00	27.38	0	0.219035	-0.830731	0.452934
68520	13/09/2018--07:37:00	27.4	0	0.219035	-0.830731	0.452934
68580	13/09/2018--07:38:00	27.39	0	0.219035	-0.830731	0.452934
68640	13/09/2018--07:39:00	27.4	65	-0.685681	0.701251	0.0247893
68700	13/09/2018--07:40:00	27.44	0	-0.701015	0.701251	0.0395529
68760	13/09/2018--07:41:00	27.49	0	-0.701015	0.701251	0.0247893
68820	13/09/2018--07:42:00	27.5	0	-0.685681	0.701251	0.0247893
68880	13/09/2018--07:43:00	27.51	17	-0.425	0.478147	-0.772445
68940	13/09/2018--07:44:00	27.5	1	-0.425	0.478147	-0.772445
69000	13/09/2018--07:45:00	27.53	0	-0.425	0.478147	-0.787208
69060	13/09/2018--07:46:00	27.53	0	-0.425	0.478147	-0.772445
69120	13/09/2018--07:47:00	27.54	0	-0.425	0.478147	-0.787208
69180	13/09/2018--07:48:00	27.54	12	-0.716349	119.208	0.172425
69240	13/09/2018--07:49:00	27.56	87	-0.118317	0.240169	-0.979135
69300	13/09/2018--07:50:00	27.54	0	-0.118317	0.240169	-0.979135
69360	13/09/2018--07:51:00	27.53	0	-0.118317	0.240169	-0.979135
69420	13/09/2018--07:52:00	27.53	0	-0.118317	0.240169	-0.979135
69480	13/09/2018--07:53:00	27.5	3	-0.118317	0.210422	-0.993899
69540	13/09/2018--07:54:00	27.51	2	-0.148985	0.150927	-0.993899
69600	13/09/2018--07:55:00	27.46	0	-0.133651	0.150927	-0.993899
69660	13/09/2018--07:56:00	27.36	0	-0.133651	0.150927	-0.993899
69720	13/09/2018--07:57:00	27.23	117	-0.517005	0.314537	-0.787208
69780	13/09/2018--07:58:00	27.14	214	-0.0416461	-0.131671	-0.979135
69840	13/09/2018--07:59:00	27.06	21	-0.440334	-0.176292	-103.819
69900	13/09/2018--08:00:00	26.95	310	-0.179654	-0.325028	-0.964372
69960	13/09/2018--08:01:00	26.82	390	0.0350247	-0.101924	-0.905317
70020	13/09/2018--08:02:00	26.7	436	-0.0723145	0.00219118	-0.964372
70080	13/09/2018--08:03:00	26.57	189	-0.148985	0.00219118	-106.772
70140	13/09/2018--08:04:00	26.45	122	-0.118317	0.0170648	-103.819
70200	13/09/2018--08:05:00	26.33	88	-0.0876486	0.0319384	-100.866
70260	13/09/2018--08:06:00	26.23	139	-0.133651	0.0319384	-111.201
70320	13/09/2018--08:07:00	26.13	211	-0.148985	-0.176292	-11.563
70380	13/09/2018--08:08:00	26.01	301	-0.302327	0.0319384	-102.343
70440	13/09/2018--08:09:00	25.91	149	0.111695	0.046812	-100.866
70500	13/09/2018--08:10:00	25.84	84	-0.118317	0.00219118	-100.866
70560	13/09/2018--08:11:00	25.75	4	-0.0876486	0.0319384	-0.993899
70620	13/09/2018--08:12:00	25.66	3	-0.194988	-0.265534	-100.866
70680	13/09/2018--08:13:00	25.59	101	-0.0723145	-0.0424297	-0.979135
70740	13/09/2018--08:14:00	25.51	131	-0.118317	0.00219118	-0.993899
70800	13/09/2018--08:15:00	25.45	64	-0.118317	0.00219118	-106.772
70860	13/09/2018--08:16:00	25.39	35	-0.133651	0.0319384	-0.993899
70920	13/09/2018--08:17:00	25.33	0	-0.118317	-0.0424297	-103.819
70980	13/09/2018--08:18:00	25.29	0	-0.0876486	0.0765592	-0.993899
71040	13/09/2018--08:19:00	25.24	0	-0.133651	-0.0424297	-100.866
71100	13/09/2018--08:20:00	25.17	4	-0.133651	0.00219118	-100.866
71160	13/09/2018--08:21:00	25.14	0	-0.0876486	0.0319384	-100.866
71220	13/09/2018--08:22:00	25.09	0	-0.118317	-0.0126824	-0.993899
71280	13/09/2018--08:23:00	25.05	190	-0.256324	-0.220913	-0.993899
71340	13/09/2018--08:24:00	25.02	158	-0.102983	0.00219118	-100.866
71400	13/09/2018--08:25:00	24.96	30	-0.271659	-0.176292	-100.866
71460	13/09/2018--08:26:00	24.94	191	-0.133651	0.0319384	-102.343
71520	13/09/2018--08:27:00	24.92	122	-0.118317	-0.0573033	-102.343
71580	13/09/2018--08:28:00	24.88	11	-0.0876486	0.0319384	-102.343
71640	13/09/2018--08:29:00	24.85	0	-0.118317	-0.0126824	-102.343
71700	13/09/2018--08:30:00	24.84	328	-0.102983	-0.027556	-102.343
71760	13/09/2018--08:31:00	24.79	93	-0.0876486	0.195548	-103.819
71820	13/09/2018--08:32:00	24.79	124	0.0350247	0.0616856	-0.993899
71880	13/09/2018--08:33:00	24.76	4	0.0350247	0.0170648	-100.866
71940	13/09/2018--08:34:00	24.72	110	-0.0723145	-0.161419	-102.343
72000	13/09/2018--08:35:00	24.67	205	0.0350247	0.0765592	-0.964372
72060	13/09/2018--08:36:00	24.64	2	0.0196905	-0.0126824	-102.343
72120	13/09/2018--08:37:00	24.61	17	0.0196905	-0.0126824	-100.866
72180	13/09/2018--08:38:00	24.58	0	0.00435636	-0.0126824	-102.343
72240	13/09/2018--08:39:00	24.54	6	0.0503588	0.0616856	-0.993899
72300	13/09/2018--08:40:00	24.53	34	-0.0569803	-0.027556	-117.106
72360	13/09/2018--08:41:00	24.5	90	0.234369	0.329411	-0.949608
72420	13/09/2018--08:42:00	24.5	6	0.157698	0.150927	-0.993899
72480	13/09/2018--08:43:00	24.49	27	0.142364	0.0765592	-103.819
72540	13/09/2018--08:44:00	24.55	978	0.111695	134.082	-0.388591
72600	13/09/2018--08:45:00	24.64	1102	0.295705	0.805366	-0.683863
72660	13/09/2018--08:46:00	24.75	953	0.295705	0.760745	-0.639572
72720	13/09/2018--08:47:00	24.88	341	0.341708	0.730998	-0.536227
72780	13/09/2018--08:48:00	25	188	-0.0569803	0.0170648	-102.343
72840	13/09/2018--08:49:00	25.09	0	-0.0569803	0.0170648	-100.866
72900	13/09/2018--08:50:00	25.14	0	-0.0569803	0.0170648	-102.343
72960	13/09/2018--08:51:00	25.18	0	-0.0569803	0.0170648	-100.866
73020	13/09/2018--08:52:00	25.21	0	-0.0569803	0.0170648	-102.343
73080	13/09/2018--08:53:00	25.18	0	-0.0569803	0.0170648	-100.866
73140	13/09/2018--08:54:00	25.16	0	-0.0569803	0.0170648	-100.866
73200	13/09/2018--08:55:00	25.13	0	-0.0723145	0.0170648	-100.866
73260	13/09/2018--08:56:00	25.12	0	-0.0569803	0.0170648	-100.866
73320	13/09/2018--08:57:00	25.1	0	-0.0569803	0.0170648	-102.343
73380	13/09/2018--08:58:00	25.06	0	-0.0569803	0.0170648	-102.343
73440	13/09/2018--08:59:00	25	5	-0.118317	0.0319384	-100.866
73500	13/09/2018--09:00:00	24.97	20	0.12703	0.0170648	-100.866
73560	13/09/2018--09:01:00	24.92	0	0.12703	0.0170648	-100.866
73620	13/09/2018--09:02:00	24.91	0	0.12703	0.0170648	-100.866
73680	13/09/2018--09:03:00	24.88	0	0.142364	0.0170648	-100.866
73740	13/09/2018--09:04:00	24.86	0	0.12703	0.0170648	-100.866
73800	13/09/2018--09:05:00	24.83	0	0.0963613	0.0319384	-100.866
73860	13/09/2018--09:06:00	24.8	0	0.111695	0.0319384	-100.866
73920	13/09/2018--09:07:00	24.79	0	0.111695	0.0319384	-100.866
73980	13/09/2018--09:08:00	24.77	0	0.0963613	0.0319384	-100.866
74040	13/09/2018--09:09:00	24.75	0	0.0963613	0.0319384	-100.866
74100	13/09/2018--09:10:00	24.74	0	0.111695	0.0319384	-100.866
74160	13/09/2018--09:11:00	24.7	0	0.111695	0.0319384	-102.343
74220	13/09/2018--09:12:00	24.68	0	0.0963613	0.0319384	-100.866
74280	13/09/2018--09:13:00	24.67	0	0.0963613	0.0319384	-100.866
74340	13/09/2018--09:14:00	24.66	47	-0.317661	-0.220913	-0.964372
74400	13/09/2018--09:15:00	24.68	0	-0.302327	-0.206039	-0.949608
74460	13/09/2018--09:16:00	24.71	0	-0.302327	-0.206039	-0.949608
74520	13/09/2018--09:17:00	24.72	0	-0.302327	-0.206039	-0.949608
74580	13/09/2018--09:18:00	24.71	0	-0.302327	-0.206039	-0.949608
74640	13/09/2018--09:19:00	24.71	0	-0.302327	-0.206039	-0.964372
74700	13/09/2018--09:20:00	24.71	0	-0.317661	-0.206039	-0.949608
74760	13/09/2018--09:21:00	24.71	0	-0.302327	-0.206039	-0.949608
74820	13/09/2018--09:22:00	24.71	0	-0.302327	-0.206039	-0.949608
74880	13/09/2018--09:23:00	24.69	0	-0.302327	-0.206039	-0.949608
74940	13/09/2018--09:24:00	24.69	0	-0.302327	-0.206039	-0.949608
75000	13/09/2018--09:25:00	24.68	0	-0.302327	-0.206039	-0.964372
75060	13/09/2018--09:26:00	24.67	0	-0.302327	-0.206039	-0.949608
75120	13/09/2018--09:27:00	24.67	0	-0.302327	-0.206039	-0.949608
75180	13/09/2018--09:28:00	24.64	0	-0.302327	-0.206039	-0.964372
75240	13/09/2018--09:29:00	24.64	0	-0.302327	-0.206039	-0.949608
75300	13/09/2018--09:30:00	24.63	0	-0.302327	-0.206039	-0.949608
75360	13/09/2018--09:31:00	24.63	0	-0.302327	-0.206039	-0.949608
75420	13/09/2018--09:32:00	24.63	0	-0.302327	-0.206039	-0.949608
75480	13/09/2018--09:33:00	24.6	0	-0.302327	-0.206039	-0.949608
75540	13/09/2018--09:34:00	24.6	1	-0.302327	-0.191166	-0.949608
75600	13/09/2018--09:35:00	24.59	0	-0.317661	-0.206039	-0.949608
75660	13/09/2018--09:36:00	24.59	0	-0.302327	-0.191166	-0.949608
75720	13/09/2018--09:37:00	24.57	0	-0.302327	-0.191166	-0.949608
75780	13/09/2018--09:38:00	24.57	0	-0.302327	-0.191166	-0.949608
75840	13/09/2018--09:39:00	24.57	0	-0.302327	-0.191166	-0.949608
75900	13/09/2018--09:40:00	24.56	0	-0.302327	-0.191166	-0.964372
75960	13/09/2018--09:41:00	24.55	0	-0.302327	-0.206039	-0.964372
76020	13/09/2018--09:42:00	24.54	0	-0.302327	-0.191166	-0.964372
76080	13/09/2018--09:43:00	24.55	0	-0.302327	-0.191166	-0.949608
76140	13/09/2018--09:44:00	24.57	0	-0.302327	-0.206039	-0.949608
76200	13/09/2018--09:45:00	24.55	0	-0.302327	-0.206039	-0.949608
76260	13/09/2018--09:46:00	24.54	0	-0.302327	-0.191166	-0.949608
76320	13/09/2018--09:47:00	24.55	0	-0.302327	-0.191166	-0.949608
76380	13/09/2018--09:48:00	24.54	3	-0.302327	-0.206039	-0.949608
76440	13/09/2018--09:49:00	24.55	0	-0.302327	-0.206039	-0.949608
76500	13/09/2018--09:50:00	24.54	0	-0.302327	-0.206039	-0.949608
76560	13/09/2018--09:51:00	24.52	0	-0.302327	-0.206039	-0.949608
76620	13/09/2018--09:52:00	24.52	0	-0.317661	-0.206039	-0.949608
76680	13/09/2018--09:53:00	24.51	0	-0.302327	-0.206039	-0.964372
76740	13/09/2018--09:54:00	24.51	0	-0.317661	-0.206039	-0.949608
76800	13/09/2018--09:55:00	24.48	0	-0.302327	-0.206039	-0.964372
76860	13/09/2018--09:56:00	24.48	0	-0.302327	-0.206039	-0.949608
76920	13/09/2018--09:57:00	24.49	0	-0.302327	-0.206039	-0.949608
76980	13/09/2018--09:58:00	24.45	0	-0.302327	-0.206039	-0.949608
77040	13/09/2018--09:59:00	24.46	0	-0.302327	-0.206039	-0.949608
77100	13/09/2018--10:00:00	24.46	0	-0.302327	-0.206039	-0.949608
77160	13/09/2018--10:01:00	24.44	0	-0.302327	-0.206039	-0.949608
77220	13/09/2018--10:02:00	24.44	0	-0.302327	-0.206039	-0.949608
77280	13/09/2018--10:03:00	24.45	0	-0.302327	-0.206039	-0.949608
77340	13/09/2018--10:04:00	24.41	0	-0.317661	-0.206039	-0.949608
77400	13/09/2018--10:05:00	24.41	2	-0.317661	-0.191166	-0.949608
77460	13/09/2018--10:06:00	24.41	0	-0.317661	-0.191166	-0.964372
77520	13/09/2018--10:07:00	24.4	0	-0.317661	-0.191166	-0.949608
77580	13/09/2018--10:08:00	24.41	0	-0.317661	-0.191166	-0.949608
77640	13/09/2018--10:09:00	24.4	0	-0.317661	-0.191166	-0.949608
77700	13/09/2018--10:10:00	24.38	0	-0.317661	-0.191166	-0.949608
77760	13/09/2018--10:11:00	24.38	0	-0.317661	-0.191166	-0.949608
77820	13/09/2018--10:12:00	24.36	0	-0.317661	-0.191166	-0.949608
77880	13/09/2018--10:13:00	24.37	0	-0.317661	-0.191166	-0.964372
77940	13/09/2018--10:14:00	24.35	0	-0.317661	-0.191166	-0.964372
78000	13/09/2018--10:15:00	24.35	0	-0.317661	-0.191166	-0.949608
78060	13/09/2018--10:16:00	24.34	0	-0.317661	-0.191166	-0.964372
78120	13/09/2018--10:17:00	24.35	0	-0.317661	-0.191166	-0.949608
78180	13/09/2018--10:18:00	24.33	0	-0.317661	-0.191166	-0.949608
78240	13/09/2018--10:19:00	24.32	0	-0.317661	-0.191166	-0.949608
78300	13/09/2018--10:20:00	24.33	0	-0.317661	-0.191166	-0.949608
78360	13/09/2018--10:21:00	24.3	0	-0.317661	-0.191166	-0.949608
78420	13/09/2018--10:22:00	24.3	2	-0.286993	-0.206039	-0.964372
78480	13/09/2018--10:23:00	24.3	0	-0.286993	-0.206039	-0.949608
78540	13/09/2018--10:24:00	24.3	0	-0.286993	-0.206039	-0.964372
78600	13/09/2018--10:25:00	24.28	0	-0.286993	-0.206039	-0.964372
78660	13/09/2018--10:26:00	24.29	0	-0.286993	-0.206039	-0.964372
78720	13/09/2018--10:27:00	24.29	0	-0.286993	-0.206039	-0.964372
78780	13/09/2018--10:28:00	24.3	0	-0.286993	-0.206039	-0.964372
78840	13/09/2018--10:29:00	24.29	0	-0.286993	-0.206039	-0.949608
78900	13/09/2018--10:30:00	24.28	0	-0.286993	-0.206039	-0.964372
78960	13/09/2018--10:31:00	24.28	0	-0.286993	-0.206039	-0.949608
79020	13/09/2018--10:32:00	24.28	0	-0.286993	-0.206039	-0.964372
79080	13/09/2018--10:33:00	24.29	0	-0.286993	-0.206039	-0.949608
79140	13/09/2018--10:34:00	24.28	0	-0.286993	-0.206039	-0.964372
79200	13/09/2018--10:35:00	24.29	0	-0.286993	-0.206039	-0.949608
79260	13/09/2018--10:36:00	24.28	0	-0.286993	-0.206039	-0.964372
79320	13/09/2018--10:37:00	24.28	0	-0.286993	-0.206039	-0.964372
79380	13/09/2018--10:38:00	24.28	0	-0.286993	-0.206039	-0.964372
79440	13/09/2018--10:39:00	24.26	0	-0.286993	-0.206039	-0.949608
79500	13/09/2018--10:40:00	24.26	0	-0.286993	-0.206039	-0.964372
79560	13/09/2018--10:41:00	24.27	0	-0.286993	-0.206039	-0.949608
79620	13/09/2018--10:42:00	24.29	0	-0.286993	-0.206039	-0.949608
79680	13/09/2018--10:43:00	24.28	6	-0.286993	-0.206039	-0.964372
79740	13/09/2018--10:44:00	24.28	1	-0.286993	-0.220913	-0.949608
79800	13/09/2018--10:45:00	24.28	0	-0.286993	-0.220913	-0.949608
79860	13/09/2018--10:46:00	24.29	0	-0.286993	-0.220913	-0.949608
79920	13/09/2018--10:47:00	24.28	0	-0.286993	-0.220913	-0.949608
79980	13/09/2018--10:48:00	24.31	0	-0.286993	-0.220913	-0.964372
80040	13/09/2018--10:49:00	24.27	0	-0.286993	-0.220913	-0.949608
80100	13/09/2018--10:50:00	24.3	0	-0.286993	-0.220913	-0.949608
80160	13/09/2018--10:51:00	24.3	0	-0.286993	-0.220913	-0.949608
80220	13/09/2018--10:52:00	24.3	0	-0.286993	-0.220913	-0.949608
80280	13/09/2018--10:53:00	24.29	0	-0.286993	-0.220913	-0.949608
80340	13/09/2018--10:54:00	24.3	0	-0.286993	-0.220913	-0.949608
80400	13/09/2018--10:55:00	24.3	0	-0.286993	-0.220913	-0.949608
80460	13/09/2018--10:56:00	24.3	0	-0.286993	-0.220913	-0.964372
80520	13/09/2018--10:57:00	24.32	0	-0.286993	-0.220913	-0.949608
80580	13/09/2018--10:58:00	24.3	0	-0.286993	-0.220913	-0.949608
80640	13/09/2018--10:59:00	24.31	0	-0.286993	-0.220913	-0.949608
80700	13/09/2018--11:00:00	24.32	0	-0.286993	-0.220913	-0.949608
80760	13/09/2018--11:01:00	24.31	0	-0.302327	-0.220913	-0.949608
80820	13/09/2018--11:02:00	24.32	0	-0.302327	-0.220913	-0.949608
80880	13/09/2018--11:03:00	24.33	0	-0.302327	-0.220913	-0.949608
80940	13/09/2018--11:04:00	24.31	0	-0.302327	-0.220913	-0.949608
81000	13/09/2018--11:05:00	24.32	0	-0.302327	-0.220913	-0.949608
81060	13/09/2018--11:06:00	24.32	0	-0.302327	-0.220913	-0.949608
81120	13/09/2018--11:07:00	24.32	0	-0.302327	-0.220913	-0.949608
81180	13/09/2018--11:08:00	24.33	0	-0.302327	-0.220913	-0.949608
81240	13/09/2018--11:09:00	24.32	0	-0.302327	-0.220913	-0.949608
81300	13/09/2018--11:10:00	24.33	0	-0.302327	-0.220913	-0.964372
81360	13/09/2018--11:11:00	24.34	0	-0.302327	-0.206039	-0.964372
81420	13/09/2018--11:12:00	24.33	0	-0.302327	-0.220913	-0.949608
81480	13/09/2018--11:13:00	24.31	473	0.0963613	-0.131671	-0.964372
81540	13/09/2018--11:14:00	24.27	439	-0.118317	-0.0126824	-100.866
81600	13/09/2018--11:15:00	24.26	0	-0.133651	0.00219118	-100.866
81660	13/09/2018--11:16:00	24.25	0	-0.133651	0.00219118	-100.866
81720	13/09/2018--11:17:00	24.23	0	-0.133651	0.00219118	-100.866
81780	13/09/2018--11:18:00	24.22	0	-0.133651	0.00219118	-100.866
81840	13/09/2018--11:19:00	24.2	0	-0.133651	0.00219118	-100.866
81900	13/09/2018--11:20:00	24.18	0	-0.133651	0.00219118	-100.866
81960	13/09/2018--11:21:00	24.15	0	-0.133651	0.00219118	-100.866
82020	13/09/2018--11:22:00	24.12	0	-0.148985	0.00219118	-100.866
82080	13/09/2018--11:23:00	24.1	0	-0.148985	0.0319384	-100.866
82140	13/09/2018--11:24:00	24.07	0	-0.148985	0.0319384	-100.866
82200	13/09/2018--11:25:00	24.04	0	-0.148985	0.0319384	-100.866
82260	13/09/2018--11:26:00	24	0	-0.148985	0.0319384	-102.343
82320	13/09/2018--11:27:00	23.99	0	-0.164319	0.046812	-100.866
82380	13/09/2018--11:28:00	23.95	25	-0.225656	0.0616856	-0.993899
82440	13/09/2018--11:29:00	23.92	0	-0.225656	0.0616856	-0.993899
82500	13/09/2018--11:30:00	23.88	0	-0.225656	0.0616856	-0.993899
82560	13/09/2018--11:31:00	23.85	0	-0.225656	0.0616856	-0.979135
82620	13/09/2018--11:32:00	23.83	0	-0.225656	0.0616856	-0.993899
82680	13/09/2018--11:33:00	23.82	0	-0.225656	0.0616856	-0.993899
82740	13/09/2018--11:34:00	23.78	496	-0.0416461	-0.458891	-103.819
82800	13/09/2018--11:35:00	23.74	793	0.065693	-0.206039	-139.252
82860	13/09/2018--11:36:00	23.76	1161	0.0196905	-0.101924	-0.861026
82920	13/09/2018--11:37:00	24.2	1069	-0.0416461	0.165801	0.969659
82980	13/09/2018--11:38:00	25.05	223	-0.0109778	0.314537	0.851551
83040	13/09/2018--11:39:00	25.79	951	0.219035	-0.354776	0.762969
83100	13/09/2018--11:40:00	26.39	1030	0.709728	-0.101924	127.969
83160	13/09/2018--11:41:00	26.88	521	0.449047	-0.101924	0.881078
83220	13/09/2018--11:42:00	27.2	69	0.295705	0.136054	0.748205
83280	13/09/2018--11:43:00	27.33	698	-0.0109778	-0.027556	0.984423
83340	13/09/2018--11:44:00	27.34	3	0.065693	-0.0870505	0.984423
83400	13/09/2018--11:45:00	27.32	0	0.280371	-0.0573033	0.954896
83460	13/09/2018--11:46:00	27.34	0	0.142364	-0.116798	0.969659
83520	13/09/2018--11:47:00	27.41	37	-0.164319	-0.116798	0.969659
83580	13/09/2018--11:48:00	27.51	556	-0.118317	-0.310155	105.824
83640	13/09/2018--11:49:00	27.68	354	-0.271659	0.150927	0.940132
83700	13/09/2018--11:50:00	27.72	456	-0.256324	-0.0126824	0.718678
83760	13/09/2018--11:51:00	27.69	999	-0.0876486	-0.176292	0.836787
83820	13/09/2018--11:52:00	27.74	1028	-0.302327	0.106306	0.777733
83880	13/09/2018--11:53:00	28.05	979	-0.256324	-0.0721769	101.395
83940	13/09/2018--11:54:00	28.61	201	0.00435636	0.0319384	0.999187
84000	13/09/2018--11:55:00	29.25	198	-0.0416461	0.136054	0.969659
84060	13/09/2018--11:56:00	29.75	138	-0.0416461	0.210422	104.348
84120	13/09/2018--11:57:00	30.14	70	-0.0723145	0.136054	0.984423
84180	13/09/2018--11:58:00	30.49	107	-0.102983	0.00219118	108.777
84240	13/09/2018--11:59:00	30.74	168	-0.0723145	0.136054	0.999187
84300	13/09/2018--12:00:00	30.97	103	-0.0569803	0.0170648	0.999187
84360	13/09/2018--12:01:00	31.17	74	-0.026312	0.165801	0.910605
84420	13/09/2018--12:02:00	31.32	230	0.0963613	0.195548	0.777733
84480	13/09/2018--12:03:00	31.47	73	0.00435636	0.0914329	101.395
84540	13/09/2018--12:04:00	31.63	593	-0.179654	-0.0870505	0.762969
84600	13/09/2018--12:05:00	31.84	1252	-0.026312	0.225295	0.969659
84660	13/09/2018--12:06:00	31.8	704	-0.194988	0.403779	0.866314
84720	13/09/2018--12:07:00	31.64	21	-0.302327	0.210422	0.925369
84780	13/09/2018--12:08:00	31.33	97	-0.455669	-0.027556	0.895841
84840	13/09/2018--12:09:00	30.98	1053	-0.517005	-0.0573033	0.80726
84900	13/09/2018--12:10:00	30.65	905	-0.348329	-0.116798	0.940132
84960	13/09/2018--12:11:00	30.29	3	-0.378998	-0.131671	0.925369
85020	13/09/2018--12:12:00	30	22	-0.547673	-0.116798	0.836787
85080	13/09/2018--12:13:00	29.75	25	-0.317661	-0.027556	0.940132
85140	13/09/2018--12:14:00	29.53	205	0.00435636	0.210422	0.881078
85200	13/09/2018--12:15:00	29.31	1063	-0.026312	0.0319384	0.777733
85260	13/09/2018--12:16:00	29.11	162	-0.026312	0.00219118	0.940132
85320	13/09/2018--12:17:00	28.89	93	-0.118317	-0.0721769	0.940132
85380	13/09/2018--12:18:00	28.73	407	-0.179654	-0.176292	0.969659
85440	13/09/2018--12:19:00	28.52	159	-0.0569803	0.0319384	0.999187
85500	13/09/2018--12:20:00	28.29	224	-0.194988	0.00219118	11.173
85560	13/09/2018--12:21:00	28.06	405	-0.102983	0.150927	0.836787
85620	13/09/2018--12:22:00	27.77	60	0.0350247	-0.0126824	0.999187
85680	13/09/2018--12:23:00	27.61	0	0.0350247	-0.0126824	0.999187
85740	13/09/2018--12:24:00	27.5	0	0.0350247	-0.0126824	0.999187
85800	13/09/2018--12:25:00	27.39	0	0.0350247	-0.027556	0.999187
85860	13/09/2018--12:26:00	27.3	0	0.0350247	-0.0126824	0.999187
85920	13/09/2018--12:27:00	27.26	210	-0.210322	0.0616856	0.954896
85980	13/09/2018--12:28:00	27.2	187	-0.271659	0.255043	0.940132
86040	13/09/2018--12:29:00	27.07	251	-0.302327	0.314537	105.824
86100	13/09/2018--12:30:00	26.94	113	-0.0109778	-0.027556	0.984423
86160	13/09/2018--12:31:00	26.77	180	0.0963613	-0.41427	0.866314
86220	13/09/2018--12:32:00	26.63	46	0.142364	-0.503512	0.822023
86280	13/09/2018--12:33:00	26.48	1	0.12703	-0.518385	0.822023
86340	13/09/2018--12:34:00	26.36	7	0.065693	-0.488638	0.851551
86400	13/09/2018--12:35:00	26.25	58	0.2037	-0.0573033	0.969659
86460	13/09/2018--12:36:00	26.15	17	0.2037	-0.0721769	0.969659
86520	13/09/2018--12:37:00	26.03	481	0.372376	-0.563006	0.969659
86580	13/09/2018--12:38:00	25.94	368	0.479715	-0.146545	0.851551
86640	13/09/2018--12:39:00	25.88	14	0.464381	-0.176292	0.851551
86700	13/09/2018--12:40:00	25.81	0	0.449047	-0.0126824	0.836787
86760	13/09/2018--12:41:00	25.77	717	0.2037	-0.027556	0.822023
86820	13/09/2018--12:42:00	25.75	1227	0.295705	-0.220913	0.379116
86880	13/09/2018--12:43:00	25.84	358	-0.271659	0.0914329	0.940132
86940	13/09/2018--12:44:00	26.06	185	0.633057	0.314537	-0.772445
87000	13/09/2018--12:45:00	26.29	187	0.786399	0.225295	-0.624809
87060	13/09/2018--12:46:00	26.49	75	0.771064	0.225295	-0.683863
87120	13/09/2018--12:47:00	26.69	529	0.433713	0.225295	-0.890554
87180	13/09/2018--12:48:00	26.86	525	0.433713	0.195548	-0.905317
87240	13/09/2018--12:49:00	27.04	332	0.878404	0.12118	0.467697
87300	13/09/2018--12:50:00	27.23	233	106.241	0.136054	-0.108083
87360	13/09/2018--12:51:00	27.39	520	0.633057	0.12118	-0.831499
87420	13/09/2018--12:52:00	27.53	545	0.38771	0.329411	-0.934844
87480	13/09/2018--12:53:00	27.62	236	0.863069	-0.161419	0.113371
87540	13/09/2018--12:54:00	27.79	686	0.93974	-0.191166	0.246243
87600	13/09/2018--12:55:00	27.99	363	0.909072	0.00219118	0.408643
87660	13/09/2018--12:56:00	28.1	0	0.878404	0.00219118	0.43817
87720	13/09/2018--12:57:00	28.17	0	0.878404	0.0170648	0.43817
87780	13/09/2018--12:58:00	28.18	0	0.878404	0.00219118	0.452934
87840	13/09/2018--12:59:00	28.18	0	0.801733	0.00219118	0.585806
87900	13/09/2018--13:00:00	28.16	0	0.817067	0.00219118	0.556279
87960	13/09/2018--13:01:00	28.14	85	0.587055	0.00219118	0.792496
88020	13/09/2018--13:02:00	28.08	0	0.587055	-0.0126824	0.792496
88080	13/09/2018--13:03:00	28.01	0	0.587055	-0.0126824	0.792496
88140	13/09/2018--13:04:00	27.95	0	0.587055	-0.0126824	0.792496
88200	13/09/2018--13:05:00	27.86	0	0.587055	-0.0126824	0.792496
88260	13/09/2018--13:06:00	27.82	0	0.587055	-0.0126824	0.792496
88320	13/09/2018--13:07:00	27.73	0	0.587055	-0.0126824	0.792496
88380	13/09/2018--13:08:00	27.66	0	0.587055	-0.0126824	0.792496
88440	13/09/2018--13:09:00	27.59	0	0.57172	0.00219118	0.80726
88500	13/09/2018--13:10:00	27.54	0	0.57172	0.00219118	0.80726
88560	13/09/2018--13:11:00	27.48	0	0.57172	0.00219118	0.80726
88620	13/09/2018--13:12:00	27.42	0	0.57172	0.00219118	0.80726
88680	13/09/2018--13:13:00	27.37	0	0.57172	0.00219118	0.80726
88740	13/09/2018--13:14:00	27.32	0	0.57172	0.00219118	0.80726
88800	13/09/2018--13:15:00	27.3	0	0.57172	0.00219118	0.80726
88860	13/09/2018--13:16:00	27.25	0	0.57172	0.00219118	0.80726
88920	13/09/2018--13:17:00	27.21	0	0.57172	0.00219118	0.80726
88980	13/09/2018--13:18:00	27.17	0	0.57172	0.00219118	0.80726
89040	13/09/2018--13:19:00	27.12	0	0.57172	0.00219118	0.80726
89100	13/09/2018--13:20:00	27.1	0	0.57172	0.00219118	0.80726
89160	13/09/2018--13:21:00	27.07	0	0.57172	0.00219118	0.80726
89220	13/09/2018--13:22:00	27.04	0	0.57172	0.00219118	0.80726
89280	13/09/2018--13:23:00	27.01	0	0.57172	0.00219118	0.80726
89340	13/09/2018--13:24:00	26.98	0	0.57172	0.00219118	0.80726
89400	13/09/2018--13:25:00	26.96	0	0.57172	0.00219118	0.80726
89460	13/09/2018--13:26:00	26.93	0	0.57172	0.00219118	0.80726
89520	13/09/2018--13:27:00	26.93	0	0.57172	0.00219118	0.80726
89580	13/09/2018--13:28:00	26.88	0	0.57172	0.00219118	0.80726
89640	13/09/2018--13:29:00	26.86	0	0.57172	0.00219118	0.80726
89700	13/09/2018--13:30:00	26.84	0	0.57172	0.00219118	0.80726
89760	13/09/2018--13:31:00	26.82	0	0.57172	0.00219118	0.80726
89820	13/09/2018--13:32:00	26.81	0	0.57172	0.00219118	0.80726
89880	13/09/2018--13:33:00	26.79	0	0.57172	0.00219118	0.80726
89940	13/09/2018--13:34:00	26.77	0	0.57172	0.00219118	0.80726
90000	13/09/2018--13:35:00	26.76	0	0.57172	0.00219118	0.80726
90060	13/09/2018--13:36:00	26.73	0	0.57172	0.00219118	0.80726
90120	13/09/2018--13:37:00	26.73	0	0.57172	0.00219118	0.80726
90180	13/09/2018--13:38:00	26.71	0	0.57172	0.00219118	0.80726
90240	13/09/2018--13:39:00	26.69	0	0.57172	0.00219118	0.80726
90300	13/09/2018--13:40:00	26.68	0	0.57172	0.00219118	0.80726
90360	13/09/2018--13:41:00	26.67	0	0.57172	0.00219118	0.80726
90420	13/09/2018--13:42:00	26.65	0	0.57172	0.00219118	0.80726
90480	13/09/2018--13:43:00	26.63	0	0.57172	0.00219118	0.80726
90540	13/09/2018--13:44:00	26.64	0	0.57172	0.00219118	0.80726
90600	13/09/2018--13:45:00	26.62	0	0.57172	0.00219118	0.80726
90660	13/09/2018--13:46:00	26.6	0	0.57172	0.00219118	0.80726
90720	13/09/2018--13:47:00	26.59	0	0.57172	0.00219118	0.80726
90780	13/09/2018--13:48:00	26.59	0	0.57172	0.00219118	0.80726
90840	13/09/2018--13:49:00	26.56	0	0.57172	0.00219118	0.80726
90900	13/09/2018--13:50:00	26.54	0	0.57172	0.00219118	0.80726
90960	13/09/2018--13:51:00	26.53	19	0.12703	-0.0126824	0.925369
91020	13/09/2018--13:52:00	26.47	1	0.0350247	-0.027556	0.999187
91080	13/09/2018--13:53:00	26.45	0	0.0350247	-0.027556	0.999187
91140	13/09/2018--13:54:00	26.43	0	0.0350247	-0.027556	0.999187
91200	13/09/2018--13:55:00	26.39	0	0.0350247	-0.027556	0.999187
91260	13/09/2018--13:56:00	26.35	0	0.0350247	-0.027556	0.999187
91320	13/09/2018--13:57:00	26.34	0	0.0350247	-0.027556	0.984423
91380	13/09/2018--13:58:00	26.31	0	0.0350247	-0.027556	0.999187
91440	13/09/2018--13:59:00	26.31	0	0.0350247	-0.027556	0.999187
91500	13/09/2018--14:00:00	26.29	0	0.0350247	-0.027556	0.999187
91560	13/09/2018--14:01:00	26.26	0	0.0350247	-0.0424297	0.999187
91620	13/09/2018--14:02:00	26.25	0	0.0350247	-0.027556	0.984423
91680	13/09/2018--14:03:00	26.25	0	0.0350247	-0.0424297	0.999187
91740	13/09/2018--14:04:00	26.23	0	0.0350247	-0.027556	0.999187
91800	13/09/2018--14:05:00	26.2	0	0.0350247	-0.027556	0.984423
91860	13/09/2018--14:06:00	26.19	0	0.0350247	-0.027556	0.999187
91920	13/09/2018--14:07:00	26.18	0	0.0350247	-0.027556	0.984423
91980	13/09/2018--14:08:00	26.16	0	0.0350247	-0.027556	0.999187
92040	13/09/2018--14:09:00	26.17	0	0.0350247	-0.027556	0.999187
92100	13/09/2018--14:10:00	26.17	0	0.0350247	-0.027556	0.999187
92160	13/09/2018--14:11:00	26.16	0	0.0350247	-0.027556	0.984423
92220	13/09/2018--14:12:00	26.14	0	0.0350247	-0.027556	0.984423
92280	13/09/2018--14:13:00	26.14	0	0.0350247	-0.027556	0.984423
92340	13/09/2018--14:14:00	26.13	0	0.0350247	-0.027556	0.999187
92400	13/09/2018--14:15:00	26.11	0	0.0350247	-0.0424297	0.999187
92460	13/09/2018--14:16:00	26.13	0	0.0350247	-0.027556	0.999187
92520	13/09/2018--14:17:00	26.11	0	0.0350247	-0.027556	0.999187
92580	13/09/2018--14:18:00	26.1	0	0.0350247	-0.0424297	0.999187
92640	13/09/2018--14:19:00	26.1	0	0.0350247	-0.027556	0.999187
92700	13/09/2018--14:20:00	26.09	0	0.0350247	-0.027556	0.999187
92760	13/09/2018--14:21:00	26.09	0	0.0350247	-0.027556	0.984423
92820	13/09/2018--14:22:00	26.08	0	0.0350247	-0.027556	0.999187
92880	13/09/2018--14:23:00	26.08	0	0.0350247	-0.027556	0.984423
92940	13/09/2018--14:24:00	26.07	0	0.0350247	-0.027556	0.999187
93000	13/09/2018--14:25:00	26.06	0	0.0350247	-0.027556	0.984423
93060	13/09/2018--14:26:00	26.05	0	0.0350247	-0.027556	0.999187
93120	13/09/2018--14:27:00	26.05	0	0.0503588	-0.027556	0.999187
93180	13/09/2018--14:28:00	26.05	0	0.0350247	-0.0424297	0.999187
93240	13/09/2018--14:29:00	26.04	0	0.0350247	-0.027556	0.999187
93300	13/09/2018--14:30:00	26.02	0	0.0350247	-0.027556	0.999187
93360	13/09/2018--14:31:00	26.04	0	0.0350247	-0.027556	0.999187
93420	13/09/2018--14:32:00	26.04	0	0.0350247	-0.0424297	0.999187
93480	13/09/2018--14:33:00	26.02	0	0.0350247	-0.027556	0.999187
93540	13/09/2018--14:34:00	26.02	0	0.0350247	-0.0424297	0.999187
93600	13/09/2018--14:35:00	26.02	0	0.0350247	-0.027556	0.999187
93660	13/09/2018--14:36:00	26.01	0	0.0350247	-0.027556	0.999187
93720	13/09/2018--14:37:00	26.02	0	0.0350247	-0.0424297	0.984423
93780	13/09/2018--14:38:00	26.02	0	0.0350247	-0.027556	0.999187
93840	13/09/2018--14:39:00	26	0	0.0350247	-0.027556	0.984423
93900	13/09/2018--14:40:00	26	0	0.0350247	-0.0424297	0.999187
93960	13/09/2018--14:41:00	25.99	0	0.0350247	-0.0424297	0.999187
94020	13/09/2018--14:42:00	26	0	0.0350247	-0.0424297	0.999187
94080	13/09/2018--14:43:00	26.02	0	0.0350247	-0.0424297	0.999187
94140	13/09/2018--14:44:00	25.99	0	0.0350247	-0.027556	0.999187
94200	13/09/2018--14:45:00	26	0	0.0350247	-0.0424297	0.999187
94260	13/09/2018--14:46:00	25.98	0	0.0350247	-0.0424297	0.999187
94320	13/09/2018--14:47:00	26	0	0.0350247	-0.0424297	0.984423
94380	13/09/2018--14:48:00	25.96	0	0.0350247	-0.0424297	0.999187
94440	13/09/2018--14:49:00	26	0	0.0350247	-0.0424297	0.999187
94500	13/09/2018--14:50:00	25.97	0	0.0350247	-0.0424297	0.999187
94560	13/09/2018--14:51:00	25.98	0	0.0350247	-0.027556	0.999187
94620	13/09/2018--14:52:00	25.97	0	0.0350247	-0.027556	0.999187
94680	13/09/2018--14:53:00	25.96	0	0.0350247	-0.027556	0.999187
94740	13/09/2018--14:54:00	25.96	0	0.0350247	-0.0424297	0.984423
94800	13/09/2018--14:55:00	25.95	0	0.0350247	-0.027556	0.999187
94860	13/09/2018--14:56:00	25.93	0	0.0350247	-0.0424297	0.999187
94920	13/09/2018--14:57:00	25.95	5	0.0963613	-0.0573033	0.984423
94980	13/09/2018--14:58:00	25.98	0	0.0963613	-0.0573033	0.984423
95040	13/09/2018--14:59:00	25.99	0	0.0810272	-0.0573033	0.984423
95100	13/09/2018--15:00:00	26	0	0.0810272	-0.0573033	0.984423
95160	13/09/2018--15:01:00	26.02	0	0.0963613	-0.0573033	0.984423
95220	13/09/2018--15:02:00	26.02	0	0.0810272	-0.0573033	0.984423
95280	13/09/2018--15:03:00	26.03	0	0.0810272	-0.0573033	0.984423
95340	13/09/2018--15:04:00	26.02	0	0.0963613	-0.0573033	0.984423
95400	13/09/2018--15:05:00	26.03	0	0.0963613	-0.0573033	0.984423
95460	13/09/2018--15:06:00	26.04	0	0.0810272	-0.0573033	0.999187
95520	13/09/2018--15:07:00	26.03	0	0.0963613	-0.0573033	0.999187
95580	13/09/2018--15:08:00	26.05	0	0.0963613	-0.0573033	0.984423
95640	13/09/2018--15:09:00	26.01	0	0.0810272	-0.0573033	0.999187
95700	13/09/2018--15:10:00	26.03	0	0.0810272	-0.0573033	0.984423
95760	13/09/2018--15:11:00	26.02	0	0.0963613	-0.0573033	0.984423
95820	13/09/2018--15:12:00	26.03	0	0.0810272	-0.0573033	0.984423
95880	13/09/2018--15:13:00	26.03	0	0.0963613	-0.0573033	0.984423
95940	13/09/2018--15:14:00	26.01	0	0.0963613	-0.0424297	0.984423
96000	13/09/2018--15:15:00	26.01	0	0.0810272	-0.0573033	0.984423
96060	13/09/2018--15:16:00	26	0	0.0963613	-0.0573033	0.984423
96120	13/09/2018--15:17:00	26.02	0	0.0963613	-0.0573033	0.984423
96180	13/09/2018--15:18:00	26.01	0	0.0963613	-0.0573033	0.984423
96240	13/09/2018--15:19:00	26	0	0.0810272	-0.0573033	0.984423
96300	13/09/2018--15:20:00	26.01	0	0.0963613	-0.0573033	0.984423
96360	13/09/2018--15:21:00	26	0	0.0963613	-0.0573033	0.984423
96420	13/09/2018--15:22:00	26	0	0.0963613	-0.0424297	0.999187
96480	13/09/2018--15:23:00	26	0	0.0963613	-0.0424297	0.984423
96540	13/09/2018--15:24:00	26.01	132	0.587055	0.150927	0.822023
96600	13/09/2018--15:25:00	26.05	802	144.577	0.255043	144.209
96660	13/09/2018--15:26:00	26.19	226	0.173032	-0.0126824	101.395
96720	13/09/2018--15:27:00	26.57	278	0.0503588	0.165801	0.80726
96780	13/09/2018--15:28:00	27.04	408	0.31104	-0.027556	0.822023
96840	13/09/2018--15:29:00	27.45	120	0.188366	0.0616856	0.969659
96900	13/09/2018--15:30:00	27.85	106	0.0810272	-0.0870505	0.954896
96960	13/09/2018--15:31:00	28.21	239	0.0196905	0.00219118	105.824
97020	13/09/2018--15:32:00	28.51	99	0.157698	0.0914329	0.984423
97080	13/09/2018--15:33:00	28.8	6	0.111695	0.0765592	0.984423
97140	13/09/2018--15:34:00	29.05	6	0.12703	0.0914329	0.969659
97200	13/09/2018--15:35:00	29.27	39	0.2037	0.046812	0.910605
97260	13/09/2018--15:36:00	29.48	19	0.173032	0.046812	0.984423
97320	13/09/2018--15:37:00	29.68	191	0.219035	-0.027556	0.940132
97380	13/09/2018--15:38:00	29.84	93	0.111695	0.0914329	0.925369
97440	13/09/2018--15:39:00	30.01	87	0.142364	0.046812	0.969659
97500	13/09/2018--15:40:00	30.15	199	0.786399	-0.116798	0.379116
97560	13/09/2018--15:41:00	30.32	619	0.893738	0.0765592	0.305298
97620	13/09/2018--15:42:00	30.48	475	0.832401	-0.161419	0.541515
97680	13/09/2018--15:43:00	30.57	201	0.832401	-0.161419	0.511988
97740	13/09/2018--15:44:00	30.54	8	0.817067	-0.146545	0.526752
97800	13/09/2018--15:45:00	30.39	107	0.817067	-0.161419	0.526752
97860	13/09/2018--15:46:00	30.18	114	0.832401	-0.116798	0.541515
97920	13/09/2018--15:47:00	29.92	37	0.817067	-0.146545	0.526752
97980	13/09/2018--15:48:00	29.63	104	0.817067	-0.161419	0.526752
98040	13/09/2018--15:49:00	29.36	121	0.817067	-0.146545	0.541515
98100	13/09/2018--15:50:00	29.13	46	0.817067	-0.131671	0.526752
98160	13/09/2018--15:51:00	28.91	149	0.786399	-0.161419	0.526752
98220	13/09/2018--15:52:00	28.71	0	0.817067	-0.131671	0.526752
98280	13/09/2018--15:53:00	28.55	7	0.801733	-0.220913	0.526752
98340	13/09/2018--15:54:00	28.39	160	0.786399	-0.131671	0.511988
98400	13/09/2018--15:55:00	28.24	241	0.801733	-0.146545	0.541515
98460	13/09/2018--15:56:00	28.14	294	0.832401	-0.161419	0.511988
98520	13/09/2018--15:57:00	28.02	32	0.832401	-0.161419	0.511988
98580	13/09/2018--15:58:00	27.93	78	0.817067	-0.146545	0.526752
98640	13/09/2018--15:59:00	27.86	125	0.817067	-0.131671	0.526752
98700	13/09/2018--16:00:00	27.82	45	0.832401	-0.161419	0.511988
98760	13/09/2018--16:01:00	27.77	107	0.878404	-0.161419	0.541515
98820	13/09/2018--16:02:00	27.73	152	0.817067	-0.131671	0.511988
98880	13/09/2018--16:03:00	27.67	256	0.817067	-0.146545	0.511988
98940	13/09/2018--16:04:00	27.66	80	0.801733	-0.131671	0.497224
99000	13/09/2018--16:05:00	27.61	25	0.817067	-0.146545	0.511988
99060	13/09/2018--16:06:00	27.56	50	0.847735	-0.176292	0.379116
99120	13/09/2018--16:07:00	27.52	84	0.878404	0.00219118	0.408643
99180	13/09/2018--16:08:00	27.48	501	0.878404	0.0170648	0.452934
99240	13/09/2018--16:09:00	27.48	106	0.694394	-0.0573033	0.659624
99300	13/09/2018--16:10:00	27.57	690	0.326374	0.210422	0.689151
99360	13/09/2018--16:11:00	27.7	263	0.970409	0.0319384	0.0690801
99420	13/09/2018--16:12:00	27.85	8	0.955074	0.12118	0.201952
99480	13/09/2018--16:13:00	28.1	258	101.641	0.0914329	0.0838437
99540	13/09/2018--16:14:00	28.33	367	115.442	0.210422	-0.0637922
99600	13/09/2018--16:15:00	28.54	406	104.708	0.106306	-0.0785558
99660	13/09/2018--16:16:00	28.75	186	100.108	0.0170648	-0.034265
99720	13/09/2018--16:17:00	28.9	12	100.108	-0.0126824	-0.0933194
99780	13/09/2018--16:18:00	29.03	1	100.108	0.00219118	-0.0933194
99840	13/09/2018--16:19:00	29.18	216	0.909072	-0.0573033	-0.108083
99900	13/09/2018--16:20:00	29.27	307	0.280371	-0.027556	0.969659
99960	13/09/2018--16:21:00	29.55	304	0.464381	-0.027556	0.984423
100020	13/09/2018--16:22:00	29.77	205	0.326374	0.0170648	0.925369
100080	13/09/2018--16:23:00	29.93	0	0.326374	0.0170648	0.925369
100140	13/09/2018--16:24:00	30.06	0	0.326374	0.00219118	0.940132
100200	13/09/2018--16:25:00	30.16	0	0.326374	0.00219118	0.925369
100260	13/09/2018--16:26:00	30.25	0	0.326374	0.00219118	0.940132
100320	13/09/2018--16:27:00	30.32	0	0.326374	0.00219118	0.940132
100380	13/09/2018--16:28:00	30.4	0	0.326374	0.00219118	0.940132
100440	13/09/2018--16:29:00	30.51	148	-0.363664	0.0914329	0.925369
100500	13/09/2018--16:30:00	30.54	0	-0.363664	0.0914329	0.925369
100560	13/09/2018--16:31:00	30.57	0	-0.348329	0.106306	0.925369
100620	13/09/2018--16:32:00	30.6	21	-0.0723145	-0.235787	0.910605
100680	13/09/2018--16:33:00	30.62	23	-0.486337	-0.667121	0.615333
100740	13/09/2018--16:34:00	30.64	184	-0.409666	-0.979467	0.954896
100800	13/09/2018--16:35:00	30.67	41	-0.24099	-0.57788	0.80726
100860	13/09/2018--16:36:00	30.71	19	-0.256324	-0.488638	0.777733
100920	13/09/2018--16:37:00	30.74	18	-0.24099	-0.563006	0.836787
100980	13/09/2018--16:38:00	30.78	339	-0.317661	-0.726616	0.822023
101040	13/09/2018--16:39:00	30.8	111	-0.256324	-0.533259	0.777733
101100	13/09/2018--16:40:00	30.81	294	-0.225656	-0.518385	0.792496
101160	13/09/2018--16:41:00	30.81	148	-0.24099	-0.652248	0.748205
101220	13/09/2018--16:42:00	30.83	309	-0.225656	-0.607627	0.762969
101280	13/09/2018--16:43:00	30.79	75	-0.0876486	-0.488638	0.822023
101340	13/09/2018--16:44:00	30.79	158	-0.026312	0.269916	0.940132
101400	13/09/2018--16:45:00	30.79	895	-0.194988	0.269916	0.910605
101460	13/09/2018--16:46:00	30.84	528	-0.471003	-0.667121	0.659624
101520	13/09/2018--16:47:00	30.84	525	0.0503588	-0.518385	0.836787
101580	13/09/2018--16:48:00	30.76	459	0.2037	-0.533259	0.748205
101640	13/09/2018--16:49:00	30.61	389	0.00435636	-0.503512	0.792496
101700	13/09/2018--16:50:00	30.41	146	-0.271659	-0.57788	0.822023
101760	13/09/2018--16:51:00	30.21	49	-0.501671	-0.429144	0.762969
101820	13/09/2018--16:52:00	29.95	183	-0.363664	-0.429144	0.836787
101880	13/09/2018--16:53:00	29.7	710	-0.363664	-0.41427	0.733442
101940	13/09/2018--16:54:00	29.4	274	-0.593676	-0.191166	0.895841
102000	13/09/2018--16:55:00	29.12	262	-0.302327	-0.146545	0.984423
102060	13/09/2018--16:56:00	28.88	84	-0.60901	0.046812	0.762969
102120	13/09/2018--16:57:00	28.68	42	-0.455669	-0.280407	0.881078
102180	13/09/2018--16:58:00	28.54	357	-0.271659	-0.429144	0.792496
102240	13/09/2018--16:59:00	28.36	355	-0.164319	-0.488638	0.836787
102300	13/09/2018--17:00:00	28.18	301	-0.210322	-0.325028	0.777733
102360	13/09/2018--17:01:00	28.03	342	-0.148985	-0.295281	0.954896
102420	13/09/2018--17:02:00	27.9	678	-0.148985	0.106306	0.777733
102480	13/09/2018--17:03:00	27.8	879	-0.302327	-0.384523	0.777733
102540	13/09/2018--17:04:00	27.69	83	0.249703	0.046812	0.777733
102600	13/09/2018--17:05:00	27.54	198	-0.102983	0.210422	0.910605
102660	13/09/2018--17:06:00	27.43	90	-0.0723145	0.507894	0.836787
102720	13/09/2018--17:07:00	27.34	1	-0.0876486	0.552515	0.762969
102780	13/09/2018--17:08:00	27.26	2	-0.026312	0.552515	0.836787
102840	13/09/2018--17:09:00	27.14	45	-0.0569803	0.478147	0.822023
102900	13/09/2018--17:10:00	27.07	53	-0.164319	0.255043	0.954896
102960	13/09/2018--17:11:00	26.95	605	-0.210322	-0.0573033	0.851551
103020	13/09/2018--17:12:00	26.87	1217	-0.118317	-0.027556	102.871
103080	13/09/2018--17:13:00	26.98	218	-0.286993	0.790493	0.423406
103140	13/09/2018--17:14:00	27.28	102	0.00435636	0.0319384	0.984423
103200	13/09/2018--17:15:00	27.65	0	0.00435636	-0.0870505	0.954896
103260	13/09/2018--17:16:00	27.99	21	-0.026312	-0.0573033	0.999187
103320	13/09/2018--17:17:00	28.22	37	0.065693	-0.0573033	0.80726
103380	13/09/2018--17:18:00	28.46	84	-0.0109778	-0.027556	0.984423
103440	13/09/2018--17:19:00	28.68	32	-0.026312	-0.0126824	0.984423
103500	13/09/2018--17:20:00	28.82	19	0.00435636	-0.146545	0.984423
103560	13/09/2018--17:21:00	28.91	24	-0.0876486	-0.0573033	0.954896
103620	13/09/2018--17:22:00	28.98	167	0.0196905	0.0170648	101.395
103680	13/09/2018--17:23:00	28.88	99	0.295705	-0.458891	0.895841
103740	13/09/2018--17:24:00	28.69	86	0.725062	-0.41427	0.630097
103800	13/09/2018--17:25:00	28.63	103	0.725062	-0.310155	0.452934
103860	13/09/2018--17:26:00	28.54	420	-0.24099	0.106306	0.954896
103920	13/09/2018--17:27:00	28.5	22	-0.256324	-0.0126824	0.969659
103980	13/09/2018--17:28:00	28.43	294	-0.118317	0.49302	0.822023
104040	13/09/2018--17:29:00	28.32	101	0.0810272	0.329411	0.792496
104100	13/09/2018--17:30:00	28.13	260	-0.118317	0.136054	0.969659
104160	13/09/2018--17:31:00	27.97	129	0.00435636	0.0319384	0.910605
104220	13/09/2018--17:32:00	27.87	297	0.31104	0.433526	0.910605
104280	13/09/2018--17:33:00	27.86	109	0.31104	-0.563006	0.748205
104340	13/09/2018--17:34:00	27.89	88	0.249703	-0.622501	0.703915
104400	13/09/2018--17:35:00	27.96	292	0.418379	0.864861	0.43817
104460	13/09/2018--17:36:00	28.09	893	0.065693	0.374031	0.836787
104520	13/09/2018--17:37:00	28.21	356	0.295705	0.463273	0.984423
104580	13/09/2018--17:38:00	28.04	234	0.0963613	0.879734	-0.359064
104640	13/09/2018--17:39:00	27.62	168	0.234369	0.374031	0.954896
104700	13/09/2018--17:40:00	27.1	207	0.2037	0.388905	0.895841
104760	13/09/2018--17:41:00	26.62	214	0.234369	0.418652	0.881078
104820	13/09/2018--17:42:00	26.27	352	0.173032	0.4484	0.851551
104880	13/09/2018--17:43:00	25.89	216	0.0810272	0.537641	0.851551
104940	13/09/2018--17:44:00	25.55	321	0.249703	0.374031	0.895841
105000	13/09/2018--17:45:00	25.37	16	0.0350247	0.418652	0.925369
105060	13/09/2018--17:46:00	25.23	84	-0.026312	0.106306	0.969659
105120	13/09/2018--17:47:00	25.09	25	-0.102983	0.12118	0.984423
105180	13/09/2018--17:48:00	24.93	0	-0.102983	0.0914329	0.984423
105240	13/09/2018--17:49:00	24.83	5	-0.0876486	0.106306	0.984423
105300	13/09/2018--17:50:00	24.79	857	0.0503588	-0.563006	0.80726
105360	13/09/2018--17:51:00	24.98	1242	-0.225656	-0.146545	0.940132
105420	13/09/2018--17:52:00	25.2	929	-0.0723145	-0.0870505	0.984423
105480	13/09/2018--17:53:00	25.46	12	-0.026312	-0.220913	0.925369
105540	13/09/2018--17:54:00	25.64	76	0.00435636	-0.325028	0.940132
105600	13/09/2018--17:55:00	25.8	28	-0.0416461	-0.41427	0.866314
105660	13/09/2018--17:56:00	25.93	41	-0.0569803	-0.429144	0.895841
105720	13/09/2018--17:57:00	26.03	136	-0.60901	0.269916	0.733442
105780	13/09/2018--17:58:00	26.13	565	-0.0109778	-0.41427	0.851551
105840	13/09/2018--17:59:00	26.22	1098	-0.0416461	-0.325028	153.068
105900	13/09/2018--18:00:00	26.31	626	0.0503588	0.49302	0.792496
105960	13/09/2018--18:01:00	26.55	31	0.295705	0.552515	0.792496
106020	13/09/2018--18:02:00	26.83	7	0.188366	0.760745	0.762969
106080	13/09/2018--18:03:00	27.17	32	0.188366	0.552515	0.748205
106140	13/09/2018--18:04:00	27.48	51	0.249703	0.537641	0.792496
106200	13/09/2018--18:05:00	27.77	220	0.157698	0.552515	0.748205
106260	13/09/2018--18:06:00	28.02	258	0.173032	0.567388	0.703915
106320	13/09/2018--18:07:00	28.24	322	0.249703	0.65663	0.718678
106380	13/09/2018--18:08:00	28.48	250	0.295705	0.626883	0.777733
106440	13/09/2018--18:09:00	28.68	246	0.173032	0.686377	0.822023
106500	13/09/2018--18:10:00	28.91	291	-0.0416461	-0.0573033	0.999187
106560	13/09/2018--18:11:00	29.05	325	0.725062	0.106306	0.452934
106620	13/09/2018--18:12:00	29.08	118	0.219035	0.0765592	0.969659
106680	13/09/2018--18:13:00	29.04	0	0.065693	-0.0424297	0.984423
106740	13/09/2018--18:14:00	28.91	11	-0.026312	-0.0721769	0.999187
106800	13/09/2018--18:15:00	28.8	159	-0.102983	0.00219118	0.984423
106860	13/09/2018--18:16:00	28.74	0	-0.102983	-0.0126824	0.999187
106920	13/09/2018--18:17:00	28.7	1	-0.0876486	-0.0126824	0.984423
106980	13/09/2018--18:18:00	28.68	0	-0.0876486	-0.0126824	0.999187
107040	13/09/2018--18:19:00	28.63	0	-0.0876486	-0.0126824	0.999187
107100	13/09/2018--18:20:00	28.61	0	-0.0876486	-0.0126824	0.999187
107160	13/09/2018--18:21:00	28.59	0	-0.0876486	-0.0126824	0.999187
107220	13/09/2018--18:22:00	28.58	0	-0.0876486	-0.0126824	0.999187
107280	13/09/2018--18:23:00	28.54	0	-0.0876486	-0.0126824	0.984423
107340	13/09/2018--18:24:00	28.52	0	-0.0876486	-0.0126824	0.984423
107400	13/09/2018--18:25:00	28.5	0	-0.0876486	-0.0126824	0.999187
107460	13/09/2018--18:26:00	28.47	0	-0.0876486	-0.0126824	0.984423
107520	13/09/2018--18:27:00	28.46	0	-0.0876486	-0.027556	0.999187
107580	13/09/2018--18:28:00	28.44	0	-0.0876486	-0.027556	0.999187
107640	13/09/2018--18:29:00	28.43	0	-0.0876486	-0.0126824	0.999187
107700	13/09/2018--18:30:00	28.42	0	-0.0876486	-0.0126824	0.984423
107760	13/09/2018--18:31:00	28.4	0	-0.0876486	-0.0126824	0.999187
107820	13/09/2018--18:32:00	28.38	0	-0.0876486	-0.0126824	0.999187
107880	13/09/2018--18:33:00	28.36	0	-0.0876486	-0.027556	0.999187
107940	13/09/2018--18:34:00	28.34	0	-0.0876486	-0.0126824	0.999187
108000	13/09/2018--18:35:00	28.34	0	-0.0876486	-0.027556	0.999187
108060	13/09/2018--18:36:00	28.31	0	-0.0876486	-0.027556	0.999187
108120	13/09/2018--18:37:00	28.31	0	-0.0876486	-0.027556	0.999187
108180	13/09/2018--18:38:00	28.3	0	-0.0876486	-0.027556	0.984423
108240	13/09/2018--18:39:00	28.3	3	-0.118317	-0.0126824	0.984423
108300	13/09/2018--18:40:00	28.26	0	-0.118317	-0.0126824	0.999187
108360	13/09/2018--18:41:00	28.25	0	-0.133651	-0.0126824	0.999187
108420	13/09/2018--18:42:00	28.25	0	-0.133651	-0.0126824	0.984423
108480	13/09/2018--18:43:00	28.23	0	-0.133651	-0.0126824	0.984423
108540	13/09/2018--18:44:00	28.24	0	-0.133651	-0.0126824	0.984423
108600	13/09/2018--18:45:00	28.21	0	-0.133651	-0.0126824	0.984423
108660	13/09/2018--18:46:00	28.21	0	-0.133651	-0.0126824	0.984423
108720	13/09/2018--18:47:00	28.2	0	-0.133651	-0.0126824	0.999187
108780	13/09/2018--18:48:00	28.18	0	-0.133651	-0.0126824	0.984423
108840	13/09/2018--18:49:00	28.17	0	-0.133651	-0.0126824	0.984423
108900	13/09/2018--18:50:00	28.15	0	-0.133651	-0.0126824	0.984423
108960	13/09/2018--18:51:00	28.14	0	-0.133651	-0.0126824	0.984423
109020	13/09/2018--18:52:00	28.13	0	-0.133651	-0.0126824	0.999187
109080	13/09/2018--18:53:00	28.13	0	-0.133651	-0.0126824	0.984423
109140	13/09/2018--18:54:00	28.13	0	-0.133651	-0.0126824	0.984423
109200	13/09/2018--18:55:00	28.13	0	-0.133651	-0.0126824	0.984423
109260	13/09/2018--18:56:00	28.1	0	-0.133651	-0.0126824	0.999187
109320	13/09/2018--18:57:00	28.1	0	-0.133651	-0.0126824	0.984423
109380	13/09/2018--18:58:00	28.09	0	-0.133651	-0.0126824	0.984423
109440	13/09/2018--18:59:00	28.08	0	-0.133651	-0.0126824	0.984423
109500	13/09/2018--19:00:00	28.06	0	-0.133651	-0.0126824	0.984423
109560	13/09/2018--19:01:00	28.07	0	-0.133651	-0.0126824	0.999187
109620	13/09/2018--19:02:00	28.05	0	-0.133651	-0.0126824	0.984423
109680	13/09/2018--19:03:00	28.03	0	-0.133651	-0.0126824	0.999187
109740	13/09/2018--19:04:00	28.02	0	-0.133651	-0.0126824	0.984423
109800	13/09/2018--19:05:00	28.02	0	-0.133651	-0.0126824	0.984423
109860	13/09/2018--19:06:00	28.01	0	-0.133651	-0.0126824	0.984423
109920	13/09/2018--19:07:00	27.99	0	-0.133651	-0.0126824	0.984423
109980	13/09/2018--19:08:00	27.98	0	-0.133651	-0.0126824	0.984423
110040	13/09/2018--19:09:00	27.96	0	-0.133651	-0.0126824	0.999187
110100	13/09/2018--19:10:00	27.97	0	-0.133651	-0.0126824	0.984423
110160	13/09/2018--19:11:00	27.98	0	-0.133651	-0.0126824	0.984423
110220	13/09/2018--19:12:00	27.93	0	-0.133651	-0.0126824	0.999187
110280	13/09/2018--19:13:00	27.93	0	-0.133651	-0.0126824	0.984423
110340	13/09/2018--19:14:00	27.92	0	-0.133651	-0.0126824	0.999187
110400	13/09/2018--19:15:00	27.92	0	-0.133651	-0.0126824	0.999187
110460	13/09/2018--19:16:00	27.92	0	-0.133651	-0.0126824	0.984423
110520	13/09/2018--19:17:00	27.91	0	-0.133651	-0.0126824	0.984423
110580	13/09/2018--19:18:00	27.88	0	-0.148985	-0.0126824	0.999187
110640	13/09/2018--19:19:00	27.88	0	-0.133651	-0.0126824	0.999187
110700	13/09/2018--19:20:00	27.88	0	-0.133651	-0.0126824	0.984423
110760	13/09/2018--19:21:00	27.87	0	-0.133651	-0.0126824	0.984423
110820	13/09/2018--19:22:00	27.85	0	-0.133651	-0.0126824	0.984423
110880	13/09/2018--19:23:00	27.86	0	-0.133651	-0.0126824	0.999187
110940	13/09/2018--19:24:00	27.85	0	-0.133651	-0.0126824	0.984423
111000	13/09/2018--19:25:00	27.84	0	-0.133651	-0.0126824	0.984423
111060	13/09/2018--19:26:00	27.83	0	-0.133651	-0.0126824	0.984423
111120	13/09/2018--19:27:00	27.8	0	-0.133651	-0.0126824	0.984423
111180	13/09/2018--19:28:00	27.82	0	-0.133651	-0.0126824	0.999187
111240	13/09/2018--19:29:00	27.8	0	-0.133651	-0.0126824	0.999187
111300	13/09/2018--19:30:00	27.8	0	-0.133651	-0.0126824	0.999187
111360	13/09/2018--19:31:00	27.79	0	-0.133651	-0.0126824	0.984423
111420	13/09/2018--19:32:00	27.78	0	-0.133651	-0.0126824	0.999187
111480	13/09/2018--19:33:00	27.76	0	-0.148985	-0.0126824	0.984423
111540	13/09/2018--19:34:00	27.75	0	-0.148985	-0.0126824	0.999187
111600	13/09/2018--19:35:00	27.79	18	-0.0569803	0.0170648	0.999187
111660	13/09/2018--19:36:00	27.78	3	-0.0569803	0.0319384	0.999187
111720	13/09/2018--19:37:00	27.78	0	-0.0569803	0.0319384	0.999187
111780	13/09/2018--19:38:00	27.76	0	-0.0569803	0.0319384	0.999187
111840	13/09/2018--19:39:00	27.72	0	-0.0569803	0.0319384	0.999187
111900	13/09/2018--19:40:00	27.72	0	-0.0569803	0.0319384	0.999187
111960	13/09/2018--19:41:00	27.69	0	-0.0569803	0.0319384	0.999187
112020	13/09/2018--19:42:00	27.64	0	-0.0569803	0.0319384	0.999187
112080	13/09/2018--19:43:00	27.61	0	-0.0569803	0.0319384	0.999187
112140	13/09/2018--19:44:00	27.57	0	-0.0569803	0.0319384	0.999187
112200	13/09/2018--19:45:00	27.54	0	-0.0569803	0.0319384	0.999187
112260	13/09/2018--19:46:00	27.5	0	-0.0569803	0.0319384	0.999187
112320	13/09/2018--19:47:00	27.47	0	-0.0569803	0.0319384	0.999187
112380	13/09/2018--19:48:00	27.44	0	-0.0569803	0.0319384	0.999187
112440	13/09/2018--19:49:00	27.42	0	-0.0569803	0.0319384	0.999187
112500	13/09/2018--19:50:00	27.38	0	-0.0569803	0.0319384	0.999187
112560	13/09/2018--19:51:00	27.36	0	-0.0569803	0.0319384	0.999187
112620	13/09/2018--19:52:00	27.33	0	-0.0569803	0.0319384	0.999187
112680	13/09/2018--19:53:00	27.3	0	-0.0569803	0.0319384	0.999187
112740	13/09/2018--19:54:00	27.29	0	-0.0569803	0.0319384	0.999187
112800	13/09/2018--19:55:00	27.27	0	-0.0569803	0.0319384	0.999187
112860	13/09/2018--19:56:00	27.25	0	-0.0569803	0.0319384	0.999187
112920	13/09/2018--19:57:00	27.23	0	-0.0569803	0.0319384	0.999187
112980	13/09/2018--19:58:00	27.21	0	-0.0569803	0.0319384	0.999187
113040	13/09/2018--19:59:00	27.2	0	-0.0569803	0.0319384	0.999187
113100	13/09/2018--20:00:00	27.16	0	-0.0569803	0.0319384	0.999187
113160	13/09/2018--20:01:00	27.15	0	-0.0569803	0.0319384	0.999187
113220	13/09/2018--20:02:00	27.13	0	-0.0569803	0.0319384	0.999187
113280	13/09/2018--20:03:00	27.13	0	-0.0569803	0.0319384	0.999187
113340	13/09/2018--20:04:00	27.09	0	-0.0569803	0.0319384	0.999187
113400	13/09/2018--20:05:00	27.08	0	-0.0569803	0.0319384	0.999187
113460	13/09/2018--20:06:00	27.06	0	-0.0569803	0.0319384	0.999187
113520	13/09/2018--20:07:00	27.06	0	-0.0569803	0.0319384	0.999187
113580	13/09/2018--20:08:00	27.04	0	-0.0569803	0.0319384	0.999187
113640	13/09/2018--20:09:00	27.04	0	-0.0569803	0.0319384	0.999187
113700	13/09/2018--20:10:00	27	0	-0.0569803	0.0319384	0.999187
113760	13/09/2018--20:11:00	26.99	0	-0.0569803	0.0319384	0.999187
113820	13/09/2018--20:12:00	26.99	0	-0.0569803	0.0319384	0.999187
113880	13/09/2018--20:13:00	26.98	0	-0.0569803	0.0319384	0.999187
113940	13/09/2018--20:14:00	26.95	0	-0.0569803	0.0319384	0.999187
114000	13/09/2018--20:15:00	26.94	0	-0.0569803	0.0319384	0.999187
114060	13/09/2018--20:16:00	26.92	0	-0.0569803	0.0319384	0.999187
114120	13/09/2018--20:17:00	26.92	0	-0.0569803	0.0319384	0.999187
114180	13/09/2018--20:18:00	26.92	0	-0.0569803	0.0319384	0.999187
114240	13/09/2018--20:19:00	26.9	0	-0.0569803	0.0319384	0.999187
114300	13/09/2018--20:20:00	26.89	0	-0.0569803	0.0319384	0.999187
114360	13/09/2018--20:21:00	26.89	0	-0.0569803	0.0319384	0.999187
114420	13/09/2018--20:22:00	26.86	0	-0.0569803	0.0319384	0.999187
114480	13/09/2018--20:23:00	26.86	0	-0.0569803	0.0319384	0.999187
114540	13/09/2018--20:24:00	26.86	0	-0.0569803	0.0319384	0.999187
114600	13/09/2018--20:25:00	26.82	0	-0.0569803	0.0319384	0.999187
114660	13/09/2018--20:26:00	26.82	0	-0.0569803	0.0319384	0.999187
114720	13/09/2018--20:27:00	26.81	0	-0.0569803	0.0319384	0.999187
114780	13/09/2018--20:28:00	26.8	0	-0.0569803	0.0319384	0.999187
114840	13/09/2018--20:29:00	26.79	0	-0.0569803	0.0319384	0.999187
114900	13/09/2018--20:30:00	26.79	0	-0.0569803	0.0319384	0.999187
114960	13/09/2018--20:31:00	26.78	0	-0.0569803	0.0319384	0.999187
115020	13/09/2018--20:32:00	26.76	0	-0.0569803	0.0319384	0.999187
115080	13/09/2018--20:33:00	26.75	0	-0.0569803	0.0319384	101.395
115140	13/09/2018--20:34:00	26.76	0	-0.0569803	0.0319384	0.999187
115200	13/09/2018--20:35:00	26.75	0	-0.0569803	0.0319384	0.999187
115260	13/09/2018--20:36:00	26.75	0	-0.0569803	0.0319384	0.999187
115320	13/09/2018--20:37:00	26.73	0	-0.0569803	0.0319384	0.984423
115380	13/09/2018--20:38:00	26.72	0	-0.0569803	0.0319384	0.999187
115440	13/09/2018--20:39:00	26.71	0	-0.0569803	0.0319384	0.999187
115500	13/09/2018--20:40:00	26.71	0	-0.0569803	0.0319384	0.999187
115560	13/09/2018--20:41:00	26.7	0	-0.0569803	0.0319384	0.999187
115620	13/09/2018--20:42:00	26.7	0	-0.0569803	0.0319384	0.999187
115680	13/09/2018--20:43:00	26.7	0	-0.0569803	0.0319384	0.999187
115740	13/09/2018--20:44:00	26.67	0	-0.0569803	0.0319384	0.999187
115800	13/09/2018--20:45:00	26.68	0	-0.0569803	0.0319384	0.999187
115860	13/09/2018--20:46:00	26.68	0	-0.0569803	0.0319384	0.999187
115920	13/09/2018--20:47:00	26.66	0	-0.0569803	0.0319384	0.999187
115980	13/09/2018--20:48:00	26.67	0	-0.0569803	0.0319384	0.999187
116040	13/09/2018--20:49:00	26.66	0	-0.0569803	0.0319384	0.999187
116100	13/09/2018--20:50:00	26.66	0	-0.0569803	0.0319384	0.999187
116160	13/09/2018--20:51:00	26.63	0	-0.0569803	0.0319384	0.999187
116220	13/09/2018--20:52:00	26.64	0	-0.0569803	0.0319384	0.999187
116280	13/09/2018--20:53:00	26.64	0	-0.0569803	0.0319384	0.999187
116340	13/09/2018--20:54:00	26.63	0	-0.0569803	0.0319384	0.999187
116400	13/09/2018--20:55:00	26.63	0	-0.0569803	0.0319384	0.999187
116460	13/09/2018--20:56:00	26.63	0	-0.0569803	0.0319384	0.999187
116520	13/09/2018--20:57:00	26.61	0	-0.0569803	0.0319384	0.999187
116580	13/09/2018--20:58:00	26.63	0	-0.0569803	0.0319384	0.999187
116640	13/09/2018--20:59:00	26.6	0	-0.0569803	0.0319384	0.999187
116700	13/09/2018--21:00:00	26.59	0	-0.0569803	0.0319384	0.999187
116760	13/09/2018--21:01:00	26.6	0	-0.0569803	0.0319384	0.999187
116820	13/09/2018--21:02:00	26.57	0	-0.0569803	0.0319384	0.999187
116880	13/09/2018--21:03:00	26.58	0	-0.0569803	0.0319384	0.999187
116940	13/09/2018--21:04:00	26.59	0	-0.0569803	0.0319384	0.999187
117000	13/09/2018--21:05:00	26.57	0	-0.0569803	0.0319384	0.999187
117060	13/09/2018--21:06:00	26.58	0	-0.0569803	0.0319384	0.999187
117120	13/09/2018--21:07:00	26.56	0	-0.0569803	0.0319384	0.999187
117180	13/09/2018--21:08:00	26.55	0	-0.0569803	0.0319384	0.999187
117240	13/09/2018--21:09:00	26.55	0	-0.0569803	0.0319384	0.999187
117300	13/09/2018--21:10:00	26.55	0	-0.0569803	0.0319384	0.999187
117360	13/09/2018--21:11:00	26.55	0	-0.0569803	0.0319384	0.999187
117420	13/09/2018--21:12:00	26.53	0	-0.0569803	0.0319384	0.999187
117480	13/09/2018--21:13:00	26.54	0	-0.0569803	0.0319384	0.999187
117540	13/09/2018--21:14:00	26.54	0	-0.0569803	0.0319384	0.999187
117600	13/09/2018--21:15:00	26.53	0	-0.0569803	0.0319384	0.999187
117660	13/09/2018--21:16:00	26.53	0	-0.0569803	0.0319384	0.999187
117720	13/09/2018--21:17:00	26.52	0	-0.0569803	0.0319384	0.999187
117780	13/09/2018--21:18:00	26.52	0	-0.0569803	0.0319384	0.999187
117840	13/09/2018--21:19:00	26.52	0	-0.0569803	0.0319384	0.999187
117900	13/09/2018--21:20:00	26.5	0	-0.0569803	0.0319384	0.999187
117960	13/09/2018--21:21:00	26.51	0	-0.0569803	0.0319384	0.999187
118020	13/09/2018--21:22:00	26.5	0	-0.0569803	0.0319384	0.999187
118080	13/09/2018--21:23:00	26.5	0	-0.0569803	0.0319384	0.999187
118140	13/09/2018--21:24:00	26.48	0	-0.0569803	0.0319384	0.999187
118200	13/09/2018--21:25:00	26.49	0	-0.0569803	0.0319384	0.999187
118260	13/09/2018--21:26:00	26.49	0	-0.0569803	0.0319384	0.999187
118320	13/09/2018--21:27:00	26.48	0	-0.0569803	0.0319384	0.999187
118380	13/09/2018--21:28:00	26.47	0	-0.0569803	0.0319384	0.999187
118440	13/09/2018--21:29:00	26.46	0	-0.0569803	0.0319384	0.999187
118500	13/09/2018--21:30:00	26.48	0	-0.0569803	0.0319384	0.999187
118560	13/09/2018--21:31:00	26.46	0	-0.0569803	0.0319384	0.999187
118620	13/09/2018--21:32:00	26.45	0	-0.0569803	0.0319384	0.999187
118680	13/09/2018--21:33:00	26.46	0	-0.0569803	0.0319384	0.999187
118740	13/09/2018--21:34:00	26.44	0	-0.0569803	0.0319384	0.999187
118800	13/09/2018--21:35:00	26.44	0	-0.0569803	0.0319384	0.999187
118860	13/09/2018--21:36:00	26.43	0	-0.0569803	0.0319384	0.999187
118920	13/09/2018--21:37:00	26.43	0	-0.0569803	0.0319384	0.999187
118980	13/09/2018--21:38:00	26.42	0	-0.0569803	0.0319384	0.999187
119040	13/09/2018--21:39:00	26.44	0	-0.0569803	0.0319384	0.999187
119100	13/09/2018--21:40:00	26.43	0	-0.0569803	0.0319384	0.999187
119160	13/09/2018--21:41:00	26.43	0	-0.0569803	0.0319384	0.999187
119220	13/09/2018--21:42:00	26.43	0	-0.0569803	0.0319384	0.999187
119280	13/09/2018--21:43:00	26.42	0	-0.0569803	0.0319384	0.999187
119340	13/09/2018--21:44:00	26.4	0	-0.0569803	0.0319384	0.999187
119400	13/09/2018--21:45:00	26.39	0	-0.0569803	0.0319384	0.999187
119460	13/09/2018--21:46:00	26.39	0	-0.0569803	0.0319384	0.999187
119520	13/09/2018--21:47:00	26.41	0	-0.0569803	0.0319384	0.999187
119580	13/09/2018--21:48:00	26.39	0	-0.0569803	0.0319384	0.999187
119640	13/09/2018--21:49:00	26.38	0	-0.0569803	0.0319384	0.999187
119700	13/09/2018--21:50:00	26.39	0	-0.0569803	0.0319384	0.999187
119760	13/09/2018--21:51:00	26.39	0	-0.0569803	0.0319384	0.999187
119820	13/09/2018--21:52:00	26.37	0	-0.0569803	0.0319384	0.999187
119880	13/09/2018--21:53:00	26.38	0	-0.0569803	0.0319384	0.999187
119940	13/09/2018--21:54:00	26.37	0	-0.0569803	0.0319384	0.999187
120000	13/09/2018--21:55:00	26.36	0	-0.0569803	0.0319384	0.999187
120060	13/09/2018--21:56:00	26.36	0	-0.0569803	0.0319384	0.999187
120120	13/09/2018--21:57:00	26.35	0	-0.0569803	0.0319384	0.999187
120180	13/09/2018--21:58:00	26.34	0	-0.0569803	0.0319384	0.999187
120240	13/09/2018--21:59:00	26.34	0	-0.0723145	0.0319384	0.999187
120300	13/09/2018--22:00:00	26.34	0	-0.0569803	0.0319384	0.999187
120360	13/09/2018--22:01:00	26.34	0	-0.0569803	0.0319384	0.999187
120420	13/09/2018--22:02:00	26.36	0	-0.0569803	0.0319384	0.999187
120480	13/09/2018--22:03:00	26.34	0	-0.0569803	0.0319384	0.999187
120540	13/09/2018--22:04:00	26.33	0	-0.0569803	0.0319384	0.999187
120600	13/09/2018--22:05:00	26.33	0	-0.0569803	0.0319384	0.999187
120660	13/09/2018--22:06:00	26.33	0	-0.0569803	0.0319384	0.999187
120720	13/09/2018--22:07:00	26.31	0	-0.0569803	0.0319384	0.999187
120780	13/09/2018--22:08:00	26.29	0	-0.0569803	0.0319384	0.999187
120840	13/09/2018--22:09:00	26.32	0	-0.0569803	0.0319384	0.999187
120900	13/09/2018--22:10:00	26.31	0	-0.0569803	0.0319384	0.999187
120960	13/09/2018--22:11:00	26.32	0	-0.0569803	0.0319384	0.999187
121020	13/09/2018--22:12:00	26.3	0	-0.0569803	0.0319384	0.999187
121080	13/09/2018--22:13:00	26.29	0	-0.0569803	0.0319384	0.999187
121140	13/09/2018--22:14:00	26.29	0	-0.0569803	0.0319384	0.999187
121200	13/09/2018--22:15:00	26.29	0	-0.0569803	0.0319384	0.999187
121260	13/09/2018--22:16:00	26.29	0	-0.0569803	0.0319384	0.999187
121320	13/09/2018--22:17:00	26.28	0	-0.0569803	0.0319384	0.999187
121380	13/09/2018--22:18:00	26.28	0	-0.0569803	0.0319384	0.999187
121440	13/09/2018--22:19:00	26.29	0	-0.0569803	0.0319384	0.999187
121500	13/09/2018--22:20:00	26.26	0	-0.0569803	0.0319384	0.999187
121560	13/09/2018--22:21:00	26.29	0	-0.0723145	0.0319384	0.999187
121620	13/09/2018--22:22:00	26.26	0	-0.0569803	0.0319384	0.999187
121680	13/09/2018--22:23:00	26.27	0	-0.0569803	0.0319384	0.999187
121740	13/09/2018--22:24:00	26.24	0	-0.0569803	0.0319384	0.999187
121800	13/09/2018--22:25:00	26.24	0	-0.0569803	0.0319384	0.999187
121860	13/09/2018--22:26:00	26.25	0	-0.0569803	0.0319384	0.999187
121920	13/09/2018--22:27:00	26.24	0	-0.0569803	0.0319384	0.999187
121980	13/09/2018--22:28:00	26.23	0	-0.0569803	0.0319384	0.999187
122040	13/09/2018--22:29:00	26.24	0	-0.0569803	0.0319384	0.999187
122100	13/09/2018--22:30:00	26.23	0	-0.0569803	0.0319384	0.999187
122160	13/09/2018--22:31:00	26.24	0	-0.0569803	0.0319384	0.999187
122220	13/09/2018--22:32:00	26.24	0	-0.0569803	0.0319384	0.999187
122280	13/09/2018--22:33:00	26.22	0	-0.0569803	0.0319384	0.999187
122340	13/09/2018--22:34:00	26.22	0	-0.0569803	0.0319384	0.999187
122400	13/09/2018--22:35:00	26.22	0	-0.0569803	0.0319384	0.999187
122460	13/09/2018--22:36:00	26.22	0	-0.0569803	0.0319384	0.999187
122520	13/09/2018--22:37:00	26.21	0	-0.0569803	0.0319384	0.999187
122580	13/09/2018--22:38:00	26.23	0	-0.0569803	0.0319384	0.999187
122640	13/09/2018--22:39:00	26.2	0	-0.0569803	0.0319384	0.999187
122700	13/09/2018--22:40:00	26.2	0	-0.0569803	0.0319384	0.999187
122760	13/09/2018--22:41:00	26.19	0	-0.0569803	0.0319384	0.999187
122820	13/09/2018--22:42:00	26.18	0	-0.0569803	0.0319384	0.999187
122880	13/09/2018--22:43:00	26.2	0	-0.0569803	0.0319384	0.999187
122940	13/09/2018--22:44:00	26.17	0	-0.0569803	0.0319384	0.999187
123000	13/09/2018--22:45:00	26.19	0	-0.0569803	0.0319384	0.999187
123060	13/09/2018--22:46:00	26.2	0	-0.0569803	0.0319384	0.999187
123120	13/09/2018--22:47:00	26.19	0	-0.0569803	0.0319384	0.999187
123180	13/09/2018--22:48:00	26.18	0	-0.0569803	0.0319384	0.999187
123240	13/09/2018--22:49:00	26.17	0	-0.0569803	0.0319384	0.999187
123300	13/09/2018--22:50:00	26.18	0	-0.0569803	0.0319384	0.999187
123360	13/09/2018--22:51:00	26.17	0	-0.0569803	0.0319384	0.999187
123420	13/09/2018--22:52:00	26.15	0	-0.0569803	0.0319384	0.999187
123480	13/09/2018--22:53:00	26.15	0	-0.0569803	0.0319384	0.999187
123540	13/09/2018--22:54:00	26.14	0	-0.0569803	0.0319384	0.999187
123600	13/09/2018--22:55:00	26.14	0	-0.0569803	0.0319384	0.999187
123660	13/09/2018--22:56:00	26.14	0	-0.0569803	0.0319384	0.999187
123720	13/09/2018--22:57:00	26.14	0	-0.0569803	0.0319384	0.999187
123780	13/09/2018--22:58:00	26.14	0	-0.0569803	0.0319384	0.999187
123840	13/09/2018--22:59:00	26.13	0	-0.0569803	0.0319384	0.999187
123900	13/09/2018--23:00:00	26.13	0	-0.0569803	0.0319384	0.999187
123960	13/09/2018--23:01:00	26.13	0	-0.0569803	0.0319384	0.999187
124020	13/09/2018--23:02:00	26.12	0	-0.0569803	0.0319384	0.999187
124080	13/09/2018--23:03:00	26.12	0	-0.0569803	0.0319384	0.999187
124140	13/09/2018--23:04:00	26.11	0	-0.0569803	0.0319384	0.999187
124200	13/09/2018--23:05:00	26.1	0	-0.0569803	0.0319384	0.999187
124260	13/09/2018--23:06:00	26.1	0	-0.0569803	0.0319384	0.999187
124320	13/09/2018--23:07:00	26.11	0	-0.0569803	0.0319384	0.999187
124380	13/09/2018--23:08:00	26.11	0	-0.0569803	0.0319384	0.999187
124440	13/09/2018--23:09:00	26.1	0	-0.0569803	0.0319384	0.999187
124500	13/09/2018--23:10:00	26.09	0	-0.0569803	0.0319384	0.999187
124560	13/09/2018--23:11:00	26.09	0	-0.0569803	0.0319384	0.999187
124620	13/09/2018--23:12:00	26.09	0	-0.0569803	0.0319384	0.999187
124680	13/09/2018--23:13:00	26.09	0	-0.0569803	0.0319384	0.999187
124740	13/09/2018--23:14:00	26.08	0	-0.0569803	0.0319384	0.999187
124800	13/09/2018--23:15:00	26.09	0	-0.0569803	0.0319384	101.395
124860	13/09/2018--23:16:00	26.06	0	-0.0569803	0.0319384	0.999187
124920	13/09/2018--23:17:00	26.07	0	-0.0569803	0.0319384	0.999187
124980	13/09/2018--23:18:00	26.09	0	-0.0569803	0.0319384	0.999187
125040	13/09/2018--23:19:00	26.08	0	-0.0569803	0.0319384	0.999187
125100	13/09/2018--23:20:00	26.08	0	-0.0569803	0.0319384	0.999187
125160	13/09/2018--23:21:00	26.07	0	-0.0569803	0.0319384	0.999187
125220	13/09/2018--23:22:00	26.07	0	-0.0569803	0.0319384	0.999187
125280	13/09/2018--23:23:00	26.07	0	-0.0569803	0.0319384	0.999187
125340	13/09/2018--23:24:00	26.08	0	-0.0569803	0.0319384	0.999187
125400	13/09/2018--23:25:00	26.07	0	-0.0569803	0.0319384	0.999187
125460	13/09/2018--23:26:00	26.05	0	-0.0569803	0.0319384	0.999187
125520	13/09/2018--23:27:00	26.06	0	-0.0569803	0.0319384	0.999187
125580	13/09/2018--23:28:00	26.06	0	-0.0569803	0.0319384	0.999187
125640	13/09/2018--23:29:00	26.07	0	-0.0569803	0.0319384	0.999187
125700	13/09/2018--23:30:00	26.07	0	-0.0569803	0.0319384	0.999187
125760	13/09/2018--23:31:00	26.07	0	-0.0569803	0.0319384	0.999187
125820	13/09/2018--23:32:00	26.08	0	-0.0569803	0.0319384	0.999187
125880	13/09/2018--23:33:00	26.08	0	-0.0569803	0.0319384	0.999187
125940	13/09/2018--23:34:00	26.08	0	-0.0569803	0.0319384	0.999187
126000	13/09/2018--23:35:00	26.07	0	-0.0569803	0.0319384	0.999187
126060	13/09/2018--23:36:00	26.06	0	-0.0569803	0.0319384	0.999187
126120	13/09/2018--23:37:00	26.06	0	-0.0569803	0.0319384	0.999187
126180	13/09/2018--23:38:00	26.07	0	-0.0569803	0.0319384	0.999187
126240	13/09/2018--23:39:00	26.07	0	-0.0569803	0.0319384	0.999187
126300	13/09/2018--23:40:00	26.07	0	-0.0569803	0.0319384	0.999187
126360	13/09/2018--23:41:00	26.06	0	-0.0569803	0.0319384	0.999187
126420	13/09/2018--23:42:00	26.06	0	-0.0569803	0.0319384	0.999187
126480	13/09/2018--23:43:00	26.07	0	-0.0569803	0.0319384	0.999187
126540	13/09/2018--23:44:00	26.06	0	-0.0569803	0.0319384	0.999187
126600	13/09/2018--23:45:00	26.05	0	-0.0569803	0.0319384	0.999187
126660	13/09/2018--23:46:00	26.07	0	-0.0569803	0.0319384	0.999187
126720	13/09/2018--23:47:00	26.06	0	-0.0569803	0.0319384	0.999187
126780	13/09/2018--23:48:00	26.06	0	-0.0569803	0.0319384	0.999187
126840	13/09/2018--23:49:00	26.05	0	-0.0569803	0.0319384	0.999187
126900	13/09/2018--23:50:00	26.05	0	-0.0569803	0.0319384	0.999187
126960	13/09/2018--23:51:00	26.06	0	-0.0569803	0.0319384	0.999187
127020	13/09/2018--23:52:00	26.05	0	-0.0569803	0.0319384	0.999187
127080	13/09/2018--23:53:00	26.05	0	-0.0569803	0.0319384	0.999187
127140	13/09/2018--23:54:00	26.06	0	-0.0569803	0.0319384	0.999187
127200	13/09/2018--23:55:00	26.05	0	-0.0569803	0.0319384	0.999187
127260	13/09/2018--23:56:00	26.07	0	-0.0569803	0.0319384	0.999187
127320	13/09/2018--23:57:00	26.06	0	-0.0569803	0.0319384	0.999187
127380	13/09/2018--23:58:00	26.05	0	-0.0569803	0.0319384	0.999187
127440	13/09/2018--23:59:00	26.08	0	-0.0569803	0.0319384	0.999187
127500	14/09/2018--00:00:00	26.08	0	-0.0569803	0.0319384	0.999187
127560	14/09/2018--00:01:00	26.05	0	-0.0569803	0.0319384	0.999187
127620	14/09/2018--00:02:00	26.06	0	-0.0569803	0.0319384	0.999187
127680	14/09/2018--00:03:00	26.06	0	-0.0723145	0.0319384	0.999187
127740	14/09/2018--00:04:00	26.05	0	-0.0569803	0.0319384	0.999187
127800	14/09/2018--00:05:00	26.05	0	-0.0569803	0.0319384	0.999187
127860	14/09/2018--00:06:00	26.05	0	-0.0569803	0.0319384	0.999187
127920	14/09/2018--00:07:00	26.06	0	-0.0569803	0.0319384	0.999187
127980	14/09/2018--00:08:00	26.05	0	-0.0569803	0.0319384	0.999187
128040	14/09/2018--00:09:00	26.05	0	-0.0569803	0.0319384	0.999187
128100	14/09/2018--00:10:00	26.05	0	-0.0569803	0.0319384	0.999187
128160	14/09/2018--00:11:00	26.06	0	-0.0569803	0.0319384	101.395
128220	14/09/2018--00:12:00	26.05	0	-0.0569803	0.0319384	0.999187
128280	14/09/2018--00:13:00	26.06	0	-0.0569803	0.0319384	0.999187
128340	14/09/2018--00:14:00	26.06	0	-0.0569803	0.0319384	0.999187
128400	14/09/2018--00:15:00	26.07	0	-0.0569803	0.0319384	0.999187
128460	14/09/2018--00:16:00	26.07	0	-0.0569803	0.0319384	0.999187
128520	14/09/2018--00:17:00	26.05	0	-0.0569803	0.0319384	0.999187
128580	14/09/2018--00:18:00	26.06	0	-0.0569803	0.0319384	0.999187
128640	14/09/2018--00:19:00	26.05	0	-0.0569803	0.0319384	0.999187
128700	14/09/2018--00:20:00	26.05	0	-0.0569803	0.0319384	0.999187
128760	14/09/2018--00:21:00	26.05	0	-0.0569803	0.0319384	0.999187
128820	14/09/2018--00:22:00	26.06	0	-0.0569803	0.0319384	0.999187
128880	14/09/2018--00:23:00	26.05	0	-0.0569803	0.0319384	0.999187
128940	14/09/2018--00:24:00	26.06	0	-0.0569803	0.0319384	0.999187
129000	14/09/2018--00:25:00	26.05	0	-0.0569803	0.0319384	0.999187
129060	14/09/2018--00:26:00	26.05	0	-0.0569803	0.0319384	0.999187
129120	14/09/2018--00:27:00	26.04	0	-0.0569803	0.0319384	0.999187
129180	14/09/2018--00:28:00	26.05	0	-0.0569803	0.0319384	0.999187
129240	14/09/2018--00:29:00	26.05	0	-0.0569803	0.0319384	0.999187
129300	14/09/2018--00:30:00	26.04	0	-0.0569803	0.0319384	0.999187
129360	14/09/2018--00:31:00	26.05	0	-0.0569803	0.0319384	0.999187
129420	14/09/2018--00:32:00	26.05	0	-0.0569803	0.0319384	0.999187
129480	14/09/2018--00:33:00	26.05	0	-0.0569803	0.0319384	0.999187
129540	14/09/2018--00:34:00	26.04	0	-0.0569803	0.0319384	0.999187
129600	14/09/2018--00:35:00	26.05	0	-0.0569803	0.0319384	0.999187
129660	14/09/2018--00:36:00	26.05	0	-0.0569803	0.0319384	0.999187
129720	14/09/2018--00:37:00	26.06	0	-0.0569803	0.0319384	0.999187
129780	14/09/2018--00:38:00	26.03	0	-0.0569803	0.0319384	0.999187
129840	14/09/2018--00:39:00	26.06	0	-0.0569803	0.0319384	0.999187
129900	14/09/2018--00:40:00	26.02	0	-0.0569803	0.0319384	0.999187
129960	14/09/2018--00:41:00	26.04	0	-0.0569803	0.0319384	0.999187
130020	14/09/2018--00:42:00	26.04	0	-0.0569803	0.0319384	0.999187
130080	14/09/2018--00:43:00	26.06	0	-0.0569803	0.0319384	0.999187
130140	14/09/2018--00:44:00	26.05	0	-0.0569803	0.0319384	0.999187
130200	14/09/2018--00:45:00	26.05	0	-0.0569803	0.0319384	0.999187
130260	14/09/2018--00:46:00	26.05	0	-0.0569803	0.0319384	0.999187
130320	14/09/2018--00:47:00	26.04	0	-0.0569803	0.0319384	0.999187
130380	14/09/2018--00:48:00	26.04	0	-0.0569803	0.0319384	0.999187
130440	14/09/2018--00:49:00	26.04	0	-0.0569803	0.0319384	0.999187
130500	14/09/2018--00:50:00	26.04	0	-0.0569803	0.0319384	0.999187
130560	14/09/2018--00:51:00	26.07	0	-0.0569803	0.0319384	0.999187
130620	14/09/2018--00:52:00	26.05	0	-0.0569803	0.0319384	0.999187
130680	14/09/2018--00:53:00	26.05	0	-0.0569803	0.0319384	0.999187
130740	14/09/2018--00:54:00	26.04	0	-0.0569803	0.0319384	0.999187
130800	14/09/2018--00:55:00	26.04	0	-0.0569803	0.0319384	0.999187
130860	14/09/2018--00:56:00	26.04	0	-0.0569803	0.0319384	0.999187
130920	14/09/2018--00:57:00	26.04	0	-0.0569803	0.0319384	0.999187
130980	14/09/2018--00:58:00	26.06	0	-0.0569803	0.0319384	0.999187
131040	14/09/2018--00:59:00	26.04	0	-0.0569803	0.0319384	0.984423
131100	14/09/2018--01:00:00	26.02	0	-0.0569803	0.0319384	0.999187
131160	14/09/2018--01:01:00	26.04	0	-0.0569803	0.0319384	0.999187
131220	14/09/2018--01:02:00	26.05	0	-0.0569803	0.0319384	0.999187
131280	14/09/2018--01:03:00	26.03	0	-0.0569803	0.0319384	0.999187
131340	14/09/2018--01:04:00	26.05	0	-0.0569803	0.0319384	0.999187
131400	14/09/2018--01:05:00	26.04	0	-0.0569803	0.0319384	0.999187
131460	14/09/2018--01:06:00	26.05	0	-0.0569803	0.0319384	0.999187
131520	14/09/2018--01:07:00	26.06	0	-0.0569803	0.0319384	0.999187
131580	14/09/2018--01:08:00	26.04	0	-0.0569803	0.0319384	0.999187
131640	14/09/2018--01:09:00	26.05	0	-0.0569803	0.0319384	0.999187
131700	14/09/2018--01:10:00	26.06	0	-0.0569803	0.0319384	0.999187
131760	14/09/2018--01:11:00	26.05	0	-0.0569803	0.0319384	0.999187
131820	14/09/2018--01:12:00	26.03	0	-0.0569803	0.0319384	0.999187
131880	14/09/2018--01:13:00	26.05	0	-0.0569803	0.0319384	0.999187
131940	14/09/2018--01:14:00	26.04	0	-0.0569803	0.0319384	0.999187
132000	14/09/2018--01:15:00	26.05	0	-0.0569803	0.0319384	0.999187
132060	14/09/2018--01:16:00	26.04	0	-0.0569803	0.0319384	0.999187
132120	14/09/2018--01:17:00	26.04	0	-0.0569803	0.0319384	0.999187
132180	14/09/2018--01:18:00	26.05	0	-0.0569803	0.0319384	0.999187
132240	14/09/2018--01:19:00	26.04	0	-0.0569803	0.0319384	0.999187
132300	14/09/2018--01:20:00	26.05	0	-0.0569803	0.0319384	0.999187
132360	14/09/2018--01:21:00	26.04	0	-0.0569803	0.0319384	0.999187
132420	14/09/2018--01:22:00	26.02	0	-0.0569803	0.0319384	0.999187
132480	14/09/2018--01:23:00	26.02	0	-0.0569803	0.0319384	0.999187
132540	14/09/2018--01:24:00	26.02	0	-0.0569803	0.0319384	0.999187
132600	14/09/2018--01:25:00	26.04	0	-0.0569803	0.0319384	0.999187
132660	14/09/2018--01:26:00	26.04	0	-0.0569803	0.0319384	0.999187
132720	14/09/2018--01:27:00	26.04	0	-0.0569803	0.0319384	0.999187
132780	14/09/2018--01:28:00	26.01	0	-0.0569803	0.0319384	0.999187
132840	14/09/2018--01:29:00	26.04	0	-0.0569803	0.0319384	0.999187
132900	14/09/2018--01:30:00	26.04	0	-0.0569803	0.0319384	0.999187
132960	14/09/2018--01:31:00	26.02	0	-0.0569803	0.0319384	0.999187
133020	14/09/2018--01:32:00	26.04	0	-0.0569803	0.0319384	0.999187
133080	14/09/2018--01:33:00	26.04	0	-0.0569803	0.0319384	0.999187
133140	14/09/2018--01:34:00	26.03	0	-0.0569803	0.0319384	0.999187
133200	14/09/2018--01:35:00	26.03	0	-0.0569803	0.0319384	0.999187
133260	14/09/2018--01:36:00	26.02	0	-0.0569803	0.0319384	0.999187
133320	14/09/2018--01:37:00	26.02	0	-0.0569803	0.0319384	0.999187
133380	14/09/2018--01:38:00	26.02	0	-0.0569803	0.0319384	0.999187
133440	14/09/2018--01:39:00	26.04	0	-0.0723145	0.0319384	0.999187
133500	14/09/2018--01:40:00	26.01	0	-0.0569803	0.0319384	0.999187
133560	14/09/2018--01:41:00	26.03	0	-0.0569803	0.0319384	0.999187
133620	14/09/2018--01:42:00	26.01	0	-0.0569803	0.0319384	0.999187
133680	14/09/2018--01:43:00	26.02	0	-0.0569803	0.0319384	0.999187
133740	14/09/2018--01:44:00	26.01	0	-0.0569803	0.0319384	0.999187
133800	14/09/2018--01:45:00	26.01	0	-0.0569803	0.0319384	0.999187
133860	14/09/2018--01:46:00	26.01	0	-0.0569803	0.0319384	0.999187
133920	14/09/2018--01:47:00	26.02	0	-0.0569803	0.0319384	0.999187
133980	14/09/2018--01:48:00	26.01	0	-0.0569803	0.0319384	0.999187
134040	14/09/2018--01:49:00	26.02	0	-0.0569803	0.0319384	0.999187
134100	14/09/2018--01:50:00	26	0	-0.0569803	0.0319384	0.999187
134160	14/09/2018--01:51:00	26.02	0	-0.0569803	0.0319384	0.999187
134220	14/09/2018--01:52:00	26.01	0	-0.0569803	0.0319384	0.999187
134280	14/09/2018--01:53:00	26	0	-0.0569803	0.0319384	0.999187
134340	14/09/2018--01:54:00	25.98	0	-0.0569803	0.0319384	0.999187
134400	14/09/2018--01:55:00	26	0	-0.0569803	0.0319384	0.999187
134460	14/09/2018--01:56:00	26.02	0	-0.0569803	0.0319384	0.999187
134520	14/09/2018--01:57:00	26.02	0	-0.0569803	0.0319384	0.999187
134580	14/09/2018--01:58:00	25.99	0	-0.0569803	0.0319384	0.999187
134640	14/09/2018--01:59:00	26	0	-0.0569803	0.0319384	0.999187
134700	14/09/2018--02:00:00	26	0	-0.0569803	0.0319384	0.999187
134760	14/09/2018--02:01:00	26.02	0	-0.0569803	0.0319384	0.999187
134820	14/09/2018--02:02:00	26.01	0	-0.0723145	0.0319384	0.999187
134880	14/09/2018--02:03:00	25.99	0	-0.0569803	0.0319384	0.999187
134940	14/09/2018--02:04:00	25.99	0	-0.0569803	0.0319384	0.999187
135000	14/09/2018--02:05:00	26.02	0	-0.0569803	0.0319384	0.999187
135060	14/09/2018--02:06:00	26	0	-0.0569803	0.0319384	0.999187
135120	14/09/2018--02:07:00	26.01	0	-0.0569803	0.0319384	0.999187
135180	14/09/2018--02:08:00	25.99	0	-0.0569803	0.0319384	0.999187
135240	14/09/2018--02:09:00	26.01	0	-0.0569803	0.0319384	0.999187
135300	14/09/2018--02:10:00	26	0	-0.0569803	0.0319384	0.999187
135360	14/09/2018--02:11:00	25.99	0	-0.0569803	0.0319384	0.999187
135420	14/09/2018--02:12:00	25.99	0	-0.0569803	0.0319384	101.395
135480	14/09/2018--02:13:00	26	0	-0.0569803	0.0319384	0.999187
135540	14/09/2018--02:14:00	26	0	-0.0569803	0.0319384	0.999187
135600	14/09/2018--02:15:00	26	0	-0.0569803	0.0319384	0.999187
135660	14/09/2018--02:16:00	26.01	0	-0.0569803	0.0319384	0.999187
135720	14/09/2018--02:17:00	26	0	-0.0569803	0.0319384	0.999187
135780	14/09/2018--02:18:00	25.99	0	-0.0569803	0.0319384	0.999187
135840	14/09/2018--02:19:00	26	0	-0.0569803	0.0319384	0.999187
135900	14/09/2018--02:20:00	25.98	0	-0.0569803	0.0319384	101.395
135960	14/09/2018--02:21:00	25.99	0	-0.0569803	0.0319384	0.999187
136020	14/09/2018--02:22:00	25.98	0	-0.0569803	0.0319384	0.999187
136080	14/09/2018--02:23:00	25.98	0	-0.0569803	0.0319384	0.999187
136140	14/09/2018--02:24:00	26.01	0	-0.0569803	0.0319384	0.999187
136200	14/09/2018--02:25:00	25.99	0	-0.0569803	0.0319384	0.999187
136260	14/09/2018--02:26:00	25.98	0	-0.0569803	0.0319384	0.999187
136320	14/09/2018--02:27:00	25.98	0	-0.0569803	0.0319384	0.999187
136380	14/09/2018--02:28:00	25.98	0	-0.0569803	0.0319384	0.999187
136440	14/09/2018--02:29:00	25.96	0	-0.0569803	0.0319384	0.999187
136500	14/09/2018--02:30:00	25.98	0	-0.0569803	0.0319384	0.999187
136560	14/09/2018--02:31:00	25.98	0	-0.0569803	0.0319384	0.999187
136620	14/09/2018--02:32:00	25.98	0	-0.0569803	0.0319384	0.999187
136680	14/09/2018--02:33:00	25.99	0	-0.0569803	0.0319384	0.999187
136740	14/09/2018--02:34:00	25.98	0	-0.0569803	0.0319384	0.999187
136800	14/09/2018--02:35:00	25.99	0	-0.0569803	0.0319384	0.999187
136860	14/09/2018--02:36:00	25.98	0	-0.0569803	0.0319384	0.999187
136920	14/09/2018--02:37:00	25.98	0	-0.0569803	0.0319384	0.999187
136980	14/09/2018--02:38:00	25.98	0	-0.0569803	0.0319384	0.999187
137040	14/09/2018--02:39:00	25.98	0	-0.0569803	0.0319384	0.999187
137100	14/09/2018--02:40:00	25.98	0	-0.0569803	0.0319384	0.999187
137160	14/09/2018--02:41:00	25.98	0	-0.0569803	0.0319384	0.999187
137220	14/09/2018--02:42:00	25.97	0	-0.0569803	0.0319384	0.999187
137280	14/09/2018--02:43:00	25.99	0	-0.0569803	0.0319384	0.999187
137340	14/09/2018--02:44:00	25.97	0	-0.0569803	0.0319384	0.999187
137400	14/09/2018--02:45:00	25.97	0	-0.0569803	0.0319384	101.395
137460	14/09/2018--02:46:00	25.97	0	-0.0569803	0.0319384	0.999187
137520	14/09/2018--02:47:00	25.97	0	-0.0569803	0.0319384	0.999187
137580	14/09/2018--02:48:00	25.96	0	-0.0569803	0.0319384	0.999187
137640	14/09/2018--02:49:00	25.97	0	-0.0569803	0.0319384	0.999187
137700	14/09/2018--02:50:00	25.96	0	-0.0569803	0.0319384	0.999187
137760	14/09/2018--02:51:00	25.96	0	-0.0569803	0.0319384	0.999187
137820	14/09/2018--02:52:00	25.94	0	-0.0569803	0.0319384	0.999187
137880	14/09/2018--02:53:00	25.96	0	-0.0569803	0.0319384	0.999187
137940	14/09/2018--02:54:00	25.96	0	-0.0569803	0.0319384	0.999187
138000	14/09/2018--02:55:00	25.96	0	-0.0569803	0.0319384	0.999187
138060	14/09/2018--02:56:00	25.95	0	-0.0569803	0.0319384	0.999187
138120	14/09/2018--02:57:00	25.95	0	-0.0569803	0.0319384	0.999187
138180	14/09/2018--02:58:00	25.95	0	-0.0569803	0.0319384	0.999187
138240	14/09/2018--02:59:00	25.95	0	-0.0569803	0.0319384	0.999187
138300	14/09/2018--03:00:00	25.95	0	-0.0569803	0.0319384	0.999187
138360	14/09/2018--03:01:00	25.96	0	-0.0569803	0.0319384	0.999187
138420	14/09/2018--03:02:00	25.96	0	-0.0569803	0.0319384	0.999187
138480	14/09/2018--03:03:00	25.95	0	-0.0569803	0.0319384	0.999187
138540	14/09/2018--03:04:00	25.96	0	-0.0569803	0.0319384	0.999187
138600	14/09/2018--03:05:00	25.95	0	-0.0569803	0.0319384	0.999187
138660	14/09/2018--03:06:00	25.95	0	-0.0569803	0.0319384	0.999187
138720	14/09/2018--03:07:00	25.95	0	-0.0569803	0.0319384	0.999187
138780	14/09/2018--03:08:00	25.95	0	-0.0569803	0.0319384	0.999187
138840	14/09/2018--03:09:00	25.93	0	-0.0569803	0.0319384	0.999187
138900	14/09/2018--03:10:00	25.92	0	-0.0569803	0.0319384	101.395
138960	14/09/2018--03:11:00	25.95	0	-0.0569803	0.0319384	101.395
139020	14/09/2018--03:12:00	25.94	0	-0.0569803	0.0319384	0.999187
139080	14/09/2018--03:13:00	25.93	0	-0.0569803	0.0319384	0.999187
139140	14/09/2018--03:14:00	25.93	0	-0.0569803	0.0319384	0.999187
139200	14/09/2018--03:15:00	25.94	0	-0.0569803	0.0319384	0.999187
139260	14/09/2018--03:16:00	25.93	0	-0.0723145	0.0319384	0.999187
139320	14/09/2018--03:17:00	25.92	0	-0.0723145	0.0319384	0.999187
139380	14/09/2018--03:18:00	25.93	0	-0.0569803	0.0319384	0.999187
139440	14/09/2018--03:19:00	25.93	0	-0.0723145	0.0319384	0.999187
139500	14/09/2018--03:20:00	25.94	0	-0.0569803	0.0319384	0.999187
139560	14/09/2018--03:21:00	25.92	0	-0.0569803	0.0319384	0.999187
139620	14/09/2018--03:22:00	25.92	0	-0.0723145	0.0319384	0.999187
139680	14/09/2018--03:23:00	25.92	0	-0.0569803	0.0319384	0.999187
139740	14/09/2018--03:24:00	25.94	0	-0.0569803	0.0319384	0.999187
139800	14/09/2018--03:25:00	25.93	0	-0.0569803	0.0319384	0.999187
139860	14/09/2018--03:26:00	25.91	0	-0.0569803	0.0319384	0.999187
139920	14/09/2018--03:27:00	25.93	0	-0.0569803	0.0319384	0.999187
139980	14/09/2018--03:28:00	25.91	0	-0.0569803	0.0319384	0.999187
140040	14/09/2018--03:29:00	25.92	0	-0.0569803	0.0319384	0.999187
140100	14/09/2018--03:30:00	25.93	0	-0.0569803	0.0319384	0.999187
140160	14/09/2018--03:31:00	25.89	0	-0.0569803	0.0319384	0.999187
140220	14/09/2018--03:32:00	25.92	0	-0.0569803	0.0319384	0.999187
140280	14/09/2018--03:33:00	25.92	0	-0.0569803	0.0319384	0.999187
140340	14/09/2018--03:34:00	25.91	0	-0.0569803	0.0319384	0.999187
140400	14/09/2018--03:35:00	25.93	0	-0.0569803	0.0319384	0.999187
140460	14/09/2018--03:36:00	25.91	0	-0.0569803	0.0319384	0.999187
140520	14/09/2018--03:37:00	25.91	0	-0.0569803	0.0319384	0.999187
140580	14/09/2018--03:38:00	25.91	0	-0.0569803	0.0319384	0.999187
140640	14/09/2018--03:39:00	25.91	0	-0.0569803	0.0319384	0.999187
140700	14/09/2018--03:40:00	25.9	0	-0.0569803	0.0319384	0.999187
140760	14/09/2018--03:41:00	25.9	0	-0.0569803	0.0319384	0.999187
140820	14/09/2018--03:42:00	25.89	0	-0.0569803	0.0319384	0.999187
140880	14/09/2018--03:43:00	25.9	0	-0.0569803	0.0319384	0.999187
140940	14/09/2018--03:44:00	25.91	0	-0.0569803	0.0319384	0.999187
141000	14/09/2018--03:45:00	25.89	0	-0.0569803	0.0319384	0.999187
141060	14/09/2018--03:46:00	25.89	0	-0.0569803	0.0319384	0.999187
141120	14/09/2018--03:47:00	25.87	0	-0.0569803	0.0319384	0.999187
141180	14/09/2018--03:48:00	25.89	0	-0.0569803	0.0319384	0.999187
141240	14/09/2018--03:49:00	25.87	0	-0.0569803	0.0319384	0.999187
141300	14/09/2018--03:50:00	25.88	0	-0.0569803	0.0319384	0.999187
141360	14/09/2018--03:51:00	25.89	0	-0.0569803	0.0319384	0.999187
141420	14/09/2018--03:52:00	25.88	0	-0.0569803	0.0319384	0.999187
141480	14/09/2018--03:53:00	25.89	0	-0.0569803	0.0319384	0.999187
141540	14/09/2018--03:54:00	25.89	0	-0.0569803	0.0319384	0.999187
141600	14/09/2018--03:55:00	25.89	0	-0.0569803	0.0319384	0.999187
141660	14/09/2018--03:56:00	25.88	0	-0.0569803	0.0319384	0.999187
141720	14/09/2018--03:57:00	25.88	0	-0.0569803	0.0319384	0.999187
141780	14/09/2018--03:58:00	25.87	0	-0.0569803	0.0319384	0.999187
141840	14/09/2018--03:59:00	25.88	0	-0.0569803	0.0319384	0.999187
141900	14/09/2018--04:00:00	25.86	0	-0.0569803	0.0319384	0.999187
141960	14/09/2018--04:01:00	25.88	0	-0.0569803	0.0319384	0.999187
142020	14/09/2018--04:02:00	25.87	0	-0.0569803	0.0319384	0.999187
142080	14/09/2018--04:03:00	25.86	0	-0.0569803	0.0319384	0.999187
142140	14/09/2018--04:04:00	25.87	0	-0.0569803	0.0319384	0.999187
142200	14/09/2018--04:05:00	25.88	0	-0.0569803	0.0319384	0.999187
142260	14/09/2018--04:06:00	25.85	0	-0.0569803	0.0319384	0.999187
142320	14/09/2018--04:07:00	25.86	0	-0.0569803	0.0319384	0.999187
142380	14/09/2018--04:08:00	25.88	0	-0.0569803	0.0319384	0.999187
142440	14/09/2018--04:09:00	25.86	0	-0.0569803	0.0319384	0.999187
142500	14/09/2018--04:10:00	25.88	0	-0.0569803	0.0319384	0.999187
142560	14/09/2018--04:11:00	25.85	0	-0.0569803	0.0319384	0.999187
142620	14/09/2018--04:12:00	25.84	0	-0.0569803	0.0319384	0.999187
142680	14/09/2018--04:13:00	25.87	0	-0.0569803	0.0319384	0.999187
142740	14/09/2018--04:14:00	25.85	0	-0.0569803	0.0319384	0.999187
142800	14/09/2018--04:15:00	25.85	0	-0.0569803	0.0319384	0.999187
142860	14/09/2018--04:16:00	25.84	0	-0.0569803	0.0319384	0.999187
142920	14/09/2018--04:17:00	25.86	0	-0.0569803	0.0319384	0.999187
142980	14/09/2018--04:18:00	25.84	0	-0.0569803	0.0319384	0.999187
143040	14/09/2018--04:19:00	25.84	0	-0.0569803	0.0319384	0.999187
143100	14/09/2018--04:20:00	25.84	0	-0.0569803	0.0319384	0.999187
143160	14/09/2018--04:21:00	25.84	0	-0.0569803	0.0319384	0.999187
143220	14/09/2018--04:22:00	25.84	0	-0.0569803	0.0319384	0.999187
143280	14/09/2018--04:23:00	25.82	0	-0.0569803	0.0319384	0.999187
143340	14/09/2018--04:24:00	25.83	0	-0.0569803	0.0319384	0.999187
143400	14/09/2018--04:25:00	25.82	0	-0.0569803	0.0319384	0.999187
143460	14/09/2018--04:26:00	25.82	0	-0.0569803	0.0319384	0.999187
143520	14/09/2018--04:27:00	25.82	0	-0.0569803	0.0319384	0.999187
143580	14/09/2018--04:28:00	25.83	0	-0.0569803	0.0319384	0.999187
143640	14/09/2018--04:29:00	25.81	0	-0.0569803	0.0319384	0.999187
143700	14/09/2018--04:30:00	25.82	0	-0.0569803	0.0319384	0.999187
143760	14/09/2018--04:31:00	25.82	0	-0.0569803	0.0319384	0.999187
143820	14/09/2018--04:32:00	25.82	0	-0.0569803	0.0319384	0.999187
143880	14/09/2018--04:33:00	25.8	0	-0.0569803	0.0319384	0.999187
143940	14/09/2018--04:34:00	25.8	0	-0.0569803	0.0319384	0.999187
144000	14/09/2018--04:35:00	25.82	0	-0.0569803	0.0319384	0.999187
144060	14/09/2018--04:36:00	25.8	0	-0.0569803	0.0319384	0.999187
144120	14/09/2018--04:37:00	25.8	0	-0.0569803	0.0319384	0.999187
144180	14/09/2018--04:38:00	25.81	0	-0.0569803	0.0319384	0.999187
144240	14/09/2018--04:39:00	25.81	0	-0.0569803	0.0319384	0.999187
144300	14/09/2018--04:40:00	25.81	0	-0.0569803	0.0319384	0.999187
144360	14/09/2018--04:41:00	25.79	0	-0.0569803	0.0319384	0.999187
144420	14/09/2018--04:42:00	25.8	0	-0.0569803	0.0319384	0.999187
144480	14/09/2018--04:43:00	25.79	0	-0.0569803	0.0319384	0.999187
144540	14/09/2018--04:44:00	25.77	0	-0.0569803	0.0319384	0.999187
144600	14/09/2018--04:45:00	25.79	0	-0.0569803	0.0319384	0.999187
144660	14/09/2018--04:46:00	25.78	0	-0.0569803	0.0319384	0.999187
144720	14/09/2018--04:47:00	25.79	0	-0.0569803	0.0319384	0.999187
144780	14/09/2018--04:48:00	25.77	0	-0.0569803	0.0319384	0.999187
144840	14/09/2018--04:49:00	25.78	0	-0.0569803	0.0319384	0.999187
144900	14/09/2018--04:50:00	25.79	0	-0.0569803	0.0319384	0.999187
144960	14/09/2018--04:51:00	25.78	0	-0.0569803	0.0319384	101.395
145020	14/09/2018--04:52:00	25.77	0	-0.0569803	0.0319384	0.999187
145080	14/09/2018--04:53:00	25.78	0	-0.0569803	0.0319384	0.999187
145140	14/09/2018--04:54:00	25.79	0	-0.0569803	0.0319384	0.999187
145200	14/09/2018--04:55:00	25.78	0	-0.0723145	0.0319384	0.999187
145260	14/09/2018--04:56:00	25.78	0	-0.0569803	0.0319384	0.999187
145320	14/09/2018--04:57:00	25.77	0	-0.0569803	0.0319384	0.999187
145380	14/09/2018--04:58:00	25.77	0	-0.0569803	0.0319384	0.999187
145440	14/09/2018--04:59:00	25.79	0	-0.0569803	0.0319384	0.999187
145500	14/09/2018--05:00:00	25.76	0	-0.0569803	0.0319384	0.999187
