# Supplementary material for: A randomized cross-over trial investigating differences in 24-h personal air and skin temperatures using wearable sensors between two climatologically contrasting settings
Source: Sci Rep. 2021 Nov 10;11:22020. doi: 10.1038/s41598-021-01180-y (PMC8580978; doi:10.1038/s41598-021-01180-y)
Supplement: Supplementary file 2 — Supplementary Data. [file 41598_2021_1180_MOESM2_ESM.zip › New folder/new/T13_S2new.csv]

Index	Date	Temperature	Activity	X-axis	Y-axis	Z-axis	Marker
59340	13/09/2018--05:00:00	36.18	0
59400	13/09/2018--05:01:00	36.18	0
59460	13/09/2018--05:02:00	36.2	0
59520	13/09/2018--05:03:00	36.22	0
59580	13/09/2018--05:04:00	36.23	0
59640	13/09/2018--05:05:00	36.23	0
59700	13/09/2018--05:06:00	36.24	0
59760	13/09/2018--05:07:00	36.25	0
59820	13/09/2018--05:08:00	36.26	0
59880	13/09/2018--05:09:00	36.27	0
59940	13/09/2018--05:10:00	36.27	12
60000	13/09/2018--05:11:00	36.27	2
60060	13/09/2018--05:12:00	36.04	0
60120	13/09/2018--05:13:00	35.79	0
60180	13/09/2018--05:14:00	35.59	0
60240	13/09/2018--05:15:00	35.45	0
60300	13/09/2018--05:16:00	35.32	1
60360	13/09/2018--05:17:00	35.22	0
60420	13/09/2018--05:18:00	35.15	0
60480	13/09/2018--05:19:00	35.11	0
60540	13/09/2018--05:20:00	35.05	0
60600	13/09/2018--05:21:00	35	0
60660	13/09/2018--05:22:00	34.97	0
60720	13/09/2018--05:23:00	34.94	0
60780	13/09/2018--05:24:00	34.93	0
60840	13/09/2018--05:25:00	34.88	0
60900	13/09/2018--05:26:00	34.86	0
60960	13/09/2018--05:27:00	34.84	0
61020	13/09/2018--05:28:00	34.83	38
61080	13/09/2018--05:29:00	34.82	0
61140	13/09/2018--05:30:00	34.82	0
61200	13/09/2018--05:31:00	34.83	0
61260	13/09/2018--05:32:00	34.81	0
61320	13/09/2018--05:33:00	34.75	0
61380	13/09/2018--05:34:00	34.72	0
61440	13/09/2018--05:35:00	34.7	105
61500	13/09/2018--05:36:00	34.71	0
61560	13/09/2018--05:37:00	34.65	0
61620	13/09/2018--05:38:00	34.59	51
61680	13/09/2018--05:39:00	34.58	320
61740	13/09/2018--05:40:00	34.62	49
61800	13/09/2018--05:41:00	34.57	66
61860	13/09/2018--05:42:00	34.57	19
61920	13/09/2018--05:43:00	34.58	19
61980	13/09/2018--05:44:00	34.58	87
62040	13/09/2018--05:45:00	34.57	46
62100	13/09/2018--05:46:00	34.57	98
62160	13/09/2018--05:47:00	34.52	60
62220	13/09/2018--05:48:00	34.54	16
62280	13/09/2018--05:49:00	34.55	38
62340	13/09/2018--05:50:00	34.55	57
62400	13/09/2018--05:51:00	34.56	33
62460	13/09/2018--05:52:00	34.61	11
62520	13/09/2018--05:53:00	34.74	32
62580	13/09/2018--05:54:00	34.79	68
62640	13/09/2018--05:55:00	34.83	15
62700	13/09/2018--05:56:00	34.88	6
62760	13/09/2018--05:57:00	34.91	14
62820	13/09/2018--05:58:00	34.96	49
62880	13/09/2018--05:59:00	34.97	108
62940	13/09/2018--06:00:00	34.95	24
63000	13/09/2018--06:01:00	34.96	137
63060	13/09/2018--06:02:00	34.95	29
63120	13/09/2018--06:03:00	34.93	32
63180	13/09/2018--06:04:00	34.92	42
63240	13/09/2018--06:05:00	34.93	58
63300	13/09/2018--06:06:00	34.93	374
63360	13/09/2018--06:07:00	34.93	340
63420	13/09/2018--06:08:00	34.81	223
63480	13/09/2018--06:09:00	34.75	414
63540	13/09/2018--06:10:00	34.73	224
63600	13/09/2018--06:11:00	34.75	167
63660	13/09/2018--06:12:00	34.77	62
63720	13/09/2018--06:13:00	34.77	97
63780	13/09/2018--06:14:00	34.81	182
63840	13/09/2018--06:15:00	34.77	136
63900	13/09/2018--06:16:00	34.8	70
63960	13/09/2018--06:17:00	34.84	351
64020	13/09/2018--06:18:00	34.87	2
64080	13/09/2018--06:19:00	34.85	1
64140	13/09/2018--06:20:00	34.88	115
64200	13/09/2018--06:21:00	34.92	59
64260	13/09/2018--06:22:00	34.89	127
64320	13/09/2018--06:23:00	34.92	45
64380	13/09/2018--06:24:00	34.88	55
64440	13/09/2018--06:25:00	34.9	137
64500	13/09/2018--06:26:00	34.86	18
64560	13/09/2018--06:27:00	34.86	131
64620	13/09/2018--06:28:00	34.88	204
64680	13/09/2018--06:29:00	34.86	270
64740	13/09/2018--06:30:00	34.82	268
64800	13/09/2018--06:31:00	34.83	343
64860	13/09/2018--06:32:00	34.8	347
64920	13/09/2018--06:33:00	34.82	26
64980	13/09/2018--06:34:00	34.8	65
65040	13/09/2018--06:35:00	34.73	125
65100	13/09/2018--06:36:00	34.73	62
65160	13/09/2018--06:37:00	34.74	134
65220	13/09/2018--06:38:00	34.75	201
65280	13/09/2018--06:39:00	34.68	246
65340	13/09/2018--06:40:00	34.72	148
65400	13/09/2018--06:41:00	34.73	1
65460	13/09/2018--06:42:00	34.81	365
65520	13/09/2018--06:43:00	34.84	139
65580	13/09/2018--06:44:00	34.66	242
65640	13/09/2018--06:45:00	34.49	403
65700	13/09/2018--06:46:00	34.38	490
65760	13/09/2018--06:47:00	34.18	61
65820	13/09/2018--06:48:00	34.14	72
65880	13/09/2018--06:49:00	34.19	104
65940	13/09/2018--06:50:00	34.31	1
66000	13/09/2018--06:51:00	34.39	18
66060	13/09/2018--06:52:00	34.45	2
66120	13/09/2018--06:53:00	34.51	10
66180	13/09/2018--06:54:00	34.55	61
66240	13/09/2018--06:55:00	34.55	12
66300	13/09/2018--06:56:00	34.63	52
66360	13/09/2018--06:57:00	34.64	1
66420	13/09/2018--06:58:00	34.64	44
66480	13/09/2018--06:59:00	34.71	195
66540	13/09/2018--07:00:00	34.71	372
66600	13/09/2018--07:01:00	34.68	467
66660	13/09/2018--07:02:00	34.66	365
66720	13/09/2018--07:03:00	34.73	331
66780	13/09/2018--07:04:00	34.73	529
66840	13/09/2018--07:05:00	34.71	319
66900	13/09/2018--07:06:00	34.73	235
66960	13/09/2018--07:07:00	34.66	168
67020	13/09/2018--07:08:00	34.68	186
67080	13/09/2018--07:09:00	34.68	292
67140	13/09/2018--07:10:00	34.65	273
67200	13/09/2018--07:11:00	34.65	194
67260	13/09/2018--07:12:00	34.65	47
67320	13/09/2018--07:13:00	34.67	127
67380	13/09/2018--07:14:00	34.68	48
67440	13/09/2018--07:15:00	35.24	92
67500	13/09/2018--07:16:00	35.43	6
67560	13/09/2018--07:17:00	35.31	11
67620	13/09/2018--07:18:00	35.58	52
67680	13/09/2018--07:19:00	35.51	76
67740	13/09/2018--07:20:00	35.22	108
67800	13/09/2018--07:21:00	35.04	71
67860	13/09/2018--07:22:00	34.87	268
67920	13/09/2018--07:23:00	34.64	134
67980	13/09/2018--07:24:00	34.52	22
68040	13/09/2018--07:25:00	34.48	34
68100	13/09/2018--07:26:00	34.5	100
68160	13/09/2018--07:27:00	34.48	122
68220	13/09/2018--07:28:00	34.44	46
68280	13/09/2018--07:29:00	34.43	10
68340	13/09/2018--07:30:00	34.41	32
68400	13/09/2018--07:31:00	34.09	127
68460	13/09/2018--07:32:00	34.07	2
68520	13/09/2018--07:33:00	34.22	120
68580	13/09/2018--07:34:00	34.27	135
68640	13/09/2018--07:35:00	34.28	9
68700	13/09/2018--07:36:00	34.32	100
68760	13/09/2018--07:37:00	34.36	197
68820	13/09/2018--07:38:00	34.29	540
68880	13/09/2018--07:39:00	34.23	329
68940	13/09/2018--07:40:00	34.24	333
69000	13/09/2018--07:41:00	34.25	441
69060	13/09/2018--07:42:00	34.25	177
69120	13/09/2018--07:43:00	34.03	418
69180	13/09/2018--07:44:00	33.97	257
69240	13/09/2018--07:45:00	34.04	254
69300	13/09/2018--07:46:00	34.14	105
69360	13/09/2018--07:47:00	34.25	43
69420	13/09/2018--07:48:00	34.31	322
69480	13/09/2018--07:49:00	34.3	1
69540	13/09/2018--07:50:00	34.38	98
69600	13/09/2018--07:51:00	34.38	65
69660	13/09/2018--07:52:00	34.41	80
69720	13/09/2018--07:53:00	34.41	41
69780	13/09/2018--07:54:00	34.45	277
69840	13/09/2018--07:55:00	34.43	313
69900	13/09/2018--07:56:00	34.43	287
69960	13/09/2018--07:57:00	34.41	489
70020	13/09/2018--07:58:00	34.41	331
70080	13/09/2018--07:59:00	34.3	323
70140	13/09/2018--08:00:00	34.09	344
70200	13/09/2018--08:01:00	33.94	338
70260	13/09/2018--08:02:00	33.98	453
70320	13/09/2018--08:03:00	34.1	275
70380	13/09/2018--08:04:00	34.2	154
70440	13/09/2018--08:05:00	34.28	46
70500	13/09/2018--08:06:00	34.3	119
70560	13/09/2018--08:07:00	34.46	140
70620	13/09/2018--08:08:00	34.57	245
70680	13/09/2018--08:09:00	34.62	228
70740	13/09/2018--08:10:00	34.63	126
70800	13/09/2018--08:11:00	34.69	0
70860	13/09/2018--08:12:00	34.73	16
70920	13/09/2018--08:13:00	34.8	61
70980	13/09/2018--08:14:00	34.84	115
71040	13/09/2018--08:15:00	34.92	64
71100	13/09/2018--08:16:00	34.98	42
71160	13/09/2018--08:17:00	35.02	28
71220	13/09/2018--08:18:00	35.02	1
71280	13/09/2018--08:19:00	35.07	0
71340	13/09/2018--08:20:00	35.09	2
71400	13/09/2018--08:21:00	35.03	43
71460	13/09/2018--08:22:00	35.01	8
71520	13/09/2018--08:23:00	34.98	163
71580	13/09/2018--08:24:00	35.01	394
71640	13/09/2018--08:25:00	35.04	52
71700	13/09/2018--08:26:00	35.1	311
71760	13/09/2018--08:27:00	35.15	216
71820	13/09/2018--08:28:00	35.15	77
71880	13/09/2018--08:29:00	35.17	1
71940	13/09/2018--08:30:00	35.27	174
72000	13/09/2018--08:31:00	35.43	210
72060	13/09/2018--08:32:00	35.49	177
72120	13/09/2018--08:33:00	35.58	32
72180	13/09/2018--08:34:00	35.59	60
72240	13/09/2018--08:35:00	35.63	312
72300	13/09/2018--08:36:00	35.63	74
72360	13/09/2018--08:37:00	35.68	8
72420	13/09/2018--08:38:00	35.7	34
72480	13/09/2018--08:39:00	35.73	33
72540	13/09/2018--08:40:00	35.74	0
72600	13/09/2018--08:41:00	35.72	232
72660	13/09/2018--08:42:00	35.71	58
72720	13/09/2018--08:43:00	35.71	240
72780	13/09/2018--08:44:00	35.72	468
72840	13/09/2018--08:45:00	35.57	944
72900	13/09/2018--08:46:00	35.45	917
72960	13/09/2018--08:47:00	35.35	351
73020	13/09/2018--08:48:00	35.22	375
73080	13/09/2018--08:49:00	35.11	7
73140	13/09/2018--08:50:00	34.9	0
73200	13/09/2018--08:51:00	34.75	15
73260	13/09/2018--08:52:00	34.64	3
73320	13/09/2018--08:53:00	34.52	46
73380	13/09/2018--08:54:00	34.41	174
73440	13/09/2018--08:55:00	34.37	206
73500	13/09/2018--08:56:00	34.26	86
73560	13/09/2018--08:57:00	34.18	109
73620	13/09/2018--08:58:00	34.06	216
73680	13/09/2018--08:59:00	34.07	716
73740	13/09/2018--09:00:00	34.14	169
73800	13/09/2018--09:01:00	34.07	1
73860	13/09/2018--09:02:00	34.06	1
73920	13/09/2018--09:03:00	34.05	24
73980	13/09/2018--09:04:00	34.07	24
74040	13/09/2018--09:05:00	34.11	2
74100	13/09/2018--09:06:00	34.14	2
74160	13/09/2018--09:07:00	34.15	1
74220	13/09/2018--09:08:00	34.15	1
74280	13/09/2018--09:09:00	34.1	0
74340	13/09/2018--09:10:00	34.1	1
74400	13/09/2018--09:11:00	34.09	2
74460	13/09/2018--09:12:00	34.07	5
74520	13/09/2018--09:13:00	34.04	38
74580	13/09/2018--09:14:00	34.05	26
74640	13/09/2018--09:15:00	34.03	16
74700	13/09/2018--09:16:00	33.97	38
74760	13/09/2018--09:17:00	33.97	0
74820	13/09/2018--09:18:00	33.93	0
74880	13/09/2018--09:19:00	33.91	0
74940	13/09/2018--09:20:00	33.87	0
75000	13/09/2018--09:21:00	33.9	0
75060	13/09/2018--09:22:00	33.89	2
75120	13/09/2018--09:23:00	33.92	0
75180	13/09/2018--09:24:00	33.91	0
75240	13/09/2018--09:25:00	33.9	1
75300	13/09/2018--09:26:00	33.89	0
75360	13/09/2018--09:27:00	33.88	0
75420	13/09/2018--09:28:00	33.87	1
75480	13/09/2018--09:29:00	33.82	0
75540	13/09/2018--09:30:00	33.8	2
75600	13/09/2018--09:31:00	33.79	3
75660	13/09/2018--09:32:00	33.75	2
75720	13/09/2018--09:33:00	33.74	0
75780	13/09/2018--09:34:00	33.73	0
75840	13/09/2018--09:35:00	33.71	29
75900	13/09/2018--09:36:00	33.73	11
75960	13/09/2018--09:37:00	33.77	3
76020	13/09/2018--09:38:00	33.79	0
76080	13/09/2018--09:39:00	33.84	16
76140	13/09/2018--09:40:00	33.84	46
76200	13/09/2018--09:41:00	33.84	48
76260	13/09/2018--09:42:00	33.88	4
76320	13/09/2018--09:43:00	33.88	23
76380	13/09/2018--09:44:00	33.89	0
76440	13/09/2018--09:45:00	33.87	0
76500	13/09/2018--09:46:00	33.85	0
76560	13/09/2018--09:47:00	33.8	1
76620	13/09/2018--09:48:00	33.8	55
76680	13/09/2018--09:49:00	33.79	11
76740	13/09/2018--09:50:00	33.74	0
76800	13/09/2018--09:51:00	33.65	5
76860	13/09/2018--09:52:00	33.62	0
76920	13/09/2018--09:53:00	33.58	97
76980	13/09/2018--09:54:00	33.61	0
77040	13/09/2018--09:55:00	33.63	0
77100	13/09/2018--09:56:00	33.64	1
77160	13/09/2018--09:57:00	33.63	0
77220	13/09/2018--09:58:00	33.64	2
77280	13/09/2018--09:59:00	33.63	0
77340	13/09/2018--10:00:00	33.65	0
77400	13/09/2018--10:01:00	33.66	12
77460	13/09/2018--10:02:00	33.66	6
77520	13/09/2018--10:03:00	33.65	1
77580	13/09/2018--10:04:00	33.66	0
77640	13/09/2018--10:05:00	33.71	12
77700	13/09/2018--10:06:00	33.69	0
77760	13/09/2018--10:07:00	33.73	0
77820	13/09/2018--10:08:00	33.75	0
77880	13/09/2018--10:09:00	33.74	0
77940	13/09/2018--10:10:00	33.71	0
78000	13/09/2018--10:11:00	33.69	12
78060	13/09/2018--10:12:00	33.66	8
78120	13/09/2018--10:13:00	33.66	1
78180	13/09/2018--10:14:00	33.68	0
78240	13/09/2018--10:15:00	33.7	15
78300	13/09/2018--10:16:00	33.73	0
78360	13/09/2018--10:17:00	33.72	1
78420	13/09/2018--10:18:00	33.71	2
78480	13/09/2018--10:19:00	33.7	1
78540	13/09/2018--10:20:00	33.68	0
78600	13/09/2018--10:21:00	33.67	0
78660	13/09/2018--10:22:00	33.65	43
78720	13/09/2018--10:23:00	33.67	19
78780	13/09/2018--10:24:00	33.66	0
78840	13/09/2018--10:25:00	33.66	5
78900	13/09/2018--10:26:00	33.64	1
78960	13/09/2018--10:27:00	33.62	1
79020	13/09/2018--10:28:00	33.61	4
79080	13/09/2018--10:29:00	33.61	0
79140	13/09/2018--10:30:00	33.59	4
79200	13/09/2018--10:31:00	33.58	1
79260	13/09/2018--10:32:00	33.59	0
79320	13/09/2018--10:33:00	33.63	26
79380	13/09/2018--10:34:00	33.62	0
79440	13/09/2018--10:35:00	33.59	0
79500	13/09/2018--10:36:00	33.6	0
79560	13/09/2018--10:37:00	33.6	2
79620	13/09/2018--10:38:00	33.62	0
79680	13/09/2018--10:39:00	33.63	0
79740	13/09/2018--10:40:00	33.68	2
79800	13/09/2018--10:41:00	33.72	0
79860	13/09/2018--10:42:00	33.76	1
79920	13/09/2018--10:43:00	33.72	0
79980	13/09/2018--10:44:00	33.73	55
80040	13/09/2018--10:45:00	33.73	50
80100	13/09/2018--10:46:00	33.71	1
80160	13/09/2018--10:47:00	33.7	1
80220	13/09/2018--10:48:00	33.73	0
80280	13/09/2018--10:49:00	33.73	1
80340	13/09/2018--10:50:00	33.75	2
80400	13/09/2018--10:51:00	33.76	2
80460	13/09/2018--10:52:00	33.75	3
80520	13/09/2018--10:53:00	33.79	2
80580	13/09/2018--10:54:00	33.79	0
80640	13/09/2018--10:55:00	33.78	0
80700	13/09/2018--10:56:00	33.77	19
80760	13/09/2018--10:57:00	33.81	5
80820	13/09/2018--10:58:00	33.82	3
80880	13/09/2018--10:59:00	33.85	1
80940	13/09/2018--11:00:00	33.87	0
81000	13/09/2018--11:01:00	33.93	32
81060	13/09/2018--11:02:00	33.97	0
81120	13/09/2018--11:03:00	34.03	2
81180	13/09/2018--11:04:00	34.05	15
81240	13/09/2018--11:05:00	34.03	23
81300	13/09/2018--11:06:00	34.04	9
81360	13/09/2018--11:07:00	34.1	14
81420	13/09/2018--11:08:00	34.33	213
81480	13/09/2018--11:09:00	34.26	390
81540	13/09/2018--11:10:00	34.26	181
81600	13/09/2018--11:11:00	34.34	433
81660	13/09/2018--11:12:00	34.33	23
81720	13/09/2018--11:13:00	34.37	113
81780	13/09/2018--11:14:00	34.34	724
81840	13/09/2018--11:15:00	34.3	43
81900	13/09/2018--11:16:00	34.09	633
81960	13/09/2018--11:17:00	34	216
82020	13/09/2018--11:18:00	34.01	14
82080	13/09/2018--11:19:00	34.04	1
82140	13/09/2018--11:20:00	34.05	9
82200	13/09/2018--11:21:00	34.06	42
82260	13/09/2018--11:22:00	34.05	265
82320	13/09/2018--11:23:00	34.02	631
82380	13/09/2018--11:24:00	34.01	0
82440	13/09/2018--11:25:00	33.79	52
82500	13/09/2018--11:26:00	33.65	21
82560	13/09/2018--11:27:00	33.5	18
82620	13/09/2018--11:28:00	33.48	11
82680	13/09/2018--11:29:00	33.5	0
82740	13/09/2018--11:30:00	33.4	1
82800	13/09/2018--11:31:00	33.57	0
82860	13/09/2018--11:32:00	33.76	0
82920	13/09/2018--11:33:00	33.92	5
82980	13/09/2018--11:34:00	34.07	117
83040	13/09/2018--11:35:00	34	703
83100	13/09/2018--11:36:00	34.07	1247
83160	13/09/2018--11:37:00	34.55	1235
83220	13/09/2018--11:38:00	35.11	352
83280	13/09/2018--11:39:00	35.56	629
83340	13/09/2018--11:40:00	35.64	1092
83400	13/09/2018--11:41:00	35.55	898
83460	13/09/2018--11:42:00	35.41	57
83520	13/09/2018--11:43:00	35.17	652
83580	13/09/2018--11:44:00	35.02	37
83640	13/09/2018--11:45:00	34.75	1
83700	13/09/2018--11:46:00	34.51	2
83760	13/09/2018--11:47:00	34.38	37
83820	13/09/2018--11:48:00	34.27	116
83880	13/09/2018--11:49:00	34.13	538
83940	13/09/2018--11:50:00	34.13	250
84000	13/09/2018--11:51:00	34.2	523
84060	13/09/2018--11:52:00	34.24	814
84120	13/09/2018--11:53:00	34.59	756
84180	13/09/2018--11:54:00	34.91	392
84240	13/09/2018--11:55:00	35.32	235
84300	13/09/2018--11:56:00	35.89	241
84360	13/09/2018--11:57:00	36.16	180
84420	13/09/2018--11:58:00	36.29	76
84480	13/09/2018--11:59:00	36.31	158
84540	13/09/2018--12:00:00	36.39	193
84600	13/09/2018--12:01:00	36.45	100
84660	13/09/2018--12:02:00	36.55	129
84720	13/09/2018--12:03:00	36.69	145
84780	13/09/2018--12:04:00	36.65	48
84840	13/09/2018--12:05:00	36.43	1334
84900	13/09/2018--12:06:00	36.36	844
84960	13/09/2018--12:07:00	36.05	4
85020	13/09/2018--12:08:00	35.71	16
85080	13/09/2018--12:09:00	35.36	600
85140	13/09/2018--12:10:00	35.08	1022
85200	13/09/2018--12:11:00	34.92	123
85260	13/09/2018--12:12:00	34.79	0
85320	13/09/2018--12:13:00	34.72	4
85380	13/09/2018--12:14:00	34.61	5
85440	13/09/2018--12:15:00	34.5	771
85500	13/09/2018--12:16:00	34.45	257
85560	13/09/2018--12:17:00	34.41	81
85620	13/09/2018--12:18:00	34.38	292
85680	13/09/2018--12:19:00	34.35	90
85740	13/09/2018--12:20:00	34.23	115
85800	13/09/2018--12:21:00	34.08	254
85860	13/09/2018--12:22:00	33.95	215
85920	13/09/2018--12:23:00	33.88	251
85980	13/09/2018--12:24:00	33.79	172
86040	13/09/2018--12:25:00	33.79	153
86100	13/09/2018--12:26:00	33.78	101
86160	13/09/2018--12:27:00	33.82	156
86220	13/09/2018--12:28:00	33.88	232
86280	13/09/2018--12:29:00	33.71	46
86340	13/09/2018--12:30:00	33.59	289
86400	13/09/2018--12:31:00	33.52	192
86460	13/09/2018--12:32:00	33.52	62
86520	13/09/2018--12:33:00	33.45	0
86580	13/09/2018--12:34:00	33.35	3
86640	13/09/2018--12:35:00	33.34	6
86700	13/09/2018--12:36:00	33.38	3
86760	13/09/2018--12:37:00	33.32	17
86820	13/09/2018--12:38:00	33.31	745
86880	13/09/2018--12:39:00	33.29	0
86940	13/09/2018--12:40:00	33.29	2
87000	13/09/2018--12:41:00	33.32	163
87060	13/09/2018--12:42:00	33.33	1250
87120	13/09/2018--12:43:00	33.41	840
87180	13/09/2018--12:44:00	33.73	291
87240	13/09/2018--12:45:00	34.07	183
87300	13/09/2018--12:46:00	34.38	7
87360	13/09/2018--12:47:00	34.54	306
87420	13/09/2018--12:48:00	34.63	283
87480	13/09/2018--12:49:00	34.81	144
87540	13/09/2018--12:50:00	35.07	124
87600	13/09/2018--12:51:00	35.18	208
87660	13/09/2018--12:52:00	35.36	352
87720	13/09/2018--12:53:00	35.51	225
87780	13/09/2018--12:54:00	35.59	536
87840	13/09/2018--12:55:00	35.83	534
87900	13/09/2018--12:56:00	35.68	21
87960	13/09/2018--12:57:00	35.52	457
88020	13/09/2018--12:58:00	35.34	65
88080	13/09/2018--12:59:00	35.26	148
88140	13/09/2018--13:00:00	35.19	82
88200	13/09/2018--13:01:00	35.09	76
88260	13/09/2018--13:02:00	35.05	177
88320	13/09/2018--13:03:00	34.93	0
88380	13/09/2018--13:04:00	34.89	1
88440	13/09/2018--13:05:00	34.82	14
88500	13/09/2018--13:06:00	34.77	2
88560	13/09/2018--13:07:00	34.77	111
88620	13/09/2018--13:08:00	34.84	72
88680	13/09/2018--13:09:00	34.83	0
88740	13/09/2018--13:10:00	34.86	2
88800	13/09/2018--13:11:00	34.85	0
88860	13/09/2018--13:12:00	34.85	20
88920	13/09/2018--13:13:00	34.86	16
88980	13/09/2018--13:14:00	34.82	0
89040	13/09/2018--13:15:00	34.78	0
89100	13/09/2018--13:16:00	34.78	0
89160	13/09/2018--13:17:00	34.79	0
89220	13/09/2018--13:18:00	34.79	1
89280	13/09/2018--13:19:00	34.73	0
89340	13/09/2018--13:20:00	34.72	0
89400	13/09/2018--13:21:00	34.73	2
89460	13/09/2018--13:22:00	34.71	1
89520	13/09/2018--13:23:00	34.67	0
89580	13/09/2018--13:24:00	34.66	0
89640	13/09/2018--13:25:00	34.67	10
89700	13/09/2018--13:26:00	34.74	0
89760	13/09/2018--13:27:00	34.73	1
89820	13/09/2018--13:28:00	34.78	1
89880	13/09/2018--13:29:00	34.76	0
89940	13/09/2018--13:30:00	34.71	0
90000	13/09/2018--13:31:00	34.67	2
90060	13/09/2018--13:32:00	34.67	1
90120	13/09/2018--13:33:00	34.65	0
90180	13/09/2018--13:34:00	34.65	0
90240	13/09/2018--13:35:00	34.64	1
90300	13/09/2018--13:36:00	34.57	0
90360	13/09/2018--13:37:00	34.54	0
90420	13/09/2018--13:38:00	34.56	1
90480	13/09/2018--13:39:00	34.54	0
90540	13/09/2018--13:40:00	34.59	0
90600	13/09/2018--13:41:00	34.59	0
90660	13/09/2018--13:42:00	34.6	0
90720	13/09/2018--13:43:00	34.61	33
90780	13/09/2018--13:44:00	34.57	2
90840	13/09/2018--13:45:00	34.53	3
90900	13/09/2018--13:46:00	34.51	0
90960	13/09/2018--13:47:00	34.51	0
91020	13/09/2018--13:48:00	34.52	0
91080	13/09/2018--13:49:00	34.51	0
91140	13/09/2018--13:50:00	34.51	1
91200	13/09/2018--13:51:00	34.52	3
91260	13/09/2018--13:52:00	34.52	21
91320	13/09/2018--13:53:00	34.5	0
91380	13/09/2018--13:54:00	34.5	0
91440	13/09/2018--13:55:00	34.53	1
91500	13/09/2018--13:56:00	34.55	2
91560	13/09/2018--13:57:00	34.55	1
91620	13/09/2018--13:58:00	34.55	0
91680	13/09/2018--13:59:00	34.53	4
91740	13/09/2018--14:00:00	34.52	0
91800	13/09/2018--14:01:00	34.52	0
91860	13/09/2018--14:02:00	34.53	0
91920	13/09/2018--14:03:00	34.54	0
91980	13/09/2018--14:04:00	34.53	3
92040	13/09/2018--14:05:00	34.54	0
92100	13/09/2018--14:06:00	34.54	6
92160	13/09/2018--14:07:00	34.53	0
92220	13/09/2018--14:08:00	34.52	0
92280	13/09/2018--14:09:00	34.5	16
92340	13/09/2018--14:10:00	34.5	8
92400	13/09/2018--14:11:00	34.53	0
92460	13/09/2018--14:12:00	34.52	0
92520	13/09/2018--14:13:00	34.53	0
92580	13/09/2018--14:14:00	34.52	0
92640	13/09/2018--14:15:00	34.54	8
92700	13/09/2018--14:16:00	34.53	0
92760	13/09/2018--14:17:00	34.5	0
92820	13/09/2018--14:18:00	34.49	0
92880	13/09/2018--14:19:00	34.46	1
92940	13/09/2018--14:20:00	34.43	0
93000	13/09/2018--14:21:00	34.5	0
93060	13/09/2018--14:22:00	34.52	0
93120	13/09/2018--14:23:00	34.55	0
93180	13/09/2018--14:24:00	34.58	1
93240	13/09/2018--14:25:00	34.6	1
93300	13/09/2018--14:26:00	34.6	0
93360	13/09/2018--14:27:00	34.64	0
93420	13/09/2018--14:28:00	34.64	1
93480	13/09/2018--14:29:00	34.64	199
93540	13/09/2018--14:30:00	34.64	16
93600	13/09/2018--14:31:00	34.64	11
93660	13/09/2018--14:32:00	34.63	0
93720	13/09/2018--14:33:00	34.6	0
93780	13/09/2018--14:34:00	34.63	0
93840	13/09/2018--14:35:00	34.63	341
93900	13/09/2018--14:36:00	34.61	1
93960	13/09/2018--14:37:00	34.65	0
94020	13/09/2018--14:38:00	34.71	0
94080	13/09/2018--14:39:00	34.72	0
94140	13/09/2018--14:40:00	34.74	0
94200	13/09/2018--14:41:00	34.76	1
94260	13/09/2018--14:42:00	34.76	521
94320	13/09/2018--14:43:00	34.73	212
94380	13/09/2018--14:44:00	34.68	0
94440	13/09/2018--14:45:00	34.7	0
94500	13/09/2018--14:46:00	34.69	0
94560	13/09/2018--14:47:00	34.68	0
94620	13/09/2018--14:48:00	34.68	6
94680	13/09/2018--14:49:00	34.69	0
94740	13/09/2018--14:50:00	34.7	11
94800	13/09/2018--14:51:00	34.68	1
94860	13/09/2018--14:52:00	34.66	0
94920	13/09/2018--14:53:00	34.68	0
94980	13/09/2018--14:54:00	34.67	0
95040	13/09/2018--14:55:00	34.66	0
95100	13/09/2018--14:56:00	34.66	0
95160	13/09/2018--14:57:00	34.64	4
95220	13/09/2018--14:58:00	34.62	2
95280	13/09/2018--14:59:00	34.62	4
95340	13/09/2018--15:00:00	34.65	6
95400	13/09/2018--15:01:00	34.68	0
95460	13/09/2018--15:02:00	34.69	0
95520	13/09/2018--15:03:00	34.72	5
95580	13/09/2018--15:04:00	34.75	3
95640	13/09/2018--15:05:00	34.78	7
95700	13/09/2018--15:06:00	34.78	8
95760	13/09/2018--15:07:00	34.79	0
95820	13/09/2018--15:08:00	34.84	0
95880	13/09/2018--15:09:00	34.87	0
95940	13/09/2018--15:10:00	34.87	4
96000	13/09/2018--15:11:00	34.85	0
96060	13/09/2018--15:12:00	34.82	3
96120	13/09/2018--15:13:00	34.77	9
96180	13/09/2018--15:14:00	34.76	0
96240	13/09/2018--15:15:00	34.74	3
96300	13/09/2018--15:16:00	34.78	1
96360	13/09/2018--15:17:00	34.8	0
96420	13/09/2018--15:18:00	34.85	14
96480	13/09/2018--15:19:00	34.89	2
96540	13/09/2018--15:20:00	34.86	0
96600	13/09/2018--15:21:00	34.82	697
96660	13/09/2018--15:22:00	34.84	112
96720	13/09/2018--15:23:00	34.8	617
96780	13/09/2018--15:24:00	34.74	32
96840	13/09/2018--15:25:00	34.73	594
96900	13/09/2018--15:26:00	34.71	578
96960	13/09/2018--15:27:00	35.02	439
97020	13/09/2018--15:28:00	35.64	586
97080	13/09/2018--15:29:00	36.23	344
97140	13/09/2018--15:30:00	36.65	117
97200	13/09/2018--15:31:00	36.96	247
97260	13/09/2018--15:32:00	37.19	212
97320	13/09/2018--15:33:00	37.32	10
97380	13/09/2018--15:34:00	37.39	16
97440	13/09/2018--15:35:00	37.47	64
97500	13/09/2018--15:36:00	37.47	57
97560	13/09/2018--15:37:00	37.36	167
97620	13/09/2018--15:38:00	37.32	133
97680	13/09/2018--15:39:00	37.3	229
97740	13/09/2018--15:40:00	37.38	72
97800	13/09/2018--15:41:00	37.46	432
97860	13/09/2018--15:42:00	37.16	510
97920	13/09/2018--15:43:00	36.86	298
97980	13/09/2018--15:44:00	36.14	67
98040	13/09/2018--15:45:00	35.73	116
98100	13/09/2018--15:46:00	35.63	137
98160	13/09/2018--15:47:00	35.35	110
98220	13/09/2018--15:48:00	35.08	140
98280	13/09/2018--15:49:00	34.92	108
98340	13/09/2018--15:50:00	34.84	97
98400	13/09/2018--15:51:00	34.78	140
98460	13/09/2018--15:52:00	34.74	19
98520	13/09/2018--15:53:00	34.67	58
98580	13/09/2018--15:54:00	34.66	42
98640	13/09/2018--15:55:00	34.68	276
98700	13/09/2018--15:56:00	34.64	281
98760	13/09/2018--15:57:00	34.64	117
98820	13/09/2018--15:58:00	34.64	80
98880	13/09/2018--15:59:00	34.64	84
98940	13/09/2018--16:00:00	34.66	106
99000	13/09/2018--16:01:00	34.7	40
99060	13/09/2018--16:02:00	34.76	216
99120	13/09/2018--16:03:00	34.75	231
99180	13/09/2018--16:04:00	34.74	155
99240	13/09/2018--16:05:00	34.67	152
99300	13/09/2018--16:06:00	34.66	43
99360	13/09/2018--16:07:00	34.61	57
99420	13/09/2018--16:08:00	34.63	343
99480	13/09/2018--16:09:00	34.73	380
99540	13/09/2018--16:10:00	35.02	492
99600	13/09/2018--16:11:00	35.23	483
99660	13/09/2018--16:12:00	35.44	95
99720	13/09/2018--16:13:00	35.8	81
99780	13/09/2018--16:14:00	35.77	211
99840	13/09/2018--16:15:00	35.31	362
99900	13/09/2018--16:16:00	35.29	221
99960	13/09/2018--16:17:00	35.52	1
100020	13/09/2018--16:18:00	35.68	30
100080	13/09/2018--16:19:00	35.73	75
100140	13/09/2018--16:20:00	35.76	219
100200	13/09/2018--16:21:00	35.8	88
100260	13/09/2018--16:22:00	35.89	387
100320	13/09/2018--16:23:00	36.02	0
100380	13/09/2018--16:24:00	36.08	0
100440	13/09/2018--16:25:00	36.14	0
100500	13/09/2018--16:26:00	36.13	1
100560	13/09/2018--16:27:00	36.21	2
100620	13/09/2018--16:28:00	36.41	0
100680	13/09/2018--16:29:00	36.55	3
100740	13/09/2018--16:30:00	36.66	0
100800	13/09/2018--16:31:00	36.71	0
100860	13/09/2018--16:32:00	36.81	0
100920	13/09/2018--16:33:00	36.81	26
100980	13/09/2018--16:34:00	36.8	176
101040	13/09/2018--16:35:00	36.72	114
101100	13/09/2018--16:36:00	36.65	29
101160	13/09/2018--16:37:00	36.67	10
101220	13/09/2018--16:38:00	36.74	176
101280	13/09/2018--16:39:00	36.76	234
101340	13/09/2018--16:40:00	36.75	123
101400	13/09/2018--16:41:00	36.72	203
101460	13/09/2018--16:42:00	36.69	233
101520	13/09/2018--16:43:00	36.62	202
101580	13/09/2018--16:44:00	36.55	305
101640	13/09/2018--16:45:00	36.48	437
101700	13/09/2018--16:46:00	36.58	443
101760	13/09/2018--16:47:00	36.29	442
101820	13/09/2018--16:48:00	35.84	330
101880	13/09/2018--16:49:00	35.53	396
101940	13/09/2018--16:50:00	35.37	50
102000	13/09/2018--16:51:00	35.26	90
102060	13/09/2018--16:52:00	35.1	45
102120	13/09/2018--16:53:00	35.04	556
102180	13/09/2018--16:54:00	34.79	172
102240	13/09/2018--16:55:00	34.65	296
102300	13/09/2018--16:56:00	34.58	19
102360	13/09/2018--16:57:00	34.51	41
102420	13/09/2018--16:58:00	34.56	86
102480	13/09/2018--16:59:00	34.53	275
102540	13/09/2018--17:00:00	34.43	141
102600	13/09/2018--17:01:00	34.34	250
102660	13/09/2018--17:02:00	34.27	265
102720	13/09/2018--17:03:00	34.25	787
102780	13/09/2018--17:04:00	34.15	138
102840	13/09/2018--17:05:00	34.12	133
102900	13/09/2018--17:06:00	34.14	75
102960	13/09/2018--17:07:00	34.14	0
103020	13/09/2018--17:08:00	34.14	3
103080	13/09/2018--17:09:00	34.08	6
103140	13/09/2018--17:10:00	33.99	13
103200	13/09/2018--17:11:00	33.93	68
103260	13/09/2018--17:12:00	33.89	1121
103320	13/09/2018--17:13:00	33.95	526
103380	13/09/2018--17:14:00	34.44	149
103440	13/09/2018--17:15:00	34.8	35
103500	13/09/2018--17:16:00	35.06	41
103560	13/09/2018--17:17:00	35.21	28
103620	13/09/2018--17:18:00	35.29	201
103680	13/09/2018--17:19:00	35.36	124
103740	13/09/2018--17:20:00	35.34	20
103800	13/09/2018--17:21:00	35.42	67
103860	13/09/2018--17:22:00	35.45	227
103920	13/09/2018--17:23:00	35.57	57
103980	13/09/2018--17:24:00	35.56	77
104040	13/09/2018--17:25:00	35.68	46
104100	13/09/2018--17:26:00	35.83	325
104160	13/09/2018--17:27:00	35.82	11
104220	13/09/2018--17:28:00	35.6	144
104280	13/09/2018--17:29:00	35.34	65
104340	13/09/2018--17:30:00	35.15	164
104400	13/09/2018--17:31:00	34.99	1
104460	13/09/2018--17:32:00	34.89	362
104520	13/09/2018--17:33:00	34.96	278
104580	13/09/2018--17:34:00	35.02	117
104640	13/09/2018--17:35:00	35.04	157
104700	13/09/2018--17:36:00	34.99	581
104760	13/09/2018--17:37:00	35.09	327
104820	13/09/2018--17:38:00	34.91	240
104880	13/09/2018--17:39:00	34.71	140
104940	13/09/2018--17:40:00	34.48	160
105000	13/09/2018--17:41:00	34.3	114
105060	13/09/2018--17:42:00	34.26	229
105120	13/09/2018--17:43:00	34.26	199
105180	13/09/2018--17:44:00	34.14	273
105240	13/09/2018--17:45:00	34.16	125
105300	13/09/2018--17:46:00	34.28	7
105360	13/09/2018--17:47:00	34.28	6
105420	13/09/2018--17:48:00	34.32	5
105480	13/09/2018--17:49:00	34.44	10
105540	13/09/2018--17:50:00	34.47	536
105600	13/09/2018--17:51:00	34.55	828
105660	13/09/2018--17:52:00	34.54	1217
105720	13/09/2018--17:53:00	34.55	109
105780	13/09/2018--17:54:00	34.59	25
105840	13/09/2018--17:55:00	34.66	14
105900	13/09/2018--17:56:00	34.69	4
105960	13/09/2018--17:57:00	34.73	39
106020	13/09/2018--17:58:00	34.79	110
106080	13/09/2018--17:59:00	34.84	1095
106140	13/09/2018--18:00:00	34.79	833
106200	13/09/2018--18:01:00	34.66	157
106260	13/09/2018--18:02:00	34.74	12
106320	13/09/2018--18:03:00	34.88	14
106380	13/09/2018--18:04:00	35.05	42
106440	13/09/2018--18:05:00	35.18	176
106500	13/09/2018--18:06:00	35.27	204
106560	13/09/2018--18:07:00	35.36	204
106620	13/09/2018--18:08:00	35.43	179
106680	13/09/2018--18:09:00	35.46	238
106740	13/09/2018--18:10:00	35.51	399
106800	13/09/2018--18:11:00	35.55	101
106860	13/09/2018--18:12:00	35.63	264
106920	13/09/2018--18:13:00	35.48	156
106980	13/09/2018--18:14:00	35.33	72
107040	13/09/2018--18:15:00	35.23	205
107100	13/09/2018--18:16:00	35.16	224
107160	13/09/2018--18:17:00	35.07	274
107220	13/09/2018--18:18:00	35	183
107280	13/09/2018--18:19:00	34.97	140
107340	13/09/2018--18:20:00	34.88	146
107400	13/09/2018--18:21:00	34.82	1
107460	13/09/2018--18:22:00	34.83	0
107520	13/09/2018--18:23:00	34.89	0
107580	13/09/2018--18:24:00	34.95	0
107640	13/09/2018--18:25:00	34.99	0
107700	13/09/2018--18:26:00	34.99	0
107760	13/09/2018--18:27:00	35.02	0
107820	13/09/2018--18:28:00	35.05	0
107880	13/09/2018--18:29:00	35.05	8
107940	13/09/2018--18:30:00	35.05	279
108000	13/09/2018--18:31:00	35	490
108060	13/09/2018--18:32:00	34.92	286
108120	13/09/2018--18:33:00	34.87	288
108180	13/09/2018--18:34:00	34.88	170
108240	13/09/2018--18:35:00	34.88	140
108300	13/09/2018--18:36:00	34.87	27
108360	13/09/2018--18:37:00	34.83	130
108420	13/09/2018--18:38:00	34.86	114
108480	13/09/2018--18:39:00	34.84	259
108540	13/09/2018--18:40:00	34.81	168
108600	13/09/2018--18:41:00	34.82	21
108660	13/09/2018--18:42:00	34.82	31
108720	13/09/2018--18:43:00	34.84	1
108780	13/09/2018--18:44:00	34.95	214
108840	13/09/2018--18:45:00	34.8	117
108900	13/09/2018--18:46:00	34.39	24
108960	13/09/2018--18:47:00	34.36	82
109020	13/09/2018--18:48:00	34.47	440
109080	13/09/2018--18:49:00	34.5	418
109140	13/09/2018--18:50:00	34.54	320
109200	13/09/2018--18:51:00	34.52	152
109260	13/09/2018--18:52:00	34.48	231
109320	13/09/2018--18:53:00	34.45	62
109380	13/09/2018--18:54:00	34.46	165
109440	13/09/2018--18:55:00	34.56	20
109500	13/09/2018--18:56:00	34.66	228
109560	13/09/2018--18:57:00	34.74	276
109620	13/09/2018--18:58:00	34.73	369
109680	13/09/2018--18:59:00	34.74	192
109740	13/09/2018--19:00:00	34.76	116
109800	13/09/2018--19:01:00	34.76	164
109860	13/09/2018--19:02:00	34.76	0
109920	13/09/2018--19:03:00	34.77	29
109980	13/09/2018--19:04:00	34.86	38
110040	13/09/2018--19:05:00	34.91	163
110100	13/09/2018--19:06:00	34.92	0
110160	13/09/2018--19:07:00	34.87	0
110220	13/09/2018--19:08:00	34.87	0
110280	13/09/2018--19:09:00	34.86	0
110340	13/09/2018--19:10:00	34.86	0
110400	13/09/2018--19:11:00	34.86	0
110460	13/09/2018--19:12:00	34.84	1
110520	13/09/2018--19:13:00	34.85	0
110580	13/09/2018--19:14:00	34.84	0
110640	13/09/2018--19:15:00	34.82	0
110700	13/09/2018--19:16:00	34.83	0
110760	13/09/2018--19:17:00	34.82	1
110820	13/09/2018--19:18:00	34.8	1
110880	13/09/2018--19:19:00	34.81	0
110940	13/09/2018--19:20:00	34.82	0
111000	13/09/2018--19:21:00	34.8	0
111060	13/09/2018--19:22:00	34.79	0
111120	13/09/2018--19:23:00	34.82	129
111180	13/09/2018--19:24:00	34.83	431
111240	13/09/2018--19:25:00	34.88	153
111300	13/09/2018--19:26:00	34.85	75
111360	13/09/2018--19:27:00	34.84	124
111420	13/09/2018--19:28:00	34.86	79
111480	13/09/2018--19:29:00	34.84	160
111540	13/09/2018--19:30:00	34.83	133
111600	13/09/2018--19:31:00	34.82	23
111660	13/09/2018--19:32:00	34.8	2
111720	13/09/2018--19:33:00	34.77	1
111780	13/09/2018--19:34:00	34.77	36
111840	13/09/2018--19:35:00	34.79	82
111900	13/09/2018--19:36:00	34.78	34
111960	13/09/2018--19:37:00	34.82	226
112020	13/09/2018--19:38:00	34.88	77
112080	13/09/2018--19:39:00	34.95	49
112140	13/09/2018--19:40:00	34.98	0
112200	13/09/2018--19:41:00	34.96	0
112260	13/09/2018--19:42:00	34.98	0
112320	13/09/2018--19:43:00	34.97	3
112380	13/09/2018--19:44:00	34.98	2
112440	13/09/2018--19:45:00	35.02	2
112500	13/09/2018--19:46:00	35.03	3
112560	13/09/2018--19:47:00	35.04	29
112620	13/09/2018--19:48:00	35.01	12
112680	13/09/2018--19:49:00	35.02	90
112740	13/09/2018--19:50:00	34.97	415
112800	13/09/2018--19:51:00	34.94	2
112860	13/09/2018--19:52:00	35.02	124
112920	13/09/2018--19:53:00	35.03	99
112980	13/09/2018--19:54:00	35.08	205
113040	13/09/2018--19:55:00	35.05	125
113100	13/09/2018--19:56:00	35.05	95
113160	13/09/2018--19:57:00	35.05	147
113220	13/09/2018--19:58:00	35.06	262
113280	13/09/2018--19:59:00	35.09	117
113340	13/09/2018--20:00:00	35.1	76
113400	13/09/2018--20:01:00	35.09	57
113460	13/09/2018--20:02:00	35.11	22
113520	13/09/2018--20:03:00	35.11	15
113580	13/09/2018--20:04:00	35.14	41
113640	13/09/2018--20:05:00	35.14	68
113700	13/09/2018--20:06:00	35.14	26
113760	13/09/2018--20:07:00	35.15	151
113820	13/09/2018--20:08:00	35.17	206
113880	13/09/2018--20:09:00	35.15	45
113940	13/09/2018--20:10:00	35.09	74
114000	13/09/2018--20:11:00	35.06	94
114060	13/09/2018--20:12:00	34.99	43
114120	13/09/2018--20:13:00	34.95	35
114180	13/09/2018--20:14:00	34.94	0
114240	13/09/2018--20:15:00	34.92	10
114300	13/09/2018--20:16:00	34.92	55
114360	13/09/2018--20:17:00	34.92	80
114420	13/09/2018--20:18:00	34.93	19
114480	13/09/2018--20:19:00	34.95	27
114540	13/09/2018--20:20:00	34.95	24
114600	13/09/2018--20:21:00	34.99	8
114660	13/09/2018--20:22:00	35.02	20
114720	13/09/2018--20:23:00	35.04	3
114780	13/09/2018--20:24:00	35.02	15
114840	13/09/2018--20:25:00	35	36
114900	13/09/2018--20:26:00	35.04	74
114960	13/09/2018--20:27:00	35.05	28
115020	13/09/2018--20:28:00	35.04	9
115080	13/09/2018--20:29:00	35.05	12
115140	13/09/2018--20:30:00	35.07	22
115200	13/09/2018--20:31:00	35.07	8
115260	13/09/2018--20:32:00	35.05	40
115320	13/09/2018--20:33:00	35.02	66
115380	13/09/2018--20:34:00	35.02	72
115440	13/09/2018--20:35:00	35	103
115500	13/09/2018--20:36:00	34.98	96
115560	13/09/2018--20:37:00	34.98	171
115620	13/09/2018--20:38:00	34.98	0
115680	13/09/2018--20:39:00	35.04	0
115740	13/09/2018--20:40:00	35.15	0
115800	13/09/2018--20:41:00	35.25	0
115860	13/09/2018--20:42:00	35.29	2
115920	13/09/2018--20:43:00	35.25	49
115980	13/09/2018--20:44:00	35.22	274
116040	13/09/2018--20:45:00	35.19	400
116100	13/09/2018--20:46:00	35.16	7
116160	13/09/2018--20:47:00	35.21	323
116220	13/09/2018--20:48:00	35.16	1
116280	13/09/2018--20:49:00	35.1	14
116340	13/09/2018--20:50:00	35.08	22
116400	13/09/2018--20:51:00	35.14	7
116460	13/09/2018--20:52:00	35.22	0
116520	13/09/2018--20:53:00	35.31	0
116580	13/09/2018--20:54:00	35.38	0
116640	13/09/2018--20:55:00	35.44	29
116700	13/09/2018--20:56:00	35.58	0
116760	13/09/2018--20:57:00	35.71	0
116820	13/09/2018--20:58:00	35.79	0
116880	13/09/2018--20:59:00	35.84	0
116940	13/09/2018--21:00:00	35.93	0
117000	13/09/2018--21:01:00	35.96	0
117060	13/09/2018--21:02:00	36.01	0
117120	13/09/2018--21:03:00	36.05	0
117180	13/09/2018--21:04:00	36.09	0
117240	13/09/2018--21:05:00	36.12	0
117300	13/09/2018--21:06:00	36.16	0
117360	13/09/2018--21:07:00	36.18	0
117420	13/09/2018--21:08:00	36.19	0
117480	13/09/2018--21:09:00	36.23	0
117540	13/09/2018--21:10:00	36.25	0
117600	13/09/2018--21:11:00	36.27	0
117660	13/09/2018--21:12:00	36.29	0
117720	13/09/2018--21:13:00	36.29	0
117780	13/09/2018--21:14:00	36.32	0
117840	13/09/2018--21:15:00	36.34	0
117900	13/09/2018--21:16:00	36.35	0
117960	13/09/2018--21:17:00	36.35	0
118020	13/09/2018--21:18:00	36.35	0
118080	13/09/2018--21:19:00	36.38	0
118140	13/09/2018--21:20:00	36.37	0
118200	13/09/2018--21:21:00	36.39	0
118260	13/09/2018--21:22:00	36.39	0
118320	13/09/2018--21:23:00	36.4	0
118380	13/09/2018--21:24:00	36.38	0
118440	13/09/2018--21:25:00	36.39	0
118500	13/09/2018--21:26:00	36.4	0
118560	13/09/2018--21:27:00	36.39	0
118620	13/09/2018--21:28:00	36.4	0
118680	13/09/2018--21:29:00	36.4	0
118740	13/09/2018--21:30:00	36.41	0
118800	13/09/2018--21:31:00	36.39	0
118860	13/09/2018--21:32:00	36.41	0
118920	13/09/2018--21:33:00	36.42	0
118980	13/09/2018--21:34:00	36.44	0
119040	13/09/2018--21:35:00	36.43	0
119100	13/09/2018--21:36:00	36.43	0
119160	13/09/2018--21:37:00	36.42	0
119220	13/09/2018--21:38:00	36.43	0
119280	13/09/2018--21:39:00	36.44	0
119340	13/09/2018--21:40:00	36.42	0
119400	13/09/2018--21:41:00	36.43	0
119460	13/09/2018--21:42:00	36.43	0
119520	13/09/2018--21:43:00	36.45	0
119580	13/09/2018--21:44:00	36.44	0
119640	13/09/2018--21:45:00	36.45	0
119700	13/09/2018--21:46:00	36.45	0
119760	13/09/2018--21:47:00	36.45	0
119820	13/09/2018--21:48:00	36.47	0
119880	13/09/2018--21:49:00	36.46	0
119940	13/09/2018--21:50:00	36.46	0
120000	13/09/2018--21:51:00	36.46	0
120060	13/09/2018--21:52:00	36.45	0
120120	13/09/2018--21:53:00	36.47	0
120180	13/09/2018--21:54:00	36.46	0
120240	13/09/2018--21:55:00	36.48	0
120300	13/09/2018--21:56:00	36.48	0
120360	13/09/2018--21:57:00	36.48	0
120420	13/09/2018--21:58:00	36.48	0
120480	13/09/2018--21:59:00	36.49	0
120540	13/09/2018--22:00:00	36.49	16
120600	13/09/2018--22:01:00	36.48	2
120660	13/09/2018--22:02:00	36.45	0
120720	13/09/2018--22:03:00	36.45	0
120780	13/09/2018--22:04:00	36.43	0
120840	13/09/2018--22:05:00	36.43	0
120900	13/09/2018--22:06:00	36.45	0
120960	13/09/2018--22:07:00	36.43	0
121020	13/09/2018--22:08:00	36.43	0
121080	13/09/2018--22:09:00	36.44	1
121140	13/09/2018--22:10:00	36.45	0
121200	13/09/2018--22:11:00	36.43	0
121260	13/09/2018--22:12:00	36.44	0
121320	13/09/2018--22:13:00	36.42	0
121380	13/09/2018--22:14:00	36.43	0
121440	13/09/2018--22:15:00	36.44	0
121500	13/09/2018--22:16:00	36.43	0
121560	13/09/2018--22:17:00	36.41	0
121620	13/09/2018--22:18:00	36.42	0
121680	13/09/2018--22:19:00	36.43	0
121740	13/09/2018--22:20:00	36.41	0
121800	13/09/2018--22:21:00	36.42	0
121860	13/09/2018--22:22:00	36.42	0
121920	13/09/2018--22:23:00	36.41	0
121980	13/09/2018--22:24:00	36.41	0
122040	13/09/2018--22:25:00	36.41	0
122100	13/09/2018--22:26:00	36.41	0
122160	13/09/2018--22:27:00	36.42	0
122220	13/09/2018--22:28:00	36.4	0
122280	13/09/2018--22:29:00	36.39	0
122340	13/09/2018--22:30:00	36.41	0
122400	13/09/2018--22:31:00	36.41	0
122460	13/09/2018--22:32:00	36.39	0
122520	13/09/2018--22:33:00	36.39	0
122580	13/09/2018--22:34:00	36.39	0
122640	13/09/2018--22:35:00	36.4	1
122700	13/09/2018--22:36:00	36.39	0
122760	13/09/2018--22:37:00	36.41	0
122820	13/09/2018--22:38:00	36.41	0
122880	13/09/2018--22:39:00	36.4	0
122940	13/09/2018--22:40:00	36.4	0
123000	13/09/2018--22:41:00	36.41	0
123060	13/09/2018--22:42:00	36.41	0
123120	13/09/2018--22:43:00	36.4	2
123180	13/09/2018--22:44:00	36.39	0
123240	13/09/2018--22:45:00	36.4	0
123300	13/09/2018--22:46:00	36.41	2
123360	13/09/2018--22:47:00	36.41	4
123420	13/09/2018--22:48:00	36.42	1
123480	13/09/2018--22:49:00	36.41	2
123540	13/09/2018--22:50:00	36.41	1
123600	13/09/2018--22:51:00	36.42	2
123660	13/09/2018--22:52:00	36.38	0
123720	13/09/2018--22:53:00	36.36	0
123780	13/09/2018--22:54:00	36.37	17
123840	13/09/2018--22:55:00	36.26	23
123900	13/09/2018--22:56:00	36.2	152
123960	13/09/2018--22:57:00	35.92	37
124020	13/09/2018--22:58:00	35.7	149
124080	13/09/2018--22:59:00	35.55	167
124140	13/09/2018--23:00:00	35.39	3
124200	13/09/2018--23:01:00	35.37	0
124260	13/09/2018--23:02:00	35.39	0
124320	13/09/2018--23:03:00	35.41	1
124380	13/09/2018--23:04:00	35.42	0
124440	13/09/2018--23:05:00	35.42	0
124500	13/09/2018--23:06:00	35.41	1
124560	13/09/2018--23:07:00	35.41	0
124620	13/09/2018--23:08:00	35.39	2
124680	13/09/2018--23:09:00	35.36	2
124740	13/09/2018--23:10:00	35.35	3
124800	13/09/2018--23:11:00	35.35	3
124860	13/09/2018--23:12:00	35.33	2
124920	13/09/2018--23:13:00	35.34	0
124980	13/09/2018--23:14:00	35.32	0
125040	13/09/2018--23:15:00	35.32	5
125100	13/09/2018--23:16:00	35.31	0
125160	13/09/2018--23:17:00	35.31	0
125220	13/09/2018--23:18:00	35.31	0
125280	13/09/2018--23:19:00	35.31	2
125340	13/09/2018--23:20:00	35.31	0
125400	13/09/2018--23:21:00	35.25	0
125460	13/09/2018--23:22:00	35.2	0
125520	13/09/2018--23:23:00	35.16	0
125580	13/09/2018--23:24:00	35.14	0
125640	13/09/2018--23:25:00	35.13	2
125700	13/09/2018--23:26:00	35.17	0
125760	13/09/2018--23:27:00	35.3	0
125820	13/09/2018--23:28:00	35.46	0
125880	13/09/2018--23:29:00	35.56	0
125940	13/09/2018--23:30:00	35.63	0
126000	13/09/2018--23:31:00	35.7	0
126060	13/09/2018--23:32:00	35.73	0
126120	13/09/2018--23:33:00	35.77	10
126180	13/09/2018--23:34:00	35.57	0
126240	13/09/2018--23:35:00	35.39	0
126300	13/09/2018--23:36:00	35.25	1
126360	13/09/2018--23:37:00	35.21	0
126420	13/09/2018--23:38:00	35.2	1
126480	13/09/2018--23:39:00	35.2	1
126540	13/09/2018--23:40:00	35.2	2
126600	13/09/2018--23:41:00	35.19	2
126660	13/09/2018--23:42:00	35.2	2
126720	13/09/2018--23:43:00	35.18	0
126780	13/09/2018--23:44:00	35.2	0
126840	13/09/2018--23:45:00	35.18	1
126900	13/09/2018--23:46:00	35.18	0
126960	13/09/2018--23:47:00	35.17	0
127020	13/09/2018--23:48:00	35.18	0
127080	13/09/2018--23:49:00	35.17	0
127140	13/09/2018--23:50:00	35.18	0
127200	13/09/2018--23:51:00	35.16	0
127260	13/09/2018--23:52:00	35.18	0
127320	13/09/2018--23:53:00	35.19	0
127380	13/09/2018--23:54:00	35.18	0
127440	13/09/2018--23:55:00	35.18	0
127500	13/09/2018--23:56:00	35.19	0
127560	13/09/2018--23:57:00	35.2	0
127620	13/09/2018--23:58:00	35.2	0
127680	13/09/2018--23:59:00	35.18	0
127740	14/09/2018--00:00:00	35.21	4
127800	14/09/2018--00:01:00	35.21	0
127860	14/09/2018--00:02:00	35.14	0
127920	14/09/2018--00:03:00	35.07	0
127980	14/09/2018--00:04:00	35.02	0
128040	14/09/2018--00:05:00	34.95	0
128100	14/09/2018--00:06:00	34.94	0
128160	14/09/2018--00:07:00	34.89	0
128220	14/09/2018--00:08:00	34.88	0
128280	14/09/2018--00:09:00	34.84	0
128340	14/09/2018--00:10:00	34.79	0
128400	14/09/2018--00:11:00	34.78	0
128460	14/09/2018--00:12:00	34.74	0
128520	14/09/2018--00:13:00	34.71	0
128580	14/09/2018--00:14:00	34.69	0
128640	14/09/2018--00:15:00	34.68	0
128700	14/09/2018--00:16:00	34.68	0
128760	14/09/2018--00:17:00	34.66	0
128820	14/09/2018--00:18:00	34.64	3
128880	14/09/2018--00:19:00	34.64	0
128940	14/09/2018--00:20:00	34.64	0
129000	14/09/2018--00:21:00	34.65	0
129060	14/09/2018--00:22:00	34.65	0
129120	14/09/2018--00:23:00	34.65	0
129180	14/09/2018--00:24:00	34.65	0
129240	14/09/2018--00:25:00	34.63	0
129300	14/09/2018--00:26:00	34.63	0
129360	14/09/2018--00:27:00	34.64	0
129420	14/09/2018--00:28:00	34.6	0
129480	14/09/2018--00:29:00	34.62	0
129540	14/09/2018--00:30:00	34.61	0
129600	14/09/2018--00:31:00	34.58	0
129660	14/09/2018--00:32:00	34.57	0
129720	14/09/2018--00:33:00	34.54	47
129780	14/09/2018--00:34:00	34.75	0
129840	14/09/2018--00:35:00	35.01	0
129900	14/09/2018--00:36:00	35.18	0
129960	14/09/2018--00:37:00	35.31	0
130020	14/09/2018--00:38:00	35.43	0
130080	14/09/2018--00:39:00	35.5	0
130140	14/09/2018--00:40:00	35.55	0
130200	14/09/2018--00:41:00	35.62	0
130260	14/09/2018--00:42:00	35.68	0
130320	14/09/2018--00:43:00	35.71	0
130380	14/09/2018--00:44:00	35.75	0
130440	14/09/2018--00:45:00	35.79	0
130500	14/09/2018--00:46:00	35.81	0
130560	14/09/2018--00:47:00	35.84	0
130620	14/09/2018--00:48:00	35.87	0
130680	14/09/2018--00:49:00	35.89	0
130740	14/09/2018--00:50:00	35.91	0
130800	14/09/2018--00:51:00	35.92	0
130860	14/09/2018--00:52:00	35.96	0
130920	14/09/2018--00:53:00	35.96	0
130980	14/09/2018--00:54:00	35.98	0
131040	14/09/2018--00:55:00	35.98	0
131100	14/09/2018--00:56:00	36.02	0
131160	14/09/2018--00:57:00	36.01	0
131220	14/09/2018--00:58:00	36.04	0
131280	14/09/2018--00:59:00	36.05	0
131340	14/09/2018--01:00:00	36.06	0
131400	14/09/2018--01:01:00	36.07	0
131460	14/09/2018--01:02:00	36.09	0
131520	14/09/2018--01:03:00	36.1	0
131580	14/09/2018--01:04:00	36.11	0
131640	14/09/2018--01:05:00	36.14	0
131700	14/09/2018--01:06:00	36.13	0
131760	14/09/2018--01:07:00	36.15	0
131820	14/09/2018--01:08:00	36.16	0
131880	14/09/2018--01:09:00	36.16	0
131940	14/09/2018--01:10:00	36.16	0
132000	14/09/2018--01:11:00	36.17	0
132060	14/09/2018--01:12:00	36.18	0
132120	14/09/2018--01:13:00	36.21	0
132180	14/09/2018--01:14:00	36.21	0
132240	14/09/2018--01:15:00	36.21	0
132300	14/09/2018--01:16:00	36.22	0
132360	14/09/2018--01:17:00	36.21	0
132420	14/09/2018--01:18:00	36.23	0
132480	14/09/2018--01:19:00	36.23	0
132540	14/09/2018--01:20:00	36.23	0
132600	14/09/2018--01:21:00	36.25	0
132660	14/09/2018--01:22:00	36.25	0
132720	14/09/2018--01:23:00	36.26	0
132780	14/09/2018--01:24:00	36.26	0
132840	14/09/2018--01:25:00	36.26	3
132900	14/09/2018--01:26:00	36.31	0
132960	14/09/2018--01:27:00	36.31	1
133020	14/09/2018--01:28:00	36.3	1
133080	14/09/2018--01:29:00	36.29	0
133140	14/09/2018--01:30:00	36.29	0
133200	14/09/2018--01:31:00	36.29	0
133260	14/09/2018--01:32:00	36.27	0
133320	14/09/2018--01:33:00	36.24	0
133380	14/09/2018--01:34:00	36.23	0
133440	14/09/2018--01:35:00	36.22	0
133500	14/09/2018--01:36:00	36.22	0
133560	14/09/2018--01:37:00	36.2	0
133620	14/09/2018--01:38:00	36.21	0
133680	14/09/2018--01:39:00	36.2	0
133740	14/09/2018--01:40:00	36.19	0
133800	14/09/2018--01:41:00	36.16	0
133860	14/09/2018--01:42:00	36.18	0
133920	14/09/2018--01:43:00	36.18	0
133980	14/09/2018--01:44:00	36.16	0
134040	14/09/2018--01:45:00	36.2	0
134100	14/09/2018--01:46:00	36.2	0
134160	14/09/2018--01:47:00	36.21	0
134220	14/09/2018--01:48:00	36.22	0
134280	14/09/2018--01:49:00	36.23	0
134340	14/09/2018--01:50:00	36.23	0
134400	14/09/2018--01:51:00	36.25	0
134460	14/09/2018--01:52:00	36.26	0
134520	14/09/2018--01:53:00	36.27	0
134580	14/09/2018--01:54:00	36.28	0
134640	14/09/2018--01:55:00	36.27	0
134700	14/09/2018--01:56:00	36.29	0
134760	14/09/2018--01:57:00	36.28	0
134820	14/09/2018--01:58:00	36.3	0
134880	14/09/2018--01:59:00	36.32	0
134940	14/09/2018--02:00:00	36.33	0
135000	14/09/2018--02:01:00	36.31	0
135060	14/09/2018--02:02:00	36.32	0
135120	14/09/2018--02:03:00	36.34	0
135180	14/09/2018--02:04:00	36.33	0
135240	14/09/2018--02:05:00	36.34	0
135300	14/09/2018--02:06:00	36.33	0
135360	14/09/2018--02:07:00	36.34	0
135420	14/09/2018--02:08:00	36.33	0
135480	14/09/2018--02:09:00	36.34	0
135540	14/09/2018--02:10:00	36.34	0
135600	14/09/2018--02:11:00	36.39	0
135660	14/09/2018--02:12:00	36.38	0
135720	14/09/2018--02:13:00	36.38	0
135780	14/09/2018--02:14:00	36.39	0
135840	14/09/2018--02:15:00	36.41	0
135900	14/09/2018--02:16:00	36.41	1
135960	14/09/2018--02:17:00	36.38	1
136020	14/09/2018--02:18:00	36.4	0
136080	14/09/2018--02:19:00	36.39	1
136140	14/09/2018--02:20:00	36.35	0
136200	14/09/2018--02:21:00	36.34	0
136260	14/09/2018--02:22:00	36.32	0
136320	14/09/2018--02:23:00	36.22	0
136380	14/09/2018--02:24:00	36.14	0
136440	14/09/2018--02:25:00	36.09	0
136500	14/09/2018--02:26:00	36.05	0
136560	14/09/2018--02:27:00	36.02	0
136620	14/09/2018--02:28:00	36.01	0
136680	14/09/2018--02:29:00	36	0
136740	14/09/2018--02:30:00	36	0
136800	14/09/2018--02:31:00	35.94	0
136860	14/09/2018--02:32:00	35.91	0
136920	14/09/2018--02:33:00	35.89	0
136980	14/09/2018--02:34:00	35.89	8
137040	14/09/2018--02:35:00	35.98	0
137100	14/09/2018--02:36:00	36.05	0
137160	14/09/2018--02:37:00	36.09	0
137220	14/09/2018--02:38:00	36.11	0
137280	14/09/2018--02:39:00	36.14	0
137340	14/09/2018--02:40:00	36.15	0
137400	14/09/2018--02:41:00	36.2	0
137460	14/09/2018--02:42:00	36.23	0
137520	14/09/2018--02:43:00	36.25	0
137580	14/09/2018--02:44:00	36.27	0
137640	14/09/2018--02:45:00	36.26	15
137700	14/09/2018--02:46:00	36.06	0
137760	14/09/2018--02:47:00	35.83	0
137820	14/09/2018--02:48:00	35.65	0
137880	14/09/2018--02:49:00	35.51	0
137940	14/09/2018--02:50:00	35.4	0
138000	14/09/2018--02:51:00	35.33	0
138060	14/09/2018--02:52:00	35.26	0
138120	14/09/2018--02:53:00	35.2	0
138180	14/09/2018--02:54:00	35.17	0
138240	14/09/2018--02:55:00	35.12	0
138300	14/09/2018--02:56:00	35.09	0
138360	14/09/2018--02:57:00	35.06	0
138420	14/09/2018--02:58:00	35.03	0
138480	14/09/2018--02:59:00	35.01	0
138540	14/09/2018--03:00:00	35	0
138600	14/09/2018--03:01:00	34.96	0
138660	14/09/2018--03:02:00	34.94	0
138720	14/09/2018--03:03:00	34.94	0
138780	14/09/2018--03:04:00	34.9	0
138840	14/09/2018--03:05:00	34.9	0
138900	14/09/2018--03:06:00	34.88	0
138960	14/09/2018--03:07:00	34.86	0
139020	14/09/2018--03:08:00	34.85	0
139080	14/09/2018--03:09:00	34.84	0
139140	14/09/2018--03:10:00	34.82	0
139200	14/09/2018--03:11:00	34.81	0
139260	14/09/2018--03:12:00	34.8	0
139320	14/09/2018--03:13:00	34.78	0
139380	14/09/2018--03:14:00	34.78	0
139440	14/09/2018--03:15:00	34.75	0
139500	14/09/2018--03:16:00	34.75	0
139560	14/09/2018--03:17:00	34.73	0
139620	14/09/2018--03:18:00	34.73	0
139680	14/09/2018--03:19:00	34.75	0
139740	14/09/2018--03:20:00	34.73	0
139800	14/09/2018--03:21:00	34.73	0
139860	14/09/2018--03:22:00	34.71	0
139920	14/09/2018--03:23:00	34.71	0
139980	14/09/2018--03:24:00	34.7	0
140040	14/09/2018--03:25:00	34.71	0
140100	14/09/2018--03:26:00	34.7	0
140160	14/09/2018--03:27:00	34.7	0
140220	14/09/2018--03:28:00	34.71	0
140280	14/09/2018--03:29:00	34.69	0
140340	14/09/2018--03:30:00	34.69	0
140400	14/09/2018--03:31:00	34.68	0
140460	14/09/2018--03:32:00	34.68	0
140520	14/09/2018--03:33:00	34.68	2
140580	14/09/2018--03:34:00	34.65	2
140640	14/09/2018--03:35:00	34.62	0
140700	14/09/2018--03:36:00	34.62	0
140760	14/09/2018--03:37:00	34.63	0
140820	14/09/2018--03:38:00	34.62	0
140880	14/09/2018--03:39:00	34.61	0
140940	14/09/2018--03:40:00	34.63	0
141000	14/09/2018--03:41:00	34.62	2
141060	14/09/2018--03:42:00	34.6	2
141120	14/09/2018--03:43:00	34.6	2
141180	14/09/2018--03:44:00	34.57	0
141240	14/09/2018--03:45:00	34.56	0
141300	14/09/2018--03:46:00	34.55	0
141360	14/09/2018--03:47:00	34.55	5
141420	14/09/2018--03:48:00	34.58	0
141480	14/09/2018--03:49:00	34.56	0
141540	14/09/2018--03:50:00	34.57	0
141600	14/09/2018--03:51:00	34.55	0
141660	14/09/2018--03:52:00	34.51	0
141720	14/09/2018--03:53:00	34.51	0
141780	14/09/2018--03:54:00	34.5	0
141840	14/09/2018--03:55:00	34.5	0
141900	14/09/2018--03:56:00	34.51	0
141960	14/09/2018--03:57:00	34.47	0
142020	14/09/2018--03:58:00	34.48	0
142080	14/09/2018--03:59:00	34.46	0
142140	14/09/2018--04:00:00	34.43	0
142200	14/09/2018--04:01:00	34.46	0
142260	14/09/2018--04:02:00	34.5	0
142320	14/09/2018--04:03:00	34.55	0
142380	14/09/2018--04:04:00	34.56	0
142440	14/09/2018--04:05:00	34.57	1
142500	14/09/2018--04:06:00	34.52	2
142560	14/09/2018--04:07:00	34.48	0
142620	14/09/2018--04:08:00	34.51	0
142680	14/09/2018--04:09:00	34.52	0
142740	14/09/2018--04:10:00	34.54	0
142800	14/09/2018--04:11:00	34.54	0
142860	14/09/2018--04:12:00	34.54	0
142920	14/09/2018--04:13:00	34.56	0
142980	14/09/2018--04:14:00	34.53	0
143040	14/09/2018--04:15:00	34.56	3
143100	14/09/2018--04:16:00	34.57	4
143160	14/09/2018--04:17:00	34.58	0
143220	14/09/2018--04:18:00	34.54	0
143280	14/09/2018--04:19:00	34.54	0
143340	14/09/2018--04:20:00	34.52	0
143400	14/09/2018--04:21:00	34.55	0
143460	14/09/2018--04:22:00	34.54	88
143520	14/09/2018--04:23:00	34.51	83
143580	14/09/2018--04:24:00	34.52	136
143640	14/09/2018--04:25:00	34.46	0
143700	14/09/2018--04:26:00	34.55	0
143760	14/09/2018--04:27:00	34.66	0
143820	14/09/2018--04:28:00	34.77	0
143880	14/09/2018--04:29:00	34.87	0
143940	14/09/2018--04:30:00	34.94	0
144000	14/09/2018--04:31:00	35	0
144060	14/09/2018--04:32:00	35.06	0
144120	14/09/2018--04:33:00	35.13	0
144180	14/09/2018--04:34:00	35.17	0
144240	14/09/2018--04:35:00	35.22	4
144300	14/09/2018--04:36:00	35.35	0
144360	14/09/2018--04:37:00	35.5	0
144420	14/09/2018--04:38:00	35.59	0
144480	14/09/2018--04:39:00	35.64	0
144540	14/09/2018--04:40:00	35.69	0
144600	14/09/2018--04:41:00	35.73	0
144660	14/09/2018--04:42:00	35.78	0
144720	14/09/2018--04:43:00	35.81	0
144780	14/09/2018--04:44:00	35.85	0
144840	14/09/2018--04:45:00	35.88	0
144900	14/09/2018--04:46:00	35.91	0
144960	14/09/2018--04:47:00	35.93	0
145020	14/09/2018--04:48:00	35.96	0
145080	14/09/2018--04:49:00	35.98	0
145140	14/09/2018--04:50:00	36.01	0
145200	14/09/2018--04:51:00	36.05	0
145260	14/09/2018--04:52:00	36.1	0
145320	14/09/2018--04:53:00	36.12	0
145380	14/09/2018--04:54:00	36.13	0
145440	14/09/2018--04:55:00	36.16	0
145500	14/09/2018--04:56:00	36.18	0
145560	14/09/2018--04:57:00	36.18	0
145620	14/09/2018--04:58:00	36.19	0
145680	14/09/2018--04:59:00	36.21	0
145740	14/09/2018--05:00:00	36.2	0
