# Supplementary material for: A randomized cross-over trial investigating differences in 24-h personal air and skin temperatures using wearable sensors between two climatologically contrasting settings
Source: Sci Rep. 2021 Nov 10;11:22020. doi: 10.1038/s41598-021-01180-y (PMC8580978; doi:10.1038/s41598-021-01180-y)
Supplement: Supplementary file 2 — Supplementary Data. [file 41598_2021_1180_MOESM2_ESM.zip › New folder/new/T14_A2new.csv]

Index	Date	Temperature	Activity	X-axis	Y-axis	Z-axis	Marker
61920	28/08/2018--05:00:00	25.07	0	0.049303	0.0898969	-101.825
61980	28/08/2018--05:01:00	25.08	0	0.049303	0.0748826	-101.825
62040	28/08/2018--05:02:00	25.09	0	0.0336977	0.0898969	-101.825
62100	28/08/2018--05:03:00	25.09	1	0.0336977	0.0898969	-101.825
62160	28/08/2018--05:04:00	25.08	0	0.049303	0.0898969	-101.825
62220	28/08/2018--05:05:00	25.07	1	0.049303	0.0898969	-101.825
62280	28/08/2018--05:06:00	25.07	0	0.0336977	0.0898969	-101.825
62340	28/08/2018--05:07:00	25.07	0	0.0336977	0.0898969	-101.825
62400	28/08/2018--05:08:00	25.08	0	0.049303	0.0898969	-101.825
62460	28/08/2018--05:09:00	25.04	0	0.049303	0.0898969	-100.341
62520	28/08/2018--05:10:00	25.04	0	0.0336977	0.0898969	-101.825
62580	28/08/2018--05:11:00	25.04	1	0.0336977	0.0898969	-101.825
62640	28/08/2018--05:12:00	25.02	0	0.049303	0.0898969	-101.825
62700	28/08/2018--05:13:00	25	0	0.0336977	0.0898969	-101.825
62760	28/08/2018--05:14:00	24.99	0	0.0336977	0.0898969	-101.825
62820	28/08/2018--05:15:00	25	0	0.0336977	0.0898969	-101.825
62880	28/08/2018--05:16:00	24.99	0	0.0336977	0.0898969	-101.825
62940	28/08/2018--05:17:00	24.98	0	0.0336977	0.0898969	-101.825
63000	28/08/2018--05:18:00	24.96	0	0.049303	0.0898969	-101.825
63060	28/08/2018--05:19:00	24.95	0	0.0336977	0.0898969	-101.825
63120	28/08/2018--05:20:00	24.95	0	0.0336977	0.0898969	-101.825
63180	28/08/2018--05:21:00	24.92	0	0.049303	0.0898969	-101.825
63240	28/08/2018--05:22:00	24.91	0	0.049303	0.0748826	-101.825
63300	28/08/2018--05:23:00	24.9	0	0.0336977	0.0898969	-101.825
63360	28/08/2018--05:24:00	24.89	0	0.0336977	0.0748826	-101.825
63420	28/08/2018--05:25:00	24.88	0	0.0336977	0.0898969	-101.825
63480	28/08/2018--05:26:00	24.87	0	0.0336977	0.0898969	-101.825
63540	28/08/2018--05:27:00	24.87	0	0.0336977	0.0898969	-101.825
63600	28/08/2018--05:28:00	24.86	0	0.0336977	0.0898969	-101.825
63660	28/08/2018--05:29:00	24.84	0	0.0336977	0.0898969	-101.825
63720	28/08/2018--05:30:00	24.83	0	0.0336977	0.0898969	-101.825
63780	28/08/2018--05:31:00	24.83	0	0.0336977	0.0898969	-101.825
63840	28/08/2018--05:32:00	24.82	0	0.0336977	0.0898969	-101.825
63900	28/08/2018--05:33:00	24.8	0	0.0336977	0.0898969	-101.825
63960	28/08/2018--05:34:00	24.8	1	0.049303	0.0748826	-101.825
64020	28/08/2018--05:35:00	24.79	0	0.0336977	0.0898969	-101.825
64080	28/08/2018--05:36:00	24.8	0	0.049303	0.0898969	-101.825
64140	28/08/2018--05:37:00	24.82	0	0.0336977	0.0898969	-101.825
64200	28/08/2018--05:38:00	24.81	0	0.0336977	0.0898969	-101.825
64260	28/08/2018--05:39:00	24.82	0	0.0336977	0.0898969	-101.825
64320	28/08/2018--05:40:00	24.85	0	0.0336977	0.0898969	-101.825
64380	28/08/2018--05:41:00	24.85	0	0.0336977	0.0898969	-101.825
64440	28/08/2018--05:42:00	24.9	0	0.0336977	0.0898969	-101.825
64500	28/08/2018--05:43:00	24.9	0	0.049303	0.0898969	-101.825
64560	28/08/2018--05:44:00	24.89	1	0.049303	0.0898969	-101.825
64620	28/08/2018--05:45:00	24.9	0	0.0336977	0.0898969	-101.825
64680	28/08/2018--05:46:00	24.89	0	0.0336977	0.0898969	-101.825
64740	28/08/2018--05:47:00	24.89	0	0.0336977	0.0898969	-101.825
64800	28/08/2018--05:48:00	24.87	0	0.0336977	0.0748826	-101.825
64860	28/08/2018--05:49:00	24.87	0	0.0336977	0.0748826	-100.341
64920	28/08/2018--05:50:00	24.84	0	0.0336977	0.0898969	-101.825
64980	28/08/2018--05:51:00	24.84	2	0.049303	0.0898969	-101.825
65040	28/08/2018--05:52:00	24.8	0	0.0336977	0.0898969	-101.825
65100	28/08/2018--05:53:00	24.8	0	0.0336977	0.0898969	-101.825
65160	28/08/2018--05:54:00	24.79	0	0.0336977	0.0898969	-101.825
65220	28/08/2018--05:55:00	24.77	0	0.0336977	0.0748826	-101.825
65280	28/08/2018--05:56:00	24.79	0	0.049303	0.0898969	-101.825
65340	28/08/2018--05:57:00	24.78	0	0.0336977	0.0898969	-101.825
65400	28/08/2018--05:58:00	24.75	0	0.0336977	0.0748826	-101.825
65460	28/08/2018--05:59:00	24.74	0	0.0336977	0.0748826	-101.825
65520	28/08/2018--06:00:00	24.73	0	0.049303	0.0748826	-101.825
65580	28/08/2018--06:01:00	24.72	0	0.0336977	0.0898969	-101.825
65640	28/08/2018--06:02:00	24.7	0	0.0336977	0.0898969	-101.825
65700	28/08/2018--06:03:00	24.68	0	0.0336977	0.0898969	-101.825
65760	28/08/2018--06:04:00	24.68	0	0.049303	0.0898969	-101.825
65820	28/08/2018--06:05:00	24.67	0	0.0336977	0.0898969	-101.825
65880	28/08/2018--06:06:00	24.66	0	0.0336977	0.0898969	-101.825
65940	28/08/2018--06:07:00	24.64	0	0.0336977	0.0898969	-101.825
66000	28/08/2018--06:08:00	24.64	0	0.0336977	0.0898969	-101.825
66060	28/08/2018--06:09:00	24.62	0	0.0336977	0.0898969	-101.825
66120	28/08/2018--06:10:00	24.62	0	0.0336977	0.0898969	-101.825
66180	28/08/2018--06:11:00	24.63	0	0.0336977	0.0898969	-101.825
66240	28/08/2018--06:12:00	24.61	0	0.049303	0.0898969	-101.825
66300	28/08/2018--06:13:00	24.64	0	0.0336977	0.0898969	-101.825
66360	28/08/2018--06:14:00	24.64	0	0.0336977	0.0748826	-101.825
66420	28/08/2018--06:15:00	24.66	0	0.049303	0.0898969	-101.825
66480	28/08/2018--06:16:00	24.68	0	0.049303	0.0898969	-101.825
66540	28/08/2018--06:17:00	24.7	0	0.0336977	0.0898969	-101.825
66600	28/08/2018--06:18:00	24.72	0	0.0336977	0.0898969	-101.825
66660	28/08/2018--06:19:00	24.73	0	0.0336977	0.0748826	-101.825
66720	28/08/2018--06:20:00	24.73	0	0.049303	0.0898969	-101.825
66780	28/08/2018--06:21:00	24.71	0	0.0336977	0.0898969	-101.825
66840	28/08/2018--06:22:00	24.73	0	0.049303	0.0898969	-101.825
66900	28/08/2018--06:23:00	24.71	0	0.0336977	0.0898969	-101.825
66960	28/08/2018--06:24:00	24.71	0	0.0336977	0.0898969	-101.825
67020	28/08/2018--06:25:00	24.7	0	0.0336977	0.0898969	-101.825
67080	28/08/2018--06:26:00	24.69	0	0.0336977	0.0898969	-101.825
67140	28/08/2018--06:27:00	24.68	0	0.0336977	0.0898969	-101.825
67200	28/08/2018--06:28:00	24.69	0	0.0336977	0.0898969	-101.825
67260	28/08/2018--06:29:00	24.65	0	0.049303	0.0748826	-101.825
67320	28/08/2018--06:30:00	24.63	1	0.0336977	0.0898969	-101.825
67380	28/08/2018--06:31:00	24.65	0	0.0336977	0.0748826	-101.825
67440	28/08/2018--06:32:00	24.63	0	0.0336977	0.0748826	-101.825
67500	28/08/2018--06:33:00	24.61	0	0.0336977	0.0898969	-101.825
67560	28/08/2018--06:34:00	24.6	0	0.0336977	0.0898969	-101.825
67620	28/08/2018--06:35:00	24.59	0	0.0336977	0.0898969	-101.825
67680	28/08/2018--06:36:00	24.58	0	0.0336977	0.0898969	-101.825
67740	28/08/2018--06:37:00	24.59	0	0.0336977	0.0748826	-101.825
67800	28/08/2018--06:38:00	24.61	0	0.049303	0.0898969	-101.825
67860	28/08/2018--06:39:00	24.62	0	0.0336977	0.0898969	-101.825
67920	28/08/2018--06:40:00	24.63	0	0.049303	0.0898969	-101.825
67980	28/08/2018--06:41:00	24.66	0	0.0336977	0.0898969	-100.341
68040	28/08/2018--06:42:00	24.7	0	0.0336977	0.0748826	-101.825
68100	28/08/2018--06:43:00	24.72	0	0.0336977	0.0898969	-101.825
68160	28/08/2018--06:44:00	24.71	0	0.049303	0.0898969	-101.825
68220	28/08/2018--06:45:00	24.73	0	0.049303	0.0898969	-101.825
68280	28/08/2018--06:46:00	24.72	0	0.049303	0.0898969	-101.825
68340	28/08/2018--06:47:00	24.71	0	0.049303	0.0748826	-101.825
68400	28/08/2018--06:48:00	24.71	0	0.0336977	0.0898969	-101.825
68460	28/08/2018--06:49:00	24.71	0	0.0336977	0.0898969	-101.825
68520	28/08/2018--06:50:00	24.69	0	0.0336977	0.0898969	-101.825
68580	28/08/2018--06:51:00	24.68	0	0.0336977	0.0898969	-101.825
68640	28/08/2018--06:52:00	24.67	0	0.049303	0.0748826	-101.825
68700	28/08/2018--06:53:00	24.65	0	0.0336977	0.0898969	-101.825
68760	28/08/2018--06:54:00	24.63	0	0.0336977	0.0898969	-101.825
68820	28/08/2018--06:55:00	24.62	0	0.049303	0.0748826	-101.825
68880	28/08/2018--06:56:00	24.61	0	0.049303	0.0898969	-101.825
68940	28/08/2018--06:57:00	24.6	0	0.0336977	0.0898969	-101.825
69000	28/08/2018--06:58:00	24.57	0	0.0336977	0.0898969	-101.825
69060	28/08/2018--06:59:00	24.58	0	0.049303	0.0898969	-101.825
69120	28/08/2018--07:00:00	24.57	0	0.049303	0.0898969	-101.825
69180	28/08/2018--07:01:00	24.56	0	0.0336977	0.0898969	-101.825
69240	28/08/2018--07:02:00	24.55	1	0.0336977	0.0898969	-101.825
69300	28/08/2018--07:03:00	24.57	0	0.0336977	0.0898969	-101.825
69360	28/08/2018--07:04:00	24.59	0	0.0336977	0.0748826	-101.825
69420	28/08/2018--07:05:00	24.61	0	0.049303	0.0898969	-101.825
69480	28/08/2018--07:06:00	24.63	0	0.0336977	0.0748826	-101.825
69540	28/08/2018--07:07:00	24.65	0	0.0336977	0.0748826	-101.825
69600	28/08/2018--07:08:00	24.68	0	0.049303	0.0898969	-101.825
69660	28/08/2018--07:09:00	24.71	0	0.049303	0.0898969	-101.825
69720	28/08/2018--07:10:00	24.73	0	0.049303	0.0898969	-101.825
69780	28/08/2018--07:11:00	24.73	0	0.0336977	0.0898969	-101.825
69840	28/08/2018--07:12:00	24.72	0	0.0336977	0.0898969	-101.825
69900	28/08/2018--07:13:00	24.72	1	0.0336977	0.0898969	-101.825
69960	28/08/2018--07:14:00	24.71	0	0.0336977	0.0898969	-101.825
70020	28/08/2018--07:15:00	24.7	0	0.0336977	0.0898969	-101.825
70080	28/08/2018--07:16:00	24.69	0	0.0336977	0.0748826	-101.825
70140	28/08/2018--07:17:00	24.66	0	0.0336977	0.0748826	-101.825
70200	28/08/2018--07:18:00	24.66	0	0.0336977	0.0898969	-101.825
70260	28/08/2018--07:19:00	24.64	0	0.0336977	0.0898969	-101.825
70320	28/08/2018--07:20:00	24.63	1	0.049303	0.0898969	-101.825
70380	28/08/2018--07:21:00	24.63	0	0.0336977	0.0898969	-101.825
70440	28/08/2018--07:22:00	24.61	0	0.049303	0.0898969	-101.825
70500	28/08/2018--07:23:00	24.59	0	0.049303	0.0898969	-101.825
70560	28/08/2018--07:24:00	24.58	0	0.0336977	0.0898969	-101.825
70620	28/08/2018--07:25:00	24.57	0	0.0336977	0.0898969	-101.825
70680	28/08/2018--07:26:00	24.58	0	0.0336977	0.0898969	-101.825
70740	28/08/2018--07:27:00	24.58	0	0.0336977	0.0898969	-101.825
70800	28/08/2018--07:28:00	24.6	0	0.0336977	0.0898969	-101.825
70860	28/08/2018--07:29:00	24.63	0	0.0336977	0.0898969	-101.825
70920	28/08/2018--07:30:00	24.63	1	0.049303	0.0898969	-101.825
70980	28/08/2018--07:31:00	24.64	0	0.049303	0.0898969	-101.825
71040	28/08/2018--07:32:00	24.69	0	0.049303	0.0898969	-101.825
71100	28/08/2018--07:33:00	24.7	0	0.0336977	0.0898969	-101.825
71160	28/08/2018--07:34:00	24.73	0	0.0336977	0.0898969	-101.825
71220	28/08/2018--07:35:00	24.71	0	0.0336977	0.0898969	-101.825
71280	28/08/2018--07:36:00	24.76	0	0.0336977	0.0898969	-101.825
71340	28/08/2018--07:37:00	24.75	0	0.0336977	0.0898969	-101.825
71400	28/08/2018--07:38:00	24.74	0	0.049303	0.0898969	-101.825
71460	28/08/2018--07:39:00	24.73	0	0.0336977	0.0898969	-101.825
71520	28/08/2018--07:40:00	24.73	0	0.049303	0.0898969	-101.825
71580	28/08/2018--07:41:00	24.71	0	0.0336977	0.0898969	-101.825
71640	28/08/2018--07:42:00	24.71	0	0.0336977	0.0898969	-101.825
71700	28/08/2018--07:43:00	24.68	0	0.0336977	0.0898969	-101.825
71760	28/08/2018--07:44:00	24.69	0	0.0336977	0.0898969	-101.825
71820	28/08/2018--07:45:00	24.68	0	0.0336977	0.0748826	-100.341
71880	28/08/2018--07:46:00	24.68	0	0.0336977	0.0898969	-101.825
71940	28/08/2018--07:47:00	24.72	0	0.0336977	0.0898969	-101.825
72000	28/08/2018--07:48:00	24.72	0	0.0336977	0.0898969	-101.825
72060	28/08/2018--07:49:00	24.76	0	0.0336977	0.0748826	-101.825
72120	28/08/2018--07:50:00	24.79	0	0.0336977	0.0748826	-101.825
72180	28/08/2018--07:51:00	24.8	0	0.049303	0.0898969	-101.825
72240	28/08/2018--07:52:00	24.84	0	0.0336977	0.0898969	-101.825
72300	28/08/2018--07:53:00	24.86	0	0.0336977	0.0898969	-101.825
72360	28/08/2018--07:54:00	24.88	0	0.0336977	0.0898969	-101.825
72420	28/08/2018--07:55:00	24.92	0	0.0336977	0.0898969	-101.825
72480	28/08/2018--07:56:00	24.93	0	0.049303	0.0898969	-101.825
72540	28/08/2018--07:57:00	24.98	0	0.0336977	0.0898969	-101.825
72600	28/08/2018--07:58:00	25.01	0	0.0336977	0.0898969	-101.825
72660	28/08/2018--07:59:00	25	0	0.049303	0.0898969	-101.825
72720	28/08/2018--08:00:00	25.04	0	0.0336977	0.0898969	-101.825
72780	28/08/2018--08:01:00	25.07	0	0.0336977	0.0898969	-101.825
72840	28/08/2018--08:02:00	25.08	0	0.0336977	0.0898969	-101.825
72900	28/08/2018--08:03:00	25.13	0	0.049303	0.0748826	-101.825
72960	28/08/2018--08:04:00	25.16	0	0.049303	0.0898969	-101.825
73020	28/08/2018--08:05:00	25.17	0	0.0336977	0.0898969	-101.825
73080	28/08/2018--08:06:00	25.2	0	0.049303	0.0898969	-101.825
73140	28/08/2018--08:07:00	25.23	0	0.0336977	0.0748826	-101.825
73200	28/08/2018--08:08:00	25.26	0	0.049303	0.0898969	-101.825
73260	28/08/2018--08:09:00	25.27	0	0.0336977	0.0898969	-101.825
73320	28/08/2018--08:10:00	25.29	0	0.0336977	0.0748826	-101.825
73380	28/08/2018--08:11:00	25.32	0	0.049303	0.0898969	-101.825
73440	28/08/2018--08:12:00	25.34	0	0.0336977	0.0898969	-101.825
73500	28/08/2018--08:13:00	25.38	0	0.0336977	0.0748826	-101.825
73560	28/08/2018--08:14:00	25.39	0	0.0336977	0.0898969	-101.825
73620	28/08/2018--08:15:00	25.43	0	0.049303	0.0748826	-101.825
73680	28/08/2018--08:16:00	25.44	0	0.049303	0.0898969	-101.825
73740	28/08/2018--08:17:00	25.46	0	0.049303	0.0898969	-101.825
73800	28/08/2018--08:18:00	25.49	0	0.0336977	0.0748826	-101.825
73860	28/08/2018--08:19:00	25.5	0	0.0336977	0.0898969	-100.341
73920	28/08/2018--08:20:00	25.54	0	0.049303	0.0898969	-101.825
73980	28/08/2018--08:21:00	25.56	1	0.049303	0.0748826	-101.825
74040	28/08/2018--08:22:00	25.59	0	0.0336977	0.0898969	-101.825
74100	28/08/2018--08:23:00	25.62	0	0.0336977	0.0898969	-101.825
74160	28/08/2018--08:24:00	25.66	0	0.0336977	0.0748826	-101.825
74220	28/08/2018--08:25:00	25.67	0	0.0336977	0.0898969	-101.825
74280	28/08/2018--08:26:00	25.73	0	0.049303	0.0898969	-101.825
74340	28/08/2018--08:27:00	25.78	0	0.049303	0.0898969	-101.825
74400	28/08/2018--08:28:00	25.83	0	0.0336977	0.0748826	-101.825
74460	28/08/2018--08:29:00	25.87	0	0.0336977	0.0748826	-101.825
74520	28/08/2018--08:30:00	25.93	0	0.0336977	0.0748826	-101.825
74580	28/08/2018--08:31:00	25.97	0	0.0336977	0.0898969	-101.825
74640	28/08/2018--08:32:00	26.01	0	0.0336977	0.0748826	-101.825
74700	28/08/2018--08:33:00	26.05	0	0.049303	0.0898969	-101.825
74760	28/08/2018--08:34:00	26.08	0	0.049303	0.0898969	-101.825
74820	28/08/2018--08:35:00	26.14	3	0.0336977	0.0748826	-101.825
74880	28/08/2018--08:36:00	26.23	0	0.0336977	0.0748826	-101.825
74940	28/08/2018--08:37:00	26.32	0	0.0336977	0.0748826	-101.825
75000	28/08/2018--08:38:00	26.52	408	0.0649082	-0.0302174	-101.825
75060	28/08/2018--08:39:00	26.8	0	0.0649082	-0.0152031	-101.825
75120	28/08/2018--08:40:00	26.98	0	0.0649082	-0.0152031	-101.825
75180	28/08/2018--08:41:00	27.15	0	0.0649082	-0.0152031	-101.825
75240	28/08/2018--08:42:00	27.3	287	-0.699749	-0.150332	0.762392
75300	28/08/2018--08:43:00	27.63	268	0.891986	-0.0302174	0.421102
75360	28/08/2018--08:44:00	27.95	55	0.860776	0.044854	0.465618
75420	28/08/2018--08:45:00	28.29	44	0.891986	0.0598683	0.421102
75480	28/08/2018--08:46:00	28.61	115	0.860776	-0.0902745	0.480457
75540	28/08/2018--08:47:00	28.87	7	0.84517	0.0748826	0.495295
75600	28/08/2018--08:48:00	29.09	5	0.84517	-0.150332	0.524973
75660	28/08/2018--08:49:00	29.29	34	0.829565	-0.120303	0.510134
75720	28/08/2018--08:50:00	29.46	0	0.829565	-0.135317	0.510134
75780	28/08/2018--08:51:00	29.57	52	0.829565	-0.150332	0.495295
75840	28/08/2018--08:52:00	29.82	274	-0.918222	0.104911	0.614005
75900	28/08/2018--08:53:00	30.03	525	-0.887012	-0.315489	-0.053737
75960	28/08/2018--08:54:00	29.99	677	0.298987	0.780554	0.584328
76020	28/08/2018--08:55:00	29.9	231	0.954407	0.285083	-0.216963
76080	28/08/2018--08:56:00	29.77	0	0.938802	0.285083	-0.216963
76140	28/08/2018--08:57:00	29.64	0	0.954407	0.285083	-0.216963
76200	28/08/2018--08:58:00	29.54	0	0.954407	0.300097	-0.216963
76260	28/08/2018--08:59:00	29.41	0	0.954407	0.300097	-0.216963
76320	28/08/2018--09:00:00	29.3	0	0.954407	0.300097	-0.216963
76380	28/08/2018--09:01:00	29.24	0	0.938802	0.300097	-0.216963
76440	28/08/2018--09:02:00	29.14	0	0.954407	0.285083	-0.216963
76500	28/08/2018--09:03:00	29.09	0	0.954407	0.300097	-0.216963
76560	28/08/2018--09:04:00	29.03	0	0.954407	0.300097	-0.216963
76620	28/08/2018--09:05:00	28.95	0	0.954407	0.285083	-0.216963
76680	28/08/2018--09:06:00	28.9	0	0.954407	0.285083	-0.216963
76740	28/08/2018--09:07:00	28.86	0	0.954407	0.300097	-0.216963
76800	28/08/2018--09:08:00	28.81	0	0.954407	0.285083	-0.216963
76860	28/08/2018--09:09:00	28.74	0	0.954407	0.285083	-0.231802
76920	28/08/2018--09:10:00	28.71	0	0.954407	0.300097	-0.216963
76980	28/08/2018--09:11:00	28.66	0	0.954407	0.300097	-0.216963
77040	28/08/2018--09:12:00	28.63	0	0.954407	0.285083	-0.216963
77100	28/08/2018--09:13:00	28.59	0	0.938802	0.285083	-0.231802
77160	28/08/2018--09:14:00	28.55	0	0.954407	0.300097	-0.216963
77220	28/08/2018--09:15:00	28.5	0	0.954407	0.285083	-0.231802
77280	28/08/2018--09:16:00	28.48	0	0.954407	0.300097	-0.216963
77340	28/08/2018--09:17:00	28.41	0	0.954407	0.300097	-0.231802
77400	28/08/2018--09:18:00	28.41	0	0.954407	0.285083	-0.216963
77460	28/08/2018--09:19:00	28.38	0	0.938802	0.300097	-0.216963
77520	28/08/2018--09:20:00	28.34	0	0.954407	0.300097	-0.216963
77580	28/08/2018--09:21:00	28.32	0	0.954407	0.300097	-0.216963
77640	28/08/2018--09:22:00	28.3	0	0.954407	0.300097	-0.216963
77700	28/08/2018--09:23:00	28.23	0	0.938802	0.300097	-0.231802
77760	28/08/2018--09:24:00	28.22	0	0.938802	0.300097	-0.231802
77820	28/08/2018--09:25:00	28.19	0	0.938802	0.300097	-0.216963
77880	28/08/2018--09:26:00	28.16	0	0.938802	0.285083	-0.216963
77940	28/08/2018--09:27:00	28.14	0	0.954407	0.300097	-0.216963
78000	28/08/2018--09:28:00	28.13	0	0.938802	0.300097	-0.216963
78060	28/08/2018--09:29:00	28.1	0	0.938802	0.285083	-0.216963
78120	28/08/2018--09:30:00	28.08	0	0.938802	0.300097	-0.231802
78180	28/08/2018--09:31:00	28.06	0	0.954407	0.285083	-0.216963
78240	28/08/2018--09:32:00	28.05	0	0.954407	0.300097	-0.216963
78300	28/08/2018--09:33:00	28	0	0.954407	0.285083	-0.216963
78360	28/08/2018--09:34:00	27.99	0	0.954407	0.300097	-0.216963
78420	28/08/2018--09:35:00	27.98	0	0.938802	0.300097	-0.216963
78480	28/08/2018--09:36:00	27.96	0	0.938802	0.285083	-0.216963
78540	28/08/2018--09:37:00	27.94	0	0.938802	0.300097	-0.216963
78600	28/08/2018--09:38:00	27.91	0	0.954407	0.285083	-0.216963
78660	28/08/2018--09:39:00	27.88	0	0.954407	0.285083	-0.216963
78720	28/08/2018--09:40:00	27.88	0	0.938802	0.300097	-0.216963
78780	28/08/2018--09:41:00	27.86	0	0.954407	0.285083	-0.216963
78840	28/08/2018--09:42:00	27.83	0	0.938802	0.285083	-0.231802
78900	28/08/2018--09:43:00	27.82	0	0.954407	0.300097	-0.216963
78960	28/08/2018--09:44:00	27.81	0	0.938802	0.285083	-0.216963
79020	28/08/2018--09:45:00	27.8	0	0.938802	0.285083	-0.216963
79080	28/08/2018--09:46:00	27.8	0	0.938802	0.285083	-0.216963
79140	28/08/2018--09:47:00	27.79	0	0.938802	0.300097	-0.231802
79200	28/08/2018--09:48:00	27.74	0	0.954407	0.300097	-0.216963
79260	28/08/2018--09:49:00	27.76	0	0.954407	0.285083	-0.216963
79320	28/08/2018--09:50:00	27.76	0	0.954407	0.285083	-0.216963
79380	28/08/2018--09:51:00	27.73	0	0.954407	0.285083	-0.216963
79440	28/08/2018--09:52:00	27.71	0	0.938802	0.300097	-0.231802
79500	28/08/2018--09:53:00	27.72	0	0.954407	0.300097	-0.216963
79560	28/08/2018--09:54:00	27.69	0	0.954407	0.300097	-0.216963
79620	28/08/2018--09:55:00	27.69	0	0.938802	0.300097	-0.231802
79680	28/08/2018--09:56:00	27.68	0	0.954407	0.300097	-0.216963
79740	28/08/2018--09:57:00	27.66	0	0.938802	0.300097	-0.216963
79800	28/08/2018--09:58:00	27.65	0	0.954407	0.300097	-0.216963
79860	28/08/2018--09:59:00	27.64	0	0.954407	0.285083	-0.216963
79920	28/08/2018--10:00:00	27.63	0	0.954407	0.300097	-0.216963
79980	28/08/2018--10:01:00	27.61	0	0.954407	0.300097	-0.216963
80040	28/08/2018--10:02:00	27.62	0	0.938802	0.285083	-0.216963
80100	28/08/2018--10:03:00	27.62	0	0.954407	0.285083	-0.216963
80160	28/08/2018--10:04:00	27.59	0	0.954407	0.300097	-0.216963
80220	28/08/2018--10:05:00	27.6	0	0.938802	0.300097	-0.216963
80280	28/08/2018--10:06:00	27.55	0	0.954407	0.300097	-0.216963
80340	28/08/2018--10:07:00	27.57	0	0.954407	0.300097	-0.216963
80400	28/08/2018--10:08:00	27.57	0	0.938802	0.285083	-0.216963
80460	28/08/2018--10:09:00	27.54	0	0.954407	0.285083	-0.216963
80520	28/08/2018--10:10:00	27.54	0	0.938802	0.300097	-0.231802
80580	28/08/2018--10:11:00	27.55	0	0.938802	0.285083	-0.216963
80640	28/08/2018--10:12:00	27.53	0	0.954407	0.285083	-0.216963
80700	28/08/2018--10:13:00	27.53	0	0.954407	0.285083	-0.231802
80760	28/08/2018--10:14:00	27.54	0	0.938802	0.300097	-0.216963
80820	28/08/2018--10:15:00	27.54	0	0.954407	0.300097	-0.216963
80880	28/08/2018--10:16:00	27.56	0	0.954407	0.285083	-0.216963
80940	28/08/2018--10:17:00	27.56	0	0.954407	0.285083	-0.216963
81000	28/08/2018--10:18:00	27.58	0	0.954407	0.285083	-0.216963
81060	28/08/2018--10:19:00	27.57	0	0.954407	0.300097	-0.231802
81120	28/08/2018--10:20:00	27.59	0	0.938802	0.300097	-0.216963
81180	28/08/2018--10:21:00	27.6	0	0.954407	0.285083	-0.216963
81240	28/08/2018--10:22:00	27.61	0	0.954407	0.285083	-0.216963
81300	28/08/2018--10:23:00	27.61	0	0.954407	0.300097	-0.216963
81360	28/08/2018--10:24:00	27.62	0	0.938802	0.300097	-0.231802
81420	28/08/2018--10:25:00	27.63	0	0.938802	0.285083	-0.216963
81480	28/08/2018--10:26:00	27.63	0	0.938802	0.285083	-0.216963
81540	28/08/2018--10:27:00	27.63	0	0.938802	0.285083	-0.216963
81600	28/08/2018--10:28:00	27.64	0	0.938802	0.300097	-0.216963
81660	28/08/2018--10:29:00	27.64	0	0.954407	0.285083	-0.216963
81720	28/08/2018--10:30:00	27.64	0	0.954407	0.300097	-0.216963
81780	28/08/2018--10:31:00	27.66	0	0.954407	0.285083	-0.216963
81840	28/08/2018--10:32:00	27.66	0	0.938802	0.285083	-0.216963
81900	28/08/2018--10:33:00	27.68	0	0.938802	0.285083	-0.216963
81960	28/08/2018--10:34:00	27.66	0	0.938802	0.285083	-0.216963
82020	28/08/2018--10:35:00	27.68	0	0.954407	0.285083	-0.216963
82080	28/08/2018--10:36:00	27.65	0	0.954407	0.300097	-0.216963
82140	28/08/2018--10:37:00	27.67	0	0.938802	0.285083	-0.216963
82200	28/08/2018--10:38:00	27.65	0	0.954407	0.300097	-0.216963
82260	28/08/2018--10:39:00	27.67	0	0.954407	0.300097	-0.216963
82320	28/08/2018--10:40:00	27.62	0	0.954407	0.300097	-0.216963
82380	28/08/2018--10:41:00	27.63	0	0.954407	0.300097	-0.216963
82440	28/08/2018--10:42:00	27.59	0	0.954407	0.285083	-0.216963
82500	28/08/2018--10:43:00	27.61	0	0.954407	0.285083	-0.216963
82560	28/08/2018--10:44:00	27.57	0	0.938802	0.285083	-0.216963
82620	28/08/2018--10:45:00	27.56	0	0.954407	0.285083	-0.216963
82680	28/08/2018--10:46:00	27.56	0	0.954407	0.300097	-0.216963
82740	28/08/2018--10:47:00	27.54	0	0.954407	0.300097	-0.231802
82800	28/08/2018--10:48:00	27.5	0	0.938802	0.300097	-0.216963
82860	28/08/2018--10:49:00	27.51	0	0.938802	0.300097	-0.216963
82920	28/08/2018--10:50:00	27.48	0	0.954407	0.300097	-0.216963
82980	28/08/2018--10:51:00	27.46	0	0.954407	0.300097	-0.216963
83040	28/08/2018--10:52:00	27.45	0	0.954407	0.300097	-0.216963
83100	28/08/2018--10:53:00	27.43	0	0.954407	0.300097	-0.231802
83160	28/08/2018--10:54:00	27.41	0	0.954407	0.285083	-0.216963
83220	28/08/2018--10:55:00	27.39	0	0.954407	0.300097	-0.216963
83280	28/08/2018--10:56:00	27.39	0	0.954407	0.285083	-0.216963
83340	28/08/2018--10:57:00	27.37	0	0.954407	0.285083	-0.216963
83400	28/08/2018--10:58:00	27.35	0	0.954407	0.300097	-0.216963
83460	28/08/2018--10:59:00	27.34	0	0.938802	0.285083	-0.216963
83520	28/08/2018--11:00:00	27.32	0	0.938802	0.300097	-0.216963
83580	28/08/2018--11:01:00	27.31	0	0.954407	0.285083	-0.216963
83640	28/08/2018--11:02:00	27.3	0	0.954407	0.285083	-0.231802
83700	28/08/2018--11:03:00	27.29	0	0.954407	0.300097	-0.216963
83760	28/08/2018--11:04:00	27.29	0	0.954407	0.285083	-0.216963
83820	28/08/2018--11:05:00	27.27	0	0.954407	0.300097	-0.216963
83880	28/08/2018--11:06:00	27.28	0	0.938802	0.285083	-0.216963
83940	28/08/2018--11:07:00	27.27	0	0.954407	0.285083	-0.216963
84000	28/08/2018--11:08:00	27.25	0	0.954407	0.285083	-0.231802
84060	28/08/2018--11:09:00	27.25	0	0.954407	0.300097	-0.216963
84120	28/08/2018--11:10:00	27.23	0	0.954407	0.285083	-0.216963
84180	28/08/2018--11:11:00	27.23	0	0.938802	0.300097	-0.216963
84240	28/08/2018--11:12:00	27.23	0	0.954407	0.285083	-0.216963
84300	28/08/2018--11:13:00	27.21	0	0.954407	0.285083	-0.216963
84360	28/08/2018--11:14:00	27.22	0	0.954407	0.285083	-0.216963
84420	28/08/2018--11:15:00	27.22	0	0.938802	0.300097	-0.216963
84480	28/08/2018--11:16:00	27.21	0	0.938802	0.300097	-0.216963
84540	28/08/2018--11:17:00	27.2	0	0.954407	0.300097	-0.216963
84600	28/08/2018--11:18:00	27.2	0	0.954407	0.300097	-0.216963
84660	28/08/2018--11:19:00	27.2	0	0.954407	0.300097	-0.216963
84720	28/08/2018--11:20:00	27.18	0	0.938802	0.285083	-0.216963
84780	28/08/2018--11:21:00	27.18	0	0.938802	0.300097	-0.216963
84840	28/08/2018--11:22:00	27.18	0	0.954407	0.300097	-0.216963
84900	28/08/2018--11:23:00	27.2	0	0.954407	0.285083	-0.216963
84960	28/08/2018--11:24:00	27.16	0	0.954407	0.285083	-0.216963
85020	28/08/2018--11:25:00	27.17	0	0.954407	0.300097	-0.216963
85080	28/08/2018--11:26:00	27.15	0	0.954407	0.300097	-0.231802
85140	28/08/2018--11:27:00	27.14	0	0.954407	0.300097	-0.216963
85200	28/08/2018--11:28:00	27.13	0	0.954407	0.300097	-0.216963
85260	28/08/2018--11:29:00	27.14	0	0.938802	0.285083	-0.216963
85320	28/08/2018--11:30:00	27.11	0	0.938802	0.300097	-0.216963
85380	28/08/2018--11:31:00	27.1	0	0.938802	0.300097	-0.216963
85440	28/08/2018--11:32:00	27.09	0	0.954407	0.285083	-0.216963
85500	28/08/2018--11:33:00	27.07	0	0.954407	0.285083	-0.216963
85560	28/08/2018--11:34:00	27.06	0	0.938802	0.300097	-0.216963
85620	28/08/2018--11:35:00	27.04	0	0.938802	0.285083	-0.216963
85680	28/08/2018--11:36:00	27.07	15	0.361408	-0.81096	-0.439544
85740	28/08/2018--11:37:00	27.04	0	0.361408	-0.81096	-0.439544
85800	28/08/2018--11:38:00	27.05	0	0.361408	-0.81096	-0.439544
85860	28/08/2018--11:39:00	27.05	0	0.361408	-0.81096	-0.439544
85920	28/08/2018--11:40:00	27.04	0	0.361408	-0.81096	-0.439544
85980	28/08/2018--11:41:00	27.06	0	0.361408	-0.81096	-0.439544
86040	28/08/2018--11:42:00	27.04	0	0.361408	-0.825974	-0.439544
86100	28/08/2018--11:43:00	27.05	0	0.361408	-0.81096	-0.439544
86160	28/08/2018--11:44:00	27.05	0	0.361408	-0.81096	-0.439544
86220	28/08/2018--11:45:00	27.05	0	0.361408	-0.825974	-0.439544
86280	28/08/2018--11:46:00	27.05	0	0.361408	-0.81096	-0.439544
86340	28/08/2018--11:47:00	27.05	0	0.361408	-0.825974	-0.439544
86400	28/08/2018--11:48:00	27.06	0	0.361408	-0.81096	-0.439544
86460	28/08/2018--11:49:00	27.06	0	0.361408	-0.81096	-0.439544
86520	28/08/2018--11:50:00	27.06	0	0.361408	-0.81096	-0.424705
86580	28/08/2018--11:51:00	27.06	0	0.361408	-0.81096	-0.439544
86640	28/08/2018--11:52:00	27.05	0	0.361408	-0.825974	-0.439544
86700	28/08/2018--11:53:00	27.04	0	0.361408	-0.81096	-0.439544
86760	28/08/2018--11:54:00	27.04	0	0.361408	-0.825974	-0.439544
86820	28/08/2018--11:55:00	27.04	0	0.361408	-0.81096	-0.439544
86880	28/08/2018--11:56:00	27.02	0	0.361408	-0.81096	-0.439544
86940	28/08/2018--11:57:00	27.02	0	0.361408	-0.81096	-0.439544
87000	28/08/2018--11:58:00	27.02	0	0.361408	-0.81096	-0.439544
87060	28/08/2018--11:59:00	27.02	0	0.361408	-0.825974	-0.439544
87120	28/08/2018--12:00:00	27	0	0.361408	-0.81096	-0.439544
87180	28/08/2018--12:01:00	27	0	0.361408	-0.81096	-0.439544
87240	28/08/2018--12:02:00	26.99	0	0.361408	-0.81096	-0.439544
87300	28/08/2018--12:03:00	26.99	0	0.361408	-0.81096	-0.439544
87360	28/08/2018--12:04:00	26.98	0	0.361408	-0.81096	-0.439544
87420	28/08/2018--12:05:00	26.96	0	0.361408	-0.81096	-0.439544
87480	28/08/2018--12:06:00	26.95	0	0.361408	-0.81096	-0.439544
87540	28/08/2018--12:07:00	26.94	0	0.361408	-0.81096	-0.439544
87600	28/08/2018--12:08:00	26.93	0	0.361408	-0.81096	-0.439544
87660	28/08/2018--12:09:00	26.93	0	0.361408	-0.81096	-0.439544
87720	28/08/2018--12:10:00	26.93	0	0.361408	-0.81096	-0.439544
87780	28/08/2018--12:11:00	26.91	0	0.361408	-0.81096	-0.439544
87840	28/08/2018--12:12:00	26.92	0	0.361408	-0.81096	-0.454382
87900	28/08/2018--12:13:00	26.91	0	0.361408	-0.81096	-0.439544
87960	28/08/2018--12:14:00	26.89	0	0.361408	-0.81096	-0.439544
88020	28/08/2018--12:15:00	26.89	0	0.361408	-0.81096	-0.439544
88080	28/08/2018--12:16:00	26.89	0	0.361408	-0.81096	-0.454382
88140	28/08/2018--12:17:00	26.88	0	0.361408	-0.81096	-0.439544
88200	28/08/2018--12:18:00	26.87	0	0.361408	-0.81096	-0.439544
88260	28/08/2018--12:19:00	26.87	0	0.361408	-0.81096	-0.439544
88320	28/08/2018--12:20:00	26.84	0	0.361408	-0.81096	-0.439544
88380	28/08/2018--12:21:00	26.87	0	0.361408	-0.81096	-0.439544
88440	28/08/2018--12:22:00	26.86	0	0.361408	-0.81096	-0.439544
88500	28/08/2018--12:23:00	26.85	0	0.361408	-0.81096	-0.439544
88560	28/08/2018--12:24:00	26.86	0	0.361408	-0.81096	-0.439544
88620	28/08/2018--12:25:00	26.84	27	0.298987	-0.825974	-0.439544
88680	28/08/2018--12:26:00	26.83	10	0.345803	-0.750903	-0.558253
88740	28/08/2018--12:27:00	26.81	0	0.345803	-0.750903	-0.558253
88800	28/08/2018--12:28:00	26.83	0	0.345803	-0.750903	-0.573092
88860	28/08/2018--12:29:00	26.81	0	0.345803	-0.750903	-0.558253
88920	28/08/2018--12:30:00	26.82	0	0.345803	-0.750903	-0.558253
88980	28/08/2018--12:31:00	26.82	0	0.345803	-0.750903	-0.573092
89040	28/08/2018--12:32:00	26.8	0	0.345803	-0.750903	-0.558253
89100	28/08/2018--12:33:00	26.79	0	0.345803	-0.750903	-0.573092
89160	28/08/2018--12:34:00	26.79	0	0.345803	-0.750903	-0.573092
89220	28/08/2018--12:35:00	26.79	4	0.314592	-0.765917	-0.558253
89280	28/08/2018--12:36:00	26.78	0	0.314592	-0.765917	-0.558253
89340	28/08/2018--12:37:00	26.77	0	0.314592	-0.765917	-0.558253
89400	28/08/2018--12:38:00	26.77	0	0.314592	-0.765917	-0.558253
89460	28/08/2018--12:39:00	26.76	0	0.314592	-0.765917	-0.558253
89520	28/08/2018--12:40:00	26.75	0	0.330197	-0.765917	-0.558253
89580	28/08/2018--12:41:00	26.74	0	0.314592	-0.765917	-0.558253
89640	28/08/2018--12:42:00	26.74	0	0.330197	-0.765917	-0.558253
89700	28/08/2018--12:43:00	26.73	0	0.314592	-0.765917	-0.558253
89760	28/08/2018--12:44:00	26.72	0	0.314592	-0.765917	-0.558253
89820	28/08/2018--12:45:00	26.74	0	0.314592	-0.765917	-0.558253
89880	28/08/2018--12:46:00	26.73	0	0.314592	-0.765917	-0.558253
89940	28/08/2018--12:47:00	26.71	0	0.314592	-0.765917	-0.558253
90000	28/08/2018--12:48:00	26.71	0	0.330197	-0.765917	-0.558253
90060	28/08/2018--12:49:00	26.72	0	0.330197	-0.765917	-0.558253
90120	28/08/2018--12:50:00	26.69	0	0.330197	-0.765917	-0.558253
90180	28/08/2018--12:51:00	26.71	0	0.330197	-0.765917	-0.558253
90240	28/08/2018--12:52:00	26.69	0	0.314592	-0.765917	-0.558253
90300	28/08/2018--12:53:00	26.68	0	0.330197	-0.765917	-0.558253
90360	28/08/2018--12:54:00	26.7	0	0.314592	-0.765917	-0.558253
90420	28/08/2018--12:55:00	26.68	0	0.314592	-0.765917	-0.558253
90480	28/08/2018--12:56:00	26.67	0	0.314592	-0.765917	-0.558253
90540	28/08/2018--12:57:00	26.7	0	0.314592	-0.765917	-0.558253
90600	28/08/2018--12:58:00	26.7	0	0.314592	-0.765917	-0.558253
90660	28/08/2018--12:59:00	26.67	0	0.314592	-0.765917	-0.558253
90720	28/08/2018--13:00:00	26.66	0	0.330197	-0.765917	-0.558253
90780	28/08/2018--13:01:00	26.66	0	0.314592	-0.765917	-0.558253
90840	28/08/2018--13:02:00	26.66	0	0.330197	-0.765917	-0.558253
90900	28/08/2018--13:03:00	26.66	0	0.314592	-0.765917	-0.558253
90960	28/08/2018--13:04:00	26.63	0	0.330197	-0.765917	-0.558253
91020	28/08/2018--13:05:00	26.64	0	0.314592	-0.765917	-0.558253
91080	28/08/2018--13:06:00	26.63	0	0.330197	-0.765917	-0.558253
91140	28/08/2018--13:07:00	26.63	0	0.314592	-0.765917	-0.558253
91200	28/08/2018--13:08:00	26.63	0	0.314592	-0.765917	-0.558253
91260	28/08/2018--13:09:00	26.64	0	0.330197	-0.765917	-0.558253
91320	28/08/2018--13:10:00	26.61	0	0.330197	-0.765917	-0.558253
91380	28/08/2018--13:11:00	26.62	0	0.330197	-0.765917	-0.558253
91440	28/08/2018--13:12:00	26.62	0	0.314592	-0.765917	-0.558253
91500	28/08/2018--13:13:00	26.61	0	0.330197	-0.765917	-0.558253
91560	28/08/2018--13:14:00	26.6	0	0.330197	-0.765917	-0.558253
91620	28/08/2018--13:15:00	26.61	0	0.314592	-0.765917	-0.558253
91680	28/08/2018--13:16:00	26.59	0	0.330197	-0.765917	-0.558253
91740	28/08/2018--13:17:00	26.61	0	0.314592	-0.765917	-0.558253
91800	28/08/2018--13:18:00	26.6	0	0.314592	-0.765917	-0.558253
91860	28/08/2018--13:19:00	26.61	0	0.330197	-0.765917	-0.558253
91920	28/08/2018--13:20:00	26.6	0	0.314592	-0.765917	-0.558253
91980	28/08/2018--13:21:00	26.6	0	0.330197	-0.765917	-0.558253
92040	28/08/2018--13:22:00	26.59	0	0.314592	-0.765917	-0.558253
92100	28/08/2018--13:23:00	26.59	0	0.330197	-0.765917	-0.558253
92160	28/08/2018--13:24:00	26.59	0	0.314592	-0.765917	-0.558253
92220	28/08/2018--13:25:00	26.59	0	0.314592	-0.765917	-0.558253
92280	28/08/2018--13:26:00	26.57	0	0.314592	-0.765917	-0.558253
92340	28/08/2018--13:27:00	26.57	0	0.314592	-0.765917	-0.558253
92400	28/08/2018--13:28:00	26.58	0	0.330197	-0.765917	-0.558253
92460	28/08/2018--13:29:00	26.57	0	0.330197	-0.765917	-0.558253
92520	28/08/2018--13:30:00	26.57	0	0.330197	-0.765917	-0.558253
92580	28/08/2018--13:31:00	26.57	0	0.330197	-0.765917	-0.558253
92640	28/08/2018--13:32:00	26.56	0	0.314592	-0.765917	-0.558253
92700	28/08/2018--13:33:00	26.56	0	0.330197	-0.765917	-0.558253
92760	28/08/2018--13:34:00	26.55	0	0.330197	-0.765917	-0.558253
92820	28/08/2018--13:35:00	26.57	0	0.330197	-0.765917	-0.558253
92880	28/08/2018--13:36:00	26.57	0	0.330197	-0.765917	-0.558253
92940	28/08/2018--13:37:00	26.55	0	0.330197	-0.765917	-0.558253
93000	28/08/2018--13:38:00	26.54	0	0.330197	-0.765917	-0.558253
93060	28/08/2018--13:39:00	26.53	0	0.314592	-0.765917	-0.558253
93120	28/08/2018--13:40:00	26.54	0	0.314592	-0.765917	-0.558253
93180	28/08/2018--13:41:00	26.55	0	0.314592	-0.765917	-0.558253
93240	28/08/2018--13:42:00	26.54	0	0.330197	-0.765917	-0.558253
93300	28/08/2018--13:43:00	26.54	0	0.314592	-0.765917	-0.558253
93360	28/08/2018--13:44:00	26.52	0	0.314592	-0.765917	-0.558253
93420	28/08/2018--13:45:00	26.52	0	0.330197	-0.765917	-0.558253
93480	28/08/2018--13:46:00	26.51	0	0.330197	-0.765917	-0.558253
93540	28/08/2018--13:47:00	26.51	0	0.314592	-0.765917	-0.558253
93600	28/08/2018--13:48:00	26.5	0	0.330197	-0.765917	-0.573092
93660	28/08/2018--13:49:00	26.51	0	0.314592	-0.765917	-0.558253
93720	28/08/2018--13:50:00	26.5	0	0.330197	-0.765917	-0.558253
93780	28/08/2018--13:51:00	26.51	0	0.330197	-0.765917	-0.558253
93840	28/08/2018--13:52:00	26.5	0	0.330197	-0.765917	-0.558253
93900	28/08/2018--13:53:00	26.49	0	0.330197	-0.765917	-0.558253
93960	28/08/2018--13:54:00	26.5	0	0.330197	-0.765917	-0.558253
94020	28/08/2018--13:55:00	26.48	0	0.330197	-0.765917	-0.558253
94080	28/08/2018--13:56:00	26.47	0	0.314592	-0.765917	-0.558253
94140	28/08/2018--13:57:00	26.48	0	0.314592	-0.765917	-0.558253
94200	28/08/2018--13:58:00	26.47	0	0.330197	-0.765917	-0.558253
94260	28/08/2018--13:59:00	26.48	0	0.330197	-0.765917	-0.558253
94320	28/08/2018--14:00:00	26.47	0	0.330197	-0.765917	-0.558253
94380	28/08/2018--14:01:00	26.44	0	0.330197	-0.765917	-0.558253
94440	28/08/2018--14:02:00	26.45	0	0.314592	-0.765917	-0.558253
94500	28/08/2018--14:03:00	26.46	0	0.330197	-0.765917	-0.558253
94560	28/08/2018--14:04:00	26.45	0	0.314592	-0.765917	-0.558253
94620	28/08/2018--14:05:00	26.45	0	0.330197	-0.765917	-0.558253
94680	28/08/2018--14:06:00	26.45	0	0.330197	-0.765917	-0.558253
94740	28/08/2018--14:07:00	26.45	0	0.314592	-0.765917	-0.558253
94800	28/08/2018--14:08:00	26.43	0	0.330197	-0.765917	-0.558253
94860	28/08/2018--14:09:00	26.43	0	0.330197	-0.765917	-0.558253
94920	28/08/2018--14:10:00	26.44	0	0.330197	-0.765917	-0.558253
94980	28/08/2018--14:11:00	26.43	0	0.330197	-0.765917	-0.558253
95040	28/08/2018--14:12:00	26.43	0	0.330197	-0.765917	-0.558253
95100	28/08/2018--14:13:00	26.41	0	0.330197	-0.765917	-0.558253
95160	28/08/2018--14:14:00	26.41	0	0.330197	-0.765917	-0.558253
95220	28/08/2018--14:15:00	26.41	0	0.314592	-0.765917	-0.558253
95280	28/08/2018--14:16:00	26.39	0	0.330197	-0.765917	-0.558253
95340	28/08/2018--14:17:00	26.41	0	0.330197	-0.765917	-0.558253
95400	28/08/2018--14:18:00	26.42	0	0.330197	-0.765917	-0.558253
95460	28/08/2018--14:19:00	26.41	0	0.330197	-0.765917	-0.558253
95520	28/08/2018--14:20:00	26.42	0	0.314592	-0.765917	-0.558253
95580	28/08/2018--14:21:00	26.42	0	0.330197	-0.765917	-0.558253
95640	28/08/2018--14:22:00	26.43	0	0.314592	-0.765917	-0.558253
95700	28/08/2018--14:23:00	26.43	0	0.314592	-0.765917	-0.558253
95760	28/08/2018--14:24:00	26.45	0	0.330197	-0.765917	-0.558253
95820	28/08/2018--14:25:00	26.45	0	0.330197	-0.765917	-0.558253
95880	28/08/2018--14:26:00	26.45	0	0.330197	-0.765917	-0.558253
95940	28/08/2018--14:27:00	26.46	0	0.314592	-0.765917	-0.558253
96000	28/08/2018--14:28:00	26.49	0	0.330197	-0.765917	-0.558253
96060	28/08/2018--14:29:00	26.49	0	0.330197	-0.765917	-0.558253
96120	28/08/2018--14:30:00	26.5	0	0.314592	-0.765917	-0.558253
96180	28/08/2018--14:31:00	26.51	0	0.330197	-0.765917	-0.558253
96240	28/08/2018--14:32:00	26.51	0	0.330197	-0.765917	-0.558253
96300	28/08/2018--14:33:00	26.54	0	0.314592	-0.765917	-0.558253
96360	28/08/2018--14:34:00	26.52	0	0.314592	-0.765917	-0.558253
96420	28/08/2018--14:35:00	26.54	13	0.049303	-0.976117	-0.202124
96480	28/08/2018--14:36:00	26.57	0	0.049303	-0.976117	-0.202124
96540	28/08/2018--14:37:00	26.57	0	0.049303	-0.991132	-0.202124
96600	28/08/2018--14:38:00	26.6	0	0.049303	-0.976117	-0.202124
96660	28/08/2018--14:39:00	26.61	0	0.049303	-0.991132	-0.202124
96720	28/08/2018--14:40:00	26.61	0	0.049303	-0.976117	-0.202124
96780	28/08/2018--14:41:00	26.65	0	0.049303	-0.976117	-0.216963
96840	28/08/2018--14:42:00	26.65	0	0.049303	-0.976117	-0.202124
96900	28/08/2018--14:43:00	26.64	0	0.049303	-0.976117	-0.202124
96960	28/08/2018--14:44:00	26.67	0	0.049303	-0.976117	-0.202124
97020	28/08/2018--14:45:00	26.69	0	0.049303	-0.976117	-0.202124
97080	28/08/2018--14:46:00	26.68	0	0.049303	-0.976117	-0.202124
97140	28/08/2018--14:47:00	26.7	0	0.049303	-0.976117	-0.202124
97200	28/08/2018--14:48:00	26.69	0	0.049303	-0.976117	-0.202124
97260	28/08/2018--14:49:00	26.72	0	0.049303	-0.976117	-0.202124
97320	28/08/2018--14:50:00	26.75	0	0.049303	-0.991132	-0.216963
97380	28/08/2018--14:51:00	26.75	0	0.049303	-0.976117	-0.202124
97440	28/08/2018--14:52:00	26.75	0	0.049303	-0.976117	-0.202124
97500	28/08/2018--14:53:00	26.78	0	0.049303	-0.976117	-0.202124
97560	28/08/2018--14:54:00	26.78	0	0.049303	-0.976117	-0.216963
97620	28/08/2018--14:55:00	26.79	0	0.049303	-0.976117	-0.202124
97680	28/08/2018--14:56:00	26.82	0	0.049303	-0.976117	-0.202124
97740	28/08/2018--14:57:00	26.82	0	0.049303	-0.976117	-0.202124
97800	28/08/2018--14:58:00	26.83	0	0.049303	-0.976117	-0.202124
97860	28/08/2018--14:59:00	26.87	0	0.049303	-0.976117	-0.216963
97920	28/08/2018--15:00:00	26.89	0	0.049303	-0.976117	-0.202124
97980	28/08/2018--15:01:00	26.88	0	0.049303	-0.976117	-0.202124
98040	28/08/2018--15:02:00	26.9	0	0.049303	-0.976117	-0.202124
98100	28/08/2018--15:03:00	26.89	0	0.049303	-0.976117	-0.216963
98160	28/08/2018--15:04:00	26.86	0	0.049303	-0.976117	-0.216963
98220	28/08/2018--15:05:00	26.86	0	0.049303	-0.976117	-0.216963
98280	28/08/2018--15:06:00	26.79	0	0.049303	-0.976117	-0.202124
98340	28/08/2018--15:07:00	26.76	0	0.049303	-0.976117	-0.202124
98400	28/08/2018--15:08:00	26.71	0	0.049303	-0.976117	-0.216963
98460	28/08/2018--15:09:00	26.64	0	0.049303	-0.976117	-0.202124
98520	28/08/2018--15:10:00	26.6	0	0.049303	-0.976117	-0.202124
98580	28/08/2018--15:11:00	26.55	0	0.049303	-0.991132	-0.202124
98640	28/08/2018--15:12:00	26.52	0	0.049303	-0.976117	-0.216963
98700	28/08/2018--15:13:00	26.47	0	0.049303	-0.976117	-0.202124
98760	28/08/2018--15:14:00	26.41	0	0.049303	-0.976117	-0.202124
98820	28/08/2018--15:15:00	26.38	0	0.049303	-0.976117	-0.202124
98880	28/08/2018--15:16:00	26.32	0	0.049303	-0.976117	-0.202124
98940	28/08/2018--15:17:00	26.28	0	0.049303	-0.976117	-0.202124
99000	28/08/2018--15:18:00	26.23	0	0.049303	-0.976117	-0.202124
99060	28/08/2018--15:19:00	26.18	0	0.049303	-0.976117	-0.216963
99120	28/08/2018--15:20:00	26.15	0	0.049303	-0.976117	-0.202124
99180	28/08/2018--15:21:00	26.14	0	0.049303	-0.976117	-0.202124
99240	28/08/2018--15:22:00	26.09	0	0.049303	-0.976117	-0.216963
99300	28/08/2018--15:23:00	26.07	0	0.049303	-0.976117	-0.216963
99360	28/08/2018--15:24:00	26.04	0	0.049303	-0.976117	-0.202124
99420	28/08/2018--15:25:00	26.03	0	0.049303	-0.976117	-0.202124
99480	28/08/2018--15:26:00	25.98	0	0.049303	-0.976117	-0.202124
99540	28/08/2018--15:27:00	25.96	0	0.049303	-0.976117	-0.202124
99600	28/08/2018--15:28:00	25.93	0	0.049303	-0.976117	-0.202124
99660	28/08/2018--15:29:00	25.94	0	0.049303	-0.976117	-0.202124
99720	28/08/2018--15:30:00	25.92	0	0.049303	-0.976117	-0.216963
99780	28/08/2018--15:31:00	25.88	0	0.049303	-0.976117	-0.216963
99840	28/08/2018--15:32:00	25.87	0	0.049303	-0.976117	-0.202124
99900	28/08/2018--15:33:00	25.86	0	0.049303	-0.976117	-0.216963
99960	28/08/2018--15:34:00	25.85	0	0.049303	-0.976117	-0.216963
100020	28/08/2018--15:35:00	25.84	0	0.049303	-0.976117	-0.202124
100080	28/08/2018--15:36:00	25.8	0	0.049303	-0.976117	-0.202124
100140	28/08/2018--15:37:00	25.8	0	0.049303	-0.991132	-0.202124
100200	28/08/2018--15:38:00	25.8	0	0.049303	-0.976117	-0.202124
100260	28/08/2018--15:39:00	25.78	0	0.049303	-0.991132	-0.202124
100320	28/08/2018--15:40:00	25.79	0	0.049303	-0.976117	-0.202124
100380	28/08/2018--15:41:00	25.77	0	0.049303	-0.976117	-0.202124
100440	28/08/2018--15:42:00	25.77	0	0.049303	-0.991132	-0.202124
100500	28/08/2018--15:43:00	25.76	0	0.049303	-0.976117	-0.202124
100560	28/08/2018--15:44:00	25.75	0	0.049303	-0.991132	-0.216963
100620	28/08/2018--15:45:00	25.73	0	0.049303	-0.976117	-0.202124
100680	28/08/2018--15:46:00	25.71	0	0.049303	-0.976117	-0.202124
100740	28/08/2018--15:47:00	25.72	0	0.049303	-0.976117	-0.202124
100800	28/08/2018--15:48:00	25.7	0	0.049303	-0.991132	-0.202124
100860	28/08/2018--15:49:00	25.69	0	0.049303	-0.976117	-0.202124
100920	28/08/2018--15:50:00	25.7	0	0.049303	-0.976117	-0.202124
100980	28/08/2018--15:51:00	25.68	0	0.049303	-0.976117	-0.202124
101040	28/08/2018--15:52:00	25.68	0	0.049303	-0.976117	-0.202124
101100	28/08/2018--15:53:00	25.67	0	0.049303	-0.976117	-0.202124
101160	28/08/2018--15:54:00	25.66	0	0.049303	-0.976117	-0.216963
101220	28/08/2018--15:55:00	25.64	0	0.049303	-0.976117	-0.202124
101280	28/08/2018--15:56:00	25.63	0	0.049303	-0.976117	-0.202124
101340	28/08/2018--15:57:00	25.6	0	0.049303	-0.976117	-0.202124
101400	28/08/2018--15:58:00	25.6	0	0.049303	-0.976117	-0.202124
101460	28/08/2018--15:59:00	25.6	0	0.049303	-0.976117	-0.202124
101520	28/08/2018--16:00:00	25.57	0	0.049303	-0.976117	-0.216963
101580	28/08/2018--16:01:00	25.54	0	0.049303	-0.976117	-0.202124
101640	28/08/2018--16:02:00	25.54	0	0.049303	-0.976117	-0.202124
101700	28/08/2018--16:03:00	25.54	0	0.049303	-0.976117	-0.202124
101760	28/08/2018--16:04:00	25.52	0	0.049303	-0.976117	-0.202124
101820	28/08/2018--16:05:00	25.52	0	0.049303	-0.976117	-0.202124
101880	28/08/2018--16:06:00	25.5	0	0.049303	-0.976117	-0.202124
101940	28/08/2018--16:07:00	25.49	0	0.049303	-0.991132	-0.202124
102000	28/08/2018--16:08:00	25.48	0	0.049303	-0.976117	-0.202124
102060	28/08/2018--16:09:00	25.48	0	0.049303	-0.976117	-0.202124
102120	28/08/2018--16:10:00	25.47	0	0.049303	-0.976117	-0.202124
102180	28/08/2018--16:11:00	25.46	0	0.049303	-0.991132	-0.202124
102240	28/08/2018--16:12:00	25.46	0	0.049303	-0.976117	-0.202124
102300	28/08/2018--16:13:00	25.45	0	0.049303	-0.976117	-0.202124
102360	28/08/2018--16:14:00	25.45	0	0.049303	-0.976117	-0.202124
102420	28/08/2018--16:15:00	25.45	0	0.049303	-0.976117	-0.202124
102480	28/08/2018--16:16:00	25.42	0	0.049303	-0.976117	-0.202124
102540	28/08/2018--16:17:00	25.42	0	0.049303	-0.976117	-0.202124
102600	28/08/2018--16:18:00	25.42	0	0.049303	-0.976117	-0.202124
102660	28/08/2018--16:19:00	25.41	0	0.049303	-0.991132	-0.216963
102720	28/08/2018--16:20:00	25.41	0	0.049303	-0.976117	-0.202124
102780	28/08/2018--16:21:00	25.39	0	0.049303	-0.976117	-0.202124
102840	28/08/2018--16:22:00	25.38	0	0.049303	-0.976117	-0.202124
102900	28/08/2018--16:23:00	25.38	0	0.049303	-0.976117	-0.202124
102960	28/08/2018--16:24:00	25.35	0	0.049303	-0.976117	-0.202124
103020	28/08/2018--16:25:00	25.36	0	0.049303	-0.991132	-0.202124
103080	28/08/2018--16:26:00	25.37	0	0.049303	-0.976117	-0.202124
103140	28/08/2018--16:27:00	25.35	0	0.049303	-0.976117	-0.202124
103200	28/08/2018--16:28:00	25.32	0	0.049303	-0.976117	-0.202124
103260	28/08/2018--16:29:00	25.33	0	0.049303	-0.976117	-0.202124
103320	28/08/2018--16:30:00	25.32	0	0.049303	-0.976117	-0.216963
103380	28/08/2018--16:31:00	25.32	0	0.049303	-0.991132	-0.216963
103440	28/08/2018--16:32:00	25.32	0	0.0336977	-0.991132	-0.202124
103500	28/08/2018--16:33:00	25.31	0	0.049303	-0.976117	-0.202124
103560	28/08/2018--16:34:00	25.29	0	0.049303	-0.976117	-0.202124
103620	28/08/2018--16:35:00	25.29	0	0.049303	-0.976117	-0.202124
103680	28/08/2018--16:36:00	25.29	0	0.049303	-0.976117	-0.202124
103740	28/08/2018--16:37:00	25.29	0	0.049303	-0.976117	-0.202124
103800	28/08/2018--16:38:00	25.27	0	0.049303	-0.976117	-0.202124
103860	28/08/2018--16:39:00	25.25	0	0.049303	-0.976117	-0.202124
103920	28/08/2018--16:40:00	25.26	0	0.049303	-0.991132	-0.202124
103980	28/08/2018--16:41:00	25.25	0	0.049303	-0.976117	-0.202124
104040	28/08/2018--16:42:00	25.24	0	0.049303	-0.976117	-0.202124
104100	28/08/2018--16:43:00	25.24	0	0.049303	-0.976117	-0.202124
104160	28/08/2018--16:44:00	25.22	0	0.049303	-0.976117	-0.202124
104220	28/08/2018--16:45:00	25.23	0	0.049303	-0.976117	-0.202124
104280	28/08/2018--16:46:00	25.2	0	0.049303	-0.976117	-0.216963
104340	28/08/2018--16:47:00	25.22	0	0.049303	-0.976117	-0.202124
104400	28/08/2018--16:48:00	25.19	0	0.049303	-0.976117	-0.202124
104460	28/08/2018--16:49:00	25.2	0	0.049303	-0.976117	-0.202124
104520	28/08/2018--16:50:00	25.18	0	0.049303	-0.976117	-0.216963
104580	28/08/2018--16:51:00	25.19	0	0.049303	-0.976117	-0.202124
104640	28/08/2018--16:52:00	25.18	0	0.0336977	-0.991132	-0.202124
104700	28/08/2018--16:53:00	25.17	0	0.049303	-0.991132	-0.202124
104760	28/08/2018--16:54:00	25.18	0	0.049303	-0.976117	-0.202124
104820	28/08/2018--16:55:00	25.18	0	0.049303	-0.976117	-0.202124
104880	28/08/2018--16:56:00	25.16	0	0.049303	-0.976117	-0.202124
104940	28/08/2018--16:57:00	25.16	0	0.049303	-0.976117	-0.202124
105000	28/08/2018--16:58:00	25.16	0	0.049303	-0.976117	-0.202124
105060	28/08/2018--16:59:00	25.18	0	0.049303	-0.976117	-0.202124
105120	28/08/2018--17:00:00	25.17	0	0.049303	-0.976117	-0.202124
105180	28/08/2018--17:01:00	25.16	0	0.049303	-0.991132	-0.216963
105240	28/08/2018--17:02:00	25.16	2	0.127329	-0.946089	-0.291156
105300	28/08/2018--17:03:00	25.16	459	0.252171	-0.780932	-0.305995
105360	28/08/2018--17:04:00	25.38	812	-0.200381	-112.626	-0.172447
105420	28/08/2018--17:05:00	25.76	649	-0.543696	-0.840989	-0.350511
105480	28/08/2018--17:06:00	26.09	633	-0.0599337	-102.116	0.050134
105540	28/08/2018--17:07:00	26.41	40	0.298987	-0.750903	-0.587931
105600	28/08/2018--17:08:00	26.56	140	0.142934	-0.856003	-0.558253
105660	28/08/2018--17:09:00	26.68	102	0.142934	-0.840989	-0.558253
105720	28/08/2018--17:10:00	26.8	76	0.174145	-0.81096	-0.48406
105780	28/08/2018--17:11:00	26.91	71	0.220961	-0.91606	-0.587931
105840	28/08/2018--17:12:00	27.02	158	0.18975	-0.825974	-0.587931
105900	28/08/2018--17:13:00	27.13	46	0.0180925	-0.81096	-0.617608
105960	28/08/2018--17:14:00	27.3	432	0.220961	-0.856003	0.302392
106020	28/08/2018--17:15:00	27.54	314	0.314592	-0.81096	-0.498898
106080	28/08/2018--17:16:00	27.68	0	0.314592	-0.81096	-0.498898
106140	28/08/2018--17:17:00	27.72	20	-0.013118	-0.946089	-0.350511
106200	28/08/2018--17:18:00	27.75	0	-0.013118	-0.946089	-0.350511
106260	28/08/2018--17:19:00	27.75	0	-0.013118	-0.946089	-0.350511
106320	28/08/2018--17:20:00	27.76	0	-0.013118	-0.946089	-0.350511
106380	28/08/2018--17:21:00	27.76	0	-0.013118	-0.946089	-0.350511
106440	28/08/2018--17:22:00	27.77	0	-0.013118	-0.946089	-0.350511
106500	28/08/2018--17:23:00	27.8	0	-0.013118	-0.946089	-0.350511
106560	28/08/2018--17:24:00	27.79	0	-0.013118	-0.946089	-0.350511
106620	28/08/2018--17:25:00	27.81	0	-0.013118	-0.946089	-0.350511
106680	28/08/2018--17:26:00	27.84	0	-0.013118	-0.946089	-0.350511
106740	28/08/2018--17:27:00	27.86	0	-0.013118	-0.946089	-0.350511
106800	28/08/2018--17:28:00	27.88	0	-0.013118	-0.946089	-0.350511
106860	28/08/2018--17:29:00	27.91	0	-0.013118	-0.946089	-0.350511
106920	28/08/2018--17:30:00	27.92	0	-0.013118	-0.946089	-0.350511
106980	28/08/2018--17:31:00	27.93	0	-0.013118	-0.946089	-0.335673
107040	28/08/2018--17:32:00	27.98	0	-0.013118	-0.946089	-0.350511
107100	28/08/2018--17:33:00	27.98	0	-0.013118	-0.946089	-0.350511
107160	28/08/2018--17:34:00	28.02	0	-0.013118	-0.946089	-0.350511
107220	28/08/2018--17:35:00	28.05	0	-0.013118	-0.946089	-0.350511
107280	28/08/2018--17:36:00	28.06	0	-0.013118	-0.946089	-0.350511
107340	28/08/2018--17:37:00	28.1	0	-0.013118	-0.946089	-0.350511
107400	28/08/2018--17:38:00	28.11	0	-0.013118	-0.946089	-0.350511
107460	28/08/2018--17:39:00	28.13	0	-0.013118	-0.946089	-0.350511
107520	28/08/2018--17:40:00	28.14	0	-0.013118	-0.946089	-0.350511
107580	28/08/2018--17:41:00	28.18	0	-0.013118	-0.946089	-0.350511
107640	28/08/2018--17:42:00	28.19	0	-0.013118	-0.946089	-0.335673
107700	28/08/2018--17:43:00	28.2	0	-0.013118	-0.946089	-0.350511
107760	28/08/2018--17:44:00	28.24	0	-0.013118	-0.946089	-0.335673
107820	28/08/2018--17:45:00	28.26	0	-0.013118	-0.946089	-0.350511
107880	28/08/2018--17:46:00	28.27	0	-0.013118	-0.946089	-0.350511
107940	28/08/2018--17:47:00	28.31	0	-0.013118	-0.946089	-0.350511
108000	28/08/2018--17:48:00	28.33	0	-0.013118	-0.946089	-0.350511
108060	28/08/2018--17:49:00	28.36	0	-0.013118	-0.946089	-0.350511
108120	28/08/2018--17:50:00	28.36	0	-0.013118	-0.946089	-0.350511
108180	28/08/2018--17:51:00	28.38	10	0.111724	-0.780932	-0.632447
108240	28/08/2018--17:52:00	28.39	0	0.127329	-0.780932	-0.632447
108300	28/08/2018--17:53:00	28.41	0	0.111724	-0.780932	-0.632447
108360	28/08/2018--17:54:00	28.43	0	0.127329	-0.780932	-0.632447
108420	28/08/2018--17:55:00	28.44	0	0.127329	-0.780932	-0.632447
108480	28/08/2018--17:56:00	28.46	0	0.127329	-0.780932	-0.632447
108540	28/08/2018--17:57:00	28.47	0	0.127329	-0.765917	-0.632447
108600	28/08/2018--17:58:00	28.48	0	0.127329	-0.780932	-0.632447
108660	28/08/2018--17:59:00	28.51	0	0.127329	-0.780932	-0.632447
108720	28/08/2018--18:00:00	28.53	0	0.111724	-0.780932	-0.632447
108780	28/08/2018--18:01:00	28.56	0	0.127329	-0.780932	-0.632447
108840	28/08/2018--18:02:00	28.58	0	0.127329	-0.780932	-0.632447
108900	28/08/2018--18:03:00	28.61	0	0.127329	-0.765917	-0.632447
108960	28/08/2018--18:04:00	28.62	0	0.127329	-0.780932	-0.632447
109020	28/08/2018--18:05:00	28.66	0	0.127329	-0.780932	-0.632447
109080	28/08/2018--18:06:00	28.67	0	0.127329	-0.780932	-0.632447
109140	28/08/2018--18:07:00	28.69	0	0.127329	-0.780932	-0.632447
109200	28/08/2018--18:08:00	28.73	2	-0.153565	-0.946089	-0.320834
109260	28/08/2018--18:09:00	28.73	5	0.174145	-0.795946	-0.587931
109320	28/08/2018--18:10:00	28.77	0	0.174145	-0.795946	-0.587931
109380	28/08/2018--18:11:00	28.75	0	0.174145	-0.795946	-0.587931
109440	28/08/2018--18:12:00	28.74	0	0.174145	-0.81096	-0.587931
109500	28/08/2018--18:13:00	28.74	0	0.174145	-0.795946	-0.587931
109560	28/08/2018--18:14:00	28.74	0	0.174145	-0.795946	-0.587931
109620	28/08/2018--18:15:00	28.74	0	0.174145	-0.795946	-0.587931
109680	28/08/2018--18:16:00	28.73	0	0.174145	-0.795946	-0.573092
109740	28/08/2018--18:17:00	28.72	0	0.174145	-0.81096	-0.587931
109800	28/08/2018--18:18:00	28.73	0	0.174145	-0.795946	-0.587931
109860	28/08/2018--18:19:00	28.71	0	0.174145	-0.795946	-0.573092
109920	28/08/2018--18:20:00	28.7	0	0.174145	-0.795946	-0.587931
109980	28/08/2018--18:21:00	28.69	0	0.174145	-0.795946	-0.587931
110040	28/08/2018--18:22:00	28.68	0	0.174145	-0.795946	-0.587931
110100	28/08/2018--18:23:00	28.68	0	0.174145	-0.795946	-0.573092
110160	28/08/2018--18:24:00	28.65	0	0.174145	-0.795946	-0.587931
110220	28/08/2018--18:25:00	28.66	0	0.174145	-0.795946	-0.587931
110280	28/08/2018--18:26:00	28.66	0	0.174145	-0.795946	-0.587931
110340	28/08/2018--18:27:00	28.64	0	0.174145	-0.795946	-0.587931
110400	28/08/2018--18:28:00	28.63	0	0.174145	-0.795946	-0.587931
110460	28/08/2018--18:29:00	28.62	0	0.174145	-0.795946	-0.587931
110520	28/08/2018--18:30:00	28.62	0	0.174145	-0.795946	-0.587931
110580	28/08/2018--18:31:00	28.61	0	0.174145	-0.795946	-0.587931
110640	28/08/2018--18:32:00	28.58	0	0.174145	-0.795946	-0.573092
110700	28/08/2018--18:33:00	28.59	0	0.174145	-0.795946	-0.573092
110760	28/08/2018--18:34:00	28.58	0	0.174145	-0.795946	-0.587931
110820	28/08/2018--18:35:00	28.59	0	0.174145	-0.795946	-0.587931
110880	28/08/2018--18:36:00	28.58	0	0.174145	-0.795946	-0.587931
110940	28/08/2018--18:37:00	28.57	0	0.174145	-0.795946	-0.587931
111000	28/08/2018--18:38:00	28.59	0	0.174145	-0.795946	-0.587931
111060	28/08/2018--18:39:00	28.56	0	0.174145	-0.795946	-0.587931
111120	28/08/2018--18:40:00	28.58	0	0.174145	-0.795946	-0.587931
111180	28/08/2018--18:41:00	28.55	0	0.174145	-0.795946	-0.587931
111240	28/08/2018--18:42:00	28.54	0	0.174145	-0.795946	-0.587931
111300	28/08/2018--18:43:00	28.54	0	0.174145	-0.795946	-0.587931
111360	28/08/2018--18:44:00	28.53	0	0.174145	-0.795946	-0.587931
111420	28/08/2018--18:45:00	28.53	0	0.174145	-0.795946	-0.587931
111480	28/08/2018--18:46:00	28.52	0	0.174145	-0.795946	-0.587931
111540	28/08/2018--18:47:00	28.52	0	0.174145	-0.795946	-0.587931
111600	28/08/2018--18:48:00	28.5	0	0.174145	-0.795946	-0.587931
111660	28/08/2018--18:49:00	28.5	0	0.174145	-0.795946	-0.573092
111720	28/08/2018--18:50:00	28.5	0	0.174145	-0.795946	-0.587931
111780	28/08/2018--18:51:00	28.5	0	0.174145	-0.795946	-0.587931
111840	28/08/2018--18:52:00	28.5	0	0.174145	-0.795946	-0.587931
111900	28/08/2018--18:53:00	28.48	0	0.174145	-0.795946	-0.587931
111960	28/08/2018--18:54:00	28.47	0	0.174145	-0.795946	-0.587931
112020	28/08/2018--18:55:00	28.48	0	0.174145	-0.795946	-0.587931
112080	28/08/2018--18:56:00	28.48	0	0.174145	-0.795946	-0.587931
112140	28/08/2018--18:57:00	28.46	0	0.174145	-0.795946	-0.587931
112200	28/08/2018--18:58:00	28.45	0	0.174145	-0.795946	-0.587931
112260	28/08/2018--18:59:00	28.46	0	0.174145	-0.795946	-0.587931
112320	28/08/2018--19:00:00	28.46	0	0.174145	-0.795946	-0.587931
112380	28/08/2018--19:01:00	28.45	0	0.174145	-0.795946	-0.587931
112440	28/08/2018--19:02:00	28.43	0	0.174145	-0.795946	-0.587931
112500	28/08/2018--19:03:00	28.43	0	0.174145	-0.795946	-0.587931
112560	28/08/2018--19:04:00	28.43	0	0.174145	-0.795946	-0.587931
112620	28/08/2018--19:05:00	28.41	0	0.174145	-0.795946	-0.587931
112680	28/08/2018--19:06:00	28.41	0	0.174145	-0.795946	-0.587931
112740	28/08/2018--19:07:00	28.41	0	0.174145	-0.795946	-0.587931
112800	28/08/2018--19:08:00	28.39	0	0.174145	-0.795946	-0.573092
112860	28/08/2018--19:09:00	28.39	0	0.174145	-0.795946	-0.587931
112920	28/08/2018--19:10:00	28.38	0	0.174145	-0.795946	-0.587931
112980	28/08/2018--19:11:00	28.38	0	0.174145	-0.795946	-0.587931
113040	28/08/2018--19:12:00	28.37	0	0.174145	-0.795946	-0.587931
113100	28/08/2018--19:13:00	28.37	0	0.174145	-0.795946	-0.587931
113160	28/08/2018--19:14:00	28.36	0	0.174145	-0.795946	-0.587931
113220	28/08/2018--19:15:00	28.36	0	0.174145	-0.795946	-0.587931
113280	28/08/2018--19:16:00	28.36	0	0.174145	-0.795946	-0.587931
113340	28/08/2018--19:17:00	28.36	0	0.174145	-0.795946	-0.573092
113400	28/08/2018--19:18:00	28.33	0	0.174145	-0.795946	-0.587931
113460	28/08/2018--19:19:00	28.34	0	0.174145	-0.795946	-0.587931
113520	28/08/2018--19:20:00	28.33	0	0.174145	-0.795946	-0.587931
113580	28/08/2018--19:21:00	28.32	0	0.174145	-0.795946	-0.587931
113640	28/08/2018--19:22:00	28.33	0	0.174145	-0.795946	-0.587931
113700	28/08/2018--19:23:00	28.33	0	0.174145	-0.795946	-0.587931
113760	28/08/2018--19:24:00	28.32	0	0.174145	-0.795946	-0.573092
113820	28/08/2018--19:25:00	28.3	0	0.174145	-0.795946	-0.587931
113880	28/08/2018--19:26:00	28.29	0	0.174145	-0.795946	-0.587931
113940	28/08/2018--19:27:00	28.29	0	0.174145	-0.795946	-0.587931
114000	28/08/2018--19:28:00	28.29	0	0.174145	-0.81096	-0.587931
114060	28/08/2018--19:29:00	28.29	0	0.174145	-0.81096	-0.587931
114120	28/08/2018--19:30:00	28.27	0	0.174145	-0.795946	-0.587931
114180	28/08/2018--19:31:00	28.28	0	0.174145	-0.795946	-0.587931
114240	28/08/2018--19:32:00	28.28	0	0.174145	-0.795946	-0.587931
114300	28/08/2018--19:33:00	28.28	0	0.174145	-0.795946	-0.587931
114360	28/08/2018--19:34:00	28.25	0	0.174145	-0.795946	-0.587931
114420	28/08/2018--19:35:00	28.24	0	0.174145	-0.795946	-0.587931
114480	28/08/2018--19:36:00	28.26	0	0.174145	-0.795946	-0.573092
114540	28/08/2018--19:37:00	28.23	0	0.174145	-0.795946	-0.587931
114600	28/08/2018--19:38:00	28.23	0	0.174145	-0.795946	-0.587931
114660	28/08/2018--19:39:00	28.23	0	0.174145	-0.795946	-0.587931
114720	28/08/2018--19:40:00	28.22	0	0.174145	-0.795946	-0.587931
114780	28/08/2018--19:41:00	28.22	0	0.174145	-0.795946	-0.587931
114840	28/08/2018--19:42:00	28.22	0	0.174145	-0.795946	-0.587931
114900	28/08/2018--19:43:00	28.21	0	0.174145	-0.795946	-0.587931
114960	28/08/2018--19:44:00	28.2	0	0.174145	-0.795946	-0.587931
115020	28/08/2018--19:45:00	28.22	0	0.174145	-0.795946	-0.587931
115080	28/08/2018--19:46:00	28.2	0	0.174145	-0.795946	-0.587931
115140	28/08/2018--19:47:00	28.2	0	0.174145	-0.795946	-0.587931
115200	28/08/2018--19:48:00	28.2	0	0.174145	-0.795946	-0.587931
115260	28/08/2018--19:49:00	28.19	0	0.174145	-0.795946	-0.587931
115320	28/08/2018--19:50:00	28.19	0	0.174145	-0.795946	-0.587931
115380	28/08/2018--19:51:00	28.18	0	0.174145	-0.795946	-0.587931
115440	28/08/2018--19:52:00	28.18	0	0.174145	-0.795946	-0.587931
115500	28/08/2018--19:53:00	28.16	0	0.174145	-0.795946	-0.587931
115560	28/08/2018--19:54:00	28.18	0	0.174145	-0.795946	-0.587931
115620	28/08/2018--19:55:00	28.14	0	0.174145	-0.795946	-0.587931
115680	28/08/2018--19:56:00	28.16	0	0.174145	-0.795946	-0.587931
115740	28/08/2018--19:57:00	28.17	0	0.174145	-0.795946	-0.587931
115800	28/08/2018--19:58:00	28.16	0	0.174145	-0.795946	-0.587931
115860	28/08/2018--19:59:00	28.13	0	0.174145	-0.795946	-0.587931
115920	28/08/2018--20:00:00	28.12	0	0.174145	-0.795946	-0.573092
115980	28/08/2018--20:01:00	28.14	0	0.174145	-0.795946	-0.587931
116040	28/08/2018--20:02:00	28.13	0	0.174145	-0.795946	-0.573092
116100	28/08/2018--20:03:00	28.13	0	0.174145	-0.795946	-0.587931
116160	28/08/2018--20:04:00	28.14	0	0.174145	-0.795946	-0.587931
116220	28/08/2018--20:05:00	28.14	0	0.174145	-0.795946	-0.587931
116280	28/08/2018--20:06:00	28.13	0	0.174145	-0.795946	-0.587931
116340	28/08/2018--20:07:00	28.13	0	0.174145	-0.795946	-0.587931
116400	28/08/2018--20:08:00	28.11	0	0.174145	-0.795946	-0.587931
116460	28/08/2018--20:09:00	28.11	0	0.174145	-0.795946	-0.587931
116520	28/08/2018--20:10:00	28.09	0	0.174145	-0.795946	-0.587931
116580	28/08/2018--20:11:00	28.09	0	0.174145	-0.795946	-0.587931
116640	28/08/2018--20:12:00	28.05	0	0.174145	-0.795946	-0.587931
116700	28/08/2018--20:13:00	28.04	0	0.174145	-0.81096	-0.587931
116760	28/08/2018--20:14:00	28.01	0	0.174145	-0.795946	-0.587931
116820	28/08/2018--20:15:00	27.97	0	0.174145	-0.81096	-0.573092
116880	28/08/2018--20:16:00	27.98	0	0.174145	-0.795946	-0.573092
116940	28/08/2018--20:17:00	27.98	0	0.174145	-0.795946	-0.587931
117000	28/08/2018--20:18:00	27.99	0	0.174145	-0.795946	-0.587931
117060	28/08/2018--20:19:00	27.99	0	0.174145	-0.81096	-0.587931
117120	28/08/2018--20:20:00	28	0	0.174145	-0.795946	-0.587931
117180	28/08/2018--20:21:00	28.01	0	0.174145	-0.795946	-0.587931
117240	28/08/2018--20:22:00	28.02	0	0.174145	-0.795946	-0.587931
117300	28/08/2018--20:23:00	28.03	0	0.174145	-0.795946	-0.587931
117360	28/08/2018--20:24:00	28.04	0	0.174145	-0.795946	-0.587931
117420	28/08/2018--20:25:00	28.04	0	0.174145	-0.795946	-0.587931
117480	28/08/2018--20:26:00	28.05	0	0.18975	-0.795946	-0.573092
117540	28/08/2018--20:27:00	28.07	0	0.174145	-0.81096	-0.587931
117600	28/08/2018--20:28:00	28.07	0	0.174145	-0.795946	-0.573092
117660	28/08/2018--20:29:00	28.1	0	0.174145	-0.795946	-0.587931
117720	28/08/2018--20:30:00	28.11	0	0.174145	-0.795946	-0.587931
117780	28/08/2018--20:31:00	28.11	0	0.174145	-0.795946	-0.587931
117840	28/08/2018--20:32:00	28.13	0	0.174145	-0.795946	-0.587931
117900	28/08/2018--20:33:00	28.12	0	0.174145	-0.795946	-0.587931
117960	28/08/2018--20:34:00	28.11	0	0.174145	-0.795946	-0.587931
118020	28/08/2018--20:35:00	28.11	0	0.174145	-0.81096	-0.587931
118080	28/08/2018--20:36:00	28.11	0	0.174145	-0.795946	-0.587931
118140	28/08/2018--20:37:00	28.1	0	0.174145	-0.795946	-0.573092
118200	28/08/2018--20:38:00	28.07	16	-0.106749	-0.931074	-0.36535
118260	28/08/2018--20:39:00	28.06	1	-0.0911442	-0.931074	-0.36535
118320	28/08/2018--20:40:00	28.05	0	-0.106749	-0.946089	-0.36535
118380	28/08/2018--20:41:00	28.02	2	-0.0911442	-0.946089	-0.36535
118440	28/08/2018--20:42:00	28.03	0	-0.106749	-0.946089	-0.36535
118500	28/08/2018--20:43:00	27.99	3	-0.0911442	-0.931074	-0.36535
118560	28/08/2018--20:44:00	27.98	2	-0.0911442	-0.931074	-0.36535
118620	28/08/2018--20:45:00	27.95	1	-0.106749	-0.946089	-0.36535
118680	28/08/2018--20:46:00	27.93	0	-0.106749	-0.946089	-0.36535
118740	28/08/2018--20:47:00	27.92	0	-0.0911442	-0.946089	-0.36535
118800	28/08/2018--20:48:00	27.9	2	-0.0911442	-0.931074	-0.36535
118860	28/08/2018--20:49:00	27.88	0	-0.106749	-0.946089	-0.36535
118920	28/08/2018--20:50:00	27.88	0	-0.106749	-0.946089	-0.36535
118980	28/08/2018--20:51:00	27.86	0	-0.106749	-0.931074	-0.36535
119040	28/08/2018--20:52:00	27.82	0	-0.0911442	-0.931074	-0.36535
119100	28/08/2018--20:53:00	27.83	0	-0.0911442	-0.946089	-0.36535
119160	28/08/2018--20:54:00	27.78	0	-0.0911442	-0.946089	-0.36535
119220	28/08/2018--20:55:00	27.78	0	-0.0911442	-0.946089	-0.36535
119280	28/08/2018--20:56:00	27.75	0	-0.0911442	-0.946089	-0.36535
119340	28/08/2018--20:57:00	27.74	0	-0.0911442	-0.931074	-0.36535
119400	28/08/2018--20:58:00	27.72	0	-0.0911442	-0.946089	-0.36535
119460	28/08/2018--20:59:00	27.71	0	-0.0911442	-0.946089	-0.36535
119520	28/08/2018--21:00:00	27.69	0	-0.0911442	-0.946089	-0.36535
119580	28/08/2018--21:01:00	27.65	0	-0.0911442	-0.946089	-0.36535
119640	28/08/2018--21:02:00	27.66	0	-0.0911442	-0.946089	-0.36535
119700	28/08/2018--21:03:00	27.65	0	-0.0911442	-0.946089	-0.36535
119760	28/08/2018--21:04:00	27.62	0	-0.0911442	-0.946089	-0.36535
119820	28/08/2018--21:05:00	27.61	0	-0.0911442	-0.931074	-0.36535
119880	28/08/2018--21:06:00	27.6	0	-0.0911442	-0.946089	-0.350511
119940	28/08/2018--21:07:00	27.59	0	-0.0911442	-0.946089	-0.350511
120000	28/08/2018--21:08:00	27.57	0	-0.0911442	-0.931074	-0.36535
120060	28/08/2018--21:09:00	27.56	1	-0.0911442	-0.946089	-0.36535
120120	28/08/2018--21:10:00	27.55	0	-0.0911442	-0.946089	-0.36535
120180	28/08/2018--21:11:00	27.52	0	-0.0911442	-0.946089	-0.36535
120240	28/08/2018--21:12:00	27.53	0	-0.0911442	-0.946089	-0.350511
120300	28/08/2018--21:13:00	27.5	0	-0.0911442	-0.946089	-0.36535
120360	28/08/2018--21:14:00	27.48	0	-0.0911442	-0.946089	-0.36535
120420	28/08/2018--21:15:00	27.48	0	-0.0911442	-0.946089	-0.36535
120480	28/08/2018--21:16:00	27.47	0	-0.0911442	-0.946089	-0.350511
120540	28/08/2018--21:17:00	27.45	0	-0.0911442	-0.931074	-0.350511
120600	28/08/2018--21:18:00	27.45	0	-0.0911442	-0.946089	-0.36535
120660	28/08/2018--21:19:00	27.46	0	-0.0911442	-0.931074	-0.350511
120720	28/08/2018--21:20:00	27.42	0	-0.0911442	-0.946089	-0.350511
120780	28/08/2018--21:21:00	27.39	0	-0.0911442	-0.946089	-0.36535
120840	28/08/2018--21:22:00	27.41	0	-0.0911442	-0.946089	-0.36535
120900	28/08/2018--21:23:00	27.39	0	-0.0911442	-0.946089	-0.36535
120960	28/08/2018--21:24:00	27.39	0	-0.0911442	-0.946089	-0.36535
121020	28/08/2018--21:25:00	27.38	0	-0.0911442	-0.946089	-0.350511
121080	28/08/2018--21:26:00	27.36	0	-0.0911442	-0.946089	-0.36535
121140	28/08/2018--21:27:00	27.35	1	-0.0911442	-0.946089	-0.36535
121200	28/08/2018--21:28:00	27.34	0	-0.0911442	-0.946089	-0.350511
121260	28/08/2018--21:29:00	27.33	1	-0.0911442	-0.931074	-0.350511
121320	28/08/2018--21:30:00	27.34	0	-0.0911442	-0.946089	-0.350511
121380	28/08/2018--21:31:00	27.33	0	-0.0911442	-0.946089	-0.36535
121440	28/08/2018--21:32:00	27.31	0	-0.0911442	-0.946089	-0.350511
121500	28/08/2018--21:33:00	27.29	0	-0.0911442	-0.946089	-0.36535
121560	28/08/2018--21:34:00	27.28	0	-0.0911442	-0.946089	-0.36535
121620	28/08/2018--21:35:00	27.26	1	-0.0911442	-0.946089	-0.36535
121680	28/08/2018--21:36:00	27.27	0	-0.0911442	-0.946089	-0.36535
121740	28/08/2018--21:37:00	27.24	0	-0.0911442	-0.946089	-0.36535
121800	28/08/2018--21:38:00	27.23	0	-0.0911442	-0.946089	-0.36535
121860	28/08/2018--21:39:00	27.24	0	-0.0911442	-0.946089	-0.36535
121920	28/08/2018--21:40:00	27.22	0	-0.0911442	-0.946089	-0.350511
121980	28/08/2018--21:41:00	27.22	0	-0.0911442	-0.946089	-0.350511
122040	28/08/2018--21:42:00	27.21	0	-0.0911442	-0.946089	-0.350511
122100	28/08/2018--21:43:00	27.21	0	-0.0911442	-0.946089	-0.36535
122160	28/08/2018--21:44:00	27.19	0	-0.0911442	-0.946089	-0.36535
122220	28/08/2018--21:45:00	27.2	1	-0.0911442	-0.946089	-0.36535
122280	28/08/2018--21:46:00	27.2	0	-0.0911442	-0.946089	-0.36535
122340	28/08/2018--21:47:00	27.19	0	-0.0911442	-0.946089	-0.36535
122400	28/08/2018--21:48:00	27.18	0	-0.0911442	-0.946089	-0.36535
122460	28/08/2018--21:49:00	27.16	0	-0.0911442	-0.931074	-0.36535
122520	28/08/2018--21:50:00	27.18	0	-0.0911442	-0.946089	-0.350511
122580	28/08/2018--21:51:00	27.17	0	-0.0911442	-0.946089	-0.36535
122640	28/08/2018--21:52:00	27.17	0	-0.0911442	-0.946089	-0.350511
122700	28/08/2018--21:53:00	27.15	0	-0.0911442	-0.946089	-0.36535
122760	28/08/2018--21:54:00	27.14	0	-0.0911442	-0.946089	-0.36535
122820	28/08/2018--21:55:00	27.15	0	-0.0911442	-0.946089	-0.36535
122880	28/08/2018--21:56:00	27.13	0	-0.0911442	-0.946089	-0.36535
122940	28/08/2018--21:57:00	27.15	0	-0.0911442	-0.931074	-0.36535
123000	28/08/2018--21:58:00	27.13	0	-0.0911442	-0.946089	-0.350511
123060	28/08/2018--21:59:00	27.14	0	-0.0911442	-0.946089	-0.36535
123120	28/08/2018--22:00:00	27.12	0	-0.0911442	-0.946089	-0.36535
123180	28/08/2018--22:01:00	27.12	0	-0.0911442	-0.946089	-0.350511
123240	28/08/2018--22:02:00	27.12	0	-0.0911442	-0.946089	-0.36535
123300	28/08/2018--22:03:00	27.11	0	-0.0911442	-0.946089	-0.36535
123360	28/08/2018--22:04:00	27.11	1	-0.0911442	-0.946089	-0.350511
123420	28/08/2018--22:05:00	27.09	0	-0.0911442	-0.946089	-0.350511
123480	28/08/2018--22:06:00	27.09	0	-0.0911442	-0.946089	-0.36535
123540	28/08/2018--22:07:00	27.09	0	-0.0911442	-0.946089	-0.350511
123600	28/08/2018--22:08:00	27.07	0	-0.0911442	-0.946089	-0.36535
123660	28/08/2018--22:09:00	27.08	0	-0.0911442	-0.946089	-0.36535
123720	28/08/2018--22:10:00	27.07	0	-0.0911442	-0.946089	-0.36535
123780	28/08/2018--22:11:00	27.05	0	-0.0911442	-0.931074	-0.36535
123840	28/08/2018--22:12:00	27.07	0	-0.0911442	-0.946089	-0.350511
123900	28/08/2018--22:13:00	27.04	0	-0.0911442	-0.946089	-0.36535
123960	28/08/2018--22:14:00	27.06	0	-0.0911442	-0.946089	-0.36535
124020	28/08/2018--22:15:00	27.04	0	-0.0911442	-0.946089	-0.36535
124080	28/08/2018--22:16:00	27.03	0	-0.0911442	-0.946089	-0.350511
124140	28/08/2018--22:17:00	27.03	0	-0.0911442	-0.946089	-0.36535
124200	28/08/2018--22:18:00	27.03	0	-0.0911442	-0.946089	-0.36535
124260	28/08/2018--22:19:00	27.02	0	-0.0911442	-0.946089	-0.36535
124320	28/08/2018--22:20:00	27.02	0	-0.0911442	-0.946089	-0.36535
124380	28/08/2018--22:21:00	27.02	0	-0.0911442	-0.946089	-0.36535
124440	28/08/2018--22:22:00	27.01	1	-0.0911442	-0.946089	-0.36535
124500	28/08/2018--22:23:00	27.01	1	-0.0911442	-0.946089	-0.36535
124560	28/08/2018--22:24:00	26.98	1	-0.0911442	-0.946089	-0.36535
124620	28/08/2018--22:25:00	27	0	-0.0911442	-0.946089	-0.36535
124680	28/08/2018--22:26:00	26.99	1	-0.0911442	-0.946089	-0.36535
124740	28/08/2018--22:27:00	26.98	0	-0.0911442	-0.946089	-0.36535
124800	28/08/2018--22:28:00	26.96	0	-0.0911442	-0.946089	-0.36535
124860	28/08/2018--22:29:00	26.96	0	-0.0911442	-0.946089	-0.36535
124920	28/08/2018--22:30:00	26.96	0	-0.0911442	-0.946089	-0.350511
124980	28/08/2018--22:31:00	26.95	0	-0.0911442	-0.946089	-0.36535
125040	28/08/2018--22:32:00	26.95	1	-0.0911442	-0.946089	-0.36535
125100	28/08/2018--22:33:00	26.95	0	-0.0911442	-0.946089	-0.36535
125160	28/08/2018--22:34:00	26.92	0	-0.0911442	-0.946089	-0.350511
125220	28/08/2018--22:35:00	26.93	0	-0.0911442	-0.946089	-0.36535
125280	28/08/2018--22:36:00	26.92	0	-0.0911442	-0.946089	-0.36535
125340	28/08/2018--22:37:00	26.93	0	-0.0911442	-0.946089	-0.36535
125400	28/08/2018--22:38:00	26.92	0	-0.0911442	-0.931074	-0.36535
125460	28/08/2018--22:39:00	26.91	0	-0.0911442	-0.946089	-0.36535
125520	28/08/2018--22:40:00	26.91	0	-0.0911442	-0.946089	-0.36535
125580	28/08/2018--22:41:00	26.92	0	-0.0911442	-0.931074	-0.36535
125640	28/08/2018--22:42:00	26.88	1	-0.0911442	-0.946089	-0.36535
125700	28/08/2018--22:43:00	26.89	0	-0.0911442	-0.946089	-0.36535
125760	28/08/2018--22:44:00	26.89	0	-0.0911442	-0.946089	-0.36535
125820	28/08/2018--22:45:00	26.89	2	-0.0911442	-0.946089	-0.350511
125880	28/08/2018--22:46:00	26.88	0	-0.0911442	-0.946089	-0.36535
125940	28/08/2018--22:47:00	26.86	0	-0.0911442	-0.946089	-0.36535
126000	28/08/2018--22:48:00	26.86	0	-0.0911442	-0.946089	-0.36535
126060	28/08/2018--22:49:00	26.86	1	-0.0911442	-0.946089	-0.36535
126120	28/08/2018--22:50:00	26.86	0	-0.0911442	-0.946089	-0.36535
126180	28/08/2018--22:51:00	26.86	0	-0.0911442	-0.946089	-0.36535
126240	28/08/2018--22:52:00	26.87	0	-0.0911442	-0.946089	-0.350511
126300	28/08/2018--22:53:00	26.86	0	-0.0911442	-0.946089	-0.350511
126360	28/08/2018--22:54:00	26.85	0	-0.0911442	-0.946089	-0.36535
126420	28/08/2018--22:55:00	26.85	0	-0.0911442	-0.946089	-0.36535
126480	28/08/2018--22:56:00	26.86	0	-0.0911442	-0.946089	-0.36535
126540	28/08/2018--22:57:00	26.84	0	-0.0911442	-0.946089	-0.350511
126600	28/08/2018--22:58:00	26.84	0	-0.0911442	-0.946089	-0.36535
126660	28/08/2018--22:59:00	26.85	0	-0.0911442	-0.946089	-0.36535
126720	28/08/2018--23:00:00	26.84	1	-0.0911442	-0.946089	-0.36535
126780	28/08/2018--23:01:00	26.86	0	-0.0911442	-0.946089	-0.36535
126840	28/08/2018--23:02:00	26.84	0	-0.0911442	-0.946089	-0.350511
126900	28/08/2018--23:03:00	26.83	0	-0.0911442	-0.946089	-0.36535
126960	28/08/2018--23:04:00	26.85	0	-0.0911442	-0.946089	-0.36535
127020	28/08/2018--23:05:00	26.86	0	-0.0911442	-0.946089	-0.36535
127080	28/08/2018--23:06:00	26.84	0	-0.0911442	-0.946089	-0.36535
127140	28/08/2018--23:07:00	26.84	0	-0.0911442	-0.946089	-0.36535
127200	28/08/2018--23:08:00	26.83	0	-0.0911442	-0.931074	-0.350511
127260	28/08/2018--23:09:00	26.85	0	-0.0911442	-0.946089	-0.36535
127320	28/08/2018--23:10:00	26.86	0	-0.0911442	-0.946089	-0.36535
127380	28/08/2018--23:11:00	26.86	0	-0.0911442	-0.946089	-0.36535
127440	28/08/2018--23:12:00	26.85	0	-0.0911442	-0.946089	-0.36535
127500	28/08/2018--23:13:00	26.86	0	-0.0911442	-0.946089	-0.36535
127560	28/08/2018--23:14:00	26.83	1	-0.0911442	-0.946089	-0.36535
127620	28/08/2018--23:15:00	26.84	0	-0.0911442	-0.946089	-0.36535
127680	28/08/2018--23:16:00	26.84	0	-0.0911442	-0.946089	-0.36535
127740	28/08/2018--23:17:00	26.83	0	-0.0911442	-0.946089	-0.36535
127800	28/08/2018--23:18:00	26.83	0	-0.0911442	-0.946089	-0.36535
127860	28/08/2018--23:19:00	26.83	0	-0.0911442	-0.946089	-0.36535
127920	28/08/2018--23:20:00	26.84	0	-0.0911442	-0.946089	-0.36535
127980	28/08/2018--23:21:00	26.84	0	-0.0911442	-0.946089	-0.36535
128040	28/08/2018--23:22:00	26.84	0	-0.0911442	-0.946089	-0.36535
128100	28/08/2018--23:23:00	26.83	0	-0.0911442	-0.946089	-0.36535
128160	28/08/2018--23:24:00	26.84	0	-0.0911442	-0.946089	-0.36535
128220	28/08/2018--23:25:00	26.83	0	-0.0911442	-0.946089	-0.36535
128280	28/08/2018--23:26:00	26.83	0	-0.0911442	-0.946089	-0.36535
128340	28/08/2018--23:27:00	26.83	0	-0.0911442	-0.946089	-0.36535
128400	28/08/2018--23:28:00	26.86	1	-0.0911442	-0.946089	-0.36535
128460	28/08/2018--23:29:00	26.84	0	-0.0911442	-0.946089	-0.36535
128520	28/08/2018--23:30:00	26.84	0	-0.0911442	-0.946089	-0.36535
128580	28/08/2018--23:31:00	26.84	1	-0.0911442	-0.946089	-0.36535
128640	28/08/2018--23:32:00	26.82	0	-0.0911442	-0.946089	-0.36535
128700	28/08/2018--23:33:00	26.82	0	-0.0911442	-0.946089	-0.36535
128760	28/08/2018--23:34:00	26.83	0	-0.0911442	-0.931074	-0.36535
128820	28/08/2018--23:35:00	26.82	0	-0.0911442	-0.946089	-0.350511
128880	28/08/2018--23:36:00	26.82	0	-0.0911442	-0.946089	-0.36535
128940	28/08/2018--23:37:00	26.81	0	-0.0911442	-0.946089	-0.350511
129000	28/08/2018--23:38:00	26.82	0	-0.0911442	-0.946089	-0.36535
129060	28/08/2018--23:39:00	26.82	0	-0.0911442	-0.946089	-0.36535
129120	28/08/2018--23:40:00	26.81	1	-0.0911442	-0.946089	-0.36535
129180	28/08/2018--23:41:00	26.81	0	-0.0911442	-0.946089	-0.36535
129240	28/08/2018--23:42:00	26.8	0	-0.0911442	-0.946089	-0.350511
129300	28/08/2018--23:43:00	26.8	0	-0.0911442	-0.946089	-0.36535
129360	28/08/2018--23:44:00	26.81	0	-0.0911442	-0.946089	-0.36535
129420	28/08/2018--23:45:00	26.81	1	-0.0911442	-0.946089	-0.36535
129480	28/08/2018--23:46:00	26.8	0	-0.0911442	-0.946089	-0.36535
129540	28/08/2018--23:47:00	26.79	0	-0.0911442	-0.946089	-0.350511
129600	28/08/2018--23:48:00	26.8	0	-0.0911442	-0.946089	-0.36535
129660	28/08/2018--23:49:00	26.78	1	-0.0911442	-0.946089	-0.36535
129720	28/08/2018--23:50:00	26.79	0	-0.0911442	-0.946089	-0.36535
129780	28/08/2018--23:51:00	26.79	0	-0.0911442	-0.946089	-0.350511
129840	28/08/2018--23:52:00	26.79	0	-0.0911442	-0.946089	-0.350511
129900	28/08/2018--23:53:00	26.79	1	-0.0911442	-0.946089	-0.36535
129960	28/08/2018--23:54:00	26.77	0	-0.0911442	-0.946089	-0.36535
130020	28/08/2018--23:55:00	26.77	0	-0.0911442	-0.946089	-0.350511
130080	28/08/2018--23:56:00	26.77	0	-0.0911442	-0.946089	-0.36535
130140	28/08/2018--23:57:00	26.76	0	-0.0911442	-0.946089	-0.36535
130200	28/08/2018--23:58:00	26.77	1	-0.0911442	-0.946089	-0.36535
130260	28/08/2018--23:59:00	26.74	0	-0.0911442	-0.946089	-0.36535
130320	29/08/2018--00:00:00	26.76	0	-0.0911442	-0.946089	-0.36535
130380	29/08/2018--00:01:00	26.75	0	-0.0911442	-0.946089	-0.350511
130440	29/08/2018--00:02:00	26.74	0	-0.0911442	-0.946089	-0.36535
130500	29/08/2018--00:03:00	26.75	1	-0.0911442	-0.946089	-0.36535
130560	29/08/2018--00:04:00	26.74	0	-0.0911442	-0.946089	-0.36535
130620	29/08/2018--00:05:00	26.73	0	-0.0911442	-0.946089	-0.36535
130680	29/08/2018--00:06:00	26.73	0	-0.0911442	-0.946089	-0.36535
130740	29/08/2018--00:07:00	26.73	0	-0.0911442	-0.946089	-0.36535
130800	29/08/2018--00:08:00	26.72	0	-0.0911442	-0.946089	-0.36535
130860	29/08/2018--00:09:00	26.73	0	-0.0911442	-0.946089	-0.36535
130920	29/08/2018--00:10:00	26.71	0	-0.0911442	-0.946089	-0.36535
130980	29/08/2018--00:11:00	26.71	0	-0.0911442	-0.946089	-0.36535
131040	29/08/2018--00:12:00	26.72	0	-0.0911442	-0.946089	-0.36535
131100	29/08/2018--00:13:00	26.71	0	-0.0911442	-0.946089	-0.36535
131160	29/08/2018--00:14:00	26.73	0	-0.0911442	-0.931074	-0.36535
131220	29/08/2018--00:15:00	26.71	1	-0.0911442	-0.946089	-0.36535
131280	29/08/2018--00:16:00	26.71	1	-0.0911442	-0.946089	-0.350511
131340	29/08/2018--00:17:00	26.68	0	-0.0911442	-0.946089	-0.350511
131400	29/08/2018--00:18:00	26.69	0	-0.0911442	-0.946089	-0.36535
131460	29/08/2018--00:19:00	26.68	0	-0.0911442	-0.946089	-0.36535
131520	29/08/2018--00:20:00	26.69	0	-0.0911442	-0.931074	-0.350511
131580	29/08/2018--00:21:00	26.68	0	-0.0911442	-0.946089	-0.36535
131640	29/08/2018--00:22:00	26.68	0	-0.0911442	-0.946089	-0.36535
131700	29/08/2018--00:23:00	26.68	1	-0.0911442	-0.946089	-0.36535
131760	29/08/2018--00:24:00	26.67	2	-0.0911442	-0.946089	-0.36535
131820	29/08/2018--00:25:00	26.66	0	-0.0911442	-0.946089	-0.36535
131880	29/08/2018--00:26:00	26.66	0	-0.0911442	-0.946089	-0.36535
131940	29/08/2018--00:27:00	26.66	0	-0.0911442	-0.946089	-0.350511
132000	29/08/2018--00:28:00	26.66	0	-0.0911442	-0.946089	-0.36535
132060	29/08/2018--00:29:00	26.64	0	-0.0911442	-0.946089	-0.36535
132120	29/08/2018--00:30:00	26.64	0	-0.0911442	-0.946089	-0.36535
132180	29/08/2018--00:31:00	26.64	0	-0.0911442	-0.946089	-0.36535
132240	29/08/2018--00:32:00	26.65	0	-0.0911442	-0.946089	-0.36535
132300	29/08/2018--00:33:00	26.64	0	-0.0911442	-0.946089	-0.36535
132360	29/08/2018--00:34:00	26.63	0	-0.0911442	-0.946089	-0.36535
132420	29/08/2018--00:35:00	26.64	0	-0.0911442	-0.946089	-0.36535
132480	29/08/2018--00:36:00	26.63	0	-0.0911442	-0.946089	-0.36535
132540	29/08/2018--00:37:00	26.64	1	-0.0911442	-0.931074	-0.36535
132600	29/08/2018--00:38:00	26.61	0	-0.0911442	-0.946089	-0.36535
132660	29/08/2018--00:39:00	26.62	0	-0.0911442	-0.946089	-0.36535
132720	29/08/2018--00:40:00	26.61	0	-0.0911442	-0.931074	-0.36535
132780	29/08/2018--00:41:00	26.61	0	-0.0911442	-0.946089	-0.350511
132840	29/08/2018--00:42:00	26.61	0	-0.0911442	-0.946089	-0.36535
132900	29/08/2018--00:43:00	26.61	0	-0.0911442	-0.946089	-0.36535
132960	29/08/2018--00:44:00	26.62	0	-0.0911442	-0.946089	-0.36535
133020	29/08/2018--00:45:00	26.6	0	-0.0911442	-0.946089	-0.36535
133080	29/08/2018--00:46:00	26.6	0	-0.0911442	-0.946089	-0.36535
133140	29/08/2018--00:47:00	26.59	0	-0.0911442	-0.946089	-0.36535
133200	29/08/2018--00:48:00	26.57	0	-0.0911442	-0.946089	-0.350511
133260	29/08/2018--00:49:00	26.6	0	-0.0911442	-0.946089	-0.36535
133320	29/08/2018--00:50:00	26.59	0	-0.0911442	-0.946089	-0.36535
133380	29/08/2018--00:51:00	26.59	0	-0.0911442	-0.931074	-0.36535
133440	29/08/2018--00:52:00	26.59	0	-0.0911442	-0.946089	-0.36535
133500	29/08/2018--00:53:00	26.58	0	-0.0911442	-0.946089	-0.36535
133560	29/08/2018--00:54:00	26.59	0	-0.0911442	-0.946089	-0.36535
133620	29/08/2018--00:55:00	26.58	0	-0.0911442	-0.931074	-0.36535
133680	29/08/2018--00:56:00	26.56	0	-0.0911442	-0.946089	-0.36535
133740	29/08/2018--00:57:00	26.59	0	-0.0911442	-0.946089	-0.36535
133800	29/08/2018--00:58:00	26.58	0	-0.0911442	-0.946089	-0.36535
133860	29/08/2018--00:59:00	26.56	0	-0.0911442	-0.946089	-0.36535
133920	29/08/2018--01:00:00	26.57	0	-0.0911442	-0.946089	-0.36535
133980	29/08/2018--01:01:00	26.57	1	-0.0911442	-0.946089	-0.36535
134040	29/08/2018--01:02:00	26.54	0	-0.0911442	-0.946089	-0.36535
134100	29/08/2018--01:03:00	26.55	0	-0.0911442	-0.946089	-0.350511
134160	29/08/2018--01:04:00	26.57	0	-0.0911442	-0.946089	-0.36535
134220	29/08/2018--01:05:00	26.54	0	-0.0911442	-0.946089	-0.36535
134280	29/08/2018--01:06:00	26.56	0	-0.0911442	-0.946089	-0.36535
134340	29/08/2018--01:07:00	26.54	0	-0.0911442	-0.946089	-0.36535
134400	29/08/2018--01:08:00	26.56	0	-0.0911442	-0.946089	-0.36535
134460	29/08/2018--01:09:00	26.54	0	-0.0911442	-0.946089	-0.350511
134520	29/08/2018--01:10:00	26.52	0	-0.0911442	-0.946089	-0.36535
134580	29/08/2018--01:11:00	26.52	0	-0.0911442	-0.946089	-0.36535
134640	29/08/2018--01:12:00	26.5	0	-0.0911442	-0.946089	-0.350511
134700	29/08/2018--01:13:00	26.53	0	-0.0911442	-0.946089	-0.36535
134760	29/08/2018--01:14:00	26.54	0	-0.0911442	-0.946089	-0.36535
134820	29/08/2018--01:15:00	26.5	1	-0.0911442	-0.946089	-0.36535
134880	29/08/2018--01:16:00	26.52	0	-0.0911442	-0.946089	-0.36535
134940	29/08/2018--01:17:00	26.51	0	-0.0911442	-0.946089	-0.36535
135000	29/08/2018--01:18:00	26.5	0	-0.0911442	-0.931074	-0.36535
135060	29/08/2018--01:19:00	26.49	0	-0.0911442	-0.946089	-0.36535
135120	29/08/2018--01:20:00	26.49	1	-0.0911442	-0.946089	-0.36535
135180	29/08/2018--01:21:00	26.49	0	-0.0911442	-0.946089	-0.36535
135240	29/08/2018--01:22:00	26.48	0	-0.0911442	-0.946089	-0.36535
135300	29/08/2018--01:23:00	26.47	0	-0.0911442	-0.946089	-0.36535
135360	29/08/2018--01:24:00	26.47	0	-0.0911442	-0.946089	-0.36535
135420	29/08/2018--01:25:00	26.46	0	-0.0911442	-0.946089	-0.36535
135480	29/08/2018--01:26:00	26.48	1	-0.0911442	-0.946089	-0.36535
135540	29/08/2018--01:27:00	26.46	0	-0.0911442	-0.946089	-0.36535
135600	29/08/2018--01:28:00	26.46	1	-0.0911442	-0.946089	-0.36535
135660	29/08/2018--01:29:00	26.45	0	-0.0911442	-0.946089	-0.36535
135720	29/08/2018--01:30:00	26.45	0	-0.0911442	-0.946089	-0.36535
135780	29/08/2018--01:31:00	26.44	0	-0.0911442	-0.946089	-0.350511
135840	29/08/2018--01:32:00	26.41	0	-0.0911442	-0.946089	-0.36535
135900	29/08/2018--01:33:00	26.43	0	-0.0911442	-0.946089	-0.36535
135960	29/08/2018--01:34:00	26.43	0	-0.0911442	-0.946089	-0.36535
136020	29/08/2018--01:35:00	26.43	0	-0.0911442	-0.946089	-0.36535
136080	29/08/2018--01:36:00	26.41	0	-0.0911442	-0.946089	-0.36535
136140	29/08/2018--01:37:00	26.41	0	-0.0911442	-0.946089	-0.36535
136200	29/08/2018--01:38:00	26.43	0	-0.0911442	-0.946089	-0.36535
136260	29/08/2018--01:39:00	26.42	0	-0.0911442	-0.946089	-0.36535
136320	29/08/2018--01:40:00	26.41	0	-0.0911442	-0.946089	-0.36535
136380	29/08/2018--01:41:00	26.41	0	-0.0911442	-0.946089	-0.36535
136440	29/08/2018--01:42:00	26.4	0	-0.0911442	-0.946089	-0.36535
136500	29/08/2018--01:43:00	26.41	0	-0.0911442	-0.946089	-0.36535
136560	29/08/2018--01:44:00	26.39	0	-0.0911442	-0.946089	-0.36535
136620	29/08/2018--01:45:00	26.4	0	-0.0911442	-0.946089	-0.36535
136680	29/08/2018--01:46:00	26.39	0	-0.0911442	-0.946089	-0.350511
136740	29/08/2018--01:47:00	26.38	0	-0.0911442	-0.946089	-0.36535
136800	29/08/2018--01:48:00	26.37	1	-0.0911442	-0.946089	-0.36535
136860	29/08/2018--01:49:00	26.37	0	-0.0911442	-0.946089	-0.36535
136920	29/08/2018--01:50:00	26.37	0	-0.0911442	-0.946089	-0.36535
136980	29/08/2018--01:51:00	26.38	0	-0.0911442	-0.946089	-0.36535
137040	29/08/2018--01:52:00	26.36	0	-0.0911442	-0.946089	-0.36535
137100	29/08/2018--01:53:00	26.37	0	-0.0911442	-0.946089	-0.36535
137160	29/08/2018--01:54:00	26.37	0	-0.0911442	-0.946089	-0.36535
137220	29/08/2018--01:55:00	26.36	0	-0.0911442	-0.946089	-0.36535
137280	29/08/2018--01:56:00	26.36	0	-0.0911442	-0.946089	-0.36535
137340	29/08/2018--01:57:00	26.33	0	-0.0911442	-0.946089	-0.36535
137400	29/08/2018--01:58:00	26.34	0	-0.0911442	-0.946089	-0.36535
137460	29/08/2018--01:59:00	26.34	0	-0.0911442	-0.946089	-0.36535
137520	29/08/2018--02:00:00	26.32	0	-0.0911442	-0.946089	-0.36535
137580	29/08/2018--02:01:00	26.34	1	-0.0911442	-0.946089	-0.36535
137640	29/08/2018--02:02:00	26.33	0	-0.0911442	-0.946089	-0.36535
137700	29/08/2018--02:03:00	26.31	0	-0.0911442	-0.946089	-0.36535
137760	29/08/2018--02:04:00	26.31	0	-0.0911442	-0.931074	-0.36535
137820	29/08/2018--02:05:00	26.31	0	-0.0911442	-0.946089	-0.36535
137880	29/08/2018--02:06:00	26.31	0	-0.0911442	-0.946089	-0.36535
137940	29/08/2018--02:07:00	26.29	0	-0.0911442	-0.946089	-0.36535
138000	29/08/2018--02:08:00	26.3	0	-0.0911442	-0.946089	-0.36535
138060	29/08/2018--02:09:00	26.3	0	-0.0911442	-0.946089	-0.36535
138120	29/08/2018--02:10:00	26.29	0	-0.0911442	-0.946089	-0.36535
138180	29/08/2018--02:11:00	26.29	0	-0.0911442	-0.946089	-0.36535
138240	29/08/2018--02:12:00	26.3	0	-0.0911442	-0.946089	-0.36535
138300	29/08/2018--02:13:00	26.29	0	-0.0911442	-0.946089	-0.36535
138360	29/08/2018--02:14:00	26.29	0	-0.0911442	-0.946089	-0.36535
138420	29/08/2018--02:15:00	26.29	1	-0.0911442	-0.946089	-0.36535
138480	29/08/2018--02:16:00	26.3	0	-0.0911442	-0.946089	-0.36535
138540	29/08/2018--02:17:00	26.32	0	-0.0911442	-0.946089	-0.36535
138600	29/08/2018--02:18:00	26.32	0	-0.0911442	-0.946089	-0.36535
138660	29/08/2018--02:19:00	26.32	0	-0.0911442	-0.946089	-0.350511
138720	29/08/2018--02:20:00	26.34	0	-0.0911442	-0.946089	-0.36535
138780	29/08/2018--02:21:00	26.33	0	-0.0911442	-0.946089	-0.36535
138840	29/08/2018--02:22:00	26.33	0	-0.0911442	-0.946089	-0.36535
138900	29/08/2018--02:23:00	26.3	0	-0.0911442	-0.946089	-0.36535
138960	29/08/2018--02:24:00	26.32	1	-0.0911442	-0.946089	-0.36535
139020	29/08/2018--02:25:00	26.33	0	-0.0911442	-0.946089	-0.350511
139080	29/08/2018--02:26:00	26.3	0	-0.0911442	-0.946089	-0.36535
139140	29/08/2018--02:27:00	26.32	0	-0.0911442	-0.946089	-0.36535
139200	29/08/2018--02:28:00	26.31	0	-0.0911442	-0.946089	-0.36535
139260	29/08/2018--02:29:00	26.3	0	-0.0911442	-0.946089	-0.36535
139320	29/08/2018--02:30:00	26.3	0	-0.0911442	-0.946089	-0.36535
139380	29/08/2018--02:31:00	26.3	0	-0.0911442	-0.946089	-0.36535
139440	29/08/2018--02:32:00	26.31	0	-0.0911442	-0.946089	-0.36535
139500	29/08/2018--02:33:00	26.28	0	-0.0911442	-0.946089	-0.36535
139560	29/08/2018--02:34:00	26.27	0	-0.0911442	-0.946089	-0.36535
139620	29/08/2018--02:35:00	26.27	0	-0.0911442	-0.946089	-0.350511
139680	29/08/2018--02:36:00	26.27	0	-0.0911442	-0.946089	-0.36535
139740	29/08/2018--02:37:00	26.27	0	-0.0911442	-0.946089	-0.36535
139800	29/08/2018--02:38:00	26.27	0	-0.0911442	-0.946089	-0.36535
139860	29/08/2018--02:39:00	26.26	0	-0.0911442	-0.946089	-0.36535
139920	29/08/2018--02:40:00	26.25	0	-0.0911442	-0.946089	-0.36535
139980	29/08/2018--02:41:00	26.25	0	-0.0911442	-0.946089	-0.36535
140040	29/08/2018--02:42:00	26.25	0	-0.0911442	-0.931074	-0.36535
140100	29/08/2018--02:43:00	26.24	0	-0.0911442	-0.946089	-0.350511
140160	29/08/2018--02:44:00	26.24	0	-0.0911442	-0.946089	-0.36535
140220	29/08/2018--02:45:00	26.22	0	-0.0911442	-0.946089	-0.36535
140280	29/08/2018--02:46:00	26.24	1	-0.0911442	-0.946089	-0.36535
140340	29/08/2018--02:47:00	26.23	1	-0.0911442	-0.946089	-0.36535
140400	29/08/2018--02:48:00	26.22	0	-0.0911442	-0.946089	-0.350511
140460	29/08/2018--02:49:00	26.2	0	-0.0911442	-0.946089	-0.36535
140520	29/08/2018--02:50:00	26.21	0	-0.0911442	-0.946089	-0.350511
140580	29/08/2018--02:51:00	26.2	0	-0.0911442	-0.946089	-0.36535
140640	29/08/2018--02:52:00	26.19	0	-0.0911442	-0.946089	-0.36535
140700	29/08/2018--02:53:00	26.2	0	-0.0911442	-0.946089	-0.36535
140760	29/08/2018--02:54:00	26.19	0	-0.0911442	-0.931074	-0.36535
140820	29/08/2018--02:55:00	26.2	0	-0.0911442	-0.946089	-0.36535
140880	29/08/2018--02:56:00	26.18	0	-0.0911442	-0.946089	-0.36535
140940	29/08/2018--02:57:00	26.18	0	-0.0911442	-0.946089	-0.36535
141000	29/08/2018--02:58:00	26.17	1	-0.0911442	-0.946089	-0.36535
141060	29/08/2018--02:59:00	26.18	0	-0.0911442	-0.946089	-0.36535
141120	29/08/2018--03:00:00	26.16	0	-0.0911442	-0.946089	-0.36535
141180	29/08/2018--03:01:00	26.15	0	-0.0911442	-0.946089	-0.350511
141240	29/08/2018--03:02:00	26.14	1	-0.0911442	-0.946089	-0.36535
141300	29/08/2018--03:03:00	26.14	0	-0.0911442	-0.946089	-0.36535
141360	29/08/2018--03:04:00	26.14	1	-0.0911442	-0.946089	-0.36535
141420	29/08/2018--03:05:00	26.16	0	-0.0911442	-0.946089	-0.36535
141480	29/08/2018--03:06:00	26.15	0	-0.0911442	-0.931074	-0.36535
141540	29/08/2018--03:07:00	26.12	0	-0.0911442	-0.946089	-0.36535
141600	29/08/2018--03:08:00	26.12	0	-0.0911442	-0.946089	-0.36535
141660	29/08/2018--03:09:00	26.12	0	-0.0911442	-0.946089	-0.36535
141720	29/08/2018--03:10:00	26.13	1	-0.0911442	-0.946089	-0.36535
141780	29/08/2018--03:11:00	26.11	0	-0.0911442	-0.946089	-0.36535
141840	29/08/2018--03:12:00	26.12	0	-0.0911442	-0.946089	-0.36535
141900	29/08/2018--03:13:00	26.11	0	-0.0911442	-0.946089	-0.36535
141960	29/08/2018--03:14:00	26.11	1	-0.0911442	-0.946089	-0.36535
142020	29/08/2018--03:15:00	26.11	0	-0.0911442	-0.946089	-0.36535
142080	29/08/2018--03:16:00	26.11	0	-0.0911442	-0.946089	-0.36535
142140	29/08/2018--03:17:00	26.09	0	-0.0911442	-0.946089	-0.36535
142200	29/08/2018--03:18:00	26.09	0	-0.0911442	-0.946089	-0.36535
142260	29/08/2018--03:19:00	26.1	0	-0.0911442	-0.946089	-0.36535
142320	29/08/2018--03:20:00	26.07	0	-0.0911442	-0.946089	-0.36535
142380	29/08/2018--03:21:00	26.09	0	-0.0911442	-0.946089	-0.36535
142440	29/08/2018--03:22:00	26.09	0	-0.0911442	-0.946089	-0.36535
142500	29/08/2018--03:23:00	26.08	0	-0.0911442	-0.946089	-0.36535
142560	29/08/2018--03:24:00	26.07	0	-0.0911442	-0.946089	-0.36535
142620	29/08/2018--03:25:00	26.09	1	-0.0911442	-0.946089	-0.36535
142680	29/08/2018--03:26:00	26.09	0	-0.0911442	-0.946089	-0.36535
142740	29/08/2018--03:27:00	26.08	0	-0.0911442	-0.946089	-0.36535
142800	29/08/2018--03:28:00	26.11	0	-0.0911442	-0.946089	-0.36535
142860	29/08/2018--03:29:00	26.1	0	-0.0911442	-0.946089	-0.36535
142920	29/08/2018--03:30:00	26.11	0	-0.0911442	-0.946089	-0.36535
142980	29/08/2018--03:31:00	26.11	0	-0.0911442	-0.946089	-0.36535
143040	29/08/2018--03:32:00	26.11	0	-0.0911442	-0.946089	-0.36535
143100	29/08/2018--03:33:00	26.11	1	-0.0911442	-0.946089	-0.36535
143160	29/08/2018--03:34:00	26.1	0	-0.0911442	-0.946089	-0.36535
143220	29/08/2018--03:35:00	26.11	0	-0.0911442	-0.946089	-0.36535
143280	29/08/2018--03:36:00	26.11	0	-0.0911442	-0.946089	-0.36535
143340	29/08/2018--03:37:00	26.12	0	-0.0911442	-0.946089	-0.350511
143400	29/08/2018--03:38:00	26.11	0	-0.0911442	-0.946089	-0.36535
143460	29/08/2018--03:39:00	26.11	0	-0.0911442	-0.946089	-0.36535
143520	29/08/2018--03:40:00	26.09	0	-0.0911442	-0.946089	-0.36535
143580	29/08/2018--03:41:00	26.09	0	-0.0911442	-0.946089	-0.36535
143640	29/08/2018--03:42:00	26.09	0	-0.0911442	-0.946089	-0.36535
143700	29/08/2018--03:43:00	26.1	0	-0.0911442	-0.946089	-0.36535
143760	29/08/2018--03:44:00	26.07	0	-0.0911442	-0.946089	-0.350511
143820	29/08/2018--03:45:00	26.08	0	-0.0911442	-0.946089	-0.36535
143880	29/08/2018--03:46:00	26.06	0	-0.0911442	-0.946089	-0.36535
143940	29/08/2018--03:47:00	26.06	0	-0.0911442	-0.946089	-0.36535
144000	29/08/2018--03:48:00	26.07	0	-0.0911442	-0.946089	-0.36535
144060	29/08/2018--03:49:00	26.05	0	-0.0911442	-0.946089	-0.36535
144120	29/08/2018--03:50:00	26.02	0	-0.0911442	-0.946089	-0.350511
144180	29/08/2018--03:51:00	26.03	0	-0.0911442	-0.946089	-0.36535
144240	29/08/2018--03:52:00	26.01	0	-0.0911442	-0.946089	-0.36535
144300	29/08/2018--03:53:00	26.03	0	-0.0911442	-0.946089	-0.36535
144360	29/08/2018--03:54:00	26.01	0	-0.0911442	-0.946089	-0.36535
144420	29/08/2018--03:55:00	26	0	-0.0911442	-0.946089	-0.36535
144480	29/08/2018--03:56:00	25.99	0	-0.0911442	-0.946089	-0.350511
144540	29/08/2018--03:57:00	26.01	0	-0.0911442	-0.946089	-0.36535
144600	29/08/2018--03:58:00	25.98	0	-0.0911442	-0.946089	-0.36535
144660	29/08/2018--03:59:00	25.98	0	-0.0911442	-0.946089	-0.36535
144720	29/08/2018--04:00:00	25.96	0	-0.0911442	-0.946089	-0.36535
144780	29/08/2018--04:01:00	25.96	0	-0.0911442	-0.946089	-0.36535
144840	29/08/2018--04:02:00	25.96	0	-0.0911442	-0.946089	-0.36535
144900	29/08/2018--04:03:00	25.96	0	-0.0911442	-0.946089	-0.36535
144960	29/08/2018--04:04:00	25.95	0	-0.0911442	-0.946089	-0.36535
145020	29/08/2018--04:05:00	25.96	0	-0.0911442	-0.946089	-0.36535
145080	29/08/2018--04:06:00	25.96	0	-0.0911442	-0.946089	-0.36535
145140	29/08/2018--04:07:00	25.94	0	-0.0911442	-0.946089	-0.36535
145200	29/08/2018--04:08:00	25.94	0	-0.0911442	-0.946089	-0.36535
145260	29/08/2018--04:09:00	25.94	0	-0.0911442	-0.946089	-0.36535
145320	29/08/2018--04:10:00	25.96	0	-0.0911442	-0.946089	-0.350511
145380	29/08/2018--04:11:00	25.95	0	-0.0911442	-0.946089	-0.36535
145440	29/08/2018--04:12:00	25.98	0	-0.0911442	-0.946089	-0.36535
145500	29/08/2018--04:13:00	25.98	0	-0.0911442	-0.946089	-0.36535
145560	29/08/2018--04:14:00	25.98	0	-0.0911442	-0.946089	-0.36535
145620	29/08/2018--04:15:00	26	0	-0.0911442	-0.946089	-0.350511
145680	29/08/2018--04:16:00	26.01	0	-0.0911442	-0.946089	-0.36535
145740	29/08/2018--04:17:00	26	0	-0.0911442	-0.946089	-0.36535
145800	29/08/2018--04:18:00	26.01	0	-0.0911442	-0.931074	-0.36535
145860	29/08/2018--04:19:00	26	0	-0.0911442	-0.946089	-0.36535
145920	29/08/2018--04:20:00	26	0	-0.0911442	-0.946089	-0.36535
145980	29/08/2018--04:21:00	26	0	-0.0911442	-0.946089	-0.36535
146040	29/08/2018--04:22:00	25.99	0	-0.0911442	-0.946089	-0.36535
146100	29/08/2018--04:23:00	25.98	0	-0.0911442	-0.946089	-0.36535
146160	29/08/2018--04:24:00	25.97	0	-0.0911442	-0.946089	-0.36535
146220	29/08/2018--04:25:00	25.96	0	-0.0911442	-0.946089	-0.36535
146280	29/08/2018--04:26:00	25.96	0	-0.0911442	-0.946089	-0.36535
146340	29/08/2018--04:27:00	25.97	1	-0.0911442	-0.946089	-0.36535
146400	29/08/2018--04:28:00	25.96	0	-0.0911442	-0.946089	-0.36535
146460	29/08/2018--04:29:00	25.96	0	-0.0911442	-0.946089	-0.36535
146520	29/08/2018--04:30:00	25.96	0	-0.0911442	-0.946089	-0.36535
146580	29/08/2018--04:31:00	25.95	0	-0.0911442	-0.946089	-0.36535
146640	29/08/2018--04:32:00	25.91	1	-0.0911442	-0.946089	-0.36535
146700	29/08/2018--04:33:00	25.93	0	-0.0911442	-0.946089	-0.36535
146760	29/08/2018--04:34:00	25.94	0	-0.0911442	-0.946089	-0.36535
146820	29/08/2018--04:35:00	25.93	0	-0.0911442	-0.946089	-0.36535
146880	29/08/2018--04:36:00	25.9	0	-0.0911442	-0.946089	-0.36535
146940	29/08/2018--04:37:00	25.9	0	-0.0911442	-0.946089	-0.36535
147000	29/08/2018--04:38:00	25.91	0	-0.0911442	-0.946089	-0.36535
147060	29/08/2018--04:39:00	25.9	0	-0.0911442	-0.946089	-0.36535
147120	29/08/2018--04:40:00	25.9	0	-0.0911442	-0.946089	-0.36535
147180	29/08/2018--04:41:00	25.9	0	-0.0911442	-0.946089	-0.36535
147240	29/08/2018--04:42:00	25.9	0	-0.0911442	-0.946089	-0.36535
147300	29/08/2018--04:43:00	25.88	0	-0.0911442	-0.946089	-0.36535
147360	29/08/2018--04:44:00	25.89	0	-0.0911442	-0.946089	-0.36535
147420	29/08/2018--04:45:00	25.92	0	-0.0911442	-0.946089	-0.36535
147480	29/08/2018--04:46:00	25.92	0	-0.0911442	-0.946089	-0.36535
147540	29/08/2018--04:47:00	25.92	0	-0.0911442	-0.946089	-0.36535
147600	29/08/2018--04:48:00	25.93	0	-0.0911442	-0.946089	-0.36535
147660	29/08/2018--04:49:00	25.96	0	-0.0911442	-0.946089	-0.350511
147720	29/08/2018--04:50:00	25.94	0	-0.0911442	-0.946089	-0.36535
147780	29/08/2018--04:51:00	25.94	0	-0.0911442	-0.946089	-0.36535
147840	29/08/2018--04:52:00	25.92	0	-0.0911442	-0.946089	-0.36535
147900	29/08/2018--04:53:00	25.93	0	-0.0911442	-0.946089	-0.36535
147960	29/08/2018--04:54:00	25.92	0	-0.0911442	-0.931074	-0.36535
148020	29/08/2018--04:55:00	25.91	0	-0.0911442	-0.946089	-0.36535
148080	29/08/2018--04:56:00	25.91	0	-0.0911442	-0.946089	-0.36535
148140	29/08/2018--04:57:00	25.92	0	-0.0911442	-0.946089	-0.36535
148200	29/08/2018--04:58:00	25.93	0	-0.0911442	-0.946089	-0.36535
148260	29/08/2018--04:59:00	25.91	0	-0.0911442	-0.946089	-0.36535
148320	29/08/2018--05:00:00	25.9	0	-0.0911442	-0.931074	-0.36535
