# Supplementary material for: A randomized cross-over trial investigating differences in 24-h personal air and skin temperatures using wearable sensors between two climatologically contrasting settings
Source: Sci Rep. 2021 Nov 10;11:22020. doi: 10.1038/s41598-021-01180-y (PMC8580978; doi:10.1038/s41598-021-01180-y)
Supplement: Supplementary file 2 — Supplementary Data. [file 41598_2021_1180_MOESM2_ESM.zip › New folder/new/T14_S2new.csv]

Index	Date	Temperature	Activity	X-axis	Y-axis	Z-axis	Marker
61680	28/08/2018--05:00:00	33.64	0	0.153981	0.278409	0.957012
61740	28/08/2018--05:01:00	33.63	9	0.970348	0.115509	0.227322
61800	28/08/2018--05:02:00	33.8	0	0.970348	0.130318	0.212728
61860	28/08/2018--05:03:00	34.02	0	0.970348	0.130318	0.212728
61920	28/08/2018--05:04:00	34.17	0	0.970348	0.130318	0.212728
61980	28/08/2018--05:05:00	34.27	0	0.970348	0.130318	0.198134
62040	28/08/2018--05:06:00	34.34	0	0.970348	0.130318	0.198134
62100	28/08/2018--05:07:00	34.39	61	-0.616177	0.0414633	0.79648
62160	28/08/2018--05:08:00	34.13	0	-0.63158	0.0414633	0.79648
62220	28/08/2018--05:09:00	33.85	0	-0.662387	0.0414633	0.781886
62280	28/08/2018--05:10:00	33.68	0	-0.646983	0.0414633	0.79648
62340	28/08/2018--05:11:00	33.55	0	-0.646983	0.0266542	0.781886
62400	28/08/2018--05:12:00	33.42	0	-0.646983	0.0266542	0.781886
62460	28/08/2018--05:13:00	33.32	0	-0.646983	0.0414633	0.781886
62520	28/08/2018--05:14:00	33.27	0	-0.646983	0.0414633	0.781886
62580	28/08/2018--05:15:00	33.2	0	-0.646983	0.0414633	0.781886
62640	28/08/2018--05:16:00	33.12	0	-0.646983	0.0414633	0.781886
62700	28/08/2018--05:17:00	33.1	0	-0.646983	0.0414633	0.781886
62760	28/08/2018--05:18:00	33.07	0	-0.646983	0.0414633	0.781886
62820	28/08/2018--05:19:00	33.03	0	-0.646983	0.0414633	0.767293
62880	28/08/2018--05:20:00	33	0	-0.646983	0.0266542	0.781886
62940	28/08/2018--05:21:00	32.95	23	0.954945	0.204364	0.198134
63000	28/08/2018--05:22:00	33.05	0	0.970348	0.233982	0.212728
63060	28/08/2018--05:23:00	33.34	0	0.954945	0.219173	0.227322
63120	28/08/2018--05:24:00	33.57	0	0.954945	0.219173	0.212728
63180	28/08/2018--05:25:00	33.75	0	0.970348	0.219173	0.212728
63240	28/08/2018--05:26:00	33.86	26	0.0769648	0.2636	0.957012
63300	28/08/2018--05:27:00	33.81	0	0.0769648	0.2636	0.957012
63360	28/08/2018--05:28:00	33.7	0	0.0615616	0.248791	0.971606
63420	28/08/2018--05:29:00	33.64	0	0.0615616	0.2636	0.971606
63480	28/08/2018--05:30:00	33.59	0	0.0615616	0.2636	0.971606
63540	28/08/2018--05:31:00	33.54	0	0.0461585	0.2636	0.957012
63600	28/08/2018--05:32:00	33.47	11	0.877929	0.293219	0.417041
63660	28/08/2018--05:33:00	33.32	0	0.877929	0.293219	0.402447
63720	28/08/2018--05:34:00	33.26	61	-0.0770668	0.130318	-0.998558
63780	28/08/2018--05:35:00	33.56	3	-0.0924699	0.115509	-101.315
63840	28/08/2018--05:36:00	33.72	1	-0.0924699	0.115509	-0.998558
63900	28/08/2018--05:37:00	33.86	3	-0.0924699	0.115509	-101.315
63960	28/08/2018--05:38:00	33.91	3	-0.0924699	0.115509	-0.998558
64020	28/08/2018--05:39:00	34	1	-0.107873	0.115509	-0.998558
64080	28/08/2018--05:40:00	34.06	2	-0.107873	0.115509	-0.998558
64140	28/08/2018--05:41:00	34.1	3	-0.107873	0.115509	-0.998558
64200	28/08/2018--05:42:00	34.14	1	-0.0924699	0.115509	-0.998558
64260	28/08/2018--05:43:00	34.19	1	-0.0924699	0.130318	-0.998558
64320	28/08/2018--05:44:00	34.22	4	-0.107873	0.115509	-0.998558
64380	28/08/2018--05:45:00	34.27	3	-0.107873	0.115509	-0.998558
64440	28/08/2018--05:46:00	34.29	0	-0.107873	0.115509	-101.315
64500	28/08/2018--05:47:00	34.32	3	-0.107873	0.115509	-101.315
64560	28/08/2018--05:48:00	34.36	2	-0.107873	0.115509	-101.315
64620	28/08/2018--05:49:00	34.37	2	-0.107873	0.115509	-0.998558
64680	28/08/2018--05:50:00	34.4	0	-0.107873	0.115509	-0.998558
64740	28/08/2018--05:51:00	34.45	3	-0.0154541	0.130318	-0.998558
64800	28/08/2018--05:52:00	34.44	3	-0.0154541	0.130318	-101.315
64860	28/08/2018--05:53:00	34.47	1	-0.0154541	0.130318	-0.998558
64920	28/08/2018--05:54:00	34.48	0	-0.0154541	0.130318	-0.998558
64980	28/08/2018--05:55:00	34.5	6	-0.0154541	0.130318	-101.315
65040	28/08/2018--05:56:00	34.51	3	-0.0154541	0.130318	-101.315
65100	28/08/2018--05:57:00	34.54	2	-0.0154541	0.130318	-0.998558
65160	28/08/2018--05:58:00	34.55	5	-0.0154541	0.130318	-0.998558
65220	28/08/2018--05:59:00	34.57	1	-0.0154541	0.130318	-0.998558
65280	28/08/2018--06:00:00	34.59	1	-0.0154541	0.130318	-0.998558
65340	28/08/2018--06:01:00	34.6	2	-0.0154541	0.130318	-101.315
65400	28/08/2018--06:02:00	34.62	1	-0.0154541	0.130318	-0.998558
65460	28/08/2018--06:03:00	34.63	0	-0.0154541	0.130318	-0.998558
65520	28/08/2018--06:04:00	34.62	0	-0.0154541	0.130318	-101.315
65580	28/08/2018--06:05:00	34.63	1	-0.0154541	0.130318	-0.998558
65640	28/08/2018--06:06:00	34.65	2	-0.0154541	0.130318	-0.998558
65700	28/08/2018--06:07:00	34.67	2	-5.1	0.130318	-0.998558
65760	28/08/2018--06:08:00	34.74	23	0.924138	0.248791	-0.385618
65820	28/08/2018--06:09:00	34.93	0	0.908735	0.2636	-0.414806
65880	28/08/2018--06:10:00	35.02	60	-0.0462604	0.248791	0.957012
65940	28/08/2018--06:11:00	34.95	0	-0.0462604	0.248791	0.971606
66000	28/08/2018--06:12:00	34.83	0	-0.0616636	0.248791	0.957012
66060	28/08/2018--06:13:00	34.73	0	-0.0616636	0.2636	0.971606
66120	28/08/2018--06:14:00	34.7	0	-0.0616636	0.2636	0.971606
66180	28/08/2018--06:15:00	34.64	0	-0.0616636	0.248791	0.957012
66240	28/08/2018--06:16:00	34.62	0	-0.0308573	0.278409	0.971606
66300	28/08/2018--06:17:00	34.58	17	0.985751	0.145127	0.139759
66360	28/08/2018--06:18:00	34.63	0	0.985751	0.145127	0.154353
66420	28/08/2018--06:19:00	34.71	0	100.115	0.159936	0.139759
66480	28/08/2018--06:20:00	34.78	0	0.985751	0.145127	0.139759
66540	28/08/2018--06:21:00	34.82	0	0.985751	0.145127	0.139759
66600	28/08/2018--06:22:00	34.85	0	0.985751	0.159936	0.139759
66660	28/08/2018--06:23:00	34.87	0	0.985751	0.145127	0.139759
66720	28/08/2018--06:24:00	34.86	0	0.985751	0.145127	0.139759
66780	28/08/2018--06:25:00	34.81	40	-0.0924699	0.2636	0.957012
66840	28/08/2018--06:26:00	34.65	0	-0.0924699	0.2636	0.957012
66900	28/08/2018--06:27:00	34.49	0	-0.107873	0.2636	0.957012
66960	28/08/2018--06:28:00	34.35	0	-0.0770668	0.278409	0.957012
67020	28/08/2018--06:29:00	34.31	0	-0.0770668	0.278409	0.957012
67080	28/08/2018--06:30:00	34.26	0	-0.0770668	0.278409	0.957012
67140	28/08/2018--06:31:00	34.25	0	-0.0616636	0.293219	0.957012
67200	28/08/2018--06:32:00	34.24	0	-0.0770668	0.278409	0.957012
67260	28/08/2018--06:33:00	34.16	23	-0.693193	0.0118451	0.738105
67320	28/08/2018--06:34:00	34.03	0	-0.693193	0.0118451	0.738105
67380	28/08/2018--06:35:00	33.93	8	-0.708596	0.0118451	0.738105
67440	28/08/2018--06:36:00	33.88	0	-0.708596	0.0118451	0.723511
67500	28/08/2018--06:37:00	33.86	0	-0.708596	0.0266542	0.738105
67560	28/08/2018--06:38:00	33.86	0	-0.708596	0.0118451	0.738105
67620	28/08/2018--06:39:00	33.84	0	-0.708596	0.0118451	0.738105
67680	28/08/2018--06:40:00	33.85	8	0.0153522	0.189555	0.9862
67740	28/08/2018--06:41:00	34.06	0	-5.1	0.174746	0.9862
67800	28/08/2018--06:42:00	34.22	0	-5.1	0.174746	0.9862
67860	28/08/2018--06:43:00	34.36	0	-5.1	0.174746	0.971606
67920	28/08/2018--06:44:00	34.44	0	-5.1	0.174746	0.9862
67980	28/08/2018--06:45:00	34.51	0	-5.1	0.174746	0.9862
68040	28/08/2018--06:46:00	34.57	0	-5.1	0.174746	0.9862
68100	28/08/2018--06:47:00	34.6	0	-5.1	0.174746	0.9862
68160	28/08/2018--06:48:00	34.59	20	0.877929	0.2636	0.417041
68220	28/08/2018--06:49:00	34.41	0	0.877929	0.2636	0.417041
68280	28/08/2018--06:50:00	34.21	0	0.877929	0.2636	0.417041
68340	28/08/2018--06:51:00	34.07	1	-0.600774	0.0118451	0.811074
68400	28/08/2018--06:52:00	33.94	0	-0.63158	-0.00296405	0.79648
68460	28/08/2018--06:53:00	33.77	0	-0.63158	-0.00296405	0.781886
68520	28/08/2018--06:54:00	33.68	0	-0.616177	-0.0177732	0.811074
68580	28/08/2018--06:55:00	33.55	0	-0.616177	-0.0177732	0.79648
68640	28/08/2018--06:56:00	33.46	0	-0.600774	-0.0177732	0.79648
68700	28/08/2018--06:57:00	33.39	0	-0.63158	-0.0177732	0.79648
68760	28/08/2018--06:58:00	33.38	7	-0.878031	-0.0325823	0.533792
68820	28/08/2018--06:59:00	33.43	0	-0.878031	-0.0473914	0.533792
68880	28/08/2018--07:00:00	33.45	0	-0.878031	-0.0473914	0.533792
68940	28/08/2018--07:01:00	33.49	0	-0.878031	-0.0473914	0.519198
69000	28/08/2018--07:02:00	33.54	0	-0.847225	-0.0177732	0.577573
69060	28/08/2018--07:03:00	33.61	0	-0.847225	-0.0325823	0.562979
69120	28/08/2018--07:04:00	33.67	0	-0.847225	-0.0177732	0.577573
69180	28/08/2018--07:05:00	33.73	0	-0.847225	-0.0177732	0.562979
69240	28/08/2018--07:06:00	33.77	0	-0.847225	-0.0177732	0.577573
69300	28/08/2018--07:07:00	33.8	0	-0.831821	-0.0325823	0.577573
69360	28/08/2018--07:08:00	33.83	0	-0.847225	-0.0177732	0.577573
69420	28/08/2018--07:09:00	33.8	47	0.985751	0.159936	0.110571
69480	28/08/2018--07:10:00	33.94	0	100.115	0.159936	0.110571
69540	28/08/2018--07:11:00	34.07	0	0.985751	0.159936	0.0959775
69600	28/08/2018--07:12:00	34.16	0	0.985751	0.159936	0.110571
69660	28/08/2018--07:13:00	34.25	0	0.985751	0.159936	0.0959775
69720	28/08/2018--07:14:00	34.39	65	-0.0308573	0.159936	-0.998558
69780	28/08/2018--07:15:00	34.49	3	-0.0308573	0.159936	-0.998558
69840	28/08/2018--07:16:00	34.52	0	-0.0154541	0.159936	-0.998558
69900	28/08/2018--07:17:00	34.58	0	-0.0308573	0.159936	-0.998558
69960	28/08/2018--07:18:00	34.59	4	-0.0308573	0.159936	-0.998558
70020	28/08/2018--07:19:00	34.63	1	0.523656	0.189555	-0.85262
70080	28/08/2018--07:20:00	34.74	0	0.523656	0.189555	-0.85262
70140	28/08/2018--07:21:00	34.8	0	0.523656	0.189555	-0.85262
70200	28/08/2018--07:22:00	34.83	0	0.523656	0.189555	-0.85262
70260	28/08/2018--07:23:00	34.84	0	0.523656	0.189555	-0.85262
70320	28/08/2018--07:24:00	34.86	0	0.677688	0.159936	-0.750463
70380	28/08/2018--07:25:00	34.89	6	0.261803	0.233982	-0.954777
70440	28/08/2018--07:26:00	34.93	24	-0.0308573	0.115509	-101.315
70500	28/08/2018--07:27:00	34.93	2	-0.0462604	0.115509	-101.315
70560	28/08/2018--07:28:00	34.94	4	-0.0462604	0.115509	-101.315
70620	28/08/2018--07:29:00	34.91	2	-0.0462604	0.115509	-0.998558
70680	28/08/2018--07:30:00	34.93	3	-0.0462604	0.115509	-0.998558
70740	28/08/2018--07:31:00	34.93	0	-0.0462604	0.115509	-101.315
70800	28/08/2018--07:32:00	34.95	3	-0.0462604	0.115509	-101.315
70860	28/08/2018--07:33:00	34.95	0	-0.0462604	0.115509	-101.315
70920	28/08/2018--07:34:00	34.96	1	-0.0616636	0.0858907	-0.998558
70980	28/08/2018--07:35:00	34.96	0	-0.0616636	0.0858907	-101.315
71040	28/08/2018--07:36:00	34.96	0	-0.0616636	0.0858907	-101.315
71100	28/08/2018--07:37:00	34.96	1	-0.0616636	0.0858907	-0.998558
71160	28/08/2018--07:38:00	34.98	3	-0.0616636	0.0858907	-0.998558
71220	28/08/2018--07:39:00	35	0	-0.0616636	0.0858907	-101.315
71280	28/08/2018--07:40:00	34.99	2	-0.0616636	0.0858907	-101.315
71340	28/08/2018--07:41:00	34.99	4	0.400431	0.159936	-0.925589
71400	28/08/2018--07:42:00	35.15	1	-0.33892	0.0414633	-0.983964
71460	28/08/2018--07:43:00	35.23	0	-0.38513	0.0118451	-0.954777
71520	28/08/2018--07:44:00	35.27	0	-0.38513	0.0118451	-0.940183
71580	28/08/2018--07:45:00	35.27	0	-0.38513	0.0118451	-0.954777
71640	28/08/2018--07:46:00	35.27	2	-0.477549	-0.00296405	-0.910995
71700	28/08/2018--07:47:00	35.29	0	-0.477549	-0.00296405	-0.910995
71760	28/08/2018--07:48:00	35.31	0	-0.477549	-0.0177732	-0.910995
71820	28/08/2018--07:49:00	35.33	0	-0.477549	-0.0177732	-0.896401
71880	28/08/2018--07:50:00	35.33	0	-0.492952	-0.0177732	-0.896401
71940	28/08/2018--07:51:00	35.32	0	-0.492952	-0.0325823	-0.896401
72000	28/08/2018--07:52:00	35.34	0	-0.477549	-0.0325823	-0.896401
72060	28/08/2018--07:53:00	35.34	0	-0.477549	-0.0325823	-0.896401
72120	28/08/2018--07:54:00	35.34	0	-0.492952	-0.0325823	-0.910995
72180	28/08/2018--07:55:00	35.36	0	-0.477549	-0.0325823	-0.896401
72240	28/08/2018--07:56:00	35.38	0	-0.477549	-0.0325823	-0.896401
72300	28/08/2018--07:57:00	35.38	0	-0.492952	-0.0325823	-0.896401
72360	28/08/2018--07:58:00	35.38	1	-0.400533	0.0118451	-0.925589
72420	28/08/2018--07:59:00	35.38	0	-0.415936	0.0118451	-0.940183
72480	28/08/2018--08:00:00	35.36	0	-0.415936	-0.00296405	-0.925589
72540	28/08/2018--08:01:00	35.38	0	-0.415936	-0.00296405	-0.925589
72600	28/08/2018--08:02:00	35.38	0	-0.400533	0.0118451	-0.940183
72660	28/08/2018--08:03:00	35.36	0	-0.0462604	0.0266542	-0.983964
72720	28/08/2018--08:04:00	35.36	0	-0.33892	0.0118451	-0.954777
72780	28/08/2018--08:05:00	35.35	0	-0.354324	0.0118451	-0.940183
72840	28/08/2018--08:06:00	35.36	0	-0.369727	0.0118451	-0.954777
72900	28/08/2018--08:07:00	35.34	28	0.523656	0.189555	-0.85262
72960	28/08/2018--08:08:00	35.27	41	-0.492952	0.456119	0.139759
73020	28/08/2018--08:09:00	35.05	179	-0.816418	0.559783	0.0521961
73080	28/08/2018--08:10:00	34.73	0	-0.908837	0.44131	-0.0353668
73140	28/08/2018--08:11:00	34.44	0	-0.893434	0.426501	-0.0499606
73200	28/08/2018--08:12:00	34.3	8	-0.878031	0.485737	0.0667899
73260	28/08/2018--08:13:00	34.18	0	-0.908837	0.426501	-0.0353668
73320	28/08/2018--08:14:00	34.05	0	-0.369727	0.915202	-0.093742
73380	28/08/2018--08:15:00	33.96	84	-0.893434	0.426501	-0.54615
73440	28/08/2018--08:16:00	33.97	31	-0.354324	0.930011	-0.12293
73500	28/08/2018--08:17:00	33.89	52	-0.0154541	106.329	0.198134
73560	28/08/2018--08:18:00	33.84	63	0.153981	0.989248	-0.181305
73620	28/08/2018--08:19:00	33.84	65	-0.0154541	0.94482	-0.181305
73680	28/08/2018--08:20:00	33.84	21	-0.107873	103.368	-0.093742
73740	28/08/2018--08:21:00	33.82	31	-0.246501	0.95963	-0.108336
73800	28/08/2018--08:22:00	33.91	40	-0.308114	0.900393	-0.137523
73860	28/08/2018--08:23:00	34.16	34	0.0153522	0.989248	0.0959775
73920	28/08/2018--08:24:00	34.49	37	-106.287	0.115509	0.0376023
73980	28/08/2018--08:25:00	34.41	63	-0.523758	0.855966	-0.0499606
74040	28/08/2018--08:26:00	34.12	253	-0.539161	138.909	-0.254274
74100	28/08/2018--08:27:00	33.71	342	-0.261905	0.678256	0.0667899
74160	28/08/2018--08:28:00	33.64	362	-0.816418	0.574592	0.0813837
74220	28/08/2018--08:29:00	33.73	4	-0.801015	0.589401	0.0813837
74280	28/08/2018--08:30:00	33.75	8	-0.646983	0.767111	0.139759
74340	28/08/2018--08:31:00	33.76	332	-103.206	-0.0770097	0.18354
74400	28/08/2018--08:32:00	33.78	220	-112.448	0.352455	0.241916
74460	28/08/2018--08:33:00	33.82	290	-0.0308573	100.406	-0.210492
74520	28/08/2018--08:34:00	33.82	47	-0.123276	0.989248	-0.020773
74580	28/08/2018--08:35:00	33.75	193	-0.246501	0.885584	-0.298055
74640	28/08/2018--08:36:00	33.76	66	-0.415936	0.60421	-0.706682
74700	28/08/2018--08:37:00	33.83	76	0.0307553	101.887	-0.0791482
74760	28/08/2018--08:38:00	33.89	189	-0.292711	134.467	-0.327243
74820	28/08/2018--08:39:00	33.93	845	-110.908	0.0414633	0.139759
74880	28/08/2018--08:40:00	33.83	308	-0.893434	0.367264	-0.0645544
74940	28/08/2018--08:41:00	33.79	606	-0.0308573	0.870775	-0.210492
75000	28/08/2018--08:42:00	33.87	784	-0.138679	0.663447	-0.166711
75060	28/08/2018--08:43:00	33.96	675	-0.0616636	125.581	-0.254274
75120	28/08/2018--08:44:00	34	155	-0.492952	0.870775	0.125165
75180	28/08/2018--08:45:00	34.05	80	-0.431339	0.841157	0.0521961
75240	28/08/2018--08:46:00	34.1	64	-0.415936	0.870775	0.0813837
75300	28/08/2018--08:47:00	34.11	76	-0.462146	0.870775	0.0813837
75360	28/08/2018--08:48:00	34.2	34	-0.446742	0.870775	0.0959775
75420	28/08/2018--08:49:00	34.3	9	-0.308114	0.94482	0.139759
75480	28/08/2018--08:50:00	34.31	24	-0.246501	0.974439	-0.020773
75540	28/08/2018--08:51:00	34.34	7	-0.492952	0.915202	0.285697
75600	28/08/2018--08:52:00	34.39	225	-0.0616636	0.915202	-0.020773
75660	28/08/2018--08:53:00	34.62	323	-103.206	-0.491665	0.154353
75720	28/08/2018--08:54:00	34.74	592	-0.169486	0.989248	-0.23968
75780	28/08/2018--08:55:00	34.62	500	-0.154083	0.94482	-0.181305
75840	28/08/2018--08:56:00	34.57	699	-0.184889	161.123	0.0667899
75900	28/08/2018--08:57:00	34.5	683	-0.323517	103.368	-0.327243
75960	28/08/2018--08:58:00	34.45	137	-0.107873	0.989248	-0.0353668
76020	28/08/2018--08:59:00	34.46	84	-0.154083	0.989248	-0.181305
76080	28/08/2018--09:00:00	34.49	541	-0.0462604	143.352	-0.152117
76140	28/08/2018--09:01:00	34.37	352	-0.646983	0.722683	-0.356431
76200	28/08/2018--09:02:00	34.25	258	-0.169486	0.989248	-0.4294
76260	28/08/2018--09:03:00	34.19	249	-0.0154541	0.989248	-0.195899
76320	28/08/2018--09:04:00	34.22	510	-0.308114	0.95963	-0.0499606
76380	28/08/2018--09:05:00	34.1	677	-0.169486	115.215	-0.371024
76440	28/08/2018--09:06:00	33.96	497	-0.585371	0.796729	0.0667899
76500	28/08/2018--09:07:00	33.89	0	-0.739402	0.663447	-0.0499606
76560	28/08/2018--09:08:00	33.8	0	-0.723999	0.678256	0.0230085
76620	28/08/2018--09:09:00	33.72	0	-0.739402	0.663447	-0.00617916
76680	28/08/2018--09:10:00	33.7	69	-0.508355	106.329	-0.283462
76740	28/08/2018--09:11:00	33.71	221	-0.985853	0.2636	0.0376023
76800	28/08/2018--09:12:00	33.69	111	-0.847225	0.204364	0.519198
76860	28/08/2018--09:13:00	33.71	328	-0.0462604	0.95963	-0.23968
76920	28/08/2018--09:14:00	33.76	983	0.0461585	0.989248	-0.23968
76980	28/08/2018--09:15:00	33.86	158	-5.1	0.989248	-0.210492
77040	28/08/2018--09:16:00	34	640	0.0153522	0.678256	-0.108336
77100	28/08/2018--09:17:00	33.9	656	-0.0616636	150.757	-0.166711
77160	28/08/2018--09:18:00	33.77	277	-5.1	0.885584	-0.020773
77220	28/08/2018--09:19:00	33.59	229	-0.0154541	110.772	-0.0645544
77280	28/08/2018--09:20:00	33.47	556	0.169384	119.658	0.154353
77340	28/08/2018--09:21:00	33.37	224	0.123174	113.734	0.212728
77400	28/08/2018--09:22:00	33.32	405	-0.492952	0.722683	0.358666
77460	28/08/2018--09:23:00	33.31	292	-0.569968	0.722683	-0.400212
77520	28/08/2018--09:24:00	33.21	327	0.0615616	0.737493	-0.195899
77580	28/08/2018--09:25:00	33.15	196	-0.67779	0.737493	0.0376023
77640	28/08/2018--09:26:00	33.16	151	-0.539161	0.796729	-0.23968
77700	28/08/2018--09:27:00	33.23	389	-0.354324	0.974439	-0.23968
77760	28/08/2018--09:28:00	33.11	529	0.0307553	100.406	-0.152117
77820	28/08/2018--09:29:00	33.04	57	0.0769648	112.253	0.0376023
77880	28/08/2018--09:30:00	32.9	373	-0.0308573	0.989248	0.0376023
77940	28/08/2018--09:31:00	32.82	152	0.0461585	100.406	-0.020773
78000	28/08/2018--09:32:00	32.85	339	0.107771	0.974439	0.139759
78060	28/08/2018--09:33:00	32.83	202	-0.0308573	100.406	-0.0791482
78120	28/08/2018--09:34:00	32.91	350	-0.739402	0.693065	0.0230085
78180	28/08/2018--09:35:00	33.11	3	-0.723999	0.693065	-0.0645544
78240	28/08/2018--09:36:00	33.3	0	-0.831821	0.544974	0.0667899
78300	28/08/2018--09:37:00	33.48	2	-0.169486	101.887	-0.0791482
78360	28/08/2018--09:38:00	33.65	6	-0.154083	0.989248	-0.0499606
78420	28/08/2018--09:39:00	33.71	198	-0.415936	0.900393	-0.108336
78480	28/08/2018--09:40:00	33.46	369	-0.0308573	0.94482	-0.298055
78540	28/08/2018--09:41:00	33.21	170	0.246399	113.734	-0.12293
78600	28/08/2018--09:42:00	33.06	60	-0.200292	0.915202	-0.356431
78660	28/08/2018--09:43:00	33.07	0	-0.200292	0.915202	-0.371024
78720	28/08/2018--09:44:00	33.08	3	-0.893434	0.456119	-0.00617916
78780	28/08/2018--09:45:00	33.05	0	-0.908837	0.426501	-0.0353668
78840	28/08/2018--09:46:00	33.05	3	-0.154083	0.974439	-0.210492
78900	28/08/2018--09:47:00	33.07	0	-0.215695	0.95963	-0.225086
78960	28/08/2018--09:48:00	33.05	2	-0.955047	0.426501	0.00841464
79020	28/08/2018--09:49:00	33.05	4	-0.908837	0.426501	-0.0353668
79080	28/08/2018--09:50:00	33.02	0	-0.908837	0.426501	-0.0499606
79140	28/08/2018--09:51:00	33.02	0	-0.908837	0.426501	-0.0645544
79200	28/08/2018--09:52:00	33.02	6	-0.908837	0.426501	-0.0499606
79260	28/08/2018--09:53:00	33.02	0	-0.908837	0.426501	-0.0499606
79320	28/08/2018--09:54:00	33.04	2	-0.231098	0.94482	-0.23968
79380	28/08/2018--09:55:00	33.05	2	-0.246501	0.94482	-0.23968
79440	28/08/2018--09:56:00	33.06	1	-0.231098	0.94482	-0.23968
79500	28/08/2018--09:57:00	33.08	0	-0.231098	0.94482	-0.23968
79560	28/08/2018--09:58:00	33.09	252	0.123174	0.900393	0.212728
79620	28/08/2018--09:59:00	33.09	725	0.0307553	0.94482	-0.137523
79680	28/08/2018--10:00:00	33.13	407	-0.523758	0.589401	-0.516962
79740	28/08/2018--10:01:00	33.22	347	-101.666	0.219173	0.139759
79800	28/08/2018--10:02:00	33.29	91	-0.662387	0.693065	-0.210492
79860	28/08/2018--10:03:00	33.35	267	-0.908837	0.44131	0.168947
79920	28/08/2018--10:04:00	33.39	382	-0.754806	0.633829	-0.371024
79980	28/08/2018--10:05:00	33.46	223	-0.261905	0.663447	-0.371024
80040	28/08/2018--10:06:00	33.41	329	-0.0308573	0.989248	-0.181305
80100	28/08/2018--10:07:00	33.4	352	-0.0308573	0.989248	-0.166711
80160	28/08/2018--10:08:00	33.39	399	-0.723999	0.722683	-0.0645544
80220	28/08/2018--10:09:00	33.43	337	-0.154083	103.368	-0.312649
80280	28/08/2018--10:10:00	33.47	600	-0.246501	0.811538	-0.195899
80340	28/08/2018--10:11:00	33.33	394	-0.184889	0.989248	-0.0791482
80400	28/08/2018--10:12:00	33.03	356	-0.908837	-0.195483	-0.750463
80460	28/08/2018--10:13:00	32.9	652	-0.0924699	0.811538	-0.093742
80520	28/08/2018--10:14:00	32.96	776	-100.126	-0.491665	-0.356431
80580	28/08/2018--10:15:00	32.87	407	-0.955047	0.322837	0.0813837
80640	28/08/2018--10:16:00	32.8	1036	0.338818	0.974439	0.110571
80700	28/08/2018--10:17:00	32.83	637	-0.138679	0.930011	-0.166711
80760	28/08/2018--10:18:00	32.72	585	-0.0770668	100.406	0.0959775
80820	28/08/2018--10:19:00	32.72	205	-0.569968	0.78192	0.0230085
80880	28/08/2018--10:20:00	32.77	211	-0.616177	0.78192	0.0667899
80940	28/08/2018--10:21:00	32.82	545	-0.354324	0.841157	-0.487775
81000	28/08/2018--10:22:00	32.85	652	-0.215695	0.78192	0.18354
81060	28/08/2018--10:23:00	32.75	365	-0.585371	0.78192	-0.108336
81120	28/08/2018--10:24:00	32.64	201	-0.508355	0.796729	-0.195899
81180	28/08/2018--10:25:00	32.58	39	-0.939643	0.44131	0.300291
81240	28/08/2018--10:26:00	32.54	94	-0.308114	0.855966	-0.12293
81300	28/08/2018--10:27:00	32.54	91	0.123174	0.589401	0.0376023
81360	28/08/2018--10:28:00	32.54	174	-0.292711	0.95963	-0.12293
81420	28/08/2018--10:29:00	32.59	224	-0.0770668	0.94482	-0.268868
81480	28/08/2018--10:30:00	32.57	445	-0.0154541	0.989248	-0.195899
81540	28/08/2018--10:31:00	32.55	402	-0.292711	0.915202	-0.298055
81600	28/08/2018--10:32:00	32.63	709	-0.878031	0.485737	-0.23968
81660	28/08/2018--10:33:00	32.71	404	-0.739402	0.648638	-0.0353668
81720	28/08/2018--10:34:00	32.8	719	0.0307553	14.039	-0.0645544
81780	28/08/2018--10:35:00	32.88	559	-0.0462604	0.989248	0.0959775
81840	28/08/2018--10:36:00	32.96	259	-0.569968	0.811538	0.18354
81900	28/08/2018--10:37:00	33.02	113	-0.939643	0.204364	0.00841464
81960	28/08/2018--10:38:00	33.05	344	-0.38513	0.885584	-0.152117
82020	28/08/2018--10:39:00	33.11	339	0.0461585	125.581	-0.254274
82080	28/08/2018--10:40:00	33.09	286	0.246399	101.887	-0.0499606
82140	28/08/2018--10:41:00	33.08	204	-0.523758	0.826347	0.212728
82200	28/08/2018--10:42:00	33	131	-0.215695	0.915202	0.154353
82260	28/08/2018--10:43:00	32.87	170	-0.878031	0.485737	-0.093742
82320	28/08/2018--10:44:00	32.86	24	-0.816418	0.189555	-0.619119
82380	28/08/2018--10:45:00	32.95	248	-0.600774	0.767111	0.271103
82440	28/08/2018--10:46:00	33	192	0.0615616	100.406	-0.137523
82500	28/08/2018--10:47:00	33.07	231	-0.261905	0.95963	-0.23968
82560	28/08/2018--10:48:00	33.08	16	-0.0462604	0.94482	-0.356431
82620	28/08/2018--10:49:00	33.1	14	-0.878031	0.382073	-0.283462
82680	28/08/2018--10:50:00	33.1	65	-0.63158	0.589401	0.446229
82740	28/08/2018--10:51:00	33.12	246	0.0615616	103.368	-0.181305
82800	28/08/2018--10:52:00	33.15	275	0.0153522	106.329	-0.181305
82860	28/08/2018--10:53:00	33.09	456	-0.67779	0.796729	-0.268868
82920	28/08/2018--10:54:00	33.02	323	-0.878031	0.322837	-0.0353668
82980	28/08/2018--10:55:00	32.99	279	-0.0154541	0.737493	-0.0499606
83040	28/08/2018--10:56:00	32.96	279	0.0923679	0.989248	-0.210492
83100	28/08/2018--10:57:00	33.02	241	-0.354324	0.826347	-0.210492
83160	28/08/2018--10:58:00	33.04	392	-0.0462604	0.989248	-0.152117
83220	28/08/2018--10:59:00	33.05	397	0.0769648	100.406	-0.0499606
83280	28/08/2018--11:00:00	33.12	669	-0.107873	100.406	-0.0353668
83340	28/08/2018--11:01:00	33.14	355	-0.0616636	104.848	0.00841464
83400	28/08/2018--11:02:00	32.95	121	-0.138679	0.989248	-0.137523
83460	28/08/2018--11:03:00	32.69	0	-0.107873	0.974439	-0.210492
83520	28/08/2018--11:04:00	32.63	91	0.0461585	100.406	-0.210492
83580	28/08/2018--11:05:00	32.71	149	-0.0616636	0.989248	-0.152117
83640	28/08/2018--11:06:00	32.77	96	0.107771	0.989248	-0.166711
83700	28/08/2018--11:07:00	32.79	181	-0.246501	0.826347	-0.0645544
83760	28/08/2018--11:08:00	32.7	732	-0.184889	0.752302	-0.327243
83820	28/08/2018--11:09:00	32.8	124	0.0307553	0.989248	-0.152117
83880	28/08/2018--11:10:00	33.02	118	0.0461585	0.989248	-0.195899
83940	28/08/2018--11:11:00	33.19	385	-0.215695	0.752302	-0.23968
84000	28/08/2018--11:12:00	33.12	576	-0.462146	0.930011	0.00841464
84060	28/08/2018--11:13:00	32.84	195	-0.107873	0.989248	-0.181305
84120	28/08/2018--11:14:00	32.6	453	0.0153522	0.989248	-0.166711
84180	28/08/2018--11:15:00	32.44	479	-0.261905	0.94482	-0.181305
84240	28/08/2018--11:16:00	32.2	84	-0.38513	0.94482	-0.00617916
84300	28/08/2018--11:17:00	32.13	78	-0.523758	0.841157	-0.108336
84360	28/08/2018--11:18:00	32.06	60	0.0153522	100.406	-0.0499606
84420	28/08/2018--11:19:00	32.11	218	-0.215695	0.915202	-0.298055
84480	28/08/2018--11:20:00	32.1	443	-0.33892	0.930011	-0.12293
84540	28/08/2018--11:21:00	32.15	115	0.153981	10.781	-0.298055
84600	28/08/2018--11:22:00	32.3	727	-0.0154541	0.60421	-0.181305
84660	28/08/2018--11:23:00	32.64	637	0.0769648	100.406	-0.020773
84720	28/08/2018--11:24:00	32.98	149	-0.277308	0.95963	-0.020773
84780	28/08/2018--11:25:00	33.28	114	-0.539161	0.811538	0.198134
84840	28/08/2018--11:26:00	33.53	158	-0.0308573	0.974439	-0.210492
84900	28/08/2018--11:27:00	33.8	88	0.0923679	100.406	-0.108336
84960	28/08/2018--11:28:00	33.98	174	-0.0616636	0.900393	-0.020773
85020	28/08/2018--11:29:00	34.1	271	-0.739402	0.61902	0.212728
85080	28/08/2018--11:30:00	34.36	85	0.0769648	0.989248	-0.23968
85140	28/08/2018--11:31:00	34.84	188	-0.123276	0.94482	-0.12293
85200	28/08/2018--11:32:00	35.15	85	-0.0616636	101.887	-0.12293
85260	28/08/2018--11:33:00	35.73	212	-0.200292	0.95963	-0.166711
85320	28/08/2018--11:34:00	35.84	610	-0.0770668	0.811538	-0.093742
85380	28/08/2018--11:35:00	35.45	966	-0.38513	0.796729	-0.589931
85440	28/08/2018--11:36:00	34.84	555	-0.985853	0.204364	-0.0353668
85500	28/08/2018--11:37:00	34.31	312	-0.446742	0.900393	0.0376023
85560	28/08/2018--11:38:00	33.95	376	-0.215695	0.95963	-0.356431
85620	28/08/2018--11:39:00	33.68	363	-0.107873	104.848	-0.108336
85680	28/08/2018--11:40:00	33.52	726	-100.126	0.0562725	0.18354
85740	28/08/2018--11:41:00	33.56	492	-0.0924699	131.505	-0.152117
85800	28/08/2018--11:42:00	33.64	753	0.107771	0.989248	0.0230085
85860	28/08/2018--11:43:00	33.73	484	-0.184889	0.707874	-0.254274
85920	28/08/2018--11:44:00	33.77	568	0.20019	0.900393	0.0813837
85980	28/08/2018--11:45:00	33.57	633	-0.38513	10.781	-0.137523
86040	28/08/2018--11:46:00	33.46	566	0.123174	0.94482	0.0667899
86100	28/08/2018--11:47:00	33.48	1133	-0.169486	0.95963	-0.371024
86160	28/08/2018--11:48:00	33.44	149	-0.0308573	0.989248	-0.23968
86220	28/08/2018--11:49:00	33.47	109	-0.400533	0.930011	-0.00617916
86280	28/08/2018--11:50:00	33.61	0	-0.246501	0.974439	0.0959775
86340	28/08/2018--11:51:00	33.68	267	-0.847225	-0.151055	-0.020773
86400	28/08/2018--11:52:00	33.53	501	-0.693193	0.707874	-0.00617916
86460	28/08/2018--11:53:00	33.29	738	-0.215695	0.767111	-0.385618
86520	28/08/2018--11:54:00	33.4	970	-0.0308573	0.974439	-0.23968
86580	28/08/2018--11:55:00	33.3	571	-0.277308	116.696	-0.195899
86640	28/08/2018--11:56:00	33.31	578	0.184787	0.94482	0.125165
86700	28/08/2018--11:57:00	33.46	502	-0.569968	0.826347	0.0521961
86760	28/08/2018--11:58:00	33.47	503	-0.123276	0.722683	0.0230085
86820	28/08/2018--11:59:00	33.29	310	-0.646983	0.767111	-0.00617916
86880	28/08/2018--12:00:00	33.09	3	-0.739402	0.663447	-0.00617916
86940	28/08/2018--12:01:00	33.01	491	-0.446742	0.589401	-0.692088
87000	28/08/2018--12:02:00	32.82	0	-0.446742	0.559783	-0.706682
87060	28/08/2018--12:03:00	32.66	2	-0.354324	0.841157	-0.4294
87120	28/08/2018--12:04:00	32.62	0	-0.323517	0.767111	-0.560744
87180	28/08/2018--12:05:00	32.57	0	-0.0924699	0.737493	-0.706682
87240	28/08/2018--12:06:00	32.6	223	0.0461585	0.989248	0.0230085
87300	28/08/2018--12:07:00	32.7	464	-0.508355	0.885584	-0.0791482
87360	28/08/2018--12:08:00	32.7	2	-0.63158	0.722683	-0.00617916
87420	28/08/2018--12:09:00	32.69	8	-0.646983	0.737493	0.0230085
87480	28/08/2018--12:10:00	32.67	70	-0.754806	0.233982	-0.181305
87540	28/08/2018--12:11:00	32.64	178	-0.0154541	100.406	-0.166711
87600	28/08/2018--12:12:00	32.55	411	-0.246501	0.94482	-0.341837
87660	28/08/2018--12:13:00	32.66	632	-0.33892	100.406	-0.12293
87720	28/08/2018--12:14:00	32.97	479	0.0615616	0.974439	-0.0353668
87780	28/08/2018--12:15:00	33.23	254	0.0153522	104.848	0.0959775
87840	28/08/2018--12:16:00	33.38	386	-0.200292	0.94482	-0.298055
87900	28/08/2018--12:17:00	33.39	615	-0.0154541	118.177	-0.0645544
87960	28/08/2018--12:18:00	33.11	297	-0.231098	0.885584	-0.385618
88020	28/08/2018--12:19:00	32.95	301	-0.107873	0.989248	0.0667899
88080	28/08/2018--12:20:00	32.89	681	-0.261905	0.974439	-0.341837
88140	28/08/2018--12:21:00	32.99	596	-0.369727	0.885584	-0.12293
88200	28/08/2018--12:22:00	33.24	245	-0.0462604	0.989248	-0.181305
88260	28/08/2018--12:23:00	33.41	72	-0.0462604	0.989248	-0.166711
88320	28/08/2018--12:24:00	33.48	89	0.0769648	100.406	-0.137523
88380	28/08/2018--12:25:00	33.54	430	0.0153522	125.581	-0.225086
88440	28/08/2018--12:26:00	33.48	488	-0.585371	0.737493	-0.0791482
88500	28/08/2018--12:27:00	33.27	35	-0.662387	0.722683	-0.0499606
88560	28/08/2018--12:28:00	33.12	0	-0.646983	0.737493	-0.020773
88620	28/08/2018--12:29:00	33.03	1	-0.723999	0.693065	-0.0645544
88680	28/08/2018--12:30:00	32.98	0	-0.723999	0.678256	-0.0645544
88740	28/08/2018--12:31:00	32.97	0	-0.723999	0.678256	-0.0791482
88800	28/08/2018--12:32:00	32.96	0	-0.400533	0.885584	-0.0499606
88860	28/08/2018--12:33:00	32.96	0	-0.585371	0.796729	0.0230085
88920	28/08/2018--12:34:00	32.96	0	-0.662387	0.737493	-0.0353668
88980	28/08/2018--12:35:00	32.96	0	-0.0924699	0.989248	0.18354
89040	28/08/2018--12:36:00	32.98	13	-0.523758	0.796729	0.0521961
89100	28/08/2018--12:37:00	33	0	-0.600774	0.78192	0.0521961
89160	28/08/2018--12:38:00	33.04	0	-0.616177	0.78192	0.0813837
89220	28/08/2018--12:39:00	33.09	0	-0.600774	0.78192	0.0230085
89280	28/08/2018--12:40:00	33.09	7	0.107771	0.752302	-0.6629
89340	28/08/2018--12:41:00	33.02	0	0.138577	0.737493	-0.692088
89400	28/08/2018--12:42:00	32.99	0	0.138577	0.737493	-0.692088
89460	28/08/2018--12:43:00	32.98	0	0.123174	0.737493	-0.692088
89520	28/08/2018--12:44:00	32.96	0	0.123174	0.737493	-0.692088
89580	28/08/2018--12:45:00	32.96	0	0.153981	0.752302	-0.677494
89640	28/08/2018--12:46:00	32.93	8	-0.67779	0.722683	-0.0353668
89700	28/08/2018--12:47:00	32.95	205	-0.662387	0.737493	0.0230085
89760	28/08/2018--12:48:00	32.94	0	-0.67779	0.722683	-0.00617916
89820	28/08/2018--12:49:00	32.95	1	-0.231098	0.678256	-0.706682
89880	28/08/2018--12:50:00	32.99	0	-0.0924699	0.707874	-0.721276
89940	28/08/2018--12:51:00	33.03	0	-0.0924699	0.707874	-0.721276
90000	28/08/2018--12:52:00	33.01	1	-0.0924699	0.693065	-0.721276
90060	28/08/2018--12:53:00	33.02	7	-0.662387	0.737493	-0.108336
90120	28/08/2018--12:54:00	32.98	4	-0.569968	0.796729	-0.181305
90180	28/08/2018--12:55:00	32.98	2	-0.0462604	0.722683	-0.721276
90240	28/08/2018--12:56:00	33	1	-0.0616636	0.663447	-0.765057
90300	28/08/2018--12:57:00	32.99	0	-0.0308573	0.678256	-0.750463
90360	28/08/2018--12:58:00	32.98	0	-0.0308573	0.663447	-0.750463
90420	28/08/2018--12:59:00	33.01	0	-0.0308573	0.663447	-0.765057
90480	28/08/2018--13:00:00	32.99	0	-0.0308573	0.648638	-0.779651
90540	28/08/2018--13:01:00	32.99	3	-0.0616636	0.633829	-0.779651
90600	28/08/2018--13:02:00	32.99	0	-0.0308573	0.633829	-0.794245
90660	28/08/2018--13:03:00	32.97	1	0.0153522	0.678256	-0.765057
90720	28/08/2018--13:04:00	32.96	0	0.0153522	0.663447	-0.765057
90780	28/08/2018--13:05:00	32.95	0	0.169384	0.900393	-0.443993
90840	28/08/2018--13:06:00	32.98	62	0.0769648	0.78192	-0.181305
90900	28/08/2018--13:07:00	32.96	208	-0.662387	0.737493	0.0376023
90960	28/08/2018--13:08:00	32.96	34	-0.323517	0.930011	0.0521961
91020	28/08/2018--13:09:00	33.01	257	-0.0770668	0.95963	-0.298055
91080	28/08/2018--13:10:00	33.26	11	-0.492952	0.870775	-0.020773
91140	28/08/2018--13:11:00	33.44	11	-0.369727	0.930011	-0.093742
91200	28/08/2018--13:12:00	33.54	112	-0.0308573	100.406	-0.166711
91260	28/08/2018--13:13:00	33.55	234	-0.246501	0.693065	-0.692088
91320	28/08/2018--13:14:00	33.39	0	-0.0616636	0.930011	-0.458587
91380	28/08/2018--13:15:00	33.27	349	-0.63158	0.811538	0.0667899
91440	28/08/2018--13:16:00	33.43	553	-0.138679	0.974439	-0.195899
91500	28/08/2018--13:17:00	33.59	8	-0.123276	0.974439	-0.166711
91560	28/08/2018--13:18:00	33.71	17	-0.107873	0.989248	-0.152117
91620	28/08/2018--13:19:00	33.8	2	-0.0616636	0.989248	-0.0791482
91680	28/08/2018--13:20:00	33.88	0	-0.107873	0.974439	-0.166711
91740	28/08/2018--13:21:00	33.89	523	-0.38513	100.406	-0.137523
91800	28/08/2018--13:22:00	33.73	0	-0.33892	0.95963	-0.0353668
91860	28/08/2018--13:23:00	33.53	1	-0.646983	0.767111	0.0230085
91920	28/08/2018--13:24:00	33.42	1	-0.585371	0.811538	-0.0353668
91980	28/08/2018--13:25:00	33.36	0	-0.662387	0.737493	0.0521961
92040	28/08/2018--13:26:00	33.35	0	-0.600774	0.796729	0.0376023
92100	28/08/2018--13:27:00	33.37	0	-0.646983	0.693065	0.0667899
92160	28/08/2018--13:28:00	33.36	0	-0.569968	0.796729	0.0230085
92220	28/08/2018--13:29:00	33.38	0	-0.554565	0.826347	0.0376023
92280	28/08/2018--13:30:00	33.35	0	-0.539161	0.826347	-0.00617916
92340	28/08/2018--13:31:00	33.34	0	-0.492952	0.855966	-0.0353668
92400	28/08/2018--13:32:00	33.38	0	-0.415936	0.900393	0.0230085
92460	28/08/2018--13:33:00	33.39	1	-0.492952	0.855966	-0.020773
92520	28/08/2018--13:34:00	33.41	0	-0.508355	0.855966	-0.00617916
92580	28/08/2018--13:35:00	33.39	0	-0.569968	0.811538	-0.020773
92640	28/08/2018--13:36:00	33.41	9	-0.246501	0.989248	0.0667899
92700	28/08/2018--13:37:00	33.47	305	-0.477549	0.78192	0.212728
92760	28/08/2018--13:38:00	33.48	14	-0.600774	0.796729	-0.093742
92820	28/08/2018--13:39:00	33.49	2	-0.63158	0.767111	-0.00617916
92880	28/08/2018--13:40:00	33.47	1	-0.184889	0.737493	-0.6629
92940	28/08/2018--13:41:00	33.46	0	-0.492952	0.752302	-0.0791482
93000	28/08/2018--13:42:00	33.43	2	-0.0308573	0.796729	-0.604525
93060	28/08/2018--13:43:00	33.38	0	-0.107873	0.678256	-0.750463
93120	28/08/2018--13:44:00	33.36	0	-0.107873	0.663447	-0.750463
93180	28/08/2018--13:45:00	33.32	0	-0.0616636	0.678256	-0.750463
93240	28/08/2018--13:46:00	33.31	0	-0.0616636	0.678256	-0.750463
93300	28/08/2018--13:47:00	33.3	0	-0.0770668	0.663447	-0.750463
93360	28/08/2018--13:48:00	33.3	0	-0.0770668	0.678256	-0.750463
93420	28/08/2018--13:49:00	33.3	0	0.0153522	0.678256	-0.750463
93480	28/08/2018--13:50:00	33.29	0	0.0923679	0.78192	-0.6629
93540	28/08/2018--13:51:00	33.31	2	0.138577	0.94482	-0.341837
93600	28/08/2018--13:52:00	33.33	0	0.138577	0.94482	-0.341837
93660	28/08/2018--13:53:00	33.34	0	0.138577	0.94482	-0.356431
93720	28/08/2018--13:54:00	33.35	6	-0.723999	0.678256	0.0230085
93780	28/08/2018--13:55:00	33.41	0	-0.723999	0.663447	0.0667899
93840	28/08/2018--13:56:00	33.45	0	-0.708596	0.707874	0.0376023
93900	28/08/2018--13:57:00	33.48	0	-0.708596	0.693065	0.0521961
93960	28/08/2018--13:58:00	33.52	0	-0.770209	0.633829	0.0230085
94020	28/08/2018--13:59:00	33.52	0	-0.739402	0.61902	-0.0353668
94080	28/08/2018--14:00:00	33.53	25	-0.508355	0.855966	0.0230085
94140	28/08/2018--14:01:00	33.61	1	-0.308114	0.974439	0.00841464
94200	28/08/2018--14:02:00	33.65	0	-0.554565	0.811538	-0.0645544
94260	28/08/2018--14:03:00	33.66	0	-0.477549	0.870775	0.00841464
94320	28/08/2018--14:04:00	33.69	1	-0.600774	0.796729	0.0521961
94380	28/08/2018--14:05:00	33.71	6	0.369625	0.826347	-0.487775
94440	28/08/2018--14:06:00	33.71	0	0.369625	0.826347	-0.487775
94500	28/08/2018--14:07:00	33.76	0	0.354222	0.826347	-0.487775
94560	28/08/2018--14:08:00	33.78	0	0.354222	0.826347	-0.487775
94620	28/08/2018--14:09:00	33.78	1	0.277206	0.737493	-0.648307
94680	28/08/2018--14:10:00	33.82	0	0.292609	0.767111	-0.619119
94740	28/08/2018--14:11:00	33.84	0	0.292609	0.767111	-0.619119
94800	28/08/2018--14:12:00	33.86	0	0.292609	0.737493	-0.633713
94860	28/08/2018--14:13:00	33.86	0	0.308012	0.737493	-0.633713
94920	28/08/2018--14:14:00	33.88	0	0.292609	0.752302	-0.633713
94980	28/08/2018--14:15:00	33.89	207	0.0461585	149.276	-0.093742
95040	28/08/2018--14:16:00	34.14	606	-0.138679	116.696	-0.356431
95100	28/08/2018--14:17:00	34.32	29	-0.123276	0.515356	-0.867214
95160	28/08/2018--14:18:00	34.43	0	-0.215695	0.515356	-0.838026
95220	28/08/2018--14:19:00	34.53	0	-0.231098	0.559783	-0.808839
95280	28/08/2018--14:20:00	34.64	0	-0.231098	0.544974	-0.808839
95340	28/08/2018--14:21:00	34.73	0	-0.0154541	0.678256	-0.750463
95400	28/08/2018--14:22:00	34.84	69	-0.107873	101.887	-0.108336
95460	28/08/2018--14:23:00	34.93	20	-0.0770668	100.406	-0.0791482
95520	28/08/2018--14:24:00	34.97	11	0.0461585	100.406	-0.152117
95580	28/08/2018--14:25:00	35.09	12	-0.0770668	0.974439	0.0521961
95640	28/08/2018--14:26:00	35.03	38	-0.123276	-0.0325823	-0.998558
95700	28/08/2018--14:27:00	35.01	19	-0.0770668	0.159936	-0.998558
95760	28/08/2018--14:28:00	35.04	2	-0.123276	0.0266542	-0.998558
95820	28/08/2018--14:29:00	35.07	197	-0.662387	0.722683	0.125165
95880	28/08/2018--14:30:00	35.09	77	0.0153522	100.406	0.00841464
95940	28/08/2018--14:31:00	35.17	495	-0.0462604	113.734	0.0230085
96000	28/08/2018--14:32:00	35.21	450	0.0307553	100.406	-0.108336
96060	28/08/2018--14:33:00	35.23	337	-0.0616636	0.989248	-0.166711
96120	28/08/2018--14:34:00	35.06	195	0.0769648	0.989248	-0.195899
96180	28/08/2018--14:35:00	34.88	362	-0.97045	0.189555	0.139759
96240	28/08/2018--14:36:00	34.71	38	-0.723999	0.678256	-0.020773
96300	28/08/2018--14:37:00	34.63	0	-0.723999	0.678256	-0.020773
96360	28/08/2018--14:38:00	34.61	3	0.0153522	0.752302	-0.677494
96420	28/08/2018--14:39:00	34.59	0	0.0461585	0.752302	-0.677494
96480	28/08/2018--14:40:00	34.57	0	0.0307553	0.767111	-0.6629
96540	28/08/2018--14:41:00	34.56	0	0.123174	0.796729	-0.619119
96600	28/08/2018--14:42:00	34.57	0	0.0769648	0.767111	-0.6629
96660	28/08/2018--14:43:00	34.54	0	0.0769648	0.767111	-0.6629
96720	28/08/2018--14:44:00	34.54	0	0.0307553	0.722683	-0.721276
96780	28/08/2018--14:45:00	34.55	0	0.0307553	0.722683	-0.721276
96840	28/08/2018--14:46:00	34.55	0	0.0307553	0.722683	-0.721276
96900	28/08/2018--14:47:00	34.57	74	-0.600774	0.796729	-0.020773
96960	28/08/2018--14:48:00	34.63	4	-0.708596	0.707874	0.0376023
97020	28/08/2018--14:49:00	34.66	152	-101.666	0.0266542	-0.0353668
97080	28/08/2018--14:50:00	34.69	146	-0.431339	0.885584	-0.254274
97140	28/08/2018--14:51:00	34.73	4	-0.616177	0.78192	0.00841464
97200	28/08/2018--14:52:00	34.68	9	-107.827	0.60421	0.0230085
97260	28/08/2018--14:53:00	34.73	633	-5.1	147.795	-0.108336
97320	28/08/2018--14:54:00	34.73	854	-0.184889	0.633829	-0.23968
97380	28/08/2018--14:55:00	34.7	45	-0.0308573	103.368	-0.093742
97440	28/08/2018--14:56:00	34.72	438	-0.508355	0.885584	0.0230085
97500	28/08/2018--14:57:00	34.71	605	-5.1	100.406	-0.23968
97560	28/08/2018--14:58:00	34.68	192	-0.0462604	0.752302	-0.677494
97620	28/08/2018--14:59:00	34.65	0	-0.0308573	0.767111	-0.6629
97680	28/08/2018--15:00:00	34.61	0	-0.0308573	0.767111	-0.6629
97740	28/08/2018--15:01:00	34.54	0	-0.0308573	0.767111	-0.6629
97800	28/08/2018--15:02:00	34.46	0	-0.0770668	0.737493	-0.677494
97860	28/08/2018--15:03:00	34.38	0	-0.0616636	0.693065	-0.73587
97920	28/08/2018--15:04:00	34.31	4	0.0153522	0.707874	-0.73587
97980	28/08/2018--15:05:00	34.23	0	-0.0616636	0.648638	-0.779651
98040	28/08/2018--15:06:00	34.2	0	-0.0154541	0.678256	-0.750463
98100	28/08/2018--15:07:00	34.2	423	-0.0308573	1.241	-0.00617916
98160	28/08/2018--15:08:00	34.47	814	-0.0924699	134.467	-0.195899
98220	28/08/2018--15:09:00	34.68	45	-0.831821	0.559783	-0.0353668
98280	28/08/2018--15:10:00	34.75	0	-0.816418	0.559783	-0.0499606
98340	28/08/2018--15:11:00	34.8	4	-0.184889	0.974439	-0.152117
98400	28/08/2018--15:12:00	34.89	184	-0.33892	0.930011	0.154353
98460	28/08/2018--15:13:00	34.98	867	-0.0308573	0.94482	0.00841464
98520	28/08/2018--15:14:00	34.87	139	0.107771	0.841157	-0.575338
98580	28/08/2018--15:15:00	34.59	0	0.0923679	0.826347	-0.604525
98640	28/08/2018--15:16:00	34.42	0	0.0769648	0.796729	-0.619119
98700	28/08/2018--15:17:00	34.26	0	0.0923679	0.796729	-0.633713
98760	28/08/2018--15:18:00	34.17	0	0.0769648	0.78192	-0.633713
98820	28/08/2018--15:19:00	34.11	0	0.107771	0.841157	-0.589931
98880	28/08/2018--15:20:00	34.01	0	0.0769648	0.752302	-0.677494
98940	28/08/2018--15:21:00	34	0	0.0769648	0.722683	-0.721276
99000	28/08/2018--15:22:00	33.97	0	0.0769648	0.707874	-0.73587
99060	28/08/2018--15:23:00	33.93	7	0.554463	0.900393	-0.093742
99120	28/08/2018--15:24:00	34.03	0	0.385028	0.94482	-0.093742
99180	28/08/2018--15:25:00	34.22	2	0.369625	0.930011	-0.0791482
99240	28/08/2018--15:26:00	34.26	15	0.431237	0.915202	0.125165
99300	28/08/2018--15:27:00	34.32	3	0.400431	0.930011	0.154353
99360	28/08/2018--15:28:00	34.25	0	0.415834	0.915202	0.168947
99420	28/08/2018--15:29:00	34.09	117	0.462044	0.915202	0.344072
99480	28/08/2018--15:30:00	34.23	25	0.523656	0.885584	0.139759
99540	28/08/2018--15:31:00	34.39	60	0.385028	0.930011	0.0813837
99600	28/08/2018--15:32:00	34.45	5	-0.754806	0.678256	-0.00617916
99660	28/08/2018--15:33:00	34.41	0	-0.693193	0.722683	0.00841464
99720	28/08/2018--15:34:00	34.32	335	-0.616177	0.78192	-0.0353668
99780	28/08/2018--15:35:00	34.21	1	-0.107873	0.722683	-0.706682
99840	28/08/2018--15:36:00	34.14	0	0.0461585	0.752302	-0.677494
99900	28/08/2018--15:37:00	34.07	0	-0.0308573	0.648638	-0.779651
99960	28/08/2018--15:38:00	34.01	0	-0.0462604	0.60421	-0.808839
100020	28/08/2018--15:39:00	33.98	0	-0.0462604	0.60421	-0.808839
100080	28/08/2018--15:40:00	33.93	0	-0.261905	0.485737	-0.85262
100140	28/08/2018--15:41:00	33.88	0	-0.246501	0.515356	-0.823432
100200	28/08/2018--15:42:00	33.85	9	-0.63158	0.767111	-0.00617916
100260	28/08/2018--15:43:00	33.85	3	0.0153522	0.752302	-0.692088
100320	28/08/2018--15:44:00	33.86	0	0.0307553	0.752302	-0.677494
100380	28/08/2018--15:45:00	33.84	0	0.0769648	0.663447	-0.765057
100440	28/08/2018--15:46:00	33.79	0	0.107771	0.663447	-0.765057
100500	28/08/2018--15:47:00	33.77	1	0.123174	0.663447	-0.765057
100560	28/08/2018--15:48:00	33.73	1	0.138577	0.663447	-0.750463
100620	28/08/2018--15:49:00	33.71	1	0.107771	0.678256	-0.750463
100680	28/08/2018--15:50:00	33.7	37	-0.708596	0.678256	0.139759
100740	28/08/2018--15:51:00	33.68	0	-0.693193	0.722683	0.0667899
100800	28/08/2018--15:52:00	33.68	1	-0.693193	0.722683	0.0813837
100860	28/08/2018--15:53:00	33.64	2	-0.723999	0.707874	0.110571
100920	28/08/2018--15:54:00	33.65	13	-0.554565	0.811538	-0.108336
100980	28/08/2018--15:55:00	33.63	0	-0.723999	0.648638	0.125165
101040	28/08/2018--15:56:00	33.62	4	-0.708596	0.678256	-0.0499606
101100	28/08/2018--15:57:00	33.59	0	-0.646983	0.752302	0.0376023
101160	28/08/2018--15:58:00	33.61	39	0.523656	0.841157	-0.298055
101220	28/08/2018--15:59:00	33.69	3	0.569866	0.796729	-0.312649
101280	28/08/2018--16:00:00	33.7	1	0.600672	0.811538	-0.268868
101340	28/08/2018--16:01:00	33.73	1	0.585269	0.796729	-0.298055
101400	28/08/2018--16:02:00	33.74	11	0.49285	0.722683	-0.54615
101460	28/08/2018--16:03:00	33.7	2	0.477447	0.722683	-0.54615
101520	28/08/2018--16:04:00	33.64	1	0.49285	0.693065	-0.575338
101580	28/08/2018--16:05:00	33.61	0	0.477447	0.722683	-0.560744
101640	28/08/2018--16:06:00	33.56	39	-0.67779	0.61902	-0.093742
101700	28/08/2018--16:07:00	33.53	13	-0.554565	0.826347	-0.0353668
101760	28/08/2018--16:08:00	33.52	0	-0.616177	0.767111	0.0959775
101820	28/08/2018--16:09:00	33.52	1	-0.739402	0.648638	-0.0353668
101880	28/08/2018--16:10:00	33.5	7	0.184787	0.826347	-0.575338
101940	28/08/2018--16:11:00	33.46	2	0.215593	0.767111	-0.633713
102000	28/08/2018--16:12:00	33.43	0	0.277206	0.767111	-0.633713
102060	28/08/2018--16:13:00	33.4	0	0.215593	0.78192	-0.619119
102120	28/08/2018--16:14:00	33.33	0	0.215593	0.78192	-0.619119
102180	28/08/2018--16:15:00	33.33	0	0.215593	0.767111	-0.619119
102240	28/08/2018--16:16:00	33.3	10	-0.554565	0.811538	-0.020773
102300	28/08/2018--16:17:00	33.28	3	-0.646983	0.737493	-0.0353668
102360	28/08/2018--16:18:00	33.29	162	-0.323517	113.734	-0.23968
102420	28/08/2018--16:19:00	33.29	117	-0.63158	0.752302	-0.0499606
102480	28/08/2018--16:20:00	33.26	0	-0.569968	0.811538	-0.0645544
102540	28/08/2018--16:21:00	33.2	0	-0.477549	0.870775	-0.093742
102600	28/08/2018--16:22:00	33.19	0	-0.508355	0.841157	-0.0791482
102660	28/08/2018--16:23:00	33.2	0	0.0307553	0.737493	-0.706682
102720	28/08/2018--16:24:00	33.2	0	0.0461585	0.752302	-0.677494
102780	28/08/2018--16:25:00	33.18	0	0.0461585	0.693065	-0.73587
102840	28/08/2018--16:26:00	33.18	7	0.0769648	0.722683	-0.706682
102900	28/08/2018--16:27:00	33.13	0	0.0923679	0.722683	-0.706682
102960	28/08/2018--16:28:00	33.12	1	0.49285	0.870775	0.256509
103020	28/08/2018--16:29:00	33.18	87	0.230996	0.95963	0.198134
103080	28/08/2018--16:30:00	33.24	69	0.385028	104.848	-0.137523
103140	28/08/2018--16:31:00	33.23	5	0.369625	0.900393	-0.210492
103200	28/08/2018--16:32:00	33.2	23	-0.708596	0.707874	-0.0353668
103260	28/08/2018--16:33:00	33.16	11	-0.616177	0.78192	0.0230085
103320	28/08/2018--16:34:00	33.12	1	-0.662387	0.767111	-0.00617916
103380	28/08/2018--16:35:00	33.07	0	-0.662387	0.752302	-0.020773
103440	28/08/2018--16:36:00	33.08	2	-0.662387	0.737493	0.0667899
103500	28/08/2018--16:37:00	33.06	0	-0.63158	0.752302	0.0230085
103560	28/08/2018--16:38:00	33.09	33	-0.662387	0.752302	0.0376023
103620	28/08/2018--16:39:00	33.11	0	-0.616177	0.767111	0.0667899
103680	28/08/2018--16:40:00	33.11	100	-0.63158	0.767111	0.0521961
103740	28/08/2018--16:41:00	33.11	35	-0.539161	0.826347	-0.00617916
103800	28/08/2018--16:42:00	33.15	0	-0.63158	0.752302	0.0376023
103860	28/08/2018--16:43:00	33.21	0	-0.646983	0.752302	0.0376023
103920	28/08/2018--16:44:00	33.23	1	0.107771	0.811538	-0.604525
103980	28/08/2018--16:45:00	33.25	0	0.0923679	0.78192	-0.633713
104040	28/08/2018--16:46:00	33.2	6	-0.63158	0.752302	-0.108336
104100	28/08/2018--16:47:00	33.17	0	-0.646983	0.737493	-0.0499606
104160	28/08/2018--16:48:00	33.16	4	-0.63158	0.752302	-0.0499606
104220	28/08/2018--16:49:00	33.17	0	-0.770209	0.633829	0.00841464
104280	28/08/2018--16:50:00	33.15	0	-0.708596	0.693065	0.0667899
104340	28/08/2018--16:51:00	33.18	1	-0.477549	0.855966	-0.020773
104400	28/08/2018--16:52:00	33.21	3	0.107771	0.693065	-0.73587
104460	28/08/2018--16:53:00	33.23	1	0.107771	0.678256	-0.73587
104520	28/08/2018--16:54:00	33.21	0	0.107771	0.707874	-0.721276
104580	28/08/2018--16:55:00	33.19	6	-0.63158	0.752302	0.00841464
104640	28/08/2018--16:56:00	33.16	0	-0.67779	0.722683	0.0521961
104700	28/08/2018--16:57:00	33.15	7	-0.138679	0.811538	-0.0353668
104760	28/08/2018--16:58:00	33.16	34	-0.646983	0.752302	-0.00617916
104820	28/08/2018--16:59:00	33.14	2	-0.67779	0.707874	0.0667899
104880	28/08/2018--17:00:00	33.14	1	0.138577	0.855966	-0.531556
104940	28/08/2018--17:01:00	33.14	5	-0.354324	0.95963	-0.0791482
105000	28/08/2018--17:02:00	33.18	31	-0.908837	0.145127	-0.0353668
105060	28/08/2018--17:03:00	33.27	271	-104.747	0.0414633	-0.268868
105120	28/08/2018--17:04:00	33.41	690	0.123174	0.989248	-0.137523
105180	28/08/2018--17:05:00	33.67	787	-0.0308573	0.989248	-0.254274
105240	28/08/2018--17:06:00	33.95	421	-0.0924699	100.406	-0.0353668
105300	28/08/2018--17:07:00	34.13	478	0.107771	101.887	-0.23968
105360	28/08/2018--17:08:00	34.33	89	-0.184889	0.989248	-0.020773
105420	28/08/2018--17:09:00	34.61	92	-0.508355	0.841157	-0.0499606
105480	28/08/2018--17:10:00	34.82	84	-0.33892	0.95963	0.0376023
105540	28/08/2018--17:11:00	34.97	64	-0.539161	0.841157	0.0376023
105600	28/08/2018--17:12:00	35.26	112	-0.308114	0.885584	0.0813837
105660	28/08/2018--17:13:00	35.43	119	-0.477549	0.885584	0.0521961
105720	28/08/2018--17:14:00	35.55	170	-0.431339	0.900393	-0.327243
105780	28/08/2018--17:15:00	35.55	715	-0.308114	0.95963	-0.181305
105840	28/08/2018--17:16:00	35.45	150	-0.308114	0.95963	-0.0499606
105900	28/08/2018--17:17:00	35.32	289	0.169384	0.693065	0.154353
105960	28/08/2018--17:18:00	35.25	400	0.0307553	0.915202	-0.254274
106020	28/08/2018--17:19:00	35.21	269	-0.0770668	0.95963	-0.00617916
106080	28/08/2018--17:20:00	35.25	392	-0.38513	0.485737	-0.152117
106140	28/08/2018--17:21:00	35.29	466	0.215593	0.663447	0.125165
106200	28/08/2018--17:22:00	35.25	516	-0.123276	0.989248	-0.210492
106260	28/08/2018--17:23:00	35.19	368	0.323415	0.95963	-0.181305
106320	28/08/2018--17:24:00	35.13	0	0.308012	0.95963	-0.210492
106380	28/08/2018--17:25:00	35.16	0	0.292609	0.94482	-0.23968
106440	28/08/2018--17:26:00	35.21	0	0.277206	0.94482	-0.254274
106500	28/08/2018--17:27:00	35.28	10	0.431237	0.930011	0.0521961
106560	28/08/2018--17:28:00	35.23	239	-0.231098	0.95963	-0.225086
106620	28/08/2018--17:29:00	35.15	7	-0.277308	0.989248	-0.152117
106680	28/08/2018--17:30:00	35.14	105	-5.1	0.989248	-0.225086
106740	28/08/2018--17:31:00	35.15	203	-0.446742	0.870775	-0.254274
106800	28/08/2018--17:32:00	35.18	453	-0.0616636	0.752302	-0.298055
106860	28/08/2018--17:33:00	35.18	240	-0.38513	0.841157	-0.385618
106920	28/08/2018--17:34:00	35.21	269	0.123174	0.989248	-0.23968
106980	28/08/2018--17:35:00	35.21	0	0.0461585	0.95963	-0.341837
107040	28/08/2018--17:36:00	35.27	0	0.138577	0.94482	-0.327243
107100	28/08/2018--17:37:00	35.27	539	-0.415936	100.406	-0.371024
107160	28/08/2018--17:38:00	35.26	466	0.0307553	101.887	-0.312649
107220	28/08/2018--17:39:00	35.27	244	0.107771	0.752302	-0.0499606
107280	28/08/2018--17:40:00	35.28	63	-0.0616636	100.406	-0.12293
107340	28/08/2018--17:41:00	35.29	412	-101.666	0.204364	0.0959775
107400	28/08/2018--17:42:00	35.24	714	-0.554565	0.767111	0.431635
107460	28/08/2018--17:43:00	35.2	297	-0.0154541	0.930011	-0.195899
107520	28/08/2018--17:44:00	35.2	510	-0.0154541	118.177	-0.0791482
107580	28/08/2018--17:45:00	35.16	249	-100.126	0.159936	0.0521961
107640	28/08/2018--17:46:00	35.1	521	-0.154083	0.841157	-0.283462
107700	28/08/2018--17:47:00	35.09	350	0.431237	0.915202	-0.166711
107760	28/08/2018--17:48:00	35.14	5	0.400431	0.915202	-0.254274
107820	28/08/2018--17:49:00	35.21	0	0.415834	0.915202	-0.268868
107880	28/08/2018--17:50:00	35.22	3	0.431237	0.915202	-0.23968
107940	28/08/2018--17:51:00	35.25	409	-0.38513	0.826347	-0.12293
108000	28/08/2018--17:52:00	35.16	191	-0.801015	0.61902	-0.0645544
108060	28/08/2018--17:53:00	35.09	0	-0.816418	0.559783	-0.0645544
108120	28/08/2018--17:54:00	35.07	0	-0.816418	0.589401	-0.0499606
108180	28/08/2018--17:55:00	35.08	0	-0.785612	0.589401	-0.020773
108240	28/08/2018--17:56:00	35.08	0	-0.801015	0.589401	-0.0353668
108300	28/08/2018--17:57:00	35.1	0	-0.801015	0.589401	-0.0645544
108360	28/08/2018--17:58:00	35.11	28	-0.539161	0.811538	-0.137523
108420	28/08/2018--17:59:00	35.18	536	0.292609	0.930011	0.00841464
108480	28/08/2018--18:00:00	35.19	571	-0.246501	0.855966	0.139759
108540	28/08/2018--18:01:00	35.14	717	-0.0924699	103.368	-0.0499606
108600	28/08/2018--18:02:00	35.09	134	-0.770209	0.663447	0.00841464
108660	28/08/2018--18:03:00	35.01	0	-0.770209	0.60421	0.0230085
108720	28/08/2018--18:04:00	35.03	230	-0.0924699	0.930011	-0.298055
108780	28/08/2018--18:05:00	35	444	-0.693193	0.722683	-0.020773
108840	28/08/2018--18:06:00	34.96	13	-0.801015	0.60421	0.0376023
108900	28/08/2018--18:07:00	34.94	4	-0.231098	104.848	-0.181305
108960	28/08/2018--18:08:00	34.95	85	-0.92424	0.382073	-0.0499606
109020	28/08/2018--18:09:00	34.99	125	-0.354324	0.915202	-0.23968
109080	28/08/2018--18:10:00	34.99	255	-0.231098	100.406	-0.166711
109140	28/08/2018--18:11:00	34.96	170	0.862526	0.530165	0.168947
109200	28/08/2018--18:12:00	34.94	4	0.816316	0.60421	0.227322
109260	28/08/2018--18:13:00	34.91	41	-0.708596	0.707874	-0.093742
109320	28/08/2018--18:14:00	34.84	21	0.523656	0.767111	0.387854
109380	28/08/2018--18:15:00	34.82	9	0.816316	0.574592	0.241916
109440	28/08/2018--18:16:00	34.84	0	0.800913	0.559783	0.271103
109500	28/08/2018--18:17:00	34.84	0	0.816316	0.559783	0.212728
109560	28/08/2018--18:18:00	34.81	6	0.723897	0.648638	0.329478
109620	28/08/2018--18:19:00	34.75	8	0.7393	0.648638	0.344072
109680	28/08/2018--18:20:00	34.69	22	0.723897	0.648638	0.329478
109740	28/08/2018--18:21:00	34.77	7	0.893332	0.396883	0.314885
109800	28/08/2018--18:22:00	34.86	0	0.816316	0.60421	0.18354
109860	28/08/2018--18:23:00	34.84	0	0.816316	0.589401	0.198134
109920	28/08/2018--18:24:00	34.83	0	0.770107	0.648638	0.18354
109980	28/08/2018--18:25:00	34.74	0	0.770107	0.648638	0.212728
110040	28/08/2018--18:26:00	34.7	1	0.770107	0.61902	0.256509
110100	28/08/2018--18:27:00	34.69	0	0.78551	0.61902	0.271103
110160	28/08/2018--18:28:00	34.71	14	0.862526	0.396883	0.212728
110220	28/08/2018--18:29:00	34.88	22	0.908735	0.485737	-0.020773
110280	28/08/2018--18:30:00	34.98	85	-0.123276	0.396883	0.913231
110340	28/08/2018--18:31:00	34.89	0	-0.123276	0.382073	0.913231
110400	28/08/2018--18:32:00	34.83	0	0.0615616	0.382073	0.927825
110460	28/08/2018--18:33:00	34.81	0	-0.200292	0.337646	0.913231
110520	28/08/2018--18:34:00	34.83	0	-0.215695	0.352455	0.927825
110580	28/08/2018--18:35:00	34.85	0	-0.231098	0.337646	0.913231
110640	28/08/2018--18:36:00	34.86	0	-0.231098	0.322837	0.913231
110700	28/08/2018--18:37:00	34.86	0	-0.231098	0.337646	0.913231
110760	28/08/2018--18:38:00	34.88	0	-0.154083	0.352455	0.927825
110820	28/08/2018--18:39:00	34.92	9	0.338818	0.174746	0.898637
110880	28/08/2018--18:40:00	35.04	205	0.138577	0.870775	0.314885
110940	28/08/2018--18:41:00	35.19	592	0.924138	0.456119	0.139759
111000	28/08/2018--18:42:00	35.33	0	0.908735	0.470928	0.0230085
111060	28/08/2018--18:43:00	35.43	1	0.924138	0.470928	-0.0499606
111120	28/08/2018--18:44:00	35.55	1	0.908735	0.44131	-0.0499606
111180	28/08/2018--18:45:00	35.67	0	0.924138	0.44131	-0.0645544
111240	28/08/2018--18:46:00	35.69	5	0.862526	0.574592	0.0376023
111300	28/08/2018--18:47:00	35.47	9	0.831719	0.60421	0.0230085
111360	28/08/2018--18:48:00	35.29	0	0.831719	0.589401	0.0230085
111420	28/08/2018--18:49:00	35.22	8	0.908735	0.485737	-0.0645544
111480	28/08/2018--18:50:00	35.33	0	0.908735	0.485737	-0.0499606
111540	28/08/2018--18:51:00	35.47	0	0.924138	0.470928	-0.0645544
111600	28/08/2018--18:52:00	35.53	15	0.847123	0.559783	0.154353
111660	28/08/2018--18:53:00	35.53	0	0.862526	0.589401	0.0813837
111720	28/08/2018--18:54:00	35.5	2	0.862526	0.544974	0.139759
111780	28/08/2018--18:55:00	35.48	6	0.908735	0.426501	0.227322
111840	28/08/2018--18:56:00	35.57	0	0.908735	0.456119	0.154353
111900	28/08/2018--18:57:00	35.66	1	0.877929	0.485737	0.110571
111960	28/08/2018--18:58:00	35.81	14	0.908735	0.485737	-0.0499606
112020	28/08/2018--18:59:00	35.9	0	0.893332	0.485737	-0.0791482
112080	28/08/2018--19:00:00	35.99	0	0.908735	0.500546	-0.0791482
112140	28/08/2018--19:01:00	36.11	0	0.893332	0.500546	-0.093742
112200	28/08/2018--19:02:00	36.18	0	0.893332	0.500546	-0.108336
112260	28/08/2018--19:03:00	36.25	0	0.893332	0.515356	-0.0791482
112320	28/08/2018--19:04:00	36.31	0	0.908735	0.470928	-0.0791482
112380	28/08/2018--19:05:00	36.38	0	0.893332	0.515356	-0.0499606
112440	28/08/2018--19:06:00	36.42	0	0.908735	0.485737	-0.0645544
112500	28/08/2018--19:07:00	36.36	41	0.847123	0.530165	-0.283462
112560	28/08/2018--19:08:00	36.31	0	0.816316	0.544974	-0.327243
112620	28/08/2018--19:09:00	36.3	2	0.78551	0.530165	-0.414806
112680	28/08/2018--19:10:00	36.23	1	0.677688	0.396883	-0.6629
112740	28/08/2018--19:11:00	36.18	18	0.877929	0.530165	-0.181305
112800	28/08/2018--19:12:00	36.06	1	0.893332	0.485737	-0.152117
112860	28/08/2018--19:13:00	35.91	11	0.877929	0.456119	-0.152117
112920	28/08/2018--19:14:00	35.84	1	0.908735	0.470928	-0.195899
112980	28/08/2018--19:15:00	35.79	1	0.893332	0.456119	-0.195899
113040	28/08/2018--19:16:00	35.76	8	0.924138	0.44131	-0.166711
113100	28/08/2018--19:17:00	35.75	1	0.908735	0.426501	-0.23968
113160	28/08/2018--19:18:00	35.77	14	0.908735	0.396883	-0.298055
113220	28/08/2018--19:19:00	35.86	88	0.49285	0.60421	0.767293
113280	28/08/2018--19:20:00	35.86	8	0.215593	0.530165	0.825668
113340	28/08/2018--19:21:00	35.75	0	0.49285	0.515356	0.723511
113400	28/08/2018--19:22:00	35.67	0	0.616075	0.559783	0.592167
113460	28/08/2018--19:23:00	35.53	0	0.631478	0.559783	0.592167
113520	28/08/2018--19:24:00	35.43	5	0.800913	0.559783	0.314885
113580	28/08/2018--19:25:00	35.34	1	0.415834	0.515356	0.752699
113640	28/08/2018--19:26:00	35.34	14	0.292609	0.530165	0.811074
113700	28/08/2018--19:27:00	35.34	0	0.49285	0.456119	0.767293
113760	28/08/2018--19:28:00	35.33	0	0.477447	0.44131	0.767293
113820	28/08/2018--19:29:00	35.33	6	0.49285	0.456119	0.752699
113880	28/08/2018--19:30:00	35.36	4	0.523656	0.515356	0.752699
113940	28/08/2018--19:31:00	35.39	83	0.708494	0.396883	0.606761
114000	28/08/2018--19:32:00	35.55	0	0.708494	0.396883	0.592167
114060	28/08/2018--19:33:00	35.7	0	0.723897	0.396883	0.606761
114120	28/08/2018--19:34:00	35.87	21	0.616075	0.678256	0.621355
114180	28/08/2018--19:35:00	35.95	13	-0.107873	0.322837	0.957012
114240	28/08/2018--19:36:00	36.04	15	-0.261905	0.2636	0.927825
114300	28/08/2018--19:37:00	36.03	6	-0.231098	0.396883	0.898637
114360	28/08/2018--19:38:00	35.91	0	0.123174	0.367264	100.079
114420	28/08/2018--19:39:00	35.76	0	-0.323517	0.382073	0.884043
114480	28/08/2018--19:40:00	35.67	2	-0.246501	0.352455	0.898637
114540	28/08/2018--19:41:00	35.59	0	-0.261905	0.352455	0.913231
114600	28/08/2018--19:42:00	35.57	12	-0.169486	0.367264	0.913231
114660	28/08/2018--19:43:00	35.52	0	-0.292711	0.322837	0.913231
114720	28/08/2018--19:44:00	35.47	1	-0.277308	0.322837	0.913231
114780	28/08/2018--19:45:00	35.48	23	-0.292711	0.322837	0.898637
114840	28/08/2018--19:46:00	35.47	0	-0.231098	0.367264	0.913231
114900	28/08/2018--19:47:00	35.46	0	-0.277308	0.382073	0.884043
114960	28/08/2018--19:48:00	35.47	6	-0.107873	0.396883	0.927825
115020	28/08/2018--19:49:00	35.49	0	-0.169486	0.396883	0.913231
115080	28/08/2018--19:50:00	35.49	1	-0.138679	0.352455	0.913231
115140	28/08/2018--19:51:00	35.52	3	0.600672	0.337646	0.79648
115200	28/08/2018--19:52:00	35.75	5	-0.107873	0.337646	0.942418
115260	28/08/2018--19:53:00	36.03	0	-0.0924699	0.293219	0.942418
115320	28/08/2018--19:54:00	36.22	8	-0.508355	0.189555	0.854855
115380	28/08/2018--19:55:00	36.06	2	-0.508355	0.189555	0.840262
115440	28/08/2018--19:56:00	35.89	64	0.7393	0.485737	0.504604
115500	28/08/2018--19:57:00	35.68	0	0.7393	0.470928	0.504604
115560	28/08/2018--19:58:00	35.59	12	0.78551	0.44131	0.460823
115620	28/08/2018--19:59:00	35.53	0	0.800913	0.426501	0.446229
115680	28/08/2018--20:00:00	35.48	30	0.770107	0.426501	0.49001
115740	28/08/2018--20:01:00	35.43	5	0.924138	0.189555	0.344072
115800	28/08/2018--20:02:00	35.5	25	-0.739402	0.648638	0.0813837
115860	28/08/2018--20:03:00	35.51	434	-0.739402	130.024	-0.473181
115920	28/08/2018--20:04:00	35.63	23	0.323415	0.574592	-0.794245
115980	28/08/2018--20:05:00	35.71	0	0.323415	0.574592	-0.779651
116040	28/08/2018--20:06:00	35.77	0	0.354222	0.530165	-0.808839
116100	28/08/2018--20:07:00	35.81	14	-0.400533	0.915202	0.0230085
116160	28/08/2018--20:08:00	35.82	409	-0.231098	0.95963	-0.00617916
116220	28/08/2018--20:09:00	35.78	322	-0.739402	0.648638	0.110571
116280	28/08/2018--20:10:00	35.55	3	-0.662387	0.722683	0.18354
116340	28/08/2018--20:11:00	35.39	5	-0.693193	0.737493	-0.0791482
116400	28/08/2018--20:12:00	35.3	2	-0.754806	0.648638	0.0813837
116460	28/08/2018--20:13:00	35.29	0	-0.739402	0.663447	0.0376023
116520	28/08/2018--20:14:00	35.28	9	-0.708596	0.678256	0.154353
116580	28/08/2018--20:15:00	35.33	2	-0.708596	0.707874	0.0230085
116640	28/08/2018--20:16:00	35.32	0	-0.616177	0.767111	-0.166711
116700	28/08/2018--20:17:00	35.32	0	-0.693193	0.707874	-0.00617916
116760	28/08/2018--20:18:00	35.32	0	-0.708596	0.707874	0.0230085
116820	28/08/2018--20:19:00	35.29	3	-0.723999	0.678256	0.0521961
116880	28/08/2018--20:20:00	35.29	0	-0.739402	0.678256	0.0521961
116940	28/08/2018--20:21:00	35.24	0	-0.739402	0.678256	0.0521961
117000	28/08/2018--20:22:00	35.24	0	-0.739402	0.678256	0.0376023
117060	28/08/2018--20:23:00	35.23	226	-0.246501	0.930011	-0.298055
117120	28/08/2018--20:24:00	35.34	346	0.169384	0.989248	0.256509
117180	28/08/2018--20:25:00	35.37	456	-0.0462604	0.95963	-0.0499606
117240	28/08/2018--20:26:00	35.2	142	-0.662387	0.737493	0.0376023
117300	28/08/2018--20:27:00	35.13	3	-0.67779	0.707874	-0.0353668
117360	28/08/2018--20:28:00	35.02	0	-0.739402	0.648638	-0.0353668
117420	28/08/2018--20:29:00	34.87	247	0.831719	0.60421	0.154353
117480	28/08/2018--20:30:00	34.71	5	0.816316	0.589401	0.212728
117540	28/08/2018--20:31:00	34.58	2	0.800913	0.633829	-0.181305
117600	28/08/2018--20:32:00	34.5	19	0.831719	0.589401	0.110571
117660	28/08/2018--20:33:00	34.4	0	0.847123	0.589401	0.110571
117720	28/08/2018--20:34:00	34.35	41	0.862526	0.500546	-0.268868
117780	28/08/2018--20:35:00	34.48	0	0.877929	0.530165	-0.195899
117840	28/08/2018--20:36:00	34.46	10	0.877929	0.544974	-0.020773
117900	28/08/2018--20:37:00	34.38	0	0.893332	0.530165	-0.020773
117960	28/08/2018--20:38:00	34.31	24	0.431237	0.663447	-0.692088
118020	28/08/2018--20:39:00	34.42	19	0.78551	0.470928	-0.458587
118080	28/08/2018--20:40:00	34.59	2	0.78551	0.456119	-0.473181
118140	28/08/2018--20:41:00	34.75	0	0.78551	0.456119	-0.473181
118200	28/08/2018--20:42:00	34.89	1	0.816316	0.500546	-0.4294
118260	28/08/2018--20:43:00	34.97	0	0.770107	0.396883	-0.560744
118320	28/08/2018--20:44:00	35.04	0	0.78551	0.411692	-0.54615
118380	28/08/2018--20:45:00	35.12	1	0.78551	0.411692	-0.531556
118440	28/08/2018--20:46:00	35.16	1	0.78551	0.426501	-0.516962
118500	28/08/2018--20:47:00	35.22	0	0.78551	0.426501	-0.516962
118560	28/08/2018--20:48:00	35.27	12	0.78551	0.396883	-0.54615
118620	28/08/2018--20:49:00	35.29	1	0.770107	0.352455	-0.604525
118680	28/08/2018--20:50:00	35.28	0	0.662285	0.322837	-0.706682
118740	28/08/2018--20:51:00	35.32	5	0.7393	0.322837	-0.633713
118800	28/08/2018--20:52:00	35.26	42	-0.693193	0.693065	-0.137523
118860	28/08/2018--20:53:00	34.98	27	0.677688	0.367264	-0.677494
118920	28/08/2018--20:54:00	34.8	170	0.985751	0.293219	0.110571
118980	28/08/2018--20:55:00	34.89	5	0.877929	0.589401	-0.108336
119040	28/08/2018--20:56:00	34.96	127	0.0615616	0.219173	-0.998558
119100	28/08/2018--20:57:00	35.05	0	0.0461585	0.219173	-0.983964
119160	28/08/2018--20:58:00	35.19	0	0.0461585	0.219173	-0.983964
119220	28/08/2018--20:59:00	35.3	0	0.0461585	0.219173	-0.998558
119280	28/08/2018--21:00:00	35.35	0	0.0461585	0.219173	-0.983964
119340	28/08/2018--21:01:00	35.44	7	-0.354324	0.0414633	-0.940183
119400	28/08/2018--21:02:00	35.5	0	-0.354324	0.0414633	-0.940183
119460	28/08/2018--21:03:00	35.57	0	-0.354324	0.0414633	-0.954777
119520	28/08/2018--21:04:00	35.63	0	-0.369727	0.0414633	-0.954777
119580	28/08/2018--21:05:00	35.66	0	-0.369727	0.0414633	-0.954777
119640	28/08/2018--21:06:00	35.71	0	-0.369727	0.0414633	-0.910995
119700	28/08/2018--21:07:00	35.74	0	0.0461585	0.145127	-0.998558
119760	28/08/2018--21:08:00	35.75	1	0.0461585	0.145127	-0.998558
119820	28/08/2018--21:09:00	35.79	2	0.0307553	0.159936	-0.998558
119880	28/08/2018--21:10:00	35.8	1	0.0153522	0.159936	-0.998558
119940	28/08/2018--21:11:00	35.82	0	0.0153522	0.145127	-101.315
120000	28/08/2018--21:12:00	35.84	3	0.0153522	0.145127	-0.998558
120060	28/08/2018--21:13:00	35.86	6	0.0153522	0.145127	-0.998558
120120	28/08/2018--21:14:00	35.89	3	0.0153522	0.145127	-0.998558
120180	28/08/2018--21:15:00	35.89	4	0.0153522	0.145127	-0.998558
120240	28/08/2018--21:16:00	35.91	1	0.0153522	0.145127	-0.998558
120300	28/08/2018--21:17:00	35.92	1	0.0153522	0.145127	-0.998558
120360	28/08/2018--21:18:00	35.94	3	0.0153522	0.145127	-0.998558
120420	28/08/2018--21:19:00	35.96	5	0.0153522	0.145127	-0.998558
120480	28/08/2018--21:20:00	35.94	4	0.0153522	0.145127	-0.998558
120540	28/08/2018--21:21:00	35.98	5	0.0153522	0.145127	-0.983964
120600	28/08/2018--21:22:00	35.99	5	0.0153522	0.145127	-0.998558
120660	28/08/2018--21:23:00	35.98	0	0.0153522	0.145127	-0.998558
120720	28/08/2018--21:24:00	35.98	6	0.0153522	0.145127	-0.983964
120780	28/08/2018--21:25:00	36.01	3	0.0153522	0.159936	-101.315
120840	28/08/2018--21:26:00	36.02	7	0.0153522	0.145127	-0.998558
120900	28/08/2018--21:27:00	36.01	6	0.0153522	0.145127	-0.998558
120960	28/08/2018--21:28:00	36.02	3	0.0153522	0.145127	-0.998558
121020	28/08/2018--21:29:00	36.03	7	0.0153522	0.145127	-0.998558
121080	28/08/2018--21:30:00	36.03	2	0.0153522	0.145127	-0.998558
121140	28/08/2018--21:31:00	36.03	3	0.0153522	0.145127	-0.998558
121200	28/08/2018--21:32:00	36.05	2	0.0153522	0.145127	-0.998558
121260	28/08/2018--21:33:00	36.04	3	0.0153522	0.145127	-0.998558
121320	28/08/2018--21:34:00	36.04	5	0.0153522	0.145127	-0.998558
121380	28/08/2018--21:35:00	36.05	0	0.0153522	0.145127	-0.998558
121440	28/08/2018--21:36:00	36.05	1	0.0153522	0.145127	-0.998558
121500	28/08/2018--21:37:00	36.04	4	0.0153522	0.145127	-0.998558
121560	28/08/2018--21:38:00	36.06	3	0.0153522	0.145127	-0.998558
121620	28/08/2018--21:39:00	36.06	3	0.0769648	0.145127	-0.998558
121680	28/08/2018--21:40:00	36.11	5	0.600672	0.115509	-0.808839
121740	28/08/2018--21:41:00	35.92	83	-0.554565	0.1007	0.840262
121800	28/08/2018--21:42:00	35.53	5	-0.169486	0.174746	0.971606
121860	28/08/2018--21:43:00	35.7	0	-0.154083	0.174746	0.971606
121920	28/08/2018--21:44:00	35.84	0	-0.154083	0.174746	0.971606
121980	28/08/2018--21:45:00	35.95	0	-0.154083	0.174746	0.971606
122040	28/08/2018--21:46:00	36.03	0	-0.154083	0.174746	0.971606
122100	28/08/2018--21:47:00	36.09	0	-0.154083	0.174746	0.971606
122160	28/08/2018--21:48:00	36.15	0	-0.154083	0.174746	0.971606
122220	28/08/2018--21:49:00	36.21	0	-0.154083	0.174746	0.9862
122280	28/08/2018--21:50:00	36.23	0	-0.154083	0.174746	0.971606
122340	28/08/2018--21:51:00	36.27	0	-0.154083	0.174746	0.9862
122400	28/08/2018--21:52:00	36.31	0	-0.154083	0.174746	0.971606
122460	28/08/2018--21:53:00	36.33	0	-0.169486	0.174746	0.971606
122520	28/08/2018--21:54:00	36.34	0	-0.154083	0.174746	0.971606
122580	28/08/2018--21:55:00	36.37	0	-0.154083	0.174746	0.971606
122640	28/08/2018--21:56:00	36.39	0	-0.169486	0.174746	0.9862
122700	28/08/2018--21:57:00	36.4	0	-0.169486	0.174746	0.971606
122760	28/08/2018--21:58:00	36.42	0	-0.154083	0.174746	0.9862
122820	28/08/2018--21:59:00	36.43	0	-0.169486	0.174746	0.971606
122880	28/08/2018--22:00:00	36.45	0	-0.154083	0.174746	0.971606
122940	28/08/2018--22:01:00	36.48	0	-0.154083	0.174746	0.971606
123000	28/08/2018--22:02:00	36.48	0	-0.154083	0.174746	0.9862
123060	28/08/2018--22:03:00	36.31	8	-0.169486	0.2636	0.957012
123120	28/08/2018--22:04:00	35.85	0	-0.169486	0.278409	0.942418
123180	28/08/2018--22:05:00	35.58	16	-0.462146	0.1007	0.898637
123240	28/08/2018--22:06:00	35.34	71	-0.785612	-0.0622006	-0.648307
123300	28/08/2018--22:07:00	35.26	0	-0.801015	-0.0622006	-0.648307
123360	28/08/2018--22:08:00	35.23	0	-0.785612	-0.0622006	-0.648307
123420	28/08/2018--22:09:00	35.26	0	-0.785612	-0.0622006	-0.648307
123480	28/08/2018--22:10:00	35.28	0	-0.801015	-0.0622006	-0.648307
123540	28/08/2018--22:11:00	35.27	0	-0.785612	-0.0622006	-0.6629
123600	28/08/2018--22:12:00	35.29	0	-0.770209	-0.0770097	-0.6629
123660	28/08/2018--22:13:00	35.3	0	-0.785612	-0.0770097	-0.6629
123720	28/08/2018--22:14:00	35.31	0	-0.801015	-0.0770097	-0.648307
123780	28/08/2018--22:15:00	35.32	0	-0.785612	-0.0770097	-0.648307
123840	28/08/2018--22:16:00	35.34	0	-0.785612	-0.0770097	-0.648307
123900	28/08/2018--22:17:00	35.34	1	-0.415936	0.0562725	-0.925589
123960	28/08/2018--22:18:00	35.32	0	-0.415936	0.0562725	-0.925589
124020	28/08/2018--22:19:00	35.31	0	-0.415936	0.0562725	-0.925589
124080	28/08/2018--22:20:00	35.29	0	-0.415936	0.0562725	-0.925589
124140	28/08/2018--22:21:00	35.3	0	-0.415936	0.0562725	-0.925589
124200	28/08/2018--22:22:00	35.36	10	0.600672	0.189555	-0.808839
124260	28/08/2018--22:23:00	35.35	0	0.600672	0.189555	-0.808839
124320	28/08/2018--22:24:00	35.37	0	0.585269	0.189555	-0.808839
124380	28/08/2018--22:25:00	35.41	0	0.585269	0.174746	-0.808839
124440	28/08/2018--22:26:00	35.45	0	0.585269	0.189555	-0.808839
124500	28/08/2018--22:27:00	35.48	0	0.600672	0.189555	-0.808839
124560	28/08/2018--22:28:00	35.53	0	0.585269	0.189555	-0.808839
124620	28/08/2018--22:29:00	35.54	0	0.585269	0.189555	-0.808839
124680	28/08/2018--22:30:00	35.59	0	0.585269	0.189555	-0.808839
124740	28/08/2018--22:31:00	35.59	0	0.585269	0.189555	-0.808839
124800	28/08/2018--22:32:00	35.64	0	0.585269	0.189555	-0.808839
124860	28/08/2018--22:33:00	35.66	0	0.585269	0.189555	-0.808839
124920	28/08/2018--22:34:00	35.66	0	0.585269	0.189555	-0.808839
124980	28/08/2018--22:35:00	35.68	0	0.585269	0.189555	-0.808839
125040	28/08/2018--22:36:00	35.71	0	0.585269	0.189555	-0.808839
125100	28/08/2018--22:37:00	35.73	0	0.585269	0.189555	-0.808839
125160	28/08/2018--22:38:00	35.73	0	0.585269	0.189555	-0.808839
125220	28/08/2018--22:39:00	35.75	0	0.585269	0.189555	-0.808839
125280	28/08/2018--22:40:00	35.75	0	0.585269	0.174746	-0.808839
125340	28/08/2018--22:41:00	35.76	0	0.585269	0.189555	-0.808839
125400	28/08/2018--22:42:00	35.76	0	0.585269	0.174746	-0.823432
125460	28/08/2018--22:43:00	35.76	0	0.585269	0.189555	-0.823432
125520	28/08/2018--22:44:00	35.78	0	0.585269	0.189555	-0.808839
125580	28/08/2018--22:45:00	35.78	0	0.569866	0.159936	-0.838026
125640	28/08/2018--22:46:00	35.56	57	-0.169486	0.219173	0.971606
125700	28/08/2018--22:47:00	35.06	0	-0.354324	0.0858907	0.942418
125760	28/08/2018--22:48:00	34.76	14	-0.0154541	0.248791	0.971606
125820	28/08/2018--22:49:00	34.63	0	-0.0154541	0.248791	0.971606
125880	28/08/2018--22:50:00	34.42	0	-0.0154541	0.248791	0.971606
125940	28/08/2018--22:51:00	34.28	0	-0.0154541	0.248791	0.971606
126000	28/08/2018--22:52:00	34.15	0	-5.1	0.233982	0.971606
126060	28/08/2018--22:53:00	34.07	29	-0.215695	0.174746	0.971606
126120	28/08/2018--22:54:00	33.95	0	-0.215695	0.174746	0.971606
126180	28/08/2018--22:55:00	33.87	2	-0.138679	0.189555	0.971606
126240	28/08/2018--22:56:00	33.8	0	-0.138679	0.204364	0.971606
126300	28/08/2018--22:57:00	33.74	0	-0.154083	0.189555	0.971606
126360	28/08/2018--22:58:00	33.91	57	-0.0616636	0.159936	-0.954777
126420	28/08/2018--22:59:00	34.1	0	-0.0154541	0.189555	-0.998558
126480	28/08/2018--23:00:00	34.15	0	-5.1	0.189555	-0.983964
126540	28/08/2018--23:01:00	34.2	0	-5.1	0.204364	-0.983964
126600	28/08/2018--23:02:00	34.26	0	-0.0154541	0.189555	-0.983964
126660	28/08/2018--23:03:00	34.3	0	0.0307553	0.189555	-0.983964
126720	28/08/2018--23:04:00	34.37	0	0.0307553	0.189555	-0.998558
126780	28/08/2018--23:05:00	34.43	0	0.0307553	0.189555	-0.983964
126840	28/08/2018--23:06:00	34.46	0	0.0307553	0.189555	-0.983964
126900	28/08/2018--23:07:00	34.51	0	0.0307553	0.189555	-0.983964
126960	28/08/2018--23:08:00	34.53	0	0.0153522	0.189555	-0.998558
127020	28/08/2018--23:09:00	34.56	0	0.0307553	0.189555	-0.983964
127080	28/08/2018--23:10:00	34.59	0	0.0307553	0.189555	-0.983964
127140	28/08/2018--23:11:00	34.62	0	0.0153522	0.189555	-0.998558
127200	28/08/2018--23:12:00	34.64	0	0.0307553	0.189555	-0.983964
127260	28/08/2018--23:13:00	34.66	0	0.0153522	0.189555	-0.983964
127320	28/08/2018--23:14:00	34.79	0	0.0769648	0.145127	-101.315
127380	28/08/2018--23:15:00	34.95	2	-0.38513	0.0414633	-0.940183
127440	28/08/2018--23:16:00	35.1	0	-0.38513	0.0414633	-0.925589
127500	28/08/2018--23:17:00	35.17	0	-0.38513	0.0266542	-0.940183
127560	28/08/2018--23:18:00	35.22	0	-0.38513	0.0266542	-0.940183
127620	28/08/2018--23:19:00	35.25	0	-0.38513	0.0266542	-0.940183
127680	28/08/2018--23:20:00	35.27	0	-0.400533	-0.00296405	-0.940183
127740	28/08/2018--23:21:00	35.29	0	-0.400533	-0.00296405	-0.940183
127800	28/08/2018--23:22:00	35.3	0	-0.415936	-0.00296405	-0.925589
127860	28/08/2018--23:23:00	35.35	0	-0.415936	-0.00296405	-0.940183
127920	28/08/2018--23:24:00	35.36	0	-0.415936	-0.00296405	-0.925589
127980	28/08/2018--23:25:00	35.38	0	-0.400533	-0.00296405	-0.925589
128040	28/08/2018--23:26:00	35.41	0	-0.415936	-0.00296405	-0.940183
128100	28/08/2018--23:27:00	35.4	0	-0.400533	-0.00296405	-0.925589
128160	28/08/2018--23:28:00	35.41	0	-0.400533	-0.00296405	-0.925589
128220	28/08/2018--23:29:00	35.43	0	-0.415936	-0.00296405	-0.925589
128280	28/08/2018--23:30:00	35.43	0	-0.400533	-0.00296405	-0.925589
128340	28/08/2018--23:31:00	35.44	0	-0.415936	-0.00296405	-0.925589
128400	28/08/2018--23:32:00	35.47	0	-0.415936	-0.00296405	-0.925589
128460	28/08/2018--23:33:00	35.47	0	-0.400533	-0.00296405	-0.925589
128520	28/08/2018--23:34:00	35.48	0	-0.400533	-0.00296405	-0.925589
128580	28/08/2018--23:35:00	35.48	0	-0.400533	-0.00296405	-0.925589
128640	28/08/2018--23:36:00	35.48	0	-0.415936	-0.00296405	-0.925589
128700	28/08/2018--23:37:00	35.4	38	-0.847225	0.159936	0.548386
128760	28/08/2018--23:38:00	35.01	0	-0.831821	0.174746	0.548386
128820	28/08/2018--23:39:00	34.58	0	-0.831821	0.174746	0.548386
128880	28/08/2018--23:40:00	34.37	26	-0.539161	0.0710816	-0.867214
128940	28/08/2018--23:41:00	34.42	0	0.0461585	0.174746	-0.998558
129000	28/08/2018--23:42:00	34.54	0	0.0461585	0.174746	-0.998558
129060	28/08/2018--23:43:00	34.66	0	0.0461585	0.174746	-0.998558
129120	28/08/2018--23:44:00	34.74	0	0.0461585	0.174746	-0.998558
129180	28/08/2018--23:45:00	34.8	0	0.0461585	0.174746	-0.998558
129240	28/08/2018--23:46:00	34.84	0	0.0461585	0.174746	-0.983964
129300	28/08/2018--23:47:00	34.9	0	0.0461585	0.174746	-0.998558
129360	28/08/2018--23:48:00	34.93	0	0.0461585	0.174746	-0.998558
129420	28/08/2018--23:49:00	34.96	0	0.0461585	0.174746	-0.998558
129480	28/08/2018--23:50:00	34.98	0	0.0461585	0.174746	-0.998558
129540	28/08/2018--23:51:00	35.03	0	0.0461585	0.174746	-0.983964
129600	28/08/2018--23:52:00	35.04	0	0.0461585	0.174746	-0.998558
129660	28/08/2018--23:53:00	35.05	0	-0.107873	0.189555	-0.983964
129720	28/08/2018--23:54:00	35.1	0	-0.107873	0.189555	-0.983964
129780	28/08/2018--23:55:00	35.14	0	-0.123276	0.189555	-0.983964
129840	28/08/2018--23:56:00	35.16	0	-0.123276	0.204364	-0.983964
129900	28/08/2018--23:57:00	35.2	0	-0.123276	0.189555	-0.983964
129960	28/08/2018--23:58:00	35.23	0	-0.123276	0.189555	-0.983964
130020	28/08/2018--23:59:00	35.25	0	-0.123276	0.204364	-0.983964
130080	29/08/2018--00:00:00	35.27	0	-0.123276	0.189555	-0.983964
130140	29/08/2018--00:01:00	35.3	0	-0.123276	0.189555	-0.983964
130200	29/08/2018--00:02:00	35.32	0	-0.123276	0.189555	-0.983964
130260	29/08/2018--00:03:00	35.32	0	-0.123276	0.189555	-0.983964
130320	29/08/2018--00:04:00	35.34	0	-0.123276	0.189555	-0.983964
130380	29/08/2018--00:05:00	35.36	0	-0.123276	0.189555	-0.983964
130440	29/08/2018--00:06:00	35.39	0	-0.0924699	0.204364	-0.983964
130500	29/08/2018--00:07:00	35.4	0	-0.0924699	0.204364	-0.983964
130560	29/08/2018--00:08:00	35.4	0	-0.0924699	0.189555	-0.983964
130620	29/08/2018--00:09:00	35.44	0	-0.0924699	0.204364	-0.983964
130680	29/08/2018--00:10:00	35.45	0	-0.0924699	0.189555	-0.983964
130740	29/08/2018--00:11:00	35.46	0	-0.0924699	0.189555	-0.983964
130800	29/08/2018--00:12:00	35.47	0	-0.0924699	0.189555	-0.983964
130860	29/08/2018--00:13:00	35.49	0	-0.0924699	0.189555	-0.983964
130920	29/08/2018--00:14:00	35.48	0	-0.0924699	0.189555	-0.983964
130980	29/08/2018--00:15:00	35.51	5	0.477447	0.115509	-0.881808
131040	29/08/2018--00:16:00	35.54	0	0.477447	0.115509	-0.896401
131100	29/08/2018--00:17:00	35.56	0	0.477447	0.115509	-0.881808
131160	29/08/2018--00:18:00	35.57	0	0.477447	0.115509	-0.896401
131220	29/08/2018--00:19:00	35.61	0	0.462044	0.115509	-0.896401
131280	29/08/2018--00:20:00	35.55	96	-0.585371	0.0562725	0.825668
131340	29/08/2018--00:21:00	35.12	0	-0.600774	0.0414633	0.825668
131400	29/08/2018--00:22:00	34.67	0	-0.600774	0.0414633	0.825668
131460	29/08/2018--00:23:00	34.33	0	-0.600774	0.0266542	0.825668
131520	29/08/2018--00:24:00	34.11	0	-0.600774	0.0266542	0.825668
131580	29/08/2018--00:25:00	33.94	0	-0.585371	0.0266542	0.825668
131640	29/08/2018--00:26:00	33.77	0	-0.600774	0.0266542	0.811074
131700	29/08/2018--00:27:00	33.68	0	-0.585371	0.0266542	0.825668
131760	29/08/2018--00:28:00	33.59	0	-0.600774	0.0266542	0.811074
131820	29/08/2018--00:29:00	33.51	0	-0.600774	0.0118451	0.811074
131880	29/08/2018--00:30:00	33.45	0	-0.585371	0.0266542	0.825668
131940	29/08/2018--00:31:00	33.42	0	-0.600774	0.0118451	0.825668
132000	29/08/2018--00:32:00	33.39	0	-0.585371	0.0266542	0.825668
132060	29/08/2018--00:33:00	33.35	0	-0.585371	0.0118451	0.825668
132120	29/08/2018--00:34:00	33.32	0	-0.600774	0.0118451	0.811074
132180	29/08/2018--00:35:00	33.3	0	-0.585371	0.0118451	0.825668
132240	29/08/2018--00:36:00	33.28	0	-0.585371	0.0266542	0.825668
132300	29/08/2018--00:37:00	33.25	0	-0.585371	0.0266542	0.825668
132360	29/08/2018--00:38:00	33.23	0	-0.585371	0.0118451	0.825668
132420	29/08/2018--00:39:00	33.21	0	-0.585371	0.0118451	0.825668
132480	29/08/2018--00:40:00	33.18	0	-0.600774	0.0118451	0.811074
132540	29/08/2018--00:41:00	33.19	0	-0.585371	0.0118451	0.811074
132600	29/08/2018--00:42:00	33.17	0	-0.585371	0.0118451	0.825668
132660	29/08/2018--00:43:00	33.12	0	-0.585371	0.0118451	0.825668
132720	29/08/2018--00:44:00	33.11	0	-0.585371	0.0118451	0.825668
132780	29/08/2018--00:45:00	33.09	0	-0.585371	0.0118451	0.825668
132840	29/08/2018--00:46:00	33.05	0	-0.600774	0.0118451	0.811074
132900	29/08/2018--00:47:00	33.03	0	-0.585371	0.0118451	0.825668
132960	29/08/2018--00:48:00	33.02	0	-0.600774	0.0118451	0.811074
133020	29/08/2018--00:49:00	33.01	0	-0.600774	0.0118451	0.825668
133080	29/08/2018--00:50:00	33	0	-0.600774	-0.00296405	0.825668
133140	29/08/2018--00:51:00	32.99	0	-0.600774	0.0118451	0.825668
133200	29/08/2018--00:52:00	32.97	0	-0.585371	-0.00296405	0.825668
133260	29/08/2018--00:53:00	32.96	0	-0.585371	0.0118451	0.825668
133320	29/08/2018--00:54:00	32.93	0	-0.585371	0.0118451	0.811074
133380	29/08/2018--00:55:00	32.92	0	-0.600774	0.0118451	0.825668
133440	29/08/2018--00:56:00	32.91	0	-0.600774	0.0118451	0.825668
133500	29/08/2018--00:57:00	32.9	0	-0.600774	0.0118451	0.825668
133560	29/08/2018--00:58:00	32.88	0	-0.585371	0.0118451	0.825668
133620	29/08/2018--00:59:00	32.84	0	-0.600774	0.0118451	0.825668
133680	29/08/2018--01:00:00	32.82	0	-0.585371	0.0118451	0.825668
133740	29/08/2018--01:01:00	32.8	3	-0.231098	0.219173	0.942418
133800	29/08/2018--01:02:00	32.86	2	0.0307553	0.219173	0.957012
133860	29/08/2018--01:03:00	33.07	6	0.970348	0.115509	0.227322
133920	29/08/2018--01:04:00	33.2	0	0.985751	0.115509	0.212728
133980	29/08/2018--01:05:00	33.28	0	0.970348	0.115509	0.212728
134040	29/08/2018--01:06:00	33.33	0	0.970348	0.115509	0.212728
134100	29/08/2018--01:07:00	33.37	0	0.970348	0.130318	0.212728
134160	29/08/2018--01:08:00	33.39	0	0.970348	0.115509	0.212728
134220	29/08/2018--01:09:00	33.41	0	0.970348	0.115509	0.212728
134280	29/08/2018--01:10:00	33.43	0	0.970348	0.115509	0.212728
134340	29/08/2018--01:11:00	33.43	0	0.985751	0.115509	0.198134
134400	29/08/2018--01:12:00	33.43	0	0.985751	0.115509	0.212728
134460	29/08/2018--01:13:00	33.43	0	0.985751	0.130318	0.212728
134520	29/08/2018--01:14:00	33.43	0	0.970348	0.115509	0.212728
134580	29/08/2018--01:15:00	33.45	0	0.970348	0.115509	0.212728
134640	29/08/2018--01:16:00	33.46	0	0.970348	0.115509	0.212728
134700	29/08/2018--01:17:00	33.49	0	0.970348	0.115509	0.198134
134760	29/08/2018--01:18:00	33.48	47	0.954945	0.233982	-0.298055
134820	29/08/2018--01:19:00	33.61	0	0.954945	0.248791	-0.298055
134880	29/08/2018--01:20:00	33.71	0	0.954945	0.248791	-0.298055
134940	29/08/2018--01:21:00	33.79	0	0.954945	0.233982	-0.283462
135000	29/08/2018--01:22:00	33.98	53	-0.0616636	0.0858907	-0.998558
135060	29/08/2018--01:23:00	34.12	3	-0.0616636	0.0858907	-0.998558
135120	29/08/2018--01:24:00	34.18	0	-0.0616636	0.1007	-101.315
135180	29/08/2018--01:25:00	34.25	4	-0.0616636	0.0858907	-101.315
135240	29/08/2018--01:26:00	34.29	3	-0.0616636	0.0858907	-101.315
135300	29/08/2018--01:27:00	34.34	2	-0.0616636	0.0858907	-0.998558
135360	29/08/2018--01:28:00	34.39	6	-0.0462604	0.0858907	-0.998558
135420	29/08/2018--01:29:00	34.43	2	-0.0616636	0.0858907	-0.998558
135480	29/08/2018--01:30:00	34.47	2	-0.0616636	0.0858907	-101.315
135540	29/08/2018--01:31:00	34.48	3	-0.0308573	0.115509	-0.998558
135600	29/08/2018--01:32:00	34.56	8	-0.770209	-0.121437	-0.677494
135660	29/08/2018--01:33:00	34.61	0	-0.754806	-0.121437	-0.677494
135720	29/08/2018--01:34:00	34.62	0	-0.754806	-0.121437	-0.692088
135780	29/08/2018--01:35:00	34.59	0	-0.67779	-0.106628	-0.750463
135840	29/08/2018--01:36:00	34.55	2	-0.67779	-0.106628	-0.765057
135900	29/08/2018--01:37:00	34.52	1	-0.67779	-0.106628	-0.765057
135960	29/08/2018--01:38:00	34.51	0	-0.67779	-0.106628	-0.765057
136020	29/08/2018--01:39:00	34.48	0	-0.67779	-0.106628	-0.765057
136080	29/08/2018--01:40:00	34.46	0	-0.646983	-0.0918188	-0.779651
136140	29/08/2018--01:41:00	34.42	0	-0.585371	-0.0473914	-0.823432
136200	29/08/2018--01:42:00	34.42	2	-0.123276	0.1007	-0.983964
136260	29/08/2018--01:43:00	34.44	0	-0.169486	0.0858907	-0.998558
136320	29/08/2018--01:44:00	34.48	0	-0.184889	0.0858907	-0.983964
136380	29/08/2018--01:45:00	34.5	0	-0.184889	0.0858907	-0.998558
136440	29/08/2018--01:46:00	34.54	0	-0.184889	0.0858907	-0.983964
136500	29/08/2018--01:47:00	34.55	0	-0.184889	0.0858907	-0.998558
136560	29/08/2018--01:48:00	34.57	0	-0.184889	0.0858907	-0.983964
136620	29/08/2018--01:49:00	34.6	0	-0.184889	0.0858907	-0.998558
136680	29/08/2018--01:50:00	34.63	0	-0.184889	0.0858907	-0.983964
136740	29/08/2018--01:51:00	34.66	0	-0.200292	0.0858907	-0.983964
136800	29/08/2018--01:52:00	34.66	0	-0.184889	0.0858907	-0.983964
136860	29/08/2018--01:53:00	34.68	0	-0.184889	0.0858907	-0.983964
136920	29/08/2018--01:54:00	34.71	0	-0.184889	0.0858907	-0.998558
136980	29/08/2018--01:55:00	34.72	0	-0.184889	0.0858907	-0.983964
137040	29/08/2018--01:56:00	34.75	0	-0.184889	0.0858907	-0.998558
137100	29/08/2018--01:57:00	34.77	0	-0.184889	0.0858907	-0.983964
137160	29/08/2018--01:58:00	34.77	0	-0.184889	0.0858907	-0.983964
137220	29/08/2018--01:59:00	34.79	0	-0.169486	0.0562725	-104.234
137280	29/08/2018--02:00:00	34.82	0	-0.261905	0.0710816	-0.983964
137340	29/08/2018--02:01:00	34.86	0	-0.261905	0.0710816	-0.96937
137400	29/08/2018--02:02:00	34.86	0	-0.261905	0.0710816	-0.983964
137460	29/08/2018--02:03:00	34.91	0	-0.261905	0.0710816	-0.96937
137520	29/08/2018--02:04:00	34.92	0	-0.261905	0.0710816	-0.983964
137580	29/08/2018--02:05:00	34.95	0	-0.261905	0.0710816	-0.96937
137640	29/08/2018--02:06:00	34.97	0	-0.261905	0.0562725	-0.96937
137700	29/08/2018--02:07:00	34.99	0	-0.277308	0.0710816	-0.96937
137760	29/08/2018--02:08:00	35.01	0	-0.277308	0.0562725	-0.96937
137820	29/08/2018--02:09:00	35.05	0	-0.400533	0.0266542	-0.925589
137880	29/08/2018--02:10:00	35.09	0	-0.400533	0.0266542	-0.940183
137940	29/08/2018--02:11:00	35.09	0	-0.400533	0.0266542	-0.925589
138000	29/08/2018--02:12:00	35.11	0	-0.415936	0.0266542	-0.925589
138060	29/08/2018--02:13:00	35.13	0	-0.415936	0.0118451	-0.940183
138120	29/08/2018--02:14:00	35.16	0	-0.400533	0.0266542	-0.925589
138180	29/08/2018--02:15:00	35.17	0	0.431237	0.130318	-0.910995
138240	29/08/2018--02:16:00	35.16	0	0.415834	0.130318	-0.910995
138300	29/08/2018--02:17:00	35.2	0	0.431237	0.130318	-0.910995
138360	29/08/2018--02:18:00	35.19	0	0.431237	0.130318	-0.910995
138420	29/08/2018--02:19:00	35.06	44	0.985751	0.145127	0.154353
138480	29/08/2018--02:20:00	34.71	0	0.985751	0.145127	0.154353
138540	29/08/2018--02:21:00	34.39	0	0.985751	0.145127	0.154353
138600	29/08/2018--02:22:00	34.22	2	0.985751	0.145127	0.125165
138660	29/08/2018--02:23:00	34.22	0	100.115	0.145127	0.110571
138720	29/08/2018--02:24:00	34.2	2	0.985751	0.204364	0.0230085
138780	29/08/2018--02:25:00	34.08	49	-0.63158	-0.00296405	0.79648
138840	29/08/2018--02:26:00	33.78	0	-0.616177	-0.00296405	0.811074
138900	29/08/2018--02:27:00	33.55	0	-0.63158	-0.00296405	0.79648
138960	29/08/2018--02:28:00	33.32	0	-0.63158	-0.00296405	0.79648
139020	29/08/2018--02:29:00	33.19	0	-0.616177	-0.00296405	0.79648
139080	29/08/2018--02:30:00	33.04	0	-0.616177	-0.00296405	0.79648
139140	29/08/2018--02:31:00	32.94	0	-0.616177	-0.0177732	0.79648
139200	29/08/2018--02:32:00	32.88	0	-0.616177	-0.0177732	0.79648
139260	29/08/2018--02:33:00	32.8	0	-0.63158	-0.00296405	0.79648
139320	29/08/2018--02:34:00	32.74	0	-0.63158	-0.00296405	0.79648
139380	29/08/2018--02:35:00	32.64	0	-0.63158	-0.0177732	0.79648
139440	29/08/2018--02:36:00	32.58	0	-0.63158	-0.0177732	0.79648
139500	29/08/2018--02:37:00	32.53	0	-0.63158	-0.0177732	0.79648
139560	29/08/2018--02:38:00	32.46	0	-0.63158	-0.00296405	0.79648
139620	29/08/2018--02:39:00	32.42	0	-0.616177	-0.00296405	0.79648
139680	29/08/2018--02:40:00	32.38	0	-0.63158	-0.0177732	0.79648
139740	29/08/2018--02:41:00	32.35	0	-0.63158	-0.0177732	0.79648
139800	29/08/2018--02:42:00	32.3	0	-0.63158	-0.0177732	0.79648
139860	29/08/2018--02:43:00	32.26	0	-0.616177	-0.0177732	0.79648
139920	29/08/2018--02:44:00	32.2	0	-0.646983	-0.0177732	0.79648
139980	29/08/2018--02:45:00	32.18	0	-0.63158	-0.0177732	0.79648
140040	29/08/2018--02:46:00	32.13	0	-0.63158	-0.0177732	0.781886
140100	29/08/2018--02:47:00	32.11	0	-0.63158	-0.0177732	0.79648
140160	29/08/2018--02:48:00	32.08	0	-0.63158	-0.0177732	0.79648
140220	29/08/2018--02:49:00	32.06	0	-0.63158	-0.0177732	0.79648
140280	29/08/2018--02:50:00	32.04	0	-0.63158	-0.0177732	0.79648
140340	29/08/2018--02:51:00	32.02	0	-0.646983	-0.0177732	0.781886
140400	29/08/2018--02:52:00	31.99	0	-0.646983	-0.0177732	0.79648
140460	29/08/2018--02:53:00	31.96	0	-0.63158	-0.0177732	0.79648
140520	29/08/2018--02:54:00	31.9	0	-0.63158	-0.00296405	0.79648
140580	29/08/2018--02:55:00	31.87	0	-0.63158	-0.0177732	0.79648
140640	29/08/2018--02:56:00	31.85	0	-0.63158	-0.0177732	0.781886
140700	29/08/2018--02:57:00	31.8	0	-0.63158	-0.0177732	0.781886
140760	29/08/2018--02:58:00	31.78	0	-0.63158	-0.0177732	0.79648
140820	29/08/2018--02:59:00	31.75	1	-0.616177	-0.00296405	0.79648
140880	29/08/2018--03:00:00	31.72	0	-0.63158	-0.0177732	0.79648
140940	29/08/2018--03:01:00	31.69	0	-0.63158	-0.0177732	0.79648
141000	29/08/2018--03:02:00	31.69	0	-0.63158	-0.0177732	0.79648
141060	29/08/2018--03:03:00	31.63	0	-0.63158	-0.00296405	0.79648
141120	29/08/2018--03:04:00	31.61	0	-0.63158	-0.00296405	0.79648
141180	29/08/2018--03:05:00	31.58	0	-0.646983	-0.0177732	0.79648
141240	29/08/2018--03:06:00	31.51	0	-0.63158	-0.0177732	0.79648
141300	29/08/2018--03:07:00	31.58	101	0.138577	0.233982	0.957012
141360	29/08/2018--03:08:00	31.8	0	0.153981	0.233982	0.957012
141420	29/08/2018--03:09:00	31.98	0	0.153981	0.233982	0.957012
141480	29/08/2018--03:10:00	32.13	0	0.153981	0.233982	0.957012
141540	29/08/2018--03:11:00	32.25	0	0.153981	0.233982	0.957012
141600	29/08/2018--03:12:00	32.36	0	0.153981	0.233982	0.957012
141660	29/08/2018--03:13:00	32.46	0	0.153981	0.233982	0.957012
141720	29/08/2018--03:14:00	32.54	0	0.153981	0.233982	0.957012
141780	29/08/2018--03:15:00	32.61	0	0.153981	0.233982	0.957012
141840	29/08/2018--03:16:00	32.7	0	0.153981	0.233982	0.957012
141900	29/08/2018--03:17:00	32.75	0	0.153981	0.233982	0.957012
141960	29/08/2018--03:18:00	32.84	0	0.153981	0.233982	0.957012
142020	29/08/2018--03:19:00	32.88	0	0.153981	0.233982	0.957012
142080	29/08/2018--03:20:00	32.96	0	0.153981	0.233982	0.957012
142140	29/08/2018--03:21:00	33	0	0.169384	0.233982	0.971606
142200	29/08/2018--03:22:00	33.04	0	0.153981	0.233982	0.957012
142260	29/08/2018--03:23:00	33.11	0	0.169384	0.233982	0.957012
142320	29/08/2018--03:24:00	33.17	0	0.169384	0.233982	0.957012
142380	29/08/2018--03:25:00	33.21	0	0.169384	0.233982	0.957012
142440	29/08/2018--03:26:00	33.27	0	0.169384	0.233982	0.957012
142500	29/08/2018--03:27:00	33.31	0	0.169384	0.233982	0.957012
142560	29/08/2018--03:28:00	33.38	0	0.169384	0.233982	0.957012
142620	29/08/2018--03:29:00	33.41	0	0.169384	0.233982	0.957012
142680	29/08/2018--03:30:00	33.46	0	0.169384	0.233982	0.957012
142740	29/08/2018--03:31:00	33.51	0	0.169384	0.233982	0.957012
142800	29/08/2018--03:32:00	33.56	13	0.970348	0.115509	0.227322
142860	29/08/2018--03:33:00	33.61	10	0.985751	0.0562725	0.154353
142920	29/08/2018--03:34:00	33.65	25	0.215593	0.174746	-0.925589
142980	29/08/2018--03:35:00	33.75	31	0.0769648	0.174746	-0.983964
143040	29/08/2018--03:36:00	33.78	0	0.0615616	0.174746	-0.998558
143100	29/08/2018--03:37:00	33.85	0	0.0615616	0.174746	-0.983964
143160	29/08/2018--03:38:00	33.89	0	0.0615616	0.174746	-0.998558
143220	29/08/2018--03:39:00	33.93	6	0.616075	0.115509	-0.808839
143280	29/08/2018--03:40:00	34.07	0	0.600672	0.115509	-0.794245
143340	29/08/2018--03:41:00	34.14	0	0.616075	0.115509	-0.808839
143400	29/08/2018--03:42:00	34.18	0	0.616075	0.115509	-0.794245
143460	29/08/2018--03:43:00	34.21	0	0.616075	0.115509	-0.808839
143520	29/08/2018--03:44:00	34.23	0	0.569866	0.145127	-0.838026
143580	29/08/2018--03:45:00	34.28	0	0.569866	0.145127	-0.838026
143640	29/08/2018--03:46:00	34.29	0	0.554463	0.130318	-0.838026
143700	29/08/2018--03:47:00	34.32	33	-0.0308573	0.1007	-0.998558
143760	29/08/2018--03:48:00	34.31	3	-0.0462604	0.1007	-0.998558
143820	29/08/2018--03:49:00	34.32	2	-0.0462604	0.1007	-101.315
143880	29/08/2018--03:50:00	34.33	3	-0.0462604	0.1007	-101.315
143940	29/08/2018--03:51:00	34.32	1	-0.0462604	0.1007	-0.998558
144000	29/08/2018--03:52:00	34.33	3	-0.0462604	0.1007	-101.315
144060	29/08/2018--03:53:00	34.33	2	-0.0308573	0.1007	-0.998558
144120	29/08/2018--03:54:00	34.34	3	-0.0462604	0.1007	-101.315
144180	29/08/2018--03:55:00	34.35	2	-0.0462604	0.1007	-101.315
144240	29/08/2018--03:56:00	34.38	3	-0.0616636	0.1007	-101.315
144300	29/08/2018--03:57:00	34.38	0	-0.0770668	0.0414633	-101.315
144360	29/08/2018--03:58:00	34.48	0	-0.492952	-0.0622006	-0.881808
144420	29/08/2018--03:59:00	34.55	0	-0.508355	-0.0622006	-0.881808
144480	29/08/2018--04:00:00	34.59	0	-0.508355	-0.0622006	-0.881808
144540	29/08/2018--04:01:00	34.59	0	-0.508355	-0.0770097	-0.881808
144600	29/08/2018--04:02:00	34.61	0	-0.508355	-0.0770097	-0.881808
144660	29/08/2018--04:03:00	34.64	0	-0.508355	-0.0770097	-0.881808
144720	29/08/2018--04:04:00	34.69	0	-0.508355	-0.0622006	-0.881808
144780	29/08/2018--04:05:00	34.7	0	-0.508355	-0.0770097	-0.881808
144840	29/08/2018--04:06:00	34.69	0	-0.508355	-0.0770097	-0.881808
144900	29/08/2018--04:07:00	34.7	0	-0.508355	-0.0770097	-0.881808
144960	29/08/2018--04:08:00	34.71	0	-0.508355	-0.0770097	-0.881808
145020	29/08/2018--04:09:00	34.74	0	-0.508355	-0.0770097	-0.881808
145080	29/08/2018--04:10:00	34.73	1	-0.123276	0.0858907	-0.998558
145140	29/08/2018--04:11:00	34.75	2	-0.123276	0.0858907	-0.998558
145200	29/08/2018--04:12:00	34.72	0	-0.123276	0.0858907	-0.998558
145260	29/08/2018--04:13:00	34.7	0	-0.123276	0.0858907	-0.998558
145320	29/08/2018--04:14:00	34.71	1	-0.123276	0.0858907	-0.998558
145380	29/08/2018--04:15:00	34.71	1	-0.123276	0.0858907	-0.998558
145440	29/08/2018--04:16:00	34.71	1	-0.123276	0.0858907	-0.998558
145500	29/08/2018--04:17:00	34.7	0	-0.123276	0.0858907	-0.998558
145560	29/08/2018--04:18:00	34.71	0	-0.354324	0.0710816	-0.954777
145620	29/08/2018--04:19:00	34.76	0	-0.354324	0.0562725	-0.940183
145680	29/08/2018--04:20:00	34.82	0	-0.369727	0.0562725	-0.940183
145740	29/08/2018--04:21:00	34.84	0	-0.369727	0.0562725	-0.940183
145800	29/08/2018--04:22:00	34.82	0	-0.369727	0.0562725	-0.940183
145860	29/08/2018--04:23:00	34.82	0	-0.369727	0.0562725	-0.940183
145920	29/08/2018--04:24:00	34.83	0	-0.369727	0.0562725	-0.940183
145980	29/08/2018--04:25:00	34.83	0	-0.369727	0.0562725	-0.940183
146040	29/08/2018--04:26:00	34.84	0	-0.369727	0.0562725	-0.940183
146100	29/08/2018--04:27:00	34.87	0	-0.231098	0.115509	-0.983964
146160	29/08/2018--04:28:00	34.85	0	-0.231098	0.115509	-0.96937
146220	29/08/2018--04:29:00	34.86	0	-0.246501	0.1007	-0.983964
146280	29/08/2018--04:30:00	34.87	0	-0.231098	0.115509	-0.983964
146340	29/08/2018--04:31:00	34.86	0	-0.231098	0.115509	-0.983964
146400	29/08/2018--04:32:00	34.88	0	-0.231098	0.1007	-0.983964
146460	29/08/2018--04:33:00	34.89	0	-0.246501	0.1007	-0.983964
146520	29/08/2018--04:34:00	34.89	0	-0.231098	0.1007	-0.983964
146580	29/08/2018--04:35:00	34.9	0	-0.231098	0.1007	-0.983964
146640	29/08/2018--04:36:00	34.9	0	-0.246501	0.1007	-0.983964
146700	29/08/2018--04:37:00	34.92	0	-0.231098	0.1007	-0.983964
146760	29/08/2018--04:38:00	34.92	0	-0.231098	0.115509	-0.983964
146820	29/08/2018--04:39:00	34.92	0	-0.231098	0.1007	-0.983964
146880	29/08/2018--04:40:00	34.95	0	-0.231098	0.1007	-0.983964
146940	29/08/2018--04:41:00	34.95	0	-0.246501	0.1007	-0.983964
147000	29/08/2018--04:42:00	34.94	0	-0.246501	0.1007	-0.96937
147060	29/08/2018--04:43:00	34.96	0	-0.231098	0.1007	-0.983964
147120	29/08/2018--04:44:00	34.98	0	-0.231098	0.115509	-0.983964
147180	29/08/2018--04:45:00	34.98	0	-0.231098	0.1007	-0.983964
147240	29/08/2018--04:46:00	34.98	0	-0.246501	0.1007	-0.983964
147300	29/08/2018--04:47:00	34.99	0	-0.246501	0.1007	-0.96937
147360	29/08/2018--04:48:00	34.99	0	-0.246501	0.1007	-0.96937
147420	29/08/2018--04:49:00	35.01	0	-0.246501	0.1007	-0.983964
147480	29/08/2018--04:50:00	35	0	-0.246501	0.1007	-0.983964
147540	29/08/2018--04:51:00	35.01	0	-0.246501	0.1007	-0.983964
147600	29/08/2018--04:52:00	35.03	0	-0.246501	0.1007	-0.96937
147660	29/08/2018--04:53:00	35.02	0	-0.246501	0.1007	-0.96937
147720	29/08/2018--04:54:00	35.02	0	-0.246501	0.1007	-0.983964
147780	29/08/2018--04:55:00	35.03	0	-0.246501	0.1007	-0.983964
147840	29/08/2018--04:56:00	35.03	0	-0.231098	0.1007	-0.983964
147900	29/08/2018--04:57:00	35.04	0	-0.246501	0.1007	-0.96937
147960	29/08/2018--04:58:00	35.05	0	-0.246501	0.1007	-0.983964
148020	29/08/2018--04:59:00	35.05	0	-0.246501	0.115509	-0.96937
148080	29/08/2018--05:00:00	35.05	0	-0.246501	0.1007	-0.983964
