# Supplementary material for: A randomized cross-over trial investigating differences in 24-h personal air and skin temperatures using wearable sensors between two climatologically contrasting settings
Source: Sci Rep. 2021 Nov 10;11:22020. doi: 10.1038/s41598-021-01180-y (PMC8580978; doi:10.1038/s41598-021-01180-y)
Supplement: Supplementary file 2 — Supplementary Data. [file 41598_2021_1180_MOESM2_ESM.zip › New folder/new/T15_A1new.csv]

Index	Date	Temperature	Activity	X-axis	Y-axis	Z-axis	Marker
68700	22/07/2018--05:00:00	25.68	0	0.405123	0.0477678	0.849539
68760	22/07/2018--05:01:00	25.72	0	0.405123	0.0477678	0.849539
68820	22/07/2018--05:02:00	25.73	0	0.405123	0.0477678	0.849539
68880	22/07/2018--05:03:00	25.76	0	0.405123	0.0477678	0.849539
68940	22/07/2018--05:04:00	25.8	0	0.405123	0.0477678	0.849539
69000	22/07/2018--05:05:00	25.83	0	0.405123	0.0477678	0.849539
69060	22/07/2018--05:06:00	25.85	0	0.405123	0.0477678	0.849539
69120	22/07/2018--05:07:00	25.9	0	0.405123	0.0477678	0.849539
69180	22/07/2018--05:08:00	25.93	0	0.405123	0.0477678	0.849539
69240	22/07/2018--05:09:00	25.96	0	0.405123	0.0477678	0.849539
69300	22/07/2018--05:10:00	26	0	0.405123	0.0477678	0.849539
69360	22/07/2018--05:11:00	26.01	0	0.405123	0.0477678	0.849539
69420	22/07/2018--05:12:00	26.05	0	0.405123	0.0477678	0.849539
69480	22/07/2018--05:13:00	26.06	0	0.405123	0.0477678	0.849539
69540	22/07/2018--05:14:00	26.1	0	0.405123	0.0477678	0.849539
69600	22/07/2018--05:15:00	26.11	0	0.405123	0.0477678	0.849539
69660	22/07/2018--05:16:00	26.14	0	0.405123	0.0477678	0.849539
69720	22/07/2018--05:17:00	26.11	0	0.405123	0.0477678	0.849539
69780	22/07/2018--05:18:00	25.98	0	0.405123	0.0477678	0.849539
69840	22/07/2018--05:19:00	25.79	0	0.405123	0.0477678	0.849539
69900	22/07/2018--05:20:00	25.55	0	0.405123	0.0477678	0.849539
69960	22/07/2018--05:21:00	25.36	0	0.405123	0.0477678	0.849539
70020	22/07/2018--05:22:00	25.14	0	0.405123	0.0477678	0.849539
70080	22/07/2018--05:23:00	25.02	0	0.405123	0.0477678	0.849539
70140	22/07/2018--05:24:00	24.98	0	0.405123	0.0477678	0.849539
70200	22/07/2018--05:25:00	24.97	0	0.405123	0.0477678	0.849539
70260	22/07/2018--05:26:00	24.97	0	0.405123	0.0477678	0.849539
70320	22/07/2018--05:27:00	25.02	0	0.405123	0.0477678	0.849539
70380	22/07/2018--05:28:00	25.03	0	0.405123	0.0477678	0.849539
70440	22/07/2018--05:29:00	25.07	0	0.405123	0.0477678	0.849539
70500	22/07/2018--05:30:00	25.11	0	0.405123	0.0477678	0.849539
70560	22/07/2018--05:31:00	25.12	0	0.405123	0.0477678	0.849539
70620	22/07/2018--05:32:00	25.16	0	0.405123	0.0477678	0.849539
70680	22/07/2018--05:33:00	25.18	0	0.405123	0.0477678	0.849539
70740	22/07/2018--05:34:00	25.21	0	0.405123	0.0477678	0.849539
70800	22/07/2018--05:35:00	25.24	0	0.405123	0.0477678	0.849539
70860	22/07/2018--05:36:00	25.27	0	0.405123	0.0477678	0.849539
70920	22/07/2018--05:37:00	25.29	0	0.405123	0.0477678	0.849539
70980	22/07/2018--05:38:00	25.35	0	0.405123	0.0477678	0.849539
71040	22/07/2018--05:39:00	25.38	0	0.405123	0.0477678	0.849539
71100	22/07/2018--05:40:00	25.4	0	0.405123	0.0477678	0.849539
71160	22/07/2018--05:41:00	25.43	0	0.405123	0.0477678	0.849539
71220	22/07/2018--05:42:00	25.46	0	0.405123	0.0477678	0.849539
71280	22/07/2018--05:43:00	25.49	0	0.405123	0.0477678	0.849539
71340	22/07/2018--05:44:00	25.54	0	0.405123	0.0477678	0.849539
71400	22/07/2018--05:45:00	25.55	0	0.405123	0.0477678	0.849539
71460	22/07/2018--05:46:00	25.61	0	0.405123	0.0477678	0.849539
71520	22/07/2018--05:47:00	25.62	0	0.405123	0.0477678	0.849539
71580	22/07/2018--05:48:00	25.64	0	0.405123	0.0477678	0.849539
71640	22/07/2018--05:49:00	25.71	0	0.405123	0.0477678	0.849539
71700	22/07/2018--05:50:00	25.71	0	0.405123	0.0477678	0.849539
71760	22/07/2018--05:51:00	25.74	0	0.405123	0.0477678	0.849539
71820	22/07/2018--05:52:00	25.79	0	0.405123	0.0477678	0.849539
71880	22/07/2018--05:53:00	25.8	0	0.405123	0.0477678	0.849539
71940	22/07/2018--05:54:00	25.84	0	0.405123	0.0477678	0.849539
72000	22/07/2018--05:55:00	25.87	0	0.405123	0.0477678	0.849539
72060	22/07/2018--05:56:00	25.91	0	0.405123	0.0477678	0.849539
72120	22/07/2018--05:57:00	25.92	0	0.405123	0.0477678	0.849539
72180	22/07/2018--05:58:00	25.95	0	0.405123	0.0477678	0.849539
72240	22/07/2018--05:59:00	25.98	0	0.405123	0.0477678	0.849539
72300	22/07/2018--06:00:00	26.05	0	0.405123	0.0477678	0.849539
72360	22/07/2018--06:01:00	26.13	0	0.405123	0.0477678	0.849539
72420	22/07/2018--06:02:00	26.16	0	0.405123	0.0477678	0.849539
72480	22/07/2018--06:03:00	26.18	0	0.405123	0.0477678	0.849539
72540	22/07/2018--06:04:00	26.19	0	0.405123	0.0477678	0.849539
72600	22/07/2018--06:05:00	26.22	0	0.405123	0.0477678	0.849539
72660	22/07/2018--06:06:00	26.21	0	0.405123	0.0477678	0.849539
72720	22/07/2018--06:07:00	26.17	0	0.405123	0.0477678	0.849539
72780	22/07/2018--06:08:00	26	0	0.405123	0.0477678	0.849539
72840	22/07/2018--06:09:00	25.79	0	0.405123	0.0477678	0.849539
72900	22/07/2018--06:10:00	25.52	0	0.405123	0.0477678	0.849539
72960	22/07/2018--06:11:00	25.23	0	0.405123	0.0477678	0.849539
73020	22/07/2018--06:12:00	24.99	0	0.405123	0.0477678	0.849539
73080	22/07/2018--06:13:00	24.84	0	0.405123	0.0477678	0.849539
73140	22/07/2018--06:14:00	24.82	0	0.405123	0.0477678	0.849539
73200	22/07/2018--06:15:00	24.8	0	0.405123	0.0477678	0.849539
73260	22/07/2018--06:16:00	24.82	0	0.405123	0.0477678	0.849539
73320	22/07/2018--06:17:00	24.84	0	0.405123	0.0477678	0.849539
73380	22/07/2018--06:18:00	24.89	0	0.405123	0.0477678	0.849539
73440	22/07/2018--06:19:00	24.94	0	0.405123	0.0477678	0.849539
73500	22/07/2018--06:20:00	24.95	0	0.405123	0.0477678	0.849539
73560	22/07/2018--06:21:00	24.98	0	0.405123	0.0477678	0.849539
73620	22/07/2018--06:22:00	25.05	0	0.405123	0.0477678	0.849539
73680	22/07/2018--06:23:00	25.09	0	0.405123	0.0477678	0.849539
73740	22/07/2018--06:24:00	25.11	0	0.405123	0.0477678	0.849539
73800	22/07/2018--06:25:00	25.16	0	0.405123	0.0477678	0.849539
73860	22/07/2018--06:26:00	25.18	0	0.405123	0.0477678	0.849539
73920	22/07/2018--06:27:00	25.23	0	0.405123	0.0477678	0.849539
73980	22/07/2018--06:28:00	25.25	0	0.405123	0.0477678	0.849539
74040	22/07/2018--06:29:00	25.36	0	0.405123	0.0477678	0.849539
74100	22/07/2018--06:30:00	25.41	0	0.405123	0.0477678	0.849539
74160	22/07/2018--06:31:00	25.45	0	0.405123	0.0477678	0.849539
74220	22/07/2018--06:32:00	25.47	0	0.405123	0.0477678	0.849539
74280	22/07/2018--06:33:00	25.5	0	0.405123	0.0477678	0.849539
74340	22/07/2018--06:34:00	25.55	0	0.405123	0.0477678	0.849539
74400	22/07/2018--06:35:00	25.59	0	0.405123	0.0477678	0.849539
74460	22/07/2018--06:36:00	25.63	0	0.405123	0.0477678	0.849539
74520	22/07/2018--06:37:00	25.66	0	0.405123	0.0477678	0.849539
74580	22/07/2018--06:38:00	25.7	0	0.405123	0.0477678	0.849539
74640	22/07/2018--06:39:00	25.71	0	0.405123	0.0477678	0.849539
74700	22/07/2018--06:40:00	25.76	0	0.405123	0.0477678	0.849539
74760	22/07/2018--06:41:00	25.8	0	0.405123	0.0477678	0.849539
74820	22/07/2018--06:42:00	25.84	0	0.405123	0.0477678	0.849539
74880	22/07/2018--06:43:00	25.88	0	0.405123	0.0477678	0.849539
74940	22/07/2018--06:44:00	25.91	0	0.405123	0.0477678	0.849539
75000	22/07/2018--06:45:00	25.95	0	0.405123	0.0477678	0.849539
75060	22/07/2018--06:46:00	25.98	0	0.405123	0.0477678	0.849539
75120	22/07/2018--06:47:00	26.04	0	0.405123	0.0477678	0.849539
75180	22/07/2018--06:48:00	26.06	0	0.405123	0.0477678	0.849539
75240	22/07/2018--06:49:00	26.11	0	0.405123	0.0477678	0.849539
75300	22/07/2018--06:50:00	26.03	0	0.405123	0.0477678	0.849539
75360	22/07/2018--06:51:00	25.86	0	0.405123	0.0477678	0.849539
75420	22/07/2018--06:52:00	25.67	0	0.405123	0.0477678	0.849539
75480	22/07/2018--06:53:00	25.44	0	0.405123	0.0477678	0.849539
75540	22/07/2018--06:54:00	25.21	0	0.405123	0.0477678	0.849539
75600	22/07/2018--06:55:00	24.98	0	0.405123	0.0477678	0.849539
75660	22/07/2018--06:56:00	24.91	0	0.405123	0.0477678	0.849539
75720	22/07/2018--06:57:00	24.89	0	0.405123	0.0477678	0.849539
75780	22/07/2018--06:58:00	24.95	0	0.405123	0.0477678	0.849539
75840	22/07/2018--06:59:00	24.98	0	0.405123	0.0477678	0.849539
75900	22/07/2018--07:00:00	25.05	0	0.405123	0.0477678	0.849539
75960	22/07/2018--07:01:00	25.28	0	0.405123	0.0477678	0.849539
76020	22/07/2018--07:02:00	25.39	0	0.405123	0.0477678	0.849539
76080	22/07/2018--07:03:00	25.46	0	0.405123	0.0477678	0.849539
76140	22/07/2018--07:04:00	25.48	0	0.405123	0.0477678	0.849539
76200	22/07/2018--07:05:00	25.55	0	0.405123	0.0477678	0.849539
76260	22/07/2018--07:06:00	25.61	0	0.405123	0.0477678	0.849539
76320	22/07/2018--07:07:00	25.65	0	0.405123	0.0477678	0.849539
76380	22/07/2018--07:08:00	25.71	0	0.405123	0.0477678	0.849539
76440	22/07/2018--07:09:00	25.74	0	0.405123	0.0477678	0.849539
76500	22/07/2018--07:10:00	25.8	0	0.405123	0.0477678	0.849539
76560	22/07/2018--07:11:00	25.83	0	0.405123	0.0477678	0.849539
76620	22/07/2018--07:12:00	25.88	0	0.405123	0.0477678	0.849539
76680	22/07/2018--07:13:00	25.93	0	0.405123	0.0477678	0.849539
76740	22/07/2018--07:14:00	25.95	0	0.405123	0.0477678	0.849539
76800	22/07/2018--07:15:00	26.02	0	0.405123	0.0477678	0.849539
76860	22/07/2018--07:16:00	26.08	0	0.405123	0.0477678	0.849539
76920	22/07/2018--07:17:00	26.14	0	0.405123	0.0477678	0.849539
76980	22/07/2018--07:18:00	26.17	0	0.405123	0.0477678	0.849539
77040	22/07/2018--07:19:00	26.21	0	0.405123	0.0477678	0.849539
77100	22/07/2018--07:20:00	26.2	0	0.405123	0.0477678	0.849539
77160	22/07/2018--07:21:00	26.14	0	0.405123	0.0477678	0.849539
77220	22/07/2018--07:22:00	26.04	0	0.405123	0.0477678	0.849539
77280	22/07/2018--07:23:00	25.91	0	0.405123	0.0477678	0.849539
77340	22/07/2018--07:24:00	25.73	0	0.405123	0.0477678	0.849539
77400	22/07/2018--07:25:00	25.57	0	0.405123	0.0477678	0.849539
77460	22/07/2018--07:26:00	25.51	0	0.405123	0.0477678	0.849539
77520	22/07/2018--07:27:00	25.49	0	0.405123	0.0477678	0.849539
77580	22/07/2018--07:28:00	25.52	0	0.405123	0.0477678	0.849539
77640	22/07/2018--07:29:00	25.56	0	0.405123	0.0477678	0.849539
77700	22/07/2018--07:30:00	25.61	0	0.405123	0.0477678	0.849539
77760	22/07/2018--07:31:00	25.66	0	0.405123	0.0477678	0.849539
77820	22/07/2018--07:32:00	25.73	0	0.405123	0.0477678	0.849539
77880	22/07/2018--07:33:00	25.76	0	0.405123	0.0477678	0.849539
77940	22/07/2018--07:34:00	25.83	0	0.405123	0.0477678	0.849539
78000	22/07/2018--07:35:00	25.9	0	0.405123	0.0477678	0.849539
78060	22/07/2018--07:36:00	25.95	0	0.405123	0.0477678	0.849539
78120	22/07/2018--07:37:00	25.99	0	0.405123	0.0477678	0.849539
78180	22/07/2018--07:38:00	26.07	0	0.405123	0.0477678	0.849539
78240	22/07/2018--07:39:00	26.16	0	0.405123	0.0477678	0.849539
78300	22/07/2018--07:40:00	26.57	0	0.405123	0.0477678	0.849539
78360	22/07/2018--07:41:00	26.82	0	0.405123	0.0477678	0.849539
78420	22/07/2018--07:42:00	26.8	0	0.405123	0.0477678	0.849539
78480	22/07/2018--07:43:00	26.71	0	0.405123	0.0477678	0.849539
78540	22/07/2018--07:44:00	26.6	0	0.405123	0.0477678	0.849539
78600	22/07/2018--07:45:00	26.49	0	0.405123	0.0477678	0.849539
78660	22/07/2018--07:46:00	26.35	0	0.405123	0.0477678	0.849539
78720	22/07/2018--07:47:00	26.21	0	0.405123	0.0477678	0.849539
78780	22/07/2018--07:48:00	26.12	0	0.405123	0.0477678	0.849539
78840	22/07/2018--07:49:00	26.08	0	0.405123	0.0477678	0.849539
78900	22/07/2018--07:50:00	26.07	0	0.405123	0.0477678	0.849539
78960	22/07/2018--07:51:00	26.06	0	0.405123	0.0477678	0.849539
79020	22/07/2018--07:52:00	26.19	0	0.405123	0.0477678	0.849539
79080	22/07/2018--07:53:00	26.8	0	0.405123	0.0477678	0.849539
79140	22/07/2018--07:54:00	27.15	0	0.405123	0.0477678	0.849539
79200	22/07/2018--07:55:00	27.54	0	0.405123	0.0477678	0.849539
79260	22/07/2018--07:56:00	27.91	0	0.405123	0.0477678	0.849539
79320	22/07/2018--07:57:00	28.3	0	0.405123	0.0477678	0.849539
79380	22/07/2018--07:58:00	28.75	0	0.405123	0.0477678	0.849539
79440	22/07/2018--07:59:00	29.22	0	0.405123	0.0477678	0.849539
79500	22/07/2018--08:00:00	29.7	0	0.405123	0.0477678	0.849539
79560	22/07/2018--08:01:00	30.17	0	0.405123	0.0477678	0.849539
79620	22/07/2018--08:02:00	30.27	0	0.405123	0.0477678	0.849539
79680	22/07/2018--08:03:00	30.19	0	0.405123	0.0477678	0.849539
79740	22/07/2018--08:04:00	30.01	0	0.405123	0.0477678	0.849539
79800	22/07/2018--08:05:00	29.91	0	0.405123	0.0477678	0.849539
79860	22/07/2018--08:06:00	29.82	0	0.405123	0.0477678	0.849539
79920	22/07/2018--08:07:00	29.94	0	0.405123	0.0477678	0.849539
79980	22/07/2018--08:08:00	30.21	0	0.405123	0.0477678	0.849539
80040	22/07/2018--08:09:00	30.15	0	0.405123	0.0477678	0.849539
80100	22/07/2018--08:10:00	30.19	0	0.405123	0.0477678	0.849539
80160	22/07/2018--08:11:00	30.36	0	0.405123	0.0477678	0.849539
80220	22/07/2018--08:12:00	30.41	0	0.405123	0.0477678	0.849539
80280	22/07/2018--08:13:00	30.51	0	0.405123	0.0477678	0.849539
80340	22/07/2018--08:14:00	30.34	0	0.405123	0.0477678	0.849539
80400	22/07/2018--08:15:00	30.18	0	0.405123	0.0477678	0.849539
80460	22/07/2018--08:16:00	29.98	0	0.405123	0.0477678	0.849539
80520	22/07/2018--08:17:00	29.89	0	0.405123	0.0477678	0.849539
80580	22/07/2018--08:18:00	29.76	0	0.405123	0.0477678	0.849539
80640	22/07/2018--08:19:00	29.76	0	0.405123	0.0477678	0.849539
80700	22/07/2018--08:20:00	29.61	0	0.405123	0.0477678	0.849539
80760	22/07/2018--08:21:00	29.04	0	0.405123	0.0477678	0.849539
80820	22/07/2018--08:22:00	28.1	0	0.405123	0.0477678	0.849539
80880	22/07/2018--08:23:00	26.86	0	0.405123	0.0477678	0.849539
80940	22/07/2018--08:24:00	25.61	0	0.405123	0.0477678	0.849539
81000	22/07/2018--08:25:00	24.52	0	0.405123	0.0477678	0.849539
81060	22/07/2018--08:26:00	23.77	0	0.405123	0.0477678	0.849539
81120	22/07/2018--08:27:00	23.93	0	0.405123	0.0477678	0.849539
81180	22/07/2018--08:28:00	24.03	0	0.405123	0.0477678	0.849539
81240	22/07/2018--08:29:00	23.76	0	0.405123	0.0477678	0.849539
81300	22/07/2018--08:30:00	23.39	0	0.405123	0.0477678	0.849539
81360	22/07/2018--08:31:00	22.99	0	0.405123	0.0477678	0.849539
81420	22/07/2018--08:32:00	22.7	0	0.405123	0.0477678	0.849539
81480	22/07/2018--08:33:00	22.34	0	0.405123	0.0477678	0.849539
81540	22/07/2018--08:34:00	22.05	0	0.405123	0.0477678	0.849539
81600	22/07/2018--08:35:00	21.79	0	0.405123	0.0477678	0.849539
81660	22/07/2018--08:36:00	21.5	0	0.405123	0.0477678	0.849539
81720	22/07/2018--08:37:00	21.25	0	0.405123	0.0477678	0.849539
81780	22/07/2018--08:38:00	21	0	0.405123	0.0477678	0.849539
81840	22/07/2018--08:39:00	20.86	0	0.405123	0.0477678	0.849539
81900	22/07/2018--08:40:00	20.78	0	0.405123	0.0477678	0.849539
81960	22/07/2018--08:41:00	20.72	0	0.405123	0.0477678	0.849539
82020	22/07/2018--08:42:00	20.69	0	0.405123	0.0477678	0.849539
82080	22/07/2018--08:43:00	20.68	0	0.405123	0.0477678	0.849539
82140	22/07/2018--08:44:00	20.7	0	0.405123	0.0477678	0.849539
82200	22/07/2018--08:45:00	20.71	0	0.405123	0.0477678	0.849539
82260	22/07/2018--08:46:00	20.99	0	0.405123	0.0477678	0.849539
82320	22/07/2018--08:47:00	22.48	0	0.405123	0.0477678	0.849539
82380	22/07/2018--08:48:00	23.96	0	0.405123	0.0477678	0.849539
82440	22/07/2018--08:49:00	25.04	0	0.405123	0.0477678	0.849539
82500	22/07/2018--08:50:00	26.07	0	0.405123	0.0477678	0.849539
82560	22/07/2018--08:51:00	27.21	0	0.405123	0.0477678	0.849539
82620	22/07/2018--08:52:00	28.05	0	0.405123	0.0477678	0.849539
82680	22/07/2018--08:53:00	29	0	0.405123	0.0477678	0.849539
82740	22/07/2018--08:54:00	29.57	0	0.405123	0.0477678	0.849539
82800	22/07/2018--08:55:00	30.18	0	0.405123	0.0477678	0.849539
82860	22/07/2018--08:56:00	30.31	0	0.405123	0.0477678	0.849539
82920	22/07/2018--08:57:00	30.19	0	0.405123	0.0477678	0.849539
82980	22/07/2018--08:58:00	30.14	0	0.405123	0.0477678	0.849539
83040	22/07/2018--08:59:00	30.5	0	0.405123	0.0477678	0.849539
83100	22/07/2018--09:00:00	30.66	0	0.405123	0.0477678	0.849539
83160	22/07/2018--09:01:00	30.93	0	0.405123	0.0477678	0.849539
83220	22/07/2018--09:02:00	31.88	0	0.405123	0.0477678	0.849539
83280	22/07/2018--09:03:00	31.97	0	0.405123	0.0477678	0.849539
83340	22/07/2018--09:04:00	32.09	0	0.405123	0.0477678	0.849539
83400	22/07/2018--09:05:00	32.03	0	0.405123	0.0477678	0.849539
83460	22/07/2018--09:06:00	31.89	0	0.405123	0.0477678	0.849539
83520	22/07/2018--09:07:00	31.6	0	0.405123	0.0477678	0.849539
83580	22/07/2018--09:08:00	31.3	0	0.405123	0.0477678	0.849539
83640	22/07/2018--09:09:00	31.17	0	0.405123	0.0477678	0.849539
83700	22/07/2018--09:10:00	31.04	0	0.405123	0.0477678	0.849539
83760	22/07/2018--09:11:00	30.97	0	0.405123	0.0477678	0.849539
83820	22/07/2018--09:12:00	30.99	0	0.405123	0.0477678	0.849539
83880	22/07/2018--09:13:00	30.98	0	0.405123	0.0477678	0.849539
83940	22/07/2018--09:14:00	31.35	0	0.405123	0.0477678	0.849539
84000	22/07/2018--09:15:00	31.24	0	0.405123	0.0477678	0.849539
84060	22/07/2018--09:16:00	31.21	0	0.405123	0.0477678	0.849539
84120	22/07/2018--09:17:00	31.12	0	0.405123	0.0477678	0.849539
84180	22/07/2018--09:18:00	31.11	0	0.405123	0.0477678	0.849539
84240	22/07/2018--09:19:00	31.03	0	0.405123	0.0477678	0.849539
84300	22/07/2018--09:20:00	31.01	0	0.405123	0.0477678	0.849539
84360	22/07/2018--09:21:00	31.02	0	0.405123	0.0477678	0.849539
84420	22/07/2018--09:22:00	31.07	0	0.405123	0.0477678	0.849539
84480	22/07/2018--09:23:00	31.1	0	0.405123	0.0477678	0.849539
84540	22/07/2018--09:24:00	31.26	0	0.405123	0.0477678	0.849539
84600	22/07/2018--09:25:00	31.3	0	0.405123	0.0477678	0.849539
84660	22/07/2018--09:26:00	31.25	0	0.405123	0.0477678	0.849539
84720	22/07/2018--09:27:00	31.19	0	0.405123	0.0477678	0.849539
84780	22/07/2018--09:28:00	31.34	0	0.405123	0.0477678	0.849539
84840	22/07/2018--09:29:00	31.5	0	0.405123	0.0477678	0.849539
84900	22/07/2018--09:30:00	31.54	0	0.405123	0.0477678	0.849539
84960	22/07/2018--09:31:00	31.57	0	0.405123	0.0477678	0.849539
85020	22/07/2018--09:32:00	31.65	0	0.405123	0.0477678	0.849539
85080	22/07/2018--09:33:00	32.09	0	0.405123	0.0477678	0.849539
85140	22/07/2018--09:34:00	33.13	0	0.405123	0.0477678	0.849539
85200	22/07/2018--09:35:00	33.64	0	0.405123	0.0477678	0.849539
85260	22/07/2018--09:36:00	34.6	0	0.405123	0.0477678	0.849539
85320	22/07/2018--09:37:00	35.34	0	0.405123	0.0477678	0.849539
85380	22/07/2018--09:38:00	35.96	0	0.405123	0.0477678	0.849539
85440	22/07/2018--09:39:00	36.39	0	0.405123	0.0477678	0.849539
85500	22/07/2018--09:40:00	36.7	0	0.405123	0.0477678	0.849539
85560	22/07/2018--09:41:00	36.87	0	0.405123	0.0477678	0.849539
85620	22/07/2018--09:42:00	36.88	0	0.405123	0.0477678	0.849539
85680	22/07/2018--09:43:00	36.81	0	0.405123	0.0477678	0.849539
85740	22/07/2018--09:44:00	36.69	0	0.405123	0.0477678	0.849539
85800	22/07/2018--09:45:00	36.55	0	0.405123	0.0477678	0.849539
85860	22/07/2018--09:46:00	36.38	0	0.405123	0.0477678	0.849539
85920	22/07/2018--09:47:00	36.21	0	0.405123	0.0477678	0.849539
85980	22/07/2018--09:48:00	35.97	0	0.405123	0.0477678	0.849539
86040	22/07/2018--09:49:00	35.73	0	0.405123	0.0477678	0.849539
86100	22/07/2018--09:50:00	35.47	0	0.405123	0.0477678	0.849539
86160	22/07/2018--09:51:00	35.23	0	0.405123	0.0477678	0.849539
86220	22/07/2018--09:52:00	34.95	0	0.405123	0.0477678	0.849539
86280	22/07/2018--09:53:00	34.62	0	0.405123	0.0477678	0.849539
86340	22/07/2018--09:54:00	34.3	0	0.405123	0.0477678	0.849539
86400	22/07/2018--09:55:00	34.01	0	0.405123	0.0477678	0.849539
86460	22/07/2018--09:56:00	33.5	0	0.405123	0.0477678	0.849539
86520	22/07/2018--09:57:00	32.52	0	0.405123	0.0477678	0.849539
86580	22/07/2018--09:58:00	31.52	0	0.405123	0.0477678	0.849539
86640	22/07/2018--09:59:00	30.9	0	0.405123	0.0477678	0.849539
86700	22/07/2018--10:00:00	31.38	0	0.405123	0.0477678	0.849539
86760	22/07/2018--10:01:00	32.36	0	0.405123	0.0477678	0.849539
86820	22/07/2018--10:02:00	32.35	0	0.405123	0.0477678	0.849539
86880	22/07/2018--10:03:00	32.29	0	0.405123	0.0477678	0.849539
86940	22/07/2018--10:04:00	32.29	0	0.405123	0.0477678	0.849539
87000	22/07/2018--10:05:00	32.15	0	0.405123	0.0477678	0.849539
87060	22/07/2018--10:06:00	31.93	0	0.405123	0.0477678	0.849539
87120	22/07/2018--10:07:00	31.74	0	0.405123	0.0477678	0.849539
87180	22/07/2018--10:08:00	31.55	0	0.405123	0.0477678	0.849539
87240	22/07/2018--10:09:00	31.39	0	0.405123	0.0477678	0.849539
87300	22/07/2018--10:10:00	31.26	0	0.405123	0.0477678	0.849539
87360	22/07/2018--10:11:00	31.14	0	0.405123	0.0477678	0.849539
87420	22/07/2018--10:12:00	31.04	0	0.405123	0.0477678	0.849539
87480	22/07/2018--10:13:00	30.95	0	0.405123	0.0477678	0.849539
87540	22/07/2018--10:14:00	30.89	0	0.405123	0.0477678	0.849539
87600	22/07/2018--10:15:00	30.83	0	0.405123	0.0477678	0.849539
87660	22/07/2018--10:16:00	30.79	0	0.405123	0.0477678	0.849539
87720	22/07/2018--10:17:00	30.77	0	0.405123	0.0477678	0.849539
87780	22/07/2018--10:18:00	30.71	0	0.405123	0.0477678	0.849539
87840	22/07/2018--10:19:00	30.7	0	0.405123	0.0477678	0.849539
87900	22/07/2018--10:20:00	30.7	0	0.405123	0.0477678	0.849539
87960	22/07/2018--10:21:00	30.68	0	0.405123	0.0477678	0.849539
88020	22/07/2018--10:22:00	30.69	0	0.405123	0.0477678	0.849539
88080	22/07/2018--10:23:00	30.69	0	0.405123	0.0477678	0.849539
88140	22/07/2018--10:24:00	30.68	0	0.405123	0.0477678	0.849539
88200	22/07/2018--10:25:00	30.71	0	0.405123	0.0477678	0.849539
88260	22/07/2018--10:26:00	30.7	0	0.405123	0.0477678	0.849539
88320	22/07/2018--10:27:00	30.71	0	0.405123	0.0477678	0.849539
88380	22/07/2018--10:28:00	30.71	0	0.405123	0.0477678	0.849539
88440	22/07/2018--10:29:00	30.72	0	0.405123	0.0477678	0.849539
88500	22/07/2018--10:30:00	30.72	0	0.405123	0.0477678	0.849539
88560	22/07/2018--10:31:00	30.74	0	0.405123	0.0477678	0.849539
88620	22/07/2018--10:32:00	30.76	0	0.405123	0.0477678	0.849539
88680	22/07/2018--10:33:00	30.71	0	0.405123	0.0477678	0.849539
88740	22/07/2018--10:34:00	30.75	0	0.405123	0.0477678	0.849539
88800	22/07/2018--10:35:00	30.76	0	0.405123	0.0477678	0.849539
88860	22/07/2018--10:36:00	30.77	0	0.405123	0.0477678	0.849539
88920	22/07/2018--10:37:00	30.75	0	0.405123	0.0477678	0.849539
88980	22/07/2018--10:38:00	30.73	0	0.405123	0.0477678	0.849539
89040	22/07/2018--10:39:00	30.73	0	0.405123	0.0477678	0.849539
89100	22/07/2018--10:40:00	30.73	0	0.405123	0.0477678	0.849539
89160	22/07/2018--10:41:00	30.73	0	0.405123	0.0477678	0.849539
89220	22/07/2018--10:42:00	30.73	0	0.405123	0.0477678	0.849539
89280	22/07/2018--10:43:00	30.75	0	0.405123	0.0477678	0.849539
89340	22/07/2018--10:44:00	30.71	0	0.405123	0.0477678	0.849539
89400	22/07/2018--10:45:00	30.71	0	0.405123	0.0477678	0.849539
89460	22/07/2018--10:46:00	30.73	0	0.405123	0.0477678	0.849539
89520	22/07/2018--10:47:00	30.7	0	0.405123	0.0477678	0.849539
89580	22/07/2018--10:48:00	30.71	0	0.405123	0.0477678	0.849539
89640	22/07/2018--10:49:00	30.71	0	0.405123	0.0477678	0.849539
89700	22/07/2018--10:50:00	30.71	0	0.405123	0.0477678	0.849539
89760	22/07/2018--10:51:00	30.71	0	0.405123	0.0477678	0.849539
89820	22/07/2018--10:52:00	30.7	0	0.405123	0.0477678	0.849539
89880	22/07/2018--10:53:00	30.71	0	0.405123	0.0477678	0.849539
89940	22/07/2018--10:54:00	30.72	0	0.405123	0.0477678	0.849539
90000	22/07/2018--10:55:00	30.71	0	0.405123	0.0477678	0.849539
90060	22/07/2018--10:56:00	30.73	0	0.405123	0.0477678	0.849539
90120	22/07/2018--10:57:00	30.73	0	0.405123	0.0477678	0.849539
90180	22/07/2018--10:58:00	30.73	0	0.405123	0.0477678	0.849539
90240	22/07/2018--10:59:00	30.73	0	0.405123	0.0477678	0.849539
90300	22/07/2018--11:00:00	30.74	0	0.405123	0.0477678	0.849539
90360	22/07/2018--11:01:00	30.73	0	0.405123	0.0477678	0.849539
90420	22/07/2018--11:02:00	30.74	0	0.405123	0.0477678	0.849539
90480	22/07/2018--11:03:00	30.73	0	0.405123	0.0477678	0.849539
90540	22/07/2018--11:04:00	30.75	0	0.405123	0.0477678	0.849539
90600	22/07/2018--11:05:00	30.79	0	0.405123	0.0477678	0.849539
90660	22/07/2018--11:06:00	30.79	0	0.405123	0.0477678	0.849539
90720	22/07/2018--11:07:00	30.8	0	0.405123	0.0477678	0.849539
90780	22/07/2018--11:08:00	30.82	0	0.405123	0.0477678	0.849539
90840	22/07/2018--11:09:00	30.83	0	0.405123	0.0477678	0.849539
90900	22/07/2018--11:10:00	30.84	0	0.405123	0.0477678	0.849539
90960	22/07/2018--11:11:00	30.9	0	0.405123	0.0477678	0.849539
91020	22/07/2018--11:12:00	30.91	0	0.405123	0.0477678	0.849539
91080	22/07/2018--11:13:00	30.96	0	0.405123	0.0477678	0.849539
91140	22/07/2018--11:14:00	31	0	0.405123	0.0477678	0.849539
91200	22/07/2018--11:15:00	31.02	0	0.405123	0.0477678	0.849539
91260	22/07/2018--11:16:00	31.06	0	0.405123	0.0477678	0.849539
91320	22/07/2018--11:17:00	31.04	0	0.405123	0.0477678	0.849539
91380	22/07/2018--11:18:00	31.08	0	0.405123	0.0477678	0.849539
91440	22/07/2018--11:19:00	31.12	0	0.405123	0.0477678	0.849539
91500	22/07/2018--11:20:00	31.15	0	0.405123	0.0477678	0.849539
91560	22/07/2018--11:21:00	31.16	0	0.405123	0.0477678	0.849539
91620	22/07/2018--11:22:00	31.16	0	0.405123	0.0477678	0.849539
91680	22/07/2018--11:23:00	31.18	0	0.405123	0.0477678	0.849539
91740	22/07/2018--11:24:00	31.18	0	0.405123	0.0477678	0.849539
91800	22/07/2018--11:25:00	31.22	0	0.405123	0.0477678	0.849539
91860	22/07/2018--11:26:00	31.21	0	0.405123	0.0477678	0.849539
91920	22/07/2018--11:27:00	31.23	0	0.405123	0.0477678	0.849539
91980	22/07/2018--11:28:00	31.24	0	0.405123	0.0477678	0.849539
92040	22/07/2018--11:29:00	31.28	0	0.405123	0.0477678	0.849539
92100	22/07/2018--11:30:00	31.28	0	0.405123	0.0477678	0.849539
92160	22/07/2018--11:31:00	31.29	0	0.405123	0.0477678	0.849539
92220	22/07/2018--11:32:00	31.3	0	0.405123	0.0477678	0.849539
92280	22/07/2018--11:33:00	31.34	0	0.405123	0.0477678	0.849539
92340	22/07/2018--11:34:00	31.35	0	0.405123	0.0477678	0.849539
92400	22/07/2018--11:35:00	31.38	0	0.405123	0.0477678	0.849539
92460	22/07/2018--11:36:00	31.38	0	0.405123	0.0477678	0.849539
92520	22/07/2018--11:37:00	31.4	0	0.405123	0.0477678	0.849539
92580	22/07/2018--11:38:00	31.41	0	0.405123	0.0477678	0.849539
92640	22/07/2018--11:39:00	31.42	0	0.405123	0.0477678	0.849539
92700	22/07/2018--11:40:00	31.43	0	0.405123	0.0477678	0.849539
92760	22/07/2018--11:41:00	31.43	0	0.405123	0.0477678	0.849539
92820	22/07/2018--11:42:00	31.43	0	0.405123	0.0477678	0.849539
92880	22/07/2018--11:43:00	31.41	0	0.405123	0.0477678	0.849539
92940	22/07/2018--11:44:00	31.43	0	0.405123	0.0477678	0.849539
93000	22/07/2018--11:45:00	31.44	0	0.405123	0.0477678	0.849539
93060	22/07/2018--11:46:00	31.43	0	0.405123	0.0477678	0.849539
93120	22/07/2018--11:47:00	31.43	0	0.405123	0.0477678	0.849539
93180	22/07/2018--11:48:00	31.44	0	0.405123	0.0477678	0.849539
93240	22/07/2018--11:49:00	31.44	0	0.405123	0.0477678	0.849539
93300	22/07/2018--11:50:00	31.42	0	0.405123	0.0477678	0.849539
93360	22/07/2018--11:51:00	31.44	0	0.405123	0.0477678	0.849539
93420	22/07/2018--11:52:00	31.45	0	0.405123	0.0477678	0.849539
93480	22/07/2018--11:53:00	31.46	0	0.405123	0.0477678	0.849539
93540	22/07/2018--11:54:00	31.48	0	0.405123	0.0477678	0.849539
93600	22/07/2018--11:55:00	31.49	0	0.405123	0.0477678	0.849539
93660	22/07/2018--11:56:00	31.54	0	0.405123	0.0477678	0.849539
93720	22/07/2018--11:57:00	31.57	0	0.405123	0.0477678	0.849539
93780	22/07/2018--11:58:00	31.61	0	0.405123	0.0477678	0.849539
93840	22/07/2018--11:59:00	31.64	0	0.405123	0.0477678	0.849539
93900	22/07/2018--12:00:00	31.66	0	0.405123	0.0477678	0.849539
93960	22/07/2018--12:01:00	31.68	0	0.405123	0.0477678	0.849539
94020	22/07/2018--12:02:00	31.7	0	0.405123	0.0477678	0.849539
94080	22/07/2018--12:03:00	31.73	0	0.405123	0.0477678	0.849539
94140	22/07/2018--12:04:00	31.75	0	0.405123	0.0477678	0.849539
94200	22/07/2018--12:05:00	31.8	0	0.405123	0.0477678	0.849539
94260	22/07/2018--12:06:00	31.82	0	0.405123	0.0477678	0.849539
94320	22/07/2018--12:07:00	31.84	0	0.405123	0.0477678	0.849539
94380	22/07/2018--12:08:00	31.85	0	0.405123	0.0477678	0.849539
94440	22/07/2018--12:09:00	31.86	0	0.405123	0.0477678	0.849539
94500	22/07/2018--12:10:00	31.86	0	0.405123	0.0477678	0.849539
94560	22/07/2018--12:11:00	31.87	0	0.405123	0.0477678	0.849539
94620	22/07/2018--12:12:00	31.89	0	0.405123	0.0477678	0.849539
94680	22/07/2018--12:13:00	31.9	0	0.405123	0.0477678	0.849539
94740	22/07/2018--12:14:00	31.89	0	0.405123	0.0477678	0.849539
94800	22/07/2018--12:15:00	31.9	0	0.405123	0.0477678	0.849539
94860	22/07/2018--12:16:00	31.87	0	0.405123	0.0477678	0.849539
94920	22/07/2018--12:17:00	31.86	0	0.405123	0.0477678	0.849539
94980	22/07/2018--12:18:00	31.86	0	0.405123	0.0477678	0.849539
95040	22/07/2018--12:19:00	31.87	0	0.405123	0.0477678	0.849539
95100	22/07/2018--12:20:00	31.88	0	0.405123	0.0477678	0.849539
95160	22/07/2018--12:21:00	31.88	0	0.405123	0.0477678	0.849539
95220	22/07/2018--12:22:00	31.89	0	0.405123	0.0477678	0.849539
95280	22/07/2018--12:23:00	31.89	0	0.405123	0.0477678	0.849539
95340	22/07/2018--12:24:00	31.92	0	0.405123	0.0477678	0.849539
95400	22/07/2018--12:25:00	31.93	0	0.405123	0.0477678	0.849539
95460	22/07/2018--12:26:00	31.95	0	0.405123	0.0477678	0.849539
95520	22/07/2018--12:27:00	31.97	0	0.405123	0.0477678	0.849539
95580	22/07/2018--12:28:00	31.95	0	0.405123	0.0477678	0.849539
95640	22/07/2018--12:29:00	31.96	0	0.405123	0.0477678	0.849539
95700	22/07/2018--12:30:00	31.98	0	0.405123	0.0477678	0.849539
95760	22/07/2018--12:31:00	31.97	0	0.405123	0.0477678	0.849539
95820	22/07/2018--12:32:00	32.03	0	0.405123	0.0477678	0.849539
95880	22/07/2018--12:33:00	32.15	0	0.405123	0.0477678	0.849539
95940	22/07/2018--12:34:00	32.54	0	0.405123	0.0477678	0.849539
96000	22/07/2018--12:35:00	32.58	0	0.405123	0.0477678	0.849539
96060	22/07/2018--12:36:00	32.64	0	0.405123	0.0477678	0.849539
96120	22/07/2018--12:37:00	32.9	0	0.405123	0.0477678	0.849539
96180	22/07/2018--12:38:00	33.11	0	0.405123	0.0477678	0.849539
96240	22/07/2018--12:39:00	33.27	0	0.405123	0.0477678	0.849539
96300	22/07/2018--12:40:00	33.37	0	0.405123	0.0477678	0.849539
96360	22/07/2018--12:41:00	33.46	0	0.405123	0.0477678	0.849539
96420	22/07/2018--12:42:00	33.49	0	0.405123	0.0477678	0.849539
96480	22/07/2018--12:43:00	33.51	0	0.405123	0.0477678	0.849539
96540	22/07/2018--12:44:00	33.56	0	0.405123	0.0477678	0.849539
96600	22/07/2018--12:45:00	33.59	0	0.405123	0.0477678	0.849539
96660	22/07/2018--12:46:00	33.58	0	0.405123	0.0477678	0.849539
96720	22/07/2018--12:47:00	33.6	0	0.405123	0.0477678	0.849539
96780	22/07/2018--12:48:00	33.62	0	0.405123	0.0477678	0.849539
96840	22/07/2018--12:49:00	33.62	0	0.405123	0.0477678	0.849539
96900	22/07/2018--12:50:00	33.64	0	0.405123	0.0477678	0.849539
96960	22/07/2018--12:51:00	33.7	0	0.405123	0.0477678	0.849539
97020	22/07/2018--12:52:00	33.69	0	0.405123	0.0477678	0.849539
97080	22/07/2018--12:53:00	33.71	0	0.405123	0.0477678	0.849539
97140	22/07/2018--12:54:00	33.71	0	0.405123	0.0477678	0.849539
97200	22/07/2018--12:55:00	33.66	0	0.405123	0.0477678	0.849539
97260	22/07/2018--12:56:00	33.62	0	0.405123	0.0477678	0.849539
97320	22/07/2018--12:57:00	33.46	0	0.405123	0.0477678	0.849539
97380	22/07/2018--12:58:00	33.39	0	0.405123	0.0477678	0.849539
97440	22/07/2018--12:59:00	33.28	0	0.405123	0.0477678	0.849539
97500	22/07/2018--13:00:00	33.31	0	0.405123	0.0477678	0.849539
97560	22/07/2018--13:01:00	33.36	0	0.405123	0.0477678	0.849539
97620	22/07/2018--13:02:00	33.38	0	0.405123	0.0477678	0.849539
97680	22/07/2018--13:03:00	33.32	0	0.405123	0.0477678	0.849539
97740	22/07/2018--13:04:00	33.32	0	0.405123	0.0477678	0.849539
97800	22/07/2018--13:05:00	33.29	0	0.405123	0.0477678	0.849539
97860	22/07/2018--13:06:00	33.28	0	0.405123	0.0477678	0.849539
97920	22/07/2018--13:07:00	33.29	0	0.405123	0.0477678	0.849539
97980	22/07/2018--13:08:00	33.31	0	0.405123	0.0477678	0.849539
98040	22/07/2018--13:09:00	33.34	0	0.405123	0.0477678	0.849539
98100	22/07/2018--13:10:00	33.28	0	0.405123	0.0477678	0.849539
98160	22/07/2018--13:11:00	33.18	0	0.405123	0.0477678	0.849539
98220	22/07/2018--13:12:00	33.12	0	0.405123	0.0477678	0.849539
98280	22/07/2018--13:13:00	33.11	0	0.405123	0.0477678	0.849539
98340	22/07/2018--13:14:00	33.18	0	0.405123	0.0477678	0.849539
98400	22/07/2018--13:15:00	33.25	0	0.405123	0.0477678	0.849539
98460	22/07/2018--13:16:00	33.27	0	0.405123	0.0477678	0.849539
98520	22/07/2018--13:17:00	33.26	0	0.405123	0.0477678	0.849539
98580	22/07/2018--13:18:00	33.19	0	0.405123	0.0477678	0.849539
98640	22/07/2018--13:19:00	33.17	0	0.405123	0.0477678	0.849539
98700	22/07/2018--13:20:00	33.23	0	0.405123	0.0477678	0.849539
98760	22/07/2018--13:21:00	33.23	0	0.405123	0.0477678	0.849539
98820	22/07/2018--13:22:00	33.21	0	0.405123	0.0477678	0.849539
98880	22/07/2018--13:23:00	33.18	0	0.405123	0.0477678	0.849539
98940	22/07/2018--13:24:00	33.12	0	0.405123	0.0477678	0.849539
99000	22/07/2018--13:25:00	33.07	0	0.405123	0.0477678	0.849539
99060	22/07/2018--13:26:00	33.03	0	0.405123	0.0477678	0.849539
99120	22/07/2018--13:27:00	33	0	0.405123	0.0477678	0.849539
99180	22/07/2018--13:28:00	33.07	0	0.405123	0.0477678	0.849539
99240	22/07/2018--13:29:00	33.11	0	0.405123	0.0477678	0.849539
99300	22/07/2018--13:30:00	33.07	0	0.405123	0.0477678	0.849539
99360	22/07/2018--13:31:00	33	0	0.405123	0.0477678	0.849539
99420	22/07/2018--13:32:00	32.91	0	0.405123	0.0477678	0.849539
99480	22/07/2018--13:33:00	32.9	0	0.405123	0.0477678	0.849539
99540	22/07/2018--13:34:00	32.82	0	0.405123	0.0477678	0.849539
99600	22/07/2018--13:35:00	32.8	0	0.405123	0.0477678	0.849539
99660	22/07/2018--13:36:00	32.85	0	0.405123	0.0477678	0.849539
99720	22/07/2018--13:37:00	32.92	0	0.405123	0.0477678	0.849539
99780	22/07/2018--13:38:00	33.03	0	0.405123	0.0477678	0.849539
99840	22/07/2018--13:39:00	33.08	0	0.405123	0.0477678	0.849539
99900	22/07/2018--13:40:00	33.11	0	0.405123	0.0477678	0.849539
99960	22/07/2018--13:41:00	33.19	0	0.405123	0.0477678	0.849539
100020	22/07/2018--13:42:00	33.21	0	0.405123	0.0477678	0.849539
100080	22/07/2018--13:43:00	33.17	0	0.405123	0.0477678	0.849539
100140	22/07/2018--13:44:00	33.14	0	0.405123	0.0477678	0.849539
100200	22/07/2018--13:45:00	33.16	0	0.405123	0.0477678	0.849539
100260	22/07/2018--13:46:00	33.13	0	0.405123	0.0477678	0.849539
100320	22/07/2018--13:47:00	33.11	0	0.405123	0.0477678	0.849539
100380	22/07/2018--13:48:00	33.03	0	0.405123	0.0477678	0.849539
100440	22/07/2018--13:49:00	33.04	0	0.405123	0.0477678	0.849539
100500	22/07/2018--13:50:00	33.05	0	0.405123	0.0477678	0.849539
100560	22/07/2018--13:51:00	33.05	0	0.405123	0.0477678	0.849539
100620	22/07/2018--13:52:00	33.09	0	0.405123	0.0477678	0.849539
100680	22/07/2018--13:53:00	33.09	0	0.405123	0.0477678	0.849539
100740	22/07/2018--13:54:00	33.04	0	0.405123	0.0477678	0.849539
100800	22/07/2018--13:55:00	33.03	0	0.405123	0.0477678	0.849539
100860	22/07/2018--13:56:00	33.07	0	0.405123	0.0477678	0.849539
100920	22/07/2018--13:57:00	33.13	0	0.405123	0.0477678	0.849539
100980	22/07/2018--13:58:00	33.04	0	0.405123	0.0477678	0.849539
101040	22/07/2018--13:59:00	32.86	0	0.405123	0.0477678	0.849539
101100	22/07/2018--14:00:00	32.84	0	0.405123	0.0477678	0.849539
101160	22/07/2018--14:01:00	32.86	0	0.405123	0.0477678	0.849539
101220	22/07/2018--14:02:00	32.84	0	0.405123	0.0477678	0.849539
101280	22/07/2018--14:03:00	32.85	0	0.405123	0.0477678	0.849539
101340	22/07/2018--14:04:00	32.86	0	0.405123	0.0477678	0.849539
101400	22/07/2018--14:05:00	32.85	0	0.405123	0.0477678	0.849539
101460	22/07/2018--14:06:00	32.81	0	0.405123	0.0477678	0.849539
101520	22/07/2018--14:07:00	32.82	0	0.405123	0.0477678	0.849539
101580	22/07/2018--14:08:00	32.84	0	0.405123	0.0477678	0.849539
101640	22/07/2018--14:09:00	32.83	0	0.405123	0.0477678	0.849539
101700	22/07/2018--14:10:00	32.79	0	0.405123	0.0477678	0.849539
101760	22/07/2018--14:11:00	32.78	0	0.405123	0.0477678	0.849539
101820	22/07/2018--14:12:00	32.78	0	0.405123	0.0477678	0.849539
101880	22/07/2018--14:13:00	32.8	0	0.405123	0.0477678	0.849539
101940	22/07/2018--14:14:00	32.82	0	0.405123	0.0477678	0.849539
102000	22/07/2018--14:15:00	32.86	0	0.405123	0.0477678	0.849539
102060	22/07/2018--14:16:00	32.93	0	0.405123	0.0477678	0.849539
102120	22/07/2018--14:17:00	32.93	0	0.405123	0.0477678	0.849539
102180	22/07/2018--14:18:00	32.96	0	0.405123	0.0477678	0.849539
102240	22/07/2018--14:19:00	33.11	0	0.405123	0.0477678	0.849539
102300	22/07/2018--14:20:00	33.15	0	0.405123	0.0477678	0.849539
102360	22/07/2018--14:21:00	33.08	0	0.405123	0.0477678	0.849539
102420	22/07/2018--14:22:00	32.97	0	0.405123	0.0477678	0.849539
102480	22/07/2018--14:23:00	32.84	0	0.405123	0.0477678	0.849539
102540	22/07/2018--14:24:00	33.32	0	0.405123	0.0477678	0.849539
102600	22/07/2018--14:25:00	34.11	0	0.405123	0.0477678	0.849539
102660	22/07/2018--14:26:00	34.04	0	0.405123	0.0477678	0.849539
102720	22/07/2018--14:27:00	33.89	0	0.405123	0.0477678	0.849539
102780	22/07/2018--14:28:00	34.3	0	0.405123	0.0477678	0.849539
102840	22/07/2018--14:29:00	35.83	0	0.405123	0.0477678	0.849539
102900	22/07/2018--14:30:00	35.71	0	0.405123	0.0477678	0.849539
102960	22/07/2018--14:31:00	35.32	0	0.405123	0.0477678	0.849539
103020	22/07/2018--14:32:00	35.07	0	0.405123	0.0477678	0.849539
103080	22/07/2018--14:33:00	35.14	0	0.405123	0.0477678	0.849539
103140	22/07/2018--14:34:00	36	0	0.405123	0.0477678	0.849539
103200	22/07/2018--14:35:00	37.18	0	0.405123	0.0477678	0.849539
103260	22/07/2018--14:36:00	37.61	0	0.405123	0.0477678	0.849539
103320	22/07/2018--14:37:00	37.59	0	0.405123	0.0477678	0.849539
103380	22/07/2018--14:38:00	37.05	0	0.405123	0.0477678	0.849539
103440	22/07/2018--14:39:00	36.4	0	0.405123	0.0477678	0.849539
103500	22/07/2018--14:40:00	36.53	0	0.405123	0.0477678	0.849539
103560	22/07/2018--14:41:00	37.43	0	0.405123	0.0477678	0.849539
103620	22/07/2018--14:42:00	37.09	0	0.405123	0.0477678	0.849539
103680	22/07/2018--14:43:00	36.45	0	0.405123	0.0477678	0.849539
103740	22/07/2018--14:44:00	36.04	0	0.405123	0.0477678	0.849539
103800	22/07/2018--14:45:00	37.16	0	0.405123	0.0477678	0.849539
103860	22/07/2018--14:46:00	38.8	0	0.405123	0.0477678	0.849539
103920	22/07/2018--14:47:00	39.47	0	0.405123	0.0477678	0.849539
103980	22/07/2018--14:48:00	39.77	0	0.405123	0.0477678	0.849539
104040	22/07/2018--14:49:00	40.76	0	0.405123	0.0477678	0.849539
104100	22/07/2018--14:50:00	41.19	0	0.405123	0.0477678	0.849539
104160	22/07/2018--14:51:00	41.81	0	0.405123	0.0477678	0.849539
104220	22/07/2018--14:52:00	41.68	0	0.405123	0.0477678	0.849539
104280	22/07/2018--14:53:00	40.53	0	0.405123	0.0477678	0.849539
104340	22/07/2018--14:54:00	38.97	0	0.405123	0.0477678	0.849539
104400	22/07/2018--14:55:00	37.98	0	0.405123	0.0477678	0.849539
104460	22/07/2018--14:56:00	37.38	0	0.405123	0.0477678	0.849539
104520	22/07/2018--14:57:00	37.04	0	0.405123	0.0477678	0.849539
104580	22/07/2018--14:58:00	36.84	0	0.405123	0.0477678	0.849539
104640	22/07/2018--14:59:00	36.64	0	0.405123	0.0477678	0.849539
104700	22/07/2018--15:00:00	36.5	0	0.405123	0.0477678	0.849539
104760	22/07/2018--15:01:00	36.23	0	0.405123	0.0477678	0.849539
104820	22/07/2018--15:02:00	35.97	0	0.405123	0.0477678	0.849539
104880	22/07/2018--15:03:00	35.8	0	0.405123	0.0477678	0.849539
104940	22/07/2018--15:04:00	35.67	0	0.405123	0.0477678	0.849539
105000	22/07/2018--15:05:00	35.62	0	0.405123	0.0477678	0.849539
105060	22/07/2018--15:06:00	35.48	0	0.405123	0.0477678	0.849539
105120	22/07/2018--15:07:00	35.27	0	0.405123	0.0477678	0.849539
105180	22/07/2018--15:08:00	35.06	0	0.405123	0.0477678	0.849539
105240	22/07/2018--15:09:00	34.87	0	0.405123	0.0477678	0.849539
105300	22/07/2018--15:10:00	34.7	0	0.405123	0.0477678	0.849539
105360	22/07/2018--15:11:00	34.57	0	0.405123	0.0477678	0.849539
105420	22/07/2018--15:12:00	34.33	0	0.405123	0.0477678	0.849539
105480	22/07/2018--15:13:00	34.08	0	0.405123	0.0477678	0.849539
105540	22/07/2018--15:14:00	33.78	0	0.405123	0.0477678	0.849539
105600	22/07/2018--15:15:00	33.7	0	0.405123	0.0477678	0.849539
105660	22/07/2018--15:16:00	33.58	0	0.405123	0.0477678	0.849539
105720	22/07/2018--15:17:00	33.46	0	0.405123	0.0477678	0.849539
105780	22/07/2018--15:18:00	33.7	0	0.405123	0.0477678	0.849539
105840	22/07/2018--15:19:00	34.01	0	0.405123	0.0477678	0.849539
105900	22/07/2018--15:20:00	34.15	0	0.405123	0.0477678	0.849539
105960	22/07/2018--15:21:00	34.21	0	0.405123	0.0477678	0.849539
106020	22/07/2018--15:22:00	34.3	0	0.405123	0.0477678	0.849539
106080	22/07/2018--15:23:00	34.36	0	0.405123	0.0477678	0.849539
106140	22/07/2018--15:24:00	34.45	0	0.405123	0.0477678	0.849539
106200	22/07/2018--15:25:00	34.58	0	0.405123	0.0477678	0.849539
106260	22/07/2018--15:26:00	34.66	0	0.405123	0.0477678	0.849539
106320	22/07/2018--15:27:00	34.74	0	0.405123	0.0477678	0.849539
106380	22/07/2018--15:28:00	34.81	0	0.405123	0.0477678	0.849539
106440	22/07/2018--15:29:00	34.84	0	0.405123	0.0477678	0.849539
106500	22/07/2018--15:30:00	34.84	0	0.405123	0.0477678	0.849539
106560	22/07/2018--15:31:00	34.88	0	0.405123	0.0477678	0.849539
106620	22/07/2018--15:32:00	34.9	0	0.405123	0.0477678	0.849539
106680	22/07/2018--15:33:00	34.96	0	0.405123	0.0477678	0.849539
106740	22/07/2018--15:34:00	35.04	0	0.405123	0.0477678	0.849539
106800	22/07/2018--15:35:00	35.11	0	0.405123	0.0477678	0.849539
106860	22/07/2018--15:36:00	35.15	0	0.405123	0.0477678	0.849539
106920	22/07/2018--15:37:00	35.15	0	0.405123	0.0477678	0.849539
106980	22/07/2018--15:38:00	35.18	0	0.405123	0.0477678	0.849539
107040	22/07/2018--15:39:00	35.2	0	0.405123	0.0477678	0.849539
107100	22/07/2018--15:40:00	35.21	0	0.405123	0.0477678	0.849539
107160	22/07/2018--15:41:00	35.11	0	0.405123	0.0477678	0.849539
107220	22/07/2018--15:42:00	34.71	0	0.405123	0.0477678	0.849539
107280	22/07/2018--15:43:00	34.38	0	0.405123	0.0477678	0.849539
107340	22/07/2018--15:44:00	34.14	0	0.405123	0.0477678	0.849539
107400	22/07/2018--15:45:00	33.78	0	0.405123	0.0477678	0.849539
107460	22/07/2018--15:46:00	33.41	0	0.405123	0.0477678	0.849539
107520	22/07/2018--15:47:00	33.19	0	0.405123	0.0477678	0.849539
107580	22/07/2018--15:48:00	33.06	0	0.405123	0.0477678	0.849539
107640	22/07/2018--15:49:00	32.93	0	0.405123	0.0477678	0.849539
107700	22/07/2018--15:50:00	32.96	0	0.405123	0.0477678	0.849539
107760	22/07/2018--15:51:00	33.01	0	0.405123	0.0477678	0.849539
107820	22/07/2018--15:52:00	33.07	0	0.405123	0.0477678	0.849539
107880	22/07/2018--15:53:00	32.96	0	0.405123	0.0477678	0.849539
107940	22/07/2018--15:54:00	32.92	0	0.405123	0.0477678	0.849539
108000	22/07/2018--15:55:00	32.91	0	0.405123	0.0477678	0.849539
108060	22/07/2018--15:56:00	32.89	0	0.405123	0.0477678	0.849539
108120	22/07/2018--15:57:00	32.8	0	0.405123	0.0477678	0.849539
108180	22/07/2018--15:58:00	32.95	0	0.405123	0.0477678	0.849539
108240	22/07/2018--15:59:00	33.23	0	0.405123	0.0477678	0.849539
108300	22/07/2018--16:00:00	33.49	0	0.405123	0.0477678	0.849539
108360	22/07/2018--16:01:00	33.18	0	0.405123	0.0477678	0.849539
108420	22/07/2018--16:02:00	32.41	0	0.405123	0.0477678	0.849539
108480	22/07/2018--16:03:00	31.63	0	0.405123	0.0477678	0.849539
108540	22/07/2018--16:04:00	31.16	0	0.405123	0.0477678	0.849539
108600	22/07/2018--16:05:00	31.21	0	0.405123	0.0477678	0.849539
108660	22/07/2018--16:06:00	31.31	0	0.405123	0.0477678	0.849539
108720	22/07/2018--16:07:00	31.54	0	0.405123	0.0477678	0.849539
108780	22/07/2018--16:08:00	31.86	0	0.405123	0.0477678	0.849539
108840	22/07/2018--16:09:00	32.33	0	0.405123	0.0477678	0.849539
108900	22/07/2018--16:10:00	33.4	0	0.405123	0.0477678	0.849539
108960	22/07/2018--16:11:00	34.72	0	0.405123	0.0477678	0.849539
109020	22/07/2018--16:12:00	35.72	0	0.405123	0.0477678	0.849539
109080	22/07/2018--16:13:00	36.3	0	0.405123	0.0477678	0.849539
109140	22/07/2018--16:14:00	36.39	0	0.405123	0.0477678	0.849539
109200	22/07/2018--16:15:00	36.18	0	0.405123	0.0477678	0.849539
109260	22/07/2018--16:16:00	35.91	0	0.405123	0.0477678	0.849539
109320	22/07/2018--16:17:00	35.75	0	0.405123	0.0477678	0.849539
109380	22/07/2018--16:18:00	35.37	0	0.405123	0.0477678	0.849539
109440	22/07/2018--16:19:00	34.86	0	0.405123	0.0477678	0.849539
109500	22/07/2018--16:20:00	34.23	0	0.405123	0.0477678	0.849539
109560	22/07/2018--16:21:00	33.72	0	0.405123	0.0477678	0.849539
109620	22/07/2018--16:22:00	33.24	0	0.405123	0.0477678	0.849539
109680	22/07/2018--16:23:00	32.9	0	0.405123	0.0477678	0.849539
109740	22/07/2018--16:24:00	32.66	0	0.405123	0.0477678	0.849539
109800	22/07/2018--16:25:00	32.38	0	0.405123	0.0477678	0.849539
109860	22/07/2018--16:26:00	32.25	0	0.405123	0.0477678	0.849539
109920	22/07/2018--16:27:00	32.64	0	0.405123	0.0477678	0.849539
109980	22/07/2018--16:28:00	34.04	0	0.405123	0.0477678	0.849539
110040	22/07/2018--16:29:00	32.82	0	0.405123	0.0477678	0.849539
110100	22/07/2018--16:30:00	31.33	0	0.405123	0.0477678	0.849539
110160	22/07/2018--16:31:00	29.98	0	0.405123	0.0477678	0.849539
110220	22/07/2018--16:32:00	28.83	0	0.405123	0.0477678	0.849539
110280	22/07/2018--16:33:00	27.98	0	0.405123	0.0477678	0.849539
110340	22/07/2018--16:34:00	27.29	0	0.405123	0.0477678	0.849539
110400	22/07/2018--16:35:00	26.82	0	0.405123	0.0477678	0.849539
110460	22/07/2018--16:36:00	26.53	0	0.405123	0.0477678	0.849539
110520	22/07/2018--16:37:00	26.3	0	0.405123	0.0477678	0.849539
110580	22/07/2018--16:38:00	26.04	0	0.405123	0.0477678	0.849539
110640	22/07/2018--16:39:00	25.75	0	0.405123	0.0477678	0.849539
110700	22/07/2018--16:40:00	25.46	0	0.405123	0.0477678	0.849539
110760	22/07/2018--16:41:00	25.23	0	0.405123	0.0477678	0.849539
110820	22/07/2018--16:42:00	25.04	0	0.405123	0.0477678	0.849539
110880	22/07/2018--16:43:00	24.88	0	0.405123	0.0477678	0.849539
110940	22/07/2018--16:44:00	24.72	0	0.405123	0.0477678	0.849539
111000	22/07/2018--16:45:00	24.58	0	0.405123	0.0477678	0.849539
111060	22/07/2018--16:46:00	24.39	0	0.405123	0.0477678	0.849539
111120	22/07/2018--16:47:00	24.31	0	0.405123	0.0477678	0.849539
111180	22/07/2018--16:48:00	24.13	0	0.405123	0.0477678	0.849539
111240	22/07/2018--16:49:00	23.91	0	0.405123	0.0477678	0.849539
111300	22/07/2018--16:50:00	23.93	0	0.405123	0.0477678	0.849539
111360	22/07/2018--16:51:00	24.1	0	0.405123	0.0477678	0.849539
111420	22/07/2018--16:52:00	24.29	0	0.405123	0.0477678	0.849539
111480	22/07/2018--16:53:00	24.55	0	0.405123	0.0477678	0.849539
111540	22/07/2018--16:54:00	24.63	0	0.405123	0.0477678	0.849539
111600	22/07/2018--16:55:00	24.57	0	0.405123	0.0477678	0.849539
111660	22/07/2018--16:56:00	24.38	0	0.405123	0.0477678	0.849539
111720	22/07/2018--16:57:00	24.22	0	0.405123	0.0477678	0.849539
111780	22/07/2018--16:58:00	24.32	0	0.405123	0.0477678	0.849539
111840	22/07/2018--16:59:00	24.36	0	0.405123	0.0477678	0.849539
111900	22/07/2018--17:00:00	24.32	0	0.405123	0.0477678	0.849539
111960	22/07/2018--17:01:00	24.22	0	0.405123	0.0477678	0.849539
112020	22/07/2018--17:02:00	24.19	0	0.405123	0.0477678	0.849539
112080	22/07/2018--17:03:00	24.14	0	0.405123	0.0477678	0.849539
112140	22/07/2018--17:04:00	24.12	0	0.405123	0.0477678	0.849539
112200	22/07/2018--17:05:00	24.09	0	0.405123	0.0477678	0.849539
112260	22/07/2018--17:06:00	24.07	0	0.405123	0.0477678	0.849539
112320	22/07/2018--17:07:00	24.04	0	0.405123	0.0477678	0.849539
112380	22/07/2018--17:08:00	23.98	0	0.405123	0.0477678	0.849539
112440	22/07/2018--17:09:00	24.01	0	0.405123	0.0477678	0.849539
112500	22/07/2018--17:10:00	24.07	0	0.405123	0.0477678	0.849539
112560	22/07/2018--17:11:00	24.07	0	0.405123	0.0477678	0.849539
112620	22/07/2018--17:12:00	24.07	0	0.405123	0.0477678	0.849539
112680	22/07/2018--17:13:00	24.14	0	0.405123	0.0477678	0.849539
112740	22/07/2018--17:14:00	24.41	0	0.405123	0.0477678	0.849539
112800	22/07/2018--17:15:00	24.9	0	0.405123	0.0477678	0.849539
112860	22/07/2018--17:16:00	25.33	0	0.405123	0.0477678	0.849539
112920	22/07/2018--17:17:00	25.71	0	0.405123	0.0477678	0.849539
112980	22/07/2018--17:18:00	27.79	0	0.405123	0.0477678	0.849539
113040	22/07/2018--17:19:00	30.94	0	0.405123	0.0477678	0.849539
113100	22/07/2018--17:20:00	34.02	0	0.405123	0.0477678	0.849539
113160	22/07/2018--17:21:00	36.18	0	0.405123	0.0477678	0.849539
113220	22/07/2018--17:22:00	37.71	0	0.405123	0.0477678	0.849539
113280	22/07/2018--17:23:00	38.68	0	0.405123	0.0477678	0.849539
113340	22/07/2018--17:24:00	39.12	0	0.405123	0.0477678	0.849539
113400	22/07/2018--17:25:00	39.28	0	0.405123	0.0477678	0.849539
113460	22/07/2018--17:26:00	39.25	0	0.405123	0.0477678	0.849539
113520	22/07/2018--17:27:00	39.15	0	0.405123	0.0477678	0.849539
113580	22/07/2018--17:28:00	38.98	0	0.405123	0.0477678	0.849539
113640	22/07/2018--17:29:00	38.78	0	0.405123	0.0477678	0.849539
113700	22/07/2018--17:30:00	38.03	0	0.405123	0.0477678	0.849539
113760	22/07/2018--17:31:00	37.13	0	0.405123	0.0477678	0.849539
113820	22/07/2018--17:32:00	35.84	0	0.405123	0.0477678	0.849539
113880	22/07/2018--17:33:00	34.98	0	0.405123	0.0477678	0.849539
113940	22/07/2018--17:34:00	34.34	0	0.405123	0.0477678	0.849539
114000	22/07/2018--17:35:00	33.86	0	0.405123	0.0477678	0.849539
114060	22/07/2018--17:36:00	33.4	0	0.405123	0.0477678	0.849539
114120	22/07/2018--17:37:00	33.09	0	0.405123	0.0477678	0.849539
114180	22/07/2018--17:38:00	32.4	0	0.405123	0.0477678	0.849539
114240	22/07/2018--17:39:00	31.77	0	0.405123	0.0477678	0.849539
114300	22/07/2018--17:40:00	31.43	0	0.405123	0.0477678	0.849539
114360	22/07/2018--17:41:00	31.16	0	0.405123	0.0477678	0.849539
114420	22/07/2018--17:42:00	31.24	0	0.405123	0.0477678	0.849539
114480	22/07/2018--17:43:00	31.41	0	0.405123	0.0477678	0.849539
114540	22/07/2018--17:44:00	31.46	0	0.405123	0.0477678	0.849539
114600	22/07/2018--17:45:00	31.25	0	0.405123	0.0477678	0.849539
114660	22/07/2018--17:46:00	30.69	0	0.405123	0.0477678	0.849539
114720	22/07/2018--17:47:00	30.02	0	0.405123	0.0477678	0.849539
114780	22/07/2018--17:48:00	29.45	0	0.405123	0.0477678	0.849539
114840	22/07/2018--17:49:00	29.07	0	0.405123	0.0477678	0.849539
114900	22/07/2018--17:50:00	28.77	0	0.405123	0.0477678	0.849539
114960	22/07/2018--17:51:00	28.58	0	0.405123	0.0477678	0.849539
115020	22/07/2018--17:52:00	28.55	0	0.405123	0.0477678	0.849539
115080	22/07/2018--17:53:00	28.27	0	0.405123	0.0477678	0.849539
115140	22/07/2018--17:54:00	28	0	0.405123	0.0477678	0.849539
115200	22/07/2018--17:55:00	27.86	0	0.405123	0.0477678	0.849539
115260	22/07/2018--17:56:00	27.97	0	0.405123	0.0477678	0.849539
115320	22/07/2018--17:57:00	28.26	0	0.405123	0.0477678	0.849539
115380	22/07/2018--17:58:00	28.88	0	0.405123	0.0477678	0.849539
115440	22/07/2018--17:59:00	29.44	0	0.405123	0.0477678	0.849539
115500	22/07/2018--18:00:00	29.95	0	0.405123	0.0477678	0.849539
115560	22/07/2018--18:01:00	30.43	0	0.405123	0.0477678	0.849539
115620	22/07/2018--18:02:00	30.78	0	0.405123	0.0477678	0.849539
115680	22/07/2018--18:03:00	31.09	0	0.405123	0.0477678	0.849539
115740	22/07/2018--18:04:00	31.27	0	0.405123	0.0477678	0.849539
115800	22/07/2018--18:05:00	31.28	0	0.405123	0.0477678	0.849539
115860	22/07/2018--18:06:00	31.31	0	0.405123	0.0477678	0.849539
115920	22/07/2018--18:07:00	31.32	0	0.405123	0.0477678	0.849539
115980	22/07/2018--18:08:00	31.43	0	0.405123	0.0477678	0.849539
116040	22/07/2018--18:09:00	31.55	0	0.405123	0.0477678	0.849539
116100	22/07/2018--18:10:00	31.64	0	0.405123	0.0477678	0.849539
116160	22/07/2018--18:11:00	31.68	0	0.405123	0.0477678	0.849539
116220	22/07/2018--18:12:00	31.54	0	0.405123	0.0477678	0.849539
116280	22/07/2018--18:13:00	31.56	0	0.405123	0.0477678	0.849539
116340	22/07/2018--18:14:00	31.95	0	0.405123	0.0477678	0.849539
116400	22/07/2018--18:15:00	32.26	0	0.405123	0.0477678	0.849539
116460	22/07/2018--18:16:00	32.52	0	0.405123	0.0477678	0.849539
116520	22/07/2018--18:17:00	32.6	0	0.405123	0.0477678	0.849539
116580	22/07/2018--18:18:00	32.64	0	0.405123	0.0477678	0.849539
116640	22/07/2018--18:19:00	32.71	0	0.405123	0.0477678	0.849539
116700	22/07/2018--18:20:00	32.78	0	0.405123	0.0477678	0.849539
116760	22/07/2018--18:21:00	32.82	0	0.405123	0.0477678	0.849539
116820	22/07/2018--18:22:00	32.86	0	0.405123	0.0477678	0.849539
116880	22/07/2018--18:23:00	32.93	0	0.405123	0.0477678	0.849539
116940	22/07/2018--18:24:00	32.96	0	0.405123	0.0477678	0.849539
117000	22/07/2018--18:25:00	32.99	0	0.405123	0.0477678	0.849539
117060	22/07/2018--18:26:00	33.01	0	0.405123	0.0477678	0.849539
117120	22/07/2018--18:27:00	33.04	0	0.405123	0.0477678	0.849539
117180	22/07/2018--18:28:00	33.03	0	0.405123	0.0477678	0.849539
117240	22/07/2018--18:29:00	33.03	0	0.405123	0.0477678	0.849539
117300	22/07/2018--18:30:00	33.04	0	0.405123	0.0477678	0.849539
117360	22/07/2018--18:31:00	33.05	0	0.405123	0.0477678	0.849539
117420	22/07/2018--18:32:00	33.03	0	0.405123	0.0477678	0.849539
117480	22/07/2018--18:33:00	33.05	0	0.405123	0.0477678	0.849539
117540	22/07/2018--18:34:00	33.06	0	0.405123	0.0477678	0.849539
117600	22/07/2018--18:35:00	33.08	0	0.405123	0.0477678	0.849539
117660	22/07/2018--18:36:00	33.09	0	0.405123	0.0477678	0.849539
117720	22/07/2018--18:37:00	33.11	0	0.405123	0.0477678	0.849539
117780	22/07/2018--18:38:00	33.13	0	0.405123	0.0477678	0.849539
117840	22/07/2018--18:39:00	33.13	0	0.405123	0.0477678	0.849539
117900	22/07/2018--18:40:00	33.17	0	0.405123	0.0477678	0.849539
117960	22/07/2018--18:41:00	33.17	0	0.405123	0.0477678	0.849539
118020	22/07/2018--18:42:00	33.17	0	0.405123	0.0477678	0.849539
118080	22/07/2018--18:43:00	33.16	0	0.405123	0.0477678	0.849539
118140	22/07/2018--18:44:00	33.16	0	0.405123	0.0477678	0.849539
118200	22/07/2018--18:45:00	33.17	0	0.405123	0.0477678	0.849539
118260	22/07/2018--18:46:00	33.14	0	0.405123	0.0477678	0.849539
118320	22/07/2018--18:47:00	33.16	0	0.405123	0.0477678	0.849539
118380	22/07/2018--18:48:00	33.14	0	0.405123	0.0477678	0.849539
118440	22/07/2018--18:49:00	33.13	0	0.405123	0.0477678	0.849539
118500	22/07/2018--18:50:00	33.13	0	0.405123	0.0477678	0.849539
118560	22/07/2018--18:51:00	33.11	0	0.405123	0.0477678	0.849539
118620	22/07/2018--18:52:00	33.11	0	0.405123	0.0477678	0.849539
118680	22/07/2018--18:53:00	33.11	0	0.405123	0.0477678	0.849539
118740	22/07/2018--18:54:00	33.11	0	0.405123	0.0477678	0.849539
118800	22/07/2018--18:55:00	33.06	0	0.405123	0.0477678	0.849539
118860	22/07/2018--18:56:00	33.09	0	0.405123	0.0477678	0.849539
118920	22/07/2018--18:57:00	33.06	0	0.405123	0.0477678	0.849539
118980	22/07/2018--18:58:00	33.07	0	0.405123	0.0477678	0.849539
119040	22/07/2018--18:59:00	33.1	0	0.405123	0.0477678	0.849539
119100	22/07/2018--19:00:00	33.07	0	0.405123	0.0477678	0.849539
119160	22/07/2018--19:01:00	33.05	0	0.405123	0.0477678	0.849539
119220	22/07/2018--19:02:00	33.07	0	0.405123	0.0477678	0.849539
119280	22/07/2018--19:03:00	33.07	0	0.405123	0.0477678	0.849539
119340	22/07/2018--19:04:00	32.53	0	0.405123	0.0477678	0.849539
119400	22/07/2018--19:05:00	31.74	0	0.405123	0.0477678	0.849539
119460	22/07/2018--19:06:00	31.29	0	0.405123	0.0477678	0.849539
119520	22/07/2018--19:07:00	30.95	0	0.405123	0.0477678	0.849539
119580	22/07/2018--19:08:00	30.69	0	0.405123	0.0477678	0.849539
119640	22/07/2018--19:09:00	30.5	0	0.405123	0.0477678	0.849539
119700	22/07/2018--19:10:00	30.36	0	0.405123	0.0477678	0.849539
119760	22/07/2018--19:11:00	30.24	0	0.405123	0.0477678	0.849539
119820	22/07/2018--19:12:00	30.13	0	0.405123	0.0477678	0.849539
119880	22/07/2018--19:13:00	30.05	0	0.405123	0.0477678	0.849539
119940	22/07/2018--19:14:00	29.99	0	0.405123	0.0477678	0.849539
120000	22/07/2018--19:15:00	29.91	0	0.405123	0.0477678	0.849539
120060	22/07/2018--19:16:00	29.88	0	0.405123	0.0477678	0.849539
120120	22/07/2018--19:17:00	30.2	0	0.405123	0.0477678	0.849539
120180	22/07/2018--19:18:00	30.83	0	0.405123	0.0477678	0.849539
120240	22/07/2018--19:19:00	31.34	0	0.405123	0.0477678	0.849539
120300	22/07/2018--19:20:00	31.7	0	0.405123	0.0477678	0.849539
120360	22/07/2018--19:21:00	31.98	0	0.405123	0.0477678	0.849539
120420	22/07/2018--19:22:00	32.18	0	0.405123	0.0477678	0.849539
120480	22/07/2018--19:23:00	32.31	0	0.405123	0.0477678	0.849539
120540	22/07/2018--19:24:00	32.44	0	0.405123	0.0477678	0.849539
120600	22/07/2018--19:25:00	32.52	0	0.405123	0.0477678	0.849539
120660	22/07/2018--19:26:00	32.55	0	0.405123	0.0477678	0.849539
120720	22/07/2018--19:27:00	32.58	0	0.405123	0.0477678	0.849539
120780	22/07/2018--19:28:00	32.6	0	0.405123	0.0477678	0.849539
120840	22/07/2018--19:29:00	32.58	0	0.405123	0.0477678	0.849539
120900	22/07/2018--19:30:00	32.57	0	0.405123	0.0477678	0.849539
120960	22/07/2018--19:31:00	32.55	0	0.405123	0.0477678	0.849539
121020	22/07/2018--19:32:00	32.51	0	0.405123	0.0477678	0.849539
121080	22/07/2018--19:33:00	32.47	0	0.405123	0.0477678	0.849539
121140	22/07/2018--19:34:00	32.43	0	0.405123	0.0477678	0.849539
121200	22/07/2018--19:35:00	32.37	0	0.405123	0.0477678	0.849539
121260	22/07/2018--19:36:00	32.32	0	0.405123	0.0477678	0.849539
121320	22/07/2018--19:37:00	32.27	0	0.405123	0.0477678	0.849539
121380	22/07/2018--19:38:00	32.2	0	0.405123	0.0477678	0.849539
121440	22/07/2018--19:39:00	32.14	0	0.405123	0.0477678	0.849539
121500	22/07/2018--19:40:00	32.07	0	0.405123	0.0477678	0.849539
121560	22/07/2018--19:41:00	32.01	0	0.405123	0.0477678	0.849539
121620	22/07/2018--19:42:00	31.92	0	0.405123	0.0477678	0.849539
121680	22/07/2018--19:43:00	31.51	0	0.405123	0.0477678	0.849539
121740	22/07/2018--19:44:00	31.02	0	0.405123	0.0477678	0.849539
121800	22/07/2018--19:45:00	30.59	0	0.405123	0.0477678	0.849539
121860	22/07/2018--19:46:00	30.21	0	0.405123	0.0477678	0.849539
121920	22/07/2018--19:47:00	29.9	0	0.405123	0.0477678	0.849539
121980	22/07/2018--19:48:00	29.65	0	0.405123	0.0477678	0.849539
122040	22/07/2018--19:49:00	29.43	0	0.405123	0.0477678	0.849539
122100	22/07/2018--19:50:00	29.23	0	0.405123	0.0477678	0.849539
122160	22/07/2018--19:51:00	29.07	0	0.405123	0.0477678	0.849539
122220	22/07/2018--19:52:00	28.91	0	0.405123	0.0477678	0.849539
122280	22/07/2018--19:53:00	28.8	0	0.405123	0.0477678	0.849539
122340	22/07/2018--19:54:00	28.7	0	0.405123	0.0477678	0.849539
122400	22/07/2018--19:55:00	28.59	0	0.405123	0.0477678	0.849539
122460	22/07/2018--19:56:00	28.48	0	0.405123	0.0477678	0.849539
122520	22/07/2018--19:57:00	28.39	0	0.405123	0.0477678	0.849539
122580	22/07/2018--19:58:00	28.31	0	0.405123	0.0477678	0.849539
122640	22/07/2018--19:59:00	28.23	0	0.405123	0.0477678	0.849539
122700	22/07/2018--20:00:00	28.14	0	0.405123	0.0477678	0.849539
122760	22/07/2018--20:01:00	28.07	0	0.405123	0.0477678	0.849539
122820	22/07/2018--20:02:00	27.95	0	0.405123	0.0477678	0.849539
122880	22/07/2018--20:03:00	27.86	0	0.405123	0.0477678	0.849539
122940	22/07/2018--20:04:00	27.8	0	0.405123	0.0477678	0.849539
123000	22/07/2018--20:05:00	27.73	0	0.405123	0.0477678	0.849539
123060	22/07/2018--20:06:00	27.67	0	0.405123	0.0477678	0.849539
123120	22/07/2018--20:07:00	27.59	0	0.405123	0.0477678	0.849539
123180	22/07/2018--20:08:00	27.53	0	0.405123	0.0477678	0.849539
123240	22/07/2018--20:09:00	27.46	0	0.405123	0.0477678	0.849539
123300	22/07/2018--20:10:00	27.4	0	0.405123	0.0477678	0.849539
123360	22/07/2018--20:11:00	27.34	0	0.405123	0.0477678	0.849539
123420	22/07/2018--20:12:00	27.28	0	0.405123	0.0477678	0.849539
123480	22/07/2018--20:13:00	27.23	0	0.405123	0.0477678	0.849539
123540	22/07/2018--20:14:00	27.19	0	0.405123	0.0477678	0.849539
123600	22/07/2018--20:15:00	27.16	0	0.405123	0.0477678	0.849539
123660	22/07/2018--20:16:00	27.12	0	0.405123	0.0477678	0.849539
123720	22/07/2018--20:17:00	27.11	0	0.405123	0.0477678	0.849539
123780	22/07/2018--20:18:00	27.1	0	0.405123	0.0477678	0.849539
123840	22/07/2018--20:19:00	27.07	0	0.405123	0.0477678	0.849539
123900	22/07/2018--20:20:00	27.04	0	0.405123	0.0477678	0.849539
123960	22/07/2018--20:21:00	27.02	0	0.405123	0.0477678	0.849539
124020	22/07/2018--20:22:00	27	0	0.405123	0.0477678	0.849539
124080	22/07/2018--20:23:00	26.99	0	0.405123	0.0477678	0.849539
124140	22/07/2018--20:24:00	26.98	0	0.405123	0.0477678	0.849539
124200	22/07/2018--20:25:00	26.96	0	0.405123	0.0477678	0.849539
124260	22/07/2018--20:26:00	26.93	0	0.405123	0.0477678	0.849539
124320	22/07/2018--20:27:00	26.89	0	0.405123	0.0477678	0.849539
124380	22/07/2018--20:28:00	26.88	0	0.405123	0.0477678	0.849539
124440	22/07/2018--20:29:00	26.86	0	0.405123	0.0477678	0.849539
124500	22/07/2018--20:30:00	26.83	0	0.405123	0.0477678	0.849539
124560	22/07/2018--20:31:00	26.8	0	0.405123	0.0477678	0.849539
124620	22/07/2018--20:32:00	26.77	0	0.405123	0.0477678	0.849539
124680	22/07/2018--20:33:00	26.73	0	0.405123	0.0477678	0.849539
124740	22/07/2018--20:34:00	26.71	0	0.405123	0.0477678	0.849539
124800	22/07/2018--20:35:00	26.71	0	0.405123	0.0477678	0.849539
124860	22/07/2018--20:36:00	26.7	0	0.405123	0.0477678	0.849539
124920	22/07/2018--20:37:00	27.41	0	0.405123	0.0477678	0.849539
124980	22/07/2018--20:38:00	28.21	0	0.405123	0.0477678	0.849539
125040	22/07/2018--20:39:00	28.9	0	0.405123	0.0477678	0.849539
125100	22/07/2018--20:40:00	29.52	0	0.405123	0.0477678	0.849539
125160	22/07/2018--20:41:00	30.04	0	0.405123	0.0477678	0.849539
125220	22/07/2018--20:42:00	30.21	0	0.405123	0.0477678	0.849539
125280	22/07/2018--20:43:00	30.41	0	0.405123	0.0477678	0.849539
125340	22/07/2018--20:44:00	30.46	0	0.405123	0.0477678	0.849539
125400	22/07/2018--20:45:00	30.48	0	0.405123	0.0477678	0.849539
125460	22/07/2018--20:46:00	30.44	0	0.405123	0.0477678	0.849539
125520	22/07/2018--20:47:00	30.35	0	0.405123	0.0477678	0.849539
125580	22/07/2018--20:48:00	30.11	0	0.405123	0.0477678	0.849539
125640	22/07/2018--20:49:00	29.84	0	0.405123	0.0477678	0.849539
125700	22/07/2018--20:50:00	29.53	0	0.405123	0.0477678	0.849539
125760	22/07/2018--20:51:00	29.26	0	0.405123	0.0477678	0.849539
125820	22/07/2018--20:52:00	28.88	0	0.405123	0.0477678	0.849539
125880	22/07/2018--20:53:00	28.42	0	0.405123	0.0477678	0.849539
125940	22/07/2018--20:54:00	28.12	0	0.405123	0.0477678	0.849539
126000	22/07/2018--20:55:00	28	0	0.405123	0.0477678	0.849539
126060	22/07/2018--20:56:00	27.83	0	0.405123	0.0477678	0.849539
126120	22/07/2018--20:57:00	27.83	0	0.405123	0.0477678	0.849539
126180	22/07/2018--20:58:00	27.8	0	0.405123	0.0477678	0.849539
126240	22/07/2018--20:59:00	28.26	0	0.405123	0.0477678	0.849539
126300	22/07/2018--21:00:00	29.06	0	0.405123	0.0477678	0.849539
126360	22/07/2018--21:01:00	29.7	0	0.405123	0.0477678	0.849539
126420	22/07/2018--21:02:00	30.37	0	0.405123	0.0477678	0.849539
126480	22/07/2018--21:03:00	30.98	0	0.405123	0.0477678	0.849539
126540	22/07/2018--21:04:00	31.28	0	0.405123	0.0477678	0.849539
126600	22/07/2018--21:05:00	31.47	0	0.405123	0.0477678	0.849539
126660	22/07/2018--21:06:00	31.62	0	0.405123	0.0477678	0.849539
126720	22/07/2018--21:07:00	31.72	0	0.405123	0.0477678	0.849539
126780	22/07/2018--21:08:00	31.82	0	0.405123	0.0477678	0.849539
126840	22/07/2018--21:09:00	31.88	0	0.405123	0.0477678	0.849539
126900	22/07/2018--21:10:00	31.94	0	0.405123	0.0477678	0.849539
126960	22/07/2018--21:11:00	31.98	0	0.405123	0.0477678	0.849539
127020	22/07/2018--21:12:00	31.99	0	0.405123	0.0477678	0.849539
127080	22/07/2018--21:13:00	32.02	0	0.405123	0.0477678	0.849539
127140	22/07/2018--21:14:00	32.03	0	0.405123	0.0477678	0.849539
127200	22/07/2018--21:15:00	32.05	0	0.405123	0.0477678	0.849539
127260	22/07/2018--21:16:00	32.07	0	0.405123	0.0477678	0.849539
127320	22/07/2018--21:17:00	32.06	0	0.405123	0.0477678	0.849539
127380	22/07/2018--21:18:00	32.06	0	0.405123	0.0477678	0.849539
127440	22/07/2018--21:19:00	32.05	0	0.405123	0.0477678	0.849539
127500	22/07/2018--21:20:00	32.05	0	0.405123	0.0477678	0.849539
127560	22/07/2018--21:21:00	32.03	0	0.405123	0.0477678	0.849539
127620	22/07/2018--21:22:00	32.04	0	0.405123	0.0477678	0.849539
127680	22/07/2018--21:23:00	32.04	0	0.405123	0.0477678	0.849539
127740	22/07/2018--21:24:00	32.02	0	0.405123	0.0477678	0.849539
127800	22/07/2018--21:25:00	32.02	0	0.405123	0.0477678	0.849539
127860	22/07/2018--21:26:00	32	0	0.405123	0.0477678	0.849539
127920	22/07/2018--21:27:00	32	0	0.405123	0.0477678	0.849539
127980	22/07/2018--21:28:00	31.99	0	0.405123	0.0477678	0.849539
128040	22/07/2018--21:29:00	31.98	0	0.405123	0.0477678	0.849539
128100	22/07/2018--21:30:00	32	0	0.405123	0.0477678	0.849539
128160	22/07/2018--21:31:00	31.98	0	0.405123	0.0477678	0.849539
128220	22/07/2018--21:32:00	31.96	0	0.405123	0.0477678	0.849539
128280	22/07/2018--21:33:00	31.96	0	0.405123	0.0477678	0.849539
128340	22/07/2018--21:34:00	31.96	0	0.405123	0.0477678	0.849539
128400	22/07/2018--21:35:00	31.94	0	0.405123	0.0477678	0.849539
128460	22/07/2018--21:36:00	31.94	0	0.405123	0.0477678	0.849539
128520	22/07/2018--21:37:00	31.93	0	0.405123	0.0477678	0.849539
128580	22/07/2018--21:38:00	31.91	0	0.405123	0.0477678	0.849539
128640	22/07/2018--21:39:00	31.88	0	0.405123	0.0477678	0.849539
128700	22/07/2018--21:40:00	31.91	0	0.405123	0.0477678	0.849539
128760	22/07/2018--21:41:00	31.88	0	0.405123	0.0477678	0.849539
128820	22/07/2018--21:42:00	31.89	0	0.405123	0.0477678	0.849539
128880	22/07/2018--21:43:00	31.89	0	0.405123	0.0477678	0.849539
128940	22/07/2018--21:44:00	31.88	0	0.405123	0.0477678	0.849539
129000	22/07/2018--21:45:00	31.84	0	0.405123	0.0477678	0.849539
129060	22/07/2018--21:46:00	31.82	0	0.405123	0.0477678	0.849539
129120	22/07/2018--21:47:00	31.83	0	0.405123	0.0477678	0.849539
129180	22/07/2018--21:48:00	31.84	0	0.405123	0.0477678	0.849539
129240	22/07/2018--21:49:00	31.81	0	0.405123	0.0477678	0.849539
129300	22/07/2018--21:50:00	31.82	0	0.405123	0.0477678	0.849539
129360	22/07/2018--21:51:00	31.8	0	0.405123	0.0477678	0.849539
129420	22/07/2018--21:52:00	31.79	0	0.405123	0.0477678	0.849539
129480	22/07/2018--21:53:00	31.79	0	0.405123	0.0477678	0.849539
129540	22/07/2018--21:54:00	31.79	0	0.405123	0.0477678	0.849539
129600	22/07/2018--21:55:00	31.77	0	0.405123	0.0477678	0.849539
129660	22/07/2018--21:56:00	31.77	0	0.405123	0.0477678	0.849539
129720	22/07/2018--21:57:00	31.77	0	0.405123	0.0477678	0.849539
129780	22/07/2018--21:58:00	31.73	0	0.405123	0.0477678	0.849539
129840	22/07/2018--21:59:00	31.73	0	0.405123	0.0477678	0.849539
129900	22/07/2018--22:00:00	31.73	0	0.405123	0.0477678	0.849539
129960	22/07/2018--22:01:00	31.71	0	0.405123	0.0477678	0.849539
130020	22/07/2018--22:02:00	31.69	0	0.405123	0.0477678	0.849539
130080	22/07/2018--22:03:00	31.69	0	0.405123	0.0477678	0.849539
130140	22/07/2018--22:04:00	31.66	0	0.405123	0.0477678	0.849539
130200	22/07/2018--22:05:00	31.65	0	0.405123	0.0477678	0.849539
130260	22/07/2018--22:06:00	31.63	0	0.405123	0.0477678	0.849539
130320	22/07/2018--22:07:00	31.63	0	0.405123	0.0477678	0.849539
130380	22/07/2018--22:08:00	31.63	0	0.405123	0.0477678	0.849539
130440	22/07/2018--22:09:00	31.61	0	0.405123	0.0477678	0.849539
130500	22/07/2018--22:10:00	31.59	0	0.405123	0.0477678	0.849539
130560	22/07/2018--22:11:00	31.6	0	0.405123	0.0477678	0.849539
130620	22/07/2018--22:12:00	31.57	0	0.405123	0.0477678	0.849539
130680	22/07/2018--22:13:00	31.57	0	0.405123	0.0477678	0.849539
130740	22/07/2018--22:14:00	31.56	0	0.405123	0.0477678	0.849539
130800	22/07/2018--22:15:00	31.54	0	0.405123	0.0477678	0.849539
130860	22/07/2018--22:16:00	31.54	0	0.405123	0.0477678	0.849539
130920	22/07/2018--22:17:00	31.51	0	0.405123	0.0477678	0.849539
130980	22/07/2018--22:18:00	31.53	0	0.405123	0.0477678	0.849539
131040	22/07/2018--22:19:00	31.56	0	0.405123	0.0477678	0.849539
131100	22/07/2018--22:20:00	31.56	0	0.405123	0.0477678	0.849539
131160	22/07/2018--22:21:00	31.55	0	0.405123	0.0477678	0.849539
131220	22/07/2018--22:22:00	31.54	0	0.405123	0.0477678	0.849539
131280	22/07/2018--22:23:00	31.54	0	0.405123	0.0477678	0.849539
131340	22/07/2018--22:24:00	31.54	0	0.405123	0.0477678	0.849539
131400	22/07/2018--22:25:00	31.51	0	0.405123	0.0477678	0.849539
131460	22/07/2018--22:26:00	31.52	0	0.405123	0.0477678	0.849539
131520	22/07/2018--22:27:00	31.52	0	0.405123	0.0477678	0.849539
131580	22/07/2018--22:28:00	31.5	0	0.405123	0.0477678	0.849539
131640	22/07/2018--22:29:00	31.5	0	0.405123	0.0477678	0.849539
131700	22/07/2018--22:30:00	31.5	0	0.405123	0.0477678	0.849539
131760	22/07/2018--22:31:00	31.5	0	0.405123	0.0477678	0.849539
131820	22/07/2018--22:32:00	31.52	0	0.405123	0.0477678	0.849539
131880	22/07/2018--22:33:00	31.54	0	0.405123	0.0477678	0.849539
131940	22/07/2018--22:34:00	31.57	0	0.405123	0.0477678	0.849539
132000	22/07/2018--22:35:00	31.59	0	0.405123	0.0477678	0.849539
132060	22/07/2018--22:36:00	31.59	0	0.405123	0.0477678	0.849539
132120	22/07/2018--22:37:00	31.62	0	0.405123	0.0477678	0.849539
132180	22/07/2018--22:38:00	31.63	0	0.405123	0.0477678	0.849539
132240	22/07/2018--22:39:00	31.64	0	0.405123	0.0477678	0.849539
132300	22/07/2018--22:40:00	31.64	0	0.405123	0.0477678	0.849539
132360	22/07/2018--22:41:00	31.64	0	0.405123	0.0477678	0.849539
132420	22/07/2018--22:42:00	31.66	0	0.405123	0.0477678	0.849539
132480	22/07/2018--22:43:00	31.67	0	0.405123	0.0477678	0.849539
132540	22/07/2018--22:44:00	31.68	0	0.405123	0.0477678	0.849539
132600	22/07/2018--22:45:00	31.68	0	0.405123	0.0477678	0.849539
132660	22/07/2018--22:46:00	31.67	0	0.405123	0.0477678	0.849539
132720	22/07/2018--22:47:00	31.68	0	0.405123	0.0477678	0.849539
132780	22/07/2018--22:48:00	31.67	0	0.405123	0.0477678	0.849539
132840	22/07/2018--22:49:00	31.66	0	0.405123	0.0477678	0.849539
132900	22/07/2018--22:50:00	31.69	0	0.405123	0.0477678	0.849539
132960	22/07/2018--22:51:00	31.67	0	0.405123	0.0477678	0.849539
133020	22/07/2018--22:52:00	31.68	0	0.405123	0.0477678	0.849539
133080	22/07/2018--22:53:00	31.71	0	0.405123	0.0477678	0.849539
133140	22/07/2018--22:54:00	31.71	0	0.405123	0.0477678	0.849539
133200	22/07/2018--22:55:00	31.71	0	0.405123	0.0477678	0.849539
133260	22/07/2018--22:56:00	31.72	0	0.405123	0.0477678	0.849539
133320	22/07/2018--22:57:00	31.72	0	0.405123	0.0477678	0.849539
133380	22/07/2018--22:58:00	31.73	0	0.405123	0.0477678	0.849539
133440	22/07/2018--22:59:00	31.73	0	0.405123	0.0477678	0.849539
133500	22/07/2018--23:00:00	31.74	0	0.405123	0.0477678	0.849539
133560	22/07/2018--23:01:00	31.75	0	0.405123	0.0477678	0.849539
133620	22/07/2018--23:02:00	31.74	0	0.405123	0.0477678	0.849539
133680	22/07/2018--23:03:00	31.73	0	0.405123	0.0477678	0.849539
133740	22/07/2018--23:04:00	31.73	0	0.405123	0.0477678	0.849539
133800	22/07/2018--23:05:00	31.73	0	0.405123	0.0477678	0.849539
133860	22/07/2018--23:06:00	31.71	0	0.405123	0.0477678	0.849539
133920	22/07/2018--23:07:00	31.7	0	0.405123	0.0477678	0.849539
133980	22/07/2018--23:08:00	31.69	0	0.405123	0.0477678	0.849539
134040	22/07/2018--23:09:00	31.67	0	0.405123	0.0477678	0.849539
134100	22/07/2018--23:10:00	31.65	0	0.405123	0.0477678	0.849539
134160	22/07/2018--23:11:00	31.64	0	0.405123	0.0477678	0.849539
134220	22/07/2018--23:12:00	31.64	0	0.405123	0.0477678	0.849539
134280	22/07/2018--23:13:00	31.61	0	0.405123	0.0477678	0.849539
134340	22/07/2018--23:14:00	31.63	0	0.405123	0.0477678	0.849539
134400	22/07/2018--23:15:00	31.63	0	0.405123	0.0477678	0.849539
134460	22/07/2018--23:16:00	31.63	0	0.405123	0.0477678	0.849539
134520	22/07/2018--23:17:00	31.62	0	0.405123	0.0477678	0.849539
134580	22/07/2018--23:18:00	31.63	0	0.405123	0.0477678	0.849539
134640	22/07/2018--23:19:00	31.61	0	0.405123	0.0477678	0.849539
134700	22/07/2018--23:20:00	31.61	0	0.405123	0.0477678	0.849539
134760	22/07/2018--23:21:00	31.61	0	0.405123	0.0477678	0.849539
134820	22/07/2018--23:22:00	31.6	0	0.405123	0.0477678	0.849539
134880	22/07/2018--23:23:00	31.59	0	0.405123	0.0477678	0.849539
134940	22/07/2018--23:24:00	31.58	0	0.405123	0.0477678	0.849539
135000	22/07/2018--23:25:00	31.59	0	0.405123	0.0477678	0.849539
135060	22/07/2018--23:26:00	31.59	0	0.405123	0.0477678	0.849539
135120	22/07/2018--23:27:00	31.59	0	0.405123	0.0477678	0.849539
135180	22/07/2018--23:28:00	31.6	0	0.405123	0.0477678	0.849539
135240	22/07/2018--23:29:00	31.59	0	0.405123	0.0477678	0.849539
135300	22/07/2018--23:30:00	31.6	0	0.405123	0.0477678	0.849539
135360	22/07/2018--23:31:00	31.6	0	0.405123	0.0477678	0.849539
135420	22/07/2018--23:32:00	31.48	0	0.405123	0.0477678	0.849539
135480	22/07/2018--23:33:00	31.34	0	0.405123	0.0477678	0.849539
135540	22/07/2018--23:34:00	31.23	0	0.405123	0.0477678	0.849539
135600	22/07/2018--23:35:00	31.14	0	0.405123	0.0477678	0.849539
135660	22/07/2018--23:36:00	31.07	0	0.405123	0.0477678	0.849539
135720	22/07/2018--23:37:00	31	0	0.405123	0.0477678	0.849539
135780	22/07/2018--23:38:00	30.93	0	0.405123	0.0477678	0.849539
135840	22/07/2018--23:39:00	30.87	0	0.405123	0.0477678	0.849539
135900	22/07/2018--23:40:00	30.86	0	0.405123	0.0477678	0.849539
135960	22/07/2018--23:41:00	30.84	0	0.405123	0.0477678	0.849539
136020	22/07/2018--23:42:00	31.26	0	0.405123	0.0477678	0.849539
136080	22/07/2018--23:43:00	31.21	0	0.405123	0.0477678	0.849539
136140	22/07/2018--23:44:00	30.91	0	0.405123	0.0477678	0.849539
136200	22/07/2018--23:45:00	30.34	0	0.405123	0.0477678	0.849539
136260	22/07/2018--23:46:00	29.7	0	0.405123	0.0477678	0.849539
136320	22/07/2018--23:47:00	29.21	0	0.405123	0.0477678	0.849539
136380	22/07/2018--23:48:00	28.8	0	0.405123	0.0477678	0.849539
136440	22/07/2018--23:49:00	28.5	0	0.405123	0.0477678	0.849539
136500	22/07/2018--23:50:00	28.25	0	0.405123	0.0477678	0.849539
136560	22/07/2018--23:51:00	28.02	0	0.405123	0.0477678	0.849539
136620	22/07/2018--23:52:00	27.82	0	0.405123	0.0477678	0.849539
136680	22/07/2018--23:53:00	27.64	0	0.405123	0.0477678	0.849539
136740	22/07/2018--23:54:00	27.52	0	0.405123	0.0477678	0.849539
136800	22/07/2018--23:55:00	27.36	0	0.405123	0.0477678	0.849539
136860	22/07/2018--23:56:00	27.26	0	0.405123	0.0477678	0.849539
136920	22/07/2018--23:57:00	27.17	0	0.405123	0.0477678	0.849539
136980	22/07/2018--23:58:00	27.07	0	0.405123	0.0477678	0.849539
137040	22/07/2018--23:59:00	27.01	0	0.405123	0.0477678	0.849539
137100	23/07/2018--00:00:00	26.91	0	0.405123	0.0477678	0.849539
137160	23/07/2018--00:01:00	26.87	0	0.405123	0.0477678	0.849539
137220	23/07/2018--00:02:00	26.88	0	0.405123	0.0477678	0.849539
137280	23/07/2018--00:03:00	26.93	0	0.405123	0.0477678	0.849539
137340	23/07/2018--00:04:00	27.02	0	0.405123	0.0477678	0.849539
137400	23/07/2018--00:05:00	27.02	0	0.405123	0.0477678	0.849539
137460	23/07/2018--00:06:00	26.98	0	0.405123	0.0477678	0.849539
137520	23/07/2018--00:07:00	26.95	0	0.405123	0.0477678	0.849539
137580	23/07/2018--00:08:00	26.91	0	0.405123	0.0477678	0.849539
137640	23/07/2018--00:09:00	26.88	0	0.405123	0.0477678	0.849539
137700	23/07/2018--00:10:00	26.8	0	0.405123	0.0477678	0.849539
137760	23/07/2018--00:11:00	26.73	0	0.405123	0.0477678	0.849539
137820	23/07/2018--00:12:00	26.67	0	0.405123	0.0477678	0.849539
137880	23/07/2018--00:13:00	26.62	0	0.405123	0.0477678	0.849539
137940	23/07/2018--00:14:00	26.66	0	0.405123	0.0477678	0.849539
138000	23/07/2018--00:15:00	26.87	0	0.405123	0.0477678	0.849539
138060	23/07/2018--00:16:00	27.03	0	0.405123	0.0477678	0.849539
138120	23/07/2018--00:17:00	27.13	0	0.405123	0.0477678	0.849539
138180	23/07/2018--00:18:00	27.2	0	0.405123	0.0477678	0.849539
138240	23/07/2018--00:19:00	27.27	0	0.405123	0.0477678	0.849539
138300	23/07/2018--00:20:00	27.39	0	0.405123	0.0477678	0.849539
138360	23/07/2018--00:21:00	27.52	0	0.405123	0.0477678	0.849539
138420	23/07/2018--00:22:00	27.64	0	0.405123	0.0477678	0.849539
138480	23/07/2018--00:23:00	27.75	0	0.405123	0.0477678	0.849539
138540	23/07/2018--00:24:00	27.86	0	0.405123	0.0477678	0.849539
138600	23/07/2018--00:25:00	27.96	0	0.405123	0.0477678	0.849539
138660	23/07/2018--00:26:00	28.05	0	0.405123	0.0477678	0.849539
138720	23/07/2018--00:27:00	28.12	0	0.405123	0.0477678	0.849539
138780	23/07/2018--00:28:00	28.19	0	0.405123	0.0477678	0.849539
138840	23/07/2018--00:29:00	28.17	0	0.405123	0.0477678	0.849539
138900	23/07/2018--00:30:00	28.11	0	0.405123	0.0477678	0.849539
138960	23/07/2018--00:31:00	28.01	0	0.405123	0.0477678	0.849539
139020	23/07/2018--00:32:00	27.89	0	0.405123	0.0477678	0.849539
139080	23/07/2018--00:33:00	27.78	0	0.405123	0.0477678	0.849539
139140	23/07/2018--00:34:00	27.64	0	0.405123	0.0477678	0.849539
139200	23/07/2018--00:35:00	27.52	0	0.405123	0.0477678	0.849539
139260	23/07/2018--00:36:00	27.44	0	0.405123	0.0477678	0.849539
139320	23/07/2018--00:37:00	27.41	0	0.405123	0.0477678	0.849539
139380	23/07/2018--00:38:00	27.43	0	0.405123	0.0477678	0.849539
139440	23/07/2018--00:39:00	27.47	0	0.405123	0.0477678	0.849539
139500	23/07/2018--00:40:00	27.5	0	0.405123	0.0477678	0.849539
139560	23/07/2018--00:41:00	27.54	0	0.405123	0.0477678	0.849539
139620	23/07/2018--00:42:00	27.57	0	0.405123	0.0477678	0.849539
139680	23/07/2018--00:43:00	27.62	0	0.405123	0.0477678	0.849539
139740	23/07/2018--00:44:00	27.68	0	0.405123	0.0477678	0.849539
139800	23/07/2018--00:45:00	27.71	0	0.405123	0.0477678	0.849539
139860	23/07/2018--00:46:00	27.72	0	0.405123	0.0477678	0.849539
139920	23/07/2018--00:47:00	27.7	0	0.405123	0.0477678	0.849539
139980	23/07/2018--00:48:00	27.61	0	0.405123	0.0477678	0.849539
140040	23/07/2018--00:49:00	27.49	0	0.405123	0.0477678	0.849539
140100	23/07/2018--00:50:00	27.38	0	0.405123	0.0477678	0.849539
140160	23/07/2018--00:51:00	27.23	0	0.405123	0.0477678	0.849539
140220	23/07/2018--00:52:00	27.13	0	0.405123	0.0477678	0.849539
140280	23/07/2018--00:53:00	27.02	0	0.405123	0.0477678	0.849539
140340	23/07/2018--00:54:00	26.97	0	0.405123	0.0477678	0.849539
140400	23/07/2018--00:55:00	26.97	0	0.405123	0.0477678	0.849539
140460	23/07/2018--00:56:00	27.02	0	0.405123	0.0477678	0.849539
140520	23/07/2018--00:57:00	27.08	0	0.405123	0.0477678	0.849539
140580	23/07/2018--00:58:00	27.13	0	0.405123	0.0477678	0.849539
140640	23/07/2018--00:59:00	27.22	0	0.405123	0.0477678	0.849539
140700	23/07/2018--01:00:00	27.28	0	0.405123	0.0477678	0.849539
140760	23/07/2018--01:01:00	27.34	0	0.405123	0.0477678	0.849539
140820	23/07/2018--01:02:00	27.37	0	0.405123	0.0477678	0.849539
140880	23/07/2018--01:03:00	27.38	0	0.405123	0.0477678	0.849539
140940	23/07/2018--01:04:00	27.31	0	0.405123	0.0477678	0.849539
141000	23/07/2018--01:05:00	27.21	0	0.405123	0.0477678	0.849539
141060	23/07/2018--01:06:00	27.11	0	0.405123	0.0477678	0.849539
141120	23/07/2018--01:07:00	27	0	0.405123	0.0477678	0.849539
141180	23/07/2018--01:08:00	26.88	0	0.405123	0.0477678	0.849539
141240	23/07/2018--01:09:00	26.84	0	0.405123	0.0477678	0.849539
141300	23/07/2018--01:10:00	26.84	0	0.405123	0.0477678	0.849539
141360	23/07/2018--01:11:00	26.83	0	0.405123	0.0477678	0.849539
141420	23/07/2018--01:12:00	26.86	0	0.405123	0.0477678	0.849539
141480	23/07/2018--01:13:00	26.89	0	0.405123	0.0477678	0.849539
141540	23/07/2018--01:14:00	26.95	0	0.405123	0.0477678	0.849539
141600	23/07/2018--01:15:00	27	0	0.405123	0.0477678	0.849539
141660	23/07/2018--01:16:00	27.04	0	0.405123	0.0477678	0.849539
141720	23/07/2018--01:17:00	27.07	0	0.405123	0.0477678	0.849539
141780	23/07/2018--01:18:00	27.12	0	0.405123	0.0477678	0.849539
141840	23/07/2018--01:19:00	27.18	0	0.405123	0.0477678	0.849539
141900	23/07/2018--01:20:00	27.2	0	0.405123	0.0477678	0.849539
141960	23/07/2018--01:21:00	27.23	0	0.405123	0.0477678	0.849539
142020	23/07/2018--01:22:00	27.25	0	0.405123	0.0477678	0.849539
142080	23/07/2018--01:23:00	27.18	0	0.405123	0.0477678	0.849539
142140	23/07/2018--01:24:00	27.1	0	0.405123	0.0477678	0.849539
142200	23/07/2018--01:25:00	26.98	0	0.405123	0.0477678	0.849539
142260	23/07/2018--01:26:00	26.87	0	0.405123	0.0477678	0.849539
142320	23/07/2018--01:27:00	26.73	0	0.405123	0.0477678	0.849539
142380	23/07/2018--01:28:00	26.68	0	0.405123	0.0477678	0.849539
142440	23/07/2018--01:29:00	26.65	0	0.405123	0.0477678	0.849539
142500	23/07/2018--01:30:00	26.68	0	0.405123	0.0477678	0.849539
142560	23/07/2018--01:31:00	26.72	0	0.405123	0.0477678	0.849539
142620	23/07/2018--01:32:00	26.74	0	0.405123	0.0477678	0.849539
142680	23/07/2018--01:33:00	26.77	0	0.405123	0.0477678	0.849539
142740	23/07/2018--01:34:00	26.82	0	0.405123	0.0477678	0.849539
142800	23/07/2018--01:35:00	26.86	0	0.405123	0.0477678	0.849539
142860	23/07/2018--01:36:00	26.91	0	0.405123	0.0477678	0.849539
142920	23/07/2018--01:37:00	26.96	0	0.405123	0.0477678	0.849539
142980	23/07/2018--01:38:00	27.01	0	0.405123	0.0477678	0.849539
143040	23/07/2018--01:39:00	27.03	0	0.405123	0.0477678	0.849539
143100	23/07/2018--01:40:00	27.07	0	0.405123	0.0477678	0.849539
143160	23/07/2018--01:41:00	27.1	0	0.405123	0.0477678	0.849539
143220	23/07/2018--01:42:00	27.08	0	0.405123	0.0477678	0.849539
143280	23/07/2018--01:43:00	27.02	0	0.405123	0.0477678	0.849539
143340	23/07/2018--01:44:00	26.91	0	0.405123	0.0477678	0.849539
143400	23/07/2018--01:45:00	26.79	0	0.405123	0.0477678	0.849539
143460	23/07/2018--01:46:00	26.67	0	0.405123	0.0477678	0.849539
143520	23/07/2018--01:47:00	26.58	0	0.405123	0.0477678	0.849539
143580	23/07/2018--01:48:00	26.52	0	0.405123	0.0477678	0.849539
143640	23/07/2018--01:49:00	26.52	0	0.405123	0.0477678	0.849539
143700	23/07/2018--01:50:00	26.52	0	0.405123	0.0477678	0.849539
143760	23/07/2018--01:51:00	26.55	0	0.405123	0.0477678	0.849539
143820	23/07/2018--01:52:00	26.59	0	0.405123	0.0477678	0.849539
143880	23/07/2018--01:53:00	26.63	0	0.405123	0.0477678	0.849539
143940	23/07/2018--01:54:00	26.67	0	0.405123	0.0477678	0.849539
144000	23/07/2018--01:55:00	26.7	0	0.405123	0.0477678	0.849539
144060	23/07/2018--01:56:00	26.74	0	0.405123	0.0477678	0.849539
144120	23/07/2018--01:57:00	26.8	0	0.405123	0.0477678	0.849539
144180	23/07/2018--01:58:00	26.82	0	0.405123	0.0477678	0.849539
144240	23/07/2018--01:59:00	26.87	0	0.405123	0.0477678	0.849539
144300	23/07/2018--02:00:00	26.91	0	0.405123	0.0477678	0.849539
144360	23/07/2018--02:01:00	26.94	0	0.405123	0.0477678	0.849539
144420	23/07/2018--02:02:00	26.97	0	0.405123	0.0477678	0.849539
144480	23/07/2018--02:03:00	27	0	0.405123	0.0477678	0.849539
144540	23/07/2018--02:04:00	27.02	0	0.405123	0.0477678	0.849539
144600	23/07/2018--02:05:00	26.94	0	0.405123	0.0477678	0.849539
144660	23/07/2018--02:06:00	26.88	0	0.405123	0.0477678	0.849539
144720	23/07/2018--02:07:00	26.75	0	0.405123	0.0477678	0.849539
144780	23/07/2018--02:08:00	26.63	0	0.405123	0.0477678	0.849539
144840	23/07/2018--02:09:00	26.49	0	0.405123	0.0477678	0.849539
144900	23/07/2018--02:10:00	26.43	0	0.405123	0.0477678	0.849539
144960	23/07/2018--02:11:00	26.39	0	0.405123	0.0477678	0.849539
145020	23/07/2018--02:12:00	26.41	0	0.405123	0.0477678	0.849539
145080	23/07/2018--02:13:00	26.43	0	0.405123	0.0477678	0.849539
145140	23/07/2018--02:14:00	26.46	0	0.405123	0.0477678	0.849539
145200	23/07/2018--02:15:00	26.49	0	0.405123	0.0477678	0.849539
145260	23/07/2018--02:16:00	26.52	0	0.405123	0.0477678	0.849539
145320	23/07/2018--02:17:00	26.55	0	0.405123	0.0477678	0.849539
145380	23/07/2018--02:18:00	26.61	0	0.405123	0.0477678	0.849539
145440	23/07/2018--02:19:00	26.62	0	0.405123	0.0477678	0.849539
145500	23/07/2018--02:20:00	26.69	0	0.405123	0.0477678	0.849539
145560	23/07/2018--02:21:00	26.72	0	0.405123	0.0477678	0.849539
145620	23/07/2018--02:22:00	26.74	0	0.405123	0.0477678	0.849539
145680	23/07/2018--02:23:00	26.8	0	0.405123	0.0477678	0.849539
145740	23/07/2018--02:24:00	26.84	0	0.405123	0.0477678	0.849539
145800	23/07/2018--02:25:00	26.87	0	0.405123	0.0477678	0.849539
145860	23/07/2018--02:26:00	26.9	0	0.405123	0.0477678	0.849539
145920	23/07/2018--02:27:00	26.9	0	0.405123	0.0477678	0.849539
145980	23/07/2018--02:28:00	26.88	0	0.405123	0.0477678	0.849539
146040	23/07/2018--02:29:00	26.79	0	0.405123	0.0477678	0.849539
146100	23/07/2018--02:30:00	26.7	0	0.405123	0.0477678	0.849539
146160	23/07/2018--02:31:00	26.58	0	0.405123	0.0477678	0.849539
146220	23/07/2018--02:32:00	26.43	0	0.405123	0.0477678	0.849539
146280	23/07/2018--02:33:00	26.34	0	0.405123	0.0477678	0.849539
146340	23/07/2018--02:34:00	26.32	0	0.405123	0.0477678	0.849539
146400	23/07/2018--02:35:00	26.32	0	0.405123	0.0477678	0.849539
146460	23/07/2018--02:36:00	26.32	0	0.405123	0.0477678	0.849539
146520	23/07/2018--02:37:00	26.34	0	0.405123	0.0477678	0.849539
146580	23/07/2018--02:38:00	26.37	0	0.405123	0.0477678	0.849539
146640	23/07/2018--02:39:00	26.41	0	0.405123	0.0477678	0.849539
146700	23/07/2018--02:40:00	26.45	0	0.405123	0.0477678	0.849539
146760	23/07/2018--02:41:00	26.5	0	0.405123	0.0477678	0.849539
146820	23/07/2018--02:42:00	26.53	0	0.405123	0.0477678	0.849539
146880	23/07/2018--02:43:00	26.57	0	0.405123	0.0477678	0.849539
146940	23/07/2018--02:44:00	26.61	0	0.405123	0.0477678	0.849539
147000	23/07/2018--02:45:00	26.64	0	0.405123	0.0477678	0.849539
147060	23/07/2018--02:46:00	26.69	0	0.405123	0.0477678	0.849539
147120	23/07/2018--02:47:00	26.74	0	0.405123	0.0477678	0.849539
147180	23/07/2018--02:48:00	26.74	0	0.405123	0.0477678	0.849539
147240	23/07/2018--02:49:00	26.79	0	0.405123	0.0477678	0.849539
147300	23/07/2018--02:50:00	26.82	0	0.405123	0.0477678	0.849539
147360	23/07/2018--02:51:00	26.86	0	0.405123	0.0477678	0.849539
147420	23/07/2018--02:52:00	26.84	0	0.405123	0.0477678	0.849539
147480	23/07/2018--02:53:00	26.78	0	0.405123	0.0477678	0.849539
147540	23/07/2018--02:54:00	26.68	0	0.405123	0.0477678	0.849539
147600	23/07/2018--02:55:00	26.57	0	0.405123	0.0477678	0.849539
147660	23/07/2018--02:56:00	26.42	0	0.405123	0.0477678	0.849539
147720	23/07/2018--02:57:00	26.33	0	0.405123	0.0477678	0.849539
147780	23/07/2018--02:58:00	26.29	0	0.405123	0.0477678	0.849539
147840	23/07/2018--02:59:00	26.26	0	0.405123	0.0477678	0.849539
147900	23/07/2018--03:00:00	26.26	0	0.405123	0.0477678	0.849539
147960	23/07/2018--03:01:00	26.28	0	0.405123	0.0477678	0.849539
148020	23/07/2018--03:02:00	26.3	0	0.405123	0.0477678	0.849539
148080	23/07/2018--03:03:00	26.34	0	0.405123	0.0477678	0.849539
148140	23/07/2018--03:04:00	26.37	0	0.405123	0.0477678	0.849539
148200	23/07/2018--03:05:00	26.41	0	0.405123	0.0477678	0.849539
148260	23/07/2018--03:06:00	26.43	0	0.405123	0.0477678	0.849539
148320	23/07/2018--03:07:00	26.49	0	0.405123	0.0477678	0.849539
148380	23/07/2018--03:08:00	26.52	0	0.405123	0.0477678	0.849539
148440	23/07/2018--03:09:00	26.56	0	0.405123	0.0477678	0.849539
148500	23/07/2018--03:10:00	26.6	0	0.405123	0.0477678	0.849539
148560	23/07/2018--03:11:00	26.63	0	0.405123	0.0477678	0.849539
148620	23/07/2018--03:12:00	26.67	0	0.405123	0.0477678	0.849539
148680	23/07/2018--03:13:00	26.69	0	0.405123	0.0477678	0.849539
148740	23/07/2018--03:14:00	26.72	0	0.405123	0.0477678	0.849539
148800	23/07/2018--03:15:00	26.76	0	0.405123	0.0477678	0.849539
148860	23/07/2018--03:16:00	26.79	0	0.405123	0.0477678	0.849539
148920	23/07/2018--03:17:00	26.79	0	0.405123	0.0477678	0.849539
148980	23/07/2018--03:18:00	26.74	0	0.405123	0.0477678	0.849539
149040	23/07/2018--03:19:00	26.66	0	0.405123	0.0477678	0.849539
149100	23/07/2018--03:20:00	26.56	0	0.405123	0.0477678	0.849539
149160	23/07/2018--03:21:00	26.43	0	0.405123	0.0477678	0.849539
149220	23/07/2018--03:22:00	26.3	0	0.405123	0.0477678	0.849539
149280	23/07/2018--03:23:00	26.22	0	0.405123	0.0477678	0.849539
149340	23/07/2018--03:24:00	26.2	0	0.405123	0.0477678	0.849539
149400	23/07/2018--03:25:00	26.18	0	0.405123	0.0477678	0.849539
149460	23/07/2018--03:26:00	26.17	0	0.405123	0.0477678	0.849539
149520	23/07/2018--03:27:00	26.21	0	0.405123	0.0477678	0.849539
149580	23/07/2018--03:28:00	26.22	0	0.405123	0.0477678	0.849539
149640	23/07/2018--03:29:00	26.26	0	0.405123	0.0477678	0.849539
149700	23/07/2018--03:30:00	26.3	0	0.405123	0.0477678	0.849539
149760	23/07/2018--03:31:00	26.34	0	0.405123	0.0477678	0.849539
149820	23/07/2018--03:32:00	26.36	0	0.405123	0.0477678	0.849539
149880	23/07/2018--03:33:00	26.4	0	0.405123	0.0477678	0.849539
149940	23/07/2018--03:34:00	26.43	0	0.405123	0.0477678	0.849539
150000	23/07/2018--03:35:00	26.46	0	0.405123	0.0477678	0.849539
150060	23/07/2018--03:36:00	26.51	0	0.405123	0.0477678	0.849539
150120	23/07/2018--03:37:00	26.54	0	0.405123	0.0477678	0.849539
150180	23/07/2018--03:38:00	26.57	0	0.405123	0.0477678	0.849539
150240	23/07/2018--03:39:00	26.61	0	0.405123	0.0477678	0.849539
150300	23/07/2018--03:40:00	26.63	0	0.405123	0.0477678	0.849539
150360	23/07/2018--03:41:00	26.64	0	0.405123	0.0477678	0.849539
150420	23/07/2018--03:42:00	26.67	0	0.405123	0.0477678	0.849539
150480	23/07/2018--03:43:00	26.71	0	0.405123	0.0477678	0.849539
150540	23/07/2018--03:44:00	26.7	0	0.405123	0.0477678	0.849539
150600	23/07/2018--03:45:00	26.66	0	0.405123	0.0477678	0.849539
150660	23/07/2018--03:46:00	26.58	0	0.405123	0.0477678	0.849539
150720	23/07/2018--03:47:00	26.46	0	0.405123	0.0477678	0.849539
150780	23/07/2018--03:48:00	26.35	0	0.405123	0.0477678	0.849539
150840	23/07/2018--03:49:00	26.21	0	0.405123	0.0477678	0.849539
150900	23/07/2018--03:50:00	26.12	0	0.405123	0.0477678	0.849539
150960	23/07/2018--03:51:00	26.11	0	0.405123	0.0477678	0.849539
151020	23/07/2018--03:52:00	26.08	0	0.405123	0.0477678	0.849539
151080	23/07/2018--03:53:00	26.1	0	0.405123	0.0477678	0.849539
151140	23/07/2018--03:54:00	26.13	0	0.405123	0.0477678	0.849539
151200	23/07/2018--03:55:00	26.15	0	0.405123	0.0477678	0.849539
151260	23/07/2018--03:56:00	26.18	0	0.405123	0.0477678	0.849539
151320	23/07/2018--03:57:00	26.21	0	0.405123	0.0477678	0.849539
151380	23/07/2018--03:58:00	26.25	0	0.405123	0.0477678	0.849539
151440	23/07/2018--03:59:00	26.27	0	0.405123	0.0477678	0.849539
151500	23/07/2018--04:00:00	26.31	0	0.405123	0.0477678	0.849539
151560	23/07/2018--04:01:00	26.35	0	0.405123	0.0477678	0.849539
151620	23/07/2018--04:02:00	26.39	0	0.405123	0.0477678	0.849539
151680	23/07/2018--04:03:00	26.41	0	0.405123	0.0477678	0.849539
151740	23/07/2018--04:04:00	26.44	0	0.405123	0.0477678	0.849539
151800	23/07/2018--04:05:00	26.47	0	0.405123	0.0477678	0.849539
151860	23/07/2018--04:06:00	26.5	0	0.405123	0.0477678	0.849539
151920	23/07/2018--04:07:00	26.54	0	0.405123	0.0477678	0.849539
151980	23/07/2018--04:08:00	26.57	0	0.405123	0.0477678	0.849539
152040	23/07/2018--04:09:00	26.6	0	0.405123	0.0477678	0.849539
152100	23/07/2018--04:10:00	26.61	0	0.405123	0.0477678	0.849539
152160	23/07/2018--04:11:00	26.67	0	0.405123	0.0477678	0.849539
152220	23/07/2018--04:12:00	26.68	0	0.405123	0.0477678	0.849539
152280	23/07/2018--04:13:00	26.65	0	0.405123	0.0477678	0.849539
152340	23/07/2018--04:14:00	26.6	0	0.405123	0.0477678	0.849539
152400	23/07/2018--04:15:00	26.49	0	0.405123	0.0477678	0.849539
152460	23/07/2018--04:16:00	26.39	0	0.405123	0.0477678	0.849539
152520	23/07/2018--04:17:00	26.27	0	0.405123	0.0477678	0.849539
152580	23/07/2018--04:18:00	26.11	0	0.405123	0.0477678	0.849539
152640	23/07/2018--04:19:00	26.09	0	0.405123	0.0477678	0.849539
152700	23/07/2018--04:20:00	26.04	0	0.405123	0.0477678	0.849539
152760	23/07/2018--04:21:00	26.05	0	0.405123	0.0477678	0.849539
152820	23/07/2018--04:22:00	26.06	0	0.405123	0.0477678	0.849539
152880	23/07/2018--04:23:00	26.06	0	0.405123	0.0477678	0.849539
152940	23/07/2018--04:24:00	26.08	0	0.405123	0.0477678	0.849539
153000	23/07/2018--04:25:00	26.12	0	0.405123	0.0477678	0.849539
153060	23/07/2018--04:26:00	26.15	0	0.405123	0.0477678	0.849539
153120	23/07/2018--04:27:00	26.18	0	0.405123	0.0477678	0.849539
153180	23/07/2018--04:28:00	26.23	0	0.405123	0.0477678	0.849539
153240	23/07/2018--04:29:00	26.26	0	0.405123	0.0477678	0.849539
153300	23/07/2018--04:30:00	26.3	0	0.405123	0.0477678	0.849539
153360	23/07/2018--04:31:00	26.32	0	0.405123	0.0477678	0.849539
153420	23/07/2018--04:32:00	26.35	0	0.405123	0.0477678	0.849539
153480	23/07/2018--04:33:00	26.39	0	0.405123	0.0477678	0.849539
153540	23/07/2018--04:34:00	26.42	0	0.405123	0.0477678	0.849539
153600	23/07/2018--04:35:00	26.43	0	0.405123	0.0477678	0.849539
153660	23/07/2018--04:36:00	26.47	0	0.405123	0.0477678	0.849539
153720	23/07/2018--04:37:00	26.5	0	0.405123	0.0477678	0.849539
153780	23/07/2018--04:38:00	26.5	0	0.405123	0.0477678	0.849539
153840	23/07/2018--04:39:00	26.56	0	0.405123	0.0477678	0.849539
153900	23/07/2018--04:40:00	26.57	0	0.405123	0.0477678	0.849539
153960	23/07/2018--04:41:00	26.61	0	0.405123	0.0477678	0.849539
154020	23/07/2018--04:42:00	26.63	0	0.405123	0.0477678	0.849539
154080	23/07/2018--04:43:00	26.57	0	0.405123	0.0477678	0.849539
154140	23/07/2018--04:44:00	26.49	0	0.405123	0.0477678	0.849539
154200	23/07/2018--04:45:00	26.39	0	0.405123	0.0477678	0.849539
154260	23/07/2018--04:46:00	26.27	0	0.405123	0.0477678	0.849539
154320	23/07/2018--04:47:00	26.11	0	0.405123	0.0477678	0.849539
154380	23/07/2018--04:48:00	26.03	0	0.405123	0.0477678	0.849539
154440	23/07/2018--04:49:00	25.96	0	0.405123	0.0477678	0.849539
154500	23/07/2018--04:50:00	25.94	0	0.405123	0.0477678	0.849539
154560	23/07/2018--04:51:00	25.93	0	0.405123	0.0477678	0.849539
154620	23/07/2018--04:52:00	25.97	0	0.405123	0.0477678	0.849539
154680	23/07/2018--04:53:00	25.97	0	0.405123	0.0477678	0.849539
154740	23/07/2018--04:54:00	26.01	0	0.405123	0.0477678	0.849539
154800	23/07/2018--04:55:00	26.02	0	0.405123	0.0477678	0.849539
154860	23/07/2018--04:56:00	26.08	0	0.405123	0.0477678	0.849539
154920	23/07/2018--04:57:00	26.09	0	0.405123	0.0477678	0.849539
154980	23/07/2018--04:58:00	26.13	0	0.405123	0.0477678	0.849539
155040	23/07/2018--04:59:00	26.16	0	0.405123	0.0477678	0.849539
155100	23/07/2018--05:00:00	26.17	0	0.405123	0.0477678	0.849539
