# Supplementary material for: A randomized cross-over trial investigating differences in 24-h personal air and skin temperatures using wearable sensors between two climatologically contrasting settings
Source: Sci Rep. 2021 Nov 10;11:22020. doi: 10.1038/s41598-021-01180-y (PMC8580978; doi:10.1038/s41598-021-01180-y)
Supplement: Supplementary file 2 — Supplementary Data. [file 41598_2021_1180_MOESM2_ESM.zip › New folder/new/T15_S1new.csv]

Index	Date	Temperature	Activity	X-axis	Y-axis	Z-axis	Marker
68460	22/07/2018--05:00:00	34.3	0	0.0216401	0.222367	0.968025
68520	22/07/2018--05:01:00	34.27	0	0.0216401	0.222367	0.968025
68580	22/07/2018--05:02:00	34.23	0	0.0216401	0.222367	0.968025
68640	22/07/2018--05:03:00	34.2	0	0.0216401	0.222367	0.968025
68700	22/07/2018--05:04:00	34.15	0	0.0216401	0.222367	0.983081
68760	22/07/2018--05:05:00	34.12	0	0.0374014	0.222367	0.983081
68820	22/07/2018--05:06:00	34.09	0	0.00587888	0.222367	0.983081
68880	22/07/2018--05:07:00	34.06	11	0.983078	0.0158474	-0.221346
68940	22/07/2018--05:08:00	34.02	0	0.983078	0.0158474	-0.221346
69000	22/07/2018--05:09:00	33.96	0	0.983078	0.0158474	-0.236402
69060	22/07/2018--05:10:00	33.91	0	0.983078	0.0158474	-0.236402
69120	22/07/2018--05:11:00	33.87	0	0.983078	0.0158474	-0.251457
69180	22/07/2018--05:12:00	33.83	0	0.983078	0.0158474	-0.251457
69240	22/07/2018--05:13:00	33.81	0	0.983078	0.0158474	-0.236402
69300	22/07/2018--05:14:00	33.77	0	0.983078	0.0158474	-0.251457
69360	22/07/2018--05:15:00	33.75	0	0.983078	0.00109596	-0.236402
69420	22/07/2018--05:16:00	33.72	0	0.967316	0.0158474	-0.236402
69480	22/07/2018--05:17:00	33.68	0	0.983078	0.0158474	-0.251457
69540	22/07/2018--05:18:00	33.59	0	0.967316	0.00109596	-0.251457
69600	22/07/2018--05:19:00	33.5	0	0.967316	0.0158474	-0.251457
69660	22/07/2018--05:20:00	33.39	0	0.967316	0.0158474	-0.251457
69720	22/07/2018--05:21:00	33.3	0	0.983078	0.00109596	-0.251457
69780	22/07/2018--05:22:00	33.21	0	0.967316	0.0158474	-0.266512
69840	22/07/2018--05:23:00	33.16	0	0.967316	0.0158474	-0.251457
69900	22/07/2018--05:24:00	33.12	0	0.967316	0.0158474	-0.266512
69960	22/07/2018--05:25:00	33.09	0	0.967316	0.00109596	-0.251457
70020	22/07/2018--05:26:00	33.08	0	0.967316	0.00109596	-0.266512
70080	22/07/2018--05:27:00	33.11	0	0.967316	0.00109596	-0.251457
70140	22/07/2018--05:28:00	33.07	0	0.967316	0.00109596	-0.266512
70200	22/07/2018--05:29:00	33.09	0	0.967316	0.00109596	-0.251457
70260	22/07/2018--05:30:00	33.09	0	0.983078	0.0158474	-0.266512
70320	22/07/2018--05:31:00	33.09	0	0.983078	0.00109596	-0.266512
70380	22/07/2018--05:32:00	33.09	0	0.935794	-0.0284069	-0.221346
70440	22/07/2018--05:33:00	33.09	2	0.951555	-0.0136555	-0.311678
70500	22/07/2018--05:34:00	33.12	1	0.951555	-0.0284069	-0.311678
70560	22/07/2018--05:35:00	33.14	0	0.951555	-0.0284069	-0.326734
70620	22/07/2018--05:36:00	33.18	0	0.951555	-0.0136555	-0.326734
70680	22/07/2018--05:37:00	33.19	5	0.967316	0.0158474	-0.281568
70740	22/07/2018--05:38:00	33.17	2	0.983078	-0.0284069	-0.17618
70800	22/07/2018--05:39:00	33.16	0	0.998839	-0.0284069	-0.161125
70860	22/07/2018--05:40:00	33.15	0	0.998839	-0.0284069	-0.161125
70920	22/07/2018--05:41:00	33.13	0	0.998839	-0.0284069	-0.161125
70980	22/07/2018--05:42:00	33.14	0	0.983078	-0.0284069	-0.161125
71040	22/07/2018--05:43:00	33.12	0	0.983078	-0.0284069	-0.146069
71100	22/07/2018--05:44:00	33.1	0	0.983078	-0.0284069	-0.161125
71160	22/07/2018--05:45:00	33.11	0	0.983078	-0.0284069	-0.146069
71220	22/07/2018--05:46:00	33.1	0	0.998839	-0.0284069	-0.146069
71280	22/07/2018--05:47:00	33.09	0	0.998839	-0.0284069	-0.146069
71340	22/07/2018--05:48:00	33.09	0	0.967316	-0.0284069	-0.266512
71400	22/07/2018--05:49:00	33.11	0	0.967316	-0.0136555	-0.296623
71460	22/07/2018--05:50:00	33.1	0	0.967316	-0.0284069	-0.281568
71520	22/07/2018--05:51:00	33.13	0	0.967316	-0.0136555	-0.296623
71580	22/07/2018--05:52:00	33.16	0	0.951555	-0.0136555	-0.296623
71640	22/07/2018--05:53:00	33.16	0	0.967316	-0.0136555	-0.296623
71700	22/07/2018--05:54:00	33.17	0	0.951555	-0.0136555	-0.311678
71760	22/07/2018--05:55:00	33.2	0	0.967316	-0.0136555	-0.311678
71820	22/07/2018--05:56:00	33.2	0	0.951555	-0.0284069	-0.311678
71880	22/07/2018--05:57:00	33.23	0	0.951555	-0.0284069	-0.311678
71940	22/07/2018--05:58:00	33.23	0	0.951555	-0.0284069	-0.311678
72000	22/07/2018--05:59:00	33.23	0	0.951555	-0.0284069	-0.326734
72060	22/07/2018--06:00:00	33.26	41	-0.10445	0.178113	0.983081
72120	22/07/2018--06:01:00	33.26	0	-0.120211	0.192864	0.983081
72180	22/07/2018--06:02:00	33.27	0	-0.10445	0.192864	0.968025
72240	22/07/2018--06:03:00	33.29	0	-0.120211	0.192864	0.968025
72300	22/07/2018--06:04:00	33.31	0	-0.10445	0.178113	0.983081
72360	22/07/2018--06:05:00	33.34	0	-0.120211	0.192864	0.983081
72420	22/07/2018--06:06:00	33.36	0	-0.120211	0.178113	0.983081
72480	22/07/2018--06:07:00	33.37	0	-0.120211	0.178113	0.983081
72540	22/07/2018--06:08:00	33.31	0	-0.120211	0.178113	0.968025
72600	22/07/2018--06:09:00	33.25	0	-0.135973	0.192864	0.968025
72660	22/07/2018--06:10:00	33.16	0	-0.120211	0.192864	0.968025
72720	22/07/2018--06:11:00	33.05	0	-0.135973	0.178113	0.968025
72780	22/07/2018--06:12:00	32.98	0	-0.135973	0.178113	0.968025
72840	22/07/2018--06:13:00	32.98	0	-0.120211	0.178113	0.968025
72900	22/07/2018--06:14:00	33.02	0	-0.120211	0.192864	0.983081
72960	22/07/2018--06:15:00	33.06	0	-0.120211	0.192864	0.968025
73020	22/07/2018--06:16:00	33.11	0	-0.120211	0.192864	0.983081
73080	22/07/2018--06:17:00	33.16	0	-0.135973	0.178113	0.968025
73140	22/07/2018--06:18:00	33.22	0	-0.0414049	0.207616	0.968025
73200	22/07/2018--06:19:00	33.32	0	-0.0414049	0.207616	0.983081
73260	22/07/2018--06:20:00	33.36	0	-0.0571662	0.207616	0.968025
73320	22/07/2018--06:21:00	33.39	0	-0.0414049	0.207616	0.983081
73380	22/07/2018--06:22:00	33.44	0	-0.0571662	0.207616	0.968025
73440	22/07/2018--06:23:00	33.47	0	-0.0886888	0.222367	0.968025
73500	22/07/2018--06:24:00	33.51	0	-0.0886888	0.222367	0.968025
73560	22/07/2018--06:25:00	33.55	0	-0.0886888	0.222367	0.983081
73620	22/07/2018--06:26:00	33.59	0	-0.0886888	0.222367	0.968025
73680	22/07/2018--06:27:00	33.61	0	-0.0886888	0.222367	0.968025
73740	22/07/2018--06:28:00	33.64	11	0.793942	-0.426695	-0.417066
73800	22/07/2018--06:29:00	33.73	15	-0.35663	0.296124	0.892749
73860	22/07/2018--06:30:00	33.79	0	-0.35663	0.296124	0.892749
73920	22/07/2018--06:31:00	33.86	0	-0.35663	0.296124	0.892749
73980	22/07/2018--06:32:00	33.89	0	-0.35663	0.296124	0.892749
74040	22/07/2018--06:33:00	33.93	0	-0.35663	0.296124	0.892749
74100	22/07/2018--06:34:00	33.96	0	-0.35663	0.281373	0.892749
74160	22/07/2018--06:35:00	33.98	0	-0.372392	0.281373	0.892749
74220	22/07/2018--06:36:00	34.01	1	-0.372392	0.281373	0.892749
74280	22/07/2018--06:37:00	34.04	1	-0.372392	0.281373	0.892749
74340	22/07/2018--06:38:00	34.05	0	-0.372392	0.281373	0.877693
74400	22/07/2018--06:39:00	34.09	1	-0.372392	0.281373	0.877693
74460	22/07/2018--06:40:00	34.09	1	-0.372392	0.281373	0.877693
74520	22/07/2018--06:41:00	34.11	0	-0.372392	0.281373	0.877693
74580	22/07/2018--06:42:00	34.13	1	-0.35663	0.281373	0.892749
74640	22/07/2018--06:43:00	34.15	0	0.967316	-0.249678	0.0948159
74700	22/07/2018--06:44:00	34.17	2	-0.199018	0.222367	0.95297
74760	22/07/2018--06:45:00	34.21	0	-0.214779	0.222367	0.95297
74820	22/07/2018--06:46:00	34.19	0	-0.199018	0.237119	0.95297
74880	22/07/2018--06:47:00	34.2	0	-0.199018	0.237119	0.95297
74940	22/07/2018--06:48:00	34.18	0	-0.199018	0.222367	0.95297
75000	22/07/2018--06:49:00	34.2	0	-0.214779	0.222367	0.937915
75060	22/07/2018--06:50:00	34.15	0	-0.199018	0.222367	0.95297
75120	22/07/2018--06:51:00	34.13	0	-0.0414049	0.384633	0.922859
75180	22/07/2018--06:52:00	34.05	0	-0.23054	0.237119	0.937915
75240	22/07/2018--06:53:00	33.96	0	-0.23054	0.237119	0.937915
75300	22/07/2018--06:54:00	33.89	0	-0.23054	0.237119	0.937915
75360	22/07/2018--06:55:00	33.84	0	-0.23054	0.222367	0.937915
75420	22/07/2018--06:56:00	33.8	0	-0.23054	0.222367	0.937915
75480	22/07/2018--06:57:00	33.82	0	-0.23054	0.222367	0.937915
75540	22/07/2018--06:58:00	33.82	0	-0.23054	0.222367	0.937915
75600	22/07/2018--06:59:00	33.86	0	-0.23054	0.207616	0.95297
75660	22/07/2018--07:00:00	33.9	93	-0.750662	0.620656	0.109871
75720	22/07/2018--07:01:00	33.89	146	-0.340869	0.900933	-0.296623
75780	22/07/2018--07:02:00	33.86	2	-0.388153	0.886181	-0.296623
75840	22/07/2018--07:03:00	33.84	4	-0.199018	100.419	-0.0707928
75900	22/07/2018--07:04:00	33.84	107	0.068924	101.894	-0.0256268
75960	22/07/2018--07:05:00	33.78	34	-0.293585	0.0601017	-0.974113
76020	22/07/2018--07:06:00	33.84	0	-0.293585	0.0601017	-0.974113
76080	22/07/2018--07:07:00	33.95	0	-0.293585	0.0601017	-0.974113
76140	22/07/2018--07:08:00	34.04	0	-0.293585	0.0601017	-0.974113
76200	22/07/2018--07:09:00	34.17	0	-0.183256	0.119107	-0.989168
76260	22/07/2018--07:10:00	34.27	0	-0.167495	0.119107	-0.989168
76320	22/07/2018--07:11:00	34.34	0	-0.167495	0.119107	-100.422
76380	22/07/2018--07:12:00	34.44	0	-0.167495	0.119107	-0.989168
76440	22/07/2018--07:13:00	34.52	0	-0.167495	0.119107	-0.989168
76500	22/07/2018--07:14:00	34.59	0	-0.167495	0.119107	-0.989168
76560	22/07/2018--07:15:00	34.63	0	-0.167495	0.119107	-0.989168
76620	22/07/2018--07:16:00	34.68	0	-0.167495	0.119107	-0.989168
76680	22/07/2018--07:17:00	34.76	0	-0.167495	0.119107	-0.989168
76740	22/07/2018--07:18:00	34.82	0	-0.167495	0.119107	-100.422
76800	22/07/2018--07:19:00	34.83	0	-0.167495	0.133859	-0.989168
76860	22/07/2018--07:20:00	34.89	0	-0.167495	0.119107	-0.989168
76920	22/07/2018--07:21:00	34.91	0	-0.167495	0.133859	-0.989168
76980	22/07/2018--07:22:00	34.95	0	-0.167495	0.119107	-0.989168
77040	22/07/2018--07:23:00	34.98	0	-0.135973	0.133859	-101.928
77100	22/07/2018--07:24:00	34.91	83	-0.419675	0.163362	0.892749
77160	22/07/2018--07:25:00	34.88	0	-0.451198	0.163362	0.877693
77220	22/07/2018--07:26:00	34.83	0	-0.466959	0.163362	0.877693
77280	22/07/2018--07:27:00	34.86	0	-0.435437	0.163362	0.892749
77340	22/07/2018--07:28:00	34.88	0	-0.451198	0.163362	0.877693
77400	22/07/2018--07:29:00	34.89	0	-0.435437	0.163362	0.892749
77460	22/07/2018--07:30:00	34.91	1	-0.435437	0.163362	0.892749
77520	22/07/2018--07:31:00	34.91	0	-0.466959	0.163362	0.862638
77580	22/07/2018--07:32:00	34.94	0	-0.451198	0.163362	0.892749
77640	22/07/2018--07:33:00	34.92	298	0.431433	0.723916	-0.0858482
77700	22/07/2018--07:34:00	34.89	396	0.620568	0.827176	-0.311678
77760	22/07/2018--07:35:00	34.78	175	0.131969	0.930436	-0.386955
77820	22/07/2018--07:36:00	34.75	314	0.336866	0.900933	-0.356844
77880	22/07/2018--07:37:00	35	197	0.0531627	100.419	-0.131014
77940	22/07/2018--07:38:00	34.75	304	-0.624572	0.782921	0.0647052
78000	22/07/2018--07:39:00	34.26	381	-0.0571662	0.930436	-0.3719
78060	22/07/2018--07:40:00	34.06	209	0.179253	104.845	-0.100903
78120	22/07/2018--07:41:00	33.84	154	0.195014	101.894	-0.161125
78180	22/07/2018--07:42:00	33.7	300	0.589046	0.827176	-0.311678
78240	22/07/2018--07:43:00	33.54	122	0.368388	0.827176	-0.311678
78300	22/07/2018--07:44:00	33.42	168	0.494478	0.900933	-0.161125
78360	22/07/2018--07:45:00	33.39	306	0.415672	0.945187	0.0195392
78420	22/07/2018--07:46:00	33.43	58	-0.782185	0.679662	0.139982
78480	22/07/2018--07:47:00	33.46	129	0.179253	0.989441	-0.0557375
78540	22/07/2018--07:48:00	33.35	105	-0.151734	100.419	-0.0105715
78600	22/07/2018--07:49:00	33.26	0	-0.167495	0.989441	-0.100903
78660	22/07/2018--07:50:00	33.28	39	0.399911	0.930436	-0.131014
78720	22/07/2018--07:51:00	33.18	73	0.368388	0.900933	-0.386955
78780	22/07/2018--07:52:00	33.07	435	0.368388	0.886181	-0.0858482
78840	22/07/2018--07:53:00	33.11	121	-0.782185	0.591153	0.185148
78900	22/07/2018--07:54:00	33.26	31	0.0216401	101.894	-0.0256268
78960	22/07/2018--07:55:00	33.4	3	-0.813707	0.591153	0.0345945
