# Supplementary material for: A randomized cross-over trial investigating differences in 24-h personal air and skin temperatures using wearable sensors between two climatologically contrasting settings
Source: Sci Rep. 2021 Nov 10;11:22020. doi: 10.1038/s41598-021-01180-y (PMC8580978; doi:10.1038/s41598-021-01180-y)
Supplement: Supplementary file 2 — Supplementary Data. [file 41598_2021_1180_MOESM2_ESM.zip › New folder/new/T16_A1new.csv]

Index	Date	Temperature	Activity	X-axis	Y-axis	Z-axis	Marker
50400	26/07/2018--05:00:00	26.21	0	-0.0532441	0.154125	0.976312
50460	26/07/2018--05:01:00	26.22	0	-0.0532441	0.154125	0.976312
50520	26/07/2018--05:02:00	26.25	0	-0.0687808	0.154125	0.991233
50580	26/07/2018--05:03:00	26.24	0	-0.0687808	0.154125	0.991233
50640	26/07/2018--05:04:00	26.25	0	-0.0532441	0.154125	0.976312
50700	26/07/2018--05:05:00	26.26	0	-0.0532441	0.154125	0.976312
50760	26/07/2018--05:06:00	26.26	0	-0.0532441	0.154125	0.976312
50820	26/07/2018--05:07:00	26.27	0	-0.0532441	0.154125	0.991233
50880	26/07/2018--05:08:00	26.29	0	-0.0532441	0.154125	0.991233
50940	26/07/2018--05:09:00	26.28	0	-0.0532441	0.154125	0.991233
51000	26/07/2018--05:10:00	26.28	0	-0.0532441	0.154125	0.976312
51060	26/07/2018--05:11:00	26.29	4	-0.224148	0.228195	0.946471
51120	26/07/2018--05:12:00	26.3	0	-0.239685	0.228195	0.946471
51180	26/07/2018--05:13:00	26.32	0	-0.239685	0.228195	0.946471
51240	26/07/2018--05:14:00	26.36	0	-0.239685	0.228195	0.946471
51300	26/07/2018--05:15:00	26.38	0	-0.239685	0.228195	0.946471
51360	26/07/2018--05:16:00	26.42	0	-0.239685	0.228195	0.931551
51420	26/07/2018--05:17:00	26.42	0	-0.239685	0.228195	0.946471
51480	26/07/2018--05:18:00	26.48	0	-0.239685	0.228195	0.946471
51540	26/07/2018--05:19:00	26.49	0	-0.239685	0.228195	0.946471
51600	26/07/2018--05:20:00	26.52	0	-0.239685	0.228195	0.946471
51660	26/07/2018--05:21:00	26.54	0	-0.239685	0.228195	0.946471
51720	26/07/2018--05:22:00	26.58	0	-0.239685	0.228195	0.931551
51780	26/07/2018--05:23:00	26.58	0	-0.239685	0.228195	0.946471
51840	26/07/2018--05:24:00	26.61	0	-0.239685	0.228195	0.946471
51900	26/07/2018--05:25:00	26.64	0	-0.239685	0.228195	0.946471
51960	26/07/2018--05:26:00	26.68	0	-0.239685	0.228195	0.946471
52020	26/07/2018--05:27:00	26.7	0	-0.239685	0.228195	0.946471
52080	26/07/2018--05:28:00	26.72	0	-0.239685	0.213381	0.946471
52140	26/07/2018--05:29:00	26.75	0	-0.239685	0.228195	0.946471
52200	26/07/2018--05:30:00	26.79	0	-0.239685	0.228195	0.946471
52260	26/07/2018--05:31:00	26.8	0	-0.239685	0.228195	0.946471
52320	26/07/2018--05:32:00	26.84	0	-0.239685	0.213381	0.946471
52380	26/07/2018--05:33:00	26.86	0	-0.239685	0.213381	0.946471
52440	26/07/2018--05:34:00	26.88	0	-0.239685	0.228195	0.946471
52500	26/07/2018--05:35:00	26.92	0	-0.239685	0.228195	0.946471
52560	26/07/2018--05:36:00	26.95	0	-0.239685	0.228195	0.946471
52620	26/07/2018--05:37:00	26.97	0	-0.239685	0.228195	0.931551
52680	26/07/2018--05:38:00	26.99	0	-0.239685	0.228195	0.946471
52740	26/07/2018--05:39:00	27.01	0	-0.239685	0.228195	0.946471
52800	26/07/2018--05:40:00	27.03	0	-0.239685	0.228195	0.946471
52860	26/07/2018--05:41:00	27.05	0	-0.239685	0.228195	0.931551
52920	26/07/2018--05:42:00	27.1	0	-0.239685	0.228195	0.946471
52980	26/07/2018--05:43:00	27.11	0	-0.239685	0.228195	0.946471
53040	26/07/2018--05:44:00	27.13	0	-0.239685	0.228195	0.946471
53100	26/07/2018--05:45:00	27.15	0	-0.239685	0.228195	0.931551
53160	26/07/2018--05:46:00	27.18	0	-0.239685	0.228195	0.946471
53220	26/07/2018--05:47:00	27.2	0	-0.239685	0.228195	0.946471
53280	26/07/2018--05:48:00	27.23	0	-0.239685	0.213381	0.946471
53340	26/07/2018--05:49:00	27.22	0	-0.239685	0.228195	0.931551
53400	26/07/2018--05:50:00	27.25	0	-0.239685	0.228195	0.946471
53460	26/07/2018--05:51:00	27.28	0	-0.239685	0.228195	0.946471
53520	26/07/2018--05:52:00	27.29	0	-0.239685	0.228195	0.946471
53580	26/07/2018--05:53:00	27.32	0	-0.239685	0.213381	0.946471
53640	26/07/2018--05:54:00	27.32	0	-0.239685	0.228195	0.931551
53700	26/07/2018--05:55:00	27.35	0	-0.239685	0.228195	0.946471
53760	26/07/2018--05:56:00	27.37	0	-0.239685	0.228195	0.946471
53820	26/07/2018--05:57:00	27.37	0	-0.239685	0.228195	0.946471
53880	26/07/2018--05:58:00	27.42	0	-0.239685	0.228195	0.946471
53940	26/07/2018--05:59:00	27.41	0	-0.239685	0.228195	0.931551
54000	26/07/2018--06:00:00	27.46	0	-0.239685	0.228195	0.946471
54060	26/07/2018--06:01:00	27.45	0	-0.239685	0.228195	0.946471
54120	26/07/2018--06:02:00	27.49	0	-0.239685	0.228195	0.946471
54180	26/07/2018--06:03:00	27.49	0	-0.239685	0.228195	0.946471
54240	26/07/2018--06:04:00	27.52	0	-0.239685	0.228195	0.946471
54300	26/07/2018--06:05:00	27.53	0	-0.239685	0.228195	0.931551
54360	26/07/2018--06:06:00	27.55	0	-0.239685	0.228195	0.946471
54420	26/07/2018--06:07:00	27.56	0	-0.239685	0.228195	0.946471
54480	26/07/2018--06:08:00	27.58	0	-0.239685	0.228195	0.946471
54540	26/07/2018--06:09:00	27.61	0	-0.239685	0.228195	0.946471
54600	26/07/2018--06:10:00	27.61	0	-0.239685	0.228195	0.946471
54660	26/07/2018--06:11:00	27.63	0	-0.239685	0.228195	0.946471
54720	26/07/2018--06:12:00	27.63	0	-0.239685	0.228195	0.946471
54780	26/07/2018--06:13:00	27.64	0	-0.239685	0.228195	0.946471
54840	26/07/2018--06:14:00	27.66	0	-0.239685	0.228195	0.946471
54900	26/07/2018--06:15:00	27.68	0	-0.239685	0.228195	0.946471
54960	26/07/2018--06:16:00	27.71	0	-0.239685	0.228195	0.946471
55020	26/07/2018--06:17:00	27.7	0	-0.239685	0.228195	0.946471
55080	26/07/2018--06:18:00	27.72	0	-0.239685	0.228195	0.946471
55140	26/07/2018--06:19:00	27.73	0	-0.239685	0.228195	0.946471
55200	26/07/2018--06:20:00	27.76	0	-0.239685	0.228195	0.946471
55260	26/07/2018--06:21:00	27.76	0	-0.239685	0.228195	0.931551
55320	26/07/2018--06:22:00	27.8	0	-0.239685	0.228195	0.946471
55380	26/07/2018--06:23:00	27.81	0	-0.239685	0.228195	0.946471
55440	26/07/2018--06:24:00	27.8	0	-0.239685	0.213381	0.946471
55500	26/07/2018--06:25:00	27.82	0	-0.239685	0.228195	0.946471
55560	26/07/2018--06:26:00	27.84	0	-0.239685	0.228195	0.931551
55620	26/07/2018--06:27:00	27.86	0	-0.239685	0.228195	0.946471
55680	26/07/2018--06:28:00	27.86	0	-0.239685	0.228195	0.946471
55740	26/07/2018--06:29:00	27.88	0	-0.239685	0.228195	0.946471
55800	26/07/2018--06:30:00	27.89	0	-0.239685	0.228195	0.946471
55860	26/07/2018--06:31:00	27.91	0	-0.239685	0.228195	0.946471
55920	26/07/2018--06:32:00	27.92	0	-0.239685	0.228195	0.946471
55980	26/07/2018--06:33:00	27.9	71	-0.317369	0.361519	0.633143
56040	26/07/2018--06:34:00	28.2	339	-0.395052	0.894819	-0.157638
56100	26/07/2018--06:35:00	28.69	149	-0.395052	0.687425	0.558541
56160	26/07/2018--06:36:00	28.96	58	-0.270758	0.642983	-0.724613
56220	26/07/2018--06:37:00	29.14	4	-0.255222	0.702238	-0.664931
56280	26/07/2018--06:38:00	29.33	2	-0.0998543	0.717052	-0.709693
56340	26/07/2018--06:39:00	29.51	5	0.0244396	0.717052	-0.60525
56400	26/07/2018--06:40:00	29.81	4	-0.193075	0.820749	-0.575409
56460	26/07/2018--06:41:00	30.02	4	-0.488273	0.820749	-0.277001
56520	26/07/2018--06:42:00	30.09	1	-0.395052	0.835563	-0.381444
56580	26/07/2018--06:43:00	30.06	48	-0.503809	0.539286	-0.739533
56640	26/07/2018--06:44:00	29.99	15	-0.705787	0.257822	-0.679852
56700	26/07/2018--06:45:00	30.19	1	-0.767934	0.435589	-0.485887
56760	26/07/2018--06:46:00	30.78	0	-0.73686	0.435589	-0.515727
56820	26/07/2018--06:47:00	31.27	20	-0.00663387	0.776308	-0.664931
56880	26/07/2018--06:48:00	31.38	147	-0.472736	0.880005	-0.112877
56940	26/07/2018--06:49:00	31.2	112	-0.64364	114.665	-0.083036
57000	26/07/2018--06:50:00	30.86	451	-0.410589	0.805936	-0.0531952
57060	26/07/2018--06:51:00	30.7	419	-0.410589	0.894819	-0.0979564
57120	26/07/2018--06:52:00	30.66	283	-0.64364	0.820749	-0.0979564
57180	26/07/2018--06:53:00	30.52	112	-0.581493	0.731866	-0.306842
57240	26/07/2018--06:54:00	30.45	5	-0.441662	0.74668	-0.291922
57300	26/07/2018--06:55:00	30.43	279	-0.410589	0.880005	-0.23224
57360	26/07/2018--06:56:00	30.45	479	-0.348442	0.983702	-0.0979564
57420	26/07/2018--06:57:00	30.25	82	-0.363979	0.909633	-0.187479
57480	26/07/2018--06:58:00	30.11	6	-0.503809	0.835563	-0.172558
57540	26/07/2018--06:59:00	30	4	-0.426126	0.880005	-0.202399
57600	26/07/2018--07:00:00	29.92	114	-0.581493	0.761494	-0.23224
57660	26/07/2018--07:01:00	29.81	85	-0.752397	0.998516	-0.0681156
57720	26/07/2018--07:02:00	29.61	286	-0.519346	0.74668	-0.0531952
57780	26/07/2018--07:03:00	29.43	578	-0.332905	0.74668	-0.0233544
57840	26/07/2018--07:04:00	29.14	471	-0.550419	0.93926	0.0363272
57900	26/07/2018--07:05:00	28.8	413	-0.363979	0.968888	-0.083036
57960	26/07/2018--07:06:00	28.66	246	-0.550419	0.835563	-0.083036
58020	26/07/2018--07:07:00	28.77	35	-0.348442	0.909633	-0.083036
58080	26/07/2018--07:08:00	28.75	163	-0.410589	0.880005	-0.0681156
58140	26/07/2018--07:09:00	28.89	31	-0.270758	0.954074	-0.127797
58200	26/07/2018--07:10:00	29.02	40	-0.379515	0.924446	-0.0979564
58260	26/07/2018--07:11:00	29.07	104	-0.488273	0.924446	-0.0531952
58320	26/07/2018--07:12:00	29.21	111	-0.363979	0.880005	-0.321762
58380	26/07/2018--07:13:00	29.26	274	-0.239685	102.814	-0.0681156
58440	26/07/2018--07:14:00	29.25	343	-0.457199	0.761494	-0.306842
58500	26/07/2018--07:15:00	29.2	247	-0.395052	0.909633	-0.187479
58560	26/07/2018--07:16:00	29.32	19	-0.317369	0.850377	-0.291922
58620	26/07/2018--07:17:00	29.5	77	-0.612566	114.665	-0.083036
58680	26/07/2018--07:18:00	29.59	38	-0.348442	0.924446	-0.157638
58740	26/07/2018--07:19:00	29.75	22	-0.332905	0.909633	-0.23224
58800	26/07/2018--07:20:00	29.88	42	-0.363979	0.880005	-0.277001
58860	26/07/2018--07:21:00	30.01	63	-0.519346	0.894819	-0.172558
58920	26/07/2018--07:22:00	30.1	109	-0.503809	104.296	-0.0979564
58980	26/07/2018--07:23:00	30.09	375	-0.503809	0.791122	-0.351603
59040	26/07/2018--07:24:00	30.07	380	-0.332905	102.814	-0.0382748
59100	26/07/2018--07:25:00	30.21	70	-0.519346	0.835563	-0.157638
59160	26/07/2018--07:26:00	30.46	201	-0.379515	0.731866	-103.794
59220	26/07/2018--07:27:00	30.7	97	-0.441662	0.820749	-0.366524
59280	26/07/2018--07:28:00	30.8	744	-0.0843175	0.968888	-0.0531952
59340	26/07/2018--07:29:00	30.64	51	-0.472736	0.880005	-0.0681156
59400	26/07/2018--07:30:00	30.53	0	-0.472736	0.880005	-0.0681156
59460	26/07/2018--07:31:00	30.45	0	-0.472736	0.880005	-0.083036
59520	26/07/2018--07:32:00	30.39	0	-0.472736	0.880005	-0.083036
59580	26/07/2018--07:33:00	30.35	0	-0.472736	0.880005	-0.083036
59640	26/07/2018--07:34:00	30.29	0	-0.472736	0.880005	-0.083036
59700	26/07/2018--07:35:00	30.27	0	-0.472736	0.880005	-0.083036
59760	26/07/2018--07:36:00	30.26	1	-0.472736	0.880005	-0.083036
59820	26/07/2018--07:37:00	30.24	0	-0.472736	0.880005	-0.083036
59880	26/07/2018--07:38:00	30.24	0	-0.457199	0.880005	-0.083036
59940	26/07/2018--07:39:00	30.23	228	0.0399763	-0.0532689	-10.081
60000	26/07/2018--07:40:00	30.2	3	0.0399763	-0.0532689	-10.081
60060	26/07/2018--07:41:00	30.14	3	0.0399763	-0.0532689	-10.081
60120	26/07/2018--07:42:00	30.13	5	0.0399763	-0.038455	-10.081
60180	26/07/2018--07:43:00	30.08	5	0.0399763	-0.038455	-102.302
60240	26/07/2018--07:44:00	30.06	126	-0.69025	0.909633	0.334735
60300	26/07/2018--07:45:00	30	189	-0.985448	0.168939	-0.112877
60360	26/07/2018--07:46:00	30.09	12	-0.985448	0.213381	-0.0382748
60420	26/07/2018--07:47:00	30.25	0	-0.985448	0.213381	-0.0382748
60480	26/07/2018--07:48:00	30.4	282	-100.098	-0.0828966	0.304894
60540	26/07/2018--07:49:00	30.42	801	-0.59703	0.420775	0.49886
60600	26/07/2018--07:50:00	30.43	319	-0.78347	-0.142152	0.722665
60660	26/07/2018--07:51:00	30.47	221	-0.69025	-0.0680828	0.722665
60720	26/07/2018--07:52:00	30.51	300	-0.721324	-0.142152	0.677904
60780	26/07/2018--07:53:00	30.54	381	-0.752397	-0.17178	0.633143
60840	26/07/2018--07:54:00	30.56	657	-0.721324	0.687425	0.394417
60900	26/07/2018--07:55:00	30.57	268	-0.767934	0.465217	0.454098
60960	26/07/2018--07:56:00	30.55	129	-0.301832	-0.142152	0.946471
61020	26/07/2018--07:57:00	30.54	133	-0.488273	0.820749	134.932
61080	26/07/2018--07:58:00	30.43	430	-0.954375	0.228195	0.215372
61140	26/07/2018--07:59:00	30.32	12	-0.969911	0.243008	0.110929
61200	26/07/2018--08:00:00	30.25	46	-0.969911	0.213381	0.14077
61260	26/07/2018--08:01:00	30.13	0	-0.969911	0.228195	0.14077
61320	26/07/2018--08:02:00	30.04	0	-0.969911	0.213381	0.14077
61380	26/07/2018--08:03:00	29.96	0	-0.969911	0.228195	0.14077
61440	26/07/2018--08:04:00	29.85	0	-0.969911	0.213381	0.14077
61500	26/07/2018--08:05:00	29.77	0	-0.969911	0.213381	0.14077
61560	26/07/2018--08:06:00	29.68	0	-0.969911	0.213381	0.14077
61620	26/07/2018--08:07:00	29.58	0	-0.969911	0.213381	0.14077
61680	26/07/2018--08:08:00	29.5	0	-0.969911	0.213381	0.14077
61740	26/07/2018--08:09:00	29.41	0	-0.969911	0.228195	0.14077
61800	26/07/2018--08:10:00	29.35	0	-0.969911	0.213381	0.14077
61860	26/07/2018--08:11:00	29.26	0	-0.969911	0.213381	0.14077
61920	26/07/2018--08:12:00	29.19	0	-0.969911	0.213381	0.14077
61980	26/07/2018--08:13:00	29.1	0	-0.969911	0.228195	0.14077
62040	26/07/2018--08:14:00	29.04	0	-0.969911	0.213381	0.14077
62100	26/07/2018--08:15:00	28.98	1	-0.969911	0.213381	0.14077
62160	26/07/2018--08:16:00	28.91	0	-0.969911	0.213381	0.14077
62220	26/07/2018--08:17:00	28.86	0	-0.969911	0.213381	0.14077
62280	26/07/2018--08:18:00	28.79	0	-0.969911	0.213381	0.14077
62340	26/07/2018--08:19:00	28.72	0	-0.969911	0.213381	0.14077
62400	26/07/2018--08:20:00	28.64	0	-0.969911	0.213381	0.14077
62460	26/07/2018--08:21:00	28.6	0	-0.969911	0.213381	0.14077
62520	26/07/2018--08:22:00	28.54	0	-0.969911	0.213381	0.14077
62580	26/07/2018--08:23:00	28.47	0	-0.969911	0.213381	0.14077
62640	26/07/2018--08:24:00	28.41	0	-0.969911	0.213381	0.14077
62700	26/07/2018--08:25:00	28.35	0	-0.969911	0.213381	0.14077
62760	26/07/2018--08:26:00	28.29	0	-0.969911	0.213381	0.14077
62820	26/07/2018--08:27:00	28.24	0	-0.969911	0.228195	0.14077
62880	26/07/2018--08:28:00	28.18	0	-0.969911	0.213381	0.14077
62940	26/07/2018--08:29:00	28.13	92	-0.969911	0.168939	0.0810884
63000	26/07/2018--08:30:00	28.06	278	-0.969911	0.0504282	0.289974
63060	26/07/2018--08:31:00	28.01	19	-0.985448	0.0652421	0.215372
63120	26/07/2018--08:32:00	27.98	245	-0.969911	0.168939	0.15569
63180	26/07/2018--08:33:00	27.95	37	-0.954375	0.154125	0.275054
63240	26/07/2018--08:34:00	27.93	117	-0.938838	0.154125	0.304894
63300	26/07/2018--08:35:00	27.92	179	-0.814544	0.435589	0.364576
63360	26/07/2018--08:36:00	27.91	0	-0.814544	0.435589	0.364576
63420	26/07/2018--08:37:00	27.91	0	-0.814544	0.435589	0.364576
63480	26/07/2018--08:38:00	27.9	102	-0.892228	0.450403	0.230292
63540	26/07/2018--08:39:00	27.9	421	-0.969911	0.183753	0.170611
63600	26/07/2018--08:40:00	27.9	86	-0.938838	0.0948698	0.334735
63660	26/07/2018--08:41:00	27.91	69	-0.907764	0.139311	0.394417
63720	26/07/2018--08:42:00	27.93	141	-0.876691	0.0800559	0.364576
63780	26/07/2018--08:43:00	27.93	708	-0.969911	0.198567	0.200452
63840	26/07/2018--08:44:00	27.98	1	-0.969911	0.198567	0.200452
63900	26/07/2018--08:45:00	28.05	1	-0.969911	0.198567	0.200452
63960	26/07/2018--08:46:00	28.14	0	-0.969911	0.198567	0.200452
64020	26/07/2018--08:47:00	28.25	6	-0.954375	0.198567	0.200452
64080	26/07/2018--08:48:00	28.38	8	-0.969911	0.198567	0.200452
64140	26/07/2018--08:49:00	28.52	1	-0.969911	0.198567	0.200452
64200	26/07/2018--08:50:00	28.65	0	-0.969911	0.198567	0.200452
64260	26/07/2018--08:51:00	28.77	0	-0.969911	0.198567	0.200452
64320	26/07/2018--08:52:00	28.93	0	-0.969911	0.198567	0.200452
64380	26/07/2018--08:53:00	29.07	141	0.350711	-0.142152	0.916631
64440	26/07/2018--08:54:00	29.2	0	0.350711	-0.142152	0.90171
64500	26/07/2018--08:55:00	29.31	0	0.350711	-0.142152	0.90171
64560	26/07/2018--08:56:00	29.41	0	0.350711	-0.142152	0.90171
64620	26/07/2018--08:57:00	29.5	0	0.350711	-0.142152	0.916631
64680	26/07/2018--08:58:00	29.62	0	0.350711	-0.142152	0.916631
64740	26/07/2018--08:59:00	29.68	0	0.350711	-0.142152	0.90171
64800	26/07/2018--09:00:00	29.78	0	0.350711	-0.142152	0.90171
64860	26/07/2018--09:01:00	29.86	0	0.350711	-0.142152	0.916631
64920	26/07/2018--09:02:00	29.92	0	0.350711	-0.142152	0.916631
64980	26/07/2018--09:03:00	30	0	0.350711	-0.142152	0.916631
65040	26/07/2018--09:04:00	30.07	0	0.350711	-0.142152	0.916631
65100	26/07/2018--09:05:00	30.13	0	0.350711	-0.142152	0.916631
65160	26/07/2018--09:06:00	30.2	0	0.350711	-0.142152	0.916631
65220	26/07/2018--09:07:00	30.27	0	0.350711	-0.142152	0.90171
65280	26/07/2018--09:08:00	30.31	21	-0.363979	0.894819	0.245213
65340	26/07/2018--09:09:00	30.38	549	-0.799007	0.465217	-0.366524
65400	26/07/2018--09:10:00	30.43	313	-0.659177	0.391147	-0.426205
65460	26/07/2018--09:11:00	30.5	394	-100.098	0.198567	-0.351603
65520	26/07/2018--09:12:00	30.62	340	-0.767934	0.628169	0.215372
65580	26/07/2018--09:13:00	30.79	255	-0.799007	0.494844	0.215372
65640	26/07/2018--09:14:00	30.95	624	-0.767934	0.628169	0.185531
65700	26/07/2018--09:15:00	31.13	298	-0.581493	0.583727	0.15569
65760	26/07/2018--09:16:00	31.28	435	-0.938838	0.331892	-0.112877
65820	26/07/2018--09:17:00	31.38	0	-0.938838	0.346706	-0.112877
65880	26/07/2018--09:18:00	31.46	1	-0.954375	0.346706	-0.112877
65940	26/07/2018--09:19:00	31.5	0	-0.938838	0.331892	-0.112877
66000	26/07/2018--09:20:00	31.55	0	-0.938838	0.331892	-0.112877
66060	26/07/2018--09:21:00	31.57	0	-0.938838	0.331892	-0.112877
66120	26/07/2018--09:22:00	31.57	0	-0.938838	0.346706	-0.112877
66180	26/07/2018--09:23:00	31.57	0	-0.938838	0.331892	-0.112877
66240	26/07/2018--09:24:00	31.54	34	-0.985448	0.331892	0.275054
66300	26/07/2018--09:25:00	31.46	602	-0.0687808	126.517	-0.0531952
66360	26/07/2018--09:26:00	31.26	719	0.0865865	101.333	0.00648642
66420	26/07/2018--09:27:00	30.92	987	0.428395	0.880005	0.0214068
66480	26/07/2018--09:28:00	30.73	380	0.11766	0.717052	-0.724613
66540	26/07/2018--09:29:00	31.66	67	0.179807	0.909633	-0.575409
66600	26/07/2018--09:30:00	32.45	117	0.241954	0.820749	-0.530648
66660	26/07/2018--09:31:00	32.88	63	0.226417	0.880005	-0.530648
66720	26/07/2018--09:32:00	33.12	88	0.241954	0.835563	-0.545568
66780	26/07/2018--09:33:00	33.17	69	0.241954	0.865191	-0.470966
66840	26/07/2018--09:34:00	33.18	66	0.0865865	0.5541	-0.843976
66900	26/07/2018--09:35:00	33.23	157	0.0710498	0.583727	-0.799215
66960	26/07/2018--09:36:00	33.28	217	0.506078	0.880005	0.334735
67020	26/07/2018--09:37:00	33.45	79	-0.00663387	0.93926	0.439178
67080	26/07/2018--09:38:00	33.79	23	0.0710498	0.93926	0.334735
67140	26/07/2018--09:39:00	34.36	204	-0.0687808	0.983702	0.394417
67200	26/07/2018--09:40:00	34.86	424	-0.0532441	0.983702	0.424258
67260	26/07/2018--09:41:00	35.02	276	-0.0532441	0.894819	0.662984
67320	26/07/2018--09:42:00	35.01	220	0.133197	0.613355	-0.784295
67380	26/07/2018--09:43:00	35.06	498	0.568225	0.983702	-0.0233544
67440	26/07/2018--09:44:00	34.41	358	0.241954	101.333	-0.0233544
67500	26/07/2018--09:45:00	33.53	352	0.350711	0.968888	-0.0681156
67560	26/07/2018--09:46:00	32.84	595	0.397321	0.93926	-0.0531952
67620	26/07/2018--09:47:00	32.14	432	0.443931	0.983702	-0.157638
67680	26/07/2018--09:48:00	31.59	646	0.459468	0.924446	-0.187479
67740	26/07/2018--09:49:00	31.26	226	0.506078	0.865191	-0.0979564
67800	26/07/2018--09:50:00	30.92	223	0.366248	105.777	-0.0681156
67860	26/07/2018--09:51:00	30.51	452	0.319637	0.968888	0.230292
67920	26/07/2018--09:52:00	29.92	444	0.506078	0.894819	-0.187479
67980	26/07/2018--09:53:00	29.58	421	0.521615	0.894819	-0.112877
68040	26/07/2018--09:54:00	29.43	610	0.381784	0.865191	-0.0681156
68100	26/07/2018--09:55:00	29.41	438	0.412858	0.909633	-0.23224
68160	26/07/2018--09:56:00	29.46	382	0.443931	0.954074	-0.157638
68220	26/07/2018--09:57:00	29.59	443	0.583762	0.657797	-0.142718
68280	26/07/2018--09:58:00	29.58	568	0.521615	0.820749	-0.142718
68340	26/07/2018--09:59:00	29.62	300	0.506078	0.865191	-0.23224
68400	26/07/2018--10:00:00	29.67	126	0.475005	0.880005	-0.23224
68460	26/07/2018--10:01:00	29.75	219	0.661446	0.820749	-0.112877
68520	26/07/2018--10:02:00	29.81	567	0.583762	0.805936	-0.0681156
68580	26/07/2018--10:03:00	29.93	386	0.692519	0.791122	-0.0681156
68640	26/07/2018--10:04:00	30.15	169	0.443931	0.924446	-0.0531952
68700	26/07/2018--10:05:00	30.34	174	0.397321	0.983702	-0.083036
68760	26/07/2018--10:06:00	30.48	191	0.288564	0.865191	-0.112877
68820	26/07/2018--10:07:00	30.55	460	0.599299	0.894819	-0.157638
68880	26/07/2018--10:08:00	30.41	491	0.630372	0.672611	-0.0681156
68940	26/07/2018--10:09:00	30.23	437	0.241954	0.924446	-0.0531952
69000	26/07/2018--10:10:00	30.23	14	0.133197	0.998516	-0.142718
69060	26/07/2018--10:11:00	30.34	13	0.102123	0.983702	-0.0681156
69120	26/07/2018--10:12:00	30.39	132	0.537152	0.405961	0.0363272
69180	26/07/2018--10:13:00	30.27	511	0.133197	11.911	-0.0681156
69240	26/07/2018--10:14:00	30.11	287	-0.0377073	0.998516	-0.083036
69300	26/07/2018--10:15:00	30.03	532	0.0710498	0.717052	-0.0382748
69360	26/07/2018--10:16:00	29.81	275	0.133197	0.93926	-0.00843398
69420	26/07/2018--10:17:00	29.51	330	-0.0221706	102.814	-0.112877
69480	26/07/2018--10:18:00	29.06	108	0.0555131	101.333	-0.172558
69540	26/07/2018--10:19:00	28.47	243	0.195344	0.983702	-0.157638
69600	26/07/2018--10:20:00	28.12	373	0.0244396	0.983702	-0.23224
69660	26/07/2018--10:21:00	27.79	132	0.0244396	101.333	-0.0681156
69720	26/07/2018--10:22:00	27.57	157	-0.0377073	0.983702	-0.112877
69780	26/07/2018--10:23:00	27.42	260	0.148733	0.998516	-0.142718
69840	26/07/2018--10:24:00	27.15	178	-0.00663387	101.333	-0.127797
69900	26/07/2018--10:25:00	27.1	104	0.0710498	0.924446	-0.321762
69960	26/07/2018--10:26:00	27.31	342	0.335174	0.983702	-0.0681156
70020	26/07/2018--10:27:00	27.76	53	0.11766	0.998516	-0.172558
70080	26/07/2018--10:28:00	28.21	171	-0.721324	0.272636	0.633143
70140	26/07/2018--10:29:00	28.77	95	-0.0843175	102.814	0.260133
70200	26/07/2018--10:30:00	29.07	49	0.148733	0.968888	0.215372
70260	26/07/2018--10:31:00	29.31	2	0.241954	102.814	0.170611
70320	26/07/2018--10:32:00	29.52	76	-0.301832	0.894819	0.49886
70380	26/07/2018--10:33:00	29.61	3	0.0710498	0.909633	0.349656
70440	26/07/2018--10:34:00	29.71	192	-0.115391	0.983702	-0.127797
70500	26/07/2018--10:35:00	29.74	112	0.335174	0.865191	-0.470966
70560	26/07/2018--10:36:00	29.79	16	0.273027	0.791122	-0.60525
70620	26/07/2018--10:37:00	29.88	58	0.0555131	0.983702	-0.187479
70680	26/07/2018--10:38:00	30.05	20	0.0710498	0.968888	-0.321762
70740	26/07/2018--10:39:00	30.13	193	-0.130928	0.968888	-0.0979564
70800	26/07/2018--10:40:00	30.32	32	-0.177538	0.968888	-0.21732
70860	26/07/2018--10:41:00	30.62	203	-0.0998543	0.998516	-0.0382748
70920	26/07/2018--10:42:00	30.8	38	-0.0687808	0.968888	-0.0531952
70980	26/07/2018--10:43:00	30.84	196	0.335174	0.954074	-0.083036
71040	26/07/2018--10:44:00	30.82	328	0.179807	102.814	0.0214068
71100	26/07/2018--10:45:00	30.71	312	-0.0998543	0.74668	-0.694772
71160	26/07/2018--10:46:00	30.76	18	0.0710498	101.333	-0.127797
71220	26/07/2018--10:47:00	30.9	167	-0.00663387	101.333	-0.0531952
71280	26/07/2018--10:48:00	30.9	116	-0.0532441	0.998516	-0.0382748
71340	26/07/2018--10:49:00	30.89	64	-0.00663387	0.613355	-0.829056
71400	26/07/2018--10:50:00	30.83	2	0.00890286	0.613355	-0.829056
71460	26/07/2018--10:51:00	30.84	38	-0.00663387	0.687425	-0.754454
71520	26/07/2018--10:52:00	30.91	159	0.00890286	101.333	-0.21732
71580	26/07/2018--10:53:00	30.75	437	-0.0221706	0.924446	-0.142718
71640	26/07/2018--10:54:00	30.42	133	0.0710498	0.998516	-0.23224
71700	26/07/2018--10:55:00	30.13	240	-0.162001	0.909633	-0.485887
71760	26/07/2018--10:56:00	29.8	274	0.00890286	104.296	-0.187479
71820	26/07/2018--10:57:00	29.59	415	0.148733	0.983702	0.0960088
71880	26/07/2018--10:58:00	29.59	216	0.0555131	114.665	-0.083036
71940	26/07/2018--10:59:00	29.64	396	-0.115391	0.954074	-0.0531952
72000	26/07/2018--11:00:00	29.71	245	0.179807	0.968888	-0.127797
72060	26/07/2018--11:01:00	29.92	114	-0.115391	0.909633	-0.441125
72120	26/07/2018--11:02:00	30.14	4	-0.0843175	0.865191	-0.530648
72180	26/07/2018--11:03:00	30.33	4	-0.0687808	0.865191	-0.545568
72240	26/07/2018--11:04:00	30.5	4	-0.0377073	0.805936	-0.62017
72300	26/07/2018--11:05:00	30.68	0	-0.0532441	0.820749	-0.60525
72360	26/07/2018--11:06:00	30.83	4	0.0244396	0.805936	-0.650011
72420	26/07/2018--11:07:00	30.92	5	-0.0532441	0.880005	-0.500807
72480	26/07/2018--11:08:00	31.04	106	-0.0221706	0.880005	-0.500807
72540	26/07/2018--11:09:00	31.02	5	-0.0532441	0.924446	-0.411285
72600	26/07/2018--11:10:00	30.98	85	-0.0377073	0.880005	-0.500807
72660	26/07/2018--11:11:00	30.84	2	0.00890286	0.909633	-0.456046
72720	26/07/2018--11:12:00	30.73	7	-0.00663387	0.880005	-0.485887
72780	26/07/2018--11:13:00	30.54	8	-0.0532441	0.924446	-0.411285
72840	26/07/2018--11:14:00	30.43	1	-0.0377073	0.954074	-0.381444
72900	26/07/2018--11:15:00	30.31	1	-0.0377073	0.909633	-0.441125
72960	26/07/2018--11:16:00	30.2	3	0.0710498	0.924446	-0.441125
73020	26/07/2018--11:17:00	30.15	44	-0.286295	0.894819	0.349656
73080	26/07/2018--11:18:00	30.09	2	-0.0843175	0.954074	0.334735
73140	26/07/2018--11:19:00	30.07	5	-0.0843175	0.968888	0.15569
73200	26/07/2018--11:20:00	30.07	12	-0.130928	0.983702	0.0363272
73260	26/07/2018--11:21:00	30.02	15	-0.224148	0.968888	-0.00843398
73320	26/07/2018--11:22:00	30	8	-0.0221706	101.333	-0.0233544
73380	26/07/2018--11:23:00	29.97	2	-0.130928	101.333	-0.0382748
73440	26/07/2018--11:24:00	29.98	9	-0.0221706	101.333	-0.083036
73500	26/07/2018--11:25:00	29.96	8	0.00890286	101.333	-0.0233544
73560	26/07/2018--11:26:00	29.93	181	-0.0843175	0.954074	-0.0531952
73620	26/07/2018--11:27:00	29.89	582	-0.270758	0.968888	-0.0531952
73680	26/07/2018--11:28:00	29.77	323	-0.317369	0.835563	-0.0979564
73740	26/07/2018--11:29:00	29.66	564	-0.301832	114.665	-139.603
73800	26/07/2018--11:30:00	29.45	277	-0.0687808	0.93926	0.00648642
73860	26/07/2018--11:31:00	28.92	152	-0.0532441	102.814	-0.0382748
73920	26/07/2018--11:32:00	28.54	289	-0.0687808	0.998516	-0.112877
73980	26/07/2018--11:33:00	28.36	234	-0.115391	101.333	-0.0681156
74040	26/07/2018--11:34:00	28.18	232	-0.0221706	0.998516	-0.0382748
74100	26/07/2018--11:35:00	27.87	283	0.0399763	0.968888	-0.0979564
74160	26/07/2018--11:36:00	27.75	451	0.00890286	0.909633	-0.172558
74220	26/07/2018--11:37:00	28.1	135	-0.0843175	0.968888	-0.187479
74280	26/07/2018--11:38:00	28.52	287	-0.115391	102.814	-0.127797
74340	26/07/2018--11:39:00	28.73	429	0.350711	0.642983	-0.202399
74400	26/07/2018--11:40:00	29.14	315	0.11766	101.333	-0.0531952
74460	26/07/2018--11:41:00	29.2	256	0.0710498	101.333	-0.0979564
74520	26/07/2018--11:42:00	29.16	381	0.11766	101.333	-0.0233544
74580	26/07/2018--11:43:00	29.11	544	-0.0998543	0.776308	-0.083036
74640	26/07/2018--11:44:00	28.92	172	0.0865865	0.998516	-0.202399
74700	26/07/2018--11:45:00	28.72	307	-0.255222	104.296	-0.948419
74760	26/07/2018--11:46:00	28.42	232	-0.0221706	101.333	-0.0681156
74820	26/07/2018--11:47:00	28.15	351	0.568225	0.880005	-0.0681156
74880	26/07/2018--11:48:00	28.33	307	0.00890286	0.93926	0.334735
74940	26/07/2018--11:49:00	28.27	475	-0.0221706	0.998516	-0.0531952
75000	26/07/2018--11:50:00	28.35	68	-0.0532441	0.761494	-0.664931
75060	26/07/2018--11:51:00	28.57	5	-0.115391	0.717052	-0.709693
75120	26/07/2018--11:52:00	28.84	3	-0.0532441	0.717052	-0.694772
75180	26/07/2018--11:53:00	29.06	7	-0.177538	0.835563	-0.545568
75240	26/07/2018--11:54:00	29.18	39	0.0244396	0.909633	-0.470966
75300	26/07/2018--11:55:00	29.3	0	0.0555131	0.93926	-0.441125
75360	26/07/2018--11:56:00	29.36	5	0.428395	0.93926	0.15569
75420	26/07/2018--11:57:00	29.39	49	0.0555131	0.93926	-0.396364
75480	26/07/2018--11:58:00	29.46	2	0.0399763	0.998516	-0.202399
75540	26/07/2018--11:59:00	29.52	9	0.0399763	0.983702	-0.24716
75600	26/07/2018--12:00:00	29.56	24	-0.0687808	0.983702	-0.291922
75660	26/07/2018--12:01:00	29.6	26	-0.0377073	0.894819	-0.485887
75720	26/07/2018--12:02:00	29.55	3	0.0555131	0.924446	-0.411285
75780	26/07/2018--12:03:00	29.61	2	0.0710498	0.954074	-0.351603
75840	26/07/2018--12:04:00	29.59	5	-0.0687808	0.954074	-0.351603
75900	26/07/2018--12:05:00	29.63	25	-0.0998543	0.865191	-0.500807
75960	26/07/2018--12:06:00	29.67	37	0.0244396	0.968888	-0.321762
76020	26/07/2018--12:07:00	29.65	22	0.0555131	0.968888	-0.277001
76080	26/07/2018--12:08:00	29.69	113	-0.00663387	107.259	-0.0979564
76140	26/07/2018--12:09:00	29.59	167	-0.00663387	0.968888	-0.127797
76200	26/07/2018--12:10:00	29.32	296	0.148733	0.983702	-0.187479
76260	26/07/2018--12:11:00	29.04	323	0.0555131	114.665	-0.575409
76320	26/07/2018--12:12:00	28.88	355	-0.270758	105.777	0.0214068
76380	26/07/2018--12:13:00	29.02	455	-0.208611	0.998516	0.00648642
76440	26/07/2018--12:14:00	29.13	541	-0.472736	0.880005	-0.0531952
76500	26/07/2018--12:15:00	29.05	88	-0.0377073	0.850377	-0.560489
76560	26/07/2018--12:16:00	29.14	17	-0.0843175	0.791122	-0.62017
76620	26/07/2018--12:17:00	29.29	8	0.0244396	0.880005	-0.441125
76680	26/07/2018--12:18:00	29.43	4	0.0399763	0.909633	-0.470966
76740	26/07/2018--12:19:00	29.5	20	-0.208611	0.731866	-0.664931
76800	26/07/2018--12:20:00	29.37	312	-0.0843175	101.333	-0.0382748
76860	26/07/2018--12:21:00	28.77	323	-0.0532441	101.333	-0.127797
76920	26/07/2018--12:22:00	28.64	184	-0.0221706	0.835563	-0.60525
76980	26/07/2018--12:23:00	28.8	41	-0.0998543	0.791122	-0.62017
77040	26/07/2018--12:24:00	29.05	18	-0.255222	0.731866	-0.650011
77100	26/07/2018--12:25:00	29.28	6	-0.162001	0.687425	-0.724613
77160	26/07/2018--12:26:00	29.52	49	0.0710498	0.954074	-0.306842
77220	26/07/2018--12:27:00	29.63	72	0.16427	0.998516	-0.291922
77280	26/07/2018--12:28:00	29.73	8	0.133197	0.998516	-0.157638
77340	26/07/2018--12:29:00	29.79	13	0.195344	0.998516	-0.202399
77400	26/07/2018--12:30:00	29.8	3	0.102123	0.998516	-0.23224
77460	26/07/2018--12:31:00	29.8	11	0.0244396	101.333	-0.157638
77520	26/07/2018--12:32:00	29.77	331	0.00890286	-0.00882729	-10.081
77580	26/07/2018--12:33:00	29.7	333	0.179807	0.983702	-0.157638
77640	26/07/2018--12:34:00	29.95	376	0.257491	0.865191	-0.500807
77700	26/07/2018--12:35:00	31.71	325	0.350711	0.894819	-0.187479
77760	26/07/2018--12:36:00	32.28	435	0.381784	0.835563	-0.0681156
77820	26/07/2018--12:37:00	31.83	756	0.179807	0.924446	-0.441125
77880	26/07/2018--12:38:00	31.34	447	0.179807	105.777	-0.0382748
77940	26/07/2018--12:39:00	30.83	306	0.273027	0.983702	-0.0681156
78000	26/07/2018--12:40:00	30.32	334	0.273027	0.968888	-0.187479
78060	26/07/2018--12:41:00	29.94	293	0.16427	117.628	-0.0382748
78120	26/07/2018--12:42:00	29.63	604	0.288564	0.954074	-0.187479
78180	26/07/2018--12:43:00	29.42	277	0.102123	0.524472	-0.873817
78240	26/07/2018--12:44:00	29.39	13	0.0399763	0.642983	-0.799215
78300	26/07/2018--12:45:00	29.48	11	0.133197	0.820749	-0.560489
78360	26/07/2018--12:46:00	29.57	5	0.179807	0.894819	-0.470966
78420	26/07/2018--12:47:00	29.57	7	0.226417	0.924446	-0.426205
78480	26/07/2018--12:48:00	29.57	5	0.241954	0.954074	-0.351603
78540	26/07/2018--12:49:00	29.52	6	0.21088	0.93926	-0.381444
78600	26/07/2018--12:50:00	29.46	1	0.226417	0.93926	-0.381444
78660	26/07/2018--12:51:00	29.43	41	0.0399763	0.687425	-0.754454
78720	26/07/2018--12:52:00	29.52	3	0.102123	0.820749	-0.60525
78780	26/07/2018--12:53:00	29.6	1	0.102123	0.865191	-0.560489
78840	26/07/2018--12:54:00	29.61	2	0.0865865	0.865191	-0.60525
78900	26/07/2018--12:55:00	29.57	66	0.350711	0.717052	0.0363272
78960	26/07/2018--12:56:00	29.47	705	0.273027	0.5541	-0.814135
79020	26/07/2018--12:57:00	29.64	250	0.0865865	0.924446	-0.411285
79080	26/07/2018--12:58:00	29.82	463	0.00890286	105.777	-0.0681156
79140	26/07/2018--12:59:00	29.71	372	0.195344	102.814	-0.127797
79200	26/07/2018--13:00:00	29.49	515	-0.177538	0.420775	-0.918578
79260	26/07/2018--13:01:00	31.02	369	0.397321	0.509658	-0.411285
79320	26/07/2018--13:02:00	33.56	385	0.381784	0.894819	-0.336683
79380	26/07/2018--13:03:00	35.47	460	0.241954	0.865191	-0.426205
79440	26/07/2018--13:04:00	37.04	566	0.304101	0.865191	-0.485887
79500	26/07/2018--13:05:00	38.04	222	0.0865865	0.583727	-0.441125
79560	26/07/2018--13:06:00	38.39	178	0.11766	0.346706	-0.769374
79620	26/07/2018--13:07:00	38.3	256	0.179807	0.420775	-0.963339
79680	26/07/2018--13:08:00	37.94	252	0.16427	0.391147	-0.873817
79740	26/07/2018--13:09:00	37.35	261	0.102123	0.435589	-0.963339
79800	26/07/2018--13:10:00	36.75	132	0.148733	0.272636	-10.081
79860	26/07/2018--13:11:00	36.21	195	0.366248	0.331892	-0.963339
79920	26/07/2018--13:12:00	35.74	422	0.288564	0.376333	-0.97826
79980	26/07/2018--13:13:00	35.29	331	-0.876691	0.702238	-0.112877
80040	26/07/2018--13:14:00	34.9	861	-0.767934	0.598541	-0.00843398
80100	26/07/2018--13:15:00	34.39	105	-0.317369	-0.616196	-0.754454
80160	26/07/2018--13:16:00	33.86	159	0.0555131	0.0208004	-102.302
80220	26/07/2018--13:17:00	33.34	0	0.0555131	0.0208004	-10.081
80280	26/07/2018--13:18:00	32.94	0	0.0555131	0.0356143	-10.081
80340	26/07/2018--13:19:00	32.67	0	0.0555131	0.0356143	-10.081
80400	26/07/2018--13:20:00	32.48	0	0.0555131	0.0356143	-102.302
80460	26/07/2018--13:21:00	32.29	0	0.0555131	0.0356143	-102.302
80520	26/07/2018--13:22:00	32.13	0	0.0555131	0.0356143	-10.081
80580	26/07/2018--13:23:00	32.04	0	0.0555131	0.0356143	-102.302
80640	26/07/2018--13:24:00	31.97	0	0.0399763	0.0356143	-102.302
80700	26/07/2018--13:25:00	31.79	11	0.0244396	-0.038455	-102.302
80760	26/07/2018--13:26:00	31.37	14	-0.0221706	-0.0236412	-102.302
80820	26/07/2018--13:27:00	31.18	0	-0.0221706	-0.0236412	-10.081
80880	26/07/2018--13:28:00	31.1	0	-0.0221706	-0.0236412	-10.081
80940	26/07/2018--13:29:00	31.06	0	-0.0221706	-0.0236412	-102.302
81000	26/07/2018--13:30:00	31.05	0	-0.0377073	-0.0236412	-102.302
81060	26/07/2018--13:31:00	31.05	0	-0.0221706	-0.0236412	-10.081
81120	26/07/2018--13:32:00	31.06	0	-0.0221706	-0.0236412	-10.081
81180	26/07/2018--13:33:00	31.08	0	-0.0221706	-0.0236412	-10.081
81240	26/07/2018--13:34:00	31.09	0	-0.0221706	-0.0236412	-102.302
81300	26/07/2018--13:35:00	31.11	0	-0.0221706	-0.0236412	-102.302
81360	26/07/2018--13:36:00	31.13	0	-0.0221706	-0.0236412	-102.302
81420	26/07/2018--13:37:00	31.12	38	-0.705787	-0.779148	-0.948419
81480	26/07/2018--13:38:00	31.24	333	-0.876691	-0.734707	-0.127797
81540	26/07/2018--13:39:00	31.43	548	-0.752397	-0.55694	-0.112877
81600	26/07/2018--13:40:00	31.64	400	-0.752397	-0.690265	-0.0681156
81660	26/07/2018--13:41:00	31.77	523	-0.799007	-0.571754	-0.142718
81720	26/07/2018--13:42:00	31.81	423	-0.581493	-0.853218	-0.0531952
81780	26/07/2018--13:43:00	31.8	334	-0.721324	-0.719893	-0.24716
81840	26/07/2018--13:44:00	31.82	219	-0.581493	-0.853218	-0.112877
81900	26/07/2018--13:45:00	31.84	463	0.521615	-0.690265	-0.00843398
81960	26/07/2018--13:46:00	31.76	405	0.304101	-100.136	0.543621
82020	26/07/2018--13:47:00	31.58	544	0.583762	-0.616196	0.0810884
82080	26/07/2018--13:48:00	31.56	546	0.785739	-0.0977105	-0.60525
82140	26/07/2018--13:49:00	31.51	214	0.83235	-0.497685	-0.291922
82200	26/07/2018--13:50:00	31.48	377	0.723593	-0.601382	-0.0531952
82260	26/07/2018--13:51:00	31.46	770	0.583762	-0.764335	-0.157638
82320	26/07/2018--13:52:00	31.51	413	0.568225	-0.408802	-0.112877
82380	26/07/2018--13:53:00	31.6	509	0.552688	-0.779148	-0.262081
82440	26/07/2018--13:54:00	31.63	487	0.645909	-0.423616	-0.784295
82500	26/07/2018--13:55:00	31.67	638	0.459468	-0.853218	-0.157638
82560	26/07/2018--13:56:00	31.75	606	0.319637	-100.136	-0.142718
82620	26/07/2018--13:57:00	31.88	413	0.428395	-0.912473	0.0214068
82680	26/07/2018--13:58:00	31.89	602	0.676982	-125.319	0.00648642
82740	26/07/2018--13:59:00	31.82	405	0.412858	-0.882846	-0.172558
82800	26/07/2018--14:00:00	31.76	489	0.412858	-0.927287	-0.784295
82860	26/07/2018--14:01:00	31.73	314	0.568225	-0.749521	-0.202399
82920	26/07/2018--14:02:00	31.63	313	0.428395	-0.527313	-0.24716
82980	26/07/2018--14:03:00	31.46	428	0.568225	-0.808776	-0.112877
83040	26/07/2018--14:04:00	31.21	515	0.599299	-0.793962	-0.127797
83100	26/07/2018--14:05:00	31.08	581	-0.193075	-100.136	-0.0531952
83160	26/07/2018--14:06:00	30.89	710	-0.457199	0.805936	0.14077
83220	26/07/2018--14:07:00	31.01	658	-0.286295	-101.617	0.275054
83280	26/07/2018--14:08:00	30.93	777	-0.441662	-10.458	-0.306842
83340	26/07/2018--14:09:00	30.71	371	-0.177538	-101.617	-0.112877
83400	26/07/2018--14:10:00	30.55	71	-0.301832	-0.912473	-0.083036
83460	26/07/2018--14:11:00	30.48	775	-0.395052	-132.726	-0.0382748
83520	26/07/2018--14:12:00	30.67	729	-0.193075	-0.971729	-0.202399
83580	26/07/2018--14:13:00	30.7	251	-0.177538	-110.505	-0.0979564
83640	26/07/2018--14:14:00	30.76	490	-0.162001	-0.956915	-0.0681156
83700	26/07/2018--14:15:00	30.79	277	-0.193075	-0.986543	-0.112877
83760	26/07/2018--14:16:00	30.65	111	-0.162001	-100.136	-0.157638
83820	26/07/2018--14:17:00	30.42	98	-0.130928	-10.458	-0.0979564
83880	26/07/2018--14:18:00	30.15	136	-0.193075	-0.942101	-0.112877
83940	26/07/2018--14:19:00	29.92	80	-0.177538	-0.956915	-0.083036
84000	26/07/2018--14:20:00	29.66	446	-0.503809	-0.986543	-0.127797
84060	26/07/2018--14:21:00	29.65	794	-0.426126	-103.098	-0.083036
84120	26/07/2018--14:22:00	29.91	678	0.0710498	-0.764335	-0.635091
84180	26/07/2018--14:23:00	29.88	402	-0.286295	-0.82359	-0.0681156
84240	26/07/2018--14:24:00	29.66	441	-0.0221706	-103.098	-0.112877
84300	26/07/2018--14:25:00	29.89	208	-0.0843175	-0.408802	-0.933499
84360	26/07/2018--14:26:00	30.82	0	-0.0221706	-0.453243	-0.918578
84420	26/07/2018--14:27:00	31.34	0	0.0555131	-0.453243	-0.903658
84480	26/07/2018--14:28:00	31.79	0	0.0555131	-0.438429	-0.918578
84540	26/07/2018--14:29:00	32.12	0	0.0710498	-0.453243	-0.903658
84600	26/07/2018--14:30:00	32.41	0	0.0555131	-0.453243	-0.903658
84660	26/07/2018--14:31:00	32.69	0	0.0244396	-0.393988	-0.933499
84720	26/07/2018--14:32:00	32.92	0	0.0865865	-0.453243	-0.903658
84780	26/07/2018--14:33:00	33.11	0	0.0710498	-0.468057	-0.903658
84840	26/07/2018--14:34:00	33.23	19	0.0555131	-0.0977105	-103.794
84900	26/07/2018--14:35:00	33	106	0.739129	-0.127338	-0.664931
84960	26/07/2018--14:36:00	32.57	0	0.754666	-0.112524	-0.664931
85020	26/07/2018--14:37:00	32.19	3	0.987717	-0.0680828	0.0363272
85080	26/07/2018--14:38:00	31.88	0	0.987717	-0.0680828	0.066168
85140	26/07/2018--14:39:00	31.61	2	0.87896	-0.142152	0.424258
85200	26/07/2018--14:40:00	31.32	1	0.599299	-0.0977105	0.782347
85260	26/07/2018--14:41:00	30.99	4	0.863423	-0.142152	0.454098
85320	26/07/2018--14:42:00	30.93	0	0.847886	-0.142152	0.454098
85380	26/07/2018--14:43:00	30.91	0	0.739129	-0.186594	0.618223
85440	26/07/2018--14:44:00	30.79	1	0.676982	-0.186594	0.662984
85500	26/07/2018--14:45:00	30.63	6	0.863423	-0.290291	0.334735
85560	26/07/2018--14:46:00	30.92	0	0.847886	-0.260663	0.409337
85620	26/07/2018--14:47:00	31.46	0	0.847886	-0.260663	0.409337
85680	26/07/2018--14:48:00	31.7	197	0.11766	0.00598658	0.976312
85740	26/07/2018--14:49:00	31.45	0	0.133197	-0.00882729	0.991233
85800	26/07/2018--14:50:00	31.2	0	0.11766	0.00598658	0.991233
85860	26/07/2018--14:51:00	30.94	0	0.11766	-0.00882729	0.991233
85920	26/07/2018--14:52:00	30.7	0	0.11766	0.00598658	0.976312
85980	26/07/2018--14:53:00	30.47	0	0.133197	0.00598658	0.991233
86040	26/07/2018--14:54:00	30.27	0	0.133197	0.00598658	0.976312
86100	26/07/2018--14:55:00	30.07	0	0.133197	0.00598658	0.976312
86160	26/07/2018--14:56:00	29.9	0	0.133197	0.00598658	0.976312
86220	26/07/2018--14:57:00	29.75	0	0.133197	0.00598658	0.976312
86280	26/07/2018--14:58:00	29.62	0	0.133197	0.00598658	0.991233
86340	26/07/2018--14:59:00	29.5	0	0.133197	0.00598658	0.991233
86400	26/07/2018--15:00:00	29.39	0	0.133197	0.00598658	0.991233
86460	26/07/2018--15:01:00	29.27	1	0.11766	0.0208004	0.991233
86520	26/07/2018--15:02:00	29.24	61	-0.255222	-0.0977105	-0.97826
86580	26/07/2018--15:03:00	29.51	24	0.0555131	0.0948698	-103.794
86640	26/07/2018--15:04:00	29.71	0	0.00890286	0.0800559	-10.081
86700	26/07/2018--15:05:00	29.83	0	0.133197	0.0800559	-10.081
86760	26/07/2018--15:06:00	29.96	0	0.0244396	0.0948698	-10.081
86820	26/07/2018--15:07:00	30.05	0	-0.00663387	0.0948698	-10.081
86880	26/07/2018--15:08:00	30.09	0	0.00890286	0.109684	-10.081
86940	26/07/2018--15:09:00	30.11	0	-0.00663387	0.109684	-10.081
87000	26/07/2018--15:10:00	30.13	0	-0.0221706	0.0948698	-10.081
87060	26/07/2018--15:11:00	30.11	0	-0.0377073	0.109684	-10.081
87120	26/07/2018--15:12:00	30.13	0	-0.130928	0.0504282	-102.302
87180	26/07/2018--15:13:00	30.14	0	-0.130928	-0.00882729	-10.081
87240	26/07/2018--15:14:00	30.15	0	-0.130928	0.00598658	-10.081
87300	26/07/2018--15:15:00	30.13	0	-0.146464	0.0208004	-10.081
87360	26/07/2018--15:16:00	30.1	0	-0.115391	0.0504282	-10.081
87420	26/07/2018--15:17:00	30.06	0	-0.115391	0.0800559	-10.081
87480	26/07/2018--15:18:00	30.04	0	-0.115391	0.0800559	-10.081
87540	26/07/2018--15:19:00	30.02	0	-0.0377073	0.0652421	-102.302
87600	26/07/2018--15:20:00	30.07	182	0.443931	-0.853218	-0.24716
87660	26/07/2018--15:21:00	30.1	675	0.552688	-0.542127	-0.530648
87720	26/07/2018--15:22:00	30.4	280	0.366248	-100.136	-0.127797
87780	26/07/2018--15:23:00	30.74	690	0.16427	-10.458	-0.142718
87840	26/07/2018--15:24:00	31.05	224	-0.0377073	-0.912473	-0.142718
87900	26/07/2018--15:25:00	31.1	474	-0.0377073	-0.468057	-0.918578
87960	26/07/2018--15:26:00	31.04	287	0.412858	-0.793962	-0.306842
88020	26/07/2018--15:27:00	30.91	561	0.257491	-0.912473	-0.411285
88080	26/07/2018--15:28:00	30.8	501	0.0710498	-10.458	-0.0681156
88140	26/07/2018--15:29:00	30.65	329	0.133197	-11.495	-0.142718
88200	26/07/2018--15:30:00	30.35	759	0.226417	-107.543	-0.0979564
88260	26/07/2018--15:31:00	30.17	579	0.319637	-126.801	-0.23224
88320	26/07/2018--15:32:00	29.91	360	0.133197	-101.617	-0.0979564
88380	26/07/2018--15:33:00	29.67	341	0.133197	-0.927287	-0.0979564
88440	26/07/2018--15:34:00	29.85	325	0.288564	-0.971729	-0.127797
88500	26/07/2018--15:35:00	30.19	240	-0.0377073	-107.543	-0.0382748
88560	26/07/2018--15:36:00	30.27	162	0.11766	-0.986543	-0.142718
88620	26/07/2018--15:37:00	30.48	177	0.304101	-0.956915	-0.112877
88680	26/07/2018--15:38:00	30.69	299	0.0865865	-0.897659	-0.0531952
88740	26/07/2018--15:39:00	30.74	175	0.00890286	-100.136	-0.127797
88800	26/07/2018--15:40:00	30.74	85	0.179807	-0.956915	-0.083036
88860	26/07/2018--15:41:00	30.73	117	0.0555131	-0.971729	-0.112877
88920	26/07/2018--15:42:00	30.69	338	0.241954	-100.136	-0.157638
88980	26/07/2018--15:43:00	30.66	301	0.366248	-0.956915	-0.262081
89040	26/07/2018--15:44:00	30.52	588	-0.317369	-0.971729	-0.127797
89100	26/07/2018--15:45:00	30.46	279	-0.270758	-0.971729	-0.172558
89160	26/07/2018--15:46:00	30.51	8	-0.348442	-0.942101	-0.202399
89220	26/07/2018--15:47:00	30.57	114	-0.115391	-111.987	-0.112877
89280	26/07/2018--15:48:00	30.62	489	-0.146464	-0.971729	-0.23224
89340	26/07/2018--15:49:00	30.66	759	-0.193075	-0.749521	-0.0681156
89400	26/07/2018--15:50:00	31.25	672	0.0244396	-0.749521	0.662984
89460	26/07/2018--15:51:00	33.16	82	-0.0687808	-0.690265	0.752506
89520	26/07/2018--15:52:00	34.62	119	-0.146464	-0.645824	0.737586
89580	26/07/2018--15:53:00	35.54	124	-0.162001	-0.601382	0.782347
89640	26/07/2018--15:54:00	36.07	62	-0.162001	-0.675451	0.737586
89700	26/07/2018--15:55:00	36.34	28	-0.115391	-0.63101	0.752506
89760	26/07/2018--15:56:00	36.51	47	-0.162001	-0.675451	0.707745
89820	26/07/2018--15:57:00	36.57	8	-0.224148	-0.734707	0.677904
89880	26/07/2018--15:58:00	36.6	51	-0.0843175	-0.616196	0.677904
89940	26/07/2018--15:59:00	36.86	98	-0.379515	-0.734707	0.633143
90000	26/07/2018--16:00:00	36.77	179	-0.0377073	-0.749521	0.692825
90060	26/07/2018--16:01:00	36.55	126	0.0399763	-0.793962	0.767427
90120	26/07/2018--16:02:00	36.24	162	-0.0843175	-0.882846	0.49886
90180	26/07/2018--16:03:00	35.64	178	-0.0687808	-0.897659	-0.0531952
90240	26/07/2018--16:04:00	34.54	467	-0.177538	-0.971729	-0.21732
90300	26/07/2018--16:05:00	33.32	219	-0.239685	-100.136	-0.0681156
90360	26/07/2018--16:06:00	31.79	181	-0.115391	-100.136	-0.157638
90420	26/07/2018--16:07:00	30.69	761	-0.907764	-0.571754	-0.187479
90480	26/07/2018--16:08:00	29.71	481	-0.0221706	-0.897659	-0.0531952
90540	26/07/2018--16:09:00	29.32	51	-0.115391	-0.882846	-0.426205
90600	26/07/2018--16:10:00	29.4	15	-0.162001	-0.971729	-0.23224
90660	26/07/2018--16:11:00	29.64	0	-0.130928	-0.942101	-0.306842
90720	26/07/2018--16:12:00	29.89	1	-0.146464	-0.971729	-0.262081
90780	26/07/2018--16:13:00	30.16	8	-0.193075	-0.956915	-0.262081
90840	26/07/2018--16:14:00	30.33	7	-0.162001	-0.971729	-0.262081
90900	26/07/2018--16:15:00	30.52	0	-0.162001	-0.971729	-0.23224
90960	26/07/2018--16:16:00	30.68	5	-0.162001	-0.971729	-0.23224
91020	26/07/2018--16:17:00	30.79	1	-0.130928	-0.956915	-0.291922
91080	26/07/2018--16:18:00	30.76	195	-0.0998543	-0.838404	-0.560489
91140	26/07/2018--16:19:00	30.45	10	-0.130928	-0.971729	-0.0531952
91200	26/07/2018--16:20:00	30.24	99	0.0244396	-0.971729	-0.23224
91260	26/07/2018--16:21:00	30.08	35	-0.208611	-0.793962	-0.62017
91320	26/07/2018--16:22:00	29.9	11	-0.239685	-0.779148	-0.635091
91380	26/07/2018--16:23:00	29.76	9	-0.301832	-0.779148	-0.62017
91440	26/07/2018--16:24:00	29.54	8	-0.224148	-0.838404	-0.545568
91500	26/07/2018--16:25:00	29.5	228	-0.317369	-0.971729	-0.127797
91560	26/07/2018--16:26:00	29.45	120	-0.0687808	-0.986543	-0.172558
91620	26/07/2018--16:27:00	29.1	592	-0.208611	-0.971729	-0.24716
91680	26/07/2018--16:28:00	28.64	55	0.00890286	-0.942101	-0.172558
91740	26/07/2018--16:29:00	28.19	153	-0.0221706	-0.986543	-0.172558
91800	26/07/2018--16:30:00	27.74	310	-0.0998543	-0.971729	-0.112877
91860	26/07/2018--16:31:00	27.43	330	0.0399763	-0.986543	-0.21732
91920	26/07/2018--16:32:00	27.25	143	-0.208611	-0.956915	-0.262081
91980	26/07/2018--16:33:00	27.27	107	-0.130928	-0.971729	-0.21732
92040	26/07/2018--16:34:00	27.41	39	0.0555131	-0.986543	-0.21732
92100	26/07/2018--16:35:00	27.54	91	0.0399763	-0.956915	-0.277001
92160	26/07/2018--16:36:00	27.8	102	-0.0843175	-120.875	-0.083036
92220	26/07/2018--16:37:00	27.89	421	0.0399763	-0.986543	0.15569
92280	26/07/2018--16:38:00	28.03	177	0.0710498	-100.136	-0.0979564
92340	26/07/2018--16:39:00	27.95	135	0.21088	-0.868032	-0.411285
92400	26/07/2018--16:40:00	27.97	31	0.0244396	-0.956915	-0.291922
92460	26/07/2018--16:41:00	27.9	106	0.226417	-0.971729	-0.262081
92520	26/07/2018--16:42:00	27.88	121	0.195344	-0.927287	-0.262081
92580	26/07/2018--16:43:00	27.91	80	0.241954	-0.942101	-0.291922
92640	26/07/2018--16:44:00	27.97	390	0.335174	-101.617	0.424258
92700	26/07/2018--16:45:00	27.89	226	0.0710498	-0.986543	-0.00843398
92760	26/07/2018--16:46:00	27.7	76	0.148733	-113.468	-0.0681156
92820	26/07/2018--16:47:00	27.61	319	0.195344	-101.617	-0.083036
92880	26/07/2018--16:48:00	27.54	207	0.0555131	-0.971729	-0.23224
92940	26/07/2018--16:49:00	27.68	59	0.0865865	-103.098	-0.21732
93000	26/07/2018--16:50:00	27.86	214	0.0244396	-100.136	-0.187479
93060	26/07/2018--16:51:00	28.01	46	-0.0998543	-0.971729	-0.21732
93120	26/07/2018--16:52:00	28.16	274	-0.0687808	-0.971729	-0.23224
93180	26/07/2018--16:53:00	28.18	100	0.0399763	-0.956915	-0.24716
93240	26/07/2018--16:54:00	28.09	269	-0.162001	-0.956915	-0.127797
93300	26/07/2018--16:55:00	27.93	176	-0.0221706	-0.956915	-0.23224
93360	26/07/2018--16:56:00	27.77	280	0.0555131	-0.971729	-0.23224
93420	26/07/2018--16:57:00	27.61	313	0.0399763	-0.971729	-0.202399
93480	26/07/2018--16:58:00	27.5	352	-0.0843175	-100.136	-0.112877
93540	26/07/2018--16:59:00	27.55	216	-0.270758	-0.971729	0.110929
93600	26/07/2018--17:00:00	27.74	37	-0.286295	-0.956915	0.15569
93660	26/07/2018--17:01:00	27.85	189	-0.208611	-10.458	0.15569
93720	26/07/2018--17:02:00	27.8	437	-0.193075	-0.986543	-0.291922
93780	26/07/2018--17:03:00	27.76	245	-0.130928	-0.942101	-0.321762
93840	26/07/2018--17:04:00	27.69	229	-0.286295	-0.912473	0.0960088
93900	26/07/2018--17:05:00	27.55	250	-0.317369	-0.942101	-0.262081
93960	26/07/2018--17:06:00	27.64	176	-0.348442	-0.927287	-0.112877
94020	26/07/2018--17:07:00	27.89	205	-0.162001	-100.136	-0.0681156
94080	26/07/2018--17:08:00	28.02	243	-0.0687808	-100.136	0.0960088
94140	26/07/2018--17:09:00	28.02	380	-0.503809	-0.882846	-0.0681156
94200	26/07/2018--17:10:00	27.75	374	-0.162001	-0.838404	-0.60525
94260	26/07/2018--17:11:00	27.73	24	-0.224148	-0.808776	-0.590329
94320	26/07/2018--17:12:00	27.85	12	-0.488273	-0.690265	-0.590329
94380	26/07/2018--17:13:00	28.05	11	-0.534883	-0.601382	-0.635091
94440	26/07/2018--17:14:00	28.27	20	0.708056	-0.645824	0.0363272
94500	26/07/2018--17:15:00	28.38	7	0.397321	-0.719893	-0.560489
94560	26/07/2018--17:16:00	28.57	16	-0.0998543	-0.245849	-0.590329
94620	26/07/2018--17:17:00	28.73	16	-0.612566	-0.527313	-0.650011
94680	26/07/2018--17:18:00	28.92	10	-0.64364	-0.468057	-0.664931
94740	26/07/2018--17:19:00	29.11	69	-0.363979	-0.734707	-0.635091
94800	26/07/2018--17:20:00	29.18	41	-0.177538	-0.675451	-0.724613
94860	26/07/2018--17:21:00	29.27	21	-0.162001	-0.764335	-0.679852
94920	26/07/2018--17:22:00	29.3	5	-0.0843175	-0.734707	-0.694772
94980	26/07/2018--17:23:00	29.3	3	-0.0998543	-0.705079	-0.724613
95040	26/07/2018--17:24:00	29.29	189	-0.177538	-101.617	-0.112877
95100	26/07/2018--17:25:00	29.17	189	-0.193075	-0.971729	-0.23224
95160	26/07/2018--17:26:00	28.94	221	-0.379515	-0.942101	-0.0979564
95220	26/07/2018--17:27:00	28.73	213	-0.224148	-0.986543	-0.0233544
95280	26/07/2018--17:28:00	28.57	223	-0.286295	-0.942101	-0.291922
95340	26/07/2018--17:29:00	28.39	405	-0.255222	-0.942101	-0.291922
95400	26/07/2018--17:30:00	28.23	95	-0.146464	-0.956915	-0.23224
95460	26/07/2018--17:31:00	28.09	328	-0.193075	-0.971729	-0.202399
95520	26/07/2018--17:32:00	27.89	138	-0.379515	-0.927287	-0.262081
95580	26/07/2018--17:33:00	27.82	179	-0.146464	-0.719893	-0.0681156
95640	26/07/2018--17:34:00	27.74	335	-0.193075	-101.617	-0.0531952
95700	26/07/2018--17:35:00	27.72	136	-0.286295	-0.927287	-0.24716
95760	26/07/2018--17:36:00	27.93	262	-0.363979	-0.942101	-0.112877
95820	26/07/2018--17:37:00	27.89	424	-0.379515	-0.853218	-0.277001
95880	26/07/2018--17:38:00	27.71	250	-0.301832	-0.971729	0.0960088
95940	26/07/2018--17:39:00	27.54	579	-0.286295	-0.971729	-0.112877
96000	26/07/2018--17:40:00	27.38	244	-0.286295	-0.897659	-0.0382748
96060	26/07/2018--17:41:00	27.3	528	-0.379515	-0.927287	-0.127797
96120	26/07/2018--17:42:00	27.2	365	-0.519346	-101.617	-0.112877
96180	26/07/2018--17:43:00	27.14	527	-0.193075	-0.971729	-0.351603
96240	26/07/2018--17:44:00	27.21	133	-0.208611	-103.098	-0.112877
96300	26/07/2018--17:45:00	27.25	421	-0.208611	-0.971729	-0.21732
96360	26/07/2018--17:46:00	27.27	252	0.0399763	-0.986543	-0.0531952
96420	26/07/2018--17:47:00	27.52	214	-0.379515	-0.927287	-0.083036
96480	26/07/2018--17:48:00	27.7	218	-0.0998543	-0.0532689	0.991233
96540	26/07/2018--17:49:00	27.84	77	0.21088	-0.0828966	0.961392
96600	26/07/2018--17:50:00	27.88	308	-0.193075	-119.394	-0.157638
96660	26/07/2018--17:51:00	27.77	496	-0.317369	-100.136	-0.083036
96720	26/07/2018--17:52:00	27.63	294	-0.363979	-0.956915	0.0960088
96780	26/07/2018--17:53:00	27.44	220	0.0244396	-100.136	-0.0681156
96840	26/07/2018--17:54:00	27.23	330	-0.239685	-116.431	-0.157638
96900	26/07/2018--17:55:00	27.2	113	-0.208611	-109.024	-0.083036
96960	26/07/2018--17:56:00	27.25	161	0.21088	-0.719893	-0.664931
97020	26/07/2018--17:57:00	27.44	5	0.21088	-0.779148	-0.575409
97080	26/07/2018--17:58:00	27.7	1	0.241954	-0.705079	-0.679852
97140	26/07/2018--17:59:00	27.79	375	-0.0532441	-101.617	-0.0681156
97200	26/07/2018--18:00:00	27.54	122	-0.286295	-0.912473	-0.396364
97260	26/07/2018--18:01:00	27.34	211	-0.177538	-0.986543	-0.0531952
97320	26/07/2018--18:02:00	27.23	305	-0.0998543	-0.971729	-0.277001
97380	26/07/2018--18:03:00	27.11	263	-0.0687808	-0.986543	-0.127797
97440	26/07/2018--18:04:00	27.16	131	-0.146464	-0.986543	-0.21732
97500	26/07/2018--18:05:00	27.21	374	-0.224148	-0.986543	-0.0382748
97560	26/07/2018--18:06:00	27.16	233	0.0555131	-101.617	-0.083036
97620	26/07/2018--18:07:00	27.16	405	0.0399763	-10.458	-0.21732
97680	26/07/2018--18:08:00	27.09	377	0.21088	-10.458	-0.127797
97740	26/07/2018--18:09:00	26.98	324	0.0399763	-107.543	0.170611
97800	26/07/2018--18:10:00	26.82	585	-0.115391	-0.986543	-0.0681156
97860	26/07/2018--18:11:00	26.67	237	0.273027	-0.912473	-0.291922
97920	26/07/2018--18:12:00	26.6	523	0.00890286	-0.912473	-0.0382748
97980	26/07/2018--18:13:00	26.47	305	0.0865865	-0.971729	-0.24716
98040	26/07/2018--18:14:00	26.21	312	0.288564	-0.897659	0.260133
98100	26/07/2018--18:15:00	25.94	172	0.226417	-0.942101	-0.157638
98160	26/07/2018--18:16:00	25.85	367	0.179807	-0.971729	-0.202399
98220	26/07/2018--18:17:00	25.95	361	0.397321	-110.505	0.230292
98280	26/07/2018--18:18:00	26.09	263	0.148733	-0.927287	-0.262081
98340	26/07/2018--18:19:00	26.24	472	0.226417	-100.136	-0.0681156
98400	26/07/2018--18:20:00	26.14	484	-0.0221706	-0.986543	-0.0979564
98460	26/07/2018--18:21:00	26.25	205	0.148733	-0.956915	-0.24716
98520	26/07/2018--18:22:00	26.47	113	0.11766	-101.617	-0.172558
98580	26/07/2018--18:23:00	26.74	61	0.366248	-0.882846	-0.366524
98640	26/07/2018--18:24:00	26.96	206	0.179807	-0.927287	-0.0531952
98700	26/07/2018--18:25:00	27.03	118	0.0865865	-0.971729	-0.202399
98760	26/07/2018--18:26:00	26.99	317	-0.193075	-0.942101	-0.351603
98820	26/07/2018--18:27:00	26.95	241	-0.00663387	-0.942101	-0.277001
98880	26/07/2018--18:28:00	26.93	209	-0.0843175	-0.986543	-0.321762
98940	26/07/2018--18:29:00	27.09	170	-0.146464	-0.971729	-0.0979564
99000	26/07/2018--18:30:00	27.23	359	-0.0377073	-103.098	-0.0681156
99060	26/07/2018--18:31:00	27.11	576	0.0244396	-140.133	-0.0979564
99120	26/07/2018--18:32:00	27.07	518	0.0865865	-0.586568	-0.083036
99180	26/07/2018--18:33:00	27.05	844	0.397321	-134.208	-200.777
99240	26/07/2018--18:34:00	27.67	412	0.195344	-0.971729	0.215372
99300	26/07/2018--18:35:00	27.92	587	0.148733	-0.956915	-0.142718
99360	26/07/2018--18:36:00	27.5	325	0.288564	-0.942101	-0.0382748
99420	26/07/2018--18:37:00	27.12	200	0.537152	-0.468057	0.603302
99480	26/07/2018--18:38:00	27.2	204	0.459468	-0.868032	-0.083036
99540	26/07/2018--18:39:00	27.71	104	0.443931	-0.868032	-0.0531952
99600	26/07/2018--18:40:00	27.78	0	0.381784	-0.897659	-0.0382748
99660	26/07/2018--18:41:00	27.71	0	0.288564	-0.927287	-0.0382748
99720	26/07/2018--18:42:00	27.74	123	0.257491	-0.986543	-0.24716
99780	26/07/2018--18:43:00	27.61	156	0.226417	-0.912473	-0.291922
99840	26/07/2018--18:44:00	27.53	317	0.319637	-0.912473	0.0214068
99900	26/07/2018--18:45:00	27.69	93	0.583762	-0.793962	-0.202399
99960	26/07/2018--18:46:00	27.57	350	0.506078	-0.927287	-0.0531952
100020	26/07/2018--18:47:00	27.39	525	0.910033	-111.987	0.12585
100080	26/07/2018--18:48:00	27.14	322	0.226417	-0.912473	-0.142718
100140	26/07/2018--18:49:00	27.05	310	0.552688	-0.793962	-0.112877
100200	26/07/2018--18:50:00	26.98	107	0.257491	-0.986543	-0.083036
100260	26/07/2018--18:51:00	27.08	180	0.412858	-0.808776	-0.112877
100320	26/07/2018--18:52:00	27.11	248	0.599299	-0.942101	-0.0233544
100380	26/07/2018--18:53:00	27.04	126	0.288564	-0.927287	-0.112877
100440	26/07/2018--18:54:00	27.09	493	0.350711	-0.82359	-0.0531952
100500	26/07/2018--18:55:00	26.79	591	0.366248	-0.927287	-0.0233544
100560	26/07/2018--18:56:00	26.6	410	0.552688	-0.749521	-0.262081
100620	26/07/2018--18:57:00	27.14	405	0.0555131	-0.660638	0.677904
100680	26/07/2018--18:58:00	28.05	172	0.304101	-0.82359	0.483939
100740	26/07/2018--18:59:00	28.85	25	0.257491	-0.705079	0.618223
100800	26/07/2018--19:00:00	29.55	44	0.381784	-0.660638	0.737586
100860	26/07/2018--19:01:00	30.11	44	0.273027	-0.853218	0.364576
100920	26/07/2018--19:02:00	30.52	19	-0.130928	-0.764335	0.558541
100980	26/07/2018--19:03:00	30.79	46	0.133197	-0.675451	0.692825
101040	26/07/2018--19:04:00	31.03	44	0.241954	-0.705079	0.618223
101100	26/07/2018--19:05:00	31.26	20	0.195344	-0.764335	0.588382
101160	26/07/2018--19:06:00	31.44	17	0.273027	-0.734707	0.618223
101220	26/07/2018--19:07:00	31.57	16	0.288564	-0.705079	0.618223
101280	26/07/2018--19:08:00	31.64	81	0.304101	-0.838404	-0.470966
101340	26/07/2018--19:09:00	31.65	170	0.443931	-0.868032	-0.23224
101400	26/07/2018--19:10:00	31.71	123	0.241954	-0.734707	-0.739533
101460	26/07/2018--19:11:00	31.66	703	0.21088	-0.423616	0.00648642
101520	26/07/2018--19:12:00	31.29	828	-0.00663387	0.0800559	-10.081
101580	26/07/2018--19:13:00	31.14	0	-0.00663387	0.0948698	-10.081
101640	26/07/2018--19:14:00	31.04	0	-0.00663387	0.0948698	-10.081
101700	26/07/2018--19:15:00	31.03	0	-0.00663387	0.0948698	-10.081
101760	26/07/2018--19:16:00	31	0	-0.00663387	0.0948698	-10.081
101820	26/07/2018--19:17:00	30.99	0	-0.00663387	0.0948698	-10.081
101880	26/07/2018--19:18:00	30.96	0	-0.00663387	0.0948698	-102.302
101940	26/07/2018--19:19:00	30.97	0	-0.00663387	0.0948698	-10.081
102000	26/07/2018--19:20:00	30.96	185	0.0244396	0.0208004	-102.302
102060	26/07/2018--19:21:00	30.91	1	0.0399763	0.0356143	-10.081
102120	26/07/2018--19:22:00	30.86	11	0.00890286	-0.038455	-10.081
102180	26/07/2018--19:23:00	30.82	6	0.0555131	0.0652421	-10.081
102240	26/07/2018--19:24:00	30.75	0	0.0555131	0.0504282	-102.302
102300	26/07/2018--19:25:00	30.69	111	0.397321	-0.808776	0.349656
102360	26/07/2018--19:26:00	30.58	5	0.350711	-0.675451	0.618223
102420	26/07/2018--19:27:00	30.48	0	0.335174	-0.675451	0.618223
102480	26/07/2018--19:28:00	30.42	0	0.350711	-0.675451	0.618223
102540	26/07/2018--19:29:00	30.32	0	0.335174	-0.645824	0.633143
102600	26/07/2018--19:30:00	30.22	0	0.335174	-0.645824	0.648063
102660	26/07/2018--19:31:00	30.14	7	0.0399763	-0.0532689	0.991233
102720	26/07/2018--19:32:00	30.12	0	0.0399763	-0.0532689	0.991233
102780	26/07/2018--19:33:00	30.08	6	0.0399763	-0.0236412	0.976312
102840	26/07/2018--19:34:00	30.08	0	0.0399763	-0.0236412	0.991233
102900	26/07/2018--19:35:00	30.07	0	0.0399763	-0.00882729	100.615
102960	26/07/2018--19:36:00	30.09	0	0.0399763	-0.0236412	0.991233
103020	26/07/2018--19:37:00	30.09	0	0.0399763	-0.0236412	0.991233
103080	26/07/2018--19:38:00	30.1	0	0.0399763	-0.0236412	0.991233
103140	26/07/2018--19:39:00	30.11	0	0.0399763	-0.0236412	0.991233
103200	26/07/2018--19:40:00	30.11	0	0.0399763	-0.0236412	0.991233
103260	26/07/2018--19:41:00	30.1	0	0.0399763	-0.0236412	0.991233
103320	26/07/2018--19:42:00	30.11	0	0.0399763	-0.0236412	0.991233
103380	26/07/2018--19:43:00	30.1	0	0.0399763	-0.0236412	0.991233
103440	26/07/2018--19:44:00	30.09	0	0.0399763	-0.0236412	0.991233
103500	26/07/2018--19:45:00	30.11	0	0.0399763	-0.0236412	0.991233
103560	26/07/2018--19:46:00	30.11	0	0.0399763	-0.0236412	0.991233
103620	26/07/2018--19:47:00	30.12	0	0.0399763	-0.0236412	0.991233
103680	26/07/2018--19:48:00	30.12	0	0.0399763	-0.0236412	0.991233
103740	26/07/2018--19:49:00	30.11	0	0.0244396	-0.0236412	0.991233
103800	26/07/2018--19:50:00	30.13	0	0.0399763	-0.0236412	0.991233
103860	26/07/2018--19:51:00	30.13	0	0.0399763	-0.0236412	0.991233
103920	26/07/2018--19:52:00	30.13	0	0.0399763	-0.0236412	0.976312
103980	26/07/2018--19:53:00	30.13	0	0.0399763	-0.0236412	0.991233
104040	26/07/2018--19:54:00	30.13	0	0.0399763	-0.0236412	0.991233
104100	26/07/2018--19:55:00	30.13	0	0.0399763	-0.0236412	0.991233
104160	26/07/2018--19:56:00	30.13	0	0.0399763	-0.0236412	0.991233
104220	26/07/2018--19:57:00	30.14	0	0.0399763	-0.0236412	0.991233
104280	26/07/2018--19:58:00	30.16	0	0.0399763	-0.0236412	0.991233
104340	26/07/2018--19:59:00	30.14	0	0.0399763	-0.0236412	0.991233
104400	26/07/2018--20:00:00	30.17	0	0.0399763	-0.0236412	0.991233
104460	26/07/2018--20:01:00	30.16	0	0.0399763	-0.0236412	0.991233
104520	26/07/2018--20:02:00	30.16	0	0.0399763	-0.0236412	0.991233
104580	26/07/2018--20:03:00	30.15	0	0.0399763	-0.0236412	0.991233
104640	26/07/2018--20:04:00	30.16	0	0.0399763	-0.0236412	0.991233
104700	26/07/2018--20:05:00	30.17	0	0.0244396	-0.0236412	0.991233
104760	26/07/2018--20:06:00	30.16	0	0.0399763	-0.0236412	0.991233
104820	26/07/2018--20:07:00	30.16	0	0.0399763	-0.0236412	0.991233
104880	26/07/2018--20:08:00	30.16	0	0.0399763	-0.0236412	0.991233
104940	26/07/2018--20:09:00	30.16	0	0.0399763	-0.0236412	0.991233
105000	26/07/2018--20:10:00	30.18	0	0.0399763	-0.0236412	0.991233
105060	26/07/2018--20:11:00	30.16	0	0.0399763	-0.0236412	0.991233
105120	26/07/2018--20:12:00	30.16	0	0.0399763	-0.0236412	0.991233
105180	26/07/2018--20:13:00	30.16	0	0.0244396	-0.0236412	0.991233
105240	26/07/2018--20:14:00	30.18	0	0.0399763	-0.0236412	0.991233
105300	26/07/2018--20:15:00	30.17	0	0.0399763	-0.0236412	0.991233
105360	26/07/2018--20:16:00	30.16	0	0.0399763	-0.0236412	0.991233
105420	26/07/2018--20:17:00	30.16	0	0.0399763	-0.0236412	0.991233
105480	26/07/2018--20:18:00	30.15	0	0.0399763	-0.0236412	0.991233
105540	26/07/2018--20:19:00	30.14	0	0.0399763	-0.0236412	0.991233
105600	26/07/2018--20:20:00	30.15	0	0.0399763	-0.0236412	0.991233
105660	26/07/2018--20:21:00	30.14	0	0.0399763	-0.0236412	0.991233
105720	26/07/2018--20:22:00	30.14	0	0.0399763	-0.0236412	0.991233
105780	26/07/2018--20:23:00	30.16	0	0.0399763	-0.0236412	0.991233
105840	26/07/2018--20:24:00	30.14	0	0.0399763	-0.0236412	0.991233
105900	26/07/2018--20:25:00	30.16	0	0.0399763	-0.0236412	0.991233
105960	26/07/2018--20:26:00	30.15	0	0.0399763	-0.0236412	0.991233
106020	26/07/2018--20:27:00	30.16	0	0.0399763	-0.0236412	0.991233
106080	26/07/2018--20:28:00	30.15	0	0.0399763	-0.0236412	0.991233
106140	26/07/2018--20:29:00	30.16	0	0.0399763	-0.0236412	0.991233
106200	26/07/2018--20:30:00	30.16	0	0.0399763	-0.00882729	0.991233
106260	26/07/2018--20:31:00	30.15	0	0.0399763	-0.0236412	0.991233
106320	26/07/2018--20:32:00	30.16	0	0.0399763	-0.0236412	0.991233
106380	26/07/2018--20:33:00	30.14	0	0.0399763	-0.0236412	0.991233
106440	26/07/2018--20:34:00	30.16	0	0.0399763	-0.0236412	0.991233
106500	26/07/2018--20:35:00	30.15	0	0.0399763	-0.0236412	0.991233
106560	26/07/2018--20:36:00	30.16	0	0.0399763	-0.0236412	0.991233
106620	26/07/2018--20:37:00	30.16	0	0.0399763	-0.0236412	0.991233
106680	26/07/2018--20:38:00	30.14	0	0.0399763	-0.0236412	0.991233
106740	26/07/2018--20:39:00	30.16	0	0.0399763	-0.0236412	0.991233
106800	26/07/2018--20:40:00	30.14	0	0.0399763	-0.0236412	0.991233
106860	26/07/2018--20:41:00	30.13	0	0.0399763	-0.0236412	0.991233
106920	26/07/2018--20:42:00	30.14	0	0.0244396	-0.0236412	0.991233
106980	26/07/2018--20:43:00	30.12	0	0.0399763	-0.0236412	0.991233
107040	26/07/2018--20:44:00	30.13	0	0.0399763	-0.0236412	0.991233
107100	26/07/2018--20:45:00	30.12	0	0.0244396	-0.0236412	0.991233
107160	26/07/2018--20:46:00	30.1	0	0.0399763	-0.0236412	0.991233
107220	26/07/2018--20:47:00	30.1	0	0.0399763	-0.0236412	0.991233
107280	26/07/2018--20:48:00	30.1	0	0.0399763	-0.0236412	0.991233
107340	26/07/2018--20:49:00	30.09	0	0.0399763	-0.0236412	0.991233
107400	26/07/2018--20:50:00	30.1	0	0.0399763	-0.0236412	0.991233
107460	26/07/2018--20:51:00	30.1	0	0.0244396	-0.0236412	0.991233
107520	26/07/2018--20:52:00	30.11	0	0.0399763	-0.0236412	0.991233
107580	26/07/2018--20:53:00	30.11	0	0.0399763	-0.0236412	0.991233
107640	26/07/2018--20:54:00	30.12	0	0.0399763	-0.0236412	0.991233
107700	26/07/2018--20:55:00	30.08	0	0.0399763	-0.0236412	0.991233
107760	26/07/2018--20:56:00	30.09	0	0.0399763	-0.0236412	0.991233
107820	26/07/2018--20:57:00	30.08	0	0.0244396	-0.0236412	0.991233
107880	26/07/2018--20:58:00	30.08	0	0.0399763	-0.0236412	0.991233
107940	26/07/2018--20:59:00	30.07	0	0.0399763	-0.0236412	0.991233
108000	26/07/2018--21:00:00	30.11	0	0.0399763	-0.0236412	0.991233
108060	26/07/2018--21:01:00	30.07	0	0.0244396	-0.0236412	0.991233
108120	26/07/2018--21:02:00	30.07	0	0.0399763	-0.0236412	0.991233
108180	26/07/2018--21:03:00	30.07	0	0.0399763	-0.0236412	0.991233
108240	26/07/2018--21:04:00	30.07	0	0.0399763	-0.0236412	0.991233
108300	26/07/2018--21:05:00	30.07	0	0.0399763	-0.0236412	0.991233
108360	26/07/2018--21:06:00	30.09	0	0.0399763	-0.0236412	0.991233
108420	26/07/2018--21:07:00	30.07	0	0.0399763	-0.00882729	0.991233
108480	26/07/2018--21:08:00	30.07	0	0.0399763	-0.0236412	0.991233
108540	26/07/2018--21:09:00	30.09	0	0.0399763	-0.0236412	0.991233
108600	26/07/2018--21:10:00	30.08	0	0.0399763	-0.0236412	0.991233
108660	26/07/2018--21:11:00	30.08	0	0.0399763	-0.0236412	0.991233
108720	26/07/2018--21:12:00	30.07	0	0.0399763	-0.0236412	0.991233
108780	26/07/2018--21:13:00	30.09	0	0.0399763	-0.0236412	0.991233
108840	26/07/2018--21:14:00	30.09	0	0.0399763	-0.0236412	0.991233
108900	26/07/2018--21:15:00	30.07	0	0.0399763	-0.0236412	0.991233
108960	26/07/2018--21:16:00	30.08	0	0.0399763	-0.0236412	0.991233
109020	26/07/2018--21:17:00	30.08	0	0.0399763	-0.0236412	0.991233
109080	26/07/2018--21:18:00	30.11	0	0.0399763	-0.0236412	0.991233
109140	26/07/2018--21:19:00	30.11	0	0.0399763	-0.0236412	0.991233
109200	26/07/2018--21:20:00	30.1	0	0.0244396	-0.0236412	0.991233
109260	26/07/2018--21:21:00	30.09	0	0.0399763	-0.0236412	0.991233
109320	26/07/2018--21:22:00	30.09	0	0.0399763	-0.0236412	0.991233
109380	26/07/2018--21:23:00	30.11	0	0.0399763	-0.0236412	0.991233
109440	26/07/2018--21:24:00	30.1	0	0.0244396	-0.0236412	0.991233
109500	26/07/2018--21:25:00	30.1	0	0.0244396	-0.0236412	0.991233
109560	26/07/2018--21:26:00	30.12	0	0.0399763	-0.0236412	0.991233
109620	26/07/2018--21:27:00	30.12	0	0.0399763	-0.0236412	0.991233
109680	26/07/2018--21:28:00	30.1	0	0.0399763	-0.0236412	0.991233
109740	26/07/2018--21:29:00	30.11	0	0.0399763	-0.0236412	0.991233
109800	26/07/2018--21:30:00	30.12	0	0.0399763	-0.0236412	0.991233
109860	26/07/2018--21:31:00	30.12	0	0.0399763	-0.0236412	0.991233
109920	26/07/2018--21:32:00	30.13	0	0.0244396	-0.0236412	0.991233
109980	26/07/2018--21:33:00	30.12	0	0.0244396	-0.0236412	0.991233
110040	26/07/2018--21:34:00	30.12	0	0.0399763	-0.0236412	0.991233
110100	26/07/2018--21:35:00	30.1	0	0.0399763	-0.0236412	0.991233
110160	26/07/2018--21:36:00	30.11	0	0.0244396	-0.0236412	0.991233
110220	26/07/2018--21:37:00	30.09	0	0.0399763	-0.0236412	0.991233
110280	26/07/2018--21:38:00	30.11	0	0.0399763	-0.0236412	0.991233
110340	26/07/2018--21:39:00	30.11	0	0.0399763	-0.0236412	0.991233
110400	26/07/2018--21:40:00	30.11	0	0.0399763	-0.0236412	0.976312
110460	26/07/2018--21:41:00	30.1	0	0.0399763	-0.0236412	0.991233
110520	26/07/2018--21:42:00	30.11	0	0.0244396	-0.0236412	0.991233
110580	26/07/2018--21:43:00	30.09	0	0.0244396	-0.0236412	0.991233
110640	26/07/2018--21:44:00	30.11	0	0.0399763	-0.0236412	0.991233
110700	26/07/2018--21:45:00	30.09	0	0.0399763	-0.0236412	100.615
110760	26/07/2018--21:46:00	30.11	0	0.0399763	-0.0236412	0.991233
110820	26/07/2018--21:47:00	30.11	0	0.0399763	-0.0236412	0.991233
110880	26/07/2018--21:48:00	30.11	0	0.0399763	-0.0236412	0.991233
110940	26/07/2018--21:49:00	30.12	0	0.0399763	-0.0236412	0.991233
111000	26/07/2018--21:50:00	30.1	0	0.0244396	-0.0236412	0.991233
111060	26/07/2018--21:51:00	30.1	0	0.0399763	-0.0236412	0.991233
111120	26/07/2018--21:52:00	30.08	0	0.0399763	-0.0236412	0.991233
111180	26/07/2018--21:53:00	30.1	0	0.0399763	-0.0236412	0.991233
111240	26/07/2018--21:54:00	30.1	0	0.0399763	-0.0236412	0.991233
111300	26/07/2018--21:55:00	30.1	0	0.0399763	-0.0236412	0.991233
111360	26/07/2018--21:56:00	30.1	0	0.0399763	-0.0236412	0.991233
111420	26/07/2018--21:57:00	30.1	0	0.0244396	-0.0236412	0.991233
111480	26/07/2018--21:58:00	30.08	0	0.0399763	-0.0236412	0.991233
111540	26/07/2018--21:59:00	30.1	0	0.0399763	-0.0236412	0.991233
111600	26/07/2018--22:00:00	30.1	0	0.0244396	-0.0236412	0.991233
111660	26/07/2018--22:01:00	30.09	0	0.0399763	-0.0236412	0.991233
111720	26/07/2018--22:02:00	30.11	0	0.0399763	-0.0236412	0.991233
111780	26/07/2018--22:03:00	30.11	0	0.0399763	-0.0236412	0.991233
111840	26/07/2018--22:04:00	30.12	0	0.0244396	-0.0236412	0.991233
111900	26/07/2018--22:05:00	30.11	3	0.0244396	-0.0236412	0.991233
111960	26/07/2018--22:06:00	30.15	0	0.0244396	-0.0236412	0.991233
112020	26/07/2018--22:07:00	30.16	0	0.0244396	-0.0236412	0.991233
112080	26/07/2018--22:08:00	30.16	0	0.0244396	-0.0236412	0.991233
112140	26/07/2018--22:09:00	30.14	0	0.0244396	-0.0236412	0.991233
112200	26/07/2018--22:10:00	30.16	0	0.0244396	-0.0236412	0.991233
112260	26/07/2018--22:11:00	30.14	0	0.0244396	-0.0236412	0.991233
112320	26/07/2018--22:12:00	30.13	0	0.0244396	-0.0236412	0.991233
112380	26/07/2018--22:13:00	30.14	0	0.0244396	-0.0236412	0.991233
112440	26/07/2018--22:14:00	30.12	0	0.0244396	-0.0236412	0.991233
112500	26/07/2018--22:15:00	30.12	0	0.0244396	-0.0236412	0.991233
112560	26/07/2018--22:16:00	30.1	0	0.0244396	-0.0236412	0.991233
112620	26/07/2018--22:17:00	30.09	0	0.0244396	-0.0236412	0.991233
112680	26/07/2018--22:18:00	30.06	0	0.0244396	-0.0236412	0.991233
112740	26/07/2018--22:19:00	30.02	0	0.0244396	-0.0236412	0.991233
112800	26/07/2018--22:20:00	30.01	0	0.0244396	-0.0236412	0.991233
112860	26/07/2018--22:21:00	30	0	0.0244396	-0.0236412	0.991233
112920	26/07/2018--22:22:00	29.93	0	0.0244396	-0.0236412	0.991233
112980	26/07/2018--22:23:00	29.91	0	0.0244396	-0.0236412	0.991233
113040	26/07/2018--22:24:00	29.88	0	0.0244396	-0.0236412	0.991233
113100	26/07/2018--22:25:00	29.84	0	0.0244396	-0.0236412	0.991233
113160	26/07/2018--22:26:00	29.8	0	0.0244396	-0.0236412	0.991233
113220	26/07/2018--22:27:00	29.77	0	0.0244396	-0.0236412	0.991233
113280	26/07/2018--22:28:00	29.73	0	0.0244396	-0.0236412	0.991233
113340	26/07/2018--22:29:00	29.71	0	0.0244396	-0.0236412	0.991233
113400	26/07/2018--22:30:00	29.65	0	0.0399763	-0.0236412	0.991233
113460	26/07/2018--22:31:00	29.61	0	0.0244396	-0.0236412	0.991233
113520	26/07/2018--22:32:00	29.55	0	0.0244396	-0.0236412	0.991233
113580	26/07/2018--22:33:00	29.5	0	0.0244396	-0.0236412	0.991233
113640	26/07/2018--22:34:00	29.46	0	0.0244396	-0.0236412	0.991233
113700	26/07/2018--22:35:00	29.41	0	0.0244396	-0.0236412	0.991233
113760	26/07/2018--22:36:00	29.38	0	0.0244396	-0.0236412	0.991233
113820	26/07/2018--22:37:00	29.32	0	0.0244396	-0.00882729	0.991233
113880	26/07/2018--22:38:00	29.28	0	0.0244396	-0.0236412	0.991233
113940	26/07/2018--22:39:00	29.23	0	0.0244396	-0.0236412	0.991233
114000	26/07/2018--22:40:00	29.2	0	0.0244396	-0.0236412	0.991233
114060	26/07/2018--22:41:00	29.15	0	0.0244396	-0.0236412	0.991233
114120	26/07/2018--22:42:00	29.11	0	0.0399763	-0.0236412	0.991233
114180	26/07/2018--22:43:00	29.05	0	0.0244396	-0.0236412	0.991233
114240	26/07/2018--22:44:00	29.02	0	0.0244396	-0.0236412	0.991233
114300	26/07/2018--22:45:00	28.99	0	0.0244396	-0.0236412	0.991233
114360	26/07/2018--22:46:00	28.96	0	0.0244396	-0.0236412	0.991233
114420	26/07/2018--22:47:00	28.93	0	0.0244396	-0.0236412	0.991233
114480	26/07/2018--22:48:00	28.9	0	0.0244396	-0.0236412	0.991233
114540	26/07/2018--22:49:00	28.9	0	0.0244396	-0.0236412	0.991233
114600	26/07/2018--22:50:00	28.86	0	0.0244396	-0.0236412	0.991233
114660	26/07/2018--22:51:00	28.86	0	0.0244396	-0.0236412	0.991233
114720	26/07/2018--22:52:00	28.85	0	0.0244396	-0.0236412	0.991233
114780	26/07/2018--22:53:00	28.84	0	0.0244396	-0.0236412	0.991233
114840	26/07/2018--22:54:00	28.83	0	0.0244396	-0.0236412	0.991233
114900	26/07/2018--22:55:00	28.8	0	0.0244396	-0.0236412	0.991233
114960	26/07/2018--22:56:00	28.78	0	0.0244396	-0.0236412	0.991233
115020	26/07/2018--22:57:00	28.75	0	0.0244396	-0.0236412	0.991233
115080	26/07/2018--22:58:00	28.71	0	0.0244396	-0.0236412	0.991233
115140	26/07/2018--22:59:00	28.69	0	0.0244396	-0.0236412	0.991233
115200	26/07/2018--23:00:00	28.66	0	0.0244396	-0.0236412	0.991233
115260	26/07/2018--23:01:00	28.64	0	0.0244396	-0.0236412	0.991233
115320	26/07/2018--23:02:00	28.58	0	0.0244396	-0.0236412	0.991233
115380	26/07/2018--23:03:00	28.57	0	0.0244396	-0.0236412	0.991233
115440	26/07/2018--23:04:00	28.55	0	0.0244396	-0.0236412	0.991233
115500	26/07/2018--23:05:00	28.52	0	0.0244396	-0.0236412	0.991233
115560	26/07/2018--23:06:00	28.52	0	0.0399763	-0.0236412	0.991233
115620	26/07/2018--23:07:00	28.5	0	0.0244396	-0.0236412	0.991233
115680	26/07/2018--23:08:00	28.45	0	0.0244396	-0.0236412	0.991233
115740	26/07/2018--23:09:00	28.42	0	0.0244396	-0.0236412	0.991233
115800	26/07/2018--23:10:00	28.43	0	0.0244396	-0.0236412	0.991233
115860	26/07/2018--23:11:00	28.41	0	0.0399763	-0.0236412	0.991233
115920	26/07/2018--23:12:00	28.39	0	0.0244396	-0.0236412	0.991233
115980	26/07/2018--23:13:00	28.36	0	0.0244396	-0.0236412	0.991233
116040	26/07/2018--23:14:00	28.33	0	0.0244396	-0.0236412	0.991233
116100	26/07/2018--23:15:00	28.3	0	0.0244396	-0.0236412	0.991233
116160	26/07/2018--23:16:00	28.29	0	0.0244396	-0.0236412	0.991233
116220	26/07/2018--23:17:00	28.27	0	0.0244396	-0.0236412	0.991233
116280	26/07/2018--23:18:00	28.26	0	0.0244396	-0.0236412	0.991233
116340	26/07/2018--23:19:00	28.24	0	0.0244396	-0.0236412	0.991233
116400	26/07/2018--23:20:00	28.23	0	0.0244396	-0.0236412	0.991233
116460	26/07/2018--23:21:00	28.22	0	0.0244396	-0.0236412	0.991233
116520	26/07/2018--23:22:00	28.2	0	0.0244396	-0.0236412	0.991233
116580	26/07/2018--23:23:00	28.18	0	0.0244396	-0.0236412	0.991233
116640	26/07/2018--23:24:00	28.19	0	0.0244396	-0.0236412	0.991233
116700	26/07/2018--23:25:00	28.18	0	0.0244396	-0.0236412	0.991233
116760	26/07/2018--23:26:00	28.16	0	0.0244396	-0.0236412	0.991233
116820	26/07/2018--23:27:00	28.16	0	0.0244396	-0.0236412	0.991233
116880	26/07/2018--23:28:00	28.16	0	0.0244396	-0.0236412	0.991233
116940	26/07/2018--23:29:00	28.13	0	0.0244396	-0.0236412	0.991233
117000	26/07/2018--23:30:00	28.12	0	0.0244396	-0.0236412	0.991233
117060	26/07/2018--23:31:00	28.11	0	0.0244396	-0.0236412	0.991233
117120	26/07/2018--23:32:00	28.09	0	0.0244396	-0.0236412	0.991233
117180	26/07/2018--23:33:00	28.08	0	0.0244396	-0.0236412	0.991233
117240	26/07/2018--23:34:00	28.06	0	0.0244396	-0.0236412	0.991233
117300	26/07/2018--23:35:00	28.05	0	0.0399763	-0.0236412	0.991233
117360	26/07/2018--23:36:00	28.03	0	0.0244396	-0.0236412	0.991233
117420	26/07/2018--23:37:00	28.02	0	0.0244396	-0.0236412	0.991233
117480	26/07/2018--23:38:00	28	0	0.0244396	-0.0236412	0.991233
117540	26/07/2018--23:39:00	28.01	0	0.0244396	-0.0236412	0.991233
117600	26/07/2018--23:40:00	27.97	0	0.0244396	-0.0236412	0.991233
117660	26/07/2018--23:41:00	27.96	0	0.0244396	-0.0236412	0.991233
117720	26/07/2018--23:42:00	27.93	0	0.0244396	-0.0236412	0.991233
117780	26/07/2018--23:43:00	27.92	0	0.0244396	-0.0236412	0.991233
117840	26/07/2018--23:44:00	27.93	0	0.0244396	-0.0236412	0.991233
117900	26/07/2018--23:45:00	27.91	0	0.0244396	-0.0236412	0.991233
117960	26/07/2018--23:46:00	27.89	0	0.0244396	-0.0236412	0.991233
118020	26/07/2018--23:47:00	27.88	0	0.0244396	-0.0236412	0.991233
118080	26/07/2018--23:48:00	27.87	0	0.0244396	-0.0236412	0.991233
118140	26/07/2018--23:49:00	27.87	0	0.0244396	-0.0236412	0.991233
118200	26/07/2018--23:50:00	27.85	0	0.0244396	-0.0236412	0.991233
118260	26/07/2018--23:51:00	27.84	0	0.0244396	-0.0236412	0.991233
118320	26/07/2018--23:52:00	27.84	0	0.0244396	-0.0236412	0.991233
118380	26/07/2018--23:53:00	27.82	0	0.0244396	-0.0236412	0.991233
118440	26/07/2018--23:54:00	27.8	0	0.0244396	-0.0236412	0.991233
118500	26/07/2018--23:55:00	27.81	0	0.0244396	-0.0236412	0.991233
118560	26/07/2018--23:56:00	27.79	0	0.0244396	-0.0236412	0.991233
118620	26/07/2018--23:57:00	27.77	0	0.0244396	-0.0236412	0.991233
118680	26/07/2018--23:58:00	27.75	0	0.0244396	-0.0236412	0.991233
118740	26/07/2018--23:59:00	27.74	0	0.0244396	-0.0236412	0.991233
118800	27/07/2018--00:00:00	27.7	0	0.0244396	-0.0236412	0.991233
118860	27/07/2018--00:01:00	27.68	0	0.0244396	-0.0236412	0.991233
118920	27/07/2018--00:02:00	27.66	0	0.0244396	-0.0236412	0.991233
118980	27/07/2018--00:03:00	27.64	0	0.0244396	-0.0236412	0.991233
119040	27/07/2018--00:04:00	27.61	0	0.0244396	-0.0236412	0.991233
119100	27/07/2018--00:05:00	27.59	0	0.0244396	-0.0236412	0.991233
119160	27/07/2018--00:06:00	27.54	0	0.0244396	-0.0236412	0.991233
119220	27/07/2018--00:07:00	27.54	0	0.0244396	-0.0236412	0.991233
119280	27/07/2018--00:08:00	27.53	0	0.0244396	-0.0236412	0.991233
119340	27/07/2018--00:09:00	27.52	0	0.0244396	-0.0236412	0.991233
119400	27/07/2018--00:10:00	27.51	0	0.0244396	-0.0236412	0.991233
119460	27/07/2018--00:11:00	27.49	0	0.0244396	-0.0236412	0.991233
119520	27/07/2018--00:12:00	27.5	0	0.0244396	-0.0236412	0.991233
119580	27/07/2018--00:13:00	27.47	0	0.0244396	-0.0236412	0.991233
119640	27/07/2018--00:14:00	27.46	0	0.0244396	-0.0236412	0.991233
119700	27/07/2018--00:15:00	27.46	0	0.0244396	-0.0236412	0.991233
119760	27/07/2018--00:16:00	27.45	0	0.0244396	-0.0236412	0.991233
119820	27/07/2018--00:17:00	27.44	0	0.0244396	-0.0236412	0.991233
119880	27/07/2018--00:18:00	27.42	0	0.0244396	-0.0236412	0.991233
119940	27/07/2018--00:19:00	27.42	0	0.0244396	-0.0236412	0.991233
120000	27/07/2018--00:20:00	27.41	0	0.0244396	-0.0236412	0.991233
120060	27/07/2018--00:21:00	27.4	0	0.0244396	-0.0236412	0.991233
120120	27/07/2018--00:22:00	27.39	0	0.0244396	-0.0236412	0.991233
120180	27/07/2018--00:23:00	27.39	0	0.0244396	-0.0236412	0.991233
120240	27/07/2018--00:24:00	27.37	0	0.0244396	-0.0236412	0.991233
120300	27/07/2018--00:25:00	27.36	0	0.0244396	-0.0236412	0.991233
120360	27/07/2018--00:26:00	27.34	0	0.0244396	-0.0236412	0.991233
120420	27/07/2018--00:27:00	27.34	0	0.0244396	-0.0236412	0.991233
120480	27/07/2018--00:28:00	27.33	0	0.0244396	-0.0236412	0.991233
120540	27/07/2018--00:29:00	27.33	0	0.0244396	-0.0236412	0.991233
120600	27/07/2018--00:30:00	27.32	0	0.0244396	-0.0236412	0.991233
120660	27/07/2018--00:31:00	27.36	0	0.0244396	-0.0236412	0.991233
120720	27/07/2018--00:32:00	27.38	0	0.0244396	-0.0236412	0.991233
120780	27/07/2018--00:33:00	27.41	0	0.0244396	-0.0236412	0.991233
120840	27/07/2018--00:34:00	27.43	0	0.0244396	-0.0236412	0.991233
120900	27/07/2018--00:35:00	27.48	0	0.0244396	-0.0236412	0.991233
120960	27/07/2018--00:36:00	27.52	0	0.0244396	-0.0236412	0.991233
121020	27/07/2018--00:37:00	27.57	0	0.0244396	-0.0236412	0.991233
121080	27/07/2018--00:38:00	27.62	0	0.0244396	-0.0236412	0.991233
121140	27/07/2018--00:39:00	27.68	0	0.0244396	-0.0236412	0.991233
121200	27/07/2018--00:40:00	27.73	0	0.0244396	-0.0236412	0.991233
121260	27/07/2018--00:41:00	27.78	0	0.0244396	-0.0236412	0.991233
121320	27/07/2018--00:42:00	27.83	0	0.0244396	-0.0236412	0.991233
121380	27/07/2018--00:43:00	27.87	0	0.0244396	-0.0236412	0.991233
121440	27/07/2018--00:44:00	27.93	0	0.0244396	-0.0236412	0.991233
121500	27/07/2018--00:45:00	27.96	0	0.0399763	-0.0236412	0.991233
121560	27/07/2018--00:46:00	28	0	0.0244396	-0.0236412	0.991233
121620	27/07/2018--00:47:00	28.07	0	0.0244396	-0.0236412	0.991233
121680	27/07/2018--00:48:00	28.07	0	0.0244396	-0.0236412	0.991233
121740	27/07/2018--00:49:00	28.11	0	0.0244396	-0.0236412	0.991233
121800	27/07/2018--00:50:00	28.14	0	0.0244396	-0.0236412	0.991233
121860	27/07/2018--00:51:00	28.16	0	0.0244396	-0.0236412	0.991233
121920	27/07/2018--00:52:00	28.2	0	0.0244396	-0.0236412	0.991233
121980	27/07/2018--00:53:00	28.22	0	0.0244396	-0.0236412	0.991233
122040	27/07/2018--00:54:00	28.24	0	0.0244396	-0.0236412	0.991233
122100	27/07/2018--00:55:00	28.26	0	0.0244396	-0.0236412	0.991233
122160	27/07/2018--00:56:00	28.27	0	0.0244396	-0.0236412	0.991233
122220	27/07/2018--00:57:00	28.29	0	0.0244396	-0.0236412	0.991233
122280	27/07/2018--00:58:00	28.32	0	0.0244396	-0.0236412	0.991233
122340	27/07/2018--00:59:00	28.34	0	0.0244396	-0.0236412	0.991233
122400	27/07/2018--01:00:00	28.36	0	0.0244396	-0.0236412	0.991233
122460	27/07/2018--01:01:00	28.38	0	0.0244396	-0.0236412	0.991233
122520	27/07/2018--01:02:00	28.4	0	0.0244396	-0.0236412	0.991233
122580	27/07/2018--01:03:00	28.42	0	0.0244396	-0.0236412	0.991233
122640	27/07/2018--01:04:00	28.43	0	0.0244396	-0.0236412	0.991233
122700	27/07/2018--01:05:00	28.43	0	0.0244396	-0.0236412	0.991233
122760	27/07/2018--01:06:00	28.45	0	0.0244396	-0.0236412	0.991233
122820	27/07/2018--01:07:00	28.46	0	0.0244396	-0.0236412	0.991233
122880	27/07/2018--01:08:00	28.5	0	0.0244396	-0.0236412	0.991233
122940	27/07/2018--01:09:00	28.51	0	0.0244396	-0.0236412	0.991233
123000	27/07/2018--01:10:00	28.53	0	0.0244396	-0.0236412	0.991233
123060	27/07/2018--01:11:00	28.52	0	0.0244396	-0.0236412	0.991233
123120	27/07/2018--01:12:00	28.55	0	0.0244396	-0.0236412	0.991233
123180	27/07/2018--01:13:00	28.56	0	0.0244396	-0.0236412	0.991233
123240	27/07/2018--01:14:00	28.59	0	0.0244396	-0.0236412	0.991233
123300	27/07/2018--01:15:00	28.6	0	0.0244396	-0.0236412	0.991233
123360	27/07/2018--01:16:00	28.58	0	0.0244396	-0.0236412	0.991233
123420	27/07/2018--01:17:00	28.63	0	0.0244396	-0.0236412	0.991233
123480	27/07/2018--01:18:00	28.62	0	0.0244396	-0.0236412	0.991233
123540	27/07/2018--01:19:00	28.64	0	0.0244396	-0.0236412	0.991233
123600	27/07/2018--01:20:00	28.63	0	0.0244396	-0.0236412	0.991233
123660	27/07/2018--01:21:00	28.66	0	0.0244396	-0.0236412	0.991233
123720	27/07/2018--01:22:00	28.68	0	0.0244396	-0.0236412	0.991233
123780	27/07/2018--01:23:00	28.69	0	0.0244396	-0.0236412	0.991233
123840	27/07/2018--01:24:00	28.7	0	0.0244396	-0.0236412	0.991233
123900	27/07/2018--01:25:00	28.69	0	0.0244396	-0.0236412	0.991233
123960	27/07/2018--01:26:00	28.71	0	0.0244396	-0.0236412	0.991233
124020	27/07/2018--01:27:00	28.73	0	0.0244396	-0.0236412	0.991233
124080	27/07/2018--01:28:00	28.75	0	0.0244396	-0.0236412	0.991233
124140	27/07/2018--01:29:00	28.75	0	0.0244396	-0.0236412	0.991233
124200	27/07/2018--01:30:00	28.75	0	0.0244396	-0.0236412	0.991233
124260	27/07/2018--01:31:00	28.78	0	0.0244396	-0.0236412	0.991233
124320	27/07/2018--01:32:00	28.79	0	0.0244396	-0.0236412	0.991233
124380	27/07/2018--01:33:00	28.77	0	0.0244396	-0.0236412	0.991233
124440	27/07/2018--01:34:00	28.8	0	0.0244396	-0.0236412	0.991233
124500	27/07/2018--01:35:00	28.82	0	0.0244396	-0.0236412	0.991233
124560	27/07/2018--01:36:00	28.82	0	0.0244396	-0.0236412	0.991233
124620	27/07/2018--01:37:00	28.83	0	0.0244396	-0.0236412	0.976312
124680	27/07/2018--01:38:00	28.86	0	0.0244396	-0.0236412	0.991233
124740	27/07/2018--01:39:00	28.83	0	0.0244396	-0.0236412	0.991233
124800	27/07/2018--01:40:00	28.85	0	0.0244396	-0.0236412	0.991233
124860	27/07/2018--01:41:00	28.87	0	0.0244396	-0.0236412	0.991233
124920	27/07/2018--01:42:00	28.88	0	0.0244396	-0.0236412	0.991233
124980	27/07/2018--01:43:00	28.88	0	0.0244396	-0.0236412	0.991233
125040	27/07/2018--01:44:00	28.9	0	0.0244396	-0.0236412	0.991233
125100	27/07/2018--01:45:00	28.91	0	0.0244396	-0.0236412	0.991233
125160	27/07/2018--01:46:00	28.92	0	0.0244396	-0.0236412	0.991233
125220	27/07/2018--01:47:00	28.92	0	0.0244396	-0.0236412	0.991233
125280	27/07/2018--01:48:00	28.94	0	0.0244396	-0.0236412	0.991233
125340	27/07/2018--01:49:00	28.94	0	0.0244396	-0.0236412	100.615
125400	27/07/2018--01:50:00	28.96	0	0.0244396	-0.0236412	0.991233
125460	27/07/2018--01:51:00	28.96	0	0.0244396	-0.0236412	0.991233
125520	27/07/2018--01:52:00	28.96	0	0.0244396	-0.0236412	0.991233
125580	27/07/2018--01:53:00	28.97	0	0.0244396	-0.0236412	0.991233
125640	27/07/2018--01:54:00	28.99	0	0.0244396	-0.0236412	0.991233
125700	27/07/2018--01:55:00	28.98	0	0.0244396	-0.0236412	0.991233
125760	27/07/2018--01:56:00	29.01	0	0.0244396	-0.0236412	0.991233
125820	27/07/2018--01:57:00	29.02	0	0.0244396	-0.0236412	0.991233
125880	27/07/2018--01:58:00	29.02	0	0.0244396	-0.0236412	0.991233
125940	27/07/2018--01:59:00	29.01	0	0.0244396	-0.0236412	0.991233
126000	27/07/2018--02:00:00	29.04	0	0.0244396	-0.0236412	0.991233
126060	27/07/2018--02:01:00	29.05	0	0.0244396	-0.0236412	0.991233
126120	27/07/2018--02:02:00	29.03	0	0.0399763	-0.0236412	0.991233
126180	27/07/2018--02:03:00	29.05	0	0.0244396	-0.0236412	0.991233
126240	27/07/2018--02:04:00	29.07	0	0.0399763	-0.0236412	0.991233
126300	27/07/2018--02:05:00	29.06	0	0.0244396	-0.0236412	0.991233
126360	27/07/2018--02:06:00	29.08	0	0.0244396	-0.0236412	0.991233
126420	27/07/2018--02:07:00	29.08	0	0.0244396	-0.0236412	0.991233
126480	27/07/2018--02:08:00	29.1	0	0.0244396	-0.0236412	0.991233
126540	27/07/2018--02:09:00	29.11	0	0.0244396	-0.0236412	0.991233
126600	27/07/2018--02:10:00	29.11	0	0.0244396	-0.0236412	0.976312
126660	27/07/2018--02:11:00	29.12	0	0.0244396	-0.0236412	0.991233
126720	27/07/2018--02:12:00	29.13	0	0.0244396	-0.0236412	0.991233
126780	27/07/2018--02:13:00	29.14	0	0.0244396	-0.0236412	0.991233
126840	27/07/2018--02:14:00	29.14	0	0.0244396	-0.0236412	0.991233
126900	27/07/2018--02:15:00	29.15	0	0.0244396	-0.0236412	0.991233
126960	27/07/2018--02:16:00	29.15	0	0.0244396	-0.0236412	0.991233
127020	27/07/2018--02:17:00	29.18	0	0.0244396	-0.0236412	0.991233
127080	27/07/2018--02:18:00	29.16	0	0.0244396	-0.0236412	0.991233
127140	27/07/2018--02:19:00	29.18	0	0.0244396	-0.0236412	0.991233
127200	27/07/2018--02:20:00	29.18	0	0.0244396	-0.0236412	0.991233
127260	27/07/2018--02:21:00	29.18	0	0.0244396	-0.0236412	0.991233
127320	27/07/2018--02:22:00	29.2	0	0.0244396	-0.0236412	0.991233
127380	27/07/2018--02:23:00	29.21	0	0.0244396	-0.00882729	0.991233
127440	27/07/2018--02:24:00	29.2	0	0.0244396	-0.0236412	0.991233
127500	27/07/2018--02:25:00	29.22	0	0.0244396	-0.0236412	0.991233
127560	27/07/2018--02:26:00	29.23	0	0.0244396	-0.0236412	0.991233
127620	27/07/2018--02:27:00	29.23	0	0.0244396	-0.0236412	0.991233
127680	27/07/2018--02:28:00	29.24	0	0.0244396	-0.0236412	0.991233
127740	27/07/2018--02:29:00	29.23	0	0.0244396	-0.0236412	0.991233
127800	27/07/2018--02:30:00	29.23	0	0.0244396	-0.0236412	0.991233
127860	27/07/2018--02:31:00	29.26	0	0.0244396	-0.0236412	0.991233
127920	27/07/2018--02:32:00	29.26	0	0.0244396	-0.0236412	0.991233
127980	27/07/2018--02:33:00	29.27	0	0.0244396	-0.0236412	0.991233
128040	27/07/2018--02:34:00	29.26	0	0.0244396	-0.0236412	0.991233
128100	27/07/2018--02:35:00	29.27	0	0.0244396	-0.0236412	0.991233
128160	27/07/2018--02:36:00	29.29	0	0.0244396	-0.0236412	0.991233
128220	27/07/2018--02:37:00	29.3	0	0.0244396	-0.0236412	0.991233
128280	27/07/2018--02:38:00	29.3	0	0.0244396	-0.0236412	0.991233
128340	27/07/2018--02:39:00	29.29	0	0.0244396	-0.0236412	0.991233
128400	27/07/2018--02:40:00	29.3	0	0.0244396	-0.0236412	0.976312
128460	27/07/2018--02:41:00	29.32	0	0.0244396	-0.0236412	0.991233
128520	27/07/2018--02:42:00	29.32	0	0.0244396	-0.0236412	0.991233
128580	27/07/2018--02:43:00	29.31	0	0.0244396	-0.0236412	0.991233
128640	27/07/2018--02:44:00	29.32	0	0.0244396	-0.0236412	0.991233
128700	27/07/2018--02:45:00	29.33	0	0.0244396	-0.0236412	0.991233
128760	27/07/2018--02:46:00	29.34	0	0.0244396	-0.0236412	0.991233
128820	27/07/2018--02:47:00	29.34	0	0.0244396	-0.0236412	0.991233
128880	27/07/2018--02:48:00	29.36	0	0.0244396	-0.0236412	0.991233
128940	27/07/2018--02:49:00	29.36	0	0.0244396	-0.0236412	0.991233
129000	27/07/2018--02:50:00	29.36	0	0.0244396	-0.0236412	100.615
129060	27/07/2018--02:51:00	29.36	0	0.0244396	-0.0236412	0.991233
129120	27/07/2018--02:52:00	29.37	0	0.0244396	-0.0236412	0.991233
129180	27/07/2018--02:53:00	29.35	0	0.0244396	-0.0236412	0.991233
129240	27/07/2018--02:54:00	29.39	0	0.0244396	-0.0236412	0.991233
129300	27/07/2018--02:55:00	29.38	0	0.0244396	-0.0236412	0.991233
129360	27/07/2018--02:56:00	29.39	0	0.0244396	-0.0236412	0.991233
129420	27/07/2018--02:57:00	29.41	0	0.0244396	-0.0236412	0.991233
129480	27/07/2018--02:58:00	29.4	0	0.0244396	-0.0236412	0.991233
129540	27/07/2018--02:59:00	29.39	0	0.0244396	-0.0236412	0.991233
129600	27/07/2018--03:00:00	29.42	0	0.0244396	-0.0236412	0.991233
129660	27/07/2018--03:01:00	29.42	0	0.0244396	-0.0236412	0.991233
129720	27/07/2018--03:02:00	29.43	0	0.0244396	-0.0236412	0.991233
129780	27/07/2018--03:03:00	29.43	0	0.0244396	-0.0236412	0.991233
129840	27/07/2018--03:04:00	29.42	0	0.0244396	-0.0236412	0.991233
129900	27/07/2018--03:05:00	29.42	0	0.0244396	-0.0236412	0.991233
129960	27/07/2018--03:06:00	29.45	0	0.0244396	-0.0236412	0.991233
130020	27/07/2018--03:07:00	29.45	0	0.0244396	-0.0236412	0.991233
130080	27/07/2018--03:08:00	29.45	0	0.0244396	-0.0236412	0.991233
130140	27/07/2018--03:09:00	29.44	0	0.0244396	-0.0236412	0.991233
130200	27/07/2018--03:10:00	29.46	0	0.0244396	-0.0236412	0.991233
130260	27/07/2018--03:11:00	29.47	0	0.0244396	-0.0236412	0.991233
130320	27/07/2018--03:12:00	29.48	0	0.0244396	-0.0236412	0.991233
130380	27/07/2018--03:13:00	29.46	0	0.0244396	-0.0236412	0.991233
130440	27/07/2018--03:14:00	29.45	0	0.0244396	-0.0236412	0.991233
130500	27/07/2018--03:15:00	29.46	0	0.0244396	-0.0236412	0.991233
130560	27/07/2018--03:16:00	29.47	0	0.0244396	-0.0236412	0.991233
130620	27/07/2018--03:17:00	29.49	0	0.0244396	-0.0236412	0.991233
130680	27/07/2018--03:18:00	29.48	0	0.0244396	-0.0236412	0.991233
130740	27/07/2018--03:19:00	29.48	0	0.0244396	-0.0236412	0.991233
130800	27/07/2018--03:20:00	29.5	0	0.0244396	-0.0236412	0.991233
130860	27/07/2018--03:21:00	29.49	0	0.0244396	-0.0236412	0.991233
130920	27/07/2018--03:22:00	29.51	0	0.0244396	-0.0236412	0.991233
130980	27/07/2018--03:23:00	29.51	0	0.0244396	-0.0236412	0.991233
131040	27/07/2018--03:24:00	29.52	0	0.0244396	-0.0236412	0.991233
131100	27/07/2018--03:25:00	29.52	0	0.0244396	-0.0236412	0.991233
131160	27/07/2018--03:26:00	29.51	0	0.0244396	-0.0236412	0.991233
131220	27/07/2018--03:27:00	29.54	0	0.0244396	-0.0236412	100.615
131280	27/07/2018--03:28:00	29.52	0	0.0244396	-0.0236412	0.991233
131340	27/07/2018--03:29:00	29.52	0	0.0244396	-0.0236412	0.991233
131400	27/07/2018--03:30:00	29.53	0	0.0244396	-0.0236412	0.991233
131460	27/07/2018--03:31:00	29.53	0	0.0244396	-0.0236412	0.991233
131520	27/07/2018--03:32:00	29.54	0	0.0399763	-0.0236412	0.991233
131580	27/07/2018--03:33:00	29.54	0	0.0244396	-0.0236412	0.991233
131640	27/07/2018--03:34:00	29.54	0	0.0244396	-0.0236412	0.991233
131700	27/07/2018--03:35:00	29.52	0	0.0244396	-0.0236412	0.991233
131760	27/07/2018--03:36:00	29.54	0	0.0244396	-0.0236412	0.991233
131820	27/07/2018--03:37:00	29.54	0	0.0244396	-0.0236412	0.991233
131880	27/07/2018--03:38:00	29.57	0	0.0244396	-0.0236412	0.991233
131940	27/07/2018--03:39:00	29.55	0	0.0244396	-0.0236412	0.991233
132000	27/07/2018--03:40:00	29.55	0	0.0244396	-0.0236412	0.991233
132060	27/07/2018--03:41:00	29.55	0	0.0244396	-0.0236412	0.991233
132120	27/07/2018--03:42:00	29.56	0	0.0244396	-0.0236412	0.991233
132180	27/07/2018--03:43:00	29.55	0	0.0244396	-0.0236412	0.991233
132240	27/07/2018--03:44:00	29.56	0	0.0244396	-0.0236412	0.991233
132300	27/07/2018--03:45:00	29.56	0	0.0244396	-0.0236412	0.991233
132360	27/07/2018--03:46:00	29.57	0	0.0244396	-0.0236412	0.991233
132420	27/07/2018--03:47:00	29.56	0	0.0244396	-0.0236412	0.991233
132480	27/07/2018--03:48:00	29.58	0	0.0244396	-0.0236412	0.991233
132540	27/07/2018--03:49:00	29.57	0	0.0244396	-0.0236412	0.991233
132600	27/07/2018--03:50:00	29.58	0	0.0244396	-0.0236412	0.991233
132660	27/07/2018--03:51:00	29.59	0	0.0244396	-0.0236412	0.991233
132720	27/07/2018--03:52:00	29.58	0	0.0244396	-0.0236412	0.991233
132780	27/07/2018--03:53:00	29.59	0	0.0244396	-0.0236412	0.991233
132840	27/07/2018--03:54:00	29.6	0	0.0244396	-0.0236412	0.991233
132900	27/07/2018--03:55:00	29.61	0	0.0244396	-0.0236412	0.991233
132960	27/07/2018--03:56:00	29.58	0	0.0244396	-0.0236412	0.991233
133020	27/07/2018--03:57:00	29.6	0	0.0244396	-0.0236412	0.991233
133080	27/07/2018--03:58:00	29.59	0	0.0244396	-0.0236412	0.991233
133140	27/07/2018--03:59:00	29.61	0	0.0244396	-0.0236412	0.991233
133200	27/07/2018--04:00:00	29.62	0	0.0244396	-0.0236412	0.991233
133260	27/07/2018--04:01:00	29.63	0	0.0244396	-0.0236412	0.991233
133320	27/07/2018--04:02:00	29.61	0	0.0244396	-0.0236412	0.991233
133380	27/07/2018--04:03:00	29.61	0	0.0244396	-0.0236412	0.991233
133440	27/07/2018--04:04:00	29.62	0	0.0244396	-0.00882729	0.991233
133500	27/07/2018--04:05:00	29.61	0	0.0244396	-0.0236412	0.991233
133560	27/07/2018--04:06:00	29.62	0	0.0244396	-0.0236412	0.991233
133620	27/07/2018--04:07:00	29.63	0	0.0244396	-0.0236412	0.991233
133680	27/07/2018--04:08:00	29.62	0	0.0244396	-0.0236412	0.991233
133740	27/07/2018--04:09:00	29.64	0	0.0244396	-0.0236412	0.991233
133800	27/07/2018--04:10:00	29.62	0	0.0244396	-0.0236412	0.991233
133860	27/07/2018--04:11:00	29.61	0	0.0244396	-0.0236412	0.991233
133920	27/07/2018--04:12:00	29.63	0	0.0244396	-0.0236412	0.991233
133980	27/07/2018--04:13:00	29.63	0	0.0244396	-0.0236412	0.991233
134040	27/07/2018--04:14:00	29.64	0	0.0244396	-0.0236412	0.991233
134100	27/07/2018--04:15:00	29.62	0	0.0244396	-0.0236412	0.991233
134160	27/07/2018--04:16:00	29.62	0	0.0244396	-0.0236412	0.991233
134220	27/07/2018--04:17:00	29.6	0	0.0244396	-0.0236412	0.991233
134280	27/07/2018--04:18:00	29.62	0	0.0244396	-0.0236412	0.991233
134340	27/07/2018--04:19:00	29.64	0	0.0244396	-0.0236412	0.991233
134400	27/07/2018--04:20:00	29.63	0	0.0244396	-0.0236412	0.991233
134460	27/07/2018--04:21:00	29.63	0	0.0244396	-0.0236412	0.991233
134520	27/07/2018--04:22:00	29.62	0	0.0244396	-0.0236412	0.991233
134580	27/07/2018--04:23:00	29.63	0	0.0244396	-0.0236412	0.991233
134640	27/07/2018--04:24:00	29.64	0	0.0244396	-0.0236412	0.991233
134700	27/07/2018--04:25:00	29.63	0	0.0244396	-0.0236412	0.991233
134760	27/07/2018--04:26:00	29.65	0	0.0244396	-0.0236412	0.991233
134820	27/07/2018--04:27:00	29.64	0	0.0244396	-0.0236412	0.991233
134880	27/07/2018--04:28:00	29.65	0	0.0244396	-0.0236412	0.991233
134940	27/07/2018--04:29:00	29.64	0	0.0244396	-0.0236412	0.991233
135000	27/07/2018--04:30:00	29.64	0	0.0244396	-0.0236412	0.991233
135060	27/07/2018--04:31:00	29.66	0	0.0244396	-0.0236412	0.991233
135120	27/07/2018--04:32:00	29.66	0	0.0244396	-0.0236412	0.991233
135180	27/07/2018--04:33:00	29.66	0	0.0244396	-0.0236412	0.991233
135240	27/07/2018--04:34:00	29.66	0	0.0244396	-0.0236412	0.991233
135300	27/07/2018--04:35:00	29.66	0	0.0244396	-0.0236412	0.991233
135360	27/07/2018--04:36:00	29.66	0	0.0244396	-0.0236412	0.991233
135420	27/07/2018--04:37:00	29.64	0	0.0244396	-0.0236412	0.991233
135480	27/07/2018--04:38:00	29.65	0	0.0244396	-0.0236412	0.991233
135540	27/07/2018--04:39:00	29.67	0	0.0244396	-0.0236412	0.991233
135600	27/07/2018--04:40:00	29.66	0	0.0244396	-0.0236412	0.991233
135660	27/07/2018--04:41:00	29.65	0	0.0244396	-0.0236412	0.991233
135720	27/07/2018--04:42:00	29.68	0	0.0244396	-0.0236412	0.991233
135780	27/07/2018--04:43:00	29.66	0	0.0244396	-0.0236412	0.991233
135840	27/07/2018--04:44:00	29.65	0	0.0244396	-0.0236412	0.991233
135900	27/07/2018--04:45:00	29.66	0	0.0244396	-0.0236412	0.991233
135960	27/07/2018--04:46:00	29.66	0	0.0244396	-0.0236412	0.991233
136020	27/07/2018--04:47:00	29.66	0	0.0244396	-0.0236412	0.991233
136080	27/07/2018--04:48:00	29.67	0	0.0244396	-0.0236412	0.991233
136140	27/07/2018--04:49:00	29.66	0	0.0244396	-0.0236412	0.991233
136200	27/07/2018--04:50:00	29.66	0	0.0244396	-0.0236412	0.976312
136260	27/07/2018--04:51:00	29.67	0	0.0244396	-0.0236412	0.991233
136320	27/07/2018--04:52:00	29.66	0	0.0244396	-0.0236412	0.991233
136380	27/07/2018--04:53:00	29.68	0	0.0244396	-0.0236412	0.991233
136440	27/07/2018--04:54:00	29.68	0	0.0244396	-0.0236412	0.991233
136500	27/07/2018--04:55:00	29.66	0	0.0244396	-0.0236412	0.991233
136560	27/07/2018--04:56:00	29.68	0	0.0244396	-0.0236412	0.991233
136620	27/07/2018--04:57:00	29.67	0	0.0244396	-0.0236412	0.991233
136680	27/07/2018--04:58:00	29.68	0	0.0244396	-0.0236412	0.991233
136740	27/07/2018--04:59:00	29.67	0	0.0244396	-0.0236412	0.991233
136800	27/07/2018--05:00:00	29.68	0	0.0244396	-0.0236412	0.991233
