# Supplementary material for: A randomized cross-over trial investigating differences in 24-h personal air and skin temperatures using wearable sensors between two climatologically contrasting settings
Source: Sci Rep. 2021 Nov 10;11:22020. doi: 10.1038/s41598-021-01180-y (PMC8580978; doi:10.1038/s41598-021-01180-y)
Supplement: Supplementary file 2 — Supplementary Data. [file 41598_2021_1180_MOESM2_ESM.zip › New folder/new/T16_A2new.csv]

Index	Date	Temperature	Activity	X-axis	Y-axis	Z-axis	Marker
63180	17/08/2018--05:00:00	27.13	0	0.0820676	0.070088	-10.107
63240	17/08/2018--05:01:00	27.12	0	0.0820676	0.070088	-10.107
63300	17/08/2018--05:02:00	27.12	0	0.0820676	0.070088	-10.107
63360	17/08/2018--05:03:00	27.11	0	0.0820676	0.070088	-10.107
63420	17/08/2018--05:04:00	27.11	0	0.0820676	0.070088	-10.107
63480	17/08/2018--05:05:00	27.1	0	0.0820676	0.070088	-10.107
63540	17/08/2018--05:06:00	27.09	0	0.0820676	0.070088	-10.107
63600	17/08/2018--05:07:00	27.11	0	0.0820676	0.070088	-10.107
63660	17/08/2018--05:08:00	27.1	0	0.0820676	0.070088	-10.107
63720	17/08/2018--05:09:00	27.09	0	0.0820676	0.070088	-10.107
63780	17/08/2018--05:10:00	27.1	0	0.0820676	0.070088	-10.107
63840	17/08/2018--05:11:00	27.08	0	0.0820676	0.070088	-10.107
63900	17/08/2018--05:12:00	27.09	0	0.0820676	0.070088	-10.107
63960	17/08/2018--05:13:00	27.09	0	0.0820676	0.070088	-10.107
64020	17/08/2018--05:14:00	27.09	0	0.0820676	0.070088	-10.107
64080	17/08/2018--05:15:00	27.07	0	0.0820676	0.070088	-10.107
64140	17/08/2018--05:16:00	27.07	0	0.0820676	0.070088	-10.255
64200	17/08/2018--05:17:00	27.07	0	0.0820676	0.070088	-10.107
64260	17/08/2018--05:18:00	27.07	0	0.0820676	0.070088	-10.107
64320	17/08/2018--05:19:00	27.07	0	0.0820676	0.0853105	-10.107
64380	17/08/2018--05:20:00	27.06	0	0.0820676	0.070088	-10.107
64440	17/08/2018--05:21:00	27.07	0	0.0820676	0.070088	-10.107
64500	17/08/2018--05:22:00	27.07	0	0.0820676	0.070088	-10.107
64560	17/08/2018--05:23:00	27.04	0	0.0820676	0.070088	-10.107
64620	17/08/2018--05:24:00	27.05	0	0.0820676	0.070088	-10.107
64680	17/08/2018--05:25:00	27.05	0	0.0820676	0.070088	-10.107
64740	17/08/2018--05:26:00	27.05	0	0.0820676	0.070088	-10.107
64800	17/08/2018--05:27:00	27.04	0	0.0820676	0.070088	-10.107
64860	17/08/2018--05:28:00	27.04	0	0.0820676	0.070088	-10.107
64920	17/08/2018--05:29:00	27.05	0	0.0820676	0.070088	-10.107
64980	17/08/2018--05:30:00	27.04	0	0.0820676	0.070088	-10.107
65040	17/08/2018--05:31:00	27.02	0	0.0820676	0.070088	-10.107
65100	17/08/2018--05:32:00	27.03	0	0.0820676	0.070088	-10.107
65160	17/08/2018--05:33:00	27.02	0	0.0820676	0.070088	-10.107
65220	17/08/2018--05:34:00	27.02	0	0.0820676	0.070088	-10.107
65280	17/08/2018--05:35:00	27.03	0	0.0820676	0.070088	-10.107
65340	17/08/2018--05:36:00	27.02	0	0.0820676	0.070088	-10.107
65400	17/08/2018--05:37:00	27.03	0	0.0820676	0.0853105	-10.107
65460	17/08/2018--05:38:00	27.02	0	0.0820676	0.070088	-10.107
65520	17/08/2018--05:39:00	27.01	0	0.0820676	0.070088	-10.107
65580	17/08/2018--05:40:00	27	0	0.0820676	0.070088	-10.107
65640	17/08/2018--05:41:00	27.02	0	0.0820676	0.070088	-10.107
65700	17/08/2018--05:42:00	27.02	0	0.0820676	0.070088	-10.107
65760	17/08/2018--05:43:00	27.02	0	0.0820676	0.070088	-10.107
65820	17/08/2018--05:44:00	27.02	0	0.0820676	0.070088	-10.107
65880	17/08/2018--05:45:00	27	0	0.0820676	0.0853105	-10.107
65940	17/08/2018--05:46:00	27.02	0	0.0820676	0.070088	-10.107
66000	17/08/2018--05:47:00	27	0	0.0820676	0.070088	-10.107
66060	17/08/2018--05:48:00	27	0	0.0820676	0.070088	-10.107
66120	17/08/2018--05:49:00	26.99	0	0.0820676	0.070088	-10.107
66180	17/08/2018--05:50:00	26.96	0	0.0820676	0.070088	-10.107
66240	17/08/2018--05:51:00	26.98	0	0.0820676	0.070088	-10.107
66300	17/08/2018--05:52:00	26.99	0	0.0820676	0.070088	-10.107
66360	17/08/2018--05:53:00	26.98	0	0.0820676	0.070088	-10.107
66420	17/08/2018--05:54:00	26.97	0	0.0820676	0.070088	-10.107
66480	17/08/2018--05:55:00	26.97	0	0.0820676	0.070088	-10.107
66540	17/08/2018--05:56:00	26.95	0	0.0820676	0.070088	-10.107
66600	17/08/2018--05:57:00	26.96	0	0.0820676	0.070088	-10.255
66660	17/08/2018--05:58:00	26.96	0	0.0820676	0.070088	-10.107
66720	17/08/2018--05:59:00	26.93	0	0.0820676	0.070088	-10.107
66780	17/08/2018--06:00:00	26.95	0	0.0820676	0.070088	-10.107
66840	17/08/2018--06:01:00	26.95	0	0.0820676	0.070088	-10.107
66900	17/08/2018--06:02:00	26.95	0	0.0820676	0.070088	-10.107
66960	17/08/2018--06:03:00	26.94	0	0.0820676	0.070088	-10.107
67020	17/08/2018--06:04:00	26.92	0	0.0820676	0.070088	-10.107
67080	17/08/2018--06:05:00	26.93	0	0.0820676	0.070088	-10.107
67140	17/08/2018--06:06:00	26.93	0	0.0820676	0.070088	-10.107
67200	17/08/2018--06:07:00	26.93	0	0.0820676	0.070088	-10.107
67260	17/08/2018--06:08:00	26.92	0	0.0820676	0.070088	-10.107
67320	17/08/2018--06:09:00	26.9	0	0.0820676	0.070088	-10.255
67380	17/08/2018--06:10:00	26.91	0	0.0820676	0.070088	-10.107
67440	17/08/2018--06:11:00	26.91	0	0.0820676	0.070088	-10.255
67500	17/08/2018--06:12:00	26.91	0	0.0820676	0.070088	-10.107
67560	17/08/2018--06:13:00	26.88	0	0.0820676	0.070088	-10.255
67620	17/08/2018--06:14:00	26.91	0	0.0820676	0.070088	-10.107
67680	17/08/2018--06:15:00	26.89	0	0.0820676	0.070088	-10.107
67740	17/08/2018--06:16:00	26.9	0	0.0820676	0.070088	-10.107
67800	17/08/2018--06:17:00	26.87	0	0.0820676	0.070088	-10.107
67860	17/08/2018--06:18:00	26.87	0	0.0820676	0.070088	-10.255
67920	17/08/2018--06:19:00	26.87	0	0.0820676	0.070088	-10.107
67980	17/08/2018--06:20:00	26.86	0	0.0820676	0.070088	-10.107
68040	17/08/2018--06:21:00	26.86	0	0.0820676	0.070088	-10.255
68100	17/08/2018--06:22:00	26.84	0	0.0820676	0.070088	-10.255
68160	17/08/2018--06:23:00	26.85	0	0.0820676	0.070088	-10.107
68220	17/08/2018--06:24:00	26.84	0	0.0820676	0.070088	-10.107
68280	17/08/2018--06:25:00	26.83	0	0.0820676	0.070088	-10.107
68340	17/08/2018--06:26:00	26.84	0	0.0820676	0.070088	-10.107
68400	17/08/2018--06:27:00	26.83	0	0.0820676	0.070088	-10.107
68460	17/08/2018--06:28:00	26.82	0	0.0820676	0.070088	-10.107
68520	17/08/2018--06:29:00	26.81	0	0.0820676	0.070088	-10.107
68580	17/08/2018--06:30:00	26.8	0	0.0820676	0.070088	-10.107
68640	17/08/2018--06:31:00	26.82	0	0.0820676	0.070088	-10.107
68700	17/08/2018--06:32:00	26.8	0	0.0820676	0.070088	-10.107
68760	17/08/2018--06:33:00	26.8	0	0.0820676	0.070088	-10.107
68820	17/08/2018--06:34:00	26.81	0	0.0820676	0.070088	-10.107
68880	17/08/2018--06:35:00	26.79	0	0.0820676	0.070088	-10.107
68940	17/08/2018--06:36:00	26.77	0	0.0820676	0.070088	-10.107
69000	17/08/2018--06:37:00	26.78	0	0.0820676	0.070088	-10.107
69060	17/08/2018--06:38:00	26.78	0	0.0820676	0.070088	-10.107
69120	17/08/2018--06:39:00	26.74	0	0.0820676	0.070088	-10.107
69180	17/08/2018--06:40:00	26.76	0	0.0820676	0.070088	-10.107
69240	17/08/2018--06:41:00	26.75	0	0.0820676	0.070088	-10.107
69300	17/08/2018--06:42:00	26.72	0	0.0820676	0.070088	-10.107
69360	17/08/2018--06:43:00	26.71	0	0.0820676	0.070088	-10.107
69420	17/08/2018--06:44:00	26.7	0	0.0820676	0.070088	-10.107
69480	17/08/2018--06:45:00	26.7	0	0.0820676	0.070088	-10.107
69540	17/08/2018--06:46:00	26.69	0	0.0820676	0.070088	-10.107
69600	17/08/2018--06:47:00	26.67	0	0.0820676	0.070088	-10.107
69660	17/08/2018--06:48:00	26.66	0	0.0820676	0.070088	-10.107
69720	17/08/2018--06:49:00	26.65	0	0.0820676	0.070088	-10.107
69780	17/08/2018--06:50:00	26.64	0	0.0820676	0.070088	-10.255
69840	17/08/2018--06:51:00	26.63	0	0.0820676	0.070088	-10.107
69900	17/08/2018--06:52:00	26.62	0	0.0820676	0.070088	-10.107
69960	17/08/2018--06:53:00	26.62	0	0.0820676	0.070088	-10.107
70020	17/08/2018--06:54:00	26.6	0	0.0820676	0.070088	-10.107
70080	17/08/2018--06:55:00	26.6	0	0.0820676	0.070088	-10.107
70140	17/08/2018--06:56:00	26.58	0	0.0820676	0.070088	-10.107
70200	17/08/2018--06:57:00	26.57	0	0.0820676	0.070088	-10.107
70260	17/08/2018--06:58:00	26.56	0	0.0820676	0.070088	-10.107
70320	17/08/2018--06:59:00	26.55	2	-0.0110986	-0.158248	-10.107
70380	17/08/2018--07:00:00	26.54	0	-0.0110986	-0.158248	-10.107
70440	17/08/2018--07:01:00	26.5	0	-0.0110986	-0.158248	-10.107
70500	17/08/2018--07:02:00	26.47	0	-0.0110986	-0.158248	-10.107
70560	17/08/2018--07:03:00	26.45	0	-0.0110986	-0.158248	-10.107
70620	17/08/2018--07:04:00	26.41	0	-0.0110986	-0.17347	-10.107
70680	17/08/2018--07:05:00	26.37	0	-0.0110986	-0.158248	-10.107
70740	17/08/2018--07:06:00	26.34	0	-0.0110986	-0.17347	-10.107
70800	17/08/2018--07:07:00	26.27	0	-0.0110986	-0.17347	-10.107
70860	17/08/2018--07:08:00	26.22	0	-0.0110986	-0.158248	-10.107
70920	17/08/2018--07:09:00	26.17	0	-0.0266263	-0.158248	-10.107
70980	17/08/2018--07:10:00	26.14	0	-0.0110986	-0.158248	-10.107
71040	17/08/2018--07:11:00	26.11	0	-0.0110986	-0.158248	-10.107
71100	17/08/2018--07:12:00	26.09	0	-0.0110986	-0.17347	-10.107
71160	17/08/2018--07:13:00	26.04	0	-0.0110986	-0.17347	-10.107
71220	17/08/2018--07:14:00	26.01	1	-0.0266263	-0.188693	-10.107
71280	17/08/2018--07:15:00	25.98	0	-0.0110986	-0.188693	-10.107
71340	17/08/2018--07:16:00	25.97	0	-0.0266263	-0.188693	-10.107
71400	17/08/2018--07:17:00	25.95	0	-0.0266263	-0.188693	-10.107
71460	17/08/2018--07:18:00	25.94	0	-0.0266263	-0.188693	-10.107
71520	17/08/2018--07:19:00	25.9	0	-0.0266263	-0.188693	-10.107
71580	17/08/2018--07:20:00	25.89	0	-0.0266263	-0.188693	-10.107
71640	17/08/2018--07:21:00	25.9	0	-0.0266263	-0.188693	-10.107
71700	17/08/2018--07:22:00	25.89	0	-0.0266263	-0.188693	-10.107
71760	17/08/2018--07:23:00	25.9	0	-0.0110986	-0.188693	-10.107
71820	17/08/2018--07:24:00	25.87	0	-0.0266263	-0.188693	-10.107
71880	17/08/2018--07:25:00	25.88	0	-0.0266263	-0.188693	-10.107
71940	17/08/2018--07:26:00	25.89	0	-0.0266263	-0.188693	-10.107
72000	17/08/2018--07:27:00	25.89	0	-0.0110986	-0.188693	-0.995889
72060	17/08/2018--07:28:00	25.89	0	-0.0266263	-0.188693	-10.107
72120	17/08/2018--07:29:00	25.91	0	-0.0266263	-0.188693	-10.107
72180	17/08/2018--07:30:00	25.89	0	-0.0266263	-0.188693	-10.107
72240	17/08/2018--07:31:00	25.9	0	-0.0266263	-0.188693	-10.107
72300	17/08/2018--07:32:00	25.91	0	-0.0266263	-0.188693	-10.107
72360	17/08/2018--07:33:00	25.93	0	-0.0110986	-0.188693	-10.107
72420	17/08/2018--07:34:00	25.93	0	-0.0266263	-0.188693	-10.107
72480	17/08/2018--07:35:00	25.94	0	-0.0110986	-0.188693	-10.107
72540	17/08/2018--07:36:00	25.95	0	-0.0266263	-0.188693	-10.107
72600	17/08/2018--07:37:00	25.96	0	-0.0266263	-0.188693	-10.107
72660	17/08/2018--07:38:00	25.95	0	-0.0266263	-0.188693	-10.107
72720	17/08/2018--07:39:00	25.97	0	-0.0110986	-0.188693	-10.107
72780	17/08/2018--07:40:00	25.96	0	-0.0266263	-0.188693	-10.107
72840	17/08/2018--07:41:00	25.94	0	-0.0266263	-0.188693	-10.107
72900	17/08/2018--07:42:00	25.95	0	-0.0266263	-0.188693	-10.107
72960	17/08/2018--07:43:00	25.93	0	-0.0266263	-0.188693	-10.107
73020	17/08/2018--07:44:00	25.94	0	-0.0266263	-0.188693	-10.107
73080	17/08/2018--07:45:00	25.92	0	-0.0266263	-0.188693	-10.107
73140	17/08/2018--07:46:00	25.91	0	-0.0266263	-0.188693	-10.107
73200	17/08/2018--07:47:00	25.91	0	-0.0110986	-0.188693	-10.107
73260	17/08/2018--07:48:00	25.9	0	-0.0266263	-0.188693	-0.995889
73320	17/08/2018--07:49:00	25.91	0	-0.0266263	-0.188693	-10.107
73380	17/08/2018--07:50:00	25.91	0	-0.0266263	-0.188693	-10.107
73440	17/08/2018--07:51:00	25.93	0	-0.0266263	-0.188693	-10.107
73500	17/08/2018--07:52:00	25.91	0	-0.0266263	-0.188693	-10.107
73560	17/08/2018--07:53:00	25.93	0	-0.0266263	-0.188693	-10.107
73620	17/08/2018--07:54:00	25.93	0	-0.0266263	-0.188693	-10.107
73680	17/08/2018--07:55:00	25.92	0	-0.0110986	-0.188693	-10.107
73740	17/08/2018--07:56:00	25.94	0	-0.0110986	-0.188693	-10.107
73800	17/08/2018--07:57:00	25.96	0	-0.0266263	-0.188693	-10.107
73860	17/08/2018--07:58:00	25.97	0	-0.0266263	-0.188693	-10.107
73920	17/08/2018--07:59:00	25.96	0	-0.0110986	-0.188693	-10.107
73980	17/08/2018--08:00:00	25.99	0	-0.0266263	-0.188693	-10.107
74040	17/08/2018--08:01:00	26	0	-0.0266263	-0.188693	-10.107
74100	17/08/2018--08:02:00	26.01	0	-0.0266263	-0.188693	-10.107
74160	17/08/2018--08:03:00	26.03	0	-0.0266263	-0.188693	-10.107
74220	17/08/2018--08:04:00	26.03	0	-0.0110986	-0.188693	-10.107
74280	17/08/2018--08:05:00	26.06	0	-0.0266263	-0.188693	-10.107
74340	17/08/2018--08:06:00	26.05	0	-0.0110986	-0.188693	-10.107
74400	17/08/2018--08:07:00	26.08	0	-0.0266263	-0.188693	-10.107
74460	17/08/2018--08:08:00	26.09	0	-0.0266263	-0.188693	-10.107
74520	17/08/2018--08:09:00	26.11	0	-0.0110986	-0.188693	-10.107
74580	17/08/2018--08:10:00	26.1	0	-0.0266263	-0.188693	-0.995889
74640	17/08/2018--08:11:00	26.13	0	-0.0266263	-0.188693	-10.107
74700	17/08/2018--08:12:00	26.16	0	-0.0266263	-0.188693	-0.995889
74760	17/08/2018--08:13:00	26.15	0	-0.0266263	-0.188693	-10.107
74820	17/08/2018--08:14:00	26.16	0	-0.0266263	-0.188693	-10.107
74880	17/08/2018--08:15:00	26.19	0	-0.0266263	-0.188693	-10.107
74940	17/08/2018--08:16:00	26.2	0	-0.0266263	-0.188693	-10.107
75000	17/08/2018--08:17:00	26.23	0	-0.0266263	-0.188693	-10.107
75060	17/08/2018--08:18:00	26.24	0	-0.0266263	-0.188693	-10.107
75120	17/08/2018--08:19:00	26.25	0	-0.0110986	-0.188693	-10.107
75180	17/08/2018--08:20:00	26.26	0	-0.0266263	-0.188693	-10.107
75240	17/08/2018--08:21:00	26.23	393	0.501315	0.435426	-0.788581
75300	17/08/2018--08:22:00	26.05	3	0.485788	0.435426	-0.788581
75360	17/08/2018--08:23:00	25.87	0	0.485788	0.435426	-0.788581
75420	17/08/2018--08:24:00	25.7	3	0.485788	0.435426	-0.788581
75480	17/08/2018--08:25:00	25.55	2	0.485788	0.435426	-0.803388
75540	17/08/2018--08:26:00	25.46	1	0.485788	0.435426	-0.803388
75600	17/08/2018--08:27:00	25.36	5	0.423677	0.52676	-0.788581
75660	17/08/2018--08:28:00	25.26	0	0.423677	0.496315	-0.788581
75720	17/08/2018--08:29:00	25.18	0	0.408149	0.541983	-0.773773
75780	17/08/2018--08:30:00	25.1	0	0.408149	0.541983	-0.773773
75840	17/08/2018--08:31:00	25.07	0	0.408149	0.541983	-0.773773
75900	17/08/2018--08:32:00	25.04	0	0.408149	0.541983	-0.773773
75960	17/08/2018--08:33:00	24.98	1	0.392621	0.541983	-0.773773
76020	17/08/2018--08:34:00	24.92	0	0.392621	0.541983	-0.773773
76080	17/08/2018--08:35:00	24.9	0	0.392621	0.557205	-0.773773
76140	17/08/2018--08:36:00	24.9	0	0.392621	0.557205	-0.773773
76200	17/08/2018--08:37:00	24.91	0	0.392621	0.557205	-0.773773
76260	17/08/2018--08:38:00	24.88	0	0.392621	0.557205	-0.773773
76320	17/08/2018--08:39:00	24.85	0	0.377094	0.557205	-0.773773
76380	17/08/2018--08:40:00	24.82	0	0.392621	0.557205	-0.773773
76440	17/08/2018--08:41:00	24.86	0	0.392621	0.557205	-0.773773
76500	17/08/2018--08:42:00	24.86	0	0.377094	0.557205	-0.773773
76560	17/08/2018--08:43:00	24.85	0	0.377094	0.557205	-0.773773
76620	17/08/2018--08:44:00	24.86	0	0.377094	0.557205	-0.773773
76680	17/08/2018--08:45:00	24.88	0	0.377094	0.557205	-0.773773
76740	17/08/2018--08:46:00	24.88	0	0.377094	0.541983	-0.788581
76800	17/08/2018--08:47:00	24.88	0	0.408149	0.46587	-0.803388
76860	17/08/2018--08:48:00	24.9	0	0.454732	0.389758	-0.847812
76920	17/08/2018--08:49:00	24.91	0	0.47026	0.328869	-0.847812
76980	17/08/2018--08:50:00	24.95	0	0.377094	0.52676	-0.788581
77040	17/08/2018--08:51:00	24.98	0	0.377094	0.52676	-0.788581
77100	17/08/2018--08:52:00	24.99	0	0.377094	0.52676	-0.788581
77160	17/08/2018--08:53:00	25.01	0	0.377094	0.541983	-0.788581
77220	17/08/2018--08:54:00	25.11	2	0.299455	0.694207	-0.684926
77280	17/08/2018--08:55:00	25.28	0	0.299455	0.694207	-0.699734
77340	17/08/2018--08:56:00	25.39	0	0.299455	0.694207	-0.699734
77400	17/08/2018--08:57:00	25.48	3	0.346038	0.618095	-0.758965
77460	17/08/2018--08:58:00	25.51	0	0.377094	0.52676	-0.803388
77520	17/08/2018--08:59:00	25.51	1	0.377094	0.541983	-0.788581
77580	17/08/2018--09:00:00	25.52	0	0.377094	0.52676	-0.803388
77640	17/08/2018--09:01:00	25.49	0	0.361566	0.557205	-0.788581
77700	17/08/2018--09:02:00	25.51	0	0.361566	0.541983	-0.788581
77760	17/08/2018--09:03:00	25.51	5	0.346038	0.557205	-0.788581
77820	17/08/2018--09:04:00	25.54	1	0.346038	0.541983	-0.788581
77880	17/08/2018--09:05:00	25.55	0	0.346038	0.541983	-0.803388
77940	17/08/2018--09:06:00	25.55	1	0.346038	0.541983	-0.803388
78000	17/08/2018--09:07:00	25.62	1	0.346038	0.557205	-0.788581
78060	17/08/2018--09:08:00	25.63	0	0.346038	0.557205	-0.803388
78120	17/08/2018--09:09:00	25.66	2	0.330511	0.557205	-0.788581
78180	17/08/2018--09:10:00	25.71	1	0.330511	0.557205	-0.788581
78240	17/08/2018--09:11:00	25.76	2	0.330511	0.557205	-0.788581
78300	17/08/2018--09:12:00	25.79	1	0.330511	0.557205	-0.788581
78360	17/08/2018--09:13:00	25.82	0	0.330511	0.541983	-0.803388
78420	17/08/2018--09:14:00	25.84	1	0.330511	0.541983	-0.803388
78480	17/08/2018--09:15:00	25.8	2	0.346038	0.541983	-0.803388
78540	17/08/2018--09:16:00	25.8	2	0.330511	0.541983	-0.803388
78600	17/08/2018--09:17:00	25.8	0	0.330511	0.541983	-0.803388
78660	17/08/2018--09:18:00	25.85	0	0.330511	0.541983	-0.803388
78720	17/08/2018--09:19:00	25.87	0	0.330511	0.541983	-0.803388
78780	17/08/2018--09:20:00	25.89	0	0.330511	0.541983	-0.803388
78840	17/08/2018--09:21:00	25.93	0	0.299455	0.602872	-0.758965
78900	17/08/2018--09:22:00	25.95	0	0.314983	0.602872	-0.773773
78960	17/08/2018--09:23:00	25.97	0	0.299455	0.602872	-0.773773
79020	17/08/2018--09:24:00	26.01	0	0.314983	0.602872	-0.758965
79080	17/08/2018--09:25:00	26.01	0	0.299455	0.602872	-0.773773
79140	17/08/2018--09:26:00	26.02	0	0.314983	0.58765	-0.773773
79200	17/08/2018--09:27:00	26.02	0	0.314983	0.58765	-0.788581
79260	17/08/2018--09:28:00	26.04	0	0.314983	0.58765	-0.773773
79320	17/08/2018--09:29:00	26.06	0	0.299455	0.602872	-0.773773
79380	17/08/2018--09:30:00	26.09	0	0.283928	0.633317	-0.744157
79440	17/08/2018--09:31:00	26.15	0	0.283928	0.648539	-0.744157
79500	17/08/2018--09:32:00	26.16	0	0.283928	0.648539	-0.744157
79560	17/08/2018--09:33:00	26.2	0	0.283928	0.648539	-0.744157
79620	17/08/2018--09:34:00	26.24	0	0.283928	0.648539	-0.744157
79680	17/08/2018--09:35:00	26.27	0	0.283928	0.648539	-0.744157
79740	17/08/2018--09:36:00	26.3	0	0.283928	0.648539	-0.744157
79800	17/08/2018--09:37:00	26.33	0	0.283928	0.648539	-0.744157
79860	17/08/2018--09:38:00	26.34	0	0.283928	0.648539	-0.744157
79920	17/08/2018--09:39:00	26.39	0	0.283928	0.648539	-0.744157
79980	17/08/2018--09:40:00	26.41	0	0.283928	0.648539	-0.744157
80040	17/08/2018--09:41:00	26.44	0	0.283928	0.648539	-0.744157
80100	17/08/2018--09:42:00	26.5	0	0.314983	0.572427	-0.788581
80160	17/08/2018--09:43:00	26.58	42	-0.042154	0.0548656	-10.255
80220	17/08/2018--09:44:00	26.61	19	-0.0732093	0.00919844	-10.255
80280	17/08/2018--09:45:00	26.62	0	-0.0732093	0.00919844	-10.255
80340	17/08/2018--09:46:00	26.66	0	-0.0732093	0.00919844	-10.107
80400	17/08/2018--09:47:00	26.68	0	-0.0576817	0.00919844	-10.107
80460	17/08/2018--09:48:00	26.68	0	-0.0576817	0.00919844	-10.107
80520	17/08/2018--09:49:00	26.7	0	-0.0732093	0.00919844	-10.255
80580	17/08/2018--09:50:00	26.75	0	-0.0576817	0.00919844	-10.255
80640	17/08/2018--09:51:00	26.78	7	-0.0732093	0.00919844	-10.255
80700	17/08/2018--09:52:00	26.78	0	-0.0732093	0.00919844	-10.255
80760	17/08/2018--09:53:00	26.81	0	-0.0732093	0.00919844	-10.255
80820	17/08/2018--09:54:00	26.86	0	-0.0732093	0.00919844	-10.255
80880	17/08/2018--09:55:00	26.89	0	-0.0732093	0.00919844	-10.255
80940	17/08/2018--09:56:00	26.95	0	-0.0732093	0.00919844	-10.107
81000	17/08/2018--09:57:00	27	0	-0.0732093	0.00919844	-10.255
81060	17/08/2018--09:58:00	27.04	0	-0.0732093	0.00919844	-10.255
81120	17/08/2018--09:59:00	27.05	0	-0.0732093	0.00919844	-10.255
81180	17/08/2018--10:00:00	27.06	0	-0.0732093	0.00919844	-10.107
81240	17/08/2018--10:01:00	27.11	0	-0.0732093	-0.00602396	-10.255
81300	17/08/2018--10:02:00	27.13	0	-0.0732093	-0.00602396	-10.255
81360	17/08/2018--10:03:00	27.19	0	-0.0732093	0.00919844	-10.107
81420	17/08/2018--10:04:00	27.23	0	-0.0732093	0.00919844	-10.255
81480	17/08/2018--10:05:00	27.28	0	-0.0732093	0.00919844	-10.107
81540	17/08/2018--10:06:00	27.41	67	-0.0576817	-0.0212464	0.988348
81600	17/08/2018--10:07:00	27.55	0	-0.0576817	-0.00602396	100.316
81660	17/08/2018--10:08:00	27.7	0	-0.0576817	-0.00602396	0.988348
81720	17/08/2018--10:09:00	27.86	27	-0.0732093	0.0548656	0.988348
81780	17/08/2018--10:10:00	27.97	0	-0.088737	0.0548656	0.988348
81840	17/08/2018--10:11:00	28.06	0	-0.0732093	0.070088	0.988348
81900	17/08/2018--10:12:00	28.15	0	-0.0732093	0.0548656	0.97354
81960	17/08/2018--10:13:00	28.22	0	-0.0732093	0.0548656	0.988348
82020	17/08/2018--10:14:00	28.32	1	-0.0732093	0.0548656	0.988348
82080	17/08/2018--10:15:00	28.36	10	-0.0266263	0.0244208	-10.255
82140	17/08/2018--10:16:00	28.43	3	0.00442912	-0.0516912	-10.255
82200	17/08/2018--10:17:00	28.46	0	0.0199568	-0.0516912	-10.255
82260	17/08/2018--10:18:00	28.49	17	0.00442912	-0.00602396	-10.255
82320	17/08/2018--10:19:00	28.49	2	0.0354845	0.070088	-10.255
82380	17/08/2018--10:20:00	28.55	0	0.0354845	0.070088	-10.107
82440	17/08/2018--10:21:00	28.61	1	0.00442912	0.0244208	-10.107
82500	17/08/2018--10:22:00	28.63	0	0.00442912	0.0244208	-10.255
82560	17/08/2018--10:23:00	28.68	2	0.00442912	0.00919844	-10.107
82620	17/08/2018--10:24:00	28.7	0	0.00442912	0.00919844	-10.255
82680	17/08/2018--10:25:00	28.68	0	0.00442912	0.00919844	-10.107
82740	17/08/2018--10:26:00	28.69	2	0.00442912	-0.00602396	-10.255
82800	17/08/2018--10:27:00	28.7	0	-0.0110986	-0.00602396	-10.255
82860	17/08/2018--10:28:00	28.74	1	0.00442912	-0.00602396	-10.255
82920	17/08/2018--10:29:00	28.72	0	0.00442912	-0.00602396	-10.107
82980	17/08/2018--10:30:00	28.73	1	-0.0110986	-0.00602396	-10.255
83040	17/08/2018--10:31:00	28.73	0	-0.0110986	-0.00602396	-10.107
83100	17/08/2018--10:32:00	28.75	0	0.00442912	0.00919844	-10.107
83160	17/08/2018--10:33:00	28.76	0	0.00442912	0.00919844	-10.255
83220	17/08/2018--10:34:00	28.75	0	-0.0266263	-0.00602396	-10.255
83280	17/08/2018--10:35:00	28.8	1	0.00442912	-0.00602396	-10.255
83340	17/08/2018--10:36:00	28.77	5	0.00442912	-0.00602396	-10.255
83400	17/08/2018--10:37:00	28.81	3	0.00442912	-0.00602396	-10.107
83460	17/08/2018--10:38:00	28.84	2	0.00442912	-0.00602396	-10.255
83520	17/08/2018--10:39:00	28.86	0	-0.0110986	-0.00602396	-10.255
83580	17/08/2018--10:40:00	28.88	0	0.00442912	-0.00602396	-10.107
83640	17/08/2018--10:41:00	28.92	0	-0.0110986	-0.00602396	-10.255
83700	17/08/2018--10:42:00	28.95	0	-0.0110986	-0.00602396	-10.255
83760	17/08/2018--10:43:00	29	0	0.00442912	-0.00602396	-10.255
83820	17/08/2018--10:44:00	29.04	0	0.00442912	-0.00602396	-10.255
83880	17/08/2018--10:45:00	29.09	0	0.00442912	-0.00602396	-10.107
83940	17/08/2018--10:46:00	29.1	2	0.00442912	-0.00602396	-10.255
84000	17/08/2018--10:47:00	29.13	0	-0.0110986	-0.00602396	-10.255
84060	17/08/2018--10:48:00	29.15	0	-0.0110986	-0.00602396	-10.107
84120	17/08/2018--10:49:00	29.18	0	0.00442912	-0.0212464	-10.255
84180	17/08/2018--10:50:00	29.23	0	-0.0110986	-0.00602396	-10.107
84240	17/08/2018--10:51:00	29.29	1	0.00442912	-0.00602396	-10.255
84300	17/08/2018--10:52:00	29.29	0	0.00442912	-0.00602396	-10.255
84360	17/08/2018--10:53:00	29.3	0	0.00442912	-0.00602396	-10.255
84420	17/08/2018--10:54:00	29.33	0	0.00442912	-0.00602396	-10.107
84480	17/08/2018--10:55:00	29.33	4	0.00442912	-0.0212464	-10.107
84540	17/08/2018--10:56:00	29.3	1	-0.0110986	-0.0212464	-10.107
84600	17/08/2018--10:57:00	29.34	1	-0.0110986	-0.0212464	-10.107
84660	17/08/2018--10:58:00	29.38	0	-0.0110986	-0.0212464	-10.107
84720	17/08/2018--10:59:00	29.4	0	-0.0110986	-0.0212464	-10.255
84780	17/08/2018--11:00:00	29.43	0	-0.0110986	-0.0212464	-10.107
84840	17/08/2018--11:01:00	29.42	0	-0.0110986	-0.0212464	-10.255
84900	17/08/2018--11:02:00	29.44	0	-0.0110986	-0.0212464	-10.255
84960	17/08/2018--11:03:00	29.44	0	-0.0110986	-0.0212464	-10.107
85020	17/08/2018--11:04:00	29.43	1	-0.0110986	-0.0212464	-10.107
85080	17/08/2018--11:05:00	29.43	0	0.00442912	-0.0212464	-10.107
85140	17/08/2018--11:06:00	29.44	0	0.00442912	-0.0212464	-10.255
85200	17/08/2018--11:07:00	29.46	0	0.00442912	-0.0212464	-10.107
85260	17/08/2018--11:08:00	29.5	0	0.00442912	-0.0212464	-10.107
85320	17/08/2018--11:09:00	29.51	1	0.00442912	-0.0212464	-10.255
85380	17/08/2018--11:10:00	29.54	2	-0.0110986	-0.0212464	-10.255
85440	17/08/2018--11:11:00	29.59	0	0.00442912	-0.0212464	-10.107
85500	17/08/2018--11:12:00	29.6	0	0.00442912	-0.0212464	-10.255
85560	17/08/2018--11:13:00	29.63	2	-0.0266263	-0.0212464	-10.107
85620	17/08/2018--11:14:00	29.66	2	0.00442912	-0.00602396	-10.255
85680	17/08/2018--11:15:00	29.71	0	-0.0110986	-0.0212464	-10.107
85740	17/08/2018--11:16:00	29.73	0	-0.0110986	-0.00602396	-10.107
85800	17/08/2018--11:17:00	29.77	0	-0.0110986	-0.00602396	-10.107
85860	17/08/2018--11:18:00	29.78	0	-0.0110986	-0.00602396	-10.107
85920	17/08/2018--11:19:00	29.83	0	-0.0110986	-0.00602396	-10.107
85980	17/08/2018--11:20:00	29.86	0	-0.0110986	-0.00602396	-10.107
86040	17/08/2018--11:21:00	29.87	0	-0.0110986	-0.00602396	-10.107
86100	17/08/2018--11:22:00	29.89	0	-0.0110986	-0.00602396	-10.255
86160	17/08/2018--11:23:00	29.93	0	-0.0110986	-0.00602396	-10.255
86220	17/08/2018--11:24:00	29.89	0	-0.0110986	-0.00602396	-10.107
86280	17/08/2018--11:25:00	29.87	0	-0.0110986	-0.00602396	-10.107
86340	17/08/2018--11:26:00	29.84	0	-0.0110986	-0.00602396	-10.107
86400	17/08/2018--11:27:00	29.88	2	-0.0110986	-0.00602396	-10.107
86460	17/08/2018--11:28:00	29.95	0	0.00442912	-0.00602396	-10.255
86520	17/08/2018--11:29:00	29.98	0	-0.0110986	-0.00602396	-10.255
86580	17/08/2018--11:30:00	30.03	0	0.00442912	-0.00602396	-10.107
86640	17/08/2018--11:31:00	30.03	0	-0.0110986	-0.00602396	-10.255
86700	17/08/2018--11:32:00	30.06	0	-0.0110986	-0.0212464	-10.255
86760	17/08/2018--11:33:00	30.04	0	0.00442912	-0.00602396	-10.107
86820	17/08/2018--11:34:00	30.05	0	-0.0110986	-0.00602396	-10.107
86880	17/08/2018--11:35:00	30.08	47	-0.0266263	-0.0364688	-10.107
86940	17/08/2018--11:36:00	30.13	0	-0.0266263	-0.0364688	-10.255
87000	17/08/2018--11:37:00	30.18	0	-0.0266263	-0.0364688	-10.107
87060	17/08/2018--11:38:00	30.19	0	-0.0266263	-0.0516912	-10.107
87120	17/08/2018--11:39:00	30.18	0	-0.0266263	-0.0364688	-10.107
87180	17/08/2018--11:40:00	30.23	0	-0.0266263	-0.0364688	-10.255
87240	17/08/2018--11:41:00	30.26	0	-0.0266263	-0.0516912	-10.107
87300	17/08/2018--11:42:00	30.27	0	-0.0266263	-0.0516912	-10.255
87360	17/08/2018--11:43:00	30.29	0	-0.0266263	-0.0364688	-10.107
87420	17/08/2018--11:44:00	30.31	0	-0.0266263	-0.0364688	-10.107
87480	17/08/2018--11:45:00	30.38	0	-0.042154	-0.0364688	-10.107
87540	17/08/2018--11:46:00	30.4	0	-0.0266263	-0.0516912	-10.107
87600	17/08/2018--11:47:00	30.46	1	-0.0266263	-0.0364688	-10.107
87660	17/08/2018--11:48:00	30.47	0	-0.0266263	-0.0516912	-10.255
87720	17/08/2018--11:49:00	30.51	0	-0.0266263	-0.0364688	-10.107
87780	17/08/2018--11:50:00	30.55	0	-0.0266263	-0.0516912	-10.107
87840	17/08/2018--11:51:00	30.55	0	-0.0266263	-0.0516912	-10.107
87900	17/08/2018--11:52:00	30.56	0	-0.0266263	-0.0364688	-10.107
87960	17/08/2018--11:53:00	30.56	0	-0.0266263	-0.0516912	-10.107
88020	17/08/2018--11:54:00	30.55	0	-0.0266263	-0.0364688	-10.255
88080	17/08/2018--11:55:00	30.48	0	-0.0266263	-0.0364688	-10.107
88140	17/08/2018--11:56:00	30.48	0	-0.0266263	-0.0516912	-10.255
88200	17/08/2018--11:57:00	30.5	0	-0.0266263	-0.0364688	-10.107
88260	17/08/2018--11:58:00	30.53	0	-0.0266263	-0.0516912	-10.107
88320	17/08/2018--11:59:00	30.55	0	-0.0266263	-0.0364688	-10.107
88380	17/08/2018--12:00:00	30.59	0	-0.0266263	-0.0516912	-10.107
88440	17/08/2018--12:01:00	30.58	0	-0.0266263	-0.0364688	-10.107
88500	17/08/2018--12:02:00	30.58	0	-0.0266263	-0.0364688	-10.107
88560	17/08/2018--12:03:00	30.58	0	-0.0266263	-0.0516912	-10.255
88620	17/08/2018--12:04:00	30.58	0	-0.0266263	-0.0516912	-10.107
88680	17/08/2018--12:05:00	30.57	0	-0.0266263	-0.0516912	-10.255
88740	17/08/2018--12:06:00	30.57	0	-0.0266263	-0.0364688	-10.107
88800	17/08/2018--12:07:00	30.62	0	-0.0266263	-0.0364688	-10.255
88860	17/08/2018--12:08:00	30.67	0	-0.0266263	-0.0364688	-10.255
88920	17/08/2018--12:09:00	30.71	0	-0.0266263	-0.0364688	-10.255
88980	17/08/2018--12:10:00	30.67	0	-0.0266263	-0.0364688	-10.107
89040	17/08/2018--12:11:00	30.67	0	-0.0266263	-0.0364688	-10.255
89100	17/08/2018--12:12:00	30.7	0	-0.0266263	-0.0364688	-10.255
89160	17/08/2018--12:13:00	30.77	0	-0.0266263	-0.0364688	-10.107
89220	17/08/2018--12:14:00	30.86	0	-0.0266263	-0.0364688	-10.107
89280	17/08/2018--12:15:00	30.88	0	-0.0266263	-0.0364688	-10.107
89340	17/08/2018--12:16:00	30.9	0	-0.0266263	-0.0364688	-10.255
89400	17/08/2018--12:17:00	30.89	0	-0.0266263	-0.0364688	-10.255
89460	17/08/2018--12:18:00	30.89	0	-0.0266263	-0.0364688	-10.107
89520	17/08/2018--12:19:00	30.9	0	-0.0266263	-0.0364688	-10.255
89580	17/08/2018--12:20:00	30.96	1	-0.042154	-0.0516912	-10.107
89640	17/08/2018--12:21:00	30.98	0	-0.0266263	-0.0516912	-10.107
89700	17/08/2018--12:22:00	31	0	-0.0266263	-0.0516912	-10.107
89760	17/08/2018--12:23:00	31.01	0	-0.0266263	-0.0516912	-10.107
89820	17/08/2018--12:24:00	30.97	0	-0.0266263	-0.0364688	-10.107
89880	17/08/2018--12:25:00	30.96	0	-0.0266263	-0.0364688	-10.107
89940	17/08/2018--12:26:00	30.94	0	-0.0266263	-0.0364688	-10.107
90000	17/08/2018--12:27:00	30.99	0	-0.0266263	-0.0364688	-10.107
90060	17/08/2018--12:28:00	31.01	0	-0.0266263	-0.0516912	-10.107
90120	17/08/2018--12:29:00	31.04	0	-0.0266263	-0.0364688	-10.255
90180	17/08/2018--12:30:00	31.09	0	-0.0266263	-0.0364688	-10.107
90240	17/08/2018--12:31:00	31.14	0	-0.0266263	-0.0364688	-10.255
90300	17/08/2018--12:32:00	31.21	0	-0.0266263	-0.0364688	-10.107
90360	17/08/2018--12:33:00	31.24	0	-0.0266263	-0.0364688	-10.255
90420	17/08/2018--12:34:00	31.27	0	-0.0266263	-0.0364688	-10.107
90480	17/08/2018--12:35:00	31.23	16	-0.0266263	0.0396432	-10.107
90540	17/08/2018--12:36:00	31.21	0	-0.042154	0.0396432	-10.107
90600	17/08/2018--12:37:00	31.21	0	-0.042154	0.0396432	-10.107
90660	17/08/2018--12:38:00	31.19	0	-0.042154	0.0396432	-10.255
90720	17/08/2018--12:39:00	31.15	0	-0.042154	0.0396432	-10.255
90780	17/08/2018--12:40:00	31.1	0	-0.0266263	0.0396432	-10.255
90840	17/08/2018--12:41:00	31.08	0	-0.042154	0.0396432	-10.107
90900	17/08/2018--12:42:00	31.05	0	-0.042154	0.0396432	-10.107
90960	17/08/2018--12:43:00	31.02	0	-0.042154	0.0396432	-10.107
91020	17/08/2018--12:44:00	31.06	0	-0.042154	0.0396432	-10.255
91080	17/08/2018--12:45:00	31.15	1	-0.042154	0.0396432	-10.107
91140	17/08/2018--12:46:00	31.19	2	0.0199568	-0.0516912	-10.255
91200	17/08/2018--12:47:00	31.2	3	-0.0110986	-0.0973584	-10.107
91260	17/08/2018--12:48:00	31.22	52	-0.507985	0.237534	-0.847812
91320	17/08/2018--12:49:00	31	8	-0.507985	0.115755	-0.862619
91380	17/08/2018--12:50:00	30.82	1	-0.507985	0.115755	-0.877427
91440	17/08/2018--12:51:00	30.75	13	-0.0266263	-0.00602396	-10.255
91500	17/08/2018--12:52:00	30.82	2	-0.0266263	-0.0364688	-10.107
91560	17/08/2018--12:53:00	30.89	0	-0.0266263	-0.0364688	-10.255
91620	17/08/2018--12:54:00	31.01	0	-0.0266263	-0.0364688	-10.107
91680	17/08/2018--12:55:00	31.1	0	-0.0266263	-0.0364688	-10.255
91740	17/08/2018--12:56:00	31.16	0	-0.0266263	-0.0364688	-10.255
91800	17/08/2018--12:57:00	31.18	0	-0.0266263	-0.0364688	-10.107
91860	17/08/2018--12:58:00	31.23	0	-0.042154	-0.0364688	-10.255
91920	17/08/2018--12:59:00	31.28	7	-0.0266263	-0.0212464	-10.255
91980	17/08/2018--13:00:00	31.32	0	-0.0266263	-0.0364688	-10.255
92040	17/08/2018--13:01:00	31.36	2	-0.0266263	-0.0364688	-10.255
92100	17/08/2018--13:02:00	31.39	0	-0.0266263	-0.0212464	-10.107
92160	17/08/2018--13:03:00	31.39	0	-0.0110986	-0.0364688	-10.107
92220	17/08/2018--13:04:00	31.39	0	-0.0266263	-0.0364688	-10.107
92280	17/08/2018--13:05:00	31.43	0	-0.0266263	-0.0364688	-10.107
92340	17/08/2018--13:06:00	31.44	0	-0.0266263	-0.0212464	-10.255
92400	17/08/2018--13:07:00	31.47	1	-0.0266263	-0.0212464	-10.255
92460	17/08/2018--13:08:00	31.52	2	-0.0266263	-0.0364688	-10.107
92520	17/08/2018--13:09:00	31.51	0	-0.0266263	-0.0364688	-10.107
92580	17/08/2018--13:10:00	31.52	0	-0.0266263	-0.0364688	-10.255
92640	17/08/2018--13:11:00	31.52	0	-0.0266263	-0.0364688	-10.255
92700	17/08/2018--13:12:00	31.51	0	-0.0266263	-0.0364688	-10.107
92760	17/08/2018--13:13:00	31.52	4	-0.0266263	-0.0364688	-10.255
92820	17/08/2018--13:14:00	31.53	0	-0.0266263	-0.0212464	-10.255
92880	17/08/2018--13:15:00	31.54	0	-0.0266263	-0.0364688	-10.107
92940	17/08/2018--13:16:00	31.55	10	-0.0266263	-0.0364688	-10.107
93000	17/08/2018--13:17:00	31.54	0	-0.0266263	-0.0212464	-10.107
93060	17/08/2018--13:18:00	31.53	0	-0.0266263	-0.0364688	-10.107
93120	17/08/2018--13:19:00	31.47	0	-0.0266263	-0.0364688	-10.255
93180	17/08/2018--13:20:00	31.48	0	-0.0266263	-0.0364688	-10.255
93240	17/08/2018--13:21:00	31.45	0	-0.0266263	-0.0364688	-10.107
93300	17/08/2018--13:22:00	31.45	0	-0.0266263	-0.0364688	-10.255
93360	17/08/2018--13:23:00	31.47	0	-0.0266263	-0.0364688	-10.107
93420	17/08/2018--13:24:00	31.48	0	-0.0266263	-0.0212464	-10.107
93480	17/08/2018--13:25:00	31.53	0	-0.0266263	-0.0212464	-10.107
93540	17/08/2018--13:26:00	31.53	0	-0.0266263	-0.0212464	-10.107
93600	17/08/2018--13:27:00	31.58	0	-0.0266263	-0.0212464	-10.107
93660	17/08/2018--13:28:00	31.58	0	-0.0266263	-0.0364688	-10.255
93720	17/08/2018--13:29:00	31.55	0	-0.0266263	-0.0364688	-10.107
93780	17/08/2018--13:30:00	31.55	0	-0.0266263	-0.0364688	-10.255
93840	17/08/2018--13:31:00	31.53	239	0.0510122	-0.0212464	0.988348
93900	17/08/2018--13:32:00	31.2	0	0.0510122	-0.0212464	0.988348
93960	17/08/2018--13:33:00	30.86	0	0.0510122	-0.0212464	0.988348
94020	17/08/2018--13:34:00	30.54	0	0.0510122	-0.0212464	100.316
94080	17/08/2018--13:35:00	30.29	0	0.0510122	-0.0212464	0.988348
94140	17/08/2018--13:36:00	30.05	0	0.0665399	-0.0212464	0.988348
94200	17/08/2018--13:37:00	29.87	0	0.0665399	-0.0212464	0.988348
94260	17/08/2018--13:38:00	29.7	0	0.0510122	-0.0212464	0.988348
94320	17/08/2018--13:39:00	29.57	0	0.0665399	-0.0212464	0.988348
94380	17/08/2018--13:40:00	29.46	0	0.0510122	-0.0212464	0.988348
94440	17/08/2018--13:41:00	29.37	0	0.0510122	-0.0212464	0.988348
94500	17/08/2018--13:42:00	29.3	0	0.0665399	-0.0212464	0.988348
94560	17/08/2018--13:43:00	29.25	0	0.0665399	-0.0212464	0.988348
94620	17/08/2018--13:44:00	29.16	0	0.0665399	-0.0212464	0.988348
94680	17/08/2018--13:45:00	29.13	0	0.0510122	-0.0212464	0.988348
94740	17/08/2018--13:46:00	29.07	0	0.0665399	-0.0212464	0.988348
94800	17/08/2018--13:47:00	29.03	0	0.0665399	-0.0212464	0.988348
94860	17/08/2018--13:48:00	29.01	0	0.0510122	-0.0212464	0.988348
94920	17/08/2018--13:49:00	28.99	0	0.0665399	-0.0212464	0.988348
94980	17/08/2018--13:50:00	28.96	0	0.0665399	-0.0212464	0.988348
95040	17/08/2018--13:51:00	28.92	0	0.0665399	-0.0212464	0.988348
95100	17/08/2018--13:52:00	28.92	0	0.0665399	-0.0212464	0.988348
95160	17/08/2018--13:53:00	28.9	0	0.0665399	-0.0212464	0.988348
95220	17/08/2018--13:54:00	28.89	0	0.0510122	-0.0212464	0.988348
95280	17/08/2018--13:55:00	28.88	0	0.0665399	-0.0212464	0.988348
95340	17/08/2018--13:56:00	28.88	0	0.0510122	-0.0212464	0.988348
95400	17/08/2018--13:57:00	28.89	0	0.0665399	-0.0212464	0.988348
95460	17/08/2018--13:58:00	28.87	0	0.0665399	-0.0212464	0.988348
95520	17/08/2018--13:59:00	28.86	0	0.0665399	-0.0212464	0.988348
95580	17/08/2018--14:00:00	28.86	0	0.0665399	-0.0212464	0.988348
95640	17/08/2018--14:01:00	28.86	0	0.0665399	-0.0212464	0.988348
95700	17/08/2018--14:02:00	28.86	0	0.0510122	-0.0212464	0.988348
95760	17/08/2018--14:03:00	28.86	0	0.0665399	-0.0212464	0.988348
95820	17/08/2018--14:04:00	28.85	0	0.0665399	-0.0212464	0.988348
95880	17/08/2018--14:05:00	28.83	0	0.0665399	-0.0212464	0.988348
95940	17/08/2018--14:06:00	28.82	0	0.0665399	-0.0212464	0.988348
96000	17/08/2018--14:07:00	28.81	0	0.0665399	-0.0212464	0.988348
96060	17/08/2018--14:08:00	28.81	0	0.0665399	-0.0212464	0.988348
96120	17/08/2018--14:09:00	28.82	0	0.0510122	-0.0212464	0.988348
96180	17/08/2018--14:10:00	28.83	0	0.0665399	-0.0212464	0.988348
96240	17/08/2018--14:11:00	28.82	0	0.0665399	-0.0212464	0.988348
96300	17/08/2018--14:12:00	28.82	0	0.0665399	-0.0212464	0.988348
96360	17/08/2018--14:13:00	28.82	0	0.0665399	-0.0212464	0.988348
96420	17/08/2018--14:14:00	28.81	0	0.0665399	-0.0212464	0.988348
96480	17/08/2018--14:15:00	28.82	0	0.0665399	-0.0212464	0.988348
96540	17/08/2018--14:16:00	28.83	0	0.0510122	-0.0212464	0.988348
96600	17/08/2018--14:17:00	28.82	0	0.0665399	-0.0212464	0.988348
96660	17/08/2018--14:18:00	28.81	0	0.0665399	-0.0212464	0.988348
96720	17/08/2018--14:19:00	28.82	0	0.0665399	-0.0212464	0.988348
96780	17/08/2018--14:20:00	28.82	0	0.0665399	-0.0212464	0.988348
96840	17/08/2018--14:21:00	28.82	0	0.0665399	-0.0212464	0.988348
96900	17/08/2018--14:22:00	28.82	0	0.0665399	-0.0212464	0.988348
96960	17/08/2018--14:23:00	28.83	0	0.0665399	-0.0212464	0.988348
97020	17/08/2018--14:24:00	28.86	0	0.0665399	-0.0212464	0.988348
97080	17/08/2018--14:25:00	28.85	0	0.0665399	-0.0212464	0.988348
97140	17/08/2018--14:26:00	28.86	0	0.0665399	-0.0212464	0.988348
97200	17/08/2018--14:27:00	28.86	0	0.0665399	-0.0212464	0.988348
97260	17/08/2018--14:28:00	28.87	0	0.0665399	-0.0212464	0.988348
97320	17/08/2018--14:29:00	28.88	0	0.0510122	-0.0212464	0.988348
97380	17/08/2018--14:30:00	28.85	0	0.0665399	-0.0212464	0.988348
97440	17/08/2018--14:31:00	28.87	0	0.0665399	-0.0212464	0.988348
97500	17/08/2018--14:32:00	28.88	0	0.0510122	-0.0212464	0.988348
97560	17/08/2018--14:33:00	28.89	0	0.0665399	-0.0212464	0.988348
97620	17/08/2018--14:34:00	28.9	0	0.0665399	-0.0212464	0.988348
97680	17/08/2018--14:35:00	28.9	0	0.0510122	-0.0212464	0.988348
97740	17/08/2018--14:36:00	28.89	0	0.0510122	-0.0212464	0.988348
97800	17/08/2018--14:37:00	28.9	0	0.0665399	-0.0212464	0.988348
97860	17/08/2018--14:38:00	28.91	0	0.0665399	-0.0212464	0.988348
97920	17/08/2018--14:39:00	28.89	0	0.0665399	-0.0212464	0.988348
97980	17/08/2018--14:40:00	28.91	0	0.0665399	-0.0212464	0.988348
98040	17/08/2018--14:41:00	28.89	0	0.0665399	-0.0212464	0.988348
98100	17/08/2018--14:42:00	28.89	7	-0.0110986	-0.00602396	0.988348
98160	17/08/2018--14:43:00	28.91	0	0.00442912	0.0244208	0.988348
98220	17/08/2018--14:44:00	28.97	0	0.00442912	0.00919844	100.316
98280	17/08/2018--14:45:00	29.01	0	-0.0110986	-0.00602396	0.988348
98340	17/08/2018--14:46:00	29.04	0	-0.0110986	-0.00602396	0.988348
98400	17/08/2018--14:47:00	29.02	0	-0.0110986	-0.00602396	0.988348
98460	17/08/2018--14:48:00	29.01	0	-0.0110986	-0.00602396	0.988348
98520	17/08/2018--14:49:00	29	0	-0.0110986	-0.00602396	100.316
98580	17/08/2018--14:50:00	28.98	0	0.00442912	-0.00602396	0.988348
98640	17/08/2018--14:51:00	28.96	0	0.00442912	-0.00602396	100.316
98700	17/08/2018--14:52:00	28.97	0	-0.0110986	-0.00602396	0.988348
98760	17/08/2018--14:53:00	28.96	0	-0.0110986	-0.00602396	0.988348
98820	17/08/2018--14:54:00	28.94	0	-0.0110986	-0.00602396	0.988348
98880	17/08/2018--14:55:00	28.91	0	-0.0110986	-0.00602396	0.988348
98940	17/08/2018--14:56:00	28.92	0	-0.0110986	-0.00602396	100.316
99000	17/08/2018--14:57:00	28.92	0	-0.0110986	-0.00602396	0.988348
99060	17/08/2018--14:58:00	28.92	0	-0.0110986	-0.00602396	100.316
99120	17/08/2018--14:59:00	28.93	0	-0.0110986	-0.00602396	0.988348
99180	17/08/2018--15:00:00	28.91	0	0.00442912	-0.00602396	0.988348
99240	17/08/2018--15:01:00	28.91	0	-0.0110986	-0.00602396	0.988348
99300	17/08/2018--15:02:00	28.94	0	-0.0110986	-0.00602396	0.988348
99360	17/08/2018--15:03:00	28.93	0	-0.0110986	-0.00602396	0.988348
99420	17/08/2018--15:04:00	28.94	0	-0.0110986	-0.00602396	100.316
99480	17/08/2018--15:05:00	28.93	0	-0.0110986	-0.00602396	0.988348
99540	17/08/2018--15:06:00	28.93	0	-0.0110986	-0.00602396	0.988348
99600	17/08/2018--15:07:00	28.91	0	-0.0110986	-0.00602396	0.988348
99660	17/08/2018--15:08:00	28.94	0	-0.0110986	-0.00602396	0.988348
99720	17/08/2018--15:09:00	28.93	0	-0.0110986	-0.00602396	0.988348
99780	17/08/2018--15:10:00	28.93	0	-0.0110986	-0.00602396	0.988348
99840	17/08/2018--15:11:00	28.93	0	-0.0110986	-0.00602396	0.988348
99900	17/08/2018--15:12:00	28.93	0	-0.0110986	-0.00602396	0.988348
99960	17/08/2018--15:13:00	28.95	0	-0.0110986	-0.00602396	0.988348
100020	17/08/2018--15:14:00	28.94	0	-0.0110986	-0.00602396	0.988348
100080	17/08/2018--15:15:00	28.93	0	-0.0110986	-0.00602396	0.988348
100140	17/08/2018--15:16:00	28.92	0	-0.0110986	-0.00602396	0.988348
100200	17/08/2018--15:17:00	28.93	0	-0.0110986	-0.00602396	0.988348
100260	17/08/2018--15:18:00	28.92	0	-0.0110986	-0.00602396	0.988348
100320	17/08/2018--15:19:00	28.93	0	0.00442912	-0.00602396	0.988348
100380	17/08/2018--15:20:00	28.93	0	0.00442912	-0.00602396	0.988348
100440	17/08/2018--15:21:00	28.91	0	-0.0110986	-0.00602396	0.988348
100500	17/08/2018--15:22:00	28.92	0	-0.0110986	-0.00602396	0.988348
100560	17/08/2018--15:23:00	28.92	0	-0.0110986	-0.00602396	100.316
100620	17/08/2018--15:24:00	28.92	0	-0.0110986	-0.00602396	0.988348
100680	17/08/2018--15:25:00	28.91	0	-0.0110986	-0.00602396	100.316
100740	17/08/2018--15:26:00	28.89	0	-0.0110986	-0.00602396	0.988348
100800	17/08/2018--15:27:00	28.91	0	-0.0110986	-0.00602396	0.988348
100860	17/08/2018--15:28:00	28.88	0	-0.0110986	-0.00602396	0.988348
100920	17/08/2018--15:29:00	28.89	0	-0.0110986	-0.00602396	0.988348
100980	17/08/2018--15:30:00	28.9	0	-0.0110986	-0.00602396	0.988348
101040	17/08/2018--15:31:00	28.88	0	-0.0110986	-0.00602396	0.988348
101100	17/08/2018--15:32:00	28.89	0	-0.0110986	-0.00602396	100.316
101160	17/08/2018--15:33:00	28.88	0	-0.0110986	-0.00602396	0.988348
101220	17/08/2018--15:34:00	28.89	0	-0.0110986	-0.00602396	0.988348
101280	17/08/2018--15:35:00	28.88	0	-0.0110986	-0.00602396	0.988348
101340	17/08/2018--15:36:00	28.87	0	-0.0110986	-0.00602396	0.988348
101400	17/08/2018--15:37:00	28.87	0	-0.0110986	-0.00602396	0.988348
101460	17/08/2018--15:38:00	28.86	0	-0.0110986	-0.00602396	0.988348
101520	17/08/2018--15:39:00	28.84	0	-0.0110986	-0.00602396	0.988348
101580	17/08/2018--15:40:00	28.86	0	-0.0110986	-0.00602396	0.988348
101640	17/08/2018--15:41:00	28.82	0	-0.0110986	-0.00602396	0.988348
101700	17/08/2018--15:42:00	28.83	0	-0.0110986	-0.00602396	0.988348
101760	17/08/2018--15:43:00	28.83	0	-0.0110986	-0.00602396	0.988348
101820	17/08/2018--15:44:00	28.82	0	0.00442912	-0.00602396	0.988348
101880	17/08/2018--15:45:00	28.84	0	-0.0110986	-0.00602396	0.988348
101940	17/08/2018--15:46:00	28.82	0	-0.0110986	-0.00602396	0.988348
102000	17/08/2018--15:47:00	28.82	0	-0.0110986	-0.00602396	0.988348
102060	17/08/2018--15:48:00	28.81	0	-0.0110986	-0.00602396	0.988348
102120	17/08/2018--15:49:00	28.82	0	-0.0110986	-0.00602396	0.988348
102180	17/08/2018--15:50:00	28.81	0	-0.0110986	-0.00602396	0.988348
102240	17/08/2018--15:51:00	28.8	0	-0.0110986	-0.00602396	0.988348
102300	17/08/2018--15:52:00	28.79	0	-0.0110986	-0.00602396	0.988348
102360	17/08/2018--15:53:00	28.81	0	-0.0110986	-0.00602396	0.988348
102420	17/08/2018--15:54:00	28.83	0	-0.0110986	-0.00602396	0.988348
102480	17/08/2018--15:55:00	28.82	0	-0.0110986	-0.00602396	0.988348
102540	17/08/2018--15:56:00	28.81	0	-0.0110986	-0.00602396	0.988348
102600	17/08/2018--15:57:00	28.8	0	-0.0110986	-0.00602396	100.316
102660	17/08/2018--15:58:00	28.79	0	-0.0110986	-0.00602396	0.988348
102720	17/08/2018--15:59:00	28.8	0	-0.0110986	-0.00602396	0.988348
102780	17/08/2018--16:00:00	28.8	0	-0.0110986	-0.00602396	0.988348
102840	17/08/2018--16:01:00	28.8	0	-0.0110986	-0.00602396	0.988348
102900	17/08/2018--16:02:00	28.79	0	-0.0110986	-0.00602396	0.988348
102960	17/08/2018--16:03:00	28.8	0	-0.0110986	-0.00602396	0.988348
103020	17/08/2018--16:04:00	28.79	0	-0.0110986	-0.00602396	0.988348
103080	17/08/2018--16:05:00	28.8	0	-0.0110986	-0.00602396	0.988348
103140	17/08/2018--16:06:00	28.78	0	-0.0110986	-0.00602396	0.988348
103200	17/08/2018--16:07:00	28.79	0	-0.0110986	-0.00602396	0.988348
103260	17/08/2018--16:08:00	28.77	0	-0.0110986	-0.00602396	0.988348
103320	17/08/2018--16:09:00	28.77	0	-0.0110986	-0.00602396	0.988348
103380	17/08/2018--16:10:00	28.76	0	-0.0110986	-0.00602396	0.988348
103440	17/08/2018--16:11:00	28.79	0	0.00442912	-0.00602396	100.316
103500	17/08/2018--16:12:00	28.79	0	-0.0110986	-0.00602396	0.988348
103560	17/08/2018--16:13:00	28.76	0	-0.0110986	-0.00602396	0.988348
103620	17/08/2018--16:14:00	28.77	0	-0.0110986	-0.00602396	0.988348
103680	17/08/2018--16:15:00	28.76	0	-0.0110986	-0.00602396	0.988348
103740	17/08/2018--16:16:00	28.77	0	-0.0110986	-0.00602396	0.988348
103800	17/08/2018--16:17:00	28.76	0	-0.0110986	-0.00602396	0.988348
103860	17/08/2018--16:18:00	28.76	0	-0.0110986	-0.0212464	0.988348
103920	17/08/2018--16:19:00	28.75	0	-0.0110986	-0.00602396	0.988348
103980	17/08/2018--16:20:00	28.75	0	-0.0110986	-0.00602396	0.988348
104040	17/08/2018--16:21:00	28.76	0	-0.0110986	-0.00602396	0.988348
104100	17/08/2018--16:22:00	28.77	0	-0.0110986	-0.00602396	100.316
104160	17/08/2018--16:23:00	28.73	0	-0.0110986	-0.00602396	0.988348
104220	17/08/2018--16:24:00	28.75	0	-0.0110986	-0.00602396	0.988348
104280	17/08/2018--16:25:00	28.73	0	-0.0110986	-0.00602396	0.988348
104340	17/08/2018--16:26:00	28.75	0	-0.0110986	-0.00602396	0.988348
104400	17/08/2018--16:27:00	28.77	0	-0.0110986	-0.00602396	0.988348
104460	17/08/2018--16:28:00	28.76	0	-0.0110986	-0.00602396	0.988348
104520	17/08/2018--16:29:00	28.74	0	-0.0110986	-0.00602396	0.988348
104580	17/08/2018--16:30:00	28.76	0	-0.0110986	-0.00602396	100.316
104640	17/08/2018--16:31:00	28.75	0	-0.0110986	-0.00602396	0.988348
104700	17/08/2018--16:32:00	28.76	0	-0.0110986	-0.00602396	0.988348
104760	17/08/2018--16:33:00	28.75	0	-0.0110986	-0.00602396	100.316
104820	17/08/2018--16:34:00	28.75	0	-0.0110986	-0.00602396	0.988348
104880	17/08/2018--16:35:00	28.75	0	-0.0110986	-0.0212464	100.316
104940	17/08/2018--16:36:00	28.74	0	-0.0110986	-0.00602396	0.988348
105000	17/08/2018--16:37:00	28.74	0	-0.0110986	-0.00602396	0.988348
105060	17/08/2018--16:38:00	28.75	0	-0.0110986	-0.00602396	0.988348
105120	17/08/2018--16:39:00	28.75	0	-0.0110986	-0.00602396	0.988348
105180	17/08/2018--16:40:00	28.74	0	-0.0110986	-0.00602396	100.316
105240	17/08/2018--16:41:00	28.75	0	-0.0110986	-0.0212464	0.988348
105300	17/08/2018--16:42:00	28.75	0	-0.0110986	-0.00602396	0.988348
105360	17/08/2018--16:43:00	28.74	0	-0.0110986	-0.00602396	100.316
105420	17/08/2018--16:44:00	28.74	0	-0.0110986	-0.00602396	0.988348
105480	17/08/2018--16:45:00	28.73	0	-0.0110986	-0.0212464	0.988348
105540	17/08/2018--16:46:00	28.73	0	-0.0110986	-0.00602396	100.316
105600	17/08/2018--16:47:00	28.73	0	-0.0110986	-0.0212464	0.988348
105660	17/08/2018--16:48:00	28.7	0	-0.0110986	-0.00602396	0.988348
105720	17/08/2018--16:49:00	28.71	0	-0.0110986	-0.00602396	0.988348
105780	17/08/2018--16:50:00	28.71	0	-0.0110986	-0.00602396	0.988348
105840	17/08/2018--16:51:00	28.68	0	-0.0110986	-0.00602396	0.988348
105900	17/08/2018--16:52:00	28.7	0	-0.0110986	-0.00602396	0.988348
105960	17/08/2018--16:53:00	28.69	0	-0.0110986	-0.00602396	0.988348
106020	17/08/2018--16:54:00	28.7	0	-0.0110986	-0.00602396	0.988348
106080	17/08/2018--16:55:00	28.7	0	-0.0110986	-0.00602396	0.988348
106140	17/08/2018--16:56:00	28.7	0	-0.0110986	-0.00602396	0.988348
106200	17/08/2018--16:57:00	28.68	0	-0.0110986	-0.00602396	0.988348
106260	17/08/2018--16:58:00	28.69	0	-0.0110986	-0.00602396	100.316
106320	17/08/2018--16:59:00	28.68	0	-0.0110986	-0.00602396	0.988348
106380	17/08/2018--17:00:00	28.68	0	-0.0110986	-0.00602396	0.988348
106440	17/08/2018--17:01:00	28.64	0	-0.0110986	-0.00602396	0.988348
106500	17/08/2018--17:02:00	28.66	0	-0.0110986	-0.00602396	0.988348
106560	17/08/2018--17:03:00	28.68	0	-0.0110986	-0.00602396	0.988348
106620	17/08/2018--17:04:00	28.66	0	0.00442912	-0.00602396	0.988348
106680	17/08/2018--17:05:00	28.64	0	0.00442912	-0.00602396	0.988348
106740	17/08/2018--17:06:00	28.67	0	-0.0110986	-0.00602396	0.988348
106800	17/08/2018--17:07:00	28.68	0	-0.0110986	-0.0212464	100.316
106860	17/08/2018--17:08:00	28.66	0	-0.0110986	-0.00602396	0.988348
106920	17/08/2018--17:09:00	28.66	0	-0.0110986	-0.00602396	0.988348
106980	17/08/2018--17:10:00	28.66	0	-0.0110986	-0.00602396	0.988348
107040	17/08/2018--17:11:00	28.64	0	-0.0110986	-0.0212464	0.988348
107100	17/08/2018--17:12:00	28.64	0	-0.0110986	-0.00602396	0.988348
107160	17/08/2018--17:13:00	28.63	0	-0.0110986	-0.00602396	0.988348
107220	17/08/2018--17:14:00	28.65	0	-0.0110986	-0.00602396	0.988348
107280	17/08/2018--17:15:00	28.65	0	-0.0110986	-0.00602396	0.988348
107340	17/08/2018--17:16:00	28.64	0	-0.0110986	-0.00602396	0.988348
107400	17/08/2018--17:17:00	28.64	0	-0.0110986	-0.00602396	0.988348
107460	17/08/2018--17:18:00	28.63	0	-0.0110986	-0.00602396	100.316
107520	17/08/2018--17:19:00	28.64	0	-0.0110986	-0.00602396	0.988348
107580	17/08/2018--17:20:00	28.63	0	-0.0110986	-0.00602396	0.988348
107640	17/08/2018--17:21:00	28.63	0	-0.0110986	-0.0212464	0.988348
107700	17/08/2018--17:22:00	28.61	0	-0.0110986	-0.00602396	0.988348
107760	17/08/2018--17:23:00	28.62	0	-0.0110986	-0.00602396	0.988348
107820	17/08/2018--17:24:00	28.62	1	-0.0110986	-0.00602396	0.988348
107880	17/08/2018--17:25:00	28.62	0	0.00442912	-0.00602396	0.988348
107940	17/08/2018--17:26:00	28.62	0	0.00442912	-0.00602396	0.988348
108000	17/08/2018--17:27:00	28.61	0	-0.0110986	-0.0212464	0.988348
108060	17/08/2018--17:28:00	28.62	0	-0.0110986	-0.00602396	100.316
108120	17/08/2018--17:29:00	28.96	236	0.00442912	-0.249582	-0.981081
108180	17/08/2018--17:30:00	29.54	449	-0.0110986	0.1462	-0.995889
108240	17/08/2018--17:31:00	29.55	0	0.00442912	0.1462	-10.107
108300	17/08/2018--17:32:00	29.51	561	0.0820676	-0.0516912	-10.107
108360	17/08/2018--17:33:00	29.4	0	0.0665399	-0.0516912	-10.107
108420	17/08/2018--17:34:00	29.32	1	-0.042154	-0.17347	-10.107
108480	17/08/2018--17:35:00	29.23	18	-0.042154	-0.00602396	0.988348
108540	17/08/2018--17:36:00	29.14	379	-133.095	0.0244208	0.366423
108600	17/08/2018--17:37:00	29.34	648	-0.865122	0.100533	0.499693
108660	17/08/2018--17:38:00	29.57	492	-0.989343	0.800763	0.5145
108720	17/08/2018--17:39:00	29.74	136	-0.197431	0.0244208	100.316
108780	17/08/2018--17:40:00	29.86	91	-0.492457	-0.158248	0.869886
108840	17/08/2018--17:41:00	29.94	205	-0.694317	0.404981	0.573731
108900	17/08/2018--17:42:00	30	64	-0.927232	-0.249582	0.247961
108960	17/08/2018--17:43:00	30.07	214	-111.356	-0.00602396	0.233153
109020	17/08/2018--17:44:00	30.11	85	-0.927232	0.00919844	0.381231
109080	17/08/2018--17:45:00	30.14	203	-0.896177	0.0244208	0.45527
109140	17/08/2018--17:46:00	30.17	258	-0.958288	0.00919844	0.336808
109200	17/08/2018--17:47:00	30.16	274	-0.973816	0.0244208	0.322
109260	17/08/2018--17:48:00	30.18	198	-0.911705	0.359314	0.144307
109320	17/08/2018--17:49:00	30.21	8	-0.911705	0.374536	0.085076
109380	17/08/2018--17:50:00	30.21	8	-0.989343	0.176645	-0.0333859
109440	17/08/2018--17:51:00	30.33	414	-0.834066	-0.0212464	0.381231
109500	17/08/2018--17:52:00	30.43	146	-0.523512	-0.29525	0.884694
109560	17/08/2018--17:53:00	30.51	179	-0.430346	-0.0364688	0.929117
109620	17/08/2018--17:54:00	30.57	252	-0.352708	-0.432251	0.810655
109680	17/08/2018--17:55:00	30.61	174	-0.53904	-0.158248	0.840271
109740	17/08/2018--17:56:00	30.66	65	-0.306125	-0.29525	0.97354
109800	17/08/2018--17:57:00	30.71	90	-0.476929	-0.340917	0.766232
109860	17/08/2018--17:58:00	30.73	124	-0.94276	-0.112581	0.366423
109920	17/08/2018--17:59:00	30.78	828	-0.803011	-0.386584	0.440462
109980	17/08/2018--18:00:00	30.81	531	-0.989343	0.0396432	0.218346
110040	17/08/2018--18:01:00	30.82	0	-0.989343	0.0548656	0.218346
110100	17/08/2018--18:02:00	30.86	0	-0.989343	0.0548656	0.218346
110160	17/08/2018--18:03:00	30.86	0	-0.989343	0.0548656	0.218346
110220	17/08/2018--18:04:00	30.86	0	-0.989343	0.0548656	0.218346
110280	17/08/2018--18:05:00	30.88	0	-0.989343	0.0548656	0.218346
110340	17/08/2018--18:06:00	30.87	0	-0.989343	0.0396432	0.218346
110400	17/08/2018--18:07:00	30.86	0	-0.989343	0.0548656	0.218346
110460	17/08/2018--18:08:00	30.88	0	-0.989343	0.0548656	0.218346
110520	17/08/2018--18:09:00	30.86	0	-0.989343	0.0548656	0.218346
110580	17/08/2018--18:10:00	30.86	623	-0.632206	-0.0669136	0.292384
110640	17/08/2018--18:11:00	30.86	1008	-0.973816	0.0396432	0.307192
110700	17/08/2018--18:12:00	30.83	991	-134.648	-0.0364688	0.662578
110760	17/08/2018--18:13:00	30.84	974	-100.487	-0.127803	0.262769
110820	17/08/2018--18:14:00	30.82	1181	-0.911705	0.161422	0.5145
110880	17/08/2018--18:15:00	30.79	1027	-0.94276	0.0853105	0.381231
110940	17/08/2018--18:16:00	30.77	940	-0.896177	-0.00602396	-0.0185782
111000	17/08/2018--18:17:00	30.76	558	-0.678789	-0.0669136	0.440462
111060	17/08/2018--18:18:00	30.74	686	-10.204	-0.249582	0.218346
111120	17/08/2018--18:19:00	30.73	33	-0.973816	-0.112581	0.277577
111180	17/08/2018--18:20:00	30.71	12	-0.927232	-0.0973584	0.45527
111240	17/08/2018--18:21:00	30.7	435	-0.989343	0.0244208	0.203538
111300	17/08/2018--18:22:00	30.71	96	-100.487	-0.082136	0.18873
111360	17/08/2018--18:23:00	30.7	54	-109.804	0.694207	0.440462
111420	17/08/2018--18:24:00	30.67	80	-100.487	-0.0669136	0.203538
111480	17/08/2018--18:25:00	30.65	0	-0.989343	-0.0669136	0.203538
111540	17/08/2018--18:26:00	30.64	3	-0.989343	-0.0669136	0.203538
111600	17/08/2018--18:27:00	30.63	58	-0.865122	0.313646	-0.418387
111660	17/08/2018--18:28:00	30.58	130	-100.487	0.070088	0.0554605
111720	17/08/2018--18:29:00	30.54	0	-100.487	0.070088	0.0702683
111780	17/08/2018--18:30:00	30.52	41	-100.487	0.0853105	0.114691
111840	17/08/2018--18:31:00	30.5	0	-100.487	0.0853105	0.114691
111900	17/08/2018--18:32:00	30.46	0	-100.487	0.0853105	0.129499
111960	17/08/2018--18:33:00	30.44	0	-0.989343	0.0853105	0.129499
112020	17/08/2018--18:34:00	30.42	1	-0.989343	0.100533	0.114691
112080	17/08/2018--18:35:00	30.38	1	-100.487	0.0853105	0.129499
112140	17/08/2018--18:36:00	30.35	0	-100.487	0.100533	0.129499
112200	17/08/2018--18:37:00	30.3	0	-0.989343	0.0853105	0.129499
112260	17/08/2018--18:38:00	30.26	0	-0.989343	0.100533	0.114691
112320	17/08/2018--18:39:00	30.21	4	-100.487	0.0853105	0.129499
112380	17/08/2018--18:40:00	30.17	1	-0.989343	0.100533	0.129499
112440	17/08/2018--18:41:00	30.13	2	-100.487	0.100533	0.129499
112500	17/08/2018--18:42:00	30.09	0	-0.989343	0.100533	0.129499
112560	17/08/2018--18:43:00	30.03	0	-100.487	0.100533	0.129499
112620	17/08/2018--18:44:00	29.99	1	-0.989343	0.100533	0.114691
112680	17/08/2018--18:45:00	29.92	2	-100.487	0.0853105	0.114691
112740	17/08/2018--18:46:00	29.88	0	-100.487	0.100533	0.129499
112800	17/08/2018--18:47:00	29.84	0	-0.989343	0.100533	0.129499
112860	17/08/2018--18:48:00	29.75	0	-0.989343	0.0853105	0.129499
112920	17/08/2018--18:49:00	29.71	0	-100.487	0.0853105	0.129499
112980	17/08/2018--18:50:00	29.66	0	-0.989343	0.100533	0.129499
113040	17/08/2018--18:51:00	29.59	0	-0.989343	0.0853105	0.129499
113100	17/08/2018--18:52:00	29.5	0	-0.989343	0.0853105	0.114691
113160	17/08/2018--18:53:00	29.47	0	-0.989343	0.100533	0.129499
113220	17/08/2018--18:54:00	29.41	0	-0.989343	0.100533	0.129499
113280	17/08/2018--18:55:00	29.37	0	-0.989343	0.0853105	0.144307
113340	17/08/2018--18:56:00	29.28	4	-0.989343	0.100533	0.129499
113400	17/08/2018--18:57:00	29.23	0	-0.989343	0.100533	0.129499
113460	17/08/2018--18:58:00	29.16	0	-0.989343	0.0548656	0.114691
113520	17/08/2018--18:59:00	29.11	0	-100.487	0.0853105	0.129499
113580	17/08/2018--19:00:00	29.05	14	-0.989343	0.0853105	0.173922
113640	17/08/2018--19:01:00	28.98	0	-0.989343	0.070088	0.18873
113700	17/08/2018--19:02:00	28.92	0	-0.989343	0.0853105	0.173922
113760	17/08/2018--19:03:00	28.86	18	-0.989343	0.0853105	0.173922
113820	17/08/2018--19:04:00	28.77	0	-0.989343	0.0853105	0.144307
113880	17/08/2018--19:05:00	28.72	55	-0.958288	0.267979	0.144307
113940	17/08/2018--19:06:00	28.67	0	-0.958288	0.252757	0.144307
114000	17/08/2018--19:07:00	28.59	0	-0.958288	0.252757	0.144307
114060	17/08/2018--19:08:00	28.54	0	-0.958288	0.252757	0.144307
114120	17/08/2018--19:09:00	28.48	0	-0.94276	0.267979	0.144307
114180	17/08/2018--19:10:00	28.41	0	-0.94276	0.283202	0.144307
114240	17/08/2018--19:11:00	28.35	0	-0.94276	0.283202	0.144307
114300	17/08/2018--19:12:00	28.29	2	-0.973816	0.20709	0.144307
114360	17/08/2018--19:13:00	28.23	4	-0.989343	0.237534	0.144307
114420	17/08/2018--19:14:00	28.19	42	-0.958288	0.252757	0.129499
114480	17/08/2018--19:15:00	28.11	1	-0.958288	0.267979	0.144307
114540	17/08/2018--19:16:00	28.04	2	-0.958288	0.267979	0.129499
114600	17/08/2018--19:17:00	28.01	1	-0.958288	0.267979	0.144307
114660	17/08/2018--19:18:00	27.94	0	-0.94276	0.267979	0.144307
114720	17/08/2018--19:19:00	27.9	0	-0.94276	0.283202	0.129499
114780	17/08/2018--19:20:00	27.85	0	-0.94276	0.267979	0.129499
114840	17/08/2018--19:21:00	27.79	0	-0.94276	0.267979	0.129499
114900	17/08/2018--19:22:00	27.74	0	-0.958288	0.252757	0.129499
114960	17/08/2018--19:23:00	27.68	2	-0.94276	0.283202	0.129499
115020	17/08/2018--19:24:00	27.64	0	-0.94276	0.267979	0.129499
115080	17/08/2018--19:25:00	27.57	0	-0.958288	0.267979	0.129499
115140	17/08/2018--19:26:00	27.52	2	-0.958288	0.252757	0.129499
115200	17/08/2018--19:27:00	27.49	0	-0.958288	0.252757	0.129499
115260	17/08/2018--19:28:00	27.43	0	-0.958288	0.252757	0.129499
115320	17/08/2018--19:29:00	27.35	0	-0.958288	0.252757	0.129499
115380	17/08/2018--19:30:00	27.32	0	-0.958288	0.267979	0.129499
115440	17/08/2018--19:31:00	27.27	13	-0.989343	0.161422	0.129499
115500	17/08/2018--19:32:00	27.2	1	-0.989343	0.161422	0.129499
115560	17/08/2018--19:33:00	27.16	2	-0.973816	0.161422	0.129499
115620	17/08/2018--19:34:00	27.09	0	-0.973816	0.176645	0.114691
115680	17/08/2018--19:35:00	27.05	1	-0.989343	0.176645	0.114691
115740	17/08/2018--19:36:00	26.99	0	-0.973816	0.176645	0.129499
115800	17/08/2018--19:37:00	26.91	1	-0.989343	0.176645	0.114691
115860	17/08/2018--19:38:00	26.86	0	-0.973816	0.176645	0.114691
115920	17/08/2018--19:39:00	26.82	0	-0.989343	0.176645	0.114691
115980	17/08/2018--19:40:00	26.76	0	-0.989343	0.176645	0.114691
116040	17/08/2018--19:41:00	26.7	0	-0.989343	0.161422	0.114691
116100	17/08/2018--19:42:00	26.64	2	-0.973816	0.176645	0.114691
116160	17/08/2018--19:43:00	26.58	2	-0.973816	0.176645	0.129499
116220	17/08/2018--19:44:00	26.53	2	-0.973816	0.176645	0.114691
116280	17/08/2018--19:45:00	26.46	1	-0.973816	0.176645	0.129499
116340	17/08/2018--19:46:00	26.41	0	-0.973816	0.176645	0.129499
116400	17/08/2018--19:47:00	26.35	0	-0.973816	0.176645	0.114691
116460	17/08/2018--19:48:00	26.32	1	-0.973816	0.176645	0.114691
116520	17/08/2018--19:49:00	26.24	1	-0.973816	0.176645	0.114691
116580	17/08/2018--19:50:00	26.16	1	-0.973816	0.176645	0.114691
116640	17/08/2018--19:51:00	26.12	0	-0.973816	0.176645	0.114691
116700	17/08/2018--19:52:00	26.06	0	-0.973816	0.176645	0.114691
116760	17/08/2018--19:53:00	26.02	1	-0.973816	0.176645	0.129499
116820	17/08/2018--19:54:00	25.94	1	-0.973816	0.176645	0.114691
116880	17/08/2018--19:55:00	25.88	1	-0.973816	0.176645	0.114691
116940	17/08/2018--19:56:00	25.83	0	-0.973816	0.176645	0.114691
117000	17/08/2018--19:57:00	25.77	0	-0.989343	0.176645	0.114691
117060	17/08/2018--19:58:00	25.71	0	-0.973816	0.176645	0.114691
117120	17/08/2018--19:59:00	25.66	0	-0.973816	0.176645	0.114691
117180	17/08/2018--20:00:00	25.58	1	-0.973816	0.176645	0.114691
117240	17/08/2018--20:01:00	25.57	2	-0.973816	0.176645	0.114691
117300	17/08/2018--20:02:00	25.48	0	-0.973816	0.176645	0.114691
117360	17/08/2018--20:03:00	25.45	0	-0.989343	0.176645	0.114691
117420	17/08/2018--20:04:00	25.39	0	-0.973816	0.176645	0.114691
117480	17/08/2018--20:05:00	25.34	0	-0.973816	0.176645	0.114691
117540	17/08/2018--20:06:00	25.27	0	-0.973816	0.176645	0.114691
117600	17/08/2018--20:07:00	25.23	0	-0.973816	0.176645	0.114691
117660	17/08/2018--20:08:00	25.18	1	-0.973816	0.176645	0.114691
117720	17/08/2018--20:09:00	25.11	1	-0.973816	0.176645	0.114691
117780	17/08/2018--20:10:00	25.06	1	-0.973816	0.176645	0.114691
117840	17/08/2018--20:11:00	25.02	0	-0.973816	0.191867	0.114691
117900	17/08/2018--20:12:00	24.93	62	-105.145	-0.401806	-0.0926169
117960	17/08/2018--20:13:00	24.9	264	-114.462	0.420203	-0.448003
118020	17/08/2018--20:14:00	24.86	250	-0.973816	0.00919844	0.218346
118080	17/08/2018--20:15:00	24.79	19	-0.725372	0.1462	0.484885
118140	17/08/2018--20:16:00	24.75	485	-109.804	0.237534	0.425654
118200	17/08/2018--20:17:00	24.71	246	-0.958288	0.298424	0.410846
118260	17/08/2018--20:18:00	24.66	531	-0.7409	0.283202	0.277577
118320	17/08/2018--20:19:00	24.65	669	-0.787483	0.070088	0.247961
118380	17/08/2018--20:20:00	24.61	621	-0.880649	0.176645	0.381231
118440	17/08/2018--20:21:00	24.59	579	-0.958288	0.20709	0.233153
118500	17/08/2018--20:22:00	24.59	603	-0.803011	0.420203	0.410846
118560	17/08/2018--20:23:00	24.55	662	-108.251	-0.0212464	0.396039
118620	17/08/2018--20:24:00	24.56	459	-0.834066	0.176645	-0.0481936
118680	17/08/2018--20:25:00	24.54	572	-0.927232	0.0244208	0.159115
118740	17/08/2018--20:26:00	24.54	801	-106.698	-0.736699	-0.151848
118800	17/08/2018--20:27:00	24.54	184	-0.989343	0.130978	0.129499
118860	17/08/2018--20:28:00	24.55	0	-0.989343	0.130978	0.129499
118920	17/08/2018--20:29:00	24.53	0	-0.989343	0.130978	0.129499
118980	17/08/2018--20:30:00	24.52	0	-0.989343	0.130978	0.129499
119040	17/08/2018--20:31:00	24.53	0	-0.989343	0.130978	0.129499
119100	17/08/2018--20:32:00	24.53	0	-0.989343	0.130978	0.129499
119160	17/08/2018--20:33:00	24.52	0	-0.989343	0.130978	0.129499
119220	17/08/2018--20:34:00	24.5	0	-0.989343	0.130978	0.129499
119280	17/08/2018--20:35:00	24.5	0	-0.989343	0.130978	0.129499
119340	17/08/2018--20:36:00	24.47	0	-0.989343	0.130978	0.129499
119400	17/08/2018--20:37:00	24.47	0	-0.989343	0.130978	0.129499
119460	17/08/2018--20:38:00	24.46	0	-0.989343	0.130978	0.129499
119520	17/08/2018--20:39:00	24.45	0	-0.989343	0.130978	0.129499
119580	17/08/2018--20:40:00	24.44	0	-0.989343	0.130978	0.129499
119640	17/08/2018--20:41:00	24.4	0	-0.989343	0.130978	0.129499
119700	17/08/2018--20:42:00	24.41	0	-0.989343	0.130978	0.129499
119760	17/08/2018--20:43:00	24.39	0	-0.989343	0.130978	0.129499
119820	17/08/2018--20:44:00	24.38	0	-0.989343	0.130978	0.129499
119880	17/08/2018--20:45:00	24.36	0	-0.989343	0.130978	0.129499
119940	17/08/2018--20:46:00	24.37	0	-0.989343	0.130978	0.129499
120000	17/08/2018--20:47:00	24.34	0	-0.989343	0.130978	0.129499
120060	17/08/2018--20:48:00	24.33	0	-0.989343	0.130978	0.129499
120120	17/08/2018--20:49:00	24.32	0	-0.989343	0.130978	0.129499
120180	17/08/2018--20:50:00	24.31	1	-0.989343	0.130978	0.129499
120240	17/08/2018--20:51:00	24.3	0	-0.989343	0.130978	0.129499
120300	17/08/2018--20:52:00	24.28	0	-0.989343	0.130978	0.129499
120360	17/08/2018--20:53:00	24.27	0	-0.989343	0.130978	0.129499
120420	17/08/2018--20:54:00	24.25	0	-0.989343	0.130978	0.129499
120480	17/08/2018--20:55:00	24.25	0	-0.973816	0.130978	0.129499
120540	17/08/2018--20:56:00	24.23	0	-0.989343	0.130978	0.129499
120600	17/08/2018--20:57:00	24.23	1	-0.989343	0.130978	0.129499
120660	17/08/2018--20:58:00	24.22	0	-0.989343	0.130978	0.129499
120720	17/08/2018--20:59:00	24.2	0	-0.989343	0.130978	0.129499
120780	17/08/2018--21:00:00	24.19	0	-0.989343	0.130978	0.129499
120840	17/08/2018--21:01:00	24.16	1	-0.973816	0.130978	0.129499
120900	17/08/2018--21:02:00	24.17	0	-0.989343	0.130978	0.129499
120960	17/08/2018--21:03:00	24.14	0	-0.989343	0.130978	0.129499
121020	17/08/2018--21:04:00	24.14	0	-0.989343	0.130978	0.129499
121080	17/08/2018--21:05:00	24.12	0	-0.989343	0.130978	0.129499
121140	17/08/2018--21:06:00	24.12	0	-0.973816	0.130978	0.129499
121200	17/08/2018--21:07:00	24.11	0	-0.989343	0.130978	0.129499
121260	17/08/2018--21:08:00	24.08	0	-0.989343	0.130978	0.129499
121320	17/08/2018--21:09:00	24.07	0	-0.989343	0.130978	0.129499
121380	17/08/2018--21:10:00	24.05	0	-0.989343	0.130978	0.129499
121440	17/08/2018--21:11:00	24.05	1	-0.989343	0.130978	0.129499
121500	17/08/2018--21:12:00	24.02	0	-0.989343	0.130978	0.129499
121560	17/08/2018--21:13:00	24.02	0	-0.989343	0.130978	0.129499
121620	17/08/2018--21:14:00	24	0	-0.989343	0.130978	0.129499
121680	17/08/2018--21:15:00	23.99	0	-0.989343	0.130978	0.129499
121740	17/08/2018--21:16:00	23.97	1	-0.973816	0.130978	0.129499
121800	17/08/2018--21:17:00	23.96	0	-0.989343	0.130978	0.129499
121860	17/08/2018--21:18:00	23.95	0	-0.989343	0.130978	0.129499
121920	17/08/2018--21:19:00	23.95	0	-0.989343	0.130978	0.144307
121980	17/08/2018--21:20:00	23.91	0	-0.989343	0.130978	0.129499
122040	17/08/2018--21:21:00	23.88	0	-0.989343	0.130978	0.129499
122100	17/08/2018--21:22:00	23.88	0	-0.989343	0.130978	0.129499
122160	17/08/2018--21:23:00	23.87	0	-0.989343	0.130978	0.129499
122220	17/08/2018--21:24:00	23.86	0	-0.989343	0.130978	0.129499
122280	17/08/2018--21:25:00	23.85	0	-0.989343	0.130978	0.129499
122340	17/08/2018--21:26:00	23.83	1	-0.989343	0.130978	0.129499
122400	17/08/2018--21:27:00	23.81	0	-0.989343	0.130978	0.129499
122460	17/08/2018--21:28:00	23.8	0	-0.989343	0.130978	0.129499
122520	17/08/2018--21:29:00	23.79	0	-0.989343	0.130978	0.129499
122580	17/08/2018--21:30:00	23.75	0	-0.989343	0.130978	0.129499
122640	17/08/2018--21:31:00	23.75	0	-0.989343	0.130978	0.129499
122700	17/08/2018--21:32:00	23.71	0	-0.989343	0.130978	0.129499
122760	17/08/2018--21:33:00	23.72	0	-0.989343	0.130978	0.129499
122820	17/08/2018--21:34:00	23.69	0	-0.989343	0.130978	0.129499
122880	17/08/2018--21:35:00	23.67	0	-0.989343	0.130978	0.129499
122940	17/08/2018--21:36:00	23.66	0	-0.989343	0.130978	0.129499
123000	17/08/2018--21:37:00	23.63	0	-0.989343	0.130978	0.129499
123060	17/08/2018--21:38:00	23.63	0	-0.989343	0.130978	0.129499
123120	17/08/2018--21:39:00	23.6	0	-0.989343	0.130978	0.129499
123180	17/08/2018--21:40:00	23.58	0	-0.989343	0.130978	0.129499
123240	17/08/2018--21:41:00	23.58	0	-0.989343	0.130978	0.129499
123300	17/08/2018--21:42:00	23.58	0	-0.989343	0.130978	0.129499
123360	17/08/2018--21:43:00	23.55	0	-0.989343	0.130978	0.129499
123420	17/08/2018--21:44:00	23.54	0	-0.989343	0.130978	0.129499
123480	17/08/2018--21:45:00	23.51	1	-0.989343	0.130978	0.129499
123540	17/08/2018--21:46:00	23.49	0	-0.989343	0.130978	0.129499
123600	17/08/2018--21:47:00	23.49	0	-0.989343	0.130978	0.129499
123660	17/08/2018--21:48:00	23.45	0	-0.989343	0.130978	0.129499
123720	17/08/2018--21:49:00	23.46	0	-0.989343	0.130978	0.129499
123780	17/08/2018--21:50:00	23.44	1	-0.989343	0.130978	0.129499
123840	17/08/2018--21:51:00	23.42	0	-0.989343	0.130978	0.129499
123900	17/08/2018--21:52:00	23.4	0	-0.989343	0.130978	0.129499
123960	17/08/2018--21:53:00	23.38	0	-0.989343	0.130978	0.129499
124020	17/08/2018--21:54:00	23.38	0	-0.989343	0.130978	0.129499
124080	17/08/2018--21:55:00	23.36	0	-0.989343	0.130978	0.129499
124140	17/08/2018--21:56:00	23.35	0	-0.989343	0.130978	0.129499
124200	17/08/2018--21:57:00	23.31	1	-0.989343	0.130978	0.129499
124260	17/08/2018--21:58:00	23.3	0	-0.989343	0.130978	0.129499
124320	17/08/2018--21:59:00	23.3	0	-0.989343	0.130978	0.129499
124380	17/08/2018--22:00:00	23.27	0	-0.989343	0.130978	0.129499
124440	17/08/2018--22:01:00	23.25	0	-0.989343	0.130978	0.129499
124500	17/08/2018--22:02:00	23.25	0	-0.989343	0.130978	0.129499
124560	17/08/2018--22:03:00	23.25	1	-0.989343	0.130978	0.129499
124620	17/08/2018--22:04:00	23.23	1	-0.989343	0.130978	0.129499
124680	17/08/2018--22:05:00	23.2	0	-0.989343	0.130978	0.129499
124740	17/08/2018--22:06:00	23.19	1	-0.989343	0.130978	0.129499
124800	17/08/2018--22:07:00	23.17	0	-0.989343	0.130978	0.129499
124860	17/08/2018--22:08:00	23.17	0	-0.989343	0.130978	0.129499
124920	17/08/2018--22:09:00	23.14	0	-0.989343	0.130978	0.129499
124980	17/08/2018--22:10:00	23.16	0	-0.989343	0.130978	0.129499
125040	17/08/2018--22:11:00	23.13	0	-0.989343	0.130978	0.129499
125100	17/08/2018--22:12:00	23.11	1	-0.989343	0.130978	0.129499
125160	17/08/2018--22:13:00	23.09	1	-0.989343	0.130978	0.129499
125220	17/08/2018--22:14:00	23.1	0	-0.989343	0.130978	0.129499
125280	17/08/2018--22:15:00	23.08	0	-0.989343	0.130978	0.129499
125340	17/08/2018--22:16:00	23.07	0	-0.989343	0.130978	0.129499
125400	17/08/2018--22:17:00	23.04	0	-0.989343	0.130978	0.129499
125460	17/08/2018--22:18:00	23.05	1	-0.989343	0.130978	0.129499
125520	17/08/2018--22:19:00	23.03	130	-100.487	0.0396432	0.114691
125580	17/08/2018--22:20:00	23.02	0	-0.989343	0.0396432	0.114691
125640	17/08/2018--22:21:00	23.02	0	-100.487	0.0244208	0.129499
125700	17/08/2018--22:22:00	22.99	0	-100.487	0.0244208	0.114691
125760	17/08/2018--22:23:00	22.99	0	-0.989343	0.0244208	0.114691
125820	17/08/2018--22:24:00	22.99	0	-100.487	0.0244208	0.114691
125880	17/08/2018--22:25:00	22.99	0	-0.989343	0.0244208	0.129499
125940	17/08/2018--22:26:00	22.99	0	-100.487	0.0244208	0.114691
126000	17/08/2018--22:27:00	23	0	-100.487	0.0244208	0.114691
126060	17/08/2018--22:28:00	23.01	0	-100.487	0.0244208	0.114691
126120	17/08/2018--22:29:00	23.02	0	-100.487	0.0244208	0.114691
126180	17/08/2018--22:30:00	23.05	0	-100.487	0.0244208	0.114691
126240	17/08/2018--22:31:00	23.08	0	-100.487	0.0244208	0.114691
126300	17/08/2018--22:32:00	23.13	0	-100.487	0.0244208	0.114691
126360	17/08/2018--22:33:00	23.14	0	-0.989343	0.0244208	0.114691
126420	17/08/2018--22:34:00	23.19	0	-100.487	0.0244208	0.114691
126480	17/08/2018--22:35:00	23.2	0	-100.487	0.0244208	0.129499
126540	17/08/2018--22:36:00	23.2	0	-100.487	0.0244208	0.114691
126600	17/08/2018--22:37:00	23.23	0	-100.487	0.0244208	0.114691
126660	17/08/2018--22:38:00	23.25	0	-100.487	0.0244208	0.114691
126720	17/08/2018--22:39:00	23.29	0	-0.989343	0.0244208	0.114691
126780	17/08/2018--22:40:00	23.29	0	-100.487	0.0244208	0.114691
126840	17/08/2018--22:41:00	23.32	0	-100.487	0.0244208	0.114691
126900	17/08/2018--22:42:00	23.37	0	-100.487	0.0244208	0.114691
126960	17/08/2018--22:43:00	23.43	0	-100.487	0.0244208	0.114691
127020	17/08/2018--22:44:00	23.45	0	-100.487	0.0244208	0.114691
127080	17/08/2018--22:45:00	23.5	0	-0.989343	0.0244208	0.114691
127140	17/08/2018--22:46:00	23.53	0	-100.487	0.0244208	0.114691
127200	17/08/2018--22:47:00	23.57	0	-100.487	0.0244208	0.114691
127260	17/08/2018--22:48:00	23.61	0	-100.487	0.0244208	0.114691
127320	17/08/2018--22:49:00	23.66	0	-100.487	0.0244208	0.114691
127380	17/08/2018--22:50:00	23.7	0	-100.487	0.0244208	0.114691
127440	17/08/2018--22:51:00	23.75	0	-100.487	0.0244208	0.114691
127500	17/08/2018--22:52:00	23.78	0	-100.487	0.0244208	0.114691
127560	17/08/2018--22:53:00	23.86	0	-100.487	0.0244208	0.114691
127620	17/08/2018--22:54:00	23.89	0	-100.487	0.0244208	0.114691
127680	17/08/2018--22:55:00	23.96	0	-100.487	0.0244208	0.114691
127740	17/08/2018--22:56:00	23.99	0	-0.989343	0.0244208	0.114691
127800	17/08/2018--22:57:00	24.03	0	-100.487	0.0244208	0.114691
127860	17/08/2018--22:58:00	24.08	0	-100.487	0.0244208	0.114691
127920	17/08/2018--22:59:00	24.12	0	-100.487	0.0244208	0.114691
127980	17/08/2018--23:00:00	24.14	0	-100.487	0.0244208	0.114691
128040	17/08/2018--23:01:00	24.21	0	-100.487	0.0244208	0.114691
128100	17/08/2018--23:02:00	24.27	0	-100.487	0.0396432	0.114691
128160	17/08/2018--23:03:00	24.3	0	-100.487	0.0244208	0.114691
128220	17/08/2018--23:04:00	24.35	0	-0.989343	0.0244208	0.114691
128280	17/08/2018--23:05:00	24.4	0	-100.487	0.0244208	0.129499
128340	17/08/2018--23:06:00	24.45	0	-100.487	0.0244208	0.114691
128400	17/08/2018--23:07:00	24.49	0	-100.487	0.0244208	0.114691
128460	17/08/2018--23:08:00	24.52	0	-100.487	0.0244208	0.114691
128520	17/08/2018--23:09:00	24.57	0	-100.487	0.0244208	0.129499
128580	17/08/2018--23:10:00	25.15	322	-0.0266263	-0.00602396	100.316
128640	17/08/2018--23:11:00	25.57	0	-0.042154	0.00919844	0.988348
128700	17/08/2018--23:12:00	25.86	0	-0.0266263	0.00919844	0.988348
128760	17/08/2018--23:13:00	26.09	0	-0.0266263	0.00919844	0.988348
128820	17/08/2018--23:14:00	26.27	0	-0.042154	0.00919844	0.988348
128880	17/08/2018--23:15:00	26.44	0	-0.042154	0.00919844	0.988348
128940	17/08/2018--23:16:00	26.54	0	-0.0266263	0.00919844	0.988348
129000	17/08/2018--23:17:00	26.66	0	-0.0266263	0.00919844	0.988348
129060	17/08/2018--23:18:00	26.72	0	-0.042154	0.00919844	0.988348
129120	17/08/2018--23:19:00	26.82	0	-0.042154	0.00919844	100.316
129180	17/08/2018--23:20:00	26.88	0	-0.042154	0.00919844	0.988348
129240	17/08/2018--23:21:00	26.92	0	-0.042154	0.00919844	0.988348
129300	17/08/2018--23:22:00	26.96	0	-0.0266263	0.00919844	0.988348
129360	17/08/2018--23:23:00	27	0	-0.042154	0.00919844	0.988348
129420	17/08/2018--23:24:00	27.02	0	-0.042154	0.00919844	0.988348
129480	17/08/2018--23:25:00	27.05	0	-0.042154	0.00919844	0.988348
129540	17/08/2018--23:26:00	27.05	0	-0.0266263	0.00919844	100.316
129600	17/08/2018--23:27:00	27.09	0	-0.042154	0.00919844	0.988348
129660	17/08/2018--23:28:00	27.13	0	-0.0266263	0.00919844	0.988348
129720	17/08/2018--23:29:00	27.16	0	-0.042154	0.00919844	0.988348
129780	17/08/2018--23:30:00	27.16	0	-0.042154	0.00919844	0.988348
129840	17/08/2018--23:31:00	27.18	0	-0.042154	0.00919844	0.988348
129900	17/08/2018--23:32:00	27.19	0	-0.042154	0.00919844	0.988348
129960	17/08/2018--23:33:00	27.2	0	-0.042154	0.00919844	0.988348
130020	17/08/2018--23:34:00	27.2	0	-0.042154	0.00919844	0.988348
130080	17/08/2018--23:35:00	27.2	0	-0.042154	0.00919844	0.988348
130140	17/08/2018--23:36:00	27.16	0	-0.042154	0.00919844	0.988348
130200	17/08/2018--23:37:00	27.17	0	-0.0266263	0.00919844	0.988348
130260	17/08/2018--23:38:00	27.14	0	-0.042154	0.00919844	0.988348
130320	17/08/2018--23:39:00	27.13	0	-0.042154	0.00919844	0.988348
130380	17/08/2018--23:40:00	27.13	0	-0.042154	0.00919844	0.988348
130440	17/08/2018--23:41:00	27.1	0	-0.042154	0.00919844	0.988348
130500	17/08/2018--23:42:00	27.11	0	-0.042154	0.00919844	0.988348
130560	17/08/2018--23:43:00	27.1	0	-0.042154	0.00919844	100.316
130620	17/08/2018--23:44:00	27.07	0	-0.042154	0.00919844	0.988348
130680	17/08/2018--23:45:00	27.08	0	-0.042154	0.00919844	0.988348
130740	17/08/2018--23:46:00	27.08	0	-0.042154	0.00919844	0.988348
130800	17/08/2018--23:47:00	27.04	0	-0.0266263	0.00919844	0.988348
130860	17/08/2018--23:48:00	27.06	0	-0.042154	0.00919844	100.316
130920	17/08/2018--23:49:00	27.04	0	-0.042154	0.00919844	0.988348
130980	17/08/2018--23:50:00	27.04	0	-0.042154	0.00919844	0.988348
131040	17/08/2018--23:51:00	27.04	0	-0.042154	0.00919844	0.988348
131100	17/08/2018--23:52:00	27.02	0	-0.042154	0.00919844	0.988348
131160	17/08/2018--23:53:00	27.03	0	-0.042154	0.00919844	0.988348
131220	17/08/2018--23:54:00	27.02	0	-0.042154	0.00919844	0.988348
131280	17/08/2018--23:55:00	27.01	0	-0.0266263	0.00919844	0.988348
131340	17/08/2018--23:56:00	27	0	-0.042154	0.00919844	0.988348
131400	17/08/2018--23:57:00	27	0	-0.042154	0.0244208	0.988348
131460	17/08/2018--23:58:00	26.99	0	-0.042154	0.00919844	0.988348
131520	17/08/2018--23:59:00	26.98	0	-0.042154	0.00919844	0.988348
131580	18/08/2018--00:00:00	26.99	0	-0.042154	0.00919844	0.988348
131640	18/08/2018--00:01:00	26.96	0	-0.0266263	0.00919844	0.988348
131700	18/08/2018--00:02:00	26.96	0	-0.042154	0.00919844	100.316
131760	18/08/2018--00:03:00	26.97	0	-0.042154	0.00919844	100.316
131820	18/08/2018--00:04:00	26.95	0	-0.042154	0.00919844	0.988348
131880	18/08/2018--00:05:00	26.96	0	-0.042154	0.00919844	0.988348
131940	18/08/2018--00:06:00	26.94	0	-0.042154	0.00919844	0.988348
132000	18/08/2018--00:07:00	26.94	0	-0.042154	0.00919844	0.988348
132060	18/08/2018--00:08:00	26.93	0	-0.042154	0.00919844	0.988348
132120	18/08/2018--00:09:00	26.93	0	-0.042154	0.00919844	0.988348
132180	18/08/2018--00:10:00	26.92	0	-0.042154	0.00919844	0.988348
132240	18/08/2018--00:11:00	26.9	0	-0.042154	0.00919844	0.988348
132300	18/08/2018--00:12:00	26.91	0	-0.042154	0.00919844	0.988348
132360	18/08/2018--00:13:00	26.89	0	-0.042154	0.00919844	0.988348
132420	18/08/2018--00:14:00	26.89	0	-0.042154	0.00919844	0.988348
132480	18/08/2018--00:15:00	26.91	0	-0.042154	0.00919844	0.988348
132540	18/08/2018--00:16:00	26.91	0	-0.042154	0.00919844	0.988348
132600	18/08/2018--00:17:00	26.89	0	-0.042154	0.00919844	0.988348
132660	18/08/2018--00:18:00	26.89	0	-0.042154	0.00919844	0.988348
132720	18/08/2018--00:19:00	26.89	0	-0.042154	0.00919844	0.988348
132780	18/08/2018--00:20:00	26.88	0	-0.042154	0.00919844	0.988348
132840	18/08/2018--00:21:00	26.87	0	-0.042154	0.00919844	0.988348
132900	18/08/2018--00:22:00	26.86	0	-0.042154	0.00919844	0.988348
132960	18/08/2018--00:23:00	26.86	0	-0.042154	0.00919844	0.988348
133020	18/08/2018--00:24:00	26.87	0	-0.042154	0.00919844	0.988348
133080	18/08/2018--00:25:00	26.86	0	-0.042154	0.00919844	0.988348
133140	18/08/2018--00:26:00	26.87	0	-0.042154	0.00919844	0.988348
133200	18/08/2018--00:27:00	26.89	0	-0.042154	0.00919844	0.988348
133260	18/08/2018--00:28:00	26.89	0	-0.042154	0.00919844	0.988348
133320	18/08/2018--00:29:00	26.93	0	-0.042154	0.00919844	0.988348
133380	18/08/2018--00:30:00	26.93	0	-0.042154	0.00919844	0.988348
133440	18/08/2018--00:31:00	26.92	0	-0.042154	0.00919844	0.988348
133500	18/08/2018--00:32:00	26.94	0	-0.042154	0.00919844	0.988348
133560	18/08/2018--00:33:00	26.96	0	-0.042154	0.00919844	0.988348
133620	18/08/2018--00:34:00	26.94	0	-0.042154	0.00919844	100.316
133680	18/08/2018--00:35:00	26.95	0	-0.042154	0.00919844	0.988348
133740	18/08/2018--00:36:00	26.94	0	-0.042154	0.00919844	0.988348
133800	18/08/2018--00:37:00	26.9	0	-0.042154	0.00919844	0.988348
133860	18/08/2018--00:38:00	26.9	0	-0.042154	0.00919844	0.988348
133920	18/08/2018--00:39:00	26.88	0	-0.042154	0.00919844	100.316
133980	18/08/2018--00:40:00	26.88	0	-0.0266263	0.00919844	0.988348
134040	18/08/2018--00:41:00	26.89	0	-0.042154	0.00919844	0.988348
134100	18/08/2018--00:42:00	26.92	0	-0.042154	0.00919844	0.988348
134160	18/08/2018--00:43:00	26.91	0	-0.042154	0.00919844	0.988348
134220	18/08/2018--00:44:00	26.93	0	-0.042154	0.00919844	0.988348
134280	18/08/2018--00:45:00	26.94	0	-0.042154	0.00919844	0.988348
134340	18/08/2018--00:46:00	26.94	0	-0.042154	0.00919844	0.988348
134400	18/08/2018--00:47:00	26.94	0	-0.042154	0.00919844	0.988348
134460	18/08/2018--00:48:00	26.94	0	-0.042154	0.0244208	0.988348
134520	18/08/2018--00:49:00	26.95	0	-0.042154	0.00919844	0.988348
134580	18/08/2018--00:50:00	26.96	0	-0.042154	0.00919844	0.988348
134640	18/08/2018--00:51:00	26.93	0	-0.042154	0.00919844	0.988348
134700	18/08/2018--00:52:00	26.91	0	-0.042154	0.00919844	0.988348
134760	18/08/2018--00:53:00	26.92	0	-0.042154	0.00919844	0.988348
134820	18/08/2018--00:54:00	26.88	0	-0.042154	0.00919844	0.988348
134880	18/08/2018--00:55:00	26.9	0	-0.042154	0.00919844	0.988348
134940	18/08/2018--00:56:00	26.88	0	-0.042154	0.00919844	0.988348
135000	18/08/2018--00:57:00	26.86	0	-0.042154	0.00919844	0.988348
135060	18/08/2018--00:58:00	26.87	0	-0.042154	0.00919844	0.988348
135120	18/08/2018--00:59:00	26.88	0	-0.042154	0.00919844	0.988348
135180	18/08/2018--01:00:00	26.87	0	-0.042154	0.00919844	0.988348
135240	18/08/2018--01:01:00	26.89	0	-0.042154	0.00919844	0.988348
135300	18/08/2018--01:02:00	26.91	0	-0.042154	0.00919844	100.316
135360	18/08/2018--01:03:00	26.92	0	-0.042154	0.00919844	0.988348
135420	18/08/2018--01:04:00	26.93	0	-0.042154	0.00919844	0.988348
135480	18/08/2018--01:05:00	26.93	0	-0.042154	0.00919844	0.988348
135540	18/08/2018--01:06:00	26.95	0	-0.042154	0.00919844	0.988348
135600	18/08/2018--01:07:00	26.95	0	-0.042154	0.00919844	0.988348
135660	18/08/2018--01:08:00	26.95	0	-0.042154	0.00919844	0.988348
135720	18/08/2018--01:09:00	26.97	0	-0.042154	0.00919844	0.988348
135780	18/08/2018--01:10:00	26.98	0	-0.042154	0.00919844	0.988348
135840	18/08/2018--01:11:00	26.93	0	-0.042154	0.00919844	0.988348
135900	18/08/2018--01:12:00	26.92	0	-0.042154	0.00919844	0.988348
135960	18/08/2018--01:13:00	26.9	0	-0.042154	0.00919844	0.988348
136020	18/08/2018--01:14:00	26.91	0	-0.042154	0.00919844	0.988348
136080	18/08/2018--01:15:00	26.89	0	-0.042154	0.00919844	0.988348
136140	18/08/2018--01:16:00	26.89	0	-0.042154	0.00919844	0.988348
136200	18/08/2018--01:17:00	26.9	0	-0.042154	0.00919844	0.988348
136260	18/08/2018--01:18:00	26.9	0	-0.042154	0.00919844	0.988348
136320	18/08/2018--01:19:00	26.92	0	-0.042154	0.00919844	0.988348
136380	18/08/2018--01:20:00	26.93	0	-0.042154	0.00919844	0.988348
136440	18/08/2018--01:21:00	26.95	0	-0.042154	0.00919844	0.988348
136500	18/08/2018--01:22:00	26.96	0	-0.042154	0.00919844	100.316
136560	18/08/2018--01:23:00	26.96	0	-0.042154	0.00919844	0.988348
136620	18/08/2018--01:24:00	26.95	0	-0.042154	0.00919844	0.988348
136680	18/08/2018--01:25:00	26.96	0	-0.042154	0.0244208	0.988348
136740	18/08/2018--01:26:00	26.97	0	-0.042154	0.00919844	0.988348
136800	18/08/2018--01:27:00	26.97	0	-0.042154	0.00919844	0.988348
136860	18/08/2018--01:28:00	26.96	0	-0.042154	0.00919844	0.988348
136920	18/08/2018--01:29:00	26.98	0	-0.042154	0.00919844	0.988348
136980	18/08/2018--01:30:00	26.99	0	-0.042154	0.00919844	100.316
137040	18/08/2018--01:31:00	26.98	0	-0.042154	0.00919844	0.988348
137100	18/08/2018--01:32:00	26.97	0	-0.042154	0.00919844	0.988348
137160	18/08/2018--01:33:00	26.96	0	-0.042154	0.00919844	0.988348
137220	18/08/2018--01:34:00	26.98	0	-0.042154	0.00919844	0.988348
137280	18/08/2018--01:35:00	26.97	0	-0.042154	0.00919844	0.988348
137340	18/08/2018--01:36:00	26.96	0	-0.042154	0.00919844	0.988348
137400	18/08/2018--01:37:00	26.93	0	-0.042154	0.00919844	0.988348
137460	18/08/2018--01:38:00	26.93	0	-0.042154	0.00919844	0.988348
137520	18/08/2018--01:39:00	26.96	0	-0.042154	0.00919844	0.988348
137580	18/08/2018--01:40:00	26.98	0	-0.042154	0.00919844	0.988348
137640	18/08/2018--01:41:00	26.95	0	-0.042154	0.00919844	0.988348
137700	18/08/2018--01:42:00	26.96	0	-0.042154	0.00919844	0.988348
137760	18/08/2018--01:43:00	26.96	0	-0.042154	0.00919844	100.316
137820	18/08/2018--01:44:00	26.96	0	-0.042154	0.00919844	0.988348
137880	18/08/2018--01:45:00	26.97	0	-0.042154	0.00919844	0.988348
137940	18/08/2018--01:46:00	26.97	0	-0.042154	0.0244208	0.988348
138000	18/08/2018--01:47:00	26.96	0	-0.042154	0.00919844	0.988348
138060	18/08/2018--01:48:00	26.93	0	-0.042154	0.00919844	0.988348
138120	18/08/2018--01:49:00	26.92	0	-0.042154	0.00919844	0.988348
138180	18/08/2018--01:50:00	26.91	0	-0.042154	0.00919844	0.988348
138240	18/08/2018--01:51:00	26.87	0	-0.042154	0.00919844	0.988348
138300	18/08/2018--01:52:00	26.88	0	-0.042154	0.00919844	0.988348
138360	18/08/2018--01:53:00	26.87	0	-0.042154	0.00919844	0.988348
138420	18/08/2018--01:54:00	26.87	0	-0.0266263	0.00919844	0.988348
138480	18/08/2018--01:55:00	26.87	0	-0.042154	0.0244208	0.988348
138540	18/08/2018--01:56:00	26.9	0	-0.042154	0.00919844	0.988348
138600	18/08/2018--01:57:00	26.88	0	-0.042154	0.00919844	0.988348
138660	18/08/2018--01:58:00	26.91	0	-0.042154	0.00919844	0.988348
138720	18/08/2018--01:59:00	26.91	0	-0.042154	0.00919844	0.988348
138780	18/08/2018--02:00:00	26.92	0	-0.042154	0.0244208	0.988348
138840	18/08/2018--02:01:00	26.91	0	-0.042154	0.00919844	0.988348
138900	18/08/2018--02:02:00	26.91	0	-0.042154	0.00919844	0.97354
138960	18/08/2018--02:03:00	26.93	0	-0.042154	0.00919844	0.988348
139020	18/08/2018--02:04:00	26.92	0	-0.042154	0.00919844	0.988348
139080	18/08/2018--02:05:00	26.91	0	-0.042154	0.00919844	0.988348
139140	18/08/2018--02:06:00	26.93	0	-0.042154	0.00919844	0.988348
139200	18/08/2018--02:07:00	26.91	0	-0.042154	0.00919844	0.988348
139260	18/08/2018--02:08:00	26.93	0	-0.042154	0.00919844	0.988348
139320	18/08/2018--02:09:00	26.9	0	-0.042154	0.00919844	0.988348
139380	18/08/2018--02:10:00	26.9	0	-0.042154	0.00919844	0.988348
139440	18/08/2018--02:11:00	26.91	0	-0.0266263	0.00919844	0.988348
139500	18/08/2018--02:12:00	26.92	0	-0.042154	0.00919844	0.988348
139560	18/08/2018--02:13:00	26.92	0	-0.042154	0.00919844	0.988348
139620	18/08/2018--02:14:00	26.91	0	-0.042154	0.00919844	0.988348
139680	18/08/2018--02:15:00	26.92	0	-0.042154	0.00919844	0.988348
139740	18/08/2018--02:16:00	26.89	0	-0.0266263	0.00919844	0.988348
139800	18/08/2018--02:17:00	26.91	0	-0.042154	0.00919844	0.988348
139860	18/08/2018--02:18:00	26.91	0	-0.042154	0.0244208	0.988348
139920	18/08/2018--02:19:00	26.9	0	-0.042154	0.00919844	100.316
139980	18/08/2018--02:20:00	26.91	0	-0.042154	0.00919844	0.988348
140040	18/08/2018--02:21:00	26.91	0	-0.042154	0.00919844	0.988348
140100	18/08/2018--02:22:00	26.89	0	-0.042154	0.00919844	0.988348
140160	18/08/2018--02:23:00	26.89	0	-0.042154	0.00919844	0.988348
140220	18/08/2018--02:24:00	26.89	0	-0.042154	0.00919844	0.988348
140280	18/08/2018--02:25:00	26.9	0	-0.042154	0.00919844	0.988348
140340	18/08/2018--02:26:00	26.89	0	-0.042154	0.00919844	0.988348
140400	18/08/2018--02:27:00	26.89	0	-0.042154	0.00919844	0.988348
140460	18/08/2018--02:28:00	26.9	0	-0.042154	0.0244208	100.316
140520	18/08/2018--02:29:00	26.89	0	-0.042154	0.00919844	0.988348
140580	18/08/2018--02:30:00	26.89	0	-0.042154	0.00919844	100.316
140640	18/08/2018--02:31:00	26.88	0	-0.042154	0.00919844	0.988348
140700	18/08/2018--02:32:00	26.86	0	-0.042154	0.00919844	0.988348
140760	18/08/2018--02:33:00	26.88	0	-0.042154	0.00919844	100.316
140820	18/08/2018--02:34:00	26.88	0	-0.042154	0.00919844	0.988348
140880	18/08/2018--02:35:00	26.88	0	-0.042154	0.00919844	0.988348
140940	18/08/2018--02:36:00	26.87	0	-0.042154	0.00919844	0.988348
141000	18/08/2018--02:37:00	26.87	0	-0.042154	0.00919844	0.988348
141060	18/08/2018--02:38:00	26.88	0	-0.042154	0.00919844	0.988348
141120	18/08/2018--02:39:00	26.88	0	-0.042154	0.00919844	0.988348
141180	18/08/2018--02:40:00	26.88	0	-0.042154	0.00919844	0.988348
141240	18/08/2018--02:41:00	26.87	0	-0.042154	0.00919844	0.988348
141300	18/08/2018--02:42:00	26.87	0	-0.042154	0.00919844	0.988348
141360	18/08/2018--02:43:00	26.86	0	-0.042154	0.00919844	0.988348
141420	18/08/2018--02:44:00	26.86	0	-0.042154	0.00919844	0.988348
141480	18/08/2018--02:45:00	26.86	0	-0.042154	0.00919844	0.988348
141540	18/08/2018--02:46:00	26.86	0	-0.042154	0.00919844	0.988348
141600	18/08/2018--02:47:00	26.84	0	-0.042154	0.00919844	0.988348
141660	18/08/2018--02:48:00	26.85	0	-0.042154	0.00919844	0.988348
141720	18/08/2018--02:49:00	26.85	0	-0.042154	0.00919844	0.988348
141780	18/08/2018--02:50:00	26.85	0	-0.042154	0.00919844	0.988348
141840	18/08/2018--02:51:00	26.86	0	-0.042154	0.00919844	0.988348
141900	18/08/2018--02:52:00	26.84	0	-0.042154	0.00919844	0.988348
141960	18/08/2018--02:53:00	26.82	0	-0.042154	0.00919844	0.988348
142020	18/08/2018--02:54:00	26.82	0	-0.042154	0.00919844	0.988348
142080	18/08/2018--02:55:00	26.83	0	-0.042154	0.0244208	0.988348
142140	18/08/2018--02:56:00	26.8	0	-0.042154	0.00919844	0.988348
142200	18/08/2018--02:57:00	26.82	0	-0.042154	0.00919844	100.316
142260	18/08/2018--02:58:00	26.82	0	-0.042154	0.00919844	0.988348
142320	18/08/2018--02:59:00	26.82	0	-0.042154	0.0244208	0.988348
142380	18/08/2018--03:00:00	26.83	0	-0.042154	0.00919844	100.316
142440	18/08/2018--03:01:00	26.82	0	-0.042154	0.00919844	0.988348
142500	18/08/2018--03:02:00	26.82	0	-0.042154	0.00919844	0.988348
142560	18/08/2018--03:03:00	26.81	0	-0.042154	0.00919844	0.988348
142620	18/08/2018--03:04:00	26.81	0	-0.042154	0.00919844	0.988348
142680	18/08/2018--03:05:00	26.82	0	-0.042154	0.00919844	0.988348
142740	18/08/2018--03:06:00	26.8	0	-0.042154	0.00919844	0.988348
142800	18/08/2018--03:07:00	26.81	0	-0.042154	0.00919844	0.988348
142860	18/08/2018--03:08:00	26.8	0	-0.042154	0.00919844	100.316
142920	18/08/2018--03:09:00	26.79	0	-0.042154	0.00919844	100.316
142980	18/08/2018--03:10:00	26.78	0	-0.042154	0.00919844	0.988348
143040	18/08/2018--03:11:00	26.78	0	-0.042154	0.00919844	0.988348
143100	18/08/2018--03:12:00	26.77	0	-0.042154	0.00919844	0.988348
143160	18/08/2018--03:13:00	26.78	0	-0.042154	0.0244208	0.988348
143220	18/08/2018--03:14:00	26.76	0	-0.042154	0.00919844	0.988348
143280	18/08/2018--03:15:00	26.79	0	-0.042154	0.0244208	0.988348
143340	18/08/2018--03:16:00	26.77	0	-0.042154	0.0244208	0.988348
143400	18/08/2018--03:17:00	26.75	0	-0.042154	0.00919844	0.988348
143460	18/08/2018--03:18:00	26.76	0	-0.042154	0.00919844	0.988348
143520	18/08/2018--03:19:00	26.75	0	-0.042154	0.00919844	0.988348
143580	18/08/2018--03:20:00	26.76	0	-0.042154	0.00919844	0.988348
143640	18/08/2018--03:21:00	26.77	0	-0.042154	0.00919844	0.988348
143700	18/08/2018--03:22:00	26.75	0	-0.042154	0.00919844	0.988348
143760	18/08/2018--03:23:00	26.74	0	-0.042154	0.0244208	0.988348
143820	18/08/2018--03:24:00	26.75	0	-0.042154	0.00919844	0.988348
143880	18/08/2018--03:25:00	26.74	0	-0.042154	0.0244208	0.988348
143940	18/08/2018--03:26:00	26.74	0	-0.042154	0.00919844	0.988348
144000	18/08/2018--03:27:00	26.75	0	-0.042154	0.00919844	0.988348
144060	18/08/2018--03:28:00	26.75	0	-0.042154	0.00919844	0.988348
144120	18/08/2018--03:29:00	26.75	0	-0.042154	0.00919844	0.988348
144180	18/08/2018--03:30:00	26.74	0	-0.042154	0.00919844	0.988348
144240	18/08/2018--03:31:00	26.75	0	-0.042154	0.00919844	0.988348
144300	18/08/2018--03:32:00	26.75	0	-0.042154	0.00919844	100.316
144360	18/08/2018--03:33:00	26.75	0	-0.042154	0.00919844	0.988348
144420	18/08/2018--03:34:00	26.75	0	-0.042154	0.00919844	0.988348
144480	18/08/2018--03:35:00	26.72	0	-0.042154	0.00919844	0.988348
144540	18/08/2018--03:36:00	26.73	0	-0.042154	0.00919844	0.988348
144600	18/08/2018--03:37:00	26.74	0	-0.042154	0.00919844	0.988348
144660	18/08/2018--03:38:00	26.71	0	-0.042154	0.00919844	0.988348
144720	18/08/2018--03:39:00	26.73	0	-0.042154	0.0244208	0.988348
144780	18/08/2018--03:40:00	26.71	0	-0.042154	0.0244208	0.988348
144840	18/08/2018--03:41:00	26.7	0	-0.042154	0.00919844	0.988348
144900	18/08/2018--03:42:00	26.7	0	-0.042154	0.00919844	0.988348
144960	18/08/2018--03:43:00	26.7	0	-0.042154	0.0244208	0.988348
145020	18/08/2018--03:44:00	26.68	0	-0.042154	0.00919844	100.316
145080	18/08/2018--03:45:00	26.68	0	-0.042154	0.00919844	0.988348
145140	18/08/2018--03:46:00	26.68	0	-0.042154	0.00919844	0.988348
145200	18/08/2018--03:47:00	26.68	0	-0.042154	0.00919844	0.988348
145260	18/08/2018--03:48:00	26.68	0	-0.042154	0.0244208	0.988348
145320	18/08/2018--03:49:00	26.68	0	-0.042154	0.00919844	0.988348
145380	18/08/2018--03:50:00	26.67	0	-0.042154	0.00919844	0.988348
145440	18/08/2018--03:51:00	26.68	0	-0.042154	0.00919844	0.988348
145500	18/08/2018--03:52:00	26.66	0	-0.042154	0.00919844	0.988348
145560	18/08/2018--03:53:00	26.66	0	-0.042154	0.00919844	0.988348
145620	18/08/2018--03:54:00	26.67	0	-0.042154	0.0244208	0.988348
145680	18/08/2018--03:55:00	26.66	0	-0.042154	0.00919844	0.988348
145740	18/08/2018--03:56:00	26.66	0	-0.042154	0.00919844	0.988348
145800	18/08/2018--03:57:00	26.66	0	-0.042154	0.00919844	0.988348
145860	18/08/2018--03:58:00	26.66	0	-0.042154	0.00919844	0.988348
145920	18/08/2018--03:59:00	26.65	0	-0.042154	0.00919844	0.988348
145980	18/08/2018--04:00:00	26.65	0	-0.042154	0.00919844	100.316
146040	18/08/2018--04:01:00	26.64	0	-0.0266263	0.00919844	0.988348
146100	18/08/2018--04:02:00	26.64	0	-0.042154	0.00919844	0.988348
146160	18/08/2018--04:03:00	26.63	0	-0.042154	0.00919844	0.988348
146220	18/08/2018--04:04:00	26.64	0	-0.042154	0.0244208	0.988348
146280	18/08/2018--04:05:00	26.64	0	-0.042154	0.00919844	0.988348
146340	18/08/2018--04:06:00	26.64	0	-0.042154	0.00919844	0.988348
146400	18/08/2018--04:07:00	26.64	0	-0.042154	0.00919844	0.988348
146460	18/08/2018--04:08:00	26.63	0	-0.042154	0.00919844	0.988348
146520	18/08/2018--04:09:00	26.64	0	-0.042154	0.00919844	0.988348
146580	18/08/2018--04:10:00	26.63	0	-0.042154	0.00919844	0.988348
146640	18/08/2018--04:11:00	26.63	0	-0.042154	0.00919844	0.988348
146700	18/08/2018--04:12:00	26.62	0	-0.042154	0.00919844	0.988348
146760	18/08/2018--04:13:00	26.63	0	-0.042154	0.00919844	0.988348
146820	18/08/2018--04:14:00	26.6	0	-0.042154	0.00919844	0.988348
146880	18/08/2018--04:15:00	26.6	0	-0.042154	0.00919844	0.988348
146940	18/08/2018--04:16:00	26.61	0	-0.042154	0.00919844	0.988348
147000	18/08/2018--04:17:00	26.61	0	-0.042154	0.00919844	0.988348
147060	18/08/2018--04:18:00	26.61	0	-0.042154	0.00919844	0.988348
147120	18/08/2018--04:19:00	26.59	0	-0.042154	0.0244208	0.988348
147180	18/08/2018--04:20:00	26.6	0	-0.042154	0.00919844	0.988348
147240	18/08/2018--04:21:00	26.6	0	-0.0266263	0.00919844	0.988348
147300	18/08/2018--04:22:00	26.6	0	-0.042154	0.00919844	0.988348
147360	18/08/2018--04:23:00	26.59	0	-0.042154	0.0244208	0.988348
147420	18/08/2018--04:24:00	26.58	0	-0.0266263	0.00919844	0.988348
147480	18/08/2018--04:25:00	26.58	0	-0.042154	0.00919844	0.988348
147540	18/08/2018--04:26:00	26.6	0	-0.042154	0.00919844	0.988348
147600	18/08/2018--04:27:00	26.59	0	-0.042154	0.00919844	0.988348
147660	18/08/2018--04:28:00	26.58	0	-0.042154	0.00919844	0.988348
147720	18/08/2018--04:29:00	26.59	0	-0.042154	0.00919844	0.988348
147780	18/08/2018--04:30:00	26.57	0	-0.042154	0.00919844	0.988348
147840	18/08/2018--04:31:00	26.57	0	-0.042154	0.00919844	0.988348
147900	18/08/2018--04:32:00	26.59	0	-0.042154	0.00919844	0.988348
147960	18/08/2018--04:33:00	26.57	0	-0.042154	0.00919844	0.988348
148020	18/08/2018--04:34:00	26.58	0	-0.042154	0.00919844	0.988348
148080	18/08/2018--04:35:00	26.56	0	-0.042154	0.00919844	0.988348
148140	18/08/2018--04:36:00	26.56	0	-0.042154	0.00919844	0.988348
148200	18/08/2018--04:37:00	26.57	0	-0.0266263	0.00919844	0.988348
148260	18/08/2018--04:38:00	26.55	0	-0.042154	0.00919844	100.316
148320	18/08/2018--04:39:00	26.57	0	-0.042154	0.00919844	0.988348
148380	18/08/2018--04:40:00	26.55	0	-0.042154	0.00919844	0.988348
148440	18/08/2018--04:41:00	26.54	0	-0.042154	0.00919844	0.988348
148500	18/08/2018--04:42:00	26.56	0	-0.042154	0.00919844	0.988348
148560	18/08/2018--04:43:00	26.57	0	-0.042154	0.00919844	100.316
148620	18/08/2018--04:44:00	26.54	0	-0.042154	0.00919844	0.988348
148680	18/08/2018--04:45:00	26.56	0	-0.042154	0.00919844	0.988348
148740	18/08/2018--04:46:00	26.57	0	-0.042154	0.00919844	0.988348
148800	18/08/2018--04:47:00	26.54	0	-0.042154	0.00919844	0.988348
148860	18/08/2018--04:48:00	26.54	0	-0.042154	0.00919844	0.988348
148920	18/08/2018--04:49:00	26.55	0	-0.042154	0.00919844	0.988348
148980	18/08/2018--04:50:00	26.54	0	-0.042154	0.00919844	0.988348
149040	18/08/2018--04:51:00	26.55	0	-0.042154	0.00919844	0.988348
149100	18/08/2018--04:52:00	26.54	0	-0.042154	0.00919844	0.988348
149160	18/08/2018--04:53:00	26.54	0	-0.042154	0.0244208	0.988348
149220	18/08/2018--04:54:00	26.53	0	-0.042154	0.00919844	0.988348
149280	18/08/2018--04:55:00	26.54	0	-0.042154	0.00919844	0.988348
149340	18/08/2018--04:56:00	26.54	0	-0.042154	0.00919844	0.988348
149400	18/08/2018--04:57:00	26.54	0	-0.042154	0.0244208	0.988348
149460	18/08/2018--04:58:00	26.53	0	-0.042154	0.00919844	0.988348
149520	18/08/2018--04:59:00	26.54	0	-0.042154	0.00919844	0.988348
149580	18/08/2018--05:00:00	26.53	0	-0.042154	0.00919844	0.988348
