# Supplementary material for: A randomized cross-over trial investigating differences in 24-h personal air and skin temperatures using wearable sensors between two climatologically contrasting settings
Source: Sci Rep. 2021 Nov 10;11:22020. doi: 10.1038/s41598-021-01180-y (PMC8580978; doi:10.1038/s41598-021-01180-y)
Supplement: Supplementary file 2 — Supplementary Data. [file 41598_2021_1180_MOESM2_ESM.zip › New folder/new/T16_S1new.csv]

Index	Date	Temperature	Activity	X-axis	Y-axis	Z-axis	Marker
49860	26/07/2018--05:00:00	35.75	0	-0.0662925	107.926	-0.178462
49920	26/07/2018--05:01:00	35.75	0	-0.0662925	107.926	-0.178462
49980	26/07/2018--05:02:00	35.76	0	-0.0662925	107.926	-0.178462
50040	26/07/2018--05:03:00	35.77	0	-0.0662925	107.926	-0.178462
50100	26/07/2018--05:04:00	35.77	0	-0.0662925	107.926	-0.178462
50160	26/07/2018--05:05:00	35.77	0	-0.0662925	107.926	-0.178462
50220	26/07/2018--05:06:00	35.73	0	-0.0662925	107.926	-0.178462
50280	26/07/2018--05:07:00	35.77	0	-0.0662925	107.926	-0.178462
50340	26/07/2018--05:08:00	35.76	0	-0.0662925	107.926	-0.178462
50400	26/07/2018--05:09:00	35.73	0	-0.0662925	107.926	-0.178462
50460	26/07/2018--05:10:00	35.74	0	-0.0662925	107.926	-0.178462
50520	26/07/2018--05:11:00	35.65	0	-0.0662925	107.926	-0.178462
50580	26/07/2018--05:12:00	35.59	0	-0.0662925	107.926	-0.178462
50640	26/07/2018--05:13:00	35.58	0	-0.0662925	107.926	-0.178462
50700	26/07/2018--05:14:00	35.57	0	-0.0662925	107.926	-0.178462
50760	26/07/2018--05:15:00	35.59	0	-0.0662925	107.926	-0.178462
50820	26/07/2018--05:16:00	35.59	0	-0.0662925	107.926	-0.178462
50880	26/07/2018--05:17:00	35.6	0	-0.0662925	107.926	-0.178462
50940	26/07/2018--05:18:00	35.59	0	-0.0662925	107.926	-0.178462
51000	26/07/2018--05:19:00	35.61	0	-0.0662925	107.926	-0.178462
51060	26/07/2018--05:20:00	35.61	0	-0.0662925	107.926	-0.178462
51120	26/07/2018--05:21:00	35.61	0	-0.0662925	107.926	-0.178462
51180	26/07/2018--05:22:00	35.63	0	-0.0662925	107.926	-0.178462
51240	26/07/2018--05:23:00	35.62	0	-0.0662925	107.926	-0.178462
51300	26/07/2018--05:24:00	35.65	0	-0.0662925	107.926	-0.178462
51360	26/07/2018--05:25:00	35.67	0	-0.0662925	107.926	-0.178462
51420	26/07/2018--05:26:00	35.68	0	-0.0662925	107.926	-0.178462
51480	26/07/2018--05:27:00	35.68	0	-0.0662925	107.926	-0.178462
51540	26/07/2018--05:28:00	35.7	0	-0.0662925	107.926	-0.178462
51600	26/07/2018--05:29:00	35.71	0	-0.0662925	107.926	-0.178462
51660	26/07/2018--05:30:00	35.71	0	-0.0662925	107.926	-0.178462
51720	26/07/2018--05:31:00	35.7	0	-0.0662925	107.926	-0.178462
51780	26/07/2018--05:32:00	35.61	0	-0.0662925	107.926	-0.178462
51840	26/07/2018--05:33:00	35.55	0	-0.0662925	107.926	-0.178462
51900	26/07/2018--05:34:00	35.44	0	-0.0662925	107.926	-0.178462
51960	26/07/2018--05:35:00	35.39	0	-0.0662925	107.926	-0.178462
52020	26/07/2018--05:36:00	35.38	0	-0.0662925	107.926	-0.178462
52080	26/07/2018--05:37:00	35.34	0	-0.0662925	107.926	-0.178462
52140	26/07/2018--05:38:00	35.29	0	-0.0662925	107.926	-0.178462
52200	26/07/2018--05:39:00	35.26	0	-0.0662925	107.926	-0.178462
52260	26/07/2018--05:40:00	35.25	0	-0.0662925	107.926	-0.178462
52320	26/07/2018--05:41:00	35.24	0	-0.0662925	107.926	-0.178462
52380	26/07/2018--05:42:00	35.22	0	-0.0662925	107.926	-0.178462
52440	26/07/2018--05:43:00	35.21	0	-0.0662925	107.926	-0.178462
52500	26/07/2018--05:44:00	35.18	0	-0.0662925	107.926	-0.178462
52560	26/07/2018--05:45:00	35.17	0	-0.0662925	107.926	-0.178462
52620	26/07/2018--05:46:00	35.18	0	-0.0662925	107.926	-0.178462
52680	26/07/2018--05:47:00	35.18	0	-0.0662925	107.926	-0.178462
52740	26/07/2018--05:48:00	35.21	0	-0.0662925	107.926	-0.178462
52800	26/07/2018--05:49:00	35.25	0	-0.0662925	107.926	-0.178462
52860	26/07/2018--05:50:00	35.25	0	-0.0662925	107.926	-0.178462
52920	26/07/2018--05:51:00	35.26	0	-0.0662925	107.926	-0.178462
52980	26/07/2018--05:52:00	35.27	0	-0.0662925	107.926	-0.178462
53040	26/07/2018--05:53:00	35.29	0	-0.0662925	107.926	-0.178462
53100	26/07/2018--05:54:00	35.29	0	-0.0662925	107.926	-0.178462
53160	26/07/2018--05:55:00	35.28	0	-0.0662925	107.926	-0.178462
53220	26/07/2018--05:56:00	35.3	0	-0.0662925	107.926	-0.178462
53280	26/07/2018--05:57:00	35.26	0	-0.0662925	107.926	-0.178462
53340	26/07/2018--05:58:00	35.23	0	-0.0662925	107.926	-0.178462
53400	26/07/2018--05:59:00	35.19	0	-0.0662925	107.926	-0.178462
53460	26/07/2018--06:00:00	35.15	0	-0.0662925	107.926	-0.178462
53520	26/07/2018--06:01:00	35.13	0	-0.0662925	107.926	-0.178462
53580	26/07/2018--06:02:00	35.1	0	-0.0662925	107.926	-0.178462
53640	26/07/2018--06:03:00	35.08	0	-0.0662925	107.926	-0.178462
53700	26/07/2018--06:04:00	35.07	0	-0.0662925	107.926	-0.178462
53760	26/07/2018--06:05:00	35.06	0	-0.0662925	107.926	-0.178462
53820	26/07/2018--06:06:00	35.11	0	-0.0662925	107.926	-0.178462
53880	26/07/2018--06:07:00	35.16	0	-0.0662925	107.926	-0.178462
53940	26/07/2018--06:08:00	35.21	0	-0.0662925	107.926	-0.178462
54000	26/07/2018--06:09:00	35.22	0	-0.0662925	107.926	-0.178462
54060	26/07/2018--06:10:00	35.23	0	-0.0662925	107.926	-0.178462
54120	26/07/2018--06:11:00	35.26	0	-0.0662925	107.926	-0.178462
54180	26/07/2018--06:12:00	35.26	0	-0.0662925	107.926	-0.178462
54240	26/07/2018--06:13:00	35.3	0	-0.0662925	107.926	-0.178462
54300	26/07/2018--06:14:00	35.33	0	-0.0662925	107.926	-0.178462
54360	26/07/2018--06:15:00	35.36	0	-0.0662925	107.926	-0.178462
54420	26/07/2018--06:16:00	35.24	0	-0.0662925	107.926	-0.178462
54480	26/07/2018--06:17:00	35.1	0	-0.0662925	107.926	-0.178462
54540	26/07/2018--06:18:00	34.96	0	-0.0662925	107.926	-0.178462
54600	26/07/2018--06:19:00	34.83	0	-0.0662925	107.926	-0.178462
54660	26/07/2018--06:20:00	34.76	0	-0.0662925	107.926	-0.178462
54720	26/07/2018--06:21:00	34.65	0	-0.0662925	107.926	-0.178462
54780	26/07/2018--06:22:00	34.55	0	-0.0662925	107.926	-0.178462
54840	26/07/2018--06:23:00	34.48	0	-0.0662925	107.926	-0.178462
54900	26/07/2018--06:24:00	34.39	0	-0.0662925	107.926	-0.178462
54960	26/07/2018--06:25:00	34.3	0	-0.0662925	107.926	-0.178462
55020	26/07/2018--06:26:00	34.23	0	-0.0662925	107.926	-0.178462
55080	26/07/2018--06:27:00	34.36	0	-0.0662925	107.926	-0.178462
55140	26/07/2018--06:28:00	34.31	0	-0.0662925	107.926	-0.178462
55200	26/07/2018--06:29:00	34.36	0	-0.0662925	107.926	-0.178462
55260	26/07/2018--06:30:00	34.37	0	-0.0662925	107.926	-0.178462
55320	26/07/2018--06:31:00	34.43	0	-0.0662925	107.926	-0.178462
55380	26/07/2018--06:32:00	34.44	0	-0.0662925	107.926	-0.178462
55440	26/07/2018--06:33:00	34.38	0	-0.0662925	107.926	-0.178462
55500	26/07/2018--06:34:00	34.28	0	-0.0662925	107.926	-0.178462
55560	26/07/2018--06:35:00	34.19	0	-0.0662925	107.926	-0.178462
55620	26/07/2018--06:36:00	34.13	0	-0.0662925	107.926	-0.178462
55680	26/07/2018--06:37:00	34.05	0	-0.0662925	107.926	-0.178462
55740	26/07/2018--06:38:00	34.01	0	-0.0662925	107.926	-0.178462
55800	26/07/2018--06:39:00	33.98	0	-0.0662925	107.926	-0.178462
55860	26/07/2018--06:40:00	33.89	0	-0.0662925	107.926	-0.178462
55920	26/07/2018--06:41:00	33.83	0	-0.0662925	107.926	-0.178462
55980	26/07/2018--06:42:00	33.79	0	-0.0662925	107.926	-0.178462
56040	26/07/2018--06:43:00	33.71	0	-0.0662925	107.926	-0.178462
56100	26/07/2018--06:44:00	33.49	0	-0.0662925	107.926	-0.178462
56160	26/07/2018--06:45:00	33.46	0	-0.0662925	107.926	-0.178462
56220	26/07/2018--06:46:00	33.45	0	-0.0662925	107.926	-0.178462
56280	26/07/2018--06:47:00	33.32	0	-0.0662925	107.926	-0.178462
56340	26/07/2018--06:48:00	33.29	0	-0.0662925	107.926	-0.178462
56400	26/07/2018--06:49:00	33.27	0	-0.0662925	107.926	-0.178462
56460	26/07/2018--06:50:00	33.29	0	-0.0662925	107.926	-0.178462
56520	26/07/2018--06:51:00	33.36	0	-0.0662925	107.926	-0.178462
56580	26/07/2018--06:52:00	33.3	0	-0.0662925	107.926	-0.178462
56640	26/07/2018--06:53:00	33.18	0	-0.0662925	107.926	-0.178462
56700	26/07/2018--06:54:00	33.17	0	-0.0662925	107.926	-0.178462
56760	26/07/2018--06:55:00	33.27	0	-0.0662925	107.926	-0.178462
56820	26/07/2018--06:56:00	33.2	0	-0.0662925	107.926	-0.178462
56880	26/07/2018--06:57:00	33.06	0	-0.0662925	107.926	-0.178462
56940	26/07/2018--06:58:00	32.95	0	-0.0662925	107.926	-0.178462
57000	26/07/2018--06:59:00	32.79	0	-0.0662925	107.926	-0.178462
57060	26/07/2018--07:00:00	32.68	0	-0.0662925	107.926	-0.178462
57120	26/07/2018--07:01:00	32.69	0	-0.0662925	107.926	-0.178462
57180	26/07/2018--07:02:00	32.72	0	-0.0662925	107.926	-0.178462
57240	26/07/2018--07:03:00	32.75	0	-0.0662925	107.926	-0.178462
57300	26/07/2018--07:04:00	32.61	0	-0.0662925	107.926	-0.178462
57360	26/07/2018--07:05:00	32.4	0	-0.0662925	107.926	-0.178462
57420	26/07/2018--07:06:00	32.38	0	-0.0662925	107.926	-0.178462
57480	26/07/2018--07:07:00	32.33	0	-0.0662925	107.926	-0.178462
57540	26/07/2018--07:08:00	32.23	0	-0.0662925	107.926	-0.178462
57600	26/07/2018--07:09:00	32.26	0	-0.0662925	107.926	-0.178462
57660	26/07/2018--07:10:00	32.29	0	-0.0662925	107.926	-0.178462
57720	26/07/2018--07:11:00	32.34	0	-0.0662925	107.926	-0.178462
57780	26/07/2018--07:12:00	32.36	0	-0.0662925	107.926	-0.178462
57840	26/07/2018--07:13:00	32.39	0	-0.0662925	107.926	-0.178462
57900	26/07/2018--07:14:00	32.36	0	-0.0662925	107.926	-0.178462
57960	26/07/2018--07:15:00	32.39	0	-0.0662925	107.926	-0.178462
58020	26/07/2018--07:16:00	32.43	0	-0.0662925	107.926	-0.178462
58080	26/07/2018--07:17:00	32.43	0	-0.0662925	107.926	-0.178462
58140	26/07/2018--07:18:00	32.43	0	-0.0662925	107.926	-0.178462
58200	26/07/2018--07:19:00	32.37	0	-0.0662925	107.926	-0.178462
58260	26/07/2018--07:20:00	32.32	0	-0.0662925	107.926	-0.178462
58320	26/07/2018--07:21:00	32.35	0	-0.0662925	107.926	-0.178462
58380	26/07/2018--07:22:00	32.33	0	-0.0662925	107.926	-0.178462
58440	26/07/2018--07:23:00	32.33	0	-0.0662925	107.926	-0.178462
58500	26/07/2018--07:24:00	32.38	0	-0.0662925	107.926	-0.178462
58560	26/07/2018--07:25:00	32.56	0	-0.0662925	107.926	-0.178462
58620	26/07/2018--07:26:00	32.69	0	-0.0662925	107.926	-0.178462
58680	26/07/2018--07:27:00	32.79	0	-0.0662925	107.926	-0.178462
58740	26/07/2018--07:28:00	32.89	0	-0.0662925	107.926	-0.178462
58800	26/07/2018--07:29:00	32.99	0	-0.0662925	107.926	-0.178462
58860	26/07/2018--07:30:00	33.06	0	-0.0662925	107.926	-0.178462
58920	26/07/2018--07:31:00	33.17	0	-0.0662925	107.926	-0.178462
58980	26/07/2018--07:32:00	33.25	0	-0.0662925	107.926	-0.178462
59040	26/07/2018--07:33:00	33.39	0	-0.0662925	107.926	-0.178462
59100	26/07/2018--07:34:00	33.49	0	-0.0662925	107.926	-0.178462
59160	26/07/2018--07:35:00	33.55	0	-0.0662925	107.926	-0.178462
59220	26/07/2018--07:36:00	33.66	0	-0.0662925	107.926	-0.178462
59280	26/07/2018--07:37:00	33.64	0	-0.0662925	107.926	-0.178462
59340	26/07/2018--07:38:00	33.5	0	-0.0662925	107.926	-0.178462
59400	26/07/2018--07:39:00	33.41	0	-0.0662925	107.926	-0.178462
59460	26/07/2018--07:40:00	33.18	0	-0.0662925	107.926	-0.178462
59520	26/07/2018--07:41:00	33.05	0	-0.0662925	107.926	-0.178462
59580	26/07/2018--07:42:00	33.01	0	-0.0662925	107.926	-0.178462
59640	26/07/2018--07:43:00	33.01	0	-0.0662925	107.926	-0.178462
59700	26/07/2018--07:44:00	33.12	0	-0.0662925	107.926	-0.178462
59760	26/07/2018--07:45:00	33.15	0	-0.0662925	107.926	-0.178462
59820	26/07/2018--07:46:00	33.14	0	-0.0662925	107.926	-0.178462
59880	26/07/2018--07:47:00	33.29	0	-0.0662925	107.926	-0.178462
59940	26/07/2018--07:48:00	33.26	0	-0.0662925	107.926	-0.178462
60000	26/07/2018--07:49:00	33.29	0	-0.0662925	107.926	-0.178462
60060	26/07/2018--07:50:00	33.2	0	-0.0662925	107.926	-0.178462
60120	26/07/2018--07:51:00	33.18	0	-0.0662925	107.926	-0.178462
60180	26/07/2018--07:52:00	33.12	0	-0.0662925	107.926	-0.178462
60240	26/07/2018--07:53:00	33.14	0	-0.0662925	107.926	-0.178462
60300	26/07/2018--07:54:00	33.09	0	-0.0662925	107.926	-0.178462
60360	26/07/2018--07:55:00	32.92	0	-0.0662925	107.926	-0.178462
60420	26/07/2018--07:56:00	32.7	0	-0.0662925	107.926	-0.178462
60480	26/07/2018--07:57:00	32.63	0	-0.0662925	107.926	-0.178462
60540	26/07/2018--07:58:00	32.57	0	-0.0662925	107.926	-0.178462
60600	26/07/2018--07:59:00	32.49	0	-0.0662925	107.926	-0.178462
60660	26/07/2018--08:00:00	32.43	0	-0.0662925	107.926	-0.178462
60720	26/07/2018--08:01:00	32.32	0	-0.0662925	107.926	-0.178462
60780	26/07/2018--08:02:00	32.26	0	-0.0662925	107.926	-0.178462
60840	26/07/2018--08:03:00	32.18	0	-0.0662925	107.926	-0.178462
60900	26/07/2018--08:04:00	32.13	0	-0.0662925	107.926	-0.178462
60960	26/07/2018--08:05:00	32.08	0	-0.0662925	107.926	-0.178462
61020	26/07/2018--08:06:00	32.07	0	-0.0662925	107.926	-0.178462
61080	26/07/2018--08:07:00	32.07	0	-0.0662925	107.926	-0.178462
61140	26/07/2018--08:08:00	32.03	0	-0.0662925	107.926	-0.178462
61200	26/07/2018--08:09:00	32.09	0	-0.0662925	107.926	-0.178462
61260	26/07/2018--08:10:00	32.09	0	-0.0662925	107.926	-0.178462
61320	26/07/2018--08:11:00	32.1	0	-0.0662925	107.926	-0.178462
61380	26/07/2018--08:12:00	32.13	0	-0.0662925	107.926	-0.178462
61440	26/07/2018--08:13:00	32.11	0	-0.0662925	107.926	-0.178462
61500	26/07/2018--08:14:00	32.07	0	-0.0662925	107.926	-0.178462
61560	26/07/2018--08:15:00	31.98	0	-0.0662925	107.926	-0.178462
61620	26/07/2018--08:16:00	31.9	0	-0.0662925	107.926	-0.178462
61680	26/07/2018--08:17:00	31.86	0	-0.0662925	107.926	-0.178462
61740	26/07/2018--08:18:00	31.8	0	-0.0662925	107.926	-0.178462
61800	26/07/2018--08:19:00	31.73	0	-0.0662925	107.926	-0.178462
61860	26/07/2018--08:20:00	31.72	0	-0.0662925	107.926	-0.178462
61920	26/07/2018--08:21:00	31.7	0	-0.0662925	107.926	-0.178462
61980	26/07/2018--08:22:00	31.7	0	-0.0662925	107.926	-0.178462
62040	26/07/2018--08:23:00	31.64	0	-0.0662925	107.926	-0.178462
62100	26/07/2018--08:24:00	31.59	0	-0.0662925	107.926	-0.178462
62160	26/07/2018--08:25:00	31.54	0	-0.0662925	107.926	-0.178462
62220	26/07/2018--08:26:00	31.52	0	-0.0662925	107.926	-0.178462
62280	26/07/2018--08:27:00	31.49	0	-0.0662925	107.926	-0.178462
62340	26/07/2018--08:28:00	31.48	0	-0.0662925	107.926	-0.178462
62400	26/07/2018--08:29:00	31.48	0	-0.0662925	107.926	-0.178462
62460	26/07/2018--08:30:00	31.46	0	-0.0662925	107.926	-0.178462
62520	26/07/2018--08:31:00	31.44	0	-0.0662925	107.926	-0.178462
62580	26/07/2018--08:32:00	31.48	0	-0.0662925	107.926	-0.178462
62640	26/07/2018--08:33:00	31.61	0	-0.0662925	107.926	-0.178462
62700	26/07/2018--08:34:00	31.71	0	-0.0662925	107.926	-0.178462
62760	26/07/2018--08:35:00	31.84	0	-0.0662925	107.926	-0.178462
62820	26/07/2018--08:36:00	31.93	0	-0.0662925	107.926	-0.178462
62880	26/07/2018--08:37:00	32.06	0	-0.0662925	107.926	-0.178462
62940	26/07/2018--08:38:00	32.16	0	-0.0662925	107.926	-0.178462
63000	26/07/2018--08:39:00	32.22	0	-0.0662925	107.926	-0.178462
63060	26/07/2018--08:40:00	32.25	0	-0.0662925	107.926	-0.178462
63120	26/07/2018--08:41:00	32.33	0	-0.0662925	107.926	-0.178462
63180	26/07/2018--08:42:00	32.49	0	-0.0662925	107.926	-0.178462
63240	26/07/2018--08:43:00	32.87	0	-0.0662925	107.926	-0.178462
63300	26/07/2018--08:44:00	33.24	0	-0.0662925	107.926	-0.178462
63360	26/07/2018--08:45:00	33.5	0	-0.0662925	107.926	-0.178462
63420	26/07/2018--08:46:00	33.73	0	-0.0662925	107.926	-0.178462
63480	26/07/2018--08:47:00	33.92	0	-0.0662925	107.926	-0.178462
63540	26/07/2018--08:48:00	34.11	0	-0.0662925	107.926	-0.178462
63600	26/07/2018--08:49:00	34.26	0	-0.0662925	107.926	-0.178462
63660	26/07/2018--08:50:00	34.38	0	-0.0662925	107.926	-0.178462
63720	26/07/2018--08:51:00	34.5	0	-0.0662925	107.926	-0.178462
63780	26/07/2018--08:52:00	34.66	0	-0.0662925	107.926	-0.178462
63840	26/07/2018--08:53:00	34.75	0	-0.0662925	107.926	-0.178462
63900	26/07/2018--08:54:00	34.85	0	-0.0662925	107.926	-0.178462
63960	26/07/2018--08:55:00	34.92	0	-0.0662925	107.926	-0.178462
64020	26/07/2018--08:56:00	34.95	0	-0.0662925	107.926	-0.178462
64080	26/07/2018--08:57:00	35.02	0	-0.0662925	107.926	-0.178462
64140	26/07/2018--08:58:00	35.07	0	-0.0662925	107.926	-0.178462
64200	26/07/2018--08:59:00	35.14	0	-0.0662925	107.926	-0.178462
64260	26/07/2018--09:00:00	35.19	0	-0.0662925	107.926	-0.178462
64320	26/07/2018--09:01:00	35.23	0	-0.0662925	107.926	-0.178462
64380	26/07/2018--09:02:00	35.29	0	-0.0662925	107.926	-0.178462
64440	26/07/2018--09:03:00	35.52	0	-0.0662925	107.926	-0.178462
64500	26/07/2018--09:04:00	35.83	0	-0.0662925	107.926	-0.178462
64560	26/07/2018--09:05:00	35.89	0	-0.0662925	107.926	-0.178462
64620	26/07/2018--09:06:00	35.8	0	-0.0662925	107.926	-0.178462
64680	26/07/2018--09:07:00	35.71	0	-0.0662925	107.926	-0.178462
64740	26/07/2018--09:08:00	35.7	0	-0.0662925	107.926	-0.178462
64800	26/07/2018--09:09:00	35.74	0	-0.0662925	107.926	-0.178462
64860	26/07/2018--09:10:00	35.97	0	-0.0662925	107.926	-0.178462
64920	26/07/2018--09:11:00	36.23	0	-0.0662925	107.926	-0.178462
64980	26/07/2018--09:12:00	36.46	0	-0.0662925	107.926	-0.178462
65040	26/07/2018--09:13:00	36.3	0	-0.0662925	107.926	-0.178462
65100	26/07/2018--09:14:00	36	0	-0.0662925	107.926	-0.178462
65160	26/07/2018--09:15:00	35.61	0	-0.0662925	107.926	-0.178462
65220	26/07/2018--09:16:00	35.35	0	-0.0662925	107.926	-0.178462
65280	26/07/2018--09:17:00	35.18	0	-0.0662925	107.926	-0.178462
65340	26/07/2018--09:18:00	35	0	-0.0662925	107.926	-0.178462
65400	26/07/2018--09:19:00	34.9	0	-0.0662925	107.926	-0.178462
65460	26/07/2018--09:20:00	34.8	0	-0.0662925	107.926	-0.178462
65520	26/07/2018--09:21:00	34.72	0	-0.0662925	107.926	-0.178462
65580	26/07/2018--09:22:00	34.66	0	-0.0662925	107.926	-0.178462
65640	26/07/2018--09:23:00	34.59	0	-0.0662925	107.926	-0.178462
65700	26/07/2018--09:24:00	34.56	0	-0.0662925	107.926	-0.178462
65760	26/07/2018--09:25:00	34.49	0	-0.0662925	107.926	-0.178462
65820	26/07/2018--09:26:00	34.45	0	-0.0662925	107.926	-0.178462
65880	26/07/2018--09:27:00	34.39	0	-0.0662925	107.926	-0.178462
65940	26/07/2018--09:28:00	34.66	0	-0.0662925	107.926	-0.178462
66000	26/07/2018--09:29:00	34.86	0	-0.0662925	107.926	-0.178462
66060	26/07/2018--09:30:00	34.87	0	-0.0662925	107.926	-0.178462
66120	26/07/2018--09:31:00	34.84	0	-0.0662925	107.926	-0.178462
66180	26/07/2018--09:32:00	34.84	0	-0.0662925	107.926	-0.178462
66240	26/07/2018--09:33:00	34.79	0	-0.0662925	107.926	-0.178462
66300	26/07/2018--09:34:00	34.71	0	-0.0662925	107.926	-0.178462
66360	26/07/2018--09:35:00	34.74	0	-0.0662925	107.926	-0.178462
66420	26/07/2018--09:36:00	34.78	0	-0.0662925	107.926	-0.178462
66480	26/07/2018--09:37:00	34.79	0	-0.0662925	107.926	-0.178462
66540	26/07/2018--09:38:00	34.87	0	-0.0662925	107.926	-0.178462
66600	26/07/2018--09:39:00	34.86	0	-0.0662925	107.926	-0.178462
66660	26/07/2018--09:40:00	34.84	0	-0.0662925	107.926	-0.178462
66720	26/07/2018--09:41:00	34.96	0	-0.0662925	107.926	-0.178462
66780	26/07/2018--09:42:00	35.09	0	-0.0662925	107.926	-0.178462
66840	26/07/2018--09:43:00	35.1	0	-0.0662925	107.926	-0.178462
66900	26/07/2018--09:44:00	34.96	0	-0.0662925	107.926	-0.178462
66960	26/07/2018--09:45:00	34.8	0	-0.0662925	107.926	-0.178462
67020	26/07/2018--09:46:00	34.68	0	-0.0662925	107.926	-0.178462
67080	26/07/2018--09:47:00	34.62	0	-0.0662925	107.926	-0.178462
67140	26/07/2018--09:48:00	34.54	0	-0.0662925	107.926	-0.178462
67200	26/07/2018--09:49:00	34.49	0	-0.0662925	107.926	-0.178462
67260	26/07/2018--09:50:00	34.39	0	-0.0662925	107.926	-0.178462
67320	26/07/2018--09:51:00	34.29	0	-0.0662925	107.926	-0.178462
67380	26/07/2018--09:52:00	34.27	0	-0.0662925	107.926	-0.178462
67440	26/07/2018--09:53:00	34.2	0	-0.0662925	107.926	-0.178462
67500	26/07/2018--09:54:00	34.21	0	-0.0662925	107.926	-0.178462
67560	26/07/2018--09:55:00	34.28	0	-0.0662925	107.926	-0.178462
67620	26/07/2018--09:56:00	34.32	0	-0.0662925	107.926	-0.178462
67680	26/07/2018--09:57:00	34.27	0	-0.0662925	107.926	-0.178462
67740	26/07/2018--09:58:00	34.2	0	-0.0662925	107.926	-0.178462
67800	26/07/2018--09:59:00	34.12	0	-0.0662925	107.926	-0.178462
67860	26/07/2018--10:00:00	34.17	0	-0.0662925	107.926	-0.178462
67920	26/07/2018--10:01:00	34.2	0	-0.0662925	107.926	-0.178462
67980	26/07/2018--10:02:00	34.15	0	-0.0662925	107.926	-0.178462
68040	26/07/2018--10:03:00	34.2	0	-0.0662925	107.926	-0.178462
68100	26/07/2018--10:04:00	34.27	0	-0.0662925	107.926	-0.178462
68160	26/07/2018--10:05:00	34.29	0	-0.0662925	107.926	-0.178462
68220	26/07/2018--10:06:00	34.35	0	-0.0662925	107.926	-0.178462
68280	26/07/2018--10:07:00	34.26	0	-0.0662925	107.926	-0.178462
68340	26/07/2018--10:08:00	34.16	0	-0.0662925	107.926	-0.178462
68400	26/07/2018--10:09:00	34.18	0	-0.0662925	107.926	-0.178462
68460	26/07/2018--10:10:00	34.16	0	-0.0662925	107.926	-0.178462
68520	26/07/2018--10:11:00	34.19	0	-0.0662925	107.926	-0.178462
68580	26/07/2018--10:12:00	34.21	0	-0.0662925	107.926	-0.178462
68640	26/07/2018--10:13:00	34.21	0	-0.0662925	107.926	-0.178462
68700	26/07/2018--10:14:00	34.21	0	-0.0662925	107.926	-0.178462
68760	26/07/2018--10:15:00	34.23	0	-0.0662925	107.926	-0.178462
68820	26/07/2018--10:16:00	34.29	0	-0.0662925	107.926	-0.178462
68880	26/07/2018--10:17:00	34.24	0	-0.0662925	107.926	-0.178462
68940	26/07/2018--10:18:00	34.23	0	-0.0662925	107.926	-0.178462
69000	26/07/2018--10:19:00	34.24	0	-0.0662925	107.926	-0.178462
69060	26/07/2018--10:20:00	34.22	0	-0.0662925	107.926	-0.178462
69120	26/07/2018--10:21:00	34.2	0	-0.0662925	107.926	-0.178462
69180	26/07/2018--10:22:00	34.18	0	-0.0662925	107.926	-0.178462
69240	26/07/2018--10:23:00	34.14	0	-0.0662925	107.926	-0.178462
69300	26/07/2018--10:24:00	34.27	0	-0.0662925	107.926	-0.178462
69360	26/07/2018--10:25:00	34.36	0	-0.0662925	107.926	-0.178462
69420	26/07/2018--10:26:00	34.34	0	-0.0662925	107.926	-0.178462
69480	26/07/2018--10:27:00	34.37	0	-0.0662925	107.926	-0.178462
69540	26/07/2018--10:28:00	34.35	0	-0.0662925	107.926	-0.178462
69600	26/07/2018--10:29:00	34.45	0	-0.0662925	107.926	-0.178462
69660	26/07/2018--10:30:00	34.55	0	-0.0662925	107.926	-0.178462
69720	26/07/2018--10:31:00	34.56	0	-0.0662925	107.926	-0.178462
69780	26/07/2018--10:32:00	34.59	0	-0.0662925	107.926	-0.178462
69840	26/07/2018--10:33:00	34.59	0	-0.0662925	107.926	-0.178462
69900	26/07/2018--10:34:00	34.53	0	-0.0662925	107.926	-0.178462
69960	26/07/2018--10:35:00	34.54	0	-0.0662925	107.926	-0.178462
70020	26/07/2018--10:36:00	34.57	0	-0.0662925	107.926	-0.178462
70080	26/07/2018--10:37:00	34.59	0	-0.0662925	107.926	-0.178462
70140	26/07/2018--10:38:00	34.57	0	-0.0662925	107.926	-0.178462
70200	26/07/2018--10:39:00	34.58	0	-0.0662925	107.926	-0.178462
70260	26/07/2018--10:40:00	34.57	0	-0.0662925	107.926	-0.178462
70320	26/07/2018--10:41:00	34.54	0	-0.0662925	107.926	-0.178462
70380	26/07/2018--10:42:00	34.57	0	-0.0662925	107.926	-0.178462
70440	26/07/2018--10:43:00	34.54	0	-0.0662925	107.926	-0.178462
70500	26/07/2018--10:44:00	34.45	0	-0.0662925	107.926	-0.178462
70560	26/07/2018--10:45:00	34.38	0	-0.0662925	107.926	-0.178462
70620	26/07/2018--10:46:00	34.4	0	-0.0662925	107.926	-0.178462
70680	26/07/2018--10:47:00	34.4	0	-0.0662925	107.926	-0.178462
70740	26/07/2018--10:48:00	34.38	0	-0.0662925	107.926	-0.178462
70800	26/07/2018--10:49:00	34.33	0	-0.0662925	107.926	-0.178462
70860	26/07/2018--10:50:00	34.36	0	-0.0662925	107.926	-0.178462
70920	26/07/2018--10:51:00	34.52	0	-0.0662925	107.926	-0.178462
70980	26/07/2018--10:52:00	34.55	0	-0.0662925	107.926	-0.178462
71040	26/07/2018--10:53:00	34.4	0	-0.0662925	107.926	-0.178462
71100	26/07/2018--10:54:00	34.31	0	-0.0662925	107.926	-0.178462
71160	26/07/2018--10:55:00	34.25	0	-0.0662925	107.926	-0.178462
71220	26/07/2018--10:56:00	34.18	0	-0.0662925	107.926	-0.178462
71280	26/07/2018--10:57:00	34.1	0	-0.0662925	107.926	-0.178462
71340	26/07/2018--10:58:00	34.09	0	-0.0662925	107.926	-0.178462
71400	26/07/2018--10:59:00	34.13	0	-0.0662925	107.926	-0.178462
71460	26/07/2018--11:00:00	34.19	0	-0.0662925	107.926	-0.178462
71520	26/07/2018--11:01:00	34.29	0	-0.0662925	107.926	-0.178462
71580	26/07/2018--11:02:00	34.44	0	-0.0662925	107.926	-0.178462
71640	26/07/2018--11:03:00	34.57	0	-0.0662925	107.926	-0.178462
71700	26/07/2018--11:04:00	34.7	0	-0.0662925	107.926	-0.178462
71760	26/07/2018--11:05:00	34.83	0	-0.0662925	107.926	-0.178462
71820	26/07/2018--11:06:00	34.9	0	-0.0662925	107.926	-0.178462
71880	26/07/2018--11:07:00	34.98	0	-0.0662925	107.926	-0.178462
71940	26/07/2018--11:08:00	34.96	0	-0.0662925	107.926	-0.178462
72000	26/07/2018--11:09:00	34.97	0	-0.0662925	107.926	-0.178462
72060	26/07/2018--11:10:00	35	0	-0.0662925	107.926	-0.178462
72120	26/07/2018--11:11:00	35.1	0	-0.0662925	107.926	-0.178462
72180	26/07/2018--11:12:00	35.18	0	-0.0662925	107.926	-0.178462
72240	26/07/2018--11:13:00	35.26	0	-0.0662925	107.926	-0.178462
72300	26/07/2018--11:14:00	35.32	0	-0.0662925	107.926	-0.178462
72360	26/07/2018--11:15:00	35.36	0	-0.0662925	107.926	-0.178462
72420	26/07/2018--11:16:00	35.38	0	-0.0662925	107.926	-0.178462
72480	26/07/2018--11:17:00	35.4	0	-0.0662925	107.926	-0.178462
72540	26/07/2018--11:18:00	35.47	0	-0.0662925	107.926	-0.178462
72600	26/07/2018--11:19:00	35.53	0	-0.0662925	107.926	-0.178462
72660	26/07/2018--11:20:00	35.52	0	-0.0662925	107.926	-0.178462
72720	26/07/2018--11:21:00	35.58	0	-0.0662925	107.926	-0.178462
72780	26/07/2018--11:22:00	35.61	0	-0.0662925	107.926	-0.178462
72840	26/07/2018--11:23:00	35.65	0	-0.0662925	107.926	-0.178462
72900	26/07/2018--11:24:00	35.73	0	-0.0662925	107.926	-0.178462
72960	26/07/2018--11:25:00	35.74	0	-0.0662925	107.926	-0.178462
73020	26/07/2018--11:26:00	35.54	0	-0.0662925	107.926	-0.178462
73080	26/07/2018--11:27:00	35.33	0	-0.0662925	107.926	-0.178462
73140	26/07/2018--11:28:00	35.14	0	-0.0662925	107.926	-0.178462
73200	26/07/2018--11:29:00	34.91	0	-0.0662925	107.926	-0.178462
73260	26/07/2018--11:30:00	34.69	0	-0.0662925	107.926	-0.178462
73320	26/07/2018--11:31:00	34.59	0	-0.0662925	107.926	-0.178462
73380	26/07/2018--11:32:00	34.46	0	-0.0662925	107.926	-0.178462
73440	26/07/2018--11:33:00	34.34	0	-0.0662925	107.926	-0.178462
73500	26/07/2018--11:34:00	34.29	0	-0.0662925	107.926	-0.178462
73560	26/07/2018--11:35:00	34.2	0	-0.0662925	107.926	-0.178462
73620	26/07/2018--11:36:00	34.17	0	-0.0662925	107.926	-0.178462
73680	26/07/2018--11:37:00	34.19	0	-0.0662925	107.926	-0.178462
73740	26/07/2018--11:38:00	34.18	0	-0.0662925	107.926	-0.178462
73800	26/07/2018--11:39:00	34.2	0	-0.0662925	107.926	-0.178462
73860	26/07/2018--11:40:00	34.12	0	-0.0662925	107.926	-0.178462
73920	26/07/2018--11:41:00	34.06	0	-0.0662925	107.926	-0.178462
73980	26/07/2018--11:42:00	34.12	0	-0.0662925	107.926	-0.178462
74040	26/07/2018--11:43:00	34.07	0	-0.0662925	107.926	-0.178462
74100	26/07/2018--11:44:00	34	0	-0.0662925	107.926	-0.178462
74160	26/07/2018--11:45:00	34	0	-0.0662925	107.926	-0.178462
74220	26/07/2018--11:46:00	33.95	0	-0.0662925	107.926	-0.178462
74280	26/07/2018--11:47:00	33.9	0	-0.0662925	107.926	-0.178462
74340	26/07/2018--11:48:00	33.82	0	-0.0662925	107.926	-0.178462
74400	26/07/2018--11:49:00	33.76	0	-0.0662925	107.926	-0.178462
74460	26/07/2018--11:50:00	33.88	0	-0.0662925	107.926	-0.178462
74520	26/07/2018--11:51:00	34.01	0	-0.0662925	107.926	-0.178462
74580	26/07/2018--11:52:00	34.14	0	-0.0662925	107.926	-0.178462
74640	26/07/2018--11:53:00	34.29	0	-0.0662925	107.926	-0.178462
74700	26/07/2018--11:54:00	34.41	0	-0.0662925	107.926	-0.178462
74760	26/07/2018--11:55:00	34.53	0	-0.0662925	107.926	-0.178462
74820	26/07/2018--11:56:00	34.58	0	-0.0662925	107.926	-0.178462
74880	26/07/2018--11:57:00	34.52	0	-0.0662925	107.926	-0.178462
74940	26/07/2018--11:58:00	34.52	0	-0.0662925	107.926	-0.178462
75000	26/07/2018--11:59:00	34.56	0	-0.0662925	107.926	-0.178462
75060	26/07/2018--12:00:00	34.52	0	-0.0662925	107.926	-0.178462
75120	26/07/2018--12:01:00	34.58	0	-0.0662925	107.926	-0.178462
75180	26/07/2018--12:02:00	34.7	0	-0.0662925	107.926	-0.178462
75240	26/07/2018--12:03:00	34.79	0	-0.0662925	107.926	-0.178462
75300	26/07/2018--12:04:00	34.8	0	-0.0662925	107.926	-0.178462
75360	26/07/2018--12:05:00	34.76	0	-0.0662925	107.926	-0.178462
75420	26/07/2018--12:06:00	34.8	0	-0.0662925	107.926	-0.178462
75480	26/07/2018--12:07:00	34.88	0	-0.0662925	107.926	-0.178462
75540	26/07/2018--12:08:00	34.84	0	-0.0662925	107.926	-0.178462
75600	26/07/2018--12:09:00	34.64	0	-0.0662925	107.926	-0.178462
75660	26/07/2018--12:10:00	34.48	0	-0.0662925	107.926	-0.178462
75720	26/07/2018--12:11:00	34.38	0	-0.0662925	107.926	-0.178462
75780	26/07/2018--12:12:00	34.3	0	-0.0662925	107.926	-0.178462
75840	26/07/2018--12:13:00	34.24	0	-0.0662925	107.926	-0.178462
75900	26/07/2018--12:14:00	34.2	0	-0.0662925	107.926	-0.178462
75960	26/07/2018--12:15:00	34.21	0	-0.0662925	107.926	-0.178462
76020	26/07/2018--12:16:00	34.25	0	-0.0662925	107.926	-0.178462
76080	26/07/2018--12:17:00	34.34	0	-0.0662925	107.926	-0.178462
76140	26/07/2018--12:18:00	34.5	0	-0.0662925	107.926	-0.178462
76200	26/07/2018--12:19:00	34.55	0	-0.0662925	107.926	-0.178462
76260	26/07/2018--12:20:00	34.43	0	-0.0662925	107.926	-0.178462
76320	26/07/2018--12:21:00	34.3	0	-0.0662925	107.926	-0.178462
76380	26/07/2018--12:22:00	34.34	0	-0.0662925	107.926	-0.178462
76440	26/07/2018--12:23:00	34.48	0	-0.0662925	107.926	-0.178462
76500	26/07/2018--12:24:00	34.61	0	-0.0662925	107.926	-0.178462
76560	26/07/2018--12:25:00	34.73	0	-0.0662925	107.926	-0.178462
76620	26/07/2018--12:26:00	34.84	0	-0.0662925	107.926	-0.178462
76680	26/07/2018--12:27:00	34.98	0	-0.0662925	107.926	-0.178462
76740	26/07/2018--12:28:00	35.06	0	-0.0662925	107.926	-0.178462
76800	26/07/2018--12:29:00	35.18	0	-0.0662925	107.926	-0.178462
76860	26/07/2018--12:30:00	35.3	0	-0.0662925	107.926	-0.178462
76920	26/07/2018--12:31:00	35.26	0	-0.0662925	107.926	-0.178462
76980	26/07/2018--12:32:00	34.97	0	-0.0662925	107.926	-0.178462
77040	26/07/2018--12:33:00	34.8	0	-0.0662925	107.926	-0.178462
77100	26/07/2018--12:34:00	35.46	0	-0.0662925	107.926	-0.178462
77160	26/07/2018--12:35:00	36	0	-0.0662925	107.926	-0.178462
77220	26/07/2018--12:36:00	35.68	0	-0.0662925	107.926	-0.178462
77280	26/07/2018--12:37:00	35.3	0	-0.0662925	107.926	-0.178462
77340	26/07/2018--12:38:00	35	0	-0.0662925	107.926	-0.178462
77400	26/07/2018--12:39:00	34.79	0	-0.0662925	107.926	-0.178462
77460	26/07/2018--12:40:00	34.57	0	-0.0662925	107.926	-0.178462
77520	26/07/2018--12:41:00	34.4	0	-0.0662925	107.926	-0.178462
77580	26/07/2018--12:42:00	34.29	0	-0.0662925	107.926	-0.178462
77640	26/07/2018--12:43:00	34.25	0	-0.0662925	107.926	-0.178462
77700	26/07/2018--12:44:00	34.3	0	-0.0662925	107.926	-0.178462
77760	26/07/2018--12:45:00	34.34	0	-0.0662925	107.926	-0.178462
77820	26/07/2018--12:46:00	34.44	0	-0.0662925	107.926	-0.178462
77880	26/07/2018--12:47:00	34.48	0	-0.0662925	107.926	-0.178462
77940	26/07/2018--12:48:00	34.49	0	-0.0662925	107.926	-0.178462
78000	26/07/2018--12:49:00	34.54	0	-0.0662925	107.926	-0.178462
78060	26/07/2018--12:50:00	34.65	0	-0.0662925	107.926	-0.178462
78120	26/07/2018--12:51:00	34.71	0	-0.0662925	107.926	-0.178462
78180	26/07/2018--12:52:00	34.82	0	-0.0662925	107.926	-0.178462
78240	26/07/2018--12:53:00	34.91	0	-0.0662925	107.926	-0.178462
78300	26/07/2018--12:54:00	34.98	0	-0.0662925	107.926	-0.178462
78360	26/07/2018--12:55:00	34.96	0	-0.0662925	107.926	-0.178462
78420	26/07/2018--12:56:00	34.76	0	-0.0662925	107.926	-0.178462
78480	26/07/2018--12:57:00	34.61	0	-0.0662925	107.926	-0.178462
78540	26/07/2018--12:58:00	34.43	0	-0.0662925	107.926	-0.178462
78600	26/07/2018--12:59:00	34.28	0	-0.0662925	107.926	-0.178462
78660	26/07/2018--13:00:00	34.4	0	-0.0662925	107.926	-0.178462
78720	26/07/2018--13:01:00	35.18	0	-0.0662925	107.926	-0.178462
78780	26/07/2018--13:02:00	35.87	0	-0.0662925	107.926	-0.178462
78840	26/07/2018--13:03:00	36.33	0	-0.0662925	107.926	-0.178462
78900	26/07/2018--13:04:00	36.52	0	-0.0662925	107.926	-0.178462
78960	26/07/2018--13:05:00	36.63	0	-0.0662925	107.926	-0.178462
79020	26/07/2018--13:06:00	36.62	0	-0.0662925	107.926	-0.178462
79080	26/07/2018--13:07:00	36.49	0	-0.0662925	107.926	-0.178462
79140	26/07/2018--13:08:00	36.33	0	-0.0662925	107.926	-0.178462
79200	26/07/2018--13:09:00	36.18	0	-0.0662925	107.926	-0.178462
79260	26/07/2018--13:10:00	35.97	0	-0.0662925	107.926	-0.178462
79320	26/07/2018--13:11:00	35.74	0	-0.0662925	107.926	-0.178462
79380	26/07/2018--13:12:00	35.6	0	-0.0662925	107.926	-0.178462
79440	26/07/2018--13:13:00	35.6	0	-0.0662925	107.926	-0.178462
79500	26/07/2018--13:14:00	35.61	0	-0.0662925	107.926	-0.178462
79560	26/07/2018--13:15:00	35.5	0	-0.0662925	107.926	-0.178462
79620	26/07/2018--13:16:00	35.36	0	-0.0662925	107.926	-0.178462
79680	26/07/2018--13:17:00	35.24	0	-0.0662925	107.926	-0.178462
79740	26/07/2018--13:18:00	35.21	0	-0.0662925	107.926	-0.178462
79800	26/07/2018--13:19:00	35.16	0	-0.0662925	107.926	-0.178462
79860	26/07/2018--13:20:00	35.07	0	-0.0662925	107.926	-0.178462
79920	26/07/2018--13:21:00	35	0	-0.0662925	107.926	-0.178462
79980	26/07/2018--13:22:00	34.94	0	-0.0662925	107.926	-0.178462
80040	26/07/2018--13:23:00	34.89	0	-0.0662925	107.926	-0.178462
80100	26/07/2018--13:24:00	34.89	0	-0.0662925	107.926	-0.178462
80160	26/07/2018--13:25:00	34.84	0	-0.0662925	107.926	-0.178462
80220	26/07/2018--13:26:00	34.84	0	-0.0662925	107.926	-0.178462
80280	26/07/2018--13:27:00	34.85	0	-0.0662925	107.926	-0.178462
80340	26/07/2018--13:28:00	34.86	0	-0.0662925	107.926	-0.178462
80400	26/07/2018--13:29:00	34.86	0	-0.0662925	107.926	-0.178462
80460	26/07/2018--13:30:00	34.86	0	-0.0662925	107.926	-0.178462
80520	26/07/2018--13:31:00	34.88	0	-0.0662925	107.926	-0.178462
80580	26/07/2018--13:32:00	34.9	0	-0.0662925	107.926	-0.178462
80640	26/07/2018--13:33:00	34.89	0	-0.0662925	107.926	-0.178462
80700	26/07/2018--13:34:00	34.91	0	-0.0662925	107.926	-0.178462
80760	26/07/2018--13:35:00	34.99	0	-0.0662925	107.926	-0.178462
80820	26/07/2018--13:36:00	34.97	0	-0.0662925	107.926	-0.178462
80880	26/07/2018--13:37:00	34.97	0	-0.0662925	107.926	-0.178462
80940	26/07/2018--13:38:00	34.97	0	-0.0662925	107.926	-0.178462
81000	26/07/2018--13:39:00	35.01	0	-0.0662925	107.926	-0.178462
81060	26/07/2018--13:40:00	35.04	0	-0.0662925	107.926	-0.178462
81120	26/07/2018--13:41:00	34.96	0	-0.0662925	107.926	-0.178462
81180	26/07/2018--13:42:00	34.88	0	-0.0662925	107.926	-0.178462
81240	26/07/2018--13:43:00	34.82	0	-0.0662925	107.926	-0.178462
81300	26/07/2018--13:44:00	34.81	0	-0.0662925	107.926	-0.178462
81360	26/07/2018--13:45:00	34.77	0	-0.0662925	107.926	-0.178462
81420	26/07/2018--13:46:00	34.71	0	-0.0662925	107.926	-0.178462
81480	26/07/2018--13:47:00	34.61	0	-0.0662925	107.926	-0.178462
81540	26/07/2018--13:48:00	34.55	0	-0.0662925	107.926	-0.178462
81600	26/07/2018--13:49:00	34.54	0	-0.0662925	107.926	-0.178462
81660	26/07/2018--13:50:00	34.58	0	-0.0662925	107.926	-0.178462
81720	26/07/2018--13:51:00	34.63	0	-0.0662925	107.926	-0.178462
81780	26/07/2018--13:52:00	34.62	0	-0.0662925	107.926	-0.178462
81840	26/07/2018--13:53:00	34.68	0	-0.0662925	107.926	-0.178462
81900	26/07/2018--13:54:00	34.69	0	-0.0662925	107.926	-0.178462
81960	26/07/2018--13:55:00	34.71	0	-0.0662925	107.926	-0.178462
82020	26/07/2018--13:56:00	34.75	0	-0.0662925	107.926	-0.178462
82080	26/07/2018--13:57:00	34.75	0	-0.0662925	107.926	-0.178462
82140	26/07/2018--13:58:00	34.72	0	-0.0662925	107.926	-0.178462
82200	26/07/2018--13:59:00	34.73	0	-0.0662925	107.926	-0.178462
82260	26/07/2018--14:00:00	34.77	0	-0.0662925	107.926	-0.178462
82320	26/07/2018--14:01:00	34.76	0	-0.0662925	107.926	-0.178462
82380	26/07/2018--14:02:00	34.72	0	-0.0662925	107.926	-0.178462
82440	26/07/2018--14:03:00	34.64	0	-0.0662925	107.926	-0.178462
82500	26/07/2018--14:04:00	34.59	0	-0.0662925	107.926	-0.178462
82560	26/07/2018--14:05:00	34.52	0	-0.0662925	107.926	-0.178462
82620	26/07/2018--14:06:00	34.46	0	-0.0662925	107.926	-0.178462
82680	26/07/2018--14:07:00	34.48	0	-0.0662925	107.926	-0.178462
82740	26/07/2018--14:08:00	34.44	0	-0.0662925	107.926	-0.178462
82800	26/07/2018--14:09:00	34.37	0	-0.0662925	107.926	-0.178462
82860	26/07/2018--14:10:00	34.32	0	-0.0662925	107.926	-0.178462
82920	26/07/2018--14:11:00	34.41	0	-0.0662925	107.926	-0.178462
82980	26/07/2018--14:12:00	34.44	0	-0.0662925	107.926	-0.178462
83040	26/07/2018--14:13:00	34.45	0	-0.0662925	107.926	-0.178462
83100	26/07/2018--14:14:00	34.45	0	-0.0662925	107.926	-0.178462
83160	26/07/2018--14:15:00	34.38	0	-0.0662925	107.926	-0.178462
83220	26/07/2018--14:16:00	34.28	0	-0.0662925	107.926	-0.178462
83280	26/07/2018--14:17:00	34.23	0	-0.0662925	107.926	-0.178462
83340	26/07/2018--14:18:00	34.12	0	-0.0662925	107.926	-0.178462
83400	26/07/2018--14:19:00	34.06	0	-0.0662925	107.926	-0.178462
83460	26/07/2018--14:20:00	34.03	0	-0.0662925	107.926	-0.178462
83520	26/07/2018--14:21:00	34.13	0	-0.0662925	107.926	-0.178462
83580	26/07/2018--14:22:00	34.09	0	-0.0662925	107.926	-0.178462
83640	26/07/2018--14:23:00	33.99	0	-0.0662925	107.926	-0.178462
83700	26/07/2018--14:24:00	33.86	0	-0.0662925	107.926	-0.178462
83760	26/07/2018--14:25:00	33.85	0	-0.0662925	107.926	-0.178462
83820	26/07/2018--14:26:00	33.87	0	-0.0662925	107.926	-0.178462
83880	26/07/2018--14:27:00	33.85	0	-0.0662925	107.926	-0.178462
83940	26/07/2018--14:28:00	33.83	0	-0.0662925	107.926	-0.178462
84000	26/07/2018--14:29:00	33.79	0	-0.0662925	107.926	-0.178462
84060	26/07/2018--14:30:00	33.79	0	-0.0662925	107.926	-0.178462
84120	26/07/2018--14:31:00	33.78	0	-0.0662925	107.926	-0.178462
84180	26/07/2018--14:32:00	33.81	0	-0.0662925	107.926	-0.178462
84240	26/07/2018--14:33:00	33.83	0	-0.0662925	107.926	-0.178462
84300	26/07/2018--14:34:00	34.03	0	-0.0662925	107.926	-0.178462
84360	26/07/2018--14:35:00	34.11	0	-0.0662925	107.926	-0.178462
84420	26/07/2018--14:36:00	34.18	0	-0.0662925	107.926	-0.178462
84480	26/07/2018--14:37:00	34.16	0	-0.0662925	107.926	-0.178462
84540	26/07/2018--14:38:00	34.13	0	-0.0662925	107.926	-0.178462
84600	26/07/2018--14:39:00	34.03	0	-0.0662925	107.926	-0.178462
84660	26/07/2018--14:40:00	33.89	0	-0.0662925	107.926	-0.178462
84720	26/07/2018--14:41:00	33.83	0	-0.0662925	107.926	-0.178462
84780	26/07/2018--14:42:00	33.82	0	-0.0662925	107.926	-0.178462
84840	26/07/2018--14:43:00	33.78	0	-0.0662925	107.926	-0.178462
84900	26/07/2018--14:44:00	33.76	0	-0.0662925	107.926	-0.178462
84960	26/07/2018--14:45:00	33.73	0	-0.0662925	107.926	-0.178462
85020	26/07/2018--14:46:00	33.68	0	-0.0662925	107.926	-0.178462
85080	26/07/2018--14:47:00	33.8	0	-0.0662925	107.926	-0.178462
85140	26/07/2018--14:48:00	33.84	0	-0.0662925	107.926	-0.178462
85200	26/07/2018--14:49:00	33.85	0	-0.0662925	107.926	-0.178462
85260	26/07/2018--14:50:00	33.85	0	-0.0662925	107.926	-0.178462
85320	26/07/2018--14:51:00	33.83	0	-0.0662925	107.926	-0.178462
85380	26/07/2018--14:52:00	33.85	0	-0.0662925	107.926	-0.178462
85440	26/07/2018--14:53:00	33.84	0	-0.0662925	107.926	-0.178462
85500	26/07/2018--14:54:00	33.88	0	-0.0662925	107.926	-0.178462
85560	26/07/2018--14:55:00	33.89	0	-0.0662925	107.926	-0.178462
85620	26/07/2018--14:56:00	33.88	0	-0.0662925	107.926	-0.178462
85680	26/07/2018--14:57:00	33.88	0	-0.0662925	107.926	-0.178462
85740	26/07/2018--14:58:00	33.88	0	-0.0662925	107.926	-0.178462
85800	26/07/2018--14:59:00	33.93	0	-0.0662925	107.926	-0.178462
85860	26/07/2018--15:00:00	33.96	0	-0.0662925	107.926	-0.178462
85920	26/07/2018--15:01:00	33.94	0	-0.0662925	107.926	-0.178462
85980	26/07/2018--15:02:00	33.86	0	-0.0662925	107.926	-0.178462
86040	26/07/2018--15:03:00	33.79	0	-0.0662925	107.926	-0.178462
86100	26/07/2018--15:04:00	33.55	0	-0.0662925	107.926	-0.178462
86160	26/07/2018--15:05:00	33.3	0	-0.0662925	107.926	-0.178462
86220	26/07/2018--15:06:00	33.09	0	-0.0662925	107.926	-0.178462
86280	26/07/2018--15:07:00	32.93	0	-0.0662925	107.926	-0.178462
86340	26/07/2018--15:08:00	32.77	0	-0.0662925	107.926	-0.178462
86400	26/07/2018--15:09:00	32.64	0	-0.0662925	107.926	-0.178462
86460	26/07/2018--15:10:00	32.49	0	-0.0662925	107.926	-0.178462
86520	26/07/2018--15:11:00	32.41	0	-0.0662925	107.926	-0.178462
86580	26/07/2018--15:12:00	32.3	0	-0.0662925	107.926	-0.178462
86640	26/07/2018--15:13:00	32.25	0	-0.0662925	107.926	-0.178462
86700	26/07/2018--15:14:00	32.24	0	-0.0662925	107.926	-0.178462
86760	26/07/2018--15:15:00	32.24	0	-0.0662925	107.926	-0.178462
86820	26/07/2018--15:16:00	32.23	0	-0.0662925	107.926	-0.178462
86880	26/07/2018--15:17:00	32.19	0	-0.0662925	107.926	-0.178462
86940	26/07/2018--15:18:00	32.16	0	-0.0662925	107.926	-0.178462
87000	26/07/2018--15:19:00	32.17	0	-0.0662925	107.926	-0.178462
87060	26/07/2018--15:20:00	32.41	0	-0.0662925	107.926	-0.178462
87120	26/07/2018--15:21:00	32.91	0	-0.0662925	107.926	-0.178462
87180	26/07/2018--15:22:00	33.3	0	-0.0662925	107.926	-0.178462
87240	26/07/2018--15:23:00	33.54	0	-0.0662925	107.926	-0.178462
87300	26/07/2018--15:24:00	33.67	0	-0.0662925	107.926	-0.178462
87360	26/07/2018--15:25:00	33.67	0	-0.0662925	107.926	-0.178462
87420	26/07/2018--15:26:00	33.74	0	-0.0662925	107.926	-0.178462
87480	26/07/2018--15:27:00	33.79	0	-0.0662925	107.926	-0.178462
87540	26/07/2018--15:28:00	33.86	0	-0.0662925	107.926	-0.178462
87600	26/07/2018--15:29:00	33.87	0	-0.0662925	107.926	-0.178462
87660	26/07/2018--15:30:00	33.83	0	-0.0662925	107.926	-0.178462
87720	26/07/2018--15:31:00	33.89	0	-0.0662925	107.926	-0.178462
87780	26/07/2018--15:32:00	33.91	0	-0.0662925	107.926	-0.178462
87840	26/07/2018--15:33:00	34.06	0	-0.0662925	107.926	-0.178462
87900	26/07/2018--15:34:00	34.2	0	-0.0662925	107.926	-0.178462
87960	26/07/2018--15:35:00	34.3	0	-0.0662925	107.926	-0.178462
88020	26/07/2018--15:36:00	34.43	0	-0.0662925	107.926	-0.178462
88080	26/07/2018--15:37:00	34.51	0	-0.0662925	107.926	-0.178462
88140	26/07/2018--15:38:00	34.52	0	-0.0662925	107.926	-0.178462
88200	26/07/2018--15:39:00	34.57	0	-0.0662925	107.926	-0.178462
88260	26/07/2018--15:40:00	34.57	0	-0.0662925	107.926	-0.178462
88320	26/07/2018--15:41:00	34.63	0	-0.0662925	107.926	-0.178462
88380	26/07/2018--15:42:00	34.6	0	-0.0662925	107.926	-0.178462
88440	26/07/2018--15:43:00	34.57	0	-0.0662925	107.926	-0.178462
88500	26/07/2018--15:44:00	34.55	0	-0.0662925	107.926	-0.178462
88560	26/07/2018--15:45:00	34.59	0	-0.0662925	107.926	-0.178462
88620	26/07/2018--15:46:00	34.7	0	-0.0662925	107.926	-0.178462
88680	26/07/2018--15:47:00	34.74	0	-0.0662925	107.926	-0.178462
88740	26/07/2018--15:48:00	34.66	0	-0.0662925	107.926	-0.178462
88800	26/07/2018--15:49:00	34.71	0	-0.0662925	107.926	-0.178462
88860	26/07/2018--15:50:00	35.21	0	-0.0662925	107.926	-0.178462
88920	26/07/2018--15:51:00	35.61	0	-0.0662925	107.926	-0.178462
88980	26/07/2018--15:52:00	35.7	0	-0.0662925	107.926	-0.178462
89040	26/07/2018--15:53:00	35.54	0	-0.0662925	107.926	-0.178462
89100	26/07/2018--15:54:00	35.29	0	-0.0662925	107.926	-0.178462
89160	26/07/2018--15:55:00	34.99	0	-0.0662925	107.926	-0.178462
89220	26/07/2018--15:56:00	34.91	0	-0.0662925	107.926	-0.178462
89280	26/07/2018--15:57:00	35.07	0	-0.0662925	107.926	-0.178462
89340	26/07/2018--15:58:00	35.3	0	-0.0662925	107.926	-0.178462
89400	26/07/2018--15:59:00	35.37	0	-0.0662925	107.926	-0.178462
89460	26/07/2018--16:00:00	35.23	0	-0.0662925	107.926	-0.178462
89520	26/07/2018--16:01:00	35.06	0	-0.0662925	107.926	-0.178462
89580	26/07/2018--16:02:00	34.84	0	-0.0662925	107.926	-0.178462
89640	26/07/2018--16:03:00	34.83	0	-0.0662925	107.926	-0.178462
89700	26/07/2018--16:04:00	34.73	0	-0.0662925	107.926	-0.178462
89760	26/07/2018--16:05:00	34.55	0	-0.0662925	107.926	-0.178462
89820	26/07/2018--16:06:00	34.29	0	-0.0662925	107.926	-0.178462
89880	26/07/2018--16:07:00	34.03	0	-0.0662925	107.926	-0.178462
89940	26/07/2018--16:08:00	33.84	0	-0.0662925	107.926	-0.178462
90000	26/07/2018--16:09:00	33.86	0	-0.0662925	107.926	-0.178462
90060	26/07/2018--16:10:00	33.94	0	-0.0662925	107.926	-0.178462
90120	26/07/2018--16:11:00	34.08	0	-0.0662925	107.926	-0.178462
90180	26/07/2018--16:12:00	34.2	0	-0.0662925	107.926	-0.178462
90240	26/07/2018--16:13:00	34.32	0	-0.0662925	107.926	-0.178462
90300	26/07/2018--16:14:00	34.42	0	-0.0662925	107.926	-0.178462
90360	26/07/2018--16:15:00	34.46	0	-0.0662925	107.926	-0.178462
90420	26/07/2018--16:16:00	34.53	0	-0.0662925	107.926	-0.178462
90480	26/07/2018--16:17:00	34.61	0	-0.0662925	107.926	-0.178462
90540	26/07/2018--16:18:00	34.38	0	-0.0662925	107.926	-0.178462
90600	26/07/2018--16:19:00	34.1	0	-0.0662925	107.926	-0.178462
90660	26/07/2018--16:20:00	33.89	0	-0.0662925	107.926	-0.178462
90720	26/07/2018--16:21:00	33.94	0	-0.0662925	107.926	-0.178462
90780	26/07/2018--16:22:00	34.06	0	-0.0662925	107.926	-0.178462
90840	26/07/2018--16:23:00	34.19	0	-0.0662925	107.926	-0.178462
90900	26/07/2018--16:24:00	34.27	0	-0.0662925	107.926	-0.178462
90960	26/07/2018--16:25:00	34.32	0	-0.0662925	107.926	-0.178462
91020	26/07/2018--16:26:00	34.26	0	-0.0662925	107.926	-0.178462
91080	26/07/2018--16:27:00	34.01	0	-0.0662925	107.926	-0.178462
91140	26/07/2018--16:28:00	33.83	0	-0.0662925	107.926	-0.178462
91200	26/07/2018--16:29:00	33.68	0	-0.0662925	107.926	-0.178462
91260	26/07/2018--16:30:00	33.61	0	-0.0662925	107.926	-0.178462
91320	26/07/2018--16:31:00	33.59	0	-0.0662925	107.926	-0.178462
91380	26/07/2018--16:32:00	33.56	0	-0.0662925	107.926	-0.178462
91440	26/07/2018--16:33:00	33.5	0	-0.0662925	107.926	-0.178462
91500	26/07/2018--16:34:00	33.42	0	-0.0662925	107.926	-0.178462
91560	26/07/2018--16:35:00	33.38	0	-0.0662925	107.926	-0.178462
91620	26/07/2018--16:36:00	33.3	0	-0.0662925	107.926	-0.178462
91680	26/07/2018--16:37:00	33.29	0	-0.0662925	107.926	-0.178462
91740	26/07/2018--16:38:00	33.2	0	-0.0662925	107.926	-0.178462
91800	26/07/2018--16:39:00	33.28	0	-0.0662925	107.926	-0.178462
91860	26/07/2018--16:40:00	33.37	0	-0.0662925	107.926	-0.178462
91920	26/07/2018--16:41:00	33.42	0	-0.0662925	107.926	-0.178462
91980	26/07/2018--16:42:00	33.36	0	-0.0662925	107.926	-0.178462
92040	26/07/2018--16:43:00	33.33	0	-0.0662925	107.926	-0.178462
92100	26/07/2018--16:44:00	33.27	0	-0.0662925	107.926	-0.178462
92160	26/07/2018--16:45:00	33.22	0	-0.0662925	107.926	-0.178462
92220	26/07/2018--16:46:00	33.22	0	-0.0662925	107.926	-0.178462
92280	26/07/2018--16:47:00	33.17	0	-0.0662925	107.926	-0.178462
92340	26/07/2018--16:48:00	33.17	0	-0.0662925	107.926	-0.178462
92400	26/07/2018--16:49:00	33.19	0	-0.0662925	107.926	-0.178462
92460	26/07/2018--16:50:00	33.16	0	-0.0662925	107.926	-0.178462
92520	26/07/2018--16:51:00	33.17	0	-0.0662925	107.926	-0.178462
92580	26/07/2018--16:52:00	33.18	0	-0.0662925	107.926	-0.178462
92640	26/07/2018--16:53:00	33.25	0	-0.0662925	107.926	-0.178462
92700	26/07/2018--16:54:00	33.3	0	-0.0662925	107.926	-0.178462
92760	26/07/2018--16:55:00	33.23	0	-0.0662925	107.926	-0.178462
92820	26/07/2018--16:56:00	33.13	0	-0.0662925	107.926	-0.178462
92880	26/07/2018--16:57:00	33.05	0	-0.0662925	107.926	-0.178462
92940	26/07/2018--16:58:00	33.05	0	-0.0662925	107.926	-0.178462
93000	26/07/2018--16:59:00	33	0	-0.0662925	107.926	-0.178462
93060	26/07/2018--17:00:00	33	0	-0.0662925	107.926	-0.178462
93120	26/07/2018--17:01:00	33.07	0	-0.0662925	107.926	-0.178462
93180	26/07/2018--17:02:00	33.09	0	-0.0662925	107.926	-0.178462
93240	26/07/2018--17:03:00	33.06	0	-0.0662925	107.926	-0.178462
93300	26/07/2018--17:04:00	33.01	0	-0.0662925	107.926	-0.178462
93360	26/07/2018--17:05:00	32.95	0	-0.0662925	107.926	-0.178462
93420	26/07/2018--17:06:00	32.95	0	-0.0662925	107.926	-0.178462
93480	26/07/2018--17:07:00	32.94	0	-0.0662925	107.926	-0.178462
93540	26/07/2018--17:08:00	32.92	0	-0.0662925	107.926	-0.178462
93600	26/07/2018--17:09:00	32.87	0	-0.0662925	107.926	-0.178462
93660	26/07/2018--17:10:00	32.88	0	-0.0662925	107.926	-0.178462
93720	26/07/2018--17:11:00	32.97	0	-0.0662925	107.926	-0.178462
93780	26/07/2018--17:12:00	33.1	0	-0.0662925	107.926	-0.178462
93840	26/07/2018--17:13:00	33.28	0	-0.0662925	107.926	-0.178462
93900	26/07/2018--17:14:00	33.41	0	-0.0662925	107.926	-0.178462
93960	26/07/2018--17:15:00	33.58	0	-0.0662925	107.926	-0.178462
94020	26/07/2018--17:16:00	33.7	0	-0.0662925	107.926	-0.178462
94080	26/07/2018--17:17:00	33.82	0	-0.0662925	107.926	-0.178462
94140	26/07/2018--17:18:00	33.91	0	-0.0662925	107.926	-0.178462
94200	26/07/2018--17:19:00	33.95	0	-0.0662925	107.926	-0.178462
94260	26/07/2018--17:20:00	34	0	-0.0662925	107.926	-0.178462
94320	26/07/2018--17:21:00	34.08	0	-0.0662925	107.926	-0.178462
94380	26/07/2018--17:22:00	34.14	0	-0.0662925	107.926	-0.178462
94440	26/07/2018--17:23:00	34.26	0	-0.0662925	107.926	-0.178462
94500	26/07/2018--17:24:00	34.2	0	-0.0662925	107.926	-0.178462
94560	26/07/2018--17:25:00	34.02	0	-0.0662925	107.926	-0.178462
94620	26/07/2018--17:26:00	33.87	0	-0.0662925	107.926	-0.178462
94680	26/07/2018--17:27:00	33.73	0	-0.0662925	107.926	-0.178462
94740	26/07/2018--17:28:00	33.6	0	-0.0662925	107.926	-0.178462
94800	26/07/2018--17:29:00	33.47	0	-0.0662925	107.926	-0.178462
94860	26/07/2018--17:30:00	33.37	0	-0.0662925	107.926	-0.178462
94920	26/07/2018--17:31:00	33.26	0	-0.0662925	107.926	-0.178462
94980	26/07/2018--17:32:00	33.16	0	-0.0662925	107.926	-0.178462
95040	26/07/2018--17:33:00	33.16	0	-0.0662925	107.926	-0.178462
95100	26/07/2018--17:34:00	33.16	0	-0.0662925	107.926	-0.178462
95160	26/07/2018--17:35:00	33.09	0	-0.0662925	107.926	-0.178462
95220	26/07/2018--17:36:00	33.08	0	-0.0662925	107.926	-0.178462
95280	26/07/2018--17:37:00	33	0	-0.0662925	107.926	-0.178462
95340	26/07/2018--17:38:00	32.99	0	-0.0662925	107.926	-0.178462
95400	26/07/2018--17:39:00	32.93	0	-0.0662925	107.926	-0.178462
95460	26/07/2018--17:40:00	32.92	0	-0.0662925	107.926	-0.178462
95520	26/07/2018--17:41:00	32.88	0	-0.0662925	107.926	-0.178462
95580	26/07/2018--17:42:00	32.88	0	-0.0662925	107.926	-0.178462
95640	26/07/2018--17:43:00	32.85	0	-0.0662925	107.926	-0.178462
95700	26/07/2018--17:44:00	32.86	0	-0.0662925	107.926	-0.178462
95760	26/07/2018--17:45:00	32.85	0	-0.0662925	107.926	-0.178462
95820	26/07/2018--17:46:00	32.79	0	-0.0662925	107.926	-0.178462
95880	26/07/2018--17:47:00	32.73	0	-0.0662925	107.926	-0.178462
95940	26/07/2018--17:48:00	32.76	0	-0.0662925	107.926	-0.178462
96000	26/07/2018--17:49:00	32.77	0	-0.0662925	107.926	-0.178462
96060	26/07/2018--17:50:00	32.77	0	-0.0662925	107.926	-0.178462
96120	26/07/2018--17:51:00	32.77	0	-0.0662925	107.926	-0.178462
96180	26/07/2018--17:52:00	32.75	0	-0.0662925	107.926	-0.178462
96240	26/07/2018--17:53:00	32.7	0	-0.0662925	107.926	-0.178462
96300	26/07/2018--17:54:00	32.73	0	-0.0662925	107.926	-0.178462
96360	26/07/2018--17:55:00	32.67	0	-0.0662925	107.926	-0.178462
96420	26/07/2018--17:56:00	32.79	0	-0.0662925	107.926	-0.178462
96480	26/07/2018--17:57:00	32.96	0	-0.0662925	107.926	-0.178462
96540	26/07/2018--17:58:00	33.09	0	-0.0662925	107.926	-0.178462
96600	26/07/2018--17:59:00	33.05	0	-0.0662925	107.926	-0.178462
96660	26/07/2018--18:00:00	32.84	0	-0.0662925	107.926	-0.178462
96720	26/07/2018--18:01:00	32.77	0	-0.0662925	107.926	-0.178462
96780	26/07/2018--18:02:00	32.66	0	-0.0662925	107.926	-0.178462
96840	26/07/2018--18:03:00	32.7	0	-0.0662925	107.926	-0.178462
96900	26/07/2018--18:04:00	32.73	0	-0.0662925	107.926	-0.178462
96960	26/07/2018--18:05:00	32.67	0	-0.0662925	107.926	-0.178462
97020	26/07/2018--18:06:00	32.73	0	-0.0662925	107.926	-0.178462
97080	26/07/2018--18:07:00	32.68	0	-0.0662925	107.926	-0.178462
97140	26/07/2018--18:08:00	32.66	0	-0.0662925	107.926	-0.178462
97200	26/07/2018--18:09:00	32.64	0	-0.0662925	107.926	-0.178462
97260	26/07/2018--18:10:00	32.63	0	-0.0662925	107.926	-0.178462
97320	26/07/2018--18:11:00	32.65	0	-0.0662925	107.926	-0.178462
97380	26/07/2018--18:12:00	32.61	0	-0.0662925	107.926	-0.178462
97440	26/07/2018--18:13:00	32.6	0	-0.0662925	107.926	-0.178462
97500	26/07/2018--18:14:00	32.6	0	-0.0662925	107.926	-0.178462
97560	26/07/2018--18:15:00	32.57	0	-0.0662925	107.926	-0.178462
97620	26/07/2018--18:16:00	32.55	0	-0.0662925	107.926	-0.178462
97680	26/07/2018--18:17:00	32.5	0	-0.0662925	107.926	-0.178462
97740	26/07/2018--18:18:00	32.52	0	-0.0662925	107.926	-0.178462
97800	26/07/2018--18:19:00	32.5	0	-0.0662925	107.926	-0.178462
97860	26/07/2018--18:20:00	32.44	0	-0.0662925	107.926	-0.178462
97920	26/07/2018--18:21:00	32.48	0	-0.0662925	107.926	-0.178462
97980	26/07/2018--18:22:00	32.53	0	-0.0662925	107.926	-0.178462
98040	26/07/2018--18:23:00	32.56	0	-0.0662925	107.926	-0.178462
98100	26/07/2018--18:24:00	32.63	0	-0.0662925	107.926	-0.178462
98160	26/07/2018--18:25:00	32.67	0	-0.0662925	107.926	-0.178462
98220	26/07/2018--18:26:00	32.75	0	-0.0662925	107.926	-0.178462
98280	26/07/2018--18:27:00	32.79	0	-0.0662925	107.926	-0.178462
98340	26/07/2018--18:28:00	32.79	0	-0.0662925	107.926	-0.178462
98400	26/07/2018--18:29:00	32.78	0	-0.0662925	107.926	-0.178462
98460	26/07/2018--18:30:00	32.73	0	-0.0662925	107.926	-0.178462
98520	26/07/2018--18:31:00	32.75	0	-0.0662925	107.926	-0.178462
98580	26/07/2018--18:32:00	32.78	0	-0.0662925	107.926	-0.178462
98640	26/07/2018--18:33:00	32.94	0	-0.0662925	107.926	-0.178462
98700	26/07/2018--18:34:00	33.35	0	-0.0662925	107.926	-0.178462
98760	26/07/2018--18:35:00	33.16	0	-0.0662925	107.926	-0.178462
98820	26/07/2018--18:36:00	32.99	0	-0.0662925	107.926	-0.178462
98880	26/07/2018--18:37:00	32.95	0	-0.0662925	107.926	-0.178462
98940	26/07/2018--18:38:00	32.95	0	-0.0662925	107.926	-0.178462
99000	26/07/2018--18:39:00	33.03	0	-0.0662925	107.926	-0.178462
99060	26/07/2018--18:40:00	33.07	0	-0.0662925	107.926	-0.178462
99120	26/07/2018--18:41:00	33.09	0	-0.0662925	107.926	-0.178462
99180	26/07/2018--18:42:00	33.1	0	-0.0662925	107.926	-0.178462
99240	26/07/2018--18:43:00	33.11	0	-0.0662925	107.926	-0.178462
99300	26/07/2018--18:44:00	33.07	0	-0.0662925	107.926	-0.178462
99360	26/07/2018--18:45:00	33.04	0	-0.0662925	107.926	-0.178462
99420	26/07/2018--18:46:00	32.95	0	-0.0662925	107.926	-0.178462
99480	26/07/2018--18:47:00	32.88	0	-0.0662925	107.926	-0.178462
99540	26/07/2018--18:48:00	32.83	0	-0.0662925	107.926	-0.178462
99600	26/07/2018--18:49:00	32.82	0	-0.0662925	107.926	-0.178462
99660	26/07/2018--18:50:00	32.84	0	-0.0662925	107.926	-0.178462
99720	26/07/2018--18:51:00	32.82	0	-0.0662925	107.926	-0.178462
99780	26/07/2018--18:52:00	32.82	0	-0.0662925	107.926	-0.178462
99840	26/07/2018--18:53:00	32.85	0	-0.0662925	107.926	-0.178462
99900	26/07/2018--18:54:00	32.85	0	-0.0662925	107.926	-0.178462
99960	26/07/2018--18:55:00	32.8	0	-0.0662925	107.926	-0.178462
100020	26/07/2018--18:56:00	32.99	0	-0.0662925	107.926	-0.178462
100080	26/07/2018--18:57:00	33.34	0	-0.0662925	107.926	-0.178462
100140	26/07/2018--18:58:00	33.5	0	-0.0662925	107.926	-0.178462
100200	26/07/2018--18:59:00	33.72	0	-0.0662925	107.926	-0.178462
100260	26/07/2018--19:00:00	33.84	0	-0.0662925	107.926	-0.178462
100320	26/07/2018--19:01:00	33.91	0	-0.0662925	107.926	-0.178462
100380	26/07/2018--19:02:00	33.95	0	-0.0662925	107.926	-0.178462
100440	26/07/2018--19:03:00	33.95	0	-0.0662925	107.926	-0.178462
100500	26/07/2018--19:04:00	33.98	0	-0.0662925	107.926	-0.178462
100560	26/07/2018--19:05:00	33.99	0	-0.0662925	107.926	-0.178462
100620	26/07/2018--19:06:00	34.05	0	-0.0662925	107.926	-0.178462
100680	26/07/2018--19:07:00	34.11	0	-0.0662925	107.926	-0.178462
100740	26/07/2018--19:08:00	34.2	0	-0.0662925	107.926	-0.178462
100800	26/07/2018--19:09:00	34.16	0	-0.0662925	107.926	-0.178462
100860	26/07/2018--19:10:00	34.14	0	-0.0662925	107.926	-0.178462
100920	26/07/2018--19:11:00	34.11	0	-0.0662925	107.926	-0.178462
100980	26/07/2018--19:12:00	34.12	0	-0.0662925	107.926	-0.178462
101040	26/07/2018--19:13:00	34.05	0	-0.0662925	107.926	-0.178462
101100	26/07/2018--19:14:00	34.03	0	-0.0662925	107.926	-0.178462
101160	26/07/2018--19:15:00	34.04	0	-0.0662925	107.926	-0.178462
101220	26/07/2018--19:16:00	34.06	0	-0.0662925	107.926	-0.178462
101280	26/07/2018--19:17:00	34	0	-0.0662925	107.926	-0.178462
101340	26/07/2018--19:18:00	33.95	0	-0.0662925	107.926	-0.178462
101400	26/07/2018--19:19:00	34.02	0	-0.0662925	107.926	-0.178462
101460	26/07/2018--19:20:00	34.01	0	-0.0662925	107.926	-0.178462
101520	26/07/2018--19:21:00	33.89	0	-0.0662925	107.926	-0.178462
101580	26/07/2018--19:22:00	33.86	0	-0.0662925	107.926	-0.178462
101640	26/07/2018--19:23:00	33.65	0	-0.0662925	107.926	-0.178462
101700	26/07/2018--19:24:00	33.53	0	-0.0662925	107.926	-0.178462
101760	26/07/2018--19:25:00	33.43	0	-0.0662925	107.926	-0.178462
101820	26/07/2018--19:26:00	33.39	0	-0.0662925	107.926	-0.178462
101880	26/07/2018--19:27:00	33.33	0	-0.0662925	107.926	-0.178462
101940	26/07/2018--19:28:00	33.33	0	-0.0662925	107.926	-0.178462
102000	26/07/2018--19:29:00	33.36	0	-0.0662925	107.926	-0.178462
102060	26/07/2018--19:30:00	33.44	0	-0.0662925	107.926	-0.178462
102120	26/07/2018--19:31:00	33.45	0	-0.0662925	107.926	-0.178462
102180	26/07/2018--19:32:00	33.38	0	-0.0662925	107.926	-0.178462
102240	26/07/2018--19:33:00	33.33	0	-0.0662925	107.926	-0.178462
102300	26/07/2018--19:34:00	33.42	0	-0.0662925	107.926	-0.178462
102360	26/07/2018--19:35:00	33.59	0	-0.0662925	107.926	-0.178462
102420	26/07/2018--19:36:00	33.64	0	-0.0662925	107.926	-0.178462
102480	26/07/2018--19:37:00	33.7	0	-0.0662925	107.926	-0.178462
102540	26/07/2018--19:38:00	33.72	0	-0.0662925	107.926	-0.178462
102600	26/07/2018--19:39:00	33.74	0	-0.0662925	107.926	-0.178462
102660	26/07/2018--19:40:00	33.86	0	-0.0662925	107.926	-0.178462
102720	26/07/2018--19:41:00	34.01	0	-0.0662925	107.926	-0.178462
102780	26/07/2018--19:42:00	34.1	0	-0.0662925	107.926	-0.178462
102840	26/07/2018--19:43:00	34.14	0	-0.0662925	107.926	-0.178462
102900	26/07/2018--19:44:00	33.91	0	-0.0662925	107.926	-0.178462
102960	26/07/2018--19:45:00	33.7	0	-0.0662925	107.926	-0.178462
103020	26/07/2018--19:46:00	33.73	0	-0.0662925	107.926	-0.178462
103080	26/07/2018--19:47:00	33.86	0	-0.0662925	107.926	-0.178462
103140	26/07/2018--19:48:00	33.99	0	-0.0662925	107.926	-0.178462
103200	26/07/2018--19:49:00	34.14	0	-0.0662925	107.926	-0.178462
103260	26/07/2018--19:50:00	34.26	0	-0.0662925	107.926	-0.178462
103320	26/07/2018--19:51:00	34.34	0	-0.0662925	107.926	-0.178462
103380	26/07/2018--19:52:00	34.43	0	-0.0662925	107.926	-0.178462
103440	26/07/2018--19:53:00	34.47	0	-0.0662925	107.926	-0.178462
103500	26/07/2018--19:54:00	34.5	0	-0.0662925	107.926	-0.178462
103560	26/07/2018--19:55:00	34.58	0	-0.0662925	107.926	-0.178462
103620	26/07/2018--19:56:00	34.61	0	-0.0662925	107.926	-0.178462
103680	26/07/2018--19:57:00	34.51	0	-0.0662925	107.926	-0.178462
103740	26/07/2018--19:58:00	34.47	0	-0.0662925	107.926	-0.178462
103800	26/07/2018--19:59:00	34.46	0	-0.0662925	107.926	-0.178462
103860	26/07/2018--20:00:00	34.48	0	-0.0662925	107.926	-0.178462
103920	26/07/2018--20:01:00	34.29	0	-0.0662925	107.926	-0.178462
103980	26/07/2018--20:02:00	34.28	0	-0.0662925	107.926	-0.178462
104040	26/07/2018--20:03:00	34.27	0	-0.0662925	107.926	-0.178462
104100	26/07/2018--20:04:00	34.13	0	-0.0662925	107.926	-0.178462
104160	26/07/2018--20:05:00	34.09	0	-0.0662925	107.926	-0.178462
104220	26/07/2018--20:06:00	34.01	0	-0.0662925	107.926	-0.178462
104280	26/07/2018--20:07:00	33.97	0	-0.0662925	107.926	-0.178462
104340	26/07/2018--20:08:00	33.94	0	-0.0662925	107.926	-0.178462
104400	26/07/2018--20:09:00	33.87	0	-0.0662925	107.926	-0.178462
104460	26/07/2018--20:10:00	33.81	0	-0.0662925	107.926	-0.178462
104520	26/07/2018--20:11:00	33.8	0	-0.0662925	107.926	-0.178462
104580	26/07/2018--20:12:00	33.77	0	-0.0662925	107.926	-0.178462
104640	26/07/2018--20:13:00	33.8	0	-0.0662925	107.926	-0.178462
104700	26/07/2018--20:14:00	33.79	0	-0.0662925	107.926	-0.178462
104760	26/07/2018--20:15:00	33.89	0	-0.0662925	107.926	-0.178462
104820	26/07/2018--20:16:00	33.97	0	-0.0662925	107.926	-0.178462
104880	26/07/2018--20:17:00	33.96	0	-0.0662925	107.926	-0.178462
104940	26/07/2018--20:18:00	34.02	0	-0.0662925	107.926	-0.178462
105000	26/07/2018--20:19:00	34	0	-0.0662925	107.926	-0.178462
105060	26/07/2018--20:20:00	33.97	0	-0.0662925	107.926	-0.178462
105120	26/07/2018--20:21:00	33.95	0	-0.0662925	107.926	-0.178462
105180	26/07/2018--20:22:00	33.93	0	-0.0662925	107.926	-0.178462
105240	26/07/2018--20:23:00	33.93	0	-0.0662925	107.926	-0.178462
105300	26/07/2018--20:24:00	33.96	0	-0.0662925	107.926	-0.178462
105360	26/07/2018--20:25:00	34.03	0	-0.0662925	107.926	-0.178462
105420	26/07/2018--20:26:00	33.93	0	-0.0662925	107.926	-0.178462
105480	26/07/2018--20:27:00	33.82	0	-0.0662925	107.926	-0.178462
105540	26/07/2018--20:28:00	33.82	0	-0.0662925	107.926	-0.178462
105600	26/07/2018--20:29:00	33.8	0	-0.0662925	107.926	-0.178462
105660	26/07/2018--20:30:00	33.8	0	-0.0662925	107.926	-0.178462
105720	26/07/2018--20:31:00	33.91	0	-0.0662925	107.926	-0.178462
105780	26/07/2018--20:32:00	33.96	0	-0.0662925	107.926	-0.178462
105840	26/07/2018--20:33:00	34.07	0	-0.0662925	107.926	-0.178462
105900	26/07/2018--20:34:00	34.09	0	-0.0662925	107.926	-0.178462
105960	26/07/2018--20:35:00	34.06	0	-0.0662925	107.926	-0.178462
106020	26/07/2018--20:36:00	34.07	0	-0.0662925	107.926	-0.178462
106080	26/07/2018--20:37:00	34.06	0	-0.0662925	107.926	-0.178462
106140	26/07/2018--20:38:00	33.98	0	-0.0662925	107.926	-0.178462
106200	26/07/2018--20:39:00	33.94	0	-0.0662925	107.926	-0.178462
106260	26/07/2018--20:40:00	33.9	0	-0.0662925	107.926	-0.178462
106320	26/07/2018--20:41:00	33.79	0	-0.0662925	107.926	-0.178462
106380	26/07/2018--20:42:00	33.78	0	-0.0662925	107.926	-0.178462
106440	26/07/2018--20:43:00	33.84	0	-0.0662925	107.926	-0.178462
106500	26/07/2018--20:44:00	33.79	0	-0.0662925	107.926	-0.178462
106560	26/07/2018--20:45:00	33.96	0	-0.0662925	107.926	-0.178462
106620	26/07/2018--20:46:00	34.1	0	-0.0662925	107.926	-0.178462
106680	26/07/2018--20:47:00	34.2	0	-0.0662925	107.926	-0.178462
106740	26/07/2018--20:48:00	34.25	0	-0.0662925	107.926	-0.178462
106800	26/07/2018--20:49:00	34.32	0	-0.0662925	107.926	-0.178462
106860	26/07/2018--20:50:00	34.41	0	-0.0662925	107.926	-0.178462
106920	26/07/2018--20:51:00	34.46	0	-0.0662925	107.926	-0.178462
106980	26/07/2018--20:52:00	34.5	0	-0.0662925	107.926	-0.178462
107040	26/07/2018--20:53:00	34.55	0	-0.0662925	107.926	-0.178462
107100	26/07/2018--20:54:00	34.55	0	-0.0662925	107.926	-0.178462
107160	26/07/2018--20:55:00	34.57	0	-0.0662925	107.926	-0.178462
107220	26/07/2018--20:56:00	34.52	0	-0.0662925	107.926	-0.178462
107280	26/07/2018--20:57:00	34.42	0	-0.0662925	107.926	-0.178462
107340	26/07/2018--20:58:00	34.35	0	-0.0662925	107.926	-0.178462
107400	26/07/2018--20:59:00	34.36	0	-0.0662925	107.926	-0.178462
107460	26/07/2018--21:00:00	34.44	0	-0.0662925	107.926	-0.178462
107520	26/07/2018--21:01:00	34.45	0	-0.0662925	107.926	-0.178462
107580	26/07/2018--21:02:00	34.48	0	-0.0662925	107.926	-0.178462
107640	26/07/2018--21:03:00	34.47	0	-0.0662925	107.926	-0.178462
107700	26/07/2018--21:04:00	34.42	0	-0.0662925	107.926	-0.178462
107760	26/07/2018--21:05:00	34.29	0	-0.0662925	107.926	-0.178462
107820	26/07/2018--21:06:00	34.22	0	-0.0662925	107.926	-0.178462
107880	26/07/2018--21:07:00	34.14	0	-0.0662925	107.926	-0.178462
107940	26/07/2018--21:08:00	34.05	0	-0.0662925	107.926	-0.178462
108000	26/07/2018--21:09:00	34.02	0	-0.0662925	107.926	-0.178462
108060	26/07/2018--21:10:00	34.02	0	-0.0662925	107.926	-0.178462
108120	26/07/2018--21:11:00	34	0	-0.0662925	107.926	-0.178462
108180	26/07/2018--21:12:00	34.04	0	-0.0662925	107.926	-0.178462
108240	26/07/2018--21:13:00	34.09	0	-0.0662925	107.926	-0.178462
108300	26/07/2018--21:14:00	34.02	0	-0.0662925	107.926	-0.178462
108360	26/07/2018--21:15:00	33.61	0	-0.0662925	107.926	-0.178462
108420	26/07/2018--21:16:00	33.71	0	-0.0662925	107.926	-0.178462
108480	26/07/2018--21:17:00	33.82	0	-0.0662925	107.926	-0.178462
108540	26/07/2018--21:18:00	33.39	0	-0.0662925	107.926	-0.178462
108600	26/07/2018--21:19:00	32.95	0	-0.0662925	107.926	-0.178462
108660	26/07/2018--21:20:00	32.68	0	-0.0662925	107.926	-0.178462
108720	26/07/2018--21:21:00	32.23	0	-0.0662925	107.926	-0.178462
108780	26/07/2018--21:22:00	31.9	0	-0.0662925	107.926	-0.178462
108840	26/07/2018--21:23:00	31.68	0	-0.0662925	107.926	-0.178462
108900	26/07/2018--21:24:00	31.52	0	-0.0662925	107.926	-0.178462
108960	26/07/2018--21:25:00	31.3	0	-0.0662925	107.926	-0.178462
109020	26/07/2018--21:26:00	31.15	0	-0.0662925	107.926	-0.178462
109080	26/07/2018--21:27:00	31.07	0	-0.0662925	107.926	-0.178462
109140	26/07/2018--21:28:00	30.91	0	-0.0662925	107.926	-0.178462
109200	26/07/2018--21:29:00	31	0	-0.0662925	107.926	-0.178462
109260	26/07/2018--21:30:00	31.25	0	-0.0662925	107.926	-0.178462
109320	26/07/2018--21:31:00	31.23	0	-0.0662925	107.926	-0.178462
109380	26/07/2018--21:32:00	31.2	0	-0.0662925	107.926	-0.178462
109440	26/07/2018--21:33:00	31.16	0	-0.0662925	107.926	-0.178462
109500	26/07/2018--21:34:00	31.03	0	-0.0662925	107.926	-0.178462
109560	26/07/2018--21:35:00	30.87	0	-0.0662925	107.926	-0.178462
109620	26/07/2018--21:36:00	30.79	0	-0.0662925	107.926	-0.178462
109680	26/07/2018--21:37:00	30.72	0	-0.0662925	107.926	-0.178462
109740	26/07/2018--21:38:00	30.76	0	-0.0662925	107.926	-0.178462
109800	26/07/2018--21:39:00	30.89	0	-0.0662925	107.926	-0.178462
109860	26/07/2018--21:40:00	30.83	0	-0.0662925	107.926	-0.178462
109920	26/07/2018--21:41:00	30.83	0	-0.0662925	107.926	-0.178462
109980	26/07/2018--21:42:00	30.82	0	-0.0662925	107.926	-0.178462
110040	26/07/2018--21:43:00	30.83	0	-0.0662925	107.926	-0.178462
110100	26/07/2018--21:44:00	30.85	0	-0.0662925	107.926	-0.178462
110160	26/07/2018--21:45:00	30.83	0	-0.0662925	107.926	-0.178462
110220	26/07/2018--21:46:00	30.95	0	-0.0662925	107.926	-0.178462
110280	26/07/2018--21:47:00	30.95	0	-0.0662925	107.926	-0.178462
110340	26/07/2018--21:48:00	30.97	0	-0.0662925	107.926	-0.178462
110400	26/07/2018--21:49:00	30.9	0	-0.0662925	107.926	-0.178462
110460	26/07/2018--21:50:00	30.98	0	-0.0662925	107.926	-0.178462
110520	26/07/2018--21:51:00	31.06	0	-0.0662925	107.926	-0.178462
110580	26/07/2018--21:52:00	31.14	0	-0.0662925	107.926	-0.178462
110640	26/07/2018--21:53:00	31.21	0	-0.0662925	107.926	-0.178462
110700	26/07/2018--21:54:00	31.32	0	-0.0662925	107.926	-0.178462
110760	26/07/2018--21:55:00	31.29	0	-0.0662925	107.926	-0.178462
110820	26/07/2018--21:56:00	31.13	0	-0.0662925	107.926	-0.178462
110880	26/07/2018--21:57:00	31.08	0	-0.0662925	107.926	-0.178462
110940	26/07/2018--21:58:00	31.09	0	-0.0662925	107.926	-0.178462
111000	26/07/2018--21:59:00	31.01	0	-0.0662925	107.926	-0.178462
111060	26/07/2018--22:00:00	30.73	0	-0.0662925	107.926	-0.178462
111120	26/07/2018--22:01:00	30.89	0	-0.0662925	107.926	-0.178462
111180	26/07/2018--22:02:00	31.02	0	-0.0662925	107.926	-0.178462
111240	26/07/2018--22:03:00	30.77	0	-0.0662925	107.926	-0.178462
111300	26/07/2018--22:04:00	30.74	0	-0.0662925	107.926	-0.178462
111360	26/07/2018--22:05:00	30.97	0	-0.0662925	107.926	-0.178462
111420	26/07/2018--22:06:00	31.2	0	-0.0662925	107.926	-0.178462
111480	26/07/2018--22:07:00	31.44	0	-0.0662925	107.926	-0.178462
111540	26/07/2018--22:08:00	31.66	0	-0.0662925	107.926	-0.178462
111600	26/07/2018--22:09:00	31.62	0	-0.0662925	107.926	-0.178462
111660	26/07/2018--22:10:00	31.77	0	-0.0662925	107.926	-0.178462
111720	26/07/2018--22:11:00	32.1	0	-0.0662925	107.926	-0.178462
111780	26/07/2018--22:12:00	32.07	0	-0.0662925	107.926	-0.178462
111840	26/07/2018--22:13:00	32.1	0	-0.0662925	107.926	-0.178462
111900	26/07/2018--22:14:00	32.29	0	-0.0662925	107.926	-0.178462
111960	26/07/2018--22:15:00	32.34	0	-0.0662925	107.926	-0.178462
112020	26/07/2018--22:16:00	32.29	0	-0.0662925	107.926	-0.178462
112080	26/07/2018--22:17:00	32.4	0	-0.0662925	107.926	-0.178462
112140	26/07/2018--22:18:00	32.68	0	-0.0662925	107.926	-0.178462
112200	26/07/2018--22:19:00	32.73	0	-0.0662925	107.926	-0.178462
112260	26/07/2018--22:20:00	32.59	0	-0.0662925	107.926	-0.178462
112320	26/07/2018--22:21:00	32.54	0	-0.0662925	107.926	-0.178462
112380	26/07/2018--22:22:00	32.46	0	-0.0662925	107.926	-0.178462
112440	26/07/2018--22:23:00	32.38	0	-0.0662925	107.926	-0.178462
112500	26/07/2018--22:24:00	32.31	0	-0.0662925	107.926	-0.178462
112560	26/07/2018--22:25:00	32.52	0	-0.0662925	107.926	-0.178462
112620	26/07/2018--22:26:00	32.52	0	-0.0662925	107.926	-0.178462
112680	26/07/2018--22:27:00	32.6	0	-0.0662925	107.926	-0.178462
112740	26/07/2018--22:28:00	32.8	0	-0.0662925	107.926	-0.178462
112800	26/07/2018--22:29:00	33	0	-0.0662925	107.926	-0.178462
112860	26/07/2018--22:30:00	33.18	0	-0.0662925	107.926	-0.178462
112920	26/07/2018--22:31:00	33.48	0	-0.0662925	107.926	-0.178462
112980	26/07/2018--22:32:00	33.73	0	-0.0662925	107.926	-0.178462
113040	26/07/2018--22:33:00	33.94	0	-0.0662925	107.926	-0.178462
113100	26/07/2018--22:34:00	34.11	0	-0.0662925	107.926	-0.178462
113160	26/07/2018--22:35:00	34.29	0	-0.0662925	107.926	-0.178462
113220	26/07/2018--22:36:00	34.39	0	-0.0662925	107.926	-0.178462
113280	26/07/2018--22:37:00	34.52	0	-0.0662925	107.926	-0.178462
113340	26/07/2018--22:38:00	34.6	0	-0.0662925	107.926	-0.178462
113400	26/07/2018--22:39:00	34.68	0	-0.0662925	107.926	-0.178462
113460	26/07/2018--22:40:00	34.76	0	-0.0662925	107.926	-0.178462
113520	26/07/2018--22:41:00	34.81	0	-0.0662925	107.926	-0.178462
113580	26/07/2018--22:42:00	34.85	0	-0.0662925	107.926	-0.178462
113640	26/07/2018--22:43:00	34.76	0	-0.0662925	107.926	-0.178462
113700	26/07/2018--22:44:00	34.71	0	-0.0662925	107.926	-0.178462
113760	26/07/2018--22:45:00	34.68	0	-0.0662925	107.926	-0.178462
113820	26/07/2018--22:46:00	34.65	0	-0.0662925	107.926	-0.178462
113880	26/07/2018--22:47:00	34.63	0	-0.0662925	107.926	-0.178462
113940	26/07/2018--22:48:00	34.63	0	-0.0662925	107.926	-0.178462
114000	26/07/2018--22:49:00	34.62	0	-0.0662925	107.926	-0.178462
114060	26/07/2018--22:50:00	34.61	0	-0.0662925	107.926	-0.178462
114120	26/07/2018--22:51:00	34.61	0	-0.0662925	107.926	-0.178462
114180	26/07/2018--22:52:00	34.63	0	-0.0662925	107.926	-0.178462
114240	26/07/2018--22:53:00	34.63	0	-0.0662925	107.926	-0.178462
114300	26/07/2018--22:54:00	34.61	0	-0.0662925	107.926	-0.178462
114360	26/07/2018--22:55:00	34.64	0	-0.0662925	107.926	-0.178462
114420	26/07/2018--22:56:00	34.62	0	-0.0662925	107.926	-0.178462
114480	26/07/2018--22:57:00	34.62	0	-0.0662925	107.926	-0.178462
114540	26/07/2018--22:58:00	34.64	0	-0.0662925	107.926	-0.178462
114600	26/07/2018--22:59:00	34.64	0	-0.0662925	107.926	-0.178462
114660	26/07/2018--23:00:00	34.65	0	-0.0662925	107.926	-0.178462
114720	26/07/2018--23:01:00	34.63	0	-0.0662925	107.926	-0.178462
114780	26/07/2018--23:02:00	34.64	0	-0.0662925	107.926	-0.178462
114840	26/07/2018--23:03:00	34.64	0	-0.0662925	107.926	-0.178462
114900	26/07/2018--23:04:00	34.63	0	-0.0662925	107.926	-0.178462
114960	26/07/2018--23:05:00	34.63	0	-0.0662925	107.926	-0.178462
115020	26/07/2018--23:06:00	34.64	0	-0.0662925	107.926	-0.178462
115080	26/07/2018--23:07:00	34.64	0	-0.0662925	107.926	-0.178462
115140	26/07/2018--23:08:00	34.64	0	-0.0662925	107.926	-0.178462
115200	26/07/2018--23:09:00	34.67	0	-0.0662925	107.926	-0.178462
115260	26/07/2018--23:10:00	34.66	0	-0.0662925	107.926	-0.178462
115320	26/07/2018--23:11:00	34.63	0	-0.0662925	107.926	-0.178462
115380	26/07/2018--23:12:00	34.66	0	-0.0662925	107.926	-0.178462
115440	26/07/2018--23:13:00	34.65	0	-0.0662925	107.926	-0.178462
115500	26/07/2018--23:14:00	34.67	0	-0.0662925	107.926	-0.178462
115560	26/07/2018--23:15:00	34.67	0	-0.0662925	107.926	-0.178462
115620	26/07/2018--23:16:00	34.7	0	-0.0662925	107.926	-0.178462
115680	26/07/2018--23:17:00	34.71	0	-0.0662925	107.926	-0.178462
115740	26/07/2018--23:18:00	34.73	0	-0.0662925	107.926	-0.178462
115800	26/07/2018--23:19:00	34.74	0	-0.0662925	107.926	-0.178462
115860	26/07/2018--23:20:00	34.75	0	-0.0662925	107.926	-0.178462
115920	26/07/2018--23:21:00	34.77	0	-0.0662925	107.926	-0.178462
115980	26/07/2018--23:22:00	34.77	0	-0.0662925	107.926	-0.178462
116040	26/07/2018--23:23:00	34.79	0	-0.0662925	107.926	-0.178462
116100	26/07/2018--23:24:00	34.8	0	-0.0662925	107.926	-0.178462
116160	26/07/2018--23:25:00	34.79	0	-0.0662925	107.926	-0.178462
116220	26/07/2018--23:26:00	34.79	0	-0.0662925	107.926	-0.178462
116280	26/07/2018--23:27:00	34.78	0	-0.0662925	107.926	-0.178462
116340	26/07/2018--23:28:00	34.68	0	-0.0662925	107.926	-0.178462
116400	26/07/2018--23:29:00	34.56	0	-0.0662925	107.926	-0.178462
116460	26/07/2018--23:30:00	34.43	0	-0.0662925	107.926	-0.178462
116520	26/07/2018--23:31:00	34.32	0	-0.0662925	107.926	-0.178462
116580	26/07/2018--23:32:00	34.22	0	-0.0662925	107.926	-0.178462
116640	26/07/2018--23:33:00	34.16	0	-0.0662925	107.926	-0.178462
116700	26/07/2018--23:34:00	34.1	0	-0.0662925	107.926	-0.178462
116760	26/07/2018--23:35:00	34.07	0	-0.0662925	107.926	-0.178462
116820	26/07/2018--23:36:00	34.06	0	-0.0662925	107.926	-0.178462
116880	26/07/2018--23:37:00	34.07	0	-0.0662925	107.926	-0.178462
116940	26/07/2018--23:38:00	34.06	0	-0.0662925	107.926	-0.178462
117000	26/07/2018--23:39:00	34.03	0	-0.0662925	107.926	-0.178462
117060	26/07/2018--23:40:00	34.05	0	-0.0662925	107.926	-0.178462
117120	26/07/2018--23:41:00	34.04	0	-0.0662925	107.926	-0.178462
117180	26/07/2018--23:42:00	34.04	0	-0.0662925	107.926	-0.178462
117240	26/07/2018--23:43:00	34.05	0	-0.0662925	107.926	-0.178462
117300	26/07/2018--23:44:00	34.03	0	-0.0662925	107.926	-0.178462
117360	26/07/2018--23:45:00	34.03	0	-0.0662925	107.926	-0.178462
117420	26/07/2018--23:46:00	34.04	0	-0.0662925	107.926	-0.178462
117480	26/07/2018--23:47:00	34.05	0	-0.0662925	107.926	-0.178462
117540	26/07/2018--23:48:00	34.05	0	-0.0662925	107.926	-0.178462
117600	26/07/2018--23:49:00	34.07	0	-0.0662925	107.926	-0.178462
117660	26/07/2018--23:50:00	34.07	0	-0.0662925	107.926	-0.178462
117720	26/07/2018--23:51:00	34.02	0	-0.0662925	107.926	-0.178462
117780	26/07/2018--23:52:00	33.96	0	-0.0662925	107.926	-0.178462
117840	26/07/2018--23:53:00	33.96	0	-0.0662925	107.926	-0.178462
117900	26/07/2018--23:54:00	33.95	0	-0.0662925	107.926	-0.178462
117960	26/07/2018--23:55:00	33.92	0	-0.0662925	107.926	-0.178462
118020	26/07/2018--23:56:00	33.92	0	-0.0662925	107.926	-0.178462
118080	26/07/2018--23:57:00	33.98	0	-0.0662925	107.926	-0.178462
118140	26/07/2018--23:58:00	34.21	0	-0.0662925	107.926	-0.178462
118200	26/07/2018--23:59:00	34.41	0	-0.0662925	107.926	-0.178462
118260	27/07/2018--00:00:00	34.58	0	-0.0662925	107.926	-0.178462
118320	27/07/2018--00:01:00	34.73	0	-0.0662925	107.926	-0.178462
118380	27/07/2018--00:02:00	34.81	0	-0.0662925	107.926	-0.178462
118440	27/07/2018--00:03:00	34.89	0	-0.0662925	107.926	-0.178462
118500	27/07/2018--00:04:00	34.94	0	-0.0662925	107.926	-0.178462
118560	27/07/2018--00:05:00	34.99	0	-0.0662925	107.926	-0.178462
118620	27/07/2018--00:06:00	35.04	0	-0.0662925	107.926	-0.178462
118680	27/07/2018--00:07:00	35.1	0	-0.0662925	107.926	-0.178462
118740	27/07/2018--00:08:00	35.15	0	-0.0662925	107.926	-0.178462
118800	27/07/2018--00:09:00	35.17	0	-0.0662925	107.926	-0.178462
118860	27/07/2018--00:10:00	35.21	0	-0.0662925	107.926	-0.178462
118920	27/07/2018--00:11:00	35.23	0	-0.0662925	107.926	-0.178462
118980	27/07/2018--00:12:00	35.27	0	-0.0662925	107.926	-0.178462
119040	27/07/2018--00:13:00	35.28	0	-0.0662925	107.926	-0.178462
119100	27/07/2018--00:14:00	35.32	0	-0.0662925	107.926	-0.178462
119160	27/07/2018--00:15:00	35.33	0	-0.0662925	107.926	-0.178462
119220	27/07/2018--00:16:00	35.36	0	-0.0662925	107.926	-0.178462
119280	27/07/2018--00:17:00	35.35	0	-0.0662925	107.926	-0.178462
119340	27/07/2018--00:18:00	35.37	0	-0.0662925	107.926	-0.178462
119400	27/07/2018--00:19:00	35.39	0	-0.0662925	107.926	-0.178462
119460	27/07/2018--00:20:00	35.41	0	-0.0662925	107.926	-0.178462
119520	27/07/2018--00:21:00	35.41	0	-0.0662925	107.926	-0.178462
119580	27/07/2018--00:22:00	35.43	0	-0.0662925	107.926	-0.178462
119640	27/07/2018--00:23:00	35.43	0	-0.0662925	107.926	-0.178462
119700	27/07/2018--00:24:00	35.47	0	-0.0662925	107.926	-0.178462
119760	27/07/2018--00:25:00	35.48	0	-0.0662925	107.926	-0.178462
119820	27/07/2018--00:26:00	35.47	0	-0.0662925	107.926	-0.178462
119880	27/07/2018--00:27:00	35.5	0	-0.0662925	107.926	-0.178462
119940	27/07/2018--00:28:00	35.5	0	-0.0662925	107.926	-0.178462
120000	27/07/2018--00:29:00	35.5	0	-0.0662925	107.926	-0.178462
120060	27/07/2018--00:30:00	35.52	0	-0.0662925	107.926	-0.178462
120120	27/07/2018--00:31:00	35.53	0	-0.0662925	107.926	-0.178462
120180	27/07/2018--00:32:00	35.55	0	-0.0662925	107.926	-0.178462
120240	27/07/2018--00:33:00	35.57	0	-0.0662925	107.926	-0.178462
120300	27/07/2018--00:34:00	35.58	0	-0.0662925	107.926	-0.178462
120360	27/07/2018--00:35:00	35.53	0	-0.0662925	107.926	-0.178462
120420	27/07/2018--00:36:00	35.32	0	-0.0662925	107.926	-0.178462
120480	27/07/2018--00:37:00	35.13	0	-0.0662925	107.926	-0.178462
120540	27/07/2018--00:38:00	34.95	0	-0.0662925	107.926	-0.178462
120600	27/07/2018--00:39:00	34.79	0	-0.0662925	107.926	-0.178462
120660	27/07/2018--00:40:00	34.53	0	-0.0662925	107.926	-0.178462
120720	27/07/2018--00:41:00	34.27	0	-0.0662925	107.926	-0.178462
120780	27/07/2018--00:42:00	34.07	0	-0.0662925	107.926	-0.178462
120840	27/07/2018--00:43:00	33.86	0	-0.0662925	107.926	-0.178462
120900	27/07/2018--00:44:00	33.78	0	-0.0662925	107.926	-0.178462
120960	27/07/2018--00:45:00	33.95	0	-0.0662925	107.926	-0.178462
121020	27/07/2018--00:46:00	34.02	0	-0.0662925	107.926	-0.178462
121080	27/07/2018--00:47:00	33.92	0	-0.0662925	107.926	-0.178462
121140	27/07/2018--00:48:00	33.77	0	-0.0662925	107.926	-0.178462
121200	27/07/2018--00:49:00	33.68	0	-0.0662925	107.926	-0.178462
121260	27/07/2018--00:50:00	33.62	0	-0.0662925	107.926	-0.178462
121320	27/07/2018--00:51:00	33.56	0	-0.0662925	107.926	-0.178462
121380	27/07/2018--00:52:00	33.52	0	-0.0662925	107.926	-0.178462
121440	27/07/2018--00:53:00	33.49	0	-0.0662925	107.926	-0.178462
121500	27/07/2018--00:54:00	33.46	0	-0.0662925	107.926	-0.178462
121560	27/07/2018--00:55:00	33.41	0	-0.0662925	107.926	-0.178462
121620	27/07/2018--00:56:00	33.38	0	-0.0662925	107.926	-0.178462
121680	27/07/2018--00:57:00	33.38	0	-0.0662925	107.926	-0.178462
121740	27/07/2018--00:58:00	33.36	0	-0.0662925	107.926	-0.178462
121800	27/07/2018--00:59:00	33.34	0	-0.0662925	107.926	-0.178462
121860	27/07/2018--01:00:00	33.33	0	-0.0662925	107.926	-0.178462
121920	27/07/2018--01:01:00	33.3	0	-0.0662925	107.926	-0.178462
121980	27/07/2018--01:02:00	33.3	0	-0.0662925	107.926	-0.178462
122040	27/07/2018--01:03:00	33.29	0	-0.0662925	107.926	-0.178462
122100	27/07/2018--01:04:00	33.29	0	-0.0662925	107.926	-0.178462
122160	27/07/2018--01:05:00	33.28	0	-0.0662925	107.926	-0.178462
122220	27/07/2018--01:06:00	33.27	0	-0.0662925	107.926	-0.178462
122280	27/07/2018--01:07:00	33.25	0	-0.0662925	107.926	-0.178462
122340	27/07/2018--01:08:00	33.27	0	-0.0662925	107.926	-0.178462
122400	27/07/2018--01:09:00	33.27	0	-0.0662925	107.926	-0.178462
122460	27/07/2018--01:10:00	33.26	0	-0.0662925	107.926	-0.178462
122520	27/07/2018--01:11:00	33.26	0	-0.0662925	107.926	-0.178462
122580	27/07/2018--01:12:00	33.24	0	-0.0662925	107.926	-0.178462
122640	27/07/2018--01:13:00	33.23	0	-0.0662925	107.926	-0.178462
122700	27/07/2018--01:14:00	33.22	0	-0.0662925	107.926	-0.178462
122760	27/07/2018--01:15:00	33.22	0	-0.0662925	107.926	-0.178462
122820	27/07/2018--01:16:00	33.23	0	-0.0662925	107.926	-0.178462
122880	27/07/2018--01:17:00	33.4	0	-0.0662925	107.926	-0.178462
122940	27/07/2018--01:18:00	33.95	0	-0.0662925	107.926	-0.178462
123000	27/07/2018--01:19:00	34.23	0	-0.0662925	107.926	-0.178462
123060	27/07/2018--01:20:00	34.42	0	-0.0662925	107.926	-0.178462
123120	27/07/2018--01:21:00	34.57	0	-0.0662925	107.926	-0.178462
123180	27/07/2018--01:22:00	34.69	0	-0.0662925	107.926	-0.178462
123240	27/07/2018--01:23:00	34.8	0	-0.0662925	107.926	-0.178462
123300	27/07/2018--01:24:00	34.91	0	-0.0662925	107.926	-0.178462
123360	27/07/2018--01:25:00	34.98	0	-0.0662925	107.926	-0.178462
123420	27/07/2018--01:26:00	35.04	0	-0.0662925	107.926	-0.178462
123480	27/07/2018--01:27:00	35.09	0	-0.0662925	107.926	-0.178462
123540	27/07/2018--01:28:00	35.15	0	-0.0662925	107.926	-0.178462
123600	27/07/2018--01:29:00	35.18	0	-0.0662925	107.926	-0.178462
123660	27/07/2018--01:30:00	35.2	0	-0.0662925	107.926	-0.178462
123720	27/07/2018--01:31:00	35.26	0	-0.0662925	107.926	-0.178462
123780	27/07/2018--01:32:00	35.27	0	-0.0662925	107.926	-0.178462
123840	27/07/2018--01:33:00	35.3	0	-0.0662925	107.926	-0.178462
123900	27/07/2018--01:34:00	35.32	0	-0.0662925	107.926	-0.178462
123960	27/07/2018--01:35:00	35.36	0	-0.0662925	107.926	-0.178462
124020	27/07/2018--01:36:00	35.38	0	-0.0662925	107.926	-0.178462
124080	27/07/2018--01:37:00	35.39	0	-0.0662925	107.926	-0.178462
124140	27/07/2018--01:38:00	35.38	0	-0.0662925	107.926	-0.178462
124200	27/07/2018--01:39:00	35.42	0	-0.0662925	107.926	-0.178462
124260	27/07/2018--01:40:00	35.43	0	-0.0662925	107.926	-0.178462
124320	27/07/2018--01:41:00	35.46	0	-0.0662925	107.926	-0.178462
124380	27/07/2018--01:42:00	35.47	0	-0.0662925	107.926	-0.178462
124440	27/07/2018--01:43:00	35.48	0	-0.0662925	107.926	-0.178462
124500	27/07/2018--01:44:00	35.51	0	-0.0662925	107.926	-0.178462
124560	27/07/2018--01:45:00	35.51	0	-0.0662925	107.926	-0.178462
124620	27/07/2018--01:46:00	35.53	0	-0.0662925	107.926	-0.178462
124680	27/07/2018--01:47:00	35.54	0	-0.0662925	107.926	-0.178462
124740	27/07/2018--01:48:00	35.55	0	-0.0662925	107.926	-0.178462
124800	27/07/2018--01:49:00	35.56	0	-0.0662925	107.926	-0.178462
124860	27/07/2018--01:50:00	35.58	0	-0.0662925	107.926	-0.178462
124920	27/07/2018--01:51:00	35.59	0	-0.0662925	107.926	-0.178462
124980	27/07/2018--01:52:00	35.59	0	-0.0662925	107.926	-0.178462
125040	27/07/2018--01:53:00	35.59	0	-0.0662925	107.926	-0.178462
125100	27/07/2018--01:54:00	35.6	0	-0.0662925	107.926	-0.178462
125160	27/07/2018--01:55:00	35.59	0	-0.0662925	107.926	-0.178462
125220	27/07/2018--01:56:00	35.59	0	-0.0662925	107.926	-0.178462
125280	27/07/2018--01:57:00	35.58	0	-0.0662925	107.926	-0.178462
125340	27/07/2018--01:58:00	35.56	0	-0.0662925	107.926	-0.178462
125400	27/07/2018--01:59:00	35.57	0	-0.0662925	107.926	-0.178462
125460	27/07/2018--02:00:00	35.61	0	-0.0662925	107.926	-0.178462
125520	27/07/2018--02:01:00	35.61	0	-0.0662925	107.926	-0.178462
125580	27/07/2018--02:02:00	35.63	0	-0.0662925	107.926	-0.178462
125640	27/07/2018--02:03:00	35.64	0	-0.0662925	107.926	-0.178462
125700	27/07/2018--02:04:00	35.65	0	-0.0662925	107.926	-0.178462
125760	27/07/2018--02:05:00	35.68	0	-0.0662925	107.926	-0.178462
125820	27/07/2018--02:06:00	35.68	0	-0.0662925	107.926	-0.178462
125880	27/07/2018--02:07:00	35.71	0	-0.0662925	107.926	-0.178462
125940	27/07/2018--02:08:00	35.72	0	-0.0662925	107.926	-0.178462
126000	27/07/2018--02:09:00	35.73	0	-0.0662925	107.926	-0.178462
126060	27/07/2018--02:10:00	35.73	0	-0.0662925	107.926	-0.178462
126120	27/07/2018--02:11:00	35.75	0	-0.0662925	107.926	-0.178462
126180	27/07/2018--02:12:00	35.79	0	-0.0662925	107.926	-0.178462
126240	27/07/2018--02:13:00	35.81	0	-0.0662925	107.926	-0.178462
126300	27/07/2018--02:14:00	35.78	0	-0.0662925	107.926	-0.178462
126360	27/07/2018--02:15:00	35.77	0	-0.0662925	107.926	-0.178462
126420	27/07/2018--02:16:00	35.79	0	-0.0662925	107.926	-0.178462
126480	27/07/2018--02:17:00	35.75	0	-0.0662925	107.926	-0.178462
126540	27/07/2018--02:18:00	35.74	0	-0.0662925	107.926	-0.178462
126600	27/07/2018--02:19:00	35.74	0	-0.0662925	107.926	-0.178462
126660	27/07/2018--02:20:00	35.74	0	-0.0662925	107.926	-0.178462
126720	27/07/2018--02:21:00	35.72	0	-0.0662925	107.926	-0.178462
126780	27/07/2018--02:22:00	35.72	0	-0.0662925	107.926	-0.178462
126840	27/07/2018--02:23:00	35.72	0	-0.0662925	107.926	-0.178462
126900	27/07/2018--02:24:00	35.71	0	-0.0662925	107.926	-0.178462
126960	27/07/2018--02:25:00	35.73	0	-0.0662925	107.926	-0.178462
127020	27/07/2018--02:26:00	35.73	0	-0.0662925	107.926	-0.178462
127080	27/07/2018--02:27:00	35.76	0	-0.0662925	107.926	-0.178462
127140	27/07/2018--02:28:00	35.79	0	-0.0662925	107.926	-0.178462
127200	27/07/2018--02:29:00	35.79	0	-0.0662925	107.926	-0.178462
127260	27/07/2018--02:30:00	35.82	0	-0.0662925	107.926	-0.178462
127320	27/07/2018--02:31:00	35.84	0	-0.0662925	107.926	-0.178462
127380	27/07/2018--02:32:00	35.86	0	-0.0662925	107.926	-0.178462
127440	27/07/2018--02:33:00	35.88	0	-0.0662925	107.926	-0.178462
127500	27/07/2018--02:34:00	35.88	0	-0.0662925	107.926	-0.178462
127560	27/07/2018--02:35:00	35.89	0	-0.0662925	107.926	-0.178462
127620	27/07/2018--02:36:00	35.91	0	-0.0662925	107.926	-0.178462
127680	27/07/2018--02:37:00	35.92	0	-0.0662925	107.926	-0.178462
127740	27/07/2018--02:38:00	35.93	0	-0.0662925	107.926	-0.178462
127800	27/07/2018--02:39:00	35.94	0	-0.0662925	107.926	-0.178462
127860	27/07/2018--02:40:00	35.96	0	-0.0662925	107.926	-0.178462
127920	27/07/2018--02:41:00	35.98	0	-0.0662925	107.926	-0.178462
127980	27/07/2018--02:42:00	35.98	0	-0.0662925	107.926	-0.178462
128040	27/07/2018--02:43:00	36.01	0	-0.0662925	107.926	-0.178462
128100	27/07/2018--02:44:00	36.02	0	-0.0662925	107.926	-0.178462
128160	27/07/2018--02:45:00	36.01	0	-0.0662925	107.926	-0.178462
128220	27/07/2018--02:46:00	36.05	0	-0.0662925	107.926	-0.178462
128280	27/07/2018--02:47:00	36.05	0	-0.0662925	107.926	-0.178462
128340	27/07/2018--02:48:00	36.06	0	-0.0662925	107.926	-0.178462
128400	27/07/2018--02:49:00	36.07	0	-0.0662925	107.926	-0.178462
128460	27/07/2018--02:50:00	36.08	0	-0.0662925	107.926	-0.178462
128520	27/07/2018--02:51:00	36.07	0	-0.0662925	107.926	-0.178462
128580	27/07/2018--02:52:00	36.08	0	-0.0662925	107.926	-0.178462
128640	27/07/2018--02:53:00	36.06	0	-0.0662925	107.926	-0.178462
128700	27/07/2018--02:54:00	36.06	0	-0.0662925	107.926	-0.178462
128760	27/07/2018--02:55:00	36.03	0	-0.0662925	107.926	-0.178462
128820	27/07/2018--02:56:00	36.04	0	-0.0662925	107.926	-0.178462
128880	27/07/2018--02:57:00	36.04	0	-0.0662925	107.926	-0.178462
128940	27/07/2018--02:58:00	36.05	0	-0.0662925	107.926	-0.178462
129000	27/07/2018--02:59:00	36.04	0	-0.0662925	107.926	-0.178462
129060	27/07/2018--03:00:00	36.03	0	-0.0662925	107.926	-0.178462
129120	27/07/2018--03:01:00	36.02	0	-0.0662925	107.926	-0.178462
129180	27/07/2018--03:02:00	36.02	0	-0.0662925	107.926	-0.178462
129240	27/07/2018--03:03:00	36.01	0	-0.0662925	107.926	-0.178462
129300	27/07/2018--03:04:00	36.01	0	-0.0662925	107.926	-0.178462
129360	27/07/2018--03:05:00	36.01	0	-0.0662925	107.926	-0.178462
129420	27/07/2018--03:06:00	36.01	0	-0.0662925	107.926	-0.178462
129480	27/07/2018--03:07:00	36	0	-0.0662925	107.926	-0.178462
129540	27/07/2018--03:08:00	36	0	-0.0662925	107.926	-0.178462
129600	27/07/2018--03:09:00	36.01	0	-0.0662925	107.926	-0.178462
129660	27/07/2018--03:10:00	36	0	-0.0662925	107.926	-0.178462
129720	27/07/2018--03:11:00	36.02	0	-0.0662925	107.926	-0.178462
129780	27/07/2018--03:12:00	36.01	0	-0.0662925	107.926	-0.178462
129840	27/07/2018--03:13:00	36.02	0	-0.0662925	107.926	-0.178462
129900	27/07/2018--03:14:00	36.02	0	-0.0662925	107.926	-0.178462
129960	27/07/2018--03:15:00	36.02	0	-0.0662925	107.926	-0.178462
130020	27/07/2018--03:16:00	36.02	0	-0.0662925	107.926	-0.178462
130080	27/07/2018--03:17:00	36.02	0	-0.0662925	107.926	-0.178462
130140	27/07/2018--03:18:00	36.04	0	-0.0662925	107.926	-0.178462
130200	27/07/2018--03:19:00	36.03	0	-0.0662925	107.926	-0.178462
130260	27/07/2018--03:20:00	36.04	0	-0.0662925	107.926	-0.178462
130320	27/07/2018--03:21:00	36.03	0	-0.0662925	107.926	-0.178462
130380	27/07/2018--03:22:00	36.02	0	-0.0662925	107.926	-0.178462
130440	27/07/2018--03:23:00	36.02	0	-0.0662925	107.926	-0.178462
130500	27/07/2018--03:24:00	36.02	0	-0.0662925	107.926	-0.178462
130560	27/07/2018--03:25:00	36.02	0	-0.0662925	107.926	-0.178462
130620	27/07/2018--03:26:00	36	0	-0.0662925	107.926	-0.178462
130680	27/07/2018--03:27:00	36.02	0	-0.0662925	107.926	-0.178462
130740	27/07/2018--03:28:00	36	0	-0.0662925	107.926	-0.178462
130800	27/07/2018--03:29:00	36	0	-0.0662925	107.926	-0.178462
130860	27/07/2018--03:30:00	35.99	0	-0.0662925	107.926	-0.178462
130920	27/07/2018--03:31:00	36.02	0	-0.0662925	107.926	-0.178462
130980	27/07/2018--03:32:00	36.01	0	-0.0662925	107.926	-0.178462
131040	27/07/2018--03:33:00	36	0	-0.0662925	107.926	-0.178462
131100	27/07/2018--03:34:00	36	0	-0.0662925	107.926	-0.178462
131160	27/07/2018--03:35:00	36.01	0	-0.0662925	107.926	-0.178462
131220	27/07/2018--03:36:00	36.01	0	-0.0662925	107.926	-0.178462
131280	27/07/2018--03:37:00	36.02	0	-0.0662925	107.926	-0.178462
131340	27/07/2018--03:38:00	36.02	0	-0.0662925	107.926	-0.178462
131400	27/07/2018--03:39:00	36	0	-0.0662925	107.926	-0.178462
131460	27/07/2018--03:40:00	36.01	0	-0.0662925	107.926	-0.178462
131520	27/07/2018--03:41:00	36	0	-0.0662925	107.926	-0.178462
131580	27/07/2018--03:42:00	36.02	0	-0.0662925	107.926	-0.178462
131640	27/07/2018--03:43:00	36	0	-0.0662925	107.926	-0.178462
131700	27/07/2018--03:44:00	36.03	0	-0.0662925	107.926	-0.178462
131760	27/07/2018--03:45:00	36.05	0	-0.0662925	107.926	-0.178462
131820	27/07/2018--03:46:00	36.03	0	-0.0662925	107.926	-0.178462
131880	27/07/2018--03:47:00	36.03	0	-0.0662925	107.926	-0.178462
131940	27/07/2018--03:48:00	36.04	0	-0.0662925	107.926	-0.178462
132000	27/07/2018--03:49:00	36.03	0	-0.0662925	107.926	-0.178462
132060	27/07/2018--03:50:00	36.06	0	-0.0662925	107.926	-0.178462
132120	27/07/2018--03:51:00	36.04	0	-0.0662925	107.926	-0.178462
132180	27/07/2018--03:52:00	36.05	0	-0.0662925	107.926	-0.178462
132240	27/07/2018--03:53:00	36.05	0	-0.0662925	107.926	-0.178462
132300	27/07/2018--03:54:00	36.03	0	-0.0662925	107.926	-0.178462
132360	27/07/2018--03:55:00	36.03	0	-0.0662925	107.926	-0.178462
132420	27/07/2018--03:56:00	36.04	0	-0.0662925	107.926	-0.178462
132480	27/07/2018--03:57:00	36.04	0	-0.0662925	107.926	-0.178462
132540	27/07/2018--03:58:00	36.03	0	-0.0662925	107.926	-0.178462
132600	27/07/2018--03:59:00	36.03	0	-0.0662925	107.926	-0.178462
132660	27/07/2018--04:00:00	36.03	0	-0.0662925	107.926	-0.178462
132720	27/07/2018--04:01:00	36.01	0	-0.0662925	107.926	-0.178462
132780	27/07/2018--04:02:00	35.99	0	-0.0662925	107.926	-0.178462
132840	27/07/2018--04:03:00	35.97	0	-0.0662925	107.926	-0.178462
132900	27/07/2018--04:04:00	35.99	0	-0.0662925	107.926	-0.178462
132960	27/07/2018--04:05:00	35.97	0	-0.0662925	107.926	-0.178462
133020	27/07/2018--04:06:00	35.97	0	-0.0662925	107.926	-0.178462
133080	27/07/2018--04:07:00	35.96	0	-0.0662925	107.926	-0.178462
133140	27/07/2018--04:08:00	35.98	0	-0.0662925	107.926	-0.178462
133200	27/07/2018--04:09:00	35.98	0	-0.0662925	107.926	-0.178462
133260	27/07/2018--04:10:00	35.98	0	-0.0662925	107.926	-0.178462
133320	27/07/2018--04:11:00	35.96	0	-0.0662925	107.926	-0.178462
133380	27/07/2018--04:12:00	35.98	0	-0.0662925	107.926	-0.178462
133440	27/07/2018--04:13:00	35.97	0	-0.0662925	107.926	-0.178462
133500	27/07/2018--04:14:00	35.99	0	-0.0662925	107.926	-0.178462
133560	27/07/2018--04:15:00	35.98	0	-0.0662925	107.926	-0.178462
133620	27/07/2018--04:16:00	36	0	-0.0662925	107.926	-0.178462
133680	27/07/2018--04:17:00	35.98	0	-0.0662925	107.926	-0.178462
133740	27/07/2018--04:18:00	35.97	0	-0.0662925	107.926	-0.178462
133800	27/07/2018--04:19:00	35.98	0	-0.0662925	107.926	-0.178462
133860	27/07/2018--04:20:00	35.98	0	-0.0662925	107.926	-0.178462
133920	27/07/2018--04:21:00	35.98	0	-0.0662925	107.926	-0.178462
133980	27/07/2018--04:22:00	35.98	0	-0.0662925	107.926	-0.178462
134040	27/07/2018--04:23:00	35.98	0	-0.0662925	107.926	-0.178462
134100	27/07/2018--04:24:00	35.99	0	-0.0662925	107.926	-0.178462
134160	27/07/2018--04:25:00	35.83	0	-0.0662925	107.926	-0.178462
134220	27/07/2018--04:26:00	35.62	0	-0.0662925	107.926	-0.178462
134280	27/07/2018--04:27:00	35.59	0	-0.0662925	107.926	-0.178462
134340	27/07/2018--04:28:00	35.62	0	-0.0662925	107.926	-0.178462
134400	27/07/2018--04:29:00	35.67	0	-0.0662925	107.926	-0.178462
134460	27/07/2018--04:30:00	35.71	0	-0.0662925	107.926	-0.178462
134520	27/07/2018--04:31:00	35.73	0	-0.0662925	107.926	-0.178462
134580	27/07/2018--04:32:00	35.75	0	-0.0662925	107.926	-0.178462
134640	27/07/2018--04:33:00	35.77	0	-0.0662925	107.926	-0.178462
134700	27/07/2018--04:34:00	35.81	0	-0.0662925	107.926	-0.178462
134760	27/07/2018--04:35:00	35.84	0	-0.0662925	107.926	-0.178462
134820	27/07/2018--04:36:00	35.86	0	-0.0662925	107.926	-0.178462
134880	27/07/2018--04:37:00	35.84	0	-0.0662925	107.926	-0.178462
134940	27/07/2018--04:38:00	35.87	0	-0.0662925	107.926	-0.178462
135000	27/07/2018--04:39:00	35.84	0	-0.0662925	107.926	-0.178462
135060	27/07/2018--04:40:00	35.88	0	-0.0662925	107.926	-0.178462
135120	27/07/2018--04:41:00	35.89	0	-0.0662925	107.926	-0.178462
135180	27/07/2018--04:42:00	35.84	0	-0.0662925	107.926	-0.178462
135240	27/07/2018--04:43:00	35.83	0	-0.0662925	107.926	-0.178462
135300	27/07/2018--04:44:00	35.83	0	-0.0662925	107.926	-0.178462
135360	27/07/2018--04:45:00	35.83	0	-0.0662925	107.926	-0.178462
135420	27/07/2018--04:46:00	35.84	0	-0.0662925	107.926	-0.178462
135480	27/07/2018--04:47:00	35.85	0	-0.0662925	107.926	-0.178462
135540	27/07/2018--04:48:00	35.86	0	-0.0662925	107.926	-0.178462
135600	27/07/2018--04:49:00	35.86	0	-0.0662925	107.926	-0.178462
135660	27/07/2018--04:50:00	35.87	0	-0.0662925	107.926	-0.178462
135720	27/07/2018--04:51:00	35.88	0	-0.0662925	107.926	-0.178462
135780	27/07/2018--04:52:00	35.89	0	-0.0662925	107.926	-0.178462
135840	27/07/2018--04:53:00	35.89	0	-0.0662925	107.926	-0.178462
135900	27/07/2018--04:54:00	35.9	0	-0.0662925	107.926	-0.178462
135960	27/07/2018--04:55:00	35.89	0	-0.0662925	107.926	-0.178462
136020	27/07/2018--04:56:00	35.89	0	-0.0662925	107.926	-0.178462
136080	27/07/2018--04:57:00	35.91	0	-0.0662925	107.926	-0.178462
136140	27/07/2018--04:58:00	35.91	0	-0.0662925	107.926	-0.178462
136200	27/07/2018--04:59:00	35.92	0	-0.0662925	107.926	-0.178462
136260	27/07/2018--05:00:00	35.92	0	-0.0662925	107.926	-0.178462
