# Supplementary material for: A randomized cross-over trial investigating differences in 24-h personal air and skin temperatures using wearable sensors between two climatologically contrasting settings
Source: Sci Rep. 2021 Nov 10;11:22020. doi: 10.1038/s41598-021-01180-y (PMC8580978; doi:10.1038/s41598-021-01180-y)
Supplement: Supplementary file 2 — Supplementary Data. [file 41598_2021_1180_MOESM2_ESM.zip › New folder/new/T16_S2new.csv]

Index	Date	Temperature	Activity	X-axis	Y-axis	Z-axis	Marker
62820	17/08/2018--05:00:00	35.56	0	0.801156	-0.186667	-0.587519
62880	17/08/2018--05:01:00	35.54	0	0.785673	-0.186667	-0.602469
62940	17/08/2018--05:02:00	35.5	3	0.801156	-0.186667	-0.587519
63000	17/08/2018--05:03:00	35.47	0	0.816639	-0.186667	-0.572569
63060	17/08/2018--05:04:00	35.41	3	0.816639	-0.186667	-0.572569
63120	17/08/2018--05:05:00	35.41	0	0.801156	-0.186667	-0.572569
63180	17/08/2018--05:06:00	35.38	0	0.801156	-0.186667	-0.587519
63240	17/08/2018--05:07:00	35.37	0	0.801156	-0.186667	-0.587519
63300	17/08/2018--05:08:00	35.33	0	0.801156	-0.186667	-0.572569
63360	17/08/2018--05:09:00	35.31	0	0.336667	-0.156866	-0.946323
63420	17/08/2018--05:10:00	35.27	0	0.336667	-0.156866	-0.946323
63480	17/08/2018--05:11:00	35.28	0	0.35215	-0.156866	-0.946323
63540	17/08/2018--05:12:00	35.31	0	0.336667	-0.156866	-0.946323
63600	17/08/2018--05:13:00	35.35	0	0.336667	-0.156866	-0.946323
63660	17/08/2018--05:14:00	35.36	0	0.0889395	-0.112164	-100.612
63720	17/08/2018--05:15:00	35.34	0	0.0734565	-0.112164	-100.612
63780	17/08/2018--05:16:00	35.36	0	0.77019	-0.186667	-0.63237
63840	17/08/2018--05:17:00	35.38	0	0.77019	-0.186667	-0.617419
63900	17/08/2018--05:18:00	35.36	0	0.77019	-0.186667	-0.617419
63960	17/08/2018--05:19:00	35.35	0	0.77019	-0.186667	-0.617419
64020	17/08/2018--05:20:00	35.34	0	0.77019	-0.186667	-0.617419
64080	17/08/2018--05:21:00	35.32	0	0.383116	-0.156866	-0.916422
64140	17/08/2018--05:22:00	35.3	0	0.383116	-0.156866	-0.916422
64200	17/08/2018--05:23:00	35.31	0	0.383116	-0.156866	-0.916422
64260	17/08/2018--05:24:00	35.34	0	0.383116	-0.156866	-0.916422
64320	17/08/2018--05:25:00	35.39	0	0.383116	-0.156866	-0.916422
64380	17/08/2018--05:26:00	35.39	0	0.166354	-0.112164	-0.991173
64440	17/08/2018--05:27:00	35.32	36	0.274735	0.156045	0.937395
64500	17/08/2018--05:28:00	35.19	0	0.274735	0.156045	0.952346
64560	17/08/2018--05:29:00	35.1	12	-0.994868	0.111343	0.0104866
64620	17/08/2018--05:30:00	35.07	0	-0.406515	0.215646	0.877595
64680	17/08/2018--05:31:00	35.01	0	-0.391032	0.230547	0.892545
64740	17/08/2018--05:32:00	34.94	1	-0.391032	-0.0078609	-0.946323
64800	17/08/2018--05:33:00	34.94	0	-0.48393	0.0219401	-0.901472
64860	17/08/2018--05:34:00	34.96	0	-0.421998	0.245447	0.862645
64920	17/08/2018--05:35:00	34.95	3	-0.545862	0.0219401	-0.856622
64980	17/08/2018--05:36:00	34.93	0	-0.437481	0.0368406	-0.916422
65040	17/08/2018--05:37:00	34.96	0	-0.391032	0.0666416	-0.931372
65100	17/08/2018--05:38:00	34.96	0	-0.561345	0.0219401	-0.841672
65160	17/08/2018--05:39:00	35.01	0	-0.530379	0.0368406	-0.871572
65220	17/08/2018--05:40:00	35.03	0	-0.375549	0.0666416	-0.946323
65280	17/08/2018--05:41:00	35.06	0	-0.360066	0.0517411	-0.946323
65340	17/08/2018--05:42:00	35.05	0	-0.360066	0.0517411	-0.946323
65400	17/08/2018--05:43:00	35.08	0	-0.360066	0.0517411	-0.946323
65460	17/08/2018--05:44:00	35.05	0	-0.421998	0.200746	0.892545
65520	17/08/2018--05:45:00	34.95	0	-0.406515	0.200746	0.892545
65580	17/08/2018--05:46:00	34.83	0	-0.421998	0.200746	0.892545
65640	17/08/2018--05:47:00	34.77	0	-0.406515	0.200746	0.892545
65700	17/08/2018--05:48:00	34.72	0	-0.406515	0.185845	0.892545
65760	17/08/2018--05:49:00	34.68	0	-0.406515	0.200746	0.892545
65820	17/08/2018--05:50:00	34.64	17	-0.406515	0.081542	-0.931372
65880	17/08/2018--05:51:00	34.61	0	-0.406515	0.081542	-0.931372
65940	17/08/2018--05:52:00	34.66	0	-0.437481	0.0964425	-0.916422
66000	17/08/2018--05:53:00	34.71	0	-0.468447	0.081542	-0.901472
66060	17/08/2018--05:54:00	34.76	0	-0.592311	0.215646	0.772944
66120	17/08/2018--05:55:00	34.73	0	-0.63876	0.230547	0.802844
66180	17/08/2018--05:56:00	34.67	47	0.677292	-0.141965	-0.826721
66240	17/08/2018--05:57:00	34.73	4	-0.344583	0.0964425	-0.946323
66300	17/08/2018--05:58:00	34.8	0	-0.282652	0.111343	-0.976223
66360	17/08/2018--05:59:00	34.88	0	-0.236203	0.111343	-0.976223
66420	17/08/2018--06:00:00	34.92	0	-0.329101	0.111343	-0.961273
66480	17/08/2018--06:01:00	34.97	0	-0.313618	0.111343	-0.961273
66540	17/08/2018--06:02:00	35.03	0	-0.298135	0.0964425	-0.961273
66600	17/08/2018--06:03:00	35.06	0	-0.298135	0.0964425	-0.961273
66660	17/08/2018--06:04:00	35.11	0	-0.282652	0.111343	-0.961273
66720	17/08/2018--06:05:00	35.17	0	0.754707	-0.141965	-0.64732
66780	17/08/2018--06:06:00	35.2	0	0.754707	-0.141965	-0.66227
66840	17/08/2018--06:07:00	35.23	1	0.445048	-0.0674629	-0.916422
66900	17/08/2018--06:08:00	35.21	0	0.553428	-0.0972639	-0.856622
66960	17/08/2018--06:09:00	35.23	0	0.553428	-0.0972639	-0.856622
67020	17/08/2018--06:10:00	35.24	0	0.367633	-0.0376619	-0.946323
67080	17/08/2018--06:11:00	35.2	1	0.506979	-0.0674629	-0.871572
67140	17/08/2018--06:12:00	35.18	0	0.506979	-0.0525624	-0.901472
67200	17/08/2018--06:13:00	35.17	0	0.476014	-0.0525624	-0.886522
67260	17/08/2018--06:14:00	35.18	0	0.476014	-0.0525624	-0.886522
67320	17/08/2018--06:15:00	35.19	43	-0.576828	0.200746	0.787894
67380	17/08/2018--06:16:00	35.03	0	-0.576828	0.200746	0.802844
67440	17/08/2018--06:17:00	34.88	0	-0.576828	0.200746	0.787894
67500	17/08/2018--06:18:00	34.77	0	-0.592311	0.200746	0.787894
67560	17/08/2018--06:19:00	34.67	0	-0.576828	0.215646	0.787894
67620	17/08/2018--06:20:00	34.64	0	-0.576828	0.200746	0.787894
67680	17/08/2018--06:21:00	34.59	0	-0.994868	0.156045	0.115138
67740	17/08/2018--06:22:00	34.62	0	-0.994868	0.081542	-0.109115
67800	17/08/2018--06:23:00	34.63	0	-0.994868	0.0964425	-0.124065
67860	17/08/2018--06:24:00	34.74	12	-0.344583	-0.0078609	-0.961273
67920	17/08/2018--06:25:00	34.8	0	-0.329101	-0.0227614	-0.961273
67980	17/08/2018--06:26:00	34.88	1	-0.344583	0.0368406	-0.946323
68040	17/08/2018--06:27:00	34.93	11	0.61536	0.766965	0.294539
68100	17/08/2018--06:28:00	34.91	100	0.445048	0.91597	0.174938
68160	17/08/2018--06:29:00	34.74	68	0.181837	0.960671	-0.0343639
68220	17/08/2018--06:30:00	34.6	287	0.212803	0.990472	-0.0792143
68280	17/08/2018--06:31:00	34.48	68	0.150871	0.960671	-0.258616
68340	17/08/2018--06:32:00	34.28	107	0.166354	0.990472	-0.0792143
68400	17/08/2018--06:33:00	34.22	138	0.119905	0.990472	-0.153965
68460	17/08/2018--06:34:00	34.16	123	0.104422	0.901069	-0.438018
68520	17/08/2018--06:35:00	34.04	4	0.228286	0.886169	-0.438018
68580	17/08/2018--06:36:00	34.05	0	0.19732	0.886169	-0.452968
68640	17/08/2018--06:37:00	34.13	0	0.228286	0.871268	-0.482868
68700	17/08/2018--06:38:00	34.2	0	0.19732	0.856368	-0.512768
68760	17/08/2018--06:39:00	34.29	7	0.228286	0.871268	-0.467918
68820	17/08/2018--06:40:00	34.36	0	0.212803	0.871268	-0.497818
68880	17/08/2018--06:41:00	34.45	0	0.228286	0.871268	-0.482868
68940	17/08/2018--06:42:00	34.39	30	-0.329101	0.170945	-0.946323
69000	17/08/2018--06:43:00	34.26	0	-0.344583	0.141144	-0.946323
69060	17/08/2018--06:44:00	34.29	0	-0.421998	0.200746	-0.886522
69120	17/08/2018--06:45:00	34.39	0	-0.421998	0.200746	-0.901472
69180	17/08/2018--06:46:00	34.5	0	-0.48393	0.0964425	-0.886522
69240	17/08/2018--06:47:00	34.61	0	-0.468447	0.0964425	-0.886522
69300	17/08/2018--06:48:00	34.71	1	-0.452964	0.081542	-0.901472
69360	17/08/2018--06:49:00	34.77	0	-0.452964	0.0666416	-0.916422
69420	17/08/2018--06:50:00	34.84	1	-0.48393	0.0517411	-0.886522
69480	17/08/2018--06:51:00	34.87	0	-0.48393	0.0666416	-0.886522
69540	17/08/2018--06:52:00	34.94	1	-0.48393	0.0666416	-0.886522
69600	17/08/2018--06:53:00	34.98	0	-0.48393	0.0517411	-0.886522
69660	17/08/2018--06:54:00	35.02	0	-0.48393	0.0666416	-0.886522
69720	17/08/2018--06:55:00	35.06	0	-0.514896	0.111343	-0.871572
69780	17/08/2018--06:56:00	35.11	0	-0.514896	0.0964425	-0.871572
69840	17/08/2018--06:57:00	35.15	0	-0.514896	0.0964425	-0.871572
69900	17/08/2018--06:58:00	35.07	121	0.429565	0.901069	0.0403868
69960	17/08/2018--06:59:00	34.77	157	0.0424906	0.990472	-0.348317
70020	17/08/2018--07:00:00	34.52	501	0.367633	0.945771	-0.0194137
70080	17/08/2018--07:01:00	34.25	4	0.212803	0.856368	-0.512768
70140	17/08/2018--07:02:00	34.19	179	0.445048	0.945771	-0.198815
70200	17/08/2018--07:03:00	34.13	42	0.506979	0.901069	0.100187
70260	17/08/2018--07:04:00	34.16	124	0.290218	0.945771	-0.00446359
70320	17/08/2018--07:05:00	34.08	375	0.754707	105.007	0.279589
70380	17/08/2018--07:06:00	33.82	458	0.228286	0.91597	-0.153965
70440	17/08/2018--07:07:00	33.76	187	0.135388	0.91597	0.145038
70500	17/08/2018--07:08:00	33.63	586	0.522462	0.766965	0.39919
70560	17/08/2018--07:09:00	33.6	349	0.61536	0.185845	0.444041
70620	17/08/2018--07:10:00	33.57	485	0.259252	0.856368	0.41414
70680	17/08/2018--07:11:00	33.54	217	0.816639	-0.216468	0.444041
70740	17/08/2018--07:12:00	33.58	131	0.166354	0.990472	-0.109115
70800	17/08/2018--07:13:00	33.54	154	0.290218	0.945771	-0.228716
70860	17/08/2018--07:14:00	33.42	79	0.553428	142.259	-0.393167
70920	17/08/2018--07:15:00	33.38	376	0.181837	0.91597	-0.198815
70980	17/08/2018--07:16:00	33.37	29	0.259252	0.856368	-0.497818
71040	17/08/2018--07:17:00	33.44	0	0.259252	0.841467	-0.512768
71100	17/08/2018--07:18:00	33.54	0	0.259252	0.841467	-0.512768
71160	17/08/2018--07:19:00	33.62	0	0.166354	0.871268	-0.497818
71220	17/08/2018--07:20:00	33.74	0	0.166354	0.856368	-0.527719
71280	17/08/2018--07:21:00	33.86	0	0.212803	0.841467	-0.527719
71340	17/08/2018--07:22:00	33.93	0	0.19732	0.841467	-0.527719
71400	17/08/2018--07:23:00	34.01	0	0.212803	0.826567	-0.557619
71460	17/08/2018--07:24:00	34.09	0	0.19732	0.826567	-0.572569
71520	17/08/2018--07:25:00	34.14	0	0.166354	0.811666	-0.587519
71580	17/08/2018--07:26:00	34.2	1	0.243769	0.811666	-0.572569
71640	17/08/2018--07:27:00	34.23	0	0.259252	0.796766	-0.572569
71700	17/08/2018--07:28:00	34.3	1	0.19732	0.811666	-0.572569
71760	17/08/2018--07:29:00	34.34	0	0.259252	0.796766	-0.572569
71820	17/08/2018--07:30:00	34.41	0	0.259252	0.796766	-0.572569
71880	17/08/2018--07:31:00	34.42	244	0.476014	0.766965	0.294539
71940	17/08/2018--07:32:00	34.38	70	0.599877	0.63286	0.503841
72000	17/08/2018--07:33:00	34.32	298	0.383116	0.91597	-0.273566
72060	17/08/2018--07:34:00	34.26	129	0.228286	0.93087	-0.288516
72120	17/08/2018--07:35:00	34.2	138	0.894054	0.379552	0.0852373
72180	17/08/2018--07:36:00	34.18	421	0.212803	0.945771	-0.124065
72240	17/08/2018--07:37:00	34.11	215	101.792	0.0368406	0.0254367
72300	17/08/2018--07:38:00	34.09	56	0.367633	0.945771	0.130088
72360	17/08/2018--07:39:00	34.08	109	0.537945	0.826567	-0.273566
72420	17/08/2018--07:40:00	34.07	6	0.367633	116.928	-0.273566
72480	17/08/2018--07:41:00	34.04	14	0.243769	0.975572	-0.0941644
72540	17/08/2018--07:42:00	34.02	39	0.290218	0.975572	-0.00446359
72600	17/08/2018--07:43:00	34.01	17	0.476014	0.91597	-0.00446359
72660	17/08/2018--07:44:00	33.99	16	0.35215	0.960671	-0.049314
72720	17/08/2018--07:45:00	33.98	7	0.398599	0.901069	-0.198815
72780	17/08/2018--07:46:00	33.96	7	0.383116	0.945771	-0.139015
72840	17/08/2018--07:47:00	33.95	18	0.925019	0.424253	0.444041
72900	17/08/2018--07:48:00	33.96	70	0.429565	0.901069	-0.213766
72960	17/08/2018--07:49:00	33.93	27	0.445048	0.93087	-0.0941644
73020	17/08/2018--07:50:00	33.92	26	0.429565	0.93087	-0.0194137
73080	17/08/2018--07:51:00	33.91	14	0.259252	0.975572	-0.0194137
73140	17/08/2018--07:52:00	33.89	68	0.336667	0.975572	0.055337
73200	17/08/2018--07:53:00	33.92	115	0.305701	0.960671	-0.288516
73260	17/08/2018--07:54:00	33.91	144	0.537945	0.856368	-0.168915
73320	17/08/2018--07:55:00	33.89	47	0.476014	0.91597	-0.139015
73380	17/08/2018--07:56:00	33.89	126	0.0734565	0.990472	-0.228716
73440	17/08/2018--07:57:00	33.84	79	0.0424906	0.826567	0.563642
73500	17/08/2018--07:58:00	33.85	92	0.398599	0.871268	-0.333367
73560	17/08/2018--07:59:00	33.82	143	0.135388	100.537	-0.0343639
73620	17/08/2018--08:00:00	33.79	68	0.243769	0.975572	-0.153965
73680	17/08/2018--08:01:00	33.8	141	0.553428	0.91597	0.0702871
73740	17/08/2018--08:02:00	33.77	25	0.321184	0.975572	-0.0194137
73800	17/08/2018--08:03:00	33.72	0	0.259252	0.975572	-0.109115
73860	17/08/2018--08:04:00	33.68	0	0.460531	0.91597	-0.0343639
73920	17/08/2018--08:05:00	33.67	0	0.476014	0.91597	-0.0194137
73980	17/08/2018--08:06:00	33.65	0	0.476014	0.901069	-0.153965
74040	17/08/2018--08:07:00	33.63	290	0.398599	0.945771	-0.213766
74100	17/08/2018--08:08:00	33.58	390	0.398599	0.945771	-0.0194137
74160	17/08/2018--08:09:00	33.5	0	0.321184	0.91597	-0.348317
74220	17/08/2018--08:10:00	33.5	0	0.228286	0.91597	-0.393167
74280	17/08/2018--08:11:00	33.5	0	0.522462	0.871268	-0.0792143
74340	17/08/2018--08:12:00	33.51	0	0.398599	0.945771	-0.00446359
74400	17/08/2018--08:13:00	33.51	0	0.491497	0.901069	-0.0792143
74460	17/08/2018--08:14:00	33.51	0	0.476014	0.901069	0.0104866
74520	17/08/2018--08:15:00	33.54	0	0.506979	0.886169	-0.109115
74580	17/08/2018--08:16:00	33.54	0	0.305701	0.901069	-0.378217
74640	17/08/2018--08:17:00	33.53	0	0.398599	0.856368	-0.408117
74700	17/08/2018--08:18:00	33.49	0	0.321184	0.91597	-0.333367
74760	17/08/2018--08:19:00	33.45	0	0.553428	0.871268	-0.0343639
74820	17/08/2018--08:20:00	33.45	291	0.816639	0.603059	-0.049314
74880	17/08/2018--08:21:00	33.46	541	0.383116	0.796766	-0.198815
74940	17/08/2018--08:22:00	33.37	19	0.19732	0.826567	-0.572569
75000	17/08/2018--08:23:00	33.33	0	0.150871	0.826567	-0.572569
75060	17/08/2018--08:24:00	33.38	0	0.166354	0.811666	-0.587519
75120	17/08/2018--08:25:00	33.5	0	0.150871	0.811666	-0.602469
75180	17/08/2018--08:26:00	33.56	0	-0.0349242	0.990472	-0.183865
75240	17/08/2018--08:27:00	33.67	0	0.0889395	0.811666	-0.587519
75300	17/08/2018--08:28:00	33.76	0	0.0424906	0.796766	-0.602469
75360	17/08/2018--08:29:00	33.86	0	0.0424906	0.796766	-0.63237
75420	17/08/2018--08:30:00	33.96	0	0.0424906	0.781865	-0.64732
75480	17/08/2018--08:31:00	34.05	2	0.0424906	0.796766	-0.617419
75540	17/08/2018--08:32:00	34.16	0	0.0424906	0.781865	-0.63237
75600	17/08/2018--08:33:00	34.25	0	0.0424906	0.781865	-0.63237
75660	17/08/2018--08:34:00	34.36	0	0.0424906	0.781865	-0.63237
75720	17/08/2018--08:35:00	34.46	0	0.0270076	0.781865	-0.64732
75780	17/08/2018--08:36:00	34.55	0	0.0270076	0.781865	-0.63237
75840	17/08/2018--08:37:00	34.63	0	0.0424906	0.781865	-0.63237
75900	17/08/2018--08:38:00	34.73	0	0.0424906	0.781865	-0.64732
75960	17/08/2018--08:39:00	34.79	0	0.0424906	0.781865	-0.63237
76020	17/08/2018--08:40:00	34.86	0	0.0270076	0.781865	-0.63237
76080	17/08/2018--08:41:00	34.91	0	0.0270076	0.781865	-0.64732
76140	17/08/2018--08:42:00	35	0	0.0270076	0.781865	-0.64732
76200	17/08/2018--08:43:00	35.02	0	-0.0194413	0.945771	-0.333367
76260	17/08/2018--08:44:00	35.1	1	0.0579736	0.796766	-0.617419
76320	17/08/2018--08:45:00	35.11	0	0.0734565	0.796766	-0.617419
76380	17/08/2018--08:46:00	35.14	14	0.104422	0.826567	-0.587519
76440	17/08/2018--08:47:00	35.18	0	0.104422	0.811666	-0.587519
76500	17/08/2018--08:48:00	35.25	0	0.104422	0.826567	-0.587519
76560	17/08/2018--08:49:00	35.27	0	0.104422	0.811666	-0.602469
76620	17/08/2018--08:50:00	35.3	0	0.0889395	0.811666	-0.602469
76680	17/08/2018--08:51:00	35.36	0	0.0579736	0.796766	-0.63237
76740	17/08/2018--08:52:00	35.4	0	0.0579736	0.811666	-0.602469
76800	17/08/2018--08:53:00	35.45	0	0.0424906	0.796766	-0.602469
76860	17/08/2018--08:54:00	35.49	0	0.0579736	0.796766	-0.617419
76920	17/08/2018--08:55:00	35.5	0	0.0424906	0.796766	-0.617419
76980	17/08/2018--08:56:00	35.53	0	0.0579736	0.811666	-0.617419
77040	17/08/2018--08:57:00	35.57	0	0.0579736	0.796766	-0.617419
77100	17/08/2018--08:58:00	35.56	0	0.414082	0.945771	0.0403868
77160	17/08/2018--08:59:00	35.53	0	0.383116	0.960671	-0.0792143
77220	17/08/2018--09:00:00	35.41	0	0.398599	0.93087	-0.0941644
77280	17/08/2018--09:01:00	35.29	246	0.460531	0.975572	-0.228716
77340	17/08/2018--09:02:00	35.16	415	0.181837	0.960671	-0.258616
77400	17/08/2018--09:03:00	35.06	263	0.0734565	103.517	-0.333367
77460	17/08/2018--09:04:00	34.99	6	0.150871	0.901069	-0.452968
77520	17/08/2018--09:05:00	34.96	0	0.212803	0.871268	-0.467918
77580	17/08/2018--09:06:00	35	5	0.166354	0.856368	-0.512768
77640	17/08/2018--09:07:00	35.05	0	0.150871	0.871268	-0.512768
77700	17/08/2018--09:08:00	35.08	0	0.166354	0.871268	-0.512768
77760	17/08/2018--09:09:00	35.11	2	0.166354	0.886169	-0.497818
77820	17/08/2018--09:10:00	35.15	0	0.166354	0.886169	-0.482868
77880	17/08/2018--09:11:00	35.2	0	0.150871	0.871268	-0.497818
77940	17/08/2018--09:12:00	35.25	0	0.150871	0.871268	-0.512768
78000	17/08/2018--09:13:00	35.3	0	0.166354	0.871268	-0.512768
78060	17/08/2018--09:14:00	35.36	0	0.166354	0.856368	-0.527719
78120	17/08/2018--09:15:00	35.41	0	0.166354	0.856368	-0.512768
78180	17/08/2018--09:16:00	35.45	0	0.119905	0.871268	-0.512768
78240	17/08/2018--09:17:00	35.48	0	0.135388	0.871268	-0.497818
78300	17/08/2018--09:18:00	35.51	0	0.135388	0.871268	-0.512768
78360	17/08/2018--09:19:00	35.55	0	0.150871	0.871268	-0.497818
78420	17/08/2018--09:20:00	35.56	0	0.135388	0.871268	-0.512768
78480	17/08/2018--09:21:00	35.58	0	0.181837	0.856368	-0.512768
78540	17/08/2018--09:22:00	35.61	0	0.19732	0.871268	-0.512768
78600	17/08/2018--09:23:00	35.63	0	0.181837	0.871268	-0.467918
78660	17/08/2018--09:24:00	35.66	2	0.166354	0.871268	-0.497818
78720	17/08/2018--09:25:00	35.68	0	0.166354	0.871268	-0.482868
78780	17/08/2018--09:26:00	35.64	181	0.181837	0.945771	-0.303466
78840	17/08/2018--09:27:00	35.53	39	0.0889395	0.93087	-0.393167
78900	17/08/2018--09:28:00	35.41	26	0.506979	0.826567	-0.318417
78960	17/08/2018--09:29:00	35.29	3	0.506979	0.856368	-0.243666
79020	17/08/2018--09:30:00	35.18	13	0.460531	0.722263	-0.572569
79080	17/08/2018--09:31:00	35.14	0	0.0424906	0.93087	-0.393167
79140	17/08/2018--09:32:00	35.17	126	0.414082	0.647761	-0.168915
79200	17/08/2018--09:33:00	35.13	287	0.460531	0.93087	-0.00446359
79260	17/08/2018--09:34:00	35.08	141	0.414082	0.93087	-0.153965
79320	17/08/2018--09:35:00	35.04	259	0.181837	100.537	-0.348317
79380	17/08/2018--09:36:00	35.02	374	0.19732	0.975572	-0.0194137
79440	17/08/2018--09:37:00	34.98	426	0.228286	0.945771	-0.0941644
79500	17/08/2018--09:38:00	34.96	409	0.19732	0.871268	-0.153965
79560	17/08/2018--09:39:00	34.95	328	0.166354	0.945771	-0.363267
79620	17/08/2018--09:40:00	34.91	215	-0.112339	0.945771	-0.109115
79680	17/08/2018--09:41:00	34.91	449	0.119905	0.93087	-0.258616
79740	17/08/2018--09:42:00	34.89	291	0.305701	0.960671	-0.183865
79800	17/08/2018--09:43:00	34.89	298	0.212803	0.975572	-0.049314
79860	17/08/2018--09:44:00	34.98	286	0.630843	0.781865	0.159988
79920	17/08/2018--09:45:00	35.14	247	0.785673	0.61796	0.204838
79980	17/08/2018--09:46:00	35.3	293	0.336667	0.91597	-0.288516
80040	17/08/2018--09:47:00	35.4	295	0.460531	0.901069	-0.183865
80100	17/08/2018--09:48:00	35.34	243	0.135388	0.945771	-0.393167
80160	17/08/2018--09:49:00	35.26	320	0.119905	100.537	-0.348317
80220	17/08/2018--09:50:00	35.24	197	0.19732	0.945771	-0.423068
80280	17/08/2018--09:51:00	35.23	362	0.537945	0.752064	-0.363267
80340	17/08/2018--09:52:00	35.16	354	-0.0194413	0.945771	-0.288516
80400	17/08/2018--09:53:00	35.11	418	0.119905	0.960671	-0.243666
80460	17/08/2018--09:54:00	35.04	461	0.35215	0.960671	-0.0343639
80520	17/08/2018--09:55:00	35	45	0.150871	0.91597	-0.452968
80580	17/08/2018--09:56:00	34.98	0	0.212803	0.886169	-0.467918
80640	17/08/2018--09:57:00	35.01	0	0.212803	0.871268	-0.482868
80700	17/08/2018--09:58:00	35.08	0	0.212803	0.871268	-0.482868
80760	17/08/2018--09:59:00	35.12	0	0.19732	0.871268	-0.467918
80820	17/08/2018--10:00:00	35.19	2	0.135388	0.886169	-0.497818
80880	17/08/2018--10:01:00	35.24	0	0.166354	0.886169	-0.482868
80940	17/08/2018--10:02:00	35.27	0	0.181837	0.871268	-0.482868
81000	17/08/2018--10:03:00	35.3	0	0.181837	0.871268	-0.482868
81060	17/08/2018--10:04:00	35.37	0	0.181837	0.871268	-0.497818
81120	17/08/2018--10:05:00	35.4	0	0.181837	0.871268	-0.497818
81180	17/08/2018--10:06:00	35.45	116	0.119905	0.975572	-0.363267
81240	17/08/2018--10:07:00	35.42	275	0.336667	0.826567	0.234739
81300	17/08/2018--10:08:00	35.35	229	0.0734565	105.007	-0.0343639
81360	17/08/2018--10:09:00	35.23	409	0.383116	0.945771	-0.139015
81420	17/08/2018--10:10:00	35.16	403	0.305701	0.901069	-0.228716
81480	17/08/2018--10:11:00	35.07	48	0.212803	105.007	-0.139015
81540	17/08/2018--10:12:00	35.05	190	0.321184	0.945771	-0.0941644
81600	17/08/2018--10:13:00	35.02	148	0.150871	100.537	-0.0941644
81660	17/08/2018--10:14:00	35.01	168	0.135388	0.990472	0.0403868
81720	17/08/2018--10:15:00	34.99	249	0.228286	102.027	-0.213766
81780	17/08/2018--10:16:00	34.97	286	0.646326	0.796766	0.130088
81840	17/08/2018--10:17:00	34.97	73	0.553428	0.856368	-0.0194137
81900	17/08/2018--10:18:00	34.98	3	0.476014	0.901069	0.0254367
81960	17/08/2018--10:19:00	34.98	192	0.630843	0.766965	0.234739
82020	17/08/2018--10:20:00	35.01	331	0.630843	0.826567	0.0852373
82080	17/08/2018--10:21:00	35	111	0.61536	0.61796	0.503841
82140	17/08/2018--10:22:00	35	286	0.61536	0.781865	0.219789
82200	17/08/2018--10:23:00	35	165	0.61536	0.781865	0.294539
82260	17/08/2018--10:24:00	35	58	0.321184	0.960671	-0.109115
82320	17/08/2018--10:25:00	34.97	1	0.259252	0.826567	-0.527719
82380	17/08/2018--10:26:00	34.99	153	0.321184	0.960671	-0.213766
82440	17/08/2018--10:27:00	35.01	200	0.35215	0.93087	-0.318417
82500	17/08/2018--10:28:00	35	236	0.537945	0.841467	0.204838
82560	17/08/2018--10:29:00	35	222	0.506979	0.856368	-0.198815
82620	17/08/2018--10:30:00	34.96	136	0.321184	102.027	-0.213766
82680	17/08/2018--10:31:00	34.97	146	0.414082	0.945771	-0.0941644
82740	17/08/2018--10:32:00	34.93	0	0.274735	0.841467	-0.512768
82800	17/08/2018--10:33:00	34.91	0	0.290218	0.826567	-0.512768
82860	17/08/2018--10:34:00	34.96	0	0.243769	0.811666	-0.557619
82920	17/08/2018--10:35:00	35	0	0.104422	0.93087	-0.393167
82980	17/08/2018--10:36:00	35.03	0	0.228286	0.841467	-0.512768
83040	17/08/2018--10:37:00	35.09	0	0.0734565	0.886169	-0.467918
83100	17/08/2018--10:38:00	35.18	0	0.19732	0.841467	-0.512768
83160	17/08/2018--10:39:00	35.24	0	0.166354	0.856368	-0.527719
83220	17/08/2018--10:40:00	35.27	0	0.181837	0.841467	-0.527719
83280	17/08/2018--10:41:00	35.27	5	0.150871	0.856368	-0.497818
83340	17/08/2018--10:42:00	35.29	0	0.0270076	0.841467	-0.527719
83400	17/08/2018--10:43:00	35.31	4	-0.0658901	0.975572	-0.243666
83460	17/08/2018--10:44:00	35.27	0	0.274735	0.826567	-0.527719
83520	17/08/2018--10:45:00	35.29	0	0.0115247	0.886169	-0.452968
83580	17/08/2018--10:46:00	35.32	0	0.290218	0.826567	-0.527719
83640	17/08/2018--10:47:00	35.39	0	0.290218	0.811666	-0.542669
83700	17/08/2018--10:48:00	35.44	0	0.305701	0.796766	-0.572569
83760	17/08/2018--10:49:00	35.48	0	0.305701	0.796766	-0.557619
83820	17/08/2018--10:50:00	35.52	0	0.290218	0.796766	-0.557619
83880	17/08/2018--10:51:00	35.57	0	0.290218	0.796766	-0.557619
83940	17/08/2018--10:52:00	35.64	1	0.290218	0.796766	-0.557619
84000	17/08/2018--10:53:00	35.67	0	0.228286	0.826567	-0.542669
84060	17/08/2018--10:54:00	35.71	0	0.259252	0.811666	-0.572569
84120	17/08/2018--10:55:00	35.74	0	0.19732	0.811666	-0.572569
84180	17/08/2018--10:56:00	35.78	1	0.228286	0.826567	-0.557619
84240	17/08/2018--10:57:00	35.79	0	0.228286	0.826567	-0.557619
84300	17/08/2018--10:58:00	35.81	7	0.274735	0.841467	-0.527719
84360	17/08/2018--10:59:00	35.77	35	0.429565	0.91597	-0.109115
84420	17/08/2018--11:00:00	35.74	54	0.0734565	0.886169	-0.482868
84480	17/08/2018--11:01:00	35.73	0	0.119905	0.856368	-0.527719
84540	17/08/2018--11:02:00	35.75	0	0.290218	0.796766	-0.572569
84600	17/08/2018--11:03:00	35.76	0	0.274735	0.796766	-0.587519
84660	17/08/2018--11:04:00	35.79	1	0.290218	0.781865	-0.587519
84720	17/08/2018--11:05:00	35.79	1	0.290218	0.781865	-0.587519
84780	17/08/2018--11:06:00	35.83	0	0.0424906	0.886169	-0.482868
84840	17/08/2018--11:07:00	35.87	0	0.0424906	0.871268	-0.512768
84900	17/08/2018--11:08:00	35.91	0	0.0424906	0.871268	-0.497818
84960	17/08/2018--11:09:00	35.95	0	0.0424906	0.871268	-0.512768
85020	17/08/2018--11:10:00	35.97	0	0.274735	0.796766	-0.587519
85080	17/08/2018--11:11:00	35.96	46	0.104422	0.975572	-0.168915
85140	17/08/2018--11:12:00	35.87	17	0.166354	0.93087	-0.333367
85200	17/08/2018--11:13:00	35.75	143	0.0889395	0.945771	-0.228716
85260	17/08/2018--11:14:00	35.65	42	0.398599	109.478	-0.348317
85320	17/08/2018--11:15:00	35.6	349	0.19732	0.692462	0.0104866
85380	17/08/2018--11:16:00	35.53	151	0.259252	0.975572	-0.288516
85440	17/08/2018--11:17:00	35.45	330	0.0889395	105.007	-0.183865
85500	17/08/2018--11:18:00	35.4	243	0.506979	0.871268	-0.228716
85560	17/08/2018--11:19:00	35.36	96	0.119905	0.960671	0.0702871
85620	17/08/2018--11:20:00	35.32	54	0.243769	100.537	-0.0642642
85680	17/08/2018--11:21:00	35.26	33	0.259252	0.960671	-0.198815
85740	17/08/2018--11:22:00	35.23	35	0.491497	0.886169	-0.168915
85800	17/08/2018--11:23:00	35.23	1	0.429565	0.91597	0.055337
85860	17/08/2018--11:24:00	35.2	162	0.336667	0.856368	-0.438018
85920	17/08/2018--11:25:00	35.16	156	0.584394	0.856368	-0.213766
85980	17/08/2018--11:26:00	35.14	21	0.491497	0.91597	0.0403868
86040	17/08/2018--11:27:00	35.15	11	0.336667	0.975572	0.0702871
86100	17/08/2018--11:28:00	35.14	29	0.321184	0.990472	-0.0194137
86160	17/08/2018--11:29:00	35.14	55	0.506979	0.871268	-0.273566
86220	17/08/2018--11:30:00	35.12	4	0.429565	0.886169	-0.168915
86280	17/08/2018--11:31:00	35.12	63	0.119905	102.027	-0.0343639
86340	17/08/2018--11:32:00	35.14	119	0.321184	0.871268	-0.258616
86400	17/08/2018--11:33:00	35.11	216	0.708258	0.111343	0.638393
86460	17/08/2018--11:34:00	35.1	185	0.212803	0.91597	-0.348317
86520	17/08/2018--11:35:00	35.09	57	0.259252	0.975572	-0.213766
86580	17/08/2018--11:36:00	35.12	236	0.630843	0.856368	0.115138
86640	17/08/2018--11:37:00	35.13	136	0.181837	0.990472	-0.0194137
86700	17/08/2018--11:38:00	35.13	103	0.321184	0.901069	0.249689
86760	17/08/2018--11:39:00	35.12	421	0.0115247	100.537	-0.258616
86820	17/08/2018--11:40:00	35.14	348	0.708258	0.677562	0.0403868
86880	17/08/2018--11:41:00	35.15	294	-0.0349242	107.987	-0.408117
86940	17/08/2018--11:42:00	35.19	372	0.321184	0.960671	-0.168915
87000	17/08/2018--11:43:00	35.22	139	0.274735	0.975572	-0.408117
87060	17/08/2018--11:44:00	35.23	504	0.274735	102.027	-0.168915
87120	17/08/2018--11:45:00	35.23	209	0.259252	0.945771	-0.139015
87180	17/08/2018--11:46:00	35.25	298	0.414082	106.497	-0.228716
87240	17/08/2018--11:47:00	35.29	155	0.506979	0.871268	-0.139015
87300	17/08/2018--11:48:00	35.3	222	0.568911	0.886169	-0.168915
87360	17/08/2018--11:49:00	35.32	116	0.429565	0.781865	-0.0194137
87420	17/08/2018--11:50:00	35.31	317	0.274735	0.91597	-0.348317
87480	17/08/2018--11:51:00	35.33	237	0.305701	0.960671	-0.213766
87540	17/08/2018--11:52:00	35.38	154	0.166354	105.007	-0.198815
87600	17/08/2018--11:53:00	35.37	279	0.321184	0.975572	0.100187
87660	17/08/2018--11:54:00	35.38	418	0.460531	0.841467	-0.168915
87720	17/08/2018--11:55:00	35.34	222	0.61536	0.111343	0.757994
87780	17/08/2018--11:56:00	35.35	296	0.336667	0.960671	0.100187
87840	17/08/2018--11:57:00	35.34	354	0.661809	0.260348	0.578592
87900	17/08/2018--11:58:00	35.37	227	-0.0194413	0.886169	-0.168915
87960	17/08/2018--11:59:00	35.4	272	-0.0039583	0.975572	-0.183865
88020	17/08/2018--12:00:00	35.39	159	-0.0349242	0.990472	-0.228716
88080	17/08/2018--12:01:00	35.39	180	0.290218	0.945771	-0.243666
88140	17/08/2018--12:02:00	35.36	246	0.383116	0.826567	-0.423068
88200	17/08/2018--12:03:00	35.38	186	0.212803	0.990472	-0.0642642
88260	17/08/2018--12:04:00	35.38	345	0.243769	0.91597	-0.228716
88320	17/08/2018--12:05:00	35.38	432	0.321184	0.91597	-0.273566
88380	17/08/2018--12:06:00	35.33	255	0.739224	0.692462	0.055337
88440	17/08/2018--12:07:00	35.35	552	0.321184	0.945771	-0.213766
88500	17/08/2018--12:08:00	35.35	275	0.243769	0.975572	-0.273566
88560	17/08/2018--12:09:00	35.32	307	0.228286	0.975572	-0.183865
88620	17/08/2018--12:10:00	35.32	293	0.259252	0.871268	-0.288516
88680	17/08/2018--12:11:00	35.36	237	0.398599	0.945771	-0.124065
88740	17/08/2018--12:12:00	35.37	218	0.723741	0.126244	0.683243
88800	17/08/2018--12:13:00	35.37	214	0.166354	0.975572	0.0254367
88860	17/08/2018--12:14:00	35.36	333	0.19732	0.975572	0.145038
88920	17/08/2018--12:15:00	35.36	82	0.445048	0.841467	-0.333367
88980	17/08/2018--12:16:00	35.36	318	0.290218	0.856368	-0.00446359
89040	17/08/2018--12:17:00	35.35	208	0.0889395	102.027	-0.153965
89100	17/08/2018--12:18:00	35.34	272	-0.0813731	0.63286	-0.781871
89160	17/08/2018--12:19:00	35.33	0	-0.127822	0.63286	-0.781871
89220	17/08/2018--12:20:00	35.33	0	-0.0968561	0.61796	-0.781871
89280	17/08/2018--12:21:00	35.32	1	0.0424906	0.603059	-0.826721
89340	17/08/2018--12:22:00	35.31	1	0.0270076	0.573258	-0.811771
89400	17/08/2018--12:23:00	35.34	0	0.0115247	0.588159	-0.811771
89460	17/08/2018--12:24:00	35.34	1	-0.0039583	0.588159	-0.826721
89520	17/08/2018--12:25:00	35.34	0	-0.112339	0.588159	-0.796821
89580	17/08/2018--12:26:00	35.35	0	0.0270076	0.558358	-0.856622
89640	17/08/2018--12:27:00	35.35	0	0.0579736	0.573258	-0.841672
89700	17/08/2018--12:28:00	35.35	0	-0.158788	0.61796	-0.781871
89760	17/08/2018--12:29:00	35.36	0	0.0115247	0.558358	-0.841672
89820	17/08/2018--12:30:00	35.36	0	-0.0039583	0.573258	-0.856622
89880	17/08/2018--12:31:00	35.4	0	-0.0813731	0.573258	-0.841672
89940	17/08/2018--12:32:00	35.41	0	-0.0039583	0.543457	-0.856622
90000	17/08/2018--12:33:00	35.4	1	-0.0968561	0.543457	-0.841672
90060	17/08/2018--12:34:00	35.41	0	-0.112339	0.558358	-0.826721
90120	17/08/2018--12:35:00	35.39	1	-0.143305	0.588159	-0.811771
90180	17/08/2018--12:36:00	35.41	0	-0.143305	0.573258	-0.811771
90240	17/08/2018--12:37:00	35.44	0	-0.0968561	0.573258	-0.811771
90300	17/08/2018--12:38:00	35.46	39	0.0579736	0.91597	0.0403868
90360	17/08/2018--12:39:00	35.45	150	0.460531	0.886169	0.130088
90420	17/08/2018--12:40:00	35.39	184	-0.0039583	0.63286	-0.0941644
90480	17/08/2018--12:41:00	35.37	234	0.0734565	107.987	0.145038
90540	17/08/2018--12:42:00	35.35	235	0.19732	0.886169	-0.228716
90600	17/08/2018--12:43:00	35.3	276	0.19732	0.796766	-0.288516
90660	17/08/2018--12:44:00	35.29	270	0.104422	0.990472	0.0104866
90720	17/08/2018--12:45:00	35.26	27	0.522462	0.856368	0.219789
90780	17/08/2018--12:46:00	35.24	84	0.367633	0.93087	-0.198815
90840	17/08/2018--12:47:00	35.23	299	0.398599	100.537	-0.243666
90900	17/08/2018--12:48:00	35.25	309	0.398599	0.588159	-0.288516
90960	17/08/2018--12:49:00	35.24	313	0.414082	0.91597	-0.258616
91020	17/08/2018--12:50:00	35.26	51	0.445048	0.871268	0.219789
91080	17/08/2018--12:51:00	35.22	0	0.398599	0.93087	0.100187
91140	17/08/2018--12:52:00	35.27	1	0.429565	0.886169	0.234739
91200	17/08/2018--12:53:00	35.29	0	0.445048	0.901069	0.174938
91260	17/08/2018--12:54:00	35.3	1	0.429565	0.93087	0.0852373
91320	17/08/2018--12:55:00	35.36	1	0.290218	0.975572	0.0852373
91380	17/08/2018--12:56:00	35.39	0	0.414082	0.93087	0.0104866
91440	17/08/2018--12:57:00	35.39	0	0.398599	0.93087	0.0702871
91500	17/08/2018--12:58:00	35.4	122	0.305701	113.948	-0.258616
91560	17/08/2018--12:59:00	35.4	206	0.476014	0.796766	-0.139015
91620	17/08/2018--13:00:00	35.41	91	0.414082	0.91597	0.145038
91680	17/08/2018--13:01:00	35.45	217	0.35215	0.901069	-0.348317
91740	17/08/2018--13:02:00	35.43	95	0.166354	0.841467	-0.153965
91800	17/08/2018--13:03:00	35.38	309	0.290218	0.945771	0.159988
91860	17/08/2018--13:04:00	35.3	31	-0.375549	0.0368406	-0.961273
91920	17/08/2018--13:05:00	35.19	0	-0.406515	0.0666416	-0.931372
91980	17/08/2018--13:06:00	35.17	0	-0.406515	0.0964425	-0.916422
92040	17/08/2018--13:07:00	35.19	0	-0.391032	0.081542	-0.931372
92100	17/08/2018--13:08:00	35.25	0	-0.406515	0.0517411	-0.931372
92160	17/08/2018--13:09:00	35.29	0	-0.375549	0.0517411	-0.946323
92220	17/08/2018--13:10:00	35.36	0	-0.452964	0.081542	-0.901472
92280	17/08/2018--13:11:00	35.41	7	-0.499413	0.00703959	-0.886522
92340	17/08/2018--13:12:00	35.45	0	-0.48393	0.00703959	-0.886522
92400	17/08/2018--13:13:00	35.49	0	-0.48393	0.00703959	-0.886522
92460	17/08/2018--13:14:00	35.54	1	-0.48393	0.00703959	-0.901472
92520	17/08/2018--13:15:00	35.6	0	-0.499413	0.00703959	-0.886522
92580	17/08/2018--13:16:00	35.61	81	0.630843	-0.156866	-0.766921
92640	17/08/2018--13:17:00	35.46	0	0.166354	-0.0376619	-100.612
92700	17/08/2018--13:18:00	35.39	0	-0.282652	0.0368406	-0.976223
92760	17/08/2018--13:19:00	35.38	0	-0.282652	0.0368406	-0.976223
92820	17/08/2018--13:20:00	35.41	0	-0.282652	0.0368406	-0.976223
92880	17/08/2018--13:21:00	35.43	0	0.801156	-0.216468	-0.557619
92940	17/08/2018--13:22:00	35.48	0	0.816639	-0.216468	-0.557619
93000	17/08/2018--13:23:00	35.53	0	0.104422	-0.0078609	-100.612
93060	17/08/2018--13:24:00	35.53	57	0.212803	0.126244	0.967296
93120	17/08/2018--13:25:00	35.53	2	0.181837	0.126244	0.967296
93180	17/08/2018--13:26:00	35.48	0	0.181837	0.126244	0.982246
93240	17/08/2018--13:27:00	35.47	0	0.181837	0.111343	0.967296
93300	17/08/2018--13:28:00	35.46	0	0.135388	0.141144	0.982246
93360	17/08/2018--13:29:00	35.45	0	0.166354	0.141144	0.967296
93420	17/08/2018--13:30:00	35.43	0	0.150871	0.141144	0.967296
93480	17/08/2018--13:31:00	35.41	0	0.166354	0.126244	0.967296
93540	17/08/2018--13:32:00	35.42	0	0.166354	0.126244	0.967296
93600	17/08/2018--13:33:00	35.4	0	0.166354	0.126244	0.982246
93660	17/08/2018--13:34:00	35.39	0	0.166354	0.126244	0.982246
93720	17/08/2018--13:35:00	35.39	0	0.166354	0.111343	0.982246
93780	17/08/2018--13:36:00	35.42	0	0.166354	0.0964425	0.967296
93840	17/08/2018--13:37:00	35.4	0	0.181837	0.0964425	0.967296
93900	17/08/2018--13:38:00	35.39	0	0.166354	0.111343	0.982246
93960	17/08/2018--13:39:00	35.39	0	0.181837	0.111343	0.982246
94020	17/08/2018--13:40:00	35.39	0	0.166354	0.111343	0.982246
94080	17/08/2018--13:41:00	35.41	0	0.166354	0.0964425	0.967296
94140	17/08/2018--13:42:00	35.38	0	0.166354	0.111343	0.982246
94200	17/08/2018--13:43:00	35.39	0	0.166354	0.0964425	0.982246
94260	17/08/2018--13:44:00	35.39	0	0.181837	0.0964425	0.982246
94320	17/08/2018--13:45:00	35.38	0	0.181837	0.0964425	0.982246
94380	17/08/2018--13:46:00	35.38	0	0.166354	0.0964425	0.967296
94440	17/08/2018--13:47:00	35.39	0	0.181837	0.0964425	0.982246
94500	17/08/2018--13:48:00	35.38	0	0.166354	0.0964425	0.982246
94560	17/08/2018--13:49:00	35.38	0	0.166354	0.111343	0.982246
94620	17/08/2018--13:50:00	35.38	0	0.181837	0.111343	0.967296
94680	17/08/2018--13:51:00	35.37	0	0.166354	0.111343	0.982246
94740	17/08/2018--13:52:00	35.38	0	0.181837	0.0964425	0.982246
94800	17/08/2018--13:53:00	35.39	0	0.166354	0.111343	0.967296
94860	17/08/2018--13:54:00	35.39	0	0.166354	0.0964425	0.982246
94920	17/08/2018--13:55:00	35.39	0	0.166354	0.111343	0.967296
94980	17/08/2018--13:56:00	35.41	0	0.166354	0.111343	0.982246
95040	17/08/2018--13:57:00	35.41	0	0.166354	0.0964425	0.982246
95100	17/08/2018--13:58:00	35.41	0	0.181837	0.111343	0.982246
95160	17/08/2018--13:59:00	35.43	0	0.181837	0.111343	0.982246
95220	17/08/2018--14:00:00	35.42	0	0.166354	0.111343	0.967296
95280	17/08/2018--14:01:00	35.41	0	0.166354	0.111343	0.982246
95340	17/08/2018--14:02:00	35.42	0	0.166354	0.0964425	0.967296
95400	17/08/2018--14:03:00	35.45	0	0.181837	0.111343	0.982246
95460	17/08/2018--14:04:00	35.43	0	0.166354	0.0964425	0.982246
95520	17/08/2018--14:05:00	35.44	0	0.166354	0.0964425	0.982246
95580	17/08/2018--14:06:00	35.44	0	0.181837	0.0964425	0.982246
95640	17/08/2018--14:07:00	35.46	0	0.181837	0.0964425	0.982246
95700	17/08/2018--14:08:00	35.44	0	0.181837	0.081542	0.967296
95760	17/08/2018--14:09:00	35.46	0	0.181837	0.0666416	0.982246
95820	17/08/2018--14:10:00	35.46	0	0.181837	0.0666416	0.967296
95880	17/08/2018--14:11:00	35.47	0	0.181837	0.081542	0.982246
95940	17/08/2018--14:12:00	35.45	0	0.181837	0.0666416	0.967296
96000	17/08/2018--14:13:00	35.47	0	0.181837	0.0666416	0.982246
96060	17/08/2018--14:14:00	35.47	0	0.181837	0.081542	0.982246
96120	17/08/2018--14:15:00	35.48	0	0.181837	0.0666416	0.982246
96180	17/08/2018--14:16:00	35.47	0	0.181837	0.0666416	0.982246
96240	17/08/2018--14:17:00	35.49	0	0.181837	0.0666416	0.982246
96300	17/08/2018--14:18:00	35.51	0	0.181837	0.0666416	0.997196
96360	17/08/2018--14:19:00	35.49	0	0.181837	0.0666416	0.982246
96420	17/08/2018--14:20:00	35.5	0	0.181837	0.0666416	0.982246
96480	17/08/2018--14:21:00	35.5	0	0.181837	0.0666416	0.967296
96540	17/08/2018--14:22:00	35.49	0	0.181837	0.0666416	0.982246
96600	17/08/2018--14:23:00	35.51	0	0.181837	0.0666416	0.967296
96660	17/08/2018--14:24:00	35.48	0	0.181837	0.0666416	0.982246
96720	17/08/2018--14:25:00	35.49	44	-0.499413	0.245447	0.832744
96780	17/08/2018--14:26:00	35.5	0	-0.499413	0.260348	0.847695
96840	17/08/2018--14:27:00	35.5	3	-0.994868	0.126244	-0.0343639
96900	17/08/2018--14:28:00	35.5	0	-0.545862	0.305049	0.772944
96960	17/08/2018--14:29:00	35.49	27	-0.499413	-0.0376619	-0.871572
97020	17/08/2018--14:30:00	35.53	0	-0.514896	-0.0376619	-0.886522
97080	17/08/2018--14:31:00	35.59	1	-0.499413	-0.0078609	-0.886522
97140	17/08/2018--14:32:00	35.68	0	-0.499413	-0.0525624	-0.886522
97200	17/08/2018--14:33:00	35.76	0	-0.437481	0.0219401	-0.901472
97260	17/08/2018--14:34:00	35.84	1	-0.468447	0.00703959	-0.901472
97320	17/08/2018--14:35:00	35.9	0	-0.48393	-0.0078609	-0.901472
97380	17/08/2018--14:36:00	35.93	233	0.646326	0.901069	0.115138
97440	17/08/2018--14:37:00	35.86	135	0.0889395	0.960671	0.0852373
97500	17/08/2018--14:38:00	35.8	331	-0.143305	0.945771	0.41414
97560	17/08/2018--14:39:00	35.74	76	0.290218	0.945771	0.189888
97620	17/08/2018--14:40:00	35.66	413	0.986951	-0.201567	0.0254367
97680	17/08/2018--14:41:00	35.7	376	0.584394	0.856368	0.0403868
97740	17/08/2018--14:42:00	35.67	249	0.414082	0.960671	-0.273566
97800	17/08/2018--14:43:00	35.64	221	0.228286	0.990472	0.0254367
97860	17/08/2018--14:44:00	35.6	50	0.259252	0.975572	-0.0941644
97920	17/08/2018--14:45:00	35.59	0	0.150871	0.990472	-0.049314
97980	17/08/2018--14:46:00	35.57	67	-0.452964	0.00703959	-0.901472
98040	17/08/2018--14:47:00	35.52	0	-0.452964	-0.0078609	-0.901472
98100	17/08/2018--14:48:00	35.5	0	-0.452964	-0.0227614	-0.916422
98160	17/08/2018--14:49:00	35.54	0	-0.437481	-0.0227614	-0.916422
98220	17/08/2018--14:50:00	35.59	0	-0.452964	-0.0227614	-0.916422
98280	17/08/2018--14:51:00	35.63	0	-0.437481	-0.0227614	-0.916422
98340	17/08/2018--14:52:00	35.68	0	-0.452964	-0.0227614	-0.916422
98400	17/08/2018--14:53:00	35.75	1	-0.499413	0.0219401	-0.886522
98460	17/08/2018--14:54:00	35.79	0	-0.452964	0.00703959	-0.901472
98520	17/08/2018--14:55:00	35.84	0	-0.48393	0.00703959	-0.886522
98580	17/08/2018--14:56:00	35.88	0	-0.452964	-0.0227614	-0.916422
98640	17/08/2018--14:57:00	35.93	25	0.754707	-0.127065	-0.66227
98700	17/08/2018--14:58:00	35.96	0	0.739224	-0.112164	-0.67722
98760	17/08/2018--14:59:00	36.02	0	0.723741	-0.112164	-0.69217
98820	17/08/2018--15:00:00	36.05	0	0.584394	-0.0823634	-0.826721
98880	17/08/2018--15:01:00	36.07	1	-0.48393	0.0964425	-0.886522
98940	17/08/2018--15:02:00	36.09	0	-0.499413	0.0964425	-0.871572
99000	17/08/2018--15:03:00	36.11	0	-0.406515	0.0368406	-0.916422
99060	17/08/2018--15:04:00	36.14	0	-0.421998	0.0517411	-0.901472
99120	17/08/2018--15:05:00	36.14	0	-0.375549	0.0517411	-0.946323
99180	17/08/2018--15:06:00	36.16	0	-0.391032	0.0368406	-0.931372
99240	17/08/2018--15:07:00	36.19	0	-0.391032	0.0368406	-0.931372
99300	17/08/2018--15:08:00	36.2	0	-0.391032	0.0517411	-0.931372
99360	17/08/2018--15:09:00	36.22	0	-0.391032	0.0219401	-0.931372
99420	17/08/2018--15:10:00	36.23	0	-0.406515	0.00703959	-0.946323
99480	17/08/2018--15:11:00	36.25	1	-0.375549	0.0219401	-0.931372
99540	17/08/2018--15:12:00	36.25	0	-0.391032	0.0368406	-0.931372
99600	17/08/2018--15:13:00	36.27	0	-0.391032	0.00703959	-0.931372
99660	17/08/2018--15:14:00	36.27	0	-0.391032	0.0368406	-0.961273
99720	17/08/2018--15:15:00	36.24	296	0.971468	-0.0376619	0.39919
99780	17/08/2018--15:16:00	36.18	242	-0.0658901	0.856368	-0.153965
99840	17/08/2018--15:17:00	36.1	416	0.383116	0.945771	-0.348317
99900	17/08/2018--15:18:00	35.99	302	0.104422	0.91597	-0.408117
99960	17/08/2018--15:19:00	35.95	413	0.0115247	0.826567	-0.333367
100020	17/08/2018--15:20:00	35.91	251	0.0889395	0.945771	-0.303466
100080	17/08/2018--15:21:00	35.86	238	0.135388	0.960671	-0.243666
100140	17/08/2018--15:22:00	35.83	182	0.414082	0.826567	-0.288516
100200	17/08/2018--15:23:00	35.82	260	0.537945	0.811666	-0.438018
100260	17/08/2018--15:24:00	35.81	215	0.181837	0.975572	-0.0343639
100320	17/08/2018--15:25:00	35.77	134	0.0889395	102.027	-0.318417
100380	17/08/2018--15:26:00	35.74	246	0.119905	100.537	-0.0792143
100440	17/08/2018--15:27:00	35.73	185	0.398599	0.901069	-0.303466
100500	17/08/2018--15:28:00	35.71	249	0.0270076	0.990472	-0.318417
100560	17/08/2018--15:29:00	35.66	267	0.0270076	102.027	-0.273566
100620	17/08/2018--15:30:00	35.65	280	0.150871	107.987	-0.049314
100680	17/08/2018--15:31:00	35.61	287	0.212803	0.945771	-0.318417
100740	17/08/2018--15:32:00	35.57	220	0.150871	0.945771	-0.243666
100800	17/08/2018--15:33:00	35.56	342	0.104422	0.990472	-0.228716
100860	17/08/2018--15:34:00	35.55	270	0.321184	100.537	-0.333367
100920	17/08/2018--15:35:00	35.56	111	0.568911	0.796766	-0.139015
100980	17/08/2018--15:36:00	35.54	272	0.305701	0.975572	-0.109115
101040	17/08/2018--15:37:00	35.56	383	0.212803	0.886169	-0.393167
101100	17/08/2018--15:38:00	35.52	148	0.445048	0.856368	-0.408117
101160	17/08/2018--15:39:00	35.54	463	0.367633	0.990472	-0.049314
101220	17/08/2018--15:40:00	35.51	506	0.367633	0.960671	0.100187
101280	17/08/2018--15:41:00	35.5	55	0.243769	103.517	-0.109115
101340	17/08/2018--15:42:00	35.49	23	0.445048	0.975572	-0.0941644
101400	17/08/2018--15:43:00	35.46	9	0.19732	100.537	0.055337
101460	17/08/2018--15:44:00	35.49	11	0.429565	0.945771	-0.00446359
101520	17/08/2018--15:45:00	35.47	3	0.445048	0.945771	0.0104866
101580	17/08/2018--15:46:00	35.46	47	0.445048	0.886169	0.0403868
101640	17/08/2018--15:47:00	35.46	353	0.135388	0.91597	-0.258616
101700	17/08/2018--15:48:00	35.43	425	0.35215	0.841467	0.41414
101760	17/08/2018--15:49:00	35.43	298	0.398599	0.856368	-0.213766
101820	17/08/2018--15:50:00	35.45	285	-0.0039583	0.990472	0.159988
101880	17/08/2018--15:51:00	35.47	367	0.166354	0.886169	-0.168915
101940	17/08/2018--15:52:00	35.5	370	0.19732	0.826567	-0.0941644
102000	17/08/2018--15:53:00	35.48	302	0.119905	100.537	-0.0642642
102060	17/08/2018--15:54:00	35.46	317	0.553428	0.841467	-0.228716
102120	17/08/2018--15:55:00	35.44	260	0.243769	100.537	-0.0194137
102180	17/08/2018--15:56:00	35.4	72	0.832122	0.513656	0.41414
102240	17/08/2018--15:57:00	35.42	101	0.568911	0.811666	0.249689
102300	17/08/2018--15:58:00	35.43	72	0.646326	0.692462	0.249689
102360	17/08/2018--15:59:00	35.42	204	0.630843	0.856368	0.189888
102420	17/08/2018--16:00:00	35.41	30	0.491497	0.901069	0.100187
102480	17/08/2018--16:01:00	35.43	86	0.537945	0.856368	0.145038
102540	17/08/2018--16:02:00	35.45	0	0.181837	0.960671	-0.228716
102600	17/08/2018--16:03:00	35.46	2	0.491497	0.871268	0.159988
102660	17/08/2018--16:04:00	35.46	1	0.445048	0.91597	0.115138
102720	17/08/2018--16:05:00	35.47	0	0.414082	0.901069	0.159988
102780	17/08/2018--16:06:00	35.47	0	0.599877	0.841467	0.055337
102840	17/08/2018--16:07:00	35.48	0	0.506979	0.886169	0.130088
102900	17/08/2018--16:08:00	35.46	252	0.290218	0.975572	-0.198815
102960	17/08/2018--16:09:00	35.45	310	0.832122	0.677562	0.0254367
103020	17/08/2018--16:10:00	35.42	336	0.476014	0.692462	0.130088
103080	17/08/2018--16:11:00	35.42	201	0.259252	0.871268	0.36929
103140	17/08/2018--16:12:00	35.41	322	0.135388	100.537	-0.0642642
103200	17/08/2018--16:13:00	35.42	353	0.336667	0.826567	0.458991
103260	17/08/2018--16:14:00	35.46	201	0.19732	103.517	-0.318417
103320	17/08/2018--16:15:00	35.49	243	0.0734565	0.886169	-0.049314
103380	17/08/2018--16:16:00	35.51	344	0.429565	0.901069	0.100187
103440	17/08/2018--16:17:00	35.48	164	0.305701	0.975572	-0.168915
103500	17/08/2018--16:18:00	35.49	301	0.166354	0.945771	-0.363267
103560	17/08/2018--16:19:00	35.5	263	0.584394	0.91597	-0.183865
103620	17/08/2018--16:20:00	35.52	336	-0.0194413	0.945771	-0.139015
103680	17/08/2018--16:21:00	35.5	241	0.150871	0.826567	-0.572569
103740	17/08/2018--16:22:00	35.41	0	0.259252	0.871268	-0.467918
103800	17/08/2018--16:23:00	35.39	0	0.228286	0.871268	-0.482868
103860	17/08/2018--16:24:00	35.44	0	0.243769	0.871268	-0.467918
103920	17/08/2018--16:25:00	35.5	0	0.274735	0.856368	-0.467918
103980	17/08/2018--16:26:00	35.54	232	100.243	0.31995	0.130088
104040	17/08/2018--16:27:00	35.49	281	0.0889395	0.677562	-0.751971
104100	17/08/2018--16:28:00	35.44	0	0.0734565	0.63286	-0.781871
104160	17/08/2018--16:29:00	35.47	233	0.383116	103.517	-0.318417
104220	17/08/2018--16:30:00	35.47	224	0.305701	0.901069	-0.408117
104280	17/08/2018--16:31:00	35.42	123	0.181837	0.856368	-0.512768
104340	17/08/2018--16:32:00	35.39	0	0.181837	0.871268	-0.482868
104400	17/08/2018--16:33:00	35.43	0	0.150871	0.886169	-0.467918
104460	17/08/2018--16:34:00	35.5	0	0.19732	0.886169	-0.467918
104520	17/08/2018--16:35:00	35.56	0	0.181837	0.886169	-0.467918
104580	17/08/2018--16:36:00	35.58	0	0.19732	0.886169	-0.467918
104640	17/08/2018--16:37:00	35.61	0	0.181837	0.886169	-0.467918
104700	17/08/2018--16:38:00	35.63	0	0.166354	0.871268	-0.467918
104760	17/08/2018--16:39:00	35.64	0	0.166354	0.886169	-0.423068
104820	17/08/2018--16:40:00	35.65	0	0.19732	0.871268	-0.467918
104880	17/08/2018--16:41:00	35.68	0	0.19732	0.871268	-0.482868
104940	17/08/2018--16:42:00	35.7	0	0.181837	0.871268	-0.467918
105000	17/08/2018--16:43:00	35.71	0	0.212803	0.871268	-0.497818
105060	17/08/2018--16:44:00	35.74	0	0.19732	0.871268	-0.467918
105120	17/08/2018--16:45:00	35.71	173	0.212803	0.990472	-0.124065
105180	17/08/2018--16:46:00	35.63	131	0.166354	0.975572	-0.00446359
105240	17/08/2018--16:47:00	35.54	315	0.646326	0.766965	-0.228716
105300	17/08/2018--16:48:00	35.47	471	0.19732	100.537	-0.0194137
105360	17/08/2018--16:49:00	35.44	345	0.460531	0.811666	0.38424
105420	17/08/2018--16:50:00	35.45	178	0.429565	0.93087	0.145038
105480	17/08/2018--16:51:00	35.47	179	0.522462	103.517	0.100187
105540	17/08/2018--16:52:00	35.23	121	0.367633	0.975572	0.130088
105600	17/08/2018--16:53:00	35.01	61	0.35215	0.975572	-0.049314
105660	17/08/2018--16:54:00	34.94	104	-0.0349242	0.990472	-0.198815
105720	17/08/2018--16:55:00	34.82	141	0.321184	0.960671	-0.139015
105780	17/08/2018--16:56:00	34.82	187	0.383116	0.960671	0.0702871
105840	17/08/2018--16:57:00	34.76	62	0.321184	0.91597	-0.258616
105900	17/08/2018--16:58:00	34.66	83	0.321184	0.975572	0.055337
105960	17/08/2018--16:59:00	34.63	157	0.491497	0.61796	-0.0194137
106020	17/08/2018--17:00:00	34.59	336	0.166354	0.990472	0.0403868
106080	17/08/2018--17:01:00	34.54	120	0.181837	0.960671	-0.183865
106140	17/08/2018--17:02:00	34.56	312	0.894054	0.513656	-0.183865
106200	17/08/2018--17:03:00	34.62	437	0.243769	103.517	-0.168915
106260	17/08/2018--17:04:00	34.67	362	0.0889395	0.945771	-0.333367
106320	17/08/2018--17:05:00	34.64	65	0.19732	0.856368	-0.497818
106380	17/08/2018--17:06:00	34.64	0	0.119905	0.886169	-0.497818
106440	17/08/2018--17:07:00	34.7	0	0.150871	0.871268	-0.512768
106500	17/08/2018--17:08:00	34.82	0	0.166354	0.841467	-0.542669
106560	17/08/2018--17:09:00	34.96	0	0.135388	0.856368	-0.542669
106620	17/08/2018--17:10:00	35.04	0	0.212803	0.841467	-0.527719
106680	17/08/2018--17:11:00	35.13	0	0.181837	0.856368	-0.527719
106740	17/08/2018--17:12:00	35.22	0	0.166354	0.856368	-0.542669
106800	17/08/2018--17:13:00	35.31	0	0.150871	0.856368	-0.527719
106860	17/08/2018--17:14:00	35.39	0	0.150871	0.856368	-0.527719
106920	17/08/2018--17:15:00	35.46	214	-0.0813731	0.841467	0.0104866
106980	17/08/2018--17:16:00	35.38	103	-0.0039583	0.91597	-0.423068
107040	17/08/2018--17:17:00	35.31	41	0.383116	0.856368	-0.408117
107100	17/08/2018--17:18:00	35.27	25	0.0734565	0.945771	-0.348317
107160	17/08/2018--17:19:00	35.29	8	0.104422	0.856368	-0.557619
107220	17/08/2018--17:20:00	35.24	0	0.0579736	0.871268	-0.527719
107280	17/08/2018--17:21:00	35.24	16	0.0270076	0.93087	-0.393167
107340	17/08/2018--17:22:00	35.19	7	-0.0349242	0.91597	-0.438018
107400	17/08/2018--17:23:00	35.15	49	0.119905	0.901069	-0.467918
107460	17/08/2018--17:24:00	35.09	470	0.0734565	100.537	-0.0343639
107520	17/08/2018--17:25:00	35.02	348	0.445048	107.987	-0.497818
107580	17/08/2018--17:26:00	34.95	333	0.0734565	0.781865	-0.63237
107640	17/08/2018--17:27:00	34.81	44	0.0115247	0.945771	-0.139015
107700	17/08/2018--17:28:00	34.77	28	0.0734565	0.871268	-0.527719
107760	17/08/2018--17:29:00	34.84	123	0.166354	0.960671	-0.318417
107820	17/08/2018--17:30:00	34.85	212	0.228286	0.811666	-0.572569
107880	17/08/2018--17:31:00	34.7	0	0.181837	0.841467	-0.542669
107940	17/08/2018--17:32:00	34.76	83	0.181837	0.886169	-0.482868
108000	17/08/2018--17:33:00	34.78	259	0.228286	0.841467	-0.572569
108060	17/08/2018--17:34:00	34.72	314	0.305701	0.945771	-0.228716
108120	17/08/2018--17:35:00	34.72	224	-0.127822	0.781865	-0.318417
108180	17/08/2018--17:36:00	34.66	357	-0.0349242	0.841467	-0.512768
108240	17/08/2018--17:37:00	34.64	465	-0.0349242	0.990472	-0.378217
108300	17/08/2018--17:38:00	34.7	663	0.0424906	0.886169	-0.482868
108360	17/08/2018--17:39:00	34.79	185	0.166354	0.945771	-0.408117
108420	17/08/2018--17:40:00	35.02	52	0.19732	0.841467	-0.527719
108480	17/08/2018--17:41:00	35.22	8	0.135388	0.841467	-0.557619
108540	17/08/2018--17:42:00	35.29	145	0.832122	0.513656	0.219789
108600	17/08/2018--17:43:00	35.21	125	0.321184	0.945771	-0.318417
108660	17/08/2018--17:44:00	35.16	220	0.166354	0.91597	-0.423068
108720	17/08/2018--17:45:00	35.07	122	0.181837	0.886169	-0.452968
108780	17/08/2018--17:46:00	35.07	280	0.367633	0.766965	-0.602469
108840	17/08/2018--17:47:00	35.05	62	0.414082	0.737164	-0.467918
108900	17/08/2018--17:48:00	35.03	261	0.228286	105.007	-0.542669
108960	17/08/2018--17:49:00	35.02	67	0.181837	0.841467	-0.557619
109020	17/08/2018--17:50:00	35.05	3	0.150871	0.826567	-0.572569
109080	17/08/2018--17:51:00	35.02	128	0.321184	0.960671	-0.198815
109140	17/08/2018--17:52:00	35	206	0.150871	0.781865	-0.617419
109200	17/08/2018--17:53:00	35.12	22	-0.174271	0.975572	-0.348317
109260	17/08/2018--17:54:00	35.25	126	0.0579736	0.871268	-0.572569
109320	17/08/2018--17:55:00	35.36	112	0.0424906	0.811666	-0.542669
109380	17/08/2018--17:56:00	35.47	17	0.0270076	0.796766	-0.67722
109440	17/08/2018--17:57:00	35.54	29	-0.0194413	0.856368	-0.452968
109500	17/08/2018--17:58:00	35.65	43	0.166354	0.901069	-0.467918
109560	17/08/2018--17:59:00	35.71	200	-0.0194413	0.603059	-0.258616
109620	17/08/2018--18:00:00	35.62	921	0.367633	0.707363	-0.527719
109680	17/08/2018--18:01:00	35.48	550	0.321184	0.945771	-0.198815
109740	17/08/2018--18:02:00	35.32	208	0.0270076	0.901069	-0.168915
109800	17/08/2018--18:03:00	35.09	15	0.212803	0.796766	-0.617419
109860	17/08/2018--18:04:00	35.07	0	0.19732	0.796766	-0.602469
109920	17/08/2018--18:05:00	35.12	0	0.212803	0.796766	-0.602469
109980	17/08/2018--18:06:00	35.1	214	0.0270076	0.886169	-0.497818
110040	17/08/2018--18:07:00	34.98	146	0.491497	0.811666	-0.497818
110100	17/08/2018--18:08:00	34.93	400	0.336667	0.737164	-0.467918
110160	17/08/2018--18:09:00	34.85	101	0.119905	0.886169	-0.527719
110220	17/08/2018--18:10:00	34.78	400	0.35215	0.811666	-0.542669
110280	17/08/2018--18:11:00	34.74	833	0.537945	163.119	-0.69217
110340	17/08/2018--18:12:00	34.77	950	0.568911	127.358	-0.72207
110400	17/08/2018--18:13:00	34.78	881	0.321184	0.796766	-0.0792143
110460	17/08/2018--18:14:00	34.75	1031	0.290218	115.438	-0.572569
110520	17/08/2018--18:15:00	34.7	987	0.336667	125.868	-0.557619
110580	17/08/2018--18:16:00	34.71	903	0.35215	103.517	-0.423068
110640	17/08/2018--18:17:00	34.7	715	0.19732	0.796766	-0.617419
110700	17/08/2018--18:18:00	34.67	520	0.429565	0.781865	-0.452968
110760	17/08/2018--18:19:00	34.68	317	0.181837	0.841467	-0.557619
110820	17/08/2018--18:20:00	34.68	13	0.181837	0.841467	-0.557619
110880	17/08/2018--18:21:00	34.66	282	0.166354	0.960671	-0.363267
110940	17/08/2018--18:22:00	34.61	87	0.0579736	0.91597	-0.408117
111000	17/08/2018--18:23:00	34.5	34	0.290218	0.93087	-0.258616
111060	17/08/2018--18:24:00	34.41	96	0.321184	0.945771	-0.258616
111120	17/08/2018--18:25:00	34.35	29	0.367633	0.93087	-0.213766
111180	17/08/2018--18:26:00	34.27	8	0.0424906	0.960671	-0.318417
111240	17/08/2018--18:27:00	34.2	0	0.367633	0.91597	-0.273566
111300	17/08/2018--18:28:00	34.16	22	0.274735	0.91597	-0.333367
111360	17/08/2018--18:29:00	34.13	0	0.150871	0.871268	-0.512768
111420	17/08/2018--18:30:00	34.1	45	0.445048	0.737164	-0.587519
111480	17/08/2018--18:31:00	34.09	264	0.243769	0.781865	-0.542669
111540	17/08/2018--18:32:00	34.06	159	0.228286	0.975572	-0.124065
111600	17/08/2018--18:33:00	34.02	88	0.259252	0.990472	-0.467918
111660	17/08/2018--18:34:00	34.02	233	0.429565	0.856368	-0.452968
111720	17/08/2018--18:35:00	33.97	123	0.414082	0.901069	-0.273566
111780	17/08/2018--18:36:00	33.91	0	0.398599	0.91597	-0.258616
111840	17/08/2018--18:37:00	33.9	0	0.491497	0.856368	-0.258616
111900	17/08/2018--18:38:00	33.86	7	0.398599	0.91597	-0.273566
111960	17/08/2018--18:39:00	33.82	8	0.290218	0.945771	-0.228716
112020	17/08/2018--18:40:00	33.78	1	0.383116	0.901069	-0.198815
112080	17/08/2018--18:41:00	33.75	0	0.19732	0.766965	-0.63237
112140	17/08/2018--18:42:00	33.71	0	0.429565	0.886169	-0.228716
112200	17/08/2018--18:43:00	33.66	5	0.476014	0.856368	-0.273566
112260	17/08/2018--18:44:00	33.65	9	0.367633	0.886169	-0.363267
112320	17/08/2018--18:45:00	33.67	17	0.290218	0.647761	-0.766921
112380	17/08/2018--18:46:00	33.64	0	0.522462	0.871268	-0.124065
112440	17/08/2018--18:47:00	33.63	10	0.445048	0.91597	-0.168915
112500	17/08/2018--18:48:00	33.58	0	0.243769	0.960671	-0.288516
112560	17/08/2018--18:49:00	33.54	0	0.0889395	0.826567	-0.602469
112620	17/08/2018--18:50:00	33.54	11	0.445048	0.856368	-0.258616
112680	17/08/2018--18:51:00	33.55	0	0.522462	0.871268	-0.228716
112740	17/08/2018--18:52:00	33.5	0	0.243769	0.975572	-0.243666
112800	17/08/2018--18:53:00	33.49	7	0.414082	0.93087	-0.049314
112860	17/08/2018--18:54:00	33.5	1	0.305701	0.796766	-0.587519
112920	17/08/2018--18:55:00	33.52	11	0.119905	0.93087	-0.378217
112980	17/08/2018--18:56:00	33.52	0	0.568911	0.841467	-0.139015
113040	17/08/2018--18:57:00	33.47	7	0.599877	0.826567	-0.0343639
113100	17/08/2018--18:58:00	33.45	0	0.445048	0.91597	-0.153965
113160	17/08/2018--18:59:00	33.44	5	0.476014	0.886169	-0.168915
113220	17/08/2018--19:00:00	33.44	4	0.383116	0.886169	-0.363267
113280	17/08/2018--19:01:00	33.45	1	0.445048	0.91597	0.0702871
113340	17/08/2018--19:02:00	33.44	1	0.599877	0.811666	-0.153965
113400	17/08/2018--19:03:00	33.41	0	0.460531	0.901069	-0.0941644
113460	17/08/2018--19:04:00	33.4	0	0.321184	0.781865	-0.587519
113520	17/08/2018--19:05:00	33.45	15	0.305701	0.766965	-0.67722
113580	17/08/2018--19:06:00	33.43	3	0.491497	0.901069	-0.0792143
113640	17/08/2018--19:07:00	33.35	0	0.460531	0.91597	-0.153965
113700	17/08/2018--19:08:00	33.29	0	0.305701	0.856368	-0.512768
113760	17/08/2018--19:09:00	33.3	12	0.568911	0.811666	-0.258616
113820	17/08/2018--19:10:00	33.35	11	0.181837	0.91597	-0.408117
113880	17/08/2018--19:11:00	33.35	16	0.181837	0.886169	-0.452968
113940	17/08/2018--19:12:00	33.39	23	0.212803	0.886169	-0.452968
114000	17/08/2018--19:13:00	33.44	14	0.414082	0.93087	-0.213766
114060	17/08/2018--19:14:00	33.46	15	0.0579736	0.960671	-0.348317
114120	17/08/2018--19:15:00	33.45	122	0.166354	0.901069	-0.438018
114180	17/08/2018--19:16:00	33.38	0	0.0270076	0.91597	-0.467918
114240	17/08/2018--19:17:00	33.36	9	0.166354	0.781865	-0.63237
114300	17/08/2018--19:18:00	33.36	0	0.0579736	0.841467	-0.572569
114360	17/08/2018--19:19:00	33.37	1	0.228286	0.796766	-0.602469
114420	17/08/2018--19:20:00	33.43	0	0.305701	0.766965	-0.617419
114480	17/08/2018--19:21:00	33.51	0	0.212803	0.781865	-0.63237
114540	17/08/2018--19:22:00	33.57	0	0.150871	0.707363	-0.72207
114600	17/08/2018--19:23:00	33.59	0	0.181837	0.781865	-0.63237
114660	17/08/2018--19:24:00	33.6	18	0.568911	0.811666	-0.243666
114720	17/08/2018--19:25:00	33.54	0	0.19732	0.886169	-0.408117
114780	17/08/2018--19:26:00	33.5	1	0.274735	0.886169	-0.438018
114840	17/08/2018--19:27:00	33.47	12	0.119905	0.856368	-0.64732
114900	17/08/2018--19:28:00	33.44	0	0.150871	0.871268	-0.288516
114960	17/08/2018--19:29:00	33.48	1	0.383116	0.871268	-0.243666
115020	17/08/2018--19:30:00	33.51	4	0.414082	0.781865	-0.527719
115080	17/08/2018--19:31:00	33.51	0	0.19732	0.871268	-0.512768
115140	17/08/2018--19:32:00	33.44	0	0.150871	0.796766	-0.617419
115200	17/08/2018--19:33:00	33.39	12	0.135388	0.722263	-0.69217
115260	17/08/2018--19:34:00	33.44	22	0.119905	0.871268	-0.527719
115320	17/08/2018--19:35:00	33.45	3	0.19732	0.796766	-0.602469
115380	17/08/2018--19:36:00	33.42	0	0.212803	0.796766	-0.602469
115440	17/08/2018--19:37:00	33.48	0	0.228286	0.796766	-0.617419
115500	17/08/2018--19:38:00	33.54	0	0.119905	0.826567	-0.587519
115560	17/08/2018--19:39:00	33.48	3	0.119905	0.886169	-0.497818
115620	17/08/2018--19:40:00	33.45	0	0.135388	0.826567	-0.572569
115680	17/08/2018--19:41:00	33.48	0	0.35215	0.752064	-0.602469
115740	17/08/2018--19:42:00	33.5	16	0.35215	0.737164	-0.63237
115800	17/08/2018--19:43:00	33.54	0	0.398599	0.752064	-0.572569
115860	17/08/2018--19:44:00	33.59	0	0.305701	0.766965	-0.617419
115920	17/08/2018--19:45:00	33.66	6	0.181837	0.766965	-0.617419
115980	17/08/2018--19:46:00	33.64	0	0.243769	0.796766	-0.587519
116040	17/08/2018--19:47:00	33.6	0	0.274735	0.781865	-0.602469
116100	17/08/2018--19:48:00	33.59	7	0.367633	0.766965	-0.587519
116160	17/08/2018--19:49:00	33.59	0	0.414082	0.796766	-0.512768
116220	17/08/2018--19:50:00	33.55	1	0.398599	0.781865	-0.527719
116280	17/08/2018--19:51:00	33.57	4	0.460531	0.766965	-0.512768
116340	17/08/2018--19:52:00	33.53	13	0.537945	0.826567	0.249689
116400	17/08/2018--19:53:00	33.45	1	0.305701	0.796766	-0.572569
116460	17/08/2018--19:54:00	33.39	0	0.476014	0.901069	-0.139015
116520	17/08/2018--19:55:00	33.27	1	0.321184	0.752064	-0.63237
116580	17/08/2018--19:56:00	33.18	0	0.383116	0.781865	-0.572569
116640	17/08/2018--19:57:00	33.14	2	0.243769	0.811666	-0.587519
116700	17/08/2018--19:58:00	33.26	0	0.135388	0.886169	-0.497818
116760	17/08/2018--19:59:00	33.29	2	0.398599	0.945771	-0.0194137
116820	17/08/2018--20:00:00	33.26	16	0.135388	0.93087	-0.393167
116880	17/08/2018--20:01:00	33.2	3	0.19732	0.945771	-0.183865
116940	17/08/2018--20:02:00	33.19	4	0.476014	0.901069	-0.168915
117000	17/08/2018--20:03:00	33.15	4	0.0270076	0.91597	-0.452968
117060	17/08/2018--20:04:00	33.03	0	-0.0658901	0.990472	-0.273566
117120	17/08/2018--20:05:00	32.95	23	0.414082	0.93087	-0.124065
117180	17/08/2018--20:06:00	32.88	0	0.414082	0.93087	-0.0642642
117240	17/08/2018--20:07:00	32.8	10	0.150871	0.93087	-0.408117
117300	17/08/2018--20:08:00	32.77	0	0.135388	0.871268	-0.512768
117360	17/08/2018--20:09:00	32.68	5	0.445048	0.91597	-0.124065
117420	17/08/2018--20:10:00	32.58	0	0.445048	0.91597	-0.124065
117480	17/08/2018--20:11:00	32.55	1	0.414082	0.93087	-0.0792143
117540	17/08/2018--20:12:00	32.5	0	0.429565	0.91597	-0.168915
117600	17/08/2018--20:13:00	32.46	32	0.0115247	0.975572	-0.228716
117660	17/08/2018--20:14:00	32.45	188	0.19732	0.960671	-0.258616
117720	17/08/2018--20:15:00	32.42	98	0.305701	0.871268	-0.467918
117780	17/08/2018--20:16:00	32.5	175	0.460531	0.781865	-0.348317
117840	17/08/2018--20:17:00	32.53	437	0.553428	0.811666	-0.393167
117900	17/08/2018--20:18:00	32.54	445	0.398599	109.478	-0.0792143
117960	17/08/2018--20:19:00	32.48	566	0.383116	0.91597	-0.393167
118020	17/08/2018--20:20:00	32.48	691	0.383116	100.537	-0.153965
118080	17/08/2018--20:21:00	32.47	570	0.506979	102.027	-0.153965
118140	17/08/2018--20:22:00	32.45	595	0.429565	0.901069	-0.527719
118200	17/08/2018--20:23:00	32.43	648	0.491497	0.945771	-0.288516
118260	17/08/2018--20:24:00	32.39	457	0.243769	0.945771	-0.168915
118320	17/08/2018--20:25:00	32.37	599	0.445048	125.868	-0.497818
118380	17/08/2018--20:26:00	32.25	582	0.321184	122.888	-0.393167
118440	17/08/2018--20:27:00	32.24	668	0.135388	0.975572	-0.288516
118500	17/08/2018--20:28:00	32.28	343	0.986951	0.439154	-0.213766
118560	17/08/2018--20:29:00	32.41	398	-0.0349242	0.990472	-0.0792143
118620	17/08/2018--20:30:00	32.48	303	0.599877	0.722263	-0.423068
118680	17/08/2018--20:31:00	32.54	473	0.398599	0.766965	-0.512768
118740	17/08/2018--20:32:00	32.48	42	0.0889395	0.796766	-0.63237
118800	17/08/2018--20:33:00	32.44	0	-0.0504072	0.811666	-0.617419
118860	17/08/2018--20:34:00	32.4	0	-0.0658901	0.796766	-0.63237
118920	17/08/2018--20:35:00	32.37	426	-0.205237	0.662661	-0.452968
118980	17/08/2018--20:36:00	32.39	372	-0.0504072	0.811666	-0.303466
119040	17/08/2018--20:37:00	32.43	586	0.321184	0.901069	0.145038
119100	17/08/2018--20:38:00	32.45	466	-0.0504072	0.91597	0.204838
119160	17/08/2018--20:39:00	32.35	172	-0.143305	0.573258	-0.826721
119220	17/08/2018--20:40:00	32.34	0	-0.158788	0.573258	-0.826721
119280	17/08/2018--20:41:00	32.37	0	-0.174271	0.588159	-0.811771
119340	17/08/2018--20:42:00	32.43	2	-0.174271	0.573258	-0.826721
119400	17/08/2018--20:43:00	32.44	0	-0.189754	0.558358	-0.826721
119460	17/08/2018--20:44:00	32.45	0	-0.127822	0.588159	-0.826721
119520	17/08/2018--20:45:00	32.46	1	-0.0813731	0.558358	-0.841672
119580	17/08/2018--20:46:00	32.5	2	-0.158788	0.573258	-0.826721
119640	17/08/2018--20:47:00	32.54	4	-0.0968561	0.528557	-0.871572
119700	17/08/2018--20:48:00	32.58	0	-0.22072	0.543457	-0.826721
119760	17/08/2018--20:49:00	32.66	0	-0.22072	0.513656	-0.841672
119820	17/08/2018--20:50:00	32.71	0	-0.205237	0.498756	-0.856622
119880	17/08/2018--20:51:00	32.74	0	-0.143305	0.498756	-0.871572
119940	17/08/2018--20:52:00	32.81	0	-0.158788	0.498756	-0.871572
120000	17/08/2018--20:53:00	32.81	0	-0.127822	0.483855	-0.886522
120060	17/08/2018--20:54:00	32.81	1	-0.127822	0.498756	-0.871572
120120	17/08/2018--20:55:00	32.82	0	-0.127822	0.498756	-0.886522
120180	17/08/2018--20:56:00	32.85	1	-0.127822	0.498756	-0.871572
120240	17/08/2018--20:57:00	32.86	0	-0.112339	0.483855	-0.886522
120300	17/08/2018--20:58:00	32.87	0	-0.112339	0.498756	-0.886522
120360	17/08/2018--20:59:00	32.88	0	-0.143305	0.498756	-0.871572
120420	17/08/2018--21:00:00	32.87	0	-0.205237	0.498756	-0.856622
120480	17/08/2018--21:01:00	32.88	0	-0.189754	0.513656	-0.856622
120540	17/08/2018--21:02:00	32.87	1	-0.189754	0.498756	-0.856622
120600	17/08/2018--21:03:00	32.88	0	-0.251686	0.498756	-0.841672
120660	17/08/2018--21:04:00	32.9	21	0.0115247	0.692462	-0.737021
120720	17/08/2018--21:05:00	32.97	10	0.0270076	0.692462	-0.751971
120780	17/08/2018--21:06:00	33.03	27	0.166354	0.603059	-0.856622
120840	17/08/2018--21:07:00	33.05	2	-0.0039583	0.796766	-0.602469
120900	17/08/2018--21:08:00	33.12	0	0.0734565	0.662661	-0.766921
120960	17/08/2018--21:09:00	33.21	0	0.0734565	0.647761	-0.781871
121020	17/08/2018--21:10:00	33.27	0	0.0115247	0.662661	-0.766921
121080	17/08/2018--21:11:00	33.31	0	0.0270076	0.662661	-0.781871
121140	17/08/2018--21:12:00	33.36	0	0.0424906	0.647761	-0.781871
121200	17/08/2018--21:13:00	33.34	19	0.150871	0.61796	-0.796821
121260	17/08/2018--21:14:00	33.25	0	0.0889395	0.63286	-0.796821
121320	17/08/2018--21:15:00	33.2	1	0.119905	0.603059	-0.811771
121380	17/08/2018--21:16:00	33.21	1	0.166354	0.588159	-0.826721
121440	17/08/2018--21:17:00	33.16	52	0.181837	0.752064	-0.67722
121500	17/08/2018--21:18:00	33.2	0	0.181837	0.990472	-0.0343639
121560	17/08/2018--21:19:00	33.19	0	0.181837	0.722263	-0.69217
121620	17/08/2018--21:20:00	33.1	1	0.212803	0.722263	-0.69217
121680	17/08/2018--21:21:00	33.02	78	0.228286	0.871268	-0.497818
121740	17/08/2018--21:22:00	32.94	101	0.19732	0.662661	-0.318417
121800	17/08/2018--21:23:00	32.9	207	0.19732	0.945771	-0.333367
121860	17/08/2018--21:24:00	32.8	2	0.0115247	0.662661	-0.766921
121920	17/08/2018--21:25:00	32.76	0	0.429565	0.945771	0.055337
121980	17/08/2018--21:26:00	32.8	0	0.0889395	0.781865	-0.63237
122040	17/08/2018--21:27:00	32.9	0	0.135388	0.677562	-0.781871
122100	17/08/2018--21:28:00	33.02	0	0.0115247	0.677562	-0.751971
122160	17/08/2018--21:29:00	33.07	0	0.0270076	0.63286	-0.796821
122220	17/08/2018--21:30:00	33.13	0	0.0115247	0.603059	-0.826721
122280	17/08/2018--21:31:00	33.16	1	-0.0658901	0.647761	-0.781871
122340	17/08/2018--21:32:00	33.2	0	-0.0658901	0.603059	-0.811771
122400	17/08/2018--21:33:00	33.22	0	-0.158788	0.692462	-0.70712
122460	17/08/2018--21:34:00	33.18	1	0.0579736	0.841467	-0.602469
122520	17/08/2018--21:35:00	33.08	0	0.19732	0.841467	-0.527719
122580	17/08/2018--21:36:00	32.96	0	0.166354	0.841467	-0.572569
122640	17/08/2018--21:37:00	32.87	0	0.0579736	0.826567	-0.617419
122700	17/08/2018--21:38:00	32.81	0	0.119905	0.826567	-0.572569
122760	17/08/2018--21:39:00	32.75	0	0.0115247	0.781865	-0.64732
122820	17/08/2018--21:40:00	32.68	0	0.119905	0.781865	-0.64732
122880	17/08/2018--21:41:00	32.63	0	0.0270076	0.752064	-0.67722
122940	17/08/2018--21:42:00	32.63	0	0.0270076	0.766965	-0.67722
123000	17/08/2018--21:43:00	32.58	0	-0.0658901	0.766965	-0.66227
123060	17/08/2018--21:44:00	32.51	0	-0.0504072	0.766965	-0.66227
123120	17/08/2018--21:45:00	32.47	0	-0.0658901	0.752064	-0.69217
123180	17/08/2018--21:46:00	32.53	1	-0.0039583	0.781865	-0.63237
123240	17/08/2018--21:47:00	32.62	1	0.0734565	0.811666	-0.617419
123300	17/08/2018--21:48:00	32.68	1	0.119905	0.841467	-0.572569
123360	17/08/2018--21:49:00	32.71	1	0.0734565	0.811666	-0.617419
123420	17/08/2018--21:50:00	32.72	0	0.119905	0.841467	-0.572569
123480	17/08/2018--21:51:00	32.69	1	0.0115247	0.826567	-0.602469
123540	17/08/2018--21:52:00	32.68	0	0.0424906	0.811666	-0.602469
123600	17/08/2018--21:53:00	32.67	0	0.0115247	0.796766	-0.64732
123660	17/08/2018--21:54:00	32.65	0	-0.0039583	0.796766	-0.63237
123720	17/08/2018--21:55:00	32.67	4	0.166354	0.871268	-0.512768
123780	17/08/2018--21:56:00	32.65	0	0.0734565	0.796766	-0.63237
123840	17/08/2018--21:57:00	32.58	3	0.212803	0.796766	-0.587519
123900	17/08/2018--21:58:00	32.64	0	0.119905	0.752064	-0.67722
123960	17/08/2018--21:59:00	32.71	6	0.166354	0.871268	-0.527719
124020	17/08/2018--22:00:00	32.88	1	0.119905	0.826567	-0.587519
124080	17/08/2018--22:01:00	33	0	0.119905	0.796766	-0.617419
124140	17/08/2018--22:02:00	33.11	1	0.0270076	0.826567	-0.617419
124200	17/08/2018--22:03:00	33.21	1	0.0270076	0.826567	-0.587519
124260	17/08/2018--22:04:00	33.23	0	0.166354	0.841467	-0.557619
124320	17/08/2018--22:05:00	33.06	0	0.398599	0.737164	-0.572569
124380	17/08/2018--22:06:00	32.92	0	0.414082	0.752064	-0.572569
124440	17/08/2018--22:07:00	32.83	0	0.259252	0.722263	-0.67722
124500	17/08/2018--22:08:00	32.81	0	-0.0194413	0.781865	-0.63237
124560	17/08/2018--22:09:00	32.78	0	0.19732	0.707363	-0.72207
124620	17/08/2018--22:10:00	32.79	0	-0.0349242	0.752064	-0.69217
124680	17/08/2018--22:11:00	32.79	0	-0.0504072	0.752064	-0.67722
124740	17/08/2018--22:12:00	32.75	0	0.0270076	0.737164	-0.70712
124800	17/08/2018--22:13:00	32.68	0	0.150871	0.737164	-0.70712
124860	17/08/2018--22:14:00	32.71	1	0.19732	0.692462	-0.72207
124920	17/08/2018--22:15:00	32.74	0	0.166354	0.722263	-0.70712
124980	17/08/2018--22:16:00	32.74	0	0.181837	0.707363	-0.72207
125040	17/08/2018--22:17:00	32.77	4	-0.0194413	0.841467	-0.557619
125100	17/08/2018--22:18:00	32.84	0	-0.0658901	0.856368	-0.572569
125160	17/08/2018--22:19:00	32.88	0	0.135388	0.766965	-0.66227
125220	17/08/2018--22:20:00	32.86	267	0.259252	112.458	-0.318417
125280	17/08/2018--22:21:00	32.75	186	0.367633	0.886169	-0.333367
125340	17/08/2018--22:22:00	32.66	102	-0.0039583	0.63286	-0.796821
125400	17/08/2018--22:23:00	32.65	28	-0.236203	0.111343	-0.991173
125460	17/08/2018--22:24:00	32.66	0	-0.267169	0.141144	-0.976223
125520	17/08/2018--22:25:00	32.75	0	-0.267169	0.126244	-0.976223
125580	17/08/2018--22:26:00	32.88	0	-0.298135	0.126244	-0.961273
125640	17/08/2018--22:27:00	32.99	0	-0.329101	0.141144	-0.946323
125700	17/08/2018--22:28:00	33.13	0	-0.329101	0.126244	-0.961273
125760	17/08/2018--22:29:00	33.23	0	-0.344583	0.126244	-0.946323
125820	17/08/2018--22:30:00	33.33	0	-0.329101	0.111343	-0.961273
125880	17/08/2018--22:31:00	33.43	28	0.878571	0.588159	0.35434
125940	17/08/2018--22:32:00	33.4	277	0.476014	0.826567	-0.333367
126000	17/08/2018--22:33:00	33.3	330	0.119905	0.990472	-0.0792143
126060	17/08/2018--22:34:00	33.21	339	0.816639	-0.156866	0.473941
126120	17/08/2018--22:35:00	33.2	84	-0.0968561	0.290149	-0.991173
126180	17/08/2018--22:36:00	33.19	0	-0.0504072	0.230547	-0.991173
126240	17/08/2018--22:37:00	33.23	4	0.336667	0.960671	-0.0792143
126300	17/08/2018--22:38:00	33.2	9	-0.267169	0.111343	-0.976223
126360	17/08/2018--22:39:00	33.27	0	-0.267169	0.111343	-0.976223
126420	17/08/2018--22:40:00	33.38	0	-0.251686	0.0964425	-0.976223
126480	17/08/2018--22:41:00	33.48	0	-0.251686	0.111343	-0.991173
126540	17/08/2018--22:42:00	33.6	1	-0.360066	0.111343	-0.946323
126600	17/08/2018--22:43:00	33.7	0	-0.360066	0.111343	-0.961273
126660	17/08/2018--22:44:00	33.77	0	-0.344583	0.111343	-0.946323
126720	17/08/2018--22:45:00	33.88	0	-0.344583	0.111343	-0.961273
126780	17/08/2018--22:46:00	33.95	0	-0.344583	0.111343	-0.946323
126840	17/08/2018--22:47:00	34	0	-0.344583	0.0964425	-0.946323
126900	17/08/2018--22:48:00	34.08	0	-0.329101	0.111343	-0.946323
126960	17/08/2018--22:49:00	34.13	0	-0.344583	0.111343	-0.946323
127020	17/08/2018--22:50:00	34.19	0	-0.344583	0.111343	-0.946323
127080	17/08/2018--22:51:00	34.25	0	-0.344583	0.111343	-0.946323
127140	17/08/2018--22:52:00	34.3	0	-0.360066	0.0964425	-0.946323
127200	17/08/2018--22:53:00	34.35	0	-0.391032	0.111343	-0.931372
127260	17/08/2018--22:54:00	34.41	0	-0.421998	0.0666416	-0.916422
127320	17/08/2018--22:55:00	34.5	0	-0.406515	0.0964425	-0.931372
127380	17/08/2018--22:56:00	34.51	0	-0.391032	0.081542	-0.931372
127440	17/08/2018--22:57:00	34.55	14	0.19732	0.975572	-0.109115
127500	17/08/2018--22:58:00	34.46	296	0.243769	0.975572	-0.183865
127560	17/08/2018--22:59:00	34.09	175	0.460531	0.91597	-0.049314
127620	17/08/2018--23:00:00	33.85	340	0.35215	0.796766	0.518791
127680	17/08/2018--23:01:00	33.64	95	-0.406515	0.185845	-0.916422
127740	17/08/2018--23:02:00	33.47	0	-0.267169	0.126244	-0.961273
127800	17/08/2018--23:03:00	33.35	0	-0.22072	0.111343	-0.991173
127860	17/08/2018--23:04:00	33.37	0	-0.22072	0.0964425	-0.991173
127920	17/08/2018--23:05:00	33.39	0	-0.22072	0.111343	-0.991173
127980	17/08/2018--23:06:00	33.46	0	-0.22072	0.111343	-0.976223
128040	17/08/2018--23:07:00	33.51	11	0.0270076	109.478	0.130088
128100	17/08/2018--23:08:00	33.5	70	-0.917453	0.111343	-0.393167
128160	17/08/2018--23:09:00	33.5	18	-0.561345	0.215646	0.802844
128220	17/08/2018--23:10:00	33.52	264	0.739224	0.454054	0.33939
128280	17/08/2018--23:11:00	33.49	128	0.522462	-0.0823634	-0.856622
128340	17/08/2018--23:12:00	33.53	0	0.460531	-0.0376619	-0.901472
128400	17/08/2018--23:13:00	33.61	0	0.445048	-0.0376619	-0.916422
128460	17/08/2018--23:14:00	33.66	0	0.445048	-0.0376619	-0.916422
128520	17/08/2018--23:15:00	33.73	0	0.445048	-0.0376619	-0.916422
128580	17/08/2018--23:16:00	33.79	0	0.445048	-0.0227614	-0.916422
128640	17/08/2018--23:17:00	33.84	0	0.445048	-0.0376619	-0.916422
128700	17/08/2018--23:18:00	33.88	0	0.878571	-0.171766	-0.497818
128760	17/08/2018--23:19:00	33.9	0	0.723741	-0.0823634	-0.69217
128820	17/08/2018--23:20:00	33.95	0	0.723741	-0.0823634	-0.69217
128880	17/08/2018--23:21:00	33.96	0	0.739224	-0.0823634	-0.69217
128940	17/08/2018--23:22:00	33.98	0	0.584394	-0.0376619	-0.826721
129000	17/08/2018--23:23:00	33.97	0	0.584394	-0.0376619	-0.826721
129060	17/08/2018--23:24:00	33.96	0	0.584394	-0.0376619	-0.826721
129120	17/08/2018--23:25:00	33.99	0	0.584394	-0.0376619	-0.826721
129180	17/08/2018--23:26:00	33.99	0	0.584394	-0.0525624	-0.826721
129240	17/08/2018--23:27:00	34.02	0	0.61536	-0.0525624	-0.796821
129300	17/08/2018--23:28:00	34.02	0	0.630843	-0.0525624	-0.796821
129360	17/08/2018--23:29:00	34.04	0	0.61536	-0.0525624	-0.796821
129420	17/08/2018--23:30:00	34.06	0	0.61536	-0.0525624	-0.811771
129480	17/08/2018--23:31:00	34.07	0	0.61536	-0.0525624	-0.796821
129540	17/08/2018--23:32:00	34.07	0	0.61536	-0.0525624	-0.796821
129600	17/08/2018--23:33:00	34.08	0	0.61536	-0.0525624	-0.811771
129660	17/08/2018--23:34:00	34.11	0	0.61536	-0.0525624	-0.796821
129720	17/08/2018--23:35:00	34.12	0	0.61536	-0.0674629	-0.796821
129780	17/08/2018--23:36:00	34.11	0	0.61536	-0.0525624	-0.811771
129840	17/08/2018--23:37:00	34.13	0	0.61536	-0.0674629	-0.796821
129900	17/08/2018--23:38:00	34.15	0	0.61536	-0.0525624	-0.796821
129960	17/08/2018--23:39:00	34.14	0	0.61536	-0.0525624	-0.796821
130020	17/08/2018--23:40:00	34.17	0	0.61536	-0.0525624	-0.796821
130080	17/08/2018--23:41:00	34.16	0	0.61536	-0.0525624	-0.811771
130140	17/08/2018--23:42:00	34.18	0	0.61536	-0.0525624	-0.811771
130200	17/08/2018--23:43:00	34.18	0	0.61536	-0.0525624	-0.811771
130260	17/08/2018--23:44:00	34.2	0	0.491497	-0.0227614	-0.871572
130320	17/08/2018--23:45:00	34.18	0	0.491497	-0.0227614	-0.886522
130380	17/08/2018--23:46:00	34.17	0	0.491497	-0.0227614	-0.886522
130440	17/08/2018--23:47:00	34.17	0	0.491497	-0.0227614	-0.886522
130500	17/08/2018--23:48:00	34.19	0	0.491497	-0.0227614	-0.886522
130560	17/08/2018--23:49:00	34.19	0	0.491497	-0.0227614	-0.886522
130620	17/08/2018--23:50:00	34.2	0	0.491497	-0.0227614	-0.886522
130680	17/08/2018--23:51:00	34.23	0	0.491497	-0.0227614	-0.886522
130740	17/08/2018--23:52:00	34.24	0	0.491497	-0.0227614	-0.886522
130800	17/08/2018--23:53:00	34.26	0	0.491497	-0.0227614	-0.886522
130860	17/08/2018--23:54:00	34.25	0	0.491497	-0.0227614	-0.886522
130920	17/08/2018--23:55:00	34.3	0	0.491497	-0.0227614	-0.886522
130980	17/08/2018--23:56:00	34.32	0	0.491497	-0.0227614	-0.886522
131040	17/08/2018--23:57:00	34.32	0	0.491497	-0.0227614	-0.886522
131100	17/08/2018--23:58:00	34.33	0	0.491497	-0.0227614	-0.886522
131160	17/08/2018--23:59:00	34.34	0	0.491497	-0.0227614	-0.886522
131220	18/08/2018--00:00:00	34.37	0	0.445048	-0.0078609	-0.916422
131280	18/08/2018--00:01:00	34.38	0	0.460531	-0.0078609	-0.901472
131340	18/08/2018--00:02:00	34.38	0	0.460531	-0.0078609	-0.901472
131400	18/08/2018--00:03:00	34.4	0	0.460531	-0.0078609	-0.901472
131460	18/08/2018--00:04:00	34.41	0	0.460531	-0.0078609	-0.901472
131520	18/08/2018--00:05:00	34.43	0	0.460531	-0.0078609	-0.916422
131580	18/08/2018--00:06:00	34.43	0	0.445048	-0.0078609	-0.901472
131640	18/08/2018--00:07:00	34.45	0	0.460531	-0.0078609	-0.901472
131700	18/08/2018--00:08:00	34.47	0	0.445048	-0.0078609	-0.916422
131760	18/08/2018--00:09:00	34.48	0	0.460531	-0.0078609	-0.901472
131820	18/08/2018--00:10:00	34.49	0	0.445048	-0.0078609	-0.901472
131880	18/08/2018--00:11:00	34.5	0	0.445048	-0.0078609	-0.901472
131940	18/08/2018--00:12:00	34.52	0	0.445048	-0.0078609	-0.901472
132000	18/08/2018--00:13:00	34.52	0	0.445048	-0.0078609	-0.901472
132060	18/08/2018--00:14:00	34.54	0	0.460531	-0.0078609	-0.901472
132120	18/08/2018--00:15:00	34.57	0	0.445048	-0.0078609	-0.901472
132180	18/08/2018--00:16:00	34.56	0	0.445048	-0.0078609	-0.916422
132240	18/08/2018--00:17:00	34.58	0	0.445048	-0.0078609	-0.901472
132300	18/08/2018--00:18:00	34.6	0	0.445048	-0.0078609	-0.901472
132360	18/08/2018--00:19:00	34.61	0	0.445048	-0.0078609	-0.916422
132420	18/08/2018--00:20:00	34.63	0	0.445048	-0.0078609	-0.916422
132480	18/08/2018--00:21:00	34.63	0	0.445048	-0.0227614	-0.901472
132540	18/08/2018--00:22:00	34.65	0	0.445048	-0.0078609	-0.901472
132600	18/08/2018--00:23:00	34.67	0	0.445048	-0.0078609	-0.916422
132660	18/08/2018--00:24:00	34.66	0	0.445048	-0.0078609	-0.901472
132720	18/08/2018--00:25:00	34.68	0	0.445048	-0.0078609	-0.901472
132780	18/08/2018--00:26:00	34.68	0	0.150871	0.0964425	-0.991173
132840	18/08/2018--00:27:00	34.65	0	0.135388	0.0964425	-0.991173
132900	18/08/2018--00:28:00	34.67	0	0.708258	-0.0823634	-0.737021
132960	18/08/2018--00:29:00	34.74	0	0.61536	-0.0525624	-0.796821
133020	18/08/2018--00:30:00	34.76	0	0.61536	-0.0525624	-0.796821
133080	18/08/2018--00:31:00	34.8	0	0.61536	-0.0376619	-0.796821
133140	18/08/2018--00:32:00	34.8	0	0.61536	-0.0376619	-0.796821
133200	18/08/2018--00:33:00	34.8	0	0.599877	-0.0376619	-0.811771
133260	18/08/2018--00:34:00	34.81	0	0.61536	-0.0376619	-0.796821
133320	18/08/2018--00:35:00	34.8	0	0.61536	-0.0376619	-0.811771
133380	18/08/2018--00:36:00	34.79	4	0.537945	-0.0078609	-0.856622
133440	18/08/2018--00:37:00	34.79	0	0.537945	-0.0227614	-0.856622
133500	18/08/2018--00:38:00	34.77	0	0.537945	-0.0078609	-0.856622
133560	18/08/2018--00:39:00	34.75	0	0.537945	-0.0227614	-0.856622
133620	18/08/2018--00:40:00	34.73	0	0.506979	-0.0078609	-0.871572
133680	18/08/2018--00:41:00	34.75	0	0.506979	-0.0078609	-0.871572
133740	18/08/2018--00:42:00	34.72	0	0.506979	-0.0078609	-0.871572
133800	18/08/2018--00:43:00	34.73	2	0.599877	-0.0227614	-0.811771
133860	18/08/2018--00:44:00	34.75	0	0.599877	-0.0227614	-0.826721
133920	18/08/2018--00:45:00	34.74	1	0.584394	-0.0227614	-0.826721
133980	18/08/2018--00:46:00	34.74	1	0.599877	-0.0227614	-0.826721
134040	18/08/2018--00:47:00	34.73	1	0.584394	-0.0227614	-0.826721
134100	18/08/2018--00:48:00	34.72	0	0.584394	-0.0227614	-0.826721
134160	18/08/2018--00:49:00	34.71	0	0.584394	-0.0376619	-0.826721
134220	18/08/2018--00:50:00	34.73	0	0.599877	-0.0227614	-0.826721
134280	18/08/2018--00:51:00	34.7	0	0.584394	-0.0227614	-0.811771
134340	18/08/2018--00:52:00	34.69	0	0.584394	-0.0227614	-0.826721
134400	18/08/2018--00:53:00	34.67	0	0.584394	-0.0227614	-0.826721
134460	18/08/2018--00:54:00	34.68	0	0.584394	-0.0227614	-0.826721
134520	18/08/2018--00:55:00	34.68	0	0.584394	-0.0227614	-0.826721
134580	18/08/2018--00:56:00	34.67	0	0.414082	0.0368406	-0.916422
134640	18/08/2018--00:57:00	34.63	0	0.414082	0.0368406	-0.916422
134700	18/08/2018--00:58:00	34.63	0	0.414082	0.0368406	-0.931372
134760	18/08/2018--00:59:00	34.61	0	0.414082	0.0368406	-0.916422
134820	18/08/2018--01:00:00	34.61	0	0.414082	0.0368406	-0.931372
134880	18/08/2018--01:01:00	34.62	0	0.414082	0.0368406	-0.931372
134940	18/08/2018--01:02:00	34.63	0	0.414082	0.0368406	-0.916422
135000	18/08/2018--01:03:00	34.64	0	0.414082	0.0368406	-0.916422
135060	18/08/2018--01:04:00	34.64	0	0.414082	0.0368406	-0.931372
135120	18/08/2018--01:05:00	34.65	0	0.398599	0.0368406	-0.931372
135180	18/08/2018--01:06:00	34.66	0	0.414082	0.0368406	-0.931372
135240	18/08/2018--01:07:00	34.65	0	0.414082	0.0368406	-0.931372
135300	18/08/2018--01:08:00	34.69	0	-0.0504072	0.0964425	-100.612
135360	18/08/2018--01:09:00	34.67	0	0.0424906	0.0666416	-100.612
135420	18/08/2018--01:10:00	34.68	0	0.0270076	0.0666416	-100.612
135480	18/08/2018--01:11:00	34.68	0	0.0270076	0.0666416	-100.612
135540	18/08/2018--01:12:00	34.69	0	0.0270076	0.0666416	-100.612
135600	18/08/2018--01:13:00	34.67	0	0.0270076	0.0666416	-100.612
135660	18/08/2018--01:14:00	34.66	0	0.0270076	0.0666416	-100.612
135720	18/08/2018--01:15:00	34.64	0	0.0270076	0.0666416	-100.612
135780	18/08/2018--01:16:00	34.65	0	0.0270076	0.0666416	-100.612
135840	18/08/2018--01:17:00	34.66	0	0.0270076	0.0666416	-100.612
135900	18/08/2018--01:18:00	34.66	0	0.0424906	0.0666416	-100.612
135960	18/08/2018--01:19:00	34.64	0	0.0270076	0.0666416	-100.612
136020	18/08/2018--01:20:00	34.65	0	0.0270076	0.0666416	-100.612
136080	18/08/2018--01:21:00	34.64	0	0.0270076	0.0666416	-100.612
136140	18/08/2018--01:22:00	34.64	0	0.0270076	0.0666416	-100.612
136200	18/08/2018--01:23:00	34.66	0	0.0270076	0.0666416	-100.612
136260	18/08/2018--01:24:00	34.66	0	0.0270076	0.0666416	-100.612
136320	18/08/2018--01:25:00	34.66	0	0.0270076	0.0666416	-100.612
136380	18/08/2018--01:26:00	34.66	0	0.0270076	0.0666416	-100.612
136440	18/08/2018--01:27:00	34.65	0	0.0270076	0.0666416	-100.612
136500	18/08/2018--01:28:00	34.66	0	0.0270076	0.0666416	-100.612
136560	18/08/2018--01:29:00	34.67	0	0.0270076	0.0666416	-100.612
136620	18/08/2018--01:30:00	34.67	0	0.0270076	0.0666416	-100.612
136680	18/08/2018--01:31:00	34.68	0	0.0270076	0.0666416	-100.612
136740	18/08/2018--01:32:00	34.68	0	-0.143305	0.0666416	-100.612
136800	18/08/2018--01:33:00	34.7	0	-0.143305	0.0666416	-0.991173
136860	18/08/2018--01:34:00	34.74	2	0.739224	-0.0972639	-0.69217
136920	18/08/2018--01:35:00	34.86	0	0.723741	-0.0972639	-0.69217
136980	18/08/2018--01:36:00	34.95	0	0.723741	-0.0972639	-0.69217
137040	18/08/2018--01:37:00	34.99	0	0.723741	-0.0972639	-0.70712
137100	18/08/2018--01:38:00	35.04	0	0.723741	-0.0972639	-0.70712
137160	18/08/2018--01:39:00	35.05	0	0.723741	-0.0972639	-0.69217
137220	18/08/2018--01:40:00	35.04	0	0.723741	-0.0972639	-0.69217
137280	18/08/2018--01:41:00	35.03	0	0.708258	-0.0972639	-0.70712
137340	18/08/2018--01:42:00	35.02	0	0.723741	-0.0972639	-0.69217
137400	18/08/2018--01:43:00	35.02	0	0.723741	-0.0972639	-0.70712
137460	18/08/2018--01:44:00	35	0	0.723741	-0.0972639	-0.70712
137520	18/08/2018--01:45:00	34.97	0	0.723741	-0.0972639	-0.70712
137580	18/08/2018--01:46:00	34.97	0	0.305701	-0.0227614	-0.961273
137640	18/08/2018--01:47:00	34.89	0	0.274735	-0.0227614	-0.961273
137700	18/08/2018--01:48:00	34.87	0	0.274735	-0.0227614	-0.976223
137760	18/08/2018--01:49:00	34.87	0	0.274735	-0.0227614	-0.976223
137820	18/08/2018--01:50:00	34.87	0	0.259252	-0.0227614	-0.976223
137880	18/08/2018--01:51:00	34.85	0	0.274735	-0.0227614	-0.976223
137940	18/08/2018--01:52:00	34.84	0	0.259252	-0.0227614	-0.976223
138000	18/08/2018--01:53:00	34.85	0	0.259252	-0.0227614	-0.976223
138060	18/08/2018--01:54:00	34.86	0	0.259252	-0.0227614	-0.976223
138120	18/08/2018--01:55:00	34.86	0	-0.267169	-0.0823634	-0.976223
138180	18/08/2018--01:56:00	34.86	0	-0.251686	-0.0525624	-0.991173
138240	18/08/2018--01:57:00	34.89	0	-0.251686	-0.0674629	-0.976223
138300	18/08/2018--01:58:00	34.9	0	-0.267169	-0.0674629	-0.976223
138360	18/08/2018--01:59:00	34.94	0	-0.251686	-0.0525624	-0.976223
138420	18/08/2018--02:00:00	34.94	0	-0.251686	-0.0525624	-0.976223
138480	18/08/2018--02:01:00	34.96	0	-0.251686	-0.0525624	-0.991173
138540	18/08/2018--02:02:00	34.97	0	-0.251686	-0.0674629	-0.991173
138600	18/08/2018--02:03:00	34.98	0	-0.251686	-0.0674629	-0.976223
138660	18/08/2018--02:04:00	35	0	-0.251686	-0.0674629	-0.991173
138720	18/08/2018--02:05:00	35	0	-0.251686	-0.0525624	-0.991173
138780	18/08/2018--02:06:00	35.02	0	-0.251686	-0.0525624	-0.991173
138840	18/08/2018--02:07:00	35.04	0	-0.251686	-0.0525624	-0.976223
138900	18/08/2018--02:08:00	35.06	0	0.398599	-0.141965	-0.916422
138960	18/08/2018--02:09:00	35.16	0	0.460531	-0.156866	-0.886522
139020	18/08/2018--02:10:00	35.17	0	0.383116	-0.141965	-0.931372
139080	18/08/2018--02:11:00	35.21	0	0.383116	-0.141965	-0.931372
139140	18/08/2018--02:12:00	35.22	0	0.367633	-0.141965	-0.931372
139200	18/08/2018--02:13:00	35.21	0	0.367633	-0.141965	-0.931372
139260	18/08/2018--02:14:00	35.24	0	0.383116	-0.141965	-0.931372
139320	18/08/2018--02:15:00	35.22	0	0.367633	-0.127065	-0.931372
139380	18/08/2018--02:16:00	35.23	0	0.367633	-0.141965	-0.931372
139440	18/08/2018--02:17:00	35.23	0	0.367633	-0.127065	-0.931372
139500	18/08/2018--02:18:00	35.23	0	0.367633	-0.127065	-0.931372
139560	18/08/2018--02:19:00	35.23	0	0.367633	-0.127065	-0.931372
139620	18/08/2018--02:20:00	35.22	0	0.367633	-0.141965	-0.931372
139680	18/08/2018--02:21:00	35.24	0	0.367633	-0.127065	-0.931372
139740	18/08/2018--02:22:00	35.23	0	0.367633	-0.127065	-0.931372
139800	18/08/2018--02:23:00	35.21	0	0.367633	-0.141965	-0.931372
139860	18/08/2018--02:24:00	35.2	0	0.367633	-0.127065	-0.946323
139920	18/08/2018--02:25:00	35.19	0	0.35215	-0.141965	-0.946323
139980	18/08/2018--02:26:00	35.21	0	0.367633	-0.127065	-0.946323
140040	18/08/2018--02:27:00	35.2	0	0.367633	-0.127065	-0.931372
140100	18/08/2018--02:28:00	35.18	0	-0.174271	-0.127065	-0.991173
140160	18/08/2018--02:29:00	35.18	0	-0.174271	-0.127065	-0.991173
140220	18/08/2018--02:30:00	35.16	0	-0.127822	-0.112164	-100.612
140280	18/08/2018--02:31:00	35.14	0	-0.127822	-0.0972639	-100.612
140340	18/08/2018--02:32:00	35.11	0	-0.127822	-0.0972639	-100.612
140400	18/08/2018--02:33:00	35.1	0	-0.143305	-0.0972639	-100.612
140460	18/08/2018--02:34:00	35.08	0	-0.143305	-0.112164	-100.612
140520	18/08/2018--02:35:00	35.08	0	-0.127822	-0.0972639	-100.612
140580	18/08/2018--02:36:00	35.06	0	-0.143305	-0.0972639	-0.991173
140640	18/08/2018--02:37:00	35.04	0	-0.127822	-0.112164	-100.612
140700	18/08/2018--02:38:00	35.04	0	-0.143305	-0.112164	-100.612
140760	18/08/2018--02:39:00	35.03	0	-0.143305	-0.0972639	-0.991173
140820	18/08/2018--02:40:00	35.02	0	-0.143305	-0.0972639	-0.991173
140880	18/08/2018--02:41:00	35.03	0	-0.143305	-0.112164	-100.612
140940	18/08/2018--02:42:00	35.01	0	-0.143305	-0.112164	-0.991173
141000	18/08/2018--02:43:00	35.01	0	-0.143305	-0.112164	-0.991173
141060	18/08/2018--02:44:00	35.01	0	-0.143305	-0.112164	-0.991173
141120	18/08/2018--02:45:00	35.01	0	-0.143305	-0.112164	-100.612
141180	18/08/2018--02:46:00	34.98	0	-0.143305	-0.112164	-0.991173
141240	18/08/2018--02:47:00	35.01	0	-0.143305	-0.112164	-100.612
141300	18/08/2018--02:48:00	34.99	0	-0.143305	-0.112164	-100.612
141360	18/08/2018--02:49:00	35	0	-0.143305	-0.112164	-100.612
141420	18/08/2018--02:50:00	35.01	0	-0.143305	-0.112164	-0.991173
141480	18/08/2018--02:51:00	35	0	-0.143305	-0.112164	-100.612
141540	18/08/2018--02:52:00	35	0	-0.143305	-0.112164	-0.991173
141600	18/08/2018--02:53:00	34.99	0	-0.143305	-0.112164	-100.612
141660	18/08/2018--02:54:00	34.99	0	-0.143305	-0.112164	-0.991173
141720	18/08/2018--02:55:00	34.99	0	-0.143305	-0.112164	-100.612
141780	18/08/2018--02:56:00	34.99	0	-0.143305	-0.112164	-100.612
141840	18/08/2018--02:57:00	35	0	-0.143305	-0.112164	-100.612
141900	18/08/2018--02:58:00	34.99	0	-0.143305	-0.112164	-100.612
141960	18/08/2018--02:59:00	34.98	0	-0.143305	-0.112164	-0.991173
142020	18/08/2018--03:00:00	35	0	-0.143305	-0.112164	-0.991173
142080	18/08/2018--03:01:00	35	0	-0.143305	-0.112164	-0.991173
142140	18/08/2018--03:02:00	35	0	-0.143305	-0.112164	-100.612
142200	18/08/2018--03:03:00	34.99	0	-0.143305	-0.0972639	-100.612
142260	18/08/2018--03:04:00	35	0	0.646326	-0.141965	-0.766921
142320	18/08/2018--03:05:00	35.09	0	0.630843	-0.141965	-0.781871
142380	18/08/2018--03:06:00	35.19	0	0.61536	-0.141965	-0.781871
142440	18/08/2018--03:07:00	35.24	0	0.61536	-0.141965	-0.766921
142500	18/08/2018--03:08:00	35.25	0	0.630843	-0.141965	-0.781871
142560	18/08/2018--03:09:00	35.27	0	0.630843	-0.141965	-0.781871
142620	18/08/2018--03:10:00	35.28	0	0.630843	-0.156866	-0.781871
142680	18/08/2018--03:11:00	35.29	0	0.630843	-0.141965	-0.766921
142740	18/08/2018--03:12:00	35.28	0	0.61536	-0.141965	-0.781871
142800	18/08/2018--03:13:00	35.26	0	0.61536	-0.141965	-0.781871
142860	18/08/2018--03:14:00	35.24	0	0.630843	-0.156866	-0.766921
142920	18/08/2018--03:15:00	35.23	0	0.630843	-0.141965	-0.781871
142980	18/08/2018--03:16:00	35.21	0	0.630843	-0.156866	-0.766921
143040	18/08/2018--03:17:00	35.19	0	0.61536	-0.141965	-0.781871
143100	18/08/2018--03:18:00	35.17	0	-0.329101	-0.0972639	-0.961273
143160	18/08/2018--03:19:00	35.17	0	-0.329101	-0.0972639	-0.961273
143220	18/08/2018--03:20:00	35.17	0	-0.329101	-0.0972639	-0.961273
143280	18/08/2018--03:21:00	35.16	0	-0.329101	-0.0972639	-0.961273
143340	18/08/2018--03:22:00	35.18	0	-0.329101	-0.0972639	-0.961273
143400	18/08/2018--03:23:00	35.2	0	-0.329101	-0.0972639	-0.961273
143460	18/08/2018--03:24:00	35.18	0	-0.329101	-0.112164	-0.961273
143520	18/08/2018--03:25:00	35.19	0	-0.313618	-0.112164	-0.961273
143580	18/08/2018--03:26:00	35.21	0	-0.313618	-0.112164	-0.961273
143640	18/08/2018--03:27:00	35.22	0	-0.313618	-0.0972639	-0.961273
143700	18/08/2018--03:28:00	35.23	0	-0.329101	-0.112164	-0.961273
143760	18/08/2018--03:29:00	35.25	0	-0.329101	-0.112164	-0.961273
143820	18/08/2018--03:30:00	35.25	0	-0.329101	-0.112164	-0.961273
143880	18/08/2018--03:31:00	35.26	0	-0.329101	-0.112164	-0.961273
143940	18/08/2018--03:32:00	35.27	8	0.677292	-0.171766	-0.72207
144000	18/08/2018--03:33:00	35.32	0	0.661809	-0.171766	-0.751971
144060	18/08/2018--03:34:00	35.34	0	0.661809	-0.171766	-0.751971
144120	18/08/2018--03:35:00	35.35	0	0.646326	-0.171766	-0.751971
144180	18/08/2018--03:36:00	35.34	0	0.646326	-0.171766	-0.751971
144240	18/08/2018--03:37:00	35.34	0	0.646326	-0.171766	-0.751971
144300	18/08/2018--03:38:00	35.33	0	0.646326	-0.171766	-0.766921
144360	18/08/2018--03:39:00	35.35	0	0.646326	-0.171766	-0.751971
144420	18/08/2018--03:40:00	35.34	0	0.646326	-0.171766	-0.766921
144480	18/08/2018--03:41:00	35.33	0	0.630843	-0.171766	-0.766921
144540	18/08/2018--03:42:00	35.33	0	0.646326	-0.171766	-0.751971
144600	18/08/2018--03:43:00	35.32	0	0.630843	-0.171766	-0.751971
144660	18/08/2018--03:44:00	35.3	0	0.646326	-0.171766	-0.766921
144720	18/08/2018--03:45:00	35.31	0	0.646326	-0.171766	-0.766921
144780	18/08/2018--03:46:00	35.32	0	0.661809	-0.171766	-0.751971
144840	18/08/2018--03:47:00	35.26	0	0.460531	-0.141965	-0.886522
144900	18/08/2018--03:48:00	35.25	0	0.460531	-0.141965	-0.886522
144960	18/08/2018--03:49:00	35.24	0	0.460531	-0.141965	-0.886522
145020	18/08/2018--03:50:00	35.25	0	0.460531	-0.141965	-0.886522
145080	18/08/2018--03:51:00	35.25	0	0.460531	-0.127065	-0.886522
145140	18/08/2018--03:52:00	35.23	0	0.460531	-0.127065	-0.886522
145200	18/08/2018--03:53:00	35.25	0	0.460531	-0.127065	-0.886522
145260	18/08/2018--03:54:00	35.27	0	0.476014	-0.141965	-0.886522
145320	18/08/2018--03:55:00	35.29	0	0.460531	-0.141965	-0.886522
145380	18/08/2018--03:56:00	35.28	0	0.460531	-0.141965	-0.886522
145440	18/08/2018--03:57:00	35.29	0	0.460531	-0.127065	-0.886522
145500	18/08/2018--03:58:00	35.3	0	0.460531	-0.141965	-0.886522
145560	18/08/2018--03:59:00	35.29	0	0.460531	-0.127065	-0.886522
145620	18/08/2018--04:00:00	35.3	0	0.460531	-0.127065	-0.886522
145680	18/08/2018--04:01:00	35.32	0	0.460531	-0.127065	-0.886522
145740	18/08/2018--04:02:00	35.32	0	0.243769	-0.112164	-0.976223
145800	18/08/2018--04:03:00	35.3	0	0.259252	-0.112164	-0.976223
145860	18/08/2018--04:04:00	35.29	0	0.243769	-0.112164	-0.976223
145920	18/08/2018--04:05:00	35.26	0	0.228286	-0.0972639	-0.976223
145980	18/08/2018--04:06:00	35.23	0	0.243769	-0.0972639	-0.991173
146040	18/08/2018--04:07:00	35.23	0	0.243769	-0.112164	-0.976223
146100	18/08/2018--04:08:00	35.21	0	0.243769	-0.112164	-0.976223
146160	18/08/2018--04:09:00	35.19	0	0.243769	-0.112164	-0.976223
146220	18/08/2018--04:10:00	35.2	0	0.429565	-0.141965	-0.901472
146280	18/08/2018--04:11:00	35.25	0	0.429565	-0.141965	-0.916422
146340	18/08/2018--04:12:00	35.27	0	0.429565	-0.141965	-0.901472
146400	18/08/2018--04:13:00	35.3	0	0.429565	-0.141965	-0.901472
146460	18/08/2018--04:14:00	35.31	0	0.429565	-0.141965	-0.901472
146520	18/08/2018--04:15:00	35.35	0	0.414082	-0.141965	-0.916422
146580	18/08/2018--04:16:00	35.36	0	0.414082	-0.141965	-0.916422
146640	18/08/2018--04:17:00	35.36	0	0.414082	-0.127065	-0.916422
146700	18/08/2018--04:18:00	35.38	0	0.414082	-0.127065	-0.916422
146760	18/08/2018--04:19:00	35.38	0	0.553428	-0.156866	-0.826721
146820	18/08/2018--04:20:00	35.39	0	0.568911	-0.156866	-0.826721
146880	18/08/2018--04:21:00	35.39	0	0.553428	-0.156866	-0.826721
146940	18/08/2018--04:22:00	35.41	0	0.553428	-0.156866	-0.826721
147000	18/08/2018--04:23:00	35.42	1	0.568911	-0.156866	-0.826721
147060	18/08/2018--04:24:00	35.42	0	0.568911	-0.156866	-0.826721
147120	18/08/2018--04:25:00	35.41	0	0.568911	-0.141965	-0.826721
147180	18/08/2018--04:26:00	35.42	0	0.568911	-0.156866	-0.826721
147240	18/08/2018--04:27:00	35.39	0	0.584394	-0.156866	-0.811771
147300	18/08/2018--04:28:00	35.4	0	0.584394	-0.156866	-0.796821
147360	18/08/2018--04:29:00	35.4	0	0.584394	-0.156866	-0.796821
147420	18/08/2018--04:30:00	35.41	0	0.599877	-0.156866	-0.796821
147480	18/08/2018--04:31:00	35.39	0	0.599877	-0.156866	-0.796821
147540	18/08/2018--04:32:00	35.39	0	0.599877	-0.156866	-0.796821
147600	18/08/2018--04:33:00	35.38	0	0.599877	-0.156866	-0.796821
147660	18/08/2018--04:34:00	35.38	0	-0.282652	-0.0376619	-0.961273
147720	18/08/2018--04:35:00	35.36	0	-0.282652	-0.0376619	-0.976223
147780	18/08/2018--04:36:00	35.32	0	-0.282652	-0.0376619	-0.961273
147840	18/08/2018--04:37:00	35.33	0	-0.282652	-0.0376619	-0.961273
147900	18/08/2018--04:38:00	35.32	0	-0.282652	-0.0376619	-0.976223
147960	18/08/2018--04:39:00	35.3	0	-0.282652	-0.0376619	-0.976223
148020	18/08/2018--04:40:00	35.31	0	-0.282652	-0.0376619	-0.976223
148080	18/08/2018--04:41:00	35.29	0	-0.298135	-0.0376619	-0.961273
148140	18/08/2018--04:42:00	35.3	0	-0.282652	-0.0525624	-0.976223
148200	18/08/2018--04:43:00	35.31	0	-0.282652	-0.0376619	-0.976223
148260	18/08/2018--04:44:00	35.32	0	-0.282652	-0.0525624	-0.976223
148320	18/08/2018--04:45:00	35.3	0	-0.282652	-0.0525624	-0.961273
148380	18/08/2018--04:46:00	35.31	0	-0.282652	-0.0525624	-0.976223
148440	18/08/2018--04:47:00	35.32	0	-0.282652	-0.0525624	-0.976223
148500	18/08/2018--04:48:00	35.33	0	-0.282652	-0.0525624	-0.976223
148560	18/08/2018--04:49:00	35.36	0	0.537945	-0.141965	-0.841672
148620	18/08/2018--04:50:00	35.4	0	0.553428	-0.141965	-0.841672
148680	18/08/2018--04:51:00	35.45	0	0.537945	-0.141965	-0.841672
148740	18/08/2018--04:52:00	35.45	0	0.537945	-0.156866	-0.841672
148800	18/08/2018--04:53:00	35.47	0	0.537945	-0.141965	-0.841672
148860	18/08/2018--04:54:00	35.47	0	0.537945	-0.141965	-0.841672
148920	18/08/2018--04:55:00	35.45	0	0.537945	-0.141965	-0.841672
148980	18/08/2018--04:56:00	35.45	0	0.537945	-0.141965	-0.841672
149040	18/08/2018--04:57:00	35.45	0	0.537945	-0.141965	-0.841672
149100	18/08/2018--04:58:00	35.43	0	0.537945	-0.156866	-0.841672
149160	18/08/2018--04:59:00	35.43	0	0.537945	-0.141965	-0.841672
149220	18/08/2018--05:00:00	35.45	0	0.537945	-0.141965	-0.841672
