# Supplementary material for: A randomized cross-over trial investigating differences in 24-h personal air and skin temperatures using wearable sensors between two climatologically contrasting settings
Source: Sci Rep. 2021 Nov 10;11:22020. doi: 10.1038/s41598-021-01180-y (PMC8580978; doi:10.1038/s41598-021-01180-y)
Supplement: Supplementary file 2 — Supplementary Data. [file 41598_2021_1180_MOESM2_ESM.zip › New folder/new/T17_A1new.csv]

Index	Date	Temperature	Activity	X-axis	Y-axis	Z-axis	Marker
55200	17/08/2018--05:00:00	24.8	0	-10.077	0.0616856	0.0247893
55260	17/08/2018--05:01:00	24.79	0	-10.077	0.0616856	0.0247893
55320	17/08/2018--05:02:00	24.78	0	-10.077	0.0616856	0.0247893
55380	17/08/2018--05:03:00	24.78	0	-10.077	0.0616856	0.0247893
55440	17/08/2018--05:04:00	24.79	0	-10.077	0.0616856	0.0247893
55500	17/08/2018--05:05:00	24.78	0	-10.077	0.0616856	0.0247893
55560	17/08/2018--05:06:00	24.77	0	-10.077	0.0616856	0.0247893
55620	17/08/2018--05:07:00	24.78	0	-10.077	0.0616856	0.0247893
55680	17/08/2018--05:08:00	24.78	0	-10.077	0.0616856	0.0247893
55740	17/08/2018--05:09:00	24.79	0	-10.077	0.0765592	0.0100257
55800	17/08/2018--05:10:00	24.8	0	-10.077	0.0616856	0.0247893
55860	17/08/2018--05:11:00	24.79	0	-10.077	0.0616856	0.0247893
55920	17/08/2018--05:12:00	24.82	0	-10.077	0.0616856	0.0247893
55980	17/08/2018--05:13:00	24.85	0	-10.077	0.0616856	0.0247893
56040	17/08/2018--05:14:00	24.79	0	-10.077	0.0765592	0.0247893
56100	17/08/2018--05:15:00	24.78	0	-10.077	0.0616856	0.0247893
56160	17/08/2018--05:16:00	24.75	0	-10.077	0.0616856	0.0100257
56220	17/08/2018--05:17:00	24.74	0	-10.077	0.0616856	0.0247893
56280	17/08/2018--05:18:00	24.73	0	-10.077	0.0616856	0.0247893
56340	17/08/2018--05:19:00	24.73	0	-10.077	0.0616856	0.0247893
56400	17/08/2018--05:20:00	24.71	0	-10.077	0.0616856	0.0247893
56460	17/08/2018--05:21:00	24.7	0	-10.077	0.0616856	0.0247893
56520	17/08/2018--05:22:00	24.7	0	-10.077	0.0616856	0.0247893
56580	17/08/2018--05:23:00	24.68	0	-10.077	0.0616856	0.0247893
56640	17/08/2018--05:24:00	24.66	0	-10.077	0.0616856	0.0247893
56700	17/08/2018--05:25:00	24.68	0	-10.077	0.0616856	0.0247893
56760	17/08/2018--05:26:00	24.67	0	-10.077	0.0616856	0.0247893
56820	17/08/2018--05:27:00	24.67	0	-10.077	0.0765592	0.0247893
56880	17/08/2018--05:28:00	24.65	0	-10.077	0.0616856	0.0247893
56940	17/08/2018--05:29:00	24.62	0	-10.077	0.0616856	0.0247893
57000	17/08/2018--05:30:00	24.59	0	-10.077	0.0616856	0.0247893
57060	17/08/2018--05:31:00	24.58	0	-10.077	0.0616856	0.0100257
57120	17/08/2018--05:32:00	24.56	0	-10.077	0.0616856	0.0247893
57180	17/08/2018--05:33:00	24.56	0	-10.077	0.0765592	0.0247893
57240	17/08/2018--05:34:00	24.54	0	-10.077	0.0616856	0.0100257
57300	17/08/2018--05:35:00	24.53	0	-10.077	0.0616856	0.0247893
57360	17/08/2018--05:36:00	24.53	0	-10.077	0.0616856	0.0247893
57420	17/08/2018--05:37:00	24.54	0	-10.077	0.0616856	0.0247893
57480	17/08/2018--05:38:00	24.54	0	-10.077	0.0765592	0.0247893
57540	17/08/2018--05:39:00	24.54	0	-10.077	0.0616856	0.0247893
57600	17/08/2018--05:40:00	24.52	0	-10.077	0.0616856	0.0247893
57660	17/08/2018--05:41:00	24.52	0	-10.077	0.0616856	0.0247893
57720	17/08/2018--05:42:00	24.5	0	-10.077	0.0616856	0.0247893
57780	17/08/2018--05:43:00	24.48	0	-10.077	0.0765592	0.0247893
57840	17/08/2018--05:44:00	24.46	0	-10.077	0.0616856	0.0247893
57900	17/08/2018--05:45:00	24.45	0	-10.077	0.0616856	0.0247893
57960	17/08/2018--05:46:00	24.44	0	-10.077	0.0616856	0.0247893
58020	17/08/2018--05:47:00	24.43	0	-10.077	0.0616856	0.0247893
58080	17/08/2018--05:48:00	24.42	0	-10.077	0.0616856	0.0247893
58140	17/08/2018--05:49:00	24.41	0	-10.077	0.0616856	0.0247893
58200	17/08/2018--05:50:00	24.4	0	-10.077	0.0616856	0.0247893
58260	17/08/2018--05:51:00	24.39	0	-10.077	0.0616856	0.0247893
58320	17/08/2018--05:52:00	24.38	0	-10.077	0.0616856	0.0247893
58380	17/08/2018--05:53:00	24.37	0	-10.077	0.0616856	0.0247893
58440	17/08/2018--05:54:00	24.37	0	-10.077	0.0616856	0.0247893
58500	17/08/2018--05:55:00	24.33	0	-10.077	0.0616856	0.0247893
58560	17/08/2018--05:56:00	24.33	0	-10.077	0.0616856	0.0247893
58620	17/08/2018--05:57:00	24.33	0	-10.077	0.0616856	0.0247893
58680	17/08/2018--05:58:00	24.34	0	-10.077	0.0616856	0.0247893
58740	17/08/2018--05:59:00	24.34	0	-0.992364	0.0616856	0.0247893
58800	17/08/2018--06:00:00	24.35	0	-10.077	0.0616856	0.0247893
58860	17/08/2018--06:01:00	24.35	0	-10.077	0.0616856	0.0247893
58920	17/08/2018--06:02:00	24.35	0	-10.077	0.0616856	0.0247893
58980	17/08/2018--06:03:00	24.34	0	-10.077	0.0616856	0.0247893
59040	17/08/2018--06:04:00	24.31	0	-10.077	0.0616856	0.0247893
59100	17/08/2018--06:05:00	24.29	0	-10.077	0.0616856	0.0247893
59160	17/08/2018--06:06:00	24.32	0	-10.077	0.0616856	0.0247893
59220	17/08/2018--06:07:00	24.3	0	-10.077	0.0616856	0.0247893
59280	17/08/2018--06:08:00	24.31	0	-10.077	0.0616856	0.0247893
59340	17/08/2018--06:09:00	24.32	0	-10.077	0.0616856	0.0247893
59400	17/08/2018--06:10:00	24.32	0	-10.077	0.0616856	0.0100257
59460	17/08/2018--06:11:00	24.34	0	-10.077	0.0616856	0.0247893
59520	17/08/2018--06:12:00	24.34	0	-10.077	0.0616856	0.0247893
59580	17/08/2018--06:13:00	24.34	0	-10.077	0.0616856	0.0247893
59640	17/08/2018--06:14:00	24.36	0	-10.077	0.0616856	0.0247893
59700	17/08/2018--06:15:00	24.39	0	-10.077	0.0616856	0.0247893
59760	17/08/2018--06:16:00	24.39	0	-10.077	0.0616856	0.0247893
59820	17/08/2018--06:17:00	24.39	0	-10.077	0.0616856	0.0247893
59880	17/08/2018--06:18:00	24.37	0	-10.077	0.0616856	0.0247893
59940	17/08/2018--06:19:00	24.37	0	-10.077	0.0616856	0.0247893
60000	17/08/2018--06:20:00	24.33	0	-10.077	0.0765592	0.0247893
60060	17/08/2018--06:21:00	24.34	0	-10.077	0.0616856	0.0247893
60120	17/08/2018--06:22:00	24.34	0	-10.077	0.0616856	0.0247893
60180	17/08/2018--06:23:00	24.34	0	-10.077	0.0616856	0.0247893
60240	17/08/2018--06:24:00	24.32	0	-10.077	0.0616856	0.0247893
60300	17/08/2018--06:25:00	24.32	0	-10.077	0.0616856	0.0247893
60360	17/08/2018--06:26:00	24.31	0	-10.077	0.0616856	0.0247893
60420	17/08/2018--06:27:00	24.3	0	-10.077	0.0616856	0.0247893
60480	17/08/2018--06:28:00	24.29	0	-10.077	0.0616856	0.0247893
60540	17/08/2018--06:29:00	24.29	0	-10.077	0.0616856	0.0247893
60600	17/08/2018--06:30:00	24.29	0	-10.077	0.0616856	0.0247893
60660	17/08/2018--06:31:00	24.28	0	-10.077	0.0616856	0.0247893
60720	17/08/2018--06:32:00	24.26	0	-10.077	0.0616856	0.0247893
60780	17/08/2018--06:33:00	24.29	0	-10.077	0.0616856	0.0247893
60840	17/08/2018--06:34:00	24.29	0	-10.077	0.0616856	0.0247893
60900	17/08/2018--06:35:00	24.3	0	-10.077	0.0616856	0.0247893
60960	17/08/2018--06:36:00	24.29	0	-10.077	0.0616856	0.0247893
61020	17/08/2018--06:37:00	24.3	0	-10.077	0.0616856	0.0247893
61080	17/08/2018--06:38:00	24.33	0	-10.077	0.0616856	0.0247893
61140	17/08/2018--06:39:00	24.34	0	-10.077	0.0765592	0.0247893
61200	17/08/2018--06:40:00	24.35	0	-10.077	0.0616856	0.0247893
61260	17/08/2018--06:41:00	24.34	0	-10.077	0.0616856	0.0247893
61320	17/08/2018--06:42:00	24.36	0	-10.077	0.0616856	0.0247893
61380	17/08/2018--06:43:00	24.36	0	-10.077	0.0616856	0.0247893
61440	17/08/2018--06:44:00	24.38	0	-10.077	0.0616856	0.0247893
61500	17/08/2018--06:45:00	24.38	0	-10.077	0.0616856	0.0247893
61560	17/08/2018--06:46:00	24.38	0	-10.077	0.0616856	0.0247893
61620	17/08/2018--06:47:00	24.36	0	-10.077	0.0765592	0.0247893
61680	17/08/2018--06:48:00	24.36	0	-10.077	0.0616856	0.0247893
61740	17/08/2018--06:49:00	24.36	0	-10.077	0.0616856	0.0247893
61800	17/08/2018--06:50:00	24.36	0	-10.077	0.0616856	0.0247893
61860	17/08/2018--06:51:00	24.31	0	-10.077	0.0616856	0.0247893
61920	17/08/2018--06:52:00	24.32	0	-10.077	0.0616856	0.0247893
61980	17/08/2018--06:53:00	24.32	0	-10.077	0.0616856	0.0247893
62040	17/08/2018--06:54:00	24.31	0	-10.077	0.0616856	0.0247893
62100	17/08/2018--06:55:00	24.31	0	-10.077	0.0616856	0.0247893
62160	17/08/2018--06:56:00	24.31	0	-10.077	0.0616856	0.0247893
62220	17/08/2018--06:57:00	24.3	0	-10.077	0.0616856	0.0247893
62280	17/08/2018--06:58:00	24.32	0	-10.077	0.0616856	0.0247893
62340	17/08/2018--06:59:00	24.3	0	-10.077	0.0616856	0.0247893
62400	17/08/2018--07:00:00	24.28	0	-10.077	0.0765592	0.0247893
62460	17/08/2018--07:01:00	24.28	0	-10.077	0.0616856	0.0247893
62520	17/08/2018--07:02:00	24.27	0	-10.077	0.0616856	0.0247893
62580	17/08/2018--07:03:00	24.26	0	-10.077	0.0616856	0.0247893
62640	17/08/2018--07:04:00	24.26	0	-10.077	0.0616856	0.0247893
62700	17/08/2018--07:05:00	24.27	0	-10.077	0.0616856	0.0247893
62760	17/08/2018--07:06:00	24.27	0	-10.077	0.0616856	0.0247893
62820	17/08/2018--07:07:00	24.28	0	-10.077	0.0616856	0.0247893
62880	17/08/2018--07:08:00	24.28	0	-10.077	0.0616856	0.0247893
62940	17/08/2018--07:09:00	24.28	0	-10.077	0.0616856	0.0247893
63000	17/08/2018--07:10:00	24.27	0	-10.077	0.0765592	0.0247893
63060	17/08/2018--07:11:00	24.29	0	-10.077	0.0616856	0.0247893
63120	17/08/2018--07:12:00	24.29	0	-10.077	0.0616856	0.0247893
63180	17/08/2018--07:13:00	24.27	0	-10.077	0.0616856	0.0247893
63240	17/08/2018--07:14:00	24.24	0	-10.077	0.0616856	0.0247893
63300	17/08/2018--07:15:00	24.23	0	-10.077	0.0616856	0.0100257
63360	17/08/2018--07:16:00	24.2	0	-10.077	0.0616856	0.0247893
63420	17/08/2018--07:17:00	24.21	0	-10.077	0.0616856	0.0247893
63480	17/08/2018--07:18:00	24.21	0	-10.077	0.0616856	0.0247893
63540	17/08/2018--07:19:00	24.23	0	-10.077	0.0616856	0.0247893
63600	17/08/2018--07:20:00	24.21	0	-10.077	0.0616856	0.0247893
63660	17/08/2018--07:21:00	24.23	0	-10.077	0.0616856	0.0247893
63720	17/08/2018--07:22:00	24.26	0	-10.077	0.0616856	0.0247893
63780	17/08/2018--07:23:00	24.28	0	-10.077	0.0616856	0.0247893
63840	17/08/2018--07:24:00	24.31	0	-10.077	0.0616856	0.0247893
63900	17/08/2018--07:25:00	24.34	0	-10.077	0.0616856	0.0247893
63960	17/08/2018--07:26:00	24.38	0	-10.077	0.0616856	0.0247893
64020	17/08/2018--07:27:00	24.39	0	-10.077	0.0616856	0.0247893
64080	17/08/2018--07:28:00	24.41	0	-10.077	0.0616856	0.0247893
64140	17/08/2018--07:29:00	24.44	2	-10.077	0.0616856	0.0247893
64200	17/08/2018--07:30:00	24.51	0	-10.077	0.0616856	0.0247893
64260	17/08/2018--07:31:00	24.6	0	-10.077	0.0616856	0.0247893
64320	17/08/2018--07:32:00	24.69	0	-10.077	0.0616856	0.0247893
64380	17/08/2018--07:33:00	24.77	0	-10.077	0.0616856	0.0247893
64440	17/08/2018--07:34:00	24.8	0	-10.077	0.0616856	0.0247893
64500	17/08/2018--07:35:00	24.82	0	-10.077	0.0765592	0.0247893
64560	17/08/2018--07:36:00	24.85	0	-10.077	0.0765592	0.0247893
64620	17/08/2018--07:37:00	24.86	0	-10.077	0.0616856	0.0247893
64680	17/08/2018--07:38:00	24.88	0	-10.077	0.0616856	0.0247893
64740	17/08/2018--07:39:00	24.93	0	-10.077	0.0616856	0.0247893
64800	17/08/2018--07:40:00	24.93	0	-10.077	0.0616856	0.0247893
64860	17/08/2018--07:41:00	24.95	0	-10.077	0.0616856	0.0247893
64920	17/08/2018--07:42:00	24.98	0	-10.077	0.0616856	0.0247893
64980	17/08/2018--07:43:00	25	0	-10.077	0.0616856	0.0247893
65040	17/08/2018--07:44:00	25	0	-10.077	0.0616856	0.0247893
65100	17/08/2018--07:45:00	25.05	0	-10.077	0.0616856	0.0247893
65160	17/08/2018--07:46:00	25.05	0	-10.077	0.0616856	0.0247893
65220	17/08/2018--07:47:00	25.08	0	-10.077	0.0616856	0.0247893
65280	17/08/2018--07:48:00	25.09	0	-10.077	0.0616856	0.0247893
65340	17/08/2018--07:49:00	25.1	0	-10.077	0.0616856	0.0247893
65400	17/08/2018--07:50:00	25.11	0	-10.077	0.0616856	0.0247893
65460	17/08/2018--07:51:00	25.13	0	-10.077	0.0616856	0.0247893
65520	17/08/2018--07:52:00	25.15	0	-10.077	0.0765592	0.0247893
65580	17/08/2018--07:53:00	25.18	0	-10.077	0.0616856	0.0247893
65640	17/08/2018--07:54:00	25.18	0	-10.077	0.0616856	0.0247893
65700	17/08/2018--07:55:00	25.2	0	-10.077	0.0616856	0.0247893
65760	17/08/2018--07:56:00	25.23	0	-10.077	0.0616856	0.0247893
65820	17/08/2018--07:57:00	25.27	0	-10.077	0.0616856	0.0247893
65880	17/08/2018--07:58:00	25.28	0	-10.077	0.0616856	0.0247893
65940	17/08/2018--07:59:00	25.3	0	-10.077	0.0616856	0.0247893
66000	17/08/2018--08:00:00	25.32	0	-10.077	0.0616856	0.0247893
66060	17/08/2018--08:01:00	25.34	0	-10.077	0.0765592	0.0247893
66120	17/08/2018--08:02:00	25.39	0	-10.077	0.0765592	0.0247893
66180	17/08/2018--08:03:00	25.42	0	-10.077	0.0616856	0.0247893
66240	17/08/2018--08:04:00	25.43	0	-10.077	0.0616856	0.0247893
66300	17/08/2018--08:05:00	25.43	0	-10.077	0.0765592	0.0247893
66360	17/08/2018--08:06:00	25.46	0	-10.077	0.0616856	0.0247893
66420	17/08/2018--08:07:00	25.5	0	-10.077	0.0616856	0.0247893
66480	17/08/2018--08:08:00	25.53	0	-10.077	0.0616856	0.0247893
66540	17/08/2018--08:09:00	25.53	0	-10.077	0.0616856	0.0247893
66600	17/08/2018--08:10:00	25.58	0	-10.077	0.0616856	0.0247893
66660	17/08/2018--08:11:00	25.6	0	-10.077	0.0616856	0.0247893
66720	17/08/2018--08:12:00	25.63	0	-10.077	0.0616856	0.0247893
66780	17/08/2018--08:13:00	25.66	0	-10.077	0.0765592	0.0247893
66840	17/08/2018--08:14:00	25.69	0	-10.077	0.0616856	0.0247893
66900	17/08/2018--08:15:00	25.7	0	-10.077	0.0616856	0.0247893
66960	17/08/2018--08:16:00	25.74	0	-10.077	0.0616856	0.0247893
67020	17/08/2018--08:17:00	25.76	0	-10.077	0.0616856	0.0247893
67080	17/08/2018--08:18:00	25.78	0	-10.077	0.0616856	0.0247893
67140	17/08/2018--08:19:00	25.82	0	-10.077	0.0616856	0.0247893
67200	17/08/2018--08:20:00	25.83	0	-10.077	0.0765592	0.0247893
67260	17/08/2018--08:21:00	25.85	0	-10.077	0.0616856	0.0247893
67320	17/08/2018--08:22:00	25.87	0	-10.077	0.0616856	0.0247893
67380	17/08/2018--08:23:00	25.88	0	-10.077	0.0616856	0.0247893
67440	17/08/2018--08:24:00	25.89	0	-10.077	0.0616856	0.0247893
67500	17/08/2018--08:25:00	25.9	0	-10.077	0.0616856	0.0247893
67560	17/08/2018--08:26:00	25.91	0	-10.077	0.0616856	0.0247893
67620	17/08/2018--08:27:00	25.93	0	-10.077	0.0616856	0.0247893
67680	17/08/2018--08:28:00	25.94	0	-10.077	0.0616856	0.0247893
67740	17/08/2018--08:29:00	25.94	0	-10.077	0.0616856	0.0247893
67800	17/08/2018--08:30:00	25.95	0	-10.077	0.0616856	0.0247893
67860	17/08/2018--08:31:00	25.95	0	-10.077	0.0616856	0.0247893
67920	17/08/2018--08:32:00	25.95	0	-10.077	0.0616856	0.0247893
67980	17/08/2018--08:33:00	25.96	0	-10.077	0.0616856	0.0247893
68040	17/08/2018--08:34:00	25.98	0	-10.077	0.0616856	0.0247893
68100	17/08/2018--08:35:00	26	0	-10.077	0.0616856	0.0247893
68160	17/08/2018--08:36:00	25.99	0	-10.077	0.0616856	0.0247893
68220	17/08/2018--08:37:00	25.99	0	-10.077	0.0616856	0.0247893
68280	17/08/2018--08:38:00	26.02	0	-10.077	0.0616856	0.0247893
68340	17/08/2018--08:39:00	26.02	0	-10.077	0.0616856	0.0247893
68400	17/08/2018--08:40:00	26.06	0	-10.077	0.0616856	0.0247893
68460	17/08/2018--08:41:00	26.07	0	-10.077	0.0765592	0.0247893
68520	17/08/2018--08:42:00	26.1	0	-10.077	0.0616856	0.0247893
68580	17/08/2018--08:43:00	26.13	0	-10.077	0.0616856	0.0247893
68640	17/08/2018--08:44:00	26.13	0	-10.077	0.0616856	0.0247893
68700	17/08/2018--08:45:00	26.15	0	-10.077	0.0616856	0.0247893
68760	17/08/2018--08:46:00	26.14	0	-10.077	0.0616856	0.0247893
68820	17/08/2018--08:47:00	26.18	0	-10.077	0.0616856	0.0247893
68880	17/08/2018--08:48:00	26.2	0	-10.077	0.0616856	0.0247893
68940	17/08/2018--08:49:00	26.19	0	-10.077	0.0616856	0.0247893
69000	17/08/2018--08:50:00	26.21	0	-10.077	0.0616856	0.0247893
69060	17/08/2018--08:51:00	26.23	0	-10.077	0.0616856	0.0247893
69120	17/08/2018--08:52:00	26.26	0	-10.077	0.0616856	0.0247893
69180	17/08/2018--08:53:00	26.28	0	-10.077	0.0616856	0.0247893
69240	17/08/2018--08:54:00	26.3	0	-10.077	0.0616856	0.0247893
69300	17/08/2018--08:55:00	26.33	0	-10.077	0.0616856	0.0247893
69360	17/08/2018--08:56:00	26.34	0	-10.077	0.0616856	0.0247893
69420	17/08/2018--08:57:00	26.36	0	-10.077	0.0765592	0.0247893
69480	17/08/2018--08:58:00	26.39	0	-10.077	0.0616856	0.0247893
69540	17/08/2018--08:59:00	26.4	0	-10.077	0.0616856	0.0247893
69600	17/08/2018--09:00:00	26.43	0	-10.077	0.0616856	0.0247893
69660	17/08/2018--09:01:00	26.43	0	-10.077	0.0616856	0.0395529
69720	17/08/2018--09:02:00	26.44	0	-10.077	0.0616856	0.0247893
69780	17/08/2018--09:03:00	26.46	0	-10.077	0.0616856	0.0247893
69840	17/08/2018--09:04:00	26.49	0	-10.077	0.0616856	0.0247893
69900	17/08/2018--09:05:00	26.48	0	-10.077	0.0616856	0.0247893
69960	17/08/2018--09:06:00	26.51	0	-10.077	0.0616856	0.0247893
70020	17/08/2018--09:07:00	26.52	0	-10.077	0.0616856	0.0247893
70080	17/08/2018--09:08:00	26.53	0	-10.077	0.0616856	0.0247893
70140	17/08/2018--09:09:00	26.55	0	-10.077	0.0616856	0.0247893
70200	17/08/2018--09:10:00	26.56	0	-10.077	0.0616856	0.0247893
70260	17/08/2018--09:11:00	26.56	0	-10.077	0.0616856	0.0247893
70320	17/08/2018--09:12:00	26.61	0	-10.077	0.0616856	0.0247893
70380	17/08/2018--09:13:00	26.61	0	-10.077	0.0616856	0.0247893
70440	17/08/2018--09:14:00	26.62	0	-10.077	0.0616856	0.0247893
70500	17/08/2018--09:15:00	26.63	0	-10.077	0.0616856	0.0247893
70560	17/08/2018--09:16:00	26.65	0	-10.077	0.0616856	0.0247893
70620	17/08/2018--09:17:00	26.65	0	-10.077	0.0616856	0.0247893
70680	17/08/2018--09:18:00	26.69	0	-10.077	0.0616856	0.0247893
70740	17/08/2018--09:19:00	26.68	0	-10.077	0.0616856	0.0247893
70800	17/08/2018--09:20:00	26.7	0	-10.077	0.0616856	0.0247893
70860	17/08/2018--09:21:00	26.71	0	-10.077	0.0765592	0.0247893
70920	17/08/2018--09:22:00	26.69	0	-10.077	0.0616856	0.0247893
70980	17/08/2018--09:23:00	26.72	0	-10.077	0.0765592	0.0247893
71040	17/08/2018--09:24:00	26.73	0	-10.077	0.0616856	0.0247893
71100	17/08/2018--09:25:00	26.72	0	-10.077	0.0616856	0.0247893
71160	17/08/2018--09:26:00	26.74	0	-10.077	0.0616856	0.0247893
71220	17/08/2018--09:27:00	26.76	0	-10.077	0.0616856	0.0247893
71280	17/08/2018--09:28:00	26.77	0	-10.077	0.0616856	0.0247893
71340	17/08/2018--09:29:00	26.75	0	-10.077	0.0616856	0.0247893
71400	17/08/2018--09:30:00	26.75	0	-10.077	0.0616856	0.0395529
71460	17/08/2018--09:31:00	26.8	0	-10.077	0.0616856	0.0247893
71520	17/08/2018--09:32:00	26.79	0	-10.077	0.0616856	0.0247893
71580	17/08/2018--09:33:00	26.79	0	-10.077	0.0616856	0.0247893
71640	17/08/2018--09:34:00	26.8	0	-10.077	0.0616856	0.0247893
71700	17/08/2018--09:35:00	26.82	0	-10.077	0.0616856	0.0247893
71760	17/08/2018--09:36:00	26.82	0	-10.077	0.0616856	0.0247893
71820	17/08/2018--09:37:00	26.84	0	-10.077	0.0616856	0.0247893
71880	17/08/2018--09:38:00	26.86	0	-10.077	0.0616856	0.0247893
71940	17/08/2018--09:39:00	26.88	0	-10.077	0.0616856	0.0247893
72000	17/08/2018--09:40:00	26.88	0	-10.077	0.0616856	0.0247893
72060	17/08/2018--09:41:00	26.91	0	-10.077	0.0616856	0.0247893
72120	17/08/2018--09:42:00	26.91	0	-10.077	0.0616856	0.0247893
72180	17/08/2018--09:43:00	26.91	0	-10.077	0.0616856	0.0247893
72240	17/08/2018--09:44:00	26.93	0	-10.077	0.0616856	0.0247893
72300	17/08/2018--09:45:00	26.94	0	-10.077	0.0616856	0.0247893
72360	17/08/2018--09:46:00	26.95	0	-10.077	0.0616856	0.0247893
72420	17/08/2018--09:47:00	26.97	0	-10.077	0.0616856	0.0247893
72480	17/08/2018--09:48:00	26.96	0	-10.077	0.0616856	0.0247893
72540	17/08/2018--09:49:00	26.96	0	-10.077	0.0616856	0.0247893
72600	17/08/2018--09:50:00	27	0	-10.077	0.0616856	0.0247893
72660	17/08/2018--09:51:00	27.02	0	-10.077	0.0616856	0.0247893
72720	17/08/2018--09:52:00	27.02	0	-10.077	0.0616856	0.0247893
72780	17/08/2018--09:53:00	27.03	0	-10.077	0.0616856	0.0247893
72840	17/08/2018--09:54:00	27.05	0	-10.077	0.0616856	0.0247893
72900	17/08/2018--09:55:00	27.07	0	-10.077	0.0616856	0.0247893
72960	17/08/2018--09:56:00	27.09	0	-10.077	0.0616856	0.0247893
73020	17/08/2018--09:57:00	27.09	0	-10.077	0.0616856	0.0247893
73080	17/08/2018--09:58:00	27.12	0	-10.077	0.0616856	0.0247893
73140	17/08/2018--09:59:00	27.14	0	-10.077	0.0616856	0.0247893
73200	17/08/2018--10:00:00	27.16	0	-10.077	0.0616856	0.0247893
73260	17/08/2018--10:01:00	27.17	0	-10.077	0.0616856	0.0247893
73320	17/08/2018--10:02:00	27.18	0	-10.077	0.0616856	0.0247893
73380	17/08/2018--10:03:00	27.21	0	-10.077	0.0616856	0.0247893
73440	17/08/2018--10:04:00	27.21	0	-10.077	0.0616856	0.0247893
73500	17/08/2018--10:05:00	27.21	0	-10.077	0.0616856	0.0247893
73560	17/08/2018--10:06:00	27.24	0	-10.077	0.0616856	0.0247893
73620	17/08/2018--10:07:00	27.24	0	-10.077	0.0616856	0.0247893
73680	17/08/2018--10:08:00	27.26	0	-10.077	0.0616856	0.0247893
73740	17/08/2018--10:09:00	27.3	0	-10.077	0.0616856	0.0247893
73800	17/08/2018--10:10:00	27.54	273	-0.961696	0.00219118	0.27577
73860	17/08/2018--10:11:00	28.4	70	-0.777686	0.0765592	0.452934
73920	17/08/2018--10:12:00	29.12	169	0.863069	-0.280407	-0.270483
73980	17/08/2018--10:13:00	29.72	57	-0.961696	0.046812	0.320061
74040	17/08/2018--10:14:00	30.26	171	-0.839023	0.4484	0.216716
74100	17/08/2018--10:15:00	30.61	332	-0.931028	0.299663	0.201952
74160	17/08/2018--10:16:00	31.1	1	-0.931028	0.299663	0.187189
74220	17/08/2018--10:17:00	31.44	45	-0.915693	0.374031	0.187189
74280	17/08/2018--10:18:00	31.74	17	-0.946362	0.299663	0.157662
74340	17/08/2018--10:19:00	31.95	0	-0.946362	0.329411	0.157662
74400	17/08/2018--10:20:00	32.03	3	-0.97703	0.180675	0.142898
74460	17/08/2018--10:21:00	31.88	1	-0.839023	0.4484	0.305298
74520	17/08/2018--10:22:00	31.61	0	-0.839023	0.4484	0.305298
74580	17/08/2018--10:23:00	31.51	2	-0.97703	0.255043	0.0986073
74640	17/08/2018--10:24:00	31.58	2	-0.701015	0.507894	-0.521464
74700	17/08/2018--10:25:00	31.74	1	-0.670347	0.49302	-0.580518
74760	17/08/2018--10:26:00	31.79	1	-0.97703	0.210422	0.0838437
74820	17/08/2018--10:27:00	31.94	0	-0.961696	0.255043	0.128134
74880	17/08/2018--10:28:00	32.07	31	-0.97703	0.225295	0.113371
74940	17/08/2018--10:29:00	32.16	106	-0.961696	0.28479	0.128134
75000	17/08/2018--10:30:00	32.03	145	-0.946362	0.388905	0.172425
75060	17/08/2018--10:31:00	31.72	220	-0.931028	0.255043	0.27577
75120	17/08/2018--10:32:00	31.55	0	-0.97703	0.106306	0.246243
75180	17/08/2018--10:33:00	31.44	2	-0.961696	0.240169	0.172425
75240	17/08/2018--10:34:00	31.32	1	-0.961696	0.0914329	0.320061
75300	17/08/2018--10:35:00	31.27	0	-0.961696	0.136054	0.290534
75360	17/08/2018--10:36:00	31.32	51	-0.563008	0.612009	-0.580518
75420	17/08/2018--10:37:00	31.56	1	-0.563008	0.612009	-0.580518
75480	17/08/2018--10:38:00	31.72	7	-0.486337	0.359158	-0.816736
75540	17/08/2018--10:39:00	31.96	2	-0.471003	0.374031	-0.831499
75600	17/08/2018--10:40:00	32.12	0	-0.440334	0.359158	-0.846263
75660	17/08/2018--10:41:00	32.17	0	-0.409666	0.359158	-0.861026
75720	17/08/2018--10:42:00	32.19	39	-0.532339	0.790493	0.261007
75780	17/08/2018--10:43:00	32.12	0	-0.517005	0.745872	0.305298
75840	17/08/2018--10:44:00	32	4	-0.60901	0.716125	0.290534
75900	17/08/2018--10:45:00	31.9	2	-0.60901	0.716125	0.305298
75960	17/08/2018--10:46:00	31.82	1	-0.731683	0.626883	0.261007
76020	17/08/2018--10:47:00	31.78	0	-0.716349	0.641756	0.246243
76080	17/08/2018--10:48:00	31.7	1	-0.655013	0.65663	0.364352
76140	17/08/2018--10:49:00	31.65	0	-0.639678	0.65663	0.379116
76200	17/08/2018--10:50:00	31.59	2	-0.685681	0.597136	0.423406
76260	17/08/2018--10:51:00	31.54	1	-0.685681	0.597136	0.379116
76320	17/08/2018--10:52:00	31.5	0	-0.685681	0.626883	0.349588
76380	17/08/2018--10:53:00	31.42	6	-0.716349	0.552515	0.379116
76440	17/08/2018--10:54:00	31.43	8	-0.60901	0.671504	0.423406
76500	17/08/2018--10:55:00	31.42	4	-0.60901	0.671504	0.393879
76560	17/08/2018--10:56:00	31.35	2	-0.670347	0.626883	0.379116
76620	17/08/2018--10:57:00	31.23	2	-0.685681	0.597136	0.379116
76680	17/08/2018--10:58:00	31.11	147	-0.961696	0.299663	0.0986073
76740	17/08/2018--10:59:00	31.28	1	-0.961696	0.28479	0.0395529
76800	17/08/2018--11:00:00	31.53	0	-0.946362	0.329411	0.0395529
76860	17/08/2018--11:01:00	31.6	186	-0.915693	0.359158	0.216716
76920	17/08/2018--11:02:00	31.44	451	-0.854357	0.359158	-0.447646
76980	17/08/2018--11:03:00	31.21	19	-0.915693	0.210422	0.349588
77040	17/08/2018--11:04:00	31.15	0	-0.915693	0.210422	0.349588
77100	17/08/2018--11:05:00	31.09	0	-0.915693	0.210422	0.349588
77160	17/08/2018--11:06:00	30.95	9	-0.961696	0.195548	0.246243
77220	17/08/2018--11:07:00	30.83	13	-0.823688	0.28479	-0.536227
77280	17/08/2018--11:08:00	30.6	10	-0.685681	0.255043	-0.71339
77340	17/08/2018--11:09:00	30.46	0	-0.60901	0.269916	-0.772445
77400	17/08/2018--11:10:00	30.4	0	-0.624344	0.299663	-0.757681
77460	17/08/2018--11:11:00	30.42	4	-0.731683	0.240169	-0.683863
77520	17/08/2018--11:12:00	30.61	0	-0.716349	0.255043	-0.683863
77580	17/08/2018--11:13:00	30.79	26	-0.97703	0.0914329	0.261007
77640	17/08/2018--11:14:00	30.94	0	-0.946362	0.150927	0.320061
77700	17/08/2018--11:15:00	31.02	1	-0.915693	0.180675	0.349588
77760	17/08/2018--11:16:00	31.17	5	-0.946362	0.210422	0.305298
77820	17/08/2018--11:17:00	31.27	3	-0.97703	0.180675	0.305298
77880	17/08/2018--11:18:00	31.38	2	-0.946362	0.00219118	-0.388591
77940	17/08/2018--11:19:00	31.35	121	-0.409666	-0.0721769	0.895841
78000	17/08/2018--11:20:00	31.41	1	-0.440334	0.210422	0.851551
78060	17/08/2018--11:21:00	31.46	1	-0.639678	0.210422	0.733442
78120	17/08/2018--11:22:00	31.53	42	-0.915693	0.0616856	0.379116
78180	17/08/2018--11:23:00	31.53	31	-10.077	-0.0721769	0.187189
78240	17/08/2018--11:24:00	31.5	1	-10.077	0.106306	0.0986073
78300	17/08/2018--11:25:00	31.5	2	-10.077	-0.176292	0.0986073
78360	17/08/2018--11:26:00	31.5	0	-10.077	-0.191166	0.0838437
78420	17/08/2018--11:27:00	31.5	0	-10.077	-0.176292	0.128134
78480	17/08/2018--11:28:00	31.55	2	-10.077	-0.176292	0.0986073
78540	17/08/2018--11:29:00	31.69	5	-102.303	-0.101924	0.0543165
78600	17/08/2018--11:30:00	31.84	1	-102.303	-0.0721769	0.113371
78660	17/08/2018--11:31:00	31.89	0	-10.077	-0.0870505	0.157662
78720	17/08/2018--11:32:00	32	0	-10.077	-0.0870505	0.142898
78780	17/08/2018--11:33:00	32.09	0	-10.077	-0.0721769	0.113371
78840	17/08/2018--11:34:00	31.96	345	-0.961696	-0.41427	0.142898
78900	17/08/2018--11:35:00	31.7	247	-0.624344	-0.101924	0.113371
78960	17/08/2018--11:36:00	31.35	179	-0.79302	0.478147	-0.403355
79020	17/08/2018--11:37:00	30.89	33	-0.823688	0.195548	0.541515
79080	17/08/2018--11:38:00	30.73	22	-0.915693	0.0319384	0.408643
79140	17/08/2018--11:39:00	30.65	0	-0.931028	0.0914329	0.364352
79200	17/08/2018--11:40:00	30.61	0	-0.931028	0.00219118	0.393879
79260	17/08/2018--11:41:00	30.55	380	-0.992364	0.195548	0.0838437
79320	17/08/2018--11:42:00	30.55	423	-119.171	0.106306	0.0838437
79380	17/08/2018--11:43:00	30.29	159	-0.716349	-0.131671	0.703915
79440	17/08/2018--11:44:00	29.99	28	-0.946362	0.150927	0.320061
79500	17/08/2018--11:45:00	30.1	1	-0.931028	0.0914329	0.364352
79560	17/08/2018--11:46:00	30.27	0	-0.961696	0.046812	0.320061
79620	17/08/2018--11:47:00	30.38	164	-102.303	0.0765592	0.0247893
79680	17/08/2018--11:48:00	30.36	145	-10.077	0.0616856	-0.034265
79740	17/08/2018--11:49:00	30.44	1	-102.303	-0.101924	-0.0933194
79800	17/08/2018--11:50:00	31.08	36	-0.869691	-0.503512	0.27577
79860	17/08/2018--11:51:00	31.77	0	-0.869691	-0.488638	0.23148
79920	17/08/2018--11:52:00	32.18	1	-0.854357	-0.473764	0.305298
79980	17/08/2018--11:53:00	32.49	0	-0.915693	-0.369649	0.290534
80040	17/08/2018--11:54:00	32.77	0	-0.869691	-0.444017	0.320061
80100	17/08/2018--11:55:00	33.01	0	-0.900359	-0.444017	0.27577
80160	17/08/2018--11:56:00	33.25	20	-10.077	-0.146545	0.142898
80220	17/08/2018--11:57:00	33.57	35	-10.077	0.0170648	0.172425
80280	17/08/2018--11:58:00	33.36	39	-0.992364	0.12118	0.334825
80340	17/08/2018--11:59:00	32.97	1	-0.97703	0.12118	0.216716
80400	17/08/2018--12:00:00	32.61	23	-108.437	0.12118	0.0838437
80460	17/08/2018--12:01:00	32.31	25	-10.537	0.210422	0.23148
80520	17/08/2018--12:02:00	32.16	0	-0.97703	0.106306	0.216716
80580	17/08/2018--12:03:00	31.79	374	-0.992364	0.195548	0.0838437
80640	17/08/2018--12:04:00	31.38	262	-131.438	0.00219118	0.0395529
80700	17/08/2018--12:05:00	31	227	-0.731683	0.463273	0.482461
80760	17/08/2018--12:06:00	30.93	9	-0.593676	0.433526	0.541515
80820	17/08/2018--12:07:00	30.77	914	-0.455669	0.0765592	0.0247893
80880	17/08/2018--12:08:00	30.46	469	-0.655013	0.49302	0.541515
80940	17/08/2018--12:09:00	30.57	28	-0.839023	0.255043	0.290534
81000	17/08/2018--12:10:00	30.74	405	0.633057	-0.0573033	0.64486
81060	17/08/2018--12:11:00	30.7	51	0.510384	-0.325028	0.674388
81120	17/08/2018--12:12:00	30.76	137	-0.79302	0.374031	0.0100257
81180	17/08/2018--12:13:00	30.86	282	-0.961696	0.314537	0.0838437
81240	17/08/2018--12:14:00	30.85	199	-0.961696	0.269916	0.113371
81300	17/08/2018--12:15:00	31.05	0	-0.931028	0.225295	0.305298
81360	17/08/2018--12:16:00	31.02	37	-0.716349	0.522768	0.452934
81420	17/08/2018--12:17:00	30.8	0	-0.685681	0.552515	0.452934
81480	17/08/2018--12:18:00	30.61	73	-0.946362	0.299663	0.128134
81540	17/08/2018--12:19:00	30.49	262	-0.961696	-0.0126824	0.0690801
81600	17/08/2018--12:20:00	30.4	70	-0.854357	0.165801	0.482461
81660	17/08/2018--12:21:00	30.38	5	-0.946362	0.150927	0.305298
81720	17/08/2018--12:22:00	30.36	58	-0.900359	-0.0424297	0.379116
81780	17/08/2018--12:23:00	30.37	92	-0.931028	0.106306	0.364352
81840	17/08/2018--12:24:00	30.3	31	-0.900359	0.225295	0.334825
81900	17/08/2018--12:25:00	30.32	832	-116.104	-0.0573033	0.0690801
81960	17/08/2018--12:26:00	30.39	1266	-0.931028	-0.0870505	0.0986073
82020	17/08/2018--12:27:00	30.43	801	-10.537	0.136054	0.201952
82080	17/08/2018--12:28:00	30.49	517	-102.303	-0.220913	0.0395529
82140	17/08/2018--12:29:00	30.55	405	-111.504	0.225295	0.246243
82200	17/08/2018--12:30:00	30.75	56	-0.992364	0.150927	0.113371
82260	17/08/2018--12:31:00	30.92	95	-0.992364	0.165801	0.113371
82320	17/08/2018--12:32:00	30.79	163	-102.303	0.12118	0.0690801
82380	17/08/2018--12:33:00	30.69	128	-0.946362	0.0914329	-0.373828
82440	17/08/2018--12:34:00	30.77	6	-0.946362	0.165801	-0.344301
82500	17/08/2018--12:35:00	30.89	27	-0.97703	0.0170648	-0.344301
82560	17/08/2018--12:36:00	31.02	0	-0.961696	0.0914329	-0.329537
82620	17/08/2018--12:37:00	31.11	0	-0.97703	-0.0870505	-0.344301
82680	17/08/2018--12:38:00	30.98	42	-0.97703	0.136054	0.142898
82740	17/08/2018--12:39:00	30.85	5	-0.961696	0.046812	0.290534
82800	17/08/2018--12:40:00	30.75	1	-0.992364	0.046812	0.246243
82860	17/08/2018--12:41:00	30.48	181	-0.317661	-0.101924	0.940132
82920	17/08/2018--12:42:00	30.29	13	-0.425	-0.0573033	0.895841
82980	17/08/2018--12:43:00	30.07	15	-0.271659	0.12118	0.954896
83040	17/08/2018--12:44:00	30.04	1	-0.164319	0.046812	0.969659
83100	17/08/2018--12:45:00	30.23	46	-0.854357	0.329411	0.379116
83160	17/08/2018--12:46:00	30.43	2	-0.961696	0.28479	0.0986073
83220	17/08/2018--12:47:00	30.63	213	-10.537	0.0616856	0.113371
83280	17/08/2018--12:48:00	30.75	185	-0.946362	0.150927	0.0247893
83340	17/08/2018--12:49:00	30.7	118	-0.97703	0.0319384	0.216716
83400	17/08/2018--12:50:00	30.84	3	-0.992364	-0.0126824	0.187189
83460	17/08/2018--12:51:00	30.75	329	-114.571	0.165801	0.0247893
83520	17/08/2018--12:52:00	30.7	125	-0.24099	0.00219118	-100.866
83580	17/08/2018--12:53:00	30.82	340	-0.915693	0.046812	0.0543165
83640	17/08/2018--12:54:00	30.64	285	-102.303	-0.116798	0.0247893
83700	17/08/2018--12:55:00	30.69	144	-0.915693	0.0616856	-0.595282
83760	17/08/2018--12:56:00	30.86	75	-0.97703	-0.131671	0.187189
83820	17/08/2018--12:57:00	30.91	162	-0.900359	0.225295	0.334825
83880	17/08/2018--12:58:00	30.89	205	-0.854357	0.418652	0.290534
83940	17/08/2018--12:59:00	30.75	90	-0.869691	0.299663	0.43817
84000	17/08/2018--13:00:00	30.52	288	-0.946362	0.210422	0.334825
84060	17/08/2018--13:01:00	30.33	22	-0.777686	0.344284	0.467697
84120	17/08/2018--13:02:00	30.32	79	-0.854357	0.478147	0.0395529
84180	17/08/2018--13:03:00	30.26	330	-0.839023	0.478147	0.0838437
84240	17/08/2018--13:04:00	30.22	105	-0.915693	0.403779	0.0838437
84300	17/08/2018--13:05:00	30.21	28	-0.869691	0.463273	0.0395529
84360	17/08/2018--13:06:00	30.18	90	-0.915693	0.388905	0.0395529
84420	17/08/2018--13:07:00	30.14	23	-0.900359	0.418652	0.172425
84480	17/08/2018--13:08:00	30.16	0	-0.931028	0.329411	0.157662
84540	17/08/2018--13:09:00	30.2	4	-0.915693	0.329411	0.187189
84600	17/08/2018--13:10:00	30.33	3	-0.869691	0.388905	0.349588
84660	17/08/2018--13:11:00	30.51	0	-0.869691	0.359158	0.320061
84720	17/08/2018--13:12:00	30.6	44	-10.077	-0.116798	-0.181901
84780	17/08/2018--13:13:00	31.04	39	-0.685681	0.388905	0.60057
84840	17/08/2018--13:14:00	31	1	-0.501671	0.730998	0.43817
84900	17/08/2018--13:15:00	30.79	16	-0.425	0.4484	0.777733
84960	17/08/2018--13:16:00	30.53	3	-0.624344	0.359158	0.689151
85020	17/08/2018--13:17:00	30.34	0	-0.578342	0.418652	0.689151
85080	17/08/2018--13:18:00	30.06	4	-0.578342	0.4484	0.674388
85140	17/08/2018--13:19:00	29.95	169	-0.839023	0.314537	0.261007
85200	17/08/2018--13:20:00	29.95	105	-10.077	0.0616856	0.0690801
85260	17/08/2018--13:21:00	29.98	14	-0.869691	0.28479	0.157662
85320	17/08/2018--13:22:00	30.02	102	-0.97703	0.150927	0.187189
85380	17/08/2018--13:23:00	30.08	25	-0.946362	0.314537	0.216716
85440	17/08/2018--13:24:00	30.22	28	-0.885025	0.329411	0.261007
85500	17/08/2018--13:25:00	30.84	82	-0.762352	0.597136	-0.226192
85560	17/08/2018--13:26:00	30.96	204	-0.854357	0.507894	0.0986073
85620	17/08/2018--13:27:00	31.19	9	-0.992364	0.374031	-0.0933194
85680	17/08/2018--13:28:00	31.1	295	-0.885025	0.4484	0.157662
85740	17/08/2018--13:29:00	31.04	81	-0.716349	0.686377	0.0690801
85800	17/08/2018--13:30:00	31.05	0	-0.716349	0.686377	0.0838437
85860	17/08/2018--13:31:00	31.03	111	-0.869691	0.344284	0.128134
85920	17/08/2018--13:32:00	31.06	60	-0.915693	0.344284	0.216716
85980	17/08/2018--13:33:00	31.04	17	-0.854357	0.359158	0.201952
86040	17/08/2018--13:34:00	30.91	139	-0.501671	0.65663	0.541515
86100	17/08/2018--13:35:00	30.82	7	-0.60901	0.418652	0.674388
86160	17/08/2018--13:36:00	30.71	0	-0.501671	0.597136	0.615333
86220	17/08/2018--13:37:00	30.64	5	-0.486337	0.612009	0.60057
86280	17/08/2018--13:38:00	30.67	0	-0.425	0.65663	0.615333
86340	17/08/2018--13:39:00	30.69	8	-0.869691	0.240169	0.43817
86400	17/08/2018--13:40:00	30.77	7	-0.854357	0.28479	0.452934
86460	17/08/2018--13:41:00	30.83	1	-0.839023	0.299663	0.452934
86520	17/08/2018--13:42:00	30.96	0	-0.839023	0.314537	0.423406
86580	17/08/2018--13:43:00	31.1	5	-0.946362	0.195548	0.305298
86640	17/08/2018--13:44:00	31.12	1	-0.931028	0.210422	0.290534
86700	17/08/2018--13:45:00	31.2	153	-10.077	0.150927	0.0986073
86760	17/08/2018--13:46:00	31.11	179	-0.961696	0.195548	-0.270483
86820	17/08/2018--13:47:00	31	59	-0.915693	0.299663	-0.181901
86880	17/08/2018--13:48:00	30.9	268	-0.97703	0.165801	0.187189
86940	17/08/2018--13:49:00	30.82	0	-0.961696	0.165801	0.201952
87000	17/08/2018--13:50:00	30.73	0	-0.992364	0.12118	0.157662
87060	17/08/2018--13:51:00	30.64	0	-0.992364	0.106306	0.157662
87120	17/08/2018--13:52:00	30.55	1	-0.992364	0.12118	0.157662
87180	17/08/2018--13:53:00	30.46	0	-0.992364	0.150927	0.187189
87240	17/08/2018--13:54:00	30.33	3	-0.97703	0.136054	0.201952
87300	17/08/2018--13:55:00	30.23	0	-0.992364	0.136054	0.201952
87360	17/08/2018--13:56:00	30.09	9	-0.961696	0.225295	0.201952
87420	17/08/2018--13:57:00	29.98	0	-0.97703	0.195548	0.172425
87480	17/08/2018--13:58:00	30	77	-0.931028	0.28479	0.216716
87540	17/08/2018--13:59:00	30.08	268	-0.961696	0.269916	0.0986073
87600	17/08/2018--14:00:00	30.23	22	-0.961696	0.269916	0.113371
87660	17/08/2018--14:01:00	30.34	113	-10.077	0.180675	0.0986073
87720	17/08/2018--14:02:00	30.39	67	-0.97703	0.0170648	0.27577
87780	17/08/2018--14:03:00	30.43	7	-0.992364	0.12118	0.142898
87840	17/08/2018--14:04:00	30.55	0	-0.97703	0.195548	0.187189
87900	17/08/2018--14:05:00	30.54	1	-0.992364	0.136054	0.157662
87960	17/08/2018--14:06:00	30.49	4	-10.077	0.210422	0.23148
88020	17/08/2018--14:07:00	30.38	196	-0.931028	0.314537	0.187189
88080	17/08/2018--14:08:00	30.25	244	-0.946362	0.344284	0.157662
88140	17/08/2018--14:09:00	30.2	138	-0.97703	0.225295	-0.0195015
88200	17/08/2018--14:10:00	30.16	191	-0.931028	0.329411	0.157662
88260	17/08/2018--14:11:00	30.13	385	-169.774	0.359158	0.866314
88320	17/08/2018--14:12:00	30.25	240	-10.997	0.195548	0.113371
88380	17/08/2018--14:13:00	30.42	18	-0.946362	0.12118	0.305298
88440	17/08/2018--14:14:00	30.43	93	-0.992364	0.12118	0.157662
88500	17/08/2018--14:15:00	30.39	14	-0.97703	0.225295	0.157662
88560	17/08/2018--14:16:00	30.33	38	-0.961696	0.225295	0.172425
88620	17/08/2018--14:17:00	30.29	111	-103.837	-0.027556	0.216716
88680	17/08/2018--14:18:00	30.19	370	-0.317661	0.165801	0.925369
88740	17/08/2018--14:19:00	30.2	0	-0.348329	0.210422	0.910605
88800	17/08/2018--14:20:00	30.25	0	-0.348329	0.225295	0.895841
88860	17/08/2018--14:21:00	30.3	0	-0.378998	0.195548	0.895841
88920	17/08/2018--14:22:00	30.32	0	-0.409666	0.255043	0.881078
88980	17/08/2018--14:23:00	30.3	0	-0.425	0.210422	0.881078
89040	17/08/2018--14:24:00	30.29	0	-0.455669	0.240169	0.851551
89100	17/08/2018--14:25:00	30.25	0	-0.716349	0.374031	0.615333
89160	17/08/2018--14:26:00	30.24	21	-0.762352	0.210422	0.60057
89220	17/08/2018--14:27:00	30.26	0	-0.777686	0.210422	0.60057
89280	17/08/2018--14:28:00	30.32	2	-0.777686	0.225295	0.585806
89340	17/08/2018--14:29:00	30.38	1	-0.79302	0.150927	0.60057
89400	17/08/2018--14:30:00	30.38	4	-0.79302	0.165801	0.585806
89460	17/08/2018--14:31:00	30.4	1	-0.79302	0.165801	0.60057
89520	17/08/2018--14:32:00	30.46	0	-0.79302	0.225295	0.571042
89580	17/08/2018--14:33:00	30.48	10	-0.900359	0.240169	0.216716
89640	17/08/2018--14:34:00	30.42	32	-0.885025	0.359158	0.27577
89700	17/08/2018--14:35:00	30.39	0	-0.946362	0.344284	0.0838437
89760	17/08/2018--14:36:00	30.39	0	-0.931028	0.344284	0.172425
89820	17/08/2018--14:37:00	30.37	3	-0.931028	0.359158	0.0986073
89880	17/08/2018--14:38:00	30.34	0	-0.915693	0.388905	0.0247893
89940	17/08/2018--14:39:00	30.31	0	-0.915693	0.403779	0.0395529
90000	17/08/2018--14:40:00	30.3	0	-0.931028	0.388905	0.0247893
90060	17/08/2018--14:41:00	30.27	29	-108.437	0.269916	0.349588
90120	17/08/2018--14:42:00	30.36	324	0.111695	-0.0424297	-100.866
90180	17/08/2018--14:43:00	30.17	65	0.0810272	-0.0573033	-102.343
90240	17/08/2018--14:44:00	29.9	0	0.0810272	-0.0573033	-102.343
90300	17/08/2018--14:45:00	29.64	0	0.0810272	-0.0573033	-102.343
90360	17/08/2018--14:46:00	29.45	0	0.0810272	-0.0424297	-102.343
90420	17/08/2018--14:47:00	29.27	0	0.0810272	-0.0573033	-100.866
90480	17/08/2018--14:48:00	29.12	0	0.0810272	-0.0573033	-102.343
90540	17/08/2018--14:49:00	29	0	0.0810272	-0.0573033	-102.343
90600	17/08/2018--14:50:00	28.89	0	0.0810272	-0.0573033	-100.866
90660	17/08/2018--14:51:00	28.81	0	0.0810272	-0.0573033	-100.866
90720	17/08/2018--14:52:00	28.74	0	0.0810272	-0.0573033	-102.343
90780	17/08/2018--14:53:00	28.68	0	0.0810272	-0.0573033	-102.343
90840	17/08/2018--14:54:00	28.63	0	0.0810272	-0.0573033	-102.343
90900	17/08/2018--14:55:00	28.57	0	0.0810272	-0.0573033	-102.343
90960	17/08/2018--14:56:00	28.54	0	0.0963613	-0.0573033	-102.343
91020	17/08/2018--14:57:00	28.83	40	-0.992364	0.180675	0.0838437
91080	17/08/2018--14:58:00	29.33	137	-0.992364	0.150927	0.128134
91140	17/08/2018--14:59:00	29.84	58	-0.931028	0.0765592	0.334825
91200	17/08/2018--15:00:00	30.04	127	-0.931028	0.28479	0.187189
91260	17/08/2018--15:01:00	30.32	37	-0.900359	0.403779	0.23148
91320	17/08/2018--15:02:00	30.47	70	-10.077	0.0616856	-0.00473786
91380	17/08/2018--15:03:00	30.73	3	-0.931028	0.299663	0.113371
91440	17/08/2018--15:04:00	31.13	47	-0.97703	0.388905	0.0690801
91500	17/08/2018--15:05:00	31.16	476	-0.79302	-0.027556	0.630097
91560	17/08/2018--15:06:00	31.16	75	-0.869691	-0.191166	0.482461
91620	17/08/2018--15:07:00	31.31	34	-0.869691	-0.161419	0.497224
91680	17/08/2018--15:08:00	31.71	15	-0.79302	-0.101924	0.60057
91740	17/08/2018--15:09:00	31.63	341	-10.077	0.388905	0.216716
91800	17/08/2018--15:10:00	31.4	482	-102.303	0.240169	0.0100257
91860	17/08/2018--15:11:00	30.86	126	-0.148985	-0.473764	0.851551
91920	17/08/2018--15:12:00	30.44	0	-0.148985	-0.473764	0.851551
91980	17/08/2018--15:13:00	30.06	0	-0.148985	-0.473764	0.851551
92040	17/08/2018--15:14:00	29.77	0	-0.148985	-0.473764	0.851551
92100	17/08/2018--15:15:00	29.52	0	-0.148985	-0.473764	0.851551
92160	17/08/2018--15:16:00	29.3	0	-0.148985	-0.473764	0.851551
92220	17/08/2018--15:17:00	29.13	0	-0.148985	-0.473764	0.851551
92280	17/08/2018--15:18:00	28.97	0	-0.148985	-0.473764	0.851551
92340	17/08/2018--15:19:00	28.86	0	-0.148985	-0.473764	0.851551
92400	17/08/2018--15:20:00	28.77	0	-0.148985	-0.473764	0.851551
92460	17/08/2018--15:21:00	28.68	0	-0.148985	-0.473764	0.851551
92520	17/08/2018--15:22:00	28.62	0	-0.148985	-0.473764	0.851551
92580	17/08/2018--15:23:00	28.55	0	-0.148985	-0.473764	0.851551
92640	17/08/2018--15:24:00	28.48	0	-0.148985	-0.473764	0.866314
92700	17/08/2018--15:25:00	28.47	0	-0.148985	-0.473764	0.851551
92760	17/08/2018--15:26:00	28.41	0	-0.148985	-0.473764	0.851551
92820	17/08/2018--15:27:00	28.4	0	-0.148985	-0.473764	0.851551
92880	17/08/2018--15:28:00	28.38	0	-0.148985	-0.473764	0.851551
92940	17/08/2018--15:29:00	28.37	0	-0.148985	-0.473764	0.851551
93000	17/08/2018--15:30:00	28.32	0	-0.148985	-0.473764	0.851551
93060	17/08/2018--15:31:00	28.32	0	-0.148985	-0.473764	0.851551
93120	17/08/2018--15:32:00	28.3	0	-0.148985	-0.473764	0.866314
93180	17/08/2018--15:33:00	28.27	0	-0.148985	-0.473764	0.866314
93240	17/08/2018--15:34:00	28.25	0	-0.148985	-0.473764	0.851551
93300	17/08/2018--15:35:00	28.24	0	-0.148985	-0.473764	0.866314
93360	17/08/2018--15:36:00	28.22	0	-0.148985	-0.473764	0.866314
93420	17/08/2018--15:37:00	28.22	0	-0.148985	-0.473764	0.851551
93480	17/08/2018--15:38:00	28.22	0	-0.148985	-0.473764	0.851551
93540	17/08/2018--15:39:00	28.21	0	-0.148985	-0.473764	0.851551
93600	17/08/2018--15:40:00	28.21	0	-0.148985	-0.473764	0.851551
93660	17/08/2018--15:41:00	28.21	0	-0.148985	-0.473764	0.851551
93720	17/08/2018--15:42:00	28.19	0	-0.148985	-0.473764	0.866314
93780	17/08/2018--15:43:00	28.2	0	-0.148985	-0.473764	0.866314
93840	17/08/2018--15:44:00	28.21	0	-0.148985	-0.473764	0.851551
93900	17/08/2018--15:45:00	28.21	0	-0.148985	-0.473764	0.851551
93960	17/08/2018--15:46:00	28.21	0	-0.148985	-0.473764	0.866314
94020	17/08/2018--15:47:00	28.21	0	-0.148985	-0.473764	0.851551
94080	17/08/2018--15:48:00	28.2	0	-0.148985	-0.473764	0.851551
94140	17/08/2018--15:49:00	28.21	0	-0.148985	-0.473764	0.851551
94200	17/08/2018--15:50:00	28.2	0	-0.148985	-0.473764	0.851551
94260	17/08/2018--15:51:00	28.2	0	-0.148985	-0.473764	0.851551
94320	17/08/2018--15:52:00	28.18	0	-0.148985	-0.473764	0.851551
94380	17/08/2018--15:53:00	28.17	0	-0.148985	-0.473764	0.851551
94440	17/08/2018--15:54:00	28.15	1	-0.148985	-0.488638	0.851551
94500	17/08/2018--15:55:00	28.13	0	-0.148985	-0.488638	0.851551
94560	17/08/2018--15:56:00	28.11	0	-0.148985	-0.488638	0.851551
94620	17/08/2018--15:57:00	28.07	0	-0.148985	-0.488638	0.851551
94680	17/08/2018--15:58:00	28.08	0	-0.148985	-0.488638	0.851551
94740	17/08/2018--15:59:00	28.07	0	-0.148985	-0.488638	0.851551
94800	17/08/2018--16:00:00	28.07	0	-0.148985	-0.488638	0.851551
94860	17/08/2018--16:01:00	28.1	0	-0.148985	-0.488638	0.851551
94920	17/08/2018--16:02:00	28.14	0	-0.148985	-0.473764	0.851551
94980	17/08/2018--16:03:00	28.19	0	-0.148985	-0.488638	0.851551
95040	17/08/2018--16:04:00	28.21	0	-0.148985	-0.473764	0.851551
95100	17/08/2018--16:05:00	28.25	0	-0.148985	-0.488638	0.851551
95160	17/08/2018--16:06:00	28.29	0	-0.148985	-0.488638	0.851551
95220	17/08/2018--16:07:00	28.37	0	-0.133651	-0.473764	0.851551
95280	17/08/2018--16:08:00	28.41	0	-0.133651	-0.473764	0.851551
95340	17/08/2018--16:09:00	28.47	0	-0.133651	-0.473764	0.866314
95400	17/08/2018--16:10:00	28.52	0	-0.133651	-0.473764	0.866314
95460	17/08/2018--16:11:00	28.55	0	-0.133651	-0.473764	0.851551
95520	17/08/2018--16:12:00	28.58	0	-0.133651	-0.458891	0.866314
95580	17/08/2018--16:13:00	28.6	0	-0.133651	-0.473764	0.851551
95640	17/08/2018--16:14:00	28.63	0	-0.133651	-0.473764	0.866314
95700	17/08/2018--16:15:00	28.65	2	-0.133651	-0.473764	0.866314
95760	17/08/2018--16:16:00	28.67	0	-0.133651	-0.473764	0.866314
95820	17/08/2018--16:17:00	28.7	0	-0.133651	-0.488638	0.851551
95880	17/08/2018--16:18:00	28.72	0	-0.133651	-0.488638	0.851551
95940	17/08/2018--16:19:00	28.74	0	-0.133651	-0.488638	0.866314
96000	17/08/2018--16:20:00	28.75	0	-0.133651	-0.488638	0.851551
96060	17/08/2018--16:21:00	28.77	0	-0.133651	-0.488638	0.851551
96120	17/08/2018--16:22:00	28.78	0	-0.133651	-0.488638	0.851551
96180	17/08/2018--16:23:00	28.77	0	-0.133651	-0.488638	0.851551
96240	17/08/2018--16:24:00	28.76	0	-0.133651	-0.488638	0.851551
96300	17/08/2018--16:25:00	28.75	0	-0.133651	-0.488638	0.851551
96360	17/08/2018--16:26:00	28.73	2	-0.148985	-0.473764	0.851551
96420	17/08/2018--16:27:00	28.71	0	-0.148985	-0.533259	0.836787
96480	17/08/2018--16:28:00	28.71	4	-0.148985	-0.533259	0.822023
96540	17/08/2018--16:29:00	28.72	2	-0.148985	-0.533259	0.822023
96600	17/08/2018--16:30:00	28.7	3	-0.148985	-0.533259	0.822023
96660	17/08/2018--16:31:00	28.69	4	-0.148985	-0.533259	0.822023
96720	17/08/2018--16:32:00	28.69	1	-0.148985	-0.533259	0.822023
96780	17/08/2018--16:33:00	28.68	3	-0.148985	-0.518385	0.822023
96840	17/08/2018--16:34:00	28.71	3	-0.148985	-0.533259	0.836787
96900	17/08/2018--16:35:00	28.71	4	-0.148985	-0.533259	0.822023
96960	17/08/2018--16:36:00	28.71	0	-0.133651	-0.533259	0.822023
97020	17/08/2018--16:37:00	28.71	0	-0.148985	-0.533259	0.822023
97080	17/08/2018--16:38:00	28.75	1	-0.148985	-0.533259	0.80726
97140	17/08/2018--16:39:00	28.73	0	-0.133651	-0.533259	0.822023
97200	17/08/2018--16:40:00	28.74	1	-0.148985	-0.533259	0.822023
97260	17/08/2018--16:41:00	28.74	0	-0.148985	-0.533259	0.822023
97320	17/08/2018--16:42:00	28.75	0	-0.148985	-0.533259	0.822023
97380	17/08/2018--16:43:00	28.74	0	-0.148985	-0.533259	0.822023
97440	17/08/2018--16:44:00	28.74	0	-0.148985	-0.57788	0.80726
97500	17/08/2018--16:45:00	28.74	0	-0.148985	-0.57788	0.792496
97560	17/08/2018--16:46:00	28.73	0	-0.148985	-0.57788	0.792496
97620	17/08/2018--16:47:00	28.72	0	-0.148985	-0.57788	0.792496
97680	17/08/2018--16:48:00	28.69	0	-0.148985	-0.57788	0.792496
97740	17/08/2018--16:49:00	28.69	0	-0.148985	-0.57788	0.792496
97800	17/08/2018--16:50:00	28.68	0	-0.148985	-0.57788	0.80726
97860	17/08/2018--16:51:00	28.66	0	-0.148985	-0.57788	0.792496
97920	17/08/2018--16:52:00	28.62	0	-0.148985	-0.57788	0.792496
97980	17/08/2018--16:53:00	28.58	0	-0.148985	-0.57788	0.80726
98040	17/08/2018--16:54:00	28.58	0	-0.148985	-0.563006	0.792496
98100	17/08/2018--16:55:00	28.56	0	-0.148985	-0.563006	0.80726
98160	17/08/2018--16:56:00	28.52	0	-0.148985	-0.563006	0.792496
98220	17/08/2018--16:57:00	28.5	0	-0.133651	-0.563006	0.792496
98280	17/08/2018--16:58:00	28.51	0	-0.148985	-0.57788	0.792496
98340	17/08/2018--16:59:00	28.48	0	-0.148985	-0.563006	0.792496
98400	17/08/2018--17:00:00	28.46	22	-0.777686	-0.116798	-0.0490286
98460	17/08/2018--17:01:00	28.5	231	-0.931028	0.136054	-0.13761
98520	17/08/2018--17:02:00	28.85	360	-0.931028	0.150927	-0.196665
98580	17/08/2018--17:03:00	29.32	589	-0.716349	0.255043	-0.610045
98640	17/08/2018--17:04:00	29.76	151	-0.762352	-0.191166	-0.595282
98700	17/08/2018--17:05:00	29.88	14	-0.992364	0.12118	-0.196665
98760	17/08/2018--17:06:00	29.93	239	-0.869691	0.28479	-0.344301
98820	17/08/2018--17:07:00	30.16	712	-0.869691	0.180675	-0.30001
98880	17/08/2018--17:08:00	30.39	742	-0.854357	0.0319384	-0.240955
98940	17/08/2018--17:09:00	30.6	653	-0.961696	0.136054	-0.30001
99000	17/08/2018--17:10:00	30.71	131	-0.900359	0.210422	-0.314773
99060	17/08/2018--17:11:00	30.67	34	-10.077	0.150927	-0.255719
99120	17/08/2018--17:12:00	30.54	96	-0.992364	0.0765592	-0.314773
99180	17/08/2018--17:13:00	30.41	122	-0.900359	0.12118	-0.462409
99240	17/08/2018--17:14:00	30.32	172	-0.992364	0.0765592	-0.240955
99300	17/08/2018--17:15:00	30.24	165	-0.992364	0.0616856	-0.285246
99360	17/08/2018--17:16:00	30.3	0	-0.961696	0.046812	-0.329537
99420	17/08/2018--17:17:00	30.38	163	-0.931028	0.046812	0.408643
99480	17/08/2018--17:18:00	30.5	1	-0.915693	0.0170648	0.43817
99540	17/08/2018--17:19:00	30.58	0	-0.885025	-0.027556	0.482461
99600	17/08/2018--17:20:00	30.65	11	-0.915693	-0.0573033	-0.477173
99660	17/08/2018--17:21:00	30.59	0	-0.854357	-0.0573033	-0.565754
99720	17/08/2018--17:22:00	30.46	53	-10.537	0.403779	-0.285246
99780	17/08/2018--17:23:00	30.34	84	-0.946362	0.299663	0.128134
99840	17/08/2018--17:24:00	30.57	365	-129.905	-0.0573033	-0.861026
99900	17/08/2018--17:25:00	30.86	596	-0.808354	0.195548	-0.550991
99960	17/08/2018--17:26:00	31.16	785	-0.854357	0.240169	-0.403355
100020	17/08/2018--17:27:00	31.06	175	-0.839023	0.225295	-0.432882
100080	17/08/2018--17:28:00	30.84	23	-0.992364	0.225295	-0.0490286
100140	17/08/2018--17:29:00	30.68	11	-0.97703	0.12118	-0.255719
100200	17/08/2018--17:30:00	30.65	2	-0.961696	0.12118	-0.30001
100260	17/08/2018--17:31:00	30.57	5	-10.077	0.136054	-0.13761
100320	17/08/2018--17:32:00	30.55	62	-0.915693	-0.0126824	-0.388591
100380	17/08/2018--17:33:00	30.49	86	-0.97703	0.299663	-0.285246
100440	17/08/2018--17:34:00	30.58	236	-0.97703	0.150927	-0.226192
100500	17/08/2018--17:35:00	30.7	367	-0.992364	0.150927	-0.270483
100560	17/08/2018--17:36:00	30.63	97	-0.946362	0.225295	-0.344301
100620	17/08/2018--17:37:00	30.52	25	-0.961696	0.12118	-0.270483
100680	17/08/2018--17:38:00	30.5	51	-0.97703	0.12118	-0.240955
100740	17/08/2018--17:39:00	30.51	11	-0.900359	0.210422	-0.418119
100800	17/08/2018--17:40:00	30.57	2	-0.931028	0.106306	-0.403355
100860	17/08/2018--17:41:00	30.66	2	-0.900359	0.0914329	-0.462409
100920	17/08/2018--17:42:00	30.68	295	-0.900359	0.225295	-0.403355
100980	17/08/2018--17:43:00	30.62	214	-0.97703	0.106306	-0.211428
101040	17/08/2018--17:44:00	30.54	69	-10.077	0.0765592	-0.0637922
101100	17/08/2018--17:45:00	30.43	0	-10.077	0.0616856	-0.0933194
101160	17/08/2018--17:46:00	30.37	0	-102.303	0.00219118	-0.0933194
101220	17/08/2018--17:47:00	30.33	128	-102.303	-0.0721769	-0.00473786
101280	17/08/2018--17:48:00	30.38	178	-0.425	0.716125	-0.595282
101340	17/08/2018--17:49:00	30.28	113	-10.077	0.00219118	-0.181901
101400	17/08/2018--17:50:00	30.26	180	-0.900359	-0.206039	-0.447646
101460	17/08/2018--17:51:00	31.15	49	-0.839023	0.0765592	-0.580518
101520	17/08/2018--17:52:00	31.63	289	-10.077	0.0914329	-0.13761
101580	17/08/2018--17:53:00	31.4	98	-0.946362	0.0765592	-0.344301
101640	17/08/2018--17:54:00	31.14	135	-0.931028	0.12118	-0.181901
101700	17/08/2018--17:55:00	30.94	251	-10.077	0.136054	-0.167137
101760	17/08/2018--17:56:00	30.77	231	-0.961696	0.180675	-0.270483
101820	17/08/2018--17:57:00	30.7	80	-0.97703	0.00219118	-0.329537
101880	17/08/2018--17:58:00	30.66	17	-10.077	0.136054	0.0690801
101940	17/08/2018--17:59:00	30.61	3	-0.992364	0.210422	0.0247893
102000	17/08/2018--18:00:00	30.57	0	-0.992364	0.195548	0.0247893
102060	17/08/2018--18:01:00	30.52	0	-0.961696	0.240169	0.187189
102120	17/08/2018--18:02:00	30.48	2	-0.946362	0.269916	0.23148
102180	17/08/2018--18:03:00	30.46	0	-0.992364	0.195548	0.0247893
102240	17/08/2018--18:04:00	30.45	4	-0.961696	0.269916	0.128134
102300	17/08/2018--18:05:00	30.46	0	-0.869691	0.403779	0.27577
102360	17/08/2018--18:06:00	30.5	0	-0.854357	0.418652	0.290534
102420	17/08/2018--18:07:00	30.58	1	-0.992364	0.195548	-0.108083
102480	17/08/2018--18:08:00	30.66	14	-0.946362	0.0319384	-0.359064
102540	17/08/2018--18:09:00	30.72	109	-10.077	0.0616856	-0.152374
102600	17/08/2018--18:10:00	30.57	130	0.0503588	0.00219118	0.984423
102660	17/08/2018--18:11:00	30.29	0	0.065693	0.00219118	0.984423
102720	17/08/2018--18:12:00	30.06	0	0.0503588	0.00219118	0.984423
102780	17/08/2018--18:13:00	29.88	0	0.0503588	0.00219118	0.984423
102840	17/08/2018--18:14:00	29.75	0	0.0503588	0.00219118	0.984423
102900	17/08/2018--18:15:00	29.64	30	0.0503588	-0.0126824	0.984423
102960	17/08/2018--18:16:00	29.48	0	0.0503588	-0.0126824	0.984423
103020	17/08/2018--18:17:00	29.38	0	0.0503588	0.00219118	0.984423
103080	17/08/2018--18:18:00	29.29	0	0.0503588	-0.0126824	0.984423
103140	17/08/2018--18:19:00	29.25	0	0.0503588	0.00219118	0.984423
103200	17/08/2018--18:20:00	29.19	0	0.0503588	-0.0126824	0.984423
103260	17/08/2018--18:21:00	29.17	0	0.0503588	-0.0126824	0.984423
103320	17/08/2018--18:22:00	29.14	0	0.0503588	0.00219118	0.999187
103380	17/08/2018--18:23:00	29.1	0	0.0503588	-0.0126824	0.984423
103440	17/08/2018--18:24:00	29.1	0	0.0503588	-0.0126824	0.969659
103500	17/08/2018--18:25:00	29.07	0	0.0503588	-0.0126824	0.984423
103560	17/08/2018--18:26:00	29.06	0	0.0503588	-0.0126824	0.984423
103620	17/08/2018--18:27:00	29.08	0	0.0503588	0.00219118	0.984423
103680	17/08/2018--18:28:00	29.07	0	0.0503588	-0.0126824	0.984423
103740	17/08/2018--18:29:00	29.07	0	0.0503588	0.00219118	0.984423
103800	17/08/2018--18:30:00	29.05	0	0.0503588	-0.0126824	0.984423
103860	17/08/2018--18:31:00	29.05	0	0.0503588	-0.0126824	0.984423
103920	17/08/2018--18:32:00	29.04	0	0.0503588	-0.0126824	0.984423
103980	17/08/2018--18:33:00	29.03	0	0.0503588	-0.0126824	0.999187
104040	17/08/2018--18:34:00	29.02	0	0.0503588	-0.0126824	0.999187
104100	17/08/2018--18:35:00	29.02	0	0.0503588	0.00219118	0.984423
104160	17/08/2018--18:36:00	29.01	0	0.0503588	-0.0126824	0.999187
104220	17/08/2018--18:37:00	29.02	0	0.0503588	-0.0126824	0.984423
104280	17/08/2018--18:38:00	29	0	0.0503588	-0.0126824	0.984423
104340	17/08/2018--18:39:00	28.98	0	0.0503588	-0.0126824	0.984423
104400	17/08/2018--18:40:00	28.98	0	0.0503588	-0.0126824	0.984423
104460	17/08/2018--18:41:00	28.96	0	0.0503588	-0.0126824	0.984423
104520	17/08/2018--18:42:00	28.93	0	0.0503588	0.00219118	0.984423
104580	17/08/2018--18:43:00	28.93	0	0.0503588	0.00219118	0.984423
104640	17/08/2018--18:44:00	28.93	0	0.0503588	-0.0126824	0.984423
104700	17/08/2018--18:45:00	28.94	0	0.0503588	-0.0126824	0.984423
104760	17/08/2018--18:46:00	28.94	0	0.0503588	-0.0126824	0.984423
104820	17/08/2018--18:47:00	28.93	0	0.0503588	-0.0126824	0.984423
104880	17/08/2018--18:48:00	28.93	0	0.0503588	-0.0126824	0.999187
104940	17/08/2018--18:49:00	28.9	0	0.0503588	-0.0126824	0.984423
105000	17/08/2018--18:50:00	28.93	0	0.0503588	-0.0126824	0.984423
105060	17/08/2018--18:51:00	28.9	0	0.0503588	-0.0126824	0.984423
105120	17/08/2018--18:52:00	28.89	0	0.0503588	-0.0126824	0.984423
105180	17/08/2018--18:53:00	28.89	0	0.0503588	0.00219118	0.984423
105240	17/08/2018--18:54:00	28.89	0	0.0503588	-0.0126824	0.984423
105300	17/08/2018--18:55:00	28.88	0	0.0503588	-0.0126824	0.984423
105360	17/08/2018--18:56:00	28.86	0	0.0503588	0.00219118	0.984423
105420	17/08/2018--18:57:00	28.85	0	0.0503588	0.00219118	0.984423
105480	17/08/2018--18:58:00	28.83	0	0.0503588	-0.0126824	0.984423
105540	17/08/2018--18:59:00	28.81	0	0.0503588	-0.0126824	0.984423
105600	17/08/2018--19:00:00	28.81	0	0.0503588	-0.0126824	0.984423
105660	17/08/2018--19:01:00	28.8	0	0.0503588	-0.0126824	0.984423
105720	17/08/2018--19:02:00	28.8	0	0.0503588	-0.0126824	0.984423
105780	17/08/2018--19:03:00	28.77	0	0.0503588	0.00219118	0.984423
105840	17/08/2018--19:04:00	28.77	0	0.0503588	-0.0126824	0.984423
105900	17/08/2018--19:05:00	28.77	0	0.0503588	-0.0126824	0.984423
105960	17/08/2018--19:06:00	28.75	0	0.0503588	0.00219118	0.999187
106020	17/08/2018--19:07:00	28.75	0	0.0503588	0.00219118	0.999187
106080	17/08/2018--19:08:00	28.74	0	0.0503588	-0.0126824	0.984423
106140	17/08/2018--19:09:00	28.74	0	0.0503588	-0.0126824	0.984423
106200	17/08/2018--19:10:00	28.72	0	0.0503588	-0.0126824	0.984423
106260	17/08/2018--19:11:00	28.71	0	0.0503588	0.00219118	0.984423
106320	17/08/2018--19:12:00	28.7	0	0.0503588	0.00219118	0.999187
106380	17/08/2018--19:13:00	28.69	0	0.0503588	-0.0126824	0.984423
106440	17/08/2018--19:14:00	28.66	0	0.0503588	-0.0126824	0.984423
106500	17/08/2018--19:15:00	28.66	0	0.0503588	-0.0126824	0.999187
106560	17/08/2018--19:16:00	28.66	0	0.0503588	-0.0126824	0.984423
106620	17/08/2018--19:17:00	28.64	0	0.0503588	0.00219118	0.984423
106680	17/08/2018--19:18:00	28.62	0	0.0503588	-0.0126824	0.984423
106740	17/08/2018--19:19:00	28.6	0	0.0503588	-0.0126824	0.984423
106800	17/08/2018--19:20:00	28.6	0	0.0503588	0.00219118	0.984423
106860	17/08/2018--19:21:00	28.58	0	0.0503588	-0.0126824	0.984423
106920	17/08/2018--19:22:00	28.57	0	0.0503588	-0.0126824	0.984423
106980	17/08/2018--19:23:00	28.56	0	0.0503588	0.00219118	0.999187
107040	17/08/2018--19:24:00	28.55	0	0.0503588	-0.0126824	0.999187
107100	17/08/2018--19:25:00	28.53	0	0.0503588	-0.0126824	0.984423
107160	17/08/2018--19:26:00	28.53	0	0.0503588	-0.0126824	0.984423
107220	17/08/2018--19:27:00	28.51	0	0.0503588	-0.0126824	0.984423
107280	17/08/2018--19:28:00	28.5	0	0.0503588	-0.0126824	0.984423
107340	17/08/2018--19:29:00	28.47	0	0.0503588	0.00219118	0.984423
107400	17/08/2018--19:30:00	28.48	0	0.0503588	-0.0126824	0.984423
107460	17/08/2018--19:31:00	28.45	0	0.0503588	0.00219118	0.984423
107520	17/08/2018--19:32:00	28.47	0	0.0503588	-0.0126824	0.984423
107580	17/08/2018--19:33:00	28.43	0	0.0503588	-0.0126824	0.999187
107640	17/08/2018--19:34:00	28.42	0	0.0503588	-0.0126824	0.984423
107700	17/08/2018--19:35:00	28.4	0	0.0503588	-0.0126824	0.999187
107760	17/08/2018--19:36:00	28.4	0	0.0503588	0.00219118	0.984423
107820	17/08/2018--19:37:00	28.38	0	0.0503588	0.00219118	0.984423
107880	17/08/2018--19:38:00	28.38	0	0.0503588	0.00219118	0.984423
107940	17/08/2018--19:39:00	28.36	0	0.0503588	0.00219118	0.984423
108000	17/08/2018--19:40:00	28.35	0	0.0503588	-0.0126824	0.984423
108060	17/08/2018--19:41:00	28.34	0	0.0503588	0.00219118	0.984423
108120	17/08/2018--19:42:00	28.33	0	0.0503588	0.00219118	0.984423
108180	17/08/2018--19:43:00	28.33	0	0.0503588	0.00219118	0.984423
108240	17/08/2018--19:44:00	28.29	0	0.0503588	-0.0126824	0.984423
108300	17/08/2018--19:45:00	28.29	0	0.0503588	0.00219118	0.984423
108360	17/08/2018--19:46:00	28.26	0	0.0503588	-0.0126824	0.984423
108420	17/08/2018--19:47:00	28.27	0	0.0503588	0.00219118	0.984423
108480	17/08/2018--19:48:00	28.27	106	-0.961696	-0.0870505	0.305298
108540	17/08/2018--19:49:00	28.57	99	-0.256324	0.522768	0.541515
108600	17/08/2018--19:50:00	28.7	198	-10.077	0.12118	0.0247893
108660	17/08/2018--19:51:00	28.75	0	-10.077	0.12118	0.0100257
108720	17/08/2018--19:52:00	28.79	0	-10.077	0.106306	0.0247893
108780	17/08/2018--19:53:00	28.82	0	-10.077	0.106306	0.0247893
108840	17/08/2018--19:54:00	28.85	0	-10.077	0.106306	0.0100257
108900	17/08/2018--19:55:00	28.86	0	-10.077	0.106306	0.0247893
108960	17/08/2018--19:56:00	28.87	0	-10.077	0.12118	0.0247893
109020	17/08/2018--19:57:00	28.87	0	-10.077	0.12118	0.0247893
109080	17/08/2018--19:58:00	28.88	0	-10.077	0.12118	0.0247893
109140	17/08/2018--19:59:00	28.88	0	-10.077	0.12118	0.0247893
109200	17/08/2018--20:00:00	28.89	0	-10.077	0.12118	0.0247893
109260	17/08/2018--20:01:00	28.89	0	-10.077	0.106306	0.0247893
109320	17/08/2018--20:02:00	28.91	0	-10.077	0.12118	0.0247893
109380	17/08/2018--20:03:00	28.88	0	-10.077	0.12118	0.0247893
109440	17/08/2018--20:04:00	28.88	0	-10.077	0.12118	0.0247893
109500	17/08/2018--20:05:00	28.84	0	-10.077	0.12118	0.0247893
109560	17/08/2018--20:06:00	28.84	0	-10.077	0.106306	0.0247893
109620	17/08/2018--20:07:00	28.81	0	-10.077	0.12118	0.0247893
109680	17/08/2018--20:08:00	28.78	0	-10.077	0.12118	0.0247893
109740	17/08/2018--20:09:00	28.76	0	-10.077	0.106306	0.0247893
109800	17/08/2018--20:10:00	28.72	0	-10.077	0.12118	0.0247893
109860	17/08/2018--20:11:00	28.7	0	-10.077	0.12118	0.0247893
109920	17/08/2018--20:12:00	28.68	0	-10.077	0.106306	0.0247893
109980	17/08/2018--20:13:00	28.66	0	-10.077	0.106306	0.0247893
110040	17/08/2018--20:14:00	28.65	0	-10.077	0.106306	0.0247893
110100	17/08/2018--20:15:00	28.63	0	-10.077	0.106306	0.0247893
110160	17/08/2018--20:16:00	28.64	0	-10.077	0.106306	0.0247893
110220	17/08/2018--20:17:00	28.62	0	-10.077	0.106306	0.0247893
110280	17/08/2018--20:18:00	28.57	0	-10.077	0.12118	0.0247893
110340	17/08/2018--20:19:00	28.53	0	-10.077	0.106306	0.0247893
110400	17/08/2018--20:20:00	28.53	0	-10.077	0.12118	0.0247893
110460	17/08/2018--20:21:00	28.54	0	-10.077	0.12118	0.0247893
110520	17/08/2018--20:22:00	28.52	0	-10.077	0.12118	0.0247893
110580	17/08/2018--20:23:00	28.52	0	-10.077	0.106306	0.0247893
110640	17/08/2018--20:24:00	28.52	0	-10.077	0.106306	0.0247893
110700	17/08/2018--20:25:00	28.52	0	-10.077	0.12118	0.0247893
110760	17/08/2018--20:26:00	28.51	0	-10.077	0.12118	0.0247893
110820	17/08/2018--20:27:00	28.5	0	-10.077	0.106306	0.0247893
110880	17/08/2018--20:28:00	28.49	0	-10.077	0.12118	0.0247893
110940	17/08/2018--20:29:00	28.5	0	-10.077	0.12118	0.0247893
111000	17/08/2018--20:30:00	28.51	0	-10.077	0.106306	0.0247893
111060	17/08/2018--20:31:00	28.47	0	-10.077	0.12118	0.0247893
111120	17/08/2018--20:32:00	28.43	0	-10.077	0.12118	0.0247893
111180	17/08/2018--20:33:00	28.42	0	-10.077	0.12118	0.0247893
111240	17/08/2018--20:34:00	28.36	0	-10.077	0.12118	0.0247893
111300	17/08/2018--20:35:00	28.34	0	-10.077	0.12118	0.0247893
111360	17/08/2018--20:36:00	28.37	0	-10.077	0.106306	0.0247893
111420	17/08/2018--20:37:00	28.34	0	-10.077	0.12118	0.0247893
111480	17/08/2018--20:38:00	28.32	0	-10.077	0.106306	0.0247893
111540	17/08/2018--20:39:00	28.34	0	-10.077	0.106306	0.0247893
111600	17/08/2018--20:40:00	28.34	0	-10.077	0.12118	0.0247893
111660	17/08/2018--20:41:00	28.33	0	-10.077	0.12118	0.0247893
111720	17/08/2018--20:42:00	28.33	0	-10.077	0.12118	0.0247893
111780	17/08/2018--20:43:00	28.33	0	-10.077	0.106306	0.0247893
111840	17/08/2018--20:44:00	28.33	0	-10.077	0.106306	0.0395529
111900	17/08/2018--20:45:00	28.33	0	-10.077	0.12118	0.0247893
111960	17/08/2018--20:46:00	28.32	0	-10.077	0.12118	0.0247893
112020	17/08/2018--20:47:00	28.33	0	-10.077	0.12118	0.0247893
112080	17/08/2018--20:48:00	28.32	0	-10.077	0.12118	0.0247893
112140	17/08/2018--20:49:00	28.3	0	-10.077	0.12118	0.0247893
112200	17/08/2018--20:50:00	28.33	0	-10.077	0.12118	0.0247893
112260	17/08/2018--20:51:00	28.32	0	-10.077	0.12118	0.0247893
112320	17/08/2018--20:52:00	28.33	0	-10.077	0.12118	0.0247893
112380	17/08/2018--20:53:00	28.31	0	-10.077	0.106306	0.0247893
112440	17/08/2018--20:54:00	28.31	0	-10.077	0.106306	0.0247893
112500	17/08/2018--20:55:00	28.3	0	-10.077	0.106306	0.0247893
112560	17/08/2018--20:56:00	28.3	0	-10.077	0.106306	0.0247893
112620	17/08/2018--20:57:00	28.29	0	-10.077	0.106306	0.0247893
112680	17/08/2018--20:58:00	28.27	0	-10.077	0.12118	0.0247893
112740	17/08/2018--20:59:00	28.24	0	-10.077	0.106306	0.0247893
112800	17/08/2018--21:00:00	28.24	0	-10.077	0.12118	0.0247893
112860	17/08/2018--21:01:00	28.24	0	-10.077	0.106306	0.0247893
112920	17/08/2018--21:02:00	28.24	0	-10.077	0.12118	0.0247893
112980	17/08/2018--21:03:00	28.24	0	-10.077	0.12118	0.0247893
113040	17/08/2018--21:04:00	28.23	0	-10.077	0.106306	0.0247893
113100	17/08/2018--21:05:00	28.18	0	-10.077	0.12118	0.0247893
113160	17/08/2018--21:06:00	28.18	0	-10.077	0.106306	0.0247893
113220	17/08/2018--21:07:00	28.17	0	-10.077	0.12118	0.0247893
113280	17/08/2018--21:08:00	28.17	0	-10.077	0.12118	0.0247893
113340	17/08/2018--21:09:00	28.16	0	-10.077	0.106306	0.0247893
113400	17/08/2018--21:10:00	28.15	0	-10.077	0.106306	0.0247893
113460	17/08/2018--21:11:00	28.15	0	-10.077	0.106306	0.0247893
113520	17/08/2018--21:12:00	28.15	0	-10.077	0.12118	0.0247893
113580	17/08/2018--21:13:00	28.13	0	-10.077	0.106306	0.0395529
113640	17/08/2018--21:14:00	28.13	0	-10.077	0.106306	0.0395529
113700	17/08/2018--21:15:00	28.14	0	-10.077	0.106306	0.0395529
113760	17/08/2018--21:16:00	28.11	0	-10.077	0.106306	0.0247893
113820	17/08/2018--21:17:00	28.1	0	-10.077	0.106306	0.0247893
113880	17/08/2018--21:18:00	28.08	0	-10.077	0.106306	0.0247893
113940	17/08/2018--21:19:00	28.07	0	-10.077	0.106306	0.0395529
114000	17/08/2018--21:20:00	28.04	0	-10.077	0.12118	0.0247893
114060	17/08/2018--21:21:00	28.05	0	-10.077	0.12118	0.0247893
114120	17/08/2018--21:22:00	28.03	0	-10.077	0.12118	0.0247893
114180	17/08/2018--21:23:00	28.01	0	-10.077	0.106306	0.0395529
114240	17/08/2018--21:24:00	28.02	0	-10.077	0.106306	0.0247893
114300	17/08/2018--21:25:00	28.02	0	-10.077	0.106306	0.0247893
114360	17/08/2018--21:26:00	28.03	0	-10.077	0.12118	0.0395529
114420	17/08/2018--21:27:00	28.04	0	-10.077	0.12118	0.0395529
114480	17/08/2018--21:28:00	28.03	0	-10.077	0.12118	0.0247893
114540	17/08/2018--21:29:00	28.02	0	-10.077	0.12118	0.0247893
114600	17/08/2018--21:30:00	28	0	-10.077	0.106306	0.0395529
114660	17/08/2018--21:31:00	28	0	-10.077	0.106306	0.0247893
114720	17/08/2018--21:32:00	28.02	0	-10.077	0.106306	0.0247893
114780	17/08/2018--21:33:00	28	0	-10.077	0.106306	0.0247893
114840	17/08/2018--21:34:00	28	0	-10.077	0.12118	0.0247893
114900	17/08/2018--21:35:00	27.98	0	-10.077	0.12118	0.0247893
114960	17/08/2018--21:36:00	27.99	0	-10.077	0.106306	0.0247893
115020	17/08/2018--21:37:00	27.99	0	-10.077	0.106306	0.0247893
115080	17/08/2018--21:38:00	27.97	0	-10.077	0.106306	0.0247893
115140	17/08/2018--21:39:00	27.99	0	-10.077	0.106306	0.0247893
115200	17/08/2018--21:40:00	27.99	0	-10.077	0.12118	0.0395529
115260	17/08/2018--21:41:00	27.97	0	-10.077	0.12118	0.0247893
115320	17/08/2018--21:42:00	27.98	0	-10.077	0.106306	0.0247893
115380	17/08/2018--21:43:00	27.97	0	-10.077	0.106306	0.0247893
115440	17/08/2018--21:44:00	27.98	0	-10.077	0.106306	0.0247893
115500	17/08/2018--21:45:00	27.96	0	-0.992364	0.12118	0.0247893
115560	17/08/2018--21:46:00	27.94	0	-10.077	0.106306	0.0395529
115620	17/08/2018--21:47:00	27.95	0	-10.077	0.12118	0.0247893
115680	17/08/2018--21:48:00	27.94	0	-10.077	0.106306	0.0247893
115740	17/08/2018--21:49:00	27.94	0	-10.077	0.106306	0.0395529
115800	17/08/2018--21:50:00	27.96	0	-10.077	0.12118	0.0247893
115860	17/08/2018--21:51:00	27.95	0	-10.077	0.106306	0.0247893
115920	17/08/2018--21:52:00	27.93	0	-10.077	0.12118	0.0247893
115980	17/08/2018--21:53:00	27.92	0	-10.077	0.12118	0.0247893
116040	17/08/2018--21:54:00	27.88	0	-0.992364	0.106306	0.0247893
116100	17/08/2018--21:55:00	27.85	0	-10.077	0.12118	0.0247893
116160	17/08/2018--21:56:00	27.84	0	-10.077	0.12118	0.0247893
116220	17/08/2018--21:57:00	27.82	0	-10.077	0.106306	0.0247893
116280	17/08/2018--21:58:00	27.8	0	-10.077	0.106306	0.0247893
116340	17/08/2018--21:59:00	27.82	0	-10.077	0.12118	0.0247893
116400	17/08/2018--22:00:00	27.82	0	-10.077	0.12118	0.0247893
116460	17/08/2018--22:01:00	27.82	0	-10.077	0.12118	0.0395529
116520	17/08/2018--22:02:00	27.81	0	-10.077	0.12118	0.0395529
116580	17/08/2018--22:03:00	27.79	0	-0.992364	0.106306	0.0395529
116640	17/08/2018--22:04:00	27.79	0	-0.992364	0.12118	0.0395529
116700	17/08/2018--22:05:00	27.76	0	-0.992364	0.12118	0.0395529
116760	17/08/2018--22:06:00	27.75	0	-10.077	0.106306	0.0395529
116820	17/08/2018--22:07:00	27.77	0	-10.077	0.106306	0.0247893
116880	17/08/2018--22:08:00	27.76	0	-10.077	0.12118	0.0247893
116940	17/08/2018--22:09:00	27.75	0	-10.077	0.12118	0.0247893
117000	17/08/2018--22:10:00	27.76	0	-10.077	0.106306	0.0247893
117060	17/08/2018--22:11:00	27.74	0	-10.077	0.106306	0.0395529
117120	17/08/2018--22:12:00	27.71	0	-10.077	0.106306	0.0247893
117180	17/08/2018--22:13:00	27.71	0	-10.077	0.106306	0.0247893
117240	17/08/2018--22:14:00	27.7	0	-10.077	0.12118	0.0247893
117300	17/08/2018--22:15:00	27.7	0	-10.077	0.106306	0.0395529
117360	17/08/2018--22:16:00	27.7	0	-10.077	0.12118	0.0247893
117420	17/08/2018--22:17:00	27.68	0	-10.077	0.12118	0.0247893
117480	17/08/2018--22:18:00	27.7	0	-10.077	0.106306	0.0247893
117540	17/08/2018--22:19:00	27.66	0	-10.077	0.12118	0.0247893
117600	17/08/2018--22:20:00	27.67	0	-10.077	0.106306	0.0395529
117660	17/08/2018--22:21:00	27.63	0	-10.077	0.106306	0.0395529
117720	17/08/2018--22:22:00	27.64	0	-10.077	0.106306	0.0247893
117780	17/08/2018--22:23:00	27.61	0	-10.077	0.106306	0.0247893
117840	17/08/2018--22:24:00	27.61	0	-10.077	0.106306	0.0247893
117900	17/08/2018--22:25:00	27.61	0	-10.077	0.12118	0.0395529
117960	17/08/2018--22:26:00	27.59	0	-10.077	0.12118	0.0247893
118020	17/08/2018--22:27:00	27.61	0	-10.077	0.12118	0.0395529
118080	17/08/2018--22:28:00	27.59	0	-10.077	0.106306	0.0395529
118140	17/08/2018--22:29:00	27.59	0	-10.077	0.12118	0.0247893
118200	17/08/2018--22:30:00	27.59	0	-10.077	0.106306	0.0247893
118260	17/08/2018--22:31:00	27.55	0	-10.077	0.106306	0.0395529
118320	17/08/2018--22:32:00	27.5	0	-10.077	0.12118	0.0395529
118380	17/08/2018--22:33:00	27.49	0	-10.077	0.106306	0.0395529
118440	17/08/2018--22:34:00	27.51	0	-10.077	0.12118	0.0395529
118500	17/08/2018--22:35:00	27.48	0	-10.077	0.106306	0.0247893
118560	17/08/2018--22:36:00	27.47	0	-10.077	0.106306	0.0247893
118620	17/08/2018--22:37:00	27.48	0	-10.077	0.12118	0.0247893
118680	17/08/2018--22:38:00	27.46	0	-10.077	0.12118	0.0395529
118740	17/08/2018--22:39:00	27.46	0	-10.077	0.106306	0.0247893
118800	17/08/2018--22:40:00	27.47	0	-10.077	0.106306	0.0247893
118860	17/08/2018--22:41:00	27.45	0	-10.077	0.106306	0.0247893
118920	17/08/2018--22:42:00	27.44	0	-10.077	0.106306	0.0395529
118980	17/08/2018--22:43:00	27.43	0	-10.077	0.12118	0.0247893
119040	17/08/2018--22:44:00	27.42	0	-10.077	0.12118	0.0247893
119100	17/08/2018--22:45:00	27.43	0	-10.077	0.106306	0.0247893
119160	17/08/2018--22:46:00	27.4	0	-10.077	0.106306	0.0395529
119220	17/08/2018--22:47:00	27.41	0	-10.077	0.12118	0.0395529
119280	17/08/2018--22:48:00	27.43	0	-10.077	0.12118	0.0395529
119340	17/08/2018--22:49:00	27.43	0	-10.077	0.12118	0.0247893
119400	17/08/2018--22:50:00	27.42	0	-0.992364	0.12118	0.0247893
119460	17/08/2018--22:51:00	27.42	0	-10.077	0.12118	0.0395529
119520	17/08/2018--22:52:00	27.4	0	-10.077	0.106306	0.0247893
119580	17/08/2018--22:53:00	27.41	0	-10.077	0.12118	0.0395529
119640	17/08/2018--22:54:00	27.41	0	-10.077	0.12118	0.0247893
119700	17/08/2018--22:55:00	27.39	0	-10.077	0.106306	0.0395529
119760	17/08/2018--22:56:00	27.36	0	-10.077	0.12118	0.0247893
119820	17/08/2018--22:57:00	27.36	0	-10.077	0.12118	0.0395529
119880	17/08/2018--22:58:00	27.36	0	-10.077	0.106306	0.0395529
119940	17/08/2018--22:59:00	27.37	0	-10.077	0.106306	0.0395529
120000	17/08/2018--23:00:00	27.36	0	-0.992364	0.106306	0.0247893
120060	17/08/2018--23:01:00	27.37	0	-10.077	0.106306	0.0247893
120120	17/08/2018--23:02:00	27.36	0	-10.077	0.106306	0.0395529
120180	17/08/2018--23:03:00	27.32	0	-10.077	0.106306	0.0247893
120240	17/08/2018--23:04:00	27.34	0	-10.077	0.106306	0.0247893
120300	17/08/2018--23:05:00	27.3	0	-10.077	0.106306	0.0247893
120360	17/08/2018--23:06:00	27.3	0	-10.077	0.106306	0.0395529
120420	17/08/2018--23:07:00	27.27	0	-0.992364	0.12118	0.0247893
120480	17/08/2018--23:08:00	27.26	0	-10.077	0.12118	0.0247893
120540	17/08/2018--23:09:00	27.26	0	-10.077	0.12118	0.0247893
120600	17/08/2018--23:10:00	27.25	0	-10.077	0.12118	0.0395529
120660	17/08/2018--23:11:00	27.21	0	-10.077	0.106306	0.0395529
120720	17/08/2018--23:12:00	27.21	0	-10.077	0.106306	0.0395529
120780	17/08/2018--23:13:00	27.16	0	-0.992364	0.12118	0.0247893
120840	17/08/2018--23:14:00	27.14	0	-10.077	0.106306	0.0247893
120900	17/08/2018--23:15:00	27.11	0	-10.077	0.106306	0.0247893
120960	17/08/2018--23:16:00	27.06	0	-10.077	0.12118	0.0395529
121020	17/08/2018--23:17:00	27.04	0	-10.077	0.12118	0.0395529
121080	17/08/2018--23:18:00	27.01	0	-10.077	0.106306	0.0247893
121140	17/08/2018--23:19:00	26.98	0	-10.077	0.12118	0.0395529
121200	17/08/2018--23:20:00	26.96	0	-0.992364	0.12118	0.0247893
121260	17/08/2018--23:21:00	26.94	0	-10.077	0.12118	0.0395529
121320	17/08/2018--23:22:00	26.94	0	-10.077	0.12118	0.0395529
121380	17/08/2018--23:23:00	26.93	0	-10.077	0.106306	0.0247893
121440	17/08/2018--23:24:00	26.92	0	-10.077	0.12118	0.0247893
121500	17/08/2018--23:25:00	26.92	0	-10.077	0.106306	0.0395529
121560	17/08/2018--23:26:00	26.93	0	-10.077	0.12118	0.0395529
121620	17/08/2018--23:27:00	26.91	0	-0.992364	0.106306	0.0247893
121680	17/08/2018--23:28:00	26.91	0	-10.077	0.106306	0.0395529
121740	17/08/2018--23:29:00	26.89	0	-10.077	0.106306	0.0395529
121800	17/08/2018--23:30:00	26.88	0	-10.077	0.106306	0.0395529
121860	17/08/2018--23:31:00	26.84	0	-10.077	0.12118	0.0395529
121920	17/08/2018--23:32:00	26.83	0	-10.077	0.106306	0.0247893
121980	17/08/2018--23:33:00	26.85	0	-0.992364	0.106306	0.0395529
122040	17/08/2018--23:34:00	26.86	0	-10.077	0.106306	0.0395529
122100	17/08/2018--23:35:00	26.9	0	-10.077	0.12118	0.0247893
122160	17/08/2018--23:36:00	26.84	0	-10.077	0.106306	0.0247893
122220	17/08/2018--23:37:00	26.83	0	-10.077	0.12118	0.0247893
122280	17/08/2018--23:38:00	26.8	0	-10.077	0.12118	0.0395529
122340	17/08/2018--23:39:00	26.77	0	-10.077	0.106306	0.0247893
122400	17/08/2018--23:40:00	26.79	0	-10.077	0.12118	0.0395529
122460	17/08/2018--23:41:00	26.78	0	-0.992364	0.12118	0.0395529
122520	17/08/2018--23:42:00	26.78	0	-10.077	0.12118	0.0247893
122580	17/08/2018--23:43:00	26.77	0	-10.077	0.12118	0.0247893
122640	17/08/2018--23:44:00	26.79	0	-10.077	0.12118	0.0247893
122700	17/08/2018--23:45:00	26.8	0	-10.077	0.12118	0.0247893
122760	17/08/2018--23:46:00	26.81	0	-10.077	0.106306	0.0395529
122820	17/08/2018--23:47:00	26.82	0	-10.077	0.106306	0.0247893
122880	17/08/2018--23:48:00	26.8	0	-0.992364	0.106306	0.0247893
122940	17/08/2018--23:49:00	26.75	0	-10.077	0.106306	0.0395529
123000	17/08/2018--23:50:00	26.73	0	-10.077	0.12118	0.0247893
123060	17/08/2018--23:51:00	26.73	0	-10.077	0.106306	0.0395529
123120	17/08/2018--23:52:00	26.74	0	-0.992364	0.106306	0.0395529
123180	17/08/2018--23:53:00	26.74	0	-10.077	0.106306	0.0247893
123240	17/08/2018--23:54:00	26.74	0	-10.077	0.106306	0.0395529
123300	17/08/2018--23:55:00	26.74	0	-10.077	0.12118	0.0247893
123360	17/08/2018--23:56:00	26.71	0	-10.077	0.106306	0.0247893
123420	17/08/2018--23:57:00	26.7	0	-10.077	0.106306	0.0395529
123480	17/08/2018--23:58:00	26.68	0	-10.077	0.106306	0.0395529
123540	17/08/2018--23:59:00	26.68	0	-10.077	0.106306	0.0247893
123600	18/08/2018--00:00:00	26.64	0	-10.077	0.12118	0.0247893
123660	18/08/2018--00:01:00	26.61	0	-10.077	0.106306	0.0395529
123720	18/08/2018--00:02:00	26.58	0	-10.077	0.12118	0.0395529
123780	18/08/2018--00:03:00	26.55	0	-10.077	0.12118	0.0395529
123840	18/08/2018--00:04:00	26.54	0	-10.077	0.12118	0.0395529
123900	18/08/2018--00:05:00	26.51	0	-10.077	0.12118	0.0247893
123960	18/08/2018--00:06:00	26.5	0	-10.077	0.106306	0.0395529
124020	18/08/2018--00:07:00	26.48	0	-10.077	0.106306	0.0247893
124080	18/08/2018--00:08:00	26.48	0	-10.077	0.12118	0.0247893
124140	18/08/2018--00:09:00	26.45	0	-0.992364	0.106306	0.0395529
124200	18/08/2018--00:10:00	26.45	0	-10.077	0.12118	0.0247893
124260	18/08/2018--00:11:00	26.43	0	-10.077	0.106306	0.0247893
124320	18/08/2018--00:12:00	26.41	0	-10.077	0.106306	0.0247893
124380	18/08/2018--00:13:00	26.39	0	-10.077	0.12118	0.0395529
124440	18/08/2018--00:14:00	26.4	0	-10.077	0.106306	0.0395529
124500	18/08/2018--00:15:00	26.42	0	-10.077	0.106306	0.0395529
124560	18/08/2018--00:16:00	26.41	0	-0.992364	0.12118	0.0395529
124620	18/08/2018--00:17:00	26.41	0	-10.077	0.12118	0.0247893
124680	18/08/2018--00:18:00	26.42	0	-10.077	0.12118	0.0247893
124740	18/08/2018--00:19:00	26.41	0	-10.077	0.106306	0.0395529
124800	18/08/2018--00:20:00	26.41	0	-10.077	0.106306	0.0395529
124860	18/08/2018--00:21:00	26.39	0	-10.077	0.106306	0.0247893
124920	18/08/2018--00:22:00	26.38	0	-10.077	0.12118	0.0395529
124980	18/08/2018--00:23:00	26.36	0	-0.992364	0.106306	0.0395529
125040	18/08/2018--00:24:00	26.36	0	-10.077	0.12118	0.0395529
125100	18/08/2018--00:25:00	26.31	0	-10.077	0.106306	0.0247893
125160	18/08/2018--00:26:00	26.28	0	-0.992364	0.12118	0.0395529
125220	18/08/2018--00:27:00	26.27	0	-0.992364	0.12118	0.0395529
125280	18/08/2018--00:28:00	26.26	0	-10.077	0.12118	0.0395529
125340	18/08/2018--00:29:00	26.23	0	-10.077	0.106306	0.0247893
125400	18/08/2018--00:30:00	26.23	0	-10.077	0.12118	0.0247893
125460	18/08/2018--00:31:00	26.23	0	-0.992364	0.12118	0.0247893
125520	18/08/2018--00:32:00	26.23	0	-10.077	0.12118	0.0247893
125580	18/08/2018--00:33:00	26.23	0	-0.992364	0.106306	0.0395529
125640	18/08/2018--00:34:00	26.22	0	-10.077	0.106306	0.0247893
125700	18/08/2018--00:35:00	26.22	0	-10.077	0.106306	0.0395529
125760	18/08/2018--00:36:00	26.22	0	-10.077	0.12118	0.0395529
125820	18/08/2018--00:37:00	26.23	0	-0.992364	0.12118	0.0247893
125880	18/08/2018--00:38:00	26.22	0	-10.077	0.106306	0.0395529
125940	18/08/2018--00:39:00	26.25	0	-10.077	0.12118	0.0395529
126000	18/08/2018--00:40:00	26.21	0	-0.992364	0.12118	0.0395529
126060	18/08/2018--00:41:00	26.2	0	-10.077	0.106306	0.0395529
126120	18/08/2018--00:42:00	26.16	0	-0.992364	0.12118	0.0395529
126180	18/08/2018--00:43:00	26.13	0	-0.992364	0.12118	0.0395529
126240	18/08/2018--00:44:00	26.12	0	-0.992364	0.12118	0.0395529
126300	18/08/2018--00:45:00	26.11	0	-10.077	0.106306	0.0247893
126360	18/08/2018--00:46:00	26.1	0	-0.992364	0.106306	0.0247893
126420	18/08/2018--00:47:00	26.08	0	-10.077	0.106306	0.0247893
126480	18/08/2018--00:48:00	26.13	0	-10.077	0.12118	0.0395529
126540	18/08/2018--00:49:00	26.14	0	-10.077	0.106306	0.0395529
126600	18/08/2018--00:50:00	26.14	0	-10.077	0.12118	0.0395529
126660	18/08/2018--00:51:00	26.14	0	-10.077	0.12118	0.0247893
126720	18/08/2018--00:52:00	26.14	0	-10.077	0.106306	0.0247893
126780	18/08/2018--00:53:00	26.08	0	-10.077	0.106306	0.0247893
126840	18/08/2018--00:54:00	26.07	0	-10.077	0.12118	0.0395529
126900	18/08/2018--00:55:00	26.06	0	-10.077	0.12118	0.0395529
126960	18/08/2018--00:56:00	26.05	0	-10.077	0.12118	0.0395529
127020	18/08/2018--00:57:00	26.04	0	-10.077	0.12118	0.0247893
127080	18/08/2018--00:58:00	26.01	0	-0.992364	0.106306	0.0395529
127140	18/08/2018--00:59:00	25.99	0	-10.077	0.12118	0.0395529
127200	18/08/2018--01:00:00	25.99	0	-10.077	0.106306	0.0247893
127260	18/08/2018--01:01:00	25.97	0	-10.077	0.106306	0.0395529
127320	18/08/2018--01:02:00	25.93	0	-10.077	0.12118	0.0247893
127380	18/08/2018--01:03:00	25.92	0	-10.077	0.106306	0.0395529
127440	18/08/2018--01:04:00	25.91	0	-10.077	0.106306	0.0395529
127500	18/08/2018--01:05:00	25.91	0	-0.992364	0.12118	0.0247893
127560	18/08/2018--01:06:00	25.91	0	-10.077	0.12118	0.0395529
127620	18/08/2018--01:07:00	25.93	0	-10.077	0.12118	0.0395529
127680	18/08/2018--01:08:00	25.89	0	-10.077	0.106306	0.0247893
127740	18/08/2018--01:09:00	25.9	0	-0.992364	0.12118	0.0395529
127800	18/08/2018--01:10:00	25.88	0	-10.077	0.106306	0.0247893
127860	18/08/2018--01:11:00	25.88	0	-0.992364	0.12118	0.0395529
127920	18/08/2018--01:12:00	25.88	0	-0.992364	0.106306	0.0247893
127980	18/08/2018--01:13:00	25.89	0	-10.077	0.12118	0.0247893
128040	18/08/2018--01:14:00	25.92	0	-10.077	0.12118	0.0247893
128100	18/08/2018--01:15:00	25.95	0	-0.992364	0.12118	0.0247893
128160	18/08/2018--01:16:00	25.95	0	-0.992364	0.12118	0.0247893
128220	18/08/2018--01:17:00	25.93	0	-0.992364	0.12118	0.0247893
128280	18/08/2018--01:18:00	25.89	0	-10.077	0.106306	0.0395529
128340	18/08/2018--01:19:00	25.89	0	-0.992364	0.12118	0.0395529
128400	18/08/2018--01:20:00	25.88	0	-10.077	0.106306	0.0247893
128460	18/08/2018--01:21:00	25.83	0	-0.992364	0.12118	0.0395529
128520	18/08/2018--01:22:00	25.82	0	-0.992364	0.106306	0.0247893
128580	18/08/2018--01:23:00	25.78	0	-0.992364	0.12118	0.0247893
128640	18/08/2018--01:24:00	25.78	0	-0.992364	0.12118	0.0395529
128700	18/08/2018--01:25:00	25.75	0	-10.077	0.106306	0.0395529
128760	18/08/2018--01:26:00	25.73	0	-10.077	0.106306	0.0395529
128820	18/08/2018--01:27:00	25.76	0	-10.077	0.106306	0.0247893
128880	18/08/2018--01:28:00	25.76	0	-10.077	0.12118	0.0395529
128940	18/08/2018--01:29:00	25.73	0	-0.992364	0.12118	0.0395529
129000	18/08/2018--01:30:00	25.73	0	-10.077	0.106306	0.0395529
129060	18/08/2018--01:31:00	25.71	0	-10.077	0.106306	0.0395529
129120	18/08/2018--01:32:00	25.69	0	-10.077	0.12118	0.0247893
129180	18/08/2018--01:33:00	25.67	0	-0.992364	0.106306	0.0247893
129240	18/08/2018--01:34:00	25.63	0	-10.077	0.106306	0.0395529
129300	18/08/2018--01:35:00	25.6	0	-0.992364	0.106306	0.0395529
129360	18/08/2018--01:36:00	25.61	0	-10.077	0.12118	0.0395529
129420	18/08/2018--01:37:00	25.59	0	-0.992364	0.106306	0.0395529
129480	18/08/2018--01:38:00	25.59	0	-0.992364	0.12118	0.0395529
129540	18/08/2018--01:39:00	25.6	0	-10.077	0.12118	0.0247893
129600	18/08/2018--01:40:00	25.6	0	-0.992364	0.12118	0.0247893
129660	18/08/2018--01:41:00	25.57	0	-0.992364	0.12118	0.0247893
129720	18/08/2018--01:42:00	25.57	0	-10.077	0.106306	0.0395529
129780	18/08/2018--01:43:00	25.58	0	-10.077	0.106306	0.0395529
129840	18/08/2018--01:44:00	25.54	0	-0.992364	0.106306	0.0395529
129900	18/08/2018--01:45:00	25.52	0	-0.992364	0.106306	0.0247893
129960	18/08/2018--01:46:00	25.49	0	-0.992364	0.12118	0.0395529
130020	18/08/2018--01:47:00	25.5	0	-10.077	0.106306	0.0247893
130080	18/08/2018--01:48:00	25.44	0	-0.992364	0.12118	0.0247893
130140	18/08/2018--01:49:00	25.45	0	-0.992364	0.12118	0.0395529
130200	18/08/2018--01:50:00	25.46	0	-0.992364	0.12118	0.0395529
130260	18/08/2018--01:51:00	25.48	0	-0.992364	0.12118	0.0247893
130320	18/08/2018--01:52:00	25.5	0	-10.077	0.12118	0.0395529
130380	18/08/2018--01:53:00	25.52	0	-0.992364	0.106306	0.0247893
130440	18/08/2018--01:54:00	25.51	0	-0.992364	0.106306	0.0395529
130500	18/08/2018--01:55:00	25.49	0	-0.992364	0.12118	0.0395529
130560	18/08/2018--01:56:00	25.48	0	-0.992364	0.12118	0.0395529
130620	18/08/2018--01:57:00	25.46	0	-10.077	0.106306	0.0247893
130680	18/08/2018--01:58:00	25.45	0	-0.992364	0.106306	0.0247893
130740	18/08/2018--01:59:00	25.45	0	-0.992364	0.12118	0.0247893
130800	18/08/2018--02:00:00	25.48	0	-0.992364	0.12118	0.0395529
130860	18/08/2018--02:01:00	25.47	0	-10.077	0.12118	0.0395529
130920	18/08/2018--02:02:00	25.47	107	-102.303	-0.0424297	0.0247893
130980	18/08/2018--02:03:00	25.61	0	-103.837	0.0319384	0.0100257
131040	18/08/2018--02:04:00	25.74	0	-10.077	-0.027556	0.0247893
131100	18/08/2018--02:05:00	25.84	0	-10.077	-0.0424297	0.0247893
131160	18/08/2018--02:06:00	25.89	0	-10.077	-0.027556	0.0247893
131220	18/08/2018--02:07:00	25.93	0	-102.303	-0.027556	0.0247893
131280	18/08/2018--02:08:00	25.95	0	-10.077	-0.027556	0.0247893
131340	18/08/2018--02:09:00	25.97	0	-10.077	-0.027556	0.0247893
131400	18/08/2018--02:10:00	25.98	0	-10.077	-0.027556	0.0247893
131460	18/08/2018--02:11:00	25.98	0	-10.077	-0.027556	0.0247893
131520	18/08/2018--02:12:00	25.98	0	-10.077	-0.027556	0.0247893
131580	18/08/2018--02:13:00	26.02	0	-10.077	-0.027556	0.0247893
131640	18/08/2018--02:14:00	26.01	0	-10.077	-0.027556	0.0247893
131700	18/08/2018--02:15:00	26	0	-10.077	-0.027556	0.0247893
131760	18/08/2018--02:16:00	25.98	0	-10.077	-0.027556	0.0247893
131820	18/08/2018--02:17:00	26	0	-10.077	-0.027556	0.0247893
131880	18/08/2018--02:18:00	25.98	0	-102.303	-0.027556	0.0247893
131940	18/08/2018--02:19:00	25.99	0	-102.303	-0.027556	0.0247893
132000	18/08/2018--02:20:00	25.98	0	-10.077	-0.027556	0.0247893
132060	18/08/2018--02:21:00	25.95	0	-10.077	-0.027556	0.0247893
132120	18/08/2018--02:22:00	25.93	0	-10.077	-0.027556	0.0247893
132180	18/08/2018--02:23:00	25.94	0	-10.077	-0.027556	0.0247893
132240	18/08/2018--02:24:00	25.93	0	-10.077	-0.027556	0.0247893
132300	18/08/2018--02:25:00	25.92	0	-10.077	-0.027556	0.0247893
132360	18/08/2018--02:26:00	25.93	0	-102.303	-0.027556	0.0247893
132420	18/08/2018--02:27:00	25.89	0	-102.303	-0.027556	0.0247893
132480	18/08/2018--02:28:00	25.9	0	-10.077	-0.027556	0.0247893
132540	18/08/2018--02:29:00	25.89	0	-10.077	-0.027556	0.0247893
132600	18/08/2018--02:30:00	25.89	0	-10.077	-0.027556	0.0247893
132660	18/08/2018--02:31:00	25.89	0	-10.077	-0.027556	0.0247893
132720	18/08/2018--02:32:00	25.9	0	-10.077	-0.027556	0.0247893
132780	18/08/2018--02:33:00	25.91	0	-10.077	-0.027556	0.0247893
132840	18/08/2018--02:34:00	25.91	0	-10.077	-0.027556	0.0247893
132900	18/08/2018--02:35:00	25.9	0	-10.077	-0.027556	0.0247893
132960	18/08/2018--02:36:00	25.91	0	-10.077	-0.027556	0.0247893
133020	18/08/2018--02:37:00	25.86	0	-10.077	-0.027556	0.0247893
133080	18/08/2018--02:38:00	25.83	0	-10.077	-0.027556	0.0247893
133140	18/08/2018--02:39:00	25.83	0	-102.303	-0.027556	0.0247893
133200	18/08/2018--02:40:00	25.81	0	-10.077	-0.027556	0.0247893
133260	18/08/2018--02:41:00	25.82	0	-10.077	-0.027556	0.0395529
133320	18/08/2018--02:42:00	25.8	0	-10.077	-0.027556	0.0247893
133380	18/08/2018--02:43:00	25.79	0	-10.077	-0.027556	0.0247893
133440	18/08/2018--02:44:00	25.78	0	-102.303	-0.027556	0.0247893
133500	18/08/2018--02:45:00	25.78	0	-10.077	-0.027556	0.0247893
133560	18/08/2018--02:46:00	25.75	0	-10.077	-0.027556	0.0247893
133620	18/08/2018--02:47:00	25.74	0	-10.077	-0.027556	0.0247893
133680	18/08/2018--02:48:00	25.71	0	-10.077	-0.027556	0.0247893
133740	18/08/2018--02:49:00	25.69	0	-10.077	-0.027556	0.0247893
133800	18/08/2018--02:50:00	25.7	0	-10.077	-0.027556	0.0247893
133860	18/08/2018--02:51:00	25.66	0	-10.077	-0.027556	0.0247893
133920	18/08/2018--02:52:00	25.66	0	-10.077	-0.027556	0.0247893
133980	18/08/2018--02:53:00	25.66	0	-10.077	-0.027556	0.0247893
134040	18/08/2018--02:54:00	25.65	0	-10.077	-0.027556	0.0247893
134100	18/08/2018--02:55:00	25.65	0	-10.077	-0.027556	0.0247893
134160	18/08/2018--02:56:00	25.64	0	-10.077	-0.027556	0.0247893
134220	18/08/2018--02:57:00	25.66	0	-10.077	-0.027556	0.0247893
134280	18/08/2018--02:58:00	25.69	0	-102.303	-0.027556	0.0247893
134340	18/08/2018--02:59:00	25.71	0	-10.077	-0.027556	0.0247893
134400	18/08/2018--03:00:00	25.72	0	-102.303	-0.027556	0.0247893
134460	18/08/2018--03:01:00	25.71	0	-10.077	-0.027556	0.0247893
134520	18/08/2018--03:02:00	25.71	0	-10.077	-0.027556	0.0247893
134580	18/08/2018--03:03:00	25.69	0	-10.077	-0.027556	0.0247893
134640	18/08/2018--03:04:00	25.7	0	-10.077	-0.027556	0.0247893
134700	18/08/2018--03:05:00	25.66	0	-10.077	-0.027556	0.0247893
134760	18/08/2018--03:06:00	25.66	0	-10.077	-0.027556	0.0247893
134820	18/08/2018--03:07:00	25.61	0	-10.077	-0.027556	0.0247893
134880	18/08/2018--03:08:00	25.59	0	-10.077	-0.027556	0.0247893
134940	18/08/2018--03:09:00	25.57	0	-10.077	-0.027556	0.0247893
135000	18/08/2018--03:10:00	25.59	0	-10.077	-0.027556	0.0247893
135060	18/08/2018--03:11:00	25.58	0	-10.077	-0.027556	0.0247893
135120	18/08/2018--03:12:00	25.57	0	-10.077	-0.027556	0.0247893
135180	18/08/2018--03:13:00	25.58	0	-10.077	-0.027556	0.0247893
135240	18/08/2018--03:14:00	25.58	0	-10.077	-0.027556	0.0247893
135300	18/08/2018--03:15:00	25.59	0	-10.077	-0.027556	0.0247893
135360	18/08/2018--03:16:00	25.58	0	-10.077	-0.027556	0.0247893
135420	18/08/2018--03:17:00	25.55	0	-10.077	-0.027556	0.0247893
135480	18/08/2018--03:18:00	25.55	0	-10.077	-0.027556	0.0247893
135540	18/08/2018--03:19:00	25.55	0	-10.077	-0.027556	0.0247893
135600	18/08/2018--03:20:00	25.53	0	-10.077	-0.027556	0.0247893
135660	18/08/2018--03:21:00	25.54	0	-10.077	-0.027556	0.0247893
135720	18/08/2018--03:22:00	25.54	0	-10.077	-0.027556	0.0247893
135780	18/08/2018--03:23:00	25.56	0	-10.077	-0.027556	0.0247893
135840	18/08/2018--03:24:00	25.59	0	-10.077	-0.027556	0.0247893
135900	18/08/2018--03:25:00	25.57	0	-10.077	-0.027556	0.0247893
135960	18/08/2018--03:26:00	25.56	0	-102.303	-0.027556	0.0247893
136020	18/08/2018--03:27:00	25.53	0	-10.077	-0.027556	0.0247893
136080	18/08/2018--03:28:00	25.51	0	-10.077	-0.027556	0.0247893
136140	18/08/2018--03:29:00	25.48	0	-10.077	-0.027556	0.0247893
136200	18/08/2018--03:30:00	25.48	0	-10.077	-0.027556	0.0247893
136260	18/08/2018--03:31:00	25.45	0	-10.077	-0.027556	0.0247893
136320	18/08/2018--03:32:00	25.43	0	-10.077	-0.027556	0.0247893
136380	18/08/2018--03:33:00	25.41	0	-10.077	-0.027556	0.0247893
136440	18/08/2018--03:34:00	25.41	0	-10.077	-0.027556	0.0247893
136500	18/08/2018--03:35:00	25.4	0	-10.077	-0.027556	0.0247893
136560	18/08/2018--03:36:00	25.4	0	-10.077	-0.027556	0.0247893
136620	18/08/2018--03:37:00	25.39	0	-10.077	-0.027556	0.0247893
136680	18/08/2018--03:38:00	25.4	0	-10.077	-0.027556	0.0247893
136740	18/08/2018--03:39:00	25.4	0	-102.303	-0.027556	0.0247893
136800	18/08/2018--03:40:00	25.39	0	-10.077	-0.027556	0.0247893
136860	18/08/2018--03:41:00	25.38	0	-10.077	-0.027556	0.0247893
136920	18/08/2018--03:42:00	25.39	0	-10.077	-0.027556	0.0247893
136980	18/08/2018--03:43:00	25.4	0	-10.077	-0.027556	0.0247893
137040	18/08/2018--03:44:00	25.38	0	-10.077	-0.027556	0.0247893
137100	18/08/2018--03:45:00	25.36	0	-10.077	-0.027556	0.0247893
137160	18/08/2018--03:46:00	25.33	0	-10.077	-0.027556	0.0247893
137220	18/08/2018--03:47:00	25.34	0	-10.077	-0.027556	0.0247893
137280	18/08/2018--03:48:00	25.32	0	-10.077	-0.027556	0.0247893
137340	18/08/2018--03:49:00	25.32	0	-10.077	-0.027556	0.0247893
137400	18/08/2018--03:50:00	25.32	0	-10.077	-0.027556	0.0395529
137460	18/08/2018--03:51:00	25.3	0	-10.077	-0.027556	0.0247893
137520	18/08/2018--03:52:00	25.3	0	-10.077	-0.027556	0.0247893
137580	18/08/2018--03:53:00	25.29	0	-10.077	-0.027556	0.0247893
137640	18/08/2018--03:54:00	25.29	0	-10.077	-0.027556	0.0247893
137700	18/08/2018--03:55:00	25.3	0	-10.077	-0.027556	0.0247893
137760	18/08/2018--03:56:00	25.32	0	-10.077	-0.027556	0.0247893
137820	18/08/2018--03:57:00	25.32	0	-10.077	-0.027556	0.0247893
137880	18/08/2018--03:58:00	25.34	0	-10.077	-0.027556	0.0247893
137940	18/08/2018--03:59:00	25.35	0	-10.077	-0.027556	0.0247893
138000	18/08/2018--04:00:00	25.37	0	-10.077	-0.027556	0.0247893
138060	18/08/2018--04:01:00	25.35	0	-10.077	-0.027556	0.0247893
138120	18/08/2018--04:02:00	25.34	0	-10.077	-0.027556	0.0247893
138180	18/08/2018--04:03:00	25.32	0	-10.077	-0.027556	0.0247893
138240	18/08/2018--04:04:00	25.32	0	-10.077	-0.027556	0.0247893
138300	18/08/2018--04:05:00	25.31	0	-10.077	-0.027556	0.0247893
138360	18/08/2018--04:06:00	25.3	0	-10.077	-0.027556	0.0247893
138420	18/08/2018--04:07:00	25.27	0	-10.077	-0.027556	0.0247893
138480	18/08/2018--04:08:00	25.27	0	-10.077	-0.027556	0.0247893
138540	18/08/2018--04:09:00	25.26	0	-10.077	-0.027556	0.0247893
138600	18/08/2018--04:10:00	25.22	0	-10.077	-0.027556	0.0247893
138660	18/08/2018--04:11:00	25.22	0	-10.077	-0.027556	0.0247893
138720	18/08/2018--04:12:00	25.22	0	-10.077	-0.027556	0.0247893
138780	18/08/2018--04:13:00	25.21	0	-10.077	-0.027556	0.0247893
138840	18/08/2018--04:14:00	25.19	0	-10.077	-0.027556	0.0247893
138900	18/08/2018--04:15:00	25.21	0	-10.077	-0.027556	0.0247893
138960	18/08/2018--04:16:00	25.18	0	-10.077	-0.027556	0.0247893
139020	18/08/2018--04:17:00	25.2	0	-10.077	-0.027556	0.0247893
139080	18/08/2018--04:18:00	25.2	0	-10.077	-0.027556	0.0247893
139140	18/08/2018--04:19:00	25.18	0	-10.077	-0.027556	0.0247893
139200	18/08/2018--04:20:00	25.17	0	-10.077	-0.027556	0.0247893
139260	18/08/2018--04:21:00	25.16	0	-10.077	-0.027556	0.0247893
139320	18/08/2018--04:22:00	25.15	0	-10.077	-0.027556	0.0247893
139380	18/08/2018--04:23:00	25.14	0	-10.077	-0.027556	0.0247893
139440	18/08/2018--04:24:00	25.16	0	-10.077	-0.027556	0.0247893
139500	18/08/2018--04:25:00	25.18	0	-10.077	-0.027556	0.0247893
139560	18/08/2018--04:26:00	25.18	0	-10.077	-0.027556	0.0247893
139620	18/08/2018--04:27:00	25.2	0	-10.077	-0.027556	0.0247893
139680	18/08/2018--04:28:00	25.2	0	-10.077	-0.027556	0.0247893
139740	18/08/2018--04:29:00	25.2	0	-10.077	-0.027556	0.0247893
139800	18/08/2018--04:30:00	25.22	0	-10.077	-0.027556	0.0395529
139860	18/08/2018--04:31:00	25.2	0	-10.077	-0.027556	0.0247893
139920	18/08/2018--04:32:00	25.21	0	-10.077	-0.027556	0.0247893
139980	18/08/2018--04:33:00	25.21	0	-10.077	-0.027556	0.0247893
140040	18/08/2018--04:34:00	25.21	0	-10.077	-0.027556	0.0247893
140100	18/08/2018--04:35:00	25.18	0	-10.077	-0.027556	0.0247893
140160	18/08/2018--04:36:00	25.15	0	-10.077	-0.027556	0.0247893
140220	18/08/2018--04:37:00	25.14	0	-10.077	-0.027556	0.0247893
140280	18/08/2018--04:38:00	25.11	0	-10.077	-0.027556	0.0247893
140340	18/08/2018--04:39:00	25.08	0	-10.077	-0.027556	0.0247893
140400	18/08/2018--04:40:00	25.07	0	-10.077	-0.027556	0.0247893
140460	18/08/2018--04:41:00	25.05	0	-10.077	-0.027556	0.0247893
140520	18/08/2018--04:42:00	25.05	0	-10.077	-0.027556	0.0247893
140580	18/08/2018--04:43:00	25.05	0	-10.077	-0.027556	0.0247893
140640	18/08/2018--04:44:00	25.03	0	-10.077	-0.027556	0.0395529
140700	18/08/2018--04:45:00	25.05	0	-10.077	-0.027556	0.0247893
140760	18/08/2018--04:46:00	25.03	0	-10.077	-0.027556	0.0247893
140820	18/08/2018--04:47:00	25.01	0	-10.077	-0.027556	0.0247893
140880	18/08/2018--04:48:00	25	0	-10.077	-0.027556	0.0247893
140940	18/08/2018--04:49:00	24.98	0	-10.077	-0.027556	0.0247893
141000	18/08/2018--04:50:00	25	0	-10.077	-0.027556	0.0247893
141060	18/08/2018--04:51:00	24.99	0	-10.077	-0.027556	0.0247893
141120	18/08/2018--04:52:00	24.99	0	-102.303	-0.027556	0.0247893
141180	18/08/2018--04:53:00	25	0	-10.077	-0.027556	0.0247893
141240	18/08/2018--04:54:00	24.99	0	-10.077	-0.027556	0.0247893
141300	18/08/2018--04:55:00	25.04	0	-10.077	-0.027556	0.0247893
141360	18/08/2018--04:56:00	25.06	0	-10.077	-0.027556	0.0247893
141420	18/08/2018--04:57:00	25.06	0	-10.077	-0.027556	0.0395529
141480	18/08/2018--04:58:00	25.06	0	-10.077	-0.027556	0.0247893
141540	18/08/2018--04:59:00	25.07	0	-10.077	-0.027556	0.0247893
141600	18/08/2018--05:00:00	25.07	0	-10.077	-0.0126824	0.0247893
