# Supplementary material for: A randomized cross-over trial investigating differences in 24-h personal air and skin temperatures using wearable sensors between two climatologically contrasting settings
Source: Sci Rep. 2021 Nov 10;11:22020. doi: 10.1038/s41598-021-01180-y (PMC8580978; doi:10.1038/s41598-021-01180-y)
Supplement: Supplementary file 2 — Supplementary Data. [file 41598_2021_1180_MOESM2_ESM.zip › New folder/new/T17_A2new.csv]

Index	Date	Temperature	Activity	X-axis	Y-axis	Z-axis	Marker
48900	29/08/2018--05:00:00	27.89	0	-0.0927527	0.0290003	0.989233
48960	29/08/2018--05:01:00	27.88	0	-0.0927527	0.0290003	0.989233
49020	29/08/2018--05:02:00	27.87	0	-0.0927527	0.0290003	0.989233
49080	29/08/2018--05:03:00	27.88	0	-0.0927527	0.0290003	100.382
49140	29/08/2018--05:04:00	27.88	0	-0.0927527	0.0290003	0.989233
49200	29/08/2018--05:05:00	27.87	0	-0.0927527	0.0290003	0.989233
49260	29/08/2018--05:06:00	27.86	0	-0.0927527	0.0290003	0.989233
49320	29/08/2018--05:07:00	27.87	0	-0.0927527	0.0290003	0.989233
49380	29/08/2018--05:08:00	27.87	0	-0.0927527	0.0290003	0.989233
49440	29/08/2018--05:09:00	27.89	0	-0.0927527	0.0290003	0.989233
49500	29/08/2018--05:10:00	27.88	0	-0.0927527	0.0290003	0.989233
49560	29/08/2018--05:11:00	27.87	0	-0.0927527	0.0290003	0.989233
49620	29/08/2018--05:12:00	27.87	0	-0.0927527	0.0290003	0.989233
49680	29/08/2018--05:13:00	27.91	0	-0.0927527	0.0290003	0.989233
49740	29/08/2018--05:14:00	27.88	0	-0.0927527	0.0290003	0.989233
49800	29/08/2018--05:15:00	27.89	0	-0.0927527	0.0290003	0.989233
49860	29/08/2018--05:16:00	27.88	0	-0.0927527	0.0290003	0.989233
49920	29/08/2018--05:17:00	27.88	0	-0.0927527	0.0290003	0.989233
49980	29/08/2018--05:18:00	27.88	0	-0.0927527	0.0290003	0.989233
50040	29/08/2018--05:19:00	27.89	0	-0.0927527	0.0290003	0.989233
50100	29/08/2018--05:20:00	27.9	0	-0.0927527	0.0290003	0.989233
50160	29/08/2018--05:21:00	27.86	0	-0.0927527	0.0290003	0.989233
50220	29/08/2018--05:22:00	27.88	0	-0.0927527	0.0290003	0.989233
50280	29/08/2018--05:23:00	27.89	0	-0.0927527	0.0290003	0.989233
50340	29/08/2018--05:24:00	27.87	0	-0.0927527	0.0290003	0.989233
50400	29/08/2018--05:25:00	27.87	0	-0.0927527	0.0290003	0.989233
50460	29/08/2018--05:26:00	27.88	0	-0.0927527	0.0290003	0.989233
50520	29/08/2018--05:27:00	27.88	0	-0.0927527	0.0290003	0.989233
50580	29/08/2018--05:28:00	27.88	0	-0.0927527	0.0290003	0.989233
50640	29/08/2018--05:29:00	27.86	0	-0.0927527	0.0290003	0.989233
50700	29/08/2018--05:30:00	27.89	0	-0.0927527	0.0290003	0.989233
50760	29/08/2018--05:31:00	27.88	0	-0.0927527	0.0290003	0.989233
50820	29/08/2018--05:32:00	27.89	0	-0.0927527	0.0290003	0.989233
50880	29/08/2018--05:33:00	27.88	0	-0.0927527	0.0290003	0.989233
50940	29/08/2018--05:34:00	27.87	0	-0.0927527	0.0290003	0.989233
51000	29/08/2018--05:35:00	27.88	0	-0.0927527	0.0290003	0.989233
51060	29/08/2018--05:36:00	27.89	0	-0.0927527	0.0290003	0.989233
51120	29/08/2018--05:37:00	27.88	0	-0.0927527	0.0290003	0.989233
51180	29/08/2018--05:38:00	27.89	0	-0.0927527	0.0290003	0.989233
51240	29/08/2018--05:39:00	27.87	0	-0.0927527	0.0290003	0.989233
51300	29/08/2018--05:40:00	27.89	0	-0.0927527	0.0290003	0.989233
51360	29/08/2018--05:41:00	27.87	0	-0.0927527	0.0290003	0.989233
51420	29/08/2018--05:42:00	27.89	0	-0.0927527	0.0290003	0.989233
51480	29/08/2018--05:43:00	27.88	0	-0.0927527	0.0290003	0.989233
51540	29/08/2018--05:44:00	27.9	0	-0.0927527	0.0290003	0.989233
51600	29/08/2018--05:45:00	27.87	0	-0.0927527	0.0290003	0.989233
51660	29/08/2018--05:46:00	27.89	0	-0.0927527	0.0290003	0.989233
51720	29/08/2018--05:47:00	27.88	0	-0.0927527	0.0290003	0.989233
51780	29/08/2018--05:48:00	27.88	0	-0.0927527	0.0290003	100.382
51840	29/08/2018--05:49:00	27.88	0	-0.0927527	0.0290003	0.989233
51900	29/08/2018--05:50:00	27.89	0	-0.0927527	0.0290003	0.989233
51960	29/08/2018--05:51:00	27.88	0	-0.0927527	0.014429	0.989233
52020	29/08/2018--05:52:00	27.88	0	-0.0927527	0.0290003	0.989233
52080	29/08/2018--05:53:00	27.9	0	-0.0927527	0.0290003	0.989233
52140	29/08/2018--05:54:00	27.89	0	-0.0927527	0.0290003	0.989233
52200	29/08/2018--05:55:00	27.89	0	-0.0927527	0.0290003	0.989233
52260	29/08/2018--05:56:00	27.88	0	-0.0927527	0.0290003	0.989233
52320	29/08/2018--05:57:00	27.89	0	-0.0927527	0.0290003	0.989233
52380	29/08/2018--05:58:00	27.89	0	-0.0927527	0.0290003	0.989233
52440	29/08/2018--05:59:00	27.89	0	-0.0927527	0.0290003	0.989233
52500	29/08/2018--06:00:00	27.88	0	-0.0927527	0.0290003	0.989233
52560	29/08/2018--06:01:00	27.88	0	-0.0927527	0.0290003	0.989233
52620	29/08/2018--06:02:00	27.89	0	-0.0927527	0.0290003	0.989233
52680	29/08/2018--06:03:00	27.88	0	-0.0927527	0.0290003	0.989233
52740	29/08/2018--06:04:00	27.9	0	-0.0927527	0.0290003	0.989233
52800	29/08/2018--06:05:00	27.88	0	-0.0927527	0.0290003	0.989233
52860	29/08/2018--06:06:00	27.88	0	-0.0927527	0.0290003	0.974647
52920	29/08/2018--06:07:00	27.89	0	-0.0927527	0.0290003	0.989233
52980	29/08/2018--06:08:00	27.88	0	-0.0927527	0.0290003	0.989233
53040	29/08/2018--06:09:00	27.88	0	-0.0927527	0.0290003	0.989233
53100	29/08/2018--06:10:00	27.89	0	-0.0927527	0.0290003	0.989233
53160	29/08/2018--06:11:00	27.89	0	-0.0927527	0.0290003	0.989233
53220	29/08/2018--06:12:00	27.88	0	-0.0927527	0.0290003	0.989233
53280	29/08/2018--06:13:00	27.88	0	-0.0927527	0.0290003	0.989233
53340	29/08/2018--06:14:00	27.87	0	-0.0927527	0.0290003	0.989233
53400	29/08/2018--06:15:00	27.86	0	-0.0927527	0.0290003	0.989233
53460	29/08/2018--06:16:00	27.86	0	-0.0927527	0.0290003	0.989233
53520	29/08/2018--06:17:00	27.84	0	-0.0927527	0.0290003	0.989233
53580	29/08/2018--06:18:00	27.8	0	-0.0927527	0.0290003	0.989233
53640	29/08/2018--06:19:00	27.75	0	-0.0927527	0.0290003	0.989233
53700	29/08/2018--06:20:00	27.72	0	-0.0927527	0.0290003	0.989233
53760	29/08/2018--06:21:00	27.69	0	-0.0927527	0.0290003	0.989233
53820	29/08/2018--06:22:00	27.68	0	-0.0927527	0.0290003	0.989233
53880	29/08/2018--06:23:00	27.66	0	-0.0927527	0.0290003	0.989233
53940	29/08/2018--06:24:00	27.65	0	-0.0927527	0.0290003	0.989233
54000	29/08/2018--06:25:00	27.62	0	-0.0927527	0.0290003	0.989233
54060	29/08/2018--06:26:00	27.58	0	-0.0927527	0.0290003	100.382
54120	29/08/2018--06:27:00	27.58	0	-0.0927527	0.0290003	0.989233
54180	29/08/2018--06:28:00	27.57	0	-0.0927527	0.0290003	0.989233
54240	29/08/2018--06:29:00	27.57	0	-0.0927527	0.0290003	0.989233
54300	29/08/2018--06:30:00	27.55	0	-0.0927527	0.0290003	0.989233
54360	29/08/2018--06:31:00	27.54	0	-0.0927527	0.0290003	0.989233
54420	29/08/2018--06:32:00	27.52	0	-0.0927527	0.0290003	0.989233
54480	29/08/2018--06:33:00	27.5	0	-0.0927527	0.0290003	0.989233
54540	29/08/2018--06:34:00	27.49	0	-0.0927527	0.0290003	0.989233
54600	29/08/2018--06:35:00	27.46	0	-0.0927527	0.0290003	0.989233
54660	29/08/2018--06:36:00	27.47	0	-0.0927527	0.0290003	0.989233
54720	29/08/2018--06:37:00	27.44	0	-0.0927527	0.0290003	0.989233
54780	29/08/2018--06:38:00	27.44	0	-0.0927527	0.0290003	0.989233
54840	29/08/2018--06:39:00	27.45	0	-0.0927527	0.0290003	0.989233
54900	29/08/2018--06:40:00	27.44	0	-0.0927527	0.0290003	0.989233
54960	29/08/2018--06:41:00	27.43	0	-0.0927527	0.0290003	0.989233
55020	29/08/2018--06:42:00	27.41	0	-0.0927527	0.0290003	0.989233
55080	29/08/2018--06:43:00	27.42	0	-0.0927527	0.0290003	0.989233
55140	29/08/2018--06:44:00	27.42	0	-0.0927527	0.0290003	0.989233
55200	29/08/2018--06:45:00	27.42	0	-0.0927527	0.0290003	0.989233
55260	29/08/2018--06:46:00	27.41	0	-0.0927527	0.0290003	0.989233
55320	29/08/2018--06:47:00	27.4	0	-0.0927527	0.0290003	0.989233
55380	29/08/2018--06:48:00	27.4	0	-0.0927527	0.0290003	0.989233
55440	29/08/2018--06:49:00	27.42	0	-0.0927527	0.0290003	0.989233
55500	29/08/2018--06:50:00	27.42	0	-0.0927527	0.0290003	0.989233
55560	29/08/2018--06:51:00	27.42	0	-0.0927527	0.0290003	0.989233
55620	29/08/2018--06:52:00	27.42	0	-0.0927527	0.0290003	0.989233
55680	29/08/2018--06:53:00	27.41	0	-0.0927527	0.0290003	0.989233
55740	29/08/2018--06:54:00	27.43	0	-0.0927527	0.0290003	0.989233
55800	29/08/2018--06:55:00	27.43	0	-0.0927527	0.0290003	100.382
55860	29/08/2018--06:56:00	27.44	0	-0.0927527	0.0290003	0.989233
55920	29/08/2018--06:57:00	27.44	0	-0.0927527	0.0290003	0.989233
55980	29/08/2018--06:58:00	27.43	0	-0.0927527	0.0290003	0.989233
56040	29/08/2018--06:59:00	27.43	0	-0.0927527	0.0290003	0.989233
56100	29/08/2018--07:00:00	27.45	0	-0.0927527	0.0290003	0.989233
56160	29/08/2018--07:01:00	27.45	0	-0.0927527	0.0290003	0.989233
56220	29/08/2018--07:02:00	27.44	0	-0.0927527	0.0290003	0.989233
56280	29/08/2018--07:03:00	27.43	0	-0.0927527	0.0290003	0.989233
56340	29/08/2018--07:04:00	27.42	0	-0.0927527	0.0290003	0.989233
56400	29/08/2018--07:05:00	27.42	0	-0.0927527	0.0290003	0.989233
56460	29/08/2018--07:06:00	27.4	0	-0.0927527	0.0290003	0.989233
56520	29/08/2018--07:07:00	27.42	0	-0.0927527	0.0290003	0.989233
56580	29/08/2018--07:08:00	27.41	0	-0.0927527	0.0290003	0.989233
56640	29/08/2018--07:09:00	27.41	0	-0.0927527	0.0290003	0.989233
56700	29/08/2018--07:10:00	27.41	0	-0.0927527	0.0290003	0.989233
56760	29/08/2018--07:11:00	27.43	0	-0.0927527	0.0290003	0.989233
56820	29/08/2018--07:12:00	27.4	0	-0.0927527	0.0290003	0.989233
56880	29/08/2018--07:13:00	27.43	0	-0.0927527	0.0290003	0.989233
56940	29/08/2018--07:14:00	27.43	0	-0.0927527	0.0290003	0.989233
57000	29/08/2018--07:15:00	27.43	0	-0.0927527	0.0290003	0.989233
57060	29/08/2018--07:16:00	27.44	0	-0.0927527	0.0290003	0.989233
57120	29/08/2018--07:17:00	27.42	0	-0.0927527	0.0290003	0.989233
57180	29/08/2018--07:18:00	27.45	0	-0.0927527	0.0290003	0.989233
57240	29/08/2018--07:19:00	27.42	0	-0.0927527	0.0290003	0.989233
57300	29/08/2018--07:20:00	27.42	0	-0.0927527	0.0290003	0.989233
57360	29/08/2018--07:21:00	27.41	0	-0.0927527	0.0290003	0.989233
57420	29/08/2018--07:22:00	27.41	0	-0.0927527	0.0290003	0.989233
57480	29/08/2018--07:23:00	27.39	0	-0.0927527	0.0290003	0.989233
57540	29/08/2018--07:24:00	27.41	0	-0.0927527	0.0290003	0.989233
57600	29/08/2018--07:25:00	27.39	0	-0.0927527	0.0290003	0.989233
57660	29/08/2018--07:26:00	27.39	0	-0.0927527	0.0290003	0.989233
57720	29/08/2018--07:27:00	27.37	0	-0.0927527	0.0290003	0.989233
57780	29/08/2018--07:28:00	27.38	0	-0.0927527	0.0290003	0.989233
57840	29/08/2018--07:29:00	27.35	0	-0.0927527	0.0290003	0.989233
57900	29/08/2018--07:30:00	27.33	0	-0.0927527	0.0290003	0.989233
57960	29/08/2018--07:31:00	27.3	0	-0.0927527	0.0290003	0.989233
58020	29/08/2018--07:32:00	27.31	0	-0.0927527	0.0290003	0.989233
58080	29/08/2018--07:33:00	27.3	0	-0.0927527	0.0290003	0.989233
58140	29/08/2018--07:34:00	27.29	0	-0.0927527	0.0290003	0.989233
58200	29/08/2018--07:35:00	27.29	0	-0.0927527	0.0290003	0.989233
58260	29/08/2018--07:36:00	27.28	0	-0.0927527	0.0290003	0.989233
58320	29/08/2018--07:37:00	27.26	0	-0.0927527	0.0290003	0.989233
58380	29/08/2018--07:38:00	27.25	0	-0.0927527	0.0290003	0.989233
58440	29/08/2018--07:39:00	27.27	0	-0.0927527	0.0290003	0.989233
58500	29/08/2018--07:40:00	27.25	0	-0.0927527	0.0290003	0.989233
58560	29/08/2018--07:41:00	27.27	0	-0.0927527	0.0290003	0.989233
58620	29/08/2018--07:42:00	27.27	0	-0.0927527	0.0290003	0.989233
58680	29/08/2018--07:43:00	27.25	0	-0.0927527	0.0290003	0.989233
58740	29/08/2018--07:44:00	27.23	0	-0.0927527	0.0290003	0.989233
58800	29/08/2018--07:45:00	27.21	0	-0.0927527	0.0290003	100.382
58860	29/08/2018--07:46:00	27.2	0	-0.0927527	0.0290003	0.989233
58920	29/08/2018--07:47:00	27.21	0	-0.0927527	0.0290003	0.989233
58980	29/08/2018--07:48:00	27.19	0	-0.0927527	0.0290003	0.989233
59040	29/08/2018--07:49:00	27.19	0	-0.0927527	0.0290003	0.989233
59100	29/08/2018--07:50:00	27.18	0	-0.0927527	0.0290003	0.989233
59160	29/08/2018--07:51:00	27.15	0	-0.0927527	0.0290003	0.989233
59220	29/08/2018--07:52:00	27.17	0	-0.0927527	0.0290003	0.989233
59280	29/08/2018--07:53:00	27.16	0	-0.0927527	0.0290003	0.989233
59340	29/08/2018--07:54:00	27.17	0	-0.0927527	0.0290003	0.989233
59400	29/08/2018--07:55:00	27.19	0	-0.0927527	0.0290003	0.989233
59460	29/08/2018--07:56:00	27.21	0	-0.0927527	0.0290003	0.989233
59520	29/08/2018--07:57:00	27.19	0	-0.0927527	0.0290003	0.989233
59580	29/08/2018--07:58:00	27.21	0	-0.0927527	0.0290003	0.989233
59640	29/08/2018--07:59:00	27.21	0	-0.0927527	0.0290003	0.989233
59700	29/08/2018--08:00:00	27.22	0	-0.0927527	0.0290003	0.989233
59760	29/08/2018--08:01:00	27.23	0	-0.0927527	0.0290003	0.989233
59820	29/08/2018--08:02:00	27.23	0	-0.0927527	0.0290003	0.989233
59880	29/08/2018--08:03:00	27.25	0	-0.0927527	0.0290003	0.989233
59940	29/08/2018--08:04:00	27.27	0	-0.0927527	0.0290003	0.989233
60000	29/08/2018--08:05:00	27.27	0	-0.0927527	0.0290003	0.989233
60060	29/08/2018--08:06:00	27.29	0	-0.0927527	0.0290003	0.989233
60120	29/08/2018--08:07:00	27.3	0	-0.0927527	0.0290003	0.989233
60180	29/08/2018--08:08:00	27.3	0	-0.0927527	0.0290003	0.989233
60240	29/08/2018--08:09:00	27.33	0	-0.0927527	0.0290003	0.989233
60300	29/08/2018--08:10:00	27.34	0	-0.0927527	0.0290003	0.989233
60360	29/08/2018--08:11:00	27.36	0	-0.0927527	0.0290003	0.989233
60420	29/08/2018--08:12:00	27.34	0	-0.0927527	0.0290003	0.989233
60480	29/08/2018--08:13:00	27.37	0	-0.0927527	0.0290003	0.989233
60540	29/08/2018--08:14:00	27.36	0	-0.0927527	0.0290003	0.989233
60600	29/08/2018--08:15:00	27.36	0	-0.0927527	0.0290003	0.989233
60660	29/08/2018--08:16:00	27.36	0	-0.0927527	0.0290003	0.989233
60720	29/08/2018--08:17:00	27.34	0	-0.0927527	0.0290003	0.989233
60780	29/08/2018--08:18:00	27.34	0	-0.0927527	0.0290003	0.989233
60840	29/08/2018--08:19:00	27.31	0	-0.0927527	0.0290003	0.989233
60900	29/08/2018--08:20:00	27.34	0	-0.0927527	0.0290003	0.989233
60960	29/08/2018--08:21:00	27.33	0	-0.0927527	0.0290003	0.989233
61020	29/08/2018--08:22:00	27.32	0	-0.0927527	0.0290003	0.989233
61080	29/08/2018--08:23:00	27.33	0	-0.0927527	0.0290003	0.989233
61140	29/08/2018--08:24:00	27.32	0	-0.0927527	0.0290003	0.989233
61200	29/08/2018--08:25:00	27.3	0	-0.0927527	0.0290003	0.989233
61260	29/08/2018--08:26:00	27.3	0	-0.0927527	0.0290003	0.989233
61320	29/08/2018--08:27:00	27.29	0	-0.0927527	0.0290003	0.989233
61380	29/08/2018--08:28:00	27.29	0	-0.0927527	0.0290003	0.989233
61440	29/08/2018--08:29:00	27.29	0	-0.0927527	0.0290003	0.989233
61500	29/08/2018--08:30:00	27.27	0	-0.0927527	0.0290003	0.989233
61560	29/08/2018--08:31:00	27.27	0	-0.0927527	0.0290003	0.989233
61620	29/08/2018--08:32:00	27.29	0	-0.0927527	0.0290003	0.989233
61680	29/08/2018--08:33:00	27.28	0	-0.0927527	0.0290003	0.989233
61740	29/08/2018--08:34:00	27.32	0	-0.0927527	0.0290003	0.989233
61800	29/08/2018--08:35:00	27.32	0	-0.0927527	0.0290003	0.989233
61860	29/08/2018--08:36:00	27.36	0	-0.0927527	0.0290003	0.989233
61920	29/08/2018--08:37:00	27.38	0	-0.0927527	0.0290003	0.989233
61980	29/08/2018--08:38:00	27.38	0	-0.0927527	0.0290003	0.989233
62040	29/08/2018--08:39:00	27.37	0	-0.0927527	0.0290003	0.989233
62100	29/08/2018--08:40:00	27.37	0	-0.0927527	0.0290003	0.989233
62160	29/08/2018--08:41:00	27.37	0	-0.0927527	0.0290003	0.989233
62220	29/08/2018--08:42:00	27.36	0	-0.0927527	0.0290003	0.989233
62280	29/08/2018--08:43:00	27.36	0	-0.0927527	0.0290003	0.989233
62340	29/08/2018--08:44:00	27.36	0	-0.0927527	0.0290003	100.382
62400	29/08/2018--08:45:00	27.35	1	-0.0927527	0.0290003	0.989233
62460	29/08/2018--08:46:00	27.36	0	-0.0927527	0.0290003	0.989233
62520	29/08/2018--08:47:00	27.38	0	-0.0927527	0.0290003	0.989233
62580	29/08/2018--08:48:00	27.39	0	-0.0927527	0.0290003	100.382
62640	29/08/2018--08:49:00	27.4	0	-0.0927527	0.0290003	0.989233
62700	29/08/2018--08:50:00	27.42	0	-0.0927527	0.0290003	0.989233
62760	29/08/2018--08:51:00	27.43	0	-0.0927527	0.0290003	0.989233
62820	29/08/2018--08:52:00	27.46	0	-0.0927527	0.0290003	0.989233
62880	29/08/2018--08:53:00	27.47	0	-0.0927527	0.0290003	0.989233
62940	29/08/2018--08:54:00	27.48	0	-0.0927527	0.0290003	0.989233
63000	29/08/2018--08:55:00	27.51	0	-0.0927527	0.0290003	0.989233
63060	29/08/2018--08:56:00	27.51	0	-0.0927527	0.0290003	0.989233
63120	29/08/2018--08:57:00	27.53	0	-0.0927527	0.0290003	0.989233
63180	29/08/2018--08:58:00	27.55	0	-0.0927527	0.0290003	0.989233
63240	29/08/2018--08:59:00	27.54	0	-0.0927527	0.014429	0.989233
63300	29/08/2018--09:00:00	27.58	0	-0.0927527	0.0290003	0.989233
63360	29/08/2018--09:01:00	27.57	0	-0.0927527	0.0290003	0.989233
63420	29/08/2018--09:02:00	27.59	0	-0.0927527	0.0290003	0.989233
63480	29/08/2018--09:03:00	27.61	0	-0.0927527	0.0290003	0.989233
63540	29/08/2018--09:04:00	27.63	0	-0.0927527	0.0290003	0.989233
63600	29/08/2018--09:05:00	27.61	0	-0.0927527	0.0290003	100.382
63660	29/08/2018--09:06:00	27.6	0	-0.0927527	0.0290003	0.989233
63720	29/08/2018--09:07:00	27.62	0	-0.0927527	0.0290003	0.989233
63780	29/08/2018--09:08:00	27.64	0	-0.0927527	0.0290003	0.989233
63840	29/08/2018--09:09:00	27.65	0	-0.0927527	0.0290003	0.989233
63900	29/08/2018--09:10:00	27.65	0	-0.0927527	0.0290003	0.989233
63960	29/08/2018--09:11:00	27.66	0	-0.0927527	0.0290003	100.382
64020	29/08/2018--09:12:00	27.67	0	-0.0927527	0.0290003	0.989233
64080	29/08/2018--09:13:00	27.66	0	-0.0927527	0.0290003	0.989233
64140	29/08/2018--09:14:00	27.67	0	-0.0927527	0.0290003	0.989233
64200	29/08/2018--09:15:00	27.7	0	-0.0927527	0.0290003	0.989233
64260	29/08/2018--09:16:00	27.69	0	-0.0927527	0.0290003	0.989233
64320	29/08/2018--09:17:00	27.7	0	-0.0927527	0.0290003	0.989233
64380	29/08/2018--09:18:00	27.7	0	-0.0927527	0.0290003	0.989233
64440	29/08/2018--09:19:00	27.71	0	-0.0927527	0.0290003	0.989233
64500	29/08/2018--09:20:00	27.71	0	-0.0927527	0.0290003	0.989233
64560	29/08/2018--09:21:00	27.72	0	-0.0927527	0.0290003	0.989233
64620	29/08/2018--09:22:00	27.73	0	-0.0927527	0.014429	0.989233
64680	29/08/2018--09:23:00	27.73	0	-0.0927527	0.0290003	0.989233
64740	29/08/2018--09:24:00	27.73	0	-0.0927527	0.0290003	0.989233
64800	29/08/2018--09:25:00	27.75	0	-0.0927527	0.0290003	0.989233
64860	29/08/2018--09:26:00	27.77	0	-0.0927527	0.0290003	0.989233
64920	29/08/2018--09:27:00	27.76	0	-0.0927527	0.0290003	100.382
64980	29/08/2018--09:28:00	27.75	0	-0.0927527	0.0290003	0.989233
65040	29/08/2018--09:29:00	27.76	0	-0.0927527	0.0290003	100.382
65100	29/08/2018--09:30:00	27.79	0	-0.0927527	0.0290003	0.989233
65160	29/08/2018--09:31:00	27.78	0	-0.0927527	0.0290003	0.989233
65220	29/08/2018--09:32:00	27.77	0	-0.0927527	0.0290003	0.989233
65280	29/08/2018--09:33:00	27.78	0	-0.0927527	0.0290003	0.989233
65340	29/08/2018--09:34:00	27.77	0	-0.0927527	0.0290003	0.989233
65400	29/08/2018--09:35:00	27.78	0	-0.0927527	0.0290003	0.989233
65460	29/08/2018--09:36:00	27.79	0	-0.0927527	0.0290003	0.989233
65520	29/08/2018--09:37:00	27.82	0	-0.0927527	0.0290003	0.989233
65580	29/08/2018--09:38:00	27.81	0	-0.0927527	0.0290003	0.989233
65640	29/08/2018--09:39:00	27.83	0	-0.0927527	0.0290003	0.989233
65700	29/08/2018--09:40:00	27.84	0	-0.0927527	0.0290003	0.989233
65760	29/08/2018--09:41:00	27.87	0	-0.0927527	0.0290003	0.989233
65820	29/08/2018--09:42:00	27.88	0	-0.0927527	0.0290003	100.382
65880	29/08/2018--09:43:00	27.88	0	-0.0927527	0.0290003	0.989233
65940	29/08/2018--09:44:00	27.9	0	-0.0927527	0.0290003	0.989233
66000	29/08/2018--09:45:00	27.91	0	-0.0927527	0.0290003	0.989233
66060	29/08/2018--09:46:00	27.9	0	-0.0927527	0.0290003	0.989233
66120	29/08/2018--09:47:00	27.92	0	-0.0927527	0.0290003	0.989233
66180	29/08/2018--09:48:00	27.89	0	-0.0927527	0.0290003	0.989233
66240	29/08/2018--09:49:00	27.87	0	-0.0927527	0.0290003	0.989233
66300	29/08/2018--09:50:00	27.82	0	-0.0927527	0.0290003	0.989233
66360	29/08/2018--09:51:00	27.75	0	-0.0927527	0.0290003	0.989233
66420	29/08/2018--09:52:00	27.69	0	-0.0927527	0.0290003	0.989233
66480	29/08/2018--09:53:00	27.64	0	-0.0927527	0.0290003	0.989233
66540	29/08/2018--09:54:00	27.61	0	-0.0927527	0.0290003	0.989233
66600	29/08/2018--09:55:00	27.59	0	-0.0927527	0.0290003	0.989233
66660	29/08/2018--09:56:00	27.61	0	-0.0927527	0.0290003	0.989233
66720	29/08/2018--09:57:00	27.61	12	-0.108206	0.0435717	0.989233
66780	29/08/2018--09:58:00	27.62	0	-0.108206	0.0435717	0.989233
66840	29/08/2018--09:59:00	27.57	0	-0.108206	0.0435717	0.989233
66900	29/08/2018--10:00:00	27.55	0	-0.108206	0.0435717	0.989233
66960	29/08/2018--10:01:00	27.55	2	-0.0618469	0.0435717	0.989233
67020	29/08/2018--10:02:00	27.57	0	-0.0772998	0.0435717	100.382
67080	29/08/2018--10:03:00	27.61	0	-0.0618469	0.0435717	0.989233
67140	29/08/2018--10:04:00	27.63	0	-0.0772998	0.0435717	0.989233
67200	29/08/2018--10:05:00	27.63	0	-0.0618469	0.0435717	100.382
67260	29/08/2018--10:06:00	27.63	0	-0.0772998	0.0435717	100.382
67320	29/08/2018--10:07:00	27.58	0	-0.0618469	0.0435717	0.989233
67380	29/08/2018--10:08:00	27.55	0	-0.0772998	0.0435717	0.989233
67440	29/08/2018--10:09:00	27.53	0	-0.0772998	0.0435717	100.382
67500	29/08/2018--10:10:00	27.53	0	-0.0772998	0.0435717	0.989233
67560	29/08/2018--10:11:00	27.54	0	-0.0772998	0.0435717	0.989233
67620	29/08/2018--10:12:00	27.51	0	-0.0618469	0.0435717	0.989233
67680	29/08/2018--10:13:00	27.49	0	-0.0618469	0.0435717	0.989233
67740	29/08/2018--10:14:00	27.47	1	-0.0772998	0.0435717	0.989233
67800	29/08/2018--10:15:00	27.44	0	-0.0618469	0.0435717	0.989233
67860	29/08/2018--10:16:00	27.43	0	-0.0772998	0.0435717	0.989233
67920	29/08/2018--10:17:00	27.45	0	-0.0772998	0.0435717	0.989233
67980	29/08/2018--10:18:00	27.44	0	-0.0772998	0.0435717	0.989233
68040	29/08/2018--10:19:00	27.45	0	-0.0618469	0.0435717	100.382
68100	29/08/2018--10:20:00	27.43	0	-0.0618469	0.0435717	0.989233
68160	29/08/2018--10:21:00	27.39	0	-0.0772998	0.0435717	0.989233
68220	29/08/2018--10:22:00	27.38	0	-0.0772998	0.0435717	0.989233
68280	29/08/2018--10:23:00	27.37	0	-0.0772998	0.0435717	0.989233
68340	29/08/2018--10:24:00	27.37	0	-0.0772998	0.0435717	100.382
68400	29/08/2018--10:25:00	27.4	0	-0.0772998	0.0435717	0.989233
68460	29/08/2018--10:26:00	27.42	0	-0.0772998	0.0435717	0.989233
68520	29/08/2018--10:27:00	27.43	0	-0.0772998	0.0435717	0.989233
68580	29/08/2018--10:28:00	27.43	0	-0.0772998	0.0435717	0.989233
68640	29/08/2018--10:29:00	27.42	0	-0.0618469	0.0435717	100.382
68700	29/08/2018--10:30:00	27.38	0	-0.0618469	0.0435717	0.989233
68760	29/08/2018--10:31:00	27.36	0	-0.0772998	0.0435717	0.989233
68820	29/08/2018--10:32:00	27.38	0	-0.0772998	0.0435717	0.989233
68880	29/08/2018--10:33:00	27.39	0	-0.0618469	0.0435717	0.989233
68940	29/08/2018--10:34:00	27.4	124	-0.432716	0.888712	-0.0755135
69000	29/08/2018--10:35:00	27.41	0	-0.432716	0.888712	-0.0755135
69060	29/08/2018--10:36:00	27.38	0	-0.432716	0.888712	-0.0900991
69120	29/08/2018--10:37:00	27.34	0	-0.432716	0.888712	-0.0755135
69180	29/08/2018--10:38:00	27.34	0	-0.432716	0.888712	-0.0755135
69240	29/08/2018--10:39:00	27.35	0	-0.432716	0.888712	-0.0900991
69300	29/08/2018--10:40:00	27.36	0	-0.432716	0.888712	-0.0900991
69360	29/08/2018--10:41:00	27.38	0	-0.432716	0.888712	-0.0755135
69420	29/08/2018--10:42:00	27.34	0	-0.432716	0.888712	-0.0900991
69480	29/08/2018--10:43:00	27.36	0	-0.432716	0.888712	-0.0900991
69540	29/08/2018--10:44:00	27.35	0	-0.432716	0.888712	-0.0755135
69600	29/08/2018--10:45:00	27.35	0	-0.432716	0.888712	-0.0900991
69660	29/08/2018--10:46:00	27.36	0	-0.432716	0.888712	-0.0755135
69720	29/08/2018--10:47:00	27.33	0	-0.432716	0.888712	-0.0900991
69780	29/08/2018--10:48:00	27.34	0	-0.432716	0.888712	-0.0900991
69840	29/08/2018--10:49:00	27.33	0	-0.432716	0.888712	-0.0755135
69900	29/08/2018--10:50:00	27.31	0	-0.432716	0.888712	-0.0900991
69960	29/08/2018--10:51:00	27.31	0	-0.432716	0.888712	-0.0755135
70020	29/08/2018--10:52:00	27.3	0	-0.432716	0.888712	-0.0900991
70080	29/08/2018--10:53:00	27.29	0	-0.432716	0.888712	-0.0755135
70140	29/08/2018--10:54:00	27.27	0	-0.432716	0.888712	-0.0900991
70200	29/08/2018--10:55:00	27.26	0	-0.432716	0.888712	-0.0755135
70260	29/08/2018--10:56:00	27.26	0	-0.432716	0.888712	-0.0900991
70320	29/08/2018--10:57:00	27.26	0	-0.432716	0.888712	-0.0900991
70380	29/08/2018--10:58:00	27.25	0	-0.448169	0.888712	-0.0900991
70440	29/08/2018--10:59:00	27.23	0	-0.432716	0.888712	-0.0755135
70500	29/08/2018--11:00:00	27.23	0	-0.432716	0.888712	-0.0755135
70560	29/08/2018--11:01:00	27.21	0	-0.432716	0.888712	-0.0900991
70620	29/08/2018--11:02:00	27.21	0	-0.432716	0.888712	-0.0755135
70680	29/08/2018--11:03:00	27.2	0	-0.432716	0.888712	-0.0900991
70740	29/08/2018--11:04:00	27.2	0	-0.432716	0.888712	-0.0900991
70800	29/08/2018--11:05:00	27.17	0	-0.432716	0.888712	-0.0900991
70860	29/08/2018--11:06:00	27.16	0	-0.432716	0.888712	-0.0900991
70920	29/08/2018--11:07:00	27.15	0	-0.432716	0.888712	-0.0900991
70980	29/08/2018--11:08:00	27.13	0	-0.432716	0.888712	-0.0900991
71040	29/08/2018--11:09:00	27.13	0	-0.432716	0.888712	-0.0900991
71100	29/08/2018--11:10:00	27.12	0	-0.432716	0.888712	-0.0900991
71160	29/08/2018--11:11:00	27.13	0	-0.432716	0.888712	-0.0900991
71220	29/08/2018--11:12:00	27.1	0	-0.432716	0.888712	-0.0755135
71280	29/08/2018--11:13:00	27.11	0	-0.432716	0.888712	-0.0900991
71340	29/08/2018--11:14:00	27.11	0	-0.432716	0.888712	-0.0900991
71400	29/08/2018--11:15:00	27.07	0	-0.432716	0.888712	-0.0900991
71460	29/08/2018--11:16:00	27.08	0	-0.432716	0.888712	-0.0900991
71520	29/08/2018--11:17:00	27.07	0	-0.432716	0.888712	-0.0900991
71580	29/08/2018--11:18:00	27.07	0	-0.432716	0.888712	-0.0900991
71640	29/08/2018--11:19:00	27.05	0	-0.432716	0.888712	-0.0900991
71700	29/08/2018--11:20:00	27.04	0	-0.432716	0.888712	-0.0900991
71760	29/08/2018--11:21:00	27.05	0	-0.432716	0.888712	-0.0900991
71820	29/08/2018--11:22:00	27.03	0	-0.432716	0.888712	-0.0900991
71880	29/08/2018--11:23:00	27.02	0	-0.432716	0.888712	-0.0900991
71940	29/08/2018--11:24:00	27	0	-0.432716	0.888712	-0.0900991
72000	29/08/2018--11:25:00	27.01	0	-0.432716	0.888712	-0.0900991
72060	29/08/2018--11:26:00	27	0	-0.432716	0.888712	-0.0900991
72120	29/08/2018--11:27:00	26.98	0	-0.432716	0.888712	-0.0900991
72180	29/08/2018--11:28:00	26.97	0	-0.432716	0.888712	-0.0755135
72240	29/08/2018--11:29:00	26.96	0	-0.448169	0.888712	-0.0900991
72300	29/08/2018--11:30:00	26.95	0	-0.432716	0.888712	-0.0900991
72360	29/08/2018--11:31:00	26.93	0	-0.432716	0.888712	-0.0755135
72420	29/08/2018--11:32:00	26.93	0	-0.432716	0.888712	-0.0900991
72480	29/08/2018--11:33:00	26.94	0	-0.432716	0.888712	-0.0900991
72540	29/08/2018--11:34:00	26.94	0	-0.432716	0.888712	-0.0900991
72600	29/08/2018--11:35:00	26.92	0	-0.432716	0.888712	-0.0900991
72660	29/08/2018--11:36:00	26.91	0	-0.432716	0.888712	-0.0900991
72720	29/08/2018--11:37:00	26.91	0	-0.432716	0.888712	-0.0900991
72780	29/08/2018--11:38:00	26.91	0	-0.432716	0.888712	-0.0900991
72840	29/08/2018--11:39:00	26.88	0	-0.432716	0.888712	-0.0755135
72900	29/08/2018--11:40:00	26.86	0	-0.432716	0.888712	-0.0900991
72960	29/08/2018--11:41:00	26.87	0	-0.432716	0.888712	-0.0900991
73020	29/08/2018--11:42:00	26.86	0	-0.432716	0.888712	-0.0900991
73080	29/08/2018--11:43:00	26.87	0	-0.432716	0.888712	-0.0900991
73140	29/08/2018--11:44:00	26.86	0	-0.432716	0.888712	-0.0900991
73200	29/08/2018--11:45:00	26.84	0	-0.432716	0.888712	-0.0900991
73260	29/08/2018--11:46:00	26.83	0	-0.432716	0.888712	-0.0755135
73320	29/08/2018--11:47:00	26.84	0	-0.432716	0.888712	-0.0900991
73380	29/08/2018--11:48:00	26.81	0	-0.432716	0.888712	-0.0900991
73440	29/08/2018--11:49:00	26.82	0	-0.432716	0.888712	-0.0900991
73500	29/08/2018--11:50:00	26.8	0	-0.432716	0.888712	-0.0900991
73560	29/08/2018--11:51:00	26.8	0	-0.432716	0.888712	-0.0900991
73620	29/08/2018--11:52:00	26.83	0	-0.432716	0.888712	-0.0900991
73680	29/08/2018--11:53:00	26.8	0	-0.432716	0.888712	-0.0900991
73740	29/08/2018--11:54:00	26.81	0	-0.432716	0.888712	-0.0900991
73800	29/08/2018--11:55:00	26.81	0	-0.432716	0.888712	-0.0900991
73860	29/08/2018--11:56:00	26.81	0	-0.432716	0.888712	-0.0900991
73920	29/08/2018--11:57:00	26.81	0	-0.432716	0.888712	-0.0900991
73980	29/08/2018--11:58:00	26.8	0	-0.432716	0.888712	-0.0900991
74040	29/08/2018--11:59:00	26.78	0	-0.432716	0.888712	-0.0900991
74100	29/08/2018--12:00:00	26.8	0	-0.432716	0.888712	-0.0900991
74160	29/08/2018--12:01:00	26.79	0	-0.432716	0.888712	-0.0900991
74220	29/08/2018--12:02:00	26.78	0	-0.432716	0.888712	-0.0900991
74280	29/08/2018--12:03:00	26.76	0	-0.432716	0.888712	-0.0900991
74340	29/08/2018--12:04:00	26.77	0	-0.432716	0.888712	-0.0900991
74400	29/08/2018--12:05:00	26.76	0	-0.432716	0.888712	-0.0900991
74460	29/08/2018--12:06:00	26.74	0	-0.432716	0.888712	-0.0900991
74520	29/08/2018--12:07:00	26.75	0	-0.432716	0.888712	-0.0900991
74580	29/08/2018--12:08:00	26.75	0	-0.432716	0.888712	-0.0900991
74640	29/08/2018--12:09:00	26.73	0	-0.432716	0.888712	-0.0900991
74700	29/08/2018--12:10:00	26.73	0	-0.432716	0.888712	-0.0900991
74760	29/08/2018--12:11:00	26.73	0	-0.432716	0.888712	-0.0900991
74820	29/08/2018--12:12:00	26.74	0	-0.432716	0.888712	-0.0900991
74880	29/08/2018--12:13:00	26.74	0	-0.432716	0.888712	-0.0900991
74940	29/08/2018--12:14:00	26.72	0	-0.432716	0.888712	-0.0900991
75000	29/08/2018--12:15:00	26.72	0	-0.432716	0.888712	-0.0900991
75060	29/08/2018--12:16:00	26.7	0	-0.432716	0.888712	-0.0900991
75120	29/08/2018--12:17:00	26.72	0	-0.432716	0.888712	-0.0900991
75180	29/08/2018--12:18:00	26.73	0	-0.432716	0.888712	-0.0900991
75240	29/08/2018--12:19:00	26.7	0	-0.432716	0.888712	-0.0900991
75300	29/08/2018--12:20:00	26.69	0	-0.432716	0.888712	-0.0900991
75360	29/08/2018--12:21:00	26.7	0	-0.432716	0.888712	-0.0900991
75420	29/08/2018--12:22:00	26.68	0	-0.432716	0.888712	-0.0900991
75480	29/08/2018--12:23:00	26.7	0	-0.432716	0.888712	-0.0900991
75540	29/08/2018--12:24:00	26.67	0	-0.432716	0.888712	-0.0900991
75600	29/08/2018--12:25:00	26.68	0	-0.432716	0.888712	-0.0900991
75660	29/08/2018--12:26:00	26.67	0	-0.432716	0.888712	-0.0900991
75720	29/08/2018--12:27:00	26.67	0	-0.432716	0.888712	-0.0900991
75780	29/08/2018--12:28:00	26.67	0	-0.432716	0.888712	-0.0900991
75840	29/08/2018--12:29:00	26.66	0	-0.432716	0.888712	-0.0900991
75900	29/08/2018--12:30:00	26.66	0	-0.432716	0.888712	-0.0900991
75960	29/08/2018--12:31:00	26.66	0	-0.432716	0.888712	-0.0900991
76020	29/08/2018--12:32:00	26.65	0	-0.432716	0.888712	-0.0900991
76080	29/08/2018--12:33:00	26.64	0	-0.432716	0.888712	-0.0900991
76140	29/08/2018--12:34:00	26.65	0	-0.432716	0.888712	-0.0900991
76200	29/08/2018--12:35:00	26.63	0	-0.432716	0.888712	-0.0900991
76260	29/08/2018--12:36:00	26.63	0	-0.432716	0.888712	-0.0900991
76320	29/08/2018--12:37:00	26.61	0	-0.432716	0.888712	-0.0900991
76380	29/08/2018--12:38:00	26.62	0	-0.432716	0.888712	-0.0755135
76440	29/08/2018--12:39:00	26.61	0	-0.432716	0.888712	-0.0900991
76500	29/08/2018--12:40:00	26.59	0	-0.432716	0.888712	-0.0900991
76560	29/08/2018--12:41:00	26.59	0	-0.432716	0.888712	-0.0900991
76620	29/08/2018--12:42:00	26.59	0	-0.432716	0.888712	-0.0900991
76680	29/08/2018--12:43:00	26.57	0	-0.432716	0.888712	-0.0755135
76740	29/08/2018--12:44:00	26.57	0	-0.432716	0.888712	-0.0900991
76800	29/08/2018--12:45:00	26.58	0	-0.432716	0.888712	-0.0900991
76860	29/08/2018--12:46:00	26.57	0	-0.432716	0.888712	-0.0900991
76920	29/08/2018--12:47:00	26.58	0	-0.432716	0.888712	-0.0755135
76980	29/08/2018--12:48:00	26.56	0	-0.432716	0.888712	-0.0900991
77040	29/08/2018--12:49:00	26.58	0	-0.432716	0.888712	-0.0900991
77100	29/08/2018--12:50:00	26.59	0	-0.432716	0.888712	-0.0900991
77160	29/08/2018--12:51:00	26.59	0	-0.432716	0.888712	-0.0900991
77220	29/08/2018--12:52:00	26.58	0	-0.432716	0.888712	-0.0900991
77280	29/08/2018--12:53:00	26.57	0	-0.432716	0.888712	-0.0900991
77340	29/08/2018--12:54:00	26.57	0	-0.432716	0.888712	-0.0900991
77400	29/08/2018--12:55:00	26.57	0	-0.432716	0.888712	-0.0900991
77460	29/08/2018--12:56:00	26.55	0	-0.432716	0.888712	-0.0900991
77520	29/08/2018--12:57:00	26.56	0	-0.432716	0.888712	-0.0900991
77580	29/08/2018--12:58:00	26.56	0	-0.432716	0.888712	-0.0900991
77640	29/08/2018--12:59:00	26.55	0	-0.432716	0.888712	-0.0900991
77700	29/08/2018--13:00:00	26.57	0	-0.432716	0.888712	-0.0900991
77760	29/08/2018--13:01:00	26.56	0	-0.432716	0.888712	-0.0900991
77820	29/08/2018--13:02:00	26.56	0	-0.432716	0.888712	-0.0900991
77880	29/08/2018--13:03:00	26.56	0	-0.432716	0.888712	-0.0900991
77940	29/08/2018--13:04:00	26.55	0	-0.432716	0.888712	-0.0900991
78000	29/08/2018--13:05:00	26.56	0	-0.432716	0.888712	-0.0900991
78060	29/08/2018--13:06:00	26.55	0	-0.432716	0.888712	-0.0900991
78120	29/08/2018--13:07:00	26.55	0	-0.432716	0.888712	-0.0900991
78180	29/08/2018--13:08:00	26.55	0	-0.432716	0.888712	-0.0900991
78240	29/08/2018--13:09:00	26.54	0	-0.432716	0.888712	-0.0900991
78300	29/08/2018--13:10:00	26.55	0	-0.432716	0.888712	-0.0900991
78360	29/08/2018--13:11:00	26.57	0	-0.432716	0.888712	-0.0900991
78420	29/08/2018--13:12:00	26.55	0	-0.432716	0.888712	-0.0900991
78480	29/08/2018--13:13:00	26.57	0	-0.432716	0.888712	-0.0900991
78540	29/08/2018--13:14:00	26.56	0	-0.432716	0.888712	-0.0900991
78600	29/08/2018--13:15:00	26.56	0	-0.432716	0.888712	-0.0900991
78660	29/08/2018--13:16:00	26.55	0	-0.432716	0.888712	-0.0900991
78720	29/08/2018--13:17:00	26.54	0	-0.432716	0.888712	-0.0900991
78780	29/08/2018--13:18:00	26.55	0	-0.432716	0.888712	-0.0900991
78840	29/08/2018--13:19:00	26.52	0	-0.432716	0.888712	-0.0900991
78900	29/08/2018--13:20:00	26.54	0	-0.432716	0.888712	-0.0900991
78960	29/08/2018--13:21:00	26.54	0	-0.432716	0.888712	-0.0900991
79020	29/08/2018--13:22:00	26.55	0	-0.432716	0.888712	-0.0900991
79080	29/08/2018--13:23:00	26.53	0	-0.432716	0.888712	-0.0900991
79140	29/08/2018--13:24:00	26.51	0	-0.432716	0.888712	-0.0900991
79200	29/08/2018--13:25:00	26.52	0	-0.432716	0.888712	-0.0900991
79260	29/08/2018--13:26:00	26.5	0	-0.432716	0.888712	-0.0900991
79320	29/08/2018--13:27:00	26.5	0	-0.432716	0.888712	-0.0900991
79380	29/08/2018--13:28:00	26.51	0	-0.432716	0.888712	-0.0900991
79440	29/08/2018--13:29:00	26.5	0	-0.432716	0.888712	-0.0900991
79500	29/08/2018--13:30:00	26.5	0	-0.432716	0.888712	-0.0900991
79560	29/08/2018--13:31:00	26.49	0	-0.432716	0.888712	-0.0900991
79620	29/08/2018--13:32:00	26.49	0	-0.432716	0.888712	-0.0900991
79680	29/08/2018--13:33:00	26.48	0	-0.432716	0.888712	-0.0900991
79740	29/08/2018--13:34:00	26.49	0	-0.432716	0.888712	-0.0900991
79800	29/08/2018--13:35:00	26.49	0	-0.432716	0.888712	-0.0900991
79860	29/08/2018--13:36:00	26.46	0	-0.432716	0.888712	-0.0900991
79920	29/08/2018--13:37:00	26.5	0	-0.432716	0.888712	-0.0900991
79980	29/08/2018--13:38:00	26.46	0	-0.432716	0.888712	-0.0900991
80040	29/08/2018--13:39:00	26.46	0	-0.432716	0.888712	-0.0900991
80100	29/08/2018--13:40:00	26.47	0	-0.432716	0.888712	-0.0900991
80160	29/08/2018--13:41:00	26.45	0	-0.432716	0.888712	-0.0900991
80220	29/08/2018--13:42:00	26.46	0	-0.432716	0.888712	-0.0900991
80280	29/08/2018--13:43:00	26.48	0	-0.432716	0.888712	-0.0900991
80340	29/08/2018--13:44:00	26.44	0	-0.432716	0.888712	-0.0900991
80400	29/08/2018--13:45:00	26.46	0	-0.432716	0.888712	-0.0900991
80460	29/08/2018--13:46:00	26.45	0	-0.432716	0.888712	-0.0900991
80520	29/08/2018--13:47:00	26.44	0	-0.432716	0.888712	-0.0900991
80580	29/08/2018--13:48:00	26.45	0	-0.432716	0.888712	-0.0900991
80640	29/08/2018--13:49:00	26.43	0	-0.432716	0.888712	-0.0900991
80700	29/08/2018--13:50:00	26.45	0	-0.432716	0.888712	-0.0900991
80760	29/08/2018--13:51:00	26.46	0	-0.432716	0.888712	-0.0900991
80820	29/08/2018--13:52:00	26.46	0	-0.432716	0.888712	-0.0900991
80880	29/08/2018--13:53:00	26.48	0	-0.432716	0.888712	-0.0900991
80940	29/08/2018--13:54:00	26.45	0	-0.432716	0.888712	-0.0900991
81000	29/08/2018--13:55:00	26.46	0	-0.432716	0.888712	-0.0900991
81060	29/08/2018--13:56:00	26.46	0	-0.432716	0.888712	-0.0900991
81120	29/08/2018--13:57:00	26.46	0	-0.432716	0.888712	-0.0900991
81180	29/08/2018--13:58:00	26.46	0	-0.432716	0.888712	-0.0900991
81240	29/08/2018--13:59:00	26.45	0	-0.432716	0.888712	-0.0900991
81300	29/08/2018--14:00:00	26.46	0	-0.432716	0.888712	-0.0900991
81360	29/08/2018--14:01:00	26.44	0	-0.432716	0.888712	-0.0900991
81420	29/08/2018--14:02:00	26.45	0	-0.432716	0.888712	-0.0900991
81480	29/08/2018--14:03:00	26.45	0	-0.432716	0.888712	-0.0900991
81540	29/08/2018--14:04:00	26.45	0	-0.432716	0.888712	-0.0900991
81600	29/08/2018--14:05:00	26.44	0	-0.432716	0.888712	-0.0900991
81660	29/08/2018--14:06:00	26.45	0	-0.432716	0.888712	-0.0900991
81720	29/08/2018--14:07:00	26.45	0	-0.432716	0.888712	-0.0900991
81780	29/08/2018--14:08:00	26.45	0	-0.432716	0.888712	-0.0900991
81840	29/08/2018--14:09:00	26.45	0	-0.432716	0.888712	-0.0900991
81900	29/08/2018--14:10:00	26.45	0	-0.432716	0.888712	-0.0900991
81960	29/08/2018--14:11:00	26.44	0	-0.432716	0.888712	-0.0900991
82020	29/08/2018--14:12:00	26.45	0	-0.432716	0.888712	-0.0900991
82080	29/08/2018--14:13:00	26.44	0	-0.432716	0.888712	-0.0900991
82140	29/08/2018--14:14:00	26.44	0	-0.432716	0.888712	-0.0900991
82200	29/08/2018--14:15:00	26.44	0	-0.432716	0.888712	-0.0900991
82260	29/08/2018--14:16:00	26.43	0	-0.432716	0.888712	-0.0900991
82320	29/08/2018--14:17:00	26.44	0	-0.432716	0.888712	-0.0900991
82380	29/08/2018--14:18:00	26.44	0	-0.432716	0.888712	-0.0900991
82440	29/08/2018--14:19:00	26.42	0	-0.432716	0.888712	-0.0900991
82500	29/08/2018--14:20:00	26.45	0	-0.432716	0.888712	-0.0900991
82560	29/08/2018--14:21:00	26.42	0	-0.432716	0.888712	-0.0900991
82620	29/08/2018--14:22:00	26.43	0	-0.432716	0.888712	-0.0900991
82680	29/08/2018--14:23:00	26.43	0	-0.432716	0.888712	-0.0900991
82740	29/08/2018--14:24:00	26.43	0	-0.432716	0.888712	-0.0900991
82800	29/08/2018--14:25:00	26.42	0	-0.432716	0.888712	-0.0900991
82860	29/08/2018--14:26:00	26.42	0	-0.432716	0.888712	-0.0900991
82920	29/08/2018--14:27:00	26.41	0	-0.432716	0.888712	-0.0900991
82980	29/08/2018--14:28:00	26.41	0	-0.432716	0.888712	-0.0900991
83040	29/08/2018--14:29:00	26.4	0	-0.432716	0.888712	-0.0900991
83100	29/08/2018--14:30:00	26.39	0	-0.432716	0.888712	-0.0900991
83160	29/08/2018--14:31:00	26.39	0	-0.432716	0.888712	-0.0900991
83220	29/08/2018--14:32:00	26.39	0	-0.432716	0.888712	-0.0900991
83280	29/08/2018--14:33:00	26.38	0	-0.432716	0.888712	-0.0900991
83340	29/08/2018--14:34:00	26.39	0	-0.432716	0.888712	-0.0900991
83400	29/08/2018--14:35:00	26.38	0	-0.432716	0.888712	-0.0900991
83460	29/08/2018--14:36:00	26.36	0	-0.432716	0.888712	-0.104685
83520	29/08/2018--14:37:00	26.36	0	-0.432716	0.888712	-0.0900991
83580	29/08/2018--14:38:00	26.38	0	-0.432716	0.888712	-0.0755135
83640	29/08/2018--14:39:00	26.37	0	-0.432716	0.888712	-0.0900991
83700	29/08/2018--14:40:00	26.39	0	-0.432716	0.888712	-0.0900991
83760	29/08/2018--14:41:00	26.37	0	-0.432716	0.888712	-0.0900991
83820	29/08/2018--14:42:00	26.4	0	-0.432716	0.888712	-0.0900991
83880	29/08/2018--14:43:00	26.38	0	-0.432716	0.888712	-0.104685
83940	29/08/2018--14:44:00	26.42	0	-0.432716	0.888712	-0.0900991
84000	29/08/2018--14:45:00	26.46	0	-0.432716	0.888712	-0.0900991
84060	29/08/2018--14:46:00	26.52	0	-0.432716	0.888712	-0.0900991
84120	29/08/2018--14:47:00	26.59	0	-0.432716	0.888712	-0.0900991
84180	29/08/2018--14:48:00	26.6	0	-0.432716	0.888712	-0.0900991
84240	29/08/2018--14:49:00	26.67	0	-0.432716	0.888712	-0.0900991
84300	29/08/2018--14:50:00	26.7	0	-0.432716	0.888712	-0.0900991
84360	29/08/2018--14:51:00	26.75	0	-0.432716	0.888712	-0.0900991
84420	29/08/2018--14:52:00	26.79	0	-0.432716	0.888712	-0.0900991
84480	29/08/2018--14:53:00	26.85	0	-0.432716	0.888712	-0.0900991
84540	29/08/2018--14:54:00	26.88	0	-0.432716	0.888712	-0.0900991
84600	29/08/2018--14:55:00	26.91	0	-0.432716	0.888712	-0.0900991
84660	29/08/2018--14:56:00	26.96	0	-0.432716	0.888712	-0.0900991
84720	29/08/2018--14:57:00	26.98	0	-0.432716	0.888712	-0.0900991
84780	29/08/2018--14:58:00	27.02	0	-0.432716	0.888712	-0.0900991
84840	29/08/2018--14:59:00	27.06	6	-0.40181	0.903284	-0.0755135
84900	29/08/2018--15:00:00	27.09	4	-0.40181	0.917855	-0.0900991
84960	29/08/2018--15:01:00	27.11	1	-0.40181	0.903284	-0.0755135
85020	29/08/2018--15:02:00	27.12	9	-0.417263	0.888712	-0.0755135
85080	29/08/2018--15:03:00	27.18	8	-0.494528	0.844998	-0.133856
85140	29/08/2018--15:04:00	27.22	0	-0.50998	0.844998	-0.11927
85200	29/08/2018--15:05:00	27.25	0	-0.50998	0.844998	-0.11927
85260	29/08/2018--15:06:00	27.25	0	-0.50998	0.844998	-0.11927
85320	29/08/2018--15:07:00	27.22	1	-0.494528	0.85957	-0.104685
85380	29/08/2018--15:08:00	27.22	0	-0.479075	0.85957	-0.104685
85440	29/08/2018--15:09:00	27.21	0	-0.494528	0.85957	-0.104685
85500	29/08/2018--15:10:00	27.27	0	-0.494528	0.85957	-0.104685
85560	29/08/2018--15:11:00	27.27	0	-0.494528	0.85957	-0.104685
85620	29/08/2018--15:12:00	27.3	0	-0.494528	0.85957	-0.104685
85680	29/08/2018--15:13:00	27.28	0	-0.494528	0.85957	-0.104685
85740	29/08/2018--15:14:00	27.24	0	-0.479075	0.85957	-0.104685
85800	29/08/2018--15:15:00	27.22	11	-0.479075	0.874141	-0.0755135
85860	29/08/2018--15:16:00	27.23	0	-0.479075	0.85957	-0.0900991
85920	29/08/2018--15:17:00	27.24	3	-0.463622	0.85957	-0.0900991
85980	29/08/2018--15:18:00	27.25	0	-0.479075	0.85957	-0.0900991
86040	29/08/2018--15:19:00	27.27	3	-0.479075	0.85957	-0.0900991
86100	29/08/2018--15:20:00	27.26	1	-0.479075	0.874141	-0.104685
86160	29/08/2018--15:21:00	27.29	1	-0.479075	0.874141	-0.0900991
86220	29/08/2018--15:22:00	27.27	0	-0.479075	0.874141	-0.104685
86280	29/08/2018--15:23:00	27.3	0	-0.463622	0.874141	-0.0900991
86340	29/08/2018--15:24:00	27.3	3	-0.479075	0.874141	-0.0900991
86400	29/08/2018--15:25:00	27.32	1	-0.479075	0.874141	-0.0900991
86460	29/08/2018--15:26:00	27.3	0	-0.479075	0.85957	-0.0900991
86520	29/08/2018--15:27:00	27.32	1	-0.463622	0.85957	-0.0900991
86580	29/08/2018--15:28:00	27.32	0	-0.479075	0.85957	-0.104685
86640	29/08/2018--15:29:00	27.34	3	-0.479075	0.85957	-0.0900991
86700	29/08/2018--15:30:00	27.33	0	-0.463622	0.874141	-0.0900991
86760	29/08/2018--15:31:00	27.33	0	-0.479075	0.874141	-0.0900991
86820	29/08/2018--15:32:00	27.36	1	-0.479075	0.874141	-0.0900991
86880	29/08/2018--15:33:00	27.34	2	-0.463622	0.85957	-0.0900991
86940	29/08/2018--15:34:00	27.36	0	-0.479075	0.874141	-0.0900991
87000	29/08/2018--15:35:00	27.38	1	-0.479075	0.85957	-0.0900991
87060	29/08/2018--15:36:00	27.39	1	-0.479075	0.874141	-0.104685
87120	29/08/2018--15:37:00	27.4	2	-0.479075	0.874141	-0.0900991
87180	29/08/2018--15:38:00	27.4	0	-0.479075	0.874141	-0.0900991
87240	29/08/2018--15:39:00	27.39	0	-0.479075	0.85957	-0.0900991
87300	29/08/2018--15:40:00	27.41	2	-0.463622	0.874141	-0.104685
87360	29/08/2018--15:41:00	27.4	1	-0.479075	0.85957	-0.0900991
87420	29/08/2018--15:42:00	27.4	3	-0.463622	0.874141	-0.0900991
87480	29/08/2018--15:43:00	27.4	1	-0.479075	0.85957	-0.0900991
87540	29/08/2018--15:44:00	27.43	0	-0.479075	0.874141	-0.0900991
87600	29/08/2018--15:45:00	27.43	0	-0.463622	0.874141	-0.0900991
87660	29/08/2018--15:46:00	27.42	3	-0.479075	0.85957	-0.0900991
87720	29/08/2018--15:47:00	27.43	1	-0.479075	0.874141	-0.104685
87780	29/08/2018--15:48:00	27.43	1	-0.463622	0.874141	-0.104685
87840	29/08/2018--15:49:00	27.46	0	-0.479075	0.874141	-0.0900991
87900	29/08/2018--15:50:00	27.44	0	-0.479075	0.85957	-0.104685
87960	29/08/2018--15:51:00	27.46	0	-0.479075	0.85957	-0.104685
88020	29/08/2018--15:52:00	27.46	1	-0.479075	0.85957	-0.0900991
88080	29/08/2018--15:53:00	27.46	1	-0.479075	0.85957	-0.0900991
88140	29/08/2018--15:54:00	27.46	0	-0.463622	0.874141	-0.0900991
88200	29/08/2018--15:55:00	27.46	0	-0.479075	0.85957	-0.0900991
88260	29/08/2018--15:56:00	27.47	0	-0.479075	0.874141	-0.104685
88320	29/08/2018--15:57:00	27.48	1	-0.479075	0.85957	-0.0900991
88380	29/08/2018--15:58:00	27.47	0	-0.479075	0.85957	-0.104685
88440	29/08/2018--15:59:00	27.47	2	-0.463622	0.85957	-0.0900991
88500	29/08/2018--16:00:00	27.47	1	-0.479075	0.874141	-0.0900991
88560	29/08/2018--16:01:00	27.45	0	-0.479075	0.874141	-0.0900991
88620	29/08/2018--16:02:00	27.47	0	-0.479075	0.85957	-0.0900991
88680	29/08/2018--16:03:00	27.42	1	-0.463622	0.85957	-0.0900991
88740	29/08/2018--16:04:00	27.38	3	-0.463622	0.85957	-0.104685
88800	29/08/2018--16:05:00	27.38	3	-0.479075	0.85957	-0.0900991
88860	29/08/2018--16:06:00	27.36	0	-0.479075	0.85957	-0.104685
88920	29/08/2018--16:07:00	27.38	1	-0.463622	0.85957	-0.0900991
88980	29/08/2018--16:08:00	27.38	0	-0.463622	0.874141	-0.0900991
89040	29/08/2018--16:09:00	27.38	0	-0.479075	0.85957	-0.0900991
89100	29/08/2018--16:10:00	27.37	0	-0.479075	0.85957	-0.0900991
89160	29/08/2018--16:11:00	27.32	1	-0.479075	0.874141	-0.0900991
89220	29/08/2018--16:12:00	27.32	0	-0.479075	0.874141	-0.104685
89280	29/08/2018--16:13:00	27.32	0	-0.479075	0.85957	-0.104685
89340	29/08/2018--16:14:00	27.35	0	-0.479075	0.85957	-0.104685
89400	29/08/2018--16:15:00	27.39	0	-0.479075	0.874141	-0.104685
89460	29/08/2018--16:16:00	27.41	0	-0.479075	0.85957	-0.104685
89520	29/08/2018--16:17:00	27.43	0	-0.479075	0.85957	-0.0900991
89580	29/08/2018--16:18:00	27.46	0	-0.479075	0.85957	-0.104685
89640	29/08/2018--16:19:00	27.48	0	-0.479075	0.85957	-0.104685
89700	29/08/2018--16:20:00	27.52	1	-0.479075	0.85957	-0.0900991
89760	29/08/2018--16:21:00	27.53	0	-0.479075	0.85957	-0.0900991
89820	29/08/2018--16:22:00	27.54	0	-0.479075	0.85957	-0.0900991
89880	29/08/2018--16:23:00	27.57	0	-0.479075	0.85957	-0.0900991
89940	29/08/2018--16:24:00	27.59	0	-0.479075	0.85957	-0.104685
90000	29/08/2018--16:25:00	27.6	2	-0.479075	0.874141	-0.0900991
90060	29/08/2018--16:26:00	27.65	4	-0.463622	0.874141	-0.104685
90120	29/08/2018--16:27:00	27.69	0	-0.448169	0.888712	-0.104685
90180	29/08/2018--16:28:00	27.75	0	-0.448169	0.888712	-0.0900991
90240	29/08/2018--16:29:00	27.76	0	-0.448169	0.888712	-0.0900991
90300	29/08/2018--16:30:00	27.81	0	-0.448169	0.888712	-0.0900991
90360	29/08/2018--16:31:00	27.83	0	-0.448169	0.888712	-0.0900991
90420	29/08/2018--16:32:00	27.84	0	-0.448169	0.874141	-0.0900991
90480	29/08/2018--16:33:00	27.86	0	-0.448169	0.874141	-0.0900991
90540	29/08/2018--16:34:00	27.86	0	-0.448169	0.888712	-0.0900991
90600	29/08/2018--16:35:00	27.88	1	-0.432716	0.888712	-0.0900991
90660	29/08/2018--16:36:00	27.89	6	-0.463622	0.874141	-0.0900991
90720	29/08/2018--16:37:00	27.91	0	-0.463622	0.874141	-0.0900991
90780	29/08/2018--16:38:00	27.91	0	-0.463622	0.874141	-0.0900991
90840	29/08/2018--16:39:00	27.93	0	-0.463622	0.874141	-0.104685
90900	29/08/2018--16:40:00	27.93	0	-0.463622	0.874141	-0.104685
90960	29/08/2018--16:41:00	27.92	0	-0.463622	0.874141	-0.104685
91020	29/08/2018--16:42:00	27.93	0	-0.463622	0.874141	-0.0900991
91080	29/08/2018--16:43:00	27.95	0	-0.463622	0.874141	-0.0900991
91140	29/08/2018--16:44:00	27.92	0	-0.463622	0.874141	-0.104685
91200	29/08/2018--16:45:00	27.92	0	-0.463622	0.874141	-0.0900991
91260	29/08/2018--16:46:00	27.93	5	-0.463622	0.874141	-0.0900991
91320	29/08/2018--16:47:00	27.94	42	-0.463622	0.874141	-0.0900991
91380	29/08/2018--16:48:00	27.95	0	-0.463622	0.874141	-0.104685
91440	29/08/2018--16:49:00	27.97	0	-0.463622	0.874141	-0.0900991
91500	29/08/2018--16:50:00	27.96	0	-0.463622	0.874141	-0.0900991
91560	29/08/2018--16:51:00	27.98	0	-0.463622	0.874141	-0.104685
91620	29/08/2018--16:52:00	27.98	0	-0.463622	0.874141	-0.104685
91680	29/08/2018--16:53:00	27.98	0	-0.463622	0.874141	-0.0900991
91740	29/08/2018--16:54:00	27.97	0	-0.463622	0.874141	-0.104685
91800	29/08/2018--16:55:00	27.98	0	-0.463622	0.874141	-0.104685
91860	29/08/2018--16:56:00	27.96	0	-0.463622	0.874141	-0.104685
91920	29/08/2018--16:57:00	27.95	0	-0.463622	0.874141	-0.104685
91980	29/08/2018--16:58:00	27.95	0	-0.463622	0.874141	-0.104685
92040	29/08/2018--16:59:00	27.96	0	-0.463622	0.874141	-0.104685
92100	29/08/2018--17:00:00	27.96	0	-0.463622	0.874141	-0.0900991
92160	29/08/2018--17:01:00	27.97	0	-0.463622	0.874141	-0.104685
92220	29/08/2018--17:02:00	27.95	0	-0.463622	0.874141	-0.104685
92280	29/08/2018--17:03:00	27.97	0	-0.463622	0.874141	-0.104685
92340	29/08/2018--17:04:00	28	0	-0.463622	0.874141	-0.0900991
92400	29/08/2018--17:05:00	27.98	0	-0.463622	0.874141	-0.104685
92460	29/08/2018--17:06:00	28.01	0	-0.463622	0.874141	-0.104685
92520	29/08/2018--17:07:00	28	0	-0.463622	0.874141	-0.0900991
92580	29/08/2018--17:08:00	27.97	0	-0.463622	0.874141	-0.104685
92640	29/08/2018--17:09:00	27.96	0	-0.463622	0.874141	-0.104685
92700	29/08/2018--17:10:00	27.96	0	-0.463622	0.874141	-0.0900991
92760	29/08/2018--17:11:00	27.95	0	-0.463622	0.874141	-0.104685
92820	29/08/2018--17:12:00	27.97	0	-0.463622	0.874141	-0.104685
92880	29/08/2018--17:13:00	27.95	0	-0.463622	0.874141	-0.104685
92940	29/08/2018--17:14:00	27.98	0	-0.463622	0.874141	-0.0900991
93000	29/08/2018--17:15:00	27.98	0	-0.463622	0.874141	-0.104685
93060	29/08/2018--17:16:00	27.97	0	-0.463622	0.874141	-0.104685
93120	29/08/2018--17:17:00	27.99	0	-0.463622	0.874141	-0.0900991
93180	29/08/2018--17:18:00	27.98	0	-0.463622	0.874141	-0.104685
93240	29/08/2018--17:19:00	27.98	0	-0.463622	0.874141	-0.104685
93300	29/08/2018--17:20:00	28	0	-0.463622	0.874141	-0.0900991
93360	29/08/2018--17:21:00	27.98	0	-0.463622	0.874141	-0.0900991
93420	29/08/2018--17:22:00	27.98	0	-0.463622	0.874141	-0.104685
93480	29/08/2018--17:23:00	27.98	0	-0.463622	0.874141	-0.0900991
93540	29/08/2018--17:24:00	28	0	-0.463622	0.874141	-0.104685
93600	29/08/2018--17:25:00	27.98	0	-0.463622	0.874141	-0.104685
93660	29/08/2018--17:26:00	27.99	0	-0.463622	0.874141	-0.104685
93720	29/08/2018--17:27:00	27.98	0	-0.463622	0.874141	-0.104685
93780	29/08/2018--17:28:00	27.96	0	-0.463622	0.874141	-0.0900991
93840	29/08/2018--17:29:00	27.96	0	-0.463622	0.874141	-0.104685
93900	29/08/2018--17:30:00	27.95	0	-0.463622	0.874141	-0.0900991
93960	29/08/2018--17:31:00	27.96	0	-0.463622	0.874141	-0.104685
94020	29/08/2018--17:32:00	27.97	0	-0.463622	0.874141	-0.104685
94080	29/08/2018--17:33:00	27.93	0	-0.463622	0.874141	-0.104685
94140	29/08/2018--17:34:00	27.88	0	-0.463622	0.874141	-0.104685
94200	29/08/2018--17:35:00	27.8	0	-0.463622	0.874141	-0.104685
94260	29/08/2018--17:36:00	27.73	0	-0.463622	0.874141	-0.104685
94320	29/08/2018--17:37:00	27.68	0	-0.463622	0.874141	-0.104685
94380	29/08/2018--17:38:00	27.59	0	-0.463622	0.874141	-0.0900991
94440	29/08/2018--17:39:00	27.54	0	-0.463622	0.874141	-0.104685
94500	29/08/2018--17:40:00	27.5	0	-0.463622	0.874141	-0.104685
94560	29/08/2018--17:41:00	27.44	0	-0.463622	0.874141	-0.104685
94620	29/08/2018--17:42:00	27.38	0	-0.463622	0.874141	-0.0900991
94680	29/08/2018--17:43:00	27.34	0	-0.463622	0.874141	-0.104685
94740	29/08/2018--17:44:00	27.3	0	-0.463622	0.874141	-0.104685
94800	29/08/2018--17:45:00	27.27	0	-0.463622	0.874141	-0.104685
94860	29/08/2018--17:46:00	27.23	0	-0.463622	0.874141	-0.104685
94920	29/08/2018--17:47:00	27.2	0	-0.463622	0.874141	-0.104685
94980	29/08/2018--17:48:00	27.18	0	-0.463622	0.874141	-0.104685
95040	29/08/2018--17:49:00	27.15	0	-0.463622	0.874141	-0.104685
95100	29/08/2018--17:50:00	27.13	0	-0.463622	0.874141	-0.104685
95160	29/08/2018--17:51:00	27.12	0	-0.463622	0.874141	-0.104685
95220	29/08/2018--17:52:00	27.08	0	-0.463622	0.874141	-0.0900991
95280	29/08/2018--17:53:00	27.08	0	-0.463622	0.874141	-0.0900991
95340	29/08/2018--17:54:00	27.08	0	-0.463622	0.874141	-0.104685
95400	29/08/2018--17:55:00	27.06	0	-0.463622	0.874141	-0.104685
95460	29/08/2018--17:56:00	27.04	0	-0.463622	0.874141	-0.0900991
95520	29/08/2018--17:57:00	27.04	0	-0.463622	0.874141	-0.104685
95580	29/08/2018--17:58:00	27.02	0	-0.463622	0.874141	-0.104685
95640	29/08/2018--17:59:00	27	0	-0.463622	0.874141	-0.0900991
95700	29/08/2018--18:00:00	26.98	0	-0.463622	0.874141	-0.104685
95760	29/08/2018--18:01:00	26.98	0	-0.448169	0.874141	-0.0900991
95820	29/08/2018--18:02:00	26.96	0	-0.463622	0.874141	-0.0900991
95880	29/08/2018--18:03:00	26.96	0	-0.463622	0.874141	-0.104685
95940	29/08/2018--18:04:00	26.96	0	-0.463622	0.874141	-0.104685
96000	29/08/2018--18:05:00	26.94	0	-0.463622	0.874141	-0.104685
96060	29/08/2018--18:06:00	26.94	0	-0.448169	0.874141	-0.104685
96120	29/08/2018--18:07:00	26.93	0	-0.463622	0.874141	-0.104685
96180	29/08/2018--18:08:00	26.92	0	-0.463622	0.874141	-0.104685
96240	29/08/2018--18:09:00	26.91	0	-0.463622	0.874141	-0.0900991
96300	29/08/2018--18:10:00	26.91	0	-0.463622	0.874141	-0.0900991
96360	29/08/2018--18:11:00	26.9	0	-0.463622	0.874141	-0.104685
96420	29/08/2018--18:12:00	26.92	0	-0.463622	0.874141	-0.104685
96480	29/08/2018--18:13:00	26.92	0	-0.463622	0.874141	-0.104685
96540	29/08/2018--18:14:00	26.95	0	-0.463622	0.874141	-0.104685
96600	29/08/2018--18:15:00	26.94	0	-0.463622	0.874141	-0.104685
96660	29/08/2018--18:16:00	26.93	0	-0.463622	0.874141	-0.0900991
96720	29/08/2018--18:17:00	26.95	0	-0.463622	0.874141	-0.104685
96780	29/08/2018--18:18:00	26.95	0	-0.463622	0.874141	-0.104685
96840	29/08/2018--18:19:00	26.92	0	-0.463622	0.874141	-0.104685
96900	29/08/2018--18:20:00	26.91	0	-0.463622	0.874141	-0.0900991
96960	29/08/2018--18:21:00	26.87	0	-0.463622	0.874141	-0.0900991
97020	29/08/2018--18:22:00	26.87	0	-0.463622	0.874141	-0.0900991
97080	29/08/2018--18:23:00	26.86	0	-0.463622	0.874141	-0.104685
97140	29/08/2018--18:24:00	26.87	0	-0.463622	0.874141	-0.104685
97200	29/08/2018--18:25:00	26.88	0	-0.463622	0.874141	-0.104685
97260	29/08/2018--18:26:00	26.92	0	-0.463622	0.874141	-0.104685
97320	29/08/2018--18:27:00	26.97	0	-0.463622	0.874141	-0.104685
97380	29/08/2018--18:28:00	27.04	0	-0.463622	0.874141	-0.104685
97440	29/08/2018--18:29:00	27.13	0	-0.448169	0.874141	-0.104685
97500	29/08/2018--18:30:00	27.19	0	-0.463622	0.874141	-0.0900991
97560	29/08/2018--18:31:00	27.27	0	-0.463622	0.874141	-0.0900991
97620	29/08/2018--18:32:00	27.33	0	-0.463622	0.874141	-0.104685
97680	29/08/2018--18:33:00	27.39	0	-0.463622	0.874141	-0.104685
97740	29/08/2018--18:34:00	27.46	0	-0.463622	0.874141	-0.104685
97800	29/08/2018--18:35:00	27.5	0	-0.463622	0.874141	-0.104685
97860	29/08/2018--18:36:00	27.55	0	-0.463622	0.874141	-0.104685
97920	29/08/2018--18:37:00	27.57	0	-0.463622	0.874141	-0.0900991
97980	29/08/2018--18:38:00	27.63	0	-0.463622	0.874141	-0.104685
98040	29/08/2018--18:39:00	27.64	0	-0.463622	0.874141	-0.0900991
98100	29/08/2018--18:40:00	27.68	0	-0.463622	0.874141	-0.104685
98160	29/08/2018--18:41:00	27.7	0	-0.463622	0.874141	-0.104685
98220	29/08/2018--18:42:00	27.74	0	-0.463622	0.874141	-0.0900991
98280	29/08/2018--18:43:00	27.75	0	-0.463622	0.874141	-0.104685
98340	29/08/2018--18:44:00	27.77	0	-0.463622	0.874141	-0.104685
98400	29/08/2018--18:45:00	27.76	0	-0.463622	0.874141	-0.0900991
98460	29/08/2018--18:46:00	27.8	0	-0.463622	0.874141	-0.104685
98520	29/08/2018--18:47:00	27.84	0	-0.463622	0.874141	-0.104685
98580	29/08/2018--18:48:00	27.84	0	-0.463622	0.874141	-0.104685
98640	29/08/2018--18:49:00	27.84	0	-0.463622	0.874141	-0.104685
98700	29/08/2018--18:50:00	27.87	0	-0.463622	0.874141	-0.104685
98760	29/08/2018--18:51:00	27.86	0	-0.463622	0.874141	-0.104685
98820	29/08/2018--18:52:00	27.86	0	-0.463622	0.874141	-0.104685
98880	29/08/2018--18:53:00	27.86	0	-0.463622	0.874141	-0.0900991
98940	29/08/2018--18:54:00	27.87	0	-0.463622	0.874141	-0.104685
99000	29/08/2018--18:55:00	27.88	0	-0.463622	0.874141	-0.0900991
99060	29/08/2018--18:56:00	27.89	0	-0.463622	0.874141	-0.104685
99120	29/08/2018--18:57:00	27.86	0	-0.463622	0.874141	-0.104685
99180	29/08/2018--18:58:00	27.88	0	-0.463622	0.874141	-0.104685
99240	29/08/2018--18:59:00	27.89	0	-0.463622	0.874141	-0.0900991
99300	29/08/2018--19:00:00	27.88	0	-0.463622	0.874141	-0.104685
99360	29/08/2018--19:01:00	27.88	0	-0.463622	0.874141	-0.104685
99420	29/08/2018--19:02:00	27.88	0	-0.463622	0.874141	-0.104685
99480	29/08/2018--19:03:00	27.88	0	-0.463622	0.874141	-0.104685
99540	29/08/2018--19:04:00	27.87	0	-0.463622	0.874141	-0.104685
99600	29/08/2018--19:05:00	27.87	0	-0.463622	0.874141	-0.104685
99660	29/08/2018--19:06:00	27.86	0	-0.463622	0.874141	-0.104685
99720	29/08/2018--19:07:00	27.87	0	-0.463622	0.874141	-0.104685
99780	29/08/2018--19:08:00	27.86	0	-0.463622	0.874141	-0.104685
99840	29/08/2018--19:09:00	27.85	0	-0.463622	0.874141	-0.104685
99900	29/08/2018--19:10:00	27.88	0	-0.463622	0.874141	-0.104685
99960	29/08/2018--19:11:00	27.85	0	-0.463622	0.874141	-0.104685
100020	29/08/2018--19:12:00	27.86	0	-0.463622	0.874141	-0.104685
100080	29/08/2018--19:13:00	27.86	0	-0.463622	0.874141	-0.104685
100140	29/08/2018--19:14:00	27.85	0	-0.463622	0.874141	-0.104685
100200	29/08/2018--19:15:00	27.85	0	-0.463622	0.874141	-0.104685
100260	29/08/2018--19:16:00	27.84	0	-0.463622	0.874141	-0.0900991
100320	29/08/2018--19:17:00	27.85	0	-0.463622	0.874141	-0.104685
100380	29/08/2018--19:18:00	27.84	0	-0.463622	0.874141	-0.104685
100440	29/08/2018--19:19:00	27.86	0	-0.463622	0.874141	-0.104685
100500	29/08/2018--19:20:00	27.84	0	-0.463622	0.874141	-0.104685
100560	29/08/2018--19:21:00	27.85	0	-0.463622	0.874141	-0.104685
100620	29/08/2018--19:22:00	27.83	0	-0.463622	0.874141	-0.104685
100680	29/08/2018--19:23:00	27.87	0	-0.463622	0.874141	-0.104685
100740	29/08/2018--19:24:00	27.86	0	-0.463622	0.874141	-0.104685
100800	29/08/2018--19:25:00	27.84	0	-0.463622	0.874141	-0.104685
100860	29/08/2018--19:26:00	27.83	0	-0.463622	0.874141	-0.104685
100920	29/08/2018--19:27:00	27.84	0	-0.463622	0.874141	-0.104685
100980	29/08/2018--19:28:00	27.83	0	-0.463622	0.874141	-0.104685
101040	29/08/2018--19:29:00	27.86	0	-0.463622	0.874141	-0.104685
101100	29/08/2018--19:30:00	27.84	0	-0.463622	0.874141	-0.104685
101160	29/08/2018--19:31:00	27.84	0	-0.463622	0.874141	-0.104685
101220	29/08/2018--19:32:00	27.83	0	-0.463622	0.874141	-0.104685
101280	29/08/2018--19:33:00	27.84	0	-0.463622	0.874141	-0.104685
101340	29/08/2018--19:34:00	27.84	0	-0.463622	0.874141	-0.104685
101400	29/08/2018--19:35:00	27.83	0	-0.463622	0.874141	-0.0900991
101460	29/08/2018--19:36:00	27.83	0	-0.463622	0.874141	-0.104685
101520	29/08/2018--19:37:00	27.83	0	-0.463622	0.874141	-0.104685
101580	29/08/2018--19:38:00	27.83	0	-0.463622	0.874141	-0.104685
101640	29/08/2018--19:39:00	27.83	0	-0.463622	0.874141	-0.104685
101700	29/08/2018--19:40:00	27.82	0	-0.463622	0.874141	-0.104685
101760	29/08/2018--19:41:00	27.84	0	-0.463622	0.874141	-0.104685
101820	29/08/2018--19:42:00	27.81	0	-0.463622	0.874141	-0.104685
101880	29/08/2018--19:43:00	27.82	0	-0.463622	0.874141	-0.104685
101940	29/08/2018--19:44:00	27.84	0	-0.463622	0.874141	-0.104685
102000	29/08/2018--19:45:00	27.8	0	-0.463622	0.874141	-0.104685
102060	29/08/2018--19:46:00	27.78	0	-0.463622	0.874141	-0.104685
102120	29/08/2018--19:47:00	27.74	0	-0.463622	0.874141	-0.104685
102180	29/08/2018--19:48:00	27.71	0	-0.463622	0.874141	-0.104685
102240	29/08/2018--19:49:00	27.69	0	-0.463622	0.874141	-0.104685
102300	29/08/2018--19:50:00	27.68	0	-0.463622	0.874141	-0.0900991
102360	29/08/2018--19:51:00	27.64	0	-0.463622	0.874141	-0.104685
102420	29/08/2018--19:52:00	27.61	0	-0.463622	0.874141	-0.104685
102480	29/08/2018--19:53:00	27.57	0	-0.463622	0.874141	-0.104685
102540	29/08/2018--19:54:00	27.55	0	-0.463622	0.874141	-0.104685
102600	29/08/2018--19:55:00	27.54	81	-0.50998	0.844998	-0.104685
102660	29/08/2018--19:56:00	27.54	0	-0.50998	0.844998	-0.104685
102720	29/08/2018--19:57:00	27.53	0	-0.50998	0.844998	-0.104685
102780	29/08/2018--19:58:00	27.53	0	-0.50998	0.844998	-0.104685
102840	29/08/2018--19:59:00	27.53	0	-0.50998	0.844998	-0.104685
102900	29/08/2018--20:00:00	27.52	0	-0.50998	0.844998	-0.104685
102960	29/08/2018--20:01:00	27.54	0	-0.50998	0.844998	-0.104685
103020	29/08/2018--20:02:00	27.55	0	-0.50998	0.844998	-0.104685
103080	29/08/2018--20:03:00	27.55	0	-0.50998	0.844998	-0.104685
103140	29/08/2018--20:04:00	27.54	0	-0.50998	0.844998	-0.104685
103200	29/08/2018--20:05:00	27.55	0	-0.50998	0.844998	-0.104685
103260	29/08/2018--20:06:00	27.55	0	-0.50998	0.844998	-0.104685
103320	29/08/2018--20:07:00	27.54	0	-0.50998	0.844998	-0.104685
103380	29/08/2018--20:08:00	27.55	0	-0.50998	0.844998	-0.104685
103440	29/08/2018--20:09:00	27.58	0	-0.50998	0.844998	-0.104685
103500	29/08/2018--20:10:00	27.55	0	-0.50998	0.844998	-0.104685
103560	29/08/2018--20:11:00	27.57	0	-0.50998	0.844998	-0.104685
103620	29/08/2018--20:12:00	27.57	0	-0.50998	0.844998	-0.104685
103680	29/08/2018--20:13:00	27.55	0	-0.50998	0.844998	-0.104685
103740	29/08/2018--20:14:00	27.57	0	-0.50998	0.844998	-0.104685
103800	29/08/2018--20:15:00	27.57	0	-0.50998	0.844998	-0.104685
103860	29/08/2018--20:16:00	27.54	0	-0.50998	0.844998	-0.104685
103920	29/08/2018--20:17:00	27.54	0	-0.50998	0.844998	-0.104685
103980	29/08/2018--20:18:00	27.55	0	-0.50998	0.844998	-0.104685
104040	29/08/2018--20:19:00	27.54	0	-0.50998	0.844998	-0.104685
104100	29/08/2018--20:20:00	27.54	0	-0.50998	0.844998	-0.104685
104160	29/08/2018--20:21:00	27.52	0	-0.50998	0.844998	-0.104685
104220	29/08/2018--20:22:00	27.53	0	-0.50998	0.844998	-0.104685
104280	29/08/2018--20:23:00	27.54	0	-0.50998	0.844998	-0.104685
104340	29/08/2018--20:24:00	27.5	0	-0.50998	0.844998	-0.104685
104400	29/08/2018--20:25:00	27.51	0	-0.50998	0.844998	-0.104685
104460	29/08/2018--20:26:00	27.48	0	-0.50998	0.844998	-0.104685
104520	29/08/2018--20:27:00	27.48	0	-0.50998	0.844998	-0.104685
104580	29/08/2018--20:28:00	27.5	0	-0.50998	0.844998	-0.104685
104640	29/08/2018--20:29:00	27.5	0	-0.50998	0.844998	-0.104685
104700	29/08/2018--20:30:00	27.49	0	-0.50998	0.844998	-0.104685
104760	29/08/2018--20:31:00	27.51	0	-0.50998	0.844998	-0.0900991
104820	29/08/2018--20:32:00	27.48	0	-0.494528	0.844998	-0.104685
104880	29/08/2018--20:33:00	27.49	0	-0.50998	0.844998	-0.11927
104940	29/08/2018--20:34:00	27.5	0	-0.50998	0.844998	-0.104685
105000	29/08/2018--20:35:00	27.5	0	-0.50998	0.844998	-0.104685
105060	29/08/2018--20:36:00	27.49	0	-0.50998	0.844998	-0.104685
105120	29/08/2018--20:37:00	27.49	0	-0.494528	0.844998	-0.104685
105180	29/08/2018--20:38:00	27.48	0	-0.50998	0.844998	-0.104685
105240	29/08/2018--20:39:00	27.48	0	-0.50998	0.844998	-0.104685
105300	29/08/2018--20:40:00	27.48	0	-0.50998	0.844998	-0.104685
105360	29/08/2018--20:41:00	27.48	0	-0.50998	0.844998	-0.104685
105420	29/08/2018--20:42:00	27.49	0	-0.50998	0.844998	-0.104685
105480	29/08/2018--20:43:00	27.48	0	-0.50998	0.844998	-0.104685
105540	29/08/2018--20:44:00	27.47	0	-0.50998	0.844998	-0.104685
105600	29/08/2018--20:45:00	27.45	0	-0.50998	0.844998	-0.104685
105660	29/08/2018--20:46:00	27.46	0	-0.50998	0.844998	-0.104685
105720	29/08/2018--20:47:00	27.46	0	-0.50998	0.844998	-0.104685
105780	29/08/2018--20:48:00	27.45	0	-0.50998	0.844998	-0.104685
105840	29/08/2018--20:49:00	27.45	0	-0.50998	0.844998	-0.104685
105900	29/08/2018--20:50:00	27.45	0	-0.50998	0.844998	-0.104685
105960	29/08/2018--20:51:00	27.46	0	-0.50998	0.844998	-0.104685
106020	29/08/2018--20:52:00	27.44	0	-0.50998	0.844998	-0.104685
106080	29/08/2018--20:53:00	27.45	0	-0.50998	0.844998	-0.104685
106140	29/08/2018--20:54:00	27.43	0	-0.50998	0.844998	-0.104685
106200	29/08/2018--20:55:00	27.43	0	-0.50998	0.844998	-0.104685
106260	29/08/2018--20:56:00	27.46	0	-0.50998	0.844998	-0.104685
106320	29/08/2018--20:57:00	27.45	0	-0.50998	0.844998	-0.104685
106380	29/08/2018--20:58:00	27.45	0	-0.50998	0.844998	-0.104685
106440	29/08/2018--20:59:00	27.47	0	-0.494528	0.844998	-0.104685
106500	29/08/2018--21:00:00	27.46	0	-0.50998	0.844998	-0.104685
106560	29/08/2018--21:01:00	27.43	0	-0.50998	0.844998	-0.104685
106620	29/08/2018--21:02:00	27.45	0	-0.494528	0.844998	-0.104685
106680	29/08/2018--21:03:00	27.45	0	-0.50998	0.844998	-0.104685
106740	29/08/2018--21:04:00	27.43	0	-0.494528	0.844998	-0.104685
106800	29/08/2018--21:05:00	27.44	0	-0.50998	0.844998	-0.104685
106860	29/08/2018--21:06:00	27.45	0	-0.50998	0.844998	-0.104685
106920	29/08/2018--21:07:00	27.43	0	-0.50998	0.844998	-0.104685
106980	29/08/2018--21:08:00	27.42	0	-0.50998	0.844998	-0.104685
107040	29/08/2018--21:09:00	27.41	0	-0.50998	0.844998	-0.104685
107100	29/08/2018--21:10:00	27.42	0	-0.50998	0.844998	-0.104685
107160	29/08/2018--21:11:00	27.43	0	-0.50998	0.844998	-0.104685
107220	29/08/2018--21:12:00	27.44	0	-0.50998	0.844998	-0.104685
107280	29/08/2018--21:13:00	27.43	0	-0.50998	0.844998	-0.104685
107340	29/08/2018--21:14:00	27.42	0	-0.50998	0.844998	-0.104685
107400	29/08/2018--21:15:00	27.42	0	-0.50998	0.844998	-0.104685
107460	29/08/2018--21:16:00	27.43	0	-0.50998	0.844998	-0.104685
107520	29/08/2018--21:17:00	27.42	0	-0.50998	0.844998	-0.104685
107580	29/08/2018--21:18:00	27.45	0	-0.50998	0.844998	-0.104685
107640	29/08/2018--21:19:00	27.43	0	-0.50998	0.844998	-0.104685
107700	29/08/2018--21:20:00	27.41	0	-0.50998	0.844998	-0.104685
107760	29/08/2018--21:21:00	27.41	0	-0.50998	0.844998	-0.104685
107820	29/08/2018--21:22:00	27.42	0	-0.50998	0.844998	-0.104685
107880	29/08/2018--21:23:00	27.39	0	-0.50998	0.844998	-0.104685
107940	29/08/2018--21:24:00	27.4	0	-0.50998	0.844998	-0.104685
108000	29/08/2018--21:25:00	27.39	0	-0.50998	0.844998	-0.104685
108060	29/08/2018--21:26:00	27.39	0	-0.50998	0.844998	-0.104685
108120	29/08/2018--21:27:00	27.37	0	-0.50998	0.844998	-0.104685
108180	29/08/2018--21:28:00	27.37	0	-0.50998	0.844998	-0.104685
108240	29/08/2018--21:29:00	27.38	0	-0.50998	0.844998	-0.104685
108300	29/08/2018--21:30:00	27.37	0	-0.50998	0.844998	-0.104685
108360	29/08/2018--21:31:00	27.36	0	-0.50998	0.844998	-0.104685
108420	29/08/2018--21:32:00	27.36	0	-0.50998	0.844998	-0.104685
108480	29/08/2018--21:33:00	27.36	0	-0.50998	0.844998	-0.104685
108540	29/08/2018--21:34:00	27.36	0	-0.50998	0.844998	-0.104685
108600	29/08/2018--21:35:00	27.34	0	-0.50998	0.844998	-0.104685
108660	29/08/2018--21:36:00	27.36	0	-0.50998	0.844998	-0.104685
108720	29/08/2018--21:37:00	27.36	0	-0.50998	0.844998	-0.104685
108780	29/08/2018--21:38:00	27.36	0	-0.50998	0.844998	-0.104685
108840	29/08/2018--21:39:00	27.35	0	-0.50998	0.844998	-0.104685
108900	29/08/2018--21:40:00	27.36	0	-0.50998	0.844998	-0.104685
108960	29/08/2018--21:41:00	27.37	0	-0.50998	0.844998	-0.104685
109020	29/08/2018--21:42:00	27.39	0	-0.50998	0.844998	-0.104685
109080	29/08/2018--21:43:00	27.39	0	-0.50998	0.844998	-0.104685
109140	29/08/2018--21:44:00	27.41	0	-0.50998	0.844998	-0.104685
109200	29/08/2018--21:45:00	27.4	0	-0.50998	0.844998	-0.104685
109260	29/08/2018--21:46:00	27.43	0	-0.50998	0.844998	-0.104685
109320	29/08/2018--21:47:00	27.43	0	-0.50998	0.844998	-0.104685
109380	29/08/2018--21:48:00	27.43	0	-0.50998	0.844998	-0.104685
109440	29/08/2018--21:49:00	27.41	0	-0.50998	0.844998	-0.104685
109500	29/08/2018--21:50:00	27.41	0	-0.50998	0.844998	-0.104685
109560	29/08/2018--21:51:00	27.41	0	-0.50998	0.844998	-0.104685
109620	29/08/2018--21:52:00	27.42	0	-0.50998	0.844998	-0.104685
109680	29/08/2018--21:53:00	27.4	0	-0.50998	0.844998	-0.104685
109740	29/08/2018--21:54:00	27.4	0	-0.50998	0.844998	-0.104685
109800	29/08/2018--21:55:00	27.39	0	-0.50998	0.844998	-0.104685
109860	29/08/2018--21:56:00	27.42	0	-0.50998	0.844998	-0.104685
109920	29/08/2018--21:57:00	27.43	0	-0.50998	0.844998	-0.104685
109980	29/08/2018--21:58:00	27.44	0	-0.50998	0.844998	-0.104685
110040	29/08/2018--21:59:00	27.42	0	-0.50998	0.844998	-0.104685
110100	29/08/2018--22:00:00	27.43	0	-0.50998	0.844998	-0.104685
110160	29/08/2018--22:01:00	27.42	0	-0.50998	0.844998	-0.104685
110220	29/08/2018--22:02:00	27.41	0	-0.50998	0.844998	-0.104685
110280	29/08/2018--22:03:00	27.4	0	-0.50998	0.844998	-0.104685
110340	29/08/2018--22:04:00	27.4	0	-0.50998	0.844998	-0.104685
110400	29/08/2018--22:05:00	27.42	0	-0.50998	0.844998	-0.104685
110460	29/08/2018--22:06:00	27.41	0	-0.50998	0.844998	-0.104685
110520	29/08/2018--22:07:00	27.43	0	-0.50998	0.844998	-0.104685
110580	29/08/2018--22:08:00	27.41	0	-0.50998	0.844998	-0.104685
110640	29/08/2018--22:09:00	27.42	0	-0.50998	0.844998	-0.104685
110700	29/08/2018--22:10:00	27.42	0	-0.50998	0.844998	-0.104685
110760	29/08/2018--22:11:00	27.41	0	-0.50998	0.844998	-0.104685
110820	29/08/2018--22:12:00	27.4	0	-0.50998	0.844998	-0.104685
110880	29/08/2018--22:13:00	27.4	0	-0.50998	0.844998	-0.104685
110940	29/08/2018--22:14:00	27.4	0	-0.50998	0.844998	-0.104685
111000	29/08/2018--22:15:00	27.39	0	-0.50998	0.844998	-0.104685
111060	29/08/2018--22:16:00	27.4	0	-0.50998	0.844998	-0.104685
111120	29/08/2018--22:17:00	27.38	0	-0.50998	0.844998	-0.104685
111180	29/08/2018--22:18:00	27.36	0	-0.50998	0.844998	-0.104685
111240	29/08/2018--22:19:00	27.36	0	-0.50998	0.844998	-0.104685
111300	29/08/2018--22:20:00	27.36	0	-0.50998	0.844998	-0.104685
111360	29/08/2018--22:21:00	27.36	0	-0.50998	0.844998	-0.11927
111420	29/08/2018--22:22:00	27.35	0	-0.50998	0.844998	-0.104685
111480	29/08/2018--22:23:00	27.36	0	-0.50998	0.844998	-0.104685
111540	29/08/2018--22:24:00	27.36	0	-0.50998	0.844998	-0.104685
111600	29/08/2018--22:25:00	27.34	0	-0.50998	0.844998	-0.104685
111660	29/08/2018--22:26:00	27.35	0	-0.50998	0.844998	-0.104685
111720	29/08/2018--22:27:00	27.35	0	-0.50998	0.844998	-0.104685
111780	29/08/2018--22:28:00	27.35	0	-0.50998	0.844998	-0.104685
111840	29/08/2018--22:29:00	27.38	0	-0.50998	0.844998	-0.104685
111900	29/08/2018--22:30:00	27.38	0	-0.494528	0.844998	-0.104685
111960	29/08/2018--22:31:00	27.39	0	-0.50998	0.844998	-0.104685
112020	29/08/2018--22:32:00	27.38	0	-0.50998	0.844998	-0.104685
112080	29/08/2018--22:33:00	27.38	0	-0.50998	0.844998	-0.104685
112140	29/08/2018--22:34:00	27.37	0	-0.50998	0.844998	-0.104685
112200	29/08/2018--22:35:00	27.37	0	-0.50998	0.844998	-0.104685
112260	29/08/2018--22:36:00	27.36	0	-0.50998	0.844998	-0.104685
112320	29/08/2018--22:37:00	27.37	0	-0.50998	0.844998	-0.104685
112380	29/08/2018--22:38:00	27.37	0	-0.50998	0.844998	-0.104685
112440	29/08/2018--22:39:00	27.36	0	-0.50998	0.844998	-0.104685
112500	29/08/2018--22:40:00	27.39	0	-0.50998	0.844998	-0.104685
112560	29/08/2018--22:41:00	27.38	0	-0.50998	0.844998	-0.104685
112620	29/08/2018--22:42:00	27.42	0	-0.50998	0.844998	-0.104685
112680	29/08/2018--22:43:00	27.42	0	-0.50998	0.844998	-0.104685
112740	29/08/2018--22:44:00	27.42	0	-0.50998	0.844998	-0.104685
112800	29/08/2018--22:45:00	27.41	0	-0.50998	0.844998	-0.104685
112860	29/08/2018--22:46:00	27.42	0	-0.50998	0.844998	-0.104685
112920	29/08/2018--22:47:00	27.42	0	-0.50998	0.844998	-0.104685
112980	29/08/2018--22:48:00	27.41	0	-0.50998	0.844998	-0.104685
113040	29/08/2018--22:49:00	27.4	0	-0.50998	0.844998	-0.104685
113100	29/08/2018--22:50:00	27.4	0	-0.50998	0.844998	-0.104685
113160	29/08/2018--22:51:00	27.39	0	-0.50998	0.844998	-0.104685
113220	29/08/2018--22:52:00	27.39	0	-0.50998	0.844998	-0.104685
113280	29/08/2018--22:53:00	27.38	0	-0.50998	0.844998	-0.104685
113340	29/08/2018--22:54:00	27.39	0	-0.50998	0.844998	-0.104685
113400	29/08/2018--22:55:00	27.39	0	-0.50998	0.844998	-0.104685
113460	29/08/2018--22:56:00	27.37	0	-0.50998	0.844998	-0.104685
113520	29/08/2018--22:57:00	27.37	0	-0.50998	0.844998	-0.104685
113580	29/08/2018--22:58:00	27.39	0	-0.50998	0.844998	-0.104685
113640	29/08/2018--22:59:00	27.36	0	-0.50998	0.844998	-0.104685
113700	29/08/2018--23:00:00	27.39	0	-0.50998	0.844998	-0.104685
113760	29/08/2018--23:01:00	27.38	0	-0.50998	0.844998	-0.104685
113820	29/08/2018--23:02:00	27.37	0	-0.50998	0.844998	-0.104685
113880	29/08/2018--23:03:00	27.36	0	-0.50998	0.844998	-0.104685
113940	29/08/2018--23:04:00	27.39	0	-0.50998	0.844998	-0.104685
114000	29/08/2018--23:05:00	27.39	0	-0.50998	0.844998	-0.104685
114060	29/08/2018--23:06:00	27.39	0	-0.50998	0.844998	-0.104685
114120	29/08/2018--23:07:00	27.39	0	-0.50998	0.844998	-0.104685
114180	29/08/2018--23:08:00	27.38	0	-0.50998	0.844998	-0.104685
114240	29/08/2018--23:09:00	27.37	0	-0.50998	0.844998	-0.104685
114300	29/08/2018--23:10:00	27.38	0	-0.50998	0.844998	-0.104685
114360	29/08/2018--23:11:00	27.38	0	-0.50998	0.844998	-0.104685
114420	29/08/2018--23:12:00	27.37	0	-0.50998	0.844998	-0.104685
114480	29/08/2018--23:13:00	27.36	0	-0.50998	0.844998	-0.104685
114540	29/08/2018--23:14:00	27.35	0	-0.50998	0.844998	-0.104685
114600	29/08/2018--23:15:00	27.34	0	-0.50998	0.844998	-0.104685
114660	29/08/2018--23:16:00	27.33	0	-0.50998	0.844998	-0.104685
114720	29/08/2018--23:17:00	27.32	0	-0.50998	0.844998	-0.104685
114780	29/08/2018--23:18:00	27.33	0	-0.50998	0.844998	-0.104685
114840	29/08/2018--23:19:00	27.34	0	-0.50998	0.844998	-0.104685
114900	29/08/2018--23:20:00	27.32	0	-0.50998	0.844998	-0.104685
114960	29/08/2018--23:21:00	27.32	0	-0.50998	0.844998	-0.104685
115020	29/08/2018--23:22:00	27.35	0	-0.50998	0.844998	-0.104685
115080	29/08/2018--23:23:00	27.32	0	-0.50998	0.844998	-0.104685
115140	29/08/2018--23:24:00	27.35	0	-0.50998	0.844998	-0.104685
115200	29/08/2018--23:25:00	27.31	0	-0.50998	0.844998	-0.104685
115260	29/08/2018--23:26:00	27.3	0	-0.50998	0.844998	-0.104685
115320	29/08/2018--23:27:00	27.29	0	-0.50998	0.844998	-0.104685
115380	29/08/2018--23:28:00	27.28	0	-0.50998	0.844998	-0.104685
115440	29/08/2018--23:29:00	27.26	0	-0.50998	0.844998	-0.104685
115500	29/08/2018--23:30:00	27.25	0	-0.50998	0.844998	-0.104685
115560	29/08/2018--23:31:00	27.24	0	-0.50998	0.844998	-0.104685
115620	29/08/2018--23:32:00	27.23	0	-0.50998	0.844998	-0.104685
115680	29/08/2018--23:33:00	27.2	0	-0.50998	0.844998	-0.104685
115740	29/08/2018--23:34:00	27.2	0	-0.50998	0.844998	-0.104685
115800	29/08/2018--23:35:00	27.21	0	-0.50998	0.844998	-0.104685
115860	29/08/2018--23:36:00	27.2	0	-0.50998	0.844998	-0.104685
115920	29/08/2018--23:37:00	27.22	0	-0.50998	0.844998	-0.104685
115980	29/08/2018--23:38:00	27.21	0	-0.50998	0.844998	-0.104685
116040	29/08/2018--23:39:00	27.2	0	-0.50998	0.844998	-0.104685
116100	29/08/2018--23:40:00	27.21	0	-0.50998	0.844998	-0.104685
116160	29/08/2018--23:41:00	27.19	0	-0.50998	0.844998	-0.104685
116220	29/08/2018--23:42:00	27.18	0	-0.50998	0.844998	-0.104685
116280	29/08/2018--23:43:00	27.19	0	-0.50998	0.844998	-0.104685
116340	29/08/2018--23:44:00	27.18	0	-0.50998	0.844998	-0.104685
116400	29/08/2018--23:45:00	27.17	0	-0.50998	0.844998	-0.104685
116460	29/08/2018--23:46:00	27.14	0	-0.50998	0.844998	-0.104685
116520	29/08/2018--23:47:00	27.15	0	-0.50998	0.844998	-0.104685
116580	29/08/2018--23:48:00	27.14	0	-0.50998	0.844998	-0.104685
116640	29/08/2018--23:49:00	27.14	0	-0.50998	0.844998	-0.104685
116700	29/08/2018--23:50:00	27.14	0	-0.50998	0.844998	-0.104685
116760	29/08/2018--23:51:00	27.13	0	-0.50998	0.844998	-0.104685
116820	29/08/2018--23:52:00	27.13	0	-0.50998	0.844998	-0.104685
116880	29/08/2018--23:53:00	27.13	0	-0.50998	0.844998	-0.104685
116940	29/08/2018--23:54:00	27.13	0	-0.50998	0.844998	-0.104685
117000	29/08/2018--23:55:00	27.14	0	-0.50998	0.844998	-0.104685
117060	29/08/2018--23:56:00	27.14	0	-0.50998	0.844998	-0.104685
117120	29/08/2018--23:57:00	27.17	0	-0.50998	0.844998	-0.104685
117180	29/08/2018--23:58:00	27.18	0	-0.50998	0.844998	-0.104685
117240	29/08/2018--23:59:00	27.2	0	-0.50998	0.844998	-0.104685
117300	30/08/2018--00:00:00	27.2	0	-0.50998	0.844998	-0.104685
117360	30/08/2018--00:01:00	27.21	0	-0.50998	0.844998	-0.104685
117420	30/08/2018--00:02:00	27.21	0	-0.50998	0.844998	-0.104685
117480	30/08/2018--00:03:00	27.23	0	-0.50998	0.844998	-0.104685
117540	30/08/2018--00:04:00	27.23	0	-0.50998	0.844998	-0.104685
117600	30/08/2018--00:05:00	27.25	0	-0.50998	0.844998	-0.104685
117660	30/08/2018--00:06:00	27.25	0	-0.50998	0.844998	-0.104685
117720	30/08/2018--00:07:00	27.26	0	-0.50998	0.844998	-0.104685
117780	30/08/2018--00:08:00	27.27	0	-0.50998	0.844998	-0.104685
117840	30/08/2018--00:09:00	27.25	0	-0.50998	0.844998	-0.104685
117900	30/08/2018--00:10:00	27.27	0	-0.50998	0.844998	-0.104685
117960	30/08/2018--00:11:00	27.27	0	-0.50998	0.844998	-0.104685
118020	30/08/2018--00:12:00	27.29	0	-0.50998	0.844998	-0.104685
118080	30/08/2018--00:13:00	27.29	0	-0.494528	0.844998	-0.104685
118140	30/08/2018--00:14:00	27.29	0	-0.50998	0.844998	-0.104685
118200	30/08/2018--00:15:00	27.3	0	-0.50998	0.844998	-0.104685
118260	30/08/2018--00:16:00	27.29	0	-0.50998	0.844998	-0.104685
118320	30/08/2018--00:17:00	27.29	0	-0.50998	0.844998	-0.104685
118380	30/08/2018--00:18:00	27.3	0	-0.50998	0.844998	-0.104685
118440	30/08/2018--00:19:00	27.32	0	-0.50998	0.844998	-0.104685
118500	30/08/2018--00:20:00	27.29	0	-0.50998	0.844998	-0.104685
118560	30/08/2018--00:21:00	27.3	0	-0.494528	0.844998	-0.104685
118620	30/08/2018--00:22:00	27.31	0	-0.50998	0.844998	-0.104685
118680	30/08/2018--00:23:00	27.3	0	-0.50998	0.844998	-0.104685
118740	30/08/2018--00:24:00	27.31	0	-0.50998	0.844998	-0.104685
118800	30/08/2018--00:25:00	27.31	0	-0.50998	0.844998	-0.104685
118860	30/08/2018--00:26:00	27.31	0	-0.50998	0.844998	-0.0900991
118920	30/08/2018--00:27:00	27.3	0	-0.50998	0.844998	-0.104685
118980	30/08/2018--00:28:00	27.31	0	-0.50998	0.844998	-0.104685
119040	30/08/2018--00:29:00	27.32	0	-0.50998	0.844998	-0.104685
119100	30/08/2018--00:30:00	27.31	0	-0.50998	0.844998	-0.104685
119160	30/08/2018--00:31:00	27.32	0	-0.50998	0.844998	-0.104685
119220	30/08/2018--00:32:00	27.32	0	-0.50998	0.844998	-0.104685
119280	30/08/2018--00:33:00	27.33	0	-0.50998	0.844998	-0.104685
119340	30/08/2018--00:34:00	27.34	0	-0.50998	0.844998	-0.104685
119400	30/08/2018--00:35:00	27.33	0	-0.50998	0.844998	-0.104685
119460	30/08/2018--00:36:00	27.34	0	-0.50998	0.844998	-0.104685
119520	30/08/2018--00:37:00	27.34	0	-0.50998	0.844998	-0.104685
119580	30/08/2018--00:38:00	27.33	0	-0.50998	0.844998	-0.104685
119640	30/08/2018--00:39:00	27.33	0	-0.50998	0.844998	-0.104685
119700	30/08/2018--00:40:00	27.35	0	-0.50998	0.844998	-0.104685
119760	30/08/2018--00:41:00	27.33	0	-0.50998	0.844998	-0.104685
119820	30/08/2018--00:42:00	27.33	0	-0.50998	0.844998	-0.104685
119880	30/08/2018--00:43:00	27.32	0	-0.50998	0.844998	-0.104685
119940	30/08/2018--00:44:00	27.32	0	-0.50998	0.844998	-0.104685
120000	30/08/2018--00:45:00	27.31	0	-0.50998	0.844998	-0.104685
120060	30/08/2018--00:46:00	27.31	0	-0.50998	0.844998	-0.104685
120120	30/08/2018--00:47:00	27.32	0	-0.50998	0.844998	-0.104685
120180	30/08/2018--00:48:00	27.32	0	-0.50998	0.844998	-0.104685
120240	30/08/2018--00:49:00	27.32	0	-0.50998	0.844998	-0.104685
120300	30/08/2018--00:50:00	27.32	0	-0.50998	0.844998	-0.104685
120360	30/08/2018--00:51:00	27.32	0	-0.50998	0.844998	-0.104685
120420	30/08/2018--00:52:00	27.31	0	-0.50998	0.844998	-0.104685
120480	30/08/2018--00:53:00	27.31	0	-0.50998	0.844998	-0.104685
120540	30/08/2018--00:54:00	27.33	0	-0.50998	0.844998	-0.104685
120600	30/08/2018--00:55:00	27.31	0	-0.50998	0.844998	-0.104685
120660	30/08/2018--00:56:00	27.3	0	-0.50998	0.844998	-0.104685
120720	30/08/2018--00:57:00	27.3	0	-0.50998	0.844998	-0.104685
120780	30/08/2018--00:58:00	27.31	0	-0.50998	0.844998	-0.104685
120840	30/08/2018--00:59:00	27.32	0	-0.50998	0.844998	-0.104685
120900	30/08/2018--01:00:00	27.31	0	-0.50998	0.844998	-0.104685
120960	30/08/2018--01:01:00	27.3	0	-0.494528	0.844998	-0.104685
121020	30/08/2018--01:02:00	27.32	0	-0.50998	0.844998	-0.104685
121080	30/08/2018--01:03:00	27.3	0	-0.50998	0.844998	-0.104685
121140	30/08/2018--01:04:00	27.29	0	-0.50998	0.844998	-0.104685
121200	30/08/2018--01:05:00	27.32	0	-0.50998	0.844998	-0.104685
121260	30/08/2018--01:06:00	27.31	0	-0.50998	0.844998	-0.104685
121320	30/08/2018--01:07:00	27.31	0	-0.50998	0.844998	-0.104685
121380	30/08/2018--01:08:00	27.3	0	-0.50998	0.844998	-0.104685
121440	30/08/2018--01:09:00	27.3	0	-0.50998	0.844998	-0.104685
121500	30/08/2018--01:10:00	27.31	0	-0.50998	0.844998	-0.104685
121560	30/08/2018--01:11:00	27.31	0	-0.50998	0.844998	-0.104685
121620	30/08/2018--01:12:00	27.3	0	-0.50998	0.844998	-0.104685
121680	30/08/2018--01:13:00	27.29	0	-0.50998	0.844998	-0.104685
121740	30/08/2018--01:14:00	27.3	0	-0.50998	0.844998	-0.104685
121800	30/08/2018--01:15:00	27.3	0	-0.50998	0.844998	-0.104685
121860	30/08/2018--01:16:00	27.3	0	-0.50998	0.844998	-0.104685
121920	30/08/2018--01:17:00	27.32	0	-0.50998	0.844998	-0.104685
121980	30/08/2018--01:18:00	27.29	0	-0.50998	0.844998	-0.104685
122040	30/08/2018--01:19:00	27.3	0	-0.494528	0.844998	-0.104685
122100	30/08/2018--01:20:00	27.31	0	-0.50998	0.844998	-0.104685
122160	30/08/2018--01:21:00	27.31	0	-0.50998	0.844998	-0.104685
122220	30/08/2018--01:22:00	27.29	0	-0.50998	0.844998	-0.104685
122280	30/08/2018--01:23:00	27.3	0	-0.50998	0.844998	-0.104685
122340	30/08/2018--01:24:00	27.29	0	-0.50998	0.844998	-0.104685
122400	30/08/2018--01:25:00	27.32	0	-0.50998	0.844998	-0.104685
122460	30/08/2018--01:26:00	27.3	0	-0.50998	0.844998	-0.104685
122520	30/08/2018--01:27:00	27.31	0	-0.50998	0.844998	-0.104685
122580	30/08/2018--01:28:00	27.3	0	-0.50998	0.844998	-0.104685
122640	30/08/2018--01:29:00	27.3	0	-0.50998	0.844998	-0.104685
122700	30/08/2018--01:30:00	27.31	0	-0.50998	0.844998	-0.104685
122760	30/08/2018--01:31:00	27.3	0	-0.50998	0.844998	-0.104685
122820	30/08/2018--01:32:00	27.32	0	-0.50998	0.844998	-0.104685
122880	30/08/2018--01:33:00	27.31	0	-0.50998	0.844998	-0.104685
122940	30/08/2018--01:34:00	27.31	0	-0.50998	0.844998	-0.104685
123000	30/08/2018--01:35:00	27.32	0	-0.50998	0.844998	-0.104685
123060	30/08/2018--01:36:00	27.32	0	-0.50998	0.844998	-0.104685
123120	30/08/2018--01:37:00	27.32	0	-0.50998	0.844998	-0.104685
123180	30/08/2018--01:38:00	27.33	0	-0.50998	0.844998	-0.104685
123240	30/08/2018--01:39:00	27.32	0	-0.50998	0.844998	-0.104685
123300	30/08/2018--01:40:00	27.34	0	-0.50998	0.844998	-0.104685
123360	30/08/2018--01:41:00	27.34	0	-0.50998	0.844998	-0.104685
123420	30/08/2018--01:42:00	27.34	0	-0.50998	0.844998	-0.104685
123480	30/08/2018--01:43:00	27.32	0	-0.50998	0.844998	-0.104685
123540	30/08/2018--01:44:00	27.32	0	-0.50998	0.844998	-0.104685
123600	30/08/2018--01:45:00	27.32	0	-0.50998	0.844998	-0.104685
123660	30/08/2018--01:46:00	27.34	0	-0.50998	0.844998	-0.104685
123720	30/08/2018--01:47:00	27.34	0	-0.50998	0.844998	-0.104685
123780	30/08/2018--01:48:00	27.31	0	-0.50998	0.844998	-0.104685
123840	30/08/2018--01:49:00	27.32	0	-0.50998	0.844998	-0.104685
123900	30/08/2018--01:50:00	27.31	0	-0.50998	0.844998	-0.104685
123960	30/08/2018--01:51:00	27.3	0	-0.50998	0.844998	-0.104685
124020	30/08/2018--01:52:00	27.3	0	-0.50998	0.844998	-0.104685
124080	30/08/2018--01:53:00	27.3	0	-0.50998	0.844998	-0.104685
124140	30/08/2018--01:54:00	27.32	0	-0.50998	0.844998	-0.104685
124200	30/08/2018--01:55:00	27.3	0	-0.50998	0.844998	-0.104685
124260	30/08/2018--01:56:00	27.29	0	-0.50998	0.844998	-0.104685
124320	30/08/2018--01:57:00	27.3	0	-0.50998	0.844998	-0.104685
124380	30/08/2018--01:58:00	27.29	0	-0.50998	0.844998	-0.104685
124440	30/08/2018--01:59:00	27.29	0	-0.50998	0.844998	-0.104685
124500	30/08/2018--02:00:00	27.3	0	-0.50998	0.844998	-0.104685
124560	30/08/2018--02:01:00	27.28	0	-0.50998	0.844998	-0.104685
124620	30/08/2018--02:02:00	27.28	0	-0.50998	0.844998	-0.104685
124680	30/08/2018--02:03:00	27.29	0	-0.50998	0.844998	-0.104685
124740	30/08/2018--02:04:00	27.28	0	-0.50998	0.844998	-0.104685
124800	30/08/2018--02:05:00	27.28	0	-0.50998	0.844998	-0.104685
124860	30/08/2018--02:06:00	27.29	0	-0.50998	0.844998	-0.104685
124920	30/08/2018--02:07:00	27.29	0	-0.50998	0.844998	-0.104685
124980	30/08/2018--02:08:00	27.29	0	-0.50998	0.844998	-0.0900991
125040	30/08/2018--02:09:00	27.28	0	-0.50998	0.844998	-0.104685
125100	30/08/2018--02:10:00	27.32	0	-0.50998	0.844998	-0.104685
125160	30/08/2018--02:11:00	27.32	0	-0.494528	0.844998	-0.104685
125220	30/08/2018--02:12:00	27.3	0	-0.50998	0.844998	-0.104685
125280	30/08/2018--02:13:00	27.31	0	-0.50998	0.844998	-0.104685
125340	30/08/2018--02:14:00	27.3	0	-0.50998	0.844998	-0.104685
125400	30/08/2018--02:15:00	27.3	0	-0.50998	0.844998	-0.104685
125460	30/08/2018--02:16:00	27.32	0	-0.50998	0.844998	-0.104685
125520	30/08/2018--02:17:00	27.34	0	-0.50998	0.844998	-0.104685
125580	30/08/2018--02:18:00	27.34	0	-0.50998	0.844998	-0.104685
125640	30/08/2018--02:19:00	27.36	0	-0.50998	0.844998	-0.104685
125700	30/08/2018--02:20:00	27.35	0	-0.50998	0.844998	-0.104685
125760	30/08/2018--02:21:00	27.36	0	-0.50998	0.844998	-0.104685
125820	30/08/2018--02:22:00	27.36	0	-0.50998	0.844998	-0.104685
125880	30/08/2018--02:23:00	27.36	0	-0.50998	0.844998	-0.104685
125940	30/08/2018--02:24:00	27.36	0	-0.50998	0.844998	-0.104685
126000	30/08/2018--02:25:00	27.37	0	-0.50998	0.844998	-0.104685
126060	30/08/2018--02:26:00	27.36	0	-0.50998	0.844998	-0.104685
126120	30/08/2018--02:27:00	27.36	0	-0.50998	0.844998	-0.104685
126180	30/08/2018--02:28:00	27.35	0	-0.50998	0.844998	-0.104685
126240	30/08/2018--02:29:00	27.37	0	-0.50998	0.844998	-0.104685
126300	30/08/2018--02:30:00	27.36	0	-0.50998	0.844998	-0.104685
126360	30/08/2018--02:31:00	27.35	0	-0.50998	0.844998	-0.104685
126420	30/08/2018--02:32:00	27.34	0	-0.50998	0.844998	-0.104685
126480	30/08/2018--02:33:00	27.35	0	-0.50998	0.844998	-0.104685
126540	30/08/2018--02:34:00	27.32	0	-0.50998	0.844998	-0.104685
126600	30/08/2018--02:35:00	27.32	1	-0.50998	0.844998	-0.104685
126660	30/08/2018--02:36:00	27.29	0	-0.494528	0.844998	-0.104685
126720	30/08/2018--02:37:00	27.3	0	-0.50998	0.844998	-0.104685
126780	30/08/2018--02:38:00	27.27	0	-0.494528	0.844998	-0.104685
126840	30/08/2018--02:39:00	27.26	0	-0.494528	0.844998	-0.104685
126900	30/08/2018--02:40:00	27.22	0	-0.50998	0.844998	-0.104685
126960	30/08/2018--02:41:00	27.2	0	-0.50998	0.844998	-0.104685
127020	30/08/2018--02:42:00	27.15	0	-0.50998	0.844998	-0.104685
127080	30/08/2018--02:43:00	27.12	0	-0.50998	0.844998	-0.104685
127140	30/08/2018--02:44:00	27.11	0	-0.494528	0.844998	-0.104685
127200	30/08/2018--02:45:00	27.11	0	-0.494528	0.844998	-0.104685
127260	30/08/2018--02:46:00	27.11	0	-0.50998	0.844998	-0.104685
127320	30/08/2018--02:47:00	27.08	0	-0.50998	0.844998	-0.104685
127380	30/08/2018--02:48:00	27.09	0	-0.494528	0.844998	-0.104685
127440	30/08/2018--02:49:00	27.06	0	-0.50998	0.844998	-0.104685
127500	30/08/2018--02:50:00	27.06	0	-0.494528	0.844998	-0.104685
127560	30/08/2018--02:51:00	27.04	0	-0.50998	0.844998	-0.104685
127620	30/08/2018--02:52:00	27.05	0	-0.494528	0.844998	-0.104685
127680	30/08/2018--02:53:00	27.03	0	-0.494528	0.844998	-0.104685
127740	30/08/2018--02:54:00	27.03	0	-0.494528	0.844998	-0.104685
127800	30/08/2018--02:55:00	27	0	-0.50998	0.844998	-0.104685
127860	30/08/2018--02:56:00	27	0	-0.494528	0.844998	-0.104685
127920	30/08/2018--02:57:00	26.99	0	-0.494528	0.844998	-0.104685
127980	30/08/2018--02:58:00	26.97	0	-0.50998	0.844998	-0.104685
128040	30/08/2018--02:59:00	26.98	0	-0.494528	0.844998	-0.104685
128100	30/08/2018--03:00:00	26.95	0	-0.494528	0.844998	-0.104685
128160	30/08/2018--03:01:00	26.97	0	-0.50998	0.844998	-0.104685
128220	30/08/2018--03:02:00	26.96	0	-0.494528	0.844998	-0.104685
128280	30/08/2018--03:03:00	26.95	0	-0.50998	0.844998	-0.104685
128340	30/08/2018--03:04:00	26.96	0	-0.50998	0.844998	-0.104685
128400	30/08/2018--03:05:00	26.98	0	-0.50998	0.844998	-0.104685
128460	30/08/2018--03:06:00	26.96	0	-0.494528	0.844998	-0.104685
128520	30/08/2018--03:07:00	26.96	0	-0.494528	0.844998	-0.104685
128580	30/08/2018--03:08:00	26.95	0	-0.494528	0.844998	-0.104685
128640	30/08/2018--03:09:00	26.95	0	-0.50998	0.844998	-0.104685
128700	30/08/2018--03:10:00	26.98	0	-0.50998	0.844998	-0.104685
128760	30/08/2018--03:11:00	26.98	0	-0.494528	0.844998	-0.104685
128820	30/08/2018--03:12:00	26.98	0	-0.494528	0.844998	-0.104685
128880	30/08/2018--03:13:00	27	0	-0.50998	0.844998	-0.104685
128940	30/08/2018--03:14:00	27.03	0	-0.494528	0.844998	-0.104685
129000	30/08/2018--03:15:00	27.03	0	-0.50998	0.844998	-0.104685
129060	30/08/2018--03:16:00	27.04	0	-0.494528	0.844998	-0.104685
129120	30/08/2018--03:17:00	27.07	0	-0.50998	0.844998	-0.104685
129180	30/08/2018--03:18:00	27.07	0	-0.494528	0.844998	-0.104685
129240	30/08/2018--03:19:00	27.07	0	-0.494528	0.844998	-0.104685
129300	30/08/2018--03:20:00	27.08	0	-0.494528	0.844998	-0.104685
129360	30/08/2018--03:21:00	27.09	0	-0.50998	0.844998	-0.104685
129420	30/08/2018--03:22:00	27.09	0	-0.494528	0.844998	-0.104685
129480	30/08/2018--03:23:00	27.1	0	-0.494528	0.844998	-0.104685
129540	30/08/2018--03:24:00	27.13	0	-0.494528	0.844998	-0.104685
129600	30/08/2018--03:25:00	27.11	0	-0.494528	0.844998	-0.104685
129660	30/08/2018--03:26:00	27.12	0	-0.50998	0.844998	-0.104685
129720	30/08/2018--03:27:00	27.11	0	-0.50998	0.844998	-0.104685
129780	30/08/2018--03:28:00	27.11	0	-0.494528	0.844998	-0.104685
129840	30/08/2018--03:29:00	27.1	1	-0.50998	0.844998	-0.11927
129900	30/08/2018--03:30:00	27.13	0	-0.50998	0.844998	-0.104685
129960	30/08/2018--03:31:00	27.12	8	-0.494528	0.85957	-0.104685
130020	30/08/2018--03:32:00	27.13	0	-0.494528	0.85957	-0.104685
130080	30/08/2018--03:33:00	27.12	0	-0.494528	0.85957	-0.104685
130140	30/08/2018--03:34:00	27.14	0	-0.494528	0.85957	-0.104685
130200	30/08/2018--03:35:00	27.16	0	-0.494528	0.85957	-0.104685
130260	30/08/2018--03:36:00	27.17	0	-0.494528	0.85957	-0.104685
130320	30/08/2018--03:37:00	27.17	0	-0.494528	0.85957	-0.104685
130380	30/08/2018--03:38:00	27.19	0	-0.494528	0.85957	-0.104685
130440	30/08/2018--03:39:00	27.19	0	-0.494528	0.85957	-0.104685
130500	30/08/2018--03:40:00	27.22	0	-0.494528	0.85957	-0.104685
130560	30/08/2018--03:41:00	27.23	0	-0.494528	0.85957	-0.104685
130620	30/08/2018--03:42:00	27.22	0	-0.494528	0.85957	-0.104685
130680	30/08/2018--03:43:00	27.25	0	-0.494528	0.85957	-0.104685
130740	30/08/2018--03:44:00	27.24	0	-0.494528	0.85957	-0.104685
130800	30/08/2018--03:45:00	27.25	0	-0.494528	0.85957	-0.104685
130860	30/08/2018--03:46:00	27.27	0	-0.494528	0.85957	-0.104685
130920	30/08/2018--03:47:00	27.25	0	-0.494528	0.85957	-0.104685
130980	30/08/2018--03:48:00	27.27	0	-0.494528	0.85957	-0.104685
131040	30/08/2018--03:49:00	27.27	0	-0.494528	0.85957	-0.104685
131100	30/08/2018--03:50:00	27.3	0	-0.494528	0.85957	-0.104685
131160	30/08/2018--03:51:00	27.3	0	-0.494528	0.85957	-0.104685
131220	30/08/2018--03:52:00	27.32	0	-0.494528	0.85957	-0.104685
131280	30/08/2018--03:53:00	27.29	0	-0.494528	0.85957	-0.104685
131340	30/08/2018--03:54:00	27.3	0	-0.494528	0.844998	-0.104685
131400	30/08/2018--03:55:00	27.31	0	-0.494528	0.85957	-0.104685
131460	30/08/2018--03:56:00	27.29	0	-0.494528	0.85957	-0.104685
131520	30/08/2018--03:57:00	27.33	0	-0.494528	0.85957	-0.104685
131580	30/08/2018--03:58:00	27.33	0	-0.494528	0.85957	-0.104685
131640	30/08/2018--03:59:00	27.32	0	-0.494528	0.85957	-0.104685
131700	30/08/2018--04:00:00	27.32	0	-0.494528	0.85957	-0.104685
131760	30/08/2018--04:01:00	27.33	0	-0.494528	0.85957	-0.104685
131820	30/08/2018--04:02:00	27.32	0	-0.494528	0.85957	-0.104685
131880	30/08/2018--04:03:00	27.32	0	-0.494528	0.85957	-0.104685
131940	30/08/2018--04:04:00	27.32	0	-0.494528	0.85957	-0.104685
132000	30/08/2018--04:05:00	27.31	0	-0.494528	0.85957	-0.104685
132060	30/08/2018--04:06:00	27.32	0	-0.494528	0.85957	-0.104685
132120	30/08/2018--04:07:00	27.32	0	-0.494528	0.844998	-0.104685
132180	30/08/2018--04:08:00	27.32	0	-0.494528	0.85957	-0.104685
132240	30/08/2018--04:09:00	27.32	0	-0.494528	0.85957	-0.104685
132300	30/08/2018--04:10:00	27.33	0	-0.494528	0.85957	-0.104685
132360	30/08/2018--04:11:00	27.34	0	-0.494528	0.85957	-0.104685
132420	30/08/2018--04:12:00	27.33	0	-0.494528	0.85957	-0.104685
132480	30/08/2018--04:13:00	27.34	0	-0.494528	0.85957	-0.104685
132540	30/08/2018--04:14:00	27.33	0	-0.494528	0.844998	-0.104685
132600	30/08/2018--04:15:00	27.3	0	-0.494528	0.85957	-0.104685
132660	30/08/2018--04:16:00	27.34	0	-0.494528	0.844998	-0.104685
132720	30/08/2018--04:17:00	27.32	0	-0.494528	0.85957	-0.104685
132780	30/08/2018--04:18:00	27.32	0	-0.494528	0.85957	-0.104685
132840	30/08/2018--04:19:00	27.32	0	-0.494528	0.85957	-0.104685
132900	30/08/2018--04:20:00	27.34	0	-0.494528	0.844998	-0.104685
132960	30/08/2018--04:21:00	27.33	0	-0.494528	0.85957	-0.104685
133020	30/08/2018--04:22:00	27.34	0	-0.494528	0.85957	-0.104685
133080	30/08/2018--04:23:00	27.32	0	-0.494528	0.85957	-0.104685
133140	30/08/2018--04:24:00	27.32	0	-0.494528	0.85957	-0.104685
133200	30/08/2018--04:25:00	27.34	0	-0.494528	0.85957	-0.104685
133260	30/08/2018--04:26:00	27.35	0	-0.494528	0.85957	-0.104685
133320	30/08/2018--04:27:00	27.36	0	-0.494528	0.85957	-0.104685
133380	30/08/2018--04:28:00	27.35	0	-0.494528	0.85957	-0.104685
133440	30/08/2018--04:29:00	27.33	0	-0.494528	0.85957	-0.104685
133500	30/08/2018--04:30:00	27.34	0	-0.494528	0.85957	-0.104685
133560	30/08/2018--04:31:00	27.35	0	-0.494528	0.85957	-0.104685
133620	30/08/2018--04:32:00	27.34	0	-0.494528	0.844998	-0.104685
133680	30/08/2018--04:33:00	27.36	0	-0.494528	0.85957	-0.104685
133740	30/08/2018--04:34:00	27.35	0	-0.494528	0.85957	-0.104685
133800	30/08/2018--04:35:00	27.34	0	-0.494528	0.85957	-0.104685
133860	30/08/2018--04:36:00	27.35	0	-0.494528	0.85957	-0.104685
133920	30/08/2018--04:37:00	27.37	0	-0.494528	0.85957	-0.104685
133980	30/08/2018--04:38:00	27.34	0	-0.494528	0.844998	-0.104685
134040	30/08/2018--04:39:00	27.37	0	-0.494528	0.844998	-0.104685
134100	30/08/2018--04:40:00	27.34	0	-0.494528	0.85957	-0.104685
134160	30/08/2018--04:41:00	27.33	0	-0.494528	0.85957	-0.104685
134220	30/08/2018--04:42:00	27.34	0	-0.494528	0.85957	-0.104685
134280	30/08/2018--04:43:00	27.35	0	-0.494528	0.85957	-0.104685
134340	30/08/2018--04:44:00	27.32	0	-0.494528	0.85957	-0.104685
134400	30/08/2018--04:45:00	27.34	0	-0.494528	0.85957	-0.104685
134460	30/08/2018--04:46:00	27.34	0	-0.494528	0.85957	-0.104685
134520	30/08/2018--04:47:00	27.34	0	-0.494528	0.85957	-0.0900991
134580	30/08/2018--04:48:00	27.34	0	-0.494528	0.85957	-0.104685
134640	30/08/2018--04:49:00	27.34	0	-0.494528	0.85957	-0.104685
134700	30/08/2018--04:50:00	27.33	0	-0.494528	0.85957	-0.104685
134760	30/08/2018--04:51:00	27.34	0	-0.494528	0.85957	-0.104685
134820	30/08/2018--04:52:00	27.32	0	-0.494528	0.85957	-0.104685
134880	30/08/2018--04:53:00	27.34	0	-0.494528	0.85957	-0.104685
134940	30/08/2018--04:54:00	27.38	0	-0.494528	0.85957	-0.104685
135000	30/08/2018--04:55:00	27.34	0	-0.494528	0.85957	-0.104685
135060	30/08/2018--04:56:00	27.36	0	-0.494528	0.85957	-0.104685
135120	30/08/2018--04:57:00	27.35	0	-0.494528	0.85957	-0.104685
135180	30/08/2018--04:58:00	27.37	0	-0.494528	0.85957	-0.104685
135240	30/08/2018--04:59:00	27.36	0	-0.494528	0.85957	-0.104685
135300	30/08/2018--05:00:00	27.36	0	-0.494528	0.85957	-0.104685
