# Supplementary material for: A randomized cross-over trial investigating differences in 24-h personal air and skin temperatures using wearable sensors between two climatologically contrasting settings
Source: Sci Rep. 2021 Nov 10;11:22020. doi: 10.1038/s41598-021-01180-y (PMC8580978; doi:10.1038/s41598-021-01180-y)
Supplement: Supplementary file 2 — Supplementary Data. [file 41598_2021_1180_MOESM2_ESM.zip › New folder/new/T17_S1new.csv]

Index	Date	Temperature	Activity	X-axis	Y-axis	Z-axis	Marker
55440	17/08/2018--05:00:00	36	0	0.799597	-0.394139	-0.42329
55500	17/08/2018--05:01:00	36	0	0.815376	-0.394139	-0.408315
55560	17/08/2018--05:02:00	35.99	0	0.815376	-0.409377	-0.408315
55620	17/08/2018--05:03:00	36	0	0.815376	-0.394139	-0.438264
55680	17/08/2018--05:04:00	36	0	0.815376	-0.394139	-0.42329
55740	17/08/2018--05:05:00	36	0	0.815376	-0.439853	-0.348417
55800	17/08/2018--05:06:00	36.02	0	0.815376	-0.409377	-0.378366
55860	17/08/2018--05:07:00	35.98	0	0.815376	-0.409377	-0.393341
55920	17/08/2018--05:08:00	36.01	0	0.799597	-0.409377	-0.408315
55980	17/08/2018--05:09:00	36.02	0	0.815376	-0.409377	-0.408315
56040	17/08/2018--05:10:00	36.03	0	0.815376	-0.409377	-0.408315
56100	17/08/2018--05:11:00	36.04	0	0.799597	-0.409377	-0.408315
56160	17/08/2018--05:12:00	36.06	0	0.815376	-0.409377	-0.393341
56220	17/08/2018--05:13:00	36.09	0	0.799597	-0.409377	-0.408315
56280	17/08/2018--05:14:00	36.09	0	0.799597	-0.409377	-0.42329
56340	17/08/2018--05:15:00	36.12	0	0.815376	-0.409377	-0.408315
56400	17/08/2018--05:16:00	36.08	0	0.783818	-0.516044	-0.348417
56460	17/08/2018--05:17:00	35.91	0	0.768039	-0.516044	-0.333443
56520	17/08/2018--05:18:00	35.71	0	0.768039	-0.516044	-0.333443
56580	17/08/2018--05:19:00	35.55	0	0.783818	-0.500806	-0.348417
56640	17/08/2018--05:20:00	35.42	0	0.783818	-0.500806	-0.333443
56700	17/08/2018--05:21:00	35.32	0	0.799597	-0.485568	-0.348417
56760	17/08/2018--05:22:00	35.32	0	0.799597	-0.47033	-0.348417
56820	17/08/2018--05:23:00	35.33	0	0.799597	-0.47033	-0.348417
56880	17/08/2018--05:24:00	35.35	0	0.799597	-0.47033	-0.333443
56940	17/08/2018--05:25:00	35.39	0	0.799597	-0.47033	-0.348417
57000	17/08/2018--05:26:00	35.42	0	0.799597	-0.47033	-0.348417
57060	17/08/2018--05:27:00	35.46	0	0.799597	-0.47033	-0.333443
57120	17/08/2018--05:28:00	35.47	0	0.799597	-0.47033	-0.348417
57180	17/08/2018--05:29:00	35.43	0	0.75226	-0.485568	-0.393341
57240	17/08/2018--05:30:00	35.29	0	0.75226	-0.485568	-0.408315
57300	17/08/2018--05:31:00	35.18	0	0.768039	-0.485568	-0.408315
57360	17/08/2018--05:32:00	35.09	0	0.768039	-0.485568	-0.408315
57420	17/08/2018--05:33:00	35	22	0.105323	0.0477678	0.969334
57480	17/08/2018--05:34:00	34.95	0	0.0895437	0.0630059	0.984309
57540	17/08/2018--05:35:00	34.95	0	0.0895437	0.0477678	0.984309
57600	17/08/2018--05:36:00	35	0	0.0737647	0.0630059	0.984309
57660	17/08/2018--05:37:00	35.04	0	0.0737647	0.0477678	0.999283
57720	17/08/2018--05:38:00	35.06	0	0.0737647	0.0630059	0.984309
57780	17/08/2018--05:39:00	35.09	0	0.0737647	0.0630059	0.984309
57840	17/08/2018--05:40:00	35.11	0	0.0737647	0.0477678	0.984309
57900	17/08/2018--05:41:00	35.12	0	0.0895437	0.0477678	0.984309
57960	17/08/2018--05:42:00	35.12	0	0.0737647	0.0477678	0.999283
58020	17/08/2018--05:43:00	35.14	0	0.0737647	0.0630059	0.999283
58080	17/08/2018--05:44:00	35.13	0	0.0737647	0.0477678	0.999283
58140	17/08/2018--05:45:00	35.13	0	0.0737647	0.0630059	0.999283
58200	17/08/2018--05:46:00	35.14	0	0.0737647	0.0477678	0.984309
58260	17/08/2018--05:47:00	35.13	0	0.0895437	0.0477678	0.984309
58320	17/08/2018--05:48:00	35.14	0	0.0737647	0.0477678	0.984309
58380	17/08/2018--05:49:00	35.14	0	0.0737647	0.0630059	0.999283
58440	17/08/2018--05:50:00	35.14	0	0.0737647	0.0477678	0.999283
58500	17/08/2018--05:51:00	35.15	0	0.0737647	0.0630059	0.999283
58560	17/08/2018--05:52:00	35.18	0	0.0579858	0.0477678	0.999283
58620	17/08/2018--05:53:00	35.23	0	0.0737647	0.0477678	0.984309
58680	17/08/2018--05:54:00	35.25	0	0.0579858	0.0477678	0.999283
58740	17/08/2018--05:55:00	35.25	0	0.0737647	0.0630059	0.999283
58800	17/08/2018--05:56:00	35.27	0	0.0579858	0.0477678	0.999283
58860	17/08/2018--05:57:00	35.31	0	0.0579858	0.0630059	0.999283
58920	17/08/2018--05:58:00	35.32	0	0.0579858	0.0630059	0.999283
58980	17/08/2018--05:59:00	35.34	0	0.0579858	0.0630059	0.984309
59040	17/08/2018--06:00:00	35.37	0	0.0579858	0.0477678	0.999283
59100	17/08/2018--06:01:00	35.38	0	0.0579858	0.0477678	0.999283
59160	17/08/2018--06:02:00	35.38	0	0.0422068	0.0630059	0.999283
59220	17/08/2018--06:03:00	35.36	0	0.0422068	0.0477678	0.999283
59280	17/08/2018--06:04:00	35.37	0	0.0422068	0.0477678	0.984309
59340	17/08/2018--06:05:00	35.38	0	0.0422068	0.0630059	0.999283
59400	17/08/2018--06:06:00	35.38	0	0.0579858	0.0477678	0.999283
59460	17/08/2018--06:07:00	35.37	0	0.0422068	0.0477678	0.999283
59520	17/08/2018--06:08:00	35.38	0	0.0422068	0.0477678	0.999283
59580	17/08/2018--06:09:00	35.34	0	0.0422068	0.0477678	0.999283
59640	17/08/2018--06:10:00	35.35	0	0.0422068	0.0630059	0.999283
59700	17/08/2018--06:11:00	35.34	0	0.0422068	0.0477678	0.999283
59760	17/08/2018--06:12:00	35.33	0	0.0579858	0.0630059	0.999283
59820	17/08/2018--06:13:00	35.32	0	0.0422068	0.0477678	0.999283
59880	17/08/2018--06:14:00	35.3	0	0.0422068	0.0477678	0.999283
59940	17/08/2018--06:15:00	35.35	15	-0.194478	0.169673	-0.977344
60000	17/08/2018--06:16:00	35.48	0	-0.210257	0.169673	-0.977344
60060	17/08/2018--06:17:00	35.56	0	-0.210257	0.184911	-0.977344
60120	17/08/2018--06:18:00	35.63	0	-0.210257	0.169673	-0.977344
60180	17/08/2018--06:19:00	35.69	0	-0.210257	0.169673	-0.977344
60240	17/08/2018--06:20:00	35.72	0	-0.210257	0.169673	-0.977344
60300	17/08/2018--06:21:00	35.76	0	-0.210257	0.169673	-0.977344
60360	17/08/2018--06:22:00	35.8	0	-0.210257	0.169673	-0.977344
60420	17/08/2018--06:23:00	35.84	0	-0.210257	0.169673	-0.977344
60480	17/08/2018--06:24:00	35.86	0	-0.194478	0.169673	-0.977344
60540	17/08/2018--06:25:00	35.89	0	-0.210257	0.169673	-0.977344
60600	17/08/2018--06:26:00	35.91	0	-0.194478	0.169673	-0.977344
60660	17/08/2018--06:27:00	35.92	0	-0.194478	0.169673	-0.977344
60720	17/08/2018--06:28:00	35.93	0	-0.210257	0.184911	-0.977344
60780	17/08/2018--06:29:00	35.95	0	-0.194478	0.169673	-0.977344
60840	17/08/2018--06:30:00	35.95	0	-0.194478	0.184911	-0.977344
60900	17/08/2018--06:31:00	35.97	0	-0.210257	0.169673	-0.977344
60960	17/08/2018--06:32:00	35.99	0	-0.194478	0.169673	-0.977344
61020	17/08/2018--06:33:00	36	0	-0.194478	0.184911	-0.977344
61080	17/08/2018--06:34:00	36.01	0	-0.194478	0.169673	-0.977344
61140	17/08/2018--06:35:00	36.01	0	-0.194478	0.169673	-0.977344
61200	17/08/2018--06:36:00	36.03	0	-0.194478	0.169673	-0.977344
61260	17/08/2018--06:37:00	36.05	0	-0.194478	0.169673	-0.977344
61320	17/08/2018--06:38:00	36.05	0	-0.194478	0.169673	-0.977344
61380	17/08/2018--06:39:00	36.07	0	-0.210257	0.169673	-0.977344
61440	17/08/2018--06:40:00	36.09	0	-0.210257	0.169673	-0.977344
61500	17/08/2018--06:41:00	36.1	0	-0.194478	0.184911	-0.977344
61560	17/08/2018--06:42:00	36.08	0	-0.194478	0.169673	-0.977344
61620	17/08/2018--06:43:00	36.12	0	-0.194478	0.184911	-0.977344
61680	17/08/2018--06:44:00	36.12	0	-0.194478	0.169673	-0.977344
61740	17/08/2018--06:45:00	36.12	0	-0.210257	0.169673	-0.977344
61800	17/08/2018--06:46:00	36.14	0	-0.194478	0.169673	-0.977344
61860	17/08/2018--06:47:00	36.14	0	-0.210257	0.169673	-0.977344
61920	17/08/2018--06:48:00	36.14	0	-0.210257	0.169673	-0.977344
61980	17/08/2018--06:49:00	36.15	0	-0.194478	0.184911	-0.977344
62040	17/08/2018--06:50:00	36.17	0	-0.194478	0.169673	-0.977344
62100	17/08/2018--06:51:00	36.17	0	-0.194478	0.169673	-0.977344
62160	17/08/2018--06:52:00	36.18	0	-0.194478	0.169673	-0.977344
62220	17/08/2018--06:53:00	36.2	0	-0.194478	0.169673	-0.977344
62280	17/08/2018--06:54:00	36.2	0	-0.194478	0.184911	-0.977344
62340	17/08/2018--06:55:00	36.21	0	-0.210257	0.184911	-0.977344
62400	17/08/2018--06:56:00	36.23	0	-0.194478	0.169673	-0.977344
62460	17/08/2018--06:57:00	36.23	0	-0.210257	0.184911	-0.977344
62520	17/08/2018--06:58:00	36.25	0	-0.210257	0.169673	-0.977344
62580	17/08/2018--06:59:00	36.24	0	-0.210257	0.169673	-0.992319
62640	17/08/2018--07:00:00	36.25	0	-0.194478	0.184911	-0.977344
62700	17/08/2018--07:01:00	36.27	0	-0.210257	0.169673	-0.977344
62760	17/08/2018--07:02:00	36.26	0	-0.210257	0.169673	-0.977344
62820	17/08/2018--07:03:00	36.26	0	-0.210257	0.184911	-0.977344
62880	17/08/2018--07:04:00	36.27	0	-0.210257	0.169673	-0.977344
62940	17/08/2018--07:05:00	36.26	0	-0.210257	0.184911	-0.977344
63000	17/08/2018--07:06:00	36.3	0	-0.194478	0.169673	-0.977344
63060	17/08/2018--07:07:00	36.29	0	-0.210257	0.169673	-0.977344
63120	17/08/2018--07:08:00	36.3	0	-0.210257	0.169673	-0.977344
63180	17/08/2018--07:09:00	36.31	0	-0.194478	0.169673	-0.977344
63240	17/08/2018--07:10:00	36.32	0	-0.210257	0.169673	-0.977344
63300	17/08/2018--07:11:00	36.33	0	-0.194478	0.169673	-0.977344
63360	17/08/2018--07:12:00	36.34	0	-0.194478	0.169673	-0.992319
63420	17/08/2018--07:13:00	36.35	0	-0.147141	0.154435	-0.992319
63480	17/08/2018--07:14:00	36.34	0	-0.147141	0.154435	-0.992319
63540	17/08/2018--07:15:00	36.34	0	-0.147141	0.154435	-0.992319
63600	17/08/2018--07:16:00	36.34	0	-0.16292	0.154435	-0.992319
63660	17/08/2018--07:17:00	36.34	0	-0.147141	0.154435	-0.992319
63720	17/08/2018--07:18:00	36.35	0	-0.147141	0.154435	-0.992319
63780	17/08/2018--07:19:00	36.35	0	-0.16292	0.154435	-0.992319
63840	17/08/2018--07:20:00	36.35	0	-0.16292	0.154435	-0.992319
63900	17/08/2018--07:21:00	36.35	0	-0.16292	0.154435	-0.992319
63960	17/08/2018--07:22:00	36.37	0	-0.16292	0.154435	-0.992319
64020	17/08/2018--07:23:00	36.36	0	-0.16292	0.154435	-0.992319
64080	17/08/2018--07:24:00	36.38	0	-0.16292	0.154435	-0.977344
64140	17/08/2018--07:25:00	36.37	0	-0.16292	0.154435	-0.992319
64200	17/08/2018--07:26:00	36.39	0	-0.16292	0.154435	-0.992319
64260	17/08/2018--07:27:00	36.41	0	-0.178699	0.169673	-0.992319
64320	17/08/2018--07:28:00	36.41	0	-0.16292	0.169673	-0.992319
64380	17/08/2018--07:29:00	36.42	12	0.373565	0.962058	0.025944
64440	17/08/2018--07:30:00	36.02	92	-0.00513005	100.777	0.100816
64500	17/08/2018--07:31:00	35.68	111	0.420902	108.396	-0.0489283
64560	17/08/2018--07:32:00	35.37	73	-0.446941	0.337293	-0.842574
64620	17/08/2018--07:33:00	35.24	1	-0.46272	0.352531	-0.812625
64680	17/08/2018--07:34:00	35.3	2	-0.478499	0.352531	-0.812625
64740	17/08/2018--07:35:00	35.41	1	-0.46272	0.352531	-0.8276
64800	17/08/2018--07:36:00	35.49	2	-0.478499	0.352531	-0.812625
64860	17/08/2018--07:37:00	35.58	2	-0.46272	0.352531	-0.8276
64920	17/08/2018--07:38:00	35.64	5	-0.46272	0.352531	-0.812625
64980	17/08/2018--07:39:00	35.7	0	-0.46272	0.352531	-0.8276
65040	17/08/2018--07:40:00	35.73	3	-0.478499	0.352531	-0.812625
65100	17/08/2018--07:41:00	35.78	2	-0.478499	0.352531	-0.8276
65160	17/08/2018--07:42:00	35.8	21	0.0579858	0.0477678	0.984309
65220	17/08/2018--07:43:00	35.59	0	0.0579858	0.0630059	0.999283
65280	17/08/2018--07:44:00	35.34	0	0.0579858	0.0630059	0.999283
65340	17/08/2018--07:45:00	35.16	0	0.0579858	0.0630059	0.984309
65400	17/08/2018--07:46:00	35.03	0	0.0579858	0.0630059	0.984309
65460	17/08/2018--07:47:00	34.93	0	0.0579858	0.0630059	0.999283
65520	17/08/2018--07:48:00	34.86	0	0.0579858	0.0477678	0.984309
65580	17/08/2018--07:49:00	34.81	0	0.0579858	0.0630059	0.984309
65640	17/08/2018--07:50:00	34.76	0	0.0579858	0.0630059	0.999283
65700	17/08/2018--07:51:00	34.72	0	0.0422068	0.0630059	0.999283
65760	17/08/2018--07:52:00	34.7	0	0.0579858	0.0630059	0.984309
65820	17/08/2018--07:53:00	34.68	0	0.0579858	0.0630059	0.999283
65880	17/08/2018--07:54:00	34.67	0	0.0579858	0.0630059	0.999283
65940	17/08/2018--07:55:00	34.66	0	0.0422068	0.0630059	0.999283
66000	17/08/2018--07:56:00	34.65	0	0.0422068	0.0630059	0.984309
66060	17/08/2018--07:57:00	34.63	0	0.0579858	0.0630059	0.999283
66120	17/08/2018--07:58:00	34.62	0	0.0422068	0.0782441	0.984309
66180	17/08/2018--07:59:00	34.62	0	0.0422068	0.0782441	0.984309
66240	17/08/2018--08:00:00	34.61	0	0.0422068	0.0782441	0.999283
66300	17/08/2018--08:01:00	34.59	0	0.0422068	0.0630059	0.999283
66360	17/08/2018--08:02:00	34.58	0	0.0422068	0.0630059	0.984309
66420	17/08/2018--08:03:00	34.59	0	0.0422068	0.0782441	0.999283
66480	17/08/2018--08:04:00	34.57	0	0.0422068	0.0782441	0.984309
66540	17/08/2018--08:05:00	34.55	0	0.0422068	0.0782441	0.999283
66600	17/08/2018--08:06:00	34.55	0	0.0422068	0.0630059	0.999283
66660	17/08/2018--08:07:00	34.55	0	0.0422068	0.0630059	0.999283
66720	17/08/2018--08:08:00	34.55	0	0.0422068	0.0630059	0.999283
66780	17/08/2018--08:09:00	34.53	0	0.0422068	0.0630059	0.999283
66840	17/08/2018--08:10:00	34.52	0	0.0422068	0.0630059	0.999283
66900	17/08/2018--08:11:00	34.51	0	0.0422068	0.0630059	0.999283
66960	17/08/2018--08:12:00	34.51	0	0.0422068	0.0630059	0.999283
67020	17/08/2018--08:13:00	34.5	0	0.0422068	0.0630059	0.999283
67080	17/08/2018--08:14:00	34.51	0	0.0422068	0.0630059	0.999283
67140	17/08/2018--08:15:00	34.51	0	0.0422068	0.0630059	0.999283
67200	17/08/2018--08:16:00	34.5	0	0.0264279	0.0630059	0.999283
67260	17/08/2018--08:17:00	34.51	0	0.0422068	0.0630059	0.999283
67320	17/08/2018--08:18:00	34.51	0	0.0422068	0.0630059	0.999283
67380	17/08/2018--08:19:00	34.49	0	0.0422068	0.0630059	0.999283
67440	17/08/2018--08:20:00	34.5	0	0.0422068	0.0630059	0.999283
67500	17/08/2018--08:21:00	34.49	0	0.0422068	0.0630059	0.999283
67560	17/08/2018--08:22:00	34.49	0	0.0264279	0.0630059	0.999283
67620	17/08/2018--08:23:00	34.48	0	0.0422068	0.0630059	0.999283
67680	17/08/2018--08:24:00	34.47	0	0.0422068	0.0630059	0.999283
67740	17/08/2018--08:25:00	34.46	0	0.0422068	0.0630059	0.984309
67800	17/08/2018--08:26:00	34.47	0	0.0422068	0.0630059	0.999283
67860	17/08/2018--08:27:00	34.49	0	0.0422068	0.0630059	0.999283
67920	17/08/2018--08:28:00	34.48	0	0.45246	-0.0588994	0.879488
67980	17/08/2018--08:29:00	34.57	0	0.436681	-0.0588994	0.879488
68040	17/08/2018--08:30:00	34.69	0	0.45246	-0.0588994	0.879488
68100	17/08/2018--08:31:00	34.83	0	0.45246	-0.0588994	0.879488
68160	17/08/2018--08:32:00	34.99	30	-0.320709	0.230626	-0.932421
68220	17/08/2018--08:33:00	35.15	0	-0.320709	0.230626	-0.932421
68280	17/08/2018--08:34:00	35.25	0	-0.320709	0.230626	-0.917446
68340	17/08/2018--08:35:00	35.36	0	-0.399604	0.306817	-0.872523
68400	17/08/2018--08:36:00	35.42	0	-0.399604	0.306817	-0.872523
68460	17/08/2018--08:37:00	35.48	0	-0.399604	0.306817	-0.872523
68520	17/08/2018--08:38:00	35.52	0	-0.399604	0.306817	-0.872523
68580	17/08/2018--08:39:00	35.57	0	-0.399604	0.306817	-0.872523
68640	17/08/2018--08:40:00	35.59	0	-0.399604	0.306817	-0.872523
68700	17/08/2018--08:41:00	35.6	0	-0.399604	0.306817	-0.872523
68760	17/08/2018--08:42:00	35.64	0	-0.399604	0.306817	-0.872523
68820	17/08/2018--08:43:00	35.64	0	-0.399604	0.291578	-0.872523
68880	17/08/2018--08:44:00	35.67	0	-0.399604	0.306817	-0.872523
68940	17/08/2018--08:45:00	35.67	0	-0.399604	0.306817	-0.872523
69000	17/08/2018--08:46:00	35.68	0	-0.399604	0.291578	-0.872523
69060	17/08/2018--08:47:00	35.7	0	-0.399604	0.291578	-0.872523
69120	17/08/2018--08:48:00	35.72	0	-0.399604	0.306817	-0.887498
69180	17/08/2018--08:49:00	35.73	0	-0.399604	0.306817	-0.872523
69240	17/08/2018--08:50:00	35.71	0	-0.399604	0.291578	-0.872523
69300	17/08/2018--08:51:00	35.74	0	-0.399604	0.291578	-0.872523
69360	17/08/2018--08:52:00	35.76	0	-0.399604	0.306817	-0.872523
69420	17/08/2018--08:53:00	35.76	0	-0.399604	0.306817	-0.887498
69480	17/08/2018--08:54:00	35.78	0	-0.399604	0.306817	-0.872523
69540	17/08/2018--08:55:00	35.78	0	-0.399604	0.291578	-0.872523
69600	17/08/2018--08:56:00	35.82	0	-0.399604	0.306817	-0.872523
69660	17/08/2018--08:57:00	35.81	0	-0.399604	0.306817	-0.872523
69720	17/08/2018--08:58:00	35.83	0	-0.399604	0.306817	-0.872523
69780	17/08/2018--08:59:00	35.85	0	-0.383825	0.306817	-0.872523
69840	17/08/2018--09:00:00	35.88	0	-0.399604	0.306817	-0.872523
69900	17/08/2018--09:01:00	35.86	0	-0.383825	0.306817	-0.872523
69960	17/08/2018--09:02:00	35.88	0	-0.399604	0.306817	-0.872523
70020	17/08/2018--09:03:00	35.91	0	-0.399604	0.306817	-0.872523
70080	17/08/2018--09:04:00	35.92	0	-0.399604	0.306817	-0.887498
70140	17/08/2018--09:05:00	35.89	0	-0.399604	0.306817	-0.872523
70200	17/08/2018--09:06:00	35.93	0	-0.383825	0.306817	-0.872523
70260	17/08/2018--09:07:00	35.95	0	-0.383825	0.291578	-0.872523
70320	17/08/2018--09:08:00	35.95	0	-0.383825	0.291578	-0.872523
70380	17/08/2018--09:09:00	35.97	0	-0.383825	0.306817	-0.872523
70440	17/08/2018--09:10:00	35.98	0	-0.399604	0.306817	-0.872523
70500	17/08/2018--09:11:00	35.98	0	-0.399604	0.306817	-0.872523
70560	17/08/2018--09:12:00	35.99	0	-0.383825	0.306817	-0.872523
70620	17/08/2018--09:13:00	36	0	-0.383825	0.306817	-0.872523
70680	17/08/2018--09:14:00	36.01	0	-0.383825	0.306817	-0.872523
70740	17/08/2018--09:15:00	36.02	0	-0.383825	0.306817	-0.872523
70800	17/08/2018--09:16:00	36.04	0	-0.383825	0.306817	-0.872523
70860	17/08/2018--09:17:00	36.04	0	-0.383825	0.306817	-0.872523
70920	17/08/2018--09:18:00	36.1	0	0.0106489	0.10872	-100.729
70980	17/08/2018--09:19:00	36.12	0	0.15266	0.0325296	-0.992319
71040	17/08/2018--09:20:00	36.13	0	0.105323	0.0782441	-100.729
71100	17/08/2018--09:21:00	36.15	2	0.689144	-0.394139	-0.602983
71160	17/08/2018--09:22:00	36.2	0	0.689144	-0.378901	-0.632932
71220	17/08/2018--09:23:00	36.18	0	0.657586	-0.378901	-0.647906
71280	17/08/2018--09:24:00	36.13	0	0.657586	-0.378901	-0.662881
71340	17/08/2018--09:25:00	36.09	0	0.657586	-0.378901	-0.662881
71400	17/08/2018--09:26:00	36.04	0	0.657586	-0.378901	-0.662881
71460	17/08/2018--09:27:00	36.01	0	0.657586	-0.378901	-0.662881
71520	17/08/2018--09:28:00	35.98	0	0.657586	-0.378901	-0.662881
71580	17/08/2018--09:29:00	35.96	4	0.720702	-0.424615	-0.528111
71640	17/08/2018--09:30:00	35.89	0	0.736481	-0.424615	-0.528111
71700	17/08/2018--09:31:00	35.86	0	0.720702	-0.409377	-0.543085
71760	17/08/2018--09:32:00	35.82	0	0.720702	-0.409377	-0.543085
71820	17/08/2018--09:33:00	35.8	0	0.720702	-0.424615	-0.543085
71880	17/08/2018--09:34:00	35.78	0	0.720702	-0.409377	-0.55806
71940	17/08/2018--09:35:00	35.78	0	0.720702	-0.409377	-0.543085
72000	17/08/2018--09:36:00	35.75	0	0.720702	-0.409377	-0.55806
72060	17/08/2018--09:37:00	35.77	0	0.736481	-0.424615	-0.528111
72120	17/08/2018--09:38:00	35.76	0	0.720702	-0.409377	-0.55806
72180	17/08/2018--09:39:00	35.77	0	0.736481	-0.424615	-0.543085
72240	17/08/2018--09:40:00	35.77	0	0.720702	-0.409377	-0.543085
72300	17/08/2018--09:41:00	35.77	0	0.720702	-0.409377	-0.55806
72360	17/08/2018--09:42:00	35.78	0	0.720702	-0.409377	-0.55806
72420	17/08/2018--09:43:00	35.77	0	0.720702	-0.409377	-0.55806
72480	17/08/2018--09:44:00	35.8	0	0.720702	-0.409377	-0.543085
72540	17/08/2018--09:45:00	35.8	0	0.736481	-0.409377	-0.543085
72600	17/08/2018--09:46:00	35.82	0	0.720702	-0.409377	-0.55806
72660	17/08/2018--09:47:00	35.84	0	0.720702	-0.409377	-0.55806
72720	17/08/2018--09:48:00	35.84	0	0.736481	-0.409377	-0.543085
72780	17/08/2018--09:49:00	35.85	0	0.626028	-0.439853	-0.647906
72840	17/08/2018--09:50:00	35.86	0	0.610249	-0.394139	-0.69283
72900	17/08/2018--09:51:00	35.88	0	0.610249	-0.394139	-0.69283
72960	17/08/2018--09:52:00	35.86	0	0.610249	-0.394139	-0.69283
73020	17/08/2018--09:53:00	35.88	0	0.610249	-0.394139	-0.69283
73080	17/08/2018--09:54:00	35.88	0	0.610249	-0.394139	-0.69283
73140	17/08/2018--09:55:00	35.88	0	0.610249	-0.394139	-0.707804
73200	17/08/2018--09:56:00	35.86	0	0.610249	-0.394139	-0.69283
73260	17/08/2018--09:57:00	35.88	0	0.610249	-0.394139	-0.69283
73320	17/08/2018--09:58:00	35.87	0	0.610249	-0.394139	-0.69283
73380	17/08/2018--09:59:00	35.88	0	0.610249	-0.394139	-0.69283
73440	17/08/2018--10:00:00	35.88	0	0.610249	-0.394139	-0.69283
73500	17/08/2018--10:01:00	35.86	0	0.610249	-0.394139	-0.69283
73560	17/08/2018--10:02:00	35.86	0	0.610249	-0.394139	-0.69283
73620	17/08/2018--10:03:00	35.86	0	0.689144	-0.348424	-0.647906
73680	17/08/2018--10:04:00	35.86	0	0.689144	-0.333186	-0.647906
73740	17/08/2018--10:05:00	35.88	1	0.704923	-0.363663	-0.632932
73800	17/08/2018--10:06:00	35.91	0	0.704923	-0.363663	-0.602983
73860	17/08/2018--10:07:00	35.98	0	0.736481	-0.409377	-0.498162
73920	17/08/2018--10:08:00	35.89	84	0.484018	0.901105	-0.108826
73980	17/08/2018--10:09:00	35.73	79	0.342007	0.931581	0.115791
74040	17/08/2018--10:10:00	35.65	100	0.373565	0.946819	0.0409184
74100	17/08/2018--10:11:00	35.54	113	0.420902	0.946819	-0.108826
74160	17/08/2018--10:12:00	35.45	61	0.263112	0.931581	0.250561
74220	17/08/2018--10:13:00	35.39	3	-0.194478	0.962058	0.190663
74280	17/08/2018--10:14:00	35.36	319	0.405123	122.111	-0.0489283
74340	17/08/2018--10:15:00	35.37	132	0.310449	0.962058	-0.138775
74400	17/08/2018--10:16:00	35.46	5	0.373565	0.946819	-0.153749
74460	17/08/2018--10:17:00	35.48	35	0.326228	0.977296	-0.00400492
74520	17/08/2018--10:18:00	35.48	12	0.0422068	0.992534	0.175688
74580	17/08/2018--10:19:00	35.45	0	-0.0998038	0.977296	0.14574
74640	17/08/2018--10:20:00	35.44	3	0.610249	0.809676	-0.183698
74700	17/08/2018--10:21:00	35.4	1	0.389344	0.870629	-0.378366
74760	17/08/2018--10:22:00	35.38	2	0.484018	0.840152	-0.333443
74820	17/08/2018--10:23:00	35.34	1	0.0579858	100.777	0.130765
74880	17/08/2018--10:24:00	35.34	5	0.45246	0.85539	-0.363392
74940	17/08/2018--10:25:00	35.31	0	0.45246	0.840152	-0.393341
75000	17/08/2018--10:26:00	35.26	3	-0.178699	0.946819	0.220612
75060	17/08/2018--10:27:00	35.24	1	-0.036688	0.977296	0.220612
75120	17/08/2018--10:28:00	35.27	14	0.0737647	0.977296	0.190663
75180	17/08/2018--10:29:00	35.32	97	0.199996	0.992534	0.100816
75240	17/08/2018--10:30:00	35.36	142	0.0579858	0.962058	-0.228622
75300	17/08/2018--10:31:00	35.32	153	-0.0524669	0.992534	0.160714
75360	17/08/2018--10:32:00	35.26	0	-0.147141	0.946819	0.235586
75420	17/08/2018--10:33:00	35.24	0	0.121102	100.777	0.14574
75480	17/08/2018--10:34:00	35.25	0	-0.226035	0.946819	0.220612
75540	17/08/2018--10:35:00	35.25	0	0.15266	100.777	0.265535
75600	17/08/2018--10:36:00	35.23	58	0.310449	0.718247	-0.662881
75660	17/08/2018--10:37:00	35.25	19	0.310449	0.672532	-0.707804
75720	17/08/2018--10:38:00	35.3	0	0.29467	0.672532	-0.707804
75780	17/08/2018--10:39:00	35.36	0	0.278891	0.642056	-0.737753
75840	17/08/2018--10:40:00	35.39	0	0.278891	0.642056	-0.737753
75900	17/08/2018--10:41:00	35.44	14	-0.16292	0.703009	-0.647906
75960	17/08/2018--10:42:00	35.45	3	0.199996	0.703009	-0.707804
76020	17/08/2018--10:43:00	35.45	0	0.184217	0.703009	-0.722779
76080	17/08/2018--10:44:00	35.45	0	0.199996	0.687771	-0.722779
76140	17/08/2018--10:45:00	35.46	0	0.342007	0.581103	-0.767702
76200	17/08/2018--10:46:00	35.44	0	0.184217	0.703009	-0.722779
76260	17/08/2018--10:47:00	35.45	1	0.15266	0.718247	-0.707804
76320	17/08/2018--10:48:00	35.48	0	0.342007	0.596342	-0.752727
76380	17/08/2018--10:49:00	35.49	0	0.357786	0.596342	-0.737753
76440	17/08/2018--10:50:00	35.52	0	0.357786	0.596342	-0.752727
76500	17/08/2018--10:51:00	35.52	0	0.357786	0.596342	-0.752727
76560	17/08/2018--10:52:00	35.54	0	0.215775	0.703009	-0.707804
76620	17/08/2018--10:53:00	35.53	0	0.278891	0.703009	-0.707804
76680	17/08/2018--10:54:00	35.53	7	0.231554	0.703009	-0.69283
76740	17/08/2018--10:55:00	35.53	0	0.199996	0.687771	-0.722779
76800	17/08/2018--10:56:00	35.55	0	0.199996	0.687771	-0.722779
76860	17/08/2018--10:57:00	35.54	0	0.168438	0.657294	-0.767702
76920	17/08/2018--10:58:00	35.55	122	0.389344	0.885867	-0.0339538
76980	17/08/2018--10:59:00	35.5	0	0.389344	0.946819	-0.123801
77040	17/08/2018--11:00:00	35.51	0	0.373565	0.946819	-0.153749
77100	17/08/2018--11:01:00	35.52	187	0.247333	0.931581	-0.228622
77160	17/08/2018--11:02:00	35.49	284	0.105323	0.733485	-0.69283
77220	17/08/2018--11:03:00	35.41	0	-0.036688	0.977296	0.190663
77280	17/08/2018--11:04:00	35.37	0	-0.0524669	0.977296	0.190663
77340	17/08/2018--11:05:00	35.3	0	-0.020909	0.977296	0.190663
77400	17/08/2018--11:06:00	35.24	23	0.121102	0.977296	0.175688
77460	17/08/2018--11:07:00	35.12	12	0.184217	0.931581	-0.378366
77520	17/08/2018--11:08:00	35.02	17	0.199996	0.931581	-0.363392
77580	17/08/2018--11:09:00	35.07	2	0.215775	0.931581	-0.348417
77640	17/08/2018--11:10:00	35.11	0	0.0579858	0.931581	-0.393341
77700	17/08/2018--11:11:00	35.18	9	-0.00513005	0.916343	-0.438264
77760	17/08/2018--11:12:00	35.22	0	-0.020909	0.901105	-0.453238
77820	17/08/2018--11:13:00	35.25	49	-0.00513005	0.977296	0.205637
77880	17/08/2018--11:14:00	35.2	2	0.0737647	102.301	0.0708673
77940	17/08/2018--11:15:00	35.11	3	0.105323	0.977296	0.205637
78000	17/08/2018--11:16:00	35.05	2	-0.0682459	0.977296	0.205637
78060	17/08/2018--11:17:00	34.98	9	0.121102	0.992534	0.190663
78120	17/08/2018--11:18:00	34.92	3	0.436681	0.763961	-0.528111
78180	17/08/2018--11:19:00	34.9	54	0.0895437	100.777	0.0708673
78240	17/08/2018--11:20:00	34.91	3	0.0422068	100.777	-0.0339538
78300	17/08/2018--11:21:00	34.89	7	0.15266	0.992534	-0.108826
78360	17/08/2018--11:22:00	34.88	65	0.0264279	100.777	0.190663
78420	17/08/2018--11:23:00	34.86	14	0.105323	100.777	0.190663
78480	17/08/2018--11:24:00	34.84	1	-0.0524669	0.992534	0.130765
78540	17/08/2018--11:25:00	34.84	1	-0.020909	0.992534	0.115791
78600	17/08/2018--11:26:00	34.83	0	-0.00513005	0.992534	0.100816
78660	17/08/2018--11:27:00	34.86	0	0.0422068	100.777	0.100816
78720	17/08/2018--11:28:00	34.88	4	0.0106489	0.992534	0.14574
78780	17/08/2018--11:29:00	34.85	0	0.389344	0.901105	-0.273545
78840	17/08/2018--11:30:00	34.86	0	0.389344	0.901105	-0.318468
78900	17/08/2018--11:31:00	34.88	0	0.420902	0.885867	-0.318468
78960	17/08/2018--11:32:00	34.93	0	0.357786	0.885867	-0.378366
79020	17/08/2018--11:33:00	34.98	69	0.0737647	0.992534	0.0558929
79080	17/08/2018--11:34:00	35.04	98	0.389344	0.931581	-0.0938516
79140	17/08/2018--11:35:00	35.04	234	0.499797	0.885867	-0.108826
79200	17/08/2018--11:36:00	35.02	15	-0.115583	0.977296	0.175688
79260	17/08/2018--11:37:00	34.96	19	-0.320709	0.916343	0.235586
79320	17/08/2018--11:38:00	34.91	0	-0.0682459	0.977296	0.205637
79380	17/08/2018--11:39:00	34.9	0	-0.0682459	0.977296	0.205637
79440	17/08/2018--11:40:00	34.9	0	-0.0998038	0.977296	0.190663
79500	17/08/2018--11:41:00	34.95	364	0.389344	0.840152	-0.00400492
79560	17/08/2018--11:42:00	35.02	310	0.342007	0.962058	-0.0489283
79620	17/08/2018--11:43:00	35.02	49	0.0106489	0.992534	0.175688
79680	17/08/2018--11:44:00	35.01	17	-0.036688	0.992534	0.130765
79740	17/08/2018--11:45:00	35.03	0	-0.0682459	0.977296	0.220612
79800	17/08/2018--11:46:00	35.04	0	-0.0524669	0.992534	0.175688
79860	17/08/2018--11:47:00	35.07	170	0.310449	0.809676	0.460203
79920	17/08/2018--11:48:00	35.1	20	0.342007	0.946819	0.160714
79980	17/08/2018--11:49:00	35.11	3	0.468239	0.916343	0.0558929
80040	17/08/2018--11:50:00	35.11	21	0.231554	0.977296	0.175688
80100	17/08/2018--11:51:00	35.15	0	0.263112	0.962058	0.175688
80160	17/08/2018--11:52:00	35.18	2	0.326228	0.931581	0.235586
80220	17/08/2018--11:53:00	35.16	0	0.342007	0.916343	0.295484
80280	17/08/2018--11:54:00	35.14	0	0.389344	0.931581	0.205637
80340	17/08/2018--11:55:00	35.14	4	0.326228	0.931581	0.250561
80400	17/08/2018--11:56:00	35.13	14	0.310449	0.946819	0.190663
80460	17/08/2018--11:57:00	35.11	23	-0.020909	0.977296	0.235586
80520	17/08/2018--11:58:00	35.11	6	-0.00513005	100.777	0.0409184
80580	17/08/2018--11:59:00	35.08	3	-0.00513005	0.992534	0.175688
80640	17/08/2018--12:00:00	35.05	36	0.405123	0.962058	-0.168724
80700	17/08/2018--12:01:00	35.09	20	0.389344	0.962058	-0.153749
80760	17/08/2018--12:02:00	35.15	146	0.215775	0.642056	-0.0788772
80820	17/08/2018--12:03:00	35.18	140	0.389344	0.916343	-0.168724
80880	17/08/2018--12:04:00	35.16	258	0.420902	0.916343	-0.198673
80940	17/08/2018--12:05:00	35.16	103	-0.0682459	100.777	0.160714
81000	17/08/2018--12:06:00	35.08	4	0.0106489	0.992534	0.115791
81060	17/08/2018--12:07:00	35.03	1025	0.136881	105.349	0.100816
81120	17/08/2018--12:08:00	35.02	224	0.515576	0.840152	-0.258571
81180	17/08/2018--12:09:00	35	94	0.105323	100.777	0.0558929
81240	17/08/2018--12:10:00	35.02	284	-0.588952	0.703009	0.370356
81300	17/08/2018--12:11:00	35.09	82	-0.0840248	0.992534	0.0708673
81360	17/08/2018--12:12:00	35.11	201	0.263112	0.962058	-0.153749
81420	17/08/2018--12:13:00	35.21	178	0.436681	0.916343	-0.00400492
81480	17/08/2018--12:14:00	35.25	73	0.310449	0.946819	-0.153749
81540	17/08/2018--12:15:00	35.3	11	-0.320709	0.977296	-0.108826
81600	17/08/2018--12:16:00	35.28	6	-0.0840248	0.977296	0.175688
81660	17/08/2018--12:17:00	35.24	0	-0.226035	0.977296	0.115791
81720	17/08/2018--12:18:00	35.18	122	0.357786	0.977296	-0.0189794
81780	17/08/2018--12:19:00	35.16	151	0.278891	0.946819	0.205637
81840	17/08/2018--12:20:00	35.13	0	0.215775	0.916343	0.370356
81900	17/08/2018--12:21:00	35.06	47	0.278891	0.931581	0.310459
81960	17/08/2018--12:22:00	35.02	61	0.29467	102.301	-0.0339538
82020	17/08/2018--12:23:00	35	4	-0.036688	100.777	0.175688
82080	17/08/2018--12:24:00	35	24	-0.16292	0.916343	0.340407
82140	17/08/2018--12:25:00	35.02	945	0.278891	0.946819	0.0109695
82200	17/08/2018--12:26:00	35.04	1121	0.29467	0.885867	-0.0189794
82260	17/08/2018--12:27:00	35.07	536	0.562912	0.901105	0.0109695
82320	17/08/2018--12:28:00	35.09	595	0.247333	100.777	-0.0489283
82380	17/08/2018--12:29:00	35.11	251	0.515576	0.977296	-0.0788772
82440	17/08/2018--12:30:00	35.11	4	0.468239	0.901105	-0.138775
82500	17/08/2018--12:31:00	35.09	127	-0.541615	0.824914	0.250561
82560	17/08/2018--12:32:00	35.1	72	-0.194478	0.916343	0.28051
82620	17/08/2018--12:33:00	35.12	58	-0.0524669	0.992534	0.160714
82680	17/08/2018--12:34:00	35.13	14	-0.0682459	0.992534	0.100816
82740	17/08/2018--12:35:00	35.1	35	-0.0840248	0.992534	0.175688
82800	17/08/2018--12:36:00	35.07	0	-0.0998038	0.977296	0.14574
82860	17/08/2018--12:37:00	35.06	0	0.0895437	100.777	0.130765
82920	17/08/2018--12:38:00	35.05	37	-0.0682459	103.825	0.220612
82980	17/08/2018--12:39:00	35.06	38	-0.0840248	0.992534	0.130765
83040	17/08/2018--12:40:00	35.03	68	0.184217	0.931581	-0.213647
83100	17/08/2018--12:41:00	35.04	47	-0.0682459	0.977296	0.205637
83160	17/08/2018--12:42:00	35.05	0	-0.0524669	0.992534	0.130765
83220	17/08/2018--12:43:00	35.04	0	-0.368046	0.916343	0.025944
83280	17/08/2018--12:44:00	35.05	18	0.231554	0.946819	0.0109695
83340	17/08/2018--12:45:00	35.06	63	-0.0682459	100.777	-0.0639027
83400	17/08/2018--12:46:00	35.05	18	-0.76252	0.61158	0.220612
83460	17/08/2018--12:47:00	35.04	118	0.278891	0.977296	-0.0189794
83520	17/08/2018--12:48:00	35.04	150	0.215775	0.992534	-0.0339538
83580	17/08/2018--12:49:00	35.05	27	0.29467	0.977296	-0.0639027
83640	17/08/2018--12:50:00	35.13	0	0.136881	100.777	-0.00400492
83700	17/08/2018--12:51:00	35.16	234	0.484018	0.916343	-0.138775
83760	17/08/2018--12:52:00	35.21	22	0.515576	-0.0436612	0.849539
83820	17/08/2018--12:53:00	35.24	321	0.199996	105.349	-0.0639027
83880	17/08/2018--12:54:00	35.19	25	-0.0682459	0.977296	0.205637
83940	17/08/2018--12:55:00	35.18	110	0.105323	0.977296	0.220612
84000	17/08/2018--12:56:00	35.14	67	-0.857194	0.291578	0.490152
84060	17/08/2018--12:57:00	35.05	99	0.389344	0.946819	-0.0639027
84120	17/08/2018--12:58:00	35.02	38	0.247333	0.946819	-0.183698
84180	17/08/2018--12:59:00	35.01	74	0.326228	0.977296	-0.108826
84240	17/08/2018--13:00:00	35	220	0.278891	0.977296	-0.0788772
84300	17/08/2018--13:01:00	34.94	17	-0.00513005	0.977296	0.205637
84360	17/08/2018--13:02:00	34.84	141	-0.446941	0.687771	0.579999
84420	17/08/2018--13:03:00	34.88	252	0.105323	103.825	-0.0788772
84480	17/08/2018--13:04:00	34.94	43	0.247333	0.992534	-0.0189794
84540	17/08/2018--13:05:00	34.93	81	0.29467	0.977296	0.130765
84600	17/08/2018--13:06:00	34.85	35	0.121102	0.992534	0.100816
84660	17/08/2018--13:07:00	34.81	14	0.278891	0.992534	-0.0189794
84720	17/08/2018--13:08:00	34.79	1	-0.115583	100.777	0.0558929
84780	17/08/2018--13:09:00	34.8	4	0.326228	0.962058	-0.0639027
84840	17/08/2018--13:10:00	34.75	0	0.263112	0.977296	-0.0639027
84900	17/08/2018--13:11:00	34.77	0	0.278891	0.977296	-0.123801
84960	17/08/2018--13:12:00	34.77	23	-0.0998038	0.992534	0.160714
85020	17/08/2018--13:13:00	34.75	0	-0.036688	0.977296	0.235586
85080	17/08/2018--13:14:00	34.72	0	-0.46272	0.840152	0.205637
85140	17/08/2018--13:15:00	34.7	2	-0.0998038	0.962058	0.190663
85200	17/08/2018--13:16:00	34.68	0	-0.0840248	0.992534	0.14574
85260	17/08/2018--13:17:00	34.67	0	-0.115583	0.992534	0.130765
85320	17/08/2018--13:18:00	34.66	35	0.278891	106.872	0.0409184
85380	17/08/2018--13:19:00	34.7	142	0.184217	120.587	-0.0339538
85440	17/08/2018--13:20:00	34.72	64	0.420902	0.946819	-0.153749
85500	17/08/2018--13:21:00	34.72	18	0.247333	0.962058	-0.0639027
85560	17/08/2018--13:22:00	34.73	59	0.357786	0.962058	0.0109695
85620	17/08/2018--13:23:00	34.73	11	0.263112	0.977296	-0.0938516
85680	17/08/2018--13:24:00	34.76	108	0.0106489	105.349	-0.0639027
85740	17/08/2018--13:25:00	34.79	0	0.278891	0.977296	-0.0489283
85800	17/08/2018--13:26:00	34.77	138	0.0422068	102.301	-0.0189794
85860	17/08/2018--13:27:00	34.78	116	0.357786	0.901105	-0.00400492
85920	17/08/2018--13:28:00	34.76	107	0.326228	0.931581	-0.183698
85980	17/08/2018--13:29:00	34.76	85	0.184217	0.992534	-0.123801
86040	17/08/2018--13:30:00	34.73	2	0.15266	100.777	0.0109695
86100	17/08/2018--13:31:00	34.73	104	0.342007	0.962058	-0.168724
86160	17/08/2018--13:32:00	34.73	44	0.263112	0.962058	-0.108826
86220	17/08/2018--13:33:00	34.77	2	0.29467	0.977296	-0.0938516
86280	17/08/2018--13:34:00	34.77	95	-0.020909	0.992534	0.235586
86340	17/08/2018--13:35:00	34.69	0	-0.036688	0.977296	0.250561
86400	17/08/2018--13:36:00	34.63	0	-0.0524669	0.977296	0.235586
86460	17/08/2018--13:37:00	34.61	0	-0.0682459	0.977296	0.235586
86520	17/08/2018--13:38:00	34.58	1	-0.0682459	0.977296	0.250561
86580	17/08/2018--13:39:00	34.55	6	-0.020909	0.977296	0.235586
86640	17/08/2018--13:40:00	34.55	0	-0.0524669	0.977296	0.235586
86700	17/08/2018--13:41:00	34.55	0	-0.0682459	0.962058	0.175688
86760	17/08/2018--13:42:00	34.55	0	-0.00513005	0.992534	0.175688
86820	17/08/2018--13:43:00	34.55	7	0.0737647	100.777	0.100816
86880	17/08/2018--13:44:00	34.58	1	0.121102	100.777	0.100816
86940	17/08/2018--13:45:00	34.58	96	0.373565	0.946819	-0.0639027
87000	17/08/2018--13:46:00	34.64	120	0.373565	0.946819	-0.123801
87060	17/08/2018--13:47:00	34.72	121	0.357786	0.870629	-0.0339538
87120	17/08/2018--13:48:00	34.8	129	0.0422068	100.777	0.115791
87180	17/08/2018--13:49:00	34.75	1	-0.0524669	0.962058	0.235586
87240	17/08/2018--13:50:00	34.67	0	-0.0682459	0.977296	0.235586
87300	17/08/2018--13:51:00	34.61	0	-0.0840248	0.962058	0.250561
87360	17/08/2018--13:52:00	34.57	0	-0.0840248	0.946819	0.250561
87420	17/08/2018--13:53:00	34.51	0	-0.0998038	0.962058	0.265535
87480	17/08/2018--13:54:00	34.5	0	-0.0682459	0.977296	0.220612
87540	17/08/2018--13:55:00	34.48	0	-0.0524669	0.962058	0.250561
87600	17/08/2018--13:56:00	34.45	0	0.29467	0.977296	0.100816
87660	17/08/2018--13:57:00	34.41	0	-0.0840248	0.977296	0.205637
87720	17/08/2018--13:58:00	34.41	62	0.105323	0.977296	-0.0489283
87780	17/08/2018--13:59:00	34.45	161	0.405123	0.931581	0.0109695
87840	17/08/2018--14:00:00	34.45	33	0.436681	0.931581	-0.0788772
87900	17/08/2018--14:01:00	34.46	78	0.310449	0.962058	-0.138775
87960	17/08/2018--14:02:00	34.45	16	-0.0524669	0.977296	0.250561
88020	17/08/2018--14:03:00	34.44	0	0.121102	100.777	0.0109695
88080	17/08/2018--14:04:00	34.43	2	0.0422068	100.777	-0.00400492
88140	17/08/2018--14:05:00	34.41	0	0.0422068	0.992534	0.025944
88200	17/08/2018--14:06:00	34.41	9	0.263112	0.977296	-0.0788772
88260	17/08/2018--14:07:00	34.4	192	0.105323	0.962058	0.100816
88320	17/08/2018--14:08:00	34.45	135	0.357786	0.946819	-0.138775
88380	17/08/2018--14:09:00	34.46	139	0.389344	0.977296	0.160714
88440	17/08/2018--14:10:00	34.45	84	0.389344	0.946819	-0.0788772
88500	17/08/2018--14:11:00	34.5	443	0.231554	105.349	-0.0189794
88560	17/08/2018--14:12:00	34.51	54	0.389344	0.946819	-0.108826
88620	17/08/2018--14:13:00	34.54	52	0.0737647	0.931581	-0.228622
88680	17/08/2018--14:14:00	34.54	39	0.278891	0.962058	-0.123801
88740	17/08/2018--14:15:00	34.5	26	0.0422068	0.992534	0.160714
88800	17/08/2018--14:16:00	34.48	3	0.199996	0.977296	-0.198673
88860	17/08/2018--14:17:00	34.5	126	0.105323	0.977296	-0.198673
88920	17/08/2018--14:18:00	34.5	253	0.468239	0.870629	0.265535
88980	17/08/2018--14:19:00	34.48	0	0.45246	0.870629	0.310459
89040	17/08/2018--14:20:00	34.49	0	0.468239	0.870629	0.295484
89100	17/08/2018--14:21:00	34.49	0	0.468239	0.85539	0.310459
89160	17/08/2018--14:22:00	34.47	0	0.484018	0.85539	0.295484
89220	17/08/2018--14:23:00	34.48	0	0.499797	0.85539	0.28051
89280	17/08/2018--14:24:00	34.51	1	0.499797	0.85539	0.28051
89340	17/08/2018--14:25:00	34.52	17	0.484018	0.824914	0.295484
89400	17/08/2018--14:26:00	34.52	0	0.373565	0.85539	0.385331
89460	17/08/2018--14:27:00	34.52	0	0.373565	0.85539	0.385331
89520	17/08/2018--14:28:00	34.52	0	0.373565	0.870629	0.370356
89580	17/08/2018--14:29:00	34.54	0	0.373565	0.85539	0.400305
89640	17/08/2018--14:30:00	34.55	0	0.373565	0.85539	0.385331
89700	17/08/2018--14:31:00	34.56	0	0.373565	0.85539	0.385331
89760	17/08/2018--14:32:00	34.55	0	0.468239	0.85539	0.340407
89820	17/08/2018--14:33:00	34.55	6	0.357786	0.794438	0.505126
89880	17/08/2018--14:34:00	34.57	15	0.0737647	0.687771	0.729743
89940	17/08/2018--14:35:00	34.53	0	0.231554	0.748723	0.639896
90000	17/08/2018--14:36:00	34.52	0	0.184217	0.733485	0.669845
90060	17/08/2018--14:37:00	34.49	0	0.247333	0.748723	0.639896
90120	17/08/2018--14:38:00	34.48	0	0.278891	0.748723	0.624922
90180	17/08/2018--14:39:00	34.5	0	0.231554	0.703009	0.68482
90240	17/08/2018--14:40:00	34.48	0	0.263112	0.718247	0.669845
90300	17/08/2018--14:41:00	34.5	95	0.199996	0.992534	-0.0189794
90360	17/08/2018--14:42:00	34.51	122	-0.30493	0.200149	-0.947395
90420	17/08/2018--14:43:00	34.43	0	-0.320709	0.184911	-0.947395
90480	17/08/2018--14:44:00	34.46	0	-0.320709	0.200149	-0.947395
90540	17/08/2018--14:45:00	34.54	0	-0.320709	0.184911	-0.947395
90600	17/08/2018--14:46:00	34.63	0	-0.30493	0.200149	-0.947395
90660	17/08/2018--14:47:00	34.7	0	-0.320709	0.200149	-0.947395
90720	17/08/2018--14:48:00	34.78	0	-0.320709	0.200149	-0.947395
90780	17/08/2018--14:49:00	34.85	0	-0.30493	0.184911	-0.947395
90840	17/08/2018--14:50:00	34.92	0	-0.320709	0.184911	-0.947395
90900	17/08/2018--14:51:00	34.96	0	-0.320709	0.184911	-0.932421
90960	17/08/2018--14:52:00	35.03	0	-0.320709	0.184911	-0.947395
91020	17/08/2018--14:53:00	35.07	0	-0.320709	0.184911	-0.947395
91080	17/08/2018--14:54:00	35.11	0	-0.320709	0.200149	-0.932421
91140	17/08/2018--14:55:00	35.15	0	-0.320709	0.184911	-0.947395
91200	17/08/2018--14:56:00	35.2	1	0.29467	0.962058	0.0708673
91260	17/08/2018--14:57:00	35.15	99	0.389344	0.931581	0.14574
91320	17/08/2018--14:58:00	35.07	4	0.231554	0.977296	-0.168724
91380	17/08/2018--14:59:00	35.03	111	0.405123	0.931581	-0.0339538
91440	17/08/2018--15:00:00	35	58	0.326228	0.962058	0.0858418
91500	17/08/2018--15:01:00	35	34	-0.368046	0.672532	0.639896
91560	17/08/2018--15:02:00	34.96	44	0.15266	0.977296	0.235586
91620	17/08/2018--15:03:00	34.95	13	0.136881	100.777	-0.00400492
91680	17/08/2018--15:04:00	34.91	136	0.136881	0.916343	0.160714
91740	17/08/2018--15:05:00	34.91	211	-0.178699	0.977296	0.025944
91800	17/08/2018--15:06:00	34.88	36	-0.809857	0.398245	0.310459
91860	17/08/2018--15:07:00	34.89	3	-0.636288	0.596342	0.430254
91920	17/08/2018--15:08:00	34.84	41	-0.904531	0.337293	0.250561
91980	17/08/2018--15:09:00	34.86	156	0.610249	0.901105	-0.123801
92040	17/08/2018--15:10:00	34.84	234	0.326228	0.962058	0.115791
92100	17/08/2018--15:11:00	34.79	24	0.499797	0.901105	-0.00400492
92160	17/08/2018--15:12:00	34.79	9	0.436681	0.931581	0.0409184
92220	17/08/2018--15:13:00	34.8	13	-0.431162	0.885867	0.205637
92280	17/08/2018--15:14:00	34.8	0	-0.352267	0.840152	0.370356
92340	17/08/2018--15:15:00	34.77	0	-0.30493	0.885867	0.325433
92400	17/08/2018--15:16:00	34.77	1	-0.30493	0.885867	0.325433
92460	17/08/2018--15:17:00	34.79	0	-0.273372	0.901105	0.310459
92520	17/08/2018--15:18:00	34.78	0	-0.273372	0.916343	0.340407
92580	17/08/2018--15:19:00	34.79	0	-0.210257	0.901105	0.370356
92640	17/08/2018--15:20:00	34.81	0	-0.320709	0.824914	0.460203
92700	17/08/2018--15:21:00	34.77	1	-0.273372	0.916343	0.28051
92760	17/08/2018--15:22:00	34.8	231	-0.541615	0.642056	0.41528
92820	17/08/2018--15:23:00	34.8	14	-0.336488	0.824914	0.445229
92880	17/08/2018--15:24:00	34.82	113	-0.415383	0.809676	0.385331
92940	17/08/2018--15:25:00	34.83	177	0.499797	0.885867	0.0558929
93000	17/08/2018--15:26:00	34.96	44	0.531355	0.885867	0.0409184
93060	17/08/2018--15:27:00	35.12	50	0.547133	0.870629	-0.00400492
93120	17/08/2018--15:28:00	35.21	45	0.515576	0.885867	-0.00400492
93180	17/08/2018--15:29:00	35.28	181	0.515576	0.840152	0.0858418
93240	17/08/2018--15:30:00	35.34	47	0.0737647	0.992534	0.175688
93300	17/08/2018--15:31:00	35.33	1	0.105323	0.977296	0.175688
93360	17/08/2018--15:32:00	35.33	74	-0.147141	100.777	0.220612
93420	17/08/2018--15:33:00	35.39	166	0.278891	0.946819	-0.0639027
93480	17/08/2018--15:34:00	35.52	288	0.136881	0.870629	-0.168724
93540	17/08/2018--15:35:00	35.64	375	0.468239	0.885867	-0.0489283
93600	17/08/2018--15:36:00	35.79	302	0.373565	0.7792	0.0708673
93660	17/08/2018--15:37:00	35.86	153	0.215775	103.825	-0.0788772
93720	17/08/2018--15:38:00	35.93	116	0.484018	0.870629	0.0409184
93780	17/08/2018--15:39:00	36.02	314	0.105323	0.992534	-0.0639027
93840	17/08/2018--15:40:00	36.03	274	0.263112	0.962058	-0.138775
93900	17/08/2018--15:41:00	35.94	289	-0.60473	0.718247	0.295484
93960	17/08/2018--15:42:00	35.82	49	-0.699404	0.642056	0.295484
94020	17/08/2018--15:43:00	35.71	246	0.499797	0.7792	-0.258571
94080	17/08/2018--15:44:00	35.62	138	0.231554	0.992534	0.0409184
94140	17/08/2018--15:45:00	35.51	3	0.184217	0.992534	0.0858418
94200	17/08/2018--15:46:00	35.46	44	0.136881	0.992534	-0.123801
94260	17/08/2018--15:47:00	35.5	342	0.373565	0.931581	0.0409184
94320	17/08/2018--15:48:00	35.53	433	0.420902	108.396	0.175688
94380	17/08/2018--15:49:00	35.53	71	-0.431162	0.85539	0.250561
94440	17/08/2018--15:50:00	35.47	232	-0.00513005	0.962058	0.0109695
94500	17/08/2018--15:51:00	35.41	50	-0.020909	0.992534	-0.00400492
94560	17/08/2018--15:52:00	35.33	111	-0.131362	0.992534	0.0409184
94620	17/08/2018--15:53:00	35.29	45	-0.967647	0.154435	0.235586
94680	17/08/2018--15:54:00	35.23	169	-0.872973	0.459198	0.235586
94740	17/08/2018--15:55:00	35.2	63	-0.0682459	100.777	0.130765
94800	17/08/2018--15:56:00	35.13	63	-0.494278	0.809676	0.325433
94860	17/08/2018--15:57:00	35.1	55	0.121102	0.992534	0.0858418
94920	17/08/2018--15:58:00	35.11	239	0.45246	111.444	-0.0489283
94980	17/08/2018--15:59:00	35.19	22	0.373565	0.962058	-0.0489283
95040	17/08/2018--16:00:00	35.32	22	0.231554	0.520151	0.190663
95100	17/08/2018--16:01:00	35.41	222	-0.020909	0.977296	0.160714
95160	17/08/2018--16:02:00	35.34	36	-0.178699	0.946819	0.250561
95220	17/08/2018--16:03:00	35.2	0	-0.178699	0.946819	0.250561
95280	17/08/2018--16:04:00	35.09	0	-0.194478	0.962058	0.160714
95340	17/08/2018--16:05:00	35.05	57	0.420902	0.931581	-0.123801
95400	17/08/2018--16:06:00	35.12	123	0.263112	0.962058	-0.00400492
95460	17/08/2018--16:07:00	35.14	68	0.231554	0.916343	-0.363392
95520	17/08/2018--16:08:00	35.09	1	0.29467	0.885867	-0.408315
95580	17/08/2018--16:09:00	35.09	0	0.168438	0.85539	-0.528111
95640	17/08/2018--16:10:00	35.16	0	0.105323	0.840152	-0.55806
95700	17/08/2018--16:11:00	35.23	0	0.121102	0.840152	-0.55806
95760	17/08/2018--16:12:00	35.3	0	0.105323	0.840152	-0.55806
95820	17/08/2018--16:13:00	35.39	0	0.121102	0.824914	-0.588009
95880	17/08/2018--16:14:00	35.45	0	0.0737647	0.809676	-0.588009
95940	17/08/2018--16:15:00	35.5	0	0.0579858	0.794438	-0.617957
96000	17/08/2018--16:16:00	35.53	5	0.515576	0.870629	-0.168724
96060	17/08/2018--16:17:00	35.44	0	-0.0998038	0.931581	0.325433
96120	17/08/2018--16:18:00	35.26	0	-0.383825	0.870629	0.28051
96180	17/08/2018--16:19:00	35.11	0	-0.415383	0.870629	0.295484
96240	17/08/2018--16:20:00	35.05	197	0.326228	0.977296	0.0109695
96300	17/08/2018--16:21:00	35.08	93	0.263112	0.931581	0.325433
96360	17/08/2018--16:22:00	35.17	145	-0.16292	0.946819	0.325433
96420	17/08/2018--16:23:00	35.2	157	-0.888752	0.0934822	0.385331
96480	17/08/2018--16:24:00	35.19	209	0.29467	0.962058	0.205637
96540	17/08/2018--16:25:00	35.25	91	-0.904531	0.337293	0.430254
96600	17/08/2018--16:26:00	35.25	108	0.215775	0.962058	-0.108826
96660	17/08/2018--16:27:00	35.27	232	-0.0840248	0.977296	0.220612
96720	17/08/2018--16:28:00	35.18	80	0.247333	0.916343	0.0858418
96780	17/08/2018--16:29:00	35.09	27	0.405123	0.885867	0.325433
96840	17/08/2018--16:30:00	34.98	0	0.405123	0.870629	0.340407
96900	17/08/2018--16:31:00	34.9	0	0.405123	0.885867	0.340407
96960	17/08/2018--16:32:00	34.85	0	0.468239	0.870629	0.265535
97020	17/08/2018--16:33:00	34.82	0	0.484018	0.870629	0.250561
97080	17/08/2018--16:34:00	34.79	0	0.499797	0.870629	0.235586
97140	17/08/2018--16:35:00	34.79	44	0.136881	100.777	-0.0639027
97200	17/08/2018--16:36:00	34.79	56	0.720702	0.733485	-0.0189794
97260	17/08/2018--16:37:00	34.77	63	0.215775	0.977296	-0.123801
97320	17/08/2018--16:38:00	34.81	276	0.484018	0.901105	-0.0938516
97380	17/08/2018--16:39:00	34.88	15	0.436681	0.931581	-0.108826
97440	17/08/2018--16:40:00	34.95	200	0.420902	111.444	0.0109695
97500	17/08/2018--16:41:00	34.99	142	-0.573173	0.840152	-0.0189794
97560	17/08/2018--16:42:00	35.01	117	-0.368046	0.794438	0.400305
97620	17/08/2018--16:43:00	35.05	130	0.263112	0.885867	0.160714
97680	17/08/2018--16:44:00	35.11	109	0.278891	108.396	-0.0339538
97740	17/08/2018--16:45:00	35.14	165	0.247333	0.992534	0.0109695
97800	17/08/2018--16:46:00	35.15	152	-0.446941	0.885867	0.0558929
97860	17/08/2018--16:47:00	35.19	252	0.263112	0.946819	-0.123801
97920	17/08/2018--16:48:00	35.28	170	0.342007	0.977296	-0.0788772
97980	17/08/2018--16:49:00	35.3	131	-0.936089	0.383007	0.340407
98040	17/08/2018--16:50:00	35.25	61	-0.652067	0.565865	0.385331
98100	17/08/2018--16:51:00	35.27	118	-0.825636	0.291578	0.520101
98160	17/08/2018--16:52:00	35.31	135	-0.00513005	0.977296	0.025944
98220	17/08/2018--16:53:00	35.35	71	0.531355	0.916343	0.0109695
98280	17/08/2018--16:54:00	35.34	178	0.326228	0.870629	0.130765
98340	17/08/2018--16:55:00	35.38	390	0.15266	0.946819	-0.123801
98400	17/08/2018--16:56:00	35.43	275	0.263112	0.992534	-0.0189794
98460	17/08/2018--16:57:00	35.34	208	0.278891	0.962058	0.0858418
98520	17/08/2018--16:58:00	35.25	68	-0.30493	0.85539	0.400305
98580	17/08/2018--16:59:00	35.23	198	0.326228	0.870629	0.100816
98640	17/08/2018--17:00:00	35.26	181	0.373565	0.931581	0.0409184
98700	17/08/2018--17:01:00	35.28	177	0.373565	0.946819	0.0109695
98760	17/08/2018--17:02:00	35.29	421	0.231554	0.85539	0.0558929
98820	17/08/2018--17:03:00	35.3	420	0.215775	0.977296	-0.0788772
98880	17/08/2018--17:04:00	35.32	106	0.420902	0.931581	-0.0639027
98940	17/08/2018--17:05:00	35.34	42	0.373565	0.962058	-0.0489283
99000	17/08/2018--17:06:00	35.36	276	0.0895437	112.968	0.130765
99060	17/08/2018--17:07:00	35.32	555	0.231554	0.85539	0.115791
99120	17/08/2018--17:08:00	35.27	590	0.0579858	0.931581	-0.108826
99180	17/08/2018--17:09:00	35.25	406	0.310449	0.992534	0.0858418
99240	17/08/2018--17:10:00	35.25	108	0.215775	0.992534	0.235586
99300	17/08/2018--17:11:00	35.27	55	-0.336488	0.885867	0.310459
99360	17/08/2018--17:12:00	35.25	51	-0.525836	0.809676	0.220612
99420	17/08/2018--17:13:00	35.21	89	-0.904531	0.322055	0.295484
99480	17/08/2018--17:14:00	35.16	142	0.310449	105.349	0.0109695
99540	17/08/2018--17:15:00	35.16	91	0.420902	0.931581	-0.0639027
99600	17/08/2018--17:16:00	35.18	98	0.278891	0.931581	0.0558929
99660	17/08/2018--17:17:00	35.03	18	0.342007	0.809676	-0.528111
99720	17/08/2018--17:18:00	34.94	2	0.310449	0.809676	-0.543085
99780	17/08/2018--17:19:00	34.96	1	0.326228	0.748723	-0.617957
99840	17/08/2018--17:20:00	34.98	7	0.468239	0.824914	-0.408315
99900	17/08/2018--17:21:00	34.89	2	0.420902	0.7792	-0.513136
99960	17/08/2018--17:22:00	34.93	69	0.357786	0.962058	-0.0489283
100020	17/08/2018--17:23:00	34.88	3	0.15266	0.992534	0.14574
100080	17/08/2018--17:24:00	34.8	382	0.436681	0.901105	0.0409184
100140	17/08/2018--17:25:00	34.84	533	0.29467	0.733485	-0.0639027
100200	17/08/2018--17:26:00	34.91	615	0.199996	100.777	0.0708673
100260	17/08/2018--17:27:00	34.94	151	0.326228	0.962058	-0.0489283
100320	17/08/2018--17:28:00	34.93	5	0.15266	100.777	-0.0489283
100380	17/08/2018--17:29:00	34.89	7	0.342007	0.962058	0.0708673
100440	17/08/2018--17:30:00	34.9	6	0.326228	0.962058	-0.0339538
100500	17/08/2018--17:31:00	34.97	2	0.278891	0.977296	0.0409184
100560	17/08/2018--17:32:00	35.01	50	0.199996	0.931581	0.28051
100620	17/08/2018--17:33:00	35.02	215	0.15266	106.872	-0.0938516
100680	17/08/2018--17:34:00	35.11	76	0.373565	0.946819	-0.0938516
100740	17/08/2018--17:35:00	35.18	291	0.373565	0.946819	-0.00400492
100800	17/08/2018--17:36:00	35.16	67	0.136881	0.977296	0.0858418
100860	17/08/2018--17:37:00	35.03	2	0.136881	102.301	-0.0639027
100920	17/08/2018--17:38:00	35.02	35	0.168438	0.992534	0.100816
100980	17/08/2018--17:39:00	35	5	-0.131362	0.946819	0.265535
101040	17/08/2018--17:40:00	35	0	-0.194478	0.931581	0.28051
101100	17/08/2018--17:41:00	35	1	0.373565	0.962058	-0.123801
101160	17/08/2018--17:42:00	35.07	225	0.405123	0.931581	-0.0639027
101220	17/08/2018--17:43:00	35.12	138	0.484018	0.901105	-0.123801
101280	17/08/2018--17:44:00	35.13	25	0.231554	100.777	-0.0788772
101340	17/08/2018--17:45:00	35.09	1	0.278891	0.992534	-0.00400492
101400	17/08/2018--17:46:00	35.09	62	0.420902	0.916343	0.175688
101460	17/08/2018--17:47:00	35.05	43	0.0422068	0.992534	0.175688
101520	17/08/2018--17:48:00	34.99	121	-0.194478	0.931581	0.250561
101580	17/08/2018--17:49:00	34.97	76	0.405123	0.916343	0.130765
101640	17/08/2018--17:50:00	34.97	95	0.484018	0.901105	0.0708673
101700	17/08/2018--17:51:00	35.01	0	0.531355	0.885867	-0.0489283
101760	17/08/2018--17:52:00	35.06	171	0.45246	0.916343	-0.0189794
101820	17/08/2018--17:53:00	35.09	46	0.342007	0.977296	-0.00400492
101880	17/08/2018--17:54:00	35.1	132	0.263112	0.885867	-0.108826
101940	17/08/2018--17:55:00	35.11	225	0.326228	0.885867	0.115791
102000	17/08/2018--17:56:00	35.11	66	0.342007	0.946819	-0.138775
102060	17/08/2018--17:57:00	35.13	58	0.0895437	100.777	0.130765
102120	17/08/2018--17:58:00	35.07	2	0.105323	0.992534	0.130765
102180	17/08/2018--17:59:00	34.98	4	0.0106489	100.777	0.100816
102240	17/08/2018--18:00:00	34.98	1	0.0264279	0.992534	0.160714
102300	17/08/2018--18:01:00	34.94	0	0.121102	100.777	0.0858418
102360	17/08/2018--18:02:00	34.89	4	0.121102	100.777	0.0858418
102420	17/08/2018--18:03:00	34.89	0	-0.0524669	0.977296	0.250561
102480	17/08/2018--18:04:00	34.89	4	0.0106489	100.777	0.100816
102540	17/08/2018--18:05:00	34.9	0	0.0422068	100.777	0.0558929
102600	17/08/2018--18:06:00	34.92	0	0.0422068	100.777	0.0558929
102660	17/08/2018--18:07:00	34.92	0	-0.0840248	0.977296	0.235586
102720	17/08/2018--18:08:00	34.91	75	0.436681	0.916343	-0.123801
102780	17/08/2018--18:09:00	34.96	39	0.326228	0.946819	-0.138775
102840	17/08/2018--18:10:00	35.04	297	0.278891	0.931581	-0.0339538
102900	17/08/2018--18:11:00	35.07	117	0.342007	0.946819	-0.183698
102960	17/08/2018--18:12:00	35.17	84	0.247333	0.977296	0.0858418
103020	17/08/2018--18:13:00	35.2	58	0.357786	0.962058	-0.0788772
103080	17/08/2018--18:14:00	35.2	23	-0.399604	0.840152	0.295484
103140	17/08/2018--18:15:00	35.17	0	-0.368046	0.901105	0.190663
103200	17/08/2018--18:16:00	35.19	0	-0.0840248	0.962058	0.250561
103260	17/08/2018--18:17:00	35.23	65	0.484018	0.885867	0.130765
103320	17/08/2018--18:18:00	35.28	148	-0.699404	0.474436	0.310459
103380	17/08/2018--18:19:00	35.24	12	-0.652067	0.748723	0.205637
103440	17/08/2018--18:20:00	35.2	30	0.231554	0.977296	-0.0788772
103500	17/08/2018--18:21:00	35.24	48	-0.636288	0.596342	0.28051
103560	17/08/2018--18:22:00	35.25	160	0.515576	0.962058	-0.0938516
103620	17/08/2018--18:23:00	35.28	227	-106.232	0.337293	0.115791
103680	17/08/2018--18:24:00	35.32	39	0.547133	0.85539	-0.0788772
103740	17/08/2018--18:25:00	35.33	286	0.547133	0.703009	0.100816
103800	17/08/2018--18:26:00	35.26	185	0.515576	0.885867	-0.0189794
103860	17/08/2018--18:27:00	35.18	125	0.484018	0.901105	0.0708673
103920	17/08/2018--18:28:00	35.15	256	0.184217	100.777	-0.0489283
103980	17/08/2018--18:29:00	35.16	8	0.420902	0.946819	-0.0639027
104040	17/08/2018--18:30:00	35.16	6	0.484018	0.977296	0.0708673
104100	17/08/2018--18:31:00	35.15	89	0.278891	100.777	-0.153749
104160	17/08/2018--18:32:00	35.12	23	-0.036688	0.763961	0.0708673
104220	17/08/2018--18:33:00	35.09	117	0.278891	0.992534	0.100816
104280	17/08/2018--18:34:00	35.01	146	0.389344	0.901105	0.0409184
104340	17/08/2018--18:35:00	34.96	132	0.184217	0.992534	0.0708673
104400	17/08/2018--18:36:00	34.95	228	0.45246	0.916343	-0.0938516
104460	17/08/2018--18:37:00	34.93	4	0.342007	0.962058	-0.0938516
104520	17/08/2018--18:38:00	34.91	141	-0.825636	0.535389	0.160714
104580	17/08/2018--18:39:00	34.88	47	0.310449	0.992534	0.0109695
104640	17/08/2018--18:40:00	34.91	112	0.420902	0.931581	-0.0788772
104700	17/08/2018--18:41:00	34.96	38	0.29467	0.977296	-0.0938516
104760	17/08/2018--18:42:00	34.95	99	0.199996	103.825	-0.168724
104820	17/08/2018--18:43:00	34.96	151	0.468239	123.634	-0.0339538
104880	17/08/2018--18:44:00	34.89	104	0.136881	100.777	-0.138775
104940	17/08/2018--18:45:00	34.89	151	0.0422068	0.992534	0.160714
105000	17/08/2018--18:46:00	34.83	1	-0.00513005	100.777	0.160714
105060	17/08/2018--18:47:00	34.8	146	0.231554	0.977296	0.250561
105120	17/08/2018--18:48:00	34.81	162	0.121102	100.777	0.0109695
105180	17/08/2018--18:49:00	34.78	0	-0.020909	0.992534	0.115791
105240	17/08/2018--18:50:00	34.75	2	0.184217	0.992534	0.130765
105300	17/08/2018--18:51:00	34.8	349	0.326228	0.977296	0.0558929
105360	17/08/2018--18:52:00	34.88	322	0.420902	0.931581	-0.0938516
105420	17/08/2018--18:53:00	34.97	355	0.468239	0.763961	0.0708673
105480	17/08/2018--18:54:00	35.02	115	0.0895437	100.777	0.0109695
105540	17/08/2018--18:55:00	34.97	238	0.168438	105.349	0.310459
105600	17/08/2018--18:56:00	34.95	270	-0.036688	102.301	0.100816
105660	17/08/2018--18:57:00	34.96	497	0.373565	0.809676	-0.0189794
105720	17/08/2018--18:58:00	35.01	197	0.15266	100.777	-0.0189794
105780	17/08/2018--18:59:00	34.92	14	-0.147141	0.977296	0.14574
105840	17/08/2018--19:00:00	34.86	1	-0.0840248	0.962058	0.235586
105900	17/08/2018--19:01:00	34.82	0	-0.036688	0.992534	0.190663
105960	17/08/2018--19:02:00	34.79	0	-0.0840248	0.946819	0.190663
106020	17/08/2018--19:03:00	34.73	0	-0.036688	0.977296	0.205637
106080	17/08/2018--19:04:00	34.69	238	0.45246	0.794438	-0.138775
106140	17/08/2018--19:05:00	34.67	39	-0.210257	0.946819	0.130765
106200	17/08/2018--19:06:00	34.62	0	-0.16292	0.962058	0.160714
106260	17/08/2018--19:07:00	34.58	1	-0.131362	0.962058	0.250561
106320	17/08/2018--19:08:00	34.59	5	-0.115583	0.977296	0.175688
106380	17/08/2018--19:09:00	34.6	1	-0.0998038	0.977296	0.130765
106440	17/08/2018--19:10:00	34.62	1	-0.16292	0.977296	0.175688
106500	17/08/2018--19:11:00	34.61	0	-0.194478	105.349	0.0558929
106560	17/08/2018--19:12:00	34.54	2	-0.115583	0.977296	0.190663
106620	17/08/2018--19:13:00	34.51	4	-0.0998038	0.962058	0.205637
106680	17/08/2018--19:14:00	34.48	0	-0.0998038	0.977296	0.220612
106740	17/08/2018--19:15:00	34.49	0	-0.131362	0.962058	0.205637
106800	17/08/2018--19:16:00	34.5	0	-0.115583	0.962058	0.220612
106860	17/08/2018--19:17:00	34.47	0	-0.131362	0.962058	0.235586
106920	17/08/2018--19:18:00	34.45	0	-0.115583	0.977296	0.205637
106980	17/08/2018--19:19:00	34.45	9	-0.131362	0.962058	0.265535
107040	17/08/2018--19:20:00	34.43	0	0.0422068	100.777	-0.138775
107100	17/08/2018--19:21:00	34.39	0	0.0422068	100.777	0.115791
107160	17/08/2018--19:22:00	34.39	1	-0.0840248	0.977296	0.205637
107220	17/08/2018--19:23:00	34.39	0	-0.131362	0.946819	0.310459
107280	17/08/2018--19:24:00	34.39	0	-0.16292	0.931581	0.235586
107340	17/08/2018--19:25:00	34.39	5	-0.0682459	0.977296	0.265535
107400	17/08/2018--19:26:00	34.38	1	-0.0998038	0.962058	0.250561
107460	17/08/2018--19:27:00	34.35	1	-0.0998038	0.977296	0.175688
107520	17/08/2018--19:28:00	34.32	31	0.59447	0.824914	-0.123801
107580	17/08/2018--19:29:00	34.32	0	0.59447	0.824914	-0.153749
107640	17/08/2018--19:30:00	34.32	0	0.610249	0.809676	-0.168724
107700	17/08/2018--19:31:00	34.35	0	0.231554	0.992534	0.0858418
107760	17/08/2018--19:32:00	34.38	245	0.0895437	0.916343	0.340407
107820	17/08/2018--19:33:00	34.44	333	0.45246	0.885867	0.14574
107880	17/08/2018--19:34:00	34.48	779	0.59447	0.840152	-0.0339538
107940	17/08/2018--19:35:00	34.52	245	0.247333	0.992534	0.100816
108000	17/08/2018--19:36:00	34.59	218	0.342007	0.916343	0.0858418
108060	17/08/2018--19:37:00	34.6	454	0.29467	0.977296	0.0858418
108120	17/08/2018--19:38:00	34.62	264	0.59447	108.396	0.14574
108180	17/08/2018--19:39:00	34.61	274	0.326228	0.977296	0.0708673
108240	17/08/2018--19:40:00	34.63	384	0.342007	0.931581	0.025944
108300	17/08/2018--19:41:00	34.66	179	0.342007	0.977296	-0.198673
108360	17/08/2018--19:42:00	34.72	118	0.547133	0.916343	-0.0938516
108420	17/08/2018--19:43:00	34.78	27	0.326228	0.962058	-0.198673
108480	17/08/2018--19:44:00	34.84	239	-0.683625	0.642056	0.325433
108540	17/08/2018--19:45:00	34.98	61	-0.320709	0.870629	0.355382
108600	17/08/2018--19:46:00	35.14	217	0.357786	105.349	-0.00400492
108660	17/08/2018--19:47:00	35.15	216	0.436681	0.901105	-0.0639027
108720	17/08/2018--19:48:00	35.11	125	0.121102	0.977296	0.175688
108780	17/08/2018--19:49:00	35.14	200	0.531355	0.962058	0.025944
108840	17/08/2018--19:50:00	35.2	271	0.641807	0.916343	-0.213647
108900	17/08/2018--19:51:00	35.22	83	-0.036688	0.977296	-0.243596
108960	17/08/2018--19:52:00	35.22	5	-0.368046	0.809676	-0.123801
109020	17/08/2018--19:53:00	35.23	106	-0.872973	0.459198	-0.0189794
109080	17/08/2018--19:54:00	35.27	50	0.389344	0.885867	-0.273545
109140	17/08/2018--19:55:00	35.3	75	0.199996	0.977296	-0.168724
109200	17/08/2018--19:56:00	35.25	87	0.215775	0.977296	-0.273545
109260	17/08/2018--19:57:00	35.11	249	0.0422068	0.962058	-0.168724
109320	17/08/2018--19:58:00	35	43	0.405123	0.931581	-0.243596
109380	17/08/2018--19:59:00	34.93	86	0.436681	0.901105	-0.213647
109440	17/08/2018--20:00:00	34.89	120	0.342007	0.901105	-0.0489283
109500	17/08/2018--20:01:00	34.86	87	0.357786	0.946819	-0.168724
109560	17/08/2018--20:02:00	34.89	177	0.499797	14.192	-0.138775
109620	17/08/2018--20:03:00	35.01	66	-0.699404	0.61158	0.370356
109680	17/08/2018--20:04:00	35.12	66	0.247333	0.977296	-0.0189794
109740	17/08/2018--20:05:00	35.23	151	0.29467	0.946819	-0.228622
109800	17/08/2018--20:06:00	35.31	389	0.610249	148.016	0.14574
109860	17/08/2018--20:07:00	35.34	179	0.405123	0.931581	-0.138775
109920	17/08/2018--20:08:00	35.35	0	0.405123	0.946819	-0.0938516
109980	17/08/2018--20:09:00	35.42	85	-0.257593	0.885867	0.205637
110040	17/08/2018--20:10:00	35.39	29	-0.368046	0.85539	0.370356
110100	17/08/2018--20:11:00	35.45	106	0.342007	0.946819	-0.0938516
110160	17/08/2018--20:12:00	35.52	26	0.373565	0.946819	-0.0938516
110220	17/08/2018--20:13:00	35.5	15	0.168438	122.111	0.0409184
110280	17/08/2018--20:14:00	35.43	349	0.420902	0.946819	-0.108826
110340	17/08/2018--20:15:00	35.45	178	0.278891	0.946819	-0.138775
110400	17/08/2018--20:16:00	35.49	77	0.278891	0.977296	-0.153749
110460	17/08/2018--20:17:00	35.5	272	0.278891	0.977296	-0.0938516
110520	17/08/2018--20:18:00	35.46	50	0.468239	0.916343	-0.00400492
110580	17/08/2018--20:19:00	35.44	29	0.357786	0.85539	-0.453238
110640	17/08/2018--20:20:00	35.51	45	-0.0840248	0.901105	0.370356
110700	17/08/2018--20:21:00	35.54	93	0.247333	0.916343	-0.288519
110760	17/08/2018--20:22:00	35.59	87	0.326228	0.962058	-0.0938516
110820	17/08/2018--20:23:00	35.68	97	0.357786	0.885867	-0.243596
110880	17/08/2018--20:24:00	35.77	75	0.45246	0.962058	0.0109695
110940	17/08/2018--20:25:00	35.86	89	0.121102	0.885867	-0.483187
111000	17/08/2018--20:26:00	35.88	86	0.578691	0.85539	0.190663
111060	17/08/2018--20:27:00	35.92	101	0.484018	0.901105	0.14574
111120	17/08/2018--20:28:00	35.95	170	0.326228	0.901105	-0.183698
111180	17/08/2018--20:29:00	36.01	105	0.468239	0.870629	-0.183698
111240	17/08/2018--20:30:00	36.06	12	0.263112	106.872	-0.0339538
111300	17/08/2018--20:31:00	36.11	77	0.310449	0.962058	-0.183698
111360	17/08/2018--20:32:00	36.13	101	0.468239	0.901105	-0.288519
111420	17/08/2018--20:33:00	36.16	70	0.420902	0.962058	0.025944
111480	17/08/2018--20:34:00	36.19	67	0.357786	0.962058	-0.228622
111540	17/08/2018--20:35:00	36.23	69	0.373565	0.901105	-0.243596
111600	17/08/2018--20:36:00	36.29	96	0.373565	0.885867	-0.168724
111660	17/08/2018--20:37:00	36.31	29	0.405123	0.962058	-0.228622
111720	17/08/2018--20:38:00	36.33	75	0.420902	0.946819	-0.153749
111780	17/08/2018--20:39:00	36.39	30	0.436681	0.946819	-0.228622
111840	17/08/2018--20:40:00	36.43	56	0.436681	0.901105	-0.198673
111900	17/08/2018--20:41:00	36.47	41	0.405123	0.901105	-0.228622
111960	17/08/2018--20:42:00	36.5	11	0.45246	0.916343	-0.213647
112020	17/08/2018--20:43:00	36.54	48	0.342007	0.992534	-0.123801
112080	17/08/2018--20:44:00	36.55	49	0.342007	0.931581	-0.0788772
112140	17/08/2018--20:45:00	36.58	16	0.326228	0.931581	-0.138775
112200	17/08/2018--20:46:00	36.59	93	0.45246	0.946819	-0.198673
112260	17/08/2018--20:47:00	36.6	24	0.373565	0.931581	-0.153749
112320	17/08/2018--20:48:00	36.63	32	0.342007	0.946819	-0.198673
112380	17/08/2018--20:49:00	36.62	38	0.184217	0.916343	-0.468213
112440	17/08/2018--20:50:00	36.54	24	0.326228	0.885867	-0.318468
112500	17/08/2018--20:51:00	36.5	37	0.531355	0.931581	-0.0189794
112560	17/08/2018--20:52:00	36.48	36	0.531355	0.870629	0.0109695
112620	17/08/2018--20:53:00	36.47	64	0.263112	0.870629	-0.303494
112680	17/08/2018--20:54:00	36.48	75	0.484018	0.931581	-0.108826
112740	17/08/2018--20:55:00	36.48	141	0.342007	0.85539	-0.288519
112800	17/08/2018--20:56:00	36.46	235	0.436681	0.885867	-0.183698
112860	17/08/2018--20:57:00	36.41	109	0.420902	0.840152	-0.333443
112920	17/08/2018--20:58:00	36.33	4	0.310449	0.962058	0.0109695
112980	17/08/2018--20:59:00	36.19	0	0.342007	0.946819	-0.198673
113040	17/08/2018--21:00:00	36.19	5	-0.194478	0.946819	0.220612
113100	17/08/2018--21:01:00	36.15	53	0.342007	0.840152	-0.453238
113160	17/08/2018--21:02:00	36.07	48	0.136881	0.85539	-0.647906
113220	17/08/2018--21:03:00	36.13	90	0.405123	0.931581	-0.228622
113280	17/08/2018--21:04:00	36.14	70	0.136881	0.916343	-0.528111
113340	17/08/2018--21:05:00	36.13	80	0.484018	0.85539	0.235586
113400	17/08/2018--21:06:00	36.13	70	0.420902	0.870629	0.0708673
113460	17/08/2018--21:07:00	36.11	180	0.105323	105.349	0.190663
113520	17/08/2018--21:08:00	36.06	186	0.278891	0.977296	0.100816
113580	17/08/2018--21:09:00	36	113	0.515576	0.901105	-0.0639027
113640	17/08/2018--21:10:00	35.99	81	0.45246	0.931581	-0.0639027
113700	17/08/2018--21:11:00	36	33	0.484018	0.885867	0.265535
113760	17/08/2018--21:12:00	35.93	34	0.342007	0.992534	0.025944
113820	17/08/2018--21:13:00	35.88	121	0.389344	0.946819	0.235586
113880	17/08/2018--21:14:00	35.83	41	0.231554	0.962058	-0.273545
113940	17/08/2018--21:15:00	35.85	26	0.626028	0.809676	0.340407
114000	17/08/2018--21:16:00	35.82	41	0.29467	0.977296	-0.318468
114060	17/08/2018--21:17:00	35.79	36	0.136881	103.825	0.175688
114120	17/08/2018--21:18:00	35.8	104	0.0264279	106.872	0.115791
114180	17/08/2018--21:19:00	35.74	71	0.45246	0.916343	-0.0938516
114240	17/08/2018--21:20:00	35.72	87	0.45246	0.901105	-0.0938516
114300	17/08/2018--21:21:00	35.72	79	0.342007	0.962058	-0.153749
114360	17/08/2018--21:22:00	35.65	84	0.231554	0.962058	0.160714
114420	17/08/2018--21:23:00	35.41	5	0.342007	0.962058	-0.123801
114480	17/08/2018--21:24:00	35.29	33	0.247333	0.962058	-0.0639027
114540	17/08/2018--21:25:00	35.28	4	0.357786	0.977296	-0.0788772
114600	17/08/2018--21:26:00	35.25	197	0.215775	0.916343	0.265535
114660	17/08/2018--21:27:00	35.14	862	0.184217	10.992	0.130765
114720	17/08/2018--21:28:00	35.08	813	0.168438	0.916343	-0.138775
114780	17/08/2018--21:29:00	35.05	751	0.184217	0.977296	0.0708673
114840	17/08/2018--21:30:00	34.96	872	0.29467	0.916343	0.0409184
114900	17/08/2018--21:31:00	34.91	323	0.29467	0.85539	-0.0189794
114960	17/08/2018--21:32:00	34.87	499	0.436681	106.872	-0.0788772
115020	17/08/2018--21:33:00	34.83	187	0.231554	0.946819	-0.123801
115080	17/08/2018--21:34:00	34.77	170	0.231554	0.992534	-0.0339538
115140	17/08/2018--21:35:00	34.73	6	0.247333	0.977296	-0.123801
115200	17/08/2018--21:36:00	34.7	37	0.215775	105.349	-0.0788772
115260	17/08/2018--21:37:00	34.69	26	0.0579858	106.872	0.14574
115320	17/08/2018--21:38:00	34.59	1	0.136881	0.992534	0.220612
115380	17/08/2018--21:39:00	34.41	1	0.199996	0.977296	0.205637
115440	17/08/2018--21:40:00	34.26	31	0.15266	100.777	0.100816
115500	17/08/2018--21:41:00	34.18	3	0.389344	0.962058	0.0708673
115560	17/08/2018--21:42:00	34.14	8	-0.020909	0.992534	0.175688
115620	17/08/2018--21:43:00	34.11	0	0.0579858	100.777	0.0708673
115680	17/08/2018--21:44:00	34.05	1	-0.0524669	0.992534	0.14574
115740	17/08/2018--21:45:00	34.06	0	-0.115583	0.977296	0.205637
115800	17/08/2018--21:46:00	34.12	0	0.0895437	100.777	0.0858418
115860	17/08/2018--21:47:00	34.07	1	0.199996	0.977296	-0.213647
115920	17/08/2018--21:48:00	33.97	2	0.168438	0.992534	-0.0938516
115980	17/08/2018--21:49:00	33.94	0	0.168438	0.992534	-0.138775
116040	17/08/2018--21:50:00	33.98	0	-0.0998038	0.992534	0.0708673
116100	17/08/2018--21:51:00	34	4	0.184217	0.992534	-0.168724
116160	17/08/2018--21:52:00	33.96	0	0.15266	100.777	-0.00400492
116220	17/08/2018--21:53:00	33.96	0	0.105323	100.777	0.205637
116280	17/08/2018--21:54:00	33.96	386	0.357786	160.206	-0.0489283
116340	17/08/2018--21:55:00	33.96	521	0.29467	0.916343	0.370356
116400	17/08/2018--21:56:00	33.93	583	0.247333	0.962058	-0.258571
116460	17/08/2018--21:57:00	33.92	275	-0.194478	111.444	0.220612
116520	17/08/2018--21:58:00	33.89	32	0.199996	0.992534	0.100816
116580	17/08/2018--21:59:00	33.89	24	0.0737647	100.777	0.100816
116640	17/08/2018--22:00:00	33.9	0	0.136881	100.777	0.0109695
116700	17/08/2018--22:01:00	33.89	2	0.184217	0.992534	0.0708673
116760	17/08/2018--22:02:00	33.91	12	0.263112	0.962058	0.160714
116820	17/08/2018--22:03:00	33.87	0	0.15266	0.992534	0.100816
116880	17/08/2018--22:04:00	33.89	1	0.136881	0.992534	0.100816
116940	17/08/2018--22:05:00	33.91	4	0.215775	0.992534	0.130765
117000	17/08/2018--22:06:00	33.9	0	0.184217	0.977296	0.14574
117060	17/08/2018--22:07:00	33.86	0	0.15266	100.777	0.100816
117120	17/08/2018--22:08:00	33.76	3	0.15266	100.777	0.0708673
117180	17/08/2018--22:09:00	33.66	0	0.215775	100.777	0.0708673
117240	17/08/2018--22:10:00	33.63	0	0.215775	0.962058	0.220612
117300	17/08/2018--22:11:00	33.58	2	0.15266	100.777	0.130765
117360	17/08/2018--22:12:00	33.55	5	0.136881	0.992534	0.0858418
117420	17/08/2018--22:13:00	33.55	0	0.0895437	0.992534	0.190663
117480	17/08/2018--22:14:00	33.51	0	0.215775	0.977296	0.130765
117540	17/08/2018--22:15:00	33.51	6	0.247333	0.977296	-0.0639027
117600	17/08/2018--22:16:00	33.5	0	0.168438	0.992534	0.115791
117660	17/08/2018--22:17:00	33.48	9	0.247333	0.977296	-0.213647
117720	17/08/2018--22:18:00	33.55	8	0.326228	0.962058	0.0558929
117780	17/08/2018--22:19:00	33.63	1	0.15266	100.777	0.0858418
117840	17/08/2018--22:20:00	33.62	4	0.136881	100.777	0.115791
117900	17/08/2018--22:21:00	33.62	4	0.0737647	0.992534	0.130765
117960	17/08/2018--22:22:00	33.61	2	0.105323	100.777	0.100816
118020	17/08/2018--22:23:00	33.62	1	0.15266	0.992534	0.130765
118080	17/08/2018--22:24:00	33.61	1	0.199996	0.977296	0.160714
118140	17/08/2018--22:25:00	33.63	2	0.15266	0.992534	0.130765
118200	17/08/2018--22:26:00	33.61	5	0.184217	0.977296	0.190663
118260	17/08/2018--22:27:00	33.66	3	0.168438	0.977296	0.190663
118320	17/08/2018--22:28:00	33.72	0	0.15266	0.992534	0.160714
118380	17/08/2018--22:29:00	33.8	1	0.184217	0.977296	0.160714
118440	17/08/2018--22:30:00	33.88	7	0.215775	0.992534	0.100816
118500	17/08/2018--22:31:00	33.93	0	0.231554	0.992534	0.115791
118560	17/08/2018--22:32:00	33.96	0	0.215775	0.992534	0.130765
118620	17/08/2018--22:33:00	33.98	1	0.199996	0.992534	0.14574
118680	17/08/2018--22:34:00	34	1	0.215775	0.977296	0.175688
118740	17/08/2018--22:35:00	34.06	5	0.215775	0.977296	0.205637
118800	17/08/2018--22:36:00	34.12	0	0.215775	0.977296	0.190663
118860	17/08/2018--22:37:00	34.16	0	0.199996	0.962058	0.205637
118920	17/08/2018--22:38:00	34.2	0	0.231554	0.977296	0.190663
118980	17/08/2018--22:39:00	34.25	0	0.105323	0.962058	0.295484
119040	17/08/2018--22:40:00	34.3	2	0.136881	100.777	0.025944
119100	17/08/2018--22:41:00	34.39	0	0.168438	0.962058	0.160714
119160	17/08/2018--22:42:00	34.43	1	0.168438	100.777	0.100816
119220	17/08/2018--22:43:00	34.49	0	0.184217	0.992534	0.130765
119280	17/08/2018--22:44:00	34.53	3	0.184217	0.992534	0.115791
119340	17/08/2018--22:45:00	34.59	0	0.168438	0.992534	0.160714
119400	17/08/2018--22:46:00	34.56	1	0.168438	100.777	0.130765
119460	17/08/2018--22:47:00	34.55	1	0.0264279	0.992534	0.205637
119520	17/08/2018--22:48:00	34.58	1	0.168438	100.777	0.115791
119580	17/08/2018--22:49:00	34.59	12	0.15266	0.962058	0.130765
119640	17/08/2018--22:50:00	34.55	19	0.215775	102.301	0.0409184
119700	17/08/2018--22:51:00	34.54	5	0.184217	0.992534	0.115791
119760	17/08/2018--22:52:00	34.55	9	0.310449	0.962058	0.160714
119820	17/08/2018--22:53:00	34.56	35	0.29467	100.777	0.0708673
119880	17/08/2018--22:54:00	34.49	23	-0.036688	0.977296	0.28051
119940	17/08/2018--22:55:00	34.43	25	0.199996	0.977296	0.190663
120000	17/08/2018--22:56:00	34.45	7	0.184217	0.946819	0.325433
120060	17/08/2018--22:57:00	34.43	0	0.199996	0.977296	0.190663
120120	17/08/2018--22:58:00	34.4	1	0.231554	0.992534	0.0109695
120180	17/08/2018--22:59:00	34.41	0	0.405123	0.931581	0.160714
120240	17/08/2018--23:00:00	34.45	0	0.184217	0.977296	0.235586
120300	17/08/2018--23:01:00	34.43	0	0.184217	0.977296	0.175688
120360	17/08/2018--23:02:00	34.38	19	0.278891	0.977296	0.115791
120420	17/08/2018--23:03:00	34.38	0	0.168438	0.962058	0.265535
120480	17/08/2018--23:04:00	34.37	5	0.215775	100.777	0.100816
120540	17/08/2018--23:05:00	34.38	0	0.184217	0.962058	0.130765
120600	17/08/2018--23:06:00	34.36	1	0.215775	0.977296	0.160714
120660	17/08/2018--23:07:00	34.38	1	0.357786	0.962058	0.0708673
120720	17/08/2018--23:08:00	34.37	0	0.278891	0.977296	0.0858418
120780	17/08/2018--23:09:00	34.38	0	0.278891	0.977296	0.0858418
120840	17/08/2018--23:10:00	34.39	0	0.215775	0.977296	0.14574
120900	17/08/2018--23:11:00	34.4	6	0.199996	100.777	0.100816
120960	17/08/2018--23:12:00	34.42	2	0.0422068	0.992534	0.160714
121020	17/08/2018--23:13:00	34.44	0	0.15266	0.962058	0.220612
121080	17/08/2018--23:14:00	34.46	27	0.405123	0.992534	0.100816
121140	17/08/2018--23:15:00	34.49	19	0.310449	0.977296	0.0858418
121200	17/08/2018--23:16:00	34.5	13	0.342007	0.962058	-0.123801
121260	17/08/2018--23:17:00	34.5	34	0.373565	0.946819	0.115791
121320	17/08/2018--23:18:00	34.44	0	0.357786	0.946819	0.190663
121380	17/08/2018--23:19:00	34.42	0	0.357786	0.946819	0.175688
121440	17/08/2018--23:20:00	34.43	0	0.357786	0.946819	0.175688
121500	17/08/2018--23:21:00	34.43	0	0.357786	0.946819	0.190663
121560	17/08/2018--23:22:00	34.39	0	0.342007	0.931581	0.250561
121620	17/08/2018--23:23:00	34.35	0	0.357786	0.946819	0.190663
121680	17/08/2018--23:24:00	34.25	2	0.373565	0.931581	0.190663
121740	17/08/2018--23:25:00	34.21	0	0.373565	0.946819	0.0858418
121800	17/08/2018--23:26:00	34.19	0	0.389344	0.931581	0.175688
121860	17/08/2018--23:27:00	34.21	0	0.389344	0.931581	0.160714
121920	17/08/2018--23:28:00	34.2	0	0.357786	0.931581	0.14574
121980	17/08/2018--23:29:00	34.16	4	0.373565	0.931581	0.190663
122040	17/08/2018--23:30:00	34.1	0	0.373565	0.931581	0.190663
122100	17/08/2018--23:31:00	34.05	50	0.105323	102.301	0.0708673
122160	17/08/2018--23:32:00	34.04	15	0.436681	0.931581	-0.0489283
122220	17/08/2018--23:33:00	34.05	2	0.45246	0.931581	-0.00400492
122280	17/08/2018--23:34:00	34.09	0	0.45246	0.916343	-0.123801
122340	17/08/2018--23:35:00	34.12	0	0.420902	0.916343	-0.183698
122400	17/08/2018--23:36:00	34.16	0	0.45246	0.916343	-0.0788772
122460	17/08/2018--23:37:00	34.2	0	0.45246	0.916343	-0.0938516
122520	17/08/2018--23:38:00	34.2	0	0.420902	0.931581	-0.0938516
122580	17/08/2018--23:39:00	34.19	0	0.436681	0.931581	-0.00400492
122640	17/08/2018--23:40:00	34.15	0	0.468239	0.916343	-0.0489283
122700	17/08/2018--23:41:00	34.11	0	0.436681	0.916343	-0.0489283
122760	17/08/2018--23:42:00	34.09	1	0.45246	0.901105	-0.123801
122820	17/08/2018--23:43:00	34.07	2	0.45246	0.885867	-0.258571
122880	17/08/2018--23:44:00	34.07	0	0.45246	0.885867	-0.258571
122940	17/08/2018--23:45:00	34.06	0	0.547133	0.824914	-0.258571
123000	17/08/2018--23:46:00	34.05	0	0.468239	0.885867	-0.273545
123060	17/08/2018--23:47:00	34.08	7	0.420902	0.885867	-0.288519
123120	17/08/2018--23:48:00	34.12	0	0.436681	0.885867	-0.288519
123180	17/08/2018--23:49:00	34.18	2	0.484018	0.85539	-0.318468
123240	17/08/2018--23:50:00	34.22	0	0.499797	0.85539	-0.303494
123300	17/08/2018--23:51:00	34.29	0	0.484018	0.85539	-0.318468
123360	17/08/2018--23:52:00	34.33	7	0.310449	0.870629	-0.42329
123420	17/08/2018--23:53:00	34.35	0	0.310449	0.870629	-0.438264
123480	17/08/2018--23:54:00	34.36	0	0.342007	0.85539	-0.453238
123540	17/08/2018--23:55:00	34.38	0	0.515576	0.809676	-0.363392
123600	17/08/2018--23:56:00	34.39	8	0.436681	0.824914	-0.438264
123660	17/08/2018--23:57:00	34.42	0	0.420902	0.824914	-0.42329
123720	17/08/2018--23:58:00	34.44	2	0.436681	0.840152	-0.393341
123780	17/08/2018--23:59:00	34.44	9	0.499797	0.85539	-0.273545
123840	18/08/2018--00:00:00	34.47	1	0.484018	0.85539	-0.303494
123900	18/08/2018--00:01:00	34.5	0	0.484018	0.85539	-0.288519
123960	18/08/2018--00:02:00	34.51	1	0.499797	0.85539	-0.273545
124020	18/08/2018--00:03:00	34.52	1	0.531355	0.840152	-0.258571
124080	18/08/2018--00:04:00	34.53	0	0.515576	0.85539	-0.258571
124140	18/08/2018--00:05:00	34.53	1	0.562912	0.809676	-0.273545
124200	18/08/2018--00:06:00	34.52	0	0.515576	0.840152	-0.288519
124260	18/08/2018--00:07:00	34.54	15	0.468239	0.840152	-0.348417
124320	18/08/2018--00:08:00	34.57	0	0.468239	0.840152	-0.363392
124380	18/08/2018--00:09:00	34.57	1	0.484018	0.840152	-0.348417
124440	18/08/2018--00:10:00	34.58	21	0.484018	0.870629	-0.243596
124500	18/08/2018--00:11:00	34.53	0	0.484018	0.870629	-0.258571
124560	18/08/2018--00:12:00	34.48	7	0.484018	0.85539	-0.288519
124620	18/08/2018--00:13:00	34.43	0	0.468239	0.885867	-0.273545
124680	18/08/2018--00:14:00	34.4	1	0.468239	0.885867	-0.258571
124740	18/08/2018--00:15:00	34.38	0	0.45246	0.885867	-0.273545
124800	18/08/2018--00:16:00	34.36	1	0.420902	0.901105	-0.273545
124860	18/08/2018--00:17:00	34.33	15	0.420902	0.901105	-0.228622
124920	18/08/2018--00:18:00	34.29	0	0.420902	0.901105	-0.288519
124980	18/08/2018--00:19:00	34.21	0	0.342007	0.901105	-0.333443
125040	18/08/2018--00:20:00	34.2	46	0.547133	0.840152	-0.213647
125100	18/08/2018--00:21:00	34.2	0	0.547133	0.840152	-0.228622
125160	18/08/2018--00:22:00	34.18	6	0.420902	0.870629	-0.333443
125220	18/08/2018--00:23:00	34.15	4	0.389344	0.85539	-0.378366
125280	18/08/2018--00:24:00	34.14	1	0.405123	0.85539	-0.393341
125340	18/08/2018--00:25:00	34.13	0	0.405123	0.870629	-0.378366
125400	18/08/2018--00:26:00	34.11	3	0.468239	0.85539	-0.288519
125460	18/08/2018--00:27:00	34.07	0	0.484018	0.85539	-0.303494
125520	18/08/2018--00:28:00	34.1	9	0.468239	0.840152	-0.348417
125580	18/08/2018--00:29:00	34.11	1	0.484018	0.840152	-0.348417
125640	18/08/2018--00:30:00	34.09	10	0.215775	0.946819	-0.333443
125700	18/08/2018--00:31:00	34	2	0.231554	0.931581	-0.333443
125760	18/08/2018--00:32:00	33.96	0	0.231554	0.931581	-0.333443
125820	18/08/2018--00:33:00	33.93	0	0.29467	0.931581	-0.288519
125880	18/08/2018--00:34:00	33.91	0	0.310449	0.916343	-0.318468
125940	18/08/2018--00:35:00	33.86	0	0.310449	0.916343	-0.318468
126000	18/08/2018--00:36:00	33.82	2	0.420902	0.870629	-0.348417
126060	18/08/2018--00:37:00	33.8	5	0.326228	0.931581	-0.288519
126120	18/08/2018--00:38:00	33.76	0	0.342007	0.916343	-0.288519
126180	18/08/2018--00:39:00	33.74	0	0.326228	0.916343	-0.303494
126240	18/08/2018--00:40:00	33.7	0	0.310449	0.931581	-0.273545
126300	18/08/2018--00:41:00	33.73	0	0.310449	0.931581	-0.288519
126360	18/08/2018--00:42:00	33.71	0	0.326228	0.916343	-0.303494
126420	18/08/2018--00:43:00	33.73	0	0.29467	0.916343	-0.318468
126480	18/08/2018--00:44:00	33.71	0	0.389344	0.931581	-0.168724
126540	18/08/2018--00:45:00	33.71	0	0.357786	0.931581	-0.228622
126600	18/08/2018--00:46:00	33.7	11	0.436681	0.916343	-0.153749
126660	18/08/2018--00:47:00	33.71	31	0.373565	0.946819	-0.0938516
126720	18/08/2018--00:48:00	33.76	50	0.0737647	103.825	0.0858418
126780	18/08/2018--00:49:00	33.79	813	0.263112	0.992534	-0.0489283
126840	18/08/2018--00:50:00	33.81	140	0.29467	0.977296	-0.00400492
126900	18/08/2018--00:51:00	33.82	728	0.562912	103.825	-0.123801
126960	18/08/2018--00:52:00	33.84	843	0.0579858	0.962058	-0.0339538
127020	18/08/2018--00:53:00	33.83	906	0.199996	106.872	0.0109695
127080	18/08/2018--00:54:00	33.86	1183	0.29467	0.733485	0.0708673
127140	18/08/2018--00:55:00	33.84	1064	0.278891	0.946819	0.0409184
127200	18/08/2018--00:56:00	33.79	138	0.121102	0.962058	-0.318468
127260	18/08/2018--00:57:00	33.68	33	0.247333	0.992534	0.0708673
127320	18/08/2018--00:58:00	33.61	43	0.263112	0.870629	-0.498162
127380	18/08/2018--00:59:00	33.59	15	0.278891	0.992534	-0.288519
127440	18/08/2018--01:00:00	33.63	32	0.357786	0.992534	-0.0339538
127500	18/08/2018--01:01:00	33.68	7	0.373565	0.962058	-0.0189794
127560	18/08/2018--01:02:00	33.73	11	0.326228	0.946819	-0.243596
127620	18/08/2018--01:03:00	33.8	20	0.342007	0.946819	0.0708673
127680	18/08/2018--01:04:00	33.86	72	0.342007	0.962058	-0.0189794
127740	18/08/2018--01:05:00	33.94	43	0.215775	0.946819	-0.333443
127800	18/08/2018--01:06:00	34.01	10	0.342007	0.946819	-0.183698
127860	18/08/2018--01:07:00	34.07	22	0.342007	0.946819	-0.198673
127920	18/08/2018--01:08:00	34.13	91	0.231554	0.946819	-0.318468
127980	18/08/2018--01:09:00	34.2	1	0.405123	0.962058	0.160714
128040	18/08/2018--01:10:00	34.26	10	0.420902	0.901105	-0.228622
128100	18/08/2018--01:11:00	34.31	69	0.121102	0.885867	-0.528111
128160	18/08/2018--01:12:00	34.38	98	0.405123	0.916343	-0.288519
128220	18/08/2018--01:13:00	34.43	67	0.405123	0.962058	-0.273545
128280	18/08/2018--01:14:00	34.47	25	0.373565	0.916343	-0.363392
128340	18/08/2018--01:15:00	34.52	42	0.231554	0.977296	-0.153749
128400	18/08/2018--01:16:00	34.58	80	0.357786	106.872	0.130765
128460	18/08/2018--01:17:00	34.62	51	0.326228	0.962058	-0.168724
128520	18/08/2018--01:18:00	34.66	70	0.136881	0.916343	-0.528111
128580	18/08/2018--01:19:00	34.7	92	0.278891	105.349	0.235586
128640	18/08/2018--01:20:00	34.71	63	0.326228	0.962058	-0.0788772
128700	18/08/2018--01:21:00	34.73	93	0.29467	100.777	0.0409184
128760	18/08/2018--01:22:00	34.72	39	0.310449	100.777	0.0409184
128820	18/08/2018--01:23:00	34.73	21	0.215775	0.977296	0.0409184
128880	18/08/2018--01:24:00	34.7	33	0.29467	0.992534	0.0109695
128940	18/08/2018--01:25:00	34.7	30	0.405123	0.931581	-0.0339538
129000	18/08/2018--01:26:00	34.7	33	0.326228	0.977296	0.025944
129060	18/08/2018--01:27:00	34.72	15	0.326228	100.777	0.160714
129120	18/08/2018--01:28:00	34.72	58	0.342007	0.977296	-0.0189794
129180	18/08/2018--01:29:00	34.74	33	0.342007	0.962058	-0.123801
129240	18/08/2018--01:30:00	34.78	32	0.199996	105.349	0.115791
129300	18/08/2018--01:31:00	34.82	61	0.342007	0.962058	0.0109695
129360	18/08/2018--01:32:00	34.86	55	0.326228	0.962058	-0.0489283
129420	18/08/2018--01:33:00	34.86	62	0.373565	0.946819	0.0858418
129480	18/08/2018--01:34:00	34.88	8	0.326228	0.992534	-0.0339538
129540	18/08/2018--01:35:00	34.92	33	0.278891	0.962058	-0.0639027
129600	18/08/2018--01:36:00	34.93	61	0.231554	0.992534	0.0558929
129660	18/08/2018--01:37:00	34.95	99	0.136881	0.85539	-0.393341
129720	18/08/2018--01:38:00	34.94	61	0.247333	0.931581	-0.00400492
129780	18/08/2018--01:39:00	34.93	200	0.436681	0.916343	-0.213647
129840	18/08/2018--01:40:00	34.94	52	0.357786	0.977296	-0.138775
129900	18/08/2018--01:41:00	34.96	148	0.247333	0.885867	-0.453238
129960	18/08/2018--01:42:00	35	179	0.405123	0.885867	-0.138775
130020	18/08/2018--01:43:00	34.98	133	0.263112	0.840152	-0.393341
130080	18/08/2018--01:44:00	34.99	99	0.342007	100.777	0.0109695
130140	18/08/2018--01:45:00	34.98	325	0.357786	0.931581	-0.0189794
130200	18/08/2018--01:46:00	34.98	61	0.484018	0.885867	0.0409184
130260	18/08/2018--01:47:00	35.02	15	0.468239	0.885867	-0.0189794
130320	18/08/2018--01:48:00	35.03	21	0.215775	0.931581	-0.55806
130380	18/08/2018--01:49:00	35.05	40	0.45246	0.962058	-0.108826
130440	18/08/2018--01:50:00	35.1	66	0.373565	0.946819	-0.108826
130500	18/08/2018--01:51:00	35.11	133	0.357786	100.777	-0.168724
130560	18/08/2018--01:52:00	35.14	82	0.215775	0.901105	-0.513136
130620	18/08/2018--01:53:00	35.12	89	0.0737647	0.85539	-0.55806
130680	18/08/2018--01:54:00	35.15	58	0.310449	0.946819	-0.243596
130740	18/08/2018--01:55:00	35.17	21	0.420902	0.885867	-0.213647
130800	18/08/2018--01:56:00	35.17	12	0.310449	0.931581	-0.363392
130860	18/08/2018--01:57:00	35.14	196	0.326228	0.809676	-0.00400492
130920	18/08/2018--01:58:00	35.04	847	0.184217	0.992534	-0.123801
130980	18/08/2018--01:59:00	34.84	155	0.436681	0.916343	-0.108826
131040	18/08/2018--02:00:00	34.71	49	0.326228	0.962058	-0.213647
131100	18/08/2018--02:01:00	34.67	39	0.420902	0.931581	-0.0788772
131160	18/08/2018--02:02:00	34.68	10	0.29467	0.901105	-0.168724
131220	18/08/2018--02:03:00	34.68	89	0.0106489	100.777	0.0409184
131280	18/08/2018--02:04:00	34.74	23	0.231554	0.901105	0.41528
131340	18/08/2018--02:05:00	34.79	319	0.199996	0.992534	0.115791
131400	18/08/2018--02:06:00	34.76	3	0.420902	0.916343	-0.228622
131460	18/08/2018--02:07:00	34.72	302	0.121102	103.825	-0.0938516
131520	18/08/2018--02:08:00	34.59	63	-0.620509	0.809676	0.0558929
131580	18/08/2018--02:09:00	34.45	63	0.846934	-0.272234	0.400305
131640	18/08/2018--02:10:00	34.46	4	0.736481	-0.196043	0.669845
131700	18/08/2018--02:11:00	34.48	2	0.121102	0.00205327	101.426
131760	18/08/2018--02:12:00	34.61	0	0.357786	-0.0284231	0.939386
131820	18/08/2018--02:13:00	34.63	0	0.342007	-0.0284231	0.939386
131880	18/08/2018--02:14:00	34.6	0	0.342007	-0.0436612	0.924411
131940	18/08/2018--02:15:00	34.59	0	0.436681	-0.0588994	0.879488
132000	18/08/2018--02:16:00	34.63	4	0.373565	-0.0436612	0.924411
132060	18/08/2018--02:17:00	34.71	1	0.468239	-0.0436612	0.894462
132120	18/08/2018--02:18:00	34.72	0	0.547133	-0.150328	0.804615
132180	18/08/2018--02:19:00	34.74	0	0.278891	0.00205327	0.95436
132240	18/08/2018--02:20:00	34.69	0	0.247333	0.0325296	0.969334
132300	18/08/2018--02:21:00	34.66	0	0.231554	0.0325296	0.969334
132360	18/08/2018--02:22:00	34.65	8	-0.46272	0.367769	-0.812625
132420	18/08/2018--02:23:00	34.78	1	-0.446941	0.367769	-0.812625
132480	18/08/2018--02:24:00	34.91	4	-0.446941	0.367769	-0.812625
132540	18/08/2018--02:25:00	34.98	2	-0.46272	0.367769	-0.812625
132600	18/08/2018--02:26:00	35.02	3	-0.446941	0.367769	-0.812625
132660	18/08/2018--02:27:00	35.08	2	-0.46272	0.367769	-0.812625
132720	18/08/2018--02:28:00	35.12	1	-0.46272	0.367769	-0.812625
132780	18/08/2018--02:29:00	35.13	2	-0.446941	0.367769	-0.812625
132840	18/08/2018--02:30:00	35.18	2	-0.46272	0.367769	-0.812625
132900	18/08/2018--02:31:00	35.2	0	-0.46272	0.367769	-0.8276
132960	18/08/2018--02:32:00	35.21	1	-0.446941	0.367769	-0.812625
133020	18/08/2018--02:33:00	35.23	1	-0.446941	0.367769	-0.812625
133080	18/08/2018--02:34:00	35.23	2	-0.446941	0.367769	-0.8276
133140	18/08/2018--02:35:00	35.24	0	-0.446941	0.367769	-0.8276
133200	18/08/2018--02:36:00	35.26	1	-0.446941	0.367769	-0.8276
133260	18/08/2018--02:37:00	35.27	2	-0.446941	0.367769	-0.8276
133320	18/08/2018--02:38:00	35.29	1	-0.446941	0.352531	-0.812625
133380	18/08/2018--02:39:00	35.28	2	-0.46272	0.367769	-0.812625
133440	18/08/2018--02:40:00	35.28	3	-0.446941	0.367769	-0.812625
133500	18/08/2018--02:41:00	35.29	2	-0.446941	0.367769	-0.812625
133560	18/08/2018--02:42:00	35.29	1	-0.46272	0.367769	-0.812625
133620	18/08/2018--02:43:00	35.29	4	-0.446941	0.367769	-0.812625
133680	18/08/2018--02:44:00	35.3	3	-0.46272	0.367769	-0.812625
133740	18/08/2018--02:45:00	35.31	1	-0.46272	0.367769	-0.812625
133800	18/08/2018--02:46:00	35.3	0	-0.46272	0.367769	-0.812625
133860	18/08/2018--02:47:00	35.3	1	-0.446941	0.367769	-0.812625
133920	18/08/2018--02:48:00	35.31	4	-0.46272	0.367769	-0.812625
133980	18/08/2018--02:49:00	35.32	2	-0.446941	0.367769	-0.812625
134040	18/08/2018--02:50:00	35.32	2	-0.446941	0.367769	-0.8276
134100	18/08/2018--02:51:00	35.31	2	-0.446941	0.367769	-0.8276
134160	18/08/2018--02:52:00	35.33	2	-0.446941	0.367769	-0.8276
134220	18/08/2018--02:53:00	35.32	4	-0.446941	0.352531	-0.8276
134280	18/08/2018--02:54:00	35.33	3	-0.446941	0.367769	-0.8276
134340	18/08/2018--02:55:00	35.34	3	-0.446941	0.367769	-0.812625
134400	18/08/2018--02:56:00	35.34	1	-0.446941	0.367769	-0.8276
134460	18/08/2018--02:57:00	35.34	4	-0.446941	0.367769	-0.812625
134520	18/08/2018--02:58:00	35.35	1	-0.446941	0.367769	-0.812625
134580	18/08/2018--02:59:00	35.36	0	-0.446941	0.352531	-0.812625
134640	18/08/2018--03:00:00	35.38	1	-0.446941	0.352531	-0.812625
134700	18/08/2018--03:01:00	35.35	1	-0.446941	0.367769	-0.812625
134760	18/08/2018--03:02:00	35.37	2	-0.446941	0.367769	-0.8276
134820	18/08/2018--03:03:00	35.38	3	-0.446941	0.367769	-0.812625
134880	18/08/2018--03:04:00	35.37	0	-0.446941	0.367769	-0.8276
134940	18/08/2018--03:05:00	35.39	2	-0.446941	0.367769	-0.8276
135000	18/08/2018--03:06:00	35.39	2	-0.446941	0.352531	-0.8276
135060	18/08/2018--03:07:00	35.4	1	-0.446941	0.367769	-0.8276
135120	18/08/2018--03:08:00	35.38	2	-0.446941	0.352531	-0.8276
135180	18/08/2018--03:09:00	35.39	2	-0.446941	0.367769	-0.8276
135240	18/08/2018--03:10:00	35.4	3	-0.46272	0.367769	-0.812625
135300	18/08/2018--03:11:00	35.39	0	-0.446941	0.352531	-0.8276
135360	18/08/2018--03:12:00	35.39	1	-0.446941	0.367769	-0.8276
135420	18/08/2018--03:13:00	35.41	2	-0.446941	0.367769	-0.8276
135480	18/08/2018--03:14:00	35.43	1	-0.446941	0.352531	-0.8276
135540	18/08/2018--03:15:00	35.43	3	-0.446941	0.367769	-0.812625
135600	18/08/2018--03:16:00	35.46	2	-0.446941	0.367769	-0.8276
135660	18/08/2018--03:17:00	35.45	2	-0.446941	0.352531	-0.8276
135720	18/08/2018--03:18:00	35.45	2	-0.446941	0.367769	-0.812625
135780	18/08/2018--03:19:00	35.46	0	-0.446941	0.367769	-0.812625
135840	18/08/2018--03:20:00	35.47	2	-0.446941	0.367769	-0.812625
135900	18/08/2018--03:21:00	35.48	1	-0.446941	0.352531	-0.812625
135960	18/08/2018--03:22:00	35.49	2	-0.446941	0.367769	-0.812625
136020	18/08/2018--03:23:00	35.51	1	-0.446941	0.367769	-0.812625
136080	18/08/2018--03:24:00	35.49	0	-0.446941	0.367769	-0.8276
136140	18/08/2018--03:25:00	35.49	3	-0.446941	0.367769	-0.812625
136200	18/08/2018--03:26:00	35.5	2	-0.46272	0.367769	-0.812625
136260	18/08/2018--03:27:00	35.52	1	-0.46272	0.367769	-0.812625
136320	18/08/2018--03:28:00	35.51	3	-0.46272	0.367769	-0.812625
136380	18/08/2018--03:29:00	35.5	4	-0.46272	0.367769	-0.812625
136440	18/08/2018--03:30:00	35.5	1	-0.46272	0.367769	-0.812625
136500	18/08/2018--03:31:00	35.52	3	-0.446941	0.367769	-0.812625
136560	18/08/2018--03:32:00	35.51	2	-0.46272	0.367769	-0.812625
136620	18/08/2018--03:33:00	35.54	1	-0.446941	0.367769	-0.812625
136680	18/08/2018--03:34:00	35.52	2	-0.46272	0.367769	-0.812625
136740	18/08/2018--03:35:00	35.54	5	-0.46272	0.367769	-0.812625
136800	18/08/2018--03:36:00	35.54	5	-0.46272	0.367769	-0.812625
136860	18/08/2018--03:37:00	35.55	0	-0.446941	0.367769	-0.812625
136920	18/08/2018--03:38:00	35.56	0	-0.446941	0.367769	-0.812625
136980	18/08/2018--03:39:00	35.57	0	-0.46272	0.367769	-0.812625
137040	18/08/2018--03:40:00	35.55	2	-0.46272	0.367769	-0.812625
137100	18/08/2018--03:41:00	35.57	1	-0.46272	0.367769	-0.8276
137160	18/08/2018--03:42:00	35.59	0	-0.446941	0.367769	-0.812625
137220	18/08/2018--03:43:00	35.58	2	-0.446941	0.367769	-0.812625
137280	18/08/2018--03:44:00	35.59	2	-0.446941	0.367769	-0.812625
137340	18/08/2018--03:45:00	35.58	1	-0.446941	0.367769	-0.812625
137400	18/08/2018--03:46:00	35.59	3	-0.446941	0.367769	-0.812625
137460	18/08/2018--03:47:00	35.59	1	-0.446941	0.367769	-0.812625
137520	18/08/2018--03:48:00	35.61	0	-0.46272	0.367769	-0.797651
137580	18/08/2018--03:49:00	35.6	2	-0.446941	0.367769	-0.812625
137640	18/08/2018--03:50:00	35.62	3	-0.46272	0.367769	-0.812625
137700	18/08/2018--03:51:00	35.6	1	-0.46272	0.367769	-0.812625
137760	18/08/2018--03:52:00	35.61	1	-0.446941	0.367769	-0.812625
137820	18/08/2018--03:53:00	35.6	4	-0.46272	0.367769	-0.812625
137880	18/08/2018--03:54:00	35.61	1	-0.446941	0.367769	-0.812625
137940	18/08/2018--03:55:00	35.63	0	-0.46272	0.367769	-0.812625
138000	18/08/2018--03:56:00	35.63	2	-0.446941	0.367769	-0.812625
138060	18/08/2018--03:57:00	35.62	0	-0.46272	0.367769	-0.812625
138120	18/08/2018--03:58:00	35.63	3	-0.446941	0.367769	-0.8276
138180	18/08/2018--03:59:00	35.63	1	-0.446941	0.367769	-0.812625
138240	18/08/2018--04:00:00	35.64	4	-0.46272	0.367769	-0.812625
138300	18/08/2018--04:01:00	35.64	3	-0.446941	0.367769	-0.8276
138360	18/08/2018--04:02:00	35.64	0	-0.46272	0.367769	-0.812625
138420	18/08/2018--04:03:00	35.64	3	-0.446941	0.367769	-0.812625
138480	18/08/2018--04:04:00	35.64	0	-0.446941	0.367769	-0.812625
138540	18/08/2018--04:05:00	35.65	1	-0.446941	0.367769	-0.812625
138600	18/08/2018--04:06:00	35.64	1	-0.46272	0.367769	-0.812625
138660	18/08/2018--04:07:00	35.65	1	-0.446941	0.367769	-0.812625
138720	18/08/2018--04:08:00	35.65	3	-0.446941	0.367769	-0.812625
138780	18/08/2018--04:09:00	35.65	2	-0.446941	0.367769	-0.812625
138840	18/08/2018--04:10:00	35.67	2	-0.46272	0.367769	-0.812625
138900	18/08/2018--04:11:00	35.67	2	-0.446941	0.367769	-0.812625
138960	18/08/2018--04:12:00	35.65	1	-0.46272	0.367769	-0.812625
139020	18/08/2018--04:13:00	35.68	1	-0.446941	0.367769	-0.8276
139080	18/08/2018--04:14:00	35.64	3	-0.46272	0.367769	-0.812625
139140	18/08/2018--04:15:00	35.67	4	-0.446941	0.367769	-0.812625
139200	18/08/2018--04:16:00	35.66	3	-0.46272	0.367769	-0.812625
139260	18/08/2018--04:17:00	35.65	3	-0.446941	0.367769	-0.812625
139320	18/08/2018--04:18:00	35.66	1	-0.446941	0.367769	-0.812625
139380	18/08/2018--04:19:00	35.66	3	-0.446941	0.367769	-0.8276
139440	18/08/2018--04:20:00	35.64	0	-0.226035	0.245864	-0.947395
139500	18/08/2018--04:21:00	35.62	0	-0.226035	0.261102	-0.947395
139560	18/08/2018--04:22:00	35.59	0	-0.226035	0.261102	-0.947395
139620	18/08/2018--04:23:00	35.59	0	-0.226035	0.261102	-0.947395
139680	18/08/2018--04:24:00	35.59	0	-0.226035	0.261102	-0.947395
139740	18/08/2018--04:25:00	35.58	0	-0.226035	0.261102	-0.947395
139800	18/08/2018--04:26:00	35.62	0	-0.226035	0.261102	-0.947395
139860	18/08/2018--04:27:00	35.64	0	-0.226035	0.245864	-0.947395
139920	18/08/2018--04:28:00	35.64	0	-0.226035	0.261102	-0.947395
139980	18/08/2018--04:29:00	35.65	0	-0.226035	0.261102	-0.947395
140040	18/08/2018--04:30:00	35.66	0	-0.226035	0.261102	-0.947395
140100	18/08/2018--04:31:00	35.66	0	-0.226035	0.261102	-0.947395
140160	18/08/2018--04:32:00	35.66	0	-0.226035	0.261102	-0.947395
140220	18/08/2018--04:33:00	35.68	0	-0.226035	0.261102	-0.947395
140280	18/08/2018--04:34:00	35.7	0	-0.226035	0.261102	-0.947395
140340	18/08/2018--04:35:00	35.71	0	-0.226035	0.245864	-0.947395
140400	18/08/2018--04:36:00	35.73	0	-0.241814	0.245864	-0.947395
140460	18/08/2018--04:37:00	35.72	0	-0.194478	0.245864	-0.96237
140520	18/08/2018--04:38:00	35.72	0	-0.194478	0.245864	-0.96237
140580	18/08/2018--04:39:00	35.73	0	-0.194478	0.261102	-0.96237
140640	18/08/2018--04:40:00	35.71	0	-0.178699	0.261102	-0.96237
140700	18/08/2018--04:41:00	35.72	0	-0.194478	0.245864	-0.947395
140760	18/08/2018--04:42:00	35.73	0	-0.194478	0.245864	-0.96237
140820	18/08/2018--04:43:00	35.72	0	-0.178699	0.245864	-0.96237
140880	18/08/2018--04:44:00	35.73	0	-0.194478	0.245864	-0.96237
140940	18/08/2018--04:45:00	35.71	0	-0.194478	0.261102	-0.947395
141000	18/08/2018--04:46:00	35.73	0	-0.194478	0.245864	-0.947395
141060	18/08/2018--04:47:00	35.72	0	-0.194478	0.245864	-0.947395
141120	18/08/2018--04:48:00	35.72	0	-0.194478	0.245864	-0.96237
141180	18/08/2018--04:49:00	35.73	0	-0.194478	0.245864	-0.96237
141240	18/08/2018--04:50:00	35.73	0	-0.194478	0.261102	-0.96237
141300	18/08/2018--04:51:00	35.73	0	-0.194478	0.245864	-0.96237
141360	18/08/2018--04:52:00	35.71	0	-0.194478	0.245864	-0.947395
141420	18/08/2018--04:53:00	35.74	0	0.105323	0.0630059	-100.729
141480	18/08/2018--04:54:00	35.76	0	0.0895437	0.0630059	-0.992319
141540	18/08/2018--04:55:00	35.73	0	0.0895437	0.0630059	-100.729
141600	18/08/2018--04:56:00	35.7	0	0.0895437	0.0630059	-100.729
141660	18/08/2018--04:57:00	35.69	0	0.0895437	0.0782441	-100.729
141720	18/08/2018--04:58:00	35.69	0	0.0895437	0.0630059	-100.729
141780	18/08/2018--04:59:00	35.68	0	0.0895437	0.0477678	-100.729
141840	18/08/2018--05:00:00	35.65	0	0.0895437	0.0477678	-0.992319
