# Supplementary material for: A randomized cross-over trial investigating differences in 24-h personal air and skin temperatures using wearable sensors between two climatologically contrasting settings
Source: Sci Rep. 2021 Nov 10;11:22020. doi: 10.1038/s41598-021-01180-y (PMC8580978; doi:10.1038/s41598-021-01180-y)
Supplement: Supplementary file 2 — Supplementary Data. [file 41598_2021_1180_MOESM2_ESM.zip › New folder/new/T18_A1new.csv]

Index	Date	Temperature	Activity	X-axis	Y-axis	Z-axis	Marker
54300	17/08/2018--05:00:00	22.86	0	0.185242	0.994119	0.108763
54360	17/08/2018--05:01:00	22.85	0	0.185242	0.994119	0.0936886
54420	17/08/2018--05:02:00	22.84	0	0.185242	0.994119	0.108763
54480	17/08/2018--05:03:00	22.85	0	0.185242	0.994119	0.108763
54540	17/08/2018--05:04:00	22.84	0	0.185242	0.994119	0.108763
54600	17/08/2018--05:05:00	22.83	0	0.185242	10.091	0.108763
54660	17/08/2018--05:06:00	22.84	0	0.185242	0.994119	0.108763
54720	17/08/2018--05:07:00	22.85	0	0.185242	0.994119	0.108763
54780	17/08/2018--05:08:00	22.83	0	0.185242	0.994119	0.108763
54840	17/08/2018--05:09:00	22.82	0	0.185242	0.994119	0.108763
54900	17/08/2018--05:10:00	22.82	0	0.185242	0.994119	0.108763
54960	17/08/2018--05:11:00	22.82	0	0.185242	0.994119	0.108763
55020	17/08/2018--05:12:00	22.82	0	0.185242	0.994119	0.108763
55080	17/08/2018--05:13:00	22.82	0	0.185242	10.091	0.108763
55140	17/08/2018--05:14:00	22.84	0	0.185242	0.994119	0.108763
55200	17/08/2018--05:15:00	22.82	0	0.185242	0.994119	0.108763
55260	17/08/2018--05:16:00	22.83	0	0.185242	0.994119	0.108763
55320	17/08/2018--05:17:00	22.82	0	0.185242	0.994119	0.108763
55380	17/08/2018--05:18:00	22.82	0	0.185242	0.994119	0.108763
55440	17/08/2018--05:19:00	22.83	0	0.185242	0.994119	0.108763
55500	17/08/2018--05:20:00	22.82	0	0.185242	0.994119	0.108763
55560	17/08/2018--05:21:00	22.82	0	0.185242	0.994119	0.108763
55620	17/08/2018--05:22:00	22.8	0	0.185242	0.994119	0.108763
55680	17/08/2018--05:23:00	22.8	0	0.185242	0.994119	0.108763
55740	17/08/2018--05:24:00	22.79	0	0.185242	0.994119	0.108763
55800	17/08/2018--05:25:00	22.79	0	0.185242	0.994119	0.108763
55860	17/08/2018--05:26:00	22.78	0	0.185242	0.994119	0.108763
55920	17/08/2018--05:27:00	22.75	0	0.185242	0.994119	0.108763
55980	17/08/2018--05:28:00	22.77	0	0.185242	0.994119	0.108763
56040	17/08/2018--05:29:00	22.74	0	0.185242	0.994119	0.108763
56100	17/08/2018--05:30:00	22.75	0	0.185242	0.994119	0.108763
56160	17/08/2018--05:31:00	22.73	0	0.185242	0.994119	0.108763
56220	17/08/2018--05:32:00	22.71	0	0.185242	0.994119	0.108763
56280	17/08/2018--05:33:00	22.7	0	0.185242	0.994119	0.108763
56340	17/08/2018--05:34:00	22.7	0	0.185242	0.994119	0.108763
56400	17/08/2018--05:35:00	22.7	0	0.185242	0.994119	0.108763
56460	17/08/2018--05:36:00	22.68	0	0.185242	10.091	-0.0269028
56520	17/08/2018--05:37:00	22.68	0	0.185242	10.091	-0.0269028
56580	17/08/2018--05:38:00	22.67	0	0.185242	10.091	-0.0269028
56640	17/08/2018--05:39:00	22.67	0	0.185242	10.091	-0.0269028
56700	17/08/2018--05:40:00	22.68	0	0.185242	10.091	-0.0269028
56760	17/08/2018--05:41:00	22.66	0	0.185242	10.091	-0.0118289
56820	17/08/2018--05:42:00	22.66	0	0.185242	10.091	-0.0269028
56880	17/08/2018--05:43:00	22.65	0	0.185242	10.091	-0.0269028
56940	17/08/2018--05:44:00	22.63	0	0.185242	10.091	-0.0269028
57000	17/08/2018--05:45:00	22.64	0	0.185242	10.091	-0.0269028
57060	17/08/2018--05:46:00	22.64	0	0.185242	10.091	-0.0269028
57120	17/08/2018--05:47:00	22.62	0	0.185242	10.091	-0.0269028
57180	17/08/2018--05:48:00	22.62	0	0.185242	10.091	-0.0269028
57240	17/08/2018--05:49:00	22.61	0	0.185242	10.091	-0.0269028
57300	17/08/2018--05:50:00	22.61	0	0.185242	10.091	-0.0269028
57360	17/08/2018--05:51:00	22.6	0	0.185242	10.091	-0.0269028
57420	17/08/2018--05:52:00	22.6	0	0.185242	10.091	-0.0269028
57480	17/08/2018--05:53:00	22.59	0	0.185242	10.091	-0.0269028
57540	17/08/2018--05:54:00	22.59	0	0.185242	10.091	-0.0118289
57600	17/08/2018--05:55:00	22.58	0	0.185242	10.091	-0.0269028
57660	17/08/2018--05:56:00	22.57	0	0.185242	10.091	-0.0269028
57720	17/08/2018--05:57:00	22.57	0	0.185242	10.091	-0.0269028
57780	17/08/2018--05:58:00	22.55	0	0.185242	10.091	-0.0269028
57840	17/08/2018--05:59:00	22.56	0	0.185242	10.091	-0.0269028
57900	17/08/2018--06:00:00	22.55	0	0.185242	10.091	-0.0269028
57960	17/08/2018--06:01:00	22.55	0	0.185242	10.091	-0.0269028
58020	17/08/2018--06:02:00	22.55	0	0.185242	10.091	-0.0269028
58080	17/08/2018--06:03:00	22.54	0	0.185242	10.091	-0.0269028
58140	17/08/2018--06:04:00	22.52	0	0.185242	10.091	-0.0269028
58200	17/08/2018--06:05:00	22.5	0	0.185242	10.091	-0.0269028
58260	17/08/2018--06:06:00	22.51	0	0.185242	10.091	-0.0269028
58320	17/08/2018--06:07:00	22.5	0	0.185242	10.091	-0.0269028
58380	17/08/2018--06:08:00	22.48	0	0.185242	10.091	-0.0269028
58440	17/08/2018--06:09:00	22.49	0	0.185242	10.091	-0.0269028
58500	17/08/2018--06:10:00	22.48	0	0.185242	10.091	-0.0269028
58560	17/08/2018--06:11:00	22.48	0	0.185242	10.091	-0.0269028
58620	17/08/2018--06:12:00	22.46	0	0.185242	10.091	-0.0269028
58680	17/08/2018--06:13:00	22.47	0	0.185242	10.091	-0.0269028
58740	17/08/2018--06:14:00	22.46	0	0.185242	10.091	-0.0269028
58800	17/08/2018--06:15:00	22.44	0	0.185242	10.091	-0.0118289
58860	17/08/2018--06:16:00	22.43	0	0.185242	10.091	-0.0269028
58920	17/08/2018--06:17:00	22.44	0	0.185242	10.091	-0.0269028
58980	17/08/2018--06:18:00	22.43	0	0.185242	10.091	-0.0118289
59040	17/08/2018--06:19:00	22.43	0	0.185242	10.091	-0.0269028
59100	17/08/2018--06:20:00	22.41	0	0.185242	10.091	-0.0269028
59160	17/08/2018--06:21:00	22.4	0	0.185242	10.091	-0.0269028
59220	17/08/2018--06:22:00	22.4	0	0.185242	10.091	-0.0118289
59280	17/08/2018--06:23:00	22.39	0	0.185242	10.091	-0.0269028
59340	17/08/2018--06:24:00	22.38	0	0.185242	10.091	-0.0118289
59400	17/08/2018--06:25:00	22.37	0	0.185242	10.091	-0.0269028
59460	17/08/2018--06:26:00	22.38	0	0.185242	10.091	-0.0118289
59520	17/08/2018--06:27:00	22.36	0	0.185242	10.091	-0.0269028
59580	17/08/2018--06:28:00	22.35	0	0.185242	10.091	-0.0269028
59640	17/08/2018--06:29:00	22.34	0	0.185242	10.091	-0.0118289
59700	17/08/2018--06:30:00	22.35	0	0.185242	10.091	-0.0118289
59760	17/08/2018--06:31:00	22.36	0	0.185242	10.091	-0.0269028
59820	17/08/2018--06:32:00	22.33	0	0.185242	10.091	-0.0269028
59880	17/08/2018--06:33:00	22.33	0	0.185242	10.091	-0.0269028
59940	17/08/2018--06:34:00	22.33	0	0.185242	10.091	-0.0269028
60000	17/08/2018--06:35:00	22.32	0	0.185242	10.091	-0.0269028
60060	17/08/2018--06:36:00	22.31	0	0.185242	10.091	-0.0269028
60120	17/08/2018--06:37:00	22.3	0	0.185242	10.091	-0.0269028
60180	17/08/2018--06:38:00	22.29	0	0.185242	10.091	-0.0269028
60240	17/08/2018--06:39:00	22.3	0	0.185242	10.091	-0.0269028
60300	17/08/2018--06:40:00	22.29	0	0.185242	10.091	-0.0269028
60360	17/08/2018--06:41:00	22.27	0	0.185242	10.091	-0.0118289
60420	17/08/2018--06:42:00	22.27	0	0.185242	10.091	-0.0269028
60480	17/08/2018--06:43:00	22.28	0	0.185242	10.091	-0.0269028
60540	17/08/2018--06:44:00	22.25	0	0.185242	10.091	-0.0118289
60600	17/08/2018--06:45:00	22.23	0	0.185242	10.091	-0.0269028
60660	17/08/2018--06:46:00	22.27	0	0.185242	10.091	-0.0269028
60720	17/08/2018--06:47:00	22.23	0	0.185242	10.091	-0.0118289
60780	17/08/2018--06:48:00	22.24	0	0.185242	10.091	-0.0269028
60840	17/08/2018--06:49:00	22.23	0	0.185242	10.091	-0.0269028
60900	17/08/2018--06:50:00	22.23	0	0.185242	10.091	-0.0118289
60960	17/08/2018--06:51:00	22.21	0	0.185242	10.091	-0.0269028
61020	17/08/2018--06:52:00	22.22	0	0.185242	10.091	-0.0269028
61080	17/08/2018--06:53:00	22.21	0	0.185242	10.091	-0.0118289
61140	17/08/2018--06:54:00	22.23	0	0.185242	10.091	-0.0269028
61200	17/08/2018--06:55:00	22.21	0	0.185242	10.091	-0.0269028
61260	17/08/2018--06:56:00	22.2	0	0.185242	10.091	-0.0269028
61320	17/08/2018--06:57:00	22.2	0	0.185242	10.091	-0.0269028
61380	17/08/2018--06:58:00	22.21	0	0.185242	10.091	-0.0269028
61440	17/08/2018--06:59:00	22.19	0	0.185242	10.091	-0.0269028
61500	17/08/2018--07:00:00	22.2	0	0.185242	10.091	-0.0118289
61560	17/08/2018--07:01:00	22.18	0	0.185242	10.091	-0.0118289
61620	17/08/2018--07:02:00	22.18	0	0.185242	10.091	-0.0269028
61680	17/08/2018--07:03:00	22.18	0	0.185242	10.091	-0.0269028
61740	17/08/2018--07:04:00	22.19	0	0.185242	10.091	-0.0118289
61800	17/08/2018--07:05:00	22.18	0	0.169572	10.091	-0.0269028
61860	17/08/2018--07:06:00	22.17	0	0.185242	10.091	-0.0269028
61920	17/08/2018--07:07:00	22.18	0	0.185242	10.091	-0.0269028
61980	17/08/2018--07:08:00	22.16	0	0.185242	10.091	-0.0269028
62040	17/08/2018--07:09:00	22.17	0	0.185242	10.091	-0.0118289
62100	17/08/2018--07:10:00	22.16	0	0.185242	10.091	-0.0269028
62160	17/08/2018--07:11:00	22.18	0	0.185242	10.091	-0.0269028
62220	17/08/2018--07:12:00	22.16	0	0.185242	10.091	-0.0269028
62280	17/08/2018--07:13:00	22.18	0	0.185242	10.091	-0.0118289
62340	17/08/2018--07:14:00	22.16	0	0.185242	10.091	-0.0269028
62400	17/08/2018--07:15:00	22.18	0	0.185242	10.091	-0.0269028
62460	17/08/2018--07:16:00	22.17	0	0.185242	10.091	-0.0269028
62520	17/08/2018--07:17:00	22.16	0	0.185242	10.091	-0.0269028
62580	17/08/2018--07:18:00	22.15	0	0.185242	10.091	-0.0269028
62640	17/08/2018--07:19:00	22.15	0	0.185242	10.091	-0.0269028
62700	17/08/2018--07:20:00	22.16	0	0.185242	10.091	-0.0118289
62760	17/08/2018--07:21:00	22.16	0	0.185242	10.091	-0.0269028
62820	17/08/2018--07:22:00	22.18	0	0.185242	10.091	-0.0118289
62880	17/08/2018--07:23:00	22.17	0	0.185242	10.091	-0.0269028
62940	17/08/2018--07:24:00	22.16	0	0.185242	10.091	-0.0269028
63000	17/08/2018--07:25:00	22.16	0	0.185242	10.091	-0.0269028
63060	17/08/2018--07:26:00	22.16	0	0.185242	10.091	-0.0118289
63120	17/08/2018--07:27:00	22.16	0	0.185242	10.091	-0.0269028
63180	17/08/2018--07:28:00	22.17	0	0.185242	10.091	-0.0269028
63240	17/08/2018--07:29:00	22.14	0	0.185242	10.091	-0.0269028
63300	17/08/2018--07:30:00	22.16	0	0.185242	10.091	-0.0269028
63360	17/08/2018--07:31:00	22.16	0	0.185242	10.091	-0.0269028
63420	17/08/2018--07:32:00	22.14	0	0.185242	10.091	-0.0118289
63480	17/08/2018--07:33:00	22.16	0	0.185242	10.091	-0.0269028
63540	17/08/2018--07:34:00	22.16	0	0.185242	10.091	-0.0269028
63600	17/08/2018--07:35:00	22.16	0	0.185242	10.091	-0.0269028
63660	17/08/2018--07:36:00	22.17	0	0.185242	10.091	-0.0269028
63720	17/08/2018--07:37:00	22.17	0	0.185242	10.091	-0.0118289
63780	17/08/2018--07:38:00	22.17	0	0.185242	10.091	-0.0269028
63840	17/08/2018--07:39:00	22.16	0	0.185242	10.091	-0.0118289
63900	17/08/2018--07:40:00	22.16	0	0.185242	10.091	-0.0269028
63960	17/08/2018--07:41:00	22.16	0	0.185242	10.091	-0.0118289
64020	17/08/2018--07:42:00	22.17	0	0.185242	10.091	-0.0269028
64080	17/08/2018--07:43:00	22.16	0	0.185242	10.091	-0.0269028
64140	17/08/2018--07:44:00	22.18	0	0.185242	10.091	-0.0269028
64200	17/08/2018--07:45:00	22.18	0	0.185242	10.091	-0.0118289
64260	17/08/2018--07:46:00	22.17	0	0.185242	10.091	-0.0118289
64320	17/08/2018--07:47:00	22.18	0	0.169572	10.091	-0.0269028
64380	17/08/2018--07:48:00	22.18	0	0.185242	10.091	-0.0269028
64440	17/08/2018--07:49:00	22.17	0	0.185242	10.091	-0.0118289
64500	17/08/2018--07:50:00	22.18	0	0.185242	10.091	-0.0118289
64560	17/08/2018--07:51:00	22.2	0	0.185242	10.091	-0.0269028
64620	17/08/2018--07:52:00	22.21	0	0.185242	10.091	-0.0118289
64680	17/08/2018--07:53:00	22.2	0	0.185242	10.091	-0.0269028
64740	17/08/2018--07:54:00	22.2	0	0.185242	10.091	-0.0269028
64800	17/08/2018--07:55:00	22.21	0	0.185242	10.091	-0.0118289
64860	17/08/2018--07:56:00	22.22	0	0.185242	10.091	-0.0118289
64920	17/08/2018--07:57:00	22.22	0	0.185242	10.091	-0.0118289
64980	17/08/2018--07:58:00	22.22	0	0.185242	10.091	-0.0118289
65040	17/08/2018--07:59:00	22.23	0	0.185242	10.091	-0.0118289
65100	17/08/2018--08:00:00	22.25	0	0.169572	10.091	-0.0118289
65160	17/08/2018--08:01:00	22.23	0	0.185242	10.091	-0.0269028
65220	17/08/2018--08:02:00	22.24	0	0.185242	10.091	-0.0269028
65280	17/08/2018--08:03:00	22.26	0	0.185242	10.091	-0.0269028
65340	17/08/2018--08:04:00	22.23	0	0.185242	10.091	-0.0269028
65400	17/08/2018--08:05:00	22.25	0	0.185242	10.091	-0.0118289
65460	17/08/2018--08:06:00	22.27	0	0.185242	10.091	-0.0118289
65520	17/08/2018--08:07:00	22.27	0	0.185242	10.091	-0.0269028
65580	17/08/2018--08:08:00	22.28	0	0.185242	10.091	-0.0118289
65640	17/08/2018--08:09:00	22.28	0	0.185242	10.091	-0.0118289
65700	17/08/2018--08:10:00	22.26	0	0.169572	10.091	-0.0118289
65760	17/08/2018--08:11:00	22.29	0	0.185242	10.091	-0.0118289
65820	17/08/2018--08:12:00	22.3	0	0.185242	10.091	-0.0118289
65880	17/08/2018--08:13:00	22.31	0	0.185242	10.091	-0.0118289
65940	17/08/2018--08:14:00	22.32	0	0.169572	10.091	-0.0118289
66000	17/08/2018--08:15:00	22.32	0	0.185242	10.091	-0.0118289
66060	17/08/2018--08:16:00	22.32	0	0.169572	10.091	-0.0118289
66120	17/08/2018--08:17:00	22.33	0	0.169572	10.091	-0.0269028
66180	17/08/2018--08:18:00	22.33	0	0.185242	10.091	-0.0118289
66240	17/08/2018--08:19:00	22.36	0	0.185242	10.091	-0.0118289
66300	17/08/2018--08:20:00	22.36	0	0.185242	10.091	-0.0118289
66360	17/08/2018--08:21:00	22.36	0	0.185242	10.091	-0.0118289
66420	17/08/2018--08:22:00	22.37	0	0.185242	10.091	-0.0118289
66480	17/08/2018--08:23:00	22.37	0	0.185242	10.091	-0.0118289
66540	17/08/2018--08:24:00	22.37	0	0.169572	10.091	-0.0118289
66600	17/08/2018--08:25:00	22.38	0	0.185242	10.091	-0.0118289
66660	17/08/2018--08:26:00	22.39	0	0.169572	10.091	-0.0118289
66720	17/08/2018--08:27:00	22.39	0	0.185242	10.091	-0.0118289
66780	17/08/2018--08:28:00	22.39	0	0.169572	10.091	-0.0118289
66840	17/08/2018--08:29:00	22.42	0	0.185242	10.091	-0.0118289
66900	17/08/2018--08:30:00	22.42	0	0.185242	10.091	-0.0118289
66960	17/08/2018--08:31:00	22.43	0	0.185242	10.091	-0.0269028
67020	17/08/2018--08:32:00	22.43	0	0.185242	10.091	-0.0118289
67080	17/08/2018--08:33:00	22.45	0	0.185242	10.091	-0.0118289
67140	17/08/2018--08:34:00	22.44	0	0.185242	10.091	-0.0118289
67200	17/08/2018--08:35:00	22.46	0	0.185242	10.091	-0.0118289
67260	17/08/2018--08:36:00	22.49	0	0.185242	10.091	-0.0118289
67320	17/08/2018--08:37:00	22.48	0	0.185242	10.091	-0.0269028
67380	17/08/2018--08:38:00	22.5	0	0.185242	10.091	-0.0118289
67440	17/08/2018--08:39:00	22.49	0	0.185242	10.091	-0.0118289
67500	17/08/2018--08:40:00	22.51	0	0.185242	10.091	-0.0118289
67560	17/08/2018--08:41:00	22.51	0	0.185242	10.091	-0.0118289
67620	17/08/2018--08:42:00	22.52	0	0.185242	10.091	-0.0269028
67680	17/08/2018--08:43:00	22.53	0	0.169572	10.091	-0.0118289
67740	17/08/2018--08:44:00	22.54	0	0.185242	10.091	-0.0269028
67800	17/08/2018--08:45:00	22.53	0	0.185242	10.091	-0.0118289
67860	17/08/2018--08:46:00	22.56	0	0.185242	10.091	-0.0118289
67920	17/08/2018--08:47:00	22.57	0	0.185242	10.091	-0.0118289
67980	17/08/2018--08:48:00	22.57	0	0.185242	10.091	-0.0118289
68040	17/08/2018--08:49:00	22.61	0	0.185242	10.091	-0.0118289
68100	17/08/2018--08:50:00	22.59	0	0.169572	10.091	-0.0118289
68160	17/08/2018--08:51:00	22.63	0	0.185242	10.091	-0.0118289
68220	17/08/2018--08:52:00	22.63	0	0.185242	10.091	-0.0269028
68280	17/08/2018--08:53:00	22.63	0	0.185242	10.091	-0.0118289
68340	17/08/2018--08:54:00	22.66	0	0.185242	10.091	-0.0118289
68400	17/08/2018--08:55:00	22.66	0	0.185242	10.091	-0.0118289
68460	17/08/2018--08:56:00	22.67	0	0.185242	10.091	-0.0269028
68520	17/08/2018--08:57:00	22.68	0	0.185242	10.091	-0.0118289
68580	17/08/2018--08:58:00	22.7	0	0.185242	0.994119	-0.0118289
68640	17/08/2018--08:59:00	22.71	0	0.185242	10.091	-0.0118289
68700	17/08/2018--09:00:00	22.71	0	0.185242	10.091	-0.0118289
68760	17/08/2018--09:01:00	22.73	0	0.169572	10.091	-0.0269028
68820	17/08/2018--09:02:00	22.74	0	0.169572	10.091	-0.0118289
68880	17/08/2018--09:03:00	22.77	0	0.169572	10.091	-0.0118289
68940	17/08/2018--09:04:00	22.79	0	0.169572	10.091	-0.0118289
69000	17/08/2018--09:05:00	22.8	0	0.169572	10.091	-0.0118289
69060	17/08/2018--09:06:00	22.79	0	0.169572	10.091	-0.0118289
69120	17/08/2018--09:07:00	22.82	0	0.169572	10.091	-0.0118289
69180	17/08/2018--09:08:00	22.82	0	0.169572	10.091	-0.0118289
69240	17/08/2018--09:09:00	22.84	0	0.169572	10.091	-0.0118289
69300	17/08/2018--09:10:00	22.86	0	0.169572	10.091	-0.0118289
69360	17/08/2018--09:11:00	22.88	0	0.169572	10.091	-0.0118289
69420	17/08/2018--09:12:00	22.88	0	0.169572	10.091	-0.0118289
69480	17/08/2018--09:13:00	22.9	0	0.169572	10.091	-0.0118289
69540	17/08/2018--09:14:00	22.9	0	0.169572	10.091	-0.0118289
69600	17/08/2018--09:15:00	22.93	0	0.169572	10.091	-0.0118289
69660	17/08/2018--09:16:00	22.95	0	0.169572	10.091	-0.0118289
69720	17/08/2018--09:17:00	22.96	0	0.169572	10.091	-0.0118289
69780	17/08/2018--09:18:00	22.96	0	0.169572	10.091	-0.0118289
69840	17/08/2018--09:19:00	22.96	0	0.169572	10.091	-0.0118289
69900	17/08/2018--09:20:00	22.99	0	0.169572	10.091	-0.0118289
69960	17/08/2018--09:21:00	23.01	0	0.169572	10.091	-0.0118289
70020	17/08/2018--09:22:00	23.02	0	0.169572	10.091	-0.0118289
70080	17/08/2018--09:23:00	23.02	0	0.169572	10.091	-0.0118289
70140	17/08/2018--09:24:00	23.05	0	0.169572	10.091	-0.0118289
70200	17/08/2018--09:25:00	23.06	0	0.169572	10.091	-0.0118289
70260	17/08/2018--09:26:00	23.09	0	0.169572	10.091	-0.0118289
70320	17/08/2018--09:27:00	23.11	0	0.169572	10.091	-0.0118289
70380	17/08/2018--09:28:00	23.11	0	0.169572	10.091	-0.0118289
70440	17/08/2018--09:29:00	23.15	0	0.169572	10.091	-0.0118289
70500	17/08/2018--09:30:00	23.14	0	0.169572	10.091	-0.0118289
70560	17/08/2018--09:31:00	23.17	0	0.169572	10.091	-0.0118289
70620	17/08/2018--09:32:00	23.19	0	0.169572	10.091	-0.0118289
70680	17/08/2018--09:33:00	23.19	0	0.169572	10.091	-0.0118289
70740	17/08/2018--09:34:00	23.21	0	0.169572	10.091	-0.0118289
70800	17/08/2018--09:35:00	23.24	0	0.169572	10.091	-0.0118289
70860	17/08/2018--09:36:00	23.25	0	0.169572	10.091	-0.0118289
70920	17/08/2018--09:37:00	23.26	0	0.169572	10.091	-0.0118289
70980	17/08/2018--09:38:00	23.28	0	0.169572	10.091	-0.0118289
71040	17/08/2018--09:39:00	23.31	0	0.169572	10.091	-0.0118289
71100	17/08/2018--09:40:00	23.32	0	0.169572	10.091	-0.0118289
71160	17/08/2018--09:41:00	23.33	0	0.169572	10.091	-0.0118289
71220	17/08/2018--09:42:00	23.36	0	0.169572	10.091	-0.0118289
71280	17/08/2018--09:43:00	23.39	0	0.169572	10.091	-0.0118289
71340	17/08/2018--09:44:00	23.42	0	0.169572	10.091	-0.0118289
71400	17/08/2018--09:45:00	23.44	0	0.169572	10.091	-0.0118289
71460	17/08/2018--09:46:00	23.46	0	0.169572	10.091	-0.0118289
71520	17/08/2018--09:47:00	23.48	0	0.169572	10.091	-0.0118289
71580	17/08/2018--09:48:00	23.51	0	0.169572	10.091	-0.0118289
71640	17/08/2018--09:49:00	23.52	0	0.169572	10.091	-0.0118289
71700	17/08/2018--09:50:00	23.54	20	0.0912218	10.091	0.108763
71760	17/08/2018--09:51:00	23.59	6	0.0912218	10.091	0.108763
71820	17/08/2018--09:52:00	23.63	0	0.0912218	10.091	0.108763
71880	17/08/2018--09:53:00	23.68	0	0.0912218	10.091	0.108763
71940	17/08/2018--09:54:00	23.75	0	0.0912218	10.091	0.108763
72000	17/08/2018--09:55:00	23.8	0	0.0912218	10.091	0.123836
72060	17/08/2018--09:56:00	23.9	0	0.0912218	10.091	0.123836
72120	17/08/2018--09:57:00	23.98	0	0.0912218	10.091	0.108763
72180	17/08/2018--09:58:00	24.04	0	0.0912218	10.091	0.123836
72240	17/08/2018--09:59:00	24.11	0	0.0912218	10.091	0.123836
72300	17/08/2018--10:00:00	24.19	0	0.0912218	10.091	0.123836
72360	17/08/2018--10:01:00	24.27	0	0.0912218	10.091	0.123836
72420	17/08/2018--10:02:00	24.34	0	0.106892	10.091	0.123836
72480	17/08/2018--10:03:00	24.42	0	0.0912218	10.091	0.123836
72540	17/08/2018--10:04:00	24.5	0	0.0912218	10.091	0.123836
72600	17/08/2018--10:05:00	24.53	0	0.0912218	10.091	0.123836
72660	17/08/2018--10:06:00	24.59	0	0.0912218	0.994119	0.108763
72720	17/08/2018--10:07:00	24.77	95	0.138232	0.949173	-0.0118289
72780	17/08/2018--10:08:00	25.43	271	0.341942	0.964155	-0.102272
72840	17/08/2018--10:09:00	26.06	29	0.263592	0.979137	0.13891
72900	17/08/2018--10:10:00	26.7	25	0.247922	0.814337	-0.509268
72960	17/08/2018--10:11:00	27.23	13	0.420292	0.874264	-0.358529
73020	17/08/2018--10:12:00	27.99	14	0.200912	0.799355	0.576054
73080	17/08/2018--10:13:00	28.57	386	0.0598818	109.899	0.018319
73140	17/08/2018--10:14:00	28.57	611	0.451632	10.091	0.0484668
73200	17/08/2018--10:15:00	28.61	21	-0.00279819	102.408	0.0635407
73260	17/08/2018--10:16:00	28.96	5	0.0755518	0.91921	0.425315
73320	17/08/2018--10:17:00	29.28	9	-0.00279819	0.724445	0.741867
73380	17/08/2018--10:18:00	29.91	5	-0.0184682	0.694482	0.726793
73440	17/08/2018--10:19:00	30.43	3	-0.0341382	0.694482	0.71172
73500	17/08/2018--10:20:00	30.86	14	0.0912218	0.724445	0.71172
73560	17/08/2018--10:21:00	31.18	1	0.0598818	0.664518	0.741867
73620	17/08/2018--10:22:00	31.43	1	0.0442118	0.784373	0.606202
73680	17/08/2018--10:23:00	31.77	3	0.0442118	0.6795	0.741867
73740	17/08/2018--10:24:00	31.88	347	-0.0184682	102.408	0.0333929
73800	17/08/2018--10:25:00	31.62	135	0.294932	0.904228	-0.358529
73860	17/08/2018--10:26:00	31.53	3	0.0128718	0.949173	-0.328381
73920	17/08/2018--10:27:00	31.38	3	0.279262	0.979137	-0.0419767
73980	17/08/2018--10:28:00	31.32	483	0.0442118	0.949173	0.28965
74040	17/08/2018--10:29:00	31.16	161	0.106892	0.934191	-0.343455
74100	17/08/2018--10:30:00	31.01	249	-0.0184682	0.979137	0.184132
74160	17/08/2018--10:31:00	30.78	128	-0.0654782	0.889246	0.455463
74220	17/08/2018--10:32:00	30.66	3	0.263592	0.574627	-0.810747
74280	17/08/2018--10:33:00	30.85	2	0.153902	0.859282	-0.509268
74340	17/08/2018--10:34:00	30.83	0	0.0912218	0.904228	-0.479121
74400	17/08/2018--10:35:00	30.85	3	-0.300528	0.949173	0.123836
74460	17/08/2018--10:36:00	30.85	29	0.106892	0.994119	0.153984
74520	17/08/2018--10:37:00	30.67	33	0.0755518	10.091	0.199206
74580	17/08/2018--10:38:00	30.68	12	0.138232	0.754409	0.651424
74640	17/08/2018--10:39:00	31.23	8	0.122562	0.739427	0.651424
74700	17/08/2018--10:40:00	31.66	7	0.279262	0.724445	0.63635
74760	17/08/2018--10:41:00	32.12	17	0.106892	0.829318	0.606202
74820	17/08/2018--10:42:00	32.38	17	0.0128718	0.979137	0.28965
74880	17/08/2018--10:43:00	32.16	46	0.153902	0.994119	0.0484668
74940	17/08/2018--10:44:00	31.76	7	0.216582	0.979137	0.0333929
75000	17/08/2018--10:45:00	31.37	14	-0.206508	0.964155	0.169058
75060	17/08/2018--10:46:00	31.14	11	0.200912	0.964155	0.229354
75120	17/08/2018--10:47:00	30.93	357	0.0128718	105.405	0.0635407
75180	17/08/2018--10:48:00	30.66	99	0.0598818	109.899	0.0635407
75240	17/08/2018--10:49:00	30.45	330	-0.0811482	0.994119	0.0484668
75300	17/08/2018--10:50:00	30.21	444	-0.0184682	0.814337	-0.0269028
75360	17/08/2018--10:51:00	30.03	208	0.0128718	0.889246	-0.509268
75420	17/08/2018--10:52:00	29.98	6	-0.128158	0.829318	-0.524342
75480	17/08/2018--10:53:00	29.88	2	-0.222178	0.8443	-0.509268
75540	17/08/2018--10:54:00	30.11	64	-0.410218	0.889246	-0.192716
75600	17/08/2018--10:55:00	30.39	6	-0.143828	0.649536	-0.750451
75660	17/08/2018--10:56:00	30.54	169	-0.00279819	105.405	0.0484668
75720	17/08/2018--10:57:00	30.68	157	0.200912	0.889246	0.440389
75780	17/08/2018--10:58:00	30.87	7	0.232252	0.904228	0.349945
75840	17/08/2018--10:59:00	30.99	10	0.0285418	0.964155	-0.253012
75900	17/08/2018--11:00:00	30.64	0	0.0128718	10.091	-0.0269028
75960	17/08/2018--11:01:00	30.26	312	-0.143828	0.979137	0.153984
76020	17/08/2018--11:02:00	30.26	14	-0.0341382	10.091	0.0786147
76080	17/08/2018--11:03:00	30.23	258	0.153902	0.874264	0.0484668
76140	17/08/2018--11:04:00	30.38	535	-0.0184682	0.994119	-0.117346
76200	17/08/2018--11:05:00	30.41	11	0.0442118	0.979137	0.184132
76260	17/08/2018--11:06:00	30.49	308	0.185242	129.376	0.229354
76320	17/08/2018--11:07:00	30.34	543	0.200912	111.397	0.0635407
76380	17/08/2018--11:08:00	30.17	315	0.106892	0.934191	0.349945
76440	17/08/2018--11:09:00	30.4	235	0.0442118	111.397	0.108763
76500	17/08/2018--11:10:00	30.43	952	0.122562	0.874264	0.485611
76560	17/08/2018--11:11:00	30.57	751	0.0442118	10.091	-0.0871985
76620	17/08/2018--11:12:00	30.59	469	-0.00279819	103.906	0.0484668
76680	17/08/2018--11:13:00	30.75	82	0.122562	0.964155	0.184132
76740	17/08/2018--11:14:00	30.71	715	0.279262	0.934191	0.274576
76800	17/08/2018--11:15:00	30.72	270	0.247922	0.454772	0.0936886
76860	17/08/2018--11:16:00	30.86	501	0.279262	0.784373	0.530832
76920	17/08/2018--11:17:00	31.28	404	-0.786298	-0.174466	-0.0570507
76980	17/08/2018--11:18:00	31.35	1055	0.608332	0.739427	0.21428
77040	17/08/2018--11:19:00	31.52	841	0.279262	0.964155	0.153984
77100	17/08/2018--11:20:00	31.87	239	0.247922	0.8443	0.28965
77160	17/08/2018--11:21:00	32.06	330	-0.0184682	0.799355	0.018319
77220	17/08/2018--11:22:00	31.82	365	0.0912218	105.405	-0.13242
77280	17/08/2018--11:23:00	31.59	831	0.138232	0.8443	0.018319
77340	17/08/2018--11:24:00	31.23	565	0.0442118	0.979137	0.21428
77400	17/08/2018--11:25:00	30.99	513	0.0285418	126.379	0.0936886
77460	17/08/2018--11:26:00	30.69	431	-0.159498	0.979137	0.0484668
77520	17/08/2018--11:27:00	30.36	899	-0.0968182	105.405	0.0333929
77580	17/08/2018--11:28:00	30.01	1176	0.0442118	0.769391	-0.0570507
77640	17/08/2018--11:29:00	29.69	1032	0.216582	0.964155	-0.0118289
77700	17/08/2018--11:30:00	29.57	939	-0.0498082	0.484736	0.018319
77760	17/08/2018--11:31:00	29.66	808	0.200912	0.91921	0.0333929
77820	17/08/2018--11:32:00	29.92	245	0.106892	0.994119	0.199206
77880	17/08/2018--11:33:00	30.17	427	0.122562	111.397	0.0936886
77940	17/08/2018--11:34:00	30.32	325	0.279262	0.949173	0.0333929
78000	17/08/2018--11:35:00	30.27	984	-0.0341382	0.874264	0.018319
78060	17/08/2018--11:36:00	30.16	179	-0.206508	0.949173	0.0333929
78120	17/08/2018--11:37:00	30.63	32	-0.112488	0.739427	0.651424
78180	17/08/2018--11:38:00	30.93	16	-0.347538	0.889246	0.21428
78240	17/08/2018--11:39:00	31.42	22	-0.316198	0.784373	0.545906
78300	17/08/2018--11:40:00	31.33	365	-0.284858	0.949173	0.108763
78360	17/08/2018--11:41:00	30.98	315	-0.190838	0.91921	0.0484668
78420	17/08/2018--11:42:00	30.99	261	0.106892	103.906	0.259502
78480	17/08/2018--11:43:00	30.75	595	0.0285418	0.994119	0.0635407
78540	17/08/2018--11:44:00	30.45	1085	0.200912	0.904228	-0.0118289
78600	17/08/2018--11:45:00	30.09	1050	0.780702	-0.114539	0.169058
78660	17/08/2018--11:46:00	29.84	1095	128.214	-0.0995569	-0.0721246
78720	17/08/2018--11:47:00	29.64	960	0.968741	0.110189	0.229354
78780	17/08/2018--11:48:00	29.4	1165	0.624002	-0.129521	-0.0118289
78840	17/08/2018--11:49:00	29.26	1202	164.255	-0.309303	-0.0871985
78900	17/08/2018--11:50:00	29.09	1285	0.937402	-0.144502	0.153984
78960	17/08/2018--11:51:00	28.88	636	112.544	-0.294321	0.123836
79020	17/08/2018--11:52:00	28.71	826	112.544	-0.20443	0.0786147
79080	17/08/2018--11:53:00	28.55	955	101.575	0.110189	0.0786147
79140	17/08/2018--11:54:00	28.45	747	0.906062	-0.294321	0.0333929
79200	17/08/2018--11:55:00	28.35	768	129.781	-0.0546113	0.0484668
79260	17/08/2018--11:56:00	28.61	154	0.984411	-0.0246476	0.13891
79320	17/08/2018--11:57:00	29.12	49	0.968741	-0.0396294	0.184132
79380	17/08/2018--11:58:00	29.37	327	0.686682	0.140153	-0.298233
79440	17/08/2018--11:59:00	28.95	1071	15.642	0.110189	-0.328381
79500	17/08/2018--12:00:00	28.89	697	0.953071	-0.114539	0.0484668
79560	17/08/2018--12:01:00	28.97	1049	0.953071	0.155135	0.0333929
79620	17/08/2018--12:02:00	28.86	681	0.655342	-0.084575	0.13891
79680	17/08/2018--12:03:00	28.75	930	106.276	0.0652436	0.304724
79740	17/08/2018--12:04:00	28.63	421	0.953071	-0.174466	0.304724
79800	17/08/2018--12:05:00	28.84	541	0.937402	-0.129521	0.0936886
79860	17/08/2018--12:06:00	28.79	618	100.008	-0.159484	0.018319
79920	17/08/2018--12:07:00	29.03	316	107.843	-0.084575	0.169058
79980	17/08/2018--12:08:00	29.28	415	0.968741	0.140153	-0.0118289
80040	17/08/2018--12:09:00	29.49	261	100.008	0.0352799	0.00324504
80100	17/08/2018--12:10:00	29.62	127	0.921732	0.260008	-0.0269028
80160	17/08/2018--12:11:00	29.85	153	110.977	0.125171	0.018319
80220	17/08/2018--12:12:00	30	165	0.874722	0.0952073	0.0333929
80280	17/08/2018--12:13:00	29.95	484	0.859052	-0.324285	-0.373603
80340	17/08/2018--12:14:00	29.87	765	104.709	0.00531616	0.229354
80400	17/08/2018--12:15:00	29.87	943	0.953071	0.0802255	-0.0269028
80460	17/08/2018--12:16:00	29.87	624	107.843	-0.0546113	0.0635407
80520	17/08/2018--12:17:00	29.8	650	0.812042	-0.144502	0.319797
80580	17/08/2018--12:18:00	29.89	831	106.276	0.0502617	0.0333929
80640	17/08/2018--12:19:00	30.07	801	0.968741	-0.0096657	0.169058
80700	17/08/2018--12:20:00	29.96	430	-0.347538	0.754409	0.123836
80760	17/08/2018--12:21:00	29.99	592	-0.112488	0.979137	0.0635407
80820	17/08/2018--12:22:00	29.87	254	-0.974338	0.125171	0.0936886
80880	17/08/2018--12:23:00	29.56	632	-0.990008	0.020298	0.0484668
80940	17/08/2018--12:24:00	29.66	576	-120.939	0.140153	-0.192716
81000	17/08/2018--12:25:00	30.11	400	-0.864648	0.125171	0.470537
81060	17/08/2018--12:26:00	30.52	4	-100.568	-0.129521	0.108763
81120	17/08/2018--12:27:00	30.2	125	-0.990008	0.20008	0.0936886
81180	17/08/2018--12:28:00	29.95	516	-100.568	0.0802255	-0.117346
81240	17/08/2018--12:29:00	29.71	313	-0.974338	0.0652436	0.13891
81300	17/08/2018--12:30:00	29.54	86	-0.990008	0.00531616	0.229354
81360	17/08/2018--12:31:00	29.46	393	-0.833308	0.00531616	-0.0721246
81420	17/08/2018--12:32:00	29.21	278	-0.880318	0.0352799	0.470537
81480	17/08/2018--12:33:00	29.12	230	-100.568	0.0352799	-0.0419767
81540	17/08/2018--12:34:00	28.92	204	-100.568	0.0802255	0.169058
81600	17/08/2018--12:35:00	28.87	874	-114.671	0.27499	0.0484668
81660	17/08/2018--12:36:00	28.84	974	-0.974338	0.215062	-0.0269028
81720	17/08/2018--12:37:00	28.77	731	-171.083	0.140153	0.018319
81780	17/08/2018--12:38:00	28.95	208	-0.880318	0.140153	0.440389
81840	17/08/2018--12:39:00	29.32	287	-103.702	-0.0546113	0.21428
81900	17/08/2018--12:40:00	29.68	68	-100.568	-0.0546113	0.500685
81960	17/08/2018--12:41:00	29.64	375	-0.958668	0.170117	0.153984
82020	17/08/2018--12:42:00	29.84	5	-0.974338	0.125171	0.244428
82080	17/08/2018--12:43:00	29.7	233	-0.880318	0.20008	0.153984
82140	17/08/2018--12:44:00	29.8	226	-161.681	0.155135	0.123836
82200	17/08/2018--12:45:00	29.64	341	-0.990008	0.215062	0.199206
82260	17/08/2018--12:46:00	29.69	192	-0.958668	0.245026	0.0333929
82320	17/08/2018--12:47:00	29.83	72	-0.880318	0.110189	0.018319
82380	17/08/2018--12:48:00	29.75	138	-0.990008	0.155135	0.0484668
82440	17/08/2018--12:49:00	29.69	49	-102.135	0.0352799	0.0484668
82500	17/08/2018--12:50:00	29.66	12	-0.833308	0.334917	0.380093
82560	17/08/2018--12:51:00	29.7	465	-131.908	0.230044	0.0484668
82620	17/08/2018--12:52:00	29.95	1151	-106.836	-0.144502	0.018319
82680	17/08/2018--12:53:00	30.56	95	-0.927328	0.20008	0.229354
82740	17/08/2018--12:54:00	30.96	522	-0.848978	0.0352799	0.440389
82800	17/08/2018--12:55:00	31.36	672	-0.927328	-0.0096657	0.259502
82860	17/08/2018--12:56:00	31.75	818	-0.723618	-0.0396294	0.425315
82920	17/08/2018--12:57:00	32.09	790	-0.848978	0.00531616	0.184132
82980	17/08/2018--12:58:00	32.13	384	-0.990008	-0.144502	0.259502
83040	17/08/2018--12:59:00	32.23	528	-0.817638	-0.0396294	0.0333929
83100	17/08/2018--13:00:00	31.59	555	-108.403	0.349899	0.0484668
83160	17/08/2018--13:01:00	31.09	105	-0.990008	-0.0246476	0.244428
83220	17/08/2018--13:02:00	30.83	166	-0.974338	0.0502617	0.0333929
83280	17/08/2018--13:03:00	30.42	478	-0.707948	0.170117	-0.0118289
83340	17/08/2018--13:04:00	30.33	131	-0.974338	-0.0096657	-0.0118289
83400	17/08/2018--13:05:00	30.36	0	-100.568	-0.20443	-0.147494
83460	17/08/2018--13:06:00	30.38	297	-0.990008	-0.0246476	0.13891
83520	17/08/2018--13:07:00	30.02	632	-0.801968	0.140153	0.56098
83580	17/08/2018--13:08:00	29.92	114	-0.895988	0.469754	-0.162568
83640	17/08/2018--13:09:00	29.84	14	-0.990008	0.020298	-0.20779
83700	17/08/2018--13:10:00	29.79	2	-0.786298	-0.0396294	-0.62986
83760	17/08/2018--13:11:00	29.74	22	-0.880318	0.245026	-0.418825
83820	17/08/2018--13:12:00	29.77	28	-0.990008	0.125171	0.153984
83880	17/08/2018--13:13:00	29.91	16	-0.958668	-0.0695931	0.0936886
83940	17/08/2018--13:14:00	30.04	22	-105.269	0.20008	0.108763
84000	17/08/2018--13:15:00	30.18	56	-0.942998	-0.0995569	0.00324504
84060	17/08/2018--13:16:00	30.18	447	-106.836	-0.114539	-0.0570507
84120	17/08/2018--13:17:00	30.23	14	-0.848978	0.110189	-0.539416
84180	17/08/2018--13:18:00	30.28	5	-0.990008	-0.0995569	0.108763
84240	17/08/2018--13:19:00	30.3	11	-0.911658	0.0952073	-0.448973
84300	17/08/2018--13:20:00	30.36	11	-103.702	-0.189448	0.108763
84360	17/08/2018--13:21:00	30.4	2	-102.135	0.020298	0.0333929
84420	17/08/2018--13:22:00	30.43	23	-100.568	-0.0546113	-0.177642
84480	17/08/2018--13:23:00	30.49	17	-0.927328	0.185098	-0.373603
84540	17/08/2018--13:24:00	30.51	116	-106.836	-0.144502	0.018319
84600	17/08/2018--13:25:00	30.73	282	-0.942998	0.260008	0.153984
84660	17/08/2018--13:26:00	30.98	280	-0.958668	0.170117	0.169058
84720	17/08/2018--13:27:00	31.03	32	-0.974338	0.27499	0.0484668
84780	17/08/2018--13:28:00	30.75	746	-0.942998	-0.189448	0.018319
84840	17/08/2018--13:29:00	30.56	131	-0.676608	0.0352799	-0.765525
84900	17/08/2018--13:30:00	30.63	60	-0.958668	0.20008	-0.298233
84960	17/08/2018--13:31:00	30.71	21	-102.135	-0.159484	0.108763
85020	17/08/2018--13:32:00	30.64	187	-0.801968	-0.0246476	-0.62986
85080	17/08/2018--13:33:00	30.34	246	-100.568	0.140153	0.0786147
85140	17/08/2018--13:34:00	30.23	421	0.0912218	0.889246	0.0333929
85200	17/08/2018--13:35:00	30.32	198	-0.253518	0.889246	0.380093
85260	17/08/2018--13:36:00	30.62	15	-0.112488	0.889246	0.455463
85320	17/08/2018--13:37:00	30.83	4	-0.222178	0.889246	0.440389
85380	17/08/2018--13:38:00	30.98	49	0.0128718	0.889246	0.500685
85440	17/08/2018--13:39:00	30.85	7	-0.0968182	0.904228	0.410241
85500	17/08/2018--13:40:00	30.62	197	0.0755518	0.889246	0.455463
85560	17/08/2018--13:41:00	30.64	2	0.0285418	0.904228	0.410241
85620	17/08/2018--13:42:00	30.85	10	0.310602	0.604591	-0.750451
85680	17/08/2018--13:43:00	31.08	41	0.169572	0.754409	0.651424
85740	17/08/2018--13:44:00	31.37	16	0.0912218	0.904228	0.425315
85800	17/08/2018--13:45:00	31.25	13	-0.0654782	0.904228	0.380093
85860	17/08/2018--13:46:00	31.22	42	0.122562	0.889246	0.349945
85920	17/08/2018--13:47:00	31.34	361	0.216582	121.885	0.108763
85980	17/08/2018--13:48:00	31.64	226	0.106892	0.859282	0.515759
86040	17/08/2018--13:49:00	32.19	18	0.153902	0.829318	0.545906
86100	17/08/2018--13:50:00	32.45	26	0.279262	0.709464	0.666498
86160	17/08/2018--13:51:00	32.61	2	0.294932	0.694482	0.907681
86220	17/08/2018--13:52:00	32.88	30	0.435962	0.754409	0.530832
86280	17/08/2018--13:53:00	33.2	21	0.0442118	0.499718	0.877533
86340	17/08/2018--13:54:00	33.37	41	0.169572	0.874264	0.500685
86400	17/08/2018--13:55:00	33.45	24	0.138232	0.904228	0.425315
86460	17/08/2018--13:56:00	33.29	49	0.294932	0.934191	-0.328381
86520	17/08/2018--13:57:00	32.93	44	0.373282	0.859282	0.380093
86580	17/08/2018--13:58:00	32.63	22	0.185242	0.649536	0.741867
86640	17/08/2018--13:59:00	32.86	27	0.153902	0.949173	-0.328381
86700	17/08/2018--14:00:00	32.91	55	0.106892	0.739427	0.681572
86760	17/08/2018--14:01:00	32.89	113	0.561322	0.664518	0.515759
86820	17/08/2018--14:02:00	32.38	74	0.0598818	102.408	0.0484668
86880	17/08/2018--14:03:00	32.19	86	0.153902	0.904228	0.319797
86940	17/08/2018--14:04:00	32.21	26	0.169572	0.934191	0.319797
87000	17/08/2018--14:05:00	32.03	41	-0.0184682	0.724445	-0.720303
87060	17/08/2018--14:06:00	32.02	50	0.153902	0.91921	-0.388677
87120	17/08/2018--14:07:00	32.16	37	0.0598818	0.724445	0.696646
87180	17/08/2018--14:08:00	32.24	30	-0.00279819	0.589609	0.817237
87240	17/08/2018--14:09:00	32.39	24	-0.0184682	0.799355	0.591128
87300	17/08/2018--14:10:00	32.02	33	-0.0184682	10.091	0.0484668
87360	17/08/2018--14:11:00	31.51	12	0.0128718	0.964155	-0.313307
87420	17/08/2018--14:12:00	31.32	154	0.294932	0.979137	0.0786147
87480	17/08/2018--14:13:00	31.32	566	0.655342	190.801	0.319797
87540	17/08/2018--14:14:00	31.05	432	0.341942	0.934191	-0.0871985
87600	17/08/2018--14:15:00	31	27	0.0755518	0.949173	-0.373603
87660	17/08/2018--14:16:00	31.09	38	0.0755518	0.91921	-0.433899
87720	17/08/2018--14:17:00	31.17	29	0.0442118	0.874264	0.485611
87780	17/08/2018--14:18:00	31.96	54	0.185242	0.8443	0.530832
87840	17/08/2018--14:19:00	32.31	79	0.0598818	0.979137	0.229354
87900	17/08/2018--14:20:00	32.75	41	0.0442118	0.799355	0.591128
87960	17/08/2018--14:21:00	32.99	80	0.153902	0.829318	0.500685
88020	17/08/2018--14:22:00	33.01	29	-0.0184682	0.694482	-0.750451
88080	17/08/2018--14:23:00	32.89	10	-0.0184682	0.649536	-0.780599
88140	17/08/2018--14:24:00	33.16	68	0.0285418	0.499718	0.877533
88200	17/08/2018--14:25:00	33.48	19	0.0755518	0.544663	0.847385
88260	17/08/2018--14:26:00	33.54	74	-0.143828	103.906	0.229354
88320	17/08/2018--14:27:00	33.3	7	-0.0498082	102.408	0.0333929
88380	17/08/2018--14:28:00	33.31	5	0.247922	0.859282	-0.494195
88440	17/08/2018--14:29:00	32.91	7	-0.00279819	0.979137	0.21428
88500	17/08/2018--14:30:00	32.39	1	0.106892	0.964155	0.259502
88560	17/08/2018--14:31:00	32.25	24	-0.00279819	0.859282	0.515759
88620	17/08/2018--14:32:00	32.3	9	-0.0811482	0.8443	0.545906
88680	17/08/2018--14:33:00	32.35	16	0.0442118	0.859282	0.530832
88740	17/08/2018--14:34:00	32.49	1	0.122562	0.859282	0.500685
88800	17/08/2018--14:35:00	32.52	22	-0.00279819	0.799355	0.606202
88860	17/08/2018--14:36:00	32.47	33	0.0598818	0.889246	0.470537
88920	17/08/2018--14:37:00	32.59	17	0.294932	0.8443	0.470537
88980	17/08/2018--14:38:00	32.47	60	0.169572	0.979137	0.0635407
89040	17/08/2018--14:39:00	32.09	56	0.0442118	0.649536	0.756941
89100	17/08/2018--14:40:00	32.16	117	0.279262	0.874264	0.395167
89160	17/08/2018--14:41:00	32.43	22	0.169572	0.934191	0.365019
89220	17/08/2018--14:42:00	32.65	3	0.0912218	0.91921	0.410241
89280	17/08/2018--14:43:00	32.6	45	0.0285418	10.091	0.259502
89340	17/08/2018--14:44:00	32.49	68	0.232252	0.769391	0.591128
89400	17/08/2018--14:45:00	32.54	12	0.263592	0.859282	0.485611
89460	17/08/2018--14:46:00	32.52	5	-0.0811482	10.091	0.365019
89520	17/08/2018--14:47:00	32.34	18	0.169572	0.934191	0.334871
89580	17/08/2018--14:48:00	31.89	46	0.0912218	0.934191	0.349945
89640	17/08/2018--14:49:00	31.73	50	0.326272	0.964155	0.0635407
89700	17/08/2018--14:50:00	31.63	16	0.435962	0.874264	0.244428
89760	17/08/2018--14:51:00	31.7	5	0.341942	0.91921	0.28965
89820	17/08/2018--14:52:00	31.3	136	0.576992	0.829318	-0.192716
89880	17/08/2018--14:53:00	31.1	120	0.294932	0.934191	-0.358529
89940	17/08/2018--14:54:00	31.07	89	0.279262	0.91921	0.274576
90000	17/08/2018--14:55:00	31.13	512	0.122562	0.499718	0.0635407
90060	17/08/2018--14:56:00	31.06	19	0.498642	0.694482	-0.539416
90120	17/08/2018--14:57:00	30.8	22	0.247922	0.889246	-0.448973
90180	17/08/2018--14:58:00	30.6	4	0.0912218	0.769391	0.651424
90240	17/08/2018--14:59:00	30.6	15	0.247922	0.859282	-0.479121
90300	17/08/2018--15:00:00	30.76	16	-0.0184682	0.589609	-0.855969
90360	17/08/2018--15:01:00	30.95	17	0.153902	0.649536	-0.750451
90420	17/08/2018--15:02:00	31	198	0.341942	0.979137	0.0936886
90480	17/08/2018--15:03:00	30.84	267	0.0442118	10.091	0.259502
90540	17/08/2018--15:04:00	30.56	435	0.232252	0.979137	0.0635407
90600	17/08/2018--15:05:00	30.1	516	0.263592	10.091	0.184132
90660	17/08/2018--15:06:00	30.16	436	0.310602	0.949173	0.0786147
90720	17/08/2018--15:07:00	29.92	345	0.326272	0.91921	0.21428
90780	17/08/2018--15:08:00	30.02	312	0.341942	0.91921	0.169058
90840	17/08/2018--15:09:00	30.17	148	0.294932	0.964155	0.123836
90900	17/08/2018--15:10:00	30.34	335	0.608332	0.8443	0.00324504
90960	17/08/2018--15:11:00	30.42	244	0.373282	0.964155	0.0333929
91020	17/08/2018--15:12:00	31.39	71	0.216582	0.934191	0.108763
91080	17/08/2018--15:13:00	31.36	626	0.122562	10.091	0.0635407
91140	17/08/2018--15:14:00	30.86	739	0.0442118	0.964155	-0.0118289
91200	17/08/2018--15:15:00	30.3	1020	-0.0184682	0.994119	0.0936886
91260	17/08/2018--15:16:00	29.8	857	0.0285418	0.859282	-0.0570507
91320	17/08/2018--15:17:00	29.8	990	0.0128718	102.408	0.0484668
91380	17/08/2018--15:18:00	29.71	1047	0.0285418	0.994119	0.21428
91440	17/08/2018--15:19:00	29.95	499	0.0912218	0.964155	0.259502
91500	17/08/2018--15:20:00	30.82	66	-0.0968182	105.405	0.018319
91560	17/08/2018--15:21:00	31.04	517	0.0598818	10.091	0.13891
91620	17/08/2018--15:22:00	31.25	205	0.357612	112.896	0.0635407
91680	17/08/2018--15:23:00	31.34	64	0.279262	0.964155	0.13891
91740	17/08/2018--15:24:00	31.38	396	-171.083	0.125171	0.0333929
91800	17/08/2018--15:25:00	30.9	370	-0.143828	0.949173	0.00324504
91860	17/08/2018--15:26:00	30.8	234	0.0442118	10.091	0.13891
91920	17/08/2018--15:27:00	31.2	16	0.0912218	0.784373	0.606202
91980	17/08/2018--15:28:00	31.57	19	0.0285418	103.906	0.0786147
92040	17/08/2018--15:29:00	31.44	113	-0.0654782	0.964155	0.0786147
92100	17/08/2018--15:30:00	30.96	370	-0.300528	0.964155	0.199206
92160	17/08/2018--15:31:00	30.62	350	0.153902	0.589609	0.153984
92220	17/08/2018--15:32:00	30.11	617	-102.135	0.185098	0.21428
92280	17/08/2018--15:33:00	30.04	54	-0.990008	-0.0695931	0.0786147
92340	17/08/2018--15:34:00	30.11	144	-100.568	0.00531616	0.0484668
92400	17/08/2018--15:35:00	30.43	245	-0.958668	-0.159484	0.304724
92460	17/08/2018--15:36:00	30.5	368	-0.895988	-0.264357	0.0333929
92520	17/08/2018--15:37:00	30.4	522	-0.895988	0.0352799	0.018319
92580	17/08/2018--15:38:00	30.41	91	-105.269	0.110189	0.153984
92640	17/08/2018--15:39:00	30.52	162	-102.135	0.349899	0.0635407
92700	17/08/2018--15:40:00	30.29	279	-0.801968	0.529681	0.259502
92760	17/08/2018--15:41:00	30	744	-0.880318	0.499718	0.0484668
92820	17/08/2018--15:42:00	29.62	543	-0.833308	0.544663	0.0333929
92880	17/08/2018--15:43:00	29.74	57	-0.895988	0.155135	-0.0118289
92940	17/08/2018--15:44:00	29.78	34	-0.895988	0.349899	0.229354
93000	17/08/2018--15:45:00	29.73	217	-0.833308	0.349899	0.00324504
93060	17/08/2018--15:46:00	29.47	517	-138.176	0.304953	-0.253012
93120	17/08/2018--15:47:00	29.21	459	-113.104	0.0652436	0.0635407
93180	17/08/2018--15:48:00	28.92	542	-142.877	-0.0995569	0.00324504
93240	17/08/2018--15:49:00	28.67	542	-0.566918	0.140153	-0.0721246
93300	17/08/2018--15:50:00	29.04	244	-0.958668	0.110189	0.259502
93360	17/08/2018--15:51:00	29.46	219	-114.671	-0.0246476	-0.102272
93420	17/08/2018--15:52:00	29.29	172	-100.568	0.020298	0.123836
93480	17/08/2018--15:53:00	29.03	15	-0.801968	-0.264357	0.21428
93540	17/08/2018--15:54:00	28.91	6	-0.942998	0.020298	0.365019
93600	17/08/2018--15:55:00	29.02	5	-0.864648	-0.144502	0.515759
93660	17/08/2018--15:56:00	29.15	43	-0.927328	0.260008	-0.313307
93720	17/08/2018--15:57:00	29.44	23	-0.660938	-0.399194	-0.675082
93780	17/08/2018--15:58:00	29.21	2	-0.582588	-0.264357	-0.795673
93840	17/08/2018--15:59:00	28.85	1	-0.895988	0.0652436	-0.464047
93900	17/08/2018--16:00:00	28.65	17	-100.568	0.155135	0.0333929
93960	17/08/2018--16:01:00	28.47	5	-0.958668	0.215062	0.0333929
94020	17/08/2018--16:02:00	28.38	184	-0.942998	0.125171	0.21428
94080	17/08/2018--16:03:00	28.78	291	-0.880318	0.0952073	0.153984
94140	17/08/2018--16:04:00	29.32	102	-100.568	0.0652436	0.184132
94200	17/08/2018--16:05:00	29.5	116	-0.958668	0.20008	0.169058
94260	17/08/2018--16:06:00	29.45	685	-0.786298	0.20008	0.229354
94320	17/08/2018--16:07:00	29.35	253	-0.817638	0.155135	-0.660008
94380	17/08/2018--16:08:00	29.84	206	-0.958668	0.185098	0.00324504
94440	17/08/2018--16:09:00	29.99	889	-0.880318	-0.084575	-0.0570507
94500	17/08/2018--16:10:00	29.97	322	-0.958668	-0.129521	0.349945
94560	17/08/2018--16:11:00	29.76	33	-0.927328	0.349899	0.108763
94620	17/08/2018--16:12:00	29.5	15	-0.958668	0.170117	-0.0269028
94680	17/08/2018--16:13:00	29.19	11	-0.676608	0.574627	-0.448973
94740	17/08/2018--16:14:00	29.38	216	-0.958668	0.245026	0.0936886
94800	17/08/2018--16:15:00	29.88	293	-0.990008	0.0502617	0.184132
94860	17/08/2018--16:16:00	30.42	393	-111.537	0.0652436	0.018319
94920	17/08/2018--16:17:00	30.48	89	-0.974338	0.0652436	0.123836
94980	17/08/2018--16:18:00	30.77	76	-0.958668	-0.0246476	0.123836
95040	17/08/2018--16:19:00	31.01	74	-0.958668	0.170117	0.13891
95100	17/08/2018--16:20:00	30.98	48	-0.958668	0.0952073	0.0635407
95160	17/08/2018--16:21:00	30.75	149	-0.974338	0.125171	0.0936886
95220	17/08/2018--16:22:00	30.56	343	-0.958668	0.245026	0.0484668
95280	17/08/2018--16:23:00	30.21	501	-100.568	0.0652436	0.108763
95340	17/08/2018--16:24:00	29.84	453	-105.269	0.00531616	0.108763
95400	17/08/2018--16:25:00	29.61	92	-0.974338	0.215062	-0.0419767
95460	17/08/2018--16:26:00	29.48	62	-0.942998	0.20008	0.0333929
95520	17/08/2018--16:27:00	29.38	520	-0.990008	0.0952073	-0.0721246
95580	17/08/2018--16:28:00	29.14	533	-0.582588	-0.0546113	0.0936886
95640	17/08/2018--16:29:00	28.9	148	-0.942998	0.185098	0.0936886
95700	17/08/2018--16:30:00	28.91	134	-0.739288	0.020298	0.0484668
95760	17/08/2018--16:31:00	29.08	512	-0.958668	0.245026	0.0333929
95820	17/08/2018--16:32:00	28.89	713	-0.472898	-0.998468	0.153984
95880	17/08/2018--16:33:00	28.69	652	-0.347538	-0.983487	0.0333929
95940	17/08/2018--16:34:00	28.53	631	-0.347538	-0.908577	0.0936886
96000	17/08/2018--16:35:00	28.4	226	-0.284858	-0.968505	0.0484668
96060	17/08/2018--16:36:00	28.3	210	-0.284858	-0.878614	0.606202
96120	17/08/2018--16:37:00	28.29	717	-0.660938	-0.578976	0.0786147
96180	17/08/2018--16:38:00	28.08	995	204.997	-0.129521	0.304724
96240	17/08/2018--16:39:00	28.08	393	0.968741	-0.20443	0.0786147
96300	17/08/2018--16:40:00	28.08	84	0.953071	-0.174466	0.199206
96360	17/08/2018--16:41:00	28.32	258	0.984411	-0.0546113	0.108763
96420	17/08/2018--16:42:00	28.75	233	101.575	-0.174466	-0.0269028
96480	17/08/2018--16:43:00	28.4	402	0.153902	-0.893595	-0.524342
96540	17/08/2018--16:44:00	28.07	508	100.008	-0.0995569	0.0936886
96600	17/08/2018--16:45:00	28.02	167	107.843	-0.174466	-0.0118289
96660	17/08/2018--16:46:00	27.93	425	0.812042	0.409826	0.108763
96720	17/08/2018--16:47:00	27.76	557	131.348	0.00531616	-0.0118289
96780	17/08/2018--16:48:00	27.62	635	0.937402	-0.114539	0.0484668
96840	17/08/2018--16:49:00	27.5	509	0.843382	0.125171	0.545906
96900	17/08/2018--16:50:00	27.51	972	107.843	-0.084575	0.259502
96960	17/08/2018--16:51:00	27.62	264	107.843	0.230044	0.0936886
97020	17/08/2018--16:52:00	27.71	428	101.575	0.0652436	0.0484668
97080	17/08/2018--16:53:00	27.64	302	100.008	-0.114539	0.123836
97140	17/08/2018--16:54:00	28.57	128	100.008	-0.0396294	0.123836
97200	17/08/2018--16:55:00	28.3	203	100.008	0.020298	0.0484668
97260	17/08/2018--16:56:00	28.07	373	0.874722	-0.264357	-0.147494
97320	17/08/2018--16:57:00	27.93	737	128.214	0.245026	-0.0118289
97380	17/08/2018--16:58:00	27.89	408	100.008	-0.0995569	-0.0419767
97440	17/08/2018--16:59:00	27.8	912	-113.104	-0.114539	-0.0419767
97500	17/08/2018--17:00:00	27.7	220	-100.568	-0.189448	0.018319
97560	17/08/2018--17:01:00	28.14	78	-0.927328	-0.234394	0.365019
97620	17/08/2018--17:02:00	28.31	731	-100.568	-0.174466	0.0333929
97680	17/08/2018--17:03:00	28.24	205	-100.568	-0.174466	0.0635407
97740	17/08/2018--17:04:00	28.29	573	-100.568	-0.0695931	0.153984
97800	17/08/2018--17:05:00	28.1	603	-149.145	0.110189	0.0333929
97860	17/08/2018--17:06:00	28.01	625	-0.754958	-0.144502	-0.569564
97920	17/08/2018--17:07:00	27.8	498	-0.974338	-0.249375	0.0936886
97980	17/08/2018--17:08:00	27.7	416	-100.568	0.0652436	0.274576
98040	17/08/2018--17:09:00	27.92	497	-131.908	0.0352799	0.0333929
98100	17/08/2018--17:10:00	28.93	112	-0.895988	0.00531616	0.259502
98160	17/08/2018--17:11:00	29.64	123	-0.801968	0.020298	0.621276
98220	17/08/2018--17:12:00	30.56	264	-0.974338	-0.0096657	0.28965
98280	17/08/2018--17:13:00	30.34	445	-0.942998	0.0802255	0.00324504
98340	17/08/2018--17:14:00	29.6	720	-0.927328	-0.129521	-0.117346
98400	17/08/2018--17:15:00	28.82	865	-113.104	0.364881	-0.0118289
98460	17/08/2018--17:16:00	28.24	832	-103.702	0.260008	0.0484668
98520	17/08/2018--17:17:00	27.96	255	-105.269	0.00531616	0.0333929
98580	17/08/2018--17:18:00	27.87	417	-133.475	0.260008	0.21428
98640	17/08/2018--17:19:00	27.6	578	-120.939	0.110189	0.108763
98700	17/08/2018--17:20:00	27.52	890	-0.425888	0.694482	-0.599712
98760	17/08/2018--17:21:00	27.19	7	-0.566918	0.230044	-0.810747
98820	17/08/2018--17:22:00	26.91	0	-0.566918	0.215062	-0.810747
98880	17/08/2018--17:23:00	26.68	0	-0.566918	0.230044	-0.810747
98940	17/08/2018--17:24:00	26.48	0	-0.566918	0.215062	-0.810747
99000	17/08/2018--17:25:00	26.36	0	-0.566918	0.230044	-0.810747
99060	17/08/2018--17:26:00	26.25	0	-0.566918	0.215062	-0.810747
99120	17/08/2018--17:27:00	26.17	0	-0.566918	0.230044	-0.810747
99180	17/08/2018--17:28:00	26.13	0	-0.566918	0.230044	-0.825821
99240	17/08/2018--17:29:00	26.07	0	-0.566918	0.215062	-0.825821
99300	17/08/2018--17:30:00	26	0	-0.566918	0.230044	-0.825821
99360	17/08/2018--17:31:00	25.93	0	-0.566918	0.230044	-0.825821
99420	17/08/2018--17:32:00	25.86	0	-0.566918	0.230044	-0.810747
99480	17/08/2018--17:33:00	25.81	0	-0.566918	0.230044	-0.825821
99540	17/08/2018--17:34:00	25.78	0	-0.566918	0.230044	-0.810747
99600	17/08/2018--17:35:00	25.75	0	-0.566918	0.215062	-0.825821
99660	17/08/2018--17:36:00	25.73	0	-0.566918	0.230044	-0.810747
99720	17/08/2018--17:37:00	25.71	0	-0.566918	0.215062	-0.825821
99780	17/08/2018--17:38:00	25.69	0	-0.566918	0.230044	-0.825821
99840	17/08/2018--17:39:00	25.65	0	-0.566918	0.215062	-0.825821
99900	17/08/2018--17:40:00	25.59	0	-0.566918	0.230044	-0.825821
99960	17/08/2018--17:41:00	25.55	0	-0.566918	0.230044	-0.825821
100020	17/08/2018--17:42:00	25.51	0	-0.566918	0.230044	-0.810747
100080	17/08/2018--17:43:00	25.48	0	-0.566918	0.230044	-0.825821
100140	17/08/2018--17:44:00	25.42	0	-0.566918	0.230044	-0.825821
100200	17/08/2018--17:45:00	25.4	0	-0.566918	0.230044	-0.825821
100260	17/08/2018--17:46:00	25.37	0	-0.566918	0.230044	-0.825821
100320	17/08/2018--17:47:00	25.36	0	-0.566918	0.230044	-0.825821
100380	17/08/2018--17:48:00	25.33	0	-0.566918	0.230044	-0.825821
100440	17/08/2018--17:49:00	25.28	0	-0.566918	0.215062	-0.810747
100500	17/08/2018--17:50:00	25.27	0	-0.566918	0.230044	-0.825821
100560	17/08/2018--17:51:00	25.25	0	-0.566918	0.230044	-0.825821
100620	17/08/2018--17:52:00	25.23	0	-0.566918	0.230044	-0.825821
100680	17/08/2018--17:53:00	25.21	0	-0.566918	0.215062	-0.825821
100740	17/08/2018--17:54:00	25.19	0	-0.566918	0.230044	-0.825821
100800	17/08/2018--17:55:00	25.16	0	-0.566918	0.230044	-0.810747
100860	17/08/2018--17:56:00	25.13	0	-0.566918	0.215062	-0.810747
100920	17/08/2018--17:57:00	25.14	0	-0.566918	0.215062	-0.825821
100980	17/08/2018--17:58:00	25.11	0	-0.566918	0.230044	-0.825821
101040	17/08/2018--17:59:00	25.09	0	-0.566918	0.215062	-0.825821
101100	17/08/2018--18:00:00	25.04	0	-0.566918	0.230044	-0.825821
101160	17/08/2018--18:01:00	25	0	-0.566918	0.230044	-0.825821
101220	17/08/2018--18:02:00	24.99	0	-0.551248	0.230044	-0.825821
101280	17/08/2018--18:03:00	24.97	0	-0.566918	0.230044	-0.825821
101340	17/08/2018--18:04:00	24.97	0	-0.551248	0.230044	-0.825821
101400	17/08/2018--18:05:00	24.94	0	-0.551248	0.230044	-0.825821
101460	17/08/2018--18:06:00	24.94	0	-0.566918	0.230044	-0.825821
101520	17/08/2018--18:07:00	24.91	0	-0.566918	0.215062	-0.825821
101580	17/08/2018--18:08:00	24.91	0	-0.566918	0.230044	-0.825821
101640	17/08/2018--18:09:00	24.88	0	-0.566918	0.230044	-0.825821
101700	17/08/2018--18:10:00	24.85	0	-0.566918	0.215062	-0.825821
101760	17/08/2018--18:11:00	24.84	0	-0.566918	0.230044	-0.825821
101820	17/08/2018--18:12:00	24.89	331	0.420292	0.319935	0.847385
101880	17/08/2018--18:13:00	25.1	627	0.671012	-0.36923	0.018319
101940	17/08/2018--18:14:00	25.16	926	17.209	-0.294321	0.470537
102000	17/08/2018--18:15:00	25.22	763	110.977	-0.384212	0.425315
102060	17/08/2018--18:16:00	25.26	936	120.379	-0.249375	0.229354
102120	17/08/2018--18:17:00	25.31	430	0.467302	-0.219412	0.832311
102180	17/08/2018--18:18:00	25.3	0	0.467302	-0.219412	0.832311
102240	17/08/2018--18:19:00	25.33	0	0.467302	-0.219412	0.832311
102300	17/08/2018--18:20:00	25.33	0	0.467302	-0.219412	0.832311
102360	17/08/2018--18:21:00	25.33	0	0.467302	-0.219412	0.832311
102420	17/08/2018--18:22:00	25.32	0	0.467302	-0.219412	0.832311
102480	17/08/2018--18:23:00	25.33	0	0.467302	-0.219412	0.832311
102540	17/08/2018--18:24:00	25.3	0	0.467302	-0.219412	0.832311
102600	17/08/2018--18:25:00	25.31	0	0.467302	-0.219412	0.832311
102660	17/08/2018--18:26:00	25.31	0	0.467302	-0.219412	0.832311
102720	17/08/2018--18:27:00	25.3	0	0.467302	-0.219412	0.832311
102780	17/08/2018--18:28:00	25.27	0	0.467302	-0.219412	0.832311
102840	17/08/2018--18:29:00	25.25	0	0.467302	-0.219412	0.832311
102900	17/08/2018--18:30:00	25.25	0	0.467302	-0.219412	0.832311
102960	17/08/2018--18:31:00	25.23	0	0.467302	-0.219412	0.832311
103020	17/08/2018--18:32:00	25.21	0	0.467302	-0.219412	0.832311
103080	17/08/2018--18:33:00	25.2	0	0.467302	-0.219412	0.832311
103140	17/08/2018--18:34:00	25.16	0	0.467302	-0.219412	0.832311
103200	17/08/2018--18:35:00	25.2	86	0.0755518	-0.818686	0.666498
103260	17/08/2018--18:36:00	25.35	80	0.232252	0.814337	-0.539416
103320	17/08/2018--18:37:00	25.56	76	-0.519908	0.110189	0.847385
103380	17/08/2018--18:38:00	25.5	4	-0.504238	0.125171	0.847385
103440	17/08/2018--18:39:00	25.41	0	-0.504238	0.125171	0.847385
103500	17/08/2018--18:40:00	25.32	3	-0.504238	0.185098	0.847385
103560	17/08/2018--18:41:00	25.26	0	-0.566918	0.20008	0.787089
103620	17/08/2018--18:42:00	25.2	0	-0.582588	0.20008	0.787089
103680	17/08/2018--18:43:00	25.14	1	-0.582588	0.20008	0.787089
103740	17/08/2018--18:44:00	25.09	6	-0.598258	0.20008	0.787089
103800	17/08/2018--18:45:00	25.04	3	-0.598258	0.185098	0.787089
103860	17/08/2018--18:46:00	24.97	1	-0.598258	0.185098	0.802163
103920	17/08/2018--18:47:00	24.93	0	-0.582588	0.20008	0.787089
103980	17/08/2018--18:48:00	24.91	12	-0.504238	0.0652436	0.862459
104040	17/08/2018--18:49:00	24.93	12	-0.331868	0.215062	0.922754
104100	17/08/2018--18:50:00	25.02	1	-0.300528	0.230044	0.922754
104160	17/08/2018--18:51:00	25.09	0	-0.284858	0.230044	0.922754
104220	17/08/2018--18:52:00	25.17	2	-0.300528	0.125171	0.937828
104280	17/08/2018--18:53:00	25.18	16	-0.331868	0.0652436	0.937828
104340	17/08/2018--18:54:00	25.11	142	-103.702	0.0502617	0.00324504
104400	17/08/2018--18:55:00	25.12	696	-0.990008	0.00531616	0.0786147
104460	17/08/2018--18:56:00	25.57	181	-0.927328	0.409826	-0.147494
104520	17/08/2018--18:57:00	26.24	16	-0.958668	0.27499	0.0484668
104580	17/08/2018--18:58:00	26.93	0	-0.942998	0.27499	0.199206
104640	17/08/2018--18:59:00	27.41	157	-0.770628	-0.0096657	0.681572
104700	17/08/2018--19:00:00	27.73	0	-0.692278	-0.0396294	0.756941
104760	17/08/2018--19:01:00	28.16	2	-0.645268	0.110189	0.756941
104820	17/08/2018--19:02:00	28.58	24	-0.660938	-0.0096657	0.756941
104880	17/08/2018--19:03:00	28.89	18	-0.645268	0.020298	0.787089
104940	17/08/2018--19:04:00	29.12	0	-0.676608	-0.0096657	0.756941
105000	17/08/2018--19:05:00	29.29	0	-0.660938	-0.0096657	0.756941
105060	17/08/2018--19:06:00	29.46	0	-0.629598	-0.0096657	0.772015
105120	17/08/2018--19:07:00	29.61	0	-0.629598	-0.0096657	0.787089
105180	17/08/2018--19:08:00	29.76	38	-100.568	-0.0695931	0.0786147
105240	17/08/2018--19:09:00	29.29	630	-113.104	0.0352799	0.13891
105300	17/08/2018--19:10:00	28.73	271	-100.568	0.00531616	0.0786147
105360	17/08/2018--19:11:00	28.48	187	-0.942998	0.230044	0.153984
105420	17/08/2018--19:12:00	28.18	111	-100.568	0.125171	0.018319
105480	17/08/2018--19:13:00	27.71	2	-105.269	0.0802255	0.0635407
105540	17/08/2018--19:14:00	27.38	35	-0.990008	-0.174466	-0.0269028
105600	17/08/2018--19:15:00	27.19	4	-0.974338	0.140153	0.199206
105660	17/08/2018--19:16:00	27.04	23	-0.927328	0.155135	-0.20779
105720	17/08/2018--19:17:00	26.98	1	-0.942998	0.0802255	-0.388677
105780	17/08/2018--19:18:00	26.93	3	-100.568	0.155135	0.00324504
105840	17/08/2018--19:19:00	26.93	137	-0.974338	0.0652436	0.184132
105900	17/08/2018--19:20:00	27.16	43	-0.974338	0.0502617	0.274576
105960	17/08/2018--19:21:00	27.36	37	-0.190838	-0.189448	0.98305
106020	17/08/2018--19:22:00	28.53	20	-0.707948	0.155135	0.681572
106080	17/08/2018--19:23:00	29.16	83	-102.135	0.170117	0.018319
106140	17/08/2018--19:24:00	28.85	771	-0.958668	0.00531616	0.018319
106200	17/08/2018--19:25:00	28.18	583	-0.582588	0.230044	0.545906
106260	17/08/2018--19:26:00	27.44	672	-116.238	0.289971	-0.0269028
106320	17/08/2018--19:27:00	26.79	930	-105.269	-0.0695931	0.0333929
106380	17/08/2018--19:28:00	26.04	973	-0.974338	0.0352799	0.184132
106440	17/08/2018--19:29:00	25.75	367	-0.958668	0.245026	0.0333929
106500	17/08/2018--19:30:00	25.84	401	-144.444	0.394845	-0.117346
106560	17/08/2018--19:31:00	25.86	561	-0.990008	0.0802255	0.153984
106620	17/08/2018--19:32:00	25.87	739	-0.911658	-0.159484	0.00324504
106680	17/08/2018--19:33:00	25.91	111	-0.613928	0.230044	-0.795673
106740	17/08/2018--19:34:00	26.05	255	-0.613928	0.544663	-0.509268
106800	17/08/2018--19:35:00	26.26	187	-0.990008	0.125171	0.28965
106860	17/08/2018--19:36:00	26.43	78	-100.568	0.020298	-0.222864
106920	17/08/2018--19:37:00	26.59	313	-102.135	0.304953	-0.0721246
106980	17/08/2018--19:38:00	26.28	854	-183.619	0.379863	0.123836
107040	17/08/2018--19:39:00	25.93	605	-0.833308	-0.174466	0.530832
107100	17/08/2018--19:40:00	25.71	4	-0.880318	-0.114539	0.470537
107160	17/08/2018--19:41:00	25.83	22	-0.958668	0.0952073	-0.328381
107220	17/08/2018--19:42:00	26.26	572	-100.568	0.110189	0.00324504
107280	17/08/2018--19:43:00	26.39	79	-135.042	0.185098	0.0936886
107340	17/08/2018--19:44:00	26.23	437	-102.135	-0.114539	0.0635407
107400	17/08/2018--19:45:00	26.17	184	-100.568	0.125171	0.0635407
107460	17/08/2018--19:46:00	26.27	121	-0.974338	-0.0246476	0.410241
107520	17/08/2018--19:47:00	26.25	692	-0.770628	0.245026	-0.147494
107580	17/08/2018--19:48:00	26.02	416	-0.817638	0.185098	-0.539416
107640	17/08/2018--19:49:00	26.05	18	-0.864648	0.0502617	0.530832
107700	17/08/2018--19:50:00	26.27	236	-0.958668	0.185098	0.425315
107760	17/08/2018--19:51:00	27	54	-0.911658	-0.459121	-0.237938
107820	17/08/2018--19:52:00	26.88	856	-0.848978	0.00531616	0.018319
107880	17/08/2018--19:53:00	26.45	472	-0.864648	0.20008	0.018319
107940	17/08/2018--19:54:00	26.2	884	-124.073	0.020298	0.0936886
108000	17/08/2018--19:55:00	25.83	508	-0.990008	0.155135	0.0484668
108060	17/08/2018--19:56:00	25.6	529	-0.990008	0.215062	0.0333929
108120	17/08/2018--19:57:00	25.91	34	-0.958668	0.260008	0.169058
108180	17/08/2018--19:58:00	25.86	50	-0.394548	0.334917	0.847385
108240	17/08/2018--19:59:00	26.05	108	-103.702	-0.159484	-0.0269028
108300	17/08/2018--20:00:00	26.16	18	-0.895988	0.334917	-0.328381
108360	17/08/2018--20:01:00	26.17	0	-0.880318	0.349899	-0.358529
108420	17/08/2018--20:02:00	26.17	66	-0.974338	0.20008	0.13891
108480	17/08/2018--20:03:00	26.22	81	-0.817638	0.245026	0.410241
108540	17/08/2018--20:04:00	27.27	32	-0.707948	0.155135	0.696646
108600	17/08/2018--20:05:00	27.78	262	-0.942998	0.20008	0.169058
108660	17/08/2018--20:06:00	27.7	223	-0.974338	0.319935	0.0635407
108720	17/08/2018--20:07:00	27.25	149	-0.817638	0.379863	-0.479121
108780	17/08/2018--20:08:00	26.89	43	-0.958668	0.215062	0.184132
108840	17/08/2018--20:09:00	26.49	11	-0.942998	0.334917	0.0333929
108900	17/08/2018--20:10:00	26.18	7	-0.660938	0.709464	0.199206
108960	17/08/2018--20:11:00	26.05	53	-0.848978	0.484736	0.0635407
109020	17/08/2018--20:12:00	26.29	0	-0.833308	0.469754	-0.313307
109080	17/08/2018--20:13:00	26.28	11	-0.848978	0.379863	0.349945
109140	17/08/2018--20:14:00	26.87	5	-0.817638	0.424808	0.365019
109200	17/08/2018--20:15:00	27.43	22	-0.911658	0.125171	0.410241
109260	17/08/2018--20:16:00	27.69	10	-0.848978	0.110189	0.530832
109320	17/08/2018--20:17:00	27.83	32	-0.942998	0.27499	0.229354
109380	17/08/2018--20:18:00	27.91	2	-0.833308	0.334917	0.199206
109440	17/08/2018--20:19:00	27.99	14	-0.927328	0.289971	0.21428
109500	17/08/2018--20:20:00	28.17	6	-0.911658	0.245026	0.319797
109560	17/08/2018--20:21:00	28.26	4	-0.911658	0.304953	0.259502
109620	17/08/2018--20:22:00	28.4	7	-0.864648	0.289971	0.470537
109680	17/08/2018--20:23:00	28.46	5	-0.848978	0.379863	0.334871
109740	17/08/2018--20:24:00	28.59	1	-0.864648	0.230044	0.425315
109800	17/08/2018--20:25:00	28.77	36	-0.911658	0.125171	0.410241
109860	17/08/2018--20:26:00	28.8	100	-0.848978	0.245026	0.425315
109920	17/08/2018--20:27:00	28.2	24	-102.135	0.0952073	0.018319
109980	17/08/2018--20:28:00	27.46	191	-0.770628	0.409826	0.0786147
110040	17/08/2018--20:29:00	26.93	415	-102.135	0.349899	0.0786147
110100	17/08/2018--20:30:00	26.65	222	-0.942998	0.0652436	0.259502
110160	17/08/2018--20:31:00	26.63	455	-0.817638	0.170117	0.0333929
110220	17/08/2018--20:32:00	25.97	642	-0.895988	0.409826	0.169058
110280	17/08/2018--20:33:00	25.42	748	-0.895988	0.230044	0.018319
110340	17/08/2018--20:34:00	24.93	561	-102.135	0.185098	0.0484668
110400	17/08/2018--20:35:00	24.78	187	-100.568	0.155135	0.123836
110460	17/08/2018--20:36:00	24.72	381	0.294932	0.0502617	0.937828
110520	17/08/2018--20:37:00	24.27	18	0.0128718	0.8443	0.545906
110580	17/08/2018--20:38:00	23.97	0	0.0128718	0.8443	0.545906
110640	17/08/2018--20:39:00	23.76	0	0.0128718	0.8443	0.545906
110700	17/08/2018--20:40:00	23.65	0	0.0128718	0.8443	0.545906
110760	17/08/2018--20:41:00	23.54	0	0.0128718	0.8443	0.545906
110820	17/08/2018--20:42:00	23.46	0	0.0128718	0.8443	0.545906
110880	17/08/2018--20:43:00	23.39	0	0.0128718	0.8443	0.545906
110940	17/08/2018--20:44:00	23.34	1	0.0442118	0.784373	0.621276
111000	17/08/2018--20:45:00	23.27	0	0.0285418	0.784373	0.621276
111060	17/08/2018--20:46:00	23.22	0	0.0285418	0.799355	0.606202
111120	17/08/2018--20:47:00	23.16	17	-0.0184682	0.889246	0.455463
111180	17/08/2018--20:48:00	23.1	0	-0.0341382	0.889246	0.470537
111240	17/08/2018--20:49:00	23.09	11	0.0442118	0.829318	0.56098
111300	17/08/2018--20:50:00	23.01	0	0.0442118	0.829318	0.56098
111360	17/08/2018--20:51:00	22.98	0	0.0442118	0.829318	0.576054
111420	17/08/2018--20:52:00	22.93	1	-0.0498082	0.859282	0.515759
111480	17/08/2018--20:53:00	22.9	0	-0.0498082	0.859282	0.530832
111540	17/08/2018--20:54:00	22.86	0	-0.0498082	0.859282	0.515759
111600	17/08/2018--20:55:00	22.83	2	0.0128718	0.814337	0.591128
111660	17/08/2018--20:56:00	22.79	0	-0.347538	0.514699	0.787089
111720	17/08/2018--20:57:00	22.74	5	-0.0184682	0.334917	0.937828
111780	17/08/2018--20:58:00	22.8	1	-0.0341382	0.319935	0.952902
111840	17/08/2018--20:59:00	22.93	3	-0.0184682	0.544663	0.832311
111900	17/08/2018--21:00:00	23.03	2	0.0912218	0.484736	0.862459
111960	17/08/2018--21:01:00	23.09	0	0.0912218	0.484736	0.862459
112020	17/08/2018--21:02:00	23.15	7	-0.0968182	0.230044	0.967976
112080	17/08/2018--21:03:00	23.26	8	0.0912218	0.529681	0.832311
112140	17/08/2018--21:04:00	23.34	13	-0.0968182	0.245026	0.967976
112200	17/08/2018--21:05:00	23.45	0	-0.0811482	0.215062	0.967976
112260	17/08/2018--21:06:00	23.57	4	0.0442118	0.394845	0.907681
112320	17/08/2018--21:07:00	23.67	0	0.0598818	0.424808	0.907681
112380	17/08/2018--21:08:00	23.74	0	0.0598818	0.424808	0.907681
112440	17/08/2018--21:09:00	23.84	53	-0.504238	0.170117	0.832311
112500	17/08/2018--21:10:00	23.99	0	-0.504238	0.170117	0.847385
112560	17/08/2018--21:11:00	24.07	4	-0.441558	0.020298	0.892607
112620	17/08/2018--21:12:00	24.15	2	-0.472898	0.0352799	0.877533
112680	17/08/2018--21:13:00	24.23	1	-0.472898	0.0352799	0.877533
112740	17/08/2018--21:14:00	24.27	7	-0.206508	0.454772	0.862459
112800	17/08/2018--21:15:00	24.3	14	-0.222178	0.334917	0.907681
112860	17/08/2018--21:16:00	24.32	1	-0.284858	0.304953	0.907681
112920	17/08/2018--21:17:00	24.35	7	-0.347538	0.289971	0.877533
112980	17/08/2018--21:18:00	24.38	1	-0.378878	0.260008	0.892607
113040	17/08/2018--21:19:00	24.36	0	-0.363208	0.260008	0.892607
113100	17/08/2018--21:20:00	24.38	17	-0.284858	0.215062	0.937828
113160	17/08/2018--21:21:00	24.37	0	-0.269188	0.215062	0.937828
113220	17/08/2018--21:22:00	24.39	0	-0.269188	0.215062	0.937828
113280	17/08/2018--21:23:00	24.38	0	-0.269188	0.215062	0.937828
113340	17/08/2018--21:24:00	24.36	0	-0.269188	0.215062	0.937828
113400	17/08/2018--21:25:00	24.35	0	-0.269188	0.20008	0.937828
113460	17/08/2018--21:26:00	24.34	0	-0.269188	0.20008	0.937828
113520	17/08/2018--21:27:00	24.29	0	-0.269188	0.20008	0.937828
113580	17/08/2018--21:28:00	24.26	0	-0.284858	0.20008	0.937828
113640	17/08/2018--21:29:00	24.25	0	-0.269188	0.20008	0.937828
113700	17/08/2018--21:30:00	24.2	0	-0.269188	0.20008	0.937828
113760	17/08/2018--21:31:00	24.19	0	-0.269188	0.20008	0.937828
113820	17/08/2018--21:32:00	24.16	0	-0.269188	0.215062	0.937828
113880	17/08/2018--21:33:00	24.11	0	-0.269188	0.20008	0.937828
113940	17/08/2018--21:34:00	24.1	1	-0.269188	0.215062	0.937828
114000	17/08/2018--21:35:00	24.07	0	-0.269188	0.215062	0.937828
114060	17/08/2018--21:36:00	24.02	0	-0.253518	0.215062	0.937828
114120	17/08/2018--21:37:00	24	0	-0.269188	0.20008	0.937828
114180	17/08/2018--21:38:00	23.96	0	-0.269188	0.215062	0.937828
114240	17/08/2018--21:39:00	23.91	0	-0.269188	0.215062	0.937828
114300	17/08/2018--21:40:00	23.88	0	-0.269188	0.215062	0.937828
114360	17/08/2018--21:41:00	23.85	0	-0.269188	0.20008	0.937828
114420	17/08/2018--21:42:00	23.82	0	-0.269188	0.20008	0.937828
114480	17/08/2018--21:43:00	23.8	0	-0.269188	0.215062	0.937828
114540	17/08/2018--21:44:00	23.74	1	-0.269188	0.215062	0.937828
114600	17/08/2018--21:45:00	23.73	0	-0.269188	0.20008	0.937828
114660	17/08/2018--21:46:00	23.69	0	-0.269188	0.185098	0.937828
114720	17/08/2018--21:47:00	23.67	0	-0.269188	0.20008	0.937828
114780	17/08/2018--21:48:00	23.64	0	-0.269188	0.185098	0.937828
114840	17/08/2018--21:49:00	23.63	0	-0.269188	0.185098	0.937828
114900	17/08/2018--21:50:00	23.59	0	-0.284858	0.185098	0.937828
114960	17/08/2018--21:51:00	23.57	0	-0.284858	0.185098	0.937828
115020	17/08/2018--21:52:00	23.56	0	-0.284858	0.185098	0.937828
115080	17/08/2018--21:53:00	23.54	2	-0.300528	0.170117	0.937828
115140	17/08/2018--21:54:00	23.53	0	-0.284858	0.170117	0.937828
115200	17/08/2018--21:55:00	23.49	0	-0.284858	0.170117	0.937828
115260	17/08/2018--21:56:00	23.48	0	-0.284858	0.170117	0.937828
115320	17/08/2018--21:57:00	23.44	0	-0.284858	0.185098	0.937828
115380	17/08/2018--21:58:00	23.44	0	-0.300528	0.170117	0.937828
115440	17/08/2018--21:59:00	23.42	0	-0.300528	0.170117	0.937828
115500	17/08/2018--22:00:00	23.4	0	-0.300528	0.170117	0.937828
115560	17/08/2018--22:01:00	23.36	0	-0.300528	0.185098	0.937828
115620	17/08/2018--22:02:00	23.34	0	-0.300528	0.170117	0.937828
115680	17/08/2018--22:03:00	23.33	0	-0.300528	0.170117	0.937828
115740	17/08/2018--22:04:00	23.31	0	-0.300528	0.170117	0.922754
115800	17/08/2018--22:05:00	23.28	0	-0.300528	0.170117	0.937828
115860	17/08/2018--22:06:00	23.29	0	-0.300528	0.185098	0.937828
115920	17/08/2018--22:07:00	23.26	4	-0.316198	0.170117	0.937828
115980	17/08/2018--22:08:00	23.25	0	-0.316198	0.155135	0.937828
116040	17/08/2018--22:09:00	23.24	0	-0.316198	0.170117	0.937828
116100	17/08/2018--22:10:00	23.21	0	-0.331868	0.170117	0.937828
116160	17/08/2018--22:11:00	23.2	0	-0.316198	0.170117	0.937828
116220	17/08/2018--22:12:00	23.19	0	-0.331868	0.170117	0.937828
116280	17/08/2018--22:13:00	23.19	0	-0.316198	0.155135	0.937828
116340	17/08/2018--22:14:00	23.16	0	-0.316198	0.170117	0.937828
116400	17/08/2018--22:15:00	23.17	0	-0.316198	0.155135	0.922754
116460	17/08/2018--22:16:00	23.15	0	-0.316198	0.170117	0.937828
116520	17/08/2018--22:17:00	23.15	0	-0.316198	0.170117	0.937828
116580	17/08/2018--22:18:00	23.15	0	-0.316198	0.155135	0.922754
116640	17/08/2018--22:19:00	23.14	0	-0.331868	0.155135	0.922754
116700	17/08/2018--22:20:00	23.13	0	-0.316198	0.170117	0.937828
116760	17/08/2018--22:21:00	23.11	0	-0.316198	0.155135	0.937828
116820	17/08/2018--22:22:00	23.12	0	-0.316198	0.170117	0.922754
116880	17/08/2018--22:23:00	23.11	141	-171.083	-0.339267	0.108763
116940	17/08/2018--22:24:00	23.5	383	-102.135	-0.084575	0.108763
117000	17/08/2018--22:25:00	24.16	242	-100.568	-0.0695931	0.123836
117060	17/08/2018--22:26:00	24.8	998	-0.504238	0.0802255	0.229354
117120	17/08/2018--22:27:00	25.31	717	-0.990008	-0.0246476	0.169058
117180	17/08/2018--22:28:00	25.56	253	-0.958668	-0.0246476	-0.0118289
117240	17/08/2018--22:29:00	25.43	98	-0.958668	-0.129521	0.169058
117300	17/08/2018--22:30:00	25.04	109	-100.568	0.0352799	-0.0269028
117360	17/08/2018--22:31:00	24.64	49	-0.990008	0.140153	0.108763
117420	17/08/2018--22:32:00	24.41	65	-102.135	-0.20443	0.0484668
117480	17/08/2018--22:33:00	24.06	168	-0.676608	0.155135	0.741867
117540	17/08/2018--22:34:00	23.89	126	-102.135	-0.0695931	0.00324504
117600	17/08/2018--22:35:00	23.77	21	-0.990008	-0.234394	0.0936886
117660	17/08/2018--22:36:00	23.66	9	-0.990008	-0.0546113	0.244428
117720	17/08/2018--22:37:00	23.77	77	-0.895988	0.110189	0.606202
117780	17/08/2018--22:38:00	24.5	124	-0.801968	-0.129521	-0.0570507
117840	17/08/2018--22:39:00	24.44	802	-0.942998	0.125171	0.274576
117900	17/08/2018--22:40:00	24.54	295	-0.990008	-0.0396294	0.108763
117960	17/08/2018--22:41:00	23.71	973	-111.537	0.0352799	-0.177642
118020	17/08/2018--22:42:00	23.39	175	-0.990008	0.0652436	0.184132
118080	17/08/2018--22:43:00	23.32	111	-103.702	0.0502617	0.00324504
118140	17/08/2018--22:44:00	22.96	326	-103.702	0.0802255	0.440389
118200	17/08/2018--22:45:00	22.47	835	-150.712	0.319935	0.0635407
118260	17/08/2018--22:46:00	21.86	1021	-102.135	-0.084575	-0.0118289
118320	17/08/2018--22:47:00	21.46	703	-0.707948	0.664518	-0.192716
118380	17/08/2018--22:48:00	21.36	267	-100.568	0.110189	0.169058
118440	17/08/2018--22:49:00	21.63	158	-102.135	0.020298	0.0936886
118500	17/08/2018--22:50:00	22.14	94	-0.974338	0.185098	-0.0118289
118560	17/08/2018--22:51:00	22.43	521	-0.942998	-0.144502	-0.0118289
118620	17/08/2018--22:52:00	22.24	568	-0.880318	0.00531616	0.530832
118680	17/08/2018--22:53:00	22.39	39	-0.645268	-0.0396294	-0.840895
118740	17/08/2018--22:54:00	22.39	23	-0.974338	0.0652436	-0.343455
118800	17/08/2018--22:55:00	22.58	28	-0.927328	0.170117	0.304724
118860	17/08/2018--22:56:00	23.05	1	-0.990008	-0.174466	0.21428
118920	17/08/2018--22:57:00	23.44	3	-100.568	-0.174466	0.0484668
118980	17/08/2018--22:58:00	23.69	28	-0.942998	-0.264357	0.108763
119040	17/08/2018--22:59:00	23.3	1055	-124.073	0.27499	0.00324504
119100	17/08/2018--23:00:00	22.72	768	-100.568	0.185098	0.0484668
119160	17/08/2018--23:01:00	22.34	631	-144.444	0.349899	-0.0419767
119220	17/08/2018--23:02:00	22.64	337	-127.207	0.0502617	-0.0269028
119280	17/08/2018--23:03:00	23.31	443	-0.786298	-0.0246476	0.13891
119340	17/08/2018--23:04:00	23.89	423	-0.942998	0.409826	0.184132
119400	17/08/2018--23:05:00	24.25	811	-114.671	0.140153	-0.0570507
119460	17/08/2018--23:06:00	24.52	211	-0.660938	0.140153	0.756941
119520	17/08/2018--23:07:00	24.57	285	-100.568	0.170117	0.244428
119580	17/08/2018--23:08:00	24.26	202	-127.207	-0.084575	0.0333929
119640	17/08/2018--23:09:00	23.79	95	-0.942998	0.125171	0.0635407
119700	17/08/2018--23:10:00	23.25	100	-0.566918	-0.339267	0.756941
119760	17/08/2018--23:11:00	22.92	1	-0.551248	-0.249375	0.802163
119820	17/08/2018--23:12:00	22.79	2	-0.566918	-0.144502	0.802163
119880	17/08/2018--23:13:00	22.78	0	-0.535578	-0.129521	0.832311
119940	17/08/2018--23:14:00	22.8	3	-0.551248	-0.189448	0.832311
120000	17/08/2018--23:15:00	22.87	0	-0.457228	-0.219412	0.862459
120060	17/08/2018--23:16:00	23.09	79	-0.958668	-0.114539	0.334871
120120	17/08/2018--23:17:00	23.1	596	-103.702	-0.0246476	0.274576
120180	17/08/2018--23:18:00	22.77	571	-0.942998	-0.159484	0.108763
120240	17/08/2018--23:19:00	22.12	592	-102.135	0.140153	0.0333929
120300	17/08/2018--23:20:00	21.61	529	-0.880318	0.394845	0.0635407
120360	17/08/2018--23:21:00	21.26	178	-0.598258	0.0802255	-0.810747
120420	17/08/2018--23:22:00	21.36	111	-0.770628	0.0502617	-0.690156
120480	17/08/2018--23:23:00	21.46	13	-0.833308	0.020298	-0.62986
120540	17/08/2018--23:24:00	21.57	14	-0.770628	0.00531616	-0.690156
120600	17/08/2018--23:25:00	21.69	224	-100.568	0.125171	0.0786147
120660	17/08/2018--23:26:00	21.63	537	-0.927328	-0.0995569	0.018319
120720	17/08/2018--23:27:00	21.53	296	-102.135	0.0352799	0.108763
120780	17/08/2018--23:28:00	21.5	300	-100.568	0.0652436	0.018319
120840	17/08/2018--23:29:00	21.41	362	-0.990008	-0.084575	0.018319
120900	17/08/2018--23:30:00	21.25	227	-0.990008	-0.159484	0.13891
120960	17/08/2018--23:31:00	21.02	737	-194.588	-0.20443	-0.0118289
121020	17/08/2018--23:32:00	20.58	917	-127.207	0.110189	0.184132
121080	17/08/2018--23:33:00	20.23	763	-0.754958	0.00531616	0.0786147
121140	17/08/2018--23:34:00	20.06	654	-0.990008	-0.0546113	0.169058
121200	17/08/2018--23:35:00	19.97	220	-0.958668	0.20008	0.169058
121260	17/08/2018--23:36:00	20.05	78	-0.990008	0.125171	0.244428
121320	17/08/2018--23:37:00	20.14	16	-0.958668	0.0652436	0.349945
121380	17/08/2018--23:38:00	20.29	6	-100.568	0.0502617	0.244428
121440	17/08/2018--23:39:00	20.45	8	-100.568	0.0952073	0.169058
121500	17/08/2018--23:40:00	20.54	427	-0.739288	-0.0096657	0.0936886
121560	17/08/2018--23:41:00	20.57	167	-100.568	0.230044	0.0936886
121620	17/08/2018--23:42:00	20.37	705	-0.958668	0.0502617	-0.373603
121680	17/08/2018--23:43:00	20.2	4	-0.927328	0.334917	-0.253012
121740	17/08/2018--23:44:00	20.22	347	-0.895988	0.185098	0.018319
121800	17/08/2018--23:45:00	20.13	670	-0.645268	0.170117	-0.268086
121860	17/08/2018--23:46:00	19.93	504	-0.974338	0.260008	0.169058
121920	17/08/2018--23:47:00	19.96	27	-0.974338	0.185098	0.0786147
121980	17/08/2018--23:48:00	20.02	562	-117.805	0.27499	0.169058
122040	17/08/2018--23:49:00	19.95	1014	-0.927328	0.20008	0.0484668
122100	17/08/2018--23:50:00	19.92	953	-122.506	0.0502617	0.184132
122160	17/08/2018--23:51:00	19.73	867	-0.990008	-0.174466	0.00324504
122220	17/08/2018--23:52:00	19.64	200	-0.990008	0.0952073	0.259502
122280	17/08/2018--23:53:00	19.77	63	-0.770628	0.0952073	0.63635
122340	17/08/2018--23:54:00	19.74	4	-0.770628	0.125171	0.63635
122400	17/08/2018--23:55:00	19.54	7	-0.676608	0.394845	0.606202
122460	17/08/2018--23:56:00	19.63	231	-119.372	0.20008	-0.0118289
122520	17/08/2018--23:57:00	19.7	331	-100.568	0.364881	0.334871
122580	17/08/2018--23:58:00	19.79	737	-111.537	0.0352799	0.018319
122640	17/08/2018--23:59:00	19.87	346	-0.958668	0.334917	0.244428
122700	18/08/2018--00:00:00	20.14	349	-100.568	-0.144502	0.229354
122760	18/08/2018--00:01:00	20.31	653	-119.372	0.245026	0.530832
122820	18/08/2018--00:02:00	20.13	728	-100.568	0.394845	0.018319
122880	18/08/2018--00:03:00	19.91	273	-0.817638	0.304953	0.018319
122940	18/08/2018--00:04:00	19.66	1009	-0.441558	-0.0546113	-0.0118289
123000	18/08/2018--00:05:00	19.41	657	-0.990008	0.020298	0.153984
123060	18/08/2018--00:06:00	19.34	184	-0.974338	0.0952073	0.199206
123120	18/08/2018--00:07:00	19.38	167	-0.990008	0.230044	0.153984
123180	18/08/2018--00:08:00	19.46	118	-0.990008	-0.0546113	0.0936886
123240	18/08/2018--00:09:00	19.51	74	-0.974338	0.170117	0.21428
123300	18/08/2018--00:10:00	19.61	172	-0.974338	0.020298	0.199206
123360	18/08/2018--00:11:00	19.78	100	-0.974338	-0.0396294	0.153984
123420	18/08/2018--00:12:00	19.99	98	-105.269	0.020298	0.00324504
123480	18/08/2018--00:13:00	20.16	219	-0.974338	0.260008	0.00324504
123540	18/08/2018--00:14:00	20.32	39	-0.927328	0.20008	0.349945
123600	18/08/2018--00:15:00	20.53	34	-0.817638	0.304953	0.319797
123660	18/08/2018--00:16:00	20.65	86	-0.707948	-0.0995569	0.71172
123720	18/08/2018--00:17:00	20.64	105	0.0285418	0.0502617	0.998124
123780	18/08/2018--00:18:00	20.74	112	-0.911658	0.334917	-0.313307
123840	18/08/2018--00:19:00	20.94	356	-100.568	0.260008	0.0333929
123900	18/08/2018--00:20:00	20.6	963	-100.568	0.110189	0.123836
123960	18/08/2018--00:21:00	20.43	133	-102.135	0.020298	0.00324504
124020	18/08/2018--00:22:00	20.54	166	-0.990008	-0.0546113	0.274576
124080	18/08/2018--00:23:00	20.52	56	-100.568	-0.114539	0.123836
124140	18/08/2018--00:24:00	20.52	64	-0.990008	-0.114539	0.00324504
124200	18/08/2018--00:25:00	20.56	82	-0.990008	-0.0546113	0.229354
124260	18/08/2018--00:26:00	20.63	49	-0.958668	-0.129521	0.334871
124320	18/08/2018--00:27:00	20.65	61	-0.770628	0.0952073	0.244428
124380	18/08/2018--00:28:00	20.75	168	-0.645268	-0.189448	0.756941
124440	18/08/2018--00:29:00	20.77	50	-0.880318	0.0652436	0.515759
124500	18/08/2018--00:30:00	20.74	50	-100.568	0.00531616	0.0333929
124560	18/08/2018--00:31:00	20.86	114	-0.817638	-0.114539	0.591128
124620	18/08/2018--00:32:00	20.9	177	-0.864648	-0.084575	0.515759
124680	18/08/2018--00:33:00	20.86	1	-0.833308	-0.129521	0.56098
124740	18/08/2018--00:34:00	20.8	16	-0.880318	-0.144502	0.515759
124800	18/08/2018--00:35:00	20.78	7	-0.895988	-0.174466	0.470537
124860	18/08/2018--00:36:00	20.69	795	-117.805	-0.084575	0.274576
124920	18/08/2018--00:37:00	20.53	134	-0.974338	0.170117	0.00324504
124980	18/08/2018--00:38:00	20.43	53	-103.702	0.0952073	0.018319
125040	18/08/2018--00:39:00	20.43	55	-103.702	-0.0695931	0.00324504
125100	18/08/2018--00:40:00	20.46	111	-0.990008	-0.0546113	0.259502
125160	18/08/2018--00:41:00	20.6	319	-0.958668	0.0502617	0.380093
125220	18/08/2018--00:42:00	20.8	173	-0.974338	0.245026	0.153984
125280	18/08/2018--00:43:00	21.14	193	-0.911658	-0.189448	-0.464047
125340	18/08/2018--00:44:00	21.39	37	-0.817638	0.0352799	0.500685
125400	18/08/2018--00:45:00	21.46	41	-0.676608	0.125171	-0.765525
125460	18/08/2018--00:46:00	21.58	3	-0.707948	0.0502617	-0.750451
125520	18/08/2018--00:47:00	21.71	56	-0.363208	0.140153	0.922754
125580	18/08/2018--00:48:00	21.79	37	-0.598258	0.529681	-0.705229
125640	18/08/2018--00:49:00	21.78	85	-0.848978	0.529681	-0.0118289
125700	18/08/2018--00:50:00	21.75	113	-0.739288	0.020298	-0.0570507
125760	18/08/2018--00:51:00	21.57	528	-102.135	-0.084575	0.00324504
125820	18/08/2018--00:52:00	21.64	401	-0.990008	-0.0995569	0.169058
125880	18/08/2018--00:53:00	21.41	290	-100.568	0.110189	0.0936886
125940	18/08/2018--00:54:00	21.12	82	-102.135	0.0802255	0.184132
126000	18/08/2018--00:55:00	21.02	57	-100.568	0.0652436	0.108763
126060	18/08/2018--00:56:00	20.96	16	-100.568	0.0952073	0.169058
126120	18/08/2018--00:57:00	20.92	38	-0.974338	0.00531616	0.229354
126180	18/08/2018--00:58:00	21.07	150	-0.990008	0.0502617	0.0635407
126240	18/08/2018--00:59:00	21.18	94	-0.990008	0.0802255	0.13891
126300	18/08/2018--01:00:00	21.1	48	-0.598258	-0.279339	0.741867
126360	18/08/2018--01:01:00	20.87	35	-0.880318	-0.129521	0.470537
126420	18/08/2018--01:02:00	20.38	18	-0.942998	-0.084575	0.395167
126480	18/08/2018--01:03:00	19.95	5	-0.911658	-0.144502	0.410241
126540	18/08/2018--01:04:00	19.73	56	-0.958668	-0.0546113	0.395167
126600	18/08/2018--01:05:00	19.47	75	-0.911658	0.0502617	0.410241
126660	18/08/2018--01:06:00	19.28	105	-0.974338	0.215062	0.199206
126720	18/08/2018--01:07:00	19.27	129	-0.974338	0.20008	0.13891
126780	18/08/2018--01:08:00	19.23	125	-0.958668	0.0802255	0.455463
126840	18/08/2018--01:09:00	19.29	72	-0.927328	0.020298	0.395167
126900	18/08/2018--01:10:00	19.43	293	-100.568	0.110189	0.153984
126960	18/08/2018--01:11:00	19.68	195	-0.864648	-0.0695931	-0.0118289
127020	18/08/2018--01:12:00	19.81	575	-100.568	-0.0246476	0.0333929
127080	18/08/2018--01:13:00	19.75	112	-100.568	0.00531616	0.108763
127140	18/08/2018--01:14:00	19.74	98	-111.537	-0.129521	0.0635407
127200	18/08/2018--01:15:00	19.78	86	-102.135	-0.0396294	0.123836
127260	18/08/2018--01:16:00	19.86	137	-102.135	0.0802255	0.169058
127320	18/08/2018--01:17:00	19.95	29	-102.135	-0.0246476	0.123836
127380	18/08/2018--01:18:00	20.01	120	-0.990008	0.020298	0.123836
127440	18/08/2018--01:19:00	19.93	316	-0.942998	0.20008	0.00324504
127500	18/08/2018--01:20:00	19.84	297	-0.990008	0.155135	0.184132
127560	18/08/2018--01:21:00	19.69	197	-0.958668	0.185098	0.184132
127620	18/08/2018--01:22:00	19.73	96	-0.990008	0.110189	0.184132
127680	18/08/2018--01:23:00	19.91	117	-100.568	-0.084575	0.00324504
127740	18/08/2018--01:24:00	20.03	240	-0.676608	-0.084575	0.00324504
127800	18/08/2018--01:25:00	20.06	281	-0.942998	0.140153	0.349945
127860	18/08/2018--01:26:00	20.29	37	-0.206508	0.020298	0.967976
127920	18/08/2018--01:27:00	20.42	4	-0.316198	-0.114539	0.922754
127980	18/08/2018--01:28:00	20.48	15	-0.237848	-0.0396294	0.967976
128040	18/08/2018--01:29:00	20.52	0	-0.269188	-0.0396294	0.952902
128100	18/08/2018--01:30:00	21.16	2	-0.316198	-0.0695931	0.952902
128160	18/08/2018--01:31:00	23.2	0	-0.331868	-0.0396294	0.952902
128220	18/08/2018--01:32:00	24.98	0	-0.363208	-0.0246476	0.952902
128280	18/08/2018--01:33:00	26.35	0	-0.378878	-0.0396294	0.922754
128340	18/08/2018--01:34:00	27.34	8	-0.582588	0.00531616	0.817237
128400	18/08/2018--01:35:00	27.61	0	-0.660938	-0.0096657	0.756941
128460	18/08/2018--01:36:00	27.74	24	-0.504238	0.140153	0.847385
128520	18/08/2018--01:37:00	28.1	3	-0.535578	0.170117	0.817237
128580	18/08/2018--01:38:00	28.16	10	-0.598258	0.125171	0.787089
128640	18/08/2018--01:39:00	28.36	15	-0.582588	0.289971	0.772015
128700	18/08/2018--01:40:00	28.18	202	-0.801968	0.00531616	0.591128
128760	18/08/2018--01:41:00	27.52	29	-0.582588	0.140153	0.802163
128820	18/08/2018--01:42:00	26.54	65	-100.568	0.020298	0.0936886
128880	18/08/2018--01:43:00	25.47	16	-0.958668	0.27499	-0.20779
128940	18/08/2018--01:44:00	24.73	5	-102.135	0.0952073	-0.0871985
129000	18/08/2018--01:45:00	24.13	64	-0.927328	0.020298	0.365019
129060	18/08/2018--01:46:00	23.57	28	-100.568	0.0952073	0.018319
129120	18/08/2018--01:47:00	23.06	30	-100.568	0.110189	0.018319
129180	18/08/2018--01:48:00	22.7	0	-100.568	0.0802255	0.00324504
129240	18/08/2018--01:49:00	22.39	2	-100.568	0.0952073	0.00324504
129300	18/08/2018--01:50:00	22.63	94	-0.801968	-0.0396294	0.591128
129360	18/08/2018--01:51:00	23.61	4	-0.801968	-0.0096657	0.606202
129420	18/08/2018--01:52:00	24.07	24	-0.990008	0.125171	0.153984
129480	18/08/2018--01:53:00	23.99	0	-0.990008	0.155135	0.123836
129540	18/08/2018--01:54:00	23.64	23	-102.135	0.0802255	-0.102272
129600	18/08/2018--01:55:00	23.21	58	-0.974338	0.0802255	0.199206
129660	18/08/2018--01:56:00	22.77	8	-0.880318	0.215062	0.455463
129720	18/08/2018--01:57:00	22.58	1	-0.895988	0.170117	0.410241
129780	18/08/2018--01:58:00	22.52	0	-0.911658	0.185098	0.380093
129840	18/08/2018--01:59:00	22.46	23	-0.942998	0.0352799	0.380093
129900	18/08/2018--02:00:00	22.32	33	-0.692278	0.140153	0.153984
129960	18/08/2018--02:01:00	21.8	374	-0.911658	0.0952073	0.0936886
130020	18/08/2018--02:02:00	21.46	210	-0.974338	0.215062	0.0484668
130080	18/08/2018--02:03:00	21.62	200	-100.568	0.0952073	0.153984
130140	18/08/2018--02:04:00	22.07	3	-100.568	0.020298	0.108763
130200	18/08/2018--02:05:00	22.54	69	-111.537	0.0952073	-0.0721246
130260	18/08/2018--02:06:00	23	331	-0.974338	-0.309303	0.018319
130320	18/08/2018--02:07:00	23.04	6	-100.568	-0.144502	0.00324504
130380	18/08/2018--02:08:00	22.98	0	-102.135	-0.129521	-0.0269028
130440	18/08/2018--02:09:00	22.93	0	-100.568	-0.144502	-0.0419767
130500	18/08/2018--02:10:00	22.91	7	-0.990008	-0.0995569	0.00324504
130560	18/08/2018--02:11:00	22.87	0	-102.135	-0.0995569	0.00324504
130620	18/08/2018--02:12:00	22.83	0	-102.135	-0.0995569	0.018319
130680	18/08/2018--02:13:00	22.81	0	-100.568	-0.114539	0.00324504
130740	18/08/2018--02:14:00	22.77	0	-102.135	-0.114539	0.00324504
130800	18/08/2018--02:15:00	22.75	0	-102.135	-0.114539	0.00324504
130860	18/08/2018--02:16:00	22.73	0	-102.135	-0.114539	-0.0118289
130920	18/08/2018--02:17:00	22.71	0	-102.135	-0.114539	0.00324504
130980	18/08/2018--02:18:00	22.7	0	-102.135	-0.114539	0.018319
131040	18/08/2018--02:19:00	22.7	0	-102.135	-0.0995569	0.00324504
131100	18/08/2018--02:20:00	22.68	0	-102.135	-0.114539	0.00324504
131160	18/08/2018--02:21:00	22.69	0	-102.135	-0.114539	0.00324504
131220	18/08/2018--02:22:00	22.67	0	-102.135	-0.114539	0.00324504
131280	18/08/2018--02:23:00	22.68	0	-102.135	-0.114539	0.00324504
131340	18/08/2018--02:24:00	22.64	0	-100.568	-0.114539	0.00324504
131400	18/08/2018--02:25:00	22.63	0	-102.135	-0.114539	0.00324504
131460	18/08/2018--02:26:00	22.64	0	-102.135	-0.114539	0.018319
131520	18/08/2018--02:27:00	22.63	0	-102.135	-0.114539	0.00324504
131580	18/08/2018--02:28:00	22.61	0	-102.135	-0.114539	0.00324504
131640	18/08/2018--02:29:00	22.6	0	-102.135	-0.114539	0.00324504
131700	18/08/2018--02:30:00	22.61	0	-102.135	-0.114539	0.00324504
131760	18/08/2018--02:31:00	22.61	0	-100.568	-0.114539	0.00324504
131820	18/08/2018--02:32:00	22.6	0	-102.135	-0.114539	0.00324504
131880	18/08/2018--02:33:00	22.6	0	-100.568	-0.114539	0.00324504
131940	18/08/2018--02:34:00	22.59	0	-102.135	-0.114539	0.00324504
132000	18/08/2018--02:35:00	22.57	0	-102.135	-0.114539	0.00324504
132060	18/08/2018--02:36:00	22.6	0	-100.568	-0.114539	0.00324504
132120	18/08/2018--02:37:00	22.59	0	-102.135	-0.0995569	0.00324504
132180	18/08/2018--02:38:00	22.59	0	-100.568	-0.114539	0.018319
132240	18/08/2018--02:39:00	22.59	0	-102.135	-0.114539	0.00324504
132300	18/08/2018--02:40:00	22.61	0	-102.135	-0.114539	0.00324504
132360	18/08/2018--02:41:00	22.62	0	-102.135	-0.114539	-0.0118289
132420	18/08/2018--02:42:00	22.65	0	-102.135	-0.114539	-0.0118289
132480	18/08/2018--02:43:00	22.64	0	-102.135	-0.114539	-0.0118289
132540	18/08/2018--02:44:00	22.63	0	-100.568	-0.114539	-0.0118289
132600	18/08/2018--02:45:00	22.63	0	-102.135	-0.114539	-0.0118289
132660	18/08/2018--02:46:00	22.62	0	-102.135	-0.114539	-0.0118289
132720	18/08/2018--02:47:00	22.61	0	-102.135	-0.114539	-0.0118289
132780	18/08/2018--02:48:00	22.6	0	-102.135	-0.114539	-0.0118289
132840	18/08/2018--02:49:00	22.61	0	-102.135	-0.114539	0.00324504
132900	18/08/2018--02:50:00	22.6	0	-102.135	-0.114539	-0.0118289
132960	18/08/2018--02:51:00	22.63	0	-102.135	-0.114539	-0.0118289
133020	18/08/2018--02:52:00	22.64	0	-102.135	-0.0995569	-0.0118289
133080	18/08/2018--02:53:00	22.61	0	-102.135	-0.0995569	0.00324504
133140	18/08/2018--02:54:00	22.58	0	-100.568	-0.0995569	0.00324504
133200	18/08/2018--02:55:00	22.57	0	-100.568	-0.0995569	0.00324504
133260	18/08/2018--02:56:00	22.55	0	-102.135	-0.0995569	0.00324504
133320	18/08/2018--02:57:00	22.55	0	-102.135	-0.0995569	0.00324504
133380	18/08/2018--02:58:00	22.55	0	-102.135	-0.0995569	0.00324504
133440	18/08/2018--02:59:00	22.55	0	-102.135	-0.0995569	0.00324504
133500	18/08/2018--03:00:00	22.54	0	-102.135	-0.0995569	0.00324504
133560	18/08/2018--03:01:00	22.54	0	-102.135	-0.0995569	0.00324504
133620	18/08/2018--03:02:00	22.54	0	-102.135	-0.0995569	0.00324504
133680	18/08/2018--03:03:00	22.54	0	-102.135	-0.0995569	0.00324504
133740	18/08/2018--03:04:00	22.55	0	-102.135	-0.0995569	-0.0118289
133800	18/08/2018--03:05:00	22.55	0	-102.135	-0.114539	0.00324504
133860	18/08/2018--03:06:00	22.53	0	-102.135	-0.0995569	0.00324504
133920	18/08/2018--03:07:00	22.55	0	-100.568	-0.0995569	0.00324504
133980	18/08/2018--03:08:00	22.54	0	-102.135	-0.114539	0.018319
134040	18/08/2018--03:09:00	22.51	0	-102.135	-0.114539	0.018319
134100	18/08/2018--03:10:00	22.5	0	-102.135	-0.129521	0.018319
134160	18/08/2018--03:11:00	22.46	0	-102.135	-0.114539	0.018319
134220	18/08/2018--03:12:00	22.43	0	-100.568	-0.114539	0.018319
134280	18/08/2018--03:13:00	22.38	0	-102.135	-0.114539	0.018319
134340	18/08/2018--03:14:00	22.35	0	-102.135	-0.129521	0.018319
134400	18/08/2018--03:15:00	22.32	0	-102.135	-0.114539	0.018319
134460	18/08/2018--03:16:00	22.29	0	-102.135	-0.114539	0.018319
134520	18/08/2018--03:17:00	22.25	0	-102.135	-0.114539	-0.0269028
134580	18/08/2018--03:18:00	22.26	0	-100.568	-0.114539	-0.0269028
134640	18/08/2018--03:19:00	22.3	0	-102.135	-0.114539	-0.0118289
134700	18/08/2018--03:20:00	22.36	0	-102.135	-0.114539	-0.0269028
134760	18/08/2018--03:21:00	22.39	0	-100.568	-0.114539	-0.0118289
134820	18/08/2018--03:22:00	22.43	0	-102.135	-0.114539	-0.0269028
134880	18/08/2018--03:23:00	22.48	0	-102.135	-0.0995569	-0.0118289
134940	18/08/2018--03:24:00	22.52	0	-102.135	-0.0995569	0.00324504
135000	18/08/2018--03:25:00	22.55	0	-102.135	-0.114539	-0.0118289
135060	18/08/2018--03:26:00	22.56	0	-102.135	-0.0995569	-0.0269028
135120	18/08/2018--03:27:00	22.58	0	-102.135	-0.114539	-0.0118289
135180	18/08/2018--03:28:00	22.57	0	-100.568	-0.0995569	-0.0118289
135240	18/08/2018--03:29:00	22.6	0	-100.568	-0.114539	-0.0118289
135300	18/08/2018--03:30:00	22.61	0	-102.135	-0.114539	0.00324504
135360	18/08/2018--03:31:00	22.64	0	-102.135	-0.0995569	0.00324504
135420	18/08/2018--03:32:00	22.63	0	-102.135	-0.114539	0.00324504
135480	18/08/2018--03:33:00	22.64	0	-102.135	-0.114539	0.00324504
135540	18/08/2018--03:34:00	22.64	0	-100.568	-0.114539	0.00324504
135600	18/08/2018--03:35:00	22.64	0	-102.135	-0.114539	0.00324504
135660	18/08/2018--03:36:00	22.65	0	-102.135	-0.114539	-0.0118289
135720	18/08/2018--03:37:00	22.66	0	-102.135	-0.114539	-0.0118289
135780	18/08/2018--03:38:00	22.63	0	-102.135	-0.0995569	-0.0118289
135840	18/08/2018--03:39:00	22.62	0	-102.135	-0.114539	-0.0118289
135900	18/08/2018--03:40:00	22.61	0	-102.135	-0.114539	-0.0118289
135960	18/08/2018--03:41:00	22.59	0	-102.135	-0.0995569	-0.0118289
136020	18/08/2018--03:42:00	22.57	0	-100.568	-0.114539	-0.0118289
136080	18/08/2018--03:43:00	22.55	0	-100.568	-0.0995569	-0.0118289
136140	18/08/2018--03:44:00	22.56	0	-102.135	-0.114539	-0.0118289
136200	18/08/2018--03:45:00	22.54	0	-102.135	-0.114539	-0.0118289
136260	18/08/2018--03:46:00	22.54	0	-102.135	-0.0995569	-0.0118289
136320	18/08/2018--03:47:00	22.53	0	-102.135	-0.114539	-0.0118289
136380	18/08/2018--03:48:00	22.5	0	-100.568	-0.114539	-0.0118289
136440	18/08/2018--03:49:00	22.51	0	-102.135	-0.114539	-0.0118289
136500	18/08/2018--03:50:00	22.51	0	-102.135	-0.114539	-0.0118289
136560	18/08/2018--03:51:00	22.5	0	-100.568	-0.114539	0.018319
136620	18/08/2018--03:52:00	22.5	0	-102.135	-0.114539	0.018319
136680	18/08/2018--03:53:00	22.43	0	-100.568	-0.114539	0.018319
136740	18/08/2018--03:54:00	22.39	0	-102.135	-0.114539	0.018319
136800	18/08/2018--03:55:00	22.32	0	-102.135	-0.114539	0.018319
136860	18/08/2018--03:56:00	22.27	1	-100.568	-0.114539	0.018319
136920	18/08/2018--03:57:00	22.22	0	-100.568	-0.114539	0.018319
136980	18/08/2018--03:58:00	22.22	6	-100.568	-0.144502	0.018319
137040	18/08/2018--03:59:00	22.19	0	-102.135	-0.129521	0.018319
137100	18/08/2018--04:00:00	22.18	0	-100.568	-0.129521	0.0333929
137160	18/08/2018--04:01:00	22.15	0	-102.135	-0.129521	0.018319
137220	18/08/2018--04:02:00	22.12	0	-102.135	-0.129521	0.018319
137280	18/08/2018--04:03:00	22.1	0	-100.568	-0.144502	0.018319
137340	18/08/2018--04:04:00	22.06	0	-100.568	-0.129521	0.018319
137400	18/08/2018--04:05:00	22.03	0	-102.135	-0.129521	0.0333929
137460	18/08/2018--04:06:00	22.01	0	-102.135	-0.129521	0.018319
137520	18/08/2018--04:07:00	21.99	0	-102.135	-0.129521	0.018319
137580	18/08/2018--04:08:00	21.96	0	-100.568	-0.129521	0.018319
137640	18/08/2018--04:09:00	21.93	0	-100.568	-0.129521	0.018319
137700	18/08/2018--04:10:00	21.92	0	-102.135	-0.129521	0.018319
137760	18/08/2018--04:11:00	21.89	0	-102.135	-0.129521	0.018319
137820	18/08/2018--04:12:00	21.89	0	-102.135	-0.144502	0.0333929
137880	18/08/2018--04:13:00	21.88	0	-100.568	-0.129521	0.018319
137940	18/08/2018--04:14:00	21.86	0	-100.568	-0.129521	0.018319
138000	18/08/2018--04:15:00	21.86	0	-100.568	-0.129521	0.018319
138060	18/08/2018--04:16:00	21.82	0	-100.568	-0.129521	0.0333929
138120	18/08/2018--04:17:00	21.82	0	-100.568	-0.129521	0.018319
138180	18/08/2018--04:18:00	21.81	0	-100.568	-0.129521	0.018319
138240	18/08/2018--04:19:00	21.81	0	-100.568	-0.129521	0.018319
138300	18/08/2018--04:20:00	21.78	0	-100.568	-0.129521	0.018319
138360	18/08/2018--04:21:00	21.78	0	-100.568	-0.129521	0.018319
138420	18/08/2018--04:22:00	21.76	0	-102.135	-0.129521	0.018319
138480	18/08/2018--04:23:00	21.76	0	-102.135	-0.129521	0.018319
138540	18/08/2018--04:24:00	21.75	0	-102.135	-0.129521	0.0333929
138600	18/08/2018--04:25:00	21.77	0	-100.568	-0.129521	0.018319
138660	18/08/2018--04:26:00	21.76	0	-100.568	-0.129521	0.018319
138720	18/08/2018--04:27:00	21.77	0	-100.568	-0.129521	0.018319
138780	18/08/2018--04:28:00	21.79	0	-102.135	-0.144502	0.018319
138840	18/08/2018--04:29:00	21.8	0	-102.135	-0.129521	0.018319
138900	18/08/2018--04:30:00	21.81	0	-102.135	-0.129521	0.018319
138960	18/08/2018--04:31:00	21.82	0	-100.568	-0.129521	0.018319
139020	18/08/2018--04:32:00	21.84	0	-100.568	-0.129521	0.018319
139080	18/08/2018--04:33:00	21.85	0	-102.135	-0.129521	0.0333929
139140	18/08/2018--04:34:00	21.83	0	-100.568	-0.129521	0.018319
139200	18/08/2018--04:35:00	21.81	0	-100.568	-0.129521	0.018319
139260	18/08/2018--04:36:00	21.82	0	-100.568	-0.129521	0.018319
139320	18/08/2018--04:37:00	21.8	0	-100.568	-0.129521	0.018319
139380	18/08/2018--04:38:00	21.79	0	-102.135	-0.129521	0.018319
139440	18/08/2018--04:39:00	21.79	0	-102.135	-0.129521	0.018319
139500	18/08/2018--04:40:00	21.79	0	-100.568	-0.129521	0.018319
139560	18/08/2018--04:41:00	21.77	0	-102.135	-0.129521	0.0333929
139620	18/08/2018--04:42:00	21.76	0	-100.568	-0.129521	0.018319
139680	18/08/2018--04:43:00	21.75	0	-100.568	-0.129521	0.0333929
139740	18/08/2018--04:44:00	21.73	0	-102.135	-0.129521	0.018319
139800	18/08/2018--04:45:00	21.74	0	-102.135	-0.129521	0.018319
139860	18/08/2018--04:46:00	21.74	0	-100.568	-0.129521	0.018319
139920	18/08/2018--04:47:00	21.71	0	-100.568	-0.129521	0.018319
139980	18/08/2018--04:48:00	21.71	0	-100.568	-0.129521	0.018319
140040	18/08/2018--04:49:00	21.69	0	-102.135	-0.129521	0.018319
140100	18/08/2018--04:50:00	21.69	0	-100.568	-0.129521	0.018319
140160	18/08/2018--04:51:00	21.69	0	-102.135	-0.129521	0.018319
140220	18/08/2018--04:52:00	21.7	0	-100.568	-0.129521	0.0333929
140280	18/08/2018--04:53:00	21.69	0	-100.568	-0.129521	0.018319
140340	18/08/2018--04:54:00	21.69	0	-102.135	-0.129521	0.018319
140400	18/08/2018--04:55:00	21.69	0	-102.135	-0.129521	0.0333929
140460	18/08/2018--04:56:00	21.67	0	-100.568	-0.129521	0.018319
140520	18/08/2018--04:57:00	21.68	0	-100.568	-0.129521	0.018319
140580	18/08/2018--04:58:00	21.66	0	-100.568	-0.129521	0.018319
140640	18/08/2018--04:59:00	21.64	0	-102.135	-0.129521	0.018319
140700	18/08/2018--05:00:00	21.64	0	-100.568	-0.129521	0.018319
