# Supplementary material for: A randomized cross-over trial investigating differences in 24-h personal air and skin temperatures using wearable sensors between two climatologically contrasting settings
Source: Sci Rep. 2021 Nov 10;11:22020. doi: 10.1038/s41598-021-01180-y (PMC8580978; doi:10.1038/s41598-021-01180-y)
Supplement: Supplementary file 2 — Supplementary Data. [file 41598_2021_1180_MOESM2_ESM.zip › New folder/new/T18_A2new.csv]

Index	Date	Temperature	Activity	X-axis	Y-axis	Z-axis	Marker
67980	28/08/2018--05:00:00	25.25	0	0.0106489	-0.0131849	0.984309
68040	28/08/2018--05:01:00	25.23	0	0.0106489	-0.0131849	0.984309
68100	28/08/2018--05:02:00	25.26	0	0.0106489	-0.0131849	0.984309
68160	28/08/2018--05:03:00	25.26	0	0.0106489	-0.0131849	0.984309
68220	28/08/2018--05:04:00	25.31	0	0.0106489	-0.0131849	0.984309
68280	28/08/2018--05:05:00	25.33	0	0.0106489	-0.0131849	0.999283
68340	28/08/2018--05:06:00	25.36	0	0.0106489	-0.0131849	0.984309
68400	28/08/2018--05:07:00	25.34	0	0.0106489	-0.0131849	0.999283
68460	28/08/2018--05:08:00	25.34	0	0.0106489	-0.0284231	0.984309
68520	28/08/2018--05:09:00	25.24	0	0.0106489	-0.0131849	0.984309
68580	28/08/2018--05:10:00	25.21	0	0.0106489	-0.0131849	0.984309
68640	28/08/2018--05:11:00	25.21	0	0.0106489	-0.0131849	0.984309
68700	28/08/2018--05:12:00	25.24	0	0.0106489	-0.0131849	0.984309
68760	28/08/2018--05:13:00	25.27	0	0.0106489	-0.0131849	0.984309
68820	28/08/2018--05:14:00	25.28	0	0.0106489	-0.0131849	0.984309
68880	28/08/2018--05:15:00	25.3	0	0.0106489	-0.0131849	0.984309
68940	28/08/2018--05:16:00	25.35	0	0.0106489	-0.0284231	0.984309
69000	28/08/2018--05:17:00	25.34	0	0.0106489	-0.0131849	0.984309
69060	28/08/2018--05:18:00	25.32	0	0.0106489	-0.0131849	0.984309
69120	28/08/2018--05:19:00	25.29	0	0.0106489	-0.0131849	0.984309
69180	28/08/2018--05:20:00	25.25	0	0.0106489	-0.0131849	0.984309
69240	28/08/2018--05:21:00	25.26	0	0.0106489	-0.0131849	0.984309
69300	28/08/2018--05:22:00	25.26	0	0.0106489	-0.0131849	0.984309
69360	28/08/2018--05:23:00	25.28	0	0.0106489	-0.0131849	0.984309
69420	28/08/2018--05:24:00	25.3	0	0.0106489	-0.0131849	0.984309
69480	28/08/2018--05:25:00	25.32	0	0.0106489	-0.0131849	0.984309
69540	28/08/2018--05:26:00	25.33	0	0.0106489	-0.0131849	0.984309
69600	28/08/2018--05:27:00	25.38	0	0.0106489	-0.0131849	0.999283
69660	28/08/2018--05:28:00	25.39	0	0.0106489	-0.0131849	0.984309
69720	28/08/2018--05:29:00	25.34	0	0.0106489	-0.0131849	0.984309
69780	28/08/2018--05:30:00	25.3	0	0.0106489	-0.0131849	0.999283
69840	28/08/2018--05:31:00	25.26	0	0.0106489	-0.0131849	0.984309
69900	28/08/2018--05:32:00	25.24	0	-0.00513005	-0.0131849	0.984309
69960	28/08/2018--05:33:00	25.25	0	0.0106489	-0.0131849	0.984309
70020	28/08/2018--05:34:00	25.27	0	0.0106489	-0.0131849	0.984309
70080	28/08/2018--05:35:00	25.28	0	0.0106489	-0.0131849	0.984309
70140	28/08/2018--05:36:00	25.32	0	0.0106489	-0.0131849	0.984309
70200	28/08/2018--05:37:00	25.35	0	0.0106489	-0.0131849	0.984309
70260	28/08/2018--05:38:00	25.38	0	0.0106489	-0.0131849	0.984309
70320	28/08/2018--05:39:00	25.4	0	0.0106489	-0.0131849	0.984309
70380	28/08/2018--05:40:00	25.41	0	0.0106489	-0.0131849	0.984309
70440	28/08/2018--05:41:00	25.37	0	0.0106489	-0.0131849	0.984309
70500	28/08/2018--05:42:00	25.33	0	0.0106489	-0.0131849	0.984309
70560	28/08/2018--05:43:00	25.29	0	0.0106489	-0.0131849	0.984309
70620	28/08/2018--05:44:00	25.27	0	0.0106489	-0.0131849	0.984309
70680	28/08/2018--05:45:00	25.27	0	0.0106489	-0.0131849	0.984309
70740	28/08/2018--05:46:00	25.28	0	0.0106489	-0.0131849	0.984309
70800	28/08/2018--05:47:00	25.3	0	0.0106489	-0.0131849	0.984309
70860	28/08/2018--05:48:00	25.31	0	0.0106489	-0.0131849	0.984309
70920	28/08/2018--05:49:00	25.35	0	-0.00513005	-0.0284231	0.984309
70980	28/08/2018--05:50:00	25.32	0	0.0106489	-0.0131849	0.984309
71040	28/08/2018--05:51:00	25.32	0	0.0106489	-0.0131849	0.984309
71100	28/08/2018--05:52:00	25.28	0	0.0106489	-0.0131849	0.984309
71160	28/08/2018--05:53:00	25.23	0	0.0106489	-0.0131849	0.984309
71220	28/08/2018--05:54:00	25.22	0	0.0106489	-0.0131849	0.984309
71280	28/08/2018--05:55:00	25.23	0	0.0106489	-0.0131849	0.984309
71340	28/08/2018--05:56:00	25.26	0	0.0106489	-0.0131849	0.999283
71400	28/08/2018--05:57:00	25.28	0	0.0106489	-0.0131849	0.984309
71460	28/08/2018--05:58:00	25.29	0	0.0106489	-0.0131849	0.984309
71520	28/08/2018--05:59:00	25.32	0	0.0106489	-0.0131849	0.984309
71580	28/08/2018--06:00:00	25.34	0	0.0106489	-0.0131849	0.984309
71640	28/08/2018--06:01:00	25.32	0	0.0106489	-0.0131849	0.984309
71700	28/08/2018--06:02:00	25.31	0	-0.00513005	-0.0131849	0.984309
71760	28/08/2018--06:03:00	25.25	0	0.0106489	-0.0131849	0.984309
71820	28/08/2018--06:04:00	25.21	0	0.0106489	-0.0131849	0.984309
71880	28/08/2018--06:05:00	25.19	0	0.0106489	-0.0131849	0.984309
71940	28/08/2018--06:06:00	25.21	0	0.0106489	-0.0131849	0.984309
72000	28/08/2018--06:07:00	25.25	0	0.0106489	-0.0131849	0.984309
72060	28/08/2018--06:08:00	25.26	0	0.0106489	-0.0131849	0.999283
72120	28/08/2018--06:09:00	25.29	0	0.0106489	-0.0131849	0.984309
72180	28/08/2018--06:10:00	25.33	0	0.0106489	-0.0131849	0.984309
72240	28/08/2018--06:11:00	25.33	0	0.0106489	-0.0131849	0.984309
72300	28/08/2018--06:12:00	25.31	0	0.0106489	-0.0131849	0.984309
72360	28/08/2018--06:13:00	25.27	0	0.0106489	-0.0131849	0.984309
72420	28/08/2018--06:14:00	25.21	0	0.0106489	-0.0131849	0.984309
72480	28/08/2018--06:15:00	25.2	0	0.0106489	-0.0131849	0.984309
72540	28/08/2018--06:16:00	25.2	0	0.0106489	-0.0131849	0.984309
72600	28/08/2018--06:17:00	25.2	0	0.0106489	-0.0131849	0.984309
72660	28/08/2018--06:18:00	25.24	0	0.0106489	-0.0131849	0.984309
72720	28/08/2018--06:19:00	25.25	0	-0.00513005	-0.0131849	0.984309
72780	28/08/2018--06:20:00	25.27	0	0.0106489	-0.0131849	0.984309
72840	28/08/2018--06:21:00	25.29	0	0.0106489	-0.0131849	0.984309
72900	28/08/2018--06:22:00	25.29	0	0.0106489	-0.0131849	0.984309
72960	28/08/2018--06:23:00	25.25	0	0.0106489	-0.0131849	0.984309
73020	28/08/2018--06:24:00	25.21	0	-0.00513005	-0.0131849	0.984309
73080	28/08/2018--06:25:00	25.16	0	0.0106489	-0.0131849	0.984309
73140	28/08/2018--06:26:00	25.17	0	0.0106489	-0.0131849	0.984309
73200	28/08/2018--06:27:00	25.18	0	0.0106489	-0.0131849	0.999283
73260	28/08/2018--06:28:00	25.21	0	0.0106489	-0.0131849	0.984309
73320	28/08/2018--06:29:00	25.21	0	0.0106489	-0.0131849	0.984309
73380	28/08/2018--06:30:00	25.23	0	0.0106489	-0.0131849	0.999283
73440	28/08/2018--06:31:00	25.26	0	0.0106489	-0.0131849	0.984309
73500	28/08/2018--06:32:00	25.29	0	0.0106489	-0.0131849	0.984309
73560	28/08/2018--06:33:00	25.27	0	0.0106489	-0.0131849	0.984309
73620	28/08/2018--06:34:00	25.21	0	0.0106489	-0.0131849	0.999283
73680	28/08/2018--06:35:00	25.15	0	0.0106489	-0.0131849	0.984309
73740	28/08/2018--06:36:00	25.14	0	0.0106489	-0.0131849	0.999283
73800	28/08/2018--06:37:00	25.15	0	0.0106489	-0.0131849	0.984309
73860	28/08/2018--06:38:00	25.18	0	0.0106489	-0.0131849	0.984309
73920	28/08/2018--06:39:00	25.19	0	0.0106489	-0.0131849	0.984309
73980	28/08/2018--06:40:00	25.21	0	0.0106489	-0.0131849	0.984309
74040	28/08/2018--06:41:00	25.24	0	0.0106489	-0.0131849	0.999283
74100	28/08/2018--06:42:00	25.25	0	-0.00513005	-0.0131849	0.984309
74160	28/08/2018--06:43:00	25.27	0	0.0106489	-0.0131849	0.984309
74220	28/08/2018--06:44:00	25.29	0	0.0106489	-0.0131849	0.984309
74280	28/08/2018--06:45:00	25.31	0	0.0106489	-0.0131849	0.984309
74340	28/08/2018--06:46:00	25.29	0	0.0106489	-0.0131849	0.984309
74400	28/08/2018--06:47:00	25.24	0	0.0106489	-0.0131849	0.984309
74460	28/08/2018--06:48:00	25.17	0	0.0106489	-0.0131849	0.984309
74520	28/08/2018--06:49:00	25.19	0	0.0106489	-0.0131849	0.984309
74580	28/08/2018--06:50:00	25.18	0	0.0106489	-0.0131849	0.984309
74640	28/08/2018--06:51:00	25.2	0	0.0106489	-0.0131849	0.984309
74700	28/08/2018--06:52:00	25.21	0	0.0106489	-0.0131849	0.999283
74760	28/08/2018--06:53:00	25.24	0	0.0106489	-0.0131849	0.984309
74820	28/08/2018--06:54:00	25.26	0	0.0106489	-0.0131849	0.984309
74880	28/08/2018--06:55:00	25.29	0	0.0106489	-0.0131849	0.984309
74940	28/08/2018--06:56:00	25.32	0	0.0106489	-0.0131849	0.999283
75000	28/08/2018--06:57:00	25.3	0	0.0106489	-0.0131849	0.984309
75060	28/08/2018--06:58:00	25.25	0	-0.00513005	-0.0131849	0.999283
75120	28/08/2018--06:59:00	25.21	0	0.0106489	-0.0131849	0.984309
75180	28/08/2018--07:00:00	25.16	0	0.0106489	-0.0131849	0.999283
75240	28/08/2018--07:01:00	25.17	0	0.0106489	-0.0131849	0.984309
75300	28/08/2018--07:02:00	25.19	0	0.0106489	-0.0131849	0.984309
75360	28/08/2018--07:03:00	25.19	0	0.0106489	-0.0131849	0.984309
75420	28/08/2018--07:04:00	25.21	0	0.0106489	-0.0131849	0.984309
75480	28/08/2018--07:05:00	25.22	0	0.0106489	-0.0131849	0.984309
75540	28/08/2018--07:06:00	25.27	0	0.0106489	-0.0131849	0.984309
75600	28/08/2018--07:07:00	25.29	0	0.0106489	-0.0131849	0.984309
75660	28/08/2018--07:08:00	25.3	0	0.0106489	-0.0131849	0.984309
75720	28/08/2018--07:09:00	25.29	0	0.0106489	-0.0131849	0.984309
75780	28/08/2018--07:10:00	25.24	0	0.0106489	-0.0131849	0.984309
75840	28/08/2018--07:11:00	25.19	0	0.0106489	-0.0131849	0.984309
75900	28/08/2018--07:12:00	25.16	0	0.0106489	-0.0131849	0.984309
75960	28/08/2018--07:13:00	25.15	0	0.0106489	-0.0131849	0.984309
76020	28/08/2018--07:14:00	25.14	0	0.0106489	-0.0131849	0.984309
76080	28/08/2018--07:15:00	25.18	0	0.0106489	-0.0131849	0.984309
76140	28/08/2018--07:16:00	25.18	0	0.0106489	-0.0131849	0.984309
76200	28/08/2018--07:17:00	25.21	0	-0.00513005	-0.0131849	0.984309
76260	28/08/2018--07:18:00	25.22	0	0.0106489	-0.0131849	0.984309
76320	28/08/2018--07:19:00	25.25	0	0.0106489	-0.0131849	0.984309
76380	28/08/2018--07:20:00	25.27	0	0.0106489	-0.0131849	0.984309
76440	28/08/2018--07:21:00	25.29	0	-0.00513005	-0.0131849	0.984309
76500	28/08/2018--07:22:00	25.28	0	0.0106489	-0.0131849	0.984309
76560	28/08/2018--07:23:00	25.24	0	0.0106489	-0.0284231	0.984309
76620	28/08/2018--07:24:00	25.18	0	0.0106489	-0.0131849	0.999283
76680	28/08/2018--07:25:00	25.15	0	0.0106489	-0.0131849	0.999283
76740	28/08/2018--07:26:00	25.15	0	0.0106489	-0.0284231	0.984309
76800	28/08/2018--07:27:00	25.18	0	0.0106489	-0.0131849	0.984309
76860	28/08/2018--07:28:00	25.2	0	0.0106489	-0.0131849	0.984309
76920	28/08/2018--07:29:00	25.2	0	0.0106489	-0.0131849	0.984309
76980	28/08/2018--07:30:00	25.23	0	0.0106489	-0.0131849	0.984309
77040	28/08/2018--07:31:00	25.25	0	-0.00513005	-0.0131849	0.984309
77100	28/08/2018--07:32:00	25.28	0	0.0106489	-0.0131849	0.999283
77160	28/08/2018--07:33:00	25.28	0	0.0106489	-0.0131849	0.984309
77220	28/08/2018--07:34:00	25.3	0	0.0106489	-0.0131849	0.984309
77280	28/08/2018--07:35:00	25.26	0	0.0106489	-0.0131849	0.984309
77340	28/08/2018--07:36:00	25.21	0	0.0106489	-0.0131849	0.984309
77400	28/08/2018--07:37:00	25.15	0	0.0106489	-0.0131849	0.984309
77460	28/08/2018--07:38:00	25.15	0	0.0106489	-0.0131849	0.999283
77520	28/08/2018--07:39:00	25.15	0	0.0106489	-0.0131849	0.984309
77580	28/08/2018--07:40:00	25.17	0	0.0106489	-0.0131849	0.984309
77640	28/08/2018--07:41:00	25.19	0	0.0106489	-0.0131849	0.984309
77700	28/08/2018--07:42:00	25.2	0	-0.00513005	-0.0284231	0.999283
77760	28/08/2018--07:43:00	25.21	0	0.0106489	-0.0131849	0.984309
77820	28/08/2018--07:44:00	25.25	0	0.0106489	-0.0131849	0.984309
77880	28/08/2018--07:45:00	25.27	0	0.0106489	-0.0131849	0.984309
77940	28/08/2018--07:46:00	25.28	0	0.0106489	-0.0131849	0.999283
78000	28/08/2018--07:47:00	25.3	0	0.0106489	-0.0131849	0.984309
78060	28/08/2018--07:48:00	25.29	0	0.0106489	-0.0131849	0.984309
78120	28/08/2018--07:49:00	25.23	0	0.0106489	-0.0131849	0.984309
78180	28/08/2018--07:50:00	25.18	0	0.0106489	-0.0131849	0.984309
78240	28/08/2018--07:51:00	25.17	0	-0.00513005	-0.0131849	0.984309
78300	28/08/2018--07:52:00	25.17	0	0.0106489	-0.0131849	0.999283
78360	28/08/2018--07:53:00	25.16	0	0.0106489	-0.0131849	0.984309
78420	28/08/2018--07:54:00	25.18	0	0.0106489	-0.0131849	0.999283
78480	28/08/2018--07:55:00	25.22	0	-0.00513005	-0.0131849	0.984309
78540	28/08/2018--07:56:00	25.23	0	0.0106489	-0.0131849	0.984309
78600	28/08/2018--07:57:00	25.25	0	0.0106489	-0.0131849	0.984309
78660	28/08/2018--07:58:00	25.25	0	0.0106489	-0.0131849	0.984309
78720	28/08/2018--07:59:00	25.28	0	0.0106489	-0.0131849	0.984309
78780	28/08/2018--08:00:00	25.3	0	0.0106489	-0.0131849	0.984309
78840	28/08/2018--08:01:00	25.29	0	0.0106489	-0.0131849	0.984309
78900	28/08/2018--08:02:00	25.25	0	0.0106489	-0.0131849	0.984309
78960	28/08/2018--08:03:00	25.2	0	0.0106489	-0.0131849	0.984309
79020	28/08/2018--08:04:00	25.17	0	0.0106489	-0.0131849	0.984309
79080	28/08/2018--08:05:00	25.15	0	0.0106489	-0.0131849	0.984309
79140	28/08/2018--08:06:00	25.18	0	0.0106489	-0.0131849	0.984309
79200	28/08/2018--08:07:00	25.2	0	0.0106489	-0.0131849	0.984309
79260	28/08/2018--08:08:00	25.22	0	0.0106489	-0.0131849	0.984309
79320	28/08/2018--08:09:00	25.21	0	0.0106489	-0.0131849	0.984309
79380	28/08/2018--08:10:00	25.24	0	0.0106489	-0.0131849	0.984309
79440	28/08/2018--08:11:00	25.27	0	0.0106489	-0.0131849	0.984309
79500	28/08/2018--08:12:00	25.28	0	0.0106489	-0.0131849	0.984309
79560	28/08/2018--08:13:00	25.25	0	0.0106489	-0.0131849	0.984309
79620	28/08/2018--08:14:00	25.21	0	0.0106489	-0.0131849	0.999283
79680	28/08/2018--08:15:00	25.17	0	0.0106489	-0.0131849	0.984309
79740	28/08/2018--08:16:00	25.16	0	0.0106489	-0.0131849	0.984309
79800	28/08/2018--08:17:00	25.15	0	0.0106489	-0.0131849	0.984309
79860	28/08/2018--08:18:00	25.15	0	0.0106489	-0.0131849	0.984309
79920	28/08/2018--08:19:00	25.18	0	0.0106489	-0.0131849	0.999283
79980	28/08/2018--08:20:00	25.19	0	0.0106489	-0.0131849	0.984309
80040	28/08/2018--08:21:00	25.21	0	0.0106489	-0.0131849	0.999283
80100	28/08/2018--08:22:00	25.23	0	0.0106489	-0.0131849	0.984309
80160	28/08/2018--08:23:00	25.26	0	0.0106489	-0.0131849	0.984309
80220	28/08/2018--08:24:00	25.28	0	0.0106489	-0.0131849	0.984309
80280	28/08/2018--08:25:00	25.29	0	0.0106489	-0.0131849	0.984309
80340	28/08/2018--08:26:00	25.27	0	-0.00513005	-0.0284231	0.984309
80400	28/08/2018--08:27:00	25.24	0	0.0106489	-0.0131849	0.999283
80460	28/08/2018--08:28:00	25.2	0	0.0106489	-0.0131849	0.984309
80520	28/08/2018--08:29:00	25.15	0	0.0106489	-0.0131849	0.984309
80580	28/08/2018--08:30:00	25.15	0	0.0106489	-0.0131849	0.984309
80640	28/08/2018--08:31:00	25.15	0	0.0106489	-0.0131849	0.984309
80700	28/08/2018--08:32:00	25.16	0	0.0106489	-0.0131849	0.984309
80760	28/08/2018--08:33:00	25.19	0	0.0106489	-0.0131849	0.999283
80820	28/08/2018--08:34:00	25.2	0	0.0106489	-0.0131849	0.984309
80880	28/08/2018--08:35:00	25.24	0	0.0106489	-0.0131849	0.984309
80940	28/08/2018--08:36:00	25.25	0	0.0106489	-0.0131849	0.984309
81000	28/08/2018--08:37:00	25.27	0	0.0106489	-0.0131849	0.984309
81060	28/08/2018--08:38:00	25.29	0	0.0106489	-0.0131849	0.984309
81120	28/08/2018--08:39:00	25.27	0	0.0106489	-0.0131849	0.984309
81180	28/08/2018--08:40:00	25.23	0	0.0106489	-0.0131849	0.999283
81240	28/08/2018--08:41:00	25.2	0	0.0106489	-0.0131849	0.984309
81300	28/08/2018--08:42:00	25.16	0	0.0106489	-0.0131849	0.984309
81360	28/08/2018--08:43:00	25.15	0	0.0106489	-0.0131849	0.984309
81420	28/08/2018--08:44:00	25.16	0	0.0106489	-0.0131849	0.984309
81480	28/08/2018--08:45:00	25.18	0	0.0106489	-0.0131849	0.999283
81540	28/08/2018--08:46:00	25.19	0	0.0106489	-0.0131849	0.984309
81600	28/08/2018--08:47:00	25.22	0	0.0106489	-0.0131849	0.984309
81660	28/08/2018--08:48:00	25.23	0	0.0106489	-0.0131849	0.984309
81720	28/08/2018--08:49:00	25.25	0	0.0106489	-0.0131849	0.984309
81780	28/08/2018--08:50:00	25.27	0	0.0106489	-0.0131849	0.984309
81840	28/08/2018--08:51:00	25.3	0	0.0106489	-0.0131849	0.984309
81900	28/08/2018--08:52:00	25.28	0	0.0106489	-0.0131849	0.984309
81960	28/08/2018--08:53:00	25.24	0	0.0106489	-0.0131849	0.984309
82020	28/08/2018--08:54:00	25.21	0	0.0106489	-0.0131849	0.984309
82080	28/08/2018--08:55:00	25.17	0	0.0106489	-0.0131849	0.999283
82140	28/08/2018--08:56:00	25.16	0	0.0106489	-0.0131849	0.984309
82200	28/08/2018--08:57:00	25.16	0	0.0106489	-0.0131849	0.984309
82260	28/08/2018--08:58:00	25.18	0	0.0106489	-0.0131849	0.984309
82320	28/08/2018--08:59:00	25.19	0	0.0106489	-0.0131849	0.984309
82380	28/08/2018--09:00:00	25.2	0	0.0106489	-0.0131849	0.984309
82440	28/08/2018--09:01:00	25.22	0	0.0106489	-0.0131849	0.984309
82500	28/08/2018--09:02:00	25.22	0	0.0106489	-0.0131849	0.999283
82560	28/08/2018--09:03:00	25.26	0	0.0106489	-0.0131849	0.984309
82620	28/08/2018--09:04:00	25.26	0	0.0106489	-0.0131849	0.984309
82680	28/08/2018--09:05:00	25.29	0	0.0106489	-0.0131849	0.984309
82740	28/08/2018--09:06:00	25.3	0	0.0106489	-0.0131849	0.999283
82800	28/08/2018--09:07:00	25.3	0	0.0106489	-0.0131849	0.984309
82860	28/08/2018--09:08:00	25.29	0	0.0106489	-0.0131849	0.999283
82920	28/08/2018--09:09:00	25.24	0	0.0106489	-0.0131849	0.999283
82980	28/08/2018--09:10:00	25.2	0	0.0106489	-0.0131849	0.984309
83040	28/08/2018--09:11:00	25.19	0	0.0106489	-0.0131849	0.984309
83100	28/08/2018--09:12:00	25.19	0	0.0106489	-0.0131849	0.984309
83160	28/08/2018--09:13:00	25.21	0	0.0106489	-0.0131849	0.999283
83220	28/08/2018--09:14:00	25.19	0	0.0106489	-0.0131849	0.984309
83280	28/08/2018--09:15:00	25.21	0	-0.00513005	-0.0131849	0.984309
83340	28/08/2018--09:16:00	25.25	0	0.0106489	-0.0131849	0.984309
83400	28/08/2018--09:17:00	25.24	0	-0.00513005	-0.0131849	0.984309
83460	28/08/2018--09:18:00	25.27	0	0.0106489	-0.0131849	0.984309
83520	28/08/2018--09:19:00	25.23	0	0.0106489	-0.0131849	0.984309
83580	28/08/2018--09:20:00	25.2	0	0.0106489	-0.0131849	0.984309
83640	28/08/2018--09:21:00	25.16	0	-0.00513005	-0.0131849	0.999283
83700	28/08/2018--09:22:00	25.13	0	0.0106489	-0.0131849	0.984309
83760	28/08/2018--09:23:00	25.14	0	-0.00513005	-0.0131849	0.984309
83820	28/08/2018--09:24:00	25.15	0	0.0106489	-0.0131849	0.999283
83880	28/08/2018--09:25:00	25.16	0	0.0106489	-0.0131849	0.999283
83940	28/08/2018--09:26:00	25.16	0	0.0106489	-0.0131849	0.984309
84000	28/08/2018--09:27:00	25.2	0	0.0106489	-0.0131849	0.984309
84060	28/08/2018--09:28:00	25.21	0	0.0106489	-0.0131849	0.984309
84120	28/08/2018--09:29:00	25.24	0	0.0106489	-0.0131849	0.984309
84180	28/08/2018--09:30:00	25.24	0	0.0106489	-0.0131849	0.984309
84240	28/08/2018--09:31:00	25.28	0	0.0106489	-0.0131849	0.999283
84300	28/08/2018--09:32:00	25.27	0	0.0106489	-0.0131849	0.984309
84360	28/08/2018--09:33:00	25.25	0	0.0106489	-0.0131849	0.984309
84420	28/08/2018--09:34:00	25.21	0	0.0106489	-0.0131849	0.999283
84480	28/08/2018--09:35:00	25.16	0	0.0106489	-0.0131849	0.984309
84540	28/08/2018--09:36:00	25.16	0	0.0106489	-0.0131849	0.999283
84600	28/08/2018--09:37:00	25.15	0	0.0106489	-0.0131849	0.984309
84660	28/08/2018--09:38:00	25.16	0	0.0106489	-0.0284231	0.984309
84720	28/08/2018--09:39:00	25.17	0	0.0106489	-0.0131849	0.984309
84780	28/08/2018--09:40:00	25.2	0	0.0106489	-0.0131849	0.984309
84840	28/08/2018--09:41:00	25.2	0	0.0106489	-0.0131849	0.984309
84900	28/08/2018--09:42:00	25.22	0	0.0106489	-0.0131849	0.999283
84960	28/08/2018--09:43:00	25.25	0	0.0106489	-0.0131849	0.999283
85020	28/08/2018--09:44:00	25.26	0	0.0106489	-0.0131849	0.984309
85080	28/08/2018--09:45:00	25.28	0	0.0106489	-0.0131849	0.999283
85140	28/08/2018--09:46:00	25.27	0	-0.00513005	-0.0284231	0.984309
85200	28/08/2018--09:47:00	25.23	0	0.0106489	-0.0131849	0.984309
85260	28/08/2018--09:48:00	25.19	0	-0.00513005	-0.0284231	0.984309
85320	28/08/2018--09:49:00	25.17	0	0.0106489	-0.0131849	0.984309
85380	28/08/2018--09:50:00	25.15	0	0.0106489	-0.0131849	0.984309
85440	28/08/2018--09:51:00	25.16	0	0.0106489	-0.0131849	0.984309
85500	28/08/2018--09:52:00	25.17	0	0.0106489	-0.0131849	0.984309
85560	28/08/2018--09:53:00	25.18	0	0.0106489	-0.0131849	0.984309
85620	28/08/2018--09:54:00	25.2	0	0.0106489	-0.0131849	0.984309
85680	28/08/2018--09:55:00	25.23	0	0.0106489	-0.0131849	0.984309
85740	28/08/2018--09:56:00	25.22	0	0.0106489	-0.0131849	0.984309
85800	28/08/2018--09:57:00	25.26	0	0.0106489	-0.0131849	0.984309
85860	28/08/2018--09:58:00	25.28	0	0.0106489	-0.0131849	0.984309
85920	28/08/2018--09:59:00	25.28	0	0.0106489	-0.0131849	0.984309
85980	28/08/2018--10:00:00	25.29	0	0.0106489	-0.0131849	0.984309
86040	28/08/2018--10:01:00	25.24	0	0.0106489	-0.0131849	0.999283
86100	28/08/2018--10:02:00	25.18	0	0.0106489	-0.0131849	0.984309
86160	28/08/2018--10:03:00	25.15	0	0.0106489	-0.0131849	0.984309
86220	28/08/2018--10:04:00	25.15	0	-0.00513005	-0.0131849	0.984309
86280	28/08/2018--10:05:00	25.15	0	0.0106489	-0.0131849	0.999283
86340	28/08/2018--10:06:00	25.18	0	0.0106489	-0.0131849	0.999283
86400	28/08/2018--10:07:00	25.21	0	0.0106489	-0.0131849	0.999283
86460	28/08/2018--10:08:00	25.22	0	0.0106489	-0.0131849	0.999283
86520	28/08/2018--10:09:00	25.23	0	-0.00513005	-0.0131849	0.984309
86580	28/08/2018--10:10:00	25.25	0	0.0106489	-0.0131849	0.984309
86640	28/08/2018--10:11:00	25.26	0	0.0106489	-0.0284231	0.984309
86700	28/08/2018--10:12:00	25.26	0	-0.00513005	-0.0131849	0.984309
86760	28/08/2018--10:13:00	25.24	0	0.0106489	-0.0131849	0.984309
86820	28/08/2018--10:14:00	25.19	0	0.0106489	-0.0131849	0.984309
86880	28/08/2018--10:15:00	25.15	0	-0.00513005	-0.0131849	0.984309
86940	28/08/2018--10:16:00	25.14	0	0.0106489	-0.0131849	0.984309
87000	28/08/2018--10:17:00	25.16	0	0.0106489	-0.0131849	0.999283
87060	28/08/2018--10:18:00	25.16	0	0.0106489	-0.0131849	0.984309
87120	28/08/2018--10:19:00	25.17	0	0.0106489	-0.0131849	0.984309
87180	28/08/2018--10:20:00	25.21	0	0.0106489	-0.0131849	0.984309
87240	28/08/2018--10:21:00	25.21	0	0.0106489	-0.0131849	0.999283
87300	28/08/2018--10:22:00	25.24	0	0.0106489	-0.0131849	0.999283
87360	28/08/2018--10:23:00	25.25	0	0.0106489	-0.0131849	0.984309
87420	28/08/2018--10:24:00	25.25	0	0.0106489	-0.0131849	0.984309
87480	28/08/2018--10:25:00	25.21	0	0.0106489	-0.0131849	0.984309
87540	28/08/2018--10:26:00	25.17	0	0.0106489	-0.0131849	0.984309
87600	28/08/2018--10:27:00	25.15	0	0.0106489	-0.0131849	0.984309
87660	28/08/2018--10:28:00	25.13	0	0.0106489	-0.0131849	0.999283
87720	28/08/2018--10:29:00	25.15	0	0.0106489	-0.0131849	0.984309
87780	28/08/2018--10:30:00	25.19	0	0.0106489	-0.0131849	0.984309
87840	28/08/2018--10:31:00	25.27	329	0.988944	0.184911	0.0708673
87900	28/08/2018--10:32:00	26.07	409	100.472	0.245864	-0.0489283
87960	28/08/2018--10:33:00	26.86	240	0.988944	0.200149	0.175688
88020	28/08/2018--10:34:00	27.46	6	0.862713	0.200149	-0.528111
88080	28/08/2018--10:35:00	27.93	132	155.699	-0.104614	0.235586
88140	28/08/2018--10:36:00	28.45	287	0.957386	0.0477678	-0.0339538
88200	28/08/2018--10:37:00	28.81	295	0.988944	0.215388	-0.0339538
88260	28/08/2018--10:38:00	29.16	268	0.973165	0.306817	0.0858418
88320	28/08/2018--10:39:00	29.41	412	0.862713	0.261102	-0.483187
88380	28/08/2018--10:40:00	29.41	133	0.799597	0.123959	-0.632932
88440	28/08/2018--10:41:00	29.42	6	0.815376	-0.0284231	-0.617957
88500	28/08/2018--10:42:00	29.44	58	100.472	-0.0436612	-0.0938516
88560	28/08/2018--10:43:00	29.57	214	0.626028	0.0325296	0.759692
88620	28/08/2018--10:44:00	29.74	12	0.59447	0.00205327	0.789641
88680	28/08/2018--10:45:00	30.08	10	0.610249	-0.0741375	0.774667
88740	28/08/2018--10:46:00	30.34	0	0.59447	-0.0893757	0.774667
88800	28/08/2018--10:47:00	30.52	0	0.59447	-0.0893757	0.789641
88860	28/08/2018--10:48:00	30.68	1	0.610249	-0.0741375	0.759692
88920	28/08/2018--10:49:00	30.84	0	0.578691	-0.0741375	0.789641
88980	28/08/2018--10:50:00	30.94	2	0.626028	-0.119852	0.744718
89040	28/08/2018--10:51:00	30.96	0	0.641807	-0.165567	0.729743
89100	28/08/2018--10:52:00	30.77	63	0.973165	-0.196043	-0.258571
89160	28/08/2018--10:53:00	30.47	54	0.973165	-0.0588994	0.160714
89220	28/08/2018--10:54:00	30.3	323	10.205	0.154435	0.175688
89280	28/08/2018--10:55:00	30.23	334	0.973165	0.291578	0.0409184
89340	28/08/2018--10:56:00	30.21	26	0.799597	-0.0893757	0.565024
89400	28/08/2018--10:57:00	30.4	0	0.783818	-0.119852	0.565024
89460	28/08/2018--10:58:00	30.64	6	0.815376	-0.13509	0.55005
89520	28/08/2018--10:59:00	30.71	0	0.815376	-0.13509	0.520101
89580	28/08/2018--11:00:00	30.74	11	0.0106489	0.230626	-0.0788772
89640	28/08/2018--11:01:00	30.66	35	0.626028	-0.0436612	0.744718
89700	28/08/2018--11:02:00	30.52	4	0.75226	0.00205327	0.699794
89760	28/08/2018--11:03:00	30.47	80	0.941607	0.215388	0.220612
89820	28/08/2018--11:04:00	30.51	232	0.689144	0.215388	0.68482
89880	28/08/2018--11:05:00	30.4	0	0.641807	0.230626	0.729743
89940	28/08/2018--11:06:00	30.31	0	0.641807	0.230626	0.714769
90000	28/08/2018--11:07:00	30.3	4	0.673365	0.215388	0.699794
90060	28/08/2018--11:08:00	30.33	3	0.562912	0.123959	-0.857549
90120	28/08/2018--11:09:00	30.46	11	0.878492	0.27634	0.430254
90180	28/08/2018--11:10:00	30.74	63	0.720702	-0.211281	-0.677855
90240	28/08/2018--11:11:00	30.96	4	105.206	0.0630059	0.14574
90300	28/08/2018--11:12:00	31.16	11	0.815376	-0.0131849	0.565024
90360	28/08/2018--11:13:00	31.34	3	0.862713	-0.0893757	0.475178
90420	28/08/2018--11:14:00	31.46	1	0.831155	0.10872	0.535075
90480	28/08/2018--11:15:00	31.57	2	0.878492	-0.0284231	0.460203
90540	28/08/2018--11:16:00	31.72	17	0.75226	0.0325296	-0.677855
90600	28/08/2018--11:17:00	31.94	2	0.831155	-0.0284231	0.520101
90660	28/08/2018--11:18:00	32.05	0	0.925828	0.215388	-0.348417
90720	28/08/2018--11:19:00	32.01	270	100.472	0.0477678	0.100816
90780	28/08/2018--11:20:00	32.01	123	10.205	0.0325296	-0.0189794
90840	28/08/2018--11:21:00	31.87	219	0.547133	-0.424615	0.699794
90900	28/08/2018--11:22:00	31.76	18	0.515576	-0.409377	0.729743
90960	28/08/2018--11:23:00	31.71	42	0.515576	-0.272234	0.789641
91020	28/08/2018--11:24:00	31.66	9	0.436681	-0.561759	0.669845
91080	28/08/2018--11:25:00	31.72	15	0.247333	-0.333186	0.894462
91140	28/08/2018--11:26:00	31.94	5	0.278891	-0.333186	0.879488
91200	28/08/2018--11:27:00	32.11	5	0.263112	-0.333186	0.879488
91260	28/08/2018--11:28:00	32.19	196	0.862713	-0.439853	0.0858418
91320	28/08/2018--11:29:00	31.96	560	103.628	-0.272234	-0.0339538
91380	28/08/2018--11:30:00	31.62	163	0.925828	-0.363663	-0.138775
91440	28/08/2018--11:31:00	31.4	480	0.941607	-0.272234	0.0708673
91500	28/08/2018--11:32:00	31.16	545	0.988944	-0.119852	-0.0189794
91560	28/08/2018--11:33:00	31.01	568	0.957386	-0.0588994	-0.288519
91620	28/08/2018--11:34:00	31.12	238	0.988944	-0.0741375	0.0109695
91680	28/08/2018--11:35:00	31.35	269	0.957386	-0.226519	0.115791
91740	28/08/2018--11:36:00	31.68	482	0.925828	-0.211281	-0.243596
91800	28/08/2018--11:37:00	32.14	38	0.831155	-0.150328	0.475178
91860	28/08/2018--11:38:00	32.42	1	0.831155	-0.165567	0.490152
91920	28/08/2018--11:39:00	32.89	36	0.894271	0.230626	0.445229
91980	28/08/2018--11:40:00	33.33	200	0.862713	0.200149	0.565024
92040	28/08/2018--11:41:00	33.7	412	0.878492	-0.165567	0.594973
92100	28/08/2018--11:42:00	34.14	50	0.91005	-0.0893757	0.355382
92160	28/08/2018--11:43:00	34.52	94	0.878492	-0.0436612	0.385331
92220	28/08/2018--11:44:00	34.8	312	0.925828	-0.0436612	0.340407
92280	28/08/2018--11:45:00	35.07	331	10.205	0.0325296	0.190663
92340	28/08/2018--11:46:00	35.31	364	0.768039	0.0325296	0.520101
92400	28/08/2018--11:47:00	35.54	497	0.799597	-0.0588994	0.565024
92460	28/08/2018--11:48:00	35.61	344	0.894271	-0.226519	0.385331
92520	28/08/2018--11:49:00	35.55	382	0.894271	-0.165567	0.535075
92580	28/08/2018--11:50:00	35.31	386	0.720702	-0.30271	0.594973
92640	28/08/2018--11:51:00	35.22	186	0.831155	-0.241757	0.41528
92700	28/08/2018--11:52:00	35.21	204	0.815376	-0.0131849	0.0558929
92760	28/08/2018--11:53:00	35.23	1093	120.985	-0.180805	0.0858418
92820	28/08/2018--11:54:00	35.07	628	0.91005	-0.256995	0.190663
92880	28/08/2018--11:55:00	34.64	12	0.957386	-0.0893757	0.235586
92940	28/08/2018--11:56:00	34.32	293	0.862713	-0.180805	-0.108826
93000	28/08/2018--11:57:00	33.83	239	0.973165	-0.150328	0.025944
93060	28/08/2018--11:58:00	33.29	109	100.472	-0.0436612	0.0858418
93120	28/08/2018--11:59:00	33.06	43	0.815376	-0.424615	0.100816
93180	28/08/2018--12:00:00	32.64	254	103.628	0.154435	0.025944
93240	28/08/2018--12:01:00	32.03	11	0.973165	-0.13509	0.0708673
93300	28/08/2018--12:02:00	31.66	0	0.973165	-0.13509	0.0858418
93360	28/08/2018--12:03:00	31.43	0	0.973165	-0.13509	0.0708673
93420	28/08/2018--12:04:00	31.25	0	0.973165	-0.13509	0.0708673
93480	28/08/2018--12:05:00	31.08	0	0.973165	-0.13509	0.0708673
93540	28/08/2018--12:06:00	30.95	0	0.973165	-0.13509	0.0708673
93600	28/08/2018--12:07:00	30.84	0	0.973165	-0.13509	0.0708673
93660	28/08/2018--12:08:00	30.71	0	0.973165	-0.13509	0.0708673
93720	28/08/2018--12:09:00	30.59	0	0.973165	-0.13509	0.0708673
93780	28/08/2018--12:10:00	30.49	0	0.973165	-0.13509	0.0708673
93840	28/08/2018--12:11:00	30.41	0	0.973165	-0.150328	0.0708673
93900	28/08/2018--12:12:00	30.32	0	0.973165	-0.13509	0.0708673
93960	28/08/2018--12:13:00	30.21	0	0.973165	-0.13509	0.0708673
94020	28/08/2018--12:14:00	30.14	0	0.973165	-0.150328	0.0708673
94080	28/08/2018--12:15:00	30.05	0	0.973165	-0.13509	0.0708673
94140	28/08/2018--12:16:00	30	0	0.988944	-0.13509	0.0708673
94200	28/08/2018--12:17:00	29.93	0	0.973165	-0.13509	0.0708673
94260	28/08/2018--12:18:00	29.86	0	0.973165	-0.13509	0.0708673
94320	28/08/2018--12:19:00	29.82	0	0.973165	-0.13509	0.0858418
94380	28/08/2018--12:20:00	29.75	0	0.973165	-0.13509	0.0708673
94440	28/08/2018--12:21:00	29.7	0	0.973165	-0.13509	0.0708673
94500	28/08/2018--12:22:00	29.65	0	0.973165	-0.13509	0.0708673
94560	28/08/2018--12:23:00	29.61	0	0.973165	-0.13509	0.0708673
94620	28/08/2018--12:24:00	29.55	0	0.973165	-0.13509	0.0708673
94680	28/08/2018--12:25:00	29.51	0	0.973165	-0.13509	0.0708673
94740	28/08/2018--12:26:00	29.46	0	0.973165	-0.13509	0.0708673
94800	28/08/2018--12:27:00	29.44	0	0.988944	-0.13509	0.0708673
94860	28/08/2018--12:28:00	29.38	0	0.973165	-0.13509	0.0708673
94920	28/08/2018--12:29:00	29.35	0	0.973165	-0.13509	0.0708673
94980	28/08/2018--12:30:00	29.32	0	0.973165	-0.13509	0.0708673
95040	28/08/2018--12:31:00	29.28	0	0.973165	-0.13509	0.0708673
95100	28/08/2018--12:32:00	29.24	0	0.973165	-0.13509	0.0708673
95160	28/08/2018--12:33:00	29.22	0	0.973165	-0.150328	0.0708673
95220	28/08/2018--12:34:00	29.18	0	0.973165	-0.13509	0.0708673
95280	28/08/2018--12:35:00	29.16	0	0.973165	-0.13509	0.0708673
95340	28/08/2018--12:36:00	29.13	0	0.973165	-0.13509	0.0708673
95400	28/08/2018--12:37:00	29.09	0	0.973165	-0.13509	0.0708673
95460	28/08/2018--12:38:00	29.07	0	0.973165	-0.150328	0.0708673
95520	28/08/2018--12:39:00	29.04	0	0.973165	-0.13509	0.0708673
95580	28/08/2018--12:40:00	29.01	0	0.973165	-0.13509	0.0708673
95640	28/08/2018--12:41:00	29	0	0.973165	-0.13509	0.0708673
95700	28/08/2018--12:42:00	28.97	0	0.973165	-0.13509	0.0708673
95760	28/08/2018--12:43:00	28.95	0	0.973165	-0.13509	0.0708673
95820	28/08/2018--12:44:00	28.91	0	0.973165	-0.13509	0.0708673
95880	28/08/2018--12:45:00	28.91	0	0.973165	-0.13509	0.0708673
95940	28/08/2018--12:46:00	28.88	0	0.973165	-0.13509	0.0708673
96000	28/08/2018--12:47:00	28.86	0	0.973165	-0.13509	0.0708673
96060	28/08/2018--12:48:00	28.82	0	0.973165	-0.13509	0.0708673
96120	28/08/2018--12:49:00	28.84	0	0.973165	-0.13509	0.0708673
96180	28/08/2018--12:50:00	28.8	0	0.973165	-0.13509	0.0708673
96240	28/08/2018--12:51:00	28.8	0	0.973165	-0.13509	0.0708673
96300	28/08/2018--12:52:00	28.77	0	0.973165	-0.13509	0.0708673
96360	28/08/2018--12:53:00	28.75	0	0.973165	-0.150328	0.0708673
96420	28/08/2018--12:54:00	28.73	0	0.973165	-0.13509	0.0708673
96480	28/08/2018--12:55:00	28.71	0	0.973165	-0.150328	0.0708673
96540	28/08/2018--12:56:00	28.69	0	0.973165	-0.13509	0.0708673
96600	28/08/2018--12:57:00	28.67	0	0.973165	-0.13509	0.0708673
96660	28/08/2018--12:58:00	28.66	0	0.973165	-0.13509	0.0708673
96720	28/08/2018--12:59:00	28.65	0	0.973165	-0.13509	0.0708673
96780	28/08/2018--13:00:00	28.63	0	0.973165	-0.150328	0.0708673
96840	28/08/2018--13:01:00	28.61	0	0.973165	-0.13509	0.0708673
96900	28/08/2018--13:02:00	28.61	0	0.973165	-0.13509	0.0708673
96960	28/08/2018--13:03:00	28.57	0	0.973165	-0.13509	0.0708673
97020	28/08/2018--13:04:00	28.57	0	0.973165	-0.13509	0.0708673
97080	28/08/2018--13:05:00	28.55	0	0.973165	-0.13509	0.0708673
97140	28/08/2018--13:06:00	28.54	0	0.973165	-0.13509	0.0708673
97200	28/08/2018--13:07:00	28.52	0	0.973165	-0.150328	0.0858418
97260	28/08/2018--13:08:00	28.53	0	0.973165	-0.150328	0.0708673
97320	28/08/2018--13:09:00	28.5	0	0.973165	-0.13509	0.0708673
97380	28/08/2018--13:10:00	28.49	0	0.973165	-0.150328	0.0708673
97440	28/08/2018--13:11:00	28.48	0	0.973165	-0.150328	0.0708673
97500	28/08/2018--13:12:00	28.46	0	0.973165	-0.150328	0.0708673
97560	28/08/2018--13:13:00	28.44	0	0.973165	-0.13509	0.0708673
97620	28/08/2018--13:14:00	28.43	0	0.973165	-0.150328	0.0708673
97680	28/08/2018--13:15:00	28.43	0	0.973165	-0.13509	0.0708673
97740	28/08/2018--13:16:00	28.42	0	0.973165	-0.13509	0.0708673
97800	28/08/2018--13:17:00	28.4	0	0.973165	-0.13509	0.0708673
97860	28/08/2018--13:18:00	28.38	0	0.973165	-0.13509	0.0708673
97920	28/08/2018--13:19:00	28.39	0	0.973165	-0.13509	0.0708673
97980	28/08/2018--13:20:00	28.38	0	0.973165	-0.150328	0.0708673
98040	28/08/2018--13:21:00	28.36	0	0.973165	-0.13509	0.0708673
98100	28/08/2018--13:22:00	28.38	0	0.973165	-0.13509	0.0708673
98160	28/08/2018--13:23:00	28.35	0	0.973165	-0.150328	0.0708673
98220	28/08/2018--13:24:00	28.32	0	0.973165	-0.13509	0.0858418
98280	28/08/2018--13:25:00	28.32	0	0.973165	-0.13509	0.0708673
98340	28/08/2018--13:26:00	28.31	0	0.973165	-0.13509	0.0708673
98400	28/08/2018--13:27:00	28.31	0	0.973165	-0.150328	0.0708673
98460	28/08/2018--13:28:00	28.3	0	0.973165	-0.13509	0.0708673
98520	28/08/2018--13:29:00	28.3	0	0.973165	-0.13509	0.0708673
98580	28/08/2018--13:30:00	28.29	0	0.973165	-0.150328	0.0708673
98640	28/08/2018--13:31:00	28.3	0	0.973165	-0.150328	0.0708673
98700	28/08/2018--13:32:00	28.27	0	0.973165	-0.13509	0.0708673
98760	28/08/2018--13:33:00	28.26	0	0.973165	-0.13509	0.0708673
98820	28/08/2018--13:34:00	28.26	0	0.973165	-0.150328	0.0708673
98880	28/08/2018--13:35:00	28.23	0	0.973165	-0.13509	0.0708673
98940	28/08/2018--13:36:00	28.23	0	0.973165	-0.13509	0.0708673
99000	28/08/2018--13:37:00	28.23	0	0.973165	-0.13509	0.0708673
99060	28/08/2018--13:38:00	28.23	0	0.973165	-0.150328	0.0708673
99120	28/08/2018--13:39:00	28.19	0	0.973165	-0.13509	0.0708673
99180	28/08/2018--13:40:00	28.21	0	0.973165	-0.13509	0.0708673
99240	28/08/2018--13:41:00	28.22	0	0.973165	-0.150328	0.0708673
99300	28/08/2018--13:42:00	28.19	0	0.973165	-0.150328	0.0708673
99360	28/08/2018--13:43:00	28.2	0	0.973165	-0.13509	0.0708673
99420	28/08/2018--13:44:00	28.18	0	0.973165	-0.150328	0.0708673
99480	28/08/2018--13:45:00	28.19	0	0.973165	-0.150328	0.0708673
99540	28/08/2018--13:46:00	28.18	0	0.973165	-0.13509	0.0708673
99600	28/08/2018--13:47:00	28.17	0	0.973165	-0.13509	0.0708673
99660	28/08/2018--13:48:00	28.16	0	0.973165	-0.13509	0.0708673
99720	28/08/2018--13:49:00	28.16	0	0.973165	-0.13509	0.0708673
99780	28/08/2018--13:50:00	28.13	0	0.973165	-0.150328	0.0708673
99840	28/08/2018--13:51:00	28.15	0	0.973165	-0.13509	0.0708673
99900	28/08/2018--13:52:00	28.15	0	0.973165	-0.150328	0.0708673
99960	28/08/2018--13:53:00	28.13	0	0.973165	-0.13509	0.0708673
100020	28/08/2018--13:54:00	28.13	0	0.973165	-0.13509	0.0708673
100080	28/08/2018--13:55:00	28.15	0	0.973165	-0.13509	0.0708673
100140	28/08/2018--13:56:00	28.14	0	0.973165	-0.13509	0.0708673
100200	28/08/2018--13:57:00	28.13	0	0.973165	-0.13509	0.0708673
100260	28/08/2018--13:58:00	28.15	0	0.973165	-0.13509	0.0708673
100320	28/08/2018--13:59:00	28.13	0	0.973165	-0.13509	0.0708673
100380	28/08/2018--14:00:00	28.14	0	0.973165	-0.150328	0.0708673
100440	28/08/2018--14:01:00	28.13	0	0.988944	-0.13509	0.0708673
100500	28/08/2018--14:02:00	28.14	0	0.973165	-0.13509	0.0708673
100560	28/08/2018--14:03:00	28.13	0	0.973165	-0.13509	0.0708673
100620	28/08/2018--14:04:00	28.13	0	0.973165	-0.13509	0.0708673
100680	28/08/2018--14:05:00	28.13	0	0.973165	-0.13509	0.0708673
100740	28/08/2018--14:06:00	28.1	0	0.973165	-0.13509	0.0708673
100800	28/08/2018--14:07:00	28.13	0	0.973165	-0.13509	0.0708673
100860	28/08/2018--14:08:00	28.11	0	0.988944	-0.13509	0.0708673
100920	28/08/2018--14:09:00	28.11	0	0.973165	-0.13509	0.0708673
100980	28/08/2018--14:10:00	28.11	0	0.973165	-0.13509	0.0708673
101040	28/08/2018--14:11:00	28.11	0	0.973165	-0.13509	0.0708673
101100	28/08/2018--14:12:00	28.12	0	0.973165	-0.13509	0.0708673
101160	28/08/2018--14:13:00	28.11	0	0.973165	-0.13509	0.0708673
101220	28/08/2018--14:14:00	28.11	0	0.973165	-0.13509	0.0708673
101280	28/08/2018--14:15:00	28.09	0	0.973165	-0.13509	0.0708673
101340	28/08/2018--14:16:00	28.09	0	0.973165	-0.13509	0.0708673
101400	28/08/2018--14:17:00	28.09	0	0.973165	-0.13509	0.0708673
101460	28/08/2018--14:18:00	28.09	0	0.973165	-0.13509	0.0708673
101520	28/08/2018--14:19:00	28.08	0	0.973165	-0.13509	0.0708673
101580	28/08/2018--14:20:00	28.1	0	0.973165	-0.13509	0.0708673
101640	28/08/2018--14:21:00	28.09	0	0.973165	-0.13509	0.0708673
101700	28/08/2018--14:22:00	28.09	0	0.973165	-0.13509	0.0708673
101760	28/08/2018--14:23:00	28.1	0	0.973165	-0.13509	0.0708673
101820	28/08/2018--14:24:00	28.07	0	0.973165	-0.13509	0.0708673
101880	28/08/2018--14:25:00	28.08	0	0.973165	-0.13509	0.0708673
101940	28/08/2018--14:26:00	28.09	0	0.973165	-0.13509	0.0708673
102000	28/08/2018--14:27:00	28.09	0	0.973165	-0.13509	0.0708673
102060	28/08/2018--14:28:00	28.11	0	0.973165	-0.13509	0.0708673
102120	28/08/2018--14:29:00	28.1	0	0.973165	-0.13509	0.0708673
102180	28/08/2018--14:30:00	28.09	33	0.515576	0.85539	-0.258571
102240	28/08/2018--14:31:00	28.13	48	135.186	-0.0436612	-0.0339538
102300	28/08/2018--14:32:00	28.31	580	0.91005	0.154435	-0.108826
102360	28/08/2018--14:33:00	28.39	391	0.941607	0.00205327	-0.0639027
102420	28/08/2018--14:34:00	28.15	416	0.941607	-0.211281	-0.0788772
102480	28/08/2018--14:35:00	28.11	123	0.846934	0.0782441	0.490152
102540	28/08/2018--14:36:00	28.18	6	0.704923	0.10872	0.699794
102600	28/08/2018--14:37:00	28.37	6	0.468239	0.0934822	0.864513
102660	28/08/2018--14:38:00	28.55	2	0.436681	0.154435	0.879488
102720	28/08/2018--14:39:00	28.74	0	0.405123	0.139197	0.894462
102780	28/08/2018--14:40:00	28.94	2	0.45246	0.184911	0.864513
102840	28/08/2018--14:41:00	29.11	83	0.941607	-0.196043	-0.0639027
102900	28/08/2018--14:42:00	28.85	580	0.988944	0.00205327	-0.0788772
102960	28/08/2018--14:43:00	28.43	238	0.988944	-0.0131849	-0.0938516
103020	28/08/2018--14:44:00	28.06	372	0.957386	-0.180805	-0.108826
103080	28/08/2018--14:45:00	27.9	589	0.91005	0.139197	-0.183698
103140	28/08/2018--14:46:00	28.71	1077	120.985	-0.165567	-0.108826
103200	28/08/2018--14:47:00	29.18	782	0.673365	-0.226519	-0.632932
103260	28/08/2018--14:48:00	29.38	39	0.768039	0.00205327	-0.677855
103320	28/08/2018--14:49:00	29.58	4	0.768039	0.123959	-0.677855
103380	28/08/2018--14:50:00	29.81	0	0.783818	0.123959	-0.662881
103440	28/08/2018--14:51:00	30.02	16	0.626028	-0.104614	-0.797651
103500	28/08/2018--14:52:00	30.28	27	0.547133	-0.13509	-0.767702
103560	28/08/2018--14:53:00	30.5	6	0.59447	0.0630059	-0.8276
103620	28/08/2018--14:54:00	30.66	12	0.499797	-0.165567	-0.872523
103680	28/08/2018--14:55:00	30.82	19	0.720702	-0.180805	-0.677855
103740	28/08/2018--14:56:00	30.96	7	0.578691	-0.119852	-0.8276
103800	28/08/2018--14:57:00	31.07	118	0.941607	0.0325296	-0.378366
103860	28/08/2018--14:58:00	31.25	149	0.957386	0.0782441	-0.453238
103920	28/08/2018--14:59:00	31.15	4	0.957386	0.0782441	-0.318468
103980	28/08/2018--15:00:00	31.04	29	0.941607	0.0934822	-0.363392
104040	28/08/2018--15:01:00	31.05	101	0.215775	0.0477678	0.669845
104100	28/08/2018--15:02:00	31.1	29	0.689144	0.139197	0.699794
104160	28/08/2018--15:03:00	31.27	6	0.704923	0.0325296	0.68482
104220	28/08/2018--15:04:00	31.43	25	0.704923	0.00205327	0.68482
104280	28/08/2018--15:05:00	31.54	7	0.641807	0.0630059	0.759692
104340	28/08/2018--15:06:00	31.66	10	0.704923	0.0630059	0.714769
104400	28/08/2018--15:07:00	31.69	18	0.29467	-0.409377	-0.872523
104460	28/08/2018--15:08:00	31.79	15	0.0737647	-0.531282	-0.872523
104520	28/08/2018--15:09:00	31.88	4	0.278891	-0.668426	0.654871
104580	28/08/2018--15:10:00	31.71	42	0.831155	-0.150328	-0.528111
104640	28/08/2018--15:11:00	31.45	72	0.973165	0.0934822	-0.483187
104700	28/08/2018--15:12:00	31.23	29	10.205	0.0934822	-0.438264
104760	28/08/2018--15:13:00	31.27	29	0.357786	0.520151	0.789641
104820	28/08/2018--15:14:00	31.35	0	0.310449	0.489674	0.804615
104880	28/08/2018--15:15:00	31.44	0	0.168438	0.565865	0.804615
104940	28/08/2018--15:16:00	31.81	22	0.799597	-0.165567	-0.573034
105000	28/08/2018--15:17:00	32.59	271	116.251	0.0934822	-0.0189794
105060	28/08/2018--15:18:00	32.69	1139	-0.809857	0.0325296	0.0858418
105120	28/08/2018--15:19:00	32.64	1005	-101.498	-0.0741375	0.160714
105180	28/08/2018--15:20:00	32.78	809	-1.299	0.657294	0.100816
105240	28/08/2018--15:21:00	31.94	168	-0.999204	0.200149	-0.0788772
105300	28/08/2018--15:22:00	30.86	82	-0.983425	0.0630059	-0.318468
105360	28/08/2018--15:23:00	30.25	179	-0.620509	0.352531	-0.707804
105420	28/08/2018--15:24:00	29.91	96	-0.92031	0.322055	-0.0788772
105480	28/08/2018--15:25:00	29.46	60	-0.746741	0.261102	-0.617957
105540	28/08/2018--15:26:00	29.29	9	-0.857194	0.154435	-0.528111
105600	28/08/2018--15:27:00	29.26	4	-0.841415	0.10872	-0.617957
105660	28/08/2018--15:28:00	29.3	10	-0.620509	-0.150328	-0.797651
105720	28/08/2018--15:29:00	29.4	8	-0.573173	-0.119852	-0.842574
105780	28/08/2018--15:30:00	29.52	7	-0.699404	-0.0588994	-0.737753
105840	28/08/2018--15:31:00	29.6	7	-0.60473	-0.0284231	-0.842574
105900	28/08/2018--15:32:00	29.69	21	-0.76252	0.44396	-0.453238
105960	28/08/2018--15:33:00	29.78	27	-0.951868	-0.0284231	-0.0339538
106020	28/08/2018--15:34:00	29.83	381	-0.999204	0.139197	-0.0938516
106080	28/08/2018--15:35:00	30.13	33	-0.983425	0.00205327	-0.258571
106140	28/08/2018--15:36:00	30.33	187	-0.667846	0.0630059	0.744718
106200	28/08/2018--15:37:00	30.28	76	-0.951868	0.261102	-0.138775
106260	28/08/2018--15:38:00	30.14	0	-0.951868	0.261102	-0.138775
106320	28/08/2018--15:39:00	29.92	0	-0.951868	0.261102	-0.138775
106380	28/08/2018--15:40:00	29.73	0	-0.951868	0.261102	-0.153749
106440	28/08/2018--15:41:00	29.52	0	-0.951868	0.261102	-0.138775
106500	28/08/2018--15:42:00	29.36	0	-0.951868	0.261102	-0.138775
106560	28/08/2018--15:43:00	29.2	0	-0.951868	0.261102	-0.138775
106620	28/08/2018--15:44:00	29.07	0	-0.951868	0.261102	-0.138775
106680	28/08/2018--15:45:00	28.97	0	-0.951868	0.261102	-0.138775
106740	28/08/2018--15:46:00	28.87	0	-0.951868	0.261102	-0.138775
106800	28/08/2018--15:47:00	28.78	0	-0.951868	0.261102	-0.138775
106860	28/08/2018--15:48:00	28.71	0	-0.951868	0.261102	-0.138775
106920	28/08/2018--15:49:00	28.65	0	-0.951868	0.261102	-0.138775
106980	28/08/2018--15:50:00	28.61	0	-0.951868	0.261102	-0.138775
107040	28/08/2018--15:51:00	28.55	0	-0.951868	0.261102	-0.153749
107100	28/08/2018--15:52:00	28.52	0	-0.951868	0.261102	-0.138775
107160	28/08/2018--15:53:00	28.48	0	-0.951868	0.261102	-0.138775
107220	28/08/2018--15:54:00	28.45	0	-0.951868	0.261102	-0.138775
107280	28/08/2018--15:55:00	28.43	0	-0.951868	0.261102	-0.138775
107340	28/08/2018--15:56:00	28.41	0	-0.951868	0.261102	-0.138775
107400	28/08/2018--15:57:00	28.38	0	-0.951868	0.261102	-0.138775
107460	28/08/2018--15:58:00	28.37	0	-0.951868	0.261102	-0.153749
107520	28/08/2018--15:59:00	28.36	0	-0.951868	0.261102	-0.138775
107580	28/08/2018--16:00:00	28.34	0	-0.951868	0.261102	-0.153749
107640	28/08/2018--16:01:00	28.34	0	-0.951868	0.261102	-0.153749
107700	28/08/2018--16:02:00	28.33	0	-0.951868	0.261102	-0.153749
107760	28/08/2018--16:03:00	28.33	0	-0.951868	0.261102	-0.138775
107820	28/08/2018--16:04:00	28.32	0	-0.951868	0.261102	-0.138775
107880	28/08/2018--16:05:00	28.32	0	-0.951868	0.261102	-0.138775
107940	28/08/2018--16:06:00	28.32	0	-0.951868	0.261102	-0.138775
108000	28/08/2018--16:07:00	28.32	0	-0.951868	0.261102	-0.138775
108060	28/08/2018--16:08:00	28.32	0	-0.951868	0.261102	-0.138775
108120	28/08/2018--16:09:00	28.29	0	-0.967647	0.261102	-0.138775
108180	28/08/2018--16:10:00	28.29	0	-0.951868	0.261102	-0.153749
108240	28/08/2018--16:11:00	28.29	0	-0.951868	0.261102	-0.138775
108300	28/08/2018--16:12:00	28.29	0	-0.951868	0.261102	-0.153749
108360	28/08/2018--16:13:00	28.29	0	-0.951868	0.261102	-0.153749
108420	28/08/2018--16:14:00	28.3	0	-0.951868	0.261102	-0.138775
108480	28/08/2018--16:15:00	28.28	0	-0.951868	0.261102	-0.138775
108540	28/08/2018--16:16:00	28.28	0	-0.951868	0.261102	-0.138775
108600	28/08/2018--16:17:00	28.28	0	-0.951868	0.261102	-0.138775
108660	28/08/2018--16:18:00	28.29	0	-0.951868	0.261102	-0.138775
108720	28/08/2018--16:19:00	28.29	0	-0.951868	0.261102	-0.153749
108780	28/08/2018--16:20:00	28.28	0	-0.951868	0.261102	-0.138775
108840	28/08/2018--16:21:00	28.27	0	-0.951868	0.261102	-0.138775
108900	28/08/2018--16:22:00	28.27	0	-0.951868	0.261102	-0.138775
108960	28/08/2018--16:23:00	28.27	0	-0.951868	0.261102	-0.153749
109020	28/08/2018--16:24:00	28.26	0	-0.951868	0.261102	-0.138775
109080	28/08/2018--16:25:00	28.27	0	-0.951868	0.261102	-0.138775
109140	28/08/2018--16:26:00	28.27	0	-0.951868	0.261102	-0.138775
109200	28/08/2018--16:27:00	28.27	0	-0.951868	0.261102	-0.138775
109260	28/08/2018--16:28:00	28.26	0	-0.951868	0.261102	-0.138775
109320	28/08/2018--16:29:00	28.27	0	-0.951868	0.261102	-0.138775
109380	28/08/2018--16:30:00	28.29	0	-0.951868	0.261102	-0.138775
109440	28/08/2018--16:31:00	28.29	0	-0.951868	0.27634	-0.138775
109500	28/08/2018--16:32:00	28.29	0	-0.951868	0.261102	-0.138775
109560	28/08/2018--16:33:00	28.28	0	-0.951868	0.261102	-0.138775
109620	28/08/2018--16:34:00	28.29	0	-0.951868	0.261102	-0.138775
109680	28/08/2018--16:35:00	28.3	0	-0.951868	0.261102	-0.153749
109740	28/08/2018--16:36:00	28.3	0	-0.951868	0.261102	-0.138775
109800	28/08/2018--16:37:00	28.3	0	-0.951868	0.261102	-0.138775
109860	28/08/2018--16:38:00	28.3	0	-0.951868	0.261102	-0.138775
109920	28/08/2018--16:39:00	28.32	0	-0.951868	0.261102	-0.123801
109980	28/08/2018--16:40:00	28.31	0	-0.951868	0.261102	-0.138775
110040	28/08/2018--16:41:00	28.34	0	-0.951868	0.27634	-0.138775
110100	28/08/2018--16:42:00	28.31	0	-0.967647	0.261102	-0.138775
110160	28/08/2018--16:43:00	28.31	0	-0.951868	0.261102	-0.138775
110220	28/08/2018--16:44:00	28.32	0	-0.951868	0.261102	-0.138775
110280	28/08/2018--16:45:00	28.32	0	-0.951868	0.27634	-0.138775
110340	28/08/2018--16:46:00	28.32	0	-0.951868	0.261102	-0.138775
110400	28/08/2018--16:47:00	28.3	0	-0.951868	0.261102	-0.138775
110460	28/08/2018--16:48:00	28.3	0	-0.951868	0.261102	-0.138775
110520	28/08/2018--16:49:00	28.29	0	-0.951868	0.261102	-0.138775
110580	28/08/2018--16:50:00	28.31	0	-0.951868	0.261102	-0.138775
110640	28/08/2018--16:51:00	28.3	0	-0.951868	0.261102	-0.138775
110700	28/08/2018--16:52:00	28.3	0	-0.951868	0.261102	-0.138775
110760	28/08/2018--16:53:00	28.29	0	-0.951868	0.261102	-0.138775
110820	28/08/2018--16:54:00	28.3	0	-0.951868	0.27634	-0.138775
110880	28/08/2018--16:55:00	28.3	0	-0.951868	0.27634	-0.138775
110940	28/08/2018--16:56:00	28.3	0	-0.951868	0.261102	-0.138775
111000	28/08/2018--16:57:00	28.3	0	-0.951868	0.261102	-0.138775
111060	28/08/2018--16:58:00	28.3	0	-0.951868	0.261102	-0.138775
111120	28/08/2018--16:59:00	28.29	0	-0.951868	0.261102	-0.138775
111180	28/08/2018--17:00:00	28.29	12	-101.498	0.0477678	0.0558929
111240	28/08/2018--17:01:00	28.3	0	-101.498	0.0325296	0.0558929
111300	28/08/2018--17:02:00	28.4	536	-117.277	0.123959	-201.058
111360	28/08/2018--17:03:00	29.29	997	-10.781	-0.0893757	-0.153749
111420	28/08/2018--17:04:00	29.79	436	-0.573173	-0.0131849	-0.872523
111480	28/08/2018--17:05:00	30.02	36	-0.904531	0.261102	-0.842574
111540	28/08/2018--17:06:00	30.19	8	-0.494278	0.0325296	-0.887498
111600	28/08/2018--17:07:00	30.33	7	-0.46272	-0.0741375	-0.917446
111660	28/08/2018--17:08:00	30.38	10	-0.652067	0.0325296	-0.782676
111720	28/08/2018--17:09:00	30.63	5	-0.525836	-0.0284231	-0.8276
111780	28/08/2018--17:10:00	30.91	47	-0.809857	0.398245	-0.42329
111840	28/08/2018--17:11:00	30.96	20	-0.667846	-0.241757	-0.752727
111900	28/08/2018--17:12:00	31.79	58	-0.778299	-0.196043	-0.647906
111960	28/08/2018--17:13:00	31.81	34	-0.76252	-0.13509	-0.632932
112020	28/08/2018--17:14:00	31.7	2	-0.778299	-0.0893757	-0.647906
112080	28/08/2018--17:15:00	31.57	42	-101.498	-0.0131849	-0.00400492
112140	28/08/2018--17:16:00	31.43	0	-0.999204	-0.0131849	0.265535
112200	28/08/2018--17:17:00	31.3	23	-0.573173	-0.63795	-0.588009
112260	28/08/2018--17:18:00	31.16	18	-0.92031	-0.0588994	-0.42329
112320	28/08/2018--17:19:00	31.35	18	-0.794078	-0.0131849	-0.632932
112380	28/08/2018--17:20:00	31.56	6	-0.699404	0.230626	-0.677855
112440	28/08/2018--17:21:00	31.35	35	-0.967647	-0.363663	0.0858418
112500	28/08/2018--17:22:00	31.2	9	-0.825636	-0.348424	0.445229
112560	28/08/2018--17:23:00	31.04	8	-0.904531	0.230626	0.355382
112620	28/08/2018--17:24:00	31.05	47	-0.778299	-0.439853	0.385331
112680	28/08/2018--17:25:00	30.86	17	-0.794078	-0.333186	0.535075
112740	28/08/2018--17:26:00	30.7	74	-0.857194	-0.150328	0.505126
112800	28/08/2018--17:27:00	30.58	11	-0.872973	-0.0131849	-0.543085
112860	28/08/2018--17:28:00	30.5	0	-0.841415	-0.0436612	-0.588009
112920	28/08/2018--17:29:00	30.57	844	-0.904531	0.0934822	-0.108826
112980	28/08/2018--17:30:00	30.68	1176	-109.388	0.0630059	-0.0938516
113040	28/08/2018--17:31:00	30.7	574	-0.999204	-0.211281	-0.0189794
113100	28/08/2018--17:32:00	30.49	27	-0.872973	0.200149	-0.468213
113160	28/08/2018--17:33:00	30.3	2	-0.872973	0.169673	-0.468213
113220	28/08/2018--17:34:00	30.13	0	-0.872973	0.154435	-0.468213
113280	28/08/2018--17:35:00	29.97	0	-0.872973	0.169673	-0.468213
113340	28/08/2018--17:36:00	29.84	0	-0.872973	0.169673	-0.468213
113400	28/08/2018--17:37:00	29.71	0	-0.872973	0.169673	-0.468213
113460	28/08/2018--17:38:00	29.64	0	-0.872973	0.169673	-0.483187
113520	28/08/2018--17:39:00	29.55	0	-0.872973	0.169673	-0.483187
113580	28/08/2018--17:40:00	29.49	0	-0.872973	0.169673	-0.468213
113640	28/08/2018--17:41:00	29.42	0	-0.872973	0.154435	-0.483187
113700	28/08/2018--17:42:00	29.38	0	-0.872973	0.169673	-0.468213
113760	28/08/2018--17:43:00	29.34	0	-0.872973	0.169673	-0.483187
113820	28/08/2018--17:44:00	29.31	0	-0.872973	0.169673	-0.483187
113880	28/08/2018--17:45:00	29.29	0	-0.872973	0.154435	-0.468213
113940	28/08/2018--17:46:00	29.25	0	-0.872973	0.169673	-0.483187
114000	28/08/2018--17:47:00	29.24	0	-0.872973	0.154435	-0.468213
114060	28/08/2018--17:48:00	29.23	0	-0.872973	0.169673	-0.468213
114120	28/08/2018--17:49:00	29.23	0	-0.872973	0.169673	-0.468213
114180	28/08/2018--17:50:00	29.2	0	-0.872973	0.169673	-0.468213
114240	28/08/2018--17:51:00	29.18	0	-0.872973	0.169673	-0.483187
114300	28/08/2018--17:52:00	29.16	0	-0.872973	0.169673	-0.468213
114360	28/08/2018--17:53:00	29.16	0	-0.872973	0.169673	-0.468213
114420	28/08/2018--17:54:00	29.15	0	-0.872973	0.169673	-0.483187
114480	28/08/2018--17:55:00	29.14	0	-0.872973	0.169673	-0.468213
114540	28/08/2018--17:56:00	29.14	0	-0.872973	0.154435	-0.483187
114600	28/08/2018--17:57:00	29.14	0	-0.872973	0.169673	-0.483187
114660	28/08/2018--17:58:00	29.13	0	-0.872973	0.169673	-0.468213
114720	28/08/2018--17:59:00	29.13	0	-0.872973	0.169673	-0.483187
114780	28/08/2018--18:00:00	29.12	0	-0.872973	0.169673	-0.483187
114840	28/08/2018--18:01:00	29.13	0	-0.872973	0.169673	-0.468213
114900	28/08/2018--18:02:00	29.11	0	-0.872973	0.169673	-0.483187
114960	28/08/2018--18:03:00	29.09	0	-0.872973	0.154435	-0.468213
115020	28/08/2018--18:04:00	29.09	0	-0.872973	0.169673	-0.468213
115080	28/08/2018--18:05:00	29.1	0	-0.872973	0.154435	-0.468213
115140	28/08/2018--18:06:00	29.08	0	-0.872973	0.169673	-0.483187
115200	28/08/2018--18:07:00	29.08	0	-0.872973	0.154435	-0.468213
115260	28/08/2018--18:08:00	29.07	0	-0.872973	0.169673	-0.483187
115320	28/08/2018--18:09:00	29.09	0	-0.872973	0.169673	-0.483187
115380	28/08/2018--18:10:00	29.08	0	-0.872973	0.169673	-0.468213
115440	28/08/2018--18:11:00	29.09	0	-0.872973	0.169673	-0.483187
115500	28/08/2018--18:12:00	29.11	0	-0.872973	0.169673	-0.468213
115560	28/08/2018--18:13:00	29.12	0	-0.872973	0.154435	-0.483187
115620	28/08/2018--18:14:00	29.11	0	-0.872973	0.169673	-0.468213
115680	28/08/2018--18:15:00	29.14	0	-0.872973	0.169673	-0.483187
115740	28/08/2018--18:16:00	29.14	0	-0.872973	0.169673	-0.483187
115800	28/08/2018--18:17:00	29.14	0	-0.872973	0.169673	-0.483187
115860	28/08/2018--18:18:00	29.14	0	-0.872973	0.169673	-0.483187
115920	28/08/2018--18:19:00	29.15	0	-0.872973	0.169673	-0.483187
115980	28/08/2018--18:20:00	29.14	0	-0.872973	0.169673	-0.483187
116040	28/08/2018--18:21:00	29.14	0	-0.872973	0.169673	-0.468213
116100	28/08/2018--18:22:00	29.14	0	-0.872973	0.169673	-0.483187
116160	28/08/2018--18:23:00	29.13	0	-0.872973	0.169673	-0.468213
116220	28/08/2018--18:24:00	29.14	0	-0.872973	0.169673	-0.468213
116280	28/08/2018--18:25:00	29.15	0	-0.872973	0.169673	-0.483187
116340	28/08/2018--18:26:00	29.11	0	-0.872973	0.154435	-0.483187
116400	28/08/2018--18:27:00	29.14	0	-0.872973	0.169673	-0.468213
116460	28/08/2018--18:28:00	29.13	0	-0.872973	0.169673	-0.483187
116520	28/08/2018--18:29:00	29.13	0	-0.872973	0.169673	-0.483187
116580	28/08/2018--18:30:00	29.11	0	-0.872973	0.169673	-0.468213
116640	28/08/2018--18:31:00	29.12	0	-0.872973	0.169673	-0.483187
116700	28/08/2018--18:32:00	29.11	0	-0.872973	0.169673	-0.468213
116760	28/08/2018--18:33:00	29.11	0	-0.872973	0.169673	-0.483187
116820	28/08/2018--18:34:00	29.11	0	-0.872973	0.169673	-0.468213
116880	28/08/2018--18:35:00	29.09	0	-0.872973	0.169673	-0.468213
116940	28/08/2018--18:36:00	29.09	0	-0.872973	0.169673	-0.483187
117000	28/08/2018--18:37:00	29.08	0	-0.872973	0.169673	-0.468213
117060	28/08/2018--18:38:00	29.06	0	-0.872973	0.154435	-0.468213
117120	28/08/2018--18:39:00	29.08	0	-0.872973	0.154435	-0.468213
117180	28/08/2018--18:40:00	29.07	0	-0.872973	0.169673	-0.483187
117240	28/08/2018--18:41:00	29.06	0	-0.872973	0.169673	-0.483187
117300	28/08/2018--18:42:00	29.05	0	-0.872973	0.169673	-0.468213
117360	28/08/2018--18:43:00	29.03	0	-0.872973	0.169673	-0.483187
117420	28/08/2018--18:44:00	29.04	0	-0.872973	0.169673	-0.468213
117480	28/08/2018--18:45:00	29.04	0	-0.872973	0.154435	-0.483187
117540	28/08/2018--18:46:00	29.02	0	-0.872973	0.169673	-0.483187
117600	28/08/2018--18:47:00	29.04	0	-0.872973	0.169673	-0.483187
117660	28/08/2018--18:48:00	29.02	0	-0.872973	0.169673	-0.483187
117720	28/08/2018--18:49:00	29.01	0	-0.872973	0.169673	-0.483187
117780	28/08/2018--18:50:00	28.99	0	-0.872973	0.154435	-0.468213
117840	28/08/2018--18:51:00	29	29	-0.904531	0.154435	-0.0489283
117900	28/08/2018--18:52:00	28.96	21	-0.999204	0.0782441	-0.0489283
117960	28/08/2018--18:53:00	28.93	0	-0.999204	0.0630059	-0.0639027
118020	28/08/2018--18:54:00	28.88	0	-0.999204	0.0782441	-0.0489283
118080	28/08/2018--18:55:00	28.88	0	-101.498	0.0782441	-0.0489283
118140	28/08/2018--18:56:00	28.87	0	-0.999204	0.0782441	-0.0489283
118200	28/08/2018--18:57:00	28.83	0	-101.498	0.0782441	-0.0489283
118260	28/08/2018--18:58:00	28.81	0	-101.498	0.0782441	-0.0489283
118320	28/08/2018--18:59:00	28.81	0	-0.999204	0.0782441	-0.0489283
118380	28/08/2018--19:00:00	28.79	0	-0.999204	0.0782441	-0.0489283
118440	28/08/2018--19:01:00	28.78	0	-0.999204	0.0630059	-0.0489283
118500	28/08/2018--19:02:00	28.77	0	-101.498	0.0630059	-0.0489283
118560	28/08/2018--19:03:00	28.73	0	-101.498	0.0782441	-0.0489283
118620	28/08/2018--19:04:00	28.74	0	-101.498	0.0782441	-0.0489283
118680	28/08/2018--19:05:00	28.72	77	-101.498	0.0630059	-0.0788772
118740	28/08/2018--19:06:00	28.72	0	-101.498	0.0477678	-0.0639027
118800	28/08/2018--19:07:00	28.68	444	-101.498	0.154435	-0.273545
118860	28/08/2018--19:08:00	28.48	614	-0.588952	-0.13509	-0.0489283
118920	28/08/2018--19:09:00	28.49	38	-0.667846	-0.317948	-0.707804
118980	28/08/2018--19:10:00	28.54	85	-0.999204	-0.119852	-0.123801
119040	28/08/2018--19:11:00	28.59	8	-103.076	-0.272234	-0.0938516
119100	28/08/2018--19:12:00	28.53	0	-101.498	-0.196043	-0.0938516
119160	28/08/2018--19:13:00	28.43	87	-0.92031	-0.256995	0.355382
119220	28/08/2018--19:14:00	28.52	3	-0.888752	-0.256995	0.430254
119280	28/08/2018--19:15:00	28.66	0	-0.888752	-0.150328	0.41528
119340	28/08/2018--19:16:00	28.87	0	-0.841415	-0.241757	0.520101
119400	28/08/2018--19:17:00	29.07	0	-0.841415	-0.256995	0.520101
119460	28/08/2018--19:18:00	29.42	11	-0.825636	-0.272234	0.520101
119520	28/08/2018--19:19:00	29.77	5	-0.857194	-0.241757	0.475178
119580	28/08/2018--19:20:00	29.86	41	-0.967647	-0.0436612	-0.0938516
119640	28/08/2018--19:21:00	29.76	16	-0.92031	-0.0284231	0.460203
119700	28/08/2018--19:22:00	29.72	2	-0.904531	-0.0588994	0.445229
119760	28/08/2018--19:23:00	29.61	10	-0.857194	-0.226519	0.475178
119820	28/08/2018--19:24:00	29.52	9	-0.872973	-0.317948	0.445229
119880	28/08/2018--19:25:00	29.37	3	-0.888752	-0.333186	0.385331
119940	28/08/2018--19:26:00	29.2	8	-0.904531	-0.363663	0.310459
120000	28/08/2018--19:27:00	29.12	1	-0.872973	-0.287472	0.430254
120060	28/08/2018--19:28:00	28.99	7	-0.999204	-0.180805	0.14574
120120	28/08/2018--19:29:00	28.9	55	-0.967647	-0.180805	0.220612
120180	28/08/2018--19:30:00	29.01	29	-0.967647	-0.0588994	0.295484
120240	28/08/2018--19:31:00	29.29	1	-0.967647	-0.150328	0.28051
120300	28/08/2018--19:32:00	29.25	519	-0.951868	0.139197	-0.0938516
120360	28/08/2018--19:33:00	28.73	1108	-110.966	-0.119852	-0.0489283
120420	28/08/2018--19:34:00	28.36	327	-0.951868	-0.0131849	0.115791
120480	28/08/2018--19:35:00	28.55	1	-101.498	0.00205327	0.175688
120540	28/08/2018--19:36:00	28.92	5	-101.498	-0.0741375	0.115791
120600	28/08/2018--19:37:00	29.35	196	-0.999204	0.0782441	0.0558929
120660	28/08/2018--19:38:00	29.87	90	-0.888752	0.352531	-0.00400492
120720	28/08/2018--19:39:00	30.13	275	-0.936089	0.261102	0.130765
120780	28/08/2018--19:40:00	30.25	185	-0.841415	0.0782441	0.130765
120840	28/08/2018--19:41:00	30.25	368	-104.654	0.0477678	0.235586
120900	28/08/2018--19:42:00	30.3	279	-0.951868	0.230626	0.130765
120960	28/08/2018--19:43:00	30.45	266	-0.888752	0.0477678	0.190663
121020	28/08/2018--19:44:00	30.64	141	-0.936089	0.428722	0.385331
121080	28/08/2018--19:45:00	30.79	422	-0.872973	0.0325296	0.0409184
121140	28/08/2018--19:46:00	30.95	215	-0.825636	0.169673	0.250561
121200	28/08/2018--19:47:00	31.11	248	-0.936089	0.200149	0.41528
121260	28/08/2018--19:48:00	31.23	141	-0.951868	0.200149	0.250561
121320	28/08/2018--19:49:00	31.35	187	-0.951868	0.169673	0.130765
121380	28/08/2018--19:50:00	31.46	213	-0.983425	0.0172914	0.250561
121440	28/08/2018--19:51:00	31.53	9	-101.498	-0.211281	0.0109695
121500	28/08/2018--19:52:00	31.6	7	-103.076	-0.119852	0.0858418
121560	28/08/2018--19:53:00	31.65	229	-0.999204	-0.13509	0.0109695
121620	28/08/2018--19:54:00	31.15	693	-0.999204	-0.211281	0.100816
121680	28/08/2018--19:55:00	30.81	386	-114.122	-0.211281	-0.0639027
121740	28/08/2018--19:56:00	30.58	244	-0.257593	-0.119852	0.95436
121800	28/08/2018--19:57:00	30.27	0	-0.257593	-0.119852	0.95436
121860	28/08/2018--19:58:00	30.04	0	-0.257593	-0.119852	0.95436
121920	28/08/2018--19:59:00	29.9	156	0.0264279	-0.180805	-100.729
121980	28/08/2018--20:00:00	30.07	0	0.0264279	-0.180805	-100.729
122040	28/08/2018--20:01:00	30.33	0	0.0264279	-0.180805	-100.729
122100	28/08/2018--20:02:00	30.61	0	0.0264279	-0.165567	-100.729
122160	28/08/2018--20:03:00	30.84	0	0.0106489	-0.180805	-100.729
122220	28/08/2018--20:04:00	31.04	0	0.0264279	-0.180805	-100.729
122280	28/08/2018--20:05:00	31.23	0	0.0264279	-0.165567	-100.729
122340	28/08/2018--20:06:00	31.38	0	0.0264279	-0.165567	-100.729
122400	28/08/2018--20:07:00	31.51	0	0.0264279	-0.165567	-100.729
122460	28/08/2018--20:08:00	31.61	0	0.0264279	-0.165567	-100.729
122520	28/08/2018--20:09:00	31.69	0	0.0264279	-0.180805	-100.729
122580	28/08/2018--20:10:00	31.77	0	0.0264279	-0.165567	-100.729
122640	28/08/2018--20:11:00	31.83	0	0.0264279	-0.165567	-100.729
122700	28/08/2018--20:12:00	31.88	0	0.0264279	-0.165567	-100.729
122760	28/08/2018--20:13:00	31.93	0	0.0264279	-0.180805	-100.729
122820	28/08/2018--20:14:00	31.97	0	0.0264279	-0.165567	-100.729
122880	28/08/2018--20:15:00	32.01	0	0.0264279	-0.180805	-100.729
122940	28/08/2018--20:16:00	32.04	128	-0.841415	0.169673	-0.0489283
123000	28/08/2018--20:17:00	31.87	135	-0.936089	0.0172914	0.370356
123060	28/08/2018--20:18:00	31.73	89	-101.498	0.10872	0.0858418
123120	28/08/2018--20:19:00	31.56	139	-0.620509	0.44396	0.639896
123180	28/08/2018--20:20:00	31.5	0	-0.636288	0.474436	0.594973
123240	28/08/2018--20:21:00	31.52	5	-0.951868	0.0325296	0.325433
123300	28/08/2018--20:22:00	31.54	1	-0.951868	0.184911	0.265535
123360	28/08/2018--20:23:00	31.56	1	-0.967647	0.139197	0.250561
123420	28/08/2018--20:24:00	31.54	0	-0.967647	0.123959	0.265535
123480	28/08/2018--20:25:00	31.48	45	-0.967647	0.00205327	0.265535
123540	28/08/2018--20:26:00	31.34	18	-0.983425	0.0630059	0.14574
123600	28/08/2018--20:27:00	31.2	0	-0.999204	0.10872	0.130765
123660	28/08/2018--20:28:00	31.13	4	-0.983425	0.0325296	0.190663
123720	28/08/2018--20:29:00	31.03	0	-0.983425	0.0782441	0.190663
123780	28/08/2018--20:30:00	30.97	1	-0.983425	-0.0588994	0.235586
123840	28/08/2018--20:31:00	30.86	5	-0.999204	-0.0284231	0.160714
123900	28/08/2018--20:32:00	30.72	0	-0.999204	-0.0131849	0.160714
123960	28/08/2018--20:33:00	30.66	1	-103.076	0.0934822	0.160714
124020	28/08/2018--20:34:00	30.57	3	-0.999204	-0.0893757	0.175688
124080	28/08/2018--20:35:00	30.43	4	-0.999204	-0.0131849	0.130765
124140	28/08/2018--20:36:00	30.4	0	-101.498	0.00205327	0.0858418
124200	28/08/2018--20:37:00	30.44	310	-110.966	-0.0436612	0.220612
124260	28/08/2018--20:38:00	30.51	407	-0.541615	0.0325296	0.834564
124320	28/08/2018--20:39:00	30.55	71	-0.30493	0.154435	0.924411
124380	28/08/2018--20:40:00	30.54	0	-0.178699	0.337293	0.924411
124440	28/08/2018--20:41:00	30.54	0	-0.352267	0.169673	0.909437
124500	28/08/2018--20:42:00	30.65	211	-0.951868	-0.0741375	0.759692
124560	28/08/2018--20:43:00	30.65	289	-0.809857	-0.150328	-0.0489283
124620	28/08/2018--20:44:00	30.7	512	-0.92031	-0.196043	0.190663
124680	28/08/2018--20:45:00	30.97	438	-103.076	0.00205327	0.0858418
124740	28/08/2018--20:46:00	31.16	187	-0.999204	-0.0893757	0.115791
124800	28/08/2018--20:47:00	31.24	180	-0.983425	-0.0893757	-0.0489283
124860	28/08/2018--20:48:00	31.13	96	0.0579858	0.0172914	-102.227
124920	28/08/2018--20:49:00	31.02	0	0.0579858	0.0172914	-102.227
124980	28/08/2018--20:50:00	30.91	0	0.0422068	0.0172914	-102.227
125040	28/08/2018--20:51:00	30.83	0	0.0422068	0.0325296	-102.227
125100	28/08/2018--20:52:00	30.75	0	0.0422068	0.0172914	-102.227
125160	28/08/2018--20:53:00	30.71	0	0.0579858	0.0172914	-102.227
125220	28/08/2018--20:54:00	30.66	0	0.0579858	0.0325296	-102.227
125280	28/08/2018--20:55:00	30.63	0	0.0579858	0.0325296	-102.227
125340	28/08/2018--20:56:00	30.59	0	0.0422068	0.0172914	-102.227
125400	28/08/2018--20:57:00	30.57	0	0.0579858	0.0172914	-102.227
125460	28/08/2018--20:58:00	30.55	0	0.0579858	0.0172914	-102.227
125520	28/08/2018--20:59:00	30.51	0	0.0422068	0.0325296	-102.227
125580	28/08/2018--21:00:00	30.47	0	0.0422068	0.0172914	-102.227
125640	28/08/2018--21:01:00	30.49	0	0.0422068	0.0172914	-102.227
125700	28/08/2018--21:02:00	30.46	0	0.0422068	0.0172914	-102.227
125760	28/08/2018--21:03:00	30.45	0	0.0422068	0.0172914	-102.227
125820	28/08/2018--21:04:00	30.44	0	0.0579858	0.0172914	-102.227
125880	28/08/2018--21:05:00	30.43	0	0.0422068	0.0172914	-102.227
125940	28/08/2018--21:06:00	30.45	454	0.0264279	-0.0284231	-102.227
126000	28/08/2018--21:07:00	30.67	37	0.121102	-0.0131849	-102.227
126060	28/08/2018--21:08:00	30.87	3	0.136881	0.0477678	-100.729
126120	28/08/2018--21:09:00	31.06	180	0.0264279	0.0325296	-102.227
126180	28/08/2018--21:10:00	31.11	0	0.0264279	0.0325296	-100.729
126240	28/08/2018--21:11:00	31.12	0	0.0264279	0.0325296	-102.227
126300	28/08/2018--21:12:00	31.14	334	-0.273372	-0.348424	0.894462
126360	28/08/2018--21:13:00	31.27	65	-0.0840248	-0.0131849	0.999283
126420	28/08/2018--21:14:00	31.43	539	-202.484	-0.256995	-0.0489283
126480	28/08/2018--21:15:00	31.42	1256	-0.036688	0.0172914	0.999283
126540	28/08/2018--21:16:00	31.41	0	-0.036688	0.0172914	0.999283
126600	28/08/2018--21:17:00	31.38	0	-0.036688	0.0325296	0.999283
126660	28/08/2018--21:18:00	31.36	0	-0.036688	0.0172914	0.999283
126720	28/08/2018--21:19:00	31.37	0	-0.036688	0.0172914	0.984309
126780	28/08/2018--21:20:00	31.37	42	0.0264279	0.00205327	-102.227
126840	28/08/2018--21:21:00	31.38	20	0.0422068	0.00205327	-102.227
126900	28/08/2018--21:22:00	31.34	0	0.0422068	0.00205327	-102.227
126960	28/08/2018--21:23:00	31.3	0	0.0422068	0.00205327	-102.227
127020	28/08/2018--21:24:00	31.28	0	0.0422068	0.00205327	-102.227
127080	28/08/2018--21:25:00	31.24	0	0.0422068	0.00205327	-102.227
127140	28/08/2018--21:26:00	31.21	0	0.0422068	0.00205327	-102.227
127200	28/08/2018--21:27:00	31.19	0	0.0422068	0.00205327	-102.227
127260	28/08/2018--21:28:00	31.16	0	0.0579858	0.00205327	-102.227
127320	28/08/2018--21:29:00	31.14	0	0.0422068	0.00205327	-102.227
127380	28/08/2018--21:30:00	31.14	0	0.0422068	0.00205327	-102.227
127440	28/08/2018--21:31:00	31.11	0	0.0579858	0.00205327	-102.227
127500	28/08/2018--21:32:00	31.09	0	0.0579858	0.00205327	-100.729
127560	28/08/2018--21:33:00	31.07	0	0.0422068	0.00205327	-102.227
127620	28/08/2018--21:34:00	31.07	0	0.0422068	0.00205327	-102.227
127680	28/08/2018--21:35:00	31.06	0	0.0422068	0.00205327	-102.227
127740	28/08/2018--21:36:00	31.03	0	0.0579858	0.00205327	-102.227
127800	28/08/2018--21:37:00	31.03	0	0.0579858	0.00205327	-102.227
127860	28/08/2018--21:38:00	31.02	0	0.0422068	0.00205327	-102.227
127920	28/08/2018--21:39:00	31	0	0.0579858	0.00205327	-102.227
127980	28/08/2018--21:40:00	30.97	0	0.0422068	0.00205327	-102.227
128040	28/08/2018--21:41:00	30.98	0	0.0422068	0.00205327	-102.227
128100	28/08/2018--21:42:00	30.98	0	0.0579858	0.00205327	-102.227
128160	28/08/2018--21:43:00	30.97	0	0.0422068	0.00205327	-102.227
128220	28/08/2018--21:44:00	30.95	0	0.0422068	0.00205327	-102.227
128280	28/08/2018--21:45:00	30.95	0	0.0422068	0.00205327	-102.227
128340	28/08/2018--21:46:00	30.96	1	0.0422068	0.00205327	-102.227
128400	28/08/2018--21:47:00	30.93	0	0.0422068	0.00205327	-100.729
128460	28/08/2018--21:48:00	30.94	0	0.0422068	0.00205327	-102.227
128520	28/08/2018--21:49:00	30.91	0	0.0422068	0.00205327	-102.227
128580	28/08/2018--21:50:00	30.89	0	0.0422068	0.00205327	-102.227
128640	28/08/2018--21:51:00	30.89	0	0.0422068	0.00205327	-100.729
128700	28/08/2018--21:52:00	30.88	0	0.0422068	0.00205327	-102.227
128760	28/08/2018--21:53:00	30.88	0	0.0422068	0.00205327	-102.227
128820	28/08/2018--21:54:00	30.87	0	0.0422068	0.00205327	-102.227
128880	28/08/2018--21:55:00	30.86	0	0.0422068	0.00205327	-102.227
128940	28/08/2018--21:56:00	30.83	0	0.0422068	0.00205327	-102.227
129000	28/08/2018--21:57:00	30.82	0	0.0422068	0.00205327	-102.227
129060	28/08/2018--21:58:00	30.82	0	0.0422068	0.00205327	-102.227
129120	28/08/2018--21:59:00	30.82	0	0.0422068	0.00205327	-102.227
129180	28/08/2018--22:00:00	30.8	0	0.0422068	0.00205327	-102.227
129240	28/08/2018--22:01:00	30.79	0	0.0422068	0.00205327	-102.227
129300	28/08/2018--22:02:00	30.79	0	0.0422068	0.00205327	-102.227
129360	28/08/2018--22:03:00	30.78	0	0.0422068	0.00205327	-102.227
129420	28/08/2018--22:04:00	30.79	0	0.0422068	0.00205327	-102.227
129480	28/08/2018--22:05:00	30.79	0	0.0422068	0.00205327	-102.227
129540	28/08/2018--22:06:00	30.77	0	0.0422068	0.00205327	-102.227
129600	28/08/2018--22:07:00	30.76	0	0.0422068	0.00205327	-102.227
129660	28/08/2018--22:08:00	30.75	0	0.0422068	0.00205327	-102.227
129720	28/08/2018--22:09:00	30.76	0	0.0422068	0.00205327	-102.227
129780	28/08/2018--22:10:00	30.77	0	0.0422068	0.00205327	-100.729
129840	28/08/2018--22:11:00	30.8	0	0.0422068	0.00205327	-102.227
129900	28/08/2018--22:12:00	30.81	0	0.0422068	0.00205327	-102.227
129960	28/08/2018--22:13:00	30.81	0	0.0422068	0.00205327	-100.729
130020	28/08/2018--22:14:00	30.82	0	0.0422068	0.00205327	-102.227
130080	28/08/2018--22:15:00	30.82	0	0.0422068	0.00205327	-102.227
130140	28/08/2018--22:16:00	30.85	0	0.0422068	0.00205327	-102.227
130200	28/08/2018--22:17:00	30.82	0	0.0422068	0.00205327	-102.227
130260	28/08/2018--22:18:00	30.86	0	0.0422068	0.00205327	-102.227
130320	28/08/2018--22:19:00	30.84	0	0.0422068	0.00205327	-102.227
130380	28/08/2018--22:20:00	30.85	0	0.0422068	0.00205327	-102.227
130440	28/08/2018--22:21:00	30.86	0	0.0422068	0.00205327	-102.227
130500	28/08/2018--22:22:00	30.84	0	0.0422068	0.00205327	-102.227
130560	28/08/2018--22:23:00	30.85	0	0.0422068	0.00205327	-102.227
130620	28/08/2018--22:24:00	30.83	0	0.0422068	0.00205327	-102.227
130680	28/08/2018--22:25:00	30.85	0	0.0422068	0.00205327	-102.227
130740	28/08/2018--22:26:00	30.84	0	0.0422068	0.00205327	-102.227
130800	28/08/2018--22:27:00	30.82	0	0.0422068	0.00205327	-102.227
130860	28/08/2018--22:28:00	30.82	0	0.0422068	0.00205327	-102.227
130920	28/08/2018--22:29:00	30.83	0	0.0422068	0.00205327	-102.227
130980	28/08/2018--22:30:00	30.82	0	0.0422068	0.00205327	-102.227
131040	28/08/2018--22:31:00	30.82	0	0.0422068	0.00205327	-102.227
131100	28/08/2018--22:32:00	30.82	0	0.0422068	0.00205327	-102.227
131160	28/08/2018--22:33:00	30.83	0	0.0422068	0.00205327	-102.227
131220	28/08/2018--22:34:00	30.81	0	0.0422068	0.00205327	-102.227
131280	28/08/2018--22:35:00	30.82	0	0.0422068	0.00205327	-102.227
131340	28/08/2018--22:36:00	30.82	0	0.0422068	0.00205327	-102.227
131400	28/08/2018--22:37:00	30.82	0	0.0422068	0.00205327	-102.227
131460	28/08/2018--22:38:00	30.8	0	0.0422068	0.00205327	-102.227
131520	28/08/2018--22:39:00	30.8	0	0.0422068	0.00205327	-102.227
131580	28/08/2018--22:40:00	30.8	0	0.0422068	0.00205327	-102.227
131640	28/08/2018--22:41:00	30.8	0	0.0422068	0.00205327	-102.227
131700	28/08/2018--22:42:00	30.79	0	0.0422068	0.00205327	-102.227
131760	28/08/2018--22:43:00	30.77	0	0.0422068	0.00205327	-102.227
131820	28/08/2018--22:44:00	30.77	0	0.0422068	0.00205327	-102.227
131880	28/08/2018--22:45:00	30.77	0	0.0422068	0.00205327	-102.227
131940	28/08/2018--22:46:00	30.78	0	0.0422068	0.00205327	-100.729
132000	28/08/2018--22:47:00	30.78	0	0.0422068	0.00205327	-102.227
132060	28/08/2018--22:48:00	30.77	0	0.0422068	0.00205327	-103.724
132120	28/08/2018--22:49:00	30.76	0	0.0422068	0.00205327	-102.227
132180	28/08/2018--22:50:00	30.77	0	0.0422068	0.00205327	-102.227
132240	28/08/2018--22:51:00	30.76	0	0.0422068	0.00205327	-102.227
132300	28/08/2018--22:52:00	30.76	0	0.0422068	0.00205327	-102.227
132360	28/08/2018--22:53:00	30.77	0	0.0422068	0.00205327	-102.227
132420	28/08/2018--22:54:00	30.77	0	0.0422068	0.00205327	-102.227
132480	28/08/2018--22:55:00	30.76	0	0.0422068	0.00205327	-102.227
132540	28/08/2018--22:56:00	30.74	0	0.0422068	0.00205327	-100.729
132600	28/08/2018--22:57:00	30.75	0	0.0422068	0.00205327	-102.227
132660	28/08/2018--22:58:00	30.74	0	0.0422068	0.00205327	-102.227
132720	28/08/2018--22:59:00	30.73	0	0.0422068	0.00205327	-102.227
132780	28/08/2018--23:00:00	30.73	0	0.0422068	0.00205327	-100.729
132840	28/08/2018--23:01:00	30.71	0	0.0422068	0.00205327	-102.227
132900	28/08/2018--23:02:00	30.7	0	0.0422068	0.00205327	-102.227
132960	28/08/2018--23:03:00	30.7	0	0.0422068	0.00205327	-102.227
133020	28/08/2018--23:04:00	30.7	0	0.0422068	0.00205327	-102.227
133080	28/08/2018--23:05:00	30.7	0	0.0422068	0.00205327	-102.227
133140	28/08/2018--23:06:00	30.68	0	0.0422068	0.00205327	-102.227
133200	28/08/2018--23:07:00	30.68	0	0.0422068	0.00205327	-102.227
133260	28/08/2018--23:08:00	30.68	0	0.0422068	0.00205327	-102.227
133320	28/08/2018--23:09:00	30.68	0	0.0422068	0.00205327	-102.227
133380	28/08/2018--23:10:00	30.66	0	0.0422068	0.00205327	-102.227
133440	28/08/2018--23:11:00	30.67	0	0.0422068	0.00205327	-102.227
133500	28/08/2018--23:12:00	30.68	0	0.0422068	0.00205327	-100.729
133560	28/08/2018--23:13:00	30.65	0	0.0422068	0.00205327	-102.227
133620	28/08/2018--23:14:00	30.66	0	0.0422068	0.00205327	-102.227
133680	28/08/2018--23:15:00	30.64	0	0.0422068	0.00205327	-102.227
133740	28/08/2018--23:16:00	30.66	0	0.0422068	0.00205327	-102.227
133800	28/08/2018--23:17:00	30.66	0	0.0422068	0.00205327	-102.227
133860	28/08/2018--23:18:00	30.66	0	0.0422068	0.00205327	-102.227
133920	28/08/2018--23:19:00	30.64	0	0.0422068	0.00205327	-102.227
133980	28/08/2018--23:20:00	30.65	0	0.0422068	0.00205327	-102.227
134040	28/08/2018--23:21:00	30.64	0	0.0422068	0.00205327	-102.227
134100	28/08/2018--23:22:00	30.62	0	0.0422068	0.00205327	-102.227
134160	28/08/2018--23:23:00	30.62	0	0.0422068	0.00205327	-102.227
134220	28/08/2018--23:24:00	30.62	0	0.0422068	0.00205327	-102.227
134280	28/08/2018--23:25:00	30.62	0	0.0422068	0.00205327	-102.227
134340	28/08/2018--23:26:00	30.64	0	0.0422068	0.00205327	-102.227
134400	28/08/2018--23:27:00	30.61	0	0.0422068	0.00205327	-102.227
134460	28/08/2018--23:28:00	30.63	0	0.0422068	0.00205327	-102.227
134520	28/08/2018--23:29:00	30.62	0	0.0422068	0.00205327	-102.227
134580	28/08/2018--23:30:00	30.62	0	0.0422068	0.00205327	-102.227
134640	28/08/2018--23:31:00	30.59	0	0.0422068	0.00205327	-102.227
134700	28/08/2018--23:32:00	30.6	0	0.0422068	0.00205327	-102.227
134760	28/08/2018--23:33:00	30.61	0	0.0422068	0.00205327	-102.227
134820	28/08/2018--23:34:00	30.61	0	0.0422068	0.00205327	-102.227
134880	28/08/2018--23:35:00	30.61	0	0.0422068	0.00205327	-102.227
134940	28/08/2018--23:36:00	30.6	0	0.0422068	0.00205327	-102.227
135000	28/08/2018--23:37:00	30.59	0	0.0422068	0.00205327	-102.227
135060	28/08/2018--23:38:00	30.59	0	0.0422068	0.00205327	-102.227
135120	28/08/2018--23:39:00	30.59	0	0.0422068	0.00205327	-102.227
135180	28/08/2018--23:40:00	30.59	0	0.0422068	0.00205327	-102.227
135240	28/08/2018--23:41:00	30.59	0	0.0422068	0.00205327	-102.227
135300	28/08/2018--23:42:00	30.59	0	0.0422068	0.00205327	-100.729
135360	28/08/2018--23:43:00	30.59	0	0.0422068	0.00205327	-102.227
135420	28/08/2018--23:44:00	30.59	0	0.0422068	0.00205327	-102.227
135480	28/08/2018--23:45:00	30.56	0	0.0422068	0.00205327	-102.227
135540	28/08/2018--23:46:00	30.57	0	0.0422068	0.00205327	-100.729
135600	28/08/2018--23:47:00	30.57	0	0.0422068	0.00205327	-100.729
135660	28/08/2018--23:48:00	30.56	0	0.0422068	0.00205327	-102.227
135720	28/08/2018--23:49:00	30.56	0	0.0422068	0.00205327	-102.227
135780	28/08/2018--23:50:00	30.56	0	0.0422068	0.00205327	-102.227
135840	28/08/2018--23:51:00	30.56	0	0.0422068	0.00205327	-102.227
135900	28/08/2018--23:52:00	30.55	0	0.0422068	0.00205327	-102.227
135960	28/08/2018--23:53:00	30.55	0	0.0422068	0.00205327	-102.227
136020	28/08/2018--23:54:00	30.54	0	0.0422068	0.00205327	-100.729
136080	28/08/2018--23:55:00	30.54	0	0.0422068	0.00205327	-102.227
136140	28/08/2018--23:56:00	30.54	0	0.0422068	0.00205327	-102.227
136200	28/08/2018--23:57:00	30.54	0	0.0422068	0.00205327	-102.227
136260	28/08/2018--23:58:00	30.51	0	0.0422068	0.00205327	-102.227
136320	28/08/2018--23:59:00	30.54	0	0.0422068	0.00205327	-100.729
136380	29/08/2018--00:00:00	30.53	0	0.0422068	0.00205327	-102.227
136440	29/08/2018--00:01:00	30.53	0	0.0422068	0.00205327	-102.227
136500	29/08/2018--00:02:00	30.52	0	0.0422068	0.00205327	-102.227
136560	29/08/2018--00:03:00	30.52	0	0.0422068	0.00205327	-102.227
136620	29/08/2018--00:04:00	30.5	0	0.0422068	0.00205327	-102.227
136680	29/08/2018--00:05:00	30.52	0	0.0422068	0.00205327	-102.227
136740	29/08/2018--00:06:00	30.53	0	0.0422068	0.00205327	-102.227
136800	29/08/2018--00:07:00	30.5	0	0.0422068	0.00205327	-102.227
136860	29/08/2018--00:08:00	30.5	0	0.0422068	0.00205327	-102.227
136920	29/08/2018--00:09:00	30.51	0	0.0422068	0.00205327	-100.729
136980	29/08/2018--00:10:00	30.51	0	0.0422068	0.00205327	-102.227
137040	29/08/2018--00:11:00	30.49	0	0.0422068	0.00205327	-102.227
137100	29/08/2018--00:12:00	30.5	0	0.0422068	0.00205327	-102.227
137160	29/08/2018--00:13:00	30.5	0	0.0422068	0.00205327	-102.227
137220	29/08/2018--00:14:00	30.49	0	0.0422068	0.00205327	-102.227
137280	29/08/2018--00:15:00	30.49	0	0.0422068	0.00205327	-102.227
137340	29/08/2018--00:16:00	30.45	0	0.0422068	0.00205327	-102.227
137400	29/08/2018--00:17:00	30.35	0	0.0422068	0.00205327	-102.227
137460	29/08/2018--00:18:00	30.25	0	0.0422068	0.00205327	-102.227
137520	29/08/2018--00:19:00	30.19	0	0.0422068	0.00205327	-100.729
137580	29/08/2018--00:20:00	30.11	0	0.0422068	0.00205327	-102.227
137640	29/08/2018--00:21:00	30.07	0	0.0422068	0.00205327	-102.227
137700	29/08/2018--00:22:00	30.01	0	0.0422068	0.00205327	-102.227
137760	29/08/2018--00:23:00	29.95	0	0.0422068	0.00205327	-100.729
137820	29/08/2018--00:24:00	29.92	0	0.0422068	0.00205327	-102.227
137880	29/08/2018--00:25:00	29.88	0	0.0422068	0.00205327	-102.227
137940	29/08/2018--00:26:00	29.86	0	0.0422068	0.00205327	-102.227
138000	29/08/2018--00:27:00	29.86	0	0.0422068	0.00205327	-102.227
138060	29/08/2018--00:28:00	29.84	0	0.0422068	0.00205327	-102.227
138120	29/08/2018--00:29:00	29.82	0	0.0422068	0.00205327	-102.227
138180	29/08/2018--00:30:00	29.77	0	0.0422068	0.00205327	-102.227
138240	29/08/2018--00:31:00	29.75	0	0.0422068	0.00205327	-100.729
138300	29/08/2018--00:32:00	29.74	0	0.0422068	0.00205327	-102.227
138360	29/08/2018--00:33:00	29.73	0	0.0422068	0.00205327	-102.227
138420	29/08/2018--00:34:00	29.71	0	0.0422068	0.00205327	-102.227
138480	29/08/2018--00:35:00	29.71	0	0.0422068	0.00205327	-102.227
138540	29/08/2018--00:36:00	29.7	0	0.0422068	0.00205327	-102.227
138600	29/08/2018--00:37:00	29.64	0	0.0422068	0.00205327	-102.227
138660	29/08/2018--00:38:00	29.61	0	0.0422068	0.00205327	-102.227
138720	29/08/2018--00:39:00	29.61	0	0.0422068	0.00205327	-102.227
138780	29/08/2018--00:40:00	29.61	0	0.0422068	0.00205327	-102.227
138840	29/08/2018--00:41:00	29.58	0	0.0422068	0.00205327	-100.729
138900	29/08/2018--00:42:00	29.56	0	0.0422068	0.00205327	-102.227
138960	29/08/2018--00:43:00	29.54	0	0.0422068	0.00205327	-102.227
139020	29/08/2018--00:44:00	29.55	0	0.0422068	0.00205327	-102.227
139080	29/08/2018--00:45:00	29.5	0	0.0422068	0.00205327	-102.227
139140	29/08/2018--00:46:00	29.47	0	0.0422068	0.00205327	-102.227
139200	29/08/2018--00:47:00	29.45	0	0.0422068	0.00205327	-102.227
139260	29/08/2018--00:48:00	29.43	0	0.0422068	0.00205327	-102.227
139320	29/08/2018--00:49:00	29.4	0	0.0422068	0.00205327	-102.227
139380	29/08/2018--00:50:00	29.35	0	0.0422068	0.00205327	-102.227
139440	29/08/2018--00:51:00	29.35	0	0.0422068	0.00205327	-102.227
139500	29/08/2018--00:52:00	29.33	0	0.0422068	0.00205327	-102.227
139560	29/08/2018--00:53:00	29.31	0	0.0422068	0.00205327	-102.227
139620	29/08/2018--00:54:00	29.29	0	0.0422068	0.00205327	-102.227
139680	29/08/2018--00:55:00	29.27	0	0.0422068	0.00205327	-102.227
139740	29/08/2018--00:56:00	29.24	0	0.0422068	0.00205327	-100.729
139800	29/08/2018--00:57:00	29.23	0	0.0422068	0.00205327	-102.227
139860	29/08/2018--00:58:00	29.23	0	0.0422068	0.00205327	-102.227
139920	29/08/2018--00:59:00	29.29	0	0.0422068	0.00205327	-102.227
139980	29/08/2018--01:00:00	29.38	0	0.0422068	0.00205327	-102.227
140040	29/08/2018--01:01:00	29.45	0	0.0422068	0.00205327	-102.227
140100	29/08/2018--01:02:00	29.52	0	0.0422068	0.00205327	-102.227
140160	29/08/2018--01:03:00	29.59	0	0.0422068	0.00205327	-102.227
140220	29/08/2018--01:04:00	29.63	0	0.0422068	0.00205327	-102.227
140280	29/08/2018--01:05:00	29.66	0	0.0422068	0.00205327	-102.227
140340	29/08/2018--01:06:00	29.68	0	0.0422068	0.00205327	-102.227
140400	29/08/2018--01:07:00	29.71	0	0.0422068	0.00205327	-102.227
140460	29/08/2018--01:08:00	29.74	0	0.0422068	0.00205327	-102.227
140520	29/08/2018--01:09:00	29.75	0	0.0422068	0.00205327	-102.227
140580	29/08/2018--01:10:00	29.76	0	0.0422068	0.00205327	-102.227
140640	29/08/2018--01:11:00	29.77	0	0.0422068	0.00205327	-100.729
140700	29/08/2018--01:12:00	29.78	0	0.0422068	0.00205327	-102.227
140760	29/08/2018--01:13:00	29.79	0	0.0422068	0.00205327	-102.227
140820	29/08/2018--01:14:00	29.77	0	0.0422068	0.00205327	-102.227
140880	29/08/2018--01:15:00	29.78	0	0.0422068	0.00205327	-100.729
140940	29/08/2018--01:16:00	29.79	0	0.0422068	0.00205327	-102.227
141000	29/08/2018--01:17:00	29.79	0	0.0422068	0.00205327	-100.729
141060	29/08/2018--01:18:00	29.8	0	0.0422068	0.00205327	-102.227
141120	29/08/2018--01:19:00	29.8	0	0.0422068	0.00205327	-100.729
141180	29/08/2018--01:20:00	29.79	0	0.0422068	0.00205327	-102.227
141240	29/08/2018--01:21:00	29.81	0	0.0422068	0.00205327	-100.729
141300	29/08/2018--01:22:00	29.8	0	0.0422068	0.00205327	-102.227
141360	29/08/2018--01:23:00	29.8	0	0.0422068	0.00205327	-102.227
141420	29/08/2018--01:24:00	29.8	0	0.0422068	0.00205327	-102.227
141480	29/08/2018--01:25:00	29.81	0	0.0422068	0.00205327	-102.227
141540	29/08/2018--01:26:00	29.81	0	0.0422068	0.00205327	-102.227
141600	29/08/2018--01:27:00	29.8	0	0.0422068	0.00205327	-102.227
141660	29/08/2018--01:28:00	29.81	0	0.0422068	0.00205327	-102.227
141720	29/08/2018--01:29:00	29.8	0	0.0422068	0.00205327	-102.227
141780	29/08/2018--01:30:00	29.8	0	0.0422068	0.00205327	-102.227
141840	29/08/2018--01:31:00	29.81	0	0.0422068	0.00205327	-102.227
141900	29/08/2018--01:32:00	29.81	0	0.0422068	0.00205327	-100.729
141960	29/08/2018--01:33:00	29.81	0	0.0422068	0.00205327	-102.227
142020	29/08/2018--01:34:00	29.81	0	0.0422068	0.00205327	-102.227
142080	29/08/2018--01:35:00	29.82	0	0.0422068	0.00205327	-102.227
142140	29/08/2018--01:36:00	29.81	0	0.0422068	0.00205327	-100.729
142200	29/08/2018--01:37:00	29.82	0	0.0422068	0.00205327	-102.227
142260	29/08/2018--01:38:00	29.8	0	0.0422068	0.00205327	-102.227
142320	29/08/2018--01:39:00	29.81	0	0.0422068	0.00205327	-102.227
142380	29/08/2018--01:40:00	29.81	0	0.0422068	0.00205327	-102.227
142440	29/08/2018--01:41:00	29.82	0	0.0422068	0.00205327	-102.227
142500	29/08/2018--01:42:00	29.81	0	0.0422068	0.00205327	-102.227
142560	29/08/2018--01:43:00	29.8	0	0.0422068	0.00205327	-102.227
142620	29/08/2018--01:44:00	29.82	0	0.0422068	0.00205327	-102.227
142680	29/08/2018--01:45:00	29.83	0	0.0422068	0.00205327	-102.227
142740	29/08/2018--01:46:00	29.82	0	0.0422068	0.00205327	-102.227
142800	29/08/2018--01:47:00	29.82	0	0.0422068	0.00205327	-102.227
142860	29/08/2018--01:48:00	29.82	0	0.0422068	0.00205327	-102.227
142920	29/08/2018--01:49:00	29.82	0	0.0422068	0.00205327	-102.227
142980	29/08/2018--01:50:00	29.82	0	0.0422068	0.00205327	-102.227
143040	29/08/2018--01:51:00	29.83	0	0.0422068	0.00205327	-102.227
143100	29/08/2018--01:52:00	29.82	0	0.0422068	0.00205327	-102.227
143160	29/08/2018--01:53:00	29.83	0	0.0422068	0.00205327	-102.227
143220	29/08/2018--01:54:00	29.82	0	0.0422068	0.00205327	-102.227
143280	29/08/2018--01:55:00	29.84	0	0.0422068	0.00205327	-102.227
143340	29/08/2018--01:56:00	29.82	0	0.0422068	0.00205327	-102.227
143400	29/08/2018--01:57:00	29.83	0	0.0422068	0.00205327	-102.227
143460	29/08/2018--01:58:00	29.82	0	0.0422068	0.00205327	-102.227
143520	29/08/2018--01:59:00	29.84	0	0.0422068	0.00205327	-102.227
143580	29/08/2018--02:00:00	29.82	0	0.0422068	0.00205327	-102.227
143640	29/08/2018--02:01:00	29.83	0	0.0422068	0.00205327	-100.729
143700	29/08/2018--02:02:00	29.83	0	0.0422068	0.00205327	-102.227
143760	29/08/2018--02:03:00	29.84	0	0.0422068	0.00205327	-102.227
143820	29/08/2018--02:04:00	29.83	0	0.0422068	0.00205327	-102.227
143880	29/08/2018--02:05:00	29.84	0	0.0422068	0.00205327	-102.227
143940	29/08/2018--02:06:00	29.84	0	0.0422068	0.00205327	-102.227
144000	29/08/2018--02:07:00	29.83	0	0.0422068	0.00205327	-102.227
144060	29/08/2018--02:08:00	29.83	0	0.0422068	0.00205327	-102.227
144120	29/08/2018--02:09:00	29.84	0	0.0422068	0.00205327	-102.227
144180	29/08/2018--02:10:00	29.86	0	0.0422068	0.00205327	-100.729
144240	29/08/2018--02:11:00	29.84	0	0.0422068	0.00205327	-102.227
144300	29/08/2018--02:12:00	29.84	0	0.0422068	0.00205327	-102.227
144360	29/08/2018--02:13:00	29.85	0	0.0422068	0.00205327	-102.227
144420	29/08/2018--02:14:00	29.84	0	0.0422068	0.00205327	-102.227
144480	29/08/2018--02:15:00	29.85	0	0.0422068	0.00205327	-100.729
144540	29/08/2018--02:16:00	29.84	0	0.0422068	0.00205327	-102.227
144600	29/08/2018--02:17:00	29.86	0	0.0422068	0.00205327	-102.227
144660	29/08/2018--02:18:00	29.86	0	0.0422068	0.00205327	-102.227
144720	29/08/2018--02:19:00	29.86	0	0.0422068	0.00205327	-102.227
144780	29/08/2018--02:20:00	29.86	0	0.0422068	0.00205327	-102.227
144840	29/08/2018--02:21:00	29.84	0	0.0422068	0.00205327	-102.227
144900	29/08/2018--02:22:00	29.84	0	0.0422068	0.00205327	-100.729
144960	29/08/2018--02:23:00	29.86	0	0.0422068	0.00205327	-102.227
145020	29/08/2018--02:24:00	29.84	0	0.0422068	0.00205327	-102.227
145080	29/08/2018--02:25:00	29.84	0	0.0422068	0.00205327	-102.227
145140	29/08/2018--02:26:00	29.85	0	0.0422068	0.00205327	-102.227
145200	29/08/2018--02:27:00	29.85	0	0.0422068	0.00205327	-100.729
145260	29/08/2018--02:28:00	29.84	0	0.0422068	0.00205327	-102.227
145320	29/08/2018--02:29:00	29.84	0	0.0422068	0.00205327	-102.227
145380	29/08/2018--02:30:00	29.84	0	0.0422068	0.00205327	-102.227
145440	29/08/2018--02:31:00	29.85	0	0.0422068	0.00205327	-102.227
145500	29/08/2018--02:32:00	29.84	0	0.0422068	0.00205327	-102.227
145560	29/08/2018--02:33:00	29.84	0	0.0422068	0.00205327	-102.227
145620	29/08/2018--02:34:00	29.84	0	0.0422068	0.00205327	-102.227
145680	29/08/2018--02:35:00	29.85	0	0.0422068	0.00205327	-102.227
145740	29/08/2018--02:36:00	29.86	0	0.0422068	0.00205327	-102.227
145800	29/08/2018--02:37:00	29.84	0	0.0422068	0.00205327	-102.227
145860	29/08/2018--02:38:00	29.84	0	0.0422068	0.00205327	-100.729
145920	29/08/2018--02:39:00	29.84	0	0.0422068	0.00205327	-102.227
145980	29/08/2018--02:40:00	29.84	0	0.0422068	0.00205327	-102.227
146040	29/08/2018--02:41:00	29.84	0	0.0422068	0.00205327	-102.227
146100	29/08/2018--02:42:00	29.84	0	0.0422068	0.00205327	-102.227
146160	29/08/2018--02:43:00	29.86	0	0.0422068	0.00205327	-102.227
146220	29/08/2018--02:44:00	29.84	0	0.0422068	0.00205327	-102.227
146280	29/08/2018--02:45:00	29.86	0	0.0422068	0.00205327	-102.227
146340	29/08/2018--02:46:00	29.86	0	0.0422068	0.00205327	-102.227
146400	29/08/2018--02:47:00	29.87	0	0.0422068	0.00205327	-102.227
146460	29/08/2018--02:48:00	29.87	0	0.0422068	0.00205327	-102.227
146520	29/08/2018--02:49:00	29.85	0	0.0422068	0.00205327	-102.227
146580	29/08/2018--02:50:00	29.84	0	0.0422068	0.00205327	-102.227
146640	29/08/2018--02:51:00	29.85	0	0.0422068	0.00205327	-102.227
146700	29/08/2018--02:52:00	29.84	0	0.0422068	0.00205327	-102.227
146760	29/08/2018--02:53:00	29.84	0	0.0422068	0.00205327	-102.227
146820	29/08/2018--02:54:00	29.84	0	0.0422068	0.00205327	-102.227
146880	29/08/2018--02:55:00	29.84	0	0.0422068	0.00205327	-102.227
146940	29/08/2018--02:56:00	29.86	0	0.0422068	0.00205327	-102.227
147000	29/08/2018--02:57:00	29.84	0	0.0422068	0.00205327	-102.227
147060	29/08/2018--02:58:00	29.84	0	0.0422068	0.00205327	-102.227
147120	29/08/2018--02:59:00	29.84	0	0.0422068	0.00205327	-102.227
147180	29/08/2018--03:00:00	29.84	0	0.0422068	0.00205327	-102.227
147240	29/08/2018--03:01:00	29.84	0	0.0422068	0.00205327	-102.227
147300	29/08/2018--03:02:00	29.84	0	0.0422068	0.00205327	-102.227
147360	29/08/2018--03:03:00	29.84	0	0.0422068	0.00205327	-102.227
147420	29/08/2018--03:04:00	29.86	0	0.0422068	0.00205327	-102.227
147480	29/08/2018--03:05:00	29.84	0	0.0422068	0.00205327	-102.227
147540	29/08/2018--03:06:00	29.84	0	0.0422068	0.00205327	-102.227
147600	29/08/2018--03:07:00	29.84	0	0.0422068	0.00205327	-102.227
147660	29/08/2018--03:08:00	29.84	0	0.0422068	0.00205327	-102.227
147720	29/08/2018--03:09:00	29.84	0	0.0422068	0.00205327	-102.227
147780	29/08/2018--03:10:00	29.82	0	0.0422068	0.00205327	-102.227
147840	29/08/2018--03:11:00	29.82	0	0.0422068	0.00205327	-102.227
147900	29/08/2018--03:12:00	29.84	0	0.0422068	0.00205327	-102.227
147960	29/08/2018--03:13:00	29.84	0	0.0422068	0.00205327	-102.227
148020	29/08/2018--03:14:00	29.83	0	0.0422068	0.00205327	-102.227
148080	29/08/2018--03:15:00	29.83	0	0.0422068	0.00205327	-102.227
148140	29/08/2018--03:16:00	29.83	0	0.0422068	0.00205327	-102.227
148200	29/08/2018--03:17:00	29.83	0	0.0422068	0.00205327	-102.227
148260	29/08/2018--03:18:00	29.82	0	0.0422068	0.00205327	-102.227
148320	29/08/2018--03:19:00	29.81	0	0.0422068	0.00205327	-102.227
148380	29/08/2018--03:20:00	29.84	0	0.0422068	0.00205327	-102.227
148440	29/08/2018--03:21:00	29.81	0	0.0422068	0.00205327	-102.227
148500	29/08/2018--03:22:00	29.83	0	0.0422068	0.00205327	-102.227
148560	29/08/2018--03:23:00	29.8	0	0.0422068	0.00205327	-102.227
148620	29/08/2018--03:24:00	29.82	0	0.0422068	0.00205327	-102.227
148680	29/08/2018--03:25:00	29.8	0	0.0422068	0.00205327	-100.729
148740	29/08/2018--03:26:00	29.81	0	0.0422068	0.00205327	-102.227
148800	29/08/2018--03:27:00	29.8	0	0.0422068	0.00205327	-102.227
148860	29/08/2018--03:28:00	29.83	0	0.0422068	0.00205327	-102.227
148920	29/08/2018--03:29:00	29.79	0	0.0422068	0.00205327	-102.227
148980	29/08/2018--03:30:00	29.8	0	0.0422068	0.00205327	-102.227
149040	29/08/2018--03:31:00	29.81	0	0.0422068	0.00205327	-100.729
149100	29/08/2018--03:32:00	29.8	0	0.0422068	0.00205327	-102.227
149160	29/08/2018--03:33:00	29.79	0	0.0422068	0.00205327	-102.227
149220	29/08/2018--03:34:00	29.79	0	0.0422068	0.00205327	-102.227
149280	29/08/2018--03:35:00	29.8	0	0.0422068	0.00205327	-100.729
149340	29/08/2018--03:36:00	29.81	0	0.0422068	0.00205327	-102.227
149400	29/08/2018--03:37:00	29.77	0	0.0422068	0.00205327	-100.729
149460	29/08/2018--03:38:00	29.78	0	0.0422068	0.00205327	-102.227
149520	29/08/2018--03:39:00	29.79	0	0.0422068	0.00205327	-102.227
149580	29/08/2018--03:40:00	29.79	0	0.0422068	0.00205327	-102.227
149640	29/08/2018--03:41:00	29.79	0	0.0422068	0.00205327	-102.227
149700	29/08/2018--03:42:00	29.78	0	0.0422068	0.00205327	-102.227
149760	29/08/2018--03:43:00	29.79	0	0.0422068	0.00205327	-102.227
149820	29/08/2018--03:44:00	29.78	0	0.0422068	0.00205327	-102.227
149880	29/08/2018--03:45:00	29.77	0	0.0422068	0.00205327	-102.227
149940	29/08/2018--03:46:00	29.77	0	0.0422068	0.00205327	-100.729
150000	29/08/2018--03:47:00	29.76	0	0.0422068	0.00205327	-102.227
150060	29/08/2018--03:48:00	29.78	0	0.0422068	0.00205327	-102.227
150120	29/08/2018--03:49:00	29.76	0	0.0422068	0.00205327	-102.227
150180	29/08/2018--03:50:00	29.75	0	0.0422068	0.00205327	-102.227
150240	29/08/2018--03:51:00	29.76	0	0.0422068	0.00205327	-102.227
150300	29/08/2018--03:52:00	29.77	0	0.0422068	0.00205327	-102.227
150360	29/08/2018--03:53:00	29.76	0	0.0422068	0.00205327	-102.227
150420	29/08/2018--03:54:00	29.76	0	0.0422068	0.00205327	-102.227
150480	29/08/2018--03:55:00	29.77	0	0.0422068	0.00205327	-102.227
150540	29/08/2018--03:56:00	29.76	0	0.0422068	0.00205327	-102.227
150600	29/08/2018--03:57:00	29.75	0	0.0422068	0.00205327	-102.227
150660	29/08/2018--03:58:00	29.74	0	0.0422068	0.00205327	-102.227
150720	29/08/2018--03:59:00	29.75	0	0.0422068	0.00205327	-102.227
150780	29/08/2018--04:00:00	29.74	0	0.0422068	0.00205327	-102.227
150840	29/08/2018--04:01:00	29.74	0	0.0422068	0.00205327	-102.227
150900	29/08/2018--04:02:00	29.74	0	0.0422068	0.00205327	-102.227
150960	29/08/2018--04:03:00	29.75	0	0.0422068	0.00205327	-102.227
151020	29/08/2018--04:04:00	29.74	0	0.0422068	0.00205327	-102.227
151080	29/08/2018--04:05:00	29.73	0	0.0422068	0.00205327	-102.227
151140	29/08/2018--04:06:00	29.73	0	0.0422068	0.00205327	-102.227
151200	29/08/2018--04:07:00	29.74	0	0.0422068	0.00205327	-102.227
151260	29/08/2018--04:08:00	29.73	0	0.0422068	0.00205327	-102.227
151320	29/08/2018--04:09:00	29.73	0	0.0422068	0.00205327	-102.227
151380	29/08/2018--04:10:00	29.71	0	0.0422068	0.00205327	-102.227
151440	29/08/2018--04:11:00	29.73	0	0.0422068	0.00205327	-100.729
151500	29/08/2018--04:12:00	29.72	0	0.0422068	0.00205327	-102.227
151560	29/08/2018--04:13:00	29.71	0	0.0422068	0.00205327	-102.227
151620	29/08/2018--04:14:00	29.72	0	0.0422068	0.00205327	-102.227
151680	29/08/2018--04:15:00	29.72	0	0.0422068	0.00205327	-102.227
151740	29/08/2018--04:16:00	29.71	0	0.0422068	0.00205327	-102.227
151800	29/08/2018--04:17:00	29.71	0	0.0422068	0.00205327	-102.227
151860	29/08/2018--04:18:00	29.71	0	0.0422068	0.00205327	-102.227
151920	29/08/2018--04:19:00	29.71	0	0.0422068	0.00205327	-102.227
151980	29/08/2018--04:20:00	29.71	0	0.0422068	0.00205327	-100.729
152040	29/08/2018--04:21:00	29.71	0	0.0422068	0.00205327	-102.227
152100	29/08/2018--04:22:00	29.7	0	0.0422068	0.00205327	-102.227
152160	29/08/2018--04:23:00	29.71	0	0.0422068	0.00205327	-102.227
152220	29/08/2018--04:24:00	29.71	0	0.0422068	0.00205327	-102.227
152280	29/08/2018--04:25:00	29.7	0	0.0422068	0.00205327	-102.227
152340	29/08/2018--04:26:00	29.7	0	0.0422068	0.00205327	-102.227
152400	29/08/2018--04:27:00	29.7	0	0.0422068	0.00205327	-102.227
152460	29/08/2018--04:28:00	29.7	0	0.0422068	0.00205327	-102.227
152520	29/08/2018--04:29:00	29.7	0	0.0422068	0.00205327	-100.729
152580	29/08/2018--04:30:00	29.7	0	0.0422068	0.00205327	-102.227
152640	29/08/2018--04:31:00	29.68	0	0.0422068	0.00205327	-102.227
152700	29/08/2018--04:32:00	29.67	0	0.0422068	0.00205327	-102.227
152760	29/08/2018--04:33:00	29.67	0	0.0422068	0.00205327	-102.227
152820	29/08/2018--04:34:00	29.7	0	0.0422068	0.00205327	-102.227
152880	29/08/2018--04:35:00	29.68	0	0.0422068	0.00205327	-102.227
152940	29/08/2018--04:36:00	29.66	0	0.0422068	0.00205327	-102.227
153000	29/08/2018--04:37:00	29.66	0	0.0422068	0.00205327	-102.227
153060	29/08/2018--04:38:00	29.67	0	0.0422068	0.00205327	-102.227
153120	29/08/2018--04:39:00	29.67	0	0.0422068	0.00205327	-102.227
153180	29/08/2018--04:40:00	29.67	0	0.0422068	0.00205327	-100.729
153240	29/08/2018--04:41:00	29.65	0	0.0422068	0.00205327	-102.227
153300	29/08/2018--04:42:00	29.67	0	0.0422068	0.00205327	-102.227
153360	29/08/2018--04:43:00	29.67	0	0.0422068	0.00205327	-102.227
153420	29/08/2018--04:44:00	29.64	0	0.0422068	0.00205327	-102.227
153480	29/08/2018--04:45:00	29.66	0	0.0422068	0.00205327	-102.227
153540	29/08/2018--04:46:00	29.66	0	0.0422068	0.00205327	-102.227
153600	29/08/2018--04:47:00	29.65	0	0.0422068	0.00205327	-100.729
153660	29/08/2018--04:48:00	29.65	0	0.0422068	0.00205327	-102.227
153720	29/08/2018--04:49:00	29.65	0	0.0422068	0.00205327	-102.227
153780	29/08/2018--04:50:00	29.64	0	0.0422068	0.00205327	-102.227
153840	29/08/2018--04:51:00	29.64	0	0.0422068	0.00205327	-100.729
153900	29/08/2018--04:52:00	29.63	0	0.0422068	0.00205327	-102.227
153960	29/08/2018--04:53:00	29.64	0	0.0422068	0.00205327	-102.227
154020	29/08/2018--04:54:00	29.64	0	0.0422068	0.00205327	-102.227
154080	29/08/2018--04:55:00	29.65	0	0.0422068	0.00205327	-102.227
154140	29/08/2018--04:56:00	29.64	0	0.0422068	0.00205327	-102.227
154200	29/08/2018--04:57:00	29.64	0	0.0422068	0.00205327	-102.227
154260	29/08/2018--04:58:00	29.64	0	0.0422068	0.00205327	-102.227
154320	29/08/2018--04:59:00	29.65	0	0.0422068	0.00205327	-102.227
154380	29/08/2018--05:00:00	29.63	0	0.0422068	0.00205327	-100.729
