# Supplementary material for: A randomized cross-over trial investigating differences in 24-h personal air and skin temperatures using wearable sensors between two climatologically contrasting settings
Source: Sci Rep. 2021 Nov 10;11:22020. doi: 10.1038/s41598-021-01180-y (PMC8580978; doi:10.1038/s41598-021-01180-y)
Supplement: Supplementary file 2 — Supplementary Data. [file 41598_2021_1180_MOESM2_ESM.zip › New folder/new/T18_S2new.csv]

Index	Date	Temperature	Activity	X-axis	Y-axis	Z-axis	Marker
68160	28/08/2018--05:00:00	34.48	0	-0.636201	0.194673	0.769789
68220	28/08/2018--05:01:00	34.46	0	-0.636201	0.194673	0.784633
68280	28/08/2018--05:02:00	34.47	0	-0.636201	0.194673	0.769789
68340	28/08/2018--05:03:00	34.46	0	-0.636201	0.194673	0.784633
68400	28/08/2018--05:04:00	34.46	0	-0.636201	0.194673	0.769789
68460	28/08/2018--05:05:00	34.45	0	-0.636201	0.194673	0.784633
68520	28/08/2018--05:06:00	34.46	0	-0.636201	0.194673	0.784633
68580	28/08/2018--05:07:00	34.48	0	-0.636201	0.194673	0.769789
68640	28/08/2018--05:08:00	34.5	0	-0.636201	0.194673	0.784633
68700	28/08/2018--05:09:00	34.5	0	-0.636201	0.194673	0.784633
68760	28/08/2018--05:10:00	34.52	20	0.690337	0.0905895	0.72526
68820	28/08/2018--05:11:00	34.55	0	0.690337	0.105459	0.740103
68880	28/08/2018--05:12:00	34.55	22	0.627912	0.0757204	0.740103
68940	28/08/2018--05:13:00	34.53	0	-0.651807	0.194673	0.754946
69000	28/08/2018--05:14:00	34.52	0	-0.651807	0.179804	0.754946
69060	28/08/2018--05:15:00	34.54	0	-0.651807	0.179804	0.769789
69120	28/08/2018--05:16:00	34.54	0	-0.651807	0.179804	0.754946
69180	28/08/2018--05:17:00	34.55	23	0.0816904	0.313626	0.962751
69240	28/08/2018--05:18:00	34.55	0	0.0816904	0.298757	0.962751
69300	28/08/2018--05:19:00	34.57	0	0.0660841	0.298757	0.977594
69360	28/08/2018--05:20:00	34.59	0	0.0660841	0.313626	0.962751
69420	28/08/2018--05:21:00	34.58	0	0.112903	0.269019	0.977594
69480	28/08/2018--05:22:00	34.58	2	0.284573	0.224412	0.947908
69540	28/08/2018--05:23:00	34.56	0	0.331392	0.402841	0.873692
69600	28/08/2018--05:24:00	34.57	0	0.331392	0.41771	0.873692
69660	28/08/2018--05:25:00	34.6	0	0.331392	0.41771	0.873692
69720	28/08/2018--05:26:00	34.6	0	0.346998	0.41771	0.873692
69780	28/08/2018--05:27:00	34.64	0	0.331392	0.41771	0.858849
69840	28/08/2018--05:28:00	34.66	0	0.331392	0.41771	0.858849
69900	28/08/2018--05:29:00	34.7	0	0.346998	0.41771	0.873692
69960	28/08/2018--05:30:00	34.71	0	0.331392	0.41771	0.873692
70020	28/08/2018--05:31:00	34.74	0	0.331392	0.41771	0.873692
70080	28/08/2018--05:32:00	34.77	0	0.331392	0.402841	0.873692
70140	28/08/2018--05:33:00	34.77	0	0.331392	0.402841	0.873692
70200	28/08/2018--05:34:00	34.78	0	0.331392	0.41771	0.858849
70260	28/08/2018--05:35:00	34.79	0	0.331392	0.41771	0.873692
70320	28/08/2018--05:36:00	34.82	0	0.331392	0.41771	0.873692
70380	28/08/2018--05:37:00	34.82	0	0.331392	0.41771	0.858849
70440	28/08/2018--05:38:00	34.84	0	0.331392	0.402841	0.858849
70500	28/08/2018--05:39:00	34.84	0	0.346998	0.41771	0.873692
70560	28/08/2018--05:40:00	34.88	0	0.331392	0.41771	0.873692
70620	28/08/2018--05:41:00	34.89	0	0.331392	0.41771	0.858849
70680	28/08/2018--05:42:00	34.9	0	0.331392	0.41771	0.858849
70740	28/08/2018--05:43:00	34.93	0	0.331392	0.41771	0.858849
70800	28/08/2018--05:44:00	34.92	0	0.331392	0.41771	0.873692
70860	28/08/2018--05:45:00	34.94	0	0.331392	0.41771	0.873692
70920	28/08/2018--05:46:00	34.94	38	0.331392	0.41771	0.858849
70980	28/08/2018--05:47:00	34.93	0	0.940038	-0.2514	-0.165332
71040	28/08/2018--05:48:00	34.93	2	0.940038	-0.236531	-0.209861
71100	28/08/2018--05:49:00	34.95	2	0.924432	-0.2514	-0.239547
71160	28/08/2018--05:50:00	34.96	0	0.924432	-0.2514	-0.239547
71220	28/08/2018--05:51:00	34.97	0	0.924432	-0.2514	-0.239547
71280	28/08/2018--05:52:00	34.97	0	0.924432	-0.2514	-0.239547
71340	28/08/2018--05:53:00	34.95	5	0.8464	0.0459822	-0.551255
71400	28/08/2018--05:54:00	34.89	0	0.8464	0.0459822	-0.551255
71460	28/08/2018--05:55:00	34.85	0	0.8464	0.031113	-0.551255
71520	28/08/2018--05:56:00	34.82	0	0.830794	0.031113	-0.551255
71580	28/08/2018--05:57:00	34.77	0	0.830794	0.0459822	-0.566098
71640	28/08/2018--05:58:00	34.74	1	0.830794	0.0459822	-0.551255
71700	28/08/2018--05:59:00	34.71	0	0.955645	-0.0432326	-0.269234
71760	28/08/2018--06:00:00	34.65	0	0.971251	-0.0283634	-0.269234
71820	28/08/2018--06:01:00	34.59	4	0.627912	0.0608513	-0.773902
71880	28/08/2018--06:02:00	34.59	0	0.627912	0.0608513	-0.788746
71940	28/08/2018--06:03:00	34.57	0	0.8464	0.031113	-0.551255
72000	28/08/2018--06:04:00	34.59	0	0.8464	0.031113	-0.536411
72060	28/08/2018--06:05:00	34.61	0	0.783975	0.0459822	-0.640314
72120	28/08/2018--06:06:00	34.63	25	-0.0587666	-0.0878399	-0.981707
72180	28/08/2018--06:07:00	34.69	0	-0.0587666	-0.0878399	-0.99655
72240	28/08/2018--06:08:00	34.71	0	-0.0587666	-0.0878399	-0.99655
72300	28/08/2018--06:09:00	34.72	0	-0.0587666	-0.0878399	-0.99655
72360	28/08/2018--06:10:00	34.73	0	-0.0587666	-0.0878399	-0.99655
72420	28/08/2018--06:11:00	34.74	0	-0.0587666	-0.0878399	-0.99655
72480	28/08/2018--06:12:00	34.74	0	-0.0587666	-0.0878399	-0.99655
72540	28/08/2018--06:13:00	34.76	0	-0.0587666	-0.0878399	-0.99655
72600	28/08/2018--06:14:00	34.76	0	-0.0587666	-0.0878399	-0.981707
72660	28/08/2018--06:15:00	34.78	0	-0.0587666	-0.0878399	-0.981707
72720	28/08/2018--06:16:00	34.8	0	-0.0587666	-0.0878399	-0.981707
72780	28/08/2018--06:17:00	34.79	0	-0.0587666	-0.0878399	-0.99655
72840	28/08/2018--06:18:00	34.8	0	-0.0587666	-0.0878399	-0.981707
72900	28/08/2018--06:19:00	34.79	0	-0.0587666	-0.0878399	-0.99655
72960	28/08/2018--06:20:00	34.82	0	-0.0587666	-0.0878399	-0.99655
73020	28/08/2018--06:21:00	34.82	0	-0.0587666	-0.0878399	-0.99655
73080	28/08/2018--06:22:00	34.83	0	-0.0587666	-0.0878399	-0.99655
73140	28/08/2018--06:23:00	34.83	0	-0.0587666	-0.0878399	-0.99655
73200	28/08/2018--06:24:00	34.83	0	-0.0587666	-0.0878399	-0.981707
73260	28/08/2018--06:25:00	34.84	0	-0.0587666	-0.0878399	-0.99655
73320	28/08/2018--06:26:00	34.86	0	-0.0587666	-0.0878399	-0.981707
73380	28/08/2018--06:27:00	34.86	0	-0.0587666	-0.0878399	-0.99655
73440	28/08/2018--06:28:00	34.86	0	-0.0587666	-0.0878399	-0.99655
73500	28/08/2018--06:29:00	34.87	0	-0.230436	-0.147316	-0.966864
73560	28/08/2018--06:30:00	34.88	0	-0.246042	-0.147316	-0.966864
73620	28/08/2018--06:31:00	34.88	0	-0.230436	-0.147316	-0.966864
73680	28/08/2018--06:32:00	34.88	0	-0.230436	-0.147316	-0.966864
73740	28/08/2018--06:33:00	34.89	0	-0.230436	-0.132447	-0.952021
73800	28/08/2018--06:34:00	34.88	0	-0.230436	-0.147316	-0.952021
73860	28/08/2018--06:35:00	34.89	0	-0.230436	-0.132447	-0.966864
73920	28/08/2018--06:36:00	34.93	6	0.893219	-0.206793	-0.358293
73980	28/08/2018--06:37:00	34.93	0	0.893219	-0.206793	-0.358293
74040	28/08/2018--06:38:00	34.91	0	0.893219	-0.221662	-0.373136
74100	28/08/2018--06:39:00	34.91	0	0.893219	-0.206793	-0.387979
74160	28/08/2018--06:40:00	34.91	0	0.893219	-0.206793	-0.387979
74220	28/08/2018--06:41:00	34.93	0	0.893219	-0.206793	-0.387979
74280	28/08/2018--06:42:00	34.93	0	0.893219	-0.206793	-0.387979
74340	28/08/2018--06:43:00	34.95	0	0.893219	-0.206793	-0.387979
74400	28/08/2018--06:44:00	34.96	0	0.893219	-0.206793	-0.387979
74460	28/08/2018--06:45:00	34.96	0	0.893219	-0.132447	-0.417666
74520	28/08/2018--06:46:00	34.95	0	0.893219	-0.132447	-0.417666
74580	28/08/2018--06:47:00	34.95	0	0.893219	-0.132447	-0.417666
74640	28/08/2018--06:48:00	34.95	0	0.893219	-0.132447	-0.432509
74700	28/08/2018--06:49:00	34.96	0	0.893219	-0.132447	-0.417666
74760	28/08/2018--06:50:00	34.96	0	0.893219	-0.132447	-0.432509
74820	28/08/2018--06:51:00	34.98	0	0.893219	-0.132447	-0.417666
74880	28/08/2018--06:52:00	35	0	0.893219	-0.132447	-0.432509
74940	28/08/2018--06:53:00	34.99	0	0.893219	-0.132447	-0.417666
75000	28/08/2018--06:54:00	34.99	0	0.893219	-0.132447	-0.432509
75060	28/08/2018--06:55:00	35	0	0.893219	-0.132447	-0.417666
75120	28/08/2018--06:56:00	34.96	99	-0.417712	0.239281	0.888535
75180	28/08/2018--06:57:00	34.93	0	-0.433318	0.25415	0.888535
75240	28/08/2018--06:58:00	34.89	0	-0.433318	0.25415	0.888535
75300	28/08/2018--06:59:00	34.87	0	-0.464531	0.25415	0.873692
75360	28/08/2018--07:00:00	34.84	0	-0.464531	0.239281	0.873692
75420	28/08/2018--07:01:00	34.8	0	-0.464531	0.239281	0.873692
75480	28/08/2018--07:02:00	34.79	0	-0.464531	0.25415	0.873692
75540	28/08/2018--07:03:00	34.76	5	0.378211	0.387972	0.858849
75600	28/08/2018--07:04:00	34.77	0	0.409423	0.387972	0.858849
75660	28/08/2018--07:05:00	34.79	1	0.393817	0.387972	0.858849
75720	28/08/2018--07:06:00	34.79	2	0.393817	0.387972	0.858849
75780	28/08/2018--07:07:00	34.81	1	0.393817	0.387972	0.858849
75840	28/08/2018--07:08:00	34.81	3	0.393817	0.387972	0.858849
75900	28/08/2018--07:09:00	34.82	0	-0.246042	0.373103	0.903378
75960	28/08/2018--07:10:00	34.83	0	-0.277255	0.343365	0.918221
76020	28/08/2018--07:11:00	34.89	0	-0.261649	0.343365	0.918221
76080	28/08/2018--07:12:00	34.91	0	-0.292861	0.343365	0.903378
76140	28/08/2018--07:13:00	34.93	0	-0.277255	0.343365	0.918221
76200	28/08/2018--07:14:00	34.96	0	-0.292861	0.343365	0.918221
76260	28/08/2018--07:15:00	34.98	0	-0.292861	0.343365	0.903378
76320	28/08/2018--07:16:00	34.99	0	-0.292861	0.343365	0.918221
76380	28/08/2018--07:17:00	35.02	0	-0.292861	0.343365	0.918221
76440	28/08/2018--07:18:00	35.05	0	-0.292861	0.343365	0.903378
76500	28/08/2018--07:19:00	35.05	0	-0.292861	0.343365	0.918221
76560	28/08/2018--07:20:00	35.06	0	-0.292861	0.343365	0.918221
76620	28/08/2018--07:21:00	35.1	0	-0.292861	0.343365	0.918221
76680	28/08/2018--07:22:00	35.13	0	0.331392	0.432579	0.873692
76740	28/08/2018--07:23:00	35.13	0	0.346998	0.432579	0.858849
76800	28/08/2018--07:24:00	35.16	0	0.331392	0.41771	0.858849
76860	28/08/2018--07:25:00	35.16	0	0.331392	0.432579	0.873692
76920	28/08/2018--07:26:00	35.15	0	0.331392	0.432579	0.858849
76980	28/08/2018--07:27:00	35.16	0	0.331392	0.41771	0.873692
77040	28/08/2018--07:28:00	35.17	0	0.346998	0.432579	0.858849
77100	28/08/2018--07:29:00	35.18	0	0.331392	0.432579	0.858849
77160	28/08/2018--07:30:00	35.17	0	0.346998	0.432579	0.858849
77220	28/08/2018--07:31:00	35.2	0	0.346998	0.432579	0.858849
77280	28/08/2018--07:32:00	35.22	0	0.331392	0.432579	0.858849
77340	28/08/2018--07:33:00	35.22	1	0.346998	0.432579	0.858849
77400	28/08/2018--07:34:00	35.23	0	0.346998	0.447448	0.858849
77460	28/08/2018--07:35:00	35.24	0	0.346998	0.432579	0.858849
77520	28/08/2018--07:36:00	35.25	1	0.331392	0.432579	0.858849
77580	28/08/2018--07:37:00	35.23	0	0.346998	0.432579	0.858849
77640	28/08/2018--07:38:00	35.21	0	0.331392	0.432579	0.858849
77700	28/08/2018--07:39:00	35.25	0	0.346998	0.432579	0.858849
77760	28/08/2018--07:40:00	35.26	0	0.346998	0.432579	0.858849
77820	28/08/2018--07:41:00	35.28	0	0.331392	0.432579	0.858849
77880	28/08/2018--07:42:00	35.32	0	0.346998	0.432579	0.858849
77940	28/08/2018--07:43:00	35.34	1	0.346998	0.432579	0.858849
78000	28/08/2018--07:44:00	35.36	0	0.346998	0.432579	0.844005
78060	28/08/2018--07:45:00	35.38	1	0.346998	0.432579	0.844005
78120	28/08/2018--07:46:00	35.39	0	0.346998	0.432579	0.858849
78180	28/08/2018--07:47:00	35.41	1	0.346998	0.432579	0.858849
78240	28/08/2018--07:48:00	35.43	0	0.346998	0.432579	0.858849
78300	28/08/2018--07:49:00	35.43	1	0.346998	0.432579	0.858849
78360	28/08/2018--07:50:00	35.46	0	0.346998	0.432579	0.858849
78420	28/08/2018--07:51:00	35.46	0	0.346998	0.432579	0.858849
78480	28/08/2018--07:52:00	35.49	0	0.346998	0.432579	0.858849
78540	28/08/2018--07:53:00	35.49	0	0.346998	0.432579	0.858849
78600	28/08/2018--07:54:00	35.49	2	0.346998	0.447448	0.858849
78660	28/08/2018--07:55:00	35.54	0	0.346998	0.432579	0.858849
78720	28/08/2018--07:56:00	35.53	3	0.346998	0.432579	0.858849
78780	28/08/2018--07:57:00	35.53	0	0.346998	0.41771	0.858849
78840	28/08/2018--07:58:00	35.56	0	0.346998	0.432579	0.858849
78900	28/08/2018--07:59:00	35.59	1	0.362604	0.432579	0.858849
78960	28/08/2018--08:00:00	35.59	0	0.346998	0.447448	0.844005
79020	28/08/2018--08:01:00	35.58	0	0.346998	0.432579	0.858849
79080	28/08/2018--08:02:00	35.57	0	0.346998	0.432579	0.858849
79140	28/08/2018--08:03:00	35.53	2	0.346998	0.432579	0.858849
79200	28/08/2018--08:04:00	35.5	3	0.346998	0.432579	0.858849
79260	28/08/2018--08:05:00	35.5	14	0.346998	0.432579	0.858849
79320	28/08/2018--08:06:00	35.36	3	0.940038	0.194673	-0.34345
79380	28/08/2018--08:07:00	35.24	0	0.940038	0.194673	-0.358293
79440	28/08/2018--08:08:00	35.15	0	0.940038	0.224412	-0.313763
79500	28/08/2018--08:09:00	35.07	0	0.955645	0.209542	-0.284077
79560	28/08/2018--08:10:00	35.01	0	0.955645	0.209542	-0.29892
79620	28/08/2018--08:11:00	34.95	0	0.940038	0.224412	-0.29892
79680	28/08/2018--08:12:00	34.92	0	0.940038	0.209542	-0.313763
79740	28/08/2018--08:13:00	34.88	0	0.955645	0.224412	-0.29892
79800	28/08/2018--08:14:00	34.86	0	0.940038	0.224412	-0.313763
79860	28/08/2018--08:15:00	34.84	0	0.940038	0.224412	-0.313763
79920	28/08/2018--08:16:00	34.8	0	0.955645	0.224412	-0.313763
79980	28/08/2018--08:17:00	34.77	0	0.955645	0.224412	-0.313763
80040	28/08/2018--08:18:00	34.76	0	0.955645	0.224412	-0.313763
80100	28/08/2018--08:19:00	34.75	0	0.940038	0.209542	-0.313763
80160	28/08/2018--08:20:00	34.76	0	0.940038	0.224412	-0.313763
80220	28/08/2018--08:21:00	34.77	0	0.940038	0.224412	-0.313763
80280	28/08/2018--08:22:00	34.77	0	0.940038	0.224412	-0.313763
80340	28/08/2018--08:23:00	34.78	0	0.940038	0.224412	-0.313763
80400	28/08/2018--08:24:00	34.77	0	0.940038	0.209542	-0.313763
80460	28/08/2018--08:25:00	34.8	0	0.940038	0.224412	-0.313763
80520	28/08/2018--08:26:00	34.8	0	0.940038	0.209542	-0.313763
80580	28/08/2018--08:27:00	34.79	0	0.940038	0.209542	-0.313763
80640	28/08/2018--08:28:00	34.79	0	0.940038	0.224412	-0.313763
80700	28/08/2018--08:29:00	34.78	10	0.924432	0.164935	-0.387979
80760	28/08/2018--08:30:00	34.86	0	0.908826	0.179804	-0.402823
80820	28/08/2018--08:31:00	34.93	0	0.908826	0.179804	-0.402823
80880	28/08/2018--08:32:00	34.99	1	0.924432	0.164935	-0.402823
80940	28/08/2018--08:33:00	35.02	2	0.877613	-0.0432326	-0.477039
81000	28/08/2018--08:34:00	35.06	0	0.877613	-0.0432326	-0.477039
81060	28/08/2018--08:35:00	35.07	0	0.877613	-0.0432326	-0.477039
81120	28/08/2018--08:36:00	35.11	0	0.877613	-0.0432326	-0.477039
81180	28/08/2018--08:37:00	35.11	0	0.877613	-0.0432326	-0.477039
81240	28/08/2018--08:38:00	35.13	0	0.893219	-0.0432326	-0.477039
81300	28/08/2018--08:39:00	35.14	2	0.862007	-0.0581017	-0.491882
81360	28/08/2018--08:40:00	35.15	0	0.862007	-0.0581017	-0.491882
81420	28/08/2018--08:41:00	35.16	49	-0.292861	0.313626	0.933065
81480	28/08/2018--08:42:00	34.89	0	0.456242	0.298757	0.858849
81540	28/08/2018--08:43:00	34.57	0	0.456242	0.283888	0.858849
81600	28/08/2018--08:44:00	34.31	1	0.456242	0.298757	0.858849
81660	28/08/2018--08:45:00	34.09	0	0.456242	0.283888	0.858849
81720	28/08/2018--08:46:00	33.95	0	0.456242	0.283888	0.858849
81780	28/08/2018--08:47:00	33.85	0	0.471849	0.283888	0.858849
81840	28/08/2018--08:48:00	33.75	1	0.456242	0.283888	0.844005
81900	28/08/2018--08:49:00	33.67	1	0.456242	0.283888	0.858849
81960	28/08/2018--08:50:00	33.62	3	0.471849	0.283888	0.858849
82020	28/08/2018--08:51:00	33.62	0	0.0348714	0.41771	0.933065
82080	28/08/2018--08:52:00	33.78	0	0.0348714	0.41771	0.918221
82140	28/08/2018--08:53:00	33.87	1	0.0348714	0.41771	0.918221
82200	28/08/2018--08:54:00	34	0	-0.21483	0.402841	0.903378
82260	28/08/2018--08:55:00	34.14	0	-0.230436	0.402841	0.918221
82320	28/08/2018--08:56:00	34.22	16	-0.589382	0.0757204	0.829162
82380	28/08/2018--08:57:00	34.29	0	-0.589382	0.0608513	0.829162
82440	28/08/2018--08:58:00	34.34	0	-0.589382	0.0608513	0.829162
82500	28/08/2018--08:59:00	34.39	0	-0.589382	0.0608513	0.829162
82560	28/08/2018--09:00:00	34.42	0	-0.589382	0.0608513	0.829162
82620	28/08/2018--09:01:00	34.46	0	-0.589382	0.0459822	0.844005
82680	28/08/2018--09:02:00	34.48	0	-0.589382	0.0608513	0.829162
82740	28/08/2018--09:03:00	34.51	0	-0.589382	0.0459822	0.829162
82800	28/08/2018--09:04:00	34.54	0	-0.589382	0.0459822	0.844005
82860	28/08/2018--09:05:00	34.56	0	-0.589382	0.0459822	0.844005
82920	28/08/2018--09:06:00	34.57	0	-0.589382	0.0459822	0.844005
82980	28/08/2018--09:07:00	34.6	0	-0.604988	0.0905895	0.814319
83040	28/08/2018--09:08:00	34.58	0	-0.636201	0.105459	0.814319
83100	28/08/2018--09:09:00	34.6	0	-0.620594	0.105459	0.814319
83160	28/08/2018--09:10:00	34.58	1	-0.620594	0.105459	0.814319
83220	28/08/2018--09:11:00	34.49	15	0.362604	0.25415	0.918221
83280	28/08/2018--09:12:00	34.32	0	0.362604	0.25415	0.903378
83340	28/08/2018--09:13:00	34.18	0	-0.183617	0.358234	0.933065
83400	28/08/2018--09:14:00	34.07	0	-0.199223	0.373103	0.933065
83460	28/08/2018--09:15:00	34	12	-0.698626	0.209542	0.710417
83520	28/08/2018--09:16:00	34.07	0	-0.698626	0.209542	0.710417
83580	28/08/2018--09:17:00	34.25	31	-0.714232	0.224412	-0.67
83640	28/08/2018--09:18:00	34.49	0	-0.714232	0.224412	-0.67
83700	28/08/2018--09:19:00	34.66	0	-0.714232	0.239281	-0.67
83760	28/08/2018--09:20:00	34.73	0	-0.714232	0.239281	-0.67
83820	28/08/2018--09:21:00	34.8	0	-0.698626	0.224412	-0.67
83880	28/08/2018--09:22:00	34.85	0	-0.714232	0.224412	-0.67
83940	28/08/2018--09:23:00	34.89	0	-0.714232	0.224412	-0.67
84000	28/08/2018--09:24:00	34.92	0	-0.714232	0.224412	-0.67
84060	28/08/2018--09:25:00	34.95	0	-0.714232	0.224412	-0.67
84120	28/08/2018--09:26:00	34.99	0	-0.714232	0.224412	-0.67
84180	28/08/2018--09:27:00	34.98	0	-0.714232	0.224412	-0.655157
84240	28/08/2018--09:28:00	34.99	0	-0.901508	0.105459	-0.447352
84300	28/08/2018--09:29:00	34.86	0	-0.901508	0.0905895	-0.447352
84360	28/08/2018--09:30:00	34.74	0	-0.901508	0.105459	-0.432509
84420	28/08/2018--09:31:00	34.62	0	-0.917114	0.105459	-0.432509
84480	28/08/2018--09:32:00	34.43	0	-0.901508	0.105459	-0.432509
84540	28/08/2018--09:33:00	34.23	0	-0.901508	0.105459	-0.432509
84600	28/08/2018--09:34:00	34.01	19	0.596699	-0.117578	-0.773902
84660	28/08/2018--09:35:00	34.05	0	0.0192651	-0.0878399	-0.99655
84720	28/08/2018--09:36:00	34.12	0	0.0348714	-0.0878399	-0.99655
84780	28/08/2018--09:37:00	34.18	0	0.0348714	-0.0878399	-0.99655
84840	28/08/2018--09:38:00	34.25	0	0.0192651	-0.0878399	-0.981707
84900	28/08/2018--09:39:00	34.3	0	-0.246042	-0.0581017	-0.966864
84960	28/08/2018--09:40:00	34.34	0	-0.246042	-0.0432326	-0.966864
85020	28/08/2018--09:41:00	34.4	0	-0.246042	-0.0432326	-0.966864
85080	28/08/2018--09:42:00	34.44	0	-0.246042	-0.0432326	-0.966864
85140	28/08/2018--09:43:00	34.47	34	-0.261649	-0.0581017	-0.966864
85200	28/08/2018--09:44:00	34.48	0	-0.932721	0.150066	-0.34345
85260	28/08/2018--09:45:00	34.56	0	-0.948327	0.150066	-0.34345
85320	28/08/2018--09:46:00	34.62	0	-0.932721	0.150066	-0.34345
85380	28/08/2018--09:47:00	34.68	20	-0.230436	0.0757204	-0.981707
85440	28/08/2018--09:48:00	34.6	0	-0.21483	0.0757204	-0.952021
85500	28/08/2018--09:49:00	34.6	24	-0.854689	0.135197	-0.521568
85560	28/08/2018--09:50:00	34.68	62	-0.698626	0.0013748	0.769789
85620	28/08/2018--09:51:00	34.56	24	-0.558169	0.0757204	0.858849
85680	28/08/2018--09:52:00	34.36	0	-0.636201	0.0608513	0.799476
85740	28/08/2018--09:53:00	34.28	0	-0.636201	0.0608513	0.799476
85800	28/08/2018--09:54:00	34.24	0	-0.651807	0.0608513	0.784633
85860	28/08/2018--09:55:00	34.25	0	-0.651807	0.0608513	0.799476
85920	28/08/2018--09:56:00	34.24	0	-0.651807	0.0459822	0.799476
85980	28/08/2018--09:57:00	34.22	0	-0.68302	0.164935	0.754946
86040	28/08/2018--09:58:00	34.24	0	-0.667413	0.150066	0.754946
86100	28/08/2018--09:59:00	34.27	0	-0.68302	0.150066	0.754946
86160	28/08/2018--10:00:00	34.27	0	-0.651807	0.164935	0.769789
86220	28/08/2018--10:01:00	34.29	0	-0.714232	0.135197	0.72526
86280	28/08/2018--10:02:00	34.36	0	-0.698626	0.135197	0.740103
86340	28/08/2018--10:03:00	34.38	0	-0.714232	0.135197	0.72526
86400	28/08/2018--10:04:00	34.4	0	-0.698626	0.135197	0.72526
86460	28/08/2018--10:05:00	34.42	0	-0.698626	0.135197	0.740103
86520	28/08/2018--10:06:00	34.43	0	-0.698626	0.135197	0.740103
86580	28/08/2018--10:07:00	34.45	0	-0.698626	0.135197	0.740103
86640	28/08/2018--10:08:00	34.46	0	-0.714232	0.135197	0.72526
86700	28/08/2018--10:09:00	34.46	22	0.128509	0.283888	0.977594
86760	28/08/2018--10:10:00	34.46	0	0.128509	0.283888	0.962751
86820	28/08/2018--10:11:00	34.51	1	0.159722	0.283888	0.962751
86880	28/08/2018--10:12:00	34.54	0	0.159722	0.283888	0.962751
86940	28/08/2018--10:13:00	34.59	0	0.144116	0.283888	0.962751
87000	28/08/2018--10:14:00	34.6	0	0.159722	0.269019	0.962751
87060	28/08/2018--10:15:00	34.63	0	0.144116	0.269019	0.962751
87120	28/08/2018--10:16:00	34.63	0	0.159722	0.269019	0.962751
87180	28/08/2018--10:17:00	34.67	0	0.159722	0.269019	0.962751
87240	28/08/2018--10:18:00	34.67	0	0.144116	0.269019	0.962751
87300	28/08/2018--10:19:00	34.72	0	0.0660841	0.269019	0.962751
87360	28/08/2018--10:20:00	34.73	0	0.144116	0.283888	0.962751
87420	28/08/2018--10:21:00	34.77	0	0.144116	0.283888	0.962751
87480	28/08/2018--10:22:00	34.8	0	0.144116	0.298757	0.962751
87540	28/08/2018--10:23:00	34.84	0	0.128509	0.283888	0.962751
87600	28/08/2018--10:24:00	34.87	0	0.128509	0.298757	0.962751
87660	28/08/2018--10:25:00	34.88	0	0.128509	0.283888	0.962751
87720	28/08/2018--10:26:00	34.89	96	-0.620594	0.804307	-0.135645
87780	28/08/2018--10:27:00	34.35	1	-0.573775	0.834045	-0.00205645
87840	28/08/2018--10:28:00	33.76	0	-0.480137	0.878653	-0.105959
87900	28/08/2018--10:29:00	33.38	106	0.222147	0.982737	-0.150488
87960	28/08/2018--10:30:00	33.55	140	-0.526956	0.834045	-0.0317428
88020	28/08/2018--10:31:00	33.52	184	0.0192651	110.169	-0.0762724
88080	28/08/2018--10:32:00	33.55	292	0.237754	102.734	-0.0168996
88140	28/08/2018--10:33:00	33.7	221	-0.168011	11.463	-0.105959
88200	28/08/2018--10:34:00	33.6	1	-0.636201	0.7597	-0.046586
88260	28/08/2018--10:35:00	33.36	7	-0.324074	0.938129	-0.165332
88320	28/08/2018--10:36:00	33.23	260	0.284573	0.982737	-0.209861
88380	28/08/2018--10:37:00	33.3	239	-0.105586	0.878653	-0.417666
88440	28/08/2018--10:38:00	33.38	182	0.0972967	102.734	-0.0317428
88500	28/08/2018--10:39:00	33.47	247	0.144116	113.143	-0.00205645
88560	28/08/2018--10:40:00	33.41	59	-0.604988	0.774569	-0.165332
88620	28/08/2018--10:41:00	33.2	3	-0.292861	0.908391	-0.313763
88680	28/08/2018--10:42:00	33.09	2	-0.526956	0.863784	0.0127867
88740	28/08/2018--10:43:00	33	157	0.0192651	0.893522	-0.506725
88800	28/08/2018--10:44:00	32.95	0	0.112903	0.938129	-0.373136
88860	28/08/2018--10:45:00	32.9	0	0.0192651	0.967867	-0.284077
88920	28/08/2018--10:46:00	32.93	0	0.0348714	0.982737	-0.269234
88980	28/08/2018--10:47:00	32.96	0	0.00365875	0.982737	-0.239547
89040	28/08/2018--10:48:00	33.02	0	-0.0119476	0.982737	-0.224704
89100	28/08/2018--10:49:00	33.07	0	0.00365875	0.997606	-0.209861
89160	28/08/2018--10:50:00	33.11	0	0.00365875	0.982737	-0.209861
89220	28/08/2018--10:51:00	33.13	0	-0.0119476	0.997606	-0.165332
89280	28/08/2018--10:52:00	33.06	23	-0.402106	0.982737	0.0276299
89340	28/08/2018--10:53:00	32.96	21	-0.651807	0.685354	0.339337
89400	28/08/2018--10:54:00	32.93	161	0.25336	102.734	-0.254391
89460	28/08/2018--10:55:00	32.94	280	0.112903	0.938129	-0.328607
89520	28/08/2018--10:56:00	32.89	14	-0.417712	0.878653	-0.046586
89580	28/08/2018--10:57:00	32.82	0	-0.0743729	0.997606	-0.0614292
89640	28/08/2018--10:58:00	32.83	8	-0.526956	0.848915	-0.105959
89700	28/08/2018--10:59:00	32.8	0	-0.0431602	101.247	-0.0762724
89760	28/08/2018--11:00:00	32.87	4	-0.526956	0.834045	-0.0614292
89820	28/08/2018--11:01:00	32.83	5	-0.0587666	101.247	-0.00205645
89880	28/08/2018--11:02:00	32.81	3	0.00365875	0.997606	-0.120802
89940	28/08/2018--11:03:00	32.86	5	-0.0743729	101.247	-0.0317428
90000	28/08/2018--11:04:00	32.95	226	0.175328	0.938129	-0.328607
90060	28/08/2018--11:05:00	32.88	0	0.300179	0.848915	-0.477039
90120	28/08/2018--11:06:00	32.79	0	0.315785	0.848915	-0.477039
90180	28/08/2018--11:07:00	32.73	0	0.300179	0.834045	-0.506725
90240	28/08/2018--11:08:00	32.71	4	0.268966	0.834045	-0.521568
90300	28/08/2018--11:09:00	32.65	3	-0.386499	0.908391	-0.00205645
90360	28/08/2018--11:10:00	32.59	9	0.0972967	101.247	-0.0317428
90420	28/08/2018--11:11:00	32.55	12	0.0816904	101.247	-0.046586
90480	28/08/2018--11:12:00	32.53	5	0.128509	102.734	-0.0911156
90540	28/08/2018--11:13:00	32.52	9	-0.0119476	101.247	-0.0911156
90600	28/08/2018--11:14:00	32.48	6	-0.0431602	0.536663	-0.833275
90660	28/08/2018--11:15:00	32.47	8	-0.480137	0.878653	0.0276299
90720	28/08/2018--11:16:00	32.5	21	-0.604988	0.700223	-0.046586
90780	28/08/2018--11:17:00	32.48	6	-0.402106	0.938129	0.0721595
90840	28/08/2018--11:18:00	32.44	24	-0.0587666	0.848915	-0.536411
90900	28/08/2018--11:19:00	32.41	147	0.222147	0.952998	-0.284077
90960	28/08/2018--11:20:00	32.55	62	-0.0431602	0.982737	-0.387979
91020	28/08/2018--11:21:00	32.71	221	0.268966	0.640747	-0.195018
91080	28/08/2018--11:22:00	32.79	12	0.25336	0.982737	-0.195018
91140	28/08/2018--11:23:00	32.87	0	0.190935	0.997606	-0.105959
91200	28/08/2018--11:24:00	32.93	0	0.128509	0.92326	-0.402823
91260	28/08/2018--11:25:00	33	3	0.128509	0.92326	-0.417666
91320	28/08/2018--11:26:00	33.09	0	0.487455	0.685354	-0.595784
91380	28/08/2018--11:27:00	33.21	0	0.471849	0.685354	-0.595784
91440	28/08/2018--11:28:00	33.32	185	0.315785	0.938129	-0.313763
91500	28/08/2018--11:29:00	33.39	320	0.00365875	104.221	-0.328607
91560	28/08/2018--11:30:00	33.36	275	-0.121192	0.997606	-0.165332
91620	28/08/2018--11:31:00	33.32	343	0.393817	125.038	-0.432509
91680	28/08/2018--11:32:00	33.34	382	-0.0119476	0.908391	-0.462195
91740	28/08/2018--11:33:00	33.31	521	-0.542563	0.447448	0.0870027
91800	28/08/2018--11:34:00	33.32	207	0.300179	0.92326	-0.165332
91860	28/08/2018--11:35:00	33.38	268	-0.0275539	0.92326	-0.402823
91920	28/08/2018--11:36:00	33.47	444	0.112903	0.774569	-0.313763
91980	28/08/2018--11:37:00	33.66	103	0.284573	0.952998	-0.239547
92040	28/08/2018--11:38:00	34.17	1	-0.136798	0.967867	-0.313763
92100	28/08/2018--11:39:00	34.55	46	0.128509	105.708	-0.0762724
92160	28/08/2018--11:40:00	34.71	239	-0.183617	0.938129	-0.29892
92220	28/08/2018--11:41:00	34.79	448	0.0816904	0.92326	-0.0762724
92280	28/08/2018--11:42:00	34.83	57	-0.183617	102.734	-0.046586
92340	28/08/2018--11:43:00	34.9	88	-0.21483	0.863784	-0.462195
92400	28/08/2018--11:44:00	35	220	-0.152405	0.834045	-0.358293
92460	28/08/2018--11:45:00	35.1	351	-0.230436	0.789438	-0.521568
92520	28/08/2018--11:46:00	35.23	324	0.0192651	113.143	-0.209861
92580	28/08/2018--11:47:00	35.32	473	-0.0899792	0.92326	-0.491882
92640	28/08/2018--11:48:00	35.43	359	0.00365875	101.247	-0.432509
92700	28/08/2018--11:49:00	35.5	550	0.0348714	0.92326	-0.477039
92760	28/08/2018--11:50:00	35.51	422	0.237754	0.967867	-0.313763
92820	28/08/2018--11:51:00	35.59	250	-0.0743729	0.908391	-0.417666
92880	28/08/2018--11:52:00	35.65	136	-0.121192	0.92326	0.235435
92940	28/08/2018--11:53:00	35.69	886	0.0504777	0.804307	-0.29892
93000	28/08/2018--11:54:00	35.57	803	0.159722	123.551	-0.447352
93060	28/08/2018--11:55:00	35.36	42	-0.0743729	0.938129	-0.34345
93120	28/08/2018--11:56:00	35.16	257	-0.277255	0.819176	-0.447352
93180	28/08/2018--11:57:00	34.96	333	0.222147	0.863784	-0.195018
93240	28/08/2018--11:58:00	34.89	112	0.237754	0.967867	-0.209861
93300	28/08/2018--11:59:00	34.85	44	0.206541	0.982737	-0.0762724
93360	28/08/2018--12:00:00	34.83	379	0.0348714	101.247	-0.387979
93420	28/08/2018--12:01:00	34.74	338	-0.0899792	104.221	-0.462195
93480	28/08/2018--12:02:00	34.72	234	0.128509	101.247	-0.165332
93540	28/08/2018--12:03:00	34.79	216	0.565486	0.92326	-0.462195
93600	28/08/2018--12:04:00	34.76	234	0.268966	102.734	-0.105959
93660	28/08/2018--12:05:00	34.72	171	0.159722	0.997606	-0.536411
93720	28/08/2018--12:06:00	34.63	751	0.25336	0.878653	-0.269234
93780	28/08/2018--12:07:00	34.54	407	-0.136798	110.169	-0.239547
93840	28/08/2018--12:08:00	34.38	95	0.0504777	0.952998	-0.358293
93900	28/08/2018--12:09:00	34.36	172	0.00365875	101.247	-0.0911156
93960	28/08/2018--12:10:00	34.35	715	0.00365875	0.729962	-0.180175
94020	28/08/2018--12:11:00	34.21	215	0.175328	0.878653	-0.046586
94080	28/08/2018--12:12:00	34.11	378	0.237754	0.982737	-0.387979
94140	28/08/2018--12:13:00	34.07	578	0.144116	0.967867	-0.29892
94200	28/08/2018--12:14:00	33.92	587	0.222147	0.566401	-0.269234
94260	28/08/2018--12:15:00	33.85	661	0.00365875	126.525	-0.224704
94320	28/08/2018--12:16:00	33.91	617	-0.698626	0.25415	0.413553
94380	28/08/2018--12:17:00	33.85	288	0.222147	0.982737	-0.224704
94440	28/08/2018--12:18:00	33.98	395	-0.995146	0.343365	0.502612
94500	28/08/2018--12:19:00	34	597	-0.901508	0.0757204	0.458082
94560	28/08/2018--12:20:00	33.88	834	-101.075	-0.117578	-0.046586
94620	28/08/2018--12:21:00	33.79	399	-0.448925	0.7597	0.161219
94680	28/08/2018--12:22:00	33.77	447	0.222147	102.734	-0.165332
94740	28/08/2018--12:23:00	33.78	205	-0.0431602	0.997606	-0.29892
94800	28/08/2018--12:24:00	33.85	250	0.0816904	0.952998	-0.209861
94860	28/08/2018--12:25:00	33.93	428	-0.97954	0.0162439	0.383867
94920	28/08/2018--12:26:00	33.86	221	-0.0743729	0.92326	-0.432509
94980	28/08/2018--12:27:00	33.88	201	0.222147	0.997606	-0.0614292
95040	28/08/2018--12:28:00	34	283	0.0348714	0.92326	-0.402823
95100	28/08/2018--12:29:00	34.04	480	0.0660841	0.938129	-0.209861
95160	28/08/2018--12:30:00	34.06	116	0.0504777	0.982737	-0.254391
95220	28/08/2018--12:31:00	34.18	97	0.159722	0.908391	-0.254391
95280	28/08/2018--12:32:00	34.11	101	-0.0899792	0.967867	-0.387979
95340	28/08/2018--12:33:00	33.9	43	0.0348714	0.952998	-0.284077
95400	28/08/2018--12:34:00	33.68	1	0.0504777	0.967867	-0.328607
95460	28/08/2018--12:35:00	33.59	194	-0.168011	0.908391	-0.135645
95520	28/08/2018--12:36:00	33.54	678	-0.246042	113.143	-0.105959
95580	28/08/2018--12:37:00	33.18	526	0.643518	0.744831	-0.150488
95640	28/08/2018--12:38:00	32.96	392	0.0816904	0.938129	-0.358293
95700	28/08/2018--12:39:00	32.95	417	-0.168011	0.92326	-0.373136
95760	28/08/2018--12:40:00	32.92	346	0.518668	101.247	-0.462195
95820	28/08/2018--12:41:00	32.98	349	0.190935	105.708	-0.358293
95880	28/08/2018--12:42:00	33.09	380	0.222147	0.848915	-0.269234
95940	28/08/2018--12:43:00	32.96	414	-0.199223	102.734	-0.284077
96000	28/08/2018--12:44:00	32.81	405	-0.917114	0.194673	0.443239
96060	28/08/2018--12:45:00	32.73	414	-0.0119476	102.734	0.161219
96120	28/08/2018--12:46:00	32.82	453	0.112903	0.982737	-0.506725
96180	28/08/2018--12:47:00	32.88	514	0.315785	11.463	-0.328607
96240	28/08/2018--12:48:00	32.82	728	0.190935	0.848915	-0.284077
96300	28/08/2018--12:49:00	32.88	621	0.112903	0.952998	-0.759059
96360	28/08/2018--12:50:00	32.86	493	0.0972967	0.952998	-0.328607
96420	28/08/2018--12:51:00	32.93	663	-0.51135	0.774569	-0.0317428
96480	28/08/2018--12:52:00	32.89	543	0.284573	0.848915	-0.165332
96540	28/08/2018--12:53:00	32.59	539	0.268966	0.848915	-0.387979
96600	28/08/2018--12:54:00	32.24	477	0.206541	113.143	-0.358293
96660	28/08/2018--12:55:00	32.15	486	0.206541	0.819176	-0.491882
96720	28/08/2018--12:56:00	32.22	452	0.190935	101.247	-0.432509
96780	28/08/2018--12:57:00	32.37	514	0.112903	0.997606	-0.209861
96840	28/08/2018--12:58:00	32.5	513	-0.199223	120.577	0.0127867
96900	28/08/2018--12:59:00	32.61	319	0.144116	0.893522	-0.358293
96960	28/08/2018--13:00:00	32.71	194	0.0972967	0.982737	-0.150488
97020	28/08/2018--13:01:00	32.75	440	-0.277255	0.997606	0.0276299
97080	28/08/2018--13:02:00	32.64	438	-0.0587666	0.92326	-0.328607
97140	28/08/2018--13:03:00	32.68	504	0.25336	0.92326	-0.417666
97200	28/08/2018--13:04:00	32.73	385	0.206541	0.92326	-0.566098
97260	28/08/2018--13:05:00	32.76	541	0.00365875	0.893522	-0.566098
97320	28/08/2018--13:06:00	32.63	646	0.144116	0.878653	-0.358293
97380	28/08/2018--13:07:00	32.87	617	-0.230436	0.551532	-0.0911156
97440	28/08/2018--13:08:00	32.98	210	-0.417712	0.863784	0.250278
97500	28/08/2018--13:09:00	33.25	514	0.518668	11.909	-0.491882
97560	28/08/2018--13:10:00	33.11	479	-0.105586	0.997606	-0.269234
97620	28/08/2018--13:11:00	32.85	538	-0.0587666	0.92326	-0.328607
97680	28/08/2018--13:12:00	32.69	686	0.206541	0.670485	-0.105959
97740	28/08/2018--13:13:00	32.55	490	0.00365875	0.982737	-0.120802
97800	28/08/2018--13:14:00	32.58	614	-0.199223	0.967867	-0.402823
97860	28/08/2018--13:15:00	32.69	514	0.0192651	0.878653	-0.610627
97920	28/08/2018--13:16:00	32.77	522	0.190935	142.881	-0.506725
97980	28/08/2018--13:17:00	32.56	493	-0.370893	0.92326	-0.0168996
98040	28/08/2018--13:18:00	32.04	571	0.00365875	0.908391	-0.224704
98100	28/08/2018--13:19:00	31.64	618	0.144116	102.734	-0.477039
98160	28/08/2018--13:20:00	31.27	563	0.112903	0.938129	-0.284077
98220	28/08/2018--13:21:00	30.66	610	-0.199223	0.908391	-0.224704
98280	28/08/2018--13:22:00	30.53	592	-0.870296	0.343365	0.279964
98340	28/08/2018--13:23:00	30.42	327	-0.168011	0.982737	-0.105959
98400	28/08/2018--13:24:00	30.96	692	0.159722	0.863784	-0.491882
98460	28/08/2018--13:25:00	31.6	647	-0.870296	0.744831	-0.0911156
98520	28/08/2018--13:26:00	31.82	381	0.268966	0.952998	-0.046586
98580	28/08/2018--13:27:00	32.17	314	0.159722	0.908391	-0.0762724
98640	28/08/2018--13:28:00	32.44	443	-0.0587666	0.982737	-0.150488
98700	28/08/2018--13:29:00	32.5	410	0.128509	107.195	-0.417666
98760	28/08/2018--13:30:00	32.52	304	-0.183617	0.982737	-0.328607
98820	28/08/2018--13:31:00	32.53	543	0.00365875	132.473	-0.135645
98880	28/08/2018--13:32:00	32.04	367	-0.402106	0.848915	-0.358293
98940	28/08/2018--13:33:00	31.7	476	0.0504777	0.982737	-0.165332
99000	28/08/2018--13:34:00	31.89	384	0.0504777	0.804307	-0.729373
99060	28/08/2018--13:35:00	32.11	136	0.268966	0.92326	-0.373136
99120	28/08/2018--13:36:00	32.34	439	0.159722	0.804307	-0.462195
99180	28/08/2018--13:37:00	32.41	607	0.25336	105.708	-0.209861
99240	28/08/2018--13:38:00	32.16	571	0.128509	0.744831	-0.62547
99300	28/08/2018--13:39:00	32.1	509	0.206541	101.247	-0.165332
99360	28/08/2018--13:40:00	32.41	283	0.237754	0.997606	-0.195018
99420	28/08/2018--13:41:00	32.83	606	0.362604	0.878653	-0.105959
99480	28/08/2018--13:42:00	33.02	532	-0.792264	0.551532	0.190905
99540	28/08/2018--13:43:00	33	470	0.175328	0.878653	-0.284077
99600	28/08/2018--13:44:00	32.91	716	0.0972967	0.863784	-0.402823
99660	28/08/2018--13:45:00	32.75	547	-0.152405	0.967867	-0.0317428
99720	28/08/2018--13:46:00	32.67	381	0.0348714	0.938129	-0.135645
99780	28/08/2018--13:47:00	32.79	203	-0.308468	0.92326	-0.224704
99840	28/08/2018--13:48:00	32.87	38	0.0972967	0.997606	-0.269234
99900	28/08/2018--13:49:00	32.91	516	0.25336	0.848915	-0.284077
99960	28/08/2018--13:50:00	32.95	527	0.159722	0.92326	-0.29892
100020	28/08/2018--13:51:00	32.75	549	0.112903	11.909	-0.373136
100080	28/08/2018--13:52:00	32.58	609	0.00365875	0.938129	-0.447352
100140	28/08/2018--13:53:00	32.74	460	-0.21483	0.819176	-0.209861
100200	28/08/2018--13:54:00	32.92	407	0.112903	0.863784	-0.595784
100260	28/08/2018--13:55:00	33.05	353	0.518668	0.863784	-0.0614292
100320	28/08/2018--13:56:00	33.1	444	0.222147	0.982737	-0.224704
100380	28/08/2018--13:57:00	33.1	698	-0.105586	110.169	-0.120802
100440	28/08/2018--13:58:00	33.05	760	0.440636	0.819176	-0.0614292
100500	28/08/2018--13:59:00	33.23	691	0.362604	0.952998	-0.165332
100560	28/08/2018--14:00:00	33.1	648	0.175328	102.734	-0.521568
100620	28/08/2018--14:01:00	32.71	611	0.206541	107.195	-0.105959
100680	28/08/2018--14:02:00	32.6	324	-0.370893	0.952998	-0.120802
100740	28/08/2018--14:03:00	32.54	118	-0.901508	0.343365	-0.0614292
100800	28/08/2018--14:04:00	32.57	261	-0.542563	0.819176	0.235435
100860	28/08/2018--14:05:00	32.64	493	-0.121192	0.774569	-0.195018
100920	28/08/2018--14:06:00	32.66	449	-0.0119476	0.878653	-0.0317428
100980	28/08/2018--14:07:00	32.8	443	0.00365875	101.247	0.116689
101040	28/08/2018--14:08:00	33.11	293	0.144116	135.446	-0.387979
101100	28/08/2018--14:09:00	33.19	528	0.222147	0.878653	-0.254391
101160	28/08/2018--14:10:00	33.29	532	0.0348714	0.967867	-0.180175
101220	28/08/2018--14:11:00	32.95	619	0.128509	0.908391	-0.0614292
101280	28/08/2018--14:12:00	32.77	533	0.284573	0.938129	-0.387979
101340	28/08/2018--14:13:00	32.75	540	0.440636	0.908391	-0.29892
101400	28/08/2018--14:14:00	32.59	120	0.128509	0.952998	-0.313763
101460	28/08/2018--14:15:00	32.64	435	0.315785	0.92326	-0.387979
101520	28/08/2018--14:16:00	32.71	633	0.471849	0.997606	-0.402823
101580	28/08/2018--14:17:00	32.77	486	-0.33968	101.247	-0.0911156
101640	28/08/2018--14:18:00	32.85	492	0.0972967	0.92326	-0.284077
101700	28/08/2018--14:19:00	32.68	651	-0.0275539	0.908391	-0.120802
101760	28/08/2018--14:20:00	32.78	535	0.284573	0.982737	0.324494
101820	28/08/2018--14:21:00	32.93	628	-0.105586	0.997606	-0.358293
101880	28/08/2018--14:22:00	33.15	549	0.393817	111.656	-0.491882
101940	28/08/2018--14:23:00	33.28	661	0.159722	0.655616	-0.269234
102000	28/08/2018--14:24:00	33.34	703	0.144116	0.878653	-0.477039
102060	28/08/2018--14:25:00	33.37	586	-0.136798	0.967867	-0.120802
102120	28/08/2018--14:26:00	33.37	616	0.456242	0.848915	-0.254391
102180	28/08/2018--14:27:00	33.36	697	0.268966	0.938129	-0.180175
102240	28/08/2018--14:28:00	33.45	892	-0.105586	108.682	-0.284077
102300	28/08/2018--14:29:00	33.71	239	0.0504777	0.997606	-0.224704
102360	28/08/2018--14:30:00	34.05	399	0.0816904	104.221	-0.254391
102420	28/08/2018--14:31:00	34.22	433	-0.667413	0.774569	-0.0317428
102480	28/08/2018--14:32:00	34.39	257	0.0504777	0.878653	-0.269234
102540	28/08/2018--14:33:00	34.49	358	0.0816904	0.908391	-0.477039
102600	28/08/2018--14:34:00	34.45	391	0.503061	0.997606	-0.328607
102660	28/08/2018--14:35:00	34.49	88	-0.0743729	0.997606	-0.269234
102720	28/08/2018--14:36:00	34.43	4	-0.433318	0.893522	0.0276299
102780	28/08/2018--14:37:00	34.39	2	-0.417712	0.893522	-0.00205645
102840	28/08/2018--14:38:00	34.38	2	-0.386499	0.92326	-0.00205645
102900	28/08/2018--14:39:00	34.36	0	-0.355287	0.938129	0.0573163
102960	28/08/2018--14:40:00	34.36	0	-0.386499	0.908391	0.0127867
103020	28/08/2018--14:41:00	34.32	0	-0.277255	0.952998	-0.150488
103080	28/08/2018--14:42:00	34.35	354	-0.714232	0.640747	0.176062
103140	28/08/2018--14:43:00	34.44	221	-0.105586	0.938129	-0.328607
103200	28/08/2018--14:44:00	34.43	153	-0.464531	0.804307	-0.195018
103260	28/08/2018--14:45:00	34.45	374	0.144116	0.878653	-0.462195
103320	28/08/2018--14:46:00	34.65	910	0.0192651	11.463	-0.536411
103380	28/08/2018--14:47:00	34.98	731	0.00365875	0.908391	-0.209861
103440	28/08/2018--14:48:00	35.06	9	0.112903	0.938129	-0.358293
103500	28/08/2018--14:49:00	35.04	0	0.112903	0.908391	-0.447352
103560	28/08/2018--14:50:00	34.95	0	0.0816904	0.92326	-0.417666
103620	28/08/2018--14:51:00	34.82	1	0.112903	0.908391	-0.432509
103680	28/08/2018--14:52:00	34.8	0	0.0816904	0.908391	-0.417666
103740	28/08/2018--14:53:00	34.75	5	0.222147	0.893522	-0.447352
103800	28/08/2018--14:54:00	34.76	0	0.0972967	0.908391	-0.447352
103860	28/08/2018--14:55:00	34.81	1	0.00365875	0.893522	-0.477039
103920	28/08/2018--14:56:00	34.66	1	0.0504777	0.848915	-0.521568
103980	28/08/2018--14:57:00	34.53	2	0.159722	0.952998	-0.417666
104040	28/08/2018--14:58:00	34.48	0	0.144116	0.92326	-0.373136
104100	28/08/2018--14:59:00	34.45	0	0.112903	0.878653	-0.477039
104160	28/08/2018--15:00:00	34.38	0	0.362604	0.952998	-0.224704
104220	28/08/2018--15:01:00	34.38	3	0.206541	0.908391	-0.402823
104280	28/08/2018--15:02:00	34.46	0	0.0816904	0.92326	-0.328607
104340	28/08/2018--15:03:00	34.47	9	0.0972967	0.92326	-0.34345
104400	28/08/2018--15:04:00	34.5	8	0.268966	0.938129	-0.328607
104460	28/08/2018--15:05:00	34.55	11	0.206541	0.967867	-0.224704
104520	28/08/2018--15:06:00	34.6	21	0.175328	0.967867	-0.209861
104580	28/08/2018--15:07:00	34.64	18	0.112903	0.908391	-0.447352
104640	28/08/2018--15:08:00	34.69	17	-0.183617	0.878653	-0.432509
104700	28/08/2018--15:09:00	34.8	8	-0.448925	0.834045	0.339337
104760	28/08/2018--15:10:00	34.78	12	0.144116	0.997606	-0.209861
104820	28/08/2018--15:11:00	34.82	4	0.237754	0.908391	-0.402823
104880	28/08/2018--15:12:00	34.82	6	0.128509	0.997606	-0.165332
104940	28/08/2018--15:13:00	34.83	10	0.128509	0.997606	-0.120802
105000	28/08/2018--15:14:00	34.82	3	-0.68302	0.729962	0.101846
105060	28/08/2018--15:15:00	34.83	0	-0.667413	0.744831	0.116689
105120	28/08/2018--15:16:00	34.89	2	-0.68302	0.700223	0.116689
105180	28/08/2018--15:17:00	34.88	31	0.206541	0.982737	-0.165332
105240	28/08/2018--15:18:00	34.96	572	0.440636	0.878653	0.0721595
105300	28/08/2018--15:19:00	35.2	746	0.222147	0.967867	-0.269234
105360	28/08/2018--15:20:00	35.41	895	0.222147	0.819176	-0.29892
105420	28/08/2018--15:21:00	35.34	34	-0.370893	0.908391	0.279964
105480	28/08/2018--15:22:00	34.9	21	0.0816904	0.997606	-0.284077
105540	28/08/2018--15:23:00	34.65	59	-0.308468	0.952998	0.0127867
105600	28/08/2018--15:24:00	34.56	45	-0.402106	0.908391	0.0276299
105660	28/08/2018--15:25:00	34.47	40	0.284573	0.952998	-0.284077
105720	28/08/2018--15:26:00	34.44	20	-0.433318	0.878653	-0.105959
105780	28/08/2018--15:27:00	34.42	0	-0.448925	0.908391	-0.0614292
105840	28/08/2018--15:28:00	34.36	0	-0.417712	0.848915	-0.224704
105900	28/08/2018--15:29:00	34.31	0	-0.448925	0.893522	-0.046586
105960	28/08/2018--15:30:00	34.25	0	-0.448925	0.908391	-0.0168996
106020	28/08/2018--15:31:00	34.25	0	-0.448925	0.908391	-0.0317428
106080	28/08/2018--15:32:00	34.23	1	-0.433318	0.908391	-0.00205645
106140	28/08/2018--15:33:00	34.27	26	-0.51135	0.848915	-0.00205645
106200	28/08/2018--15:34:00	34.39	336	0.144116	129.499	-0.135645
106260	28/08/2018--15:35:00	34.64	49	0.0192651	0.938129	-0.313763
106320	28/08/2018--15:36:00	34.79	110	0.190935	0.997606	0.116689
106380	28/08/2018--15:37:00	34.88	285	-0.246042	0.715092	-0.62547
106440	28/08/2018--15:38:00	34.88	242	-0.901508	0.269019	0.265121
106500	28/08/2018--15:39:00	34.92	212	0.237754	0.878653	-0.387979
106560	28/08/2018--15:40:00	34.99	151	-0.33968	0.967867	-0.165332
106620	28/08/2018--15:41:00	35.04	233	0.378211	0.908391	-0.34345
106680	28/08/2018--15:42:00	34.99	349	-0.0431602	0.789438	0.517455
106740	28/08/2018--15:43:00	35	291	0.0972967	110.169	-0.239547
106800	28/08/2018--15:44:00	34.97	471	0.237754	0.863784	-0.120802
106860	28/08/2018--15:45:00	34.84	308	0.0972967	11.909	-0.313763
106920	28/08/2018--15:46:00	34.79	280	0.206541	0.982737	-0.180175
106980	28/08/2018--15:47:00	34.86	302	0.128509	0.982737	-0.358293
107040	28/08/2018--15:48:00	35.06	423	0.0660841	0.789438	-0.536411
107100	28/08/2018--15:49:00	34.94	455	-0.0743729	0.938129	-0.239547
107160	28/08/2018--15:50:00	34.32	326	0.222147	0.893522	-0.34345
107220	28/08/2018--15:51:00	34.27	336	0.25336	0.982737	-0.402823
107280	28/08/2018--15:52:00	34.2	532	-0.402106	135.446	0.561985
107340	28/08/2018--15:53:00	33.73	425	0.300179	0.967867	-0.0762724
107400	28/08/2018--15:54:00	33.74	182	-0.277255	0.938129	-0.135645
107460	28/08/2018--15:55:00	33.77	52	0.206541	0.952998	-0.313763
107520	28/08/2018--15:56:00	33.74	439	0.362604	0.938129	-0.046586
107580	28/08/2018--15:57:00	33.76	566	0.409423	0.997606	-0.284077
107640	28/08/2018--15:58:00	33.82	602	0.00365875	104.221	-0.328607
107700	28/08/2018--15:59:00	33.9	387	-0.136798	101.247	-0.491882
107760	28/08/2018--16:00:00	34	473	0.128509	0.967867	-0.328607
107820	28/08/2018--16:01:00	33.96	785	0.393817	108.682	-0.373136
107880	28/08/2018--16:02:00	33.77	591	0.144116	0.908391	-0.0614292
107940	28/08/2018--16:03:00	33.73	546	-0.0587666	0.938129	-0.224704
108000	28/08/2018--16:04:00	33.79	64	-0.667413	0.729962	0.161219
108060	28/08/2018--16:05:00	33.8	351	-0.168011	0.893522	-0.402823
108120	28/08/2018--16:06:00	33.73	488	-0.136798	104.221	-0.046586
108180	28/08/2018--16:07:00	33.5	349	0.331392	0.938129	-0.105959
108240	28/08/2018--16:08:00	33.68	353	0.284573	0.952998	-0.209861
108300	28/08/2018--16:09:00	34.06	50	0.268966	0.908391	-0.402823
108360	28/08/2018--16:10:00	34.37	307	0.25336	0.982737	-0.150488
108420	28/08/2018--16:11:00	34.61	481	0.659124	0.819176	-0.402823
108480	28/08/2018--16:12:00	34.51	494	0.175328	0.997606	-0.284077
108540	28/08/2018--16:13:00	33.96	363	0.237754	110.169	-0.402823
108600	28/08/2018--16:14:00	33.46	559	0.284573	0.848915	-0.34345
108660	28/08/2018--16:15:00	33.34	476	-0.21483	122.064	-0.551255
108720	28/08/2018--16:16:00	33.52	534	0.378211	0.92326	-0.29892
108780	28/08/2018--16:17:00	33.79	632	0.471849	117.604	-0.284077
108840	28/08/2018--16:18:00	33.63	518	-0.80787	-0.519044	0.279964
108900	28/08/2018--16:19:00	33.06	503	0.300179	0.997606	-0.284077
108960	28/08/2018--16:20:00	32.96	160	0.331392	0.982737	-0.120802
109020	28/08/2018--16:21:00	33.1	287	0.518668	0.819176	-0.284077
109080	28/08/2018--16:22:00	33.21	658	-0.183617	0.967867	-0.0614292
109140	28/08/2018--16:23:00	33.22	611	0.331392	13.396	-0.536411
109200	28/08/2018--16:24:00	33.05	577	0.581093	123.551	-0.0762724
109260	28/08/2018--16:25:00	32.83	531	0.346998	0.7597	-0.0614292
109320	28/08/2018--16:26:00	32.66	687	0.112903	0.878653	-0.135645
109380	28/08/2018--16:27:00	32.83	715	0.25336	0.848915	0.0424731
109440	28/08/2018--16:28:00	33.09	235	-0.526956	105.708	-0.387979
109500	28/08/2018--16:29:00	33.41	226	0.346998	0.908391	0.205748
109560	28/08/2018--16:30:00	33.71	171	0.237754	0.967867	-0.195018
109620	28/08/2018--16:31:00	33.96	343	0.159722	0.893522	0.0721595
109680	28/08/2018--16:32:00	34.07	448	0.0660841	0.997606	-0.224704
109740	28/08/2018--16:33:00	33.8	654	0.612305	0.967867	-0.150488
109800	28/08/2018--16:34:00	33.31	520	0.456242	0.863784	-0.447352
109860	28/08/2018--16:35:00	33.13	591	-143.212	0.59614	0.0870027
109920	28/08/2018--16:36:00	33.12	648	0.0504777	0.952998	-0.506725
109980	28/08/2018--16:37:00	32.88	565	-0.995146	0.313626	0.235435
110040	28/08/2018--16:38:00	32.77	438	-0.386499	0.551532	0.0127867
110100	28/08/2018--16:39:00	32.74	395	0.222147	0.878653	-0.180175
110160	28/08/2018--16:40:00	32.84	477	0.0816904	0.343365	-0.447352
110220	28/08/2018--16:41:00	32.87	494	0.222147	0.952998	-0.328607
110280	28/08/2018--16:42:00	32.85	490	0.190935	0.92326	0.339337
110340	28/08/2018--16:43:00	32.73	419	0.331392	0.878653	-0.195018
110400	28/08/2018--16:44:00	32.75	519	0.300179	0.908391	-0.180175
110460	28/08/2018--16:45:00	32.74	535	0.0660841	0.982737	-0.224704
110520	28/08/2018--16:46:00	32.5	556	0.175328	104.221	-0.313763
110580	28/08/2018--16:47:00	32.48	636	-0.0431602	0.92326	-0.402823
110640	28/08/2018--16:48:00	32.58	704	-0.386499	0.893522	0.0127867
110700	28/08/2018--16:49:00	32.47	438	0.25336	0.908391	-0.239547
110760	28/08/2018--16:50:00	32.43	583	0.144116	0.908391	-0.0614292
110820	28/08/2018--16:51:00	32.29	709	0.0816904	0.952998	-0.462195
110880	28/08/2018--16:52:00	31.94	732	0.378211	11.463	-0.462195
110940	28/08/2018--16:53:00	31.95	598	0.393817	0.967867	-0.239547
111000	28/08/2018--16:54:00	32.11	231	0.0816904	0.92326	-0.417666
111060	28/08/2018--16:55:00	32.29	243	0.222147	0.967867	-0.195018
111120	28/08/2018--16:56:00	32.53	101	0.175328	0.863784	-0.551255
111180	28/08/2018--16:57:00	32.56	41	0.00365875	0.997606	-0.150488
111240	28/08/2018--16:58:00	32.57	659	0.268966	0.774569	-0.120802
111300	28/08/2018--16:59:00	32.7	375	-0.761051	0.893522	-0.34345
111360	28/08/2018--17:00:00	32.9	481	-0.0587666	0.789438	-0.254391
111420	28/08/2018--17:01:00	33.18	478	0.300179	0.952998	-0.387979
111480	28/08/2018--17:02:00	33.45	519	0.159722	0.878653	-0.521568
111540	28/08/2018--17:03:00	33.71	1039	0.674731	135.446	-0.224704
111600	28/08/2018--17:04:00	34.14	585	0.0348714	101.247	-0.105959
111660	28/08/2018--17:05:00	34.22	4	0.112903	0.967867	-0.29892
111720	28/08/2018--17:06:00	34.23	0	0.0192651	0.982737	-0.254391
111780	28/08/2018--17:07:00	34.22	0	0.00365875	0.967867	-0.284077
111840	28/08/2018--17:08:00	34.2	2	-0.0275539	0.938129	-0.358293
111900	28/08/2018--17:09:00	34.2	1	-0.0587666	0.952998	-0.34345
111960	28/08/2018--17:10:00	34.19	1	0.0348714	0.938129	-0.313763
112020	28/08/2018--17:11:00	34.3	1	-0.0275539	0.967867	-0.29892
112080	28/08/2018--17:12:00	34.29	14	-0.0431602	0.952998	-0.328607
112140	28/08/2018--17:13:00	34.15	3	0.0504777	0.982737	-0.254391
112200	28/08/2018--17:14:00	34.23	0	0.0192651	0.908391	-0.447352
112260	28/08/2018--17:15:00	34.28	10	0.0192651	0.967867	-0.313763
112320	28/08/2018--17:16:00	34.27	10	-0.480137	0.878653	-0.00205645
112380	28/08/2018--17:17:00	34.24	17	-0.324074	0.938129	-0.0168996
112440	28/08/2018--17:18:00	34.19	0	-0.168011	0.789438	-0.595784
112500	28/08/2018--17:19:00	34.23	24	-0.152405	0.952998	-0.239547
112560	28/08/2018--17:20:00	34.25	6	-0.0743729	0.92326	-0.358293
112620	28/08/2018--17:21:00	34.21	4	-0.121192	101.247	-0.150488
112680	28/08/2018--17:22:00	34.15	0	-0.0587666	0.952998	-0.34345
112740	28/08/2018--17:23:00	34.11	4	-0.105586	0.938129	-0.313763
112800	28/08/2018--17:24:00	34.03	9	-0.0587666	0.908391	-0.417666
112860	28/08/2018--17:25:00	34.01	1	0.0348714	0.92326	-0.417666
112920	28/08/2018--17:26:00	34.02	2	-0.0743729	0.893522	-0.432509
112980	28/08/2018--17:27:00	34.07	5	-0.0275539	0.967867	-0.34345
113040	28/08/2018--17:28:00	34.14	0	-0.448925	0.878653	-0.0168996
113100	28/08/2018--17:29:00	34.14	409	0.128509	0.848915	-0.254391
113160	28/08/2018--17:30:00	34.28	990	0.315785	110.169	-0.195018
113220	28/08/2018--17:31:00	34.58	515	0.393817	0.893522	-0.0168996
113280	28/08/2018--17:32:00	34.65	340	-0.183617	0.908391	-0.239547
113340	28/08/2018--17:33:00	34.32	213	-0.168011	0.967867	0.0127867
113400	28/08/2018--17:34:00	34.14	185	-0.620594	0.7597	0.0127867
113460	28/08/2018--17:35:00	34.09	10	-0.589382	0.804307	0.146375
113520	28/08/2018--17:36:00	34.18	68	-0.417712	0.819176	-0.373136
113580	28/08/2018--17:37:00	34.26	225	0.237754	0.982737	-0.195018
113640	28/08/2018--17:38:00	34.28	246	-0.0119476	0.878653	-0.284077
113700	28/08/2018--17:39:00	34.37	369	0.0816904	0.655616	-0.0762724
113760	28/08/2018--17:40:00	34.19	721	-0.0899792	0.938129	-0.165332
113820	28/08/2018--17:41:00	33.96	551	0.0504777	0.967867	-0.373136
113880	28/08/2018--17:42:00	33.77	429	0.222147	0.92326	-0.477039
113940	28/08/2018--17:43:00	33.64	444	0.00365875	0.952998	0.0276299
114000	28/08/2018--17:44:00	33.21	666	0.00365875	120.577	-0.165332
114060	28/08/2018--17:45:00	32.68	570	0.0660841	101.247	-0.195018
114120	28/08/2018--17:46:00	32.38	635	0.175328	0.848915	-0.328607
114180	28/08/2018--17:47:00	32.29	615	-0.246042	0.938129	-0.313763
114240	28/08/2018--17:48:00	32.3	598	0.331392	0.952998	-0.209861
114300	28/08/2018--17:49:00	32.44	626	0.471849	0.938129	0.131532
114360	28/08/2018--17:50:00	32.53	682	0.0348714	128.012	-0.580941
114420	28/08/2018--17:51:00	32.57	659	-0.932721	0.670485	-0.521568
114480	28/08/2018--17:52:00	32.62	572	0.0816904	0.938129	-0.150488
114540	28/08/2018--17:53:00	32.57	448	-0.0119476	0.789438	-0.506725
114600	28/08/2018--17:54:00	32.6	461	0.596699	111.656	-0.209861
114660	28/08/2018--17:55:00	32.66	754	0.456242	0.908391	-0.373136
114720	28/08/2018--17:56:00	32.31	709	0.393817	0.997606	-0.165332
114780	28/08/2018--17:57:00	32.31	390	-0.573775	0.982737	0.294807
114840	28/08/2018--17:58:00	32.46	489	0.503061	0.7597	-0.180175
114900	28/08/2018--17:59:00	32.51	661	-13.697	0.164935	-0.105959
114960	28/08/2018--18:00:00	32.48	708	0.112903	0.863784	-0.477039
115020	28/08/2018--18:01:00	32.42	725	0.487455	0.952998	-0.254391
115080	28/08/2018--18:02:00	32.41	618	-0.0743729	0.982737	-0.00205645
115140	28/08/2018--18:03:00	32.46	646	-0.417712	0.774569	-0.254391
115200	28/08/2018--18:04:00	32.44	707	0.581093	0.804307	-0.180175
115260	28/08/2018--18:05:00	32.43	732	0.362604	0.893522	-0.521568
115320	28/08/2018--18:06:00	32.44	735	-0.667413	0.938129	0.0276299
115380	28/08/2018--18:07:00	32.4	757	0.440636	0.952998	-0.180175
115440	28/08/2018--18:08:00	32.39	634	-0.370893	0.878653	-0.0168996
115500	28/08/2018--18:09:00	32.18	527	-0.0275539	0.982737	-0.0317428
115560	28/08/2018--18:10:00	32.1	710	-107.318	-0.563652	0.265121
115620	28/08/2018--18:11:00	31.97	774	0.206541	104.221	-0.046586
115680	28/08/2018--18:12:00	31.71	732	-0.21483	0.878653	-0.387979
115740	28/08/2018--18:13:00	31.37	719	0.268966	0.774569	-0.536411
115800	28/08/2018--18:14:00	31.22	798	0.315785	0.982737	-0.269234
115860	28/08/2018--18:15:00	31.27	462	-102.636	-0.177055	0.606514
115920	28/08/2018--18:16:00	31.23	685	-108.878	0.135197	0.383867
115980	28/08/2018--18:17:00	31.47	897	0.268966	108.682	-0.34345
116040	28/08/2018--18:18:00	31.75	191	0.0816904	0.952998	-0.462195
116100	28/08/2018--18:19:00	32.12	164	0.175328	0.997606	-0.195018
116160	28/08/2018--18:20:00	32.39	235	0.300179	0.982737	-0.105959
116220	28/08/2018--18:21:00	32.8	292	0.175328	0.908391	-0.610627
116280	28/08/2018--18:22:00	32.96	373	0.268966	0.685354	-0.506725
116340	28/08/2018--18:23:00	33.03	512	-0.199223	0.952998	-0.269234
116400	28/08/2018--18:24:00	32.77	776	-0.526956	0.59614	0.205748
116460	28/08/2018--18:25:00	32.62	580	-0.0275539	0.819176	-0.71453
116520	28/08/2018--18:26:00	32.37	348	-0.370893	0.952998	0.116689
116580	28/08/2018--18:27:00	32.13	339	0.300179	0.982737	0.0276299
116640	28/08/2018--18:28:00	31.58	397	-0.152405	116.117	-0.0911156
116700	28/08/2018--18:29:00	30.72	295	-0.0899792	0.863784	-0.239547
116760	28/08/2018--18:30:00	30.35	262	-0.199223	0.952998	-0.180175
116820	28/08/2018--18:31:00	30.27	364	0.144116	0.893522	-0.105959
116880	28/08/2018--18:32:00	30.32	412	-0.152405	0.952998	0.0424731
116940	28/08/2018--18:33:00	30.26	348	0.0972967	0.819176	-0.551255
117000	28/08/2018--18:34:00	30.64	689	0.0192651	0.92326	-0.551255
117060	28/08/2018--18:35:00	30.75	668	-0.230436	0.997606	-0.209861
117120	28/08/2018--18:36:00	30.79	567	-0.21483	0.938129	-0.0911156
117180	28/08/2018--18:37:00	30.86	453	-0.885902	0.358234	0.279964
117240	28/08/2018--18:38:00	30.93	640	-0.558169	0.506925	0.754946
117300	28/08/2018--18:39:00	31.22	390	0.362604	0.982737	-0.00205645
117360	28/08/2018--18:40:00	31.28	457	0.268966	0.997606	-0.120802
117420	28/08/2018--18:41:00	31.38	528	0.487455	11.463	-0.00205645
117480	28/08/2018--18:42:00	31.35	332	0.206541	0.819176	-0.0168996
117540	28/08/2018--18:43:00	31.43	298	0.315785	0.878653	-0.105959
117600	28/08/2018--18:44:00	31.32	455	0.00365875	0.967867	-0.120802
117660	28/08/2018--18:45:00	31.24	408	0.0972967	0.997606	-0.0911156
117720	28/08/2018--18:46:00	31.23	693	-0.995146	0.625878	0.413553
117780	28/08/2018--18:47:00	31.38	653	0.190935	0.938129	-0.0911156
117840	28/08/2018--18:48:00	31.51	371	0.0660841	0.982737	-0.269234
117900	28/08/2018--18:49:00	31.88	44	0.378211	0.908391	-0.358293
117960	28/08/2018--18:50:00	32.1	399	0.237754	0.952998	-0.269234
118020	28/08/2018--18:51:00	32.25	765	0.503061	0.863784	0.0276299
118080	28/08/2018--18:52:00	32.54	472	-0.355287	0.848915	-0.536411
118140	28/08/2018--18:53:00	32.55	48	-0.33968	0.938129	-0.00205645
118200	28/08/2018--18:54:00	32.38	6	-0.386499	0.908391	-0.0168996
118260	28/08/2018--18:55:00	32.1	0	-0.33968	0.938129	0.0424731
118320	28/08/2018--18:56:00	31.94	1	-0.355287	0.938129	-0.0168996
118380	28/08/2018--18:57:00	31.93	0	-0.277255	0.967867	-0.0614292
118440	28/08/2018--18:58:00	31.98	29	-0.246042	0.997606	-0.105959
118500	28/08/2018--18:59:00	31.91	18	-0.292861	0.938129	-0.224704
118560	28/08/2018--19:00:00	32.3	17	-0.433318	0.938129	0.0276299
118620	28/08/2018--19:01:00	32.32	8	-0.324074	0.967867	-0.105959
118680	28/08/2018--19:02:00	32.22	14	-0.370893	0.908391	-0.224704
118740	28/08/2018--19:03:00	32.13	488	-0.0587666	0.938129	0.0127867
118800	28/08/2018--19:04:00	32.6	569	0.503061	0.848915	-0.358293
118860	28/08/2018--19:05:00	32.92	424	-0.230436	0.967867	0.0870027
118920	28/08/2018--19:06:00	33.08	498	0.222147	0.878653	-0.536411
118980	28/08/2018--19:07:00	33.25	370	0.487455	0.848915	-0.046586
119040	28/08/2018--19:08:00	33.42	384	0.440636	0.967867	-0.491882
119100	28/08/2018--19:09:00	33.48	7	-0.277255	0.952998	-0.0317428
119160	28/08/2018--19:10:00	33.46	26	-0.386499	0.893522	0.146375
119220	28/08/2018--19:11:00	33.55	9	-0.542563	0.834045	0.0870027
119280	28/08/2018--19:12:00	33.56	0	-0.542563	0.834045	0.0573163
119340	28/08/2018--19:13:00	33.53	103	-0.839083	0.700223	0.309651
119400	28/08/2018--19:14:00	33.56	3	0.144116	0.997606	-0.0614292
119460	28/08/2018--19:15:00	33.62	0	0.112903	101.247	-0.0762724
119520	28/08/2018--19:16:00	33.62	0	0.144116	101.247	-0.046586
119580	28/08/2018--19:17:00	33.66	0	0.112903	0.952998	-0.34345
119640	28/08/2018--19:18:00	33.69	0	0.128509	0.952998	-0.328607
119700	28/08/2018--19:19:00	33.73	0	0.128509	101.247	-0.0762724
119760	28/08/2018--19:20:00	33.74	8	0.112903	0.92326	-0.417666
119820	28/08/2018--19:21:00	33.78	11	0.0192651	0.92326	-0.402823
119880	28/08/2018--19:22:00	33.78	0	0.0504777	0.938129	-0.373136
119940	28/08/2018--19:23:00	33.82	8	-0.0119476	0.982737	-0.269234
120000	28/08/2018--19:24:00	33.77	11	0.112903	0.938129	-0.34345
120060	28/08/2018--19:25:00	33.74	2	0.159722	0.967867	-0.269234
120120	28/08/2018--19:26:00	33.74	0	0.175328	0.982737	-0.254391
120180	28/08/2018--19:27:00	33.68	0	0.175328	0.982737	-0.239547
120240	28/08/2018--19:28:00	33.67	5	0.175328	0.982737	-0.239547
120300	28/08/2018--19:29:00	33.68	14	-0.370893	0.878653	0.0870027
120360	28/08/2018--19:30:00	33.77	16	0.00365875	0.967867	0.0721595
120420	28/08/2018--19:31:00	33.76	0	0.25336	0.938129	-0.284077
120480	28/08/2018--19:32:00	33.76	282	-0.324074	0.670485	-0.0317428
120540	28/08/2018--19:33:00	33.94	1017	0.300179	0.997606	-0.239547
120600	28/08/2018--19:34:00	33.95	546	0.144116	0.982737	-0.254391
120660	28/08/2018--19:35:00	34.01	7	0.144116	0.938129	-0.447352
120720	28/08/2018--19:36:00	34.26	3	-0.136798	0.997606	-0.165332
120780	28/08/2018--19:37:00	34.53	116	0.144116	107.195	-0.224704
120840	28/08/2018--19:38:00	34.75	77	-0.121192	0.938129	-0.402823
120900	28/08/2018--19:39:00	34.88	270	0.378211	0.982737	-0.120802
120960	28/08/2018--19:40:00	34.94	143	-0.0119476	0.92326	-0.284077
121020	28/08/2018--19:41:00	34.99	342	-0.0275539	0.92326	-0.402823
121080	28/08/2018--19:42:00	35	323	0.159722	101.247	-0.224704
121140	28/08/2018--19:43:00	35.07	245	0.159722	0.982737	-0.209861
121200	28/08/2018--19:44:00	35.17	208	-0.0587666	0.952998	-0.551255
121260	28/08/2018--19:45:00	35.23	227	0.237754	0.938129	-0.373136
121320	28/08/2018--19:46:00	35.32	216	0.128509	0.967867	-0.254391
121380	28/08/2018--19:47:00	35.39	180	-0.0275539	0.952998	-0.402823
121440	28/08/2018--19:48:00	35.38	110	0.00365875	0.908391	-0.387979
121500	28/08/2018--19:49:00	35.44	93	0.0504777	0.893522	-0.462195
121560	28/08/2018--19:50:00	35.44	173	0.128509	0.997606	-0.209861
121620	28/08/2018--19:51:00	35.59	10	-0.230436	0.967867	-0.0762724
121680	28/08/2018--19:52:00	35.57	0	-0.292861	0.938129	-0.0762724
121740	28/08/2018--19:53:00	35.5	96	-0.0431602	108.682	-0.120802
121800	28/08/2018--19:54:00	35.48	515	-0.0119476	0.92326	-0.284077
121860	28/08/2018--19:55:00	35.4	308	0.440636	120.577	-0.0911156
121920	28/08/2018--19:56:00	35.39	528	-0.729839	-0.42983	0.35418
121980	28/08/2018--19:57:00	35.25	599	-101.075	0.0013748	0.250278
122040	28/08/2018--19:58:00	35.11	468	-0.277255	0.982737	0.0573163
122100	28/08/2018--19:59:00	35.04	477	0.190935	0.952998	-0.269234
122160	28/08/2018--20:00:00	34.89	503	0.144116	0.893522	-0.120802
122220	28/08/2018--20:01:00	34.86	98	-0.667413	0.789438	0.176062
122280	28/08/2018--20:02:00	34.77	49	-0.230436	0.92326	-0.209861
122340	28/08/2018--20:03:00	34.62	18	-0.183617	0.952998	-0.195018
122400	28/08/2018--20:04:00	34.52	7	-0.292861	0.952998	0.0127867
122460	28/08/2018--20:05:00	34.42	1	-0.308468	0.952998	-0.046586
122520	28/08/2018--20:06:00	34.36	0	-0.261649	0.967867	0.0127867
122580	28/08/2018--20:07:00	34.3	0	-0.324074	0.952998	-0.0168996
122640	28/08/2018--20:08:00	34.2	2	-0.292861	0.92326	-0.046586
122700	28/08/2018--20:09:00	34.15	9	-0.495744	0.878653	-0.0911156
122760	28/08/2018--20:10:00	33.95	0	-0.370893	0.952998	-0.0762724
122820	28/08/2018--20:11:00	33.75	1	0.0660841	0.982737	-0.209861
122880	28/08/2018--20:12:00	33.64	1	-0.355287	0.938129	-0.0911156
122940	28/08/2018--20:13:00	33.55	102	-0.261649	0.952998	-0.120802
123000	28/08/2018--20:14:00	33.68	501	0.0348714	107.195	-0.462195
123060	28/08/2018--20:15:00	33.86	127	-0.870296	0.447448	0.205748
123120	28/08/2018--20:16:00	34.07	218	0.144116	0.982737	-0.462195
123180	28/08/2018--20:17:00	34.23	238	-0.0275539	101.247	-0.0317428
123240	28/08/2018--20:18:00	34.11	0	-0.0431602	101.247	0.0870027
123300	28/08/2018--20:19:00	34.16	170	0.0660841	101.247	-0.046586
123360	28/08/2018--20:20:00	34.35	0	0.0816904	101.247	-0.0168996
123420	28/08/2018--20:21:00	34.45	0	0.175328	0.997606	-0.195018
123480	28/08/2018--20:22:00	34.56	0	0.112903	101.247	-0.0614292
123540	28/08/2018--20:23:00	34.62	0	0.0972967	101.247	-0.0614292
123600	28/08/2018--20:24:00	34.67	0	0.0972967	101.247	-0.0614292
123660	28/08/2018--20:25:00	34.7	2	0.0816904	101.247	-0.0614292
123720	28/08/2018--20:26:00	34.64	0	0.112903	0.952998	-0.358293
123780	28/08/2018--20:27:00	34.58	1	0.0972967	0.938129	-0.358293
123840	28/08/2018--20:28:00	34.52	0	0.112903	0.938129	-0.358293
123900	28/08/2018--20:29:00	34.46	0	0.25336	0.92326	-0.358293
123960	28/08/2018--20:30:00	34.45	0	0.25336	0.92326	-0.358293
124020	28/08/2018--20:31:00	34.43	0	0.237754	0.908391	-0.387979
124080	28/08/2018--20:32:00	34.37	1	0.237754	0.92326	-0.358293
124140	28/08/2018--20:33:00	34.34	0	0.25336	0.92326	-0.387979
124200	28/08/2018--20:34:00	34.36	0	0.237754	0.92326	-0.373136
124260	28/08/2018--20:35:00	34.33	0	0.222147	0.92326	-0.358293
124320	28/08/2018--20:36:00	34.32	1	0.237754	0.92326	-0.358293
124380	28/08/2018--20:37:00	34.36	64	0.237754	0.893522	-0.387979
124440	28/08/2018--20:38:00	34.33	342	0.284573	0.848915	-0.0168996
124500	28/08/2018--20:39:00	34.53	6	0.159722	101.247	-0.0168996
124560	28/08/2018--20:40:00	34.64	0	0.0660841	0.997606	-0.150488
124620	28/08/2018--20:41:00	34.67	0	0.112903	0.982737	-0.254391
124680	28/08/2018--20:42:00	34.63	9	0.175328	0.92326	-0.402823
124740	28/08/2018--20:43:00	34.55	2	0.159722	0.878653	-0.477039
124800	28/08/2018--20:44:00	34.48	454	0.175328	0.92326	-0.551255
124860	28/08/2018--20:45:00	34.51	473	0.237754	0.908391	-0.402823
124920	28/08/2018--20:46:00	34.57	195	0.175328	0.908391	-0.462195
124980	28/08/2018--20:47:00	34.76	34	-0.183617	0.997606	0.0870027
125040	28/08/2018--20:48:00	34.89	438	0.00365875	0.982737	-0.224704
125100	28/08/2018--20:49:00	34.93	545	-0.0587666	0.938129	-0.432509
125160	28/08/2018--20:50:00	34.96	160	0.159722	0.967867	-0.34345
125220	28/08/2018--20:51:00	35.03	157	0.144116	0.967867	-0.373136
125280	28/08/2018--20:52:00	34.98	106	0.190935	0.982737	-0.180175
125340	28/08/2018--20:53:00	34.92	206	0.0348714	0.967867	-0.0168996
125400	28/08/2018--20:54:00	35.04	43	-0.199223	0.938129	0.235435
125460	28/08/2018--20:55:00	35	162	0.0348714	0.938129	-0.462195
125520	28/08/2018--20:56:00	34.92	465	-0.839083	0.447448	0.39871
125580	28/08/2018--20:57:00	34.63	19	-0.183617	0.967867	-0.150488
125640	28/08/2018--20:58:00	34.58	98	0.00365875	0.893522	-0.195018
125700	28/08/2018--20:59:00	34.63	164	-0.464531	0.863784	0.205748
125760	28/08/2018--21:00:00	34.69	135	-0.261649	0.92326	0.131532
125820	28/08/2018--21:01:00	34.72	122	0.144116	0.938129	-0.209861
125880	28/08/2018--21:02:00	34.84	244	0.190935	0.982737	-0.269234
125940	28/08/2018--21:03:00	34.89	231	-0.0431602	117.604	-0.046586
126000	28/08/2018--21:04:00	34.94	195	-0.995146	0.0608513	0.250278
126060	28/08/2018--21:05:00	35.02	283	0.362604	101.247	-0.313763
126120	28/08/2018--21:06:00	35.05	454	-0.105586	0.819176	-0.551255
126180	28/08/2018--21:07:00	35.07	338	0.222147	132.473	-0.150488
126240	28/08/2018--21:08:00	35.11	103	-0.292861	0.878653	-0.239547
126300	28/08/2018--21:09:00	35.18	146	0.128509	0.893522	-0.447352
126360	28/08/2018--21:10:00	35.23	403	-0.152405	111.656	-0.209861
126420	28/08/2018--21:11:00	35.17	200	0.300179	0.92326	-0.328607
126480	28/08/2018--21:12:00	35.2	0	0.206541	0.863784	-0.491882
126540	28/08/2018--21:13:00	35.29	115	0.128509	0.863784	-0.521568
126600	28/08/2018--21:14:00	35.4	47	0.0660841	0.863784	-0.536411
126660	28/08/2018--21:15:00	35.5	48	0.0816904	0.848915	-0.551255
126720	28/08/2018--21:16:00	35.58	700	0.690337	117.604	-0.150488
126780	28/08/2018--21:17:00	35.41	1402	0.190935	136.933	-0.254391
126840	28/08/2018--21:18:00	35.2	323	-0.0899792	0.982737	-0.180175
126900	28/08/2018--21:19:00	35.11	9	0.0348714	0.967867	-0.269234
126960	28/08/2018--21:20:00	35.09	26	-0.0899792	0.997606	-0.0614292
127020	28/08/2018--21:21:00	35.02	149	0.331392	0.967867	-0.328607
127080	28/08/2018--21:22:00	35.01	2	-0.433318	0.893522	-0.0762724
127140	28/08/2018--21:23:00	35	19	-0.324074	0.938129	-0.120802
127200	28/08/2018--21:24:00	35.02	380	0.25336	0.625878	-0.180175
127260	28/08/2018--21:25:00	35.02	67	0.237754	0.952998	-0.269234
127320	28/08/2018--21:26:00	35.13	534	0.346998	0.952998	-0.0168996
127380	28/08/2018--21:27:00	35.1	155	-0.168011	101.247	-0.0911156
127440	28/08/2018--21:28:00	35.02	277	0.206541	102.734	-0.0614292
127500	28/08/2018--21:29:00	34.92	329	0.0192651	0.952998	-0.402823
127560	28/08/2018--21:30:00	34.81	286	0.237754	0.952998	0.101846
127620	28/08/2018--21:31:00	34.74	24	-0.105586	0.938129	-0.254391
127680	28/08/2018--21:32:00	34.67	116	0.0348714	0.952998	-0.165332
127740	28/08/2018--21:33:00	34.62	252	0.315785	0.863784	-0.105959
127800	28/08/2018--21:34:00	34.61	206	-0.0119476	113.143	-0.29892
127860	28/08/2018--21:35:00	34.62	169	-0.0119476	0.908391	-0.224704
127920	28/08/2018--21:36:00	34.6	178	0.0816904	113.143	-0.135645
127980	28/08/2018--21:37:00	34.64	86	-0.136798	105.708	-0.0317428
128040	28/08/2018--21:38:00	34.71	134	-0.0743729	0.982737	-0.239547
128100	28/08/2018--21:39:00	34.77	62	0.0192651	0.938129	-0.328607
128160	28/08/2018--21:40:00	34.76	63	-0.0743729	0.967867	-0.387979
128220	28/08/2018--21:41:00	34.72	149	0.315785	108.682	0.176062
128280	28/08/2018--21:42:00	34.64	100	-0.0587666	0.997606	-0.165332
128340	28/08/2018--21:43:00	34.6	219	0.0192651	0.982737	-0.224704
128400	28/08/2018--21:44:00	34.61	310	0.175328	0.92326	-0.284077
128460	28/08/2018--21:45:00	34.72	245	0.112903	101.247	-0.269234
128520	28/08/2018--21:46:00	34.76	137	0.0816904	0.967867	-0.239547
128580	28/08/2018--21:47:00	34.86	921	0.159722	187.488	-0.29892
128640	28/08/2018--21:48:00	34.92	895	0.0504777	0.819176	-0.239547
128700	28/08/2018--21:49:00	34.89	37	0.284573	0.952998	-0.269234
128760	28/08/2018--21:50:00	34.83	186	0.0348714	0.938129	-0.269234
128820	28/08/2018--21:51:00	34.8	59	0.144116	0.952998	-0.284077
128880	28/08/2018--21:52:00	34.84	102	0.222147	11.909	-0.29892
128940	28/08/2018--21:53:00	34.85	218	0.25336	0.938129	-0.269234
129000	28/08/2018--21:54:00	34.89	23	0.00365875	101.247	-0.387979
129060	28/08/2018--21:55:00	34.81	26	0.00365875	0.997606	-0.0762724
129120	28/08/2018--21:56:00	34.73	3	-0.0431602	0.997606	-0.224704
129180	28/08/2018--21:57:00	34.67	696	0.487455	110.169	-0.254391
129240	28/08/2018--21:58:00	34.63	125	-0.121192	0.997606	-0.00205645
129300	28/08/2018--21:59:00	34.64	411	0.128509	0.967867	-0.34345
129360	28/08/2018--22:00:00	34.64	102	0.206541	101.247	-0.180175
129420	28/08/2018--22:01:00	34.54	444	0.159722	0.878653	-0.180175
129480	28/08/2018--22:02:00	34.5	591	0.237754	11.463	-0.239547
129540	28/08/2018--22:03:00	34.44	0	0.0972967	0.952998	-0.313763
129600	28/08/2018--22:04:00	34.3	6	0.112903	0.878653	-0.477039
129660	28/08/2018--22:05:00	34.25	12	0.175328	0.908391	-0.417666
129720	28/08/2018--22:06:00	34.21	0	0.25336	0.908391	-0.417666
129780	28/08/2018--22:07:00	34.26	0	0.222147	0.893522	-0.447352
129840	28/08/2018--22:08:00	34.22	0	0.206541	0.952998	-0.313763
129900	28/08/2018--22:09:00	34.21	0	0.206541	0.92326	-0.387979
129960	28/08/2018--22:10:00	34.27	27	0.315785	0.893522	-0.373136
130020	28/08/2018--22:11:00	34.38	40	-0.0275539	0.967867	-0.00205645
130080	28/08/2018--22:12:00	34.32	5	0.222147	0.893522	-0.432509
130140	28/08/2018--22:13:00	34.39	0	0.206541	0.893522	-0.432509
130200	28/08/2018--22:14:00	34.52	0	0.206541	0.893522	-0.432509
130260	28/08/2018--22:15:00	34.62	0	0.190935	0.893522	-0.432509
130320	28/08/2018--22:16:00	34.75	0	0.206541	0.893522	-0.432509
130380	28/08/2018--22:17:00	34.87	0	0.206541	0.908391	-0.432509
130440	28/08/2018--22:18:00	34.97	0	0.190935	0.893522	-0.432509
130500	28/08/2018--22:19:00	35.09	25	0.206541	0.893522	-0.447352
130560	28/08/2018--22:20:00	35.14	12	0.222147	0.908391	-0.402823
130620	28/08/2018--22:21:00	35.24	0	0.268966	0.893522	-0.402823
130680	28/08/2018--22:22:00	35.31	4	0.268966	0.893522	-0.417666
130740	28/08/2018--22:23:00	35.21	21	0.284573	0.908391	-0.373136
130800	28/08/2018--22:24:00	35.15	0	0.268966	0.908391	-0.402823
130860	28/08/2018--22:25:00	35.17	0	0.25336	0.908391	-0.387979
130920	28/08/2018--22:26:00	35.21	7	0.300179	0.938129	-0.328607
130980	28/08/2018--22:27:00	35.23	0	0.268966	0.92326	-0.358293
131040	28/08/2018--22:28:00	35.28	0	0.25336	0.92326	-0.373136
131100	28/08/2018--22:29:00	35.32	0	0.268966	0.92326	-0.373136
131160	28/08/2018--22:30:00	35.32	2	0.300179	0.92326	-0.34345
131220	28/08/2018--22:31:00	35.32	0	0.25336	0.908391	-0.358293
131280	28/08/2018--22:32:00	35.31	1	0.268966	0.92326	-0.34345
131340	28/08/2018--22:33:00	35.29	0	0.237754	0.908391	-0.387979
131400	28/08/2018--22:34:00	35.29	0	0.268966	0.92326	-0.358293
131460	28/08/2018--22:35:00	35.35	0	0.237754	0.908391	-0.387979
131520	28/08/2018--22:36:00	35.37	0	0.25336	0.92326	-0.358293
131580	28/08/2018--22:37:00	35.4	0	0.268966	0.92326	-0.358293
131640	28/08/2018--22:38:00	35.46	0	0.25336	0.908391	-0.373136
131700	28/08/2018--22:39:00	35.5	0	0.25336	0.908391	-0.387979
131760	28/08/2018--22:40:00	35.54	1	0.268966	0.908391	-0.373136
131820	28/08/2018--22:41:00	35.57	0	0.315785	0.908391	-0.34345
131880	28/08/2018--22:42:00	35.61	0	0.268966	0.908391	-0.358293
131940	28/08/2018--22:43:00	35.62	0	0.25336	0.908391	-0.373136
132000	28/08/2018--22:44:00	35.67	1	0.25336	0.908391	-0.387979
132060	28/08/2018--22:45:00	35.71	0	0.25336	0.92326	-0.358293
132120	28/08/2018--22:46:00	35.71	0	0.222147	0.908391	-0.387979
132180	28/08/2018--22:47:00	35.72	0	0.222147	0.92326	-0.373136
132240	28/08/2018--22:48:00	35.75	0	0.222147	0.908391	-0.402823
132300	28/08/2018--22:49:00	35.76	0	0.128509	0.908391	-0.432509
132360	28/08/2018--22:50:00	35.81	0	0.159722	0.908391	-0.432509
132420	28/08/2018--22:51:00	35.84	0	0.206541	0.908391	-0.402823
132480	28/08/2018--22:52:00	35.88	0	0.128509	0.938129	-0.387979
132540	28/08/2018--22:53:00	35.88	2	0.346998	0.92326	-0.284077
132600	28/08/2018--22:54:00	35.96	76	0.237754	0.893522	-0.432509
132660	28/08/2018--22:55:00	35.8	0	0.346998	0.893522	-0.358293
132720	28/08/2018--22:56:00	35.7	30	0.315785	0.893522	-0.387979
132780	28/08/2018--22:57:00	35.64	7	0.393817	0.938129	-0.046586
132840	28/08/2018--22:58:00	35.39	0	0.284573	0.893522	-0.417666
132900	28/08/2018--22:59:00	35.26	42	0.42503	0.878653	-0.328607
132960	28/08/2018--23:00:00	35.39	0	0.409423	0.878653	-0.328607
133020	28/08/2018--23:01:00	35.5	1	0.268966	0.908391	-0.387979
133080	28/08/2018--23:02:00	35.44	0	0.284573	0.893522	-0.387979
133140	28/08/2018--23:03:00	35.48	0	0.284573	0.893522	-0.402823
133200	28/08/2018--23:04:00	35.56	0	0.25336	0.908391	-0.402823
133260	28/08/2018--23:05:00	35.55	0	0.206541	0.893522	-0.432509
133320	28/08/2018--23:06:00	35.57	6	0.268966	0.967867	-0.135645
133380	28/08/2018--23:07:00	35.44	0	0.0660841	0.834045	-0.551255
133440	28/08/2018--23:08:00	35.37	9	0.0972967	0.848915	-0.536411
133500	28/08/2018--23:09:00	35.43	1	0.331392	0.893522	-0.373136
133560	28/08/2018--23:10:00	35.51	0	0.222147	0.878653	-0.477039
133620	28/08/2018--23:11:00	35.55	0	0.190935	0.848915	-0.521568
133680	28/08/2018--23:12:00	35.59	0	0.206541	0.863784	-0.506725
133740	28/08/2018--23:13:00	35.62	0	0.206541	0.863784	-0.491882
133800	28/08/2018--23:14:00	35.65	0	0.206541	0.92326	-0.387979
133860	28/08/2018--23:15:00	35.59	0	0.175328	0.848915	-0.521568
133920	28/08/2018--23:16:00	35.64	0	0.128509	0.834045	-0.551255
133980	28/08/2018--23:17:00	35.66	15	0.206541	0.92326	-0.373136
134040	28/08/2018--23:18:00	35.79	0	0.144116	0.908391	-0.432509
134100	28/08/2018--23:19:00	35.78	0	0.331392	0.908391	-0.358293
134160	28/08/2018--23:20:00	35.85	1	0.300179	0.908391	-0.358293
134220	28/08/2018--23:21:00	35.85	1	0.222147	0.938129	-0.358293
134280	28/08/2018--23:22:00	35.93	1	0.331392	0.863784	-0.447352
134340	28/08/2018--23:23:00	35.89	0	0.315785	0.878653	-0.432509
134400	28/08/2018--23:24:00	35.91	0	0.315785	0.863784	-0.447352
134460	28/08/2018--23:25:00	35.93	1	0.237754	0.834045	-0.521568
134520	28/08/2018--23:26:00	35.91	0	0.175328	0.878653	-0.477039
134580	28/08/2018--23:27:00	35.88	0	0.128509	0.863784	-0.521568
134640	28/08/2018--23:28:00	35.95	0	0.393817	0.878653	-0.402823
134700	28/08/2018--23:29:00	36.06	0	0.378211	0.863784	-0.402823
134760	28/08/2018--23:30:00	36.08	0	0.144116	0.878653	-0.477039
134820	28/08/2018--23:31:00	36.09	0	0.159722	0.878653	-0.477039
134880	28/08/2018--23:32:00	36.14	3	0.00365875	0.7597	-0.655157
134940	28/08/2018--23:33:00	36.14	0	0.237754	0.848915	-0.521568
135000	28/08/2018--23:34:00	36.17	0	0.190935	0.848915	-0.536411
135060	28/08/2018--23:35:00	36.21	0	0.175328	0.848915	-0.536411
135120	28/08/2018--23:36:00	36.25	0	0.190935	0.834045	-0.536411
135180	28/08/2018--23:37:00	36.29	0	0.175328	0.834045	-0.551255
135240	28/08/2018--23:38:00	36.31	0	0.237754	0.834045	-0.506725
135300	28/08/2018--23:39:00	36.36	0	0.237754	0.834045	-0.536411
135360	28/08/2018--23:40:00	36.38	0	0.237754	0.819176	-0.536411
135420	28/08/2018--23:41:00	36.41	0	0.190935	0.834045	-0.536411
135480	28/08/2018--23:42:00	36.32	18	0.206541	0.863784	-0.491882
135540	28/08/2018--23:43:00	36.24	0	0.25336	0.848915	-0.491882
135600	28/08/2018--23:44:00	36.24	77	0.25336	0.834045	-0.521568
135660	28/08/2018--23:45:00	35.91	449	0.284573	0.982737	-0.284077
135720	28/08/2018--23:46:00	35.68	329	0.0816904	135.446	-0.224704
135780	28/08/2018--23:47:00	35.58	797	-0.324074	187.488	-0.506725
135840	28/08/2018--23:48:00	35.53	123	0.112903	0.982737	-0.209861
135900	28/08/2018--23:49:00	35.45	10	0.0972967	0.997606	-0.180175
135960	28/08/2018--23:50:00	35.36	449	0.144116	0.893522	-0.34345
136020	28/08/2018--23:51:00	35.36	1248	0.0972967	0.774569	-0.284077
136080	28/08/2018--23:52:00	35.27	1091	0.0660841	0.834045	-0.120802
136140	28/08/2018--23:53:00	35.18	100	-0.324074	0.878653	-0.313763
136200	28/08/2018--23:54:00	35.12	150	-0.0743729	0.952998	-0.254391
136260	28/08/2018--23:55:00	35.16	162	-0.230436	0.952998	-0.29892
136320	28/08/2018--23:56:00	35.16	109	-0.152405	0.863784	-0.373136
136380	28/08/2018--23:57:00	35.17	123	-0.417712	0.848915	-0.313763
136440	28/08/2018--23:58:00	35.21	137	-0.0899792	0.893522	-0.239547
136500	28/08/2018--23:59:00	35.18	141	0.25336	0.952998	-0.120802
136560	29/08/2018--00:00:00	35.14	154	-0.0431602	105.708	-0.195018
136620	29/08/2018--00:01:00	35.18	203	-0.0431602	0.893522	-0.284077
136680	29/08/2018--00:02:00	35.18	214	-0.21483	104.221	-0.284077
136740	29/08/2018--00:03:00	35.21	164	-0.355287	0.982737	-0.387979
136800	29/08/2018--00:04:00	35.21	127	-0.121192	0.967867	-0.328607
136860	29/08/2018--00:05:00	35.25	158	-0.230436	0.893522	-0.34345
136920	29/08/2018--00:06:00	35.31	98	0.0972967	104.221	-0.209861
136980	29/08/2018--00:07:00	35.4	334	0.393817	0.863784	-0.00205645
137040	29/08/2018--00:08:00	35.29	9	-0.230436	0.938129	-0.0317428
137100	29/08/2018--00:09:00	35.07	0	-0.324074	0.938129	-0.0168996
137160	29/08/2018--00:10:00	34.85	19	-0.277255	0.967867	0.0424731
137220	29/08/2018--00:11:00	34.63	4	-0.21483	0.982737	-0.0317428
137280	29/08/2018--00:12:00	34.48	276	0.112903	0.878653	-0.313763
137340	29/08/2018--00:13:00	34.43	19	-0.183617	0.967867	-0.209861
137400	29/08/2018--00:14:00	34.38	7	-0.105586	0.997606	0.101846
137460	29/08/2018--00:15:00	34.21	111	0.0504777	0.997606	0.0573163
137520	29/08/2018--00:16:00	34.22	338	-0.136798	0.982737	-0.387979
137580	29/08/2018--00:17:00	34.42	164	-0.464531	0.893522	0.0721595
137640	29/08/2018--00:18:00	34.6	0	-0.448925	0.893522	-0.00205645
137700	29/08/2018--00:19:00	34.75	0	-0.464531	0.878653	0.0127867
137760	29/08/2018--00:20:00	34.84	0	-0.417712	0.908391	0.0721595
137820	29/08/2018--00:21:00	34.94	0	-0.417712	0.908391	0.0721595
137880	29/08/2018--00:22:00	35.02	29	-0.386499	0.92326	0.101846
137940	29/08/2018--00:23:00	35.06	174	0.112903	0.834045	-0.521568
138000	29/08/2018--00:24:00	34.97	0	-0.0119476	0.982737	-0.209861
138060	29/08/2018--00:25:00	34.91	0	0.0816904	0.967867	-0.29892
138120	29/08/2018--00:26:00	34.88	0	0.159722	0.938129	-0.387979
138180	29/08/2018--00:27:00	34.84	0	0.0972967	0.952998	-0.34345
138240	29/08/2018--00:28:00	34.81	0	0.0972967	0.952998	-0.34345
138300	29/08/2018--00:29:00	34.77	0	0.0972967	0.952998	-0.358293
138360	29/08/2018--00:30:00	34.76	0	0.0660841	0.967867	-0.29892
138420	29/08/2018--00:31:00	34.73	0	0.0816904	0.967867	-0.29892
138480	29/08/2018--00:32:00	34.7	0	0.0348714	0.967867	-0.29892
138540	29/08/2018--00:33:00	34.68	0	0.0972967	0.952998	-0.328607
138600	29/08/2018--00:34:00	34.69	5	0.0816904	0.952998	-0.313763
138660	29/08/2018--00:35:00	34.68	308	-0.0587666	0.938129	-0.00205645
138720	29/08/2018--00:36:00	34.61	125	-0.542563	0.819176	0.116689
138780	29/08/2018--00:37:00	34.52	47	0.159722	101.247	-0.120802
138840	29/08/2018--00:38:00	34.42	11	-0.0119476	101.247	-0.195018
138900	29/08/2018--00:39:00	34.44	15	-0.0119476	104.221	0.0127867
138960	29/08/2018--00:40:00	34.51	0	-0.0119476	101.247	-0.0614292
139020	29/08/2018--00:41:00	34.63	0	-0.0743729	101.247	0.0276299
139080	29/08/2018--00:42:00	34.71	20	-0.121192	0.7597	-0.640314
139140	29/08/2018--00:43:00	34.7	0	-0.121192	0.744831	-0.640314
139200	29/08/2018--00:44:00	34.7	0	-0.152405	0.729962	-0.655157
139260	29/08/2018--00:45:00	34.73	0	-0.136798	0.744831	-0.655157
139320	29/08/2018--00:46:00	34.75	0	-0.136798	0.744831	-0.655157
139380	29/08/2018--00:47:00	34.75	0	-0.121192	0.744831	-0.655157
139440	29/08/2018--00:48:00	34.76	0	-0.121192	0.744831	-0.655157
139500	29/08/2018--00:49:00	34.78	8	0.206541	0.982737	-0.224704
139560	29/08/2018--00:50:00	34.75	0	0.206541	0.982737	-0.224704
139620	29/08/2018--00:51:00	34.68	0	0.206541	0.982737	-0.195018
139680	29/08/2018--00:52:00	34.64	0	0.206541	0.982737	-0.209861
139740	29/08/2018--00:53:00	34.63	0	0.206541	0.982737	-0.209861
139800	29/08/2018--00:54:00	34.61	0	0.206541	0.982737	-0.195018
139860	29/08/2018--00:55:00	34.58	0	0.206541	0.982737	-0.209861
139920	29/08/2018--00:56:00	34.56	154	0.112903	0.982737	0.0424731
139980	29/08/2018--00:57:00	34.51	91	-0.105586	0.982737	-0.0762724
140040	29/08/2018--00:58:00	34.36	260	0.237754	0.967867	-0.209861
140100	29/08/2018--00:59:00	34.38	219	0.237754	0.982737	-0.195018
140160	29/08/2018--01:00:00	34.51	81	0.0972967	0.938129	-0.328607
140220	29/08/2018--01:01:00	34.58	9	-0.870296	0.551532	0.161219
140280	29/08/2018--01:02:00	34.63	0	-0.870296	0.58127	0.116689
140340	29/08/2018--01:03:00	34.68	0	-0.80787	0.551532	0.176062
140400	29/08/2018--01:04:00	34.71	4	-0.823477	0.521794	0.205748
140460	29/08/2018--01:05:00	34.75	40	-0.948327	0.224412	0.35418
140520	29/08/2018--01:06:00	34.77	88	0.268966	0.878653	-0.254391
140580	29/08/2018--01:07:00	34.68	239	0.893219	0.432579	-0.313763
140640	29/08/2018--01:08:00	34.56	9	0.752762	0.387972	-0.566098
140700	29/08/2018--01:09:00	34.62	1	0.705943	0.41771	-0.595784
140760	29/08/2018--01:10:00	34.75	0	0.705943	0.41771	-0.595784
140820	29/08/2018--01:11:00	34.89	0	0.737156	0.358234	-0.610627
140880	29/08/2018--01:12:00	34.96	0	0.690337	0.402841	-0.62547
140940	29/08/2018--01:13:00	35.07	0	0.690337	0.402841	-0.62547
141000	29/08/2018--01:14:00	35.15	0	0.690337	0.387972	-0.62547
141060	29/08/2018--01:15:00	35.25	15	0.705943	0.402841	-0.62547
141120	29/08/2018--01:16:00	35.14	43	0.940038	0.41771	-0.0317428
141180	29/08/2018--01:17:00	34.96	0	0.940038	0.41771	-0.0317428
141240	29/08/2018--01:18:00	34.89	0	0.940038	0.41771	-0.0317428
141300	29/08/2018--01:19:00	34.94	0	0.955645	0.402841	0.0127867
141360	29/08/2018--01:20:00	34.98	0	0.955645	0.402841	0.0276299
141420	29/08/2018--01:21:00	35.04	0	0.940038	0.41771	-0.00205645
141480	29/08/2018--01:22:00	35.14	0	0.940038	0.41771	-0.00205645
141540	29/08/2018--01:23:00	35.19	0	0.940038	0.41771	-0.00205645
141600	29/08/2018--01:24:00	35.26	0	0.940038	0.432579	0.0127867
141660	29/08/2018--01:25:00	35.34	9	0.940038	0.447448	-0.046586
141720	29/08/2018--01:26:00	35.38	0	0.940038	0.432579	-0.0614292
141780	29/08/2018--01:27:00	35.44	0	0.940038	0.447448	-0.0614292
141840	29/08/2018--01:28:00	35.5	0	0.924432	0.447448	-0.0614292
141900	29/08/2018--01:29:00	35.53	27	-0.183617	0.298757	-0.922334
141960	29/08/2018--01:30:00	35.21	195	-0.714232	0.150066	0.710417
142020	29/08/2018--01:31:00	35	15	-0.714232	0.135197	0.72526
142080	29/08/2018--01:32:00	34.95	5	-0.651807	0.194673	0.754946
142140	29/08/2018--01:33:00	34.97	0	-0.667413	0.194673	0.754946
142200	29/08/2018--01:34:00	35.02	0	-0.667413	0.194673	0.769789
142260	29/08/2018--01:35:00	35.08	44	-0.854689	0.209542	-0.477039
142320	29/08/2018--01:36:00	35.23	0	-0.854689	0.209542	-0.491882
142380	29/08/2018--01:37:00	35.28	23	-0.854689	0.209542	-0.491882
142440	29/08/2018--01:38:00	35.35	0	-0.776658	0.283888	-0.551255
142500	29/08/2018--01:39:00	35.41	0	-0.792264	0.283888	-0.551255
142560	29/08/2018--01:40:00	35.47	0	-0.792264	0.283888	-0.536411
142620	29/08/2018--01:41:00	35.51	0	-0.792264	0.283888	-0.536411
142680	29/08/2018--01:42:00	35.57	0	-0.80787	0.269019	-0.536411
142740	29/08/2018--01:43:00	35.62	124	-0.792264	0.283888	-0.521568
142800	29/08/2018--01:44:00	35.45	12	-0.729839	0.179804	0.695574
142860	29/08/2018--01:45:00	35.3	0	-0.729839	0.194673	0.710417
142920	29/08/2018--01:46:00	35.23	0	-0.714232	0.194673	0.710417
142980	29/08/2018--01:47:00	35.16	0	-0.714232	0.179804	0.710417
143040	29/08/2018--01:48:00	35.09	56	-0.714232	0.179804	0.710417
143100	29/08/2018--01:49:00	35.08	55	-0.885902	0.164935	-0.432509
143160	29/08/2018--01:50:00	35.2	0	-0.901508	0.164935	-0.432509
143220	29/08/2018--01:51:00	35.29	0	-0.901508	0.150066	-0.432509
143280	29/08/2018--01:52:00	35.33	0	-0.901508	0.164935	-0.432509
143340	29/08/2018--01:53:00	35.41	0	-0.885902	0.164935	-0.432509
143400	29/08/2018--01:54:00	35.45	0	-0.885902	0.164935	-0.447352
143460	29/08/2018--01:55:00	35.5	0	-0.901508	0.164935	-0.432509
143520	29/08/2018--01:56:00	35.54	0	-0.901508	0.164935	-0.432509
143580	29/08/2018--01:57:00	35.57	0	-0.901508	0.164935	-0.432509
143640	29/08/2018--01:58:00	35.56	24	-0.0119476	0.0905895	-0.981707
143700	29/08/2018--01:59:00	35.48	0	0.00365875	0.0905895	-0.981707
143760	29/08/2018--02:00:00	35.41	0	-0.0119476	0.0905895	-0.981707
143820	29/08/2018--02:01:00	35.36	0	-0.0119476	0.0905895	-0.981707
143880	29/08/2018--02:02:00	35.33	0	0.00365875	0.0905895	-0.981707
143940	29/08/2018--02:03:00	35.3	0	0.00365875	0.0905895	-0.981707
144000	29/08/2018--02:04:00	35.3	0	0.00365875	0.0905895	-0.99655
144060	29/08/2018--02:05:00	35.28	0	-0.0119476	0.0905895	-0.981707
144120	29/08/2018--02:06:00	35.28	0	0.00365875	0.0905895	-0.981707
144180	29/08/2018--02:07:00	35.27	0	0.00365875	0.0905895	-0.99655
144240	29/08/2018--02:08:00	35.25	0	0.00365875	0.0905895	-0.99655
144300	29/08/2018--02:09:00	35.25	0	-0.0119476	0.0905895	-0.981707
144360	29/08/2018--02:10:00	35.25	0	-0.0119476	0.0905895	-0.99655
144420	29/08/2018--02:11:00	35.24	0	-0.0119476	0.0905895	-0.981707
144480	29/08/2018--02:12:00	35.23	0	0.00365875	0.0905895	-0.981707
144540	29/08/2018--02:13:00	35.23	0	0.00365875	0.0905895	-0.981707
144600	29/08/2018--02:14:00	35.24	0	-0.0119476	0.0905895	-0.981707
144660	29/08/2018--02:15:00	35.24	0	-0.0119476	0.0905895	-0.981707
144720	29/08/2018--02:16:00	35.23	0	-0.0119476	0.0905895	-0.981707
144780	29/08/2018--02:17:00	35.21	0	-0.0119476	0.0905895	-0.99655
144840	29/08/2018--02:18:00	35.23	0	-0.0119476	0.0905895	-0.99655
144900	29/08/2018--02:19:00	35.23	0	-0.0119476	0.0905895	-0.981707
144960	29/08/2018--02:20:00	35.21	1	0.362604	0.120328	-0.862962
145020	29/08/2018--02:21:00	35.14	0	0.284573	-0.191924	-0.922334
145080	29/08/2018--02:22:00	35.11	0	0.284573	-0.191924	-0.922334
145140	29/08/2018--02:23:00	35.11	0	0.268966	-0.206793	-0.922334
145200	29/08/2018--02:24:00	35.11	0	0.284573	-0.206793	-0.922334
145260	29/08/2018--02:25:00	35.14	0	0.268966	-0.206793	-0.922334
145320	29/08/2018--02:26:00	35.14	0	0.284573	-0.206793	-0.922334
145380	29/08/2018--02:27:00	35.18	0	0.284573	-0.206793	-0.922334
145440	29/08/2018--02:28:00	35.18	0	0.268966	-0.206793	-0.937177
145500	29/08/2018--02:29:00	35.19	0	0.268966	-0.206793	-0.922334
145560	29/08/2018--02:30:00	35.2	0	0.268966	-0.206793	-0.937177
145620	29/08/2018--02:31:00	35.22	0	0.268966	-0.206793	-0.922334
145680	29/08/2018--02:32:00	35.22	0	0.268966	-0.206793	-0.922334
145740	29/08/2018--02:33:00	35.23	13	0.268966	-0.206793	-0.922334
145800	29/08/2018--02:34:00	35.24	0	0.783975	-0.0878399	-0.610627
145860	29/08/2018--02:35:00	35.27	0	0.783975	-0.0878399	-0.610627
145920	29/08/2018--02:36:00	35.25	0	0.72155	-0.102709	-0.67
145980	29/08/2018--02:37:00	35.27	0	0.737156	-0.0878399	-0.67
146040	29/08/2018--02:38:00	35.29	0	0.72155	-0.102709	-0.684843
146100	29/08/2018--02:39:00	35.3	2	0.72155	-0.0878399	-0.67
146160	29/08/2018--02:40:00	35.31	0	0.705943	-0.0729708	-0.699686
146220	29/08/2018--02:41:00	35.32	0	0.705943	-0.0729708	-0.699686
146280	29/08/2018--02:42:00	35.32	0	0.643518	-0.0729708	-0.759059
146340	29/08/2018--02:43:00	35.3	2	0.627912	0.150066	-0.699686
146400	29/08/2018--02:44:00	35.26	0	0.534274	0.0013748	-0.848118
146460	29/08/2018--02:45:00	35.25	0	0.596699	-0.0729708	-0.788746
146520	29/08/2018--02:46:00	35.25	0	0.596699	-0.0729708	-0.788746
146580	29/08/2018--02:47:00	35.24	0	0.596699	-0.0729708	-0.803589
146640	29/08/2018--02:48:00	35.25	0	0.596699	-0.0729708	-0.803589
146700	29/08/2018--02:49:00	35.27	0	0.596699	-0.0729708	-0.788746
146760	29/08/2018--02:50:00	35.25	0	0.581093	-0.0729708	-0.803589
146820	29/08/2018--02:51:00	35.25	0	0.581093	-0.0878399	-0.803589
146880	29/08/2018--02:52:00	35.27	0	0.596699	-0.0878399	-0.788746
146940	29/08/2018--02:53:00	35.26	0	0.581093	-0.0729708	-0.803589
147000	29/08/2018--02:54:00	35.26	0	0.581093	-0.0878399	-0.803589
147060	29/08/2018--02:55:00	35.27	0	0.596699	-0.0729708	-0.788746
147120	29/08/2018--02:56:00	35.25	0	0.581093	-0.0729708	-0.803589
147180	29/08/2018--02:57:00	35.27	15	0.659124	-0.0581017	-0.744216
147240	29/08/2018--02:58:00	35.25	0	0.659124	-0.0581017	-0.744216
147300	29/08/2018--02:59:00	35.26	0	0.659124	-0.0581017	-0.744216
147360	29/08/2018--03:00:00	35.25	0	0.659124	-0.0432326	-0.759059
147420	29/08/2018--03:01:00	35.25	0	0.659124	-0.0581017	-0.744216
147480	29/08/2018--03:02:00	35.26	0	0.659124	-0.0581017	-0.744216
147540	29/08/2018--03:03:00	35.25	0	0.659124	-0.0432326	-0.744216
147600	29/08/2018--03:04:00	35.23	0	0.659124	-0.0432326	-0.744216
147660	29/08/2018--03:05:00	35.23	0	0.659124	-0.0432326	-0.744216
147720	29/08/2018--03:06:00	35.23	0	0.659124	-0.0432326	-0.759059
147780	29/08/2018--03:07:00	35.23	0	0.659124	-0.0432326	-0.744216
147840	29/08/2018--03:08:00	35.23	0	0.659124	-0.0432326	-0.744216
147900	29/08/2018--03:09:00	35.24	0	0.659124	-0.0432326	-0.744216
147960	29/08/2018--03:10:00	35.25	0	0.659124	-0.0581017	-0.744216
148020	29/08/2018--03:11:00	35.23	0	0.659124	-0.0432326	-0.744216
148080	29/08/2018--03:12:00	35.23	0	0.659124	-0.0432326	-0.744216
148140	29/08/2018--03:13:00	35.21	0	0.643518	-0.0432326	-0.744216
148200	29/08/2018--03:14:00	35.24	0	0.659124	-0.0432326	-0.759059
148260	29/08/2018--03:15:00	35.23	0	0.659124	-0.0432326	-0.744216
148320	29/08/2018--03:16:00	35.23	0	0.659124	-0.0432326	-0.744216
148380	29/08/2018--03:17:00	35.23	0	0.659124	-0.0432326	-0.744216
148440	29/08/2018--03:18:00	35.22	0	0.659124	-0.0283634	-0.744216
148500	29/08/2018--03:19:00	35.19	0	0.659124	-0.0283634	-0.744216
148560	29/08/2018--03:20:00	35.17	0	0.659124	-0.0283634	-0.744216
148620	29/08/2018--03:21:00	35.17	0	0.659124	-0.0283634	-0.759059
148680	29/08/2018--03:22:00	35.15	0	0.659124	-0.0283634	-0.759059
148740	29/08/2018--03:23:00	35.14	0	0.659124	-0.0283634	-0.744216
148800	29/08/2018--03:24:00	35.12	0	0.659124	-0.0283634	-0.744216
148860	29/08/2018--03:25:00	35.14	0	0.596699	-0.0283634	-0.803589
148920	29/08/2018--03:26:00	35.13	0	0.612305	-0.0134943	-0.788746
148980	29/08/2018--03:27:00	35.12	0	0.612305	-0.0134943	-0.788746
149040	29/08/2018--03:28:00	35.12	0	0.612305	-0.0134943	-0.788746
149100	29/08/2018--03:29:00	35.12	0	0.612305	-0.0134943	-0.788746
149160	29/08/2018--03:30:00	35.15	0	0.643518	-0.0134943	-0.773902
149220	29/08/2018--03:31:00	35.14	0	0.627912	-0.0134943	-0.759059
149280	29/08/2018--03:32:00	35.12	0	0.627912	-0.0134943	-0.759059
149340	29/08/2018--03:33:00	35.12	0	0.643518	-0.0134943	-0.773902
149400	29/08/2018--03:34:00	35.12	0	0.627912	0.031113	-0.788746
149460	29/08/2018--03:35:00	35.11	0	0.612305	0.031113	-0.788746
149520	29/08/2018--03:36:00	35.09	0	0.612305	0.031113	-0.788746
149580	29/08/2018--03:37:00	35.07	0	0.612305	0.031113	-0.788746
149640	29/08/2018--03:38:00	35.07	0	0.612305	0.031113	-0.788746
149700	29/08/2018--03:39:00	35.05	0	0.612305	0.031113	-0.788746
149760	29/08/2018--03:40:00	35.07	0	0.612305	0.0162439	-0.788746
149820	29/08/2018--03:41:00	35.05	0	0.612305	0.031113	-0.788746
149880	29/08/2018--03:42:00	35.06	0	0.612305	0.031113	-0.788746
149940	29/08/2018--03:43:00	35.06	0	0.612305	0.031113	-0.788746
150000	29/08/2018--03:44:00	35.04	0	0.612305	0.031113	-0.788746
150060	29/08/2018--03:45:00	35.04	0	0.612305	0.031113	-0.788746
150120	29/08/2018--03:46:00	35.04	0	0.612305	0.031113	-0.788746
150180	29/08/2018--03:47:00	35.05	0	0.612305	0.0162439	-0.788746
150240	29/08/2018--03:48:00	35.04	1	0.503061	0.0757204	-0.862962
150300	29/08/2018--03:49:00	35.05	63	0.612305	0.0757204	-0.803589
150360	29/08/2018--03:50:00	34.78	0	-0.386499	0.135197	0.933065
150420	29/08/2018--03:51:00	34.31	0	-0.386499	0.135197	0.933065
150480	29/08/2018--03:52:00	33.88	0	-0.386499	0.135197	0.933065
150540	29/08/2018--03:53:00	33.5	0	-0.386499	0.135197	0.933065
150600	29/08/2018--03:54:00	33.21	3	-0.667413	0.164935	0.769789
150660	29/08/2018--03:55:00	32.88	0	-0.667413	0.164935	0.754946
150720	29/08/2018--03:56:00	32.66	0	-0.651807	0.164935	0.754946
150780	29/08/2018--03:57:00	32.52	0	-0.667413	0.164935	0.769789
150840	29/08/2018--03:58:00	32.43	0	-0.667413	0.164935	0.769789
150900	29/08/2018--03:59:00	32.32	0	-0.667413	0.164935	0.754946
150960	29/08/2018--04:00:00	32.14	0	-0.667413	0.164935	0.754946
151020	29/08/2018--04:01:00	31.92	0	-0.667413	0.164935	0.754946
151080	29/08/2018--04:02:00	31.78	0	-0.667413	0.164935	0.754946
151140	29/08/2018--04:03:00	31.79	22	0.362604	0.179804	0.933065
151200	29/08/2018--04:04:00	32.12	0	0.362604	0.179804	0.933065
151260	29/08/2018--04:05:00	32.41	0	0.362604	0.179804	0.947908
151320	29/08/2018--04:06:00	32.66	0	0.346998	0.179804	0.933065
151380	29/08/2018--04:07:00	32.84	0	0.362604	0.179804	0.933065
151440	29/08/2018--04:08:00	32.95	0	0.346998	0.179804	0.933065
151500	29/08/2018--04:09:00	33.03	0	0.346998	0.179804	0.947908
151560	29/08/2018--04:10:00	33.08	0	0.362604	0.179804	0.933065
151620	29/08/2018--04:11:00	33.14	0	0.362604	0.179804	0.947908
151680	29/08/2018--04:12:00	33.21	0	0.346998	0.179804	0.933065
151740	29/08/2018--04:13:00	33.28	0	0.346998	0.179804	0.947908
151800	29/08/2018--04:14:00	33.32	0	0.362604	0.164935	0.933065
151860	29/08/2018--04:15:00	33.35	0	0.346998	0.179804	0.933065
151920	29/08/2018--04:16:00	33.38	0	0.362604	0.179804	0.933065
151980	29/08/2018--04:17:00	33.36	0	0.346998	0.164935	0.933065
152040	29/08/2018--04:18:00	33.39	0	0.346998	0.164935	0.933065
152100	29/08/2018--04:19:00	33.41	0	0.346998	0.179804	0.933065
152160	29/08/2018--04:20:00	33.45	0	0.362604	0.179804	0.933065
152220	29/08/2018--04:21:00	33.49	0	0.362604	0.179804	0.947908
152280	29/08/2018--04:22:00	33.52	0	0.346998	0.179804	0.933065
152340	29/08/2018--04:23:00	33.55	0	0.346998	0.164935	0.947908
152400	29/08/2018--04:24:00	33.54	0	0.362604	0.164935	0.933065
152460	29/08/2018--04:25:00	33.52	0	0.362604	0.179804	0.933065
152520	29/08/2018--04:26:00	33.52	0	0.346998	0.179804	0.933065
152580	29/08/2018--04:27:00	33.56	0	0.346998	0.164935	0.933065
152640	29/08/2018--04:28:00	33.58	0	0.346998	0.179804	0.933065
152700	29/08/2018--04:29:00	33.61	0	0.362604	0.164935	0.933065
152760	29/08/2018--04:30:00	33.62	0	0.362604	0.164935	0.933065
152820	29/08/2018--04:31:00	33.62	0	0.346998	0.179804	0.933065
152880	29/08/2018--04:32:00	33.61	0	0.346998	0.164935	0.947908
152940	29/08/2018--04:33:00	33.59	0	0.362604	0.164935	0.947908
153000	29/08/2018--04:34:00	33.59	0	0.362604	0.164935	0.933065
153060	29/08/2018--04:35:00	33.59	0	0.346998	0.179804	0.947908
153120	29/08/2018--04:36:00	33.6	0	0.346998	0.179804	0.947908
153180	29/08/2018--04:37:00	33.62	0	0.346998	0.179804	0.933065
153240	29/08/2018--04:38:00	33.61	0	0.362604	0.164935	0.933065
153300	29/08/2018--04:39:00	33.6	0	0.362604	0.164935	0.933065
153360	29/08/2018--04:40:00	33.56	0	0.362604	0.179804	0.933065
153420	29/08/2018--04:41:00	33.54	0	0.346998	0.179804	0.933065
153480	29/08/2018--04:42:00	33.57	0	0.346998	0.179804	0.947908
153540	29/08/2018--04:43:00	33.58	0	0.362604	0.179804	0.933065
153600	29/08/2018--04:44:00	33.58	0	0.346998	0.179804	0.947908
153660	29/08/2018--04:45:00	33.61	0	0.362604	0.164935	0.947908
153720	29/08/2018--04:46:00	33.61	0	0.362604	0.164935	0.933065
153780	29/08/2018--04:47:00	33.59	0	0.362604	0.179804	0.933065
153840	29/08/2018--04:48:00	33.56	0	0.362604	0.164935	0.933065
153900	29/08/2018--04:49:00	33.53	0	0.362604	0.179804	0.947908
153960	29/08/2018--04:50:00	33.53	0	0.346998	0.179804	0.933065
154020	29/08/2018--04:51:00	33.54	0	0.346998	0.164935	0.933065
154080	29/08/2018--04:52:00	33.58	0	0.346998	0.179804	0.933065
154140	29/08/2018--04:53:00	33.57	0	0.362604	0.179804	0.947908
154200	29/08/2018--04:54:00	33.57	0	0.346998	0.164935	0.933065
154260	29/08/2018--04:55:00	33.57	0	0.362604	0.179804	0.947908
154320	29/08/2018--04:56:00	33.54	0	0.362604	0.164935	0.933065
154380	29/08/2018--04:57:00	33.52	0	0.346998	0.164935	0.947908
154440	29/08/2018--04:58:00	33.5	0	0.346998	0.164935	0.933065
154500	29/08/2018--04:59:00	33.48	0	0.346998	0.179804	0.933065
154560	29/08/2018--05:00:00	33.51	0	0.346998	0.179804	0.933065
