# Supplementary material for: A randomized cross-over trial investigating differences in 24-h personal air and skin temperatures using wearable sensors between two climatologically contrasting settings
Source: Sci Rep. 2021 Nov 10;11:22020. doi: 10.1038/s41598-021-01180-y (PMC8580978; doi:10.1038/s41598-021-01180-y)
Supplement: Supplementary file 2 — Supplementary Data. [file 41598_2021_1180_MOESM2_ESM.zip › New folder/new/T19_A1new.csv]

Index	Date	Temperature	Activity	X-axis	Y-axis	Z-axis	Marker
53760	17/08/2018--05:00:00	21.29	0	-0.521006	0.189209	0.828416
53820	17/08/2018--05:01:00	21.29	0	-0.536676	0.203964	0.828416
53880	17/08/2018--05:02:00	21.27	0	-0.536676	0.203964	0.828416
53940	17/08/2018--05:03:00	21.27	0	-0.536676	0.203964	0.828416
54000	17/08/2018--05:04:00	21.26	0	-0.536676	0.189209	0.828416
54060	17/08/2018--05:05:00	21.25	0	-0.536676	0.189209	0.828416
54120	17/08/2018--05:06:00	21.23	0	-0.536676	0.189209	0.828416
54180	17/08/2018--05:07:00	21.25	0	-0.536676	0.189209	0.828416
54240	17/08/2018--05:08:00	21.25	0	-0.536676	0.189209	0.828416
54300	17/08/2018--05:09:00	21.23	0	-0.521006	0.189209	0.828416
54360	17/08/2018--05:10:00	21.25	0	-0.521006	0.203964	0.828416
54420	17/08/2018--05:11:00	21.21	0	-0.536676	0.189209	0.828416
54480	17/08/2018--05:12:00	21.22	0	-0.536676	0.189209	0.828416
54540	17/08/2018--05:13:00	21.2	0	-0.536676	0.203964	0.828416
54600	17/08/2018--05:14:00	21.2	0	-0.536676	0.189209	0.81393
54660	17/08/2018--05:15:00	21.2	0	-0.536676	0.189209	0.81393
54720	17/08/2018--05:16:00	21.19	0	-0.536676	0.203964	0.81393
54780	17/08/2018--05:17:00	21.21	0	-0.536676	0.189209	0.828416
54840	17/08/2018--05:18:00	21.18	0	-0.536676	0.203964	0.81393
54900	17/08/2018--05:19:00	21.19	0	-0.521006	0.189209	0.828416
54960	17/08/2018--05:20:00	21.17	0	-0.536676	0.203964	0.828416
55020	17/08/2018--05:21:00	21.17	0	-0.536676	0.203964	0.828416
55080	17/08/2018--05:22:00	21.16	0	-0.536676	0.203964	0.828416
55140	17/08/2018--05:23:00	21.15	0	-0.536676	0.203964	0.828416
55200	17/08/2018--05:24:00	21.14	0	-0.536676	0.203964	0.828416
55260	17/08/2018--05:25:00	21.14	0	-0.536676	0.203964	0.828416
55320	17/08/2018--05:26:00	21.14	0	-0.536676	0.189209	0.828416
55380	17/08/2018--05:27:00	21.13	0	-0.536676	0.189209	0.828416
55440	17/08/2018--05:28:00	21.12	0	-0.536676	0.189209	0.828416
55500	17/08/2018--05:29:00	21.11	0	-0.536676	0.189209	0.828416
55560	17/08/2018--05:30:00	21.1	0	-0.521006	0.189209	0.828416
55620	17/08/2018--05:31:00	21.1	0	-0.536676	0.203964	0.828416
55680	17/08/2018--05:32:00	21.09	0	-0.536676	0.203964	0.828416
55740	17/08/2018--05:33:00	21.09	0	-0.536676	0.189209	0.828416
55800	17/08/2018--05:34:00	21.08	0	-0.521006	0.189209	0.828416
55860	17/08/2018--05:35:00	21.08	0	-0.536676	0.203964	0.828416
55920	17/08/2018--05:36:00	21.07	0	-0.536676	0.203964	0.828416
55980	17/08/2018--05:37:00	21.04	0	-0.521006	0.189209	0.828416
56040	17/08/2018--05:38:00	21.06	0	-0.536676	0.189209	0.828416
56100	17/08/2018--05:39:00	21.04	0	-0.536676	0.203964	0.828416
56160	17/08/2018--05:40:00	21.03	0	-0.536676	0.203964	0.828416
56220	17/08/2018--05:41:00	21.04	0	-0.536676	0.189209	0.81393
56280	17/08/2018--05:42:00	21.02	0	-0.521006	0.203964	0.828416
56340	17/08/2018--05:43:00	21.04	0	-0.521006	0.203964	0.828416
56400	17/08/2018--05:44:00	21.04	0	-0.536676	0.189209	0.828416
56460	17/08/2018--05:45:00	21.02	0	-0.536676	0.189209	0.828416
56520	17/08/2018--05:46:00	21	0	-0.536676	0.203964	0.828416
56580	17/08/2018--05:47:00	21	0	-0.536676	0.189209	0.828416
56640	17/08/2018--05:48:00	21	0	-0.536676	0.203964	0.828416
56700	17/08/2018--05:49:00	21.01	0	-0.536676	0.203964	0.828416
56760	17/08/2018--05:50:00	20.97	0	-0.536676	0.203964	0.828416
56820	17/08/2018--05:51:00	20.98	0	-0.536676	0.203964	0.828416
56880	17/08/2018--05:52:00	20.98	0	-0.521006	0.189209	0.828416
56940	17/08/2018--05:53:00	20.98	0	-0.536676	0.189209	0.828416
57000	17/08/2018--05:54:00	20.99	0	-0.536676	0.203964	0.828416
57060	17/08/2018--05:55:00	20.98	0	-0.536676	0.203964	0.828416
57120	17/08/2018--05:56:00	20.98	0	-0.536676	0.203964	0.828416
57180	17/08/2018--05:57:00	20.98	0	-0.536676	0.203964	0.81393
57240	17/08/2018--05:58:00	20.96	0	-0.536676	0.203964	0.81393
57300	17/08/2018--05:59:00	20.96	0	-0.521006	0.203964	0.828416
57360	17/08/2018--06:00:00	20.96	0	-0.536676	0.203964	0.828416
57420	17/08/2018--06:01:00	20.95	0	-0.536676	0.189209	0.828416
57480	17/08/2018--06:02:00	20.94	0	-0.536676	0.203964	0.828416
57540	17/08/2018--06:03:00	20.95	0	-0.536676	0.203964	0.828416
57600	17/08/2018--06:04:00	20.94	0	-0.536676	0.189209	0.828416
57660	17/08/2018--06:05:00	20.93	0	-0.536676	0.203964	0.828416
57720	17/08/2018--06:06:00	20.93	0	-0.536676	0.203964	0.828416
57780	17/08/2018--06:07:00	20.91	0	-0.536676	0.203964	0.828416
57840	17/08/2018--06:08:00	20.91	0	-0.536676	0.203964	0.81393
57900	17/08/2018--06:09:00	20.89	0	-0.521006	0.203964	0.828416
57960	17/08/2018--06:10:00	20.89	0	-0.536676	0.203964	0.828416
58020	17/08/2018--06:11:00	20.88	0	-0.536676	0.203964	0.81393
58080	17/08/2018--06:12:00	20.89	0	-0.536676	0.203964	0.828416
58140	17/08/2018--06:13:00	20.88	0	-0.536676	0.203964	0.828416
58200	17/08/2018--06:14:00	20.86	0	-0.536676	0.203964	0.828416
58260	17/08/2018--06:15:00	20.87	0	-0.521006	0.203964	0.828416
58320	17/08/2018--06:16:00	20.84	0	-0.536676	0.189209	0.828416
58380	17/08/2018--06:17:00	20.83	0	-0.536676	0.203964	0.828416
58440	17/08/2018--06:18:00	20.84	0	-0.536676	0.189209	0.828416
58500	17/08/2018--06:19:00	20.83	0	-0.536676	0.189209	0.828416
58560	17/08/2018--06:20:00	20.84	0	-0.536676	0.203964	0.81393
58620	17/08/2018--06:21:00	20.82	0	-0.536676	0.189209	0.828416
58680	17/08/2018--06:22:00	20.82	0	-0.521006	0.203964	0.828416
58740	17/08/2018--06:23:00	20.81	0	-0.521006	0.189209	0.828416
58800	17/08/2018--06:24:00	20.81	0	-0.536676	0.189209	0.828416
58860	17/08/2018--06:25:00	20.79	0	-0.536676	0.203964	0.828416
58920	17/08/2018--06:26:00	20.79	0	-0.536676	0.203964	0.828416
58980	17/08/2018--06:27:00	20.77	0	-0.536676	0.203964	0.828416
59040	17/08/2018--06:28:00	20.77	0	-0.536676	0.203964	0.828416
59100	17/08/2018--06:29:00	20.73	0	-0.536676	0.189209	0.828416
59160	17/08/2018--06:30:00	20.79	0	-0.536676	0.203964	0.828416
59220	17/08/2018--06:31:00	20.76	0	-0.536676	0.203964	0.828416
59280	17/08/2018--06:32:00	20.75	0	-0.536676	0.203964	0.828416
59340	17/08/2018--06:33:00	20.76	0	-0.536676	0.203964	0.828416
59400	17/08/2018--06:34:00	20.74	0	-0.521006	0.203964	0.828416
59460	17/08/2018--06:35:00	20.73	0	-0.536676	0.203964	0.828416
59520	17/08/2018--06:36:00	20.73	0	-0.536676	0.189209	0.828416
59580	17/08/2018--06:37:00	20.71	0	-0.536676	0.189209	0.81393
59640	17/08/2018--06:38:00	20.75	0	-0.536676	0.203964	0.828416
59700	17/08/2018--06:39:00	20.73	0	-0.536676	0.203964	0.828416
59760	17/08/2018--06:40:00	20.73	0	-0.536676	0.189209	0.828416
59820	17/08/2018--06:41:00	20.72	0	-0.536676	0.203964	0.828416
59880	17/08/2018--06:42:00	20.73	0	-0.536676	0.203964	0.828416
59940	17/08/2018--06:43:00	20.71	0	-0.536676	0.189209	0.828416
60000	17/08/2018--06:44:00	20.71	0	-0.536676	0.203964	0.828416
60060	17/08/2018--06:45:00	20.7	0	-0.521006	0.203964	0.828416
60120	17/08/2018--06:46:00	20.7	0	-0.536676	0.203964	0.828416
60180	17/08/2018--06:47:00	20.69	0	-0.521006	0.203964	0.828416
60240	17/08/2018--06:48:00	20.71	0	-0.536676	0.203964	0.828416
60300	17/08/2018--06:49:00	20.7	0	-0.536676	0.203964	0.828416
60360	17/08/2018--06:50:00	20.69	0	-0.536676	0.203964	0.81393
60420	17/08/2018--06:51:00	20.69	0	-0.536676	0.203964	0.828416
60480	17/08/2018--06:52:00	20.69	0	-0.536676	0.203964	0.828416
60540	17/08/2018--06:53:00	20.68	0	-0.536676	0.189209	0.81393
60600	17/08/2018--06:54:00	20.67	0	-0.536676	0.203964	0.81393
60660	17/08/2018--06:55:00	20.68	0	-0.536676	0.203964	0.81393
60720	17/08/2018--06:56:00	20.66	0	-0.536676	0.203964	0.81393
60780	17/08/2018--06:57:00	20.67	0	-0.536676	0.189209	0.81393
60840	17/08/2018--06:58:00	20.67	0	-0.536676	0.203964	0.828416
60900	17/08/2018--06:59:00	20.65	0	-0.536676	0.203964	0.81393
60960	17/08/2018--07:00:00	20.66	0	-0.536676	0.189209	0.828416
61020	17/08/2018--07:01:00	20.65	0	-0.536676	0.203964	0.828416
61080	17/08/2018--07:02:00	20.66	0	-0.536676	0.203964	0.828416
61140	17/08/2018--07:03:00	20.63	0	-0.536676	0.203964	0.828416
61200	17/08/2018--07:04:00	20.65	1	-0.536676	0.203964	0.828416
61260	17/08/2018--07:05:00	20.64	0	-0.536676	0.189209	0.828416
61320	17/08/2018--07:06:00	20.66	0	-0.536676	0.203964	0.81393
61380	17/08/2018--07:07:00	20.64	0	-0.536676	0.203964	0.828416
61440	17/08/2018--07:08:00	20.64	0	-0.536676	0.203964	0.828416
61500	17/08/2018--07:09:00	20.64	0	-0.521006	0.203964	0.828416
61560	17/08/2018--07:10:00	20.64	0	-0.521006	0.203964	0.828416
61620	17/08/2018--07:11:00	20.63	0	-0.536676	0.203964	0.828416
61680	17/08/2018--07:12:00	20.63	0	-0.536676	0.203964	0.828416
61740	17/08/2018--07:13:00	20.64	0	-0.536676	0.189209	0.828416
61800	17/08/2018--07:14:00	20.62	0	-0.536676	0.203964	0.828416
61860	17/08/2018--07:15:00	20.61	0	-0.521006	0.203964	0.828416
61920	17/08/2018--07:16:00	20.62	0	-0.521006	0.203964	0.828416
61980	17/08/2018--07:17:00	20.6	0	-0.521006	0.203964	0.828416
62040	17/08/2018--07:18:00	20.59	0	-0.536676	0.203964	0.828416
62100	17/08/2018--07:19:00	20.59	0	-0.521006	0.203964	0.828416
62160	17/08/2018--07:20:00	20.6	0	-0.521006	0.203964	0.828416
62220	17/08/2018--07:21:00	20.59	0	-0.536676	0.203964	0.828416
62280	17/08/2018--07:22:00	20.59	0	-0.521006	0.203964	0.828416
62340	17/08/2018--07:23:00	20.59	0	-0.536676	0.203964	0.828416
62400	17/08/2018--07:24:00	20.58	0	-0.521006	0.203964	0.828416
62460	17/08/2018--07:25:00	20.57	0	-0.521006	0.203964	0.828416
62520	17/08/2018--07:26:00	20.58	0	-0.536676	0.203964	0.828416
62580	17/08/2018--07:27:00	20.58	0	-0.521006	0.203964	0.828416
62640	17/08/2018--07:28:00	20.57	0	-0.521006	0.203964	0.828416
62700	17/08/2018--07:29:00	20.57	0	-0.521006	0.203964	0.828416
62760	17/08/2018--07:30:00	20.57	0	-0.521006	0.203964	0.828416
62820	17/08/2018--07:31:00	20.57	0	-0.521006	0.203964	0.828416
62880	17/08/2018--07:32:00	20.57	0	-0.521006	0.203964	0.81393
62940	17/08/2018--07:33:00	20.57	0	-0.536676	0.189209	0.828416
63000	17/08/2018--07:34:00	20.57	0	-0.536676	0.203964	0.828416
63060	17/08/2018--07:35:00	20.57	0	-0.521006	0.203964	0.828416
63120	17/08/2018--07:36:00	20.58	0	-0.536676	0.203964	0.828416
63180	17/08/2018--07:37:00	20.57	0	-0.521006	0.189209	0.81393
63240	17/08/2018--07:38:00	20.58	0	-0.521006	0.203964	0.81393
63300	17/08/2018--07:39:00	20.58	0	-0.536676	0.203964	0.828416
63360	17/08/2018--07:40:00	20.57	0	-0.521006	0.203964	0.828416
63420	17/08/2018--07:41:00	20.59	0	-0.536676	0.189209	0.828416
63480	17/08/2018--07:42:00	20.59	0	-0.521006	0.203964	0.828416
63540	17/08/2018--07:43:00	20.59	0	-0.521006	0.189209	0.81393
63600	17/08/2018--07:44:00	20.59	0	-0.521006	0.203964	0.828416
63660	17/08/2018--07:45:00	20.59	0	-0.536676	0.203964	0.828416
63720	17/08/2018--07:46:00	20.6	0	-0.536676	0.203964	0.828416
63780	17/08/2018--07:47:00	20.59	0	-0.536676	0.203964	0.828416
63840	17/08/2018--07:48:00	20.6	0	-0.521006	0.203964	0.828416
63900	17/08/2018--07:49:00	20.6	0	-0.536676	0.203964	0.828416
63960	17/08/2018--07:50:00	20.6	0	-0.536676	0.203964	0.828416
64020	17/08/2018--07:51:00	20.6	0	-0.521006	0.203964	0.81393
64080	17/08/2018--07:52:00	20.6	0	-0.521006	0.203964	0.828416
64140	17/08/2018--07:53:00	20.61	0	-0.521006	0.203964	0.828416
64200	17/08/2018--07:54:00	20.61	0	-0.536676	0.189209	0.81393
64260	17/08/2018--07:55:00	20.62	0	-0.521006	0.203964	0.828416
64320	17/08/2018--07:56:00	20.64	0	-0.536676	0.203964	0.828416
64380	17/08/2018--07:57:00	20.64	0	-0.521006	0.203964	0.828416
64440	17/08/2018--07:58:00	20.64	0	-0.536676	0.203964	0.828416
64500	17/08/2018--07:59:00	20.67	0	-0.521006	0.203964	0.828416
64560	17/08/2018--08:00:00	20.66	0	-0.521006	0.203964	0.828416
64620	17/08/2018--08:01:00	20.66	0	-0.521006	0.203964	0.828416
64680	17/08/2018--08:02:00	20.68	0	-0.521006	0.203964	0.81393
64740	17/08/2018--08:03:00	20.69	0	-0.536676	0.203964	0.81393
64800	17/08/2018--08:04:00	20.69	0	-0.521006	0.203964	0.828416
64860	17/08/2018--08:05:00	20.7	0	-0.521006	0.189209	0.828416
64920	17/08/2018--08:06:00	20.69	0	-0.536676	0.203964	0.828416
64980	17/08/2018--08:07:00	20.7	0	-0.521006	0.203964	0.828416
65040	17/08/2018--08:08:00	20.72	0	-0.521006	0.203964	0.828416
65100	17/08/2018--08:09:00	20.73	0	-0.521006	0.203964	0.828416
65160	17/08/2018--08:10:00	20.73	0	-0.521006	0.203964	0.828416
65220	17/08/2018--08:11:00	20.75	0	-0.521006	0.203964	0.828416
65280	17/08/2018--08:12:00	20.75	0	-0.536676	0.189209	0.828416
65340	17/08/2018--08:13:00	20.74	0	-0.536676	0.203964	0.828416
65400	17/08/2018--08:14:00	20.76	0	-0.536676	0.203964	0.828416
65460	17/08/2018--08:15:00	20.75	0	-0.521006	0.203964	0.828416
65520	17/08/2018--08:16:00	20.77	0	-0.521006	0.203964	0.828416
65580	17/08/2018--08:17:00	20.78	0	-0.536676	0.203964	0.828416
65640	17/08/2018--08:18:00	20.77	0	-0.536676	0.189209	0.828416
65700	17/08/2018--08:19:00	20.79	0	-0.536676	0.203964	0.828416
65760	17/08/2018--08:20:00	20.82	0	-0.521006	0.203964	0.828416
65820	17/08/2018--08:21:00	20.82	0	-0.521006	0.203964	0.828416
65880	17/08/2018--08:22:00	20.84	0	-0.521006	0.189209	0.828416
65940	17/08/2018--08:23:00	20.83	0	-0.521006	0.203964	0.828416
66000	17/08/2018--08:24:00	20.86	0	-0.521006	0.203964	0.828416
66060	17/08/2018--08:25:00	20.86	0	-0.521006	0.203964	0.828416
66120	17/08/2018--08:26:00	20.88	0	-0.536676	0.203964	0.828416
66180	17/08/2018--08:27:00	20.88	0	-0.536676	0.203964	0.828416
66240	17/08/2018--08:28:00	20.88	0	-0.521006	0.203964	0.828416
66300	17/08/2018--08:29:00	20.91	0	-0.536676	0.203964	0.828416
66360	17/08/2018--08:30:00	20.92	0	-0.536676	0.203964	0.828416
66420	17/08/2018--08:31:00	20.95	0	-0.536676	0.203964	0.828416
66480	17/08/2018--08:32:00	20.96	0	-0.521006	0.203964	0.828416
66540	17/08/2018--08:33:00	20.95	0	-0.521006	0.203964	0.828416
66600	17/08/2018--08:34:00	20.97	0	-0.521006	0.203964	0.828416
66660	17/08/2018--08:35:00	20.99	0	-0.521006	0.203964	0.828416
66720	17/08/2018--08:36:00	21	0	-0.521006	0.203964	0.828416
66780	17/08/2018--08:37:00	21	0	-0.536676	0.203964	0.828416
66840	17/08/2018--08:38:00	21.02	0	-0.521006	0.203964	0.828416
66900	17/08/2018--08:39:00	21.02	0	-0.521006	0.203964	0.81393
66960	17/08/2018--08:40:00	21.04	0	-0.521006	0.203964	0.828416
67020	17/08/2018--08:41:00	21.06	0	-0.521006	0.203964	0.828416
67080	17/08/2018--08:42:00	21.05	0	-0.521006	0.203964	0.828416
67140	17/08/2018--08:43:00	21.1	0	-0.536676	0.203964	0.828416
67200	17/08/2018--08:44:00	21.09	0	-0.536676	0.203964	0.828416
67260	17/08/2018--08:45:00	21.1	0	-0.536676	0.203964	0.828416
67320	17/08/2018--08:46:00	21.12	0	-0.521006	0.203964	0.828416
67380	17/08/2018--08:47:00	21.13	0	-0.521006	0.203964	0.828416
67440	17/08/2018--08:48:00	21.16	0	-0.536676	0.203964	0.81393
67500	17/08/2018--08:49:00	21.16	0	-0.521006	0.203964	0.828416
67560	17/08/2018--08:50:00	21.18	0	-0.521006	0.203964	0.828416
67620	17/08/2018--08:51:00	21.18	0	-0.536676	0.203964	0.828416
67680	17/08/2018--08:52:00	21.19	0	-0.521006	0.203964	0.828416
67740	17/08/2018--08:53:00	21.23	0	-0.521006	0.203964	0.828416
67800	17/08/2018--08:54:00	21.24	0	-0.521006	0.203964	0.828416
67860	17/08/2018--08:55:00	21.24	0	-0.521006	0.203964	0.828416
67920	17/08/2018--08:56:00	21.26	0	-0.521006	0.203964	0.828416
67980	17/08/2018--08:57:00	21.29	0	-0.536676	0.189209	0.828416
68040	17/08/2018--08:58:00	21.29	0	-0.521006	0.203964	0.828416
68100	17/08/2018--08:59:00	21.3	0	-0.536676	0.189209	0.828416
68160	17/08/2018--09:00:00	21.31	0	-0.521006	0.203964	0.828416
68220	17/08/2018--09:01:00	21.31	0	-0.521006	0.203964	0.828416
68280	17/08/2018--09:02:00	21.34	0	-0.521006	0.203964	0.828416
68340	17/08/2018--09:03:00	21.37	0	-0.521006	0.203964	0.828416
68400	17/08/2018--09:04:00	21.39	0	-0.521006	0.203964	0.828416
68460	17/08/2018--09:05:00	21.39	0	-0.521006	0.203964	0.81393
68520	17/08/2018--09:06:00	21.4	0	-0.536676	0.203964	0.828416
68580	17/08/2018--09:07:00	21.42	0	-0.521006	0.203964	0.828416
68640	17/08/2018--09:08:00	21.44	0	-0.536676	0.203964	0.828416
68700	17/08/2018--09:09:00	21.45	0	-0.521006	0.203964	0.828416
68760	17/08/2018--09:10:00	21.46	0	-0.536676	0.203964	0.828416
68820	17/08/2018--09:11:00	21.49	0	-0.536676	0.203964	0.828416
68880	17/08/2018--09:12:00	21.51	0	-0.521006	0.189209	0.828416
68940	17/08/2018--09:13:00	21.53	0	-0.521006	0.203964	0.828416
69000	17/08/2018--09:14:00	21.54	0	-0.536676	0.203964	0.828416
69060	17/08/2018--09:15:00	21.55	0	-0.521006	0.203964	0.828416
69120	17/08/2018--09:16:00	21.57	0	-0.521006	0.203964	0.828416
69180	17/08/2018--09:17:00	21.59	0	-0.536676	0.203964	0.828416
69240	17/08/2018--09:18:00	21.61	0	-0.536676	0.203964	0.828416
69300	17/08/2018--09:19:00	21.64	0	-0.521006	0.189209	0.828416
69360	17/08/2018--09:20:00	21.64	0	-0.536676	0.203964	0.828416
69420	17/08/2018--09:21:00	21.66	0	-0.521006	0.189209	0.828416
69480	17/08/2018--09:22:00	21.69	0	-0.536676	0.203964	0.81393
69540	17/08/2018--09:23:00	21.7	0	-0.521006	0.189209	0.828416
69600	17/08/2018--09:24:00	21.72	0	-0.521006	0.189209	0.828416
69660	17/08/2018--09:25:00	21.73	0	-0.521006	0.203964	0.828416
69720	17/08/2018--09:26:00	21.77	0	-0.521006	0.189209	0.828416
69780	17/08/2018--09:27:00	21.79	0	-0.521006	0.189209	0.81393
69840	17/08/2018--09:28:00	21.81	0	-0.521006	0.203964	0.828416
69900	17/08/2018--09:29:00	21.82	0	-0.536676	0.203964	0.828416
69960	17/08/2018--09:30:00	21.85	0	-0.536676	0.203964	0.828416
70020	17/08/2018--09:31:00	21.87	0	-0.521006	0.203964	0.828416
70080	17/08/2018--09:32:00	21.89	0	-0.521006	0.203964	0.828416
70140	17/08/2018--09:33:00	21.91	0	-0.521006	0.203964	0.828416
70200	17/08/2018--09:34:00	21.93	0	-0.521006	0.203964	0.828416
70260	17/08/2018--09:35:00	21.95	0	-0.521006	0.203964	0.828416
70320	17/08/2018--09:36:00	21.97	0	-0.521006	0.203964	0.828416
70380	17/08/2018--09:37:00	21.99	0	-0.536676	0.203964	0.828416
70440	17/08/2018--09:38:00	22.02	0	-0.536676	0.203964	0.828416
70500	17/08/2018--09:39:00	22.04	0	-0.521006	0.203964	0.828416
70560	17/08/2018--09:40:00	22.07	0	-0.521006	0.203964	0.828416
70620	17/08/2018--09:41:00	22.09	0	-0.521006	0.203964	0.828416
70680	17/08/2018--09:42:00	22.1	0	-0.521006	0.203964	0.828416
70740	17/08/2018--09:43:00	22.11	0	-0.521006	0.203964	0.828416
70800	17/08/2018--09:44:00	22.14	0	-0.521006	0.189209	0.828416
70860	17/08/2018--09:45:00	22.18	0	-0.536676	0.203964	0.828416
70920	17/08/2018--09:46:00	22.18	0	-0.521006	0.203964	0.828416
70980	17/08/2018--09:47:00	22.21	0	-0.521006	0.189209	0.828416
71040	17/08/2018--09:48:00	22.24	0	-0.521006	0.203964	0.828416
71100	17/08/2018--09:49:00	22.24	0	-0.536676	0.203964	0.828416
71160	17/08/2018--09:50:00	22.29	0	-0.521006	0.189209	0.828416
71220	17/08/2018--09:51:00	22.3	0	-0.521006	0.203964	0.828416
71280	17/08/2018--09:52:00	22.33	0	-0.521006	0.203964	0.828416
71340	17/08/2018--09:53:00	22.36	0	-0.536676	0.189209	0.828416
71400	17/08/2018--09:54:00	22.39	0	-0.521006	0.189209	0.828416
71460	17/08/2018--09:55:00	22.39	0	-0.521006	0.203964	0.828416
71520	17/08/2018--09:56:00	22.41	0	-0.521006	0.189209	0.828416
71580	17/08/2018--09:57:00	22.44	0	-0.521006	0.189209	0.828416
71640	17/08/2018--09:58:00	22.46	0	-0.521006	0.203964	0.828416
71700	17/08/2018--09:59:00	22.5	0	-0.536676	0.189209	0.828416
71760	17/08/2018--10:00:00	22.5	0	-0.521006	0.189209	0.828416
71820	17/08/2018--10:01:00	22.54	0	-0.521006	0.203964	0.828416
71880	17/08/2018--10:02:00	22.54	0	-0.536676	0.203964	0.828416
71940	17/08/2018--10:03:00	22.57	0	-0.521006	0.189209	0.828416
72000	17/08/2018--10:04:00	22.59	1	-0.536676	0.189209	0.828416
72060	17/08/2018--10:05:00	22.65	0	-0.521006	0.203964	0.81393
72120	17/08/2018--10:06:00	22.69	0	-0.521006	0.189209	0.828416
72180	17/08/2018--10:07:00	22.74	7	-0.489667	0.218719	0.842902
72240	17/08/2018--10:08:00	22.8	209	0.0744419	-0.548535	-0.851961
72300	17/08/2018--10:09:00	22.89	0	0.0744419	-0.56329	-0.851961
72360	17/08/2018--10:10:00	22.95	0	0.0744419	-0.548535	-0.851961
72420	17/08/2018--10:11:00	22.98	0	0.0744419	-0.548535	-0.851961
72480	17/08/2018--10:12:00	22.99	0	0.0744419	-0.548535	-0.837475
72540	17/08/2018--10:13:00	23.28	747	-0.959757	-0.209173	-0.258034
72600	17/08/2018--10:14:00	23.89	95	-0.991097	-0.150153	-0.243548
72660	17/08/2018--10:15:00	24.63	38	-100.677	-0.194418	-0.185604
72720	17/08/2018--10:16:00	25.33	100	-100.677	-0.150153	-0.0986883
72780	17/08/2018--10:17:00	25.88	369	-0.80306	-0.0468693	-0.0407443
72840	17/08/2018--10:18:00	26.38	54	-0.991097	-0.0763791	-0.243548
72900	17/08/2018--10:19:00	26.84	23	-0.975427	-0.091134	-0.12766
72960	17/08/2018--10:20:00	27.27	48	-100.677	-0.0321144	-0.0986883
73020	17/08/2018--10:21:00	27.56	44	-102.244	-0.0468693	-0.113174
73080	17/08/2018--10:22:00	27.76	8	-100.677	-0.120644	-0.0986883
73140	17/08/2018--10:23:00	27.88	8	-100.677	-0.105889	-0.171118
73200	17/08/2018--10:24:00	28.23	10	-0.991097	-0.091134	-0.287006
73260	17/08/2018--10:25:00	28.7	151	-11.948	0.174454	-0.489811
73320	17/08/2018--10:26:00	29.01	383	-0.975427	-0.164908	-0.214576
73380	17/08/2018--10:27:00	29.32	90	-0.959757	-0.164908	-0.330464
73440	17/08/2018--10:28:00	29.57	9	-0.975427	-0.179663	-0.258034
73500	17/08/2018--10:29:00	29.76	38	-100.677	-0.0468693	-0.0986883
73560	17/08/2018--10:30:00	29.85	45	-0.959757	-0.179663	-0.301492
73620	17/08/2018--10:31:00	30.02	162	-0.991097	-0.120644	-0.113174
73680	17/08/2018--10:32:00	30.02	170	-0.991097	0.0269051	-0.142146
73740	17/08/2018--10:33:00	29.99	156	-106.944	-0.091134	-0.12766
73800	17/08/2018--10:34:00	29.95	295	-0.959757	0.115434	-0.243548
73860	17/08/2018--10:35:00	29.86	346	-0.975427	-0.164908	-0.330464
73920	17/08/2018--10:36:00	29.86	45	-100.677	-0.179663	-0.0986883
73980	17/08/2018--10:37:00	29.86	229	-0.959757	0.144944	-0.156632
74040	17/08/2018--10:38:00	30	108	-0.959757	-0.194418	-0.330464
74100	17/08/2018--10:39:00	30.08	95	-0.912748	0.203964	-0.359437
74160	17/08/2018--10:40:00	30.28	28	-0.991097	-0.0763791	-0.258034
74220	17/08/2018--10:41:00	30.43	90	-102.244	-0.268193	-0.229062
74280	17/08/2018--10:42:00	30.41	283	-103.811	0.203964	-0.243548
74340	17/08/2018--10:43:00	30.25	255	-0.944088	0.0269051	-0.417381
74400	17/08/2018--10:44:00	30.15	26	-102.244	-0.105889	-0.185604
74460	17/08/2018--10:45:00	30.16	23	-100.677	-0.209173	-0.287006
74520	17/08/2018--10:46:00	30.2	20	-0.991097	-0.0321144	-0.20009
74580	17/08/2018--10:47:00	30.27	4	-100.677	-0.0321144	-0.20009
74640	17/08/2018--10:48:00	30.32	13	-0.991097	-0.164908	-0.156632
74700	17/08/2018--10:49:00	30.3	55	-0.991097	-0.150153	-0.12766
74760	17/08/2018--10:50:00	30.36	59	-0.975427	-0.0321144	-0.229062
74820	17/08/2018--10:51:00	30.51	59	-0.959757	-0.120644	-0.0842023
74880	17/08/2018--10:52:00	30.57	36	-0.912748	-0.105889	-0.359437
74940	17/08/2018--10:53:00	30.77	33	-0.928418	-0.268193	-0.301492
75000	17/08/2018--10:54:00	30.86	135	-0.959757	-0.0763791	-0.344951
75060	17/08/2018--10:55:00	30.78	110	-0.991097	0.307248	-0.330464
75120	17/08/2018--10:56:00	30.62	271	-117.913	-0.105889	-0.258034
75180	17/08/2018--10:57:00	30.45	264	-103.811	0.0269051	-0.214576
75240	17/08/2018--10:58:00	30.24	142	-0.928418	-0.223928	-0.214576
75300	17/08/2018--10:59:00	30.12	95	-100.677	0.0121502	-0.287006
75360	17/08/2018--11:00:00	30.04	253	-105.378	-0.0616242	-0.156632
75420	17/08/2018--11:01:00	29.92	426	-0.991097	-0.194418	-0.27252
75480	17/08/2018--11:02:00	29.86	233	-0.959757	-0.223928	-0.402895
75540	17/08/2018--11:03:00	29.93	137	-105.378	-0.105889	-0.0697163
75600	17/08/2018--11:04:00	29.9	99	-108.511	0.100679	-0.214576
75660	17/08/2018--11:05:00	29.78	208	-103.811	0.115434	-0.0986883
75720	17/08/2018--11:06:00	29.75	30	-0.944088	0.233473	-0.27252
75780	17/08/2018--11:07:00	29.92	41	-0.912748	0.233473	-0.330464
75840	17/08/2018--11:08:00	30.22	39	-0.959757	0.04166	-0.330464
75900	17/08/2018--11:09:00	30.37	366	-102.244	-0.091134	-0.0262583
75960	17/08/2018--11:10:00	30.2	289	-0.959757	0.115434	0.176546
76020	17/08/2018--11:11:00	30.05	237	-0.991097	-0.105889	-0.243548
76080	17/08/2018--11:12:00	30.03	27	-0.944088	0.159699	-0.315978
76140	17/08/2018--11:13:00	30.01	116	-100.677	-0.135399	0.0316858
76200	17/08/2018--11:14:00	30.11	63	-0.991097	0.233473	-0.113174
76260	17/08/2018--11:15:00	30.35	86	-100.677	0.100679	-0.20009
76320	17/08/2018--11:16:00	30.55	118	-0.975427	0.189209	-0.156632
76380	17/08/2018--11:17:00	30.67	35	-0.959757	-0.0173596	-0.388409
76440	17/08/2018--11:18:00	30.8	12	-0.912748	0.189209	-0.330464
76500	17/08/2018--11:19:00	30.9	31	-0.944088	0.189209	-0.258034
76560	17/08/2018--11:20:00	31.04	95	-0.709042	0.440042	0.567668
76620	17/08/2018--11:21:00	31.11	20	-0.928418	0.0269051	-0.359437
76680	17/08/2018--11:22:00	31.19	63	-0.928418	0.0564148	-0.402895
76740	17/08/2018--11:23:00	31.21	12	-0.975427	0.0711697	-0.301492
76800	17/08/2018--11:24:00	31.26	0	-103.811	0.0269051	-0.0407443
76860	17/08/2018--11:25:00	31.27	14	-0.991097	0.0121502	-0.287006
76920	17/08/2018--11:26:00	31.33	23	-100.677	0.04166	-0.113174
76980	17/08/2018--11:27:00	31.11	130	-111.645	-0.356722	-0.0407443
77040	17/08/2018--11:28:00	30.92	354	-0.991097	-0.00260468	-0.301492
77100	17/08/2018--11:29:00	30.82	58	-0.944088	-0.194418	-0.258034
77160	17/08/2018--11:30:00	30.8	60	-0.959757	-0.0173596	-0.301492
77220	17/08/2018--11:31:00	30.74	10	-0.975427	-0.105889	-0.315978
77280	17/08/2018--11:32:00	30.56	11	-100.677	-0.0616242	-0.287006
77340	17/08/2018--11:33:00	30.44	104	-0.975427	-0.00260468	-0.27252
77400	17/08/2018--11:34:00	30.34	111	-100.677	-0.0468693	-0.142146
77460	17/08/2018--11:35:00	30.16	186	-0.928418	-0.091134	-0.171118
77520	17/08/2018--11:36:00	30.02	283	-102.244	-0.179663	-0.27252
77580	17/08/2018--11:37:00	29.93	41	-0.912748	0.0269051	-0.446353
77640	17/08/2018--11:38:00	29.82	353	-103.811	-0.0173596	-0.12766
77700	17/08/2018--11:39:00	29.7	54	-0.991097	0.0269051	-0.229062
77760	17/08/2018--11:40:00	29.65	13	-0.944088	0.0269051	-0.287006
77820	17/08/2018--11:41:00	29.72	15	-0.959757	-0.105889	-0.344951
77880	17/08/2018--11:42:00	29.84	2	-0.928418	0.04166	-0.330464
77940	17/08/2018--11:43:00	29.93	11	-0.944088	-0.150153	-0.359437
78000	17/08/2018--11:44:00	30.04	6	-102.244	-0.00260468	-0.301492
78060	17/08/2018--11:45:00	30.14	125	-0.991097	0.144944	-0.142146
78120	17/08/2018--11:46:00	30.2	109	-0.959757	-0.0321144	-0.344951
78180	17/08/2018--11:47:00	30.36	13	-0.944088	0.0859246	-0.359437
78240	17/08/2018--11:48:00	30.49	121	-0.959757	-0.0173596	-0.301492
78300	17/08/2018--11:49:00	30.49	548	-0.975427	-0.120644	-0.171118
78360	17/08/2018--11:50:00	30.34	270	-0.975427	-0.341967	-0.20009
78420	17/08/2018--11:51:00	30.41	17	-0.991097	-0.0468693	-0.229062
78480	17/08/2018--11:52:00	30.4	0	-0.881409	-0.135399	-0.344951
78540	17/08/2018--11:53:00	30.42	5	-103.811	0.189209	-0.0407443
78600	17/08/2018--11:54:00	30.39	5	-0.944088	-0.194418	-0.359437
78660	17/08/2018--11:55:00	30.42	5	-0.897078	-0.253438	-0.417381
78720	17/08/2018--11:56:00	30.45	157	-103.811	0.0269051	-0.0842023
78780	17/08/2018--11:57:00	30.2	408	-102.244	0.159699	-0.0117723
78840	17/08/2018--11:58:00	30.08	217	-102.244	0.248228	-0.243548
78900	17/08/2018--11:59:00	30.05	333	-102.244	-0.091134	-0.171118
78960	17/08/2018--12:00:00	30.07	91	-0.991097	-0.00260468	-0.214576
79020	17/08/2018--12:01:00	30.05	5	-0.473997	-0.223928	-0.866447
79080	17/08/2018--12:02:00	30.04	2	-0.489667	-0.209173	-0.851961
79140	17/08/2018--12:03:00	30.07	10	-0.991097	0.0711697	-0.20009
79200	17/08/2018--12:04:00	30.05	5	-100.677	-0.0321144	-0.185604
79260	17/08/2018--12:05:00	29.92	22	-0.991097	0.04166	-0.171118
79320	17/08/2018--12:06:00	29.85	0	-0.975427	-0.0616242	-0.258034
79380	17/08/2018--12:07:00	29.84	89	-103.811	0.218719	-0.142146
79440	17/08/2018--12:08:00	29.77	214	-0.975427	-0.150153	-0.27252
79500	17/08/2018--12:09:00	29.8	9	-0.928418	-0.105889	-0.388409
79560	17/08/2018--12:10:00	29.92	14	-0.975427	0.04166	-0.12766
79620	17/08/2018--12:11:00	29.88	189	-0.81873	-0.091134	-0.0552303
79680	17/08/2018--12:12:00	29.9	128	-0.928418	-0.253438	-0.330464
79740	17/08/2018--12:13:00	30.1	14	-0.912748	0.0121502	-0.446353
79800	17/08/2018--12:14:00	30.22	639	-102.244	0.0564148	-0.142146
79860	17/08/2018--12:15:00	30.13	690	-0.928418	-0.297702	-0.620185
79920	17/08/2018--12:16:00	30.03	111	-0.912748	0.189209	-0.373923
79980	17/08/2018--12:17:00	30.14	23	-0.912748	0.233473	-0.344951
80040	17/08/2018--12:18:00	30.24	1	-0.740382	0.203964	-0.663643
80100	17/08/2018--12:19:00	30.27	0	-0.740382	0.218719	-0.649157
80160	17/08/2018--12:20:00	30.35	1	-0.80306	0.248228	-0.533269
80220	17/08/2018--12:21:00	30.41	0	-0.740382	0.203964	-0.663643
80280	17/08/2018--12:22:00	30.48	0	-0.771721	0.189209	-0.620185
80340	17/08/2018--12:23:00	30.54	15	-0.850069	0.144944	-0.504297
80400	17/08/2018--12:24:00	30.65	6	-0.928418	0.336758	-0.156632
80460	17/08/2018--12:25:00	30.76	8	-0.975427	0.174454	-0.12766
80520	17/08/2018--12:26:00	30.92	0	-0.787391	0.100679	-0.634671
80580	17/08/2018--12:27:00	31.07	0	-0.944088	0.262983	-0.20009
80640	17/08/2018--12:28:00	31.21	8	-0.756051	0.174454	-0.649157
80700	17/08/2018--12:29:00	31.29	6	-0.787391	0.115434	-0.634671
80760	17/08/2018--12:30:00	31.63	15	-0.928418	0.04166	-0.373923
80820	17/08/2018--12:31:00	31.8	2	-100.677	0.0859246	-0.229062
80880	17/08/2018--12:32:00	31.76	19	-0.81873	0.115434	-0.562241
80940	17/08/2018--12:33:00	31.74	12	-0.991097	0.115434	-0.156632
81000	17/08/2018--12:34:00	31.7	5	-0.787391	0.189209	-0.591213
81060	17/08/2018--12:35:00	31.57	19	-0.709042	0.366267	-0.591213
81120	17/08/2018--12:36:00	31.49	11	-0.865739	-0.0173596	-0.518783
81180	17/08/2018--12:37:00	31.44	9	-0.8344	-0.0321144	-0.634671
81240	17/08/2018--12:38:00	31.42	33	-0.740382	-0.0468693	-0.721587
81300	17/08/2018--12:39:00	31.52	2	-0.693373	0.04166	-0.736073
81360	17/08/2018--12:40:00	31.57	7	-0.724712	0.189209	-0.649157
81420	17/08/2018--12:41:00	31.53	16	-0.928418	0.159699	-0.605699
81480	17/08/2018--12:42:00	31.7	7	-0.756051	0.100679	-0.692615
81540	17/08/2018--12:43:00	31.84	4	-100.677	-0.105889	-0.156632
81600	17/08/2018--12:44:00	31.76	2	-0.693373	0.159699	-0.721587
81660	17/08/2018--12:45:00	31.63	4	-0.693373	0.322003	-0.649157
81720	17/08/2018--12:46:00	31.61	11	-0.677703	0.144944	-0.707101
81780	17/08/2018--12:47:00	31.62	8	-0.975427	-0.0173596	-0.243548
81840	17/08/2018--12:48:00	31.59	34	-0.944088	-0.0321144	-0.344951
81900	17/08/2018--12:49:00	31.54	43	-100.677	0.130189	-0.0262583
81960	17/08/2018--12:50:00	31.34	16	-0.975427	-0.164908	-0.142146
82020	17/08/2018--12:51:00	31.11	280	-100.677	-0.179663	-0.258034
82080	17/08/2018--12:52:00	31.16	40	-100.677	0.0121502	-0.171118
82140	17/08/2018--12:53:00	31.23	108	-0.928418	-0.091134	-0.417381
82200	17/08/2018--12:54:00	31.25	85	-0.975427	-0.105889	-0.287006
82260	17/08/2018--12:55:00	31.18	197	-0.975427	-0.105889	-0.301492
82320	17/08/2018--12:56:00	31.23	47	-0.944088	0.0564148	-0.315978
82380	17/08/2018--12:57:00	31.22	61	-0.912748	0.115434	-0.431867
82440	17/08/2018--12:58:00	31.21	518	-0.928418	-0.164908	-0.214576
82500	17/08/2018--12:59:00	31.41	566	-0.991097	-0.0173596	-0.27252
82560	17/08/2018--13:00:00	31.43	264	-103.811	-0.105889	-0.388409
82620	17/08/2018--13:01:00	31.3	203	-0.897078	-0.105889	-0.258034
82680	17/08/2018--13:02:00	31.16	379	-102.244	0.189209	-0.287006
82740	17/08/2018--13:03:00	31.18	168	-0.959757	0.04166	-0.359437
82800	17/08/2018--13:04:00	31.23	89	-0.991097	0.144944	-0.142146
82860	17/08/2018--13:05:00	31.45	59	-0.944088	0.0711697	-0.229062
82920	17/08/2018--13:06:00	31.49	305	-102.244	0.0859246	-0.0986883
82980	17/08/2018--13:07:00	31.34	315	-0.975427	-0.164908	-0.301492
83040	17/08/2018--13:08:00	31.21	234	-0.928418	-0.223928	-0.373923
83100	17/08/2018--13:09:00	31.3	108	-0.991097	-0.0763791	-0.20009
83160	17/08/2018--13:10:00	31.33	334	-0.928418	0.100679	-0.142146
83220	17/08/2018--13:11:00	31.3	1047	-105.378	-0.135399	-0.113174
83280	17/08/2018--13:12:00	31.19	988	-105.378	-0.120644	-0.142146
83340	17/08/2018--13:13:00	31.07	1043	-0.959757	-0.209173	-0.287006
83400	17/08/2018--13:14:00	31.28	43	-0.897078	-0.150153	-0.663643
83460	17/08/2018--13:15:00	31.56	31	-0.991097	-0.105889	-0.214576
83520	17/08/2018--13:16:00	31.62	54	-0.928418	0.0564148	-0.417381
83580	17/08/2018--13:17:00	31.65	2	-0.975427	-0.0468693	-0.214576
83640	17/08/2018--13:18:00	31.68	39	-0.975427	0.0859246	-0.431867
83700	17/08/2018--13:19:00	31.61	105	-0.8344	-0.00260468	-0.373923
83760	17/08/2018--13:20:00	31.51	14	-0.959757	-0.0321144	-0.344951
83820	17/08/2018--13:21:00	31.47	5	-0.897078	0.159699	-0.402895
83880	17/08/2018--13:22:00	31.42	7	-0.959757	0.04166	-0.330464
83940	17/08/2018--13:23:00	31.4	11	-0.959757	-0.0763791	-0.315978
84000	17/08/2018--13:24:00	31.36	77	-0.944088	0.0859246	-0.359437
84060	17/08/2018--13:25:00	31.34	40	-0.928418	-0.105889	-0.417381
84120	17/08/2018--13:26:00	31.37	3	-0.944088	-0.0763791	-0.243548
84180	17/08/2018--13:27:00	31.38	15	-0.975427	0.0564148	-0.27252
84240	17/08/2018--13:28:00	31.43	25	-0.881409	-0.0468693	-0.287006
84300	17/08/2018--13:29:00	31.45	9	-0.975427	0.115434	-0.229062
84360	17/08/2018--13:30:00	31.43	96	-0.709042	-0.0763791	-0.750559
84420	17/08/2018--13:31:00	31.54	0	-0.693373	-0.0763791	-0.750559
84480	17/08/2018--13:32:00	31.67	5	-0.662033	0.0121502	-0.765045
84540	17/08/2018--13:33:00	31.65	666	-0.912748	-0.0173596	-0.142146
84600	17/08/2018--13:34:00	31.44	521	-113.212	-0.194418	-0.489811
84660	17/08/2018--13:35:00	31.32	579	-0.850069	-0.0763791	-0.214576
84720	17/08/2018--13:36:00	31.43	462	-0.975427	-0.0763791	-0.315978
84780	17/08/2018--13:37:00	31.5	247	-0.975427	-0.0173596	-0.315978
84840	17/08/2018--13:38:00	31.51	56	-0.944088	0.0121502	-0.359437
84900	17/08/2018--13:39:00	31.5	418	-0.991097	-0.105889	-0.20009
84960	17/08/2018--13:40:00	31.28	570	-0.959757	-0.091134	-0.330464
85020	17/08/2018--13:41:00	31.09	285	-102.244	-0.0321144	-0.0262583
85080	17/08/2018--13:42:00	31.03	60	-0.991097	0.115434	0.00271374
85140	17/08/2018--13:43:00	31.02	386	-0.944088	0.262983	0.118602
85200	17/08/2018--13:44:00	31.09	825	-0.787391	-0.164908	-0.808503
85260	17/08/2018--13:45:00	31.14	123	-0.991097	-0.0321144	-0.229062
85320	17/08/2018--13:46:00	31.1	4	-0.991097	-0.0321144	-0.171118
85380	17/08/2018--13:47:00	30.91	14	-0.991097	-0.120644	-0.142146
85440	17/08/2018--13:48:00	30.74	23	-0.897078	-0.0616242	-0.475325
85500	17/08/2018--13:49:00	30.68	20	-0.897078	-0.164908	-0.258034
85560	17/08/2018--13:50:00	30.63	5	-0.991097	-0.194418	-0.142146
85620	17/08/2018--13:51:00	30.49	4	-100.677	-0.0173596	-0.0986883
85680	17/08/2018--13:52:00	30.46	2	-100.677	-0.00260468	-0.156632
85740	17/08/2018--13:53:00	30.48	41	-0.709042	0.0859246	-0.736073
85800	17/08/2018--13:54:00	30.58	0	-0.740382	-0.0321144	-0.692615
85860	17/08/2018--13:55:00	30.75	8	-0.787391	0.233473	-0.591213
85920	17/08/2018--13:56:00	30.83	45	-0.662033	-0.0468693	-0.779531
85980	17/08/2018--13:57:00	30.88	1	-0.677703	-0.0468693	-0.750559
86040	17/08/2018--13:58:00	30.92	33	-0.583685	0.189209	-0.808503
86100	17/08/2018--13:59:00	31.05	4	-0.599354	0.144944	-0.794017
86160	17/08/2018--14:00:00	31.28	4	-0.850069	0.277738	-0.489811
86220	17/08/2018--14:01:00	31.48	36	-0.646364	-0.00260468	-0.779531
86280	17/08/2018--14:02:00	31.59	3	-0.677703	0.130189	-0.736073
86340	17/08/2018--14:03:00	31.67	17	-0.709042	0.0711697	-0.736073
86400	17/08/2018--14:04:00	31.8	1	-0.740382	0.0121502	-0.692615
86460	17/08/2018--14:05:00	31.95	4	-0.709042	0.203964	-0.707101
86520	17/08/2018--14:06:00	32.06	5	-0.693373	-0.0763791	-0.750559
86580	17/08/2018--14:07:00	32.13	1	-0.740382	-0.0763791	-0.721587
86640	17/08/2018--14:08:00	32.04	43	-0.991097	-0.135399	-0.20009
86700	17/08/2018--14:09:00	31.81	2	-0.991097	-0.135399	-0.185604
86760	17/08/2018--14:10:00	31.63	0	-0.991097	-0.150153	-0.229062
86820	17/08/2018--14:11:00	31.49	5	-0.991097	-0.223928	-0.142146
86880	17/08/2018--14:12:00	31.32	10	-102.244	-0.179663	-0.0552303
86940	17/08/2018--14:13:00	31.1	0	-0.912748	-0.0763791	-0.446353
87000	17/08/2018--14:14:00	31.04	0	-0.991097	-0.0173596	-0.258034
87060	17/08/2018--14:15:00	30.95	2	-100.677	0.0121502	-0.171118
87120	17/08/2018--14:16:00	30.77	45	-0.912748	-0.0468693	-0.475325
87180	17/08/2018--14:17:00	30.71	14	-0.944088	-0.091134	-0.388409
87240	17/08/2018--14:18:00	30.73	4	-0.928418	-0.105889	-0.402895
87300	17/08/2018--14:19:00	30.81	0	-0.928418	-0.0616242	-0.402895
87360	17/08/2018--14:20:00	30.96	0	-0.912748	-0.0321144	-0.460839
87420	17/08/2018--14:21:00	31.11	1	-0.897078	-0.0468693	-0.475325
87480	17/08/2018--14:22:00	31.22	5	-0.850069	-0.091134	-0.504297
87540	17/08/2018--14:23:00	31.24	19	-0.724712	-0.194418	-0.707101
87600	17/08/2018--14:24:00	31.25	31	-0.677703	-0.209173	-0.736073
87660	17/08/2018--14:25:00	31.25	4	-0.630694	-0.223928	-0.779531
87720	17/08/2018--14:26:00	31.32	30	-0.599354	0.0859246	-0.808503
87780	17/08/2018--14:27:00	31.37	3	-0.536676	0.130189	-0.851961
87840	17/08/2018--14:28:00	31.3	0	-0.568015	0.0564148	-0.851961
87900	17/08/2018--14:29:00	31.27	6	-0.568015	0.115434	-0.837475
87960	17/08/2018--14:30:00	31.32	0	-0.583685	0.0859246	-0.808503
88020	17/08/2018--14:31:00	31.45	3	-0.740382	0.203964	-0.663643
88080	17/08/2018--14:32:00	31.55	9	-0.646364	0.130189	-0.765045
88140	17/08/2018--14:33:00	31.68	2	-0.583685	0.0564148	-0.822989
88200	17/08/2018--14:34:00	31.78	0	-0.615024	0.0564148	-0.808503
88260	17/08/2018--14:35:00	31.85	8	-0.583685	-0.0468693	-0.765045
88320	17/08/2018--14:36:00	31.89	0	-0.599354	0.0564148	-0.822989
88380	17/08/2018--14:37:00	31.93	0	-0.583685	0.0711697	-0.837475
88440	17/08/2018--14:38:00	31.99	0	-0.599354	0.0711697	-0.822989
88500	17/08/2018--14:39:00	32.04	0	-0.583685	0.0859246	-0.837475
88560	17/08/2018--14:40:00	32.04	0	-0.521006	0.115434	-0.837475
88620	17/08/2018--14:41:00	32.06	9	-0.583685	0.115434	-0.851961
88680	17/08/2018--14:42:00	32.04	0	-0.568015	0.0859246	-0.837475
88740	17/08/2018--14:43:00	31.99	0	-0.552345	0.0711697	-0.837475
88800	17/08/2018--14:44:00	31.95	0	-0.568015	0.0859246	-0.837475
88860	17/08/2018--14:45:00	31.95	31	-0.80306	-0.120644	-0.12766
88920	17/08/2018--14:46:00	31.82	200	-0.912748	0.0859246	-0.402895
88980	17/08/2018--14:47:00	31.65	118	-0.975427	-0.0321144	-0.301492
89040	17/08/2018--14:48:00	31.48	423	-0.975427	-0.164908	-0.142146
89100	17/08/2018--14:49:00	31.3	111	-0.975427	0.0121502	-0.518783
89160	17/08/2018--14:50:00	31.2	15	-0.944088	-0.164908	-0.27252
89220	17/08/2018--14:51:00	31.06	2	-100.677	0.0269051	-0.142146
89280	17/08/2018--14:52:00	30.77	15	-0.991097	0.0121502	-0.20009
89340	17/08/2018--14:53:00	30.59	4	-0.975427	0.0564148	-0.27252
89400	17/08/2018--14:54:00	30.58	29	-0.536676	0.04166	-0.866447
89460	17/08/2018--14:55:00	30.67	5	-0.568015	0.203964	-0.750559
89520	17/08/2018--14:56:00	30.61	916	-0.928418	-0.091134	-0.620185
89580	17/08/2018--14:57:00	30.36	240	-0.944088	0.04166	-0.359437
89640	17/08/2018--14:58:00	30.21	337	-0.912748	-0.135399	-0.533269
89700	17/08/2018--14:59:00	30.1	617	-132.016	0.0121502	-0.765045
89760	17/08/2018--15:00:00	30.01	509	-0.991097	0.0269051	-0.243548
89820	17/08/2018--15:01:00	30.02	12	-0.959757	0.248228	-0.0407443
89880	17/08/2018--15:02:00	30.07	11	-0.771721	-0.0173596	-0.678129
89940	17/08/2018--15:03:00	30.16	560	-102.244	-0.194418	-0.12766
90000	17/08/2018--15:04:00	29.92	341	-0.615024	-0.0616242	-0.808503
90060	17/08/2018--15:05:00	29.9	6	-0.724712	-0.135399	-0.721587
90120	17/08/2018--15:06:00	30	6	-0.991097	-0.105889	-0.258034
90180	17/08/2018--15:07:00	30.04	6	-0.677703	-0.0468693	-0.736073
90240	17/08/2018--15:08:00	30.18	8	-0.740382	0.04166	-0.707101
90300	17/08/2018--15:09:00	30.38	1	-0.724712	0.0269051	-0.707101
90360	17/08/2018--15:10:00	30.56	5	-0.693373	-0.135399	-0.736073
90420	17/08/2018--15:11:00	30.68	4	-0.991097	-0.0616242	-0.287006
90480	17/08/2018--15:12:00	30.84	0	-0.959757	-0.0468693	-0.258034
90540	17/08/2018--15:13:00	31	5	-0.975427	-0.0173596	-0.258034
90600	17/08/2018--15:14:00	31.24	4	-0.975427	0.0121502	-0.258034
90660	17/08/2018--15:15:00	31.52	9	-0.975427	-0.091134	-0.301492
90720	17/08/2018--15:16:00	31.67	176	-103.811	0.159699	-0.0842023
90780	17/08/2018--15:17:00	31.38	957	-132.016	-0.150153	-0.750559
90840	17/08/2018--15:18:00	30.8	905	-0.991097	-0.282947	-0.113174
90900	17/08/2018--15:19:00	30.36	960	-116.346	0.0269051	-0.171118
90960	17/08/2018--15:20:00	30.07	45	-100.677	-0.0173596	-0.171118
91020	17/08/2018--15:21:00	30.07	0	-0.975427	-0.120644	-0.214576
91080	17/08/2018--15:22:00	30.04	9	-0.991097	-0.091134	-0.214576
91140	17/08/2018--15:23:00	29.95	23	-0.991097	-0.0616242	-0.185604
91200	17/08/2018--15:24:00	29.84	1	-0.991097	-0.0763791	-0.214576
91260	17/08/2018--15:25:00	29.71	4	-0.991097	0.0269051	-0.214576
91320	17/08/2018--15:26:00	29.8	2	-0.991097	-0.0468693	-0.258034
91380	17/08/2018--15:27:00	30.01	0	-100.677	-0.0321144	-0.229062
91440	17/08/2018--15:28:00	30.14	153	-0.912748	-0.164908	-0.214576
91500	17/08/2018--15:29:00	30.06	342	-0.975427	-0.00260468	-0.301492
91560	17/08/2018--15:30:00	30.03	3	-0.991097	-0.164908	-0.171118
91620	17/08/2018--15:31:00	30.05	8	-0.991097	-0.091134	-0.214576
91680	17/08/2018--15:32:00	30.14	13	-0.975427	0.0564148	-0.258034
91740	17/08/2018--15:33:00	30.18	83	-0.944088	-0.120644	-0.315978
91800	17/08/2018--15:34:00	30.18	68	-0.912748	-0.091134	-0.359437
91860	17/08/2018--15:35:00	30.22	21	-0.928418	-0.0173596	-0.359437
91920	17/08/2018--15:36:00	30.32	38	-0.975427	-0.0173596	-0.27252
91980	17/08/2018--15:37:00	30.37	1	-0.944088	0.0711697	-0.417381
92040	17/08/2018--15:38:00	30.58	0	-0.959757	0.04166	-0.315978
92100	17/08/2018--15:39:00	30.86	11	-0.928418	0.0121502	-0.402895
92160	17/08/2018--15:40:00	31.1	19	-0.944088	-0.135399	-0.373923
92220	17/08/2018--15:41:00	31.2	44	-0.991097	-0.105889	-0.258034
92280	17/08/2018--15:42:00	31.25	106	-103.811	-0.0616242	-0.707101
92340	17/08/2018--15:43:00	31.3	264	-0.959757	-0.179663	-0.185604
92400	17/08/2018--15:44:00	31.23	36	-0.928418	-0.091134	-0.431867
92460	17/08/2018--15:45:00	31.23	7	-0.975427	0.144944	-0.214576
92520	17/08/2018--15:46:00	31.13	48	-0.912748	0.0269051	-0.27252
92580	17/08/2018--15:47:00	31.09	38	-0.928418	0.0564148	-0.402895
92640	17/08/2018--15:48:00	31.04	980	-0.80306	-0.00260468	-0.0117723
92700	17/08/2018--15:49:00	30.63	332	-0.740382	-0.150153	-0.692615
92760	17/08/2018--15:50:00	30.67	420	-105.378	-0.135399	-0.0842023
92820	17/08/2018--15:51:00	30.67	278	-0.928418	-0.120644	-0.402895
92880	17/08/2018--15:52:00	30.81	153	-0.881409	-0.400986	-0.359437
92940	17/08/2018--15:53:00	30.72	23	-100.677	-0.253438	-0.287006
93000	17/08/2018--15:54:00	30.59	61	-0.881409	-0.179663	-0.489811
93060	17/08/2018--15:55:00	30.44	70	-116.346	-0.386232	-0.315978
93120	17/08/2018--15:56:00	30.28	97	-0.865739	-0.209173	-0.533269
93180	17/08/2018--15:57:00	30.19	23	-0.959757	-0.120644	-0.330464
93240	17/08/2018--15:58:00	30.07	645	-0.944088	-0.179663	-0.344951
93300	17/08/2018--15:59:00	30.17	23	-0.944088	-0.0468693	-0.359437
93360	17/08/2018--16:00:00	30.43	385	-0.740382	-0.0173596	-0.229062
93420	17/08/2018--16:01:00	30.69	199	-0.944088	-0.164908	-0.344951
93480	17/08/2018--16:02:00	30.8	385	-0.80306	0.0859246	-0.388409
93540	17/08/2018--16:03:00	30.9	193	-100.677	-0.164908	-0.417381
93600	17/08/2018--16:04:00	30.99	266	-124.181	-0.740349	-0.142146
93660	17/08/2018--16:05:00	30.81	350	-0.928418	-0.120644	-0.402895
93720	17/08/2018--16:06:00	30.66	125	-0.928418	0.115434	-0.344951
93780	17/08/2018--16:07:00	30.47	405	-0.912748	-0.105889	-0.373923
93840	17/08/2018--16:08:00	30.41	120	-0.912748	-0.105889	-0.475325
93900	17/08/2018--16:09:00	30.7	94	-0.944088	-0.0468693	-0.402895
93960	17/08/2018--16:10:00	30.91	411	-0.912748	-0.120644	-0.475325
94020	17/08/2018--16:11:00	30.97	62	-0.975427	-0.105889	-0.287006
94080	17/08/2018--16:12:00	30.94	16	-0.912748	-0.209173	-0.402895
94140	17/08/2018--16:13:00	30.86	243	-132.016	-0.253438	-0.171118
94200	17/08/2018--16:14:00	30.36	1125	-0.80306	-0.120644	-0.171118
94260	17/08/2018--16:15:00	29.96	532	-0.80306	-0.209173	-0.142146
94320	17/08/2018--16:16:00	29.99	235	-0.928418	-0.0468693	-0.417381
94380	17/08/2018--16:17:00	30.06	537	-0.944088	-0.179663	-0.0842023
94440	17/08/2018--16:18:00	30	512	-141.418	0.0564148	-0.547755
94500	17/08/2018--16:19:00	29.99	286	-0.975427	-0.0763791	-0.287006
94560	17/08/2018--16:20:00	30.19	21	-0.959757	-0.105889	-0.446353
94620	17/08/2018--16:21:00	30.46	333	-0.959757	-0.105889	-0.431867
94680	17/08/2018--16:22:00	30.63	169	-0.912748	0.144944	-0.373923
94740	17/08/2018--16:23:00	31.06	0	-0.928418	-0.0321144	-0.402895
94800	17/08/2018--16:24:00	31.43	71	-0.881409	0.277738	-0.359437
94860	17/08/2018--16:25:00	31.53	564	-0.991097	0.04166	-0.229062
94920	17/08/2018--16:26:00	31.34	389	-0.959757	0.144944	-0.185604
94980	17/08/2018--16:27:00	31.08	337	-0.959757	-0.135399	-0.301492
95040	17/08/2018--16:28:00	30.84	297	-0.991097	0.0711697	-0.243548
95100	17/08/2018--16:29:00	30.78	143	-0.944088	-0.0173596	-0.359437
95160	17/08/2018--16:30:00	30.87	13	-0.991097	-0.0173596	-0.258034
95220	17/08/2018--16:31:00	30.98	42	-0.959757	-0.150153	-0.301492
95280	17/08/2018--16:32:00	30.98	222	-0.975427	0.100679	-0.243548
95340	17/08/2018--16:33:00	30.98	340	-0.991097	-0.179663	-0.27252
95400	17/08/2018--16:34:00	30.84	14	-0.944088	-0.150153	-0.460839
95460	17/08/2018--16:35:00	30.9	101	-108.511	0.04166	-0.344951
95520	17/08/2018--16:36:00	30.86	381	-0.787391	0.174454	-0.20009
95580	17/08/2018--16:37:00	30.76	261	-0.850069	-0.282947	-0.504297
95640	17/08/2018--16:38:00	30.59	208	-0.975427	-0.0173596	-0.27252
95700	17/08/2018--16:39:00	30.52	281	-0.991097	0.0269051	-0.243548
95760	17/08/2018--16:40:00	30.46	138	-0.944088	0.0269051	-0.344951
95820	17/08/2018--16:41:00	30.34	322	-122.614	144.337	-0.605699
95880	17/08/2018--16:42:00	30.19	135	-102.244	-0.150153	-0.12766
95940	17/08/2018--16:43:00	30.12	20	-0.959757	0.115434	-0.27252
96000	17/08/2018--16:44:00	30.28	35	-102.244	-0.105889	-0.27252
96060	17/08/2018--16:45:00	30.44	49	-121.047	-0.150153	-0.301492
96120	17/08/2018--16:46:00	30.55	318	-102.244	-0.0321144	-0.402895
96180	17/08/2018--16:47:00	30.45	243	-127.315	-0.209173	-0.12766
96240	17/08/2018--16:48:00	30.25	77	-102.244	0.04166	-0.0842023
96300	17/08/2018--16:49:00	30.01	49	-0.991097	0.159699	-0.20009
96360	17/08/2018--16:50:00	29.84	57	-105.378	0.0564148	-0.0697163
96420	17/08/2018--16:51:00	29.99	42	-0.959757	-0.150153	-0.287006
96480	17/08/2018--16:52:00	30.25	121	-114.779	0.100679	-0.0117723
96540	17/08/2018--16:53:00	30.29	280	-0.944088	-0.0763791	-0.113174
96600	17/08/2018--16:54:00	30.11	70	-102.244	-0.105889	-0.12766
96660	17/08/2018--16:55:00	29.86	30	-100.677	-0.105889	-0.12766
96720	17/08/2018--16:56:00	29.76	209	-110.078	0.248228	-0.431867
96780	17/08/2018--16:57:00	29.73	136	-102.244	0.0269051	-0.0986883
96840	17/08/2018--16:58:00	29.65	194	-102.244	-0.0616242	-0.142146
96900	17/08/2018--16:59:00	29.59	221	-0.991097	0.0269051	-0.113174
96960	17/08/2018--17:00:00	29.61	130	-0.959757	0.233473	-0.12766
97020	17/08/2018--17:01:00	29.63	115	-0.975427	0.159699	-0.185604
97080	17/08/2018--17:02:00	29.78	103	-103.811	0.04166	-0.0407443
97140	17/08/2018--17:03:00	29.87	138	-0.991097	0.159699	-0.156632
97200	17/08/2018--17:04:00	29.89	197	-0.912748	-0.150153	-0.0986883
97260	17/08/2018--17:05:00	29.82	681	-106.944	-0.460006	0.422808
97320	17/08/2018--17:06:00	29.74	527	-100.677	0.115434	-0.185604
97380	17/08/2018--17:07:00	29.58	464	-0.959757	0.0121502	-0.504297
97440	17/08/2018--17:08:00	29.37	439	-0.959757	0.262983	-0.0262583
97500	17/08/2018--17:09:00	29.16	501	-0.928418	0.0564148	-0.315978
97560	17/08/2018--17:10:00	28.98	381	-0.959757	0.0711697	-0.330464
97620	17/08/2018--17:11:00	28.86	72	-0.928418	-0.253438	-0.359437
97680	17/08/2018--17:12:00	28.88	42	-0.944088	-0.0468693	-0.431867
97740	17/08/2018--17:13:00	28.96	555	-102.244	-0.253438	-0.113174
97800	17/08/2018--17:14:00	28.92	429	-0.975427	0.0564148	-0.258034
97860	17/08/2018--17:15:00	28.92	348	-0.944088	-0.120644	-0.388409
97920	17/08/2018--17:16:00	29.07	256	-0.944088	0.189209	-0.287006
97980	17/08/2018--17:17:00	29.15	219	-0.991097	-0.0616242	-0.185604
98040	17/08/2018--17:18:00	29.09	181	-0.975427	0.0121502	-0.315978
98100	17/08/2018--17:19:00	29.09	53	-0.912748	0.159699	-0.359437
98160	17/08/2018--17:20:00	28.99	329	-0.944088	-0.282947	-0.12766
98220	17/08/2018--17:21:00	28.8	563	-105.378	0.189209	-0.171118
98280	17/08/2018--17:22:00	28.73	194	-0.959757	-0.150153	-0.287006
98340	17/08/2018--17:23:00	28.86	101	-106.944	-0.135399	-0.214576
98400	17/08/2018--17:24:00	29	131	-0.959757	-0.0468693	-0.388409
98460	17/08/2018--17:25:00	29.05	364	-103.811	0.174454	-0.12766
98520	17/08/2018--17:26:00	28.75	562	-105.378	0.203964	-0.156632
98580	17/08/2018--17:27:00	28.46	388	-0.897078	-0.179663	-0.20009
98640	17/08/2018--17:28:00	28.41	310	-0.787391	0.0711697	-0.504297
98700	17/08/2018--17:29:00	28.32	440	-0.944088	0.144944	0.118602
98760	17/08/2018--17:30:00	28.27	698	-110.078	0.130189	-0.431867
98820	17/08/2018--17:31:00	28.16	510	-0.897078	-0.209173	-0.214576
98880	17/08/2018--17:32:00	28.11	573	-110.078	0.0711697	-0.518783
98940	17/08/2018--17:33:00	28.03	816	-0.897078	0.189209	-0.142146
99000	17/08/2018--17:34:00	27.87	272	-113.212	-0.238683	-0.142146
99060	17/08/2018--17:35:00	27.72	761	-100.677	-0.091134	-0.113174
99120	17/08/2018--17:36:00	27.73	47	-102.244	-0.120644	-0.0262583
99180	17/08/2018--17:37:00	27.87	14	-0.975427	-0.091134	-0.258034
99240	17/08/2018--17:38:00	28.11	3	-100.677	-0.0321144	-0.171118
99300	17/08/2018--17:39:00	28.44	14	-0.959757	0.0564148	-0.315978
99360	17/08/2018--17:40:00	28.7	148	-100.677	-0.00260468	-0.171118
99420	17/08/2018--17:41:00	28.92	2	-0.944088	-0.105889	-0.373923
99480	17/08/2018--17:42:00	29.24	4	-0.944088	0.100679	-0.301492
99540	17/08/2018--17:43:00	29.38	404	-0.959757	-0.0173596	-0.301492
99600	17/08/2018--17:44:00	29.31	292	-0.959757	-0.091134	-0.330464
99660	17/08/2018--17:45:00	29.07	513	-0.928418	0.0711697	-0.171118
99720	17/08/2018--17:46:00	28.81	393	-102.244	0.0121502	-0.229062
99780	17/08/2018--17:47:00	28.71	42	-0.975427	0.0121502	-0.229062
99840	17/08/2018--17:48:00	28.72	14	-0.944088	-0.091134	-0.373923
99900	17/08/2018--17:49:00	28.64	8	-0.959757	-0.0321144	-0.330464
99960	17/08/2018--17:50:00	28.7	10	-0.928418	0.115434	-0.344951
100020	17/08/2018--17:51:00	28.76	43	-0.991097	-0.105889	-0.27252
100080	17/08/2018--17:52:00	28.76	240	-100.677	0.0564148	-0.20009
100140	17/08/2018--17:53:00	28.53	64	-0.944088	-0.105889	-0.373923
100200	17/08/2018--17:54:00	28.43	2	-100.677	0.04166	-0.27252
100260	17/08/2018--17:55:00	28.44	5	-0.944088	-0.0616242	-0.373923
100320	17/08/2018--17:56:00	28.51	4	-0.928418	-0.0321144	-0.431867
100380	17/08/2018--17:57:00	28.59	3	-0.928418	0.0564148	-0.417381
100440	17/08/2018--17:58:00	28.59	24	-0.944088	-0.00260468	-0.373923
100500	17/08/2018--17:59:00	28.62	24	-116.346	0.189209	-0.171118
100560	17/08/2018--18:00:00	28.55	424	-0.897078	-0.0616242	-0.258034
100620	17/08/2018--18:01:00	28.48	550	-100.677	-0.0763791	-0.142146
100680	17/08/2018--18:02:00	28.32	586	-114.779	-0.105889	-0.359437
100740	17/08/2018--18:03:00	28.27	288	-0.959757	0.0564148	-0.315978
100800	17/08/2018--18:04:00	28.29	240	-0.959757	0.04166	-0.20009
100860	17/08/2018--18:05:00	28.33	231	-0.991097	-0.0763791	-0.229062
100920	17/08/2018--18:06:00	28.29	99	-102.244	-0.179663	-0.12766
100980	17/08/2018--18:07:00	28.2	328	-0.991097	0.115434	-0.417381
101040	17/08/2018--18:08:00	28.2	188	-0.959757	0.0564148	-0.330464
101100	17/08/2018--18:09:00	28.29	275	-0.850069	0.174454	-0.373923
101160	17/08/2018--18:10:00	28.3	424	-100.677	0.189209	-0.142146
101220	17/08/2018--18:11:00	28.29	195	-0.975427	-0.0173596	-0.287006
101280	17/08/2018--18:12:00	28.37	140	-100.677	-0.0763791	-0.142146
101340	17/08/2018--18:13:00	28.45	280	-105.378	0.0564148	0.104116
101400	17/08/2018--18:14:00	28.52	264	-0.944088	0.174454	-0.330464
101460	17/08/2018--18:15:00	28.64	86	-0.881409	0.0269051	-0.301492
101520	17/08/2018--18:16:00	28.69	173	-0.975427	-0.164908	-0.27252
101580	17/08/2018--18:17:00	28.79	105	-0.912748	-0.282947	-0.113174
101640	17/08/2018--18:18:00	28.89	182	-0.928418	-0.179663	-0.373923
101700	17/08/2018--18:19:00	28.9	206	-0.944088	-0.0321144	-0.373923
101760	17/08/2018--18:20:00	28.96	161	-0.975427	0.04166	-0.258034
101820	17/08/2018--18:21:00	29.09	78	-0.897078	-0.0321144	-0.518783
101880	17/08/2018--18:22:00	29.14	348	-0.944088	-0.091134	-0.0986883
101940	17/08/2018--18:23:00	29.01	220	-0.959757	0.189209	-0.156632
102000	17/08/2018--18:24:00	28.96	99	-0.8344	-0.0321144	-0.634671
102060	17/08/2018--18:25:00	28.93	294	-100.677	0.0121502	-0.287006
102120	17/08/2018--18:26:00	28.89	207	-0.912748	0.100679	-0.27252
102180	17/08/2018--18:27:00	28.86	300	-0.991097	-0.0321144	-0.113174
102240	17/08/2018--18:28:00	28.8	266	-100.677	-0.194418	-0.27252
102300	17/08/2018--18:29:00	28.72	452	-0.991097	-0.0321144	-0.301492
102360	17/08/2018--18:30:00	28.66	21	-0.912748	0.0121502	-0.417381
102420	17/08/2018--18:31:00	28.61	152	-0.959757	-0.105889	-0.359437
102480	17/08/2018--18:32:00	28.53	36	-0.959757	-0.0763791	-0.373923
102540	17/08/2018--18:33:00	28.5	17	-0.928418	-0.0763791	-0.388409
102600	17/08/2018--18:34:00	28.48	36	-0.975427	-0.135399	-0.258034
102660	17/08/2018--18:35:00	28.32	304	-100.677	-0.179663	-0.518783
102720	17/08/2018--18:36:00	28.14	362	-103.811	-0.223928	0.0171997
102780	17/08/2018--18:37:00	28.01	313	-0.944088	-0.194418	-0.417381
102840	17/08/2018--18:38:00	27.94	345	-0.8344	-0.0468693	-0.0842023
102900	17/08/2018--18:39:00	27.93	7	-100.677	-0.120644	-0.142146
102960	17/08/2018--18:40:00	27.88	2	-106.944	-0.0468693	-0.156632
103020	17/08/2018--18:41:00	27.9	2	-0.991097	-0.120644	-0.185604
103080	17/08/2018--18:42:00	27.94	69	-0.8344	-0.194418	-0.142146
103140	17/08/2018--18:43:00	28.01	83	-100.677	-0.0468693	-0.156632
103200	17/08/2018--18:44:00	28.07	1	-0.991097	-0.091134	-0.229062
103260	17/08/2018--18:45:00	28.11	22	-0.959757	-0.0763791	-0.330464
103320	17/08/2018--18:46:00	28.13	405	-0.991097	0.0269051	-0.287006
103380	17/08/2018--18:47:00	28.31	46	-0.991097	0.0711697	-0.156632
103440	17/08/2018--18:48:00	28.34	3	-0.975427	0.115434	-0.185604
103500	17/08/2018--18:49:00	28.22	223	-103.811	0.262983	-0.0842023
103560	17/08/2018--18:50:00	28.14	296	-102.244	0.233473	-0.0407443
103620	17/08/2018--18:51:00	28.16	183	-105.378	-0.135399	-0.12766
103680	17/08/2018--18:52:00	28.06	208	-0.991097	0.159699	0.0461718
103740	17/08/2018--18:53:00	28.02	140	-0.944088	-0.0763791	-0.373923
103800	17/08/2018--18:54:00	28.16	10	-0.959757	-0.0468693	-0.315978
103860	17/08/2018--18:55:00	28.29	146	-0.991097	-0.150153	-0.27252
103920	17/08/2018--18:56:00	28.37	215	-0.959757	0.100679	-0.402895
103980	17/08/2018--18:57:00	28.55	0	-0.959757	0.159699	-0.258034
104040	17/08/2018--18:58:00	28.76	194	-0.771721	0.189209	-0.287006
104100	17/08/2018--18:59:00	28.84	0	-0.944088	0.174454	-0.258034
104160	17/08/2018--19:00:00	28.9	12	-0.975427	0.189209	-0.113174
104220	17/08/2018--19:01:00	28.96	12	-0.912748	0.189209	-0.344951
104280	17/08/2018--19:02:00	29.02	12	-100.677	-0.179663	-0.287006
104340	17/08/2018--19:03:00	29.01	64	-0.944088	0.159699	-0.344951
104400	17/08/2018--19:04:00	29.02	5	-100.677	0.04166	0.0171997
104460	17/08/2018--19:05:00	29.12	27	-0.928418	0.292493	-0.0697163
104520	17/08/2018--19:06:00	29.07	234	-0.677703	-0.179663	-0.0842023
104580	17/08/2018--19:07:00	28.63	1137	-100.677	0.0269051	-0.156632
104640	17/08/2018--19:08:00	27.99	684	-0.8344	0.262983	-0.171118
104700	17/08/2018--19:09:00	27.63	115	-0.881409	-0.091134	-0.475325
104760	17/08/2018--19:10:00	27.62	5	-0.959757	-0.0321144	-0.359437
104820	17/08/2018--19:11:00	27.69	4	-0.959757	0.0121502	-0.301492
104880	17/08/2018--19:12:00	27.88	272	-105.378	0.115434	-0.402895
104940	17/08/2018--19:13:00	28.1	65	-0.912748	-0.00260468	-0.431867
105000	17/08/2018--19:14:00	28.17	9	-0.975427	-0.150153	-0.315978
105060	17/08/2018--19:15:00	28.21	4	-0.928418	-0.0763791	-0.402895
105120	17/08/2018--19:16:00	28.27	2	-0.928418	-0.00260468	-0.402895
105180	17/08/2018--19:17:00	28.29	9	-0.975427	-0.0616242	-0.258034
105240	17/08/2018--19:18:00	28.31	7	-0.975427	-0.0321144	-0.287006
105300	17/08/2018--19:19:00	28.29	9	-0.897078	-0.135399	-0.475325
105360	17/08/2018--19:20:00	28.21	8	-0.771721	-0.105889	-0.663643
105420	17/08/2018--19:21:00	28.08	6	-0.756051	-0.0468693	-0.678129
105480	17/08/2018--19:22:00	28.03	3	-0.8344	0.0269051	-0.562241
105540	17/08/2018--19:23:00	27.9	328	-0.975427	-0.0468693	-0.243548
105600	17/08/2018--19:24:00	27.7	95	-103.811	0.218719	-0.142146
105660	17/08/2018--19:25:00	27.45	838	-0.458327	0.794159	-166.318
105720	17/08/2018--19:26:00	27.07	575	-0.991097	-0.209173	-0.258034
105780	17/08/2018--19:27:00	26.75	414	-0.944088	-0.0763791	-0.373923
105840	17/08/2018--19:28:00	26.55	383	-0.928418	-0.164908	-0.388409
105900	17/08/2018--19:29:00	26.64	154	-0.928418	-0.253438	-0.388409
105960	17/08/2018--19:30:00	26.85	9	-0.881409	-0.253438	-0.431867
106020	17/08/2018--19:31:00	27.14	261	-0.975427	0.0564148	-0.185604
106080	17/08/2018--19:32:00	27.33	384	-105.378	-0.209173	-0.12766
106140	17/08/2018--19:33:00	27.44	300	-0.991097	0.130189	-0.0407443
106200	17/08/2018--19:34:00	27.12	4	-100.677	0.100679	-0.0117723
106260	17/08/2018--19:35:00	26.64	220	-0.881409	0.189209	-0.0407443
106320	17/08/2018--19:36:00	26.4	376	-0.991097	-0.00260468	-0.185604
106380	17/08/2018--19:37:00	26.52	103	-0.959757	-0.0321144	-0.359437
106440	17/08/2018--19:38:00	26.64	378	-0.975427	-0.194418	-0.258034
106500	17/08/2018--19:39:00	26.66	615	-0.959757	-0.120644	-0.315978
106560	17/08/2018--19:40:00	26.5	52	-0.991097	0.0564148	-0.446353
106620	17/08/2018--19:41:00	26.34	264	-0.959757	0.248228	-0.12766
106680	17/08/2018--19:42:00	26.09	723	-0.944088	-0.0468693	-0.388409
106740	17/08/2018--19:43:00	25.98	112	-0.944088	-0.282947	-0.330464
106800	17/08/2018--19:44:00	25.93	692	-100.677	-0.0616242	-0.12766
106860	17/08/2018--19:45:00	25.76	641	-0.959757	-0.179663	-0.344951
106920	17/08/2018--19:46:00	25.81	246	-100.677	-0.164908	-0.12766
106980	17/08/2018--19:47:00	26.05	296	-152.387	-0.0173596	-0.373923
107040	17/08/2018--19:48:00	26.14	303	-0.928418	-0.327212	-0.315978
107100	17/08/2018--19:49:00	26.7	223	-0.991097	-0.091134	-0.229062
107160	17/08/2018--19:50:00	26.76	649	-108.511	0.248228	-0.142146
107220	17/08/2018--19:51:00	26.63	641	-0.959757	-0.135399	-0.388409
107280	17/08/2018--19:52:00	26.6	33	-0.912748	-0.0616242	-0.388409
107340	17/08/2018--19:53:00	26.69	2	-0.912748	0.0269051	-0.431867
107400	17/08/2018--19:54:00	26.84	30	-0.897078	-0.0173596	-0.518783
107460	17/08/2018--19:55:00	26.93	151	-0.944088	-0.0321144	-0.417381
107520	17/08/2018--19:56:00	26.86	361	-127.315	0.0859246	-0.533269
107580	17/08/2018--19:57:00	26.51	319	-0.944088	-0.105889	-0.243548
107640	17/08/2018--19:58:00	26.64	216	-0.865739	0.425287	-0.388409
107700	17/08/2018--19:59:00	26.82	400	-100.677	-0.0616242	-0.663643
107760	17/08/2018--20:00:00	26.88	642	-0.959757	-0.0468693	-0.330464
107820	17/08/2018--20:01:00	26.85	138	-100.677	-0.268193	-0.0697163
107880	17/08/2018--20:02:00	26.68	84	-0.928418	-0.179663	-0.402895
107940	17/08/2018--20:03:00	26.52	105	-0.850069	-0.179663	-0.707101
108000	17/08/2018--20:04:00	26.39	165	-0.959757	-0.0468693	-0.359437
108060	17/08/2018--20:05:00	26.32	108	-0.991097	0.0859246	-0.287006
108120	17/08/2018--20:06:00	26.28	90	-0.991097	-0.135399	-0.315978
108180	17/08/2018--20:07:00	26.25	43	-0.928418	-0.150153	-0.417381
108240	17/08/2018--20:08:00	26.15	224	-0.928418	0.0269051	-0.431867
108300	17/08/2018--20:09:00	26.18	442	-0.944088	-0.0173596	-0.359437
108360	17/08/2018--20:10:00	26.13	83	-0.944088	-0.209173	-0.359437
108420	17/08/2018--20:11:00	26.07	96	-0.975427	0.0269051	-0.851961
108480	17/08/2018--20:12:00	26.03	193	-0.928418	-0.0173596	-0.417381
108540	17/08/2018--20:13:00	25.97	192	-0.928418	0.218719	-0.475325
108600	17/08/2018--20:14:00	25.93	365	-0.928418	-0.0321144	-0.663643
108660	17/08/2018--20:15:00	25.96	252	-0.912748	-0.371477	-0.344951
108720	17/08/2018--20:16:00	25.86	20	-0.912748	-0.0173596	-0.446353
108780	17/08/2018--20:17:00	25.94	71	-0.787391	0.203964	-0.373923
108840	17/08/2018--20:18:00	25.95	41	-0.865739	0.0121502	-0.431867
108900	17/08/2018--20:19:00	25.95	18	-0.928418	-0.0763791	-0.417381
108960	17/08/2018--20:20:00	26.11	141	-0.944088	0.0859246	-0.359437
109020	17/08/2018--20:21:00	26.57	106	-0.646364	-0.164908	-0.171118
109080	17/08/2018--20:22:00	26.89	27	-0.944088	0.04166	-0.359437
109140	17/08/2018--20:23:00	27.18	90	-0.912748	0.0859246	-0.402895
109200	17/08/2018--20:24:00	27.42	139	-0.897078	0.100679	-0.373923
109260	17/08/2018--20:25:00	27.63	139	-0.944088	0.0711697	-0.359437
109320	17/08/2018--20:26:00	27.81	118	-0.771721	0.0859246	-0.446353
109380	17/08/2018--20:27:00	27.73	540	-0.928418	-0.00260468	-0.243548
109440	17/08/2018--20:28:00	27.42	158	-0.975427	-0.120644	-0.402895
109500	17/08/2018--20:29:00	27.32	12	-0.928418	-0.120644	-0.388409
109560	17/08/2018--20:30:00	27.21	254	-0.8344	-0.091134	-0.113174
109620	17/08/2018--20:31:00	26.82	453	-0.928418	-0.238683	-0.315978
109680	17/08/2018--20:32:00	26.58	259	-0.944088	0.100679	-0.373923
109740	17/08/2018--20:33:00	26.56	327	-102.244	-0.00260468	-0.185604
109800	17/08/2018--20:34:00	26.41	485	-0.944088	-0.0173596	-0.373923
109860	17/08/2018--20:35:00	26.51	96	-0.928418	-0.120644	-0.359437
109920	17/08/2018--20:36:00	26.67	43	-0.912748	-0.0763791	-0.431867
109980	17/08/2018--20:37:00	26.73	159	-0.912748	-0.194418	-0.373923
110040	17/08/2018--20:38:00	26.64	33	-0.912748	0.0121502	-0.460839
110100	17/08/2018--20:39:00	26.79	184	-0.975427	-0.00260468	-0.359437
110160	17/08/2018--20:40:00	26.8	590	-0.80306	-0.179663	-0.214576
110220	17/08/2018--20:41:00	26.45	733	-0.944088	-0.0173596	-0.402895
110280	17/08/2018--20:42:00	26.14	675	-144.552	-0.53378	-0.156632
110340	17/08/2018--20:43:00	25.82	956	-108.511	0.0711697	-0.417381
110400	17/08/2018--20:44:00	25.52	521	-153.954	-0.386232	0.23449
110460	17/08/2018--20:45:00	25.2	591	-0.928418	-0.0173596	-0.344951
110520	17/08/2018--20:46:00	25	437	-117.913	-0.194418	-0.0552303
110580	17/08/2018--20:47:00	25.44	745	-125.748	-0.209173	-0.301492
110640	17/08/2018--20:48:00	26.36	1078	-0.615024	-0.297702	-0.156632
110700	17/08/2018--20:49:00	28.04	1036	-0.787391	-0.179663	-0.243548
110760	17/08/2018--20:50:00	29.09	491	-0.928418	-0.0173596	-0.417381
110820	17/08/2018--20:51:00	29.55	131	-0.959757	-0.238683	-0.258034
110880	17/08/2018--20:52:00	29.68	541	-0.724712	0.366267	-0.229062
110940	17/08/2018--20:53:00	29.23	437	-122.614	0.0711697	-0.417381
111000	17/08/2018--20:54:00	28.55	296	-0.928418	0.0269051	-0.388409
111060	17/08/2018--20:55:00	28.08	600	-0.677703	0.0121502	-0.156632
111120	17/08/2018--20:56:00	27.46	582	-0.991097	0.144944	-0.489811
111180	17/08/2018--20:57:00	27.21	671	-0.959757	0.203964	-0.113174
111240	17/08/2018--20:58:00	26.71	90	-0.928418	-0.0616242	-0.330464
111300	17/08/2018--20:59:00	26.24	408	-0.897078	-0.223928	-0.388409
111360	17/08/2018--21:00:00	26.38	644	-152.387	-0.312457	-0.765045
111420	17/08/2018--21:01:00	27.3	843	-0.568015	0.159699	-0.0986883
111480	17/08/2018--21:02:00	27.68	1028	-0.912748	-0.194418	-0.142146
111540	17/08/2018--21:03:00	27.57	449	-0.944088	-0.164908	-0.12766
111600	17/08/2018--21:04:00	27.54	582	-105.378	0.115434	-0.243548
111660	17/08/2018--21:05:00	27.5	111	-15.082	0.144944	-0.20009
111720	17/08/2018--21:06:00	27.49	149	-0.912748	0.04166	-0.431867
111780	17/08/2018--21:07:00	27.41	406	-0.881409	0.159699	-0.475325
111840	17/08/2018--21:08:00	27.43	161	-110.078	-0.0763791	-0.504297
111900	17/08/2018--21:09:00	27.59	615	-0.928418	-0.150153	-0.229062
111960	17/08/2018--21:10:00	27.89	730	-197.829	-0.991182	-144.589
112020	17/08/2018--21:11:00	28.08	861	-0.865739	-0.164908	-0.214576
112080	17/08/2018--21:12:00	27.59	357	-0.959757	-0.209173	-0.344951
112140	17/08/2018--21:13:00	26.72	171	-0.771721	0.0269051	-0.388409
112200	17/08/2018--21:14:00	26.15	444	-0.865739	-0.135399	-0.518783
112260	17/08/2018--21:15:00	25.96	153	-0.944088	-0.0616242	-0.373923
112320	17/08/2018--21:16:00	25.39	171	-0.975427	-0.209173	-0.359437
112380	17/08/2018--21:17:00	24.64	555	-111.645	-0.282947	-0.0986883
112440	17/08/2018--21:18:00	24.17	384	-0.959757	-0.105889	-0.344951
112500	17/08/2018--21:19:00	23.9	655	-0.959757	-0.0616242	-0.301492
112560	17/08/2018--21:20:00	24.28	249	-0.850069	-0.105889	-0.113174
112620	17/08/2018--21:21:00	24.61	695	-111.645	-0.223928	-0.142146
112680	17/08/2018--21:22:00	24.76	316	-0.975427	-0.164908	-0.27252
112740	17/08/2018--21:23:00	25.57	213	-133.583	0.587591	-0.142146
112800	17/08/2018--21:24:00	26.83	568	-0.944088	0.115434	-0.113174
112860	17/08/2018--21:25:00	27.41	781	-0.850069	-0.223928	-0.0842023
112920	17/08/2018--21:26:00	27.42	295	-0.897078	0.0859246	-0.460839
112980	17/08/2018--21:27:00	27.37	9	-0.975427	-0.0321144	-0.27252
113040	17/08/2018--21:28:00	27.29	690	-130.449	-0.209173	-0.12766
113100	17/08/2018--21:29:00	26.92	670	-100.677	0.0269051	-0.12766
113160	17/08/2018--21:30:00	26.61	632	-0.975427	0.0859246	-0.243548
113220	17/08/2018--21:31:00	26.27	418	-0.975427	-0.253438	-0.301492
113280	17/08/2018--21:32:00	25.57	187	-0.912748	-0.150153	-0.431867
113340	17/08/2018--21:33:00	24.88	61	-0.865739	-0.00260468	-0.417381
113400	17/08/2018--21:34:00	24.36	65	-0.881409	-0.150153	-0.518783
113460	17/08/2018--21:35:00	24.07	82	-0.865739	-0.150153	-0.504297
113520	17/08/2018--21:36:00	24.11	68	-0.865739	-0.0468693	-0.547755
113580	17/08/2018--21:37:00	24.05	43	-0.881409	-0.223928	-0.460839
113640	17/08/2018--21:38:00	23.98	196	-0.928418	-0.0468693	-0.344951
113700	17/08/2018--21:39:00	24.01	294	-152.387	-0.268193	-0.359437
113760	17/08/2018--21:40:00	24.24	757	-0.991097	-0.120644	-0.287006
113820	17/08/2018--21:41:00	24.59	477	-0.928418	-0.0173596	-0.388409
113880	17/08/2018--21:42:00	25.62	226	-100.677	-0.179663	-0.142146
113940	17/08/2018--21:43:00	26.83	582	-132.016	-0.0616242	-0.0986883
114000	17/08/2018--21:44:00	27.32	746	-0.959757	-0.194418	-0.330464
114060	17/08/2018--21:45:00	27.92	435	-0.583685	-0.223928	0.0896298
114120	17/08/2018--21:46:00	27.36	1102	-0.944088	-0.223928	-0.0986883
114180	17/08/2018--21:47:00	26.52	371	-0.897078	-0.105889	-0.243548
114240	17/08/2018--21:48:00	25.94	147	-100.677	0.0121502	-0.12766
114300	17/08/2018--21:49:00	25.85	23	-0.991097	0.0121502	-0.229062
114360	17/08/2018--21:50:00	25.98	147	-0.991097	0.115434	-0.12766
114420	17/08/2018--21:51:00	26.01	253	-108.511	0.218719	-0.301492
114480	17/08/2018--21:52:00	26.16	541	-108.511	0.115434	-0.431867
114540	17/08/2018--21:53:00	26.16	371	-0.991097	0.130189	-0.171118
114600	17/08/2018--21:54:00	26.24	316	-0.928418	0.189209	-0.214576
114660	17/08/2018--21:55:00	26.19	369	-0.944088	0.174454	-0.0986883
114720	17/08/2018--21:56:00	26.04	741	-0.959757	-0.415741	-0.27252
114780	17/08/2018--21:57:00	25.89	691	-0.928418	-0.135399	-0.0552303
114840	17/08/2018--21:58:00	25.72	880	-102.244	-0.164908	-0.0842023
114900	17/08/2018--21:59:00	25.72	630	-0.991097	0.307248	-0.0552303
114960	17/08/2018--22:00:00	25.86	335	-0.959757	0.0121502	-0.20009
115020	17/08/2018--22:01:00	25.65	548	-0.959757	0.0121502	-0.315978
115080	17/08/2018--22:02:00	25.42	345	-0.928418	-0.0763791	-0.258034
115140	17/08/2018--22:03:00	25.37	502	-110.078	-0.120644	0.0171997
115200	17/08/2018--22:04:00	25.16	312	-113.212	0.144944	0.248976
115260	17/08/2018--22:05:00	25.18	295	-0.928418	-0.0468693	-0.344951
115320	17/08/2018--22:06:00	25.45	368	-0.991097	0.189209	-0.214576
115380	17/08/2018--22:07:00	25.83	596	-0.975427	-0.00260468	-0.0697163
115440	17/08/2018--22:08:00	26.04	680	-0.944088	-0.0321144	-0.301492
115500	17/08/2018--22:09:00	25.91	416	-0.944088	0.0859246	-0.359437
115560	17/08/2018--22:10:00	25.9	267	-0.991097	-0.0616242	-0.258034
115620	17/08/2018--22:11:00	26.01	453	-0.944088	-0.179663	-0.359437
115680	17/08/2018--22:12:00	25.97	182	-127.315	-0.0763791	-0.0842023
115740	17/08/2018--22:13:00	26.03	424	-0.944088	0.115434	-0.0552303
115800	17/08/2018--22:14:00	26.32	87	-0.8344	-0.179663	0.553182
115860	17/08/2018--22:15:00	26.77	234	-0.959757	-0.00260468	-0.402895
115920	17/08/2018--22:16:00	27	512	-0.944088	-0.0321144	-0.258034
115980	17/08/2018--22:17:00	27.57	91	-0.959757	0.159699	-0.243548
116040	17/08/2018--22:18:00	28.46	14	-0.865739	0.0859246	-0.518783
116100	17/08/2018--22:19:00	29.55	15	-0.881409	-0.00260468	-0.504297
116160	17/08/2018--22:20:00	30.53	46	-0.959757	-0.223928	-0.229062
116220	17/08/2018--22:21:00	31.33	17	-0.944088	-0.0763791	-0.373923
116280	17/08/2018--22:22:00	31.91	95	-197.829	0.174454	-0.707101
116340	17/08/2018--22:23:00	31.47	536	-0.991097	0.04166	-0.113174
116400	17/08/2018--22:24:00	30.71	164	-0.897078	0.277738	-0.27252
116460	17/08/2018--22:25:00	29.57	232	-0.944088	0.174454	-0.156632
116520	17/08/2018--22:26:00	28.28	872	-110.078	0.144944	-0.156632
116580	17/08/2018--22:27:00	26.76	558	-0.991097	0.366267	-0.12766
116640	17/08/2018--22:28:00	26.16	274	-0.8344	-0.00260468	-0.0986883
116700	17/08/2018--22:29:00	25.91	793	-0.693373	-0.135399	-0.359437
116760	17/08/2018--22:30:00	25.22	1195	-122.614	0.159699	-0.301492
116820	17/08/2018--22:31:00	24.45	702	-0.959757	0.115434	-0.359437
116880	17/08/2018--22:32:00	24.04	402	-0.975427	0.203964	-0.214576
116940	17/08/2018--22:33:00	23.73	177	-0.991097	0.0269051	-0.301492
117000	17/08/2018--22:34:00	23.98	128	-0.881409	0.189209	-0.431867
117060	17/08/2018--22:35:00	24.28	103	-108.511	0.0121502	-0.185604
117120	17/08/2018--22:36:00	24.18	224	-0.912748	0.248228	-0.344951
117180	17/08/2018--22:37:00	24.23	149	-0.881409	0.425287	-0.20009
117240	17/08/2018--22:38:00	24.35	192	-0.975427	0.366267	-0.0117723
117300	17/08/2018--22:39:00	24.59	277	-100.677	-0.105889	-0.0552303
117360	17/08/2018--22:40:00	24.54	159	-100.677	0.0564148	-0.113174
117420	17/08/2018--22:41:00	24.26	203	-0.991097	0.218719	-0.359437
117480	17/08/2018--22:42:00	23.95	100	-0.897078	0.174454	-0.402895
117540	17/08/2018--22:43:00	24.01	25	-0.881409	0.248228	-0.402895
117600	17/08/2018--22:44:00	24.23	128	-0.928418	0.218719	-0.402895
117660	17/08/2018--22:45:00	24.53	79	-0.912748	0.203964	-0.373923
117720	17/08/2018--22:46:00	24.8	20	-0.897078	0.277738	-0.243548
117780	17/08/2018--22:47:00	24.89	298	-0.975427	0.203964	-0.258034
117840	17/08/2018--22:48:00	24.77	491	-0.912748	0.0269051	-0.388409
117900	17/08/2018--22:49:00	24.54	160	-0.975427	0.144944	-0.417381
117960	17/08/2018--22:50:00	24.48	141	-0.991097	0.0564148	-0.315978
118020	17/08/2018--22:51:00	24.43	184	-0.944088	0.115434	-0.315978
118080	17/08/2018--22:52:00	24.68	125	-0.928418	0.115434	-0.373923
118140	17/08/2018--22:53:00	25.08	291	-0.80306	0.0121502	-0.301492
118200	17/08/2018--22:54:00	25.53	85	-0.8344	0.351512	-0.359437
118260	17/08/2018--22:55:00	26.05	33	-0.8344	0.366267	-0.287006
118320	17/08/2018--22:56:00	26.53	38	-0.850069	0.395777	-0.330464
118380	17/08/2018--22:57:00	26.92	43	-0.975427	0.130189	-0.20009
118440	17/08/2018--22:58:00	27.07	184	-0.709042	-0.00260468	0.712528
118500	17/08/2018--22:59:00	27.21	330	-139.851	0.218719	0.16206
118560	17/08/2018--23:00:00	27.2	556	-0.865739	0.292493	-0.0842023
118620	17/08/2018--23:01:00	26.44	370	-0.991097	0.130189	-0.12766
118680	17/08/2018--23:02:00	25.75	86	-0.912748	-0.00260468	-0.229062
118740	17/08/2018--23:03:00	24.99	283	-0.912748	0.130189	-0.0842023
118800	17/08/2018--23:04:00	24.52	262	-0.991097	0.174454	-0.12766
118860	17/08/2018--23:05:00	24.06	762	-0.677703	0.248228	-0.0842023
118920	17/08/2018--23:06:00	23.2	434	-0.991097	0.04166	-0.27252
118980	17/08/2018--23:07:00	22.64	111	-0.975427	0.100679	-0.214576
119040	17/08/2018--23:08:00	22.3	192	-0.959757	0.115434	-0.142146
119100	17/08/2018--23:09:00	22.19	183	-0.991097	0.100679	-0.214576
119160	17/08/2018--23:10:00	22.12	83	-111.645	-0.00260468	-0.12766
119220	17/08/2018--23:11:00	21.95	97	-0.897078	0.307248	-0.301492
119280	17/08/2018--23:12:00	21.63	320	-0.740382	0.115434	-0.489811
119340	17/08/2018--23:13:00	21.21	723	-100.677	0.351512	-0.113174
119400	17/08/2018--23:14:00	20.93	269	-0.8344	0.218719	-0.229062
119460	17/08/2018--23:15:00	20.92	320	-0.928418	0.0121502	-0.359437
119520	17/08/2018--23:16:00	21.15	113	-0.991097	-0.238683	-0.0262583
119580	17/08/2018--23:17:00	21.46	269	-0.959757	0.144944	-0.315978
119640	17/08/2018--23:18:00	21.85	345	-0.991097	0.100679	-0.142146
119700	17/08/2018--23:19:00	21.99	233	-0.975427	0.248228	-0.27252
119760	17/08/2018--23:20:00	22.06	192	-103.811	0.159699	-0.156632
119820	17/08/2018--23:21:00	22.02	182	-0.959757	-0.0468693	-0.359437
119880	17/08/2018--23:22:00	21.92	132	-0.975427	0.174454	-0.214576
119940	17/08/2018--23:23:00	21.82	49	-0.912748	-0.0173596	-0.185604
120000	17/08/2018--23:24:00	21.85	239	-0.865739	0.440042	-0.185604
120060	17/08/2018--23:25:00	22.21	140	-0.944088	0.203964	-0.258034
120120	17/08/2018--23:26:00	22.62	2	-0.944088	0.115434	-0.301492
120180	17/08/2018--23:27:00	23.1	6	-0.959757	0.0269051	-0.27252
120240	17/08/2018--23:28:00	23.59	15	-0.959757	0.04166	-0.301492
120300	17/08/2018--23:29:00	23.96	7	-0.991097	0.100679	-0.171118
120360	17/08/2018--23:30:00	24.18	565	-103.811	0.0269051	-0.20009
120420	17/08/2018--23:31:00	23.38	649	-0.771721	0.0121502	-0.113174
120480	17/08/2018--23:32:00	22.62	1074	-103.811	0.0711697	-0.229062
120540	17/08/2018--23:33:00	22.11	581	-0.975427	0.0859246	-0.156632
120600	17/08/2018--23:34:00	21.93	361	-0.944088	0.189209	-0.301492
120660	17/08/2018--23:35:00	21.88	21	-0.975427	0.159699	-0.214576
120720	17/08/2018--23:36:00	21.84	238	-0.850069	0.322003	-0.171118
120780	17/08/2018--23:37:00	21.82	233	-0.991097	-0.0321144	-0.243548
120840	17/08/2018--23:38:00	21.85	534	-105.378	0.0121502	-0.0986883
120900	17/08/2018--23:39:00	21.92	111	-0.944088	0.262983	-0.171118
120960	17/08/2018--23:40:00	22.19	34	-0.975427	0.203964	-0.315978
121020	17/08/2018--23:41:00	22.6	209	-0.959757	0.0269051	-0.344951
121080	17/08/2018--23:42:00	22.86	393	-0.8344	-0.5928	-0.27252
121140	17/08/2018--23:43:00	23.11	49	-0.944088	-0.312457	-0.315978
121200	17/08/2018--23:44:00	23.34	361	-0.928418	0.248228	-0.301492
121260	17/08/2018--23:45:00	23.54	348	-147.686	0.0121502	-0.171118
121320	17/08/2018--23:46:00	23.69	631	-0.912748	-0.209173	-0.20009
121380	17/08/2018--23:47:00	23.54	481	-0.959757	0.233473	-0.0986883
121440	17/08/2018--23:48:00	23	416	-0.975427	-0.0173596	-0.287006
121500	17/08/2018--23:49:00	22.86	24	-0.975427	-0.0173596	-0.258034
121560	17/08/2018--23:50:00	23.02	35	-0.991097	0.115434	-0.20009
121620	17/08/2018--23:51:00	23.26	99	-0.865739	0.174454	-0.185604
121680	17/08/2018--23:52:00	23.58	160	-0.991097	0.174454	-0.229062
121740	17/08/2018--23:53:00	23.84	83	-0.897078	0.159699	-0.229062
121800	17/08/2018--23:54:00	23.99	134	-0.959757	0.0711697	-0.171118
121860	17/08/2018--23:55:00	23.93	483	-0.912748	-0.282947	-0.0986883
121920	17/08/2018--23:56:00	23.09	880	-111.645	0.130189	-109.822
121980	17/08/2018--23:57:00	22.12	430	-128.882	0.248228	-0.214576
122040	17/08/2018--23:58:00	21.36	145	-0.959757	0.189209	-0.20009
122100	17/08/2018--23:59:00	20.72	329	-0.850069	-0.0468693	-0.156632
122160	18/08/2018--00:00:00	20.29	709	-0.944088	0.248228	-0.229062
122220	18/08/2018--00:01:00	19.99	614	-108.511	-0.150153	-0.185604
122280	18/08/2018--00:02:00	19.66	678	-0.928418	0.292493	-0.214576
122340	18/08/2018--00:03:00	19.52	74	-116.346	-0.0468693	-0.359437
122400	18/08/2018--00:04:00	19.52	134	-0.881409	0.277738	-0.12766
122460	18/08/2018--00:05:00	19.5	86	-0.991097	-0.105889	-0.243548
122520	18/08/2018--00:06:00	19.55	39	-108.511	0.0859246	-0.142146
122580	18/08/2018--00:07:00	19.59	229	-105.378	0.130189	-0.243548
122640	18/08/2018--00:08:00	19.44	100	-0.928418	-0.00260468	-0.460839
122700	18/08/2018--00:09:00	19.5	73	-102.244	-0.0763791	0.118602
122760	18/08/2018--00:10:00	19.59	179	-0.881409	0.0859246	-0.0986883
122820	18/08/2018--00:11:00	19.52	367	-0.959757	0.174454	-0.301492
122880	18/08/2018--00:12:00	19.49	16	-0.975427	0.174454	-0.287006
122940	18/08/2018--00:13:00	19.55	2	-0.991097	0.0269051	-0.258034
123000	18/08/2018--00:14:00	19.68	105	-100.677	-0.0321144	-0.156632
123060	18/08/2018--00:15:00	19.9	31	-100.677	-0.0763791	-0.185604
123120	18/08/2018--00:16:00	20.25	6	-0.740382	0.159699	-0.692615
123180	18/08/2018--00:17:00	20.46	0	-0.724712	-0.0321144	-0.736073
123240	18/08/2018--00:18:00	20.69	67	-0.740382	-0.0763791	-0.707101
123300	18/08/2018--00:19:00	20.7	2	-0.787391	-0.0321144	-0.678129
123360	18/08/2018--00:20:00	20.7	0	-0.787391	-0.135399	-0.649157
123420	18/08/2018--00:21:00	20.69	0	-0.756051	-0.091134	-0.678129
123480	18/08/2018--00:22:00	20.71	297	-102.244	0.174454	-0.142146
123540	18/08/2018--00:23:00	20.61	103	-0.787391	0.218719	-0.605699
123600	18/08/2018--00:24:00	20.44	166	-0.991097	0.0564148	-0.330464
123660	18/08/2018--00:25:00	20.27	46	-0.928418	0.100679	-0.373923
123720	18/08/2018--00:26:00	20.09	7	-0.80306	-0.150153	-0.431867
123780	18/08/2018--00:27:00	19.91	12	-0.928418	0.0564148	-0.460839
123840	18/08/2018--00:28:00	19.89	2	-0.928418	0.0269051	-0.431867
123900	18/08/2018--00:29:00	19.95	0	-0.928418	0.04166	-0.417381
123960	18/08/2018--00:30:00	20.16	12	-0.944088	-0.0468693	-0.388409
124020	18/08/2018--00:31:00	20.35	3	-0.944088	0.0859246	-0.388409
124080	18/08/2018--00:32:00	20.44	46	-0.991097	-0.0321144	-0.27252
124140	18/08/2018--00:33:00	20.5	5	-0.991097	0.0121502	-0.258034
124200	18/08/2018--00:34:00	20.65	0	-0.991097	0.0121502	-0.27252
124260	18/08/2018--00:35:00	20.78	4	-0.975427	0.04166	-0.27252
124320	18/08/2018--00:36:00	20.86	42	-0.928418	-0.105889	-0.402895
124380	18/08/2018--00:37:00	20.84	18	-0.959757	0.0269051	-0.359437
124440	18/08/2018--00:38:00	20.76	5	-0.944088	0.0269051	-0.373923
124500	18/08/2018--00:39:00	20.64	1	-0.944088	0.0121502	-0.373923
124560	18/08/2018--00:40:00	20.53	3	-0.944088	0.0121502	-0.388409
124620	18/08/2018--00:41:00	20.45	34	-0.928418	0.144944	-0.402895
124680	18/08/2018--00:42:00	20.55	37	-0.912748	0.189209	-0.388409
124740	18/08/2018--00:43:00	20.77	74	-0.944088	0.144944	-0.330464
124800	18/08/2018--00:44:00	20.79	271	-114.779	0.115434	-0.20009
124860	18/08/2018--00:45:00	20.77	90	-0.897078	0.0121502	-0.475325
124920	18/08/2018--00:46:00	20.84	8	-0.928418	0.174454	-0.142146
124980	18/08/2018--00:47:00	20.98	87	-0.991097	0.0859246	-0.229062
125040	18/08/2018--00:48:00	20.95	36	-0.8344	-0.105889	-0.605699
125100	18/08/2018--00:49:00	21.94	5	-102.244	-0.0321144	-0.0407443
125160	18/08/2018--00:50:00	22.61	36	-102.244	-0.0321144	-0.0117723
125220	18/08/2018--00:51:00	22.95	25	-0.80306	0.0859246	0.611126
125280	18/08/2018--00:52:00	23.36	38	-100.677	-0.0468693	0.147574
125340	18/08/2018--00:53:00	23.99	6	-100.677	-0.120644	0.118602
125400	18/08/2018--00:54:00	24.52	2	-0.991097	-0.223928	0.0751438
125460	18/08/2018--00:55:00	24.63	3	-100.677	0.0564148	0.176546
125520	18/08/2018--00:56:00	24.8	71	-0.8344	0.0269051	-0.533269
125580	18/08/2018--00:57:00	24.82	41	-0.991097	0.0269051	-0.27252
125640	18/08/2018--00:58:00	25.71	34	-0.944088	0.292493	-0.0262583
125700	18/08/2018--00:59:00	26.59	8	-0.912748	0.351512	0.147574
125760	18/08/2018--01:00:00	27.16	9	-0.991097	-0.0468693	0.263462
125820	18/08/2018--01:01:00	27.23	35	-100.677	-0.194418	0.0606578
125880	18/08/2018--01:02:00	26.68	15	-0.881409	0.0121502	-0.533269
125940	18/08/2018--01:03:00	26.3	24	-0.928418	-0.0173596	-0.402895
126000	18/08/2018--01:04:00	25.92	57	-0.536676	0.130189	-0.156632
126060	18/08/2018--01:05:00	25.62	47	-0.928418	-0.0616242	-0.446353
126120	18/08/2018--01:06:00	25.51	6	-0.928418	0.351512	-0.185604
126180	18/08/2018--01:07:00	26.58	7	-0.975427	0.248228	-0.0842023
126240	18/08/2018--01:08:00	27.43	4	-0.991097	-0.164908	-0.315978
126300	18/08/2018--01:09:00	27.25	4	-0.928418	0.0121502	-0.388409
126360	18/08/2018--01:10:00	26.86	2	-0.912748	0.100679	-0.431867
126420	18/08/2018--01:11:00	26.45	14	-0.865739	-0.00260468	-0.533269
126480	18/08/2018--01:12:00	25.97	23	-0.756051	0.159699	-0.417381
126540	18/08/2018--01:13:00	25.55	18	-0.928418	-0.0763791	-0.402895
126600	18/08/2018--01:14:00	25.1	2	-0.928418	-0.00260468	-0.431867
126660	18/08/2018--01:15:00	24.87	34	-100.677	-0.120644	-0.20009
126720	18/08/2018--01:16:00	24.4	28	-0.865739	-0.091134	-0.634671
126780	18/08/2018--01:17:00	24.51	44	-0.897078	0.454797	-0.0697163
126840	18/08/2018--01:18:00	25.08	43	-100.677	0.144944	-0.113174
126900	18/08/2018--01:19:00	25.81	18	-0.897078	-0.00260468	-0.504297
126960	18/08/2018--01:20:00	26.05	23	-0.865739	0.0121502	-0.533269
127020	18/08/2018--01:21:00	26.04	38	-0.599354	0.0269051	-0.822989
127080	18/08/2018--01:22:00	25.6	5	-0.646364	0.04166	-0.779531
127140	18/08/2018--01:23:00	25.31	24	-0.975427	0.115434	-0.214576
127200	18/08/2018--01:24:00	24.94	1	-0.975427	0.233473	-0.12766
127260	18/08/2018--01:25:00	24.48	14	-0.881409	0.04166	-0.475325
127320	18/08/2018--01:26:00	24.13	11	-0.975427	-0.091134	-0.258034
127380	18/08/2018--01:27:00	23.79	3	-0.975427	0.0269051	-0.243548
127440	18/08/2018--01:28:00	23.49	36	-0.944088	0.144944	-0.344951
127500	18/08/2018--01:29:00	23.22	28	-0.991097	0.159699	-0.0842023
127560	18/08/2018--01:30:00	25.7	5	-0.991097	0.189209	-0.113174
127620	18/08/2018--01:31:00	27.07	9	-0.991097	0.174454	-0.214576
127680	18/08/2018--01:32:00	27.12	16	-0.928418	0.351512	-0.0842023
127740	18/08/2018--01:33:00	27.59	7	-0.959757	0.307248	-0.0842023
127800	18/08/2018--01:34:00	27.95	60	-0.928418	0.0269051	-0.402895
127860	18/08/2018--01:35:00	27.62	28	-0.991097	0.0564148	0.147574
127920	18/08/2018--01:36:00	27.65	58	-0.959757	0.277738	-0.185604
127980	18/08/2018--01:37:00	28.06	3	-0.959757	0.381022	-0.287006
128040	18/08/2018--01:38:00	28.66	0	-0.865739	0.395777	-0.258034
128100	18/08/2018--01:39:00	28.44	138	-0.959757	-0.0173596	-0.446353
128160	18/08/2018--01:40:00	27.61	71	-0.991097	0.0711697	-0.0986883
128220	18/08/2018--01:41:00	26.8	82	-0.975427	-0.00260468	-0.185604
128280	18/08/2018--01:42:00	26.02	108	-0.944088	0.0564148	-0.373923
128340	18/08/2018--01:43:00	25.39	33	-0.881409	-0.223928	-0.504297
128400	18/08/2018--01:44:00	24.91	59	-0.928418	0.189209	-0.330464
128460	18/08/2018--01:45:00	24.55	34	-0.928418	-0.00260468	-0.446353
128520	18/08/2018--01:46:00	24.25	12	-0.897078	-0.0173596	-0.417381
128580	18/08/2018--01:47:00	24	0	-0.944088	0.0121502	-0.446353
128640	18/08/2018--01:48:00	23.8	56	-0.850069	0.159699	-0.547755
128700	18/08/2018--01:49:00	23.68	9	-0.81873	0.277738	-0.518783
128760	18/08/2018--01:50:00	23.59	34	-100.677	-0.0468693	0.133088
128820	18/08/2018--01:51:00	24.4	56	-121.047	-0.00260468	0.0751438
128880	18/08/2018--01:52:00	24.49	26	-0.975427	-0.0173596	-0.243548
128940	18/08/2018--01:53:00	24.23	47	-102.244	-0.091134	-0.171118
129000	18/08/2018--01:54:00	23.92	23	-0.81873	-0.0616242	-0.649157
129060	18/08/2018--01:55:00	23.66	56	-0.881409	0.04166	-0.27252
129120	18/08/2018--01:56:00	23.5	263	-0.975427	0.115434	-0.258034
129180	18/08/2018--01:57:00	23.26	25	-102.244	-0.253438	-0.156632
129240	18/08/2018--01:58:00	22.95	29	-100.677	-0.105889	-0.229062
129300	18/08/2018--01:59:00	22.63	44	-100.677	0.0564148	-0.20009
129360	18/08/2018--02:00:00	22.74	20	-0.881409	-0.0468693	0.480752
129420	18/08/2018--02:01:00	23.16	34	-0.991097	-0.0321144	-0.258034
129480	18/08/2018--02:02:00	23.31	23	-0.928418	0.0859246	-0.446353
129540	18/08/2018--02:03:00	23.5	68	-0.897078	0.410532	0.16206
129600	18/08/2018--02:04:00	24.67	12	-0.787391	0.6171	0.118602
129660	18/08/2018--02:05:00	25.36	9	-0.897078	0.115434	-0.446353
129720	18/08/2018--02:06:00	26.08	25	-100.677	0.0711697	-0.12766
129780	18/08/2018--02:07:00	26.03	22	-0.959757	0.115434	-0.301492
129840	18/08/2018--02:08:00	25.55	22	-0.975427	0.0564148	-0.359437
129900	18/08/2018--02:09:00	25.11	35	-0.991097	0.100679	-0.214576
129960	18/08/2018--02:10:00	24.64	26	-0.928418	0.351512	-0.0697163
130020	18/08/2018--02:11:00	25.54	0	-0.709042	0.292493	0.640098
130080	18/08/2018--02:12:00	26.45	3	-0.630694	0.322003	0.698042
130140	18/08/2018--02:13:00	26.98	0	-0.975427	0.277738	-0.0697163
130200	18/08/2018--02:14:00	27.49	0	-0.568015	0.277738	0.770472
130260	18/08/2018--02:15:00	27.92	12	-100.677	0.0564148	-0.142146
130320	18/08/2018--02:16:00	27.71	85	-0.975427	0.04166	-0.287006
130380	18/08/2018--02:17:00	26.47	1088	-0.975427	-0.091134	-0.344951
130440	18/08/2018--02:18:00	25	909	-0.865739	0.189209	-0.359437
130500	18/08/2018--02:19:00	23.96	247	-0.991097	-0.0763791	-0.243548
130560	18/08/2018--02:20:00	23.48	217	-0.928418	-0.0173596	-0.431867
130620	18/08/2018--02:21:00	23.22	153	-100.677	-0.0468693	-0.185604
130680	18/08/2018--02:22:00	23.29	141	-0.991097	0.115434	-0.229062
130740	18/08/2018--02:23:00	23.22	318	-100.677	0.262983	-0.113174
130800	18/08/2018--02:24:00	23.07	179	-0.442658	-0.00260468	-0.924391
130860	18/08/2018--02:25:00	22.93	1	-0.442658	-0.00260468	-0.924391
130920	18/08/2018--02:26:00	22.78	0	-0.442658	-0.00260468	-0.924391
130980	18/08/2018--02:27:00	22.63	0	-0.442658	-0.00260468	-0.924391
131040	18/08/2018--02:28:00	22.48	0	-0.442658	-0.00260468	-0.924391
131100	18/08/2018--02:29:00	22.38	0	-0.442658	-0.00260468	-0.924391
131160	18/08/2018--02:30:00	22.28	0	-0.442658	-0.00260468	-0.924391
131220	18/08/2018--02:31:00	22.19	0	-0.442658	-0.00260468	-0.924391
131280	18/08/2018--02:32:00	22.13	0	-0.442658	-0.00260468	-0.924391
131340	18/08/2018--02:33:00	22.06	0	-0.442658	-0.00260468	-0.909905
131400	18/08/2018--02:34:00	22.01	0	-0.442658	-0.00260468	-0.924391
131460	18/08/2018--02:35:00	21.93	0	-0.442658	-0.00260468	-0.924391
131520	18/08/2018--02:36:00	21.91	0	-0.442658	-0.00260468	-0.924391
131580	18/08/2018--02:37:00	21.87	0	-0.442658	-0.00260468	-0.924391
131640	18/08/2018--02:38:00	21.83	0	-0.442658	-0.00260468	-0.924391
131700	18/08/2018--02:39:00	21.8	0	-0.442658	-0.00260468	-0.924391
131760	18/08/2018--02:40:00	21.77	0	-0.442658	-0.00260468	-0.909905
131820	18/08/2018--02:41:00	21.73	0	-0.442658	-0.00260468	-0.924391
131880	18/08/2018--02:42:00	21.73	0	-0.442658	-0.00260468	-0.909905
131940	18/08/2018--02:43:00	21.71	0	-0.442658	-0.00260468	-0.924391
132000	18/08/2018--02:44:00	21.68	0	-0.442658	-0.00260468	-0.924391
132060	18/08/2018--02:45:00	21.66	0	-0.442658	-0.00260468	-0.924391
132120	18/08/2018--02:46:00	21.64	0	-0.442658	-0.00260468	-0.924391
132180	18/08/2018--02:47:00	21.63	0	-0.442658	-0.00260468	-0.924391
132240	18/08/2018--02:48:00	21.62	0	-0.442658	-0.00260468	-0.924391
132300	18/08/2018--02:49:00	21.63	0	-0.442658	-0.00260468	-0.924391
132360	18/08/2018--02:50:00	21.61	0	-0.442658	-0.00260468	-0.924391
132420	18/08/2018--02:51:00	21.61	0	-0.442658	-0.00260468	-0.924391
132480	18/08/2018--02:52:00	21.58	0	-0.442658	-0.00260468	-0.924391
132540	18/08/2018--02:53:00	21.57	0	-0.442658	-0.00260468	-0.938877
132600	18/08/2018--02:54:00	21.57	0	-0.442658	0.0121502	-0.924391
132660	18/08/2018--02:55:00	21.56	0	-0.442658	-0.00260468	-0.924391
132720	18/08/2018--02:56:00	21.55	0	-0.442658	-0.00260468	-0.924391
132780	18/08/2018--02:57:00	21.54	0	-0.442658	-0.00260468	-0.924391
132840	18/08/2018--02:58:00	21.54	0	-0.442658	-0.00260468	-0.924391
132900	18/08/2018--02:59:00	21.54	0	-0.442658	-0.00260468	-0.924391
132960	18/08/2018--03:00:00	21.52	0	-0.442658	-0.00260468	-0.924391
133020	18/08/2018--03:01:00	21.52	0	-0.442658	-0.00260468	-0.924391
133080	18/08/2018--03:02:00	21.51	0	-0.442658	-0.00260468	-0.924391
133140	18/08/2018--03:03:00	21.52	0	-0.442658	-0.00260468	-0.924391
133200	18/08/2018--03:04:00	21.51	0	-0.442658	-0.00260468	-0.924391
133260	18/08/2018--03:05:00	21.49	0	-0.442658	-0.00260468	-0.924391
133320	18/08/2018--03:06:00	21.5	0	-0.442658	-0.00260468	-0.924391
133380	18/08/2018--03:07:00	21.48	0	-0.442658	-0.00260468	-0.924391
133440	18/08/2018--03:08:00	21.48	0	-0.442658	-0.00260468	-0.924391
133500	18/08/2018--03:09:00	21.49	0	-0.442658	-0.00260468	-0.924391
133560	18/08/2018--03:10:00	21.49	0	-0.442658	-0.00260468	-0.924391
133620	18/08/2018--03:11:00	21.46	0	-0.442658	0.0121502	-0.924391
133680	18/08/2018--03:12:00	21.49	0	-0.442658	-0.00260468	-0.924391
133740	18/08/2018--03:13:00	21.47	0	-0.442658	-0.00260468	-0.924391
133800	18/08/2018--03:14:00	21.47	0	-0.442658	-0.00260468	-0.924391
133860	18/08/2018--03:15:00	21.45	0	-0.442658	-0.00260468	-0.924391
133920	18/08/2018--03:16:00	21.45	0	-0.442658	-0.00260468	-0.924391
133980	18/08/2018--03:17:00	21.46	0	-0.442658	-0.00260468	-0.924391
134040	18/08/2018--03:18:00	21.45	0	-0.442658	-0.00260468	-0.924391
134100	18/08/2018--03:19:00	21.44	0	-0.442658	-0.00260468	-0.924391
134160	18/08/2018--03:20:00	21.44	0	-0.442658	-0.00260468	-0.924391
134220	18/08/2018--03:21:00	21.43	0	-0.442658	-0.00260468	-0.924391
134280	18/08/2018--03:22:00	21.43	0	-0.442658	-0.00260468	-0.924391
134340	18/08/2018--03:23:00	21.44	0	-0.442658	-0.00260468	-0.924391
134400	18/08/2018--03:24:00	21.44	0	-0.442658	-0.00260468	-0.924391
134460	18/08/2018--03:25:00	21.43	0	-0.442658	-0.00260468	-0.924391
134520	18/08/2018--03:26:00	21.43	0	-0.442658	-0.00260468	-0.924391
134580	18/08/2018--03:27:00	21.41	0	-0.442658	0.0121502	-0.924391
134640	18/08/2018--03:28:00	21.4	0	-0.442658	-0.00260468	-0.924391
134700	18/08/2018--03:29:00	21.41	0	-0.442658	-0.00260468	-0.924391
134760	18/08/2018--03:30:00	21.41	0	-0.442658	-0.00260468	-0.924391
134820	18/08/2018--03:31:00	21.4	0	-0.442658	-0.00260468	-0.924391
134880	18/08/2018--03:32:00	21.39	0	-0.442658	-0.00260468	-0.924391
134940	18/08/2018--03:33:00	21.39	0	-0.442658	-0.00260468	-0.924391
135000	18/08/2018--03:34:00	21.39	0	-0.442658	-0.00260468	-0.924391
135060	18/08/2018--03:35:00	21.39	0	-0.442658	-0.00260468	-0.924391
135120	18/08/2018--03:36:00	21.41	0	-0.442658	-0.00260468	-0.924391
135180	18/08/2018--03:37:00	21.39	0	-0.442658	-0.00260468	-0.924391
135240	18/08/2018--03:38:00	21.39	0	-0.442658	-0.00260468	-0.924391
135300	18/08/2018--03:39:00	21.37	0	-0.442658	-0.00260468	-0.924391
135360	18/08/2018--03:40:00	21.38	0	-0.442658	-0.00260468	-0.924391
135420	18/08/2018--03:41:00	21.38	0	-0.442658	-0.00260468	-0.924391
135480	18/08/2018--03:42:00	21.37	0	-0.442658	-0.00260468	-0.924391
135540	18/08/2018--03:43:00	21.37	0	-0.442658	-0.00260468	-0.924391
135600	18/08/2018--03:44:00	21.37	0	-0.442658	-0.00260468	-0.924391
135660	18/08/2018--03:45:00	21.38	0	-0.442658	-0.00260468	-0.924391
135720	18/08/2018--03:46:00	21.36	0	-0.442658	-0.00260468	-0.924391
135780	18/08/2018--03:47:00	21.35	0	-0.442658	0.0121502	-0.924391
135840	18/08/2018--03:48:00	21.36	0	-0.442658	-0.00260468	-0.924391
135900	18/08/2018--03:49:00	21.36	0	-0.442658	-0.00260468	-0.924391
135960	18/08/2018--03:50:00	21.35	0	-0.442658	-0.00260468	-0.924391
136020	18/08/2018--03:51:00	21.35	0	-0.442658	0.0121502	-0.924391
136080	18/08/2018--03:52:00	21.34	0	-0.442658	-0.00260468	-0.924391
136140	18/08/2018--03:53:00	21.34	0	-0.442658	-0.00260468	-0.924391
136200	18/08/2018--03:54:00	21.34	0	-0.442658	-0.00260468	-0.924391
136260	18/08/2018--03:55:00	21.32	0	-0.442658	-0.00260468	-0.924391
136320	18/08/2018--03:56:00	21.33	0	-0.442658	-0.00260468	-0.924391
136380	18/08/2018--03:57:00	21.32	0	-0.442658	-0.00260468	-0.924391
136440	18/08/2018--03:58:00	21.32	0	-0.442658	-0.00260468	-0.924391
136500	18/08/2018--03:59:00	21.34	0	-0.442658	-0.00260468	-0.924391
136560	18/08/2018--04:00:00	21.3	0	-0.442658	-0.00260468	-0.924391
136620	18/08/2018--04:01:00	21.33	0	-0.442658	-0.00260468	-0.924391
136680	18/08/2018--04:02:00	21.32	0	-0.442658	0.0121502	-0.924391
136740	18/08/2018--04:03:00	21.32	0	-0.442658	-0.00260468	-0.924391
136800	18/08/2018--04:04:00	21.31	0	-0.442658	-0.00260468	-0.924391
136860	18/08/2018--04:05:00	21.3	0	-0.442658	-0.00260468	-0.924391
136920	18/08/2018--04:06:00	21.3	0	-0.442658	0.0121502	-0.924391
136980	18/08/2018--04:07:00	21.3	0	-0.442658	-0.00260468	-0.924391
137040	18/08/2018--04:08:00	21.28	0	-0.442658	0.0121502	-0.924391
137100	18/08/2018--04:09:00	21.27	0	-0.442658	0.0121502	-0.924391
137160	18/08/2018--04:10:00	21.27	0	-0.442658	-0.00260468	-0.924391
137220	18/08/2018--04:11:00	21.28	0	-0.442658	-0.00260468	-0.924391
137280	18/08/2018--04:12:00	21.28	0	-0.442658	-0.00260468	-0.924391
137340	18/08/2018--04:13:00	21.26	0	-0.442658	-0.00260468	-0.924391
137400	18/08/2018--04:14:00	21.26	0	-0.442658	-0.00260468	-0.938877
137460	18/08/2018--04:15:00	21.25	0	-0.442658	0.0121502	-0.924391
137520	18/08/2018--04:16:00	21.25	0	-0.442658	-0.00260468	-0.924391
137580	18/08/2018--04:17:00	21.24	0	-0.442658	-0.00260468	-0.924391
137640	18/08/2018--04:18:00	21.23	0	-0.442658	-0.00260468	-0.924391
137700	18/08/2018--04:19:00	21.24	0	-0.442658	-0.00260468	-0.938877
137760	18/08/2018--04:20:00	21.23	0	-0.442658	-0.00260468	-0.924391
137820	18/08/2018--04:21:00	21.22	0	-0.442658	0.0121502	-0.924391
137880	18/08/2018--04:22:00	21.23	0	-0.442658	-0.00260468	-0.938877
137940	18/08/2018--04:23:00	21.21	0	-0.442658	-0.00260468	-0.924391
138000	18/08/2018--04:24:00	21.22	0	-0.442658	-0.00260468	-0.924391
138060	18/08/2018--04:25:00	21.21	0	-0.442658	0.0121502	-0.924391
138120	18/08/2018--04:26:00	21.2	0	-0.442658	-0.00260468	-0.924391
138180	18/08/2018--04:27:00	21.2	0	-0.442658	-0.00260468	-0.924391
138240	18/08/2018--04:28:00	21.2	0	-0.442658	-0.00260468	-0.924391
138300	18/08/2018--04:29:00	21.19	0	-0.442658	-0.00260468	-0.924391
138360	18/08/2018--04:30:00	21.18	0	-0.442658	0.0121502	-0.924391
138420	18/08/2018--04:31:00	21.16	0	-0.442658	-0.00260468	-0.924391
138480	18/08/2018--04:32:00	21.17	0	-0.442658	0.0121502	-0.924391
138540	18/08/2018--04:33:00	21.16	0	-0.442658	-0.00260468	-0.924391
138600	18/08/2018--04:34:00	21.16	0	-0.442658	-0.00260468	-0.924391
138660	18/08/2018--04:35:00	21.16	0	-0.442658	0.0121502	-0.924391
138720	18/08/2018--04:36:00	21.16	0	-0.442658	0.0121502	-0.924391
138780	18/08/2018--04:37:00	21.14	0	-0.442658	-0.00260468	-0.924391
138840	18/08/2018--04:38:00	21.15	0	-0.442658	-0.00260468	-0.924391
138900	18/08/2018--04:39:00	21.13	0	-0.442658	-0.00260468	-0.924391
138960	18/08/2018--04:40:00	21.13	0	-0.442658	-0.00260468	-0.924391
139020	18/08/2018--04:41:00	21.11	0	-0.442658	-0.00260468	-0.924391
139080	18/08/2018--04:42:00	21.1	0	-0.442658	0.0121502	-0.924391
139140	18/08/2018--04:43:00	21.09	0	-0.442658	-0.00260468	-0.924391
139200	18/08/2018--04:44:00	21.09	0	-0.442658	-0.00260468	-0.924391
139260	18/08/2018--04:45:00	21.1	0	-0.442658	-0.00260468	-0.924391
139320	18/08/2018--04:46:00	21.08	0	-0.442658	-0.00260468	-0.924391
139380	18/08/2018--04:47:00	21.08	0	-0.442658	-0.00260468	-0.924391
139440	18/08/2018--04:48:00	21.08	0	-0.442658	-0.00260468	-0.924391
139500	18/08/2018--04:49:00	21.08	0	-0.442658	-0.00260468	-0.924391
139560	18/08/2018--04:50:00	21.07	0	-0.442658	-0.00260468	-0.924391
139620	18/08/2018--04:51:00	21.07	0	-0.442658	-0.00260468	-0.924391
139680	18/08/2018--04:52:00	21.07	0	-0.442658	-0.00260468	-0.924391
139740	18/08/2018--04:53:00	21.07	0	-0.442658	0.0121502	-0.924391
139800	18/08/2018--04:54:00	21.06	0	-0.442658	-0.00260468	-0.924391
139860	18/08/2018--04:55:00	21.05	0	-0.442658	-0.00260468	-0.924391
139920	18/08/2018--04:56:00	21.05	0	-0.442658	-0.00260468	-0.924391
139980	18/08/2018--04:57:00	21.05	0	-0.442658	-0.00260468	-0.924391
140040	18/08/2018--04:58:00	21.04	0	-0.442658	-0.00260468	-0.938877
140100	18/08/2018--04:59:00	21.05	0	-0.442658	-0.00260468	-0.924391
140160	18/08/2018--05:00:00	21.03	0	-0.442658	-0.00260468	-0.924391
