# Supplementary material for: A randomized cross-over trial investigating differences in 24-h personal air and skin temperatures using wearable sensors between two climatologically contrasting settings
Source: Sci Rep. 2021 Nov 10;11:22020. doi: 10.1038/s41598-021-01180-y (PMC8580978; doi:10.1038/s41598-021-01180-y)
Supplement: Supplementary file 2 — Supplementary Data. [file 41598_2021_1180_MOESM2_ESM.zip › New folder/new/T19_A2new.csv]

Index	Date	Temperature	Activity	X-axis	Y-axis	Z-axis	Marker
43440	28/08/2018--05:00:00	30.37	0	-0.0149122	-0.0423156	100.135
43500	28/08/2018--05:01:00	30.39	0	-0.0149122	-0.0423156	100.135
43560	28/08/2018--05:02:00	30.37	0	-0.0149122	-0.0423156	100.135
43620	28/08/2018--05:03:00	30.38	0	-0.0149122	-0.0423156	100.135
43680	28/08/2018--05:04:00	30.37	0	-0.0149122	-0.0423156	100.135
43740	28/08/2018--05:05:00	30.38	0	-0.0149122	-0.0423156	100.135
43800	28/08/2018--05:06:00	30.38	0	-0.0149122	-0.0423156	100.135
43860	28/08/2018--05:07:00	30.37	0	0.000754095	-0.0423156	100.135
43920	28/08/2018--05:08:00	30.35	0	0.000754095	-0.0423156	100.135
43980	28/08/2018--05:09:00	30.36	0	-0.0149122	-0.0423156	101.643
44040	28/08/2018--05:10:00	30.37	0	-0.0149122	-0.0423156	100.135
44100	28/08/2018--05:11:00	30.37	0	-0.0149122	-0.0423156	100.135
44160	28/08/2018--05:12:00	30.35	0	-0.0149122	-0.0423156	100.135
44220	28/08/2018--05:13:00	30.36	0	-0.0149122	-0.0423156	100.135
44280	28/08/2018--05:14:00	30.36	0	-0.0149122	-0.0423156	100.135
44340	28/08/2018--05:15:00	30.36	0	-0.0149122	-0.0423156	100.135
44400	28/08/2018--05:16:00	30.34	0	-0.0149122	-0.0423156	100.135
44460	28/08/2018--05:17:00	30.35	0	-0.0149122	-0.0423156	100.135
44520	28/08/2018--05:18:00	30.35	0	-0.0149122	-0.0423156	100.135
44580	28/08/2018--05:19:00	30.35	0	-0.0149122	-0.0423156	100.135
44640	28/08/2018--05:20:00	30.36	0	-0.0149122	-0.0423156	100.135
44700	28/08/2018--05:21:00	30.34	0	0.000754095	-0.0423156	100.135
44760	28/08/2018--05:22:00	30.35	0	-0.0149122	-0.0423156	100.135
44820	28/08/2018--05:23:00	30.34	0	-0.0149122	-0.0423156	100.135
44880	28/08/2018--05:24:00	30.33	0	-0.0149122	-0.0423156	100.135
44940	28/08/2018--05:25:00	30.34	0	-0.0149122	-0.0423156	100.135
45000	28/08/2018--05:26:00	30.33	0	-0.0149122	-0.0423156	100.135
45060	28/08/2018--05:27:00	30.33	0	-0.0149122	-0.0423156	100.135
45120	28/08/2018--05:28:00	30.34	0	-0.0149122	-0.0423156	100.135
45180	28/08/2018--05:29:00	30.33	0	-0.0149122	-0.0423156	100.135
45240	28/08/2018--05:30:00	30.33	0	-0.0149122	-0.0423156	100.135
45300	28/08/2018--05:31:00	30.32	0	-0.0149122	-0.0423156	100.135
45360	28/08/2018--05:32:00	30.33	0	-0.0149122	-0.0423156	100.135
45420	28/08/2018--05:33:00	30.33	0	-0.0149122	-0.0423156	100.135
45480	28/08/2018--05:34:00	30.32	0	-0.0149122	-0.0423156	100.135
45540	28/08/2018--05:35:00	30.33	0	-0.0149122	-0.0423156	100.135
45600	28/08/2018--05:36:00	30.34	0	-0.0149122	-0.0423156	100.135
45660	28/08/2018--05:37:00	30.32	0	-0.0149122	-0.0423156	101.643
45720	28/08/2018--05:38:00	30.32	0	-0.0149122	-0.0423156	101.643
45780	28/08/2018--05:39:00	30.32	0	-0.0149122	-0.0423156	100.135
45840	28/08/2018--05:40:00	30.32	0	-0.0149122	-0.0423156	100.135
45900	28/08/2018--05:41:00	30.33	0	-0.0149122	-0.0423156	100.135
45960	28/08/2018--05:42:00	30.33	0	-0.0149122	-0.0423156	100.135
46020	28/08/2018--05:43:00	30.31	0	-0.0149122	-0.0423156	100.135
46080	28/08/2018--05:44:00	30.32	0	-0.0149122	-0.0423156	100.135
46140	28/08/2018--05:45:00	30.32	0	-0.0149122	-0.0423156	100.135
46200	28/08/2018--05:46:00	30.3	0	-0.0149122	-0.0423156	100.135
46260	28/08/2018--05:47:00	30.31	0	-0.0149122	-0.0423156	100.135
46320	28/08/2018--05:48:00	30.3	0	-0.0149122	-0.0423156	100.135
46380	28/08/2018--05:49:00	30.32	0	-0.0149122	-0.0423156	100.135
46440	28/08/2018--05:50:00	30.32	0	-0.0149122	-0.0423156	101.643
46500	28/08/2018--05:51:00	30.3	0	-0.0149122	-0.0423156	100.135
46560	28/08/2018--05:52:00	30.3	0	0.000754095	-0.0423156	100.135
46620	28/08/2018--05:53:00	30.3	0	-0.0149122	-0.0423156	100.135
46680	28/08/2018--05:54:00	30.3	0	-0.0149122	-0.0423156	100.135
46740	28/08/2018--05:55:00	30.32	0	-0.0149122	-0.0423156	100.135
46800	28/08/2018--05:56:00	30.3	0	-0.0149122	-0.0423156	100.135
46860	28/08/2018--05:57:00	30.3	0	-0.0149122	-0.0423156	100.135
46920	28/08/2018--05:58:00	30.3	0	-0.0149122	-0.0423156	100.135
46980	28/08/2018--05:59:00	30.3	0	-0.0149122	-0.0423156	100.135
47040	28/08/2018--06:00:00	30.3	0	-0.0149122	-0.0423156	100.135
47100	28/08/2018--06:01:00	30.29	0	0.000754095	-0.0423156	100.135
47160	28/08/2018--06:02:00	30.29	0	-0.0149122	-0.0275713	100.135
47220	28/08/2018--06:03:00	30.31	0	-0.0149122	-0.0423156	100.135
47280	28/08/2018--06:04:00	30.29	0	-0.0149122	-0.0423156	100.135
47340	28/08/2018--06:05:00	30.28	0	-0.0149122	-0.0423156	100.135
47400	28/08/2018--06:06:00	30.28	0	-0.0149122	-0.0423156	100.135
47460	28/08/2018--06:07:00	30.29	0	-0.0149122	-0.0423156	101.643
47520	28/08/2018--06:08:00	30.28	0	-0.0149122	-0.0423156	100.135
47580	28/08/2018--06:09:00	30.29	0	-0.0149122	-0.0423156	101.643
47640	28/08/2018--06:10:00	30.27	0	-0.0149122	-0.0423156	100.135
47700	28/08/2018--06:11:00	30.27	0	-0.0149122	-0.0423156	100.135
47760	28/08/2018--06:12:00	30.29	0	-0.0149122	-0.0423156	100.135
47820	28/08/2018--06:13:00	30.29	0	-0.0149122	-0.0423156	100.135
47880	28/08/2018--06:14:00	30.27	0	-0.0149122	-0.0423156	100.135
47940	28/08/2018--06:15:00	30.28	0	-0.0149122	-0.0423156	100.135
48000	28/08/2018--06:16:00	30.27	0	-0.0149122	-0.0423156	100.135
48060	28/08/2018--06:17:00	30.26	0	-0.0149122	-0.0423156	101.643
48120	28/08/2018--06:18:00	30.27	0	-0.0149122	-0.0423156	100.135
48180	28/08/2018--06:19:00	30.25	0	-0.0149122	-0.0423156	100.135
48240	28/08/2018--06:20:00	30.26	0	0.000754095	-0.0423156	100.135
48300	28/08/2018--06:21:00	30.26	0	-0.0149122	-0.0423156	100.135
48360	28/08/2018--06:22:00	30.27	0	-0.0149122	-0.0423156	100.135
48420	28/08/2018--06:23:00	30.26	0	-0.0149122	-0.0423156	100.135
48480	28/08/2018--06:24:00	30.25	0	0.000754095	-0.0423156	100.135
48540	28/08/2018--06:25:00	30.26	0	0.000754095	-0.0423156	100.135
48600	28/08/2018--06:26:00	30.26	0	-0.0149122	-0.0423156	100.135
48660	28/08/2018--06:27:00	30.26	0	-0.0149122	-0.0423156	100.135
48720	28/08/2018--06:28:00	30.25	0	-0.0149122	-0.0275713	100.135
48780	28/08/2018--06:29:00	30.25	0	-0.0149122	-0.0423156	100.135
48840	28/08/2018--06:30:00	30.26	0	0.000754095	-0.0423156	100.135
48900	28/08/2018--06:31:00	30.24	0	-0.0149122	-0.0423156	100.135
48960	28/08/2018--06:32:00	30.25	0	0.000754095	-0.0423156	100.135
49020	28/08/2018--06:33:00	30.23	0	-0.0149122	-0.0423156	100.135
49080	28/08/2018--06:34:00	30.25	0	-0.0149122	-0.0423156	100.135
49140	28/08/2018--06:35:00	30.24	0	-0.0149122	-0.0423156	100.135
49200	28/08/2018--06:36:00	30.23	0	-0.0149122	-0.0423156	100.135
49260	28/08/2018--06:37:00	30.24	0	-0.0149122	-0.0423156	100.135
49320	28/08/2018--06:38:00	30.25	0	-0.0149122	-0.0423156	100.135
49380	28/08/2018--06:39:00	30.23	0	-0.0149122	-0.0423156	100.135
49440	28/08/2018--06:40:00	30.23	0	-0.0149122	-0.0423156	100.135
49500	28/08/2018--06:41:00	30.23	0	-0.0149122	-0.0423156	100.135
49560	28/08/2018--06:42:00	30.24	0	-0.0149122	-0.0423156	100.135
49620	28/08/2018--06:43:00	30.23	0	-0.0149122	-0.0423156	100.135
49680	28/08/2018--06:44:00	30.23	0	-0.0149122	-0.0423156	100.135
49740	28/08/2018--06:45:00	30.23	0	-0.0149122	-0.0423156	101.643
49800	28/08/2018--06:46:00	30.23	0	-0.0149122	-0.0423156	100.135
49860	28/08/2018--06:47:00	30.22	0	-0.0149122	-0.0423156	100.135
49920	28/08/2018--06:48:00	30.21	0	0.000754095	-0.0275713	100.135
49980	28/08/2018--06:49:00	30.2	0	0.000754095	-0.0423156	100.135
50040	28/08/2018--06:50:00	30.21	0	-0.0149122	-0.0423156	100.135
50100	28/08/2018--06:51:00	30.22	0	-0.0149122	-0.0423156	100.135
50160	28/08/2018--06:52:00	30.21	0	0.000754095	-0.0423156	100.135
50220	28/08/2018--06:53:00	30.2	0	-0.0149122	-0.0423156	100.135
50280	28/08/2018--06:54:00	30.22	0	-0.0149122	-0.0423156	100.135
50340	28/08/2018--06:55:00	30.23	0	0.000754095	-0.0423156	100.135
50400	28/08/2018--06:56:00	30.22	0	-0.0149122	-0.0423156	100.135
50460	28/08/2018--06:57:00	30.21	0	0.000754095	-0.0423156	100.135
50520	28/08/2018--06:58:00	30.2	0	-0.0149122	-0.0423156	100.135
50580	28/08/2018--06:59:00	30.23	0	0.000754095	-0.0423156	100.135
50640	28/08/2018--07:00:00	30.2	0	-0.0149122	-0.0423156	100.135
50700	28/08/2018--07:01:00	30.21	0	-0.0149122	-0.0423156	100.135
50760	28/08/2018--07:02:00	30.21	0	-0.0149122	-0.0423156	100.135
50820	28/08/2018--07:03:00	30.21	0	-0.0149122	-0.0423156	100.135
50880	28/08/2018--07:04:00	30.21	0	0.000754095	-0.0423156	100.135
50940	28/08/2018--07:05:00	30.22	0	-0.0149122	-0.0423156	100.135
51000	28/08/2018--07:06:00	30.21	0	-0.0149122	-0.0423156	100.135
51060	28/08/2018--07:07:00	30.21	0	0.000754095	-0.0423156	100.135
51120	28/08/2018--07:08:00	30.22	0	-0.0149122	-0.0423156	100.135
51180	28/08/2018--07:09:00	30.2	0	-0.0149122	-0.0423156	100.135
51240	28/08/2018--07:10:00	30.21	0	-0.0149122	-0.0423156	100.135
51300	28/08/2018--07:11:00	30.22	0	-0.0149122	-0.0423156	100.135
51360	28/08/2018--07:12:00	30.21	0	-0.0149122	-0.0423156	100.135
51420	28/08/2018--07:13:00	30.22	0	-0.0149122	-0.0423156	100.135
51480	28/08/2018--07:14:00	30.21	0	-0.0149122	-0.0423156	100.135
51540	28/08/2018--07:15:00	30.22	0	-0.0149122	-0.0423156	100.135
51600	28/08/2018--07:16:00	30.22	0	-0.0149122	-0.0423156	100.135
51660	28/08/2018--07:17:00	30.24	0	0.000754095	-0.0423156	100.135
51720	28/08/2018--07:18:00	30.21	0	-0.0149122	-0.0423156	100.135
51780	28/08/2018--07:19:00	30.22	0	0.000754095	-0.0423156	100.135
51840	28/08/2018--07:20:00	30.23	0	0.000754095	-0.0423156	100.135
51900	28/08/2018--07:21:00	30.23	0	-0.0149122	-0.0423156	100.135
51960	28/08/2018--07:22:00	30.22	0	-0.0149122	-0.0423156	100.135
52020	28/08/2018--07:23:00	30.22	0	-0.0149122	-0.0423156	101.643
52080	28/08/2018--07:24:00	30.23	0	0.000754095	-0.0423156	100.135
52140	28/08/2018--07:25:00	30.23	0	-0.0149122	-0.0423156	100.135
52200	28/08/2018--07:26:00	30.23	0	0.000754095	-0.0423156	100.135
52260	28/08/2018--07:27:00	30.24	0	-0.0149122	-0.0423156	100.135
52320	28/08/2018--07:28:00	30.22	0	-0.0149122	-0.0423156	100.135
52380	28/08/2018--07:29:00	30.24	0	-0.0149122	-0.0423156	100.135
52440	28/08/2018--07:30:00	30.24	0	-0.0149122	-0.0423156	100.135
52500	28/08/2018--07:31:00	30.24	0	-0.0149122	-0.0423156	100.135
52560	28/08/2018--07:32:00	30.26	0	-0.0149122	-0.0423156	100.135
52620	28/08/2018--07:33:00	30.25	0	0.000754095	-0.0423156	100.135
52680	28/08/2018--07:34:00	30.25	0	-0.0149122	-0.0423156	100.135
52740	28/08/2018--07:35:00	30.25	0	-0.0149122	-0.0423156	101.643
52800	28/08/2018--07:36:00	30.26	0	-0.0149122	-0.0423156	101.643
52860	28/08/2018--07:37:00	30.26	0	-0.0149122	-0.0423156	100.135
52920	28/08/2018--07:38:00	30.26	0	-0.0149122	-0.0423156	100.135
52980	28/08/2018--07:39:00	30.27	0	-0.0149122	-0.0423156	100.135
53040	28/08/2018--07:40:00	30.27	0	-0.0149122	-0.0275713	100.135
53100	28/08/2018--07:41:00	30.26	0	-0.0149122	-0.0423156	100.135
53160	28/08/2018--07:42:00	30.28	0	-0.0149122	-0.0423156	100.135
53220	28/08/2018--07:43:00	30.29	0	-0.0149122	-0.0275713	100.135
53280	28/08/2018--07:44:00	30.29	0	-0.0149122	-0.0423156	100.135
53340	28/08/2018--07:45:00	30.32	0	-0.0149122	-0.0423156	100.135
53400	28/08/2018--07:46:00	30.32	0	-0.0149122	-0.0423156	100.135
53460	28/08/2018--07:47:00	30.32	0	-0.0149122	-0.0423156	100.135
53520	28/08/2018--07:48:00	30.3	0	-0.0149122	-0.0423156	100.135
53580	28/08/2018--07:49:00	30.33	0	-0.0149122	-0.0423156	100.135
53640	28/08/2018--07:50:00	30.33	0	-0.0149122	-0.0423156	100.135
53700	28/08/2018--07:51:00	30.34	0	-0.0149122	-0.0423156	100.135
53760	28/08/2018--07:52:00	30.35	0	0.000754095	-0.0423156	100.135
53820	28/08/2018--07:53:00	30.36	0	-0.0149122	-0.0423156	100.135
53880	28/08/2018--07:54:00	30.34	161	-0.0305784	0.0314063	100.135
53940	28/08/2018--07:55:00	30.32	0	-0.0305784	0.0314063	100.135
54000	28/08/2018--07:56:00	30.29	0	-0.0305784	0.0314063	101.643
54060	28/08/2018--07:57:00	30.29	0	-0.0305784	0.0314063	100.135
54120	28/08/2018--07:58:00	30.26	0	-0.0305784	0.0314063	100.135
54180	28/08/2018--07:59:00	30.25	0	-0.0305784	0.0314063	101.643
54240	28/08/2018--08:00:00	30.45	271	0.0164203	0.975047	-0.0846061
54300	28/08/2018--08:01:00	30.7	225	0.0164203	103.402	0.186883
54360	28/08/2018--08:02:00	30.71	801	-0.375236	0.975047	0.0209731
54420	28/08/2018--08:03:00	30.7	176	0.204415	0.989791	-0.175102
54480	28/08/2018--08:04:00	30.69	161	-0.124576	0.989791	0.0360558
54540	28/08/2018--08:05:00	30.68	519	-0.437901	-0.0423156	0.94102
54600	28/08/2018--08:06:00	30.71	85	-0.469234	0.88658	0.27738
54660	28/08/2018--08:07:00	30.41	31	-0.390902	0.871836	0.186883
54720	28/08/2018--08:08:00	29.91	14	-0.578897	0.724392	0.111469
54780	28/08/2018--08:09:00	29.38	169	-0.469234	0.916069	0.141635
54840	28/08/2018--08:10:00	28.87	134	-0.500566	0.842347	0.156718
54900	28/08/2018--08:11:00	28.42	50	-0.406568	0.916069	0.232131
54960	28/08/2018--08:12:00	27.95	415	-0.73556	0.989791	-0.220351
55020	28/08/2018--08:13:00	27.86	1207	-0.171575	0.916069	-0.32593
55080	28/08/2018--08:14:00	27.79	102	0.611738	0.0166619	0.77511
55140	28/08/2018--08:15:00	27.92	2	0.345412	0.237828	0.910854
55200	28/08/2018--08:16:00	28.08	0	0.329745	0.237828	0.910854
55260	28/08/2018--08:17:00	28.24	0	0.345412	0.252572	0.895772
55320	28/08/2018--08:18:00	28.38	0	0.235748	0.252572	0.956102
55380	28/08/2018--08:19:00	28.53	27	-0.0775772	0.370527	0.94102
55440	28/08/2018--08:20:00	28.68	0	-0.0775772	0.355783	0.94102
55500	28/08/2018--08:21:00	28.8	0	-0.0932434	0.355783	0.94102
55560	28/08/2018--08:22:00	28.91	0	-0.0932434	0.370527	0.94102
55620	28/08/2018--08:23:00	29	0	-0.0932434	0.370527	0.925937
55680	28/08/2018--08:24:00	29.11	0	-0.0932434	0.355783	0.925937
55740	28/08/2018--08:25:00	29.16	0	-0.0932434	0.370527	0.94102
55800	28/08/2018--08:26:00	29.25	9	-0.218573	0.17885	0.971185
55860	28/08/2018--08:27:00	29.3	0	-0.218573	0.193594	0.971185
55920	28/08/2018--08:28:00	29.36	0	-0.218573	0.193594	0.956102
55980	28/08/2018--08:29:00	29.42	0	-0.218573	0.193594	0.956102
56040	28/08/2018--08:30:00	29.46	0	-0.218573	0.17885	0.971185
56100	28/08/2018--08:31:00	29.5	0	-0.218573	0.17885	0.971185
56160	28/08/2018--08:32:00	29.55	0	-0.218573	0.17885	0.971185
56220	28/08/2018--08:33:00	29.59	7	-0.281238	0.296805	0.925937
56280	28/08/2018--08:34:00	29.63	0	-0.281238	0.296805	0.925937
56340	28/08/2018--08:35:00	29.64	0	-0.281238	0.31155	0.910854
56400	28/08/2018--08:36:00	29.67	0	-0.281238	0.31155	0.925937
56460	28/08/2018--08:37:00	29.69	0	-0.281238	0.296805	0.925937
56520	28/08/2018--08:38:00	29.67	51	0.580405	0.768625	-0.371178
56580	28/08/2018--08:39:00	29.4	6	0.580405	0.798114	-0.32593
56640	28/08/2018--08:40:00	29.05	0	0.596072	0.78337	-0.310847
56700	28/08/2018--08:41:00	28.68	0	0.611738	0.78337	-0.295764
56760	28/08/2018--08:42:00	28.35	0	0.611738	0.78337	-0.295764
56820	28/08/2018--08:43:00	28.02	3	0.611738	0.78337	-0.280682
56880	28/08/2018--08:44:00	27.71	2	0.533407	0.871836	-0.295764
56940	28/08/2018--08:45:00	27.41	0	0.549073	0.827603	-0.280682
57000	28/08/2018--08:46:00	27.18	0	0.611738	0.78337	-0.280682
57060	28/08/2018--08:47:00	26.93	0	0.611738	0.78337	-0.265599
57120	28/08/2018--08:48:00	26.7	0	0.549073	0.827603	-0.280682
57180	28/08/2018--08:49:00	26.48	0	0.596072	0.812858	-0.265599
57240	28/08/2018--08:50:00	26.3	0	0.627404	0.78337	-0.250516
57300	28/08/2018--08:51:00	26.14	0	0.627404	0.768625	-0.250516
57360	28/08/2018--08:52:00	25.97	0	0.64307	0.768625	-0.250516
57420	28/08/2018--08:53:00	25.82	75	0.000754095	0.916069	0.458372
57480	28/08/2018--08:54:00	25.73	16	0.298413	0.857092	-0.461674
57540	28/08/2018--08:55:00	25.61	49	0.204415	100.454	0.0963867
57600	28/08/2018--08:56:00	25.5	24	0.0634191	101.928	-0.0091924
57660	28/08/2018--08:57:00	25.41	0	0.0634191	100.454	-0.0695233
57720	28/08/2018--08:58:00	25.3	0	0.0477529	100.454	-0.0695233
57780	28/08/2018--08:59:00	25.23	0	0.0634191	101.928	-0.0846061
57840	28/08/2018--09:00:00	25.16	0	0.0477529	101.928	-0.0242751
57900	28/08/2018--09:01:00	25.08	0	0.0477529	100.454	0.0209731
57960	28/08/2018--09:02:00	25.04	151	0.314079	0.223083	0.925937
58020	28/08/2018--09:03:00	25.31	6	0.361078	0.0756394	0.956102
58080	28/08/2018--09:04:00	25.66	191	0.14175	0.989791	-0.0091924
58140	28/08/2018--09:05:00	25.77	195	0.26708	0.989791	-0.0544406
58200	28/08/2018--09:06:00	25.77	314	-0.218573	0.444249	0.865606
58260	28/08/2018--09:07:00	26.06	8	-0.202907	0.517971	0.850523
58320	28/08/2018--09:08:00	26.33	1	-0.202907	0.54746	0.820358
58380	28/08/2018--09:09:00	26.5	25	0.251414	0.989791	-0.0242751
58440	28/08/2018--09:10:00	26.43	1	0.204415	100.454	-0.0242751
58500	28/08/2018--09:11:00	26.29	14	0.282747	0.975047	-0.0393579
58560	28/08/2018--09:12:00	26.11	9	0.282747	0.989791	-0.0242751
58620	28/08/2018--09:13:00	25.96	0	0.282747	0.989791	0.00589033
58680	28/08/2018--09:14:00	25.82	1	0.26708	0.975047	0.00589033
58740	28/08/2018--09:15:00	25.71	17	0.204415	100.454	0.081304
58800	28/08/2018--09:16:00	25.64	26	0.220082	103.402	-0.0242751
58860	28/08/2018--09:17:00	25.58	0	0.251414	0.989791	-0.0393579
58920	28/08/2018--09:18:00	25.54	29	0.251414	124.045	0.00589033
58980	28/08/2018--09:19:00	25.55	305	-0.0775772	0.945558	-0.356095
59040	28/08/2018--09:20:00	25.54	1	0.000754095	0.989791	-0.190185
59100	28/08/2018--09:21:00	25.54	1	-0.0462447	0.945558	-0.401343
59160	28/08/2018--09:22:00	25.54	6	-0.0462447	0.901325	-0.476757
59220	28/08/2018--09:23:00	25.55	0	-0.0775772	100.454	-0.0695233
59280	28/08/2018--09:24:00	25.54	0	-0.10891	0.975047	-0.220351
59340	28/08/2018--09:25:00	25.51	48	0.26708	0.989791	-0.0695233
59400	28/08/2018--09:26:00	25.61	101	0.251414	0.930814	0.186883
59460	28/08/2018--09:27:00	25.7	24	0.361078	0.960302	0.0209731
59520	28/08/2018--09:28:00	25.66	1	0.345412	0.975047	0.0360558
59580	28/08/2018--09:29:00	25.63	30	0.549073	0.65067	-0.582336
59640	28/08/2018--09:30:00	25.86	26	0.455075	0.827603	-0.416426
59700	28/08/2018--09:31:00	26.05	292	0.26708	0.989791	-0.0846061
59760	28/08/2018--09:32:00	26.14	19	0.314079	0.960302	0.141635
59820	28/08/2018--09:33:00	26.24	365	0.157417	101.928	-0.175102
59880	28/08/2018--09:34:00	26.29	19	0.251414	0.975047	0.1718
59940	28/08/2018--09:35:00	26.48	51	0.157417	100.454	-0.0544406
60000	28/08/2018--09:36:00	26.55	8	0.188749	100.454	-0.0544406
60060	28/08/2018--09:37:00	26.66	12	0.157417	101.928	-0.0393579
60120	28/08/2018--09:38:00	26.77	47	0.220082	0.989791	0.156718
60180	28/08/2018--09:39:00	26.87	0	0.220082	0.989791	0.1718
60240	28/08/2018--09:40:00	27	219	0.282747	0.945558	-0.0393579
60300	28/08/2018--09:41:00	26.96	75	0.784067	0.65067	-0.205268
60360	28/08/2018--09:42:00	26.89	9	0.705736	0.739137	0.156718
60420	28/08/2018--09:43:00	26.86	35	0.126084	0.975047	-0.280682
60480	28/08/2018--09:44:00	27.08	236	0.14175	116.672	0.1718
60540	28/08/2018--09:45:00	27.15	106	-0.406568	0.473738	0.790192
60600	28/08/2018--09:46:00	27.31	0	-0.406568	0.473738	0.790192
60660	28/08/2018--09:47:00	27.4	3	-0.296905	0.768625	0.579034
60720	28/08/2018--09:48:00	27.47	0	-0.296905	0.768625	0.579034
60780	28/08/2018--09:49:00	27.56	0	-0.296905	0.768625	0.563951
60840	28/08/2018--09:50:00	27.58	2	-0.312571	0.812858	0.50362
60900	28/08/2018--09:51:00	27.6	0	-0.296905	0.812858	0.50362
60960	28/08/2018--09:52:00	27.61	0	-0.281238	0.857092	0.428207
61020	28/08/2018--09:53:00	27.63	0	-0.265572	0.871836	0.413124
61080	28/08/2018--09:54:00	27.61	0	-0.265572	0.88658	0.413124
61140	28/08/2018--09:55:00	27.61	246	0.376744	101.928	-0.129854
61200	28/08/2018--09:56:00	27.45	82	0.14175	100.454	0.126552
61260	28/08/2018--09:57:00	27.25	0	0.251414	0.989791	0.0963867
61320	28/08/2018--09:58:00	27	18	0.0947516	100.454	0.141635
61380	28/08/2018--09:59:00	26.8	7	0.329745	0.960302	-0.16002
61440	28/08/2018--10:00:00	26.57	1	0.282747	0.989791	-0.129854
61500	28/08/2018--10:01:00	26.36	5	0.329745	0.960302	-0.129854
61560	28/08/2018--10:02:00	26.16	0	0.329745	0.960302	-0.144937
61620	28/08/2018--10:03:00	25.99	0	0.26708	0.975047	-0.16002
61680	28/08/2018--10:04:00	25.82	0	0.282747	0.975047	-0.144937
61740	28/08/2018--10:05:00	25.64	0	0.282747	0.960302	-0.144937
61800	28/08/2018--10:06:00	25.52	6	0.0634191	0.916069	-0.129854
61860	28/08/2018--10:07:00	25.46	108	-0.0619109	0.326294	0.956102
61920	28/08/2018--10:08:00	25.68	0	-0.124576	0.65067	0.760027
61980	28/08/2018--10:09:00	25.88	0	0.0164203	103.402	0.081304
62040	28/08/2018--10:10:00	26.08	0	-0.0619109	100.454	-0.129854
62100	28/08/2018--10:11:00	26.29	0	-0.0932434	0.975047	-0.265599
62160	28/08/2018--10:12:00	26.46	0	-0.140242	0.975047	-0.175102
62220	28/08/2018--10:13:00	26.58	0	0.000754095	0.975047	-0.280682
62280	28/08/2018--10:14:00	26.7	1	-0.140242	0.930814	-0.356095
62340	28/08/2018--10:15:00	26.76	13	-0.0775772	0.223083	-0.974487
62400	28/08/2018--10:16:00	26.7	0	-0.0619109	0.252572	-0.974487
62460	28/08/2018--10:17:00	26.65	0	-0.187241	0.223083	-0.959405
62520	28/08/2018--10:18:00	26.61	0	-0.187241	0.208339	-0.974487
62580	28/08/2018--10:19:00	26.57	0	-0.171575	0.17885	-0.974487
62640	28/08/2018--10:20:00	26.54	0	-0.140242	0.134617	-0.98957
62700	28/08/2018--10:21:00	26.48	0	-0.140242	0.0903838	-0.98957
62760	28/08/2018--10:22:00	26.45	0	-0.155908	0.119873	-0.98957
62820	28/08/2018--10:23:00	26.4	0	-0.171575	0.119873	-0.98957
62880	28/08/2018--10:24:00	26.36	0	-0.171575	0.119873	-0.98957
62940	28/08/2018--10:25:00	26.33	0	-0.187241	0.119873	-0.98957
63000	28/08/2018--10:26:00	26.3	0	-0.187241	0.119873	-0.98957
63060	28/08/2018--10:27:00	26.25	0	-0.187241	0.105128	-0.98957
63120	28/08/2018--10:28:00	26.24	0	-0.187241	0.105128	-0.98957
63180	28/08/2018--10:29:00	26.21	0	-0.187241	0.105128	-0.98957
63240	28/08/2018--10:30:00	26.16	0	-0.171575	0.0903838	-0.974487
63300	28/08/2018--10:31:00	26.14	0	-0.187241	0.0903838	-0.98957
63360	28/08/2018--10:32:00	26.07	28	0.0477529	100.454	0.141635
63420	28/08/2018--10:33:00	25.97	0	0.0634191	100.454	0.0963867
63480	28/08/2018--10:34:00	25.87	254	0.408077	0.945558	-0.129854
63540	28/08/2018--10:35:00	25.85	18	0.846732	0.562204	-0.250516
63600	28/08/2018--10:36:00	25.83	459	0.298413	0.975047	-0.129854
63660	28/08/2018--10:37:00	25.79	389	-0.35957	0.768625	0.50362
63720	28/08/2018--10:38:00	25.68	8	0.173083	100.454	0.126552
63780	28/08/2018--10:39:00	25.58	0	0.173083	0.989791	0.126552
63840	28/08/2018--10:40:00	25.49	0	0.173083	0.989791	0.111469
63900	28/08/2018--10:41:00	25.39	0	0.235748	0.989791	0.111469
63960	28/08/2018--10:42:00	25.3	0	0.251414	0.975047	0.141635
64020	28/08/2018--10:43:00	25.21	0	0.298413	0.975047	0.081304
64080	28/08/2018--10:44:00	25.12	0	0.251414	0.975047	0.186883
64140	28/08/2018--10:45:00	25.07	0	0.251414	0.975047	0.186883
64200	28/08/2018--10:46:00	24.99	0	0.251414	0.975047	0.186883
64260	28/08/2018--10:47:00	24.96	0	0.298413	0.975047	0.0662213
64320	28/08/2018--10:48:00	24.88	0	0.298413	0.975047	0.0662213
64380	28/08/2018--10:49:00	24.79	0	0.298413	0.989791	0.0209731
64440	28/08/2018--10:50:00	24.77	0	0.345412	0.960302	0.00589033
64500	28/08/2018--10:51:00	24.68	0	0.26708	0.975047	0.156718
64560	28/08/2018--10:52:00	24.66	6	0.298413	0.975047	0.081304
64620	28/08/2018--10:53:00	24.61	2	0.345412	0.960302	0.0209731
64680	28/08/2018--10:54:00	24.56	299	0.345412	103.402	-0.0091924
64740	28/08/2018--10:55:00	24.59	40	0.204415	0.989791	0.0360558
64800	28/08/2018--10:56:00	24.56	0	0.235748	0.989791	0.126552
64860	28/08/2018--10:57:00	24.53	2	0.26708	0.975047	0.186883
64920	28/08/2018--10:58:00	24.52	7	0.361078	0.945558	0.156718
64980	28/08/2018--10:59:00	24.5	387	0.26708	0.193594	0.0209731
65040	28/08/2018--11:00:00	24.48	614	0.423743	0.916069	-0.175102
65100	28/08/2018--11:01:00	24.53	127	0.376744	0.960302	-0.0544406
65160	28/08/2018--11:02:00	24.61	8	0.423743	0.930814	-0.0846061
65220	28/08/2018--11:03:00	24.72	51	0.470742	0.916069	-0.0695233
65280	28/08/2018--11:04:00	24.81	0	0.439409	0.930814	-0.0846061
65340	28/08/2018--11:05:00	24.91	3	0.486408	0.901325	-0.0996888
65400	28/08/2018--11:06:00	25.02	0	0.486408	0.916069	-0.0996888
65460	28/08/2018--11:07:00	25.13	0	0.51774	0.88658	-0.0846061
65520	28/08/2018--11:08:00	25.2	8	0.470742	0.916069	-0.0996888
65580	28/08/2018--11:09:00	25.31	83	0.376744	0.945558	-0.129854
65640	28/08/2018--11:10:00	25.45	0	0.361078	0.960302	-0.114772
65700	28/08/2018--11:11:00	25.64	139	0.502074	0.916069	0.0963867
65760	28/08/2018--11:12:00	25.95	25	0.220082	100.454	-0.0242751
65820	28/08/2018--11:13:00	26.38	1	0.314079	0.989791	-0.0544406
65880	28/08/2018--11:14:00	26.46	69	0.549073	0.842347	-0.205268
65940	28/08/2018--11:15:00	26.46	104	0.705736	0.724392	-0.190185
66000	28/08/2018--11:16:00	26.44	7	0.376744	0.945558	-0.0846061
66060	28/08/2018--11:17:00	26.45	48	0.329745	0.960302	-0.0996888
66120	28/08/2018--11:18:00	26.48	41	0.298413	0.975047	-0.190185
66180	28/08/2018--11:19:00	26.51	216	0.39241	0.945558	0.0360558
66240	28/08/2018--11:20:00	26.63	395	-0.187241	0.989791	0.0209731
66300	28/08/2018--11:21:00	26.73	140	-0.0775772	0.975047	-0.0846061
66360	28/08/2018--11:22:00	26.79	19	-0.171575	103.402	0.00589033
66420	28/08/2018--11:23:00	26.79	1010	-0.0775772	116.672	-0.341013
66480	28/08/2018--11:24:00	26.73	527	0.0947516	100.454	0.0209731
66540	28/08/2018--11:25:00	26.77	288	-0.469234	0.88658	0.0963867
66600	28/08/2018--11:26:00	26.83	210	-0.563231	0.827603	-0.114772
66660	28/08/2018--11:27:00	26.88	441	0.173083	100.454	-0.0695233
66720	28/08/2018--11:28:00	26.96	268	0.0320866	100.454	-0.265599
66780	28/08/2018--11:29:00	27.1	543	0.549073	0.812858	-0.175102
66840	28/08/2018--11:30:00	27.07	67	0.329745	0.591693	0.760027
66900	28/08/2018--11:31:00	27.1	30	0.220082	0.635926	0.760027
66960	28/08/2018--11:32:00	27.16	43	0.0634191	0.267316	0.971185
67020	28/08/2018--11:33:00	27.17	95	-0.0149122	0.00191751	-100.465
67080	28/08/2018--11:34:00	26.88	6	-0.0149122	0.00191751	-100.465
67140	28/08/2018--11:35:00	26.62	0	0.000754095	-0.0128269	-100.465
67200	28/08/2018--11:36:00	26.41	5	0.000754095	0.00191751	-100.465
67260	28/08/2018--11:37:00	26.24	0	-0.0149122	-0.0128269	-100.465
67320	28/08/2018--11:38:00	26.1	0	-0.0149122	-0.0128269	-100.465
67380	28/08/2018--11:39:00	25.94	43	0.0164203	0.105128	-100.465
67440	28/08/2018--11:40:00	25.75	0	0.0164203	0.0903838	-100.465
67500	28/08/2018--11:41:00	25.55	0	0.0164203	0.105128	-0.98957
67560	28/08/2018--11:42:00	25.38	0	0.0164203	0.0903838	-100.465
67620	28/08/2018--11:43:00	25.23	0	0.0164203	0.105128	-100.465
67680	28/08/2018--11:44:00	25.11	0	0.0164203	0.105128	-0.98957
67740	28/08/2018--11:45:00	25.04	0	0.0164203	0.0903838	-100.465
67800	28/08/2018--11:46:00	24.97	0	0.0164203	0.105128	-100.465
67860	28/08/2018--11:47:00	24.89	0	0.0164203	0.0903838	-100.465
67920	28/08/2018--11:48:00	24.86	27	0.000754095	0.0314063	-100.465
67980	28/08/2018--11:49:00	24.76	0	0.000754095	0.0166619	-100.465
68040	28/08/2018--11:50:00	24.67	0	0.000754095	0.0314063	-100.465
68100	28/08/2018--11:51:00	24.59	0	0.000754095	0.0166619	-100.465
68160	28/08/2018--11:52:00	24.55	2	0.000754095	0.0166619	-100.465
68220	28/08/2018--11:53:00	24.49	2	0.000754095	0.0166619	-100.465
68280	28/08/2018--11:54:00	24.45	0	0.000754095	0.0166619	-101.974
68340	28/08/2018--11:55:00	24.44	2	0.000754095	0.0166619	-100.465
68400	28/08/2018--11:56:00	24.42	1	0.000754095	0.0166619	-100.465
68460	28/08/2018--11:57:00	24.4	0	0.000754095	0.0166619	-100.465
68520	28/08/2018--11:58:00	24.38	1	0.000754095	0.0166619	-100.465
68580	28/08/2018--11:59:00	24.37	0	0.000754095	0.0166619	-100.465
68640	28/08/2018--12:00:00	24.37	0	0.000754095	0.0166619	-100.465
68700	28/08/2018--12:01:00	24.36	0	0.000754095	0.0166619	-100.465
68760	28/08/2018--12:02:00	24.34	0	0.000754095	0.0166619	-100.465
68820	28/08/2018--12:03:00	24.35	0	0.000754095	0.0166619	-100.465
68880	28/08/2018--12:04:00	24.34	0	0.000754095	0.0166619	-100.465
68940	28/08/2018--12:05:00	24.36	0	0.000754095	0.0166619	-100.465
69000	28/08/2018--12:06:00	24.36	16	-0.0149122	0.0461507	100.135
69060	28/08/2018--12:07:00	24.36	0	-0.0305784	0.0461507	100.135
69120	28/08/2018--12:08:00	24.34	0	-0.0149122	0.0461507	100.135
69180	28/08/2018--12:09:00	24.33	0	-0.0149122	0.0461507	101.643
69240	28/08/2018--12:10:00	24.36	103	0.0320866	0.17885	100.135
69300	28/08/2018--12:11:00	24.41	0	0.0320866	0.17885	0.986268
69360	28/08/2018--12:12:00	24.41	5	-0.0462447	0.0461507	100.135
69420	28/08/2018--12:13:00	24.41	0	-0.0462447	0.0461507	100.135
69480	28/08/2018--12:14:00	24.42	0	-0.0462447	0.0314063	100.135
69540	28/08/2018--12:15:00	24.43	0	-0.0462447	0.0461507	100.135
69600	28/08/2018--12:16:00	24.43	0	-0.0462447	0.0461507	100.135
69660	28/08/2018--12:17:00	24.43	0	-0.0462447	0.0461507	100.135
69720	28/08/2018--12:18:00	24.41	0	-0.0305784	0.0461507	100.135
69780	28/08/2018--12:19:00	24.41	0	-0.0462447	0.0314063	100.135
69840	28/08/2018--12:20:00	24.4	0	-0.0462447	0.0314063	100.135
69900	28/08/2018--12:21:00	24.39	1	-0.0462447	0.0314063	100.135
69960	28/08/2018--12:22:00	24.36	0	-0.0462447	0.0314063	100.135
70020	28/08/2018--12:23:00	24.38	1	-0.0462447	0.0461507	100.135
70080	28/08/2018--12:24:00	24.37	0	-0.0462447	0.0314063	100.135
70140	28/08/2018--12:25:00	24.38	0	-0.0462447	0.0314063	100.135
70200	28/08/2018--12:26:00	24.37	2	-0.0462447	0.0461507	100.135
70260	28/08/2018--12:27:00	24.38	1	-0.0462447	0.0461507	100.135
70320	28/08/2018--12:28:00	24.36	0	-0.0462447	0.0461507	101.643
70380	28/08/2018--12:29:00	24.34	0	-0.0462447	0.0461507	100.135
70440	28/08/2018--12:30:00	24.33	0	-0.0462447	0.0461507	100.135
70500	28/08/2018--12:31:00	24.3	0	-0.0462447	0.0461507	100.135
70560	28/08/2018--12:32:00	24.3	1	-0.0462447	0.0314063	100.135
70620	28/08/2018--12:33:00	24.29	1	-0.0462447	0.0461507	100.135
70680	28/08/2018--12:34:00	24.27	0	-0.0462447	0.0461507	100.135
70740	28/08/2018--12:35:00	24.26	0	-0.0462447	0.0314063	100.135
70800	28/08/2018--12:36:00	24.25	0	-0.0462447	0.0461507	100.135
70860	28/08/2018--12:37:00	24.27	0	-0.0462447	0.0461507	100.135
70920	28/08/2018--12:38:00	24.27	0	-0.0462447	0.0461507	100.135
70980	28/08/2018--12:39:00	24.25	0	-0.0462447	0.0314063	100.135
71040	28/08/2018--12:40:00	24.23	0	-0.0462447	0.0314063	100.135
71100	28/08/2018--12:41:00	24.25	0	-0.0462447	0.0461507	100.135
71160	28/08/2018--12:42:00	24.24	0	-0.0462447	0.0314063	100.135
71220	28/08/2018--12:43:00	24.26	0	-0.0462447	0.0314063	100.135
71280	28/08/2018--12:44:00	24.26	0	-0.0462447	0.0461507	100.135
71340	28/08/2018--12:45:00	24.28	0	-0.0462447	0.0461507	100.135
71400	28/08/2018--12:46:00	24.28	1	-0.0462447	0.0461507	100.135
71460	28/08/2018--12:47:00	24.25	0	-0.0462447	0.0461507	100.135
71520	28/08/2018--12:48:00	24.28	2	-0.0462447	0.0461507	100.135
71580	28/08/2018--12:49:00	24.29	0	-0.0462447	0.0314063	100.135
71640	28/08/2018--12:50:00	24.29	0	-0.0462447	0.0461507	100.135
71700	28/08/2018--12:51:00	24.3	0	-0.0462447	0.0461507	100.135
71760	28/08/2018--12:52:00	24.3	0	-0.0462447	0.0461507	100.135
71820	28/08/2018--12:53:00	24.31	0	-0.0462447	0.0461507	100.135
71880	28/08/2018--12:54:00	24.3	0	-0.0462447	0.0461507	100.135
71940	28/08/2018--12:55:00	24.31	0	-0.0462447	0.0461507	100.135
72000	28/08/2018--12:56:00	24.31	1	-0.0462447	0.0461507	100.135
72060	28/08/2018--12:57:00	24.32	1	-0.0462447	0.0461507	100.135
72120	28/08/2018--12:58:00	24.32	0	-0.0462447	0.0314063	100.135
72180	28/08/2018--12:59:00	24.33	0	-0.0462447	0.0461507	100.135
72240	28/08/2018--13:00:00	24.3	0	-0.0462447	0.0461507	100.135
72300	28/08/2018--13:01:00	24.31	0	-0.0462447	0.0461507	100.135
72360	28/08/2018--13:02:00	24.31	0	-0.0462447	0.0461507	100.135
72420	28/08/2018--13:03:00	24.3	0	-0.0462447	0.0461507	100.135
72480	28/08/2018--13:04:00	24.32	0	-0.0462447	0.0461507	101.643
72540	28/08/2018--13:05:00	24.3	0	-0.0462447	0.0461507	100.135
72600	28/08/2018--13:06:00	24.3	0	-0.0462447	0.0461507	100.135
72660	28/08/2018--13:07:00	24.3	0	-0.0462447	0.0461507	100.135
72720	28/08/2018--13:08:00	24.29	0	-0.0462447	0.0314063	100.135
72780	28/08/2018--13:09:00	24.32	0	-0.0462447	0.0461507	100.135
72840	28/08/2018--13:10:00	24.32	0	-0.0462447	0.0461507	100.135
72900	28/08/2018--13:11:00	24.31	0	-0.0462447	0.0461507	100.135
72960	28/08/2018--13:12:00	24.32	0	-0.0462447	0.0461507	100.135
73020	28/08/2018--13:13:00	24.32	0	-0.0462447	0.0461507	100.135
73080	28/08/2018--13:14:00	24.34	6	-0.0305784	0.0461507	100.135
73140	28/08/2018--13:15:00	24.34	1	-0.0462447	0.0461507	100.135
73200	28/08/2018--13:16:00	24.34	0	-0.0305784	0.0461507	100.135
73260	28/08/2018--13:17:00	24.37	0	-0.0462447	0.0461507	100.135
73320	28/08/2018--13:18:00	24.34	0	-0.0462447	0.0461507	100.135
73380	28/08/2018--13:19:00	24.37	0	-0.0462447	0.0461507	100.135
73440	28/08/2018--13:20:00	24.35	0	-0.0305784	0.0461507	101.643
73500	28/08/2018--13:21:00	24.35	0	-0.0462447	0.0461507	100.135
73560	28/08/2018--13:22:00	24.34	0	-0.0462447	0.0461507	100.135
73620	28/08/2018--13:23:00	24.34	0	-0.0462447	0.0461507	100.135
73680	28/08/2018--13:24:00	24.33	0	-0.0305784	0.0461507	100.135
73740	28/08/2018--13:25:00	24.31	0	-0.0462447	0.0461507	100.135
73800	28/08/2018--13:26:00	24.33	1	-0.0305784	0.0461507	100.135
73860	28/08/2018--13:27:00	24.33	0	-0.0305784	0.0461507	100.135
73920	28/08/2018--13:28:00	24.3	0	-0.0305784	0.0461507	100.135
73980	28/08/2018--13:29:00	24.32	0	-0.0305784	0.0461507	100.135
74040	28/08/2018--13:30:00	24.3	0	-0.0305784	0.0461507	100.135
74100	28/08/2018--13:31:00	24.32	0	-0.0305784	0.0461507	100.135
74160	28/08/2018--13:32:00	24.3	0	-0.0462447	0.0461507	100.135
74220	28/08/2018--13:33:00	24.32	0	-0.0305784	0.0461507	100.135
74280	28/08/2018--13:34:00	24.3	0	-0.0305784	0.0461507	100.135
74340	28/08/2018--13:35:00	24.32	0	-0.0462447	0.0461507	100.135
74400	28/08/2018--13:36:00	24.32	0	-0.0305784	0.0461507	100.135
74460	28/08/2018--13:37:00	24.33	0	-0.0462447	0.0461507	100.135
74520	28/08/2018--13:38:00	24.34	0	-0.0462447	0.0461507	100.135
74580	28/08/2018--13:39:00	24.34	0	-0.0462447	0.0461507	100.135
74640	28/08/2018--13:40:00	24.33	0	-0.0462447	0.0461507	100.135
74700	28/08/2018--13:41:00	24.34	0	-0.0462447	0.0461507	100.135
74760	28/08/2018--13:42:00	24.36	2	-0.0462447	0.0461507	100.135
74820	28/08/2018--13:43:00	24.34	0	-0.0462447	0.0461507	100.135
74880	28/08/2018--13:44:00	24.36	0	-0.0305784	0.0461507	100.135
74940	28/08/2018--13:45:00	24.38	0	-0.0305784	0.0461507	100.135
75000	28/08/2018--13:46:00	24.39	0	-0.0462447	0.0461507	100.135
75060	28/08/2018--13:47:00	24.35	0	-0.0462447	0.0461507	100.135
75120	28/08/2018--13:48:00	24.38	0	-0.0462447	0.0461507	100.135
75180	28/08/2018--13:49:00	24.38	0	-0.0305784	0.0461507	100.135
75240	28/08/2018--13:50:00	24.37	0	-0.0462447	0.0461507	100.135
75300	28/08/2018--13:51:00	24.39	0	-0.0462447	0.0461507	100.135
75360	28/08/2018--13:52:00	24.39	0	-0.0462447	0.0461507	100.135
75420	28/08/2018--13:53:00	24.39	0	-0.0462447	0.0461507	100.135
75480	28/08/2018--13:54:00	24.39	0	-0.0305784	0.0461507	100.135
75540	28/08/2018--13:55:00	24.39	0	-0.0305784	0.0461507	100.135
75600	28/08/2018--13:56:00	24.39	0	-0.0305784	0.0461507	100.135
75660	28/08/2018--13:57:00	24.39	0	-0.0462447	0.0461507	100.135
75720	28/08/2018--13:58:00	24.39	0	-0.0305784	0.0461507	100.135
75780	28/08/2018--13:59:00	24.39	0	-0.0462447	0.0461507	100.135
75840	28/08/2018--14:00:00	24.39	0	-0.0305784	0.0461507	100.135
75900	28/08/2018--14:01:00	24.38	0	-0.0462447	0.0461507	100.135
75960	28/08/2018--14:02:00	24.39	1	-0.0305784	0.0461507	100.135
76020	28/08/2018--14:03:00	24.37	0	-0.0305784	0.0461507	100.135
76080	28/08/2018--14:04:00	24.46	235	-103.322	0.149361	-0.0393579
76140	28/08/2018--14:05:00	24.77	980	-114.288	-0.366692	-0.0393579
76200	28/08/2018--14:06:00	25.5	730	-0.876556	0.400016	0.292462
76260	28/08/2018--14:07:00	26.29	3	-0.782559	0.621182	0.217049
76320	28/08/2018--14:08:00	27.14	194	0.423743	-0.130782	-0.914156
76380	28/08/2018--14:09:00	28.16	305	0.408077	-0.116038	-0.853825
76440	28/08/2018--14:10:00	28.79	333	0.627404	-0.396181	-0.748246
76500	28/08/2018--14:11:00	28.97	38	0.627404	-0.233993	-0.808577
76560	28/08/2018--14:12:00	28.96	61	0.799733	-0.05706	-0.597419
76620	28/08/2018--14:13:00	28.99	554	0.220082	-0.971212	-0.341013
76680	28/08/2018--14:14:00	29.46	830	0.705736	-0.926979	-0.265599
76740	28/08/2018--14:15:00	29.55	773	0.893731	-0.337203	-0.190185
76800	28/08/2018--14:16:00	29.83	130	0.878064	-0.42567	-0.16002
76860	28/08/2018--14:17:00	30.11	67	0.878064	-0.381436	-0.175102
76920	28/08/2018--14:18:00	30.33	38	0.940729	-0.278226	-0.114772
76980	28/08/2018--14:19:00	30.48	4	0.815399	-0.514136	-0.16002
77040	28/08/2018--14:20:00	30.63	9	0.909397	-0.351948	0.0360558
77100	28/08/2018--14:21:00	30.76	13	0.909397	-0.337203	-0.0544406
77160	28/08/2018--14:22:00	30.91	8	0.925063	-0.351948	-0.0242751
77220	28/08/2018--14:23:00	31.02	88	0.956396	-0.248737	-0.220351
77280	28/08/2018--14:24:00	31.13	300	0.909397	-0.337203	-0.0393579
77340	28/08/2018--14:25:00	31.28	270	0.956396	-0.145526	-0.175102
77400	28/08/2018--14:26:00	31.34	50	100.339	-0.05706	-0.175102
77460	28/08/2018--14:27:00	31.41	117	0.956396	-0.130782	-0.235433
77520	28/08/2018--14:28:00	31.38	42	0.956396	-0.145526	-0.250516
77580	28/08/2018--14:29:00	31.33	0	0.940729	-0.160271	-0.265599
77640	28/08/2018--14:30:00	31.25	73	100.339	-0.0865488	-0.205268
77700	28/08/2018--14:31:00	31.2	712	100.339	0.0461507	-0.0996888
77760	28/08/2018--14:32:00	30.96	384	0.878064	0.00191751	-0.32593
77820	28/08/2018--14:33:00	30.6	187	0.972062	0.0903838	-0.205268
77880	28/08/2018--14:34:00	30.11	414	137.938	0.488482	0.352793
77940	28/08/2018--14:35:00	29.79	936	0.329745	-0.602602	-0.250516
78000	28/08/2018--14:36:00	30.05	705	0.26708	-0.29297	0.925937
78060	28/08/2018--14:37:00	30.48	202	0.0790854	-0.278226	100.135
78120	28/08/2018--14:38:00	30.89	196	0.0477529	-0.219248	103.152
78180	28/08/2018--14:39:00	31.33	143	0.110418	-0.29297	0.94102
78240	28/08/2018--14:40:00	31.73	155	0.0947516	-0.469903	0.880689
78300	28/08/2018--14:41:00	31.96	472	0.173083	-0.971212	-0.250516
78360	28/08/2018--14:42:00	32.11	198	0.0477529	-0.985956	-0.129854
78420	28/08/2018--14:43:00	32.22	92	0.329745	-0.926979	-0.205268
78480	28/08/2018--14:44:00	32.26	123	-0.171575	-0.130782	-0.98957
78540	28/08/2018--14:45:00	32.24	0	-0.155908	-0.263481	-0.959405
78600	28/08/2018--14:46:00	32.21	0	-0.390902	-0.189759	-0.914156
78660	28/08/2018--14:47:00	32.18	0	-0.312571	0.00191751	-0.959405
78720	28/08/2018--14:48:00	32.1	0	-0.171575	0.0756394	-0.98957
78780	28/08/2018--14:49:00	32.02	0	-0.249906	-0.0275713	-0.974487
78840	28/08/2018--14:50:00	31.94	0	-0.312571	0.0166619	-0.959405
78900	28/08/2018--14:51:00	31.85	0	-0.249906	0.00191751	-0.974487
78960	28/08/2018--14:52:00	31.8	211	0.126084	-0.971212	-0.280682
79020	28/08/2018--14:53:00	31.79	26	0.26708	-0.941723	-0.114772
79080	28/08/2018--14:54:00	31.84	11	0.345412	-0.912234	-0.0846061
79140	28/08/2018--14:55:00	31.87	227	0.251414	-0.926979	-0.220351
79200	28/08/2018--14:56:00	31.87	15	0.282747	-0.941723	0.0360558
79260	28/08/2018--14:57:00	31.88	114	0.298413	-0.941723	-0.190185
79320	28/08/2018--14:58:00	31.91	79	0.126084	-0.956467	0.126552
79380	28/08/2018--14:59:00	31.93	52	0.282747	-0.926979	-0.0996888
79440	28/08/2018--15:00:00	31.95	30	0.235748	-0.956467	0.0963867
79500	28/08/2018--15:01:00	31.96	595	0.0164203	-0.956467	0.232131
79560	28/08/2018--15:02:00	32.07	594	-0.0305784	0.060895	100.135
79620	28/08/2018--15:03:00	32.14	0	-0.0305784	0.060895	100.135
79680	28/08/2018--15:04:00	32.09	153	-0.0305784	0.0461507	100.135
79740	28/08/2018--15:05:00	31.86	0	-0.0305784	0.0461507	100.135
79800	28/08/2018--15:06:00	31.7	0	-0.0462447	0.0314063	100.135
79860	28/08/2018--15:07:00	31.58	0	-0.0305784	0.0314063	100.135
79920	28/08/2018--15:08:00	31.49	0	-0.0305784	0.0314063	100.135
79980	28/08/2018--15:09:00	31.41	0	-0.0305784	0.0314063	100.135
80040	28/08/2018--15:10:00	31.35	0	-0.0305784	0.0314063	100.135
80100	28/08/2018--15:11:00	31.29	0	-0.0305784	0.0314063	100.135
80160	28/08/2018--15:12:00	31.25	0	-0.0305784	0.0461507	100.135
80220	28/08/2018--15:13:00	31.2	0	-0.0305784	0.0461507	101.643
80280	28/08/2018--15:14:00	31.16	0	-0.0305784	0.0314063	100.135
80340	28/08/2018--15:15:00	31.16	0	-0.0305784	0.0314063	100.135
80400	28/08/2018--15:16:00	31.15	0	-0.0305784	0.0314063	100.135
80460	28/08/2018--15:17:00	31.15	0	-0.0305784	0.0314063	101.643
80520	28/08/2018--15:18:00	31.16	0	-0.0305784	0.0314063	100.135
80580	28/08/2018--15:19:00	31.16	0	-0.0305784	0.0314063	100.135
80640	28/08/2018--15:20:00	31.14	0	-0.0305784	0.0461507	100.135
80700	28/08/2018--15:21:00	31.13	0	-0.0305784	0.0314063	100.135
80760	28/08/2018--15:22:00	31.13	0	-0.0305784	0.0314063	100.135
80820	28/08/2018--15:23:00	31.13	0	-0.0305784	0.0314063	100.135
80880	28/08/2018--15:24:00	31.11	0	-0.0305784	0.0314063	100.135
80940	28/08/2018--15:25:00	31.1	0	-0.0305784	0.0314063	100.135
81000	28/08/2018--15:26:00	31.11	0	-0.0305784	0.0314063	100.135
81060	28/08/2018--15:27:00	31.1	0	-0.0305784	0.0314063	100.135
81120	28/08/2018--15:28:00	31.13	0	-0.0305784	0.0314063	101.643
81180	28/08/2018--15:29:00	31.08	194	-0.0149122	0.827603	-0.0996888
81240	28/08/2018--15:30:00	31.22	132	-0.155908	0.149361	0.986268
81300	28/08/2018--15:31:00	31.43	0	-0.155908	0.149361	0.986268
81360	28/08/2018--15:32:00	31.64	0	-0.155908	0.149361	0.986268
81420	28/08/2018--15:33:00	31.81	0	-0.155908	0.149361	0.986268
81480	28/08/2018--15:34:00	31.93	0	-0.155908	0.149361	0.986268
81540	28/08/2018--15:35:00	32.05	0	-0.155908	0.149361	0.986268
81600	28/08/2018--15:36:00	32.14	0	-0.155908	0.149361	0.986268
81660	28/08/2018--15:37:00	32.21	0	-0.155908	0.134617	0.986268
81720	28/08/2018--15:38:00	32.28	0	-0.155908	0.149361	0.986268
81780	28/08/2018--15:39:00	32.33	0	-0.155908	0.149361	0.986268
81840	28/08/2018--15:40:00	32.36	0	-0.155908	0.149361	0.986268
81900	28/08/2018--15:41:00	32.4	0	-0.155908	0.149361	0.986268
81960	28/08/2018--15:42:00	32.43	0	-0.155908	0.134617	0.986268
82020	28/08/2018--15:43:00	32.48	0	-0.155908	0.149361	0.986268
82080	28/08/2018--15:44:00	32.51	0	-0.155908	0.149361	0.986268
82140	28/08/2018--15:45:00	32.55	0	-0.155908	0.149361	0.986268
82200	28/08/2018--15:46:00	32.58	0	-0.155908	0.149361	0.986268
82260	28/08/2018--15:47:00	32.59	0	-0.155908	0.149361	0.986268
82320	28/08/2018--15:48:00	32.61	0	-0.155908	0.149361	0.986268
82380	28/08/2018--15:49:00	32.63	0	-0.155908	0.149361	0.986268
82440	28/08/2018--15:50:00	32.64	0	-0.155908	0.149361	0.986268
82500	28/08/2018--15:51:00	32.63	0	-0.155908	0.149361	0.986268
82560	28/08/2018--15:52:00	32.68	0	-0.155908	0.149361	0.986268
82620	28/08/2018--15:53:00	32.68	0	-0.155908	0.149361	0.986268
82680	28/08/2018--15:54:00	32.68	0	-0.155908	0.149361	0.986268
82740	28/08/2018--15:55:00	32.7	0	-0.155908	0.149361	0.986268
82800	28/08/2018--15:56:00	32.7	0	-0.155908	0.149361	0.986268
82860	28/08/2018--15:57:00	32.72	0	-0.155908	0.149361	0.986268
82920	28/08/2018--15:58:00	32.72	0	-0.155908	0.149361	0.986268
82980	28/08/2018--15:59:00	32.73	0	-0.155908	0.134617	100.135
83040	28/08/2018--16:00:00	32.72	0	-0.155908	0.149361	0.986268
83100	28/08/2018--16:01:00	32.73	0	-0.155908	0.149361	0.986268
83160	28/08/2018--16:02:00	32.75	0	-0.155908	0.149361	0.986268
83220	28/08/2018--16:03:00	32.74	0	-0.155908	0.149361	0.986268
83280	28/08/2018--16:04:00	32.75	0	-0.155908	0.149361	0.986268
83340	28/08/2018--16:05:00	32.76	0	-0.155908	0.149361	0.986268
83400	28/08/2018--16:06:00	32.75	0	-0.155908	0.149361	0.986268
83460	28/08/2018--16:07:00	32.75	0	-0.155908	0.149361	0.986268
83520	28/08/2018--16:08:00	32.77	0	-0.155908	0.149361	0.986268
83580	28/08/2018--16:09:00	32.74	0	-0.155908	0.149361	0.986268
83640	28/08/2018--16:10:00	32.76	0	-0.155908	0.149361	0.986268
83700	28/08/2018--16:11:00	32.75	0	-0.155908	0.149361	0.986268
83760	28/08/2018--16:12:00	32.75	0	-0.155908	0.149361	0.986268
83820	28/08/2018--16:13:00	32.75	0	-0.155908	0.149361	0.986268
83880	28/08/2018--16:14:00	32.77	0	-0.155908	0.149361	0.986268
83940	28/08/2018--16:15:00	32.75	0	-0.155908	0.149361	0.986268
84000	28/08/2018--16:16:00	32.76	0	-0.155908	0.149361	0.986268
84060	28/08/2018--16:17:00	32.76	0	-0.155908	0.149361	0.986268
84120	28/08/2018--16:18:00	32.75	0	-0.155908	0.149361	0.986268
84180	28/08/2018--16:19:00	32.73	0	-0.155908	0.149361	0.986268
84240	28/08/2018--16:20:00	32.73	0	-0.155908	0.149361	0.986268
84300	28/08/2018--16:21:00	32.74	0	-0.155908	0.149361	0.986268
84360	28/08/2018--16:22:00	32.75	0	-0.155908	0.149361	0.986268
84420	28/08/2018--16:23:00	32.75	0	-0.155908	0.149361	0.986268
84480	28/08/2018--16:24:00	32.76	0	-0.155908	0.149361	0.986268
84540	28/08/2018--16:25:00	32.74	0	-0.155908	0.149361	0.986268
84600	28/08/2018--16:26:00	32.75	0	-0.155908	0.149361	0.986268
84660	28/08/2018--16:27:00	32.74	0	-0.155908	0.149361	0.986268
84720	28/08/2018--16:28:00	32.75	0	-0.155908	0.149361	0.986268
84780	28/08/2018--16:29:00	32.75	0	-0.155908	0.149361	0.986268
84840	28/08/2018--16:30:00	32.73	0	-0.155908	0.149361	0.986268
84900	28/08/2018--16:31:00	32.74	0	-0.155908	0.149361	0.986268
84960	28/08/2018--16:32:00	32.73	0	-0.155908	0.149361	0.986268
85020	28/08/2018--16:33:00	32.75	0	-0.155908	0.149361	0.986268
85080	28/08/2018--16:34:00	32.71	0	-0.155908	0.149361	0.986268
85140	28/08/2018--16:35:00	32.73	0	-0.155908	0.149361	0.986268
85200	28/08/2018--16:36:00	32.7	0	-0.155908	0.149361	0.986268
85260	28/08/2018--16:37:00	32.71	0	-0.155908	0.134617	0.986268
85320	28/08/2018--16:38:00	32.71	0	-0.155908	0.149361	0.986268
85380	28/08/2018--16:39:00	32.71	0	-0.155908	0.149361	0.986268
85440	28/08/2018--16:40:00	32.7	0	-0.155908	0.149361	0.986268
85500	28/08/2018--16:41:00	32.71	0	-0.155908	0.149361	0.986268
85560	28/08/2018--16:42:00	32.71	0	-0.155908	0.149361	0.986268
85620	28/08/2018--16:43:00	32.73	0	-0.155908	0.149361	0.986268
85680	28/08/2018--16:44:00	32.72	0	-0.155908	0.149361	0.986268
85740	28/08/2018--16:45:00	32.74	0	-0.155908	0.149361	0.986268
85800	28/08/2018--16:46:00	32.73	0	-0.155908	0.149361	0.986268
85860	28/08/2018--16:47:00	32.73	0	-0.155908	0.149361	0.986268
85920	28/08/2018--16:48:00	32.73	0	-0.155908	0.149361	0.986268
85980	28/08/2018--16:49:00	32.73	0	-0.155908	0.149361	0.986268
86040	28/08/2018--16:50:00	32.73	0	-0.155908	0.134617	0.986268
86100	28/08/2018--16:51:00	32.73	0	-0.155908	0.149361	0.986268
86160	28/08/2018--16:52:00	32.72	0	-0.155908	0.149361	0.986268
86220	28/08/2018--16:53:00	32.73	0	-0.155908	0.149361	0.986268
86280	28/08/2018--16:54:00	32.74	0	-0.155908	0.149361	0.986268
86340	28/08/2018--16:55:00	32.7	0	-0.155908	0.149361	0.986268
86400	28/08/2018--16:56:00	32.72	0	-0.155908	0.149361	0.986268
86460	28/08/2018--16:57:00	32.7	0	-0.155908	0.149361	0.986268
86520	28/08/2018--16:58:00	32.73	0	-0.155908	0.149361	0.986268
86580	28/08/2018--16:59:00	32.71	0	-0.155908	0.149361	0.986268
86640	28/08/2018--17:00:00	32.71	0	-0.155908	0.149361	0.986268
86700	28/08/2018--17:01:00	32.71	0	-0.155908	0.149361	0.986268
86760	28/08/2018--17:02:00	32.71	0	-0.155908	0.149361	0.986268
86820	28/08/2018--17:03:00	32.71	0	-0.155908	0.149361	0.986268
86880	28/08/2018--17:04:00	32.69	0	-0.155908	0.149361	0.986268
86940	28/08/2018--17:05:00	32.7	0	-0.155908	0.149361	0.986268
87000	28/08/2018--17:06:00	32.68	0	-0.155908	0.149361	0.986268
87060	28/08/2018--17:07:00	32.67	0	-0.155908	0.149361	0.986268
87120	28/08/2018--17:08:00	32.67	0	-0.155908	0.149361	0.986268
87180	28/08/2018--17:09:00	32.65	0	-0.155908	0.149361	0.986268
87240	28/08/2018--17:10:00	32.62	0	-0.155908	0.149361	0.986268
87300	28/08/2018--17:11:00	32.59	0	-0.155908	0.134617	0.986268
87360	28/08/2018--17:12:00	32.56	0	-0.155908	0.149361	0.986268
87420	28/08/2018--17:13:00	32.54	0	-0.155908	0.149361	0.986268
87480	28/08/2018--17:14:00	32.51	0	-0.155908	0.149361	0.986268
87540	28/08/2018--17:15:00	32.46	0	-0.155908	0.149361	0.986268
87600	28/08/2018--17:16:00	32.48	0	-0.155908	0.149361	0.986268
87660	28/08/2018--17:17:00	32.45	0	-0.155908	0.149361	0.986268
87720	28/08/2018--17:18:00	32.41	0	-0.155908	0.149361	0.986268
87780	28/08/2018--17:19:00	32.39	0	-0.155908	0.149361	0.986268
87840	28/08/2018--17:20:00	32.37	0	-0.155908	0.149361	0.986268
87900	28/08/2018--17:21:00	32.36	0	-0.155908	0.149361	0.986268
87960	28/08/2018--17:22:00	32.36	0	-0.155908	0.149361	0.986268
88020	28/08/2018--17:23:00	32.35	0	-0.155908	0.149361	0.986268
88080	28/08/2018--17:24:00	32.33	0	-0.155908	0.149361	0.986268
88140	28/08/2018--17:25:00	32.31	0	-0.155908	0.149361	0.986268
88200	28/08/2018--17:26:00	32.28	0	-0.155908	0.149361	0.986268
88260	28/08/2018--17:27:00	32.26	0	-0.155908	0.149361	0.986268
88320	28/08/2018--17:28:00	32.23	0	-0.155908	0.149361	0.986268
88380	28/08/2018--17:29:00	32.2	0	-0.155908	0.149361	0.986268
88440	28/08/2018--17:30:00	32.18	0	-0.155908	0.149361	0.986268
88500	28/08/2018--17:31:00	32.16	0	-0.155908	0.149361	0.986268
88560	28/08/2018--17:32:00	32.18	0	-0.155908	0.149361	0.986268
88620	28/08/2018--17:33:00	32.16	0	-0.155908	0.149361	0.986268
88680	28/08/2018--17:34:00	32.16	0	-0.155908	0.149361	0.986268
88740	28/08/2018--17:35:00	32.16	0	-0.155908	0.149361	0.986268
88800	28/08/2018--17:36:00	32.16	0	-0.155908	0.149361	0.986268
88860	28/08/2018--17:37:00	32.16	0	-0.155908	0.149361	0.986268
88920	28/08/2018--17:38:00	32.15	0	-0.155908	0.149361	0.986268
88980	28/08/2018--17:39:00	32.16	0	-0.155908	0.134617	0.986268
89040	28/08/2018--17:40:00	32.13	0	-0.155908	0.149361	0.986268
89100	28/08/2018--17:41:00	32.11	0	-0.155908	0.149361	0.986268
89160	28/08/2018--17:42:00	32.1	0	-0.155908	0.149361	100.135
89220	28/08/2018--17:43:00	32.08	0	-0.155908	0.149361	0.986268
89280	28/08/2018--17:44:00	32.09	0	-0.155908	0.149361	0.986268
89340	28/08/2018--17:45:00	32.07	0	-0.155908	0.149361	0.986268
89400	28/08/2018--17:46:00	32.07	0	-0.155908	0.149361	0.986268
89460	28/08/2018--17:47:00	32.04	0	-0.155908	0.149361	0.986268
89520	28/08/2018--17:48:00	32.03	0	-0.155908	0.149361	0.986268
89580	28/08/2018--17:49:00	32.01	0	-0.155908	0.149361	0.986268
89640	28/08/2018--17:50:00	31.97	0	-0.155908	0.149361	0.986268
89700	28/08/2018--17:51:00	31.95	0	-0.155908	0.149361	0.986268
89760	28/08/2018--17:52:00	31.94	0	-0.155908	0.134617	0.986268
89820	28/08/2018--17:53:00	31.9	0	-0.155908	0.149361	0.986268
89880	28/08/2018--17:54:00	31.89	0	-0.155908	0.149361	0.986268
89940	28/08/2018--17:55:00	31.87	0	-0.155908	0.134617	0.986268
90000	28/08/2018--17:56:00	31.85	0	-0.155908	0.149361	0.986268
90060	28/08/2018--17:57:00	31.82	0	-0.155908	0.149361	0.986268
90120	28/08/2018--17:58:00	31.83	0	-0.155908	0.149361	0.986268
90180	28/08/2018--17:59:00	31.82	0	-0.155908	0.149361	0.986268
90240	28/08/2018--18:00:00	31.82	0	-0.155908	0.149361	0.986268
90300	28/08/2018--18:01:00	31.83	0	-0.155908	0.134617	0.986268
90360	28/08/2018--18:02:00	31.82	0	-0.155908	0.149361	0.986268
90420	28/08/2018--18:03:00	31.81	0	-0.155908	0.149361	0.986268
90480	28/08/2018--18:04:00	31.82	0	-0.155908	0.149361	0.986268
90540	28/08/2018--18:05:00	31.81	0	-0.155908	0.149361	0.986268
90600	28/08/2018--18:06:00	31.79	0	-0.155908	0.149361	0.986268
90660	28/08/2018--18:07:00	31.79	0	-0.155908	0.149361	0.986268
90720	28/08/2018--18:08:00	31.77	0	-0.155908	0.149361	0.986268
90780	28/08/2018--18:09:00	31.76	0	-0.155908	0.149361	0.986268
90840	28/08/2018--18:10:00	31.76	0	-0.155908	0.149361	0.986268
90900	28/08/2018--18:11:00	31.76	0	-0.155908	0.149361	0.986268
90960	28/08/2018--18:12:00	31.75	0	-0.155908	0.134617	0.986268
91020	28/08/2018--18:13:00	31.76	0	-0.155908	0.149361	0.986268
91080	28/08/2018--18:14:00	31.75	0	-0.155908	0.149361	0.986268
91140	28/08/2018--18:15:00	31.73	0	-0.155908	0.149361	100.135
91200	28/08/2018--18:16:00	31.73	0	-0.155908	0.149361	0.986268
91260	28/08/2018--18:17:00	31.7	0	-0.155908	0.149361	0.986268
91320	28/08/2018--18:18:00	31.68	0	-0.155908	0.149361	0.986268
91380	28/08/2018--18:19:00	31.67	0	-0.155908	0.149361	0.986268
91440	28/08/2018--18:20:00	31.66	0	-0.155908	0.149361	0.986268
91500	28/08/2018--18:21:00	31.64	0	-0.155908	0.149361	0.971185
91560	28/08/2018--18:22:00	31.64	0	-0.155908	0.149361	0.986268
91620	28/08/2018--18:23:00	31.62	0	-0.155908	0.149361	0.986268
91680	28/08/2018--18:24:00	31.64	0	-0.155908	0.149361	0.986268
91740	28/08/2018--18:25:00	31.62	0	-0.155908	0.149361	100.135
91800	28/08/2018--18:26:00	31.62	0	-0.155908	0.149361	0.986268
91860	28/08/2018--18:27:00	31.6	0	-0.155908	0.149361	0.986268
91920	28/08/2018--18:28:00	31.6	0	-0.155908	0.149361	0.986268
91980	28/08/2018--18:29:00	31.58	0	-0.155908	0.149361	0.986268
92040	28/08/2018--18:30:00	31.58	0	-0.155908	0.149361	100.135
92100	28/08/2018--18:31:00	31.59	0	-0.155908	0.149361	0.986268
92160	28/08/2018--18:32:00	31.58	0	-0.155908	0.149361	0.986268
92220	28/08/2018--18:33:00	31.55	0	-0.155908	0.149361	0.986268
92280	28/08/2018--18:34:00	31.54	0	-0.155908	0.149361	0.986268
92340	28/08/2018--18:35:00	31.53	0	-0.155908	0.149361	0.986268
92400	28/08/2018--18:36:00	31.5	0	-0.155908	0.149361	0.986268
92460	28/08/2018--18:37:00	31.49	0	-0.155908	0.149361	0.986268
92520	28/08/2018--18:38:00	31.45	0	-0.155908	0.134617	0.986268
92580	28/08/2018--18:39:00	31.47	0	-0.155908	0.149361	0.986268
92640	28/08/2018--18:40:00	31.45	0	-0.155908	0.149361	0.986268
92700	28/08/2018--18:41:00	31.45	0	-0.155908	0.149361	0.986268
92760	28/08/2018--18:42:00	31.42	299	-0.375236	0.901325	-0.0695233
92820	28/08/2018--18:43:00	31.32	381	-0.265572	0.930814	-0.0846061
92880	28/08/2018--18:44:00	31.07	675	-0.35957	100.454	0.00589033
92940	28/08/2018--18:45:00	30.81	228	-0.265572	0.975047	-0.0846061
93000	28/08/2018--18:46:00	30.55	626	0.126084	-0.116038	0.986268
93060	28/08/2018--18:47:00	30.57	116	-0.516232	0.65067	-0.537088
93120	28/08/2018--18:48:00	30.73	63	-0.500566	0.576948	-0.642667
93180	28/08/2018--18:49:00	30.85	446	-0.672895	-0.779535	-0.0393579
93240	28/08/2018--18:50:00	30.83	298	-0.782559	-0.381436	-0.49184
93300	28/08/2018--18:51:00	30.73	371	-0.845224	-0.587858	-0.0091924
93360	28/08/2018--18:52:00	30.7	598	-0.907889	-0.440414	-0.190185
93420	28/08/2018--18:53:00	30.66	364	-100.189	-0.160271	-0.190185
93480	28/08/2018--18:54:00	30.65	446	-0.876556	0.00191751	-0.0242751
93540	28/08/2018--18:55:00	30.62	297	-101.755	-0.101293	-0.250516
93600	28/08/2018--18:56:00	30.61	52	-101.755	0.0166619	-0.0846061
93660	28/08/2018--18:57:00	30.65	147	-104.888	-0.0275713	-0.144937
93720	28/08/2018--18:58:00	30.61	109	-100.189	-0.189759	-0.16002
93780	28/08/2018--18:59:00	30.61	290	-0.939221	-0.337203	-0.280682
93840	28/08/2018--19:00:00	30.62	262	-0.98622	-0.116038	-0.250516
93900	28/08/2018--19:01:00	30.64	305	-0.766892	-0.440414	0.0963867
93960	28/08/2018--19:02:00	30.94	245	-158.154	0.562204	-0.416426
94020	28/08/2018--19:03:00	30.95	259	0.000754095	-0.617347	0.473455
94080	28/08/2018--19:04:00	30.91	365	-0.939221	0.341038	-0.0393579
94140	28/08/2018--19:05:00	30.98	297	-0.406568	0.753881	0.533786
94200	28/08/2018--19:06:00	31.17	303	-108.022	-0.204504	0.307545
94260	28/08/2018--19:07:00	31.22	219	-100.189	-0.189759	-0.129854
94320	28/08/2018--19:08:00	31.2	139	-123.688	-0.101293	0.201966
94380	28/08/2018--19:09:00	31.14	122	-0.845224	-0.366692	-0.0091924
94440	28/08/2018--19:10:00	31.14	425	-0.312571	-0.337203	-0.446592
94500	28/08/2018--19:11:00	31.16	484	-0.829557	0.429505	-0.537088
94560	28/08/2018--19:12:00	31.09	110	-100.189	-0.160271	-0.114772
94620	28/08/2018--19:13:00	31.08	128	-101.755	-0.0423156	-0.0695233
94680	28/08/2018--19:14:00	31.05	145	-0.98622	-0.204504	-0.205268
94740	28/08/2018--19:15:00	31	42	-100.189	-0.175015	-0.205268
94800	28/08/2018--19:16:00	31	448	-100.189	-0.233993	-0.175102
94860	28/08/2018--19:17:00	31.15	144	-0.798225	0.591693	0.0662213
94920	28/08/2018--19:18:00	31.27	54	-0.375236	0.709648	0.6092
94980	28/08/2018--19:19:00	31.42	93	-0.923555	-0.366692	-0.280682
95040	28/08/2018--19:20:00	31.31	0	-0.923555	-0.351948	-0.280682
95100	28/08/2018--19:21:00	31.14	18	-0.970554	-0.248737	-0.235433
95160	28/08/2018--19:22:00	31.03	196	-0.422235	0.709648	0.488538
95220	28/08/2018--19:23:00	31.14	0	-0.390902	0.842347	0.428207
95280	28/08/2018--19:24:00	31.31	0	-0.469234	0.78337	0.398041
95340	28/08/2018--19:25:00	31.43	6	-0.390902	0.768625	0.518703
95400	28/08/2018--19:26:00	31.49	64	-0.453567	0.753881	0.458372
95460	28/08/2018--19:27:00	31.48	63	-0.970554	-0.248737	-0.250516
95520	28/08/2018--19:28:00	31.36	0	-0.970554	-0.248737	-0.235433
95580	28/08/2018--19:29:00	31.43	54	-0.970554	-0.263481	-0.16002
95640	28/08/2018--19:30:00	31.43	256	-0.970554	-0.278226	-0.144937
95700	28/08/2018--19:31:00	31.45	367	-0.469234	0.78337	0.398041
95760	28/08/2018--19:32:00	31.41	36	-0.98622	-0.219248	-0.144937
95820	28/08/2018--19:33:00	31.36	264	-0.98622	-0.263481	-0.175102
95880	28/08/2018--19:34:00	31.3	738	-101.755	-0.160271	-0.144937
95940	28/08/2018--19:35:00	31.23	554	-100.189	-0.189759	-0.175102
96000	28/08/2018--19:36:00	31.2	187	-100.189	-0.145526	-0.190185
96060	28/08/2018--19:37:00	31.21	263	-103.322	-0.116038	-0.0846061
96120	28/08/2018--19:38:00	31.22	470	-0.98622	-0.189759	-0.16002
96180	28/08/2018--19:39:00	31.19	70	-100.189	-0.145526	-0.114772
96240	28/08/2018--19:40:00	31.14	23	-101.755	0.0756394	0.00589033
96300	28/08/2018--19:41:00	31.18	334	-0.923555	0.400016	-0.250516
96360	28/08/2018--19:42:00	31.22	430	-101.755	-0.0865488	-0.235433
96420	28/08/2018--19:43:00	31.24	471	-176.953	-0.76479	0.488538
96480	28/08/2018--19:44:00	31.27	536	-104.888	-0.0718044	-0.0242751
96540	28/08/2018--19:45:00	31.26	468	-100.189	-0.351948	-0.0242751
96600	28/08/2018--19:46:00	31.27	460	-118.988	0.78337	0.367876
96660	28/08/2018--19:47:00	31.31	919	0.000754095	101.928	0.156718
96720	28/08/2018--19:48:00	31.41	100	-0.124576	0.842347	0.1718
96780	28/08/2018--19:49:00	31.55	184	-0.187241	0.945558	0.0662213
96840	28/08/2018--19:50:00	31.67	53	-0.187241	0.989791	0.081304
96900	28/08/2018--19:51:00	31.68	420	-100.189	-0.175015	-0.129854
96960	28/08/2018--19:52:00	31.5	335	-0.98622	0.0461507	-0.250516
97020	28/08/2018--19:53:00	31.43	317	-101.755	-0.116038	0.00589033
97080	28/08/2018--19:54:00	31.44	25	-101.755	-0.130782	0.0209731
97140	28/08/2018--19:55:00	31.59	163	-0.563231	0.65067	0.50362
97200	28/08/2018--19:56:00	31.79	33	-0.422235	0.88658	0.0963867
97260	28/08/2018--19:57:00	31.91	0	-0.422235	0.916069	0.0511385
97320	28/08/2018--19:58:00	32.01	8	-0.531899	0.857092	-0.114772
97380	28/08/2018--19:59:00	31.91	361	-0.970554	-0.130782	-0.341013
97440	28/08/2018--20:00:00	31.79	342	0.0320866	-0.0128269	100.135
97500	28/08/2018--20:01:00	31.41	0	0.0164203	0.00191751	100.135
97560	28/08/2018--20:02:00	31.11	0	0.000754095	-0.0128269	100.135
97620	28/08/2018--20:03:00	30.91	0	0.000754095	-0.0128269	100.135
97680	28/08/2018--20:04:00	30.76	0	0.000754095	-0.0128269	100.135
97740	28/08/2018--20:05:00	30.66	0	0.000754095	-0.0128269	100.135
97800	28/08/2018--20:06:00	30.55	7	0.000754095	-0.0128269	100.135
97860	28/08/2018--20:07:00	30.48	0	0.000754095	-0.0128269	100.135
97920	28/08/2018--20:08:00	30.39	0	0.000754095	-0.0128269	101.643
97980	28/08/2018--20:09:00	30.38	115	-0.124576	-0.05706	100.135
98040	28/08/2018--20:10:00	30.36	0	-0.124576	-0.0423156	100.135
98100	28/08/2018--20:11:00	30.36	3	-0.0932434	-0.05706	100.135
98160	28/08/2018--20:12:00	30.38	78	0.110418	0.0166619	100.135
98220	28/08/2018--20:13:00	30.38	0	0.0947516	0.0166619	100.135
98280	28/08/2018--20:14:00	30.34	4	0.110418	0.0166619	100.135
98340	28/08/2018--20:15:00	30.29	3	0.0634191	0.00191751	0.986268
98400	28/08/2018--20:16:00	30.27	2	0.0947516	0.0166619	100.135
98460	28/08/2018--20:17:00	30.23	0	0.0947516	0.0166619	100.135
98520	28/08/2018--20:18:00	30.22	0	0.0947516	0.0166619	100.135
98580	28/08/2018--20:19:00	30.16	0	0.0947516	0.00191751	100.135
98640	28/08/2018--20:20:00	30.12	0	0.110418	0.00191751	100.135
98700	28/08/2018--20:21:00	30.14	0	0.110418	0.0166619	100.135
98760	28/08/2018--20:22:00	30.09	0	0.0947516	0.0166619	100.135
98820	28/08/2018--20:23:00	30.06	0	0.0947516	0.0166619	100.135
98880	28/08/2018--20:24:00	30.07	0	0.0947516	0.0166619	100.135
98940	28/08/2018--20:25:00	30.04	0	0.110418	0.00191751	0.986268
99000	28/08/2018--20:26:00	30.02	0	0.0947516	0.0166619	100.135
99060	28/08/2018--20:27:00	30.04	0	0.0947516	0.00191751	100.135
99120	28/08/2018--20:28:00	30.02	0	0.110418	0.0166619	100.135
99180	28/08/2018--20:29:00	30.01	0	0.0947516	0.0166619	100.135
99240	28/08/2018--20:30:00	30.02	0	0.110418	0.0166619	100.135
99300	28/08/2018--20:31:00	30.02	0	0.110418	0.00191751	100.135
99360	28/08/2018--20:32:00	29.99	0	0.110418	0.0166619	100.135
99420	28/08/2018--20:33:00	30	0	0.110418	0.0166619	100.135
99480	28/08/2018--20:34:00	29.99	0	0.110418	0.0166619	100.135
99540	28/08/2018--20:35:00	29.97	0	0.110418	0.0166619	100.135
99600	28/08/2018--20:36:00	29.96	0	0.110418	0.0166619	0.986268
99660	28/08/2018--20:37:00	29.97	0	0.0947516	0.0166619	100.135
99720	28/08/2018--20:38:00	29.96	0	0.110418	0.0166619	100.135
99780	28/08/2018--20:39:00	29.93	0	0.0947516	0.0166619	100.135
99840	28/08/2018--20:40:00	29.93	0	0.110418	0.0166619	100.135
99900	28/08/2018--20:41:00	29.95	0	0.0947516	0.00191751	100.135
99960	28/08/2018--20:42:00	29.93	0	0.0947516	0.00191751	100.135
100020	28/08/2018--20:43:00	29.95	0	0.0947516	0.0166619	100.135
100080	28/08/2018--20:44:00	29.96	0	0.110418	0.0166619	100.135
100140	28/08/2018--20:45:00	29.94	0	0.0947516	0.00191751	100.135
100200	28/08/2018--20:46:00	29.93	0	0.110418	0.00191751	100.135
100260	28/08/2018--20:47:00	29.91	0	0.110418	0.0166619	100.135
100320	28/08/2018--20:48:00	29.9	0	0.0947516	0.00191751	100.135
100380	28/08/2018--20:49:00	29.89	0	0.0947516	0.00191751	100.135
100440	28/08/2018--20:50:00	29.88	0	0.0947516	0.0166619	0.986268
100500	28/08/2018--20:51:00	29.88	0	0.110418	0.0166619	100.135
100560	28/08/2018--20:52:00	29.87	0	0.110418	0.0166619	100.135
100620	28/08/2018--20:53:00	29.85	0	0.110418	0.00191751	100.135
100680	28/08/2018--20:54:00	29.85	0	0.110418	0.00191751	100.135
100740	28/08/2018--20:55:00	29.83	0	0.110418	0.00191751	100.135
100800	28/08/2018--20:56:00	29.86	0	0.0947516	0.0166619	100.135
100860	28/08/2018--20:57:00	29.84	0	0.110418	0.0166619	100.135
100920	28/08/2018--20:58:00	29.83	0	0.110418	0.00191751	100.135
100980	28/08/2018--20:59:00	29.84	0	0.0947516	0.0166619	100.135
101040	28/08/2018--21:00:00	29.85	0	0.110418	0.0166619	100.135
101100	28/08/2018--21:01:00	29.84	0	0.110418	0.0166619	100.135
101160	28/08/2018--21:02:00	29.84	0	0.0947516	0.0166619	100.135
101220	28/08/2018--21:03:00	29.83	0	0.110418	0.00191751	100.135
101280	28/08/2018--21:04:00	29.81	0	0.110418	0.0166619	100.135
101340	28/08/2018--21:05:00	29.83	0	0.110418	0.00191751	100.135
101400	28/08/2018--21:06:00	29.8	0	0.0947516	0.00191751	100.135
101460	28/08/2018--21:07:00	29.82	0	0.0947516	0.0166619	100.135
101520	28/08/2018--21:08:00	29.8	0	0.0947516	0.00191751	100.135
101580	28/08/2018--21:09:00	29.84	0	0.110418	0.0166619	100.135
101640	28/08/2018--21:10:00	29.86	0	0.110418	0.00191751	100.135
101700	28/08/2018--21:11:00	29.84	0	0.0947516	0.00191751	100.135
101760	28/08/2018--21:12:00	29.86	0	0.110418	0.00191751	100.135
101820	28/08/2018--21:13:00	29.88	0	0.110418	0.0166619	100.135
101880	28/08/2018--21:14:00	29.91	0	0.110418	0.00191751	100.135
101940	28/08/2018--21:15:00	29.93	0	0.110418	0.00191751	100.135
102000	28/08/2018--21:16:00	29.95	0	0.0947516	0.0166619	100.135
102060	28/08/2018--21:17:00	29.98	0	0.0947516	0.00191751	100.135
102120	28/08/2018--21:18:00	30	0	0.110418	0.00191751	100.135
102180	28/08/2018--21:19:00	30	0	0.110418	0.0166619	100.135
102240	28/08/2018--21:20:00	30	1	0.0790854	0.0166619	100.135
102300	28/08/2018--21:21:00	29.99	0	0.0790854	0.0166619	100.135
102360	28/08/2018--21:22:00	30	0	0.0790854	0.0166619	100.135
102420	28/08/2018--21:23:00	30.01	0	0.0947516	0.0166619	0.986268
102480	28/08/2018--21:24:00	30.01	0	0.0790854	0.0166619	100.135
102540	28/08/2018--21:25:00	30.02	0	0.0790854	0.0166619	100.135
102600	28/08/2018--21:26:00	30.05	0	0.0790854	0.0166619	100.135
102660	28/08/2018--21:27:00	30.05	0	0.0790854	0.0166619	100.135
102720	28/08/2018--21:28:00	30.07	0	0.0790854	0.0166619	100.135
102780	28/08/2018--21:29:00	30.05	0	0.0790854	0.0166619	100.135
102840	28/08/2018--21:30:00	30.05	0	0.0790854	0.0166619	100.135
102900	28/08/2018--21:31:00	30.07	0	0.0790854	0.0166619	100.135
102960	28/08/2018--21:32:00	30.07	0	0.0790854	0.0166619	100.135
103020	28/08/2018--21:33:00	30.06	0	0.0790854	0.0166619	100.135
103080	28/08/2018--21:34:00	30.04	0	0.0790854	0.0166619	100.135
103140	28/08/2018--21:35:00	30.02	0	0.0790854	0.0166619	100.135
103200	28/08/2018--21:36:00	30.03	0	0.0790854	0.0166619	100.135
103260	28/08/2018--21:37:00	30.02	0	0.0790854	0.0166619	100.135
103320	28/08/2018--21:38:00	30.02	0	0.0790854	0.0166619	100.135
103380	28/08/2018--21:39:00	30.04	0	0.0790854	0.0166619	100.135
103440	28/08/2018--21:40:00	30.03	0	0.0634191	0.0166619	100.135
103500	28/08/2018--21:41:00	30.02	0	0.0790854	0.0166619	100.135
103560	28/08/2018--21:42:00	29.98	0	0.0790854	0.0166619	100.135
103620	28/08/2018--21:43:00	29.98	0	0.0790854	0.0166619	100.135
103680	28/08/2018--21:44:00	29.96	0	0.0790854	0.0166619	100.135
103740	28/08/2018--21:45:00	29.97	0	0.0634191	0.0166619	100.135
103800	28/08/2018--21:46:00	29.98	0	0.0790854	0.0166619	100.135
103860	28/08/2018--21:47:00	30	0	0.0790854	0.0166619	100.135
103920	28/08/2018--21:48:00	30	0	0.0790854	0.0166619	100.135
103980	28/08/2018--21:49:00	30	0	0.0790854	0.0166619	100.135
104040	28/08/2018--21:50:00	30.01	0	0.0790854	0.0166619	100.135
104100	28/08/2018--21:51:00	30	0	0.0634191	0.0166619	100.135
104160	28/08/2018--21:52:00	30.05	0	0.0790854	0.0166619	100.135
104220	28/08/2018--21:53:00	30.05	0	0.0634191	0.0166619	100.135
104280	28/08/2018--21:54:00	30.09	0	0.0790854	0.0166619	100.135
104340	28/08/2018--21:55:00	30.09	0	0.0790854	0.0166619	100.135
104400	28/08/2018--21:56:00	30.11	0	0.0790854	0.0166619	100.135
104460	28/08/2018--21:57:00	30.1	0	0.0634191	0.0166619	100.135
104520	28/08/2018--21:58:00	30.11	0	0.0634191	0.0166619	100.135
104580	28/08/2018--21:59:00	30.13	0	0.0634191	0.0166619	100.135
104640	28/08/2018--22:00:00	30.14	0	0.0634191	0.0166619	100.135
104700	28/08/2018--22:01:00	30.13	0	0.0790854	0.0166619	100.135
104760	28/08/2018--22:02:00	30.14	0	0.0634191	0.0166619	100.135
104820	28/08/2018--22:03:00	30.11	0	0.0634191	0.0166619	100.135
104880	28/08/2018--22:04:00	30.12	0	0.0634191	0.0166619	100.135
104940	28/08/2018--22:05:00	30.1	0	0.0634191	0.0166619	100.135
105000	28/08/2018--22:06:00	30.14	399	0.470742	100.454	-0.32593
105060	28/08/2018--22:07:00	30.1	541	0.0320866	0.0461507	-100.465
105120	28/08/2018--22:08:00	30.35	0	0.0320866	0.0461507	-100.465
105180	28/08/2018--22:09:00	30.48	0	0.0320866	0.0461507	-100.465
105240	28/08/2018--22:10:00	30.56	0	0.0320866	0.0461507	-100.465
105300	28/08/2018--22:11:00	30.63	0	0.0320866	0.0461507	-100.465
105360	28/08/2018--22:12:00	30.65	16	0.110418	0.0314063	-100.465
105420	28/08/2018--22:13:00	30.64	0	0.0947516	0.0314063	-100.465
105480	28/08/2018--22:14:00	30.63	0	0.0947516	0.0314063	-100.465
105540	28/08/2018--22:15:00	30.63	0	0.0947516	0.0314063	-100.465
105600	28/08/2018--22:16:00	30.63	0	0.0947516	0.0314063	-100.465
105660	28/08/2018--22:17:00	30.61	0	0.0947516	0.0314063	-100.465
105720	28/08/2018--22:18:00	30.6	0	0.0947516	0.0314063	-0.98957
105780	28/08/2018--22:19:00	30.61	0	0.0947516	0.0314063	-100.465
105840	28/08/2018--22:20:00	30.59	0	0.0947516	0.0314063	-100.465
105900	28/08/2018--22:21:00	30.58	0	0.0947516	0.0314063	-0.98957
105960	28/08/2018--22:22:00	30.59	0	0.0790854	0.0314063	-100.465
106020	28/08/2018--22:23:00	30.55	0	0.0790854	0.0314063	-100.465
106080	28/08/2018--22:24:00	30.57	0	0.0790854	0.0314063	-100.465
106140	28/08/2018--22:25:00	30.55	0	0.0790854	0.0314063	-100.465
106200	28/08/2018--22:26:00	30.55	0	0.0947516	0.0314063	-100.465
106260	28/08/2018--22:27:00	30.56	0	0.0790854	0.0314063	-100.465
106320	28/08/2018--22:28:00	30.54	0	0.0790854	0.0314063	-0.98957
106380	28/08/2018--22:29:00	30.55	0	0.0790854	0.0314063	-100.465
106440	28/08/2018--22:30:00	30.53	0	0.0790854	0.0314063	-100.465
106500	28/08/2018--22:31:00	30.54	0	0.0790854	0.0314063	-100.465
106560	28/08/2018--22:32:00	30.52	0	0.0790854	0.0314063	-100.465
106620	28/08/2018--22:33:00	30.51	0	0.0634191	0.060895	-100.465
106680	28/08/2018--22:34:00	30.5	0	0.0790854	0.0314063	-100.465
106740	28/08/2018--22:35:00	30.52	0	0.0790854	0.0314063	-100.465
106800	28/08/2018--22:36:00	30.52	0	0.0790854	0.0314063	-100.465
106860	28/08/2018--22:37:00	30.51	0	0.0790854	0.0314063	-100.465
106920	28/08/2018--22:38:00	30.5	0	0.0790854	0.0314063	-100.465
106980	28/08/2018--22:39:00	30.48	0	0.0790854	0.0314063	-100.465
107040	28/08/2018--22:40:00	30.48	0	0.0790854	0.0314063	-0.98957
107100	28/08/2018--22:41:00	30.48	0	0.0790854	0.0314063	-0.98957
107160	28/08/2018--22:42:00	30.48	0	0.0790854	0.0314063	-0.98957
107220	28/08/2018--22:43:00	30.47	0	0.0790854	0.0314063	-100.465
107280	28/08/2018--22:44:00	30.46	0	0.0790854	0.0314063	-100.465
107340	28/08/2018--22:45:00	30.46	0	0.0790854	0.0314063	-100.465
107400	28/08/2018--22:46:00	30.45	0	0.0790854	0.0314063	-0.98957
107460	28/08/2018--22:47:00	30.43	0	0.0790854	0.0314063	-100.465
107520	28/08/2018--22:48:00	30.43	0	0.0790854	0.0314063	-100.465
107580	28/08/2018--22:49:00	30.43	0	0.0790854	0.0314063	-100.465
107640	28/08/2018--22:50:00	30.41	0	0.0790854	0.0314063	-100.465
107700	28/08/2018--22:51:00	30.42	0	0.0790854	0.0314063	-100.465
107760	28/08/2018--22:52:00	30.41	0	0.0790854	0.0314063	-0.98957
107820	28/08/2018--22:53:00	30.41	0	0.0790854	0.0314063	-100.465
107880	28/08/2018--22:54:00	30.4	0	0.0790854	0.0314063	-100.465
107940	28/08/2018--22:55:00	30.38	0	0.0790854	0.0314063	-100.465
108000	28/08/2018--22:56:00	30.39	0	0.0790854	0.0314063	-100.465
108060	28/08/2018--22:57:00	30.36	0	0.0790854	0.0314063	-100.465
108120	28/08/2018--22:58:00	30.37	0	0.0790854	0.0314063	-100.465
108180	28/08/2018--22:59:00	30.35	0	0.0790854	0.0314063	-100.465
108240	28/08/2018--23:00:00	30.34	0	0.0790854	0.0314063	-100.465
108300	28/08/2018--23:01:00	30.34	0	0.0790854	0.0314063	-100.465
108360	28/08/2018--23:02:00	30.33	0	0.0790854	0.0314063	-100.465
108420	28/08/2018--23:03:00	30.33	0	0.0790854	0.0314063	-100.465
108480	28/08/2018--23:04:00	30.34	0	0.0790854	0.0314063	-100.465
108540	28/08/2018--23:05:00	30.32	0	0.0790854	0.0314063	-100.465
108600	28/08/2018--23:06:00	30.33	0	0.0790854	0.0314063	-100.465
108660	28/08/2018--23:07:00	30.3	0	0.0790854	0.0314063	-100.465
108720	28/08/2018--23:08:00	30.3	0	0.0790854	0.0314063	-100.465
108780	28/08/2018--23:09:00	30.3	0	0.0790854	0.0314063	-100.465
108840	28/08/2018--23:10:00	30.29	0	0.0790854	0.0314063	-100.465
108900	28/08/2018--23:11:00	30.29	0	0.0790854	0.0314063	-100.465
108960	28/08/2018--23:12:00	30.29	0	0.0790854	0.0314063	-100.465
109020	28/08/2018--23:13:00	30.3	0	0.0790854	0.0314063	-100.465
109080	28/08/2018--23:14:00	30.27	0	0.0790854	0.0314063	-100.465
109140	28/08/2018--23:15:00	30.26	0	0.0790854	0.0314063	-100.465
109200	28/08/2018--23:16:00	30.26	0	0.0790854	0.0314063	-100.465
109260	28/08/2018--23:17:00	30.23	0	0.0790854	0.0314063	-100.465
109320	28/08/2018--23:18:00	30.23	0	0.0790854	0.0314063	-100.465
109380	28/08/2018--23:19:00	30.23	0	0.0790854	0.0314063	-100.465
109440	28/08/2018--23:20:00	30.21	0	0.0634191	0.0314063	-100.465
109500	28/08/2018--23:21:00	30.21	0	0.0790854	0.0314063	-100.465
109560	28/08/2018--23:22:00	30.22	0	0.0790854	0.0314063	-0.98957
109620	28/08/2018--23:23:00	30.19	0	0.0790854	0.0314063	-100.465
109680	28/08/2018--23:24:00	30.2	0	0.0790854	0.0314063	-100.465
109740	28/08/2018--23:25:00	30.18	0	0.0634191	0.0314063	-100.465
109800	28/08/2018--23:26:00	30.19	0	0.0634191	0.0314063	-100.465
109860	28/08/2018--23:27:00	30.19	0	0.0790854	0.0314063	-100.465
109920	28/08/2018--23:28:00	30.18	0	0.0790854	0.0314063	-100.465
109980	28/08/2018--23:29:00	30.17	0	0.0790854	0.0314063	-100.465
110040	28/08/2018--23:30:00	30.16	0	0.0634191	0.0314063	-100.465
110100	28/08/2018--23:31:00	30.15	0	0.0790854	0.0314063	-100.465
110160	28/08/2018--23:32:00	30.14	0	0.0790854	0.0314063	-100.465
110220	28/08/2018--23:33:00	30.14	0	0.0790854	0.0314063	-100.465
110280	28/08/2018--23:34:00	30.13	0	0.0634191	0.0314063	-100.465
110340	28/08/2018--23:35:00	30.12	0	0.0790854	0.0314063	-0.98957
110400	28/08/2018--23:36:00	30.12	0	0.0634191	0.0314063	-100.465
110460	28/08/2018--23:37:00	30.13	0	0.0790854	0.0314063	-100.465
110520	28/08/2018--23:38:00	30.11	0	0.0790854	0.0314063	-100.465
110580	28/08/2018--23:39:00	30.1	0	0.0634191	0.0314063	-100.465
110640	28/08/2018--23:40:00	30.12	0	0.0790854	0.0314063	-100.465
110700	28/08/2018--23:41:00	30.11	0	0.0790854	0.0314063	-100.465
110760	28/08/2018--23:42:00	30.1	0	0.0790854	0.0314063	-100.465
110820	28/08/2018--23:43:00	30.07	0	0.0790854	0.0314063	-100.465
110880	28/08/2018--23:44:00	30.07	0	0.0634191	0.0314063	-0.98957
110940	28/08/2018--23:45:00	30.07	0	0.0634191	0.0314063	-100.465
111000	28/08/2018--23:46:00	30.07	0	0.0634191	0.0314063	-0.98957
111060	28/08/2018--23:47:00	30.05	0	0.0634191	0.0314063	-100.465
111120	28/08/2018--23:48:00	30.05	0	0.0634191	0.0314063	-100.465
111180	28/08/2018--23:49:00	30.05	0	0.0634191	0.0314063	-100.465
111240	28/08/2018--23:50:00	30.05	0	0.0790854	0.0314063	-100.465
111300	28/08/2018--23:51:00	30.04	0	0.0790854	0.0314063	-100.465
111360	28/08/2018--23:52:00	30.04	0	0.0634191	0.0314063	-100.465
111420	28/08/2018--23:53:00	30.04	0	0.0790854	0.0314063	-100.465
111480	28/08/2018--23:54:00	30.05	0	0.0790854	0.0314063	-100.465
111540	28/08/2018--23:55:00	30.03	0	0.0790854	0.0314063	-100.465
111600	28/08/2018--23:56:00	30.01	0	0.0790854	0.0314063	-100.465
111660	28/08/2018--23:57:00	30.01	0	0.0634191	0.0314063	-100.465
111720	28/08/2018--23:58:00	30.01	0	0.0790854	0.0314063	-100.465
111780	28/08/2018--23:59:00	30.01	0	0.0634191	0.0314063	-100.465
111840	29/08/2018--00:00:00	29.98	0	0.0634191	0.0314063	-100.465
111900	29/08/2018--00:01:00	30	0	0.0634191	0.0314063	-100.465
111960	29/08/2018--00:02:00	29.98	0	0.0634191	0.0314063	-100.465
112020	29/08/2018--00:03:00	29.96	11	0.0320866	0.0314063	100.135
112080	29/08/2018--00:04:00	29.97	0	0.0164203	0.0461507	100.135
112140	29/08/2018--00:05:00	29.96	0	0.0320866	0.0314063	100.135
112200	29/08/2018--00:06:00	30.02	141	0.0164203	0.0314063	100.135
112260	29/08/2018--00:07:00	30.16	0	0.0164203	0.0314063	100.135
112320	29/08/2018--00:08:00	30.25	0	0.0164203	0.0314063	100.135
112380	29/08/2018--00:09:00	30.32	0	0.0164203	0.0314063	101.643
112440	29/08/2018--00:10:00	30.39	0	0.0164203	0.0314063	100.135
112500	29/08/2018--00:11:00	30.44	0	0.0164203	0.0314063	100.135
112560	29/08/2018--00:12:00	30.49	0	0.0164203	0.0314063	100.135
112620	29/08/2018--00:13:00	30.5	0	0.0164203	0.0314063	100.135
112680	29/08/2018--00:14:00	30.55	0	0.0164203	0.0314063	100.135
112740	29/08/2018--00:15:00	30.58	0	0.0164203	0.0314063	100.135
112800	29/08/2018--00:16:00	30.59	0	0.0164203	0.0314063	100.135
112860	29/08/2018--00:17:00	30.62	0	0.0164203	0.0314063	101.643
112920	29/08/2018--00:18:00	30.63	0	0.0164203	0.0314063	100.135
112980	29/08/2018--00:19:00	30.64	0	0.0164203	0.0314063	100.135
113040	29/08/2018--00:20:00	30.65	0	0.0164203	0.0314063	100.135
113100	29/08/2018--00:21:00	30.64	0	0.0164203	0.0314063	101.643
113160	29/08/2018--00:22:00	30.66	0	0.0164203	0.0314063	101.643
113220	29/08/2018--00:23:00	30.66	0	0.0164203	0.0314063	100.135
113280	29/08/2018--00:24:00	30.67	0	0.0164203	0.0314063	100.135
113340	29/08/2018--00:25:00	30.66	0	0.0164203	0.0314063	100.135
113400	29/08/2018--00:26:00	30.67	0	0.0164203	0.0314063	100.135
113460	29/08/2018--00:27:00	30.67	0	0.0164203	0.0314063	100.135
113520	29/08/2018--00:28:00	30.65	0	0.000754095	0.0314063	100.135
113580	29/08/2018--00:29:00	30.67	0	0.0164203	0.0314063	100.135
113640	29/08/2018--00:30:00	30.68	0	0.0164203	0.0314063	100.135
113700	29/08/2018--00:31:00	30.67	0	0.0164203	0.0314063	101.643
113760	29/08/2018--00:32:00	30.67	0	0.0164203	0.0314063	100.135
113820	29/08/2018--00:33:00	30.67	0	0.0164203	0.0314063	100.135
113880	29/08/2018--00:34:00	30.67	0	0.0164203	0.0314063	100.135
113940	29/08/2018--00:35:00	30.67	0	0.0164203	0.0166619	101.643
114000	29/08/2018--00:36:00	30.64	0	0.0164203	0.0314063	100.135
114060	29/08/2018--00:37:00	30.65	0	0.0164203	0.0314063	100.135
114120	29/08/2018--00:38:00	30.64	0	0.0164203	0.0314063	100.135
114180	29/08/2018--00:39:00	30.64	0	0.0164203	0.0314063	101.643
114240	29/08/2018--00:40:00	30.63	0	0.0164203	0.0314063	100.135
114300	29/08/2018--00:41:00	30.65	0	0.0164203	0.0314063	100.135
114360	29/08/2018--00:42:00	30.64	0	0.0164203	0.0314063	100.135
114420	29/08/2018--00:43:00	30.63	0	0.0164203	0.0314063	100.135
114480	29/08/2018--00:44:00	30.65	0	0.000754095	0.0166619	101.643
114540	29/08/2018--00:45:00	30.64	0	0.0164203	0.0166619	101.643
114600	29/08/2018--00:46:00	30.66	0	0.0164203	0.0314063	100.135
114660	29/08/2018--00:47:00	30.64	0	0.0164203	0.0314063	100.135
114720	29/08/2018--00:48:00	30.64	0	0.0164203	0.0314063	101.643
114780	29/08/2018--00:49:00	30.64	0	0.0164203	0.0314063	100.135
114840	29/08/2018--00:50:00	30.65	0	0.0164203	0.0314063	101.643
114900	29/08/2018--00:51:00	30.64	0	0.0164203	0.0314063	101.643
114960	29/08/2018--00:52:00	30.65	0	0.0164203	0.0314063	100.135
115020	29/08/2018--00:53:00	30.62	0	0.0164203	0.0314063	100.135
115080	29/08/2018--00:54:00	30.63	0	0.0164203	0.0314063	100.135
115140	29/08/2018--00:55:00	30.65	0	0.0164203	0.0314063	100.135
115200	29/08/2018--00:56:00	30.64	0	0.0164203	0.0314063	100.135
115260	29/08/2018--00:57:00	30.63	0	0.0164203	0.0314063	100.135
115320	29/08/2018--00:58:00	30.64	0	0.0164203	0.0314063	100.135
115380	29/08/2018--00:59:00	30.63	0	0.0164203	0.0314063	100.135
115440	29/08/2018--01:00:00	30.64	0	0.0164203	0.0314063	100.135
115500	29/08/2018--01:01:00	30.64	0	0.0164203	0.0314063	100.135
115560	29/08/2018--01:02:00	30.62	0	0.0164203	0.0314063	100.135
115620	29/08/2018--01:03:00	30.61	284	0.0320866	0.0903838	100.135
115680	29/08/2018--01:04:00	30.52	0	0.0164203	0.0903838	100.135
115740	29/08/2018--01:05:00	30.45	52	-0.0932434	-0.05706	100.135
115800	29/08/2018--01:06:00	30.45	0	-0.10891	-0.0423156	100.135
115860	29/08/2018--01:07:00	30.44	0	-0.0932434	-0.0423156	100.135
115920	29/08/2018--01:08:00	30.4	0	-0.10891	-0.0423156	100.135
115980	29/08/2018--01:09:00	30.39	0	-0.0932434	-0.0423156	100.135
116040	29/08/2018--01:10:00	30.38	0	-0.10891	-0.0423156	100.135
116100	29/08/2018--01:11:00	30.37	0	-0.10891	-0.0423156	100.135
116160	29/08/2018--01:12:00	30.36	0	-0.10891	-0.0423156	100.135
116220	29/08/2018--01:13:00	30.34	0	-0.10891	-0.0423156	100.135
116280	29/08/2018--01:14:00	30.35	0	-0.10891	-0.0423156	100.135
116340	29/08/2018--01:15:00	30.36	0	-0.10891	-0.0423156	100.135
116400	29/08/2018--01:16:00	30.34	0	-0.10891	-0.0423156	100.135
116460	29/08/2018--01:17:00	30.34	0	-0.0932434	-0.0423156	100.135
116520	29/08/2018--01:18:00	30.36	0	-0.10891	-0.0423156	100.135
116580	29/08/2018--01:19:00	30.35	0	-0.10891	-0.0423156	100.135
116640	29/08/2018--01:20:00	30.35	0	-0.10891	-0.0423156	100.135
116700	29/08/2018--01:21:00	30.36	0	-0.10891	-0.0275713	100.135
116760	29/08/2018--01:22:00	30.35	0	-0.10891	-0.0275713	100.135
116820	29/08/2018--01:23:00	30.37	0	-0.10891	-0.0275713	100.135
116880	29/08/2018--01:24:00	30.37	0	-0.10891	-0.0275713	100.135
116940	29/08/2018--01:25:00	30.37	0	-0.10891	-0.0275713	100.135
117000	29/08/2018--01:26:00	30.37	0	-0.10891	-0.0275713	100.135
117060	29/08/2018--01:27:00	30.38	0	-0.10891	-0.0275713	100.135
117120	29/08/2018--01:28:00	30.38	0	-0.10891	-0.0275713	100.135
117180	29/08/2018--01:29:00	30.37	0	-0.10891	-0.0275713	100.135
117240	29/08/2018--01:30:00	30.39	0	-0.10891	-0.0275713	100.135
117300	29/08/2018--01:31:00	30.39	0	-0.10891	-0.0275713	100.135
117360	29/08/2018--01:32:00	30.4	0	-0.10891	-0.0423156	100.135
117420	29/08/2018--01:33:00	30.4	0	-0.10891	-0.0275713	100.135
117480	29/08/2018--01:34:00	30.38	0	-0.10891	-0.0275713	100.135
117540	29/08/2018--01:35:00	30.4	0	-0.10891	-0.0275713	100.135
117600	29/08/2018--01:36:00	30.41	0	-0.10891	-0.0275713	100.135
117660	29/08/2018--01:37:00	30.41	0	-0.10891	-0.0275713	100.135
117720	29/08/2018--01:38:00	30.41	0	-0.10891	-0.0275713	100.135
117780	29/08/2018--01:39:00	30.41	0	-0.10891	-0.0275713	100.135
117840	29/08/2018--01:40:00	30.41	0	-0.10891	-0.0275713	100.135
117900	29/08/2018--01:41:00	30.41	0	-0.10891	-0.0275713	100.135
117960	29/08/2018--01:42:00	30.42	0	-0.10891	-0.0275713	100.135
118020	29/08/2018--01:43:00	30.43	0	-0.10891	-0.0275713	100.135
118080	29/08/2018--01:44:00	30.43	0	-0.10891	-0.0275713	100.135
118140	29/08/2018--01:45:00	30.43	0	-0.10891	-0.0423156	100.135
118200	29/08/2018--01:46:00	30.43	0	-0.10891	-0.0275713	0.986268
118260	29/08/2018--01:47:00	30.44	0	-0.10891	-0.0275713	100.135
118320	29/08/2018--01:48:00	30.44	0	-0.10891	-0.0275713	100.135
118380	29/08/2018--01:49:00	30.43	0	-0.10891	-0.0275713	100.135
118440	29/08/2018--01:50:00	30.47	0	-0.10891	-0.0275713	100.135
118500	29/08/2018--01:51:00	30.45	0	-0.10891	-0.0275713	100.135
118560	29/08/2018--01:52:00	30.45	0	-0.10891	-0.0423156	100.135
118620	29/08/2018--01:53:00	30.45	0	-0.10891	-0.0275713	100.135
118680	29/08/2018--01:54:00	30.44	0	-0.10891	-0.0275713	100.135
118740	29/08/2018--01:55:00	30.46	0	-0.10891	-0.0275713	100.135
118800	29/08/2018--01:56:00	30.45	0	-0.10891	-0.0275713	100.135
118860	29/08/2018--01:57:00	30.45	0	-0.10891	-0.0275713	100.135
118920	29/08/2018--01:58:00	30.45	0	-0.10891	-0.0275713	100.135
118980	29/08/2018--01:59:00	30.47	0	-0.10891	-0.0275713	100.135
119040	29/08/2018--02:00:00	30.45	0	-0.10891	-0.0275713	100.135
119100	29/08/2018--02:01:00	30.45	0	-0.10891	-0.0275713	100.135
119160	29/08/2018--02:02:00	30.47	0	-0.10891	-0.0423156	100.135
119220	29/08/2018--02:03:00	30.47	0	-0.10891	-0.0423156	100.135
119280	29/08/2018--02:04:00	30.46	0	-0.10891	-0.0275713	100.135
119340	29/08/2018--02:05:00	30.45	0	-0.10891	-0.0275713	100.135
119400	29/08/2018--02:06:00	30.48	0	-0.10891	-0.0275713	100.135
119460	29/08/2018--02:07:00	30.48	0	-0.10891	-0.0275713	100.135
119520	29/08/2018--02:08:00	30.48	0	-0.10891	-0.0275713	100.135
119580	29/08/2018--02:09:00	30.48	0	-0.10891	-0.0275713	100.135
119640	29/08/2018--02:10:00	30.46	0	-0.10891	-0.0275713	100.135
119700	29/08/2018--02:11:00	30.46	0	-0.10891	-0.0275713	100.135
119760	29/08/2018--02:12:00	30.46	0	-0.10891	-0.0275713	100.135
119820	29/08/2018--02:13:00	30.47	0	-0.10891	-0.0275713	100.135
119880	29/08/2018--02:14:00	30.48	0	-0.10891	-0.0275713	100.135
119940	29/08/2018--02:15:00	30.48	0	-0.10891	-0.0275713	101.643
120000	29/08/2018--02:16:00	30.47	0	-0.10891	-0.0275713	100.135
120060	29/08/2018--02:17:00	30.48	0	-0.10891	-0.0275713	100.135
120120	29/08/2018--02:18:00	30.46	0	-0.10891	-0.0423156	100.135
120180	29/08/2018--02:19:00	30.46	0	-0.10891	-0.0275713	100.135
120240	29/08/2018--02:20:00	30.48	0	-0.10891	-0.0275713	100.135
120300	29/08/2018--02:21:00	30.47	0	-0.10891	-0.0275713	100.135
120360	29/08/2018--02:22:00	30.47	0	-0.10891	-0.0275713	100.135
120420	29/08/2018--02:23:00	30.49	0	-0.10891	-0.0275713	100.135
120480	29/08/2018--02:24:00	30.48	0	-0.10891	-0.0275713	100.135
120540	29/08/2018--02:25:00	30.47	0	-0.10891	-0.0275713	100.135
120600	29/08/2018--02:26:00	30.48	0	-0.10891	-0.0423156	100.135
120660	29/08/2018--02:27:00	30.48	0	-0.10891	-0.0275713	100.135
120720	29/08/2018--02:28:00	30.46	0	-0.10891	-0.0275713	100.135
120780	29/08/2018--02:29:00	30.46	0	-0.10891	-0.0275713	100.135
120840	29/08/2018--02:30:00	30.46	0	-0.10891	-0.0275713	100.135
120900	29/08/2018--02:31:00	30.47	0	-0.10891	-0.0275713	100.135
120960	29/08/2018--02:32:00	30.48	0	-0.10891	-0.0275713	100.135
121020	29/08/2018--02:33:00	30.47	0	-0.10891	-0.0275713	100.135
121080	29/08/2018--02:34:00	30.46	0	-0.10891	-0.0275713	100.135
121140	29/08/2018--02:35:00	30.47	0	-0.10891	-0.0275713	100.135
121200	29/08/2018--02:36:00	30.47	0	-0.10891	-0.0275713	100.135
121260	29/08/2018--02:37:00	30.46	0	-0.10891	-0.0275713	100.135
121320	29/08/2018--02:38:00	30.46	0	-0.10891	-0.0275713	100.135
121380	29/08/2018--02:39:00	30.48	0	-0.10891	-0.0275713	100.135
121440	29/08/2018--02:40:00	30.45	0	-0.10891	-0.0275713	100.135
121500	29/08/2018--02:41:00	30.48	0	-0.10891	-0.0275713	100.135
121560	29/08/2018--02:42:00	30.47	0	-0.10891	-0.0275713	100.135
121620	29/08/2018--02:43:00	30.45	0	-0.10891	-0.0423156	100.135
121680	29/08/2018--02:44:00	30.47	0	-0.10891	-0.0275713	100.135
121740	29/08/2018--02:45:00	30.46	0	-0.10891	-0.0275713	100.135
121800	29/08/2018--02:46:00	30.47	0	-0.10891	-0.0275713	100.135
121860	29/08/2018--02:47:00	30.47	0	-0.10891	-0.0423156	100.135
121920	29/08/2018--02:48:00	30.45	0	-0.10891	-0.0275713	100.135
121980	29/08/2018--02:49:00	30.46	0	-0.10891	-0.0275713	100.135
122040	29/08/2018--02:50:00	30.45	0	-0.10891	-0.0423156	100.135
122100	29/08/2018--02:51:00	30.46	0	-0.10891	-0.0423156	100.135
122160	29/08/2018--02:52:00	30.48	0	-0.10891	-0.0275713	100.135
122220	29/08/2018--02:53:00	30.47	0	-0.10891	-0.0423156	100.135
122280	29/08/2018--02:54:00	30.46	0	-0.10891	-0.0275713	100.135
122340	29/08/2018--02:55:00	30.48	0	-0.10891	-0.0275713	100.135
122400	29/08/2018--02:56:00	30.46	0	-0.10891	-0.0423156	100.135
122460	29/08/2018--02:57:00	30.47	0	-0.10891	-0.0275713	100.135
122520	29/08/2018--02:58:00	30.46	0	-0.10891	-0.0423156	100.135
122580	29/08/2018--02:59:00	30.46	0	-0.10891	-0.0423156	100.135
122640	29/08/2018--03:00:00	30.46	0	-0.10891	-0.0423156	100.135
122700	29/08/2018--03:01:00	30.46	0	-0.10891	-0.0275713	100.135
122760	29/08/2018--03:02:00	30.45	0	-0.10891	-0.0275713	100.135
122820	29/08/2018--03:03:00	30.45	0	-0.10891	-0.0423156	100.135
122880	29/08/2018--03:04:00	30.45	0	-0.10891	-0.0423156	100.135
122940	29/08/2018--03:05:00	30.46	0	-0.10891	-0.0275713	100.135
123000	29/08/2018--03:06:00	30.46	0	-0.10891	-0.0275713	100.135
123060	29/08/2018--03:07:00	30.45	0	-0.10891	-0.0423156	100.135
123120	29/08/2018--03:08:00	30.44	0	-0.10891	-0.0423156	100.135
123180	29/08/2018--03:09:00	30.45	0	-0.10891	-0.0423156	100.135
123240	29/08/2018--03:10:00	30.44	0	-0.10891	-0.0275713	100.135
123300	29/08/2018--03:11:00	30.45	0	-0.10891	-0.0423156	100.135
123360	29/08/2018--03:12:00	30.44	0	-0.10891	-0.0275713	100.135
123420	29/08/2018--03:13:00	30.43	0	-0.10891	-0.0423156	100.135
123480	29/08/2018--03:14:00	30.42	0	-0.10891	-0.0423156	100.135
123540	29/08/2018--03:15:00	30.44	0	-0.10891	-0.0423156	100.135
123600	29/08/2018--03:16:00	30.45	0	-0.10891	-0.0275713	100.135
123660	29/08/2018--03:17:00	30.43	0	-0.10891	-0.0423156	100.135
123720	29/08/2018--03:18:00	30.45	0	-0.10891	-0.0275713	100.135
123780	29/08/2018--03:19:00	30.43	0	-0.10891	-0.0275713	100.135
123840	29/08/2018--03:20:00	30.43	0	-0.10891	-0.0423156	100.135
123900	29/08/2018--03:21:00	30.42	0	-0.10891	-0.0423156	100.135
123960	29/08/2018--03:22:00	30.41	0	-0.10891	-0.0423156	100.135
124020	29/08/2018--03:23:00	30.42	0	-0.10891	-0.0423156	100.135
124080	29/08/2018--03:24:00	30.42	0	-0.10891	-0.0275713	100.135
124140	29/08/2018--03:25:00	30.43	0	-0.10891	-0.0423156	100.135
124200	29/08/2018--03:26:00	30.42	0	-0.10891	-0.0423156	100.135
124260	29/08/2018--03:27:00	30.42	0	-0.10891	-0.0275713	100.135
124320	29/08/2018--03:28:00	30.42	0	-0.10891	-0.0423156	101.643
124380	29/08/2018--03:29:00	30.43	0	-0.10891	-0.0423156	100.135
124440	29/08/2018--03:30:00	30.41	0	-0.10891	-0.0423156	100.135
124500	29/08/2018--03:31:00	30.4	0	-0.10891	-0.0423156	100.135
124560	29/08/2018--03:32:00	30.41	0	-0.10891	-0.0275713	100.135
124620	29/08/2018--03:33:00	30.39	0	-0.10891	-0.0275713	100.135
124680	29/08/2018--03:34:00	30.4	0	-0.10891	-0.0423156	100.135
124740	29/08/2018--03:35:00	30.4	0	-0.10891	-0.0423156	100.135
124800	29/08/2018--03:36:00	30.41	0	-0.10891	-0.0275713	100.135
124860	29/08/2018--03:37:00	30.4	0	-0.10891	-0.0423156	100.135
124920	29/08/2018--03:38:00	30.41	0	-0.10891	-0.0423156	100.135
124980	29/08/2018--03:39:00	30.38	0	-0.10891	-0.0423156	100.135
125040	29/08/2018--03:40:00	30.39	0	-0.10891	-0.0423156	100.135
125100	29/08/2018--03:41:00	30.39	0	-0.10891	-0.0423156	100.135
125160	29/08/2018--03:42:00	30.4	0	-0.10891	-0.0423156	100.135
125220	29/08/2018--03:43:00	30.39	0	-0.10891	-0.0423156	100.135
125280	29/08/2018--03:44:00	30.39	0	-0.10891	-0.0423156	100.135
125340	29/08/2018--03:45:00	30.39	0	-0.10891	-0.0275713	100.135
125400	29/08/2018--03:46:00	30.38	0	-0.10891	-0.0423156	100.135
125460	29/08/2018--03:47:00	30.38	0	-0.10891	-0.0423156	100.135
125520	29/08/2018--03:48:00	30.38	0	-0.10891	-0.0275713	100.135
125580	29/08/2018--03:49:00	30.38	0	-0.10891	-0.0275713	100.135
125640	29/08/2018--03:50:00	30.37	0	-0.10891	-0.0275713	100.135
125700	29/08/2018--03:51:00	30.37	0	-0.10891	-0.0423156	100.135
125760	29/08/2018--03:52:00	30.39	0	-0.10891	-0.0275713	100.135
125820	29/08/2018--03:53:00	30.38	0	-0.10891	-0.0275713	100.135
125880	29/08/2018--03:54:00	30.38	0	-0.10891	-0.0423156	100.135
125940	29/08/2018--03:55:00	30.38	0	-0.10891	-0.0423156	100.135
126000	29/08/2018--03:56:00	30.38	0	-0.10891	-0.0275713	100.135
126060	29/08/2018--03:57:00	30.38	0	-0.10891	-0.0423156	100.135
126120	29/08/2018--03:58:00	30.39	0	-0.10891	-0.0423156	100.135
126180	29/08/2018--03:59:00	30.4	0	-0.10891	-0.0423156	100.135
126240	29/08/2018--04:00:00	30.39	0	-0.10891	-0.0423156	100.135
126300	29/08/2018--04:01:00	30.36	0	-0.10891	-0.0423156	100.135
126360	29/08/2018--04:02:00	30.38	0	-0.10891	-0.0275713	100.135
126420	29/08/2018--04:03:00	30.39	0	-0.10891	-0.0423156	100.135
126480	29/08/2018--04:04:00	30.38	0	-0.10891	-0.0423156	100.135
126540	29/08/2018--04:05:00	30.39	0	-0.10891	-0.0423156	100.135
126600	29/08/2018--04:06:00	30.38	0	-0.10891	-0.0423156	100.135
126660	29/08/2018--04:07:00	30.39	0	-0.10891	-0.0423156	100.135
126720	29/08/2018--04:08:00	30.38	0	-0.10891	-0.0423156	100.135
126780	29/08/2018--04:09:00	30.38	0	-0.10891	-0.0423156	100.135
126840	29/08/2018--04:10:00	30.39	0	-0.10891	-0.0423156	100.135
126900	29/08/2018--04:11:00	30.4	0	-0.10891	-0.0423156	100.135
126960	29/08/2018--04:12:00	30.38	0	-0.10891	-0.0423156	100.135
127020	29/08/2018--04:13:00	30.38	0	-0.10891	-0.0423156	100.135
127080	29/08/2018--04:14:00	30.38	0	-0.10891	-0.0423156	100.135
127140	29/08/2018--04:15:00	30.39	0	-0.10891	-0.0423156	100.135
127200	29/08/2018--04:16:00	30.4	0	-0.10891	-0.0423156	100.135
127260	29/08/2018--04:17:00	30.41	0	-0.10891	-0.0423156	100.135
127320	29/08/2018--04:18:00	30.38	0	-0.10891	-0.0423156	100.135
127380	29/08/2018--04:19:00	30.4	0	-0.10891	-0.0423156	100.135
127440	29/08/2018--04:20:00	30.39	0	-0.10891	-0.0275713	100.135
127500	29/08/2018--04:21:00	30.38	0	-0.10891	-0.0423156	100.135
127560	29/08/2018--04:22:00	30.39	0	-0.10891	-0.0275713	100.135
127620	29/08/2018--04:23:00	30.39	0	-0.10891	-0.0423156	100.135
127680	29/08/2018--04:24:00	30.39	0	-0.10891	-0.0275713	100.135
127740	29/08/2018--04:25:00	30.38	0	-0.10891	-0.0423156	100.135
127800	29/08/2018--04:26:00	30.39	0	-0.10891	-0.0423156	100.135
127860	29/08/2018--04:27:00	30.39	0	-0.10891	-0.0423156	100.135
127920	29/08/2018--04:28:00	30.38	0	-0.10891	-0.0423156	100.135
127980	29/08/2018--04:29:00	30.38	0	-0.10891	-0.0423156	100.135
128040	29/08/2018--04:30:00	30.39	0	-0.10891	-0.0275713	100.135
128100	29/08/2018--04:31:00	30.38	0	-0.10891	-0.0423156	100.135
128160	29/08/2018--04:32:00	30.37	0	-0.10891	-0.0275713	100.135
128220	29/08/2018--04:33:00	30.39	0	-0.10891	-0.0423156	100.135
128280	29/08/2018--04:34:00	30.38	0	-0.10891	-0.0423156	100.135
128340	29/08/2018--04:35:00	30.36	0	-0.10891	-0.0423156	100.135
128400	29/08/2018--04:36:00	30.36	0	-0.10891	-0.0423156	100.135
128460	29/08/2018--04:37:00	30.37	0	-0.10891	-0.0275713	101.643
128520	29/08/2018--04:38:00	30.38	0	-0.10891	-0.0275713	100.135
128580	29/08/2018--04:39:00	30.38	0	-0.10891	-0.0423156	100.135
128640	29/08/2018--04:40:00	30.38	0	-0.10891	-0.0423156	100.135
128700	29/08/2018--04:41:00	30.37	0	-0.10891	-0.0423156	100.135
128760	29/08/2018--04:42:00	30.37	0	-0.10891	-0.0423156	100.135
128820	29/08/2018--04:43:00	30.35	0	-0.10891	-0.0275713	100.135
128880	29/08/2018--04:44:00	30.36	0	-0.10891	-0.0275713	100.135
128940	29/08/2018--04:45:00	30.38	0	-0.10891	-0.0423156	100.135
129000	29/08/2018--04:46:00	30.36	0	-0.10891	-0.0423156	100.135
129060	29/08/2018--04:47:00	30.34	0	-0.10891	-0.0423156	100.135
129120	29/08/2018--04:48:00	30.35	0	-0.10891	-0.0423156	100.135
129180	29/08/2018--04:49:00	30.36	0	-0.10891	-0.0275713	100.135
129240	29/08/2018--04:50:00	30.36	0	-0.10891	-0.0423156	100.135
129300	29/08/2018--04:51:00	30.36	0	-0.10891	-0.0423156	100.135
129360	29/08/2018--04:52:00	30.37	0	-0.10891	-0.0423156	100.135
129420	29/08/2018--04:53:00	30.36	0	-0.10891	-0.0423156	100.135
129480	29/08/2018--04:54:00	30.36	0	-0.10891	-0.0423156	100.135
129540	29/08/2018--04:55:00	30.37	0	-0.10891	-0.0423156	100.135
129600	29/08/2018--04:56:00	30.36	0	-0.10891	-0.0423156	100.135
129660	29/08/2018--04:57:00	30.36	0	-0.10891	-0.0275713	100.135
129720	29/08/2018--04:58:00	30.35	0	-0.10891	-0.0423156	100.135
129780	29/08/2018--04:59:00	30.34	0	-0.10891	-0.0423156	100.135
129840	29/08/2018--05:00:00	30.35	0	-0.10891	-0.0423156	100.135
