# Supplementary material for: A randomized cross-over trial investigating differences in 24-h personal air and skin temperatures using wearable sensors between two climatologically contrasting settings
Source: Sci Rep. 2021 Nov 10;11:22020. doi: 10.1038/s41598-021-01180-y (PMC8580978; doi:10.1038/s41598-021-01180-y)
Supplement: Supplementary file 2 — Supplementary Data. [file 41598_2021_1180_MOESM2_ESM.zip › New folder/new/T19_S2new.csv]

Index	Date	Temperature	Activity	X-axis	Y-axis	Z-axis	Marker
43620	28/08/2018--05:00:00	34.34	2	0.327065	0.388362	0.856755
43680	28/08/2018--05:01:00	34.3	0	100.979	-0.0166277	-0.0883813
43740	28/08/2018--05:02:00	34.32	16	-0.759092	0.026764	-0.679091
43800	28/08/2018--05:03:00	34.37	0	-0.759092	0.026764	-0.693859
43860	28/08/2018--05:04:00	34.39	0	-0.743575	0.026764	-0.693859
43920	28/08/2018--05:05:00	34.42	0	-0.712542	0.026764	-0.738162
43980	28/08/2018--05:06:00	34.45	0	-0.712542	0.026764	-0.738162
44040	28/08/2018--05:07:00	34.48	0	-0.712542	0.026764	-0.738162
44100	28/08/2018--05:08:00	34.5	0	-0.821158	0.026764	-0.605252
44160	28/08/2018--05:09:00	34.48	0	-0.821158	0.026764	-0.605252
44220	28/08/2018--05:10:00	34.49	0	-0.805642	0.0123001	-0.634788
44280	28/08/2018--05:11:00	34.47	0	-0.805642	0.0123001	-0.634788
44340	28/08/2018--05:12:00	34.5	0	-0.805642	0.0123001	-0.634788
44400	28/08/2018--05:13:00	34.48	0	-0.805642	0.0123001	-0.634788
44460	28/08/2018--05:14:00	34.47	0	-0.805642	0.0123001	-0.634788
44520	28/08/2018--05:15:00	34.47	0	-0.805642	0.026764	-0.634788
44580	28/08/2018--05:16:00	34.46	0	-0.821158	0.026764	-0.62002
44640	28/08/2018--05:17:00	34.47	0	-0.821158	0.026764	-0.62002
44700	28/08/2018--05:18:00	34.47	0	-0.821158	0.026764	-0.62002
44760	28/08/2018--05:19:00	34.46	0	-0.805642	0.026764	-0.634788
44820	28/08/2018--05:20:00	34.46	0	-0.805642	0.026764	-0.634788
44880	28/08/2018--05:21:00	34.45	0	-0.805642	0.026764	-0.62002
44940	28/08/2018--05:22:00	34.46	0	-0.821158	0.026764	-0.62002
45000	28/08/2018--05:23:00	34.45	0	-0.805642	0.026764	-0.62002
45060	28/08/2018--05:24:00	34.45	0	-0.805642	0.026764	-0.62002
45120	28/08/2018--05:25:00	34.44	0	-0.805642	0.026764	-0.634788
45180	28/08/2018--05:26:00	34.44	0	0.730494	0.0556919	-0.723394
45240	28/08/2018--05:27:00	34.46	0	0.714978	0.0556919	-0.723394
45300	28/08/2018--05:28:00	34.49	0	0.730494	0.0701558	-0.708627
45360	28/08/2018--05:29:00	34.44	14	0.373614	0.41729	0.827219
45420	28/08/2018--05:30:00	34.32	2	0.327065	0.402826	0.841987
45480	28/08/2018--05:31:00	34.24	0	0.296032	0.41729	0.841987
45540	28/08/2018--05:32:00	34.18	1	0.264999	0.431754	0.856755
45600	28/08/2018--05:33:00	34.15	2	0.1719	0.431754	0.871522
45660	28/08/2018--05:34:00	34.15	1	0.280515	0.431754	0.856755
45720	28/08/2018--05:35:00	34.14	0	0.280515	0.431754	0.856755
45780	28/08/2018--05:36:00	34.13	2	0.233966	0.431754	0.856755
45840	28/08/2018--05:37:00	34.14	0	0.233966	0.431754	0.856755
45900	28/08/2018--05:38:00	34.09	0	100.979	0.041228	-0.147452
45960	28/08/2018--05:39:00	34	0	0.994275	0.041228	-0.147452
46020	28/08/2018--05:40:00	33.97	0	0.994275	0.0556919	-0.147452
46080	28/08/2018--05:41:00	33.94	0	0.994275	0.041228	-0.132685
46140	28/08/2018--05:42:00	33.99	0	-0.867708	-0.0455556	-0.560949
46200	28/08/2018--05:43:00	34.05	1	-0.852191	-0.0310917	-0.575717
46260	28/08/2018--05:44:00	34.1	0	-0.836675	-0.0310917	-0.575717
46320	28/08/2018--05:45:00	34.14	0	-0.836675	-0.0310917	-0.590485
46380	28/08/2018--05:46:00	34.16	0	-0.867708	-0.0310917	-0.531414
46440	28/08/2018--05:47:00	34.18	0	-0.867708	-0.0310917	-0.531414
46500	28/08/2018--05:48:00	34.2	0	-0.867708	-0.0310917	-0.531414
46560	28/08/2018--05:49:00	34.21	0	-0.883224	-0.0310917	-0.531414
46620	28/08/2018--05:50:00	34.23	0	0.808077	0.041228	-0.605252
46680	28/08/2018--05:51:00	34.25	1	0.761527	0.041228	-0.679091
46740	28/08/2018--05:52:00	34.19	26	0.280515	0.402826	0.871522
46800	28/08/2018--05:53:00	34.08	0	0.280515	0.402826	0.871522
46860	28/08/2018--05:54:00	34.05	1	0.280515	0.402826	0.871522
46920	28/08/2018--05:55:00	34.03	1	0.280515	0.402826	0.871522
46980	28/08/2018--05:56:00	34.04	0	0.264999	0.402826	0.871522
47040	28/08/2018--05:57:00	34.05	3	0.264999	0.388362	0.871522
47100	28/08/2018--05:58:00	34.04	1	0.280515	0.402826	0.856755
47160	28/08/2018--05:59:00	34.05	0	0.280515	0.402826	0.871522
47220	28/08/2018--06:00:00	34.06	0	0.280515	0.402826	0.871522
47280	28/08/2018--06:01:00	34.07	0	0.280515	0.402826	0.871522
47340	28/08/2018--06:02:00	34.09	1	0.280515	0.402826	0.871522
47400	28/08/2018--06:03:00	34.14	2	0.280515	0.402826	0.871522
47460	28/08/2018--06:04:00	34.16	2	0.264999	0.402826	0.871522
47520	28/08/2018--06:05:00	34.2	0	0.280515	0.402826	0.871522
47580	28/08/2018--06:06:00	34.22	0	0.264999	0.402826	0.871522
47640	28/08/2018--06:07:00	34.24	0	0.280515	0.402826	0.871522
47700	28/08/2018--06:08:00	34.26	1	0.264999	0.402826	0.871522
47760	28/08/2018--06:09:00	34.25	0	0.264999	0.402826	0.871522
47820	28/08/2018--06:10:00	34.27	0	0.264999	0.402826	0.871522
47880	28/08/2018--06:11:00	34.3	0	0.280515	0.402826	0.871522
47940	28/08/2018--06:12:00	34.3	0	0.280515	0.402826	0.856755
48000	28/08/2018--06:13:00	34.32	0	0.264999	0.402826	0.871522
48060	28/08/2018--06:14:00	34.33	1	0.264999	0.402826	0.871522
48120	28/08/2018--06:15:00	34.32	0	0.264999	0.402826	0.871522
48180	28/08/2018--06:16:00	34.32	0	0.280515	0.402826	0.871522
48240	28/08/2018--06:17:00	34.3	0	0.264999	0.402826	0.871522
48300	28/08/2018--06:18:00	34.3	0	0.264999	0.402826	0.871522
48360	28/08/2018--06:19:00	34.3	0	0.264999	0.402826	0.871522
48420	28/08/2018--06:20:00	34.32	0	0.249482	0.402826	0.871522
48480	28/08/2018--06:21:00	34.37	0	0.140866	0.330506	0.915826
48540	28/08/2018--06:22:00	34.4	0	-0.0142988	0.330506	0.930593
48600	28/08/2018--06:23:00	34.39	0	-0.0298153	0.34497	0.930593
48660	28/08/2018--06:24:00	34.41	0	-0.0298153	0.330506	0.930593
48720	28/08/2018--06:25:00	34.38	0	-0.0298153	0.34497	0.930593
48780	28/08/2018--06:26:00	34.34	0	-0.0453318	0.34497	0.930593
48840	28/08/2018--06:27:00	34.32	0	-0.0298153	0.34497	0.930593
48900	28/08/2018--06:28:00	34.26	0	-0.0453318	0.34497	0.930593
48960	28/08/2018--06:29:00	34.26	0	-0.0453318	0.34497	0.930593
49020	28/08/2018--06:30:00	34.23	0	-0.0453318	0.34497	0.930593
49080	28/08/2018--06:31:00	34.25	0	-0.0608484	0.34497	0.930593
49140	28/08/2018--06:32:00	34.23	0	0.373614	0.373898	0.841987
49200	28/08/2018--06:33:00	34.22	0	0.373614	0.359434	0.841987
49260	28/08/2018--06:34:00	34.23	0	0.373614	0.359434	0.841987
49320	28/08/2018--06:35:00	34.25	1	0.389131	0.330506	0.856755
49380	28/08/2018--06:36:00	34.27	0	0.389131	0.330506	0.856755
49440	28/08/2018--06:37:00	34.27	56	-0.99184	0.171403	-0.117917
49500	28/08/2018--06:38:00	34.35	0	-0.976323	0.171403	-0.117917
49560	28/08/2018--06:39:00	34.46	0	-0.976323	0.171403	-0.132685
49620	28/08/2018--06:40:00	34.54	0	-0.99184	0.185867	-0.132685
49680	28/08/2018--06:41:00	34.58	0	-0.976323	0.185867	-0.132685
49740	28/08/2018--06:42:00	34.6	0	-0.976323	0.185867	-0.132685
49800	28/08/2018--06:43:00	34.6	0	-0.99184	0.185867	-0.117917
49860	28/08/2018--06:44:00	34.57	0	-0.99184	0.185867	-0.117917
49920	28/08/2018--06:45:00	34.58	0	-0.99184	0.171403	-0.117917
49980	28/08/2018--06:46:00	34.58	0	-0.976323	0.185867	-0.117917
50040	28/08/2018--06:47:00	34.59	0	-0.976323	0.185867	-0.117917
50100	28/08/2018--06:48:00	34.57	0	-0.976323	0.171403	-0.117917
50160	28/08/2018--06:49:00	34.56	0	-0.976323	0.171403	-0.117917
50220	28/08/2018--06:50:00	34.58	0	-0.976323	0.171403	-0.117917
50280	28/08/2018--06:51:00	34.61	0	-0.976323	0.185867	-0.132685
50340	28/08/2018--06:52:00	34.59	0	-0.99184	0.171403	-0.132685
50400	28/08/2018--06:53:00	34.59	0	-0.976323	0.185867	-0.132685
50460	28/08/2018--06:54:00	34.52	21	-0.728059	0.287115	0.605703
50520	28/08/2018--06:55:00	34.37	0	-0.728059	0.287115	0.605703
50580	28/08/2018--06:56:00	34.23	0	-0.728059	0.287115	0.605703
50640	28/08/2018--06:57:00	34.13	0	-0.728059	0.287115	0.605703
50700	28/08/2018--06:58:00	34.04	0	-0.728059	0.287115	0.605703
50760	28/08/2018--06:59:00	33.97	0	-0.728059	0.301579	0.605703
50820	28/08/2018--07:00:00	33.9	0	-0.728059	0.301579	0.590935
50880	28/08/2018--07:01:00	33.84	0	-0.743575	0.301579	0.605703
50940	28/08/2018--07:02:00	33.81	0	-0.743575	0.287115	0.576167
51000	28/08/2018--07:03:00	33.79	0	-0.728059	0.287115	0.590935
51060	28/08/2018--07:04:00	33.75	0	-0.743575	0.301579	0.576167
51120	28/08/2018--07:05:00	33.72	0	-0.743575	0.287115	0.590935
51180	28/08/2018--07:06:00	33.75	16	0.43568	0.402826	0.782916
51240	28/08/2018--07:07:00	33.73	0	0.48223	0.402826	0.782916
51300	28/08/2018--07:08:00	33.76	0	0.466713	0.402826	0.782916
51360	28/08/2018--07:09:00	33.78	0	0.48223	0.402826	0.768148
51420	28/08/2018--07:10:00	33.77	0	0.466713	0.41729	0.782916
51480	28/08/2018--07:11:00	33.8	0	0.311548	0.402826	0.901058
51540	28/08/2018--07:12:00	33.82	2	0.389131	0.34497	0.856755
51600	28/08/2018--07:13:00	33.85	0	0.420164	0.330506	0.841987
51660	28/08/2018--07:14:00	33.88	0	0.420164	0.330506	0.841987
51720	28/08/2018--07:15:00	33.93	3	0.420164	0.48961	0.768148
51780	28/08/2018--07:16:00	33.95	0	0.420164	0.48961	0.768148
51840	28/08/2018--07:17:00	33.98	0	0.404647	0.48961	0.768148
51900	28/08/2018--07:18:00	33.98	0	0.404647	0.48961	0.768148
51960	28/08/2018--07:19:00	33.98	0	0.389131	0.48961	0.782916
52020	28/08/2018--07:20:00	34	0	0.559813	0.460682	0.694309
52080	28/08/2018--07:21:00	33.97	0	0.544296	0.460682	0.709077
52140	28/08/2018--07:22:00	33.91	0	0.513263	0.460682	0.723845
52200	28/08/2018--07:23:00	33.91	1	0.544296	0.460682	0.709077
52260	28/08/2018--07:24:00	33.91	1	0.544296	0.460682	0.694309
52320	28/08/2018--07:25:00	33.9	1	0.559813	0.460682	0.709077
52380	28/08/2018--07:26:00	33.89	0	0.52878	0.460682	0.709077
52440	28/08/2018--07:27:00	33.91	0	0.48223	0.48961	0.75338
52500	28/08/2018--07:28:00	34.14	31	-0.216014	-0.0021638	-0.989214
52560	28/08/2018--07:29:00	34.34	0	-0.216014	0.0123001	-100.398
52620	28/08/2018--07:30:00	34.37	33	0.963242	0.258187	-0.206523
52680	28/08/2018--07:31:00	34.3	0	0.978759	0.258187	-0.221291
52740	28/08/2018--07:32:00	34.24	0	0.963242	0.243723	-0.206523
52800	28/08/2018--07:33:00	34.18	0	0.978759	0.258187	-0.206523
52860	28/08/2018--07:34:00	34.13	0	0.994275	0.272651	-0.147452
52920	28/08/2018--07:35:00	34.07	0	0.327065	0.402826	0.856755
52980	28/08/2018--07:36:00	34.04	0	0.342581	0.402826	0.841987
53040	28/08/2018--07:37:00	34.01	0	0.342581	0.402826	0.841987
53100	28/08/2018--07:38:00	33.98	7	0.916693	0.0846197	-0.442807
53160	28/08/2018--07:39:00	34.04	0	0.916693	0.0846197	-0.442807
53220	28/08/2018--07:40:00	34.04	18	-0.526344	0.836744	-0.132685
53280	28/08/2018--07:41:00	33.98	0	-0.510828	0.851208	-0.132685
53340	28/08/2018--07:42:00	33.93	0	-0.495311	0.865672	-0.0883813
53400	28/08/2018--07:43:00	33.91	0	-0.479795	0.865672	-0.0736135
53460	28/08/2018--07:44:00	33.86	0	-0.495311	0.865672	-0.0588458
53520	28/08/2018--07:45:00	33.81	0	-0.495311	0.865672	-0.0736135
53580	28/08/2018--07:46:00	33.75	197	-0.169464	0.807816	-0.605252
53640	28/08/2018--07:47:00	33.59	133	0.0477673	0.937991	-0.428039
53700	28/08/2018--07:48:00	33.45	34	-0.122914	0.952455	-0.354201
53760	28/08/2018--07:49:00	33.44	70	0.00121774	0.995847	-0.117917
53820	28/08/2018--07:50:00	33.5	72	-0.153948	0.851208	-0.472343
53880	28/08/2018--07:51:00	33.54	173	0.0167343	0.923527	-0.472343
53940	28/08/2018--07:52:00	33.68	275	-0.914257	0.214795	0.487561
54000	28/08/2018--07:53:00	33.79	172	-0.960807	0.316043	0.16267
54060	28/08/2018--07:54:00	33.85	237	-0.0918814	0.952455	-0.339433
54120	28/08/2018--07:55:00	33.91	76	-0.0763649	101.031	-0.605252
54180	28/08/2018--07:56:00	33.89	70	0.156383	0.995847	-0.339433
54240	28/08/2018--07:57:00	33.94	89	-0.324629	0.937991	-0.147452
54300	28/08/2018--07:58:00	33.95	25	-0.681509	0.663177	0.266045
54360	28/08/2018--07:59:00	33.92	21	0.109833	106.817	-0.383736
54420	28/08/2018--08:00:00	33.91	68	-0.122914	0.952455	-0.324665
54480	28/08/2018--08:01:00	34.02	129	-0.371179	0.909063	-0.250827
54540	28/08/2018--08:02:00	33.99	602	-0.153948	0.865672	-0.516646
54600	28/08/2018--08:03:00	33.91	97	-0.743575	0.663177	0.0740639
54660	28/08/2018--08:04:00	33.88	102	-0.169464	0.865672	-0.516646
54720	28/08/2018--08:05:00	33.84	411	-0.27808	0.952455	-0.236059
54780	28/08/2018--08:06:00	33.71	101	-0.262563	0.8946	-0.413272
54840	28/08/2018--08:07:00	33.54	41	-0.340146	0.836744	-0.250827
54900	28/08/2018--08:08:00	33.47	16	-0.200497	0.8946	-0.383736
54960	28/08/2018--08:09:00	33.45	263	-0.23153	0.923527	-0.457575
55020	28/08/2018--08:10:00	33.43	151	-0.23153	0.865672	-0.428039
55080	28/08/2018--08:11:00	33.43	73	-0.340146	0.952455	-0.147452
55140	28/08/2018--08:12:00	33.32	364	0.140866	0.937991	-0.472343
55200	28/08/2018--08:13:00	33.26	926	0.0167343	0.865672	-0.62002
55260	28/08/2018--08:14:00	33.13	32	-0.433245	0.909063	-0.044078
55320	28/08/2018--08:15:00	32.93	0	-0.541861	0.836744	0.014993
55380	28/08/2018--08:16:00	32.8	0	-0.526344	0.836744	0.000225208
55440	28/08/2018--08:17:00	32.7	0	-0.479795	0.865672	-0.044078
55500	28/08/2018--08:18:00	32.61	0	-0.309113	0.937991	-0.191756
55560	28/08/2018--08:19:00	32.6	42	-0.0142988	0.880136	-0.531414
55620	28/08/2018--08:20:00	32.61	0	0.00121774	0.880136	-0.531414
55680	28/08/2018--08:21:00	32.59	0	0.00121774	0.880136	-0.516646
55740	28/08/2018--08:22:00	32.6	2	-0.0142988	0.880136	-0.516646
55800	28/08/2018--08:23:00	32.58	1	-0.0298153	0.880136	-0.516646
55860	28/08/2018--08:24:00	32.55	0	-0.0918814	0.865672	-0.531414
55920	28/08/2018--08:25:00	32.55	0	-0.122914	0.880136	-0.516646
55980	28/08/2018--08:26:00	32.51	0	-0.122914	0.865672	-0.531414
56040	28/08/2018--08:27:00	32.49	0	-0.122914	0.880136	-0.516646
56100	28/08/2018--08:28:00	32.47	0	-0.122914	0.865672	-0.516646
56160	28/08/2018--08:29:00	32.44	0	-0.0918814	0.880136	-0.546181
56220	28/08/2018--08:30:00	32.42	0	-0.0918814	0.851208	-0.546181
56280	28/08/2018--08:31:00	32.44	1	-0.0763649	0.865672	-0.546181
56340	28/08/2018--08:32:00	32.44	0	-0.0608484	0.851208	-0.560949
56400	28/08/2018--08:33:00	32.44	0	-0.0763649	0.865672	-0.560949
56460	28/08/2018--08:34:00	32.43	4	-0.0918814	0.851208	-0.546181
56520	28/08/2018--08:35:00	32.45	1	-0.107398	0.865672	-0.516646
56580	28/08/2018--08:36:00	32.42	0	-0.122914	0.865672	-0.516646
56640	28/08/2018--08:37:00	32.42	0	-0.122914	0.880136	-0.501878
56700	28/08/2018--08:38:00	32.36	44	-0.0298153	0.952455	-0.354201
56760	28/08/2018--08:39:00	32.38	0	-0.0453318	0.937991	-0.428039
56820	28/08/2018--08:40:00	32.33	0	-0.0453318	0.923527	-0.442807
56880	28/08/2018--08:41:00	32.28	0	0.00121774	0.923527	-0.457575
56940	28/08/2018--08:42:00	32.3	0	-0.0298153	0.909063	-0.48711
57000	28/08/2018--08:43:00	32.28	0	-0.0298153	0.923527	-0.442807
57060	28/08/2018--08:44:00	32.28	0	-0.0608484	0.8946	-0.472343
57120	28/08/2018--08:45:00	32.24	1	-0.0298153	0.8946	-0.48711
57180	28/08/2018--08:46:00	32.25	0	0.00121774	0.8946	-0.472343
57240	28/08/2018--08:47:00	32.24	0	-0.0142988	0.923527	-0.457575
57300	28/08/2018--08:48:00	32.25	0	-0.0142988	0.909063	-0.472343
57360	28/08/2018--08:49:00	32.25	0	0.0167343	0.909063	-0.472343
57420	28/08/2018--08:50:00	32.26	0	0.00121774	0.909063	-0.457575
57480	28/08/2018--08:51:00	32.23	0	-0.0918814	0.981383	-0.236059
57540	28/08/2018--08:52:00	32.18	0	-0.0918814	0.995847	-0.147452
57600	28/08/2018--08:53:00	32.11	35	0.0477673	0.952455	-0.546181
57660	28/08/2018--08:54:00	32.18	13	0.249482	0.952455	-0.324665
57720	28/08/2018--08:55:00	32.24	8	-0.402212	0.851208	0.236509
57780	28/08/2018--08:56:00	32.33	5	-0.169464	0.937991	-0.339433
57840	28/08/2018--08:57:00	32.38	0	-0.169464	0.981383	-0.206523
57900	28/08/2018--08:58:00	32.44	0	-0.184981	0.966919	-0.206523
57960	28/08/2018--08:59:00	32.52	0	-0.153948	0.966919	-0.236059
58020	28/08/2018--09:00:00	32.58	0	-0.169464	0.966919	-0.265594
58080	28/08/2018--09:01:00	32.63	0	-0.122914	0.952455	-0.339433
58140	28/08/2018--09:02:00	32.65	36	-0.355662	0.937991	-0.117917
58200	28/08/2018--09:03:00	32.63	2	-0.138431	0.981383	-0.176988
58260	28/08/2018--09:04:00	32.56	145	-0.153948	0.995847	-0.324665
58320	28/08/2018--09:05:00	32.71	115	-0.153948	0.937991	-0.324665
58380	28/08/2018--09:06:00	32.8	258	-0.479795	0.865672	0.000225208
58440	28/08/2018--09:07:00	32.75	14	-0.479795	0.880136	-0.0145425
58500	28/08/2018--09:08:00	32.61	1	-0.557377	0.865672	-0.0145425
58560	28/08/2018--09:09:00	32.52	2	-0.510828	0.865672	-0.0145425
58620	28/08/2018--09:10:00	32.46	0	-0.479795	0.880136	-0.044078
58680	28/08/2018--09:11:00	32.42	7	-0.526344	0.851208	-0.0293103
58740	28/08/2018--09:12:00	32.39	2	-0.495311	0.865672	-0.0145425
58800	28/08/2018--09:13:00	32.39	6	-0.23153	0.952455	-0.16222
58860	28/08/2018--09:14:00	32.39	0	-0.371179	0.923527	-0.0736135
58920	28/08/2018--09:15:00	32.43	0	-0.27808	0.937991	-0.221291
58980	28/08/2018--09:16:00	32.45	3	-0.448761	0.880136	-0.0736135
59040	28/08/2018--09:17:00	32.45	2	-0.464278	0.8946	-0.0293103
59100	28/08/2018--09:18:00	32.42	38	-0.371179	0.272651	-0.117917
59160	28/08/2018--09:19:00	32.47	228	-0.247047	0.966919	-0.117917
59220	28/08/2018--09:20:00	32.45	12	-0.216014	0.981383	-0.0736135
59280	28/08/2018--09:21:00	32.41	3	-0.23153	0.981383	-0.0736135
59340	28/08/2018--09:22:00	32.41	7	-0.200497	0.966919	-0.176988
59400	28/08/2018--09:23:00	32.39	0	-0.153948	0.923527	-0.398504
59460	28/08/2018--09:24:00	32.39	0	-0.153948	0.923527	-0.413272
59520	28/08/2018--09:25:00	32.4	27	0.0477673	0.880136	-0.531414
59580	28/08/2018--09:26:00	32.49	35	-0.0918814	0.966919	-0.250827
59640	28/08/2018--09:27:00	32.54	17	-0.402212	0.909063	-0.0736135
59700	28/08/2018--09:28:00	32.58	0	-0.371179	0.923527	-0.0293103
59760	28/08/2018--09:29:00	32.63	13	-0.371179	0.909063	-0.132685
59820	28/08/2018--09:30:00	32.71	6	-0.0298153	0.952455	-0.368969
59880	28/08/2018--09:31:00	32.87	125	-0.0918814	0.995847	-0.324665
59940	28/08/2018--09:32:00	32.89	7	-0.138431	0.836744	-0.560949
60000	28/08/2018--09:33:00	32.92	207	0.0477673	0.981383	-0.324665
60060	28/08/2018--09:34:00	32.9	15	-0.107398	0.909063	-0.428039
60120	28/08/2018--09:35:00	32.89	32	0.0943169	0.923527	-0.413272
60180	28/08/2018--09:36:00	32.97	0	0.0477673	0.937991	-0.398504
60240	28/08/2018--09:37:00	33.05	15	-0.216014	0.909063	-0.48711
60300	28/08/2018--09:38:00	33.07	19	0.0167343	0.937991	-0.428039
60360	28/08/2018--09:39:00	33.01	0	-0.0763649	0.923527	-0.442807
60420	28/08/2018--09:40:00	32.96	187	-0.0142988	0.952455	-0.309898
60480	28/08/2018--09:41:00	32.93	13	-0.681509	0.663177	0.280812
60540	28/08/2018--09:42:00	32.98	0	-0.681509	0.706568	0.177438
60600	28/08/2018--09:43:00	33.02	10	0.0167343	0.966919	-0.324665
60660	28/08/2018--09:44:00	33.08	197	0.249482	122.727	-0.236059
60720	28/08/2018--09:45:00	33.11	54	-0.0298153	0.952455	-0.354201
60780	28/08/2018--09:46:00	33.08	0	-0.0142988	0.937991	-0.368969
60840	28/08/2018--09:47:00	33.13	0	0.0167343	0.937991	-0.398504
60900	28/08/2018--09:48:00	33.15	0	0.0167343	0.937991	-0.398504
60960	28/08/2018--09:49:00	33.18	0	-0.0298153	0.937991	-0.413272
61020	28/08/2018--09:50:00	33.21	0	-0.0918814	0.937991	-0.413272
61080	28/08/2018--09:51:00	33.2	0	-0.0918814	0.937991	-0.413272
61140	28/08/2018--09:52:00	33.2	0	-0.169464	0.880136	-0.48711
61200	28/08/2018--09:53:00	33.19	0	-0.169464	0.880136	-0.48711
61260	28/08/2018--09:54:00	33.18	0	-0.138431	0.865672	-0.516646
61320	28/08/2018--09:55:00	33.15	183	0.0322508	0.807816	-0.191756
61380	28/08/2018--09:56:00	33.18	34	-0.495311	0.909063	-0.117917
61440	28/08/2018--09:57:00	33.19	0	-0.510828	0.851208	0.014993
61500	28/08/2018--09:58:00	33.21	10	-0.0918814	0.8946	-0.428039
61560	28/08/2018--09:59:00	33.18	11	-0.0453318	0.952455	-0.398504
61620	28/08/2018--10:00:00	33.14	1	-0.0763649	0.952455	-0.368969
61680	28/08/2018--10:01:00	33.12	0	-0.0298153	0.952455	-0.368969
61740	28/08/2018--10:02:00	33.15	1	-0.0298153	0.966919	-0.339433
61800	28/08/2018--10:03:00	33.13	0	0.0943169	0.952455	-0.368969
61860	28/08/2018--10:04:00	33.14	0	0.0477673	0.966919	-0.354201
61920	28/08/2018--10:05:00	33.18	0	0.0632838	0.952455	-0.383736
61980	28/08/2018--10:06:00	33.2	0	-0.138431	0.995847	-0.117917
62040	28/08/2018--10:07:00	33.18	39	-0.433245	0.706568	-0.560949
62100	28/08/2018--10:08:00	33.07	3	-0.200497	0.764424	-0.634788
62160	28/08/2018--10:09:00	33	2	-0.216014	0.793352	-0.575717
62220	28/08/2018--10:10:00	32.95	0	-0.169464	0.836744	-0.546181
62280	28/08/2018--10:11:00	32.95	0	-0.200497	0.836744	-0.531414
62340	28/08/2018--10:12:00	32.93	1	-0.0918814	0.836744	-0.575717
62400	28/08/2018--10:13:00	32.93	0	-0.0608484	0.851208	-0.575717
62460	28/08/2018--10:14:00	32.93	0	-0.122914	0.836744	-0.560949
62520	28/08/2018--10:15:00	32.91	28	-0.355662	0.923527	-0.132685
62580	28/08/2018--10:16:00	32.95	0	-0.386695	0.923527	-0.0883813
62640	28/08/2018--10:17:00	32.98	4	0.218449	0.995847	-0.16222
62700	28/08/2018--10:18:00	33	1	0.140866	0.995847	-0.0883813
62760	28/08/2018--10:19:00	33.01	1	0.202933	0.923527	-0.250827
62820	28/08/2018--10:20:00	33.05	0	0.12535	0.995847	-0.206523
62880	28/08/2018--10:21:00	33.04	0	0.233966	0.952455	-0.265594
62940	28/08/2018--10:22:00	33.07	3	0.233966	0.995847	-0.147452
63000	28/08/2018--10:23:00	33.16	0	0.264999	0.995847	-0.191756
63060	28/08/2018--10:24:00	33.23	0	0.249482	0.995847	-0.16222
63120	28/08/2018--10:25:00	33.29	0	0.264999	0.966919	-0.221291
63180	28/08/2018--10:26:00	33.34	0	0.249482	0.937991	-0.280362
63240	28/08/2018--10:27:00	33.34	2	0.296032	0.981383	-0.147452
63300	28/08/2018--10:28:00	33.36	0	0.311548	0.966919	-0.147452
63360	28/08/2018--10:29:00	33.38	0	0.311548	0.966919	-0.176988
63420	28/08/2018--10:30:00	33.4	0	0.233966	0.981383	-0.191756
63480	28/08/2018--10:31:00	33.37	0	0.296032	0.966919	-0.206523
63540	28/08/2018--10:32:00	33.32	32	-0.355662	0.865672	-0.383736
63600	28/08/2018--10:33:00	33.26	0	-0.355662	0.865672	-0.383736
63660	28/08/2018--10:34:00	33.24	165	-0.262563	0.952455	-0.221291
63720	28/08/2018--10:35:00	33.27	3	-0.852191	0.475146	0.206974
63780	28/08/2018--10:36:00	33.29	317	0.0322508	0.981383	-0.29513
63840	28/08/2018--10:37:00	33.27	264	0.0788004	0.937991	-0.368969
63900	28/08/2018--10:38:00	33.25	14	-0.247047	0.952455	-0.16222
63960	28/08/2018--10:39:00	33.31	0	-0.247047	0.966919	-0.16222
64020	28/08/2018--10:40:00	33.36	0	-0.262563	0.952455	-0.176988
64080	28/08/2018--10:41:00	33.41	0	-0.184981	0.981383	-0.117917
64140	28/08/2018--10:42:00	33.39	0	-0.184981	0.981383	-0.117917
64200	28/08/2018--10:43:00	33.41	3	-0.0298153	0.981383	-0.280362
64260	28/08/2018--10:44:00	33.39	0	-0.0918814	101.031	-0.0883813
64320	28/08/2018--10:45:00	33.39	0	-0.0763649	101.031	-0.0883813
64380	28/08/2018--10:46:00	33.39	0	-0.0918814	0.995847	-0.0736135
64440	28/08/2018--10:47:00	33.37	0	0.0322508	0.981383	-0.280362
64500	28/08/2018--10:48:00	33.38	0	0.0477673	0.981383	-0.29513
64560	28/08/2018--10:49:00	33.36	1	0.0632838	0.966919	-0.309898
64620	28/08/2018--10:50:00	33.38	2	0.0632838	0.952455	-0.368969
64680	28/08/2018--10:51:00	33.43	1	0.0788004	0.981383	-0.339433
64740	28/08/2018--10:52:00	33.44	0	0.0322508	0.995847	-0.265594
64800	28/08/2018--10:53:00	33.43	0	0.0322508	0.981383	-0.309898
64860	28/08/2018--10:54:00	33.46	235	-0.572894	0.836744	-0.0293103
64920	28/08/2018--10:55:00	33.52	9	-0.0453318	101.031	-0.0883813
64980	28/08/2018--10:56:00	33.57	1	-0.293596	0.8946	-0.368969
65040	28/08/2018--10:57:00	33.54	1	-0.293596	0.8946	-0.383736
65100	28/08/2018--10:58:00	33.5	0	-0.340146	0.923527	-0.221291
65160	28/08/2018--10:59:00	33.48	290	0.296032	140.084	-0.265594
65220	28/08/2018--11:00:00	33.42	454	0.0788004	101.031	-0.0588458
65280	28/08/2018--11:01:00	33.32	68	-0.371179	0.923527	0.014993
65340	28/08/2018--11:02:00	33.2	3	-0.324629	0.952455	-0.117917
65400	28/08/2018--11:03:00	33.18	13	-0.386695	0.909063	-0.103149
65460	28/08/2018--11:04:00	33.2	0	-0.340146	0.937991	-0.103149
65520	28/08/2018--11:05:00	33.21	0	-0.417728	0.8946	-0.147452
65580	28/08/2018--11:06:00	33.19	0	-0.448761	0.880136	-0.0145425
65640	28/08/2018--11:07:00	33.21	1	-0.448761	0.880136	-0.044078
65700	28/08/2018--11:08:00	33.21	2	-0.340146	0.937991	-0.0883813
65760	28/08/2018--11:09:00	33.2	22	-0.0918814	0.909063	-0.442807
65820	28/08/2018--11:10:00	33.25	0	-0.0918814	0.909063	-0.442807
65880	28/08/2018--11:11:00	33.31	117	-0.216014	0.923527	-0.368969
65940	28/08/2018--11:12:00	33.39	20	0.0322508	101.031	-0.132685
66000	28/08/2018--11:13:00	33.54	0	-0.371179	0.923527	-0.0293103
66060	28/08/2018--11:14:00	33.5	57	-0.774609	0.561929	0.280812
66120	28/08/2018--11:15:00	33.42	65	-0.836675	0.533001	0.118367
66180	28/08/2018--11:16:00	33.42	1	0.00121774	0.995847	-0.117917
66240	28/08/2018--11:17:00	33.53	0	0.0322508	101.031	-0.206523
66300	28/08/2018--11:18:00	33.66	12	0.0632838	101.031	-0.117917
66360	28/08/2018--11:19:00	33.78	63	-0.107398	0.923527	-0.398504
66420	28/08/2018--11:20:00	33.82	59	0.156383	0.923527	-0.413272
66480	28/08/2018--11:21:00	33.93	48	0.156383	0.995847	-0.206523
66540	28/08/2018--11:22:00	34.05	11	0.202933	101.031	-0.265594
66600	28/08/2018--11:23:00	34.1	907	0.202933	0.995847	-0.398504
66660	28/08/2018--11:24:00	33.99	294	0.00121774	0.909063	-0.472343
66720	28/08/2018--11:25:00	33.94	30	-0.0608484	0.952455	-0.354201
66780	28/08/2018--11:26:00	33.89	183	0.187416	0.764424	-0.442807
66840	28/08/2018--11:27:00	33.82	302	-0.371179	0.923527	-0.16222
66900	28/08/2018--11:28:00	33.83	100	-0.262563	0.952455	0.0740639
66960	28/08/2018--11:29:00	33.85	414	-0.526344	0.590857	0.251277
67020	28/08/2018--11:30:00	33.7	27	-0.262563	0.909063	-0.132685
67080	28/08/2018--11:31:00	33.64	5	-0.433245	0.909063	-0.0293103
67140	28/08/2018--11:32:00	33.54	36	-0.324629	0.923527	-0.221291
67200	28/08/2018--11:33:00	33.52	185	0.0632838	0.937991	-0.398504
67260	28/08/2018--11:34:00	33.43	10	-0.247047	0.923527	-0.339433
67320	28/08/2018--11:35:00	33.34	0	-0.247047	0.923527	-0.339433
67380	28/08/2018--11:36:00	33.27	0	-0.27808	0.909063	-0.339433
67440	28/08/2018--11:37:00	33.27	0	-0.247047	0.909063	-0.354201
67500	28/08/2018--11:38:00	33.26	0	-0.247047	0.909063	-0.354201
67560	28/08/2018--11:39:00	33.25	13	-0.200497	0.923527	-0.354201
67620	28/08/2018--11:40:00	33.23	0	-0.200497	0.966919	-0.191756
67680	28/08/2018--11:41:00	33.23	34	-0.169464	0.952455	-0.29513
67740	28/08/2018--11:42:00	33.2	4	0.0477673	101.031	-0.147452
67800	28/08/2018--11:43:00	33.22	6	-0.169464	0.952455	-0.309898
67860	28/08/2018--11:44:00	33.22	0	-0.153948	0.952455	-0.29513
67920	28/08/2018--11:45:00	33.22	0	-0.200497	0.952455	-0.280362
67980	28/08/2018--11:46:00	33.27	55	-0.184981	0.966919	-0.206523
68040	28/08/2018--11:47:00	33.29	0	-0.247047	0.952455	-0.176988
68100	28/08/2018--11:48:00	33.36	43	-0.0298153	101.031	-0.206523
68160	28/08/2018--11:49:00	33.38	177	-0.309113	0.937991	-0.16222
68220	28/08/2018--11:50:00	33.32	96	0.156383	0.995847	-0.236059
68280	28/08/2018--11:51:00	33.39	30	0.0788004	109.709	-0.413272
68340	28/08/2018--11:52:00	33.37	78	-0.572894	0.807816	-0.0883813
68400	28/08/2018--11:53:00	33.29	19	-0.216014	0.981383	-0.103149
68460	28/08/2018--11:54:00	33.21	278	-0.309113	0.909063	-0.16222
68520	28/08/2018--11:55:00	33.16	52	0.12535	0.952455	-0.383736
68580	28/08/2018--11:56:00	33.12	24	-0.340146	0.923527	-0.221291
68640	28/08/2018--11:57:00	33.11	0	-0.27808	0.937991	-0.206523
68700	28/08/2018--11:58:00	33.04	0	-0.293596	0.937991	-0.16222
68760	28/08/2018--11:59:00	32.92	0	-0.340146	0.937991	-0.132685
68820	28/08/2018--12:00:00	32.82	0	-0.355662	0.937991	-0.117917
68880	28/08/2018--12:01:00	32.79	0	-0.340146	0.923527	-0.191756
68940	28/08/2018--12:02:00	32.81	0	-0.340146	0.923527	-0.221291
69000	28/08/2018--12:03:00	32.91	3	-0.293596	0.952455	-0.176988
69060	28/08/2018--12:04:00	32.91	2	-0.340146	0.937991	-0.0736135
69120	28/08/2018--12:05:00	32.92	234	0.0943169	0.909063	-0.472343
69180	28/08/2018--12:06:00	33.01	0	-0.0608484	0.995847	-0.191756
69240	28/08/2018--12:07:00	33.03	0	-0.0763649	0.995847	-0.16222
69300	28/08/2018--12:08:00	33.11	23	0.0167343	103.924	0.0592962
69360	28/08/2018--12:09:00	33.25	9	0.0632838	0.909063	-0.457575
69420	28/08/2018--12:10:00	33.34	68	-0.23153	0.865672	-0.472343
69480	28/08/2018--12:11:00	33.32	0	-0.262563	0.865672	-0.442807
69540	28/08/2018--12:12:00	33.27	1	-0.371179	0.851208	-0.383736
69600	28/08/2018--12:13:00	33.2	0	-0.386695	0.851208	-0.383736
69660	28/08/2018--12:14:00	33.16	0	-0.386695	0.851208	-0.383736
69720	28/08/2018--12:15:00	33.16	0	-0.386695	0.851208	-0.383736
69780	28/08/2018--12:16:00	33.2	0	-0.371179	0.836744	-0.428039
69840	28/08/2018--12:17:00	33.25	0	-0.340146	0.851208	-0.413272
69900	28/08/2018--12:18:00	33.29	106	-0.122914	0.735496	-0.48711
69960	28/08/2018--12:19:00	33.47	374	0.140866	0.923527	-0.413272
70020	28/08/2018--12:20:00	33.52	24	-0.0298153	0.966919	-0.309898
70080	28/08/2018--12:21:00	33.49	0	-0.0763649	0.937991	-0.354201
70140	28/08/2018--12:22:00	33.52	65	-0.200497	0.966919	-0.250827
70200	28/08/2018--12:23:00	33.5	55	0.0167343	0.981383	-0.191756
70260	28/08/2018--12:24:00	33.54	57	-0.138431	0.952455	-0.29513
70320	28/08/2018--12:25:00	33.48	28	0.00121774	0.923527	-0.457575
70380	28/08/2018--12:26:00	33.47	38	-0.0763649	0.937991	-0.354201
70440	28/08/2018--12:27:00	33.55	12	-0.138431	0.981383	-0.250827
70500	28/08/2018--12:28:00	33.57	6	-0.0763649	0.937991	-0.413272
70560	28/08/2018--12:29:00	33.59	0	-0.0918814	0.981383	-0.280362
70620	28/08/2018--12:30:00	33.61	83	-0.293596	0.937991	-0.206523
70680	28/08/2018--12:31:00	33.57	11	-0.23153	0.923527	-0.383736
70740	28/08/2018--12:32:00	33.56	3	-0.386695	0.82228	-0.442807
70800	28/08/2018--12:33:00	33.56	0	-0.417728	0.778888	-0.472343
70860	28/08/2018--12:34:00	33.52	5	-0.433245	0.778888	-0.472343
70920	28/08/2018--12:35:00	33.52	0	-0.58841	0.634249	-0.531414
70980	28/08/2018--12:36:00	33.53	1	-0.479795	0.706568	-0.560949
71040	28/08/2018--12:37:00	33.54	0	-0.433245	0.764424	-0.501878
71100	28/08/2018--12:38:00	33.57	0	-0.448761	0.74996	-0.501878
71160	28/08/2018--12:39:00	33.59	0	-0.386695	0.764424	-0.531414
71220	28/08/2018--12:40:00	33.57	0	-0.433245	0.74996	-0.516646
71280	28/08/2018--12:41:00	33.55	2	-0.433245	0.735496	-0.531414
71340	28/08/2018--12:42:00	33.54	0	-0.448761	0.721032	-0.546181
71400	28/08/2018--12:43:00	33.53	1	-0.402212	0.735496	-0.546181
71460	28/08/2018--12:44:00	33.54	1	-0.479795	0.692105	-0.560949
71520	28/08/2018--12:45:00	33.54	35	0.327065	0.923527	-0.0145425
71580	28/08/2018--12:46:00	33.59	52	-0.23153	0.952455	-0.250827
71640	28/08/2018--12:47:00	33.61	0	-0.247047	0.952455	-0.191756
71700	28/08/2018--12:48:00	33.61	2	-0.169464	0.923527	-0.368969
71760	28/08/2018--12:49:00	33.58	0	-0.138431	0.923527	-0.383736
71820	28/08/2018--12:50:00	33.63	7	-0.122914	0.981383	-0.236059
71880	28/08/2018--12:51:00	33.69	0	-0.184981	0.966919	-0.265594
71940	28/08/2018--12:52:00	33.73	2	-0.153948	0.966919	-0.265594
72000	28/08/2018--12:53:00	33.77	0	-0.138431	0.981383	-0.236059
72060	28/08/2018--12:54:00	33.81	3	-0.200497	0.981383	-0.0736135
72120	28/08/2018--12:55:00	33.79	0	-0.169464	0.981383	-0.206523
72180	28/08/2018--12:56:00	33.77	3	-0.153948	0.981383	-0.236059
72240	28/08/2018--12:57:00	33.72	1	-0.169464	0.981383	-0.117917
72300	28/08/2018--12:58:00	33.71	17	-0.138431	0.981383	-0.29513
72360	28/08/2018--12:59:00	33.66	0	-0.386695	0.764424	-0.531414
72420	28/08/2018--13:00:00	33.62	5	-0.355662	0.764424	-0.546181
72480	28/08/2018--13:01:00	33.59	0	-0.355662	0.764424	-0.560949
72540	28/08/2018--13:02:00	33.59	0	-0.355662	0.778888	-0.546181
72600	28/08/2018--13:03:00	33.57	1	-0.433245	0.721032	-0.560949
72660	28/08/2018--13:04:00	33.55	0	-0.386695	0.764424	-0.546181
72720	28/08/2018--13:05:00	33.52	0	-0.386695	0.793352	-0.48711
72780	28/08/2018--13:06:00	33.51	0	-0.464278	0.721032	-0.531414
72840	28/08/2018--13:07:00	33.53	1	-0.448761	0.735496	-0.560949
72900	28/08/2018--13:08:00	33.55	0	-0.417728	0.778888	-0.48711
72960	28/08/2018--13:09:00	33.56	0	-0.417728	0.778888	-0.48711
73020	28/08/2018--13:10:00	33.58	0	-0.417728	0.778888	-0.48711
73080	28/08/2018--13:11:00	33.57	0	-0.433245	0.778888	-0.472343
73140	28/08/2018--13:12:00	33.6	106	-0.340146	0.909063	-0.265594
73200	28/08/2018--13:13:00	33.62	102	-0.247047	0.937991	-0.29513
73260	28/08/2018--13:14:00	33.62	10	-0.262563	0.966919	-0.103149
73320	28/08/2018--13:15:00	33.68	7	-0.293596	0.937991	-0.16222
73380	28/08/2018--13:16:00	33.67	0	-0.27808	0.966919	-0.147452
73440	28/08/2018--13:17:00	33.65	0	-0.27808	0.966919	-0.132685
73500	28/08/2018--13:18:00	33.61	0	-0.293596	0.952455	-0.117917
73560	28/08/2018--13:19:00	33.57	0	-0.247047	0.966919	-0.176988
73620	28/08/2018--13:20:00	33.54	0	-0.247047	0.952455	-0.16222
73680	28/08/2018--13:21:00	33.5	0	-0.247047	0.966919	-0.16222
73740	28/08/2018--13:22:00	33.49	0	-0.262563	0.966919	-0.147452
73800	28/08/2018--13:23:00	33.44	0	-0.293596	0.952455	-0.103149
73860	28/08/2018--13:24:00	33.44	0	-0.293596	0.952455	-0.0883813
73920	28/08/2018--13:25:00	33.47	0	-0.138431	0.8946	-0.472343
73980	28/08/2018--13:26:00	33.48	0	-0.138431	0.981383	-0.221291
74040	28/08/2018--13:27:00	33.5	424	0.0167343	0.981383	-0.309898
74100	28/08/2018--13:28:00	33.54	18	-0.402212	0.8946	-0.206523
74160	28/08/2018--13:29:00	33.63	84	0.00121774	0.966919	-0.221291
74220	28/08/2018--13:30:00	33.67	429	-0.153948	0.880136	-0.280362
74280	28/08/2018--13:31:00	33.59	28	-0.324629	0.807816	-0.516646
74340	28/08/2018--13:32:00	33.47	0	-0.402212	0.764424	-0.531414
74400	28/08/2018--13:33:00	33.41	0	-0.448761	0.764424	-0.48711
74460	28/08/2018--13:34:00	33.28	0	-0.448761	0.74996	-0.48711
74520	28/08/2018--13:35:00	33.19	0	-0.448761	0.778888	-0.472343
74580	28/08/2018--13:36:00	33.09	1	-0.402212	0.706568	-0.590485
74640	28/08/2018--13:37:00	33.09	0	-0.479795	0.663177	-0.590485
74700	28/08/2018--13:38:00	33.09	0	-0.479795	0.663177	-0.590485
74760	28/08/2018--13:39:00	33.09	1	-0.464278	0.677641	-0.590485
74820	28/08/2018--13:40:00	33.1	0	-0.464278	0.663177	-0.605252
74880	28/08/2018--13:41:00	33.11	0	-0.184981	0.8946	-0.457575
74940	28/08/2018--13:42:00	33.11	69	-0.216014	0.952455	-0.280362
75000	28/08/2018--13:43:00	33.16	0	-0.122914	0.937991	-0.383736
75060	28/08/2018--13:44:00	33.23	0	-0.293596	0.952455	-0.176988
75120	28/08/2018--13:45:00	33.27	15	-0.184981	0.923527	-0.383736
75180	28/08/2018--13:46:00	33.28	0	-0.309113	0.880136	-0.413272
75240	28/08/2018--13:47:00	33.29	0	-0.247047	0.909063	-0.383736
75300	28/08/2018--13:48:00	33.33	8	-0.402212	0.8946	-0.236059
75360	28/08/2018--13:49:00	33.39	0	-0.386695	0.8946	-0.236059
75420	28/08/2018--13:50:00	33.45	0	-0.371179	0.909063	-0.236059
75480	28/08/2018--13:51:00	33.48	1	-0.309113	0.937991	-0.16222
75540	28/08/2018--13:52:00	33.48	13	-0.247047	0.981383	-0.250827
75600	28/08/2018--13:53:00	33.55	0	-0.153948	0.952455	-0.309898
75660	28/08/2018--13:54:00	33.56	3	-0.247047	0.952455	-0.221291
75720	28/08/2018--13:55:00	33.55	0	-0.247047	0.952455	-0.236059
75780	28/08/2018--13:56:00	33.59	1	-0.247047	0.880136	-0.442807
75840	28/08/2018--13:57:00	33.59	1	-0.293596	0.880136	-0.413272
75900	28/08/2018--13:58:00	33.6	0	-0.309113	0.865672	-0.442807
75960	28/08/2018--13:59:00	33.6	1	-0.293596	0.880136	-0.398504
76020	28/08/2018--14:00:00	33.61	2	-0.293596	0.880136	-0.413272
76080	28/08/2018--14:01:00	33.6	0	-0.293596	0.880136	-0.398504
76140	28/08/2018--14:02:00	33.62	0	-0.402212	0.851208	-0.368969
76200	28/08/2018--14:03:00	33.6	63	0.202933	0.981383	-0.16222
76260	28/08/2018--14:04:00	33.58	56	-0.184981	0.981383	-0.0883813
76320	28/08/2018--14:05:00	33.55	776	0.0943169	111.156	-0.354201
76380	28/08/2018--14:06:00	33.66	528	-0.371179	0.865672	-0.368969
76440	28/08/2018--14:07:00	33.88	36	-0.293596	0.836744	-0.48711
76500	28/08/2018--14:08:00	34.1	87	-0.27808	0.82228	-0.546181
76560	28/08/2018--14:09:00	34.25	263	-0.433245	0.793352	-0.590485
76620	28/08/2018--14:10:00	34.38	282	-0.309113	0.82228	-0.457575
76680	28/08/2018--14:11:00	34.44	22	-0.216014	0.82228	-0.383736
76740	28/08/2018--14:12:00	34.51	41	-0.216014	0.851208	-0.501878
76800	28/08/2018--14:13:00	34.59	460	0.156383	10.537	-0.236059
76860	28/08/2018--14:14:00	34.67	642	0.0788004	0.966919	-0.324665
76920	28/08/2018--14:15:00	34.66	563	0.233966	0.923527	-0.206523
76980	28/08/2018--14:16:00	34.65	107	-0.0918814	0.836744	-0.531414
77040	28/08/2018--14:17:00	34.7	37	0.0477673	101.031	-0.0883813
77100	28/08/2018--14:18:00	34.72	36	0.0167343	0.966919	-0.324665
77160	28/08/2018--14:19:00	34.83	2	-0.0608484	0.909063	-0.457575
77220	28/08/2018--14:20:00	34.93	7	-0.0453318	0.8946	-0.501878
77280	28/08/2018--14:21:00	34.92	31	-0.0453318	0.937991	-0.368969
77340	28/08/2018--14:22:00	34.93	17	0.0322508	0.923527	-0.442807
77400	28/08/2018--14:23:00	34.96	60	0.0632838	0.981383	-0.339433
77460	28/08/2018--14:24:00	35	142	0.0322508	0.966919	-0.354201
77520	28/08/2018--14:25:00	35.05	169	-0.0142988	0.8946	-0.457575
77580	28/08/2018--14:26:00	35.06	21	-0.0608484	0.966919	-0.250827
77640	28/08/2018--14:27:00	35.06	83	0.0788004	101.031	-0.132685
77700	28/08/2018--14:28:00	35	42	0.0788004	101.031	-0.103149
77760	28/08/2018--14:29:00	34.95	0	0.0322508	102.477	-0.0588458
77820	28/08/2018--14:30:00	34.93	69	0.0477673	0.923527	-0.324665
77880	28/08/2018--14:31:00	34.91	490	0.0322508	0.851208	-0.575717
77940	28/08/2018--14:32:00	34.91	188	0.0167343	0.981383	-0.236059
78000	28/08/2018--14:33:00	34.84	52	0.0943169	0.937991	-0.413272
78060	28/08/2018--14:34:00	34.73	235	0.296032	0.82228	-0.103149
78120	28/08/2018--14:35:00	34.58	681	0.202933	0.981383	-0.442807
78180	28/08/2018--14:36:00	34.62	490	-0.122914	0.937991	-0.531414
78240	28/08/2018--14:37:00	34.82	120	-0.153948	0.937991	-0.442807
78300	28/08/2018--14:38:00	34.98	95	-0.247047	0.74996	-0.679091
78360	28/08/2018--14:39:00	35.07	49	-0.386695	0.937991	-0.29513
78420	28/08/2018--14:40:00	35.14	40	-0.169464	0.909063	-0.442807
78480	28/08/2018--14:41:00	35.12	364	0.0322508	103.924	0.0297607
78540	28/08/2018--14:42:00	35.12	144	0.109833	0.995847	-0.236059
78600	28/08/2018--14:43:00	35.16	48	-0.27808	0.966919	-0.250827
78660	28/08/2018--14:44:00	35.14	45	-0.355662	0.923527	-0.206523
78720	28/08/2018--14:45:00	35.07	0	-0.340146	0.937991	-0.191756
78780	28/08/2018--14:46:00	35	0	-0.479795	0.865672	-0.0883813
78840	28/08/2018--14:47:00	34.93	0	-0.27808	0.952455	-0.147452
78900	28/08/2018--14:48:00	34.9	0	-0.23153	0.981383	-0.117917
78960	28/08/2018--14:49:00	34.89	0	-0.402212	0.909063	-0.117917
79020	28/08/2018--14:50:00	34.84	0	-0.433245	0.8946	-0.044078
79080	28/08/2018--14:51:00	34.81	0	-0.386695	0.8946	-0.206523
79140	28/08/2018--14:52:00	34.78	118	0.0167343	0.981383	-0.29513
79200	28/08/2018--14:53:00	34.83	9	0.109833	0.981383	-0.250827
79260	28/08/2018--14:54:00	34.9	19	0.109833	0.952455	-0.368969
79320	28/08/2018--14:55:00	34.93	181	-0.0453318	0.966919	-0.309898
79380	28/08/2018--14:56:00	34.98	22	0.0167343	0.8946	-0.48711
79440	28/08/2018--14:57:00	35.09	87	0.0632838	0.865672	-0.472343
79500	28/08/2018--14:58:00	35.12	41	-0.122914	0.8946	-0.442807
79560	28/08/2018--14:59:00	35.18	38	0.249482	0.909063	-0.368969
79620	28/08/2018--15:00:00	35.17	6	0.0322508	0.880136	-0.531414
79680	28/08/2018--15:01:00	35.2	482	0.264999	0.8946	-0.176988
79740	28/08/2018--15:02:00	35.26	359	-0.0918814	0.995847	-0.428039
79800	28/08/2018--15:03:00	35.18	561	-0.169464	0.836744	-0.413272
79860	28/08/2018--15:04:00	35.02	273	-0.728059	0.663177	0.014993
79920	28/08/2018--15:05:00	34.9	0	-0.697026	0.692105	0.0445285
79980	28/08/2018--15:06:00	34.81	0	-0.728059	0.663177	0.0888317
80040	28/08/2018--15:07:00	34.74	0	-0.728059	0.677641	0.103599
80100	28/08/2018--15:08:00	34.7	0	-0.728059	0.677641	0.0888317
80160	28/08/2018--15:09:00	34.63	0	-0.712542	0.677641	0.103599
80220	28/08/2018--15:10:00	34.56	0	-0.712542	0.677641	0.0740639
80280	28/08/2018--15:11:00	34.52	0	-0.728059	0.677641	0.0740639
80340	28/08/2018--15:12:00	34.49	0	-0.759092	0.634249	0.118367
80400	28/08/2018--15:13:00	34.43	0	-0.728059	0.663177	0.0888317
80460	28/08/2018--15:14:00	34.43	0	-0.728059	0.677641	0.0740639
80520	28/08/2018--15:15:00	34.42	0	-0.728059	0.677641	0.0888317
80580	28/08/2018--15:16:00	34.41	0	-0.728059	0.677641	0.0740639
80640	28/08/2018--15:17:00	34.42	0	-0.728059	0.677641	0.0888317
80700	28/08/2018--15:18:00	34.43	0	-0.728059	0.677641	0.0592962
80760	28/08/2018--15:19:00	34.4	0	-0.743575	0.663177	0.0592962
80820	28/08/2018--15:20:00	34.41	0	-0.743575	0.663177	0.0740639
80880	28/08/2018--15:21:00	34.41	0	-0.743575	0.663177	0.0592962
80940	28/08/2018--15:22:00	34.43	0	-0.728059	0.677641	0.0592962
81000	28/08/2018--15:23:00	34.41	0	-0.743575	0.677641	0.0592962
81060	28/08/2018--15:24:00	34.38	0	-0.728059	0.663177	0.0445285
81120	28/08/2018--15:25:00	34.39	0	-0.728059	0.663177	0.0592962
81180	28/08/2018--15:26:00	34.39	9	0.202933	102.477	-0.29513
81240	28/08/2018--15:27:00	34.44	142	-0.355662	0.923527	-0.176988
81300	28/08/2018--15:28:00	34.42	9	-0.324629	0.966919	0.354651
81360	28/08/2018--15:29:00	34.39	590	-0.0453318	0.82228	-0.664323
81420	28/08/2018--15:30:00	34.47	176	-0.0298153	0.735496	-0.723394
81480	28/08/2018--15:31:00	34.63	0	0.0632838	0.74996	-0.693859
81540	28/08/2018--15:32:00	34.77	0	0.0943169	0.721032	-0.723394
81600	28/08/2018--15:33:00	34.91	0	0.109833	0.721032	-0.723394
81660	28/08/2018--15:34:00	35.05	0	0.00121774	0.692105	-0.75293
81720	28/08/2018--15:35:00	35.17	0	0.00121774	0.692105	-0.75293
81780	28/08/2018--15:36:00	35.24	0	-0.0142988	0.677641	-0.767698
81840	28/08/2018--15:37:00	35.32	0	-0.0142988	0.677641	-0.767698
81900	28/08/2018--15:38:00	35.4	0	-0.0142988	0.677641	-0.767698
81960	28/08/2018--15:39:00	35.46	0	-0.0142988	0.677641	-0.767698
82020	28/08/2018--15:40:00	35.5	0	-0.0142988	0.677641	-0.767698
82080	28/08/2018--15:41:00	35.55	0	-0.0142988	0.677641	-0.767698
82140	28/08/2018--15:42:00	35.58	0	-0.0142988	0.677641	-0.767698
82200	28/08/2018--15:43:00	35.64	0	0.12535	0.706568	-0.738162
82260	28/08/2018--15:44:00	35.67	0	0.109833	0.706568	-0.738162
82320	28/08/2018--15:45:00	35.71	0	0.0943169	0.692105	-0.75293
82380	28/08/2018--15:46:00	35.75	0	0.0943169	0.692105	-0.75293
82440	28/08/2018--15:47:00	35.76	0	0.0943169	0.692105	-0.767698
82500	28/08/2018--15:48:00	35.81	0	0.109833	0.692105	-0.75293
82560	28/08/2018--15:49:00	35.8	0	0.109833	0.692105	-0.75293
82620	28/08/2018--15:50:00	35.82	0	0.109833	0.692105	-0.75293
82680	28/08/2018--15:51:00	35.85	0	0.0943169	0.692105	-0.75293
82740	28/08/2018--15:52:00	35.88	0	0.0943169	0.692105	-0.75293
82800	28/08/2018--15:53:00	35.93	0	0.109833	0.692105	-0.75293
82860	28/08/2018--15:54:00	35.92	0	0.109833	0.692105	-0.75293
82920	28/08/2018--15:55:00	35.96	0	0.109833	0.692105	-0.75293
82980	28/08/2018--15:56:00	35.95	0	0.109833	0.692105	-0.75293
83040	28/08/2018--15:57:00	35.98	0	0.12535	0.706568	-0.738162
83100	28/08/2018--15:58:00	35.98	0	0.342581	0.706568	-0.679091
83160	28/08/2018--15:59:00	35.95	0	0.327065	0.706568	-0.679091
83220	28/08/2018--16:00:00	35.92	0	0.342581	0.692105	-0.693859
83280	28/08/2018--16:01:00	35.91	0	0.342581	0.706568	-0.679091
83340	28/08/2018--16:02:00	35.89	3	0.296032	0.677641	-0.723394
83400	28/08/2018--16:03:00	35.9	0	0.296032	0.677641	-0.723394
83460	28/08/2018--16:04:00	35.91	0	0.296032	0.677641	-0.723394
83520	28/08/2018--16:05:00	35.94	2	0.280515	0.677641	-0.723394
83580	28/08/2018--16:06:00	35.96	1	0.280515	0.677641	-0.723394
83640	28/08/2018--16:07:00	35.99	0	0.280515	0.677641	-0.723394
83700	28/08/2018--16:08:00	36	0	0.280515	0.677641	-0.723394
83760	28/08/2018--16:09:00	36.03	0	0.296032	0.692105	-0.708627
83820	28/08/2018--16:10:00	36.04	0	0.280515	0.677641	-0.723394
83880	28/08/2018--16:11:00	36.07	0	0.358098	0.692105	-0.679091
83940	28/08/2018--16:12:00	36.06	5	0.327065	0.648713	-0.738162
84000	28/08/2018--16:13:00	36.04	0	0.327065	0.648713	-0.738162
84060	28/08/2018--16:14:00	36.05	0	0.311548	0.648713	-0.738162
84120	28/08/2018--16:15:00	36.07	0	0.43568	0.634249	-0.693859
84180	28/08/2018--16:16:00	36.08	0	0.43568	0.648713	-0.679091
84240	28/08/2018--16:17:00	36.07	0	0.202933	0.663177	-0.75293
84300	28/08/2018--16:18:00	36.08	0	0.187416	0.663177	-0.767698
84360	28/08/2018--16:19:00	36.12	0	0.249482	0.692105	-0.723394
84420	28/08/2018--16:20:00	36.14	0	0.1719	0.677641	-0.75293
84480	28/08/2018--16:21:00	36.15	0	0.1719	0.677641	-0.75293
84540	28/08/2018--16:22:00	36.19	0	0.1719	0.677641	-0.75293
84600	28/08/2018--16:23:00	36.2	0	0.1719	0.677641	-0.75293
84660	28/08/2018--16:24:00	36.23	0	0.1719	0.677641	-0.75293
84720	28/08/2018--16:25:00	36.25	0	0.1719	0.677641	-0.75293
84780	28/08/2018--16:26:00	36.27	0	0.156383	0.619785	-0.797233
84840	28/08/2018--16:27:00	36.29	0	0.156383	0.634249	-0.797233
84900	28/08/2018--16:28:00	36.3	0	0.156383	0.634249	-0.797233
84960	28/08/2018--16:29:00	36.31	0	0.156383	0.619785	-0.797233
85020	28/08/2018--16:30:00	36.31	19	0.43568	0.836744	-0.442807
85080	28/08/2018--16:31:00	36.28	0	0.404647	0.807816	-0.501878
85140	28/08/2018--16:32:00	36.28	0	0.404647	0.82228	-0.501878
85200	28/08/2018--16:33:00	36.29	0	0.404647	0.807816	-0.501878
85260	28/08/2018--16:34:00	36.34	0	0.404647	0.82228	-0.501878
85320	28/08/2018--16:35:00	36.36	0	0.389131	0.82228	-0.501878
85380	28/08/2018--16:36:00	36.36	0	0.389131	0.82228	-0.501878
85440	28/08/2018--16:37:00	36.36	0	0.389131	0.82228	-0.501878
85500	28/08/2018--16:38:00	36.38	0	0.389131	0.82228	-0.501878
85560	28/08/2018--16:39:00	36.41	0	0.389131	0.836744	-0.501878
85620	28/08/2018--16:40:00	36.42	0	0.389131	0.82228	-0.501878
85680	28/08/2018--16:41:00	36.42	33	-0.712542	0.692105	0.133135
85740	28/08/2018--16:42:00	36.3	0	-0.650476	0.735496	0.118367
85800	28/08/2018--16:43:00	36.15	0	-0.650476	0.735496	0.103599
85860	28/08/2018--16:44:00	36.01	0	-0.650476	0.735496	0.118367
85920	28/08/2018--16:45:00	35.9	0	-0.650476	0.735496	0.118367
85980	28/08/2018--16:46:00	35.84	0	-0.650476	0.74996	0.118367
86040	28/08/2018--16:47:00	35.78	0	-0.650476	0.735496	0.118367
86100	28/08/2018--16:48:00	35.75	0	-0.650476	0.74996	0.118367
86160	28/08/2018--16:49:00	35.71	0	-0.63496	0.74996	0.118367
86220	28/08/2018--16:50:00	35.66	0	-0.619443	0.764424	0.103599
86280	28/08/2018--16:51:00	35.65	0	-0.63496	0.764424	0.103599
86340	28/08/2018--16:52:00	35.64	0	-0.63496	0.764424	0.0888317
86400	28/08/2018--16:53:00	35.6	0	-0.63496	0.764424	0.0888317
86460	28/08/2018--16:54:00	35.6	0	-0.63496	0.764424	0.0888317
86520	28/08/2018--16:55:00	35.57	0	-0.63496	0.764424	0.0888317
86580	28/08/2018--16:56:00	35.54	0	-0.63496	0.764424	0.0888317
86640	28/08/2018--16:57:00	35.55	0	-0.63496	0.764424	0.0888317
86700	28/08/2018--16:58:00	35.54	0	-0.63496	0.74996	0.0888317
86760	28/08/2018--16:59:00	35.54	0	-0.63496	0.764424	0.0888317
86820	28/08/2018--17:00:00	35.53	0	-0.650476	0.735496	0.103599
86880	28/08/2018--17:01:00	35.52	0	-0.650476	0.74996	0.118367
86940	28/08/2018--17:02:00	35.52	0	-0.63496	0.74996	0.103599
87000	28/08/2018--17:03:00	35.51	1	-0.479795	0.880136	0.0297607
87060	28/08/2018--17:04:00	35.5	114	-0.0453318	0.923527	-0.442807
87120	28/08/2018--17:05:00	35.5	316	-0.169464	0.836744	-0.0588458
87180	28/08/2018--17:06:00	35.39	328	0.233966	0.966919	-0.324665
87240	28/08/2018--17:07:00	35.48	176	-0.0763649	0.880136	-0.516646
87300	28/08/2018--17:08:00	35.59	188	-0.464278	0.8946	0.014993
87360	28/08/2018--17:09:00	35.52	0	-0.495311	0.880136	-0.0145425
87420	28/08/2018--17:10:00	35.47	105	-0.122914	0.952455	-0.250827
87480	28/08/2018--17:11:00	35.48	119	-0.464278	0.880136	0.0297607
87540	28/08/2018--17:12:00	35.4	2	-0.526344	0.851208	-0.0145425
87600	28/08/2018--17:13:00	35.35	0	-0.153948	0.952455	-0.339433
87660	28/08/2018--17:14:00	35.28	122	0.280515	101.031	0.354651
87720	28/08/2018--17:15:00	35.25	514	-0.0298153	0.82228	-0.575717
87780	28/08/2018--17:16:00	35.23	92	-0.402212	103.924	-0.221291
87840	28/08/2018--17:17:00	35.22	81	-0.0918814	0.851208	-0.516646
87900	28/08/2018--17:18:00	35.25	163	0.264999	0.952455	-0.29513
87960	28/08/2018--17:19:00	35.32	184	-0.355662	0.937991	-0.176988
88020	28/08/2018--17:20:00	35.21	126	-0.386695	0.952455	-0.117917
88080	28/08/2018--17:21:00	35.15	18	-0.433245	0.851208	-0.309898
88140	28/08/2018--17:22:00	35.12	24	-0.107398	0.952455	-0.383736
88200	28/08/2018--17:23:00	35.17	64	-0.541861	0.74996	-0.368969
88260	28/08/2018--17:24:00	35.17	36	-0.107398	0.8946	-0.339433
88320	28/08/2018--17:25:00	35.18	47	-0.107398	0.836744	-0.575717
88380	28/08/2018--17:26:00	35.14	9	-0.122914	102.477	0.014993
88440	28/08/2018--17:27:00	35.13	364	0.0322508	0.706568	-0.176988
88500	28/08/2018--17:28:00	35.15	660	0.140866	0.880136	-0.0293103
88560	28/08/2018--17:29:00	35.17	116	0.0632838	0.865672	-0.516646
88620	28/08/2018--17:30:00	35.18	49	0.0477673	0.952455	-0.457575
88680	28/08/2018--17:31:00	35.15	107	-0.340146	0.8946	-0.324665
88740	28/08/2018--17:32:00	35.1	39	-0.0453318	0.966919	-0.324665
88800	28/08/2018--17:33:00	35.14	12	-0.23153	0.937991	-0.324665
88860	28/08/2018--17:34:00	35.13	26	-0.0918814	0.952455	-0.398504
88920	28/08/2018--17:35:00	35.07	0	-0.153948	0.8946	-0.501878
88980	28/08/2018--17:36:00	35.09	115	-0.0763649	0.735496	-0.117917
89040	28/08/2018--17:37:00	35.13	100	-0.0763649	0.966919	-0.324665
89100	28/08/2018--17:38:00	35.18	13	-0.0453318	0.952455	-0.354201
89160	28/08/2018--17:39:00	35.18	78	-0.107398	0.995847	-0.132685
89220	28/08/2018--17:40:00	35.06	4	-0.184981	0.981383	-0.176988
89280	28/08/2018--17:41:00	34.95	14	-0.247047	0.909063	-0.368969
89340	28/08/2018--17:42:00	34.81	0	-0.340146	0.923527	-0.309898
89400	28/08/2018--17:43:00	34.8	4	-0.247047	0.952455	-0.265594
89460	28/08/2018--17:44:00	34.8	0	-0.27808	0.8946	-0.398504
89520	28/08/2018--17:45:00	34.78	0	-0.122914	0.952455	-0.339433
89580	28/08/2018--17:46:00	34.81	5	-0.417728	0.8946	-0.16222
89640	28/08/2018--17:47:00	34.87	277	0.12535	0.995847	-0.176988
89700	28/08/2018--17:48:00	34.96	15	-0.402212	0.8946	-0.250827
89760	28/08/2018--17:49:00	34.91	101	-0.0608484	0.865672	-0.516646
89820	28/08/2018--17:50:00	34.88	35	-0.27808	0.981383	-0.0883813
89880	28/08/2018--17:51:00	34.89	43	0.0322508	0.966919	-0.324665
89940	28/08/2018--17:52:00	34.91	339	0.12535	109.709	-0.117917
90000	28/08/2018--17:53:00	35	473	-0.138431	101.031	-0.103149
90060	28/08/2018--17:54:00	34.94	690	0.0477673	0.995847	-0.147452
90120	28/08/2018--17:55:00	34.91	112	-0.371179	0.865672	-0.428039
90180	28/08/2018--17:56:00	34.82	109	-0.0142988	0.952455	-0.191756
90240	28/08/2018--17:57:00	34.86	224	-0.0763649	0.952455	-0.280362
90300	28/08/2018--17:58:00	34.88	87	-0.0453318	0.880136	-0.546181
90360	28/08/2018--17:59:00	34.9	139	0.420164	148.762	-0.738162
90420	28/08/2018--18:00:00	34.99	242	-0.0142988	0.952455	-0.280362
90480	28/08/2018--18:01:00	35.05	137	-0.0298153	0.880136	-0.501878
90540	28/08/2018--18:02:00	35.05	216	0.0322508	0.981383	-0.383736
90600	28/08/2018--18:03:00	34.96	124	-0.386695	0.663177	0.000225208
90660	28/08/2018--18:04:00	34.76	255	-0.0608484	0.865672	-0.531414
90720	28/08/2018--18:05:00	34.75	135	0.109833	0.909063	-0.132685
90780	28/08/2018--18:06:00	34.71	492	-0.0918814	0.952455	-0.398504
90840	28/08/2018--18:07:00	34.72	444	-0.541861	0.692105	-0.62002
90900	28/08/2018--18:08:00	34.66	412	-0.122914	0.981383	-0.206523
90960	28/08/2018--18:09:00	34.71	205	0.43568	108.263	-0.309898
91020	28/08/2018--18:10:00	34.64	180	0.0322508	0.923527	0.103599
91080	28/08/2018--18:11:00	34.59	132	-0.0918814	0.952455	-0.29513
91140	28/08/2018--18:12:00	34.6	294	-0.0298153	103.924	-0.324665
91200	28/08/2018--18:13:00	34.6	183	0.0943169	0.952455	-0.501878
91260	28/08/2018--18:14:00	34.52	93	-0.0763649	0.8946	-0.501878
91320	28/08/2018--18:15:00	34.56	246	-0.510828	0.836744	-0.044078
91380	28/08/2018--18:16:00	34.52	318	-0.63496	0.807816	0.236509
91440	28/08/2018--18:17:00	34.43	85	-0.929774	0.0701558	0.42849
91500	28/08/2018--18:18:00	34.45	94	-0.184981	129.959	-0.428039
91560	28/08/2018--18:19:00	34.45	217	-0.0763649	0.966919	-0.309898
91620	28/08/2018--18:20:00	34.41	21	-0.184981	0.8946	-0.442807
91680	28/08/2018--18:21:00	34.38	2	-0.153948	101.031	-0.191756
91740	28/08/2018--18:22:00	34.39	46	-0.122914	0.981383	-0.265594
91800	28/08/2018--18:23:00	34.34	73	-0.247047	0.952455	-0.280362
91860	28/08/2018--18:24:00	34.45	127	0.12535	101.031	0.103599
91920	28/08/2018--18:25:00	34.47	45	0.0788004	0.952455	-0.339433
91980	28/08/2018--18:26:00	34.52	80	-0.0608484	0.923527	-0.472343
92040	28/08/2018--18:27:00	34.47	26	-0.0142988	0.8946	-0.48711
92100	28/08/2018--18:28:00	34.51	214	0.0632838	0.966919	-0.309898
92160	28/08/2018--18:29:00	34.63	220	0.0477673	101.031	-0.221291
92220	28/08/2018--18:30:00	34.61	143	0.0943169	0.981383	-0.309898
92280	28/08/2018--18:31:00	34.64	39	-0.0918814	10.537	-0.428039
92340	28/08/2018--18:32:00	34.79	132	-0.0142988	0.923527	-0.398504
92400	28/08/2018--18:33:00	34.85	22	0.12535	0.966919	-0.309898
92460	28/08/2018--18:34:00	34.88	253	0.109833	114.049	-0.590485
92520	28/08/2018--18:35:00	34.76	628	-0.138431	0.937991	-0.324665
92580	28/08/2018--18:36:00	34.69	92	-0.728059	0.74996	0.0592962
92640	28/08/2018--18:37:00	34.56	231	-0.976323	0.316043	0.147903
92700	28/08/2018--18:38:00	34.56	0	-0.790125	0.547465	0.251277
92760	28/08/2018--18:39:00	34.51	443	-0.852191	0.258187	0.635238
92820	28/08/2018--18:40:00	34.54	124	-0.433245	0.34497	-0.0145425
92880	28/08/2018--18:41:00	34.51	308	-0.836675	0.561929	0.118367
92940	28/08/2018--18:42:00	34.38	191	-0.557377	0.836744	-0.0293103
93000	28/08/2018--18:43:00	34.29	206	-0.184981	0.937991	-0.383736
93060	28/08/2018--18:44:00	34.25	606	-0.138431	0.995847	-0.16222
93120	28/08/2018--18:45:00	34.38	32	-0.324629	0.836744	-0.398504
93180	28/08/2018--18:46:00	34.3	420	0.00121774	0.909063	-0.383736
93240	28/08/2018--18:47:00	34.3	83	-0.0298153	0.923527	-0.442807
93300	28/08/2018--18:48:00	34.41	91	-0.169464	0.966919	-0.339433
93360	28/08/2018--18:49:00	34.43	142	-0.0298153	0.995847	-0.176988
93420	28/08/2018--18:50:00	34.3	188	-0.0763649	0.937991	-0.428039
93480	28/08/2018--18:51:00	34.14	234	-0.138431	101.031	-0.132685
93540	28/08/2018--18:52:00	33.99	391	-0.0608484	0.793352	-0.044078
93600	28/08/2018--18:53:00	33.88	210	0.0322508	0.937991	-0.413272
93660	28/08/2018--18:54:00	33.81	350	0.00121774	102.477	-0.044078
93720	28/08/2018--18:55:00	33.73	231	-0.169464	0.981383	-0.250827
93780	28/08/2018--18:56:00	33.51	56	-0.867708	0.721032	0.014993
93840	28/08/2018--18:57:00	33.42	125	0.0167343	101.031	-0.236059
93900	28/08/2018--18:58:00	33.32	84	0.0477673	0.952455	-0.383736
93960	28/08/2018--18:59:00	33.39	272	0.0477673	0.952455	-0.339433
94020	28/08/2018--19:00:00	33.44	252	-0.0608484	10.537	-0.236059
94080	28/08/2018--19:01:00	33.5	242	-0.929774	0.0556919	0.590935
94140	28/08/2018--19:02:00	33.46	179	-113.149	0.214795	0.310348
94200	28/08/2018--19:03:00	33.55	188	0.466713	0.576393	-0.103149
94260	28/08/2018--19:04:00	33.55	297	-0.417728	0.865672	-0.191756
94320	28/08/2018--19:05:00	33.55	186	-0.665993	0.721032	0.014993
94380	28/08/2018--19:06:00	33.34	328	0.00121774	0.937991	-0.398504
94440	28/08/2018--19:07:00	33.3	135	0.202933	0.966919	-0.250827
94500	28/08/2018--19:08:00	33.32	180	0.0788004	0.981383	-0.324665
94560	28/08/2018--19:09:00	33.3	65	0.140866	0.966919	-0.044078
94620	28/08/2018--19:10:00	33.18	324	-0.526344	0.692105	0.103599
94680	28/08/2018--19:11:00	33.04	393	-0.479795	0.807816	-0.0883813
94740	28/08/2018--19:12:00	33.07	68	-0.0142988	0.981383	-0.265594
94800	28/08/2018--19:13:00	33.05	98	-0.138431	0.966919	-0.280362
94860	28/08/2018--19:14:00	33.02	130	-0.309113	0.966919	-0.383736
94920	28/08/2018--19:15:00	32.93	50	0.0788004	0.909063	-0.383736
94980	28/08/2018--19:16:00	32.91	358	0.140866	0.981383	-0.250827
95040	28/08/2018--19:17:00	32.9	105	-0.805642	0.547465	0.16267
95100	28/08/2018--19:18:00	32.86	30	-0.743575	0.605321	0.266045
95160	28/08/2018--19:19:00	32.84	45	-0.247047	0.981383	-0.191756
95220	28/08/2018--19:20:00	32.69	0	-0.122914	0.981383	-0.206523
95280	28/08/2018--19:21:00	32.76	9	-0.464278	0.880136	0.0297607
95340	28/08/2018--19:22:00	32.68	114	-0.728059	0.634249	0.206974
95400	28/08/2018--19:23:00	32.63	0	-0.728059	0.663177	0.118367
95460	28/08/2018--19:24:00	32.63	4	-0.728059	0.634249	0.192206
95520	28/08/2018--19:25:00	32.61	2	-0.0608484	0.995847	-0.29513
95580	28/08/2018--19:26:00	32.7	33	-0.898741	0.634249	-0.0293103
95640	28/08/2018--19:27:00	32.75	19	0.0167343	0.981383	-0.309898
95700	28/08/2018--19:28:00	32.79	9	0.0322508	0.995847	-0.250827
95760	28/08/2018--19:29:00	32.83	68	0.0943169	0.923527	-0.442807
95820	28/08/2018--19:30:00	33.04	167	-0.184981	0.937991	-0.339433
95880	28/08/2018--19:31:00	33.19	238	-100.736	0.301579	-0.16222
95940	28/08/2018--19:32:00	33.16	45	0.0322508	0.966919	-0.309898
96000	28/08/2018--19:33:00	33.21	191	-0.355662	0.793352	-0.044078
96060	28/08/2018--19:34:00	33.04	514	-0.821158	0.677641	-0.103149
96120	28/08/2018--19:35:00	32.91	413	-0.107398	0.865672	-0.516646
96180	28/08/2018--19:36:00	32.86	192	0.0632838	10.537	-0.265594
96240	28/08/2018--19:37:00	32.92	201	-0.293596	116.941	0.014993
96300	28/08/2018--19:38:00	32.77	288	-0.0763649	0.880136	-0.501878
96360	28/08/2018--19:39:00	32.7	38	-0.0918814	0.8946	-0.48711
96420	28/08/2018--19:40:00	32.69	10	-0.0298153	0.937991	-0.413272
96480	28/08/2018--19:41:00	32.75	241	0.0477673	0.995847	-0.265594
96540	28/08/2018--19:42:00	32.89	257	0.0943169	103.924	0.014993
96600	28/08/2018--19:43:00	33.16	300	-0.0298153	0.865672	-0.339433
96660	28/08/2018--19:44:00	33.16	332	-0.572894	0.735496	-0.103149
96720	28/08/2018--19:45:00	33.02	449	-0.324629	106.817	0.133135
96780	28/08/2018--19:46:00	33	356	-0.247047	0.590857	-0.501878
96840	28/08/2018--19:47:00	32.95	684	-0.0763649	0.923527	-0.413272
96900	28/08/2018--19:48:00	33.1	44	-0.122914	0.923527	-0.413272
96960	28/08/2018--19:49:00	33.23	105	-0.0918814	0.937991	-0.354201
97020	28/08/2018--19:50:00	33.41	33	-0.0918814	0.923527	-0.354201
97080	28/08/2018--19:51:00	33.43	273	-0.122914	0.82228	-0.590485
97140	28/08/2018--19:52:00	33.32	290	0.0788004	103.924	-0.147452
97200	28/08/2018--19:53:00	33.35	178	-0.0453318	0.937991	-0.398504
97260	28/08/2018--19:54:00	33.38	9	-0.0453318	0.923527	-0.442807
97320	28/08/2018--19:55:00	33.42	114	-0.557377	0.82228	-0.117917
97380	28/08/2018--19:56:00	33.35	22	-0.58841	0.82228	0.000225208
97440	28/08/2018--19:57:00	33.27	0	-0.619443	0.778888	0.000225208
97500	28/08/2018--19:58:00	33.26	30	-0.0608484	0.82228	-0.546181
97560	28/08/2018--19:59:00	33.28	232	-0.0763649	0.923527	-0.368969
97620	28/08/2018--20:00:00	33.37	170	-0.510828	0.865672	-0.0293103
97680	28/08/2018--20:01:00	33.38	0	-0.541861	0.836744	0.014993
97740	28/08/2018--20:02:00	33.36	2	-0.479795	0.865672	0.0592962
97800	28/08/2018--20:03:00	33.39	0	-0.526344	0.851208	0.0740639
97860	28/08/2018--20:04:00	33.4	0	-0.526344	0.836744	0.0740639
97920	28/08/2018--20:05:00	33.39	0	-0.495311	0.865672	0.0445285
97980	28/08/2018--20:06:00	33.38	70	-0.0763649	0.793352	-0.16222
98040	28/08/2018--20:07:00	33.42	140	-0.402212	0.937991	0.0297607
98100	28/08/2018--20:08:00	33.45	4	-0.262563	0.923527	-0.117917
98160	28/08/2018--20:09:00	33.44	0	-0.495311	0.865672	0.0740639
98220	28/08/2018--20:10:00	33.42	0	-0.309113	0.952455	-0.0293103
98280	28/08/2018--20:11:00	33.46	33	-0.153948	101.031	-0.0145425
98340	28/08/2018--20:12:00	33.55	0	-0.433245	0.909063	-0.0883813
98400	28/08/2018--20:13:00	33.66	576	0.233966	0.966919	-0.501878
98460	28/08/2018--20:14:00	33.66	119	-0.448761	101.031	-0.103149
98520	28/08/2018--20:15:00	33.68	2	-0.184981	0.937991	-0.265594
98580	28/08/2018--20:16:00	33.73	277	0.342581	0.793352	-0.206523
98640	28/08/2018--20:17:00	33.82	211	-0.184981	0.880136	-0.442807
98700	28/08/2018--20:18:00	33.75	39	-0.386695	0.807816	-0.472343
98760	28/08/2018--20:19:00	33.71	7	-0.371179	0.880136	-0.354201
98820	28/08/2018--20:20:00	33.71	96	-0.216014	0.952455	-0.280362
98880	28/08/2018--20:21:00	33.68	97	-0.0298153	0.909063	-0.442807
98940	28/08/2018--20:22:00	33.62	48	-0.169464	0.880136	-0.339433
99000	28/08/2018--20:23:00	33.8	21	0.00121774	0.995847	-0.206523
99060	28/08/2018--20:24:00	33.86	2	0.0632838	0.995847	-0.265594
99120	28/08/2018--20:25:00	33.94	2	-0.0142988	0.981383	-0.250827
99180	28/08/2018--20:26:00	33.98	3	0.00121774	0.995847	-0.236059
99240	28/08/2018--20:27:00	34.1	9	-0.0608484	0.995847	-0.147452
99300	28/08/2018--20:28:00	34.19	7	-0.0918814	0.995847	-0.147452
99360	28/08/2018--20:29:00	34.3	1	0.109833	0.966919	-0.457575
99420	28/08/2018--20:30:00	34.33	26	-0.0608484	0.981383	-0.280362
99480	28/08/2018--20:31:00	34.35	2	-0.0608484	0.952455	-0.398504
99540	28/08/2018--20:32:00	34.29	146	0.00121774	0.966919	-0.309898
99600	28/08/2018--20:33:00	34.15	24	-0.107398	0.880136	-0.516646
99660	28/08/2018--20:34:00	34.09	47	-0.107398	0.851208	-0.546181
99720	28/08/2018--20:35:00	34.02	3	-0.122914	0.952455	-0.324665
99780	28/08/2018--20:36:00	33.95	63	-0.0298153	0.851208	-0.531414
99840	28/08/2018--20:37:00	33.92	71	-0.0298153	0.865672	-0.413272
99900	28/08/2018--20:38:00	33.9	38	-0.23153	0.865672	-0.472343
99960	28/08/2018--20:39:00	33.9	19	0.0167343	0.966919	-0.339433
100020	28/08/2018--20:40:00	33.88	111	0.0322508	0.793352	-0.634788
100080	28/08/2018--20:41:00	33.9	8	-0.0608484	0.966919	-0.309898
100140	28/08/2018--20:42:00	33.88	21	-0.122914	0.995847	0.000225208
100200	28/08/2018--20:43:00	33.82	16	-0.0298153	0.851208	-0.546181
100260	28/08/2018--20:44:00	33.78	47	-0.247047	0.706568	-0.250827
100320	28/08/2018--20:45:00	33.82	277	0.0943169	106.817	-0.0883813
100380	28/08/2018--20:46:00	33.84	113	0.0167343	0.981383	-0.221291
100440	28/08/2018--20:47:00	33.84	122	0.0632838	0.880136	-0.501878
100500	28/08/2018--20:48:00	33.75	167	-0.0763649	0.966919	-0.221291
100560	28/08/2018--20:49:00	33.59	43	-0.138431	0.865672	-0.398504
100620	28/08/2018--20:50:00	33.54	41	-0.107398	0.952455	-0.250827
100680	28/08/2018--20:51:00	33.52	41	-0.153948	0.923527	-0.442807
100740	28/08/2018--20:52:00	33.53	46	-0.0918814	0.966919	-0.368969
100800	28/08/2018--20:53:00	33.5	55	-0.247047	102.477	-0.236059
100860	28/08/2018--20:54:00	33.53	164	-0.0763649	0.952455	-0.428039
100920	28/08/2018--20:55:00	33.56	30	0.0167343	0.865672	-0.546181
100980	28/08/2018--20:56:00	33.57	28	-0.0918814	0.82228	-0.457575
101040	28/08/2018--20:57:00	33.68	152	-0.0918814	0.851208	-0.546181
101100	28/08/2018--20:58:00	33.68	11	0.12535	0.952455	-0.368969
101160	28/08/2018--20:59:00	33.69	41	0.0788004	0.952455	-0.339433
101220	28/08/2018--21:00:00	33.78	79	-0.184981	0.82228	-0.575717
101280	28/08/2018--21:01:00	33.71	67	0.00121774	0.981383	-0.265594
101340	28/08/2018--21:02:00	33.74	57	-0.138431	0.937991	-0.339433
101400	28/08/2018--21:03:00	33.75	155	-0.448761	0.909063	-0.132685
101460	28/08/2018--21:04:00	33.66	48	-0.138431	0.865672	-0.738162
101520	28/08/2018--21:05:00	33.66	55	0.0167343	101.031	-0.0883813
101580	28/08/2018--21:06:00	33.62	21	-0.0608484	0.937991	-0.339433
101640	28/08/2018--21:07:00	33.73	183	-0.0298153	0.966919	-0.280362
101700	28/08/2018--21:08:00	33.71	43	-0.153948	0.836744	-0.560949
101760	28/08/2018--21:09:00	33.71	2	-0.262563	0.778888	-0.575717
101820	28/08/2018--21:10:00	33.68	274	-0.153948	0.880136	-0.398504
101880	28/08/2018--21:11:00	33.66	37	-0.557377	0.793352	-0.191756
101940	28/08/2018--21:12:00	33.75	197	-0.293596	0.937991	-0.117917
102000	28/08/2018--21:13:00	33.66	0	-0.464278	0.8946	-0.044078
102060	28/08/2018--21:14:00	33.65	1	-0.324629	0.952455	-0.117917
102120	28/08/2018--21:15:00	33.65	1	-0.402212	0.909063	-0.191756
102180	28/08/2018--21:16:00	33.61	4	-0.479795	0.880136	-0.0145425
102240	28/08/2018--21:17:00	33.64	2	-0.27808	0.937991	-0.265594
102300	28/08/2018--21:18:00	33.67	0	-0.23153	0.952455	-0.265594
102360	28/08/2018--21:19:00	33.84	1	-0.262563	0.966919	-0.0883813
102420	28/08/2018--21:20:00	33.71	0	-0.495311	0.836744	-0.044078
102480	28/08/2018--21:21:00	33.63	0	-0.510828	0.851208	0.0297607
102540	28/08/2018--21:22:00	33.61	20	-0.464278	0.8946	-0.103149
102600	28/08/2018--21:23:00	33.62	0	-0.386695	0.937991	-0.103149
102660	28/08/2018--21:24:00	33.69	0	-0.340146	0.952455	-0.0588458
102720	28/08/2018--21:25:00	33.7	3	-0.247047	0.966919	-0.16222
102780	28/08/2018--21:26:00	33.77	0	-0.340146	0.909063	-0.206523
102840	28/08/2018--21:27:00	33.9	1	-0.340146	0.937991	-0.191756
102900	28/08/2018--21:28:00	33.92	71	-0.27808	0.937991	-0.221291
102960	28/08/2018--21:29:00	33.9	0	-0.324629	0.952455	-0.0588458
103020	28/08/2018--21:30:00	33.88	0	-0.433245	0.8946	-0.0736135
103080	28/08/2018--21:31:00	33.93	55	0.156383	0.851208	-0.132685
103140	28/08/2018--21:32:00	33.96	20	-0.0608484	0.8946	-0.472343
103200	28/08/2018--21:33:00	34	86	0.0322508	0.909063	-0.501878
103260	28/08/2018--21:34:00	34.16	155	-0.216014	0.909063	-0.442807
103320	28/08/2018--21:35:00	34.11	36	-0.464278	0.82228	-0.383736
103380	28/08/2018--21:36:00	34.02	55	-0.309113	0.909063	-0.117917
103440	28/08/2018--21:37:00	33.99	6	-0.464278	0.909063	-0.0145425
103500	28/08/2018--21:38:00	33.91	71	-0.23153	0.778888	-0.531414
103560	28/08/2018--21:39:00	33.91	22	0.0322508	10.537	-0.16222
103620	28/08/2018--21:40:00	33.98	36	-0.0763649	101.031	-0.0588458
103680	28/08/2018--21:41:00	33.95	55	-0.200497	0.981383	-0.0293103
103740	28/08/2018--21:42:00	33.93	50	-0.262563	0.8946	0.354651
103800	28/08/2018--21:43:00	33.84	82	-0.0918814	0.995847	-0.221291
103860	28/08/2018--21:44:00	33.81	18	-0.153948	0.966919	-0.206523
103920	28/08/2018--21:45:00	33.78	21	0.00121774	0.995847	-0.191756
103980	28/08/2018--21:46:00	33.83	66	-0.153948	0.937991	-0.383736
104040	28/08/2018--21:47:00	33.86	49	-0.122914	0.74996	-0.708627
104100	28/08/2018--21:48:00	33.8	62	-0.200497	0.851208	-0.48711
104160	28/08/2018--21:49:00	33.75	21	-0.27808	0.74996	-0.383736
104220	28/08/2018--21:50:00	34.03	96	-0.107398	0.981383	-0.236059
104280	28/08/2018--21:51:00	34.11	45	-0.0763649	0.923527	-0.383736
104340	28/08/2018--21:52:00	34.09	106	-0.371179	0.923527	-0.103149
104400	28/08/2018--21:53:00	33.98	1	-0.464278	0.880136	-0.0145425
104460	28/08/2018--21:54:00	33.96	0	-0.541861	0.836744	0.014993
104520	28/08/2018--21:55:00	33.92	0	-0.526344	0.851208	0.014993
104580	28/08/2018--21:56:00	33.93	0	-0.479795	0.880136	0.0297607
104640	28/08/2018--21:57:00	33.93	26	-0.247047	0.952455	-0.236059
104700	28/08/2018--21:58:00	33.94	2	-0.0918814	0.952455	-0.368969
104760	28/08/2018--21:59:00	34	0	-0.184981	0.952455	-0.221291
104820	28/08/2018--22:00:00	33.99	94	0.0167343	114.049	-0.29513
104880	28/08/2018--22:01:00	34.04	183	0.0322508	0.952455	0.206974
104940	28/08/2018--22:02:00	33.95	77	-0.433245	0.880136	-0.0883813
105000	28/08/2018--22:03:00	34	160	-0.184981	0.909063	-0.368969
105060	28/08/2018--22:04:00	33.96	53	-0.200497	0.8946	-0.442807
105120	28/08/2018--22:05:00	34.06	70	0.1719	0.981383	-0.206523
105180	28/08/2018--22:06:00	34.13	251	0.0632838	0.721032	-0.280362
105240	28/08/2018--22:07:00	34.27	395	0.0167343	0.8946	-0.501878
105300	28/08/2018--22:08:00	34.27	126	-0.759092	0.634249	0.0297607
105360	28/08/2018--22:09:00	34.18	197	-0.371179	0.865672	-0.250827
105420	28/08/2018--22:10:00	34.18	195	-0.355662	0.923527	-0.176988
105480	28/08/2018--22:11:00	34.22	183	-0.107398	0.735496	-0.368969
105540	28/08/2018--22:12:00	34.25	287	-0.293596	0.8946	-0.383736
105600	28/08/2018--22:13:00	34.23	20	-0.479795	0.764424	-0.442807
105660	28/08/2018--22:14:00	34.29	0	-0.448761	0.677641	-0.605252
105720	28/08/2018--22:15:00	34.34	0	-0.464278	0.677641	-0.575717
105780	28/08/2018--22:16:00	34.39	0	-0.479795	0.677641	-0.575717
105840	28/08/2018--22:17:00	34.43	0	-0.479795	0.677641	-0.575717
105900	28/08/2018--22:18:00	34.46	0	-0.526344	0.692105	-0.501878
105960	28/08/2018--22:19:00	34.52	0	-0.448761	0.663177	-0.605252
106020	28/08/2018--22:20:00	34.54	1	-0.510828	0.663177	-0.560949
106080	28/08/2018--22:21:00	34.53	0	-0.293596	0.74996	-0.590485
106140	28/08/2018--22:22:00	34.45	0	-0.247047	0.735496	-0.649556
106200	28/08/2018--22:23:00	34.36	0	-0.200497	0.706568	-0.693859
106260	28/08/2018--22:24:00	34.38	0	-0.216014	0.706568	-0.693859
106320	28/08/2018--22:25:00	34.37	0	-0.23153	0.692105	-0.693859
106380	28/08/2018--22:26:00	34.39	3	-0.138431	0.706568	-0.708627
106440	28/08/2018--22:27:00	34.38	0	-0.122914	0.706568	-0.708627
106500	28/08/2018--22:28:00	34.38	0	-0.122914	0.706568	-0.723394
106560	28/08/2018--22:29:00	34.41	0	-0.122914	0.706568	-0.723394
106620	28/08/2018--22:30:00	34.43	0	-0.122914	0.706568	-0.723394
106680	28/08/2018--22:31:00	34.43	0	-0.122914	0.706568	-0.723394
106740	28/08/2018--22:32:00	34.48	101	-0.153948	0.995847	-0.16222
106800	28/08/2018--22:33:00	34.57	68	-0.402212	0.8946	-0.132685
106860	28/08/2018--22:34:00	34.61	3	-0.247047	0.735496	-0.664323
106920	28/08/2018--22:35:00	34.72	0	-0.247047	0.721032	-0.664323
106980	28/08/2018--22:36:00	34.84	0	-0.293596	0.648713	-0.723394
107040	28/08/2018--22:37:00	34.91	0	-0.293596	0.648713	-0.723394
107100	28/08/2018--22:38:00	34.98	0	-0.293596	0.648713	-0.723394
107160	28/08/2018--22:39:00	35.04	0	-0.293596	0.648713	-0.723394
107220	28/08/2018--22:40:00	35.11	0	-0.293596	0.634249	-0.723394
107280	28/08/2018--22:41:00	35.16	0	-0.293596	0.634249	-0.723394
107340	28/08/2018--22:42:00	35.21	0	-0.293596	0.648713	-0.723394
107400	28/08/2018--22:43:00	35.28	0	-0.293596	0.648713	-0.723394
107460	28/08/2018--22:44:00	35.3	0	-0.293596	0.634249	-0.723394
107520	28/08/2018--22:45:00	35.36	0	-0.293596	0.634249	-0.738162
107580	28/08/2018--22:46:00	35.4	0	-0.293596	0.634249	-0.738162
107640	28/08/2018--22:47:00	35.42	0	-0.293596	0.634249	-0.738162
107700	28/08/2018--22:48:00	35.45	0	-0.293596	0.634249	-0.738162
107760	28/08/2018--22:49:00	35.5	0	-0.293596	0.634249	-0.723394
107820	28/08/2018--22:50:00	35.52	0	-0.293596	0.634249	-0.723394
107880	28/08/2018--22:51:00	35.56	0	-0.262563	0.648713	-0.738162
107940	28/08/2018--22:52:00	35.57	0	-0.262563	0.648713	-0.738162
108000	28/08/2018--22:53:00	35.59	0	-0.27808	0.634249	-0.738162
108060	28/08/2018--22:54:00	35.63	0	-0.27808	0.634249	-0.738162
108120	28/08/2018--22:55:00	35.64	0	-0.27808	0.605321	-0.767698
108180	28/08/2018--22:56:00	35.65	0	-0.27808	0.605321	-0.75293
108240	28/08/2018--22:57:00	35.67	0	-0.293596	0.605321	-0.75293
108300	28/08/2018--22:58:00	35.7	0	-0.309113	0.605321	-0.75293
108360	28/08/2018--22:59:00	35.72	0	-0.309113	0.590857	-0.767698
108420	28/08/2018--23:00:00	35.72	0	-0.309113	0.590857	-0.767698
108480	28/08/2018--23:01:00	35.75	0	-0.324629	0.576393	-0.75293
108540	28/08/2018--23:02:00	35.79	0	-0.324629	0.576393	-0.75293
108600	28/08/2018--23:03:00	35.79	0	-0.309113	0.576393	-0.767698
108660	28/08/2018--23:04:00	35.82	0	-0.324629	0.576393	-0.767698
108720	28/08/2018--23:05:00	35.83	0	-0.324629	0.576393	-0.75293
108780	28/08/2018--23:06:00	35.86	0	-0.340146	0.576393	-0.75293
108840	28/08/2018--23:07:00	35.89	0	-0.340146	0.576393	-0.75293
108900	28/08/2018--23:08:00	35.91	0	-0.340146	0.576393	-0.75293
108960	28/08/2018--23:09:00	35.92	0	-0.340146	0.576393	-0.75293
109020	28/08/2018--23:10:00	35.95	0	-0.340146	0.576393	-0.75293
109080	28/08/2018--23:11:00	35.96	0	-0.340146	0.576393	-0.767698
109140	28/08/2018--23:12:00	35.95	0	-0.340146	0.561929	-0.767698
109200	28/08/2018--23:13:00	35.99	0	-0.355662	0.561929	-0.767698
109260	28/08/2018--23:14:00	36	0	-0.340146	0.561929	-0.767698
109320	28/08/2018--23:15:00	36.03	0	-0.340146	0.561929	-0.767698
109380	28/08/2018--23:16:00	36.02	0	-0.340146	0.547465	-0.782465
109440	28/08/2018--23:17:00	36.04	0	-0.340146	0.547465	-0.767698
109500	28/08/2018--23:18:00	36.05	0	-0.340146	0.547465	-0.767698
109560	28/08/2018--23:19:00	36.08	2	-0.309113	0.547465	-0.782465
109620	28/08/2018--23:20:00	36.08	1	-0.309113	0.547465	-0.797233
109680	28/08/2018--23:21:00	36.08	3	-0.309113	0.547465	-0.782465
109740	28/08/2018--23:22:00	36.1	8	-0.324629	0.547465	-0.782465
109800	28/08/2018--23:23:00	36.09	2	-0.324629	0.547465	-0.782465
109860	28/08/2018--23:24:00	36.11	0	-0.27808	0.533001	-0.812001
109920	28/08/2018--23:25:00	36.11	0	-0.247047	0.547465	-0.812001
109980	28/08/2018--23:26:00	36.11	0	-0.247047	0.547465	-0.812001
110040	28/08/2018--23:27:00	36.11	0	-0.247047	0.547465	-0.812001
110100	28/08/2018--23:28:00	36.11	0	-0.247047	0.547465	-0.812001
110160	28/08/2018--23:29:00	36.11	0	-0.23153	0.533001	-0.826769
110220	28/08/2018--23:30:00	36.13	0	-0.216014	0.533001	-0.826769
110280	28/08/2018--23:31:00	36.14	0	-0.216014	0.533001	-0.826769
110340	28/08/2018--23:32:00	36.14	0	-0.23153	0.533001	-0.826769
110400	28/08/2018--23:33:00	36.16	0	-0.23153	0.533001	-0.826769
110460	28/08/2018--23:34:00	36.14	0	-0.23153	0.533001	-0.812001
110520	28/08/2018--23:35:00	36.15	0	-0.23153	0.533001	-0.826769
110580	28/08/2018--23:36:00	36.15	0	-0.216014	0.533001	-0.841536
110640	28/08/2018--23:37:00	36.16	0	-0.23153	0.547465	-0.826769
110700	28/08/2018--23:38:00	36.19	0	-0.216014	0.547465	-0.826769
110760	28/08/2018--23:39:00	36.17	0	-0.23153	0.547465	-0.826769
110820	28/08/2018--23:40:00	36.17	0	-0.23153	0.547465	-0.826769
110880	28/08/2018--23:41:00	36.17	0	-0.23153	0.547465	-0.826769
110940	28/08/2018--23:42:00	36.18	0	-0.23153	0.547465	-0.812001
111000	28/08/2018--23:43:00	36.18	0	-0.23153	0.547465	-0.826769
111060	28/08/2018--23:44:00	36.18	0	-0.216014	0.547465	-0.826769
111120	28/08/2018--23:45:00	36.18	0	-0.23153	0.547465	-0.826769
111180	28/08/2018--23:46:00	36.19	0	-0.216014	0.547465	-0.826769
111240	28/08/2018--23:47:00	36.17	0	-0.247047	0.518537	-0.841536
111300	28/08/2018--23:48:00	36.18	0	-0.247047	0.518537	-0.826769
111360	28/08/2018--23:49:00	36.17	0	-0.247047	0.518537	-0.826769
111420	28/08/2018--23:50:00	36.17	0	-0.247047	0.533001	-0.826769
111480	28/08/2018--23:51:00	36.17	0	-0.247047	0.518537	-0.826769
111540	28/08/2018--23:52:00	36.2	0	-0.247047	0.518537	-0.841536
111600	28/08/2018--23:53:00	36.18	0	-0.247047	0.533001	-0.826769
111660	28/08/2018--23:54:00	36.21	0	-0.247047	0.533001	-0.826769
111720	28/08/2018--23:55:00	36.18	0	-0.247047	0.533001	-0.812001
111780	28/08/2018--23:56:00	36.2	0	-0.23153	0.533001	-0.826769
111840	28/08/2018--23:57:00	36.12	158	0.140866	0.937991	-0.442807
111900	28/08/2018--23:58:00	35.92	186	-0.0763649	0.995847	-0.117917
111960	28/08/2018--23:59:00	35.73	325	0.187416	0.836744	-0.147452
112020	29/08/2018--00:00:00	35.64	136	-0.0298153	0.981383	-0.176988
112080	29/08/2018--00:01:00	35.62	78	0.12535	115.495	-0.206523
112140	29/08/2018--00:02:00	35.41	124	-0.153948	0.952455	-0.354201
112200	29/08/2018--00:03:00	35.16	284	-0.23153	0.937991	-0.339433
112260	29/08/2018--00:04:00	34.97	446	-0.0763649	0.937991	-0.368969
112320	29/08/2018--00:05:00	34.85	92	-0.247047	106.817	-0.29513
112380	29/08/2018--00:06:00	34.71	106	0.0167343	111.156	-0.191756
112440	29/08/2018--00:07:00	34.66	31	0.0167343	0.909063	-0.472343
112500	29/08/2018--00:08:00	34.61	121	-0.216014	106.817	-0.250827
112560	29/08/2018--00:09:00	34.56	18	-0.153948	0.82228	-0.48711
112620	29/08/2018--00:10:00	34.45	111	-0.184981	0.8946	-0.442807
112680	29/08/2018--00:11:00	34.43	80	-0.27808	0.8946	-0.368969
112740	29/08/2018--00:12:00	34.36	307	0.249482	0.981383	-0.206523
112800	29/08/2018--00:13:00	34.38	48	-0.0453318	0.966919	-0.324665
112860	29/08/2018--00:14:00	34.4	54	-0.27808	0.937991	-0.250827
112920	29/08/2018--00:15:00	34.48	46	-0.27808	0.880136	-0.413272
112980	29/08/2018--00:16:00	34.58	195	-0.0453318	102.477	-0.236059
113040	29/08/2018--00:17:00	34.5	193	-0.0608484	0.880136	-0.531414
113100	29/08/2018--00:18:00	34.37	104	-0.0298153	121.281	-0.693859
113160	29/08/2018--00:19:00	34.29	379	-0.0608484	0.909063	-0.501878
113220	29/08/2018--00:20:00	34.3	32	-0.0453318	0.706568	-0.723394
113280	29/08/2018--00:21:00	34.37	3	-0.0763649	0.634249	-0.782465
113340	29/08/2018--00:22:00	34.47	5	-0.0918814	0.634249	-0.782465
113400	29/08/2018--00:23:00	34.6	3	-0.0918814	0.634249	-0.782465
113460	29/08/2018--00:24:00	34.7	6	-0.0918814	0.634249	-0.797233
113520	29/08/2018--00:25:00	34.79	1	-0.0453318	0.619785	-0.797233
113580	29/08/2018--00:26:00	34.85	0	-0.0608484	0.619785	-0.812001
113640	29/08/2018--00:27:00	34.95	0	-0.0763649	0.619785	-0.812001
113700	29/08/2018--00:28:00	34.99	0	-0.0608484	0.619785	-0.812001
113760	29/08/2018--00:29:00	35.04	0	-0.0453318	0.619785	-0.812001
113820	29/08/2018--00:30:00	35.08	0	-0.0298153	0.590857	-0.841536
113880	29/08/2018--00:31:00	35.13	0	-0.0298153	0.590857	-0.826769
113940	29/08/2018--00:32:00	35.14	0	-0.0142988	0.590857	-0.826769
114000	29/08/2018--00:33:00	35.18	0	-0.0142988	0.590857	-0.826769
114060	29/08/2018--00:34:00	35.22	0	-0.0142988	0.590857	-0.841536
114120	29/08/2018--00:35:00	35.24	0	0.0322508	0.576393	-0.841536
114180	29/08/2018--00:36:00	35.28	0	0.0167343	0.590857	-0.841536
114240	29/08/2018--00:37:00	35.3	0	0.0167343	0.576393	-0.826769
114300	29/08/2018--00:38:00	35.33	0	0.0167343	0.590857	-0.826769
114360	29/08/2018--00:39:00	35.35	0	0.0167343	0.590857	-0.826769
114420	29/08/2018--00:40:00	35.37	0	0.0167343	0.590857	-0.826769
114480	29/08/2018--00:41:00	35.41	0	0.0322508	0.590857	-0.841536
114540	29/08/2018--00:42:00	35.43	0	0.0167343	0.576393	-0.841536
114600	29/08/2018--00:43:00	35.45	0	0.0322508	0.576393	-0.826769
114660	29/08/2018--00:44:00	35.48	0	0.0322508	0.590857	-0.826769
114720	29/08/2018--00:45:00	35.52	4	0.249482	0.547465	-0.900607
114780	29/08/2018--00:46:00	35.55	59	0.156383	0.590857	-0.812001
114840	29/08/2018--00:47:00	35.58	0	0.233966	0.648713	-0.75293
114900	29/08/2018--00:48:00	35.61	0	0.0943169	0.634249	-0.782465
114960	29/08/2018--00:49:00	35.63	1	0.0943169	0.634249	-0.797233
115020	29/08/2018--00:50:00	35.63	0	0.0788004	0.634249	-0.797233
115080	29/08/2018--00:51:00	35.63	0	0.0943169	0.634249	-0.797233
115140	29/08/2018--00:52:00	35.65	1	0.0788004	0.634249	-0.797233
115200	29/08/2018--00:53:00	35.67	0	0.311548	0.721032	-0.664323
115260	29/08/2018--00:54:00	35.64	0	0.0477673	0.619785	-0.797233
115320	29/08/2018--00:55:00	35.56	275	-0.371179	112.602	-0.29513
115380	29/08/2018--00:56:00	35.29	200	-0.0608484	0.995847	-0.191756
115440	29/08/2018--00:57:00	35.1	40	-0.153948	0.995847	-0.176988
115500	29/08/2018--00:58:00	34.88	257	-0.324629	0.923527	0.014993
115560	29/08/2018--00:59:00	34.66	227	0.296032	142.976	-0.221291
115620	29/08/2018--01:00:00	34.29	295	-0.309113	0.721032	-0.634788
115680	29/08/2018--01:01:00	34.15	175	-0.697026	0.634249	0.339883
115740	29/08/2018--01:02:00	33.98	122	-0.122914	0.966919	-0.309898
115800	29/08/2018--01:03:00	33.84	376	0.187416	0.937991	-0.103149
115860	29/08/2018--01:04:00	33.57	302	-0.216014	0.8946	-0.236059
115920	29/08/2018--01:05:00	33.64	147	0.466713	-0.0310917	-0.900607
115980	29/08/2018--01:06:00	33.62	0	0.513263	0.0556919	-0.871072
116040	29/08/2018--01:07:00	33.77	0	0.513263	0.0556919	-0.871072
116100	29/08/2018--01:08:00	33.96	0	0.513263	0.041228	-0.871072
116160	29/08/2018--01:09:00	34.13	0	0.513263	0.041228	-0.871072
116220	29/08/2018--01:10:00	34.28	0	0.513263	0.0556919	-0.871072
116280	29/08/2018--01:11:00	34.4	0	0.513263	0.041228	-0.871072
116340	29/08/2018--01:12:00	34.54	0	0.52878	0.041228	-0.871072
116400	29/08/2018--01:13:00	34.63	0	0.513263	0.041228	-0.871072
116460	29/08/2018--01:14:00	34.73	0	0.513263	0.041228	-0.871072
116520	29/08/2018--01:15:00	34.83	0	0.52878	0.041228	-0.856304
116580	29/08/2018--01:16:00	34.9	0	0.52878	0.041228	-0.856304
116640	29/08/2018--01:17:00	34.95	1	0.52878	0.026764	-0.856304
116700	29/08/2018--01:18:00	35.03	0	0.559813	0.0990837	-0.841536
116760	29/08/2018--01:19:00	35.1	0	0.559813	0.0846197	-0.841536
116820	29/08/2018--01:20:00	35.14	13	0.249482	0.402826	0.88629
116880	29/08/2018--01:21:00	34.98	33	0.358098	0.446218	0.827219
116940	29/08/2018--01:22:00	34.8	0	0.358098	0.446218	0.841987
117000	29/08/2018--01:23:00	34.65	0	0.342581	0.431754	0.841987
117060	29/08/2018--01:24:00	34.59	0	0.342581	0.446218	0.841987
117120	29/08/2018--01:25:00	34.52	0	0.327065	0.446218	0.841987
117180	29/08/2018--01:26:00	34.45	0	0.311548	0.431754	0.856755
117240	29/08/2018--01:27:00	34.38	0	0.311548	0.446218	0.841987
117300	29/08/2018--01:28:00	34.36	0	0.296032	0.431754	0.856755
117360	29/08/2018--01:29:00	34.33	0	0.296032	0.431754	0.856755
117420	29/08/2018--01:30:00	34.29	0	0.296032	0.446218	0.856755
117480	29/08/2018--01:31:00	34.27	0	0.280515	0.431754	0.856755
117540	29/08/2018--01:32:00	34.26	0	0.280515	0.446218	0.871522
117600	29/08/2018--01:33:00	34.26	3	0.280515	0.446218	0.856755
117660	29/08/2018--01:34:00	34.25	3	0.264999	0.431754	0.871522
117720	29/08/2018--01:35:00	34.23	3	0.264999	0.446218	0.856755
117780	29/08/2018--01:36:00	34.25	1	0.264999	0.446218	0.856755
117840	29/08/2018--01:37:00	34.25	1	0.249482	0.446218	0.871522
117900	29/08/2018--01:38:00	34.26	1	0.249482	0.431754	0.88629
117960	29/08/2018--01:39:00	34.25	0	0.233966	0.431754	0.871522
118020	29/08/2018--01:40:00	34.27	0	0.233966	0.446218	0.871522
118080	29/08/2018--01:41:00	34.28	0	0.218449	0.431754	0.88629
118140	29/08/2018--01:42:00	34.3	0	0.202933	0.431754	0.871522
118200	29/08/2018--01:43:00	34.29	0	0.202933	0.446218	0.871522
118260	29/08/2018--01:44:00	34.28	0	0.202933	0.446218	0.871522
118320	29/08/2018--01:45:00	34.29	0	0.187416	0.446218	0.88629
118380	29/08/2018--01:46:00	34.28	0	0.1719	0.446218	0.88629
118440	29/08/2018--01:47:00	34.29	0	0.637395	0.431754	0.679542
118500	29/08/2018--01:48:00	34.33	0	0.668428	0.402826	0.650006
118560	29/08/2018--01:49:00	34.39	0	0.668428	0.402826	0.650006
118620	29/08/2018--01:50:00	34.41	4	0.683945	0.388362	0.635238
118680	29/08/2018--01:51:00	34.41	3	0.714978	0.373898	0.620471
118740	29/08/2018--01:52:00	34.4	0	0.699461	0.373898	0.620471
118800	29/08/2018--01:53:00	34.4	0	0.730494	0.359434	0.605703
118860	29/08/2018--01:54:00	34.38	0	0.730494	0.373898	0.605703
118920	29/08/2018--01:55:00	34.37	0	0.730494	0.359434	0.590935
118980	29/08/2018--01:56:00	34.38	0	0.730494	0.359434	0.605703
119040	29/08/2018--01:57:00	34.36	0	0.746011	0.359434	0.576167
119100	29/08/2018--01:58:00	34.35	0	0.761527	0.34497	0.576167
119160	29/08/2018--01:59:00	34.34	0	0.746011	0.34497	0.590935
119220	29/08/2018--02:00:00	34.32	0	0.761527	0.34497	0.576167
119280	29/08/2018--02:01:00	34.32	0	0.761527	0.34497	0.576167
119340	29/08/2018--02:02:00	34.32	0	0.761527	0.34497	0.576167
119400	29/08/2018--02:03:00	34.32	0	0.761527	0.34497	0.5614
119460	29/08/2018--02:04:00	34.33	0	0.777044	0.330506	0.5614
119520	29/08/2018--02:05:00	34.32	0	0.777044	0.330506	0.546632
119580	29/08/2018--02:06:00	34.34	0	0.777044	0.330506	0.5614
119640	29/08/2018--02:07:00	34.32	2	0.83911	0.258187	0.502329
119700	29/08/2018--02:08:00	34.27	0	0.978759	0.214795	0.147903
119760	29/08/2018--02:09:00	34.3	4	0.994275	-0.103411	0.0740639
119820	29/08/2018--02:10:00	34.57	0	0.994275	-0.0600195	0.0445285
119880	29/08/2018--02:11:00	34.77	0	0.994275	-0.0455556	0.0592962
119940	29/08/2018--02:12:00	34.9	0	0.994275	-0.0455556	0.0592962
120000	29/08/2018--02:13:00	34.98	0	0.994275	-0.0455556	0.0592962
120060	29/08/2018--02:14:00	35.07	0	0.994275	-0.0455556	0.0592962
120120	29/08/2018--02:15:00	35.13	0	0.994275	-0.0310917	0.0592962
120180	29/08/2018--02:16:00	35.19	0	0.994275	-0.0455556	0.0592962
120240	29/08/2018--02:17:00	35.24	0	0.994275	-0.0455556	0.0592962
120300	29/08/2018--02:18:00	35.27	0	0.994275	-0.0310917	0.0592962
120360	29/08/2018--02:19:00	35.31	0	0.994275	-0.0310917	0.0592962
120420	29/08/2018--02:20:00	35.34	0	0.994275	-0.0310917	0.0740639
120480	29/08/2018--02:21:00	35.37	0	0.994275	-0.0455556	0.0740639
120540	29/08/2018--02:22:00	35.39	0	0.994275	-0.0310917	0.0592962
120600	29/08/2018--02:23:00	35.41	0	0.994275	-0.0310917	0.0740639
120660	29/08/2018--02:24:00	35.43	0	0.994275	-0.0455556	0.0592962
120720	29/08/2018--02:25:00	35.45	0	0.994275	-0.0310917	0.0740639
120780	29/08/2018--02:26:00	35.49	0	0.994275	-0.0310917	0.0740639
120840	29/08/2018--02:27:00	35.49	0	0.994275	-0.0310917	0.0592962
120900	29/08/2018--02:28:00	35.52	0	0.994275	-0.0455556	0.0740639
120960	29/08/2018--02:29:00	35.55	0	0.994275	-0.0310917	0.0740639
121020	29/08/2018--02:30:00	35.57	0	0.994275	-0.0310917	0.0740639
121080	29/08/2018--02:31:00	35.59	0	0.994275	-0.0310917	0.0740639
121140	29/08/2018--02:32:00	35.61	0	0.994275	-0.0310917	0.0740639
121200	29/08/2018--02:33:00	35.63	0	0.994275	-0.0310917	0.0740639
121260	29/08/2018--02:34:00	35.62	0	0.994275	-0.0310917	0.0740639
121320	29/08/2018--02:35:00	35.64	0	0.994275	-0.0310917	0.0740639
121380	29/08/2018--02:36:00	35.65	0	0.994275	-0.0310917	0.0740639
121440	29/08/2018--02:37:00	35.66	0	0.994275	-0.0310917	0.0888317
121500	29/08/2018--02:38:00	35.7	0	0.994275	-0.0310917	0.0740639
121560	29/08/2018--02:39:00	35.71	0	0.901176	-0.0166277	-0.457575
121620	29/08/2018--02:40:00	35.72	0	0.901176	-0.0166277	-0.472343
121680	29/08/2018--02:41:00	35.73	0	0.901176	-0.0166277	-0.472343
121740	29/08/2018--02:42:00	35.74	0	0.88566	-0.0166277	-0.472343
121800	29/08/2018--02:43:00	35.73	0	0.88566	-0.0021638	-0.472343
121860	29/08/2018--02:44:00	35.74	0	0.947726	-0.0166277	-0.368969
121920	29/08/2018--02:45:00	35.45	0	0.932209	0.185867	-0.368969
121980	29/08/2018--02:46:00	35.13	0	0.932209	0.171403	-0.368969
122040	29/08/2018--02:47:00	34.91	11	0.497747	0.41729	0.768148
122100	29/08/2018--02:48:00	34.75	2	0.497747	0.41729	0.768148
122160	29/08/2018--02:49:00	34.61	0	0.497747	0.41729	0.768148
122220	29/08/2018--02:50:00	34.52	0	0.497747	0.41729	0.768148
122280	29/08/2018--02:51:00	34.46	0	0.497747	0.41729	0.768148
122340	29/08/2018--02:52:00	34.42	0	0.513263	0.41729	0.75338
122400	29/08/2018--02:53:00	34.38	0	0.497747	0.41729	0.768148
122460	29/08/2018--02:54:00	34.34	0	0.513263	0.41729	0.768148
122520	29/08/2018--02:55:00	34.31	0	0.497747	0.41729	0.768148
122580	29/08/2018--02:56:00	34.29	0	0.513263	0.41729	0.75338
122640	29/08/2018--02:57:00	34.26	0	0.497747	0.41729	0.768148
122700	29/08/2018--02:58:00	34.26	0	0.513263	0.41729	0.75338
122760	29/08/2018--02:59:00	34.26	0	0.513263	0.431754	0.75338
122820	29/08/2018--03:00:00	34.23	1	0.513263	0.431754	0.75338
122880	29/08/2018--03:01:00	34.22	0	0.52878	0.431754	0.75338
122940	29/08/2018--03:02:00	34.21	0	0.513263	0.41729	0.75338
123000	29/08/2018--03:03:00	34.2	0	0.497747	0.41729	0.768148
123060	29/08/2018--03:04:00	34.22	0	0.513263	0.431754	0.75338
123120	29/08/2018--03:05:00	34.23	0	0.513263	0.41729	0.75338
123180	29/08/2018--03:06:00	34.21	1	0.513263	0.41729	0.75338
123240	29/08/2018--03:07:00	34.23	1	0.497747	0.431754	0.768148
123300	29/08/2018--03:08:00	34.21	0	0.497747	0.41729	0.768148
123360	29/08/2018--03:09:00	34.24	3	0.513263	0.388362	0.782916
123420	29/08/2018--03:10:00	34.25	0	0.513263	0.388362	0.782916
123480	29/08/2018--03:11:00	34.3	1	0.358098	0.373898	0.856755
123540	29/08/2018--03:12:00	34.34	2	0.358098	0.373898	0.856755
123600	29/08/2018--03:13:00	34.38	2	0.358098	0.373898	0.856755
123660	29/08/2018--03:14:00	34.4	2	0.358098	0.373898	0.856755
123720	29/08/2018--03:15:00	34.42	1	0.358098	0.388362	0.856755
123780	29/08/2018--03:16:00	34.46	3	0.358098	0.388362	0.856755
123840	29/08/2018--03:17:00	34.45	2	0.342581	0.373898	0.871522
123900	29/08/2018--03:18:00	34.46	1	0.342581	0.373898	0.871522
123960	29/08/2018--03:19:00	34.46	3	0.342581	0.373898	0.856755
124020	29/08/2018--03:20:00	34.48	5	0.358098	0.373898	0.856755
124080	29/08/2018--03:21:00	34.48	1	0.358098	0.388362	0.856755
124140	29/08/2018--03:22:00	34.5	3	0.373614	0.373898	0.856755
124200	29/08/2018--03:23:00	34.53	0	0.373614	0.373898	0.841987
124260	29/08/2018--03:24:00	34.52	0	0.373614	0.373898	0.856755
124320	29/08/2018--03:25:00	34.54	0	0.389131	0.373898	0.841987
124380	29/08/2018--03:26:00	34.54	0	0.389131	0.373898	0.841987
124440	29/08/2018--03:27:00	34.55	0	0.389131	0.373898	0.841987
124500	29/08/2018--03:28:00	34.55	0	0.389131	0.373898	0.856755
124560	29/08/2018--03:29:00	34.56	0	0.389131	0.373898	0.841987
124620	29/08/2018--03:30:00	34.56	0	0.404647	0.373898	0.841987
124680	29/08/2018--03:31:00	34.57	0	0.404647	0.373898	0.841987
124740	29/08/2018--03:32:00	34.59	9	-0.557377	-0.0600195	-0.841536
124800	29/08/2018--03:33:00	34.63	0	-0.510828	-0.0455556	-0.88584
124860	29/08/2018--03:34:00	34.68	0	-0.510828	-0.0310917	-0.871072
124920	29/08/2018--03:35:00	34.75	0	-0.510828	-0.0455556	-0.871072
124980	29/08/2018--03:36:00	34.83	0	-0.510828	-0.0600195	-0.871072
125040	29/08/2018--03:37:00	34.88	0	-0.526344	-0.0455556	-0.871072
125100	29/08/2018--03:38:00	34.94	0	-0.526344	-0.0600195	-0.856304
125160	29/08/2018--03:39:00	34.96	0	-0.526344	-0.0455556	-0.871072
125220	29/08/2018--03:40:00	35	0	-0.526344	-0.0455556	-0.856304
125280	29/08/2018--03:41:00	35.03	0	-0.526344	-0.0455556	-0.871072
125340	29/08/2018--03:42:00	35.05	0	-0.526344	-0.0455556	-0.856304
125400	29/08/2018--03:43:00	35.08	0	-0.526344	-0.0455556	-0.871072
125460	29/08/2018--03:44:00	35.12	0	-0.526344	-0.0455556	-0.871072
125520	29/08/2018--03:45:00	35.13	0	-0.526344	-0.0455556	-0.871072
125580	29/08/2018--03:46:00	35.15	0	-0.526344	-0.0455556	-0.871072
125640	29/08/2018--03:47:00	35.15	0	-0.526344	-0.0455556	-0.871072
125700	29/08/2018--03:48:00	35.18	0	-0.526344	-0.0455556	-0.871072
125760	29/08/2018--03:49:00	35.18	0	-0.526344	-0.0455556	-0.871072
125820	29/08/2018--03:50:00	35.19	0	-0.526344	-0.0455556	-0.871072
125880	29/08/2018--03:51:00	35.2	0	-0.526344	-0.0455556	-0.871072
125940	29/08/2018--03:52:00	35.2	0	0.466713	0.0701558	-0.88584
126000	29/08/2018--03:53:00	35.23	0	0.466713	0.0701558	-0.88584
126060	29/08/2018--03:54:00	35.26	0	0.48223	0.0701558	-0.88584
126120	29/08/2018--03:55:00	35.29	0	0.48223	0.0701558	-0.88584
126180	29/08/2018--03:56:00	35.29	0	0.48223	0.0701558	-0.900607
126240	29/08/2018--03:57:00	35.3	0	0.48223	0.0701558	-0.88584
126300	29/08/2018--03:58:00	35.32	0	0.48223	0.0556919	-0.88584
126360	29/08/2018--03:59:00	35.32	0	0.466713	0.0701558	-0.900607
126420	29/08/2018--04:00:00	35.34	0	0.48223	0.0701558	-0.88584
126480	29/08/2018--04:01:00	35.32	0	0.466713	0.0556919	-0.900607
126540	29/08/2018--04:02:00	35.34	0	0.466713	0.0701558	-0.88584
126600	29/08/2018--04:03:00	35.32	0	0.48223	0.0701558	-0.88584
126660	29/08/2018--04:04:00	35.33	0	0.48223	0.0701558	-0.900607
126720	29/08/2018--04:05:00	35.34	0	0.48223	0.0701558	-0.88584
126780	29/08/2018--04:06:00	35.35	0	0.48223	0.0701558	-0.88584
126840	29/08/2018--04:07:00	35.29	0	0.249482	0.388362	0.88629
126900	29/08/2018--04:08:00	35.06	0	0.218449	0.388362	0.901058
126960	29/08/2018--04:09:00	34.87	0	0.218449	0.388362	0.901058
127020	29/08/2018--04:10:00	34.77	0	0.233966	0.388362	0.901058
127080	29/08/2018--04:11:00	34.68	0	0.202933	0.388362	0.901058
127140	29/08/2018--04:12:00	34.63	0	0.218449	0.388362	0.901058
127200	29/08/2018--04:13:00	34.54	0	0.218449	0.388362	0.901058
127260	29/08/2018--04:14:00	34.5	0	0.652912	0.34497	0.723845
127320	29/08/2018--04:15:00	34.8	0	0.373614	0.171403	0.915826
127380	29/08/2018--04:16:00	35.02	0	0.389131	0.171403	0.915826
127440	29/08/2018--04:17:00	35.13	0	0.373614	0.171403	0.915826
127500	29/08/2018--04:18:00	35.21	0	0.389131	0.171403	0.901058
127560	29/08/2018--04:19:00	35.27	0	0.389131	0.171403	0.901058
127620	29/08/2018--04:20:00	35.34	0	0.389131	0.171403	0.915826
127680	29/08/2018--04:21:00	35.36	0	0.389131	0.171403	0.901058
127740	29/08/2018--04:22:00	35.4	0	0.389131	0.171403	0.901058
127800	29/08/2018--04:23:00	35.43	0	0.389131	0.171403	0.901058
127860	29/08/2018--04:24:00	35.45	0	0.373614	0.171403	0.901058
127920	29/08/2018--04:25:00	35.49	0	0.389131	0.171403	0.901058
127980	29/08/2018--04:26:00	35.52	0	0.389131	0.171403	0.901058
128040	29/08/2018--04:27:00	35.17	3	0.978759	0.243723	0.0592962
128100	29/08/2018--04:28:00	34.66	0	0.994275	0.243723	0.0445285
128160	29/08/2018--04:29:00	34.34	0	0.994275	0.258187	0.0297607
128220	29/08/2018--04:30:00	34.11	0	0.994275	0.243723	0.0297607
128280	29/08/2018--04:31:00	33.98	0	0.994275	0.258187	0.0297607
128340	29/08/2018--04:32:00	33.93	0	0.978759	0.258187	0.014993
128400	29/08/2018--04:33:00	33.89	0	0.978759	0.243723	0.014993
128460	29/08/2018--04:34:00	33.87	0	0.978759	0.258187	0.014993
128520	29/08/2018--04:35:00	33.86	0	0.978759	0.243723	0.0297607
128580	29/08/2018--04:36:00	33.88	0	0.994275	0.258187	0.0297607
128640	29/08/2018--04:37:00	33.92	3	0.249482	0.460682	0.856755
128700	29/08/2018--04:38:00	33.93	3	0.233966	0.460682	0.871522
128760	29/08/2018--04:39:00	33.97	2	0.233966	0.460682	0.856755
128820	29/08/2018--04:40:00	33.97	1	0.233966	0.460682	0.856755
128880	29/08/2018--04:41:00	33.99	1	0.233966	0.446218	0.871522
128940	29/08/2018--04:42:00	33.99	1	0.233966	0.460682	0.871522
129000	29/08/2018--04:43:00	34	1	0.218449	0.460682	0.856755
129060	29/08/2018--04:44:00	33.99	0	0.218449	0.460682	0.856755
129120	29/08/2018--04:45:00	34	8	0.978759	0.243723	-0.132685
129180	29/08/2018--04:46:00	34.08	4	-0.63496	-0.0166277	-0.797233
129240	29/08/2018--04:47:00	34.23	0	-0.619443	-0.0166277	-0.797233
129300	29/08/2018--04:48:00	34.32	0	-0.619443	-0.0166277	-0.812001
129360	29/08/2018--04:49:00	34.4	0	-0.619443	-0.0166277	-0.812001
129420	29/08/2018--04:50:00	34.46	0	-0.619443	-0.0166277	-0.812001
129480	29/08/2018--04:51:00	34.49	0	-0.603927	-0.0166277	-0.812001
129540	29/08/2018--04:52:00	34.54	0	-0.619443	-0.0310917	-0.812001
129600	29/08/2018--04:53:00	34.58	0	-0.619443	-0.0166277	-0.812001
129660	29/08/2018--04:54:00	34.59	0	-0.665993	-0.0455556	-0.767698
129720	29/08/2018--04:55:00	34.63	0	-0.665993	-0.0455556	-0.767698
129780	29/08/2018--04:56:00	34.63	0	-0.665993	-0.0455556	-0.767698
129840	29/08/2018--04:57:00	34.67	0	-0.665993	-0.0310917	-0.767698
129900	29/08/2018--04:58:00	34.67	0	0.761527	0.171403	-0.62002
129960	29/08/2018--04:59:00	34.69	1	0.451197	0.0846197	-0.900607
130020	29/08/2018--05:00:00	34.73	0	0.451197	0.0846197	-0.900607
