# Supplementary material for: A randomized cross-over trial investigating differences in 24-h personal air and skin temperatures using wearable sensors between two climatologically contrasting settings
Source: Sci Rep. 2021 Nov 10;11:22020. doi: 10.1038/s41598-021-01180-y (PMC8580978; doi:10.1038/s41598-021-01180-y)
Supplement: Supplementary file 2 — Supplementary Data. [file 41598_2021_1180_MOESM2_ESM.zip › New folder/new/T21_A2new.csv]

Index	Date	Temperature	Activity	X-axis	Y-axis	Z-axis	Marker
44640	14/09/2018--05:00:00	26.69	0	-0.0967367	0.0636321	-102.068
44700	14/09/2018--05:01:00	26.68	0	-0.0967367	0.0636321	-102.068
44760	14/09/2018--05:02:00	26.66	0	-0.11212	0.0636321	-102.068
44820	14/09/2018--05:03:00	26.65	0	-0.0967367	0.0636321	-102.068
44880	14/09/2018--05:04:00	26.61	0	-0.0967367	0.0636321	-102.068
44940	14/09/2018--05:05:00	26.59	0	-0.0967367	0.0636321	-102.068
45000	14/09/2018--05:06:00	26.54	0	-0.11212	0.0486757	-102.068
45060	14/09/2018--05:07:00	26.53	0	-0.0967367	0.0636321	-102.068
45120	14/09/2018--05:08:00	26.46	0	-0.0967367	0.0636321	-102.068
45180	14/09/2018--05:09:00	26.44	0	-0.0967367	0.0486757	-102.068
45240	14/09/2018--05:10:00	26.45	0	-0.0967367	0.0486757	-102.068
45300	14/09/2018--05:11:00	26.39	0	-0.11212	0.0636321	-102.068
45360	14/09/2018--05:12:00	26.35	0	-0.0967367	0.0636321	-102.068
45420	14/09/2018--05:13:00	26.33	0	-0.11212	0.0486757	-102.068
45480	14/09/2018--05:14:00	26.29	0	-0.11212	0.0636321	-102.068
45540	14/09/2018--05:15:00	26.25	0	-0.0967367	0.0636321	-102.068
45600	14/09/2018--05:16:00	26.27	0	-0.11212	0.0636321	-102.068
45660	14/09/2018--05:17:00	26.29	0	-0.11212	0.0486757	-102.068
45720	14/09/2018--05:18:00	26.31	0	-0.0967367	0.0636321	-102.068
45780	14/09/2018--05:19:00	26.3	0	-0.0967367	0.0636321	-102.068
45840	14/09/2018--05:20:00	26.31	0	-0.0967367	0.0636321	-102.068
45900	14/09/2018--05:21:00	26.29	0	-0.0967367	0.0636321	-102.068
45960	14/09/2018--05:22:00	26.28	0	-0.0967367	0.0636321	-102.068
46020	14/09/2018--05:23:00	26.27	0	-0.0967367	0.0636321	-103.563
46080	14/09/2018--05:24:00	26.26	0	-0.0967367	0.0636321	-102.068
46140	14/09/2018--05:25:00	26.28	0	-0.0967367	0.0636321	-102.068
46200	14/09/2018--05:26:00	26.29	0	-0.0967367	0.0636321	-102.068
46260	14/09/2018--05:27:00	26.3	0	-0.0967367	0.0636321	-102.068
46320	14/09/2018--05:28:00	26.32	0	-0.0967367	0.0636321	-100.573
46380	14/09/2018--05:29:00	26.33	0	-0.0967367	0.0636321	-102.068
46440	14/09/2018--05:30:00	26.33	0	-0.11212	0.0636321	-102.068
46500	14/09/2018--05:31:00	26.34	0	-0.0967367	0.0636321	-102.068
46560	14/09/2018--05:32:00	26.35	0	-0.0967367	0.0636321	-102.068
46620	14/09/2018--05:33:00	26.34	0	-0.0967367	0.0636321	-102.068
46680	14/09/2018--05:34:00	26.34	0	-0.0967367	0.0636321	-102.068
46740	14/09/2018--05:35:00	26.35	0	-0.0967367	0.0636321	-102.068
46800	14/09/2018--05:36:00	26.33	0	-0.0967367	0.0636321	-102.068
46860	14/09/2018--05:37:00	26.32	0	-0.0967367	0.0636321	-102.068
46920	14/09/2018--05:38:00	26.31	0	-0.0967367	0.0636321	-102.068
46980	14/09/2018--05:39:00	26.28	0	-0.0967367	0.0636321	-102.068
47040	14/09/2018--05:40:00	26.23	0	-0.0967367	0.0486757	-102.068
47100	14/09/2018--05:41:00	26.21	0	-0.0967367	0.0636321	-102.068
47160	14/09/2018--05:42:00	26.18	0	-0.0967367	0.0636321	-102.068
47220	14/09/2018--05:43:00	26.17	0	-0.0967367	0.0486757	-102.068
47280	14/09/2018--05:44:00	26.13	0	-0.0967367	0.0636321	-102.068
47340	14/09/2018--05:45:00	26.12	0	-0.0967367	0.0636321	-102.068
47400	14/09/2018--05:46:00	26.1	0	-0.0967367	0.0636321	-102.068
47460	14/09/2018--05:47:00	26.11	0	-0.0967367	0.0636321	-102.068
47520	14/09/2018--05:48:00	26.09	0	-0.0967367	0.0636321	-102.068
47580	14/09/2018--05:49:00	26.08	0	-0.0967367	0.0636321	-102.068
47640	14/09/2018--05:50:00	26.07	0	-0.0967367	0.0636321	-102.068
47700	14/09/2018--05:51:00	26.07	0	-0.0967367	0.0636321	-102.068
47760	14/09/2018--05:52:00	26.08	0	-0.0967367	0.0636321	-102.068
47820	14/09/2018--05:53:00	26.09	0	-0.0967367	0.0636321	-103.563
47880	14/09/2018--05:54:00	26.13	0	-0.0967367	0.0636321	-102.068
47940	14/09/2018--05:55:00	26.1	0	-0.0967367	0.0636321	-102.068
48000	14/09/2018--05:56:00	26.07	0	-0.0967367	0.0636321	-102.068
48060	14/09/2018--05:57:00	26.13	0	-0.0967367	0.0636321	-102.068
48120	14/09/2018--05:58:00	26.16	0	-0.0967367	0.0486757	-102.068
48180	14/09/2018--05:59:00	26.2	0	-0.0967367	0.0636321	-103.563
48240	14/09/2018--06:00:00	26.24	0	-0.0967367	0.0486757	-102.068
48300	14/09/2018--06:01:00	26.27	0	-0.0967367	0.0636321	-102.068
48360	14/09/2018--06:02:00	26.33	0	-0.0967367	0.0636321	-102.068
48420	14/09/2018--06:03:00	26.34	0	-0.0967367	0.0636321	-102.068
48480	14/09/2018--06:04:00	26.39	0	-0.0967367	0.0486757	-102.068
48540	14/09/2018--06:05:00	26.39	0	-0.0967367	0.0636321	-102.068
48600	14/09/2018--06:06:00	26.44	0	-0.0967367	0.0636321	-102.068
48660	14/09/2018--06:07:00	26.46	0	-0.0967367	0.0636321	-102.068
48720	14/09/2018--06:08:00	26.47	0	-0.0967367	0.0636321	-102.068
48780	14/09/2018--06:09:00	26.49	0	-0.0967367	0.0636321	-102.068
48840	14/09/2018--06:10:00	26.51	0	-0.0967367	0.0636321	-102.068
48900	14/09/2018--06:11:00	26.53	0	-0.0967367	0.0636321	-102.068
48960	14/09/2018--06:12:00	26.54	0	-0.0967367	0.0636321	-102.068
49020	14/09/2018--06:13:00	26.56	0	-0.0967367	0.0636321	-102.068
49080	14/09/2018--06:14:00	26.57	0	-0.0967367	0.0636321	-102.068
49140	14/09/2018--06:15:00	26.57	0	-0.0967367	0.0636321	-102.068
49200	14/09/2018--06:16:00	26.58	0	-0.0967367	0.0486757	-102.068
49260	14/09/2018--06:17:00	26.6	0	-0.0967367	0.0636321	-102.068
49320	14/09/2018--06:18:00	26.61	0	-0.0967367	0.0636321	-102.068
49380	14/09/2018--06:19:00	26.61	0	-0.0967367	0.0636321	-102.068
49440	14/09/2018--06:20:00	26.64	0	-0.0967367	0.0636321	-102.068
49500	14/09/2018--06:21:00	26.63	0	-0.0967367	0.0636321	-102.068
49560	14/09/2018--06:22:00	26.64	0	-0.0967367	0.0636321	-102.068
49620	14/09/2018--06:23:00	26.64	0	-0.0967367	0.0636321	-102.068
49680	14/09/2018--06:24:00	26.67	0	-0.0967367	0.0636321	-102.068
49740	14/09/2018--06:25:00	26.67	0	-0.0967367	0.0636321	-102.068
49800	14/09/2018--06:26:00	26.66	0	-0.0967367	0.0636321	-102.068
49860	14/09/2018--06:27:00	26.66	0	-0.0967367	0.0636321	-102.068
49920	14/09/2018--06:28:00	26.71	0	-0.0967367	0.0636321	-102.068
49980	14/09/2018--06:29:00	26.69	0	-0.0967367	0.0636321	-102.068
50040	14/09/2018--06:30:00	26.7	0	-0.0967367	0.0636321	-102.068
50100	14/09/2018--06:31:00	26.71	0	-0.0967367	0.0636321	-102.068
50160	14/09/2018--06:32:00	26.7	0	-0.0967367	0.0785885	-102.068
50220	14/09/2018--06:33:00	26.7	0	-0.0967367	0.0636321	-102.068
50280	14/09/2018--06:34:00	26.71	0	-0.0967367	0.0636321	-102.068
50340	14/09/2018--06:35:00	26.7	0	-0.0813534	0.0636321	-102.068
50400	14/09/2018--06:36:00	26.71	0	-0.0813534	0.0636321	-102.068
50460	14/09/2018--06:37:00	26.81	697	-108.127	0.0486757	0.145385
50520	14/09/2018--06:38:00	26.95	600	-0.973584	0.19824	0.145385
50580	14/09/2018--06:39:00	27.25	350	-0.912051	-0.100888	0.115486
50640	14/09/2018--06:40:00	26.82	612	-0.650535	-0.115845	0.69852
50700	14/09/2018--06:41:00	26.61	139	-0.927435	0.183283	0.115486
50760	14/09/2018--06:42:00	26.61	147	-0.942818	0.0636321	0.33973
50820	14/09/2018--06:43:00	26.82	58	-108.127	0.0337193	0.250032
50880	14/09/2018--06:44:00	26.98	318	-0.912051	0.273022	-0.437648
50940	14/09/2018--06:45:00	27.02	145	-0.865901	0.0486757	-0.497446
51000	14/09/2018--06:46:00	27.09	195	-0.881285	0.0785885	-0.37785
51060	14/09/2018--06:47:00	27.16	142	-0.896668	0.108501	-0.482497
51120	14/09/2018--06:48:00	27.28	244	-0.988968	0.168327	-0.392799
51180	14/09/2018--06:49:00	27.26	447	-131.202	0.243109	0.130436
51240	14/09/2018--06:50:00	27.01	695	-103.512	0.108501	0.429427
51300	14/09/2018--06:51:00	27.4	834	-0.804368	0.108501	0.384579
51360	14/09/2018--06:52:00	27.76	700	-0.958201	0.108501	0.399528
51420	14/09/2018--06:53:00	27.98	519	-0.942818	-0.0709754	0.459327
51480	14/09/2018--06:54:00	28.58	197	-0.958201	-0.190627	0.309831
51540	14/09/2018--06:55:00	29.31	327	-0.835135	-0.100888	0.294881
51600	14/09/2018--06:56:00	29.89	413	-0.835135	-0.145757	0.33973
51660	14/09/2018--06:57:00	30.45	365	-0.896668	-0.0859318	0.429427
51720	14/09/2018--06:58:00	30.81	351	-0.988968	-0.17567	0.459327
51780	14/09/2018--06:59:00	31.1	733	-0.819751	0.00380655	0.489226
51840	14/09/2018--07:00:00	31.3	631	-0.712068	-0.056019	0.33973
51900	14/09/2018--07:01:00	31.43	712	-0.742835	0.0636321	-0.766539
51960	14/09/2018--07:02:00	31.05	838	-101.973	-0.115845	-0.168556
52020	14/09/2018--07:03:00	31	758	-0.927435	-0.0261062	-0.37785
52080	14/09/2018--07:04:00	31.05	470	-0.558235	-0.0410626	-0.482497
52140	14/09/2018--07:05:00	31.09	575	-0.865901	0.168327	-0.602093
52200	14/09/2018--07:06:00	31.03	494	-101.973	-0.34019	-0.407749
52260	14/09/2018--07:07:00	30.79	551	-101.973	0.0935449	-0.452598
52320	14/09/2018--07:08:00	30.52	379	-0.942818	0.108501	-0.572194
52380	14/09/2018--07:09:00	30.26	647	-101.973	0.0337193	-0.00411031
52440	14/09/2018--07:10:00	29.42	184	-0.881285	0.0337193	0.0706376
52500	14/09/2018--07:11:00	28.71	225	-100.435	-0.0859318	-0.00411031
52560	14/09/2018--07:12:00	28.08	307	-103.512	-0.0261062	0.0257888
52620	14/09/2018--07:13:00	27.29	200	-0.988968	0.0337193	-0.228354
52680	14/09/2018--07:14:00	26.65	522	-101.973	0.0337193	-0.168556
52740	14/09/2018--07:15:00	26.54	90	-10.505	-0.130801	-0.0340095
52800	14/09/2018--07:16:00	26.55	157	-100.435	-0.0261062	-0.228354
52860	14/09/2018--07:17:00	26.45	283	-0.819751	0.228152	0.0257888
52920	14/09/2018--07:18:00	26.44	186	-0.773602	-0.056019	0.608822
52980	14/09/2018--07:19:00	26.52	28	-0.973584	0.15337	0.220133
53040	14/09/2018--07:20:00	26.91	43	-0.881285	-0.145757	0.459327
53100	14/09/2018--07:21:00	27.14	13	-101.973	0.0636321	-0.0340095
53160	14/09/2018--07:22:00	27.05	547	-1.512	-0.0410626	-194.756
53220	14/09/2018--07:23:00	26.46	198	-0.927435	-0.056019	-0.512396
53280	14/09/2018--07:24:00	25.99	151	-109.665	0.00380655	-0.108757
53340	14/09/2018--07:25:00	25.58	579	-0.850518	-0.17567	-0.572194
53400	14/09/2018--07:26:00	25.35	94	-0.958201	0.0486757	-0.333001
53460	14/09/2018--07:27:00	25.13	80	-0.973584	0.0187629	-0.437648
53520	14/09/2018--07:28:00	24.83	261	-0.988968	0.168327	-0.482497
53580	14/09/2018--07:29:00	24.55	133	-0.912051	-0.115845	-0.512396
53640	14/09/2018--07:30:00	24.28	227	-0.819751	0.0935449	-0.646942
53700	14/09/2018--07:31:00	24.15	217	-0.881285	-0.100888	-0.497446
53760	14/09/2018--07:32:00	24.05	227	-125.048	-0.115845	-0.347951
53820	14/09/2018--07:33:00	24.05	453	-0.450552	-0.265408	-0.512396
53880	14/09/2018--07:34:00	24.38	547	-103.512	-0.280365	0.145385
53940	14/09/2018--07:35:00	25.09	394	-109.665	0.00380655	0.0407384
54000	14/09/2018--07:36:00	25.58	531	-0.804368	-0.0261062	0.33973
54060	14/09/2018--07:37:00	26.16	662	-0.927435	-0.34019	0.055688
54120	14/09/2018--07:38:00	26.44	295	-10.505	-0.160714	0.0108393
54180	14/09/2018--07:39:00	26.46	204	-0.988968	0.00380655	0.0706376
54240	14/09/2018--07:40:00	26.47	458	-0.973584	0.0486757	0.384579
54300	14/09/2018--07:41:00	26.39	174	-0.189036	0.123458	0.922763
54360	14/09/2018--07:42:00	26.41	77	-0.973584	-0.130801	-0.048959
54420	14/09/2018--07:43:00	26.86	43	-0.988968	0.123458	-0.228354
54480	14/09/2018--07:44:00	27.3	51	-0.958201	0.377716	0.0108393
54540	14/09/2018--07:45:00	27.74	184	-100.435	-0.0859318	-0.123707
54600	14/09/2018--07:46:00	28.33	81	-0.788985	0.407629	0.384579
54660	14/09/2018--07:47:00	28.77	119	-100.435	-0.0111498	-0.213404
54720	14/09/2018--07:48:00	28.96	188	-103.512	-0.056019	0.250032
54780	14/09/2018--07:49:00	28.81	255	-101.973	-0.115845	-0.0340095
54840	14/09/2018--07:50:00	28.87	257	-103.512	0.273022	-0.198455
54900	14/09/2018--07:51:00	29.06	328	-100.435	0.0486757	-0.108757
54960	14/09/2018--07:52:00	29.07	258	-0.988968	-0.0410626	-0.288152
55020	14/09/2018--07:53:00	29.05	360	-100.435	-0.0859318	-0.198455
55080	14/09/2018--07:54:00	29.24	154	-0.189036	-0.056019	0.967612
55140	14/09/2018--07:55:00	29.45	23	-0.758218	-0.056019	0.713469
55200	14/09/2018--07:56:00	29.79	197	-100.435	-0.0709754	-0.213404
55260	14/09/2018--07:57:00	30.19	140	-100.435	0.00380655	-0.228354
55320	14/09/2018--07:58:00	30.18	56	-0.819751	0.168327	-0.602093
55380	14/09/2018--07:59:00	30.17	284	-0.896668	-0.0111498	-0.497446
55440	14/09/2018--08:00:00	30.16	305	-0.988968	-0.220539	-0.123707
55500	14/09/2018--08:01:00	30.36	635	-0.927435	0.273022	0.205184
55560	14/09/2018--08:02:00	30.45	524	-0.881285	-0.220539	-0.617043
55620	14/09/2018--08:03:00	30.21	326	-100.435	-0.0859318	-0.138656
55680	14/09/2018--08:04:00	30.31	37	-100.435	-0.160714	0.279932
55740	14/09/2018--08:05:00	30.31	80	-0.681302	0.123458	-0.497446
55800	14/09/2018--08:06:00	30.48	169	-100.435	0.183283	0.055688
55860	14/09/2018--08:07:00	30.36	473	-101.973	-0.0859318	-0.00411031
55920	14/09/2018--08:08:00	30.2	169	-0.389019	0.0486757	0.877915
55980	14/09/2018--08:09:00	29.93	209	-0.973584	0.15337	-0.0938078
56040	14/09/2018--08:10:00	29.55	799	-0.850518	0.183283	-0.0938078
56100	14/09/2018--08:11:00	29.36	355	-0.696685	0.00380655	0.728419
56160	14/09/2018--08:12:00	29.51	52	-0.912051	-0.115845	-0.0190599
56220	14/09/2018--08:13:00	29.64	86	-100.435	-0.0410626	-0.048959
56280	14/09/2018--08:14:00	29.5	114	-0.988968	0.0486757	-0.213404
56340	14/09/2018--08:15:00	29.63	129	-0.958201	0.0935449	-0.347951
56400	14/09/2018--08:16:00	30.04	6	-0.973584	0.00380655	-0.303102
56460	14/09/2018--08:17:00	30.29	208	-100.435	-0.190627	-0.0340095
56520	14/09/2018--08:18:00	30.21	25	-100.435	-0.0111498	-0.168556
56580	14/09/2018--08:19:00	30.02	492	-10.505	-0.115845	-0.0639086
56640	14/09/2018--08:20:00	29.73	506	-0.835135	0.243109	-0.168556
56700	14/09/2018--08:21:00	29.63	278	-0.988968	0.15337	0.250032
56760	14/09/2018--08:22:00	29.52	389	-0.835135	0.512324	0.220133
56820	14/09/2018--08:23:00	29.26	214	-0.835135	-0.190627	-0.138656
56880	14/09/2018--08:24:00	29.19	501	-0.558235	0.422585	0.653671
56940	14/09/2018--08:25:00	29.17	145	0.103246	-0.235496	0.952662
57000	14/09/2018--08:26:00	29.08	122	-0.342869	-0.355147	0.877915
57060	14/09/2018--08:27:00	28.93	35	0.457062	0.00380655	0.862965
57120	14/09/2018--08:28:00	28.74	106	-0.481319	-0.115845	0.848015
57180	14/09/2018--08:29:00	28.66	117	-10.505	-0.0111498	-0.123707
57240	14/09/2018--08:30:00	28.88	67	-0.450552	0.36276	0.892864
57300	14/09/2018--08:31:00	29.32	53	-0.881285	0.452498	-0.183505
57360	14/09/2018--08:32:00	29.86	92	-0.958201	0.228152	-0.273203
57420	14/09/2018--08:33:00	30.22	108	-10.505	-0.0261062	-0.108757
57480	14/09/2018--08:34:00	30.29	132	-0.958201	-0.0261062	0.160335
57540	14/09/2018--08:35:00	30.01	51	-0.373636	0.0337193	0.922763
57600	14/09/2018--08:36:00	29.62	111	-0.542852	-0.0261062	0.788217
57660	14/09/2018--08:37:00	29.23	12	-0.589002	0.273022	0.743368
57720	14/09/2018--08:38:00	28.92	71	-0.465936	-0.056019	0.937713
57780	14/09/2018--08:39:00	28.5	347	-0.988968	-0.056019	0.0706376
57840	14/09/2018--08:40:00	28.14	141	-0.988968	-0.056019	0.294881
57900	14/09/2018--08:41:00	27.93	134	-0.589002	0.123458	0.653671
57960	14/09/2018--08:42:00	27.76	107	-0.0967367	0.407629	0.877915
58020	14/09/2018--08:43:00	27.81	160	-0.988968	0.0337193	-0.138656
58080	14/09/2018--08:44:00	28.34	243	0.0570962	0.228152	0.997511
58140	14/09/2018--08:45:00	28.53	315	-0.988968	0.0337193	-0.243304
58200	14/09/2018--08:46:00	28.92	192	-0.589002	-0.056019	0.818116
58260	14/09/2018--08:47:00	29.11	98	-0.942818	-0.17567	-0.288152
58320	14/09/2018--08:48:00	29.28	147	-106.588	-0.0261062	0.0855871
58380	14/09/2018--08:49:00	29.38	429	-134.278	0.0785885	-0.617043
58440	14/09/2018--08:50:00	29.51	465	-0.127503	0.228152	0.952662
58500	14/09/2018--08:51:00	29.42	165	-0.958201	-0.205583	0.279932
58560	14/09/2018--08:52:00	29.51	110	-0.988968	-0.235496	0.0855871
58620	14/09/2018--08:53:00	29.66	309	-0.973584	0.15337	-0.37785
58680	14/09/2018--08:54:00	29.5	302	-0.758218	-0.0111498	-0.37785
58740	14/09/2018--08:55:00	29.23	283	-0.712068	-0.429929	-0.631992
58800	14/09/2018--08:56:00	28.95	345	-0.927435	0.213196	-0.183505
58860	14/09/2018--08:57:00	28.91	454	-0.973584	-0.100888	-0.183505
58920	14/09/2018--08:58:00	29.36	123	-0.327486	0.377716	0.713469
58980	14/09/2018--08:59:00	29.31	413	-0.973584	-0.056019	-0.0788582
59040	14/09/2018--09:00:00	29.15	155	-0.29672	-0.115845	0.997511
59100	14/09/2018--09:01:00	29.32	384	-0.142887	0.0935449	0.952662
59160	14/09/2018--09:02:00	29.41	130	-0.865901	-0.0709754	-0.138656
59220	14/09/2018--09:03:00	29.52	370	-0.265953	0.138414	0.892864
59280	14/09/2018--09:04:00	29.55	203	-0.988968	-0.190627	-0.108757
59340	14/09/2018--09:05:00	29.78	302	-0.912051	-0.34019	0.549024
59400	14/09/2018--09:06:00	30.02	17	-0.512086	-0.130801	0.833066
59460	14/09/2018--09:07:00	30.45	149	-0.927435	-0.056019	-0.228354
59520	14/09/2018--09:08:00	31.17	251	-101.973	-0.056019	-0.00411031
59580	14/09/2018--09:09:00	31.15	0	-100.435	0.0636321	-0.048959
59640	14/09/2018--09:10:00	30.88	20	-0.973584	0.0785885	-0.273203
59700	14/09/2018--09:11:00	30.64	39	-0.988968	-0.235496	-0.168556
59760	14/09/2018--09:12:00	30.8	71	-100.435	0.213196	-0.183505
59820	14/09/2018--09:13:00	30.91	62	-100.435	-0.160714	-0.123707
59880	14/09/2018--09:14:00	31.13	97	-0.958201	-0.0859318	-0.138656
59940	14/09/2018--09:15:00	31.54	60	-0.988968	0.228152	0.0407384
60000	14/09/2018--09:16:00	31.78	74	-0.973584	-0.100888	-0.243304
60060	14/09/2018--09:17:00	31.86	166	-0.958201	0.228152	0.130436
60120	14/09/2018--09:18:00	32.3	49	-0.389019	0.332847	0.848015
60180	14/09/2018--09:19:00	32.52	34	-0.881285	0.0935449	-0.512396
60240	14/09/2018--09:20:00	32.32	167	-0.419786	0.36276	0.803167
60300	14/09/2018--09:21:00	32.33	57	-0.973584	0.00380655	-0.168556
60360	14/09/2018--09:22:00	32.32	32	-0.912051	0.138414	0.160335
60420	14/09/2018--09:23:00	32.18	109	-0.927435	-0.34019	0.235083
60480	14/09/2018--09:24:00	32.03	25	-0.712068	-0.145757	0.69852
60540	14/09/2018--09:25:00	31.85	96	-0.742835	-0.0261062	0.0257888
60600	14/09/2018--09:26:00	31.44	148	-0.788985	0.00380655	0.623772
60660	14/09/2018--09:27:00	30.97	449	-0.727452	-0.130801	-0.72169
60720	14/09/2018--09:28:00	30.89	83	-0.804368	0.19824	-0.467547
60780	14/09/2018--09:29:00	30.98	354	-0.481319	0.661888	0.668621
60840	14/09/2018--09:30:00	31.68	80	-0.988968	-0.205583	-0.168556
60900	14/09/2018--09:31:00	32.32	546	-0.958201	0.0486757	-0.303102
60960	14/09/2018--09:32:00	32.58	220	-0.512086	0.15337	0.833066
61020	14/09/2018--09:33:00	32.2	118	-0.958201	-0.310278	-0.198455
61080	14/09/2018--09:34:00	31.67	159	-100.435	-0.100888	-0.168556
61140	14/09/2018--09:35:00	31.64	167	-100.435	-0.100888	-0.0788582
61200	14/09/2018--09:36:00	31.7	165	-0.973584	0.00380655	-0.288152
61260	14/09/2018--09:37:00	31.51	245	-0.942818	-0.17567	0.130436
61320	14/09/2018--09:38:00	31.4	434	-0.958201	0.0935449	-0.303102
61380	14/09/2018--09:39:00	31.14	15	-0.389019	0.108501	0.0108393
61440	14/09/2018--09:40:00	31.15	665	-0.542852	-0.0111498	-0.467547
61500	14/09/2018--09:41:00	30.54	1042	-0.942818	-0.17567	-0.153606
61560	14/09/2018--09:42:00	30.35	846	-103.512	0.168327	-0.0340095
61620	14/09/2018--09:43:00	29.62	50	-0.958201	0.183283	-0.138656
61680	14/09/2018--09:44:00	29.35	781	-0.850518	0.168327	-0.0639086
61740	14/09/2018--09:45:00	29.98	285	-0.758218	0.19824	0.429427
61800	14/09/2018--09:46:00	30.35	432	-0.758218	-0.100888	0.68357
61860	14/09/2018--09:47:00	30.37	299	-100.435	0.0337193	-0.123707
61920	14/09/2018--09:48:00	30.55	314	-11.428	0.243109	0.145385
61980	14/09/2018--09:49:00	30.55	316	-0.527469	-0.160714	0.848015
62040	14/09/2018--09:50:00	30.6	239	-106.588	0.0486757	0.32478
62100	14/09/2018--09:51:00	30.55	330	-0.850518	0.437542	0.115486
62160	14/09/2018--09:52:00	30.66	268	-0.973584	-0.235496	-0.048959
62220	14/09/2018--09:53:00	30.63	253	0.0263297	0.123458	0.937713
62280	14/09/2018--09:54:00	30.7	47	-0.25057	0.706757	0.668621
62340	14/09/2018--09:55:00	30.62	44	-0.404403	0.287978	0.982562
62400	14/09/2018--09:56:00	30.64	31	-0.512086	0.243109	0.848015
62460	14/09/2018--09:57:00	30.66	85	-0.988968	-0.280365	0.309831
62520	14/09/2018--09:58:00	30.83	28	-0.927435	0.183283	0.534074
62580	14/09/2018--09:59:00	31.17	88	-0.973584	-0.17567	0.250032
62640	14/09/2018--10:00:00	31.27	108	-0.958201	0.0486757	0.32478
62700	14/09/2018--10:01:00	31.41	32	-0.127503	-0.34019	0.922763
62760	14/09/2018--10:02:00	31.5	65	-0.788985	0.0486757	0.519125
62820	14/09/2018--10:03:00	31.47	60	-100.435	0.0636321	0.0108393
62880	14/09/2018--10:04:00	31.45	71	-0.696685	0.0187629	0.668621
62940	14/09/2018--10:05:00	31.25	67	-0.404403	0.482411	0.788217
63000	14/09/2018--10:06:00	31.08	119	-103.512	-0.100888	-0.00411031
63060	14/09/2018--10:07:00	31.21	135	-0.496702	0.452498	0.69852
63120	14/09/2018--10:08:00	31.29	39	-0.681302	0.452498	0.563974
63180	14/09/2018--10:09:00	31.29	16	-0.604385	0.0785885	0.803167
63240	14/09/2018--10:10:00	31.32	87	-0.881285	0.19824	0.489226
63300	14/09/2018--10:11:00	31.59	57	-0.896668	-0.280365	-0.497446
63360	14/09/2018--10:12:00	31.64	10	-0.758218	-0.0111498	-0.631992
63420	14/09/2018--10:13:00	31.23	65	-0.804368	-0.0410626	-0.70674
63480	14/09/2018--10:14:00	30.57	11	-0.865901	-0.100888	-0.497446
63540	14/09/2018--10:15:00	30.31	11	-0.773602	-0.130801	-0.661892
63600	14/09/2018--10:16:00	30.02	50	-0.758218	-0.056019	-0.676841
63660	14/09/2018--10:17:00	29.6	93	-0.850518	0.15337	-0.557245
63720	14/09/2018--10:18:00	29.69	196	-0.635152	-0.0709754	-0.796438
63780	14/09/2018--10:19:00	30.44	225	-0.865901	-0.34019	0.160335
63840	14/09/2018--10:20:00	30.84	182	-109.665	0.108501	0.0855871
63900	14/09/2018--10:21:00	31.08	338	0.257079	0.0187629	-106.553
63960	14/09/2018--10:22:00	31.45	307	-0.942818	0.0486757	0.33973
64020	14/09/2018--10:23:00	31.19	185	-100.435	-0.160714	0.0257888
64080	14/09/2018--10:24:00	30.81	261	-14.197	-0.355147	0.100537
64140	14/09/2018--10:25:00	30.71	464	-0.742835	-0.100888	-0.811387
64200	14/09/2018--10:26:00	30.79	397	0.164779	-0.355147	0.862965
64260	14/09/2018--10:27:00	30.96	439	-0.942818	0.347804	0.145385
64320	14/09/2018--10:28:00	31.28	265	-100.435	0.213196	-0.0340095
64380	14/09/2018--10:29:00	31.17	288	-103.512	0.108501	0.190234
64440	14/09/2018--10:30:00	30.99	301	-0.973584	0.108501	0.235083
64500	14/09/2018--10:31:00	30.92	206	-0.865901	-0.265408	0.369629
64560	14/09/2018--10:32:00	30.81	234	-0.988968	0.0337193	-0.288152
64620	14/09/2018--10:33:00	30.92	258	-0.958201	-0.160714	-0.138656
64680	14/09/2018--10:34:00	30.93	315	-0.481319	0.0935449	0.907814
64740	14/09/2018--10:35:00	30.5	397	-0.573619	0.676844	0.429427
64800	14/09/2018--10:36:00	30.21	322	-0.912051	-0.220539	0.474276
64860	14/09/2018--10:37:00	30.35	257	-0.404403	0.213196	0.877915
64920	14/09/2018--10:38:00	30.55	296	-0.835135	-0.370103	0.130436
64980	14/09/2018--10:39:00	30.68	421	-0.281336	0.213196	0.952662
65040	14/09/2018--10:40:00	30.62	396	-0.542852	-0.130801	0.848015
65100	14/09/2018--10:41:00	30.73	382	-109.665	-0.34019	0.190234
65160	14/09/2018--10:42:00	30.93	231	-0.850518	0.228152	0.549024
65220	14/09/2018--10:43:00	30.93	193	-0.881285	0.407629	0.130436
65280	14/09/2018--10:44:00	31.18	247	-0.912051	-0.0111498	0.369629
65340	14/09/2018--10:45:00	31.28	205	-0.942818	-0.17567	0.220133
65400	14/09/2018--10:46:00	31.08	492	-0.219803	0.168327	0.982562
65460	14/09/2018--10:47:00	30.85	371	-0.650535	0.617019	0.623772
65520	14/09/2018--10:48:00	31.18	260	-0.665919	0.123458	0.623772
65580	14/09/2018--10:49:00	31.21	330	-0.958201	0.123458	0.055688
65640	14/09/2018--10:50:00	31.29	349	-10.505	-0.145757	-0.0190599
65700	14/09/2018--10:51:00	30.96	153	-0.712068	0.452498	0.459327
65760	14/09/2018--10:52:00	30.79	173	-0.450552	0.228152	0.833066
65820	14/09/2018--10:53:00	30.47	462	-0.527469	-0.699144	0.489226
65880	14/09/2018--10:54:00	30.17	300	-0.512086	-0.908533	0.728419
65940	14/09/2018--10:55:00	29.89	76	-0.712068	0.482411	0.384579
66000	14/09/2018--10:56:00	29.98	313	-0.727452	0.243109	-0.736639
66060	14/09/2018--10:57:00	29.9	62	-0.712068	-0.115845	0.68357
66120	14/09/2018--10:58:00	29.8	35	-0.912051	-0.205583	-0.422698
66180	14/09/2018--10:59:00	29.68	77	-0.912051	0.332847	0.444377
66240	14/09/2018--11:00:00	29.55	120	0.195546	0.243109	0.922763
66300	14/09/2018--11:01:00	29.39	20	0.257079	0.273022	0.922763
66360	14/09/2018--11:02:00	29.27	5	-0.542852	-0.250452	0.818116
66420	14/09/2018--11:03:00	29.43	57	-0.435169	0.467455	0.758318
66480	14/09/2018--11:04:00	29.82	215	-0.635152	0.287978	0.68357
66540	14/09/2018--11:05:00	30.42	15	-0.389019	-0.056019	0.892864
66600	14/09/2018--11:06:00	30.86	36	-0.635152	0.0486757	0.728419
66660	14/09/2018--11:07:00	30.96	14	-0.558235	-0.100888	0.833066
66720	14/09/2018--11:08:00	31.08	48	-0.804368	0.0337193	0.608822
66780	14/09/2018--11:09:00	31.58	161	-108.127	-0.115845	-0.153606
66840	14/09/2018--11:10:00	31.77	114	-0.927435	0.15337	-0.243304
66900	14/09/2018--11:11:00	31.77	305	-106.588	0.0785885	0.0706376
66960	14/09/2018--11:12:00	31.44	81	-0.958201	0.183283	-0.258253
67020	14/09/2018--11:13:00	31.37	35	-0.958201	0.138414	-0.0788582
67080	14/09/2018--11:14:00	31.32	397	-0.927435	0.392673	-0.0938078
67140	14/09/2018--11:15:00	31.11	196	-0.850518	-0.400016	0.250032
67200	14/09/2018--11:16:00	31	325	-0.512086	-0.0261062	0.862965
67260	14/09/2018--11:17:00	31.03	232	-0.712068	0.243109	0.220133
67320	14/09/2018--11:18:00	31.1	232	-0.0659701	0.0337193	0.803167
67380	14/09/2018--11:19:00	30.97	77	-0.958201	0.0486757	0.279932
67440	14/09/2018--11:20:00	30.93	60	-10.505	-0.145757	0.0407384
67500	14/09/2018--11:21:00	30.83	138	-0.373636	0.123458	0.937713
67560	14/09/2018--11:22:00	30.67	186	-0.712068	0.273022	0.69852
67620	14/09/2018--11:23:00	30.63	434	-0.942818	0.317891	-0.0340095
67680	14/09/2018--11:24:00	30.57	379	-0.835135	-0.0410626	-0.138656
67740	14/09/2018--11:25:00	30.66	215	-0.973584	0.228152	-0.0639086
67800	14/09/2018--11:26:00	30.8	407	-0.912051	0.15337	-0.213404
67860	14/09/2018--11:27:00	31.09	234	-0.481319	0.332847	-0.841286
67920	14/09/2018--11:28:00	31.43	313	0.118629	-0.429929	0.743368
67980	14/09/2018--11:29:00	31.61	199	-106.588	-0.17567	-0.0639086
68040	14/09/2018--11:30:00	31.58	327	-100.435	0.00380655	-0.0938078
68100	14/09/2018--11:31:00	31.27	231	-0.912051	-0.0859318	-0.452598
68160	14/09/2018--11:32:00	31.11	72	-0.973584	0.213196	-0.108757
68220	14/09/2018--11:33:00	31.41	174	-0.988968	0.0785885	-0.288152
68280	14/09/2018--11:34:00	31.45	511	-0.988968	0.213196	-0.288152
68340	14/09/2018--11:35:00	31.54	420	-0.973584	0.19824	-0.0639086
68400	14/09/2018--11:36:00	31.11	538	-0.389019	0.213196	0.100537
68460	14/09/2018--11:37:00	30.61	135	-0.742835	0.512324	0.474276
68520	14/09/2018--11:38:00	30.22	68	-117.357	0.347804	0.0108393
68580	14/09/2018--11:39:00	29.97	115	-0.865901	0.0337193	0.534074
68640	14/09/2018--11:40:00	29.78	10	-100.435	-0.160714	0.175285
68700	14/09/2018--11:41:00	29.89	589	-115.818	-0.0111498	-0.587144
68760	14/09/2018--11:42:00	30.86	947	-0.573619	0.258065	-0.0788582
68820	14/09/2018--11:43:00	31.57	587	-101.973	0.243109	0.0257888
68880	14/09/2018--11:44:00	32.23	301	-0.881285	-0.115845	-0.542295
68940	14/09/2018--11:45:00	32.73	146	-0.912051	0.00380655	-0.00411031
69000	14/09/2018--11:46:00	32.78	543	-0.942818	-0.190627	-0.243304
69060	14/09/2018--11:47:00	32.88	75	-0.942818	0.0486757	0.279932
69120	14/09/2018--11:48:00	33.14	34	-0.927435	-0.160714	-0.37785
69180	14/09/2018--11:49:00	33.21	16	-0.958201	0.0935449	-0.288152
69240	14/09/2018--11:50:00	32.95	0	-0.973584	0.0486757	-0.288152
69300	14/09/2018--11:51:00	32.67	0	-0.958201	0.0785885	0.220133
69360	14/09/2018--11:52:00	32.54	30	-0.942818	0.19824	0.250032
69420	14/09/2018--11:53:00	32.52	0	-0.958201	0.168327	-0.273203
69480	14/09/2018--11:54:00	32.47	13	-0.973584	0.0187629	-0.303102
69540	14/09/2018--11:55:00	32.36	2	-100.435	-0.130801	-0.0788582
69600	14/09/2018--11:56:00	32.11	171	-0.896668	-0.145757	0.0257888
69660	14/09/2018--11:57:00	31.81	791	-0.912051	0.332847	-0.153606
69720	14/09/2018--11:58:00	31.24	634	-10.505	-0.0261062	0.399528
69780	14/09/2018--11:59:00	30.63	649	-0.773602	0.0935449	-0.37785
69840	14/09/2018--12:00:00	30.18	617	-108.127	0.0785885	-0.467547
69900	14/09/2018--12:01:00	29.75	360	-1.512	0.00380655	0.0407384
69960	14/09/2018--12:02:00	29.46	671	-100.435	-0.145757	-0.0639086
70020	14/09/2018--12:03:00	29.74	407	-0.650535	0.123458	-0.048959
70080	14/09/2018--12:04:00	29.82	305	-0.896668	0.138414	-0.452598
70140	14/09/2018--12:05:00	29.86	138	-0.958201	0.0187629	-0.318051
70200	14/09/2018--12:06:00	29.82	462	-103.512	0.0486757	-0.392799
70260	14/09/2018--12:07:00	29.85	459	-0.804368	0.422585	-0.407749
70320	14/09/2018--12:08:00	29.94	735	-0.850518	0.108501	-0.422698
70380	14/09/2018--12:09:00	30.02	681	-118.895	0.213196	-0.0340095
70440	14/09/2018--12:10:00	30.09	624	-118.895	0.123458	0.0407384
70500	14/09/2018--12:11:00	30.19	513	-106.588	-0.235496	0.0407384
70560	14/09/2018--12:12:00	30.01	60	-0.696685	-0.235496	-0.617043
70620	14/09/2018--12:13:00	30.67	201	-0.850518	-0.130801	0.504175
70680	14/09/2018--12:14:00	31.16	308	-0.896668	0.0187629	-0.497446
70740	14/09/2018--12:15:00	31.38	66	-0.819751	0.332847	-0.497446
70800	14/09/2018--12:16:00	31.21	0	-0.835135	0.243109	-0.527345
70860	14/09/2018--12:17:00	31.13	26	-0.912051	0.123458	0.369629
70920	14/09/2018--12:18:00	31.41	1	-0.835135	0.108501	0.549024
70980	14/09/2018--12:19:00	31.77	9	-0.742835	0.332847	0.578923
71040	14/09/2018--12:20:00	32.02	0	-0.742835	0.347804	0.549024
71100	14/09/2018--12:21:00	32.17	329	-0.835135	0.512324	0.294881
71160	14/09/2018--12:22:00	32.71	1	-0.881285	0.347804	0.279932
71220	14/09/2018--12:23:00	33.67	113	-0.558235	0.0935449	-0.856236
71280	14/09/2018--12:24:00	34.88	30	-0.604385	0.302934	-0.751589
71340	14/09/2018--12:25:00	35.2	0	-0.635152	0.273022	-0.751589
71400	14/09/2018--12:26:00	35.37	0	-0.558235	0.407629	-0.751589
71460	14/09/2018--12:27:00	35.47	0	-0.558235	0.347804	-0.766539
71520	14/09/2018--12:28:00	35.55	2	-0.558235	0.332847	-0.781488
71580	14/09/2018--12:29:00	35.71	194	-175.813	-0.459842	0.264982
71640	14/09/2018--12:30:00	35.72	161	-0.896668	-0.295321	-0.37785
71700	14/09/2018--12:31:00	34.96	133	-0.881285	-0.145757	-0.482497
71760	14/09/2018--12:32:00	34.38	0	-0.927435	-0.115845	-0.407749
71820	14/09/2018--12:33:00	33.97	11	-0.958201	-0.115845	-0.347951
71880	14/09/2018--12:34:00	33.52	201	-0.958201	-0.205583	-0.123707
71940	14/09/2018--12:35:00	33.34	339	-106.588	-0.0261062	-0.273203
72000	14/09/2018--12:36:00	33.42	451	-0.973584	-0.295321	-0.273203
72060	14/09/2018--12:37:00	33.64	193	-0.450552	-0.0709754	-0.422698
72120	14/09/2018--12:38:00	33.89	554	-0.973584	0.273022	-0.0938078
72180	14/09/2018--12:39:00	33.76	428	-0.819751	-0.056019	-0.557245
72240	14/09/2018--12:40:00	33.04	314	-0.942818	-0.295321	-0.138656
72300	14/09/2018--12:41:00	32.51	309	-0.650535	-0.056019	-0.766539
72360	14/09/2018--12:42:00	32.49	172	-0.881285	-0.295321	-0.452598
72420	14/09/2018--12:43:00	32.41	423	-0.942818	-0.205583	-0.048959
72480	14/09/2018--12:44:00	32.28	532	-0.958201	-0.145757	-0.198455
72540	14/09/2018--12:45:00	32.23	119	-0.988968	-0.190627	-0.153606
72600	14/09/2018--12:46:00	32.01	82	-0.988968	-0.17567	-0.153606
72660	14/09/2018--12:47:00	31.65	454	-0.988968	0.377716	-0.572194
72720	14/09/2018--12:48:00	31.09	391	-0.804368	0.0935449	-0.572194
72780	14/09/2018--12:49:00	30.55	546	-100.435	-0.0410626	-0.168556
72840	14/09/2018--12:50:00	30.01	422	-0.927435	0.183283	-0.3629
72900	14/09/2018--12:51:00	29.68	413	-0.835135	-0.056019	0.32478
72960	14/09/2018--12:52:00	29.62	504	-0.958201	0.213196	0.0706376
73020	14/09/2018--12:53:00	29.46	578	-117.357	0.00380655	0.145385
73080	14/09/2018--12:54:00	29.23	625	-0.896668	-0.160714	0.399528
73140	14/09/2018--12:55:00	28.89	428	-0.881285	0.15337	0.429427
73200	14/09/2018--12:56:00	28.71	356	-103.512	0.108501	0.115486
73260	14/09/2018--12:57:00	29.2	953	-101.973	-0.0859318	0.0407384
73320	14/09/2018--12:58:00	29.8	776	-0.804368	-0.130801	0.0407384
73380	14/09/2018--12:59:00	30.09	704	-0.988968	0.183283	0.534074
73440	14/09/2018--13:00:00	30.35	751	-115.818	0.213196	-19.924
73500	14/09/2018--13:01:00	30.65	1315	-108.127	-0.0111498	0.055688
73560	14/09/2018--13:02:00	30.76	452	-103.512	0.15337	0.414478
73620	14/09/2018--13:03:00	30.98	382	-0.927435	0.0935449	0.33973
73680	14/09/2018--13:04:00	31.37	898	-0.912051	-0.38506	-0.303102
73740	14/09/2018--13:05:00	31.48	333	-0.912051	-0.160714	0.384579
73800	14/09/2018--13:06:00	31.28	629	-112.742	-0.534623	-0.228354
73860	14/09/2018--13:07:00	31.05	1193	-0.958201	0.0935449	-0.587144
73920	14/09/2018--13:08:00	31.05	678	-0.173653	0.228152	0.922763
73980	14/09/2018--13:09:00	30.89	704	-0.835135	-0.0261062	0.0706376
74040	14/09/2018--13:10:00	30.85	742	-0.942818	-0.624362	0.145385
74100	14/09/2018--13:11:00	30.86	934	-191.197	-0.594449	-0.916034
74160	14/09/2018--13:12:00	30.79	1127	0.0109464	-0.609405	0.69852
74220	14/09/2018--13:13:00	30.68	832	-0.189036	-0.429929	0.907814
74280	14/09/2018--13:14:00	30.6	716	-0.927435	-0.160714	-0.243304
74340	14/09/2018--13:15:00	30.79	736	-0.327486	-0.0410626	102.741
74400	14/09/2018--13:16:00	30.75	993	0.0878628	-0.654275	0.563974
74460	14/09/2018--13:17:00	30.74	618	-0.896668	0.0785885	0.309831
74520	14/09/2018--13:18:00	30.95	641	-0.635152	-0.0859318	-0.108757
74580	14/09/2018--13:19:00	31.05	330	-0.958201	-0.220539	-0.228354
74640	14/09/2018--13:20:00	31.17	35	-0.835135	0.0636321	-0.587144
74700	14/09/2018--13:21:00	31.27	315	-0.758218	0.00380655	-0.691791
74760	14/09/2018--13:22:00	31.41	352	-0.619769	0.00380655	-0.841286
74820	14/09/2018--13:23:00	31.52	760	-161.968	0.0337193	114.701
74880	14/09/2018--13:24:00	30.96	571	-0.958201	0.0486757	0.264982
74940	14/09/2018--13:25:00	31.08	558	-11.428	-0.38506	-0.228354
75000	14/09/2018--13:26:00	30.52	1396	-0.681302	0.108501	0.0706376
75060	14/09/2018--13:27:00	29.8	1523	-108.127	0.123458	-0.0190599
75120	14/09/2018--13:28:00	29.66	783	-0.573619	-0.0261062	0.848015
75180	14/09/2018--13:29:00	29.71	651	-0.696685	0.0935449	0.638721
75240	14/09/2018--13:30:00	30.21	657	-0.650535	-0.34019	-0.691791
75300	14/09/2018--13:31:00	30.73	549	-0.742835	-0.17567	-0.736639
75360	14/09/2018--13:32:00	31.39	501	-0.927435	0.168327	-105.058
75420	14/09/2018--13:33:00	31.89	596	-0.650535	0.0935449	0.773268
75480	14/09/2018--13:34:00	32.11	552	-0.635152	-0.400016	0.474276
75540	14/09/2018--13:35:00	32.22	535	-0.958201	0.15337	-0.0788582
75600	14/09/2018--13:36:00	32.52	204	-0.788985	-0.056019	-0.751589
75660	14/09/2018--13:37:00	32.9	69	-0.573619	-0.280365	-0.841286
75720	14/09/2018--13:38:00	33.25	527	-0.773602	0.287978	0.369629
75780	14/09/2018--13:39:00	33.18	887	0.041713	-0.0410626	-152.897
75840	14/09/2018--13:40:00	33.65	698	-0.527469	-0.474798	-0.751589
75900	14/09/2018--13:41:00	34.54	312	-0.327486	-0.235496	-0.990782
75960	14/09/2018--13:42:00	34.66	441	-0.973584	0.183283	0.190234
76020	14/09/2018--13:43:00	34.46	212	-0.742835	0.243109	0.638721
76080	14/09/2018--13:44:00	34.35	217	-0.835135	0.243109	0.578923
76140	14/09/2018--13:45:00	34.63	184	-0.235186	0.273022	0.848015
76200	14/09/2018--13:46:00	35.19	466	-0.235186	0.273022	0.937713
76260	14/09/2018--13:47:00	35.7	464	-0.404403	0.317891	110.216
76320	14/09/2018--13:48:00	35.99	358	-0.496702	0.183283	-0.841286
76380	14/09/2018--13:49:00	35.46	836	-0.912051	0.0935449	-0.452598
76440	14/09/2018--13:50:00	33.38	850	-0.988968	0.347804	0.100537
76500	14/09/2018--13:51:00	31.83	1174	-0.896668	-0.190627	0.279932
76560	14/09/2018--13:52:00	30.99	1226	-0.881285	0.168327	-0.00411031
76620	14/09/2018--13:53:00	30.96	1253	-0.804368	-0.729057	0.220133
76680	14/09/2018--13:54:00	30.88	900	-0.758218	0.392673	0.743368
76740	14/09/2018--13:55:00	30.27	613	-0.419786	-0.280365	-0.512396
76800	14/09/2018--13:56:00	30.02	553	-0.635152	0.0636321	-0.886135
76860	14/09/2018--13:57:00	29.39	400	-0.727452	-0.0111498	-0.70674
76920	14/09/2018--13:58:00	29.13	299	-0.773602	0.0636321	-0.542295
76980	14/09/2018--13:59:00	29.4	859	-101.973	0.0337193	0.0407384
77040	14/09/2018--14:00:00	30.61	311	-0.219803	-0.160714	108.721
77100	14/09/2018--14:01:00	31.88	106	-0.450552	-0.0261062	0.922763
77160	14/09/2018--14:02:00	33.21	103	-0.189036	-0.295321	0.907814
77220	14/09/2018--14:03:00	34.42	44	-0.29672	-0.235496	0.877915
77280	14/09/2018--14:04:00	35.32	99	-0.358253	-0.17567	0.982562
77340	14/09/2018--14:05:00	35.86	60	-0.25057	-0.235496	0.952662
77400	14/09/2018--14:06:00	36.4	102	-0.281336	-0.190627	0.937713
77460	14/09/2018--14:07:00	36.92	93	-0.235186	0.0785885	105.731
77520	14/09/2018--14:08:00	37.47	79	-0.312103	-0.190627	0.922763
77580	14/09/2018--14:09:00	37.99	66	-0.173653	-0.130801	101.246
77640	14/09/2018--14:10:00	38.41	272	-0.804368	0.213196	0.100537
77700	14/09/2018--14:11:00	36.89	492	-100.435	0.0337193	0.100537
77760	14/09/2018--14:12:00	35.31	570	-109.665	0.168327	0.250032
77820	14/09/2018--14:13:00	33.79	166	-0.0198202	0.0785885	0.982562
77880	14/09/2018--14:14:00	32.62	0	-0.0198202	0.0935449	0.982562
77940	14/09/2018--14:15:00	31.83	3	0.0263297	-0.056019	0.982562
78000	14/09/2018--14:16:00	31.34	0	0.0263297	-0.056019	0.982562
78060	14/09/2018--14:17:00	30.93	0	0.0263297	-0.056019	0.982562
78120	14/09/2018--14:18:00	30.61	0	0.0263297	-0.056019	0.982562
78180	14/09/2018--14:19:00	30.35	0	0.0263297	-0.056019	0.982562
78240	14/09/2018--14:20:00	30.14	0	0.0263297	-0.056019	0.982562
78300	14/09/2018--14:21:00	29.96	0	0.0263297	-0.056019	0.982562
78360	14/09/2018--14:22:00	29.8	0	0.0263297	-0.056019	0.982562
78420	14/09/2018--14:23:00	29.66	0	0.0263297	-0.056019	0.982562
78480	14/09/2018--14:24:00	29.56	0	0.0263297	-0.056019	0.982562
78540	14/09/2018--14:25:00	29.47	0	0.0263297	-0.056019	0.982562
78600	14/09/2018--14:26:00	29.4	0	0.0263297	-0.056019	0.982562
78660	14/09/2018--14:27:00	29.33	0	0.0263297	-0.056019	0.982562
78720	14/09/2018--14:28:00	29.3	0	0.0263297	-0.056019	0.982562
78780	14/09/2018--14:29:00	29.24	0	0.0263297	-0.056019	0.982562
78840	14/09/2018--14:30:00	29.22	0	0.0263297	-0.056019	0.982562
78900	14/09/2018--14:31:00	29.19	0	0.0263297	-0.056019	0.982562
78960	14/09/2018--14:32:00	29.16	0	0.0263297	-0.056019	0.982562
79020	14/09/2018--14:33:00	29.14	0	0.0263297	-0.056019	0.982562
79080	14/09/2018--14:34:00	29.12	0	0.0263297	-0.056019	0.982562
79140	14/09/2018--14:35:00	29.13	0	0.0263297	-0.056019	0.982562
79200	14/09/2018--14:36:00	29.1	0	0.0263297	-0.056019	0.982562
79260	14/09/2018--14:37:00	29.1	0	0.0263297	-0.056019	0.982562
79320	14/09/2018--14:38:00	29.08	0	0.0263297	-0.056019	0.982562
79380	14/09/2018--14:39:00	29.07	0	0.0263297	-0.056019	0.982562
79440	14/09/2018--14:40:00	29.05	0	0.0263297	-0.056019	0.982562
79500	14/09/2018--14:41:00	29.05	0	0.0263297	-0.056019	0.982562
79560	14/09/2018--14:42:00	29.03	0	0.0263297	-0.056019	0.982562
79620	14/09/2018--14:43:00	29.02	0	0.0263297	-0.056019	0.982562
79680	14/09/2018--14:44:00	29.01	120	-0.173653	-0.056019	-100.573
79740	14/09/2018--14:45:00	28.96	0	-0.15827	-0.056019	-102.068
79800	14/09/2018--14:46:00	28.91	0	-0.15827	-0.056019	-102.068
79860	14/09/2018--14:47:00	28.88	0	-0.15827	-0.056019	-102.068
79920	14/09/2018--14:48:00	28.84	11	-0.0198202	-0.190627	-100.573
79980	14/09/2018--14:49:00	29.14	0	-0.0198202	-0.190627	-100.573
80040	14/09/2018--14:50:00	29.33	0	-0.0198202	-0.190627	-100.573
80100	14/09/2018--14:51:00	29.38	0	-0.0198202	-0.190627	-100.573
80160	14/09/2018--14:52:00	29.37	0	-0.0198202	-0.190627	-100.573
80220	14/09/2018--14:53:00	29.36	0	-0.00443693	-0.17567	-100.573
80280	14/09/2018--14:54:00	29.33	0	-0.0198202	-0.17567	-100.573
80340	14/09/2018--14:55:00	29.27	0	-0.00443693	-0.17567	-102.068
80400	14/09/2018--14:56:00	29.24	0	-0.0198202	-0.17567	-100.573
80460	14/09/2018--14:57:00	29.21	0	-0.0198202	-0.17567	-100.573
80520	14/09/2018--14:58:00	29.17	0	-0.00443693	-0.17567	-102.068
80580	14/09/2018--14:59:00	29.14	0	-0.00443693	-0.17567	-102.068
80640	14/09/2018--15:00:00	29.09	0	-0.00443693	-0.17567	-102.068
80700	14/09/2018--15:01:00	29.07	0	-0.00443693	-0.17567	-100.573
80760	14/09/2018--15:02:00	29.04	0	-0.00443693	-0.17567	-102.068
80820	14/09/2018--15:03:00	29.01	0	-0.00443693	-0.17567	-100.573
80880	14/09/2018--15:04:00	28.98	0	-0.00443693	-0.17567	-100.573
80940	14/09/2018--15:05:00	28.96	0	-0.0198202	-0.17567	-100.573
81000	14/09/2018--15:06:00	28.95	0	-0.00443693	-0.17567	-100.573
81060	14/09/2018--15:07:00	28.93	0	-0.00443693	-0.17567	-102.068
81120	14/09/2018--15:08:00	28.92	0	-0.00443693	-0.17567	-102.068
81180	14/09/2018--15:09:00	28.89	0	-0.00443693	-0.17567	-100.573
81240	14/09/2018--15:10:00	28.88	0	-0.00443693	-0.17567	-100.573
81300	14/09/2018--15:11:00	28.89	0	-0.00443693	-0.17567	-100.573
81360	14/09/2018--15:12:00	28.86	0	-0.00443693	-0.17567	-102.068
81420	14/09/2018--15:13:00	28.84	0	-0.00443693	-0.17567	-100.573
81480	14/09/2018--15:14:00	28.85	0	-0.00443693	-0.17567	-100.573
81540	14/09/2018--15:15:00	28.82	0	-0.00443693	-0.17567	-100.573
81600	14/09/2018--15:16:00	28.82	0	-0.00443693	-0.17567	-100.573
81660	14/09/2018--15:17:00	28.79	0	-0.00443693	-0.17567	-100.573
81720	14/09/2018--15:18:00	28.8	0	-0.00443693	-0.17567	-102.068
81780	14/09/2018--15:19:00	28.78	0	-0.00443693	-0.17567	-100.573
81840	14/09/2018--15:20:00	28.77	0	-0.00443693	-0.160714	-102.068
81900	14/09/2018--15:21:00	28.75	9	0.0263297	-0.0410626	-102.068
81960	14/09/2018--15:22:00	28.68	0	0.0263297	-0.0410626	-102.068
82020	14/09/2018--15:23:00	28.66	0	0.0263297	-0.0410626	-102.068
82080	14/09/2018--15:24:00	28.62	0	0.041713	-0.0410626	-102.068
82140	14/09/2018--15:25:00	28.62	0	0.0263297	-0.0410626	-102.068
82200	14/09/2018--15:26:00	28.62	0	0.041713	-0.0410626	-103.563
82260	14/09/2018--15:27:00	28.59	0	0.041713	-0.0410626	-102.068
82320	14/09/2018--15:28:00	28.61	0	0.0263297	-0.0410626	-102.068
82380	14/09/2018--15:29:00	28.59	0	0.0263297	-0.0410626	-103.563
82440	14/09/2018--15:30:00	28.59	0	0.041713	-0.0410626	-102.068
82500	14/09/2018--15:31:00	28.59	0	0.041713	-0.0410626	-103.563
82560	14/09/2018--15:32:00	28.6	0	0.041713	-0.0410626	-102.068
82620	14/09/2018--15:33:00	28.61	0	0.0263297	-0.0410626	-102.068
82680	14/09/2018--15:34:00	28.59	0	0.0263297	-0.0410626	-102.068
82740	14/09/2018--15:35:00	28.59	0	0.041713	-0.0410626	-102.068
82800	14/09/2018--15:36:00	28.6	0	0.041713	-0.0410626	-103.563
82860	14/09/2018--15:37:00	28.57	0	0.041713	-0.0410626	-102.068
82920	14/09/2018--15:38:00	28.58	0	0.041713	-0.0410626	-102.068
82980	14/09/2018--15:39:00	28.57	6	0.0263297	0.00380655	-102.068
83040	14/09/2018--15:40:00	28.55	0	0.0109464	0.00380655	-103.563
83100	14/09/2018--15:41:00	28.55	0	0.0109464	0.00380655	-102.068
83160	14/09/2018--15:42:00	28.58	0	0.0109464	0.0187629	-102.068
83220	14/09/2018--15:43:00	28.57	0	0.0263297	0.00380655	-102.068
83280	14/09/2018--15:44:00	28.57	0	0.0109464	0.00380655	-103.563
83340	14/09/2018--15:45:00	28.56	0	0.0263297	0.00380655	-102.068
83400	14/09/2018--15:46:00	28.55	0	0.0109464	0.00380655	-102.068
83460	14/09/2018--15:47:00	28.55	0	0.0109464	0.0187629	-102.068
83520	14/09/2018--15:48:00	28.58	0	0.0109464	0.00380655	-102.068
83580	14/09/2018--15:49:00	28.57	0	0.0109464	0.00380655	-102.068
83640	14/09/2018--15:50:00	28.56	0	0.0109464	0.0187629	-102.068
83700	14/09/2018--15:51:00	28.56	0	0.0109464	0.00380655	-102.068
83760	14/09/2018--15:52:00	28.56	0	0.0109464	0.0187629	-103.563
83820	14/09/2018--15:53:00	28.57	0	0.0263297	0.0187629	-102.068
83880	14/09/2018--15:54:00	28.57	0	0.0109464	0.0187629	-103.563
83940	14/09/2018--15:55:00	28.56	0	0.0109464	0.0187629	-103.563
84000	14/09/2018--15:56:00	28.57	0	0.0109464	0.0187629	-102.068
84060	14/09/2018--15:57:00	28.57	0	0.0109464	0.00380655	-102.068
84120	14/09/2018--15:58:00	28.54	0	0.0109464	0.0187629	-102.068
84180	14/09/2018--15:59:00	28.55	0	0.0109464	0.00380655	-102.068
84240	14/09/2018--16:00:00	28.56	0	0.0109464	0.0187629	-102.068
84300	14/09/2018--16:01:00	28.55	0	0.0109464	0.0187629	-103.563
84360	14/09/2018--16:02:00	28.56	0	0.0109464	0.0187629	-102.068
84420	14/09/2018--16:03:00	28.54	0	0.0109464	0.00380655	-102.068
84480	14/09/2018--16:04:00	28.54	0	0.0109464	0.0187629	-103.563
84540	14/09/2018--16:05:00	28.54	0	0.0109464	0.00380655	-102.068
84600	14/09/2018--16:06:00	28.53	0	0.0109464	0.0187629	-102.068
84660	14/09/2018--16:07:00	28.54	0	0.0109464	0.0187629	-103.563
84720	14/09/2018--16:08:00	28.54	0	0.0109464	0.0187629	-103.563
84780	14/09/2018--16:09:00	28.53	0	0.0109464	0.00380655	-103.563
84840	14/09/2018--16:10:00	28.53	0	0.0109464	0.0187629	-102.068
84900	14/09/2018--16:11:00	28.55	0	0.0109464	0.00380655	-102.068
84960	14/09/2018--16:12:00	28.55	0	0.0109464	0.0187629	-102.068
85020	14/09/2018--16:13:00	28.54	0	0.0109464	0.0187629	-103.563
85080	14/09/2018--16:14:00	28.53	0	0.0109464	0.0187629	-103.563
85140	14/09/2018--16:15:00	28.52	0	0.0109464	0.0187629	-102.068
85200	14/09/2018--16:16:00	28.52	0	0.0109464	0.0187629	-102.068
85260	14/09/2018--16:17:00	28.51	0	0.0109464	0.0187629	-102.068
85320	14/09/2018--16:18:00	28.53	0	0.0109464	0.0187629	-102.068
85380	14/09/2018--16:19:00	28.52	0	0.0109464	0.0187629	-102.068
85440	14/09/2018--16:20:00	28.51	0	0.0109464	0.0187629	-102.068
85500	14/09/2018--16:21:00	28.49	0	0.0109464	0.0187629	-103.563
85560	14/09/2018--16:22:00	28.5	0	0.0109464	0.0187629	-103.563
85620	14/09/2018--16:23:00	28.48	0	0.0109464	0.0187629	-103.563
85680	14/09/2018--16:24:00	28.48	0	0.0109464	0.0187629	-102.068
85740	14/09/2018--16:25:00	28.5	0	0.0109464	0.0187629	-102.068
85800	14/09/2018--16:26:00	28.48	0	0.0109464	0.0187629	-103.563
85860	14/09/2018--16:27:00	28.49	0	0.0109464	0.0187629	-103.563
85920	14/09/2018--16:28:00	28.48	0	0.0109464	0.0187629	-102.068
85980	14/09/2018--16:29:00	28.48	0	0.0109464	0.0187629	-103.563
86040	14/09/2018--16:30:00	28.45	0	0.0109464	0.0187629	-102.068
86100	14/09/2018--16:31:00	28.46	0	0.0109464	0.0187629	-102.068
86160	14/09/2018--16:32:00	28.47	0	0.0109464	0.0187629	-102.068
86220	14/09/2018--16:33:00	28.47	0	0.0263297	0.0187629	-102.068
86280	14/09/2018--16:34:00	28.47	0	0.0109464	0.0187629	-103.563
86340	14/09/2018--16:35:00	28.47	0	0.0109464	0.0187629	-102.068
86400	14/09/2018--16:36:00	28.48	0	0.0109464	0.0187629	-103.563
86460	14/09/2018--16:37:00	28.47	0	0.0109464	0.0187629	-102.068
86520	14/09/2018--16:38:00	28.47	0	0.0109464	0.0187629	-102.068
86580	14/09/2018--16:39:00	28.47	0	0.0109464	0.0187629	-102.068
86640	14/09/2018--16:40:00	28.47	0	0.0109464	0.0187629	-102.068
86700	14/09/2018--16:41:00	28.46	0	0.0109464	0.0187629	-103.563
86760	14/09/2018--16:42:00	28.47	0	0.0109464	0.0187629	-102.068
86820	14/09/2018--16:43:00	28.48	0	0.0109464	0.0187629	-103.563
86880	14/09/2018--16:44:00	28.48	0	0.0109464	0.0187629	-102.068
86940	14/09/2018--16:45:00	28.48	0	0.0109464	0.0187629	-103.563
87000	14/09/2018--16:46:00	28.48	0	0.0109464	0.0187629	-102.068
87060	14/09/2018--16:47:00	28.48	0	0.0109464	0.0187629	-102.068
87120	14/09/2018--16:48:00	28.51	0	0.0109464	0.0187629	-102.068
87180	14/09/2018--16:49:00	28.48	0	0.0109464	0.0187629	-102.068
87240	14/09/2018--16:50:00	28.48	0	0.0263297	0.0187629	-102.068
87300	14/09/2018--16:51:00	28.48	0	0.0109464	0.0187629	-103.563
87360	14/09/2018--16:52:00	28.49	0	0.0109464	0.0187629	-103.563
87420	14/09/2018--16:53:00	28.49	0	0.0109464	0.0187629	-102.068
87480	14/09/2018--16:54:00	28.5	0	0.0109464	0.0187629	-102.068
87540	14/09/2018--16:55:00	28.48	0	0.0109464	0.0187629	-102.068
87600	14/09/2018--16:56:00	28.5	0	0.0109464	0.0187629	-102.068
87660	14/09/2018--16:57:00	28.5	0	0.0109464	0.0187629	-103.563
87720	14/09/2018--16:58:00	28.5	0	0.0109464	0.0187629	-103.563
87780	14/09/2018--16:59:00	28.51	0	0.0109464	0.0187629	-103.563
87840	14/09/2018--17:00:00	28.52	0	0.0109464	0.0187629	-102.068
87900	14/09/2018--17:01:00	28.52	0	0.0109464	0.0187629	-103.563
87960	14/09/2018--17:02:00	28.5	0	0.0109464	0.0187629	-103.563
88020	14/09/2018--17:03:00	28.5	0	0.0109464	0.0187629	-102.068
88080	14/09/2018--17:04:00	28.5	0	0.0109464	0.0187629	-102.068
88140	14/09/2018--17:05:00	28.51	0	0.0109464	0.0187629	-103.563
88200	14/09/2018--17:06:00	28.51	0	0.0109464	0.0187629	-102.068
88260	14/09/2018--17:07:00	28.48	0	0.0263297	0.0187629	-102.068
88320	14/09/2018--17:08:00	28.52	0	0.0109464	0.0187629	-102.068
88380	14/09/2018--17:09:00	28.51	0	0.0109464	0.0187629	-102.068
88440	14/09/2018--17:10:00	28.5	0	0.0109464	0.0187629	-102.068
88500	14/09/2018--17:11:00	28.51	0	0.0263297	0.0187629	-102.068
88560	14/09/2018--17:12:00	28.51	0	0.0109464	0.0187629	-103.563
88620	14/09/2018--17:13:00	28.5	0	0.0109464	0.0187629	-102.068
88680	14/09/2018--17:14:00	28.5	0	0.0109464	0.0187629	-102.068
88740	14/09/2018--17:15:00	28.5	0	0.0109464	0.0187629	-102.068
88800	14/09/2018--17:16:00	28.49	0	0.0109464	0.0187629	-102.068
88860	14/09/2018--17:17:00	28.51	0	0.0109464	0.0187629	-102.068
88920	14/09/2018--17:18:00	28.5	0	0.0109464	0.0187629	-103.563
88980	14/09/2018--17:19:00	28.52	0	0.0109464	0.0187629	-103.563
89040	14/09/2018--17:20:00	28.51	0	0.0109464	0.0187629	-102.068
89100	14/09/2018--17:21:00	28.49	0	0.0109464	0.0187629	-102.068
89160	14/09/2018--17:22:00	28.51	0	0.0109464	0.0187629	-102.068
89220	14/09/2018--17:23:00	28.5	0	0.0109464	0.0187629	-102.068
89280	14/09/2018--17:24:00	28.5	0	0.0109464	0.0187629	-103.563
89340	14/09/2018--17:25:00	28.49	0	0.0109464	0.0187629	-102.068
89400	14/09/2018--17:26:00	28.5	0	0.0263297	0.0187629	-103.563
89460	14/09/2018--17:27:00	28.49	0	0.0109464	0.0187629	-102.068
89520	14/09/2018--17:28:00	28.49	0	0.0109464	0.0187629	-102.068
89580	14/09/2018--17:29:00	28.48	0	0.0109464	0.0187629	-102.068
89640	14/09/2018--17:30:00	28.48	0	0.0263297	0.0187629	-103.563
89700	14/09/2018--17:31:00	28.49	0	0.0109464	0.0187629	-103.563
89760	14/09/2018--17:32:00	28.48	0	0.0109464	0.0187629	-102.068
89820	14/09/2018--17:33:00	28.47	0	0.0109464	0.0187629	-103.563
89880	14/09/2018--17:34:00	28.5	0	0.0109464	0.0187629	-102.068
89940	14/09/2018--17:35:00	28.48	0	0.0109464	0.0187629	-103.563
90000	14/09/2018--17:36:00	28.49	0	0.0109464	0.0187629	-102.068
90060	14/09/2018--17:37:00	28.48	0	0.0109464	0.0187629	-102.068
90120	14/09/2018--17:38:00	28.48	0	0.0109464	0.0337193	-102.068
90180	14/09/2018--17:39:00	28.48	0	0.0263297	0.0187629	-102.068
90240	14/09/2018--17:40:00	28.47	0	0.0109464	0.0187629	-102.068
90300	14/09/2018--17:41:00	28.48	0	0.0109464	0.0187629	-103.563
90360	14/09/2018--17:42:00	28.48	0	0.0109464	0.0187629	-102.068
90420	14/09/2018--17:43:00	28.47	0	0.0109464	0.0187629	-102.068
90480	14/09/2018--17:44:00	28.47	0	0.0263297	0.0187629	-102.068
90540	14/09/2018--17:45:00	28.5	0	0.0263297	0.0187629	-102.068
90600	14/09/2018--17:46:00	28.47	0	0.0109464	0.0187629	-103.563
90660	14/09/2018--17:47:00	28.46	0	0.0109464	0.0187629	-102.068
90720	14/09/2018--17:48:00	28.46	0	0.0109464	0.0187629	-102.068
90780	14/09/2018--17:49:00	28.47	0	0.0263297	0.0187629	-103.563
90840	14/09/2018--17:50:00	28.46	0	0.0263297	0.0337193	-102.068
90900	14/09/2018--17:51:00	28.46	0	0.0109464	0.0187629	-102.068
90960	14/09/2018--17:52:00	28.47	0	0.0263297	0.0187629	-102.068
91020	14/09/2018--17:53:00	28.46	0	0.0109464	0.0187629	-102.068
91080	14/09/2018--17:54:00	28.47	0	0.0109464	0.0187629	-102.068
91140	14/09/2018--17:55:00	28.48	0	0.0263297	0.0187629	-102.068
91200	14/09/2018--17:56:00	28.49	0	0.0263297	0.0337193	-103.563
91260	14/09/2018--17:57:00	28.48	0	0.0263297	0.0187629	-102.068
91320	14/09/2018--17:58:00	28.48	0	0.0109464	0.0187629	-102.068
91380	14/09/2018--17:59:00	28.48	0	0.0263297	0.0187629	-103.563
91440	14/09/2018--18:00:00	28.48	0	0.0109464	0.0187629	-102.068
91500	14/09/2018--18:01:00	28.49	0	0.0109464	0.0337193	-103.563
91560	14/09/2018--18:02:00	28.46	0	0.0109464	0.0187629	-103.563
91620	14/09/2018--18:03:00	28.48	0	0.0109464	0.0187629	-102.068
91680	14/09/2018--18:04:00	28.48	0	0.0109464	0.0187629	-102.068
91740	14/09/2018--18:05:00	28.48	0	0.0109464	0.0187629	-102.068
91800	14/09/2018--18:06:00	28.48	0	0.0109464	0.0187629	-102.068
91860	14/09/2018--18:07:00	28.5	0	0.0109464	0.0337193	-102.068
91920	14/09/2018--18:08:00	28.47	0	0.0263297	0.0337193	-102.068
91980	14/09/2018--18:09:00	28.47	0	0.0263297	0.0187629	-102.068
92040	14/09/2018--18:10:00	28.48	0	0.0109464	0.0187629	-102.068
92100	14/09/2018--18:11:00	28.48	0	0.0263297	0.0187629	-102.068
92160	14/09/2018--18:12:00	28.47	0	0.0109464	0.0337193	-102.068
92220	14/09/2018--18:13:00	28.48	0	0.0109464	0.0187629	-102.068
92280	14/09/2018--18:14:00	28.46	0	0.0109464	0.0187629	-102.068
92340	14/09/2018--18:15:00	28.45	0	0.0109464	0.0187629	-102.068
92400	14/09/2018--18:16:00	28.45	0	0.0109464	0.0187629	-102.068
92460	14/09/2018--18:17:00	28.46	0	0.0263297	0.0187629	-102.068
92520	14/09/2018--18:18:00	28.47	0	0.0109464	0.0337193	-103.563
92580	14/09/2018--18:19:00	28.45	0	0.0109464	0.0337193	-102.068
92640	14/09/2018--18:20:00	28.46	0	0.0109464	0.0337193	-102.068
92700	14/09/2018--18:21:00	28.45	0	0.0109464	0.0187629	-102.068
92760	14/09/2018--18:22:00	28.45	0	0.0109464	0.0187629	-102.068
92820	14/09/2018--18:23:00	28.45	0	0.0263297	0.0187629	-102.068
92880	14/09/2018--18:24:00	28.44	0	0.0109464	0.0187629	-102.068
92940	14/09/2018--18:25:00	28.44	0	0.0109464	0.0337193	-102.068
93000	14/09/2018--18:26:00	28.43	0	0.0263297	0.0187629	-102.068
93060	14/09/2018--18:27:00	28.43	0	0.0109464	0.0337193	-103.563
93120	14/09/2018--18:28:00	28.42	0	0.0109464	0.0187629	-102.068
93180	14/09/2018--18:29:00	28.41	0	0.0263297	0.0337193	-102.068
93240	14/09/2018--18:30:00	28.42	0	0.0109464	0.0337193	-102.068
93300	14/09/2018--18:31:00	28.4	0	0.0263297	0.0187629	-102.068
93360	14/09/2018--18:32:00	28.41	0	0.0109464	0.0337193	-102.068
93420	14/09/2018--18:33:00	28.39	0	0.0109464	0.0187629	-102.068
93480	14/09/2018--18:34:00	28.42	0	0.0109464	0.0187629	-103.563
93540	14/09/2018--18:35:00	28.4	0	0.0109464	0.0187629	-103.563
93600	14/09/2018--18:36:00	28.4	0	0.0109464	0.0337193	-102.068
93660	14/09/2018--18:37:00	28.39	0	0.0109464	0.0187629	-102.068
93720	14/09/2018--18:38:00	28.39	0	0.0109464	0.0337193	-103.563
93780	14/09/2018--18:39:00	28.39	0	0.0109464	0.0187629	-102.068
93840	14/09/2018--18:40:00	28.37	0	0.0263297	0.0337193	-102.068
93900	14/09/2018--18:41:00	28.38	0	0.0109464	0.0337193	-103.563
93960	14/09/2018--18:42:00	28.37	0	0.0263297	0.0337193	-102.068
94020	14/09/2018--18:43:00	28.36	0	0.0109464	0.0187629	-102.068
94080	14/09/2018--18:44:00	28.36	0	0.0263297	0.0337193	-102.068
94140	14/09/2018--18:45:00	28.38	0	0.0109464	0.0337193	-103.563
94200	14/09/2018--18:46:00	28.36	0	0.0109464	0.0187629	-102.068
94260	14/09/2018--18:47:00	28.36	0	0.0263297	0.0337193	-102.068
94320	14/09/2018--18:48:00	28.35	0	0.0263297	0.0337193	-102.068
94380	14/09/2018--18:49:00	28.33	0	0.0263297	0.0337193	-103.563
94440	14/09/2018--18:50:00	28.36	0	0.0109464	0.0337193	-103.563
94500	14/09/2018--18:51:00	28.34	0	0.0109464	0.0337193	-102.068
94560	14/09/2018--18:52:00	28.34	0	0.0109464	0.0337193	-102.068
94620	14/09/2018--18:53:00	28.35	0	0.0263297	0.0337193	-102.068
94680	14/09/2018--18:54:00	28.33	0	0.0263297	0.0337193	-103.563
94740	14/09/2018--18:55:00	28.34	0	0.0263297	0.0337193	-103.563
94800	14/09/2018--18:56:00	28.34	0	0.0263297	0.0187629	-103.563
94860	14/09/2018--18:57:00	28.34	0	0.0263297	0.0337193	-102.068
94920	14/09/2018--18:58:00	28.32	0	0.0263297	0.0337193	-102.068
94980	14/09/2018--18:59:00	28.34	0	0.0263297	0.0337193	-102.068
95040	14/09/2018--19:00:00	28.34	0	0.0263297	0.0337193	-102.068
95100	14/09/2018--19:01:00	28.35	0	0.0109464	0.0337193	-102.068
95160	14/09/2018--19:02:00	28.36	0	0.0109464	0.0337193	-102.068
95220	14/09/2018--19:03:00	28.35	0	0.0263297	0.0337193	-102.068
95280	14/09/2018--19:04:00	28.34	0	0.0109464	0.0337193	-102.068
95340	14/09/2018--19:05:00	28.33	0	0.0109464	0.0187629	-102.068
95400	14/09/2018--19:06:00	28.34	0	0.0109464	0.0337193	-103.563
95460	14/09/2018--19:07:00	28.32	0	0.0109464	0.0187629	-103.563
95520	14/09/2018--19:08:00	28.32	0	0.0109464	0.0337193	-102.068
95580	14/09/2018--19:09:00	28.32	0	0.0263297	0.0337193	-102.068
95640	14/09/2018--19:10:00	28.32	0	0.0263297	0.0337193	-103.563
95700	14/09/2018--19:11:00	28.3	0	0.0109464	0.0337193	-102.068
95760	14/09/2018--19:12:00	28.28	0	0.0263297	0.0337193	-103.563
95820	14/09/2018--19:13:00	28.26	3	0.0109464	0.0337193	-102.068
95880	14/09/2018--19:14:00	28.25	0	0.0263297	0.0337193	-102.068
95940	14/09/2018--19:15:00	28.22	0	0.0109464	0.0337193	-102.068
96000	14/09/2018--19:16:00	28.21	0	0.0263297	0.0337193	-102.068
96060	14/09/2018--19:17:00	28.2	0	0.0263297	0.0337193	-102.068
96120	14/09/2018--19:18:00	28.22	0	0.0263297	0.0337193	-102.068
96180	14/09/2018--19:19:00	28.2	0	0.0109464	0.0337193	-102.068
96240	14/09/2018--19:20:00	28.21	0	0.0263297	0.0187629	-102.068
96300	14/09/2018--19:21:00	28.18	0	0.0109464	0.0337193	-102.068
96360	14/09/2018--19:22:00	28.19	0	0.0263297	0.0337193	-102.068
96420	14/09/2018--19:23:00	28.18	0	0.0263297	0.0337193	-102.068
96480	14/09/2018--19:24:00	28.16	0	0.0263297	0.0337193	-102.068
96540	14/09/2018--19:25:00	28.15	0	0.0263297	0.0337193	-102.068
96600	14/09/2018--19:26:00	28.16	0	0.0263297	0.0337193	-102.068
96660	14/09/2018--19:27:00	28.16	0	0.0109464	0.0337193	-102.068
96720	14/09/2018--19:28:00	28.16	0	0.0109464	0.0337193	-102.068
96780	14/09/2018--19:29:00	28.14	0	0.0109464	0.0337193	-102.068
96840	14/09/2018--19:30:00	28.16	1	0.0263297	0.0337193	-102.068
96900	14/09/2018--19:31:00	28.16	0	0.0109464	0.0337193	-102.068
96960	14/09/2018--19:32:00	28.14	0	0.0263297	0.0187629	-102.068
97020	14/09/2018--19:33:00	28.13	0	0.0263297	0.0337193	-102.068
97080	14/09/2018--19:34:00	28.12	0	0.0263297	0.0337193	-103.563
97140	14/09/2018--19:35:00	28.11	0	0.0263297	0.0337193	-103.563
97200	14/09/2018--19:36:00	28.08	0	0.0109464	0.0337193	-102.068
97260	14/09/2018--19:37:00	28.09	0	0.0263297	0.0337193	-103.563
97320	14/09/2018--19:38:00	28.06	0	0.0263297	0.0337193	-102.068
97380	14/09/2018--19:39:00	28.07	0	0.0109464	0.0337193	-102.068
97440	14/09/2018--19:40:00	28.05	0	0.0263297	0.0337193	-103.563
97500	14/09/2018--19:41:00	28.04	0	0.0109464	0.0337193	-102.068
97560	14/09/2018--19:42:00	28.04	0	0.0263297	0.0337193	-102.068
97620	14/09/2018--19:43:00	28.01	0	0.0263297	0.0337193	-103.563
97680	14/09/2018--19:44:00	28.03	0	0.0109464	0.0337193	-103.563
97740	14/09/2018--19:45:00	28.01	0	0.0263297	0.0337193	-102.068
97800	14/09/2018--19:46:00	28.02	0	0.0109464	0.0337193	-102.068
97860	14/09/2018--19:47:00	28.01	0	0.0263297	0.0337193	-102.068
97920	14/09/2018--19:48:00	28	0	0.0263297	0.0337193	-103.563
97980	14/09/2018--19:49:00	28.01	0	0.0263297	0.0337193	-102.068
98040	14/09/2018--19:50:00	28.01	0	0.0263297	0.0337193	-102.068
98100	14/09/2018--19:51:00	28	0	0.0263297	0.0337193	-103.563
98160	14/09/2018--19:52:00	27.99	0	0.0109464	0.0337193	-103.563
98220	14/09/2018--19:53:00	27.98	0	0.0109464	0.0337193	-102.068
98280	14/09/2018--19:54:00	27.98	0	0.0109464	0.0337193	-102.068
98340	14/09/2018--19:55:00	27.96	0	0.0263297	0.0337193	-102.068
98400	14/09/2018--19:56:00	27.95	0	0.0263297	0.0337193	-102.068
98460	14/09/2018--19:57:00	27.95	0	0.0263297	0.0187629	-102.068
98520	14/09/2018--19:58:00	27.94	0	0.0263297	0.0337193	-102.068
98580	14/09/2018--19:59:00	27.95	0	0.0263297	0.0337193	-102.068
98640	14/09/2018--20:00:00	27.95	0	0.0263297	0.0337193	-102.068
98700	14/09/2018--20:01:00	27.94	0	0.0263297	0.0337193	-102.068
98760	14/09/2018--20:02:00	27.95	0	0.0263297	0.0337193	-102.068
98820	14/09/2018--20:03:00	27.93	0	0.0109464	0.0337193	-102.068
98880	14/09/2018--20:04:00	27.93	0	0.0263297	0.0337193	-102.068
98940	14/09/2018--20:05:00	27.92	0	0.0109464	0.0337193	-102.068
99000	14/09/2018--20:06:00	27.88	0	0.0263297	0.0337193	-103.563
99060	14/09/2018--20:07:00	27.89	0	0.0263297	0.0337193	-102.068
99120	14/09/2018--20:08:00	27.88	0	0.0263297	0.0337193	-102.068
99180	14/09/2018--20:09:00	27.89	0	0.0263297	0.0337193	-102.068
99240	14/09/2018--20:10:00	27.87	0	0.0263297	0.0337193	-102.068
99300	14/09/2018--20:11:00	27.87	0	0.0263297	0.0337193	-102.068
99360	14/09/2018--20:12:00	27.85	0	0.0109464	0.0337193	-102.068
99420	14/09/2018--20:13:00	27.86	0	0.0263297	0.0337193	-102.068
99480	14/09/2018--20:14:00	27.83	0	0.0263297	0.0337193	-103.563
99540	14/09/2018--20:15:00	27.86	0	0.0263297	0.0337193	-102.068
99600	14/09/2018--20:16:00	27.97	318	-0.958201	0.213196	-0.243304
99660	14/09/2018--20:17:00	28.18	139	-0.988968	0.0935449	-0.0938078
99720	14/09/2018--20:18:00	28.37	285	-100.435	-0.0261062	0.0706376
99780	14/09/2018--20:19:00	28.51	343	-101.973	-0.056019	-0.108757
99840	14/09/2018--20:20:00	28.61	527	-0.404403	0.108501	0.907814
99900	14/09/2018--20:21:00	28.48	0	-0.265953	0.0636321	0.937713
99960	14/09/2018--20:22:00	28.38	43	-0.265953	0.123458	0.967612
100020	14/09/2018--20:23:00	28.3	101	-0.15827	0.123458	101.246
100080	14/09/2018--20:24:00	28.22	47	-0.281336	0.0935449	0.967612
100140	14/09/2018--20:25:00	28.15	214	-0.25057	0.108501	0.997511
100200	14/09/2018--20:26:00	28.11	145	-0.189036	0.138414	0.892864
100260	14/09/2018--20:27:00	28.04	164	-0.20442	0.0636321	0.862965
100320	14/09/2018--20:28:00	27.96	318	-0.265953	0.168327	105.731
100380	14/09/2018--20:29:00	27.89	195	-0.265953	0.108501	0.952662
100440	14/09/2018--20:30:00	27.82	203	-0.312103	0.123458	0.877915
100500	14/09/2018--20:31:00	27.78	367	-0.29672	-0.0111498	0.937713
100560	14/09/2018--20:32:00	27.74	271	-0.25057	0.0935449	0.952662
100620	14/09/2018--20:33:00	27.7	473	-0.881285	-0.100888	0.713469
100680	14/09/2018--20:34:00	27.58	745	-0.819751	0.377716	0.429427
100740	14/09/2018--20:35:00	27.43	0	-0.819751	0.377716	0.429427
100800	14/09/2018--20:36:00	27.29	0	-0.819751	0.377716	0.429427
100860	14/09/2018--20:37:00	27.16	0	-0.819751	0.377716	0.414478
100920	14/09/2018--20:38:00	27.03	0	-0.819751	0.377716	0.414478
100980	14/09/2018--20:39:00	26.93	0	-0.819751	0.377716	0.429427
101040	14/09/2018--20:40:00	26.83	0	-0.835135	0.377716	0.414478
101100	14/09/2018--20:41:00	26.72	0	-0.819751	0.377716	0.414478
101160	14/09/2018--20:42:00	26.66	0	-0.819751	0.377716	0.414478
101220	14/09/2018--20:43:00	26.59	0	-0.819751	0.377716	0.429427
101280	14/09/2018--20:44:00	26.57	0	-0.819751	0.377716	0.414478
101340	14/09/2018--20:45:00	26.52	0	-0.819751	0.377716	0.429427
101400	14/09/2018--20:46:00	26.49	0	-0.819751	0.377716	0.414478
101460	14/09/2018--20:47:00	26.47	0	-0.819751	0.377716	0.414478
101520	14/09/2018--20:48:00	26.4	0	-0.819751	0.377716	0.414478
101580	14/09/2018--20:49:00	26.35	0	-0.819751	0.377716	0.429427
101640	14/09/2018--20:50:00	26.29	0	-0.819751	0.377716	0.414478
101700	14/09/2018--20:51:00	26.33	0	-0.819751	0.377716	0.414478
101760	14/09/2018--20:52:00	26.31	0	-0.819751	0.377716	0.429427
101820	14/09/2018--20:53:00	26.34	0	-0.819751	0.377716	0.429427
101880	14/09/2018--20:54:00	26.38	0	-0.819751	0.377716	0.429427
101940	14/09/2018--20:55:00	26.4	0	-0.819751	0.377716	0.414478
102000	14/09/2018--20:56:00	26.42	0	-0.819751	0.377716	0.414478
102060	14/09/2018--20:57:00	26.41	0	-0.819751	0.377716	0.429427
102120	14/09/2018--20:58:00	26.42	0	-0.819751	0.377716	0.429427
102180	14/09/2018--20:59:00	26.43	0	-0.819751	0.377716	0.414478
102240	14/09/2018--21:00:00	26.44	0	-0.819751	0.377716	0.429427
102300	14/09/2018--21:01:00	26.44	0	-0.819751	0.377716	0.414478
102360	14/09/2018--21:02:00	26.46	0	-0.819751	0.377716	0.429427
102420	14/09/2018--21:03:00	26.48	0	-0.819751	0.377716	0.414478
102480	14/09/2018--21:04:00	26.46	0	-0.819751	0.377716	0.429427
102540	14/09/2018--21:05:00	26.44	0	-0.819751	0.377716	0.414478
102600	14/09/2018--21:06:00	26.44	0	-0.819751	0.377716	0.414478
102660	14/09/2018--21:07:00	26.42	0	-0.819751	0.377716	0.429427
102720	14/09/2018--21:08:00	26.41	0	-0.819751	0.377716	0.429427
102780	14/09/2018--21:09:00	26.39	0	-0.819751	0.377716	0.429427
102840	14/09/2018--21:10:00	26.38	0	-0.819751	0.377716	0.429427
102900	14/09/2018--21:11:00	26.38	0	-0.819751	0.377716	0.429427
102960	14/09/2018--21:12:00	26.32	0	-0.819751	0.377716	0.414478
103020	14/09/2018--21:13:00	26.31	0	-0.819751	0.377716	0.414478
103080	14/09/2018--21:14:00	26.27	0	-0.819751	0.377716	0.414478
103140	14/09/2018--21:15:00	26.27	0	-0.819751	0.377716	0.429427
103200	14/09/2018--21:16:00	26.22	0	-0.819751	0.377716	0.429427
103260	14/09/2018--21:17:00	26.18	0	-0.819751	0.377716	0.414478
103320	14/09/2018--21:18:00	26.11	0	-0.819751	0.377716	0.414478
103380	14/09/2018--21:19:00	26.08	0	-0.819751	0.377716	0.429427
103440	14/09/2018--21:20:00	26.03	0	-0.819751	0.377716	0.429427
103500	14/09/2018--21:21:00	25.97	0	-0.835135	0.377716	0.414478
103560	14/09/2018--21:22:00	25.91	0	-0.819751	0.377716	0.429427
103620	14/09/2018--21:23:00	25.87	0	-0.819751	0.377716	0.429427
103680	14/09/2018--21:24:00	25.84	0	-0.819751	0.377716	0.429427
103740	14/09/2018--21:25:00	25.79	0	-0.819751	0.377716	0.414478
103800	14/09/2018--21:26:00	25.74	0	-0.819751	0.377716	0.414478
103860	14/09/2018--21:27:00	25.67	0	-0.819751	0.377716	0.414478
103920	14/09/2018--21:28:00	25.66	0	-0.819751	0.377716	0.414478
103980	14/09/2018--21:29:00	25.64	0	-0.835135	0.377716	0.429427
104040	14/09/2018--21:30:00	25.63	0	-0.819751	0.377716	0.414478
104100	14/09/2018--21:31:00	25.63	0	-0.819751	0.377716	0.429427
104160	14/09/2018--21:32:00	25.62	0	-0.835135	0.377716	0.429427
104220	14/09/2018--21:33:00	25.61	0	-0.819751	0.377716	0.414478
104280	14/09/2018--21:34:00	25.6	0	-0.819751	0.377716	0.429427
104340	14/09/2018--21:35:00	25.59	0	-0.819751	0.377716	0.429427
104400	14/09/2018--21:36:00	25.59	0	-0.819751	0.377716	0.414478
104460	14/09/2018--21:37:00	25.57	0	-0.819751	0.377716	0.429427
104520	14/09/2018--21:38:00	25.59	0	-0.819751	0.377716	0.429427
104580	14/09/2018--21:39:00	25.63	0	-0.819751	0.377716	0.429427
104640	14/09/2018--21:40:00	25.68	0	-0.819751	0.377716	0.414478
104700	14/09/2018--21:41:00	25.74	0	-0.835135	0.377716	0.429427
104760	14/09/2018--21:42:00	25.74	0	-0.819751	0.377716	0.429427
104820	14/09/2018--21:43:00	25.75	0	-0.819751	0.377716	0.429427
104880	14/09/2018--21:44:00	25.72	0	-0.819751	0.377716	0.414478
104940	14/09/2018--21:45:00	25.74	0	-0.819751	0.377716	0.414478
105000	14/09/2018--21:46:00	25.72	0	-0.819751	0.377716	0.429427
105060	14/09/2018--21:47:00	25.73	0	-0.819751	0.377716	0.429427
105120	14/09/2018--21:48:00	25.73	0	-0.819751	0.377716	0.414478
105180	14/09/2018--21:49:00	25.75	0	-0.835135	0.377716	0.414478
105240	14/09/2018--21:50:00	25.74	0	-0.819751	0.377716	0.414478
105300	14/09/2018--21:51:00	25.75	0	-0.819751	0.377716	0.429427
105360	14/09/2018--21:52:00	25.72	0	-0.819751	0.377716	0.414478
105420	14/09/2018--21:53:00	25.71	0	-0.819751	0.377716	0.429427
105480	14/09/2018--21:54:00	25.69	0	-0.819751	0.377716	0.414478
105540	14/09/2018--21:55:00	25.66	0	-0.819751	0.377716	0.429427
105600	14/09/2018--21:56:00	25.62	0	-0.835135	0.377716	0.429427
105660	14/09/2018--21:57:00	25.59	0	-0.819751	0.377716	0.414478
105720	14/09/2018--21:58:00	25.52	0	-0.819751	0.377716	0.429427
105780	14/09/2018--21:59:00	25.46	0	-0.819751	0.377716	0.429427
105840	14/09/2018--22:00:00	25.4	0	-0.819751	0.377716	0.429427
105900	14/09/2018--22:01:00	25.34	0	-0.819751	0.377716	0.429427
105960	14/09/2018--22:02:00	25.27	0	-0.819751	0.377716	0.414478
106020	14/09/2018--22:03:00	25.25	0	-0.819751	0.377716	0.429427
106080	14/09/2018--22:04:00	25.2	0	-0.819751	0.377716	0.414478
106140	14/09/2018--22:05:00	25.18	0	-0.819751	0.377716	0.429427
106200	14/09/2018--22:06:00	25.14	0	-0.819751	0.377716	0.429427
106260	14/09/2018--22:07:00	25.11	0	-0.819751	0.377716	0.429427
106320	14/09/2018--22:08:00	25.07	0	-0.819751	0.377716	0.429427
106380	14/09/2018--22:09:00	25.05	0	-0.819751	0.377716	0.429427
106440	14/09/2018--22:10:00	25.02	0	-0.819751	0.377716	0.429427
106500	14/09/2018--22:11:00	24.96	0	-0.819751	0.377716	0.414478
106560	14/09/2018--22:12:00	24.96	0	-0.835135	0.377716	0.429427
106620	14/09/2018--22:13:00	24.96	0	-0.819751	0.377716	0.429427
106680	14/09/2018--22:14:00	24.95	0	-0.819751	0.377716	0.429427
106740	14/09/2018--22:15:00	24.95	0	-0.819751	0.377716	0.429427
106800	14/09/2018--22:16:00	24.94	0	-0.835135	0.377716	0.429427
106860	14/09/2018--22:17:00	24.91	0	-0.819751	0.377716	0.414478
106920	14/09/2018--22:18:00	24.94	0	-0.835135	0.377716	0.414478
106980	14/09/2018--22:19:00	24.93	0	-0.819751	0.377716	0.414478
107040	14/09/2018--22:20:00	24.98	781	-0.665919	0.123458	0.743368
107100	14/09/2018--22:21:00	25.06	173	-0.742835	0.183283	0.638721
107160	14/09/2018--22:22:00	25.14	0	-0.742835	0.183283	0.638721
107220	14/09/2018--22:23:00	25.2	87	-0.973584	0.243109	0.100537
107280	14/09/2018--22:24:00	25.27	503	0.487828	0.228152	0.833066
107340	14/09/2018--22:25:00	25.73	546	-0.0659701	-0.0261062	-102.068
107400	14/09/2018--22:26:00	26.42	0	-0.0505868	-0.0261062	-102.068
107460	14/09/2018--22:27:00	26.96	0	-0.0505868	-0.0261062	-102.068
107520	14/09/2018--22:28:00	27.4	0	-0.0505868	-0.0261062	-102.068
107580	14/09/2018--22:29:00	27.74	0	-0.0505868	-0.0261062	-102.068
107640	14/09/2018--22:30:00	28	0	-0.0505868	-0.0261062	-102.068
107700	14/09/2018--22:31:00	28.19	0	-0.0505868	-0.0261062	-102.068
107760	14/09/2018--22:32:00	28.36	0	-0.0505868	-0.0261062	-102.068
107820	14/09/2018--22:33:00	28.47	0	-0.0352035	-0.0261062	-102.068
107880	14/09/2018--22:34:00	28.57	0	-0.0505868	-0.0261062	-103.563
107940	14/09/2018--22:35:00	28.66	0	-0.0505868	-0.0261062	-102.068
108000	14/09/2018--22:36:00	28.73	0	-0.0505868	-0.0261062	-103.563
108060	14/09/2018--22:37:00	28.82	0	-0.0505868	-0.0261062	-102.068
108120	14/09/2018--22:38:00	28.87	0	-0.0505868	-0.0261062	-103.563
108180	14/09/2018--22:39:00	28.93	0	-0.0505868	-0.0261062	-102.068
108240	14/09/2018--22:40:00	28.98	0	-0.0505868	-0.0261062	-103.563
108300	14/09/2018--22:41:00	29.05	0	-0.0505868	-0.0261062	-103.563
108360	14/09/2018--22:42:00	29.07	0	-0.0505868	-0.0261062	-102.068
108420	14/09/2018--22:43:00	29.1	0	-0.0352035	-0.0111498	-102.068
108480	14/09/2018--22:44:00	29.09	0	-0.0352035	-0.0261062	-103.563
108540	14/09/2018--22:45:00	29.09	0	-0.0352035	-0.0261062	-102.068
108600	14/09/2018--22:46:00	29.07	0	-0.0352035	-0.0261062	-103.563
108660	14/09/2018--22:47:00	29.07	33	-0.0198202	-0.056019	-102.068
108720	14/09/2018--22:48:00	29.08	0	-0.00443693	-0.056019	-102.068
108780	14/09/2018--22:49:00	29.04	0	-0.0198202	-0.056019	-102.068
108840	14/09/2018--22:50:00	29.05	0	-0.00443693	-0.056019	-103.563
108900	14/09/2018--22:51:00	29.05	0	-0.0198202	-0.056019	-102.068
108960	14/09/2018--22:52:00	29.08	0	-0.00443693	-0.056019	-102.068
109020	14/09/2018--22:53:00	29.06	0	-0.00443693	-0.056019	-102.068
109080	14/09/2018--22:54:00	29.04	0	-0.0198202	-0.056019	-102.068
109140	14/09/2018--22:55:00	29.06	0	-0.0198202	-0.056019	-102.068
109200	14/09/2018--22:56:00	29.06	0	-0.00443693	-0.056019	-102.068
109260	14/09/2018--22:57:00	29.05	0	-0.00443693	-0.056019	-102.068
109320	14/09/2018--22:58:00	29.04	0	-0.00443693	-0.056019	-102.068
109380	14/09/2018--22:59:00	29.03	0	-0.00443693	-0.056019	-102.068
109440	14/09/2018--23:00:00	29.03	0	-0.00443693	-0.056019	-102.068
109500	14/09/2018--23:01:00	28.97	0	-0.00443693	-0.056019	-102.068
109560	14/09/2018--23:02:00	29	0	-0.00443693	-0.056019	-103.563
109620	14/09/2018--23:03:00	28.98	0	-0.00443693	-0.056019	-102.068
109680	14/09/2018--23:04:00	28.98	0	-0.00443693	-0.056019	-102.068
109740	14/09/2018--23:05:00	28.97	0	-0.0198202	-0.056019	-102.068
109800	14/09/2018--23:06:00	28.98	0	-0.00443693	-0.056019	-102.068
109860	14/09/2018--23:07:00	28.99	0	-0.00443693	-0.056019	-102.068
109920	14/09/2018--23:08:00	28.98	0	-0.00443693	-0.056019	-102.068
109980	14/09/2018--23:09:00	28.99	0	-0.00443693	-0.056019	-102.068
110040	14/09/2018--23:10:00	28.99	0	-0.00443693	-0.056019	-102.068
110100	14/09/2018--23:11:00	28.96	0	-0.00443693	-0.056019	-102.068
110160	14/09/2018--23:12:00	28.96	0	-0.00443693	-0.056019	-102.068
110220	14/09/2018--23:13:00	28.94	0	-0.00443693	-0.056019	-102.068
110280	14/09/2018--23:14:00	28.9	0	-0.00443693	-0.056019	-102.068
110340	14/09/2018--23:15:00	28.88	0	-0.00443693	-0.056019	-102.068
110400	14/09/2018--23:16:00	28.87	0	-0.00443693	-0.056019	-102.068
110460	14/09/2018--23:17:00	28.86	0	-0.00443693	-0.056019	-102.068
110520	14/09/2018--23:18:00	28.85	0	-0.00443693	-0.056019	-102.068
110580	14/09/2018--23:19:00	28.86	0	-0.00443693	-0.056019	-102.068
110640	14/09/2018--23:20:00	28.87	0	-0.00443693	-0.056019	-102.068
110700	14/09/2018--23:21:00	28.86	0	-0.00443693	-0.056019	-102.068
110760	14/09/2018--23:22:00	28.87	0	-0.00443693	-0.056019	-102.068
110820	14/09/2018--23:23:00	28.85	0	-0.00443693	-0.056019	-102.068
110880	14/09/2018--23:24:00	28.85	0	-0.00443693	-0.056019	-102.068
110940	14/09/2018--23:25:00	28.82	0	-0.00443693	-0.056019	-102.068
111000	14/09/2018--23:26:00	28.79	0	-0.00443693	-0.056019	-103.563
111060	14/09/2018--23:27:00	28.76	0	-0.00443693	-0.056019	-102.068
111120	14/09/2018--23:28:00	28.73	0	-0.00443693	-0.056019	-103.563
111180	14/09/2018--23:29:00	28.7	0	-0.00443693	-0.056019	-102.068
111240	14/09/2018--23:30:00	28.68	0	-0.00443693	-0.056019	-102.068
111300	14/09/2018--23:31:00	28.7	0	-0.00443693	-0.056019	-102.068
111360	14/09/2018--23:32:00	28.7	0	-0.00443693	-0.056019	-103.563
111420	14/09/2018--23:33:00	28.68	0	-0.00443693	-0.056019	-102.068
111480	14/09/2018--23:34:00	28.67	0	-0.00443693	-0.056019	-102.068
111540	14/09/2018--23:35:00	28.67	0	-0.00443693	-0.056019	-102.068
111600	14/09/2018--23:36:00	28.69	0	-0.00443693	-0.056019	-103.563
111660	14/09/2018--23:37:00	28.66	0	-0.00443693	-0.056019	-102.068
111720	14/09/2018--23:38:00	28.63	0	-0.00443693	-0.056019	-102.068
111780	14/09/2018--23:39:00	28.61	0	-0.00443693	-0.056019	-102.068
111840	14/09/2018--23:40:00	28.59	0	-0.00443693	-0.056019	-102.068
111900	14/09/2018--23:41:00	28.58	0	-0.00443693	-0.056019	-102.068
111960	14/09/2018--23:42:00	28.58	0	-0.00443693	-0.056019	-102.068
112020	14/09/2018--23:43:00	28.56	0	-0.00443693	-0.056019	-103.563
112080	14/09/2018--23:44:00	28.58	0	-0.00443693	-0.056019	-102.068
112140	14/09/2018--23:45:00	28.59	0	-0.00443693	-0.056019	-102.068
112200	14/09/2018--23:46:00	28.59	0	-0.00443693	-0.056019	-102.068
112260	14/09/2018--23:47:00	28.57	0	-0.00443693	-0.056019	-102.068
112320	14/09/2018--23:48:00	28.59	0	-0.00443693	-0.056019	-102.068
112380	14/09/2018--23:49:00	28.58	0	-0.00443693	-0.056019	-102.068
112440	14/09/2018--23:50:00	28.6	0	-0.00443693	-0.056019	-102.068
112500	14/09/2018--23:51:00	28.59	0	-0.00443693	-0.056019	-103.563
112560	14/09/2018--23:52:00	28.58	3	-0.0967367	0.0187629	-102.068
112620	14/09/2018--23:53:00	28.57	0	-0.0967367	0.0187629	-102.068
112680	14/09/2018--23:54:00	28.59	0	-0.0967367	0.0337193	-102.068
112740	14/09/2018--23:55:00	28.6	0	-0.0967367	0.0187629	-102.068
112800	14/09/2018--23:56:00	28.59	0	-0.0967367	0.0337193	-102.068
112860	14/09/2018--23:57:00	28.61	0	-0.0967367	0.0187629	-102.068
112920	14/09/2018--23:58:00	28.61	0	-0.0967367	0.0337193	-102.068
112980	14/09/2018--23:59:00	28.61	0	-0.0967367	0.0337193	-102.068
113040	15/09/2018--00:00:00	28.61	71	-0.189036	-0.579493	-0.347951
113100	15/09/2018--00:01:00	28.2	680	-100.435	0.0935449	0.0108393
113160	15/09/2018--00:02:00	27.52	177	-103.512	0.0486757	0.0108393
113220	15/09/2018--00:03:00	26.79	816	-138.893	-0.115845	-0.0340095
113280	15/09/2018--00:04:00	26.09	878	-100.435	0.108501	0.0108393
113340	15/09/2018--00:05:00	25.5	503	-0.819751	-0.654275	0.0257888
113400	15/09/2018--00:06:00	26.04	118	-0.589002	-0.773926	0.384579
113460	15/09/2018--00:07:00	26.82	98	-0.758218	-0.699144	-0.0639086
113520	15/09/2018--00:08:00	27.39	303	-10.505	-102.818	0.264982
113580	15/09/2018--00:09:00	27.97	266	-0.650535	-0.7141	0.250032
113640	15/09/2018--00:10:00	28.34	89	-0.650535	-0.699144	0.309831
113700	15/09/2018--00:11:00	28.49	170	-0.604385	-0.803838	0.190234
113760	15/09/2018--00:12:00	28.54	99	-0.573619	-0.833751	0.175285
113820	15/09/2018--00:13:00	28.52	107	-0.589002	-0.87862	0.0706376
113880	15/09/2018--00:14:00	28.54	215	-0.465936	-0.893577	-0.407749
113940	15/09/2018--00:15:00	28.73	212	-0.573619	-0.818795	-0.183505
114000	15/09/2018--00:16:00	28.95	279	-120.433	0.168327	-0.856236
114060	15/09/2018--00:17:00	28.91	391	-0.0198202	-0.295321	0.907814
114120	15/09/2018--00:18:00	28.79	274	-0.0198202	0.108501	0.982562
114180	15/09/2018--00:19:00	28.68	0	-0.0352035	0.108501	0.982562
114240	15/09/2018--00:20:00	28.58	0	-0.0198202	0.108501	0.982562
114300	15/09/2018--00:21:00	28.49	0	-0.0352035	0.108501	0.982562
114360	15/09/2018--00:22:00	28.39	0	-0.0198202	0.108501	0.982562
114420	15/09/2018--00:23:00	28.32	0	-0.0198202	0.108501	0.982562
114480	15/09/2018--00:24:00	28.27	0	-0.0198202	0.108501	0.982562
114540	15/09/2018--00:25:00	28.22	0	-0.0198202	0.108501	0.982562
114600	15/09/2018--00:26:00	28.18	0	-0.0198202	0.108501	0.982562
114660	15/09/2018--00:27:00	28.16	0	-0.0198202	0.108501	0.982562
114720	15/09/2018--00:28:00	28.14	0	-0.0198202	0.108501	0.982562
114780	15/09/2018--00:29:00	28.12	0	-0.0198202	0.108501	0.982562
114840	15/09/2018--00:30:00	28.16	179	-0.00443693	0.00380655	0.982562
114900	15/09/2018--00:31:00	28.04	0	-0.00443693	0.0187629	0.982562
114960	15/09/2018--00:32:00	27.93	0	-0.00443693	0.0187629	0.982562
115020	15/09/2018--00:33:00	27.82	0	-0.00443693	0.00380655	0.982562
115080	15/09/2018--00:34:00	27.73	0	-0.00443693	0.0187629	0.982562
115140	15/09/2018--00:35:00	27.66	0	-0.00443693	0.0187629	0.982562
115200	15/09/2018--00:36:00	27.6	0	-0.00443693	0.00380655	0.982562
115260	15/09/2018--00:37:00	27.55	0	-0.00443693	0.0187629	0.982562
115320	15/09/2018--00:38:00	27.54	0	-0.00443693	0.0187629	0.982562
115380	15/09/2018--00:39:00	27.51	0	-0.00443693	0.0187629	0.982562
115440	15/09/2018--00:40:00	27.48	0	-0.00443693	0.0187629	0.982562
115500	15/09/2018--00:41:00	27.46	0	-0.00443693	0.00380655	0.982562
115560	15/09/2018--00:42:00	27.45	0	-0.00443693	0.0187629	0.982562
115620	15/09/2018--00:43:00	27.43	0	-0.00443693	0.0187629	0.982562
115680	15/09/2018--00:44:00	27.41	0	-0.00443693	0.0187629	0.982562
115740	15/09/2018--00:45:00	27.38	0	-0.00443693	0.0187629	0.982562
115800	15/09/2018--00:46:00	27.35	0	-0.00443693	0.0187629	0.982562
115860	15/09/2018--00:47:00	27.36	0	-0.00443693	0.0187629	0.982562
115920	15/09/2018--00:48:00	27.35	0	-0.00443693	0.0187629	0.982562
115980	15/09/2018--00:49:00	27.35	0	-0.00443693	0.0187629	0.982562
116040	15/09/2018--00:50:00	27.36	0	-0.00443693	0.0187629	0.982562
116100	15/09/2018--00:51:00	27.36	0	-0.00443693	0.0187629	0.982562
116160	15/09/2018--00:52:00	27.37	0	-0.00443693	0.0187629	0.982562
116220	15/09/2018--00:53:00	27.36	0	-0.00443693	0.0187629	0.982562
116280	15/09/2018--00:54:00	27.34	0	-0.00443693	0.0187629	0.982562
116340	15/09/2018--00:55:00	27.34	0	-0.00443693	0.0187629	0.982562
116400	15/09/2018--00:56:00	27.33	0	-0.00443693	0.0187629	0.982562
116460	15/09/2018--00:57:00	27.33	0	-0.00443693	0.0187629	0.982562
116520	15/09/2018--00:58:00	27.31	0	-0.00443693	0.0187629	0.982562
116580	15/09/2018--00:59:00	27.28	0	-0.00443693	0.00380655	0.982562
116640	15/09/2018--01:00:00	27.26	0	-0.00443693	0.0187629	0.982562
116700	15/09/2018--01:01:00	27.22	0	-0.00443693	0.0187629	0.997511
116760	15/09/2018--01:02:00	27.18	0	-0.00443693	0.0187629	0.982562
116820	15/09/2018--01:03:00	27.18	0	-0.00443693	0.00380655	0.982562
116880	15/09/2018--01:04:00	27.15	0	-0.00443693	0.0187629	0.982562
116940	15/09/2018--01:05:00	27.14	0	-0.0198202	0.0187629	0.982562
117000	15/09/2018--01:06:00	27.13	0	-0.00443693	0.0187629	0.982562
117060	15/09/2018--01:07:00	27.12	0	-0.00443693	0.0187629	0.982562
117120	15/09/2018--01:08:00	27.12	0	-0.00443693	0.0187629	0.982562
117180	15/09/2018--01:09:00	27.13	0	-0.00443693	0.0187629	0.982562
117240	15/09/2018--01:10:00	27.09	0	-0.00443693	0.0187629	0.982562
117300	15/09/2018--01:11:00	27.08	0	-0.00443693	0.0187629	0.982562
117360	15/09/2018--01:12:00	27.06	0	-0.00443693	0.0187629	0.982562
117420	15/09/2018--01:13:00	27.05	0	-0.00443693	0.0187629	0.982562
117480	15/09/2018--01:14:00	27.04	0	-0.00443693	0.0187629	0.982562
117540	15/09/2018--01:15:00	27.02	0	-0.00443693	0.0187629	0.982562
117600	15/09/2018--01:16:00	27.02	0	-0.00443693	0.0187629	0.982562
117660	15/09/2018--01:17:00	26.99	0	-0.00443693	0.0187629	0.982562
117720	15/09/2018--01:18:00	26.97	0	-0.00443693	0.0187629	0.982562
117780	15/09/2018--01:19:00	26.96	0	-0.00443693	0.0187629	0.982562
117840	15/09/2018--01:20:00	26.95	0	-0.00443693	0.0187629	0.982562
117900	15/09/2018--01:21:00	26.96	0	-0.00443693	0.0187629	0.982562
117960	15/09/2018--01:22:00	27.21	269	-0.11212	0.0337193	-102.068
118020	15/09/2018--01:23:00	27.38	0	-0.0505868	0.0785885	-102.068
118080	15/09/2018--01:24:00	27.46	0	-0.0505868	0.0785885	-102.068
118140	15/09/2018--01:25:00	27.56	0	-0.0505868	0.0785885	-102.068
118200	15/09/2018--01:26:00	27.64	0	-0.0505868	0.0785885	-102.068
118260	15/09/2018--01:27:00	27.71	0	-0.0505868	0.0785885	-102.068
118320	15/09/2018--01:28:00	27.76	0	-0.0505868	0.0785885	-102.068
118380	15/09/2018--01:29:00	27.79	0	-0.0505868	0.0785885	-102.068
118440	15/09/2018--01:30:00	27.81	0	-0.0505868	0.0785885	-102.068
118500	15/09/2018--01:31:00	27.84	0	-0.0352035	0.0785885	-102.068
118560	15/09/2018--01:32:00	27.85	0	-0.0505868	0.0785885	-102.068
118620	15/09/2018--01:33:00	27.83	0	-0.0505868	0.0785885	-102.068
118680	15/09/2018--01:34:00	27.84	0	-0.0505868	0.0785885	-102.068
118740	15/09/2018--01:35:00	27.84	0	-0.0352035	0.0785885	-102.068
118800	15/09/2018--01:36:00	27.83	4	-0.0352035	0.0785885	-103.563
118860	15/09/2018--01:37:00	27.86	0	-0.0505868	0.0636321	-102.068
118920	15/09/2018--01:38:00	27.93	0	-0.0352035	0.0785885	-102.068
118980	15/09/2018--01:39:00	28	0	-0.0352035	0.0636321	-103.563
119040	15/09/2018--01:40:00	28.02	0	-0.0352035	0.0636321	-102.068
119100	15/09/2018--01:41:00	28.04	0	-0.0505868	0.0636321	-102.068
119160	15/09/2018--01:42:00	28.03	0	-0.0352035	0.0636321	-102.068
119220	15/09/2018--01:43:00	28.05	2	-0.0352035	0.0785885	-102.068
119280	15/09/2018--01:44:00	28.11	0	-0.0352035	0.0785885	-102.068
119340	15/09/2018--01:45:00	28.14	0	-0.0352035	0.0785885	-102.068
119400	15/09/2018--01:46:00	28.18	0	-0.0352035	0.0785885	-102.068
119460	15/09/2018--01:47:00	28.21	0	-0.0352035	0.0785885	-102.068
119520	15/09/2018--01:48:00	28.22	0	-0.0352035	0.0785885	-102.068
119580	15/09/2018--01:49:00	28.25	0	-0.0352035	0.0785885	-102.068
119640	15/09/2018--01:50:00	28.26	0	-0.0352035	0.0785885	-102.068
119700	15/09/2018--01:51:00	28.28	0	-0.0352035	0.0785885	-102.068
119760	15/09/2018--01:52:00	28.29	0	-0.0352035	0.0785885	-102.068
119820	15/09/2018--01:53:00	28.3	0	-0.0352035	0.0785885	-102.068
119880	15/09/2018--01:54:00	28.27	0	-0.0352035	0.0785885	-102.068
119940	15/09/2018--01:55:00	28.21	0	-0.0352035	0.0636321	-102.068
120000	15/09/2018--01:56:00	28.17	0	-0.0352035	0.0785885	-102.068
120060	15/09/2018--01:57:00	28.16	0	-0.0352035	0.0785885	-102.068
120120	15/09/2018--01:58:00	28.15	0	-0.0352035	0.0785885	-102.068
120180	15/09/2018--01:59:00	28.1	0	-0.0352035	0.0785885	-102.068
120240	15/09/2018--02:00:00	28.08	0	-0.0352035	0.0785885	-102.068
120300	15/09/2018--02:01:00	28.08	0	-0.0352035	0.0785885	-102.068
120360	15/09/2018--02:02:00	28.06	0	-0.0352035	0.0636321	-102.068
120420	15/09/2018--02:03:00	28.05	0	-0.0352035	0.0636321	-103.563
120480	15/09/2018--02:04:00	28.04	0	-0.0352035	0.0785885	-102.068
120540	15/09/2018--02:05:00	28.01	0	-0.0352035	0.0636321	-102.068
120600	15/09/2018--02:06:00	28.01	0	-0.0352035	0.0785885	-102.068
120660	15/09/2018--02:07:00	28	0	-0.0352035	0.0785885	-102.068
120720	15/09/2018--02:08:00	27.98	0	-0.0352035	0.0785885	-102.068
120780	15/09/2018--02:09:00	27.97	0	-0.0352035	0.0636321	-102.068
120840	15/09/2018--02:10:00	27.97	0	-0.0352035	0.0785885	-102.068
120900	15/09/2018--02:11:00	27.96	0	-0.0352035	0.0785885	-102.068
120960	15/09/2018--02:12:00	27.95	0	-0.0352035	0.0785885	-102.068
121020	15/09/2018--02:13:00	27.93	0	-0.0352035	0.0785885	-102.068
121080	15/09/2018--02:14:00	27.91	0	-0.0352035	0.0785885	-102.068
121140	15/09/2018--02:15:00	27.91	0	-0.0352035	0.0785885	-102.068
121200	15/09/2018--02:16:00	27.88	0	-0.0352035	0.0785885	-102.068
121260	15/09/2018--02:17:00	27.87	0	-0.0352035	0.0785885	-102.068
121320	15/09/2018--02:18:00	27.87	0	-0.0352035	0.0785885	-102.068
121380	15/09/2018--02:19:00	27.86	0	-0.0352035	0.0785885	-102.068
121440	15/09/2018--02:20:00	27.84	0	-0.0352035	0.0785885	-102.068
121500	15/09/2018--02:21:00	27.83	0	-0.0352035	0.0785885	-103.563
121560	15/09/2018--02:22:00	27.83	0	-0.0352035	0.0636321	-102.068
121620	15/09/2018--02:23:00	27.82	0	-0.0352035	0.0785885	-102.068
121680	15/09/2018--02:24:00	27.82	0	-0.0352035	0.0636321	-102.068
121740	15/09/2018--02:25:00	27.8	0	-0.0352035	0.0785885	-102.068
121800	15/09/2018--02:26:00	27.8	0	-0.0352035	0.0785885	-102.068
121860	15/09/2018--02:27:00	27.8	0	-0.0352035	0.0785885	-102.068
121920	15/09/2018--02:28:00	27.79	0	-0.0352035	0.0785885	-102.068
121980	15/09/2018--02:29:00	27.77	0	-0.0352035	0.0785885	-102.068
122040	15/09/2018--02:30:00	27.79	0	-0.0352035	0.0636321	-102.068
122100	15/09/2018--02:31:00	27.76	0	-0.0352035	0.0785885	-102.068
122160	15/09/2018--02:32:00	27.77	0	-0.0352035	0.0785885	-102.068
122220	15/09/2018--02:33:00	27.75	0	-0.0352035	0.0636321	-102.068
122280	15/09/2018--02:34:00	27.75	0	-0.0352035	0.0785885	-103.563
122340	15/09/2018--02:35:00	27.74	0	-0.0352035	0.0785885	-102.068
122400	15/09/2018--02:36:00	27.76	0	-0.0352035	0.0785885	-102.068
122460	15/09/2018--02:37:00	27.75	0	-0.0352035	0.0785885	-102.068
122520	15/09/2018--02:38:00	27.73	0	-0.0352035	0.0785885	-102.068
122580	15/09/2018--02:39:00	27.72	0	-0.0352035	0.0785885	-102.068
122640	15/09/2018--02:40:00	27.73	0	-0.0352035	0.0785885	-102.068
122700	15/09/2018--02:41:00	27.73	0	-0.0352035	0.0636321	-103.563
122760	15/09/2018--02:42:00	27.71	0	-0.0352035	0.0636321	-102.068
122820	15/09/2018--02:43:00	27.71	0	-0.0352035	0.0785885	-102.068
122880	15/09/2018--02:44:00	27.69	0	-0.0352035	0.0785885	-102.068
122940	15/09/2018--02:45:00	27.7	0	-0.0352035	0.0785885	-102.068
123000	15/09/2018--02:46:00	27.7	0	-0.0352035	0.0785885	-102.068
123060	15/09/2018--02:47:00	27.68	0	-0.0352035	0.0785885	-102.068
123120	15/09/2018--02:48:00	27.68	0	-0.0352035	0.0636321	-102.068
123180	15/09/2018--02:49:00	27.67	0	-0.0352035	0.0785885	-102.068
123240	15/09/2018--02:50:00	27.67	0	-0.0352035	0.0785885	-102.068
123300	15/09/2018--02:51:00	27.64	0	-0.0352035	0.0785885	-102.068
123360	15/09/2018--02:52:00	27.64	0	-0.0352035	0.0785885	-102.068
123420	15/09/2018--02:53:00	27.64	0	-0.0352035	0.0636321	-102.068
123480	15/09/2018--02:54:00	27.66	0	-0.0352035	0.0636321	-102.068
123540	15/09/2018--02:55:00	27.64	0	-0.0352035	0.0785885	-102.068
123600	15/09/2018--02:56:00	27.64	0	-0.0352035	0.0785885	-102.068
123660	15/09/2018--02:57:00	27.63	0	-0.0352035	0.0785885	-102.068
123720	15/09/2018--02:58:00	27.63	0	-0.0352035	0.0785885	-103.563
123780	15/09/2018--02:59:00	27.62	0	-0.0352035	0.0785885	-102.068
123840	15/09/2018--03:00:00	27.63	0	-0.0352035	0.0785885	-102.068
123900	15/09/2018--03:01:00	27.62	0	-0.0352035	0.0785885	-102.068
123960	15/09/2018--03:02:00	27.62	0	-0.0352035	0.0785885	-102.068
124020	15/09/2018--03:03:00	27.62	0	-0.0352035	0.0785885	-102.068
124080	15/09/2018--03:04:00	27.6	0	-0.0352035	0.0785885	-103.563
124140	15/09/2018--03:05:00	27.61	0	-0.0352035	0.0785885	-102.068
124200	15/09/2018--03:06:00	27.6	0	-0.0352035	0.0785885	-102.068
124260	15/09/2018--03:07:00	27.58	0	-0.0352035	0.0636321	-103.563
124320	15/09/2018--03:08:00	27.59	0	-0.0352035	0.0785885	-102.068
124380	15/09/2018--03:09:00	27.57	0	-0.0352035	0.0785885	-102.068
124440	15/09/2018--03:10:00	27.57	0	-0.0352035	0.0636321	-102.068
124500	15/09/2018--03:11:00	27.58	0	-0.0352035	0.0785885	-102.068
124560	15/09/2018--03:12:00	27.58	0	-0.0352035	0.0785885	-102.068
124620	15/09/2018--03:13:00	27.57	0	-0.0352035	0.0785885	-102.068
124680	15/09/2018--03:14:00	27.57	0	-0.0352035	0.0785885	-102.068
124740	15/09/2018--03:15:00	27.56	0	-0.0352035	0.0785885	-102.068
124800	15/09/2018--03:16:00	27.56	0	-0.0352035	0.0785885	-102.068
124860	15/09/2018--03:17:00	27.56	0	-0.0352035	0.0636321	-102.068
124920	15/09/2018--03:18:00	27.56	0	-0.0352035	0.0636321	-102.068
124980	15/09/2018--03:19:00	27.57	0	-0.0352035	0.0785885	-102.068
125040	15/09/2018--03:20:00	27.55	0	-0.0352035	0.0636321	-102.068
125100	15/09/2018--03:21:00	27.57	0	-0.0352035	0.0785885	-102.068
125160	15/09/2018--03:22:00	27.56	0	-0.0352035	0.0785885	-103.563
125220	15/09/2018--03:23:00	27.57	0	-0.0352035	0.0785885	-102.068
125280	15/09/2018--03:24:00	27.56	0	-0.0352035	0.0785885	-102.068
125340	15/09/2018--03:25:00	27.55	0	-0.0352035	0.0785885	-102.068
125400	15/09/2018--03:26:00	27.54	0	-0.0352035	0.0636321	-102.068
125460	15/09/2018--03:27:00	27.54	0	-0.0352035	0.0636321	-102.068
125520	15/09/2018--03:28:00	27.56	0	-0.0352035	0.0785885	-102.068
125580	15/09/2018--03:29:00	27.56	0	-0.0352035	0.0785885	-102.068
125640	15/09/2018--03:30:00	27.55	0	-0.0352035	0.0785885	-102.068
125700	15/09/2018--03:31:00	27.56	0	-0.0352035	0.0636321	-102.068
125760	15/09/2018--03:32:00	27.55	0	-0.0352035	0.0636321	-102.068
125820	15/09/2018--03:33:00	27.56	0	-0.0352035	0.0785885	-102.068
125880	15/09/2018--03:34:00	27.55	0	-0.0352035	0.0785885	-102.068
125940	15/09/2018--03:35:00	27.55	0	-0.0352035	0.0785885	-102.068
126000	15/09/2018--03:36:00	27.55	0	-0.0352035	0.0636321	-102.068
126060	15/09/2018--03:37:00	27.55	0	-0.0352035	0.0785885	-102.068
126120	15/09/2018--03:38:00	27.54	0	-0.0352035	0.0785885	-103.563
126180	15/09/2018--03:39:00	27.53	0	-0.0352035	0.0785885	-102.068
126240	15/09/2018--03:40:00	27.55	0	-0.0352035	0.0785885	-103.563
126300	15/09/2018--03:41:00	27.52	0	-0.0352035	0.0785885	-102.068
126360	15/09/2018--03:42:00	27.53	0	-0.0352035	0.0785885	-102.068
126420	15/09/2018--03:43:00	27.54	0	-0.0352035	0.0785885	-102.068
126480	15/09/2018--03:44:00	27.52	0	-0.0352035	0.0785885	-102.068
126540	15/09/2018--03:45:00	27.52	0	-0.0352035	0.0785885	-102.068
126600	15/09/2018--03:46:00	27.51	0	-0.0352035	0.0785885	-102.068
126660	15/09/2018--03:47:00	27.52	0	-0.0352035	0.0785885	-102.068
126720	15/09/2018--03:48:00	27.52	0	-0.0352035	0.0785885	-102.068
126780	15/09/2018--03:49:00	27.51	0	-0.0352035	0.0785885	-102.068
126840	15/09/2018--03:50:00	27.52	0	-0.0352035	0.0785885	-103.563
126900	15/09/2018--03:51:00	27.51	0	-0.0352035	0.0785885	-102.068
126960	15/09/2018--03:52:00	27.51	0	-0.0352035	0.0785885	-103.563
127020	15/09/2018--03:53:00	27.5	0	-0.0352035	0.0636321	-103.563
127080	15/09/2018--03:54:00	27.48	0	-0.0352035	0.0785885	-102.068
127140	15/09/2018--03:55:00	27.49	0	-0.0352035	0.0636321	-102.068
127200	15/09/2018--03:56:00	27.49	0	-0.0352035	0.0785885	-102.068
127260	15/09/2018--03:57:00	27.48	0	-0.0352035	0.0785885	-102.068
127320	15/09/2018--03:58:00	27.47	0	-0.0352035	0.0785885	-102.068
127380	15/09/2018--03:59:00	27.46	0	-0.0352035	0.0785885	-102.068
127440	15/09/2018--04:00:00	27.48	0	-0.0352035	0.0785885	-102.068
127500	15/09/2018--04:01:00	27.46	0	-0.0352035	0.0636321	-103.563
127560	15/09/2018--04:02:00	27.46	0	-0.0352035	0.0785885	-102.068
127620	15/09/2018--04:03:00	27.45	0	-0.0352035	0.0636321	-102.068
127680	15/09/2018--04:04:00	27.46	0	-0.0352035	0.0785885	-102.068
127740	15/09/2018--04:05:00	27.45	0	-0.0352035	0.0636321	-102.068
127800	15/09/2018--04:06:00	27.44	0	-0.0352035	0.0785885	-102.068
127860	15/09/2018--04:07:00	27.45	0	-0.0352035	0.0785885	-102.068
127920	15/09/2018--04:08:00	27.45	0	-0.0352035	0.0785885	-102.068
127980	15/09/2018--04:09:00	27.43	0	-0.0352035	0.0785885	-102.068
128040	15/09/2018--04:10:00	27.45	0	-0.0352035	0.0636321	-102.068
128100	15/09/2018--04:11:00	27.44	0	-0.0352035	0.0785885	-103.563
128160	15/09/2018--04:12:00	27.42	0	-0.0352035	0.0785885	-102.068
128220	15/09/2018--04:13:00	27.42	0	-0.0352035	0.0785885	-102.068
128280	15/09/2018--04:14:00	27.43	0	-0.0352035	0.0636321	-102.068
128340	15/09/2018--04:15:00	27.41	0	-0.0352035	0.0636321	-102.068
128400	15/09/2018--04:16:00	27.41	0	-0.0352035	0.0785885	-103.563
128460	15/09/2018--04:17:00	27.42	0	-0.0352035	0.0785885	-102.068
128520	15/09/2018--04:18:00	27.41	0	-0.0352035	0.0785885	-102.068
128580	15/09/2018--04:19:00	27.41	0	-0.0352035	0.0785885	-102.068
128640	15/09/2018--04:20:00	27.41	0	-0.0352035	0.0785885	-103.563
128700	15/09/2018--04:21:00	27.4	0	-0.0352035	0.0636321	-102.068
128760	15/09/2018--04:22:00	27.41	0	-0.0352035	0.0785885	-103.563
128820	15/09/2018--04:23:00	27.41	0	-0.0352035	0.0785885	-102.068
128880	15/09/2018--04:24:00	27.4	0	-0.0352035	0.0636321	-102.068
128940	15/09/2018--04:25:00	27.41	0	-0.0352035	0.0785885	-102.068
129000	15/09/2018--04:26:00	27.4	0	-0.0352035	0.0636321	-102.068
129060	15/09/2018--04:27:00	27.4	0	-0.0352035	0.0785885	-103.563
129120	15/09/2018--04:28:00	27.38	0	-0.0352035	0.0636321	-102.068
129180	15/09/2018--04:29:00	27.39	0	-0.0352035	0.0785885	-102.068
129240	15/09/2018--04:30:00	27.37	0	-0.0352035	0.0636321	-102.068
129300	15/09/2018--04:31:00	27.38	0	-0.0352035	0.0636321	-102.068
129360	15/09/2018--04:32:00	27.38	0	-0.0352035	0.0785885	-102.068
129420	15/09/2018--04:33:00	27.37	0	-0.0352035	0.0636321	-102.068
129480	15/09/2018--04:34:00	27.36	0	-0.0352035	0.0785885	-102.068
129540	15/09/2018--04:35:00	27.37	0	-0.0352035	0.0636321	-102.068
129600	15/09/2018--04:36:00	27.38	0	-0.0352035	0.0636321	-102.068
129660	15/09/2018--04:37:00	27.38	0	-0.0352035	0.0636321	-103.563
129720	15/09/2018--04:38:00	27.38	0	-0.0352035	0.0785885	-102.068
129780	15/09/2018--04:39:00	27.39	0	-0.0352035	0.0785885	-102.068
129840	15/09/2018--04:40:00	27.38	0	-0.0352035	0.0785885	-102.068
129900	15/09/2018--04:41:00	27.38	0	-0.0352035	0.0785885	-102.068
129960	15/09/2018--04:42:00	27.36	0	-0.0352035	0.0785885	-102.068
130020	15/09/2018--04:43:00	27.38	0	-0.0352035	0.0785885	-102.068
130080	15/09/2018--04:44:00	27.39	0	-0.0352035	0.0785885	-102.068
130140	15/09/2018--04:45:00	27.39	0	-0.0352035	0.0785885	-102.068
130200	15/09/2018--04:46:00	27.37	0	-0.0352035	0.0636321	-102.068
130260	15/09/2018--04:47:00	27.36	0	-0.0352035	0.0636321	-102.068
130320	15/09/2018--04:48:00	27.36	0	-0.0352035	0.0785885	-102.068
130380	15/09/2018--04:49:00	27.35	0	-0.0352035	0.0636321	-102.068
130440	15/09/2018--04:50:00	27.34	0	-0.0352035	0.0785885	-102.068
130500	15/09/2018--04:51:00	27.35	0	-0.0352035	0.0785885	-102.068
130560	15/09/2018--04:52:00	27.35	0	-0.0352035	0.0636321	-102.068
130620	15/09/2018--04:53:00	27.35	0	-0.0352035	0.0785885	-102.068
130680	15/09/2018--04:54:00	27.33	0	-0.0352035	0.0785885	-102.068
130740	15/09/2018--04:55:00	27.33	0	-0.0352035	0.0636321	-102.068
130800	15/09/2018--04:56:00	27.34	0	-0.0352035	0.0785885	-102.068
130860	15/09/2018--04:57:00	27.32	0	-0.0352035	0.0636321	-102.068
130920	15/09/2018--04:58:00	27.32	0	-0.0352035	0.0785885	-102.068
130980	15/09/2018--04:59:00	27.31	0	-0.0352035	0.0785885	-102.068
131040	15/09/2018--05:00:00	27.32	0	-0.0352035	0.0785885	-102.068
