# Supplementary material for: A randomized cross-over trial investigating differences in 24-h personal air and skin temperatures using wearable sensors between two climatologically contrasting settings
Source: Sci Rep. 2021 Nov 10;11:22020. doi: 10.1038/s41598-021-01180-y (PMC8580978; doi:10.1038/s41598-021-01180-y)
Supplement: Supplementary file 2 — Supplementary Data. [file 41598_2021_1180_MOESM2_ESM.zip › New folder/new/T21_S2new.csv]

Index	Date	Temperature	Activity	X-axis	Y-axis	Z-axis	Marker
44460	14/09/2018--05:00:00	33.91	0	0.84517	-0.240417	-0.48406
44520	14/09/2018--05:01:00	33.91	27	-0.122355	-0.0752602	-100.341
44580	14/09/2018--05:02:00	33.9	0	-0.122355	-0.0602459	-100.341
44640	14/09/2018--05:03:00	33.96	0	-0.122355	-0.0752602	-100.341
44700	14/09/2018--05:04:00	34.03	0	-0.122355	-0.0752602	-100.341
44760	14/09/2018--05:05:00	34.09	0	-0.122355	-0.0752602	-100.341
44820	14/09/2018--05:06:00	34.17	1	0.579881	-0.195374	-0.82535
44880	14/09/2018--05:07:00	34.23	0	0.579881	-0.195374	-0.810511
44940	14/09/2018--05:08:00	34.29	0	0.564276	-0.195374	-0.810511
45000	14/09/2018--05:09:00	34.29	47	-0.075539	0.375168	0.925618
45060	14/09/2018--05:10:00	34.23	0	0.267776	0.360154	0.895941
45120	14/09/2018--05:11:00	34.25	5	0.51746	0.270068	0.806908
45180	14/09/2018--05:12:00	34.27	0	0.51746	0.255054	0.821747
45240	14/09/2018--05:13:00	34.33	0	0.51746	0.255054	0.821747
45300	14/09/2018--05:14:00	34.38	0	0.51746	0.270068	0.821747
45360	14/09/2018--05:15:00	34.16	8	-0.16917	-0.0152031	-100.341
45420	14/09/2018--05:16:00	34.05	0	-0.16917	-0.0302174	-100.341
45480	14/09/2018--05:17:00	34.04	0	-0.16917	-0.0302174	-100.341
45540	14/09/2018--05:18:00	34.07	0	-0.184776	-0.0152031	-0.988576
45600	14/09/2018--05:19:00	34.13	0	-0.184776	-0.0152031	-100.341
45660	14/09/2018--05:20:00	34.17	0	-0.184776	-0.0152031	-100.341
45720	14/09/2018--05:21:00	34.21	0	-0.184776	-0.0152031	-100.341
45780	14/09/2018--05:22:00	34.28	0	-0.184776	-0.0152031	-100.341
45840	14/09/2018--05:23:00	34.3	0	-0.16917	-0.0152031	-100.341
45900	14/09/2018--05:24:00	34.35	0	-0.184776	-0.0152031	-100.341
45960	14/09/2018--05:25:00	34.38	0	-0.184776	-0.0152031	-0.988576
46020	14/09/2018--05:26:00	34.43	0	-0.184776	-0.0152031	-100.341
46080	14/09/2018--05:27:00	34.46	0	-0.184776	-0.0152031	-0.988576
46140	14/09/2018--05:28:00	34.49	0	-0.184776	-0.0152031	-0.988576
46200	14/09/2018--05:29:00	34.5	0	-0.184776	-0.0152031	-100.341
46260	14/09/2018--05:30:00	34.54	0	-0.184776	-0.0152031	-0.988576
46320	14/09/2018--05:31:00	34.57	0	0.408224	-0.18036	-0.899544
46380	14/09/2018--05:32:00	34.64	0	0.361408	-0.135317	-0.929221
46440	14/09/2018--05:33:00	34.68	2	0.470645	-0.240417	-0.855028
46500	14/09/2018--05:34:00	34.7	0	0.470645	-0.225403	-0.869866
46560	14/09/2018--05:35:00	34.72	0	0.470645	-0.225403	-0.884705
46620	14/09/2018--05:36:00	34.68	11	-0.0287232	-0.0452317	-100.341
46680	14/09/2018--05:37:00	34.66	0	-0.0287232	-0.0452317	-101.825
46740	14/09/2018--05:38:00	34.67	1	-0.0287232	-0.0452317	-101.825
46800	14/09/2018--05:39:00	34.68	1	-0.0287232	-0.0452317	-101.825
46860	14/09/2018--05:40:00	34.68	1	-0.0287232	-0.0302174	-101.825
46920	14/09/2018--05:41:00	34.71	1	-0.0287232	-0.0452317	-101.825
46980	14/09/2018--05:42:00	34.72	1	-0.0287232	-0.0452317	-101.825
47040	14/09/2018--05:43:00	34.74	1	-0.0287232	-0.0452317	-100.341
47100	14/09/2018--05:44:00	34.74	1	-0.0287232	-0.0452317	-101.825
47160	14/09/2018--05:45:00	34.75	1	-0.0287232	-0.0452317	-101.825
47220	14/09/2018--05:46:00	34.77	1	-0.0287232	-0.0452317	-101.825
47280	14/09/2018--05:47:00	34.8	2	-0.0287232	-0.0452317	-101.825
47340	14/09/2018--05:48:00	34.81	0	0.455039	-0.120303	-0.884705
47400	14/09/2018--05:49:00	34.89	0	0.423829	-0.135317	-0.914382
47460	14/09/2018--05:50:00	34.91	0	0.423829	-0.120303	-0.914382
47520	14/09/2018--05:51:00	34.92	0	0.423829	-0.120303	-0.914382
47580	14/09/2018--05:52:00	34.93	0	0.423829	-0.120303	-0.914382
47640	14/09/2018--05:53:00	34.93	0	0.423829	-0.120303	-0.914382
47700	14/09/2018--05:54:00	34.93	0	0.423829	-0.120303	-0.914382
47760	14/09/2018--05:55:00	34.91	0	0.423829	-0.135317	-0.914382
47820	14/09/2018--05:56:00	34.9	2	0.642302	-0.18036	-0.721479
47880	14/09/2018--05:57:00	34.83	39	0.657907	-0.255432	-0.70664
47940	14/09/2018--05:58:00	34.74	37	-0.606117	0.300097	0.747554
48000	14/09/2018--05:59:00	34.52	0	-0.606117	0.285083	0.747554
48060	14/09/2018--06:00:00	34.29	0	-0.606117	0.285083	0.747554
48120	14/09/2018--06:01:00	34.11	0	-0.606117	0.285083	0.732715
48180	14/09/2018--06:02:00	33.96	0	-0.606117	0.300097	0.747554
48240	14/09/2018--06:03:00	33.89	0	-0.590512	0.300097	0.747554
48300	14/09/2018--06:04:00	33.79	0	-0.606117	0.285083	0.747554
48360	14/09/2018--06:05:00	33.73	0	-0.590512	0.300097	0.747554
48420	14/09/2018--06:06:00	33.65	0	-0.606117	0.285083	0.747554
48480	14/09/2018--06:07:00	33.61	0	-0.606117	0.300097	0.747554
48540	14/09/2018--06:08:00	33.58	0	-0.606117	0.285083	0.747554
48600	14/09/2018--06:09:00	33.54	0	-0.590512	0.300097	0.747554
48660	14/09/2018--06:10:00	33.49	0	-0.606117	0.300097	0.732715
48720	14/09/2018--06:11:00	33.45	0	-0.606117	0.300097	0.747554
48780	14/09/2018--06:12:00	33.42	0	-0.606117	0.300097	0.732715
48840	14/09/2018--06:13:00	33.41	0	-0.606117	0.300097	0.732715
48900	14/09/2018--06:14:00	33.39	0	-0.606117	0.300097	0.732715
48960	14/09/2018--06:15:00	33.38	0	-0.606117	0.300097	0.732715
49020	14/09/2018--06:16:00	33.34	0	-0.606117	0.300097	0.747554
49080	14/09/2018--06:17:00	33.31	0	-0.606117	0.285083	0.732715
49140	14/09/2018--06:18:00	33.3	0	-0.606117	0.300097	0.717876
49200	14/09/2018--06:19:00	33.29	0	-0.621722	0.300097	0.717876
49260	14/09/2018--06:20:00	33.26	0	-0.621722	0.300097	0.717876
49320	14/09/2018--06:21:00	33.25	0	-0.621722	0.300097	0.717876
49380	14/09/2018--06:22:00	33.23	0	-0.621722	0.300097	0.717876
49440	14/09/2018--06:23:00	33.2	0	-0.621722	0.300097	0.732715
49500	14/09/2018--06:24:00	33.19	0	-0.621722	0.300097	0.732715
49560	14/09/2018--06:25:00	33.14	0	-0.621722	0.300097	0.732715
49620	14/09/2018--06:26:00	33.14	0	-0.621722	0.300097	0.732715
49680	14/09/2018--06:27:00	33.13	0	-0.621722	0.300097	0.717876
49740	14/09/2018--06:28:00	33.1	1	-0.621722	0.300097	0.717876
49800	14/09/2018--06:29:00	33.09	0	-0.621722	0.300097	0.717876
49860	14/09/2018--06:30:00	33.07	0	-0.621722	0.300097	0.717876
49920	14/09/2018--06:31:00	33.07	0	-0.621722	0.300097	0.717876
49980	14/09/2018--06:32:00	33.04	58	0.345803	0.945711	-0.24664
50040	14/09/2018--06:33:00	32.99	261	-0.106749	0.990754	-0.0834144
50100	14/09/2018--06:34:00	32.95	120	-0.684143	0.375168	0.168844
50160	14/09/2018--06:35:00	32.96	53	0.0180925	0.945711	-0.409866
50220	14/09/2018--06:36:00	32.78	573	0.330197	0.750525	-0.0685757
50280	14/09/2018--06:37:00	32.34	447	-0.76217	0.375168	0.287553
50340	14/09/2018--06:38:00	32.13	374	0.18975	0.915682	-0.395027
50400	14/09/2018--06:39:00	32.3	242	-0.122355	0.900668	0.376586
50460	14/09/2018--06:40:00	32.28	485	0.564276	0.795568	-0.187285
50520	14/09/2018--06:41:00	32.2	219	0.345803	0.930697	-0.0685757
50580	14/09/2018--06:42:00	32.22	159	0.470645	0.855625	-0.305995
50640	14/09/2018--06:43:00	32.22	172	0.330197	0.855625	-0.439544
50700	14/09/2018--06:44:00	32.25	315	0.48625	0.885654	-0.380189
50760	14/09/2018--06:45:00	32.28	213	0.455039	0.810583	-0.350511
50820	14/09/2018--06:46:00	32.36	284	0.501855	0.750525	-0.469221
50880	14/09/2018--06:47:00	32.41	200	0.361408	0.810583	-0.439544
50940	14/09/2018--06:48:00	32.46	334	0.548671	0.855625	-0.335673
51000	14/09/2018--06:49:00	32.49	328	0.15854	0.795568	-0.276318
51060	14/09/2018--06:50:00	32.47	675	0.236566	0.795568	-0.335673
51120	14/09/2018--06:51:00	32.42	827	-0.013118	130.605	-0.350511
51180	14/09/2018--06:52:00	32.21	705	0.345803	102.078	-0.795673
51240	14/09/2018--06:53:00	32.03	570	0.704723	0.87064	-0.395027
51300	14/09/2018--06:54:00	32.06	311	0.298987	0.735511	-0.424705
51360	14/09/2018--06:55:00	32.13	440	0.283382	0.900668	-0.439544
51420	14/09/2018--06:56:00	32.18	470	0.220961	0.855625	-0.528576
51480	14/09/2018--06:57:00	32.21	567	0.314592	0.900668	-0.48406
51540	14/09/2018--06:58:00	32.21	468	0.345803	0.930697	-0.395027
51600	14/09/2018--06:59:00	32.23	886	0.252171	0.855625	-0.454382
51660	14/09/2018--07:00:00	32.25	735	0.220961	0.885654	-0.439544
51720	14/09/2018--07:01:00	32.26	721	0.205355	0.885654	-0.380189
51780	14/09/2018--07:02:00	32.26	979	0.579881	0.960725	0.0352953
51840	14/09/2018--07:03:00	32.29	762	0.330197	100.577	-0.380189
51900	14/09/2018--07:04:00	32.29	470	0.205355	0.915682	-0.573092
51960	14/09/2018--07:05:00	32.3	561	0.267776	0.810583	-0.409866
52020	14/09/2018--07:06:00	32.26	415	0.15854	0.675454	-0.662124
52080	14/09/2018--07:07:00	32.23	453	0.455039	0.885654	-0.409866
52140	14/09/2018--07:08:00	32.18	235	0.15854	105.081	-0.36535
52200	14/09/2018--07:09:00	32.18	626	-0.325223	0.945711	-0.157608
52260	14/09/2018--07:10:00	32.18	105	0.252171	0.960725	-0.261479
52320	14/09/2018--07:11:00	32.25	135	-0.122355	0.97574	-0.157608
52380	14/09/2018--07:12:00	32.16	205	0.0805135	0.930697	-0.380189
52440	14/09/2018--07:13:00	32.1	156	0.330197	0.900668	-0.36535
52500	14/09/2018--07:14:00	32.18	353	0.314592	0.930697	-0.291156
52560	14/09/2018--07:15:00	32.27	12	-0.0911442	0.87064	-0.498898
52620	14/09/2018--07:16:00	32.32	34	0.174145	0.930697	-0.335673
52680	14/09/2018--07:17:00	32.31	96	0.174145	102.078	0.0946502
52740	14/09/2018--07:18:00	32.26	22	0.174145	0.900668	-0.409866
52800	14/09/2018--07:19:00	32.25	18	-0.0287232	100.577	-0.127931
52860	14/09/2018--07:20:00	32.23	21	-0.0599337	0.855625	-0.48406
52920	14/09/2018--07:21:00	32.22	28	-0.200381	0.66044	0.154005
52980	14/09/2018--07:22:00	32.21	443	-0.13796	0.960725	-0.439544
53040	14/09/2018--07:23:00	32.16	133	-0.13796	0.915682	-0.350511
53100	14/09/2018--07:24:00	32.11	149	0.439434	0.825597	-0.0685757
53160	14/09/2018--07:25:00	32.05	357	-0.0599337	0.930697	-0.172447
53220	14/09/2018--07:26:00	31.96	17	-0.075539	0.97574	-0.409866
53280	14/09/2018--07:27:00	31.86	18	-0.0911442	0.885654	-0.231802
53340	14/09/2018--07:28:00	31.77	108	0.049303	0.960725	-0.36535
53400	14/09/2018--07:29:00	31.73	64	-0.0443285	102.078	-0.48406
53460	14/09/2018--07:30:00	31.65	112	0.0336977	0.945711	-0.305995
53520	14/09/2018--07:31:00	31.61	92	-0.0287232	0.900668	-0.439544
53580	14/09/2018--07:32:00	31.52	145	-0.247197	100.577	-0.380189
53640	14/09/2018--07:33:00	31.49	284	-0.450065	0.885654	-0.528576
53700	14/09/2018--07:34:00	31.59	362	-0.106749	0.97574	-0.216963
53760	14/09/2018--07:35:00	31.72	303	0.174145	0.900668	-0.127931
53820	14/09/2018--07:36:00	31.98	402	-0.0911442	0.735511	-0.350511
53880	14/09/2018--07:37:00	32	504	0.579881	0.780554	-0.320834
53940	14/09/2018--07:38:00	32.09	212	0.111724	0.930697	0.302392
54000	14/09/2018--07:39:00	32.23	81	-0.075539	0.97574	-0.0685757
54060	14/09/2018--07:40:00	32.32	243	0.18975	0.885654	-0.48406
54120	14/09/2018--07:41:00	32.39	170	-0.996248	0.285083	0.21336
54180	14/09/2018--07:42:00	32.42	123	0.314592	0.900668	-0.320834
54240	14/09/2018--07:43:00	32.53	40	0.314592	0.855625	-0.454382
54300	14/09/2018--07:44:00	32.69	25	0.298987	0.960725	-0.276318
54360	14/09/2018--07:45:00	32.82	139	0.314592	0.885654	-0.395027
54420	14/09/2018--07:46:00	33.05	93	-0.668538	0.585368	0.421102
54480	14/09/2018--07:47:00	33.24	81	0.252171	0.97574	-0.142769
54540	14/09/2018--07:48:00	33.32	136	-0.0287232	0.945711	-0.350511
54600	14/09/2018--07:49:00	33.36	247	0.236566	0.810583	-0.0982531
54660	14/09/2018--07:50:00	33.44	267	0.0180925	0.795568	-0.305995
54720	14/09/2018--07:51:00	33.61	256	0.15854	0.990754	-0.0982531
54780	14/09/2018--07:52:00	33.69	277	0.174145	100.577	-0.187285
54840	14/09/2018--07:53:00	33.77	279	0.174145	0.915682	-0.395027
54900	14/09/2018--07:54:00	33.97	139	-0.933827	0.210011	0.287553
54960	14/09/2018--07:55:00	34.29	28	0.439434	0.97574	-0.0388983
55020	14/09/2018--07:56:00	34.48	231	0.174145	0.960725	-0.276318
55080	14/09/2018--07:57:00	34.57	209	-0.0287232	0.840611	0.243037
55140	14/09/2018--07:58:00	34.57	29	0.049303	0.885654	-0.439544
55200	14/09/2018--07:59:00	34.52	179	0.18975	0.97574	-0.157608
55260	14/09/2018--08:00:00	34.48	311	0.174145	1.246	-0.216963
55320	14/09/2018--08:01:00	34.52	632	0.564276	0.795568	-0.231802
55380	14/09/2018--08:02:00	34.54	291	0.0961187	0.855625	-0.261479
55440	14/09/2018--08:03:00	34.59	275	0.423829	0.810583	-0.454382
55500	14/09/2018--08:04:00	34.66	44	-0.574907	0.795568	-0.0982531
55560	14/09/2018--08:05:00	34.78	81	0.252171	0.900668	-0.424705
55620	14/09/2018--08:06:00	34.81	207	0.0336977	0.930697	-0.291156
55680	14/09/2018--08:07:00	34.74	428	0.111724	0.855625	-0.498898
55740	14/09/2018--08:08:00	34.65	208	-0.79338	-0.135317	0.124328
55800	14/09/2018--08:09:00	34.5	599	0.0336977	106.583	-0.395027
55860	14/09/2018--08:10:00	34.46	654	0.283382	0.780554	-0.335673
55920	14/09/2018--08:11:00	34.44	253	-0.684143	0.690468	0.00561786
55980	14/09/2018--08:12:00	34.4	65	0.0961187	0.795568	-0.498898
56040	14/09/2018--08:13:00	34.41	48	0.408224	0.855625	-0.395027
56100	14/09/2018--08:14:00	34.45	81	0.345803	0.855625	-0.48406
56160	14/09/2018--08:15:00	34.52	111	0.48625	0.87064	-0.231802
56220	14/09/2018--08:16:00	34.69	3	0.408224	0.840611	-0.439544
56280	14/09/2018--08:17:00	34.74	222	0.408224	0.810583	-0.528576
56340	14/09/2018--08:18:00	34.67	13	-0.0443285	0.720497	0.510134
56400	14/09/2018--08:19:00	34.67	445	0.0805135	117.093	-0.127931
56460	14/09/2018--08:20:00	34.62	429	0.298987	0.855625	-0.305995
56520	14/09/2018--08:21:00	34.59	253	0.0180925	0.855625	-0.543415
56580	14/09/2018--08:22:00	34.6	364	-0.122355	0.97574	-0.053737
56640	14/09/2018--08:23:00	34.57	212	0.174145	0.885654	-0.454382
56700	14/09/2018--08:24:00	34.58	371	-0.871406	0.360154	0.287553
56760	14/09/2018--08:25:00	34.6	139	-0.965038	0.13494	0.21336
56820	14/09/2018--08:26:00	34.63	136	-0.871406	-0.0452317	0.465618
56880	14/09/2018--08:27:00	34.5	91	-102.746	-0.210389	0.109489
56940	14/09/2018--08:28:00	34.41	135	-0.933827	0.285083	0.154005
57000	14/09/2018--08:29:00	34.4	91	0.00248724	0.45024	0.910779
57060	14/09/2018--08:30:00	34.59	59	0.111724	0.825597	-0.573092
57120	14/09/2018--08:31:00	34.75	18	0.111724	0.990754	-0.172447
57180	14/09/2018--08:32:00	34.93	59	0.236566	0.945711	-0.350511
57240	14/09/2018--08:33:00	35.24	84	-0.184776	0.780554	-0.602769
57300	14/09/2018--08:34:00	35.38	115	-0.840196	0.435225	0.495295
57360	14/09/2018--08:35:00	35.27	44	-0.824591	0.390183	0.257876
57420	14/09/2018--08:36:00	35.11	94	-0.496881	0.55534	0.628844
57480	14/09/2018--08:37:00	34.87	8	-0.559302	0.645425	0.495295
57540	14/09/2018--08:38:00	34.71	109	-0.996248	-0.0302174	0.183682
57600	14/09/2018--08:39:00	34.48	357	-0.684143	0.285083	0.33207
57660	14/09/2018--08:40:00	34.3	208	0.439434	136.611	-0.469221
57720	14/09/2018--08:41:00	34.45	86	-0.730959	0.630411	-0.0685757
57780	14/09/2018--08:42:00	34.7	133	-0.949433	-0.0452317	0.302392
57840	14/09/2018--08:43:00	34.57	184	0.470645	0.780554	-0.320834
57900	14/09/2018--08:44:00	34.63	223	-0.887012	0.13494	0.346908
57960	14/09/2018--08:45:00	34.52	291	-101.185	-0.0902745	0.050134
58020	14/09/2018--08:46:00	34.65	147	-0.403249	0.855625	-0.276318
58080	14/09/2018--08:47:00	35.05	71	0.330197	0.840611	-0.48406
58140	14/09/2018--08:48:00	35.06	101	-0.0911442	0.960725	-0.48406
58200	14/09/2018--08:49:00	35.06	366	0.0961187	0.930697	-0.469221
58260	14/09/2018--08:50:00	35.19	210	-0.543696	0.810583	0.139166
58320	14/09/2018--08:51:00	35.34	89	0.377013	0.990754	-0.172447
58380	14/09/2018--08:52:00	35.38	116	0.15854	0.87064	-0.498898
58440	14/09/2018--08:53:00	35.43	409	-102.746	-0.225403	0.124328
58500	14/09/2018--08:54:00	35.42	148	-0.231591	0.390183	0.940457
58560	14/09/2018--08:55:00	35.5	103	-0.46567	0.750525	-0.528576
58620	14/09/2018--08:56:00	35.48	325	0.501855	108.084	-0.0834144
58680	14/09/2018--08:57:00	35.5	360	0.0336977	0.915682	-0.395027
58740	14/09/2018--08:58:00	35.23	230	-0.46567	0.119925	0.866263
58800	14/09/2018--08:59:00	35.12	134	-0.699749	0.34514	0.628844
58860	14/09/2018--09:00:00	35.28	163	0.392618	126.101	-0.231802
58920	14/09/2018--09:01:00	35.52	246	-0.684143	-0.000188805	0.732715
58980	14/09/2018--09:02:00	35.48	166	-0.075539	0.600383	-0.172447
59040	14/09/2018--09:03:00	35.52	166	-0.481275	0.149954	0.895941
59100	14/09/2018--09:04:00	35.57	131	0.345803	0.930697	-0.305995
59160	14/09/2018--09:05:00	35.46	267	-0.309618	0.900668	0.0798114
59220	14/09/2018--09:06:00	35.35	3	-0.184776	0.945711	-0.291156
59280	14/09/2018--09:07:00	35.36	180	0.392618	0.810583	-0.0388983
59340	14/09/2018--09:08:00	35.46	164	-0.215986	0.960725	-0.172447
59400	14/09/2018--09:09:00	35.46	0	-0.0911442	0.960725	-0.00922085
59460	14/09/2018--09:10:00	35.27	9	0.220961	0.960725	-0.24664
59520	14/09/2018--09:11:00	35.09	34	0.111724	0.600383	-0.543415
59580	14/09/2018--09:12:00	35.11	51	0.330197	0.960725	-0.157608
59640	14/09/2018--09:13:00	35.22	41	0.0961187	0.810583	-0.573092
59700	14/09/2018--09:14:00	35.35	90	-0.496881	0.255054	102.949
59760	14/09/2018--09:15:00	35.46	29	0.0961187	0.795568	-0.632447
59820	14/09/2018--09:16:00	35.47	82	-0.356433	0.495283	0.777231
59880	14/09/2018--09:17:00	35.45	129	0.470645	0.900668	-0.0240596
59940	14/09/2018--09:18:00	35.43	29	-0.543696	0.585368	0.569489
60000	14/09/2018--09:19:00	35.54	22	-0.278407	0.915682	-0.172447
60060	14/09/2018--09:20:00	35.73	116	-0.606117	0.675454	0.391424
60120	14/09/2018--09:21:00	35.94	57	0.267776	0.97574	-0.291156
60180	14/09/2018--09:22:00	36.11	29	0.236566	0.885654	0.391424
60240	14/09/2018--09:23:00	36.23	81	-0.106749	0.915682	-0.380189
60300	14/09/2018--09:24:00	35.93	38	-0.949433	0.225025	-0.335673
60360	14/09/2018--09:25:00	35.76	166	0.470645	0.735511	-0.113092
60420	14/09/2018--09:26:00	36.07	171	0.18975	111.087	-0.350511
60480	14/09/2018--09:27:00	36.03	357	0.18975	0.97574	-0.187285
60540	14/09/2018--09:28:00	35.96	92	0.00248724	0.87064	-0.261479
60600	14/09/2018--09:29:00	35.89	441	0.00248724	102.078	0.0946502
60660	14/09/2018--09:30:00	36	116	-0.543696	0.87064	-0.261479
60720	14/09/2018--09:31:00	35.96	468	0.252171	0.87064	-0.439544
60780	14/09/2018--09:32:00	35.75	200	-0.356433	0.615397	0.599166
60840	14/09/2018--09:33:00	35.58	102	-0.231591	0.915682	-0.350511
60900	14/09/2018--09:34:00	35.46	120	0.18975	0.780554	-0.632447
60960	14/09/2018--09:35:00	35.37	138	0.314592	105.081	-0.0685757
61020	14/09/2018--09:36:00	35.27	144	0.345803	0.87064	-0.424705
61080	14/09/2018--09:37:00	35.21	318	0.267776	0.720497	-0.424705
61140	14/09/2018--09:38:00	35.17	283	-0.278407	0.945711	-0.0388983
61200	14/09/2018--09:39:00	35.23	12	-0.075539	0.915682	-0.172447
61260	14/09/2018--09:40:00	35.25	523	0.0961187	123.098	-0.424705
61320	14/09/2018--09:41:00	35.14	898	0.236566	0.780554	-0.469221
61380	14/09/2018--09:42:00	35.15	742	0.142934	0.97574	-0.320834
61440	14/09/2018--09:43:00	35.07	37	0.174145	0.900668	-0.424705
61500	14/09/2018--09:44:00	35.07	766	-0.013118	0.810583	-0.498898
61560	14/09/2018--09:45:00	35.09	203	-0.325223	0.76554	0.361747
61620	14/09/2018--09:46:00	35.16	296	-0.543696	0.720497	0.00561786
61680	14/09/2018--09:47:00	35.35	302	-0.278407	0.795568	-0.765995
61740	14/09/2018--09:48:00	35.19	234	-0.122355	0.915682	-0.498898
61800	14/09/2018--09:49:00	35.19	330	-0.715354	0.375168	-0.48406
61860	14/09/2018--09:50:00	35.27	305	-0.918222	-0.450617	0.00561786
61920	14/09/2018--09:51:00	35.13	275	0.252171	0.915682	-0.305995
61980	14/09/2018--09:52:00	34.95	208	-0.247197	0.930697	-0.231802
62040	14/09/2018--09:53:00	34.98	283	-0.902617	0.0898969	0.435941
62100	14/09/2018--09:54:00	34.96	79	-0.13796	0.720497	0.703037
62160	14/09/2018--09:55:00	34.92	41	-0.590512	0.615397	0.317231
62220	14/09/2018--09:56:00	34.86	18	-0.684143	0.735511	0.0946502
62280	14/09/2018--09:57:00	34.75	55	-0.418854	0.735511	-0.113092
62340	14/09/2018--09:58:00	34.75	8	-0.16917	0.97574	-0.113092
62400	14/09/2018--09:59:00	34.71	46	-0.746564	0.525311	0.510134
62460	14/09/2018--10:00:00	34.7	49	-0.450065	0.855625	-0.142769
62520	14/09/2018--10:01:00	34.87	37	-0.387644	0.76554	0.317231
62580	14/09/2018--10:02:00	34.79	15	-0.46567	0.840611	0.168844
62640	14/09/2018--10:03:00	34.75	27	-0.075539	0.990754	-0.202124
62700	14/09/2018--10:04:00	34.82	58	-0.949433	0.465254	0.154005
62760	14/09/2018--10:05:00	34.73	58	-0.606117	0.720497	0.391424
62820	14/09/2018--10:06:00	34.7	211	-0.574907	0.825597	-0.0982531
62880	14/09/2018--10:07:00	35.31	115	-0.777775	0.55534	0.480457
62940	14/09/2018--10:08:00	36.16	52	-0.543696	0.795568	0.154005
63000	14/09/2018--10:09:00	36.72	25	-0.075539	0.810583	0.0204566
63060	14/09/2018--10:10:00	36.89	74	-0.200381	0.930697	-0.231802
63120	14/09/2018--10:11:00	36.92	5	-0.590512	0.795568	-0.0388983
63180	14/09/2018--10:12:00	36.84	1	-0.559302	0.735511	-0.0685757
63240	14/09/2018--10:13:00	36.69	25	-0.590512	0.66044	-0.380189
63300	14/09/2018--10:14:00	36.46	0	-0.715354	0.630411	-0.172447
63360	14/09/2018--10:15:00	36.45	2	-0.590512	0.795568	0.050134
63420	14/09/2018--10:16:00	36.45	18	-0.606117	0.750525	-0.00922085
63480	14/09/2018--10:17:00	36.26	66	-0.824591	0.600383	-0.053737
63540	14/09/2018--10:18:00	36.01	148	-0.13796	0.990754	-0.202124
63600	14/09/2018--10:19:00	35.8	145	-0.13796	0.76554	-0.558253
63660	14/09/2018--10:20:00	35.72	291	0.18975	0.885654	-0.172447
63720	14/09/2018--10:21:00	35.55	312	-0.715354	0.540325	-0.350511
63780	14/09/2018--10:22:00	35.49	267	0.283382	0.930697	-0.305995
63840	14/09/2018--10:23:00	35.72	234	-0.715354	0.315111	0.55465
63900	14/09/2018--10:24:00	36.05	68	-0.855801	0.0748826	0.421102
63960	14/09/2018--10:25:00	36.05	229	-0.340828	0.855625	0.287553
64020	14/09/2018--10:26:00	35.89	292	-0.996248	-0.150332	0.272715
64080	14/09/2018--10:27:00	35.86	419	0.174145	0.945711	-0.335673
64140	14/09/2018--10:28:00	35.75	210	-0.122355	0.540325	-0.00922085
64200	14/09/2018--10:29:00	35.6	259	0.0180925	100.577	0.0946502
64260	14/09/2018--10:30:00	35.52	220	-0.590512	0.690468	-0.305995
64320	14/09/2018--10:31:00	35.41	174	0.049303	102.078	-0.127931
64380	14/09/2018--10:32:00	35.32	179	0.314592	0.885654	-0.439544
64440	14/09/2018--10:33:00	35.29	238	-0.730959	0.585368	-0.127931
64500	14/09/2018--10:34:00	35.21	354	-0.715354	0.480268	0.465618
64560	14/09/2018--10:35:00	35.07	484	-0.933827	0.285083	0.33207
64620	14/09/2018--10:36:00	34.99	273	-0.918222	0.34514	0.050134
64680	14/09/2018--10:37:00	35.05	173	-0.481275	0.735511	-0.380189
64740	14/09/2018--10:38:00	35.02	204	-0.730959	-0.0902745	-0.320834
64800	14/09/2018--10:39:00	35.09	416	0.127329	0.915682	-0.543415
64860	14/09/2018--10:40:00	35.1	414	-0.387644	0.915682	-0.0685757
64920	14/09/2018--10:41:00	35.13	351	-0.262802	105.081	-0.0388983
64980	14/09/2018--10:42:00	35.23	181	-0.715354	0.750525	0.0946502
65040	14/09/2018--10:43:00	35.36	138	-0.808985	0.570354	0.0946502
65100	14/09/2018--10:44:00	35.37	257	-0.684143	0.720497	-0.335673
65160	14/09/2018--10:45:00	35.34	156	-0.200381	0.720497	-0.291156
65220	14/09/2018--10:46:00	35.34	333	0.267776	0.87064	-0.291156
65280	14/09/2018--10:47:00	35.25	281	-112.109	-0.330503	0.00561786
65340	14/09/2018--10:48:00	35.27	267	-0.512486	0.465254	0.0798114
65400	14/09/2018--10:49:00	35.32	314	-0.949433	0.300097	0.00561786
65460	14/09/2018--10:50:00	35.24	224	-0.0287232	0.930697	-0.113092
65520	14/09/2018--10:51:00	35.24	188	-0.387644	0.900668	-0.0834144
65580	14/09/2018--10:52:00	35.32	153	-0.840196	0.315111	0.33207
65640	14/09/2018--10:53:00	35.41	364	-0.808985	-0.480646	-0.305995
65700	14/09/2018--10:54:00	35.39	293	-0.637328	0.360154	0.569489
65760	14/09/2018--10:55:00	35.36	2	-0.668538	0.525311	0.524973
65820	14/09/2018--10:56:00	35.23	265	-0.418854	0.840611	0.198521
65880	14/09/2018--10:57:00	35.19	44	-0.309618	0.930697	-0.187285
65940	14/09/2018--10:58:00	35.17	0	-0.200381	0.960725	-0.142769
66000	14/09/2018--10:59:00	35.13	55	0.0805135	100.577	-0.0834144
66060	14/09/2018--11:00:00	34.98	59	-0.528091	0.675454	0.495295
66120	14/09/2018--11:01:00	34.94	27	-0.356433	0.735511	-0.0685757
66180	14/09/2018--11:02:00	34.94	37	-0.606117	0.690468	-0.395027
66240	14/09/2018--11:03:00	35.13	75	-0.668538	0.645425	0.302392
66300	14/09/2018--11:04:00	35.46	210	-0.340828	0.885654	0.228199
66360	14/09/2018--11:05:00	35.88	29	-0.76217	0.675454	-0.0834144
66420	14/09/2018--11:06:00	36.04	33	-0.574907	0.825597	0.00561786
66480	14/09/2018--11:07:00	36.02	31	-0.309618	0.915682	0.0352953
66540	14/09/2018--11:08:00	36.03	61	-0.231591	0.915682	0.228199
66600	14/09/2018--11:09:00	35.96	165	0.361408	0.855625	-0.409866
66660	14/09/2018--11:10:00	35.7	139	0.0961187	0.915682	0.0204566
66720	14/09/2018--11:11:00	35.34	213	-0.200381	0.840611	-0.498898
66780	14/09/2018--11:12:00	35.07	57	0.298987	0.855625	-0.380189
66840	14/09/2018--11:13:00	34.94	22	0.18975	0.855625	-0.513737
66900	14/09/2018--11:14:00	34.94	378	-0.387644	0.930697	-0.216963
66960	14/09/2018--11:15:00	34.96	131	-0.606117	0.585368	0.435941
67020	14/09/2018--11:16:00	34.91	234	-0.808985	0.24004	0.539812
67080	14/09/2018--11:17:00	34.79	147	-0.200381	118.594	-0.395027
67140	14/09/2018--11:18:00	34.8	140	-0.76217	-0.000188805	0.614005
67200	14/09/2018--11:19:00	34.86	27	0.377013	0.930697	-0.00922085
67260	14/09/2018--11:20:00	34.97	86	-104.306	0.315111	0.317231
67320	14/09/2018--11:21:00	34.94	41	-0.918222	0.330125	0.0352953
67380	14/09/2018--11:22:00	34.82	145	-0.699749	0.525311	0.050134
67440	14/09/2018--11:23:00	34.96	340	0.267776	0.97574	-0.202124
67500	14/09/2018--11:24:00	34.79	379	0.455039	0.375168	-0.0834144
67560	14/09/2018--11:25:00	34.71	154	0.049303	0.990754	-0.187285
67620	14/09/2018--11:26:00	34.57	389	-0.278407	0.87064	0.243037
67680	14/09/2018--11:27:00	34.66	227	0.501855	0.855625	-0.0834144
67740	14/09/2018--11:28:00	34.79	304	-0.122355	0.87064	-0.469221
67800	14/09/2018--11:29:00	34.93	101	0.0649082	0.900668	-0.424705
67860	14/09/2018--11:30:00	35.02	280	-0.0599337	100.577	-0.172447
67920	14/09/2018--11:31:00	35.02	224	0.0805135	0.945711	-0.335673
67980	14/09/2018--11:32:00	35.05	73	0.236566	0.840611	-0.528576
68040	14/09/2018--11:33:00	35.07	173	0.111724	112.588	-0.380189
68100	14/09/2018--11:34:00	34.96	310	0.0805135	100.577	-0.424705
68160	14/09/2018--11:35:00	34.88	412	-0.340828	0.930697	-0.0685757
68220	14/09/2018--11:36:00	34.87	720	0.00248724	0.255054	-0.113092
68280	14/09/2018--11:37:00	35.04	118	-0.356433	0.960725	-0.0240596
68340	14/09/2018--11:38:00	35.36	158	0.0805135	10.358	-0.127931
68400	14/09/2018--11:39:00	35.45	129	-0.403249	0.885654	0.00561786
68460	14/09/2018--11:40:00	35.62	35	-0.481275	0.600383	-0.617608
68520	14/09/2018--11:41:00	35.62	574	0.220961	0.66044	-0.439544
68580	14/09/2018--11:42:00	35.6	809	-11.367	-0.0752602	0.168844
68640	14/09/2018--11:43:00	35.56	499	-0.075539	0.87064	-0.409866
68700	14/09/2018--11:44:00	35.55	266	0.142934	0.930697	-0.24664
68760	14/09/2018--11:45:00	35.54	171	-0.887012	0.225025	-0.113092
68820	14/09/2018--11:46:00	35.56	383	0.0805135	0.97574	-0.261479
68880	14/09/2018--11:47:00	35.3	79	-0.0287232	0.990754	-0.113092
68940	14/09/2018--11:48:00	35.12	38	-0.122355	0.990754	-0.36535
69000	14/09/2018--11:49:00	35.02	7	0.0180925	0.930697	-0.380189
69060	14/09/2018--11:50:00	34.96	0	0.00248724	0.915682	-0.424705
69120	14/09/2018--11:51:00	34.9	3	-0.153565	0.930697	-0.320834
69180	14/09/2018--11:52:00	34.86	69	0.0336977	0.960725	-0.335673
69240	14/09/2018--11:53:00	34.82	8	0.0180925	0.945711	-0.127931
69300	14/09/2018--11:54:00	34.76	35	0.142934	0.960725	-0.320834
69360	14/09/2018--11:55:00	34.7	0	0.0180925	0.900668	-0.469221
69420	14/09/2018--11:56:00	34.73	250	0.049303	0.87064	-0.573092
69480	14/09/2018--11:57:00	34.67	692	0.330197	0.645425	-0.172447
69540	14/09/2018--11:58:00	34.5	602	-0.013118	0.900668	-0.395027
69600	14/09/2018--11:59:00	34.39	551	0.0336977	0.915682	-0.528576
69660	14/09/2018--12:00:00	34.33	545	0.127329	100.577	-0.380189
69720	14/09/2018--12:01:00	34.27	243	0.174145	133.608	-0.36535
69780	14/09/2018--12:02:00	34.38	469	0.0336977	0.945711	-0.454382
69840	14/09/2018--12:03:00	34.55	364	0.127329	10.358	-0.48406
69900	14/09/2018--12:04:00	34.64	156	0.174145	0.97574	-0.142769
69960	14/09/2018--12:05:00	34.45	277	-0.122355	0.855625	-0.0388983
70020	14/09/2018--12:06:00	33.97	479	-0.013118	109.585	-0.0982531
70080	14/09/2018--12:07:00	33.56	562	0.548671	0.66044	-0.276318
70140	14/09/2018--12:08:00	33.36	734	0.15854	0.840611	-0.543415
70200	14/09/2018--12:09:00	33.3	650	-0.16917	106.583	-0.157608
70260	14/09/2018--12:10:00	33.09	631	-0.013118	102.078	-0.157608
70320	14/09/2018--12:11:00	33.44	155	-0.0911442	0.945711	-0.276318
70380	14/09/2018--12:12:00	33.92	44	-0.075539	0.915682	-0.409866
70440	14/09/2018--12:13:00	34.22	70	0.267776	0.900668	-0.36535
70500	14/09/2018--12:14:00	34.44	111	0.174145	0.900668	-0.439544
70560	14/09/2018--12:15:00	34.43	1	0.220961	0.945711	-0.424705
70620	14/09/2018--12:16:00	34.34	4	0.127329	0.945711	-0.335673
70680	14/09/2018--12:17:00	34.23	16	-0.684143	0.705483	0.0352953
70740	14/09/2018--12:18:00	34.01	3	-0.528091	0.795568	-0.202124
70800	14/09/2018--12:19:00	33.89	2	-0.668538	0.690468	0.139166
70860	14/09/2018--12:20:00	33.9	0	-0.668538	0.705483	0.124328
70920	14/09/2018--12:21:00	33.95	157	0.236566	0.960725	-0.276318
70980	14/09/2018--12:22:00	34.16	4	0.470645	0.930697	-0.187285
71040	14/09/2018--12:23:00	34.59	44	0.439434	0.87064	-0.320834
71100	14/09/2018--12:24:00	34.95	10	0.267776	0.900668	-0.380189
71160	14/09/2018--12:25:00	35.08	0	0.252171	0.915682	-0.380189
71220	14/09/2018--12:26:00	35.2	0	0.252171	0.915682	-0.380189
71280	14/09/2018--12:27:00	35.27	0	0.236566	0.915682	-0.36535
71340	14/09/2018--12:28:00	35.36	0	0.236566	0.915682	-0.380189
71400	14/09/2018--12:29:00	35.43	183	0.267776	0.795568	-0.469221
71460	14/09/2018--12:30:00	35.27	78	-0.106749	100.577	-0.395027
71520	14/09/2018--12:31:00	34.98	175	0.174145	0.930697	-0.320834
71580	14/09/2018--12:32:00	34.79	0	0.174145	0.930697	-0.350511
71640	14/09/2018--12:33:00	34.73	11	0.252171	0.885654	-0.380189
71700	14/09/2018--12:34:00	34.7	54	-0.153565	0.97574	-0.157608
71760	14/09/2018--12:35:00	34.53	574	0.470645	106.583	-0.0388983
71820	14/09/2018--12:36:00	34.33	461	0.0649082	0.960725	-0.439544
71880	14/09/2018--12:37:00	34.24	170	0.314592	105.081	-0.231802
71940	14/09/2018--12:38:00	34.28	412	0.15854	0.885654	-0.127931
72000	14/09/2018--12:39:00	34.25	433	0.0805135	0.990754	-0.335673
72060	14/09/2018--12:40:00	34.13	209	0.049303	100.577	-0.305995
72120	14/09/2018--12:41:00	34.02	138	0.205355	0.97574	-0.053737
72180	14/09/2018--12:42:00	33.86	145	-0.153565	0.97574	-0.216963
72240	14/09/2018--12:43:00	33.72	502	0.470645	0.810583	-0.291156
72300	14/09/2018--12:44:00	33.98	383	0.267776	0.900668	-0.320834
72360	14/09/2018--12:45:00	34.31	76	0.236566	0.930697	-0.276318
72420	14/09/2018--12:46:00	34.44	42	0.236566	0.960725	0.00561786
72480	14/09/2018--12:47:00	34.27	364	0.0336977	0.87064	-0.721479
72540	14/09/2018--12:48:00	34.01	377	-0.013118	105.081	-0.0388983
72600	14/09/2018--12:49:00	33.8	331	-0.231591	0.915682	-0.454382
72660	14/09/2018--12:50:00	33.79	329	-0.106749	0.930697	-0.513737
72720	14/09/2018--12:51:00	33.82	460	0.267776	0.87064	-0.380189
72780	14/09/2018--12:52:00	33.91	454	0.51746	123.098	-0.187285
72840	14/09/2018--12:53:00	34.03	429	-0.0443285	0.885654	-0.291156
72900	14/09/2018--12:54:00	34.16	493	-0.200381	0.855625	-0.558253
72960	14/09/2018--12:55:00	34.29	134	-0.0599337	0.900668	-0.469221
73020	14/09/2018--12:56:00	34.36	319	-0.294012	0.810583	-0.335673
73080	14/09/2018--12:57:00	34.53	643	0.0336977	0.990754	-0.053737
73140	14/09/2018--12:58:00	34.55	557	-0.0287232	102.078	-0.172447
73200	14/09/2018--12:59:00	34.48	528	0.205355	11.409	-0.498898
73260	14/09/2018--13:00:00	34.44	713	-0.122355	0.915682	-0.276318
73320	14/09/2018--13:01:00	34.65	652	-0.278407	0.855625	-0.424705
73380	14/09/2018--13:02:00	34.46	420	0.00248724	0.750525	-0.142769
73440	14/09/2018--13:03:00	34.28	389	-0.387644	0.825597	-0.573092
73500	14/09/2018--13:04:00	34.46	390	-0.0599337	102.078	-0.0982531
73560	14/09/2018--13:05:00	34.39	452	0.0336977	0.87064	-0.0388983
73620	14/09/2018--13:06:00	34.18	733	0.0180925	0.915682	-0.587931
73680	14/09/2018--13:07:00	34.18	640	-0.0599337	100.577	-0.216963
73740	14/09/2018--13:08:00	34.14	302	-0.918222	-0.000188805	0.21336
73800	14/09/2018--13:09:00	34.11	538	-0.153565	0.915682	-0.00922085
73860	14/09/2018--13:10:00	34.07	490	-0.808985	0.630411	-0.0240596
73920	14/09/2018--13:11:00	34.03	588	-0.0911442	0.690468	-0.172447
73980	14/09/2018--13:12:00	34.13	124	-0.918222	0.0298398	0.302392
74040	14/09/2018--13:13:00	34.05	251	-0.855801	0.300097	0.361747
74100	14/09/2018--13:14:00	34.01	191	0.283382	0.900668	-0.528576
74160	14/09/2018--13:15:00	33.92	205	-0.949433	-0.0152031	0.0204566
74220	14/09/2018--13:16:00	33.88	137	-102.746	0.465254	0.302392
74280	14/09/2018--13:17:00	33.86	276	0.174145	0.915682	-0.469221
74340	14/09/2018--13:18:00	33.87	480	-0.231591	0.990754	-0.276318
74400	14/09/2018--13:19:00	34	274	0.205355	0.930697	-0.439544
74460	14/09/2018--13:20:00	34.22	82	-0.0287232	100.577	-0.498898
74520	14/09/2018--13:21:00	34.39	28	0.455039	0.855625	-0.36535
74580	14/09/2018--13:22:00	34.4	334	0.127329	0.97574	-0.291156
74640	14/09/2018--13:23:00	34.47	245	0.330197	0.960725	-0.320834
74700	14/09/2018--13:24:00	34.23	181	0.127329	0.87064	-0.48406
74760	14/09/2018--13:25:00	34.19	175	0.330197	0.840611	-0.48406
74820	14/09/2018--13:26:00	34.01	190	0.18975	0.97574	-0.335673
74880	14/09/2018--13:27:00	33.79	265	-0.543696	0.780554	0.0649727
74940	14/09/2018--13:28:00	33.68	690	0.049303	0.750525	-0.320834
75000	14/09/2018--13:29:00	33.63	575	0.174145	0.525311	-0.335673
75060	14/09/2018--13:30:00	33.64	546	0.18975	106.583	-0.409866
75120	14/09/2018--13:31:00	33.75	392	0.205355	0.885654	-0.395027
75180	14/09/2018--13:32:00	33.84	398	0.00248724	106.583	-0.424705
75240	14/09/2018--13:33:00	33.93	260	0.049303	0.930697	-0.513737
75300	14/09/2018--13:34:00	34.07	278	0.142934	10.358	-0.424705
75360	14/09/2018--13:35:00	34.21	261	0.111724	0.97574	-0.24664
75420	14/09/2018--13:36:00	34.46	44	-0.153565	0.885654	-0.424705
75480	14/09/2018--13:37:00	34.65	17	-0.0599337	0.825597	-0.142769
75540	14/09/2018--13:38:00	34.57	294	0.314592	0.97574	-0.276318
75600	14/09/2018--13:39:00	34.29	179	0.0961187	0.945711	-0.498898
75660	14/09/2018--13:40:00	34.21	401	-0.0443285	0.885654	-0.439544
75720	14/09/2018--13:41:00	34.3	216	0.283382	0.810583	-0.276318
75780	14/09/2018--13:42:00	34.38	267	0.0805135	0.930697	-0.320834
75840	14/09/2018--13:43:00	34.43	324	-0.0599337	0.885654	-0.498898
75900	14/09/2018--13:44:00	34.52	333	0.049303	0.885654	-0.395027
75960	14/09/2018--13:45:00	34.6	283	0.0961187	0.750525	-0.291156
76020	14/09/2018--13:46:00	34.67	606	-0.013118	0.795568	-0.350511
76080	14/09/2018--13:47:00	34.77	645	0.142934	106.583	-0.320834
76140	14/09/2018--13:48:00	34.91	375	-0.387644	100.577	0.139166
76200	14/09/2018--13:49:00	35	253	-0.231591	0.960725	0.00561786
76260	14/09/2018--13:50:00	35.08	213	-0.309618	102.078	-0.0388983
76320	14/09/2018--13:51:00	35.09	149	-0.387644	0.915682	-0.053737
76380	14/09/2018--13:52:00	35.21	89	-0.418854	0.945711	-0.202124
76440	14/09/2018--13:53:00	35.29	284	-0.403249	0.825597	-0.172447
76500	14/09/2018--13:54:00	35.27	97	-0.403249	0.87064	-0.0834144
76560	14/09/2018--13:55:00	35.3	285	0.15854	0.840611	-0.350511
76620	14/09/2018--13:56:00	35.27	408	0.345803	0.780554	-0.202124
76680	14/09/2018--13:57:00	35.21	289	0.0180925	0.960725	-0.409866
76740	14/09/2018--13:58:00	35.08	212	-0.153565	117.093	-0.320834
76800	14/09/2018--13:59:00	35	487	0.439434	0.915682	-0.231802
76860	14/09/2018--14:00:00	35.23	124	0.392618	105.081	-0.676963
76920	14/09/2018--14:01:00	35.68	112	0.174145	0.900668	-0.439544
76980	14/09/2018--14:02:00	35.87	265	0.423829	0.840611	-0.439544
77040	14/09/2018--14:03:00	35.95	123	0.423829	0.810583	-0.409866
77100	14/09/2018--14:04:00	35.91	271	0.423829	0.810583	-0.350511
77160	14/09/2018--14:05:00	35.86	160	0.408224	0.750525	-0.454382
77220	14/09/2018--14:06:00	35.91	308	0.392618	0.87064	-0.350511
77280	14/09/2018--14:07:00	35.88	194	0.142934	0.735511	-0.70664
77340	14/09/2018--14:08:00	35.93	117	0.51746	0.750525	-0.424705
77400	14/09/2018--14:09:00	36	105	0.361408	0.825597	-0.469221
77460	14/09/2018--14:10:00	36.04	305	0.127329	100.577	0.0946502
77520	14/09/2018--14:11:00	35.94	239	0.314592	0.960725	-0.157608
77580	14/09/2018--14:12:00	35.87	336	-0.606117	0.210011	0.67336
77640	14/09/2018--14:13:00	35.64	296	-0.621722	-0.450617	0.33207
77700	14/09/2018--14:14:00	35.28	468	-0.652933	0.735511	-0.0685757
77760	14/09/2018--14:15:00	34.97	184	0.111724	0.945711	-0.335673
77820	14/09/2018--14:16:00	34.76	232	-0.356433	0.915682	0.124328
77880	14/09/2018--14:17:00	34.6	28	-0.543696	0.810583	-0.0240596
77940	14/09/2018--14:18:00	34.44	6	-0.543696	0.810583	-0.0388983
78000	14/09/2018--14:19:00	34.28	0	-0.46567	0.840611	-0.231802
78060	14/09/2018--14:20:00	34.21	0	-0.574907	0.795568	0.0204566
78120	14/09/2018--14:21:00	34.15	3	-0.559302	0.795568	-0.00922085
78180	14/09/2018--14:22:00	34.04	0	-0.590512	0.780554	0.0204566
78240	14/09/2018--14:23:00	33.97	0	-0.574907	0.795568	0.00561786
78300	14/09/2018--14:24:00	33.91	2	-0.746564	0.630411	0.109489
78360	14/09/2018--14:25:00	33.85	5	-0.684143	0.690468	0.0798114
78420	14/09/2018--14:26:00	33.91	0	-0.684143	0.705483	0.0798114
78480	14/09/2018--14:27:00	33.88	5	-0.730959	0.630411	0.0649727
78540	14/09/2018--14:28:00	33.94	0	-0.668538	0.720497	0.050134
78600	14/09/2018--14:29:00	33.94	2	-0.746564	0.630411	0.0946502
78660	14/09/2018--14:30:00	33.88	6	-0.590512	0.780554	0.0352953
78720	14/09/2018--14:31:00	33.93	0	-0.715354	0.645425	0.0798114
78780	14/09/2018--14:32:00	33.95	0	-0.715354	0.66044	0.0798114
78840	14/09/2018--14:33:00	34.03	9	-0.325223	0.945711	-0.0685757
78900	14/09/2018--14:34:00	34.15	2	-0.309618	0.87064	-0.202124
78960	14/09/2018--14:35:00	34.27	0	-0.278407	0.900668	-0.261479
79020	14/09/2018--14:36:00	34.32	1	0.0649082	100.577	-0.127931
79080	14/09/2018--14:37:00	34.46	10	-0.574907	0.780554	0.050134
79140	14/09/2018--14:38:00	34.5	5	0.0180925	100.577	-0.113092
79200	14/09/2018--14:39:00	34.48	2	-0.0443285	0.915682	0.183682
79260	14/09/2018--14:40:00	34.41	22	-0.325223	0.855625	0.21336
79320	14/09/2018--14:41:00	34.37	71	-0.684143	0.585368	0.450779
79380	14/09/2018--14:42:00	34.36	76	-0.949433	0.375168	0.109489
79440	14/09/2018--14:43:00	34.37	50	0.142934	0.885654	-0.395027
79500	14/09/2018--14:44:00	34.38	188	-0.247197	0.945711	-0.157608
79560	14/09/2018--14:45:00	34.36	6	-0.684143	0.690468	0.0204566
79620	14/09/2018--14:46:00	34.39	118	0.220961	0.960725	-0.113092
79680	14/09/2018--14:47:00	34.5	259	-0.652933	0.780554	0.0352953
79740	14/09/2018--14:48:00	34.5	44	0.798355	-0.0302174	-0.617608
79800	14/09/2018--14:49:00	34.52	0	0.798355	-0.0452317	-0.632447
79860	14/09/2018--14:50:00	34.61	0	0.782749	-0.0602459	-0.632447
79920	14/09/2018--14:51:00	34.68	0	0.767144	-0.0602459	-0.662124
79980	14/09/2018--14:52:00	34.73	0	0.767144	-0.0602459	-0.647286
80040	14/09/2018--14:53:00	34.79	0	0.798355	-0.0602459	-0.617608
80100	14/09/2018--14:54:00	34.84	0	0.782749	-0.0752602	-0.632447
80160	14/09/2018--14:55:00	34.87	0	0.767144	-0.0752602	-0.632447
80220	14/09/2018--14:56:00	34.92	0	0.798355	-0.0752602	-0.617608
80280	14/09/2018--14:57:00	34.98	0	0.751539	-0.0752602	-0.676963
80340	14/09/2018--14:58:00	35	1	0.751539	-0.0752602	-0.691802
80400	14/09/2018--14:59:00	35.04	1	0.735934	-0.0752602	-0.676963
80460	14/09/2018--15:00:00	35.08	0	0.720328	-0.0752602	-0.691802
80520	14/09/2018--15:01:00	35.12	0	0.767144	-0.0752602	-0.647286
80580	14/09/2018--15:02:00	35.15	0	0.782749	-0.0752602	-0.647286
80640	14/09/2018--15:03:00	35.17	0	0.751539	-0.0902745	-0.676963
80700	14/09/2018--15:04:00	35.2	1	0.735934	-0.0752602	-0.676963
80760	14/09/2018--15:05:00	35.22	0	0.798355	-0.105289	-0.617608
80820	14/09/2018--15:06:00	35.24	1	0.689118	-0.0752602	-0.736318
80880	14/09/2018--15:07:00	35.3	0	0.689118	-0.0752602	-0.736318
80940	14/09/2018--15:08:00	35.37	0	0.689118	-0.0752602	-0.736318
81000	14/09/2018--15:09:00	35.41	0	0.626697	-0.0752602	-0.795673
81060	14/09/2018--15:10:00	35.47	0	0.626697	-0.0752602	-0.795673
81120	14/09/2018--15:11:00	35.52	0	0.611092	-0.0752602	-0.795673
81180	14/09/2018--15:12:00	35.55	0	0.626697	-0.0752602	-0.795673
81240	14/09/2018--15:13:00	35.6	0	0.626697	-0.0752602	-0.795673
81300	14/09/2018--15:14:00	35.62	0	0.626697	-0.0752602	-0.795673
81360	14/09/2018--15:15:00	35.65	24	-0.808985	0.885654	0.124328
81420	14/09/2018--15:16:00	35.45	2	-0.684143	0.720497	0.0798114
81480	14/09/2018--15:17:00	35.19	116	0.0805135	0.900668	-0.409866
81540	14/09/2018--15:18:00	35.06	122	0.298987	0.960725	-0.202124
81600	14/09/2018--15:19:00	34.9	41	-0.372039	0.915682	-0.0240596
81660	14/09/2018--15:20:00	34.75	3	-0.450065	0.885654	0.00561786
81720	14/09/2018--15:21:00	34.66	3	-0.590512	0.780554	0.0946502
81780	14/09/2018--15:22:00	34.61	153	0.0961187	0.97574	-0.24664
81840	14/09/2018--15:23:00	34.52	209	-0.340828	0.900668	-0.216963
81900	14/09/2018--15:24:00	34.46	2	-0.309618	0.900668	-0.291156
81960	14/09/2018--15:25:00	34.38	4	-0.372039	0.915682	-0.0834144
82020	14/09/2018--15:26:00	34.32	0	-0.481275	0.825597	-0.00922085
82080	14/09/2018--15:27:00	34.26	2	-0.590512	0.780554	0.0352953
82140	14/09/2018--15:28:00	34.2	2	-0.606117	0.76554	0.0204566
82200	14/09/2018--15:29:00	34.21	217	-0.106749	0.945711	-0.291156
82260	14/09/2018--15:30:00	34.18	223	-0.013118	100.577	0.050134
82320	14/09/2018--15:31:00	34.12	26	0.18975	0.960725	-0.231802
82380	14/09/2018--15:32:00	33.93	127	0.267776	106.583	-0.350511
82440	14/09/2018--15:33:00	33.55	204	0.252171	0.810583	-0.498898
82500	14/09/2018--15:34:00	33.68	18	0.314592	0.960725	-0.0685757
82560	14/09/2018--15:35:00	33.57	389	-0.0287232	0.705483	-0.127931
82620	14/09/2018--15:36:00	33.32	456	-0.43446	0.885654	0.0352953
82680	14/09/2018--15:37:00	33.23	16	-0.637328	0.720497	-0.0834144
82740	14/09/2018--15:38:00	33.26	116	-0.887012	0.34514	0.0798114
82800	14/09/2018--15:39:00	33.21	105	-0.528091	0.825597	-0.00922085
82860	14/09/2018--15:40:00	33.29	3	-0.294012	0.930697	-0.202124
82920	14/09/2018--15:41:00	33.34	1	-0.559302	0.795568	0.050134
82980	14/09/2018--15:42:00	33.35	17	-0.184776	0.930697	-0.172447
83040	14/09/2018--15:43:00	33.36	2	-0.559302	0.810583	0.00561786
83100	14/09/2018--15:44:00	33.38	0	-0.559302	0.795568	0.0649727
83160	14/09/2018--15:45:00	33.38	3	-0.621722	0.780554	0.0352953
83220	14/09/2018--15:46:00	33.4	0	-0.606117	0.795568	0.0204566
83280	14/09/2018--15:47:00	33.43	70	0.954407	0.0748826	-0.335673
83340	14/09/2018--15:48:00	33.5	6	100.122	0.0748826	-0.0388983
83400	14/09/2018--15:49:00	33.63	0	100.122	0.0748826	-0.0685757
83460	14/09/2018--15:50:00	33.79	9	0.907591	0.0898969	-0.424705
83520	14/09/2018--15:51:00	33.82	10	0.970012	0.104911	-0.305995
83580	14/09/2018--15:52:00	33.87	1	0.970012	0.0898969	-0.291156
83640	14/09/2018--15:53:00	33.96	95	100.122	0.194997	-0.0834144
83700	14/09/2018--15:54:00	34.08	65	0.907591	0.179983	0.376586
83760	14/09/2018--15:55:00	34.23	0	0.907591	0.179983	0.376586
83820	14/09/2018--15:56:00	34.36	0	0.907591	0.179983	0.391424
83880	14/09/2018--15:57:00	34.49	0	0.907591	0.179983	0.391424
83940	14/09/2018--15:58:00	34.61	0	0.907591	0.194997	0.376586
84000	14/09/2018--15:59:00	34.69	0	0.907591	0.194997	0.391424
84060	14/09/2018--16:00:00	34.77	0	0.907591	0.194997	0.406263
84120	14/09/2018--16:01:00	34.84	0	0.970012	0.270068	0.0946502
84180	14/09/2018--16:02:00	34.91	0	0.970012	0.270068	0.0798114
84240	14/09/2018--16:03:00	34.96	0	0.970012	0.270068	0.109489
84300	14/09/2018--16:04:00	35	0	0.970012	0.270068	0.0946502
84360	14/09/2018--16:05:00	35.06	0	0.970012	0.270068	0.109489
84420	14/09/2018--16:06:00	35.12	0	0.970012	0.270068	0.109489
84480	14/09/2018--16:07:00	35.14	3	0.970012	0.210011	0.168844
84540	14/09/2018--16:08:00	35.11	0	0.954407	0.285083	0.154005
84600	14/09/2018--16:09:00	34.92	68	0.111724	0.645425	0.762392
84660	14/09/2018--16:10:00	34.81	46	-0.153565	0.55534	0.806908
84720	14/09/2018--16:11:00	34.72	13	0.970012	0.194997	0.198521
84780	14/09/2018--16:12:00	34.63	0	0.970012	0.194997	0.198521
84840	14/09/2018--16:13:00	34.59	48	100.122	-0.000188805	-0.0685757
84900	14/09/2018--16:14:00	34.63	0	100.122	-0.0152031	-0.0685757
84960	14/09/2018--16:15:00	34.71	0	100.122	-0.0302174	0.050134
85020	14/09/2018--16:16:00	34.8	97	101.683	0.194997	-0.053737
85080	14/09/2018--16:17:00	34.86	17	100.122	0.0748826	-0.157608
85140	14/09/2018--16:18:00	34.86	48	-0.153565	0.405197	0.895941
85200	14/09/2018--16:19:00	34.75	0	-0.153565	0.405197	0.895941
85260	14/09/2018--16:20:00	34.61	0	-0.184776	0.420211	0.895941
85320	14/09/2018--16:21:00	34.45	2	-0.0287232	0.495283	0.881102
85380	14/09/2018--16:22:00	34.37	0	-0.013118	0.495283	0.881102
85440	14/09/2018--16:23:00	34.28	0	-0.0287232	0.480268	0.881102
85500	14/09/2018--16:24:00	34.2	0	-0.013118	0.480268	0.881102
85560	14/09/2018--16:25:00	34.16	0	-0.0287232	0.480268	0.881102
85620	14/09/2018--16:26:00	34.12	0	-0.0287232	0.480268	0.881102
85680	14/09/2018--16:27:00	34.08	0	-0.0287232	0.465254	0.881102
85740	14/09/2018--16:28:00	34.05	0	-0.0287232	0.480268	0.881102
85800	14/09/2018--16:29:00	34.02	0	-0.0287232	0.480268	0.881102
85860	14/09/2018--16:30:00	34.03	0	-0.0287232	0.480268	0.881102
85920	14/09/2018--16:31:00	34	1	-0.0287232	0.480268	0.881102
85980	14/09/2018--16:32:00	33.98	0	-0.0287232	0.480268	0.881102
86040	14/09/2018--16:33:00	34	0	-0.0287232	0.480268	0.881102
86100	14/09/2018--16:34:00	33.98	0	-0.013118	0.495283	0.881102
86160	14/09/2018--16:35:00	33.96	0	-0.0287232	0.480268	0.881102
86220	14/09/2018--16:36:00	33.95	0	-0.0287232	0.495283	0.881102
86280	14/09/2018--16:37:00	33.94	0	-0.0287232	0.465254	0.881102
86340	14/09/2018--16:38:00	33.91	0	-0.013118	0.480268	0.881102
86400	14/09/2018--16:39:00	33.91	0	-0.0287232	0.480268	0.881102
86460	14/09/2018--16:40:00	33.88	0	-0.0287232	0.495283	0.881102
86520	14/09/2018--16:41:00	33.88	0	-0.0287232	0.480268	0.881102
86580	14/09/2018--16:42:00	33.88	0	-0.0287232	0.495283	0.881102
86640	14/09/2018--16:43:00	33.88	0	-0.0287232	0.480268	0.881102
86700	14/09/2018--16:44:00	33.89	0	-0.0287232	0.480268	0.881102
86760	14/09/2018--16:45:00	33.89	0	-0.0287232	0.480268	0.881102
86820	14/09/2018--16:46:00	33.91	0	-0.0287232	0.480268	0.881102
86880	14/09/2018--16:47:00	33.9	0	-0.0287232	0.480268	0.881102
86940	14/09/2018--16:48:00	33.91	0	-0.0287232	0.495283	0.866263
87000	14/09/2018--16:49:00	33.9	0	-0.0287232	0.480268	0.881102
87060	14/09/2018--16:50:00	33.89	0	-0.0287232	0.495283	0.881102
87120	14/09/2018--16:51:00	33.88	0	-0.0287232	0.495283	0.881102
87180	14/09/2018--16:52:00	33.87	1	-0.0287232	0.480268	0.881102
87240	14/09/2018--16:53:00	33.89	0	-0.0287232	0.495283	0.881102
87300	14/09/2018--16:54:00	33.88	0	-0.0287232	0.480268	0.881102
87360	14/09/2018--16:55:00	33.88	0	-0.0287232	0.480268	0.881102
87420	14/09/2018--16:56:00	33.89	0	-0.0287232	0.495283	0.881102
87480	14/09/2018--16:57:00	33.95	13	0.907591	0.210011	0.376586
87540	14/09/2018--16:58:00	33.97	0	0.907591	0.210011	0.376586
87600	14/09/2018--16:59:00	33.98	0	0.907591	0.225025	0.391424
87660	14/09/2018--17:00:00	34	0	0.907591	0.210011	0.376586
87720	14/09/2018--17:01:00	34.02	0	0.907591	0.210011	0.391424
87780	14/09/2018--17:02:00	34.03	0	0.907591	0.210011	0.376586
87840	14/09/2018--17:03:00	34.05	0	0.907591	0.210011	0.376586
87900	14/09/2018--17:04:00	34.02	0	0.907591	0.210011	0.391424
87960	14/09/2018--17:05:00	34.02	0	0.891986	0.210011	0.376586
88020	14/09/2018--17:06:00	34.03	0	0.891986	0.210011	0.376586
88080	14/09/2018--17:07:00	34.04	9	0.938802	0.270068	0.302392
88140	14/09/2018--17:08:00	34.08	0	0.923197	0.270068	0.287553
88200	14/09/2018--17:09:00	34.13	0	0.938802	0.270068	0.287553
88260	14/09/2018--17:10:00	34.16	0	0.938802	0.255054	0.287553
88320	14/09/2018--17:11:00	34.17	0	0.923197	0.270068	0.287553
88380	14/09/2018--17:12:00	34.21	0	0.938802	0.255054	0.272715
88440	14/09/2018--17:13:00	34.22	0	0.938802	0.255054	0.272715
88500	14/09/2018--17:14:00	34.26	0	0.938802	0.270068	0.287553
88560	14/09/2018--17:15:00	34.28	0	0.938802	0.255054	0.287553
88620	14/09/2018--17:16:00	34.28	0	0.938802	0.255054	0.272715
88680	14/09/2018--17:17:00	34.32	0	0.923197	0.270068	0.287553
88740	14/09/2018--17:18:00	34.34	0	0.923197	0.270068	0.287553
88800	14/09/2018--17:19:00	34.36	0	0.923197	0.255054	0.287553
88860	14/09/2018--17:20:00	34.39	0	0.938802	0.255054	0.272715
88920	14/09/2018--17:21:00	34.4	0	0.923197	0.255054	0.287553
88980	14/09/2018--17:22:00	34.41	0	0.938802	0.270068	0.287553
89040	14/09/2018--17:23:00	34.43	0	0.938802	0.270068	0.287553
89100	14/09/2018--17:24:00	34.44	0	0.938802	0.255054	0.287553
89160	14/09/2018--17:25:00	34.67	16	0.970012	-0.135317	-0.157608
89220	14/09/2018--17:26:00	35	0	0.970012	-0.150332	-0.142769
89280	14/09/2018--17:27:00	35.2	0	0.970012	-0.150332	-0.142769
89340	14/09/2018--17:28:00	35.3	0	0.970012	-0.135317	-0.157608
89400	14/09/2018--17:29:00	35.41	0	0.970012	-0.150332	-0.142769
89460	14/09/2018--17:30:00	35.5	0	0.970012	-0.135317	-0.142769
89520	14/09/2018--17:31:00	35.57	0	0.970012	-0.135317	-0.142769
89580	14/09/2018--17:32:00	35.62	0	0.970012	-0.135317	-0.157608
89640	14/09/2018--17:33:00	35.67	0	0.970012	-0.135317	-0.157608
89700	14/09/2018--17:34:00	35.73	0	0.970012	-0.135317	-0.142769
89760	14/09/2018--17:35:00	35.76	0	0.985618	-0.135317	-0.142769
89820	14/09/2018--17:36:00	35.81	0	0.985618	-0.135317	-0.157608
89880	14/09/2018--17:37:00	35.85	0	0.970012	-0.150332	-0.157608
89940	14/09/2018--17:38:00	35.88	0	0.970012	-0.135317	-0.157608
90000	14/09/2018--17:39:00	35.94	0	0.970012	-0.135317	-0.157608
90060	14/09/2018--17:40:00	35.95	0	0.970012	-0.150332	-0.157608
90120	14/09/2018--17:41:00	35.98	0	0.970012	-0.135317	-0.157608
90180	14/09/2018--17:42:00	35.99	0	0.970012	-0.135317	-0.157608
90240	14/09/2018--17:43:00	36.05	0	0.970012	-0.135317	-0.142769
90300	14/09/2018--17:44:00	36	19	0.938802	-0.0452317	-0.380189
90360	14/09/2018--17:45:00	35.79	0	0.938802	-0.0452317	-0.380189
90420	14/09/2018--17:46:00	35.61	3	0.829565	-0.195374	-0.528576
90480	14/09/2018--17:47:00	35.6	62	-0.247197	0.104911	-0.973737
90540	14/09/2018--17:48:00	35.63	0	-0.247197	0.104911	-0.973737
90600	14/09/2018--17:49:00	35.7	0	-0.247197	0.104911	-0.973737
90660	14/09/2018--17:50:00	35.72	0	-0.262802	0.104911	-0.973737
90720	14/09/2018--17:51:00	35.77	0	-0.247197	0.104911	-0.973737
90780	14/09/2018--17:52:00	35.79	0	-0.262802	0.104911	-0.973737
90840	14/09/2018--17:53:00	35.82	0	-0.262802	0.104911	-0.958899
90900	14/09/2018--17:54:00	35.84	0	-0.262802	0.104911	-0.973737
90960	14/09/2018--17:55:00	35.87	0	-0.247197	0.104911	-0.973737
91020	14/09/2018--17:56:00	35.88	0	-0.262802	0.104911	-0.958899
91080	14/09/2018--17:57:00	35.88	0	-0.262802	0.104911	-0.973737
91140	14/09/2018--17:58:00	35.9	0	-0.262802	0.104911	-0.973737
91200	14/09/2018--17:59:00	35.89	0	-0.262802	0.104911	-0.973737
91260	14/09/2018--18:00:00	35.91	0	-0.262802	0.104911	-0.973737
91320	14/09/2018--18:01:00	35.94	0	-0.262802	0.104911	-0.958899
91380	14/09/2018--18:02:00	35.94	0	-0.262802	0.104911	-0.973737
91440	14/09/2018--18:03:00	35.95	0	-0.262802	0.104911	-0.973737
91500	14/09/2018--18:04:00	35.96	0	-0.262802	0.104911	-0.958899
91560	14/09/2018--18:05:00	35.96	0	-0.247197	0.104911	-0.973737
91620	14/09/2018--18:06:00	35.97	0	-0.262802	0.104911	-0.973737
91680	14/09/2018--18:07:00	35.98	0	-0.247197	0.104911	-0.958899
91740	14/09/2018--18:08:00	35.99	0	-0.262802	0.104911	-0.973737
91800	14/09/2018--18:09:00	36	0	-0.262802	0.104911	-0.973737
91860	14/09/2018--18:10:00	36	0	-0.262802	0.104911	-0.973737
91920	14/09/2018--18:11:00	35.99	0	-0.262802	0.104911	-0.973737
91980	14/09/2018--18:12:00	36.01	0	-0.262802	0.104911	-0.958899
92040	14/09/2018--18:13:00	36	0	-0.262802	0.104911	-0.958899
92100	14/09/2018--18:14:00	36.02	0	-0.262802	0.104911	-0.973737
92160	14/09/2018--18:15:00	36.03	0	-0.262802	0.104911	-0.973737
92220	14/09/2018--18:16:00	36.02	0	-0.247197	0.104911	-0.973737
92280	14/09/2018--18:17:00	36.02	0	-0.262802	0.119925	-0.958899
92340	14/09/2018--18:18:00	36.04	0	-0.262802	0.104911	-0.958899
92400	14/09/2018--18:19:00	36.04	0	-0.262802	0.104911	-0.973737
92460	14/09/2018--18:20:00	36.03	0	-0.262802	0.104911	-0.958899
92520	14/09/2018--18:21:00	36.04	0	-0.262802	0.104911	-0.973737
92580	14/09/2018--18:22:00	36.04	0	-0.262802	0.104911	-0.973737
92640	14/09/2018--18:23:00	36.05	0	-0.262802	0.104911	-0.973737
92700	14/09/2018--18:24:00	36.06	0	-0.262802	0.104911	-0.973737
92760	14/09/2018--18:25:00	36.05	0	-0.262802	0.104911	-0.973737
92820	14/09/2018--18:26:00	36.07	0	-0.262802	0.104911	-0.973737
92880	14/09/2018--18:27:00	36.05	0	-0.262802	0.104911	-0.973737
92940	14/09/2018--18:28:00	36.07	0	-0.262802	0.104911	-0.973737
93000	14/09/2018--18:29:00	36.08	0	-0.262802	0.104911	-0.973737
93060	14/09/2018--18:30:00	36.07	0	-0.262802	0.104911	-0.973737
93120	14/09/2018--18:31:00	36.07	0	-0.262802	0.104911	-0.973737
93180	14/09/2018--18:32:00	36.07	0	-0.262802	0.104911	-0.973737
93240	14/09/2018--18:33:00	36.06	0	-0.231591	0.0898969	-0.973737
93300	14/09/2018--18:34:00	36.07	0	-0.231591	0.0898969	-0.988576
93360	14/09/2018--18:35:00	36.07	0	-0.247197	0.0898969	-0.973737
93420	14/09/2018--18:36:00	36.08	0	-0.231591	0.0898969	-0.988576
93480	14/09/2018--18:37:00	36.07	0	-0.247197	0.104911	-0.973737
93540	14/09/2018--18:38:00	36.07	0	-0.247197	0.0898969	-0.973737
93600	14/09/2018--18:39:00	36.08	0	-0.262802	0.0898969	-0.973737
93660	14/09/2018--18:40:00	36.06	0	-0.247197	0.0898969	-0.973737
93720	14/09/2018--18:41:00	36.07	0	-0.262802	0.0898969	-0.973737
93780	14/09/2018--18:42:00	36.07	0	-0.262802	0.0898969	-0.973737
93840	14/09/2018--18:43:00	36.07	0	-0.262802	0.0898969	-0.973737
93900	14/09/2018--18:44:00	36.06	0	-0.262802	0.0898969	-0.973737
93960	14/09/2018--18:45:00	36.05	0	-0.262802	0.0898969	-0.973737
94020	14/09/2018--18:46:00	36.05	0	-0.262802	0.0898969	-0.973737
94080	14/09/2018--18:47:00	36.05	0	-0.262802	0.0898969	-0.973737
94140	14/09/2018--18:48:00	36.05	0	-0.262802	0.0898969	-0.973737
94200	14/09/2018--18:49:00	36.05	0	-0.262802	0.0898969	-0.973737
94260	14/09/2018--18:50:00	36.05	0	-0.262802	0.0898969	-0.973737
94320	14/09/2018--18:51:00	36.04	0	-0.247197	0.0898969	-0.988576
94380	14/09/2018--18:52:00	36.04	0	-0.247197	0.0898969	-0.973737
94440	14/09/2018--18:53:00	36.02	30	0.735934	-0.0452317	-0.691802
94500	14/09/2018--18:54:00	35.91	1	0.735934	-0.0452317	-0.691802
94560	14/09/2018--18:55:00	35.77	0	0.735934	-0.0452317	-0.691802
94620	14/09/2018--18:56:00	35.67	0	0.657907	-0.0902745	-0.765995
94680	14/09/2018--18:57:00	35.61	0	0.657907	-0.0902745	-0.765995
94740	14/09/2018--18:58:00	35.58	36	0.985618	-0.0452317	0.124328
94800	14/09/2018--18:59:00	35.58	1	0.985618	-0.0902745	0.109489
94860	14/09/2018--19:00:00	35.56	23	-0.543696	0.810583	0.0204566
94920	14/09/2018--19:01:00	35.28	28	0.408224	0.149954	-0.929221
94980	14/09/2018--19:02:00	35	0	0.533066	0.164968	-0.855028
95040	14/09/2018--19:03:00	34.9	0	0.470645	0.179983	-0.884705
95100	14/09/2018--19:04:00	34.88	192	0.455039	0.915682	-0.276318
95160	14/09/2018--19:05:00	34.77	38	-0.215986	0.960725	0.0204566
95220	14/09/2018--19:06:00	34.65	64	-0.918222	0.375168	0.124328
95280	14/09/2018--19:07:00	34.55	142	0.283382	0.915682	-0.216963
95340	14/09/2018--19:08:00	34.45	78	0.330197	0.900668	-0.335673
95400	14/09/2018--19:09:00	34.4	134	0.220961	0.885654	-0.528576
95460	14/09/2018--19:10:00	34.32	328	0.314592	0.795568	-0.261479
95520	14/09/2018--19:11:00	34.25	118	0.142934	0.900668	-0.454382
95580	14/09/2018--19:12:00	34.16	165	-0.481275	0.675454	0.539812
95640	14/09/2018--19:13:00	34.06	138	-0.262802	0.915682	-0.320834
95700	14/09/2018--19:14:00	34.04	17	0.626697	0.705483	-0.395027
95760	14/09/2018--19:15:00	34.1	5	0.642302	0.735511	-0.36535
95820	14/09/2018--19:16:00	34.15	0	0.735934	0.66044	-0.216963
95880	14/09/2018--19:17:00	34.27	8	0.673513	0.735511	-0.187285
95940	14/09/2018--19:18:00	34.44	12	0.81396	0.615397	0.109489
96000	14/09/2018--19:19:00	34.58	7	0.798355	0.645425	0.0204566
96060	14/09/2018--19:20:00	34.68	34	-0.574907	0.780554	0.0204566
96120	14/09/2018--19:21:00	34.61	64	0.408224	0.87064	-0.36535
96180	14/09/2018--19:22:00	34.55	12	0.298987	0.885654	-0.409866
96240	14/09/2018--19:23:00	34.5	0	0.298987	0.885654	-0.395027
96300	14/09/2018--19:24:00	34.43	0	0.283382	0.885654	-0.395027
96360	14/09/2018--19:25:00	34.4	19	0.48625	0.87064	-0.276318
96420	14/09/2018--19:26:00	34.3	0	0.48625	0.87064	-0.261479
96480	14/09/2018--19:27:00	34.24	0	0.470645	0.87064	-0.261479
96540	14/09/2018--19:28:00	34.2	14	0.439434	0.795568	-0.454382
96600	14/09/2018--19:29:00	34.18	6	-0.777775	0.645425	-0.24664
96660	14/09/2018--19:30:00	34.15	43	0.704723	0.720497	-0.187285
96720	14/09/2018--19:31:00	34.22	15	0.751539	0.630411	-0.350511
96780	14/09/2018--19:32:00	34.3	21	0.751539	0.360154	-0.602769
96840	14/09/2018--19:33:00	34.38	1	0.735934	0.375168	-0.617608
96900	14/09/2018--19:34:00	34.42	1	0.735934	0.360154	-0.617608
96960	14/09/2018--19:35:00	34.5	0	0.735934	0.360154	-0.617608
97020	14/09/2018--19:36:00	34.54	1	0.735934	0.360154	-0.602769
97080	14/09/2018--19:37:00	34.59	1	0.720328	0.375168	-0.632447
97140	14/09/2018--19:38:00	34.66	0	0.720328	0.375168	-0.632447
97200	14/09/2018--19:39:00	34.66	0	0.704723	0.375168	-0.632447
97260	14/09/2018--19:40:00	34.7	0	0.704723	0.375168	-0.632447
97320	14/09/2018--19:41:00	34.71	0	0.704723	0.375168	-0.647286
97380	14/09/2018--19:42:00	34.72	3	0.657907	0.34514	-0.70664
97440	14/09/2018--19:43:00	34.77	0	0.704723	0.360154	-0.647286
97500	14/09/2018--19:44:00	34.8	30	-0.340828	105.081	-0.261479
97560	14/09/2018--19:45:00	34.7	114	0.298987	0.960725	0.0798114
97620	14/09/2018--19:46:00	34.52	34	0.345803	0.87064	-0.380189
97680	14/09/2018--19:47:00	34.42	13	0.0961187	0.990754	-0.00922085
97740	14/09/2018--19:48:00	34.38	45	0.579881	0.840611	-0.0388983
97800	14/09/2018--19:49:00	34.38	29	0.377013	0.930697	-0.142769
97860	14/09/2018--19:50:00	34.32	2	0.423829	0.930697	-0.113092
97920	14/09/2018--19:51:00	34.23	5	0.455039	0.900668	-0.142769
97980	14/09/2018--19:52:00	34.17	4	0.408224	0.915682	-0.231802
98040	14/09/2018--19:53:00	34.12	33	0.704723	0.750525	-0.202124
98100	14/09/2018--19:54:00	34.14	13	0.423829	0.750525	-0.558253
98160	14/09/2018--19:55:00	34.2	19	0.642302	0.495283	-0.632447
98220	14/09/2018--19:56:00	34.24	11	0.735934	0.34514	-0.647286
98280	14/09/2018--19:57:00	34.31	0	0.720328	0.34514	-0.647286
98340	14/09/2018--19:58:00	34.34	0	0.657907	0.360154	-0.70664
98400	14/09/2018--19:59:00	34.38	0	0.657907	0.360154	-0.691802
98460	14/09/2018--20:00:00	34.38	0	0.657907	0.360154	-0.70664
98520	14/09/2018--20:01:00	34.39	0	0.657907	0.360154	-0.691802
98580	14/09/2018--20:02:00	34.38	273	-0.372039	0.930697	-0.187285
98640	14/09/2018--20:03:00	34.21	288	-0.16917	0.825597	-0.127931
98700	14/09/2018--20:04:00	34.07	261	-0.0287232	0.855625	-0.187285
98760	14/09/2018--20:05:00	33.95	256	-0.184776	0.97574	-0.053737
98820	14/09/2018--20:06:00	33.91	254	0.142934	106.583	0.0204566
98880	14/09/2018--20:07:00	33.82	212	-0.902617	0.0148255	0.361747
98940	14/09/2018--20:08:00	33.76	209	0.127329	0.990754	-0.305995
99000	14/09/2018--20:09:00	33.71	226	0.111724	0.930697	-0.409866
99060	14/09/2018--20:10:00	33.7	132	-0.309618	0.930697	-0.142769
99120	14/09/2018--20:11:00	33.74	97	-0.0911442	105.081	-0.172447
99180	14/09/2018--20:12:00	33.77	33	0.0961187	0.87064	-0.454382
99240	14/09/2018--20:13:00	33.81	294	0.283382	0.900668	-0.395027
99300	14/09/2018--20:14:00	33.84	224	-0.684143	0.570354	0.421102
99360	14/09/2018--20:15:00	33.91	269	0.15854	0.840611	-0.558253
99420	14/09/2018--20:16:00	33.89	98	-0.278407	0.930697	-0.187285
99480	14/09/2018--20:17:00	33.89	0	-0.496881	0.825597	-0.350511
99540	14/09/2018--20:18:00	33.87	136	0.174145	0.945711	0.287553
99600	14/09/2018--20:19:00	33.95	211	0.298987	0.915682	-0.24664
99660	14/09/2018--20:20:00	34.05	263	-0.606117	0.750525	-0.350511
99720	14/09/2018--20:21:00	34	17	0.267776	0.87064	-0.439544
99780	14/09/2018--20:22:00	33.97	194	0.298987	0.885654	-0.409866
99840	14/09/2018--20:23:00	33.89	168	-0.0599337	102.078	0.0352953
99900	14/09/2018--20:24:00	33.8	85	0.345803	0.885654	-0.053737
99960	14/09/2018--20:25:00	33.71	328	0.220961	0.990754	-0.320834
100020	14/09/2018--20:26:00	33.65	232	0.392618	0.900668	-0.36535
100080	14/09/2018--20:27:00	33.59	238	0.392618	0.855625	-0.320834
100140	14/09/2018--20:28:00	33.54	341	0.314592	0.900668	-0.528576
100200	14/09/2018--20:29:00	33.48	169	0.205355	0.915682	-0.528576
100260	14/09/2018--20:30:00	33.43	218	0.470645	0.735511	-0.395027
100320	14/09/2018--20:31:00	33.43	471	0.298987	0.930697	-0.350511
100380	14/09/2018--20:32:00	33.45	323	0.111724	117.093	0.139166
100440	14/09/2018--20:33:00	33.45	615	0.689118	100.577	-0.216963
100500	14/09/2018--20:34:00	33.52	756	0.236566	0.885654	-0.439544
100560	14/09/2018--20:35:00	33.66	506	0.205355	0.960725	-0.24664
100620	14/09/2018--20:36:00	33.74	484	0.330197	0.900668	-0.202124
100680	14/09/2018--20:37:00	33.73	409	0.330197	0.945711	-0.439544
100740	14/09/2018--20:38:00	33.79	544	0.283382	0.885654	-0.454382
100800	14/09/2018--20:39:00	33.76	199	0.314592	0.66044	-0.765995
100860	14/09/2018--20:40:00	33.59	4	0.174145	0.855625	-0.513737
100920	14/09/2018--20:41:00	33.43	21	0.142934	0.97574	-0.24664
100980	14/09/2018--20:42:00	33.29	96	0.111724	0.990754	-0.157608
101040	14/09/2018--20:43:00	33.2	33	0.0805135	0.930697	-0.36535
101100	14/09/2018--20:44:00	33.13	170	0.236566	0.780554	-0.335673
101160	14/09/2018--20:45:00	33.2	424	-0.013118	0.97574	-0.424705
101220	14/09/2018--20:46:00	33.34	307	0.0180925	0.840611	-0.113092
101280	14/09/2018--20:47:00	33.41	414	0.361408	0.855625	-0.291156
101340	14/09/2018--20:48:00	33.55	646	0.330197	0.990754	0.0204566
101400	14/09/2018--20:49:00	33.64	730	0.220961	10.358	-0.543415
101460	14/09/2018--20:50:00	33.64	93	-0.278407	0.945711	-0.0982531
101520	14/09/2018--20:51:00	33.66	356	0.439434	0.885654	-0.24664
101580	14/09/2018--20:52:00	33.67	445	0.595486	102.078	-0.187285
101640	14/09/2018--20:53:00	33.7	671	0.220961	0.960725	-0.291156
101700	14/09/2018--20:54:00	33.68	165	-0.278407	0.840611	-0.602769
101760	14/09/2018--20:55:00	33.66	696	0.423829	1.246	-0.261479
101820	14/09/2018--20:56:00	33.67	822	0.314592	0.930697	-0.0388983
101880	14/09/2018--20:57:00	33.68	704	0.205355	0.945711	-0.305995
101940	14/09/2018--20:58:00	33.74	298	0.0336977	0.720497	-0.48406
102000	14/09/2018--20:59:00	33.74	587	0.330197	0.930697	-0.350511
102060	14/09/2018--21:00:00	33.73	484	0.220961	0.750525	-0.36535
102120	14/09/2018--21:01:00	33.72	593	0.0336977	0.97574	-0.320834
102180	14/09/2018--21:02:00	33.73	259	0.205355	0.945711	-0.36535
102240	14/09/2018--21:03:00	33.76	16	0.0336977	0.990754	-0.157608
102300	14/09/2018--21:04:00	33.72	185	0.220961	0.87064	-0.469221
102360	14/09/2018--21:05:00	33.75	8	0.205355	0.900668	-0.439544
102420	14/09/2018--21:06:00	33.75	436	0.361408	0.945711	-0.157608
102480	14/09/2018--21:07:00	33.78	12	0.314592	0.855625	-0.469221
102540	14/09/2018--21:08:00	33.86	47	0.470645	11.409	-0.261479
102600	14/09/2018--21:09:00	33.86	783	0.314592	0.960725	-0.157608
102660	14/09/2018--21:10:00	33.77	272	0.0649082	0.990754	-0.202124
102720	14/09/2018--21:11:00	33.56	3	0.0336977	0.945711	-0.350511
102780	14/09/2018--21:12:00	33.41	21	0.283382	0.930697	-0.305995
102840	14/09/2018--21:13:00	33.36	35	0.111724	0.840611	-0.469221
102900	14/09/2018--21:14:00	33.28	155	0.174145	0.990754	-0.127931
102960	14/09/2018--21:15:00	33.3	229	0.533066	0.810583	-0.172447
103020	14/09/2018--21:16:00	33.36	270	0.127329	0.990754	-0.216963
103080	14/09/2018--21:17:00	33.44	67	0.408224	0.915682	-0.276318
103140	14/09/2018--21:18:00	33.54	405	0.267776	0.780554	-0.053737
103200	14/09/2018--21:19:00	33.61	312	0.283382	0.930697	-0.187285
103260	14/09/2018--21:20:00	33.42	10	-0.699749	0.675454	0.0649727
103320	14/09/2018--21:21:00	33.19	0	-0.715354	0.675454	0.050134
103380	14/09/2018--21:22:00	33.08	48	-0.715354	0.675454	0.050134
103440	14/09/2018--21:23:00	32.96	314	0.298987	115.591	0.154005
103500	14/09/2018--21:24:00	33.06	646	0.18975	0.795568	-0.113092
103560	14/09/2018--21:25:00	33.18	596	0.298987	0.900668	-0.261479
103620	14/09/2018--21:26:00	33.26	126	0.298987	0.930697	-0.113092
103680	14/09/2018--21:27:00	33.37	321	0.220961	0.87064	-0.305995
103740	14/09/2018--21:28:00	33.42	89	0.408224	0.930697	-0.172447
103800	14/09/2018--21:29:00	33.39	6	0.142934	0.915682	-0.424705
103860	14/09/2018--21:30:00	33.31	4	0.298987	0.855625	-0.498898
103920	14/09/2018--21:31:00	33.36	36	0.283382	0.885654	-0.409866
103980	14/09/2018--21:32:00	33.34	0	0.267776	0.885654	-0.454382
104040	14/09/2018--21:33:00	33.33	0	-0.356433	0.900668	-0.053737
104100	14/09/2018--21:34:00	33.17	1	-0.403249	0.900668	0.00561786
104160	14/09/2018--21:35:00	33.05	1	0.392618	0.915682	-0.0834144
104220	14/09/2018--21:36:00	33.08	15	0.127329	0.930697	-0.409866
104280	14/09/2018--21:37:00	33.08	65	0.0805135	0.885654	-0.48406
104340	14/09/2018--21:38:00	33.03	2	0.049303	0.87064	-0.528576
104400	14/09/2018--21:39:00	32.97	3	0.049303	0.810583	-0.602769
104460	14/09/2018--21:40:00	32.92	378	0.48625	111.087	0.154005
104520	14/09/2018--21:41:00	33.01	366	0.470645	0.900668	-0.0982531
104580	14/09/2018--21:42:00	33.13	20	0.18975	0.930697	-0.350511
104640	14/09/2018--21:43:00	33.24	277	0.423829	100.577	-0.157608
104700	14/09/2018--21:44:00	33.29	281	0.361408	0.915682	-0.424705
104760	14/09/2018--21:45:00	33.29	232	0.0805135	0.990754	-0.187285
104820	14/09/2018--21:46:00	33.32	337	0.0961187	0.915682	-0.0685757
104880	14/09/2018--21:47:00	33.35	698	0.220961	0.87064	-0.439544
104940	14/09/2018--21:48:00	33.34	336	0.205355	0.885654	-0.439544
105000	14/09/2018--21:49:00	33.31	67	0.252171	0.900668	-0.36535
105060	14/09/2018--21:50:00	33.3	3	0.267776	0.915682	-0.380189
105120	14/09/2018--21:51:00	33.3	24	0.0805135	0.795568	-0.691802
105180	14/09/2018--21:52:00	33.33	16	0.220961	0.840611	-0.543415
105240	14/09/2018--21:53:00	33.37	49	0.18975	0.960725	-0.305995
105300	14/09/2018--21:54:00	33.38	142	-0.200381	0.945711	0.21336
105360	14/09/2018--21:55:00	33.37	557	0.392618	109.585	-0.053737
105420	14/09/2018--21:56:00	33.33	295	0.142934	0.885654	-0.469221
105480	14/09/2018--21:57:00	33.2	39	0.174145	0.960725	0.0352953
105540	14/09/2018--21:58:00	33.04	281	0.361408	0.87064	-0.291156
105600	14/09/2018--21:59:00	32.99	199	-0.200381	0.97574	-0.053737
105660	14/09/2018--22:00:00	32.99	319	0.049303	0.990754	-0.202124
105720	14/09/2018--22:01:00	33.01	342	-0.200381	0.990754	0.00561786
105780	14/09/2018--22:02:00	33.09	198	0.18975	0.930697	-0.320834
105840	14/09/2018--22:03:00	33.16	147	0.314592	0.945711	-0.291156
105900	14/09/2018--22:04:00	33.16	596	0.283382	0.915682	-0.498898
105960	14/09/2018--22:05:00	33.18	263	-0.418854	0.675454	-0.632447
106020	14/09/2018--22:06:00	33.2	354	0.283382	0.97574	-0.053737
106080	14/09/2018--22:07:00	33.28	177	-0.0443285	0.990754	0.154005
106140	14/09/2018--22:08:00	33.23	719	0.51746	0.76554	-0.647286
106200	14/09/2018--22:09:00	33.11	482	-0.262802	0.930697	-0.0834144
106260	14/09/2018--22:10:00	33.04	496	0.314592	0.855625	0.0352953
106320	14/09/2018--22:11:00	33	498	0.408224	0.960725	-0.202124
106380	14/09/2018--22:12:00	33.05	292	0.127329	0.885654	-0.469221
106440	14/09/2018--22:13:00	33.1	344	-0.387644	0.87064	0.183682
106500	14/09/2018--22:14:00	32.98	220	0.283382	0.825597	-0.498898
106560	14/09/2018--22:15:00	32.88	303	-0.325223	0.885654	-0.380189
106620	14/09/2018--22:16:00	32.8	374	0.314592	0.945711	0.0798114
106680	14/09/2018--22:17:00	32.87	510	0.0649082	0.885654	-0.498898
106740	14/09/2018--22:18:00	32.91	408	-0.294012	0.840611	0.421102
106800	14/09/2018--22:19:00	32.84	416	0.00248724	0.885654	-0.409866
106860	14/09/2018--22:20:00	32.87	644	0.408224	0.915682	-0.172447
106920	14/09/2018--22:21:00	32.92	103	-0.0287232	100.577	-0.127931
106980	14/09/2018--22:22:00	32.99	49	-0.278407	0.915682	-0.276318
107040	14/09/2018--22:23:00	33.03	208	-0.43446	0.840611	-0.261479
107100	14/09/2018--22:24:00	33.02	621	0.18975	0.825597	-0.573092
107160	14/09/2018--22:25:00	33.02	566	0.345803	0.855625	-0.395027
107220	14/09/2018--22:26:00	32.87	11	-0.278407	0.960725	-0.0388983
107280	14/09/2018--22:27:00	32.7	85	-0.372039	0.915682	-0.113092
107340	14/09/2018--22:28:00	32.53	9	-0.372039	0.915682	-0.053737
107400	14/09/2018--22:29:00	32.4	12	-0.372039	0.900668	-0.0685757
107460	14/09/2018--22:30:00	32.33	9	0.392618	0.915682	-0.276318
107520	14/09/2018--22:31:00	32.34	120	-0.340828	0.900668	-0.24664
107580	14/09/2018--22:32:00	32.34	29	-0.278407	0.885654	-0.142769
107640	14/09/2018--22:33:00	32.42	45	0.0961187	0.885654	-0.528576
107700	14/09/2018--22:34:00	32.38	4	0.439434	0.825597	-0.439544
107760	14/09/2018--22:35:00	32.38	10	0.298987	0.76554	-0.632447
107820	14/09/2018--22:36:00	32.35	81	-0.0443285	10.358	-0.0685757
107880	14/09/2018--22:37:00	32.38	484	0.0649082	0.945711	0.228199
107940	14/09/2018--22:38:00	32.43	386	0.15854	0.990754	-0.127931
108000	14/09/2018--22:39:00	32.44	361	-0.0599337	0.990754	0.168844
108060	14/09/2018--22:40:00	32.46	11	0.345803	0.840611	-0.469221
108120	14/09/2018--22:41:00	32.47	0	0.392618	0.915682	-0.380189
108180	14/09/2018--22:42:00	32.47	7	0.439434	0.840611	-0.380189
108240	14/09/2018--22:43:00	32.51	0	0.423829	0.840611	-0.380189
108300	14/09/2018--22:44:00	32.54	2	0.361408	0.780554	-0.543415
108360	14/09/2018--22:45:00	32.49	6	0.455039	0.810583	-0.439544
108420	14/09/2018--22:46:00	32.51	13	0.439434	0.810583	-0.454382
108480	14/09/2018--22:47:00	32.53	9	0.283382	0.750525	-0.632447
108540	14/09/2018--22:48:00	32.45	5	0.236566	0.720497	-0.691802
108600	14/09/2018--22:49:00	32.39	9	0.48625	0.840611	-0.320834
108660	14/09/2018--22:50:00	32.43	4	0.408224	0.825597	-0.439544
108720	14/09/2018--22:51:00	32.49	4	-0.278407	0.930697	-0.202124
108780	14/09/2018--22:52:00	32.52	307	0.220961	0.900668	-0.409866
108840	14/09/2018--22:53:00	32.48	96	0.205355	0.915682	-0.409866
108900	14/09/2018--22:54:00	32.44	14	0.0336977	0.960725	-0.231802
108960	14/09/2018--22:55:00	32.41	18	0.205355	0.825597	-0.573092
109020	14/09/2018--22:56:00	32.45	2	0.142934	0.810583	-0.602769
109080	14/09/2018--22:57:00	32.43	2	0.0805135	0.810583	-0.602769
109140	14/09/2018--22:58:00	32.41	15	0.205355	0.87064	-0.469221
109200	14/09/2018--22:59:00	32.44	30	-0.013118	0.960725	-0.261479
109260	14/09/2018--23:00:00	32.46	109	0.18975	0.990754	-0.142769
109320	14/09/2018--23:01:00	32.36	0	-0.16917	0.990754	-0.0982531
109380	14/09/2018--23:02:00	32.23	4	0.0649082	0.990754	-0.172447
109440	14/09/2018--23:03:00	32.16	1	-0.278407	0.990754	-0.157608
109500	14/09/2018--23:04:00	32.1	5	-0.16917	0.97574	-0.113092
109560	14/09/2018--23:05:00	32.06	6	0.0649082	0.915682	-0.409866
109620	14/09/2018--23:06:00	32.04	1	0.049303	100.577	-0.0982531
109680	14/09/2018--23:07:00	31.98	1	0.111724	0.990754	-0.202124
109740	14/09/2018--23:08:00	31.98	4	-0.013118	0.990754	-0.187285
109800	14/09/2018--23:09:00	31.9	1	0.0336977	0.990754	-0.142769
109860	14/09/2018--23:10:00	31.88	1	0.00248724	0.930697	-0.395027
109920	14/09/2018--23:11:00	31.91	8	-0.262802	0.960725	-0.0240596
109980	14/09/2018--23:12:00	31.88	1	0.283382	0.960725	-0.127931
110040	14/09/2018--23:13:00	31.86	0	-0.403249	0.900668	-0.0685757
110100	14/09/2018--23:14:00	31.8	11	-0.0287232	0.960725	-0.276318
110160	14/09/2018--23:15:00	31.8	230	0.595486	0.945711	0.139166
110220	14/09/2018--23:16:00	31.94	284	0.283382	0.720497	-0.172447
110280	14/09/2018--23:17:00	32.08	201	0.142934	0.840611	-0.558253
110340	14/09/2018--23:18:00	32.11	19	0.267776	0.810583	-0.573092
110400	14/09/2018--23:19:00	32.23	0	0.236566	0.825597	-0.558253
110460	14/09/2018--23:20:00	32.34	39	0.51746	0.900668	-0.0982531
110520	14/09/2018--23:21:00	32.42	0	0.455039	0.915682	-0.0834144
110580	14/09/2018--23:22:00	32.42	24	0.392618	0.87064	-0.350511
110640	14/09/2018--23:23:00	32.4	0	0.408224	0.885654	-0.320834
110700	14/09/2018--23:24:00	32.35	30	0.127329	0.900668	-0.454382
110760	14/09/2018--23:25:00	32.14	16	0.127329	0.945711	-0.350511
110820	14/09/2018--23:26:00	32.05	6	0.283382	0.915682	-0.454382
110880	14/09/2018--23:27:00	32.07	2	0.330197	0.87064	-0.409866
110940	14/09/2018--23:28:00	32.14	2	0.392618	0.840611	-0.439544
111000	14/09/2018--23:29:00	32.17	3	0.18975	0.915682	-0.395027
111060	14/09/2018--23:30:00	32.11	2	0.392618	0.87064	-0.380189
111120	14/09/2018--23:31:00	32.09	37	0.220961	0.825597	-0.558253
111180	14/09/2018--23:32:00	32.03	4	0.205355	0.825597	-0.558253
111240	14/09/2018--23:33:00	31.99	16	0.267776	0.885654	-0.424705
111300	14/09/2018--23:34:00	32.02	5	0.48625	0.840611	-0.350511
111360	14/09/2018--23:35:00	32.04	23	0.470645	0.840611	-0.380189
111420	14/09/2018--23:36:00	32.09	0	0.470645	0.840611	-0.36535
111480	14/09/2018--23:37:00	32.11	0	0.48625	0.825597	-0.424705
111540	14/09/2018--23:38:00	32.1	35	0.470645	0.840611	-0.335673
111600	14/09/2018--23:39:00	32.1	6	-0.0911442	0.930697	-0.409866
111660	14/09/2018--23:40:00	32.03	9	0.00248724	100.577	-0.157608
111720	14/09/2018--23:41:00	31.93	5	0.0961187	0.900668	-0.454382
111780	14/09/2018--23:42:00	31.83	47	0.361408	0.97574	-0.305995
111840	14/09/2018--23:43:00	31.77	24	0.142934	100.577	-0.157608
111900	14/09/2018--23:44:00	31.78	11	0.252171	0.87064	-0.439544
111960	14/09/2018--23:45:00	31.8	10	0.111724	0.855625	-0.513737
112020	14/09/2018--23:46:00	31.88	109	0.0649082	0.87064	-0.454382
112080	14/09/2018--23:47:00	31.98	5	-0.528091	0.810583	0.0649727
112140	14/09/2018--23:48:00	32.01	313	0.142934	0.885654	-0.602769
112200	14/09/2018--23:49:00	32.07	504	0.361408	0.960725	-0.409866
112260	14/09/2018--23:50:00	32.18	600	0.423829	0.825597	-0.113092
112320	14/09/2018--23:51:00	32.24	593	0.408224	0.930697	-0.142769
112380	14/09/2018--23:52:00	32.32	362	0.470645	100.577	-0.395027
112440	14/09/2018--23:53:00	32.36	505	0.595486	0.750525	-0.0388983
112500	14/09/2018--23:54:00	32.34	624	0.0805135	0.97574	-0.320834
112560	14/09/2018--23:55:00	32.39	216	0.0805135	118.594	0.0798114
112620	14/09/2018--23:56:00	32.47	706	-0.122355	102.078	0.0352953
112680	14/09/2018--23:57:00	32.44	84	-0.668538	0.690468	0.0649727
112740	14/09/2018--23:58:00	32.44	286	-107.427	0.0148255	0.124328
112800	14/09/2018--23:59:00	32.46	336	0.377013	0.930697	-0.335673
112860	15/09/2018--00:00:00	32.47	563	0.298987	0.810583	-0.424705
112920	15/09/2018--00:01:00	32.54	171	0.361408	0.945711	-0.202124
112980	15/09/2018--00:02:00	32.61	12	0.330197	0.915682	-0.291156
113040	15/09/2018--00:03:00	32.67	375	0.220961	10.358	0.109489
113100	15/09/2018--00:04:00	32.75	281	0.111724	0.87064	-0.305995
113160	15/09/2018--00:05:00	32.73	352	-0.184776	0.960725	-0.00922085
113220	15/09/2018--00:06:00	32.59	135	0.205355	0.960725	-0.320834
113280	15/09/2018--00:07:00	32.39	48	0.111724	0.855625	-0.602769
113340	15/09/2018--00:08:00	32.27	167	0.15854	0.675454	-0.736318
113400	15/09/2018--00:09:00	32.22	109	0.220961	0.735511	-0.647286
113460	15/09/2018--00:10:00	32.14	11	0.111724	0.720497	-0.721479
113520	15/09/2018--00:11:00	32.03	100	0.455039	0.780554	-0.454382
113580	15/09/2018--00:12:00	31.93	80	0.283382	0.87064	-0.454382
113640	15/09/2018--00:13:00	31.88	74	0.298987	0.87064	-0.513737
113700	15/09/2018--00:14:00	31.84	149	0.392618	0.795568	-0.00922085
113760	15/09/2018--00:15:00	31.95	94	0.174145	0.76554	-0.662124
113820	15/09/2018--00:16:00	32.05	180	-0.013118	102.078	0.109489
113880	15/09/2018--00:17:00	32.19	272	0.345803	0.915682	-0.350511
113940	15/09/2018--00:18:00	32.38	239	0.392618	0.885654	-0.276318
114000	15/09/2018--00:19:00	32.46	274	-0.106749	0.87064	-0.409866
114060	15/09/2018--00:20:00	32.53	327	0.205355	0.825597	0.050134
114120	15/09/2018--00:21:00	32.54	168	-0.902617	0.300097	0.243037
114180	15/09/2018--00:22:00	32.57	2	-0.387644	0.900668	-0.127931
114240	15/09/2018--00:23:00	32.61	0	-0.278407	0.930697	-0.172447
114300	15/09/2018--00:24:00	32.66	0	-0.496881	0.855625	-0.053737
114360	15/09/2018--00:25:00	32.7	0	-0.372039	0.915682	-0.0834144
114420	15/09/2018--00:26:00	32.75	0	-0.294012	0.930697	-0.157608
114480	15/09/2018--00:27:00	32.79	0	-0.325223	0.930697	-0.142769
114540	15/09/2018--00:28:00	32.82	79	-0.340828	0.915682	-0.127931
114600	15/09/2018--00:29:00	32.86	0	-0.356433	0.915682	-0.142769
114660	15/09/2018--00:30:00	32.88	331	-0.215986	0.255054	0.940457
114720	15/09/2018--00:31:00	32.84	48	0.923197	-0.225403	-0.276318
114780	15/09/2018--00:32:00	32.88	0	0.923197	-0.225403	-0.276318
114840	15/09/2018--00:33:00	32.95	0	0.923197	-0.225403	-0.291156
114900	15/09/2018--00:34:00	33.04	0	0.923197	-0.225403	-0.276318
114960	15/09/2018--00:35:00	33.11	0	0.923197	-0.240417	-0.291156
115020	15/09/2018--00:36:00	33.19	6	0.891986	-0.120303	-0.395027
115080	15/09/2018--00:37:00	33.19	82	-0.918222	0.375168	-0.113092
115140	15/09/2018--00:38:00	33.22	0	-0.902617	0.375168	-0.113092
115200	15/09/2018--00:39:00	33.23	0	-0.902617	0.375168	-0.113092
115260	15/09/2018--00:40:00	33.23	12	-0.918222	0.34514	-0.053737
115320	15/09/2018--00:41:00	33.25	0	-0.933827	0.34514	-0.053737
115380	15/09/2018--00:42:00	33.27	0	-0.933827	0.34514	-0.053737
115440	15/09/2018--00:43:00	33.27	0	-0.918222	0.34514	-0.053737
115500	15/09/2018--00:44:00	33.27	0	-0.933827	0.34514	-0.053737
115560	15/09/2018--00:45:00	33.25	0	-0.933827	0.34514	-0.053737
115620	15/09/2018--00:46:00	33.27	0	-0.933827	0.34514	-0.053737
115680	15/09/2018--00:47:00	33.28	0	-0.871406	0.45024	-0.0240596
115740	15/09/2018--00:48:00	33.32	1	-0.918222	0.375168	-0.0685757
115800	15/09/2018--00:49:00	33.35	0	-0.918222	0.375168	-0.0685757
115860	15/09/2018--00:50:00	33.37	47	-0.840196	0.149954	0.480457
115920	15/09/2018--00:51:00	33.32	193	-0.871406	0.45024	0.00561786
115980	15/09/2018--00:52:00	33.29	13	-0.871406	0.390183	-0.113092
116040	15/09/2018--00:53:00	33.3	0	-0.871406	0.45024	-0.0834144
116100	15/09/2018--00:54:00	33.34	0	-0.887012	0.45024	-0.0388983
116160	15/09/2018--00:55:00	33.34	0	-0.887012	0.420211	-0.0982531
116220	15/09/2018--00:56:00	33.34	0	-0.887012	0.45024	-0.0685757
116280	15/09/2018--00:57:00	33.39	0	-0.887012	0.435225	-0.0685757
116340	15/09/2018--00:58:00	33.36	0	-0.871406	0.435225	-0.0834144
116400	15/09/2018--00:59:00	33.34	5	-0.855801	0.390183	-0.335673
116460	15/09/2018--01:00:00	33.34	0	-0.855801	0.390183	-0.320834
116520	15/09/2018--01:01:00	33.33	0	-0.855801	0.390183	-0.320834
116580	15/09/2018--01:02:00	33.35	4	-0.902617	0.390183	-0.127931
116640	15/09/2018--01:03:00	33.33	1	-0.933827	0.465254	-0.0982531
116700	15/09/2018--01:04:00	33.27	0	-0.887012	0.420211	-0.053737
116760	15/09/2018--01:05:00	33.2	24	-0.76217	0.420211	0.050134
116820	15/09/2018--01:06:00	33.2	6	-0.887012	0.420211	-0.113092
116880	15/09/2018--01:07:00	33.28	0	-0.777775	0.405197	-0.454382
116940	15/09/2018--01:08:00	33.37	0	-0.824591	0.465254	-0.261479
117000	15/09/2018--01:09:00	33.45	0	-0.855801	0.45024	-0.231802
117060	15/09/2018--01:10:00	33.51	0	-0.855801	0.45024	-0.202124
117120	15/09/2018--01:11:00	33.5	0	-0.855801	0.480268	-0.157608
117180	15/09/2018--01:12:00	33.51	0	-0.777775	0.45024	-0.395027
117240	15/09/2018--01:13:00	33.55	5	-0.777775	0.420211	-0.454382
117300	15/09/2018--01:14:00	33.66	0	-0.777775	0.420211	-0.469221
117360	15/09/2018--01:15:00	33.78	0	-0.777775	0.420211	-0.469221
117420	15/09/2018--01:16:00	33.9	0	-0.76217	0.405197	-0.469221
117480	15/09/2018--01:17:00	33.98	0	-0.76217	0.420211	-0.469221
117540	15/09/2018--01:18:00	33.98	216	-0.0599337	0.990754	-0.127931
117600	15/09/2018--01:19:00	33.85	26	-0.278407	0.990754	-0.320834
117660	15/09/2018--01:20:00	33.72	129	0.15854	0.900668	-0.439544
117720	15/09/2018--01:21:00	33.65	243	-105.867	0.225025	0.272715
117780	15/09/2018--01:22:00	33.58	140	-0.606117	0.76554	0.0649727
117840	15/09/2018--01:23:00	33.52	6	-0.278407	0.930697	-0.172447
117900	15/09/2018--01:24:00	33.46	6	-0.590512	0.810583	0.050134
117960	15/09/2018--01:25:00	33.42	3	-0.543696	0.810583	0.0204566
118020	15/09/2018--01:26:00	33.38	0	-0.543696	0.810583	0.00561786
118080	15/09/2018--01:27:00	33.34	1	-0.46567	0.87064	0.0204566
118140	15/09/2018--01:28:00	33.31	94	-0.621722	0.720497	0.0798114
118200	15/09/2018--01:29:00	33.31	0	-0.372039	0.825597	0.391424
118260	15/09/2018--01:30:00	33.29	7	-0.543696	0.825597	0.0204566
118320	15/09/2018--01:31:00	33.24	61	0.954407	0.375168	0.050134
118380	15/09/2018--01:32:00	33.2	6	0.954407	0.330125	0.00561786
118440	15/09/2018--01:33:00	33.24	1	0.954407	0.360154	0.00561786
118500	15/09/2018--01:34:00	33.27	25	0.751539	0.645425	-0.261479
118560	15/09/2018--01:35:00	33.37	1	0.767144	0.66044	-0.231802
118620	15/09/2018--01:36:00	33.48	17	0.782749	0.585368	-0.320834
118680	15/09/2018--01:37:00	33.59	0	0.81396	0.525311	-0.350511
118740	15/09/2018--01:38:00	33.73	0	0.829565	0.495283	-0.350511
118800	15/09/2018--01:39:00	33.84	0	0.798355	0.525311	-0.36535
118860	15/09/2018--01:40:00	33.91	1	0.876381	0.480268	-0.24664
118920	15/09/2018--01:41:00	33.94	57	0.829565	0.600383	-0.0834144
118980	15/09/2018--01:42:00	33.8	0	0.829565	0.570354	-0.0834144
119040	15/09/2018--01:43:00	33.68	0	0.84517	0.585368	-0.0834144
119100	15/09/2018--01:44:00	33.64	8	0.829565	0.525311	-0.305995
119160	15/09/2018--01:45:00	33.72	0	0.829565	0.525311	-0.276318
119220	15/09/2018--01:46:00	33.8	1	0.84517	0.510297	-0.305995
119280	15/09/2018--01:47:00	33.86	0	0.829565	0.525311	-0.291156
119340	15/09/2018--01:48:00	33.93	0	0.829565	0.540325	-0.305995
119400	15/09/2018--01:49:00	34	0	0.798355	0.55534	-0.335673
119460	15/09/2018--01:50:00	34.04	0	0.798355	0.540325	-0.380189
119520	15/09/2018--01:51:00	34.1	0	0.829565	0.570354	-0.202124
119580	15/09/2018--01:52:00	34.09	5	0.767144	0.570354	-0.36535
119640	15/09/2018--01:53:00	34.03	49	-0.43446	0.885654	-0.00922085
119700	15/09/2018--01:54:00	33.89	13	-0.606117	0.750525	-0.0388983
119760	15/09/2018--01:55:00	33.66	8	0.142934	0.97574	-0.305995
119820	15/09/2018--01:56:00	33.56	83	-0.559302	0.810583	-0.00922085
119880	15/09/2018--01:57:00	33.51	17	0.423829	0.825597	-0.172447
119940	15/09/2018--01:58:00	33.51	39	0.860776	0.495283	0.21336
120000	15/09/2018--01:59:00	33.64	1	0.860776	0.510297	0.198521
120060	15/09/2018--02:00:00	33.77	1	0.860776	0.525311	0.183682
120120	15/09/2018--02:01:00	33.86	6	0.782749	0.615397	0.257876
120180	15/09/2018--02:02:00	33.86	0	0.767144	0.600383	0.317231
120240	15/09/2018--02:03:00	33.84	0	0.751539	0.585368	0.346908
120300	15/09/2018--02:04:00	33.83	0	0.751539	0.585368	0.361747
120360	15/09/2018--02:05:00	33.82	1	0.751539	0.600383	0.346908
120420	15/09/2018--02:06:00	33.85	0	0.767144	0.585368	0.33207
120480	15/09/2018--02:07:00	33.88	178	0.595486	157.631	0.0649727
120540	15/09/2018--02:08:00	33.65	101	0.298987	0.0598683	-0.958899
120600	15/09/2018--02:09:00	33.53	0	0.283382	0.0748826	-0.973737
120660	15/09/2018--02:10:00	33.56	0	0.298987	0.0598683	-0.973737
120720	15/09/2018--02:11:00	33.62	0	0.283382	0.0748826	-0.973737
120780	15/09/2018--02:12:00	33.7	0	0.283382	0.0598683	-0.973737
120840	15/09/2018--02:13:00	33.8	0	0.283382	0.0598683	-0.973737
120900	15/09/2018--02:14:00	33.88	0	0.298987	0.0748826	-0.958899
120960	15/09/2018--02:15:00	33.95	0	0.298987	0.0748826	-0.958899
121020	15/09/2018--02:16:00	34.01	3	-0.340828	0.0148255	-100.341
121080	15/09/2018--02:17:00	34.03	73	-0.887012	0.420211	0.0946502
121140	15/09/2018--02:18:00	34.09	0	-0.887012	0.435225	0.0352953
121200	15/09/2018--02:19:00	34.17	0	-0.871406	0.465254	0.0204566
121260	15/09/2018--02:20:00	34.23	0	-0.871406	0.465254	0.0352953
121320	15/09/2018--02:21:00	34.3	0	-0.871406	0.465254	0.0352953
121380	15/09/2018--02:22:00	34.34	118	0.345803	0.405197	0.851425
121440	15/09/2018--02:23:00	34.39	96	0.298987	0.375168	0.895941
121500	15/09/2018--02:24:00	34.47	4	0.298987	0.405197	0.881102
121560	15/09/2018--02:25:00	34.54	2	0.298987	0.390183	0.881102
121620	15/09/2018--02:26:00	34.63	0	0.298987	0.375168	0.881102
121680	15/09/2018--02:27:00	34.68	1	0.298987	0.375168	0.881102
121740	15/09/2018--02:28:00	34.73	0	0.298987	0.375168	0.895941
121800	15/09/2018--02:29:00	34.77	0	0.298987	0.390183	0.881102
121860	15/09/2018--02:30:00	34.8	2	0.298987	0.375168	0.881102
121920	15/09/2018--02:31:00	34.86	2	0.298987	0.360154	0.881102
121980	15/09/2018--02:32:00	34.89	1	0.314592	0.375168	0.881102
122040	15/09/2018--02:33:00	34.9	1	0.314592	0.375168	0.881102
122100	15/09/2018--02:34:00	34.93	35	0.907591	-0.270446	-0.335673
122160	15/09/2018--02:35:00	34.91	0	0.891986	-0.270446	-0.335673
122220	15/09/2018--02:36:00	34.88	17	0.579881	-0.150332	-0.810511
122280	15/09/2018--02:37:00	34.82	0	0.673513	-0.165346	-0.721479
122340	15/09/2018--02:38:00	34.81	0	0.689118	-0.165346	-0.70664
122400	15/09/2018--02:39:00	34.82	0	0.673513	-0.165346	-0.736318
122460	15/09/2018--02:40:00	34.82	0	0.704723	-0.18036	-0.691802
122520	15/09/2018--02:41:00	34.85	0	0.720328	-0.18036	-0.691802
122580	15/09/2018--02:42:00	34.86	0	0.673513	-0.165346	-0.736318
122640	15/09/2018--02:43:00	34.86	0	0.735934	-0.18036	-0.662124
122700	15/09/2018--02:44:00	34.86	0	0.735934	-0.18036	-0.662124
122760	15/09/2018--02:45:00	34.89	0	0.720328	-0.18036	-0.676963
122820	15/09/2018--02:46:00	34.94	0	0.704723	-0.18036	-0.691802
122880	15/09/2018--02:47:00	34.95	0	0.704723	-0.18036	-0.676963
122940	15/09/2018--02:48:00	34.95	0	0.704723	-0.18036	-0.691802
123000	15/09/2018--02:49:00	34.98	0	0.704723	-0.18036	-0.691802
123060	15/09/2018--02:50:00	34.98	0	0.720328	-0.165346	-0.691802
123120	15/09/2018--02:51:00	35	0	0.704723	-0.18036	-0.691802
123180	15/09/2018--02:52:00	35.04	0	0.704723	-0.165346	-0.691802
123240	15/09/2018--02:53:00	35.05	0	0.704723	-0.165346	-0.691802
123300	15/09/2018--02:54:00	35.07	0	0.704723	-0.18036	-0.691802
123360	15/09/2018--02:55:00	35.07	0	0.720328	-0.18036	-0.676963
123420	15/09/2018--02:56:00	35.09	0	0.704723	-0.18036	-0.676963
123480	15/09/2018--02:57:00	35.12	0	0.704723	-0.165346	-0.691802
123540	15/09/2018--02:58:00	35.13	0	0.720328	-0.195374	-0.662124
123600	15/09/2018--02:59:00	35.15	30	0.174145	0.465254	0.881102
123660	15/09/2018--03:00:00	34.98	7	0.439434	0.375168	0.821747
123720	15/09/2018--03:01:00	34.82	0	0.470645	0.375168	0.806908
123780	15/09/2018--03:02:00	34.64	0	0.48625	0.390183	0.79207
123840	15/09/2018--03:03:00	34.5	0	0.48625	0.390183	0.79207
123900	15/09/2018--03:04:00	34.39	0	0.48625	0.375168	0.79207
123960	15/09/2018--03:05:00	34.3	0	0.48625	0.375168	0.806908
124020	15/09/2018--03:06:00	34.25	0	0.470645	0.360154	0.806908
124080	15/09/2018--03:07:00	34.19	0	0.48625	0.390183	0.79207
124140	15/09/2018--03:08:00	34.14	1	0.501855	0.390183	0.79207
124200	15/09/2018--03:09:00	34.11	0	0.48625	0.375168	0.79207
124260	15/09/2018--03:10:00	34.09	0	0.48625	0.390183	0.79207
124320	15/09/2018--03:11:00	34.07	1	0.501855	0.390183	0.79207
124380	15/09/2018--03:12:00	34.06	0	0.48625	0.375168	0.79207
124440	15/09/2018--03:13:00	34.04	1	0.48625	0.375168	0.79207
124500	15/09/2018--03:14:00	34.04	0	0.501855	0.390183	0.79207
124560	15/09/2018--03:15:00	34.02	0	0.48625	0.375168	0.806908
124620	15/09/2018--03:16:00	34.03	1	0.501855	0.390183	0.79207
124680	15/09/2018--03:17:00	34.03	15	0.970012	-0.18036	-0.0982531
124740	15/09/2018--03:18:00	34.06	0	0.970012	-0.18036	-0.0982531
124800	15/09/2018--03:19:00	34.06	0	0.970012	-0.18036	-0.0982531
124860	15/09/2018--03:20:00	34.05	0	0.970012	-0.18036	-0.0982531
124920	15/09/2018--03:21:00	34.04	0	0.970012	-0.18036	-0.0982531
124980	15/09/2018--03:22:00	34.01	0	0.970012	-0.18036	-0.113092
125040	15/09/2018--03:23:00	33.98	0	0.970012	-0.18036	-0.0982531
125100	15/09/2018--03:24:00	33.95	0	0.970012	-0.18036	-0.0982531
125160	15/09/2018--03:25:00	33.95	0	0.970012	-0.18036	-0.0982531
125220	15/09/2018--03:26:00	33.9	0	0.970012	-0.18036	-0.0982531
125280	15/09/2018--03:27:00	33.89	0	0.970012	-0.195374	-0.0982531
125340	15/09/2018--03:28:00	33.88	0	0.970012	-0.195374	-0.0982531
125400	15/09/2018--03:29:00	33.86	0	0.970012	-0.18036	-0.0982531
125460	15/09/2018--03:30:00	33.82	0	0.970012	-0.18036	-0.0982531
125520	15/09/2018--03:31:00	33.81	3	0.970012	-0.165346	-0.127931
125580	15/09/2018--03:32:00	33.82	0	0.970012	-0.150332	-0.127931
125640	15/09/2018--03:33:00	33.8	0	0.970012	-0.165346	-0.127931
125700	15/09/2018--03:34:00	33.8	0	0.970012	-0.165346	-0.113092
125760	15/09/2018--03:35:00	33.82	0	0.970012	-0.165346	-0.127931
125820	15/09/2018--03:36:00	33.81	0	0.970012	-0.165346	-0.113092
125880	15/09/2018--03:37:00	33.79	0	0.970012	-0.165346	-0.127931
125940	15/09/2018--03:38:00	33.77	0	0.970012	-0.165346	-0.113092
126000	15/09/2018--03:39:00	33.78	0	0.970012	-0.165346	-0.127931
126060	15/09/2018--03:40:00	33.8	2	0.970012	-0.18036	-0.0982531
126120	15/09/2018--03:41:00	33.82	0	0.970012	-0.18036	-0.0982531
126180	15/09/2018--03:42:00	33.85	0	0.970012	-0.18036	-0.0982531
126240	15/09/2018--03:43:00	33.85	0	0.970012	-0.18036	-0.0982531
126300	15/09/2018--03:44:00	33.86	0	0.970012	-0.165346	-0.0982531
126360	15/09/2018--03:45:00	33.84	0	0.970012	-0.165346	-0.0982531
126420	15/09/2018--03:46:00	33.86	0	0.985618	-0.165346	-0.0982531
126480	15/09/2018--03:47:00	33.84	14	0.876381	-0.18036	-0.454382
126540	15/09/2018--03:48:00	33.81	0	0.860776	-0.18036	-0.469221
126600	15/09/2018--03:49:00	33.84	0	0.860776	-0.165346	-0.469221
126660	15/09/2018--03:50:00	33.85	0	0.860776	-0.18036	-0.469221
126720	15/09/2018--03:51:00	33.88	0	0.876381	-0.18036	-0.469221
126780	15/09/2018--03:52:00	33.94	0	0.876381	-0.18036	-0.48406
126840	15/09/2018--03:53:00	34	0	0.860776	-0.18036	-0.469221
126900	15/09/2018--03:54:00	34.03	0	0.860776	-0.18036	-0.469221
126960	15/09/2018--03:55:00	34.08	0	0.860776	-0.18036	-0.469221
127020	15/09/2018--03:56:00	34.13	0	0.860776	-0.165346	-0.48406
127080	15/09/2018--03:57:00	34.18	0	0.84517	-0.210389	-0.48406
127140	15/09/2018--03:58:00	34.25	0	0.84517	-0.195374	-0.498898
127200	15/09/2018--03:59:00	34.29	0	0.84517	-0.195374	-0.48406
127260	15/09/2018--04:00:00	34.34	0	0.84517	-0.195374	-0.498898
127320	15/09/2018--04:01:00	34.39	0	0.84517	-0.195374	-0.48406
127380	15/09/2018--04:02:00	34.41	9	0.127329	-0.0602459	-100.341
127440	15/09/2018--04:03:00	34.4	0	0.127329	-0.0602459	-100.341
127500	15/09/2018--04:04:00	34.45	0	0.127329	-0.0602459	-100.341
127560	15/09/2018--04:05:00	34.5	0	0.142934	-0.0602459	-100.341
127620	15/09/2018--04:06:00	34.55	0	0.127329	-0.0602459	-100.341
127680	15/09/2018--04:07:00	34.58	0	0.127329	-0.0602459	-100.341
127740	15/09/2018--04:08:00	34.64	0	0.127329	-0.0602459	-100.341
127800	15/09/2018--04:09:00	34.7	0	0.142934	-0.0602459	-0.988576
127860	15/09/2018--04:10:00	34.75	0	0.127329	-0.0602459	-100.341
127920	15/09/2018--04:11:00	34.78	0	0.142934	-0.0602459	-100.341
127980	15/09/2018--04:12:00	34.82	0	0.127329	-0.0602459	-0.988576
128040	15/09/2018--04:13:00	34.86	0	0.142934	-0.0602459	-100.341
128100	15/09/2018--04:14:00	34.89	0	0.127329	-0.0602459	-100.341
128160	15/09/2018--04:15:00	34.93	0	0.142934	-0.0602459	-0.988576
128220	15/09/2018--04:16:00	34.97	0	0.127329	-0.0752602	-100.341
128280	15/09/2018--04:17:00	34.99	0	0.142934	-0.0602459	-0.988576
128340	15/09/2018--04:18:00	35.02	0	0.142934	-0.0602459	-100.341
128400	15/09/2018--04:19:00	35.04	0	0.142934	-0.0602459	-100.341
128460	15/09/2018--04:20:00	35.07	0	0.142934	-0.0602459	-100.341
128520	15/09/2018--04:21:00	35.11	0	0.142934	-0.0602459	-100.341
128580	15/09/2018--04:22:00	35.12	0	0.127329	-0.0602459	-100.341
128640	15/09/2018--04:23:00	35.14	0	0.127329	-0.0752602	-100.341
128700	15/09/2018--04:24:00	35.17	0	0.127329	-0.0602459	-100.341
128760	15/09/2018--04:25:00	35.19	0	0.142934	-0.0602459	-100.341
128820	15/09/2018--04:26:00	35.2	0	0.142934	-0.0602459	-0.988576
128880	15/09/2018--04:27:00	35.23	0	0.127329	-0.0602459	-100.341
128940	15/09/2018--04:28:00	35.25	0	0.142934	-0.0602459	-100.341
129000	15/09/2018--04:29:00	35.27	0	0.142934	-0.0602459	-100.341
129060	15/09/2018--04:30:00	35.28	0	0.142934	-0.0602459	-100.341
129120	15/09/2018--04:31:00	35.29	0	0.127329	-0.0602459	-100.341
129180	15/09/2018--04:32:00	35.3	0	0.142934	-0.0602459	-100.341
129240	15/09/2018--04:33:00	35.32	0	0.127329	-0.0602459	-100.341
129300	15/09/2018--04:34:00	35.35	0	0.142934	-0.0602459	-100.341
129360	15/09/2018--04:35:00	35.36	0	0.127329	-0.0602459	-100.341
129420	15/09/2018--04:36:00	35.36	0	0.127329	-0.0602459	-100.341
129480	15/09/2018--04:37:00	35.39	0	0.127329	-0.0602459	-100.341
129540	15/09/2018--04:38:00	35.45	12	0.611092	-0.210389	-0.765995
129600	15/09/2018--04:39:00	35.54	0	0.595486	-0.210389	-0.780834
129660	15/09/2018--04:40:00	35.62	0	0.595486	-0.195374	-0.795673
129720	15/09/2018--04:41:00	35.67	1	0.642302	-0.255432	-0.721479
129780	15/09/2018--04:42:00	35.66	50	0.455039	-0.150332	-0.884705
129840	15/09/2018--04:43:00	35.67	0	0.501855	-0.150332	-0.855028
129900	15/09/2018--04:44:00	35.63	0	0.51746	-0.150332	-0.855028
129960	15/09/2018--04:45:00	35.58	0	0.548671	-0.165346	-0.840189
130020	15/09/2018--04:46:00	35.53	0	0.548671	-0.165346	-0.82535
130080	15/09/2018--04:47:00	35.47	6	-0.075539	-0.000188805	-100.341
130140	15/09/2018--04:48:00	35.41	3	-0.075539	-0.000188805	-101.825
130200	15/09/2018--04:49:00	35.36	0	-0.075539	-0.000188805	-100.341
130260	15/09/2018--04:50:00	35.36	3	-0.075539	-0.000188805	-101.825
130320	15/09/2018--04:51:00	35.33	0	-0.075539	0.0148255	-100.341
130380	15/09/2018--04:52:00	35.35	2	-0.075539	-0.000188805	-100.341
130440	15/09/2018--04:53:00	35.34	0	-0.075539	-0.000188805	-101.825
130500	15/09/2018--04:54:00	35.35	1	-0.075539	-0.000188805	-101.825
130560	15/09/2018--04:55:00	35.36	0	-0.075539	0.0148255	-100.341
130620	15/09/2018--04:56:00	35.39	0	-0.075539	-0.000188805	-100.341
130680	15/09/2018--04:57:00	35.35	1	-0.075539	-0.000188805	-101.825
130740	15/09/2018--04:58:00	35.36	0	-0.075539	-0.000188805	-101.825
130800	15/09/2018--04:59:00	35.37	1	-0.075539	-0.000188805	-101.825
130860	15/09/2018--05:00:00	35.37	0	-0.075539	-0.000188805	-101.825
