# Supplementary material for: A randomized cross-over trial investigating differences in 24-h personal air and skin temperatures using wearable sensors between two climatologically contrasting settings
Source: Sci Rep. 2021 Nov 10;11:22020. doi: 10.1038/s41598-021-01180-y (PMC8580978; doi:10.1038/s41598-021-01180-y)
Supplement: Supplementary file 2 — Supplementary Data. [file 41598_2021_1180_MOESM2_ESM.zip › New folder/new/T22_A2new.csv]

Index	Date	Temperature	Activity	X-axis	Y-axis	Z-axis	Marker
39180	27/08/2018--05:00:00	25.71	1	-0.0134768	-0.00803998	-102.026
39240	27/08/2018--05:01:00	25.71	0	-0.0134768	-0.00803998	-102.026
39300	27/08/2018--05:02:00	25.71	0	-0.0134768	-0.00803998	-102.026
39360	27/08/2018--05:03:00	25.7	0	-0.0134768	-0.00803998	-102.026
39420	27/08/2018--05:04:00	25.71	0	-0.0134768	-0.00803998	-103.521
39480	27/08/2018--05:05:00	25.7	0	-0.0134768	-0.00803998	-102.026
39540	27/08/2018--05:06:00	25.7	2	-0.0134768	-0.00803998	-102.026
39600	27/08/2018--05:07:00	25.7	0	-0.0134768	-0.00803998	-102.026
39660	27/08/2018--05:08:00	25.7	1	-0.0134768	-0.00803998	-102.026
39720	27/08/2018--05:09:00	25.71	0	-0.0134768	-0.00803998	-102.026
39780	27/08/2018--05:10:00	25.69	0	-0.0134768	-0.00803998	-102.026
39840	27/08/2018--05:11:00	25.69	0	-0.0134768	-0.00803998	-102.026
39900	27/08/2018--05:12:00	25.69	0	-0.0134768	-0.00803998	-102.026
39960	27/08/2018--05:13:00	25.71	0	-0.0134768	-0.00803998	-102.026
40020	27/08/2018--05:14:00	25.7	0	-0.0134768	-0.00803998	-102.026
40080	27/08/2018--05:15:00	25.7	0	-0.0134768	-0.00803998	-102.026
40140	27/08/2018--05:16:00	25.68	0	-0.0134768	-0.00803998	-102.026
40200	27/08/2018--05:17:00	25.68	2	-0.0134768	-0.00803998	-102.026
40260	27/08/2018--05:18:00	25.68	0	-0.0134768	-0.00803998	-102.026
40320	27/08/2018--05:19:00	25.69	0	-0.0134768	-0.00803998	-102.026
40380	27/08/2018--05:20:00	25.68	0	-0.0134768	-0.00803998	-102.026
40440	27/08/2018--05:21:00	25.68	0	-0.0134768	-0.00803998	-102.026
40500	27/08/2018--05:22:00	25.68	0	-0.0134768	-0.00803998	-102.026
40560	27/08/2018--05:23:00	25.68	0	-0.0134768	-0.00803998	-102.026
40620	27/08/2018--05:24:00	25.68	1	-0.0134768	-0.00803998	-102.026
40680	27/08/2018--05:25:00	25.68	0	-0.0134768	-0.00803998	-102.026
40740	27/08/2018--05:26:00	25.67	0	-0.0134768	-0.00803998	-103.521
40800	27/08/2018--05:27:00	25.68	0	-0.0134768	-0.00803998	-102.026
40860	27/08/2018--05:28:00	25.67	0	-0.0134768	-0.00803998	-102.026
40920	27/08/2018--05:29:00	25.66	0	-0.0134768	-0.00803998	-103.521
40980	27/08/2018--05:30:00	25.67	0	-0.0134768	-0.00803998	-102.026
41040	27/08/2018--05:31:00	25.66	1	-0.0134768	-0.00803998	-102.026
41100	27/08/2018--05:32:00	25.67	0	-0.0134768	-0.00803998	-102.026
41160	27/08/2018--05:33:00	25.67	0	-0.0134768	-0.00803998	-102.026
41220	27/08/2018--05:34:00	25.68	1	-0.0134768	-0.00803998	-102.026
41280	27/08/2018--05:35:00	25.65	0	-0.0134768	-0.00803998	-102.026
41340	27/08/2018--05:36:00	25.65	1	-0.0134768	-0.00803998	-102.026
41400	27/08/2018--05:37:00	25.66	0	-0.0134768	-0.00803998	-102.026
41460	27/08/2018--05:38:00	25.67	0	-0.0134768	-0.00803998	-102.026
41520	27/08/2018--05:39:00	25.66	1	-0.0134768	-0.00803998	-102.026
41580	27/08/2018--05:40:00	25.64	0	-0.0134768	-0.00803998	-102.026
41640	27/08/2018--05:41:00	25.67	0	-0.0134768	-0.00803998	-102.026
41700	27/08/2018--05:42:00	25.65	0	-0.0134768	-0.00803998	-102.026
41760	27/08/2018--05:43:00	25.64	2	-0.0134768	-0.00803998	-102.026
41820	27/08/2018--05:44:00	25.66	0	-0.0134768	-0.00803998	-102.026
41880	27/08/2018--05:45:00	25.64	0	-0.0134768	-0.00803998	-102.026
41940	27/08/2018--05:46:00	25.62	0	-0.0134768	-0.00803998	-102.026
42000	27/08/2018--05:47:00	25.64	0	-0.0134768	-0.00803998	-102.026
42060	27/08/2018--05:48:00	25.64	0	-0.0134768	-0.00803998	-102.026
42120	27/08/2018--05:49:00	25.64	0	-0.0134768	-0.00803998	-102.026
42180	27/08/2018--05:50:00	25.64	0	-0.0134768	-0.00803998	-102.026
42240	27/08/2018--05:51:00	25.63	0	-0.0134768	-0.00803998	-102.026
42300	27/08/2018--05:52:00	25.64	0	-0.0134768	-0.00803998	-102.026
42360	27/08/2018--05:53:00	25.64	0	-0.0134768	-0.00803998	-102.026
42420	27/08/2018--05:54:00	25.64	1	-0.0134768	-0.00803998	-102.026
42480	27/08/2018--05:55:00	25.63	3	-0.0134768	-0.00803998	-102.026
42540	27/08/2018--05:56:00	25.63	0	-0.0134768	-0.00803998	-102.026
42600	27/08/2018--05:57:00	25.62	0	-0.0134768	-0.00803998	-102.026
42660	27/08/2018--05:58:00	25.61	0	-0.0134768	-0.00803998	-102.026
42720	27/08/2018--05:59:00	25.63	0	-0.0134768	-0.00803998	-102.026
42780	27/08/2018--06:00:00	25.62	0	-0.0134768	-0.00803998	-102.026
42840	27/08/2018--06:01:00	25.61	0	-0.0134768	-0.00803998	-102.026
42900	27/08/2018--06:02:00	25.61	0	-0.0134768	-0.00803998	-102.026
42960	27/08/2018--06:03:00	25.61	2	-0.0134768	-0.00803998	-102.026
43020	27/08/2018--06:04:00	25.62	2	-0.0134768	-0.00803998	-102.026
43080	27/08/2018--06:05:00	25.61	1	-0.0134768	-0.00803998	-102.026
43140	27/08/2018--06:06:00	25.63	0	-0.0134768	-0.00803998	-102.026
43200	27/08/2018--06:07:00	25.6	0	-0.0134768	-0.00803998	-102.026
43260	27/08/2018--06:08:00	25.63	0	-0.0134768	-0.00803998	-102.026
43320	27/08/2018--06:09:00	25.63	0	-0.0134768	-0.00803998	-102.026
43380	27/08/2018--06:10:00	25.61	2	-0.0134768	-0.00803998	-102.026
43440	27/08/2018--06:11:00	25.61	1	-0.0134768	-0.00803998	-102.026
43500	27/08/2018--06:12:00	25.6	0	-0.0134768	-0.00803998	-102.026
43560	27/08/2018--06:13:00	25.6	0	-0.0134768	-0.00803998	-102.026
43620	27/08/2018--06:14:00	25.61	0	-0.0134768	-0.00803998	-102.026
43680	27/08/2018--06:15:00	25.6	0	-0.0134768	-0.00803998	-102.026
43740	27/08/2018--06:16:00	25.59	1	-0.0134768	-0.00803998	-102.026
43800	27/08/2018--06:17:00	25.59	0	-0.0134768	-0.00803998	-102.026
43860	27/08/2018--06:18:00	25.59	1	-0.0134768	-0.00803998	-102.026
43920	27/08/2018--06:19:00	25.59	0	-0.0134768	-0.00803998	-102.026
43980	27/08/2018--06:20:00	25.58	1	-0.0134768	-0.00803998	-103.521
44040	27/08/2018--06:21:00	25.59	0	-0.0134768	-0.00803998	-102.026
44100	27/08/2018--06:22:00	25.59	0	-0.0134768	-0.00803998	-102.026
44160	27/08/2018--06:23:00	25.59	0	-0.0134768	-0.00803998	-102.026
44220	27/08/2018--06:24:00	25.59	0	-0.0134768	-0.00803998	-102.026
44280	27/08/2018--06:25:00	25.59	0	-0.0134768	-0.00803998	-102.026
44340	27/08/2018--06:26:00	25.59	1	-0.0134768	-0.00803998	-102.026
44400	27/08/2018--06:27:00	25.57	0	-0.0134768	-0.00803998	-102.026
44460	27/08/2018--06:28:00	25.59	0	-0.0134768	-0.00803998	-102.026
44520	27/08/2018--06:29:00	25.58	1	-0.0134768	-0.00803998	-102.026
44580	27/08/2018--06:30:00	25.58	0	-0.0134768	-0.00803998	-102.026
44640	27/08/2018--06:31:00	25.58	0	-0.0134768	-0.00803998	-102.026
44700	27/08/2018--06:32:00	25.58	1	-0.0134768	-0.00803998	-102.026
44760	27/08/2018--06:33:00	25.57	1	-0.0134768	-0.00803998	-102.026
44820	27/08/2018--06:34:00	25.58	1	-0.0134768	-0.00803998	-102.026
44880	27/08/2018--06:35:00	25.58	0	-0.0134768	-0.00803998	-102.026
44940	27/08/2018--06:36:00	25.58	0	-0.0134768	-0.00803998	-103.521
45000	27/08/2018--06:37:00	25.59	0	-0.0134768	-0.00803998	-102.026
45060	27/08/2018--06:38:00	25.58	0	-0.0134768	-0.00803998	-102.026
45120	27/08/2018--06:39:00	25.59	0	-0.0134768	-0.00803998	-102.026
45180	27/08/2018--06:40:00	25.58	0	-0.0134768	-0.00803998	-102.026
45240	27/08/2018--06:41:00	25.59	0	-0.0134768	-0.00803998	-102.026
45300	27/08/2018--06:42:00	25.59	1	-0.0134768	-0.00803998	-102.026
45360	27/08/2018--06:43:00	25.58	0	-0.0134768	-0.00803998	-102.026
45420	27/08/2018--06:44:00	25.58	0	-0.0134768	-0.00803998	-102.026
45480	27/08/2018--06:45:00	25.59	0	-0.0286883	-0.00803998	-102.026
45540	27/08/2018--06:46:00	25.58	0	-0.0134768	-0.00803998	-102.026
45600	27/08/2018--06:47:00	25.62	0	-0.0134768	-0.00803998	-102.026
45660	27/08/2018--06:48:00	25.58	0	-0.0134768	-0.00803998	-102.026
45720	27/08/2018--06:49:00	25.59	1	-0.0134768	-0.00803998	-102.026
45780	27/08/2018--06:50:00	25.6	0	-0.0134768	-0.00803998	-103.521
45840	27/08/2018--06:51:00	25.57	0	-0.0134768	-0.00803998	-102.026
45900	27/08/2018--06:52:00	25.59	1	-0.0134768	-0.00803998	-102.026
45960	27/08/2018--06:53:00	25.58	1	-0.0134768	-0.00803998	-102.026
46020	27/08/2018--06:54:00	25.58	0	-0.0134768	-0.00803998	-102.026
46080	27/08/2018--06:55:00	25.59	0	-0.0134768	-0.00803998	-102.026
46140	27/08/2018--06:56:00	25.57	0	-0.0134768	-0.00803998	-102.026
46200	27/08/2018--06:57:00	25.57	0	-0.0134768	-0.00803998	-102.026
46260	27/08/2018--06:58:00	25.59	0	-0.0134768	-0.00803998	-102.026
46320	27/08/2018--06:59:00	25.58	1	-0.0134768	-0.00803998	-102.026
46380	27/08/2018--07:00:00	25.59	0	-0.0134768	-0.00803998	-102.026
46440	27/08/2018--07:01:00	25.58	0	-0.0134768	-0.00803998	-102.026
46500	27/08/2018--07:02:00	25.58	1	-0.0134768	-0.00803998	-102.026
46560	27/08/2018--07:03:00	25.59	0	-0.0134768	-0.00803998	-102.026
46620	27/08/2018--07:04:00	25.58	1	-0.0134768	-0.00803998	-102.026
46680	27/08/2018--07:05:00	25.57	0	-0.0134768	-0.00803998	-103.521
46740	27/08/2018--07:06:00	25.56	0	-0.0134768	-0.00803998	-103.521
46800	27/08/2018--07:07:00	25.58	0	-0.0134768	-0.00803998	-102.026
46860	27/08/2018--07:08:00	25.57	2	-0.0134768	-0.00803998	-102.026
46920	27/08/2018--07:09:00	25.57	1	-0.0134768	-0.00803998	-102.026
46980	27/08/2018--07:10:00	25.57	0	-0.0134768	-0.00803998	-102.026
47040	27/08/2018--07:11:00	25.56	0	-0.0134768	-0.00803998	-102.026
47100	27/08/2018--07:12:00	25.57	0	-0.0134768	-0.00803998	-102.026
47160	27/08/2018--07:13:00	25.56	0	-0.0134768	-0.00803998	-102.026
47220	27/08/2018--07:14:00	25.57	0	-0.0134768	-0.00803998	-102.026
47280	27/08/2018--07:15:00	25.55	1	-0.0134768	-0.00803998	-102.026
47340	27/08/2018--07:16:00	25.55	0	-0.0134768	-0.00803998	-103.521
47400	27/08/2018--07:17:00	25.55	1	-0.0286883	-0.00803998	-102.026
47460	27/08/2018--07:18:00	25.55	1	-0.0134768	-0.00803998	-102.026
47520	27/08/2018--07:19:00	25.54	1	-0.0134768	-0.00803998	-102.026
47580	27/08/2018--07:20:00	25.54	0	-0.0134768	-0.00803998	-102.026
47640	27/08/2018--07:21:00	25.54	0	-0.0134768	-0.00803998	-102.026
47700	27/08/2018--07:22:00	25.54	1	-0.0134768	-0.00803998	-102.026
47760	27/08/2018--07:23:00	25.52	4	-0.0134768	-0.00803998	-102.026
47820	27/08/2018--07:24:00	25.52	0	-0.0134768	-0.00803998	-102.026
47880	27/08/2018--07:25:00	25.54	0	-0.0134768	-0.00803998	-102.026
47940	27/08/2018--07:26:00	25.53	0	-0.0134768	-0.00803998	-102.026
48000	27/08/2018--07:27:00	25.51	1	-0.0134768	-0.00803998	-102.026
48060	27/08/2018--07:28:00	25.53	2	-0.0134768	-0.00803998	-102.026
48120	27/08/2018--07:29:00	25.53	0	-0.0134768	-0.00803998	-102.026
48180	27/08/2018--07:30:00	25.49	0	-0.0134768	-0.00803998	-102.026
48240	27/08/2018--07:31:00	25.5	0	-0.0134768	-0.00803998	-102.026
48300	27/08/2018--07:32:00	25.51	0	-0.0134768	-0.00803998	-102.026
48360	27/08/2018--07:33:00	25.51	0	-0.0134768	-0.00803998	-102.026
48420	27/08/2018--07:34:00	25.49	0	-0.0134768	-0.00803998	-102.026
48480	27/08/2018--07:35:00	25.5	0	-0.0134768	-0.00803998	-102.026
48540	27/08/2018--07:36:00	25.5	0	-0.0134768	-0.00803998	-102.026
48600	27/08/2018--07:37:00	25.5	0	-0.0134768	-0.00803998	-103.521
48660	27/08/2018--07:38:00	25.48	0	-0.0134768	-0.00803998	-103.521
48720	27/08/2018--07:39:00	25.47	0	-0.0134768	-0.00803998	-102.026
48780	27/08/2018--07:40:00	25.48	0	-0.0134768	-0.00803998	-103.521
48840	27/08/2018--07:41:00	25.48	0	-0.0134768	-0.00803998	-103.521
48900	27/08/2018--07:42:00	25.46	0	-0.0286883	-0.00803998	-102.026
48960	27/08/2018--07:43:00	25.46	0	-0.0134768	-0.00803998	-102.026
49020	27/08/2018--07:44:00	25.46	0	-0.0134768	-0.00803998	-102.026
49080	27/08/2018--07:45:00	25.47	0	-0.0134768	-0.00803998	-102.026
49140	27/08/2018--07:46:00	25.45	1	-0.0134768	-0.00803998	-102.026
49200	27/08/2018--07:47:00	25.46	0	-0.0134768	-0.00803998	-102.026
49260	27/08/2018--07:48:00	25.44	1	-0.0134768	-0.00803998	-102.026
49320	27/08/2018--07:49:00	25.44	0	-0.0134768	-0.00803998	-103.521
49380	27/08/2018--07:50:00	25.44	0	-0.0134768	-0.00803998	-102.026
49440	27/08/2018--07:51:00	25.43	1	-0.0134768	-0.00803998	-102.026
49500	27/08/2018--07:52:00	25.44	1	-0.0134768	-0.00803998	-102.026
49560	27/08/2018--07:53:00	25.41	0	-0.0134768	-0.00803998	-103.521
49620	27/08/2018--07:54:00	25.43	0	-0.0134768	-0.00803998	-102.026
49680	27/08/2018--07:55:00	25.42	1	-0.0134768	-0.00803998	-102.026
49740	27/08/2018--07:56:00	25.43	0	-0.0134768	-0.00803998	-102.026
49800	27/08/2018--07:57:00	25.43	0	-0.0134768	-0.00803998	-102.026
49860	27/08/2018--07:58:00	25.42	0	-0.0134768	-0.00803998	-102.026
49920	27/08/2018--07:59:00	25.42	0	-0.0134768	-0.00803998	-102.026
49980	27/08/2018--08:00:00	25.42	1	-0.0134768	-0.00803998	-102.026
50040	27/08/2018--08:01:00	25.43	0	-0.0134768	-0.00803998	-102.026
50100	27/08/2018--08:02:00	25.42	1	-0.0134768	-0.00803998	-102.026
50160	27/08/2018--08:03:00	25.43	0	-0.0134768	-0.00803998	-102.026
50220	27/08/2018--08:04:00	25.43	0	-0.0134768	-0.00803998	-102.026
50280	27/08/2018--08:05:00	25.42	0	-0.0134768	-0.00803998	-102.026
50340	27/08/2018--08:06:00	25.43	1	-0.0134768	-0.00803998	-102.026
50400	27/08/2018--08:07:00	25.45	2	-0.0134768	-0.00803998	-102.026
50460	27/08/2018--08:08:00	25.43	1	-0.0134768	-0.00803998	-102.026
50520	27/08/2018--08:09:00	25.44	0	-0.0134768	-0.00803998	-102.026
50580	27/08/2018--08:10:00	25.46	1	-0.0134768	-0.00803998	-102.026
50640	27/08/2018--08:11:00	25.45	0	-0.0134768	-0.00803998	-102.026
50700	27/08/2018--08:12:00	25.47	0	-0.0134768	-0.00803998	-102.026
50760	27/08/2018--08:13:00	25.46	0	-0.0286883	-0.00803998	-102.026
50820	27/08/2018--08:14:00	25.48	0	-0.0134768	-0.00803998	-102.026
50880	27/08/2018--08:15:00	25.49	0	-0.0134768	-0.00803998	-102.026
50940	27/08/2018--08:16:00	25.49	0	-0.0134768	-0.00803998	-102.026
51000	27/08/2018--08:17:00	25.5	1	-0.0134768	-0.00803998	-102.026
51060	27/08/2018--08:18:00	25.5	0	-0.0134768	-0.00803998	-102.026
51120	27/08/2018--08:19:00	25.51	1	-0.0134768	-0.00803998	-102.026
51180	27/08/2018--08:20:00	25.5	0	-0.0134768	-0.00803998	-102.026
51240	27/08/2018--08:21:00	25.52	1	-0.0134768	-0.00803998	-102.026
51300	27/08/2018--08:22:00	25.54	0	-0.0134768	-0.00803998	-102.026
51360	27/08/2018--08:23:00	25.54	1	-0.0286883	-0.00803998	-102.026
51420	27/08/2018--08:24:00	25.54	0	-0.0134768	-0.00803998	-102.026
51480	27/08/2018--08:25:00	25.55	0	-0.0134768	-0.00803998	-102.026
51540	27/08/2018--08:26:00	25.56	0	-0.0134768	-0.00803998	-102.026
51600	27/08/2018--08:27:00	25.58	1	-0.0134768	-0.00803998	-102.026
51660	27/08/2018--08:28:00	25.55	0	-0.0134768	-0.00803998	-102.026
51720	27/08/2018--08:29:00	25.59	0	-0.0134768	-0.00803998	-102.026
51780	27/08/2018--08:30:00	25.61	0	-0.0134768	-0.00803998	-103.521
51840	27/08/2018--08:31:00	25.6	0	-0.0134768	-0.00803998	-102.026
51900	27/08/2018--08:32:00	25.61	0	-0.0134768	-0.00803998	-102.026
51960	27/08/2018--08:33:00	25.61	1	-0.0134768	-0.00803998	-102.026
52020	27/08/2018--08:34:00	25.63	0	-0.0134768	-0.00803998	-102.026
52080	27/08/2018--08:35:00	25.63	1	-0.0134768	-0.00803998	-102.026
52140	27/08/2018--08:36:00	25.65	0	-0.0134768	-0.00803998	-102.026
52200	27/08/2018--08:37:00	25.65	0	-0.0134768	-0.00803998	-102.026
52260	27/08/2018--08:38:00	25.65	0	-0.0134768	-0.00803998	-102.026
52320	27/08/2018--08:39:00	25.66	1	-0.0134768	-0.00803998	-102.026
52380	27/08/2018--08:40:00	25.67	0	-0.0134768	-0.00803998	-102.026
52440	27/08/2018--08:41:00	25.7	0	-0.0134768	-0.00803998	-102.026
52500	27/08/2018--08:42:00	25.69	0	-0.0134768	-0.00803998	-102.026
52560	27/08/2018--08:43:00	25.69	0	-0.0134768	-0.00803998	-102.026
52620	27/08/2018--08:44:00	25.71	0	-0.0134768	-0.00803998	-102.026
52680	27/08/2018--08:45:00	25.73	0	-0.0134768	-0.00803998	-102.026
52740	27/08/2018--08:46:00	25.73	0	-0.0134768	-0.00803998	-103.521
52800	27/08/2018--08:47:00	25.72	0	-0.0134768	-0.00803998	-102.026
52860	27/08/2018--08:48:00	25.75	0	-0.0134768	-0.00803998	-103.521
52920	27/08/2018--08:49:00	25.75	0	-0.0134768	-0.00803998	-103.521
52980	27/08/2018--08:50:00	25.75	0	-0.0134768	-0.00803998	-102.026
53040	27/08/2018--08:51:00	25.75	0	-0.0134768	-0.00803998	-102.026
53100	27/08/2018--08:52:00	25.77	1	-0.0134768	-0.00803998	-102.026
53160	27/08/2018--08:53:00	25.8	1	-0.0134768	-0.00803998	-102.026
53220	27/08/2018--08:54:00	25.8	2	-0.0134768	-0.00803998	-102.026
53280	27/08/2018--08:55:00	25.79	0	-0.0134768	-0.00803998	-103.521
53340	27/08/2018--08:56:00	25.81	0	-0.0134768	-0.00803998	-102.026
53400	27/08/2018--08:57:00	25.82	0	-0.0134768	-0.00803998	-102.026
53460	27/08/2018--08:58:00	25.81	0	-0.0134768	-0.00803998	-102.026
53520	27/08/2018--08:59:00	25.83	0	-0.0134768	-0.00803998	-102.026
53580	27/08/2018--09:00:00	25.85	0	-0.0134768	-0.00803998	-102.026
53640	27/08/2018--09:01:00	25.85	0	-0.0134768	-0.00803998	-102.026
53700	27/08/2018--09:02:00	25.86	0	-0.0134768	-0.00803998	-102.026
53760	27/08/2018--09:03:00	25.85	0	-0.0134768	-0.00803998	-102.026
53820	27/08/2018--09:04:00	25.86	0	-0.0134768	-0.00803998	-102.026
53880	27/08/2018--09:05:00	25.88	1	-0.0134768	-0.00803998	-102.026
53940	27/08/2018--09:06:00	25.89	0	-0.0134768	-0.00803998	-102.026
54000	27/08/2018--09:07:00	25.9	0	-0.0134768	-0.00803998	-102.026
54060	27/08/2018--09:08:00	25.9	1	-0.0134768	-0.00803998	-102.026
54120	27/08/2018--09:09:00	25.9	1	-0.0134768	-0.00803998	-102.026
54180	27/08/2018--09:10:00	25.91	0	-0.0134768	-0.00803998	-102.026
54240	27/08/2018--09:11:00	25.93	1	-0.0134768	-0.00803998	-102.026
54300	27/08/2018--09:12:00	25.94	0	-0.0134768	-0.00803998	-102.026
54360	27/08/2018--09:13:00	25.95	1	-0.0134768	-0.00803998	-102.026
54420	27/08/2018--09:14:00	25.97	0	-0.0134768	-0.00803998	-102.026
54480	27/08/2018--09:15:00	25.95	0	-0.0134768	-0.00803998	-102.026
54540	27/08/2018--09:16:00	25.96	0	-0.0134768	-0.00803998	-102.026
54600	27/08/2018--09:17:00	25.99	0	-0.0134768	-0.00803998	-102.026
54660	27/08/2018--09:18:00	25.98	0	-0.0134768	-0.00803998	-102.026
54720	27/08/2018--09:19:00	25.98	1	-0.0134768	-0.00803998	-102.026
54780	27/08/2018--09:20:00	25.98	0	-0.0134768	-0.00803998	-102.026
54840	27/08/2018--09:21:00	26	0	-0.0134768	-0.00803998	-102.026
54900	27/08/2018--09:22:00	26	0	-0.0134768	-0.00803998	-102.026
54960	27/08/2018--09:23:00	26	0	-0.0134768	-0.00803998	-102.026
55020	27/08/2018--09:24:00	26.04	0	-0.0134768	-0.00803998	-102.026
55080	27/08/2018--09:25:00	26.03	0	-0.0134768	-0.00803998	-102.026
55140	27/08/2018--09:26:00	26.03	0	-0.0134768	-0.00803998	-102.026
55200	27/08/2018--09:27:00	26.05	0	-0.0134768	-0.00803998	-102.026
55260	27/08/2018--09:28:00	26.07	0	-0.0134768	-0.00803998	-102.026
55320	27/08/2018--09:29:00	26.08	0	-0.0134768	-0.00803998	-102.026
55380	27/08/2018--09:30:00	26.06	1	-0.0134768	-0.00803998	-102.026
55440	27/08/2018--09:31:00	26.07	0	-0.0134768	-0.00803998	-102.026
55500	27/08/2018--09:32:00	26.09	0	-0.0134768	-0.00803998	-102.026
55560	27/08/2018--09:33:00	26.08	1	-0.0134768	-0.00803998	-102.026
55620	27/08/2018--09:34:00	26.11	0	-0.0134768	-0.00803998	-102.026
55680	27/08/2018--09:35:00	26.1	0	-0.0134768	-0.00803998	-102.026
55740	27/08/2018--09:36:00	26.11	0	-0.0134768	-0.00803998	-103.521
55800	27/08/2018--09:37:00	26.13	1	-0.0134768	-0.00803998	-102.026
55860	27/08/2018--09:38:00	26.12	0	-0.0134768	-0.00803998	-102.026
55920	27/08/2018--09:39:00	26.13	1	-0.0134768	-0.00803998	-102.026
55980	27/08/2018--09:40:00	26.14	0	-0.0134768	-0.00803998	-102.026
56040	27/08/2018--09:41:00	26.16	1	-0.0134768	-0.00803998	-102.026
56100	27/08/2018--09:42:00	26.14	2	-0.0134768	-0.00803998	-103.521
56160	27/08/2018--09:43:00	26.15	0	-0.0134768	-0.00803998	-102.026
56220	27/08/2018--09:44:00	26.15	0	-0.0134768	-0.00803998	-102.026
56280	27/08/2018--09:45:00	26.18	0	-0.0134768	-0.00803998	-102.026
56340	27/08/2018--09:46:00	26.17	0	-0.0134768	-0.00803998	-102.026
56400	27/08/2018--09:47:00	26.19	0	-0.0134768	-0.00803998	-102.026
56460	27/08/2018--09:48:00	26.18	0	-0.0134768	-0.00803998	-102.026
56520	27/08/2018--09:49:00	26.2	0	-0.0134768	-0.00803998	-102.026
56580	27/08/2018--09:50:00	26.19	1	-0.0134768	-0.00803998	-102.026
56640	27/08/2018--09:51:00	26.2	0	-0.0134768	-0.00803998	-102.026
56700	27/08/2018--09:52:00	26.2	0	-0.0134768	-0.00803998	-102.026
56760	27/08/2018--09:53:00	26.21	0	-0.0134768	-0.00803998	-102.026
56820	27/08/2018--09:54:00	26.22	0	-0.0134768	-0.00803998	-102.026
56880	27/08/2018--09:55:00	26.22	1	-0.0134768	-0.00803998	-102.026
56940	27/08/2018--09:56:00	26.22	1	-0.0134768	-0.00803998	-102.026
57000	27/08/2018--09:57:00	26.25	0	-0.0134768	-0.00803998	-102.026
57060	27/08/2018--09:58:00	26.25	0	-0.0134768	-0.00803998	-102.026
57120	27/08/2018--09:59:00	26.26	0	-0.0134768	-0.00803998	-102.026
57180	27/08/2018--10:00:00	26.25	0	-0.0134768	-0.00803998	-102.026
57240	27/08/2018--10:01:00	26.27	0	-0.0134768	-0.00803998	-103.521
57300	27/08/2018--10:02:00	26.25	2	-0.0134768	-0.00803998	-102.026
57360	27/08/2018--10:03:00	26.27	0	-0.0134768	-0.00803998	-102.026
57420	27/08/2018--10:04:00	26.3	0	-0.0134768	-0.00803998	-102.026
57480	27/08/2018--10:05:00	26.3	1	-0.0134768	-0.00803998	-102.026
57540	27/08/2018--10:06:00	26.31	0	-0.0134768	-0.00803998	-102.026
57600	27/08/2018--10:07:00	26.33	0	-0.0134768	-0.00803998	-102.026
57660	27/08/2018--10:08:00	26.32	1	-0.0134768	-0.00803998	-102.026
57720	27/08/2018--10:09:00	26.32	0	-0.0134768	-0.00803998	-102.026
57780	27/08/2018--10:10:00	26.34	0	-0.0134768	-0.00803998	-102.026
57840	27/08/2018--10:11:00	26.34	0	-0.0134768	-0.00803998	-102.026
57900	27/08/2018--10:12:00	26.35	0	-0.0134768	-0.00803998	-102.026
57960	27/08/2018--10:13:00	26.36	0	-0.0134768	-0.0232799	-102.026
58020	27/08/2018--10:14:00	26.35	1	-0.0134768	-0.00803998	-102.026
58080	27/08/2018--10:15:00	26.36	0	-0.0134768	-0.00803998	-102.026
58140	27/08/2018--10:16:00	26.39	0	-0.0134768	-0.00803998	-102.026
58200	27/08/2018--10:17:00	26.37	0	-0.0134768	-0.00803998	-102.026
58260	27/08/2018--10:18:00	26.38	0	-0.0134768	-0.00803998	-103.521
58320	27/08/2018--10:19:00	26.39	0	-0.0134768	-0.00803998	-102.026
58380	27/08/2018--10:20:00	26.4	0	-0.0134768	-0.00803998	-102.026
58440	27/08/2018--10:21:00	26.39	0	-0.0134768	-0.0232799	-102.026
58500	27/08/2018--10:22:00	26.4	1	-0.0134768	-0.00803998	-102.026
58560	27/08/2018--10:23:00	26.4	0	-0.0134768	-0.00803998	-102.026
58620	27/08/2018--10:24:00	26.41	0	-0.0134768	-0.00803998	-102.026
58680	27/08/2018--10:25:00	26.45	2	-0.0134768	-0.00803998	-102.026
58740	27/08/2018--10:26:00	26.44	0	-0.0134768	-0.00803998	-102.026
58800	27/08/2018--10:27:00	26.45	0	-0.0134768	-0.00803998	-102.026
58860	27/08/2018--10:28:00	26.43	0	-0.0134768	-0.00803998	-102.026
58920	27/08/2018--10:29:00	26.45	0	-0.0134768	-0.00803998	-102.026
58980	27/08/2018--10:30:00	26.45	1	-0.0134768	-0.00803998	-102.026
59040	27/08/2018--10:31:00	26.45	0	-0.0134768	-0.00803998	-102.026
59100	27/08/2018--10:32:00	26.47	0	-0.0134768	-0.00803998	-102.026
59160	27/08/2018--10:33:00	26.46	0	-0.0134768	-0.00803998	-102.026
59220	27/08/2018--10:34:00	26.5	0	-0.0134768	-0.00803998	-102.026
59280	27/08/2018--10:35:00	26.46	0	-0.0134768	-0.00803998	-102.026
59340	27/08/2018--10:36:00	26.5	0	-0.0134768	-0.00803998	-102.026
59400	27/08/2018--10:37:00	26.49	0	-0.0134768	-0.00803998	-102.026
59460	27/08/2018--10:38:00	26.5	0	-0.0134768	-0.00803998	-102.026
59520	27/08/2018--10:39:00	26.49	0	-0.0134768	-0.00803998	-102.026
59580	27/08/2018--10:40:00	26.52	0	-0.0134768	-0.00803998	-102.026
59640	27/08/2018--10:41:00	26.52	0	-0.0134768	-0.00803998	-102.026
59700	27/08/2018--10:42:00	26.52	0	-0.0134768	-0.00803998	-102.026
59760	27/08/2018--10:43:00	26.53	1	-0.0134768	-0.00803998	-102.026
59820	27/08/2018--10:44:00	26.53	0	-0.0134768	-0.00803998	-102.026
59880	27/08/2018--10:45:00	26.54	0	-0.0134768	-0.00803998	-102.026
59940	27/08/2018--10:46:00	26.55	0	-0.0134768	-0.00803998	-102.026
60000	27/08/2018--10:47:00	26.55	0	-0.0134768	-0.00803998	-102.026
60060	27/08/2018--10:48:00	26.55	0	-0.0134768	-0.00803998	-102.026
60120	27/08/2018--10:49:00	26.56	0	-0.0134768	-0.00803998	-102.026
60180	27/08/2018--10:50:00	26.57	0	-0.0134768	-0.00803998	-102.026
60240	27/08/2018--10:51:00	26.56	0	-0.0134768	-0.00803998	-102.026
60300	27/08/2018--10:52:00	26.57	2	-0.0134768	-0.00803998	-102.026
60360	27/08/2018--10:53:00	26.58	1	-0.0134768	-0.00803998	-102.026
60420	27/08/2018--10:54:00	26.59	0	-0.0134768	-0.00803998	-102.026
60480	27/08/2018--10:55:00	26.58	1	-0.0134768	-0.00803998	-102.026
60540	27/08/2018--10:56:00	26.59	0	-0.0134768	-0.00803998	-102.026
60600	27/08/2018--10:57:00	26.61	0	-0.0134768	-0.00803998	-102.026
60660	27/08/2018--10:58:00	26.61	0	-0.0134768	-0.00803998	-102.026
60720	27/08/2018--10:59:00	26.63	0	-0.0134768	-0.00803998	-102.026
60780	27/08/2018--11:00:00	26.64	1	-0.0134768	-0.00803998	-100.532
60840	27/08/2018--11:01:00	26.62	0	-0.0134768	-0.00803998	-102.026
60900	27/08/2018--11:02:00	26.63	0	-0.0134768	-0.00803998	-102.026
60960	27/08/2018--11:03:00	26.65	0	-0.0134768	-0.00803998	-102.026
61020	27/08/2018--11:04:00	26.64	0	-0.0134768	-0.00803998	-102.026
61080	27/08/2018--11:05:00	26.65	0	-0.0134768	-0.00803998	-102.026
61140	27/08/2018--11:06:00	26.67	0	-0.0134768	-0.00803998	-103.521
61200	27/08/2018--11:07:00	26.67	0	-0.0134768	-0.00803998	-102.026
61260	27/08/2018--11:08:00	26.68	0	-0.0134768	-0.00803998	-102.026
61320	27/08/2018--11:09:00	26.67	0	-0.0134768	-0.00803998	-102.026
61380	27/08/2018--11:10:00	26.68	0	-0.0134768	-0.00803998	-102.026
61440	27/08/2018--11:11:00	26.68	1	-0.0134768	-0.00803998	-102.026
61500	27/08/2018--11:12:00	26.67	0	-0.0134768	-0.00803998	-102.026
61560	27/08/2018--11:13:00	26.69	0	-0.0134768	-0.00803998	-102.026
61620	27/08/2018--11:14:00	26.7	1	-0.0134768	-0.00803998	-102.026
61680	27/08/2018--11:15:00	26.71	0	-0.0134768	-0.00803998	-102.026
61740	27/08/2018--11:16:00	26.7	0	-0.0134768	-0.00803998	-102.026
61800	27/08/2018--11:17:00	26.71	0	-0.0134768	-0.00803998	-102.026
61860	27/08/2018--11:18:00	26.72	0	-0.0134768	-0.00803998	-102.026
61920	27/08/2018--11:19:00	26.72	0	-0.0134768	-0.00803998	-102.026
61980	27/08/2018--11:20:00	26.71	0	-0.0134768	-0.00803998	-102.026
62040	27/08/2018--11:21:00	26.73	0	-0.0134768	-0.00803998	-102.026
62100	27/08/2018--11:22:00	26.73	0	-0.0134768	-0.00803998	-102.026
62160	27/08/2018--11:23:00	26.73	0	-0.0134768	-0.00803998	-102.026
62220	27/08/2018--11:24:00	26.73	0	-0.0134768	-0.00803998	-102.026
62280	27/08/2018--11:25:00	26.73	0	-0.0134768	-0.00803998	-102.026
62340	27/08/2018--11:26:00	26.75	0	-0.0134768	-0.00803998	-102.026
62400	27/08/2018--11:27:00	26.77	0	-0.0134768	-0.00803998	-102.026
62460	27/08/2018--11:28:00	26.77	1	-0.0134768	-0.00803998	-102.026
62520	27/08/2018--11:29:00	26.75	0	-0.0134768	-0.00803998	-102.026
62580	27/08/2018--11:30:00	26.77	0	-0.0134768	-0.00803998	-102.026
62640	27/08/2018--11:31:00	26.79	0	-0.0134768	-0.00803998	-102.026
62700	27/08/2018--11:32:00	26.79	0	-0.0134768	-0.00803998	-102.026
62760	27/08/2018--11:33:00	26.8	0	-0.0134768	-0.00803998	-102.026
62820	27/08/2018--11:34:00	26.8	0	-0.0134768	-0.00803998	-102.026
62880	27/08/2018--11:35:00	26.79	0	-0.0134768	-0.00803998	-102.026
62940	27/08/2018--11:36:00	26.8	0	-0.0134768	-0.00803998	-102.026
63000	27/08/2018--11:37:00	26.8	0	-0.0134768	-0.00803998	-102.026
63060	27/08/2018--11:38:00	26.81	0	-0.0134768	-0.00803998	-102.026
63120	27/08/2018--11:39:00	26.82	2	-0.0134768	-0.00803998	-102.026
63180	27/08/2018--11:40:00	26.82	2	-0.0134768	-0.00803998	-102.026
63240	27/08/2018--11:41:00	26.81	0	-0.0134768	-0.00803998	-102.026
63300	27/08/2018--11:42:00	26.85	0	-0.0134768	-0.00803998	-102.026
63360	27/08/2018--11:43:00	26.84	1	-0.0134768	-0.00803998	-102.026
63420	27/08/2018--11:44:00	26.85	0	-0.0134768	-0.00803998	-102.026
63480	27/08/2018--11:45:00	26.85	0	-0.0134768	-0.00803998	-102.026
63540	27/08/2018--11:46:00	26.84	0	-0.0134768	-0.00803998	-102.026
63600	27/08/2018--11:47:00	26.86	0	-0.0134768	-0.00803998	-102.026
63660	27/08/2018--11:48:00	26.85	0	-0.0134768	-0.00803998	-102.026
63720	27/08/2018--11:49:00	26.86	0	-0.0134768	-0.00803998	-102.026
63780	27/08/2018--11:50:00	26.87	1	-0.0134768	-0.00803998	-102.026
63840	27/08/2018--11:51:00	26.86	0	-0.0134768	-0.00803998	-102.026
63900	27/08/2018--11:52:00	26.88	0	-0.0134768	-0.00803998	-102.026
63960	27/08/2018--11:53:00	26.88	1	-0.0134768	-0.00803998	-102.026
64020	27/08/2018--11:54:00	26.86	1	-0.0134768	-0.00803998	-102.026
64080	27/08/2018--11:55:00	26.9	1	-0.0134768	-0.00803998	-102.026
64140	27/08/2018--11:56:00	26.9	0	-0.0134768	-0.00803998	-102.026
64200	27/08/2018--11:57:00	26.89	0	-0.0134768	-0.00803998	-102.026
64260	27/08/2018--11:58:00	26.9	0	-0.0286883	-0.0232799	-102.026
64320	27/08/2018--11:59:00	26.92	0	-0.0134768	-0.00803998	-102.026
64380	27/08/2018--12:00:00	26.9	1	-0.0134768	-0.00803998	-102.026
64440	27/08/2018--12:01:00	26.93	0	-0.0134768	-0.00803998	-102.026
64500	27/08/2018--12:02:00	26.94	0	-0.0134768	-0.00803998	-102.026
64560	27/08/2018--12:03:00	26.93	0	-0.0134768	-0.00803998	-102.026
64620	27/08/2018--12:04:00	26.93	0	-0.0134768	-0.00803998	-102.026
64680	27/08/2018--12:05:00	26.93	0	-0.0134768	-0.00803998	-102.026
64740	27/08/2018--12:06:00	26.96	0	-0.0134768	-0.00803998	-102.026
64800	27/08/2018--12:07:00	26.94	0	-0.0134768	-0.00803998	-102.026
64860	27/08/2018--12:08:00	26.94	0	-0.0134768	-0.00803998	-102.026
64920	27/08/2018--12:09:00	26.97	0	-0.0134768	-0.00803998	-102.026
64980	27/08/2018--12:10:00	26.96	1	-0.0134768	-0.00803998	-102.026
65040	27/08/2018--12:11:00	26.97	0	-0.0134768	-0.00803998	-102.026
65100	27/08/2018--12:12:00	26.96	1	-0.0134768	-0.00803998	-102.026
65160	27/08/2018--12:13:00	26.96	0	-0.0134768	-0.00803998	-102.026
65220	27/08/2018--12:14:00	26.95	0	-0.0134768	-0.00803998	-102.026
65280	27/08/2018--12:15:00	26.99	0	-0.0134768	-0.00803998	-102.026
65340	27/08/2018--12:16:00	26.98	0	-0.0134768	-0.00803998	-102.026
65400	27/08/2018--12:17:00	26.98	0	-0.0134768	-0.00803998	-102.026
65460	27/08/2018--12:18:00	26.98	0	-0.0134768	-0.00803998	-102.026
65520	27/08/2018--12:19:00	27	0	-0.0134768	-0.00803998	-102.026
65580	27/08/2018--12:20:00	27.01	0	-0.0134768	-0.00803998	-102.026
65640	27/08/2018--12:21:00	27	1	-0.0134768	-0.00803998	-102.026
65700	27/08/2018--12:22:00	27.02	0	-0.0134768	-0.00803998	-102.026
65760	27/08/2018--12:23:00	27.02	1	-0.0134768	-0.00803998	-102.026
65820	27/08/2018--12:24:00	27.01	0	-0.0134768	-0.00803998	-102.026
65880	27/08/2018--12:25:00	27.01	0	-0.0134768	-0.00803998	-102.026
65940	27/08/2018--12:26:00	27.02	0	-0.0134768	-0.00803998	-102.026
66000	27/08/2018--12:27:00	27.03	0	-0.0134768	-0.00803998	-102.026
66060	27/08/2018--12:28:00	27.03	0	-0.0134768	-0.00803998	-103.521
66120	27/08/2018--12:29:00	27.03	0	-0.0134768	-0.00803998	-102.026
66180	27/08/2018--12:30:00	27.03	0	-0.0134768	-0.00803998	-102.026
66240	27/08/2018--12:31:00	27.03	0	-0.0134768	-0.00803998	-102.026
66300	27/08/2018--12:32:00	27.05	0	-0.0134768	-0.00803998	-102.026
66360	27/08/2018--12:33:00	27.04	1	-0.0134768	-0.00803998	-102.026
66420	27/08/2018--12:34:00	27.05	0	-0.0134768	-0.00803998	-102.026
66480	27/08/2018--12:35:00	27.06	0	-0.0134768	-0.00803998	-102.026
66540	27/08/2018--12:36:00	27.07	0	-0.0134768	-0.00803998	-102.026
66600	27/08/2018--12:37:00	27.06	0	-0.0134768	-0.00803998	-102.026
66660	27/08/2018--12:38:00	27.08	0	-0.0134768	-0.00803998	-102.026
66720	27/08/2018--12:39:00	27.07	1	-0.0134768	-0.00803998	-102.026
66780	27/08/2018--12:40:00	27.09	0	-0.0134768	-0.00803998	-102.026
66840	27/08/2018--12:41:00	27.1	0	-0.0134768	-0.00803998	-102.026
66900	27/08/2018--12:42:00	27.08	0	-0.0134768	-0.00803998	-102.026
66960	27/08/2018--12:43:00	27.1	0	-0.0134768	-0.00803998	-102.026
67020	27/08/2018--12:44:00	27.08	0	-0.0134768	-0.00803998	-102.026
67080	27/08/2018--12:45:00	27.1	0	-0.0134768	-0.00803998	-102.026
67140	27/08/2018--12:46:00	27.11	0	-0.0134768	-0.00803998	-102.026
67200	27/08/2018--12:47:00	27.11	1	-0.0134768	-0.00803998	-102.026
67260	27/08/2018--12:48:00	27.11	0	-0.0134768	-0.00803998	-102.026
67320	27/08/2018--12:49:00	27.13	1	-0.0134768	-0.00803998	-102.026
67380	27/08/2018--12:50:00	27.12	0	-0.0134768	-0.00803998	-102.026
67440	27/08/2018--12:51:00	27.11	1	-0.0134768	-0.00803998	-103.521
67500	27/08/2018--12:52:00	27.13	0	-0.0134768	-0.00803998	-102.026
67560	27/08/2018--12:53:00	27.15	0	-0.0134768	-0.00803998	-102.026
67620	27/08/2018--12:54:00	27.13	1	-0.0134768	-0.00803998	-102.026
67680	27/08/2018--12:55:00	27.14	0	-0.0134768	-0.00803998	-102.026
67740	27/08/2018--12:56:00	27.14	1	-0.0134768	-0.00803998	-102.026
67800	27/08/2018--12:57:00	27.15	0	-0.0134768	-0.00803998	-102.026
67860	27/08/2018--12:58:00	27.14	0	-0.0134768	-0.00803998	-102.026
67920	27/08/2018--12:59:00	27.15	0	-0.0134768	-0.00803998	-102.026
67980	27/08/2018--13:00:00	27.16	0	-0.0134768	-0.00803998	-102.026
68040	27/08/2018--13:01:00	27.16	0	-0.0134768	-0.00803998	-102.026
68100	27/08/2018--13:02:00	27.18	0	-0.0134768	-0.0232799	-102.026
68160	27/08/2018--13:03:00	27.17	0	-0.0134768	-0.00803998	-102.026
68220	27/08/2018--13:04:00	27.17	1	-0.0134768	-0.00803998	-102.026
68280	27/08/2018--13:05:00	27.17	1	-0.0134768	-0.00803998	-102.026
68340	27/08/2018--13:06:00	27.19	1	-0.0134768	-0.00803998	-102.026
68400	27/08/2018--13:07:00	27.16	0	-0.0134768	-0.00803998	-102.026
68460	27/08/2018--13:08:00	27.18	0	-0.0134768	-0.00803998	-102.026
68520	27/08/2018--13:09:00	27.16	0	-0.0134768	-0.00803998	-102.026
68580	27/08/2018--13:10:00	27.17	0	-0.0134768	-0.00803998	-102.026
68640	27/08/2018--13:11:00	27.18	0	-0.0134768	-0.00803998	-102.026
68700	27/08/2018--13:12:00	27.18	0	-0.0134768	-0.00803998	-102.026
68760	27/08/2018--13:13:00	27.2	0	-0.0134768	-0.00803998	-102.026
68820	27/08/2018--13:14:00	27.21	0	-0.0134768	-0.00803998	-102.026
68880	27/08/2018--13:15:00	27.21	0	-0.0286883	-0.00803998	-102.026
68940	27/08/2018--13:16:00	27.23	0	-0.0134768	-0.00803998	-102.026
69000	27/08/2018--13:17:00	27.22	1	-0.0134768	-0.00803998	-102.026
69060	27/08/2018--13:18:00	27.22	0	-0.0134768	-0.00803998	-102.026
69120	27/08/2018--13:19:00	27.23	2	-0.0134768	-0.00803998	-102.026
69180	27/08/2018--13:20:00	27.22	0	-0.0134768	-0.0232799	-102.026
69240	27/08/2018--13:21:00	27.23	0	-0.0134768	-0.00803998	-102.026
69300	27/08/2018--13:22:00	27.22	0	-0.0134768	-0.00803998	-102.026
69360	27/08/2018--13:23:00	27.26	0	-0.0134768	-0.00803998	-102.026
69420	27/08/2018--13:24:00	27.23	0	-0.0134768	-0.00803998	-102.026
69480	27/08/2018--13:25:00	27.23	0	-0.0134768	-0.0232799	-102.026
69540	27/08/2018--13:26:00	27.25	1	-0.0134768	-0.00803998	-102.026
69600	27/08/2018--13:27:00	27.25	0	-0.0134768	-0.00803998	-102.026
69660	27/08/2018--13:28:00	27.26	0	-0.0134768	-0.00803998	-102.026
69720	27/08/2018--13:29:00	27.24	0	-0.0134768	-0.00803998	-102.026
69780	27/08/2018--13:30:00	27.27	0	-0.0134768	-0.00803998	-102.026
69840	27/08/2018--13:31:00	27.26	0	-0.0134768	-0.00803998	-102.026
69900	27/08/2018--13:32:00	27.27	0	-0.0134768	-0.00803998	-102.026
69960	27/08/2018--13:33:00	27.27	0	-0.0134768	-0.00803998	-102.026
70020	27/08/2018--13:34:00	27.27	1	-0.0134768	-0.00803998	-102.026
70080	27/08/2018--13:35:00	27.27	0	-0.0134768	-0.00803998	-102.026
70140	27/08/2018--13:36:00	27.28	0	-0.0134768	-0.00803998	-102.026
70200	27/08/2018--13:37:00	27.28	0	-0.0134768	-0.00803998	-102.026
70260	27/08/2018--13:38:00	27.29	0	-0.0134768	-0.00803998	-102.026
70320	27/08/2018--13:39:00	27.28	0	-0.0134768	-0.00803998	-102.026
70380	27/08/2018--13:40:00	27.29	0	-0.0134768	-0.00803998	-102.026
70440	27/08/2018--13:41:00	27.29	0	-0.0134768	-0.00803998	-102.026
70500	27/08/2018--13:42:00	27.29	0	-0.0134768	-0.0232799	-102.026
70560	27/08/2018--13:43:00	27.29	0	-0.0134768	-0.00803998	-102.026
70620	27/08/2018--13:44:00	27.3	0	-0.0286883	-0.00803998	-102.026
70680	27/08/2018--13:45:00	27.33	0	-0.0134768	-0.00803998	-102.026
70740	27/08/2018--13:46:00	27.31	0	-0.0134768	-0.00803998	-102.026
70800	27/08/2018--13:47:00	27.3	0	-0.0134768	-0.00803998	-102.026
70860	27/08/2018--13:48:00	27.31	2	-0.0134768	-0.00803998	-102.026
70920	27/08/2018--13:49:00	27.32	0	-0.0134768	-0.00803998	-102.026
70980	27/08/2018--13:50:00	27.3	0	-0.0134768	-0.00803998	-102.026
71040	27/08/2018--13:51:00	27.33	0	-0.0134768	-0.00803998	-102.026
71100	27/08/2018--13:52:00	27.36	0	-0.0134768	-0.00803998	-102.026
71160	27/08/2018--13:53:00	27.34	0	-0.0134768	-0.00803998	-102.026
71220	27/08/2018--13:54:00	27.34	0	-0.0134768	-0.00803998	-102.026
71280	27/08/2018--13:55:00	27.34	0	-0.0134768	-0.00803998	-102.026
71340	27/08/2018--13:56:00	27.34	0	-0.0134768	-0.00803998	-102.026
71400	27/08/2018--13:57:00	27.35	0	-0.0134768	-0.00803998	-102.026
71460	27/08/2018--13:58:00	27.35	0	-0.0134768	-0.00803998	-102.026
71520	27/08/2018--13:59:00	27.36	0	-0.0134768	-0.00803998	-102.026
71580	27/08/2018--14:00:00	27.36	0	-0.0134768	-0.00803998	-102.026
71640	27/08/2018--14:01:00	27.36	0	-0.0134768	-0.00803998	-102.026
71700	27/08/2018--14:02:00	27.36	0	-0.0134768	-0.00803998	-102.026
71760	27/08/2018--14:03:00	27.36	0	-0.0134768	-0.00803998	-102.026
71820	27/08/2018--14:04:00	27.38	0	-0.0134768	-0.00803998	-102.026
71880	27/08/2018--14:05:00	27.38	0	-0.0134768	-0.00803998	-102.026
71940	27/08/2018--14:06:00	27.39	0	-0.0134768	-0.00803998	-102.026
72000	27/08/2018--14:07:00	27.38	0	-0.0134768	-0.00803998	-102.026
72060	27/08/2018--14:08:00	27.39	0	-0.0134768	-0.00803998	-102.026
72120	27/08/2018--14:09:00	27.4	1	-0.0134768	-0.00803998	-102.026
72180	27/08/2018--14:10:00	27.41	0	-0.0134768	-0.00803998	-102.026
72240	27/08/2018--14:11:00	27.41	0	-0.0134768	-0.00803998	-102.026
72300	27/08/2018--14:12:00	27.41	0	-0.0134768	-0.0232799	-102.026
72360	27/08/2018--14:13:00	27.42	0	-0.0134768	-0.00803998	-102.026
72420	27/08/2018--14:14:00	27.41	0	-0.0134768	-0.00803998	-102.026
72480	27/08/2018--14:15:00	27.42	0	-0.0134768	-0.00803998	-103.521
72540	27/08/2018--14:16:00	27.43	0	-0.0134768	-0.00803998	-102.026
72600	27/08/2018--14:17:00	27.41	0	-0.0134768	-0.00803998	-102.026
72660	27/08/2018--14:18:00	27.43	0	-0.0134768	-0.00803998	-102.026
72720	27/08/2018--14:19:00	27.45	0	-0.0134768	-0.00803998	-102.026
72780	27/08/2018--14:20:00	27.43	0	-0.0134768	-0.00803998	-102.026
72840	27/08/2018--14:21:00	27.43	0	-0.0134768	-0.00803998	-102.026
72900	27/08/2018--14:22:00	27.46	1	-0.0134768	-0.0232799	-102.026
72960	27/08/2018--14:23:00	27.44	0	-0.0134768	-0.00803998	-102.026
73020	27/08/2018--14:24:00	27.45	0	-0.0134768	-0.0232799	-102.026
73080	27/08/2018--14:25:00	27.44	0	-0.0134768	-0.00803998	-102.026
73140	27/08/2018--14:26:00	27.45	0	-0.0134768	-0.00803998	-102.026
73200	27/08/2018--14:27:00	27.47	0	-0.0134768	-0.00803998	-102.026
73260	27/08/2018--14:28:00	27.45	0	-0.0134768	-0.00803998	-102.026
73320	27/08/2018--14:29:00	27.46	0	-0.0134768	-0.00803998	-102.026
73380	27/08/2018--14:30:00	27.45	0	-0.0134768	-0.0232799	-102.026
73440	27/08/2018--14:31:00	27.48	0	-0.0134768	-0.00803998	-102.026
73500	27/08/2018--14:32:00	27.49	0	-0.0134768	-0.00803998	-102.026
73560	27/08/2018--14:33:00	27.47	0	-0.0134768	-0.00803998	-102.026
73620	27/08/2018--14:34:00	27.49	0	-0.0134768	-0.00803998	-102.026
73680	27/08/2018--14:35:00	27.49	0	-0.0134768	-0.00803998	-102.026
73740	27/08/2018--14:36:00	27.49	0	-0.0134768	-0.00803998	-102.026
73800	27/08/2018--14:37:00	27.49	0	-0.0134768	-0.00803998	-102.026
73860	27/08/2018--14:38:00	27.48	0	-0.0134768	-0.00803998	-102.026
73920	27/08/2018--14:39:00	27.48	0	-0.0134768	-0.00803998	-102.026
73980	27/08/2018--14:40:00	27.51	0	-0.0134768	-0.00803998	-102.026
74040	27/08/2018--14:41:00	27.51	0	-0.0134768	-0.00803998	-102.026
74100	27/08/2018--14:42:00	27.51	0	-0.0134768	-0.00803998	-102.026
74160	27/08/2018--14:43:00	27.5	0	-0.0134768	-0.00803998	-102.026
74220	27/08/2018--14:44:00	27.52	0	-0.0134768	-0.00803998	-102.026
74280	27/08/2018--14:45:00	27.52	0	-0.0134768	-0.00803998	-102.026
74340	27/08/2018--14:46:00	27.52	0	-0.0134768	-0.00803998	-102.026
74400	27/08/2018--14:47:00	27.52	0	-0.0134768	-0.00803998	-102.026
74460	27/08/2018--14:48:00	27.53	1	-0.0134768	-0.00803998	-102.026
74520	27/08/2018--14:49:00	27.53	0	-0.0134768	-0.00803998	-102.026
74580	27/08/2018--14:50:00	27.52	0	-0.0134768	-0.00803998	-102.026
74640	27/08/2018--14:51:00	27.5	0	-0.0134768	-0.00803998	-102.026
74700	27/08/2018--14:52:00	27.53	0	-0.0134768	-0.00803998	-102.026
74760	27/08/2018--14:53:00	27.55	1	-0.0134768	-0.00803998	-102.026
74820	27/08/2018--14:54:00	27.54	0	-0.0134768	-0.00803998	-102.026
74880	27/08/2018--14:55:00	27.54	0	-0.0134768	-0.00803998	-102.026
74940	27/08/2018--14:56:00	27.54	0	-0.0134768	-0.00803998	-102.026
75000	27/08/2018--14:57:00	27.55	0	-0.0134768	-0.00803998	-102.026
75060	27/08/2018--14:58:00	27.56	0	-0.0134768	-0.00803998	-102.026
75120	27/08/2018--14:59:00	27.55	0	-0.0134768	-0.00803998	-102.026
75180	27/08/2018--15:00:00	27.55	0	-0.0134768	-0.00803998	-102.026
75240	27/08/2018--15:01:00	27.55	0	-0.0134768	-0.00803998	-102.026
75300	27/08/2018--15:02:00	27.55	0	-0.0134768	-0.00803998	-102.026
75360	27/08/2018--15:03:00	27.55	0	-0.0134768	-0.00803998	-102.026
75420	27/08/2018--15:04:00	27.56	0	-0.0134768	-0.00803998	-102.026
75480	27/08/2018--15:05:00	27.57	0	-0.0134768	-0.00803998	-102.026
75540	27/08/2018--15:06:00	27.57	0	-0.0134768	-0.00803998	-102.026
75600	27/08/2018--15:07:00	27.57	0	-0.0134768	-0.00803998	-102.026
75660	27/08/2018--15:08:00	27.58	0	-0.0286883	-0.00803998	-102.026
75720	27/08/2018--15:09:00	27.59	0	-0.0134768	-0.00803998	-102.026
75780	27/08/2018--15:10:00	27.57	0	-0.0134768	-0.00803998	-102.026
75840	27/08/2018--15:11:00	27.57	0	-0.0134768	-0.00803998	-102.026
75900	27/08/2018--15:12:00	27.59	1	-0.0134768	-0.00803998	-102.026
75960	27/08/2018--15:13:00	27.57	0	-0.0134768	-0.00803998	-102.026
76020	27/08/2018--15:14:00	27.61	0	-0.0134768	-0.00803998	-102.026
76080	27/08/2018--15:15:00	27.6	0	-0.0134768	-0.00803998	-102.026
76140	27/08/2018--15:16:00	27.59	0	-0.0134768	-0.00803998	-102.026
76200	27/08/2018--15:17:00	27.59	0	-0.0134768	-0.00803998	-102.026
76260	27/08/2018--15:18:00	27.61	0	-0.0134768	-0.00803998	-102.026
76320	27/08/2018--15:19:00	27.6	0	-0.0134768	-0.00803998	-102.026
76380	27/08/2018--15:20:00	27.6	0	-0.0134768	-0.00803998	-102.026
76440	27/08/2018--15:21:00	27.61	0	-0.0134768	-0.00803998	-102.026
76500	27/08/2018--15:22:00	27.6	0	-0.0134768	-0.00803998	-102.026
76560	27/08/2018--15:23:00	27.63	0	-0.0134768	-0.00803998	-102.026
76620	27/08/2018--15:24:00	27.62	0	-0.0134768	-0.00803998	-102.026
76680	27/08/2018--15:25:00	27.61	0	-0.0134768	-0.00803998	-102.026
76740	27/08/2018--15:26:00	27.62	0	-0.0134768	-0.00803998	-102.026
76800	27/08/2018--15:27:00	27.63	1	-0.0134768	-0.00803998	-102.026
76860	27/08/2018--15:28:00	27.63	1	-0.0134768	-0.00803998	-102.026
76920	27/08/2018--15:29:00	27.63	0	-0.0134768	-0.00803998	-102.026
76980	27/08/2018--15:30:00	27.64	0	-0.0134768	-0.00803998	-100.532
77040	27/08/2018--15:31:00	27.63	1	-0.0134768	-0.00803998	-102.026
77100	27/08/2018--15:32:00	27.64	0	-0.0134768	-0.00803998	-102.026
77160	27/08/2018--15:33:00	27.64	0	-0.0134768	-0.00803998	-102.026
77220	27/08/2018--15:34:00	27.64	0	-0.0134768	-0.00803998	-102.026
77280	27/08/2018--15:35:00	27.65	0	-0.0134768	-0.00803998	-102.026
77340	27/08/2018--15:36:00	27.63	0	-0.0134768	-0.00803998	-102.026
77400	27/08/2018--15:37:00	27.66	0	-0.0134768	-0.0232799	-102.026
77460	27/08/2018--15:38:00	27.66	0	-0.0134768	-0.00803998	-102.026
77520	27/08/2018--15:39:00	27.66	0	-0.0134768	-0.00803998	-102.026
77580	27/08/2018--15:40:00	27.64	1	-0.0134768	-0.00803998	-102.026
77640	27/08/2018--15:41:00	27.67	0	-0.0134768	-0.00803998	-102.026
77700	27/08/2018--15:42:00	27.66	0	-0.0134768	-0.00803998	-102.026
77760	27/08/2018--15:43:00	29.14	702	0.108215	0.0529198	-102.026
77820	27/08/2018--15:44:00	29.39	1	0.108215	0.0376798	-100.532
77880	27/08/2018--15:45:00	29.52	0	0.108215	0.0376798	-100.532
77940	27/08/2018--15:46:00	29.67	0	0.108215	0.0376798	-100.532
78000	27/08/2018--15:47:00	29.76	0	0.108215	0.0376798	-100.532
78060	27/08/2018--15:48:00	29.81	0	0.108215	0.0376798	-100.532
78120	27/08/2018--15:49:00	29.88	0	0.108215	0.0376798	-100.532
78180	27/08/2018--15:50:00	29.95	0	0.108215	0.0376798	-100.532
78240	27/08/2018--15:51:00	30	0	0.123427	0.0376798	-102.026
78300	27/08/2018--15:52:00	30.05	0	0.123427	0.0376798	-100.532
78360	27/08/2018--15:53:00	30.08	0	0.123427	0.0376798	-102.026
78420	27/08/2018--15:54:00	30.12	0	0.123427	0.0376798	-100.532
78480	27/08/2018--15:55:00	30.14	0	0.123427	0.0376798	-100.532
78540	27/08/2018--15:56:00	30.17	0	0.123427	0.0376798	-100.532
78600	27/08/2018--15:57:00	30.18	0	0.123427	0.0376798	-100.532
78660	27/08/2018--15:58:00	30.21	0	0.138638	0.0376798	-100.532
78720	27/08/2018--15:59:00	30.23	0	0.123427	0.0376798	-100.532
78780	27/08/2018--16:00:00	30.24	0	0.138638	0.0376798	-100.532
78840	27/08/2018--16:01:00	30.25	0	0.123427	0.0376798	-100.532
78900	27/08/2018--16:02:00	30.27	0	0.123427	0.0376798	-100.532
78960	27/08/2018--16:03:00	30.29	0	0.138638	0.0376798	-100.532
79020	27/08/2018--16:04:00	30.29	0	0.123427	0.0376798	-100.532
79080	27/08/2018--16:05:00	30.34	0	0.138638	0.0376798	-100.532
79140	27/08/2018--16:06:00	30.37	0	0.138638	0.0376798	-100.532
79200	27/08/2018--16:07:00	30.36	0	0.123427	0.0376798	-100.532
79260	27/08/2018--16:08:00	30.38	0	0.138638	0.0376798	-100.532
79320	27/08/2018--16:09:00	30.41	0	0.138638	0.0376798	-100.532
79380	27/08/2018--16:10:00	30.4	0	0.138638	0.0376798	-100.532
79440	27/08/2018--16:11:00	30.42	0	0.123427	0.0376798	-100.532
79500	27/08/2018--16:12:00	30.45	0	0.123427	0.0376798	-100.532
79560	27/08/2018--16:13:00	30.45	0	0.138638	0.0376798	-100.532
79620	27/08/2018--16:14:00	30.47	0	0.123427	0.0376798	-100.532
79680	27/08/2018--16:15:00	30.46	0	0.123427	0.0376798	-100.532
79740	27/08/2018--16:16:00	30.48	0	0.123427	0.0376798	-100.532
79800	27/08/2018--16:17:00	30.49	0	0.123427	0.0376798	-100.532
79860	27/08/2018--16:18:00	30.49	0	0.138638	0.0376798	-100.532
79920	27/08/2018--16:19:00	30.51	0	0.123427	0.0376798	-100.532
79980	27/08/2018--16:20:00	30.51	0	0.123427	0.0376798	-100.532
80040	27/08/2018--16:21:00	30.53	0	0.138638	0.0376798	-100.532
80100	27/08/2018--16:22:00	30.54	0	0.123427	0.0376798	-100.532
80160	27/08/2018--16:23:00	30.54	0	0.138638	0.0376798	-100.532
80220	27/08/2018--16:24:00	30.54	0	0.138638	0.0376798	-100.532
80280	27/08/2018--16:25:00	30.55	0	0.138638	0.0376798	-100.532
80340	27/08/2018--16:26:00	30.58	0	0.123427	0.0376798	-100.532
80400	27/08/2018--16:27:00	30.55	0	0.123427	0.0376798	-100.532
80460	27/08/2018--16:28:00	30.57	0	0.138638	0.0376798	-102.026
80520	27/08/2018--16:29:00	30.58	0	0.123427	0.0376798	-100.532
80580	27/08/2018--16:30:00	30.59	0	0.138638	0.0376798	-100.532
80640	27/08/2018--16:31:00	30.59	0	0.138638	0.0376798	-100.532
80700	27/08/2018--16:32:00	30.61	0	0.138638	0.0376798	-102.026
80760	27/08/2018--16:33:00	30.58	0	0.138638	0.0376798	-100.532
80820	27/08/2018--16:34:00	30.62	0	0.138638	0.0376798	-100.532
80880	27/08/2018--16:35:00	30.61	0	0.138638	0.0376798	-100.532
80940	27/08/2018--16:36:00	30.63	0	0.123427	0.0376798	-100.532
81000	27/08/2018--16:37:00	30.62	0	0.123427	0.0376798	-100.532
81060	27/08/2018--16:38:00	30.63	0	0.123427	0.0376798	-100.532
81120	27/08/2018--16:39:00	30.62	0	0.123427	0.0376798	-100.532
81180	27/08/2018--16:40:00	30.62	0	0.138638	0.0376798	-100.532
81240	27/08/2018--16:41:00	30.63	0	0.123427	0.0376798	-100.532
81300	27/08/2018--16:42:00	30.64	0	0.138638	0.0376798	-100.532
81360	27/08/2018--16:43:00	30.64	0	0.138638	0.0376798	-100.532
81420	27/08/2018--16:44:00	30.63	0	0.123427	0.0376798	-100.532
81480	27/08/2018--16:45:00	30.64	0	0.123427	0.0376798	-100.532
81540	27/08/2018--16:46:00	30.64	0	0.138638	0.0376798	-100.532
81600	27/08/2018--16:47:00	30.65	0	0.123427	0.0376798	-100.532
81660	27/08/2018--16:48:00	30.66	0	0.123427	0.0376798	-100.532
81720	27/08/2018--16:49:00	30.67	0	0.138638	0.0376798	-100.532
81780	27/08/2018--16:50:00	30.65	0	0.123427	0.0376798	-100.532
81840	27/08/2018--16:51:00	30.64	0	0.138638	0.0224399	-100.532
81900	27/08/2018--16:52:00	30.64	0	0.123427	0.0376798	-102.026
81960	27/08/2018--16:53:00	30.69	534	0.15385	0.875876	-0.542089
82020	27/08/2018--16:54:00	31.17	19	0.0625808	0.997796	-0.198402
82080	27/08/2018--16:55:00	31.57	374	-0.0134768	0.769197	0.0257413
82140	27/08/2018--16:56:00	31.82	757	0.336388	0.860636	-0.586918
82200	27/08/2018--16:57:00	32.73	245	0.412446	0.586317	-0.811062
82260	27/08/2018--16:58:00	33.32	93	0.123427	0.830156	-0.542089
82320	27/08/2018--16:59:00	33.49	2	0.0625808	0.784436	-0.64669
82380	27/08/2018--17:00:00	33.47	74	-0.119957	0.891116	-0.706461
82440	27/08/2018--17:01:00	33.32	295	-0.0438998	0.921596	-0.422546
82500	27/08/2018--17:02:00	33.39	443	0.184273	0.936836	-0.362774
82560	27/08/2018--17:03:00	33.61	331	0.0321578	0.936836	-0.362774
82620	27/08/2018--17:04:00	33.46	444	0.245119	111.972	-0.00414456
82680	27/08/2018--17:05:00	33.04	458	0.229908	101.304	-0.0639162
82740	27/08/2018--17:06:00	32.67	313	-0.15038	0.936836	-0.0190875
82800	27/08/2018--17:07:00	32.29	219	-0.0286883	0.997796	0.100456
82860	27/08/2018--17:08:00	32.04	7	-0.226438	157.691	-0.168517
82920	27/08/2018--17:09:00	31.83	100	0.138638	0.982556	-0.123688
82980	27/08/2018--17:10:00	31.6	66	-0.0743229	0.997796	-0.0639162
83040	27/08/2018--17:11:00	31.37	127	-0.119957	0.875876	-0.317946
83100	27/08/2018--17:12:00	31.17	106	0.0473693	0.997796	-0.108745
83160	27/08/2018--17:13:00	30.97	31	0.00173472	0.997796	-0.0340304
83220	27/08/2018--17:14:00	30.86	34	-0.317707	0.921596	0.219999
83280	27/08/2018--17:15:00	30.78	63	-0.0134768	0.997796	-0.0788591
83340	27/08/2018--17:16:00	30.75	33	-0.135169	0.921596	0.354485
83400	27/08/2018--17:17:00	30.7	14	-0.196015	0.845396	0.384371
83460	27/08/2018--17:18:00	30.71	68	0.15385	0.891116	0.563686
83520	27/08/2018--17:19:00	30.77	59	-0.0591114	0.921596	0.384371
83580	27/08/2018--17:20:00	30.73	60	-0.0134768	0.936836	0.384371
83640	27/08/2018--17:21:00	30.68	0	0.0321578	0.921596	0.384371
83700	27/08/2018--17:22:00	30.86	178	-0.971803	0.144359	0.249885
83760	27/08/2018--17:23:00	30.96	298	0.245119	0.190079	107.174
83820	27/08/2018--17:24:00	30.81	334	-0.180804	0.00719995	0.982087
83880	27/08/2018--17:25:00	30.62	0	-0.180804	-0.00803998	0.982087
83940	27/08/2018--17:26:00	30.42	32	-0.226438	0.0224399	108.669
84000	27/08/2018--17:27:00	30.18	14	-0.165592	-0.0232799	0.982087
84060	27/08/2018--17:28:00	30.04	3	-0.15038	-0.00803998	0.982087
84120	27/08/2018--17:29:00	29.93	0	-0.15038	-0.00803998	0.99703
84180	27/08/2018--17:30:00	29.86	22	-0.196015	-0.0537598	0.982087
84240	27/08/2018--17:31:00	29.79	8	-0.196015	0.00719995	0.99703
84300	27/08/2018--17:32:00	29.73	2	-0.211227	0.00719995	0.982087
84360	27/08/2018--17:33:00	29.72	9	-0.211227	0.0224399	0.982087
84420	27/08/2018--17:34:00	29.72	23	-0.211227	0.0224399	0.952202
84480	27/08/2018--17:35:00	29.73	28	-0.15038	0.0224399	0.982087
84540	27/08/2018--17:36:00	29.72	14	-0.211227	-0.00803998	0.982087
84600	27/08/2018--17:37:00	29.78	48	-0.15038	-0.0232799	0.982087
84660	27/08/2018--17:38:00	29.8	7	-0.226438	-0.0385198	0.967144
84720	27/08/2018--17:39:00	29.8	11	-0.180804	0.00719995	0.982087
84780	27/08/2018--17:40:00	29.78	21	-0.196015	0.00719995	104.186
84840	27/08/2018--17:41:00	29.81	26	-0.332919	-0.0994796	0.937259
84900	27/08/2018--17:42:00	29.79	2	-0.256861	0.0224399	0.967144
84960	27/08/2018--17:43:00	29.81	14	-0.256861	-0.00803998	0.937259
85020	27/08/2018--17:44:00	29.87	16	-0.256861	-0.0385198	0.952202
85080	27/08/2018--17:45:00	29.91	32	-0.165592	-0.0385198	0.982087
85140	27/08/2018--17:46:00	29.88	38	-0.196015	0.0986395	0.967144
85200	27/08/2018--17:47:00	30	20	-0.180804	0.0529198	0.967144
85260	27/08/2018--17:48:00	30.15	964	-0.895745	0.00719995	-0.0489733
85320	27/08/2018--17:49:00	30.78	264	0.0321578	-0.861476	-0.616804
85380	27/08/2018--17:50:00	31.54	126	-0.196015	-0.770037	-0.676575
85440	27/08/2018--17:51:00	32.17	259	-0.226438	-0.754797	-0.736347
85500	27/08/2018--17:52:00	32.31	236	-0.135169	-0.830996	-0.736347
85560	27/08/2018--17:53:00	32.34	204	0.0473693	-0.632877	-0.721404
85620	27/08/2018--17:54:00	32.09	484	0.15385	-0.876716	-0.28806
85680	27/08/2018--17:55:00	31.86	349	0.382023	-0.830996	-0.512203
85740	27/08/2018--17:56:00	31.72	192	0.138638	-0.891956	-0.482318
85800	27/08/2018--17:57:00	31.65	160	0.0473693	-0.952916	-0.452432
85860	27/08/2018--17:58:00	31.57	201	-0.0134768	-0.952916	-0.452432
85920	27/08/2018--17:59:00	31.45	35	0.321177	-0.846236	-0.497261
85980	27/08/2018--18:00:00	31.33	349	-0.15038	0.967316	-0.183459
86040	27/08/2018--18:01:00	30.81	1135	-0.682784	-0.328079	0.653343
86100	27/08/2018--18:02:00	29.86	353	-0.485034	-0.480478	0.563686
86160	27/08/2018--18:03:00	28.89	343	-0.226438	-0.297599	0.89243
86220	27/08/2018--18:04:00	28.26	320	-0.0895344	0.601557	0.877487
86280	27/08/2018--18:05:00	27.61	178	0.184273	0.464398	0.907373
86340	27/08/2018--18:06:00	27.3	337	0.00173472	0.00719995	-102.026
86400	27/08/2018--18:07:00	26.4	2	-0.0134768	0.00719995	-102.026
86460	27/08/2018--18:08:00	25.66	0	-0.0134768	0.00719995	-102.026
86520	27/08/2018--18:09:00	25.08	0	0.00173472	0.00719995	-102.026
86580	27/08/2018--18:10:00	24.82	274	0.0169462	-0.0537598	-102.026
86640	27/08/2018--18:11:00	24.64	71	-0.0743229	0.144359	0.802772
86700	27/08/2018--18:12:00	24.47	56	0.0473693	0.00719995	-102.026
86760	27/08/2018--18:13:00	24.17	2	-0.0286883	-0.0385198	-102.026
86820	27/08/2018--18:14:00	23.87	0	-0.0286883	-0.00803998	-103.521
86880	27/08/2018--18:15:00	23.65	3	-0.0134768	-0.0537598	-102.026
86940	27/08/2018--18:16:00	23.5	0	0.00173472	-0.0385198	-102.026
87000	27/08/2018--18:17:00	23.36	0	-0.0438998	-0.0842396	-102.026
87060	27/08/2018--18:18:00	23.29	0	-0.0134768	-0.0385198	-102.026
87120	27/08/2018--18:19:00	23.24	0	-0.0134768	-0.0385198	-103.521
87180	27/08/2018--18:20:00	23.17	0	-0.0134768	-0.0385198	-102.026
87240	27/08/2018--18:21:00	23.11	2	0.00173472	-0.0385198	-102.026
87300	27/08/2018--18:22:00	23.04	6	-0.0134768	-0.0385198	-102.026
87360	27/08/2018--18:23:00	23.59	6	0.0321578	0.00719995	-102.026
87420	27/08/2018--18:24:00	24.56	3	0.0321578	0.0224399	-103.521
87480	27/08/2018--18:25:00	25.33	2	0.0321578	0.00719995	-102.026
87540	27/08/2018--18:26:00	25.95	2	0.0321578	-0.00803998	-102.026
87600	27/08/2018--18:27:00	26.18	2	0.0321578	0.0224399	-102.026
87660	27/08/2018--18:28:00	26	1	0.0473693	0.00719995	-102.026
87720	27/08/2018--18:29:00	25.86	0	0.0321578	0.00719995	-102.026
87780	27/08/2018--18:30:00	25.74	0	0.0169462	-0.00803998	-102.026
87840	27/08/2018--18:31:00	25.89	0	0.0169462	-0.00803998	-102.026
87900	27/08/2018--18:32:00	25.92	1	0.0169462	-0.0385198	-102.026
87960	27/08/2018--18:33:00	25.95	1	0.0169462	-0.0385198	-102.026
88020	27/08/2018--18:34:00	25.78	6	0.0169462	-0.0385198	-102.026
88080	27/08/2018--18:35:00	25.97	0	0.00173472	-0.0385198	-102.026
88140	27/08/2018--18:36:00	26.03	2	0.0169462	-0.00803998	-103.521
88200	27/08/2018--18:37:00	26.05	16	0.00173472	-0.00803998	-102.026
88260	27/08/2018--18:38:00	25.67	4	0.0321578	-0.0232799	-102.026
88320	27/08/2018--18:39:00	25.3	5	0.00173472	-0.00803998	-102.026
88380	27/08/2018--18:40:00	25.15	1	0.0321578	-0.00803998	-102.026
88440	27/08/2018--18:41:00	25.1	5	0.00173472	-0.00803998	-102.026
88500	27/08/2018--18:42:00	24.39	0	0.00173472	0.00719995	-102.026
88560	27/08/2018--18:43:00	23.79	2	0.00173472	-0.00803998	-102.026
88620	27/08/2018--18:44:00	23.37	0	0.00173472	0.00719995	-102.026
88680	27/08/2018--18:45:00	23.06	0	0.00173472	-0.00803998	-102.026
88740	27/08/2018--18:46:00	22.89	29	0.00173472	0.00719995	-102.026
88800	27/08/2018--18:47:00	23	1	0.00173472	0.00719995	-102.026
88860	27/08/2018--18:48:00	23.1	2	0.00173472	0.00719995	-102.026
88920	27/08/2018--18:49:00	23.16	1	0.00173472	0.00719995	-102.026
88980	27/08/2018--18:50:00	23.23	1	0.00173472	-0.00803998	-102.026
89040	27/08/2018--18:51:00	23.29	1	-0.0134768	0.00719995	-103.521
89100	27/08/2018--18:52:00	23.34	2	0.00173472	-0.00803998	-102.026
89160	27/08/2018--18:53:00	23.37	48	-115.434	-0.358558	-0.377717
89220	27/08/2018--18:54:00	23.62	483	-0.54588	0.0529198	-0.870833
89280	27/08/2018--18:55:00	24.41	212	0.0473693	0.113879	-100.532
89340	27/08/2018--18:56:00	24.57	0	0.0473693	0.113879	-100.532
89400	27/08/2018--18:57:00	24.87	4	0.0473693	0.0833996	-102.026
89460	27/08/2018--18:58:00	25.17	0	0.0321578	0.0833996	-102.026
89520	27/08/2018--18:59:00	25.33	0	0.0473693	0.0986395	-102.026
89580	27/08/2018--19:00:00	25.39	0	0.0473693	0.0833996	-100.532
89640	27/08/2018--19:01:00	25.45	6	0.0321578	0.0681597	-100.532
89700	27/08/2018--19:02:00	25.46	2	0.0321578	0.113879	-102.026
89760	27/08/2018--19:03:00	25.42	0	0.0169462	0.0833996	-102.026
89820	27/08/2018--19:04:00	25.18	0	0.0321578	0.0224399	-100.532
89880	27/08/2018--19:05:00	24.92	0	0.0169462	0.0224399	-102.026
89940	27/08/2018--19:06:00	24.69	0	0.0169462	0.0224399	-102.026
90000	27/08/2018--19:07:00	24.52	1	0.0169462	0.0529198	-102.026
90060	27/08/2018--19:08:00	24.75	1	0.0169462	0.00719995	-102.026
90120	27/08/2018--19:09:00	24.93	1	0.0169462	0.0224399	-102.026
90180	27/08/2018--19:10:00	25.15	191	0.0473693	0.144359	-100.532
90240	27/08/2018--19:11:00	25.12	0	0.0321578	0.113879	-100.532
90300	27/08/2018--19:12:00	25.08	0	0.0321578	0.113879	-100.532
90360	27/08/2018--19:13:00	25.14	328	-0.287284	0.525358	-0.885776
90420	27/08/2018--19:14:00	25.68	34	0.0473693	0.0376798	-100.532
90480	27/08/2018--19:15:00	26.27	0	0.0321578	0.00719995	-102.026
90540	27/08/2018--19:16:00	26.88	4	0.0473693	0.0681597	-102.026
90600	27/08/2018--19:17:00	27.39	0	0.0473693	0.0529198	-102.026
90660	27/08/2018--19:18:00	27.78	0	0.0473693	0.0529198	-102.026
90720	27/08/2018--19:19:00	28.05	0	0.0473693	0.0376798	-100.532
90780	27/08/2018--19:20:00	28.26	1	0.0473693	0.0529198	-102.026
90840	27/08/2018--19:21:00	28.45	0	0.0321578	0.0529198	-102.026
90900	27/08/2018--19:22:00	28.6	0	0.0473693	0.0376798	-102.026
90960	27/08/2018--19:23:00	28.72	0	0.0473693	0.0376798	-102.026
91020	27/08/2018--19:24:00	28.43	331	0.0321578	0.00719995	-102.026
91080	27/08/2018--19:25:00	27.65	1	0.0169462	0.00719995	-102.026
91140	27/08/2018--19:26:00	26.96	5	0.00173472	0.0224399	-102.026
91200	27/08/2018--19:27:00	26.23	2	0.0321578	0.0529198	-102.026
91260	27/08/2018--19:28:00	25.79	0	0.0321578	0.0529198	-102.026
91320	27/08/2018--19:29:00	25.44	0	0.0321578	0.0529198	-103.521
91380	27/08/2018--19:30:00	25.15	0	0.0321578	0.0376798	-103.521
91440	27/08/2018--19:31:00	24.88	0	0.0473693	0.0529198	-100.532
91500	27/08/2018--19:32:00	24.66	0	0.0473693	0.0529198	-102.026
91560	27/08/2018--19:33:00	24.46	0	0.0473693	0.0529198	-102.026
91620	27/08/2018--19:34:00	24.34	5	0.0321578	0.00719995	-100.532
91680	27/08/2018--19:35:00	24.41	2	0.0169462	0.0529198	-102.026
91740	27/08/2018--19:36:00	24.49	2	0.0321578	0.0529198	-102.026
91800	27/08/2018--19:37:00	24.56	3	0.0321578	0.0681597	-100.532
91860	27/08/2018--19:38:00	24.57	7	0.0473693	0.0833996	-100.532
91920	27/08/2018--19:39:00	24.49	0	0.0321578	0.0833996	-102.026
91980	27/08/2018--19:40:00	24.42	2	0.0169462	0.0681597	-102.026
92040	27/08/2018--19:41:00	24.39	0	-0.0134768	0.0224399	-106.509
92100	27/08/2018--19:42:00	24.41	4	0.0321578	0.0681597	-100.532
92160	27/08/2018--19:43:00	24.41	1	0.0169462	0.0833996	-102.026
92220	27/08/2018--19:44:00	24.42	0	0.0169462	0.0529198	-102.026
92280	27/08/2018--19:45:00	24.42	1	0.0321578	0.0681597	-102.026
92340	27/08/2018--19:46:00	24.41	1	0.0321578	0.0681597	-102.026
92400	27/08/2018--19:47:00	24.41	90	-0.378553	0.433918	-0.840947
92460	27/08/2018--19:48:00	24.84	259	0.108215	-0.0994796	-100.532
92520	27/08/2018--19:49:00	24.76	0	0.108215	-0.0994796	-102.026
92580	27/08/2018--19:50:00	24.58	0	0.108215	-0.0994796	-100.532
92640	27/08/2018--19:51:00	24.41	1	0.108215	-0.0994796	-102.026
92700	27/08/2018--19:52:00	24.24	0	0.108215	-0.0994796	-100.532
92760	27/08/2018--19:53:00	24.39	406	0.00173472	0.113879	-102.026
92820	27/08/2018--19:54:00	24.48	0	-0.0134768	0.0833996	-0.930605
92880	27/08/2018--19:55:00	24.3	8	0.0625808	0.144359	-100.532
92940	27/08/2018--19:56:00	24.1	0	0.0625808	0.144359	-100.532
93000	27/08/2018--19:57:00	24.06	91	0.0321578	0.266279	-0.990376
93060	27/08/2018--19:58:00	23.93	5	0.0930038	0.0529198	-100.532
93120	27/08/2018--19:59:00	23.85	128	-0.0743229	-0.373798	-119.958
93180	27/08/2018--20:00:00	24.04	320	-0.54588	0.0681597	0.847601
93240	27/08/2018--20:01:00	24.29	144	-0.196015	0.814916	-0.377717
93300	27/08/2018--20:02:00	24.46	738	0.108215	-0.983396	-0.0639162
93360	27/08/2018--20:03:00	24.54	1093	0.214696	-104.436	-0.0639162
93420	27/08/2018--20:04:00	24.46	627	0.108215	-0.404278	0.0257413
93480	27/08/2018--20:05:00	24.55	577	-0.119957	-102.912	-0.0340304
93540	27/08/2018--20:06:00	24.87	751	0.108215	-104.436	-0.452432
93600	27/08/2018--20:07:00	25.65	497	-0.196015	-0.998636	-0.0639162
93660	27/08/2018--20:08:00	25.63	637	-0.94138	-0.206159	-0.332889
93720	27/08/2018--20:09:00	25.89	528	-0.0134768	-0.465238	-0.736347
93780	27/08/2018--20:10:00	26.19	537	-0.0895344	-109.008	0.593572
93840	27/08/2018--20:11:00	26.03	374	-0.0438998	-0.0537598	-102.026
93900	27/08/2018--20:12:00	25.81	946	0.45808	-0.0537598	0.294714
93960	27/08/2018--20:13:00	26.21	674	0.245119	-0.221399	0.952202
94020	27/08/2018--20:14:00	26.58	0	0.260331	-0.282359	0.907373
94080	27/08/2018--20:15:00	26.81	61	0.275542	-0.175679	0.967144
94140	27/08/2018--20:16:00	27.01	116	0.275542	-0.221399	0.937259
94200	27/08/2018--20:17:00	27.21	147	0.123427	-0.312839	0.937259
94260	27/08/2018--20:18:00	27.38	102	0.305965	-0.175679	0.877487
94320	27/08/2018--20:19:00	27.55	17	0.305965	-0.236639	0.907373
94380	27/08/2018--20:20:00	27.68	68	0.275542	-0.328079	0.89243
94440	27/08/2018--20:21:00	27.79	99	0.290754	-0.236639	0.967144
94500	27/08/2018--20:22:00	27.93	103	0.275542	-0.175679	0.847601
94560	27/08/2018--20:23:00	28.03	120	0.305965	-0.251879	0.907373
94620	27/08/2018--20:24:00	28.12	356	0.214696	-0.236639	0.862544
94680	27/08/2018--20:25:00	28.15	178	0.305965	-0.129959	0.982087
94740	27/08/2018--20:26:00	28.23	367	0.214696	-0.0842396	101.197
94800	27/08/2018--20:27:00	28.21	99	0.290754	-0.206159	0.937259
94860	27/08/2018--20:28:00	28.21	47	0.534138	-0.312839	0.698172
94920	27/08/2018--20:29:00	28.17	559	0.0625808	-0.206159	101.197
94980	27/08/2018--20:30:00	28.05	644	-0.287284	0.647277	-109.498
95040	27/08/2018--20:31:00	28.06	298	0.0321578	0.0376798	-102.026
95100	27/08/2018--20:32:00	28.05	1	0.0321578	0.0376798	-102.026
95160	27/08/2018--20:33:00	28.07	1	0.0321578	0.0376798	-102.026
95220	27/08/2018--20:34:00	28.08	7	0.0321578	0.0224399	-100.532
95280	27/08/2018--20:35:00	28.06	0	0.0321578	0.0224399	-102.026
95340	27/08/2018--20:36:00	28.06	0	0.0321578	0.0224399	-102.026
95400	27/08/2018--20:37:00	28.06	0	0.0321578	0.0224399	-102.026
95460	27/08/2018--20:38:00	28.08	0	0.0321578	0.0224399	-102.026
95520	27/08/2018--20:39:00	28.08	1	0.0321578	0.0224399	-102.026
95580	27/08/2018--20:40:00	28.05	0	0.0321578	0.0224399	-102.026
95640	27/08/2018--20:41:00	28.05	0	0.0321578	0.0224399	-102.026
95700	27/08/2018--20:42:00	28.04	0	0.0321578	0.0224399	-102.026
95760	27/08/2018--20:43:00	28.05	0	0.0321578	0.0224399	-100.532
95820	27/08/2018--20:44:00	28.03	0	0.0321578	0.0224399	-102.026
95880	27/08/2018--20:45:00	28.02	0	0.0321578	0.0224399	-102.026
95940	27/08/2018--20:46:00	28.02	0	0.0321578	0.0224399	-102.026
96000	27/08/2018--20:47:00	28.02	0	0.0321578	0.0224399	-102.026
96060	27/08/2018--20:48:00	28.03	0	0.0321578	0.0224399	-102.026
96120	27/08/2018--20:49:00	28.02	0	0.0321578	0.0224399	-102.026
96180	27/08/2018--20:50:00	27.99	0	0.0321578	0.0224399	-102.026
96240	27/08/2018--20:51:00	27.98	0	0.0321578	0.0224399	-102.026
96300	27/08/2018--20:52:00	27.95	0	0.0321578	0.0224399	-102.026
96360	27/08/2018--20:53:00	27.98	0	0.0321578	0.0224399	-100.532
96420	27/08/2018--20:54:00	27.98	9	0.0473693	0.0224399	-102.026
96480	27/08/2018--20:55:00	27.97	0	0.0321578	0.0224399	-102.026
96540	27/08/2018--20:56:00	27.87	0	0.0321578	0.0224399	-102.026
96600	27/08/2018--20:57:00	27.73	0	0.0321578	0.0224399	-102.026
96660	27/08/2018--20:58:00	27.58	0	0.0473693	0.0224399	-102.026
96720	27/08/2018--20:59:00	27.38	0	0.0473693	0.0224399	-102.026
96780	27/08/2018--21:00:00	27.18	0	0.0321578	0.0224399	-100.532
96840	27/08/2018--21:01:00	27	27	0.108215	0.00719995	-102.026
96900	27/08/2018--21:02:00	26.77	4	0.0777923	0.0376798	-100.532
96960	27/08/2018--21:03:00	26.57	2	0.0777923	0.0224399	-102.026
97020	27/08/2018--21:04:00	26.36	1	0.0777923	0.0224399	-100.532
97080	27/08/2018--21:05:00	26.29	122	-0.15038	-0.175679	-0.990376
97140	27/08/2018--21:06:00	26.23	5	-0.15038	-0.145199	-100.532
97200	27/08/2018--21:07:00	26.25	0	-0.226438	-0.221399	-0.975434
97260	27/08/2018--21:08:00	26.28	0	-0.226438	-0.236639	-0.975434
97320	27/08/2018--21:09:00	26.37	0	-0.24165	-0.251879	-0.960491
97380	27/08/2018--21:10:00	26.44	0	-0.24165	-0.251879	-0.975434
97440	27/08/2018--21:11:00	26.54	0	-0.24165	-0.251879	-0.960491
97500	27/08/2018--21:12:00	26.63	0	-0.24165	-0.251879	-0.960491
97560	27/08/2018--21:13:00	26.69	0	-0.24165	-0.251879	-0.960491
97620	27/08/2018--21:14:00	26.77	0	-0.24165	-0.251879	-0.960491
97680	27/08/2018--21:15:00	26.83	2	-0.256861	-0.236639	-0.975434
97740	27/08/2018--21:16:00	26.88	0	-0.256861	-0.251879	-0.960491
97800	27/08/2018--21:17:00	26.94	0	-0.272073	-0.251879	-0.960491
97860	27/08/2018--21:18:00	26.98	3	0.0473693	-0.00803998	-102.026
97920	27/08/2018--21:19:00	26.93	43	0.0169462	0.0224399	-102.026
97980	27/08/2018--21:20:00	26.83	400	169.021	-0.922436	-0.093802
98040	27/08/2018--21:21:00	27.04	116	0.108215	-0.0232799	-102.026
98100	27/08/2018--21:22:00	27.45	0	0.108215	-0.0232799	-100.532
98160	27/08/2018--21:23:00	27.8	0	0.123427	-0.0232799	-100.532
98220	27/08/2018--21:24:00	28.29	526	-0.500245	-0.693837	0.698172
98280	27/08/2018--21:25:00	28.53	1057	0.0169462	-0.510958	0.952202
98340	27/08/2018--21:26:00	28.75	520	-0.34813	-0.724317	0.653343
98400	27/08/2018--21:27:00	28.95	144	-0.332919	-0.510958	0.713115
98460	27/08/2018--21:28:00	29.16	341	-0.591515	-0.510958	0.757944
98520	27/08/2018--21:29:00	29.33	446	-0.576303	-0.724317	0.608515
98580	27/08/2018--21:30:00	29.47	6	-0.272073	-0.556678	0.817715
98640	27/08/2018--21:31:00	29.58	173	-0.485034	-0.282359	0.728058
98700	27/08/2018--21:32:00	29.68	140	-0.256861	-0.465238	0.802772
98760	27/08/2018--21:33:00	29.77	77	-0.24165	-0.510958	0.78783
98820	27/08/2018--21:34:00	29.84	134	-0.226438	-0.617637	0.862544
98880	27/08/2018--21:35:00	29.92	174	-0.24165	-0.480478	0.817715
98940	27/08/2018--21:36:00	29.97	264	-0.34813	-0.587157	0.89243
99000	27/08/2018--21:37:00	30.01	276	-0.226438	-0.495718	0.802772
99060	27/08/2018--21:38:00	30.05	173	-0.272073	-0.526198	0.802772
99120	27/08/2018--21:39:00	30.09	186	-0.256861	-0.495718	0.78783
99180	27/08/2018--21:40:00	30.15	167	-0.24165	-0.571917	0.847601
99240	27/08/2018--21:41:00	30.2	117	-0.302496	-0.541438	0.772887
99300	27/08/2018--21:42:00	30.21	114	-0.302496	-0.617637	0.757944
99360	27/08/2018--21:43:00	30.25	89	-0.24165	-0.404278	0.743001
99420	27/08/2018--21:44:00	30.29	117	-0.256861	-0.526198	0.862544
99480	27/08/2018--21:45:00	30.33	114	-0.15038	-0.343318	0.922316
99540	27/08/2018--21:46:00	30.35	27	-0.226438	-0.510958	0.832658
99600	27/08/2018--21:47:00	30.38	0	-0.226438	-0.510958	0.847601
99660	27/08/2018--21:48:00	30.41	0	-0.211227	-0.510958	0.832658
99720	27/08/2018--21:49:00	30.45	0	-0.226438	-0.510958	0.847601
99780	27/08/2018--21:50:00	30.48	0	-0.226438	-0.510958	0.832658
99840	27/08/2018--21:51:00	30.5	0	-0.226438	-0.510958	0.832658
99900	27/08/2018--21:52:00	30.53	0	-0.226438	-0.510958	0.847601
99960	27/08/2018--21:53:00	30.56	0	-0.226438	-0.510958	0.847601
100020	27/08/2018--21:54:00	30.59	0	-0.226438	-0.510958	0.832658
100080	27/08/2018--21:55:00	30.63	0	-0.211227	-0.510958	0.832658
100140	27/08/2018--21:56:00	30.64	0	-0.226438	-0.510958	0.832658
100200	27/08/2018--21:57:00	30.67	0	-0.226438	-0.510958	0.832658
100260	27/08/2018--21:58:00	30.68	0	-0.226438	-0.510958	0.847601
100320	27/08/2018--21:59:00	30.69	0	-0.226438	-0.510958	0.847601
100380	27/08/2018--22:00:00	30.73	0	-0.226438	-0.510958	0.847601
100440	27/08/2018--22:01:00	30.74	0	-0.226438	-0.510958	0.847601
100500	27/08/2018--22:02:00	30.75	0	-0.226438	-0.510958	0.847601
100560	27/08/2018--22:03:00	30.77	0	-0.226438	-0.510958	0.832658
100620	27/08/2018--22:04:00	30.78	0	-0.226438	-0.510958	0.847601
100680	27/08/2018--22:05:00	30.8	0	-0.226438	-0.510958	0.847601
100740	27/08/2018--22:06:00	30.79	0	-0.226438	-0.510958	0.832658
100800	27/08/2018--22:07:00	30.81	0	-0.211227	-0.510958	0.832658
100860	27/08/2018--22:08:00	30.8	0	-0.226438	-0.510958	0.847601
100920	27/08/2018--22:09:00	30.81	0	-0.211227	-0.510958	0.847601
100980	27/08/2018--22:10:00	30.83	0	-0.226438	-0.510958	0.847601
101040	27/08/2018--22:11:00	30.84	0	-0.226438	-0.510958	0.832658
101100	27/08/2018--22:12:00	30.82	0	-0.226438	-0.510958	0.832658
101160	27/08/2018--22:13:00	30.83	0	-0.226438	-0.510958	0.832658
101220	27/08/2018--22:14:00	30.85	0	-0.226438	-0.510958	0.847601
101280	27/08/2018--22:15:00	30.84	0	-0.226438	-0.510958	0.847601
101340	27/08/2018--22:16:00	30.82	0	-0.226438	-0.510958	0.832658
101400	27/08/2018--22:17:00	30.82	0	-0.226438	-0.510958	0.847601
101460	27/08/2018--22:18:00	30.82	0	-0.226438	-0.510958	0.847601
101520	27/08/2018--22:19:00	30.84	0	-0.226438	-0.510958	0.847601
101580	27/08/2018--22:20:00	30.84	0	-0.211227	-0.510958	0.847601
101640	27/08/2018--22:21:00	30.84	0	-0.226438	-0.510958	0.832658
101700	27/08/2018--22:22:00	30.83	0	-0.226438	-0.510958	0.847601
101760	27/08/2018--22:23:00	30.82	0	-0.211227	-0.510958	0.847601
101820	27/08/2018--22:24:00	30.81	0	-0.226438	-0.510958	0.832658
101880	27/08/2018--22:25:00	30.81	0	-0.211227	-0.510958	0.847601
101940	27/08/2018--22:26:00	30.81	0	-0.226438	-0.510958	0.832658
102000	27/08/2018--22:27:00	30.8	0	-0.211227	-0.510958	0.847601
102060	27/08/2018--22:28:00	30.8	0	-0.226438	-0.510958	0.847601
102120	27/08/2018--22:29:00	30.8	0	-0.226438	-0.510958	0.847601
102180	27/08/2018--22:30:00	30.79	0	-0.226438	-0.510958	0.832658
102240	27/08/2018--22:31:00	30.78	0	-0.226438	-0.510958	0.847601
102300	27/08/2018--22:32:00	30.78	0	-0.226438	-0.510958	0.847601
102360	27/08/2018--22:33:00	30.78	0	-0.211227	-0.510958	0.832658
102420	27/08/2018--22:34:00	30.78	0	-0.226438	-0.510958	0.847601
102480	27/08/2018--22:35:00	30.77	0	-0.226438	-0.510958	0.832658
102540	27/08/2018--22:36:00	30.77	0	-0.226438	-0.510958	0.847601
102600	27/08/2018--22:37:00	30.75	0	-0.226438	-0.510958	0.847601
102660	27/08/2018--22:38:00	30.73	0	-0.211227	-0.510958	0.832658
102720	27/08/2018--22:39:00	30.73	0	-0.211227	-0.510958	0.847601
102780	27/08/2018--22:40:00	30.74	0	-0.211227	-0.510958	0.832658
102840	27/08/2018--22:41:00	30.71	0	-0.226438	-0.510958	0.847601
102900	27/08/2018--22:42:00	30.71	0	-0.226438	-0.510958	0.847601
102960	27/08/2018--22:43:00	30.72	0	-0.226438	-0.510958	0.847601
103020	27/08/2018--22:44:00	30.72	0	-0.226438	-0.510958	0.847601
103080	27/08/2018--22:45:00	30.7	0	-0.211227	-0.510958	0.832658
103140	27/08/2018--22:46:00	30.69	0	-0.226438	-0.510958	0.832658
103200	27/08/2018--22:47:00	30.66	0	-0.226438	-0.510958	0.847601
103260	27/08/2018--22:48:00	30.66	0	-0.226438	-0.510958	0.832658
103320	27/08/2018--22:49:00	30.66	0	-0.226438	-0.510958	0.832658
103380	27/08/2018--22:50:00	30.64	0	-0.226438	-0.510958	0.847601
103440	27/08/2018--22:51:00	30.66	0	-0.226438	-0.510958	0.847601
103500	27/08/2018--22:52:00	30.65	0	-0.226438	-0.510958	0.847601
103560	27/08/2018--22:53:00	30.63	0	-0.226438	-0.510958	0.832658
103620	27/08/2018--22:54:00	30.61	0	-0.226438	-0.510958	0.832658
103680	27/08/2018--22:55:00	30.6	0	-0.226438	-0.510958	0.847601
103740	27/08/2018--22:56:00	30.61	0	-0.226438	-0.510958	0.832658
103800	27/08/2018--22:57:00	30.62	0	-0.226438	-0.510958	0.847601
103860	27/08/2018--22:58:00	30.57	0	-0.226438	-0.510958	0.847601
103920	27/08/2018--22:59:00	30.59	0	-0.226438	-0.510958	0.832658
103980	27/08/2018--23:00:00	30.57	0	-0.226438	-0.510958	0.832658
104040	27/08/2018--23:01:00	30.56	0	-0.226438	-0.510958	0.847601
104100	27/08/2018--23:02:00	30.56	0	-0.226438	-0.510958	0.832658
104160	27/08/2018--23:03:00	30.55	0	-0.226438	-0.510958	0.832658
104220	27/08/2018--23:04:00	30.53	0	-0.226438	-0.510958	0.832658
104280	27/08/2018--23:05:00	30.52	0	-0.211227	-0.510958	0.832658
104340	27/08/2018--23:06:00	30.51	0	-0.226438	-0.510958	0.847601
104400	27/08/2018--23:07:00	30.49	0	-0.211227	-0.510958	0.847601
104460	27/08/2018--23:08:00	30.48	0	-0.226438	-0.510958	0.847601
104520	27/08/2018--23:09:00	30.47	0	-0.226438	-0.510958	0.832658
104580	27/08/2018--23:10:00	30.48	0	-0.226438	-0.510958	0.832658
104640	27/08/2018--23:11:00	30.45	0	-0.226438	-0.510958	0.847601
104700	27/08/2018--23:12:00	30.45	0	-0.226438	-0.510958	0.832658
104760	27/08/2018--23:13:00	30.43	0	-0.226438	-0.510958	0.832658
104820	27/08/2018--23:14:00	30.41	0	-0.226438	-0.510958	0.847601
104880	27/08/2018--23:15:00	30.41	0	-0.211227	-0.510958	0.832658
104940	27/08/2018--23:16:00	30.39	0	-0.211227	-0.510958	0.847601
105000	27/08/2018--23:17:00	30.38	0	-0.211227	-0.510958	0.832658
105060	27/08/2018--23:18:00	30.39	0	-0.226438	-0.510958	0.847601
105120	27/08/2018--23:19:00	30.36	0	-0.211227	-0.510958	0.832658
105180	27/08/2018--23:20:00	30.39	0	-0.226438	-0.510958	0.847601
105240	27/08/2018--23:21:00	30.34	0	-0.226438	-0.510958	0.832658
105300	27/08/2018--23:22:00	30.33	0	-0.226438	-0.510958	0.832658
105360	27/08/2018--23:23:00	30.33	0	-0.211227	-0.510958	0.847601
105420	27/08/2018--23:24:00	30.32	0	-0.226438	-0.510958	0.847601
105480	27/08/2018--23:25:00	30.31	0	-0.226438	-0.510958	0.832658
105540	27/08/2018--23:26:00	30.29	0	-0.211227	-0.510958	0.847601
105600	27/08/2018--23:27:00	30.25	0	-0.211227	-0.510958	0.832658
105660	27/08/2018--23:28:00	30.26	0	-0.226438	-0.510958	0.847601
105720	27/08/2018--23:29:00	30.24	0	-0.211227	-0.510958	0.847601
105780	27/08/2018--23:30:00	30.25	0	-0.226438	-0.510958	0.832658
105840	27/08/2018--23:31:00	30.24	0	-0.226438	-0.510958	0.832658
105900	27/08/2018--23:32:00	30.21	0	-0.226438	-0.510958	0.832658
105960	27/08/2018--23:33:00	30.21	0	-0.226438	-0.510958	0.832658
106020	27/08/2018--23:34:00	30.21	0	-0.226438	-0.510958	0.847601
106080	27/08/2018--23:35:00	30.19	0	-0.211227	-0.510958	0.847601
106140	27/08/2018--23:36:00	30.18	0	-0.211227	-0.510958	0.832658
106200	27/08/2018--23:37:00	30.15	0	-0.226438	-0.510958	0.832658
106260	27/08/2018--23:38:00	30.14	0	-0.226438	-0.510958	0.832658
106320	27/08/2018--23:39:00	30.15	0	-0.226438	-0.510958	0.832658
106380	27/08/2018--23:40:00	30.13	0	-0.226438	-0.510958	0.832658
106440	27/08/2018--23:41:00	30.11	0	-0.226438	-0.510958	0.847601
106500	27/08/2018--23:42:00	30.1	0	-0.226438	-0.510958	0.832658
106560	27/08/2018--23:43:00	30.06	0	-0.211227	-0.510958	0.832658
106620	27/08/2018--23:44:00	30.08	0	-0.226438	-0.510958	0.832658
106680	27/08/2018--23:45:00	30.04	0	-0.226438	-0.510958	0.832658
106740	27/08/2018--23:46:00	30.03	0	-0.226438	-0.510958	0.847601
106800	27/08/2018--23:47:00	30.04	0	-0.211227	-0.510958	0.832658
106860	27/08/2018--23:48:00	30.01	0	-0.226438	-0.510958	0.847601
106920	27/08/2018--23:49:00	30	0	-0.226438	-0.510958	0.847601
106980	27/08/2018--23:50:00	30	0	-0.226438	-0.510958	0.832658
107040	27/08/2018--23:51:00	29.97	0	-0.226438	-0.510958	0.847601
107100	27/08/2018--23:52:00	29.96	0	-0.226438	-0.510958	0.832658
107160	27/08/2018--23:53:00	29.95	0	-0.211227	-0.510958	0.847601
107220	27/08/2018--23:54:00	29.94	0	-0.226438	-0.510958	0.832658
107280	27/08/2018--23:55:00	29.92	0	-0.226438	-0.510958	0.847601
107340	27/08/2018--23:56:00	29.89	0	-0.226438	-0.526198	0.832658
107400	27/08/2018--23:57:00	29.9	0	-0.226438	-0.510958	0.847601
107460	27/08/2018--23:58:00	29.87	0	-0.226438	-0.510958	0.832658
107520	27/08/2018--23:59:00	29.87	0	-0.226438	-0.510958	0.832658
107580	28/08/2018--00:00:00	29.85	0	-0.211227	-0.510958	0.847601
107640	28/08/2018--00:01:00	29.84	0	-0.226438	-0.510958	0.847601
107700	28/08/2018--00:02:00	29.82	0	-0.226438	-0.510958	0.832658
107760	28/08/2018--00:03:00	29.8	0	-0.226438	-0.510958	0.832658
107820	28/08/2018--00:04:00	29.79	0	-0.226438	-0.510958	0.832658
107880	28/08/2018--00:05:00	29.77	0	-0.226438	-0.510958	0.832658
107940	28/08/2018--00:06:00	29.75	0	-0.211227	-0.510958	0.832658
108000	28/08/2018--00:07:00	29.74	0	-0.226438	-0.510958	0.832658
108060	28/08/2018--00:08:00	29.73	0	-0.211227	-0.510958	0.832658
108120	28/08/2018--00:09:00	29.71	0	-0.226438	-0.510958	0.832658
108180	28/08/2018--00:10:00	29.69	0	-0.226438	-0.510958	0.832658
108240	28/08/2018--00:11:00	29.71	0	-0.226438	-0.510958	0.847601
108300	28/08/2018--00:12:00	29.68	0	-0.226438	-0.510958	0.832658
108360	28/08/2018--00:13:00	29.64	0	-0.226438	-0.510958	0.847601
108420	28/08/2018--00:14:00	29.65	0	-0.226438	-0.510958	0.832658
108480	28/08/2018--00:15:00	29.64	0	-0.226438	-0.510958	0.832658
108540	28/08/2018--00:16:00	29.61	0	-0.226438	-0.510958	0.832658
108600	28/08/2018--00:17:00	29.62	0	-0.226438	-0.510958	0.832658
108660	28/08/2018--00:18:00	29.62	0	-0.226438	-0.510958	0.847601
108720	28/08/2018--00:19:00	29.58	0	-0.226438	-0.510958	0.832658
108780	28/08/2018--00:20:00	29.57	0	-0.226438	-0.510958	0.832658
108840	28/08/2018--00:21:00	29.54	0	-0.226438	-0.510958	0.832658
108900	28/08/2018--00:22:00	29.55	0	-0.226438	-0.510958	0.832658
108960	28/08/2018--00:23:00	29.55	0	-0.226438	-0.510958	0.832658
109020	28/08/2018--00:24:00	29.52	0	-0.226438	-0.510958	0.847601
109080	28/08/2018--00:25:00	29.52	0	-0.226438	-0.510958	0.832658
109140	28/08/2018--00:26:00	29.5	0	-0.226438	-0.510958	0.832658
109200	28/08/2018--00:27:00	29.49	0	-0.226438	-0.510958	0.832658
109260	28/08/2018--00:28:00	29.47	0	-0.211227	-0.510958	0.832658
109320	28/08/2018--00:29:00	29.45	0	-0.226438	-0.510958	0.847601
109380	28/08/2018--00:30:00	29.45	0	-0.211227	-0.510958	0.847601
109440	28/08/2018--00:31:00	29.45	0	-0.211227	-0.510958	0.832658
109500	28/08/2018--00:32:00	29.42	0	-0.211227	-0.510958	0.847601
109560	28/08/2018--00:33:00	29.43	0	-0.226438	-0.510958	0.832658
109620	28/08/2018--00:34:00	29.41	0	-0.226438	-0.510958	0.847601
109680	28/08/2018--00:35:00	29.39	0	-0.211227	-0.510958	0.832658
109740	28/08/2018--00:36:00	29.38	0	-0.211227	-0.510958	0.832658
109800	28/08/2018--00:37:00	29.37	0	-0.226438	-0.510958	0.832658
109860	28/08/2018--00:38:00	29.37	0	-0.211227	-0.510958	0.847601
109920	28/08/2018--00:39:00	29.35	0	-0.226438	-0.510958	0.832658
109980	28/08/2018--00:40:00	29.33	0	-0.226438	-0.510958	0.832658
110040	28/08/2018--00:41:00	29.34	0	-0.226438	-0.510958	0.832658
110100	28/08/2018--00:42:00	29.33	0	-0.226438	-0.510958	0.832658
110160	28/08/2018--00:43:00	29.3	19	-0.119957	-0.541438	0.832658
110220	28/08/2018--00:44:00	29.3	29	-0.0895344	-0.480478	0.922316
110280	28/08/2018--00:45:00	29.35	305	-0.0743229	-0.754797	0.6384
110340	28/08/2018--00:46:00	29.4	278	-0.0591114	-0.556678	0.817715
110400	28/08/2018--00:47:00	29.48	303	-0.0438998	-0.404278	0.937259
110460	28/08/2018--00:48:00	29.54	165	0.0473693	-0.449998	0.78783
110520	28/08/2018--00:49:00	29.58	192	-0.0743229	-0.434758	0.862544
110580	28/08/2018--00:50:00	29.64	134	0.00173472	-0.373798	0.922316
110640	28/08/2018--00:51:00	29.69	90	-0.606726	-0.449998	0.728058
110700	28/08/2018--00:52:00	29.73	324	-0.500245	-0.11472	0.89243
110760	28/08/2018--00:53:00	29.78	336	-0.454611	-0.297599	0.832658
110820	28/08/2018--00:54:00	29.82	178	-0.454611	-0.190919	0.89243
110880	28/08/2018--00:55:00	29.86	11	-0.500245	-0.190919	0.862544
110940	28/08/2018--00:56:00	29.89	63	-0.515457	-0.175679	0.847601
111000	28/08/2018--00:57:00	29.91	355	-0.408976	-0.175679	0.78783
111060	28/08/2018--00:58:00	29.92	330	-0.332919	-0.11472	0.922316
111120	28/08/2018--00:59:00	29.91	228	-0.378553	-0.221399	0.922316
111180	28/08/2018--01:00:00	29.93	151	-0.287284	-0.0232799	0.728058
111240	28/08/2018--01:01:00	29.91	279	-0.530669	-0.267119	0.802772
111300	28/08/2018--01:02:00	29.83	396	-0.302496	-0.175679	0.937259
111360	28/08/2018--01:03:00	29.79	425	-0.196015	-0.297599	0.967144
111420	28/08/2018--01:04:00	29.77	454	-0.256861	0.00719995	104.186
111480	28/08/2018--01:05:00	29.75	496	-0.256861	-0.206159	0.937259
111540	28/08/2018--01:06:00	29.75	129	-0.226438	-0.236639	0.937259
111600	28/08/2018--01:07:00	29.77	0	-0.180804	-0.190919	0.952202
111660	28/08/2018--01:08:00	29.78	0	-0.165592	-0.190919	0.982087
111720	28/08/2018--01:09:00	29.82	0	-0.180804	-0.190919	0.967144
111780	28/08/2018--01:10:00	29.85	0	-0.165592	-0.190919	0.967144
111840	28/08/2018--01:11:00	29.87	0	-0.180804	-0.190919	0.967144
111900	28/08/2018--01:12:00	29.88	0	-0.165592	-0.190919	0.967144
111960	28/08/2018--01:13:00	29.89	0	-0.165592	-0.190919	0.967144
112020	28/08/2018--01:14:00	29.93	0	-0.165592	-0.190919	0.967144
112080	28/08/2018--01:15:00	29.89	1	-0.165592	-0.190919	0.967144
112140	28/08/2018--01:16:00	29.89	0	-0.165592	-0.190919	0.967144
112200	28/08/2018--01:17:00	29.88	18	-0.530669	-0.0994796	0.847601
112260	28/08/2018--01:18:00	29.89	0	-0.530669	-0.0994796	0.847601
112320	28/08/2018--01:19:00	29.85	0	-0.530669	-0.0994796	0.847601
112380	28/08/2018--01:20:00	29.84	0	-0.530669	-0.0994796	0.847601
112440	28/08/2018--01:21:00	29.81	0	-0.530669	-0.0994796	0.847601
112500	28/08/2018--01:22:00	29.82	0	-0.530669	-0.0994796	0.847601
112560	28/08/2018--01:23:00	29.82	0	-0.530669	-0.0994796	0.847601
112620	28/08/2018--01:24:00	29.79	0	-0.530669	-0.0994796	0.847601
112680	28/08/2018--01:25:00	29.78	0	-0.530669	-0.0994796	0.847601
112740	28/08/2018--01:26:00	29.77	0	-0.515457	-0.0994796	0.862544
112800	28/08/2018--01:27:00	29.75	0	-0.515457	-0.0994796	0.847601
112860	28/08/2018--01:28:00	29.73	0	-0.530669	-0.0994796	0.847601
112920	28/08/2018--01:29:00	29.74	0	-0.515457	-0.0994796	0.847601
112980	28/08/2018--01:30:00	29.73	0	-0.530669	-0.0842396	0.847601
113040	28/08/2018--01:31:00	29.73	0	-0.530669	-0.0994796	0.847601
113100	28/08/2018--01:32:00	29.7	0	-0.530669	-0.0994796	0.847601
113160	28/08/2018--01:33:00	29.64	0	-0.530669	-0.0994796	0.847601
113220	28/08/2018--01:34:00	29.58	0	-0.530669	-0.0994796	0.847601
113280	28/08/2018--01:35:00	29.57	0	-0.530669	-0.0994796	0.847601
113340	28/08/2018--01:36:00	29.55	0	-0.530669	-0.0994796	0.847601
113400	28/08/2018--01:37:00	29.55	0	-0.515457	-0.0994796	0.847601
113460	28/08/2018--01:38:00	29.54	0	-0.530669	-0.0994796	0.847601
113520	28/08/2018--01:39:00	29.52	0	-0.515457	-0.0842396	0.847601
113580	28/08/2018--01:40:00	29.51	0	-0.530669	-0.0994796	0.847601
113640	28/08/2018--01:41:00	29.49	0	-0.515457	-0.0994796	0.847601
113700	28/08/2018--01:42:00	29.48	0	-0.530669	-0.0994796	0.847601
113760	28/08/2018--01:43:00	29.47	0	-0.530669	-0.0994796	0.847601
113820	28/08/2018--01:44:00	29.45	0	-0.530669	-0.0994796	0.847601
113880	28/08/2018--01:45:00	29.4	0	-0.530669	-0.0994796	0.847601
113940	28/08/2018--01:46:00	29.35	0	-0.530669	-0.0994796	0.847601
114000	28/08/2018--01:47:00	29.32	0	-0.515457	-0.0994796	0.847601
114060	28/08/2018--01:48:00	29.28	0	-0.530669	-0.0994796	0.847601
114120	28/08/2018--01:49:00	29.23	24	-0.530669	-0.0537598	0.862544
114180	28/08/2018--01:50:00	29.24	49	-0.561092	-0.0994796	0.952202
114240	28/08/2018--01:51:00	29.26	405	-0.469822	-0.206159	0.967144
114300	28/08/2018--01:52:00	29.29	398	-0.54588	0.0224399	0.907373
114360	28/08/2018--01:53:00	29.29	447	-0.637149	-0.11472	1.266
114420	28/08/2018--01:54:00	29.32	453	-0.378553	-0.00803998	0.922316
114480	28/08/2018--01:55:00	29.31	41	-0.363342	-0.0689997	0.937259
114540	28/08/2018--01:56:00	29.32	108	-0.439399	-0.00803998	0.89243
114600	28/08/2018--01:57:00	29.3	170	-0.393765	-0.0842396	0.78783
114660	28/08/2018--01:58:00	29.25	412	-0.439399	-0.129959	0.862544
114720	28/08/2018--01:59:00	29.21	359	-0.485034	-0.11472	0.922316
114780	28/08/2018--02:00:00	29.06	352	-0.515457	0.327239	0.937259
114840	28/08/2018--02:01:00	28.87	23	-0.272073	-0.0537598	0.952202
114900	28/08/2018--02:02:00	28.64	95	-0.272073	-0.00803998	0.653343
114960	28/08/2018--02:03:00	28.44	340	-0.34813	-0.00803998	0.952202
115020	28/08/2018--02:04:00	28.21	412	-0.34813	0.00719995	0.772887
115080	28/08/2018--02:05:00	28	112	-0.469822	-0.0537598	0.832658
115140	28/08/2018--02:06:00	27.82	297	-0.34813	-0.0537598	10.568
115200	28/08/2018--02:07:00	27.68	53	-0.226438	-0.160439	0.982087
115260	28/08/2018--02:08:00	27.61	49	-0.637149	-0.0842396	0.743001
115320	28/08/2018--02:09:00	27.57	101	-0.697995	0.0224399	0.713115
115380	28/08/2018--02:10:00	27.58	233	-0.682784	0.0376798	0.6384
115440	28/08/2018--02:11:00	27.68	401	-0.713207	-0.160439	0.698172
115500	28/08/2018--02:12:00	27.77	490	0.260331	-0.343318	0.728058
115560	28/08/2018--02:13:00	27.89	825	-0.226438	-0.983396	0.548743
115620	28/08/2018--02:14:00	27.96	359	-0.196015	-0.190919	-0.990376
115680	28/08/2018--02:15:00	28.04	2	-0.196015	-0.190919	-0.990376
115740	28/08/2018--02:16:00	28.1	0	-0.196015	-0.190919	-0.990376
115800	28/08/2018--02:17:00	28.06	0	-0.196015	-0.190919	-0.990376
115860	28/08/2018--02:18:00	27.98	0	-0.180804	-0.190919	-0.990376
115920	28/08/2018--02:19:00	27.86	0	-0.196015	-0.190919	-0.990376
115980	28/08/2018--02:20:00	27.74	0	-0.196015	-0.190919	-0.990376
116040	28/08/2018--02:21:00	27.59	0	-0.196015	-0.190919	-0.990376
116100	28/08/2018--02:22:00	27.44	0	-0.196015	-0.190919	-0.990376
116160	28/08/2018--02:23:00	27.28	0	-0.196015	-0.190919	-0.990376
116220	28/08/2018--02:24:00	27.11	0	-0.196015	-0.190919	-0.990376
116280	28/08/2018--02:25:00	26.98	0	-0.196015	-0.190919	-0.990376
116340	28/08/2018--02:26:00	26.84	0	-0.196015	-0.190919	-0.990376
116400	28/08/2018--02:27:00	26.76	0	-0.196015	-0.190919	-0.990376
116460	28/08/2018--02:28:00	26.66	0	-0.196015	-0.175679	-100.532
116520	28/08/2018--02:29:00	26.52	0	-0.196015	-0.175679	-0.990376
116580	28/08/2018--02:30:00	26.43	0	-0.196015	-0.190919	-0.990376
116640	28/08/2018--02:31:00	26.32	0	-0.196015	-0.190919	-0.990376
116700	28/08/2018--02:32:00	26.21	0	-0.196015	-0.190919	-0.990376
116760	28/08/2018--02:33:00	26.13	0	-0.196015	-0.190919	-0.990376
116820	28/08/2018--02:34:00	26.03	0	-0.196015	-0.190919	-0.990376
116880	28/08/2018--02:35:00	25.94	0	-0.196015	-0.190919	-0.990376
116940	28/08/2018--02:36:00	25.88	0	-0.196015	-0.190919	-0.990376
117000	28/08/2018--02:37:00	25.81	0	-0.196015	-0.190919	-0.990376
117060	28/08/2018--02:38:00	25.75	0	-0.196015	-0.190919	-0.990376
117120	28/08/2018--02:39:00	25.66	0	-0.196015	-0.190919	-0.975434
117180	28/08/2018--02:40:00	25.62	0	-0.196015	-0.190919	-0.990376
117240	28/08/2018--02:41:00	25.56	0	-0.196015	-0.190919	-0.990376
117300	28/08/2018--02:42:00	25.52	0	-0.196015	-0.190919	-0.990376
117360	28/08/2018--02:43:00	25.48	0	-0.196015	-0.190919	-0.990376
117420	28/08/2018--02:44:00	25.45	0	-0.196015	-0.190919	-0.990376
117480	28/08/2018--02:45:00	25.43	0	-0.196015	-0.190919	-0.990376
117540	28/08/2018--02:46:00	25.43	0	-0.196015	-0.190919	-0.990376
117600	28/08/2018--02:47:00	25.45	0	-0.196015	-0.190919	-0.990376
117660	28/08/2018--02:48:00	25.46	0	-0.196015	-0.190919	-0.990376
117720	28/08/2018--02:49:00	25.44	0	-0.196015	-0.190919	-0.990376
117780	28/08/2018--02:50:00	25.4	0	-0.196015	-0.190919	-0.990376
117840	28/08/2018--02:51:00	25.38	0	-0.196015	-0.190919	-0.990376
117900	28/08/2018--02:52:00	25.34	0	-0.196015	-0.175679	-0.990376
117960	28/08/2018--02:53:00	25.32	0	-0.196015	-0.190919	-0.990376
118020	28/08/2018--02:54:00	25.31	0	-0.196015	-0.190919	-0.990376
118080	28/08/2018--02:55:00	25.25	0	-0.196015	-0.190919	-0.990376
118140	28/08/2018--02:56:00	25.19	0	-0.196015	-0.190919	-0.990376
118200	28/08/2018--02:57:00	25.16	0	-0.196015	-0.190919	-0.990376
118260	28/08/2018--02:58:00	25.1	0	-0.196015	-0.190919	-0.990376
118320	28/08/2018--02:59:00	25.05	0	-0.196015	-0.190919	-0.990376
118380	28/08/2018--03:00:00	25	0	-0.196015	-0.190919	-0.990376
118440	28/08/2018--03:01:00	24.93	0	-0.196015	-0.175679	-0.990376
118500	28/08/2018--03:02:00	24.9	0	-0.196015	-0.190919	-0.990376
118560	28/08/2018--03:03:00	24.88	0	-0.196015	-0.190919	-0.990376
118620	28/08/2018--03:04:00	24.93	0	-0.196015	-0.190919	-0.990376
118680	28/08/2018--03:05:00	24.96	0	-0.196015	-0.190919	-0.990376
118740	28/08/2018--03:06:00	24.99	0	-0.196015	-0.190919	-0.990376
118800	28/08/2018--03:07:00	25.01	0	-0.196015	-0.190919	-0.990376
118860	28/08/2018--03:08:00	25	0	-0.196015	-0.190919	-0.990376
118920	28/08/2018--03:09:00	24.97	0	-0.196015	-0.190919	-0.990376
118980	28/08/2018--03:10:00	24.96	0	-0.196015	-0.175679	-0.990376
119040	28/08/2018--03:11:00	24.93	0	-0.196015	-0.190919	-0.990376
119100	28/08/2018--03:12:00	24.9	0	-0.196015	-0.190919	-0.990376
119160	28/08/2018--03:13:00	24.85	0	-0.196015	-0.190919	-0.990376
119220	28/08/2018--03:14:00	24.8	0	-0.196015	-0.190919	-0.990376
119280	28/08/2018--03:15:00	24.78	0	-0.196015	-0.190919	-0.990376
119340	28/08/2018--03:16:00	24.76	0	-0.196015	-0.190919	-0.990376
119400	28/08/2018--03:17:00	24.76	0	-0.196015	-0.190919	-0.990376
119460	28/08/2018--03:18:00	24.81	0	-0.196015	-0.190919	-0.990376
119520	28/08/2018--03:19:00	24.88	0	-0.196015	-0.190919	-0.990376
119580	28/08/2018--03:20:00	24.89	0	-0.196015	-0.190919	-0.990376
119640	28/08/2018--03:21:00	24.98	0	-0.196015	-0.190919	-0.990376
119700	28/08/2018--03:22:00	25.02	0	-0.196015	-0.190919	-0.990376
119760	28/08/2018--03:23:00	25.05	0	-0.196015	-0.190919	-0.990376
119820	28/08/2018--03:24:00	25.11	0	-0.196015	-0.175679	-0.990376
119880	28/08/2018--03:25:00	25.17	0	-0.196015	-0.190919	-0.990376
119940	28/08/2018--03:26:00	25.21	0	-0.196015	-0.190919	-0.990376
120000	28/08/2018--03:27:00	25.23	0	-0.196015	-0.190919	-0.990376
120060	28/08/2018--03:28:00	25.23	0	-0.196015	-0.190919	-0.990376
120120	28/08/2018--03:29:00	25.21	0	-0.196015	-0.190919	-0.990376
120180	28/08/2018--03:30:00	25.2	0	-0.196015	-0.190919	-0.990376
120240	28/08/2018--03:31:00	25.18	0	-0.196015	-0.190919	-0.990376
120300	28/08/2018--03:32:00	25.18	0	-0.196015	-0.190919	-0.990376
120360	28/08/2018--03:33:00	25.22	0	-0.196015	-0.190919	-0.990376
120420	28/08/2018--03:34:00	25.22	0	-0.196015	-0.175679	-0.990376
120480	28/08/2018--03:35:00	25.23	0	-0.196015	-0.190919	-0.990376
120540	28/08/2018--03:36:00	25.26	0	-0.180804	-0.175679	-0.990376
120600	28/08/2018--03:37:00	25.29	0	-0.196015	-0.175679	-0.990376
120660	28/08/2018--03:38:00	25.3	0	-0.196015	-0.175679	-0.990376
120720	28/08/2018--03:39:00	25.26	0	-0.196015	-0.175679	-0.990376
120780	28/08/2018--03:40:00	25.23	0	-0.196015	-0.190919	-0.990376
120840	28/08/2018--03:41:00	25.19	0	-0.196015	-0.190919	-0.990376
120900	28/08/2018--03:42:00	25.18	0	-0.196015	-0.190919	-0.990376
120960	28/08/2018--03:43:00	25.16	0	-0.196015	-0.190919	-0.990376
121020	28/08/2018--03:44:00	25.18	0	-0.196015	-0.190919	-0.990376
121080	28/08/2018--03:45:00	25.21	0	-0.196015	-0.190919	-0.990376
121140	28/08/2018--03:46:00	25.22	0	-0.196015	-0.190919	-0.990376
121200	28/08/2018--03:47:00	25.27	0	-0.196015	-0.190919	-0.990376
121260	28/08/2018--03:48:00	25.23	0	-0.196015	-0.190919	-0.990376
121320	28/08/2018--03:49:00	25.19	0	-0.196015	-0.190919	-0.990376
121380	28/08/2018--03:50:00	25.15	0	-0.196015	-0.190919	-0.990376
121440	28/08/2018--03:51:00	25.08	0	-0.196015	-0.190919	-0.990376
121500	28/08/2018--03:52:00	25.07	0	-0.196015	-0.175679	-0.990376
121560	28/08/2018--03:53:00	25.06	0	-0.196015	-0.190919	-0.990376
121620	28/08/2018--03:54:00	25.08	0	-0.196015	-0.190919	-0.990376
121680	28/08/2018--03:55:00	25.1	0	-0.196015	-0.190919	-0.990376
121740	28/08/2018--03:56:00	25.13	0	-0.196015	-0.190919	-0.990376
121800	28/08/2018--03:57:00	25.13	0	-0.196015	-0.190919	-0.990376
121860	28/08/2018--03:58:00	25.11	0	-0.196015	-0.190919	-0.990376
121920	28/08/2018--03:59:00	25.05	0	-0.196015	-0.190919	-0.990376
121980	28/08/2018--04:00:00	25.02	0	-0.196015	-0.190919	-0.990376
122040	28/08/2018--04:01:00	24.98	0	-0.196015	-0.190919	-0.990376
122100	28/08/2018--04:02:00	24.97	0	-0.196015	-0.190919	-0.990376
122160	28/08/2018--04:03:00	24.97	0	-0.196015	-0.190919	-0.990376
122220	28/08/2018--04:04:00	24.98	0	-0.196015	-0.190919	-0.990376
122280	28/08/2018--04:05:00	24.98	0	-0.196015	-0.190919	-0.990376
122340	28/08/2018--04:06:00	25.02	0	-0.196015	-0.190919	-0.990376
122400	28/08/2018--04:07:00	25.04	0	-0.196015	-0.175679	-0.990376
122460	28/08/2018--04:08:00	25.01	0	-0.196015	-0.190919	-0.990376
122520	28/08/2018--04:09:00	24.98	0	-0.196015	-0.190919	-0.990376
122580	28/08/2018--04:10:00	24.93	0	-0.196015	-0.190919	-0.990376
122640	28/08/2018--04:11:00	24.89	0	-0.196015	-0.190919	-0.990376
122700	28/08/2018--04:12:00	24.87	0	-0.196015	-0.190919	-0.990376
122760	28/08/2018--04:13:00	24.88	0	-0.196015	-0.190919	-0.990376
122820	28/08/2018--04:14:00	24.89	0	-0.196015	-0.190919	-0.990376
122880	28/08/2018--04:15:00	24.93	0	-0.196015	-0.190919	-0.990376
122940	28/08/2018--04:16:00	24.93	0	-0.196015	-0.190919	-0.990376
123000	28/08/2018--04:17:00	24.97	0	-0.196015	-0.190919	-0.990376
123060	28/08/2018--04:18:00	24.94	0	-0.196015	-0.190919	-0.990376
123120	28/08/2018--04:19:00	24.94	0	-0.196015	-0.175679	-0.990376
123180	28/08/2018--04:20:00	24.9	0	-0.196015	-0.175679	-0.990376
123240	28/08/2018--04:21:00	24.85	0	-0.196015	-0.190919	-0.990376
123300	28/08/2018--04:22:00	24.82	0	-0.196015	-0.190919	-0.990376
123360	28/08/2018--04:23:00	24.8	0	-0.196015	-0.175679	-0.990376
123420	28/08/2018--04:24:00	24.8	0	-0.196015	-0.190919	-0.990376
123480	28/08/2018--04:25:00	24.82	0	-0.196015	-0.175679	-0.990376
123540	28/08/2018--04:26:00	24.86	0	-0.196015	-0.190919	-0.990376
123600	28/08/2018--04:27:00	24.88	0	-0.196015	-0.190919	-0.990376
123660	28/08/2018--04:28:00	24.9	0	-0.196015	-0.190919	-0.990376
123720	28/08/2018--04:29:00	24.88	0	-0.196015	-0.190919	-0.990376
123780	28/08/2018--04:30:00	24.84	0	-0.196015	-0.190919	-0.990376
123840	28/08/2018--04:31:00	24.8	0	-0.196015	-0.190919	-0.990376
123900	28/08/2018--04:32:00	24.76	0	-0.196015	-0.175679	-0.990376
123960	28/08/2018--04:33:00	24.74	0	-0.196015	-0.190919	-0.990376
124020	28/08/2018--04:34:00	24.77	0	-0.196015	-0.175679	-0.990376
124080	28/08/2018--04:35:00	24.77	0	-0.196015	-0.190919	-0.990376
124140	28/08/2018--04:36:00	24.79	0	-0.196015	-0.190919	-0.990376
124200	28/08/2018--04:37:00	24.83	0	-0.196015	-0.190919	-0.990376
124260	28/08/2018--04:38:00	24.82	0	-0.196015	-0.190919	-0.990376
124320	28/08/2018--04:39:00	24.81	0	-0.196015	-0.190919	-0.990376
124380	28/08/2018--04:40:00	24.77	0	-0.196015	-0.190919	-0.990376
124440	28/08/2018--04:41:00	24.74	0	-0.196015	-0.190919	-0.990376
124500	28/08/2018--04:42:00	24.7	0	-0.196015	-0.190919	-0.990376
124560	28/08/2018--04:43:00	24.69	0	-0.196015	-0.190919	-0.990376
124620	28/08/2018--04:44:00	24.73	0	-0.196015	-0.190919	-0.990376
124680	28/08/2018--04:45:00	24.72	0	-0.196015	-0.190919	-0.990376
124740	28/08/2018--04:46:00	24.74	0	-0.196015	-0.190919	-0.990376
124800	28/08/2018--04:47:00	24.78	0	-0.196015	-0.190919	-0.990376
124860	28/08/2018--04:48:00	24.79	0	-0.196015	-0.190919	-0.990376
124920	28/08/2018--04:49:00	24.77	0	-0.196015	-0.190919	-0.990376
124980	28/08/2018--04:50:00	24.78	0	-0.196015	-0.190919	-0.975434
125040	28/08/2018--04:51:00	24.7	0	-0.196015	-0.190919	-0.990376
125100	28/08/2018--04:52:00	24.66	0	-0.196015	-0.190919	-0.990376
125160	28/08/2018--04:53:00	24.66	0	-0.196015	-0.190919	-0.990376
125220	28/08/2018--04:54:00	24.64	0	-0.196015	-0.190919	-0.990376
125280	28/08/2018--04:55:00	24.66	0	-0.196015	-0.190919	-0.990376
125340	28/08/2018--04:56:00	24.68	0	-0.196015	-0.190919	-0.990376
125400	28/08/2018--04:57:00	24.71	0	-0.196015	-0.190919	-0.990376
125460	28/08/2018--04:58:00	24.73	0	-0.196015	-0.190919	-0.990376
125520	28/08/2018--04:59:00	24.73	0	-0.196015	-0.175679	-0.990376
125580	28/08/2018--05:00:00	24.7	0	-0.196015	-0.190919	-0.990376
