# Supplementary material for: A randomized cross-over trial investigating differences in 24-h personal air and skin temperatures using wearable sensors between two climatologically contrasting settings
Source: Sci Rep. 2021 Nov 10;11:22020. doi: 10.1038/s41598-021-01180-y (PMC8580978; doi:10.1038/s41598-021-01180-y)
Supplement: Supplementary file 2 — Supplementary Data. [file 41598_2021_1180_MOESM2_ESM.zip › New folder/new/T22_S2new.csv]

Index	Date	Temperature	Activity	X-axis	Y-axis	Z-axis	Marker
39420	27/08/2018--05:00:00	34.28	0	0.501315	0.39353	0.776438
39480	27/08/2018--05:01:00	34.03	0	0.516718	0.408419	0.761278
39540	27/08/2018--05:02:00	33.86	2	0.28567	0.423308	0.867396
39600	27/08/2018--05:03:00	33.67	0	0.28567	0.423308	0.867396
39660	27/08/2018--05:04:00	33.55	0	0.28567	0.423308	0.867396
39720	27/08/2018--05:05:00	33.45	0	0.28567	0.423308	0.852237
39780	27/08/2018--05:06:00	33.35	0	0.270267	0.438197	0.867396
39840	27/08/2018--05:07:00	33.24	1	0.270267	0.438197	0.867396
39900	27/08/2018--05:08:00	33.18	1	0.270267	0.438197	0.852237
39960	27/08/2018--05:09:00	33.1	0	0.270267	0.438197	0.867396
40020	27/08/2018--05:10:00	33.05	0	0.254864	0.423308	0.867396
40080	27/08/2018--05:11:00	32.99	0	0.270267	0.423308	0.867396
40140	27/08/2018--05:12:00	32.96	0	0.270267	0.438197	0.852237
40200	27/08/2018--05:13:00	32.9	0	0.254864	0.423308	0.867396
40260	27/08/2018--05:14:00	32.94	0	0.254864	0.423308	0.867396
40320	27/08/2018--05:15:00	32.99	0	0.254864	0.423308	0.867396
40380	27/08/2018--05:16:00	33.1	0	0.270267	0.438197	0.852237
40440	27/08/2018--05:17:00	33.08	0	0.254864	0.408419	0.867396
40500	27/08/2018--05:18:00	33.05	0	0.270267	0.438197	0.852237
40560	27/08/2018--05:19:00	33	0	0.254864	0.408419	0.867396
40620	27/08/2018--05:20:00	32.95	0	0.254864	0.408419	0.867396
40680	27/08/2018--05:21:00	32.89	0	0.254864	0.423308	0.867396
40740	27/08/2018--05:22:00	32.82	0	0.254864	0.423308	0.867396
40800	27/08/2018--05:23:00	32.8	0	0.254864	0.423308	0.867396
40860	27/08/2018--05:24:00	32.79	0	0.254864	0.438197	0.852237
40920	27/08/2018--05:25:00	32.77	0	0.254864	0.438197	0.852237
40980	27/08/2018--05:26:00	32.8	0	0.254864	0.423308	0.867396
41040	27/08/2018--05:27:00	32.89	0	0.254864	0.438197	0.867396
41100	27/08/2018--05:28:00	32.96	0	0.254864	0.438197	0.867396
41160	27/08/2018--05:29:00	33.02	0	0.254864	0.438197	0.867396
41220	27/08/2018--05:30:00	32.99	0	0.254864	0.423308	0.867396
41280	27/08/2018--05:31:00	32.93	0	0.162445	0.214865	0.867396
41340	27/08/2018--05:32:00	33.23	135	0.886393	0.0957543	-0.466656
41400	27/08/2018--05:33:00	33.41	0	0.886393	0.0957543	-0.481816
41460	27/08/2018--05:34:00	33.61	0	0.886393	0.0957543	-0.496975
41520	27/08/2018--05:35:00	33.79	0	0.87099	0.0957543	-0.496975
41580	27/08/2018--05:36:00	33.95	0	0.886393	0.0957543	-0.496975
41640	27/08/2018--05:37:00	34.09	0	0.87099	0.0957543	-0.496975
41700	27/08/2018--05:38:00	34.23	0	0.87099	0.0957543	-0.496975
41760	27/08/2018--05:39:00	34.35	0	0.87099	0.0957543	-0.512135
41820	27/08/2018--05:40:00	34.45	0	0.87099	0.0808655	-0.496975
41880	27/08/2018--05:41:00	34.55	0	0.87099	0.0957543	-0.496975
41940	27/08/2018--05:42:00	34.66	0	0.87099	0.0957543	-0.512135
42000	27/08/2018--05:43:00	34.75	0	0.87099	0.0957543	-0.512135
42060	27/08/2018--05:44:00	34.83	0	0.87099	0.0957543	-0.512135
42120	27/08/2018--05:45:00	34.91	0	0.87099	0.0957543	-0.512135
42180	27/08/2018--05:46:00	34.97	0	0.87099	0.0957543	-0.512135
42240	27/08/2018--05:47:00	35.03	0	0.87099	0.0957543	-0.512135
42300	27/08/2018--05:48:00	35.09	0	0.87099	0.0957543	-0.512135
42360	27/08/2018--05:49:00	35.15	0	0.855587	0.0957543	-0.512135
42420	27/08/2018--05:50:00	35.2	0	0.855587	0.0957543	-0.512135
42480	27/08/2018--05:51:00	35.27	0	0.87099	0.0957543	-0.512135
42540	27/08/2018--05:52:00	35.32	0	0.855587	0.0957543	-0.527295
42600	27/08/2018--05:53:00	35.35	0	0.855587	0.0957543	-0.512135
42660	27/08/2018--05:54:00	35.39	0	0.855587	0.0957543	-0.512135
42720	27/08/2018--05:55:00	35.43	0	0.855587	0.0808655	-0.527295
42780	27/08/2018--05:56:00	35.46	0	0.87099	0.0957543	-0.527295
42840	27/08/2018--05:57:00	35.48	0	0.855587	0.0957543	-0.512135
42900	27/08/2018--05:58:00	35.53	0	0.855587	0.0808655	-0.512135
42960	27/08/2018--05:59:00	35.56	0	0.855587	0.0957543	-0.527295
43020	27/08/2018--06:00:00	35.58	0	0.855587	0.0808655	-0.512135
43080	27/08/2018--06:01:00	35.61	0	0.855587	0.0957543	-0.527295
43140	27/08/2018--06:02:00	35.62	0	0.855587	0.0957543	-0.527295
43200	27/08/2018--06:03:00	35.65	0	0.855587	0.0808655	-0.527295
43260	27/08/2018--06:04:00	35.68	0	0.855587	0.0957543	-0.527295
43320	27/08/2018--06:05:00	35.71	0	0.855587	0.0957543	-0.527295
43380	27/08/2018--06:06:00	35.71	0	0.855587	0.0957543	-0.527295
43440	27/08/2018--06:07:00	35.73	0	0.87099	0.0808655	-0.512135
43500	27/08/2018--06:08:00	35.75	0	0.855587	0.0957543	-0.527295
43560	27/08/2018--06:09:00	35.74	0	0.855587	0.0957543	-0.527295
43620	27/08/2018--06:10:00	35.78	0	0.855587	0.0808655	-0.512135
43680	27/08/2018--06:11:00	35.79	0	0.855587	0.0957543	-0.527295
43740	27/08/2018--06:12:00	35.82	0	0.855587	0.0957543	-0.527295
43800	27/08/2018--06:13:00	35.81	0	0.855587	0.0957543	-0.527295
43860	27/08/2018--06:14:00	35.84	0	0.855587	0.0808655	-0.527295
43920	27/08/2018--06:15:00	35.84	0	0.855587	0.0957543	-0.527295
43980	27/08/2018--06:16:00	35.85	0	0.855587	0.0957543	-0.527295
44040	27/08/2018--06:17:00	35.86	0	0.855587	0.0808655	-0.527295
44100	27/08/2018--06:18:00	35.86	0	0.855587	0.0808655	-0.527295
44160	27/08/2018--06:19:00	35.88	0	0.855587	0.0957543	-0.542454
44220	27/08/2018--06:20:00	35.91	0	0.855587	0.0957543	-0.527295
44280	27/08/2018--06:21:00	35.91	0	0.855587	0.0957543	-0.527295
44340	27/08/2018--06:22:00	35.91	0	0.855587	0.0808655	-0.527295
44400	27/08/2018--06:23:00	35.92	0	0.855587	0.0808655	-0.527295
44460	27/08/2018--06:24:00	35.93	0	0.855587	0.0808655	-0.527295
44520	27/08/2018--06:25:00	35.94	25	0.747765	0.512641	0.412606
44580	27/08/2018--06:26:00	35.73	44	0.886393	0.110643	-0.466656
44640	27/08/2018--06:27:00	35.66	0	0.87099	0.125532	-0.496975
44700	27/08/2018--06:28:00	35.69	0	0.87099	0.110643	-0.496975
44760	27/08/2018--06:29:00	35.71	0	0.87099	0.110643	-0.496975
44820	27/08/2018--06:30:00	35.7	0	0.87099	0.125532	-0.512135
44880	27/08/2018--06:31:00	35.68	0	0.87099	0.110643	-0.512135
44940	27/08/2018--06:32:00	35.67	0	0.87099	0.110643	-0.496975
45000	27/08/2018--06:33:00	35.64	0	0.87099	0.110643	-0.496975
45060	27/08/2018--06:34:00	35.62	0	0.87099	0.110643	-0.496975
45120	27/08/2018--06:35:00	35.61	0	0.855587	0.110643	-0.512135
45180	27/08/2018--06:36:00	35.61	0	0.87099	0.110643	-0.527295
45240	27/08/2018--06:37:00	35.61	0	0.87099	0.110643	-0.512135
45300	27/08/2018--06:38:00	35.63	0	0.855587	0.110643	-0.527295
45360	27/08/2018--06:39:00	35.63	0	0.855587	0.110643	-0.527295
45420	27/08/2018--06:40:00	35.62	0	0.855587	0.110643	-0.527295
45480	27/08/2018--06:41:00	35.6	0	0.855587	0.110643	-0.527295
45540	27/08/2018--06:42:00	35.59	0	0.855587	0.110643	-0.527295
45600	27/08/2018--06:43:00	35.57	0	0.855587	0.110643	-0.527295
45660	27/08/2018--06:44:00	35.56	0	0.855587	0.110643	-0.527295
45720	27/08/2018--06:45:00	35.53	5	0.948006	0.125532	-0.345378
45780	27/08/2018--06:46:00	35.43	19	0.424299	0.15531	-0.830488
45840	27/08/2018--06:47:00	35.45	2	0.408896	0.15531	-0.921446
45900	27/08/2018--06:48:00	35.48	0	0.408896	0.140421	-0.921446
45960	27/08/2018--06:49:00	35.5	0	0.408896	0.15531	-0.921446
46020	27/08/2018--06:50:00	35.5	0	0.424299	0.125532	-0.906287
46080	27/08/2018--06:51:00	35.49	0	0.378089	0.125532	-0.936606
46140	27/08/2018--06:52:00	35.52	0	0.378089	0.125532	-0.936606
46200	27/08/2018--06:53:00	35.5	0	0.393492	0.140421	-0.921446
46260	27/08/2018--06:54:00	35.5	0	0.393492	0.125532	-0.936606
46320	27/08/2018--06:55:00	35.48	0	0.393492	0.125532	-0.936606
46380	27/08/2018--06:56:00	35.49	0	0.393492	0.125532	-0.936606
46440	27/08/2018--06:57:00	35.49	0	0.393492	0.125532	-0.936606
46500	27/08/2018--06:58:00	35.51	0	0.393492	0.125532	-0.936606
46560	27/08/2018--06:59:00	35.51	0	0.393492	0.125532	-0.936606
46620	27/08/2018--07:00:00	35.49	0	0.378089	0.125532	-0.936606
46680	27/08/2018--07:01:00	35.5	0	0.393492	0.110643	-0.921446
46740	27/08/2018--07:02:00	35.49	0	0.393492	0.125532	-0.936606
46800	27/08/2018--07:03:00	35.49	0	0.378089	0.125532	-0.936606
46860	27/08/2018--07:04:00	35.5	0	0.393492	0.125532	-0.936606
46920	27/08/2018--07:05:00	35.48	0	0.393492	0.125532	-0.936606
46980	27/08/2018--07:06:00	35.48	0	0.393492	0.110643	-0.936606
47040	27/08/2018--07:07:00	35.49	0	0.393492	0.125532	-0.921446
47100	27/08/2018--07:08:00	35.49	0	0.393492	0.110643	-0.921446
47160	27/08/2018--07:09:00	35.46	0	0.393492	0.110643	-0.936606
47220	27/08/2018--07:10:00	35.48	0	0.393492	0.110643	-0.921446
47280	27/08/2018--07:11:00	35.47	0	0.378089	0.0808655	-0.936606
47340	27/08/2018--07:12:00	35.51	12	0.593733	0.0510879	-0.815329
47400	27/08/2018--07:13:00	35.5	0	0.57833	0.0659767	-0.830488
47460	27/08/2018--07:14:00	35.52	0	0.593733	0.0659767	-0.815329
47520	27/08/2018--07:15:00	35.52	0	0.593733	0.0510879	-0.815329
47580	27/08/2018--07:16:00	35.54	0	0.593733	0.0510879	-0.830488
47640	27/08/2018--07:17:00	35.52	7	0.28567	0.125532	-0.966926
47700	27/08/2018--07:18:00	35.5	0	0.28567	0.125532	-0.966926
47760	27/08/2018--07:19:00	35.47	0	0.301074	0.125532	-0.966926
47820	27/08/2018--07:20:00	35.47	0	0.301074	0.125532	-0.966926
47880	27/08/2018--07:21:00	35.44	0	0.28567	0.125532	-0.966926
47940	27/08/2018--07:22:00	35.45	0	0.28567	0.125532	-0.966926
48000	27/08/2018--07:23:00	35.45	0	0.301074	0.125532	-0.966926
48060	27/08/2018--07:24:00	35.42	0	0.301074	0.125532	-0.951766
48120	27/08/2018--07:25:00	35.42	0	0.28567	0.110643	-0.982085
48180	27/08/2018--07:26:00	35.42	0	0.301074	0.125532	-0.966926
48240	27/08/2018--07:27:00	35.41	0	0.301074	0.125532	-0.966926
48300	27/08/2018--07:28:00	35.41	0	0.301074	0.125532	-0.966926
48360	27/08/2018--07:29:00	35.38	0	0.316477	0.110643	-0.966926
48420	27/08/2018--07:30:00	35.4	0	0.301074	0.125532	-0.966926
48480	27/08/2018--07:31:00	35.4	0	0.301074	0.110643	-0.966926
48540	27/08/2018--07:32:00	35.4	0	0.301074	0.110643	-0.966926
48600	27/08/2018--07:33:00	35.4	0	0.301074	0.110643	-0.966926
48660	27/08/2018--07:34:00	35.38	0	0.301074	0.110643	-0.951766
48720	27/08/2018--07:35:00	35.16	131	0.393492	0.363753	0.852237
48780	27/08/2018--07:36:00	34.98	6	0.455105	0.319086	0.806758
48840	27/08/2018--07:37:00	34.94	0	0.501315	0.363753	0.776438
48900	27/08/2018--07:38:00	34.92	2	0.516718	0.378642	0.776438
48960	27/08/2018--07:39:00	34.91	0	0.532121	0.378642	0.761278
49020	27/08/2018--07:40:00	34.91	0	0.532121	0.378642	0.776438
49080	27/08/2018--07:41:00	34.93	0	0.532121	0.378642	0.761278
49140	27/08/2018--07:42:00	34.89	10	0.393492	0.39353	0.837077
49200	27/08/2018--07:43:00	34.82	0	0.408896	0.408419	0.821917
49260	27/08/2018--07:44:00	34.82	0	0.424299	0.408419	0.821917
49320	27/08/2018--07:45:00	34.81	0	0.408896	0.408419	0.821917
49380	27/08/2018--07:46:00	34.82	0	0.424299	0.408419	0.821917
49440	27/08/2018--07:47:00	34.81	0	0.424299	0.408419	0.821917
49500	27/08/2018--07:48:00	34.83	0	0.408896	0.39353	0.821917
49560	27/08/2018--07:49:00	34.81	0	0.424299	0.408419	0.806758
49620	27/08/2018--07:50:00	34.82	0	0.424299	0.408419	0.806758
49680	27/08/2018--07:51:00	34.84	0	0.408896	0.39353	0.821917
49740	27/08/2018--07:52:00	34.85	0	0.424299	0.408419	0.821917
49800	27/08/2018--07:53:00	34.86	0	0.424299	0.408419	0.821917
49860	27/08/2018--07:54:00	34.85	10	0.994215	0.0510879	0.063933
49920	27/08/2018--07:55:00	34.68	0	0.994215	0.0510879	0.0487733
49980	27/08/2018--07:56:00	34.5	3	0.994215	0.0510879	0.0487733
50040	27/08/2018--07:57:00	34.36	0	100.962	0.0510879	0.0336136
50100	27/08/2018--07:58:00	34.2	1	0.994215	0.0361991	-0.0118654
50160	27/08/2018--07:59:00	34.13	0	100.962	0.0361991	0.00329428
50220	27/08/2018--08:00:00	34.06	0	100.962	0.0361991	-0.0118654
50280	27/08/2018--08:01:00	33.98	1	0.994215	0.0213103	-0.0118654
50340	27/08/2018--08:02:00	33.91	3	0.994215	0.0361991	-0.0118654
50400	27/08/2018--08:03:00	33.8	1	100.962	0.0361991	-0.0118654
50460	27/08/2018--08:04:00	33.74	0	0.994215	0.0361991	-0.0118654
50520	27/08/2018--08:05:00	33.66	1	0.994215	0.0361991	-0.0118654
50580	27/08/2018--08:06:00	33.57	2	100.962	0.0361991	-0.0118654
50640	27/08/2018--08:07:00	33.54	1	100.962	0.0361991	-0.0118654
50700	27/08/2018--08:08:00	33.54	0	0.994215	0.0361991	-0.0270251
50760	27/08/2018--08:09:00	33.57	2	0.994215	-0.0382449	0.0790927
50820	27/08/2018--08:10:00	33.62	0	0.994215	-0.0382449	0.0790927
50880	27/08/2018--08:11:00	33.64	0	0.994215	-0.0382449	0.0790927
50940	27/08/2018--08:12:00	33.64	0	0.994215	-0.0382449	0.0790927
51000	27/08/2018--08:13:00	33.63	0	0.994215	-0.0382449	0.0790927
51060	27/08/2018--08:14:00	33.59	0	0.994215	-0.0382449	0.0942524
51120	27/08/2018--08:15:00	33.55	0	0.994215	-0.0382449	0.0790927
51180	27/08/2018--08:16:00	33.54	0	0.994215	-0.0382449	0.0790927
51240	27/08/2018--08:17:00	33.52	3	0.147042	0.333975	0.928035
51300	27/08/2018--08:18:00	33.59	24	0.886393	-0.0680225	-0.466656
51360	27/08/2018--08:19:00	33.68	6	0.948006	-0.0233561	-0.315059
51420	27/08/2018--08:20:00	33.8	0	0.948006	-0.0233561	-0.330219
51480	27/08/2018--08:21:00	33.86	0	0.948006	-0.0233561	-0.330219
51540	27/08/2018--08:22:00	33.94	0	0.948006	-0.0233561	-0.330219
51600	27/08/2018--08:23:00	33.96	0	0.948006	-0.0233561	-0.330219
51660	27/08/2018--08:24:00	33.99	0	0.948006	-0.0233561	-0.330219
51720	27/08/2018--08:25:00	34.02	0	0.932603	-0.0233561	-0.375698
51780	27/08/2018--08:26:00	34.05	0	0.948006	-0.00846726	-0.360538
51840	27/08/2018--08:27:00	34.06	0	0.948006	-0.0233561	-0.345378
51900	27/08/2018--08:28:00	34.05	0	0.948006	-0.0233561	-0.345378
51960	27/08/2018--08:29:00	34.1	0	0.948006	-0.0233561	-0.360538
52020	27/08/2018--08:30:00	34.11	0	0.932603	-0.0233561	-0.390858
52080	27/08/2018--08:31:00	34.16	19	0.408896	0.214865	0.867396
52140	27/08/2018--08:32:00	34.18	0	0.439702	0.199976	0.867396
52200	27/08/2018--08:33:00	34.18	0	0.439702	0.199976	0.867396
52260	27/08/2018--08:34:00	34.2	0	0.470508	0.185087	0.852237
52320	27/08/2018--08:35:00	34.27	0	0.470508	0.185087	0.852237
52380	27/08/2018--08:36:00	34.36	0	0.455105	0.229754	0.867396
52440	27/08/2018--08:37:00	34.38	0	0.439702	0.214865	0.867396
52500	27/08/2018--08:38:00	34.44	4	0.963409	-0.231799	-0.0421848
52560	27/08/2018--08:39:00	34.28	2	0.978812	-0.0978001	0.139731
52620	27/08/2018--08:40:00	33.98	0	0.978812	-0.0978001	0.124572
52680	27/08/2018--08:41:00	33.63	0	0.978812	-0.0978001	0.124572
52740	27/08/2018--08:42:00	33.23	0	0.978812	-0.0978001	0.124572
52800	27/08/2018--08:43:00	32.91	0	0.978812	-0.0978001	0.124572
52860	27/08/2018--08:44:00	32.83	32	0.840184	-0.0382449	-0.557614
52920	27/08/2018--08:45:00	33.18	0	0.809378	-0.0233561	-0.603093
52980	27/08/2018--08:46:00	33.5	0	0.809378	-0.0233561	-0.587933
53040	27/08/2018--08:47:00	33.73	0	0.809378	-0.0233561	-0.603093
53100	27/08/2018--08:48:00	33.89	0	0.809378	-0.0233561	-0.603093
53160	27/08/2018--08:49:00	34.02	0	0.809378	-0.0233561	-0.603093
53220	27/08/2018--08:50:00	34.12	0	0.809378	-0.0382449	-0.603093
53280	27/08/2018--08:51:00	34.22	1	0.793974	-0.00846726	-0.618253
53340	27/08/2018--08:52:00	34.25	0	0.793974	-0.0233561	-0.618253
53400	27/08/2018--08:53:00	34.26	0	0.793974	-0.00846726	-0.618253
53460	27/08/2018--08:54:00	34.26	0	0.809378	-0.0233561	-0.603093
53520	27/08/2018--08:55:00	34.29	0	0.793974	-0.0233561	-0.618253
53580	27/08/2018--08:56:00	34.32	0	0.809378	-0.00846726	-0.618253
53640	27/08/2018--08:57:00	34.34	0	0.793974	-0.00846726	-0.618253
53700	27/08/2018--08:58:00	34.38	0	0.793974	-0.00846726	-0.618253
53760	27/08/2018--08:59:00	34.41	0	0.793974	-0.00846726	-0.618253
53820	27/08/2018--09:00:00	34.45	0	0.793974	-0.0233561	-0.618253
53880	27/08/2018--09:01:00	34.46	0	0.809378	-0.0233561	-0.603093
53940	27/08/2018--09:02:00	34.48	0	0.793974	-0.00846726	-0.618253
54000	27/08/2018--09:03:00	34.46	0	0.809378	-0.0233561	-0.618253
54060	27/08/2018--09:04:00	34.48	0	0.793974	-0.00846726	-0.618253
54120	27/08/2018--09:05:00	34.51	0	0.793974	-0.00846726	-0.633412
54180	27/08/2018--09:06:00	34.52	0	0.793974	-0.0233561	-0.618253
54240	27/08/2018--09:07:00	34.55	0	0.793974	-0.0233561	-0.618253
54300	27/08/2018--09:08:00	34.6	0	0.793974	-0.0233561	-0.633412
54360	27/08/2018--09:09:00	34.63	0	0.793974	-0.00846726	-0.633412
54420	27/08/2018--09:10:00	34.65	0	0.793974	-0.0233561	-0.618253
54480	27/08/2018--09:11:00	34.66	0	0.793974	-0.00846726	-0.618253
54540	27/08/2018--09:12:00	34.66	0	0.793974	-0.00846726	-0.633412
54600	27/08/2018--09:13:00	34.65	0	0.793974	-0.00846726	-0.618253
54660	27/08/2018--09:14:00	34.65	0	0.793974	-0.0233561	-0.618253
54720	27/08/2018--09:15:00	34.66	0	0.793974	-0.00846726	-0.633412
54780	27/08/2018--09:16:00	34.68	4	0.948006	0.15531	-0.28474
54840	27/08/2018--09:17:00	34.52	3	0.948006	0.125532	-0.315059
54900	27/08/2018--09:18:00	34.3	0	0.948006	0.125532	-0.315059
54960	27/08/2018--09:19:00	34.12	0	0.948006	0.125532	-0.315059
55020	27/08/2018--09:20:00	33.98	0	0.948006	0.125532	-0.315059
55080	27/08/2018--09:21:00	33.82	0	0.948006	0.125532	-0.315059
55140	27/08/2018--09:22:00	33.64	0	0.948006	0.125532	-0.330219
55200	27/08/2018--09:23:00	33.49	0	0.948006	0.125532	-0.330219
55260	27/08/2018--09:24:00	33.38	0	0.948006	0.125532	-0.330219
55320	27/08/2018--09:25:00	33.31	0	0.948006	0.125532	-0.330219
55380	27/08/2018--09:26:00	33.3	0	0.948006	0.125532	-0.330219
55440	27/08/2018--09:27:00	33.33	0	0.948006	0.125532	-0.330219
55500	27/08/2018--09:28:00	33.29	0	0.948006	0.125532	-0.330219
55560	27/08/2018--09:29:00	33.32	0	0.948006	0.125532	-0.330219
55620	27/08/2018--09:30:00	33.29	0	0.948006	0.125532	-0.330219
55680	27/08/2018--09:31:00	33.23	0	0.948006	0.125532	-0.345378
55740	27/08/2018--09:32:00	33.16	0	0.948006	0.125532	-0.330219
55800	27/08/2018--09:33:00	33.14	2	0.87099	0.0808655	-0.496975
55860	27/08/2018--09:34:00	33.32	0	0.87099	0.0808655	-0.512135
55920	27/08/2018--09:35:00	33.55	0	0.855587	0.0957543	-0.527295
55980	27/08/2018--09:36:00	33.88	15	0.301074	0.125532	-0.966926
56040	27/08/2018--09:37:00	34.19	0	0.301074	0.125532	-0.966926
56100	27/08/2018--09:38:00	34.34	0	0.316477	0.125532	-0.966926
56160	27/08/2018--09:39:00	34.43	0	0.316477	0.125532	-0.966926
56220	27/08/2018--09:40:00	34.53	0	0.362686	0.0808655	-0.936606
56280	27/08/2018--09:41:00	34.63	6	0.33188	0.15531	-0.951766
56340	27/08/2018--09:42:00	34.71	0	0.33188	0.15531	-0.951766
56400	27/08/2018--09:43:00	34.75	0	0.33188	0.15531	-0.951766
56460	27/08/2018--09:44:00	34.8	0	0.33188	0.15531	-0.936606
56520	27/08/2018--09:45:00	34.84	0	0.347283	0.15531	-0.951766
56580	27/08/2018--09:46:00	34.9	0	0.33188	0.15531	-0.951766
56640	27/08/2018--09:47:00	34.94	0	0.33188	0.15531	-0.951766
56700	27/08/2018--09:48:00	34.96	0	0.33188	0.15531	-0.951766
56760	27/08/2018--09:49:00	35	0	0.33188	0.15531	-0.951766
56820	27/08/2018--09:50:00	35.03	0	0.33188	0.15531	-0.951766
56880	27/08/2018--09:51:00	35.04	0	0.347283	0.15531	-0.951766
56940	27/08/2018--09:52:00	35.1	0	0.33188	0.15531	-0.951766
57000	27/08/2018--09:53:00	35.1	0	0.33188	0.15531	-0.951766
57060	27/08/2018--09:54:00	35.13	0	0.33188	0.15531	-0.951766
57120	27/08/2018--09:55:00	35.17	0	0.33188	0.15531	-0.951766
57180	27/08/2018--09:56:00	35.16	0	0.33188	0.140421	-0.951766
57240	27/08/2018--09:57:00	35.2	0	0.33188	0.15531	-0.951766
57300	27/08/2018--09:58:00	35.21	0	0.33188	0.15531	-0.951766
57360	27/08/2018--09:59:00	35.21	0	0.33188	0.140421	-0.951766
57420	27/08/2018--10:00:00	35.25	0	0.33188	0.15531	-0.951766
57480	27/08/2018--10:01:00	35.24	0	0.33188	0.15531	-0.951766
57540	27/08/2018--10:02:00	35.28	0	0.33188	0.140421	-0.951766
57600	27/08/2018--10:03:00	35.28	0	0.33188	0.140421	-0.951766
57660	27/08/2018--10:04:00	35.28	0	0.33188	0.140421	-0.951766
57720	27/08/2018--10:05:00	35.3	0	0.33188	0.15531	-0.951766
57780	27/08/2018--10:06:00	35.3	0	0.33188	0.140421	-0.936606
57840	27/08/2018--10:07:00	35.32	0	0.33188	0.140421	-0.951766
57900	27/08/2018--10:08:00	35.32	0	0.33188	0.15531	-0.951766
57960	27/08/2018--10:09:00	35.32	0	0.33188	0.140421	-0.951766
58020	27/08/2018--10:10:00	35.33	0	0.33188	0.140421	-0.951766
58080	27/08/2018--10:11:00	35.34	0	0.33188	0.140421	-0.951766
58140	27/08/2018--10:12:00	35.36	0	0.33188	0.140421	-0.951766
58200	27/08/2018--10:13:00	35.35	0	0.33188	0.140421	-0.951766
58260	27/08/2018--10:14:00	35.38	0	0.33188	0.140421	-0.951766
58320	27/08/2018--10:15:00	35.37	0	0.33188	0.140421	-0.951766
58380	27/08/2018--10:16:00	35.37	0	0.33188	0.140421	-0.951766
58440	27/08/2018--10:17:00	35.36	0	0.516718	-0.0531337	-0.875967
58500	27/08/2018--10:18:00	35.2	57	0.948006	0.185087	-0.28474
58560	27/08/2018--10:19:00	34.95	0	0.948006	0.185087	-0.299899
58620	27/08/2018--10:20:00	34.77	1	0.948006	0.185087	-0.299899
58680	27/08/2018--10:21:00	34.62	1	0.948006	0.185087	-0.299899
58740	27/08/2018--10:22:00	34.51	3	0.840184	0.0808655	-0.557614
58800	27/08/2018--10:23:00	34.52	0	0.824781	0.0659767	-0.572774
58860	27/08/2018--10:24:00	34.62	0	0.809378	0.0659767	-0.618253
58920	27/08/2018--10:25:00	34.7	0	0.793974	0.0659767	-0.633412
58980	27/08/2018--10:26:00	34.75	0	0.809378	0.0659767	-0.618253
59040	27/08/2018--10:27:00	34.81	0	0.809378	0.0659767	-0.603093
59100	27/08/2018--10:28:00	34.86	17	0.439702	0.0808655	-0.906287
59160	27/08/2018--10:29:00	35	0	0.439702	0.0808655	-0.906287
59220	27/08/2018--10:30:00	35.05	0	0.439702	0.0808655	-0.906287
59280	27/08/2018--10:31:00	34.99	23	0.162445	0.319086	0.928035
59340	27/08/2018--10:32:00	34.64	0	0.162445	0.348864	0.928035
59400	27/08/2018--10:33:00	34.32	0	0.162445	0.333975	0.912875
59460	27/08/2018--10:34:00	34.02	0	0.162445	0.333975	0.912875
59520	27/08/2018--10:35:00	33.75	0	0.147042	0.348864	0.912875
59580	27/08/2018--10:36:00	33.55	48	0.439702	0.408419	0.806758
59640	27/08/2018--10:37:00	33.51	0	0.470508	0.39353	0.791598
59700	27/08/2018--10:38:00	33.39	0	0.485911	0.363753	0.791598
59760	27/08/2018--10:39:00	33.33	0	0.485911	0.363753	0.791598
59820	27/08/2018--10:40:00	33.33	0	0.501315	0.363753	0.776438
59880	27/08/2018--10:41:00	33.29	0	0.501315	0.363753	0.791598
59940	27/08/2018--10:42:00	33.27	0	0.501315	0.348864	0.791598
60000	27/08/2018--10:43:00	33.27	0	0.501315	0.363753	0.791598
60060	27/08/2018--10:44:00	33.23	1	0.516718	0.363753	0.791598
60120	27/08/2018--10:45:00	33.18	11	0.239461	0.378642	0.882556
60180	27/08/2018--10:46:00	33.07	0	0.254864	0.39353	0.882556
60240	27/08/2018--10:47:00	32.98	0	0.254864	0.378642	0.882556
60300	27/08/2018--10:48:00	32.91	0	0.254864	0.39353	0.867396
60360	27/08/2018--10:49:00	32.93	1	0.932603	0.0659767	0.367127
60420	27/08/2018--10:50:00	33.14	88	0.254864	0.0957543	-0.982085
60480	27/08/2018--10:51:00	33.43	0	0.254864	0.0957543	-0.982085
60540	27/08/2018--10:52:00	33.61	0	0.254864	0.0957543	-0.982085
60600	27/08/2018--10:53:00	33.76	0	0.254864	0.0957543	-0.982085
60660	27/08/2018--10:54:00	33.85	0	0.254864	0.0957543	-0.982085
60720	27/08/2018--10:55:00	33.95	0	0.254864	0.0957543	-0.982085
60780	27/08/2018--10:56:00	34.04	0	0.254864	0.0957543	-0.982085
60840	27/08/2018--10:57:00	34.09	0	0.254864	0.0957543	-0.982085
60900	27/08/2018--10:58:00	34.15	0	0.28567	0.125532	-0.982085
60960	27/08/2018--10:59:00	34.21	0	0.270267	0.125532	-0.982085
61020	27/08/2018--11:00:00	34.26	0	0.270267	0.125532	-0.966926
61080	27/08/2018--11:01:00	34.3	0	0.270267	0.125532	-0.966926
61140	27/08/2018--11:02:00	34.36	0	0.270267	0.125532	-0.966926
61200	27/08/2018--11:03:00	34.37	0	0.270267	0.125532	-0.966926
61260	27/08/2018--11:04:00	34.42	0	0.270267	0.125532	-0.982085
61320	27/08/2018--11:05:00	34.45	32	0.747765	0.110643	-0.663732
61380	27/08/2018--11:06:00	34.25	60	0.424299	0.319086	0.837077
61440	27/08/2018--11:07:00	34.01	0	0.424299	0.319086	0.852237
61500	27/08/2018--11:08:00	33.95	0	0.424299	0.319086	0.837077
61560	27/08/2018--11:09:00	33.96	0	0.424299	0.319086	0.837077
61620	27/08/2018--11:10:00	34	0	0.439702	0.319086	0.852237
61680	27/08/2018--11:11:00	34	9	0.33188	0.438197	0.837077
61740	27/08/2018--11:12:00	33.94	0	0.33188	0.453086	0.837077
61800	27/08/2018--11:13:00	33.88	0	0.33188	0.438197	0.821917
61860	27/08/2018--11:14:00	33.84	0	0.33188	0.438197	0.837077
61920	27/08/2018--11:15:00	33.77	0	0.33188	0.438197	0.821917
61980	27/08/2018--11:16:00	33.73	0	0.33188	0.453086	0.837077
62040	27/08/2018--11:17:00	33.73	0	0.33188	0.453086	0.837077
62100	27/08/2018--11:18:00	33.73	0	0.33188	0.453086	0.837077
62160	27/08/2018--11:19:00	33.77	0	0.193251	0.512641	0.837077
62220	27/08/2018--11:20:00	33.82	17	0.994215	0.125532	-0.0118654
62280	27/08/2018--11:21:00	33.86	0	0.994215	0.125532	-0.0270251
62340	27/08/2018--11:22:00	33.84	2	0.994215	0.125532	-0.0270251
62400	27/08/2018--11:23:00	33.84	0	0.994215	0.110643	-0.0421848
62460	27/08/2018--11:24:00	33.79	0	0.994215	0.125532	-0.0270251
62520	27/08/2018--11:25:00	33.75	0	0.994215	0.110643	-0.0270251
62580	27/08/2018--11:26:00	33.71	17	0.994215	0.170198	-0.0876638
62640	27/08/2018--11:27:00	33.69	4	0.994215	0.110643	-0.0876638
62700	27/08/2018--11:28:00	33.7	0	0.994215	0.0808655	-0.178622
62760	27/08/2018--11:29:00	33.81	8	0.963409	0.0213103	-0.315059
62820	27/08/2018--11:30:00	33.9	0	0.963409	0.0361991	-0.315059
62880	27/08/2018--11:31:00	33.98	0	0.963409	0.0361991	-0.299899
62940	27/08/2018--11:32:00	34.04	0	0.932603	0.0510879	-0.390858
63000	27/08/2018--11:33:00	34.08	0	0.901797	0.0361991	-0.451496
63060	27/08/2018--11:34:00	34.07	0	0.886393	0.0361991	-0.466656
63120	27/08/2018--11:35:00	34.06	0	0.886393	0.0361991	-0.466656
63180	27/08/2018--11:36:00	34.02	0	0.886393	0.0361991	-0.466656
63240	27/08/2018--11:37:00	34.03	0	0.193251	0.363753	0.912875
63300	27/08/2018--11:38:00	34.02	0	0.208655	0.363753	0.912875
63360	27/08/2018--11:39:00	34.01	1	0.208655	0.363753	0.897716
63420	27/08/2018--11:40:00	33.99	19	0.855587	0.0808655	-0.542454
63480	27/08/2018--11:41:00	33.96	0	0.840184	0.0957543	-0.542454
63540	27/08/2018--11:42:00	33.97	1	0.840184	0.0808655	-0.542454
63600	27/08/2018--11:43:00	34.02	3	0.840184	0.0808655	-0.557614
63660	27/08/2018--11:44:00	34.04	0	0.840184	0.0957543	-0.557614
63720	27/08/2018--11:45:00	34.08	1	0.824781	0.0808655	-0.587933
63780	27/08/2018--11:46:00	34.14	1	0.886393	-0.0382449	-0.496975
63840	27/08/2018--11:47:00	34.16	10	0.855587	0.15531	-0.512135
63900	27/08/2018--11:48:00	34.19	0	0.855587	0.140421	-0.527295
63960	27/08/2018--11:49:00	34.22	0	0.855587	0.15531	-0.542454
64020	27/08/2018--11:50:00	34.25	4	0.824781	0.0808655	-0.618253
64080	27/08/2018--11:51:00	34.26	9	0.978812	0.0808655	-0.239261
64140	27/08/2018--11:52:00	34.25	0	0.978812	0.0957543	-0.239261
64200	27/08/2018--11:53:00	34.2	23	0.609137	0.0957543	-0.800169
64260	27/08/2018--11:54:00	34.2	0	0.609137	0.0957543	-0.800169
64320	27/08/2018--11:55:00	34.25	0	0.593733	0.0957543	-0.815329
64380	27/08/2018--11:56:00	34.24	0	0.609137	0.0957543	-0.815329
64440	27/08/2018--11:57:00	34.28	0	0.609137	0.0957543	-0.815329
64500	27/08/2018--11:58:00	34.28	0	0.593733	0.0957543	-0.815329
64560	27/08/2018--11:59:00	34.31	0	0.593733	0.0957543	-0.815329
64620	27/08/2018--12:00:00	34.31	0	0.593733	0.0957543	-0.815329
64680	27/08/2018--12:01:00	34.35	0	0.593733	0.0957543	-0.815329
64740	27/08/2018--12:02:00	34.39	0	0.609137	0.0957543	-0.815329
64800	27/08/2018--12:03:00	34.39	0	0.593733	0.0957543	-0.815329
64860	27/08/2018--12:04:00	34.41	0	0.593733	0.0957543	-0.815329
64920	27/08/2018--12:05:00	34.45	0	0.593733	0.0957543	-0.815329
64980	27/08/2018--12:06:00	34.45	29	0.793974	-0.0978001	0.018454
65040	27/08/2018--12:07:00	34.45	9	0.177848	0.363753	0.912875
65100	27/08/2018--12:08:00	34.43	0	0.177848	0.363753	0.928035
65160	27/08/2018--12:09:00	34.38	0	0.162445	0.333975	0.928035
65220	27/08/2018--12:10:00	34.34	0	0.162445	0.363753	0.912875
65280	27/08/2018--12:11:00	34.3	0	0.162445	0.348864	0.912875
65340	27/08/2018--12:12:00	34.25	0	0.147042	0.333975	0.928035
65400	27/08/2018--12:13:00	34.21	0	0.147042	0.348864	0.928035
65460	27/08/2018--12:14:00	34.16	0	0.162445	0.363753	0.912875
65520	27/08/2018--12:15:00	34.14	0	0.162445	0.363753	0.912875
65580	27/08/2018--12:16:00	34.13	0	0.147042	0.363753	0.912875
65640	27/08/2018--12:17:00	34.14	0	0.147042	0.348864	0.928035
65700	27/08/2018--12:18:00	34.14	0	0.162445	0.363753	0.928035
65760	27/08/2018--12:19:00	34.16	0	0.147042	0.348864	0.928035
65820	27/08/2018--12:20:00	34.18	0	0.162445	0.319086	0.928035
65880	27/08/2018--12:21:00	34.18	0	0.162445	0.348864	0.912875
65940	27/08/2018--12:22:00	34.15	0	0.162445	0.333975	0.928035
66000	27/08/2018--12:23:00	34.14	0	0.162445	0.363753	0.928035
66060	27/08/2018--12:24:00	34.11	0	0.147042	0.348864	0.928035
66120	27/08/2018--12:25:00	34.11	0	0.147042	0.333975	0.928035
66180	27/08/2018--12:26:00	34.12	0	0.162445	0.348864	0.928035
66240	27/08/2018--12:27:00	34.15	0	0.147042	0.348864	0.912875
66300	27/08/2018--12:28:00	34.17	0	0.162445	0.348864	0.912875
66360	27/08/2018--12:29:00	34.2	0	0.162445	0.319086	0.928035
66420	27/08/2018--12:30:00	34.22	0	0.147042	0.348864	0.912875
66480	27/08/2018--12:31:00	34.23	0	0.147042	0.363753	0.912875
66540	27/08/2018--12:32:00	34.21	0	0.162445	0.363753	0.928035
66600	27/08/2018--12:33:00	34.2	0	0.147042	0.348864	0.928035
66660	27/08/2018--12:34:00	34.19	0	0.147042	0.333975	0.928035
66720	27/08/2018--12:35:00	34.16	0	0.147042	0.348864	0.928035
66780	27/08/2018--12:36:00	34.17	0	0.147042	0.363753	0.928035
66840	27/08/2018--12:37:00	34.2	0	0.147042	0.363753	0.912875
66900	27/08/2018--12:38:00	34.24	0	0.147042	0.333975	0.928035
66960	27/08/2018--12:39:00	34.28	0	0.162445	0.333975	0.928035
67020	27/08/2018--12:40:00	34.27	0	0.147042	0.363753	0.928035
67080	27/08/2018--12:41:00	34.29	0	0.147042	0.348864	0.928035
67140	27/08/2018--12:42:00	34.27	0	0.162445	0.363753	0.912875
67200	27/08/2018--12:43:00	34.26	0	0.147042	0.348864	0.912875
67260	27/08/2018--12:44:00	34.25	0	0.131639	0.348864	0.928035
67320	27/08/2018--12:45:00	34.23	0	0.147042	0.363753	0.912875
67380	27/08/2018--12:46:00	34.24	0	0.162445	0.348864	0.928035
67440	27/08/2018--12:47:00	34.26	0	0.147042	0.363753	0.912875
67500	27/08/2018--12:48:00	34.29	8	0.978812	-0.112689	-0.163462
67560	27/08/2018--12:49:00	34.31	4	0.978812	-0.0978001	-0.193782
67620	27/08/2018--12:50:00	34.08	0	0.978812	-0.0829113	-0.193782
67680	27/08/2018--12:51:00	33.9	97	-0.453681	-0.0233561	-0.906287
67740	27/08/2018--12:52:00	33.93	0	-0.453681	-0.0233561	-0.921446
67800	27/08/2018--12:53:00	34.05	0	-0.453681	-0.0233561	-0.921446
67860	27/08/2018--12:54:00	34.17	0	-0.453681	-0.0233561	-0.921446
67920	27/08/2018--12:55:00	34.27	0	-0.484487	-0.0382449	-0.906287
67980	27/08/2018--12:56:00	34.33	0	-0.469084	-0.0382449	-0.906287
68040	27/08/2018--12:57:00	34.41	1	-0.530697	-0.0680225	-0.891127
68100	27/08/2018--12:58:00	34.48	0	-0.530697	-0.0233561	-0.891127
68160	27/08/2018--12:59:00	34.52	0	-0.515294	-0.0233561	-0.875967
68220	27/08/2018--13:00:00	34.56	0	-0.530697	-0.0382449	-0.875967
68280	27/08/2018--13:01:00	34.61	0	-0.530697	-0.0382449	-0.875967
68340	27/08/2018--13:02:00	34.65	0	-0.530697	-0.0382449	-0.875967
68400	27/08/2018--13:03:00	34.69	0	-0.530697	-0.0382449	-0.875967
68460	27/08/2018--13:04:00	34.72	0	-0.530697	-0.0382449	-0.875967
68520	27/08/2018--13:05:00	34.73	0	-0.530697	-0.0382449	-0.875967
68580	27/08/2018--13:06:00	34.77	0	-0.530697	-0.0233561	-0.860808
68640	27/08/2018--13:07:00	34.79	0	-0.515294	-0.0233561	-0.875967
68700	27/08/2018--13:08:00	34.81	0	-0.515294	-0.00846726	-0.875967
68760	27/08/2018--13:09:00	34.84	0	-0.530697	-0.0233561	-0.875967
68820	27/08/2018--13:10:00	34.84	0	-0.530697	-0.0233561	-0.875967
68880	27/08/2018--13:11:00	34.85	0	-0.515294	-0.00846726	-0.875967
68940	27/08/2018--13:12:00	34.88	22	0.347283	0.199976	-0.875967
69000	27/08/2018--13:13:00	34.8	1	0.316477	0.125532	-0.951766
69060	27/08/2018--13:14:00	34.81	0	0.33188	0.0213103	-0.966926
69120	27/08/2018--13:15:00	34.82	0	0.33188	0.0213103	-0.966926
69180	27/08/2018--13:16:00	34.82	0	0.33188	0.0213103	-0.951766
69240	27/08/2018--13:17:00	34.83	0	0.33188	0.0213103	-0.951766
69300	27/08/2018--13:18:00	34.83	0	0.33188	0.0361991	-0.951766
69360	27/08/2018--13:19:00	34.85	0	0.33188	0.0213103	-0.966926
69420	27/08/2018--13:20:00	34.86	0	0.347283	0.0361991	-0.951766
69480	27/08/2018--13:21:00	34.88	5	0.455105	0.0659767	-0.906287
69540	27/08/2018--13:22:00	34.86	18	-0.623116	0.735973	0.23069
69600	27/08/2018--13:23:00	34.48	28	0.393492	0.125532	-0.936606
69660	27/08/2018--13:24:00	34.43	0	0.378089	0.125532	-0.936606
69720	27/08/2018--13:25:00	34.48	0	0.378089	0.110643	-0.936606
69780	27/08/2018--13:26:00	34.53	0	0.378089	0.110643	-0.936606
69840	27/08/2018--13:27:00	34.57	0	0.378089	0.110643	-0.936606
69900	27/08/2018--13:28:00	34.6	31	-0.777147	0.572196	0.154891
69960	27/08/2018--13:29:00	34.45	218	-0.176424	0.974193	-0.117983
70020	27/08/2018--13:30:00	34.41	85	-0.653922	0.706195	0.23069
70080	27/08/2018--13:31:00	34.39	17	-0.684728	0.795528	0.0336136
70140	27/08/2018--13:32:00	34.39	133	-0.330456	0.855083	0.109412
70200	27/08/2018--13:33:00	34.37	40	-0.0994085	0.959305	-0.224101
70260	27/08/2018--13:34:00	34.36	53	-0.130215	0.974193	-0.208941
70320	27/08/2018--13:35:00	34.35	219	-0.238037	0.64664	-0.102824
70380	27/08/2018--13:36:00	34.36	97	-0.268843	0.899749	-0.345378
70440	27/08/2018--13:37:00	34.31	78	-0.392068	0.914638	-0.0876638
70500	27/08/2018--13:38:00	34.27	0	-0.29965	0.959305	-0.102824
70560	27/08/2018--13:39:00	34.23	255	-0.422875	0.884861	0.154891
70620	27/08/2018--13:40:00	34.21	0	-0.422875	0.899749	0.0942524
70680	27/08/2018--13:41:00	34.23	6	-0.469084	0.884861	0.0790927
70740	27/08/2018--13:42:00	34.23	3	-0.392068	0.914638	0.0790927
70800	27/08/2018--13:43:00	34.2	1	-0.469084	0.884861	0.124572
70860	27/08/2018--13:44:00	34.21	0	-0.453681	0.884861	0.124572
70920	27/08/2018--13:45:00	34.22	1	-0.469084	0.869972	0.154891
70980	27/08/2018--13:46:00	34.2	0	-0.29965	0.974193	0.018454
71040	27/08/2018--13:47:00	34.21	18	-0.330456	0.944416	-0.0573445
71100	27/08/2018--13:48:00	34.21	37	-0.161021	0.989082	0.063933
71160	27/08/2018--13:49:00	34.22	0	-0.499891	0.825305	0.245849
71220	27/08/2018--13:50:00	34.23	17	-0.499891	0.855083	0.018454
71280	27/08/2018--13:51:00	34.17	393	-0.25344	0.944416	-0.0876638
71340	27/08/2018--13:52:00	34.14	0	-0.145618	0.974193	-0.178622
71400	27/08/2018--13:53:00	34.14	1	-0.0840053	100.397	-0.163462
71460	27/08/2018--13:54:00	34.15	18	-0.145618	0.974193	-0.193782
71520	27/08/2018--13:55:00	34.15	6	-0.469084	0.869972	-0.0118654
71580	27/08/2018--13:56:00	34.16	1	-0.330456	0.959305	-0.0573445
71640	27/08/2018--13:57:00	34.18	0	-0.499891	0.855083	-0.0118654
71700	27/08/2018--13:58:00	34.13	2	-0.484487	0.869972	-0.0270251
71760	27/08/2018--13:59:00	34.14	1	-0.438278	0.899749	0.018454
71820	27/08/2018--14:00:00	34.14	0	-0.222634	0.974193	-0.102824
71880	27/08/2018--14:01:00	34.16	37	-0.469084	0.869972	-0.0270251
71940	27/08/2018--14:02:00	34.2	1	-0.592309	0.825305	0.00329428
72000	27/08/2018--14:03:00	34.21	0	-0.330456	0.929527	-0.133143
72060	27/08/2018--14:04:00	34.24	4	-0.438278	0.884861	-0.193782
72120	27/08/2018--14:05:00	34.27	185	-0.592309	0.795528	0.124572
72180	27/08/2018--14:06:00	34.2	312	0.0700262	100.397	-0.239261
72240	27/08/2018--14:07:00	34.29	218	-0.114812	0.855083	-0.390858
72300	27/08/2018--14:08:00	34.33	280	-0.161021	153.997	-0.28474
72360	27/08/2018--14:09:00	34.34	245	-0.83876	0.408419	-0.406017
72420	27/08/2018--14:10:00	34.27	73	0.408896	0.348864	-0.875967
72480	27/08/2018--14:11:00	34.27	0	0.424299	0.319086	-0.875967
72540	27/08/2018--14:12:00	34.31	0	0.424299	0.319086	-0.875967
72600	27/08/2018--14:13:00	34.39	0	0.424299	0.348864	-0.845648
72660	27/08/2018--14:14:00	34.45	0	0.424299	0.348864	-0.860808
72720	27/08/2018--14:15:00	34.54	0	0.439702	0.348864	-0.845648
72780	27/08/2018--14:16:00	34.62	0	0.424299	0.348864	-0.860808
72840	27/08/2018--14:17:00	34.69	1	0.424299	0.363753	-0.845648
72900	27/08/2018--14:18:00	34.77	0	0.439702	0.363753	-0.845648
72960	27/08/2018--14:19:00	34.82	144	-0.0840053	0.974193	-0.315059
73020	27/08/2018--14:20:00	34.8	292	-0.592309	0.840194	-0.0270251
73080	27/08/2018--14:21:00	34.69	46	-0.392068	0.869972	-0.102824
73140	27/08/2018--14:22:00	34.59	262	-0.0377959	0.869972	-0.28474
73200	27/08/2018--14:23:00	34.58	358	-0.977388	0.661529	-0.193782
73260	27/08/2018--14:24:00	34.55	449	0.0392199	0.914638	-0.421177
73320	27/08/2018--14:25:00	34.43	21	0.00841359	0.974193	-0.299899
73380	27/08/2018--14:26:00	34.42	0	0.00841359	0.899749	-0.466656
73440	27/08/2018--14:27:00	34.45	0	0.0238167	0.914638	-0.451496
73500	27/08/2018--14:28:00	34.55	0	-0.00698957	0.899749	-0.496975
73560	27/08/2018--14:29:00	34.59	0	0.00841359	0.929527	-0.390858
73620	27/08/2018--14:30:00	34.67	0	0.0546231	0.884861	-0.496975
73680	27/08/2018--14:31:00	34.71	0	0.0392199	0.929527	-0.406017
73740	27/08/2018--14:32:00	34.78	0	0.0392199	0.914638	-0.436337
73800	27/08/2018--14:33:00	34.84	0	0.00841359	0.899749	-0.481816
73860	27/08/2018--14:34:00	34.88	0	0.0546231	0.914638	-0.436337
73920	27/08/2018--14:35:00	34.88	153	-0.0994085	0.914638	-0.345378
73980	27/08/2018--14:36:00	34.83	149	-0.114812	0.959305	-0.25442
74040	27/08/2018--14:37:00	34.7	259	0.0392199	0.750861	-0.694051
74100	27/08/2018--14:38:00	34.68	6	-0.0377959	0.780639	-0.648572
74160	27/08/2018--14:39:00	34.78	0	0.0238167	0.76575	-0.678892
74220	27/08/2018--14:40:00	34.84	0	0.0546231	0.691306	-0.73953
74280	27/08/2018--14:41:00	34.9	0	-0.00698957	0.706195	-0.724371
74340	27/08/2018--14:42:00	34.99	0	0.0546231	0.706195	-0.73953
74400	27/08/2018--14:43:00	35.04	0	0.0546231	0.721084	-0.724371
74460	27/08/2018--14:44:00	35.1	0	0.0392199	0.676417	-0.75469
74520	27/08/2018--14:45:00	35.15	0	0.0392199	0.706195	-0.73953
74580	27/08/2018--14:46:00	35.19	26	-0.653922	0.76575	-0.102824
74640	27/08/2018--14:47:00	35.06	330	-0.114812	0.929527	-0.0270251
74700	27/08/2018--14:48:00	34.89	200	-0.161021	0.959305	-0.299899
74760	27/08/2018--14:49:00	34.69	262	-0.653922	0.691306	0.549043
74820	27/08/2018--14:50:00	34.5	207	-0.669325	0.0659767	0.154891
74880	27/08/2018--14:51:00	34.38	400	-0.361262	0.706195	-0.148303
74940	27/08/2018--14:52:00	34.22	420	-0.700132	0.735973	0.018454
75000	27/08/2018--14:53:00	34.17	310	-0.284246	112.308	-0.26958
75060	27/08/2018--14:54:00	34.22	208	-0.345859	0.929527	-0.0421848
75120	27/08/2018--14:55:00	34.7	518	-0.0377959	0.989082	-0.375698
75180	27/08/2018--14:56:00	36.1	239	-0.0686022	0.869972	-0.330219
75240	27/08/2018--14:57:00	36.76	86	-0.0686022	0.989082	-0.421177
75300	27/08/2018--14:58:00	37.01	59	-0.29965	0.929527	-0.26958
75360	27/08/2018--14:59:00	37.1	6	0.0700262	0.944416	-0.451496
75420	27/08/2018--15:00:00	37.18	104	-0.284246	0.944416	-0.193782
75480	27/08/2018--15:01:00	37.25	7	-0.0840053	103.375	-0.375698
75540	27/08/2018--15:02:00	37.31	60	-0.0994085	0.914638	-0.421177
75600	27/08/2018--15:03:00	37.34	171	-0.161021	0.959305	-0.26958
75660	27/08/2018--15:04:00	37.34	24	-0.207231	0.974193	-0.239261
75720	27/08/2018--15:05:00	37.21	561	0.00841359	12.273	-0.26958
75780	27/08/2018--15:06:00	36.84	767	-0.0840053	0.869972	-0.193782
75840	27/08/2018--15:07:00	36.45	536	-0.130215	104.864	-0.28474
75900	27/08/2018--15:08:00	36.2	545	0.147042	0.869972	-0.193782
75960	27/08/2018--15:09:00	35.83	177	-0.222634	0.959305	-0.224101
76020	27/08/2018--15:10:00	35.48	441	-0.0840053	0.959305	-0.315059
76080	27/08/2018--15:11:00	35.21	38	-0.0994085	0.944416	-0.117983
76140	27/08/2018--15:12:00	35.01	183	-0.777147	0.244642	0.442925
76200	27/08/2018--15:13:00	34.96	47	-0.884969	0.0361991	0.412606
76260	27/08/2018--15:14:00	34.97	1	-0.931179	0.0213103	0.397446
76320	27/08/2018--15:15:00	34.98	29	-0.869566	0.39353	0.23069
76380	27/08/2018--15:16:00	35.06	505	0.224058	0.76575	-0.239261
76440	27/08/2018--15:17:00	35.13	1014	0.100833	112.308	0.063933
76500	27/08/2018--15:18:00	35.48	82	-0.00698957	100.397	-0.178622
76560	27/08/2018--15:19:00	35.88	26	-0.00698957	0.959305	-0.26958
76620	27/08/2018--15:20:00	36.11	33	-0.25344	0.959305	-0.208941
76680	27/08/2018--15:21:00	36.28	88	-0.053199	100.397	-0.315059
76740	27/08/2018--15:22:00	36.39	54	-0.114812	0.929527	-0.421177
76800	27/08/2018--15:23:00	36.49	45	-0.145618	0.899749	-0.360538
76860	27/08/2018--15:24:00	36.58	9	-0.207231	0.914638	-0.345378
76920	27/08/2018--15:25:00	36.66	8	0.301074	0.989082	-0.26958
76980	27/08/2018--15:26:00	36.72	107	-0.130215	0.929527	-0.421177
77040	27/08/2018--15:27:00	36.77	142	0.0546231	127.197	-0.421177
77100	27/08/2018--15:28:00	36.77	285	-0.29965	0.959305	-0.0270251
77160	27/08/2018--15:29:00	36.77	537	0.0546231	0.989082	-0.0573445
77220	27/08/2018--15:30:00	36.55	173	-0.438278	0.855083	0.21553
77280	27/08/2018--15:31:00	36.26	2	0.28567	0.840194	-0.436337
77340	27/08/2018--15:32:00	36.03	122	-0.915776	0.423308	0.139731
77400	27/08/2018--15:33:00	35.81	313	-0.114812	0.974193	0.0487733
77460	27/08/2018--15:34:00	35.59	457	-0.176424	0.959305	-0.133143
77520	27/08/2018--15:35:00	35.56	355	-0.268843	0.840194	-0.315059
77580	27/08/2018--15:36:00	35.45	134	-0.623116	0.721084	0.23069
77640	27/08/2018--15:37:00	35.43	6	-0.407472	0.899749	0.00329428
77700	27/08/2018--15:38:00	35.43	28	-0.422875	0.899749	-0.133143
77760	27/08/2018--15:39:00	35.44	147	-0.29965	0.884861	-0.193782
77820	27/08/2018--15:40:00	35.43	412	0.00841359	0.914638	0.245849
77880	27/08/2018--15:41:00	35.38	468	-0.00698957	100.397	-0.117983
77940	27/08/2018--15:42:00	35.28	293	-0.700132	0.706195	-0.117983
78000	27/08/2018--15:43:00	35.19	434	-0.79255	0.423308	0.139731
78060	27/08/2018--15:44:00	35.15	464	-0.746341	0.706195	-0.208941
78120	27/08/2018--15:45:00	35.07	72	0.57833	0.750861	-0.406017
78180	27/08/2018--15:46:00	35.09	16	0.686152	0.661529	-0.375698
78240	27/08/2018--15:47:00	35.26	1	0.686152	0.616862	-0.481816
78300	27/08/2018--15:48:00	35.38	0	0.670749	0.601973	-0.466656
78360	27/08/2018--15:49:00	35.5	0	0.316477	0.64664	-0.724371
78420	27/08/2018--15:50:00	35.55	0	0.270267	0.676417	-0.724371
78480	27/08/2018--15:51:00	35.55	75	0.501315	0.348864	-0.815329
78540	27/08/2018--15:52:00	35.57	0	0.532121	0.333975	-0.800169
78600	27/08/2018--15:53:00	35.63	0	0.532121	0.333975	-0.800169
78660	27/08/2018--15:54:00	35.69	0	0.439702	0.363753	-0.845648
78720	27/08/2018--15:55:00	35.75	0	0.485911	0.333975	-0.830488
78780	27/08/2018--15:56:00	35.8	0	0.57833	0.244642	-0.800169
78840	27/08/2018--15:57:00	35.87	0	0.57833	0.244642	-0.800169
78900	27/08/2018--15:58:00	35.89	0	0.57833	0.244642	-0.800169
78960	27/08/2018--15:59:00	35.95	0	0.562927	0.244642	-0.800169
79020	27/08/2018--16:00:00	35.98	0	0.57833	0.244642	-0.800169
79080	27/08/2018--16:01:00	36.02	0	0.547524	0.289309	-0.800169
79140	27/08/2018--16:02:00	36.03	0	0.57833	0.27442	-0.800169
79200	27/08/2018--16:03:00	36.07	0	0.57833	0.259531	-0.800169
79260	27/08/2018--16:04:00	36.11	0	0.57833	0.259531	-0.785009
79320	27/08/2018--16:05:00	36.14	1	0.57833	0.259531	-0.785009
79380	27/08/2018--16:06:00	36.17	0	0.57833	0.259531	-0.800169
79440	27/08/2018--16:07:00	36.16	0	0.562927	0.319086	-0.800169
79500	27/08/2018--16:08:00	36.19	0	0.57833	0.304198	-0.785009
79560	27/08/2018--16:09:00	36.23	1	0.562927	0.304198	-0.800169
79620	27/08/2018--16:10:00	36.24	0	0.562927	0.27442	-0.800169
79680	27/08/2018--16:11:00	36.27	2	0.57833	0.289309	-0.785009
79740	27/08/2018--16:12:00	36.28	0	0.562927	0.27442	-0.800169
79800	27/08/2018--16:13:00	36.3	0	0.562927	0.27442	-0.800169
79860	27/08/2018--16:14:00	36.3	0	0.562927	0.289309	-0.785009
79920	27/08/2018--16:15:00	36.34	0	0.57833	0.27442	-0.800169
79980	27/08/2018--16:16:00	36.34	0	0.57833	0.27442	-0.800169
80040	27/08/2018--16:17:00	36.34	0	0.57833	0.304198	-0.800169
80100	27/08/2018--16:18:00	36.36	0	0.57833	0.304198	-0.785009
80160	27/08/2018--16:19:00	36.38	0	0.593733	0.304198	-0.785009
80220	27/08/2018--16:20:00	36.36	0	0.57833	0.289309	-0.800169
80280	27/08/2018--16:21:00	36.38	0	0.562927	0.259531	-0.800169
80340	27/08/2018--16:22:00	36.39	0	0.562927	0.259531	-0.800169
80400	27/08/2018--16:23:00	36.41	0	0.562927	0.259531	-0.800169
80460	27/08/2018--16:24:00	36.41	0	0.562927	0.27442	-0.800169
80520	27/08/2018--16:25:00	36.42	0	0.562927	0.27442	-0.800169
80580	27/08/2018--16:26:00	36.42	43	0.516718	0.259531	-0.830488
80640	27/08/2018--16:27:00	36.39	0	0.516718	0.244642	-0.845648
80700	27/08/2018--16:28:00	36.4	0	0.547524	0.289309	-0.815329
80760	27/08/2018--16:29:00	36.41	0	0.532121	0.244642	-0.830488
80820	27/08/2018--16:30:00	36.42	9	0.562927	0.244642	-0.815329
80880	27/08/2018--16:31:00	36.4	0	0.57833	0.214865	-0.815329
80940	27/08/2018--16:32:00	36.39	0	0.639943	0.244642	-0.76985
81000	27/08/2018--16:33:00	36.4	1	0.639943	0.244642	-0.73953
81060	27/08/2018--16:34:00	36.4	0	0.609137	0.259531	-0.785009
81120	27/08/2018--16:35:00	36.38	0	0.609137	0.259531	-0.76985
81180	27/08/2018--16:36:00	36.39	0	0.62454	0.244642	-0.76985
81240	27/08/2018--16:37:00	36.39	0	0.62454	0.229754	-0.76985
81300	27/08/2018--16:38:00	36.41	0	0.609137	0.229754	-0.76985
81360	27/08/2018--16:39:00	36.41	0	0.609137	0.229754	-0.76985
81420	27/08/2018--16:40:00	36.43	0	0.609137	0.244642	-0.76985
81480	27/08/2018--16:41:00	36.43	0	0.62454	0.229754	-0.76985
81540	27/08/2018--16:42:00	36.45	5	0.593733	0.27442	-0.785009
81600	27/08/2018--16:43:00	36.44	0	0.57833	0.27442	-0.76985
81660	27/08/2018--16:44:00	36.46	1	0.57833	0.289309	-0.800169
81720	27/08/2018--16:45:00	36.45	1	0.57833	0.27442	-0.785009
81780	27/08/2018--16:46:00	36.29	180	-0.238037	0.989082	-0.375698
81840	27/08/2018--16:47:00	36	213	-0.5461	0.825305	0.063933
81900	27/08/2018--16:48:00	35.88	341	-0.669325	152.508	-0.481816
81960	27/08/2018--16:49:00	35.61	434	-0.191827	0.840194	0.458085
82020	27/08/2018--16:50:00	35.39	383	0.0546231	0.974193	-0.25442
82080	27/08/2018--16:51:00	35.21	339	-0.25344	0.825305	0.21553
82140	27/08/2018--16:52:00	35.05	270	-0.376665	179.308	-0.28474
82200	27/08/2018--16:53:00	35.1	116	-0.407472	0.884861	-0.0270251
82260	27/08/2018--16:54:00	35.13	185	-0.145618	0.959305	-0.315059
82320	27/08/2018--16:55:00	35.22	573	-0.114812	0.974193	-0.345378
82380	27/08/2018--16:56:00	36.07	343	-0.0840053	0.929527	-0.299899
82440	27/08/2018--16:57:00	36.63	93	0.0238167	0.959305	-0.360538
82500	27/08/2018--16:58:00	36.9	3	-0.130215	0.914638	-0.360538
82560	27/08/2018--16:59:00	37.05	27	0.0546231	0.974193	-0.390858
82620	27/08/2018--17:00:00	37.14	160	-0.0377959	0.899749	-0.345378
82680	27/08/2018--17:01:00	37.34	235	-0.130215	0.959305	-0.28474
82740	27/08/2018--17:02:00	37.59	167	-0.0223927	0.780639	-0.25442
82800	27/08/2018--17:03:00	37.29	521	-0.0686022	0.914638	-0.25442
82860	27/08/2018--17:04:00	36.83	418	-0.053199	0.989082	-0.239261
82920	27/08/2018--17:05:00	36.51	132	-0.238037	0.855083	-0.299899
82980	27/08/2018--17:06:00	36.28	160	-0.453681	0.869972	0.124572
83040	27/08/2018--17:07:00	36.09	3	-0.361262	0.929527	0.018454
83100	27/08/2018--17:08:00	35.93	1	-0.638519	0.750861	0.124572
83160	27/08/2018--17:09:00	35.82	13	-0.623116	0.750861	0.124572
83220	27/08/2018--17:10:00	35.72	15	-0.5461	0.661529	0.458085
83280	27/08/2018--17:11:00	35.61	14	-0.638519	0.735973	0.124572
83340	27/08/2018--17:12:00	35.54	7	-0.638519	0.735973	0.18521
83400	27/08/2018--17:13:00	35.47	5	-0.638519	0.721084	0.20037
83460	27/08/2018--17:14:00	35.46	11	-0.623116	0.750861	0.139731
83520	27/08/2018--17:15:00	35.45	14	-0.5461	0.810417	0.124572
83580	27/08/2018--17:16:00	35.4	0	-0.453681	0.869972	0.0790927
83640	27/08/2018--17:17:00	35.41	42	-0.0840053	112.308	-0.224101
83700	27/08/2018--17:18:00	35.38	24	-0.653922	0.721084	0.21553
83760	27/08/2018--17:19:00	35.32	11	-0.484487	0.810417	0.321648
83820	27/08/2018--17:20:00	35.32	16	-0.284246	0.959305	0.0790927
83880	27/08/2018--17:21:00	35.33	12	-0.176424	0.989082	-0.0421848
83940	27/08/2018--17:22:00	35.39	3	-0.561503	0.721084	0.306488
84000	27/08/2018--17:23:00	35.37	114	-0.407472	0.899749	0.00329428
84060	27/08/2018--17:24:00	35.3	43	-0.392068	0.899749	0.018454
84120	27/08/2018--17:25:00	35.24	109	-0.499891	0.855083	0.0790927
84180	27/08/2018--17:26:00	35.18	2	-0.592309	0.780639	-0.0421848
84240	27/08/2018--17:27:00	35.15	1	-0.576906	0.780639	0.124572
84300	27/08/2018--17:28:00	35.16	9	-0.592309	0.780639	0.124572
84360	27/08/2018--17:29:00	35.14	14	-0.623116	0.76575	0.139731
84420	27/08/2018--17:30:00	35.14	19	-0.576906	0.721084	0.23069
84480	27/08/2018--17:31:00	35.14	7	-0.607713	0.795528	0.124572
84540	27/08/2018--17:32:00	35.15	2	-0.623116	0.76575	0.170051
84600	27/08/2018--17:33:00	35.15	23	-0.623116	0.76575	0.0942524
84660	27/08/2018--17:34:00	35.18	14	-0.653922	0.721084	0.170051
84720	27/08/2018--17:35:00	35.18	4	-0.345859	0.899749	-0.315059
84780	27/08/2018--17:36:00	35.17	24	-0.576906	0.750861	0.261009
84840	27/08/2018--17:37:00	35.15	4	-0.607713	0.750861	0.23069
84900	27/08/2018--17:38:00	35.15	0	-0.623116	0.750861	0.170051
84960	27/08/2018--17:39:00	35.13	26	-0.438278	0.884861	0.170051
85020	27/08/2018--17:40:00	35.16	9	-0.638519	0.735973	0.139731
85080	27/08/2018--17:41:00	35.18	12	-0.623116	0.750861	0.21553
85140	27/08/2018--17:42:00	35.16	1	-0.5461	0.869972	0.124572
85200	27/08/2018--17:43:00	35.15	2	-0.392068	0.914638	0.0790927
85260	27/08/2018--17:44:00	35.14	8	-0.407472	0.899749	0.0487733
85320	27/08/2018--17:45:00	35.13	52	-0.592309	0.780639	0.18521
85380	27/08/2018--17:46:00	35.12	289	-0.053199	106.353	-0.193782
85440	27/08/2018--17:47:00	35.16	705	0.0854294	0.76575	-0.102824
85500	27/08/2018--17:48:00	35.39	380	-0.222634	0.944416	-0.208941
85560	27/08/2018--17:49:00	35.8	83	-0.176424	0.989082	-0.117983
85620	27/08/2018--17:50:00	36.02	45	-0.130215	0.884861	-0.360538
85680	27/08/2018--17:51:00	36.22	17	-0.130215	0.929527	-0.299899
85740	27/08/2018--17:52:00	36.34	90	-0.161021	100.397	-0.239261
85800	27/08/2018--17:53:00	36.39	129	-0.207231	0.810417	-0.633412
85860	27/08/2018--17:54:00	36.48	193	-0.0686022	0.959305	-0.315059
85920	27/08/2018--17:55:00	36.57	184	-0.053199	0.944416	-0.345378
85980	27/08/2018--17:56:00	36.64	27	0.177848	107.842	0.018454
86040	27/08/2018--17:57:00	36.64	162	-0.130215	0.929527	-0.436337
86100	27/08/2018--17:58:00	36.68	17	-0.114812	0.989082	-0.375698
86160	27/08/2018--17:59:00	36.68	91	0.0546231	0.974193	-0.25442
86220	27/08/2018--18:00:00	36.55	1038	0.00841359	100.397	-0.330219
86280	27/08/2018--18:01:00	36.17	329	-0.145618	0.959305	-0.26958
86340	27/08/2018--18:02:00	35.73	176	-0.407472	119.753	-0.360538
86400	27/08/2018--18:03:00	35.53	60	-0.222634	104.864	-0.208941
86460	27/08/2018--18:04:00	35.37	38	-0.0840053	0.974193	-0.28474
86520	27/08/2018--18:05:00	35.23	283	-0.422875	0.750861	0.291328
86580	27/08/2018--18:06:00	35.07	62	-0.576906	0.76575	-0.0421848
86640	27/08/2018--18:07:00	34.88	15	-0.392068	0.929527	0.0336136
86700	27/08/2018--18:08:00	34.7	37	-0.222634	0.929527	-0.133143
86760	27/08/2018--18:09:00	34.59	17	-0.469084	0.989082	-0.0118654
86820	27/08/2018--18:10:00	34.47	25	-0.330456	0.914638	-0.0421848
86880	27/08/2018--18:11:00	34.4	295	-0.761744	0.438197	0.412606
86940	27/08/2018--18:12:00	34.29	59	-0.161021	0.989082	0.0336136
87000	27/08/2018--18:13:00	34.18	12	-0.730938	0.676417	0.0336136
87060	27/08/2018--18:14:00	34.15	16	-0.438278	0.914638	-0.0725041
87120	27/08/2018--18:15:00	34.08	12	-0.407472	0.914638	0.0336136
87180	27/08/2018--18:16:00	34	0	-0.392068	0.914638	0.018454
87240	27/08/2018--18:17:00	33.97	1	-0.376665	0.914638	0.00329428
87300	27/08/2018--18:18:00	33.95	0	-0.422875	0.899749	-0.0118654
87360	27/08/2018--18:19:00	33.92	1	-0.422875	0.899749	-0.0270251
87420	27/08/2018--18:20:00	33.89	6	-0.469084	0.884861	-0.0118654
87480	27/08/2018--18:21:00	33.86	39	-0.345859	0.974193	-0.163462
87540	27/08/2018--18:22:00	33.86	3	-0.284246	0.944416	0.154891
87600	27/08/2018--18:23:00	33.85	0	-0.268843	0.914638	0.124572
87660	27/08/2018--18:24:00	33.8	0	-0.25344	0.929527	0.124572
87720	27/08/2018--18:25:00	33.78	26	-0.238037	0.959305	0.139731
87780	27/08/2018--18:26:00	33.73	1	-0.238037	0.974193	0.0790927
87840	27/08/2018--18:27:00	33.68	0	-0.238037	0.974193	0.124572
87900	27/08/2018--18:28:00	33.67	15	-0.268843	0.989082	0.0487733
87960	27/08/2018--18:29:00	33.65	2	-0.330456	0.944416	-0.0573445
88020	27/08/2018--18:30:00	33.61	6	-0.207231	0.974193	-0.117983
88080	27/08/2018--18:31:00	33.66	43	-0.222634	0.959305	-0.133143
88140	27/08/2018--18:32:00	33.65	14	-0.499891	0.855083	0.109412
88200	27/08/2018--18:33:00	33.64	2	-0.114812	0.974193	-0.224101
88260	27/08/2018--18:34:00	33.61	9	-0.438278	0.884861	0.109412
88320	27/08/2018--18:35:00	33.54	4	-0.376665	0.929527	-0.0421848
88380	27/08/2018--18:36:00	33.49	36	-0.469084	0.899749	0.0487733
88440	27/08/2018--18:37:00	33.48	4	-0.484487	0.855083	-0.0118654
88500	27/08/2018--18:38:00	33.39	8	-0.438278	0.899749	0.109412
88560	27/08/2018--18:39:00	33.36	1	-0.407472	0.914638	0.0487733
88620	27/08/2018--18:40:00	33.32	0	-0.422875	0.899749	0.0942524
88680	27/08/2018--18:41:00	33.27	0	-0.407472	0.899749	0.0790927
88740	27/08/2018--18:42:00	33.2	2	-0.376665	0.914638	0.109412
88800	27/08/2018--18:43:00	33.15	0	-0.361262	0.929527	0.0942524
88860	27/08/2018--18:44:00	33.16	4	-0.238037	0.989082	0.0487733
88920	27/08/2018--18:45:00	33.18	28	-0.376665	0.914638	0.0790927
88980	27/08/2018--18:46:00	33.16	32	-0.453681	0.884861	0.0336136
89040	27/08/2018--18:47:00	33.09	0	-0.407472	0.884861	-0.0118654
89100	27/08/2018--18:48:00	33	1	-0.607713	0.795528	0.0790927
89160	27/08/2018--18:49:00	32.96	1	-0.453681	0.884861	0.0942524
89220	27/08/2018--18:50:00	32.9	1	-0.669325	0.780639	0.00329428
89280	27/08/2018--18:51:00	32.89	4	-0.376665	0.929527	0.0790927
89340	27/08/2018--18:52:00	32.91	48	-0.484487	0.869972	0.0487733
89400	27/08/2018--18:53:00	32.9	43	-0.207231	0.944416	-0.0270251
89460	27/08/2018--18:54:00	32.97	5	-0.392068	0.914638	0.0487733
89520	27/08/2018--18:55:00	33.03	0	-0.238037	0.959305	0.0790927
89580	27/08/2018--18:56:00	32.97	0	-0.268843	0.959305	0.0790927
89640	27/08/2018--18:57:00	32.91	0	-0.238037	0.959305	0.109412
89700	27/08/2018--18:58:00	32.86	0	-0.222634	0.974193	0.0790927
89760	27/08/2018--18:59:00	32.86	0	-0.222634	0.974193	0.063933
89820	27/08/2018--19:00:00	32.86	1	-0.207231	0.974193	0.063933
89880	27/08/2018--19:01:00	32.8	0	-0.176424	0.989082	0.0790927
89940	27/08/2018--19:02:00	32.79	3	-0.053199	101.886	-0.0270251
90000	27/08/2018--19:03:00	32.82	159	-0.176424	100.397	-0.193782
90060	27/08/2018--19:04:00	32.88	56	-0.0686022	0.989082	-0.148303
90120	27/08/2018--19:05:00	32.89	82	-0.191827	0.974193	-0.224101
90180	27/08/2018--19:06:00	32.86	178	-0.176424	100.397	0.154891
90240	27/08/2018--19:07:00	32.72	5	-0.222634	100.397	-0.0118654
90300	27/08/2018--19:08:00	32.63	7	-0.376665	0.914638	0.0790927
90360	27/08/2018--19:09:00	32.55	3	-0.29965	0.959305	0.0790927
90420	27/08/2018--19:10:00	32.51	0	-0.315053	0.959305	0.063933
90480	27/08/2018--19:11:00	32.48	1	-0.25344	0.959305	0.0790927
90540	27/08/2018--19:12:00	32.46	68	-0.0840053	0.869972	0.00329428
90600	27/08/2018--19:13:00	32.68	276	-0.207231	0.974193	-0.0876638
90660	27/08/2018--19:14:00	32.95	12	-0.191827	0.944416	-0.0876638
90720	27/08/2018--19:15:00	33.1	0	-0.161021	0.989082	-0.117983
90780	27/08/2018--19:16:00	33.2	9	-0.330456	0.929527	0.124572
90840	27/08/2018--19:17:00	33.29	1	-0.207231	0.989082	-0.133143
90900	27/08/2018--19:18:00	33.34	8	-0.191827	0.989082	-0.0421848
90960	27/08/2018--19:19:00	33.37	6	-0.222634	0.944416	-0.0876638
91020	27/08/2018--19:20:00	33.39	22	-0.284246	0.989082	-0.0270251
91080	27/08/2018--19:21:00	33.43	10	-0.25344	0.944416	-0.0876638
91140	27/08/2018--19:22:00	33.49	1	-0.207231	0.974193	-0.0270251
91200	27/08/2018--19:23:00	33.51	303	-0.592309	0.735973	0.18521
91260	27/08/2018--19:24:00	33.27	7	-0.407472	0.914638	0.018454
91320	27/08/2018--19:25:00	33.01	0	-0.284246	0.959305	0.0942524
91380	27/08/2018--19:26:00	32.84	0	-0.330456	0.929527	0.0790927
91440	27/08/2018--19:27:00	32.7	0	-0.345859	0.914638	0.139731
91500	27/08/2018--19:28:00	32.64	4	-0.330456	0.944416	0.063933
91560	27/08/2018--19:29:00	32.57	0	-0.330456	0.929527	0.124572
91620	27/08/2018--19:30:00	32.57	1	-0.330456	0.929527	0.0336136
91680	27/08/2018--19:31:00	32.61	0	-0.361262	0.944416	0.139731
91740	27/08/2018--19:32:00	32.59	2	-0.284246	0.959305	0.0942524
91800	27/08/2018--19:33:00	32.6	8	-0.330456	0.944416	0.0487733
91860	27/08/2018--19:34:00	32.51	1	-0.268843	0.959305	0.0790927
91920	27/08/2018--19:35:00	32.48	14	-0.284246	0.989082	-0.0876638
91980	27/08/2018--19:36:00	32.46	6	-0.315053	0.959305	-0.0118654
92040	27/08/2018--19:37:00	32.45	0	-0.222634	101.886	-0.0876638
92100	27/08/2018--19:38:00	32.38	9	-0.268843	0.974193	0.0336136
92160	27/08/2018--19:39:00	32.39	24	-0.238037	0.929527	-0.133143
92220	27/08/2018--19:40:00	32.3	0	-0.25344	0.959305	-0.148303
92280	27/08/2018--19:41:00	32.22	0	-0.361262	0.944416	0.018454
92340	27/08/2018--19:42:00	32.2	4	-0.284246	0.959305	0.00329428
92400	27/08/2018--19:43:00	32.22	0	-0.25344	0.974193	0.018454
92460	27/08/2018--19:44:00	32.24	1	-0.222634	101.886	-0.0421848
92520	27/08/2018--19:45:00	32.21	1	-0.222634	0.974193	0.018454
92580	27/08/2018--19:46:00	32.2	10	-0.29965	0.959305	0.00329428
92640	27/08/2018--19:47:00	32.23	3	-0.268843	0.974193	0.063933
92700	27/08/2018--19:48:00	32.23	0	-0.25344	0.974193	0.109412
92760	27/08/2018--19:49:00	32.23	0	-0.25344	0.959305	0.063933
92820	27/08/2018--19:50:00	32.23	9	-0.268843	0.974193	0.0790927
92880	27/08/2018--19:51:00	32.2	29	-0.268843	0.974193	-0.0573445
92940	27/08/2018--19:52:00	32.2	15	-0.315053	0.944416	-0.0573445
93000	27/08/2018--19:53:00	32.19	420	0.100833	0.929527	-0.299899
93060	27/08/2018--19:54:00	32.19	111	-0.469084	0.884861	0.00329428
93120	27/08/2018--19:55:00	32.11	0	-0.453681	0.869972	0.0336136
93180	27/08/2018--19:56:00	32.04	2	-0.407472	0.914638	0.00329428
93240	27/08/2018--19:57:00	31.96	7	-0.376665	0.929527	-0.0725041
93300	27/08/2018--19:58:00	31.95	34	-0.238037	0.959305	-0.117983
93360	27/08/2018--19:59:00	31.92	2	-0.238037	0.959305	-0.163462
93420	27/08/2018--20:00:00	31.89	0	-0.238037	0.959305	-0.163462
93480	27/08/2018--20:01:00	31.87	0	-0.207231	0.989082	-0.178622
93540	27/08/2018--20:02:00	31.84	0	-0.207231	0.974193	-0.208941
93600	27/08/2018--20:03:00	31.85	0	-0.238037	0.959305	-0.117983
93660	27/08/2018--20:04:00	31.82	0	-0.222634	0.974193	-0.133143
93720	27/08/2018--20:05:00	31.79	0	-0.392068	0.914638	-0.26958
93780	27/08/2018--20:06:00	31.8	7	-0.238037	0.974193	0.00329428
93840	27/08/2018--20:07:00	31.79	6	-0.207231	0.959305	-0.0270251
93900	27/08/2018--20:08:00	31.79	18	-0.438278	0.899749	-0.0118654
93960	27/08/2018--20:09:00	31.77	14	-0.315053	0.840194	-0.0725041
94020	27/08/2018--20:10:00	31.85	96	-0.392068	0.780639	0.306488
94080	27/08/2018--20:11:00	31.94	411	-0.176424	100.397	-0.193782
94140	27/08/2018--20:12:00	32.14	917	-0.130215	0.989082	-0.178622
94200	27/08/2018--20:13:00	32.39	13	0.0546231	10.933	-0.375698
94260	27/08/2018--20:14:00	32.72	104	-0.422875	0.855083	0.00329428
94320	27/08/2018--20:15:00	32.9	66	-0.145618	0.929527	-0.421177
94380	27/08/2018--20:16:00	33.1	62	0.0700262	101.886	-0.208941
94440	27/08/2018--20:17:00	33.28	53	-0.0686022	0.929527	-0.299899
94500	27/08/2018--20:18:00	33.47	28	-0.222634	0.944416	-0.330219
94560	27/08/2018--20:19:00	33.62	7	0.0700262	0.989082	-0.406017
94620	27/08/2018--20:20:00	33.72	78	-0.00698957	100.397	-0.26958
94680	27/08/2018--20:21:00	33.86	59	-0.0686022	0.929527	-0.390858
94740	27/08/2018--20:22:00	33.99	66	-0.0840053	100.397	-0.406017
94800	27/08/2018--20:23:00	34.11	74	-0.0994085	100.397	-0.28474
94860	27/08/2018--20:24:00	34.23	95	-0.207231	0.974193	-0.239261
94920	27/08/2018--20:25:00	34.32	273	-0.25344	0.974193	-0.178622
94980	27/08/2018--20:26:00	34.4	48	0.0854294	0.989082	-0.406017
95040	27/08/2018--20:27:00	34.41	23	-0.0840053	0.929527	-0.299899
95100	27/08/2018--20:28:00	34.45	384	-0.161021	0.676417	-0.648572
95160	27/08/2018--20:29:00	34.44	356	-0.361262	134.641	-0.360538
95220	27/08/2018--20:30:00	34.34	855	-0.315053	0.929527	-0.299899
95280	27/08/2018--20:31:00	34.27	44	-0.268843	0.974193	0.00329428
95340	27/08/2018--20:32:00	34.27	354	-0.376665	0.810417	-0.330219
95400	27/08/2018--20:33:00	34.07	314	-0.453681	0.855083	0.109412
95460	27/08/2018--20:34:00	33.74	14	0.131639	0.840194	-0.557614
95520	27/08/2018--20:35:00	33.75	2	0.100833	0.810417	-0.618253
95580	27/08/2018--20:36:00	33.86	0	0.408896	0.855083	-0.406017
95640	27/08/2018--20:37:00	33.97	4	0.162445	0.76575	-0.663732
95700	27/08/2018--20:38:00	34.07	1	0.193251	0.76575	-0.648572
95760	27/08/2018--20:39:00	34.17	0	0.162445	0.750861	-0.678892
95820	27/08/2018--20:40:00	34.26	0	0.147042	0.735973	-0.694051
95880	27/08/2018--20:41:00	34.34	0	0.147042	0.735973	-0.694051
95940	27/08/2018--20:42:00	34.43	19	0.239461	0.721084	-0.694051
96000	27/08/2018--20:43:00	34.48	41	-0.638519	0.735973	0.21553
96060	27/08/2018--20:44:00	34.34	83	0.270267	0.840194	-0.390858
96120	27/08/2018--20:45:00	34.36	0	0.347283	0.795528	-0.542454
96180	27/08/2018--20:46:00	34.46	0	0.316477	0.76575	-0.603093
96240	27/08/2018--20:47:00	34.55	34	0.33188	0.795528	-0.557614
96300	27/08/2018--20:48:00	34.59	118	-0.0840053	0.944416	-0.360538
96360	27/08/2018--20:49:00	34.6	178	-0.0994085	0.914638	-0.360538
96420	27/08/2018--20:50:00	34.5	192	-0.0686022	0.944416	-0.315059
96480	27/08/2018--20:51:00	34.45	104	0.131639	0.989082	-0.224101
96540	27/08/2018--20:52:00	34.31	225	-0.176424	0.989082	-0.163462
96600	27/08/2018--20:53:00	34.24	429	0.301074	110.819	0.00329428
96660	27/08/2018--20:54:00	34.27	434	-0.438278	12.273	-0.133143
96720	27/08/2018--20:55:00	34.29	34	-0.238037	0.914638	-0.239261
96780	27/08/2018--20:56:00	34.26	149	-0.191827	100.397	-0.239261
96840	27/08/2018--20:57:00	34.15	202	-0.361262	0.884861	-0.193782
96900	27/08/2018--20:58:00	34.05	496	-0.145618	0.884861	-0.208941
96960	27/08/2018--20:59:00	33.86	623	0.0392199	110.819	-0.0421848
97020	27/08/2018--21:00:00	33.78	417	-0.823357	0.319086	0.458085
97080	27/08/2018--21:01:00	33.44	282	-0.114812	0.944416	-0.0876638
97140	27/08/2018--21:02:00	33.24	305	-0.0840053	10.933	-0.208941
97200	27/08/2018--21:03:00	33.06	409	-111.602	-0.231799	0.124572
97260	27/08/2018--21:04:00	33.06	369	-0.607713	0.721084	0.261009
97320	27/08/2018--21:05:00	32.79	2	-0.607713	0.76575	0.170051
97380	27/08/2018--21:06:00	32.59	15	-0.623116	0.750861	0.20037
97440	27/08/2018--21:07:00	32.48	0	-0.623116	0.735973	0.21553
97500	27/08/2018--21:08:00	32.39	0	-0.607713	0.735973	0.23069
97560	27/08/2018--21:09:00	32.34	0	-0.623116	0.735973	0.23069
97620	27/08/2018--21:10:00	32.29	0	-0.576906	0.795528	0.245849
97680	27/08/2018--21:11:00	32.24	0	-0.623116	0.735973	0.23069
97740	27/08/2018--21:12:00	32.18	0	-0.623116	0.735973	0.23069
97800	27/08/2018--21:13:00	32.13	0	-0.607713	0.750861	0.21553
97860	27/08/2018--21:14:00	32.09	0	-0.607713	0.735973	0.261009
97920	27/08/2018--21:15:00	32.05	0	-0.607713	0.735973	0.261009
97980	27/08/2018--21:16:00	32	0	-0.623116	0.735973	0.261009
98040	27/08/2018--21:17:00	31.97	0	-0.623116	0.735973	0.261009
98100	27/08/2018--21:18:00	32.01	219	-0.5461	0.825305	0.0790927
98160	27/08/2018--21:19:00	32.13	342	-0.392068	0.780639	0.67032
98220	27/08/2018--21:20:00	32.45	423	-0.807954	0.438197	0.245849
98280	27/08/2018--21:21:00	32.91	192	-0.469084	0.869972	0.0790927
98340	27/08/2018--21:22:00	33.27	400	-0.29965	0.989082	-0.360538
98400	27/08/2018--21:23:00	33.43	652	-0.453681	0.721084	-0.26958
98460	27/08/2018--21:24:00	33.44	660	-0.5461	0.735973	-0.299899
98520	27/08/2018--21:25:00	33.43	354	0.177848	0.929527	-0.330219
98580	27/08/2018--21:26:00	33.61	101	0.208655	0.929527	-0.330219
98640	27/08/2018--21:27:00	33.86	119	0.0854294	0.929527	-0.375698
98700	27/08/2018--21:28:00	34.05	222	0.0700262	0.959305	-0.315059
98760	27/08/2018--21:29:00	34.17	153	0.0546231	0.840194	-0.542454
98820	27/08/2018--21:30:00	34.22	76	0.100833	0.974193	-0.25442
98880	27/08/2018--21:31:00	34.32	175	0.100833	0.855083	-0.512135
98940	27/08/2018--21:32:00	34.4	18	-0.438278	0.929527	0.0942524
99000	27/08/2018--21:33:00	34.48	83	0.0238167	0.929527	-0.390858
99060	27/08/2018--21:34:00	34.57	124	0.116236	0.869972	-0.451496
99120	27/08/2018--21:35:00	34.66	152	0.239461	0.944416	-0.542454
99180	27/08/2018--21:36:00	34.78	223	0.28567	0.825305	-0.406017
99240	27/08/2018--21:37:00	34.91	125	0.00841359	0.959305	-0.299899
99300	27/08/2018--21:38:00	35.04	77	0.177848	0.914638	-0.25442
99360	27/08/2018--21:39:00	35.1	149	0.254864	0.914638	-0.451496
99420	27/08/2018--21:40:00	35.22	89	0.131639	0.959305	-0.345378
99480	27/08/2018--21:41:00	35.33	133	0.0854294	0.974193	-0.360538
99540	27/08/2018--21:42:00	35.42	37	0.177848	0.929527	-0.360538
99600	27/08/2018--21:43:00	35.45	79	0.162445	0.959305	-0.360538
99660	27/08/2018--21:44:00	35.54	96	0.147042	101.886	-0.360538
99720	27/08/2018--21:45:00	35.66	89	0.177848	0.929527	-0.390858
99780	27/08/2018--21:46:00	35.58	260	-0.315053	0.914638	-0.315059
99840	27/08/2018--21:47:00	35.25	420	-0.330456	0.974193	-0.133143
99900	27/08/2018--21:48:00	34.82	25	-0.345859	0.929527	0.0336136
99960	27/08/2018--21:49:00	34.48	0	-0.130215	100.397	-0.0421848
100020	27/08/2018--21:50:00	34.32	16	-0.191827	0.974193	-0.0118654
100080	27/08/2018--21:51:00	34.2	3	-0.25344	0.959305	-0.0270251
100140	27/08/2018--21:52:00	34.1	3	-0.0686022	0.855083	-0.315059
100200	27/08/2018--21:53:00	34.08	29	-0.238037	0.974193	-0.0573445
100260	27/08/2018--21:54:00	34.05	6	-0.268843	0.974193	-0.0118654
100320	27/08/2018--21:55:00	34	6	-0.222634	0.989082	0.0487733
100380	27/08/2018--21:56:00	33.94	5	-0.238037	0.974193	-0.0573445
100440	27/08/2018--21:57:00	33.91	1	-0.284246	0.959305	-0.0270251
100500	27/08/2018--21:58:00	33.89	11	-0.284246	0.974193	-0.148303
100560	27/08/2018--21:59:00	33.83	31	-0.161021	0.989082	-0.0573445
100620	27/08/2018--22:00:00	33.85	32	-0.191827	0.974193	-0.208941
100680	27/08/2018--22:01:00	33.84	2	-0.268843	0.959305	-0.133143
100740	27/08/2018--22:02:00	33.78	3	-0.222634	0.884861	-0.0876638
100800	27/08/2018--22:03:00	33.72	5	-0.25344	0.974193	-0.0270251
100860	27/08/2018--22:04:00	33.73	0	-0.25344	0.974193	-0.0270251
100920	27/08/2018--22:05:00	33.73	3	-0.284246	0.959305	-0.117983
100980	27/08/2018--22:06:00	33.73	8	-0.238037	0.959305	-0.0876638
101040	27/08/2018--22:07:00	33.7	0	-0.376665	0.899749	-0.193782
101100	27/08/2018--22:08:00	33.67	3	-0.207231	0.929527	-0.0270251
101160	27/08/2018--22:09:00	33.7	6	-0.207231	0.974193	-0.163462
101220	27/08/2018--22:10:00	33.67	9	-0.207231	0.959305	-0.0573445
101280	27/08/2018--22:11:00	33.69	7	0.100833	100.397	-0.224101
101340	27/08/2018--22:12:00	33.7	23	-0.222634	0.959305	-0.0573445
101400	27/08/2018--22:13:00	33.71	1	-0.25344	0.974193	-0.117983
101460	27/08/2018--22:14:00	33.63	4	-0.176424	0.989082	0.00329428
101520	27/08/2018--22:15:00	33.64	14	-0.207231	0.974193	-0.0876638
101580	27/08/2018--22:16:00	33.65	82	-0.25344	0.974193	-0.0876638
101640	27/08/2018--22:17:00	33.69	10	-0.25344	0.959305	-0.0118654
101700	27/08/2018--22:18:00	33.63	7	-0.268843	0.959305	-0.0118654
101760	27/08/2018--22:19:00	33.54	6	-0.25344	0.959305	-0.178622
101820	27/08/2018--22:20:00	33.5	0	-0.207231	0.989082	-0.0421848
101880	27/08/2018--22:21:00	33.44	3	-0.238037	0.974193	-0.0725041
101940	27/08/2018--22:22:00	33.43	0	-0.268843	0.944416	-0.0725041
102000	27/08/2018--22:23:00	33.43	12	-0.238037	0.974193	-0.178622
102060	27/08/2018--22:24:00	33.44	0	-0.29965	0.944416	-0.0876638
102120	27/08/2018--22:25:00	33.44	2	-0.238037	0.974193	-0.102824
102180	27/08/2018--22:26:00	33.52	265	-0.0840053	0.989082	-0.163462
102240	27/08/2018--22:27:00	33.73	29	-0.053199	0.989082	-0.193782
102300	27/08/2018--22:28:00	33.91	37	0.0546231	106.353	-0.163462
102360	27/08/2018--22:29:00	34.05	71	-0.361262	0.840194	0.0336136
102420	27/08/2018--22:30:00	34.09	60	-0.222634	0.810417	-0.25442
102480	27/08/2018--22:31:00	34.13	71	0.00841359	0.974193	-0.239261
102540	27/08/2018--22:32:00	34.08	305	0.00841359	0.929527	-0.178622
102600	27/08/2018--22:33:00	33.73	11	-0.315053	0.989082	-0.0725041
102660	27/08/2018--22:34:00	33.55	10	-0.25344	0.929527	-0.28474
102720	27/08/2018--22:35:00	33.45	8	-0.268843	0.959305	-0.0270251
102780	27/08/2018--22:36:00	33.38	9	-0.315053	0.959305	-0.0421848
102840	27/08/2018--22:37:00	33.38	3	-0.268843	0.974193	-0.0421848
102900	27/08/2018--22:38:00	33.38	0	-0.392068	0.914638	-0.178622
102960	27/08/2018--22:39:00	33.43	0	-0.130215	0.989082	-0.102824
103020	27/08/2018--22:40:00	33.43	5	-0.145618	103.375	-0.0573445
103080	27/08/2018--22:41:00	33.4	10	-0.25344	100.397	-0.133143
103140	27/08/2018--22:42:00	33.34	0	-0.25344	0.974193	-0.133143
103200	27/08/2018--22:43:00	33.31	3	-0.191827	0.974193	-0.117983
103260	27/08/2018--22:44:00	33.27	0	-0.284246	0.944416	-0.117983
103320	27/08/2018--22:45:00	33.32	1	-0.238037	0.959305	-0.117983
103380	27/08/2018--22:46:00	33.34	0	-0.238037	0.944416	0.0487733
103440	27/08/2018--22:47:00	33.32	10	-0.25344	0.974193	-0.133143
103500	27/08/2018--22:48:00	33.33	1	-0.191827	0.974193	-0.0725041
103560	27/08/2018--22:49:00	33.33	0	-0.222634	0.959305	-0.133143
103620	27/08/2018--22:50:00	33.34	32	-0.191827	0.989082	-0.102824
103680	27/08/2018--22:51:00	33.35	18	-0.238037	0.959305	-0.0876638
103740	27/08/2018--22:52:00	33.37	0	-0.238037	0.974193	-0.133143
103800	27/08/2018--22:53:00	33.37	20	-0.207231	0.974193	-0.178622
103860	27/08/2018--22:54:00	33.39	7	-0.130215	103.375	-0.0725041
103920	27/08/2018--22:55:00	33.35	0	-0.238037	100.397	-0.0725041
103980	27/08/2018--22:56:00	33.38	19	-0.268843	0.974193	-0.0725041
104040	27/08/2018--22:57:00	33.32	3	-0.268843	0.944416	-0.193782
104100	27/08/2018--22:58:00	33.29	0	-0.161021	0.989082	-0.133143
104160	27/08/2018--22:59:00	33.27	3	-0.222634	100.397	-0.102824
104220	27/08/2018--23:00:00	33.29	0	-0.207231	0.989082	-0.0421848
104280	27/08/2018--23:01:00	33.26	24	-0.238037	0.989082	0.0336136
104340	27/08/2018--23:02:00	33.3	21	-0.407472	0.974193	-0.0725041
104400	27/08/2018--23:03:00	33.32	31	-0.222634	0.974193	-0.0118654
104460	27/08/2018--23:04:00	33.29	20	-0.0686022	0.914638	-0.0725041
104520	27/08/2018--23:05:00	33.3	82	-0.361262	0.944416	-0.102824
104580	27/08/2018--23:06:00	33.22	24	-0.29965	0.929527	-0.0421848
104640	27/08/2018--23:07:00	33.2	2	-0.25344	0.974193	-0.0421848
104700	27/08/2018--23:08:00	33.17	2	-0.284246	0.959305	-0.0421848
104760	27/08/2018--23:09:00	33.18	4	-0.29965	0.944416	0.154891
104820	27/08/2018--23:10:00	33.13	14	-0.315053	0.974193	-0.133143
104880	27/08/2018--23:11:00	33.13	46	-0.176424	0.974193	-0.0876638
104940	27/08/2018--23:12:00	33.13	14	-0.222634	0.974193	-0.0725041
105000	27/08/2018--23:13:00	33.08	8	-0.161021	103.375	-0.148303
105060	27/08/2018--23:14:00	33.07	17	-0.222634	0.974193	-0.0876638
105120	27/08/2018--23:15:00	33.04	18	-0.222634	0.974193	-0.0725041
105180	27/08/2018--23:16:00	33.03	0	-0.222634	0.974193	-0.0573445
105240	27/08/2018--23:17:00	33.05	0	-0.268843	0.974193	-0.0421848
105300	27/08/2018--23:18:00	33.09	40	-0.0840053	100.397	-0.148303
105360	27/08/2018--23:19:00	33.12	2	-0.176424	104.864	-0.0876638
105420	27/08/2018--23:20:00	33.11	3	-0.361262	0.929527	0.0336136
105480	27/08/2018--23:21:00	33.12	12	-0.453681	0.899749	0.018454
105540	27/08/2018--23:22:00	33.18	36	-0.438278	0.869972	-0.163462
105600	27/08/2018--23:23:00	33.18	32	-0.29965	0.959305	0.00329428
105660	27/08/2018--23:24:00	33.18	6	-0.407472	0.944416	-0.0573445
105720	27/08/2018--23:25:00	33.29	331	-0.0686022	0.959305	-0.224101
105780	27/08/2018--23:26:00	33.51	63	-0.145618	0.989082	-0.224101
105840	27/08/2018--23:27:00	33.64	21	-0.0686022	100.397	-0.224101
105900	27/08/2018--23:28:00	33.76	26	-0.0686022	0.974193	-0.178622
105960	27/08/2018--23:29:00	33.85	37	-0.00698957	0.974193	-0.224101
106020	27/08/2018--23:30:00	33.86	8	-0.161021	0.929527	-0.406017
106080	27/08/2018--23:31:00	33.88	15	-0.053199	0.974193	-0.178622
106140	27/08/2018--23:32:00	33.88	7	-0.130215	0.959305	-0.28474
106200	27/08/2018--23:33:00	33.77	262	-0.0840053	0.974193	-0.148303
106260	27/08/2018--23:34:00	33.46	0	-0.238037	0.974193	0.00329428
106320	27/08/2018--23:35:00	33.25	0	-0.238037	0.974193	-0.0573445
106380	27/08/2018--23:36:00	33.17	0	-0.207231	101.886	-0.0876638
106440	27/08/2018--23:37:00	33.12	0	-0.130215	0.929527	-0.0876638
106500	27/08/2018--23:38:00	33.11	52	-0.330456	0.944416	0.018454
106560	27/08/2018--23:39:00	33.09	4	-0.25344	0.974193	-0.0270251
106620	27/08/2018--23:40:00	33.09	6	-0.25344	0.974193	-0.0573445
106680	27/08/2018--23:41:00	33.07	2	-0.330456	0.944416	-0.0421848
106740	27/08/2018--23:42:00	33.02	0	-0.315053	0.914638	-0.28474
106800	27/08/2018--23:43:00	33.04	1	-0.207231	0.959305	0.018454
106860	27/08/2018--23:44:00	33.04	4	-0.222634	0.944416	-0.0876638
106920	27/08/2018--23:45:00	33.05	11	-0.238037	0.959305	-0.102824
106980	27/08/2018--23:46:00	33.01	2	-0.25344	0.989082	-0.0876638
107040	27/08/2018--23:47:00	32.98	0	-0.284246	0.974193	-0.0118654
107100	27/08/2018--23:48:00	33	1	-0.222634	0.959305	-0.0270251
107160	27/08/2018--23:49:00	32.98	0	-0.25344	0.959305	-0.0573445
107220	27/08/2018--23:50:00	32.94	2	-0.207231	0.974193	0.063933
107280	27/08/2018--23:51:00	32.95	4	-0.238037	101.886	-0.0270251
107340	27/08/2018--23:52:00	32.96	13	-0.284246	0.974193	-0.0725041
107400	27/08/2018--23:53:00	32.95	5	-0.29965	0.974193	0.018454
107460	27/08/2018--23:54:00	32.96	14	-0.25344	0.959305	-0.0421848
107520	27/08/2018--23:55:00	32.98	3	-0.268843	0.959305	-0.0725041
107580	27/08/2018--23:56:00	32.95	12	-0.284246	0.959305	-0.0725041
107640	27/08/2018--23:57:00	32.93	4	-0.284246	0.959305	-0.0573445
107700	27/08/2018--23:58:00	32.93	5	-0.315053	0.944416	-0.0118654
107760	27/08/2018--23:59:00	32.95	91	-0.315053	0.959305	-0.224101
107820	28/08/2018--00:00:00	33	37	-0.29965	0.959305	0.00329428
107880	28/08/2018--00:01:00	32.99	10	-0.29965	0.959305	-0.0118654
107940	28/08/2018--00:02:00	33.01	6	-0.315053	0.944416	-0.0421848
108000	28/08/2018--00:03:00	33.02	25	-0.361262	101.886	-0.133143
108060	28/08/2018--00:04:00	32.97	0	-0.207231	0.869972	-0.102824
108120	28/08/2018--00:05:00	33	21	-0.315053	0.959305	0.018454
108180	28/08/2018--00:06:00	32.99	11	-0.315053	0.944416	0.00329428
108240	28/08/2018--00:07:00	32.99	0	-0.345859	0.899749	-0.0725041
108300	28/08/2018--00:08:00	32.96	3	-0.238037	0.914638	-0.0421848
108360	28/08/2018--00:09:00	32.97	5	-0.284246	0.959305	-0.133143
108420	28/08/2018--00:10:00	32.98	0	-0.330456	0.944416	0.0336136
108480	28/08/2018--00:11:00	33	5	-0.330456	0.959305	0.018454
108540	28/08/2018--00:12:00	33	1	-0.191827	0.989082	-0.0270251
108600	28/08/2018--00:13:00	32.99	2	-0.268843	0.959305	-0.0421848
108660	28/08/2018--00:14:00	32.99	24	-0.284246	0.959305	0.109412
108720	28/08/2018--00:15:00	32.98	0	-0.207231	0.989082	-0.0573445
108780	28/08/2018--00:16:00	33	5	-0.207231	0.989082	-0.117983
108840	28/08/2018--00:17:00	33	1	-0.345859	0.944416	0.0790927
108900	28/08/2018--00:18:00	33.01	0	-0.315053	0.944416	-0.0421848
108960	28/08/2018--00:19:00	33.01	16	-0.238037	0.974193	-0.0270251
109020	28/08/2018--00:20:00	33.05	3	-0.330456	0.944416	0.018454
109080	28/08/2018--00:21:00	33.01	1	-0.284246	0.959305	-0.0270251
109140	28/08/2018--00:22:00	32.98	24	-0.315053	0.944416	-0.102824
109200	28/08/2018--00:23:00	32.95	0	-0.330456	0.944416	-0.0118654
109260	28/08/2018--00:24:00	32.93	7	-0.176424	0.959305	-0.133143
109320	28/08/2018--00:25:00	32.96	26	-0.29965	0.944416	-0.0421848
109380	28/08/2018--00:26:00	32.98	0	-0.361262	0.914638	-0.0876638
109440	28/08/2018--00:27:00	33.03	4	-0.284246	0.959305	-0.163462
109500	28/08/2018--00:28:00	33.04	0	-0.114812	100.397	0.0336136
109560	28/08/2018--00:29:00	33.04	0	-0.268843	0.929527	-0.133143
109620	28/08/2018--00:30:00	33.12	172	-0.0994085	0.974193	-0.148303
109680	28/08/2018--00:31:00	33.14	24	-0.25344	0.974193	-0.117983
109740	28/08/2018--00:32:00	33.07	1	-0.330456	0.929527	-0.133143
109800	28/08/2018--00:33:00	33.07	41	-0.392068	0.914638	-0.117983
109860	28/08/2018--00:34:00	33.08	5	-0.422875	0.914638	-0.0573445
109920	28/08/2018--00:35:00	33.06	1	-0.361262	0.929527	-0.0725041
109980	28/08/2018--00:36:00	33.03	0	-0.361262	0.914638	-0.148303
110040	28/08/2018--00:37:00	33	0	-0.238037	0.974193	-0.0876638
110100	28/08/2018--00:38:00	32.99	33	0.00841359	101.886	-0.25442
110160	28/08/2018--00:39:00	33.06	93	-0.0840053	101.886	-0.208941
110220	28/08/2018--00:40:00	33.11	152	-0.145618	0.989082	-0.193782
110280	28/08/2018--00:41:00	33.07	119	-0.222634	106.353	-0.163462
110340	28/08/2018--00:42:00	33.1	424	0.378089	0.899749	0.139731
110400	28/08/2018--00:43:00	33.3	30	-0.114812	100.397	-0.208941
110460	28/08/2018--00:44:00	33.53	67	0.0546231	0.840194	-0.481816
110520	28/08/2018--00:45:00	33.7	83	0.254864	0.944416	-0.330219
110580	28/08/2018--00:46:00	33.78	246	-0.207231	0.869972	-0.208941
110640	28/08/2018--00:47:00	33.85	68	0.131639	0.884861	-0.496975
110700	28/08/2018--00:48:00	33.9	74	0.0546231	0.914638	-0.512135
110760	28/08/2018--00:49:00	33.98	85	0.100833	0.884861	-0.406017
110820	28/08/2018--00:50:00	34.05	60	0.301074	0.855083	-0.390858
110880	28/08/2018--00:51:00	34.06	192	0.162445	0.944416	-0.315059
110940	28/08/2018--00:52:00	34.23	317	0.33188	0.810417	-0.466656
111000	28/08/2018--00:53:00	34.41	197	0.28567	0.884861	-0.421177
111060	28/08/2018--00:54:00	34.51	20	0.193251	0.914638	-0.421177
111120	28/08/2018--00:55:00	34.54	19	0.393492	0.825305	-0.466656
111180	28/08/2018--00:56:00	34.65	203	0.193251	0.929527	-0.406017
111240	28/08/2018--00:57:00	34.82	320	0.347283	0.929527	-0.25442
111300	28/08/2018--00:58:00	34.93	153	0.224058	0.899749	-0.390858
111360	28/08/2018--00:59:00	35.06	156	0.316477	0.914638	-0.375698
111420	28/08/2018--01:00:00	35.19	143	0.224058	0.869972	-0.360538
111480	28/08/2018--01:01:00	35.27	336	0.301074	0.914638	-0.28474
111540	28/08/2018--01:02:00	35.37	301	0.33188	0.929527	-0.345378
111600	28/08/2018--01:03:00	35.41	385	0.270267	0.795528	-0.466656
111660	28/08/2018--01:04:00	35.52	507	0.33188	100.397	0.382286
111720	28/08/2018--01:05:00	35.54	103	0.28567	0.974193	0.063933
111780	28/08/2018--01:06:00	35.45	17	0.0238167	0.929527	-0.406017
111840	28/08/2018--01:07:00	35.38	1	-0.0223927	0.884861	-0.512135
111900	28/08/2018--01:08:00	35.4	0	0.116236	0.929527	-0.390858
111960	28/08/2018--01:09:00	35.45	0	0.0854294	0.914638	-0.451496
112020	28/08/2018--01:10:00	35.55	5	0.224058	0.929527	-0.375698
112080	28/08/2018--01:11:00	35.59	0	-0.00698957	100.397	0.109412
112140	28/08/2018--01:12:00	35.51	36	-0.576906	0.706195	-0.0876638
112200	28/08/2018--01:13:00	35.37	298	-0.29965	0.884861	-0.148303
112260	28/08/2018--01:14:00	35.2	49	-0.407472	0.899749	-0.102824
112320	28/08/2018--01:15:00	35.1	11	0.100833	10.933	-0.0118654
112380	28/08/2018--01:16:00	35.04	128	-0.176424	0.914638	-0.28474
112440	28/08/2018--01:17:00	34.89	555	0.33188	101.886	-0.133143
112500	28/08/2018--01:18:00	34.68	37	-0.623116	0.750861	0.20037
112560	28/08/2018--01:19:00	34.57	7	-0.592309	0.780639	0.20037
112620	28/08/2018--01:20:00	34.54	8	-0.5461	0.810417	0.139731
112680	28/08/2018--01:21:00	34.51	9	-0.638519	0.676417	0.276169
112740	28/08/2018--01:22:00	34.44	0	-0.576906	0.780639	0.139731
112800	28/08/2018--01:23:00	34.37	2	-0.561503	0.810417	0.154891
112860	28/08/2018--01:24:00	34.33	3	-0.576906	0.795528	0.154891
112920	28/08/2018--01:25:00	34.29	3	-0.623116	0.735973	0.20037
112980	28/08/2018--01:26:00	34.28	0	-0.623116	0.735973	0.245849
113040	28/08/2018--01:27:00	34.25	2	-0.5461	0.795528	0.20037
113100	28/08/2018--01:28:00	34.26	13	-0.561503	0.780639	0.20037
113160	28/08/2018--01:29:00	34.23	0	-0.499891	0.780639	0.139731
113220	28/08/2018--01:30:00	34.19	10	-0.607713	0.76575	0.170051
113280	28/08/2018--01:31:00	34.16	11	-0.592309	0.795528	0.139731
113340	28/08/2018--01:32:00	34.15	3	-0.607713	0.735973	0.18521
113400	28/08/2018--01:33:00	34.11	11	-0.5461	0.795528	0.245849
113460	28/08/2018--01:34:00	34.08	13	-0.00698957	0.929527	-0.178622
113520	28/08/2018--01:35:00	34.06	2	-0.576906	0.76575	0.154891
113580	28/08/2018--01:36:00	34.03	18	-0.592309	0.780639	0.20037
113640	28/08/2018--01:37:00	34.05	1	-0.607713	0.750861	0.154891
113700	28/08/2018--01:38:00	34	21	-0.623116	0.76575	0.170051
113760	28/08/2018--01:39:00	34	111	-0.684728	0.691306	0.20037
113820	28/08/2018--01:40:00	34	111	-0.777147	0.721084	0.321648
113880	28/08/2018--01:41:00	33.98	62	-0.715535	0.691306	0.139731
113940	28/08/2018--01:42:00	33.92	17	-0.576906	0.825305	0.109412
114000	28/08/2018--01:43:00	33.89	20	-0.5461	0.825305	0.139731
114060	28/08/2018--01:44:00	33.81	2	-0.669325	0.735973	0.154891
114120	28/08/2018--01:45:00	33.78	2	-0.669325	0.52753	0.458085
114180	28/08/2018--01:46:00	33.82	28	-0.653922	0.750861	0.18521
114240	28/08/2018--01:47:00	33.88	5	-0.623116	0.735973	0.245849
114300	28/08/2018--01:48:00	33.95	327	-0.0686022	0.944416	-0.406017
114360	28/08/2018--01:49:00	34.06	42	-0.268843	0.959305	-0.330219
114420	28/08/2018--01:50:00	34.25	334	0.162445	106.353	-0.572774
114480	28/08/2018--01:51:00	34.4	434	-0.0686022	0.750861	-0.28474
114540	28/08/2018--01:52:00	34.57	385	-0.053199	106.353	-0.633412
114600	28/08/2018--01:53:00	34.78	616	0.33188	100.397	-0.28474
114660	28/08/2018--01:54:00	34.94	197	-0.0840053	0.944416	-0.512135
114720	28/08/2018--01:55:00	35.09	90	0.00841359	0.989082	-0.451496
114780	28/08/2018--01:56:00	35.22	258	-0.0223927	0.855083	-0.436337
114840	28/08/2018--01:57:00	35.33	266	0.162445	0.929527	-0.299899
114900	28/08/2018--01:58:00	35.43	393	-0.0686022	0.929527	-0.390858
114960	28/08/2018--01:59:00	35.55	334	-0.0840053	0.989082	-0.25442
115020	28/08/2018--02:00:00	35.64	87	-0.114812	0.929527	-0.406017
115080	28/08/2018--02:01:00	35.64	54	-0.284246	0.959305	-0.193782
115140	28/08/2018--02:02:00	35.67	300	-0.0686022	107.842	-0.618253
115200	28/08/2018--02:03:00	35.77	314	-0.0686022	0.989082	-0.436337
115260	28/08/2018--02:04:00	35.84	152	-0.114812	0.899749	-0.375698
115320	28/08/2018--02:05:00	35.86	247	0.0854294	0.869972	-0.451496
115380	28/08/2018--02:06:00	35.7	203	-0.268843	0.855083	-0.481816
115440	28/08/2018--02:07:00	35.29	98	0.347283	0.959305	0.0336136
115500	28/08/2018--02:08:00	35.05	117	0.224058	0.929527	-0.315059
115560	28/08/2018--02:09:00	35.04	117	0.28567	0.914638	0.0790927
115620	28/08/2018--02:10:00	35.04	469	0.316477	101.886	-0.375698
115680	28/08/2018--02:11:00	35.01	266	-0.653922	0.587085	0.367127
115740	28/08/2018--02:12:00	34.88	544	0.0546231	0.855083	0.063933
115800	28/08/2018--02:13:00	34.77	470	-0.053199	103.375	-0.0876638
115860	28/08/2018--02:14:00	34.7	346	-0.29965	0.795528	-0.451496
115920	28/08/2018--02:15:00	34.62	216	-0.284246	0.959305	-0.0421848
115980	28/08/2018--02:16:00	34.66	41	-0.592309	0.750861	0.21553
116040	28/08/2018--02:17:00	34.73	1	-0.453681	0.884861	-0.117983
116100	28/08/2018--02:18:00	34.8	1	-0.561503	0.810417	0.124572
116160	28/08/2018--02:19:00	34.86	2	-0.499891	0.840194	-0.117983
116220	28/08/2018--02:20:00	34.93	3	-0.484487	0.869972	-0.0725041
116280	28/08/2018--02:21:00	34.98	0	-0.530697	0.840194	0.0336136
116340	28/08/2018--02:22:00	35.06	0	-0.499891	0.825305	-0.0573445
116400	28/08/2018--02:23:00	35.11	0	-0.469084	0.855083	-0.0573445
116460	28/08/2018--02:24:00	35.2	0	-0.530697	0.855083	-0.0270251
116520	28/08/2018--02:25:00	35.22	0	-0.530697	0.825305	0.124572
116580	28/08/2018--02:26:00	35.25	0	-0.607713	0.825305	0.0336136
116640	28/08/2018--02:27:00	35.3	0	-0.515294	0.855083	-0.0118654
116700	28/08/2018--02:28:00	35.34	4	-0.484487	0.855083	-0.0421848
116760	28/08/2018--02:29:00	35.37	2	-0.530697	0.855083	-0.117983
116820	28/08/2018--02:30:00	35.38	0	-0.469084	0.855083	0.109412
116880	28/08/2018--02:31:00	35.42	0	-0.576906	0.750861	0.276169
116940	28/08/2018--02:32:00	35.45	0	-0.592309	0.76575	0.23069
117000	28/08/2018--02:33:00	35.47	3	-0.5461	0.810417	0.18521
117060	28/08/2018--02:34:00	35.49	0	-0.561503	0.810417	0.018454
117120	28/08/2018--02:35:00	35.49	1	-0.530697	0.840194	-0.0421848
117180	28/08/2018--02:36:00	35.5	0	-0.530697	0.825305	0.0336136
117240	28/08/2018--02:37:00	35.49	0	-0.515294	0.825305	0.0790927
117300	28/08/2018--02:38:00	35.53	0	-0.515294	0.840194	0.0790927
117360	28/08/2018--02:39:00	35.55	4	-0.191827	100.397	-0.0270251
117420	28/08/2018--02:40:00	35.6	66	-0.284246	0.944416	-0.102824
117480	28/08/2018--02:41:00	35.67	229	-0.669325	0.706195	0.139731
117540	28/08/2018--02:42:00	35.68	227	-0.0223927	145.064	-0.0421848
117600	28/08/2018--02:43:00	35.62	651	-0.0377959	142.086	-0.436337
117660	28/08/2018--02:44:00	35.21	86	-0.330456	0.944416	0.0942524
117720	28/08/2018--02:45:00	34.87	1	-0.330456	0.959305	0.0487733
117780	28/08/2018--02:46:00	34.59	0	-0.345859	0.929527	0.0487733
117840	28/08/2018--02:47:00	34.45	69	-0.592309	0.64664	-0.375698
117900	28/08/2018--02:48:00	34.28	56	0.470508	0.0213103	-0.891127
117960	28/08/2018--02:49:00	34.24	3	0.501315	0.0510879	-0.860808
118020	28/08/2018--02:50:00	34.33	2	0.501315	0.0510879	-0.860808
118080	28/08/2018--02:51:00	34.45	2	0.501315	0.0510879	-0.875967
118140	28/08/2018--02:52:00	34.59	0	0.470508	0.0361991	-0.906287
118200	28/08/2018--02:53:00	34.72	0	0.470508	0.0361991	-0.891127
118260	28/08/2018--02:54:00	34.86	0	0.516718	0.0361991	-0.860808
118320	28/08/2018--02:55:00	34.96	0	0.485911	0.0510879	-0.891127
118380	28/08/2018--02:56:00	35.05	0	0.470508	0.0361991	-0.891127
118440	28/08/2018--02:57:00	35.13	0	0.470508	0.0361991	-0.891127
118500	28/08/2018--02:58:00	35.2	0	0.470508	0.0510879	-0.891127
118560	28/08/2018--02:59:00	35.27	0	0.470508	0.0510879	-0.891127
118620	28/08/2018--03:00:00	35.32	0	0.485911	0.0510879	-0.891127
118680	28/08/2018--03:01:00	35.38	0	0.470508	0.0510879	-0.891127
118740	28/08/2018--03:02:00	35.44	0	0.470508	0.0510879	-0.906287
118800	28/08/2018--03:03:00	35.48	0	0.470508	0.0510879	-0.891127
118860	28/08/2018--03:04:00	35.52	0	0.470508	0.0510879	-0.906287
118920	28/08/2018--03:05:00	35.56	0	0.470508	0.0510879	-0.891127
118980	28/08/2018--03:06:00	35.6	0	0.470508	0.0510879	-0.891127
119040	28/08/2018--03:07:00	35.62	0	0.470508	0.0510879	-0.906287
119100	28/08/2018--03:08:00	35.65	0	0.470508	0.0361991	-0.891127
119160	28/08/2018--03:09:00	35.68	0	0.516718	0.0361991	-0.860808
119220	28/08/2018--03:10:00	35.71	0	0.485911	0.0361991	-0.891127
119280	28/08/2018--03:11:00	35.72	0	0.455105	0.0510879	-0.906287
119340	28/08/2018--03:12:00	35.73	0	0.485911	0.0361991	-0.891127
119400	28/08/2018--03:13:00	35.68	112	0.593733	0.572196	0.579362
119460	28/08/2018--03:14:00	35.12	1	0.147042	0.348864	0.928035
119520	28/08/2018--03:15:00	34.7	0	0.147042	0.348864	0.928035
119580	28/08/2018--03:16:00	34.51	0	0.0854294	0.363753	0.928035
119640	28/08/2018--03:17:00	34.46	24	0.316477	0.39353	0.867396
119700	28/08/2018--03:18:00	34.4	0	0.362686	0.39353	0.852237
119760	28/08/2018--03:19:00	34.4	0	0.362686	0.39353	0.837077
119820	28/08/2018--03:20:00	34.38	0	0.347283	0.39353	0.852237
119880	28/08/2018--03:21:00	34.39	0	0.347283	0.408419	0.852237
119940	28/08/2018--03:22:00	34.37	0	0.362686	0.408419	0.837077
120000	28/08/2018--03:23:00	34.38	0	0.33188	0.408419	0.852237
120060	28/08/2018--03:24:00	34.39	0	0.33188	0.408419	0.852237
120120	28/08/2018--03:25:00	34.38	0	0.33188	0.408419	0.852237
120180	28/08/2018--03:26:00	34.29	0	0.347283	0.408419	0.852237
120240	28/08/2018--03:27:00	34.23	0	0.316477	0.408419	0.852237
120300	28/08/2018--03:28:00	34.13	0	0.316477	0.408419	0.852237
120360	28/08/2018--03:29:00	34.07	0	0.347283	0.408419	0.852237
120420	28/08/2018--03:30:00	34.05	0	0.33188	0.408419	0.852237
120480	28/08/2018--03:31:00	34.08	0	0.33188	0.408419	0.852237
120540	28/08/2018--03:32:00	34.11	0	0.347283	0.408419	0.852237
120600	28/08/2018--03:33:00	34.18	0	0.347283	0.423308	0.852237
120660	28/08/2018--03:34:00	34.21	0	0.316477	0.408419	0.852237
120720	28/08/2018--03:35:00	34.25	0	0.347283	0.423308	0.837077
120780	28/08/2018--03:36:00	34.2	0	0.347283	0.408419	0.837077
120840	28/08/2018--03:37:00	34.1	0	0.316477	0.408419	0.852237
120900	28/08/2018--03:38:00	34.02	0	0.33188	0.423308	0.852237
120960	28/08/2018--03:39:00	33.98	0	0.316477	0.423308	0.852237
121020	28/08/2018--03:40:00	33.96	0	0.33188	0.423308	0.852237
121080	28/08/2018--03:41:00	34	0	0.316477	0.423308	0.852237
121140	28/08/2018--03:42:00	34.04	0	0.33188	0.423308	0.852237
121200	28/08/2018--03:43:00	34.09	0	0.316477	0.423308	0.852237
121260	28/08/2018--03:44:00	34.13	0	0.33188	0.423308	0.852237
121320	28/08/2018--03:45:00	34.12	0	0.33188	0.423308	0.852237
121380	28/08/2018--03:46:00	34.08	0	0.316477	0.423308	0.852237
121440	28/08/2018--03:47:00	34.25	26	0.855587	-0.0233561	-0.527295
121500	28/08/2018--03:48:00	34.38	0	0.855587	-0.0233561	-0.527295
121560	28/08/2018--03:49:00	34.51	0	0.855587	-0.0233561	-0.512135
121620	28/08/2018--03:50:00	34.62	0	0.824781	-0.0382449	-0.572774
121680	28/08/2018--03:51:00	34.71	0	0.840184	-0.0382449	-0.557614
121740	28/08/2018--03:52:00	34.8	0	0.824781	-0.0382449	-0.572774
121800	28/08/2018--03:53:00	34.87	0	0.824781	-0.0233561	-0.587933
121860	28/08/2018--03:54:00	34.96	0	0.824781	-0.0382449	-0.587933
121920	28/08/2018--03:55:00	35.02	0	0.809378	-0.0233561	-0.587933
121980	28/08/2018--03:56:00	35.04	0	0.809378	-0.0382449	-0.587933
122040	28/08/2018--03:57:00	35.11	0	0.809378	-0.0233561	-0.603093
122100	28/08/2018--03:58:00	35.12	0	0.809378	-0.0233561	-0.603093
122160	28/08/2018--03:59:00	35.17	0	0.824781	-0.0382449	-0.587933
122220	28/08/2018--04:00:00	35.21	0	0.809378	-0.0233561	-0.587933
122280	28/08/2018--04:01:00	35.25	0	0.809378	-0.0233561	-0.587933
122340	28/08/2018--04:02:00	35.26	0	0.809378	-0.0233561	-0.587933
122400	28/08/2018--04:03:00	35.32	0	0.824781	-0.0233561	-0.587933
122460	28/08/2018--04:04:00	35.32	0	0.809378	-0.0233561	-0.603093
122520	28/08/2018--04:05:00	35.38	0	0.809378	-0.0233561	-0.587933
122580	28/08/2018--04:06:00	35.39	0	0.809378	-0.0233561	-0.603093
122640	28/08/2018--04:07:00	35.39	0	0.809378	-0.0233561	-0.587933
122700	28/08/2018--04:08:00	35.41	0	0.809378	-0.0233561	-0.603093
122760	28/08/2018--04:09:00	35.41	0	0.809378	-0.0233561	-0.603093
122820	28/08/2018--04:10:00	35.44	0	0.809378	-0.0233561	-0.603093
122880	28/08/2018--04:11:00	35.45	0	0.809378	-0.0233561	-0.603093
122940	28/08/2018--04:12:00	35.46	0	0.809378	-0.0233561	-0.603093
123000	28/08/2018--04:13:00	35.49	0	0.809378	-0.0233561	-0.603093
123060	28/08/2018--04:14:00	35.49	0	0.793974	-0.0233561	-0.603093
123120	28/08/2018--04:15:00	35.48	0	0.809378	-0.0233561	-0.603093
123180	28/08/2018--04:16:00	35.52	0	0.809378	-0.0233561	-0.603093
123240	28/08/2018--04:17:00	35.52	0	0.809378	-0.0233561	-0.603093
123300	28/08/2018--04:18:00	35.52	0	0.809378	-0.0233561	-0.603093
123360	28/08/2018--04:19:00	35.5	0	0.809378	-0.0233561	-0.603093
123420	28/08/2018--04:20:00	35.52	0	0.809378	-0.0233561	-0.603093
123480	28/08/2018--04:21:00	35.52	0	0.809378	-0.0233561	-0.603093
123540	28/08/2018--04:22:00	35.52	0	0.747765	-0.0233561	-0.678892
123600	28/08/2018--04:23:00	35.5	0	0.747765	-0.0233561	-0.678892
123660	28/08/2018--04:24:00	35.48	0	0.747765	-0.0233561	-0.678892
123720	28/08/2018--04:25:00	35.52	0	0.747765	-0.0233561	-0.678892
123780	28/08/2018--04:26:00	35.51	0	0.747765	-0.0233561	-0.678892
123840	28/08/2018--04:27:00	35.49	0	0.747765	-0.0233561	-0.678892
123900	28/08/2018--04:28:00	35.5	0	0.732362	-0.0233561	-0.678892
123960	28/08/2018--04:29:00	35.47	0	0.732362	-0.0233561	-0.678892
124020	28/08/2018--04:30:00	35.47	0	0.732362	-0.0233561	-0.678892
124080	28/08/2018--04:31:00	35.42	0	0.732362	-0.0382449	-0.694051
124140	28/08/2018--04:32:00	35.45	0	0.732362	-0.0382449	-0.694051
124200	28/08/2018--04:33:00	35.44	0	0.732362	-0.0382449	-0.694051
124260	28/08/2018--04:34:00	35.43	0	0.732362	-0.0382449	-0.694051
124320	28/08/2018--04:35:00	35.4	0	0.747765	-0.0382449	-0.678892
124380	28/08/2018--04:36:00	35.41	0	0.732362	-0.0382449	-0.694051
124440	28/08/2018--04:37:00	35.42	0	0.732362	-0.0382449	-0.694051
124500	28/08/2018--04:38:00	35.38	0	0.747765	-0.0382449	-0.694051
124560	28/08/2018--04:39:00	35.37	0	0.732362	-0.0382449	-0.678892
124620	28/08/2018--04:40:00	35.33	0	0.716959	-0.0382449	-0.694051
124680	28/08/2018--04:41:00	35.34	0	0.747765	-0.0382449	-0.678892
124740	28/08/2018--04:42:00	35.32	0	0.747765	-0.0382449	-0.678892
124800	28/08/2018--04:43:00	35.33	0	0.747765	-0.0382449	-0.663732
124860	28/08/2018--04:44:00	35.32	0	0.747765	-0.0382449	-0.663732
124920	28/08/2018--04:45:00	35.3	0	0.485911	0.0213103	-0.891127
124980	28/08/2018--04:46:00	35.31	0	0.485911	0.0213103	-0.891127
125040	28/08/2018--04:47:00	35.3	0	0.485911	0.0213103	-0.891127
125100	28/08/2018--04:48:00	35.31	0	0.485911	0.0213103	-0.891127
125160	28/08/2018--04:49:00	35.31	0	0.501315	0.00642154	-0.891127
125220	28/08/2018--04:50:00	35.3	0	0.485911	0.00642154	-0.891127
125280	28/08/2018--04:51:00	35.3	0	0.485911	0.0213103	-0.906287
125340	28/08/2018--04:52:00	35.29	0	0.485911	0.0213103	-0.891127
125400	28/08/2018--04:53:00	35.28	0	0.62454	0.00642154	-0.785009
125460	28/08/2018--04:54:00	35.29	0	0.62454	-0.00846726	-0.785009
125520	28/08/2018--04:55:00	35.32	0	0.593733	-0.00846726	-0.815329
125580	28/08/2018--04:56:00	35.33	0	0.593733	0.00642154	-0.815329
125640	28/08/2018--04:57:00	35.31	0	0.57833	0.00642154	-0.830488
125700	28/08/2018--04:58:00	35.3	0	0.593733	-0.00846726	-0.830488
125760	28/08/2018--04:59:00	35.28	0	0.593733	-0.00846726	-0.815329
125820	28/08/2018--05:00:00	35.27	0	0.57833	0.00642154	-0.830488
