# Supplementary material for: A randomized cross-over trial investigating differences in 24-h personal air and skin temperatures using wearable sensors between two climatologically contrasting settings
Source: Sci Rep. 2021 Nov 10;11:22020. doi: 10.1038/s41598-021-01180-y (PMC8580978; doi:10.1038/s41598-021-01180-y)
Supplement: Supplementary file 2 — Supplementary Data. [file 41598_2021_1180_MOESM2_ESM.zip › New folder/new/T23_A2new.csv]

Index	Date	Temperature	Activity	X-axis	Y-axis	Z-axis	Marker
65400	28/08/2018--05:00:00	31.28	0	-0.590398	-0.842697	-0.165298
65460	28/08/2018--05:01:00	31.28	0	-0.590398	-0.842697	-0.165298
65520	28/08/2018--05:02:00	31.28	0	-0.590398	-0.842697	-0.150855
65580	28/08/2018--05:03:00	31.27	0	-0.590398	-0.842697	-0.165298
65640	28/08/2018--05:04:00	31.26	0	-0.590398	-0.842697	-0.150855
65700	28/08/2018--05:05:00	31.27	0	-0.590398	-0.842697	-0.165298
65760	28/08/2018--05:06:00	31.26	0	-0.590398	-0.842697	-0.165298
65820	28/08/2018--05:07:00	31.26	0	-0.590398	-0.842697	-0.165298
65880	28/08/2018--05:08:00	31.28	0	-0.590398	-0.842697	-0.165298
65940	28/08/2018--05:09:00	31.27	0	-0.590398	-0.842697	-0.165298
66000	28/08/2018--05:10:00	31.26	0	-0.590398	-0.842697	-0.165298
66060	28/08/2018--05:11:00	31.28	0	-0.590398	-0.842697	-0.165298
66120	28/08/2018--05:12:00	31.27	0	-0.590398	-0.842697	-0.165298
66180	28/08/2018--05:13:00	31.28	0	-0.590398	-0.842697	-0.150855
66240	28/08/2018--05:14:00	31.26	0	-0.590398	-0.842697	-0.165298
66300	28/08/2018--05:15:00	31.26	0	-0.590398	-0.842697	-0.165298
66360	28/08/2018--05:16:00	31.26	0	-0.590398	-0.842697	-0.165298
66420	28/08/2018--05:17:00	31.25	0	-0.590398	-0.842697	-0.165298
66480	28/08/2018--05:18:00	31.27	0	-0.590398	-0.842697	-0.165298
66540	28/08/2018--05:19:00	31.26	0	-0.590398	-0.842697	-0.165298
66600	28/08/2018--05:20:00	31.26	0	-0.590398	-0.842697	-0.165298
66660	28/08/2018--05:21:00	31.27	0	-0.590398	-0.842697	-0.165298
66720	28/08/2018--05:22:00	31.25	0	-0.590398	-0.842697	-0.165298
66780	28/08/2018--05:23:00	31.27	0	-0.590398	-0.842697	-0.165298
66840	28/08/2018--05:24:00	31.26	0	-0.590398	-0.842697	-0.165298
66900	28/08/2018--05:25:00	31.26	0	-0.590398	-0.842697	-0.165298
66960	28/08/2018--05:26:00	31.26	0	-0.590398	-0.842697	-0.165298
67020	28/08/2018--05:27:00	31.25	0	-0.590398	-0.842697	-0.165298
67080	28/08/2018--05:28:00	31.26	0	-0.590398	-0.842697	-0.165298
67140	28/08/2018--05:29:00	31.27	0	-0.590398	-0.842697	-0.150855
67200	28/08/2018--05:30:00	31.27	0	-0.590398	-0.842697	-0.165298
67260	28/08/2018--05:31:00	31.27	0	-0.590398	-0.842697	-0.150855
67320	28/08/2018--05:32:00	31.25	0	-0.590398	-0.842697	-0.165298
67380	28/08/2018--05:33:00	31.25	0	-0.590398	-0.842697	-0.165298
67440	28/08/2018--05:34:00	31.25	0	-0.590398	-0.842697	-0.165298
67500	28/08/2018--05:35:00	31.25	0	-0.590398	-0.842697	-0.165298
67560	28/08/2018--05:36:00	31.27	0	-0.606737	-0.842697	-0.165298
67620	28/08/2018--05:37:00	31.26	0	-0.590398	-0.842697	-0.165298
67680	28/08/2018--05:38:00	31.26	0	-0.590398	-0.842697	-0.165298
67740	28/08/2018--05:39:00	31.26	0	-0.590398	-0.842697	-0.165298
67800	28/08/2018--05:40:00	31.25	0	-0.590398	-0.842697	-0.165298
67860	28/08/2018--05:41:00	31.24	0	-0.590398	-0.842697	-0.165298
67920	28/08/2018--05:42:00	31.25	0	-0.590398	-0.842697	-0.165298
67980	28/08/2018--05:43:00	31.25	0	-0.590398	-0.842697	-0.150855
68040	28/08/2018--05:44:00	31.25	0	-0.590398	-0.842697	-0.165298
68100	28/08/2018--05:45:00	31.24	0	-0.590398	-0.842697	-0.165298
68160	28/08/2018--05:46:00	31.25	0	-0.590398	-0.842697	-0.165298
68220	28/08/2018--05:47:00	31.26	0	-0.590398	-0.842697	-0.165298
68280	28/08/2018--05:48:00	31.24	0	-0.590398	-0.842697	-0.150855
68340	28/08/2018--05:49:00	31.25	0	-0.590398	-0.842697	-0.165298
68400	28/08/2018--05:50:00	31.25	0	-0.590398	-0.842697	-0.165298
68460	28/08/2018--05:51:00	31.26	0	-0.606737	-0.842697	-0.165298
68520	28/08/2018--05:52:00	31.24	0	-0.590398	-0.842697	-0.165298
68580	28/08/2018--05:53:00	31.25	0	-0.590398	-0.842697	-0.150855
68640	28/08/2018--05:54:00	31.25	0	-0.590398	-0.842697	-0.165298
68700	28/08/2018--05:55:00	31.26	0	-0.590398	-0.842697	-0.165298
68760	28/08/2018--05:56:00	31.25	0	-0.590398	-0.842697	-0.165298
68820	28/08/2018--05:57:00	31.25	0	-0.590398	-0.842697	-0.165298
68880	28/08/2018--05:58:00	31.26	0	-0.590398	-0.842697	-0.165298
68940	28/08/2018--05:59:00	31.25	0	-0.590398	-0.842697	-0.165298
69000	28/08/2018--06:00:00	31.24	0	-0.590398	-0.842697	-0.150855
69060	28/08/2018--06:01:00	31.26	0	-0.590398	-0.828538	-0.150855
69120	28/08/2018--06:02:00	31.25	0	-0.590398	-0.842697	-0.165298
69180	28/08/2018--06:03:00	31.24	0	-0.590398	-0.842697	-0.165298
69240	28/08/2018--06:04:00	31.22	0	-0.590398	-0.842697	-0.165298
69300	28/08/2018--06:05:00	31.25	0	-0.590398	-0.842697	-0.165298
69360	28/08/2018--06:06:00	31.25	0	-0.590398	-0.842697	-0.150855
69420	28/08/2018--06:07:00	31.25	0	-0.590398	-0.842697	-0.165298
69480	28/08/2018--06:08:00	31.23	0	-0.590398	-0.842697	-0.150855
69540	28/08/2018--06:09:00	31.26	0	-0.590398	-0.842697	-0.165298
69600	28/08/2018--06:10:00	31.25	0	-0.590398	-0.842697	-0.165298
69660	28/08/2018--06:11:00	31.26	0	-0.590398	-0.842697	-0.165298
69720	28/08/2018--06:12:00	31.25	0	-0.590398	-0.842697	-0.165298
69780	28/08/2018--06:13:00	31.25	0	-0.590398	-0.828538	-0.165298
69840	28/08/2018--06:14:00	31.25	0	-0.590398	-0.842697	-0.165298
69900	28/08/2018--06:15:00	31.25	0	-0.590398	-0.842697	-0.165298
69960	28/08/2018--06:16:00	31.23	0	-0.590398	-0.842697	-0.165298
70020	28/08/2018--06:17:00	31.25	0	-0.590398	-0.842697	-0.165298
70080	28/08/2018--06:18:00	31.25	0	-0.590398	-0.842697	-0.165298
70140	28/08/2018--06:19:00	31.24	0	-0.590398	-0.842697	-0.165298
70200	28/08/2018--06:20:00	31.23	0	-0.590398	-0.842697	-0.165298
70260	28/08/2018--06:21:00	31.24	0	-0.590398	-0.842697	-0.165298
70320	28/08/2018--06:22:00	31.24	0	-0.590398	-0.842697	-0.165298
70380	28/08/2018--06:23:00	31.22	0	-0.590398	-0.842697	-0.165298
70440	28/08/2018--06:24:00	31.24	0	-0.590398	-0.842697	-0.165298
70500	28/08/2018--06:25:00	31.23	0	-0.590398	-0.842697	-0.165298
70560	28/08/2018--06:26:00	31.23	0	-0.590398	-0.842697	-0.165298
70620	28/08/2018--06:27:00	31.23	0	-0.590398	-0.842697	-0.165298
70680	28/08/2018--06:28:00	31.24	0	-0.590398	-0.842697	-0.165298
70740	28/08/2018--06:29:00	31.23	0	-0.590398	-0.842697	-0.165298
70800	28/08/2018--06:30:00	31.24	0	-0.590398	-0.842697	-0.165298
70860	28/08/2018--06:31:00	31.24	0	-0.590398	-0.842697	-0.165298
70920	28/08/2018--06:32:00	31.23	0	-0.590398	-0.842697	-0.165298
70980	28/08/2018--06:33:00	31.24	0	-0.590398	-0.842697	-0.165298
71040	28/08/2018--06:34:00	31.24	0	-0.590398	-0.842697	-0.165298
71100	28/08/2018--06:35:00	31.24	0	-0.590398	-0.842697	-0.165298
71160	28/08/2018--06:36:00	31.22	0	-0.590398	-0.842697	-0.165298
71220	28/08/2018--06:37:00	31.24	0	-0.590398	-0.842697	-0.165298
71280	28/08/2018--06:38:00	31.25	0	-0.590398	-0.842697	-0.150855
71340	28/08/2018--06:39:00	31.24	0	-0.590398	-0.842697	-0.165298
71400	28/08/2018--06:40:00	31.24	0	-0.590398	-0.842697	-0.150855
71460	28/08/2018--06:41:00	31.23	0	-0.590398	-0.842697	-0.165298
71520	28/08/2018--06:42:00	31.23	0	-0.590398	-0.842697	-0.165298
71580	28/08/2018--06:43:00	31.23	0	-0.590398	-0.842697	-0.165298
71640	28/08/2018--06:44:00	31.22	0	-0.590398	-0.842697	-0.165298
71700	28/08/2018--06:45:00	31.24	0	-0.590398	-0.842697	-0.165298
71760	28/08/2018--06:46:00	31.23	0	-0.590398	-0.842697	-0.150855
71820	28/08/2018--06:47:00	31.24	0	-0.590398	-0.842697	-0.150855
71880	28/08/2018--06:48:00	31.23	0	-0.590398	-0.842697	-0.165298
71940	28/08/2018--06:49:00	31.24	0	-0.590398	-0.842697	-0.165298
72000	28/08/2018--06:50:00	31.22	0	-0.590398	-0.842697	-0.150855
72060	28/08/2018--06:51:00	31.23	0	-0.590398	-0.842697	-0.150855
72120	28/08/2018--06:52:00	31.24	0	-0.590398	-0.842697	-0.165298
72180	28/08/2018--06:53:00	31.24	0	-0.590398	-0.842697	-0.165298
72240	28/08/2018--06:54:00	31.24	0	-0.590398	-0.842697	-0.165298
72300	28/08/2018--06:55:00	31.24	0	-0.590398	-0.842697	-0.165298
72360	28/08/2018--06:56:00	31.24	0	-0.590398	-0.842697	-0.165298
72420	28/08/2018--06:57:00	31.25	0	-0.590398	-0.842697	-0.165298
72480	28/08/2018--06:58:00	31.25	0	-0.590398	-0.842697	-0.150855
72540	28/08/2018--06:59:00	31.24	0	-0.590398	-0.842697	-0.165298
72600	28/08/2018--07:00:00	31.23	0	-0.590398	-0.842697	-0.165298
72660	28/08/2018--07:01:00	31.25	0	-0.590398	-0.842697	-0.165298
72720	28/08/2018--07:02:00	31.24	0	-0.590398	-0.842697	-0.165298
72780	28/08/2018--07:03:00	31.23	0	-0.590398	-0.842697	-0.165298
72840	28/08/2018--07:04:00	31.23	0	-0.590398	-0.842697	-0.150855
72900	28/08/2018--07:05:00	31.22	0	-0.590398	-0.842697	-0.165298
72960	28/08/2018--07:06:00	31.23	0	-0.590398	-0.842697	-0.150855
73020	28/08/2018--07:07:00	31.23	0	-0.590398	-0.842697	-0.165298
73080	28/08/2018--07:08:00	31.24	0	-0.590398	-0.842697	-0.165298
73140	28/08/2018--07:09:00	31.24	0	-0.590398	-0.842697	-0.165298
73200	28/08/2018--07:10:00	31.25	0	-0.590398	-0.842697	-0.165298
73260	28/08/2018--07:11:00	31.23	0	-0.590398	-0.842697	-0.165298
73320	28/08/2018--07:12:00	31.24	0	-0.590398	-0.842697	-0.165298
73380	28/08/2018--07:13:00	31.24	0	-0.590398	-0.842697	-0.165298
73440	28/08/2018--07:14:00	31.25	0	-0.590398	-0.842697	-0.165298
73500	28/08/2018--07:15:00	31.23	0	-0.590398	-0.842697	-0.165298
73560	28/08/2018--07:16:00	31.25	0	-0.590398	-0.842697	-0.165298
73620	28/08/2018--07:17:00	31.22	0	-0.590398	-0.842697	-0.165298
73680	28/08/2018--07:18:00	31.25	0	-0.590398	-0.842697	-0.150855
73740	28/08/2018--07:19:00	31.24	0	-0.590398	-0.842697	-0.165298
73800	28/08/2018--07:20:00	31.24	0	-0.590398	-0.842697	-0.165298
73860	28/08/2018--07:21:00	31.24	0	-0.590398	-0.842697	-0.165298
73920	28/08/2018--07:22:00	31.25	0	-0.590398	-0.842697	-0.165298
73980	28/08/2018--07:23:00	31.25	0	-0.590398	-0.842697	-0.165298
74040	28/08/2018--07:24:00	31.23	0	-0.590398	-0.842697	-0.165298
74100	28/08/2018--07:25:00	31.24	0	-0.590398	-0.828538	-0.165298
74160	28/08/2018--07:26:00	31.25	0	-0.590398	-0.842697	-0.165298
74220	28/08/2018--07:27:00	31.24	0	-0.590398	-0.842697	-0.165298
74280	28/08/2018--07:28:00	31.24	0	-0.590398	-0.842697	-0.150855
74340	28/08/2018--07:29:00	31.26	0	-0.590398	-0.842697	-0.165298
74400	28/08/2018--07:30:00	31.23	0	-0.590398	-0.842697	-0.165298
74460	28/08/2018--07:31:00	31.25	0	-0.590398	-0.842697	-0.165298
74520	28/08/2018--07:32:00	31.23	0	-0.590398	-0.842697	-0.165298
74580	28/08/2018--07:33:00	31.23	0	-0.590398	-0.842697	-0.165298
74640	28/08/2018--07:34:00	31.22	0	-0.590398	-0.842697	-0.165298
74700	28/08/2018--07:35:00	31.26	0	-0.590398	-0.842697	-0.165298
74760	28/08/2018--07:36:00	31.24	0	-0.590398	-0.842697	-0.165298
74820	28/08/2018--07:37:00	31.26	0	-0.590398	-0.842697	-0.165298
74880	28/08/2018--07:38:00	31.25	0	-0.590398	-0.842697	-0.150855
74940	28/08/2018--07:39:00	31.25	0	-0.590398	-0.842697	-0.165298
75000	28/08/2018--07:40:00	31.27	0	-0.590398	-0.842697	-0.165298
75060	28/08/2018--07:41:00	31.25	0	-0.590398	-0.842697	-0.165298
75120	28/08/2018--07:42:00	31.25	0	-0.590398	-0.842697	-0.150855
75180	28/08/2018--07:43:00	31.25	0	-0.590398	-0.842697	-0.165298
75240	28/08/2018--07:44:00	31.28	0	-0.590398	-0.842697	-0.150855
75300	28/08/2018--07:45:00	31.28	0	-0.590398	-0.842697	-0.165298
75360	28/08/2018--07:46:00	31.25	0	-0.590398	-0.842697	-0.165298
75420	28/08/2018--07:47:00	31.27	0	-0.590398	-0.842697	-0.165298
75480	28/08/2018--07:48:00	31.28	0	-0.590398	-0.842697	-0.165298
75540	28/08/2018--07:49:00	31.27	0	-0.590398	-0.842697	-0.165298
75600	28/08/2018--07:50:00	31.27	0	-0.590398	-0.842697	-0.165298
75660	28/08/2018--07:51:00	31.27	0	-0.590398	-0.842697	-0.165298
75720	28/08/2018--07:52:00	31.29	0	-0.590398	-0.842697	-0.150855
75780	28/08/2018--07:53:00	31.28	0	-0.590398	-0.842697	-0.165298
75840	28/08/2018--07:54:00	31.28	0	-0.590398	-0.842697	-0.165298
75900	28/08/2018--07:55:00	31.29	0	-0.590398	-0.842697	-0.165298
75960	28/08/2018--07:56:00	31.29	0	-0.590398	-0.842697	-0.165298
76020	28/08/2018--07:57:00	31.26	0	-0.590398	-0.842697	-0.165298
76080	28/08/2018--07:58:00	31.29	0	-0.590398	-0.842697	-0.165298
76140	28/08/2018--07:59:00	31.3	0	-0.590398	-0.842697	-0.150855
76200	28/08/2018--08:00:00	31.26	0	-0.590398	-0.842697	-0.165298
76260	28/08/2018--08:01:00	31.31	0	-0.590398	-0.842697	-0.165298
76320	28/08/2018--08:02:00	31.29	0	-0.590398	-0.842697	-0.165298
76380	28/08/2018--08:03:00	31.29	0	-0.590398	-0.842697	-0.150855
76440	28/08/2018--08:04:00	31.29	0	-0.590398	-0.842697	-0.150855
76500	28/08/2018--08:05:00	31.28	0	-0.590398	-0.842697	-0.150855
76560	28/08/2018--08:06:00	31.3	0	-0.590398	-0.842697	-0.165298
76620	28/08/2018--08:07:00	31.3	0	-0.590398	-0.842697	-0.165298
76680	28/08/2018--08:08:00	31.3	0	-0.590398	-0.842697	-0.165298
76740	28/08/2018--08:09:00	31.29	0	-0.590398	-0.842697	-0.165298
76800	28/08/2018--08:10:00	31.31	0	-0.590398	-0.842697	-0.150855
76860	28/08/2018--08:11:00	31.3	0	-0.590398	-0.842697	-0.165298
76920	28/08/2018--08:12:00	31.3	0	-0.590398	-0.842697	-0.165298
76980	28/08/2018--08:13:00	31.27	0	-0.590398	-0.842697	-0.165298
77040	28/08/2018--08:14:00	31.32	0	-0.590398	-0.842697	-0.165298
77100	28/08/2018--08:15:00	31.31	0	-0.590398	-0.842697	-0.165298
77160	28/08/2018--08:16:00	31.31	0	-0.590398	-0.842697	-0.165298
77220	28/08/2018--08:17:00	31.3	0	-0.590398	-0.842697	-0.165298
77280	28/08/2018--08:18:00	31.33	0	-0.590398	-0.842697	-0.150855
77340	28/08/2018--08:19:00	31.31	0	-0.590398	-0.842697	-0.165298
77400	28/08/2018--08:20:00	31.32	0	-0.590398	-0.842697	-0.165298
77460	28/08/2018--08:21:00	31.31	0	-0.590398	-0.842697	-0.165298
77520	28/08/2018--08:22:00	31.34	0	-0.590398	-0.842697	-0.150855
77580	28/08/2018--08:23:00	31.32	0	-0.590398	-0.842697	-0.150855
77640	28/08/2018--08:24:00	31.32	0	-0.590398	-0.842697	-0.165298
77700	28/08/2018--08:25:00	31.33	0	-0.590398	-0.842697	-0.165298
77760	28/08/2018--08:26:00	31.32	0	-0.590398	-0.842697	-0.150855
77820	28/08/2018--08:27:00	31.34	0	-0.590398	-0.842697	-0.165298
77880	28/08/2018--08:28:00	31.34	0	-0.590398	-0.842697	-0.165298
77940	28/08/2018--08:29:00	31.34	0	-0.590398	-0.842697	-0.165298
78000	28/08/2018--08:30:00	31.34	0	-0.590398	-0.842697	-0.165298
78060	28/08/2018--08:31:00	31.33	0	-0.590398	-0.842697	-0.165298
78120	28/08/2018--08:32:00	31.34	0	-0.590398	-0.842697	-0.165298
78180	28/08/2018--08:33:00	31.34	0	-0.590398	-0.842697	-0.165298
78240	28/08/2018--08:34:00	31.35	0	-0.590398	-0.842697	-0.150855
78300	28/08/2018--08:35:00	31.37	0	-0.590398	-0.842697	-0.165298
78360	28/08/2018--08:36:00	31.35	0	-0.590398	-0.842697	-0.150855
78420	28/08/2018--08:37:00	31.35	0	-0.590398	-0.842697	-0.150855
78480	28/08/2018--08:38:00	31.36	0	-0.590398	-0.842697	-0.165298
78540	28/08/2018--08:39:00	31.34	0	-0.590398	-0.842697	-0.165298
78600	28/08/2018--08:40:00	31.35	0	-0.590398	-0.842697	-0.165298
78660	28/08/2018--08:41:00	31.36	0	-0.590398	-0.842697	-0.150855
78720	28/08/2018--08:42:00	31.37	0	-0.590398	-0.842697	-0.165298
78780	28/08/2018--08:43:00	31.38	0	-0.590398	-0.842697	-0.165298
78840	28/08/2018--08:44:00	31.38	0	-0.590398	-0.842697	-0.150855
78900	28/08/2018--08:45:00	31.38	0	-0.590398	-0.842697	-0.150855
78960	28/08/2018--08:46:00	31.36	0	-0.590398	-0.842697	-0.165298
79020	28/08/2018--08:47:00	31.38	0	-0.590398	-0.842697	-0.165298
79080	28/08/2018--08:48:00	31.38	0	-0.590398	-0.842697	-0.165298
79140	28/08/2018--08:49:00	31.37	0	-0.590398	-0.842697	-0.150855
79200	28/08/2018--08:50:00	31.39	0	-0.590398	-0.842697	-0.165298
79260	28/08/2018--08:51:00	31.38	0	-0.590398	-0.842697	-0.150855
79320	28/08/2018--08:52:00	31.38	0	-0.590398	-0.842697	-0.165298
79380	28/08/2018--08:53:00	31.39	0	-0.590398	-0.842697	-0.150855
79440	28/08/2018--08:54:00	31.37	0	-0.590398	-0.842697	-0.165298
79500	28/08/2018--08:55:00	31.38	0	-0.590398	-0.842697	-0.165298
79560	28/08/2018--08:56:00	31.38	0	-0.590398	-0.828538	-0.165298
79620	28/08/2018--08:57:00	31.4	0	-0.590398	-0.842697	-0.165298
79680	28/08/2018--08:58:00	31.38	0	-0.590398	-0.842697	-0.150855
79740	28/08/2018--08:59:00	31.39	0	-0.590398	-0.842697	-0.165298
79800	28/08/2018--09:00:00	31.38	0	-0.590398	-0.842697	-0.150855
79860	28/08/2018--09:01:00	31.39	0	-0.590398	-0.842697	-0.150855
79920	28/08/2018--09:02:00	31.39	0	-0.590398	-0.842697	-0.165298
79980	28/08/2018--09:03:00	31.39	0	-0.590398	-0.842697	-0.165298
80040	28/08/2018--09:04:00	31.39	0	-0.590398	-0.842697	-0.165298
80100	28/08/2018--09:05:00	31.4	0	-0.590398	-0.842697	-0.165298
80160	28/08/2018--09:06:00	31.39	0	-0.590398	-0.842697	-0.150855
80220	28/08/2018--09:07:00	31.38	0	-0.590398	-0.842697	-0.150855
80280	28/08/2018--09:08:00	31.4	0	-0.590398	-0.842697	-0.150855
80340	28/08/2018--09:09:00	31.39	0	-0.590398	-0.842697	-0.165298
80400	28/08/2018--09:10:00	31.38	0	-0.590398	-0.842697	-0.165298
80460	28/08/2018--09:11:00	31.39	0	-0.606737	-0.842697	-0.165298
80520	28/08/2018--09:12:00	31.4	0	-0.590398	-0.842697	-0.150855
80580	28/08/2018--09:13:00	31.4	0	-0.590398	-0.842697	-0.165298
80640	28/08/2018--09:14:00	31.39	0	-0.590398	-0.842697	-0.165298
80700	28/08/2018--09:15:00	31.4	0	-0.590398	-0.842697	-0.150855
80760	28/08/2018--09:16:00	31.39	0	-0.590398	-0.842697	-0.150855
80820	28/08/2018--09:17:00	31.4	0	-0.590398	-0.842697	-0.165298
80880	28/08/2018--09:18:00	31.41	0	-0.590398	-0.842697	-0.165298
80940	28/08/2018--09:19:00	31.4	0	-0.590398	-0.842697	-0.165298
81000	28/08/2018--09:20:00	31.4	0	-0.590398	-0.842697	-0.165298
81060	28/08/2018--09:21:00	31.39	0	-0.590398	-0.842697	-0.165298
81120	28/08/2018--09:22:00	31.42	0	-0.590398	-0.842697	-0.165298
81180	28/08/2018--09:23:00	31.42	0	-0.590398	-0.842697	-0.150855
81240	28/08/2018--09:24:00	31.42	0	-0.590398	-0.842697	-0.165298
81300	28/08/2018--09:25:00	31.42	0	-0.590398	-0.842697	-0.165298
81360	28/08/2018--09:26:00	31.41	0	-0.590398	-0.842697	-0.150855
81420	28/08/2018--09:27:00	31.42	0	-0.590398	-0.842697	-0.165298
81480	28/08/2018--09:28:00	31.42	0	-0.590398	-0.842697	-0.165298
81540	28/08/2018--09:29:00	31.42	0	-0.590398	-0.842697	-0.165298
81600	28/08/2018--09:30:00	31.43	0	-0.590398	-0.842697	-0.165298
81660	28/08/2018--09:31:00	31.43	0	-0.590398	-0.842697	-0.165298
81720	28/08/2018--09:32:00	31.43	0	-0.590398	-0.842697	-0.165298
81780	28/08/2018--09:33:00	31.43	0	-0.590398	-0.842697	-0.150855
81840	28/08/2018--09:34:00	31.42	0	-0.590398	-0.842697	-0.165298
81900	28/08/2018--09:35:00	31.42	0	-0.590398	-0.842697	-0.165298
81960	28/08/2018--09:36:00	31.43	0	-0.590398	-0.842697	-0.150855
82020	28/08/2018--09:37:00	31.43	0	-0.590398	-0.842697	-0.150855
82080	28/08/2018--09:38:00	31.44	0	-0.590398	-0.842697	-0.150855
82140	28/08/2018--09:39:00	31.45	0	-0.590398	-0.842697	-0.165298
82200	28/08/2018--09:40:00	31.43	0	-0.590398	-0.842697	-0.165298
82260	28/08/2018--09:41:00	31.42	0	-0.590398	-0.842697	-0.165298
82320	28/08/2018--09:42:00	31.41	0	-0.590398	-0.842697	-0.150855
82380	28/08/2018--09:43:00	31.43	0	-0.590398	-0.842697	-0.165298
82440	28/08/2018--09:44:00	31.38	0	-0.590398	-0.842697	-0.150855
82500	28/08/2018--09:45:00	31.41	0	-0.590398	-0.842697	-0.165298
82560	28/08/2018--09:46:00	31.39	0	-0.590398	-0.842697	-0.165298
82620	28/08/2018--09:47:00	31.38	0	-0.590398	-0.842697	-0.165298
82680	28/08/2018--09:48:00	31.38	84	-0.312626	0.502369	0.831257
82740	28/08/2018--09:49:00	31.68	494	-0.0511934	101.208	-0.165298
82800	28/08/2018--09:50:00	31.66	961	-0.328965	105.455	-0.12197
82860	28/08/2018--09:51:00	31.6	448	-0.132891	0.99792	-0.0930841
82920	28/08/2018--09:52:00	31.69	120	-0.394323	0.89881	-0.266398
82980	28/08/2018--09:53:00	31.8	1	-0.263607	0.969603	-0.194184
83040	28/08/2018--09:54:00	31.87	304	-0.345305	0.912968	-0.237512
83100	28/08/2018--09:55:00	31.83	668	-0.574058	0.601479	-0.598583
83160	28/08/2018--09:56:00	31.9	32	-0.296286	0.969603	0.0513443
83220	28/08/2018--09:57:00	31.99	22	-0.230928	0.969603	-0.12197
83280	28/08/2018--09:58:00	32.08	48	-0.230928	101.208	-0.165298
83340	28/08/2018--09:59:00	32.16	4	-0.18191	0.927127	-0.367498
83400	28/08/2018--10:00:00	32.23	8	-0.247268	0.912968	-0.367498
83460	28/08/2018--10:01:00	32.29	0	-0.16557	0.955444	-0.280841
83520	28/08/2018--10:02:00	32.35	0	-0.279947	0.89881	-0.381941
83580	28/08/2018--10:03:00	32.37	14	-0.16557	0.941285	-0.309727
83640	28/08/2018--10:04:00	32.41	263	-0.0838724	0.7997	-0.613026
83700	28/08/2018--10:05:00	32.51	0	-0.116551	0.785541	-0.641912
83760	28/08/2018--10:06:00	32.64	0	-0.116551	0.743065	-0.670797
83820	28/08/2018--10:07:00	32.74	0	-0.0838724	0.757224	-0.670797
83880	28/08/2018--10:08:00	32.86	36	0.112202	177.664	0.412415
83940	28/08/2018--10:09:00	32.9	367	210.562	115.366	136.564
84000	28/08/2018--10:10:00	33.08	162	-0.0185143	0.870493	-0.540812
84060	28/08/2018--10:11:00	33.18	17	-0.230928	0.89881	-0.396384
84120	28/08/2018--10:12:00	33.22	1	-0.0838724	0.89881	-0.468598
84180	28/08/2018--10:13:00	33.25	269	-0.410663	0.884651	-0.179741
84240	28/08/2018--10:14:00	33.21	462	-0.116551	0.941285	-0.483041
84300	28/08/2018--10:15:00	33.2	67	-0.16557	0.955444	-0.381941
84360	28/08/2018--10:16:00	33.2	64	-0.377984	112.535	-0.107527
84420	28/08/2018--10:17:00	33.04	350	-0.0675329	0.941285	-0.353055
84480	28/08/2018--10:18:00	32.96	32	-0.296286	0.927127	-0.237512
84540	28/08/2018--10:19:00	32.95	590	-0.230928	0.884651	-0.165298
84600	28/08/2018--10:20:00	32.86	276	-0.14923	0.912968	-0.266398
84660	28/08/2018--10:21:00	32.57	416	-0.214589	105.455	-0.136413
84720	28/08/2018--10:22:00	31.49	339	0.0795228	111.119	-0.12197
84780	28/08/2018--10:23:00	31.13	412	0.488011	0.884651	-0.353055
84840	28/08/2018--10:24:00	31.2	218	-0.0838724	101.208	-0.0641984
84900	28/08/2018--10:25:00	31.36	608	-0.100212	0.870493	-0.107527
84960	28/08/2018--10:26:00	31.56	235	-0.230928	0.785541	-0.0930841
85020	28/08/2018--10:27:00	31.75	597	0.0305043	10.404	-0.12197
85080	28/08/2018--10:28:00	31.91	727	0.144881	108.287	-0.12197
85140	28/08/2018--10:29:00	31.88	436	0.0795228	111.119	-0.237512
85200	28/08/2018--10:30:00	31.74	317	-0.0675329	0.941285	-0.194184
85260	28/08/2018--10:31:00	31.72	267	-0.16557	0.927127	-0.107527
85320	28/08/2018--10:32:00	31.8	338	0.0631833	101.208	-0.0208699
85380	28/08/2018--10:33:00	31.86	558	-0.116551	102.624	-0.12197
85440	28/08/2018--10:34:00	31.89	451	0.128541	143.684	-0.150855
85500	28/08/2018--10:35:00	31.94	289	-0.0185143	0.99792	-0.136413
85560	28/08/2018--10:36:00	32.02	427	0.0795228	101.208	-0.150855
85620	28/08/2018--10:37:00	32.09	625	-0.0185143	10.404	-0.179741
85680	28/08/2018--10:38:00	32.08	693	-0.18191	0.969603	-0.136413
85740	28/08/2018--10:39:00	32.08	267	-0.230928	102.624	-0.165298
85800	28/08/2018--10:40:00	32.09	212	-0.296286	108.287	-0.381941
85860	28/08/2018--10:41:00	31.98	552	-0.0675329	0.983761	-0.237512
85920	28/08/2018--10:42:00	31.88	165	-0.0675329	0.983761	-0.266398
85980	28/08/2018--10:43:00	31.92	477	-0.116551	116.782	-0.165298
86040	28/08/2018--10:44:00	31.95	498	0.782122	0.714748	-0.237512
86100	28/08/2018--10:45:00	31.98	495	-0.198249	0.983761	-0.338612
86160	28/08/2018--10:46:00	31.23	431	-0.0511934	101.208	-0.150855
86220	28/08/2018--10:47:00	30.66	408	-0.0511934	101.208	-0.251955
86280	28/08/2018--10:48:00	30.2	376	-0.18191	0.912968	-0.12197
86340	28/08/2018--10:49:00	30.16	794	-0.116551	0.884651	-0.497483
86400	28/08/2018--10:50:00	30.5	813	-0.0185143	101.208	-0.656355
86460	28/08/2018--10:51:00	30.91	842	-0.100212	0.983761	-0.136413
86520	28/08/2018--10:52:00	31.13	275	-0.116551	0.941285	-0.194184
86580	28/08/2018--10:53:00	31.36	55	-0.00217479	0.927127	0.369087
86640	28/08/2018--10:54:00	31.52	34	0.112202	0.445735	-0.88744
86700	28/08/2018--10:55:00	31.63	0	0.0795228	0.445735	-0.901883
86760	28/08/2018--10:56:00	31.84	519	0.226579	0.884651	-0.194184
86820	28/08/2018--10:57:00	31.97	247	0.128541	0.743065	-0.699683
86880	28/08/2018--10:58:00	32.13	4	0.275597	0.714748	-0.656355
86940	28/08/2018--10:59:00	32.32	0	0.275597	0.714748	-0.670797
87000	28/08/2018--11:00:00	32.46	0	0.324616	0.686431	-0.670797
87060	28/08/2018--11:01:00	32.61	20	-0.0511934	0.389101	-0.930768
87120	28/08/2018--11:02:00	32.67	236	-0.14923	106.871	-0.150855
87180	28/08/2018--11:03:00	32.72	232	-0.0348538	0.927127	-0.367498
87240	28/08/2018--11:04:00	32.75	141	0.0468438	101.208	-0.107527
87300	28/08/2018--11:05:00	32.76	114	0.0141647	0.134246	0.975686
87360	28/08/2018--11:06:00	32.82	365	0.0958623	0.969603	-0.295284
87420	28/08/2018--11:07:00	32.82	230	-0.0838724	101.208	-0.150855
87480	28/08/2018--11:08:00	32.87	77	-0.263607	0.813858	-0.555255
87540	28/08/2018--11:09:00	32.98	0	-0.230928	0.813858	-0.569698
87600	28/08/2018--11:10:00	33.11	0	-0.247268	0.771382	-0.613026
87660	28/08/2018--11:11:00	33.19	0	-0.230928	0.7997	-0.58414
87720	28/08/2018--11:12:00	33.29	0	-0.16557	0.785541	-0.613026
87780	28/08/2018--11:13:00	33.38	3	-0.14923	0.813858	-0.58414
87840	28/08/2018--11:14:00	33.42	0	-0.16557	0.828017	-0.555255
87900	28/08/2018--11:15:00	33.43	0	-0.16557	0.828017	-0.555255
87960	28/08/2018--11:16:00	33.43	0	-0.16557	0.828017	-0.555255
88020	28/08/2018--11:17:00	33.46	0	-0.14923	0.828017	-0.569698
88080	28/08/2018--11:18:00	33.5	0	-0.116551	0.828017	-0.569698
88140	28/08/2018--11:19:00	33.57	0	-0.14923	0.828017	-0.569698
88200	28/08/2018--11:20:00	33.61	0	-0.14923	0.842175	-0.555255
88260	28/08/2018--11:21:00	33.65	0	-0.14923	0.828017	-0.555255
88320	28/08/2018--11:22:00	33.65	1	-0.116551	0.828017	-0.569698
88380	28/08/2018--11:23:00	33.67	0	-0.0675329	0.828017	-0.58414
88440	28/08/2018--11:24:00	33.64	0	-0.100212	0.828017	-0.555255
88500	28/08/2018--11:25:00	33.66	5	-0.230928	0.771382	-0.613026
88560	28/08/2018--11:26:00	33.75	0	0.0141647	0.7997	-0.598583
88620	28/08/2018--11:27:00	33.8	4	-0.16557	0.842175	-0.526369
88680	28/08/2018--11:28:00	33.85	0	0.226579	0.785541	-0.540812
88740	28/08/2018--11:29:00	33.9	33	0.259258	0.813858	0.513515
88800	28/08/2018--11:30:00	33.9	0	0.226579	0.785541	0.542401
88860	28/08/2018--11:31:00	33.85	1	0.259258	0.884651	0.397972
88920	28/08/2018--11:32:00	33.79	1	0.308276	0.870493	0.369087
88980	28/08/2018--11:33:00	33.68	465	0.128541	0.99792	-0.179741
89040	28/08/2018--11:34:00	33.4	156	-0.0511934	0.983761	-0.208627
89100	28/08/2018--11:35:00	33.32	34	-0.296286	0.969603	-0.266398
89160	28/08/2018--11:36:00	33.3	178	0.193899	0.955444	0.340201
89220	28/08/2018--11:37:00	33.21	515	0.700425	0.743065	-0.0497556
89280	28/08/2018--11:38:00	33.02	85	0.128541	0.785541	-0.237512
89340	28/08/2018--11:39:00	32.74	232	-0.100212	102.624	-0.165298
89400	28/08/2018--11:40:00	32.45	653	0.0795228	116.782	-0.266398
89460	28/08/2018--11:41:00	32.3	858	-0.0511934	0.983761	-0.324169
89520	28/08/2018--11:42:00	32.3	195	0.324616	0.530686	-0.78634
89580	28/08/2018--11:43:00	32.48	1	0.291937	0.686431	-0.68524
89640	28/08/2018--11:44:00	32.7	278	0.0468438	0.99792	-0.0930841
89700	28/08/2018--11:45:00	32.94	109	-0.0185143	101.208	-0.0641984
89760	28/08/2018--11:46:00	33.15	381	-0.214589	0.0209772	-0.98854
89820	28/08/2018--11:47:00	33.28	1	-0.198249	0.0351358	-0.959654
89880	28/08/2018--11:48:00	33.4	8	-0.198249	0.389101	-0.88744
89940	28/08/2018--11:49:00	33.5	14	-0.100212	0.346625	-0.945211
90000	28/08/2018--11:50:00	33.67	3	-0.14923	0.318308	-0.945211
90060	28/08/2018--11:51:00	33.78	0	-0.16557	0.233356	-0.974097
90120	28/08/2018--11:52:00	33.91	1	-0.198249	0.275832	-0.974097
90180	28/08/2018--11:53:00	33.96	372	0.193899	0.969603	-0.22307
90240	28/08/2018--11:54:00	33.95	100	0.112202	126.693	-0.165298
90300	28/08/2018--11:55:00	34.06	843	0.0958623	0.828017	-0.208627
90360	28/08/2018--11:56:00	34.06	388	-0.0348538	0.700589	-0.728569
90420	28/08/2018--11:57:00	34.13	0	0.0468438	0.728907	-0.699683
90480	28/08/2018--11:58:00	34.19	0	-0.0675329	0.757224	-0.656355
90540	28/08/2018--11:59:00	34.28	0	-0.0838724	0.771382	-0.656355
90600	28/08/2018--12:00:00	34.33	6	-0.00217479	0.785541	-0.627469
90660	28/08/2018--12:01:00	34.4	0	-0.0838724	0.813858	-0.598583
90720	28/08/2018--12:02:00	34.44	1	-0.0348538	0.828017	-0.58414
90780	28/08/2018--12:03:00	34.43	0	-0.0838724	0.828017	-0.58414
90840	28/08/2018--12:04:00	34.41	0	-0.132891	0.813858	-0.58414
90900	28/08/2018--12:05:00	34.38	1	-0.0348538	0.828017	-0.58414
90960	28/08/2018--12:06:00	34.39	1	-0.296286	101.208	-0.353055
91020	28/08/2018--12:07:00	34.37	3	-0.00217479	0.927127	-0.425269
91080	28/08/2018--12:08:00	34.33	0	0.0141647	0.927127	-0.425269
91140	28/08/2018--12:09:00	34.31	0	0.0141647	0.927127	-0.425269
91200	28/08/2018--12:10:00	34.23	0	0.0795228	0.89881	-0.468598
91260	28/08/2018--12:11:00	34.23	0	0.0141647	0.927127	-0.425269
91320	28/08/2018--12:12:00	34.19	0	-0.00217479	0.941285	-0.381941
91380	28/08/2018--12:13:00	34.17	0	-0.00217479	0.941285	-0.367498
91440	28/08/2018--12:14:00	34.15	6	-0.541379	0.89881	-0.237512
91500	28/08/2018--12:15:00	34.13	262	-0.0348538	0.431576	-0.916326
91560	28/08/2018--12:16:00	34.16	2	-0.0185143	0.374942	-0.930768
91620	28/08/2018--12:17:00	34.19	0	-0.0511934	0.374942	-0.930768
91680	28/08/2018--12:18:00	34.21	0	-0.0511934	0.374942	-0.916326
91740	28/08/2018--12:19:00	34.24	1	-0.0675329	0.360783	-0.930768
91800	28/08/2018--12:20:00	34.29	20	0.275597	-0.0214985	-0.699683
91860	28/08/2018--12:21:00	34.39	16	0.0305043	0.0917702	-100.298
91920	28/08/2018--12:22:00	34.39	209	-0.214589	0.941285	-0.280841
91980	28/08/2018--12:23:00	34.46	1	-0.198249	0.941285	-0.309727
92040	28/08/2018--12:24:00	34.42	227	0.0795228	0.969603	-0.179741
92100	28/08/2018--12:25:00	34.43	475	-0.328965	0.417418	0.8457
92160	28/08/2018--12:26:00	34.53	4	-0.345305	0.474052	0.802372
92220	28/08/2018--12:27:00	34.62	0	-0.361644	0.488211	0.787929
92280	28/08/2018--12:28:00	34.71	0	-0.377984	0.445735	0.802372
92340	28/08/2018--12:29:00	34.77	0	-0.345305	0.459893	0.816814
92400	28/08/2018--12:30:00	34.69	636	-0.16557	102.624	-0.439712
92460	28/08/2018--12:31:00	34.84	1133	-0.0675329	111.119	-0.00642706
92520	28/08/2018--12:32:00	34.67	1133	0.0958623	176.248	-0.367498
92580	28/08/2018--12:33:00	34.41	1032	-0.00217479	0.672272	-0.78634
92640	28/08/2018--12:34:00	34.27	17	0.112202	-0.30467	-0.98854
92700	28/08/2018--12:35:00	34.19	1	0.0958623	-0.276353	-0.959654
92760	28/08/2018--12:36:00	34.13	1	0.128541	-0.30467	-0.945211
92820	28/08/2018--12:37:00	34.08	13	0.112202	-0.262195	-0.959654
92880	28/08/2018--12:38:00	34.04	8	-0.263607	0.318308	-0.901883
92940	28/08/2018--12:39:00	34.1	4	0.259258	-0.233877	-0.930768
93000	28/08/2018--12:40:00	34.11	63	-0.247268	128.109	0.455744
93060	28/08/2018--12:41:00	34.09	444	-0.198249	0.969603	-0.237512
93120	28/08/2018--12:42:00	33.89	603	-0.0511934	109.703	-0.280841
93180	28/08/2018--12:43:00	33.68	622	0.210239	0.969603	0.18133
93240	28/08/2018--12:44:00	33.59	51	0.389974	0.941285	-0.0208699
93300	28/08/2018--12:45:00	33.6	145	0.0305043	0.99792	-0.251955
93360	28/08/2018--12:46:00	33.61	27	-0.14923	0.99792	0.0224586
93420	28/08/2018--12:47:00	33.63	4	-0.100212	0.99792	-0.136413
93480	28/08/2018--12:48:00	33.64	142	-0.0511934	0.459893	-0.88744
93540	28/08/2018--12:49:00	33.61	16	0.210239	0.672272	-0.714126
93600	28/08/2018--12:50:00	33.57	0	0.0631833	0.785541	-0.641912
93660	28/08/2018--12:51:00	33.57	365	-0.198249	0.89881	-0.439712
93720	28/08/2018--12:52:00	33.61	97	-0.214589	0.389101	-0.916326
93780	28/08/2018--12:53:00	33.7	0	-0.198249	0.403259	-0.901883
93840	28/08/2018--12:54:00	33.79	4	-0.263607	0.304149	-0.930768
93900	28/08/2018--12:55:00	33.86	0	-0.263607	0.332466	-0.901883
93960	28/08/2018--12:56:00	33.91	0	-0.230928	0.360783	-0.916326
94020	28/08/2018--12:57:00	33.99	8	-0.214589	0.346625	-0.916326
94080	28/08/2018--12:58:00	34.07	0	-0.230928	0.304149	-0.916326
94140	28/08/2018--12:59:00	34.16	54	-0.328965	0.927127	0.195773
94200	28/08/2018--13:00:00	34.17	102	-0.116551	-0.0356571	100.457
94260	28/08/2018--13:01:00	34.11	138	-0.116551	0.969603	-0.208627
94320	28/08/2018--13:02:00	33.97	4	-0.100212	0.969603	-0.179741
94380	28/08/2018--13:03:00	33.82	712	0.112202	0.955444	-0.251955
94440	28/08/2018--13:04:00	33.73	251	0.340955	0.686431	-0.656355
94500	28/08/2018--13:05:00	33.67	0	0.340955	0.714748	-0.627469
94560	28/08/2018--13:06:00	33.62	0	0.389974	0.728907	-0.58414
94620	28/08/2018--13:07:00	33.62	3	0.275597	0.728907	-0.641912
94680	28/08/2018--13:08:00	33.64	0	0.226579	0.7997	-0.598583
94740	28/08/2018--13:09:00	33.66	0	0.226579	0.813858	-0.58414
94800	28/08/2018--13:10:00	33.64	0	0.210239	0.7997	-0.58414
94860	28/08/2018--13:11:00	33.61	5	0.275597	0.813858	-0.540812
94920	28/08/2018--13:12:00	33.57	2	0.242918	0.828017	-0.526369
94980	28/08/2018--13:13:00	33.57	1	0.210239	0.842175	-0.526369
95040	28/08/2018--13:14:00	33.56	0	0.193899	0.856334	-0.511926
95100	28/08/2018--13:15:00	33.56	0	0.226579	0.856334	-0.511926
95160	28/08/2018--13:16:00	33.55	0	0.242918	0.842175	-0.526369
95220	28/08/2018--13:17:00	33.57	0	0.242918	0.856334	-0.497483
95280	28/08/2018--13:18:00	33.59	0	0.226579	0.856334	-0.497483
95340	28/08/2018--13:19:00	33.61	0	0.259258	0.828017	-0.526369
95400	28/08/2018--13:20:00	33.63	0	0.242918	0.842175	-0.511926
95460	28/08/2018--13:21:00	33.66	0	0.226579	0.842175	-0.511926
95520	28/08/2018--13:22:00	33.68	0	0.242918	0.828017	-0.526369
95580	28/08/2018--13:23:00	33.67	23	0.0305043	0.00681863	-0.800783
95640	28/08/2018--13:24:00	33.69	291	0.373634	0.813858	0.455744
95700	28/08/2018--13:25:00	33.8	11	0.389974	0.629797	0.657943
95760	28/08/2018--13:26:00	33.86	233	0.128541	0.941285	-0.338612
95820	28/08/2018--13:27:00	33.84	374	0.193899	0.28999	-0.945211
95880	28/08/2018--13:28:00	33.83	9	0.193899	0.658114	-0.743012
95940	28/08/2018--13:29:00	33.87	134	-0.198249	0.233356	-0.959654
96000	28/08/2018--13:30:00	33.93	0	-0.230928	0.28999	-0.945211
96060	28/08/2018--13:31:00	34.03	0	-0.230928	0.28999	-0.930768
96120	28/08/2018--13:32:00	34.09	542	-0.312626	123.862	-0.194184
96180	28/08/2018--13:33:00	34.07	51	0.242918	0.757224	-0.613026
96240	28/08/2018--13:34:00	34.13	94	0.0141647	0.658114	-0.771897
96300	28/08/2018--13:35:00	34.34	0	-0.0675329	0.615638	-0.800783
96360	28/08/2018--13:36:00	34.48	0	-0.0675329	0.629797	-0.78634
96420	28/08/2018--13:37:00	34.59	0	-0.0838724	0.629797	-0.78634
96480	28/08/2018--13:38:00	34.7	0	-0.0838724	0.601479	-0.800783
96540	28/08/2018--13:39:00	34.74	22	-0.672095	0.360783	-0.68524
96600	28/08/2018--13:40:00	34.66	42	0.0141647	0.0776116	-100.298
96660	28/08/2018--13:41:00	34.55	9	0.0631833	-0.0781329	-0.945211
96720	28/08/2018--13:42:00	34.48	4	0.0795228	0.134246	-0.98854
96780	28/08/2018--13:43:00	34.38	31	-0.982546	0.912968	-0.0641984
96840	28/08/2018--13:44:00	34.27	22	0.0795228	0.89881	-0.468598
96900	28/08/2018--13:45:00	34.15	0	0.0958623	0.89881	-0.468598
96960	28/08/2018--13:46:00	34.07	0	0.242918	0.813858	-0.555255
97020	28/08/2018--13:47:00	34.05	41	0.128541	0.700589	0.701272
97080	28/08/2018--13:48:00	34.2	0	0.17756	0.658114	0.730157
97140	28/08/2018--13:49:00	34.29	8	0.0468438	0.743065	0.657943
97200	28/08/2018--13:50:00	34.38	5	-0.0675329	0.686431	0.715715
97260	28/08/2018--13:51:00	34.32	1	-0.100212	0.686431	0.715715
97320	28/08/2018--13:52:00	34.29	19	-0.132891	0.219197	0.975686
97380	28/08/2018--13:53:00	34.46	7	-0.0511934	0.219197	0.975686
97440	28/08/2018--13:54:00	34.58	71	0.357295	0.431576	0.816814
97500	28/08/2018--13:55:00	34.85	0	0.389974	0.403259	0.816814
97560	28/08/2018--13:56:00	34.89	26	-0.198249	0.89881	-0.410826
97620	28/08/2018--13:57:00	34.65	216	-0.14923	0.912968	-0.208627
97680	28/08/2018--13:58:00	34.45	297	0.259258	0.346625	-0.901883
97740	28/08/2018--13:59:00	34.36	8	0.438992	0.431576	-0.78634
97800	28/08/2018--14:00:00	34.33	8	0.455332	0.459893	-0.771897
97860	28/08/2018--14:01:00	34.34	6	0.0141647	0.530686	-0.858554
97920	28/08/2018--14:02:00	34.33	0	-0.0348538	0.559004	-0.815226
97980	28/08/2018--14:03:00	34.32	40	0.0631833	0.672272	-0.757454
98040	28/08/2018--14:04:00	34.25	2	-0.0185143	0.686431	-0.743012
98100	28/08/2018--14:05:00	34.16	2	0.0468438	0.672272	-0.757454
98160	28/08/2018--14:06:00	34.09	215	-0.0838724	0.884651	-0.107527
98220	28/08/2018--14:07:00	34	73	0.0305043	0.842175	-0.540812
98280	28/08/2018--14:08:00	33.89	528	0.0631833	0.0917702	-0.98854
98340	28/08/2018--14:09:00	33.78	149	0.0305043	0.7997	-0.627469
98400	28/08/2018--14:10:00	33.74	4	0.0795228	0.884651	-0.497483
98460	28/08/2018--14:11:00	33.71	1	0.0631833	0.870493	-0.526369
98520	28/08/2018--14:12:00	33.68	20	0.0141647	0.884651	-0.511926
98580	28/08/2018--14:13:00	33.66	0	-0.0185143	0.89881	-0.468598
98640	28/08/2018--14:14:00	33.61	0	-0.0348538	0.912968	-0.454155
98700	28/08/2018--14:15:00	33.6	30	-0.116551	0.842175	-0.569698
98760	28/08/2018--14:16:00	33.59	1	-0.230928	0.828017	-0.540812
98820	28/08/2018--14:17:00	33.59	1	-0.0348538	0.828017	-0.58414
98880	28/08/2018--14:18:00	33.59	1	-0.100212	0.856334	-0.555255
98940	28/08/2018--14:19:00	33.56	2	-0.0675329	0.856334	-0.526369
99000	28/08/2018--14:20:00	33.54	0	-0.0675329	0.870493	-0.526369
99060	28/08/2018--14:21:00	33.55	0	-0.0511934	0.870493	-0.526369
99120	28/08/2018--14:22:00	33.55	1	-0.0675329	0.870493	-0.511926
99180	28/08/2018--14:23:00	33.54	0	-0.0675329	0.870493	-0.497483
99240	28/08/2018--14:24:00	33.55	0	-0.0838724	0.870493	-0.526369
99300	28/08/2018--14:25:00	33.55	0	-0.18191	0.856334	-0.526369
99360	28/08/2018--14:26:00	33.53	0	-0.18191	0.884651	-0.511926
99420	28/08/2018--14:27:00	33.54	14	-0.0185143	0.912968	-0.454155
99480	28/08/2018--14:28:00	33.54	3	-0.0348538	0.969603	-0.295284
99540	28/08/2018--14:29:00	33.53	0	-0.0511934	0.983761	-0.22307
99600	28/08/2018--14:30:00	33.52	0	-0.0511934	0.99792	-0.22307
99660	28/08/2018--14:31:00	33.51	0	-0.0185143	0.99792	-0.208627
99720	28/08/2018--14:32:00	33.49	0	-0.0185143	0.983761	-0.208627
99780	28/08/2018--14:33:00	33.48	0	-0.0185143	0.983761	-0.22307
99840	28/08/2018--14:34:00	33.5	0	0.0141647	0.983761	-0.208627
99900	28/08/2018--14:35:00	33.38	511	-0.476021	0.870493	0.210215
99960	28/08/2018--14:36:00	33.26	388	-0.16557	105.455	-0.251955
100020	28/08/2018--14:37:00	32.95	369	-0.14923	150.763	-0.410826
100080	28/08/2018--14:38:00	32.75	583	-0.100212	0.99792	0.0369014
100140	28/08/2018--14:39:00	32.77	0	-0.116551	0.99792	0.0369014
100200	28/08/2018--14:40:00	32.85	0	-0.132891	0.99792	-0.0208699
100260	28/08/2018--14:41:00	33.07	577	-0.18191	0.983761	0.109116
100320	28/08/2018--14:42:00	33.41	451	-0.0838724	115.366	-0.165298
100380	28/08/2018--14:43:00	33.44	292	-0.0838724	0.99792	-0.324169
100440	28/08/2018--14:44:00	33.29	145	-0.0348538	0.983761	-0.150855
100500	28/08/2018--14:45:00	33.09	255	-0.18191	0.969603	-0.179741
100560	28/08/2018--14:46:00	32.84	502	-0.132891	0.842175	-0.150855
100620	28/08/2018--14:47:00	32.86	673	-0.312626	0.89881	-0.381941
100680	28/08/2018--14:48:00	33.07	159	-0.443342	0.89881	-0.150855
100740	28/08/2018--14:49:00	33.19	246	-0.0348538	0.912968	-0.353055
100800	28/08/2018--14:50:00	33.28	86	0.112202	0.983761	0.28243
100860	28/08/2018--14:51:00	33.34	182	-0.377984	109.703	-0.410826
100920	28/08/2018--14:52:00	33.32	303	0.0141647	0.870493	-0.165298
100980	28/08/2018--14:53:00	33.2	250	-0.16557	0.99792	-0.165298
101040	28/08/2018--14:54:00	33	225	-0.132891	0.955444	-0.309727
101100	28/08/2018--14:55:00	32.94	309	-0.00217479	112.535	-0.367498
101160	28/08/2018--14:56:00	32.98	321	-0.16557	0.969603	-0.194184
101220	28/08/2018--14:57:00	33.16	353	-0.0675329	0.700589	0.195773
101280	28/08/2018--14:58:00	33.44	253	-0.0838724	0.969603	-0.251955
101340	28/08/2018--14:59:00	33.37	0	-0.214589	0.969603	-0.208627
101400	28/08/2018--15:00:00	33.25	122	-0.0511934	0.99792	-0.22307
101460	28/08/2018--15:01:00	32.95	573	0.0141647	0.99792	-0.266398
101520	28/08/2018--15:02:00	32.71	319	-0.0838724	0.955444	-0.237512
101580	28/08/2018--15:03:00	32.7	277	-0.116551	0.969603	-0.266398
101640	28/08/2018--15:04:00	32.76	13	-0.214589	0.969603	-0.194184
101700	28/08/2018--15:05:00	32.82	11	0.0795228	0.983761	-0.0353127
101760	28/08/2018--15:06:00	32.89	60	-0.0838724	106.871	-0.194184
101820	28/08/2018--15:07:00	33.18	436	-0.0675329	101.208	-0.165298
101880	28/08/2018--15:08:00	33.11	712	0.0468438	0.912968	0.354644
101940	28/08/2018--15:09:00	33.13	219	-0.14923	0.856334	-0.497483
102000	28/08/2018--15:10:00	33.16	8	-0.476021	0.828017	-0.338612
102060	28/08/2018--15:11:00	33.15	16	-0.00217479	0.828017	-0.58414
102120	28/08/2018--15:12:00	33.13	1	-0.0838724	0.927127	-0.425269
102180	28/08/2018--15:13:00	33.13	25	-0.279947	0.955444	-0.179741
102240	28/08/2018--15:14:00	33.02	332	-0.0185143	0.99792	-0.165298
102300	28/08/2018--15:15:00	32.75	119	-0.394323	0.813858	-0.511926
102360	28/08/2018--15:16:00	32.86	169	0.733104	0.686431	-0.0930841
102420	28/08/2018--15:17:00	33.24	78	0.765783	0.615638	-0.237512
102480	28/08/2018--15:18:00	33.53	80	0.0305043	0.99792	-0.136413
102540	28/08/2018--15:19:00	33.63	250	-0.0511934	0.785541	-0.136413
102600	28/08/2018--15:20:00	33.61	416	-0.328965	0.856334	-0.916326
102660	28/08/2018--15:21:00	33.53	239	0.0141647	0.983761	-0.280841
102720	28/08/2018--15:22:00	33.43	43	0.0795228	0.941285	-0.381941
102780	28/08/2018--15:23:00	33.36	258	0.0795228	0.983761	-0.194184
102840	28/08/2018--15:24:00	33.31	231	0.0141647	13.802	-0.22307
102900	28/08/2018--15:25:00	33.29	28	-0.18191	0.99792	0.0513443
102960	28/08/2018--15:26:00	33.29	0	-0.214589	0.969603	-0.194184
103020	28/08/2018--15:27:00	33.25	0	-0.100212	0.884651	-0.483041
103080	28/08/2018--15:28:00	33.19	15	0.0631833	101.208	0.00801577
103140	28/08/2018--15:29:00	33.18	95	-0.0838724	0.983761	-0.165298
103200	28/08/2018--15:30:00	33.14	119	-0.557719	0.757224	-0.367498
103260	28/08/2018--15:31:00	33.18	2	-0.770132	0.587321	-0.295284
103320	28/08/2018--15:32:00	33.19	41	-0.296286	0.474052	0.831257
103380	28/08/2018--15:33:00	33.18	112	-0.0675329	0.955444	0.296872
103440	28/08/2018--15:34:00	33.2	63	-0.198249	0.969603	-0.237512
103500	28/08/2018--15:35:00	33.23	13	-0.247268	0.969603	-0.179741
103560	28/08/2018--15:36:00	33.23	23	-0.18191	0.969603	-0.208627
103620	28/08/2018--15:37:00	33.23	64	-0.0185143	0.983761	0.195773
103680	28/08/2018--15:38:00	33.25	41	-0.377984	0.828017	0.412415
103740	28/08/2018--15:39:00	33.22	44	-0.0348538	101.208	-0.0786412
103800	28/08/2018--15:40:00	33.38	0	0.0468438	0.99792	-0.136413
103860	28/08/2018--15:41:00	33.65	0	0.0958623	0.99792	-0.0786412
103920	28/08/2018--15:42:00	33.81	34	-0.623077	0.785541	0.0657871
103980	28/08/2018--15:43:00	33.88	21	-0.623077	10.404	0.152444
104040	28/08/2018--15:44:00	33.81	20	-0.427002	0.842175	0.426858
104100	28/08/2018--15:45:00	33.76	18	-0.263607	0.99792	0.0224586
104160	28/08/2018--15:46:00	33.66	0	-0.296286	0.912968	-0.0786412
104220	28/08/2018--15:47:00	33.56	6	-0.0185143	0.99792	-0.208627
104280	28/08/2018--15:48:00	33.46	24	-0.0348538	0.99792	0.0946728
104340	28/08/2018--15:49:00	33.39	21	0.0468438	0.99792	0.0657871
104400	28/08/2018--15:50:00	33.36	24	0.0468438	0.99792	0.0802299
104460	28/08/2018--15:51:00	33.27	0	0.0631833	0.99792	0.0657871
104520	28/08/2018--15:52:00	33.2	181	-0.230928	0.686431	-0.483041
104580	28/08/2018--15:53:00	33.25	29	0.0795228	0.983761	-0.208627
104640	28/08/2018--15:54:00	33.25	428	0.406313	106.871	-0.0786412
104700	28/08/2018--15:55:00	33.21	495	-0.230928	0.983761	0.0513443
104760	28/08/2018--15:56:00	33.17	466	-0.0838724	0.983761	-0.251955
104820	28/08/2018--15:57:00	33.08	413	-0.214589	0.99792	-0.150855
104880	28/08/2018--15:58:00	32.89	347	-0.116551	0.89881	-0.165298
104940	28/08/2018--15:59:00	32.84	447	0.291937	0.19088	0.917914
105000	28/08/2018--16:00:00	32.89	252	-0.16557	108.287	-0.12197
105060	28/08/2018--16:01:00	32.95	246	0.193899	0.7997	-0.598583
105120	28/08/2018--16:02:00	33.05	27	-0.00217479	0.983761	-0.0208699
105180	28/08/2018--16:03:00	33.14	342	-0.00217479	0.941285	-0.396384
105240	28/08/2018--16:04:00	33.15	107	-0.16557	0.99792	-0.22307
105300	28/08/2018--16:05:00	33.02	610	-0.0838724	0.842175	-0.12197
105360	28/08/2018--16:06:00	32.75	380	-0.0185143	0.983761	-0.22307
105420	28/08/2018--16:07:00	32.47	489	0.0141647	106.871	-0.165298
105480	28/08/2018--16:08:00	32.35	44	0.0631833	-0.0214985	-100.298
105540	28/08/2018--16:09:00	32.3	55	0.0631833	0.99792	-0.194184
105600	28/08/2018--16:10:00	32.29	197	0.0141647	102.624	-0.353055
105660	28/08/2018--16:11:00	32.4	280	0.0305043	105.455	-0.165298
105720	28/08/2018--16:12:00	32.66	513	0.112202	0.969603	-0.295284
105780	28/08/2018--16:13:00	32.81	30	-0.18191	140.852	-0.150855
105840	28/08/2018--16:14:00	32.92	128	-0.16557	0.99792	-0.165298
105900	28/08/2018--16:15:00	33.01	422	-0.0511934	119.614	-0.0786412
105960	28/08/2018--16:16:00	33.19	841	-0.263607	0.89881	-0.396384
106020	28/08/2018--16:17:00	33.1	173	0.16122	0.941285	-0.295284
106080	28/08/2018--16:18:00	32.86	508	0.259258	10.404	-0.208627
106140	28/08/2018--16:19:00	32.74	385	-0.00217479	0.99792	-0.22307
106200	28/08/2018--16:20:00	32.65	563	0.0631833	0.89881	0.412415
106260	28/08/2018--16:21:00	32.57	269	-0.00217479	101.208	-0.194184
106320	28/08/2018--16:22:00	32.5	619	0.0468438	0.983761	-0.266398
106380	28/08/2018--16:23:00	32.38	563	0.0305043	10.404	-0.165298
106440	28/08/2018--16:24:00	32.4	685	0.0795228	0.856334	-0.12197
106500	28/08/2018--16:25:00	32.39	264	-0.0511934	108.287	-0.22307
106560	28/08/2018--16:26:00	32.48	123	-0.0348538	102.624	-0.68524
106620	28/08/2018--16:27:00	32.58	217	-0.247268	0.89881	-0.179741
106680	28/08/2018--16:28:00	32.68	189	0.0141647	0.99792	-0.194184
106740	28/08/2018--16:29:00	32.75	181	-0.0185143	122.446	0.412415
106800	28/08/2018--16:30:00	32.66	215	0.0468438	0.983761	-0.150855
106860	28/08/2018--16:31:00	32.57	132	-0.100212	0.969603	-0.280841
106920	28/08/2018--16:32:00	32.66	130	-0.247268	0.927127	-0.136413
106980	28/08/2018--16:33:00	32.98	365	-0.345305	0.983761	-0.165298
107040	28/08/2018--16:34:00	33.15	110	-0.263607	105.455	-0.179741
107100	28/08/2018--16:35:00	33.25	426	-0.16557	0.927127	-0.468598
107160	28/08/2018--16:36:00	33.25	236	0.0305043	0.969603	-0.107527
107220	28/08/2018--16:37:00	33.68	291	-0.116551	101.208	-0.22307
107280	28/08/2018--16:38:00	33.73	191	-0.100212	0.969603	-0.136413
107340	28/08/2018--16:39:00	34.06	206	-0.247268	106.871	-0.266398
107400	28/08/2018--16:40:00	33.89	392	-0.247268	0.955444	-0.208627
107460	28/08/2018--16:41:00	33.68	160	-0.279947	0.983761	-0.194184
107520	28/08/2018--16:42:00	33.37	87	-0.16557	0.941285	-0.353055
107580	28/08/2018--16:43:00	33.14	24	-0.0838724	10.404	-0.22307
107640	28/08/2018--16:44:00	32.81	368	0.0631833	102.624	0.109116
107700	28/08/2018--16:45:00	32.42	103	0.275597	0.969603	-0.150855
107760	28/08/2018--16:46:00	32.23	103	0.144881	0.870493	-0.526369
107820	28/08/2018--16:47:00	32.27	189	0.961857	129.525	-0.410826
107880	28/08/2018--16:48:00	32.43	344	0.0795228	0.969603	-0.208627
107940	28/08/2018--16:49:00	32.41	387	0.291937	0.99792	-0.107527
108000	28/08/2018--16:50:00	32.33	323	0.0141647	101.208	-0.179741
108060	28/08/2018--16:51:00	32.3	528	-0.132891	0.912968	-0.483041
108120	28/08/2018--16:52:00	32.47	276	-0.14923	0.955444	-0.237512
108180	28/08/2018--16:53:00	32.53	683	0.0468438	0.99792	-0.165298
108240	28/08/2018--16:54:00	32.4	2	0.112202	10.404	-0.165298
108300	28/08/2018--16:55:00	32.35	760	0.357295	10.404	-0.165298
108360	28/08/2018--16:56:00	32.23	375	0.308276	0.927127	-0.266398
108420	28/08/2018--16:57:00	32.21	395	0.144881	0.828017	-0.136413
108480	28/08/2018--16:58:00	31.98	312	0.112202	0.884651	-0.511926
108540	28/08/2018--16:59:00	31.94	4	0.242918	0.89881	-0.410826
108600	28/08/2018--17:00:00	32.01	270	0.144881	0.89881	-0.468598
108660	28/08/2018--17:01:00	32.22	18	0.308276	-0.177243	0.917914
108720	28/08/2018--17:02:00	32.52	188	-0.100212	0.941285	-0.425269
108780	28/08/2018--17:03:00	32.55	66	-0.312626	0.969603	-0.165298
108840	28/08/2018--17:04:00	32.52	705	-0.100212	0.870493	-0.179741
108900	28/08/2018--17:05:00	32.47	494	0.0141647	0.99792	-0.165298
108960	28/08/2018--17:06:00	32.52	83	-0.0675329	0.969603	-0.338612
109020	28/08/2018--17:07:00	32.49	269	0.128541	0.983761	-0.266398
109080	28/08/2018--17:08:00	32.52	507	0.0468438	0.89881	-0.136413
109140	28/08/2018--17:09:00	32.52	429	-0.214589	101.208	-0.150855
109200	28/08/2018--17:10:00	32.43	485	0.112202	0.969603	-0.0497556
109260	28/08/2018--17:11:00	32.3	264	0.0795228	0.969603	-0.295284
109320	28/08/2018--17:12:00	32.62	24	0.242918	0.99792	-0.0786412
109380	28/08/2018--17:13:00	32.71	74	-0.0185143	0.99792	-0.12197
109440	28/08/2018--17:14:00	32.6	337	-0.116551	108.287	-0.280841
109500	28/08/2018--17:15:00	32.42	149	-0.0511934	101.208	-0.280841
109560	28/08/2018--17:16:00	32.43	88	-0.132891	0.89881	-0.454155
109620	28/08/2018--17:17:00	32.56	61	-0.132891	0.983761	-0.208627
109680	28/08/2018--17:18:00	32.53	13	-0.132891	0.99792	-0.179741
109740	28/08/2018--17:19:00	32.3	139	0.0795228	0.870493	-0.22307
109800	28/08/2018--17:20:00	32.17	333	0.0468438	0.955444	-0.381941
109860	28/08/2018--17:21:00	32.17	252	-0.0675329	0.99792	-0.237512
109920	28/08/2018--17:22:00	32.08	50	-0.116551	0.941285	-0.353055
109980	28/08/2018--17:23:00	31.93	53	-0.116551	0.89881	-0.439712
110040	28/08/2018--17:24:00	31.91	27	-0.18191	0.955444	-0.208627
110100	28/08/2018--17:25:00	31.84	184	-0.0185143	0.99792	-0.251955
110160	28/08/2018--17:26:00	31.75	62	0.0468438	0.983761	-0.280841
110220	28/08/2018--17:27:00	31.65	730	0.0631833	0.941285	-0.68524
110280	28/08/2018--17:28:00	31.42	291	-0.18191	0.983761	-0.309727
110340	28/08/2018--17:29:00	31.15	453	0.308276	101.208	0.138001
110400	28/08/2018--17:30:00	31	615	-0.0675329	102.624	-0.295284
110460	28/08/2018--17:31:00	31.23	335	0.0141647	0.955444	-0.295284
110520	28/08/2018--17:32:00	31.46	390	-0.16557	0.927127	-0.165298
110580	28/08/2018--17:33:00	31.62	433	-0.0348538	0.969603	-0.324169
110640	28/08/2018--17:34:00	31.88	459	0.0958623	0.983761	-0.0641984
110700	28/08/2018--17:35:00	31.77	209	-0.0838724	0.969603	-0.309727
110760	28/08/2018--17:36:00	31.66	76	-0.100212	0.99792	-0.165298
110820	28/08/2018--17:37:00	31.56	61	-0.198249	0.927127	-0.381941
110880	28/08/2018--17:38:00	31.43	613	-0.132891	0.983761	-0.237512
110940	28/08/2018--17:39:00	31.33	566	-0.16557	105.455	-0.179741
111000	28/08/2018--17:40:00	31.32	139	0.0141647	0.927127	-0.396384
111060	28/08/2018--17:41:00	31.47	222	-0.0675329	0.89881	-0.454155
111120	28/08/2018--17:42:00	31.48	55	0.0468438	0.969603	-0.208627
111180	28/08/2018--17:43:00	31.35	428	-0.0348538	0.955444	-0.338612
111240	28/08/2018--17:44:00	31.36	0	-0.0511934	0.927127	-0.410826
111300	28/08/2018--17:45:00	31.51	356	0.144881	0.941285	-0.338612
111360	28/08/2018--17:46:00	31.62	413	0.128541	0.955444	-0.251955
111420	28/08/2018--17:47:00	32.16	346	-0.00217479	101.208	-0.179741
111480	28/08/2018--17:48:00	32.25	111	-0.116551	0.983761	0.123558
111540	28/08/2018--17:49:00	32.23	8	-0.0511934	0.941285	0.195773
111600	28/08/2018--17:50:00	32.21	309	-0.230928	0.488211	0.816814
111660	28/08/2018--17:51:00	32.39	144	0.340955	-0.177243	0.917914
111720	28/08/2018--17:52:00	32.58	50	0.406313	0.912968	-0.194184
111780	28/08/2018--17:53:00	32.55	77	0.242918	0.912968	-0.367498
111840	28/08/2018--17:54:00	32.54	49	0.471671	0.856334	0.00801577
111900	28/08/2018--17:55:00	32.53	21	0.602388	0.714748	-0.381941
111960	28/08/2018--17:56:00	32.41	704	0.50435	119.614	-0.0786412
112020	28/08/2018--17:57:00	32.25	724	0.0958623	0.927127	-0.410826
112080	28/08/2018--17:58:00	32.18	51	0.193899	0.912968	-0.410826
112140	28/08/2018--17:59:00	32.16	51	0.0468438	0.89881	-0.497483
112200	28/08/2018--18:00:00	32.18	69	0.16122	115.366	0.210215
112260	28/08/2018--18:01:00	32.23	129	-0.00217479	0.247515	-0.974097
112320	28/08/2018--18:02:00	32.36	40	-0.0838724	0.261673	-0.945211
112380	28/08/2018--18:03:00	32.44	6	-0.00217479	0.205039	-100.298
112440	28/08/2018--18:04:00	32.51	4	0.0305043	0.176722	-100.298
112500	28/08/2018--18:05:00	32.58	5	0.0141647	0.176722	-0.98854
112560	28/08/2018--18:06:00	32.61	215	-0.0511934	0.983761	-0.251955
112620	28/08/2018--18:07:00	32.59	775	-0.132891	0.99792	-0.208627
112680	28/08/2018--18:08:00	32.55	840	0.0468438	0.969603	-0.150855
112740	28/08/2018--18:09:00	32.45	427	-0.0348538	0.89881	-0.497483
112800	28/08/2018--18:10:00	32.45	240	-0.0511934	0.99792	-0.150855
112860	28/08/2018--18:11:00	32.42	100	-0.116551	0.99792	-0.136413
112920	28/08/2018--18:12:00	32.36	25	0.0141647	0.983761	-0.266398
112980	28/08/2018--18:13:00	32.32	435	0.0958623	0.884651	-0.208627
113040	28/08/2018--18:14:00	32.31	421	0.16122	0.559004	0.802372
113100	28/08/2018--18:15:00	32.25	1	0.17756	0.643955	0.730157
113160	28/08/2018--18:16:00	32.22	4	-0.0348538	0.983761	-0.22307
113220	28/08/2018--18:17:00	32.18	35	-0.0675329	0.927127	-0.396384
113280	28/08/2018--18:18:00	32.13	2	-0.00217479	0.870493	-0.540812
113340	28/08/2018--18:19:00	32.12	7	-0.0185143	0.927127	-0.410826
113400	28/08/2018--18:20:00	32.09	0	-0.0185143	0.955444	-0.353055
113460	28/08/2018--18:21:00	32.11	2	-0.0185143	0.969603	-0.309727
113520	28/08/2018--18:22:00	32.08	0	-0.0838724	0.912968	-0.439712
113580	28/08/2018--18:23:00	32.1	9	-0.116551	0.771382	-0.656355
113640	28/08/2018--18:24:00	32.09	3	-0.0185143	0.941285	-0.367498
113700	28/08/2018--18:25:00	32.07	50	-0.00217479	0.927127	-0.410826
113760	28/08/2018--18:26:00	32.04	14	-0.00217479	0.629797	0.759043
113820	28/08/2018--18:27:00	32.06	0	0.0141647	0.672272	0.730157
113880	28/08/2018--18:28:00	32.11	1	-0.0348538	0.544845	0.831257
113940	28/08/2018--18:29:00	32.09	0	-0.0185143	0.488211	0.860143
114000	28/08/2018--18:30:00	32	1	-0.00217479	0.700589	0.686829
114060	28/08/2018--18:31:00	32.01	243	-0.0185143	0.969603	-0.237512
114120	28/08/2018--18:32:00	32.07	221	0.0305043	125.277	0.354644
114180	28/08/2018--18:33:00	32.15	184	0.0305043	0.870493	-0.540812
114240	28/08/2018--18:34:00	32.25	2	-0.0348538	0.771382	-0.641912
114300	28/08/2018--18:35:00	32.48	16	0.17756	0.728907	-0.68524
114360	28/08/2018--18:36:00	32.78	2	0.0795228	0.714748	-0.714126
114420	28/08/2018--18:37:00	33.09	62	-0.18191	0.629797	-0.771897
114480	28/08/2018--18:38:00	33.26	77	-0.116551	0.601479	-0.800783
114540	28/08/2018--18:39:00	33.28	111	-0.0511934	0.941285	-0.295284
114600	28/08/2018--18:40:00	33.18	215	-0.5087	119.614	-0.367498
114660	28/08/2018--18:41:00	33.06	271	-0.0511934	0.969603	-0.295284
114720	28/08/2018--18:42:00	33.01	402	-0.14923	0.884651	-0.483041
114780	28/08/2018--18:43:00	33.01	215	0.144881	102.624	-0.150855
114840	28/08/2018--18:44:00	32.87	1009	-0.116551	0.7997	-0.12197
114900	28/08/2018--18:45:00	32.66	421	-0.00217479	105.455	-0.208627
114960	28/08/2018--18:46:00	32.49	162	-0.230928	0.728907	-0.670797
115020	28/08/2018--18:47:00	32.38	3	0.0468438	0.643955	-0.78634
115080	28/08/2018--18:48:00	32.13	10	0.210239	0.757224	-0.641912
115140	28/08/2018--18:49:00	31.95	32	0.112202	0.89881	-0.454155
115200	28/08/2018--18:50:00	31.96	19	0.16122	0.7997	0.585729
115260	28/08/2018--18:51:00	32.28	0	0.144881	0.7997	0.585729
115320	28/08/2018--18:52:00	32.56	0	0.16122	0.813858	0.556843
115380	28/08/2018--18:53:00	32.79	0	0.193899	0.828017	0.527958
115440	28/08/2018--18:54:00	32.95	270	-0.296286	0.743065	-0.22307
115500	28/08/2018--18:55:00	32.66	420	-0.410663	0.969603	-0.237512
115560	28/08/2018--18:56:00	32.35	356	-0.230928	101.208	-0.266398
115620	28/08/2018--18:57:00	32.06	608	-0.14923	0.955444	-0.150855
115680	28/08/2018--18:58:00	31.6	484	-0.263607	0.955444	-0.150855
115740	28/08/2018--18:59:00	31.37	301	-0.214589	0.927127	-0.324169
115800	28/08/2018--19:00:00	31.16	18	-0.214589	0.941285	-0.309727
115860	28/08/2018--19:01:00	30.98	21	-0.230928	0.941285	-0.353055
115920	28/08/2018--19:02:00	30.82	231	-0.198249	105.455	-0.280841
115980	28/08/2018--19:03:00	30.9	341	0.0141647	0.884651	-0.526369
116040	28/08/2018--19:04:00	31.17	118	0.0631833	0.983761	-0.280841
116100	28/08/2018--19:05:00	31.46	88	-0.198249	0.955444	-0.266398
116160	28/08/2018--19:06:00	31.69	258	-0.0511934	0.927127	-0.381941
116220	28/08/2018--19:07:00	31.63	265	0.0795228	0.884651	-0.208627
116280	28/08/2018--19:08:00	31.34	592	-0.263607	108.287	-0.208627
116340	28/08/2018--19:09:00	31.23	388	-0.16557	0.7997	-0.107527
116400	28/08/2018--19:10:00	31.26	554	-0.214589	0.99792	-0.165298
116460	28/08/2018--19:11:00	31.14	679	-0.279947	142.268	-0.338612
116520	28/08/2018--19:12:00	31.15	364	0.0305043	101.208	-0.136413
116580	28/08/2018--19:13:00	31.2	0	-0.0185143	101.208	-0.136413
116640	28/08/2018--19:14:00	31.24	0	-0.0511934	102.624	-0.12197
116700	28/08/2018--19:15:00	31.29	69	0.0795228	101.208	-0.165298
116760	28/08/2018--19:16:00	31.34	17	0.0305043	0.983761	-0.22307
116820	28/08/2018--19:17:00	31.37	31	-0.00217479	0.99792	-0.150855
116880	28/08/2018--19:18:00	31.41	103	-0.0675329	129.525	-0.338612
116940	28/08/2018--19:19:00	31.47	452	-0.116551	123.862	-0.179741
117000	28/08/2018--19:20:00	31.52	844	-0.0675329	0.983761	-0.179741
117060	28/08/2018--19:21:00	31.52	690	-0.132891	116.782	0.0224586
117120	28/08/2018--19:22:00	31.55	387	-0.00217479	-0.10645	-100.298
117180	28/08/2018--19:23:00	31.54	0	0.0141647	-0.10645	-100.298
117240	28/08/2018--19:24:00	31.52	0	-0.00217479	-0.10645	-100.298
117300	28/08/2018--19:25:00	31.47	0	-0.00217479	-0.10645	-100.298
117360	28/08/2018--19:26:00	31.46	0	-0.00217479	-0.10645	-100.298
117420	28/08/2018--19:27:00	31.43	0	0.0141647	-0.10645	-100.298
117480	28/08/2018--19:28:00	31.42	0	-0.00217479	-0.10645	-100.298
117540	28/08/2018--19:29:00	31.39	0	-0.00217479	-0.10645	-100.298
117600	28/08/2018--19:30:00	31.36	0	-0.00217479	-0.10645	-100.298
117660	28/08/2018--19:31:00	31.34	0	-0.00217479	-0.10645	-100.298
117720	28/08/2018--19:32:00	31.33	0	-0.00217479	-0.10645	-100.298
117780	28/08/2018--19:33:00	31.34	0	-0.00217479	-0.120609	-100.298
117840	28/08/2018--19:34:00	31.32	0	-0.00217479	-0.10645	-100.298
117900	28/08/2018--19:35:00	31.33	0	-0.00217479	-0.10645	-100.298
117960	28/08/2018--19:36:00	31.33	0	-0.00217479	-0.10645	-100.298
118020	28/08/2018--19:37:00	31.32	0	-0.00217479	-0.10645	-100.298
118080	28/08/2018--19:38:00	31.33	0	-0.00217479	-0.10645	-100.298
118140	28/08/2018--19:39:00	31.3	0	-0.00217479	-0.10645	-100.298
118200	28/08/2018--19:40:00	31.32	0	-0.00217479	-0.10645	-100.298
118260	28/08/2018--19:41:00	31.34	0	-0.00217479	-0.10645	-100.298
118320	28/08/2018--19:42:00	31.32	0	-0.00217479	-0.10645	-100.298
118380	28/08/2018--19:43:00	31.3	0	-0.00217479	-0.10645	-100.298
118440	28/08/2018--19:44:00	31.32	0	-0.00217479	-0.10645	-100.298
118500	28/08/2018--19:45:00	31.28	0	0.0141647	-0.10645	-100.298
118560	28/08/2018--19:46:00	31.3	1	-0.00217479	-0.10645	-100.298
118620	28/08/2018--19:47:00	31.3	0	-0.00217479	-0.10645	-100.298
118680	28/08/2018--19:48:00	31.3	0	-0.00217479	-0.10645	-100.298
118740	28/08/2018--19:49:00	31.3	0	-0.00217479	-0.10645	-100.298
118800	28/08/2018--19:50:00	31.32	0	-0.00217479	-0.10645	-100.298
118860	28/08/2018--19:51:00	31.31	0	-0.00217479	-0.10645	-100.298
118920	28/08/2018--19:52:00	31.31	0	-0.00217479	-0.10645	-100.298
118980	28/08/2018--19:53:00	31.33	0	-0.00217479	-0.10645	-100.298
119040	28/08/2018--19:54:00	31.31	0	0.0141647	-0.10645	-100.298
119100	28/08/2018--19:55:00	31.3	0	-0.00217479	-0.10645	-100.298
119160	28/08/2018--19:56:00	31.29	0	-0.00217479	-0.10645	-100.298
119220	28/08/2018--19:57:00	31.29	0	0.0141647	-0.10645	-100.298
119280	28/08/2018--19:58:00	31.3	0	0.0141647	-0.10645	-100.298
119340	28/08/2018--19:59:00	31.29	0	-0.00217479	-0.10645	-100.298
119400	28/08/2018--20:00:00	31.29	0	-0.00217479	-0.10645	-100.298
119460	28/08/2018--20:01:00	31.28	0	0.0141647	-0.10645	-100.298
119520	28/08/2018--20:02:00	31.28	0	-0.00217479	-0.10645	-100.298
119580	28/08/2018--20:03:00	31.27	0	-0.00217479	-0.120609	-100.298
119640	28/08/2018--20:04:00	31.28	0	-0.00217479	-0.10645	-100.298
119700	28/08/2018--20:05:00	31.29	0	0.0141647	-0.10645	-100.298
119760	28/08/2018--20:06:00	31.29	0	-0.00217479	-0.10645	-100.298
119820	28/08/2018--20:07:00	31.29	0	0.0141647	-0.10645	-100.298
119880	28/08/2018--20:08:00	31.28	0	-0.00217479	-0.10645	-100.298
119940	28/08/2018--20:09:00	31.28	0	0.0141647	-0.10645	-100.298
120000	28/08/2018--20:10:00	31.28	0	-0.00217479	-0.10645	-100.298
120060	28/08/2018--20:11:00	31.28	0	-0.00217479	-0.10645	-100.298
120120	28/08/2018--20:12:00	31.25	0	0.0141647	-0.10645	-100.298
120180	28/08/2018--20:13:00	31.23	0	0.0141647	-0.10645	-100.298
120240	28/08/2018--20:14:00	31.23	0	-0.00217479	-0.10645	-100.298
120300	28/08/2018--20:15:00	31.23	0	-0.00217479	-0.10645	-100.298
120360	28/08/2018--20:16:00	31.23	0	-0.00217479	-0.10645	-100.298
120420	28/08/2018--20:17:00	31.23	0	-0.00217479	-0.10645	-100.298
120480	28/08/2018--20:18:00	31.23	0	-0.00217479	-0.10645	-100.298
120540	28/08/2018--20:19:00	31.22	0	0.0141647	-0.10645	-100.298
120600	28/08/2018--20:20:00	31.23	0	-0.00217479	-0.10645	-100.298
120660	28/08/2018--20:21:00	31.23	0	0.0141647	-0.10645	-100.298
120720	28/08/2018--20:22:00	31.23	0	-0.00217479	-0.10645	-100.298
120780	28/08/2018--20:23:00	31.23	0	0.0141647	-0.10645	-100.298
120840	28/08/2018--20:24:00	31.23	0	-0.00217479	-0.10645	-100.298
120900	28/08/2018--20:25:00	31.22	0	-0.00217479	-0.10645	-100.298
120960	28/08/2018--20:26:00	31.2	0	-0.00217479	-0.10645	-100.298
121020	28/08/2018--20:27:00	31.21	0	-0.00217479	-0.10645	-100.298
121080	28/08/2018--20:28:00	31.22	0	-0.00217479	-0.10645	-100.298
121140	28/08/2018--20:29:00	31.24	0	-0.00217479	-0.10645	-100.298
121200	28/08/2018--20:30:00	31.23	0	-0.00217479	-0.10645	-100.298
121260	28/08/2018--20:31:00	31.21	0	-0.00217479	-0.10645	-100.298
121320	28/08/2018--20:32:00	31.23	0	-0.00217479	-0.10645	-100.298
121380	28/08/2018--20:33:00	31.22	0	-0.00217479	-0.10645	-100.298
121440	28/08/2018--20:34:00	31.21	0	-0.00217479	-0.10645	-100.298
121500	28/08/2018--20:35:00	31.22	0	0.0141647	-0.10645	-100.298
121560	28/08/2018--20:36:00	31.2	0	-0.00217479	-0.10645	-100.298
121620	28/08/2018--20:37:00	31.2	0	-0.00217479	-0.10645	-100.298
121680	28/08/2018--20:38:00	31.2	0	-0.00217479	-0.10645	-100.298
121740	28/08/2018--20:39:00	31.2	0	-0.00217479	-0.10645	-100.298
121800	28/08/2018--20:40:00	31.18	0	-0.00217479	-0.10645	-100.298
121860	28/08/2018--20:41:00	31.2	0	-0.00217479	-0.10645	-100.298
121920	28/08/2018--20:42:00	31.21	0	-0.00217479	-0.10645	-100.298
121980	28/08/2018--20:43:00	31.22	0	-0.00217479	-0.10645	-100.298
122040	28/08/2018--20:44:00	31.21	0	-0.00217479	-0.10645	-100.298
122100	28/08/2018--20:45:00	31.22	0	-0.00217479	-0.10645	-100.298
122160	28/08/2018--20:46:00	31.22	0	-0.00217479	-0.10645	-100.298
122220	28/08/2018--20:47:00	31.23	0	-0.00217479	-0.10645	-100.298
122280	28/08/2018--20:48:00	31.23	0	0.0141647	-0.10645	-100.298
122340	28/08/2018--20:49:00	31.22	0	-0.00217479	-0.10645	-100.298
122400	28/08/2018--20:50:00	31.21	0	0.0141647	-0.10645	-100.298
122460	28/08/2018--20:51:00	31.21	0	-0.00217479	-0.10645	-100.298
122520	28/08/2018--20:52:00	31.19	0	-0.00217479	-0.10645	-100.298
122580	28/08/2018--20:53:00	31.2	0	0.0141647	-0.10645	-100.298
122640	28/08/2018--20:54:00	31.19	0	-0.00217479	-0.10645	-100.298
122700	28/08/2018--20:55:00	31.2	0	-0.00217479	-0.10645	-100.298
122760	28/08/2018--20:56:00	31.18	0	-0.00217479	-0.10645	-100.298
122820	28/08/2018--20:57:00	31.18	0	0.0141647	-0.10645	-100.298
122880	28/08/2018--20:58:00	31.18	0	0.0141647	-0.10645	-100.298
122940	28/08/2018--20:59:00	31.15	0	-0.00217479	-0.10645	-100.298
123000	28/08/2018--21:00:00	31.16	0	-0.00217479	-0.10645	-100.298
123060	28/08/2018--21:01:00	31.13	0	-0.00217479	-0.10645	-101.743
123120	28/08/2018--21:02:00	31.15	1	-0.00217479	-0.10645	-100.298
123180	28/08/2018--21:03:00	31.13	0	-0.00217479	-0.10645	-100.298
123240	28/08/2018--21:04:00	31.13	0	-0.00217479	-0.10645	-100.298
123300	28/08/2018--21:05:00	31.1	0	-0.00217479	-0.10645	-100.298
123360	28/08/2018--21:06:00	31.09	0	0.0141647	-0.10645	-100.298
123420	28/08/2018--21:07:00	31.12	0	-0.00217479	-0.10645	-100.298
123480	28/08/2018--21:08:00	31.11	0	0.0141647	-0.10645	-100.298
123540	28/08/2018--21:09:00	31.12	0	0.0141647	-0.10645	-100.298
123600	28/08/2018--21:10:00	31.12	0	-0.00217479	-0.10645	-100.298
123660	28/08/2018--21:11:00	31.12	0	-0.00217479	-0.10645	-100.298
123720	28/08/2018--21:12:00	31.13	0	-0.00217479	-0.10645	-100.298
123780	28/08/2018--21:13:00	31.12	0	-0.00217479	-0.10645	-100.298
123840	28/08/2018--21:14:00	31.13	0	0.0141647	-0.10645	-100.298
123900	28/08/2018--21:15:00	31.12	0	-0.00217479	-0.10645	-100.298
123960	28/08/2018--21:16:00	31.13	0	-0.00217479	-0.10645	-100.298
124020	28/08/2018--21:17:00	31.11	0	-0.00217479	-0.10645	-100.298
124080	28/08/2018--21:18:00	31.13	0	0.0141647	-0.10645	-100.298
124140	28/08/2018--21:19:00	31.14	0	-0.00217479	-0.10645	-100.298
124200	28/08/2018--21:20:00	31.14	0	-0.00217479	-0.10645	-100.298
124260	28/08/2018--21:21:00	31.16	0	-0.00217479	-0.10645	-100.298
124320	28/08/2018--21:22:00	31.15	0	-0.00217479	-0.10645	-100.298
124380	28/08/2018--21:23:00	31.16	0	-0.00217479	-0.10645	-100.298
124440	28/08/2018--21:24:00	31.16	0	-0.00217479	-0.10645	-100.298
124500	28/08/2018--21:25:00	31.17	0	-0.00217479	-0.10645	-100.298
124560	28/08/2018--21:26:00	31.17	0	0.0141647	-0.10645	-100.298
124620	28/08/2018--21:27:00	31.15	0	-0.00217479	-0.10645	-100.298
124680	28/08/2018--21:28:00	31.14	0	-0.00217479	-0.10645	-100.298
124740	28/08/2018--21:29:00	31.16	0	-0.00217479	-0.10645	-100.298
124800	28/08/2018--21:30:00	31.17	0	-0.00217479	-0.10645	-100.298
124860	28/08/2018--21:31:00	31.18	0	-0.00217479	-0.10645	-100.298
124920	28/08/2018--21:32:00	31.16	0	0.0141647	-0.10645	-100.298
124980	28/08/2018--21:33:00	31.16	0	-0.00217479	-0.10645	-100.298
125040	28/08/2018--21:34:00	31.16	0	-0.00217479	-0.10645	-100.298
125100	28/08/2018--21:35:00	31.15	0	-0.00217479	-0.10645	-100.298
125160	28/08/2018--21:36:00	31.14	0	-0.00217479	-0.10645	-100.298
125220	28/08/2018--21:37:00	31.17	0	0.0141647	-0.10645	-100.298
125280	28/08/2018--21:38:00	31.15	0	-0.00217479	-0.10645	-100.298
125340	28/08/2018--21:39:00	31.16	0	-0.00217479	-0.10645	-100.298
125400	28/08/2018--21:40:00	31.15	0	-0.00217479	-0.10645	-100.298
125460	28/08/2018--21:41:00	31.18	0	0.0141647	-0.10645	-100.298
125520	28/08/2018--21:42:00	31.16	0	-0.00217479	-0.10645	-100.298
125580	28/08/2018--21:43:00	31.15	0	-0.00217479	-0.10645	-100.298
125640	28/08/2018--21:44:00	31.17	0	-0.00217479	-0.10645	-100.298
125700	28/08/2018--21:45:00	31.15	0	-0.00217479	-0.10645	-100.298
125760	28/08/2018--21:46:00	31.15	0	-0.00217479	-0.10645	-100.298
125820	28/08/2018--21:47:00	31.18	0	-0.00217479	-0.10645	-100.298
125880	28/08/2018--21:48:00	31.16	0	-0.00217479	-0.10645	-100.298
125940	28/08/2018--21:49:00	31.17	0	-0.00217479	-0.120609	-100.298
126000	28/08/2018--21:50:00	31.18	0	0.0141647	-0.10645	-100.298
126060	28/08/2018--21:51:00	31.16	0	0.0141647	-0.10645	-100.298
126120	28/08/2018--21:52:00	31.21	0	-0.00217479	-0.10645	-101.743
126180	28/08/2018--21:53:00	31.2	0	-0.00217479	-0.10645	-100.298
126240	28/08/2018--21:54:00	31.2	0	-0.00217479	-0.10645	-100.298
126300	28/08/2018--21:55:00	31.18	0	-0.00217479	-0.10645	-100.298
126360	28/08/2018--21:56:00	31.19	0	-0.00217479	-0.10645	-100.298
126420	28/08/2018--21:57:00	31.19	0	-0.00217479	-0.10645	-100.298
126480	28/08/2018--21:58:00	31.2	0	-0.00217479	-0.10645	-100.298
126540	28/08/2018--21:59:00	31.17	0	-0.00217479	-0.10645	-100.298
126600	28/08/2018--22:00:00	31.17	0	-0.00217479	-0.10645	-100.298
126660	28/08/2018--22:01:00	31.19	0	-0.00217479	-0.10645	-100.298
126720	28/08/2018--22:02:00	31.19	0	0.0141647	-0.10645	-100.298
126780	28/08/2018--22:03:00	31.17	1	-0.00217479	-0.10645	-100.298
126840	28/08/2018--22:04:00	31.2	0	-0.00217479	-0.10645	-100.298
126900	28/08/2018--22:05:00	31.19	0	-0.00217479	-0.10645	-100.298
126960	28/08/2018--22:06:00	31.18	0	-0.00217479	-0.120609	-100.298
127020	28/08/2018--22:07:00	31.17	0	-0.00217479	-0.10645	-100.298
127080	28/08/2018--22:08:00	31.17	0	-0.00217479	-0.10645	-100.298
127140	28/08/2018--22:09:00	31.19	0	-0.00217479	-0.10645	-100.298
127200	28/08/2018--22:10:00	31.17	0	-0.00217479	-0.10645	-100.298
127260	28/08/2018--22:11:00	31.18	0	-0.00217479	-0.10645	-100.298
127320	28/08/2018--22:12:00	31.17	0	0.0141647	-0.10645	-100.298
127380	28/08/2018--22:13:00	31.18	0	-0.00217479	-0.10645	-100.298
127440	28/08/2018--22:14:00	31.18	0	-0.00217479	-0.10645	-100.298
127500	28/08/2018--22:15:00	31.19	0	0.0141647	-0.10645	-100.298
127560	28/08/2018--22:16:00	31.18	0	0.0141647	-0.10645	-100.298
127620	28/08/2018--22:17:00	31.18	0	-0.00217479	-0.10645	-100.298
127680	28/08/2018--22:18:00	31.2	0	-0.00217479	-0.10645	-100.298
127740	28/08/2018--22:19:00	31.19	0	-0.00217479	-0.10645	-100.298
127800	28/08/2018--22:20:00	31.19	0	-0.00217479	-0.10645	-100.298
127860	28/08/2018--22:21:00	31.2	0	0.0141647	-0.10645	-100.298
127920	28/08/2018--22:22:00	31.2	0	-0.00217479	-0.10645	-100.298
127980	28/08/2018--22:23:00	31.18	0	-0.00217479	-0.10645	-100.298
128040	28/08/2018--22:24:00	31.18	0	-0.00217479	-0.10645	-100.298
128100	28/08/2018--22:25:00	31.19	0	-0.00217479	-0.10645	-100.298
128160	28/08/2018--22:26:00	31.2	0	0.0141647	-0.10645	-100.298
128220	28/08/2018--22:27:00	31.19	0	-0.00217479	-0.10645	-100.298
128280	28/08/2018--22:28:00	31.19	0	-0.00217479	-0.10645	-100.298
128340	28/08/2018--22:29:00	31.18	0	-0.00217479	-0.10645	-100.298
128400	28/08/2018--22:30:00	31.18	0	-0.00217479	-0.120609	-100.298
128460	28/08/2018--22:31:00	31.18	0	-0.00217479	-0.10645	-100.298
128520	28/08/2018--22:32:00	31.19	0	-0.00217479	-0.10645	-100.298
128580	28/08/2018--22:33:00	31.18	0	-0.00217479	-0.10645	-100.298
128640	28/08/2018--22:34:00	31.2	0	-0.00217479	-0.10645	-100.298
128700	28/08/2018--22:35:00	31.19	0	-0.00217479	-0.10645	-100.298
128760	28/08/2018--22:36:00	31.17	0	-0.00217479	-0.10645	-100.298
128820	28/08/2018--22:37:00	31.16	0	0.0141647	-0.10645	-100.298
128880	28/08/2018--22:38:00	31.17	0	0.0141647	-0.10645	-100.298
128940	28/08/2018--22:39:00	31.19	0	-0.00217479	-0.10645	-100.298
129000	28/08/2018--22:40:00	31.18	0	-0.00217479	-0.10645	-100.298
129060	28/08/2018--22:41:00	31.19	0	-0.00217479	-0.10645	-100.298
129120	28/08/2018--22:42:00	31.19	0	0.0141647	-0.10645	-100.298
129180	28/08/2018--22:43:00	31.19	0	-0.00217479	-0.10645	-100.298
129240	28/08/2018--22:44:00	31.2	0	0.0141647	-0.10645	-100.298
129300	28/08/2018--22:45:00	31.2	0	-0.00217479	-0.10645	-100.298
129360	28/08/2018--22:46:00	31.19	0	-0.00217479	-0.10645	-100.298
129420	28/08/2018--22:47:00	31.19	0	-0.00217479	-0.10645	-100.298
129480	28/08/2018--22:48:00	31.21	0	-0.00217479	-0.10645	-101.743
129540	28/08/2018--22:49:00	31.19	0	0.0141647	-0.10645	-100.298
129600	28/08/2018--22:50:00	31.21	0	0.0141647	-0.10645	-100.298
129660	28/08/2018--22:51:00	31.19	0	-0.00217479	-0.10645	-100.298
129720	28/08/2018--22:52:00	31.19	0	0.0141647	-0.10645	-100.298
129780	28/08/2018--22:53:00	31.2	0	-0.00217479	-0.10645	-101.743
129840	28/08/2018--22:54:00	31.19	0	-0.00217479	-0.10645	-100.298
129900	28/08/2018--22:55:00	31.2	0	-0.00217479	-0.10645	-100.298
129960	28/08/2018--22:56:00	31.21	0	0.0141647	-0.10645	-100.298
130020	28/08/2018--22:57:00	31.21	0	0.0141647	-0.10645	-100.298
130080	28/08/2018--22:58:00	31.22	0	-0.00217479	-0.10645	-100.298
130140	28/08/2018--22:59:00	31.22	0	0.0141647	-0.10645	-100.298
130200	28/08/2018--23:00:00	31.19	0	-0.00217479	-0.10645	-100.298
130260	28/08/2018--23:01:00	31.21	0	-0.00217479	-0.10645	-100.298
130320	28/08/2018--23:02:00	31.21	0	0.0141647	-0.10645	-100.298
130380	28/08/2018--23:03:00	31.23	0	-0.00217479	-0.10645	-100.298
130440	28/08/2018--23:04:00	31.21	0	-0.00217479	-0.10645	-100.298
130500	28/08/2018--23:05:00	31.21	0	-0.00217479	-0.10645	-100.298
130560	28/08/2018--23:06:00	31.22	0	-0.00217479	-0.10645	-100.298
130620	28/08/2018--23:07:00	31.22	0	0.0141647	-0.10645	-100.298
130680	28/08/2018--23:08:00	31.23	0	-0.00217479	-0.10645	-100.298
130740	28/08/2018--23:09:00	31.22	0	-0.00217479	-0.10645	-100.298
130800	28/08/2018--23:10:00	31.23	0	-0.00217479	-0.10645	-100.298
130860	28/08/2018--23:11:00	31.22	0	0.0141647	-0.10645	-100.298
130920	28/08/2018--23:12:00	31.22	0	-0.00217479	-0.120609	-100.298
130980	28/08/2018--23:13:00	31.23	0	-0.00217479	-0.10645	-100.298
131040	28/08/2018--23:14:00	31.23	0	0.0141647	-0.10645	-100.298
131100	28/08/2018--23:15:00	31.23	0	0.0141647	-0.10645	-100.298
131160	28/08/2018--23:16:00	31.23	0	-0.00217479	-0.10645	-100.298
131220	28/08/2018--23:17:00	31.23	0	-0.00217479	-0.10645	-100.298
131280	28/08/2018--23:18:00	31.23	0	0.0141647	-0.10645	-100.298
131340	28/08/2018--23:19:00	31.24	0	-0.00217479	-0.10645	-100.298
131400	28/08/2018--23:20:00	31.24	0	-0.00217479	-0.10645	-100.298
131460	28/08/2018--23:21:00	31.24	0	-0.00217479	-0.10645	-100.298
131520	28/08/2018--23:22:00	31.24	0	0.0141647	-0.10645	-100.298
131580	28/08/2018--23:23:00	31.23	0	0.0141647	-0.10645	-100.298
131640	28/08/2018--23:24:00	31.23	0	0.0141647	-0.10645	-100.298
131700	28/08/2018--23:25:00	31.23	0	-0.00217479	-0.10645	-100.298
131760	28/08/2018--23:26:00	31.23	0	-0.00217479	-0.10645	-100.298
131820	28/08/2018--23:27:00	31.23	0	-0.00217479	-0.10645	-100.298
131880	28/08/2018--23:28:00	31.23	0	-0.00217479	-0.10645	-100.298
131940	28/08/2018--23:29:00	31.23	0	-0.00217479	-0.10645	-100.298
132000	28/08/2018--23:30:00	31.24	0	-0.00217479	-0.10645	-100.298
132060	28/08/2018--23:31:00	31.23	0	-0.00217479	-0.10645	-100.298
132120	28/08/2018--23:32:00	31.23	0	-0.00217479	-0.10645	-100.298
132180	28/08/2018--23:33:00	31.25	0	-0.00217479	-0.10645	-100.298
132240	28/08/2018--23:34:00	31.22	0	-0.00217479	-0.10645	-100.298
132300	28/08/2018--23:35:00	31.23	0	-0.00217479	-0.10645	-100.298
132360	28/08/2018--23:36:00	31.22	0	0.0141647	-0.10645	-100.298
132420	28/08/2018--23:37:00	31.18	0	0.0141647	-0.10645	-100.298
132480	28/08/2018--23:38:00	31.2	0	-0.00217479	-0.10645	-100.298
132540	28/08/2018--23:39:00	31.2	0	0.0141647	-0.10645	-100.298
132600	28/08/2018--23:40:00	31.19	0	-0.00217479	-0.10645	-100.298
132660	28/08/2018--23:41:00	31.2	0	0.0141647	-0.10645	-100.298
132720	28/08/2018--23:42:00	31.2	0	0.0141647	-0.10645	-100.298
132780	28/08/2018--23:43:00	31.19	0	-0.00217479	-0.10645	-100.298
132840	28/08/2018--23:44:00	31.18	0	-0.00217479	-0.10645	-100.298
132900	28/08/2018--23:45:00	31.19	0	0.0141647	-0.10645	-100.298
132960	28/08/2018--23:46:00	31.19	0	0.0141647	-0.10645	-100.298
133020	28/08/2018--23:47:00	31.19	0	-0.00217479	-0.10645	-100.298
133080	28/08/2018--23:48:00	31.19	0	-0.00217479	-0.10645	-100.298
133140	28/08/2018--23:49:00	31.18	0	-0.00217479	-0.10645	-100.298
133200	28/08/2018--23:50:00	31.19	0	-0.00217479	-0.120609	-100.298
133260	28/08/2018--23:51:00	31.16	0	-0.00217479	-0.10645	-100.298
133320	28/08/2018--23:52:00	31.2	0	0.0141647	-0.10645	-100.298
133380	28/08/2018--23:53:00	31.18	0	-0.00217479	-0.10645	-100.298
133440	28/08/2018--23:54:00	31.17	0	-0.00217479	-0.10645	-100.298
133500	28/08/2018--23:55:00	31.18	0	-0.00217479	-0.10645	-100.298
133560	28/08/2018--23:56:00	31.17	0	0.0141647	-0.10645	-100.298
133620	28/08/2018--23:57:00	31.16	0	-0.00217479	-0.10645	-100.298
133680	28/08/2018--23:58:00	31.17	0	-0.00217479	-0.10645	-100.298
133740	28/08/2018--23:59:00	31.16	0	-0.00217479	-0.10645	-100.298
133800	29/08/2018--00:00:00	31.17	0	-0.00217479	-0.10645	-100.298
133860	29/08/2018--00:01:00	31.19	0	-0.00217479	-0.10645	-100.298
133920	29/08/2018--00:02:00	31.16	0	-0.00217479	-0.10645	-100.298
133980	29/08/2018--00:03:00	31.15	0	0.0141647	-0.10645	-100.298
134040	29/08/2018--00:04:00	31.15	0	0.0141647	-0.10645	-100.298
134100	29/08/2018--00:05:00	31.14	0	-0.00217479	-0.10645	-100.298
134160	29/08/2018--00:06:00	31.15	0	0.0141647	-0.10645	-100.298
134220	29/08/2018--00:07:00	31.16	0	0.0141647	-0.10645	-100.298
134280	29/08/2018--00:08:00	31.17	0	0.0141647	-0.10645	-100.298
134340	29/08/2018--00:09:00	31.15	0	0.0141647	-0.10645	-100.298
134400	29/08/2018--00:10:00	31.16	0	0.0141647	-0.10645	-100.298
134460	29/08/2018--00:11:00	31.15	0	-0.00217479	-0.10645	-100.298
134520	29/08/2018--00:12:00	31.15	0	0.0141647	-0.10645	-100.298
134580	29/08/2018--00:13:00	31.15	0	-0.00217479	-0.10645	-100.298
134640	29/08/2018--00:14:00	31.14	0	0.0141647	-0.10645	-100.298
134700	29/08/2018--00:15:00	31.16	0	-0.00217479	-0.10645	-100.298
134760	29/08/2018--00:16:00	31.16	0	0.0141647	-0.10645	-100.298
134820	29/08/2018--00:17:00	31.16	0	-0.00217479	-0.10645	-100.298
134880	29/08/2018--00:18:00	31.15	0	-0.00217479	-0.10645	-100.298
134940	29/08/2018--00:19:00	31.12	0	-0.00217479	-0.10645	-100.298
135000	29/08/2018--00:20:00	31.14	0	-0.00217479	-0.10645	-100.298
135060	29/08/2018--00:21:00	31.13	0	0.0141647	-0.10645	-100.298
135120	29/08/2018--00:22:00	31.15	0	0.0141647	-0.10645	-100.298
135180	29/08/2018--00:23:00	31.15	0	-0.00217479	-0.10645	-100.298
135240	29/08/2018--00:24:00	31.15	0	0.0141647	-0.10645	-100.298
135300	29/08/2018--00:25:00	31.17	0	0.0141647	-0.10645	-100.298
135360	29/08/2018--00:26:00	31.15	0	-0.00217479	-0.10645	-100.298
135420	29/08/2018--00:27:00	31.16	0	-0.00217479	-0.10645	-100.298
135480	29/08/2018--00:28:00	31.15	0	-0.00217479	-0.10645	-100.298
135540	29/08/2018--00:29:00	31.14	0	-0.00217479	-0.10645	-100.298
135600	29/08/2018--00:30:00	31.13	0	-0.00217479	-0.10645	-100.298
135660	29/08/2018--00:31:00	31.14	0	-0.00217479	-0.10645	-100.298
135720	29/08/2018--00:32:00	31.15	0	-0.00217479	-0.10645	-100.298
135780	29/08/2018--00:33:00	31.16	0	-0.00217479	-0.10645	-100.298
135840	29/08/2018--00:34:00	31.14	0	0.0141647	-0.10645	-100.298
135900	29/08/2018--00:35:00	31.15	0	-0.00217479	-0.10645	-100.298
135960	29/08/2018--00:36:00	31.15	0	-0.00217479	-0.10645	-100.298
136020	29/08/2018--00:37:00	31.15	0	-0.00217479	-0.10645	-100.298
136080	29/08/2018--00:38:00	31.14	0	-0.00217479	-0.10645	-100.298
136140	29/08/2018--00:39:00	31.14	0	-0.00217479	-0.10645	-100.298
136200	29/08/2018--00:40:00	31.14	0	-0.00217479	-0.10645	-100.298
136260	29/08/2018--00:41:00	31.13	0	0.0141647	-0.10645	-100.298
136320	29/08/2018--00:42:00	31.14	0	-0.00217479	-0.10645	-100.298
136380	29/08/2018--00:43:00	31.13	0	-0.00217479	-0.10645	-100.298
136440	29/08/2018--00:44:00	31.11	0	0.0141647	-0.10645	-100.298
136500	29/08/2018--00:45:00	31.14	0	0.0141647	-0.10645	-100.298
136560	29/08/2018--00:46:00	31.14	0	-0.00217479	-0.10645	-100.298
136620	29/08/2018--00:47:00	31.13	0	0.0141647	-0.10645	-100.298
136680	29/08/2018--00:48:00	31.12	0	-0.00217479	-0.10645	-100.298
136740	29/08/2018--00:49:00	31.11	0	-0.00217479	-0.10645	-100.298
136800	29/08/2018--00:50:00	31.14	0	-0.00217479	-0.10645	-100.298
136860	29/08/2018--00:51:00	31.13	0	-0.00217479	-0.10645	-100.298
136920	29/08/2018--00:52:00	31.11	0	-0.00217479	-0.10645	-100.298
136980	29/08/2018--00:53:00	31.11	0	-0.00217479	-0.10645	-100.298
137040	29/08/2018--00:54:00	31.13	0	0.0141647	-0.10645	-100.298
137100	29/08/2018--00:55:00	31.13	0	-0.00217479	-0.10645	-100.298
137160	29/08/2018--00:56:00	31.12	0	-0.00217479	-0.10645	-100.298
137220	29/08/2018--00:57:00	31.11	0	-0.00217479	-0.10645	-100.298
137280	29/08/2018--00:58:00	31.12	0	-0.00217479	-0.10645	-100.298
137340	29/08/2018--00:59:00	31.13	0	0.0141647	-0.10645	-100.298
137400	29/08/2018--01:00:00	31.13	0	-0.00217479	-0.10645	-100.298
137460	29/08/2018--01:01:00	31.14	0	-0.00217479	-0.10645	-100.298
137520	29/08/2018--01:02:00	31.13	0	-0.00217479	-0.10645	-100.298
137580	29/08/2018--01:03:00	31.13	0	-0.00217479	-0.10645	-100.298
137640	29/08/2018--01:04:00	31.12	0	-0.00217479	-0.10645	-100.298
137700	29/08/2018--01:05:00	31.13	0	-0.00217479	-0.10645	-100.298
137760	29/08/2018--01:06:00	31.15	0	0.0141647	-0.10645	-100.298
137820	29/08/2018--01:07:00	31.13	0	-0.00217479	-0.10645	-100.298
137880	29/08/2018--01:08:00	31.14	0	-0.00217479	-0.10645	-100.298
137940	29/08/2018--01:09:00	31.14	0	-0.00217479	-0.10645	-100.298
138000	29/08/2018--01:10:00	31.16	0	-0.00217479	-0.10645	-100.298
138060	29/08/2018--01:11:00	31.16	0	-0.00217479	-0.10645	-100.298
138120	29/08/2018--01:12:00	31.16	0	-0.00217479	-0.10645	-100.298
138180	29/08/2018--01:13:00	31.15	0	-0.00217479	-0.10645	-100.298
138240	29/08/2018--01:14:00	31.16	0	0.0141647	-0.10645	-100.298
138300	29/08/2018--01:15:00	31.15	0	-0.00217479	-0.10645	-100.298
138360	29/08/2018--01:16:00	31.16	0	-0.00217479	-0.10645	-100.298
138420	29/08/2018--01:17:00	31.15	0	-0.00217479	-0.10645	-100.298
138480	29/08/2018--01:18:00	31.17	0	-0.00217479	-0.10645	-101.743
138540	29/08/2018--01:19:00	31.16	0	-0.00217479	-0.10645	-100.298
138600	29/08/2018--01:20:00	31.16	0	-0.00217479	-0.10645	-100.298
138660	29/08/2018--01:21:00	31.18	0	-0.00217479	-0.120609	-100.298
138720	29/08/2018--01:22:00	31.18	0	-0.00217479	-0.10645	-100.298
138780	29/08/2018--01:23:00	31.17	0	-0.00217479	-0.10645	-100.298
138840	29/08/2018--01:24:00	31.18	0	-0.00217479	-0.10645	-100.298
138900	29/08/2018--01:25:00	31.16	0	-0.00217479	-0.10645	-100.298
138960	29/08/2018--01:26:00	31.16	0	-0.00217479	-0.10645	-100.298
139020	29/08/2018--01:27:00	31.18	0	-0.00217479	-0.10645	-100.298
139080	29/08/2018--01:28:00	31.17	0	-0.00217479	-0.10645	-100.298
139140	29/08/2018--01:29:00	31.16	0	0.0141647	-0.10645	-100.298
139200	29/08/2018--01:30:00	31.14	0	-0.00217479	-0.10645	-100.298
139260	29/08/2018--01:31:00	31.14	0	-0.00217479	-0.10645	-100.298
139320	29/08/2018--01:32:00	31.12	0	-0.00217479	-0.10645	-100.298
139380	29/08/2018--01:33:00	31.11	0	-0.00217479	-0.10645	-100.298
139440	29/08/2018--01:34:00	31.11	0	-0.00217479	-0.10645	-100.298
139500	29/08/2018--01:35:00	31.08	0	-0.00217479	-0.10645	-100.298
139560	29/08/2018--01:36:00	31.05	0	-0.00217479	-0.10645	-100.298
139620	29/08/2018--01:37:00	31.01	0	0.0141647	-0.120609	-100.298
139680	29/08/2018--01:38:00	30.97	0	0.0141647	-0.10645	-100.298
139740	29/08/2018--01:39:00	30.94	0	0.0141647	-0.10645	-100.298
139800	29/08/2018--01:40:00	30.91	0	-0.00217479	-0.10645	-100.298
139860	29/08/2018--01:41:00	30.89	0	0.0141647	-0.10645	-100.298
139920	29/08/2018--01:42:00	30.87	0	-0.00217479	-0.10645	-100.298
139980	29/08/2018--01:43:00	30.84	0	-0.00217479	-0.10645	-100.298
140040	29/08/2018--01:44:00	30.82	0	0.0141647	-0.10645	-100.298
140100	29/08/2018--01:45:00	30.79	0	0.0141647	-0.10645	-100.298
140160	29/08/2018--01:46:00	30.81	0	-0.00217479	-0.10645	-100.298
140220	29/08/2018--01:47:00	30.81	0	-0.00217479	-0.10645	-100.298
140280	29/08/2018--01:48:00	30.81	0	0.0141647	-0.10645	-100.298
140340	29/08/2018--01:49:00	30.82	0	-0.00217479	-0.10645	-100.298
140400	29/08/2018--01:50:00	30.8	0	0.0141647	-0.10645	-100.298
140460	29/08/2018--01:51:00	30.78	0	-0.00217479	-0.10645	-100.298
140520	29/08/2018--01:52:00	30.79	0	-0.00217479	-0.10645	-100.298
140580	29/08/2018--01:53:00	30.79	0	-0.00217479	-0.10645	-100.298
140640	29/08/2018--01:54:00	30.76	0	-0.00217479	-0.10645	-100.298
140700	29/08/2018--01:55:00	30.74	0	0.0141647	-0.10645	-100.298
140760	29/08/2018--01:56:00	30.73	548	-0.214589	163.506	-0.295284
140820	29/08/2018--01:57:00	30.96	22	0.0795228	-0.134767	-0.98854
140880	29/08/2018--01:58:00	31.28	2	0.0795228	-0.120609	-0.98854
140940	29/08/2018--01:59:00	31.57	3	0.0795228	-0.120609	-100.298
141000	29/08/2018--02:00:00	31.82	4	0.0795228	-0.134767	-0.98854
141060	29/08/2018--02:01:00	32.05	2	0.0795228	-0.120609	-100.298
141120	29/08/2018--02:02:00	32.23	4	0.0795228	-0.120609	-0.98854
141180	29/08/2018--02:03:00	32.38	5	0.0631833	-0.148926	-0.98854
141240	29/08/2018--02:04:00	32.5	9	0.0468438	-0.134767	-0.98854
141300	29/08/2018--02:05:00	32.62	2	0.0468438	-0.0214985	-100.298
141360	29/08/2018--02:06:00	32.74	1	0.0631833	-0.134767	-0.98854
141420	29/08/2018--02:07:00	32.81	2	0.0795228	-0.148926	-0.98854
141480	29/08/2018--02:08:00	32.88	10	-0.16557	0.941285	0.296872
141540	29/08/2018--02:09:00	32.77	0	-0.16557	0.927127	0.325758
141600	29/08/2018--02:10:00	32.59	0	-0.14923	0.941285	0.311315
141660	29/08/2018--02:11:00	32.43	0	-0.16557	0.927127	0.325758
141720	29/08/2018--02:12:00	32.27	0	-0.16557	0.927127	0.325758
141780	29/08/2018--02:13:00	32.14	0	-0.16557	0.941285	0.296872
141840	29/08/2018--02:14:00	32.01	0	-0.16557	0.955444	0.253544
141900	29/08/2018--02:15:00	31.95	0	-0.16557	0.941285	0.267987
141960	29/08/2018--02:16:00	31.9	26	-0.361644	0.927127	0.123558
142020	29/08/2018--02:17:00	31.96	10	-0.132891	0.927127	0.340201
142080	29/08/2018--02:18:00	32.07	6	0.275597	0.912968	-0.353055
142140	29/08/2018--02:19:00	32.18	7	0.373634	0.601479	-0.728569
142200	29/08/2018--02:20:00	32.25	0	0.373634	0.601479	-0.728569
142260	29/08/2018--02:21:00	32.33	301	0.733104	-0.361305	-0.58414
142320	29/08/2018--02:22:00	32.17	35	-0.00217479	-0.0639743	-100.298
142380	29/08/2018--02:23:00	31.93	0	-0.00217479	-0.0639743	-100.298
142440	29/08/2018--02:24:00	31.71	1	-0.00217479	-0.0639743	-100.298
142500	29/08/2018--02:25:00	31.53	0	-0.00217479	-0.0639743	-100.298
142560	29/08/2018--02:26:00	31.39	0	-0.00217479	-0.0639743	-100.298
142620	29/08/2018--02:27:00	31.3	0	-0.00217479	-0.0639743	-100.298
142680	29/08/2018--02:28:00	31.2	0	-0.00217479	-0.0639743	-100.298
142740	29/08/2018--02:29:00	31.13	0	-0.00217479	-0.0639743	-100.298
142800	29/08/2018--02:30:00	31.06	0	-0.00217479	-0.0639743	-100.298
142860	29/08/2018--02:31:00	31.02	0	-0.00217479	-0.0639743	-100.298
142920	29/08/2018--02:32:00	31	0	-0.00217479	-0.0639743	-100.298
142980	29/08/2018--02:33:00	30.98	0	-0.00217479	-0.0639743	-100.298
143040	29/08/2018--02:34:00	30.96	0	-0.00217479	-0.0639743	-100.298
143100	29/08/2018--02:35:00	30.95	0	-0.00217479	-0.0639743	-100.298
143160	29/08/2018--02:36:00	30.93	0	-0.00217479	-0.0639743	-100.298
143220	29/08/2018--02:37:00	30.92	0	-0.00217479	-0.0639743	-100.298
143280	29/08/2018--02:38:00	30.91	0	-0.00217479	-0.0639743	-100.298
143340	29/08/2018--02:39:00	30.92	0	-0.00217479	-0.0639743	-100.298
143400	29/08/2018--02:40:00	30.9	0	-0.00217479	-0.0639743	-100.298
143460	29/08/2018--02:41:00	30.9	0	-0.00217479	-0.0639743	-100.298
143520	29/08/2018--02:42:00	30.9	0	-0.00217479	-0.0639743	-100.298
143580	29/08/2018--02:43:00	30.91	0	-0.00217479	-0.0639743	-101.743
143640	29/08/2018--02:44:00	30.92	0	-0.00217479	-0.0639743	-100.298
143700	29/08/2018--02:45:00	30.89	0	-0.00217479	-0.0639743	-100.298
143760	29/08/2018--02:46:00	30.91	0	-0.00217479	-0.0639743	-100.298
143820	29/08/2018--02:47:00	30.92	0	-0.00217479	-0.0639743	-100.298
143880	29/08/2018--02:48:00	30.9	0	-0.00217479	-0.0639743	-101.743
143940	29/08/2018--02:49:00	30.92	0	-0.00217479	-0.0639743	-101.743
144000	29/08/2018--02:50:00	30.93	0	-0.00217479	-0.0639743	-100.298
144060	29/08/2018--02:51:00	30.92	0	-0.00217479	-0.0639743	-100.298
144120	29/08/2018--02:52:00	30.93	0	-0.00217479	-0.0639743	-100.298
144180	29/08/2018--02:53:00	30.93	0	-0.00217479	-0.0639743	-100.298
144240	29/08/2018--02:54:00	30.95	0	-0.00217479	-0.0639743	-100.298
144300	29/08/2018--02:55:00	30.95	0	-0.00217479	-0.0639743	-101.743
144360	29/08/2018--02:56:00	30.95	0	-0.00217479	-0.0639743	-100.298
144420	29/08/2018--02:57:00	30.96	0	-0.00217479	-0.0639743	-100.298
144480	29/08/2018--02:58:00	30.95	0	-0.00217479	-0.0639743	-101.743
144540	29/08/2018--02:59:00	30.97	0	-0.00217479	-0.0639743	-100.298
144600	29/08/2018--03:00:00	30.97	0	-0.00217479	-0.0639743	-100.298
144660	29/08/2018--03:01:00	30.96	0	-0.00217479	-0.0639743	-100.298
144720	29/08/2018--03:02:00	30.98	0	-0.00217479	-0.0639743	-100.298
144780	29/08/2018--03:03:00	30.98	0	-0.0185143	-0.0639743	-100.298
144840	29/08/2018--03:04:00	30.96	0	-0.00217479	-0.0639743	-101.743
144900	29/08/2018--03:05:00	30.98	0	-0.00217479	-0.0639743	-101.743
144960	29/08/2018--03:06:00	30.98	0	-0.00217479	-0.0639743	-100.298
145020	29/08/2018--03:07:00	30.98	0	-0.00217479	-0.0639743	-100.298
145080	29/08/2018--03:08:00	31.01	0	-0.00217479	-0.0639743	-101.743
145140	29/08/2018--03:09:00	30.98	0	-0.00217479	-0.0639743	-100.298
145200	29/08/2018--03:10:00	30.99	0	-0.00217479	-0.0639743	-100.298
145260	29/08/2018--03:11:00	31	0	-0.00217479	-0.0639743	-100.298
145320	29/08/2018--03:12:00	30.99	0	-0.00217479	-0.0639743	-100.298
145380	29/08/2018--03:13:00	31.01	0	-0.00217479	-0.0639743	-100.298
145440	29/08/2018--03:14:00	31.02	0	-0.00217479	-0.0639743	-100.298
145500	29/08/2018--03:15:00	31.01	0	-0.00217479	-0.0639743	-100.298
145560	29/08/2018--03:16:00	31.01	0	-0.00217479	-0.0639743	-100.298
145620	29/08/2018--03:17:00	31.01	0	-0.00217479	-0.0639743	-100.298
145680	29/08/2018--03:18:00	31.01	0	-0.00217479	-0.0639743	-100.298
145740	29/08/2018--03:19:00	31	0	-0.00217479	-0.0639743	-100.298
145800	29/08/2018--03:20:00	31	0	-0.00217479	-0.0639743	-101.743
145860	29/08/2018--03:21:00	31.03	0	-0.00217479	-0.0639743	-100.298
145920	29/08/2018--03:22:00	31.03	0	-0.00217479	-0.0639743	-101.743
145980	29/08/2018--03:23:00	31.02	0	-0.00217479	-0.0639743	-101.743
146040	29/08/2018--03:24:00	31.03	0	-0.00217479	-0.0639743	-100.298
146100	29/08/2018--03:25:00	31.04	0	-0.00217479	-0.0639743	-100.298
146160	29/08/2018--03:26:00	31.03	0	-0.00217479	-0.0639743	-100.298
146220	29/08/2018--03:27:00	31.03	0	-0.00217479	-0.0639743	-100.298
146280	29/08/2018--03:28:00	31.04	0	-0.00217479	-0.0639743	-100.298
146340	29/08/2018--03:29:00	31.03	0	-0.00217479	-0.0639743	-100.298
146400	29/08/2018--03:30:00	31.03	0	-0.00217479	-0.0639743	-100.298
146460	29/08/2018--03:31:00	31.05	0	-0.00217479	-0.0639743	-101.743
146520	29/08/2018--03:32:00	31.04	0	-0.00217479	-0.0639743	-101.743
146580	29/08/2018--03:33:00	31.04	0	-0.00217479	-0.0639743	-100.298
146640	29/08/2018--03:34:00	31.03	0	-0.00217479	-0.0639743	-101.743
146700	29/08/2018--03:35:00	31.04	0	-0.00217479	-0.0639743	-101.743
146760	29/08/2018--03:36:00	31.05	0	-0.00217479	-0.0639743	-100.298
146820	29/08/2018--03:37:00	31.05	0	-0.00217479	-0.0639743	-101.743
146880	29/08/2018--03:38:00	31.04	0	-0.00217479	-0.0639743	-100.298
146940	29/08/2018--03:39:00	31.04	0	-0.00217479	-0.0639743	-100.298
147000	29/08/2018--03:40:00	31.04	0	-0.00217479	-0.0639743	-100.298
147060	29/08/2018--03:41:00	31.06	0	-0.00217479	-0.0639743	-100.298
147120	29/08/2018--03:42:00	31.03	0	-0.00217479	-0.0639743	-100.298
147180	29/08/2018--03:43:00	31.05	0	-0.00217479	-0.0639743	-100.298
147240	29/08/2018--03:44:00	31.06	0	-0.00217479	-0.0639743	-100.298
147300	29/08/2018--03:45:00	31.04	0	-0.00217479	-0.0639743	-100.298
147360	29/08/2018--03:46:00	31.04	0	-0.00217479	-0.0639743	-100.298
147420	29/08/2018--03:47:00	31.05	0	-0.00217479	-0.0639743	-101.743
147480	29/08/2018--03:48:00	31.05	0	-0.00217479	-0.0639743	-100.298
147540	29/08/2018--03:49:00	31.05	0	-0.00217479	-0.0639743	-100.298
147600	29/08/2018--03:50:00	31.06	0	-0.00217479	-0.0639743	-101.743
147660	29/08/2018--03:51:00	31.04	0	-0.00217479	-0.0639743	-101.743
147720	29/08/2018--03:52:00	31.05	0	-0.00217479	-0.0639743	-100.298
147780	29/08/2018--03:53:00	31.06	0	-0.00217479	-0.0639743	-100.298
147840	29/08/2018--03:54:00	31.04	0	-0.00217479	-0.0639743	-100.298
147900	29/08/2018--03:55:00	31.07	0	-0.00217479	-0.0639743	-100.298
147960	29/08/2018--03:56:00	31.05	0	-0.00217479	-0.0639743	-100.298
148020	29/08/2018--03:57:00	31.07	0	-0.00217479	-0.0639743	-100.298
148080	29/08/2018--03:58:00	31.06	0	-0.00217479	-0.0639743	-101.743
148140	29/08/2018--03:59:00	31.07	0	-0.00217479	-0.0639743	-100.298
148200	29/08/2018--04:00:00	31.06	0	-0.00217479	-0.0639743	-100.298
148260	29/08/2018--04:01:00	31.07	0	-0.00217479	-0.0639743	-100.298
148320	29/08/2018--04:02:00	31.08	0	-0.00217479	-0.0639743	-100.298
148380	29/08/2018--04:03:00	31.07	0	-0.00217479	-0.0639743	-100.298
148440	29/08/2018--04:04:00	31.07	0	-0.00217479	-0.0639743	-100.298
148500	29/08/2018--04:05:00	31.08	0	-0.00217479	-0.0639743	-100.298
148560	29/08/2018--04:06:00	31.08	0	-0.00217479	-0.0639743	-100.298
148620	29/08/2018--04:07:00	31.08	0	-0.00217479	-0.0639743	-100.298
148680	29/08/2018--04:08:00	31.06	0	-0.00217479	-0.0639743	-100.298
148740	29/08/2018--04:09:00	31.08	0	-0.00217479	-0.0639743	-100.298
148800	29/08/2018--04:10:00	31.07	0	-0.00217479	-0.0639743	-100.298
148860	29/08/2018--04:11:00	31.07	0	-0.00217479	-0.0639743	-101.743
148920	29/08/2018--04:12:00	31.07	0	-0.00217479	-0.0639743	-100.298
148980	29/08/2018--04:13:00	31.07	0	-0.00217479	-0.0639743	-100.298
149040	29/08/2018--04:14:00	31.07	0	-0.00217479	-0.0639743	-100.298
149100	29/08/2018--04:15:00	31.07	0	-0.00217479	-0.0639743	-101.743
149160	29/08/2018--04:16:00	31.07	0	-0.00217479	-0.0639743	-100.298
149220	29/08/2018--04:17:00	31.06	0	-0.0185143	-0.0639743	-100.298
149280	29/08/2018--04:18:00	31.08	0	-0.00217479	-0.0639743	-100.298
149340	29/08/2018--04:19:00	31.09	0	-0.00217479	-0.0639743	-100.298
149400	29/08/2018--04:20:00	31.08	0	-0.00217479	-0.0639743	-100.298
149460	29/08/2018--04:21:00	31.08	0	-0.00217479	-0.0639743	-100.298
149520	29/08/2018--04:22:00	31.07	0	-0.0185143	-0.0639743	-100.298
149580	29/08/2018--04:23:00	31.07	0	-0.00217479	-0.0639743	-100.298
149640	29/08/2018--04:24:00	31.08	0	-0.00217479	-0.0639743	-100.298
149700	29/08/2018--04:25:00	31.11	0	-0.00217479	-0.0639743	-100.298
149760	29/08/2018--04:26:00	31.09	0	-0.00217479	-0.0639743	-100.298
149820	29/08/2018--04:27:00	31.09	0	-0.0185143	-0.0639743	-100.298
149880	29/08/2018--04:28:00	31.09	0	-0.00217479	-0.0639743	-101.743
149940	29/08/2018--04:29:00	31.08	0	-0.00217479	-0.0639743	-100.298
150000	29/08/2018--04:30:00	31.08	0	-0.00217479	-0.0639743	-101.743
150060	29/08/2018--04:31:00	31.07	0	-0.00217479	-0.0639743	-100.298
150120	29/08/2018--04:32:00	31.08	0	-0.00217479	-0.0639743	-100.298
150180	29/08/2018--04:33:00	31.07	0	-0.00217479	-0.0639743	-100.298
150240	29/08/2018--04:34:00	31.09	0	-0.00217479	-0.0639743	-100.298
150300	29/08/2018--04:35:00	31.07	0	-0.00217479	-0.0639743	-100.298
150360	29/08/2018--04:36:00	31.1	0	-0.00217479	-0.0639743	-100.298
150420	29/08/2018--04:37:00	31.09	0	-0.00217479	-0.0639743	-100.298
150480	29/08/2018--04:38:00	31.09	0	-0.00217479	-0.0639743	-100.298
150540	29/08/2018--04:39:00	31.08	0	-0.00217479	-0.0639743	-100.298
150600	29/08/2018--04:40:00	31.09	0	-0.00217479	-0.0639743	-100.298
150660	29/08/2018--04:41:00	31.09	0	-0.00217479	-0.0639743	-100.298
150720	29/08/2018--04:42:00	31.09	0	-0.00217479	-0.0639743	-100.298
150780	29/08/2018--04:43:00	31.08	0	-0.00217479	-0.0639743	-100.298
150840	29/08/2018--04:44:00	31.08	0	-0.00217479	-0.0639743	-100.298
150900	29/08/2018--04:45:00	31.09	0	-0.00217479	-0.0639743	-100.298
150960	29/08/2018--04:46:00	31.09	0	-0.00217479	-0.0639743	-100.298
151020	29/08/2018--04:47:00	31.08	0	-0.00217479	-0.0639743	-101.743
151080	29/08/2018--04:48:00	31.09	0	-0.00217479	-0.0639743	-100.298
151140	29/08/2018--04:49:00	31.09	0	-0.00217479	-0.0639743	-100.298
151200	29/08/2018--04:50:00	31.07	0	-0.00217479	-0.0639743	-100.298
151260	29/08/2018--04:51:00	31.07	0	-0.00217479	-0.0639743	-100.298
151320	29/08/2018--04:52:00	31.08	0	-0.00217479	-0.0639743	-100.298
151380	29/08/2018--04:53:00	31.08	0	-0.00217479	-0.0639743	-100.298
151440	29/08/2018--04:54:00	31.09	0	-0.00217479	-0.0639743	-100.298
151500	29/08/2018--04:55:00	31.08	0	-0.00217479	-0.0639743	-100.298
151560	29/08/2018--04:56:00	31.11	0	-0.00217479	-0.0639743	-100.298
151620	29/08/2018--04:57:00	31.08	0	-0.00217479	-0.0639743	-101.743
151680	29/08/2018--04:58:00	31.09	0	-0.00217479	-0.0639743	-100.298
151740	29/08/2018--04:59:00	31.09	0	-0.00217479	-0.0639743	-100.298
151800	29/08/2018--05:00:00	31.1	0	-0.00217479	-0.0639743	-100.298
