# Supplementary material for: A randomized cross-over trial investigating differences in 24-h personal air and skin temperatures using wearable sensors between two climatologically contrasting settings
Source: Sci Rep. 2021 Nov 10;11:22020. doi: 10.1038/s41598-021-01180-y (PMC8580978; doi:10.1038/s41598-021-01180-y)
Supplement: Supplementary file 2 — Supplementary Data. [file 41598_2021_1180_MOESM2_ESM.zip › New folder/new/T23_S2new.csv]

Index	Date	Temperature	Activity	X-axis	Y-axis	Z-axis	Marker
65580	28/08/2018--05:00:00	35.15	49	-0.113113	-0.0493084	-100.144
65640	28/08/2018--05:01:00	35.34	0	-0.128939	-0.0493084	-100.144
65700	28/08/2018--05:02:00	35.46	0	0.330021	-0.0340839	-0.971543
65760	28/08/2018--05:03:00	35.59	0	0.3775	-0.0797573	-0.926694
65820	28/08/2018--05:04:00	35.7	0	-0.0181558	-0.0645328	-101.639
65880	28/08/2018--05:05:00	35.72	0	-0.0181558	-0.0645328	-101.639
65940	28/08/2018--05:06:00	35.77	0	-0.0181558	-0.0645328	-100.144
66000	28/08/2018--05:07:00	35.82	0	-0.0181558	-0.0645328	-101.639
66060	28/08/2018--05:08:00	35.85	0	-0.0181558	-0.0493084	-100.144
66120	28/08/2018--05:09:00	35.88	0	-0.0181558	-0.0645328	-100.144
66180	28/08/2018--05:10:00	35.91	0	-0.0181558	-0.0645328	-101.639
66240	28/08/2018--05:11:00	35.93	0	-0.0181558	-0.0645328	-101.639
66300	28/08/2018--05:12:00	35.95	0	-0.0181558	-0.0493084	-101.639
66360	28/08/2018--05:13:00	35.97	0	-0.0181558	-0.0493084	-101.639
66420	28/08/2018--05:14:00	35.99	0	-0.0181558	-0.0645328	-100.144
66480	28/08/2018--05:15:00	36.02	0	-0.0181558	-0.0645328	-101.639
66540	28/08/2018--05:16:00	36.03	0	-0.0181558	-0.0645328	-101.639
66600	28/08/2018--05:17:00	36.07	0	-0.0181558	-0.0493084	-100.144
66660	28/08/2018--05:18:00	36.07	0	-0.0181558	-0.0645328	-100.144
66720	28/08/2018--05:19:00	36.09	0	-0.0181558	-0.0645328	-101.639
66780	28/08/2018--05:20:00	36.11	0	-0.0181558	-0.0493084	-101.639
66840	28/08/2018--05:21:00	36.11	0	-0.0181558	-0.0493084	-101.639
66900	28/08/2018--05:22:00	36.14	0	-0.0181558	-0.0493084	-101.639
66960	28/08/2018--05:23:00	36.14	0	-0.0181558	-0.0493084	-101.639
67020	28/08/2018--05:24:00	36.14	0	-0.0181558	-0.0493084	-100.144
67080	28/08/2018--05:25:00	36.17	0	-0.0181558	-0.0493084	-101.639
67140	28/08/2018--05:26:00	36.17	0	-0.0181558	-0.0645328	-101.639
67200	28/08/2018--05:27:00	36.18	0	-0.0181558	-0.0493084	-101.639
67260	28/08/2018--05:28:00	36.18	0	-0.0181558	-0.0645328	-100.144
67320	28/08/2018--05:29:00	36.19	0	-0.0181558	-0.0645328	-100.144
67380	28/08/2018--05:30:00	36.2	0	-0.0181558	-0.0493084	-101.639
67440	28/08/2018--05:31:00	36.22	0	-0.0181558	-0.0493084	-101.639
67500	28/08/2018--05:32:00	36.23	0	-0.0181558	-0.0645328	-101.639
67560	28/08/2018--05:33:00	36.23	0	-0.0181558	-0.0493084	-100.144
67620	28/08/2018--05:34:00	36.24	0	-0.0181558	-0.0645328	-101.639
67680	28/08/2018--05:35:00	36.25	0	-0.0181558	-0.0493084	-100.144
67740	28/08/2018--05:36:00	36.24	0	-0.0181558	-0.0493084	-100.144
67800	28/08/2018--05:37:00	36.26	0	-0.0181558	-0.0493084	-101.639
67860	28/08/2018--05:38:00	36.27	0	-0.0181558	-0.0493084	-100.144
67920	28/08/2018--05:39:00	36.27	0	-0.0181558	-0.0493084	-100.144
67980	28/08/2018--05:40:00	36.28	0	-0.0181558	-0.0493084	-100.144
68040	28/08/2018--05:41:00	36.28	0	-0.0181558	-0.0493084	-101.639
68100	28/08/2018--05:42:00	36.29	0	-0.0181558	-0.0493084	-101.639
68160	28/08/2018--05:43:00	36.29	0	-0.0181558	-0.0645328	-101.639
68220	28/08/2018--05:44:00	36.29	0	-0.0181558	-0.0493084	-101.639
68280	28/08/2018--05:45:00	36.3	0	-0.0181558	-0.0493084	-100.144
68340	28/08/2018--05:46:00	36.29	0	-0.00232954	-0.0493084	-100.144
68400	28/08/2018--05:47:00	36.29	0	-0.0181558	-0.0493084	-101.639
68460	28/08/2018--05:48:00	36.3	0	-0.0181558	-0.0493084	-101.639
68520	28/08/2018--05:49:00	36.31	0	-0.0181558	-0.0493084	-100.144
68580	28/08/2018--05:50:00	36.3	24	0.3775	-0.171104	-0.926694
68640	28/08/2018--05:51:00	36.32	0	0.330021	-0.140655	-0.941643
68700	28/08/2018--05:52:00	36.33	0	0.314195	-0.15588	-0.941643
68760	28/08/2018--05:53:00	36.34	0	0.330021	-0.15588	-0.941643
68820	28/08/2018--05:54:00	36.32	0	0.330021	-0.171104	-0.941643
68880	28/08/2018--05:55:00	36.33	0	0.330021	-0.171104	-0.941643
68940	28/08/2018--05:56:00	36.32	0	0.330021	-0.171104	-0.941643
69000	28/08/2018--05:57:00	36.32	0	0.330021	-0.15588	-0.941643
69060	28/08/2018--05:58:00	36.33	0	0.330021	-0.171104	-0.941643
69120	28/08/2018--05:59:00	36.32	0	0.330021	-0.15588	-0.941643
69180	28/08/2018--06:00:00	36.32	0	0.330021	-0.171104	-0.941643
69240	28/08/2018--06:01:00	36.33	0	-0.113113	-0.0340839	-100.144
69300	28/08/2018--06:02:00	36.34	0	-0.113113	-0.0493084	-100.144
69360	28/08/2018--06:03:00	36.35	0	-0.113113	-0.0340839	-100.144
69420	28/08/2018--06:04:00	36.34	0	-0.113113	-0.0493084	-100.144
69480	28/08/2018--06:05:00	36.35	0	-0.128939	-0.0340839	-100.144
69540	28/08/2018--06:06:00	36.35	0	-0.113113	-0.0340839	-100.144
69600	28/08/2018--06:07:00	36.35	0	-0.113113	-0.0340839	-100.144
69660	28/08/2018--06:08:00	36.36	0	-0.128939	-0.0340839	-100.144
69720	28/08/2018--06:09:00	36.36	0	-0.113113	-0.0340839	-100.144
69780	28/08/2018--06:10:00	36.36	0	-0.113113	-0.0340839	-100.144
69840	28/08/2018--06:11:00	36.36	0	-0.113113	-0.0340839	-100.144
69900	28/08/2018--06:12:00	36.36	0	-0.128939	-0.0340839	-100.144
69960	28/08/2018--06:13:00	36.38	0	0.155933	-0.0949818	-100.144
70020	28/08/2018--06:14:00	36.38	0	0.298369	-0.0797573	-0.956593
70080	28/08/2018--06:15:00	36.39	0	0.314195	-0.0797573	-0.956593
70140	28/08/2018--06:16:00	36.37	0	0.298369	-0.0797573	-0.956593
70200	28/08/2018--06:17:00	36.39	0	-0.0498082	-0.0645328	-100.144
70260	28/08/2018--06:18:00	36.38	0	-0.0498082	-0.0645328	-100.144
70320	28/08/2018--06:19:00	36.38	0	-0.0498082	-0.0645328	-100.144
70380	28/08/2018--06:20:00	36.36	0	-0.0498082	-0.0645328	-100.144
70440	28/08/2018--06:21:00	36.36	0	-0.0498082	-0.0645328	-101.639
70500	28/08/2018--06:22:00	36.38	0	-0.0498082	-0.0645328	-101.639
70560	28/08/2018--06:23:00	36.37	0	-0.0498082	-0.0645328	-100.144
70620	28/08/2018--06:24:00	36.37	0	0.266716	-0.0797573	-0.971543
70680	28/08/2018--06:25:00	36.37	0	0.266716	-0.0797573	-0.971543
70740	28/08/2018--06:26:00	36.37	0	0.314195	-0.110206	-0.956593
70800	28/08/2018--06:27:00	36.38	0	0.314195	-0.110206	-0.956593
70860	28/08/2018--06:28:00	36.39	0	0.314195	-0.110206	-0.956593
70920	28/08/2018--06:29:00	36.4	0	-0.0972868	-0.0493084	-100.144
70980	28/08/2018--06:30:00	36.39	0	-0.0972868	-0.0645328	-100.144
71040	28/08/2018--06:31:00	36.39	0	-0.0972868	-0.0645328	-100.144
71100	28/08/2018--06:32:00	36.4	0	0.361673	-0.186329	-0.926694
71160	28/08/2018--06:33:00	36.39	0	0.345847	-0.186329	-0.926694
71220	28/08/2018--06:34:00	36.39	0	0.361673	-0.186329	-0.926694
71280	28/08/2018--06:35:00	36.38	3	-0.144765	-0.0797573	-100.144
71340	28/08/2018--06:36:00	36.35	0	-0.128939	-0.0797573	-101.639
71400	28/08/2018--06:37:00	36.35	0	-0.128939	-0.0645328	-100.144
71460	28/08/2018--06:38:00	36.34	0	-0.128939	-0.0645328	-100.144
71520	28/08/2018--06:39:00	36.33	0	-0.113113	-0.0797573	-100.144
71580	28/08/2018--06:40:00	36.32	0	-0.128939	-0.0645328	-100.144
71640	28/08/2018--06:41:00	36.33	0	-0.113113	-0.0645328	-100.144
71700	28/08/2018--06:42:00	36.33	0	0.3775	-0.110206	-0.926694
71760	28/08/2018--06:43:00	36.35	35	0.788981	-0.353798	-0.508098
71820	28/08/2018--06:44:00	36.32	0	0.788981	-0.353798	-0.508098
71880	28/08/2018--06:45:00	36.33	0	0.788981	-0.353798	-0.508098
71940	28/08/2018--06:46:00	36.33	0	0.788981	-0.369022	-0.508098
72000	28/08/2018--06:47:00	36.36	0	0.788981	-0.353798	-0.508098
72060	28/08/2018--06:48:00	36.36	0	0.788981	-0.353798	-0.508098
72120	28/08/2018--06:49:00	36.34	0	0.773155	-0.353798	-0.508098
72180	28/08/2018--06:50:00	36.36	0	0.773155	-0.353798	-0.508098
72240	28/08/2018--06:51:00	36.35	0	0.788981	-0.353798	-0.508098
72300	28/08/2018--06:52:00	36.35	0	0.773155	-0.353798	-0.508098
72360	28/08/2018--06:53:00	36.36	0	0.773155	-0.353798	-0.523047
72420	28/08/2018--06:54:00	36.32	15	0.266716	0.620568	0.747691
72480	28/08/2018--06:55:00	35.98	0	0.25089	0.620568	0.76264
72540	28/08/2018--06:56:00	35.75	0	0.235064	0.620568	0.76264
72600	28/08/2018--06:57:00	35.59	0	0.235064	0.620568	0.747691
72660	28/08/2018--06:58:00	35.48	0	0.235064	0.620568	0.747691
72720	28/08/2018--06:59:00	35.37	0	0.219237	0.620568	0.76264
72780	28/08/2018--07:00:00	35.29	0	0.235064	0.635792	0.747691
72840	28/08/2018--07:01:00	35.24	0	0.219237	0.635792	0.747691
72900	28/08/2018--07:02:00	35.19	0	0.203411	0.635792	0.747691
72960	28/08/2018--07:03:00	35.14	0	0.203411	0.620568	0.76264
73020	28/08/2018--07:04:00	35.09	0	0.203411	0.635792	0.747691
73080	28/08/2018--07:05:00	35.05	0	0.203411	0.635792	0.747691
73140	28/08/2018--07:06:00	35.04	0	0.203411	0.635792	0.76264
73200	28/08/2018--07:07:00	35.02	0	0.187585	0.635792	0.76264
73260	28/08/2018--07:08:00	35.03	0	0.203411	0.635792	0.76264
73320	28/08/2018--07:09:00	35.01	0	0.203411	0.635792	0.747691
73380	28/08/2018--07:10:00	34.96	0	0.203411	0.635792	0.747691
73440	28/08/2018--07:11:00	34.96	0	0.203411	0.635792	0.747691
73500	28/08/2018--07:12:00	34.97	0	0.187585	0.635792	0.747691
73560	28/08/2018--07:13:00	34.95	0	0.187585	0.635792	0.747691
73620	28/08/2018--07:14:00	34.95	0	0.187585	0.635792	0.747691
73680	28/08/2018--07:15:00	34.95	0	0.187585	0.635792	0.747691
73740	28/08/2018--07:16:00	34.94	0	0.171759	0.635792	0.747691
73800	28/08/2018--07:17:00	34.94	0	0.171759	0.651017	0.747691
73860	28/08/2018--07:18:00	34.91	0	0.155933	0.635792	0.76264
73920	28/08/2018--07:19:00	34.91	0	0.171759	0.651017	0.747691
73980	28/08/2018--07:20:00	34.92	0	0.171759	0.651017	0.76264
74040	28/08/2018--07:21:00	34.91	0	0.171759	0.635792	0.76264
74100	28/08/2018--07:22:00	34.91	0	0.171759	0.651017	0.747691
74160	28/08/2018--07:23:00	34.93	11	0.757329	-0.2929	-0.597797
74220	28/08/2018--07:24:00	35.05	0	0.741502	-0.2929	-0.597797
74280	28/08/2018--07:25:00	35.14	0	0.741502	-0.277675	-0.612747
74340	28/08/2018--07:26:00	35.24	2	0.820634	-0.353798	-0.433348
74400	28/08/2018--07:27:00	35.3	0	0.820634	-0.353798	-0.433348
74460	28/08/2018--07:28:00	35.37	0	0.820634	-0.353798	-0.448298
74520	28/08/2018--07:29:00	35.45	0	0.83646	-0.353798	-0.433348
74580	28/08/2018--07:30:00	35.5	0	0.820634	-0.338573	-0.433348
74640	28/08/2018--07:31:00	35.55	0	0.820634	-0.353798	-0.478198
74700	28/08/2018--07:32:00	35.6	2	0.741502	-0.338573	-0.582847
74760	28/08/2018--07:33:00	35.64	0	0.741502	-0.338573	-0.597797
74820	28/08/2018--07:34:00	35.69	0	0.741502	-0.338573	-0.582847
74880	28/08/2018--07:35:00	35.73	0	0.741502	-0.338573	-0.582847
74940	28/08/2018--07:36:00	35.79	0	0.741502	-0.338573	-0.597797
75000	28/08/2018--07:37:00	35.82	0	0.741502	-0.338573	-0.597797
75060	28/08/2018--07:38:00	35.88	0	0.725676	-0.338573	-0.597797
75120	28/08/2018--07:39:00	35.92	0	0.725676	-0.338573	-0.597797
75180	28/08/2018--07:40:00	35.96	0	0.741502	-0.338573	-0.597797
75240	28/08/2018--07:41:00	35.98	0	0.741502	-0.338573	-0.597797
75300	28/08/2018--07:42:00	36.01	0	0.741502	-0.338573	-0.597797
75360	28/08/2018--07:43:00	36.05	0	0.741502	-0.338573	-0.597797
75420	28/08/2018--07:44:00	36.07	0	0.773155	-0.384247	-0.508098
75480	28/08/2018--07:45:00	36.04	1	0.773155	-0.384247	-0.523047
75540	28/08/2018--07:46:00	35.96	1	0.757329	-0.369022	-0.523047
75600	28/08/2018--07:47:00	35.91	0	0.757329	-0.369022	-0.537997
75660	28/08/2018--07:48:00	35.84	0	0.757329	-0.384247	-0.537997
75720	28/08/2018--07:49:00	35.82	0	0.757329	-0.384247	-0.537997
75780	28/08/2018--07:50:00	35.77	0	0.757329	-0.369022	-0.537997
75840	28/08/2018--07:51:00	35.73	1	0.725676	-0.384247	-0.567897
75900	28/08/2018--07:52:00	35.73	0	0.741502	-0.384247	-0.567897
75960	28/08/2018--07:53:00	35.71	1	0.725676	-0.369022	-0.567897
76020	28/08/2018--07:54:00	35.68	1	0.725676	-0.384247	-0.567897
76080	28/08/2018--07:55:00	35.68	0	0.725676	-0.384247	-0.582847
76140	28/08/2018--07:56:00	35.6	55	-0.698683	0.437874	0.553342
76200	28/08/2018--07:57:00	35.41	0	-0.698683	0.42265	0.553342
76260	28/08/2018--07:58:00	35.28	0	-0.698683	0.42265	0.553342
76320	28/08/2018--07:59:00	35.16	0	-0.698683	0.42265	0.553342
76380	28/08/2018--08:00:00	35.07	0	-0.698683	0.42265	0.553342
76440	28/08/2018--08:01:00	35.02	0	-0.698683	0.42265	0.553342
76500	28/08/2018--08:02:00	34.97	0	-0.698683	0.42265	0.553342
76560	28/08/2018--08:03:00	34.89	0	-0.698683	0.42265	0.553342
76620	28/08/2018--08:04:00	34.87	0	-0.698683	0.42265	0.553342
76680	28/08/2018--08:05:00	34.81	0	-0.698683	0.42265	0.553342
76740	28/08/2018--08:06:00	34.81	40	-0.79364	0.483548	-0.373549
76800	28/08/2018--08:07:00	34.96	0	-0.777814	0.483548	-0.388499
76860	28/08/2018--08:08:00	35.09	0	-0.777814	0.483548	-0.373549
76920	28/08/2018--08:09:00	35.17	0	-0.777814	0.483548	-0.373549
76980	28/08/2018--08:10:00	35.22	0	-0.777814	0.483548	-0.388499
77040	28/08/2018--08:11:00	35.29	0	-0.777814	0.483548	-0.373549
77100	28/08/2018--08:12:00	35.32	1	-0.777814	0.483548	-0.388499
77160	28/08/2018--08:13:00	35.38	0	-0.777814	0.483548	-0.388499
77220	28/08/2018--08:14:00	35.39	0	-0.777814	0.483548	-0.388499
77280	28/08/2018--08:15:00	35.42	1	-0.761988	0.483548	-0.388499
77340	28/08/2018--08:16:00	35.45	22	-0.682857	0.453099	0.493543
77400	28/08/2018--08:17:00	35.27	10	-0.777814	0.468323	0.403844
77460	28/08/2018--08:18:00	35.1	0	-0.777814	0.468323	0.388894
77520	28/08/2018--08:19:00	34.98	1	-0.730335	0.453099	0.478593
77580	28/08/2018--08:20:00	34.88	0	-0.746162	0.453099	0.478593
77640	28/08/2018--08:21:00	34.82	0	-0.746162	0.453099	0.493543
77700	28/08/2018--08:22:00	34.8	0	-0.746162	0.453099	0.493543
77760	28/08/2018--08:23:00	34.75	0	-0.730335	0.437874	0.478593
77820	28/08/2018--08:24:00	34.71	0	-0.730335	0.453099	0.493543
77880	28/08/2018--08:25:00	34.7	0	-0.746162	0.453099	0.478593
77940	28/08/2018--08:26:00	34.69	15	-0.888597	0.407425	-0.239
78000	28/08/2018--08:27:00	34.76	0	-0.872771	0.407425	-0.22405
78060	28/08/2018--08:28:00	34.82	0	-0.872771	0.42265	-0.194151
78120	28/08/2018--08:29:00	34.87	0	-0.872771	0.42265	-0.194151
78180	28/08/2018--08:30:00	34.91	0	-0.888597	0.42265	-0.194151
78240	28/08/2018--08:31:00	34.94	0	-0.872771	0.42265	-0.194151
78300	28/08/2018--08:32:00	34.94	0	-0.888597	0.42265	-0.194151
78360	28/08/2018--08:33:00	34.95	0	-0.872771	0.42265	-0.194151
78420	28/08/2018--08:34:00	34.94	0	-0.872771	0.42265	-0.179201
78480	28/08/2018--08:35:00	34.96	0	-0.872771	0.42265	-0.179201
78540	28/08/2018--08:36:00	34.96	0	-0.888597	0.42265	-0.179201
78600	28/08/2018--08:37:00	34.95	0	-0.888597	0.42265	-0.194151
78660	28/08/2018--08:38:00	34.96	0	-0.872771	0.42265	-0.194151
78720	28/08/2018--08:39:00	34.96	0	-0.888597	0.42265	-0.194151
78780	28/08/2018--08:40:00	34.94	0	-0.888597	0.42265	-0.194151
78840	28/08/2018--08:41:00	34.95	0	-0.872771	0.42265	-0.194151
78900	28/08/2018--08:42:00	34.94	0	-0.872771	0.42265	-0.179201
78960	28/08/2018--08:43:00	34.93	0	-0.872771	0.42265	-0.194151
79020	28/08/2018--08:44:00	34.94	0	-0.872771	0.42265	-0.179201
79080	28/08/2018--08:45:00	34.95	0	-0.888597	0.42265	-0.179201
79140	28/08/2018--08:46:00	34.94	0	-0.872771	0.42265	-0.179201
79200	28/08/2018--08:47:00	34.93	0	-0.872771	0.42265	-0.194151
79260	28/08/2018--08:48:00	34.93	0	-0.872771	0.42265	-0.179201
79320	28/08/2018--08:49:00	34.92	0	-0.888597	0.42265	-0.179201
79380	28/08/2018--08:50:00	34.94	0	-0.872771	0.42265	-0.179201
79440	28/08/2018--08:51:00	34.92	0	-0.872771	0.42265	-0.179201
79500	28/08/2018--08:52:00	34.92	0	-0.888597	0.42265	-0.179201
79560	28/08/2018--08:53:00	34.92	0	-0.888597	0.42265	-0.179201
79620	28/08/2018--08:54:00	34.91	0	-0.872771	0.42265	-0.179201
79680	28/08/2018--08:55:00	34.92	0	-0.888597	0.42265	-0.179201
79740	28/08/2018--08:56:00	34.92	0	-0.872771	0.42265	-0.179201
79800	28/08/2018--08:57:00	34.91	0	-0.872771	0.42265	-0.194151
79860	28/08/2018--08:58:00	34.91	0	-0.872771	0.42265	-0.194151
79920	28/08/2018--08:59:00	34.92	0	-0.872771	0.42265	-0.194151
79980	28/08/2018--09:00:00	34.93	0	-0.872771	0.42265	-0.179201
80040	28/08/2018--09:01:00	34.91	0	-0.888597	0.42265	-0.194151
80100	28/08/2018--09:02:00	34.91	0	-0.888597	0.42265	-0.194151
80160	28/08/2018--09:03:00	34.93	0	-0.872771	0.42265	-0.194151
80220	28/08/2018--09:04:00	34.92	0	-0.888597	0.42265	-0.194151
80280	28/08/2018--09:05:00	34.94	8	-0.730335	0.437874	0.493543
80340	28/08/2018--09:06:00	34.88	0	-0.730335	0.437874	0.493543
80400	28/08/2018--09:07:00	34.8	0	-0.730335	0.437874	0.493543
80460	28/08/2018--09:08:00	34.73	0	-0.730335	0.453099	0.493543
80520	28/08/2018--09:09:00	34.68	0	-0.730335	0.453099	0.493543
80580	28/08/2018--09:10:00	34.66	0	-0.730335	0.437874	0.493543
80640	28/08/2018--09:11:00	34.64	0	-0.761988	0.42265	0.478593
80700	28/08/2018--09:12:00	34.59	0	-0.761988	0.42265	0.463643
80760	28/08/2018--09:13:00	34.57	0	-0.761988	0.42265	0.463643
80820	28/08/2018--09:14:00	34.56	2	-0.730335	0.437874	0.493543
80880	28/08/2018--09:15:00	34.57	0	-0.730335	0.437874	0.508493
80940	28/08/2018--09:16:00	34.59	0	-0.730335	0.437874	0.508493
81000	28/08/2018--09:17:00	34.6	0	-0.730335	0.437874	0.508493
81060	28/08/2018--09:18:00	34.62	0	-0.730335	0.437874	0.523443
81120	28/08/2018--09:19:00	34.62	0	-0.730335	0.437874	0.508493
81180	28/08/2018--09:20:00	34.62	0	-0.730335	0.437874	0.508493
81240	28/08/2018--09:21:00	34.64	0	-0.714509	0.437874	0.508493
81300	28/08/2018--09:22:00	34.63	0	-0.730335	0.437874	0.508493
81360	28/08/2018--09:23:00	34.64	0	-0.730335	0.437874	0.508493
81420	28/08/2018--09:24:00	34.63	0	-0.730335	0.437874	0.508493
81480	28/08/2018--09:25:00	34.65	0	-0.730335	0.437874	0.493543
81540	28/08/2018--09:26:00	34.63	0	-0.730335	0.437874	0.508493
81600	28/08/2018--09:27:00	34.65	0	-0.730335	0.42265	0.508493
81660	28/08/2018--09:28:00	34.63	0	-0.730335	0.437874	0.508493
81720	28/08/2018--09:29:00	34.64	0	-0.730335	0.437874	0.508493
81780	28/08/2018--09:30:00	34.64	0	-0.730335	0.437874	0.508493
81840	28/08/2018--09:31:00	34.64	0	-0.730335	0.437874	0.508493
81900	28/08/2018--09:32:00	34.63	0	-0.730335	0.437874	0.508493
81960	28/08/2018--09:33:00	34.63	0	-0.730335	0.437874	0.523443
82020	28/08/2018--09:34:00	34.64	0	-0.730335	0.437874	0.508493
82080	28/08/2018--09:35:00	34.63	18	0.678198	-0.15588	-0.732345
82140	28/08/2018--09:36:00	34.7	307	-0.0814606	0.757588	-0.702446
82200	28/08/2018--09:37:00	34.83	383	-0.951902	0.270405	-0.179201
82260	28/08/2018--09:38:00	34.85	111	0.551588	100.118	-0.343649
82320	28/08/2018--09:39:00	34.95	456	-0.303028	0.955506	-0.28385
82380	28/08/2018--09:40:00	35.02	347	-0.0181558	0.864159	-0.478198
82440	28/08/2018--09:41:00	35	393	-0.0656344	0.864159	-0.567897
82500	28/08/2018--09:42:00	34.95	233	-0.841119	0.483548	-0.0297021
82560	28/08/2018--09:43:00	34.92	356	0.140106	0.894608	-0.508098
82620	28/08/2018--09:44:00	34.97	739	0.219237	0.727139	-0.373549
82680	28/08/2018--09:45:00	35.05	111	0.330021	0.788037	-0.552947
82740	28/08/2018--09:46:00	35.04	80	-0.508768	0.544446	-0.642646
82800	28/08/2018--09:47:00	34.99	128	0.393326	112.298	-0.627696
82860	28/08/2018--09:48:00	34.93	722	-0.856945	0.483548	-0.0596018
82920	28/08/2018--09:49:00	34.87	134	0.330021	0.818486	-0.508098
82980	28/08/2018--09:50:00	34.85	590	0.266716	0.864159	-0.463248
83040	28/08/2018--09:51:00	34.84	598	0.314195	0.788037	-0.552947
83100	28/08/2018--09:52:00	34.82	149	-0.318854	0.848935	-0.403449
83160	28/08/2018--09:53:00	34.77	1	-0.413811	0.772813	-0.478198
83220	28/08/2018--09:54:00	34.71	112	0.330021	0.757588	-0.537997
83280	28/08/2018--09:55:00	34.75	421	0.440804	0.925057	-0.523047
83340	28/08/2018--09:56:00	34.7	199	-0.508768	0.803262	-0.25395
83400	28/08/2018--09:57:00	34.66	0	-0.477116	0.818486	-0.2988
83460	28/08/2018--09:58:00	34.64	7	0.0293229	0.864159	-0.597797
83520	28/08/2018--09:59:00	34.66	2	-0.192244	0.818486	-0.537997
83580	28/08/2018--10:00:00	34.63	0	-0.33468	0.848935	-0.403449
83640	28/08/2018--10:01:00	34.62	0	-0.318854	0.864159	-0.388499
83700	28/08/2018--10:02:00	34.61	0	-0.192244	0.818486	-0.537997
83760	28/08/2018--10:03:00	34.59	0	-0.255549	0.848935	-0.478198
83820	28/08/2018--10:04:00	34.63	193	0.330021	0.635792	-0.732345
83880	28/08/2018--10:05:00	34.66	0	0.330021	0.620568	-0.732345
83940	28/08/2018--10:06:00	34.69	0	0.314195	0.529221	-0.807095
84000	28/08/2018--10:07:00	34.73	1	0.330021	0.483548	-0.836994
84060	28/08/2018--10:08:00	34.77	1	-0.176418	0.879384	-0.508098
84120	28/08/2018--10:09:00	34.73	217	-0.128939	0.742364	-0.732345
84180	28/08/2018--10:10:00	34.78	111	0.70985	0.55967	-0.508098
84240	28/08/2018--10:11:00	34.84	0	0.630719	0.544446	-0.597797
84300	28/08/2018--10:12:00	34.9	4	0.440804	0.392201	-0.836994
84360	28/08/2018--10:13:00	34.95	86	0.282542	0.955506	-0.508098
84420	28/08/2018--10:14:00	34.96	146	0.393326	0.818486	-0.493148
84480	28/08/2018--10:15:00	34.96	76	0.345847	0.818486	-0.508098
84540	28/08/2018--10:16:00	34.92	10	0.3775	0.83371	-0.463248
84600	28/08/2018--10:17:00	34.92	332	0.456631	0.879384	-0.25395
84660	28/08/2018--10:18:00	34.9	48	0.0451491	0.772813	-0.642646
84720	28/08/2018--10:19:00	34.86	135	0.504109	100.118	-0.403449
84780	28/08/2018--10:20:00	34.86	300	0.314195	0.788037	-0.582847
84840	28/08/2018--10:21:00	34.87	359	0.298369	0.909833	-0.2689
84900	28/08/2018--10:22:00	34.79	99	0.0768015	0.666241	-0.717396
84960	28/08/2018--10:23:00	34.76	314	0.266716	0.879384	-0.478198
85020	28/08/2018--10:24:00	34.77	129	0.219237	0.772813	-0.582847
85080	28/08/2018--10:25:00	34.77	385	0.298369	0.788037	-0.582847
85140	28/08/2018--10:26:00	34.71	219	0.235064	0.818486	-0.523047
85200	28/08/2018--10:27:00	34.73	169	0.440804	0.818486	-0.463248
85260	28/08/2018--10:28:00	34.7	324	0.282542	10.164	-0.523047
85320	28/08/2018--10:29:00	34.71	483	-0.0814606	0.818486	-0.597797
85380	28/08/2018--10:30:00	34.68	309	0.219237	0.666241	-0.747295
85440	28/08/2018--10:31:00	34.66	5	0.108454	0.788037	-0.627696
85500	28/08/2018--10:32:00	34.64	249	-0.92025	0.28563	0.119797
85560	28/08/2018--10:33:00	34.63	169	0.171759	0.909833	-0.433348
85620	28/08/2018--10:34:00	34.57	387	0.409152	0.83371	-0.343649
85680	28/08/2018--10:35:00	34.61	153	-112.599	-0.582165	0.284245
85740	28/08/2018--10:36:00	34.54	202	-0.825293	0.513997	-0.22405
85800	28/08/2018--10:37:00	34.43	310	0.3775	0.894608	-0.313749
85860	28/08/2018--10:38:00	34.44	502	-107.851	-0.140655	0.284245
85920	28/08/2018--10:39:00	34.36	186	-0.936076	0.300854	0.134746
85980	28/08/2018--10:40:00	34.33	11	-0.746162	0.635792	0.0151475
86040	28/08/2018--10:41:00	34.34	375	-0.0814606	0.681466	-0.747295
86100	28/08/2018--10:42:00	34.3	157	0.282542	0.666241	-0.732345
86160	28/08/2018--10:43:00	34.28	273	0.440804	0.788037	-0.552947
86220	28/08/2018--10:44:00	34.36	261	0.361673	0.742364	-0.597797
86280	28/08/2018--10:45:00	34.33	354	0.440804	0.69669	-0.627696
86340	28/08/2018--10:46:00	34.3	167	0.0134967	0.468323	-0.657596
86400	28/08/2018--10:47:00	34.25	465	0.282542	0.955506	-0.343649
86460	28/08/2018--10:48:00	34.27	178	0.361673	0.83371	-0.508098
86520	28/08/2018--10:49:00	34.26	514	0.488283	0.681466	-0.582847
86580	28/08/2018--10:50:00	34.26	281	-115.764	0.28563	0.0450472
86640	28/08/2018--10:51:00	34.24	689	0.83646	0.742364	-0.403449
86700	28/08/2018--10:52:00	34.27	281	0.456631	0.818486	-0.403449
86760	28/08/2018--10:53:00	34.25	43	0.551588	0.513997	-0.717396
86820	28/08/2018--10:54:00	34.23	29	0.424978	0.55967	-0.732345
86880	28/08/2018--10:55:00	34.31	0	0.424978	0.55967	-0.732345
86940	28/08/2018--10:56:00	34.33	287	0.203411	0.848935	-0.523047
87000	28/08/2018--10:57:00	34.28	226	0.472457	0.574895	-0.687496
87060	28/08/2018--10:58:00	34.27	0	0.424978	0.635792	-0.687496
87120	28/08/2018--10:59:00	34.32	0	0.409152	0.651017	-0.672546
87180	28/08/2018--11:00:00	34.39	0	0.393326	0.681466	-0.657596
87240	28/08/2018--11:01:00	34.5	0	0.393326	0.681466	-0.657596
87300	28/08/2018--11:02:00	34.56	4	0.409152	0.529221	-0.762245
87360	28/08/2018--11:03:00	34.58	211	-0.809466	0.346528	0.388894
87420	28/08/2018--11:04:00	34.62	59	0.266716	0.681466	-0.702446
87480	28/08/2018--11:05:00	34.62	70	0.0451491	0.925057	-0.373549
87540	28/08/2018--11:06:00	34.63	96	0.345847	0.742364	-0.687496
87600	28/08/2018--11:07:00	34.61	148	0.456631	0.651017	-0.642646
87660	28/08/2018--11:08:00	34.57	144	0.3775	0.605343	-0.732345
87720	28/08/2018--11:09:00	34.52	0	0.409152	0.590119	-0.717396
87780	28/08/2018--11:10:00	34.52	0	0.440804	0.590119	-0.717396
87840	28/08/2018--11:11:00	34.58	0	0.440804	0.590119	-0.702446
87900	28/08/2018--11:12:00	34.67	0	0.440804	0.590119	-0.702446
87960	28/08/2018--11:13:00	34.77	0	0.440804	0.590119	-0.702446
88020	28/08/2018--11:14:00	34.84	0	0.440804	0.55967	-0.732345
88080	28/08/2018--11:15:00	34.86	0	0.456631	0.55967	-0.732345
88140	28/08/2018--11:16:00	34.89	0	0.456631	0.544446	-0.747295
88200	28/08/2018--11:17:00	34.95	0	0.424978	0.590119	-0.717396
88260	28/08/2018--11:18:00	34.97	0	0.440804	0.55967	-0.732345
88320	28/08/2018--11:19:00	35.01	0	0.409152	0.590119	-0.732345
88380	28/08/2018--11:20:00	35.09	0	0.409152	0.590119	-0.717396
88440	28/08/2018--11:21:00	35.14	0	0.393326	0.605343	-0.732345
88500	28/08/2018--11:22:00	35.17	0	0.393326	0.605343	-0.717396
88560	28/08/2018--11:23:00	35.23	0	0.440804	0.544446	-0.762245
88620	28/08/2018--11:24:00	35.21	0	0.361673	0.590119	-0.747295
88680	28/08/2018--11:25:00	35.24	2	0.58324	0.468323	-0.687496
88740	28/08/2018--11:26:00	35.27	0	0.535762	0.498772	-0.717396
88800	28/08/2018--11:27:00	35.28	0	0.424978	0.529221	-0.762245
88860	28/08/2018--11:28:00	35.25	0	0.456631	0.468323	-0.762245
88920	28/08/2018--11:29:00	35.25	16	0.472457	0.361752	-0.822045
88980	28/08/2018--11:30:00	35.24	0	0.456631	0.316079	-0.836994
89040	28/08/2018--11:31:00	35.3	0	0.488283	0.255181	-0.836994
89100	28/08/2018--11:32:00	35.33	0	0.488283	0.255181	-0.851944
89160	28/08/2018--11:33:00	35.37	184	0.155933	0.681466	-0.836994
89220	28/08/2018--11:34:00	35.25	159	-0.00232954	0.925057	-0.403449
89280	28/08/2018--11:35:00	35.13	2	-0.0972868	0.940282	-0.343649
89340	28/08/2018--11:36:00	35.01	101	0.0293229	0.69669	-0.732345
89400	28/08/2018--11:37:00	35.02	210	0.345847	0.757588	-0.597797
89460	28/08/2018--11:38:00	34.91	58	-0.239723	0.925057	-0.2689
89520	28/08/2018--11:39:00	34.72	40	0.219237	0.909833	-0.627696
89580	28/08/2018--11:40:00	34.59	147	0.551588	0.803262	-0.493148
89640	28/08/2018--11:41:00	34.53	738	-0.0656344	0.270405	-0.582847
89700	28/08/2018--11:42:00	34.55	236	0.314195	0.513997	-0.822045
89760	28/08/2018--11:43:00	34.67	0	0.298369	0.498772	-0.822045
89820	28/08/2018--11:44:00	34.82	186	0.3775	0.757588	-0.388499
89880	28/08/2018--11:45:00	34.8	48	0.599067	0.788037	-0.239
89940	28/08/2018--11:46:00	34.76	217	0.488283	0.711915	-0.582847
90000	28/08/2018--11:47:00	34.82	12	0.266716	0.651017	-0.732345
90060	28/08/2018--11:48:00	34.92	0	0.298369	0.620568	-0.747295
90120	28/08/2018--11:49:00	35.09	0	0.314195	0.635792	-0.732345
90180	28/08/2018--11:50:00	35.17	7	0.440804	0.544446	-0.747295
90240	28/08/2018--11:51:00	35.27	0	0.424978	0.55967	-0.732345
90300	28/08/2018--11:52:00	35.36	0	0.424978	0.544446	-0.747295
90360	28/08/2018--11:53:00	35.42	166	0.155933	0.513997	-0.717396
90420	28/08/2018--11:54:00	35.32	112	0.298369	0.788037	-0.523047
90480	28/08/2018--11:55:00	35.21	396	0.25089	0.513997	-0.582847
90540	28/08/2018--11:56:00	35.34	472	0.440804	0.453099	-0.792145
90600	28/08/2018--11:57:00	35.46	0	0.440804	0.468323	-0.792145
90660	28/08/2018--11:58:00	35.55	0	0.424978	0.468323	-0.792145
90720	28/08/2018--11:59:00	35.67	1	0.409152	0.453099	-0.807095
90780	28/08/2018--12:00:00	35.71	0	0.361673	0.453099	-0.822045
90840	28/08/2018--12:01:00	35.77	0	0.345847	0.468323	-0.822045
90900	28/08/2018--12:02:00	35.82	0	0.393326	0.407425	-0.836994
90960	28/08/2018--12:03:00	35.86	0	0.393326	0.42265	-0.836994
91020	28/08/2018--12:04:00	35.88	0	0.409152	0.407425	-0.836994
91080	28/08/2018--12:05:00	35.91	0	0.393326	0.42265	-0.836994
91140	28/08/2018--12:06:00	35.95	1	0.330021	0.498772	-0.807095
91200	28/08/2018--12:07:00	35.96	2	0.535762	0.407425	-0.777195
91260	28/08/2018--12:08:00	35.98	0	0.456631	0.437874	-0.792145
91320	28/08/2018--12:09:00	36.01	0	0.472457	0.437874	-0.792145
91380	28/08/2018--12:10:00	36.02	0	0.456631	0.453099	-0.792145
91440	28/08/2018--12:11:00	36.04	0	0.440804	0.453099	-0.792145
91500	28/08/2018--12:12:00	36.07	0	0.456631	0.453099	-0.792145
91560	28/08/2018--12:13:00	36.12	0	0.440804	0.468323	-0.792145
91620	28/08/2018--12:14:00	36.13	0	0.424978	0.483548	-0.792145
91680	28/08/2018--12:15:00	36.08	108	0.519935	0.529221	-0.702446
91740	28/08/2018--12:16:00	35.91	0	0.519935	0.483548	-0.732345
91800	28/08/2018--12:17:00	35.83	0	0.535762	0.453099	-0.732345
91860	28/08/2018--12:18:00	35.78	1	0.535762	0.453099	-0.732345
91920	28/08/2018--12:19:00	35.8	0	0.504109	0.376977	-0.807095
91980	28/08/2018--12:20:00	35.8	0	0.504109	0.42265	-0.777195
92040	28/08/2018--12:21:00	35.86	2	0.519935	0.376977	-0.777195
92100	28/08/2018--12:22:00	35.9	92	0.393326	0.544446	-0.762245
92160	28/08/2018--12:23:00	35.89	0	0.361673	0.605343	-0.732345
92220	28/08/2018--12:24:00	35.93	142	0.330021	0.711915	-0.358599
92280	28/08/2018--12:25:00	35.8	400	0.330021	0.651017	-0.717396
92340	28/08/2018--12:26:00	35.76	0	0.330021	0.635792	-0.717396
92400	28/08/2018--12:27:00	35.83	0	0.330021	0.635792	-0.717396
92460	28/08/2018--12:28:00	35.9	0	0.330021	0.635792	-0.717396
92520	28/08/2018--12:29:00	35.99	0	0.314195	0.651017	-0.717396
92580	28/08/2018--12:30:00	36.02	174	0.108454	0.803262	-0.567897
92640	28/08/2018--12:31:00	35.89	953	0.203411	0.711915	-0.582847
92700	28/08/2018--12:32:00	35.91	935	0.614893	0.985955	-0.672546
92760	28/08/2018--12:33:00	36.02	1004	0.235064	0.803262	-0.612747
92820	28/08/2018--12:34:00	36.06	205	0.361673	0.498772	-0.807095
92880	28/08/2018--12:35:00	36.08	0	0.330021	0.529221	-0.807095
92940	28/08/2018--12:36:00	36.09	0	0.330021	0.529221	-0.807095
93000	28/08/2018--12:37:00	36.12	1	0.361673	0.407425	-0.851944
93060	28/08/2018--12:38:00	36.09	0	0.3775	0.407425	-0.851944
93120	28/08/2018--12:39:00	36	0	-0.0181558	0.666241	-0.747295
93180	28/08/2018--12:40:00	35.98	0	0.235064	0.513997	-0.836994
93240	28/08/2018--12:41:00	35.91	176	0.25089	0.590119	-0.597797
93300	28/08/2018--12:42:00	35.7	314	0.456631	0.635792	-0.433348
93360	28/08/2018--12:43:00	35.52	474	0.456631	0.803262	-0.508098
93420	28/08/2018--12:44:00	35.52	188	-0.0972868	0.468323	-0.881844
93480	28/08/2018--12:45:00	35.47	75	0.330021	0.742364	-0.672546
93540	28/08/2018--12:46:00	35.48	8	0.0293229	0.83371	-0.582847
93600	28/08/2018--12:47:00	35.48	1	0.266716	0.742364	-0.612747
93660	28/08/2018--12:48:00	35.41	26	-0.033982	0.69669	-0.822045
93720	28/08/2018--12:49:00	35.36	76	0.519935	0.468323	-0.747295
93780	28/08/2018--12:50:00	35.29	13	0.599067	0.255181	-0.792145
93840	28/08/2018--12:51:00	35.28	133	0.58324	0.346528	-0.747295
93900	28/08/2018--12:52:00	35.29	3	0.504109	0.255181	-0.836994
93960	28/08/2018--12:53:00	35.38	1	0.488283	0.224732	-0.851944
94020	28/08/2018--12:54:00	35.4	14	0.535762	0.0115895	-0.851944
94080	28/08/2018--12:55:00	35.4	0	0.456631	0.0115895	-0.896794
94140	28/08/2018--12:56:00	35.41	0	0.440804	-0.00363499	-0.911744
94200	28/08/2018--12:57:00	35.39	0	0.424978	-0.0493084	-0.911744
94260	28/08/2018--12:58:00	35.39	0	0.456631	0.0115895	-0.896794
94320	28/08/2018--12:59:00	35.4	30	-0.113113	0.55967	-0.807095
94380	28/08/2018--13:00:00	35.39	1	-0.033982	0.574895	-0.836994
94440	28/08/2018--13:01:00	35.41	15	-0.144765	0.925057	-0.358599
94500	28/08/2018--13:02:00	35.38	0	-0.255549	0.925057	-0.2689
94560	28/08/2018--13:03:00	35.32	410	0.424978	0.970731	-0.567897
94620	28/08/2018--13:04:00	35.27	205	0.488283	0.407425	-0.792145
94680	28/08/2018--13:05:00	35.21	0	0.456631	0.42265	-0.792145
94740	28/08/2018--13:06:00	35.25	0	0.424978	0.407425	-0.822045
94800	28/08/2018--13:07:00	35.27	0	0.535762	0.28563	-0.836994
94860	28/08/2018--13:08:00	35.31	0	0.504109	0.346528	-0.807095
94920	28/08/2018--13:09:00	35.32	0	0.409152	0.392201	-0.836994
94980	28/08/2018--13:10:00	35.33	0	0.393326	0.392201	-0.836994
95040	28/08/2018--13:11:00	35.4	2	0.519935	0.346528	-0.807095
95100	28/08/2018--13:12:00	35.43	1	0.504109	0.346528	-0.807095
95160	28/08/2018--13:13:00	35.45	1	0.504109	0.346528	-0.807095
95220	28/08/2018--13:14:00	35.49	0	0.440804	0.376977	-0.836994
95280	28/08/2018--13:15:00	35.52	0	0.456631	0.346528	-0.836994
95340	28/08/2018--13:16:00	35.54	0	0.456631	0.28563	-0.851944
95400	28/08/2018--13:17:00	35.56	0	0.456631	0.28563	-0.851944
95460	28/08/2018--13:18:00	35.56	0	0.456631	0.300854	-0.866894
95520	28/08/2018--13:19:00	35.61	0	0.456631	0.300854	-0.866894
95580	28/08/2018--13:20:00	35.63	0	0.519935	0.28563	-0.822045
95640	28/08/2018--13:21:00	35.64	1	0.519935	0.300854	-0.822045
95700	28/08/2018--13:22:00	35.68	0	0.519935	0.300854	-0.822045
95760	28/08/2018--13:23:00	35.68	0	0.519935	0.300854	-0.807095
95820	28/08/2018--13:24:00	35.68	94	-0.113113	17.624	-0.926694
95880	28/08/2018--13:25:00	35.56	25	-0.303028	0.864159	-0.403449
95940	28/08/2018--13:26:00	35.48	53	0.599067	0.498772	-0.508098
96000	28/08/2018--13:27:00	35.45	268	0.83646	0.55967	-0.25395
96060	28/08/2018--13:28:00	35.41	9	0.330021	0.483548	-0.836994
96120	28/08/2018--13:29:00	35.45	0	0.409152	0.453099	-0.807095
96180	28/08/2018--13:30:00	35.52	0	0.3775	0.529221	-0.777195
96240	28/08/2018--13:31:00	35.57	0	0.3775	0.529221	-0.777195
96300	28/08/2018--13:32:00	35.62	163	0.266716	0.407425	-0.836994
96360	28/08/2018--13:33:00	35.56	317	0.804807	0.376977	-0.508098
96420	28/08/2018--13:34:00	35.54	31	0.409152	0.468323	-0.836994
96480	28/08/2018--13:35:00	35.6	4	0.393326	0.453099	-0.822045
96540	28/08/2018--13:36:00	35.63	0	0.393326	0.437874	-0.822045
96600	28/08/2018--13:37:00	35.63	0	0.393326	0.437874	-0.836994
96660	28/08/2018--13:38:00	35.64	0	0.3775	0.42265	-0.836994
96720	28/08/2018--13:39:00	35.64	0	0.3775	0.42265	-0.836994
96780	28/08/2018--13:40:00	35.65	17	0.0293229	0.270405	-0.971543
96840	28/08/2018--13:41:00	35.71	0	0.0926277	0.224732	-0.986493
96900	28/08/2018--13:42:00	35.73	0	0.0451491	0.224732	-0.971543
96960	28/08/2018--13:43:00	35.74	3	0.0609753	0.239956	-0.971543
97020	28/08/2018--13:44:00	35.75	0	0.0609753	0.133385	-0.986493
97080	28/08/2018--13:45:00	35.78	0	0.0134967	0.163834	-0.986493
97140	28/08/2018--13:46:00	35.79	0	0.0134967	0.14861	-100.144
97200	28/08/2018--13:47:00	35.79	39	0.820634	0.0572629	-0.597797
97260	28/08/2018--13:48:00	35.68	0	0.868112	0.0572629	-0.523047
97320	28/08/2018--13:49:00	35.68	1	0.883938	0.0724873	-0.493148
97380	28/08/2018--13:50:00	35.7	0	0.883938	0.0724873	-0.493148
97440	28/08/2018--13:51:00	35.74	0	0.868112	0.0420384	-0.523047
97500	28/08/2018--13:52:00	35.79	0	0.868112	0.0420384	-0.523047
97560	28/08/2018--13:53:00	35.82	0	0.868112	0.0420384	-0.523047
97620	28/08/2018--13:54:00	35.86	26	-0.223897	0.925057	0.000197637
97680	28/08/2018--13:55:00	35.7	3	-0.350506	0.925057	-0.0147522
97740	28/08/2018--13:56:00	35.57	8	-0.0498082	-0.0797573	-101.639
97800	28/08/2018--13:57:00	35.52	65	0.70985	0.666241	-0.358599
97860	28/08/2018--13:58:00	35.55	237	0.0926277	0.666241	-0.777195
97920	28/08/2018--13:59:00	35.49	79	0.535762	0.179059	-0.836994
97980	28/08/2018--14:00:00	35.45	1	0.504109	0.14861	-0.866894
98040	28/08/2018--14:01:00	35.44	0	0.472457	0.0877118	-0.896794
98100	28/08/2018--14:02:00	35.45	0	0.519935	0.118161	-0.866894
98160	28/08/2018--14:03:00	35.46	31	0.393326	0.179059	-0.911744
98220	28/08/2018--14:04:00	35.5	0	0.345847	0.163834	-0.941643
98280	28/08/2018--14:05:00	35.52	0	0.345847	0.163834	-0.941643
98340	28/08/2018--14:06:00	35.58	10	0.424978	0.118161	-0.911744
98400	28/08/2018--14:07:00	35.55	165	-0.0181558	0.772813	-0.642646
98460	28/08/2018--14:08:00	35.42	185	0.488283	0.727139	-0.657596
98520	28/08/2018--14:09:00	35.36	233	-0.128939	0.590119	-0.822045
98580	28/08/2018--14:10:00	35.36	36	0.788981	0.209507	-0.597797
98640	28/08/2018--14:11:00	35.38	1	0.820634	0.194283	-0.582847
98700	28/08/2018--14:12:00	35.41	23	0.678198	0.163834	-0.732345
98760	28/08/2018--14:13:00	35.44	0	0.678198	0.133385	-0.732345
98820	28/08/2018--14:14:00	35.47	0	0.678198	0.133385	-0.747295
98880	28/08/2018--14:15:00	35.48	15	0.614893	0.28563	-0.822045
98940	28/08/2018--14:16:00	35.55	1	0.535762	0.224732	-0.836994
99000	28/08/2018--14:17:00	35.63	0	0.456631	0.209507	-0.881844
99060	28/08/2018--14:18:00	35.64	0	0.235064	0.14861	-0.971543
99120	28/08/2018--14:19:00	35.68	0	0.219237	0.14861	-0.971543
99180	28/08/2018--14:20:00	35.7	0	0.12428	0.102936	-0.986493
99240	28/08/2018--14:21:00	35.72	0	0.12428	0.102936	-100.144
99300	28/08/2018--14:22:00	35.75	0	0.108454	0.102936	-100.144
99360	28/08/2018--14:23:00	35.77	0	0.12428	0.102936	-100.144
99420	28/08/2018--14:24:00	35.78	0	0.108454	0.102936	-0.986493
99480	28/08/2018--14:25:00	35.82	0	0.108454	0.118161	-100.144
99540	28/08/2018--14:26:00	35.83	0	0.12428	0.118161	-0.986493
99600	28/08/2018--14:27:00	35.85	1	0.266716	-0.00363499	-0.971543
99660	28/08/2018--14:28:00	35.88	0	0.203411	0.0268139	-0.986493
99720	28/08/2018--14:29:00	35.88	0	0.140106	0.118161	-0.986493
99780	28/08/2018--14:30:00	35.9	0	0.155933	0.118161	-0.986493
99840	28/08/2018--14:31:00	35.89	0	0.12428	0.14861	-0.986493
99900	28/08/2018--14:32:00	35.92	0	0.12428	0.179059	-0.986493
99960	28/08/2018--14:33:00	35.92	0	0.108454	0.163834	-0.986493
100020	28/08/2018--14:34:00	35.96	0	0.12428	0.209507	-0.971543
100080	28/08/2018--14:35:00	35.93	199	-0.350506	0.925057	-0.403449
100140	28/08/2018--14:36:00	35.6	138	-0.255549	0.879384	-0.433348
100200	28/08/2018--14:37:00	35.36	126	-0.176418	0.83371	-0.597797
100260	28/08/2018--14:38:00	35.18	602	0.519935	0.651017	-0.582847
100320	28/08/2018--14:39:00	34.99	0	-0.176418	0.955506	-0.25395
100380	28/08/2018--14:40:00	34.88	0	-0.176418	0.955506	-0.22405
100440	28/08/2018--14:41:00	34.93	319	0.70985	0.742364	-0.22405
100500	28/08/2018--14:42:00	35.11	287	0.424978	0.437874	-0.792145
100560	28/08/2018--14:43:00	35.28	215	0.393326	0.772813	-0.448298
100620	28/08/2018--14:44:00	35.27	129	0.187585	0.69669	-0.762245
100680	28/08/2018--14:45:00	35.24	45	-0.192244	0.985955	0.000197637
100740	28/08/2018--14:46:00	35.07	141	0.25089	0.635792	-0.762245
100800	28/08/2018--14:47:00	35	476	0.488283	0.711915	-0.642646
100860	28/08/2018--14:48:00	35.02	215	0.567414	0.635792	-0.523047
100920	28/08/2018--14:49:00	35.04	77	0.519935	0.666241	-0.567897
100980	28/08/2018--14:50:00	35.02	25	0.504109	0.69669	-0.552947
101040	28/08/2018--14:51:00	34.98	151	0.314195	0.651017	-0.717396
101100	28/08/2018--14:52:00	35	107	0.298369	0.818486	-0.582847
101160	28/08/2018--14:53:00	34.93	172	0.235064	0.635792	-0.687496
101220	28/08/2018--14:54:00	34.85	97	0.614893	0.788037	-0.28385
101280	28/08/2018--14:55:00	34.86	104	0.519935	0.590119	-0.672546
101340	28/08/2018--14:56:00	34.8	97	-0.761988	0.544446	0.299195
101400	28/08/2018--14:57:00	34.78	99	0.330021	0.544446	-0.792145
101460	28/08/2018--14:58:00	34.76	2	0.440804	0.605343	-0.657596
101520	28/08/2018--14:59:00	34.83	43	0.282542	0.711915	-0.672546
101580	28/08/2018--15:00:00	34.79	82	0.314195	0.818486	-0.508098
101640	28/08/2018--15:01:00	34.73	268	0.472457	0.529221	-0.612747
101700	28/08/2018--15:02:00	34.7	351	-0.0814606	0.894608	-0.493148
101760	28/08/2018--15:03:00	34.64	174	0.140106	0.894608	-0.478198
101820	28/08/2018--15:04:00	34.72	0	0.140106	0.955506	-0.343649
101880	28/08/2018--15:05:00	34.73	1	0.0926277	0.955506	-0.328699
101940	28/08/2018--15:06:00	34.73	0	0.187585	0.955506	-0.358599
102000	28/08/2018--15:07:00	34.82	97	0.393326	0.69669	-0.672546
102060	28/08/2018--15:08:00	34.78	375	0.235064	0.635792	-0.747295
102120	28/08/2018--15:09:00	34.74	123	0.662371	0.453099	-0.597797
102180	28/08/2018--15:10:00	34.7	97	0.504109	0.818486	-0.388499
102240	28/08/2018--15:11:00	34.68	1	0.330021	0.894608	-0.418398
102300	28/08/2018--15:12:00	34.61	0	0.266716	0.894608	-0.418398
102360	28/08/2018--15:13:00	34.57	0	0.345847	0.879384	-0.418398
102420	28/08/2018--15:14:00	34.49	143	0.203411	0.985955	-0.119401
102480	28/08/2018--15:15:00	34.45	46	-0.730335	0.55967	0.388894
102540	28/08/2018--15:16:00	34.41	30	0.504109	0.392201	-0.822045
102600	28/08/2018--15:17:00	34.37	183	0.662371	0.544446	-0.567897
102660	28/08/2018--15:18:00	34.42	9	-0.66703	0.590119	0.418794
102720	28/08/2018--15:19:00	34.49	41	0.440804	0.681466	-0.597797
102780	28/08/2018--15:20:00	34.54	371	-0.144765	100.118	0.0300974
102840	28/08/2018--15:21:00	34.57	152	0.155933	0.894608	-0.448298
102900	28/08/2018--15:22:00	34.63	5	0.58324	0.711915	-0.433348
102960	28/08/2018--15:23:00	34.6	38	0.757329	0.574895	-0.627696
103020	28/08/2018--15:24:00	34.49	153	0.852286	0.605343	-0.0596018
103080	28/08/2018--15:25:00	34.54	172	0.535762	0.361752	-0.822045
103140	28/08/2018--15:26:00	34.43	0	0.298369	0.894608	-0.373549
103200	28/08/2018--15:27:00	34.4	10	0.58324	0.498772	-0.672546
103260	28/08/2018--15:28:00	34.39	1	0.424978	0.864159	-0.403449
103320	28/08/2018--15:29:00	34.44	15	-0.318854	0.894608	0.254345
103380	28/08/2018--15:30:00	34.48	27	0.456631	0.711915	-0.582847
103440	28/08/2018--15:31:00	34.46	15	0.393326	0.848935	-0.418398
103500	28/08/2018--15:32:00	34.38	2	0.361673	0.864159	-0.418398
103560	28/08/2018--15:33:00	34.35	2	0.757329	0.681466	-0.25395
103620	28/08/2018--15:34:00	34.38	28	0.614893	0.666241	-0.493148
103680	28/08/2018--15:35:00	34.38	4	0.567414	0.651017	-0.552947
103740	28/08/2018--15:36:00	34.35	0	0.58324	0.651017	-0.537997
103800	28/08/2018--15:37:00	34.32	4	0.3775	0.864159	-0.388499
103860	28/08/2018--15:38:00	34.41	8	0.646545	0.270405	-0.717396
103920	28/08/2018--15:39:00	34.47	2	0.551588	0.742364	-0.478198
103980	28/08/2018--15:40:00	34.5	19	0.788981	0.681466	0.0749469
104040	28/08/2018--15:41:00	34.53	0	0.773155	0.666241	-0.104451
104100	28/08/2018--15:42:00	34.55	3	0.804807	0.55967	-0.328699
104160	28/08/2018--15:43:00	34.52	2	0.820634	0.513997	-0.343649
104220	28/08/2018--15:44:00	34.47	4	0.472457	0.818486	-0.388499
104280	28/08/2018--15:45:00	34.47	0	0.567414	0.742364	-0.433348
104340	28/08/2018--15:46:00	34.51	0	0.551588	0.742364	-0.448298
104400	28/08/2018--15:47:00	34.49	1	0.535762	0.788037	-0.403449
104460	28/08/2018--15:48:00	34.5	6	0.282542	0.925057	-0.328699
104520	28/08/2018--15:49:00	34.54	8	0.567414	0.69669	-0.508098
104580	28/08/2018--15:50:00	34.55	6	0.599067	0.681466	-0.493148
104640	28/08/2018--15:51:00	34.54	7	0.614893	0.666241	-0.493148
104700	28/08/2018--15:52:00	34.58	0	0.58324	0.651017	-0.537997
104760	28/08/2018--15:53:00	34.64	92	-0.0181558	0.985955	-0.2091
104820	28/08/2018--15:54:00	34.67	58	-0.777814	0.392201	0.478593
104880	28/08/2018--15:55:00	34.71	46	-0.572073	0.742364	0.0300974
104940	28/08/2018--15:56:00	34.73	239	-0.730335	0.300854	0.613142
105000	28/08/2018--15:57:00	34.7	240	0.330021	0.955506	-0.433348
105060	28/08/2018--15:58:00	34.6	251	0.678198	0.239956	-0.687496
105120	28/08/2018--15:59:00	34.68	58	0.3775	0.681466	-0.657596
105180	28/08/2018--16:00:00	34.64	20	-0.587899	0.742364	-0.0147522
105240	28/08/2018--16:01:00	34.64	205	0.662371	0.803262	-0.0895015
105300	28/08/2018--16:02:00	34.67	15	0.630719	0.803262	-0.149301
105360	28/08/2018--16:03:00	34.65	103	0.662371	0.163834	-0.627696
105420	28/08/2018--16:04:00	34.67	191	0.757329	0.300854	-0.612747
105480	28/08/2018--16:05:00	34.66	229	-0.239723	103.163	0.643042
105540	28/08/2018--16:06:00	34.69	242	-0.79364	0.483548	0.433744
105600	28/08/2018--16:07:00	34.63	272	0.409152	0.42265	-0.552947
105660	28/08/2018--16:08:00	34.63	101	-0.176418	0.955506	0.209496
105720	28/08/2018--16:09:00	34.67	10	-0.128939	0.985955	0.0898968
105780	28/08/2018--16:10:00	34.66	12	-0.128939	0.970731	0.209496
105840	28/08/2018--16:11:00	34.55	152	0.694024	0.376977	-0.627696
105900	28/08/2018--16:12:00	34.55	277	0.504109	0.513997	-0.687496
105960	28/08/2018--16:13:00	34.5	148	0.741502	0.194283	-0.567897
106020	28/08/2018--16:14:00	34.46	38	0.70985	0.376977	-0.687496
106080	28/08/2018--16:15:00	34.48	71	0.899765	0.118161	-0.403449
106140	28/08/2018--16:16:00	34.51	719	0.915591	0.0877118	-0.403449
106200	28/08/2018--16:17:00	34.64	80	0.899765	0.316079	-0.2988
106260	28/08/2018--16:18:00	34.79	98	0.678198	0.361752	-0.657596
106320	28/08/2018--16:19:00	34.94	256	0.820634	0.133385	-0.403449
106380	28/08/2018--16:20:00	34.97	267	0.599067	0.513997	-0.777195
106440	28/08/2018--16:21:00	34.88	190	0.804807	0.255181	-0.523047
106500	28/08/2018--16:22:00	34.66	221	102.637	-0.0645328	-0.657596
106560	28/08/2018--16:23:00	34.46	747	0.630719	0.300854	-0.567897
106620	28/08/2018--16:24:00	34.54	275	112.133	0.239956	-0.388499
106680	28/08/2018--16:25:00	34.54	196	0.852286	0.300854	-0.373549
106740	28/08/2018--16:26:00	34.69	182	0.915591	0.194283	-0.343649
106800	28/08/2018--16:27:00	35.01	40	0.788981	0.605343	-0.28385
106860	28/08/2018--16:28:00	35.13	47	0.788981	0.361752	-0.567897
106920	28/08/2018--16:29:00	35.12	128	0.852286	0.376977	-0.418398
106980	28/08/2018--16:30:00	35.05	11	0.599067	0.848935	-0.0745517
107040	28/08/2018--16:31:00	34.95	66	0.646545	0.376977	-0.672546
107100	28/08/2018--16:32:00	34.86	95	0.83646	0.224732	-0.537997
107160	28/08/2018--16:33:00	34.8	53	0.804807	0.468323	-0.418398
107220	28/08/2018--16:34:00	34.95	52	0.820634	0.376977	-0.493148
107280	28/08/2018--16:35:00	35.34	77	0.773155	0.407425	-0.478198
107340	28/08/2018--16:36:00	35.5	40	0.345847	0.376977	-0.866894
107400	28/08/2018--16:37:00	35.39	32	0.788981	0.468323	-0.448298
107460	28/08/2018--16:38:00	35.3	42	0.83646	0.529221	-0.358599
107520	28/08/2018--16:39:00	35.2	72	0.757329	0.179059	-0.403449
107580	28/08/2018--16:40:00	35.06	106	0.298369	0.788037	-0.627696
107640	28/08/2018--16:41:00	34.86	214	0.551588	0.179059	-0.822045
107700	28/08/2018--16:42:00	34.75	101	0.599067	0.453099	-0.687496
107760	28/08/2018--16:43:00	34.65	5	0.646545	0.255181	-0.732345
107820	28/08/2018--16:44:00	34.54	91	0.883938	0.498772	-0.343649
107880	28/08/2018--16:45:00	34.39	49	0.519935	0.133385	-0.866894
107940	28/08/2018--16:46:00	34.18	60	0.83646	0.376977	-0.463248
108000	28/08/2018--16:47:00	34.24	53	0.614893	0.14861	-0.777195
108060	28/08/2018--16:48:00	34.26	52	0.741502	0.224732	-0.657596
108120	28/08/2018--16:49:00	34.23	46	0.678198	0.224732	-0.702446
108180	28/08/2018--16:50:00	34.15	210	0.947243	0.0572629	-0.343649
108240	28/08/2018--16:51:00	34.07	279	0.599067	0.407425	-0.717396
108300	28/08/2018--16:52:00	34.14	218	0.773155	0.453099	-0.508098
108360	28/08/2018--16:53:00	34.24	278	0.535762	0.316079	-0.508098
108420	28/08/2018--16:54:00	34.34	193	0.440804	0.940282	0.0300974
108480	28/08/2018--16:55:00	34.32	177	-0.524595	0.361752	0.85234
108540	28/08/2018--16:56:00	34.21	438	0.788981	0.361752	-0.508098
108600	28/08/2018--16:57:00	34.2	185	0.947243	0.239956	-0.22405
108660	28/08/2018--16:58:00	34.15	270	0.678198	0.239956	-0.597797
108720	28/08/2018--16:59:00	34.15	60	0.694024	0.711915	-0.2689
108780	28/08/2018--17:00:00	34.2	120	0.58324	0.803262	-0.2988
108840	28/08/2018--17:01:00	34.25	12	-0.0972868	0.985955	0.104847
108900	28/08/2018--17:02:00	34.25	18	0.551588	0.83371	-0.2689
108960	28/08/2018--17:03:00	34.28	43	-0.144765	0.985955	0.000197637
109020	28/08/2018--17:04:00	34.21	334	0.678198	0.14861	-0.747295
109080	28/08/2018--17:05:00	34.11	471	0.70985	0.666241	-0.328699
109140	28/08/2018--17:06:00	34.13	120	0.83646	0.209507	-0.523047
109200	28/08/2018--17:07:00	34.2	104	0.504109	0.407425	-0.732345
109260	28/08/2018--17:08:00	34.25	248	-0.508768	0.83371	-0.149301
109320	28/08/2018--17:09:00	34.32	301	0.678198	0.529221	-0.552947
109380	28/08/2018--17:10:00	34.38	200	0.741502	0.224732	-0.687496
109440	28/08/2018--17:11:00	34.54	273	0.662371	0.574895	-0.493148
109500	28/08/2018--17:12:00	34.62	67	0.868112	0.224732	-0.493148
109560	28/08/2018--17:13:00	34.57	18	0.868112	0.163834	-0.493148
109620	28/08/2018--17:14:00	34.47	31	0.868112	0.28563	-0.448298
109680	28/08/2018--17:15:00	34.39	156	0.83646	0.224732	-0.493148
109740	28/08/2018--17:16:00	34.35	58	0.947243	0.590119	0.000197637
109800	28/08/2018--17:17:00	34.48	43	0.472457	0.270405	-0.866894
109860	28/08/2018--17:18:00	34.51	13	0.773155	0.376977	-0.537997
109920	28/08/2018--17:19:00	34.48	30	0.804807	0.28563	-0.642646
109980	28/08/2018--17:20:00	34.39	210	0.852286	0.437874	-0.388499
110040	28/08/2018--17:21:00	34.39	215	0.773155	0.300854	-0.552947
110100	28/08/2018--17:22:00	34.3	16	0.773155	0.255181	-0.627696
110160	28/08/2018--17:23:00	34.2	6	0.551588	0.239956	-0.792145
110220	28/08/2018--17:24:00	34.08	3	0.70985	0.407425	-0.567897
110280	28/08/2018--17:25:00	33.98	27	0.694024	0.529221	-0.523047
110340	28/08/2018--17:26:00	33.91	43	0.599067	0.179059	-0.792145
110400	28/08/2018--17:27:00	33.89	235	0.472457	0.498772	-0.523047
110460	28/08/2018--17:28:00	33.73	166	0.614893	0.316079	-0.732345
110520	28/08/2018--17:29:00	33.66	46	0.868112	0.316079	-0.448298
110580	28/08/2018--17:30:00	33.56	167	0.773155	0.757588	-0.149301
110640	28/08/2018--17:31:00	33.55	421	0.599067	0.28563	-0.807095
110700	28/08/2018--17:32:00	33.66	168	0.70985	0.239956	-0.627696
110760	28/08/2018--17:33:00	33.83	328	101.055	0.179059	-0.657596
110820	28/08/2018--17:34:00	34.06	189	0.899765	0.194283	-0.433348
110880	28/08/2018--17:35:00	34.14	255	0.788981	0.255181	-0.597797
110940	28/08/2018--17:36:00	34.14	12	0.804807	0.255181	-0.567897
111000	28/08/2018--17:37:00	33.98	60	0.630719	0.331303	-0.732345
111060	28/08/2018--17:38:00	33.86	18	0.883938	0.224732	-0.433348
111120	28/08/2018--17:39:00	33.74	538	0.852286	0.468323	-0.358599
111180	28/08/2018--17:40:00	33.86	222	0.741502	0.179059	-0.523047
111240	28/08/2018--17:41:00	33.85	11	0.725676	0.28563	-0.657596
111300	28/08/2018--17:42:00	33.93	213	0.694024	0.42265	-0.672546
111360	28/08/2018--17:43:00	33.88	67	0.915591	0.574895	-0.373549
111420	28/08/2018--17:44:00	33.79	189	0.757329	0.376977	-0.567897
111480	28/08/2018--17:45:00	33.86	63	-0.572073	0.772813	0.284245
111540	28/08/2018--17:46:00	34.02	145	0.694024	0.102936	-0.508098
111600	28/08/2018--17:47:00	34.11	430	0.915591	0.163834	-0.433348
111660	28/08/2018--17:48:00	34.17	77	0.314195	0.940282	-0.239
111720	28/08/2018--17:49:00	34.18	3	0.440804	0.879384	-0.328699
111780	28/08/2018--17:50:00	34.18	7	0.646545	0.635792	-0.523047
111840	28/08/2018--17:51:00	34.22	89	-0.20807	0.940282	0.209496
111900	28/08/2018--17:52:00	34.27	49	0.678198	0.590119	-0.493148
111960	28/08/2018--17:53:00	34.43	15	0.741502	0.529221	-0.478198
112020	28/08/2018--17:54:00	34.41	26	-0.825293	0.757588	0.0450472
112080	28/08/2018--17:55:00	34.42	16	0.409152	0.940282	-0.239
112140	28/08/2018--17:56:00	34.3	258	0.852286	0.0877118	-0.328699
112200	28/08/2018--17:57:00	34.21	383	0.83646	0.453099	-0.657596
112260	28/08/2018--17:58:00	34.18	169	0.630719	0.772813	-0.313749
112320	28/08/2018--17:59:00	34.18	19	0.70985	0.544446	-0.493148
112380	28/08/2018--18:00:00	34.27	9	0.804807	0.437874	-0.463248
112440	28/08/2018--18:01:00	34.43	101	0.393326	0.102936	-0.926694
112500	28/08/2018--18:02:00	34.49	7	0.488283	0.102936	-0.881844
112560	28/08/2018--18:03:00	34.53	0	0.456631	0.133385	-0.896794
112620	28/08/2018--18:04:00	34.63	0	0.472457	0.133385	-0.881844
112680	28/08/2018--18:05:00	34.69	0	0.456631	0.133385	-0.896794
112740	28/08/2018--18:06:00	34.75	50	-0.572073	0.742364	0.254345
112800	28/08/2018--18:07:00	34.7	200	0.678198	0.590119	-0.388499
112860	28/08/2018--18:08:00	34.64	585	0.725676	0.28563	-0.612747
112920	28/08/2018--18:09:00	34.6	416	0.978896	0.163834	-0.28385
112980	28/08/2018--18:10:00	34.61	138	105.803	0.133385	-0.582847
113040	28/08/2018--18:11:00	34.64	127	0.567414	0.818486	-0.328699
113100	28/08/2018--18:12:00	34.57	17	0.630719	0.757588	-0.2988
113160	28/08/2018--18:13:00	34.43	134	0.741502	0.300854	-0.627696
113220	28/08/2018--18:14:00	34.38	511	0.519935	0.83371	-0.2988
113280	28/08/2018--18:15:00	34.33	0	0.440804	0.879384	-0.2689
113340	28/08/2018--18:16:00	34.27	1	0.504109	0.864159	-0.25395
113400	28/08/2018--18:17:00	34.26	39	0.409152	0.925057	-0.194151
113460	28/08/2018--18:18:00	34.24	3	0.440804	0.925057	-0.134351
113520	28/08/2018--18:19:00	34.21	0	0.472457	0.909833	-0.0895015
113580	28/08/2018--18:20:00	34.2	0	0.504109	0.894608	-0.0745517
113640	28/08/2018--18:21:00	34.24	0	0.472457	0.909833	-0.0446519
113700	28/08/2018--18:22:00	34.25	7	0.3775	0.925057	-0.239
113760	28/08/2018--18:23:00	34.25	2	0.3775	0.940282	-0.164251
113820	28/08/2018--18:24:00	34.25	0	0.330021	0.970731	-0.164251
113880	28/08/2018--18:25:00	34.25	1	0.393326	0.940282	-0.104451
113940	28/08/2018--18:26:00	34.2	0	0.409152	0.940282	-0.0895015
114000	28/08/2018--18:27:00	34.24	1	0.472457	0.909833	-0.0147522
114060	28/08/2018--18:28:00	34.3	0	0.472457	0.925057	0.000197637
114120	28/08/2018--18:29:00	34.29	0	0.504109	0.909833	0.0599971
114180	28/08/2018--18:30:00	34.25	3	0.424978	0.955506	-0.0297021
114240	28/08/2018--18:31:00	34.12	5	0.773155	0.529221	-0.493148
114300	28/08/2018--18:32:00	34.23	152	0.757329	0.28563	-0.388499
114360	28/08/2018--18:33:00	34.21	148	0.868112	-0.0188595	-0.582847
114420	28/08/2018--18:34:00	34.27	26	0.868112	0.255181	-0.463248
114480	28/08/2018--18:35:00	34.57	11	0.978896	0.224732	0.0450472
114540	28/08/2018--18:36:00	34.6	0	0.978896	0.316079	0.0599971
114600	28/08/2018--18:37:00	34.61	0	0.978896	0.270405	0.0450472
114660	28/08/2018--18:38:00	34.62	0	0.963069	0.331303	0.0300974
114720	28/08/2018--18:39:00	34.64	10	0.963069	0.270405	0.104847
114780	28/08/2018--18:40:00	34.52	10	0.567414	0.772813	-0.388499
114840	28/08/2018--18:41:00	34.42	312	0.630719	0.239956	-0.762245
114900	28/08/2018--18:42:00	34.43	196	0.599067	0.483548	-0.687496
114960	28/08/2018--18:43:00	34.58	20	0.630719	0.55967	-0.642646
115020	28/08/2018--18:44:00	34.48	622	0.757329	0.239956	-0.582847
115080	28/08/2018--18:45:00	34.44	289	0.725676	0.163834	-0.687496
115140	28/08/2018--18:46:00	34.42	263	0.3775	0.955506	-0.149301
115200	28/08/2018--18:47:00	34.41	5	0.58324	0.620568	-0.582847
115260	28/08/2018--18:48:00	34.35	0	0.567414	0.69669	-0.508098
115320	28/08/2018--18:49:00	34.27	0	0.551588	0.666241	-0.552947
115380	28/08/2018--18:50:00	34.26	22	0.219237	0.970731	-0.25395
115440	28/08/2018--18:51:00	34.24	0	0.171759	0.970731	-0.28385
115500	28/08/2018--18:52:00	34.23	0	0.187585	0.970731	-0.28385
115560	28/08/2018--18:53:00	34.16	0	0.155933	0.970731	-0.2689
115620	28/08/2018--18:54:00	34.13	3	0.599067	0.788037	-0.28385
115680	28/08/2018--18:55:00	34.11	364	0.662371	0.376977	-0.642646
115740	28/08/2018--18:56:00	34.24	216	0.820634	0.498772	-0.358599
115800	28/08/2018--18:57:00	34.27	319	0.852286	0.346528	-0.373549
115860	28/08/2018--18:58:00	34.24	255	0.741502	0.255181	-0.582847
115920	28/08/2018--18:59:00	34.19	193	0.899765	0.0420384	-0.567897
115980	28/08/2018--19:00:00	34.16	33	0.915591	0.239956	-0.358599
116040	28/08/2018--19:01:00	34.07	1	0.947243	0.179059	-0.343649
116100	28/08/2018--19:02:00	34.05	80	0.852286	0.28563	-0.388499
116160	28/08/2018--19:03:00	34.04	278	0.662371	0.239956	-0.732345
116220	28/08/2018--19:04:00	34.1	81	0.820634	0.300854	-0.537997
116280	28/08/2018--19:05:00	34.16	42	0.599067	0.361752	-0.747295
116340	28/08/2018--19:06:00	34.25	105	0.757329	0.270405	-0.582847
116400	28/08/2018--19:07:00	34.24	88	0.678198	0.544446	-0.508098
116460	28/08/2018--19:08:00	34.14	286	0.694024	0.376977	-0.627696
116520	28/08/2018--19:09:00	34.16	302	0.70985	0.0877118	-0.463248
116580	28/08/2018--19:10:00	34.2	302	0.773155	0.255181	-0.612747
116640	28/08/2018--19:11:00	34.34	505	105.803	0.331303	-0.403449
116700	28/08/2018--19:12:00	34.48	282	0.0451491	0.894608	0.344044
116760	28/08/2018--19:13:00	34.62	14	-0.429637	0.864159	0.194546
116820	28/08/2018--19:14:00	34.67	0	-0.413811	0.879384	0.179596
116880	28/08/2018--19:15:00	34.74	12	-0.445464	0.848935	0.284245
116940	28/08/2018--19:16:00	34.78	0	-0.382159	0.864159	0.269295
117000	28/08/2018--19:17:00	34.72	0	-0.492942	0.879384	0.0450472
117060	28/08/2018--19:18:00	34.75	10	-0.382159	0.894608	0.134746
117120	28/08/2018--19:19:00	34.66	214	-0.00232954	10.164	0.0450472
117180	28/08/2018--19:20:00	34.66	227	-0.255549	0.925057	0.149696
117240	28/08/2018--19:21:00	34.6	443	0.25089	0.985955	0.0749469
117300	28/08/2018--19:22:00	34.66	376	0.947243	0.331303	-0.2988
117360	28/08/2018--19:23:00	34.6	860	0.440804	0.224732	-0.552947
117420	28/08/2018--19:24:00	34.42	818	0.630719	0.316079	-0.597797
117480	28/08/2018--19:25:00	34.32	632	0.678198	0.727139	-0.687496
117540	28/08/2018--19:26:00	34.34	414	-0.556247	0.925057	0.209496
117600	28/08/2018--19:27:00	34.43	430	-0.635378	0.711915	0.119797
117660	28/08/2018--19:28:00	34.45	274	-0.508768	0.681466	0.598192
117720	28/08/2018--19:29:00	34.27	53	0.804807	0.529221	-0.313749
117780	28/08/2018--19:30:00	34.11	114	0.0768015	0.985955	0.254345
117840	28/08/2018--19:31:00	33.92	274	0.899765	0.163834	-0.418398
117900	28/08/2018--19:32:00	33.95	126	-0.413811	0.879384	0.179596
117960	28/08/2018--19:33:00	33.94	220	-0.223897	0.940282	0.284245
118020	28/08/2018--19:34:00	33.95	212	0.83646	0.437874	-0.418398
118080	28/08/2018--19:35:00	34.05	124	0.978896	0.194283	-0.149301
118140	28/08/2018--19:36:00	34.16	62	-0.413811	0.848935	0.299195
118200	28/08/2018--19:37:00	34.21	0	-0.382159	0.864159	0.314145
118260	28/08/2018--19:38:00	34.27	4	-0.413811	0.864159	0.239395
118320	28/08/2018--19:39:00	34.26	169	0.0609753	0.970731	0.269295
118380	28/08/2018--19:40:00	34.26	4	-0.33468	0.864159	0.358994
118440	28/08/2018--19:41:00	34.28	0	-0.303028	0.879384	0.344044
118500	28/08/2018--19:42:00	34.16	160	0.725676	0.788037	-0.478198
118560	28/08/2018--19:43:00	33.96	295	-0.888597	0.69669	0.179596
118620	28/08/2018--19:44:00	33.88	244	-0.0498082	0.955506	-0.508098
118680	28/08/2018--19:45:00	33.79	256	0.519935	0.42265	-0.313749
118740	28/08/2018--19:46:00	33.79	282	0.741502	0.42265	-0.508098
118800	28/08/2018--19:47:00	33.87	228	0.440804	0.788037	-0.508098
118860	28/08/2018--19:48:00	34.06	15	0.662371	0.437874	-0.552947
118920	28/08/2018--19:49:00	34.02	1	0.345847	0.940282	-0.25395
118980	28/08/2018--19:50:00	34.23	22	0.504109	0.376977	-0.807095
119040	28/08/2018--19:51:00	34.39	0	0.472457	0.361752	-0.822045
119100	28/08/2018--19:52:00	34.54	0	0.472457	0.361752	-0.822045
119160	28/08/2018--19:53:00	34.54	10	0.551588	0.788037	-0.373549
119220	28/08/2018--19:54:00	34.5	0	0.3775	0.940282	-0.149301
119280	28/08/2018--19:55:00	34.37	0	0.314195	0.955506	-0.164251
119340	28/08/2018--19:56:00	34.31	0	0.345847	0.955506	-0.164251
119400	28/08/2018--19:57:00	34.44	10	0.630719	-0.201553	-0.762245
119460	28/08/2018--19:58:00	34.55	0	0.504109	-0.140655	-0.866894
119520	28/08/2018--19:59:00	34.65	0	0.472457	-0.171104	-0.866894
119580	28/08/2018--20:00:00	34.68	0	0.630719	-0.399471	-0.672546
119640	28/08/2018--20:01:00	34.62	29	0.235064	0.742364	-0.657596
119700	28/08/2018--20:02:00	34.66	16	0.266716	0.635792	-0.747295
119760	28/08/2018--20:03:00	34.67	20	0.0134967	0.985955	0.0300974
119820	28/08/2018--20:04:00	34.5	129	0.614893	0.498772	-0.523047
119880	28/08/2018--20:05:00	34.44	64	0.741502	0.14861	-0.687496
119940	28/08/2018--20:06:00	34.39	158	0.599067	-0.734409	-0.313749
120000	28/08/2018--20:07:00	34.6	0	0.440804	-0.460369	-0.792145
120060	28/08/2018--20:08:00	34.72	0	0.440804	-0.460369	-0.792145
120120	28/08/2018--20:09:00	34.83	0	0.440804	-0.460369	-0.777195
120180	28/08/2018--20:10:00	34.93	0	0.3775	-0.551716	-0.762245
120240	28/08/2018--20:11:00	35.04	0	0.440804	-0.460369	-0.792145
120300	28/08/2018--20:12:00	35.1	0	0.440804	-0.460369	-0.792145
120360	28/08/2018--20:13:00	35.17	2	0.393326	-0.353798	-0.866894
120420	28/08/2018--20:14:00	35.27	0	0.393326	-0.353798	-0.851944
120480	28/08/2018--20:15:00	35.34	0	0.409152	-0.384247	-0.851944
120540	28/08/2018--20:16:00	35.4	0	0.361673	-0.490818	-0.822045
120600	28/08/2018--20:17:00	35.46	0	0.361673	-0.490818	-0.822045
120660	28/08/2018--20:18:00	35.51	3	0.361673	-0.445144	-0.836994
120720	28/08/2018--20:19:00	35.55	0	0.409152	-0.414695	-0.822045
120780	28/08/2018--20:20:00	35.58	0	0.456631	-0.475593	-0.762245
120840	28/08/2018--20:21:00	35.62	5	0.409152	-0.445144	-0.807095
120900	28/08/2018--20:22:00	35.67	1	0.409152	-0.506042	-0.777195
120960	28/08/2018--20:23:00	35.71	0	0.409152	-0.506042	-0.762245
121020	28/08/2018--20:24:00	35.76	0	0.440804	-0.445144	-0.792145
121080	28/08/2018--20:25:00	35.78	0	0.440804	-0.42992	-0.792145
121140	28/08/2018--20:26:00	35.82	0	0.456631	-0.42992	-0.792145
121200	28/08/2018--20:27:00	35.84	0	0.456631	-0.42992	-0.792145
121260	28/08/2018--20:28:00	35.89	0	0.456631	-0.42992	-0.792145
121320	28/08/2018--20:29:00	35.91	0	0.456631	-0.42992	-0.792145
121380	28/08/2018--20:30:00	35.95	45	0.25089	-0.110206	-0.986493
121440	28/08/2018--20:31:00	35.9	0	0.235064	-0.110206	-0.971543
121500	28/08/2018--20:32:00	35.9	0	0.25089	-0.110206	-0.971543
121560	28/08/2018--20:33:00	35.89	0	0.25089	-0.110206	-0.971543
121620	28/08/2018--20:34:00	35.91	0	0.25089	-0.110206	-0.971543
121680	28/08/2018--20:35:00	35.94	0	0.25089	-0.125431	-0.986493
121740	28/08/2018--20:36:00	35.95	1	0.25089	-0.110206	-0.971543
121800	28/08/2018--20:37:00	35.98	0	0.25089	-0.125431	-0.971543
121860	28/08/2018--20:38:00	35.98	0	0.25089	-0.125431	-0.971543
121920	28/08/2018--20:39:00	36.01	0	0.25089	-0.125431	-0.971543
121980	28/08/2018--20:40:00	36.02	0	0.235064	-0.125431	-0.971543
122040	28/08/2018--20:41:00	35.98	213	0.725676	0.316079	-0.493148
122100	28/08/2018--20:42:00	35.7	388	-0.524595	0.757588	0.254345
122160	28/08/2018--20:43:00	35.44	329	0.804807	0.194283	-0.567897
122220	28/08/2018--20:44:00	35.19	216	0.70985	0.316079	-0.702446
122280	28/08/2018--20:45:00	35.02	426	0.551588	-0.277675	-0.373549
122340	28/08/2018--20:46:00	34.9	135	-0.477116	0.83371	0.134746
122400	28/08/2018--20:47:00	34.8	202	-0.113113	0.925057	0.269295
122460	28/08/2018--20:48:00	34.69	211	0.757329	0.346528	-0.567897
122520	28/08/2018--20:49:00	34.69	272	0.725676	0.513997	-0.687496
122580	28/08/2018--20:50:00	34.87	23	0.488283	-0.2929	-0.836994
122640	28/08/2018--20:51:00	34.97	0	0.488283	-0.2929	-0.836994
122700	28/08/2018--20:52:00	35.12	0	0.488283	-0.2929	-0.836994
122760	28/08/2018--20:53:00	35.29	0	0.472457	-0.277675	-0.836994
122820	28/08/2018--20:54:00	35.39	0	0.488283	-0.277675	-0.836994
122880	28/08/2018--20:55:00	35.52	0	0.472457	-0.277675	-0.851944
122940	28/08/2018--20:56:00	35.59	0	0.472457	-0.277675	-0.836994
123000	28/08/2018--20:57:00	35.67	0	0.488283	-0.308124	-0.822045
123060	28/08/2018--20:58:00	35.76	0	0.488283	-0.277675	-0.836994
123120	28/08/2018--20:59:00	35.83	0	0.488283	-0.2929	-0.836994
123180	28/08/2018--21:00:00	35.88	0	0.488283	-0.2929	-0.836994
123240	28/08/2018--21:01:00	35.93	0	0.488283	-0.277675	-0.836994
123300	28/08/2018--21:02:00	35.95	0	0.504109	-0.277675	-0.836994
123360	28/08/2018--21:03:00	36	0	0.504109	-0.277675	-0.822045
123420	28/08/2018--21:04:00	36.05	0	0.504109	-0.262451	-0.836994
123480	28/08/2018--21:05:00	36.07	0	0.488283	-0.323349	-0.822045
123540	28/08/2018--21:06:00	36.08	1	0.345847	0.0115895	-0.941643
123600	28/08/2018--21:07:00	36.11	0	0.345847	0.0115895	-0.941643
123660	28/08/2018--21:08:00	36.13	0	0.361673	0.0115895	-0.941643
123720	28/08/2018--21:09:00	36.14	0	0.3775	0.0115895	-0.941643
123780	28/08/2018--21:10:00	36.18	0	0.3775	0.0115895	-0.926694
123840	28/08/2018--21:11:00	36.18	0	0.3775	-0.00363499	-0.941643
123900	28/08/2018--21:12:00	36.23	0	0.3775	-0.00363499	-0.926694
123960	28/08/2018--21:13:00	36.24	0	0.3775	-0.0188595	-0.926694
124020	28/08/2018--21:14:00	36.26	0	0.3775	0.0268139	-0.941643
124080	28/08/2018--21:15:00	36.27	0	0.282542	-0.171104	-0.956593
124140	28/08/2018--21:16:00	36.28	0	0.282542	-0.15588	-0.956593
124200	28/08/2018--21:17:00	36.3	0	0.314195	-0.0493084	-0.956593
124260	28/08/2018--21:18:00	36.07	317	0.883938	0.635792	-0.0297021
124320	28/08/2018--21:19:00	35.75	196	0.868112	0.376977	-0.358599
124380	28/08/2018--21:20:00	35.45	109	0.820634	0.635792	-0.0895015
124440	28/08/2018--21:21:00	35.18	45	0.804807	0.620568	-0.164251
124500	28/08/2018--21:22:00	34.91	84	0.868112	0.498772	-0.239
124560	28/08/2018--21:23:00	34.53	63	0.883938	0.498772	-0.2091
124620	28/08/2018--21:24:00	34.17	117	0.931417	0.316079	0.000197637
124680	28/08/2018--21:25:00	34.07	158	0.963069	0.255181	-0.2689
124740	28/08/2018--21:26:00	34.1	239	0.963069	0.331303	-0.0297021
124800	28/08/2018--21:27:00	34.15	0	0.931417	0.42265	-0.0446519
124860	28/08/2018--21:28:00	34.19	76	0.931417	0.42265	0.119797
124920	28/08/2018--21:29:00	34.12	180	0.725676	0.255181	-0.567897
124980	28/08/2018--21:30:00	33.97	123	0.219237	0.788037	0.672941
125040	28/08/2018--21:31:00	33.99	377	0.614893	-0.42992	-0.672546
125100	28/08/2018--21:32:00	34.21	0	0.614893	-0.42992	-0.672546
125160	28/08/2018--21:33:00	34.35	0	0.599067	-0.475593	-0.657596
125220	28/08/2018--21:34:00	34.5	0	0.614893	-0.445144	-0.657596
125280	28/08/2018--21:35:00	34.61	0	0.630719	-0.414695	-0.672546
125340	28/08/2018--21:36:00	34.7	0	0.630719	-0.414695	-0.672546
125400	28/08/2018--21:37:00	34.75	0	0.58324	-0.308124	-0.762245
125460	28/08/2018--21:38:00	34.84	0	0.614893	-0.353798	-0.717396
125520	28/08/2018--21:39:00	34.88	0	0.646545	-0.399471	-0.657596
125580	28/08/2018--21:40:00	34.91	0	0.504109	-0.232002	-0.836994
125640	28/08/2018--21:41:00	34.94	0	0.504109	-0.308124	-0.822045
125700	28/08/2018--21:42:00	34.99	0	0.504109	-0.232002	-0.836994
125760	28/08/2018--21:43:00	35.05	1	0.504109	-0.216777	-0.836994
125820	28/08/2018--21:44:00	35.07	2	0.519935	-0.216777	-0.836994
125880	28/08/2018--21:45:00	35.13	0	0.504109	-0.216777	-0.851944
125940	28/08/2018--21:46:00	35.19	0	0.504109	-0.216777	-0.851944
126000	28/08/2018--21:47:00	35.23	1	0.504109	-0.216777	-0.836994
126060	28/08/2018--21:48:00	35.26	0	0.519935	-0.201553	-0.836994
126120	28/08/2018--21:49:00	35.31	1	0.519935	-0.201553	-0.836994
126180	28/08/2018--21:50:00	35.35	0	0.519935	-0.201553	-0.836994
126240	28/08/2018--21:51:00	35.39	1	0.504109	-0.201553	-0.836994
126300	28/08/2018--21:52:00	35.4	1	0.535762	-0.201553	-0.836994
126360	28/08/2018--21:53:00	35.44	0	0.504109	-0.186329	-0.851944
126420	28/08/2018--21:54:00	35.47	0	0.488283	-0.216777	-0.866894
126480	28/08/2018--21:55:00	35.51	41	0.0768015	0.407425	-0.911744
126540	28/08/2018--21:56:00	35.59	0	0.0768015	0.407425	-0.911744
126600	28/08/2018--21:57:00	35.66	0	0.0926277	0.392201	-0.911744
126660	28/08/2018--21:58:00	35.71	0	0.0926277	0.392201	-0.926694
126720	28/08/2018--21:59:00	35.78	0	0.203411	0.300854	-0.941643
126780	28/08/2018--22:00:00	35.85	0	0.219237	0.28563	-0.941643
126840	28/08/2018--22:01:00	35.87	0	0.219237	0.28563	-0.941643
126900	28/08/2018--22:02:00	35.92	0	0.235064	0.28563	-0.941643
126960	28/08/2018--22:03:00	35.96	0	0.140106	0.407425	-0.911744
127020	28/08/2018--22:04:00	35.98	0	0.140106	0.407425	-0.911744
127080	28/08/2018--22:05:00	36.01	0	0.140106	0.376977	-0.911744
127140	28/08/2018--22:06:00	36.03	0	0.140106	0.392201	-0.911744
127200	28/08/2018--22:07:00	36.04	0	0.171759	0.316079	-0.941643
127260	28/08/2018--22:08:00	36.05	8	0.440804	-0.232002	-0.866894
127320	28/08/2018--22:09:00	36.04	0	0.440804	-0.232002	-0.866894
127380	28/08/2018--22:10:00	36.05	0	0.440804	-0.232002	-0.881844
127440	28/08/2018--22:11:00	36.03	0	0.440804	-0.247226	-0.866894
127500	28/08/2018--22:12:00	36.04	0	0.409152	-0.247226	-0.881844
127560	28/08/2018--22:13:00	36.06	0	0.409152	-0.232002	-0.881844
127620	28/08/2018--22:14:00	36.04	21	0.155933	0.346528	-0.926694
127680	28/08/2018--22:15:00	36.04	0	0.171759	0.255181	-0.971543
127740	28/08/2018--22:16:00	36.01	0	0.187585	0.255181	-0.971543
127800	28/08/2018--22:17:00	36.05	0	0.187585	0.239956	-0.956593
127860	28/08/2018--22:18:00	36.06	0	0.187585	0.239956	-0.956593
127920	28/08/2018--22:19:00	36.07	0	0.187585	0.239956	-0.956593
127980	28/08/2018--22:20:00	36.09	0	0.187585	0.239956	-0.956593
128040	28/08/2018--22:21:00	36.09	0	0.187585	0.239956	-0.956593
128100	28/08/2018--22:22:00	36.1	0	0.187585	0.239956	-0.956593
128160	28/08/2018--22:23:00	36.12	0	0.187585	0.239956	-0.956593
128220	28/08/2018--22:24:00	36.13	0	0.171759	0.239956	-0.971543
128280	28/08/2018--22:25:00	36.13	0	0.187585	0.239956	-0.956593
128340	28/08/2018--22:26:00	36.14	0	0.187585	0.239956	-0.956593
128400	28/08/2018--22:27:00	36.15	0	0.187585	0.239956	-0.956593
128460	28/08/2018--22:28:00	36.16	0	0.187585	0.239956	-0.971543
128520	28/08/2018--22:29:00	36.16	0	0.187585	0.239956	-0.956593
128580	28/08/2018--22:30:00	36.18	0	0.187585	0.239956	-0.956593
128640	28/08/2018--22:31:00	36.17	0	0.187585	0.239956	-0.956593
128700	28/08/2018--22:32:00	36.18	0	0.187585	0.239956	-0.956593
128760	28/08/2018--22:33:00	36.18	0	0.187585	0.239956	-0.956593
128820	28/08/2018--22:34:00	36.18	0	0.187585	0.239956	-0.956593
128880	28/08/2018--22:35:00	36.2	0	0.187585	0.239956	-0.956593
128940	28/08/2018--22:36:00	36.2	0	0.187585	0.239956	-0.971543
129000	28/08/2018--22:37:00	36.23	0	0.187585	0.239956	-0.956593
129060	28/08/2018--22:38:00	36.23	0	0.187585	0.239956	-0.956593
129120	28/08/2018--22:39:00	36.23	0	0.187585	0.239956	-0.956593
129180	28/08/2018--22:40:00	36.24	0	0.187585	0.239956	-0.956593
129240	28/08/2018--22:41:00	36.26	0	0.187585	0.239956	-0.956593
129300	28/08/2018--22:42:00	36.23	0	0.187585	0.239956	-0.956593
129360	28/08/2018--22:43:00	36.24	0	0.187585	0.239956	-0.956593
129420	28/08/2018--22:44:00	36.25	0	0.187585	0.239956	-0.956593
129480	28/08/2018--22:45:00	36.26	0	0.187585	0.239956	-0.956593
129540	28/08/2018--22:46:00	36.26	0	0.187585	0.239956	-0.956593
129600	28/08/2018--22:47:00	36.26	0	0.187585	0.239956	-0.956593
129660	28/08/2018--22:48:00	36.27	0	0.187585	0.239956	-0.956593
129720	28/08/2018--22:49:00	36.29	0	0.171759	0.239956	-0.956593
129780	28/08/2018--22:50:00	36.3	0	0.187585	0.239956	-0.956593
129840	28/08/2018--22:51:00	36.29	0	0.187585	0.239956	-0.956593
129900	28/08/2018--22:52:00	36.3	0	0.187585	0.239956	-0.956593
129960	28/08/2018--22:53:00	36.3	0	0.187585	0.239956	-0.956593
130020	28/08/2018--22:54:00	36.3	0	0.187585	0.239956	-0.956593
130080	28/08/2018--22:55:00	36.32	0	0.187585	0.239956	-0.956593
130140	28/08/2018--22:56:00	36.31	0	0.187585	0.239956	-0.956593
130200	28/08/2018--22:57:00	36.32	0	0.187585	0.239956	-0.956593
130260	28/08/2018--22:58:00	36.34	0	0.187585	0.239956	-0.956593
130320	28/08/2018--22:59:00	36.34	0	0.187585	0.239956	-0.956593
130380	28/08/2018--23:00:00	36.33	0	0.187585	0.239956	-0.956593
130440	28/08/2018--23:01:00	36.36	0	0.187585	0.239956	-0.956593
130500	28/08/2018--23:02:00	36.37	0	0.171759	0.239956	-0.956593
130560	28/08/2018--23:03:00	36.37	0	0.187585	0.239956	-0.956593
130620	28/08/2018--23:04:00	36.37	0	0.187585	0.239956	-0.956593
130680	28/08/2018--23:05:00	36.38	0	0.187585	0.239956	-0.956593
130740	28/08/2018--23:06:00	36.38	0	0.187585	0.239956	-0.956593
130800	28/08/2018--23:07:00	36.39	0	0.187585	0.239956	-0.956593
130860	28/08/2018--23:08:00	36.4	0	0.187585	0.239956	-0.956593
130920	28/08/2018--23:09:00	36.39	0	0.187585	0.239956	-0.956593
130980	28/08/2018--23:10:00	36.41	0	0.187585	0.239956	-0.956593
131040	28/08/2018--23:11:00	36.43	0	0.187585	0.239956	-0.956593
131100	28/08/2018--23:12:00	36.43	0	0.187585	0.239956	-0.956593
131160	28/08/2018--23:13:00	36.41	0	0.187585	0.239956	-0.956593
131220	28/08/2018--23:14:00	36.42	6	0.440804	-0.369022	-0.836994
131280	28/08/2018--23:15:00	36.39	0	0.440804	-0.369022	-0.822045
131340	28/08/2018--23:16:00	36.35	0	0.440804	-0.369022	-0.836994
131400	28/08/2018--23:17:00	36.35	0	0.424978	-0.338573	-0.851944
131460	28/08/2018--23:18:00	36.36	0	0.424978	-0.2929	-0.866894
131520	28/08/2018--23:19:00	36.34	0	0.409152	-0.2929	-0.866894
131580	28/08/2018--23:20:00	36.34	0	0.409152	-0.2929	-0.866894
131640	28/08/2018--23:21:00	36.34	0	0.424978	-0.2929	-0.866894
131700	28/08/2018--23:22:00	36.34	0	0.424978	-0.2929	-0.866894
131760	28/08/2018--23:23:00	36.33	0	0.424978	-0.2929	-0.866894
131820	28/08/2018--23:24:00	36.34	0	0.424978	-0.2929	-0.866894
131880	28/08/2018--23:25:00	36.36	0	0.409152	-0.2929	-0.866894
131940	28/08/2018--23:26:00	36.33	0	0.409152	-0.2929	-0.866894
132000	28/08/2018--23:27:00	36.36	0	0.424978	-0.2929	-0.866894
132060	28/08/2018--23:28:00	36.36	0	0.424978	-0.2929	-0.866894
132120	28/08/2018--23:29:00	36.36	0	0.424978	-0.2929	-0.866894
132180	28/08/2018--23:30:00	36.34	0	0.424978	-0.2929	-0.866894
132240	28/08/2018--23:31:00	36.36	0	0.424978	-0.2929	-0.866894
132300	28/08/2018--23:32:00	36.36	0	0.424978	-0.2929	-0.866894
132360	28/08/2018--23:33:00	36.36	0	0.424978	-0.2929	-0.866894
132420	28/08/2018--23:34:00	36.38	0	0.424978	-0.2929	-0.866894
132480	28/08/2018--23:35:00	36.37	0	0.424978	-0.2929	-0.866894
132540	28/08/2018--23:36:00	36.38	0	0.424978	-0.2929	-0.866894
132600	28/08/2018--23:37:00	36.38	0	0.424978	-0.2929	-0.866894
132660	28/08/2018--23:38:00	36.38	0	0.424978	-0.2929	-0.866894
132720	28/08/2018--23:39:00	36.38	0	0.424978	-0.2929	-0.866894
132780	28/08/2018--23:40:00	36.38	0	0.424978	-0.2929	-0.866894
132840	28/08/2018--23:41:00	36.38	0	0.424978	-0.2929	-0.866894
132900	28/08/2018--23:42:00	36.4	0	0.424978	-0.2929	-0.866894
132960	28/08/2018--23:43:00	36.38	0	0.409152	-0.2929	-0.866894
133020	28/08/2018--23:44:00	36.39	0	0.424978	-0.2929	-0.866894
133080	28/08/2018--23:45:00	36.38	0	0.424978	-0.2929	-0.866894
133140	28/08/2018--23:46:00	36.39	0	0.424978	-0.2929	-0.866894
133200	28/08/2018--23:47:00	36.39	0	0.424978	-0.2929	-0.866894
133260	28/08/2018--23:48:00	36.42	0	0.424978	-0.2929	-0.866894
133320	28/08/2018--23:49:00	36.41	0	0.424978	-0.2929	-0.866894
133380	28/08/2018--23:50:00	36.41	0	0.424978	-0.2929	-0.866894
133440	28/08/2018--23:51:00	36.41	0	0.424978	-0.2929	-0.866894
133500	28/08/2018--23:52:00	36.39	0	0.424978	-0.2929	-0.866894
133560	28/08/2018--23:53:00	36.41	0	0.424978	-0.2929	-0.866894
133620	28/08/2018--23:54:00	36.41	0	0.424978	-0.2929	-0.866894
133680	28/08/2018--23:55:00	36.41	0	0.424978	-0.2929	-0.866894
133740	28/08/2018--23:56:00	36.42	0	0.424978	-0.2929	-0.866894
133800	28/08/2018--23:57:00	36.41	0	0.424978	-0.2929	-0.866894
133860	28/08/2018--23:58:00	36.42	0	0.424978	-0.2929	-0.866894
133920	28/08/2018--23:59:00	36.42	0	0.424978	-0.2929	-0.866894
133980	29/08/2018--00:00:00	36.43	0	0.424978	-0.2929	-0.866894
134040	29/08/2018--00:01:00	36.42	0	0.424978	-0.2929	-0.866894
134100	29/08/2018--00:02:00	36.41	0	0.424978	-0.2929	-0.866894
134160	29/08/2018--00:03:00	36.44	0	0.424978	-0.2929	-0.866894
134220	29/08/2018--00:04:00	36.42	0	0.424978	-0.2929	-0.866894
134280	29/08/2018--00:05:00	36.42	0	0.424978	-0.2929	-0.866894
134340	29/08/2018--00:06:00	36.43	0	0.424978	-0.2929	-0.866894
134400	29/08/2018--00:07:00	36.44	0	0.424978	-0.2929	-0.866894
134460	29/08/2018--00:08:00	36.42	0	0.424978	-0.2929	-0.866894
134520	29/08/2018--00:09:00	36.43	0	0.424978	-0.2929	-0.866894
134580	29/08/2018--00:10:00	36.43	0	0.424978	-0.2929	-0.866894
134640	29/08/2018--00:11:00	36.42	0	0.424978	-0.2929	-0.866894
134700	29/08/2018--00:12:00	36.44	0	0.424978	-0.2929	-0.866894
134760	29/08/2018--00:13:00	36.43	0	0.424978	-0.2929	-0.866894
134820	29/08/2018--00:14:00	36.45	0	0.424978	-0.2929	-0.866894
134880	29/08/2018--00:15:00	36.44	0	0.424978	-0.2929	-0.866894
134940	29/08/2018--00:16:00	36.45	0	0.424978	-0.2929	-0.866894
135000	29/08/2018--00:17:00	36.44	0	0.424978	-0.2929	-0.866894
135060	29/08/2018--00:18:00	36.45	0	0.424978	-0.2929	-0.866894
135120	29/08/2018--00:19:00	36.45	0	0.424978	-0.2929	-0.866894
135180	29/08/2018--00:20:00	36.46	0	0.424978	-0.2929	-0.866894
135240	29/08/2018--00:21:00	36.46	0	0.424978	-0.2929	-0.866894
135300	29/08/2018--00:22:00	36.45	0	0.440804	-0.2929	-0.866894
135360	29/08/2018--00:23:00	36.46	0	0.424978	-0.2929	-0.866894
135420	29/08/2018--00:24:00	36.45	0	0.424978	-0.2929	-0.866894
135480	29/08/2018--00:25:00	36.45	0	0.424978	-0.2929	-0.866894
135540	29/08/2018--00:26:00	36.45	0	0.424978	-0.2929	-0.866894
135600	29/08/2018--00:27:00	36.47	0	0.424978	-0.2929	-0.866894
135660	29/08/2018--00:28:00	36.47	0	0.424978	-0.2929	-0.866894
135720	29/08/2018--00:29:00	36.46	0	0.424978	-0.2929	-0.866894
135780	29/08/2018--00:30:00	36.47	0	0.424978	-0.2929	-0.866894
135840	29/08/2018--00:31:00	36.5	0	0.424978	-0.2929	-0.866894
135900	29/08/2018--00:32:00	36.46	0	0.424978	-0.2929	-0.866894
135960	29/08/2018--00:33:00	36.47	0	0.424978	-0.2929	-0.866894
136020	29/08/2018--00:34:00	36.48	0	0.424978	-0.2929	-0.866894
136080	29/08/2018--00:35:00	36.5	0	0.424978	-0.2929	-0.866894
136140	29/08/2018--00:36:00	36.48	0	0.424978	-0.2929	-0.866894
136200	29/08/2018--00:37:00	36.5	0	0.424978	-0.2929	-0.866894
136260	29/08/2018--00:38:00	36.48	0	0.424978	-0.2929	-0.866894
136320	29/08/2018--00:39:00	36.49	0	0.424978	-0.2929	-0.866894
136380	29/08/2018--00:40:00	36.48	0	0.424978	-0.2929	-0.866894
136440	29/08/2018--00:41:00	36.49	0	0.424978	-0.2929	-0.866894
136500	29/08/2018--00:42:00	36.5	0	0.424978	-0.2929	-0.866894
136560	29/08/2018--00:43:00	36.48	0	0.424978	-0.2929	-0.866894
136620	29/08/2018--00:44:00	36.49	0	0.424978	-0.2929	-0.866894
136680	29/08/2018--00:45:00	36.48	0	0.424978	-0.2929	-0.866894
136740	29/08/2018--00:46:00	36.48	0	0.424978	-0.2929	-0.851944
136800	29/08/2018--00:47:00	36.49	0	0.424978	-0.2929	-0.866894
136860	29/08/2018--00:48:00	36.49	0	0.424978	-0.2929	-0.866894
136920	29/08/2018--00:49:00	36.49	0	0.424978	-0.2929	-0.866894
136980	29/08/2018--00:50:00	36.5	0	0.424978	-0.2929	-0.866894
137040	29/08/2018--00:51:00	36.49	0	0.424978	-0.2929	-0.866894
137100	29/08/2018--00:52:00	36.48	0	0.424978	-0.2929	-0.866894
137160	29/08/2018--00:53:00	36.48	0	0.424978	-0.2929	-0.866894
137220	29/08/2018--00:54:00	36.48	0	0.424978	-0.2929	-0.866894
137280	29/08/2018--00:55:00	36.48	0	0.424978	-0.2929	-0.866894
137340	29/08/2018--00:56:00	36.48	0	0.424978	-0.2929	-0.866894
137400	29/08/2018--00:57:00	36.48	0	0.424978	-0.2929	-0.866894
137460	29/08/2018--00:58:00	36.47	0	0.424978	-0.2929	-0.866894
137520	29/08/2018--00:59:00	36.48	0	0.424978	-0.2929	-0.866894
137580	29/08/2018--01:00:00	36.47	0	0.424978	-0.2929	-0.866894
137640	29/08/2018--01:01:00	36.49	0	0.424978	-0.2929	-0.866894
137700	29/08/2018--01:02:00	36.49	0	0.440804	-0.2929	-0.866894
137760	29/08/2018--01:03:00	36.46	0	0.424978	-0.2929	-0.866894
137820	29/08/2018--01:04:00	36.48	0	0.424978	-0.2929	-0.866894
137880	29/08/2018--01:05:00	36.48	0	0.424978	-0.2929	-0.866894
137940	29/08/2018--01:06:00	36.48	0	0.424978	-0.2929	-0.866894
138000	29/08/2018--01:07:00	36.46	0	0.424978	-0.2929	-0.866894
138060	29/08/2018--01:08:00	36.46	0	0.424978	-0.2929	-0.866894
138120	29/08/2018--01:09:00	36.49	0	0.424978	-0.2929	-0.866894
138180	29/08/2018--01:10:00	36.47	0	0.440804	-0.2929	-0.866894
138240	29/08/2018--01:11:00	36.47	0	0.424978	-0.2929	-0.866894
138300	29/08/2018--01:12:00	36.46	0	0.424978	-0.2929	-0.866894
138360	29/08/2018--01:13:00	36.47	0	0.424978	-0.2929	-0.866894
138420	29/08/2018--01:14:00	36.47	0	0.424978	-0.2929	-0.866894
138480	29/08/2018--01:15:00	36.47	0	0.424978	-0.2929	-0.866894
138540	29/08/2018--01:16:00	36.46	0	0.424978	-0.2929	-0.866894
138600	29/08/2018--01:17:00	36.46	0	0.424978	-0.2929	-0.866894
138660	29/08/2018--01:18:00	36.48	0	0.424978	-0.2929	-0.866894
138720	29/08/2018--01:19:00	36.46	0	0.424978	-0.2929	-0.866894
138780	29/08/2018--01:20:00	36.46	0	0.424978	-0.2929	-0.866894
138840	29/08/2018--01:21:00	36.46	0	0.424978	-0.2929	-0.866894
138900	29/08/2018--01:22:00	36.47	0	0.424978	-0.2929	-0.866894
138960	29/08/2018--01:23:00	36.46	0	0.424978	-0.2929	-0.866894
139020	29/08/2018--01:24:00	36.46	0	0.424978	-0.2929	-0.866894
139080	29/08/2018--01:25:00	36.46	0	0.424978	-0.2929	-0.866894
139140	29/08/2018--01:26:00	36.46	0	0.424978	-0.2929	-0.866894
139200	29/08/2018--01:27:00	36.45	0	0.424978	-0.2929	-0.866894
139260	29/08/2018--01:28:00	36.46	0	0.424978	-0.277675	-0.866894
139320	29/08/2018--01:29:00	36.47	0	0.424978	-0.2929	-0.866894
139380	29/08/2018--01:30:00	36.45	0	0.424978	-0.2929	-0.866894
139440	29/08/2018--01:31:00	36.45	0	0.424978	-0.2929	-0.866894
139500	29/08/2018--01:32:00	36.47	0	0.424978	-0.2929	-0.866894
139560	29/08/2018--01:33:00	36.45	0	0.424978	-0.2929	-0.866894
139620	29/08/2018--01:34:00	36.46	0	0.424978	-0.2929	-0.866894
139680	29/08/2018--01:35:00	36.45	0	0.424978	-0.2929	-0.866894
139740	29/08/2018--01:36:00	36.47	0	0.424978	-0.2929	-0.866894
139800	29/08/2018--01:37:00	36.46	0	0.424978	-0.2929	-0.866894
139860	29/08/2018--01:38:00	36.45	0	0.424978	-0.2929	-0.866894
139920	29/08/2018--01:39:00	36.47	0	0.424978	-0.2929	-0.866894
139980	29/08/2018--01:40:00	36.45	0	0.424978	-0.2929	-0.866894
140040	29/08/2018--01:41:00	36.46	0	0.424978	-0.2929	-0.866894
140100	29/08/2018--01:42:00	36.45	0	0.424978	-0.2929	-0.866894
140160	29/08/2018--01:43:00	36.45	0	0.424978	-0.2929	-0.866894
140220	29/08/2018--01:44:00	36.46	0	0.424978	-0.2929	-0.866894
140280	29/08/2018--01:45:00	36.44	0	0.424978	-0.2929	-0.866894
140340	29/08/2018--01:46:00	36.45	0	0.424978	-0.2929	-0.866894
140400	29/08/2018--01:47:00	36.45	0	0.424978	-0.2929	-0.866894
140460	29/08/2018--01:48:00	36.45	0	0.424978	-0.2929	-0.866894
140520	29/08/2018--01:49:00	36.4	25	0.3775	0.955506	0.0749469
140580	29/08/2018--01:50:00	35.85	0	0.456631	0.925057	0.0749469
140640	29/08/2018--01:51:00	35.34	3	0.456631	0.909833	0.149696
140700	29/08/2018--01:52:00	34.96	0	0.472457	0.909833	0.0749469
140760	29/08/2018--01:53:00	34.69	150	0.931417	0.239956	-0.313749
140820	29/08/2018--01:54:00	34.44	196	0.694024	0.620568	-0.463248
140880	29/08/2018--01:55:00	34.37	224	0.504109	0.83371	-0.343649
140940	29/08/2018--01:56:00	34.2	290	101.055	0.255181	-0.418398
141000	29/08/2018--01:57:00	34.31	276	0.424978	-0.384247	-0.836994
141060	29/08/2018--01:58:00	34.51	0	0.424978	-0.384247	-0.836994
141120	29/08/2018--01:59:00	34.7	0	0.409152	-0.369022	-0.851944
141180	29/08/2018--02:00:00	34.86	0	0.424978	-0.353798	-0.851944
141240	29/08/2018--02:01:00	35.01	0	0.424978	-0.353798	-0.851944
141300	29/08/2018--02:02:00	35.14	0	0.424978	-0.353798	-0.851944
141360	29/08/2018--02:03:00	35.24	1	0.393326	-0.582165	-0.747295
141420	29/08/2018--02:04:00	35.34	4	0.424978	-0.399471	-0.822045
141480	29/08/2018--02:05:00	35.43	0	0.424978	-0.414695	-0.822045
141540	29/08/2018--02:06:00	35.49	0	0.409152	-0.384247	-0.836994
141600	29/08/2018--02:07:00	35.53	0	0.409152	-0.384247	-0.836994
141660	29/08/2018--02:08:00	35.6	0	0.424978	-0.399471	-0.822045
141720	29/08/2018--02:09:00	35.68	1	0.314195	-0.536491	-0.807095
141780	29/08/2018--02:10:00	35.73	0	0.314195	-0.536491	-0.807095
141840	29/08/2018--02:11:00	35.78	2	0.314195	-0.536491	-0.807095
141900	29/08/2018--02:12:00	35.82	0	0.314195	-0.536491	-0.807095
141960	29/08/2018--02:13:00	35.83	0	0.330021	-0.536491	-0.807095
142020	29/08/2018--02:14:00	35.88	0	0.330021	-0.536491	-0.807095
142080	29/08/2018--02:15:00	35.93	0	0.330021	-0.536491	-0.792145
142140	29/08/2018--02:16:00	35.93	0	0.456631	-0.475593	-0.777195
142200	29/08/2018--02:17:00	35.95	0	0.393326	-0.414695	-0.836994
142260	29/08/2018--02:18:00	35.97	0	0.393326	-0.399471	-0.836994
142320	29/08/2018--02:19:00	35.99	0	0.440804	-0.338573	-0.836994
142380	29/08/2018--02:20:00	36	0	0.440804	-0.353798	-0.836994
142440	29/08/2018--02:21:00	35.99	53	0.788981	0.209507	-0.493148
142500	29/08/2018--02:22:00	35.69	178	0.0293229	0.788037	0.613142
142560	29/08/2018--02:23:00	35.28	1	0.0293229	0.788037	0.613142
142620	29/08/2018--02:24:00	34.95	89	-0.00232954	100.118	-0.164251
142680	29/08/2018--02:25:00	34.71	0	-0.00232954	100.118	-0.164251
142740	29/08/2018--02:26:00	34.57	0	-0.00232954	100.118	-0.164251
142800	29/08/2018--02:27:00	34.44	0	-0.00232954	100.118	-0.164251
142860	29/08/2018--02:28:00	34.38	0	0.0134967	100.118	-0.194151
142920	29/08/2018--02:29:00	34.34	62	0.488283	0.0572629	0.85234
142980	29/08/2018--02:30:00	34.29	0	0.488283	0.0572629	0.867289
143040	29/08/2018--02:31:00	34.29	44	-0.00232954	0.803262	0.598192
143100	29/08/2018--02:32:00	34.2	0	-0.00232954	0.788037	0.613142
143160	29/08/2018--02:33:00	34.11	0	-0.00232954	0.803262	0.598192
143220	29/08/2018--02:34:00	34.06	0	-0.00232954	0.803262	0.598192
143280	29/08/2018--02:35:00	33.99	0	-0.0181558	0.803262	0.598192
143340	29/08/2018--02:36:00	33.92	56	-0.00232954	100.118	-0.194151
143400	29/08/2018--02:37:00	33.86	0	-0.00232954	0.985955	-0.2091
143460	29/08/2018--02:38:00	33.82	0	-0.00232954	100.118	-0.2091
143520	29/08/2018--02:39:00	33.82	0	-0.00232954	0.985955	-0.2091
143580	29/08/2018--02:40:00	33.92	88	0.567414	0.0724873	0.80749
143640	29/08/2018--02:41:00	34.14	12	0.187585	-0.734409	-0.702446
143700	29/08/2018--02:42:00	34.18	2	0.599067	-0.0949818	0.79254
143760	29/08/2018--02:43:00	34.16	0	0.599067	-0.0949818	0.79254
143820	29/08/2018--02:44:00	34.18	0	0.58324	-0.0949818	0.79254
143880	29/08/2018--02:45:00	34.16	0	0.599067	-0.0949818	0.79254
143940	29/08/2018--02:46:00	34.17	0	0.599067	-0.0949818	0.79254
144000	29/08/2018--02:47:00	34.45	24	0.409152	-0.917103	-0.0446519
144060	29/08/2018--02:48:00	34.68	45	-0.00232954	0.83371	0.568292
144120	29/08/2018--02:49:00	34.5	0	-0.00232954	0.83371	0.568292
144180	29/08/2018--02:50:00	34.34	0	-0.00232954	0.83371	0.568292
144240	29/08/2018--02:51:00	34.18	0	0.0134967	0.83371	0.568292
144300	29/08/2018--02:52:00	34.08	0	-0.00232954	0.818486	0.568292
144360	29/08/2018--02:53:00	33.99	0	0.0134967	0.83371	0.568292
144420	29/08/2018--02:54:00	33.94	0	-0.00232954	0.83371	0.568292
144480	29/08/2018--02:55:00	33.88	0	-0.00232954	0.83371	0.568292
144540	29/08/2018--02:56:00	33.84	0	-0.00232954	0.83371	0.568292
144600	29/08/2018--02:57:00	33.84	0	0.0134967	0.83371	0.568292
144660	29/08/2018--02:58:00	33.81	0	0.0134967	0.83371	0.568292
144720	29/08/2018--02:59:00	33.8	0	0.0134967	0.83371	0.568292
144780	29/08/2018--03:00:00	33.79	0	0.0134967	0.83371	0.568292
144840	29/08/2018--03:01:00	33.79	0	0.0134967	0.83371	0.568292
144900	29/08/2018--03:02:00	33.75	0	-0.0498082	0.848935	0.538393
144960	29/08/2018--03:03:00	33.73	0	-0.0498082	0.83371	0.553342
145020	29/08/2018--03:04:00	33.71	0	-0.0498082	0.83371	0.553342
145080	29/08/2018--03:05:00	33.69	0	-0.0498082	0.83371	0.553342
145140	29/08/2018--03:06:00	33.68	0	-0.0498082	0.83371	0.553342
145200	29/08/2018--03:07:00	33.69	0	-0.0498082	0.83371	0.553342
145260	29/08/2018--03:08:00	33.67	0	-0.0498082	0.83371	0.538393
145320	29/08/2018--03:09:00	33.66	0	-0.0498082	0.83371	0.538393
145380	29/08/2018--03:10:00	33.68	0	-0.0498082	0.83371	0.553342
145440	29/08/2018--03:11:00	33.67	0	-0.0656344	0.83371	0.538393
145500	29/08/2018--03:12:00	33.66	0	-0.0656344	0.848935	0.553342
145560	29/08/2018--03:13:00	33.66	0	-0.0656344	0.83371	0.538393
145620	29/08/2018--03:14:00	33.68	0	-0.0656344	0.848935	0.538393
145680	29/08/2018--03:15:00	33.66	0	-0.0656344	0.83371	0.553342
145740	29/08/2018--03:16:00	33.68	0	-0.0656344	0.83371	0.538393
145800	29/08/2018--03:17:00	33.68	0	-0.0656344	0.83371	0.553342
145860	29/08/2018--03:18:00	33.69	0	-0.0656344	0.848935	0.538393
145920	29/08/2018--03:19:00	33.69	0	-0.0656344	0.848935	0.538393
145980	29/08/2018--03:20:00	33.69	0	-0.0656344	0.83371	0.538393
146040	29/08/2018--03:21:00	33.7	0	-0.0656344	0.83371	0.538393
146100	29/08/2018--03:22:00	33.71	0	-0.0656344	0.848935	0.538393
146160	29/08/2018--03:23:00	33.7	0	-0.0656344	0.83371	0.538393
146220	29/08/2018--03:24:00	33.71	0	-0.0656344	0.83371	0.538393
146280	29/08/2018--03:25:00	33.7	0	-0.0656344	0.83371	0.538393
146340	29/08/2018--03:26:00	33.71	0	-0.0656344	0.83371	0.538393
146400	29/08/2018--03:27:00	33.73	0	-0.0656344	0.848935	0.553342
146460	29/08/2018--03:28:00	33.71	0	-0.0656344	0.83371	0.538393
146520	29/08/2018--03:29:00	33.7	0	-0.0656344	0.83371	0.553342
146580	29/08/2018--03:30:00	33.73	0	-0.0656344	0.83371	0.553342
146640	29/08/2018--03:31:00	33.73	0	-0.0656344	0.83371	0.538393
146700	29/08/2018--03:32:00	33.74	0	-0.0656344	0.83371	0.553342
146760	29/08/2018--03:33:00	33.74	0	-0.0656344	0.848935	0.538393
146820	29/08/2018--03:34:00	33.75	0	-0.0656344	0.848935	0.538393
146880	29/08/2018--03:35:00	33.75	0	-0.0656344	0.848935	0.538393
146940	29/08/2018--03:36:00	33.74	0	-0.0656344	0.83371	0.538393
147000	29/08/2018--03:37:00	33.76	0	-0.0656344	0.848935	0.538393
147060	29/08/2018--03:38:00	33.75	0	-0.0656344	0.848935	0.538393
147120	29/08/2018--03:39:00	33.75	0	-0.0656344	0.848935	0.538393
147180	29/08/2018--03:40:00	33.74	0	-0.0814606	0.83371	0.523443
147240	29/08/2018--03:41:00	33.77	36	-0.00232954	0.940282	-0.403449
147300	29/08/2018--03:42:00	33.84	0	-0.00232954	0.925057	-0.388499
147360	29/08/2018--03:43:00	33.94	0	-0.00232954	0.925057	-0.388499
147420	29/08/2018--03:44:00	34	7	-0.0181558	0.955506	-0.2988
147480	29/08/2018--03:45:00	34	0	-0.00232954	0.970731	-0.2988
147540	29/08/2018--03:46:00	34.04	0	-0.0181558	0.955506	-0.313749
147600	29/08/2018--03:47:00	34.04	0	-0.0181558	0.955506	-0.2988
147660	29/08/2018--03:48:00	34.07	0	-0.0181558	0.955506	-0.2988
147720	29/08/2018--03:49:00	34.07	0	-0.0181558	0.955506	-0.2988
147780	29/08/2018--03:50:00	34.07	42	0.567414	-0.201553	0.79254
147840	29/08/2018--03:51:00	34.07	0	0.551588	-0.201553	0.79254
147900	29/08/2018--03:52:00	34.27	37	0.155933	-0.901878	-0.463248
147960	29/08/2018--03:53:00	34.45	0	0.155933	-0.901878	-0.463248
148020	29/08/2018--03:54:00	34.57	0	0.140106	-0.947552	-0.403449
148080	29/08/2018--03:55:00	34.67	0	0.140106	-0.947552	-0.418398
148140	29/08/2018--03:56:00	34.74	0	0.140106	-0.947552	-0.403449
148200	29/08/2018--03:57:00	34.8	0	0.140106	-0.947552	-0.403449
148260	29/08/2018--03:58:00	34.87	0	0.140106	-0.947552	-0.418398
148320	29/08/2018--03:59:00	34.91	0	0.140106	-0.947552	-0.418398
148380	29/08/2018--04:00:00	34.91	13	0.519935	0.0115895	0.85234
148440	29/08/2018--04:01:00	34.78	0	0.519935	0.0268139	0.83739
148500	29/08/2018--04:02:00	34.63	5	0.472457	0.163834	0.85234
148560	29/08/2018--04:03:00	34.51	1	0.472457	0.179059	0.867289
148620	29/08/2018--04:04:00	34.44	1	0.472457	0.163834	0.85234
148680	29/08/2018--04:05:00	34.38	1	0.488283	0.179059	0.85234
148740	29/08/2018--04:06:00	34.35	2	0.488283	0.179059	0.85234
148800	29/08/2018--04:07:00	34.32	1	0.472457	0.179059	0.867289
148860	29/08/2018--04:08:00	34.29	0	0.488283	0.179059	0.85234
148920	29/08/2018--04:09:00	34.29	2	0.472457	0.179059	0.867289
148980	29/08/2018--04:10:00	34.25	1	0.488283	0.179059	0.85234
149040	29/08/2018--04:11:00	34.24	0	0.472457	0.179059	0.85234
149100	29/08/2018--04:12:00	34.26	2	0.472457	0.179059	0.85234
149160	29/08/2018--04:13:00	34.25	0	0.472457	0.179059	0.867289
149220	29/08/2018--04:14:00	34.26	2	0.488283	0.179059	0.85234
149280	29/08/2018--04:15:00	34.25	4	0.472457	0.179059	0.85234
149340	29/08/2018--04:16:00	34.26	4	0.488283	0.179059	0.85234
149400	29/08/2018--04:17:00	34.26	1	0.488283	0.179059	0.85234
149460	29/08/2018--04:18:00	34.26	1	0.488283	0.179059	0.85234
149520	29/08/2018--04:19:00	34.27	1	0.472457	0.179059	0.867289
149580	29/08/2018--04:20:00	34.3	3	0.472457	0.194283	0.85234
149640	29/08/2018--04:21:00	34.29	3	0.488283	0.179059	0.85234
149700	29/08/2018--04:22:00	34.3	0	0.488283	0.179059	0.85234
149760	29/08/2018--04:23:00	34.3	0	0.488283	0.194283	0.85234
149820	29/08/2018--04:24:00	34.32	3	0.488283	0.179059	0.85234
149880	29/08/2018--04:25:00	34.3	5	0.472457	0.194283	0.85234
149940	29/08/2018--04:26:00	34.32	1	0.472457	0.179059	0.85234
150000	29/08/2018--04:27:00	34.33	1	0.488283	0.194283	0.867289
150060	29/08/2018--04:28:00	34.31	1	0.488283	0.194283	0.85234
150120	29/08/2018--04:29:00	34.34	5	0.488283	0.194283	0.85234
150180	29/08/2018--04:30:00	34.36	1	0.488283	0.194283	0.85234
150240	29/08/2018--04:31:00	34.33	2	0.488283	0.194283	0.867289
150300	29/08/2018--04:32:00	34.35	2	0.488283	0.194283	0.85234
150360	29/08/2018--04:33:00	34.34	2	0.488283	0.179059	0.867289
150420	29/08/2018--04:34:00	34.35	1	0.488283	0.194283	0.85234
150480	29/08/2018--04:35:00	34.36	2	0.472457	0.194283	0.85234
150540	29/08/2018--04:36:00	34.36	1	0.472457	0.194283	0.85234
150600	29/08/2018--04:37:00	34.37	4	0.472457	0.194283	0.85234
150660	29/08/2018--04:38:00	34.38	1	0.488283	0.194283	0.85234
150720	29/08/2018--04:39:00	34.35	2	0.472457	0.194283	0.85234
150780	29/08/2018--04:40:00	34.36	1	0.488283	0.194283	0.867289
150840	29/08/2018--04:41:00	34.39	1	0.472457	0.194283	0.85234
150900	29/08/2018--04:42:00	34.38	2	0.472457	0.194283	0.867289
150960	29/08/2018--04:43:00	34.38	2	0.488283	0.194283	0.85234
151020	29/08/2018--04:44:00	34.63	17	0.0134967	-102.367	-0.2091
151080	29/08/2018--04:45:00	35.21	0	0.0134967	-102.367	-0.2091
151140	29/08/2018--04:46:00	35.53	0	0.0293229	-102.367	-0.22405
151200	29/08/2018--04:47:00	35.7	0	0.0134967	-102.367	-0.22405
151260	29/08/2018--04:48:00	35.81	0	0.0293229	-102.367	-0.22405
151320	29/08/2018--04:49:00	35.89	0	0.0293229	-102.367	-0.22405
151380	29/08/2018--04:50:00	35.95	10	0.187585	0.270405	0.942039
151440	29/08/2018--04:51:00	35.71	0	0.409152	0.209507	0.897189
151500	29/08/2018--04:52:00	35.36	0	0.409152	0.209507	0.882239
151560	29/08/2018--04:53:00	35.13	0	0.409152	0.209507	0.882239
151620	29/08/2018--04:54:00	34.96	0	0.409152	0.209507	0.882239
151680	29/08/2018--04:55:00	34.83	0	0.409152	0.209507	0.882239
151740	29/08/2018--04:56:00	34.77	0	0.424978	0.209507	0.882239
151800	29/08/2018--04:57:00	34.7	0	0.424978	0.209507	0.882239
151860	29/08/2018--04:58:00	34.63	0	0.409152	0.209507	0.882239
151920	29/08/2018--04:59:00	34.59	0	0.409152	0.209507	0.882239
151980	29/08/2018--05:00:00	34.58	0	0.424978	0.209507	0.882239
