# Supplementary material for: A randomized cross-over trial investigating differences in 24-h personal air and skin temperatures using wearable sensors between two climatologically contrasting settings
Source: Sci Rep. 2021 Nov 10;11:22020. doi: 10.1038/s41598-021-01180-y (PMC8580978; doi:10.1038/s41598-021-01180-y)
Supplement: Supplementary file 2 — Supplementary Data. [file 41598_2021_1180_MOESM2_ESM.zip › New folder/new/T24_A1new.csv]

Index	Date	Temperature	Activity	X-axis	Y-axis	Z-axis	Marker
45660	18/08/2018--05:00:00	22.97	0
45720	18/08/2018--05:01:00	22.95	0
45780	18/08/2018--05:02:00	22.96	0
45840	18/08/2018--05:03:00	22.95	0
45900	18/08/2018--05:04:00	22.92	0
45960	18/08/2018--05:05:00	22.91	0
46020	18/08/2018--05:06:00	22.91	0
46080	18/08/2018--05:07:00	22.89	0
46140	18/08/2018--05:08:00	22.89	0
46200	18/08/2018--05:09:00	22.87	0
46260	18/08/2018--05:10:00	22.87	0
46320	18/08/2018--05:11:00	22.86	0
46380	18/08/2018--05:12:00	22.85	0
46440	18/08/2018--05:13:00	22.85	0
46500	18/08/2018--05:14:00	22.84	0
46560	18/08/2018--05:15:00	22.82	0
46620	18/08/2018--05:16:00	22.81	0
46680	18/08/2018--05:17:00	22.8	0
46740	18/08/2018--05:18:00	22.79	0
46800	18/08/2018--05:19:00	22.79	0
46860	18/08/2018--05:20:00	22.77	0
46920	18/08/2018--05:21:00	22.76	0
46980	18/08/2018--05:22:00	22.76	0
47040	18/08/2018--05:23:00	22.74	0
47100	18/08/2018--05:24:00	22.73	0
47160	18/08/2018--05:25:00	22.72	0
47220	18/08/2018--05:26:00	22.71	0
47280	18/08/2018--05:27:00	22.71	0
47340	18/08/2018--05:28:00	22.69	0
47400	18/08/2018--05:29:00	22.67	0
47460	18/08/2018--05:30:00	22.66	0
47520	18/08/2018--05:31:00	22.66	0
47580	18/08/2018--05:32:00	22.64	0
47640	18/08/2018--05:33:00	22.65	0
47700	18/08/2018--05:34:00	22.63	0
47760	18/08/2018--05:35:00	22.61	0
47820	18/08/2018--05:36:00	22.62	0
47880	18/08/2018--05:37:00	22.6	0
47940	18/08/2018--05:38:00	22.59	0
48000	18/08/2018--05:39:00	22.59	0
48060	18/08/2018--05:40:00	22.58	0
48120	18/08/2018--05:41:00	22.59	0
48180	18/08/2018--05:42:00	22.55	0
48240	18/08/2018--05:43:00	22.54	0
48300	18/08/2018--05:44:00	22.56	0
48360	18/08/2018--05:45:00	22.53	0
48420	18/08/2018--05:46:00	22.54	0
48480	18/08/2018--05:47:00	22.52	0
48540	18/08/2018--05:48:00	22.5	0
48600	18/08/2018--05:49:00	22.49	0
48660	18/08/2018--05:50:00	22.48	0
48720	18/08/2018--05:51:00	22.46	0
48780	18/08/2018--05:52:00	22.47	0
48840	18/08/2018--05:53:00	22.47	0
48900	18/08/2018--05:54:00	22.48	0
48960	18/08/2018--05:55:00	22.45	0
49020	18/08/2018--05:56:00	22.44	0
49080	18/08/2018--05:57:00	22.43	0
49140	18/08/2018--05:58:00	22.42	0
49200	18/08/2018--05:59:00	22.41	0
49260	18/08/2018--06:00:00	22.41	0
49320	18/08/2018--06:01:00	22.41	0
49380	18/08/2018--06:02:00	22.41	0
49440	18/08/2018--06:03:00	22.38	0
49500	18/08/2018--06:04:00	22.36	0
49560	18/08/2018--06:05:00	22.37	0
49620	18/08/2018--06:06:00	22.37	0
49680	18/08/2018--06:07:00	22.36	0
49740	18/08/2018--06:08:00	22.36	0
49800	18/08/2018--06:09:00	22.32	0
49860	18/08/2018--06:10:00	22.33	0
49920	18/08/2018--06:11:00	22.31	0
49980	18/08/2018--06:12:00	22.3	0
50040	18/08/2018--06:13:00	22.32	0
50100	18/08/2018--06:14:00	22.29	0
50160	18/08/2018--06:15:00	22.29	0
50220	18/08/2018--06:16:00	22.28	0
50280	18/08/2018--06:17:00	22.27	0
50340	18/08/2018--06:18:00	22.28	0
50400	18/08/2018--06:19:00	22.27	0
50460	18/08/2018--06:20:00	22.27	0
50520	18/08/2018--06:21:00	22.25	0
50580	18/08/2018--06:22:00	22.23	0
50640	18/08/2018--06:23:00	22.24	0
50700	18/08/2018--06:24:00	22.23	0
50760	18/08/2018--06:25:00	22.23	0
50820	18/08/2018--06:26:00	22.21	0
50880	18/08/2018--06:27:00	22.21	0
50940	18/08/2018--06:28:00	22.2	0
51000	18/08/2018--06:29:00	22.18	0
51060	18/08/2018--06:30:00	22.2	0
51120	18/08/2018--06:31:00	22.18	0
51180	18/08/2018--06:32:00	22.18	0
51240	18/08/2018--06:33:00	22.18	0
51300	18/08/2018--06:34:00	22.16	0
51360	18/08/2018--06:35:00	22.18	92
51420	18/08/2018--06:36:00	22.18	411
51480	18/08/2018--06:37:00	22.48	0
51540	18/08/2018--06:38:00	22.5	0
51600	18/08/2018--06:39:00	22.55	0
51660	18/08/2018--06:40:00	22.58	0
51720	18/08/2018--06:41:00	22.61	0
51780	18/08/2018--06:42:00	22.66	0
51840	18/08/2018--06:43:00	22.68	0
51900	18/08/2018--06:44:00	22.71	0
51960	18/08/2018--06:45:00	22.76	0
52020	18/08/2018--06:46:00	22.79	0
52080	18/08/2018--06:47:00	22.82	0
52140	18/08/2018--06:48:00	22.85	0
52200	18/08/2018--06:49:00	22.88	0
52260	18/08/2018--06:50:00	22.91	0
52320	18/08/2018--06:51:00	22.94	0
52380	18/08/2018--06:52:00	22.94	0
52440	18/08/2018--06:53:00	22.95	0
52500	18/08/2018--06:54:00	22.95	0
52560	18/08/2018--06:55:00	22.94	0
52620	18/08/2018--06:56:00	22.95	0
52680	18/08/2018--06:57:00	22.93	0
52740	18/08/2018--06:58:00	22.94	270
52800	18/08/2018--06:59:00	23.09	218
52860	18/08/2018--07:00:00	23.6	354
52920	18/08/2018--07:01:00	24.19	467
52980	18/08/2018--07:02:00	24.63	140
53040	18/08/2018--07:03:00	24.81	667
53100	18/08/2018--07:04:00	24.82	724
53160	18/08/2018--07:05:00	24.88	322
53220	18/08/2018--07:06:00	24.58	706
53280	18/08/2018--07:07:00	24.29	274
53340	18/08/2018--07:08:00	24.24	409
53400	18/08/2018--07:09:00	24.4	349
53460	18/08/2018--07:10:00	24.92	383
53520	18/08/2018--07:11:00	25	89
53580	18/08/2018--07:12:00	25.02	206
53640	18/08/2018--07:13:00	25.06	339
53700	18/08/2018--07:14:00	24.94	276
53760	18/08/2018--07:15:00	24.55	447
53820	18/08/2018--07:16:00	24.39	4
53880	18/08/2018--07:17:00	24.45	252
53940	18/08/2018--07:18:00	24.74	408
54000	18/08/2018--07:19:00	24.96	234
54060	18/08/2018--07:20:00	24.88	637
54120	18/08/2018--07:21:00	24.95	66
54180	18/08/2018--07:22:00	25	439
54240	18/08/2018--07:23:00	25.57	194
54300	18/08/2018--07:24:00	26	166
54360	18/08/2018--07:25:00	26.72	639
54420	18/08/2018--07:26:00	26.75	131
54480	18/08/2018--07:27:00	26.61	448
54540	18/08/2018--07:28:00	26.67	288
54600	18/08/2018--07:29:00	27.29	206
54660	18/08/2018--07:30:00	27.73	552
54720	18/08/2018--07:31:00	27.65	184
54780	18/08/2018--07:32:00	27.66	482
54840	18/08/2018--07:33:00	27.21	669
54900	18/08/2018--07:34:00	27.05	310
54960	18/08/2018--07:35:00	26.73	522
55020	18/08/2018--07:36:00	26.88	546
55080	18/08/2018--07:37:00	26.54	697
55140	18/08/2018--07:38:00	26.31	692
55200	18/08/2018--07:39:00	25.83	21
55260	18/08/2018--07:40:00	25.78	673
55320	18/08/2018--07:41:00	26.66	953
55380	18/08/2018--07:42:00	26.47	479
55440	18/08/2018--07:43:00	26.2	571
55500	18/08/2018--07:44:00	25.9	577
55560	18/08/2018--07:45:00	25.75	346
55620	18/08/2018--07:46:00	25.82	456
55680	18/08/2018--07:47:00	25.93	589
55740	18/08/2018--07:48:00	26.02	702
55800	18/08/2018--07:49:00	26.91	907
55860	18/08/2018--07:50:00	27.61	829
55920	18/08/2018--07:51:00	27.45	897
55980	18/08/2018--07:52:00	27.86	671
56040	18/08/2018--07:53:00	27.68	645
56100	18/08/2018--07:54:00	27.43	636
56160	18/08/2018--07:55:00	27.22	425
56220	18/08/2018--07:56:00	27.43	660
56280	18/08/2018--07:57:00	27.22	384
56340	18/08/2018--07:58:00	27.23	579
56400	18/08/2018--07:59:00	27.22	509
56460	18/08/2018--08:00:00	27.57	525
56520	18/08/2018--08:01:00	27.35	156
56580	18/08/2018--08:02:00	27.21	69
56640	18/08/2018--08:03:00	26.86	262
56700	18/08/2018--08:04:00	26.69	414
56760	18/08/2018--08:05:00	26.44	384
56820	18/08/2018--08:06:00	26.36	503
56880	18/08/2018--08:07:00	26.28	631
56940	18/08/2018--08:08:00	26.61	549
57000	18/08/2018--08:09:00	26.7	422
57060	18/08/2018--08:10:00	26.53	23
57120	18/08/2018--08:11:00	26.26	470
57180	18/08/2018--08:12:00	26.67	598
57240	18/08/2018--08:13:00	26.57	546
57300	18/08/2018--08:14:00	26.42	444
57360	18/08/2018--08:15:00	26.38	446
57420	18/08/2018--08:16:00	26.61	954
57480	18/08/2018--08:17:00	27.83	804
57540	18/08/2018--08:18:00	27.59	521
57600	18/08/2018--08:19:00	27.16	9
57660	18/08/2018--08:20:00	26.26	0
57720	18/08/2018--08:21:00	25.61	0
57780	18/08/2018--08:22:00	25.11	0
57840	18/08/2018--08:23:00	24.76	0
57900	18/08/2018--08:24:00	24.53	0
57960	18/08/2018--08:25:00	24.36	0
58020	18/08/2018--08:26:00	24.22	182
58080	18/08/2018--08:27:00	24.2	2
58140	18/08/2018--08:28:00	24.18	0
58200	18/08/2018--08:29:00	24.15	0
58260	18/08/2018--08:30:00	24.14	0
58320	18/08/2018--08:31:00	24.09	0
58380	18/08/2018--08:32:00	24.04	0
58440	18/08/2018--08:33:00	24.02	0
58500	18/08/2018--08:34:00	24	0
58560	18/08/2018--08:35:00	23.99	0
58620	18/08/2018--08:36:00	24.03	0
58680	18/08/2018--08:37:00	24.11	0
58740	18/08/2018--08:38:00	24.15	0
58800	18/08/2018--08:39:00	24.21	0
58860	18/08/2018--08:40:00	24.28	0
58920	18/08/2018--08:41:00	24.28	0
58980	18/08/2018--08:42:00	24.31	0
59040	18/08/2018--08:43:00	24.32	0
59100	18/08/2018--08:44:00	24.29	0
59160	18/08/2018--08:45:00	24.29	0
59220	18/08/2018--08:46:00	24.27	0
59280	18/08/2018--08:47:00	24.26	0
59340	18/08/2018--08:48:00	24.27	0
59400	18/08/2018--08:49:00	24.27	0
59460	18/08/2018--08:50:00	24.3	0
59520	18/08/2018--08:51:00	24.31	0
59580	18/08/2018--08:52:00	24.34	0
59640	18/08/2018--08:53:00	24.37	39
59700	18/08/2018--08:54:00	24.44	0
59760	18/08/2018--08:55:00	24.46	0
59820	18/08/2018--08:56:00	24.45	0
59880	18/08/2018--08:57:00	24.46	0
59940	18/08/2018--08:58:00	24.46	0
60000	18/08/2018--08:59:00	24.46	0
60060	18/08/2018--09:00:00	24.48	0
60120	18/08/2018--09:01:00	24.51	0
60180	18/08/2018--09:02:00	24.49	0
60240	18/08/2018--09:03:00	24.52	0
60300	18/08/2018--09:04:00	24.54	0
60360	18/08/2018--09:05:00	24.58	0
60420	18/08/2018--09:06:00	24.61	0
60480	18/08/2018--09:07:00	24.66	0
60540	18/08/2018--09:08:00	24.67	0
60600	18/08/2018--09:09:00	24.69	0
60660	18/08/2018--09:10:00	24.73	0
60720	18/08/2018--09:11:00	24.74	0
60780	18/08/2018--09:12:00	24.77	0
60840	18/08/2018--09:13:00	24.79	0
60900	18/08/2018--09:14:00	24.82	0
60960	18/08/2018--09:15:00	24.83	52
61020	18/08/2018--09:16:00	24.92	0
61080	18/08/2018--09:17:00	25.02	0
61140	18/08/2018--09:18:00	25.09	0
61200	18/08/2018--09:19:00	25.16	0
61260	18/08/2018--09:20:00	25.2	0
61320	18/08/2018--09:21:00	25.23	0
61380	18/08/2018--09:22:00	25.26	0
61440	18/08/2018--09:23:00	25.29	0
61500	18/08/2018--09:24:00	25.31	0
61560	18/08/2018--09:25:00	25.26	0
61620	18/08/2018--09:26:00	25.21	0
61680	18/08/2018--09:27:00	25.21	0
61740	18/08/2018--09:28:00	25.22	0
61800	18/08/2018--09:29:00	25.25	0
61860	18/08/2018--09:30:00	25.29	0
61920	18/08/2018--09:31:00	25.25	0
61980	18/08/2018--09:32:00	25.27	0
62040	18/08/2018--09:33:00	25.25	0
62100	18/08/2018--09:34:00	25.25	0
62160	18/08/2018--09:35:00	25.24	0
62220	18/08/2018--09:36:00	25.27	0
62280	18/08/2018--09:37:00	25.3	35
62340	18/08/2018--09:38:00	25.45	497
62400	18/08/2018--09:39:00	25.73	0
62460	18/08/2018--09:40:00	25.88	0
62520	18/08/2018--09:41:00	25.96	0
62580	18/08/2018--09:42:00	26.01	0
62640	18/08/2018--09:43:00	26.04	0
62700	18/08/2018--09:44:00	26.06	0
62760	18/08/2018--09:45:00	26.11	0
62820	18/08/2018--09:46:00	26.14	0
62880	18/08/2018--09:47:00	26.21	0
62940	18/08/2018--09:48:00	26.29	0
63000	18/08/2018--09:49:00	26.39	0
63060	18/08/2018--09:50:00	26.47	0
63120	18/08/2018--09:51:00	26.55	0
63180	18/08/2018--09:52:00	26.63	0
63240	18/08/2018--09:53:00	26.71	0
63300	18/08/2018--09:54:00	26.75	0
63360	18/08/2018--09:55:00	26.85	0
63420	18/08/2018--09:56:00	26.88	0
63480	18/08/2018--09:57:00	26.93	0
63540	18/08/2018--09:58:00	27	0
63600	18/08/2018--09:59:00	27.05	0
63660	18/08/2018--10:00:00	27.11	0
63720	18/08/2018--10:01:00	27.18	0
63780	18/08/2018--10:02:00	27.23	0
63840	18/08/2018--10:03:00	27.28	0
63900	18/08/2018--10:04:00	27.32	0
63960	18/08/2018--10:05:00	27.37	0
64020	18/08/2018--10:06:00	27.41	0
64080	18/08/2018--10:07:00	27.45	0
64140	18/08/2018--10:08:00	27.48	0
64200	18/08/2018--10:09:00	27.52	0
64260	18/08/2018--10:10:00	27.52	0
64320	18/08/2018--10:11:00	27.54	0
64380	18/08/2018--10:12:00	27.59	0
64440	18/08/2018--10:13:00	27.61	0
64500	18/08/2018--10:14:00	27.64	0
64560	18/08/2018--10:15:00	27.68	0
64620	18/08/2018--10:16:00	27.72	0
64680	18/08/2018--10:17:00	27.76	0
64740	18/08/2018--10:18:00	27.79	0
64800	18/08/2018--10:19:00	27.79	0
64860	18/08/2018--10:20:00	27.79	0
64920	18/08/2018--10:21:00	27.84	0
64980	18/08/2018--10:22:00	27.84	0
65040	18/08/2018--10:23:00	27.88	0
65100	18/08/2018--10:24:00	27.89	0
65160	18/08/2018--10:25:00	27.9	0
65220	18/08/2018--10:26:00	27.93	0
65280	18/08/2018--10:27:00	27.96	0
65340	18/08/2018--10:28:00	27.97	0
65400	18/08/2018--10:29:00	27.96	0
65460	18/08/2018--10:30:00	27.98	0
65520	18/08/2018--10:31:00	28.01	0
65580	18/08/2018--10:32:00	28.05	0
65640	18/08/2018--10:33:00	28.08	0
65700	18/08/2018--10:34:00	28.1	0
65760	18/08/2018--10:35:00	28.13	0
65820	18/08/2018--10:36:00	28.14	0
65880	18/08/2018--10:37:00	28.2	0
65940	18/08/2018--10:38:00	28.22	0
66000	18/08/2018--10:39:00	28.27	0
66060	18/08/2018--10:40:00	28.3	0
66120	18/08/2018--10:41:00	28.27	0
66180	18/08/2018--10:42:00	28.25	0
66240	18/08/2018--10:43:00	28.25	0
66300	18/08/2018--10:44:00	28.28	0
66360	18/08/2018--10:45:00	28.3	0
66420	18/08/2018--10:46:00	28.32	0
66480	18/08/2018--10:47:00	28.35	0
66540	18/08/2018--10:48:00	28.36	0
66600	18/08/2018--10:49:00	28.39	0
66660	18/08/2018--10:50:00	28.41	0
66720	18/08/2018--10:51:00	28.43	0
66780	18/08/2018--10:52:00	28.45	0
66840	18/08/2018--10:53:00	28.46	0
66900	18/08/2018--10:54:00	28.5	0
66960	18/08/2018--10:55:00	28.54	0
67020	18/08/2018--10:56:00	28.57	0
67080	18/08/2018--10:57:00	28.6	0
67140	18/08/2018--10:58:00	28.61	0
67200	18/08/2018--10:59:00	28.65	0
67260	18/08/2018--11:00:00	28.68	0
67320	18/08/2018--11:01:00	28.7	0
67380	18/08/2018--11:02:00	28.71	0
67440	18/08/2018--11:03:00	28.7	0
67500	18/08/2018--11:04:00	28.75	0
67560	18/08/2018--11:05:00	28.72	0
67620	18/08/2018--11:06:00	28.76	0
67680	18/08/2018--11:07:00	28.74	0
67740	18/08/2018--11:08:00	28.73	0
67800	18/08/2018--11:09:00	28.73	0
67860	18/08/2018--11:10:00	28.77	0
67920	18/08/2018--11:11:00	28.81	0
67980	18/08/2018--11:12:00	28.83	0
68040	18/08/2018--11:13:00	28.89	0
68100	18/08/2018--11:14:00	28.9	0
68160	18/08/2018--11:15:00	28.93	0
68220	18/08/2018--11:16:00	28.93	0
68280	18/08/2018--11:17:00	28.96	0
68340	18/08/2018--11:18:00	28.98	0
68400	18/08/2018--11:19:00	28.98	0
68460	18/08/2018--11:20:00	29.02	334
68520	18/08/2018--11:21:00	28.95	0
68580	18/08/2018--11:22:00	28.6	2
68640	18/08/2018--11:23:00	28.3	1
68700	18/08/2018--11:24:00	28.06	1
68760	18/08/2018--11:25:00	27.87	0
68820	18/08/2018--11:26:00	27.77	0
68880	18/08/2018--11:27:00	27.68	4
68940	18/08/2018--11:28:00	27.63	0
69000	18/08/2018--11:29:00	27.59	0
69060	18/08/2018--11:30:00	27.54	0
69120	18/08/2018--11:31:00	27.49	0
69180	18/08/2018--11:32:00	27.43	0
69240	18/08/2018--11:33:00	27.35	0
69300	18/08/2018--11:34:00	27.29	0
69360	18/08/2018--11:35:00	27.23	0
69420	18/08/2018--11:36:00	27.13	0
69480	18/08/2018--11:37:00	27.05	0
69540	18/08/2018--11:38:00	26.98	0
69600	18/08/2018--11:39:00	26.95	0
69660	18/08/2018--11:40:00	26.9	0
69720	18/08/2018--11:41:00	26.82	0
69780	18/08/2018--11:42:00	26.81	0
69840	18/08/2018--11:43:00	26.8	0
69900	18/08/2018--11:44:00	26.77	0
69960	18/08/2018--11:45:00	26.76	0
70020	18/08/2018--11:46:00	26.74	0
70080	18/08/2018--11:47:00	26.75	0
70140	18/08/2018--11:48:00	26.81	0
70200	18/08/2018--11:49:00	26.84	0
70260	18/08/2018--11:50:00	26.86	0
70320	18/08/2018--11:51:00	26.89	2
70380	18/08/2018--11:52:00	26.88	0
70440	18/08/2018--11:53:00	26.92	0
70500	18/08/2018--11:54:00	26.93	0
70560	18/08/2018--11:55:00	26.93	0
70620	18/08/2018--11:56:00	26.95	0
70680	18/08/2018--11:57:00	26.95	0
70740	18/08/2018--11:58:00	26.98	0
70800	18/08/2018--11:59:00	27.05	0
70860	18/08/2018--12:00:00	27.08	0
70920	18/08/2018--12:01:00	27.11	0
70980	18/08/2018--12:02:00	27.13	0
71040	18/08/2018--12:03:00	27.12	0
71100	18/08/2018--12:04:00	27.14	0
71160	18/08/2018--12:05:00	27.12	0
71220	18/08/2018--12:06:00	27.13	0
71280	18/08/2018--12:07:00	27.13	0
71340	18/08/2018--12:08:00	27.11	0
71400	18/08/2018--12:09:00	27.13	0
71460	18/08/2018--12:10:00	27.19	0
71520	18/08/2018--12:11:00	27.25	0
71580	18/08/2018--12:12:00	27.29	0
71640	18/08/2018--12:13:00	27.26	0
71700	18/08/2018--12:14:00	27.28	0
71760	18/08/2018--12:15:00	27.34	0
71820	18/08/2018--12:16:00	27.34	1
71880	18/08/2018--12:17:00	27.36	0
71940	18/08/2018--12:18:00	27.35	0
72000	18/08/2018--12:19:00	27.36	0
72060	18/08/2018--12:20:00	27.37	0
72120	18/08/2018--12:21:00	27.38	0
72180	18/08/2018--12:22:00	27.4	0
72240	18/08/2018--12:23:00	27.39	0
72300	18/08/2018--12:24:00	27.37	0
72360	18/08/2018--12:25:00	27.35	0
72420	18/08/2018--12:26:00	27.35	0
72480	18/08/2018--12:27:00	27.35	0
72540	18/08/2018--12:28:00	27.36	0
72600	18/08/2018--12:29:00	27.41	0
72660	18/08/2018--12:30:00	27.41	0
72720	18/08/2018--12:31:00	27.41	0
72780	18/08/2018--12:32:00	27.42	0
72840	18/08/2018--12:33:00	27.43	0
72900	18/08/2018--12:34:00	27.5	0
72960	18/08/2018--12:35:00	27.53	0
73020	18/08/2018--12:36:00	27.56	0
73080	18/08/2018--12:37:00	27.62	0
73140	18/08/2018--12:38:00	27.66	0
73200	18/08/2018--12:39:00	27.7	0
73260	18/08/2018--12:40:00	27.74	0
73320	18/08/2018--12:41:00	27.79	0
73380	18/08/2018--12:42:00	27.8	0
73440	18/08/2018--12:43:00	27.82	0
73500	18/08/2018--12:44:00	27.82	0
73560	18/08/2018--12:45:00	27.8	0
73620	18/08/2018--12:46:00	27.79	0
73680	18/08/2018--12:47:00	27.82	0
73740	18/08/2018--12:48:00	27.84	0
73800	18/08/2018--12:49:00	27.86	0
73860	18/08/2018--12:50:00	27.85	0
73920	18/08/2018--12:51:00	27.86	0
73980	18/08/2018--12:52:00	27.85	0
74040	18/08/2018--12:53:00	27.93	0
74100	18/08/2018--12:54:00	27.97	0
74160	18/08/2018--12:55:00	27.95	0
74220	18/08/2018--12:56:00	27.96	0
74280	18/08/2018--12:57:00	27.95	0
74340	18/08/2018--12:58:00	27.93	0
74400	18/08/2018--12:59:00	27.91	0
74460	18/08/2018--13:00:00	27.96	0
74520	18/08/2018--13:01:00	27.97	0
74580	18/08/2018--13:02:00	27.97	0
74640	18/08/2018--13:03:00	28	0
74700	18/08/2018--13:04:00	28	0
74760	18/08/2018--13:05:00	28.07	0
74820	18/08/2018--13:06:00	28.04	0
74880	18/08/2018--13:07:00	28.03	0
74940	18/08/2018--13:08:00	28.02	1
75000	18/08/2018--13:09:00	28.05	0
75060	18/08/2018--13:10:00	28.11	0
75120	18/08/2018--13:11:00	28.16	0
75180	18/08/2018--13:12:00	28.28	1
75240	18/08/2018--13:13:00	28.35	0
75300	18/08/2018--13:14:00	28.41	0
75360	18/08/2018--13:15:00	28.45	0
75420	18/08/2018--13:16:00	28.46	0
75480	18/08/2018--13:17:00	28.5	0
75540	18/08/2018--13:18:00	28.56	0
75600	18/08/2018--13:19:00	28.57	0
75660	18/08/2018--13:20:00	28.53	0
75720	18/08/2018--13:21:00	28.53	0
75780	18/08/2018--13:22:00	28.52	0
75840	18/08/2018--13:23:00	28.58	0
75900	18/08/2018--13:24:00	28.65	0
75960	18/08/2018--13:25:00	28.71	0
76020	18/08/2018--13:26:00	28.75	0
76080	18/08/2018--13:27:00	28.77	0
76140	18/08/2018--13:28:00	28.77	0
76200	18/08/2018--13:29:00	28.77	0
76260	18/08/2018--13:30:00	28.84	0
76320	18/08/2018--13:31:00	28.87	0
76380	18/08/2018--13:32:00	28.85	0
76440	18/08/2018--13:33:00	28.88	0
76500	18/08/2018--13:34:00	28.89	0
76560	18/08/2018--13:35:00	28.84	0
76620	18/08/2018--13:36:00	28.88	0
76680	18/08/2018--13:37:00	28.9	0
76740	18/08/2018--13:38:00	28.85	0
76800	18/08/2018--13:39:00	28.85	0
76860	18/08/2018--13:40:00	28.87	0
76920	18/08/2018--13:41:00	28.88	0
76980	18/08/2018--13:42:00	28.86	3
77040	18/08/2018--13:43:00	28.84	0
77100	18/08/2018--13:44:00	28.82	0
77160	18/08/2018--13:45:00	28.85	0
77220	18/08/2018--13:46:00	28.87	0
77280	18/08/2018--13:47:00	28.83	0
77340	18/08/2018--13:48:00	28.86	0
77400	18/08/2018--13:49:00	28.9	0
77460	18/08/2018--13:50:00	28.96	0
77520	18/08/2018--13:51:00	29.01	1
77580	18/08/2018--13:52:00	29	3
77640	18/08/2018--13:53:00	29	0
77700	18/08/2018--13:54:00	29.05	0
77760	18/08/2018--13:55:00	29.11	0
77820	18/08/2018--13:56:00	29.15	0
77880	18/08/2018--13:57:00	29.1	0
77940	18/08/2018--13:58:00	29.09	0
78000	18/08/2018--13:59:00	29.13	0
78060	18/08/2018--14:00:00	29.14	0
78120	18/08/2018--14:01:00	29.1	0
78180	18/08/2018--14:02:00	29.16	0
78240	18/08/2018--14:03:00	29.23	0
78300	18/08/2018--14:04:00	29.23	0
78360	18/08/2018--14:05:00	29.22	0
78420	18/08/2018--14:06:00	29.23	0
78480	18/08/2018--14:07:00	29.31	0
78540	18/08/2018--14:08:00	29.32	0
78600	18/08/2018--14:09:00	29.3	0
78660	18/08/2018--14:10:00	29.3	0
78720	18/08/2018--14:11:00	29.31	0
78780	18/08/2018--14:12:00	29.36	0
78840	18/08/2018--14:13:00	29.38	110
78900	18/08/2018--14:14:00	29.36	0
78960	18/08/2018--14:15:00	29.39	0
79020	18/08/2018--14:16:00	29.43	0
79080	18/08/2018--14:17:00	29.47	0
79140	18/08/2018--14:18:00	29.48	0
79200	18/08/2018--14:19:00	29.49	0
79260	18/08/2018--14:20:00	29.48	0
79320	18/08/2018--14:21:00	29.51	94
79380	18/08/2018--14:22:00	29.47	109
79440	18/08/2018--14:23:00	29.42	4
79500	18/08/2018--14:24:00	29.27	0
79560	18/08/2018--14:25:00	29.18	1
79620	18/08/2018--14:26:00	29.11	1
79680	18/08/2018--14:27:00	29.06	0
79740	18/08/2018--14:28:00	29.01	1
79800	18/08/2018--14:29:00	28.98	0
79860	18/08/2018--14:30:00	28.98	0
79920	18/08/2018--14:31:00	28.96	5
79980	18/08/2018--14:32:00	28.99	2
80040	18/08/2018--14:33:00	28.94	0
80100	18/08/2018--14:34:00	28.9	111
80160	18/08/2018--14:35:00	29.02	0
80220	18/08/2018--14:36:00	29.24	0
80280	18/08/2018--14:37:00	29.5	2
80340	18/08/2018--14:38:00	29.68	0
80400	18/08/2018--14:39:00	29.86	0
80460	18/08/2018--14:40:00	29.98	0
80520	18/08/2018--14:41:00	30.07	0
80580	18/08/2018--14:42:00	30.16	2
80640	18/08/2018--14:43:00	30.23	0
80700	18/08/2018--14:44:00	30.25	2
80760	18/08/2018--14:45:00	30.28	0
80820	18/08/2018--14:46:00	30.29	0
80880	18/08/2018--14:47:00	30.32	0
80940	18/08/2018--14:48:00	30.36	0
81000	18/08/2018--14:49:00	30.39	1
81060	18/08/2018--14:50:00	30.39	1
81120	18/08/2018--14:51:00	30.38	0
81180	18/08/2018--14:52:00	30.35	0
81240	18/08/2018--14:53:00	30.37	0
81300	18/08/2018--14:54:00	30.39	1
81360	18/08/2018--14:55:00	30.39	1
81420	18/08/2018--14:56:00	30.41	0
81480	18/08/2018--14:57:00	30.43	0
81540	18/08/2018--14:58:00	30.44	0
81600	18/08/2018--14:59:00	30.44	0
81660	18/08/2018--15:00:00	30.41	0
81720	18/08/2018--15:01:00	30.38	0
81780	18/08/2018--15:02:00	30.36	0
81840	18/08/2018--15:03:00	30.34	0
81900	18/08/2018--15:04:00	30.36	0
81960	18/08/2018--15:05:00	30.37	0
82020	18/08/2018--15:06:00	30.37	0
82080	18/08/2018--15:07:00	30.36	0
82140	18/08/2018--15:08:00	30.35	0
82200	18/08/2018--15:09:00	30.36	0
82260	18/08/2018--15:10:00	30.39	1
82320	18/08/2018--15:11:00	30.4	0
82380	18/08/2018--15:12:00	30.37	0
82440	18/08/2018--15:13:00	30.32	0
82500	18/08/2018--15:14:00	30.3	0
82560	18/08/2018--15:15:00	30.3	0
82620	18/08/2018--15:16:00	30.3	0
82680	18/08/2018--15:17:00	30.32	0
82740	18/08/2018--15:18:00	30.34	0
82800	18/08/2018--15:19:00	30.33	0
82860	18/08/2018--15:20:00	30.34	0
82920	18/08/2018--15:21:00	30.31	0
82980	18/08/2018--15:22:00	30.31	0
83040	18/08/2018--15:23:00	30.32	0
83100	18/08/2018--15:24:00	30.33	0
83160	18/08/2018--15:25:00	30.35	0
83220	18/08/2018--15:26:00	30.38	0
83280	18/08/2018--15:27:00	30.34	0
83340	18/08/2018--15:28:00	30.29	0
83400	18/08/2018--15:29:00	30.28	0
83460	18/08/2018--15:30:00	30.25	1
83520	18/08/2018--15:31:00	30.27	0
83580	18/08/2018--15:32:00	30.29	18
83640	18/08/2018--15:33:00	30.27	0
83700	18/08/2018--15:34:00	30.23	0
83760	18/08/2018--15:35:00	30.21	0
83820	18/08/2018--15:36:00	30.16	0
83880	18/08/2018--15:37:00	30.15	0
83940	18/08/2018--15:38:00	30.2	0
84000	18/08/2018--15:39:00	30.24	0
84060	18/08/2018--15:40:00	30.23	0
84120	18/08/2018--15:41:00	30.27	338
84180	18/08/2018--15:42:00	30.44	61
84240	18/08/2018--15:43:00	30.57	0
84300	18/08/2018--15:44:00	30.59	0
84360	18/08/2018--15:45:00	30.61	0
84420	18/08/2018--15:46:00	30.63	0
84480	18/08/2018--15:47:00	30.63	0
84540	18/08/2018--15:48:00	30.66	0
84600	18/08/2018--15:49:00	30.66	0
84660	18/08/2018--15:50:00	30.69	0
84720	18/08/2018--15:51:00	30.7	0
84780	18/08/2018--15:52:00	30.73	0
84840	18/08/2018--15:53:00	30.75	0
84900	18/08/2018--15:54:00	30.77	0
84960	18/08/2018--15:55:00	30.79	0
85020	18/08/2018--15:56:00	30.8	0
85080	18/08/2018--15:57:00	30.82	0
85140	18/08/2018--15:58:00	30.85	0
85200	18/08/2018--15:59:00	30.87	0
85260	18/08/2018--16:00:00	30.88	0
85320	18/08/2018--16:01:00	30.89	0
85380	18/08/2018--16:02:00	30.91	0
85440	18/08/2018--16:03:00	30.9	0
85500	18/08/2018--16:04:00	30.93	0
85560	18/08/2018--16:05:00	30.94	0
85620	18/08/2018--16:06:00	30.98	0
85680	18/08/2018--16:07:00	30.98	0
85740	18/08/2018--16:08:00	30.99	0
85800	18/08/2018--16:09:00	31.01	0
85860	18/08/2018--16:10:00	31	0
85920	18/08/2018--16:11:00	31	0
85980	18/08/2018--16:12:00	30.98	0
86040	18/08/2018--16:13:00	30.98	0
86100	18/08/2018--16:14:00	30.98	0
86160	18/08/2018--16:15:00	30.97	0
86220	18/08/2018--16:16:00	30.99	0
86280	18/08/2018--16:17:00	30.97	0
86340	18/08/2018--16:18:00	30.99	0
86400	18/08/2018--16:19:00	30.98	0
86460	18/08/2018--16:20:00	30.99	0
86520	18/08/2018--16:21:00	30.98	0
86580	18/08/2018--16:22:00	30.95	0
86640	18/08/2018--16:23:00	30.98	0
86700	18/08/2018--16:24:00	31	0
86760	18/08/2018--16:25:00	31.02	377
86820	18/08/2018--16:26:00	31.52	0
86880	18/08/2018--16:27:00	31.34	0
86940	18/08/2018--16:28:00	31.15	0
87000	18/08/2018--16:29:00	31	0
87060	18/08/2018--16:30:00	30.88	0
87120	18/08/2018--16:31:00	30.79	0
87180	18/08/2018--16:32:00	30.72	0
87240	18/08/2018--16:33:00	30.7	0
87300	18/08/2018--16:34:00	30.62	0
87360	18/08/2018--16:35:00	30.53	0
87420	18/08/2018--16:36:00	30.48	0
87480	18/08/2018--16:37:00	30.45	0
87540	18/08/2018--16:38:00	30.43	0
87600	18/08/2018--16:39:00	30.45	0
87660	18/08/2018--16:40:00	30.44	0
87720	18/08/2018--16:41:00	30.41	0
87780	18/08/2018--16:42:00	30.4	0
87840	18/08/2018--16:43:00	30.41	0
87900	18/08/2018--16:44:00	30.39	0
87960	18/08/2018--16:45:00	30.4	0
88020	18/08/2018--16:46:00	30.39	0
88080	18/08/2018--16:47:00	30.38	0
88140	18/08/2018--16:48:00	30.37	0
88200	18/08/2018--16:49:00	30.32	0
88260	18/08/2018--16:50:00	30.28	0
88320	18/08/2018--16:51:00	30.28	0
88380	18/08/2018--16:52:00	30.25	0
88440	18/08/2018--16:53:00	30.23	0
88500	18/08/2018--16:54:00	30.18	0
88560	18/08/2018--16:55:00	30.18	0
88620	18/08/2018--16:56:00	30.18	0
88680	18/08/2018--16:57:00	30.17	0
88740	18/08/2018--16:58:00	30.16	0
88800	18/08/2018--16:59:00	30.13	0
88860	18/08/2018--17:00:00	30.13	0
88920	18/08/2018--17:01:00	30.14	2
88980	18/08/2018--17:02:00	30.11	0
89040	18/08/2018--17:03:00	30.07	0
89100	18/08/2018--17:04:00	30.09	0
89160	18/08/2018--17:05:00	30.06	0
89220	18/08/2018--17:06:00	30.07	0
89280	18/08/2018--17:07:00	30.05	0
89340	18/08/2018--17:08:00	30.05	0
89400	18/08/2018--17:09:00	30.04	0
89460	18/08/2018--17:10:00	30.04	0
89520	18/08/2018--17:11:00	29.99	0
89580	18/08/2018--17:12:00	29.98	0
89640	18/08/2018--17:13:00	29.91	0
89700	18/08/2018--17:14:00	29.87	0
89760	18/08/2018--17:15:00	29.86	0
89820	18/08/2018--17:16:00	29.83	0
89880	18/08/2018--17:17:00	29.84	0
89940	18/08/2018--17:18:00	29.79	0
90000	18/08/2018--17:19:00	29.77	0
90060	18/08/2018--17:20:00	29.77	0
90120	18/08/2018--17:21:00	29.73	0
90180	18/08/2018--17:22:00	29.72	0
90240	18/08/2018--17:23:00	29.73	0
90300	18/08/2018--17:24:00	29.72	0
90360	18/08/2018--17:25:00	29.71	0
90420	18/08/2018--17:26:00	29.68	0
90480	18/08/2018--17:27:00	29.68	0
90540	18/08/2018--17:28:00	29.68	0
90600	18/08/2018--17:29:00	29.64	0
90660	18/08/2018--17:30:00	29.63	0
90720	18/08/2018--17:31:00	29.63	0
90780	18/08/2018--17:32:00	29.59	0
90840	18/08/2018--17:33:00	29.55	0
90900	18/08/2018--17:34:00	29.56	0
90960	18/08/2018--17:35:00	29.52	0
91020	18/08/2018--17:36:00	29.49	0
91080	18/08/2018--17:37:00	29.5	0
91140	18/08/2018--17:38:00	29.51	0
91200	18/08/2018--17:39:00	29.52	0
91260	18/08/2018--17:40:00	29.47	0
91320	18/08/2018--17:41:00	29.44	0
91380	18/08/2018--17:42:00	29.42	0
91440	18/08/2018--17:43:00	29.41	0
91500	18/08/2018--17:44:00	29.38	0
91560	18/08/2018--17:45:00	29.35	0
91620	18/08/2018--17:46:00	29.33	0
91680	18/08/2018--17:47:00	29.33	0
91740	18/08/2018--17:48:00	29.33	0
91800	18/08/2018--17:49:00	29.31	0
91860	18/08/2018--17:50:00	29.28	0
91920	18/08/2018--17:51:00	29.26	0
91980	18/08/2018--17:52:00	29.25	0
92040	18/08/2018--17:53:00	29.23	0
92100	18/08/2018--17:54:00	29.21	0
92160	18/08/2018--17:55:00	29.16	0
92220	18/08/2018--17:56:00	29.12	1
92280	18/08/2018--17:57:00	29.09	0
92340	18/08/2018--17:58:00	29.11	0
92400	18/08/2018--17:59:00	29.09	0
92460	18/08/2018--18:00:00	29.07	0
92520	18/08/2018--18:01:00	29.06	119
92580	18/08/2018--18:02:00	28.88	0
92640	18/08/2018--18:03:00	28.4	0
92700	18/08/2018--18:04:00	28	0
92760	18/08/2018--18:05:00	27.64	0
92820	18/08/2018--18:06:00	27.34	0
92880	18/08/2018--18:07:00	27.11	0
92940	18/08/2018--18:08:00	26.91	0
93000	18/08/2018--18:09:00	26.78	0
93060	18/08/2018--18:10:00	26.65	0
93120	18/08/2018--18:11:00	26.54	0
93180	18/08/2018--18:12:00	26.43	0
93240	18/08/2018--18:13:00	26.36	0
93300	18/08/2018--18:14:00	26.29	188
93360	18/08/2018--18:15:00	26.42	225
93420	18/08/2018--18:16:00	26.87	249
93480	18/08/2018--18:17:00	27.11	62
93540	18/08/2018--18:18:00	27.3	152
93600	18/08/2018--18:19:00	27.45	354
93660	18/08/2018--18:20:00	27.61	181
93720	18/08/2018--18:21:00	27.82	319
93780	18/08/2018--18:22:00	28.09	171
93840	18/08/2018--18:23:00	28.72	274
93900	18/08/2018--18:24:00	28.94	676
93960	18/08/2018--18:25:00	29.01	441
94020	18/08/2018--18:26:00	28.73	292
94080	18/08/2018--18:27:00	28.48	373
94140	18/08/2018--18:28:00	28.2	433
94200	18/08/2018--18:29:00	27.95	291
94260	18/08/2018--18:30:00	27.68	469
94320	18/08/2018--18:31:00	27.64	455
94380	18/08/2018--18:32:00	27.67	197
94440	18/08/2018--18:33:00	27.73	141
94500	18/08/2018--18:34:00	27.84	379
94560	18/08/2018--18:35:00	27.99	468
94620	18/08/2018--18:36:00	28.06	537
94680	18/08/2018--18:37:00	28.05	93
94740	18/08/2018--18:38:00	27.9	438
94800	18/08/2018--18:39:00	27.77	343
94860	18/08/2018--18:40:00	27.65	1006
94920	18/08/2018--18:41:00	27.78	904
94980	18/08/2018--18:42:00	27.93	749
95040	18/08/2018--18:43:00	28.13	23
95100	18/08/2018--18:44:00	28.06	522
95160	18/08/2018--18:45:00	28	516
95220	18/08/2018--18:46:00	27.75	631
95280	18/08/2018--18:47:00	27.51	623
95340	18/08/2018--18:48:00	27.4	793
95400	18/08/2018--18:49:00	27.24	549
95460	18/08/2018--18:50:00	27.07	670
95520	18/08/2018--18:51:00	26.89	681
95580	18/08/2018--18:52:00	26.74	406
95640	18/08/2018--18:53:00	26.67	455
95700	18/08/2018--18:54:00	26.67	369
95760	18/08/2018--18:55:00	26.7	842
95820	18/08/2018--18:56:00	26.57	786
95880	18/08/2018--18:57:00	26.49	727
95940	18/08/2018--18:58:00	26.69	362
96000	18/08/2018--18:59:00	26.71	950
96060	18/08/2018--19:00:00	26.82	563
96120	18/08/2018--19:01:00	26.75	187
96180	18/08/2018--19:02:00	26.68	150
96240	18/08/2018--19:03:00	26.6	215
96300	18/08/2018--19:04:00	26.43	445
96360	18/08/2018--19:05:00	26.37	660
96420	18/08/2018--19:06:00	26.37	469
96480	18/08/2018--19:07:00	26.23	453
96540	18/08/2018--19:08:00	26.2	191
96600	18/08/2018--19:09:00	26.15	577
96660	18/08/2018--19:10:00	26.09	623
96720	18/08/2018--19:11:00	26.29	292
96780	18/08/2018--19:12:00	26.51	204
96840	18/08/2018--19:13:00	26.38	800
96900	18/08/2018--19:14:00	26.18	550
96960	18/08/2018--19:15:00	26.01	421
97020	18/08/2018--19:16:00	26.05	184
97080	18/08/2018--19:17:00	26.08	286
97140	18/08/2018--19:18:00	26.05	0
97200	18/08/2018--19:19:00	26.09	0
97260	18/08/2018--19:20:00	26.09	10
97320	18/08/2018--19:21:00	26.14	0
97380	18/08/2018--19:22:00	26.21	2
97440	18/08/2018--19:23:00	26.29	0
97500	18/08/2018--19:24:00	26.37	3
97560	18/08/2018--19:25:00	26.46	110
97620	18/08/2018--19:26:00	26.48	0
97680	18/08/2018--19:27:00	26.46	0
97740	18/08/2018--19:28:00	26.41	1
97800	18/08/2018--19:29:00	26.45	51
97860	18/08/2018--19:30:00	26.48	3
97920	18/08/2018--19:31:00	26.55	12
97980	18/08/2018--19:32:00	26.65	25
98040	18/08/2018--19:33:00	26.79	422
98100	18/08/2018--19:34:00	26.73	1
98160	18/08/2018--19:35:00	26.84	0
98220	18/08/2018--19:36:00	26.98	246
98280	18/08/2018--19:37:00	26.88	72
98340	18/08/2018--19:38:00	26.6	0
98400	18/08/2018--19:39:00	26.36	0
98460	18/08/2018--19:40:00	26.17	0
98520	18/08/2018--19:41:00	26	0
98580	18/08/2018--19:42:00	25.9	0
98640	18/08/2018--19:43:00	25.79	18
98700	18/08/2018--19:44:00	25.67	0
98760	18/08/2018--19:45:00	25.63	0
98820	18/08/2018--19:46:00	25.61	0
98880	18/08/2018--19:47:00	25.64	0
98940	18/08/2018--19:48:00	25.62	0
99000	18/08/2018--19:49:00	25.62	0
99060	18/08/2018--19:50:00	25.61	0
99120	18/08/2018--19:51:00	25.58	0
99180	18/08/2018--19:52:00	25.5	0
99240	18/08/2018--19:53:00	25.4	0
99300	18/08/2018--19:54:00	25.34	0
99360	18/08/2018--19:55:00	25.31	0
99420	18/08/2018--19:56:00	25.26	0
99480	18/08/2018--19:57:00	25.25	0
99540	18/08/2018--19:58:00	25.22	0
99600	18/08/2018--19:59:00	25.19	0
99660	18/08/2018--20:00:00	25.19	0
99720	18/08/2018--20:01:00	25.16	0
99780	18/08/2018--20:02:00	25.14	0
99840	18/08/2018--20:03:00	25.09	0
99900	18/08/2018--20:04:00	25.06	0
99960	18/08/2018--20:05:00	25.04	0
100020	18/08/2018--20:06:00	25.03	0
100080	18/08/2018--20:07:00	25.02	0
100140	18/08/2018--20:08:00	24.98	0
100200	18/08/2018--20:09:00	24.97	0
100260	18/08/2018--20:10:00	24.95	0
100320	18/08/2018--20:11:00	24.95	0
100380	18/08/2018--20:12:00	24.91	0
100440	18/08/2018--20:13:00	24.88	0
100500	18/08/2018--20:14:00	24.87	0
100560	18/08/2018--20:15:00	24.87	0
100620	18/08/2018--20:16:00	24.84	0
100680	18/08/2018--20:17:00	24.79	0
100740	18/08/2018--20:18:00	24.79	0
100800	18/08/2018--20:19:00	24.77	0
100860	18/08/2018--20:20:00	24.77	0
100920	18/08/2018--20:21:00	24.71	0
100980	18/08/2018--20:22:00	24.71	0
101040	18/08/2018--20:23:00	24.65	0
101100	18/08/2018--20:24:00	24.64	0
101160	18/08/2018--20:25:00	24.61	0
101220	18/08/2018--20:26:00	24.6	0
101280	18/08/2018--20:27:00	24.58	0
101340	18/08/2018--20:28:00	24.57	0
101400	18/08/2018--20:29:00	24.54	0
101460	18/08/2018--20:30:00	24.54	0
101520	18/08/2018--20:31:00	24.51	0
101580	18/08/2018--20:32:00	24.5	0
101640	18/08/2018--20:33:00	24.49	0
101700	18/08/2018--20:34:00	24.46	0
101760	18/08/2018--20:35:00	24.46	0
101820	18/08/2018--20:36:00	24.46	0
101880	18/08/2018--20:37:00	24.42	0
101940	18/08/2018--20:38:00	24.41	0
102000	18/08/2018--20:39:00	24.39	0
102060	18/08/2018--20:40:00	24.36	0
102120	18/08/2018--20:41:00	24.3	0
102180	18/08/2018--20:42:00	24.25	0
102240	18/08/2018--20:43:00	24.2	0
102300	18/08/2018--20:44:00	24.18	0
102360	18/08/2018--20:45:00	24.17	0
102420	18/08/2018--20:46:00	24.16	0
102480	18/08/2018--20:47:00	24.16	0
102540	18/08/2018--20:48:00	24.14	0
102600	18/08/2018--20:49:00	24.14	0
102660	18/08/2018--20:50:00	24.14	0
102720	18/08/2018--20:51:00	24.13	0
102780	18/08/2018--20:52:00	24.12	0
102840	18/08/2018--20:53:00	24.1	0
102900	18/08/2018--20:54:00	24.07	0
102960	18/08/2018--20:55:00	24.07	0
103020	18/08/2018--20:56:00	24.05	0
103080	18/08/2018--20:57:00	24.04	0
103140	18/08/2018--20:58:00	24	0
103200	18/08/2018--20:59:00	23.99	0
103260	18/08/2018--21:00:00	24	0
103320	18/08/2018--21:01:00	23.98	0
103380	18/08/2018--21:02:00	23.98	0
103440	18/08/2018--21:03:00	24	0
103500	18/08/2018--21:04:00	23.97	0
103560	18/08/2018--21:05:00	23.98	0
103620	18/08/2018--21:06:00	23.95	0
103680	18/08/2018--21:07:00	23.94	0
103740	18/08/2018--21:08:00	23.91	0
103800	18/08/2018--21:09:00	23.89	0
103860	18/08/2018--21:10:00	23.88	0
103920	18/08/2018--21:11:00	23.85	0
103980	18/08/2018--21:12:00	23.83	0
104040	18/08/2018--21:13:00	23.81	0
104100	18/08/2018--21:14:00	23.79	0
104160	18/08/2018--21:15:00	23.77	0
104220	18/08/2018--21:16:00	23.76	0
104280	18/08/2018--21:17:00	23.75	0
104340	18/08/2018--21:18:00	23.72	0
104400	18/08/2018--21:19:00	23.71	0
104460	18/08/2018--21:20:00	23.68	0
104520	18/08/2018--21:21:00	23.66	0
104580	18/08/2018--21:22:00	23.64	0
104640	18/08/2018--21:23:00	23.64	0
104700	18/08/2018--21:24:00	23.61	0
104760	18/08/2018--21:25:00	23.61	0
104820	18/08/2018--21:26:00	23.59	0
104880	18/08/2018--21:27:00	23.55	0
104940	18/08/2018--21:28:00	23.53	0
105000	18/08/2018--21:29:00	23.49	0
105060	18/08/2018--21:30:00	23.48	0
105120	18/08/2018--21:31:00	23.46	0
105180	18/08/2018--21:32:00	23.41	0
105240	18/08/2018--21:33:00	23.41	0
105300	18/08/2018--21:34:00	23.37	0
105360	18/08/2018--21:35:00	23.35	0
105420	18/08/2018--21:36:00	23.34	0
105480	18/08/2018--21:37:00	23.31	0
105540	18/08/2018--21:38:00	23.3	0
105600	18/08/2018--21:39:00	23.27	0
105660	18/08/2018--21:40:00	23.27	0
105720	18/08/2018--21:41:00	23.27	0
105780	18/08/2018--21:42:00	23.25	0
105840	18/08/2018--21:43:00	23.25	0
105900	18/08/2018--21:44:00	23.23	0
105960	18/08/2018--21:45:00	23.22	0
106020	18/08/2018--21:46:00	23.21	0
106080	18/08/2018--21:47:00	23.18	0
106140	18/08/2018--21:48:00	23.16	0
106200	18/08/2018--21:49:00	23.13	0
106260	18/08/2018--21:50:00	23.11	0
106320	18/08/2018--21:51:00	23.12	0
106380	18/08/2018--21:52:00	23.09	0
106440	18/08/2018--21:53:00	23.1	0
106500	18/08/2018--21:54:00	23.09	0
106560	18/08/2018--21:55:00	23.09	0
106620	18/08/2018--21:56:00	23.07	0
106680	18/08/2018--21:57:00	23.07	0
106740	18/08/2018--21:58:00	23.06	0
106800	18/08/2018--21:59:00	23.04	0
106860	18/08/2018--22:00:00	23.01	0
106920	18/08/2018--22:01:00	22.97	0
106980	18/08/2018--22:02:00	22.96	0
107040	18/08/2018--22:03:00	22.93	0
107100	18/08/2018--22:04:00	22.91	0
107160	18/08/2018--22:05:00	22.93	0
107220	18/08/2018--22:06:00	22.93	0
107280	18/08/2018--22:07:00	22.94	0
107340	18/08/2018--22:08:00	22.91	0
107400	18/08/2018--22:09:00	22.9	0
107460	18/08/2018--22:10:00	22.91	0
107520	18/08/2018--22:11:00	22.9	0
107580	18/08/2018--22:12:00	22.89	0
107640	18/08/2018--22:13:00	22.87	0
107700	18/08/2018--22:14:00	22.86	0
107760	18/08/2018--22:15:00	22.82	0
107820	18/08/2018--22:16:00	22.78	0
107880	18/08/2018--22:17:00	22.76	0
107940	18/08/2018--22:18:00	22.77	0
108000	18/08/2018--22:19:00	22.78	0
108060	18/08/2018--22:20:00	22.78	0
108120	18/08/2018--22:21:00	22.8	0
108180	18/08/2018--22:22:00	22.79	0
108240	18/08/2018--22:23:00	22.78	0
108300	18/08/2018--22:24:00	22.79	0
108360	18/08/2018--22:25:00	22.77	0
108420	18/08/2018--22:26:00	22.74	0
108480	18/08/2018--22:27:00	22.68	0
108540	18/08/2018--22:28:00	22.61	0
108600	18/08/2018--22:29:00	22.58	0
108660	18/08/2018--22:30:00	22.55	0
108720	18/08/2018--22:31:00	22.54	0
108780	18/08/2018--22:32:00	22.5	0
108840	18/08/2018--22:33:00	22.49	0
108900	18/08/2018--22:34:00	22.48	0
108960	18/08/2018--22:35:00	22.5	0
109020	18/08/2018--22:36:00	22.5	0
109080	18/08/2018--22:37:00	22.52	0
109140	18/08/2018--22:38:00	22.5	0
109200	18/08/2018--22:39:00	22.5	0
109260	18/08/2018--22:40:00	22.53	0
109320	18/08/2018--22:41:00	22.47	0
109380	18/08/2018--22:42:00	22.47	0
109440	18/08/2018--22:43:00	22.44	0
109500	18/08/2018--22:44:00	22.43	0
109560	18/08/2018--22:45:00	22.41	0
109620	18/08/2018--22:46:00	22.4	0
109680	18/08/2018--22:47:00	22.4	0
109740	18/08/2018--22:48:00	22.41	0
109800	18/08/2018--22:49:00	22.42	0
109860	18/08/2018--22:50:00	22.42	0
109920	18/08/2018--22:51:00	22.44	0
109980	18/08/2018--22:52:00	22.44	0
110040	18/08/2018--22:53:00	22.43	0
110100	18/08/2018--22:54:00	22.41	0
110160	18/08/2018--22:55:00	22.36	0
110220	18/08/2018--22:56:00	22.34	0
110280	18/08/2018--22:57:00	22.29	0
110340	18/08/2018--22:58:00	22.22	0
110400	18/08/2018--22:59:00	22.2	0
110460	18/08/2018--23:00:00	22.17	0
110520	18/08/2018--23:01:00	22.16	0
110580	18/08/2018--23:02:00	22.15	0
110640	18/08/2018--23:03:00	22.13	0
110700	18/08/2018--23:04:00	22.08	0
110760	18/08/2018--23:05:00	22.06	0
110820	18/08/2018--23:06:00	22.06	0
110880	18/08/2018--23:07:00	22.07	0
110940	18/08/2018--23:08:00	22.09	0
111000	18/08/2018--23:09:00	22.15	115
111060	18/08/2018--23:10:00	22.18	190
111120	18/08/2018--23:11:00	22.34	0
111180	18/08/2018--23:12:00	22.5	0
111240	18/08/2018--23:13:00	22.63	0
111300	18/08/2018--23:14:00	22.75	0
111360	18/08/2018--23:15:00	22.86	0
111420	18/08/2018--23:16:00	22.96	0
111480	18/08/2018--23:17:00	23.05	0
111540	18/08/2018--23:18:00	23.14	0
111600	18/08/2018--23:19:00	23.21	0
111660	18/08/2018--23:20:00	23.28	0
111720	18/08/2018--23:21:00	23.36	0
111780	18/08/2018--23:22:00	23.4	0
111840	18/08/2018--23:23:00	23.44	0
111900	18/08/2018--23:24:00	23.5	0
111960	18/08/2018--23:25:00	23.54	0
112020	18/08/2018--23:26:00	23.57	0
112080	18/08/2018--23:27:00	23.62	0
112140	18/08/2018--23:28:00	23.65	0
112200	18/08/2018--23:29:00	23.69	0
112260	18/08/2018--23:30:00	23.71	0
112320	18/08/2018--23:31:00	23.73	0
112380	18/08/2018--23:32:00	23.75	0
112440	18/08/2018--23:33:00	23.76	0
112500	18/08/2018--23:34:00	23.8	0
112560	18/08/2018--23:35:00	23.8	0
112620	18/08/2018--23:36:00	23.83	0
112680	18/08/2018--23:37:00	23.84	0
112740	18/08/2018--23:38:00	23.86	0
112800	18/08/2018--23:39:00	23.88	0
112860	18/08/2018--23:40:00	23.88	0
112920	18/08/2018--23:41:00	23.9	0
112980	18/08/2018--23:42:00	23.91	0
113040	18/08/2018--23:43:00	23.92	0
113100	18/08/2018--23:44:00	23.92	0
113160	18/08/2018--23:45:00	23.95	0
113220	18/08/2018--23:46:00	23.96	0
113280	18/08/2018--23:47:00	23.97	0
113340	18/08/2018--23:48:00	23.98	0
113400	18/08/2018--23:49:00	23.98	0
113460	18/08/2018--23:50:00	24	0
113520	18/08/2018--23:51:00	24	0
113580	18/08/2018--23:52:00	24.02	0
113640	18/08/2018--23:53:00	24.01	0
113700	18/08/2018--23:54:00	24.02	0
113760	18/08/2018--23:55:00	24.02	0
113820	18/08/2018--23:56:00	24.04	0
113880	18/08/2018--23:57:00	24.04	0
113940	18/08/2018--23:58:00	24.08	0
114000	18/08/2018--23:59:00	24.07	0
114060	19/08/2018--00:00:00	24.06	0
114120	19/08/2018--00:01:00	24.09	0
114180	19/08/2018--00:02:00	24.09	0
114240	19/08/2018--00:03:00	24.08	0
114300	19/08/2018--00:04:00	24.1	0
114360	19/08/2018--00:05:00	24.1	0
114420	19/08/2018--00:06:00	24.11	0
114480	19/08/2018--00:07:00	24.12	0
114540	19/08/2018--00:08:00	24.11	0
114600	19/08/2018--00:09:00	24.13	0
114660	19/08/2018--00:10:00	24.13	0
114720	19/08/2018--00:11:00	24.14	0
114780	19/08/2018--00:12:00	24.12	0
114840	19/08/2018--00:13:00	24.12	0
114900	19/08/2018--00:14:00	24.12	0
114960	19/08/2018--00:15:00	24.14	0
115020	19/08/2018--00:16:00	24.14	0
115080	19/08/2018--00:17:00	24.15	0
115140	19/08/2018--00:18:00	24.13	0
115200	19/08/2018--00:19:00	24.14	0
115260	19/08/2018--00:20:00	24.17	0
115320	19/08/2018--00:21:00	24.15	0
115380	19/08/2018--00:22:00	24.15	0
115440	19/08/2018--00:23:00	24.15	0
115500	19/08/2018--00:24:00	24.18	0
115560	19/08/2018--00:25:00	24.16	0
115620	19/08/2018--00:26:00	24.17	0
115680	19/08/2018--00:27:00	24.17	0
115740	19/08/2018--00:28:00	24.17	0
115800	19/08/2018--00:29:00	24.18	0
115860	19/08/2018--00:30:00	24.17	0
115920	19/08/2018--00:31:00	24.18	0
115980	19/08/2018--00:32:00	24.17	0
116040	19/08/2018--00:33:00	24.16	0
116100	19/08/2018--00:34:00	24.16	0
116160	19/08/2018--00:35:00	24.16	0
116220	19/08/2018--00:36:00	24.15	0
116280	19/08/2018--00:37:00	24.18	0
116340	19/08/2018--00:38:00	24.16	0
116400	19/08/2018--00:39:00	24.16	0
116460	19/08/2018--00:40:00	24.16	0
116520	19/08/2018--00:41:00	24.16	0
116580	19/08/2018--00:42:00	24.16	0
116640	19/08/2018--00:43:00	24.15	0
116700	19/08/2018--00:44:00	24.17	0
116760	19/08/2018--00:45:00	24.15	0
116820	19/08/2018--00:46:00	24.15	0
116880	19/08/2018--00:47:00	24.16	0
116940	19/08/2018--00:48:00	24.15	0
117000	19/08/2018--00:49:00	24.14	0
117060	19/08/2018--00:50:00	24.14	0
117120	19/08/2018--00:51:00	24.14	0
117180	19/08/2018--00:52:00	24.12	0
117240	19/08/2018--00:53:00	24.14	0
117300	19/08/2018--00:54:00	24.13	0
117360	19/08/2018--00:55:00	24.13	0
117420	19/08/2018--00:56:00	24.12	0
117480	19/08/2018--00:57:00	24.11	0
117540	19/08/2018--00:58:00	24.11	0
117600	19/08/2018--00:59:00	24.12	0
117660	19/08/2018--01:00:00	24.12	0
117720	19/08/2018--01:01:00	24.1	0
117780	19/08/2018--01:02:00	24.09	0
117840	19/08/2018--01:03:00	24.09	0
117900	19/08/2018--01:04:00	24.09	0
117960	19/08/2018--01:05:00	24.11	0
118020	19/08/2018--01:06:00	24.08	0
118080	19/08/2018--01:07:00	24.1	0
118140	19/08/2018--01:08:00	24.09	0
118200	19/08/2018--01:09:00	24.09	0
118260	19/08/2018--01:10:00	24.09	0
118320	19/08/2018--01:11:00	24.09	0
118380	19/08/2018--01:12:00	24.08	0
118440	19/08/2018--01:13:00	24.08	0
118500	19/08/2018--01:14:00	24.07	0
118560	19/08/2018--01:15:00	24.07	0
118620	19/08/2018--01:16:00	24.07	0
118680	19/08/2018--01:17:00	24.07	0
118740	19/08/2018--01:18:00	24.07	0
118800	19/08/2018--01:19:00	24.06	0
118860	19/08/2018--01:20:00	24.07	0
118920	19/08/2018--01:21:00	24.07	0
118980	19/08/2018--01:22:00	24.05	0
119040	19/08/2018--01:23:00	24.05	0
119100	19/08/2018--01:24:00	24.05	0
119160	19/08/2018--01:25:00	24.06	0
119220	19/08/2018--01:26:00	24.05	0
119280	19/08/2018--01:27:00	24.06	0
119340	19/08/2018--01:28:00	24.07	0
119400	19/08/2018--01:29:00	24.05	0
119460	19/08/2018--01:30:00	24.05	0
119520	19/08/2018--01:31:00	24.05	0
119580	19/08/2018--01:32:00	24.04	0
119640	19/08/2018--01:33:00	24.05	0
119700	19/08/2018--01:34:00	24.05	0
119760	19/08/2018--01:35:00	24.05	0
119820	19/08/2018--01:36:00	24.05	0
119880	19/08/2018--01:37:00	24.05	0
119940	19/08/2018--01:38:00	24.04	0
120000	19/08/2018--01:39:00	24.05	0
120060	19/08/2018--01:40:00	24.04	0
120120	19/08/2018--01:41:00	24.05	0
120180	19/08/2018--01:42:00	24.06	0
120240	19/08/2018--01:43:00	24.07	0
120300	19/08/2018--01:44:00	24.05	0
120360	19/08/2018--01:45:00	24.04	0
120420	19/08/2018--01:46:00	24.05	0
120480	19/08/2018--01:47:00	24.05	0
120540	19/08/2018--01:48:00	24.06	0
120600	19/08/2018--01:49:00	24.05	0
120660	19/08/2018--01:50:00	24.04	0
120720	19/08/2018--01:51:00	24.04	0
120780	19/08/2018--01:52:00	24.05	0
120840	19/08/2018--01:53:00	24.06	0
120900	19/08/2018--01:54:00	24.04	0
120960	19/08/2018--01:55:00	24.06	0
121020	19/08/2018--01:56:00	24.03	0
121080	19/08/2018--01:57:00	24.04	0
121140	19/08/2018--01:58:00	24.04	0
121200	19/08/2018--01:59:00	24.04	0
121260	19/08/2018--02:00:00	24.05	0
121320	19/08/2018--02:01:00	24.05	0
121380	19/08/2018--02:02:00	24.03	0
121440	19/08/2018--02:03:00	24.03	0
121500	19/08/2018--02:04:00	24.03	0
121560	19/08/2018--02:05:00	24.03	0
121620	19/08/2018--02:06:00	24.03	0
121680	19/08/2018--02:07:00	24.03	0
121740	19/08/2018--02:08:00	24.04	0
121800	19/08/2018--02:09:00	24	0
121860	19/08/2018--02:10:00	24.01	0
121920	19/08/2018--02:11:00	24.02	0
121980	19/08/2018--02:12:00	24.02	0
122040	19/08/2018--02:13:00	23.99	0
122100	19/08/2018--02:14:00	24	0
122160	19/08/2018--02:15:00	23.99	0
122220	19/08/2018--02:16:00	23.99	0
122280	19/08/2018--02:17:00	23.98	0
122340	19/08/2018--02:18:00	24	0
122400	19/08/2018--02:19:00	23.99	0
122460	19/08/2018--02:20:00	23.97	0
122520	19/08/2018--02:21:00	23.99	0
122580	19/08/2018--02:22:00	23.96	0
122640	19/08/2018--02:23:00	23.96	0
122700	19/08/2018--02:24:00	23.97	0
122760	19/08/2018--02:25:00	23.95	0
122820	19/08/2018--02:26:00	23.93	0
122880	19/08/2018--02:27:00	23.92	0
122940	19/08/2018--02:28:00	23.93	0
123000	19/08/2018--02:29:00	23.91	0
123060	19/08/2018--02:30:00	23.91	0
123120	19/08/2018--02:31:00	23.93	0
123180	19/08/2018--02:32:00	23.89	0
123240	19/08/2018--02:33:00	23.89	0
123300	19/08/2018--02:34:00	23.88	0
123360	19/08/2018--02:35:00	23.88	0
123420	19/08/2018--02:36:00	23.88	0
123480	19/08/2018--02:37:00	23.87	0
123540	19/08/2018--02:38:00	23.87	0
123600	19/08/2018--02:39:00	23.87	0
123660	19/08/2018--02:40:00	23.85	0
123720	19/08/2018--02:41:00	23.84	0
123780	19/08/2018--02:42:00	23.84	0
123840	19/08/2018--02:43:00	23.83	0
123900	19/08/2018--02:44:00	23.82	0
123960	19/08/2018--02:45:00	23.81	0
124020	19/08/2018--02:46:00	23.8	0
124080	19/08/2018--02:47:00	23.81	0
124140	19/08/2018--02:48:00	23.79	0
124200	19/08/2018--02:49:00	23.79	0
124260	19/08/2018--02:50:00	23.79	0
124320	19/08/2018--02:51:00	23.76	0
124380	19/08/2018--02:52:00	23.78	0
124440	19/08/2018--02:53:00	23.76	0
124500	19/08/2018--02:54:00	23.76	0
124560	19/08/2018--02:55:00	23.73	0
124620	19/08/2018--02:56:00	23.74	0
124680	19/08/2018--02:57:00	23.74	0
124740	19/08/2018--02:58:00	23.71	0
124800	19/08/2018--02:59:00	23.73	0
124860	19/08/2018--03:00:00	23.71	0
124920	19/08/2018--03:01:00	23.72	0
124980	19/08/2018--03:02:00	23.71	0
125040	19/08/2018--03:03:00	23.71	0
125100	19/08/2018--03:04:00	23.71	0
125160	19/08/2018--03:05:00	23.71	0
125220	19/08/2018--03:06:00	23.7	0
125280	19/08/2018--03:07:00	23.7	0
125340	19/08/2018--03:08:00	23.68	0
125400	19/08/2018--03:09:00	23.66	0
125460	19/08/2018--03:10:00	23.68	0
125520	19/08/2018--03:11:00	23.66	0
125580	19/08/2018--03:12:00	23.67	0
125640	19/08/2018--03:13:00	23.66	0
125700	19/08/2018--03:14:00	23.65	0
125760	19/08/2018--03:15:00	23.64	0
125820	19/08/2018--03:16:00	23.64	0
125880	19/08/2018--03:17:00	23.64	0
125940	19/08/2018--03:18:00	23.64	0
126000	19/08/2018--03:19:00	23.66	0
126060	19/08/2018--03:20:00	23.65	0
126120	19/08/2018--03:21:00	23.64	0
126180	19/08/2018--03:22:00	23.64	0
126240	19/08/2018--03:23:00	23.65	0
126300	19/08/2018--03:24:00	23.64	0
126360	19/08/2018--03:25:00	23.65	0
126420	19/08/2018--03:26:00	23.63	0
126480	19/08/2018--03:27:00	23.63	0
126540	19/08/2018--03:28:00	23.63	0
126600	19/08/2018--03:29:00	23.61	0
126660	19/08/2018--03:30:00	23.62	0
126720	19/08/2018--03:31:00	23.6	0
126780	19/08/2018--03:32:00	23.61	0
126840	19/08/2018--03:33:00	23.59	0
126900	19/08/2018--03:34:00	23.57	0
126960	19/08/2018--03:35:00	23.56	0
127020	19/08/2018--03:36:00	23.56	0
127080	19/08/2018--03:37:00	23.55	0
127140	19/08/2018--03:38:00	23.55	0
127200	19/08/2018--03:39:00	23.52	0
127260	19/08/2018--03:40:00	23.53	0
127320	19/08/2018--03:41:00	23.52	0
127380	19/08/2018--03:42:00	23.47	0
127440	19/08/2018--03:43:00	23.46	0
127500	19/08/2018--03:44:00	23.47	0
127560	19/08/2018--03:45:00	23.45	0
127620	19/08/2018--03:46:00	23.43	0
127680	19/08/2018--03:47:00	23.43	0
127740	19/08/2018--03:48:00	23.42	0
127800	19/08/2018--03:49:00	23.41	0
127860	19/08/2018--03:50:00	23.39	0
127920	19/08/2018--03:51:00	23.37	0
127980	19/08/2018--03:52:00	23.38	0
128040	19/08/2018--03:53:00	23.36	0
128100	19/08/2018--03:54:00	23.34	0
128160	19/08/2018--03:55:00	23.34	0
128220	19/08/2018--03:56:00	23.31	0
128280	19/08/2018--03:57:00	23.32	0
128340	19/08/2018--03:58:00	23.3	0
128400	19/08/2018--03:59:00	23.3	0
128460	19/08/2018--04:00:00	23.29	0
128520	19/08/2018--04:01:00	23.28	0
128580	19/08/2018--04:02:00	23.27	0
128640	19/08/2018--04:03:00	23.24	0
128700	19/08/2018--04:04:00	23.26	0
128760	19/08/2018--04:05:00	23.24	0
128820	19/08/2018--04:06:00	23.21	0
128880	19/08/2018--04:07:00	23.21	0
128940	19/08/2018--04:08:00	23.21	0
129000	19/08/2018--04:09:00	23.2	0
129060	19/08/2018--04:10:00	23.19	0
129120	19/08/2018--04:11:00	23.19	0
129180	19/08/2018--04:12:00	23.18	0
129240	19/08/2018--04:13:00	23.17	0
129300	19/08/2018--04:14:00	23.18	0
129360	19/08/2018--04:15:00	23.18	0
129420	19/08/2018--04:16:00	23.18	0
129480	19/08/2018--04:17:00	23.16	0
129540	19/08/2018--04:18:00	23.15	0
129600	19/08/2018--04:19:00	23.15	0
129660	19/08/2018--04:20:00	23.15	0
129720	19/08/2018--04:21:00	23.15	0
129780	19/08/2018--04:22:00	23.15	0
129840	19/08/2018--04:23:00	23.14	0
129900	19/08/2018--04:24:00	23.13	0
129960	19/08/2018--04:25:00	23.14	0
130020	19/08/2018--04:26:00	23.12	0
130080	19/08/2018--04:27:00	23.1	0
130140	19/08/2018--04:28:00	23.11	0
130200	19/08/2018--04:29:00	23.1	0
130260	19/08/2018--04:30:00	23.09	0
130320	19/08/2018--04:31:00	23.07	0
130380	19/08/2018--04:32:00	23.07	0
130440	19/08/2018--04:33:00	23.08	0
130500	19/08/2018--04:34:00	23.05	0
130560	19/08/2018--04:35:00	23.05	0
130620	19/08/2018--04:36:00	23.05	0
130680	19/08/2018--04:37:00	23.06	0
130740	19/08/2018--04:38:00	23.04	0
130800	19/08/2018--04:39:00	23.02	0
130860	19/08/2018--04:40:00	23.04	0
130920	19/08/2018--04:41:00	23.04	0
130980	19/08/2018--04:42:00	23.01	0
131040	19/08/2018--04:43:00	23.03	0
131100	19/08/2018--04:44:00	23.02	0
131160	19/08/2018--04:45:00	23	0
131220	19/08/2018--04:46:00	23.01	0
131280	19/08/2018--04:47:00	23	0
131340	19/08/2018--04:48:00	23.01	0
131400	19/08/2018--04:49:00	23	0
131460	19/08/2018--04:50:00	23	0
131520	19/08/2018--04:51:00	22.98	0
131580	19/08/2018--04:52:00	22.98	0
131640	19/08/2018--04:53:00	22.96	0
131700	19/08/2018--04:54:00	22.97	0
131760	19/08/2018--04:55:00	22.96	0
131820	19/08/2018--04:56:00	22.96	0
131880	19/08/2018--04:57:00	22.95	0
131940	19/08/2018--04:58:00	22.95	0
132000	19/08/2018--04:59:00	22.95	0
132060	19/08/2018--05:00:00	22.94	0
