# Supplementary material for: A randomized cross-over trial investigating differences in 24-h personal air and skin temperatures using wearable sensors between two climatologically contrasting settings
Source: Sci Rep. 2021 Nov 10;11:22020. doi: 10.1038/s41598-021-01180-y (PMC8580978; doi:10.1038/s41598-021-01180-y)
Supplement: Supplementary file 2 — Supplementary Data. [file 41598_2021_1180_MOESM2_ESM.zip › New folder/new/T24_A2new.csv]

Index	Date	Temperature	Activity	X-axis	Y-axis	Z-axis	Marker
60	24/09/2018--08:43:00	30.24	21	-0.0665853	0.0121502	0.987762
120	24/09/2018--08:44:00	29.84	0	-0.0665853	0.0121502	0.987762
180	24/09/2018--08:45:00	29.61	0	-0.0665853	0.0121502	100.225
267	24/09/2018--08:52:00	30.24	290	0.16846	-0.976427	-0.0842023
327	24/09/2018--08:53:00	29.88	69	0.246808	-0.637065	0.683556
387	24/09/2018--08:54:00	29.68	0	0.246808	-0.651819	0.683556
447	24/09/2018--08:55:00	29.65	528	0.0901116	-0.666574	0.52421
507	24/09/2018--08:56:00	29.7	619	0.15279	-0.961672	-0.20009
567	24/09/2018--08:57:00	29.65	6	0.16846	-0.976427	-0.0842023
627	24/09/2018--08:58:00	29.62	4	0.137121	-0.991182	-0.12766
687	24/09/2018--08:59:00	29.55	45	-0.0509156	-0.0173596	0.95879
747	24/09/2018--09:00:00	29.52	44	-0.0665853	0.04166	100.225
807	24/09/2018--09:01:00	29.49	28	-0.0979246	0.04166	0.987762
867	24/09/2018--09:02:00	29.48	96	-0.0979246	0.203964	0.95879
927	24/09/2018--09:03:00	29.43	35	-0.144934	0.0269051	100.225
987	24/09/2018--09:04:00	29.42	1	-0.129264	0.0564148	103.122
1047	24/09/2018--09:05:00	29.39	0	-0.0822549	0.0564148	0.973276
1107	24/09/2018--09:06:00	29.37	0	-0.0509156	0.0121502	101.673
1167	24/09/2018--09:07:00	29.37	50	0.450514	-0.873143	0.205518
1227	24/09/2018--09:08:00	29.38	1	0.419175	-0.828878	0.0606578
1287	24/09/2018--09:09:00	29.39	6	0.450514	-0.932162	0.104116
1347	24/09/2018--09:10:00	29.44	63	0.575872	-0.843633	0.335892
1407	24/09/2018--09:11:00	29.5	318	0.18413	-0.961672	-0.171118
1467	24/09/2018--09:12:00	29.52	274	0.121451	-0.238683	0.828416
1527	24/09/2018--09:13:00	29.43	92	-0.0195762	0.0121502	0.987762
1587	24/09/2018--09:14:00	29.39	0	-0.0195762	0.0121502	0.987762
1647	24/09/2018--09:15:00	29.34	262	-0.881409	-0.0616242	0.480752
1707	24/09/2018--09:16:00	29.45	26	-0.740382	-0.150153	0.66907
1767	24/09/2018--09:17:00	29.64	0	-0.740382	-0.135399	0.683556
1827	24/09/2018--09:18:00	29.82	0	-0.740382	-0.120644	0.683556
1887	24/09/2018--09:19:00	29.95	0	-0.756051	-0.120644	0.654584
1947	24/09/2018--09:20:00	30.14	0	-0.724712	-0.105889	0.698042
2007	24/09/2018--09:21:00	30.3	76	-100.677	-0.135399	0.0896298
2067	24/09/2018--09:22:00	30.33	34	-100.677	-0.209173	-0.0117723
2127	24/09/2018--09:23:00	30.34	124	-100.677	-0.135399	0.118602
2187	24/09/2018--09:24:00	30.3	39	-100.677	-0.135399	0.0606578
2247	24/09/2018--09:25:00	30.21	1	-100.677	-0.164908	-0.0117723
2307	24/09/2018--09:26:00	30.04	217	-106.944	-0.135399	-0.0262583
2367	24/09/2018--09:27:00	29.95	115	-0.959757	-0.0468693	0.321406
2427	24/09/2018--09:28:00	30.03	2	-0.959757	-0.0468693	0.30692
2487	24/09/2018--09:29:00	30.14	4	-0.959757	0.130189	0.23449
2547	24/09/2018--09:30:00	30.2	0	-0.959757	0.130189	0.263462
2607	24/09/2018--09:31:00	30.24	0	-0.959757	0.144944	0.248976
2667	24/09/2018--09:32:00	30.25	175	-0.881409	-0.135399	-0.489811
2727	24/09/2018--09:33:00	30.19	1	-0.928418	-0.150153	-0.417381
2787	24/09/2018--09:34:00	30.12	11	-0.865739	-0.105889	-0.547755
2847	24/09/2018--09:35:00	30.12	2	-0.897078	-0.105889	-0.504297
2907	24/09/2018--09:36:00	30.11	1	-0.897078	-0.135399	-0.489811
2967	24/09/2018--09:37:00	30.18	5	-0.975427	-0.253438	-0.214576
3027	24/09/2018--09:38:00	30.33	153	-103.811	-0.209173	0.0171997
3087	24/09/2018--09:39:00	30.37	213	-100.677	-0.164908	0.176546
3147	24/09/2018--09:40:00	30.35	1	-0.928418	-0.400986	-0.229062
3207	24/09/2018--09:41:00	30.39	1	-0.959757	-0.371477	0.0461718
3267	24/09/2018--09:42:00	30.52	1	-0.944088	-0.268193	-0.315978
3327	24/09/2018--09:43:00	30.61	1	-0.8344	-0.371477	-0.475325
3387	24/09/2018--09:44:00	30.69	0	-0.850069	-0.327212	-0.489811
3447	24/09/2018--09:45:00	30.78	1	-0.959757	-0.371477	-0.0842023
3507	24/09/2018--09:46:00	30.89	0	-0.724712	-0.327212	-0.663643
3567	24/09/2018--09:47:00	30.98	0	-0.881409	-0.297702	-0.431867
3627	24/09/2018--09:48:00	31.02	0	-0.865739	-0.209173	-0.518783
3687	24/09/2018--09:49:00	31.08	0	-0.881409	-0.282947	-0.446353
3747	24/09/2018--09:50:00	31.07	0	-0.865739	-0.268193	-0.489811
3807	24/09/2018--09:51:00	31.09	4	-0.928418	-0.297702	-0.315978
3867	24/09/2018--09:52:00	31.14	1	-100.677	-0.223928	-0.0697163
3927	24/09/2018--09:53:00	31.26	2	-0.865739	-0.282947	-0.489811
3987	24/09/2018--09:54:00	31.35	0	-0.928418	-0.415741	-0.113174
4047	24/09/2018--09:55:00	31.45	0	-0.912748	-0.105889	0.45178
4107	24/09/2018--09:56:00	31.53	3	-0.850069	-0.105889	-0.562241
4167	24/09/2018--09:57:00	31.48	0	-0.8344	-0.120644	-0.576727
4227	24/09/2018--09:58:00	31.41	0	-0.881409	-0.135399	-0.489811
4287	24/09/2018--09:59:00	31.32	0	-0.959757	-0.150153	-0.330464
4347	24/09/2018--10:00:00	31.25	0	-0.881409	-0.120644	-0.489811
4407	24/09/2018--10:01:00	31.2	1	-100.677	-0.150153	-0.0117723
4467	24/09/2018--10:02:00	31.16	0	-0.912748	-0.120644	-0.446353
4527	24/09/2018--10:03:00	31.16	2	-0.944088	-0.135399	-0.373923
4587	24/09/2018--10:04:00	31.13	1	-0.897078	-0.135399	-0.489811
4647	24/09/2018--10:05:00	31.07	219	-0.865739	-0.312457	-0.489811
4707	24/09/2018--10:06:00	31.09	6	-100.677	-0.150153	-0.0552303
4767	24/09/2018--10:07:00	31.18	37	-102.244	-0.356722	-0.0842023
4827	24/09/2018--10:08:00	31.12	125	-100.677	-0.194418	0.0751438
4887	24/09/2018--10:09:00	31.43	0	-100.677	-0.164908	0.147574
4947	24/09/2018--10:10:00	31.62	1	-0.991097	0.115434	0.0751438
5007	24/09/2018--10:11:00	31.75	1	-0.991097	-0.150153	0.16206
5067	24/09/2018--10:12:00	31.83	1	-0.944088	0.0121502	0.335892
5127	24/09/2018--10:13:00	31.9	1	-0.959757	-0.179663	0.30692
5187	24/09/2018--10:14:00	31.87	31	-100.677	-0.135399	0.0171997
5247	24/09/2018--10:15:00	31.81	3	-100.677	-0.164908	0.0461718
5307	24/09/2018--10:16:00	31.69	214	-116.346	-0.209173	0.00271374
5367	24/09/2018--10:17:00	31.41	216	-0.740382	-0.0616242	0.66907
5427	24/09/2018--10:18:00	31.31	68	-0.912748	0.0121502	0.45178
5487	24/09/2018--10:19:00	31.37	0	-0.881409	0.0121502	0.495238
5547	24/09/2018--10:20:00	31.43	6	-100.677	0.0269051	0.0606578
5607	24/09/2018--10:21:00	31.33	6	-0.991097	0.0564148	0.176546
5667	24/09/2018--10:22:00	31.14	1	-0.991097	0.04166	0.205518
5727	24/09/2018--10:23:00	30.98	209	-100.677	-0.253438	0.00271374
5787	24/09/2018--10:24:00	30.96	131	-100.677	-0.0173596	0.0316858
5847	24/09/2018--10:25:00	30.82	59	-100.677	-0.00260468	0.0316858
5907	24/09/2018--10:26:00	30.75	210	-100.677	0.0564148	0.0316858
5967	24/09/2018--10:27:00	30.68	3	-103.811	0.0121502	-0.0117723
6027	24/09/2018--10:28:00	30.73	3	-100.677	-0.0321144	0.0896298
6087	24/09/2018--10:29:00	30.82	28	-102.244	0.04166	0.00271374
6147	24/09/2018--10:30:00	30.91	74	-103.811	0.0859246	0.0316858
6207	24/09/2018--10:31:00	30.95	10	-0.912748	-0.120644	0.133088
6267	24/09/2018--10:32:00	30.98	17	-100.677	0.0564148	-0.0842023
6327	24/09/2018--10:33:00	31.01	1	-100.677	-0.0468693	-0.0117723
6387	24/09/2018--10:34:00	31	161	-108.511	0.174454	-0.0262583
6447	24/09/2018--10:35:00	30.89	526	-106.944	0.0121502	-0.0986883
6507	24/09/2018--10:36:00	30.75	18	-100.677	0.0269051	-0.0842023
6567	24/09/2018--10:37:00	30.57	0	-100.677	-0.0321144	-0.0697163
6627	24/09/2018--10:38:00	30.5	452	-0.81873	0.159699	0.147574
6687	24/09/2018--10:39:00	30.49	146	-0.865739	-0.0468693	0.52421
6747	24/09/2018--10:40:00	30.67	0	-0.8344	-0.0321144	0.553182
6807	24/09/2018--10:41:00	30.84	3	-0.8344	-0.091134	0.582154
6867	24/09/2018--10:42:00	30.98	3	-0.756051	0.0269051	0.66907
6927	24/09/2018--10:43:00	31.13	0	-0.740382	0.04166	0.683556
6987	24/09/2018--10:44:00	31.27	0	-0.756051	0.04166	0.66907
7047	24/09/2018--10:45:00	31.36	4	-0.756051	0.0121502	0.640098
7107	24/09/2018--10:46:00	31.39	6	-0.740382	-0.0616242	0.683556
7167	24/09/2018--10:47:00	31.41	1	-0.756051	0.0121502	0.66907
7227	24/09/2018--10:48:00	31.41	17	-0.740382	-0.0763791	0.683556
7287	24/09/2018--10:49:00	31.38	0	-0.740382	-0.0763791	0.683556
7347	24/09/2018--10:50:00	31.35	21	-0.912748	-0.0763791	0.466266
7407	24/09/2018--10:51:00	31.24	31	-0.881409	-0.0173596	0.466266
7467	24/09/2018--10:52:00	31.28	0	-0.897078	-0.00260468	0.466266
7527	24/09/2018--10:53:00	31.38	0	-0.897078	-0.00260468	0.480752
7587	24/09/2018--10:54:00	31.52	0	-0.865739	0.0269051	0.52421
7647	24/09/2018--10:55:00	31.55	0	-0.865739	0.0121502	0.52421
7707	24/09/2018--10:56:00	31.6	0	-0.865739	0.0121502	0.52421
7767	24/09/2018--10:57:00	31.54	0	-0.865739	0.0121502	0.52421
7827	24/09/2018--10:58:00	31.54	0	-0.865739	-0.00260468	0.52421
7887	24/09/2018--10:59:00	31.5	0	-0.865739	0.0121502	0.52421
7947	24/09/2018--11:00:00	31.52	0	-0.865739	0.0121502	0.538696
8007	24/09/2018--11:01:00	31.48	0	-0.865739	-0.00260468	0.509724
8067	24/09/2018--11:02:00	31.45	0	-0.865739	-0.00260468	0.509724
8127	24/09/2018--11:03:00	31.43	10	-0.80306	0.04166	0.59664
8187	24/09/2018--11:04:00	31.36	2	-0.928418	-0.0173596	0.422808
8247	24/09/2018--11:05:00	31.36	45	-0.81873	-0.0616242	0.582154
8307	24/09/2018--11:06:00	31.36	5	-0.771721	-0.0468693	0.640098
8367	24/09/2018--11:07:00	31.47	10	-0.81873	-0.00260468	0.59664
8427	24/09/2018--11:08:00	31.56	13	-0.881409	-0.0173596	0.495238
8487	24/09/2018--11:09:00	31.55	2	-0.912748	0.04166	0.437294
8547	24/09/2018--11:10:00	31.55	15	-0.975427	0.04166	0.277948
8607	24/09/2018--11:11:00	31.47	21	-0.975427	0.04166	0.248976
8667	24/09/2018--11:12:00	31.46	0	-100.677	-0.0173596	0.191032
8727	24/09/2018--11:13:00	31.31	3	-0.991097	0.0121502	0.191032
8787	24/09/2018--11:14:00	31.19	3	-0.991097	0.0711697	0.220004
8847	24/09/2018--11:15:00	31.2	0	-0.991097	-0.00260468	0.191032
8907	24/09/2018--11:16:00	31.25	0	-0.959757	0.0269051	0.321406
8967	24/09/2018--11:17:00	31.45	9	-0.897078	-0.179663	0.437294
9027	24/09/2018--11:18:00	31.66	0	-0.928418	-0.0321144	0.393836
9087	24/09/2018--11:19:00	31.78	2	-0.912748	-0.194418	0.408322
9147	24/09/2018--11:20:00	31.92	0	-0.912748	-0.179663	0.408322
9207	24/09/2018--11:21:00	31.99	2	-0.928418	-0.0468693	0.393836
9267	24/09/2018--11:22:00	32.08	3	-0.928418	-0.0616242	0.45178
9327	24/09/2018--11:23:00	32.1	1	-0.912748	-0.0173596	0.437294
9387	24/09/2018--11:24:00	32.04	11	-0.850069	-0.0173596	0.538696
9447	24/09/2018--11:25:00	31.98	1	-0.865739	-0.0173596	0.495238
9507	24/09/2018--11:26:00	31.94	1	-0.8344	-0.00260468	0.582154
9567	24/09/2018--11:27:00	31.93	2	-0.865739	0.0564148	0.509724
9627	24/09/2018--11:28:00	31.86	2	-0.881409	0.0859246	0.466266
9687	24/09/2018--11:29:00	31.69	2	-0.959757	-0.120644	0.30692
9747	24/09/2018--11:30:00	31.53	8	-0.912748	-0.105889	0.437294
9807	24/09/2018--11:31:00	31.27	4	-0.850069	-0.238683	0.495238
9867	24/09/2018--11:32:00	31.17	5	-0.928418	-0.179663	0.45178
9927	24/09/2018--11:33:00	31.1	26	-100.677	-0.120644	0.0461718
9987	24/09/2018--11:34:00	31.04	3	-0.991097	-0.135399	0.205518
10047	24/09/2018--11:35:00	31.04	6	-102.244	-0.135399	0.104116
10107	24/09/2018--11:36:00	30.95	0	-100.677	-0.135399	0.0751438
10167	24/09/2018--11:37:00	30.92	1	-0.991097	-0.164908	0.0896298
10227	24/09/2018--11:38:00	30.92	1	-100.677	-0.209173	0.0461718
10287	24/09/2018--11:39:00	30.85	15	-102.244	-0.120644	0.0461718
10347	24/09/2018--11:40:00	30.82	1	-100.677	-0.164908	0.0606578
10407	24/09/2018--11:41:00	30.82	167	-113.212	-0.0468693	-0.0552303
10467	24/09/2018--11:42:00	31.02	760	-0.881409	0.130189	0.220004
10527	24/09/2018--11:43:00	31.04	500	-100.677	0.0859246	-0.0552303
10587	24/09/2018--11:44:00	31.07	223	-103.811	-0.0763791	0.0606578
10647	24/09/2018--11:45:00	31.02	306	-100.677	0.0564148	0.104116
10707	24/09/2018--11:46:00	31.11	0	-100.677	0.0564148	0.104116
10767	24/09/2018--11:47:00	31.27	0	-100.677	0.04166	0.0896298
10827	24/09/2018--11:48:00	31.43	0	-100.677	0.0564148	0.0896298
10887	24/09/2018--11:49:00	31.57	0	-100.677	0.0564148	0.0751438
10947	24/09/2018--11:50:00	31.66	0	-100.677	0.0564148	0.104116
11007	24/09/2018--11:51:00	31.62	146	-100.677	-0.179663	-0.0552303
11067	24/09/2018--11:52:00	31.37	17	-102.244	-0.0321144	-0.0262583
11127	24/09/2018--11:53:00	31.14	370	-0.991097	-0.0616242	0.0751438
11187	24/09/2018--11:54:00	31.13	29	-0.975427	0.0121502	-0.315978
11247	24/09/2018--11:55:00	31.3	259	-13.515	0.130189	0.509724
11307	24/09/2018--11:56:00	31.18	208	-100.677	0.0269051	-0.0552303
11367	24/09/2018--11:57:00	31.02	0	-100.677	0.0269051	-0.0697163
11427	24/09/2018--11:58:00	30.9	0	-0.991097	0.0269051	-0.0697163
11487	24/09/2018--11:59:00	30.88	22	-100.677	-0.091134	0.118602
11547	24/09/2018--12:00:00	30.9	0	-100.677	0.0269051	-0.0697163
11607	24/09/2018--12:01:00	30.83	5	-102.244	-0.0321144	-0.0697163
11667	24/09/2018--12:02:00	30.85	15	-100.677	-0.105889	0.133088
11727	24/09/2018--12:03:00	30.99	0	-0.991097	-0.091134	0.205518
11787	24/09/2018--12:04:00	31.07	337	-100.677	0.04166	0.0171997
11847	24/09/2018--12:05:00	31.37	353	-0.458327	-0.0616242	0.191032
11907	24/09/2018--12:06:00	31.71	11	-0.662033	-0.00260468	0.770472
11967	24/09/2018--12:07:00	31.93	6	-0.630694	0.189209	0.7415
12027	24/09/2018--12:08:00	32.18	0	-0.630694	0.189209	0.7415
12087	24/09/2018--12:09:00	32.31	0	-0.630694	0.189209	0.755986
12147	24/09/2018--12:10:00	32.41	0	-0.599354	0.130189	0.784958
12207	24/09/2018--12:11:00	32.47	546	-100.677	-0.0616242	0.118602
12267	24/09/2018--12:12:00	32.63	691	-0.81873	0.0269051	-0.0262583
12327	24/09/2018--12:13:00	33.12	392	-0.80306	-0.179663	0.52421
12387	24/09/2018--12:14:00	33.59	97	-0.740382	0.174454	0.495238
12447	24/09/2018--12:15:00	33.99	73	-0.928418	0.248228	0.335892
12507	24/09/2018--12:16:00	34.38	623	-0.81873	-0.0173596	0.52421
12567	24/09/2018--12:17:00	34.64	187	-0.787391	0.203964	0.553182
12627	24/09/2018--12:18:00	34.73	138	-0.740382	0.115434	0.567668
12687	24/09/2018--12:19:00	34.74	8	-0.740382	0.115434	0.66907
12747	24/09/2018--12:20:00	34.81	185	-0.80306	0.203964	0.59664
12807	24/09/2018--12:21:00	34.96	41	-0.756051	0.307248	0.611126
12867	24/09/2018--12:22:00	35.13	26	-0.709042	-0.297702	0.857388
12927	24/09/2018--12:23:00	35.47	70	-0.740382	0.218719	0.625612
12987	24/09/2018--12:24:00	36.1	26	-0.771721	0.248228	0.480752
13047	24/09/2018--12:25:00	36.68	19	-0.740382	0.144944	0.66907
13107	24/09/2018--12:26:00	37.39	3	-0.81873	0.248228	0.59664
13167	24/09/2018--12:27:00	37.85	55	-0.881409	0.144944	0.509724
13227	24/09/2018--12:28:00	38.01	138	-0.630694	0.144944	0.784958
13287	24/09/2018--12:29:00	37.86	396	-102.244	-0.150153	0.0896298
13347	24/09/2018--12:30:00	37.5	406	-100.677	0.0564148	0.104116
13407	24/09/2018--12:31:00	36.98	2	-0.912748	0.04166	0.0751438
13467	24/09/2018--12:32:00	36.48	264	-0.959757	0.0564148	0.147574
13527	24/09/2018--12:33:00	35.85	342	-100.677	0.130189	-0.0407443
13587	24/09/2018--12:34:00	35.29	16	-0.975427	0.0564148	-0.229062
13647	24/09/2018--12:35:00	34.96	94	-102.244	-0.0173596	0.118602
13707	24/09/2018--12:36:00	34.75	20	-100.677	-0.00260468	-0.0842023
13767	24/09/2018--12:37:00	34.59	46	-100.677	0.0121502	-0.12766
13827	24/09/2018--12:38:00	34.55	49	-102.244	0.0564148	-0.0697163
13887	24/09/2018--12:39:00	34.46	71	-0.991097	0.0121502	-0.0697163
13947	24/09/2018--12:40:00	34.43	14	-0.944088	0.115434	-0.0117723
14007	24/09/2018--12:41:00	34.41	30	-100.677	-0.0763791	-0.113174
14067	24/09/2018--12:42:00	34.35	88	-0.991097	-0.0616242	-0.156632
14127	24/09/2018--12:43:00	34.27	13	-0.991097	-0.105889	-0.185604
14187	24/09/2018--12:44:00	34.21	8	-105.378	-0.164908	-0.0262583
14247	24/09/2018--12:45:00	34.18	288	-100.677	0.100679	0.118602
14307	24/09/2018--12:46:00	34.13	103	-102.244	0.130189	-0.113174
14367	24/09/2018--12:47:00	34.13	92	-100.677	-0.0763791	0.133088
14427	24/09/2018--12:48:00	34.15	15	-100.677	-0.120644	0.104116
14487	24/09/2018--12:49:00	34.08	202	-0.928418	-0.223928	0.104116
14547	24/09/2018--12:50:00	33.88	57	-102.244	-0.105889	0.205518
14607	24/09/2018--12:51:00	33.66	283	-0.865739	0.04166	0.509724
14667	24/09/2018--12:52:00	33.73	141	-0.80306	0.189209	0.538696
14727	24/09/2018--12:53:00	33.89	2	-0.787391	0.174454	0.611126
14787	24/09/2018--12:54:00	33.98	273	-0.787391	-0.282947	0.495238
14847	24/09/2018--12:55:00	33.96	58	-0.928418	-0.0763791	0.176546
14907	24/09/2018--12:56:00	33.89	21	-0.928418	-0.091134	0.408322
14967	24/09/2018--12:57:00	33.86	21	-0.897078	-0.0321144	0.480752
15027	24/09/2018--12:58:00	33.88	58	-0.975427	-0.312457	0.263462
15087	24/09/2018--12:59:00	33.87	73	-0.944088	-0.164908	0.292434
15147	24/09/2018--13:00:00	33.82	102	-0.991097	-0.268193	0.335892
15207	24/09/2018--13:01:00	33.8	152	-0.975427	-0.179663	0.263462
15267	24/09/2018--13:02:00	33.77	97	-102.244	-0.194418	0.220004
15327	24/09/2018--13:03:00	33.79	128	-0.975427	-0.120644	0.364864
15387	24/09/2018--13:04:00	33.84	581	-0.238952	-10.502	-0.113174
15447	24/09/2018--13:05:00	33.59	51	-0.0979246	-0.991182	0.0896298
15507	24/09/2018--13:06:00	33.32	74	-0.0822549	-0.991182	0.0171997
15567	24/09/2018--13:07:00	33.08	244	-0.0352459	-0.991182	0.104116
15627	24/09/2018--13:08:00	32.9	172	-0.0979246	-0.991182	0.133088
15687	24/09/2018--13:09:00	32.63	171	-0.0822549	-100.594	0.00271374
15747	24/09/2018--13:10:00	32.59	209	-0.0509156	-0.991182	0.0316858
15807	24/09/2018--13:11:00	32.57	2	-0.0352459	-0.961672	0.263462
15867	24/09/2018--13:12:00	32.48	476	-0.0195762	-0.976427	-0.0407443
15927	24/09/2018--13:13:00	32.23	257	-0.160603	-0.710839	0.683556
15987	24/09/2018--13:14:00	32.18	0	-0.129264	-0.696084	0.698042
16047	24/09/2018--13:15:00	32	249	-0.223282	-0.991182	0.0461718
16107	24/09/2018--13:16:00	31.69	329	-0.0822549	-0.976427	0.133088
16167	24/09/2018--13:17:00	31.46	267	-0.129264	-102.069	0.0606578
16227	24/09/2018--13:18:00	31.34	33	-0.0509156	-0.976427	0.0896298
16287	24/09/2018--13:19:00	31.32	3	-0.270291	-0.961672	-0.0407443
16347	24/09/2018--13:20:00	31.35	191	0.0274328	-0.769858	-0.0262583
16407	24/09/2018--13:21:00	31.32	246	-0.0509156	-102.069	-0.0262583
16467	24/09/2018--13:22:00	31.21	386	-0.238952	-102.069	-0.0697163
16527	24/09/2018--13:23:00	31.26	45	-0.0509156	-0.961672	0.23449
16587	24/09/2018--13:24:00	31.31	296	0.0274328	-0.961672	0.263462
16647	24/09/2018--13:25:00	31.32	176	-0.34864	-0.932162	-0.214576
16707	24/09/2018--13:26:00	31.43	0	-0.238952	-0.873143	-0.475325
16767	24/09/2018--13:27:00	31.48	0	-0.301631	-0.755104	-0.634671
16827	24/09/2018--13:28:00	31.5	1	-0.0979246	-0.991182	0.133088
16887	24/09/2018--13:29:00	31.48	0	-0.285961	-0.725594	-0.678129
16947	24/09/2018--13:30:00	31.59	7	-0.301631	-0.932162	-0.287006
17007	24/09/2018--13:31:00	31.67	2	-0.254621	-0.976427	0.118602
17067	24/09/2018--13:32:00	31.77	0	-0.176273	-0.932162	0.277948
17127	24/09/2018--13:33:00	31.91	7	-0.223282	-0.976427	-0.171118
17187	24/09/2018--13:34:00	32.01	1	-0.301631	-0.946917	-0.171118
17247	24/09/2018--13:35:00	32.12	3	-0.0509156	-0.843633	0.509724
17307	24/09/2018--13:36:00	32.22	14	-0.301631	-0.696084	-0.692615
17367	24/09/2018--13:37:00	32.18	0	-0.301631	-0.696084	-0.692615
17427	24/09/2018--13:38:00	32.09	0	-0.33297	-0.740349	-0.634671
17487	24/09/2018--13:39:00	32.03	1	-0.411318	-0.651819	-0.692615
17547	24/09/2018--13:40:00	31.95	1	-0.301631	-0.799368	-0.562241
17607	24/09/2018--13:41:00	31.89	2	-0.34864	-0.799368	-0.547755
17667	24/09/2018--13:42:00	31.91	0	-0.395649	-0.784613	-0.533269
17727	24/09/2018--13:43:00	31.92	7	-0.411318	-0.902652	-0.301492
17787	24/09/2018--13:44:00	31.95	1	-0.568015	-0.873143	0.104116
17847	24/09/2018--13:45:00	32.05	294	-0.33297	-0.961672	0.176546
17907	24/09/2018--13:46:00	31.89	274	-0.0195762	0.0121502	100.225
17967	24/09/2018--13:47:00	31.66	0	-0.0195762	-0.00260468	0.987762
18027	24/09/2018--13:48:00	31.44	0	-0.0195762	-0.00260468	0.987762
18087	24/09/2018--13:49:00	31.25	0	-0.0195762	0.0121502	100.225
18147	24/09/2018--13:50:00	31.07	15	0.0587722	0.0121502	0.987762
18207	24/09/2018--13:51:00	30.86	0	0.0587722	0.0121502	0.987762
18267	24/09/2018--13:52:00	30.69	0	0.0587722	0.0121502	0.987762
18327	24/09/2018--13:53:00	30.57	0	0.0587722	0.0121502	0.987762
18387	24/09/2018--13:54:00	30.48	0	0.0587722	0.0121502	0.987762
18447	24/09/2018--13:55:00	30.41	0	0.0587722	0.0121502	0.987762
18507	24/09/2018--13:56:00	30.34	0	0.0587722	0.0121502	0.987762
18567	24/09/2018--13:57:00	30.29	0	0.0587722	0.0121502	0.987762
18627	24/09/2018--13:58:00	30.23	0	0.0587722	0.0121502	0.987762
18687	24/09/2018--13:59:00	30.21	0	0.0587722	0.0121502	0.987762
18747	24/09/2018--14:00:00	30.17	0	0.0587722	0.0121502	0.987762
18807	24/09/2018--14:01:00	30.14	0	0.0587722	0.0121502	0.987762
18867	24/09/2018--14:02:00	30.12	0	0.0587722	0.0121502	0.987762
18927	24/09/2018--14:03:00	30.12	0	0.0587722	0.0121502	0.987762
18987	24/09/2018--14:04:00	30.07	16	-0.00390653	-0.0321144	100.225
19047	24/09/2018--14:05:00	30.08	1	-0.00390653	-0.0468693	0.987762
19107	24/09/2018--14:06:00	30.12	4	-0.00390653	-0.00260468	100.225
19167	24/09/2018--14:07:00	30.13	0	-0.0195762	-0.0468693	0.987762
19227	24/09/2018--14:08:00	30.14	0	-0.0195762	-0.0321144	0.987762
19287	24/09/2018--14:09:00	30.13	0	-0.00390653	-0.0321144	100.225
19347	24/09/2018--14:10:00	30.16	0	-0.0195762	-0.0468693	0.987762
19407	24/09/2018--14:11:00	30.14	0	-0.0195762	-0.0468693	0.987762
19467	24/09/2018--14:12:00	30.3	166	0.544532	-0.548535	0.59664
19527	24/09/2018--14:13:00	30.64	0	0.497523	-0.607555	0.553182
19587	24/09/2018--14:14:00	30.95	0	0.591541	-0.62231	0.408322
19647	24/09/2018--14:15:00	31.21	0	0.591541	-0.651819	0.393836
19707	24/09/2018--14:16:00	31.43	0	0.591541	-0.666574	0.364864
19767	24/09/2018--14:17:00	31.63	0	0.513193	-0.740349	0.350378
19827	24/09/2018--14:18:00	31.77	0	0.513193	-0.725594	0.364864
19887	24/09/2018--14:19:00	31.91	0	0.544532	-0.725594	0.350378
19947	24/09/2018--14:20:00	31.98	114	0.607211	-0.769858	-0.0697163
20007	24/09/2018--14:21:00	31.98	67	0.16846	-0.799368	0.538696
20067	24/09/2018--14:22:00	32.01	0	0.356496	-0.828878	0.364864
20127	24/09/2018--14:23:00	31.98	0	0.372166	-0.873143	0.205518
20187	24/09/2018--14:24:00	31.91	2	0.372166	-0.843633	0.30692
20247	24/09/2018--14:25:00	31.86	0	0.325157	-0.887898	0.292434
20307	24/09/2018--14:26:00	31.86	58	0.434845	-0.681329	0.52421
20367	24/09/2018--14:27:00	31.84	3	0.528863	-0.696084	0.408322
20427	24/09/2018--14:28:00	31.84	8	0.560202	-0.725594	0.321406
20487	24/09/2018--14:29:00	31.81	82	0.262478	-0.932162	0.0896298
20547	24/09/2018--14:30:00	31.94	26	0.560202	-0.828878	-0.0552303
20607	24/09/2018--14:31:00	32.04	255	0.215469	-0.902652	-0.0117723
20667	24/09/2018--14:32:00	31.89	77	0.325157	-0.932162	-0.0842023
20727	24/09/2018--14:33:00	31.77	0	0.325157	-0.917407	-0.0842023
20787	24/09/2018--14:34:00	31.66	0	0.340826	-0.917407	-0.0842023
20847	24/09/2018--14:35:00	31.68	68	0.340826	-0.887898	-0.0262583
20907	24/09/2018--14:36:00	31.71	49	0.434845	-0.873143	-0.0697163
20967	24/09/2018--14:37:00	31.61	0	0.434845	-0.873143	-0.0697163
21027	24/09/2018--14:38:00	31.59	4	0.121451	-0.651819	0.712528
21087	24/09/2018--14:39:00	31.68	0	0.121451	-0.666574	0.698042
21147	24/09/2018--14:40:00	31.75	0	0.0587722	-0.710839	0.683556
21207	24/09/2018--14:41:00	31.82	0	0.0587722	-0.710839	0.683556
21267	24/09/2018--14:42:00	31.89	0	0.0587722	-0.725594	0.66907
21327	24/09/2018--14:43:00	31.95	0	0.0431025	-0.799368	0.582154
21387	24/09/2018--14:44:00	31.99	265	0.68556	-0.710839	-0.0697163
21447	24/09/2018--14:45:00	31.88	137	0.387836	-0.873143	-0.0697163
21507	24/09/2018--14:46:00	31.8	148	0.497523	-0.681329	0.466266
21567	24/09/2018--14:47:00	31.8	0	0.544532	-0.607555	0.480752
21627	24/09/2018--14:48:00	31.84	0	0.560202	-0.637065	0.466266
21687	24/09/2018--14:49:00	31.83	33	0.199799	-0.5928	0.755986
21747	24/09/2018--14:50:00	31.87	19	0.15279	-0.828878	0.480752
21807	24/09/2018--14:51:00	31.84	213	0.372166	-0.519025	0.755986
21867	24/09/2018--14:52:00	31.87	0	0.65422	-0.445251	0.553182
21927	24/09/2018--14:53:00	31.95	0	0.63855	-0.474761	0.538696
21987	24/09/2018--14:54:00	32	0	0.63855	-0.504271	0.509724
22047	24/09/2018--14:55:00	32.07	2	0.481854	-0.460006	0.698042
22107	24/09/2018--14:56:00	32.11	11	0.450514	-0.858388	0.118602
22167	24/09/2018--14:57:00	32.05	0	0.387836	-0.873143	0.0896298
22227	24/09/2018--14:58:00	31.96	24	0.65422	-0.710839	0.00271374
22287	24/09/2018--14:59:00	31.93	1	0.622881	-0.755104	-0.0262583
22347	24/09/2018--15:00:00	31.92	0	0.575872	-0.769858	-0.0262583
22407	24/09/2018--15:01:00	31.88	0	0.591541	-0.769858	-0.0552303
22467	24/09/2018--15:02:00	31.82	0	0.607211	-0.755104	-0.0552303
22527	24/09/2018--15:03:00	31.77	0	0.544532	-0.814123	-0.0552303
22587	24/09/2018--15:04:00	31.74	0	0.622881	-0.740349	-0.0552303
22647	24/09/2018--15:05:00	31.71	30	0.857926	-0.755104	0.220004
22707	24/09/2018--15:06:00	31.78	85	0.16846	-0.62231	0.7415
22767	24/09/2018--15:07:00	31.99	0	0.215469	-0.828878	0.480752
22827	24/09/2018--15:08:00	32.05	0	0.325157	-0.843633	0.335892
22887	24/09/2018--15:09:00	32.02	25	0.63855	-0.725594	0.133088
22947	24/09/2018--15:10:00	32.04	46	0.65422	-0.725594	0.0751438
23007	24/09/2018--15:11:00	32.04	260	0.544532	-0.755104	-0.0842023
23067	24/09/2018--15:12:00	31.92	156	0.403505	-0.902652	0.104116
23127	24/09/2018--15:13:00	31.88	180	0.591541	-0.769858	0.0751438
23187	24/09/2018--15:14:00	31.88	241	0.560202	-0.814123	-0.0697163
23247	24/09/2018--15:15:00	31.77	334	0.403505	-0.858388	0.16206
23307	24/09/2018--15:16:00	31.68	117	0.325157	-0.917407	0.0896298
23367	24/09/2018--15:17:00	31.67	0	0.419175	-0.858388	0.205518
23427	24/09/2018--15:18:00	31.66	126	0.403505	-0.858388	0.292434
23487	24/09/2018--15:19:00	31.61	323	-0.144934	-0.105889	0.987762
23547	24/09/2018--15:20:00	31.43	0	-0.144934	-0.105889	0.987762
23607	24/09/2018--15:21:00	31.28	3	-0.144934	-0.105889	0.973276
23667	24/09/2018--15:22:00	31.15	0	-0.144934	-0.105889	0.973276
23727	24/09/2018--15:23:00	31.02	0	-0.144934	-0.105889	0.987762
23787	24/09/2018--15:24:00	30.95	0	-0.144934	-0.105889	0.987762
23847	24/09/2018--15:25:00	30.84	0	-0.160603	-0.105889	0.973276
23907	24/09/2018--15:26:00	30.79	0	-0.144934	-0.105889	0.973276
23967	24/09/2018--15:27:00	30.7	0	-0.144934	-0.105889	0.987762
24027	24/09/2018--15:28:00	30.65	0	-0.144934	-0.105889	0.973276
24087	24/09/2018--15:29:00	30.6	0	-0.144934	-0.105889	0.987762
24147	24/09/2018--15:30:00	30.53	0	-0.144934	-0.105889	0.987762
24207	24/09/2018--15:31:00	30.51	0	-0.160603	-0.105889	0.987762
24267	24/09/2018--15:32:00	30.45	0	-0.160603	-0.105889	0.973276
24327	24/09/2018--15:33:00	30.42	0	-0.144934	-0.105889	0.973276
24387	24/09/2018--15:34:00	30.39	0	-0.144934	-0.105889	0.987762
24447	24/09/2018--15:35:00	30.37	0	-0.144934	-0.105889	0.987762
24507	24/09/2018--15:36:00	30.32	0	-0.160603	-0.105889	0.987762
24567	24/09/2018--15:37:00	30.31	0	-0.144934	-0.105889	0.973276
24627	24/09/2018--15:38:00	30.28	0	-0.144934	-0.105889	0.973276
24687	24/09/2018--15:39:00	30.26	0	-0.144934	-0.105889	0.987762
24747	24/09/2018--15:40:00	30.24	0	-0.144934	-0.105889	0.987762
24807	24/09/2018--15:41:00	30.23	0	-0.160603	-0.105889	0.987762
24867	24/09/2018--15:42:00	30.22	0	-0.144934	-0.105889	0.987762
24927	24/09/2018--15:43:00	30.2	0	-0.144934	-0.105889	0.973276
24987	24/09/2018--15:44:00	30.18	0	-0.144934	-0.105889	0.973276
25047	24/09/2018--15:45:00	30.16	0	-0.144934	-0.105889	0.973276
25107	24/09/2018--15:46:00	30.15	0	-0.144934	-0.105889	0.987762
25167	24/09/2018--15:47:00	30.13	0	-0.144934	-0.105889	0.987762
25227	24/09/2018--15:48:00	30.12	0	-0.144934	-0.105889	0.973276
25287	24/09/2018--15:49:00	30.11	0	-0.144934	-0.105889	0.973276
25347	24/09/2018--15:50:00	30.1	0	-0.160603	-0.105889	0.973276
25407	24/09/2018--15:51:00	30.07	0	-0.144934	-0.105889	0.987762
25467	24/09/2018--15:52:00	30.08	0	-0.144934	-0.105889	0.987762
25527	24/09/2018--15:53:00	30.05	0	-0.160603	-0.105889	0.973276
25587	24/09/2018--15:54:00	30.06	0	-0.144934	-0.105889	0.987762
25647	24/09/2018--15:55:00	30.04	0	-0.160603	-0.105889	0.987762
25707	24/09/2018--15:56:00	30.04	0	-0.144934	-0.105889	0.973276
25767	24/09/2018--15:57:00	30.02	0	-0.144934	-0.105889	0.987762
25827	24/09/2018--15:58:00	30.01	0	-0.144934	-0.105889	0.973276
25887	24/09/2018--15:59:00	30.03	0	-0.144934	-0.105889	0.987762
25947	24/09/2018--16:00:00	30	0	-0.144934	-0.105889	0.987762
26007	24/09/2018--16:01:00	30.01	0	-0.144934	-0.105889	0.987762
26067	24/09/2018--16:02:00	30.01	0	-0.144934	-0.105889	0.973276
26127	24/09/2018--16:03:00	29.98	0	-0.144934	-0.105889	0.973276
26187	24/09/2018--16:04:00	29.97	0	-0.144934	-0.105889	0.973276
26247	24/09/2018--16:05:00	29.97	0	-0.144934	-0.105889	0.973276
26307	24/09/2018--16:06:00	29.96	0	-0.144934	-0.105889	0.987762
26367	24/09/2018--16:07:00	29.96	0	-0.144934	-0.105889	0.973276
26427	24/09/2018--16:08:00	29.96	0	-0.144934	-0.105889	0.987762
26487	24/09/2018--16:09:00	29.94	0	-0.144934	-0.105889	0.987762
26547	24/09/2018--16:10:00	29.95	0	-0.144934	-0.105889	0.973276
26607	24/09/2018--16:11:00	29.93	0	-0.144934	-0.105889	0.973276
26667	24/09/2018--16:12:00	29.93	0	-0.144934	-0.105889	0.973276
26727	24/09/2018--16:13:00	29.93	0	-0.160603	-0.105889	0.973276
26787	24/09/2018--16:14:00	29.9	0	-0.144934	-0.105889	0.973276
26847	24/09/2018--16:15:00	29.92	0	-0.144934	-0.105889	0.973276
26907	24/09/2018--16:16:00	29.9	0	-0.144934	-0.105889	0.973276
26967	24/09/2018--16:17:00	29.89	0	-0.144934	-0.105889	0.987762
27027	24/09/2018--16:18:00	29.89	0	-0.144934	-0.105889	0.973276
27087	24/09/2018--16:19:00	29.89	0	-0.144934	-0.105889	0.973276
27147	24/09/2018--16:20:00	29.96	285	0.0901116	-0.991182	-0.0842023
27207	24/09/2018--16:21:00	30.32	394	0.16846	-0.961672	0.147574
27267	24/09/2018--16:22:00	30.76	269	0.121451	-0.887898	-0.0552303
27327	24/09/2018--16:23:00	31.11	376	0.0431025	-0.961672	0.104116
27387	24/09/2018--16:24:00	31.38	0	0.0274328	-0.991182	0.0896298
27447	24/09/2018--16:25:00	31.54	0	0.0744419	-0.976427	0.0896298
27507	24/09/2018--16:26:00	31.76	0	0.0744419	-0.976427	0.147574
27567	24/09/2018--16:27:00	31.89	180	0.105781	-0.976427	-0.0697163
27627	24/09/2018--16:28:00	32.01	58	0.18413	-0.932162	0.191032
27687	24/09/2018--16:29:00	32.15	77	0.199799	-0.961672	0.0316858
27747	24/09/2018--16:30:00	32.16	0	0.121451	-0.976427	0.118602
27807	24/09/2018--16:31:00	32.14	9	0.0274328	-0.991182	0.0606578
27867	24/09/2018--16:32:00	32.16	196	0.0431025	-107.971	0.220004
27927	24/09/2018--16:33:00	32.15	91	0.215469	-0.932162	0.16206
27987	24/09/2018--16:34:00	32.22	2	0.231139	-0.946917	0.104116
28047	24/09/2018--16:35:00	32.32	0	0.246808	-0.932162	0.133088
28107	24/09/2018--16:36:00	32.36	359	0.105781	-124.201	0.0751438
28167	24/09/2018--16:37:00	32.34	30	0.0431025	-0.887898	0.437294
28227	24/09/2018--16:38:00	32.4	75	0.0274328	-0.946917	-0.0407443
28287	24/09/2018--16:39:00	32.36	157	0.0117632	-0.725594	0.66907
28347	24/09/2018--16:40:00	32.34	333	0.215469	-0.902652	0.393836
28407	24/09/2018--16:41:00	32.29	93	-0.0195762	-0.961672	0.248976
28467	24/09/2018--16:42:00	32.22	2	0.0117632	-0.976427	0.16206
28527	24/09/2018--16:43:00	32.15	0	0.0117632	-0.991182	0.133088
28587	24/09/2018--16:44:00	32.06	0	0.0431025	-0.976427	0.147574
28647	24/09/2018--16:45:00	31.95	0	0.0431025	-0.991182	0.133088
28707	24/09/2018--16:46:00	31.88	1	-0.0352459	-0.961672	0.16206
28767	24/09/2018--16:47:00	31.79	5	0.0117632	-0.991182	0.118602
28827	24/09/2018--16:48:00	31.74	0	-0.0195762	-0.991182	0.133088
28887	24/09/2018--16:49:00	31.69	0	0.0117632	-0.991182	0.133088
28947	24/09/2018--16:50:00	31.67	4	0.0274328	-0.961672	0.248976
29007	24/09/2018--16:51:00	31.69	36	0.0744419	-0.976427	0.118602
29067	24/09/2018--16:52:00	31.73	0	0.121451	-0.961672	0.147574
29127	24/09/2018--16:53:00	31.79	0	0.121451	-0.991182	0.133088
29187	24/09/2018--16:54:00	31.86	0	0.121451	-0.976427	0.133088
29247	24/09/2018--16:55:00	31.94	0	0.105781	-0.976427	0.133088
29307	24/09/2018--16:56:00	32	0	0.105781	-0.976427	0.133088
29367	24/09/2018--16:57:00	32.04	7	0.481854	-0.769858	-0.287006
29427	24/09/2018--16:58:00	32.14	27	0.15279	-0.961672	0.147574
29487	24/09/2018--16:59:00	32.21	0	0.231139	-0.932162	0.191032
29547	24/09/2018--17:00:00	32.21	36	0.0744419	-0.946917	0.277948
29607	24/09/2018--17:01:00	32.24	1	0.0587722	-0.946917	0.263462
29667	24/09/2018--17:02:00	32.28	0	0.0901116	-0.946917	0.23449
29727	24/09/2018--17:03:00	32.21	0	0.0744419	-0.991182	0.220004
29787	24/09/2018--17:04:00	32.14	36	0.293817	-0.932162	0.0751438
29847	24/09/2018--17:05:00	32.04	3	0.262478	-0.946917	0.0606578
29907	24/09/2018--17:06:00	31.95	0	0.15279	-0.961672	0.104116
29967	24/09/2018--17:07:00	31.89	4	0.0587722	-0.976427	0.147574
30027	24/09/2018--17:08:00	32.06	59	-0.144934	-0.873143	0.495238
30087	24/09/2018--17:09:00	32.22	32	-0.0352459	-0.548535	0.828416
30147	24/09/2018--17:10:00	32.33	21	0.18413	-0.887898	0.437294
30207	24/09/2018--17:11:00	32.27	0	0.16846	-0.887898	0.393836
30267	24/09/2018--17:12:00	32.22	1	0.16846	-0.887898	0.364864
30327	24/09/2018--17:13:00	32.18	0	0.199799	-0.887898	0.350378
30387	24/09/2018--17:14:00	32.16	0	0.18413	-0.917407	0.277948
30447	24/09/2018--17:15:00	32.19	1	0.246808	-0.932162	0.16206
30507	24/09/2018--17:16:00	32.14	0	0.16846	-0.932162	0.263462
30567	24/09/2018--17:17:00	32.13	0	0.15279	-0.961672	0.147574
30627	24/09/2018--17:18:00	32.14	98	0.231139	-0.961672	0.0171997
30687	24/09/2018--17:19:00	32.22	1	0.246808	-0.946917	-0.0117723
30747	24/09/2018--17:20:00	32.29	0	0.231139	-0.946917	-0.0262583
30807	24/09/2018--17:21:00	32.37	0	0.262478	-0.932162	-0.0117723
30867	24/09/2018--17:22:00	32.36	46	0.199799	-0.961672	0.0461718
30927	24/09/2018--17:23:00	32.34	0	0.199799	-0.961672	0.0606578
30987	24/09/2018--17:24:00	32.34	0	0.215469	-0.946917	0.104116
31047	24/09/2018--17:25:00	32.33	0	0.199799	-0.946917	0.0896298
31107	24/09/2018--17:26:00	32.34	0	0.199799	-0.946917	0.0896298
31167	24/09/2018--17:27:00	32.42	23	0.293817	-0.651819	0.654584
31227	24/09/2018--17:28:00	32.62	0	0.293817	-0.666574	0.66907
31287	24/09/2018--17:29:00	32.79	0	0.325157	-0.637065	0.654584
31347	24/09/2018--17:30:00	32.91	0	0.340826	-0.607555	0.683556
31407	24/09/2018--17:31:00	32.98	1	0.387836	-0.607555	0.640098
31467	24/09/2018--17:32:00	33.05	0	0.340826	-0.681329	0.59664
31527	24/09/2018--17:33:00	33.06	0	0.340826	-0.696084	0.582154
31587	24/09/2018--17:34:00	33.01	2	0.293817	-0.799368	0.495238
31647	24/09/2018--17:35:00	32.9	2	0.231139	-0.858388	0.37935
31707	24/09/2018--17:36:00	32.81	1	0.18413	-0.858388	0.437294
31767	24/09/2018--17:37:00	32.7	1	0.278148	-0.828878	0.437294
31827	24/09/2018--17:38:00	32.66	0	0.293817	-0.828878	0.408322
31887	24/09/2018--17:39:00	32.59	65	0.0901116	-0.637065	0.770472
31947	24/09/2018--17:40:00	32.71	0	-0.00390653	-0.607555	0.784958
32007	24/09/2018--17:41:00	32.79	0	-0.00390653	-0.607555	0.770472
32067	24/09/2018--17:42:00	32.84	0	-0.00390653	-0.62231	0.770472
32127	24/09/2018--17:43:00	32.88	0	-0.0665853	-0.62231	0.770472
32187	24/09/2018--17:44:00	32.84	0	-0.113594	-0.681329	0.727014
32247	24/09/2018--17:45:00	32.75	2	-0.129264	-0.799368	0.582154
32307	24/09/2018--17:46:00	32.66	38	0.0587722	-0.62231	0.755986
32367	24/09/2018--17:47:00	32.68	0	0.0744419	-0.710839	0.66907
32427	24/09/2018--17:48:00	32.73	6	0.215469	-0.769858	0.538696
32487	24/09/2018--17:49:00	32.68	0	0.215469	-0.769858	0.538696
32547	24/09/2018--17:50:00	32.62	0	0.215469	-0.828878	0.45178
32607	24/09/2018--17:51:00	32.56	130	0.105781	-0.53378	0.799444
32667	24/09/2018--17:52:00	32.61	4	0.0901116	-0.519025	0.828416
32727	24/09/2018--17:53:00	32.71	4	0.0274328	-0.5928	0.784958
32787	24/09/2018--17:54:00	32.82	1	-0.129264	-0.637065	0.727014
32847	24/09/2018--17:55:00	32.86	0	-0.176273	-0.681329	0.683556
32907	24/09/2018--17:56:00	32.86	0	-0.144934	-0.740349	0.640098
32967	24/09/2018--17:57:00	32.84	9	-0.00390653	-0.991182	0.0171997
33027	24/09/2018--17:58:00	32.7	232	0.215469	-0.932162	0.0896298
33087	24/09/2018--17:59:00	32.5	105	0.16846	-0.961672	-0.0697163
33147	24/09/2018--18:00:00	32.24	90	0.18413	-0.932162	0.263462
33207	24/09/2018--18:01:00	32.12	42	0.18413	-0.991182	0.0171997
33267	24/09/2018--18:02:00	31.95	377	0.121451	-0.976427	0.0171997
33327	24/09/2018--18:03:00	31.84	58	0.18413	-0.961672	0.0751438
33387	24/09/2018--18:04:00	31.75	304	-0.0822549	-0.120644	0.973276
33447	24/09/2018--18:05:00	31.43	0	-0.0822549	-0.120644	0.987762
33507	24/09/2018--18:06:00	31.08	0	-0.0822549	-0.105889	0.987762
33567	24/09/2018--18:07:00	30.78	0	-0.0822549	-0.120644	0.987762
33627	24/09/2018--18:08:00	30.5	0	-0.0822549	-0.105889	0.987762
33687	24/09/2018--18:09:00	30.3	0	-0.0822549	-0.105889	0.973276
33747	24/09/2018--18:10:00	30.09	0	-0.0822549	-0.120644	0.987762
33807	24/09/2018--18:11:00	29.95	0	-0.0822549	-0.120644	0.987762
33867	24/09/2018--18:12:00	29.82	0	-0.0822549	-0.105889	0.987762
33927	24/09/2018--18:13:00	29.7	0	-0.0822549	-0.105889	0.987762
33987	24/09/2018--18:14:00	29.59	0	-0.0822549	-0.105889	0.987762
34047	24/09/2018--18:15:00	29.53	0	-0.0822549	-0.105889	0.987762
34107	24/09/2018--18:16:00	29.45	0	-0.0822549	-0.105889	0.987762
34167	24/09/2018--18:17:00	29.41	0	-0.0822549	-0.105889	0.987762
34227	24/09/2018--18:18:00	29.34	0	-0.0822549	-0.105889	0.987762
34287	24/09/2018--18:19:00	29.31	0	-0.0822549	-0.105889	0.987762
34347	24/09/2018--18:20:00	29.27	0	-0.0822549	-0.105889	0.987762
34407	24/09/2018--18:21:00	29.25	0	-0.0822549	-0.105889	0.987762
34467	24/09/2018--18:22:00	29.21	0	-0.0822549	-0.105889	0.987762
34527	24/09/2018--18:23:00	29.18	0	-0.0822549	-0.105889	0.987762
34587	24/09/2018--18:24:00	29.17	0	-0.0822549	-0.105889	0.987762
34647	24/09/2018--18:25:00	29.12	0	-0.0822549	-0.105889	0.987762
34707	24/09/2018--18:26:00	29.12	0	-0.0822549	-0.105889	0.987762
34767	24/09/2018--18:27:00	29.11	0	-0.0822549	-0.105889	0.987762
34827	24/09/2018--18:28:00	29.11	0	-0.0979246	-0.105889	0.987762
34887	24/09/2018--18:29:00	29.07	0	-0.0822549	-0.105889	0.987762
34947	24/09/2018--18:30:00	29.04	0	-0.0822549	-0.105889	0.987762
35007	24/09/2018--18:31:00	29.04	0	-0.0822549	-0.105889	0.987762
35067	24/09/2018--18:32:00	29.02	0	-0.0822549	-0.105889	0.973276
35127	24/09/2018--18:33:00	28.98	0	-0.0822549	-0.105889	0.987762
35187	24/09/2018--18:34:00	28.98	0	-0.0822549	-0.105889	0.987762
35247	24/09/2018--18:35:00	28.95	0	-0.0822549	-0.105889	0.973276
35307	24/09/2018--18:36:00	28.95	0	-0.0822549	-0.105889	0.973276
35367	24/09/2018--18:37:00	28.93	0	-0.0822549	-0.105889	0.987762
35427	24/09/2018--18:38:00	28.91	0	-0.0822549	-0.105889	0.987762
35487	24/09/2018--18:39:00	28.89	0	-0.0822549	-0.105889	0.987762
35547	24/09/2018--18:40:00	28.86	0	-0.0822549	-0.105889	0.987762
35607	24/09/2018--18:41:00	28.88	0	-0.0822549	-0.105889	0.973276
35667	24/09/2018--18:42:00	28.84	0	-0.0822549	-0.105889	0.987762
35727	24/09/2018--18:43:00	28.81	0	-0.0822549	-0.105889	0.987762
35787	24/09/2018--18:44:00	28.81	0	-0.0979246	-0.105889	0.987762
35847	24/09/2018--18:45:00	28.79	0	-0.0822549	-0.105889	0.987762
35907	24/09/2018--18:46:00	28.78	0	-0.0822549	-0.105889	0.987762
35967	24/09/2018--18:47:00	28.74	0	-0.0822549	-0.105889	0.987762
36027	24/09/2018--18:48:00	28.73	0	-0.0822549	-0.105889	0.987762
36087	24/09/2018--18:49:00	28.71	0	-0.0822549	-0.105889	0.987762
36147	24/09/2018--18:50:00	28.72	0	-0.0822549	-0.105889	0.987762
36207	24/09/2018--18:51:00	28.68	0	-0.0822549	-0.105889	0.987762
36267	24/09/2018--18:52:00	28.68	0	-0.0822549	-0.105889	0.987762
36327	24/09/2018--18:53:00	28.64	0	-0.0822549	-0.105889	0.987762
36387	24/09/2018--18:54:00	28.64	0	-0.0822549	-0.105889	0.987762
36447	24/09/2018--18:55:00	28.63	0	-0.0822549	-0.105889	0.987762
36507	24/09/2018--18:56:00	28.61	0	-0.0822549	-0.105889	0.987762
36567	24/09/2018--18:57:00	28.58	0	-0.0822549	-0.105889	0.987762
36627	24/09/2018--18:58:00	28.57	0	-0.0822549	-0.105889	0.987762
36687	24/09/2018--18:59:00	28.54	0	-0.0822549	-0.105889	0.987762
36747	24/09/2018--19:00:00	28.52	0	-0.0822549	-0.105889	0.987762
36807	24/09/2018--19:01:00	28.49	0	-0.0822549	-0.105889	0.987762
36867	24/09/2018--19:02:00	28.49	0	-0.0822549	-0.105889	0.987762
36927	24/09/2018--19:03:00	28.48	0	-0.0822549	-0.105889	0.987762
36987	24/09/2018--19:04:00	28.46	0	-0.0822549	-0.105889	0.987762
37047	24/09/2018--19:05:00	28.46	0	-0.0822549	-0.105889	0.987762
37107	24/09/2018--19:06:00	28.45	0	-0.0822549	-0.105889	0.987762
37167	24/09/2018--19:07:00	28.45	0	-0.0822549	-0.105889	0.987762
37227	24/09/2018--19:08:00	28.43	0	-0.0822549	-0.105889	0.987762
37287	24/09/2018--19:09:00	28.39	0	-0.0822549	-0.105889	0.973276
37347	24/09/2018--19:10:00	28.38	0	-0.0822549	-0.105889	0.987762
37407	24/09/2018--19:11:00	28.37	0	-0.0822549	-0.105889	0.987762
37467	24/09/2018--19:12:00	28.36	0	-0.0822549	-0.105889	0.973276
37527	24/09/2018--19:13:00	28.34	0	-0.0822549	-0.105889	0.987762
37587	24/09/2018--19:14:00	28.32	0	-0.0822549	-0.105889	0.973276
37647	24/09/2018--19:15:00	28.32	0	-0.0822549	-0.105889	0.987762
37707	24/09/2018--19:16:00	28.29	0	-0.0822549	-0.105889	0.973276
37767	24/09/2018--19:17:00	28.29	0	-0.0822549	-0.105889	0.987762
37827	24/09/2018--19:18:00	28.29	0	-0.0822549	-0.105889	0.987762
37887	24/09/2018--19:19:00	28.29	0	-0.0822549	-0.105889	0.987762
37947	24/09/2018--19:20:00	28.29	0	-0.0822549	-0.105889	0.987762
38007	24/09/2018--19:21:00	28.27	0	-0.0822549	-0.105889	0.973276
38067	24/09/2018--19:22:00	28.25	0	-0.0822549	-0.105889	0.973276
38127	24/09/2018--19:23:00	28.25	0	-0.0822549	-0.105889	0.987762
38187	24/09/2018--19:24:00	28.21	0	-0.0822549	-0.105889	0.973276
38247	24/09/2018--19:25:00	28.2	0	-0.0822549	-0.105889	0.987762
38307	24/09/2018--19:26:00	28.15	0	-0.0822549	-0.105889	0.987762
38367	24/09/2018--19:27:00	28.13	0	-0.0822549	-0.105889	0.987762
38427	24/09/2018--19:28:00	28.14	0	-0.0822549	-0.105889	0.987762
38487	24/09/2018--19:29:00	28.15	0	-0.0822549	-0.105889	0.987762
38547	24/09/2018--19:30:00	28.15	0	-0.0822549	-0.105889	0.987762
38607	24/09/2018--19:31:00	28.13	0	-0.0979246	-0.105889	0.987762
38667	24/09/2018--19:32:00	28.1	0	-0.0822549	-0.105889	0.987762
38727	24/09/2018--19:33:00	28.1	0	-0.0822549	-0.105889	0.987762
38787	24/09/2018--19:34:00	28.1	0	-0.0822549	-0.105889	0.987762
38847	24/09/2018--19:35:00	28.08	0	-0.0822549	-0.105889	0.987762
38907	24/09/2018--19:36:00	28.08	0	-0.0822549	-0.105889	0.973276
38967	24/09/2018--19:37:00	28.1	0	-0.0822549	-0.105889	0.973276
39027	24/09/2018--19:38:00	28.09	0	-0.0822549	-0.105889	0.987762
39087	24/09/2018--19:39:00	28.1	0	-0.0822549	-0.105889	0.987762
39147	24/09/2018--19:40:00	28.09	0	-0.0822549	-0.105889	0.987762
39207	24/09/2018--19:41:00	28.09	0	-0.0822549	-0.105889	0.987762
39267	24/09/2018--19:42:00	28.12	0	-0.0822549	-0.105889	0.987762
39327	24/09/2018--19:43:00	28.09	0	-0.0822549	-0.105889	0.987762
39387	24/09/2018--19:44:00	28.11	0	-0.0822549	-0.105889	0.987762
39447	24/09/2018--19:45:00	28.07	0	-0.0822549	-0.105889	0.987762
39507	24/09/2018--19:46:00	28.07	0	-0.0822549	-0.105889	0.987762
39567	24/09/2018--19:47:00	28.06	0	-0.0822549	-0.105889	0.987762
39627	24/09/2018--19:48:00	28.03	0	-0.0822549	-0.105889	0.987762
39687	24/09/2018--19:49:00	28.02	0	-0.0822549	-0.105889	0.987762
39747	24/09/2018--19:50:00	28	0	-0.0822549	-0.105889	0.987762
39807	24/09/2018--19:51:00	27.97	0	-0.0822549	-0.105889	0.987762
39867	24/09/2018--19:52:00	27.97	0	-0.0822549	-0.105889	0.987762
39927	24/09/2018--19:53:00	27.95	0	-0.0822549	-0.105889	0.987762
39987	24/09/2018--19:54:00	27.95	0	-0.0822549	-0.105889	0.987762
40047	24/09/2018--19:55:00	27.92	0	-0.0822549	-0.105889	0.987762
40107	24/09/2018--19:56:00	27.91	0	-0.0822549	-0.105889	0.987762
40167	24/09/2018--19:57:00	27.92	0	-0.0822549	-0.105889	0.987762
40227	24/09/2018--19:58:00	27.9	0	-0.0822549	-0.105889	0.987762
40287	24/09/2018--19:59:00	27.89	0	-0.0822549	-0.105889	0.987762
40347	24/09/2018--20:00:00	27.88	0	-0.0822549	-0.105889	0.987762
40407	24/09/2018--20:01:00	27.86	0	-0.0822549	-0.105889	0.973276
40467	24/09/2018--20:02:00	27.86	0	-0.0822549	-0.105889	0.987762
40527	24/09/2018--20:03:00	27.87	0	-0.0822549	-0.105889	0.987762
40587	24/09/2018--20:04:00	27.85	0	-0.0822549	-0.105889	0.973276
40647	24/09/2018--20:05:00	27.82	0	-0.0822549	-0.105889	0.987762
40707	24/09/2018--20:06:00	27.81	0	-0.0822549	-0.105889	0.987762
40767	24/09/2018--20:07:00	27.84	0	-0.0822549	-0.105889	0.987762
40827	24/09/2018--20:08:00	27.84	0	-0.0822549	-0.105889	0.987762
40887	24/09/2018--20:09:00	27.87	0	-0.0822549	-0.105889	0.987762
40947	24/09/2018--20:10:00	27.88	0	-0.0822549	-0.105889	0.987762
41007	24/09/2018--20:11:00	27.89	0	-0.0822549	-0.105889	0.987762
41067	24/09/2018--20:12:00	27.91	0	-0.0822549	-0.105889	0.987762
41127	24/09/2018--20:13:00	27.91	0	-0.0822549	-0.105889	0.987762
41187	24/09/2018--20:14:00	27.91	0	-0.0822549	-0.105889	0.987762
41247	24/09/2018--20:15:00	27.89	0	-0.0822549	-0.105889	0.987762
41307	24/09/2018--20:16:00	27.88	0	-0.0822549	-0.105889	0.987762
41367	24/09/2018--20:17:00	27.86	0	-0.0822549	-0.105889	0.987762
41427	24/09/2018--20:18:00	27.83	0	-0.0822549	-0.105889	0.987762
41487	24/09/2018--20:19:00	27.82	0	-0.0822549	-0.105889	0.987762
41547	24/09/2018--20:20:00	27.85	0	-0.0822549	-0.105889	0.987762
41607	24/09/2018--20:21:00	27.81	0	-0.0822549	-0.105889	0.987762
41667	24/09/2018--20:22:00	27.83	0	-0.0822549	-0.105889	0.987762
41727	24/09/2018--20:23:00	27.83	0	-0.0822549	-0.105889	0.987762
41787	24/09/2018--20:24:00	27.83	0	-0.0822549	-0.105889	0.987762
41847	24/09/2018--20:25:00	27.79	0	-0.0822549	-0.105889	0.987762
41907	24/09/2018--20:26:00	27.77	0	-0.0822549	-0.105889	0.987762
41967	24/09/2018--20:27:00	27.79	0	-0.0822549	-0.105889	0.987762
42027	24/09/2018--20:28:00	27.79	0	-0.0822549	-0.105889	0.987762
42087	24/09/2018--20:29:00	27.73	0	-0.0822549	-0.105889	0.987762
42147	24/09/2018--20:30:00	27.73	0	-0.0822549	-0.105889	0.987762
42207	24/09/2018--20:31:00	27.68	0	-0.0822549	-0.105889	0.973276
42267	24/09/2018--20:32:00	27.66	0	-0.0822549	-0.105889	0.987762
42327	24/09/2018--20:33:00	27.65	0	-0.0822549	-0.105889	0.987762
42387	24/09/2018--20:34:00	27.61	0	-0.0822549	-0.105889	0.987762
42447	24/09/2018--20:35:00	27.61	0	-0.0822549	-0.105889	0.973276
42507	24/09/2018--20:36:00	27.61	0	-0.0822549	-0.105889	0.987762
42567	24/09/2018--20:37:00	27.59	0	-0.0822549	-0.105889	0.987762
42627	24/09/2018--20:38:00	27.58	0	-0.0822549	-0.105889	0.987762
42687	24/09/2018--20:39:00	27.56	0	-0.0822549	-0.105889	0.987762
42747	24/09/2018--20:40:00	27.54	0	-0.0822549	-0.105889	0.987762
42807	24/09/2018--20:41:00	27.51	0	-0.0822549	-0.105889	0.987762
42867	24/09/2018--20:42:00	27.5	0	-0.0822549	-0.105889	0.987762
42927	24/09/2018--20:43:00	27.49	0	-0.0822549	-0.105889	0.973276
42987	24/09/2018--20:44:00	27.47	0	-0.0822549	-0.105889	0.987762
43047	24/09/2018--20:45:00	27.45	0	-0.0822549	-0.105889	0.987762
43107	24/09/2018--20:46:00	27.44	0	-0.0822549	-0.105889	0.973276
43167	24/09/2018--20:47:00	27.42	0	-0.0822549	-0.105889	0.987762
43227	24/09/2018--20:48:00	27.4	0	-0.0822549	-0.105889	0.987762
43287	24/09/2018--20:49:00	27.38	0	-0.0822549	-0.105889	0.987762
43347	24/09/2018--20:50:00	27.34	0	-0.0822549	-0.105889	0.987762
43407	24/09/2018--20:51:00	27.31	0	-0.0822549	-0.105889	0.987762
43467	24/09/2018--20:52:00	27.28	0	-0.0822549	-0.105889	0.987762
43527	24/09/2018--20:53:00	27.27	0	-0.0822549	-0.105889	0.973276
43587	24/09/2018--20:54:00	27.27	0	-0.0822549	-0.105889	0.987762
43647	24/09/2018--20:55:00	27.25	0	-0.0979246	-0.105889	0.987762
43707	24/09/2018--20:56:00	27.24	0	-0.0822549	-0.091134	0.987762
43767	24/09/2018--20:57:00	27.22	0	-0.0822549	-0.105889	0.987762
43827	24/09/2018--20:58:00	27.23	0	-0.0822549	-0.105889	0.987762
43887	24/09/2018--20:59:00	27.22	0	-0.0822549	-0.105889	0.973276
43947	24/09/2018--21:00:00	27.22	0	-0.0822549	-0.105889	0.987762
44007	24/09/2018--21:01:00	27.21	0	-0.0822549	-0.105889	0.987762
44067	24/09/2018--21:02:00	27.2	0	-0.0822549	-0.105889	0.987762
44127	24/09/2018--21:03:00	27.19	0	-0.0822549	-0.105889	0.987762
44187	24/09/2018--21:04:00	27.18	0	-0.0822549	-0.105889	0.987762
44247	24/09/2018--21:05:00	27.22	0	-0.0822549	-0.105889	0.987762
44307	24/09/2018--21:06:00	27.2	0	-0.0822549	-0.105889	0.987762
44367	24/09/2018--21:07:00	27.2	0	-0.0822549	-0.105889	0.987762
44427	24/09/2018--21:08:00	27.19	0	-0.0822549	-0.105889	0.973276
44487	24/09/2018--21:09:00	27.18	0	-0.0822549	-0.105889	0.987762
44547	24/09/2018--21:10:00	27.19	0	-0.0822549	-0.105889	0.987762
44607	24/09/2018--21:11:00	27.15	0	-0.0822549	-0.105889	0.987762
44667	24/09/2018--21:12:00	27.13	0	-0.0822549	-0.105889	0.987762
44727	24/09/2018--21:13:00	27.11	0	-0.0822549	-0.105889	0.987762
44787	24/09/2018--21:14:00	27.09	0	-0.0822549	-0.105889	0.987762
44847	24/09/2018--21:15:00	27.09	0	-0.0822549	-0.105889	0.987762
44907	24/09/2018--21:16:00	27.09	0	-0.0822549	-0.105889	0.973276
44967	24/09/2018--21:17:00	27.07	0	-0.0822549	-0.105889	0.987762
45027	24/09/2018--21:18:00	27.06	0	-0.0822549	-0.105889	0.973276
45087	24/09/2018--21:19:00	27.06	0	-0.0822549	-0.091134	0.987762
45147	24/09/2018--21:20:00	27.03	0	-0.0822549	-0.091134	0.987762
45207	24/09/2018--21:21:00	27.02	0	-0.0822549	-0.091134	0.987762
45267	24/09/2018--21:22:00	26.99	0	-0.0822549	-0.105889	0.987762
45327	24/09/2018--21:23:00	26.98	0	-0.0822549	-0.105889	0.987762
45387	24/09/2018--21:24:00	26.95	0	-0.0822549	-0.105889	0.987762
45447	24/09/2018--21:25:00	26.93	0	-0.0822549	-0.105889	0.987762
45507	24/09/2018--21:26:00	26.92	0	-0.0822549	-0.105889	0.987762
45567	24/09/2018--21:27:00	26.92	0	-0.0822549	-0.105889	0.987762
45627	24/09/2018--21:28:00	26.93	0	-0.0822549	-0.105889	0.987762
45687	24/09/2018--21:29:00	26.92	0	-0.0822549	-0.091134	0.973276
45747	24/09/2018--21:30:00	26.88	0	-0.0822549	-0.105889	0.973276
45807	24/09/2018--21:31:00	26.91	0	-0.0822549	-0.091134	0.987762
45867	24/09/2018--21:32:00	26.91	0	-0.0822549	-0.105889	0.987762
45927	24/09/2018--21:33:00	26.89	0	-0.0822549	-0.091134	0.987762
45987	24/09/2018--21:34:00	26.89	0	-0.0822549	-0.105889	0.973276
46047	24/09/2018--21:35:00	26.88	0	-0.0822549	-0.091134	0.987762
46107	24/09/2018--21:36:00	26.87	0	-0.0822549	-0.091134	0.987762
46167	24/09/2018--21:37:00	26.85	0	-0.0822549	-0.091134	0.987762
46227	24/09/2018--21:38:00	26.84	0	-0.0822549	-0.105889	0.987762
46287	24/09/2018--21:39:00	26.82	0	-0.0822549	-0.091134	0.987762
46347	24/09/2018--21:40:00	26.82	0	-0.0822549	-0.105889	0.973276
46407	24/09/2018--21:41:00	26.81	0	-0.0822549	-0.105889	0.973276
46467	24/09/2018--21:42:00	26.82	0	-0.0822549	-0.105889	0.987762
46527	24/09/2018--21:43:00	26.81	0	-0.0822549	-0.091134	0.987762
46587	24/09/2018--21:44:00	26.83	0	-0.0822549	-0.091134	0.987762
46647	24/09/2018--21:45:00	26.83	0	-0.0822549	-0.091134	0.987762
46707	24/09/2018--21:46:00	26.83	0	-0.0822549	-0.091134	0.987762
46767	24/09/2018--21:47:00	26.84	0	-0.0822549	-0.091134	0.987762
46827	24/09/2018--21:48:00	26.84	0	-0.0822549	-0.105889	0.987762
46887	24/09/2018--21:49:00	26.84	0	-0.0822549	-0.091134	0.987762
46947	24/09/2018--21:50:00	26.84	0	-0.0822549	-0.091134	0.987762
47007	24/09/2018--21:51:00	26.86	0	-0.0822549	-0.091134	0.987762
47067	24/09/2018--21:52:00	26.85	0	-0.0822549	-0.091134	0.987762
47127	24/09/2018--21:53:00	26.85	0	-0.0822549	-0.091134	0.987762
47187	24/09/2018--21:54:00	26.86	0	-0.0822549	-0.105889	0.987762
47247	24/09/2018--21:55:00	26.85	0	-0.0822549	-0.091134	0.973276
47307	24/09/2018--21:56:00	26.86	0	-0.0822549	-0.091134	0.987762
47367	24/09/2018--21:57:00	26.84	0	-0.0822549	-0.091134	0.987762
47427	24/09/2018--21:58:00	26.86	0	-0.0822549	-0.091134	0.973276
47487	24/09/2018--21:59:00	26.85	0	-0.0822549	-0.091134	0.987762
47547	24/09/2018--22:00:00	26.84	0	-0.0822549	-0.091134	0.987762
47607	24/09/2018--22:01:00	26.82	0	-0.0822549	-0.091134	0.987762
47667	24/09/2018--22:02:00	26.79	0	-0.0822549	-0.091134	0.987762
47727	24/09/2018--22:03:00	26.76	0	-0.0822549	-0.091134	0.973276
47787	24/09/2018--22:04:00	26.75	0	-0.0822549	-0.105889	0.987762
47847	24/09/2018--22:05:00	26.73	0	-0.0822549	-0.105889	0.987762
47907	24/09/2018--22:06:00	26.73	0	-0.0822549	-0.091134	0.987762
47967	24/09/2018--22:07:00	26.71	0	-0.0822549	-0.091134	0.987762
48027	24/09/2018--22:08:00	26.68	0	-0.0822549	-0.091134	0.987762
48087	24/09/2018--22:09:00	26.66	0	-0.0822549	-0.105889	0.987762
48147	24/09/2018--22:10:00	26.64	0	-0.0822549	-0.105889	0.987762
48207	24/09/2018--22:11:00	26.63	0	-0.0822549	-0.091134	0.987762
48267	24/09/2018--22:12:00	26.63	0	-0.0822549	-0.091134	0.987762
48327	24/09/2018--22:13:00	26.63	0	-0.0822549	-0.091134	0.987762
48387	24/09/2018--22:14:00	26.64	0	-0.0822549	-0.105889	0.987762
48447	24/09/2018--22:15:00	26.61	0	-0.0822549	-0.091134	0.987762
48507	24/09/2018--22:16:00	26.63	0	-0.0822549	-0.091134	0.987762
48567	24/09/2018--22:17:00	26.65	0	-0.0979246	-0.105889	0.987762
48627	24/09/2018--22:18:00	26.64	0	-0.0822549	-0.091134	0.987762
48687	24/09/2018--22:19:00	26.63	0	-0.0822549	-0.091134	0.987762
48747	24/09/2018--22:20:00	26.61	0	-0.0822549	-0.091134	0.987762
48807	24/09/2018--22:21:00	26.6	0	-0.0822549	-0.105889	0.973276
48867	24/09/2018--22:22:00	26.62	0	-0.0822549	-0.091134	0.973276
48927	24/09/2018--22:23:00	26.62	0	-0.0979246	-0.091134	0.987762
48987	24/09/2018--22:24:00	26.61	0	-0.0822549	-0.105889	0.973276
49047	24/09/2018--22:25:00	26.62	0	-0.0822549	-0.091134	0.987762
49107	24/09/2018--22:26:00	26.6	0	-0.0822549	-0.091134	0.987762
49167	24/09/2018--22:27:00	26.56	0	-0.0822549	-0.091134	0.973276
49227	24/09/2018--22:28:00	26.55	0	-0.0822549	-0.091134	0.987762
49287	24/09/2018--22:29:00	26.54	0	-0.0822549	-0.091134	0.973276
49347	24/09/2018--22:30:00	26.53	0	-0.0822549	-0.091134	0.973276
49407	24/09/2018--22:31:00	26.55	0	-0.0822549	-0.091134	0.987762
49467	24/09/2018--22:32:00	26.57	0	-0.0822549	-0.105889	0.987762
49527	24/09/2018--22:33:00	26.54	0	-0.0822549	-0.105889	0.987762
49587	24/09/2018--22:34:00	26.56	0	-0.0822549	-0.105889	0.973276
49647	24/09/2018--22:35:00	26.54	0	-0.0822549	-0.105889	0.987762
49707	24/09/2018--22:36:00	26.57	0	-0.0822549	-0.091134	0.987762
49767	24/09/2018--22:37:00	26.59	0	-0.0822549	-0.091134	0.987762
49827	24/09/2018--22:38:00	26.59	0	-0.0822549	-0.091134	0.987762
49887	24/09/2018--22:39:00	26.57	0	-0.0822549	-0.091134	0.987762
49947	24/09/2018--22:40:00	26.59	0	-0.0822549	-0.091134	0.987762
50007	24/09/2018--22:41:00	26.58	0	-0.0822549	-0.091134	0.987762
50067	24/09/2018--22:42:00	26.6	0	-0.0822549	-0.091134	0.973276
50127	24/09/2018--22:43:00	26.62	0	-0.0822549	-0.091134	0.987762
50187	24/09/2018--22:44:00	26.63	0	-0.0822549	-0.105889	0.987762
50247	24/09/2018--22:45:00	26.62	0	-0.0822549	-0.091134	0.987762
50307	24/09/2018--22:46:00	26.61	0	-0.0822549	-0.091134	0.973276
50367	24/09/2018--22:47:00	26.63	0	-0.0822549	-0.091134	0.973276
50427	24/09/2018--22:48:00	26.64	0	-0.0822549	-0.091134	0.987762
50487	24/09/2018--22:49:00	26.61	0	-0.0822549	-0.105889	0.987762
50547	24/09/2018--22:50:00	26.6	0	-0.0822549	-0.091134	0.987762
50607	24/09/2018--22:51:00	26.59	0	-0.0822549	-0.105889	0.987762
50667	24/09/2018--22:52:00	26.59	0	-0.0822549	-0.091134	0.987762
50727	24/09/2018--22:53:00	26.58	0	-0.0822549	-0.091134	0.987762
50787	24/09/2018--22:54:00	26.59	0	-0.0822549	-0.091134	0.973276
50847	24/09/2018--22:55:00	26.56	0	-0.0822549	-0.105889	0.973276
50907	24/09/2018--22:56:00	26.57	0	-0.0822549	-0.091134	0.987762
50967	24/09/2018--22:57:00	26.57	0	-0.0822549	-0.091134	0.987762
51027	24/09/2018--22:58:00	26.57	0	-0.0822549	-0.105889	0.987762
51087	24/09/2018--22:59:00	26.55	0	-0.0822549	-0.091134	0.987762
51147	24/09/2018--23:00:00	26.55	0	-0.0822549	-0.091134	0.987762
51207	24/09/2018--23:01:00	26.54	0	-0.0822549	-0.091134	0.987762
51267	24/09/2018--23:02:00	26.55	0	-0.0822549	-0.091134	0.987762
51327	24/09/2018--23:03:00	26.56	0	-0.0822549	-0.091134	0.987762
51387	24/09/2018--23:04:00	26.55	0	-0.0822549	-0.091134	0.987762
51447	24/09/2018--23:05:00	26.58	0	-0.0822549	-0.091134	0.987762
51507	24/09/2018--23:06:00	26.59	0	-0.0822549	-0.091134	0.987762
51567	24/09/2018--23:07:00	26.59	0	-0.0822549	-0.091134	0.973276
51627	24/09/2018--23:08:00	26.58	0	-0.0822549	-0.091134	0.973276
51687	24/09/2018--23:09:00	26.61	0	-0.0822549	-0.091134	0.987762
51747	24/09/2018--23:10:00	26.61	0	-0.0822549	-0.091134	0.987762
51807	24/09/2018--23:11:00	26.61	0	-0.0822549	-0.091134	0.987762
51867	24/09/2018--23:12:00	26.62	0	-0.0822549	-0.091134	0.987762
51927	24/09/2018--23:13:00	26.64	0	-0.0822549	-0.091134	0.973276
51987	24/09/2018--23:14:00	26.64	0	-0.0822549	-0.105889	0.987762
52047	24/09/2018--23:15:00	26.63	0	-0.0822549	-0.091134	0.987762
52107	24/09/2018--23:16:00	26.63	0	-0.0822549	-0.091134	0.987762
52167	24/09/2018--23:17:00	26.62	0	-0.0822549	-0.091134	0.987762
52227	24/09/2018--23:18:00	26.63	0	-0.0822549	-0.091134	0.987762
52287	24/09/2018--23:19:00	26.61	0	-0.0822549	-0.091134	0.987762
52347	24/09/2018--23:20:00	26.6	0	-0.0822549	-0.091134	0.987762
52407	24/09/2018--23:21:00	26.58	0	-0.0822549	-0.091134	0.987762
52467	24/09/2018--23:22:00	26.59	0	-0.0822549	-0.105889	0.987762
52527	24/09/2018--23:23:00	26.59	0	-0.0822549	-0.091134	0.973276
52587	24/09/2018--23:24:00	26.59	0	-0.0822549	-0.091134	0.987762
52647	24/09/2018--23:25:00	26.64	0	-0.0822549	-0.091134	0.987762
52707	24/09/2018--23:26:00	26.65	0	-0.0822549	-0.091134	0.987762
52767	24/09/2018--23:27:00	26.72	0	-0.0822549	-0.091134	0.987762
52827	24/09/2018--23:28:00	26.79	0	-0.0822549	-0.091134	0.987762
52887	24/09/2018--23:29:00	26.82	0	-0.0822549	-0.091134	0.987762
52947	24/09/2018--23:30:00	26.85	0	-0.0822549	-0.091134	0.987762
53007	24/09/2018--23:31:00	26.89	0	-0.0822549	-0.105889	0.973276
53067	24/09/2018--23:32:00	26.94	0	-0.0822549	-0.091134	0.987762
53127	24/09/2018--23:33:00	26.96	0	-0.0822549	-0.091134	0.987762
53187	24/09/2018--23:34:00	26.99	0	-0.0822549	-0.091134	0.987762
53247	24/09/2018--23:35:00	27.01	0	-0.0822549	-0.091134	0.987762
53307	24/09/2018--23:36:00	27.05	0	-0.0822549	-0.091134	0.987762
53367	24/09/2018--23:37:00	27.06	0	-0.0822549	-0.091134	0.987762
53427	24/09/2018--23:38:00	27.09	0	-0.0822549	-0.091134	0.987762
53487	24/09/2018--23:39:00	27.1	0	-0.0822549	-0.091134	0.987762
53547	24/09/2018--23:40:00	27.13	0	-0.0822549	-0.091134	0.987762
53607	24/09/2018--23:41:00	27.17	0	-0.0822549	-0.091134	0.987762
53667	24/09/2018--23:42:00	27.18	0	-0.0822549	-0.105889	0.987762
53727	24/09/2018--23:43:00	27.2	0	-0.0822549	-0.091134	0.987762
53787	24/09/2018--23:44:00	27.22	0	-0.0822549	-0.091134	0.987762
53847	24/09/2018--23:45:00	27.24	0	-0.0822549	-0.091134	0.987762
53907	24/09/2018--23:46:00	27.24	0	-0.0822549	-0.091134	0.987762
53967	24/09/2018--23:47:00	27.27	0	-0.0822549	-0.091134	0.987762
54027	24/09/2018--23:48:00	27.28	0	-0.0822549	-0.105889	0.987762
54087	24/09/2018--23:49:00	27.29	0	-0.0822549	-0.091134	0.987762
54147	24/09/2018--23:50:00	27.31	0	-0.0822549	-0.105889	0.987762
54207	24/09/2018--23:51:00	27.33	0	-0.0979246	-0.091134	0.987762
54267	24/09/2018--23:52:00	27.33	0	-0.0822549	-0.091134	0.987762
54327	24/09/2018--23:53:00	27.35	0	-0.0822549	-0.091134	0.973276
54387	24/09/2018--23:54:00	27.36	0	-0.0822549	-0.105889	0.987762
54447	24/09/2018--23:55:00	27.38	0	-0.0822549	-0.091134	0.987762
54507	24/09/2018--23:56:00	27.39	0	-0.0822549	-0.105889	0.987762
54567	24/09/2018--23:57:00	27.41	0	-0.0822549	-0.105889	0.973276
54627	24/09/2018--23:58:00	27.41	0	-0.0822549	-0.091134	0.987762
54687	24/09/2018--23:59:00	27.41	0	-0.0822549	-0.105889	0.987762
54747	25/09/2018--00:00:00	27.43	0	-0.0822549	-0.091134	0.987762
54807	25/09/2018--00:01:00	27.45	0	-0.0822549	-0.105889	0.987762
54867	25/09/2018--00:02:00	27.46	0	-0.0822549	-0.091134	0.987762
54927	25/09/2018--00:03:00	27.47	0	-0.0822549	-0.105889	0.987762
54987	25/09/2018--00:04:00	27.48	0	-0.0822549	-0.091134	0.987762
55047	25/09/2018--00:05:00	27.48	0	-0.0822549	-0.105889	0.987762
55107	25/09/2018--00:06:00	27.49	0	-0.0822549	-0.091134	0.987762
55167	25/09/2018--00:07:00	27.49	0	-0.0822549	-0.091134	0.973276
55227	25/09/2018--00:08:00	27.5	0	-0.0822549	-0.105889	0.987762
55287	25/09/2018--00:09:00	27.53	0	-0.0822549	-0.091134	0.987762
55347	25/09/2018--00:10:00	27.55	0	-0.0822549	-0.091134	0.987762
55407	25/09/2018--00:11:00	27.54	0	-0.0822549	-0.091134	0.987762
55467	25/09/2018--00:12:00	27.56	0	-0.0822549	-0.091134	0.987762
55527	25/09/2018--00:13:00	27.56	0	-0.0822549	-0.091134	0.987762
55587	25/09/2018--00:14:00	27.57	0	-0.0822549	-0.091134	0.987762
55647	25/09/2018--00:15:00	27.59	0	-0.0822549	-0.091134	0.973276
55707	25/09/2018--00:16:00	27.59	0	-0.0822549	-0.091134	0.987762
55767	25/09/2018--00:17:00	27.6	0	-0.0822549	-0.091134	0.987762
55827	25/09/2018--00:18:00	27.61	0	-0.0822549	-0.105889	0.987762
55887	25/09/2018--00:19:00	27.62	0	-0.0822549	-0.105889	0.987762
55947	25/09/2018--00:20:00	27.62	0	-0.0822549	-0.091134	0.987762
56007	25/09/2018--00:21:00	27.63	0	-0.0822549	-0.091134	0.973276
56067	25/09/2018--00:22:00	27.63	0	-0.0822549	-0.091134	0.973276
56127	25/09/2018--00:23:00	27.63	0	-0.0822549	-0.105889	0.987762
56187	25/09/2018--00:24:00	27.64	0	-0.0822549	-0.091134	0.987762
56247	25/09/2018--00:25:00	27.66	0	-0.0822549	-0.091134	0.973276
56307	25/09/2018--00:26:00	27.65	0	-0.0822549	-0.105889	0.987762
56367	25/09/2018--00:27:00	27.67	0	-0.0822549	-0.091134	0.987762
56427	25/09/2018--00:28:00	27.68	0	-0.0822549	-0.105889	0.987762
56487	25/09/2018--00:29:00	27.68	0	-0.0822549	-0.091134	0.987762
56547	25/09/2018--00:30:00	27.69	0	-0.0822549	-0.091134	0.987762
56607	25/09/2018--00:31:00	27.68	0	-0.0822549	-0.091134	0.987762
56667	25/09/2018--00:32:00	27.71	0	-0.0822549	-0.091134	0.987762
56727	25/09/2018--00:33:00	27.71	0	-0.0822549	-0.091134	0.987762
56787	25/09/2018--00:34:00	27.71	0	-0.0822549	-0.105889	0.987762
56847	25/09/2018--00:35:00	27.73	0	-0.0822549	-0.091134	0.973276
56907	25/09/2018--00:36:00	27.71	0	-0.0822549	-0.091134	0.987762
56967	25/09/2018--00:37:00	27.72	0	-0.0822549	-0.091134	0.987762
57027	25/09/2018--00:38:00	27.73	0	-0.0822549	-0.105889	0.987762
57087	25/09/2018--00:39:00	27.75	0	-0.0822549	-0.091134	0.987762
57147	25/09/2018--00:40:00	27.75	0	-0.0822549	-0.091134	0.987762
57207	25/09/2018--00:41:00	27.75	0	-0.0822549	-0.091134	0.987762
57267	25/09/2018--00:42:00	27.76	0	-0.0822549	-0.091134	0.987762
57327	25/09/2018--00:43:00	27.76	0	-0.0822549	-0.091134	0.987762
57387	25/09/2018--00:44:00	27.78	0	-0.0822549	-0.091134	0.987762
57447	25/09/2018--00:45:00	27.77	0	-0.0822549	-0.091134	0.987762
57507	25/09/2018--00:46:00	27.77	0	-0.0822549	-0.091134	0.987762
57567	25/09/2018--00:47:00	27.78	0	-0.0822549	-0.091134	0.987762
57627	25/09/2018--00:48:00	27.8	0	-0.0822549	-0.105889	0.973276
57687	25/09/2018--00:49:00	27.8	0	-0.0822549	-0.091134	0.973276
57747	25/09/2018--00:50:00	27.8	0	-0.0822549	-0.091134	0.973276
57807	25/09/2018--00:51:00	27.8	0	-0.0822549	-0.091134	0.987762
57867	25/09/2018--00:52:00	27.8	0	-0.0822549	-0.091134	0.987762
57927	25/09/2018--00:53:00	27.81	0	-0.0822549	-0.105889	0.987762
57987	25/09/2018--00:54:00	27.8	0	-0.0822549	-0.105889	0.987762
58047	25/09/2018--00:55:00	27.79	0	-0.0822549	-0.091134	0.987762
58107	25/09/2018--00:56:00	27.83	0	-0.0822549	-0.091134	0.987762
58167	25/09/2018--00:57:00	27.82	0	-0.0822549	-0.091134	0.987762
58227	25/09/2018--00:58:00	27.82	0	-0.0822549	-0.091134	0.987762
58287	25/09/2018--00:59:00	27.84	0	-0.0822549	-0.091134	0.987762
58347	25/09/2018--01:00:00	27.83	0	-0.0822549	-0.091134	0.987762
58407	25/09/2018--01:01:00	27.84	0	-0.0822549	-0.091134	0.987762
58467	25/09/2018--01:02:00	27.83	0	-0.0822549	-0.091134	0.987762
58527	25/09/2018--01:03:00	27.83	0	-0.0822549	-0.091134	0.987762
58587	25/09/2018--01:04:00	27.86	0	-0.0822549	-0.091134	0.987762
58647	25/09/2018--01:05:00	27.85	0	-0.0822549	-0.091134	0.987762
58707	25/09/2018--01:06:00	27.87	0	-0.0822549	-0.105889	0.987762
58767	25/09/2018--01:07:00	27.86	0	-0.0822549	-0.091134	0.987762
58827	25/09/2018--01:08:00	27.86	0	-0.0822549	-0.091134	0.987762
58887	25/09/2018--01:09:00	27.87	0	-0.0822549	-0.105889	0.987762
58947	25/09/2018--01:10:00	27.88	0	-0.0822549	-0.091134	0.987762
59007	25/09/2018--01:11:00	27.86	0	-0.0822549	-0.091134	0.987762
59067	25/09/2018--01:12:00	27.86	0	-0.0822549	-0.091134	0.987762
59127	25/09/2018--01:13:00	27.88	0	-0.0822549	-0.105889	0.987762
59187	25/09/2018--01:14:00	27.87	0	-0.0822549	-0.091134	0.987762
59247	25/09/2018--01:15:00	27.86	0	-0.0822549	-0.105889	0.987762
59307	25/09/2018--01:16:00	27.87	0	-0.0979246	-0.105889	0.987762
59367	25/09/2018--01:17:00	27.89	0	-0.0822549	-0.091134	0.987762
59427	25/09/2018--01:18:00	27.89	0	-0.0822549	-0.091134	0.987762
59487	25/09/2018--01:19:00	27.89	0	-0.0979246	-0.091134	0.987762
59547	25/09/2018--01:20:00	27.89	0	-0.0822549	-0.091134	0.987762
59607	25/09/2018--01:21:00	27.9	0	-0.0822549	-0.091134	0.987762
59667	25/09/2018--01:22:00	27.91	0	-0.0822549	-0.091134	0.987762
59727	25/09/2018--01:23:00	27.9	0	-0.0822549	-0.105889	0.987762
59787	25/09/2018--01:24:00	27.91	0	-0.0822549	-0.105889	0.987762
59847	25/09/2018--01:25:00	27.9	0	-0.0822549	-0.091134	0.987762
59907	25/09/2018--01:26:00	27.91	0	-0.0822549	-0.091134	0.987762
59967	25/09/2018--01:27:00	27.91	0	-0.0822549	-0.091134	0.987762
60027	25/09/2018--01:28:00	27.91	0	-0.0822549	-0.091134	0.987762
60087	25/09/2018--01:29:00	27.91	0	-0.0822549	-0.091134	0.987762
60147	25/09/2018--01:30:00	27.9	0	-0.0822549	-0.091134	0.987762
60207	25/09/2018--01:31:00	27.91	0	-0.0822549	-0.091134	0.987762
60267	25/09/2018--01:32:00	27.92	0	-0.0822549	-0.091134	0.987762
60327	25/09/2018--01:33:00	27.91	0	-0.0822549	-0.091134	0.987762
60387	25/09/2018--01:34:00	27.91	0	-0.0822549	-0.105889	0.987762
60447	25/09/2018--01:35:00	27.92	0	-0.0822549	-0.091134	0.987762
60507	25/09/2018--01:36:00	27.92	0	-0.0822549	-0.105889	0.973276
60567	25/09/2018--01:37:00	27.91	0	-0.0822549	-0.091134	0.987762
60627	25/09/2018--01:38:00	27.92	0	-0.0822549	-0.091134	0.987762
60687	25/09/2018--01:39:00	27.9	0	-0.0822549	-0.105889	0.987762
60747	25/09/2018--01:40:00	27.91	0	-0.0822549	-0.091134	0.987762
60807	25/09/2018--01:41:00	27.93	0	-0.0822549	-0.091134	0.987762
60867	25/09/2018--01:42:00	27.94	0	-0.0822549	-0.091134	0.987762
60927	25/09/2018--01:43:00	27.92	0	-0.0822549	-0.091134	0.987762
60987	25/09/2018--01:44:00	27.91	0	-0.0822549	-0.091134	0.987762
61047	25/09/2018--01:45:00	27.94	0	-0.0822549	-0.091134	0.987762
61107	25/09/2018--01:46:00	27.94	0	-0.0822549	-0.105889	0.987762
61167	25/09/2018--01:47:00	27.92	0	-0.0822549	-0.105889	0.987762
61227	25/09/2018--01:48:00	27.92	0	-0.0822549	-0.091134	0.987762
61287	25/09/2018--01:49:00	27.94	0	-0.0822549	-0.091134	0.987762
61347	25/09/2018--01:50:00	27.93	0	-0.0822549	-0.091134	0.987762
61407	25/09/2018--01:51:00	27.93	0	-0.0822549	-0.091134	0.987762
61467	25/09/2018--01:52:00	27.95	0	-0.0822549	-0.091134	0.987762
61527	25/09/2018--01:53:00	27.95	0	-0.0822549	-0.091134	0.987762
61587	25/09/2018--01:54:00	27.93	0	-0.0822549	-0.091134	0.987762
61647	25/09/2018--01:55:00	27.93	0	-0.0822549	-0.091134	0.987762
61707	25/09/2018--01:56:00	27.96	0	-0.0822549	-0.091134	0.973276
61767	25/09/2018--01:57:00	27.93	0	-0.0822549	-0.091134	0.987762
61827	25/09/2018--01:58:00	27.94	0	-0.0822549	-0.105889	0.987762
61887	25/09/2018--01:59:00	27.94	0	-0.0822549	-0.091134	0.987762
61947	25/09/2018--02:00:00	27.95	0	-0.0822549	-0.091134	0.987762
62007	25/09/2018--02:01:00	27.95	0	-0.0822549	-0.091134	0.987762
62067	25/09/2018--02:02:00	27.94	0	-0.0822549	-0.091134	0.987762
62127	25/09/2018--02:03:00	27.96	0	-0.0822549	-0.091134	0.987762
62187	25/09/2018--02:04:00	27.95	0	-0.0822549	-0.091134	0.987762
62247	25/09/2018--02:05:00	27.93	0	-0.0822549	-0.091134	0.987762
62307	25/09/2018--02:06:00	27.95	0	-0.0822549	-0.091134	0.987762
62367	25/09/2018--02:07:00	27.96	0	-0.0822549	-0.091134	0.987762
62427	25/09/2018--02:08:00	27.95	0	-0.0822549	-0.091134	0.987762
62487	25/09/2018--02:09:00	27.95	0	-0.0822549	-0.091134	0.987762
62547	25/09/2018--02:10:00	27.95	0	-0.0822549	-0.091134	0.987762
62607	25/09/2018--02:11:00	27.95	0	-0.0822549	-0.091134	0.987762
62667	25/09/2018--02:12:00	27.94	0	-0.0822549	-0.091134	0.987762
62727	25/09/2018--02:13:00	27.94	0	-0.0822549	-0.091134	0.987762
62787	25/09/2018--02:14:00	27.97	0	-0.0822549	-0.091134	0.987762
62847	25/09/2018--02:15:00	27.95	0	-0.0822549	-0.091134	0.987762
62907	25/09/2018--02:16:00	27.97	0	-0.0822549	-0.091134	0.987762
62967	25/09/2018--02:17:00	27.94	0	-0.0822549	-0.105889	0.987762
63027	25/09/2018--02:18:00	27.94	0	-0.0822549	-0.091134	0.987762
63087	25/09/2018--02:19:00	27.96	0	-0.0822549	-0.105889	0.987762
63147	25/09/2018--02:20:00	27.94	0	-0.0822549	-0.105889	0.987762
63207	25/09/2018--02:21:00	27.95	0	-0.0822549	-0.091134	0.987762
63267	25/09/2018--02:22:00	27.95	0	-0.0822549	-0.091134	0.987762
63327	25/09/2018--02:23:00	27.95	0	-0.0822549	-0.091134	0.987762
63387	25/09/2018--02:24:00	27.95	0	-0.0822549	-0.091134	0.987762
63447	25/09/2018--02:25:00	27.98	0	-0.0822549	-0.091134	0.973276
63507	25/09/2018--02:26:00	27.96	0	-0.0822549	-0.091134	0.987762
63567	25/09/2018--02:27:00	27.97	0	-0.0822549	-0.091134	0.987762
63627	25/09/2018--02:28:00	27.97	0	-0.0822549	-0.105889	0.987762
63687	25/09/2018--02:29:00	27.97	0	-0.0822549	-0.091134	0.987762
63747	25/09/2018--02:30:00	27.95	0	-0.0822549	-0.091134	0.987762
63807	25/09/2018--02:31:00	27.98	0	-0.0822549	-0.091134	0.987762
63867	25/09/2018--02:32:00	27.95	0	-0.0822549	-0.091134	0.987762
63927	25/09/2018--02:33:00	27.98	0	-0.0822549	-0.105889	0.987762
63987	25/09/2018--02:34:00	27.95	0	-0.0822549	-0.091134	0.987762
64047	25/09/2018--02:35:00	27.97	0	-0.0822549	-0.105889	0.987762
64107	25/09/2018--02:36:00	27.95	0	-0.0822549	-0.091134	0.987762
64167	25/09/2018--02:37:00	27.95	0	-0.0822549	-0.091134	0.987762
64227	25/09/2018--02:38:00	27.96	0	-0.0822549	-0.091134	0.987762
64287	25/09/2018--02:39:00	27.95	0	-0.0822549	-0.091134	0.987762
64347	25/09/2018--02:40:00	27.96	0	-0.0822549	-0.091134	0.987762
64407	25/09/2018--02:41:00	27.96	0	-0.0979246	-0.091134	0.987762
64467	25/09/2018--02:42:00	27.97	0	-0.0822549	-0.091134	0.987762
64527	25/09/2018--02:43:00	27.96	0	-0.0822549	-0.091134	0.987762
64587	25/09/2018--02:44:00	27.97	0	-0.0822549	-0.091134	0.987762
64647	25/09/2018--02:45:00	27.96	0	-0.0822549	-0.091134	0.987762
64707	25/09/2018--02:46:00	27.98	0	-0.0822549	-0.091134	0.987762
64767	25/09/2018--02:47:00	27.96	0	-0.0822549	-0.091134	0.987762
64827	25/09/2018--02:48:00	27.96	0	-0.0979246	-0.091134	0.987762
64887	25/09/2018--02:49:00	27.98	0	-0.0822549	-0.105889	0.987762
64947	25/09/2018--02:50:00	27.96	0	-0.0822549	-0.091134	0.987762
65007	25/09/2018--02:51:00	27.96	0	-0.0822549	-0.091134	0.987762
65067	25/09/2018--02:52:00	27.96	0	-0.0822549	-0.091134	0.987762
65127	25/09/2018--02:53:00	27.97	0	-0.0822549	-0.091134	0.987762
65187	25/09/2018--02:54:00	27.97	0	-0.0822549	-0.091134	0.987762
65247	25/09/2018--02:55:00	27.97	0	-0.0822549	-0.091134	0.987762
65307	25/09/2018--02:56:00	27.96	0	-0.0822549	-0.091134	0.987762
65367	25/09/2018--02:57:00	27.98	0	-0.0822549	-0.091134	0.987762
65427	25/09/2018--02:58:00	27.97	0	-0.0822549	-0.091134	0.987762
65487	25/09/2018--02:59:00	27.96	0	-0.0822549	-0.091134	0.987762
65547	25/09/2018--03:00:00	27.96	0	-0.0822549	-0.091134	0.987762
65607	25/09/2018--03:01:00	27.97	0	-0.0822549	-0.105889	0.987762
65667	25/09/2018--03:02:00	27.96	0	-0.0822549	-0.091134	0.973276
65727	25/09/2018--03:03:00	27.96	0	-0.0822549	-0.091134	0.973276
65787	25/09/2018--03:04:00	27.96	0	-0.0822549	-0.091134	0.973276
65847	25/09/2018--03:05:00	27.97	0	-0.0822549	-0.091134	0.987762
65907	25/09/2018--03:06:00	27.97	0	-0.0822549	-0.091134	0.987762
65967	25/09/2018--03:07:00	27.95	0	-0.0822549	-0.091134	0.987762
66027	25/09/2018--03:08:00	27.95	0	-0.0822549	-0.091134	0.987762
66087	25/09/2018--03:09:00	27.96	0	-0.0822549	-0.091134	0.987762
66147	25/09/2018--03:10:00	27.96	0	-0.0822549	-0.091134	0.987762
66207	25/09/2018--03:11:00	27.96	0	-0.0822549	-0.091134	0.973276
66267	25/09/2018--03:12:00	27.96	0	-0.0822549	-0.091134	0.987762
66327	25/09/2018--03:13:00	27.96	0	-0.0822549	-0.091134	0.987762
66387	25/09/2018--03:14:00	27.96	0	-0.0822549	-0.091134	0.987762
66447	25/09/2018--03:15:00	27.96	0	-0.0822549	-0.091134	0.987762
66507	25/09/2018--03:16:00	27.97	0	-0.0822549	-0.091134	0.987762
66567	25/09/2018--03:17:00	27.95	0	-0.0822549	-0.091134	0.987762
66627	25/09/2018--03:18:00	27.96	0	-0.0822549	-0.091134	0.987762
66687	25/09/2018--03:19:00	27.97	0	-0.0822549	-0.091134	0.987762
66747	25/09/2018--03:20:00	27.96	0	-0.0822549	-0.091134	0.987762
66807	25/09/2018--03:21:00	27.96	0	-0.0822549	-0.091134	0.987762
66867	25/09/2018--03:22:00	27.95	0	-0.0822549	-0.091134	0.987762
66927	25/09/2018--03:23:00	27.96	0	-0.0822549	-0.091134	0.973276
66987	25/09/2018--03:24:00	27.97	0	-0.0822549	-0.091134	0.987762
67047	25/09/2018--03:25:00	27.96	0	-0.0822549	-0.091134	0.973276
67107	25/09/2018--03:26:00	27.96	0	-0.0822549	-0.105889	0.987762
67167	25/09/2018--03:27:00	27.95	0	-0.0822549	-0.091134	0.987762
67227	25/09/2018--03:28:00	27.96	0	-0.0822549	-0.091134	0.987762
67287	25/09/2018--03:29:00	27.97	0	-0.0822549	-0.091134	0.987762
67347	25/09/2018--03:30:00	27.97	0	-0.0822549	-0.091134	0.987762
67407	25/09/2018--03:31:00	27.93	0	-0.0822549	-0.105889	0.987762
67467	25/09/2018--03:32:00	27.98	0	-0.0822549	-0.091134	0.987762
67527	25/09/2018--03:33:00	27.96	0	-0.0822549	-0.091134	0.973276
67587	25/09/2018--03:34:00	27.96	0	-0.0822549	-0.091134	0.987762
67647	25/09/2018--03:35:00	27.95	0	-0.0822549	-0.105889	0.973276
67707	25/09/2018--03:36:00	27.97	0	-0.0822549	-0.091134	0.987762
67767	25/09/2018--03:37:00	27.96	0	-0.0822549	-0.091134	0.973276
67827	25/09/2018--03:38:00	27.96	0	-0.0822549	-0.091134	0.987762
67887	25/09/2018--03:39:00	27.96	0	-0.0822549	-0.091134	0.987762
67947	25/09/2018--03:40:00	27.97	0	-0.0822549	-0.091134	0.987762
68007	25/09/2018--03:41:00	27.98	0	-0.0822549	-0.091134	0.987762
68067	25/09/2018--03:42:00	27.96	0	-0.0822549	-0.091134	0.987762
68127	25/09/2018--03:43:00	27.98	0	-0.0822549	-0.091134	0.987762
68187	25/09/2018--03:44:00	27.96	0	-0.0822549	-0.091134	0.987762
68247	25/09/2018--03:45:00	27.96	0	-0.0822549	-0.091134	0.987762
68307	25/09/2018--03:46:00	27.96	0	-0.0822549	-0.091134	0.987762
68367	25/09/2018--03:47:00	27.98	0	-0.0822549	-0.091134	0.987762
68427	25/09/2018--03:48:00	27.96	0	-0.0822549	-0.091134	0.987762
68487	25/09/2018--03:49:00	27.96	0	-0.0822549	-0.091134	0.987762
68547	25/09/2018--03:50:00	27.97	0	-0.0822549	-0.091134	0.987762
68607	25/09/2018--03:51:00	27.96	0	-0.0822549	-0.091134	0.987762
68667	25/09/2018--03:52:00	27.97	0	-0.0822549	-0.091134	0.987762
68727	25/09/2018--03:53:00	27.96	0	-0.0822549	-0.091134	0.987762
68787	25/09/2018--03:54:00	27.98	0	-0.0822549	-0.091134	0.987762
68847	25/09/2018--03:55:00	27.98	0	-0.0822549	-0.091134	0.987762
68907	25/09/2018--03:56:00	27.98	0	-0.0822549	-0.091134	0.987762
68967	25/09/2018--03:57:00	27.95	0	-0.0822549	-0.091134	0.987762
69027	25/09/2018--03:58:00	27.97	0	-0.0822549	-0.091134	0.973276
69087	25/09/2018--03:59:00	27.96	0	-0.0822549	-0.091134	0.987762
69147	25/09/2018--04:00:00	27.97	0	-0.0822549	-0.105889	0.987762
69207	25/09/2018--04:01:00	27.96	0	-0.0822549	-0.091134	0.973276
69267	25/09/2018--04:02:00	27.98	0	-0.0822549	-0.091134	0.987762
69327	25/09/2018--04:03:00	27.95	0	-0.0822549	-0.091134	0.987762
69387	25/09/2018--04:04:00	27.98	0	-0.0822549	-0.091134	0.973276
69447	25/09/2018--04:05:00	27.98	0	-0.0822549	-0.091134	0.987762
69507	25/09/2018--04:06:00	27.96	0	-0.0822549	-0.091134	0.987762
69567	25/09/2018--04:07:00	27.94	0	-0.0822549	-0.091134	0.987762
69627	25/09/2018--04:08:00	27.96	0	-0.0822549	-0.091134	0.973276
69687	25/09/2018--04:09:00	27.96	0	-0.0822549	-0.091134	0.987762
69747	25/09/2018--04:10:00	27.96	0	-0.0822549	-0.091134	0.987762
69807	25/09/2018--04:11:00	27.96	0	-0.0822549	-0.091134	0.987762
69867	25/09/2018--04:12:00	27.96	0	-0.0822549	-0.091134	0.987762
69927	25/09/2018--04:13:00	27.98	0	-0.0822549	-0.091134	0.987762
69987	25/09/2018--04:14:00	27.97	0	-0.0822549	-0.091134	0.987762
70047	25/09/2018--04:15:00	27.96	0	-0.0822549	-0.105889	0.987762
70107	25/09/2018--04:16:00	27.97	0	-0.0822549	-0.105889	0.987762
70167	25/09/2018--04:17:00	27.96	0	-0.0822549	-0.091134	0.987762
70227	25/09/2018--04:18:00	27.96	0	-0.0822549	-0.105889	0.987762
70287	25/09/2018--04:19:00	27.98	0	-0.0822549	-0.091134	0.987762
70347	25/09/2018--04:20:00	27.96	0	-0.0822549	-0.091134	0.987762
70407	25/09/2018--04:21:00	27.96	0	-0.0822549	-0.091134	0.987762
70467	25/09/2018--04:22:00	27.96	0	-0.0822549	-0.091134	0.987762
70527	25/09/2018--04:23:00	27.96	0	-0.0822549	-0.091134	0.987762
70587	25/09/2018--04:24:00	27.94	0	-0.0822549	-0.091134	0.987762
70647	25/09/2018--04:25:00	27.96	0	-0.0822549	-0.091134	0.987762
70707	25/09/2018--04:26:00	27.97	0	-0.0822549	-0.091134	0.987762
70767	25/09/2018--04:27:00	27.97	0	-0.0822549	-0.091134	0.987762
70827	25/09/2018--04:28:00	27.99	0	-0.0822549	-0.091134	0.973276
70887	25/09/2018--04:29:00	27.97	0	-0.0822549	-0.091134	0.987762
70947	25/09/2018--04:30:00	27.98	0	-0.0822549	-0.091134	0.987762
71007	25/09/2018--04:31:00	27.96	0	-0.0822549	-0.091134	0.987762
71067	25/09/2018--04:32:00	27.97	0	-0.0822549	-0.091134	0.987762
71127	25/09/2018--04:33:00	27.94	0	-0.0822549	-0.091134	0.987762
71187	25/09/2018--04:34:00	27.96	0	-0.0822549	-0.091134	0.987762
71247	25/09/2018--04:35:00	27.96	0	-0.0822549	-0.091134	0.987762
71307	25/09/2018--04:36:00	27.95	0	-0.0822549	-0.091134	0.987762
71367	25/09/2018--04:37:00	27.96	0	-0.0822549	-0.091134	0.987762
71427	25/09/2018--04:38:00	27.96	0	-0.0822549	-0.091134	0.987762
71487	25/09/2018--04:39:00	27.96	0	-0.0822549	-0.091134	0.987762
71547	25/09/2018--04:40:00	27.95	0	-0.0822549	-0.091134	0.987762
71607	25/09/2018--04:41:00	27.95	0	-0.0822549	-0.091134	0.987762
71667	25/09/2018--04:42:00	27.95	0	-0.0822549	-0.091134	0.987762
71727	25/09/2018--04:43:00	27.96	0	-0.0822549	-0.091134	0.987762
71787	25/09/2018--04:44:00	27.94	0	-0.0979246	-0.091134	0.987762
71847	25/09/2018--04:45:00	27.95	0	-0.0822549	-0.091134	0.987762
71907	25/09/2018--04:46:00	27.95	0	-0.0822549	-0.091134	0.987762
71967	25/09/2018--04:47:00	27.97	0	-0.0822549	-0.091134	0.987762
72027	25/09/2018--04:48:00	27.95	0	-0.0822549	-0.091134	0.987762
72087	25/09/2018--04:49:00	27.93	0	-0.0822549	-0.091134	0.987762
72147	25/09/2018--04:50:00	27.95	0	-0.0822549	-0.105889	0.987762
72207	25/09/2018--04:51:00	27.95	0	-0.0822549	-0.091134	0.987762
72267	25/09/2018--04:52:00	27.95	0	-0.0979246	-0.091134	0.987762
72327	25/09/2018--04:53:00	27.95	0	-0.0822549	-0.091134	0.987762
72387	25/09/2018--04:54:00	27.94	0	-0.0822549	-0.091134	0.973276
72447	25/09/2018--04:55:00	27.95	0	-0.0822549	-0.091134	0.987762
72507	25/09/2018--04:56:00	27.94	0	-0.0822549	-0.091134	0.987762
72567	25/09/2018--04:57:00	27.96	0	-0.0822549	-0.091134	0.973276
72627	25/09/2018--04:58:00	27.95	0	-0.0822549	-0.091134	0.987762
72687	25/09/2018--04:59:00	27.94	0	-0.0822549	-0.091134	0.987762
72747	25/09/2018--05:00:00	27.93	0	-0.0822549	-0.091134	0.987762
