# Supplementary material for: A randomized cross-over trial investigating differences in 24-h personal air and skin temperatures using wearable sensors between two climatologically contrasting settings
Source: Sci Rep. 2021 Nov 10;11:22020. doi: 10.1038/s41598-021-01180-y (PMC8580978; doi:10.1038/s41598-021-01180-y)
Supplement: Supplementary file 2 — Supplementary Data. [file 41598_2021_1180_MOESM2_ESM.zip › New folder/new/T24_S1new.csv]

Index	Date	Temperature	Activity	X-axis	Y-axis	Z-axis	Marker
45300	18/08/2018--05:00:00	35.19	0	-0.453567	0.193594	-0.883991
45360	18/08/2018--05:01:00	35.22	0	-0.453567	0.193594	-0.868908
45420	18/08/2018--05:02:00	35.22	0	-0.469234	0.193594	-0.868908
45480	18/08/2018--05:03:00	35.26	0	-0.453567	0.193594	-0.883991
45540	18/08/2018--05:04:00	35.25	0	-0.469234	0.193594	-0.883991
45600	18/08/2018--05:05:00	35.25	0	-0.453567	0.193594	-0.868908
45660	18/08/2018--05:06:00	35.27	0	-0.469234	0.193594	-0.868908
45720	18/08/2018--05:07:00	35.29	0	-0.500566	0.17885	-0.853825
45780	18/08/2018--05:08:00	35.28	0	-0.500566	0.17885	-0.853825
45840	18/08/2018--05:09:00	35.31	0	-0.500566	0.17885	-0.853825
45900	18/08/2018--05:10:00	35.31	0	-0.500566	0.17885	-0.853825
45960	18/08/2018--05:11:00	35.34	0	-0.516232	0.17885	-0.853825
46020	18/08/2018--05:12:00	35.34	0	-0.516232	0.17885	-0.853825
46080	18/08/2018--05:13:00	35.35	0	-0.516232	0.17885	-0.853825
46140	18/08/2018--05:14:00	35.35	0	-0.516232	0.17885	-0.853825
46200	18/08/2018--05:15:00	35.36	0	-0.516232	0.17885	-0.853825
46260	18/08/2018--05:16:00	35.35	0	-0.500566	0.17885	-0.853825
46320	18/08/2018--05:17:00	35.38	0	-0.516232	0.17885	-0.853825
46380	18/08/2018--05:18:00	35.39	0	-0.516232	0.17885	-0.853825
46440	18/08/2018--05:19:00	35.38	0	-0.516232	0.17885	-0.853825
46500	18/08/2018--05:20:00	35.41	3	0.345412	0.0756394	-0.944322
46560	18/08/2018--05:21:00	35.42	0	0.345412	0.0756394	-0.944322
46620	18/08/2018--05:22:00	35.41	0	0.345412	0.0756394	-0.944322
46680	18/08/2018--05:23:00	35.41	17	-0.375236	0.164106	-0.944322
46740	18/08/2018--05:24:00	35.4	0	-0.390902	0.134617	-0.929239
46800	18/08/2018--05:25:00	35.38	0	-0.390902	0.134617	-0.929239
46860	18/08/2018--05:26:00	35.38	0	-0.390902	0.134617	-0.929239
46920	18/08/2018--05:27:00	35.38	0	-0.390902	0.134617	-0.929239
46980	18/08/2018--05:28:00	35.38	0	-0.390902	0.134617	-0.914156
47040	18/08/2018--05:29:00	35.4	0	-0.390902	0.149361	-0.929239
47100	18/08/2018--05:30:00	35.41	0	-0.390902	0.149361	-0.914156
47160	18/08/2018--05:31:00	35.4	0	-0.390902	0.149361	-0.914156
47220	18/08/2018--05:32:00	35.41	0	-0.390902	0.149361	-0.914156
47280	18/08/2018--05:33:00	35.43	0	-0.390902	0.149361	-0.914156
47340	18/08/2018--05:34:00	35.43	0	-0.390902	0.149361	-0.914156
47400	18/08/2018--05:35:00	35.43	0	-0.390902	0.149361	-0.914156
47460	18/08/2018--05:36:00	35.41	0	-0.390902	0.149361	-0.914156
47520	18/08/2018--05:37:00	35.44	0	-0.390902	0.134617	-0.929239
47580	18/08/2018--05:38:00	35.45	0	-0.390902	0.149361	-0.914156
47640	18/08/2018--05:39:00	35.45	0	-0.390902	0.149361	-0.929239
47700	18/08/2018--05:40:00	35.45	0	-0.390902	0.134617	-0.929239
47760	18/08/2018--05:41:00	35.45	0	-0.390902	0.149361	-0.929239
47820	18/08/2018--05:42:00	35.46	0	-0.390902	0.149361	-0.914156
47880	18/08/2018--05:43:00	35.47	0	-0.390902	0.149361	-0.914156
47940	18/08/2018--05:44:00	35.47	0	-0.390902	0.134617	-0.914156
48000	18/08/2018--05:45:00	35.49	0	-0.406568	0.149361	-0.914156
48060	18/08/2018--05:46:00	35.47	0	-0.390902	0.134617	-0.929239
48120	18/08/2018--05:47:00	35.47	0	-0.406568	0.149361	-0.914156
48180	18/08/2018--05:48:00	35.5	0	-0.390902	0.134617	-0.914156
48240	18/08/2018--05:49:00	35.49	0	-0.390902	0.134617	-0.914156
48300	18/08/2018--05:50:00	35.5	0	-0.406568	0.134617	-0.929239
48360	18/08/2018--05:51:00	35.52	0	-0.390902	0.149361	-0.914156
48420	18/08/2018--05:52:00	35.51	0	-0.390902	0.149361	-0.914156
48480	18/08/2018--05:53:00	35.52	0	-0.390902	0.149361	-0.914156
48540	18/08/2018--05:54:00	35.52	0	-0.390902	0.149361	-0.929239
48600	18/08/2018--05:55:00	35.52	0	-0.390902	0.149361	-0.929239
48660	18/08/2018--05:56:00	35.52	0	-0.390902	0.149361	-0.929239
48720	18/08/2018--05:57:00	35.52	0	-0.390902	0.149361	-0.914156
48780	18/08/2018--05:58:00	35.53	0	-0.406568	0.149361	-0.914156
48840	18/08/2018--05:59:00	35.54	0	-0.390902	0.149361	-0.914156
48900	18/08/2018--06:00:00	35.54	0	-0.390902	0.149361	-0.914156
48960	18/08/2018--06:01:00	35.54	0	-0.390902	0.149361	-0.914156
49020	18/08/2018--06:02:00	35.55	0	-0.390902	0.149361	-0.929239
49080	18/08/2018--06:03:00	35.57	0	-0.406568	0.134617	-0.929239
49140	18/08/2018--06:04:00	35.55	0	-0.390902	0.149361	-0.914156
49200	18/08/2018--06:05:00	35.54	0	-0.390902	0.149361	-0.929239
49260	18/08/2018--06:06:00	35.55	0	-0.390902	0.134617	-0.914156
49320	18/08/2018--06:07:00	35.56	0	-0.390902	0.149361	-0.914156
49380	18/08/2018--06:08:00	35.56	0	-0.390902	0.149361	-0.914156
49440	18/08/2018--06:09:00	35.58	0	-0.390902	0.149361	-0.929239
49500	18/08/2018--06:10:00	35.57	0	-0.390902	0.149361	-0.914156
49560	18/08/2018--06:11:00	35.58	0	-0.390902	0.149361	-0.914156
49620	18/08/2018--06:12:00	35.58	0	-0.390902	0.149361	-0.929239
49680	18/08/2018--06:13:00	35.57	0	-0.390902	0.149361	-0.914156
49740	18/08/2018--06:14:00	35.57	0	-0.390902	0.149361	-0.914156
49800	18/08/2018--06:15:00	35.57	0	-0.390902	0.149361	-0.914156
49860	18/08/2018--06:16:00	35.59	0	-0.390902	0.149361	-0.929239
49920	18/08/2018--06:17:00	35.59	0	-0.390902	0.149361	-0.914156
49980	18/08/2018--06:18:00	35.58	0	-0.390902	0.149361	-0.914156
50040	18/08/2018--06:19:00	35.6	0	-0.390902	0.134617	-0.914156
50100	18/08/2018--06:20:00	35.6	0	-0.390902	0.149361	-0.929239
50160	18/08/2018--06:21:00	35.6	0	-0.390902	0.149361	-0.914156
50220	18/08/2018--06:22:00	35.59	0	-0.390902	0.149361	-0.914156
50280	18/08/2018--06:23:00	35.59	0	-0.390902	0.149361	-0.914156
50340	18/08/2018--06:24:00	35.6	0	-0.390902	0.149361	-0.929239
50400	18/08/2018--06:25:00	35.61	0	-0.390902	0.149361	-0.929239
50460	18/08/2018--06:26:00	35.61	0	-0.390902	0.149361	-0.914156
50520	18/08/2018--06:27:00	35.6	0	-0.390902	0.149361	-0.914156
50580	18/08/2018--06:28:00	35.61	0	-0.390902	0.149361	-0.914156
50640	18/08/2018--06:29:00	35.62	0	-0.390902	0.149361	-0.914156
50700	18/08/2018--06:30:00	35.61	0	-0.390902	0.149361	-0.914156
50760	18/08/2018--06:31:00	35.53	30	0.455075	-0.175015	-0.883991
50820	18/08/2018--06:32:00	35.46	0	0.455075	-0.175015	-0.883991
50880	18/08/2018--06:33:00	35.42	15	0.658737	-0.0865488	-0.748246
50940	18/08/2018--06:34:00	35.22	83	0.173083	0.960302	0.0662213
51000	18/08/2018--06:35:00	34.91	278	0.0320866	101.928	-0.205268
51060	18/08/2018--06:36:00	34.64	28	-0.218573	0.960302	0.232131
51120	18/08/2018--06:37:00	34.46	0	-0.0149122	101.928	-0.129854
51180	18/08/2018--06:38:00	34.29	21	0.000754095	101.928	0.111469
51240	18/08/2018--06:39:00	34.29	3	0.0164203	100.454	0.126552
51300	18/08/2018--06:40:00	34.18	2	-0.0149122	104.877	0.1718
51360	18/08/2018--06:41:00	34.07	13	0.0634191	101.928	0.0963867
51420	18/08/2018--06:42:00	34.1	1	-0.0462447	101.928	0.141635
51480	18/08/2018--06:43:00	34.13	0	0.000754095	100.454	0.141635
51540	18/08/2018--06:44:00	34.15	1	0.0477529	101.928	0.0662213
51600	18/08/2018--06:45:00	34.17	0	0.0320866	101.928	0.111469
51660	18/08/2018--06:46:00	34.15	0	0.0320866	100.454	0.111469
51720	18/08/2018--06:47:00	34.18	28	-0.751226	0.576948	0.458372
51780	18/08/2018--06:48:00	34.05	66	0.0634191	0.916069	0.398041
51840	18/08/2018--06:49:00	34.06	110	0.110418	0.989791	-0.265599
51900	18/08/2018--06:50:00	33.84	1205	-0.202907	110.775	-0.250516
51960	18/08/2018--06:51:00	33.61	893	0.376744	0.945558	-0.0846061
52020	18/08/2018--06:52:00	33.3	285	0.455075	0.975047	-0.265599
52080	18/08/2018--06:53:00	33.07	231	-0.469234	0.458993	0.744944
52140	18/08/2018--06:54:00	33.09	274	0.000754095	103.402	-0.0695233
52200	18/08/2018--06:55:00	33.05	35	0.0164203	101.928	-0.0846061
52260	18/08/2018--06:56:00	33.07	412	-0.343903	0.916069	0.141635
52320	18/08/2018--06:57:00	33.06	94	0.282747	0.989791	-0.220351
52380	18/08/2018--06:58:00	33.14	323	0.235748	0.960302	-0.265599
52440	18/08/2018--06:59:00	33.15	206	0.39241	0.960302	-0.144937
52500	18/08/2018--07:00:00	33.15	352	0.251414	0.989791	-0.0393579
52560	18/08/2018--07:01:00	33.27	214	-0.187241	0.989791	0.0662213
52620	18/08/2018--07:02:00	33.35	294	0.188749	0.975047	-0.0544406
52680	18/08/2018--07:03:00	33.32	685	0.26708	0.857092	-0.16002
52740	18/08/2018--07:04:00	33.45	371	0.329745	0.916069	-0.129854
52800	18/08/2018--07:05:00	33.57	498	0.611738	160.906	-0.0695233
52860	18/08/2018--07:06:00	33.6	293	-0.265572	0.945558	0.0209731
52920	18/08/2018--07:07:00	33.56	262	-0.343903	0.930814	-0.220351
52980	18/08/2018--07:08:00	33.5	197	0.26708	0.989791	-0.144937
53040	18/08/2018--07:09:00	33.55	213	0.126084	100.454	-0.0846061
53100	18/08/2018--07:10:00	33.58	128	-0.296905	0.945558	0.217049
53160	18/08/2018--07:11:00	33.58	128	0.14175	100.454	0.0209731
53220	18/08/2018--07:12:00	33.59	290	0.251414	100.454	0.0511385
53280	18/08/2018--07:13:00	33.55	186	-0.782559	0.562204	0.307545
53340	18/08/2018--07:14:00	33.45	335	-0.343903	0.930814	0.247214
53400	18/08/2018--07:15:00	33.48	1	-0.35957	0.88658	0.27738
53460	18/08/2018--07:16:00	33.59	109	-0.343903	0.78337	0.518703
53520	18/08/2018--07:17:00	33.61	237	-0.202907	126.993	0.352793
53580	18/08/2018--07:18:00	33.59	179	0.0477529	0.989791	0.0511385
53640	18/08/2018--07:19:00	33.63	315	0.862398	146.161	0.081304
53700	18/08/2018--07:20:00	33.68	201	-0.406568	0.88658	0.232131
53760	18/08/2018--07:21:00	33.78	316	0.455075	134.366	-0.16002
53820	18/08/2018--07:22:00	33.8	167	0.0947516	0.975047	0.247214
53880	18/08/2018--07:23:00	33.78	98	-0.265572	0.975047	-0.0091924
53940	18/08/2018--07:24:00	33.71	335	0.000754095	100.454	-0.205268
54000	18/08/2018--07:25:00	33.74	204	-0.422235	0.857092	0.141635
54060	18/08/2018--07:26:00	33.87	214	0.110418	0.960302	0.367876
54120	18/08/2018--07:27:00	33.92	326	-0.328237	0.960302	0.0511385
54180	18/08/2018--07:28:00	33.7	108	-0.0619109	0.916069	0.262297
54240	18/08/2018--07:29:00	33.69	446	-0.281238	0.901325	0.262297
54300	18/08/2018--07:30:00	33.87	14	-0.155908	0.960302	-0.114772
54360	18/08/2018--07:31:00	34.04	406	0.0320866	0.65067	-0.175102
54420	18/08/2018--07:32:00	34.2	566	0.0320866	104.877	-0.175102
54480	18/08/2018--07:33:00	34.21	279	-0.375236	0.88658	0.27738
54540	18/08/2018--07:34:00	34.37	201	0.0477529	0.975047	-0.129854
54600	18/08/2018--07:35:00	34.3	685	-0.798225	0.385271	0.141635
54660	18/08/2018--07:36:00	34.13	581	0.361078	0.78337	-0.205268
54720	18/08/2018--07:37:00	34.25	626	0.173083	0.989791	-0.205268
54780	18/08/2018--07:38:00	34.17	24	0.220082	0.975047	-0.295764
54840	18/08/2018--07:39:00	34.13	352	0.564739	1.093	-0.0393579
54900	18/08/2018--07:40:00	34.25	843	-0.0619109	0.812858	-0.205268
54960	18/08/2018--07:41:00	34.43	349	0.0947516	100.454	-0.190185
55020	18/08/2018--07:42:00	34.72	302	-0.328237	0.768625	0.27738
55080	18/08/2018--07:43:00	34.79	341	-0.0775772	100.454	-0.0544406
55140	18/08/2018--07:44:00	34.86	225	-0.312571	0.945558	0.0662213
55200	18/08/2018--07:45:00	34.72	319	-0.0775772	0.930814	0.156718
55260	18/08/2018--07:46:00	34.74	385	-0.516232	0.857092	-0.0393579
55320	18/08/2018--07:47:00	34.68	339	-0.766892	0.31155	0.805275
55380	18/08/2018--07:48:00	34.61	544	0.110418	0.88658	-0.175102
55440	18/08/2018--07:49:00	34.74	597	-0.218573	0.857092	0.473455
55500	18/08/2018--07:50:00	34.84	437	-0.0149122	100.454	-0.265599
55560	18/08/2018--07:51:00	34.84	263	-0.798225	0.532715	0.307545
55620	18/08/2018--07:52:00	34.77	330	-0.328237	0.930814	-0.0695233
55680	18/08/2018--07:53:00	34.85	329	0.126084	100.454	-0.0996888
55740	18/08/2018--07:54:00	34.8	191	0.0164203	0.798114	-0.190185
55800	18/08/2018--07:55:00	34.81	507	-0.265572	100.454	0.232131
55860	18/08/2018--07:56:00	34.74	60	-0.390902	0.709648	0.533786
55920	18/08/2018--07:57:00	34.72	304	0.282747	103.402	-0.0091924
55980	18/08/2018--07:58:00	34.76	371	-0.766892	0.41476	0.563951
56040	18/08/2018--07:59:00	34.73	288	-0.171575	0.960302	0.292462
56100	18/08/2018--08:00:00	34.72	150	-0.202907	0.989791	0.0963867
56160	18/08/2018--08:01:00	34.66	69	0.282747	0.989791	-0.129854
56220	18/08/2018--08:02:00	34.61	137	0.26708	0.812858	-0.114772
56280	18/08/2018--08:03:00	34.97	218	0.173083	100.454	0.0963867
56340	18/08/2018--08:04:00	34.99	217	0.14175	103.402	-0.0242751
56400	18/08/2018--08:05:00	35.13	313	0.423743	0.989791	-0.0846061
56460	18/08/2018--08:06:00	35.59	311	-0.688561	0.606437	0.292462
56520	18/08/2018--08:07:00	35.88	235	-0.4849	0.857092	0.141635
56580	18/08/2018--08:08:00	35.96	254	0.0164203	103.402	0.0209731
56640	18/08/2018--08:09:00	35.68	9	0.0164203	101.928	0.0511385
56700	18/08/2018--08:10:00	35.47	215	0.423743	0.871836	-0.0846061
56760	18/08/2018--08:11:00	35.46	397	-0.547565	0.635926	0.548869
56820	18/08/2018--08:12:00	35.31	284	0.251414	1.093	-0.0544406
56880	18/08/2018--08:13:00	35.15	300	-0.406568	0.960302	0.00589033
56940	18/08/2018--08:14:00	35.08	191	-0.296905	0.798114	0.563951
57000	18/08/2018--08:15:00	35.06	607	0.0790854	0.857092	-0.250516
57060	18/08/2018--08:16:00	35.2	696	0.0320866	0.88658	-0.144937
57120	18/08/2018--08:17:00	35.21	399	0.188749	0.901325	-0.386261
57180	18/08/2018--08:18:00	35.14	497	0.173083	0.975047	0.0360558
57240	18/08/2018--08:19:00	35.68	358	0.0320866	12.257	0.0511385
57300	18/08/2018--08:20:00	35.26	238	-0.0305784	115.198	-0.205268
57360	18/08/2018--08:21:00	34.64	394	0.361078	0.989791	-0.0846061
57420	18/08/2018--08:22:00	34.46	224	0.0477529	0.989791	-0.205268
57480	18/08/2018--08:23:00	34.41	77	0.39241	0.945558	-0.0544406
57540	18/08/2018--08:24:00	34.43	405	-0.594564	0.753881	0.217049
57600	18/08/2018--08:25:00	34.37	435	0.314079	0.827603	-0.16002
57660	18/08/2018--08:26:00	34.13	240	-0.0305784	103.402	-0.114772
57720	18/08/2018--08:27:00	33.75	9	0.0164203	100.454	-0.129854
57780	18/08/2018--08:28:00	33.49	7	-0.0932434	0.989791	-0.0996888
57840	18/08/2018--08:29:00	33.21	3	0.0634191	100.454	-0.0242751
57900	18/08/2018--08:30:00	33.09	6	0.0634191	100.454	-0.0846061
57960	18/08/2018--08:31:00	33.04	1	-0.0775772	0.945558	-0.0996888
58020	18/08/2018--08:32:00	32.82	132	0.204415	0.989791	-0.16002
58080	18/08/2018--08:33:00	33.08	715	0.0477529	0.989791	-0.0393579
58140	18/08/2018--08:34:00	33.38	304	0.314079	0.960302	-0.220351
58200	18/08/2018--08:35:00	33.36	47	0.298413	0.960302	-0.205268
58260	18/08/2018--08:36:00	33.23	20	0.329745	0.960302	-0.175102
58320	18/08/2018--08:37:00	33.06	12	0.26708	0.975047	-0.205268
58380	18/08/2018--08:38:00	33	7	0.204415	0.930814	-0.16002
58440	18/08/2018--08:39:00	33.04	495	-0.124576	0.88658	-0.220351
58500	18/08/2018--08:40:00	32.92	151	-0.0932434	0.473738	-0.899074
58560	18/08/2018--08:41:00	32.69	0	-0.0149122	0.267316	-0.974487
58620	18/08/2018--08:42:00	32.57	0	-0.0149122	0.237828	-0.98957
58680	18/08/2018--08:43:00	32.54	0	-0.0149122	0.223083	-0.98957
58740	18/08/2018--08:44:00	32.55	0	0.000754095	0.17885	-100.465
58800	18/08/2018--08:45:00	32.57	0	0.000754095	0.193594	-0.98957
58860	18/08/2018--08:46:00	32.63	11	0.14175	0.635926	-0.778412
58920	18/08/2018--08:47:00	32.59	0	-0.0619109	0.532715	-0.853825
58980	18/08/2018--08:48:00	32.61	0	0.0164203	0.503226	-0.883991
59040	18/08/2018--08:49:00	32.71	0	0.0164203	0.400016	-0.929239
59100	18/08/2018--08:50:00	32.8	0	0.0164203	0.400016	-0.929239
59160	18/08/2018--08:51:00	32.84	0	0.000754095	0.400016	-0.929239
59220	18/08/2018--08:52:00	32.85	194	0.220082	0.945558	-0.310847
59280	18/08/2018--08:53:00	32.78	416	-0.0932434	0.960302	-0.0695233
59340	18/08/2018--08:54:00	32.83	231	0.235748	0.960302	-0.220351
59400	18/08/2018--08:55:00	32.84	150	0.690069	-0.130782	-0.733164
59460	18/08/2018--08:56:00	32.89	0	0.721402	-0.130782	-0.702998
59520	18/08/2018--08:57:00	33.01	0	0.690069	-0.101293	-0.718081
59580	18/08/2018--08:58:00	33.02	136	-0.249906	0.989791	0.0511385
59640	18/08/2018--08:59:00	32.97	214	0.376744	0.945558	-0.16002
59700	18/08/2018--09:00:00	33.07	349	0.376744	0.753881	-0.190185
59760	18/08/2018--09:01:00	33	337	0.0790854	0.989791	0.262297
59820	18/08/2018--09:02:00	33.04	365	0.39241	113.723	-0.280682
59880	18/08/2018--09:03:00	33.01	97	0.0947516	101.928	-0.0393579
59940	18/08/2018--09:04:00	32.92	0	0.0790854	101.928	0.00589033
60000	18/08/2018--09:05:00	32.83	0	0.0634191	100.454	-0.0393579
60060	18/08/2018--09:06:00	32.7	0	0.0947516	0.989791	-0.0996888
60120	18/08/2018--09:07:00	32.68	1	-0.0305784	103.402	0.0360558
60180	18/08/2018--09:08:00	32.5	0	0.0320866	101.928	0.00589033
60240	18/08/2018--09:09:00	32.42	0	0.000754095	101.928	-0.0393579
60300	18/08/2018--09:10:00	32.48	0	0.0790854	101.928	-0.0091924
60360	18/08/2018--09:11:00	32.39	2	0.0947516	103.402	-0.0091924
60420	18/08/2018--09:12:00	32.27	4	0.0790854	100.454	-0.0846061
60480	18/08/2018--09:13:00	32.24	2	0.0320866	104.877	0.0209731
60540	18/08/2018--09:14:00	32.25	2	0.0790854	101.928	-0.0091924
60600	18/08/2018--09:15:00	32.26	269	0.298413	0.945558	0.111469
60660	18/08/2018--09:16:00	32.38	512	0.157417	0.930814	-0.356095
60720	18/08/2018--09:17:00	32.22	25	0.282747	0.901325	-0.416426
60780	18/08/2018--09:18:00	32.08	10	0.157417	0.975047	-0.220351
60840	18/08/2018--09:19:00	32.01	1	0.298413	0.916069	-0.386261
60900	18/08/2018--09:20:00	32.03	2	0.157417	100.454	-0.144937
60960	18/08/2018--09:21:00	32.13	7	0.0790854	0.960302	-0.32593
61020	18/08/2018--09:22:00	32.16	12	0.486408	0.842347	-0.356095
61080	18/08/2018--09:23:00	32.11	36	0.220082	0.989791	-0.175102
61140	18/08/2018--09:24:00	31.98	25	0.0947516	0.916069	-0.446592
61200	18/08/2018--09:25:00	32.13	4	0.220082	0.842347	-0.552171
61260	18/08/2018--09:26:00	32.23	0	0.251414	0.857092	-0.522005
61320	18/08/2018--09:27:00	32.21	6	0.423743	0.930814	-0.175102
61380	18/08/2018--09:28:00	32.21	7	0.423743	0.842347	-0.431509
61440	18/08/2018--09:29:00	32.2	5	-0.0932434	0.989791	0.201966
61500	18/08/2018--09:30:00	32.06	59	-0.547565	0.827603	0.081304
61560	18/08/2018--09:31:00	32.13	393	0.000754095	0.88658	-0.220351
61620	18/08/2018--09:32:00	32.05	137	0.0164203	101.928	-0.0695233
61680	18/08/2018--09:33:00	31.94	2	0.126084	0.88658	-0.49184
61740	18/08/2018--09:34:00	31.99	246	-0.0462447	144.687	-0.0846061
61800	18/08/2018--09:35:00	32.36	536	0.14175	0.989791	-0.235433
61860	18/08/2018--09:36:00	32.59	351	0.188749	0.930814	-0.16002
61920	18/08/2018--09:37:00	32.57	392	-0.0149122	103.402	-0.144937
61980	18/08/2018--09:38:00	32.55	138	0.956396	-0.204504	-0.0996888
62040	18/08/2018--09:39:00	32.62	9	0.972062	-0.189759	-0.0091924
62100	18/08/2018--09:40:00	32.68	106	100.339	-0.175015	-0.144937
62160	18/08/2018--09:41:00	32.7	4	-0.0775772	0.164106	-0.98957
62220	18/08/2018--09:42:00	32.82	11	0.0634191	0.164106	-0.98957
62280	18/08/2018--09:43:00	32.98	2	0.0947516	0.164106	-0.98957
62340	18/08/2018--09:44:00	33.01	142	-0.265572	0.88658	0.0209731
62400	18/08/2018--09:45:00	32.96	141	-0.563231	0.724392	-0.49184
62460	18/08/2018--09:46:00	32.98	1	-0.453567	0.65067	-0.627584
62520	18/08/2018--09:47:00	33.04	28	-0.578897	0.65067	-0.49184
62580	18/08/2018--09:48:00	33.09	60	-0.73556	0.591693	0.307545
62640	18/08/2018--09:49:00	33.16	68	0.423743	0.827603	-0.129854
62700	18/08/2018--09:50:00	33.24	59	-0.531899	0.621182	0.518703
62760	18/08/2018--09:51:00	33.28	57	-0.73556	0.54746	0.352793
62820	18/08/2018--09:52:00	33.39	191	0.188749	0.945558	-0.371178
62880	18/08/2018--09:53:00	33.41	104	-0.61023	0.444249	0.548869
62940	18/08/2018--09:54:00	33.45	435	-0.798225	-0.0128269	-0.582336
63000	18/08/2018--09:55:00	33.48	106	0.173083	0.960302	-0.416426
63060	18/08/2018--09:56:00	33.5	74	-0.0462447	101.928	-0.235433
63120	18/08/2018--09:57:00	33.54	145	0.0947516	0.945558	-0.250516
63180	18/08/2018--09:58:00	33.66	85	0.0320866	100.454	-0.144937
63240	18/08/2018--09:59:00	33.74	143	0.878064	-0.233993	0.0662213
63300	18/08/2018--10:00:00	33.79	30	0.972062	-0.189759	-0.0695233
63360	18/08/2018--10:01:00	33.84	45	-0.155908	0.208339	-0.959405
63420	18/08/2018--10:02:00	33.94	0	-0.155908	0.193594	-0.98957
63480	18/08/2018--10:03:00	34.07	0	0.533407	-0.101293	-0.853825
63540	18/08/2018--10:04:00	34.18	0	0.533407	-0.101293	-0.853825
63600	18/08/2018--10:05:00	34.26	0	0.533407	-0.101293	-0.853825
63660	18/08/2018--10:06:00	34.45	75	0.361078	-0.0275713	0.925937
63720	18/08/2018--10:07:00	34.66	0	0.314079	-0.0275713	0.94102
63780	18/08/2018--10:08:00	34.9	0	0.329745	-0.0275713	0.94102
63840	18/08/2018--10:09:00	35.04	0	0.361078	-0.0423156	0.925937
63900	18/08/2018--10:10:00	35.15	0	0.361078	-0.0423156	0.925937
63960	18/08/2018--10:11:00	35.29	2	0.376744	-0.0128269	0.94102
64020	18/08/2018--10:12:00	35.17	0	0.26708	0.0461507	0.971185
64080	18/08/2018--10:13:00	34.96	0	0.376744	0.0314063	0.925937
64140	18/08/2018--10:14:00	34.98	0	0.376744	0.0166619	0.925937
64200	18/08/2018--10:15:00	34.79	23	0.972062	-0.189759	-0.0996888
64260	18/08/2018--10:16:00	34.72	0	0.972062	-0.189759	-0.114772
64320	18/08/2018--10:17:00	34.71	1	0.972062	-0.189759	-0.0996888
64380	18/08/2018--10:18:00	34.72	2	0.972062	-0.175015	-0.0544406
64440	18/08/2018--10:19:00	34.73	8	0.799733	-0.0275713	-0.612502
64500	18/08/2018--10:20:00	34.77	2	0.799733	0.0461507	-0.627584
64560	18/08/2018--10:21:00	34.8	0	0.784067	0.0314063	-0.642667
64620	18/08/2018--10:22:00	34.86	0	0.784067	0.0461507	-0.627584
64680	18/08/2018--10:23:00	34.91	0	0.627404	0.00191751	-0.793494
64740	18/08/2018--10:24:00	34.95	0	0.611738	-0.0128269	-0.808577
64800	18/08/2018--10:25:00	34.96	0	0.596072	-0.0128269	-0.808577
64860	18/08/2018--10:26:00	35.02	0	0.549073	-0.0423156	-0.853825
64920	18/08/2018--10:27:00	35.07	0	0.596072	-0.0423156	-0.808577
64980	18/08/2018--10:28:00	35.13	0	0.596072	-0.0423156	-0.808577
65040	18/08/2018--10:29:00	35.15	78	-0.249906	0.960302	-0.16002
65100	18/08/2018--10:30:00	34.96	189	-0.0932434	0.989791	0.156718
65160	18/08/2018--10:31:00	34.91	224	0.0634191	107.826	-0.129854
65220	18/08/2018--10:32:00	34.97	482	0.0477529	101.928	-0.129854
65280	18/08/2018--10:33:00	34.88	236	0.0164203	100.454	-0.114772
65340	18/08/2018--10:34:00	34.64	34	-0.531899	0.88658	0.111469
65400	18/08/2018--10:35:00	34.57	461	-0.0462447	101.928	-0.0846061
65460	18/08/2018--10:36:00	34.46	6	-0.0305784	100.454	-0.0393579
65520	18/08/2018--10:37:00	34.39	0	-0.0149122	100.454	-0.0846061
65580	18/08/2018--10:38:00	34.29	0	-0.187241	0.989791	-0.0393579
65640	18/08/2018--10:39:00	34.21	0	-0.171575	0.989791	0.081304
65700	18/08/2018--10:40:00	34.14	0	-0.171575	100.454	0.081304
65760	18/08/2018--10:41:00	34.11	0	-0.187241	0.989791	0.0662213
65820	18/08/2018--10:42:00	34.11	1	-0.155908	0.989791	0.0209731
65880	18/08/2018--10:43:00	34.12	0	-0.140242	0.989791	0.0360558
65940	18/08/2018--10:44:00	34.08	0	-0.171575	100.454	0.0360558
66000	18/08/2018--10:45:00	34.05	0	-0.187241	0.989791	0.081304
66060	18/08/2018--10:46:00	34.02	0	-0.140242	0.989791	0.081304
66120	18/08/2018--10:47:00	33.95	1	-0.187241	0.989791	0.0963867
66180	18/08/2018--10:48:00	33.91	0	-0.23424	0.989791	0.00589033
66240	18/08/2018--10:49:00	33.92	0	-0.249906	0.960302	0.081304
66300	18/08/2018--10:50:00	33.92	0	-0.281238	0.960302	0.0360558
66360	18/08/2018--10:51:00	33.92	0	-0.249906	0.975047	0.0511385
66420	18/08/2018--10:52:00	33.92	0	-0.23424	0.975047	0.0662213
66480	18/08/2018--10:53:00	33.93	1	-0.265572	0.975047	0.0662213
66540	18/08/2018--10:54:00	33.93	0	-0.202907	101.928	0.111469
66600	18/08/2018--10:55:00	33.92	4	-0.218573	0.989791	0.0360558
66660	18/08/2018--10:56:00	33.95	0	-0.23424	0.975047	0.111469
66720	18/08/2018--10:57:00	33.96	0	-0.218573	0.975047	0.126552
66780	18/08/2018--10:58:00	33.95	0	-0.187241	0.989791	0.081304
66840	18/08/2018--10:59:00	33.92	2	-0.202907	0.975047	0.0963867
66900	18/08/2018--11:00:00	33.93	0	-0.218573	0.975047	0.0963867
66960	18/08/2018--11:01:00	33.91	0	-0.202907	0.989791	0.0511385
67020	18/08/2018--11:02:00	33.93	0	-0.218573	0.989791	0.0662213
67080	18/08/2018--11:03:00	33.95	0	-0.23424	0.989791	0.081304
67140	18/08/2018--11:04:00	33.88	0	-0.218573	0.989791	0.0662213
67200	18/08/2018--11:05:00	33.8	0	-0.218573	0.975047	0.081304
67260	18/08/2018--11:06:00	33.81	0	-0.171575	100.454	0.0360558
67320	18/08/2018--11:07:00	33.82	2	-0.10891	0.989791	0.1718
67380	18/08/2018--11:08:00	33.89	3	-0.328237	0.975047	0.126552
67440	18/08/2018--11:09:00	33.91	0	-0.202907	0.960302	0.126552
67500	18/08/2018--11:10:00	33.87	0	-0.218573	0.975047	0.0963867
67560	18/08/2018--11:11:00	33.88	4	-0.171575	0.960302	0.111469
67620	18/08/2018--11:12:00	33.89	0	0.000754095	101.928	-0.0242751
67680	18/08/2018--11:13:00	33.95	0	-0.187241	0.989791	-0.0393579
67740	18/08/2018--11:14:00	33.95	0	-0.218573	0.989791	-0.0242751
67800	18/08/2018--11:15:00	33.92	0	-0.202907	0.989791	-0.0544406
67860	18/08/2018--11:16:00	33.94	0	-0.202907	0.989791	-0.0242751
67920	18/08/2018--11:17:00	33.97	1	-0.0305784	101.928	-0.0091924
67980	18/08/2018--11:18:00	33.98	0	-0.0932434	100.454	-0.0544406
68040	18/08/2018--11:19:00	34.04	411	-0.218573	0.989791	0.0511385
68100	18/08/2018--11:20:00	34	0	-0.265572	0.975047	0.0511385
68160	18/08/2018--11:21:00	33.96	0	-0.0462447	101.928	0.00589033
68220	18/08/2018--11:22:00	33.95	0	0.0790854	100.454	-0.0846061
68280	18/08/2018--11:23:00	33.97	223	0.26708	0.960302	-0.0091924
68340	18/08/2018--11:24:00	34.13	412	0.0164203	128.468	-0.265599
68400	18/08/2018--11:25:00	34.47	233	0.0634191	101.928	-0.0695233
68460	18/08/2018--11:26:00	34.4	248	0.126084	0.945558	-0.371178
68520	18/08/2018--11:27:00	33.98	0	0.0947516	0.945558	-0.401343
68580	18/08/2018--11:28:00	33.85	1	0.0947516	0.945558	-0.401343
68640	18/08/2018--11:29:00	33.88	24	0.0164203	0.945558	-0.386261
68700	18/08/2018--11:30:00	33.89	0	0.0164203	0.945558	-0.386261
68760	18/08/2018--11:31:00	33.91	0	0.0164203	0.945558	-0.386261
68820	18/08/2018--11:32:00	33.91	0	0.0164203	0.945558	-0.371178
68880	18/08/2018--11:33:00	33.87	0	-0.0462447	0.901325	-0.461674
68940	18/08/2018--11:34:00	33.83	0	-0.0619109	0.901325	-0.461674
69000	18/08/2018--11:35:00	33.75	0	-0.0775772	0.901325	-0.461674
69060	18/08/2018--11:36:00	33.66	13	0.0790854	0.930814	-0.416426
69120	18/08/2018--11:37:00	33.63	1	0.0634191	0.945558	-0.386261
69180	18/08/2018--11:38:00	33.59	1	0.157417	0.916069	-0.431509
69240	18/08/2018--11:39:00	33.55	0	0.235748	0.901325	-0.431509
69300	18/08/2018--11:40:00	33.54	0	0.235748	0.88658	-0.461674
69360	18/08/2018--11:41:00	33.54	0	0.220082	0.88658	-0.476757
69420	18/08/2018--11:42:00	33.54	0	0.220082	0.871836	-0.49184
69480	18/08/2018--11:43:00	33.5	0	0.282747	0.871836	-0.476757
69540	18/08/2018--11:44:00	33.48	0	0.235748	0.857092	-0.506923
69600	18/08/2018--11:45:00	33.48	0	0.235748	0.857092	-0.506923
69660	18/08/2018--11:46:00	33.48	1	0.220082	0.871836	-0.506923
69720	18/08/2018--11:47:00	33.45	0	0.220082	0.871836	-0.506923
69780	18/08/2018--11:48:00	33.47	0	0.220082	0.857092	-0.522005
69840	18/08/2018--11:49:00	33.48	0	0.204415	0.857092	-0.522005
69900	18/08/2018--11:50:00	33.45	2	0.204415	0.842347	-0.537088
69960	18/08/2018--11:51:00	33.52	11	0.0790854	0.930814	-0.401343
70020	18/08/2018--11:52:00	33.66	4	-0.0775772	101.928	-0.0695233
70080	18/08/2018--11:53:00	33.66	5	-0.124576	100.454	0.0360558
70140	18/08/2018--11:54:00	33.61	3	0.0790854	0.945558	-0.371178
70200	18/08/2018--11:55:00	33.64	3	-0.0619109	100.454	0.081304
70260	18/08/2018--11:56:00	33.66	0	-0.0932434	101.928	0.0209731
70320	18/08/2018--11:57:00	33.6	1	0.0790854	0.857092	-0.250516
70380	18/08/2018--11:58:00	33.66	6	0.0320866	100.454	-0.129854
70440	18/08/2018--11:59:00	33.71	0	0.220082	0.975047	-0.280682
70500	18/08/2018--12:00:00	33.77	0	0.0947516	100.454	-0.0996888
70560	18/08/2018--12:01:00	33.78	0	0.0790854	0.960302	-0.341013
70620	18/08/2018--12:02:00	33.73	0	0.110418	0.975047	-0.265599
70680	18/08/2018--12:03:00	33.68	0	0.126084	0.989791	-0.250516
70740	18/08/2018--12:04:00	33.66	0	0.235748	0.960302	-0.295764
70800	18/08/2018--12:05:00	33.72	0	0.235748	0.960302	-0.310847
70860	18/08/2018--12:06:00	33.73	0	0.126084	0.975047	-0.250516
70920	18/08/2018--12:07:00	33.71	1	0.110418	0.960302	-0.310847
70980	18/08/2018--12:08:00	33.67	0	0.110418	0.975047	-0.310847
71040	18/08/2018--12:09:00	33.67	0	0.110418	0.960302	-0.32593
71100	18/08/2018--12:10:00	33.67	1	0.126084	0.960302	-0.32593
71160	18/08/2018--12:11:00	33.68	1	0.126084	0.930814	-0.401343
71220	18/08/2018--12:12:00	33.61	0	0.126084	0.945558	-0.386261
71280	18/08/2018--12:13:00	33.58	2	0.220082	0.916069	-0.401343
71340	18/08/2018--12:14:00	33.57	2	0.14175	0.916069	-0.416426
71400	18/08/2018--12:15:00	33.55	5	-0.0932434	101.928	-0.0846061
71460	18/08/2018--12:16:00	33.56	8	-0.10891	0.945558	-0.386261
71520	18/08/2018--12:17:00	33.52	11	-0.0462447	100.454	0.0662213
71580	18/08/2018--12:18:00	33.55	0	-0.0305784	100.454	0.0662213
71640	18/08/2018--12:19:00	33.53	16	-0.140242	0.989791	-0.0846061
71700	18/08/2018--12:20:00	33.48	0	0.298413	0.975047	-0.175102
71760	18/08/2018--12:21:00	33.37	0	-0.124576	100.454	-0.0846061
71820	18/08/2018--12:22:00	33.33	0	0.251414	0.975047	-0.205268
71880	18/08/2018--12:23:00	33.26	6	0.329745	0.945558	-0.235433
71940	18/08/2018--12:24:00	33.22	0	-0.140242	0.989791	-0.0996888
72000	18/08/2018--12:25:00	33.23	5	0.000754095	101.928	-0.0846061
72060	18/08/2018--12:26:00	33.26	0	0.0164203	100.454	-0.0846061
72120	18/08/2018--12:27:00	33.26	0	0.000754095	100.454	-0.114772
72180	18/08/2018--12:28:00	33.29	0	-0.0775772	100.454	-0.0996888
72240	18/08/2018--12:29:00	33.29	0	-0.0305784	101.928	-0.0846061
72300	18/08/2018--12:30:00	33.29	0	-0.0149122	100.454	-0.0846061
72360	18/08/2018--12:31:00	33.27	0	0.000754095	100.454	-0.0695233
72420	18/08/2018--12:32:00	33.31	0	0.0164203	101.928	-0.0846061
72480	18/08/2018--12:33:00	33.32	0	0.0164203	101.928	-0.0996888
72540	18/08/2018--12:34:00	33.31	0	0.26708	0.989791	-0.190185
72600	18/08/2018--12:35:00	33.2	10	-0.0619109	0.768625	-0.65775
72660	18/08/2018--12:36:00	33.19	0	-0.0149122	0.798114	-0.642667
72720	18/08/2018--12:37:00	33.23	6	0.110418	0.88658	-0.49184
72780	18/08/2018--12:38:00	33.37	173	0.110418	0.709648	-0.0996888
72840	18/08/2018--12:39:00	33.54	233	0.455075	0.0166619	0.910854
72900	18/08/2018--12:40:00	33.7	5	0.455075	-0.116038	0.865606
72960	18/08/2018--12:41:00	33.99	42	0.376744	0.0166619	0.880689
73020	18/08/2018--12:42:00	34.19	43	-0.218573	0.17885	-0.959405
73080	18/08/2018--12:43:00	34.34	0	-0.265572	0.208339	-0.944322
73140	18/08/2018--12:44:00	34.43	0	-0.265572	0.208339	-0.944322
73200	18/08/2018--12:45:00	34.53	0	-0.265572	0.208339	-0.944322
73260	18/08/2018--12:46:00	34.64	0	-0.265572	0.208339	-0.944322
73320	18/08/2018--12:47:00	34.71	0	-0.265572	0.208339	-0.959405
73380	18/08/2018--12:48:00	34.79	0	-0.265572	0.208339	-0.944322
73440	18/08/2018--12:49:00	34.88	0	-0.249906	0.208339	-0.944322
73500	18/08/2018--12:50:00	34.95	0	-0.249906	0.208339	-0.944322
73560	18/08/2018--12:51:00	34.99	0	-0.249906	0.208339	-0.944322
73620	18/08/2018--12:52:00	35.07	0	-0.265572	0.208339	-0.944322
73680	18/08/2018--12:53:00	35.14	0	-0.249906	0.208339	-0.944322
73740	18/08/2018--12:54:00	35.18	0	-0.265572	0.208339	-0.944322
73800	18/08/2018--12:55:00	35.23	0	-0.249906	0.208339	-0.959405
73860	18/08/2018--12:56:00	35.27	0	-0.265572	0.208339	-0.959405
73920	18/08/2018--12:57:00	35.3	0	-0.265572	0.208339	-0.944322
73980	18/08/2018--12:58:00	35.36	0	-0.265572	0.208339	-0.944322
74040	18/08/2018--12:59:00	35.4	0	-0.265572	0.208339	-0.944322
74100	18/08/2018--13:00:00	35.45	0	-0.265572	0.208339	-0.959405
74160	18/08/2018--13:01:00	35.48	0	-0.249906	0.208339	-0.944322
74220	18/08/2018--13:02:00	35.52	0	-0.265572	0.208339	-0.944322
74280	18/08/2018--13:03:00	35.52	0	0.329745	0.0903838	-0.944322
74340	18/08/2018--13:04:00	35.4	267	-0.0149122	104.877	-0.250516
74400	18/08/2018--13:05:00	35.19	91	-0.281238	0.945558	0.156718
74460	18/08/2018--13:06:00	35.13	0	-0.155908	0.975047	0.00589033
74520	18/08/2018--13:07:00	35.13	381	-0.0932434	101.928	-0.0393579
74580	18/08/2018--13:08:00	34.99	0	-0.0149122	101.928	-0.0393579
74640	18/08/2018--13:09:00	34.86	0	0.0164203	0.989791	-0.0846061
74700	18/08/2018--13:10:00	34.77	0	-0.0149122	101.928	-0.0242751
74760	18/08/2018--13:11:00	34.64	2	0.000754095	100.454	-0.144937
74820	18/08/2018--13:12:00	34.54	0	-0.0149122	100.454	-0.129854
74880	18/08/2018--13:13:00	34.49	5	0.0947516	100.454	-0.129854
74940	18/08/2018--13:14:00	34.37	0	0.0477529	100.454	-0.114772
75000	18/08/2018--13:15:00	34.31	0	0.0634191	100.454	-0.16002
75060	18/08/2018--13:16:00	34.28	2	0.126084	100.454	-0.144937
75120	18/08/2018--13:17:00	34.25	4	0.173083	0.989791	-0.220351
75180	18/08/2018--13:18:00	34.2	56	0.220082	0.975047	-0.220351
75240	18/08/2018--13:19:00	34.15	0	0.0947516	0.945558	-0.356095
75300	18/08/2018--13:20:00	34.16	4	0.188749	0.916069	-0.446592
75360	18/08/2018--13:21:00	34.13	0	0.0790854	0.916069	-0.446592
75420	18/08/2018--13:22:00	34.11	0	0.251414	0.901325	-0.446592
75480	18/08/2018--13:23:00	34.13	5	0.173083	0.960302	-0.310847
75540	18/08/2018--13:24:00	34.08	42	0.173083	0.960302	-0.129854
75600	18/08/2018--13:25:00	34.21	412	0.235748	103.402	-0.280682
75660	18/08/2018--13:26:00	34.13	0	0.000754095	101.928	-0.0996888
75720	18/08/2018--13:27:00	34.07	0	0.000754095	100.454	-0.0996888
75780	18/08/2018--13:28:00	34.05	0	-0.0149122	101.928	-0.0996888
75840	18/08/2018--13:29:00	34.06	0	-0.0149122	100.454	-0.0996888
75900	18/08/2018--13:30:00	34.02	0	-0.0149122	101.928	-0.0695233
75960	18/08/2018--13:31:00	33.98	0	-0.0305784	101.928	-0.0695233
76020	18/08/2018--13:32:00	33.97	20	-0.0932434	100.454	0.141635
76080	18/08/2018--13:33:00	33.86	0	-0.0932434	100.454	0.126552
76140	18/08/2018--13:34:00	33.86	0	-0.0932434	100.454	0.111469
76200	18/08/2018--13:35:00	33.89	0	-0.10891	100.454	0.0963867
76260	18/08/2018--13:36:00	33.86	0	-0.0932434	100.454	0.111469
76320	18/08/2018--13:37:00	33.81	0	-0.10891	100.454	0.0963867
76380	18/08/2018--13:38:00	33.85	0	-0.124576	100.454	0.081304
76440	18/08/2018--13:39:00	33.84	0	-0.0932434	100.454	0.081304
76500	18/08/2018--13:40:00	33.81	0	-0.0932434	100.454	0.0963867
76560	18/08/2018--13:41:00	33.75	3	-0.0305784	0.916069	-0.446592
76620	18/08/2018--13:42:00	33.58	0	-0.0775772	0.901325	-0.446592
76680	18/08/2018--13:43:00	33.52	0	-0.0775772	0.916069	-0.446592
76740	18/08/2018--13:44:00	33.56	0	-0.0775772	0.901325	-0.446592
76800	18/08/2018--13:45:00	33.59	0	-0.0775772	0.901325	-0.461674
76860	18/08/2018--13:46:00	33.59	0	-0.0775772	0.901325	-0.461674
76920	18/08/2018--13:47:00	33.62	0	-0.0775772	0.901325	-0.461674
76980	18/08/2018--13:48:00	33.66	0	-0.0619109	0.901325	-0.446592
77040	18/08/2018--13:49:00	33.73	0	-0.0775772	0.901325	-0.461674
77100	18/08/2018--13:50:00	33.76	31	0.0790854	0.930814	-0.416426
77160	18/08/2018--13:51:00	33.8	3	0.157417	100.454	-0.16002
77220	18/08/2018--13:52:00	33.82	0	0.157417	100.454	-0.144937
77280	18/08/2018--13:53:00	33.86	0	0.157417	100.454	-0.144937
77340	18/08/2018--13:54:00	33.89	0	0.157417	100.454	-0.144937
77400	18/08/2018--13:55:00	33.82	0	0.204415	0.989791	-0.190185
77460	18/08/2018--13:56:00	33.75	0	0.188749	0.989791	-0.190185
77520	18/08/2018--13:57:00	33.75	0	0.204415	0.989791	-0.190185
77580	18/08/2018--13:58:00	33.76	0	0.204415	0.989791	-0.190185
77640	18/08/2018--13:59:00	33.72	0	0.204415	0.989791	-0.190185
77700	18/08/2018--14:00:00	33.7	0	0.204415	0.989791	-0.205268
77760	18/08/2018--14:01:00	33.78	0	0.204415	0.989791	-0.205268
77820	18/08/2018--14:02:00	33.77	0	0.204415	0.989791	-0.205268
77880	18/08/2018--14:03:00	33.77	0	0.204415	0.989791	-0.205268
77940	18/08/2018--14:04:00	33.8	38	-0.249906	0.975047	-0.0544406
78000	18/08/2018--14:05:00	33.84	11	-0.155908	0.989791	0.0360558
78060	18/08/2018--14:06:00	33.88	0	-0.155908	0.989791	0.0209731
78120	18/08/2018--14:07:00	33.91	3	-0.171575	0.989791	0.0209731
78180	18/08/2018--14:08:00	33.95	0	-0.124576	100.454	0.0209731
78240	18/08/2018--14:09:00	34.01	0	-0.140242	100.454	0.00589033
78300	18/08/2018--14:10:00	34.08	0	-0.124576	100.454	0.0209731
78360	18/08/2018--14:11:00	34.08	0	-0.140242	100.454	-0.0091924
78420	18/08/2018--14:12:00	34.07	6	-0.124576	100.454	0.0662213
78480	18/08/2018--14:13:00	34.09	0	-0.155908	100.454	0.0360558
78540	18/08/2018--14:14:00	34.16	5	-0.10891	100.454	0.0360558
78600	18/08/2018--14:15:00	34.23	0	-0.10891	100.454	0.0360558
78660	18/08/2018--14:16:00	34.29	0	-0.124576	100.454	0.0360558
78720	18/08/2018--14:17:00	34.32	0	-0.124576	100.454	0.0209731
78780	18/08/2018--14:18:00	34.39	0	-0.124576	100.454	0.0360558
78840	18/08/2018--14:19:00	34.45	0	-0.124576	100.454	0.00589033
78900	18/08/2018--14:20:00	34.46	150	0.126084	101.928	-0.175102
78960	18/08/2018--14:21:00	34.51	55	-0.155908	0.989791	-0.144937
79020	18/08/2018--14:22:00	34.52	30	-0.124576	100.454	0.0963867
79080	18/08/2018--14:23:00	34.49	0	-0.155908	0.960302	-0.0544406
79140	18/08/2018--14:24:00	34.46	0	-0.155908	100.454	-0.0544406
79200	18/08/2018--14:25:00	34.44	0	-0.202907	0.975047	0.081304
79260	18/08/2018--14:26:00	34.43	0	-0.0932434	100.454	0.00589033
79320	18/08/2018--14:27:00	34.44	3	-0.171575	0.989791	0.00589033
79380	18/08/2018--14:28:00	34.42	2	-0.140242	100.454	-0.0544406
79440	18/08/2018--14:29:00	34.44	17	0.0164203	103.402	0.0662213
79500	18/08/2018--14:30:00	34.45	162	-0.500566	0.724392	0.458372
79560	18/08/2018--14:31:00	34.46	173	-0.171575	100.454	0.0360558
79620	18/08/2018--14:32:00	34.32	0	-0.171575	0.989791	0.0360558
79680	18/08/2018--14:33:00	34.26	181	0.314079	0.871836	-0.612502
79740	18/08/2018--14:34:00	34.26	5	0.251414	0.975047	-0.220351
79800	18/08/2018--14:35:00	34.25	0	0.235748	0.975047	-0.205268
79860	18/08/2018--14:36:00	34.28	0	0.220082	0.975047	-0.220351
79920	18/08/2018--14:37:00	34.29	3	0.376744	0.901325	-0.341013
79980	18/08/2018--14:38:00	34.32	33	0.705736	0.739137	-0.0695233
80040	18/08/2018--14:39:00	34.28	113	-0.0149122	101.928	-0.0393579
80100	18/08/2018--14:40:00	34.31	0	-0.0462447	101.928	-0.0091924
80160	18/08/2018--14:41:00	34.33	12	-0.0305784	0.827603	-0.597419
80220	18/08/2018--14:42:00	34.27	0	-0.0619109	0.812858	-0.612502
80280	18/08/2018--14:43:00	34.28	5	0.126084	0.798114	-0.627584
80340	18/08/2018--14:44:00	34.34	0	0.110418	0.78337	-0.642667
80400	18/08/2018--14:45:00	34.37	0	0.14175	0.78337	-0.642667
80460	18/08/2018--14:46:00	34.39	2	0.188749	0.753881	-0.672833
80520	18/08/2018--14:47:00	34.36	0	0.188749	0.753881	-0.672833
80580	18/08/2018--14:48:00	34.33	0	0.173083	0.739137	-0.672833
80640	18/08/2018--14:49:00	34.24	0	0.173083	0.739137	-0.687915
80700	18/08/2018--14:50:00	34.27	0	0.14175	0.709648	-0.733164
80760	18/08/2018--14:51:00	34.27	1	0.126084	0.694903	-0.733164
80820	18/08/2018--14:52:00	34.34	12	0.423743	0.871836	-0.371178
80880	18/08/2018--14:53:00	34.44	0	0.408077	0.798114	-0.506923
80940	18/08/2018--14:54:00	34.52	0	0.423743	0.78337	-0.537088
81000	18/08/2018--14:55:00	34.57	0	0.423743	0.78337	-0.506923
81060	18/08/2018--14:56:00	34.61	111	0.126084	0.768625	-0.175102
81120	18/08/2018--14:57:00	34.66	440	0.000754095	0.827603	0.186883
81180	18/08/2018--14:58:00	34.69	319	0.0947516	0.871836	-0.280682
81240	18/08/2018--14:59:00	34.54	86	0.204415	0.901325	-0.476757
81300	18/08/2018--15:00:00	34.48	1	0.204415	0.916069	-0.416426
81360	18/08/2018--15:01:00	34.47	1	0.157417	0.989791	-0.235433
81420	18/08/2018--15:02:00	34.48	0	0.235748	0.842347	-0.446592
81480	18/08/2018--15:03:00	34.47	24	-0.0932434	0.930814	-0.386261
81540	18/08/2018--15:04:00	34.44	0	-0.0619109	0.930814	-0.401343
81600	18/08/2018--15:05:00	34.38	4	0.502074	0.827603	-0.341013
81660	18/08/2018--15:06:00	34.34	0	0.361078	0.827603	-0.506923
81720	18/08/2018--15:07:00	34.38	1	0.0164203	0.916069	-0.446592
81780	18/08/2018--15:08:00	34.36	1	-0.0305784	0.916069	-0.431509
81840	18/08/2018--15:09:00	34.31	22	0.188749	0.871836	-0.537088
81900	18/08/2018--15:10:00	34.25	2	0.173083	0.842347	-0.552171
81960	18/08/2018--15:11:00	34.17	24	0.188749	0.916069	-0.431509
82020	18/08/2018--15:12:00	34.2	12	0.361078	0.842347	-0.476757
82080	18/08/2018--15:13:00	34.23	4	0.188749	0.901325	-0.431509
82140	18/08/2018--15:14:00	34.15	2	0.157417	0.901325	-0.446592
82200	18/08/2018--15:15:00	34.2	5	0.188749	0.901325	-0.461674
82260	18/08/2018--15:16:00	34.17	0	0.110418	0.857092	-0.552171
82320	18/08/2018--15:17:00	34.21	2	0.110418	0.842347	-0.552171
82380	18/08/2018--15:18:00	34.25	0	0.564739	0.812858	-0.341013
82440	18/08/2018--15:19:00	34.16	3	0.502074	0.812858	-0.416426
82500	18/08/2018--15:20:00	34.17	7	0.14175	0.827603	-0.597419
82560	18/08/2018--15:21:00	34.19	0	0.173083	0.857092	-0.537088
82620	18/08/2018--15:22:00	34.2	8	0.580405	0.798114	-0.310847
82680	18/08/2018--15:23:00	34.2	1	0.564739	0.798114	-0.32593
82740	18/08/2018--15:24:00	34.2	5	0.298413	0.827603	-0.522005
82800	18/08/2018--15:25:00	34.18	6	0.549073	0.798114	-0.371178
82860	18/08/2018--15:26:00	34.1	2	0.173083	0.78337	-0.627584
82920	18/08/2018--15:27:00	34.07	30	0.0634191	0.945558	-0.386261
82980	18/08/2018--15:28:00	34.14	1	0.251414	0.945558	-0.341013
83040	18/08/2018--15:29:00	34.21	0	0.157417	0.960302	-0.310847
83100	18/08/2018--15:30:00	34.22	1	0.0634191	0.960302	-0.32593
83160	18/08/2018--15:31:00	34.24	110	0.157417	0.945558	0.0511385
83220	18/08/2018--15:32:00	34.27	39	0.157417	100.454	-0.144937
83280	18/08/2018--15:33:00	34.28	0	0.173083	100.454	-0.16002
83340	18/08/2018--15:34:00	34.28	0	0.173083	0.989791	-0.190185
83400	18/08/2018--15:35:00	34.3	0	0.329745	0.945558	-0.220351
83460	18/08/2018--15:36:00	34.27	1	0.0320866	0.945558	-0.175102
83520	18/08/2018--15:37:00	34.31	6	0.0477529	0.989791	0.0662213
83580	18/08/2018--15:38:00	34.34	114	-0.0619109	100.454	0.0963867
83640	18/08/2018--15:39:00	34.37	216	-0.0462447	100.454	0.0511385
83700	18/08/2018--15:40:00	34.37	294	-0.0619109	0.827603	0.594117
83760	18/08/2018--15:41:00	34.41	296	0.64307	0.193594	0.744944
83820	18/08/2018--15:42:00	34.53	36	0.470742	-0.05706	0.880689
83880	18/08/2018--15:43:00	34.74	1	0.470742	-0.0718044	0.880689
83940	18/08/2018--15:44:00	34.93	1	0.486408	-0.0865488	0.865606
84000	18/08/2018--15:45:00	35.07	0	0.26708	0.0756394	0.94102
84060	18/08/2018--15:46:00	35.2	0	0.376744	0.0166619	0.925937
84120	18/08/2018--15:47:00	35.32	0	0.39241	0.0166619	0.925937
84180	18/08/2018--15:48:00	35.45	0	0.39241	0.00191751	0.910854
84240	18/08/2018--15:49:00	35.54	0	0.39241	0.0166619	0.925937
84300	18/08/2018--15:50:00	35.64	0	0.39241	0.0166619	0.925937
84360	18/08/2018--15:51:00	35.75	0	0.408077	0.00191751	0.910854
84420	18/08/2018--15:52:00	35.79	0	0.39241	0.00191751	0.910854
84480	18/08/2018--15:53:00	35.88	0	0.39241	0.0166619	0.925937
84540	18/08/2018--15:54:00	35.96	0	0.408077	0.0166619	0.910854
84600	18/08/2018--15:55:00	35.98	0	0.408077	0.00191751	0.925937
84660	18/08/2018--15:56:00	36.05	0	0.39241	0.0166619	0.925937
84720	18/08/2018--15:57:00	36.07	0	0.408077	0.0166619	0.910854
84780	18/08/2018--15:58:00	36.12	0	0.408077	0.00191751	0.910854
84840	18/08/2018--15:59:00	36.14	0	0.408077	0.00191751	0.910854
84900	18/08/2018--16:00:00	36.17	0	0.39241	0.0166619	0.910854
84960	18/08/2018--16:01:00	36.2	0	0.408077	0.00191751	0.910854
85020	18/08/2018--16:02:00	36.24	0	0.39241	0.0166619	0.925937
85080	18/08/2018--16:03:00	36.26	0	0.423743	0.00191751	0.910854
85140	18/08/2018--16:04:00	36.23	0	0.502074	-0.0865488	0.865606
85200	18/08/2018--16:05:00	36.23	0	0.502074	-0.101293	0.850523
85260	18/08/2018--16:06:00	36.27	0	0.51774	-0.101293	0.850523
85320	18/08/2018--16:07:00	36.3	0	0.51774	-0.101293	0.835441
85380	18/08/2018--16:08:00	36.31	0	0.502074	-0.101293	0.850523
85440	18/08/2018--16:09:00	36.34	0	0.51774	-0.116038	0.835441
85500	18/08/2018--16:10:00	36.36	0	0.502074	-0.101293	0.835441
85560	18/08/2018--16:11:00	36.36	0	0.51774	-0.101293	0.850523
85620	18/08/2018--16:12:00	36.21	13	0.956396	-0.233993	0.0963867
85680	18/08/2018--16:13:00	35.76	0	0.956396	-0.233993	0.0963867
85740	18/08/2018--16:14:00	35.5	0	0.940729	-0.233993	0.186883
85800	18/08/2018--16:15:00	35.38	0	0.956396	-0.263481	0.0209731
85860	18/08/2018--16:16:00	35.36	8	0.925063	-0.263481	0.156718
85920	18/08/2018--16:17:00	35.33	1	0.940729	-0.248737	0.126552
85980	18/08/2018--16:18:00	35.3	0	0.940729	-0.248737	0.126552
86040	18/08/2018--16:19:00	35.27	0	0.940729	-0.233993	0.141635
86100	18/08/2018--16:20:00	35.26	0	0.940729	-0.233993	0.141635
86160	18/08/2018--16:21:00	35.26	1	0.972062	-0.0865488	-0.235433
86220	18/08/2018--16:22:00	35.31	80	-0.328237	0.665415	0.126552
86280	18/08/2018--16:23:00	35.24	76	-0.0619109	0.989791	0.0963867
86340	18/08/2018--16:24:00	35.22	227	0.126084	100.454	-0.175102
86400	18/08/2018--16:25:00	35.2	215	0.0947516	0.989791	-0.265599
86460	18/08/2018--16:26:00	35.13	113	-0.0305784	0.739137	-0.687915
86520	18/08/2018--16:27:00	34.98	4	-0.187241	0.989791	-0.0695233
86580	18/08/2018--16:28:00	34.9	0	-0.0149122	103.402	-0.0544406
86640	18/08/2018--16:29:00	34.82	5	-0.516232	0.88658	0.0360558
86700	18/08/2018--16:30:00	34.86	1	-0.10891	100.454	-0.0846061
86760	18/08/2018--16:31:00	34.85	105	0.533407	0.901325	0.0209731
86820	18/08/2018--16:32:00	34.89	273	0.110418	0.960302	-0.356095
86880	18/08/2018--16:33:00	34.8	7	0.26708	0.930814	-0.371178
86940	18/08/2018--16:34:00	34.74	2	0.282747	0.916069	-0.401343
87000	18/08/2018--16:35:00	34.71	1	0.26708	0.916069	-0.401343
87060	18/08/2018--16:36:00	34.7	0	0.235748	0.916069	-0.416426
87120	18/08/2018--16:37:00	34.69	0	0.204415	0.916069	-0.401343
87180	18/08/2018--16:38:00	34.66	0	0.204415	0.916069	-0.416426
87240	18/08/2018--16:39:00	34.62	0	0.220082	0.916069	-0.416426
87300	18/08/2018--16:40:00	34.58	25	0.486408	0.857092	-0.310847
87360	18/08/2018--16:41:00	34.59	2	0.235748	0.930814	-0.386261
87420	18/08/2018--16:42:00	34.57	25	0.455075	0.945558	-0.416426
87480	18/08/2018--16:43:00	34.52	0	0.39241	0.901325	-0.310847
87540	18/08/2018--16:44:00	34.54	5	0.329745	0.88658	-0.386261
87600	18/08/2018--16:45:00	34.5	0	0.564739	0.78337	-0.386261
87660	18/08/2018--16:46:00	34.48	10	0.314079	0.812858	-0.552171
87720	18/08/2018--16:47:00	34.5	3	0.502074	0.798114	-0.431509
87780	18/08/2018--16:48:00	34.46	10	0.282747	0.901325	-0.416426
87840	18/08/2018--16:49:00	34.44	5	0.235748	0.753881	-0.642667
87900	18/08/2018--16:50:00	34.43	0	0.282747	0.812858	-0.567253
87960	18/08/2018--16:51:00	34.41	0	0.298413	0.798114	-0.582336
88020	18/08/2018--16:52:00	34.34	39	0.188749	103.402	0.00589033
88080	18/08/2018--16:53:00	34.38	251	0.282747	0.945558	-0.310847
88140	18/08/2018--16:54:00	34.4	12	0.173083	0.916069	-0.431509
88200	18/08/2018--16:55:00	34.43	0	0.14175	0.88658	-0.416426
88260	18/08/2018--16:56:00	34.43	0	0.235748	0.930814	-0.371178
88320	18/08/2018--16:57:00	34.37	2	0.220082	0.871836	-0.49184
88380	18/08/2018--16:58:00	34.35	13	0.329745	0.901325	-0.371178
88440	18/08/2018--16:59:00	34.39	10	0.51774	0.798114	-0.431509
88500	18/08/2018--17:00:00	34.42	15	-0.4849	0.871836	0.111469
88560	18/08/2018--17:01:00	34.35	0	-0.4849	0.871836	0.156718
88620	18/08/2018--17:02:00	34.29	0	-0.453567	0.871836	0.186883
88680	18/08/2018--17:03:00	34.28	0	-0.469234	0.871836	0.186883
88740	18/08/2018--17:04:00	34.29	2	-0.4849	0.857092	0.141635
88800	18/08/2018--17:05:00	34.28	0	-0.124576	100.454	0.0360558
88860	18/08/2018--17:06:00	34.24	8	0.220082	107.826	-0.190185
88920	18/08/2018--17:07:00	34.23	25	0.0634191	100.454	-0.129854
88980	18/08/2018--17:08:00	34.22	0	0.0634191	100.454	-0.144937
89040	18/08/2018--17:09:00	34.19	0	0.0164203	100.454	-0.129854
89100	18/08/2018--17:10:00	34.14	0	0.0477529	100.454	-0.16002
89160	18/08/2018--17:11:00	34.12	8	0.0947516	0.960302	-0.32593
89220	18/08/2018--17:12:00	34.04	8	0.0947516	0.88658	-0.461674
89280	18/08/2018--17:13:00	34.16	0	0.157417	0.857092	-0.522005
89340	18/08/2018--17:14:00	34.2	8	0.000754095	0.945558	-0.386261
89400	18/08/2018--17:15:00	34.09	5	0.0634191	0.989791	-0.220351
89460	18/08/2018--17:16:00	34.05	0	0.251414	0.989791	-0.205268
89520	18/08/2018--17:17:00	34.06	2	0.0634191	100.454	-0.114772
89580	18/08/2018--17:18:00	34.05	3	0.251414	0.989791	-0.144937
89640	18/08/2018--17:19:00	33.99	0	0.14175	0.989791	-0.190185
89700	18/08/2018--17:20:00	34.01	39	0.502074	0.842347	-0.310847
89760	18/08/2018--17:21:00	34.13	0	0.51774	0.842347	-0.32593
89820	18/08/2018--17:22:00	34.15	10	0.533407	0.857092	-0.220351
89880	18/08/2018--17:23:00	34.15	14	0.282747	0.842347	-0.506923
89940	18/08/2018--17:24:00	34.14	0	0.282747	0.857092	-0.49184
90000	18/08/2018--17:25:00	34.11	6	0.298413	0.901325	-0.401343
90060	18/08/2018--17:26:00	34.09	0	0.329745	0.812858	-0.552171
90120	18/08/2018--17:27:00	34.02	1	0.314079	0.842347	-0.49184
90180	18/08/2018--17:28:00	33.96	0	0.345412	0.857092	-0.461674
90240	18/08/2018--17:29:00	33.92	0	0.298413	0.871836	-0.446592
90300	18/08/2018--17:30:00	33.85	2	0.376744	0.871836	-0.416426
90360	18/08/2018--17:31:00	33.83	14	0.0634191	100.454	0.0963867
90420	18/08/2018--17:32:00	33.8	15	0.126084	0.871836	-0.537088
90480	18/08/2018--17:33:00	33.89	1	0.188749	0.857092	-0.522005
90540	18/08/2018--17:34:00	33.98	0	0.188749	0.857092	-0.537088
90600	18/08/2018--17:35:00	34.03	5	0.220082	100.454	0.0360558
90660	18/08/2018--17:36:00	33.98	46	0.361078	147.636	-0.16002
90720	18/08/2018--17:37:00	34.02	404	0.173083	0.842347	-0.235433
90780	18/08/2018--17:38:00	34.06	547	-0.0619109	116.672	-0.175102
90840	18/08/2018--17:39:00	34.04	414	-0.0305784	0.930814	0.247214
90900	18/08/2018--17:40:00	33.98	230	0.408077	0.768625	-0.567253
90960	18/08/2018--17:41:00	34.04	142	0.408077	101.928	-0.0695233
91020	18/08/2018--17:42:00	34.05	201	0.376744	0.842347	-0.461674
91080	18/08/2018--17:43:00	34.13	1	0.314079	0.827603	-0.522005
91140	18/08/2018--17:44:00	34.21	0	0.282747	0.827603	-0.537088
91200	18/08/2018--17:45:00	34.32	0	0.298413	0.827603	-0.522005
91260	18/08/2018--17:46:00	34.36	13	-0.155908	100.454	0.0662213
91320	18/08/2018--17:47:00	34.22	13	-0.218573	0.989791	0.0511385
91380	18/08/2018--17:48:00	34.09	0	-0.218573	0.989791	0.00589033
91440	18/08/2018--17:49:00	34.03	0	-0.23424	0.975047	0.0360558
91500	18/08/2018--17:50:00	34	21	-0.171575	0.989791	0.0963867
91560	18/08/2018--17:51:00	33.98	0	-0.218573	0.989791	0.0963867
91620	18/08/2018--17:52:00	33.96	0	-0.202907	0.989791	0.111469
91680	18/08/2018--17:53:00	33.91	0	-0.0305784	103.402	-0.0393579
91740	18/08/2018--17:54:00	33.86	22	0.0790854	100.454	-0.205268
91800	18/08/2018--17:55:00	33.92	135	-0.328237	0.945558	-0.114772
91860	18/08/2018--17:56:00	33.99	164	0.173083	0.960302	-0.220351
91920	18/08/2018--17:57:00	34.07	344	0.0320866	0.975047	-0.175102
91980	18/08/2018--17:58:00	34.07	198	0.39241	0.812858	-0.506923
92040	18/08/2018--17:59:00	34.11	0	0.39241	0.812858	-0.49184
92100	18/08/2018--18:00:00	34.16	152	0.314079	0.798114	-0.567253
92160	18/08/2018--18:01:00	34.23	0	0.314079	0.798114	-0.567253
92220	18/08/2018--18:02:00	34.3	0	0.173083	0.753881	-0.65775
92280	18/08/2018--18:03:00	34.37	0	0.173083	0.768625	-0.65775
92340	18/08/2018--18:04:00	34.45	16	0.502074	0.709648	-0.567253
92400	18/08/2018--18:05:00	34.55	2	0.486408	0.709648	-0.567253
92460	18/08/2018--18:06:00	34.65	1	0.470742	0.739137	-0.567253
92520	18/08/2018--18:07:00	34.7	12	-0.0462447	101.928	-0.0393579
92580	18/08/2018--18:08:00	34.52	1	-0.0619109	101.928	-0.0091924
92640	18/08/2018--18:09:00	34.38	18	0.361078	0.88658	-0.401343
92700	18/08/2018--18:10:00	34.36	136	-0.0619109	0.916069	0.428207
92760	18/08/2018--18:11:00	34.32	258	0.110418	101.928	-0.0846061
92820	18/08/2018--18:12:00	34.24	108	-0.218573	0.960302	0.186883
92880	18/08/2018--18:13:00	34.18	387	-0.281238	0.916069	0.217049
92940	18/08/2018--18:14:00	34.26	177	-0.155908	0.768625	0.352793
93000	18/08/2018--18:15:00	34.13	90	-0.23424	0.975047	0.0963867
93060	18/08/2018--18:16:00	33.99	142	-0.312571	0.916069	0.27738
93120	18/08/2018--18:17:00	33.88	103	-0.312571	0.945558	0.141635
93180	18/08/2018--18:18:00	33.82	256	-0.124576	0.960302	0.262297
93240	18/08/2018--18:19:00	33.77	51	-0.0932434	100.454	0.141635
93300	18/08/2018--18:20:00	33.77	275	-0.782559	0.503226	0.367876
93360	18/08/2018--18:21:00	34.13	190	-0.0305784	0.930814	-0.144937
93420	18/08/2018--18:22:00	34.19	131	-0.124576	0.930814	0.292462
93480	18/08/2018--18:23:00	34.24	473	-0.218573	0.621182	0.77511
93540	18/08/2018--18:24:00	34.26	425	-0.296905	0.916069	0.292462
93600	18/08/2018--18:25:00	34.09	201	-0.265572	0.871836	0.398041
93660	18/08/2018--18:26:00	33.88	172	-0.422235	0.88658	0.247214
93720	18/08/2018--18:27:00	33.73	252	0.470742	0.857092	-0.0544406
93780	18/08/2018--18:28:00	33.65	159	0.126084	100.454	-0.129854
93840	18/08/2018--18:29:00	33.73	330	-0.923555	0.0461507	0.0662213
93900	18/08/2018--18:30:00	33.81	486	-0.10891	0.989791	0.0511385
93960	18/08/2018--18:31:00	33.82	191	-0.23424	0.975047	0.141635
94020	18/08/2018--18:32:00	33.9	63	-0.202907	0.989791	-0.0091924
94080	18/08/2018--18:33:00	33.96	232	-0.140242	0.945558	0.111469
94140	18/08/2018--18:34:00	34	267	0.188749	0.960302	-0.280682
94200	18/08/2018--18:35:00	34.12	272	0.51774	0.827603	-0.0695233
94260	18/08/2018--18:36:00	34.05	177	-0.312571	0.901325	0.33771
94320	18/08/2018--18:37:00	33.95	209	-0.657229	0.88658	0.081304
94380	18/08/2018--18:38:00	33.83	108	-0.657229	0.739137	0.232131
94440	18/08/2018--18:39:00	33.85	809	0.0947516	0.753881	-0.356095
94500	18/08/2018--18:40:00	34.02	778	-0.829557	0.444249	0.322628
94560	18/08/2018--18:41:00	34.01	410	0.455075	101.928	-0.0544406
94620	18/08/2018--18:42:00	34.13	115	0.14175	101.928	-0.114772
94680	18/08/2018--18:43:00	34.24	243	0.251414	0.960302	0.1718
94740	18/08/2018--18:44:00	34.36	330	-0.578897	0.798114	0.217049
94800	18/08/2018--18:45:00	34.02	111	-0.500566	0.739137	0.292462
94860	18/08/2018--18:46:00	33.84	311	-0.61023	0.753881	0.398041
94920	18/08/2018--18:47:00	33.81	310	0.0477529	0.989791	-0.114772
94980	18/08/2018--18:48:00	33.74	192	-0.171575	0.901325	0.352793
95040	18/08/2018--18:49:00	33.75	315	0.126084	0.989791	-0.0846061
95100	18/08/2018--18:50:00	33.75	414	-0.281238	0.88658	0.322628
95160	18/08/2018--18:51:00	33.69	221	-0.531899	0.753881	0.232131
95220	18/08/2018--18:52:00	33.63	202	0.173083	100.454	-0.144937
95280	18/08/2018--18:53:00	33.71	263	0.235748	0.989791	-0.144937
95340	18/08/2018--18:54:00	33.8	518	0.0634191	0.88658	-0.265599
95400	18/08/2018--18:55:00	33.76	539	0.0164203	0.960302	-0.220351
95460	18/08/2018--18:56:00	33.75	585	0.282747	0.827603	-0.0996888
95520	18/08/2018--18:57:00	33.87	276	-0.516232	0.739137	0.307545
95580	18/08/2018--18:58:00	33.88	658	0.580405	0.842347	-0.0242751
95640	18/08/2018--18:59:00	33.93	457	0.361078	0.975047	0.0360558
95700	18/08/2018--19:00:00	33.84	111	-0.798225	0.591693	0.0511385
95760	18/08/2018--19:01:00	33.66	70	-0.390902	0.680159	0.6092
95820	18/08/2018--19:02:00	33.63	93	-0.469234	0.78337	0.27738
95880	18/08/2018--19:03:00	33.63	196	-0.375236	0.812858	0.1718
95940	18/08/2018--19:04:00	33.61	407	0.173083	103.402	-0.129854
96000	18/08/2018--19:05:00	33.57	353	-0.4849	0.709648	0.50362
96060	18/08/2018--19:06:00	33.45	156	0.000754095	116.672	0.0360558
96120	18/08/2018--19:07:00	33.51	104	-0.657229	0.842347	0.292462
96180	18/08/2018--19:08:00	33.49	317	0.0947516	110.775	-0.0091924
96240	18/08/2018--19:09:00	33.55	418	0.0790854	0.842347	-0.175102
96300	18/08/2018--19:10:00	33.7	304	0.110418	0.916069	0.413124
96360	18/08/2018--19:11:00	33.82	153	0.220082	0.930814	-0.220351
96420	18/08/2018--19:12:00	33.87	468	0.329745	119.621	-0.0846061
96480	18/08/2018--19:13:00	33.9	552	0.173083	0.989791	-0.0544406
96540	18/08/2018--19:14:00	33.78	361	0.0790854	101.928	-0.0544406
96600	18/08/2018--19:15:00	33.76	159	0.0477529	101.928	-0.114772
96660	18/08/2018--19:16:00	33.71	267	-0.0619109	101.928	-0.0091924
96720	18/08/2018--19:17:00	33.61	0	-0.0775772	101.928	-0.0242751
96780	18/08/2018--19:18:00	33.53	0	-0.0619109	100.454	-0.0091924
96840	18/08/2018--19:19:00	33.43	0	-0.0619109	101.928	-0.0091924
96900	18/08/2018--19:20:00	33.39	0	-0.0619109	101.928	-0.0242751
96960	18/08/2018--19:21:00	33.39	6	-0.0462447	101.928	-0.0091924
97020	18/08/2018--19:22:00	33.35	0	-0.0775772	100.454	-0.0242751
97080	18/08/2018--19:23:00	33.31	1	-0.0462447	100.454	0.0511385
97140	18/08/2018--19:24:00	33.25	55	0.000754095	0.975047	0.201966
97200	18/08/2018--19:25:00	33.2	2	0.0320866	101.928	0.0360558
97260	18/08/2018--19:26:00	33.09	0	0.0477529	0.989791	0.201966
97320	18/08/2018--19:27:00	33.01	0	0.0477529	100.454	0.1718
97380	18/08/2018--19:28:00	32.97	6	0.282747	0.827603	-0.552171
97440	18/08/2018--19:29:00	32.98	1	0.376744	0.798114	-0.522005
97500	18/08/2018--19:30:00	33.12	4	0.282747	0.827603	-0.552171
97560	18/08/2018--19:31:00	33.15	20	0.173083	0.916069	-0.416426
97620	18/08/2018--19:32:00	33.2	249	-0.0305784	0.78337	0.33771
97680	18/08/2018--19:33:00	33.13	16	0.282747	0.827603	-0.552171
97740	18/08/2018--19:34:00	33.16	0	0.26708	0.827603	-0.552171
97800	18/08/2018--19:35:00	33.23	109	-0.0462447	0.989791	0.232131
97860	18/08/2018--19:36:00	33.18	136	0.502074	0.798114	-0.446592
97920	18/08/2018--19:37:00	33.15	0	0.298413	0.827603	-0.537088
97980	18/08/2018--19:38:00	33.16	362	0.298413	0.975047	0.141635
98040	18/08/2018--19:39:00	33.17	172	-0.140242	101.928	-0.0846061
98100	18/08/2018--19:40:00	33.17	105	-0.155908	0.989791	-0.0996888
98160	18/08/2018--19:41:00	33.17	68	0.376744	100.454	-0.0091924
98220	18/08/2018--19:42:00	33.18	337	0.0790854	101.928	-0.0996888
98280	18/08/2018--19:43:00	33.09	169	0.0164203	0.975047	-0.265599
98340	18/08/2018--19:44:00	32.98	177	-0.249906	0.960302	0.141635
98400	18/08/2018--19:45:00	32.92	0	-0.23424	0.975047	0.081304
98460	18/08/2018--19:46:00	32.83	13	-0.218573	0.989791	0.126552
98520	18/08/2018--19:47:00	32.73	13	-0.0932434	100.454	0.081304
98580	18/08/2018--19:48:00	32.68	3	-0.10891	100.454	-0.0544406
98640	18/08/2018--19:49:00	32.63	5	-0.155908	0.975047	-0.220351
98700	18/08/2018--19:50:00	32.63	224	-0.0305784	100.454	0.0662213
98760	18/08/2018--19:51:00	32.59	326	0.126084	0.975047	-0.341013
98820	18/08/2018--19:52:00	32.62	415	-0.249906	0.252572	0.956102
98880	18/08/2018--19:53:00	32.57	180	-0.10891	100.454	0.0662213
98940	18/08/2018--19:54:00	32.45	12	0.298413	0.960302	-0.16002
99000	18/08/2018--19:55:00	32.35	370	0.329745	0.916069	-0.341013
99060	18/08/2018--19:56:00	32.26	12	0.408077	0.901325	-0.295764
99120	18/08/2018--19:57:00	32.32	0	0.39241	0.901325	-0.32593
99180	18/08/2018--19:58:00	32.43	0	0.361078	0.901325	-0.341013
99240	18/08/2018--19:59:00	32.44	5	0.0477529	0.871836	-0.522005
99300	18/08/2018--20:00:00	32.38	0	0.0477529	0.871836	-0.522005
99360	18/08/2018--20:01:00	32.28	0	0.0634191	0.857092	-0.552171
99420	18/08/2018--20:02:00	32.25	0	-0.0619109	0.812858	-0.612502
99480	18/08/2018--20:03:00	32.25	0	0.000754095	0.827603	-0.582336
99540	18/08/2018--20:04:00	32.23	0	0.000754095	0.827603	-0.582336
99600	18/08/2018--20:05:00	32.3	15	0.26708	0.901325	-0.446592
99660	18/08/2018--20:06:00	32.45	0	0.251414	0.901325	-0.446592
99720	18/08/2018--20:07:00	32.57	0	0.251414	0.88658	-0.446592
99780	18/08/2018--20:08:00	32.68	0	0.220082	0.901325	-0.446592
99840	18/08/2018--20:09:00	32.79	18	0.173083	0.930814	-0.416426
99900	18/08/2018--20:10:00	32.89	0	0.157417	0.930814	-0.401343
99960	18/08/2018--20:11:00	32.98	0	0.220082	0.901325	-0.416426
100020	18/08/2018--20:12:00	33.08	1	0.188749	0.916069	-0.431509
100080	18/08/2018--20:13:00	33.17	0	0.188749	0.916069	-0.401343
100140	18/08/2018--20:14:00	33.24	0	0.220082	0.916069	-0.386261
100200	18/08/2018--20:15:00	33.3	0	0.220082	0.916069	-0.401343
100260	18/08/2018--20:16:00	33.37	0	0.220082	0.916069	-0.401343
100320	18/08/2018--20:17:00	33.42	1	0.235748	0.901325	-0.446592
100380	18/08/2018--20:18:00	33.47	1	0.204415	0.916069	-0.446592
100440	18/08/2018--20:19:00	33.52	0	0.220082	0.916069	-0.401343
100500	18/08/2018--20:20:00	33.57	0	0.235748	0.916069	-0.401343
100560	18/08/2018--20:21:00	33.61	0	0.235748	0.916069	-0.401343
100620	18/08/2018--20:22:00	33.66	0	0.235748	0.916069	-0.401343
100680	18/08/2018--20:23:00	33.69	0	0.235748	0.916069	-0.401343
100740	18/08/2018--20:24:00	33.74	0	0.204415	0.916069	-0.416426
100800	18/08/2018--20:25:00	33.75	0	0.204415	0.916069	-0.431509
100860	18/08/2018--20:26:00	33.8	0	0.204415	0.916069	-0.401343
100920	18/08/2018--20:27:00	33.82	0	0.204415	0.916069	-0.416426
100980	18/08/2018--20:28:00	33.86	0	0.220082	0.916069	-0.416426
101040	18/08/2018--20:29:00	33.76	6	0.0947516	0.88658	-0.49184
101100	18/08/2018--20:30:00	33.55	0	0.0947516	0.88658	-0.49184
101160	18/08/2018--20:31:00	33.45	0	0.0947516	0.88658	-0.49184
101220	18/08/2018--20:32:00	33.41	0	0.0634191	0.88658	-0.522005
101280	18/08/2018--20:33:00	33.41	0	0.0477529	0.871836	-0.522005
101340	18/08/2018--20:34:00	33.39	14	0.439409	0.916069	-0.190185
101400	18/08/2018--20:35:00	33.41	0	0.314079	0.88658	-0.416426
101460	18/08/2018--20:36:00	33.49	0	0.314079	0.88658	-0.416426
101520	18/08/2018--20:37:00	33.54	0	0.314079	0.88658	-0.416426
101580	18/08/2018--20:38:00	33.59	0	0.314079	0.88658	-0.431509
101640	18/08/2018--20:39:00	33.66	0	0.314079	0.88658	-0.416426
101700	18/08/2018--20:40:00	33.54	9	0.282747	0.88658	-0.431509
101760	18/08/2018--20:41:00	33.54	0	0.220082	0.857092	-0.522005
101820	18/08/2018--20:42:00	33.57	0	0.220082	0.871836	-0.49184
101880	18/08/2018--20:43:00	33.61	0	0.220082	0.871836	-0.49184
101940	18/08/2018--20:44:00	33.67	0	0.204415	0.88658	-0.476757
102000	18/08/2018--20:45:00	33.71	0	0.220082	0.871836	-0.49184
102060	18/08/2018--20:46:00	33.75	0	0.220082	0.871836	-0.49184
102120	18/08/2018--20:47:00	33.79	0	0.157417	0.871836	-0.49184
102180	18/08/2018--20:48:00	33.83	0	0.14175	0.88658	-0.49184
102240	18/08/2018--20:49:00	33.85	0	0.14175	0.88658	-0.49184
102300	18/08/2018--20:50:00	33.71	7	-0.265572	0.975047	0.0662213
102360	18/08/2018--20:51:00	33.43	13	0.329745	0.871836	-0.431509
102420	18/08/2018--20:52:00	33.44	0	0.329745	0.857092	-0.461674
102480	18/08/2018--20:53:00	33.51	7	-0.124576	100.454	0.081304
102540	18/08/2018--20:54:00	33.27	281	0.0790854	101.928	-0.0544406
102600	18/08/2018--20:55:00	33.01	146	0.26708	0.871836	-0.476757
102660	18/08/2018--20:56:00	32.87	14	-0.124576	100.454	-0.0091924
102720	18/08/2018--20:57:00	32.79	355	0.361078	0.871836	-0.416426
102780	18/08/2018--20:58:00	32.79	0	0.361078	0.871836	-0.416426
102840	18/08/2018--20:59:00	32.84	0	0.361078	0.871836	-0.401343
102900	18/08/2018--21:00:00	32.95	0	0.361078	0.88658	-0.401343
102960	18/08/2018--21:01:00	33.04	0	0.361078	0.88658	-0.386261
103020	18/08/2018--21:02:00	32.97	15	0.298413	0.901325	-0.386261
103080	18/08/2018--21:03:00	32.95	0	0.26708	0.88658	-0.461674
103140	18/08/2018--21:04:00	33	5	-0.218573	0.975047	0.0360558
103200	18/08/2018--21:05:00	32.92	13	0.204415	0.88658	-0.49184
103260	18/08/2018--21:06:00	32.91	0	0.220082	0.871836	-0.49184
103320	18/08/2018--21:07:00	32.96	0	0.188749	0.871836	-0.506923
103380	18/08/2018--21:08:00	33.02	0	0.220082	0.857092	-0.506923
103440	18/08/2018--21:09:00	33.07	0	0.314079	0.916069	-0.371178
103500	18/08/2018--21:10:00	33.12	0	0.251414	0.901325	-0.431509
103560	18/08/2018--21:11:00	33.17	0	0.220082	0.88658	-0.49184
103620	18/08/2018--21:12:00	33.19	0	0.188749	0.88658	-0.49184
103680	18/08/2018--21:13:00	33.23	0	0.188749	0.88658	-0.461674
103740	18/08/2018--21:14:00	33.26	0	0.188749	0.88658	-0.461674
103800	18/08/2018--21:15:00	33.33	0	0.188749	0.88658	-0.461674
103860	18/08/2018--21:16:00	33.36	0	0.188749	0.88658	-0.461674
103920	18/08/2018--21:17:00	33.41	0	0.188749	0.88658	-0.461674
103980	18/08/2018--21:18:00	33.43	0	0.188749	0.901325	-0.461674
104040	18/08/2018--21:19:00	33.46	0	0.188749	0.88658	-0.461674
104100	18/08/2018--21:20:00	33.5	0	0.188749	0.901325	-0.461674
104160	18/08/2018--21:21:00	33.54	0	0.188749	0.901325	-0.461674
104220	18/08/2018--21:22:00	33.56	0	0.173083	0.901325	-0.461674
104280	18/08/2018--21:23:00	33.6	0	0.188749	0.901325	-0.461674
104340	18/08/2018--21:24:00	33.59	3	-0.171575	0.989791	0.0662213
104400	18/08/2018--21:25:00	33.32	2	-0.202907	0.989791	0.0963867
104460	18/08/2018--21:26:00	33.04	0	-0.155908	0.989791	0.0662213
104520	18/08/2018--21:27:00	32.83	0	-0.140242	100.454	0.0511385
104580	18/08/2018--21:28:00	32.71	177	0.439409	0.724392	-0.0242751
104640	18/08/2018--21:29:00	32.7	377	0.408077	0.916069	-0.175102
104700	18/08/2018--21:30:00	32.71	425	0.298413	115.198	0.00589033
104760	18/08/2018--21:31:00	32.7	167	0.282747	0.88658	-0.446592
104820	18/08/2018--21:32:00	32.66	0	0.298413	0.88658	-0.431509
104880	18/08/2018--21:33:00	32.71	0	0.298413	0.88658	-0.431509
104940	18/08/2018--21:34:00	32.77	21	0.345412	0.88658	-0.401343
105000	18/08/2018--21:35:00	32.85	0	0.345412	0.88658	-0.401343
105060	18/08/2018--21:36:00	32.93	0	0.345412	0.88658	-0.401343
105120	18/08/2018--21:37:00	32.99	0	0.345412	0.88658	-0.401343
105180	18/08/2018--21:38:00	33.05	0	0.361078	0.871836	-0.416426
105240	18/08/2018--21:39:00	33.11	0	0.361078	0.871836	-0.431509
105300	18/08/2018--21:40:00	33.13	0	0.361078	0.857092	-0.431509
105360	18/08/2018--21:41:00	33.19	0	0.361078	0.871836	-0.446592
105420	18/08/2018--21:42:00	33.21	0	0.39241	0.871836	-0.416426
105480	18/08/2018--21:43:00	33.27	0	0.345412	0.857092	-0.446592
105540	18/08/2018--21:44:00	33.31	0	0.376744	0.871836	-0.416426
105600	18/08/2018--21:45:00	33.38	0	0.376744	0.871836	-0.416426
105660	18/08/2018--21:46:00	33.41	0	0.376744	0.871836	-0.401343
105720	18/08/2018--21:47:00	33.48	0	0.376744	0.871836	-0.401343
105780	18/08/2018--21:48:00	33.51	0	0.376744	0.871836	-0.401343
105840	18/08/2018--21:49:00	33.55	0	0.376744	0.871836	-0.401343
105900	18/08/2018--21:50:00	33.59	0	0.376744	0.857092	-0.416426
105960	18/08/2018--21:51:00	33.63	0	0.376744	0.871836	-0.416426
106020	18/08/2018--21:52:00	33.65	0	0.361078	0.871836	-0.416426
106080	18/08/2018--21:53:00	33.7	0	0.361078	0.871836	-0.416426
106140	18/08/2018--21:54:00	33.69	0	0.361078	0.88658	-0.386261
106200	18/08/2018--21:55:00	33.74	0	0.376744	0.88658	-0.371178
106260	18/08/2018--21:56:00	33.76	0	0.361078	0.88658	-0.416426
106320	18/08/2018--21:57:00	33.76	0	0.376744	0.871836	-0.416426
106380	18/08/2018--21:58:00	33.65	378	0.329745	0.901325	-0.0091924
106440	18/08/2018--21:59:00	33.48	438	0.220082	0.989791	-0.190185
106500	18/08/2018--22:00:00	33.29	371	0.329745	0.916069	-0.144937
106560	18/08/2018--22:01:00	33.04	316	0.282747	0.960302	-0.250516
106620	18/08/2018--22:02:00	32.87	107	0.329745	0.975047	-0.190185
106680	18/08/2018--22:03:00	32.75	191	-0.390902	0.88658	0.1718
106740	18/08/2018--22:04:00	32.68	19	0.329745	0.901325	-0.371178
106800	18/08/2018--22:05:00	32.7	0	0.298413	0.901325	-0.386261
106860	18/08/2018--22:06:00	32.79	1	0.282747	0.901325	-0.386261
106920	18/08/2018--22:07:00	32.88	0	0.282747	0.916069	-0.371178
106980	18/08/2018--22:08:00	32.95	7	0.51774	0.812858	-0.386261
107040	18/08/2018--22:09:00	33.02	0	0.423743	0.842347	-0.446592
107100	18/08/2018--22:10:00	33.03	23	0.376744	0.78337	-0.567253
107160	18/08/2018--22:11:00	33.04	0	0.376744	0.78337	-0.567253
107220	18/08/2018--22:12:00	33.09	0	0.376744	0.768625	-0.567253
107280	18/08/2018--22:13:00	33.17	0	0.376744	0.768625	-0.567253
107340	18/08/2018--22:14:00	33.21	1	0.423743	0.78337	-0.522005
107400	18/08/2018--22:15:00	33.27	0	0.423743	0.78337	-0.506923
107460	18/08/2018--22:16:00	33.3	0	0.423743	0.768625	-0.522005
107520	18/08/2018--22:17:00	33.37	0	0.39241	0.78337	-0.537088
107580	18/08/2018--22:18:00	33.41	0	0.408077	0.78337	-0.537088
107640	18/08/2018--22:19:00	33.45	0	0.408077	0.78337	-0.537088
107700	18/08/2018--22:20:00	33.49	0	0.408077	0.78337	-0.537088
107760	18/08/2018--22:21:00	33.5	0	0.423743	0.78337	-0.522005
107820	18/08/2018--22:22:00	33.54	0	0.408077	0.78337	-0.537088
107880	18/08/2018--22:23:00	33.53	0	0.376744	0.78337	-0.552171
107940	18/08/2018--22:24:00	33.54	0	0.376744	0.78337	-0.552171
108000	18/08/2018--22:25:00	33.57	0	0.439409	0.78337	-0.506923
108060	18/08/2018--22:26:00	33.61	0	0.423743	0.78337	-0.522005
108120	18/08/2018--22:27:00	33.6	0	0.423743	0.78337	-0.506923
108180	18/08/2018--22:28:00	33.63	0	0.439409	0.739137	-0.552171
108240	18/08/2018--22:29:00	33.65	1	0.439409	0.739137	-0.567253
108300	18/08/2018--22:30:00	33.64	1	0.439409	0.739137	-0.567253
108360	18/08/2018--22:31:00	33.64	1	0.439409	0.739137	-0.552171
108420	18/08/2018--22:32:00	33.64	4	0.439409	0.753881	-0.552171
108480	18/08/2018--22:33:00	33.64	1	0.439409	0.739137	-0.567253
108540	18/08/2018--22:34:00	33.63	40	0.39241	0.78337	-0.552171
108600	18/08/2018--22:35:00	33.64	0	0.376744	0.78337	-0.552171
108660	18/08/2018--22:36:00	33.6	454	0.361078	106.351	-0.0544406
108720	18/08/2018--22:37:00	33.54	449	0.235748	134.366	-0.295764
108780	18/08/2018--22:38:00	33.46	455	0.596072	0.798114	-0.16002
108840	18/08/2018--22:39:00	33.28	212	0.314079	0.960302	-0.235433
108900	18/08/2018--22:40:00	33.05	83	0.361078	0.945558	-0.205268
108960	18/08/2018--22:41:00	32.89	204	0.110418	100.454	-0.310847
109020	18/08/2018--22:42:00	32.75	88	-0.0462447	0.989791	0.262297
109080	18/08/2018--22:43:00	32.64	6	0.0320866	0.930814	0.398041
109140	18/08/2018--22:44:00	32.52	10	0.376744	0.78337	-0.552171
109200	18/08/2018--22:45:00	32.56	1	0.376744	0.768625	-0.552171
109260	18/08/2018--22:46:00	32.63	0	0.39241	0.78337	-0.552171
109320	18/08/2018--22:47:00	32.68	0	0.376744	0.78337	-0.552171
109380	18/08/2018--22:48:00	32.72	2	0.361078	0.78337	-0.567253
109440	18/08/2018--22:49:00	32.75	0	0.345412	0.78337	-0.567253
109500	18/08/2018--22:50:00	32.81	0	0.376744	0.78337	-0.552171
109560	18/08/2018--22:51:00	32.85	0	0.376744	0.78337	-0.552171
109620	18/08/2018--22:52:00	32.91	1	0.376744	0.78337	-0.552171
109680	18/08/2018--22:53:00	32.96	0	0.361078	0.78337	-0.567253
109740	18/08/2018--22:54:00	33.02	0	0.345412	0.78337	-0.567253
109800	18/08/2018--22:55:00	33.07	1	0.345412	0.78337	-0.567253
109860	18/08/2018--22:56:00	33.07	1	0.455075	0.753881	-0.552171
109920	18/08/2018--22:57:00	33	0	0.470742	0.739137	-0.537088
109980	18/08/2018--22:58:00	32.96	1	0.502074	0.724392	-0.552171
110040	18/08/2018--22:59:00	32.81	0	0.455075	0.724392	-0.552171
110100	18/08/2018--23:00:00	32.72	1	0.39241	0.739137	-0.597419
110160	18/08/2018--23:01:00	32.68	0	0.423743	0.739137	-0.582336
110220	18/08/2018--23:02:00	32.63	0	0.423743	0.753881	-0.567253
110280	18/08/2018--23:03:00	32.58	2	0.439409	0.724392	-0.582336
110340	18/08/2018--23:04:00	32.55	0	0.423743	0.724392	-0.582336
110400	18/08/2018--23:05:00	32.52	0	0.455075	0.709648	-0.597419
110460	18/08/2018--23:06:00	32.5	52	0.39241	0.901325	0.00589033
110520	18/08/2018--23:07:00	32.49	209	-0.0932434	103.402	0.0511385
110580	18/08/2018--23:08:00	32.44	216	-0.124576	100.454	-0.0695233
110640	18/08/2018--23:09:00	32.42	352	0.298413	0.930814	-0.280682
110700	18/08/2018--23:10:00	32.4	35	0.0790854	101.928	-0.0544406
110760	18/08/2018--23:11:00	32.41	154	0.157417	100.454	-0.175102
110820	18/08/2018--23:12:00	32.45	395	-0.171575	0.975047	-0.190185
110880	18/08/2018--23:13:00	32.47	143	-0.312571	0.930814	0.247214
110940	18/08/2018--23:14:00	32.49	0	0.0320866	101.928	-0.114772
111000	18/08/2018--23:15:00	32.54	66	-0.0619109	104.877	-0.0846061
111060	18/08/2018--23:16:00	32.6	1	-0.61023	0.621182	0.398041
111120	18/08/2018--23:17:00	32.59	129	0.14175	100.454	-0.0544406
111180	18/08/2018--23:18:00	32.59	373	0.361078	0.960302	0.00589033
111240	18/08/2018--23:19:00	32.59	132	0.455075	101.928	-0.144937
111300	18/08/2018--23:20:00	32.39	88	-0.35957	0.17885	-0.929239
111360	18/08/2018--23:21:00	32.32	2	-0.265572	0.193594	-0.944322
111420	18/08/2018--23:22:00	32.44	112	0.361078	-0.05706	0.94102
111480	18/08/2018--23:23:00	32.64	16	0.423743	-0.0128269	0.895772
111540	18/08/2018--23:24:00	32.91	0	0.423743	-0.0865488	0.895772
111600	18/08/2018--23:25:00	33.21	0	0.423743	-0.101293	0.895772
111660	18/08/2018--23:26:00	33.45	0	0.439409	-0.101293	0.895772
111720	18/08/2018--23:27:00	33.65	2	0.439409	-0.116038	0.895772
111780	18/08/2018--23:28:00	33.83	0	0.439409	-0.101293	0.895772
111840	18/08/2018--23:29:00	33.99	0	0.439409	-0.116038	0.895772
111900	18/08/2018--23:30:00	34.13	0	0.455075	-0.116038	0.880689
111960	18/08/2018--23:31:00	34.26	0	0.439409	-0.116038	0.880689
112020	18/08/2018--23:32:00	34.36	0	0.455075	-0.116038	0.880689
112080	18/08/2018--23:33:00	34.49	0	0.439409	-0.116038	0.880689
112140	18/08/2018--23:34:00	34.56	1	0.439409	-0.116038	0.880689
112200	18/08/2018--23:35:00	34.65	0	0.455075	-0.116038	0.880689
112260	18/08/2018--23:36:00	34.73	0	0.455075	-0.116038	0.880689
112320	18/08/2018--23:37:00	34.8	0	0.439409	-0.116038	0.880689
112380	18/08/2018--23:38:00	34.89	0	0.439409	-0.116038	0.880689
112440	18/08/2018--23:39:00	34.93	0	0.455075	-0.116038	0.880689
112500	18/08/2018--23:40:00	35	0	0.455075	-0.130782	0.880689
112560	18/08/2018--23:41:00	35.05	0	0.455075	-0.130782	0.880689
112620	18/08/2018--23:42:00	35.1	0	0.455075	-0.130782	0.865606
112680	18/08/2018--23:43:00	35.13	0	0.455075	-0.130782	0.880689
112740	18/08/2018--23:44:00	35.19	0	0.455075	-0.130782	0.865606
112800	18/08/2018--23:45:00	35.23	0	0.455075	-0.130782	0.865606
112860	18/08/2018--23:46:00	35.26	0	0.455075	-0.130782	0.865606
112920	18/08/2018--23:47:00	35.3	0	0.455075	-0.130782	0.880689
112980	18/08/2018--23:48:00	35.35	0	0.455075	-0.130782	0.865606
113040	18/08/2018--23:49:00	35.36	0	0.423743	-0.116038	0.895772
113100	18/08/2018--23:50:00	35.4	0	0.439409	-0.116038	0.895772
113160	18/08/2018--23:51:00	35.43	1	0.423743	-0.101293	0.895772
113220	18/08/2018--23:52:00	35.46	0	0.423743	-0.116038	0.895772
113280	18/08/2018--23:53:00	35.48	0	0.439409	-0.116038	0.880689
113340	18/08/2018--23:54:00	35.5	0	0.423743	-0.101293	0.895772
113400	18/08/2018--23:55:00	35.52	0	0.423743	-0.101293	0.895772
113460	18/08/2018--23:56:00	35.28	21	0.361078	0.105128	0.925937
113520	18/08/2018--23:57:00	35	0	0.361078	0.119873	0.925937
113580	18/08/2018--23:58:00	34.77	0	0.361078	0.119873	0.94102
113640	18/08/2018--23:59:00	34.66	0	0.376744	0.105128	0.925937
113700	19/08/2018--00:00:00	34.59	0	0.376744	0.105128	0.925937
113760	19/08/2018--00:01:00	34.51	0	0.376744	0.105128	0.925937
113820	19/08/2018--00:02:00	34.48	0	0.361078	0.119873	0.925937
113880	19/08/2018--00:03:00	34.44	0	0.376744	0.119873	0.925937
113940	19/08/2018--00:04:00	34.45	0	0.376744	0.119873	0.925937
114000	19/08/2018--00:05:00	34.42	0	0.376744	0.105128	0.910854
114060	19/08/2018--00:06:00	34.4	0	0.376744	0.105128	0.925937
114120	19/08/2018--00:07:00	34.39	0	0.361078	0.119873	0.925937
114180	19/08/2018--00:08:00	34.38	0	0.376744	0.105128	0.925937
114240	19/08/2018--00:09:00	34.38	0	0.361078	0.105128	0.925937
114300	19/08/2018--00:10:00	34.36	0	0.361078	0.119873	0.925937
114360	19/08/2018--00:11:00	34.36	0	0.345412	0.105128	0.94102
114420	19/08/2018--00:12:00	34.35	0	0.329745	0.105128	0.94102
114480	19/08/2018--00:13:00	34.36	0	0.345412	0.105128	0.94102
114540	19/08/2018--00:14:00	34.34	0	0.345412	0.105128	0.94102
114600	19/08/2018--00:15:00	34.38	0	0.329745	0.105128	0.94102
114660	19/08/2018--00:16:00	34.35	0	0.329745	0.105128	0.94102
114720	19/08/2018--00:17:00	34.35	0	0.329745	0.105128	0.94102
114780	19/08/2018--00:18:00	34.35	0	0.329745	0.105128	0.94102
114840	19/08/2018--00:19:00	34.35	0	0.345412	0.0903838	0.94102
114900	19/08/2018--00:20:00	34.34	0	0.345412	0.105128	0.94102
114960	19/08/2018--00:21:00	34.36	0	0.345412	0.0903838	0.94102
115020	19/08/2018--00:22:00	34.36	0	0.345412	0.0903838	0.925937
115080	19/08/2018--00:23:00	34.35	0	0.345412	0.0903838	0.94102
115140	19/08/2018--00:24:00	34.33	8	0.361078	0.105128	0.925937
115200	19/08/2018--00:25:00	34.23	0	0.376744	0.105128	0.925937
115260	19/08/2018--00:26:00	34.15	0	0.361078	0.105128	0.925937
115320	19/08/2018--00:27:00	34.09	0	0.376744	0.105128	0.925937
115380	19/08/2018--00:28:00	34.05	0	0.376744	0.105128	0.925937
115440	19/08/2018--00:29:00	34	0	0.39241	0.105128	0.925937
115500	19/08/2018--00:30:00	33.97	0	0.376744	0.105128	0.910854
115560	19/08/2018--00:31:00	33.93	0	0.376744	0.105128	0.925937
115620	19/08/2018--00:32:00	33.9	0	0.376744	0.105128	0.925937
115680	19/08/2018--00:33:00	33.88	0	0.376744	0.105128	0.910854
115740	19/08/2018--00:34:00	33.85	0	0.376744	0.105128	0.910854
115800	19/08/2018--00:35:00	33.83	0	0.39241	0.105128	0.910854
115860	19/08/2018--00:36:00	33.8	0	0.376744	0.105128	0.925937
115920	19/08/2018--00:37:00	33.79	0	0.376744	0.105128	0.925937
115980	19/08/2018--00:38:00	33.75	0	0.376744	0.105128	0.925937
116040	19/08/2018--00:39:00	33.75	0	0.376744	0.105128	0.925937
116100	19/08/2018--00:40:00	33.73	0	0.376744	0.105128	0.910854
116160	19/08/2018--00:41:00	33.74	0	0.39241	0.105128	0.925937
116220	19/08/2018--00:42:00	33.72	0	0.376744	0.105128	0.925937
116280	19/08/2018--00:43:00	33.7	0	0.39241	0.105128	0.925937
116340	19/08/2018--00:44:00	33.69	0	0.376744	0.105128	0.910854
116400	19/08/2018--00:45:00	33.68	0	0.376744	0.105128	0.925937
116460	19/08/2018--00:46:00	33.67	0	0.39241	0.105128	0.925937
116520	19/08/2018--00:47:00	33.66	0	0.39241	0.105128	0.925937
116580	19/08/2018--00:48:00	33.65	0	0.39241	0.105128	0.925937
116640	19/08/2018--00:49:00	33.64	0	0.376744	0.105128	0.910854
116700	19/08/2018--00:50:00	33.65	0	0.39241	0.105128	0.925937
116760	19/08/2018--00:51:00	33.63	0	0.39241	0.105128	0.925937
116820	19/08/2018--00:52:00	33.63	0	0.376744	0.105128	0.925937
116880	19/08/2018--00:53:00	33.63	0	0.376744	0.105128	0.925937
116940	19/08/2018--00:54:00	33.63	0	0.39241	0.105128	0.910854
117000	19/08/2018--00:55:00	33.61	0	0.376744	0.105128	0.910854
117060	19/08/2018--00:56:00	33.63	0	0.376744	0.105128	0.910854
117120	19/08/2018--00:57:00	33.61	0	0.376744	0.105128	0.910854
117180	19/08/2018--00:58:00	33.6	0	0.376744	0.105128	0.910854
117240	19/08/2018--00:59:00	33.58	0	0.39241	0.105128	0.910854
117300	19/08/2018--01:00:00	33.58	0	0.39241	0.105128	0.925937
117360	19/08/2018--01:01:00	33.57	0	0.39241	0.105128	0.910854
117420	19/08/2018--01:02:00	33.57	0	0.376744	0.0903838	0.925937
117480	19/08/2018--01:03:00	33.57	0	0.376744	0.0903838	0.925937
117540	19/08/2018--01:04:00	33.58	0	0.376744	0.105128	0.925937
117600	19/08/2018--01:05:00	33.55	0	0.39241	0.105128	0.925937
117660	19/08/2018--01:06:00	33.57	0	0.376744	0.0903838	0.925937
117720	19/08/2018--01:07:00	33.57	34	0.329745	0.0903838	0.94102
117780	19/08/2018--01:08:00	33.91	0	0.345412	0.0756394	0.94102
117840	19/08/2018--01:09:00	34.17	0	0.345412	0.0756394	0.94102
117900	19/08/2018--01:10:00	34.32	0	0.345412	0.0756394	0.94102
117960	19/08/2018--01:11:00	34.45	0	0.345412	0.0756394	0.94102
118020	19/08/2018--01:12:00	34.54	0	0.361078	0.0756394	0.94102
118080	19/08/2018--01:13:00	34.59	0	0.345412	0.0756394	0.925937
118140	19/08/2018--01:14:00	34.67	0	0.345412	0.0756394	0.94102
118200	19/08/2018--01:15:00	34.7	0	0.361078	0.0756394	0.94102
118260	19/08/2018--01:16:00	34.73	0	0.361078	0.060895	0.94102
118320	19/08/2018--01:17:00	34.77	0	0.345412	0.0756394	0.94102
118380	19/08/2018--01:18:00	34.8	0	0.361078	0.0756394	0.925937
118440	19/08/2018--01:19:00	34.82	0	0.345412	0.0756394	0.94102
118500	19/08/2018--01:20:00	34.84	0	0.361078	0.0756394	0.925937
118560	19/08/2018--01:21:00	34.87	0	0.361078	0.0756394	0.925937
118620	19/08/2018--01:22:00	34.89	0	0.361078	0.0756394	0.94102
118680	19/08/2018--01:23:00	34.88	0	0.361078	0.060895	0.94102
118740	19/08/2018--01:24:00	34.86	43	-0.249906	0.149361	-101.974
118800	19/08/2018--01:25:00	34.89	0	-0.23424	0.17885	-0.944322
118860	19/08/2018--01:26:00	34.93	0	-0.23424	0.164106	-0.959405
118920	19/08/2018--01:27:00	34.92	0	-0.23424	0.17885	-0.959405
118980	19/08/2018--01:28:00	34.96	0	-0.23424	0.17885	-0.959405
119040	19/08/2018--01:29:00	34.96	0	-0.23424	0.17885	-0.959405
119100	19/08/2018--01:30:00	34.97	0	-0.23424	0.17885	-0.959405
119160	19/08/2018--01:31:00	34.99	0	-0.23424	0.17885	-0.959405
119220	19/08/2018--01:32:00	35.02	0	0.220082	0.0903838	-0.974487
119280	19/08/2018--01:33:00	35.02	0	0.220082	0.0903838	-0.974487
119340	19/08/2018--01:34:00	35.02	0	0.235748	0.0903838	-0.974487
119400	19/08/2018--01:35:00	35.01	0	0.251414	0.0903838	-0.974487
119460	19/08/2018--01:36:00	34.96	24	0.815399	-0.116038	-0.567253
119520	19/08/2018--01:37:00	34.89	3	0.815399	-0.116038	-0.567253
119580	19/08/2018--01:38:00	34.84	0	0.815399	-0.116038	-0.567253
119640	19/08/2018--01:39:00	34.82	0	0.815399	-0.116038	-0.567253
119700	19/08/2018--01:40:00	34.8	0	0.815399	-0.116038	-0.567253
119760	19/08/2018--01:41:00	34.76	0	0.815399	-0.116038	-0.567253
119820	19/08/2018--01:42:00	34.75	0	0.815399	-0.116038	-0.567253
119880	19/08/2018--01:43:00	34.75	0	0.799733	-0.116038	-0.582336
119940	19/08/2018--01:44:00	34.75	0	0.815399	-0.116038	-0.567253
120000	19/08/2018--01:45:00	34.72	0	0.815399	-0.116038	-0.582336
120060	19/08/2018--01:46:00	34.73	0	0.815399	-0.116038	-0.567253
120120	19/08/2018--01:47:00	34.73	0	0.815399	-0.116038	-0.582336
120180	19/08/2018--01:48:00	34.72	0	0.815399	-0.116038	-0.567253
120240	19/08/2018--01:49:00	34.7	0	0.815399	-0.116038	-0.582336
120300	19/08/2018--01:50:00	34.71	0	0.799733	-0.116038	-0.582336
120360	19/08/2018--01:51:00	34.71	0	0.815399	-0.116038	-0.567253
120420	19/08/2018--01:52:00	34.71	0	0.815399	-0.116038	-0.582336
120480	19/08/2018--01:53:00	34.69	0	0.815399	-0.116038	-0.567253
120540	19/08/2018--01:54:00	34.69	0	0.815399	-0.116038	-0.567253
120600	19/08/2018--01:55:00	34.69	0	0.815399	-0.116038	-0.582336
120660	19/08/2018--01:56:00	34.67	0	0.815399	-0.116038	-0.582336
120720	19/08/2018--01:57:00	34.69	0	0.815399	-0.101293	-0.582336
120780	19/08/2018--01:58:00	34.68	0	0.799733	-0.116038	-0.582336
120840	19/08/2018--01:59:00	34.68	0	0.815399	-0.116038	-0.582336
120900	19/08/2018--02:00:00	34.68	0	0.815399	-0.116038	-0.582336
120960	19/08/2018--02:01:00	34.66	0	0.815399	-0.116038	-0.582336
121020	19/08/2018--02:02:00	34.67	0	0.799733	-0.116038	-0.582336
121080	19/08/2018--02:03:00	34.66	0	0.799733	-0.116038	-0.582336
121140	19/08/2018--02:04:00	34.66	0	0.815399	-0.116038	-0.582336
121200	19/08/2018--02:05:00	34.66	0	0.815399	-0.116038	-0.582336
121260	19/08/2018--02:06:00	34.65	0	0.815399	-0.116038	-0.582336
121320	19/08/2018--02:07:00	34.64	0	0.674403	-0.0275713	-0.748246
121380	19/08/2018--02:08:00	34.68	0	0.658737	-0.0275713	-0.763329
121440	19/08/2018--02:09:00	34.69	0	0.658737	-0.0275713	-0.763329
121500	19/08/2018--02:10:00	34.73	0	0.658737	-0.0275713	-0.763329
121560	19/08/2018--02:11:00	34.74	0	0.658737	-0.0275713	-0.763329
121620	19/08/2018--02:12:00	34.74	0	0.64307	-0.0275713	-0.763329
121680	19/08/2018--02:13:00	34.77	0	0.658737	-0.0275713	-0.763329
121740	19/08/2018--02:14:00	34.77	0	0.627404	-0.0128269	-0.808577
121800	19/08/2018--02:15:00	34.86	20	-0.155908	0.164106	-0.974487
121860	19/08/2018--02:16:00	34.89	0	-0.155908	0.164106	-0.974487
121920	19/08/2018--02:17:00	34.9	0	-0.140242	0.164106	-0.974487
121980	19/08/2018--02:18:00	34.92	0	-0.171575	0.164106	-0.974487
122040	19/08/2018--02:19:00	34.94	0	-0.171575	0.164106	-0.98957
122100	19/08/2018--02:20:00	34.96	0	-0.171575	0.149361	-0.974487
122160	19/08/2018--02:21:00	34.99	0	-0.171575	0.164106	-0.974487
122220	19/08/2018--02:22:00	35	0	-0.171575	0.164106	-0.974487
122280	19/08/2018--02:23:00	35.02	0	-0.171575	0.164106	-0.974487
122340	19/08/2018--02:24:00	35.03	0	-0.171575	0.164106	-0.974487
122400	19/08/2018--02:25:00	35.05	0	-0.187241	0.164106	-0.974487
122460	19/08/2018--02:26:00	35.07	0	-0.187241	0.149361	-0.974487
122520	19/08/2018--02:27:00	35.09	0	-0.187241	0.164106	-0.974487
122580	19/08/2018--02:28:00	35.11	0	-0.187241	0.164106	-0.974487
122640	19/08/2018--02:29:00	35.11	0	-0.187241	0.164106	-0.974487
122700	19/08/2018--02:30:00	35.12	0	-0.187241	0.164106	-0.974487
122760	19/08/2018--02:31:00	35.14	0	-0.187241	0.164106	-0.974487
122820	19/08/2018--02:32:00	35.14	0	-0.187241	0.164106	-0.974487
122880	19/08/2018--02:33:00	35.15	0	-0.187241	0.164106	-0.974487
122940	19/08/2018--02:34:00	35.16	0	-0.187241	0.164106	-0.974487
123000	19/08/2018--02:35:00	35.17	0	-0.187241	0.164106	-0.974487
123060	19/08/2018--02:36:00	35.19	0	-0.187241	0.164106	-0.974487
123120	19/08/2018--02:37:00	35.2	0	-0.187241	0.164106	-0.974487
123180	19/08/2018--02:38:00	35.2	0	-0.187241	0.164106	-0.974487
123240	19/08/2018--02:39:00	35.23	0	-0.187241	0.164106	-0.974487
123300	19/08/2018--02:40:00	35.23	0	-0.187241	0.164106	-0.974487
123360	19/08/2018--02:41:00	35.23	0	-0.187241	0.164106	-0.974487
123420	19/08/2018--02:42:00	35.24	0	-0.187241	0.164106	-0.974487
123480	19/08/2018--02:43:00	35.27	0	-0.187241	0.164106	-0.974487
123540	19/08/2018--02:44:00	35.27	0	-0.187241	0.164106	-0.974487
123600	19/08/2018--02:45:00	35.28	0	-0.187241	0.164106	-0.974487
123660	19/08/2018--02:46:00	35.29	0	-0.187241	0.149361	-0.974487
123720	19/08/2018--02:47:00	35.28	0	-0.187241	0.164106	-0.974487
123780	19/08/2018--02:48:00	35.3	0	-0.187241	0.164106	-0.974487
123840	19/08/2018--02:49:00	35.29	0	-0.202907	0.164106	-0.974487
123900	19/08/2018--02:50:00	35.32	0	-0.202907	0.164106	-0.974487
123960	19/08/2018--02:51:00	35.32	0	-0.202907	0.164106	-0.974487
124020	19/08/2018--02:52:00	35.32	0	-0.202907	0.149361	-0.974487
124080	19/08/2018--02:53:00	35.35	0	-0.202907	0.164106	-0.974487
124140	19/08/2018--02:54:00	35.33	0	-0.202907	0.149361	-0.974487
124200	19/08/2018--02:55:00	35.34	0	-0.202907	0.164106	-0.974487
124260	19/08/2018--02:56:00	35.36	0	-0.202907	0.164106	-0.974487
124320	19/08/2018--02:57:00	35.37	0	-0.187241	0.164106	-0.974487
124380	19/08/2018--02:58:00	35.38	0	-0.202907	0.149361	-0.959405
124440	19/08/2018--02:59:00	35.38	0	-0.202907	0.164106	-0.974487
124500	19/08/2018--03:00:00	35.41	0	-0.202907	0.164106	-0.974487
124560	19/08/2018--03:01:00	35.39	0	-0.187241	0.164106	-0.974487
124620	19/08/2018--03:02:00	35.39	0	-0.187241	0.149361	-0.974487
124680	19/08/2018--03:03:00	35.41	0	-0.202907	0.164106	-0.974487
124740	19/08/2018--03:04:00	35.41	0	-0.202907	0.149361	-0.974487
124800	19/08/2018--03:05:00	35.41	0	-0.202907	0.164106	-0.974487
124860	19/08/2018--03:06:00	35.44	0	-0.202907	0.164106	-0.974487
124920	19/08/2018--03:07:00	35.44	0	-0.202907	0.164106	-0.959405
124980	19/08/2018--03:08:00	35.45	0	-0.202907	0.164106	-0.974487
125040	19/08/2018--03:09:00	35.46	0	-0.202907	0.164106	-0.974487
125100	19/08/2018--03:10:00	35.46	0	-0.202907	0.164106	-0.974487
125160	19/08/2018--03:11:00	35.48	10	0.470742	-0.0865488	-0.883991
125220	19/08/2018--03:12:00	35.49	0	0.470742	-0.0718044	-0.883991
125280	19/08/2018--03:13:00	35.48	0	0.470742	-0.0718044	-0.883991
125340	19/08/2018--03:14:00	35.4	26	0.580405	-0.160271	-0.793494
125400	19/08/2018--03:15:00	35.35	0	0.580405	-0.160271	-0.793494
125460	19/08/2018--03:16:00	35.35	0	0.580405	-0.160271	-0.793494
125520	19/08/2018--03:17:00	35.36	0	0.580405	-0.160271	-0.793494
125580	19/08/2018--03:18:00	35.36	1	0.580405	-0.160271	-0.793494
125640	19/08/2018--03:19:00	35.36	0	0.580405	-0.160271	-0.793494
125700	19/08/2018--03:20:00	35.39	0	0.580405	-0.160271	-0.793494
125760	19/08/2018--03:21:00	35.38	0	0.580405	-0.160271	-0.793494
125820	19/08/2018--03:22:00	35.37	0	0.580405	-0.145526	-0.793494
125880	19/08/2018--03:23:00	35.39	0	0.596072	-0.160271	-0.793494
125940	19/08/2018--03:24:00	35.39	0	0.580405	-0.160271	-0.793494
126000	19/08/2018--03:25:00	35.39	26	-0.202907	0.149361	-0.974487
126060	19/08/2018--03:26:00	35.36	0	-0.202907	0.149361	-0.974487
126120	19/08/2018--03:27:00	35.38	0	-0.202907	0.149361	-0.974487
126180	19/08/2018--03:28:00	35.36	0	-0.202907	0.149361	-0.974487
126240	19/08/2018--03:29:00	35.35	0	-0.202907	0.164106	-0.974487
126300	19/08/2018--03:30:00	35.38	0	-0.202907	0.149361	-0.974487
126360	19/08/2018--03:31:00	35.39	0	-0.202907	0.149361	-0.974487
126420	19/08/2018--03:32:00	35.41	0	-0.202907	0.149361	-0.959405
126480	19/08/2018--03:33:00	35.41	0	-0.202907	0.149361	-0.974487
126540	19/08/2018--03:34:00	35.43	0	-0.202907	0.149361	-0.974487
126600	19/08/2018--03:35:00	35.43	0	-0.202907	0.149361	-0.974487
126660	19/08/2018--03:36:00	35.45	0	-0.202907	0.149361	-0.974487
126720	19/08/2018--03:37:00	35.44	0	-0.187241	0.149361	-0.974487
126780	19/08/2018--03:38:00	35.46	0	-0.202907	0.149361	-0.974487
126840	19/08/2018--03:39:00	35.47	0	-0.202907	0.149361	-0.974487
126900	19/08/2018--03:40:00	35.46	0	-0.202907	0.149361	-0.974487
126960	19/08/2018--03:41:00	35.46	0	-0.202907	0.149361	-0.974487
127020	19/08/2018--03:42:00	35.47	0	-0.202907	0.149361	-0.974487
127080	19/08/2018--03:43:00	35.5	0	-0.202907	0.149361	-0.974487
127140	19/08/2018--03:44:00	35.5	0	-0.202907	0.149361	-0.974487
127200	19/08/2018--03:45:00	35.52	0	-0.202907	0.149361	-0.974487
127260	19/08/2018--03:46:00	35.51	0	-0.202907	0.149361	-0.974487
127320	19/08/2018--03:47:00	35.52	0	-0.202907	0.164106	-0.974487
127380	19/08/2018--03:48:00	35.54	0	-0.202907	0.149361	-0.974487
127440	19/08/2018--03:49:00	35.53	0	-0.202907	0.149361	-0.974487
127500	19/08/2018--03:50:00	35.53	0	-0.202907	0.149361	-0.974487
127560	19/08/2018--03:51:00	35.55	0	-0.202907	0.149361	-0.974487
127620	19/08/2018--03:52:00	35.55	0	-0.202907	0.149361	-0.974487
127680	19/08/2018--03:53:00	35.55	0	-0.202907	0.149361	-0.974487
127740	19/08/2018--03:54:00	35.58	0	-0.202907	0.149361	-0.974487
127800	19/08/2018--03:55:00	35.58	0	-0.202907	0.149361	-0.974487
127860	19/08/2018--03:56:00	35.57	0	-0.202907	0.149361	-0.974487
127920	19/08/2018--03:57:00	35.58	0	-0.202907	0.164106	-0.974487
127980	19/08/2018--03:58:00	35.59	0	-0.187241	0.149361	-0.974487
128040	19/08/2018--03:59:00	35.59	0	-0.202907	0.149361	-0.974487
128100	19/08/2018--04:00:00	35.59	0	-0.202907	0.149361	-0.959405
128160	19/08/2018--04:01:00	35.61	0	-0.202907	0.149361	-0.974487
128220	19/08/2018--04:02:00	35.61	0	-0.202907	0.149361	-0.974487
128280	19/08/2018--04:03:00	35.62	0	-0.202907	0.149361	-0.974487
128340	19/08/2018--04:04:00	35.6	0	-0.202907	0.149361	-0.974487
128400	19/08/2018--04:05:00	35.59	38	0.737068	-0.101293	-0.672833
128460	19/08/2018--04:06:00	35.54	1	0.721402	-0.101293	-0.687915
128520	19/08/2018--04:07:00	35.51	1	0.721402	-0.101293	-0.687915
128580	19/08/2018--04:08:00	35.49	0	0.721402	-0.101293	-0.687915
128640	19/08/2018--04:09:00	35.46	0	0.721402	-0.0865488	-0.687915
128700	19/08/2018--04:10:00	35.45	0	0.721402	-0.101293	-0.687915
128760	19/08/2018--04:11:00	35.41	0	0.721402	-0.0865488	-0.687915
128820	19/08/2018--04:12:00	35.39	0	0.721402	-0.101293	-0.672833
128880	19/08/2018--04:13:00	35.38	0	0.721402	-0.0865488	-0.687915
128940	19/08/2018--04:14:00	35.39	0	0.721402	-0.0865488	-0.687915
129000	19/08/2018--04:15:00	35.39	38	-0.35957	0.193594	-0.929239
129060	19/08/2018--04:16:00	35.39	0	-0.35957	0.208339	-0.914156
129120	19/08/2018--04:17:00	35.4	0	-0.35957	0.208339	-0.914156
129180	19/08/2018--04:18:00	35.39	0	-0.35957	0.208339	-0.914156
129240	19/08/2018--04:19:00	35.43	0	-0.35957	0.208339	-0.914156
129300	19/08/2018--04:20:00	35.44	0	-0.35957	0.208339	-0.914156
129360	19/08/2018--04:21:00	35.45	0	-0.35957	0.208339	-0.914156
129420	19/08/2018--04:22:00	35.46	0	-0.343903	0.208339	-0.929239
129480	19/08/2018--04:23:00	35.48	0	-0.35957	0.208339	-0.914156
129540	19/08/2018--04:24:00	35.48	0	-0.343903	0.208339	-0.914156
129600	19/08/2018--04:25:00	35.52	0	-0.343903	0.208339	-0.914156
129660	19/08/2018--04:26:00	35.52	0	-0.35957	0.208339	-0.914156
129720	19/08/2018--04:27:00	35.53	0	-0.35957	0.208339	-0.914156
129780	19/08/2018--04:28:00	35.54	0	-0.343903	0.208339	-0.914156
129840	19/08/2018--04:29:00	35.55	0	-0.35957	0.208339	-0.929239
129900	19/08/2018--04:30:00	35.56	0	-0.343903	0.208339	-0.914156
129960	19/08/2018--04:31:00	35.59	0	-0.343903	0.208339	-0.914156
130020	19/08/2018--04:32:00	35.58	0	-0.343903	0.208339	-0.914156
130080	19/08/2018--04:33:00	35.58	0	-0.343903	0.208339	-0.914156
130140	19/08/2018--04:34:00	35.6	0	-0.343903	0.208339	-0.914156
130200	19/08/2018--04:35:00	35.63	0	-0.35957	0.208339	-0.914156
130260	19/08/2018--04:36:00	35.61	2	-0.343903	0.208339	-0.914156
130320	19/08/2018--04:37:00	35.61	0	-0.343903	0.208339	-0.914156
130380	19/08/2018--04:38:00	35.63	0	-0.343903	0.208339	-0.914156
130440	19/08/2018--04:39:00	35.63	0	-0.343903	0.208339	-0.914156
130500	19/08/2018--04:40:00	35.64	0	-0.343903	0.208339	-0.914156
130560	19/08/2018--04:41:00	35.66	0	-0.343903	0.208339	-0.914156
130620	19/08/2018--04:42:00	35.66	0	-0.343903	0.208339	-0.914156
130680	19/08/2018--04:43:00	35.67	0	-0.343903	0.208339	-0.914156
130740	19/08/2018--04:44:00	35.68	0	-0.343903	0.208339	-0.914156
130800	19/08/2018--04:45:00	35.7	0	0.423743	0.00191751	-0.899074
130860	19/08/2018--04:46:00	35.73	0	0.423743	0.00191751	-0.899074
130920	19/08/2018--04:47:00	35.73	3	0.486408	-0.0275713	-0.868908
130980	19/08/2018--04:48:00	35.73	0	0.486408	-0.0275713	-0.868908
131040	19/08/2018--04:49:00	35.71	0	0.486408	-0.0275713	-0.868908
131100	19/08/2018--04:50:00	35.71	0	0.486408	-0.0128269	-0.868908
131160	19/08/2018--04:51:00	35.73	0	0.486408	-0.0275713	-0.868908
131220	19/08/2018--04:52:00	35.71	23	0.690069	-0.189759	-0.702998
131280	19/08/2018--04:53:00	35.67	0	0.690069	-0.189759	-0.702998
131340	19/08/2018--04:54:00	35.66	0	0.674403	-0.189759	-0.702998
131400	19/08/2018--04:55:00	35.66	0	0.674403	-0.189759	-0.702998
131460	19/08/2018--04:56:00	35.66	0	0.674403	-0.189759	-0.702998
131520	19/08/2018--04:57:00	35.66	0	0.674403	-0.189759	-0.702998
131580	19/08/2018--04:58:00	35.67	0	0.674403	-0.189759	-0.702998
131640	19/08/2018--04:59:00	35.68	0	0.690069	-0.189759	-0.702998
131700	19/08/2018--05:00:00	35.7	0	0.674403	-0.189759	-0.702998
