# Supplementary material for: A randomized cross-over trial investigating differences in 24-h personal air and skin temperatures using wearable sensors between two climatologically contrasting settings
Source: Sci Rep. 2021 Nov 10;11:22020. doi: 10.1038/s41598-021-01180-y (PMC8580978; doi:10.1038/s41598-021-01180-y)
Supplement: Supplementary file 2 — Supplementary Data. [file 41598_2021_1180_MOESM2_ESM.zip › New folder/new/T24_S2new.csv]

Index	Date	Temperature	Activity	X-axis	Y-axis	Z-axis	Marker
60	24/09/2018--08:46:00	29.96	1	-0.0366183	0.0154992	0.978797
120	24/09/2018--08:47:00	29.69	0	-0.0366183	0.0154992	0.978797
180	24/09/2018--08:48:00	29.49	0	-0.0366183	0.0154992	0.993397
240	24/09/2018--08:49:00	29.35	4	-0.0366183	0.00117183	0.993397
300	24/09/2018--08:50:00	29.24	1	-0.0366183	0.0154992	0.978797
360	24/09/2018--08:51:00	29.27	158	-0.832943	0.158772	0.292576
420	24/09/2018--08:52:00	29.13	96	-102.031	0.0298265	-0.0578342
480	24/09/2018--08:53:00	29.04	83	-0.70803	-0.142101	0.686788
540	24/09/2018--08:54:00	28.96	305	-10.047	0.0441538	0.000567519
600	24/09/2018--08:55:00	29.19	510	-0.223989	-0.0274828	-0.0140329
660	24/09/2018--08:56:00	29.26	363	-102.031	0.0441538	-0.0578342
720	24/09/2018--08:57:00	29.22	45	-0.989086	0.0441538	-0.0140329
780	24/09/2018--08:58:00	29.22	1	-103.593	-0.0847922	-0.116236
840	24/09/2018--08:59:00	29.21	63	-0.0366183	-0.0847922	0.861993
900	24/09/2018--09:00:00	29.2	29	0.0102243	-0.0274828	0.964196
960	24/09/2018--09:01:00	29.19	97	0.10391	0.0584812	1.008
1020	24/09/2018--09:02:00	29.19	33	-0.0522325	0.0441538	0.978797
1080	24/09/2018--09:03:00	29.18	25	-0.0522325	-0.0418102	0.978797
1140	24/09/2018--09:04:00	29.16	0	0.0102243	0.00117183	0.978797
1200	24/09/2018--09:05:00	29.16	0	-0.00538987	-0.0274828	1.008
1260	24/09/2018--09:06:00	29.17	35	-0.614344	0.216082	0.453181
1320	24/09/2018--09:07:00	29.17	29	-102.031	-0.314029	0.000567519
1380	24/09/2018--09:08:00	29.2	19	-0.989086	-0.299702	0.015168
1440	24/09/2018--09:09:00	29.25	27	-0.973471	-0.25672	0.0589693
1500	24/09/2018--09:10:00	29.34	345	-0.801715	-0.428648	0.42398
1560	24/09/2018--09:11:00	29.51	339	-0.0210041	0.0584812	0.978797
1620	24/09/2018--09:12:00	29.64	69	0.0414528	0.660229	0.307177
1680	24/09/2018--09:13:00	31.52	687	105.638	0.38801	-0.0140329
1740	24/09/2018--09:14:00	32.93	575	0.0726812	100.409	0.175773
1800	24/09/2018--09:15:00	33	95	0.40058	0.961103	-0.0432338
1860	24/09/2018--09:16:00	32.96	0	0.40058	0.946776	-0.0286334
1920	24/09/2018--09:17:00	32.95	2	0.40058	0.961103	-0.0724347
1980	24/09/2018--09:18:00	32.97	4	0.40058	0.946776	-0.0724347
2040	24/09/2018--09:19:00	33.01	0	0.322509	0.97543	0.0297684
2100	24/09/2018--09:20:00	33.04	2	0.416194	0.961103	-0.0140329
2160	24/09/2018--09:21:00	33.04	102	-0.0366183	0.989758	-0.145437
2220	24/09/2018--09:22:00	33.07	99	0.0258386	13.766	-0.0140329
2280	24/09/2018--09:23:00	33.15	62	-0.348903	0.946776	0.131971
2340	24/09/2018--09:24:00	33.13	0	-0.41136	0.889466	0.190373
2400	24/09/2018--09:25:00	33.05	1	-0.395745	0.903794	0.204974
2460	24/09/2018--09:26:00	33.09	298	0.135138	0.803502	-0.627251
2520	24/09/2018--09:27:00	33.04	0	0.135138	0.803502	-0.641852
2580	24/09/2018--09:28:00	33.02	0	0.166367	0.789175	-0.641852
2640	24/09/2018--09:29:00	33.11	2	0.228823	0.746193	-0.685653
2700	24/09/2018--09:30:00	33.19	0	0.228823	0.746193	-0.685653
2760	24/09/2018--09:31:00	33.29	0	0.213209	0.746193	-0.671053
2820	24/09/2018--09:32:00	33.38	152	-0.239603	0.989758	0.015168
2880	24/09/2018--09:33:00	33.53	0	-0.208375	100.409	-0.0578342
2940	24/09/2018--09:34:00	33.65	2	-0.317674	0.961103	0.000567519
3000	24/09/2018--09:35:00	33.65	0	-0.223989	0.989758	0.015168
3060	24/09/2018--09:36:00	33.63	5	-0.348903	0.946776	0.0443688
3120	24/09/2018--09:37:00	33.57	2	-0.317674	0.889466	0.190373
3180	24/09/2018--09:38:00	33.58	212	0.0414528	101.841	-0.145437
3240	24/09/2018--09:39:00	33.61	44	-0.317674	0.961103	-0.0286334
3300	24/09/2018--09:40:00	33.61	1	-0.177146	100.409	-0.0870351
3360	24/09/2018--09:41:00	33.64	2	-0.348903	0.946776	0.0881701
3420	24/09/2018--09:42:00	33.67	0	-0.333288	0.946776	0.000567519
3480	24/09/2018--09:43:00	33.7	2	-0.208375	0.989758	-0.0286334
3540	24/09/2018--09:44:00	33.73	0	-0.30206	0.961103	-0.0578342
3600	24/09/2018--09:45:00	33.81	0	-0.348903	0.946776	-0.0432338
3660	24/09/2018--09:46:00	33.84	0	-0.317674	0.961103	0.0297684
3720	24/09/2018--09:47:00	33.89	0	-0.30206	0.961103	-0.0578342
3780	24/09/2018--09:48:00	33.92	1	-0.333288	0.946776	0.0443688
3840	24/09/2018--09:49:00	33.96	0	-0.317674	0.961103	0.000567519
3900	24/09/2018--09:50:00	33.98	0	-0.270832	0.97543	-0.0286334
3960	24/09/2018--09:51:00	33.96	0	-0.161532	101.841	-0.101636
4020	24/09/2018--09:52:00	33.99	0	-0.270832	0.97543	-0.0724347
4080	24/09/2018--09:53:00	34.02	1	-0.317674	0.946776	0.0443688
4140	24/09/2018--09:54:00	34.02	0	-0.348903	0.946776	-0.0870351
4200	24/09/2018--09:55:00	34.04	1	-0.317674	0.97543	-0.0724347
4260	24/09/2018--09:56:00	34.06	0	-0.348903	0.946776	0.000567519
4320	24/09/2018--09:57:00	34.11	0	-0.286446	0.97543	-0.0140329
4380	24/09/2018--09:58:00	34.16	2	-0.364517	0.932448	-0.0286334
4440	24/09/2018--09:59:00	34.19	0	-0.348903	0.946776	0.015168
4500	24/09/2018--10:00:00	34.22	0	-0.333288	0.946776	0.000567519
4560	24/09/2018--10:01:00	34.22	0	-0.286446	0.961103	-0.160037
4620	24/09/2018--10:02:00	34.2	0	-0.223989	0.989758	0.015168
4680	24/09/2018--10:03:00	34.21	0	-0.333288	0.961103	0.0443688
4740	24/09/2018--10:04:00	34.23	138	-0.19276	0.989758	-0.116236
4800	24/09/2018--10:05:00	34.25	0	-0.223989	0.97543	0.102771
4860	24/09/2018--10:06:00	34.41	1	-0.208375	0.989758	0.146572
4920	24/09/2018--10:07:00	34.46	76	-0.208375	100.409	0.0297684
4980	24/09/2018--10:08:00	34.44	0	-0.30206	0.97543	0.015168
5040	24/09/2018--10:09:00	34.41	0	-0.255217	0.97543	0.0881701
5100	24/09/2018--10:10:00	34.36	0	-0.19276	100.409	0.0297684
5160	24/09/2018--10:11:00	34.38	0	-0.208375	0.989758	-0.0140329
5220	24/09/2018--10:12:00	34.35	4	-0.208375	0.961103	-0.276841
5280	24/09/2018--10:13:00	34.28	4	-0.30206	0.946776	-0.233039
5340	24/09/2018--10:14:00	34.3	17	-0.177146	103.274	-0.0578342
5400	24/09/2018--10:15:00	34.47	83	0.197595	0.961103	-0.0140329
5460	24/09/2018--10:16:00	34.49	244	0.0882954	101.841	-0.189238
5520	24/09/2018--10:17:00	34.37	48	-0.161532	0.889466	-0.495847
5580	24/09/2018--10:18:00	34.34	11	0.322509	0.846484	-0.495847
5640	24/09/2018--10:19:00	34.36	0	0.369351	0.846484	-0.481247
5700	24/09/2018--10:20:00	34.39	2	0.338123	0.76052	-0.612651
5760	24/09/2018--10:21:00	34.43	0	0.322509	0.774848	-0.59805
5820	24/09/2018--10:22:00	34.49	0	0.353737	0.774848	-0.612651
5880	24/09/2018--10:23:00	34.55	252	-0.130304	103.274	-0.116236
5940	24/09/2018--10:24:00	34.53	131	0.150752	100.409	-0.0724347
6000	24/09/2018--10:25:00	34.6	164	-0.0678467	107.572	-0.130836
6060	24/09/2018--10:26:00	34.6	119	0.0102243	106.139	-0.0870351
6120	24/09/2018--10:27:00	34.54	8	0.0258386	101.841	-0.116236
6180	24/09/2018--10:28:00	34.52	29	0.0102243	100.409	-0.218439
6240	24/09/2018--10:29:00	34.59	28	-0.567502	0.617247	0.190373
6300	24/09/2018--10:30:00	34.61	51	0.0102243	101.841	-0.174638
6360	24/09/2018--10:31:00	34.64	25	-0.0210041	0.961103	-0.24764
6420	24/09/2018--10:32:00	34.62	14	0.0102243	104.707	-0.0432338
6480	24/09/2018--10:33:00	34.65	73	-109.839	0.287718	-0.0578342
6540	24/09/2018--10:34:00	34.6	278	-0.223989	11.187	-0.160037
6600	24/09/2018--10:35:00	34.57	250	-0.692415	0.717538	0.117371
6660	24/09/2018--10:36:00	34.46	1	-0.692415	0.703211	0.161172
6720	24/09/2018--10:37:00	34.41	47	0.057067	100.409	0.131971
6780	24/09/2018--10:38:00	34.43	466	0.0102243	100.409	-0.233039
6840	24/09/2018--10:39:00	34.43	11	0.10391	0.989758	-0.291441
6900	24/09/2018--10:40:00	34.41	3	0.0726812	0.97543	-0.306042
6960	24/09/2018--10:41:00	34.39	2	0.213209	0.97543	-0.291441
7020	24/09/2018--10:42:00	34.36	1	0.0414528	0.946776	-0.408245
7080	24/09/2018--10:43:00	34.34	0	0.0882954	0.946776	-0.393644
7140	24/09/2018--10:44:00	34.31	0	0.0414528	0.946776	-0.408245
7200	24/09/2018--10:45:00	34.31	1	0.135138	0.918121	-0.466646
7260	24/09/2018--10:46:00	34.29	15	0.0882954	0.946776	-0.408245
7320	24/09/2018--10:47:00	34.31	10	0.0726812	0.918121	-0.437446
7380	24/09/2018--10:48:00	34.31	1	0.0882954	0.932448	-0.437446
7440	24/09/2018--10:49:00	34.28	5	0.10391	0.961103	-0.379044
7500	24/09/2018--10:50:00	34.31	31	0.166367	0.961103	-0.349843
7560	24/09/2018--10:51:00	34.29	19	-0.130304	0.932448	-0.393644
7620	24/09/2018--10:52:00	34.23	0	-0.130304	0.946776	-0.393644
7680	24/09/2018--10:53:00	34.2	0	-0.114689	0.946776	-0.393644
7740	24/09/2018--10:54:00	34.17	0	-0.083461	0.946776	-0.393644
7800	24/09/2018--10:55:00	34.14	0	-0.0990752	0.946776	-0.393644
7860	24/09/2018--10:56:00	34.11	0	-0.083461	0.946776	-0.393644
7920	24/09/2018--10:57:00	34.07	0	-0.083461	0.932448	-0.408245
7980	24/09/2018--10:58:00	34.05	0	-0.083461	0.946776	-0.393644
8040	24/09/2018--10:59:00	34.06	0	-0.083461	0.946776	-0.408245
8100	24/09/2018--11:00:00	34.03	0	-0.0990752	0.946776	-0.408245
8160	24/09/2018--11:01:00	34.01	0	-0.083461	0.932448	-0.408245
8220	24/09/2018--11:02:00	33.98	11	0.10391	0.932448	-0.452046
8280	24/09/2018--11:03:00	34.01	7	-0.0366183	0.932448	-0.422845
8340	24/09/2018--11:04:00	34	18	0.0258386	100.409	-0.189238
8400	24/09/2018--11:05:00	34	18	0.0726812	0.97543	-0.320642
8460	24/09/2018--11:06:00	34	5	0.150752	0.989758	-0.26224
8520	24/09/2018--11:07:00	34.01	19	0.166367	0.961103	-0.364443
8580	24/09/2018--11:08:00	34.1	1	0.119524	0.961103	-0.408245
8640	24/09/2018--11:09:00	34.13	12	-0.223989	0.932448	-0.349843
8700	24/09/2018--11:10:00	34.21	0	-0.255217	0.932448	-0.320642
8760	24/09/2018--11:11:00	34.28	15	-0.380131	0.889466	-0.335243
8820	24/09/2018--11:12:00	34.29	0	-0.489431	0.81783	-0.320642
8880	24/09/2018--11:13:00	34.26	1	-0.364517	0.889466	-0.364443
8940	24/09/2018--11:14:00	34.24	1	-0.317674	0.932448	-0.26224
9000	24/09/2018--11:15:00	34.22	0	-0.270832	0.946776	-0.26224
9060	24/09/2018--11:16:00	34.21	16	-0.0678467	100.409	-0.160037
9120	24/09/2018--11:17:00	34.26	0	-0.333288	0.903794	-0.320642
9180	24/09/2018--11:18:00	34.3	2	-0.333288	0.903794	-0.320642
9240	24/09/2018--11:19:00	34.35	1	-0.333288	0.903794	-0.335243
9300	24/09/2018--11:20:00	34.37	1	-0.286446	0.918121	-0.335243
9360	24/09/2018--11:21:00	34.38	1	-0.317674	0.918121	-0.335243
9420	24/09/2018--11:22:00	34.4	0	-0.317674	0.918121	-0.320642
9480	24/09/2018--11:23:00	34.44	8	0.0414528	0.946776	-0.408245
9540	24/09/2018--11:24:00	34.43	0	-0.00538987	0.961103	-0.393644
9600	24/09/2018--11:25:00	34.41	0	0.0258386	0.961103	-0.393644
9660	24/09/2018--11:26:00	34.41	1	0.0258386	0.946776	-0.422845
9720	24/09/2018--11:27:00	34.39	0	-0.00538987	0.903794	-0.495847
9780	24/09/2018--11:28:00	34.33	4	-0.00538987	0.903794	-0.481247
9840	24/09/2018--11:29:00	34.29	1	0.0726812	0.918121	-0.481247
9900	24/09/2018--11:30:00	34.24	0	0.057067	0.932448	-0.437446
9960	24/09/2018--11:31:00	34.22	3	0.057067	0.946776	-0.422845
10020	24/09/2018--11:32:00	34.23	17	-0.114689	0.97543	-0.276841
10080	24/09/2018--11:33:00	34.39	3	-0.130304	0.989758	-0.218439
10140	24/09/2018--11:34:00	34.46	0	-0.130304	0.97543	-0.26224
10200	24/09/2018--11:35:00	34.48	10	-0.270832	0.889466	-0.408245
10260	24/09/2018--11:36:00	34.44	0	-0.270832	0.903794	-0.393644
10320	24/09/2018--11:37:00	34.4	0	-0.255217	0.903794	-0.408245
10380	24/09/2018--11:38:00	34.39	9	-0.286446	0.889466	-0.422845
10440	24/09/2018--11:39:00	34.36	0	-0.317674	0.832157	-0.481247
10500	24/09/2018--11:40:00	34.38	8	-0.41136	0.918121	-0.0724347
10560	24/09/2018--11:41:00	34.47	412	-0.270832	113.303	0.000567519
10620	24/09/2018--11:42:00	34.58	611	0.0102243	103.274	-0.0286334
10680	24/09/2018--11:43:00	34.65	247	-0.19276	100.409	-0.0140329
10740	24/09/2018--11:44:00	34.71	427	-0.00538987	0.946776	-0.26224
10800	24/09/2018--11:45:00	34.71	41	-0.317674	0.946776	0.0589693
10860	24/09/2018--11:46:00	34.73	0	-0.348903	0.932448	0.0589693
10920	24/09/2018--11:47:00	34.71	0	-0.348903	0.946776	0.0443688
10980	24/09/2018--11:48:00	34.69	0	-0.348903	0.946776	0.0443688
11040	24/09/2018--11:49:00	34.7	0	-0.348903	0.946776	0.0443688
11100	24/09/2018--11:50:00	34.69	137	-0.41136	0.889466	0.102771
11160	24/09/2018--11:51:00	34.68	8	-0.59873	0.76052	0.234175
11220	24/09/2018--11:52:00	34.69	195	-0.0990752	0.918121	-0.130836
11280	24/09/2018--11:53:00	34.72	175	-0.473816	0.875139	0.146572
11340	24/09/2018--11:54:00	34.87	60	-0.19276	114.736	0.131971
11400	24/09/2018--11:55:00	34.94	202	-0.723644	0.674556	0.161172
11460	24/09/2018--11:56:00	34.85	0	-0.70803	0.688884	0.146572
11520	24/09/2018--11:57:00	34.77	0	-0.70803	0.688884	0.190373
11580	24/09/2018--11:58:00	34.71	9	-0.208375	0.989758	0.0735697
11640	24/09/2018--11:59:00	34.7	1	-0.692415	0.703211	0.190373
11700	24/09/2018--12:00:00	34.71	0	-0.676801	0.703211	0.175773
11760	24/09/2018--12:01:00	34.7	6	-0.223989	0.989758	0.0735697
11820	24/09/2018--12:02:00	34.75	0	-0.270832	0.97543	0.0443688
11880	24/09/2018--12:03:00	34.81	146	-0.0210041	100.409	0.0297684
11940	24/09/2018--12:04:00	34.91	173	-0.00538987	0.97543	-0.233039
12000	24/09/2018--12:05:00	35	226	0.338123	0.918121	-0.349843
12060	24/09/2018--12:06:00	34.98	0	0.338123	0.918121	-0.335243
12120	24/09/2018--12:07:00	35	7	0.213209	0.889466	-0.495847
12180	24/09/2018--12:08:00	34.97	0	0.228823	0.875139	-0.510448
12240	24/09/2018--12:09:00	34.96	0	0.244438	0.875139	-0.510448
12300	24/09/2018--12:10:00	34.96	296	0.260052	0.989758	0.0297684
12360	24/09/2018--12:11:00	34.99	529	0.0102243	103.274	0.0443688
12420	24/09/2018--12:12:00	35.05	600	0.0414528	0.989758	-0.24764
12480	24/09/2018--12:13:00	35.11	134	-0.177146	0.889466	-0.466646
12540	24/09/2018--12:14:00	35.1	46	-0.270832	0.803502	-0.56885
12600	24/09/2018--12:15:00	35.14	405	-0.19276	0.961103	0.015168
12660	24/09/2018--12:16:00	35.13	355	-0.0678467	0.946776	-0.393644
12720	24/09/2018--12:17:00	35.11	85	-0.083461	0.860812	-0.408245
12780	24/09/2018--12:18:00	35.14	146	-0.130304	0.846484	-0.56885
12840	24/09/2018--12:19:00	35.17	89	-0.0522325	0.746193	-0.364443
12900	24/09/2018--12:20:00	35.25	175	-0.30206	0.76052	-0.612651
12960	24/09/2018--12:21:00	35.27	8	-0.255217	0.846484	-0.495847
13020	24/09/2018--12:22:00	35.3	102	-0.161532	0.97543	-0.306042
13080	24/09/2018--12:23:00	35.32	9	-0.177146	0.889466	-0.495847
13140	24/09/2018--12:24:00	35.37	43	-0.145918	0.81783	-0.554249
13200	24/09/2018--12:25:00	35.43	11	-0.00538987	0.918121	-0.466646
13260	24/09/2018--12:26:00	35.53	18	-0.0990752	0.889466	-0.466646
13320	24/09/2018--12:27:00	35.56	35	-0.130304	0.889466	-0.554249
13380	24/09/2018--12:28:00	35.64	205	0.275666	0.961103	-0.130836
13440	24/09/2018--12:29:00	35.79	583	-0.0210041	101.841	-0.160037
13500	24/09/2018--12:30:00	35.78	4	-0.114689	0.989758	-0.189238
13560	24/09/2018--12:31:00	35.68	54	0.197595	101.841	-0.0140329
13620	24/09/2018--12:32:00	35.58	413	-0.0990752	104.707	0.0443688
13680	24/09/2018--12:33:00	35.5	172	0.119524	103.274	0.000567519
13740	24/09/2018--12:34:00	35.54	113	0.0414528	113.303	-0.116236
13800	24/09/2018--12:35:00	35.6	34	0.119524	104.707	-0.0578342
13860	24/09/2018--12:36:00	35.56	86	-0.333288	0.97543	0.0297684
13920	24/09/2018--12:37:00	35.56	31	0.10391	100.409	0.015168
13980	24/09/2018--12:38:00	35.54	85	0.0882954	0.932448	-0.203839
14040	24/09/2018--12:39:00	35.54	15	0.0258386	101.841	-0.101636
14100	24/09/2018--12:40:00	35.54	68	-0.395745	0.918121	0.131971
14160	24/09/2018--12:41:00	35.54	40	-0.0210041	101.841	-0.116236
14220	24/09/2018--12:42:00	35.52	88	-0.333288	0.961103	0.0443688
14280	24/09/2018--12:43:00	35.51	9	-0.30206	0.961103	0.0589693
14340	24/09/2018--12:44:00	35.5	158	-0.083461	101.841	-0.0724347
14400	24/09/2018--12:45:00	35.55	266	-0.208375	100.409	0.0443688
14460	24/09/2018--12:46:00	35.57	149	0.0882954	104.707	-0.233039
14520	24/09/2018--12:47:00	35.57	10	0.0726812	101.841	0.000567519
14580	24/09/2018--12:48:00	35.61	145	-0.255217	100.409	-0.218439
14640	24/09/2018--12:49:00	35.58	133	0.0726812	0.846484	0.000567519
14700	24/09/2018--12:50:00	35.5	226	-0.208375	114.736	-0.452046
14760	24/09/2018--12:51:00	35.41	209	-0.177146	0.789175	-0.627251
14820	24/09/2018--12:52:00	35.32	58	-0.0366183	0.832157	-0.59805
14880	24/09/2018--12:53:00	35.32	11	-0.255217	0.76052	-0.627251
14940	24/09/2018--12:54:00	35.36	57	-0.177146	0.832157	-0.56885
15000	24/09/2018--12:55:00	35.39	28	-0.0522325	0.889466	-0.539649
15060	24/09/2018--12:56:00	35.42	19	-0.145918	0.789175	-0.627251
15120	24/09/2018--12:57:00	35.46	46	0.228823	103.274	-0.0724347
15180	24/09/2018--12:58:00	35.5	18	-0.0366183	0.803502	-0.627251
15240	24/09/2018--12:59:00	35.53	30	-0.177146	0.774848	-0.671053
15300	24/09/2018--13:00:00	35.57	97	-0.145918	0.889466	-0.539649
15360	24/09/2018--13:01:00	35.58	34	-0.130304	0.81783	-0.58345
15420	24/09/2018--13:02:00	35.63	87	0.0726812	0.832157	-0.58345
15480	24/09/2018--13:03:00	35.68	167	-0.239603	0.903794	0.000567519
15540	24/09/2018--13:04:00	35.78	284	-0.130304	0.989758	-0.218439
15600	24/09/2018--13:05:00	35.75	24	-0.30206	0.961103	-0.116236
15660	24/09/2018--13:06:00	35.68	246	0.0102243	0.97543	-0.276841
15720	24/09/2018--13:07:00	35.76	185	-0.0522325	109.005	-0.0140329
15780	24/09/2018--13:08:00	35.67	113	-0.458202	0.889466	-0.0724347
15840	24/09/2018--13:09:00	35.61	169	0.181981	100.409	-0.0870351
15900	24/09/2018--13:10:00	35.55	52	-0.19276	100.409	0.000567519
15960	24/09/2018--13:11:00	35.48	254	0.0882954	131.929	-0.189238
16020	24/09/2018--13:12:00	35.5	394	0.166367	0.961103	-0.349843
16080	24/09/2018--13:13:00	35.32	2	0.0882954	0.946776	-0.408245
16140	24/09/2018--13:14:00	35.23	69	-0.348903	0.946776	-0.0432338
16200	24/09/2018--13:15:00	35.22	323	-0.239603	140.525	-0.130836
16260	24/09/2018--13:16:00	35.2	302	-0.223989	101.841	-0.203839
16320	24/09/2018--13:17:00	35.16	54	0.0102243	101.841	-0.0724347
16380	24/09/2018--13:18:00	35.2	17	0.0414528	101.841	-0.0432338
16440	24/09/2018--13:19:00	35.26	104	-0.083461	101.841	-0.0578342
16500	24/09/2018--13:20:00	35.3	265	-0.0366183	0.918121	0.336378
16560	24/09/2018--13:21:00	35.21	277	-0.0678467	106.139	-0.0870351
16620	24/09/2018--13:22:00	35.21	223	-0.114689	101.841	0.000567519
16680	24/09/2018--13:23:00	35.19	228	-0.083461	106.139	-0.0578342
16740	24/09/2018--13:24:00	35.2	133	-0.083461	101.841	-0.0724347
16800	24/09/2018--13:25:00	35.15	14	-0.0678467	101.841	-0.101636
16860	24/09/2018--13:26:00	35.19	0	-0.177146	100.409	-0.0140329
16920	24/09/2018--13:27:00	35.29	0	-0.114689	100.409	-0.0140329
16980	24/09/2018--13:28:00	35.38	0	-0.0990752	100.409	-0.130836
17040	24/09/2018--13:29:00	35.43	0	-0.0678467	100.409	-0.0724347
17100	24/09/2018--13:30:00	35.41	0	-0.177146	100.409	0.000567519
17160	24/09/2018--13:31:00	35.47	0	-0.114689	100.409	-0.101636
17220	24/09/2018--13:32:00	35.45	2	-0.130304	0.989758	0.117371
17280	24/09/2018--13:33:00	35.54	0	-0.161532	100.409	0.0735697
17340	24/09/2018--13:34:00	35.41	0	-0.177146	100.409	0.0443688
17400	24/09/2018--13:35:00	35.38	10	-0.255217	0.961103	0.161172
17460	24/09/2018--13:36:00	35.47	1	-0.30206	0.961103	0.0443688
17520	24/09/2018--13:37:00	35.38	0	-0.30206	0.961103	0.0297684
17580	24/09/2018--13:38:00	35.32	0	-0.19276	100.409	-0.0140329
17640	24/09/2018--13:39:00	35.27	0	-0.317674	0.961103	0.000567519
17700	24/09/2018--13:40:00	35.23	0	-0.19276	100.409	-0.0286334
17760	24/09/2018--13:41:00	35.25	0	-0.270832	0.97543	-0.0140329
17820	24/09/2018--13:42:00	35.21	0	-0.270832	0.97543	-0.0140329
17880	24/09/2018--13:43:00	35.21	0	-0.19276	100.409	-0.0140329
17940	24/09/2018--13:44:00	35.27	22	-0.223989	0.97543	-0.130836
18000	24/09/2018--13:45:00	35.23	340	0.197595	100.409	0.102771
18060	24/09/2018--13:46:00	35.06	375	-0.00538987	101.841	0.015168
18120	24/09/2018--13:47:00	34.98	54	-0.380131	0.946776	0.0443688
18180	24/09/2018--13:48:00	34.91	4	-0.41136	0.918121	-0.0140329
18240	24/09/2018--13:49:00	34.8	71	-0.348903	0.946776	0.102771
18300	24/09/2018--13:50:00	34.77	0	-0.364517	0.932448	0.117371
18360	24/09/2018--13:51:00	34.74	0	-0.364517	0.946776	-0.0286334
18420	24/09/2018--13:52:00	34.74	1	-0.255217	0.961103	0.117371
18480	24/09/2018--13:53:00	34.75	0	-0.364517	0.932448	0.0881701
18540	24/09/2018--13:54:00	34.73	0	-0.30206	0.961103	-0.0140329
18600	24/09/2018--13:55:00	34.74	0	-0.380131	0.918121	0.161172
18660	24/09/2018--13:56:00	34.71	1	-0.317674	0.961103	0.0881701
18720	24/09/2018--13:57:00	34.71	0	-0.30206	0.946776	0.117371
18780	24/09/2018--13:58:00	34.69	0	-0.30206	0.961103	0.0881701
18840	24/09/2018--13:59:00	34.68	0	-0.317674	0.946776	0.0881701
18900	24/09/2018--14:00:00	34.71	0	-0.286446	0.97543	-0.0432338
18960	24/09/2018--14:01:00	34.71	0	-0.317674	0.946776	0.102771
19020	24/09/2018--14:02:00	34.7	1	-0.255217	0.97543	0.102771
19080	24/09/2018--14:03:00	34.7	89	-0.59873	0.803502	0.0881701
19140	24/09/2018--14:04:00	34.75	196	-0.0678467	100.409	-0.203839
19200	24/09/2018--14:05:00	34.79	447	-0.270832	106.139	-0.0140329
19260	24/09/2018--14:06:00	34.76	7	-0.177146	0.961103	0.219574
19320	24/09/2018--14:07:00	34.71	0	-0.317674	0.932448	0.204974
19380	24/09/2018--14:08:00	34.67	0	-0.255217	0.97543	0.102771
19440	24/09/2018--14:09:00	34.67	0	-0.30206	0.989758	0.102771
19500	24/09/2018--14:10:00	34.66	147	0.0258386	0.961103	-0.364443
19560	24/09/2018--14:11:00	34.64	269	0.463037	0.97543	-0.320642
19620	24/09/2018--14:12:00	34.64	3	0.353737	0.932448	-0.276841
19680	24/09/2018--14:13:00	34.7	4	0.40058	0.961103	-0.116236
19740	24/09/2018--14:14:00	34.71	0	0.416194	0.946776	-0.130836
19800	24/09/2018--14:15:00	34.73	0	0.463037	0.961103	-0.145437
19860	24/09/2018--14:16:00	34.75	0	0.40058	0.946776	-0.160037
19920	24/09/2018--14:17:00	34.79	0	0.384966	0.961103	-0.174638
19980	24/09/2018--14:18:00	34.81	0	0.416194	0.932448	-0.160037
20040	24/09/2018--14:19:00	34.82	0	0.384966	0.946776	-0.174638
20100	24/09/2018--14:20:00	34.78	186	-0.0210041	0.903794	-0.495847
20160	24/09/2018--14:21:00	34.63	0	-0.0210041	0.903794	-0.495847
20220	24/09/2018--14:22:00	34.59	0	-0.0210041	0.889466	-0.510448
20280	24/09/2018--14:23:00	34.59	0	0.228823	0.961103	-0.160037
20340	24/09/2018--14:24:00	34.65	5	0.29128	0.918121	-0.393644
20400	24/09/2018--14:25:00	34.7	13	0.0102243	0.846484	-0.58345
20460	24/09/2018--14:26:00	34.66	0	0.057067	0.832157	-0.59805
20520	24/09/2018--14:27:00	34.66	0	0.0726812	0.846484	-0.58345
20580	24/09/2018--14:28:00	34.71	0	-0.114689	0.860812	-0.539649
20640	24/09/2018--14:29:00	34.73	152	-0.333288	0.961103	-0.0286334
20700	24/09/2018--14:30:00	34.7	18	-0.114689	109.005	-0.0432338
20760	24/09/2018--14:31:00	34.69	238	-0.551887	0.832157	0.131971
20820	24/09/2018--14:32:00	34.63	2	-0.536273	0.832157	0.131971
20880	24/09/2018--14:33:00	34.6	0	-0.536273	0.832157	0.117371
20940	24/09/2018--14:34:00	34.57	64	-0.083461	101.841	-0.0724347
21000	24/09/2018--14:35:00	34.62	63	-0.551887	0.832157	0.117371
21060	24/09/2018--14:36:00	34.62	0	-0.551887	0.81783	0.131971
21120	24/09/2018--14:37:00	34.6	5	0.0882954	0.932448	-0.422845
21180	24/09/2018--14:38:00	34.51	0	0.0726812	0.932448	-0.422845
21240	24/09/2018--14:39:00	34.48	0	0.0882954	0.932448	-0.422845
21300	24/09/2018--14:40:00	34.5	0	0.0726812	0.932448	-0.437446
21360	24/09/2018--14:41:00	34.56	0	0.0726812	0.932448	-0.422845
21420	24/09/2018--14:42:00	34.6	0	0.057067	0.932448	-0.437446
21480	24/09/2018--14:43:00	34.64	205	-0.0990752	101.841	-0.0724347
21540	24/09/2018--14:44:00	34.55	137	-0.489431	0.889466	0.000567519
21600	24/09/2018--14:45:00	34.52	157	-0.0210041	0.946776	-0.0286334
21660	24/09/2018--14:46:00	34.42	54	-0.0678467	0.97543	-0.320642
21720	24/09/2018--14:47:00	34.41	0	-0.083461	0.97543	-0.320642
21780	24/09/2018--14:48:00	34.46	0	-0.0678467	0.961103	-0.349843
21840	24/09/2018--14:49:00	34.51	0	-0.0678467	0.961103	-0.335243
21900	24/09/2018--14:50:00	34.55	213	0.166367	0.961103	-0.364443
21960	24/09/2018--14:51:00	34.53	0	0.322509	0.97543	0.0443688
22020	24/09/2018--14:52:00	34.56	0	0.306894	0.989758	0.0443688
22080	24/09/2018--14:53:00	34.63	0	0.322509	0.989758	0.0297684
22140	24/09/2018--14:54:00	34.67	0	0.275666	0.989758	0.0443688
22200	24/09/2018--14:55:00	34.69	18	0.0726812	0.946776	-0.466646
22260	24/09/2018--14:56:00	34.63	0	0.0414528	0.81783	-0.612651
22320	24/09/2018--14:57:00	34.55	0	0.181981	0.846484	-0.58345
22380	24/09/2018--14:58:00	34.52	0	0.166367	0.803502	-0.641852
22440	24/09/2018--14:59:00	34.52	0	0.166367	0.803502	-0.627251
22500	24/09/2018--15:00:00	34.51	0	0.150752	0.803502	-0.641852
22560	24/09/2018--15:01:00	34.52	1	0.166367	0.789175	-0.641852
22620	24/09/2018--15:02:00	34.53	0	0.181981	0.76052	-0.656452
22680	24/09/2018--15:03:00	34.57	0	0.197595	0.76052	-0.671053
22740	24/09/2018--15:04:00	34.59	0	0.213209	0.76052	-0.656452
22800	24/09/2018--15:05:00	34.63	0	0.213209	0.746193	-0.671053
22860	24/09/2018--15:06:00	34.64	1	0.244438	0.76052	-0.656452
22920	24/09/2018--15:07:00	34.65	0	0.213209	0.731866	-0.700253
22980	24/09/2018--15:08:00	34.66	1	0.197595	0.76052	-0.685653
23040	24/09/2018--15:09:00	34.71	15	-0.177146	100.409	-0.0432338
23100	24/09/2018--15:10:00	34.79	88	-0.0522325	101.841	-0.0724347
23160	24/09/2018--15:11:00	34.84	185	-0.0366183	101.841	-0.0724347
23220	24/09/2018--15:12:00	34.8	283	0.057067	0.97543	0.131971
23280	24/09/2018--15:13:00	34.76	203	0.10391	104.707	-0.0724347
23340	24/09/2018--15:14:00	34.75	455	-0.30206	0.961103	0.0881701
23400	24/09/2018--15:15:00	34.69	236	-0.348903	119.034	-0.0140329
23460	24/09/2018--15:16:00	34.64	6	-0.239603	0.989758	-0.0286334
23520	24/09/2018--15:17:00	34.62	0	-0.083461	101.841	-0.0724347
23580	24/09/2018--15:18:00	34.6	312	0.150752	0.97543	-0.174638
23640	24/09/2018--15:19:00	34.61	393	-0.723644	-0.0274828	0.569985
23700	24/09/2018--15:20:00	34.65	499	-0.223989	0.946776	-0.276841
23760	24/09/2018--15:21:00	34.62	55	-0.30206	0.946776	0.175773
23820	24/09/2018--15:22:00	34.64	182	-0.083461	0.97543	-0.0432338
23880	24/09/2018--15:23:00	34.57	416	0.744093	0.373682	-0.408245
23940	24/09/2018--15:24:00	34.48	44	0.931463	-0.0561375	-0.364443
24000	24/09/2018--15:25:00	34.38	1	0.947077	-0.0704648	-0.335243
24060	24/09/2018--15:26:00	34.34	0	0.947077	-0.0561375	-0.320642
24120	24/09/2018--15:27:00	34.33	0	0.947077	-0.0561375	-0.320642
24180	24/09/2018--15:28:00	34.32	0	0.947077	-0.0561375	-0.320642
24240	24/09/2018--15:29:00	34.32	0	0.947077	-0.0561375	-0.335243
24300	24/09/2018--15:30:00	34.3	0	0.931463	-0.0704648	-0.335243
24360	24/09/2018--15:31:00	34.3	0	0.947077	-0.0561375	-0.335243
24420	24/09/2018--15:32:00	34.31	0	0.947077	-0.0561375	-0.320642
24480	24/09/2018--15:33:00	34.27	0	0.947077	-0.0561375	-0.335243
24540	24/09/2018--15:34:00	34.29	0	0.947077	-0.0561375	-0.335243
24600	24/09/2018--15:35:00	34.27	0	0.947077	-0.0704648	-0.335243
24660	24/09/2018--15:36:00	34.28	0	0.947077	-0.0561375	-0.320642
24720	24/09/2018--15:37:00	34.28	0	0.931463	-0.0704648	-0.335243
24780	24/09/2018--15:38:00	34.26	0	0.947077	-0.0561375	-0.335243
24840	24/09/2018--15:39:00	34.25	0	0.947077	-0.0561375	-0.335243
24900	24/09/2018--15:40:00	34.22	0	0.947077	-0.0561375	-0.335243
24960	24/09/2018--15:41:00	34.22	0	0.947077	-0.0561375	-0.320642
25020	24/09/2018--15:42:00	34.22	0	0.947077	-0.0561375	-0.335243
25080	24/09/2018--15:43:00	34.21	0	0.947077	-0.0561375	-0.349843
25140	24/09/2018--15:44:00	34.2	0	0.947077	-0.0561375	-0.335243
25200	24/09/2018--15:45:00	34.2	0	0.931463	-0.0561375	-0.349843
25260	24/09/2018--15:46:00	34.19	0	0.947077	-0.0561375	-0.335243
25320	24/09/2018--15:47:00	34.17	0	0.931463	-0.0561375	-0.320642
25380	24/09/2018--15:48:00	34.15	0	0.947077	-0.0561375	-0.349843
25440	24/09/2018--15:49:00	34.16	0	0.947077	-0.0561375	-0.349843
25500	24/09/2018--15:50:00	34.16	0	0.947077	-0.0561375	-0.349843
25560	24/09/2018--15:51:00	34.15	0	0.931463	-0.0561375	-0.335243
25620	24/09/2018--15:52:00	34.16	0	0.931463	-0.0561375	-0.335243
25680	24/09/2018--15:53:00	34.15	0	0.947077	-0.0561375	-0.335243
25740	24/09/2018--15:54:00	34.16	0	0.931463	-0.0561375	-0.349843
25800	24/09/2018--15:55:00	34.18	0	0.931463	-0.0561375	-0.349843
25860	24/09/2018--15:56:00	34.18	0	0.931463	-0.0704648	-0.349843
25920	24/09/2018--15:57:00	34.18	0	0.947077	-0.0561375	-0.349843
25980	24/09/2018--15:58:00	34.18	0	0.931463	-0.0561375	-0.349843
26040	24/09/2018--15:59:00	34.18	0	0.931463	-0.0561375	-0.349843
26100	24/09/2018--16:00:00	34.18	0	0.947077	-0.0561375	-0.349843
26160	24/09/2018--16:01:00	34.18	0	0.931463	-0.0561375	-0.349843
26220	24/09/2018--16:02:00	34.16	0	0.947077	-0.0561375	-0.349843
26280	24/09/2018--16:03:00	34.15	5	0.947077	0.0154992	-0.349843
26340	24/09/2018--16:04:00	34.2	10	0.99392	-0.0418102	-0.0286334
26400	24/09/2018--16:05:00	34.32	0	0.99392	-0.0561375	-0.0432338
26460	24/09/2018--16:06:00	34.43	0	0.99392	-0.0561375	-0.0286334
26520	24/09/2018--16:07:00	34.52	0	0.99392	-0.0561375	-0.0286334
26580	24/09/2018--16:08:00	34.6	0	0.99392	-0.0561375	-0.0286334
26640	24/09/2018--16:09:00	34.67	0	0.99392	-0.0561375	-0.0286334
26700	24/09/2018--16:10:00	34.65	0	0.962692	-0.113447	-0.203839
26760	24/09/2018--16:11:00	34.57	0	0.962692	-0.113447	-0.218439
26820	24/09/2018--16:12:00	34.48	0	0.99392	-0.0561375	-0.160037
26880	24/09/2018--16:13:00	34.45	0	0.978306	-0.0561375	-0.174638
26940	24/09/2018--16:14:00	34.43	50	-0.208375	0.989758	-0.0870351
27000	24/09/2018--16:15:00	34.49	41	0.884621	-0.0561375	-0.481247
27060	24/09/2018--16:16:00	34.54	1	0.978306	0.00117183	-0.218439
27120	24/09/2018--16:17:00	34.54	3	0.978306	-0.0847922	-0.0870351
27180	24/09/2018--16:18:00	34.49	2	0.99392	-0.0704648	-0.0578342
27240	24/09/2018--16:19:00	34.44	148	-0.942243	-0.0847922	0.336378
27300	24/09/2018--16:20:00	34.46	365	0.0102243	101.841	-0.320642
27360	24/09/2018--16:21:00	34.48	206	0.0414528	103.274	-0.24764
27420	24/09/2018--16:22:00	34.54	475	-0.0210041	0.846484	-0.26224
27480	24/09/2018--16:23:00	34.5	84	-0.223989	0.989758	-0.0724347
27540	24/09/2018--16:24:00	34.46	0	-0.239603	0.989758	-0.0578342
27600	24/09/2018--16:25:00	34.41	0	-0.239603	0.989758	-0.101636
27660	24/09/2018--16:26:00	34.41	92	0.197595	136.227	0.015168
27720	24/09/2018--16:27:00	34.45	93	-0.0522325	0.860812	-0.24764
27780	24/09/2018--16:28:00	34.46	117	-0.239603	0.989758	-0.0432338
27840	24/09/2018--16:29:00	34.48	0	-0.270832	0.97543	-0.0140329
27900	24/09/2018--16:30:00	34.44	0	-0.239603	0.989758	-0.0286334
27960	24/09/2018--16:31:00	34.4	0	-0.239603	0.97543	0.0297684
28020	24/09/2018--16:32:00	34.48	252	-0.458202	0.875139	0.0443688
28080	24/09/2018--16:33:00	34.53	4	-0.223989	0.989758	0.0881701
28140	24/09/2018--16:34:00	34.53	0	-0.208375	0.989758	0.102771
28200	24/09/2018--16:35:00	34.53	58	0.150752	107.572	0.0297684
28260	24/09/2018--16:36:00	34.58	309	-0.130304	0.989758	-0.26224
28320	24/09/2018--16:37:00	34.58	0	-0.145918	0.97543	-0.24764
28380	24/09/2018--16:38:00	34.61	233	0.213209	0.961103	-0.335243
28440	24/09/2018--16:39:00	34.6	185	-0.0522325	0.875139	-0.276841
28500	24/09/2018--16:40:00	34.55	223	-0.083461	0.918121	-0.452046
28560	24/09/2018--16:41:00	34.46	0	-0.083461	0.918121	-0.466646
28620	24/09/2018--16:42:00	34.44	0	-0.130304	0.918121	-0.437446
28680	24/09/2018--16:43:00	34.49	0	-0.130304	0.918121	-0.437446
28740	24/09/2018--16:44:00	34.55	0	-0.130304	0.918121	-0.422845
28800	24/09/2018--16:45:00	34.6	0	-0.130304	0.918121	-0.437446
28860	24/09/2018--16:46:00	34.66	1	-0.145918	0.918121	-0.437446
28920	24/09/2018--16:47:00	34.7	3	-0.130304	0.903794	-0.466646
28980	24/09/2018--16:48:00	34.76	2	-0.130304	0.918121	-0.452046
29040	24/09/2018--16:49:00	34.82	0	-0.19276	0.932448	-0.379044
29100	24/09/2018--16:50:00	34.86	0	0.0882954	0.875139	-0.539649
29160	24/09/2018--16:51:00	34.89	12	0.29128	0.903794	-0.422845
29220	24/09/2018--16:52:00	34.92	0	0.29128	0.889466	-0.437446
29280	24/09/2018--16:53:00	34.98	0	0.29128	0.903794	-0.422845
29340	24/09/2018--16:54:00	35	1	0.29128	0.903794	-0.422845
29400	24/09/2018--16:55:00	35.03	0	0.29128	0.903794	-0.437446
29460	24/09/2018--16:56:00	35.07	5	0.447422	0.846484	-0.422845
29520	24/09/2018--16:57:00	35.04	32	-0.114689	100.409	0.015168
29580	24/09/2018--16:58:00	34.93	0	-0.19276	0.989758	0.0297684
29640	24/09/2018--16:59:00	34.85	12	0.057067	0.989758	-0.306042
29700	24/09/2018--17:00:00	34.8	0	0.057067	0.989758	-0.306042
29760	24/09/2018--17:01:00	34.84	0	0.0726812	0.97543	-0.320642
29820	24/09/2018--17:02:00	34.91	0	0.0882954	0.932448	-0.452046
29880	24/09/2018--17:03:00	34.98	0	0.0882954	0.918121	-0.466646
29940	24/09/2018--17:04:00	35.04	0	0.150752	0.918121	-0.452046
30000	24/09/2018--17:05:00	35.11	0	0.213209	0.875139	-0.525048
30060	24/09/2018--17:06:00	35.16	0	0.197595	0.918121	-0.452046
30120	24/09/2018--17:07:00	35.22	0	0.228823	0.889466	-0.481247
30180	24/09/2018--17:08:00	35.27	1	0.260052	0.903794	-0.437446
30240	24/09/2018--17:09:00	35.3	2	0.260052	0.903794	-0.452046
30300	24/09/2018--17:10:00	35.36	2	0.384966	0.803502	-0.525048
30360	24/09/2018--17:11:00	35.35	3	0.384966	0.803502	-0.539649
30420	24/09/2018--17:12:00	35.38	1	0.494265	0.803502	-0.452046
30480	24/09/2018--17:13:00	35.39	0	0.40058	0.803502	-0.525048
30540	24/09/2018--17:14:00	35.41	0	0.10391	0.889466	-0.510448
30600	24/09/2018--17:15:00	35.39	2	0.0726812	0.875139	-0.539649
30660	24/09/2018--17:16:00	35.41	5	0.416194	0.832157	-0.481247
30720	24/09/2018--17:17:00	35.42	2	0.0726812	0.860812	-0.58345
30780	24/09/2018--17:18:00	35.42	0	0.135138	0.846484	-0.56885
30840	24/09/2018--17:19:00	35.45	0	0.135138	0.846484	-0.58345
30900	24/09/2018--17:20:00	35.47	0	0.135138	0.846484	-0.58345
30960	24/09/2018--17:21:00	35.49	0	0.150752	0.846484	-0.627251
31020	24/09/2018--17:22:00	35.37	28	-0.364517	0.932448	0.117371
31080	24/09/2018--17:23:00	35.2	0	-0.364517	0.932448	0.161172
31140	24/09/2018--17:24:00	35.06	0	-0.364517	0.932448	0.161172
31200	24/09/2018--17:25:00	34.98	0	-0.364517	0.918121	0.146572
31260	24/09/2018--17:26:00	34.92	17	0.353737	0.961103	-0.101636
31320	24/09/2018--17:27:00	34.91	3	0.057067	0.903794	-0.495847
31380	24/09/2018--17:28:00	34.96	0	0.0414528	0.903794	-0.495847
31440	24/09/2018--17:29:00	35.02	0	0.0258386	0.903794	-0.495847
31500	24/09/2018--17:30:00	35.1	6	0.244438	0.903794	-0.437446
31560	24/09/2018--17:31:00	35.15	0	0.213209	0.918121	-0.452046
31620	24/09/2018--17:32:00	35.13	3	0.119524	0.946776	-0.408245
31680	24/09/2018--17:33:00	35.16	8	0.416194	0.918121	-0.276841
31740	24/09/2018--17:34:00	35.18	5	0.478651	0.903794	-0.291441
31800	24/09/2018--17:35:00	35.16	1	0.40058	0.918121	-0.306042
31860	24/09/2018--17:36:00	35.13	0	0.322509	0.889466	-0.422845
31920	24/09/2018--17:37:00	35.14	0	0.306894	0.889466	-0.437446
31980	24/09/2018--17:38:00	35.16	0	0.181981	0.946776	-0.349843
32040	24/09/2018--17:39:00	35.08	3	0.119524	0.918121	-0.452046
32100	24/09/2018--17:40:00	35.05	6	0.197595	0.889466	-0.510448
32160	24/09/2018--17:41:00	35.09	0	0.244438	0.903794	-0.466646
32220	24/09/2018--17:42:00	35.11	0	0.228823	0.903794	-0.481247
32280	24/09/2018--17:43:00	35.13	0	0.244438	0.889466	-0.481247
32340	24/09/2018--17:44:00	35.11	0	0.0414528	0.903794	-0.510448
32400	24/09/2018--17:45:00	35.07	0	0.260052	0.889466	-0.466646
32460	24/09/2018--17:46:00	35.09	0	0.244438	0.860812	-0.510448
32520	24/09/2018--17:47:00	35.11	0	0.260052	0.875139	-0.495847
32580	24/09/2018--17:48:00	35.12	0	0.260052	0.875139	-0.495847
32640	24/09/2018--17:49:00	35.12	0	0.275666	0.889466	-0.466646
32700	24/09/2018--17:50:00	35.12	0	0.228823	0.889466	-0.481247
32760	24/09/2018--17:51:00	35.14	3	0.29128	0.832157	-0.539649
32820	24/09/2018--17:52:00	35.13	4	0.275666	0.875139	-0.495847
32880	24/09/2018--17:53:00	35.1	16	0.416194	0.832157	-0.466646
32940	24/09/2018--17:54:00	35.06	0	0.416194	0.81783	-0.495847
33000	24/09/2018--17:55:00	35.03	0	0.416194	0.803502	-0.510448
33060	24/09/2018--17:56:00	35	0	0.416194	0.81783	-0.495847
33120	24/09/2018--17:57:00	34.98	160	0.322509	0.989758	0.000567519
33180	24/09/2018--17:58:00	34.97	176	-0.083461	0.989758	-0.101636
33240	24/09/2018--17:59:00	34.88	22	-0.223989	0.989758	-0.130836
33300	24/09/2018--18:00:00	34.8	94	-0.177146	100.409	-0.0286334
33360	24/09/2018--18:01:00	34.73	157	0.40058	101.841	0.0443688
33420	24/09/2018--18:02:00	34.73	236	-0.317674	0.989758	0.000567519
33480	24/09/2018--18:03:00	34.73	196	-0.255217	0.989758	-0.0724347
33540	24/09/2018--18:04:00	34.72	68	-0.255217	0.97543	-0.0286334
33600	24/09/2018--18:05:00	34.68	30	-0.19276	100.409	-0.0578342
33660	24/09/2018--18:06:00	34.64	0	-0.161532	100.409	-0.0724347
33720	24/09/2018--18:07:00	34.59	0	-0.286446	0.97543	-0.0578342
33780	24/09/2018--18:08:00	34.55	0	-0.270832	0.97543	-0.116236
33840	24/09/2018--18:09:00	34.52	0	-0.145918	100.409	-0.0286334
33900	24/09/2018--18:10:00	34.52	3	-0.286446	0.961103	0.000567519
33960	24/09/2018--18:11:00	34.48	0	-0.239603	0.97543	0.0443688
34020	24/09/2018--18:12:00	34.51	8	0.0102243	101.841	-0.0724347
34080	24/09/2018--18:13:00	34.52	23	-0.161532	101.841	-0.160037
34140	24/09/2018--18:14:00	34.55	0	-0.130304	101.841	-0.0286334
34200	24/09/2018--18:15:00	34.62	0	-0.0522325	101.841	0.0297684
34260	24/09/2018--18:16:00	34.71	0	-0.114689	101.841	0.015168
34320	24/09/2018--18:17:00	34.74	0	-0.223989	0.961103	0.102771
34380	24/09/2018--18:18:00	34.72	1	-0.19276	100.409	-0.0432338
34440	24/09/2018--18:19:00	34.69	0	-0.208375	0.989758	0.0443688
34500	24/09/2018--18:20:00	34.74	0	-0.161532	100.409	0.0297684
34560	24/09/2018--18:21:00	34.8	0	-0.348903	0.918121	-0.0140329
34620	24/09/2018--18:22:00	34.77	0	-0.114689	101.841	-0.0432338
34680	24/09/2018--18:23:00	34.77	0	-0.161532	100.409	0.0735697
34740	24/09/2018--18:24:00	34.85	5	-0.177146	100.409	0.0589693
34800	24/09/2018--18:25:00	34.86	3	-0.19276	100.409	-0.130836
34860	24/09/2018--18:26:00	34.9	0	-0.286446	0.961103	-0.0286334
34920	24/09/2018--18:27:00	34.88	0	-0.30206	0.961103	-0.0286334
34980	24/09/2018--18:28:00	34.7	23	-0.239603	0.97543	0.015168
35040	24/09/2018--18:29:00	34.66	0	-0.177146	100.409	0.0443688
35100	24/09/2018--18:30:00	34.64	0	-0.270832	0.961103	-0.116236
35160	24/09/2018--18:31:00	34.61	1	-0.0990752	101.841	-0.101636
35220	24/09/2018--18:32:00	34.66	0	-0.255217	0.97543	0.117371
35280	24/09/2018--18:33:00	34.75	0	-0.270832	0.961103	-0.145437
35340	24/09/2018--18:34:00	34.84	0	-0.145918	101.841	-0.0870351
35400	24/09/2018--18:35:00	34.88	0	-0.19276	0.97543	0.204974
35460	24/09/2018--18:36:00	34.88	1	-0.161532	100.409	0.0297684
35520	24/09/2018--18:37:00	34.8	0	-0.161532	0.97543	0.161172
35580	24/09/2018--18:38:00	34.73	0	-0.208375	0.989758	-0.0432338
35640	24/09/2018--18:39:00	34.68	0	-0.161532	100.409	-0.0432338
35700	24/09/2018--18:40:00	34.71	0	-0.223989	0.97543	0.117371
35760	24/09/2018--18:41:00	34.7	0	-0.223989	0.989758	0.0735697
35820	24/09/2018--18:42:00	34.64	0	-0.0522325	0.989758	0.0297684
35880	24/09/2018--18:43:00	34.67	0	-0.083461	101.841	-0.0286334
35940	24/09/2018--18:44:00	34.65	0	-0.130304	101.841	0.0443688
36000	24/09/2018--18:45:00	34.68	0	-0.177146	0.989758	-0.130836
36060	24/09/2018--18:46:00	34.78	22	-0.0990752	1.219	0.102771
36120	24/09/2018--18:47:00	34.69	391	0.260052	0.932448	-0.393644
36180	24/09/2018--18:48:00	34.49	0	0.29128	0.918121	-0.379044
36240	24/09/2018--18:49:00	34.39	8	0.119524	0.989758	-0.26224
36300	24/09/2018--18:50:00	34.38	0	0.119524	0.989758	-0.26224
36360	24/09/2018--18:51:00	34.39	9	0.275666	0.97543	-0.218439
36420	24/09/2018--18:52:00	34.46	12	0.322509	0.889466	-0.437446
36480	24/09/2018--18:53:00	34.42	0	0.322509	0.889466	-0.422845
36540	24/09/2018--18:54:00	34.33	0	0.353737	0.875139	-0.393644
36600	24/09/2018--18:55:00	34.34	11	0.166367	0.97543	-0.276841
36660	24/09/2018--18:56:00	34.45	5	0.244438	0.97543	-0.26224
36720	24/09/2018--18:57:00	34.48	1	0.260052	0.961103	-0.26224
36780	24/09/2018--18:58:00	34.53	1	0.509879	0.903794	-0.130836
36840	24/09/2018--18:59:00	34.56	0	0.244438	100.409	-0.130836
36900	24/09/2018--19:00:00	34.55	6	-0.348903	0.946776	0.102771
36960	24/09/2018--19:01:00	34.45	0	-0.239603	0.97543	0.0735697
37020	24/09/2018--19:02:00	34.32	5	0.057067	0.860812	-0.554249
37080	24/09/2018--19:03:00	34.2	18	0.166367	0.875139	-0.539649
37140	24/09/2018--19:04:00	34.2	0	0.150752	0.875139	-0.539649
37200	24/09/2018--19:05:00	34.25	12	0.197595	0.903794	-0.452046
37260	24/09/2018--19:06:00	34.29	2	0.135138	0.875139	-0.539649
37320	24/09/2018--19:07:00	34.33	0	0.135138	0.875139	-0.539649
37380	24/09/2018--19:08:00	34.36	0	0.135138	0.860812	-0.554249
37440	24/09/2018--19:09:00	34.38	0	0.119524	0.860812	-0.539649
37500	24/09/2018--19:10:00	34.42	0	0.10391	0.846484	-0.56885
37560	24/09/2018--19:11:00	34.45	0	0.213209	0.81783	-0.59805
37620	24/09/2018--19:12:00	34.45	0	0.197595	0.81783	-0.612651
37680	24/09/2018--19:13:00	34.46	26	0.0882954	0.803502	-0.641852
37740	24/09/2018--19:14:00	34.48	221	0.197595	104.707	0.000567519
37800	24/09/2018--19:15:00	34.56	312	-0.59873	0.789175	0.161172
37860	24/09/2018--19:16:00	34.5	0	-0.59873	0.789175	0.161172
37920	24/09/2018--19:17:00	34.43	0	-0.59873	0.803502	0.161172
37980	24/09/2018--19:18:00	34.41	0	-0.583116	0.803502	0.146572
38040	24/09/2018--19:19:00	34.39	0	-0.567502	0.803502	0.161172
38100	24/09/2018--19:20:00	34.38	0	-0.567502	0.803502	0.161172
38160	24/09/2018--19:21:00	34.36	0	-0.583116	0.789175	0.175773
38220	24/09/2018--19:22:00	34.31	0	-0.583116	0.803502	0.146572
38280	24/09/2018--19:23:00	34.35	291	0.306894	0.97543	0.0735697
38340	24/09/2018--19:24:00	34.35	374	0.10391	0.946776	0.161172
38400	24/09/2018--19:25:00	34.33	287	0.10391	106.139	-0.0724347
38460	24/09/2018--19:26:00	34.3	61	-0.317674	0.961103	-0.0432338
38520	24/09/2018--19:27:00	34.27	118	-0.114689	140.525	-0.203839
38580	24/09/2018--19:28:00	34.23	79	-0.177146	0.932448	-0.364443
38640	24/09/2018--19:29:00	34.21	0	-0.208375	0.932448	-0.364443
38700	24/09/2018--19:30:00	34.21	0	-0.208375	0.932448	-0.364443
38760	24/09/2018--19:31:00	34.3	9	0.166367	0.918121	-0.452046
38820	24/09/2018--19:32:00	34.41	12	0.260052	0.961103	-0.276841
38880	24/09/2018--19:33:00	34.52	10	0.244438	0.918121	-0.408245
38940	24/09/2018--19:34:00	34.56	278	-0.489431	0.832157	0.0881701
39000	24/09/2018--19:35:00	34.5	222	0.0258386	0.97543	-0.306042
39060	24/09/2018--19:36:00	34.47	0	0.0102243	0.97543	-0.306042
39120	24/09/2018--19:37:00	34.54	0	-0.00538987	0.97543	-0.306042
39180	24/09/2018--19:38:00	34.58	0	-0.00538987	0.97543	-0.320642
39240	24/09/2018--19:39:00	34.64	0	-0.00538987	0.97543	-0.320642
39300	24/09/2018--19:40:00	34.7	1	0.228823	0.97543	-0.218439
39360	24/09/2018--19:41:00	34.78	0	0.119524	100.409	-0.24764
39420	24/09/2018--19:42:00	34.82	1	0.0882954	0.989758	-0.276841
39480	24/09/2018--19:43:00	34.87	0	0.10391	0.989758	-0.276841
39540	24/09/2018--19:44:00	34.91	0	0.0882954	0.989758	-0.276841
39600	24/09/2018--19:45:00	34.95	0	0.0882954	0.989758	-0.291441
39660	24/09/2018--19:46:00	34.99	0	0.0726812	0.989758	-0.291441
39720	24/09/2018--19:47:00	35.03	0	0.0726812	0.989758	-0.291441
39780	24/09/2018--19:48:00	35.05	1	0.0414528	0.97543	-0.349843
39840	24/09/2018--19:49:00	35.09	0	-0.145918	0.875139	-0.510448
39900	24/09/2018--19:50:00	35.11	1	-0.161532	0.875139	-0.525048
39960	24/09/2018--19:51:00	35.09	0	-0.161532	0.875139	-0.510448
40020	24/09/2018--19:52:00	35.13	0	-0.161532	0.875139	-0.525048
40080	24/09/2018--19:53:00	35.14	0	-0.161532	0.875139	-0.510448
40140	24/09/2018--19:54:00	35.17	0	-0.161532	0.875139	-0.510448
40200	24/09/2018--19:55:00	35.2	0	-0.145918	0.875139	-0.525048
40260	24/09/2018--19:56:00	35.23	0	-0.161532	0.860812	-0.525048
40320	24/09/2018--19:57:00	35.25	1	-0.130304	0.875139	-0.525048
40380	24/09/2018--19:58:00	35.27	1	-0.145918	0.875139	-0.525048
40440	24/09/2018--19:59:00	35.28	0	-0.161532	0.860812	-0.539649
40500	24/09/2018--20:00:00	35.32	0	-0.223989	0.832157	-0.554249
40560	24/09/2018--20:01:00	35.35	0	-0.208375	0.832157	-0.56885
40620	24/09/2018--20:02:00	35.36	0	-0.208375	0.81783	-0.56885
40680	24/09/2018--20:03:00	35.4	6	0.197595	0.961103	-0.335243
40740	24/09/2018--20:04:00	35.45	0	0.181981	0.961103	-0.349843
40800	24/09/2018--20:05:00	35.46	0	0.150752	0.946776	-0.379044
40860	24/09/2018--20:06:00	35.5	0	0.135138	0.961103	-0.379044
40920	24/09/2018--20:07:00	35.53	0	0.135138	0.961103	-0.379044
40980	24/09/2018--20:08:00	35.52	0	0.135138	0.946776	-0.393644
41040	24/09/2018--20:09:00	35.58	0	0.135138	0.946776	-0.393644
41100	24/09/2018--20:10:00	35.57	18	0.0726812	0.918121	-0.466646
41160	24/09/2018--20:11:00	35.57	0	0.0102243	0.918121	-0.466646
41220	24/09/2018--20:12:00	35.57	0	0.0102243	0.918121	-0.466646
41280	24/09/2018--20:13:00	35.55	0	0.0102243	0.918121	-0.466646
41340	24/09/2018--20:14:00	35.59	0	-0.0990752	0.918121	-0.452046
41400	24/09/2018--20:15:00	35.57	7	0.228823	0.961103	-0.320642
41460	24/09/2018--20:16:00	35.61	0	0.213209	0.961103	-0.320642
41520	24/09/2018--20:17:00	35.64	0	0.213209	0.961103	-0.320642
41580	24/09/2018--20:18:00	35.66	0	0.213209	0.961103	-0.320642
41640	24/09/2018--20:19:00	35.7	0	0.213209	0.961103	-0.320642
41700	24/09/2018--20:20:00	35.73	0	0.213209	0.961103	-0.320642
41760	24/09/2018--20:21:00	35.73	0	0.197595	0.961103	-0.320642
41820	24/09/2018--20:22:00	35.73	0	-0.0210041	0.918121	-0.481247
41880	24/09/2018--20:23:00	35.75	3	0.260052	0.918121	-0.422845
41940	24/09/2018--20:24:00	35.77	0	0.244438	0.918121	-0.422845
42000	24/09/2018--20:25:00	35.75	1	0.260052	0.918121	-0.422845
42060	24/09/2018--20:26:00	35.75	3	0.213209	0.889466	-0.481247
42120	24/09/2018--20:27:00	35.7	0	0.213209	0.889466	-0.481247
42180	24/09/2018--20:28:00	35.65	19	-0.114689	101.841	0.015168
42240	24/09/2018--20:29:00	35.39	18	0.322509	0.918121	-0.379044
42300	24/09/2018--20:30:00	35.23	0	0.322509	0.918121	-0.379044
42360	24/09/2018--20:31:00	35.3	0	0.322509	0.918121	-0.379044
42420	24/09/2018--20:32:00	35.38	0	0.322509	0.903794	-0.393644
42480	24/09/2018--20:33:00	35.45	2	0.338123	0.918121	-0.393644
42540	24/09/2018--20:34:00	35.53	0	0.384966	0.889466	-0.393644
42600	24/09/2018--20:35:00	35.58	0	0.40058	0.875139	-0.379044
42660	24/09/2018--20:36:00	35.63	0	0.40058	0.875139	-0.393644
42720	24/09/2018--20:37:00	35.69	0	0.416194	0.889466	-0.379044
42780	24/09/2018--20:38:00	35.72	1	0.463037	0.889466	-0.320642
42840	24/09/2018--20:39:00	35.66	14	-0.114689	0.846484	-0.58345
42900	24/09/2018--20:40:00	35.58	0	0.150752	0.846484	-0.59805
42960	24/09/2018--20:41:00	35.59	0	0.150752	0.846484	-0.58345
43020	24/09/2018--20:42:00	35.59	2	0.384966	0.803502	-0.539649
43080	24/09/2018--20:43:00	35.59	2	0.40058	0.81783	-0.510448
43140	24/09/2018--20:44:00	35.57	0	0.0258386	0.832157	-0.59805
43200	24/09/2018--20:45:00	35.55	0	0.0258386	0.832157	-0.612651
43260	24/09/2018--20:46:00	35.54	8	0.541108	0.846484	-0.306042
43320	24/09/2018--20:47:00	35.53	0	0.40058	0.81783	-0.510448
43380	24/09/2018--20:48:00	35.49	0	0.40058	0.81783	-0.510448
43440	24/09/2018--20:49:00	35.5	0	0.509879	0.846484	-0.335243
43500	24/09/2018--20:50:00	35.46	0	0.40058	0.81783	-0.510448
43560	24/09/2018--20:51:00	35.44	2	0.556722	0.803502	-0.379044
43620	24/09/2018--20:52:00	35.41	52	0.369351	0.97543	0.000567519
43680	24/09/2018--20:53:00	35.21	71	0.0102243	0.961103	-0.218439
43740	24/09/2018--20:54:00	35.01	258	-0.161532	100.409	-0.130836
43800	24/09/2018--20:55:00	34.87	223	-0.426974	0.903794	-0.0140329
43860	24/09/2018--20:56:00	34.71	152	-0.567502	0.832157	0.131971
43920	24/09/2018--20:57:00	34.64	0	-0.567502	0.803502	0.131971
43980	24/09/2018--20:58:00	34.54	0	-0.567502	0.803502	0.117371
44040	24/09/2018--20:59:00	34.49	22	0.306894	0.946776	-0.320642
44100	24/09/2018--21:00:00	34.5	0	0.29128	0.932448	-0.349843
44160	24/09/2018--21:01:00	34.47	2	0.150752	0.961103	-0.364443
44220	24/09/2018--21:02:00	34.47	0	0.135138	0.961103	-0.379044
44280	24/09/2018--21:03:00	34.51	36	0.197595	0.989758	-0.174638
44340	24/09/2018--21:04:00	34.43	0	0.10391	101.841	-0.174638
44400	24/09/2018--21:05:00	34.34	1	0.40058	0.946776	-0.203839
44460	24/09/2018--21:06:00	34.32	0	0.384966	0.946776	-0.203839
44520	24/09/2018--21:07:00	34.32	8	0.213209	0.918121	-0.422845
44580	24/09/2018--21:08:00	34.29	12	0.29128	0.946776	-0.320642
44640	24/09/2018--21:09:00	34.35	0	0.260052	0.961103	-0.320642
44700	24/09/2018--21:10:00	34.39	3	0.135138	0.932448	-0.408245
44760	24/09/2018--21:11:00	34.4	0	0.306894	0.97543	-0.116236
44820	24/09/2018--21:12:00	34.4	8	0.306894	0.918121	-0.349843
44880	24/09/2018--21:13:00	34.4	29	0.0882954	0.918121	-0.466646
44940	24/09/2018--21:14:00	34.34	13	-0.130304	0.746193	-0.671053
45000	24/09/2018--21:15:00	34.25	0	-0.114689	0.731866	-0.714854
45060	24/09/2018--21:16:00	34.29	0	-0.130304	0.717538	-0.714854
45120	24/09/2018--21:17:00	34.31	0	0.0726812	0.76052	-0.700253
45180	24/09/2018--21:18:00	34.35	0	0.0726812	0.76052	-0.700253
45240	24/09/2018--21:19:00	34.41	0	0.0414528	0.76052	-0.685653
45300	24/09/2018--21:20:00	34.46	24	0.197595	0.918121	-0.437446
45360	24/09/2018--21:21:00	34.58	0	0.213209	0.918121	-0.437446
45420	24/09/2018--21:22:00	34.71	0	0.197595	0.918121	-0.437446
45480	24/09/2018--21:23:00	34.79	0	0.213209	0.918121	-0.452046
45540	24/09/2018--21:24:00	34.86	2	0.213209	0.903794	-0.466646
45600	24/09/2018--21:25:00	34.93	0	0.213209	0.903794	-0.466646
45660	24/09/2018--21:26:00	34.96	0	0.213209	0.903794	-0.466646
45720	24/09/2018--21:27:00	34.99	0	0.213209	0.903794	-0.466646
45780	24/09/2018--21:28:00	35.04	0	0.213209	0.889466	-0.466646
45840	24/09/2018--21:29:00	35.08	0	0.213209	0.889466	-0.481247
45900	24/09/2018--21:30:00	35.11	0	0.213209	0.889466	-0.481247
45960	24/09/2018--21:31:00	35.13	0	0.260052	0.903794	-0.452046
46020	24/09/2018--21:32:00	35.16	1	0.213209	0.903794	-0.466646
46080	24/09/2018--21:33:00	35.2	2	0.353737	0.846484	-0.481247
46140	24/09/2018--21:34:00	35.18	1	0.150752	0.903794	-0.481247
46200	24/09/2018--21:35:00	35.14	3	0.150752	0.903794	-0.481247
46260	24/09/2018--21:36:00	35.13	1	0.135138	0.889466	-0.495847
46320	24/09/2018--21:37:00	35.14	0	0.150752	0.875139	-0.525048
46380	24/09/2018--21:38:00	35.13	3	0.150752	0.875139	-0.525048
46440	24/09/2018--21:39:00	35.16	3	0.166367	0.875139	-0.510448
46500	24/09/2018--21:40:00	35.17	60	0.228823	0.918121	-0.408245
46560	24/09/2018--21:41:00	35.03	23	0.338123	0.97543	-0.0724347
46620	24/09/2018--21:42:00	34.9	15	0.166367	100.409	-0.203839
46680	24/09/2018--21:43:00	35.04	0	0.181981	100.409	-0.218439
46740	24/09/2018--21:44:00	35.06	1	0.228823	100.409	-0.130836
46800	24/09/2018--21:45:00	35.08	0	0.166367	100.409	-0.203839
46860	24/09/2018--21:46:00	35.11	0	0.181981	100.409	-0.174638
46920	24/09/2018--21:47:00	35.15	0	0.197595	101.841	-0.0578342
46980	24/09/2018--21:48:00	35.07	23	0.166367	0.946776	-0.393644
47040	24/09/2018--21:49:00	34.93	4	0.197595	0.97543	-0.306042
47100	24/09/2018--21:50:00	34.77	0	0.213209	0.918121	-0.437446
47160	24/09/2018--21:51:00	34.75	0	0.213209	0.903794	-0.466646
47220	24/09/2018--21:52:00	34.78	1	0.197595	0.903794	-0.452046
47280	24/09/2018--21:53:00	34.8	11	0.431808	0.875139	-0.393644
47340	24/09/2018--21:54:00	34.79	11	0.416194	0.889466	-0.349843
47400	24/09/2018--21:55:00	34.79	0	0.40058	0.875139	-0.393644
47460	24/09/2018--21:56:00	34.79	22	0.494265	0.846484	-0.364443
47520	24/09/2018--21:57:00	34.81	0	0.40058	0.860812	-0.452046
47580	24/09/2018--21:58:00	34.78	14	0.40058	0.688884	-0.685653
47640	24/09/2018--21:59:00	34.79	0	0.416194	0.674556	-0.671053
47700	24/09/2018--22:00:00	34.81	0	0.40058	0.674556	-0.685653
47760	24/09/2018--22:01:00	34.84	0	0.416194	0.674556	-0.685653
47820	24/09/2018--22:02:00	34.89	0	0.431808	0.645902	-0.685653
47880	24/09/2018--22:03:00	34.91	0	0.431808	0.645902	-0.685653
47940	24/09/2018--22:04:00	34.93	0	0.431808	0.631574	-0.700253
48000	24/09/2018--22:05:00	34.94	0	0.431808	0.631574	-0.700253
48060	24/09/2018--22:06:00	34.97	0	0.416194	0.631574	-0.700253
48120	24/09/2018--22:07:00	34.97	0	0.431808	0.631574	-0.700253
48180	24/09/2018--22:08:00	35	0	0.384966	0.631574	-0.729454
48240	24/09/2018--22:09:00	34.86	50	-0.161532	0.875139	-0.510448
48300	24/09/2018--22:10:00	34.71	0	-0.0366183	0.875139	-0.525048
48360	24/09/2018--22:11:00	34.72	0	0.0882954	0.860812	-0.56885
48420	24/09/2018--22:12:00	34.78	0	0.0882954	0.860812	-0.56885
48480	24/09/2018--22:13:00	34.82	0	0.275666	0.860812	-0.510448
48540	24/09/2018--22:14:00	34.87	0	0.260052	0.860812	-0.525048
48600	24/09/2018--22:15:00	34.92	40	-0.114689	0.875139	-0.525048
48660	24/09/2018--22:16:00	34.99	0	-0.0366183	0.875139	-0.539649
48720	24/09/2018--22:17:00	35.04	0	0.0726812	0.860812	-0.56885
48780	24/09/2018--22:18:00	35.11	0	0.0882954	0.860812	-0.58345
48840	24/09/2018--22:19:00	35.17	0	0.119524	0.846484	-0.56885
48900	24/09/2018--22:20:00	35.04	16	-0.083461	0.875139	-0.525048
48960	24/09/2018--22:21:00	34.94	0	-0.0210041	0.860812	-0.554249
49020	24/09/2018--22:22:00	34.93	0	0.0102243	0.860812	-0.56885
49080	24/09/2018--22:23:00	34.98	0	0.197595	0.875139	-0.525048
49140	24/09/2018--22:24:00	35.09	0	0.181981	0.875139	-0.510448
49200	24/09/2018--22:25:00	35.15	0	0.197595	0.875139	-0.510448
49260	24/09/2018--22:26:00	35.2	0	0.197595	0.875139	-0.510448
49320	24/09/2018--22:27:00	35.25	0	0.197595	0.875139	-0.510448
49380	24/09/2018--22:28:00	35.29	0	0.197595	0.875139	-0.525048
49440	24/09/2018--22:29:00	35.34	0	0.197595	0.889466	-0.495847
49500	24/09/2018--22:30:00	35.38	1	0.213209	0.875139	-0.510448
49560	24/09/2018--22:31:00	35.25	15	0.275666	0.860812	-0.510448
49620	24/09/2018--22:32:00	35.08	19	0.40058	0.875139	-0.393644
49680	24/09/2018--22:33:00	34.96	0	0.40058	0.889466	-0.393644
49740	24/09/2018--22:34:00	34.88	0	0.40058	0.875139	-0.393644
49800	24/09/2018--22:35:00	34.84	0	0.416194	0.889466	-0.379044
49860	24/09/2018--22:36:00	34.81	0	0.384966	0.889466	-0.393644
49920	24/09/2018--22:37:00	34.78	0	0.40058	0.875139	-0.393644
49980	24/09/2018--22:38:00	34.75	0	0.416194	0.875139	-0.393644
50040	24/09/2018--22:39:00	34.73	20	0.150752	0.97543	-0.320642
50100	24/09/2018--22:40:00	34.76	0	0.150752	0.961103	-0.364443
50160	24/09/2018--22:41:00	34.85	27	0.10391	0.97543	-0.306042
50220	24/09/2018--22:42:00	34.95	0	0.213209	0.989758	-0.233039
50280	24/09/2018--22:43:00	34.97	8	0.0258386	100.409	-0.233039
50340	24/09/2018--22:44:00	34.89	0	0.0258386	0.989758	-0.276841
50400	24/09/2018--22:45:00	34.9	3	0.228823	0.989758	-0.101636
50460	24/09/2018--22:46:00	34.97	4	0.29128	100.409	-0.0140329
50520	24/09/2018--22:47:00	35	1	0.166367	0.989758	0.204974
50580	24/09/2018--22:48:00	34.86	24	-0.0366183	0.803502	-0.656452
50640	24/09/2018--22:49:00	34.71	0	-0.0366183	0.789175	-0.656452
50700	24/09/2018--22:50:00	34.7	31	-0.161532	0.0154992	-100.686
50760	24/09/2018--22:51:00	34.52	289	-0.442588	0.889466	-0.145437
50820	24/09/2018--22:52:00	34.47	242	-0.426974	0.932448	0.146572
50880	24/09/2018--22:53:00	34.52	308	-0.333288	0.961103	0.0297684
50940	24/09/2018--22:54:00	34.45	0	-0.114689	101.841	0.0297684
51000	24/09/2018--22:55:00	34.43	0	-0.130304	101.841	-0.0286334
51060	24/09/2018--22:56:00	34.45	0	-0.083461	101.841	0.015168
51120	24/09/2018--22:57:00	34.47	97	0.181981	101.841	-0.0578342
51180	24/09/2018--22:58:00	34.41	80	0.0726812	0.946776	-0.408245
51240	24/09/2018--22:59:00	34.35	0	0.197595	0.903794	-0.466646
51300	24/09/2018--23:00:00	34.44	0	0.213209	0.903794	-0.481247
51360	24/09/2018--23:01:00	34.52	0	0.0726812	0.989758	-0.233039
51420	24/09/2018--23:02:00	34.59	0	0.0414528	0.97543	-0.320642
51480	24/09/2018--23:03:00	34.62	1	0.260052	0.889466	-0.481247
51540	24/09/2018--23:04:00	34.67	0	0.260052	0.889466	-0.466646
51600	24/09/2018--23:05:00	34.71	9	0.463037	0.875139	-0.320642
51660	24/09/2018--23:06:00	34.7	0	0.447422	0.875139	-0.320642
51720	24/09/2018--23:07:00	34.69	0	0.447422	0.875139	-0.335243
51780	24/09/2018--23:08:00	34.68	4	0.40058	0.846484	-0.452046
51840	24/09/2018--23:09:00	34.71	0	0.416194	0.846484	-0.452046
51900	24/09/2018--23:10:00	34.72	0	0.447422	0.846484	-0.422845
51960	24/09/2018--23:11:00	34.73	8	0.431808	0.846484	-0.422845
52020	24/09/2018--23:12:00	34.75	3	0.338123	0.860812	-0.495847
52080	24/09/2018--23:13:00	34.77	0	0.322509	0.846484	-0.510448
52140	24/09/2018--23:14:00	34.79	0	0.494265	0.832157	-0.408245
52200	24/09/2018--23:15:00	34.79	0	0.494265	0.81783	-0.393644
52260	24/09/2018--23:16:00	34.76	0	0.494265	0.81783	-0.408245
52320	24/09/2018--23:17:00	34.76	0	0.463037	0.832157	-0.422845
52380	24/09/2018--23:18:00	34.74	1	0.58795	0.803502	-0.320642
52440	24/09/2018--23:19:00	34.71	189	0.0258386	0.97543	-0.233039
52500	24/09/2018--23:20:00	34.56	323	-0.0210041	101.841	-0.130836
52560	24/09/2018--23:21:00	34.46	108	-0.458202	0.860812	-0.218439
52620	24/09/2018--23:22:00	34.43	2	-0.629959	0.717538	0.277976
52680	24/09/2018--23:23:00	34.4	206	0.057067	0.903794	0.0443688
52740	24/09/2018--23:24:00	34.36	182	-0.30206	0.961103	0.000567519
52800	24/09/2018--23:25:00	34.25	78	-0.114689	11.187	-0.335243
52860	24/09/2018--23:26:00	34.26	246	0.260052	0.932448	0.0297684
52920	24/09/2018--23:27:00	34.26	245	-0.0678467	104.707	-0.218439
52980	24/09/2018--23:28:00	34.24	368	-0.0678467	100.409	-0.0724347
53040	24/09/2018--23:29:00	34.28	546	0.0258386	104.707	-0.160037
53100	24/09/2018--23:30:00	34.25	308	-0.161532	100.409	-0.116236
53160	24/09/2018--23:31:00	34.25	34	-0.317674	0.961103	0.0297684
53220	24/09/2018--23:32:00	34.23	66	-0.458202	0.97543	0.0881701
53280	24/09/2018--23:33:00	34.19	174	0.69725	0.11579	-0.700253
53340	24/09/2018--23:34:00	34.11	0	0.712864	0.130118	-0.714854
53400	24/09/2018--23:35:00	34.29	54	0.353737	0.0584812	0.920395
53460	24/09/2018--23:36:00	34.48	1	0.275666	0.158772	0.934995
53520	24/09/2018--23:37:00	34.63	0	0.244438	0.144445	0.964196
53580	24/09/2018--23:38:00	34.77	6	0.962692	-0.0274828	0.219574
53640	24/09/2018--23:39:00	34.84	7	0.40058	0.0728085	0.905795
53700	24/09/2018--23:40:00	34.94	0	0.463037	0.130118	0.861993
53760	24/09/2018--23:41:00	35.04	4	0.478651	0.287718	0.832792
53820	24/09/2018--23:42:00	34.95	1	-0.348903	0.144445	0.905795
53880	24/09/2018--23:43:00	34.81	0	-0.364517	0.144445	0.920395
53940	24/09/2018--23:44:00	34.68	0	-0.364517	0.144445	0.920395
54000	24/09/2018--23:45:00	34.57	0	-0.380131	0.130118	0.920395
54060	24/09/2018--23:46:00	34.5	0	-0.380131	0.130118	0.905795
54120	24/09/2018--23:47:00	34.44	0	-0.395745	0.130118	0.905795
54180	24/09/2018--23:48:00	34.39	0	-0.395745	0.130118	0.905795
54240	24/09/2018--23:49:00	34.35	0	-0.395745	0.130118	0.905795
54300	24/09/2018--23:50:00	34.29	0	-0.380131	0.130118	0.891194
54360	24/09/2018--23:51:00	34.27	0	-0.395745	0.130118	0.905795
54420	24/09/2018--23:52:00	34.34	1	0.384966	-0.0131555	0.905795
54480	24/09/2018--23:53:00	34.56	0	0.40058	0.00117183	0.920395
54540	24/09/2018--23:54:00	34.73	0	0.416194	0.0154992	0.905795
54600	24/09/2018--23:55:00	34.86	0	0.744093	-0.0847922	0.657587
54660	24/09/2018--23:56:00	34.99	0	0.353737	0.0298265	0.920395
54720	24/09/2018--23:57:00	35.11	0	0.369351	0.0298265	0.920395
54780	24/09/2018--23:58:00	35.13	2	0.369351	0.0728085	0.920395
54840	24/09/2018--23:59:00	35.2	0	0.369351	0.0728085	0.920395
54900	25/09/2018--00:00:00	35.27	7	0.40058	0.0728085	0.905795
54960	25/09/2018--00:01:00	35.37	0	0.40058	0.0728085	0.905795
55020	25/09/2018--00:02:00	35.44	0	0.416194	0.0584812	0.905795
55080	25/09/2018--00:03:00	35.5	0	0.416194	0.0584812	0.891194
55140	25/09/2018--00:04:00	35.59	0	0.416194	0.0584812	0.905795
55200	25/09/2018--00:05:00	35.63	0	0.416194	0.0584812	0.905795
55260	25/09/2018--00:06:00	35.68	0	0.431808	0.0584812	0.891194
55320	25/09/2018--00:07:00	35.73	0	0.431808	0.0584812	0.891194
55380	25/09/2018--00:08:00	35.77	0	0.416194	0.0441538	0.891194
55440	25/09/2018--00:09:00	35.84	0	0.416194	0.0584812	0.891194
55500	25/09/2018--00:10:00	35.86	0	0.431808	0.0584812	0.891194
55560	25/09/2018--00:11:00	35.9	0	0.431808	0.0441538	0.891194
55620	25/09/2018--00:12:00	35.93	0	0.431808	0.0441538	0.891194
55680	25/09/2018--00:13:00	35.95	0	0.431808	0.0441538	0.891194
55740	25/09/2018--00:14:00	35.98	0	0.431808	0.0441538	0.876594
55800	25/09/2018--00:15:00	36.01	0	0.431808	0.0441538	0.891194
55860	25/09/2018--00:16:00	36.02	0	0.447422	0.0441538	0.876594
55920	25/09/2018--00:17:00	36.03	0	0.447422	0.0441538	0.891194
55980	25/09/2018--00:18:00	36.07	0	0.431808	0.0728085	0.891194
56040	25/09/2018--00:19:00	35.75	176	-0.348903	0.0298265	-0.963061
56100	25/09/2018--00:20:00	35.44	0	-0.364517	0.0298265	-0.948461
56160	25/09/2018--00:21:00	35.31	0	-0.380131	0.0298265	-0.948461
56220	25/09/2018--00:22:00	35.26	0	-0.380131	0.0298265	-0.948461
56280	25/09/2018--00:23:00	35.24	0	-0.380131	0.0298265	-0.948461
56340	25/09/2018--00:24:00	35.23	0	-0.380131	0.0298265	-0.93386
56400	25/09/2018--00:25:00	35.22	0	-0.380131	0.0298265	-0.93386
56460	25/09/2018--00:26:00	35.24	0	-0.380131	0.0298265	-0.93386
56520	25/09/2018--00:27:00	35.23	0	-0.380131	0.0441538	-0.93386
56580	25/09/2018--00:28:00	35.26	0	-0.395745	0.0298265	-0.948461
56640	25/09/2018--00:29:00	35.27	0	-0.395745	0.0298265	-0.93386
56700	25/09/2018--00:30:00	35.29	0	-0.395745	0.0298265	-0.93386
56760	25/09/2018--00:31:00	35.3	0	-0.395745	0.0298265	-0.948461
56820	25/09/2018--00:32:00	35.32	0	-0.380131	0.0441538	-0.948461
56880	25/09/2018--00:33:00	35.32	0	-0.395745	0.0298265	-0.93386
56940	25/09/2018--00:34:00	35.34	0	-0.380131	0.0298265	-0.93386
57000	25/09/2018--00:35:00	35.38	0	-0.380131	0.0298265	-0.93386
57060	25/09/2018--00:36:00	35.38	0	-0.395745	0.0298265	-0.93386
57120	25/09/2018--00:37:00	35.41	0	-0.395745	0.0441538	-0.93386
57180	25/09/2018--00:38:00	35.41	0	-0.395745	0.0298265	-0.948461
57240	25/09/2018--00:39:00	35.42	0	-0.395745	0.0441538	-0.948461
57300	25/09/2018--00:40:00	35.45	0	-0.395745	0.0441538	-0.948461
57360	25/09/2018--00:41:00	35.47	0	-0.395745	0.0298265	-0.93386
57420	25/09/2018--00:42:00	35.46	0	-0.395745	0.0298265	-0.93386
57480	25/09/2018--00:43:00	35.47	0	-0.380131	0.0441538	-0.948461
57540	25/09/2018--00:44:00	35.51	0	-0.380131	0.0298265	-0.948461
57600	25/09/2018--00:45:00	35.53	0	-0.380131	0.0298265	-0.948461
57660	25/09/2018--00:46:00	35.54	0	-0.380131	0.0298265	-0.93386
57720	25/09/2018--00:47:00	35.54	0	-0.380131	0.0441538	-0.948461
57780	25/09/2018--00:48:00	35.54	0	-0.380131	0.0441538	-0.93386
57840	25/09/2018--00:49:00	35.57	0	-0.380131	0.0441538	-0.948461
57900	25/09/2018--00:50:00	35.58	0	-0.380131	0.0441538	-0.948461
57960	25/09/2018--00:51:00	35.58	0	-0.380131	0.0441538	-0.948461
58020	25/09/2018--00:52:00	35.59	0	-0.380131	0.0441538	-0.948461
58080	25/09/2018--00:53:00	35.59	0	-0.380131	0.0298265	-0.948461
58140	25/09/2018--00:54:00	35.61	0	-0.380131	0.0441538	-0.948461
58200	25/09/2018--00:55:00	35.63	0	-0.380131	0.0441538	-0.948461
58260	25/09/2018--00:56:00	35.63	0	-0.380131	0.0441538	-0.948461
58320	25/09/2018--00:57:00	35.64	0	-0.380131	0.0298265	-0.948461
58380	25/09/2018--00:58:00	35.65	0	-0.380131	0.0298265	-0.948461
58440	25/09/2018--00:59:00	35.67	0	-0.380131	0.0441538	-0.948461
58500	25/09/2018--01:00:00	35.68	0	-0.380131	0.0298265	-0.948461
58560	25/09/2018--01:01:00	35.71	0	-0.380131	0.0441538	-0.948461
58620	25/09/2018--01:02:00	35.69	0	-0.380131	0.0298265	-0.948461
58680	25/09/2018--01:03:00	35.7	0	-0.380131	0.0298265	-0.948461
58740	25/09/2018--01:04:00	35.72	0	-0.380131	0.0441538	-0.948461
58800	25/09/2018--01:05:00	35.74	0	-0.380131	0.0298265	-0.93386
58860	25/09/2018--01:06:00	35.73	0	-0.380131	0.0441538	-0.948461
58920	25/09/2018--01:07:00	35.75	4	0.181981	0.0871358	-100.686
58980	25/09/2018--01:08:00	35.78	0	0.275666	0.0871358	-0.963061
59040	25/09/2018--01:09:00	35.79	0	0.260052	0.0871358	-0.963061
59100	25/09/2018--01:10:00	35.77	0	0.260052	0.0871358	-0.963061
59160	25/09/2018--01:11:00	35.75	0	0.275666	0.101463	-0.963061
59220	25/09/2018--01:12:00	35.64	35	0.416194	0.0441538	-0.91926
59280	25/09/2018--01:13:00	35.52	0	0.416194	0.0441538	-0.91926
59340	25/09/2018--01:14:00	35.54	0	0.416194	0.0298265	-0.91926
59400	25/09/2018--01:15:00	35.55	0	0.416194	0.0298265	-0.91926
59460	25/09/2018--01:16:00	35.56	0	0.416194	0.0441538	-0.91926
59520	25/09/2018--01:17:00	35.56	14	0.525494	0.0298265	-0.860858
59580	25/09/2018--01:18:00	35.54	1	0.509879	0.0298265	-0.875459
59640	25/09/2018--01:19:00	35.54	0	0.40058	0.0871358	-0.91926
59700	25/09/2018--01:20:00	35.54	0	0.416194	0.0728085	-0.91926
59760	25/09/2018--01:21:00	35.57	0	0.416194	0.0728085	-0.91926
59820	25/09/2018--01:22:00	35.55	0	0.40058	0.0728085	-0.91926
59880	25/09/2018--01:23:00	35.58	0	0.416194	0.0871358	-0.91926
59940	25/09/2018--01:24:00	35.6	0	0.40058	0.0871358	-0.91926
60000	25/09/2018--01:25:00	35.61	0	0.40058	0.0728085	-0.91926
60060	25/09/2018--01:26:00	35.63	0	0.40058	0.0728085	-0.91926
60120	25/09/2018--01:27:00	35.62	0	0.40058	0.0871358	-0.91926
60180	25/09/2018--01:28:00	35.64	0	0.40058	0.0871358	-0.91926
60240	25/09/2018--01:29:00	35.65	0	0.40058	0.0871358	-0.93386
60300	25/09/2018--01:30:00	35.68	0	0.40058	0.0728085	-0.91926
60360	25/09/2018--01:31:00	35.66	12	0.900235	-0.0131555	-0.437446
60420	25/09/2018--01:32:00	35.59	0	0.900235	-0.0131555	-0.437446
60480	25/09/2018--01:33:00	35.53	0	0.900235	-0.0131555	-0.437446
60540	25/09/2018--01:34:00	35.47	0	0.900235	-0.0131555	-0.437446
60600	25/09/2018--01:35:00	35.44	0	0.900235	-0.0131555	-0.437446
60660	25/09/2018--01:36:00	35.39	0	0.900235	-0.0131555	-0.437446
60720	25/09/2018--01:37:00	35.35	0	0.900235	-0.0131555	-0.437446
60780	25/09/2018--01:38:00	35.34	0	0.900235	-0.0131555	-0.437446
60840	25/09/2018--01:39:00	35.31	0	0.900235	-0.0131555	-0.437446
60900	25/09/2018--01:40:00	35.27	0	0.900235	-0.0131555	-0.452046
60960	25/09/2018--01:41:00	35.28	0	0.900235	-0.0131555	-0.452046
61020	25/09/2018--01:42:00	35.27	0	0.900235	-0.0131555	-0.452046
61080	25/09/2018--01:43:00	35.25	0	0.900235	-0.0131555	-0.452046
61140	25/09/2018--01:44:00	35.23	0	0.900235	-0.0131555	-0.452046
61200	25/09/2018--01:45:00	35.21	0	0.900235	-0.0131555	-0.437446
61260	25/09/2018--01:46:00	35.21	0	0.900235	-0.0131555	-0.452046
61320	25/09/2018--01:47:00	35.16	0	0.900235	-0.0131555	-0.452046
61380	25/09/2018--01:48:00	35.16	0	0.900235	-0.0131555	-0.437446
61440	25/09/2018--01:49:00	35.16	0	0.900235	-0.0131555	-0.452046
61500	25/09/2018--01:50:00	35.14	0	0.869006	0.00117183	-0.510448
61560	25/09/2018--01:51:00	35.16	0	0.853392	0.00117183	-0.525048
61620	25/09/2018--01:52:00	35.15	1	0.853392	0.00117183	-0.525048
61680	25/09/2018--01:53:00	35.14	4	0.853392	0.00117183	-0.525048
61740	25/09/2018--01:54:00	35.15	18	0.572336	-0.0274828	-0.817057
61800	25/09/2018--01:55:00	35.15	0	0.572336	-0.0274828	-0.831657
61860	25/09/2018--01:56:00	35.18	0	0.556722	-0.0131555	-0.846258
61920	25/09/2018--01:57:00	35.18	0	0.556722	-0.0131555	-0.831657
61980	25/09/2018--01:58:00	35.2	2	0.478651	-0.0131555	-0.890059
62040	25/09/2018--01:59:00	35.23	0	0.478651	-0.0131555	-0.890059
62100	25/09/2018--02:00:00	35.24	0	0.463037	-0.0131555	-0.875459
62160	25/09/2018--02:01:00	35.26	0	0.463037	0.00117183	-0.890059
62220	25/09/2018--02:02:00	35.32	0	0.463037	0.00117183	-0.890059
62280	25/09/2018--02:03:00	35.32	0	0.463037	-0.0131555	-0.890059
62340	25/09/2018--02:04:00	35.35	0	0.463037	0.00117183	-0.890059
62400	25/09/2018--02:05:00	35.39	0	0.463037	0.00117183	-0.890059
62460	25/09/2018--02:06:00	35.38	20	0.0102243	0.130118	-100.686
62520	25/09/2018--02:07:00	35.4	1	0.0102243	0.130118	-100.686
62580	25/09/2018--02:08:00	35.36	1	0.0258386	0.130118	-100.686
62640	25/09/2018--02:09:00	35.32	0	0.0102243	0.130118	-100.686
62700	25/09/2018--02:10:00	35.31	1	0.0102243	0.130118	-100.686
62760	25/09/2018--02:11:00	35.3	0	0.0102243	0.130118	-100.686
62820	25/09/2018--02:12:00	35.29	0	0.0102243	0.130118	-100.686
62880	25/09/2018--02:13:00	35.27	0	0.0102243	0.130118	-100.686
62940	25/09/2018--02:14:00	35.29	0	0.0102243	0.130118	-100.686
63000	25/09/2018--02:15:00	35.27	0	0.0102243	0.130118	-100.686
63060	25/09/2018--02:16:00	35.27	0	0.0102243	0.130118	-100.686
63120	25/09/2018--02:17:00	35.26	0	0.0102243	0.130118	-100.686
63180	25/09/2018--02:18:00	35.29	0	0.0102243	0.130118	-100.686
63240	25/09/2018--02:19:00	35.27	0	0.0102243	0.130118	-100.686
63300	25/09/2018--02:20:00	35.29	1	-0.00538987	0.130118	-100.686
63360	25/09/2018--02:21:00	35.29	0	0.0102243	0.130118	-100.686
63420	25/09/2018--02:22:00	35.29	0	0.0102243	0.130118	-100.686
63480	25/09/2018--02:23:00	35.27	0	0.0102243	0.130118	-100.686
63540	25/09/2018--02:24:00	35.29	0	0.0102243	0.130118	-100.686
63600	25/09/2018--02:25:00	35.29	0	0.0102243	0.130118	-100.686
63660	25/09/2018--02:26:00	35.3	0	0.0102243	0.130118	-100.686
63720	25/09/2018--02:27:00	35.3	1	-0.00538987	0.130118	-100.686
63780	25/09/2018--02:28:00	35.3	0	-0.00538987	0.130118	-100.686
63840	25/09/2018--02:29:00	35.3	0	0.0102243	0.130118	-100.686
63900	25/09/2018--02:30:00	35.32	0	-0.00538987	0.130118	-100.686
63960	25/09/2018--02:31:00	35.32	0	0.0102243	0.130118	-100.686
64020	25/09/2018--02:32:00	35.32	0	-0.00538987	0.130118	-0.992262
64080	25/09/2018--02:33:00	35.34	0	-0.00538987	0.130118	-100.686
64140	25/09/2018--02:34:00	35.33	0	-0.00538987	0.11579	-100.686
64200	25/09/2018--02:35:00	35.34	0	-0.00538987	0.130118	-100.686
64260	25/09/2018--02:36:00	35.36	5	0.369351	0.00117183	-0.948461
64320	25/09/2018--02:37:00	35.36	0	0.369351	0.0154992	-0.948461
64380	25/09/2018--02:38:00	35.38	0	0.369351	0.0154992	-0.948461
64440	25/09/2018--02:39:00	35.38	0	0.369351	0.0154992	-0.93386
64500	25/09/2018--02:40:00	35.38	0	0.369351	0.0154992	-0.948461
64560	25/09/2018--02:41:00	35.37	0	0.369351	0.0154992	-0.948461
64620	25/09/2018--02:42:00	35.36	0	0.369351	0.00117183	-0.948461
64680	25/09/2018--02:43:00	35.36	0	0.369351	0.0154992	-0.948461
64740	25/09/2018--02:44:00	35.36	0	0.369351	0.00117183	-0.948461
64800	25/09/2018--02:45:00	35.37	0	0.369351	0.0154992	-0.93386
64860	25/09/2018--02:46:00	35.36	0	0.369351	0.00117183	-0.948461
64920	25/09/2018--02:47:00	35.37	0	0.369351	0.0154992	-0.93386
64980	25/09/2018--02:48:00	35.37	0	0.369351	0.00117183	-0.93386
65040	25/09/2018--02:49:00	35.36	29	0.0414528	0.101463	-100.686
65100	25/09/2018--02:50:00	35.39	0	0.057067	0.11579	-100.686
65160	25/09/2018--02:51:00	35.4	0	0.0414528	0.11579	-100.686
65220	25/09/2018--02:52:00	35.4	0	0.0414528	0.11579	-100.686
65280	25/09/2018--02:53:00	35.41	0	0.0414528	0.11579	-100.686
65340	25/09/2018--02:54:00	35.41	0	0.0414528	0.11579	-100.686
65400	25/09/2018--02:55:00	35.41	0	0.0414528	0.11579	-100.686
65460	25/09/2018--02:56:00	35.46	2	0.416194	0.101463	-0.91926
65520	25/09/2018--02:57:00	35.45	0	0.416194	0.101463	-0.91926
65580	25/09/2018--02:58:00	35.42	0	0.416194	0.101463	-0.90466
65640	25/09/2018--02:59:00	35.43	0	0.416194	0.101463	-0.91926
65700	25/09/2018--03:00:00	35.44	0	0.416194	0.101463	-0.91926
65760	25/09/2018--03:01:00	35.43	0	0.416194	0.101463	-0.91926
65820	25/09/2018--03:02:00	35.41	0	0.416194	0.101463	-0.91926
65880	25/09/2018--03:03:00	35.43	0	0.416194	0.101463	-0.91926
65940	25/09/2018--03:04:00	35.42	0	0.416194	0.101463	-0.91926
66000	25/09/2018--03:05:00	35.42	14	-0.0990752	0.101463	-100.686
66060	25/09/2018--03:06:00	35.43	0	-0.0990752	0.11579	-100.686
66120	25/09/2018--03:07:00	35.45	1	-0.0990752	0.11579	-100.686
66180	25/09/2018--03:08:00	35.45	0	-0.114689	0.101463	-100.686
66240	25/09/2018--03:09:00	35.47	1	-0.114689	0.101463	-100.686
66300	25/09/2018--03:10:00	35.46	0	-0.114689	0.101463	-100.686
66360	25/09/2018--03:11:00	35.49	1	-0.114689	0.101463	-100.686
66420	25/09/2018--03:12:00	35.5	1	-0.114689	0.11579	-0.992262
66480	25/09/2018--03:13:00	35.52	0	-0.114689	0.101463	-100.686
66540	25/09/2018--03:14:00	35.51	2	-0.114689	0.101463	-100.686
66600	25/09/2018--03:15:00	35.5	0	-0.114689	0.101463	-100.686
66660	25/09/2018--03:16:00	35.52	0	-0.114689	0.101463	-100.686
66720	25/09/2018--03:17:00	35.54	1	-0.114689	0.101463	-100.686
66780	25/09/2018--03:18:00	35.55	1	-0.114689	0.101463	-100.686
66840	25/09/2018--03:19:00	35.54	2	-0.114689	0.101463	-100.686
66900	25/09/2018--03:20:00	35.54	3	-0.114689	0.101463	-100.686
66960	25/09/2018--03:21:00	35.54	2	-0.114689	0.11579	-100.686
67020	25/09/2018--03:22:00	35.55	0	-0.114689	0.11579	-100.686
67080	25/09/2018--03:23:00	35.57	1	-0.130304	0.101463	-0.992262
67140	25/09/2018--03:24:00	35.55	1	-0.130304	0.101463	-100.686
67200	25/09/2018--03:25:00	35.57	1	-0.114689	0.101463	-100.686
67260	25/09/2018--03:26:00	35.57	1	-0.114689	0.101463	-100.686
67320	25/09/2018--03:27:00	35.56	2	-0.130304	0.101463	-100.686
67380	25/09/2018--03:28:00	35.57	0	-0.130304	0.101463	-100.686
67440	25/09/2018--03:29:00	35.58	1	-0.130304	0.101463	-100.686
67500	25/09/2018--03:30:00	35.59	0	-0.130304	0.101463	-100.686
67560	25/09/2018--03:31:00	35.59	0	-0.130304	0.101463	-100.686
67620	25/09/2018--03:32:00	35.59	0	-0.130304	0.101463	-100.686
67680	25/09/2018--03:33:00	35.59	1	-0.130304	0.11579	-100.686
67740	25/09/2018--03:34:00	35.59	2	-0.130304	0.101463	-100.686
67800	25/09/2018--03:35:00	35.59	0	-0.130304	0.101463	-100.686
67860	25/09/2018--03:36:00	35.6	0	-0.130304	0.101463	-0.992262
67920	25/09/2018--03:37:00	35.6	1	-0.130304	0.101463	-100.686
67980	25/09/2018--03:38:00	35.61	0	-0.130304	0.101463	-100.686
68040	25/09/2018--03:39:00	35.61	1	-0.130304	0.101463	-100.686
68100	25/09/2018--03:40:00	35.63	1	-0.130304	0.101463	-100.686
68160	25/09/2018--03:41:00	35.64	0	-0.130304	0.101463	-100.686
68220	25/09/2018--03:42:00	35.63	2	-0.130304	0.101463	-0.992262
68280	25/09/2018--03:43:00	35.62	2	-0.130304	0.101463	-100.686
68340	25/09/2018--03:44:00	35.64	0	-0.130304	0.101463	-0.992262
68400	25/09/2018--03:45:00	35.66	0	-0.130304	0.11579	-100.686
68460	25/09/2018--03:46:00	35.65	1	-0.130304	0.11579	-100.686
68520	25/09/2018--03:47:00	35.65	0	-0.130304	0.101463	-100.686
68580	25/09/2018--03:48:00	35.64	2	-0.130304	0.101463	-0.992262
68640	25/09/2018--03:49:00	35.65	1	-0.130304	0.101463	-100.686
68700	25/09/2018--03:50:00	35.64	1	-0.130304	0.101463	-100.686
68760	25/09/2018--03:51:00	35.65	2	-0.130304	0.101463	-100.686
68820	25/09/2018--03:52:00	35.67	2	-0.130304	0.101463	-100.686
68880	25/09/2018--03:53:00	35.67	2	-0.130304	0.101463	-100.686
68940	25/09/2018--03:54:00	35.68	2	-0.130304	0.11579	-100.686
69000	25/09/2018--03:55:00	35.68	0	-0.130304	0.101463	-0.992262
69060	25/09/2018--03:56:00	35.66	2	-0.130304	0.101463	-100.686
69120	25/09/2018--03:57:00	35.68	3	-0.130304	0.101463	-100.686
69180	25/09/2018--03:58:00	35.69	0	-0.130304	0.101463	-100.686
69240	25/09/2018--03:59:00	35.68	2	-0.130304	0.101463	-100.686
69300	25/09/2018--04:00:00	35.68	1	-0.130304	0.101463	-0.992262
69360	25/09/2018--04:01:00	35.7	1	-0.130304	0.101463	-100.686
69420	25/09/2018--04:02:00	35.71	2	-0.130304	0.101463	-100.686
69480	25/09/2018--04:03:00	35.69	2	-0.130304	0.101463	-100.686
69540	25/09/2018--04:04:00	35.71	0	-0.130304	0.11579	-0.992262
69600	25/09/2018--04:05:00	35.72	2	-0.130304	0.101463	-100.686
69660	25/09/2018--04:06:00	35.71	1	-0.130304	0.11579	-100.686
69720	25/09/2018--04:07:00	35.72	2	-0.130304	0.101463	-100.686
69780	25/09/2018--04:08:00	35.73	1	-0.130304	0.101463	-0.992262
69840	25/09/2018--04:09:00	35.72	37	0.915849	0.0298265	-0.422845
69900	25/09/2018--04:10:00	35.71	2	0.322509	0.0584812	-0.963061
69960	25/09/2018--04:11:00	35.71	34	-0.130304	0.97543	-0.203839
70020	25/09/2018--04:12:00	35.54	167	0.29128	-0.0131555	0.949596
70080	25/09/2018--04:13:00	35.57	0	0.322509	-0.0274828	0.934995
70140	25/09/2018--04:14:00	35.66	0	0.338123	-0.0274828	0.920395
70200	25/09/2018--04:15:00	35.73	0	0.353737	-0.0418102	0.934995
70260	25/09/2018--04:16:00	35.81	0	0.338123	-0.0418102	0.920395
70320	25/09/2018--04:17:00	35.86	0	0.353737	-0.0418102	0.920395
70380	25/09/2018--04:18:00	35.92	0	0.369351	-0.0418102	0.920395
70440	25/09/2018--04:19:00	35.94	0	0.369351	-0.0418102	0.920395
70500	25/09/2018--04:20:00	35.96	0	0.384966	-0.0418102	0.920395
70560	25/09/2018--04:21:00	36	0	0.384966	-0.0418102	0.905795
70620	25/09/2018--04:22:00	36.02	0	0.40058	-0.0418102	0.905795
70680	25/09/2018--04:23:00	36.04	0	0.40058	-0.0418102	0.905795
70740	25/09/2018--04:24:00	36.05	0	0.40058	-0.0418102	0.905795
70800	25/09/2018--04:25:00	36.09	0	0.40058	-0.0418102	0.905795
70860	25/09/2018--04:26:00	36.11	0	0.40058	-0.0418102	0.905795
70920	25/09/2018--04:27:00	36.11	0	0.40058	-0.0418102	0.905795
70980	25/09/2018--04:28:00	36.13	0	0.416194	-0.0418102	0.905795
71040	25/09/2018--04:29:00	36.14	0	0.40058	-0.0561375	0.905795
71100	25/09/2018--04:30:00	36.15	0	0.40058	-0.0561375	0.891194
71160	25/09/2018--04:31:00	36.17	0	0.416194	-0.0561375	0.891194
71220	25/09/2018--04:32:00	36.17	0	0.416194	-0.0561375	0.891194
71280	25/09/2018--04:33:00	36.18	0	0.431808	-0.0561375	0.891194
71340	25/09/2018--04:34:00	36.19	0	0.416194	-0.0561375	0.891194
71400	25/09/2018--04:35:00	36.2	0	0.431808	-0.0561375	0.905795
71460	25/09/2018--04:36:00	36.2	0	0.416194	-0.0561375	0.891194
71520	25/09/2018--04:37:00	36.21	0	0.416194	-0.0561375	0.905795
71580	25/09/2018--04:38:00	36.22	0	0.431808	-0.0561375	0.891194
71640	25/09/2018--04:39:00	36.21	0	0.431808	-0.0561375	0.891194
71700	25/09/2018--04:40:00	36.24	0	0.431808	-0.0561375	0.876594
71760	25/09/2018--04:41:00	36.23	0	0.431808	-0.0561375	0.891194
71820	25/09/2018--04:42:00	36.23	0	0.431808	-0.0561375	0.891194
71880	25/09/2018--04:43:00	36.22	0	0.447422	-0.0561375	0.891194
71940	25/09/2018--04:44:00	36.24	0	0.416194	-0.0561375	0.891194
72000	25/09/2018--04:45:00	36.27	0	0.447422	-0.0561375	0.876594
72060	25/09/2018--04:46:00	36.25	0	0.447422	-0.0561375	0.876594
72120	25/09/2018--04:47:00	36.26	0	0.447422	-0.0561375	0.891194
72180	25/09/2018--04:48:00	36.27	0	0.431808	-0.0561375	0.891194
72240	25/09/2018--04:49:00	36.27	0	0.447422	-0.0704648	0.876594
72300	25/09/2018--04:50:00	36.27	0	0.447422	-0.0561375	0.876594
72360	25/09/2018--04:51:00	36.14	21	0.837778	0.101463	0.526183
72420	25/09/2018--04:52:00	35.6	0	0.853392	0.101463	0.511583
72480	25/09/2018--04:53:00	35.15	0	0.837778	0.101463	0.511583
72540	25/09/2018--04:54:00	34.89	9	0.962692	0.11579	0.161172
72600	25/09/2018--04:55:00	34.71	16	0.228823	0.158772	0.949596
72660	25/09/2018--04:56:00	34.65	0	-0.083461	0.0728085	0.993397
72720	25/09/2018--04:57:00	34.6	0	-0.083461	0.0728085	0.978797
72780	25/09/2018--04:58:00	34.6	0	0.69725	0.0441538	0.75979
72840	25/09/2018--04:59:00	34.84	1	0.509879	-0.113447	0.832792
72900	25/09/2018--05:00:00	35.11	2	0.525494	-0.113447	0.818192
