# Supplementary material for: A randomized cross-over trial investigating differences in 24-h personal air and skin temperatures using wearable sensors between two climatologically contrasting settings
Source: Sci Rep. 2021 Nov 10;11:22020. doi: 10.1038/s41598-021-01180-y (PMC8580978; doi:10.1038/s41598-021-01180-y)
Supplement: Supplementary file 2 — Supplementary Data. [file 41598_2021_1180_MOESM2_ESM.zip › New folder/new/T26_A1new.csv]

Index	Date	Temperature	Activity	X-axis	Y-axis	Z-axis	Marker
45660	02/08/2018--05:00:00	32.29	0	0.0431025	-0.0763791	0.987762
45720	02/08/2018--05:01:00	32.32	0	0.0274328	-0.0763791	0.987762
45780	02/08/2018--05:02:00	32.34	0	0.0274328	-0.0763791	100.225
45840	02/08/2018--05:03:00	32.38	0	0.0274328	-0.0763791	0.987762
45900	02/08/2018--05:04:00	32.4	0	0.0274328	-0.0763791	0.987762
45960	02/08/2018--05:05:00	32.45	0	0.0274328	-0.0763791	0.987762
46020	02/08/2018--05:06:00	32.48	0	0.0274328	-0.0763791	100.225
46080	02/08/2018--05:07:00	32.56	0	0.0274328	-0.0763791	100.225
46140	02/08/2018--05:08:00	32.63	0	0.0274328	-0.0763791	0.987762
46200	02/08/2018--05:09:00	32.71	0	0.0274328	-0.0763791	0.987762
46260	02/08/2018--05:10:00	32.77	0	0.0274328	-0.0763791	100.225
46320	02/08/2018--05:11:00	32.84	0	0.0274328	-0.0763791	0.987762
46380	02/08/2018--05:12:00	32.89	0	0.0274328	-0.0616242	100.225
46440	02/08/2018--05:13:00	32.95	0	0.0117632	-0.0616242	0.987762
46500	02/08/2018--05:14:00	32.98	0	0.0117632	-0.0616242	100.225
46560	02/08/2018--05:15:00	33.03	0	0.0117632	-0.0468693	100.225
46620	02/08/2018--05:16:00	33.06	0	0.0117632	-0.0616242	100.225
46680	02/08/2018--05:17:00	33.08	0	0.0117632	-0.0468693	100.225
46740	02/08/2018--05:18:00	33.13	0	0.0117632	-0.0616242	100.225
46800	02/08/2018--05:19:00	33.15	0	0.0117632	-0.0616242	0.987762
46860	02/08/2018--05:20:00	33.19	0	0.0117632	-0.0616242	100.225
46920	02/08/2018--05:21:00	33.2	0	0.0117632	-0.0468693	0.987762
46980	02/08/2018--05:22:00	33.18	0	0.0117632	-0.0468693	100.225
47040	02/08/2018--05:23:00	33.21	129	0.325157	-0.371477	0.842902
47100	02/08/2018--05:24:00	33.16	2	0.325157	-0.386232	0.842902
47160	02/08/2018--05:25:00	32.93	0	0.325157	-0.386232	0.842902
47220	02/08/2018--05:26:00	32.64	0	0.325157	-0.386232	0.842902
47280	02/08/2018--05:27:00	32.36	0	0.325157	-0.386232	0.842902
47340	02/08/2018--05:28:00	32.06	0	0.325157	-0.386232	0.842902
47400	02/08/2018--05:29:00	31.79	0	0.325157	-0.386232	0.857388
47460	02/08/2018--05:30:00	31.56	0	0.325157	-0.386232	0.842902
47520	02/08/2018--05:31:00	31.32	1	0.325157	-0.386232	0.842902
47580	02/08/2018--05:32:00	31.11	0	0.325157	-0.386232	0.842902
47640	02/08/2018--05:33:00	30.92	1	0.325157	-0.386232	0.842902
47700	02/08/2018--05:34:00	30.79	0	0.325157	-0.386232	0.842902
47760	02/08/2018--05:35:00	30.62	2	0.325157	-0.386232	0.842902
47820	02/08/2018--05:36:00	30.5	0	0.325157	-0.386232	0.842902
47880	02/08/2018--05:37:00	30.38	1	0.325157	-0.386232	0.842902
47940	02/08/2018--05:38:00	30.26	0	0.325157	-0.386232	0.842902
48000	02/08/2018--05:39:00	30.17	0	0.325157	-0.386232	0.842902
48060	02/08/2018--05:40:00	30.08	0	0.325157	-0.386232	0.842902
48120	02/08/2018--05:41:00	29.99	0	0.325157	-0.386232	0.842902
48180	02/08/2018--05:42:00	29.92	0	0.325157	-0.386232	0.842902
48240	02/08/2018--05:43:00	29.86	0	0.309487	-0.386232	0.842902
48300	02/08/2018--05:44:00	29.8	0	0.325157	-0.386232	0.842902
48360	02/08/2018--05:45:00	29.73	1	0.325157	-0.386232	0.842902
48420	02/08/2018--05:46:00	29.7	0	0.325157	-0.386232	0.857388
48480	02/08/2018--05:47:00	30.85	78	0.325157	-0.179663	-0.938877
48540	02/08/2018--05:48:00	31.96	0	0.262478	-0.179663	-0.967849
48600	02/08/2018--05:49:00	32.58	0	0.262478	-0.179663	-0.953363
48660	02/08/2018--05:50:00	32.95	0	0.262478	-0.179663	-0.953363
48720	02/08/2018--05:51:00	32.75	331	0.857926	0.336758	-0.460839
48780	02/08/2018--05:52:00	32.43	47	0.795247	0.115434	-0.620185
48840	02/08/2018--05:53:00	32.21	48	0.998953	0.0711697	-0.0117723
48900	02/08/2018--05:54:00	31.94	361	0.998953	-0.0763791	-0.344951
48960	02/08/2018--05:55:00	31.41	242	0.0431025	0.0121502	-102.579
49020	02/08/2018--05:56:00	30.79	0	0.0431025	0.0121502	-101.131
49080	02/08/2018--05:57:00	30.19	0	0.0431025	-0.00260468	-102.579
49140	02/08/2018--05:58:00	29.74	0	0.0274328	0.0121502	-101.131
49200	02/08/2018--05:59:00	29.36	0	0.0274328	0.0121502	-101.131
49260	02/08/2018--06:00:00	29.05	0	0.0274328	0.0121502	-101.131
49320	02/08/2018--06:01:00	28.89	8	0.0274328	0.0121502	-102.579
49380	02/08/2018--06:02:00	28.79	321	0.983284	-0.0468693	0.0606578
49440	02/08/2018--06:03:00	29.34	192	0.983284	0.0121502	0.0606578
49500	02/08/2018--06:04:00	29.69	4	0.983284	-0.105889	0.0171997
49560	02/08/2018--06:05:00	29.86	0	0.998953	-0.00260468	0.0316858
49620	02/08/2018--06:06:00	30	151	0.889265	-0.0616242	-0.489811
49680	02/08/2018--06:07:00	30.23	27	0.967614	-0.135399	-0.156632
49740	02/08/2018--06:08:00	30.43	30	103.029	-0.209173	-0.417381
49800	02/08/2018--06:09:00	30.36	283	0.998953	-0.0616242	0.0606578
49860	02/08/2018--06:10:00	30.39	211	0.983284	0.0859246	0.133088
49920	02/08/2018--06:11:00	30.44	70	0.983284	0.0711697	0.176546
49980	02/08/2018--06:12:00	30.62	0	0.983284	-0.0173596	0.191032
50040	02/08/2018--06:13:00	30.61	245	0.998953	-0.120644	0.350378
50100	02/08/2018--06:14:00	30.34	111	0.998953	-0.0616242	0.0316858
50160	02/08/2018--06:15:00	30.3	153	0.920605	-0.091134	0.0461718
50220	02/08/2018--06:16:00	30.41	142	101.462	-0.00260468	0.00271374
50280	02/08/2018--06:17:00	30.34	255	0.998953	0.0121502	0.0606578
50340	02/08/2018--06:18:00	30.13	549	0.967614	0.115434	0.118602
50400	02/08/2018--06:19:00	29.91	284	103.029	-0.0321144	0.0896298
50460	02/08/2018--06:20:00	29.79	151	0.998953	0.0121502	0.0316858
50520	02/08/2018--06:21:00	29.66	425	0.967614	-0.091134	-0.0117723
50580	02/08/2018--06:22:00	29.46	569	0.983284	0.04166	-0.0117723
50640	02/08/2018--06:23:00	29.19	561	104.596	-0.253438	0.00271374
50700	02/08/2018--06:24:00	28.62	1192	129.668	-0.179663	-0.0842023
50760	02/08/2018--06:25:00	28.18	658	0.951944	-0.209173	-0.0117723
50820	02/08/2018--06:26:00	27.29	175	0.889265	-0.120644	0.393836
50880	02/08/2018--06:27:00	26.4	176	0.904935	-0.00260468	0.393836
50940	02/08/2018--06:28:00	26.21	98	0.889265	-0.0468693	0.422808
51000	02/08/2018--06:29:00	25.89	61	0.873596	0.0269051	0.437294
51060	02/08/2018--06:30:00	25.54	201	0.795247	-0.0616242	0.437294
51120	02/08/2018--06:31:00	25.46	153	0.967614	0.0859246	0.437294
51180	02/08/2018--06:32:00	25.38	241	0.967614	0.0564148	0.350378
51240	02/08/2018--06:33:00	24.98	282	0.920605	0.189209	0.350378
51300	02/08/2018--06:34:00	25.05	251	0.826587	-0.0173596	0.567668
51360	02/08/2018--06:35:00	25.05	240	0.998953	0.0269051	0.176546
51420	02/08/2018--06:36:00	24.63	71	0.967614	0.115434	0.364864
51480	02/08/2018--06:37:00	24.34	191	0.904935	-0.0173596	0.422808
51540	02/08/2018--06:38:00	24.34	176	0.857926	-0.0321144	0.335892
51600	02/08/2018--06:39:00	24.56	115	0.795247	-0.0616242	0.567668
51660	02/08/2018--06:40:00	24.67	137	0.998953	0.0269051	0.350378
51720	02/08/2018--06:41:00	24.53	476	115.565	-0.135399	0.133088
51780	02/08/2018--06:42:00	24.56	360	101.462	-0.0321144	0.277948
51840	02/08/2018--06:43:00	24.71	277	0.810917	-0.00260468	0.495238
51900	02/08/2018--06:44:00	24.82	372	0.983284	0.0564148	0.364864
51960	02/08/2018--06:45:00	24.63	243	0.842256	0.248228	0.393836
52020	02/08/2018--06:46:00	24.24	241	120.266	0.144944	-0.0117723
52080	02/08/2018--06:47:00	24.31	961	0.983284	-0.00260468	0.0606578
52140	02/08/2018--06:48:00	24.68	794	0.998953	0.100679	-0.0117723
52200	02/08/2018--06:49:00	24.81	810	0.967614	-0.105889	0.0171997
52260	02/08/2018--06:50:00	25.27	5	0.873596	0.292493	0.408322
52320	02/08/2018--06:51:00	25.8	19	0.967614	0.0859246	0.263462
52380	02/08/2018--06:52:00	25.98	84	0.889265	-0.135399	-0.0552303
52440	02/08/2018--06:53:00	26.12	277	0.983284	0.0564148	0.0316858
52500	02/08/2018--06:54:00	26.44	28	0.967614	-0.209173	0.0316858
52560	02/08/2018--06:55:00	26.59	31	0.998953	0.218719	0.0316858
52620	02/08/2018--06:56:00	26.85	43	0.920605	-0.223928	0.220004
52680	02/08/2018--06:57:00	27.02	205	104.596	0.0121502	0.0171997
52740	02/08/2018--06:58:00	27.07	269	0.873596	-0.0321144	0.263462
52800	02/08/2018--06:59:00	27.04	280	101.462	0.130189	0.0171997
52860	02/08/2018--07:00:00	27.09	294	0.936274	-0.253438	0.133088
52920	02/08/2018--07:01:00	27.05	754	154.739	0.203964	0.0316858
52980	02/08/2018--07:02:00	26.99	718	148.471	-0.0173596	0.0606578
53040	02/08/2018--07:03:00	26.8	749	0.889265	-0.150153	0.0316858
53100	02/08/2018--07:04:00	25.94	392	0.951944	-0.105889	0.104116
53160	02/08/2018--07:05:00	25.13	480	113.998	-0.0763791	0.176546
53220	02/08/2018--07:06:00	24.82	584	104.596	-0.209173	-0.0262583
53280	02/08/2018--07:07:00	24.7	783	120.266	-0.297702	-0.0697163
53340	02/08/2018--07:08:00	24.43	392	101.462	-0.0173596	0.0316858
53400	02/08/2018--07:09:00	24.6	284	0.716899	-0.179663	0.0606578
53460	02/08/2018--07:10:00	24.79	885	0.967614	-0.0173596	0.118602
53520	02/08/2018--07:11:00	25.13	402	0.998953	0.0711697	0.437294
53580	02/08/2018--07:12:00	25.75	222	0.795247	-0.223928	0.422808
53640	02/08/2018--07:13:00	25.73	312	101.462	-0.194418	0.277948
53700	02/08/2018--07:14:00	25.73	146	0.857926	-0.0763791	0.466266
53760	02/08/2018--07:15:00	25.9	149	0.920605	0.351512	0.393836
53820	02/08/2018--07:16:00	26.02	172	0.889265	-0.091134	0.495238
53880	02/08/2018--07:17:00	25.95	73	0.873596	-0.120644	0.364864
53940	02/08/2018--07:18:00	25.6	46	0.857926	0.0711697	0.625612
54000	02/08/2018--07:19:00	24.86	187	0.795247	-0.150153	0.553182
54060	02/08/2018--07:20:00	23.86	348	135.936	-0.150153	0.59664
54120	02/08/2018--07:21:00	22.85	275	0.826587	-0.0763791	0.350378
54180	02/08/2018--07:22:00	22.29	356	0.857926	0.0711697	0.277948
54240	02/08/2018--07:23:00	22.04	343	0.810917	-0.0763791	0.480752
54300	02/08/2018--07:24:00	21.6	192	0.967614	-0.120644	0.495238
54360	02/08/2018--07:25:00	20.86	180	0.936274	0.0564148	0.277948
54420	02/08/2018--07:26:00	20.28	202	0.951944	0.0859246	0.30692
54480	02/08/2018--07:27:00	20.8	49	0.857926	-0.0763791	0.437294
54540	02/08/2018--07:28:00	21.23	8	0.873596	-0.091134	0.437294
54600	02/08/2018--07:29:00	21.55	29	0.904935	-0.253438	0.408322
54660	02/08/2018--07:30:00	21.34	99	0.951944	-0.0321144	0.23449
54720	02/08/2018--07:31:00	21	62	0.904935	-0.0468693	0.321406
54780	02/08/2018--07:32:00	20.71	69	0.920605	0.159699	0.176546
54840	02/08/2018--07:33:00	20.36	209	0.889265	-0.0173596	0.480752
54900	02/08/2018--07:34:00	20.72	114	0.920605	-0.0468693	0.408322
54960	02/08/2018--07:35:00	20.73	202	0.920605	-0.135399	0.321406
55020	02/08/2018--07:36:00	20.68	78	0.967614	-0.0763791	0.30692
55080	02/08/2018--07:37:00	20.95	86	0.889265	-0.00260468	0.480752
55140	02/08/2018--07:38:00	20.91	126	0.873596	-0.150153	0.321406
55200	02/08/2018--07:39:00	21.1	107	103.029	-0.0468693	0.422808
55260	02/08/2018--07:40:00	21.27	228	134.369	-0.120644	-0.214576
55320	02/08/2018--07:41:00	21.61	617	101.462	0.130189	0.0316858
55380	02/08/2018--07:42:00	22.01	869	113.998	-0.179663	0.0606578
55440	02/08/2018--07:43:00	23.28	839	0.983284	-0.150153	0.0316858
55500	02/08/2018--07:44:00	24.41	920	0.951944	-0.238683	-0.171118
55560	02/08/2018--07:45:00	25.36	713	0.763908	-0.164908	0.220004
55620	02/08/2018--07:46:00	26.07	635	0.68556	0.0269051	-0.649157
55680	02/08/2018--07:47:00	26.79	794	0.748238	-0.105889	0.0461718
55740	02/08/2018--07:48:00	26.85	577	0.967614	0.0269051	0.147574
55800	02/08/2018--07:49:00	27.42	16	0.983284	0.189209	0.0606578
55860	02/08/2018--07:50:00	27.59	268	0.998953	0.0269051	0.0316858
55920	02/08/2018--07:51:00	27.72	60	0.983284	0.0711697	0.0316858
55980	02/08/2018--07:52:00	27.87	512	0.904935	-0.0321144	0.321406
56040	02/08/2018--07:53:00	27.99	408	0.983284	0.0564148	0.248976
56100	02/08/2018--07:54:00	28.07	251	0.983284	0.0121502	0.0896298
56160	02/08/2018--07:55:00	27.92	243	0.998953	0.0269051	0.0751438
56220	02/08/2018--07:56:00	27.97	174	0.904935	0.0564148	0.408322
56280	02/08/2018--07:57:00	28.24	15	0.889265	-0.0616242	0.422808
56340	02/08/2018--07:58:00	28.41	61	0.873596	0.0269051	0.437294
56400	02/08/2018--07:59:00	28.64	20	0.967614	-0.0468693	0.321406
56460	02/08/2018--08:00:00	28.72	88	0.936274	0.130189	0.335892
56520	02/08/2018--08:01:00	28.66	43	0.904935	0.0711697	0.408322
56580	02/08/2018--08:02:00	28.7	79	0.998953	0.0269051	0.0751438
56640	02/08/2018--08:03:00	28.72	124	0.998953	0.0121502	0.437294
56700	02/08/2018--08:04:00	28.64	107	0.998953	0.0711697	0.0606578
56760	02/08/2018--08:05:00	28.6	100	0.983284	0.0269051	0.133088
56820	02/08/2018--08:06:00	28.56	107	104.596	-0.0321144	-0.27252
56880	02/08/2018--08:07:00	28.45	732	110.864	-0.0321144	0.0316858
56940	02/08/2018--08:08:00	28.47	365	0.857926	0.115434	0.52421
57000	02/08/2018--08:09:00	28.35	130	0.920605	0.0564148	0.335892
57060	02/08/2018--08:10:00	27.87	88	0.889265	0.0859246	0.495238
57120	02/08/2018--08:11:00	27.38	117	-0.207612	0.0564148	-0.982335
57180	02/08/2018--08:12:00	27.04	104	0.920605	-0.091134	0.52421
57240	02/08/2018--08:13:00	26.84	131	0.889265	-0.0616242	0.408322
57300	02/08/2018--08:14:00	26.46	141	117.132	0.0859246	0.45178
57360	02/08/2018--08:15:00	26.3	69	0.920605	0.04166	0.509724
57420	02/08/2018--08:16:00	26.2	81	0.810917	0.0121502	0.422808
57480	02/08/2018--08:17:00	26.04	62	0.904935	0.174454	0.350378
57540	02/08/2018--08:18:00	25.94	85	0.904935	-0.091134	0.408322
57600	02/08/2018--08:19:00	25.65	156	0.889265	0.0564148	0.437294
57660	02/08/2018--08:20:00	25.53	129	0.857926	-0.00260468	0.37935
57720	02/08/2018--08:21:00	25.33	74	0.857926	0.100679	0.422808
57780	02/08/2018--08:22:00	25.22	77	0.967614	0.04166	0.45178
57840	02/08/2018--08:23:00	25.01	104	0.936274	-0.00260468	0.422808
57900	02/08/2018--08:24:00	24.99	187	0.842256	-0.00260468	0.437294
57960	02/08/2018--08:25:00	24.85	226	0.826587	-0.091134	0.45178
58020	02/08/2018--08:26:00	24.94	154	0.904935	0.0564148	0.393836
58080	02/08/2018--08:27:00	24.97	79	0.857926	-0.0616242	0.437294
58140	02/08/2018--08:28:00	24.75	74	0.748238	0.0269051	0.437294
58200	02/08/2018--08:29:00	24.61	140	0.810917	-0.0468693	0.364864
58260	02/08/2018--08:30:00	24.79	125	0.763908	0.0711697	0.408322
58320	02/08/2018--08:31:00	25.01	191	0.967614	-0.0468693	0.495238
58380	02/08/2018--08:32:00	25.18	142	0.810917	0.0269051	0.466266
58440	02/08/2018--08:33:00	25.04	162	0.810917	-0.0468693	0.509724
58500	02/08/2018--08:34:00	24.74	226	0.873596	-0.0468693	0.37935
58560	02/08/2018--08:35:00	24.62	255	0.889265	-0.0173596	-0.12766
58620	02/08/2018--08:36:00	24.6	367	115.565	-0.00260468	-0.0262583
58680	02/08/2018--08:37:00	25.58	986	0.936274	0.0564148	0.147574
58740	02/08/2018--08:38:00	25.87	97	0.920605	0.0859246	0.104116
58800	02/08/2018--08:39:00	27.34	1174	0.904935	0.218719	0.784958
58860	02/08/2018--08:40:00	28.1	1090	103.029	0.144944	0.0171997
58920	02/08/2018--08:41:00	28.62	1243	0.951944	-0.120644	0.0751438
58980	02/08/2018--08:42:00	28.18	793	109.297	0.0859246	-0.301492
59040	02/08/2018--08:43:00	26.66	890	0.513193	0.0564148	0.118602
59100	02/08/2018--08:44:00	26.77	1306	165.708	-0.120644	0.16206
59160	02/08/2018--08:45:00	27.16	1430	176.677	0.277738	0.00271374
59220	02/08/2018--08:46:00	27.51	1066	0.889265	0.0711697	0.0171997
59280	02/08/2018--08:47:00	27.52	318	0.951944	0.159699	0.147574
59340	02/08/2018--08:48:00	27.48	17	103.029	0.0711697	0.0316858
59400	02/08/2018--08:49:00	27.34	39	103.029	-0.0468693	0.0461718
59460	02/08/2018--08:50:00	27.19	59	0.967614	0.04166	0.0896298
59520	02/08/2018--08:51:00	27.03	172	0.920605	0.203964	0.0606578
59580	02/08/2018--08:52:00	27.03	996	0.466184	-0.0763791	-0.0117723
59640	02/08/2018--08:53:00	27.52	453	0.779578	-0.135399	0.59664
59700	02/08/2018--08:54:00	28.05	113	0.857926	-0.179663	0.495238
59760	02/08/2018--08:55:00	28.2	111	0.810917	-0.0468693	0.393836
59820	02/08/2018--08:56:00	27.91	174	0.873596	0.04166	0.408322
59880	02/08/2018--08:57:00	27.16	140	0.920605	-0.0616242	0.335892
59940	02/08/2018--08:58:00	26.92	296	0.936274	-0.0173596	0.408322
60000	02/08/2018--08:59:00	26.6	273	0.920605	0.0711697	0.248976
60060	02/08/2018--09:00:00	26.38	74	0.873596	-0.135399	0.263462
60120	02/08/2018--09:01:00	26.32	64	0.826587	0.0859246	0.538696
60180	02/08/2018--09:02:00	26	87	10.773	-0.00260468	0.263462
60240	02/08/2018--09:03:00	25.87	208	0.889265	0.0121502	0.59664
60300	02/08/2018--09:04:00	25.72	125	0.857926	-0.091134	0.45178
60360	02/08/2018--09:05:00	25.7	152	0.748238	0.0564148	0.37935
60420	02/08/2018--09:06:00	25.7	111	0.810917	-0.0321144	0.495238
60480	02/08/2018--09:07:00	25.65	85	0.842256	-0.0616242	0.45178
60540	02/08/2018--09:08:00	25.7	54	0.842256	-0.120644	0.422808
60600	02/08/2018--09:09:00	25.82	213	0.873596	0.0269051	0.495238
60660	02/08/2018--09:10:00	25.89	51	0.904935	-0.0321144	0.495238
60720	02/08/2018--09:11:00	25.93	40	0.842256	-0.0616242	0.480752
60780	02/08/2018--09:12:00	26.29	43	0.904935	0.04166	0.37935
60840	02/08/2018--09:13:00	26.7	109	0.873596	-0.0763791	0.437294
60900	02/08/2018--09:14:00	27.04	154	0.904935	0.0564148	0.350378
60960	02/08/2018--09:15:00	27.43	136	0.795247	-0.0763791	0.422808
61020	02/08/2018--09:16:00	27.79	199	0.873596	-0.00260468	0.538696
61080	02/08/2018--09:17:00	28.07	310	0.904935	-0.135399	0.611126
61140	02/08/2018--09:18:00	28.33	313	0.920605	-0.0468693	0.480752
61200	02/08/2018--09:19:00	28.52	370	0.810917	-0.135399	0.422808
61260	02/08/2018--09:20:00	28.71	159	0.889265	0.0564148	0.52421
61320	02/08/2018--09:21:00	28.98	221	0.951944	-0.0468693	0.292434
61380	02/08/2018--09:22:00	29.15	634	0.983284	0.130189	0.104116
61440	02/08/2018--09:23:00	29.07	353	0.967614	0.203964	0.0606578
61500	02/08/2018--09:24:00	28.97	404	0.575872	-0.223928	-0.0552303
61560	02/08/2018--09:25:00	29.39	168	0.998953	0.130189	0.220004
61620	02/08/2018--09:26:00	30.21	124	103.029	-0.0763791	0.263462
61680	02/08/2018--09:27:00	30.16	198	0.889265	-0.091134	0.422808
61740	02/08/2018--09:28:00	29.86	157	0.889265	-0.0173596	0.408322
61800	02/08/2018--09:29:00	29.5	452	0.967614	-0.150153	0.00271374
61860	02/08/2018--09:30:00	28.2	379	0.873596	-0.223928	0.0896298
61920	02/08/2018--09:31:00	27.3	426	0.967614	-0.194418	0.0606578
61980	02/08/2018--09:32:00	26.72	450	104.596	0.307248	-0.330464
62040	02/08/2018--09:33:00	25.91	433	0.967614	-0.0173596	0.263462
62100	02/08/2018--09:34:00	26.9	234	101.462	-0.135399	0.0751438
62160	02/08/2018--09:35:00	27.75	35	0.967614	-0.105889	0.0606578
62220	02/08/2018--09:36:00	28.41	104	0.967614	-0.00260468	0.0751438
62280	02/08/2018--09:37:00	29.04	601	0.325157	-0.0616242	-0.0407443
62340	02/08/2018--09:38:00	29.54	362	0.904935	0.04166	0.509724
62400	02/08/2018--09:39:00	29.82	240	0.481854	0.0711697	-0.0697163
62460	02/08/2018--09:40:00	29.69	525	101.462	0.130189	-0.0117723
62520	02/08/2018--09:41:00	29.09	150	0.904935	-0.0321144	0.350378
62580	02/08/2018--09:42:00	28.75	179	0.842256	-0.0616242	0.45178
62640	02/08/2018--09:43:00	28.83	112	0.998953	0.100679	0.393836
62700	02/08/2018--09:44:00	28.57	159	0.936274	-0.0173596	0.437294
62760	02/08/2018--09:45:00	28.38	96	0.936274	0.0859246	0.292434
62820	02/08/2018--09:46:00	28.21	74	0.920605	-0.105889	0.466266
62880	02/08/2018--09:47:00	28.02	76	0.904935	-0.091134	0.408322
62940	02/08/2018--09:48:00	27.94	12	0.951944	-0.164908	0.30692
63000	02/08/2018--09:49:00	27.95	45	0.983284	-0.091134	0.45178
63060	02/08/2018--09:50:00	27.77	92	0.936274	-0.0321144	0.335892
63120	02/08/2018--09:51:00	27.48	129	0.967614	-0.0468693	0.350378
63180	02/08/2018--09:52:00	27.17	53	0.920605	-0.091134	0.292434
63240	02/08/2018--09:53:00	27.36	62	0.904935	-0.0321144	0.37935
63300	02/08/2018--09:54:00	27.3	24	0.951944	0.115434	0.292434
63360	02/08/2018--09:55:00	27.45	0	0.889265	0.0711697	0.437294
63420	02/08/2018--09:56:00	27.72	45	0.857926	-0.091134	0.480752
63480	02/08/2018--09:57:00	27.92	125	0.904935	-0.091134	0.393836
63540	02/08/2018--09:58:00	28	6	0.904935	-0.0173596	0.422808
63600	02/08/2018--09:59:00	27.68	5	0.998953	-0.0468693	-0.0262583
63660	02/08/2018--10:00:00	26.41	15	0.889265	-0.0616242	0.422808
63720	02/08/2018--10:01:00	26.12	4	0.889265	-0.164908	0.37935
63780	02/08/2018--10:02:00	25.97	0	0.920605	-0.0616242	0.364864
63840	02/08/2018--10:03:00	25.9	9	0.873596	-0.00260468	0.292434
63900	02/08/2018--10:04:00	26.08	0	0.920605	-0.105889	0.321406
63960	02/08/2018--10:05:00	26.16	8	0.904935	-0.120644	0.37935
64020	02/08/2018--10:06:00	26.24	2	0.904935	-0.120644	0.30692
64080	02/08/2018--10:07:00	26.23	33	0.889265	-0.164908	0.393836
64140	02/08/2018--10:08:00	26.11	6	0.904935	0.0711697	0.335892
64200	02/08/2018--10:09:00	25.52	2	0.951944	0.144944	0.248976
64260	02/08/2018--10:10:00	25.34	45	0.904935	0.0564148	0.364864
64320	02/08/2018--10:11:00	25.89	45	0.967614	0.0121502	0.220004
64380	02/08/2018--10:12:00	26.4	128	0.889265	-0.0468693	0.437294
64440	02/08/2018--10:13:00	26.92	29	0.873596	-0.120644	0.437294
64500	02/08/2018--10:14:00	27.33	7	0.904935	-0.0173596	0.408322
64560	02/08/2018--10:15:00	27.78	18	0.967614	0.0269051	0.364864
64620	02/08/2018--10:16:00	27.75	3	0.936274	0.0121502	0.335892
64680	02/08/2018--10:17:00	27.48	6	0.920605	-0.105889	0.335892
64740	02/08/2018--10:18:00	27.02	26	0.857926	-0.0763791	0.422808
64800	02/08/2018--10:19:00	27.06	77	0.920605	-0.0173596	0.495238
64860	02/08/2018--10:20:00	27.21	0	0.810917	-0.0763791	0.52421
64920	02/08/2018--10:21:00	27.28	67	0.810917	-0.0616242	0.37935
64980	02/08/2018--10:22:00	27.26	127	0.936274	0.0564148	0.321406
65040	02/08/2018--10:23:00	27.24	74	0.857926	-0.00260468	0.538696
65100	02/08/2018--10:24:00	27.27	43	0.873596	0.0564148	0.52421
65160	02/08/2018--10:25:00	27.06	257	0.842256	0.0121502	0.393836
65220	02/08/2018--10:26:00	27.28	113	0.826587	-0.0321144	0.509724
65280	02/08/2018--10:27:00	27.64	63	0.842256	-0.00260468	0.495238
65340	02/08/2018--10:28:00	28.07	33	0.920605	-0.105889	0.437294
65400	02/08/2018--10:29:00	28.38	7	0.873596	-0.0616242	0.466266
65460	02/08/2018--10:30:00	28.72	10	0.920605	-0.0173596	0.45178
65520	02/08/2018--10:31:00	29.07	450	1.234	-0.0763791	0.0316858
65580	02/08/2018--10:32:00	28.9	941	0.936274	-0.312457	-0.0407443
65640	02/08/2018--10:33:00	29.12	107	121.833	0.100679	0.0461718
65700	02/08/2018--10:34:00	28.73	431	0.951944	-0.105889	0.0606578
65760	02/08/2018--10:35:00	28.56	29	0.983284	-0.00260468	0.133088
65820	02/08/2018--10:36:00	28.46	55	0.983284	0.115434	0.104116
65880	02/08/2018--10:37:00	28.82	758	0.967614	0.0711697	0.0461718
65940	02/08/2018--10:38:00	29.83	244	0.936274	0.174454	0.248976
66000	02/08/2018--10:39:00	30.61	229	0.842256	-0.0763791	0.52421
66060	02/08/2018--10:40:00	30.6	130	0.904935	0.0121502	0.466266
66120	02/08/2018--10:41:00	30.38	43	0.795247	-0.194418	0.393836
66180	02/08/2018--10:42:00	30.16	113	0.763908	-0.120644	0.408322
66240	02/08/2018--10:43:00	29.59	26	0.920605	-0.00260468	0.495238
66300	02/08/2018--10:44:00	29.3	46	0.889265	0.0269051	0.437294
66360	02/08/2018--10:45:00	29.11	144	0.951944	0.144944	0.205518
66420	02/08/2018--10:46:00	29.02	24	0.889265	-0.120644	0.408322
66480	02/08/2018--10:47:00	28.95	44	0.810917	-0.0763791	0.553182
66540	02/08/2018--10:48:00	28.75	85	0.904935	-0.0616242	0.393836
66600	02/08/2018--10:49:00	28.59	5	0.857926	-0.135399	0.466266
66660	02/08/2018--10:50:00	28.35	179	104.596	-0.0763791	0.437294
66720	02/08/2018--10:51:00	28.34	106	0.810917	-0.150153	0.408322
66780	02/08/2018--10:52:00	28.32	146	0.826587	-0.00260468	0.553182
66840	02/08/2018--10:53:00	28.37	16	0.873596	-0.0616242	0.45178
66900	02/08/2018--10:54:00	28.35	146	0.904935	-0.238683	0.292434
66960	02/08/2018--10:55:00	28.43	45	0.826587	-0.120644	0.422808
67020	02/08/2018--10:56:00	28.58	82	0.842256	-0.164908	0.422808
67080	02/08/2018--10:57:00	28.77	62	0.873596	0.0121502	0.466266
67140	02/08/2018--10:58:00	28.52	105	0.951944	0.100679	0.37935
67200	02/08/2018--10:59:00	28.65	40	0.936274	-0.0468693	0.350378
67260	02/08/2018--11:00:00	28.82	59	0.920605	-0.0321144	0.350378
67320	02/08/2018--11:01:00	28.76	34	0.983284	0.130189	0.147574
67380	02/08/2018--11:02:00	27.81	10	0.936274	0.159699	0.292434
67440	02/08/2018--11:03:00	27.61	13	0.873596	-0.0763791	0.45178
67500	02/08/2018--11:04:00	28.29	39	0.889265	0.0121502	0.408322
67560	02/08/2018--11:05:00	29.14	24	0.920605	0.0564148	0.292434
67620	02/08/2018--11:06:00	29.56	288	0.920605	0.0121502	0.0606578
67680	02/08/2018--11:07:00	29.66	115	0.325157	-0.091134	163.963
67740	02/08/2018--11:08:00	29.67	550	0.121451	-0.0616242	0.263462
67800	02/08/2018--11:09:00	29.28	1151	140.636	-0.091134	0.0751438
67860	02/08/2018--11:10:00	29.8	987	0.826587	-0.223928	-0.0986883
67920	02/08/2018--11:11:00	29.87	222	0.889265	0.410532	-0.301492
67980	02/08/2018--11:12:00	30	1063	0.967614	-0.150153	0.0316858
68040	02/08/2018--11:13:00	30.81	88	110.864	0.04166	0.133088
68100	02/08/2018--11:14:00	31.09	830	104.596	0.174454	0.0606578
68160	02/08/2018--11:15:00	30.75	51	0.998953	-0.00260468	0.0896298
68220	02/08/2018--11:16:00	30.11	112	103.029	0.100679	0.0896298
68280	02/08/2018--11:17:00	29.5	42	0.967614	0.0121502	0.0606578
68340	02/08/2018--11:18:00	29.47	1010	109.297	0.159699	0.0896298
68400	02/08/2018--11:19:00	29.97	255	0.920605	0.115434	0.321406
68460	02/08/2018--11:20:00	30.17	88	0.701229	-0.504271	0.437294
68520	02/08/2018--11:21:00	30.01	134	0.904935	-0.179663	0.335892
68580	02/08/2018--11:22:00	30.11	33	0.763908	-0.164908	0.59664
68640	02/08/2018--11:23:00	30.29	38	0.951944	0.0711697	0.393836
68700	02/08/2018--11:24:00	30.44	7	0.826587	0.0564148	0.538696
68760	02/08/2018--11:25:00	30.4	15	0.873596	0.0121502	0.495238
68820	02/08/2018--11:26:00	30.3	63	0.857926	0.0121502	0.625612
68880	02/08/2018--11:27:00	30.22	262	0.904935	-0.194418	0.263462
68940	02/08/2018--11:28:00	30.03	59	0.936274	-0.0173596	0.277948
69000	02/08/2018--11:29:00	29.88	78	0.826587	-0.0321144	0.408322
69060	02/08/2018--11:30:00	29.65	84	0.857926	-0.0173596	0.495238
69120	02/08/2018--11:31:00	29.45	59	0.873596	-0.105889	0.45178
69180	02/08/2018--11:32:00	29.23	63	0.842256	-0.0616242	0.509724
69240	02/08/2018--11:33:00	29.23	113	0.857926	-0.135399	0.292434
69300	02/08/2018--11:34:00	29.2	116	0.779578	-0.0763791	0.480752
69360	02/08/2018--11:35:00	29.12	59	0.842256	-0.0321144	0.37935
69420	02/08/2018--11:36:00	28.88	42	0.857926	-0.00260468	0.45178
69480	02/08/2018--11:37:00	28.64	184	0.826587	-0.0173596	0.37935
69540	02/08/2018--11:38:00	28.72	293	0.66989	0.0121502	0.408322
69600	02/08/2018--11:39:00	28.68	62	0.967614	-0.0763791	0.263462
69660	02/08/2018--11:40:00	28.58	116	0.904935	-0.0616242	0.37935
69720	02/08/2018--11:41:00	28.81	714	0.732569	-0.120644	0.0316858
69780	02/08/2018--11:42:00	30.24	726	0.889265	-0.135399	0.00271374
69840	02/08/2018--11:43:00	31.54	261	0.951944	-0.0468693	0.118602
69900	02/08/2018--11:44:00	32.46	967	0.842256	0.0564148	0.567668
69960	02/08/2018--11:45:00	33.18	643	0.967614	-0.091134	0.0751438
70020	02/08/2018--11:46:00	33.84	377	0.873596	-0.0321144	-0.0552303
70080	02/08/2018--11:47:00	34.2	802	0.951944	-0.105889	0.00271374
70140	02/08/2018--11:48:00	34.11	422	0.622881	-0.120644	-0.822989
70200	02/08/2018--11:49:00	33.91	29	0.998953	0.144944	0.0751438
70260	02/08/2018--11:50:00	33.83	1	0.983284	-0.0321144	0.118602
70320	02/08/2018--11:51:00	33.68	10	0.983284	-0.091134	0.0751438
70380	02/08/2018--11:52:00	33.5	2	0.998953	-0.0321144	0.0751438
70440	02/08/2018--11:53:00	33.32	202	0.998953	0.115434	0.0751438
70500	02/08/2018--11:54:00	33.33	598	0.68556	0.189209	0.0751438
70560	02/08/2018--11:55:00	33.43	247	0.983284	-0.105889	0.104116
70620	02/08/2018--11:56:00	33.41	0	0.983284	-0.0763791	0.0896298
70680	02/08/2018--11:57:00	33.32	1	0.983284	-0.0616242	0.118602
70740	02/08/2018--11:58:00	33.22	1	101.462	0.100679	0.104116
70800	02/08/2018--11:59:00	33.19	81	0.998953	0.130189	0.0751438
70860	02/08/2018--12:00:00	33.16	174	0.983284	0.04166	0.0896298
70920	02/08/2018--12:01:00	33.16	194	101.462	-0.091134	0.16206
70980	02/08/2018--12:02:00	33.18	233	101.462	-0.0321144	0.0751438
71040	02/08/2018--12:03:00	33.22	54	0.983284	-0.0468693	0.0751438
71100	02/08/2018--12:04:00	33.24	382	0.998953	0.100679	0.292434
71160	02/08/2018--12:05:00	33.27	202	0.998953	0.174454	0.0896298
71220	02/08/2018--12:06:00	33.33	122	0.998953	-0.150153	0.0751438
71280	02/08/2018--12:07:00	33.33	360	145.337	-0.223928	0.755986
71340	02/08/2018--12:08:00	33.29	234	0.967614	0.159699	0.147574
71400	02/08/2018--12:09:00	33.2	503	120.266	-0.0321144	0.118602
71460	02/08/2018--12:10:00	32.92	778	101.462	0.115434	0.0461718
71520	02/08/2018--12:11:00	32.69	714	101.462	-0.0173596	0.0751438
71580	02/08/2018--12:12:00	32.7	165	0.983284	0.144944	0.0751438
71640	02/08/2018--12:13:00	32.77	0	0.983284	0.100679	0.205518
71700	02/08/2018--12:14:00	32.82	342	104.596	0.144944	0.104116
71760	02/08/2018--12:15:00	32.79	376	0.826587	-0.0763791	-0.0117723
71820	02/08/2018--12:16:00	32.72	357	101.462	0.0564148	0.0751438
71880	02/08/2018--12:17:00	32.61	627	0.998953	0.100679	0.0316858
71940	02/08/2018--12:18:00	32.68	507	101.462	0.203964	0.0171997
72000	02/08/2018--12:19:00	32.79	606	10.773	0.218719	0.104116
72060	02/08/2018--12:20:00	32.76	699	0.983284	-0.091134	0.0751438
72120	02/08/2018--12:21:00	32.63	723	113.998	-0.105889	0.0896298
72180	02/08/2018--12:22:00	32.36	476	0.967614	-0.091134	0.0606578
72240	02/08/2018--12:23:00	32.12	560	103.029	0.100679	-0.0262583
72300	02/08/2018--12:24:00	31.95	645	109.297	-0.0468693	0.0751438
72360	02/08/2018--12:25:00	31.73	421	101.462	0.0564148	0.133088
72420	02/08/2018--12:26:00	31.53	197	0.951944	-0.00260468	0.205518
72480	02/08/2018--12:27:00	31.41	313	0.983284	-0.0321144	0.118602
72540	02/08/2018--12:28:00	31.48	131	0.998953	-0.0321144	0.23449
72600	02/08/2018--12:29:00	31.44	385	0.998953	0.159699	0.0751438
72660	02/08/2018--12:30:00	31.33	229	0.951944	0.0121502	0.0606578
72720	02/08/2018--12:31:00	31.28	295	104.596	0.0121502	0.0461718
72780	02/08/2018--12:32:00	31.19	95	0.967614	-0.150153	0.118602
72840	02/08/2018--12:33:00	31.01	235	0.998953	0.04166	-0.0842023
72900	02/08/2018--12:34:00	30.85	294	134.369	-0.00260468	0.205518
72960	02/08/2018--12:35:00	30.94	778	104.596	0.233473	0.321406
73020	02/08/2018--12:36:00	31.7	376	0.889265	0.0859246	0.104116
73080	02/08/2018--12:37:00	31.85	829	0.951944	-0.135399	0.0316858
73140	02/08/2018--12:38:00	31.36	418	0.998953	0.100679	-0.0842023
73200	02/08/2018--12:39:00	30.83	310	0.998953	-0.0321144	0.0751438
73260	02/08/2018--12:40:00	30.52	451	0.983284	0.0859246	0.0461718
73320	02/08/2018--12:41:00	30.36	397	115.565	0.262983	0.00271374
73380	02/08/2018--12:42:00	30.22	402	106.163	-0.150153	0.118602
73440	02/08/2018--12:43:00	30.04	372	0.983284	0.0269051	0.0751438
73500	02/08/2018--12:44:00	29.87	400	0.951944	0.0859246	0.16206
73560	02/08/2018--12:45:00	29.81	416	10.773	0.174454	0.0461718
73620	02/08/2018--12:46:00	29.57	698	10.773	0.115434	-0.0262583
73680	02/08/2018--12:47:00	29.44	478	0.951944	-0.282947	0.0896298
73740	02/08/2018--12:48:00	29.4	548	0.795247	-0.223928	-0.0117723
73800	02/08/2018--12:49:00	29.33	848	112.431	-0.120644	0.0751438
73860	02/08/2018--12:50:00	29.29	721	10.773	-0.194418	0.0316858
73920	02/08/2018--12:51:00	29.23	863	0.998953	-0.0468693	-0.0407443
73980	02/08/2018--12:52:00	29.29	198	101.462	0.0859246	0.0316858
74040	02/08/2018--12:53:00	29.29	296	0.951944	-0.194418	0.0606578
74100	02/08/2018--12:54:00	29.28	404	126.534	0.292493	177.001
74160	02/08/2018--12:55:00	29.43	793	103.029	-0.150153	0.0751438
74220	02/08/2018--12:56:00	29.75	405	0.983284	-0.0468693	0.0751438
74280	02/08/2018--12:57:00	29.9	602	0.998953	0.100679	0.0606578
74340	02/08/2018--12:58:00	29.86	64	0.951944	-0.0763791	0.0606578
74400	02/08/2018--12:59:00	29.73	42	0.967614	-0.209173	0.0606578
74460	02/08/2018--13:00:00	29.59	3	0.983284	-0.150153	0.0606578
74520	02/08/2018--13:01:00	29.55	36	0.983284	-0.120644	0.0751438
74580	02/08/2018--13:02:00	29.49	196	104.596	-0.223928	0.0751438
74640	02/08/2018--13:03:00	29.3	816	0.998953	-0.223928	0.191032
74700	02/08/2018--13:04:00	28.97	702	0.873596	-0.253438	0.118602
74760	02/08/2018--13:05:00	28.8	610	112.431	-0.0321144	0.0316858
74820	02/08/2018--13:06:00	28.77	478	0.873596	-0.135399	0.0751438
74880	02/08/2018--13:07:00	28.79	681	0.967614	-0.135399	0.133088
74940	02/08/2018--13:08:00	28.89	666	104.596	-0.164908	0.0751438
75000	02/08/2018--13:09:00	28.96	415	0.967614	-0.105889	0.0896298
75060	02/08/2018--13:10:00	29.17	343	104.596	0.0564148	0.0896298
75120	02/08/2018--13:11:00	29.37	380	103.029	0.189209	0.0896298
75180	02/08/2018--13:12:00	29.52	312	140.636	-0.223928	0.0606578
75240	02/08/2018--13:13:00	29.82	407	0.936274	0.130189	0.104116
75300	02/08/2018--13:14:00	30.09	142	0.936274	-0.179663	0.133088
75360	02/08/2018--13:15:00	30.38	279	101.462	0.159699	0.321406
75420	02/08/2018--13:16:00	30.75	471	0.904935	0.174454	0.0751438
75480	02/08/2018--13:17:00	31.28	522	101.462	-0.0616242	0.104116
75540	02/08/2018--13:18:00	31.67	388	0.951944	0.0564148	0.0896298
75600	02/08/2018--13:19:00	31.98	55	0.951944	-0.105889	0.0896298
75660	02/08/2018--13:20:00	32.21	97	121.833	0.0269051	0.147574
75720	02/08/2018--13:21:00	32.41	614	0.842256	-0.0173596	-0.431867
75780	02/08/2018--13:22:00	32.68	439	0.983284	0.0269051	-0.287006
75840	02/08/2018--13:23:00	32.88	472	103.029	0.233473	0.0751438
75900	02/08/2018--13:24:00	32.96	603	113.998	-0.0173596	-0.0407443
75960	02/08/2018--13:25:00	33.09	312	106.163	0.218719	0.0751438
76020	02/08/2018--13:26:00	33.34	290	0.998953	0.0711697	0.104116
76080	02/08/2018--13:27:00	33.29	293	0.842256	0.322003	0.45178
76140	02/08/2018--13:28:00	32.8	147	0.951944	-0.150153	0.0171997
76200	02/08/2018--13:29:00	32.15	330	101.462	0.0121502	0.0461718
76260	02/08/2018--13:30:00	31.47	284	128.101	0.174454	0.0606578
76320	02/08/2018--13:31:00	30.88	262	0.998953	0.0711697	0.0896298
76380	02/08/2018--13:32:00	30.32	287	0.998953	0.0859246	0.0606578
76440	02/08/2018--13:33:00	29.99	31	0.998953	0.115434	0.0606578
76500	02/08/2018--13:34:00	29.66	185	0.967614	0.04166	0.0606578
76560	02/08/2018--13:35:00	29.38	39	0.983284	0.0564148	0.0606578
76620	02/08/2018--13:36:00	29.04	70	0.998953	0.0859246	0.0751438
76680	02/08/2018--13:37:00	28.92	97	0.983284	0.159699	0.104116
76740	02/08/2018--13:38:00	29.12	119	0.936274	-0.0321144	0.0316858
76800	02/08/2018--13:39:00	29.04	440	0.967614	0.218719	0.0606578
76860	02/08/2018--13:40:00	29.14	124	0.967614	-0.0468693	0.0751438
76920	02/08/2018--13:41:00	29.37	8	0.983284	0.130189	0.205518
76980	02/08/2018--13:42:00	29.54	297	103.029	-0.0321144	0.0896298
77040	02/08/2018--13:43:00	29.53	380	0.967614	-0.0616242	0.495238
77100	02/08/2018--13:44:00	29.45	668	0.983284	0.0711697	0.191032
77160	02/08/2018--13:45:00	29.32	302	0.998953	0.115434	0.104116
77220	02/08/2018--13:46:00	29.34	492	0.904935	-0.194418	0.0896298
77280	02/08/2018--13:47:00	29.41	601	101.462	-0.0321144	0.104116
77340	02/08/2018--13:48:00	29.52	217	0.998953	0.144944	0.104116
77400	02/08/2018--13:49:00	29.45	503	103.029	-0.179663	0.147574
77460	02/08/2018--13:50:00	29.5	672	0.936274	-0.0173596	0.0606578
77520	02/08/2018--13:51:00	29.75	883	101.462	-0.341967	-0.0262583
77580	02/08/2018--13:52:00	30.82	997	0.701229	-0.902652	-111.271
77640	02/08/2018--13:53:00	32.25	805	0.951944	-0.0763791	0.0896298
77700	02/08/2018--13:54:00	32.72	226	0.983284	0.0121502	0.0896298
77760	02/08/2018--13:55:00	32.63	485	0.983284	-0.179663	0.0896298
77820	02/08/2018--13:56:00	32.3	23	0.434845	0.144944	0.88636
77880	02/08/2018--13:57:00	32.32	26	0.419175	0.174454	0.88636
77940	02/08/2018--13:58:00	32.3	40	101.462	0.100679	0.0751438
78000	02/08/2018--13:59:00	31.97	90	0.967614	0.0121502	0.0896298
78060	02/08/2018--14:00:00	31.74	187	0.967614	-0.00260468	0.118602
78120	02/08/2018--14:01:00	32.16	623	0.826587	-0.00260468	0.52421
78180	02/08/2018--14:02:00	33.26	491	0.936274	-0.0321144	0.0171997
78240	02/08/2018--14:03:00	33.42	642	0.889265	-0.0321144	0.104116
78300	02/08/2018--14:04:00	33.82	877	0.591541	-0.0468693	0.00271374
78360	02/08/2018--14:05:00	34.11	610	103.029	-0.135399	0.0461718
78420	02/08/2018--14:06:00	34.49	207	104.596	-0.135399	0.0461718
78480	02/08/2018--14:07:00	34.66	221	0.748238	-0.105889	-0.142146
78540	02/08/2018--14:08:00	34.67	202	0.889265	0.0859246	0.45178
78600	02/08/2018--14:09:00	34.61	107	0.826587	-0.0173596	0.466266
78660	02/08/2018--14:10:00	34.41	213	0.66989	-0.120644	0.509724
78720	02/08/2018--14:11:00	34.11	143	0.889265	-0.091134	0.495238
78780	02/08/2018--14:12:00	33.84	21	0.904935	-0.135399	0.466266
78840	02/08/2018--14:13:00	33.49	38	0.920605	-0.150153	0.321406
78900	02/08/2018--14:14:00	33.13	109	0.779578	-0.0321144	0.567668
78960	02/08/2018--14:15:00	32.92	177	0.748238	-0.091134	0.495238
79020	02/08/2018--14:16:00	32.78	108	0.748238	-0.0468693	0.553182
79080	02/08/2018--14:17:00	32.58	290	0.826587	-0.0468693	0.480752
79140	02/08/2018--14:18:00	32.38	128	0.842256	-0.0763791	0.640098
79200	02/08/2018--14:19:00	32.11	203	0.967614	-0.253438	-0.0697163
79260	02/08/2018--14:20:00	31.96	216	0.842256	-0.091134	0.45178
79320	02/08/2018--14:21:00	31.73	41	0.842256	-0.0468693	0.538696
79380	02/08/2018--14:22:00	31.54	228	0.873596	0.0121502	0.364864
79440	02/08/2018--14:23:00	31.48	271	0.889265	-0.0468693	0.23449
79500	02/08/2018--14:24:00	31.52	64	0.904935	-0.120644	0.37935
79560	02/08/2018--14:25:00	31.75	466	0.998953	-0.135399	0.104116
79620	02/08/2018--14:26:00	32.21	634	0.967614	-0.164908	0.176546
79680	02/08/2018--14:27:00	32.38	103	104.596	0.0121502	0.0896298
79740	02/08/2018--14:28:00	32.34	431	0.591541	-0.091134	-0.779531
79800	02/08/2018--14:29:00	33.03	478	0.936274	0.0269051	0.147574
79860	02/08/2018--14:30:00	33.33	175	0.998953	-0.341967	-0.243548
79920	02/08/2018--14:31:00	33.32	202	0.810917	0.0564148	-0.446353
79980	02/08/2018--14:32:00	33.14	178	0.951944	-0.135399	-0.344951
80040	02/08/2018--14:33:00	33.12	105	0.967614	-0.00260468	-0.287006
80100	02/08/2018--14:34:00	33.06	298	0.873596	0.0121502	0.495238
80160	02/08/2018--14:35:00	32.98	63	0.779578	-0.105889	0.495238
80220	02/08/2018--14:36:00	32.77	70	0.795247	-0.0616242	0.509724
80280	02/08/2018--14:37:00	32.49	92	0.795247	-0.0616242	0.495238
80340	02/08/2018--14:38:00	32.26	101	0.826587	-0.0173596	0.422808
80400	02/08/2018--14:39:00	32.11	84	0.842256	-0.0763791	0.52421
80460	02/08/2018--14:40:00	32.04	172	0.842256	-0.0468693	0.727014
80520	02/08/2018--14:41:00	31.88	83	0.873596	-0.120644	0.466266
80580	02/08/2018--14:42:00	31.73	136	0.873596	-0.179663	0.52421
80640	02/08/2018--14:43:00	31.43	124	0.983284	-0.179663	0.263462
80700	02/08/2018--14:44:00	31.3	613	0.936274	0.0711697	-0.373923
80760	02/08/2018--14:45:00	32.2	879	103.029	-0.105889	0.104116
80820	02/08/2018--14:46:00	32.65	359	0.904935	-0.0616242	0.495238
80880	02/08/2018--14:47:00	32.56	192	0.857926	-0.0616242	0.611126
80940	02/08/2018--14:48:00	32.54	255	0.716899	-0.0173596	0.509724
81000	02/08/2018--14:49:00	32.59	212	0.810917	-0.0321144	0.466266
81060	02/08/2018--14:50:00	32.52	354	0.66989	-0.120644	0.52421
81120	02/08/2018--14:51:00	32.38	78	0.873596	-0.120644	0.52421
81180	02/08/2018--14:52:00	32.15	59	0.842256	-0.0321144	0.59664
81240	02/08/2018--14:53:00	31.93	112	0.826587	-0.120644	0.437294
81300	02/08/2018--14:54:00	31.75	87	0.795247	0.0711697	0.393836
81360	02/08/2018--14:55:00	31.82	217	0.826587	0.0121502	0.495238
81420	02/08/2018--14:56:00	31.99	149	0.842256	-0.150153	0.59664
81480	02/08/2018--14:57:00	32.19	104	0.998953	-0.091134	0.52421
81540	02/08/2018--14:58:00	32.23	45	0.904935	0.0121502	0.538696
81600	02/08/2018--14:59:00	32.13	233	0.951944	0.04166	0.480752
81660	02/08/2018--15:00:00	31.97	189	0.873596	0.0564148	0.52421
81720	02/08/2018--15:01:00	31.82	169	0.936274	0.0564148	0.538696
81780	02/08/2018--15:02:00	31.65	203	0.889265	0.0564148	0.509724
81840	02/08/2018--15:03:00	31.51	268	0.857926	-0.0321144	0.59664
81900	02/08/2018--15:04:00	31.45	231	0.591541	-0.120644	0.495238
81960	02/08/2018--15:05:00	31.44	177	0.904935	0.0564148	0.480752
82020	02/08/2018--15:06:00	31.38	99	0.936274	0.04166	0.495238
82080	02/08/2018--15:07:00	31.27	70	0.763908	-0.223928	0.52421
82140	02/08/2018--15:08:00	31.2	41	0.842256	-0.179663	0.509724
82200	02/08/2018--15:09:00	31.14	105	0.842256	-0.105889	0.364864
82260	02/08/2018--15:10:00	31.03	129	0.63855	-0.179663	0.495238
82320	02/08/2018--15:11:00	30.88	118	0.983284	0.0711697	0.205518
82380	02/08/2018--15:12:00	30.94	30	0.904935	0.115434	0.364864
82440	02/08/2018--15:13:00	30.99	95	0.810917	-0.091134	0.408322
82500	02/08/2018--15:14:00	30.93	84	0.920605	-0.120644	0.292434
82560	02/08/2018--15:15:00	30.82	146	0.967614	0.115434	0.277948
82620	02/08/2018--15:16:00	30.84	77	0.951944	-0.120644	0.292434
82680	02/08/2018--15:17:00	31.03	93	0.904935	-0.164908	0.408322
82740	02/08/2018--15:18:00	31.35	38	0.873596	0.0564148	0.45178
82800	02/08/2018--15:19:00	31.45	475	0.873596	-0.0173596	0.0896298
82860	02/08/2018--15:20:00	31.26	568	112.431	-0.238683	-0.0697163
82920	02/08/2018--15:21:00	31.31	976	118.699	-0.091134	0.0171997
82980	02/08/2018--15:22:00	31.79	284	0.889265	-0.0616242	-0.591213
83040	02/08/2018--15:23:00	32.15	103	0.826587	-0.0173596	-0.446353
83100	02/08/2018--15:24:00	32.45	91	0.842256	-0.0763791	-0.504297
83160	02/08/2018--15:25:00	32.95	107	0.873596	-0.105889	-0.460839
83220	02/08/2018--15:26:00	33.36	80	0.857926	-0.223928	-0.533269
83280	02/08/2018--15:27:00	33.75	141	0.810917	-0.0321144	-0.562241
83340	02/08/2018--15:28:00	33.52	203	0.857926	-0.0468693	-0.518783
83400	02/08/2018--15:29:00	32.94	251	0.826587	-0.0173596	-0.547755
83460	02/08/2018--15:30:00	32.39	215	0.920605	-0.0763791	-0.620185
83520	02/08/2018--15:31:00	31.98	116	0.873596	-0.091134	-0.518783
83580	02/08/2018--15:32:00	31.66	147	0.857926	-0.223928	-0.562241
83640	02/08/2018--15:33:00	31.43	225	0.842256	-0.0468693	-0.460839
83700	02/08/2018--15:34:00	31.21	197	0.967614	-0.0173596	-0.547755
83760	02/08/2018--15:35:00	30.96	304	0.889265	-0.0468693	-0.373923
83820	02/08/2018--15:36:00	30.89	432	0.889265	-0.120644	-0.576727
83880	02/08/2018--15:37:00	30.68	448	0.998953	-0.164908	-0.475325
83940	02/08/2018--15:38:00	30.55	443	0.920605	-0.120644	-0.489811
84000	02/08/2018--15:39:00	30.54	372	0.967614	-0.00260468	-0.489811
84060	02/08/2018--15:40:00	30.45	234	0.842256	0.0269051	-0.605699
84120	02/08/2018--15:41:00	30.05	137	0.873596	-0.0468693	-0.489811
84180	02/08/2018--15:42:00	29.82	211	0.920605	-0.00260468	-0.475325
84240	02/08/2018--15:43:00	29.77	426	0.826587	0.100679	0.640098
84300	02/08/2018--15:44:00	29.9	212	0.889265	-0.0468693	0.480752
84360	02/08/2018--15:45:00	30.04	233	101.462	-0.0321144	0.755986
84420	02/08/2018--15:46:00	30.21	157	0.857926	0.0269051	0.495238
84480	02/08/2018--15:47:00	30.38	257	0.936274	-0.0321144	0.422808
84540	02/08/2018--15:48:00	30.56	475	0.779578	0.322003	-0.475325
84600	02/08/2018--15:49:00	30.54	1047	0.967614	-0.150153	0.0896298
84660	02/08/2018--15:50:00	30.56	627	120.266	-0.105889	-0.0552303
84720	02/08/2018--15:51:00	31.01	785	10.773	0.04166	0.0461718
84780	02/08/2018--15:52:00	30.38	720	0.998953	-0.135399	0.0461718
84840	02/08/2018--15:53:00	29.62	414	0.983284	-0.120644	0.133088
84900	02/08/2018--15:54:00	29.49	322	0.998953	-0.0173596	0.118602
84960	02/08/2018--15:55:00	29.3	301	0.873596	-0.135399	0.0316858
85020	02/08/2018--15:56:00	28.68	867	113.998	-0.150153	0.191032
85080	02/08/2018--15:57:00	28.47	153	0.983284	-0.091134	0.147574
85140	02/08/2018--15:58:00	28.21	536	145.337	-0.223928	0.118602
85200	02/08/2018--15:59:00	28.37	965	0.936274	-0.00260468	0.335892
85260	02/08/2018--16:00:00	29.56	268	0.826587	0.100679	0.350378
85320	02/08/2018--16:01:00	30.33	240	0.779578	-0.356722	0.553182
85380	02/08/2018--16:02:00	30.8	290	0.748238	0.115434	0.7415
85440	02/08/2018--16:03:00	31.13	270	0.716899	-0.0468693	0.567668
85500	02/08/2018--16:04:00	31.32	301	0.842256	-0.223928	0.52421
85560	02/08/2018--16:05:00	31.45	149	0.826587	-0.091134	0.538696
85620	02/08/2018--16:06:00	31.52	92	0.842256	-0.105889	0.466266
85680	02/08/2018--16:07:00	31.61	182	0.842256	-0.164908	0.625612
85740	02/08/2018--16:08:00	31.61	129	0.826587	-0.0468693	0.59664
85800	02/08/2018--16:09:00	31.63	186	0.779578	-0.150153	0.582154
85860	02/08/2018--16:10:00	31.66	38	0.795247	-0.091134	0.495238
85920	02/08/2018--16:11:00	31.69	88	0.795247	-0.0173596	0.553182
85980	02/08/2018--16:12:00	31.79	199	0.873596	-0.194418	0.45178
86040	02/08/2018--16:13:00	31.82	98	0.873596	0.0121502	0.582154
86100	02/08/2018--16:14:00	31.94	111	0.560202	-0.0616242	0.553182
86160	02/08/2018--16:15:00	31.94	108	0.842256	-0.00260468	0.553182
86220	02/08/2018--16:16:00	31.94	98	0.810917	0.0564148	0.553182
86280	02/08/2018--16:17:00	31.91	130	0.826587	0.04166	0.553182
86340	02/08/2018--16:18:00	31.92	92	0.748238	-0.105889	0.640098
86400	02/08/2018--16:19:00	31.88	77	0.701229	-0.091134	0.509724
86460	02/08/2018--16:20:00	31.88	42	0.826587	-0.00260468	0.364864
86520	02/08/2018--16:21:00	31.86	184	0.68556	-0.268193	0.553182
86580	02/08/2018--16:22:00	31.83	277	0.983284	-0.0763791	0.480752
86640	02/08/2018--16:23:00	31.73	169	0.936274	-0.0468693	0.350378
86700	02/08/2018--16:24:00	31.66	50	0.795247	-0.105889	0.582154
86760	02/08/2018--16:25:00	31.67	31	0.842256	-0.0616242	0.437294
86820	02/08/2018--16:26:00	31.73	124	0.826587	-0.105889	0.495238
86880	02/08/2018--16:27:00	31.61	459	0.607211	-0.150153	-0.0262583
86940	02/08/2018--16:28:00	31.86	414	0.983284	0.203964	0.133088
87000	02/08/2018--16:29:00	32.11	300	0.983284	-0.0173596	0.191032
87060	02/08/2018--16:30:00	31.94	585	0.998953	-0.0468693	0.104116
87120	02/08/2018--16:31:00	31.66	134	0.967614	-0.0468693	0.0751438
87180	02/08/2018--16:32:00	31.41	70	0.998953	0.0121502	0.0606578
87240	02/08/2018--16:33:00	31.06	57	0.951944	-0.00260468	0.30692
87300	02/08/2018--16:34:00	31.01	1	0.998953	0.115434	0.0606578
87360	02/08/2018--16:35:00	30.52	1	0.983284	0.100679	0.0606578
87420	02/08/2018--16:36:00	30.07	16	0.967614	0.0269051	0.0606578
87480	02/08/2018--16:37:00	29.65	47	0.998953	0.144944	0.0606578
87540	02/08/2018--16:38:00	29.41	14	0.920605	0.0859246	0.335892
87600	02/08/2018--16:39:00	29.27	22	0.951944	0.115434	0.263462
87660	02/08/2018--16:40:00	29.05	31	0.998953	0.218719	0.0751438
87720	02/08/2018--16:41:00	28.44	416	0.873596	-0.091134	0.0316858
87780	02/08/2018--16:42:00	28.02	301	0.904935	0.0121502	0.0751438
87840	02/08/2018--16:43:00	27.74	170	101.462	0.0121502	0.147574
87900	02/08/2018--16:44:00	27.33	50	103.029	0.0859246	0.0896298
87960	02/08/2018--16:45:00	26.96	37	0.983284	-0.135399	0.0606578
88020	02/08/2018--16:46:00	26.87	28	0.967614	0.0859246	0.0606578
88080	02/08/2018--16:47:00	26.78	27	0.967614	-0.091134	0.23449
88140	02/08/2018--16:48:00	26.82	202	0.889265	0.0121502	0.0316858
88200	02/08/2018--16:49:00	26.76	351	0.998953	-0.0616242	-0.0117723
88260	02/08/2018--16:50:00	26.78	153	0.998953	0.0711697	0.147574
88320	02/08/2018--16:51:00	27.14	103	0.967614	-0.0763791	0.23449
88380	02/08/2018--16:52:00	27.3	121	0.967614	0.144944	0.248976
88440	02/08/2018--16:53:00	27.27	55	0.967614	-0.00260468	0.23449
88500	02/08/2018--16:54:00	27.47	12	0.936274	-0.0468693	0.335892
88560	02/08/2018--16:55:00	27.22	46	0.967614	-0.00260468	0.263462
88620	02/08/2018--16:56:00	27.14	58	0.936274	-0.135399	0.292434
88680	02/08/2018--16:57:00	27.05	111	101.462	-0.150153	0.0606578
88740	02/08/2018--16:58:00	27.38	39	0.967614	-0.091134	0.104116
88800	02/08/2018--16:59:00	27.65	8	0.967614	0.0564148	0.191032
88860	02/08/2018--17:00:00	27.95	304	10.773	-0.0468693	0.0751438
88920	02/08/2018--17:01:00	28.48	187	0.951944	-0.0616242	0.220004
88980	02/08/2018--17:02:00	29.29	581	0.951944	-0.0763791	0.292434
89040	02/08/2018--17:03:00	30.27	130	0.748238	-0.150153	0.45178
89100	02/08/2018--17:04:00	30.89	214	0.795247	0.0711697	0.538696
89160	02/08/2018--17:05:00	31.13	138	0.748238	-0.00260468	0.640098
89220	02/08/2018--17:06:00	31.29	56	0.889265	0.100679	0.30692
89280	02/08/2018--17:07:00	31.58	1165	10.773	0.100679	-0.0697163
89340	02/08/2018--17:08:00	31.45	890	0.936274	-0.135399	0.147574
89400	02/08/2018--17:09:00	31.39	656	0.842256	0.144944	0.191032
89460	02/08/2018--17:10:00	31.4	1189	0.920605	-0.179663	0.220004
89520	02/08/2018--17:11:00	31.77	86	0.983284	0.174454	0.350378
89580	02/08/2018--17:12:00	31.98	176	0.826587	0.0121502	0.495238
89640	02/08/2018--17:13:00	32.04	132	0.857926	-0.135399	0.480752
89700	02/08/2018--17:14:00	32	47	0.779578	-0.0321144	0.640098
89760	02/08/2018--17:15:00	31.89	72	0.810917	-0.0173596	0.52421
89820	02/08/2018--17:16:00	31.77	76	0.795247	-0.0616242	0.611126
89880	02/08/2018--17:17:00	31.64	48	0.763908	0.0859246	0.611126
89940	02/08/2018--17:18:00	31.48	46	0.591541	-0.150153	0.66907
90000	02/08/2018--17:19:00	31.37	50	0.857926	0.0269051	0.7415
90060	02/08/2018--17:20:00	31.36	127	0.63855	-0.105889	0.712528
90120	02/08/2018--17:21:00	31.24	47	0.66989	-0.0616242	0.7415
90180	02/08/2018--17:22:00	31.17	91	0.763908	-0.0321144	0.712528
90240	02/08/2018--17:23:00	31.13	35	0.748238	-0.0321144	0.640098
90300	02/08/2018--17:24:00	31.09	71	0.732569	-0.164908	0.640098
90360	02/08/2018--17:25:00	31.04	49	0.810917	-0.091134	0.553182
90420	02/08/2018--17:26:00	30.93	63	0.810917	0.04166	0.611126
90480	02/08/2018--17:27:00	30.8	47	0.732569	0.0121502	0.59664
90540	02/08/2018--17:28:00	30.69	238	0.920605	0.0711697	0.133088
90600	02/08/2018--17:29:00	30.54	85	0.873596	-0.105889	0.393836
90660	02/08/2018--17:30:00	30.63	208	0.951944	0.0859246	0.335892
90720	02/08/2018--17:31:00	30.66	150	0.951944	-0.0321144	0.480752
90780	02/08/2018--17:32:00	30.61	344	113.998	-0.105889	0.842902
90840	02/08/2018--17:33:00	31.16	1345	0.779578	-0.297702	0.191032
90900	02/08/2018--17:34:00	31.67	1487	137.503	0.203964	0.104116
90960	02/08/2018--17:35:00	32.03	1345	0.967614	0.04166	119.057
91020	02/08/2018--17:36:00	31.61	294	0.998953	0.0711697	0.0461718
91080	02/08/2018--17:37:00	31.21	45	0.967614	-0.0616242	0.0751438
91140	02/08/2018--17:38:00	31.04	1204	101.462	-0.0468693	0.0461718
91200	02/08/2018--17:39:00	31.48	1306	0.936274	0.0711697	0.00271374
91260	02/08/2018--17:40:00	31.69	1369	109.297	0.543326	0.987762
91320	02/08/2018--17:41:00	32	1132	0.873596	0.0711697	0.133088
91380	02/08/2018--17:42:00	32.21	1388	0.983284	0.233473	0.0461718
91440	02/08/2018--17:43:00	32.02	757	0.998953	0.0859246	0.0461718
91500	02/08/2018--17:44:00	31.6	450	-0.0665853	-0.00260468	100.225
91560	02/08/2018--17:45:00	31.02	0	-0.0665853	-0.00260468	100.225
91620	02/08/2018--17:46:00	30.63	0	-0.0665853	-0.00260468	0.987762
91680	02/08/2018--17:47:00	30.32	0	-0.0665853	-0.00260468	100.225
91740	02/08/2018--17:48:00	30.1	0	-0.0665853	-0.00260468	100.225
91800	02/08/2018--17:49:00	29.96	0	-0.0665853	-0.00260468	100.225
91860	02/08/2018--17:50:00	29.82	0	-0.0665853	-0.00260468	100.225
91920	02/08/2018--17:51:00	29.72	0	-0.0665853	-0.00260468	100.225
91980	02/08/2018--17:52:00	29.65	16	-0.0979246	-0.0173596	0.987762
92040	02/08/2018--17:53:00	29.63	0	-0.0979246	-0.0173596	0.987762
92100	02/08/2018--17:54:00	29.59	1	-0.0979246	-0.0173596	0.987762
92160	02/08/2018--17:55:00	29.57	0	-0.0979246	-0.0173596	0.987762
92220	02/08/2018--17:56:00	29.56	0	-0.0979246	-0.0173596	0.987762
92280	02/08/2018--17:57:00	29.55	0	-0.0979246	-0.0173596	0.987762
92340	02/08/2018--17:58:00	29.53	0	-0.0979246	-0.00260468	0.987762
92400	02/08/2018--17:59:00	29.52	0	-0.113594	-0.0173596	0.987762
92460	02/08/2018--18:00:00	29.51	0	-0.0979246	-0.0173596	0.987762
92520	02/08/2018--18:01:00	29.5	0	-0.0979246	-0.0173596	0.987762
92580	02/08/2018--18:02:00	29.49	0	-0.0979246	-0.0173596	0.987762
92640	02/08/2018--18:03:00	29.49	0	-0.0979246	-0.0173596	0.987762
92700	02/08/2018--18:04:00	29.51	0	-0.113594	-0.00260468	0.987762
92760	02/08/2018--18:05:00	29.51	0	-0.0979246	-0.0173596	0.987762
92820	02/08/2018--18:06:00	29.51	0	-0.0979246	-0.0173596	0.987762
92880	02/08/2018--18:07:00	29.53	0	-0.0979246	-0.0173596	0.987762
92940	02/08/2018--18:08:00	29.51	0	-0.0979246	-0.0173596	100.225
93000	02/08/2018--18:09:00	29.52	0	-0.0979246	-0.0173596	100.225
93060	02/08/2018--18:10:00	29.52	0	-0.0979246	-0.0173596	0.987762
93120	02/08/2018--18:11:00	29.52	0	-0.0979246	-0.0173596	0.987762
93180	02/08/2018--18:12:00	29.52	0	-0.0979246	-0.00260468	0.987762
93240	02/08/2018--18:13:00	29.52	0	-0.0979246	-0.0173596	0.987762
93300	02/08/2018--18:14:00	29.53	0	-0.113594	-0.00260468	0.987762
93360	02/08/2018--18:15:00	29.51	0	-0.0979246	-0.00260468	0.987762
93420	02/08/2018--18:16:00	29.58	68	0.0431025	0.0269051	-101.131
93480	02/08/2018--18:17:00	29.6	0	0.0431025	0.0269051	-101.131
93540	02/08/2018--18:18:00	29.61	0	0.0431025	0.0269051	-101.131
93600	02/08/2018--18:19:00	29.59	0	0.0431025	0.0269051	-101.131
93660	02/08/2018--18:20:00	29.63	0	0.0431025	0.0269051	-102.579
93720	02/08/2018--18:21:00	29.61	0	0.0431025	0.0269051	-101.131
93780	02/08/2018--18:22:00	29.58	0	0.0431025	0.0269051	-101.131
93840	02/08/2018--18:23:00	29.61	0	0.0431025	0.0269051	-101.131
93900	02/08/2018--18:24:00	29.58	0	0.0431025	0.0269051	-101.131
93960	02/08/2018--18:25:00	29.57	0	0.0431025	0.0269051	-101.131
94020	02/08/2018--18:26:00	29.51	0	0.0431025	0.0269051	-101.131
94080	02/08/2018--18:27:00	29.43	0	0.0431025	0.0269051	-101.131
94140	02/08/2018--18:28:00	29.37	0	0.0431025	0.0269051	-101.131
94200	02/08/2018--18:29:00	29.28	0	0.0431025	0.0269051	-101.131
94260	02/08/2018--18:30:00	29.22	0	0.0274328	0.0269051	-101.131
94320	02/08/2018--18:31:00	29.17	0	0.0431025	0.0269051	-101.131
94380	02/08/2018--18:32:00	29.07	0	0.0431025	0.0269051	-101.131
94440	02/08/2018--18:33:00	29.01	0	0.0431025	0.0269051	-101.131
94500	02/08/2018--18:34:00	28.94	0	0.0274328	0.0269051	-101.131
94560	02/08/2018--18:35:00	28.87	0	0.0431025	0.0269051	-101.131
94620	02/08/2018--18:36:00	29.04	207	0.967614	0.0269051	-0.258034
94680	02/08/2018--18:37:00	28.98	0	0.967614	0.0121502	-0.258034
94740	02/08/2018--18:38:00	28.96	0	0.967614	0.0269051	-0.258034
94800	02/08/2018--18:39:00	28.94	0	0.967614	0.0269051	-0.258034
94860	02/08/2018--18:40:00	28.92	0	0.967614	0.0121502	-0.258034
94920	02/08/2018--18:41:00	28.91	0	0.967614	0.0269051	-0.27252
94980	02/08/2018--18:42:00	28.89	0	0.967614	0.0121502	-0.258034
95040	02/08/2018--18:43:00	28.89	210	0.0431025	0.0121502	-101.131
95100	02/08/2018--18:44:00	28.84	0	0.0431025	0.0121502	-101.131
95160	02/08/2018--18:45:00	28.78	0	0.0431025	0.0121502	-101.131
95220	02/08/2018--18:46:00	28.76	0	0.0431025	0.0121502	-102.579
95280	02/08/2018--18:47:00	28.79	0	0.0274328	0.0121502	-101.131
95301	02/08/2018--18:48:00						CONNECT
95302	02/08/2018--18:48:00						DECONNECT
95362	02/08/2018--18:49:00	30.23	155	-0.0352459	0.115434	0.987762
95422	02/08/2018--18:50:00	30.12	0	-0.0352459	0.115434	0.987762
95482	02/08/2018--18:51:00	29.93	0	-0.0352459	0.115434	0.987762
95542	02/08/2018--18:52:00	29.75	16	0.137121	0.0121502	-101.131
95602	02/08/2018--18:53:00	29.49	61	0.0274328	-0.091134	-101.131
95662	02/08/2018--18:54:00	29.3	130	0.105781	-0.0173596	-101.131
95722	02/08/2018--18:55:00	29.06	0	0.105781	-0.0321144	-101.131
95782	02/08/2018--18:56:00	28.85	0	0.105781	-0.0321144	-101.131
95842	02/08/2018--18:57:00	28.63	0	0.0901116	-0.0173596	-101.131
95902	02/08/2018--18:58:00	28.43	536	0.889265	0.218719	0.37935
95962	02/08/2018--18:59:00	28.45	99	0.983284	0.292493	-0.0842023
96022	02/08/2018--19:00:00	28.58	43	0.842256	0.0121502	-0.446353
96082	02/08/2018--19:01:00	28.7	299	0.967614	0.292493	0.0316858
96142	02/08/2018--19:02:00	28.61	144	0.998953	0.189209	0.0606578
96202	02/08/2018--19:03:00	28.42	318	0.873596	-0.0321144	0.0751438
96262	02/08/2018--19:04:00	28.3	340	103.029	0.174454	0.191032
96322	02/08/2018--19:05:00	28.33	391	0.983284	-0.164908	0.0751438
96382	02/08/2018--19:06:00	28.45	644	120.266	0.0121502	0.0606578
96442	02/08/2018--19:07:00	28.57	1019	129.668	0.115434	0.0896298
96502	02/08/2018--19:08:00	29.21	586	0.810917	-0.194418	0.45178
96562	02/08/2018--19:09:00	30.5	41	0.826587	0.04166	0.495238
96622	02/08/2018--19:10:00	31.2	41	0.873596	-0.0321144	0.480752
96682	02/08/2018--19:11:00	31.64	219	0.826587	-0.0763791	0.45178
96742	02/08/2018--19:12:00	31.84	64	0.889265	0.0564148	0.45178
96802	02/08/2018--19:13:00	31.93	48	0.920605	0.0711697	0.364864
96862	02/08/2018--19:14:00	31.93	38	0.951944	-0.00260468	0.292434
96922	02/08/2018--19:15:00	31.89	122	0.842256	-0.105889	0.480752
96982	02/08/2018--19:16:00	31.84	35	0.873596	0.0269051	0.37935
97042	02/08/2018--19:17:00	31.76	82	0.904935	-0.00260468	0.422808
97102	02/08/2018--19:18:00	31.71	141	0.936274	0.0859246	0.248976
97162	02/08/2018--19:19:00	31.66	93	0.920605	-0.00260468	0.408322
97222	02/08/2018--19:20:00	31.54	72	0.904935	0.0121502	0.37935
97282	02/08/2018--19:21:00	31.43	55	0.842256	0.0711697	0.466266
97342	02/08/2018--19:22:00	31.35	104	0.66989	0.04166	0.37935
97402	02/08/2018--19:23:00	31.21	169	132.802	-0.0173596	0.727014
97462	02/08/2018--19:24:00	30.99	830	0.513193	0.0564148	-0.0552303
97522	02/08/2018--19:25:00	30.65	1402	0.68556	-0.150153	0.00271374
97582	02/08/2018--19:26:00	30.3	1400	101.462	0.100679	0.147574
97642	02/08/2018--19:27:00	30.07	1503	106.163	-0.637065	177.001
97702	02/08/2018--19:28:00	30.05	1249	109.297	0.130189	0.0316858
97762	02/08/2018--19:29:00	29.57	899	0.951944	0.04166	-0.0117723
97822	02/08/2018--19:30:00	29.37	284	0.983284	-0.00260468	0.104116
97882	02/08/2018--19:31:00	29.84	59	0.936274	0.0564148	0.364864
97942	02/08/2018--19:32:00	30.19	324	0.998953	0.04166	-0.0262583
98002	02/08/2018--19:33:00	30.51	1182	0.936274	-0.0763791	-0.287006
98062	02/08/2018--19:34:00	30.45	792	109.297	-0.0616242	0.0606578
98122	02/08/2018--19:35:00	30.11	560	0.215469	0.0269051	-0.996821
98182	02/08/2018--19:36:00	29.58	1	0.199799	0.0269051	-0.996821
98242	02/08/2018--19:37:00	29.09	6	0.18413	0.0269051	-0.996821
98302	02/08/2018--19:38:00	28.69	1	0.0744419	-0.00260468	-101.131
98362	02/08/2018--19:39:00	28.34	0	0.0744419	0.0121502	-101.131
98422	02/08/2018--19:40:00	28.1	0	0.0744419	0.0121502	-101.131
98482	02/08/2018--19:41:00	27.84	0	0.0587722	0.0121502	-102.579
98542	02/08/2018--19:42:00	27.65	0	0.0587722	0.0121502	-101.131
98602	02/08/2018--19:43:00	27.44	0	0.0744419	0.0121502	-102.579
98662	02/08/2018--19:44:00	27.32	0	0.0587722	0.0121502	-101.131
98722	02/08/2018--19:45:00	27.23	0	0.0744419	-0.00260468	-101.131
98782	02/08/2018--19:46:00	27.15	0	0.0744419	0.0121502	-101.131
98842	02/08/2018--19:47:00	27.05	0	0.0587722	0.0121502	-101.131
98902	02/08/2018--19:48:00	26.95	0	0.0587722	0.0121502	-101.131
98962	02/08/2018--19:49:00	26.83	0	0.0587722	0.0121502	-102.579
99022	02/08/2018--19:50:00	26.74	0	0.0587722	-0.00260468	-102.579
99082	02/08/2018--19:51:00	26.65	0	0.0744419	0.0121502	-101.131
99142	02/08/2018--19:52:00	26.57	10	0.0587722	-0.00260468	-101.131
99202	02/08/2018--19:53:00	26.57	0	0.0587722	0.0121502	-102.579
99262	02/08/2018--19:54:00	26.53	0	0.0587722	-0.00260468	-101.131
99322	02/08/2018--19:55:00	26.49	0	0.0587722	-0.00260468	-101.131
99382	02/08/2018--19:56:00	26.44	0	0.0587722	0.0121502	-102.579
99442	02/08/2018--19:57:00	26.38	0	0.0587722	0.0121502	-102.579
99502	02/08/2018--19:58:00	26.48	0	0.0587722	0.0121502	-101.131
99562	02/08/2018--19:59:00	26.41	0	0.0587722	0.0121502	-102.579
99622	02/08/2018--20:00:00	26.44	0	0.0587722	-0.00260468	-102.579
99682	02/08/2018--20:01:00	26.41	0	0.0587722	0.0121502	-101.131
99742	02/08/2018--20:02:00	26.48	0	0.0587722	-0.00260468	-101.131
99802	02/08/2018--20:03:00	26.54	0	0.0587722	-0.00260468	-101.131
99862	02/08/2018--20:04:00	26.51	0	0.0587722	-0.00260468	-101.131
99922	02/08/2018--20:05:00	26.52	0	0.0587722	-0.00260468	-101.131
99982	02/08/2018--20:06:00	26.53	0	0.0587722	-0.00260468	-101.131
100042	02/08/2018--20:07:00	26.5	0	0.0587722	-0.00260468	-101.131
100102	02/08/2018--20:08:00	26.45	0	0.0587722	-0.00260468	-101.131
100162	02/08/2018--20:09:00	26.38	0	0.0587722	-0.00260468	-102.579
100222	02/08/2018--20:10:00	26.33	0	0.0587722	-0.00260468	-102.579
100282	02/08/2018--20:11:00	26.27	0	0.0587722	-0.00260468	-101.131
100342	02/08/2018--20:12:00	26.26	0	0.0587722	-0.00260468	-101.131
100402	02/08/2018--20:13:00	26.25	0	0.0587722	-0.00260468	-101.131
100462	02/08/2018--20:14:00	26.26	0	0.0587722	-0.00260468	-102.579
100522	02/08/2018--20:15:00	26.23	0	0.0587722	-0.00260468	-101.131
100582	02/08/2018--20:16:00	26.19	0	0.0587722	-0.00260468	-101.131
100642	02/08/2018--20:17:00	26.14	0	0.0587722	-0.00260468	-101.131
100702	02/08/2018--20:18:00	26.11	0	0.0587722	-0.00260468	-101.131
100762	02/08/2018--20:19:00	26.09	0	0.0587722	-0.00260468	-101.131
100822	02/08/2018--20:20:00	26.09	0	0.0587722	-0.00260468	-102.579
100882	02/08/2018--20:21:00	26.07	0	0.0587722	-0.00260468	-101.131
100942	02/08/2018--20:22:00	26	0	0.0587722	-0.00260468	-101.131
101002	02/08/2018--20:23:00	25.96	0	0.0587722	-0.00260468	-101.131
101062	02/08/2018--20:24:00	25.95	16	0.0117632	-0.00260468	-102.579
101122	02/08/2018--20:25:00	25.95	0	0.0117632	-0.00260468	-101.131
101182	02/08/2018--20:26:00	25.94	0	0.0117632	-0.00260468	-102.579
101242	02/08/2018--20:27:00	25.93	0	0.0117632	0.0121502	-101.131
101302	02/08/2018--20:28:00	25.94	2	0.0274328	-0.00260468	-102.579
101362	02/08/2018--20:29:00	25.92	0	0.0117632	-0.00260468	-101.131
101422	02/08/2018--20:30:00	25.91	0	0.0274328	-0.00260468	-102.579
101482	02/08/2018--20:31:00	25.91	0	0.0274328	-0.00260468	-102.579
101542	02/08/2018--20:32:00	25.86	0	0.0274328	-0.00260468	-102.579
101602	02/08/2018--20:33:00	25.81	0	0.0274328	-0.00260468	-102.579
101662	02/08/2018--20:34:00	25.8	0	0.0274328	-0.00260468	-101.131
101722	02/08/2018--20:35:00	25.78	0	0.0274328	-0.00260468	-101.131
101782	02/08/2018--20:36:00	25.79	0	0.0274328	-0.00260468	-101.131
101842	02/08/2018--20:37:00	25.78	0	0.0274328	-0.00260468	-101.131
101902	02/08/2018--20:38:00	25.81	0	0.0274328	-0.00260468	-101.131
101962	02/08/2018--20:39:00	25.8	0	0.0274328	-0.00260468	-101.131
102022	02/08/2018--20:40:00	25.79	0	0.0274328	-0.00260468	-102.579
102082	02/08/2018--20:41:00	25.77	0	0.0274328	-0.00260468	-101.131
102142	02/08/2018--20:42:00	25.75	0	0.0274328	-0.00260468	-101.131
102202	02/08/2018--20:43:00	25.7	0	0.0274328	-0.00260468	-101.131
102262	02/08/2018--20:44:00	25.66	0	0.0274328	-0.00260468	-102.579
102322	02/08/2018--20:45:00	25.64	0	0.0274328	-0.00260468	-101.131
102382	02/08/2018--20:46:00	25.64	0	0.0274328	-0.00260468	-101.131
102442	02/08/2018--20:47:00	25.66	0	0.0274328	-0.00260468	-101.131
102502	02/08/2018--20:48:00	25.68	0	0.0274328	-0.00260468	-102.579
102562	02/08/2018--20:49:00	25.65	0	0.0274328	-0.00260468	-101.131
102622	02/08/2018--20:50:00	25.66	0	0.0274328	-0.00260468	-101.131
102682	02/08/2018--20:51:00	25.61	0	0.0274328	-0.00260468	-101.131
102742	02/08/2018--20:52:00	25.61	0	0.0274328	-0.00260468	-102.579
102802	02/08/2018--20:53:00	25.63	9	0.0274328	-0.00260468	-101.131
102862	02/08/2018--20:54:00	25.61	0	0.0274328	-0.00260468	-102.579
102922	02/08/2018--20:55:00	25.58	0	0.0274328	-0.0173596	-101.131
102982	02/08/2018--20:56:00	25.59	2	0.0274328	-0.00260468	-101.131
103042	02/08/2018--20:57:00	25.56	0	0.0274328	-0.0173596	-101.131
103102	02/08/2018--20:58:00	25.57	0	0.0274328	-0.00260468	-101.131
103162	02/08/2018--20:59:00	25.54	0	0.0274328	-0.00260468	-101.131
103222	02/08/2018--21:00:00	25.55	0	0.0274328	-0.00260468	-101.131
103282	02/08/2018--21:01:00	25.51	0	0.0274328	-0.00260468	-101.131
103342	02/08/2018--21:02:00	25.51	0	0.0274328	-0.00260468	-101.131
103402	02/08/2018--21:03:00	25.49	0	0.0274328	-0.00260468	-102.579
103462	02/08/2018--21:04:00	25.45	0	0.0274328	-0.00260468	-101.131
103522	02/08/2018--21:05:00	25.46	0	0.0274328	-0.00260468	-101.131
103582	02/08/2018--21:06:00	25.46	0	0.0274328	-0.00260468	-101.131
103642	02/08/2018--21:07:00	25.45	0	0.0117632	-0.00260468	-101.131
103702	02/08/2018--21:08:00	25.46	0	0.0274328	-0.00260468	-102.579
103762	02/08/2018--21:09:00	25.45	0	0.0274328	-0.00260468	-102.579
103822	02/08/2018--21:10:00	25.46	0	0.0274328	-0.00260468	-101.131
103882	02/08/2018--21:11:00	25.46	0	0.0274328	-0.00260468	-101.131
103942	02/08/2018--21:12:00	25.42	0	0.0274328	-0.00260468	-102.579
104002	02/08/2018--21:13:00	25.4	0	0.0274328	-0.00260468	-101.131
104062	02/08/2018--21:14:00	25.4	0	0.0274328	-0.00260468	-101.131
104122	02/08/2018--21:15:00	25.37	6	0.0274328	-0.00260468	-101.131
104182	02/08/2018--21:16:00	25.32	2	0.0274328	-0.00260468	-101.131
104242	02/08/2018--21:17:00	25.31	0	0.0274328	-0.00260468	-101.131
104302	02/08/2018--21:18:00	25.3	0	0.0274328	-0.00260468	-101.131
104362	02/08/2018--21:19:00	25.29	0	0.0274328	-0.00260468	-102.579
104422	02/08/2018--21:20:00	25.32	1	0.0274328	-0.00260468	-101.131
104482	02/08/2018--21:21:00	25.34	6	0.0117632	0.0121502	-102.579
104542	02/08/2018--21:22:00	25.43	0	0.0117632	0.0121502	-102.579
104602	02/08/2018--21:23:00	25.51	0	0.0274328	0.0121502	-101.131
104662	02/08/2018--21:24:00	25.54	0	0.0117632	0.0121502	-102.579
104722	02/08/2018--21:25:00	25.76	317	0.0431025	-0.253438	-102.579
104782	02/08/2018--21:26:00	25.85	12	0.0744419	-0.0173596	-101.131
104842	02/08/2018--21:27:00	25.76	0	0.0744419	-0.0173596	-101.131
104902	02/08/2018--21:28:00	25.65	0	0.0744419	-0.0173596	-101.131
104962	02/08/2018--21:29:00	25.52	0	0.0901116	-0.0173596	-101.131
105022	02/08/2018--21:30:00	25.43	0	0.0901116	-0.0173596	-101.131
105082	02/08/2018--21:31:00	25.36	0	0.0744419	-0.0173596	-102.579
105142	02/08/2018--21:32:00	25.32	0	0.0744419	-0.0173596	-101.131
105202	02/08/2018--21:33:00	25.25	2	0.0744419	-0.0173596	-101.131
105262	02/08/2018--21:34:00	25.16	0	0.0744419	-0.0173596	-101.131
105322	02/08/2018--21:35:00	25.35	834	-0.00390653	0.454797	-0.779531
105382	02/08/2018--21:36:00	25.64	1041	-0.207612	-0.120644	-104.028
105442	02/08/2018--21:37:00	25.67	298	0.0587722	-0.150153	-101.131
105502	02/08/2018--21:38:00	25.58	299	0.920605	-0.179663	0.625612
105562	02/08/2018--21:39:00	25.92	1390	0.65422	-0.120644	-0.0117723
105622	02/08/2018--21:40:00	26.65	1218	0.967614	-0.209173	0.176546
105682	02/08/2018--21:41:00	27.25	507	150.038	-0.769858	177.001
105742	02/08/2018--21:42:00	27.74	1237	128.101	0.174454	0.364864
105802	02/08/2018--21:43:00	28.05	1509	10.773	0.0269051	0.0896298
105862	02/08/2018--21:44:00	28.24	1248	101.462	-0.105889	0.104116
105922	02/08/2018--21:45:00	28.39	538	118.699	0.100679	0.0606578
105982	02/08/2018--21:46:00	28.5	760	0.983284	0.0269051	0.147574
106042	02/08/2018--21:47:00	28.71	92	0.967614	-0.179663	0.104116
106102	02/08/2018--21:48:00	28.86	52	0.904935	-0.135399	0.364864
106162	02/08/2018--21:49:00	29.02	60	0.936274	-0.105889	0.30692
106222	02/08/2018--21:50:00	29.05	70	0.763908	-0.091134	0.248976
106282	02/08/2018--21:51:00	28.94	16	0.967614	-0.223928	0.364864
106342	02/08/2018--21:52:00	28.73	61	0.904935	-0.135399	0.408322
106402	02/08/2018--21:53:00	28.45	99	0.842256	-0.164908	0.466266
106462	02/08/2018--21:54:00	28.16	66	0.873596	-0.105889	0.37935
106522	02/08/2018--21:55:00	27.87	105	0.873596	-0.0468693	0.45178
106582	02/08/2018--21:56:00	27.53	67	0.810917	0.0269051	0.37935
106642	02/08/2018--21:57:00	27.42	210	0.857926	-0.0321144	0.437294
106702	02/08/2018--21:58:00	27.26	134	0.826587	-0.164908	0.480752
106762	02/08/2018--21:59:00	27.18	139	0.857926	-0.091134	0.422808
106822	02/08/2018--22:00:00	27.24	179	0.951944	-0.135399	0.37935
106882	02/08/2018--22:01:00	27.23	138	0.889265	-0.091134	0.437294
106942	02/08/2018--22:02:00	27.18	425	10.773	0.218719	0.147574
107002	02/08/2018--22:03:00	27.3	709	0.936274	0.0269051	0.0896298
107062	02/08/2018--22:04:00	27.68	1158	0.889265	0.292493	0.321406
107122	02/08/2018--22:05:00	28.11	816	0.951944	-0.00260468	0.133088
107182	02/08/2018--22:06:00	28.41	323	-0.0352459	-0.0173596	100.225
107242	02/08/2018--22:07:00	28.6	0	-0.0195762	-0.0173596	100.225
107302	02/08/2018--22:08:00	28.7	0	-0.0352459	-0.0173596	100.225
107362	02/08/2018--22:09:00	28.76	0	-0.0352459	-0.0173596	100.225
107422	02/08/2018--22:10:00	28.79	0	-0.0352459	-0.00260468	100.225
107482	02/08/2018--22:11:00	28.82	0	-0.0352459	-0.00260468	0.987762
107542	02/08/2018--22:12:00	28.82	0	-0.0352459	-0.0173596	0.987762
107602	02/08/2018--22:13:00	28.81	0	-0.0352459	-0.0173596	100.225
107662	02/08/2018--22:14:00	28.8	0	-0.0352459	-0.00260468	100.225
107722	02/08/2018--22:15:00	28.76	4	-0.0665853	-0.0173596	0.987762
107782	02/08/2018--22:16:00	28.76	0	-0.0665853	-0.0173596	100.225
107842	02/08/2018--22:17:00	28.73	0	-0.0822549	-0.0173596	100.225
107902	02/08/2018--22:18:00	28.72	0	-0.0822549	-0.0173596	100.225
107962	02/08/2018--22:19:00	28.71	0	-0.0822549	-0.0173596	0.987762
108022	02/08/2018--22:20:00	28.68	0	-0.0822549	-0.0173596	100.225
108082	02/08/2018--22:21:00	28.63	0	-0.0665853	-0.0173596	100.225
108142	02/08/2018--22:22:00	28.61	5	-0.0195762	0.233473	0.973276
108202	02/08/2018--22:23:00	28.61	7	-0.0195762	0.100679	0.987762
108262	02/08/2018--22:24:00	28.61	0	-0.0195762	0.115434	0.987762
108322	02/08/2018--22:25:00	28.73	2	-0.0195762	0.100679	100.225
108382	02/08/2018--22:26:00	28.86	0	-0.00390653	0.144944	0.987762
108442	02/08/2018--22:27:00	28.93	0	-0.0195762	0.115434	0.987762
108502	02/08/2018--22:28:00	28.96	0	-0.0195762	0.130189	0.987762
108562	02/08/2018--22:29:00	28.98	0	-0.0195762	0.100679	0.987762
108622	02/08/2018--22:30:00	28.95	0	-0.0195762	0.100679	0.987762
108682	02/08/2018--22:31:00	28.9	0	-0.0195762	0.100679	0.987762
108742	02/08/2018--22:32:00	28.86	2	-0.0195762	0.100679	100.225
108802	02/08/2018--22:33:00	28.83	10	-0.0665853	-0.00260468	100.225
108862	02/08/2018--22:34:00	28.79	0	-0.0665853	-0.00260468	100.225
108922	02/08/2018--22:35:00	28.75	0	-0.0665853	-0.00260468	100.225
108982	02/08/2018--22:36:00	28.7	0	-0.0665853	0.0121502	100.225
109042	02/08/2018--22:37:00	28.68	0	-0.0665853	-0.00260468	100.225
109102	02/08/2018--22:38:00	28.54	422	0.983284	0.0121502	0.0316858
109162	02/08/2018--22:39:00	28.43	181	0.983284	-0.0468693	0.0461718
109222	02/08/2018--22:40:00	28.34	549	113.998	-0.253438	0.00271374
109282	02/08/2018--22:41:00	28.33	767	0.873596	0.0859246	0.00271374
109342	02/08/2018--22:42:00	28.18	584	0.873596	0.0711697	0.133088
109402	02/08/2018--22:43:00	27.95	300	0.983284	-0.0468693	0.0316858
109462	02/08/2018--22:44:00	27.64	614	10.773	-0.135399	0.0171997
109522	02/08/2018--22:45:00	27.72	85	-0.0822549	-0.00260468	100.225
109582	02/08/2018--22:46:00	27.84	0	-0.0822549	-0.00260468	100.225
109642	02/08/2018--22:47:00	27.92	0	-0.0822549	-0.00260468	100.225
109702	02/08/2018--22:48:00	27.97	0	-0.0822549	-0.00260468	100.225
109762	02/08/2018--22:49:00	27.98	0	-0.0822549	-0.00260468	0.987762
109822	02/08/2018--22:50:00	28.02	0	-0.0822549	-0.00260468	0.987762
109882	02/08/2018--22:51:00	28.03	0	-0.0822549	-0.00260468	100.225
109942	02/08/2018--22:52:00	28.04	0	-0.0822549	-0.00260468	100.225
110002	02/08/2018--22:53:00	28.04	0	-0.0822549	-0.00260468	100.225
110062	02/08/2018--22:54:00	28.06	0	-0.0822549	-0.00260468	0.987762
110122	02/08/2018--22:55:00	28.09	0	-0.0822549	-0.00260468	0.987762
110182	02/08/2018--22:56:00	28.05	0	-0.0822549	-0.00260468	0.987762
110242	02/08/2018--22:57:00	28.07	0	-0.0822549	-0.00260468	0.987762
110302	02/08/2018--22:58:00	28.05	0	-0.0822549	-0.00260468	0.987762
110362	02/08/2018--22:59:00	28.01	0	-0.0822549	-0.00260468	0.987762
110422	02/08/2018--23:00:00	28.03	0	-0.0822549	-0.00260468	100.225
110482	02/08/2018--23:01:00	28.01	0	-0.0822549	-0.00260468	0.987762
110542	02/08/2018--23:02:00	28	0	-0.0822549	-0.00260468	0.987762
110602	02/08/2018--23:03:00	28	0	-0.0822549	-0.00260468	100.225
110662	02/08/2018--23:04:00	27.99	0	-0.0822549	-0.00260468	0.987762
110722	02/08/2018--23:05:00	27.98	0	-0.0822549	-0.00260468	0.987762
110782	02/08/2018--23:06:00	27.96	0	-0.0822549	-0.00260468	0.987762
110842	02/08/2018--23:07:00	27.96	0	-0.0822549	-0.00260468	100.225
110902	02/08/2018--23:08:00	27.98	0	-0.0822549	-0.00260468	100.225
110962	02/08/2018--23:09:00	28.02	0	-0.0822549	-0.00260468	0.987762
111022	02/08/2018--23:10:00	28.06	0	-0.0822549	0.0121502	0.987762
111082	02/08/2018--23:11:00	28.07	0	-0.0822549	-0.00260468	100.225
111142	02/08/2018--23:12:00	28.12	0	-0.0822549	-0.00260468	100.225
111202	02/08/2018--23:13:00	28.12	0	-0.0822549	-0.00260468	100.225
111262	02/08/2018--23:14:00	28.16	0	-0.0822549	-0.00260468	100.225
111322	02/08/2018--23:15:00	28.18	0	-0.0822549	-0.00260468	100.225
111382	02/08/2018--23:16:00	28.21	0	-0.0822549	-0.00260468	100.225
111442	02/08/2018--23:17:00	28.22	0	-0.0822549	-0.00260468	100.225
111502	02/08/2018--23:18:00	28.22	0	-0.0822549	0.0121502	100.225
111562	02/08/2018--23:19:00	28.23	0	-0.0822549	-0.00260468	0.987762
111622	02/08/2018--23:20:00	28.25	0	-0.0822549	0.0121502	0.987762
111682	02/08/2018--23:21:00	28.24	0	-0.0822549	0.0121502	100.225
111742	02/08/2018--23:22:00	28.28	0	-0.0822549	-0.00260468	0.987762
111802	02/08/2018--23:23:00	28.28	0	-0.0822549	-0.00260468	100.225
111862	02/08/2018--23:24:00	28.27	0	-0.0822549	-0.00260468	100.225
111922	02/08/2018--23:25:00	28.29	0	-0.0822549	-0.00260468	100.225
111982	02/08/2018--23:26:00	28.28	0	-0.0822549	-0.00260468	100.225
112042	02/08/2018--23:27:00	28.3	0	-0.0822549	-0.00260468	0.987762
112102	02/08/2018--23:28:00	28.29	0	-0.0822549	-0.00260468	100.225
112162	02/08/2018--23:29:00	28.31	0	-0.0822549	-0.00260468	0.987762
112222	02/08/2018--23:30:00	28.31	0	-0.0822549	-0.00260468	100.225
112282	02/08/2018--23:31:00	28.32	0	-0.0665853	-0.00260468	0.987762
112342	02/08/2018--23:32:00	28.31	0	-0.0822549	-0.00260468	100.225
112402	02/08/2018--23:33:00	28.32	350	-0.0352459	-0.120644	0.987762
112462	02/08/2018--23:34:00	27.95	0	-0.0352459	-0.135399	0.987762
112522	02/08/2018--23:35:00	27.44	0	-0.0352459	-0.135399	0.987762
112582	02/08/2018--23:36:00	27.08	0	-0.0352459	-0.135399	0.987762
112642	02/08/2018--23:37:00	26.81	0	-0.0352459	-0.120644	0.987762
112702	02/08/2018--23:38:00	26.63	0	-0.0352459	-0.135399	0.987762
112762	02/08/2018--23:39:00	26.47	0	-0.0352459	-0.135399	0.987762
112822	02/08/2018--23:40:00	26.38	0	-0.0352459	-0.135399	0.987762
112882	02/08/2018--23:41:00	26.31	0	-0.0352459	-0.135399	0.987762
112942	02/08/2018--23:42:00	26.27	0	-0.0352459	-0.135399	0.987762
113002	02/08/2018--23:43:00	26.23	0	-0.0352459	-0.135399	0.987762
113062	02/08/2018--23:44:00	26.22	0	-0.0352459	-0.135399	0.973276
113122	02/08/2018--23:45:00	26.21	0	-0.0352459	-0.135399	0.987762
113182	02/08/2018--23:46:00	26.23	0	-0.0352459	-0.135399	0.987762
113242	02/08/2018--23:47:00	26.25	0	-0.0352459	-0.135399	0.987762
113302	02/08/2018--23:48:00	26.27	0	-0.0352459	-0.135399	0.987762
113362	02/08/2018--23:49:00	26.27	0	-0.0352459	-0.135399	0.987762
113422	02/08/2018--23:50:00	26.3	0	-0.0352459	-0.135399	0.987762
113482	02/08/2018--23:51:00	26.32	0	-0.0352459	-0.135399	0.987762
113542	02/08/2018--23:52:00	26.33	0	-0.0352459	-0.135399	0.987762
113602	02/08/2018--23:53:00	26.38	0	-0.0352459	-0.135399	0.987762
113662	02/08/2018--23:54:00	26.41	0	-0.0352459	-0.135399	0.987762
113722	02/08/2018--23:55:00	26.41	0	-0.0352459	-0.135399	0.987762
113782	02/08/2018--23:56:00	26.46	0	-0.0352459	-0.135399	0.987762
113842	02/08/2018--23:57:00	26.47	0	-0.0352459	-0.135399	0.987762
113902	02/08/2018--23:58:00	26.52	0	-0.0352459	-0.135399	0.987762
113962	02/08/2018--23:59:00	26.54	0	-0.0352459	-0.135399	0.987762
114022	03/08/2018--00:00:00	26.57	0	-0.0352459	-0.135399	0.987762
114082	03/08/2018--00:01:00	26.61	0	-0.0352459	-0.135399	0.987762
114142	03/08/2018--00:02:00	26.63	0	-0.0352459	-0.135399	0.987762
114202	03/08/2018--00:03:00	26.65	0	-0.0352459	-0.135399	0.987762
114262	03/08/2018--00:04:00	26.68	0	-0.0352459	-0.135399	0.987762
114322	03/08/2018--00:05:00	26.7	0	-0.0352459	-0.135399	0.987762
114382	03/08/2018--00:06:00	26.74	0	-0.0352459	-0.135399	0.987762
114442	03/08/2018--00:07:00	26.78	0	-0.0352459	-0.135399	0.987762
114502	03/08/2018--00:08:00	26.79	0	-0.0352459	-0.135399	0.987762
114562	03/08/2018--00:09:00	26.82	0	-0.0352459	-0.135399	0.987762
114622	03/08/2018--00:10:00	26.84	0	-0.0352459	-0.135399	0.987762
114682	03/08/2018--00:11:00	26.87	0	-0.0352459	-0.135399	0.987762
114742	03/08/2018--00:12:00	26.89	0	-0.0352459	-0.135399	0.987762
114802	03/08/2018--00:13:00	26.93	0	-0.0352459	-0.135399	0.987762
114862	03/08/2018--00:14:00	26.93	0	-0.0352459	-0.135399	0.987762
114922	03/08/2018--00:15:00	26.96	0	-0.0352459	-0.135399	0.987762
114982	03/08/2018--00:16:00	26.97	0	-0.0352459	-0.135399	0.987762
115042	03/08/2018--00:17:00	27.02	0	-0.0352459	-0.135399	0.987762
115102	03/08/2018--00:18:00	27.02	0	-0.0352459	-0.135399	0.987762
115162	03/08/2018--00:19:00	27.05	0	-0.0352459	-0.135399	0.987762
115222	03/08/2018--00:20:00	27.08	0	-0.0352459	-0.135399	0.987762
115282	03/08/2018--00:21:00	27.1	0	-0.0352459	-0.135399	0.987762
115342	03/08/2018--00:22:00	27.11	0	-0.0352459	-0.135399	0.987762
115402	03/08/2018--00:23:00	27.12	0	-0.0352459	-0.135399	0.987762
115462	03/08/2018--00:24:00	27.13	0	-0.0352459	-0.135399	0.987762
115522	03/08/2018--00:25:00	27.18	0	-0.0352459	-0.135399	0.987762
115582	03/08/2018--00:26:00	27.18	0	-0.0352459	-0.135399	0.987762
115642	03/08/2018--00:27:00	27.22	0	-0.0352459	-0.135399	0.987762
115702	03/08/2018--00:28:00	27.22	0	-0.0352459	-0.135399	0.987762
115762	03/08/2018--00:29:00	27.24	0	-0.0352459	-0.135399	0.987762
115822	03/08/2018--00:30:00	27.26	0	-0.0352459	-0.135399	0.987762
115882	03/08/2018--00:31:00	27.28	0	-0.0352459	-0.135399	0.987762
115942	03/08/2018--00:32:00	27.29	0	-0.0352459	-0.135399	0.987762
116002	03/08/2018--00:33:00	27.3	0	-0.0352459	-0.135399	0.987762
116062	03/08/2018--00:34:00	27.31	0	-0.0352459	-0.135399	0.987762
116122	03/08/2018--00:35:00	27.34	0	-0.0352459	-0.135399	0.987762
116182	03/08/2018--00:36:00	27.37	0	-0.0352459	-0.135399	0.987762
116242	03/08/2018--00:37:00	27.38	0	-0.0352459	-0.135399	0.973276
116302	03/08/2018--00:38:00	27.39	0	-0.0352459	-0.135399	0.987762
116362	03/08/2018--00:39:00	27.39	0	-0.0352459	-0.135399	0.987762
116422	03/08/2018--00:40:00	27.41	0	-0.0352459	-0.135399	0.987762
116482	03/08/2018--00:41:00	27.42	0	-0.0352459	-0.135399	0.987762
116542	03/08/2018--00:42:00	27.42	0	-0.0352459	-0.135399	0.987762
116602	03/08/2018--00:43:00	27.45	0	-0.0509156	-0.150153	0.987762
116662	03/08/2018--00:44:00	27.47	0	-0.0352459	-0.135399	0.987762
116722	03/08/2018--00:45:00	27.48	0	-0.0352459	-0.135399	0.973276
116782	03/08/2018--00:46:00	27.48	0	-0.0352459	-0.135399	0.973276
116842	03/08/2018--00:47:00	27.5	0	-0.0352459	-0.135399	0.987762
116902	03/08/2018--00:48:00	27.52	0	-0.0352459	-0.135399	0.987762
116962	03/08/2018--00:49:00	27.53	0	-0.0352459	-0.135399	0.987762
117022	03/08/2018--00:50:00	27.53	0	-0.0352459	-0.135399	0.987762
117082	03/08/2018--00:51:00	27.54	0	-0.0352459	-0.135399	0.987762
117142	03/08/2018--00:52:00	27.57	0	-0.0352459	-0.135399	0.987762
117202	03/08/2018--00:53:00	27.57	0	-0.0352459	-0.135399	0.987762
117262	03/08/2018--00:54:00	27.59	0	-0.0352459	-0.135399	0.987762
117322	03/08/2018--00:55:00	27.61	0	-0.0352459	-0.135399	0.987762
117382	03/08/2018--00:56:00	27.63	0	-0.0352459	-0.135399	0.987762
117442	03/08/2018--00:57:00	27.62	0	-0.0352459	-0.135399	0.987762
117502	03/08/2018--00:58:00	27.64	0	-0.0352459	-0.135399	0.987762
117562	03/08/2018--00:59:00	27.66	0	-0.0352459	-0.135399	0.987762
117622	03/08/2018--01:00:00	27.66	0	-0.0352459	-0.135399	0.987762
117682	03/08/2018--01:01:00	27.66	0	-0.0352459	-0.135399	0.987762
117742	03/08/2018--01:02:00	27.66	0	-0.0352459	-0.135399	0.987762
117802	03/08/2018--01:03:00	27.71	0	-0.0352459	-0.135399	0.987762
117862	03/08/2018--01:04:00	27.72	0	-0.0352459	-0.135399	0.987762
117922	03/08/2018--01:05:00	27.71	0	-0.0352459	-0.135399	0.987762
117982	03/08/2018--01:06:00	27.72	0	-0.0352459	-0.135399	0.987762
118042	03/08/2018--01:07:00	27.74	0	-0.0352459	-0.135399	0.987762
118102	03/08/2018--01:08:00	27.74	0	-0.0352459	-0.135399	0.987762
118162	03/08/2018--01:09:00	27.75	0	-0.0509156	-0.135399	0.987762
118222	03/08/2018--01:10:00	27.76	0	-0.0352459	-0.135399	0.987762
118282	03/08/2018--01:11:00	27.79	0	-0.0352459	-0.135399	0.987762
118342	03/08/2018--01:12:00	27.77	0	-0.0352459	-0.135399	0.987762
118402	03/08/2018--01:13:00	27.79	0	-0.0352459	-0.135399	0.987762
118462	03/08/2018--01:14:00	27.81	0	-0.0352459	-0.135399	0.987762
118522	03/08/2018--01:15:00	27.81	0	-0.0509156	-0.135399	0.987762
118582	03/08/2018--01:16:00	27.82	0	-0.0352459	-0.135399	0.987762
118642	03/08/2018--01:17:00	27.85	0	-0.0352459	-0.135399	0.987762
118702	03/08/2018--01:18:00	27.83	0	-0.0352459	-0.135399	0.987762
118762	03/08/2018--01:19:00	27.87	0	-0.0352459	-0.135399	0.987762
118822	03/08/2018--01:20:00	27.87	0	-0.0352459	-0.135399	0.987762
118882	03/08/2018--01:21:00	27.87	0	-0.0352459	-0.135399	0.987762
118942	03/08/2018--01:22:00	27.88	0	-0.0352459	-0.135399	0.987762
119002	03/08/2018--01:23:00	27.88	0	-0.0352459	-0.150153	0.987762
119062	03/08/2018--01:24:00	27.89	0	-0.0352459	-0.135399	0.987762
119122	03/08/2018--01:25:00	27.9	0	-0.0352459	-0.135399	0.987762
119182	03/08/2018--01:26:00	27.91	0	-0.0352459	-0.135399	0.987762
119242	03/08/2018--01:27:00	27.91	0	-0.0352459	-0.135399	0.987762
119302	03/08/2018--01:28:00	27.92	0	-0.0352459	-0.135399	0.987762
119362	03/08/2018--01:29:00	27.91	0	-0.0352459	-0.135399	0.987762
119422	03/08/2018--01:30:00	27.94	0	-0.0352459	-0.135399	0.987762
119482	03/08/2018--01:31:00	27.96	0	-0.0352459	-0.135399	0.987762
119542	03/08/2018--01:32:00	27.96	0	-0.0352459	-0.135399	0.987762
119602	03/08/2018--01:33:00	27.95	0	-0.0352459	-0.135399	0.987762
119662	03/08/2018--01:34:00	27.97	0	-0.0509156	-0.135399	0.987762
119722	03/08/2018--01:35:00	27.96	0	-0.0352459	-0.135399	0.987762
119782	03/08/2018--01:36:00	27.98	0	-0.0352459	-0.135399	0.987762
119842	03/08/2018--01:37:00	27.98	0	-0.0352459	-0.135399	0.987762
119902	03/08/2018--01:38:00	27.98	0	-0.0352459	-0.135399	0.973276
119962	03/08/2018--01:39:00	28	0	-0.0352459	-0.135399	0.987762
120022	03/08/2018--01:40:00	27.98	0	-0.0352459	-0.135399	0.987762
120082	03/08/2018--01:41:00	28.02	0	-0.0352459	-0.135399	0.987762
120142	03/08/2018--01:42:00	28.03	0	-0.0352459	-0.135399	0.987762
120202	03/08/2018--01:43:00	28.03	0	-0.0509156	-0.135399	0.987762
120262	03/08/2018--01:44:00	28.02	0	-0.0352459	-0.135399	0.987762
120322	03/08/2018--01:45:00	28.06	0	-0.0509156	-0.135399	0.987762
120382	03/08/2018--01:46:00	28.05	0	-0.0352459	-0.135399	0.987762
120442	03/08/2018--01:47:00	28.05	0	-0.0352459	-0.135399	0.987762
120502	03/08/2018--01:48:00	28.06	0	-0.0509156	-0.150153	0.987762
120562	03/08/2018--01:49:00	28.07	0	-0.0352459	-0.135399	0.987762
120622	03/08/2018--01:50:00	28.08	0	-0.0509156	-0.150153	0.987762
120682	03/08/2018--01:51:00	28.08	0	-0.0352459	-0.135399	0.987762
120742	03/08/2018--01:52:00	28.07	0	-0.0509156	-0.135399	0.987762
120802	03/08/2018--01:53:00	28.08	0	-0.0352459	-0.150153	0.987762
120862	03/08/2018--01:54:00	28.09	0	-0.0352459	-0.135399	0.987762
120922	03/08/2018--01:55:00	28.09	0	-0.0352459	-0.150153	0.987762
120982	03/08/2018--01:56:00	28.11	0	-0.0352459	-0.135399	0.987762
121042	03/08/2018--01:57:00	28.1	0	-0.0352459	-0.135399	0.987762
121102	03/08/2018--01:58:00	28.11	0	-0.0352459	-0.135399	0.987762
121162	03/08/2018--01:59:00	28.11	0	-0.0352459	-0.135399	0.987762
121222	03/08/2018--02:00:00	28.13	0	-0.0352459	-0.135399	0.987762
121282	03/08/2018--02:01:00	28.13	0	-0.0352459	-0.135399	0.987762
121342	03/08/2018--02:02:00	28.13	0	-0.0352459	-0.135399	0.987762
121402	03/08/2018--02:03:00	28.15	0	-0.0352459	-0.135399	0.987762
121462	03/08/2018--02:04:00	28.14	0	-0.0352459	-0.135399	0.987762
121522	03/08/2018--02:05:00	28.15	0	-0.0352459	-0.135399	0.987762
121582	03/08/2018--02:06:00	28.15	0	-0.0352459	-0.135399	0.987762
121642	03/08/2018--02:07:00	28.16	0	-0.0352459	-0.150153	0.987762
121702	03/08/2018--02:08:00	28.16	0	-0.0352459	-0.135399	0.987762
121762	03/08/2018--02:09:00	28.17	0	-0.0352459	-0.135399	0.987762
121822	03/08/2018--02:10:00	28.18	0	-0.0352459	-0.135399	0.987762
121882	03/08/2018--02:11:00	28.17	0	-0.0352459	-0.135399	0.987762
121942	03/08/2018--02:12:00	28.18	0	-0.0352459	-0.135399	0.987762
122002	03/08/2018--02:13:00	28.19	0	-0.0352459	-0.135399	0.987762
122062	03/08/2018--02:14:00	28.2	0	-0.0352459	-0.135399	0.987762
122122	03/08/2018--02:15:00	28.18	0	-0.0352459	-0.150153	0.987762
122182	03/08/2018--02:16:00	28.2	0	-0.0509156	-0.135399	0.987762
122242	03/08/2018--02:17:00	28.21	0	-0.0352459	-0.135399	0.987762
122302	03/08/2018--02:18:00	28.21	0	-0.0352459	-0.150153	0.987762
122362	03/08/2018--02:19:00	28.21	0	-0.0352459	-0.135399	0.987762
122422	03/08/2018--02:20:00	28.22	0	-0.0352459	-0.135399	0.987762
122482	03/08/2018--02:21:00	28.22	0	-0.0352459	-0.135399	0.987762
122542	03/08/2018--02:22:00	28.22	0	-0.0352459	-0.135399	0.987762
122602	03/08/2018--02:23:00	28.23	0	-0.0352459	-0.135399	0.987762
122662	03/08/2018--02:24:00	28.23	0	-0.0352459	-0.150153	0.987762
122722	03/08/2018--02:25:00	28.25	0	-0.0352459	-0.150153	0.987762
122782	03/08/2018--02:26:00	28.25	0	-0.0509156	-0.150153	0.987762
122842	03/08/2018--02:27:00	28.24	0	-0.0352459	-0.135399	0.987762
122902	03/08/2018--02:28:00	28.27	0	-0.0352459	-0.135399	0.987762
122962	03/08/2018--02:29:00	28.26	0	-0.0352459	-0.135399	0.987762
123022	03/08/2018--02:30:00	28.26	0	-0.0509156	-0.135399	0.987762
123082	03/08/2018--02:31:00	28.28	0	-0.0509156	-0.135399	0.987762
123142	03/08/2018--02:32:00	28.29	0	-0.0509156	-0.135399	0.987762
123202	03/08/2018--02:33:00	28.27	0	-0.0509156	-0.135399	0.987762
123262	03/08/2018--02:34:00	28.28	0	-0.0352459	-0.150153	0.987762
123322	03/08/2018--02:35:00	28.27	0	-0.0509156	-0.150153	0.987762
123382	03/08/2018--02:36:00	28.29	0	-0.0352459	-0.135399	0.987762
123442	03/08/2018--02:37:00	28.29	0	-0.0352459	-0.135399	0.987762
123502	03/08/2018--02:38:00	28.29	0	-0.0352459	-0.135399	0.987762
123562	03/08/2018--02:39:00	28.29	0	-0.0352459	-0.135399	0.987762
123622	03/08/2018--02:40:00	28.3	0	-0.0352459	-0.135399	0.987762
123682	03/08/2018--02:41:00	28.3	0	-0.0352459	-0.135399	0.987762
123742	03/08/2018--02:42:00	28.31	0	-0.0352459	-0.135399	0.987762
123802	03/08/2018--02:43:00	28.32	0	-0.0352459	-0.135399	0.987762
123862	03/08/2018--02:44:00	28.31	0	-0.0509156	-0.150153	0.987762
123922	03/08/2018--02:45:00	28.3	0	-0.0509156	-0.135399	0.973276
123982	03/08/2018--02:46:00	28.32	0	-0.0352459	-0.135399	0.987762
124042	03/08/2018--02:47:00	28.32	0	-0.0509156	-0.150153	0.987762
124102	03/08/2018--02:48:00	28.33	0	-0.0509156	-0.135399	0.987762
124162	03/08/2018--02:49:00	28.33	0	-0.0509156	-0.150153	0.987762
124222	03/08/2018--02:50:00	28.34	0	-0.0509156	-0.135399	0.987762
124282	03/08/2018--02:51:00	28.33	0	-0.0352459	-0.135399	0.987762
124342	03/08/2018--02:52:00	28.34	0	-0.0352459	-0.135399	0.987762
124402	03/08/2018--02:53:00	28.34	0	-0.0352459	-0.135399	0.987762
124462	03/08/2018--02:54:00	28.35	0	-0.0352459	-0.135399	0.987762
124522	03/08/2018--02:55:00	28.34	0	-0.0509156	-0.150153	0.987762
124582	03/08/2018--02:56:00	28.34	0	-0.0509156	-0.150153	0.987762
124642	03/08/2018--02:57:00	28.37	0	-0.0352459	-0.150153	0.987762
124702	03/08/2018--02:58:00	28.35	0	-0.0352459	-0.135399	0.987762
124762	03/08/2018--02:59:00	28.34	0	-0.0509156	-0.135399	0.987762
124822	03/08/2018--03:00:00	28.37	0	-0.0352459	-0.150153	0.987762
124882	03/08/2018--03:01:00	28.38	0	-0.0352459	-0.135399	0.987762
124942	03/08/2018--03:02:00	28.38	0	-0.0352459	-0.135399	0.987762
125002	03/08/2018--03:03:00	28.36	0	-0.0352459	-0.135399	0.987762
125062	03/08/2018--03:04:00	28.37	0	-0.0352459	-0.150153	0.987762
125122	03/08/2018--03:05:00	28.38	0	-0.0352459	-0.150153	0.987762
125182	03/08/2018--03:06:00	28.4	0	-0.0509156	-0.150153	0.987762
125242	03/08/2018--03:07:00	28.38	0	-0.0509156	-0.135399	0.987762
125302	03/08/2018--03:08:00	28.38	0	-0.0352459	-0.135399	0.987762
125362	03/08/2018--03:09:00	28.39	0	-0.0509156	-0.135399	0.987762
125422	03/08/2018--03:10:00	28.39	0	-0.0352459	-0.135399	0.987762
125482	03/08/2018--03:11:00	28.39	0	-0.0509156	-0.150153	0.987762
125542	03/08/2018--03:12:00	28.39	0	-0.0352459	-0.135399	0.987762
125602	03/08/2018--03:13:00	28.38	0	-0.0352459	-0.150153	0.987762
125662	03/08/2018--03:14:00	28.39	0	-0.0509156	-0.135399	0.987762
125722	03/08/2018--03:15:00	28.41	0	-0.0352459	-0.135399	0.987762
125782	03/08/2018--03:16:00	28.41	0	-0.0509156	-0.135399	0.987762
125842	03/08/2018--03:17:00	28.39	0	-0.0352459	-0.135399	0.987762
125902	03/08/2018--03:18:00	28.41	0	-0.0509156	-0.150153	0.987762
125962	03/08/2018--03:19:00	28.41	0	-0.0352459	-0.135399	0.987762
126022	03/08/2018--03:20:00	28.42	0	-0.0352459	-0.150153	0.987762
126082	03/08/2018--03:21:00	28.42	0	-0.0352459	-0.135399	0.987762
126142	03/08/2018--03:22:00	28.43	0	-0.0352459	-0.150153	0.987762
126202	03/08/2018--03:23:00	28.43	0	-0.0352459	-0.150153	0.987762
126262	03/08/2018--03:24:00	28.42	0	-0.0352459	-0.150153	0.987762
126322	03/08/2018--03:25:00	28.43	0	-0.0509156	-0.135399	0.987762
126382	03/08/2018--03:26:00	28.43	0	-0.0509156	-0.150153	0.987762
126442	03/08/2018--03:27:00	28.43	0	-0.0509156	-0.150153	0.987762
126502	03/08/2018--03:28:00	28.43	0	-0.0509156	-0.135399	0.987762
126562	03/08/2018--03:29:00	28.45	0	-0.0352459	-0.135399	0.987762
126622	03/08/2018--03:30:00	28.45	0	-0.0509156	-0.135399	0.987762
126682	03/08/2018--03:31:00	28.44	0	-0.0352459	-0.150153	0.987762
126742	03/08/2018--03:32:00	28.44	0	-0.0352459	-0.135399	0.973276
126802	03/08/2018--03:33:00	28.46	0	-0.0509156	-0.150153	0.987762
126862	03/08/2018--03:34:00	28.44	0	-0.0509156	-0.135399	0.987762
126922	03/08/2018--03:35:00	28.45	0	-0.0352459	-0.135399	0.987762
126982	03/08/2018--03:36:00	28.46	0	-0.0352459	-0.135399	0.987762
127042	03/08/2018--03:37:00	28.47	0	-0.0352459	-0.150153	0.987762
127102	03/08/2018--03:38:00	28.48	0	-0.0352459	-0.135399	0.987762
127162	03/08/2018--03:39:00	28.47	0	-0.0352459	-0.135399	0.987762
127222	03/08/2018--03:40:00	28.46	0	-0.0352459	-0.135399	0.987762
127282	03/08/2018--03:41:00	28.49	0	-0.0509156	-0.135399	0.987762
127342	03/08/2018--03:42:00	28.45	0	-0.0352459	-0.150153	0.987762
127402	03/08/2018--03:43:00	28.48	0	-0.0352459	-0.135399	0.987762
127462	03/08/2018--03:44:00	28.48	0	-0.0352459	-0.135399	0.987762
127522	03/08/2018--03:45:00	28.48	0	-0.0509156	-0.135399	0.987762
127582	03/08/2018--03:46:00	28.47	0	-0.0352459	-0.150153	0.987762
127642	03/08/2018--03:47:00	28.48	0	-0.0352459	-0.150153	0.987762
127702	03/08/2018--03:48:00	28.5	0	-0.0352459	-0.150153	0.987762
127762	03/08/2018--03:49:00	28.48	0	-0.0509156	-0.135399	0.987762
127822	03/08/2018--03:50:00	28.49	0	-0.0509156	-0.135399	0.987762
127882	03/08/2018--03:51:00	28.48	0	-0.0352459	-0.150153	0.987762
127942	03/08/2018--03:52:00	28.5	0	-0.0352459	-0.135399	0.987762
128002	03/08/2018--03:53:00	28.5	0	-0.0352459	-0.135399	0.987762
128062	03/08/2018--03:54:00	28.5	0	-0.0352459	-0.150153	0.987762
128122	03/08/2018--03:55:00	28.51	0	-0.0352459	-0.150153	0.987762
128182	03/08/2018--03:56:00	28.5	0	-0.0352459	-0.150153	0.987762
128242	03/08/2018--03:57:00	28.5	0	-0.0509156	-0.135399	0.987762
128302	03/08/2018--03:58:00	28.52	0	-0.0509156	-0.150153	0.987762
128362	03/08/2018--03:59:00	28.52	0	-0.0352459	-0.135399	0.987762
128422	03/08/2018--04:00:00	28.51	0	-0.0509156	-0.135399	0.987762
128482	03/08/2018--04:01:00	28.5	0	-0.0352459	-0.135399	0.987762
128542	03/08/2018--04:02:00	28.52	0	-0.0352459	-0.135399	0.987762
128602	03/08/2018--04:03:00	28.52	0	-0.0352459	-0.150153	0.987762
128662	03/08/2018--04:04:00	28.52	0	-0.0352459	-0.135399	0.987762
128722	03/08/2018--04:05:00	28.54	0	-0.0509156	-0.150153	0.987762
128782	03/08/2018--04:06:00	28.54	0	-0.0352459	-0.135399	0.987762
128842	03/08/2018--04:07:00	28.54	0	-0.0352459	-0.150153	0.987762
128902	03/08/2018--04:08:00	28.52	0	-0.0509156	-0.150153	0.987762
128962	03/08/2018--04:09:00	28.53	0	-0.0509156	-0.150153	0.987762
129022	03/08/2018--04:10:00	28.54	0	-0.0509156	-0.150153	0.987762
129082	03/08/2018--04:11:00	28.52	0	-0.0509156	-0.150153	0.987762
129142	03/08/2018--04:12:00	28.53	0	-0.0509156	-0.135399	0.987762
129202	03/08/2018--04:13:00	28.54	0	-0.0352459	-0.135399	0.987762
129262	03/08/2018--04:14:00	28.55	0	-0.0509156	-0.150153	0.987762
129322	03/08/2018--04:15:00	28.52	0	-0.0352459	-0.150153	0.987762
129382	03/08/2018--04:16:00	28.54	0	-0.0352459	-0.150153	0.987762
129442	03/08/2018--04:17:00	28.55	0	-0.0509156	-0.150153	0.987762
129502	03/08/2018--04:18:00	28.56	0	-0.0352459	-0.150153	0.987762
129562	03/08/2018--04:19:00	28.55	0	-0.0352459	-0.150153	0.987762
129622	03/08/2018--04:20:00	28.55	0	-0.0509156	-0.150153	0.987762
129682	03/08/2018--04:21:00	28.55	0	-0.0352459	-0.135399	0.987762
129742	03/08/2018--04:22:00	28.56	0	-0.0509156	-0.150153	0.987762
129802	03/08/2018--04:23:00	28.54	0	-0.0509156	-0.150153	0.987762
129862	03/08/2018--04:24:00	28.57	0	-0.0352459	-0.135399	0.987762
129922	03/08/2018--04:25:00	28.55	0	-0.0509156	-0.150153	0.987762
129982	03/08/2018--04:26:00	28.56	0	-0.0509156	-0.150153	0.987762
130042	03/08/2018--04:27:00	28.56	0	-0.0352459	-0.150153	0.987762
130102	03/08/2018--04:28:00	28.55	0	-0.0509156	-0.150153	0.987762
130162	03/08/2018--04:29:00	28.56	0	-0.0352459	-0.150153	0.987762
130222	03/08/2018--04:30:00	28.55	0	-0.0352459	-0.135399	0.987762
130282	03/08/2018--04:31:00	28.57	0	-0.0509156	-0.135399	0.987762
130342	03/08/2018--04:32:00	28.56	0	-0.0509156	-0.135399	0.987762
130402	03/08/2018--04:33:00	28.57	0	-0.0352459	-0.150153	0.987762
130462	03/08/2018--04:34:00	28.57	0	-0.0352459	-0.150153	0.987762
130522	03/08/2018--04:35:00	28.57	0	-0.0509156	-0.150153	0.987762
130582	03/08/2018--04:36:00	28.57	0	-0.0509156	-0.150153	0.987762
130642	03/08/2018--04:37:00	28.57	0	-0.0352459	-0.150153	0.987762
130702	03/08/2018--04:38:00	28.56	0	-0.0509156	-0.150153	0.987762
130762	03/08/2018--04:39:00	28.57	0	-0.0352459	-0.150153	0.987762
130822	03/08/2018--04:40:00	28.56	0	-0.0509156	-0.135399	0.987762
130882	03/08/2018--04:41:00	28.57	0	-0.0352459	-0.135399	0.987762
130942	03/08/2018--04:42:00	28.57	0	-0.0352459	-0.135399	0.987762
131002	03/08/2018--04:43:00	28.57	0	-0.0352459	-0.150153	0.987762
131062	03/08/2018--04:44:00	28.59	0	-0.0509156	-0.135399	0.987762
131122	03/08/2018--04:45:00	28.58	0	-0.0509156	-0.150153	0.987762
131182	03/08/2018--04:46:00	28.59	0	-0.0352459	-0.150153	0.987762
131242	03/08/2018--04:47:00	28.57	0	-0.0352459	-0.150153	0.973276
131302	03/08/2018--04:48:00	28.58	0	-0.0509156	-0.135399	0.987762
131362	03/08/2018--04:49:00	28.59	0	-0.0352459	-0.135399	0.987762
131422	03/08/2018--04:50:00	28.58	0	-0.0509156	-0.150153	0.987762
131482	03/08/2018--04:51:00	28.6	0	-0.0352459	-0.135399	0.987762
131542	03/08/2018--04:52:00	28.58	0	-0.0352459	-0.135399	0.987762
131602	03/08/2018--04:53:00	28.59	0	-0.0352459	-0.150153	0.987762
131662	03/08/2018--04:54:00	28.59	0	-0.0352459	-0.135399	0.987762
131722	03/08/2018--04:55:00	28.59	0	-0.0509156	-0.150153	0.987762
131782	03/08/2018--04:56:00	28.61	0	-0.0509156	-0.150153	0.987762
131842	03/08/2018--04:57:00	28.63	0	-0.0509156	-0.150153	0.987762
131902	03/08/2018--04:58:00	28.6	0	-0.0352459	-0.135399	0.987762
131962	03/08/2018--04:59:00	28.59	0	-0.0352459	-0.150153	0.987762
132022	03/08/2018--05:00:00	28.59	0	-0.0352459	-0.150153	0.987762
