# Supplementary material for: A randomized cross-over trial investigating differences in 24-h personal air and skin temperatures using wearable sensors between two climatologically contrasting settings
Source: Sci Rep. 2021 Nov 10;11:22020. doi: 10.1038/s41598-021-01180-y (PMC8580978; doi:10.1038/s41598-021-01180-y)
Supplement: Supplementary file 2 — Supplementary Data. [file 41598_2021_1180_MOESM2_ESM.zip › New folder/new/T26_A2new.csv]

Index	Date	Temperature	Activity	X-axis	Y-axis	Z-axis	Marker
42240	18/08/2018--05:00:00	28.67	0	0.880159	0.00681863	0.470186
42300	18/08/2018--05:01:00	28.65	0	0.880159	0.00681863	0.470186
42360	18/08/2018--05:02:00	28.64	0	0.880159	0.00681863	0.470186
42420	18/08/2018--05:03:00	28.65	0	0.880159	0.00681863	0.470186
42480	18/08/2018--05:04:00	28.64	0	0.880159	0.00681863	0.470186
42540	18/08/2018--05:05:00	28.64	0	0.880159	0.00681863	0.470186
42600	18/08/2018--05:06:00	28.61	0	0.880159	0.00681863	0.470186
42660	18/08/2018--05:07:00	28.61	0	0.880159	0.00681863	0.470186
42720	18/08/2018--05:08:00	28.62	0	0.880159	0.00681863	0.470186
42780	18/08/2018--05:09:00	28.6	0	0.880159	0.00681863	0.470186
42840	18/08/2018--05:10:00	28.61	0	0.880159	0.00681863	0.470186
42900	18/08/2018--05:11:00	28.61	0	0.880159	0.00681863	0.470186
42960	18/08/2018--05:12:00	28.58	0	0.880159	0.00681863	0.470186
43020	18/08/2018--05:13:00	28.58	0	0.880159	0.00681863	0.470186
43080	18/08/2018--05:14:00	28.56	0	0.880159	0.00681863	0.470186
43140	18/08/2018--05:15:00	28.55	0	0.880159	0.00681863	0.470186
43200	18/08/2018--05:16:00	28.54	0	0.880159	0.00681863	0.470186
43260	18/08/2018--05:17:00	28.53	0	0.880159	0.00681863	0.470186
43320	18/08/2018--05:18:00	28.53	0	0.880159	0.00681863	0.470186
43380	18/08/2018--05:19:00	28.52	0	0.880159	0.00681863	0.470186
43440	18/08/2018--05:20:00	28.52	0	0.880159	0.00681863	0.470186
43500	18/08/2018--05:21:00	28.53	0	0.880159	0.00681863	0.470186
43560	18/08/2018--05:22:00	28.51	0	0.880159	0.00681863	0.470186
43620	18/08/2018--05:23:00	28.52	0	0.880159	0.00681863	0.470186
43680	18/08/2018--05:24:00	28.51	0	0.880159	0.00681863	0.470186
43740	18/08/2018--05:25:00	28.5	0	0.880159	0.00681863	0.470186
43800	18/08/2018--05:26:00	28.49	0	0.880159	0.00681863	0.470186
43860	18/08/2018--05:27:00	28.48	0	0.880159	0.00681863	0.470186
43920	18/08/2018--05:28:00	28.5	0	0.880159	0.00681863	0.470186
43980	18/08/2018--05:29:00	28.46	0	0.880159	0.00681863	0.470186
44040	18/08/2018--05:30:00	28.47	0	0.880159	0.00681863	0.470186
44100	18/08/2018--05:31:00	28.44	0	0.880159	0.00681863	0.470186
44160	18/08/2018--05:32:00	28.47	0	0.880159	0.00681863	0.470186
44220	18/08/2018--05:33:00	28.45	0	0.880159	0.00681863	0.470186
44280	18/08/2018--05:34:00	28.43	0	0.880159	0.00681863	0.470186
44340	18/08/2018--05:35:00	28.43	0	0.880159	0.00681863	0.470186
44400	18/08/2018--05:36:00	28.43	0	0.880159	0.00681863	0.470186
44460	18/08/2018--05:37:00	28.41	0	0.880159	0.00681863	0.470186
44520	18/08/2018--05:38:00	28.4	0	0.880159	0.00681863	0.470186
44580	18/08/2018--05:39:00	28.41	0	0.880159	0.00681863	0.470186
44640	18/08/2018--05:40:00	28.41	0	0.880159	0.00681863	0.470186
44700	18/08/2018--05:41:00	28.4	0	0.880159	0.00681863	0.470186
44760	18/08/2018--05:42:00	28.41	0	0.880159	0.00681863	0.470186
44820	18/08/2018--05:43:00	28.4	0	0.880159	0.00681863	0.470186
44880	18/08/2018--05:44:00	28.38	0	0.880159	0.00681863	0.470186
44940	18/08/2018--05:45:00	28.39	0	0.880159	0.00681863	0.470186
45000	18/08/2018--05:46:00	28.37	0	0.880159	0.00681863	0.470186
45060	18/08/2018--05:47:00	28.37	0	0.880159	0.00681863	0.470186
45120	18/08/2018--05:48:00	28.37	0	0.880159	0.00681863	0.470186
45180	18/08/2018--05:49:00	28.35	0	0.880159	0.00681863	0.470186
45240	18/08/2018--05:50:00	28.35	0	0.880159	0.00681863	0.470186
45300	18/08/2018--05:51:00	28.34	0	0.880159	0.00681863	0.470186
45360	18/08/2018--05:52:00	28.36	0	0.880159	0.00681863	0.470186
45420	18/08/2018--05:53:00	28.34	0	0.880159	0.00681863	0.470186
45480	18/08/2018--05:54:00	28.32	0	0.880159	0.00681863	0.470186
45540	18/08/2018--05:55:00	28.33	0	0.880159	0.00681863	0.470186
45600	18/08/2018--05:56:00	28.31	0	0.880159	0.00681863	0.470186
45660	18/08/2018--05:57:00	28.31	0	0.880159	0.00681863	0.470186
45720	18/08/2018--05:58:00	28.3	0	0.880159	0.00681863	0.470186
45780	18/08/2018--05:59:00	28.32	0	0.880159	0.00681863	0.470186
45840	18/08/2018--06:00:00	28.31	0	0.880159	0.00681863	0.470186
45900	18/08/2018--06:01:00	28.3	0	0.880159	0.00681863	0.470186
45960	18/08/2018--06:02:00	28.3	0	0.880159	0.00681863	0.470186
46020	18/08/2018--06:03:00	28.31	0	0.880159	0.00681863	0.470186
46080	18/08/2018--06:04:00	28.3	0	0.880159	0.00681863	0.470186
46140	18/08/2018--06:05:00	28.29	0	0.880159	0.00681863	0.470186
46200	18/08/2018--06:06:00	28.28	0	0.880159	0.00681863	0.470186
46260	18/08/2018--06:07:00	28.27	0	0.880159	0.00681863	0.470186
46320	18/08/2018--06:08:00	28.28	0	0.880159	0.00681863	0.470186
46380	18/08/2018--06:09:00	28.24	0	0.880159	0.00681863	0.470186
46440	18/08/2018--06:10:00	28.26	0	0.880159	0.00681863	0.470186
46500	18/08/2018--06:11:00	28.25	0	0.880159	0.00681863	0.470186
46560	18/08/2018--06:12:00	28.26	0	0.880159	0.00681863	0.470186
46620	18/08/2018--06:13:00	28.25	0	0.880159	0.00681863	0.470186
46680	18/08/2018--06:14:00	28.23	0	0.880159	0.00681863	0.470186
46740	18/08/2018--06:15:00	28.21	0	0.880159	0.00681863	0.470186
46800	18/08/2018--06:16:00	28.24	0	0.880159	0.00681863	0.470186
46860	18/08/2018--06:17:00	28.22	0	0.880159	0.00681863	0.470186
46920	18/08/2018--06:18:00	28.23	0	0.880159	0.00681863	0.470186
46980	18/08/2018--06:19:00	28.2	0	0.880159	0.00681863	0.470186
47040	18/08/2018--06:20:00	28.2	0	0.880159	0.00681863	0.470186
47100	18/08/2018--06:21:00	28.2	0	0.880159	0.00681863	0.470186
47160	18/08/2018--06:22:00	28.22	0	0.880159	0.00681863	0.470186
47220	18/08/2018--06:23:00	28.18	0	0.880159	0.00681863	0.470186
47280	18/08/2018--06:24:00	28.2	0	0.880159	0.00681863	0.470186
47340	18/08/2018--06:25:00	28.18	0	0.880159	0.00681863	0.470186
47400	18/08/2018--06:26:00	28.19	0	0.880159	0.00681863	0.470186
47460	18/08/2018--06:27:00	28.18	0	0.880159	0.00681863	0.470186
47520	18/08/2018--06:28:00	28.18	0	0.880159	0.00681863	0.470186
47580	18/08/2018--06:29:00	28.14	0	0.880159	0.00681863	0.470186
47640	18/08/2018--06:30:00	28.16	0	0.880159	0.00681863	0.470186
47700	18/08/2018--06:31:00	28.15	0	0.880159	0.00681863	0.470186
47760	18/08/2018--06:32:00	28.13	0	0.880159	0.00681863	0.470186
47820	18/08/2018--06:33:00	28.14	0	0.880159	0.00681863	0.470186
47880	18/08/2018--06:34:00	28.11	0	0.880159	0.00681863	0.470186
47940	18/08/2018--06:35:00	28.11	0	0.880159	0.00681863	0.470186
48000	18/08/2018--06:36:00	28.1	0	0.880159	0.00681863	0.470186
48060	18/08/2018--06:37:00	28.1	0	0.880159	0.00681863	0.470186
48120	18/08/2018--06:38:00	28.1	0	0.880159	0.00681863	0.470186
48180	18/08/2018--06:39:00	28.09	0	0.880159	0.00681863	0.470186
48240	18/08/2018--06:40:00	28.09	0	0.880159	0.00681863	0.470186
48300	18/08/2018--06:41:00	28.06	0	0.880159	0.00681863	0.470186
48360	18/08/2018--06:42:00	28.09	0	0.880159	0.00681863	0.470186
48420	18/08/2018--06:43:00	28.09	0	0.880159	0.00681863	0.470186
48480	18/08/2018--06:44:00	28.1	0	0.880159	0.00681863	0.470186
48540	18/08/2018--06:45:00	28.09	0	0.880159	0.00681863	0.470186
48600	18/08/2018--06:46:00	28.04	0	0.880159	0.00681863	0.470186
48660	18/08/2018--06:47:00	28.03	0	0.880159	0.00681863	0.470186
48720	18/08/2018--06:48:00	28.01	0	0.880159	0.00681863	0.470186
48780	18/08/2018--06:49:00	27.98	0	0.880159	0.00681863	0.470186
48840	18/08/2018--06:50:00	27.95	0	0.880159	0.00681863	0.470186
48900	18/08/2018--06:51:00	27.93	0	0.880159	0.00681863	0.470186
48960	18/08/2018--06:52:00	27.91	0	0.880159	0.00681863	0.470186
49020	18/08/2018--06:53:00	27.89	0	0.880159	0.00681863	0.470186
49080	18/08/2018--06:54:00	27.87	0	0.880159	0.00681863	0.470186
49140	18/08/2018--06:55:00	27.86	0	0.880159	0.00681863	0.470186
49200	18/08/2018--06:56:00	27.83	0	0.880159	0.00681863	0.470186
49260	18/08/2018--06:57:00	27.83	0	0.880159	0.00681863	0.470186
49320	18/08/2018--06:58:00	27.82	0	0.880159	0.00681863	0.470186
49380	18/08/2018--06:59:00	27.8	0	0.880159	0.00681863	0.470186
49440	18/08/2018--07:00:00	27.81	0	0.880159	0.00681863	0.470186
49500	18/08/2018--07:01:00	27.83	0	0.880159	0.00681863	0.470186
49560	18/08/2018--07:02:00	27.82	0	0.880159	0.00681863	0.470186
49620	18/08/2018--07:03:00	27.81	0	0.880159	0.00681863	0.470186
49680	18/08/2018--07:04:00	27.81	0	0.880159	0.00681863	0.470186
49740	18/08/2018--07:05:00	27.82	0	0.880159	0.00681863	0.470186
49800	18/08/2018--07:06:00	27.83	0	0.880159	0.00681863	0.470186
49860	18/08/2018--07:07:00	27.81	0	0.880159	0.00681863	0.470186
49920	18/08/2018--07:08:00	27.83	0	0.880159	0.00681863	0.470186
49980	18/08/2018--07:09:00	27.82	0	0.880159	0.00681863	0.470186
50040	18/08/2018--07:10:00	27.82	0	0.880159	0.00681863	0.470186
50100	18/08/2018--07:11:00	27.84	0	0.880159	0.00681863	0.470186
50160	18/08/2018--07:12:00	27.86	0	0.880159	0.00681863	0.470186
50220	18/08/2018--07:13:00	27.86	0	0.880159	0.00681863	0.470186
50280	18/08/2018--07:14:00	27.87	0	0.880159	0.00681863	0.470186
50340	18/08/2018--07:15:00	27.87	0	0.880159	0.00681863	0.470186
50400	18/08/2018--07:16:00	27.88	0	0.880159	0.00681863	0.470186
50460	18/08/2018--07:17:00	27.91	0	0.880159	0.00681863	0.470186
50520	18/08/2018--07:18:00	27.91	0	0.880159	0.00681863	0.470186
50580	18/08/2018--07:19:00	27.9	0	0.880159	0.00681863	0.470186
50640	18/08/2018--07:20:00	27.91	0	0.880159	0.00681863	0.470186
50700	18/08/2018--07:21:00	27.9	0	0.880159	0.00681863	0.470186
50760	18/08/2018--07:22:00	27.92	0	0.880159	0.00681863	0.470186
50820	18/08/2018--07:23:00	27.93	0	0.880159	0.00681863	0.470186
50880	18/08/2018--07:24:00	27.94	0	0.880159	0.00681863	0.470186
50940	18/08/2018--07:25:00	27.95	0	0.880159	0.00681863	0.470186
51000	18/08/2018--07:26:00	27.96	0	0.880159	0.00681863	0.470186
51060	18/08/2018--07:27:00	27.97	0	0.880159	0.00681863	0.470186
51120	18/08/2018--07:28:00	27.96	0	0.880159	0.00681863	0.470186
51180	18/08/2018--07:29:00	27.97	0	0.880159	0.00681863	0.470186
51240	18/08/2018--07:30:00	27.98	0	0.880159	0.00681863	0.470186
51300	18/08/2018--07:31:00	27.99	0	0.880159	0.00681863	0.470186
51360	18/08/2018--07:32:00	27.96	0	0.880159	0.00681863	0.470186
51420	18/08/2018--07:33:00	28	0	0.880159	0.00681863	0.470186
51480	18/08/2018--07:34:00	28	0	0.880159	0.00681863	0.470186
51540	18/08/2018--07:35:00	27.98	0	0.880159	0.00681863	0.470186
51600	18/08/2018--07:36:00	27.99	0	0.880159	0.00681863	0.470186
51660	18/08/2018--07:37:00	28	0	0.880159	0.00681863	0.470186
51720	18/08/2018--07:38:00	27.98	0	0.880159	0.00681863	0.470186
51780	18/08/2018--07:39:00	28	0	0.880159	0.00681863	0.470186
51840	18/08/2018--07:40:00	28	0	0.880159	0.00681863	0.470186
51900	18/08/2018--07:41:00	27.98	0	0.880159	0.00681863	0.470186
51960	18/08/2018--07:42:00	27.99	0	0.880159	0.00681863	0.470186
52020	18/08/2018--07:43:00	28	0	0.880159	0.00681863	0.470186
52080	18/08/2018--07:44:00	28	0	0.880159	0.00681863	0.470186
52140	18/08/2018--07:45:00	28.02	0	0.880159	0.00681863	0.470186
52200	18/08/2018--07:46:00	28.02	0	0.880159	0.00681863	0.470186
52260	18/08/2018--07:47:00	28.02	0	0.880159	0.00681863	0.470186
52320	18/08/2018--07:48:00	28.02	0	0.880159	0.00681863	0.470186
52380	18/08/2018--07:49:00	28.02	0	0.880159	0.00681863	0.470186
52440	18/08/2018--07:50:00	28.04	0	0.880159	0.00681863	0.470186
52500	18/08/2018--07:51:00	28.03	0	0.880159	0.00681863	0.470186
52560	18/08/2018--07:52:00	28.02	0	0.880159	0.00681863	0.470186
52620	18/08/2018--07:53:00	28.04	0	0.880159	0.00681863	0.470186
52680	18/08/2018--07:54:00	28.04	0	0.880159	0.00681863	0.470186
52740	18/08/2018--07:55:00	28.05	0	0.880159	0.00681863	0.470186
52800	18/08/2018--07:56:00	28.04	0	0.880159	0.00681863	0.470186
52860	18/08/2018--07:57:00	28.05	0	0.880159	0.00681863	0.470186
52920	18/08/2018--07:58:00	28.04	0	0.880159	0.00681863	0.470186
52980	18/08/2018--07:59:00	28.05	0	0.880159	0.00681863	0.470186
53040	18/08/2018--08:00:00	28.06	0	0.880159	0.00681863	0.470186
53100	18/08/2018--08:01:00	28.04	0	0.880159	0.00681863	0.470186
53160	18/08/2018--08:02:00	28.06	0	0.880159	0.00681863	0.470186
53220	18/08/2018--08:03:00	28.05	0	0.880159	0.00681863	0.470186
53280	18/08/2018--08:04:00	28.06	0	0.880159	0.00681863	0.470186
53340	18/08/2018--08:05:00	28.05	0	0.880159	0.00681863	0.470186
53400	18/08/2018--08:06:00	28.07	0	0.880159	0.00681863	0.470186
53460	18/08/2018--08:07:00	28.08	0	0.880159	0.00681863	0.470186
53520	18/08/2018--08:08:00	28.08	0	0.880159	0.00681863	0.470186
53580	18/08/2018--08:09:00	28.08	0	0.880159	0.00681863	0.470186
53640	18/08/2018--08:10:00	28.08	0	0.880159	0.00681863	0.470186
53700	18/08/2018--08:11:00	28.09	0	0.880159	0.00681863	0.470186
53760	18/08/2018--08:12:00	28.1	0	0.880159	0.00681863	0.470186
53820	18/08/2018--08:13:00	28.1	0	0.880159	0.00681863	0.470186
53880	18/08/2018--08:14:00	28.13	0	0.880159	0.00681863	0.470186
53940	18/08/2018--08:15:00	28.13	0	0.880159	0.00681863	0.470186
54000	18/08/2018--08:16:00	28.12	0	0.880159	0.00681863	0.470186
54060	18/08/2018--08:17:00	28.13	0	0.880159	0.00681863	0.470186
54120	18/08/2018--08:18:00	28.13	0	0.880159	0.00681863	0.470186
54180	18/08/2018--08:19:00	28.14	0	0.880159	0.00681863	0.470186
54240	18/08/2018--08:20:00	28.11	0	0.880159	0.00681863	0.470186
54300	18/08/2018--08:21:00	28.12	0	0.880159	0.00681863	0.470186
54360	18/08/2018--08:22:00	28.13	0	0.880159	0.00681863	0.470186
54420	18/08/2018--08:23:00	28.13	0	0.880159	0.00681863	0.470186
54480	18/08/2018--08:24:00	28.13	0	0.880159	0.00681863	0.470186
54540	18/08/2018--08:25:00	28.12	0	0.880159	0.00681863	0.470186
54600	18/08/2018--08:26:00	28.14	0	0.880159	0.00681863	0.470186
54660	18/08/2018--08:27:00	28.13	0	0.880159	0.00681863	0.470186
54720	18/08/2018--08:28:00	28.13	0	0.880159	0.00681863	0.470186
54780	18/08/2018--08:29:00	28.13	0	0.880159	0.00681863	0.470186
54840	18/08/2018--08:30:00	28.14	0	0.880159	0.00681863	0.470186
54900	18/08/2018--08:31:00	28.13	0	0.880159	0.00681863	0.470186
54960	18/08/2018--08:32:00	28.13	0	0.880159	0.00681863	0.470186
55020	18/08/2018--08:33:00	28.13	0	0.880159	0.00681863	0.470186
55080	18/08/2018--08:34:00	28.13	0	0.880159	0.00681863	0.470186
55140	18/08/2018--08:35:00	28.14	0	0.880159	0.00681863	0.470186
55200	18/08/2018--08:36:00	28.13	0	0.880159	0.00681863	0.470186
55260	18/08/2018--08:37:00	28.14	0	0.880159	0.00681863	0.470186
55320	18/08/2018--08:38:00	28.12	0	0.880159	0.00681863	0.470186
55380	18/08/2018--08:39:00	28.14	0	0.880159	0.00681863	0.470186
55440	18/08/2018--08:40:00	28.13	0	0.880159	0.00681863	0.470186
55500	18/08/2018--08:41:00	28.14	0	0.880159	0.00681863	0.470186
55560	18/08/2018--08:42:00	28.14	0	0.880159	0.00681863	0.470186
55620	18/08/2018--08:43:00	28.14	0	0.880159	0.00681863	0.470186
55680	18/08/2018--08:44:00	28.13	0	0.880159	0.00681863	0.470186
55740	18/08/2018--08:45:00	28.13	0	0.880159	0.00681863	0.470186
55800	18/08/2018--08:46:00	28.14	0	0.880159	0.00681863	0.470186
55860	18/08/2018--08:47:00	28.13	0	0.880159	0.00681863	0.470186
55920	18/08/2018--08:48:00	28.16	0	0.880159	0.00681863	0.470186
55980	18/08/2018--08:49:00	28.15	0	0.880159	0.00681863	0.470186
56040	18/08/2018--08:50:00	28.15	0	0.880159	0.00681863	0.470186
56100	18/08/2018--08:51:00	28.14	0	0.880159	0.00681863	0.470186
56160	18/08/2018--08:52:00	28.16	0	0.880159	0.00681863	0.470186
56220	18/08/2018--08:53:00	28.15	0	0.880159	0.00681863	0.470186
56280	18/08/2018--08:54:00	28.15	0	0.880159	0.00681863	0.470186
56340	18/08/2018--08:55:00	28.14	0	0.880159	0.00681863	0.470186
56400	18/08/2018--08:56:00	28.14	0	0.880159	0.00681863	0.470186
56460	18/08/2018--08:57:00	28.15	0	0.880159	0.00681863	0.470186
56520	18/08/2018--08:58:00	28.17	0	0.880159	0.00681863	0.470186
56580	18/08/2018--08:59:00	28.17	0	0.880159	0.00681863	0.470186
56640	18/08/2018--09:00:00	28.16	0	0.880159	0.00681863	0.470186
56700	18/08/2018--09:01:00	28.19	0	0.880159	0.00681863	0.470186
56760	18/08/2018--09:02:00	28.19	0	0.880159	0.00681863	0.470186
56820	18/08/2018--09:03:00	28.2	0	0.880159	0.00681863	0.470186
56880	18/08/2018--09:04:00	28.19	0	0.880159	0.00681863	0.470186
56940	18/08/2018--09:05:00	28.22	0	0.880159	0.00681863	0.470186
57000	18/08/2018--09:06:00	28.22	0	0.880159	0.00681863	0.470186
57060	18/08/2018--09:07:00	28.21	0	0.880159	0.00681863	0.470186
57120	18/08/2018--09:08:00	28.23	0	0.880159	0.00681863	0.470186
57180	18/08/2018--09:09:00	28.23	0	0.880159	0.00681863	0.470186
57240	18/08/2018--09:10:00	28.24	0	0.880159	0.00681863	0.470186
57300	18/08/2018--09:11:00	28.26	0	0.880159	0.00681863	0.470186
57360	18/08/2018--09:12:00	28.24	0	0.880159	0.00681863	0.470186
57420	18/08/2018--09:13:00	28.25	0	0.880159	0.00681863	0.470186
57480	18/08/2018--09:14:00	28.26	0	0.880159	0.00681863	0.470186
57540	18/08/2018--09:15:00	28.28	0	0.880159	0.00681863	0.470186
57600	18/08/2018--09:16:00	28.26	0	0.880159	0.00681863	0.470186
57660	18/08/2018--09:17:00	28.25	0	0.880159	0.00681863	0.470186
57720	18/08/2018--09:18:00	28.26	0	0.880159	0.00681863	0.470186
57780	18/08/2018--09:19:00	28.26	0	0.880159	0.00681863	0.470186
57840	18/08/2018--09:20:00	28.27	0	0.880159	0.00681863	0.470186
57900	18/08/2018--09:21:00	28.28	0	0.880159	0.00681863	0.470186
57960	18/08/2018--09:22:00	28.28	0	0.880159	0.00681863	0.470186
58020	18/08/2018--09:23:00	28.3	0	0.880159	0.00681863	0.470186
58080	18/08/2018--09:24:00	28.29	0	0.880159	0.00681863	0.470186
58140	18/08/2018--09:25:00	28.36	0	0.880159	0.00681863	0.470186
58200	18/08/2018--09:26:00	28.45	0	0.880159	0.00681863	0.470186
58260	18/08/2018--09:27:00	28.63	0	0.880159	0.00681863	0.470186
58320	18/08/2018--09:28:00	28.75	0	0.880159	0.00681863	0.470186
58380	18/08/2018--09:29:00	28.85	0	0.880159	0.00681863	0.470186
58440	18/08/2018--09:30:00	28.72	0	0.880159	0.00681863	0.470186
58500	18/08/2018--09:31:00	28.73	0	0.880159	0.00681863	0.470186
58560	18/08/2018--09:32:00	28.8	0	0.880159	0.00681863	0.470186
58620	18/08/2018--09:33:00	28.92	0	0.880159	0.00681863	0.470186
58680	18/08/2018--09:34:00	29.02	0	0.880159	0.00681863	0.470186
58740	18/08/2018--09:35:00	29.26	0	0.880159	0.00681863	0.470186
58800	18/08/2018--09:36:00	29.34	0	0.880159	0.00681863	0.470186
58860	18/08/2018--09:37:00	29.44	0	0.880159	0.00681863	0.470186
58920	18/08/2018--09:38:00	29.46	0	0.880159	0.00681863	0.470186
58980	18/08/2018--09:39:00	29.54	0	0.880159	0.00681863	0.470186
59040	18/08/2018--09:40:00	29.63	0	0.880159	0.00681863	0.470186
59100	18/08/2018--09:41:00	29.61	0	0.880159	0.00681863	0.470186
59160	18/08/2018--09:42:00	29.56	0	0.880159	0.00681863	0.470186
59220	18/08/2018--09:43:00	29.54	0	0.880159	0.00681863	0.470186
59280	18/08/2018--09:44:00	29.53	0	0.880159	0.00681863	0.470186
59340	18/08/2018--09:45:00	29.41	0	0.880159	0.00681863	0.470186
59400	18/08/2018--09:46:00	29.48	0	0.880159	0.00681863	0.470186
59460	18/08/2018--09:47:00	29.73	0	0.880159	0.00681863	0.470186
59520	18/08/2018--09:48:00	30.1	0	0.880159	0.00681863	0.470186
59580	18/08/2018--09:49:00	30.47	0	0.880159	0.00681863	0.470186
59640	18/08/2018--09:50:00	30.91	0	0.880159	0.00681863	0.470186
59700	18/08/2018--09:51:00	31.3	0	0.880159	0.00681863	0.470186
59760	18/08/2018--09:52:00	31.72	0	0.880159	0.00681863	0.470186
59820	18/08/2018--09:53:00	32.19	0	0.880159	0.00681863	0.470186
59880	18/08/2018--09:54:00	32.35	0	0.880159	0.00681863	0.470186
59940	18/08/2018--09:55:00	32.67	0	0.880159	0.00681863	0.470186
60000	18/08/2018--09:56:00	32.96	0	0.880159	0.00681863	0.470186
60060	18/08/2018--09:57:00	33.25	0	0.880159	0.00681863	0.470186
60120	18/08/2018--09:58:00	32.68	0	0.880159	0.00681863	0.470186
60180	18/08/2018--09:59:00	32.05	0	0.880159	0.00681863	0.470186
60240	18/08/2018--10:00:00	31.49	0	0.880159	0.00681863	0.470186
60300	18/08/2018--10:01:00	30.99	0	0.880159	0.00681863	0.470186
60360	18/08/2018--10:02:00	30.59	0	0.880159	0.00681863	0.470186
60420	18/08/2018--10:03:00	30.31	0	0.880159	0.00681863	0.470186
60480	18/08/2018--10:04:00	29.99	0	0.880159	0.00681863	0.470186
60540	18/08/2018--10:05:00	29.84	0	0.880159	0.00681863	0.470186
60600	18/08/2018--10:06:00	29.72	0	0.880159	0.00681863	0.470186
60660	18/08/2018--10:07:00	29.66	0	0.880159	0.00681863	0.470186
60720	18/08/2018--10:08:00	29.54	0	0.880159	0.00681863	0.470186
60780	18/08/2018--10:09:00	29.29	0	0.880159	0.00681863	0.470186
60840	18/08/2018--10:10:00	29.06	0	0.880159	0.00681863	0.470186
60900	18/08/2018--10:11:00	28.96	0	0.880159	0.00681863	0.470186
60960	18/08/2018--10:12:00	28.98	0	0.880159	0.00681863	0.470186
61020	18/08/2018--10:13:00	29.01	0	0.880159	0.00681863	0.470186
61080	18/08/2018--10:14:00	29.15	0	0.880159	0.00681863	0.470186
61140	18/08/2018--10:15:00	29.24	0	0.880159	0.00681863	0.470186
61200	18/08/2018--10:16:00	29.35	0	0.880159	0.00681863	0.470186
61260	18/08/2018--10:17:00	29.38	0	0.880159	0.00681863	0.470186
61320	18/08/2018--10:18:00	29.38	0	0.880159	0.00681863	0.470186
61380	18/08/2018--10:19:00	29.43	0	0.880159	0.00681863	0.470186
61440	18/08/2018--10:20:00	29.29	0	0.880159	0.00681863	0.470186
61500	18/08/2018--10:21:00	29	0	0.880159	0.00681863	0.470186
61560	18/08/2018--10:22:00	28.84	0	0.880159	0.00681863	0.470186
61620	18/08/2018--10:23:00	28.85	0	0.880159	0.00681863	0.470186
61680	18/08/2018--10:24:00	28.64	0	0.880159	0.00681863	0.470186
61740	18/08/2018--10:25:00	28.42	0	0.880159	0.00681863	0.470186
61800	18/08/2018--10:26:00	28.5	0	0.880159	0.00681863	0.470186
61860	18/08/2018--10:27:00	28.6	0	0.880159	0.00681863	0.470186
61920	18/08/2018--10:28:00	28.72	0	0.880159	0.00681863	0.470186
61980	18/08/2018--10:29:00	28.83	0	0.880159	0.00681863	0.470186
62040	18/08/2018--10:30:00	28.97	0	0.880159	0.00681863	0.470186
62100	18/08/2018--10:31:00	29.15	0	0.880159	0.00681863	0.470186
62160	18/08/2018--10:32:00	29.14	0	0.880159	0.00681863	0.470186
62220	18/08/2018--10:33:00	29.18	0	0.880159	0.00681863	0.470186
62280	18/08/2018--10:34:00	29.16	0	0.880159	0.00681863	0.470186
62340	18/08/2018--10:35:00	29.38	0	0.880159	0.00681863	0.470186
62400	18/08/2018--10:36:00	29.43	0	0.880159	0.00681863	0.470186
62460	18/08/2018--10:37:00	29.41	0	0.880159	0.00681863	0.470186
62520	18/08/2018--10:38:00	29.39	0	0.880159	0.00681863	0.470186
62580	18/08/2018--10:39:00	29.37	0	0.880159	0.00681863	0.470186
62640	18/08/2018--10:40:00	29.42	0	0.880159	0.00681863	0.470186
62700	18/08/2018--10:41:00	29.47	0	0.880159	0.00681863	0.470186
62760	18/08/2018--10:42:00	29.54	0	0.880159	0.00681863	0.470186
62820	18/08/2018--10:43:00	29.63	0	0.880159	0.00681863	0.470186
62880	18/08/2018--10:44:00	29.76	0	0.880159	0.00681863	0.470186
62940	18/08/2018--10:45:00	29.51	0	0.880159	0.00681863	0.470186
63000	18/08/2018--10:46:00	29.36	0	0.880159	0.00681863	0.470186
63060	18/08/2018--10:47:00	29.16	0	0.880159	0.00681863	0.470186
63120	18/08/2018--10:48:00	29.09	0	0.880159	0.00681863	0.470186
63180	18/08/2018--10:49:00	28.99	0	0.880159	0.00681863	0.470186
63240	18/08/2018--10:50:00	28.93	0	0.880159	0.00681863	0.470186
63300	18/08/2018--10:51:00	28.89	0	0.880159	0.00681863	0.470186
63360	18/08/2018--10:52:00	28.82	0	0.880159	0.00681863	0.470186
63420	18/08/2018--10:53:00	28.79	0	0.880159	0.00681863	0.470186
63480	18/08/2018--10:54:00	28.86	0	0.880159	0.00681863	0.470186
63540	18/08/2018--10:55:00	28.9	0	0.880159	0.00681863	0.470186
63600	18/08/2018--10:56:00	28.98	0	0.880159	0.00681863	0.470186
63660	18/08/2018--10:57:00	29.08	0	0.880159	0.00681863	0.470186
63720	18/08/2018--10:58:00	29.11	0	0.880159	0.00681863	0.470186
63780	18/08/2018--10:59:00	29.17	0	0.880159	0.00681863	0.470186
63840	18/08/2018--11:00:00	29.13	0	0.880159	0.00681863	0.470186
63900	18/08/2018--11:01:00	29.13	0	0.880159	0.00681863	0.470186
63960	18/08/2018--11:02:00	28.98	0	0.880159	0.00681863	0.470186
64020	18/08/2018--11:03:00	28.78	0	0.880159	0.00681863	0.470186
64080	18/08/2018--11:04:00	28.63	0	0.880159	0.00681863	0.470186
64140	18/08/2018--11:05:00	28.41	0	0.880159	0.00681863	0.470186
64200	18/08/2018--11:06:00	28.42	0	0.880159	0.00681863	0.470186
64260	18/08/2018--11:07:00	28.66	0	0.880159	0.00681863	0.470186
64320	18/08/2018--11:08:00	28.85	0	0.880159	0.00681863	0.470186
64380	18/08/2018--11:09:00	29.04	0	0.880159	0.00681863	0.470186
64440	18/08/2018--11:10:00	29.16	0	0.880159	0.00681863	0.470186
64500	18/08/2018--11:11:00	29.27	0	0.880159	0.00681863	0.470186
64560	18/08/2018--11:12:00	29.38	0	0.880159	0.00681863	0.470186
64620	18/08/2018--11:13:00	29.42	0	0.880159	0.00681863	0.470186
64680	18/08/2018--11:14:00	29.52	0	0.880159	0.00681863	0.470186
64740	18/08/2018--11:15:00	29.64	0	0.880159	0.00681863	0.470186
64800	18/08/2018--11:16:00	29.7	0	0.880159	0.00681863	0.470186
64860	18/08/2018--11:17:00	29.74	0	0.880159	0.00681863	0.470186
64920	18/08/2018--11:18:00	29.77	0	0.880159	0.00681863	0.470186
64980	18/08/2018--11:19:00	29.79	0	0.880159	0.00681863	0.470186
65040	18/08/2018--11:20:00	29.77	0	0.880159	0.00681863	0.470186
65100	18/08/2018--11:21:00	30.06	0	0.880159	0.00681863	0.470186
65160	18/08/2018--11:22:00	30.03	0	0.880159	0.00681863	0.470186
65220	18/08/2018--11:23:00	29.77	0	0.880159	0.00681863	0.470186
65280	18/08/2018--11:24:00	29.52	0	0.880159	0.00681863	0.470186
65340	18/08/2018--11:25:00	29.31	0	0.880159	0.00681863	0.470186
65400	18/08/2018--11:26:00	29.17	0	0.880159	0.00681863	0.470186
65460	18/08/2018--11:27:00	29.13	0	0.880159	0.00681863	0.470186
65520	18/08/2018--11:28:00	29.03	0	0.880159	0.00681863	0.470186
65580	18/08/2018--11:29:00	28.86	0	0.880159	0.00681863	0.470186
65640	18/08/2018--11:30:00	29.13	0	0.880159	0.00681863	0.470186
65700	18/08/2018--11:31:00	29.75	0	0.880159	0.00681863	0.470186
65760	18/08/2018--11:32:00	30.06	0	0.880159	0.00681863	0.470186
65820	18/08/2018--11:33:00	30.06	0	0.880159	0.00681863	0.470186
65880	18/08/2018--11:34:00	29.93	0	0.880159	0.00681863	0.470186
65940	18/08/2018--11:35:00	29.84	0	0.880159	0.00681863	0.470186
66000	18/08/2018--11:36:00	29.72	0	0.880159	0.00681863	0.470186
66060	18/08/2018--11:37:00	29.41	0	0.880159	0.00681863	0.470186
66120	18/08/2018--11:38:00	29.34	0	0.880159	0.00681863	0.470186
66180	18/08/2018--11:39:00	29.3	0	0.880159	0.00681863	0.470186
66240	18/08/2018--11:40:00	29.06	0	0.880159	0.00681863	0.470186
66300	18/08/2018--11:41:00	29.31	0	0.880159	0.00681863	0.470186
66360	18/08/2018--11:42:00	29.64	0	0.880159	0.00681863	0.470186
66420	18/08/2018--11:43:00	29.84	0	0.880159	0.00681863	0.470186
66480	18/08/2018--11:44:00	29.79	0	0.880159	0.00681863	0.470186
66540	18/08/2018--11:45:00	29.78	0	0.880159	0.00681863	0.470186
66600	18/08/2018--11:46:00	29.69	0	0.880159	0.00681863	0.470186
66660	18/08/2018--11:47:00	29.71	0	0.880159	0.00681863	0.470186
66720	18/08/2018--11:48:00	29.79	0	0.880159	0.00681863	0.470186
66780	18/08/2018--11:49:00	29.82	0	0.880159	0.00681863	0.470186
66840	18/08/2018--11:50:00	29.75	0	0.880159	0.00681863	0.470186
66900	18/08/2018--11:51:00	29.54	0	0.880159	0.00681863	0.470186
66960	18/08/2018--11:52:00	29.36	0	0.880159	0.00681863	0.470186
67020	18/08/2018--11:53:00	29.27	0	0.880159	0.00681863	0.470186
67080	18/08/2018--11:54:00	29.26	0	0.880159	0.00681863	0.470186
67140	18/08/2018--11:55:00	29.26	0	0.880159	0.00681863	0.470186
67200	18/08/2018--11:56:00	29.27	0	0.880159	0.00681863	0.470186
67260	18/08/2018--11:57:00	29.27	0	0.880159	0.00681863	0.470186
67320	18/08/2018--11:58:00	29.32	0	0.880159	0.00681863	0.470186
67380	18/08/2018--11:59:00	29.27	0	0.880159	0.00681863	0.470186
67440	18/08/2018--12:00:00	29.27	0	0.880159	0.00681863	0.470186
67500	18/08/2018--12:01:00	29.32	0	0.880159	0.00681863	0.470186
67560	18/08/2018--12:02:00	29.41	0	0.880159	0.00681863	0.470186
67620	18/08/2018--12:03:00	29.54	0	0.880159	0.00681863	0.470186
67680	18/08/2018--12:04:00	29.69	0	0.880159	0.00681863	0.470186
67740	18/08/2018--12:05:00	29.75	0	0.880159	0.00681863	0.470186
67800	18/08/2018--12:06:00	29.8	0	0.880159	0.00681863	0.470186
67860	18/08/2018--12:07:00	29.78	0	0.880159	0.00681863	0.470186
67920	18/08/2018--12:08:00	29.75	0	0.880159	0.00681863	0.470186
67980	18/08/2018--12:09:00	29.76	0	0.880159	0.00681863	0.470186
68040	18/08/2018--12:10:00	29.8	0	0.880159	0.00681863	0.470186
68100	18/08/2018--12:11:00	29.8	0	0.880159	0.00681863	0.470186
68160	18/08/2018--12:12:00	29.82	0	0.880159	0.00681863	0.470186
68220	18/08/2018--12:13:00	29.8	0	0.880159	0.00681863	0.470186
68280	18/08/2018--12:14:00	29.67	0	0.880159	0.00681863	0.470186
68340	18/08/2018--12:15:00	29.49	0	0.880159	0.00681863	0.470186
68400	18/08/2018--12:16:00	29.45	0	0.880159	0.00681863	0.470186
68460	18/08/2018--12:17:00	29.55	0	0.880159	0.00681863	0.470186
68520	18/08/2018--12:18:00	29.59	0	0.880159	0.00681863	0.470186
68580	18/08/2018--12:19:00	29.47	0	0.880159	0.00681863	0.470186
68640	18/08/2018--12:20:00	29.24	0	0.880159	0.00681863	0.470186
68700	18/08/2018--12:21:00	29.13	0	0.880159	0.00681863	0.470186
68760	18/08/2018--12:22:00	29.3	0	0.880159	0.00681863	0.470186
68820	18/08/2018--12:23:00	29.55	0	0.880159	0.00681863	0.470186
68880	18/08/2018--12:24:00	29.88	0	0.880159	0.00681863	0.470186
68940	18/08/2018--12:25:00	30.13	0	0.880159	0.00681863	0.470186
69000	18/08/2018--12:26:00	29.98	0	0.880159	0.00681863	0.470186
69060	18/08/2018--12:27:00	29.59	0	0.880159	0.00681863	0.470186
69120	18/08/2018--12:28:00	29.41	0	0.880159	0.00681863	0.470186
69180	18/08/2018--12:29:00	29.5	0	0.880159	0.00681863	0.470186
69240	18/08/2018--12:30:00	29.79	0	0.880159	0.00681863	0.470186
69300	18/08/2018--12:31:00	30	0	0.880159	0.00681863	0.470186
69360	18/08/2018--12:32:00	30.14	0	0.880159	0.00681863	0.470186
69420	18/08/2018--12:33:00	30.31	0	0.880159	0.00681863	0.470186
69480	18/08/2018--12:34:00	30.36	0	0.880159	0.00681863	0.470186
69540	18/08/2018--12:35:00	30.16	0	0.880159	0.00681863	0.470186
69600	18/08/2018--12:36:00	29.79	0	0.880159	0.00681863	0.470186
69660	18/08/2018--12:37:00	29.55	0	0.880159	0.00681863	0.470186
69720	18/08/2018--12:38:00	29.43	0	0.880159	0.00681863	0.470186
69780	18/08/2018--12:39:00	29.29	0	0.880159	0.00681863	0.470186
69840	18/08/2018--12:40:00	29.1	0	0.880159	0.00681863	0.470186
69900	18/08/2018--12:41:00	28.97	0	0.880159	0.00681863	0.470186
69960	18/08/2018--12:42:00	28.91	0	0.880159	0.00681863	0.470186
70020	18/08/2018--12:43:00	28.83	0	0.880159	0.00681863	0.470186
70080	18/08/2018--12:44:00	28.81	0	0.880159	0.00681863	0.470186
70140	18/08/2018--12:45:00	28.76	0	0.880159	0.00681863	0.470186
70200	18/08/2018--12:46:00	28.71	0	0.880159	0.00681863	0.470186
70260	18/08/2018--12:47:00	28.7	0	0.880159	0.00681863	0.470186
70320	18/08/2018--12:48:00	28.68	0	0.880159	0.00681863	0.470186
70380	18/08/2018--12:49:00	28.71	0	0.880159	0.00681863	0.470186
70440	18/08/2018--12:50:00	28.67	0	0.880159	0.00681863	0.470186
70500	18/08/2018--12:51:00	28.69	0	0.880159	0.00681863	0.470186
70560	18/08/2018--12:52:00	28.62	0	0.880159	0.00681863	0.470186
70620	18/08/2018--12:53:00	28.57	0	0.880159	0.00681863	0.470186
70680	18/08/2018--12:54:00	28.75	0	0.880159	0.00681863	0.470186
70740	18/08/2018--12:55:00	28.78	0	0.880159	0.00681863	0.470186
70800	18/08/2018--12:56:00	28.8	0	0.880159	0.00681863	0.470186
70860	18/08/2018--12:57:00	28.79	0	0.880159	0.00681863	0.470186
70920	18/08/2018--12:58:00	28.77	0	0.880159	0.00681863	0.470186
70980	18/08/2018--12:59:00	28.7	0	0.880159	0.00681863	0.470186
71040	18/08/2018--13:00:00	28.6	0	0.880159	0.00681863	0.470186
71100	18/08/2018--13:01:00	28.54	0	0.880159	0.00681863	0.470186
71160	18/08/2018--13:02:00	28.45	0	0.880159	0.00681863	0.470186
71220	18/08/2018--13:03:00	28.39	0	0.880159	0.00681863	0.470186
71280	18/08/2018--13:04:00	28.34	0	0.880159	0.00681863	0.470186
71340	18/08/2018--13:05:00	28.3	0	0.880159	0.00681863	0.470186
71400	18/08/2018--13:06:00	28.27	0	0.880159	0.00681863	0.470186
71460	18/08/2018--13:07:00	28.25	0	0.880159	0.00681863	0.470186
71520	18/08/2018--13:08:00	28.25	0	0.880159	0.00681863	0.470186
71580	18/08/2018--13:09:00	28.25	0	0.880159	0.00681863	0.470186
71640	18/08/2018--13:10:00	28.26	0	0.880159	0.00681863	0.470186
71700	18/08/2018--13:11:00	28.24	0	0.880159	0.00681863	0.470186
71760	18/08/2018--13:12:00	28.24	0	0.880159	0.00681863	0.470186
71820	18/08/2018--13:13:00	28.24	0	0.880159	0.00681863	0.470186
71880	18/08/2018--13:14:00	28.27	0	0.880159	0.00681863	0.470186
71940	18/08/2018--13:15:00	28.39	0	0.880159	0.00681863	0.470186
72000	18/08/2018--13:16:00	28.42	0	0.880159	0.00681863	0.470186
72060	18/08/2018--13:17:00	28.71	0	0.880159	0.00681863	0.470186
72120	18/08/2018--13:18:00	28.92	0	0.880159	0.00681863	0.470186
72180	18/08/2018--13:19:00	29	0	0.880159	0.00681863	0.470186
72240	18/08/2018--13:20:00	29	0	0.880159	0.00681863	0.470186
72300	18/08/2018--13:21:00	29.04	0	0.880159	0.00681863	0.470186
72360	18/08/2018--13:22:00	29.05	0	0.880159	0.00681863	0.470186
72420	18/08/2018--13:23:00	29.11	0	0.880159	0.00681863	0.470186
72480	18/08/2018--13:24:00	29.2	0	0.880159	0.00681863	0.470186
72540	18/08/2018--13:25:00	29.25	0	0.880159	0.00681863	0.470186
72600	18/08/2018--13:26:00	29.27	0	0.880159	0.00681863	0.470186
72660	18/08/2018--13:27:00	29.87	0	0.880159	0.00681863	0.470186
72720	18/08/2018--13:28:00	30.48	0	0.880159	0.00681863	0.470186
72780	18/08/2018--13:29:00	30.41	0	0.880159	0.00681863	0.470186
72840	18/08/2018--13:30:00	30.19	0	0.880159	0.00681863	0.470186
72900	18/08/2018--13:31:00	29.96	0	0.880159	0.00681863	0.470186
72960	18/08/2018--13:32:00	29.91	0	0.880159	0.00681863	0.470186
73020	18/08/2018--13:33:00	29.84	0	0.880159	0.00681863	0.470186
73080	18/08/2018--13:34:00	29.79	0	0.880159	0.00681863	0.470186
73140	18/08/2018--13:35:00	29.72	0	0.880159	0.00681863	0.470186
73200	18/08/2018--13:36:00	29.55	0	0.880159	0.00681863	0.470186
73260	18/08/2018--13:37:00	29.48	0	0.880159	0.00681863	0.470186
73320	18/08/2018--13:38:00	29.5	0	0.880159	0.00681863	0.470186
73380	18/08/2018--13:39:00	30.97	0	0.880159	0.00681863	0.470186
73440	18/08/2018--13:40:00	31.42	0	0.880159	0.00681863	0.470186
73500	18/08/2018--13:41:00	31.18	0	0.880159	0.00681863	0.470186
73560	18/08/2018--13:42:00	31.02	0	0.880159	0.00681863	0.470186
73620	18/08/2018--13:43:00	30.89	0	0.880159	0.00681863	0.470186
73680	18/08/2018--13:44:00	31.01	0	0.880159	0.00681863	0.470186
73740	18/08/2018--13:45:00	30.83	0	0.880159	0.00681863	0.470186
73800	18/08/2018--13:46:00	30.46	0	0.880159	0.00681863	0.470186
73860	18/08/2018--13:47:00	30.24	0	0.880159	0.00681863	0.470186
73920	18/08/2018--13:48:00	29.96	0	0.880159	0.00681863	0.470186
73980	18/08/2018--13:49:00	29.88	0	0.880159	0.00681863	0.470186
74040	18/08/2018--13:50:00	31.53	0	0.880159	0.00681863	0.470186
74100	18/08/2018--13:51:00	31.96	0	0.880159	0.00681863	0.470186
74160	18/08/2018--13:52:00	31.76	0	0.880159	0.00681863	0.470186
74220	18/08/2018--13:53:00	31.36	0	0.880159	0.00681863	0.470186
74280	18/08/2018--13:54:00	30.95	0	0.880159	0.00681863	0.470186
74340	18/08/2018--13:55:00	30.53	0	0.880159	0.00681863	0.470186
74400	18/08/2018--13:56:00	30.25	0	0.880159	0.00681863	0.470186
74460	18/08/2018--13:57:00	30.01	0	0.880159	0.00681863	0.470186
74520	18/08/2018--13:58:00	29.86	0	0.880159	0.00681863	0.470186
74580	18/08/2018--13:59:00	29.74	0	0.880159	0.00681863	0.470186
74640	18/08/2018--14:00:00	29.59	0	0.880159	0.00681863	0.470186
74700	18/08/2018--14:01:00	29.95	0	0.880159	0.00681863	0.470186
74760	18/08/2018--14:02:00	30.06	0	0.880159	0.00681863	0.470186
74820	18/08/2018--14:03:00	29.97	0	0.880159	0.00681863	0.470186
74880	18/08/2018--14:04:00	29.84	0	0.880159	0.00681863	0.470186
74940	18/08/2018--14:05:00	29.71	0	0.880159	0.00681863	0.470186
75000	18/08/2018--14:06:00	29.75	0	0.880159	0.00681863	0.470186
75060	18/08/2018--14:07:00	29.76	0	0.880159	0.00681863	0.470186
75120	18/08/2018--14:08:00	29.77	0	0.880159	0.00681863	0.470186
75180	18/08/2018--14:09:00	29.7	0	0.880159	0.00681863	0.470186
75240	18/08/2018--14:10:00	29.63	0	0.880159	0.00681863	0.470186
75300	18/08/2018--14:11:00	29.52	0	0.880159	0.00681863	0.470186
75360	18/08/2018--14:12:00	29.33	0	0.880159	0.00681863	0.470186
75420	18/08/2018--14:13:00	29.14	0	0.880159	0.00681863	0.470186
75480	18/08/2018--14:14:00	29.03	0	0.880159	0.00681863	0.470186
75540	18/08/2018--14:15:00	29.01	0	0.880159	0.00681863	0.470186
75600	18/08/2018--14:16:00	29.13	0	0.880159	0.00681863	0.470186
75660	18/08/2018--14:17:00	29.27	0	0.880159	0.00681863	0.470186
75720	18/08/2018--14:18:00	29.43	0	0.880159	0.00681863	0.470186
75780	18/08/2018--14:19:00	29.46	0	0.880159	0.00681863	0.470186
75840	18/08/2018--14:20:00	29.41	0	0.880159	0.00681863	0.470186
75900	18/08/2018--14:21:00	29.38	0	0.880159	0.00681863	0.470186
75960	18/08/2018--14:22:00	29.35	0	0.880159	0.00681863	0.470186
76020	18/08/2018--14:23:00	29.31	0	0.880159	0.00681863	0.470186
76080	18/08/2018--14:24:00	29.39	0	0.880159	0.00681863	0.470186
76140	18/08/2018--14:25:00	29.55	0	0.880159	0.00681863	0.470186
76200	18/08/2018--14:26:00	29.64	0	0.880159	0.00681863	0.470186
76260	18/08/2018--14:27:00	29.68	0	0.880159	0.00681863	0.470186
76320	18/08/2018--14:28:00	29.76	0	0.880159	0.00681863	0.470186
76380	18/08/2018--14:29:00	29.86	0	0.880159	0.00681863	0.470186
76440	18/08/2018--14:30:00	29.87	0	0.880159	0.00681863	0.470186
76500	18/08/2018--14:31:00	29.86	0	0.880159	0.00681863	0.470186
76560	18/08/2018--14:32:00	29.82	0	0.880159	0.00681863	0.470186
76620	18/08/2018--14:33:00	29.84	0	0.880159	0.00681863	0.470186
76680	18/08/2018--14:34:00	29.84	0	0.880159	0.00681863	0.470186
76740	18/08/2018--14:35:00	29.89	0	0.880159	0.00681863	0.470186
76800	18/08/2018--14:36:00	29.93	0	0.880159	0.00681863	0.470186
76860	18/08/2018--14:37:00	29.91	0	0.880159	0.00681863	0.470186
76920	18/08/2018--14:38:00	29.93	0	0.880159	0.00681863	0.470186
76980	18/08/2018--14:39:00	29.94	0	0.880159	0.00681863	0.470186
77040	18/08/2018--14:40:00	29.95	0	0.880159	0.00681863	0.470186
77100	18/08/2018--14:41:00	29.93	0	0.880159	0.00681863	0.470186
77160	18/08/2018--14:42:00	29.96	0	0.880159	0.00681863	0.470186
77220	18/08/2018--14:43:00	30.01	0	0.880159	0.00681863	0.470186
77280	18/08/2018--14:44:00	30.04	0	0.880159	0.00681863	0.470186
77340	18/08/2018--14:45:00	30.09	0	0.880159	0.00681863	0.470186
77400	18/08/2018--14:46:00	30.04	0	0.880159	0.00681863	0.470186
77460	18/08/2018--14:47:00	30.01	0	0.880159	0.00681863	0.470186
77520	18/08/2018--14:48:00	30	0	0.880159	0.00681863	0.470186
77580	18/08/2018--14:49:00	30.04	0	0.880159	0.00681863	0.470186
77640	18/08/2018--14:50:00	30.1	0	0.880159	0.00681863	0.470186
77700	18/08/2018--14:51:00	30.12	0	0.880159	0.00681863	0.470186
77760	18/08/2018--14:52:00	30.03	0	0.880159	0.00681863	0.470186
77820	18/08/2018--14:53:00	30	0	0.880159	0.00681863	0.470186
77880	18/08/2018--14:54:00	29.96	0	0.880159	0.00681863	0.470186
77940	18/08/2018--14:55:00	29.96	0	0.880159	0.00681863	0.470186
78000	18/08/2018--14:56:00	29.98	0	0.880159	0.00681863	0.470186
78060	18/08/2018--14:57:00	29.9	0	0.880159	0.00681863	0.470186
78120	18/08/2018--14:58:00	29.87	0	0.880159	0.00681863	0.470186
78180	18/08/2018--14:59:00	29.92	0	0.880159	0.00681863	0.470186
78240	18/08/2018--15:00:00	29.99	0	0.880159	0.00681863	0.470186
78300	18/08/2018--15:01:00	30.16	0	0.880159	0.00681863	0.470186
78360	18/08/2018--15:02:00	30.37	0	0.880159	0.00681863	0.470186
78420	18/08/2018--15:03:00	30.32	0	0.880159	0.00681863	0.470186
78480	18/08/2018--15:04:00	30.28	0	0.880159	0.00681863	0.470186
78540	18/08/2018--15:05:00	30.2	0	0.880159	0.00681863	0.470186
78600	18/08/2018--15:06:00	30.13	0	0.880159	0.00681863	0.470186
78660	18/08/2018--15:07:00	30.01	0	0.880159	0.00681863	0.470186
78720	18/08/2018--15:08:00	29.93	0	0.880159	0.00681863	0.470186
78780	18/08/2018--15:09:00	29.87	0	0.880159	0.00681863	0.470186
78840	18/08/2018--15:10:00	29.61	0	0.880159	0.00681863	0.470186
78900	18/08/2018--15:11:00	29.34	0	0.880159	0.00681863	0.470186
78960	18/08/2018--15:12:00	29.64	0	0.880159	0.00681863	0.470186
79020	18/08/2018--15:13:00	29.86	0	0.880159	0.00681863	0.470186
79080	18/08/2018--15:14:00	29.96	0	0.880159	0.00681863	0.470186
79140	18/08/2018--15:15:00	30.04	0	0.880159	0.00681863	0.470186
79200	18/08/2018--15:16:00	30.11	0	0.880159	0.00681863	0.470186
79260	18/08/2018--15:17:00	30.09	0	0.880159	0.00681863	0.470186
79320	18/08/2018--15:18:00	30.01	0	0.880159	0.00681863	0.470186
79380	18/08/2018--15:19:00	29.98	0	0.880159	0.00681863	0.470186
79440	18/08/2018--15:20:00	29.89	0	0.880159	0.00681863	0.470186
79500	18/08/2018--15:21:00	29.8	0	0.880159	0.00681863	0.470186
79560	18/08/2018--15:22:00	29.75	0	0.880159	0.00681863	0.470186
79620	18/08/2018--15:23:00	29.71	0	0.880159	0.00681863	0.470186
79680	18/08/2018--15:24:00	29.65	0	0.880159	0.00681863	0.470186
79740	18/08/2018--15:25:00	29.63	0	0.880159	0.00681863	0.470186
79800	18/08/2018--15:26:00	29.6	0	0.880159	0.00681863	0.470186
79860	18/08/2018--15:27:00	29.55	0	0.880159	0.00681863	0.470186
79920	18/08/2018--15:28:00	29.56	0	0.880159	0.00681863	0.470186
79980	18/08/2018--15:29:00	29.56	0	0.880159	0.00681863	0.470186
80040	18/08/2018--15:30:00	29.54	0	0.880159	0.00681863	0.470186
80100	18/08/2018--15:31:00	29.55	0	0.880159	0.00681863	0.470186
80160	18/08/2018--15:32:00	29.54	0	0.880159	0.00681863	0.470186
80220	18/08/2018--15:33:00	29.56	0	0.880159	0.00681863	0.470186
80280	18/08/2018--15:34:00	29.54	0	0.880159	0.00681863	0.470186
80340	18/08/2018--15:35:00	29.57	0	0.880159	0.00681863	0.470186
80400	18/08/2018--15:36:00	29.56	0	0.880159	0.00681863	0.470186
80460	18/08/2018--15:37:00	29.57	0	0.880159	0.00681863	0.470186
80520	18/08/2018--15:38:00	29.59	0	0.880159	0.00681863	0.470186
80580	18/08/2018--15:39:00	29.6	0	0.880159	0.00681863	0.470186
80640	18/08/2018--15:40:00	29.61	0	0.880159	0.00681863	0.470186
80700	18/08/2018--15:41:00	29.62	0	0.880159	0.00681863	0.470186
80760	18/08/2018--15:42:00	29.63	0	0.880159	0.00681863	0.470186
80820	18/08/2018--15:43:00	29.66	0	0.880159	0.00681863	0.470186
80880	18/08/2018--15:44:00	29.67	0	0.880159	0.00681863	0.470186
80940	18/08/2018--15:45:00	29.68	0	0.880159	0.00681863	0.470186
81000	18/08/2018--15:46:00	29.67	0	0.880159	0.00681863	0.470186
81060	18/08/2018--15:47:00	29.68	0	0.880159	0.00681863	0.470186
81120	18/08/2018--15:48:00	29.72	0	0.880159	0.00681863	0.470186
81180	18/08/2018--15:49:00	29.71	0	0.880159	0.00681863	0.470186
81240	18/08/2018--15:50:00	29.74	0	0.880159	0.00681863	0.470186
81300	18/08/2018--15:51:00	29.76	0	0.880159	0.00681863	0.470186
81360	18/08/2018--15:52:00	29.77	0	0.880159	0.00681863	0.470186
81420	18/08/2018--15:53:00	29.77	0	0.880159	0.00681863	0.470186
81480	18/08/2018--15:54:00	29.79	0	0.880159	0.00681863	0.470186
81540	18/08/2018--15:55:00	29.8	0	0.880159	0.00681863	0.470186
81600	18/08/2018--15:56:00	29.8	0	0.880159	0.00681863	0.470186
81660	18/08/2018--15:57:00	29.82	0	0.880159	0.00681863	0.470186
81720	18/08/2018--15:58:00	29.83	0	0.880159	0.00681863	0.470186
81780	18/08/2018--15:59:00	29.83	0	0.880159	0.00681863	0.470186
81840	18/08/2018--16:00:00	29.86	0	0.880159	0.00681863	0.470186
81900	18/08/2018--16:01:00	29.87	0	0.880159	0.00681863	0.470186
81960	18/08/2018--16:02:00	29.86	0	0.880159	0.00681863	0.470186
82020	18/08/2018--16:03:00	29.87	0	0.880159	0.00681863	0.470186
82080	18/08/2018--16:04:00	29.88	0	0.880159	0.00681863	0.470186
82140	18/08/2018--16:05:00	29.89	0	0.880159	0.00681863	0.470186
82200	18/08/2018--16:06:00	29.89	0	0.880159	0.00681863	0.470186
82260	18/08/2018--16:07:00	29.91	0	0.880159	0.00681863	0.470186
82320	18/08/2018--16:08:00	29.91	0	0.880159	0.00681863	0.470186
82380	18/08/2018--16:09:00	29.92	0	0.880159	0.00681863	0.470186
82440	18/08/2018--16:10:00	29.93	0	0.880159	0.00681863	0.470186
82500	18/08/2018--16:11:00	29.95	0	0.880159	0.00681863	0.470186
82560	18/08/2018--16:12:00	29.96	0	0.880159	0.00681863	0.470186
82620	18/08/2018--16:13:00	29.98	0	0.880159	0.00681863	0.470186
82680	18/08/2018--16:14:00	29.97	0	0.880159	0.00681863	0.470186
82740	18/08/2018--16:15:00	29.98	0	0.880159	0.00681863	0.470186
82800	18/08/2018--16:16:00	30.01	0	0.880159	0.00681863	0.470186
82860	18/08/2018--16:17:00	30	0	0.880159	0.00681863	0.470186
82920	18/08/2018--16:18:00	30	0	0.880159	0.00681863	0.470186
82980	18/08/2018--16:19:00	30.03	0	0.880159	0.00681863	0.470186
83040	18/08/2018--16:20:00	30.04	0	0.880159	0.00681863	0.470186
83100	18/08/2018--16:21:00	30.06	0	0.880159	0.00681863	0.470186
83160	18/08/2018--16:22:00	30.05	0	0.880159	0.00681863	0.470186
83220	18/08/2018--16:23:00	30.07	0	0.880159	0.00681863	0.470186
83280	18/08/2018--16:24:00	30.06	0	0.880159	0.00681863	0.470186
83340	18/08/2018--16:25:00	30.11	0	0.880159	0.00681863	0.470186
83400	18/08/2018--16:26:00	30.12	0	0.880159	0.00681863	0.470186
83460	18/08/2018--16:27:00	30.13	0	0.880159	0.00681863	0.470186
83520	18/08/2018--16:28:00	30.15	0	0.880159	0.00681863	0.470186
83580	18/08/2018--16:29:00	30.16	0	0.880159	0.00681863	0.470186
83640	18/08/2018--16:30:00	30.17	0	0.880159	0.00681863	0.470186
83700	18/08/2018--16:31:00	30.18	0	0.880159	0.00681863	0.470186
83760	18/08/2018--16:32:00	30.19	0	0.880159	0.00681863	0.470186
83820	18/08/2018--16:33:00	30.21	0	0.880159	0.00681863	0.470186
83880	18/08/2018--16:34:00	30.21	0	0.880159	0.00681863	0.470186
83940	18/08/2018--16:35:00	30.23	0	0.880159	0.00681863	0.470186
84000	18/08/2018--16:36:00	30.24	0	0.880159	0.00681863	0.470186
84060	18/08/2018--16:37:00	30.25	0	0.880159	0.00681863	0.470186
84120	18/08/2018--16:38:00	30.25	0	0.880159	0.00681863	0.470186
84180	18/08/2018--16:39:00	30.28	0	0.880159	0.00681863	0.470186
84240	18/08/2018--16:40:00	30.29	0	0.880159	0.00681863	0.470186
84300	18/08/2018--16:41:00	30.28	0	0.880159	0.00681863	0.470186
84360	18/08/2018--16:42:00	30.29	0	0.880159	0.00681863	0.470186
84420	18/08/2018--16:43:00	30.32	0	0.880159	0.00681863	0.470186
84480	18/08/2018--16:44:00	30.31	0	0.880159	0.00681863	0.470186
84540	18/08/2018--16:45:00	30.31	0	0.880159	0.00681863	0.470186
84600	18/08/2018--16:46:00	30.3	0	0.880159	0.00681863	0.470186
84660	18/08/2018--16:47:00	30.31	0	0.880159	0.00681863	0.470186
84720	18/08/2018--16:48:00	30.33	0	0.880159	0.00681863	0.470186
84780	18/08/2018--16:49:00	30.32	0	0.880159	0.00681863	0.470186
84840	18/08/2018--16:50:00	30.33	0	0.880159	0.00681863	0.470186
84900	18/08/2018--16:51:00	30.32	0	0.880159	0.00681863	0.470186
84960	18/08/2018--16:52:00	30.31	0	0.880159	0.00681863	0.470186
85020	18/08/2018--16:53:00	30.31	0	0.880159	0.00681863	0.470186
85080	18/08/2018--16:54:00	30.34	0	0.880159	0.00681863	0.470186
85140	18/08/2018--16:55:00	30.32	0	0.880159	0.00681863	0.470186
85200	18/08/2018--16:56:00	30.32	0	0.880159	0.00681863	0.470186
85260	18/08/2018--16:57:00	30.3	0	0.880159	0.00681863	0.470186
85320	18/08/2018--16:58:00	30.31	0	0.880159	0.00681863	0.470186
85380	18/08/2018--16:59:00	30.3	0	0.880159	0.00681863	0.470186
85440	18/08/2018--17:00:00	30.32	0	0.880159	0.00681863	0.470186
85500	18/08/2018--17:01:00	30.3	0	0.880159	0.00681863	0.470186
85560	18/08/2018--17:02:00	30.29	0	0.880159	0.00681863	0.470186
85620	18/08/2018--17:03:00	30.28	0	0.880159	0.00681863	0.470186
85680	18/08/2018--17:04:00	30.29	0	0.880159	0.00681863	0.470186
85740	18/08/2018--17:05:00	30.28	0	0.880159	0.00681863	0.470186
85800	18/08/2018--17:06:00	30.29	0	0.880159	0.00681863	0.470186
85860	18/08/2018--17:07:00	30.27	0	0.880159	0.00681863	0.470186
85920	18/08/2018--17:08:00	30.27	0	0.880159	0.00681863	0.470186
85980	18/08/2018--17:09:00	30.27	0	0.880159	0.00681863	0.470186
86040	18/08/2018--17:10:00	30.29	0	0.880159	0.00681863	0.470186
86100	18/08/2018--17:11:00	30.28	0	0.880159	0.00681863	0.470186
86160	18/08/2018--17:12:00	30.29	0	0.880159	0.00681863	0.470186
86220	18/08/2018--17:13:00	30.26	0	0.880159	0.00681863	0.470186
86280	18/08/2018--17:14:00	30.27	0	0.880159	0.00681863	0.470186
86340	18/08/2018--17:15:00	30.28	0	0.880159	0.00681863	0.470186
86400	18/08/2018--17:16:00	30.26	0	0.880159	0.00681863	0.470186
86460	18/08/2018--17:17:00	30.24	0	0.880159	0.00681863	0.470186
86520	18/08/2018--17:18:00	30.23	0	0.880159	0.00681863	0.470186
86580	18/08/2018--17:19:00	30.23	0	0.880159	0.00681863	0.470186
86640	18/08/2018--17:20:00	30.21	0	0.880159	0.00681863	0.470186
86700	18/08/2018--17:21:00	30.21	0	0.880159	0.00681863	0.470186
86760	18/08/2018--17:22:00	30.23	0	0.880159	0.00681863	0.470186
86820	18/08/2018--17:23:00	30.22	0	0.880159	0.00681863	0.470186
86880	18/08/2018--17:24:00	30.21	0	0.880159	0.00681863	0.470186
86940	18/08/2018--17:25:00	30.21	0	0.880159	0.00681863	0.470186
87000	18/08/2018--17:26:00	30.22	0	0.880159	0.00681863	0.470186
87060	18/08/2018--17:27:00	30.23	0	0.880159	0.00681863	0.470186
87120	18/08/2018--17:28:00	30.24	0	0.880159	0.00681863	0.470186
87180	18/08/2018--17:29:00	30.23	0	0.880159	0.00681863	0.470186
87240	18/08/2018--17:30:00	30.25	0	0.880159	0.00681863	0.470186
87300	18/08/2018--17:31:00	30.31	0	0.880159	0.00681863	0.470186
87360	18/08/2018--17:32:00	30.48	0	0.880159	0.00681863	0.470186
87420	18/08/2018--17:33:00	30.6	0	0.880159	0.00681863	0.470186
87480	18/08/2018--17:34:00	30.64	0	0.880159	0.00681863	0.470186
87540	18/08/2018--17:35:00	30.67	0	0.880159	0.00681863	0.470186
87600	18/08/2018--17:36:00	30.78	0	0.880159	0.00681863	0.470186
87660	18/08/2018--17:37:00	30.88	0	0.880159	0.00681863	0.470186
87720	18/08/2018--17:38:00	30.98	0	0.880159	0.00681863	0.470186
87780	18/08/2018--17:39:00	31.1	0	0.880159	0.00681863	0.470186
87840	18/08/2018--17:40:00	31.05	0	0.880159	0.00681863	0.470186
87900	18/08/2018--17:41:00	31.06	0	0.880159	0.00681863	0.470186
87960	18/08/2018--17:42:00	31.07	0	0.880159	0.00681863	0.470186
88020	18/08/2018--17:43:00	31.06	0	0.880159	0.00681863	0.470186
88080	18/08/2018--17:44:00	30.91	0	0.880159	0.00681863	0.470186
88140	18/08/2018--17:45:00	30.68	0	0.880159	0.00681863	0.470186
88200	18/08/2018--17:46:00	30.57	0	0.880159	0.00681863	0.470186
88260	18/08/2018--17:47:00	30.49	0	0.880159	0.00681863	0.470186
88320	18/08/2018--17:48:00	30.2	0	0.880159	0.00681863	0.470186
88380	18/08/2018--17:49:00	29.96	0	0.880159	0.00681863	0.470186
88440	18/08/2018--17:50:00	29.92	0	0.880159	0.00681863	0.470186
88500	18/08/2018--17:51:00	29.93	0	0.880159	0.00681863	0.470186
88560	18/08/2018--17:52:00	29.86	0	0.880159	0.00681863	0.470186
88620	18/08/2018--17:53:00	29.78	0	0.880159	0.00681863	0.470186
88680	18/08/2018--17:54:00	29.74	0	0.880159	0.00681863	0.470186
88740	18/08/2018--17:55:00	29.72	0	0.880159	0.00681863	0.470186
88800	18/08/2018--17:56:00	29.88	0	0.880159	0.00681863	0.470186
88860	18/08/2018--17:57:00	30.05	0	0.880159	0.00681863	0.470186
88920	18/08/2018--17:58:00	29.98	0	0.880159	0.00681863	0.470186
88980	18/08/2018--17:59:00	30.05	0	0.880159	0.00681863	0.470186
89040	18/08/2018--18:00:00	29.89	0	0.880159	0.00681863	0.470186
89100	18/08/2018--18:01:00	29.71	0	0.880159	0.00681863	0.470186
89160	18/08/2018--18:02:00	29.54	0	0.880159	0.00681863	0.470186
89220	18/08/2018--18:03:00	29.54	0	0.880159	0.00681863	0.470186
89280	18/08/2018--18:04:00	29.68	0	0.880159	0.00681863	0.470186
89340	18/08/2018--18:05:00	29.8	0	0.880159	0.00681863	0.470186
89400	18/08/2018--18:06:00	29.94	0	0.880159	0.00681863	0.470186
89460	18/08/2018--18:07:00	29.94	0	0.880159	0.00681863	0.470186
89520	18/08/2018--18:08:00	29.96	0	0.880159	0.00681863	0.470186
89580	18/08/2018--18:09:00	30.05	0	0.880159	0.00681863	0.470186
89640	18/08/2018--18:10:00	30.18	0	0.880159	0.00681863	0.470186
89700	18/08/2018--18:11:00	30.28	0	0.880159	0.00681863	0.470186
89760	18/08/2018--18:12:00	30.33	0	0.880159	0.00681863	0.470186
89820	18/08/2018--18:13:00	30.31	0	0.880159	0.00681863	0.470186
89880	18/08/2018--18:14:00	30.46	0	0.880159	0.00681863	0.470186
89940	18/08/2018--18:15:00	30.43	0	0.880159	0.00681863	0.470186
90000	18/08/2018--18:16:00	30.46	0	0.880159	0.00681863	0.470186
90060	18/08/2018--18:17:00	30.32	0	0.880159	0.00681863	0.470186
90120	18/08/2018--18:18:00	30.39	0	0.880159	0.00681863	0.470186
90180	18/08/2018--18:19:00	30.5	0	0.880159	0.00681863	0.470186
90240	18/08/2018--18:20:00	30.46	0	0.880159	0.00681863	0.470186
90300	18/08/2018--18:21:00	30.24	0	0.880159	0.00681863	0.470186
90360	18/08/2018--18:22:00	30.18	0	0.880159	0.00681863	0.470186
90420	18/08/2018--18:23:00	29.96	0	0.880159	0.00681863	0.470186
90480	18/08/2018--18:24:00	29.76	0	0.880159	0.00681863	0.470186
90540	18/08/2018--18:25:00	29.59	0	0.880159	0.00681863	0.470186
90600	18/08/2018--18:26:00	29.63	0	0.880159	0.00681863	0.470186
90660	18/08/2018--18:27:00	29.69	0	0.880159	0.00681863	0.470186
90720	18/08/2018--18:28:00	29.69	0	0.880159	0.00681863	0.470186
90780	18/08/2018--18:29:00	29.72	0	0.880159	0.00681863	0.470186
90840	18/08/2018--18:30:00	29.93	0	0.880159	0.00681863	0.470186
90900	18/08/2018--18:31:00	30.24	0	0.880159	0.00681863	0.470186
90960	18/08/2018--18:32:00	30.39	0	0.880159	0.00681863	0.470186
91020	18/08/2018--18:33:00	30.33	0	0.880159	0.00681863	0.470186
91080	18/08/2018--18:34:00	30.19	0	0.880159	0.00681863	0.470186
91140	18/08/2018--18:35:00	29.84	0	0.880159	0.00681863	0.470186
91200	18/08/2018--18:36:00	29.5	0	0.880159	0.00681863	0.470186
91260	18/08/2018--18:37:00	29.46	0	0.880159	0.00681863	0.470186
91320	18/08/2018--18:38:00	29.43	0	0.880159	0.00681863	0.470186
91380	18/08/2018--18:39:00	29.49	0	0.880159	0.00681863	0.470186
91440	18/08/2018--18:40:00	29.5	0	0.880159	0.00681863	0.470186
91500	18/08/2018--18:41:00	29.46	0	0.880159	0.00681863	0.470186
91560	18/08/2018--18:42:00	29.34	0	0.880159	0.00681863	0.470186
91620	18/08/2018--18:43:00	29.23	0	0.880159	0.00681863	0.470186
91680	18/08/2018--18:44:00	29.13	0	0.880159	0.00681863	0.470186
91740	18/08/2018--18:45:00	28.89	0	0.880159	0.00681863	0.470186
91800	18/08/2018--18:46:00	28.66	0	0.880159	0.00681863	0.470186
91860	18/08/2018--18:47:00	28.46	0	0.880159	0.00681863	0.470186
91920	18/08/2018--18:48:00	28.37	0	0.880159	0.00681863	0.470186
91980	18/08/2018--18:49:00	28.55	0	0.880159	0.00681863	0.470186
92040	18/08/2018--18:50:00	28.61	0	0.880159	0.00681863	0.470186
92100	18/08/2018--18:51:00	28.62	0	0.880159	0.00681863	0.470186
92160	18/08/2018--18:52:00	28.68	0	0.880159	0.00681863	0.470186
92220	18/08/2018--18:53:00	28.78	0	0.880159	0.00681863	0.470186
92280	18/08/2018--18:54:00	28.73	0	0.880159	0.00681863	0.470186
92340	18/08/2018--18:55:00	28.85	0	0.880159	0.00681863	0.470186
92400	18/08/2018--18:56:00	28.92	0	0.880159	0.00681863	0.470186
92460	18/08/2018--18:57:00	29.11	0	0.880159	0.00681863	0.470186
92520	18/08/2018--18:58:00	29.19	0	0.880159	0.00681863	0.470186
92580	18/08/2018--18:59:00	29.14	0	0.880159	0.00681863	0.470186
92640	18/08/2018--19:00:00	29.04	0	0.880159	0.00681863	0.470186
92700	18/08/2018--19:01:00	28.87	0	0.880159	0.00681863	0.470186
92760	18/08/2018--19:02:00	28.71	0	0.880159	0.00681863	0.470186
92820	18/08/2018--19:03:00	28.57	0	0.880159	0.00681863	0.470186
92880	18/08/2018--19:04:00	28.49	0	0.880159	0.00681863	0.470186
92940	18/08/2018--19:05:00	28.48	0	0.880159	0.00681863	0.470186
93000	18/08/2018--19:06:00	28.5	0	0.880159	0.00681863	0.470186
93060	18/08/2018--19:07:00	28.48	0	0.880159	0.00681863	0.470186
93120	18/08/2018--19:08:00	28.45	0	0.880159	0.00681863	0.470186
93180	18/08/2018--19:09:00	28.42	0	0.880159	0.00681863	0.470186
93240	18/08/2018--19:10:00	28.42	0	0.880159	0.00681863	0.470186
93300	18/08/2018--19:11:00	28.43	0	0.880159	0.00681863	0.470186
93360	18/08/2018--19:12:00	28.36	0	0.880159	0.00681863	0.470186
93420	18/08/2018--19:13:00	28.3	0	0.880159	0.00681863	0.470186
93480	18/08/2018--19:14:00	28.21	0	0.880159	0.00681863	0.470186
93540	18/08/2018--19:15:00	28.18	0	0.880159	0.00681863	0.470186
93600	18/08/2018--19:16:00	28.3	0	0.880159	0.00681863	0.470186
93660	18/08/2018--19:17:00	28.29	0	0.880159	0.00681863	0.470186
93720	18/08/2018--19:18:00	28.38	0	0.880159	0.00681863	0.470186
93780	18/08/2018--19:19:00	28.51	0	0.880159	0.00681863	0.470186
93840	18/08/2018--19:20:00	28.56	0	0.880159	0.00681863	0.470186
93900	18/08/2018--19:21:00	28.6	0	0.880159	0.00681863	0.470186
93960	18/08/2018--19:22:00	28.91	0	0.880159	0.00681863	0.470186
94020	18/08/2018--19:23:00	29.2	0	0.880159	0.00681863	0.470186
94080	18/08/2018--19:24:00	29.41	0	0.880159	0.00681863	0.470186
94140	18/08/2018--19:25:00	29.27	0	0.880159	0.00681863	0.470186
94200	18/08/2018--19:26:00	29.09	0	0.880159	0.00681863	0.470186
94260	18/08/2018--19:27:00	29.09	0	0.880159	0.00681863	0.470186
94320	18/08/2018--19:28:00	29.05	0	0.880159	0.00681863	0.470186
94380	18/08/2018--19:29:00	28.96	0	0.880159	0.00681863	0.470186
94440	18/08/2018--19:30:00	28.92	0	0.880159	0.00681863	0.470186
94500	18/08/2018--19:31:00	28.95	0	0.880159	0.00681863	0.470186
94560	18/08/2018--19:32:00	28.98	0	0.880159	0.00681863	0.470186
94620	18/08/2018--19:33:00	29.3	0	0.880159	0.00681863	0.470186
94680	18/08/2018--19:34:00	29.54	0	0.880159	0.00681863	0.470186
94740	18/08/2018--19:35:00	29.65	0	0.880159	0.00681863	0.470186
94800	18/08/2018--19:36:00	29.61	0	0.880159	0.00681863	0.470186
94860	18/08/2018--19:37:00	29.25	0	0.880159	0.00681863	0.470186
94920	18/08/2018--19:38:00	28.81	0	0.880159	0.00681863	0.470186
94980	18/08/2018--19:39:00	28.42	0	0.880159	0.00681863	0.470186
95040	18/08/2018--19:40:00	28.06	0	0.880159	0.00681863	0.470186
95100	18/08/2018--19:41:00	27.75	0	0.880159	0.00681863	0.470186
95160	18/08/2018--19:42:00	27.5	0	0.880159	0.00681863	0.470186
95220	18/08/2018--19:43:00	27.29	0	0.880159	0.00681863	0.470186
95280	18/08/2018--19:44:00	27.12	0	0.880159	0.00681863	0.470186
95340	18/08/2018--19:45:00	26.95	0	0.880159	0.00681863	0.470186
95400	18/08/2018--19:46:00	26.79	0	0.880159	0.00681863	0.470186
95460	18/08/2018--19:47:00	26.68	0	0.880159	0.00681863	0.470186
95520	18/08/2018--19:48:00	26.58	0	0.880159	0.00681863	0.470186
95580	18/08/2018--19:49:00	26.48	0	0.880159	0.00681863	0.470186
95640	18/08/2018--19:50:00	26.4	0	0.880159	0.00681863	0.470186
95700	18/08/2018--19:51:00	26.35	0	0.880159	0.00681863	0.470186
95760	18/08/2018--19:52:00	26.29	0	0.880159	0.00681863	0.470186
95820	18/08/2018--19:53:00	26.23	0	0.880159	0.00681863	0.470186
95880	18/08/2018--19:54:00	26.31	0	0.880159	0.00681863	0.470186
95940	18/08/2018--19:55:00	26.24	0	0.880159	0.00681863	0.470186
96000	18/08/2018--19:56:00	26.18	0	0.880159	0.00681863	0.470186
96060	18/08/2018--19:57:00	26.14	0	0.880159	0.00681863	0.470186
96120	18/08/2018--19:58:00	26.09	0	0.880159	0.00681863	0.470186
96180	18/08/2018--19:59:00	26.06	0	0.880159	0.00681863	0.470186
96240	18/08/2018--20:00:00	26.05	0	0.880159	0.00681863	0.470186
96300	18/08/2018--20:01:00	26.01	0	0.880159	0.00681863	0.470186
96360	18/08/2018--20:02:00	26.07	0	0.880159	0.00681863	0.470186
96420	18/08/2018--20:03:00	26.17	0	0.880159	0.00681863	0.470186
96480	18/08/2018--20:04:00	26.34	0	0.880159	0.00681863	0.470186
96540	18/08/2018--20:05:00	26.44	0	0.880159	0.00681863	0.470186
96600	18/08/2018--20:06:00	26.68	0	0.880159	0.00681863	0.470186
96660	18/08/2018--20:07:00	26.87	0	0.880159	0.00681863	0.470186
96720	18/08/2018--20:08:00	26.96	0	0.880159	0.00681863	0.470186
96780	18/08/2018--20:09:00	26.96	0	0.880159	0.00681863	0.470186
96840	18/08/2018--20:10:00	26.83	0	0.880159	0.00681863	0.470186
96900	18/08/2018--20:11:00	26.68	0	0.880159	0.00681863	0.470186
96960	18/08/2018--20:12:00	26.28	0	0.880159	0.00681863	0.470186
97020	18/08/2018--20:13:00	25.83	0	0.880159	0.00681863	0.470186
97080	18/08/2018--20:14:00	25.41	0	0.880159	0.00681863	0.470186
97140	18/08/2018--20:15:00	25.11	0	0.880159	0.00681863	0.470186
97200	18/08/2018--20:16:00	24.74	0	0.880159	0.00681863	0.470186
97260	18/08/2018--20:17:00	24.46	0	0.880159	0.00681863	0.470186
97320	18/08/2018--20:18:00	24.2	0	0.880159	0.00681863	0.470186
97380	18/08/2018--20:19:00	24.01	0	0.880159	0.00681863	0.470186
97440	18/08/2018--20:20:00	23.99	0	0.880159	0.00681863	0.470186
97500	18/08/2018--20:21:00	23.99	0	0.880159	0.00681863	0.470186
97560	18/08/2018--20:22:00	24	0	0.880159	0.00681863	0.470186
97620	18/08/2018--20:23:00	23.85	0	0.880159	0.00681863	0.470186
97680	18/08/2018--20:24:00	23.59	0	0.880159	0.00681863	0.470186
97740	18/08/2018--20:25:00	23.38	0	0.880159	0.00681863	0.470186
97800	18/08/2018--20:26:00	23.15	0	0.880159	0.00681863	0.470186
97860	18/08/2018--20:27:00	22.9	0	0.880159	0.00681863	0.470186
97920	18/08/2018--20:28:00	22.69	0	0.880159	0.00681863	0.470186
97980	18/08/2018--20:29:00	22.48	0	0.880159	0.00681863	0.470186
98040	18/08/2018--20:30:00	22.29	0	0.880159	0.00681863	0.470186
98100	18/08/2018--20:31:00	22.09	0	0.880159	0.00681863	0.470186
98160	18/08/2018--20:32:00	22.15	0	0.880159	0.00681863	0.470186
98220	18/08/2018--20:33:00	22.23	0	0.880159	0.00681863	0.470186
98280	18/08/2018--20:34:00	22.28	0	0.880159	0.00681863	0.470186
98340	18/08/2018--20:35:00	22.29	0	0.880159	0.00681863	0.470186
98400	18/08/2018--20:36:00	22.26	0	0.880159	0.00681863	0.470186
98460	18/08/2018--20:37:00	22.32	0	0.880159	0.00681863	0.470186
98520	18/08/2018--20:38:00	22.3	0	0.880159	0.00681863	0.470186
98580	18/08/2018--20:39:00	22.19	0	0.880159	0.00681863	0.470186
98640	18/08/2018--20:40:00	22.15	0	0.880159	0.00681863	0.470186
98700	18/08/2018--20:41:00	22.21	0	0.880159	0.00681863	0.470186
98760	18/08/2018--20:42:00	22.23	0	0.880159	0.00681863	0.470186
98820	18/08/2018--20:43:00	22.22	0	0.880159	0.00681863	0.470186
98880	18/08/2018--20:44:00	22.21	0	0.880159	0.00681863	0.470186
98940	18/08/2018--20:45:00	22.15	0	0.880159	0.00681863	0.470186
99000	18/08/2018--20:46:00	22.1	0	0.880159	0.00681863	0.470186
99060	18/08/2018--20:47:00	22.11	0	0.880159	0.00681863	0.470186
99120	18/08/2018--20:48:00	22.14	0	0.880159	0.00681863	0.470186
99180	18/08/2018--20:49:00	22.13	0	0.880159	0.00681863	0.470186
99240	18/08/2018--20:50:00	22.09	0	0.880159	0.00681863	0.470186
99300	18/08/2018--20:51:00	22.06	0	0.880159	0.00681863	0.470186
99360	18/08/2018--20:52:00	22.14	0	0.880159	0.00681863	0.470186
99420	18/08/2018--20:53:00	22.2	0	0.880159	0.00681863	0.470186
99480	18/08/2018--20:54:00	22.23	0	0.880159	0.00681863	0.470186
99540	18/08/2018--20:55:00	22.27	0	0.880159	0.00681863	0.470186
99600	18/08/2018--20:56:00	22.22	0	0.880159	0.00681863	0.470186
99660	18/08/2018--20:57:00	22.19	0	0.880159	0.00681863	0.470186
99720	18/08/2018--20:58:00	22.18	0	0.880159	0.00681863	0.470186
99780	18/08/2018--20:59:00	22.14	0	0.880159	0.00681863	0.470186
99840	18/08/2018--21:00:00	22.06	0	0.880159	0.00681863	0.470186
99900	18/08/2018--21:01:00	21.95	0	0.880159	0.00681863	0.470186
99960	18/08/2018--21:02:00	21.74	0	0.880159	0.00681863	0.470186
100020	18/08/2018--21:03:00	21.54	0	0.880159	0.00681863	0.470186
100080	18/08/2018--21:04:00	21.46	0	0.880159	0.00681863	0.470186
100140	18/08/2018--21:05:00	21.48	0	0.880159	0.00681863	0.470186
100200	18/08/2018--21:06:00	21.41	0	0.880159	0.00681863	0.470186
100260	18/08/2018--21:07:00	21.33	0	0.880159	0.00681863	0.470186
100320	18/08/2018--21:08:00	21.21	0	0.880159	0.00681863	0.470186
100380	18/08/2018--21:09:00	21.08	0	0.880159	0.00681863	0.470186
100440	18/08/2018--21:10:00	21.05	0	0.880159	0.00681863	0.470186
100500	18/08/2018--21:11:00	21	0	0.880159	0.00681863	0.470186
100560	18/08/2018--21:12:00	20.96	0	0.880159	0.00681863	0.470186
100620	18/08/2018--21:13:00	21.01	0	0.880159	0.00681863	0.470186
100680	18/08/2018--21:14:00	21.07	0	0.880159	0.00681863	0.470186
100740	18/08/2018--21:15:00	21.12	0	0.880159	0.00681863	0.470186
100800	18/08/2018--21:16:00	21.17	0	0.880159	0.00681863	0.470186
100860	18/08/2018--21:17:00	21.2	0	0.880159	0.00681863	0.470186
100920	18/08/2018--21:18:00	21.23	0	0.880159	0.00681863	0.470186
100980	18/08/2018--21:19:00	21.3	0	0.880159	0.00681863	0.470186
101040	18/08/2018--21:20:00	21.39	0	0.880159	0.00681863	0.470186
101100	18/08/2018--21:21:00	21.44	0	0.880159	0.00681863	0.470186
101160	18/08/2018--21:22:00	21.49	0	0.880159	0.00681863	0.470186
101220	18/08/2018--21:23:00	21.54	0	0.880159	0.00681863	0.470186
101280	18/08/2018--21:24:00	21.57	0	0.880159	0.00681863	0.470186
101340	18/08/2018--21:25:00	21.65	0	0.880159	0.00681863	0.470186
101400	18/08/2018--21:26:00	21.72	0	0.880159	0.00681863	0.470186
101460	18/08/2018--21:27:00	21.78	0	0.880159	0.00681863	0.470186
101520	18/08/2018--21:28:00	21.82	0	0.880159	0.00681863	0.470186
101580	18/08/2018--21:29:00	21.85	0	0.880159	0.00681863	0.470186
101640	18/08/2018--21:30:00	21.86	0	0.880159	0.00681863	0.470186
101700	18/08/2018--21:31:00	21.88	0	0.880159	0.00681863	0.470186
101760	18/08/2018--21:32:00	21.88	0	0.880159	0.00681863	0.470186
101820	18/08/2018--21:33:00	21.89	0	0.880159	0.00681863	0.470186
101880	18/08/2018--21:34:00	21.95	0	0.880159	0.00681863	0.470186
101940	18/08/2018--21:35:00	21.99	0	0.880159	0.00681863	0.470186
102000	18/08/2018--21:36:00	22.04	0	0.880159	0.00681863	0.470186
102060	18/08/2018--21:37:00	22.09	0	0.880159	0.00681863	0.470186
102120	18/08/2018--21:38:00	22.11	0	0.880159	0.00681863	0.470186
102180	18/08/2018--21:39:00	22.13	0	0.880159	0.00681863	0.470186
102240	18/08/2018--21:40:00	22.15	0	0.880159	0.00681863	0.470186
102300	18/08/2018--21:41:00	22.16	0	0.880159	0.00681863	0.470186
102360	18/08/2018--21:42:00	22.14	0	0.880159	0.00681863	0.470186
102420	18/08/2018--21:43:00	22.15	0	0.880159	0.00681863	0.470186
102480	18/08/2018--21:44:00	22.11	0	0.880159	0.00681863	0.470186
102540	18/08/2018--21:45:00	22.12	0	0.880159	0.00681863	0.470186
102600	18/08/2018--21:46:00	22.11	0	0.880159	0.00681863	0.470186
102660	18/08/2018--21:47:00	22.08	0	0.880159	0.00681863	0.470186
102720	18/08/2018--21:48:00	22.11	0	0.880159	0.00681863	0.470186
102780	18/08/2018--21:49:00	22.12	0	0.880159	0.00681863	0.470186
102840	18/08/2018--21:50:00	22.11	0	0.880159	0.00681863	0.470186
102900	18/08/2018--21:51:00	22.06	0	0.880159	0.00681863	0.470186
102960	18/08/2018--21:52:00	21.96	0	0.880159	0.00681863	0.470186
103020	18/08/2018--21:53:00	21.81	0	0.880159	0.00681863	0.470186
103080	18/08/2018--21:54:00	21.63	0	0.880159	0.00681863	0.470186
103140	18/08/2018--21:55:00	21.42	0	0.880159	0.00681863	0.470186
103200	18/08/2018--21:56:00	21.21	0	0.880159	0.00681863	0.470186
103260	18/08/2018--21:57:00	21.09	0	0.880159	0.00681863	0.470186
103320	18/08/2018--21:58:00	20.9	0	0.880159	0.00681863	0.470186
103380	18/08/2018--21:59:00	20.75	0	0.880159	0.00681863	0.470186
103440	18/08/2018--22:00:00	20.65	0	0.880159	0.00681863	0.470186
103500	18/08/2018--22:01:00	20.57	0	0.880159	0.00681863	0.470186
103560	18/08/2018--22:02:00	20.52	0	0.880159	0.00681863	0.470186
103620	18/08/2018--22:03:00	20.45	0	0.880159	0.00681863	0.470186
103680	18/08/2018--22:04:00	20.39	0	0.880159	0.00681863	0.470186
103740	18/08/2018--22:05:00	20.32	0	0.880159	0.00681863	0.470186
103800	18/08/2018--22:06:00	20.25	0	0.880159	0.00681863	0.470186
103860	18/08/2018--22:07:00	20.18	0	0.880159	0.00681863	0.470186
103920	18/08/2018--22:08:00	20.14	0	0.880159	0.00681863	0.470186
103980	18/08/2018--22:09:00	20.06	0	0.880159	0.00681863	0.470186
104040	18/08/2018--22:10:00	20	0	0.880159	0.00681863	0.470186
104100	18/08/2018--22:11:00	19.93	0	0.880159	0.00681863	0.470186
104160	18/08/2018--22:12:00	19.97	0	0.880159	0.00681863	0.470186
104220	18/08/2018--22:13:00	19.97	0	0.880159	0.00681863	0.470186
104280	18/08/2018--22:14:00	19.94	0	0.880159	0.00681863	0.470186
104340	18/08/2018--22:15:00	19.85	0	0.880159	0.00681863	0.470186
104400	18/08/2018--22:16:00	19.75	0	0.880159	0.00681863	0.470186
104460	18/08/2018--22:17:00	19.65	0	0.880159	0.00681863	0.470186
104520	18/08/2018--22:18:00	19.66	0	0.880159	0.00681863	0.470186
104580	18/08/2018--22:19:00	19.64	0	0.880159	0.00681863	0.470186
104640	18/08/2018--22:20:00	19.7	0	0.880159	0.00681863	0.470186
104700	18/08/2018--22:21:00	19.77	0	0.880159	0.00681863	0.470186
104760	18/08/2018--22:22:00	19.88	0	0.880159	0.00681863	0.470186
104820	18/08/2018--22:23:00	19.95	0	0.880159	0.00681863	0.470186
104880	18/08/2018--22:24:00	19.96	0	0.880159	0.00681863	0.470186
104940	18/08/2018--22:25:00	19.96	0	0.880159	0.00681863	0.470186
105000	18/08/2018--22:26:00	19.92	0	0.880159	0.00681863	0.470186
105060	18/08/2018--22:27:00	19.93	0	0.880159	0.00681863	0.470186
105120	18/08/2018--22:28:00	19.95	0	0.880159	0.00681863	0.470186
105180	18/08/2018--22:29:00	20	0	0.880159	0.00681863	0.470186
105240	18/08/2018--22:30:00	20.04	0	0.880159	0.00681863	0.470186
105300	18/08/2018--22:31:00	20.05	0	0.880159	0.00681863	0.470186
105360	18/08/2018--22:32:00	20.05	0	0.880159	0.00681863	0.470186
105420	18/08/2018--22:33:00	20.06	0	0.880159	0.00681863	0.470186
105480	18/08/2018--22:34:00	20.02	0	0.880159	0.00681863	0.470186
105540	18/08/2018--22:35:00	20.02	0	0.880159	0.00681863	0.470186
105600	18/08/2018--22:36:00	19.94	0	0.880159	0.00681863	0.470186
105660	18/08/2018--22:37:00	19.88	0	0.880159	0.00681863	0.470186
105720	18/08/2018--22:38:00	19.79	0	0.880159	0.00681863	0.470186
105780	18/08/2018--22:39:00	19.71	0	0.880159	0.00681863	0.470186
105840	18/08/2018--22:40:00	19.65	0	0.880159	0.00681863	0.470186
105900	18/08/2018--22:41:00	19.55	0	0.880159	0.00681863	0.470186
105960	18/08/2018--22:42:00	19.49	0	0.880159	0.00681863	0.470186
106020	18/08/2018--22:43:00	19.45	0	0.880159	0.00681863	0.470186
106080	18/08/2018--22:44:00	19.46	0	0.880159	0.00681863	0.470186
106140	18/08/2018--22:45:00	19.52	0	0.880159	0.00681863	0.470186
106200	18/08/2018--22:46:00	19.56	0	0.880159	0.00681863	0.470186
106260	18/08/2018--22:47:00	19.61	0	0.880159	0.00681863	0.470186
106320	18/08/2018--22:48:00	19.62	0	0.880159	0.00681863	0.470186
106380	18/08/2018--22:49:00	19.59	0	0.880159	0.00681863	0.470186
106440	18/08/2018--22:50:00	19.54	0	0.880159	0.00681863	0.470186
106500	18/08/2018--22:51:00	19.47	0	0.880159	0.00681863	0.470186
106560	18/08/2018--22:52:00	19.38	0	0.880159	0.00681863	0.470186
106620	18/08/2018--22:53:00	19.29	0	0.880159	0.00681863	0.470186
106680	18/08/2018--22:54:00	19.2	0	0.880159	0.00681863	0.470186
106740	18/08/2018--22:55:00	19.13	0	0.880159	0.00681863	0.470186
106800	18/08/2018--22:56:00	19.07	0	0.880159	0.00681863	0.470186
106860	18/08/2018--22:57:00	19.03	0	0.880159	0.00681863	0.470186
106920	18/08/2018--22:58:00	19	0	0.880159	0.00681863	0.470186
106980	18/08/2018--22:59:00	19.02	0	0.880159	0.00681863	0.470186
107040	18/08/2018--23:00:00	19.06	0	0.880159	0.00681863	0.470186
107100	18/08/2018--23:01:00	19.15	0	0.880159	0.00681863	0.470186
107160	18/08/2018--23:02:00	19.21	0	0.880159	0.00681863	0.470186
107220	18/08/2018--23:03:00	19.28	0	0.880159	0.00681863	0.470186
107280	18/08/2018--23:04:00	19.36	0	0.880159	0.00681863	0.470186
107340	18/08/2018--23:05:00	19.43	0	0.880159	0.00681863	0.470186
107400	18/08/2018--23:06:00	19.5	0	0.880159	0.00681863	0.470186
107460	18/08/2018--23:07:00	19.58	0	0.880159	0.00681863	0.470186
107520	18/08/2018--23:08:00	19.68	0	0.880159	0.00681863	0.470186
107580	18/08/2018--23:09:00	19.8	0	0.880159	0.00681863	0.470186
107640	18/08/2018--23:10:00	19.91	0	0.880159	0.00681863	0.470186
107700	18/08/2018--23:11:00	20.02	0	0.880159	0.00681863	0.470186
107760	18/08/2018--23:12:00	20.1	0	0.880159	0.00681863	0.470186
107820	18/08/2018--23:13:00	20.18	0	0.880159	0.00681863	0.470186
107880	18/08/2018--23:14:00	20.23	0	0.880159	0.00681863	0.470186
107940	18/08/2018--23:15:00	20.2	0	0.880159	0.00681863	0.470186
108000	18/08/2018--23:16:00	20.14	0	0.880159	0.00681863	0.470186
108060	18/08/2018--23:17:00	20.07	0	0.880159	0.00681863	0.470186
108120	18/08/2018--23:18:00	19.99	0	0.880159	0.00681863	0.470186
108180	18/08/2018--23:19:00	19.96	0	0.880159	0.00681863	0.470186
108240	18/08/2018--23:20:00	19.94	0	0.880159	0.00681863	0.470186
108300	18/08/2018--23:21:00	19.89	0	0.880159	0.00681863	0.470186
108360	18/08/2018--23:22:00	19.82	0	0.880159	0.00681863	0.470186
108420	18/08/2018--23:23:00	19.74	0	0.880159	0.00681863	0.470186
108480	18/08/2018--23:24:00	19.68	0	0.880159	0.00681863	0.470186
108540	18/08/2018--23:25:00	19.6	0	0.880159	0.00681863	0.470186
108600	18/08/2018--23:26:00	19.55	0	0.880159	0.00681863	0.470186
108660	18/08/2018--23:27:00	19.47	0	0.880159	0.00681863	0.470186
108720	18/08/2018--23:28:00	19.43	0	0.880159	0.00681863	0.470186
108780	18/08/2018--23:29:00	19.41	0	0.880159	0.00681863	0.470186
108840	18/08/2018--23:30:00	19.4	0	0.880159	0.00681863	0.470186
108900	18/08/2018--23:31:00	19.34	0	0.880159	0.00681863	0.470186
108960	18/08/2018--23:32:00	19.3	0	0.880159	0.00681863	0.470186
109020	18/08/2018--23:33:00	19.24	0	0.880159	0.00681863	0.470186
109080	18/08/2018--23:34:00	19.19	0	0.880159	0.00681863	0.470186
109140	18/08/2018--23:35:00	19.15	0	0.880159	0.00681863	0.470186
109200	18/08/2018--23:36:00	19.09	0	0.880159	0.00681863	0.470186
109260	18/08/2018--23:37:00	19.04	0	0.880159	0.00681863	0.470186
109320	18/08/2018--23:38:00	19	0	0.880159	0.00681863	0.470186
109380	18/08/2018--23:39:00	18.98	0	0.880159	0.00681863	0.470186
109440	18/08/2018--23:40:00	19.01	0	0.880159	0.00681863	0.470186
109500	18/08/2018--23:41:00	18.97	0	0.880159	0.00681863	0.470186
109560	18/08/2018--23:42:00	18.96	0	0.880159	0.00681863	0.470186
109620	18/08/2018--23:43:00	18.89	0	0.880159	0.00681863	0.470186
109680	18/08/2018--23:44:00	18.89	0	0.880159	0.00681863	0.470186
109740	18/08/2018--23:45:00	18.92	0	0.880159	0.00681863	0.470186
109800	18/08/2018--23:46:00	19.01	0	0.880159	0.00681863	0.470186
109860	18/08/2018--23:47:00	19.14	0	0.880159	0.00681863	0.470186
109920	18/08/2018--23:48:00	19.45	0	0.880159	0.00681863	0.470186
109980	18/08/2018--23:49:00	19.77	0	0.880159	0.00681863	0.470186
110040	18/08/2018--23:50:00	20.06	0	0.880159	0.00681863	0.470186
110100	18/08/2018--23:51:00	20.47	0	0.880159	0.00681863	0.470186
110160	18/08/2018--23:52:00	20.88	0	0.880159	0.00681863	0.470186
110220	18/08/2018--23:53:00	21.22	0	0.880159	0.00681863	0.470186
110280	18/08/2018--23:54:00	21.54	0	0.880159	0.00681863	0.470186
110340	18/08/2018--23:55:00	21.85	0	0.880159	0.00681863	0.470186
110400	18/08/2018--23:56:00	22.14	0	0.880159	0.00681863	0.470186
110460	18/08/2018--23:57:00	22.38	0	0.880159	0.00681863	0.470186
110520	18/08/2018--23:58:00	22.53	0	0.880159	0.00681863	0.470186
110580	18/08/2018--23:59:00	22.58	0	0.880159	0.00681863	0.470186
110640	19/08/2018--00:00:00	22.57	0	0.880159	0.00681863	0.470186
110700	19/08/2018--00:01:00	22.7	0	0.880159	0.00681863	0.470186
110760	19/08/2018--00:02:00	23.03	0	0.880159	0.00681863	0.470186
110820	19/08/2018--00:03:00	23.56	0	0.880159	0.00681863	0.470186
110880	19/08/2018--00:04:00	24.09	0	0.880159	0.00681863	0.470186
110940	19/08/2018--00:05:00	24.59	0	0.880159	0.00681863	0.470186
111000	19/08/2018--00:06:00	25.04	0	0.880159	0.00681863	0.470186
111060	19/08/2018--00:07:00	25.46	0	0.880159	0.00681863	0.470186
111120	19/08/2018--00:08:00	25.83	0	0.880159	0.00681863	0.470186
111180	19/08/2018--00:09:00	26.17	0	0.880159	0.00681863	0.470186
111240	19/08/2018--00:10:00	26.47	0	0.880159	0.00681863	0.470186
111300	19/08/2018--00:11:00	26.74	0	0.880159	0.00681863	0.470186
111360	19/08/2018--00:12:00	27	0	0.880159	0.00681863	0.470186
111420	19/08/2018--00:13:00	27.21	0	0.880159	0.00681863	0.470186
111480	19/08/2018--00:14:00	27.41	0	0.880159	0.00681863	0.470186
111540	19/08/2018--00:15:00	27.58	0	0.880159	0.00681863	0.470186
111600	19/08/2018--00:16:00	27.73	0	0.880159	0.00681863	0.470186
111660	19/08/2018--00:17:00	27.87	0	0.880159	0.00681863	0.470186
111720	19/08/2018--00:18:00	27.99	0	0.880159	0.00681863	0.470186
111780	19/08/2018--00:19:00	28.1	0	0.880159	0.00681863	0.470186
111840	19/08/2018--00:20:00	28.21	0	0.880159	0.00681863	0.470186
111900	19/08/2018--00:21:00	28.3	0	0.880159	0.00681863	0.470186
111960	19/08/2018--00:22:00	28.39	0	0.880159	0.00681863	0.470186
112020	19/08/2018--00:23:00	28.46	0	0.880159	0.00681863	0.470186
112080	19/08/2018--00:24:00	28.52	0	0.880159	0.00681863	0.470186
112140	19/08/2018--00:25:00	28.59	0	0.880159	0.00681863	0.470186
112200	19/08/2018--00:26:00	28.62	0	0.880159	0.00681863	0.470186
112260	19/08/2018--00:27:00	28.68	0	0.880159	0.00681863	0.470186
112320	19/08/2018--00:28:00	28.75	0	0.880159	0.00681863	0.470186
112380	19/08/2018--00:29:00	28.79	0	0.880159	0.00681863	0.470186
112440	19/08/2018--00:30:00	28.82	0	0.880159	0.00681863	0.470186
112500	19/08/2018--00:31:00	28.84	0	0.880159	0.00681863	0.470186
112560	19/08/2018--00:32:00	28.87	0	0.880159	0.00681863	0.470186
112620	19/08/2018--00:33:00	28.92	0	0.880159	0.00681863	0.470186
112680	19/08/2018--00:34:00	28.9	0	0.880159	0.00681863	0.470186
112740	19/08/2018--00:35:00	28.93	0	0.880159	0.00681863	0.470186
112800	19/08/2018--00:36:00	28.98	0	0.880159	0.00681863	0.470186
112860	19/08/2018--00:37:00	29.04	0	0.880159	0.00681863	0.470186
112920	19/08/2018--00:38:00	29.08	0	0.880159	0.00681863	0.470186
112980	19/08/2018--00:39:00	29.14	0	0.880159	0.00681863	0.470186
113040	19/08/2018--00:40:00	29.18	0	0.880159	0.00681863	0.470186
113100	19/08/2018--00:41:00	29.2	0	0.880159	0.00681863	0.470186
113160	19/08/2018--00:42:00	29.24	0	0.880159	0.00681863	0.470186
113220	19/08/2018--00:43:00	29.23	0	0.880159	0.00681863	0.470186
113280	19/08/2018--00:44:00	29.24	0	0.880159	0.00681863	0.470186
113340	19/08/2018--00:45:00	29.24	0	0.880159	0.00681863	0.470186
113400	19/08/2018--00:46:00	29.25	0	0.880159	0.00681863	0.470186
113460	19/08/2018--00:47:00	29.27	0	0.880159	0.00681863	0.470186
113520	19/08/2018--00:48:00	29.27	0	0.880159	0.00681863	0.470186
113580	19/08/2018--00:49:00	29.3	0	0.880159	0.00681863	0.470186
113640	19/08/2018--00:50:00	29.34	0	0.880159	0.00681863	0.470186
113700	19/08/2018--00:51:00	29.35	0	0.880159	0.00681863	0.470186
113760	19/08/2018--00:52:00	29.34	0	0.880159	0.00681863	0.470186
113820	19/08/2018--00:53:00	29.36	0	0.880159	0.00681863	0.470186
113880	19/08/2018--00:54:00	29.37	0	0.880159	0.00681863	0.470186
113940	19/08/2018--00:55:00	29.36	0	0.880159	0.00681863	0.470186
114000	19/08/2018--00:56:00	29.38	0	0.880159	0.00681863	0.470186
114060	19/08/2018--00:57:00	29.35	0	0.880159	0.00681863	0.470186
114120	19/08/2018--00:58:00	29.34	0	0.880159	0.00681863	0.470186
114180	19/08/2018--00:59:00	29.35	0	0.880159	0.00681863	0.470186
114240	19/08/2018--01:00:00	29.34	0	0.880159	0.00681863	0.470186
114300	19/08/2018--01:01:00	29.33	0	0.880159	0.00681863	0.470186
114360	19/08/2018--01:02:00	29.32	0	0.880159	0.00681863	0.470186
114420	19/08/2018--01:03:00	29.3	0	0.880159	0.00681863	0.470186
114480	19/08/2018--01:04:00	29.29	0	0.880159	0.00681863	0.470186
114540	19/08/2018--01:05:00	29.28	0	0.880159	0.00681863	0.470186
114600	19/08/2018--01:06:00	29.28	0	0.880159	0.00681863	0.470186
114660	19/08/2018--01:07:00	29.25	0	0.880159	0.00681863	0.470186
114720	19/08/2018--01:08:00	29.24	0	0.880159	0.00681863	0.470186
114780	19/08/2018--01:09:00	29.23	0	0.880159	0.00681863	0.470186
114840	19/08/2018--01:10:00	29.21	0	0.880159	0.00681863	0.470186
114900	19/08/2018--01:11:00	29.21	0	0.880159	0.00681863	0.470186
114960	19/08/2018--01:12:00	29.2	0	0.880159	0.00681863	0.470186
115020	19/08/2018--01:13:00	29.19	0	0.880159	0.00681863	0.470186
115080	19/08/2018--01:14:00	29.18	0	0.880159	0.00681863	0.470186
115140	19/08/2018--01:15:00	29.18	0	0.880159	0.00681863	0.470186
115200	19/08/2018--01:16:00	29.17	0	0.880159	0.00681863	0.470186
115260	19/08/2018--01:17:00	29.12	0	0.880159	0.00681863	0.470186
115320	19/08/2018--01:18:00	29.14	0	0.880159	0.00681863	0.470186
115380	19/08/2018--01:19:00	29.14	0	0.880159	0.00681863	0.470186
115440	19/08/2018--01:20:00	29.12	0	0.880159	0.00681863	0.470186
115500	19/08/2018--01:21:00	29.09	0	0.880159	0.00681863	0.470186
115560	19/08/2018--01:22:00	29.09	0	0.880159	0.00681863	0.470186
115620	19/08/2018--01:23:00	29.08	0	0.880159	0.00681863	0.470186
115680	19/08/2018--01:24:00	29.08	0	0.880159	0.00681863	0.470186
115740	19/08/2018--01:25:00	29.06	0	0.880159	0.00681863	0.470186
115800	19/08/2018--01:26:00	29.05	0	0.880159	0.00681863	0.470186
115860	19/08/2018--01:27:00	29.04	0	0.880159	0.00681863	0.470186
115920	19/08/2018--01:28:00	29.04	0	0.880159	0.00681863	0.470186
115980	19/08/2018--01:29:00	29.02	0	0.880159	0.00681863	0.470186
116040	19/08/2018--01:30:00	29.02	0	0.880159	0.00681863	0.470186
116100	19/08/2018--01:31:00	29.01	0	0.880159	0.00681863	0.470186
116160	19/08/2018--01:32:00	29	0	0.880159	0.00681863	0.470186
116220	19/08/2018--01:33:00	28.98	0	0.880159	0.00681863	0.470186
116280	19/08/2018--01:34:00	28.96	0	0.880159	0.00681863	0.470186
116340	19/08/2018--01:35:00	28.96	0	0.880159	0.00681863	0.470186
116400	19/08/2018--01:36:00	28.96	0	0.880159	0.00681863	0.470186
116460	19/08/2018--01:37:00	28.95	0	0.880159	0.00681863	0.470186
116520	19/08/2018--01:38:00	28.97	0	0.880159	0.00681863	0.470186
116580	19/08/2018--01:39:00	28.95	0	0.880159	0.00681863	0.470186
116640	19/08/2018--01:40:00	28.95	0	0.880159	0.00681863	0.470186
116700	19/08/2018--01:41:00	28.93	0	0.880159	0.00681863	0.470186
116760	19/08/2018--01:42:00	28.93	0	0.880159	0.00681863	0.470186
116820	19/08/2018--01:43:00	28.91	0	0.880159	0.00681863	0.470186
116880	19/08/2018--01:44:00	28.9	0	0.880159	0.00681863	0.470186
116940	19/08/2018--01:45:00	28.9	0	0.880159	0.00681863	0.470186
117000	19/08/2018--01:46:00	28.89	0	0.880159	0.00681863	0.470186
117060	19/08/2018--01:47:00	28.88	0	0.880159	0.00681863	0.470186
117120	19/08/2018--01:48:00	28.88	0	0.880159	0.00681863	0.470186
117180	19/08/2018--01:49:00	28.87	0	0.880159	0.00681863	0.470186
117240	19/08/2018--01:50:00	28.88	0	0.880159	0.00681863	0.470186
117300	19/08/2018--01:51:00	28.86	0	0.880159	0.00681863	0.470186
117360	19/08/2018--01:52:00	28.82	0	0.880159	0.00681863	0.470186
117420	19/08/2018--01:53:00	28.83	0	0.880159	0.00681863	0.470186
117480	19/08/2018--01:54:00	28.84	0	0.880159	0.00681863	0.470186
117540	19/08/2018--01:55:00	28.84	0	0.880159	0.00681863	0.470186
117600	19/08/2018--01:56:00	28.8	0	0.880159	0.00681863	0.470186
117660	19/08/2018--01:57:00	28.78	0	0.880159	0.00681863	0.470186
117720	19/08/2018--01:58:00	28.79	0	0.880159	0.00681863	0.470186
117780	19/08/2018--01:59:00	28.78	0	0.880159	0.00681863	0.470186
117840	19/08/2018--02:00:00	28.76	0	0.880159	0.00681863	0.470186
117900	19/08/2018--02:01:00	28.76	0	0.880159	0.00681863	0.470186
117960	19/08/2018--02:02:00	28.75	0	0.880159	0.00681863	0.470186
118020	19/08/2018--02:03:00	28.75	0	0.880159	0.00681863	0.470186
118080	19/08/2018--02:04:00	28.73	0	0.880159	0.00681863	0.470186
118140	19/08/2018--02:05:00	28.74	0	0.880159	0.00681863	0.470186
118200	19/08/2018--02:06:00	28.7	0	0.880159	0.00681863	0.470186
118260	19/08/2018--02:07:00	28.7	0	0.880159	0.00681863	0.470186
118320	19/08/2018--02:08:00	28.69	0	0.880159	0.00681863	0.470186
118380	19/08/2018--02:09:00	28.7	0	0.880159	0.00681863	0.470186
118440	19/08/2018--02:10:00	28.69	0	0.880159	0.00681863	0.470186
118500	19/08/2018--02:11:00	28.68	0	0.880159	0.00681863	0.470186
118560	19/08/2018--02:12:00	28.64	0	0.880159	0.00681863	0.470186
118620	19/08/2018--02:13:00	28.66	0	0.880159	0.00681863	0.470186
118680	19/08/2018--02:14:00	28.65	0	0.880159	0.00681863	0.470186
118740	19/08/2018--02:15:00	28.65	0	0.880159	0.00681863	0.470186
118800	19/08/2018--02:16:00	28.64	0	0.880159	0.00681863	0.470186
118860	19/08/2018--02:17:00	28.64	0	0.880159	0.00681863	0.470186
118920	19/08/2018--02:18:00	28.64	0	0.880159	0.00681863	0.470186
118980	19/08/2018--02:19:00	28.62	0	0.880159	0.00681863	0.470186
119040	19/08/2018--02:20:00	28.62	0	0.880159	0.00681863	0.470186
119100	19/08/2018--02:21:00	28.61	0	0.880159	0.00681863	0.470186
119160	19/08/2018--02:22:00	28.6	0	0.880159	0.00681863	0.470186
119220	19/08/2018--02:23:00	28.6	0	0.880159	0.00681863	0.470186
119280	19/08/2018--02:24:00	28.59	0	0.880159	0.00681863	0.470186
119340	19/08/2018--02:25:00	28.59	0	0.880159	0.00681863	0.470186
119400	19/08/2018--02:26:00	28.58	0	0.880159	0.00681863	0.470186
119460	19/08/2018--02:27:00	28.56	0	0.880159	0.00681863	0.470186
119520	19/08/2018--02:28:00	28.56	0	0.880159	0.00681863	0.470186
119580	19/08/2018--02:29:00	28.55	0	0.880159	0.00681863	0.470186
119640	19/08/2018--02:30:00	28.53	0	0.880159	0.00681863	0.470186
119700	19/08/2018--02:31:00	28.53	0	0.880159	0.00681863	0.470186
119760	19/08/2018--02:32:00	28.53	0	0.880159	0.00681863	0.470186
119820	19/08/2018--02:33:00	28.52	0	0.880159	0.00681863	0.470186
119880	19/08/2018--02:34:00	28.5	0	0.880159	0.00681863	0.470186
119940	19/08/2018--02:35:00	28.49	0	0.880159	0.00681863	0.470186
120000	19/08/2018--02:36:00	28.47	0	0.880159	0.00681863	0.470186
120060	19/08/2018--02:37:00	28.48	0	0.880159	0.00681863	0.470186
120120	19/08/2018--02:38:00	28.47	0	0.880159	0.00681863	0.470186
120180	19/08/2018--02:39:00	28.46	0	0.880159	0.00681863	0.470186
120240	19/08/2018--02:40:00	28.44	0	0.880159	0.00681863	0.470186
120300	19/08/2018--02:41:00	28.46	0	0.880159	0.00681863	0.470186
120360	19/08/2018--02:42:00	28.44	0	0.880159	0.00681863	0.470186
120420	19/08/2018--02:43:00	28.44	0	0.880159	0.00681863	0.470186
120480	19/08/2018--02:44:00	28.42	0	0.880159	0.00681863	0.470186
120540	19/08/2018--02:45:00	28.41	0	0.880159	0.00681863	0.470186
120600	19/08/2018--02:46:00	28.41	0	0.880159	0.00681863	0.470186
120660	19/08/2018--02:47:00	28.42	0	0.880159	0.00681863	0.470186
120720	19/08/2018--02:48:00	28.41	0	0.880159	0.00681863	0.470186
120780	19/08/2018--02:49:00	28.41	0	0.880159	0.00681863	0.470186
120840	19/08/2018--02:50:00	28.39	0	0.880159	0.00681863	0.470186
120900	19/08/2018--02:51:00	28.4	0	0.880159	0.00681863	0.470186
120960	19/08/2018--02:52:00	28.39	0	0.880159	0.00681863	0.470186
121020	19/08/2018--02:53:00	28.38	0	0.880159	0.00681863	0.470186
121080	19/08/2018--02:54:00	28.38	0	0.880159	0.00681863	0.470186
121140	19/08/2018--02:55:00	28.36	0	0.880159	0.00681863	0.470186
121200	19/08/2018--02:56:00	28.37	0	0.880159	0.00681863	0.470186
121260	19/08/2018--02:57:00	28.38	0	0.880159	0.00681863	0.470186
121320	19/08/2018--02:58:00	28.37	0	0.880159	0.00681863	0.470186
121380	19/08/2018--02:59:00	28.36	0	0.880159	0.00681863	0.470186
121440	19/08/2018--03:00:00	28.36	0	0.880159	0.00681863	0.470186
121500	19/08/2018--03:01:00	28.35	0	0.880159	0.00681863	0.470186
121560	19/08/2018--03:02:00	28.34	0	0.880159	0.00681863	0.470186
121620	19/08/2018--03:03:00	28.33	0	0.880159	0.00681863	0.470186
121680	19/08/2018--03:04:00	28.32	0	0.880159	0.00681863	0.470186
121740	19/08/2018--03:05:00	28.32	0	0.880159	0.00681863	0.470186
121800	19/08/2018--03:06:00	28.3	0	0.880159	0.00681863	0.470186
121860	19/08/2018--03:07:00	28.26	0	0.880159	0.00681863	0.470186
121920	19/08/2018--03:08:00	28.28	0	0.880159	0.00681863	0.470186
121980	19/08/2018--03:09:00	28.26	0	0.880159	0.00681863	0.470186
122040	19/08/2018--03:10:00	28.25	0	0.880159	0.00681863	0.470186
122100	19/08/2018--03:11:00	28.25	0	0.880159	0.00681863	0.470186
122160	19/08/2018--03:12:00	28.24	0	0.880159	0.00681863	0.470186
122220	19/08/2018--03:13:00	28.21	0	0.880159	0.00681863	0.470186
122280	19/08/2018--03:14:00	28.21	0	0.880159	0.00681863	0.470186
122340	19/08/2018--03:15:00	28.21	0	0.880159	0.00681863	0.470186
122400	19/08/2018--03:16:00	28.19	0	0.880159	0.00681863	0.470186
122460	19/08/2018--03:17:00	28.17	0	0.880159	0.00681863	0.470186
122520	19/08/2018--03:18:00	28.17	0	0.880159	0.00681863	0.470186
122580	19/08/2018--03:19:00	28.17	0	0.880159	0.00681863	0.470186
122640	19/08/2018--03:20:00	28.17	0	0.880159	0.00681863	0.470186
122700	19/08/2018--03:21:00	28.16	0	0.880159	0.00681863	0.470186
122760	19/08/2018--03:22:00	28.15	0	0.880159	0.00681863	0.470186
122820	19/08/2018--03:23:00	28.16	0	0.880159	0.00681863	0.470186
122880	19/08/2018--03:24:00	28.15	0	0.880159	0.00681863	0.470186
122940	19/08/2018--03:25:00	28.14	0	0.880159	0.00681863	0.470186
123000	19/08/2018--03:26:00	28.14	0	0.880159	0.00681863	0.470186
123060	19/08/2018--03:27:00	28.12	0	0.880159	0.00681863	0.470186
123120	19/08/2018--03:28:00	28.12	0	0.880159	0.00681863	0.470186
123180	19/08/2018--03:29:00	28.11	0	0.880159	0.00681863	0.470186
123240	19/08/2018--03:30:00	28.11	0	0.880159	0.00681863	0.470186
123300	19/08/2018--03:31:00	28.1	0	0.880159	0.00681863	0.470186
123360	19/08/2018--03:32:00	28.11	0	0.880159	0.00681863	0.470186
123420	19/08/2018--03:33:00	28.09	0	0.880159	0.00681863	0.470186
123480	19/08/2018--03:34:00	28.09	0	0.880159	0.00681863	0.470186
123540	19/08/2018--03:35:00	28.08	0	0.880159	0.00681863	0.470186
123600	19/08/2018--03:36:00	28.06	0	0.880159	0.00681863	0.470186
123660	19/08/2018--03:37:00	28.07	0	0.880159	0.00681863	0.470186
123720	19/08/2018--03:38:00	28.08	0	0.880159	0.00681863	0.470186
123780	19/08/2018--03:39:00	28.07	0	0.880159	0.00681863	0.470186
123840	19/08/2018--03:40:00	28.04	0	0.880159	0.00681863	0.470186
123900	19/08/2018--03:41:00	28.04	0	0.880159	0.00681863	0.470186
123960	19/08/2018--03:42:00	28.03	0	0.880159	0.00681863	0.470186
124020	19/08/2018--03:43:00	28.03	0	0.880159	0.00681863	0.470186
124080	19/08/2018--03:44:00	28.03	0	0.880159	0.00681863	0.470186
124140	19/08/2018--03:45:00	28.02	0	0.880159	0.00681863	0.470186
124200	19/08/2018--03:46:00	28	0	0.880159	0.00681863	0.470186
124260	19/08/2018--03:47:00	27.97	0	0.880159	0.00681863	0.470186
124320	19/08/2018--03:48:00	28	0	0.880159	0.00681863	0.470186
124380	19/08/2018--03:49:00	28	0	0.880159	0.00681863	0.470186
124440	19/08/2018--03:50:00	27.98	0	0.880159	0.00681863	0.470186
124500	19/08/2018--03:51:00	27.96	0	0.880159	0.00681863	0.470186
124560	19/08/2018--03:52:00	27.97	0	0.880159	0.00681863	0.470186
124620	19/08/2018--03:53:00	27.96	0	0.880159	0.00681863	0.470186
124680	19/08/2018--03:54:00	27.96	0	0.880159	0.00681863	0.470186
124740	19/08/2018--03:55:00	27.96	0	0.880159	0.00681863	0.470186
124800	19/08/2018--03:56:00	27.95	0	0.880159	0.00681863	0.470186
124860	19/08/2018--03:57:00	27.95	0	0.880159	0.00681863	0.470186
124920	19/08/2018--03:58:00	27.94	0	0.880159	0.00681863	0.470186
124980	19/08/2018--03:59:00	27.92	0	0.880159	0.00681863	0.470186
125040	19/08/2018--04:00:00	27.92	0	0.880159	0.00681863	0.470186
125100	19/08/2018--04:01:00	27.92	0	0.880159	0.00681863	0.470186
125160	19/08/2018--04:02:00	27.91	0	0.880159	0.00681863	0.470186
125220	19/08/2018--04:03:00	27.91	0	0.880159	0.00681863	0.470186
125280	19/08/2018--04:04:00	27.9	0	0.880159	0.00681863	0.470186
125340	19/08/2018--04:05:00	27.88	0	0.880159	0.00681863	0.470186
125400	19/08/2018--04:06:00	27.89	0	0.880159	0.00681863	0.470186
125460	19/08/2018--04:07:00	27.89	0	0.880159	0.00681863	0.470186
125520	19/08/2018--04:08:00	27.86	0	0.880159	0.00681863	0.470186
125580	19/08/2018--04:09:00	27.88	0	0.880159	0.00681863	0.470186
125640	19/08/2018--04:10:00	27.86	0	0.880159	0.00681863	0.470186
125700	19/08/2018--04:11:00	27.85	0	0.880159	0.00681863	0.470186
125760	19/08/2018--04:12:00	27.87	0	0.880159	0.00681863	0.470186
125820	19/08/2018--04:13:00	27.85	0	0.880159	0.00681863	0.470186
125880	19/08/2018--04:14:00	27.82	0	0.880159	0.00681863	0.470186
125940	19/08/2018--04:15:00	27.82	0	0.880159	0.00681863	0.470186
126000	19/08/2018--04:16:00	27.83	0	0.880159	0.00681863	0.470186
126060	19/08/2018--04:17:00	27.81	0	0.880159	0.00681863	0.470186
126120	19/08/2018--04:18:00	27.81	0	0.880159	0.00681863	0.470186
126180	19/08/2018--04:19:00	27.82	0	0.880159	0.00681863	0.470186
126240	19/08/2018--04:20:00	27.81	0	0.880159	0.00681863	0.470186
126300	19/08/2018--04:21:00	27.79	0	0.880159	0.00681863	0.470186
126360	19/08/2018--04:22:00	27.8	0	0.880159	0.00681863	0.470186
126420	19/08/2018--04:23:00	27.78	0	0.880159	0.00681863	0.470186
126480	19/08/2018--04:24:00	27.78	0	0.880159	0.00681863	0.470186
126540	19/08/2018--04:25:00	27.76	0	0.880159	0.00681863	0.470186
126600	19/08/2018--04:26:00	27.76	0	0.880159	0.00681863	0.470186
126660	19/08/2018--04:27:00	27.75	0	0.880159	0.00681863	0.470186
126720	19/08/2018--04:28:00	27.75	0	0.880159	0.00681863	0.470186
126780	19/08/2018--04:29:00	27.77	0	0.880159	0.00681863	0.470186
126840	19/08/2018--04:30:00	27.74	0	0.880159	0.00681863	0.470186
126900	19/08/2018--04:31:00	27.74	0	0.880159	0.00681863	0.470186
126960	19/08/2018--04:32:00	27.74	0	0.880159	0.00681863	0.470186
127020	19/08/2018--04:33:00	27.74	0	0.880159	0.00681863	0.470186
127080	19/08/2018--04:34:00	27.72	0	0.880159	0.00681863	0.470186
127140	19/08/2018--04:35:00	27.71	0	0.880159	0.00681863	0.470186
127200	19/08/2018--04:36:00	27.7	0	0.880159	0.00681863	0.470186
127260	19/08/2018--04:37:00	27.7	0	0.880159	0.00681863	0.470186
127320	19/08/2018--04:38:00	27.71	0	0.880159	0.00681863	0.470186
127380	19/08/2018--04:39:00	27.7	0	0.880159	0.00681863	0.470186
127440	19/08/2018--04:40:00	27.7	0	0.880159	0.00681863	0.470186
127500	19/08/2018--04:41:00	27.69	0	0.880159	0.00681863	0.470186
127560	19/08/2018--04:42:00	27.68	0	0.880159	0.00681863	0.470186
127620	19/08/2018--04:43:00	27.68	0	0.880159	0.00681863	0.470186
127680	19/08/2018--04:44:00	27.66	0	0.880159	0.00681863	0.470186
127740	19/08/2018--04:45:00	27.68	0	0.880159	0.00681863	0.470186
127800	19/08/2018--04:46:00	27.67	0	0.880159	0.00681863	0.470186
127860	19/08/2018--04:47:00	27.67	0	0.880159	0.00681863	0.470186
127920	19/08/2018--04:48:00	27.67	0	0.880159	0.00681863	0.470186
127980	19/08/2018--04:49:00	27.65	0	0.880159	0.00681863	0.470186
128040	19/08/2018--04:50:00	27.65	0	0.880159	0.00681863	0.470186
128100	19/08/2018--04:51:00	27.64	0	0.880159	0.00681863	0.470186
128160	19/08/2018--04:52:00	27.66	0	0.880159	0.00681863	0.470186
128220	19/08/2018--04:53:00	27.63	0	0.880159	0.00681863	0.470186
128280	19/08/2018--04:54:00	27.63	0	0.880159	0.00681863	0.470186
128340	19/08/2018--04:55:00	27.63	0	0.880159	0.00681863	0.470186
128400	19/08/2018--04:56:00	27.63	0	0.880159	0.00681863	0.470186
128460	19/08/2018--04:57:00	27.63	0	0.880159	0.00681863	0.470186
128520	19/08/2018--04:58:00	27.61	0	0.880159	0.00681863	0.470186
128580	19/08/2018--04:59:00	27.62	0	0.880159	0.00681863	0.470186
128640	19/08/2018--05:00:00	27.61	0	0.880159	0.00681863	0.470186
