# Supplementary material for: A randomized cross-over trial investigating differences in 24-h personal air and skin temperatures using wearable sensors between two climatologically contrasting settings
Source: Sci Rep. 2021 Nov 10;11:22020. doi: 10.1038/s41598-021-01180-y (PMC8580978; doi:10.1038/s41598-021-01180-y)
Supplement: Supplementary file 2 — Supplementary Data. [file 41598_2021_1180_MOESM2_ESM.zip › New folder/new/T26_S1new.csv]

Index	Date	Temperature	Activity	X-axis	Y-axis	Z-axis	Marker
45240	02/08/2018--05:00:00	34.59	0	-0.880318	0.394845	-0.222864
45300	02/08/2018--05:01:00	34.62	0	-0.880318	0.409826	-0.222864
45360	02/08/2018--05:02:00	34.64	0	-0.880318	0.409826	-0.222864
45420	02/08/2018--05:03:00	34.66	0	-0.880318	0.409826	-0.222864
45480	02/08/2018--05:04:00	34.67	0	-0.880318	0.409826	-0.237938
45540	02/08/2018--05:05:00	34.7	0	-0.880318	0.409826	-0.222864
45600	02/08/2018--05:06:00	34.69	0	-0.880318	0.409826	-0.222864
45660	02/08/2018--05:07:00	34.7	0	-0.880318	0.424808	-0.237938
45720	02/08/2018--05:08:00	34.71	0	-0.864648	0.409826	-0.222864
45780	02/08/2018--05:09:00	34.7	0	-0.864648	0.409826	-0.222864
45840	02/08/2018--05:10:00	34.71	0	-0.864648	0.424808	-0.237938
45900	02/08/2018--05:11:00	34.71	0	-0.880318	0.409826	-0.222864
45960	02/08/2018--05:12:00	34.72	0	-0.864648	0.409826	-0.237938
46020	02/08/2018--05:13:00	34.72	0	-0.864648	0.424808	-0.237938
46080	02/08/2018--05:14:00	34.74	0	-0.864648	0.409826	-0.222864
46140	02/08/2018--05:15:00	34.75	0	-0.880318	0.409826	-0.237938
46200	02/08/2018--05:16:00	34.77	0	-0.880318	0.424808	-0.237938
46260	02/08/2018--05:17:00	34.76	0	-0.864648	0.424808	-0.222864
46320	02/08/2018--05:18:00	34.76	0	-0.880318	0.424808	-0.222864
46380	02/08/2018--05:19:00	34.77	0	-0.864648	0.424808	-0.237938
46440	02/08/2018--05:20:00	34.77	0	-0.864648	0.424808	-0.237938
46500	02/08/2018--05:21:00	34.76	0	-0.864648	0.424808	-0.237938
46560	02/08/2018--05:22:00	34.77	0	-0.880318	0.424808	-0.237938
46620	02/08/2018--05:23:00	34.78	0	-0.880318	0.424808	-0.222864
46680	02/08/2018--05:24:00	34.73	47	0.0285418	0.27499	0.967976
46740	02/08/2018--05:25:00	34.59	0	0.0128718	0.289971	0.952902
46800	02/08/2018--05:26:00	34.52	0	0.0128718	0.289971	0.967976
46860	02/08/2018--05:27:00	34.45	0	-0.00279819	0.289971	0.952902
46920	02/08/2018--05:28:00	34.42	0	0.0128718	0.289971	0.967976
46980	02/08/2018--05:29:00	34.37	0	-0.00279819	0.289971	0.967976
47040	02/08/2018--05:30:00	34.36	0	-0.00279819	0.289971	0.952902
47100	02/08/2018--05:31:00	34.33	0	-0.00279819	0.289971	0.952902
47160	02/08/2018--05:32:00	34.32	0	-0.00279819	0.289971	0.952902
47220	02/08/2018--05:33:00	34.3	0	-0.00279819	0.27499	0.967976
47280	02/08/2018--05:34:00	34.29	0	-0.00279819	0.289971	0.952902
47340	02/08/2018--05:35:00	34.28	0	-0.00279819	0.289971	0.967976
47400	02/08/2018--05:36:00	34.28	0	-0.00279819	0.289971	0.952902
47460	02/08/2018--05:37:00	34.27	0	-0.00279819	0.289971	0.952902
47520	02/08/2018--05:38:00	34.25	0	-0.00279819	0.289971	0.967976
47580	02/08/2018--05:39:00	34.26	0	-0.00279819	0.289971	0.967976
47640	02/08/2018--05:40:00	34.27	0	-0.00279819	0.289971	0.952902
47700	02/08/2018--05:41:00	34.27	0	-0.0184682	0.289971	0.952902
47760	02/08/2018--05:42:00	34.25	0	-0.0184682	0.289971	0.952902
47820	02/08/2018--05:43:00	34.25	0	-0.0184682	0.289971	0.952902
47880	02/08/2018--05:44:00	34.24	0	-0.0184682	0.289971	0.967976
47940	02/08/2018--05:45:00	34.25	0	-0.0184682	0.289971	0.952902
48000	02/08/2018--05:46:00	34.25	0	-0.0184682	0.289971	0.952902
48060	02/08/2018--05:47:00	34.26	23	0.890392	-0.264357	-0.328381
48120	02/08/2018--05:48:00	34.29	0	0.843382	-0.294321	-0.358529
48180	02/08/2018--05:49:00	34.32	1	0.796372	-0.309303	-0.509268
48240	02/08/2018--05:50:00	34.35	0	0.827712	-0.294321	-0.479121
48300	02/08/2018--05:51:00	34.38	68	0.435962	0.814337	-0.373603
48360	02/08/2018--05:52:00	34.3	101	-0.206508	102.408	-0.0570507
48420	02/08/2018--05:53:00	34.25	15	0.0128718	0.994119	-0.20779
48480	02/08/2018--05:54:00	34.22	17	0.341942	0.934191	-0.222864
48540	02/08/2018--05:55:00	34.2	291	-0.0498082	0.964155	-0.328381
48600	02/08/2018--05:56:00	34.18	124	0.122562	0.889246	-0.494195
48660	02/08/2018--05:57:00	34.13	108	0.279262	0.949173	-0.268086
48720	02/08/2018--05:58:00	34	173	0.263592	10.091	-0.373603
48780	02/08/2018--05:59:00	33.91	124	0.373282	0.91921	-0.222864
48840	02/08/2018--06:00:00	33.87	136	0.185242	0.889246	-0.433899
48900	02/08/2018--06:01:00	33.82	92	0.169572	0.979137	-0.222864
48960	02/08/2018--06:02:00	33.84	0	0.169572	0.964155	-0.237938
49020	02/08/2018--06:03:00	33.83	133	0.0128718	0.994119	-0.192716
49080	02/08/2018--06:04:00	33.82	134	0.0755518	0.994119	-0.0871985
49140	02/08/2018--06:05:00	33.86	0	0.0285418	10.091	-0.0269028
49200	02/08/2018--06:06:00	33.9	0	0.122562	0.994119	-0.102272
49260	02/08/2018--06:07:00	33.88	109	0.0128718	10.091	-0.0118289
49320	02/08/2018--06:08:00	33.89	0	-0.00279819	10.091	0.018319
49380	02/08/2018--06:09:00	33.91	99	0.247922	0.934191	-0.373603
49440	02/08/2018--06:10:00	33.88	107	0.247922	0.964155	-0.147494
49500	02/08/2018--06:11:00	33.83	98	0.0285418	10.091	-0.102272
49560	02/08/2018--06:12:00	33.84	39	0.0598818	10.091	-0.0721246
49620	02/08/2018--06:13:00	33.88	0	0.0912218	10.091	-0.0269028
49680	02/08/2018--06:14:00	33.86	204	0.326272	0.91921	-0.20779
49740	02/08/2018--06:15:00	33.84	18	0.0128718	0.994119	-0.102272
49800	02/08/2018--06:16:00	33.89	108	0.388952	0.874264	-0.253012
49860	02/08/2018--06:17:00	33.92	57	0.310602	0.964155	-0.192716
49920	02/08/2018--06:18:00	33.9	254	0.279262	115.892	-0.584638
49980	02/08/2018--06:19:00	33.86	273	0.200912	0.934191	-0.237938
50040	02/08/2018--06:20:00	33.88	113	-0.222178	0.874264	-0.0269028
50100	02/08/2018--06:21:00	33.85	114	0.294932	0.91921	-0.192716
50160	02/08/2018--06:22:00	33.86	344	0.185242	0.829318	-0.584638
50220	02/08/2018--06:23:00	33.8	311	0.0598818	0.889246	-0.524342
50280	02/08/2018--06:24:00	33.84	684	0.185242	0.664518	-0.147494
50340	02/08/2018--06:25:00	33.95	1064	0.310602	102.408	-0.253012
50400	02/08/2018--06:26:00	33.78	124	0.0128718	0.949173	-0.253012
50460	02/08/2018--06:27:00	33.47	26	0.106892	0.949173	-0.20779
50520	02/08/2018--06:28:00	33.25	139	0.0442118	0.91921	-0.464047
50580	02/08/2018--06:29:00	33.16	67	0.122562	0.964155	-0.298233
50640	02/08/2018--06:30:00	33.17	111	-0.0654782	0.949173	-0.313307
50700	02/08/2018--06:31:00	33.04	211	0.153902	0.979137	0.0786147
50760	02/08/2018--06:32:00	32.75	174	0.169572	105.405	-0.253012
50820	02/08/2018--06:33:00	32.61	252	0.0442118	0.994119	-0.222864
50880	02/08/2018--06:34:00	32.6	226	0.169572	0.979137	-0.222864
50940	02/08/2018--06:35:00	32.51	141	0.185242	0.904228	-0.253012
51000	02/08/2018--06:36:00	32.54	85	0.232252	0.979137	-0.20779
51060	02/08/2018--06:37:00	32.49	93	0.200912	0.934191	-0.268086
51120	02/08/2018--06:38:00	32.29	228	0.263592	10.091	-0.253012
51180	02/08/2018--06:39:00	32.15	185	0.341942	0.949173	-0.237938
51240	02/08/2018--06:40:00	31.91	100	0.200912	10.091	-0.0871985
51300	02/08/2018--06:41:00	31.7	267	0.247922	0.904228	-0.253012
51360	02/08/2018--06:42:00	31.46	467	-0.0341382	111.397	-0.0871985
51420	02/08/2018--06:43:00	31.16	324	0.153902	0.934191	-0.28316
51480	02/08/2018--06:44:00	31.08	264	0.310602	0.91921	-0.20779
51540	02/08/2018--06:45:00	31.03	336	0.247922	103.906	-0.147494
51600	02/08/2018--06:46:00	30.94	104	0.326272	10.091	-0.177642
51660	02/08/2018--06:47:00	30.9	262	0.0285418	0.949173	-0.313307
51720	02/08/2018--06:48:00	31.34	594	0.185242	111.397	-0.268086
51780	02/08/2018--06:49:00	31.6	669	0.357612	0.874264	-0.28316
51840	02/08/2018--06:50:00	31.71	348	0.0442118	10.091	-0.147494
51900	02/08/2018--06:51:00	31.71	6	0.514312	0.859282	-0.162568
51960	02/08/2018--06:52:00	31.76	3	0.0128718	102.408	-0.0570507
52020	02/08/2018--06:53:00	31.81	5	0.138232	0.994119	-0.13242
52080	02/08/2018--06:54:00	31.84	168	0.0755518	10.091	-0.13242
52140	02/08/2018--06:55:00	31.85	5	-0.00279819	0.994119	-0.177642
52200	02/08/2018--06:56:00	31.82	0	0.138232	10.091	-0.28316
52260	02/08/2018--06:57:00	31.84	16	0.0128718	10.091	-0.0871985
52320	02/08/2018--06:58:00	31.85	109	0.138232	0.964155	-0.298233
52380	02/08/2018--06:59:00	31.87	132	0.169572	0.979137	-0.388677
52440	02/08/2018--07:00:00	31.93	123	0.420292	120.386	-0.705229
52500	02/08/2018--07:01:00	31.97	137	0.106892	0.91921	-0.358529
52560	02/08/2018--07:02:00	31.98	678	0.294932	0.754409	-0.192716
52620	02/08/2018--07:03:00	32	674	-0.378878	0.934191	0.0786147
52680	02/08/2018--07:04:00	31.97	345	-0.300528	0.91921	-0.192716
52740	02/08/2018--07:05:00	31.93	354	0.138232	105.405	-0.373603
52800	02/08/2018--07:06:00	31.81	387	-0.128158	111.397	-0.343455
52860	02/08/2018--07:07:00	31.79	346	-0.504238	0.829318	0.0333929
52920	02/08/2018--07:08:00	31.71	381	-0.457228	0.8443	0.380093
52980	02/08/2018--07:09:00	31.6	126	-0.00279819	0.874264	-0.418825
53040	02/08/2018--07:10:00	31.68	315	-0.284858	0.829318	0.0484668
53100	02/08/2018--07:11:00	31.66	583	0.373282	10.091	-0.28316
53160	02/08/2018--07:12:00	31.76	96	0.138232	0.91921	-0.313307
53220	02/08/2018--07:13:00	32.07	226	0.232252	0.934191	-0.268086
53280	02/08/2018--07:14:00	32.16	357	0.122562	102.408	-0.0269028
53340	02/08/2018--07:15:00	32.17	91	0.0912218	0.979137	-0.117346
53400	02/08/2018--07:16:00	31.92	205	0.185242	0.91921	-0.117346
53460	02/08/2018--07:17:00	31.52	176	0.279262	0.964155	-0.13242
53520	02/08/2018--07:18:00	31.26	61	0.106892	10.091	-0.298233
53580	02/08/2018--07:19:00	31.02	83	0.169572	103.906	0.018319
53640	02/08/2018--07:20:00	31.07	414	0.0912218	0.8443	-0.28316
53700	02/08/2018--07:21:00	31.21	476	0.310602	0.994119	-0.358529
53760	02/08/2018--07:22:00	31.35	312	0.247922	103.906	-0.28316
53820	02/08/2018--07:23:00	31.13	431	0.263592	111.397	-0.192716
53880	02/08/2018--07:24:00	31.11	376	0.200912	0.949173	-0.268086
53940	02/08/2018--07:25:00	31.15	255	0.200912	102.408	-0.28316
54000	02/08/2018--07:26:00	31.11	234	0.153902	0.889246	-0.20779
54060	02/08/2018--07:27:00	31.11	232	0.216582	0.994119	-0.102272
54120	02/08/2018--07:28:00	31.03	0	0.185242	0.994119	-0.162568
54180	02/08/2018--07:29:00	31.12	0	0.153902	103.906	-0.0721246
54240	02/08/2018--07:30:00	31.03	81	0.153902	10.091	-0.328381
54300	02/08/2018--07:31:00	30.85	134	0.169572	0.904228	-0.222864
54360	02/08/2018--07:32:00	30.84	133	0.153902	102.408	-0.20779
54420	02/08/2018--07:33:00	30.95	166	0.232252	0.784373	-0.418825
54480	02/08/2018--07:34:00	30.9	188	0.200912	0.964155	-0.13242
54540	02/08/2018--07:35:00	30.75	197	0.310602	0.949173	-0.268086
54600	02/08/2018--07:36:00	30.81	205	0.138232	0.859282	-0.253012
54660	02/08/2018--07:37:00	30.94	150	0.200912	0.964155	-0.192716
54720	02/08/2018--07:38:00	30.94	107	0.216582	0.91921	-0.253012
54780	02/08/2018--07:39:00	30.97	166	0.106892	0.979137	-0.162568
54840	02/08/2018--07:40:00	31.07	154	0.0128718	102.408	-0.0118289
54900	02/08/2018--07:41:00	31.05	306	0.0755518	102.408	0.123836
54960	02/08/2018--07:42:00	31.2	399	-0.222178	105.405	-0.0118289
55020	02/08/2018--07:43:00	31.38	525	0.122562	126.379	-0.13242
55080	02/08/2018--07:44:00	31.63	726	0.0128718	0.43979	-0.0570507
55140	02/08/2018--07:45:00	31.7	679	0.310602	0.874264	-0.0871985
55200	02/08/2018--07:46:00	31.8	496	-0.645268	0.724445	0.199206
55260	02/08/2018--07:47:00	31.84	324	-0.143828	0.979137	-0.0269028
55320	02/08/2018--07:48:00	31.84	778	-0.00279819	0.8443	-0.328381
55380	02/08/2018--07:49:00	31.8	80	0.153902	0.979137	0.229354
55440	02/08/2018--07:50:00	31.86	69	-0.911658	0.349899	0.28965
55500	02/08/2018--07:51:00	31.98	51	-0.410218	0.874264	0.28965
55560	02/08/2018--07:52:00	32.11	96	0.0128718	10.091	0.0635407
55620	02/08/2018--07:53:00	32.25	412	-0.347538	0.934191	-0.0721246
55680	02/08/2018--07:54:00	32.29	316	0.200912	0.859282	-0.147494
55740	02/08/2018--07:55:00	32.26	39	0.185242	0.964155	-0.268086
55800	02/08/2018--07:56:00	32.18	257	0.326272	0.949173	-0.222864
55860	02/08/2018--07:57:00	32.27	2	0.561322	0.8443	-0.147494
55920	02/08/2018--07:58:00	32.39	1	0.232252	0.964155	-0.20779
55980	02/08/2018--07:59:00	32.43	2	0.310602	0.889246	-0.403751
56040	02/08/2018--08:00:00	32.43	23	0.341942	0.889246	-0.177642
56100	02/08/2018--08:01:00	32.39	11	0.0912218	0.994119	0.0786147
56160	02/08/2018--08:02:00	32.4	3	-0.300528	0.8443	0.440389
56220	02/08/2018--08:03:00	32.41	15	0.341942	0.979137	-0.117346
56280	02/08/2018--08:04:00	32.4	13	-0.0341382	0.979137	0.21428
56340	02/08/2018--08:05:00	32.41	80	0.153902	0.964155	-0.237938
56400	02/08/2018--08:06:00	32.32	45	0.122562	0.994119	-0.253012
56460	02/08/2018--08:07:00	32.1	89	-0.0654782	0.91921	-0.328381
56520	02/08/2018--08:08:00	32.14	695	0.232252	0.904228	0.274576
56580	02/08/2018--08:09:00	31.95	146	0.0442118	10.091	-0.13242
56640	02/08/2018--08:10:00	31.63	97	0.0598818	0.994119	-0.13242
56700	02/08/2018--08:11:00	31.35	69	0.0755518	0.91921	-0.162568
56760	02/08/2018--08:12:00	31.33	88	0.138232	10.091	-0.20779
56820	02/08/2018--08:13:00	31.37	97	0.0128718	0.949173	-0.268086
56880	02/08/2018--08:14:00	31.38	124	0.0755518	0.994119	-0.237938
56940	02/08/2018--08:15:00	31.38	166	0.106892	118.888	0.00324504
57000	02/08/2018--08:16:00	31.32	50	0.138232	0.979137	-0.0871985
57060	02/08/2018--08:17:00	31.11	92	0.0285418	0.979137	-0.20779
57120	02/08/2018--08:18:00	30.93	98	-0.0184682	0.994119	-0.147494
57180	02/08/2018--08:19:00	30.91	117	-0.00279819	0.904228	-0.298233
57240	02/08/2018--08:20:00	31.04	199	0.0442118	105.405	-0.222864
57300	02/08/2018--08:21:00	31.18	140	0.106892	112.896	-0.313307
57360	02/08/2018--08:22:00	31.23	117	0.0442118	0.979137	-0.237938
57420	02/08/2018--08:23:00	31.34	95	0.106892	105.405	-0.268086
57480	02/08/2018--08:24:00	31.37	203	0.0128718	0.91921	-0.222864
57540	02/08/2018--08:25:00	31.29	283	0.138232	105.405	-0.0570507
57600	02/08/2018--08:26:00	31.27	238	0.153902	0.994119	-0.222864
57660	02/08/2018--08:27:00	31.28	152	0.153902	0.949173	-0.222864
57720	02/08/2018--08:28:00	31.34	52	0.106892	10.091	-0.177642
57780	02/08/2018--08:29:00	31.4	143	-0.190838	105.405	-0.192716
57840	02/08/2018--08:30:00	31.37	92	0.0128718	0.994119	-0.20779
57900	02/08/2018--08:31:00	31.3	153	0.0442118	0.979137	-0.28316
57960	02/08/2018--08:32:00	31.35	270	0.0755518	0.904228	-0.268086
58020	02/08/2018--08:33:00	31.38	188	0.122562	0.979137	-0.13242
58080	02/08/2018--08:34:00	31.46	324	0.122562	0.859282	-0.268086
58140	02/08/2018--08:35:00	31.46	175	-0.00279819	106.903	0.0333929
58200	02/08/2018--08:36:00	31.19	100	0.122562	0.904228	-0.237938
58260	02/08/2018--08:37:00	31.23	529	0.404622	0.859282	0.00324504
58320	02/08/2018--08:38:00	31.71	449	0.0285418	10.091	0.00324504
58380	02/08/2018--08:39:00	31.67	203	0.482972	106.903	-0.268086
58440	02/08/2018--08:40:00	32.07	1233	-0.175168	0.949173	-0.343455
58500	02/08/2018--08:41:00	32.39	710	-0.0968182	18.331	-0.28316
58560	02/08/2018--08:42:00	32.73	1054	0.326272	102.408	-0.13242
58620	02/08/2018--08:43:00	32.79	401	0.373282	121.885	-0.313307
58680	02/08/2018--08:44:00	32.78	867	-0.0968182	0.604591	-0.222864
58740	02/08/2018--08:45:00	33.03	1131	0.138232	0.91921	0.00324504
58800	02/08/2018--08:46:00	32.89	1051	-0.237848	0.544663	-0.102272
58860	02/08/2018--08:47:00	32.75	672	-0.551248	0.814337	-0.0118289
58920	02/08/2018--08:48:00	32.46	42	-0.598258	0.784373	0.0635407
58980	02/08/2018--08:49:00	32.35	0	-0.410218	0.874264	-0.162568
59040	02/08/2018--08:50:00	32.3	8	-0.739288	0.634554	0.123836
59100	02/08/2018--08:51:00	32.27	12	-0.0341382	0.994119	-0.13242
59160	02/08/2018--08:52:00	32.24	75	-0.300528	0.979137	-0.0269028
59220	02/08/2018--08:53:00	32.07	969	0.106892	0.994119	-0.222864
59280	02/08/2018--08:54:00	32.47	79	0.169572	10.091	-0.0570507
59340	02/08/2018--08:55:00	32.45	75	-0.0341382	0.949173	-0.28316
59400	02/08/2018--08:56:00	32.45	221	0.0755518	102.408	-0.343455
59460	02/08/2018--08:57:00	32.4	174	0.294932	0.979137	-0.192716
59520	02/08/2018--08:58:00	32.14	301	0.0912218	103.906	-0.102272
59580	02/08/2018--08:59:00	32.04	324	0.138232	10.091	-0.237938
59640	02/08/2018--09:00:00	31.82	235	0.0128718	10.091	-0.268086
59700	02/08/2018--09:01:00	31.82	183	0.0285418	103.906	-0.0570507
59760	02/08/2018--09:02:00	31.74	56	0.122562	0.964155	-0.192716
59820	02/08/2018--09:03:00	31.73	180	0.310602	106.903	-0.192716
59880	02/08/2018--09:04:00	31.79	168	0.138232	0.979137	-0.268086
59940	02/08/2018--09:05:00	31.92	212	0.0128718	0.8443	-0.253012
60000	02/08/2018--09:06:00	32.04	107	0.169572	0.91921	-0.20779
60060	02/08/2018--09:07:00	32.14	114	0.169572	0.949173	-0.162568
60120	02/08/2018--09:08:00	32.21	125	0.106892	0.979137	-0.253012
60180	02/08/2018--09:09:00	32.3	145	0.0598818	0.874264	-0.162568
60240	02/08/2018--09:10:00	32.3	236	0.153902	0.994119	-0.222864
60300	02/08/2018--09:11:00	32.36	111	0.0755518	0.964155	-0.298233
60360	02/08/2018--09:12:00	32.41	128	0.185242	0.8443	-0.192716
60420	02/08/2018--09:13:00	32.49	116	0.106892	0.874264	-0.222864
60480	02/08/2018--09:14:00	32.58	207	0.138232	0.934191	-0.192716
60540	02/08/2018--09:15:00	32.7	217	0.169572	0.964155	-0.147494
60600	02/08/2018--09:16:00	32.81	275	-0.0498082	0.979137	-0.494195
60660	02/08/2018--09:17:00	32.84	116	0.0285418	103.906	-0.162568
60720	02/08/2018--09:18:00	32.95	347	0.216582	10.091	-0.102272
60780	02/08/2018--09:19:00	33.01	421	0.0912218	106.903	-0.147494
60840	02/08/2018--09:20:00	33.04	264	0.106892	0.934191	-0.433899
60900	02/08/2018--09:21:00	33.13	176	-0.0811482	0.964155	-0.0118289
60960	02/08/2018--09:22:00	33.25	163	0.0128718	106.903	-0.298233
61020	02/08/2018--09:23:00	33.17	390	0.200912	0.964155	-0.147494
61080	02/08/2018--09:24:00	32.79	219	0.0598818	0.91921	-0.328381
61140	02/08/2018--09:25:00	32.75	383	-0.0654782	0.979137	0.21428
61200	02/08/2018--09:26:00	33	67	-0.237848	0.949173	0.0936886
61260	02/08/2018--09:27:00	33.18	94	0.247922	10.091	-0.268086
61320	02/08/2018--09:28:00	32.96	116	0.153902	10.091	-0.237938
61380	02/08/2018--09:29:00	32.41	78	0.138232	0.994119	-0.0721246
61440	02/08/2018--09:30:00	32.45	379	0.122562	0.994119	-0.102272
61500	02/08/2018--09:31:00	32.62	179	-0.990008	-0.20443	0.184132
61560	02/08/2018--09:32:00	32.51	118	0.153902	10.091	-0.237938
61620	02/08/2018--09:33:00	31.91	182	-0.770628	0.304953	0.259502
61680	02/08/2018--09:34:00	31.47	208	-0.0968182	0.859282	-0.177642
61740	02/08/2018--09:35:00	31.21	69	-0.143828	0.994119	0.0786147
61800	02/08/2018--09:36:00	31.54	14	-0.0968182	0.994119	-0.102272
61860	02/08/2018--09:37:00	32.14	36	-0.0341382	0.994119	-0.147494
61920	02/08/2018--09:38:00	32.45	644	-0.0498082	0.994119	-0.20779
61980	02/08/2018--09:39:00	32.91	6	-0.0811482	0.964155	0.229354
62040	02/08/2018--09:40:00	32.87	364	-0.00279819	10.091	-0.117346
62100	02/08/2018--09:41:00	32.66	39	0.138232	0.994119	-0.147494
62160	02/08/2018--09:42:00	32.59	112	0.122562	102.408	0.0333929
62220	02/08/2018--09:43:00	32.44	129	0.0912218	103.906	-0.253012
62280	02/08/2018--09:44:00	32.49	142	-0.0341382	0.934191	-0.313307
62340	02/08/2018--09:45:00	32.55	180	0.153902	106.903	-0.0269028
62400	02/08/2018--09:46:00	32.51	63	-0.0184682	102.408	-0.268086
62460	02/08/2018--09:47:00	32.65	115	0.0755518	0.994119	-0.13242
62520	02/08/2018--09:48:00	32.72	76	0.138232	0.964155	-0.192716
62580	02/08/2018--09:49:00	32.75	39	0.0598818	0.964155	-0.117346
62640	02/08/2018--09:50:00	32.82	106	-0.0498082	0.904228	-0.192716
62700	02/08/2018--09:51:00	32.79	103	0.0755518	0.889246	-0.253012
62760	02/08/2018--09:52:00	32.68	99	0.0598818	0.889246	-0.268086
62820	02/08/2018--09:53:00	32.61	94	0.122562	10.091	-0.102272
62880	02/08/2018--09:54:00	32.58	33	0.247922	0.994119	-0.13242
62940	02/08/2018--09:55:00	32.46	13	0.0442118	10.091	-0.0118289
63000	02/08/2018--09:56:00	32.36	15	0.138232	0.949173	-0.237938
63060	02/08/2018--09:57:00	32.1	57	0.122562	0.904228	-0.147494
63120	02/08/2018--09:58:00	32.07	92	0.0285418	10.091	-0.177642
63180	02/08/2018--09:59:00	32.16	1	0.0912218	0.964155	-0.222864
63240	02/08/2018--10:00:00	32.27	0	-0.206508	0.91921	-0.373603
63300	02/08/2018--10:01:00	32.42	4	0.0128718	0.994119	-0.237938
63360	02/08/2018--10:02:00	32.6	1	-0.00279819	0.979137	-0.268086
63420	02/08/2018--10:03:00	32.69	0	-0.00279819	0.964155	-0.253012
63480	02/08/2018--10:04:00	32.78	2	0.0598818	0.994119	-0.237938
63540	02/08/2018--10:05:00	32.88	0	0.0755518	0.964155	-0.237938
63600	02/08/2018--10:06:00	32.93	3	0.0442118	0.964155	-0.20779
63660	02/08/2018--10:07:00	32.96	0	0.0442118	0.979137	-0.177642
63720	02/08/2018--10:08:00	33.04	3	0.0285418	0.964155	-0.237938
63780	02/08/2018--10:09:00	33.11	0	0.0128718	0.964155	-0.253012
63840	02/08/2018--10:10:00	33.21	0	0.0442118	0.979137	-0.237938
63900	02/08/2018--10:11:00	33.23	37	0.216582	0.994119	-0.177642
63960	02/08/2018--10:12:00	33.14	113	0.106892	0.91921	-0.222864
64020	02/08/2018--10:13:00	33.08	88	0.200912	102.408	-0.102272
64080	02/08/2018--10:14:00	32.98	13	0.138232	0.994119	-0.0269028
64140	02/08/2018--10:15:00	33.02	2	0.138232	0.994119	-0.177642
64200	02/08/2018--10:16:00	33.02	0	0.0755518	0.994119	-0.253012
64260	02/08/2018--10:17:00	33.1	0	0.0442118	0.994119	-0.237938
64320	02/08/2018--10:18:00	33.16	0	0.0755518	10.091	-0.222864
64380	02/08/2018--10:19:00	33.29	15	0.0755518	102.408	-0.192716
64440	02/08/2018--10:20:00	33.25	50	0.153902	0.979137	-0.162568
64500	02/08/2018--10:21:00	33.25	0	0.138232	0.979137	-0.222864
64560	02/08/2018--10:22:00	33.16	135	0.357612	0.994119	-0.0871985
64620	02/08/2018--10:23:00	33.04	78	0.0442118	105.405	-0.192716
64680	02/08/2018--10:24:00	32.92	42	0.0912218	0.964155	-0.13242
64740	02/08/2018--10:25:00	32.95	40	0.153902	0.979137	-0.0269028
64800	02/08/2018--10:26:00	32.93	279	0.138232	0.91921	-0.177642
64860	02/08/2018--10:27:00	32.91	105	0.122562	103.906	-0.20779
64920	02/08/2018--10:28:00	33	88	0.122562	102.408	-0.28316
64980	02/08/2018--10:29:00	33.09	47	0.0442118	102.408	-0.222864
65040	02/08/2018--10:30:00	33.14	4	0.200912	0.934191	-0.268086
65100	02/08/2018--10:31:00	33.18	54	0.0598818	0.994119	-0.313307
65160	02/08/2018--10:32:00	33.49	429	0.263592	0.994119	-0.0118289
65220	02/08/2018--10:33:00	33.53	408	0.138232	0.979137	-0.20779
65280	02/08/2018--10:34:00	33.54	36	-0.723618	0.634554	0.153984
65340	02/08/2018--10:35:00	33.54	297	0.122562	0.994119	-0.0871985
65400	02/08/2018--10:36:00	33.32	36	0.341942	0.964155	-0.0871985
65460	02/08/2018--10:37:00	33.21	34	0.169572	106.903	-0.0871985
65520	02/08/2018--10:38:00	33.32	653	0.0912218	0.994119	-0.13242
65580	02/08/2018--10:39:00	33.41	67	0.279262	0.949173	0.0635407
65640	02/08/2018--10:40:00	33.31	99	0.232252	0.91921	-0.20779
65700	02/08/2018--10:41:00	33.3	79	0.200912	10.091	0.018319
65760	02/08/2018--10:42:00	33.21	60	0.294932	0.979137	-0.0419767
65820	02/08/2018--10:43:00	33.11	81	0.169572	0.994119	-0.162568
65880	02/08/2018--10:44:00	33.2	27	0.0755518	0.949173	-0.222864
65940	02/08/2018--10:45:00	33.26	12	0.326272	0.934191	-0.343455
66000	02/08/2018--10:46:00	33.3	129	0.169572	0.979137	-0.192716
66060	02/08/2018--10:47:00	33.33	25	0.0912218	0.949173	-0.237938
66120	02/08/2018--10:48:00	33.4	92	0.0442118	0.904228	-0.20779
66180	02/08/2018--10:49:00	33.41	41	0.138232	0.964155	-0.237938
66240	02/08/2018--10:50:00	33.5	36	0.153902	0.91921	-0.192716
66300	02/08/2018--10:51:00	33.58	206	0.200912	0.994119	-0.117346
66360	02/08/2018--10:52:00	33.56	108	0.263592	0.994119	-0.237938
66420	02/08/2018--10:53:00	33.59	72	-0.00279819	102.408	-0.0871985
66480	02/08/2018--10:54:00	33.62	9	0.279262	0.8443	-0.343455
66540	02/08/2018--10:55:00	33.71	137	0.185242	0.979137	-0.117346
66600	02/08/2018--10:56:00	33.68	74	0.216582	0.979137	-0.20779
66660	02/08/2018--10:57:00	33.56	88	0.106892	0.994119	-0.13242
66720	02/08/2018--10:58:00	33.46	86	0.0598818	0.949173	-0.237938
66780	02/08/2018--10:59:00	33.42	81	0.247922	0.994119	0.00324504
66840	02/08/2018--11:00:00	33.28	26	0.232252	0.979137	0.0936886
66900	02/08/2018--11:01:00	33.18	55	0.153902	0.979137	-0.0871985
66960	02/08/2018--11:02:00	33.18	3	0.232252	0.979137	0.018319
67020	02/08/2018--11:03:00	33.02	2	0.294932	0.964155	0.108763
67080	02/08/2018--11:04:00	32.94	6	0.310602	0.949173	0.0635407
67140	02/08/2018--11:05:00	32.7	16	0.294932	0.949173	0.169058
67200	02/08/2018--11:06:00	32.67	28	0.232252	106.903	-0.0721246
67260	02/08/2018--11:07:00	32.69	108	0.216582	0.994119	0.018319
67320	02/08/2018--11:08:00	32.58	63	0.122562	0.949173	-0.358529
67380	02/08/2018--11:09:00	32.84	640	0.169572	0.874264	0.018319
67440	02/08/2018--11:10:00	32.97	818	-0.128158	0.979137	-0.0118289
67500	02/08/2018--11:11:00	33.18	808	-0.378878	0.904228	0.13891
67560	02/08/2018--11:12:00	33.11	328	0.106892	132.372	0.018319
67620	02/08/2018--11:13:00	32.83	615	0.106892	10.091	-0.0118289
67680	02/08/2018--11:14:00	33.11	132	0.357612	0.260008	-0.0721246
67740	02/08/2018--11:15:00	33.18	597	0.247922	10.091	-0.0118289
67800	02/08/2018--11:16:00	33.04	25	0.153902	0.994119	-0.0871985
67860	02/08/2018--11:17:00	33.05	15	-0.535578	0.754409	0.28965
67920	02/08/2018--11:18:00	32.87	63	0.169572	0.829318	0.00324504
67980	02/08/2018--11:19:00	32.78	831	0.200912	0.979137	-0.0419767
68040	02/08/2018--11:20:00	32.91	60	0.404622	0.8443	-0.373603
68100	02/08/2018--11:21:00	32.97	57	0.153902	0.91921	-0.268086
68160	02/08/2018--11:22:00	33	81	0.247922	0.994119	0.0333929
68220	02/08/2018--11:23:00	33.09	11	0.169572	0.994119	-0.0419767
68280	02/08/2018--11:24:00	33.14	22	0.138232	0.979137	-0.177642
68340	02/08/2018--11:25:00	33.15	2	0.200912	10.091	-0.0721246
68400	02/08/2018--11:26:00	33.22	11	0.247922	0.994119	0.018319
68460	02/08/2018--11:27:00	33.21	145	0.279262	106.903	-0.222864
68520	02/08/2018--11:28:00	33.22	204	0.122562	0.979137	-0.162568
68580	02/08/2018--11:29:00	33.13	101	0.185242	10.091	-0.20779
68640	02/08/2018--11:30:00	33.08	92	0.138232	0.994119	-0.0570507
68700	02/08/2018--11:31:00	33.05	43	0.200912	0.964155	-0.328381
68760	02/08/2018--11:32:00	33.09	104	0.247922	115.892	-0.358529
68820	02/08/2018--11:33:00	33.1	138	0.185242	0.979137	-0.20779
68880	02/08/2018--11:34:00	33.08	157	0.138232	0.979137	-0.222864
68940	02/08/2018--11:35:00	33.02	106	0.0912218	0.889246	-0.177642
69000	02/08/2018--11:36:00	33.01	39	0.122562	0.949173	-0.253012
69060	02/08/2018--11:37:00	33.01	158	0.247922	0.979137	-0.20779
69120	02/08/2018--11:38:00	32.92	97	0.122562	0.904228	-0.237938
69180	02/08/2018--11:39:00	32.93	290	0.122562	0.979137	-0.192716
69240	02/08/2018--11:40:00	33.01	84	0.0598818	10.091	-0.20779
69300	02/08/2018--11:41:00	32.96	99	-0.143828	0.91921	-0.418825
69360	02/08/2018--11:42:00	33.14	780	0.357612	10.091	-0.0570507
69420	02/08/2018--11:43:00	33.62	316	0.0285418	0.964155	-0.162568
69480	02/08/2018--11:44:00	33.86	301	-0.410218	0.8443	-0.147494
69540	02/08/2018--11:45:00	34.12	665	0.0442118	0.754409	-0.253012
69600	02/08/2018--11:46:00	34.28	469	-0.222178	0.964155	-0.192716
69660	02/08/2018--11:47:00	34.41	250	0.0912218	0.964155	0.0786147
69720	02/08/2018--11:48:00	34.51	368	-0.488568	0.829318	0.0333929
69780	02/08/2018--11:49:00	34.52	136	-0.112488	0.994119	0.0786147
69840	02/08/2018--11:50:00	34.61	0	-0.0341382	10.091	-0.0721246
69900	02/08/2018--11:51:00	34.69	2	-0.143828	0.979137	0.018319
69960	02/08/2018--11:52:00	34.78	2	-0.0654782	0.994119	0.0635407
70020	02/08/2018--11:53:00	34.81	3	-0.159498	0.934191	-0.28316
70080	02/08/2018--11:54:00	34.82	227	-0.0184682	0.634554	0.0786147
70140	02/08/2018--11:55:00	34.52	500	0.404622	0.949173	-0.102272
70200	02/08/2018--11:56:00	34.55	1	-0.112488	0.994119	-0.0269028
70260	02/08/2018--11:57:00	34.66	0	-0.112488	0.994119	0.018319
70320	02/08/2018--11:58:00	34.76	1	-0.0968182	0.979137	-0.0570507
70380	02/08/2018--11:59:00	34.8	1	-0.00279819	0.994119	-0.117346
70440	02/08/2018--12:00:00	34.85	103	-0.316198	0.91921	-0.192716
70500	02/08/2018--12:01:00	34.89	70	-0.269188	0.964155	0.123836
70560	02/08/2018--12:02:00	34.9	39	-0.754958	0.604591	0.184132
70620	02/08/2018--12:03:00	34.97	34	-0.363208	0.91921	0.0484668
70680	02/08/2018--12:04:00	35.05	67	-0.206508	0.979137	0.169058
70740	02/08/2018--12:05:00	35.13	96	-0.817638	0.559645	0.0635407
70800	02/08/2018--12:06:00	35.05	99	0.0598818	111.397	-0.0570507
70860	02/08/2018--12:07:00	35.13	23	-0.770628	0.589609	0.153984
70920	02/08/2018--12:08:00	35.13	175	-0.864648	0.469754	0.169058
70980	02/08/2018--12:09:00	35.06	84	-0.112488	0.979137	-0.0118289
71040	02/08/2018--12:10:00	34.69	436	-0.253518	0.739427	-0.162568
71100	02/08/2018--12:11:00	34.38	474	-0.269188	0.994119	-0.162568
71160	02/08/2018--12:12:00	34.27	405	-0.0498082	0.949173	0.0333929
71220	02/08/2018--12:13:00	34.39	5	-0.175168	0.994119	0.0786147
71280	02/08/2018--12:14:00	34.63	0	-0.175168	0.979137	0.0333929
71340	02/08/2018--12:15:00	34.74	274	-0.880318	0.304953	0.169058
71400	02/08/2018--12:16:00	34.64	332	-0.331868	0.874264	-0.102272
71460	02/08/2018--12:17:00	34.58	59	-0.300528	0.979137	-0.102272
71520	02/08/2018--12:18:00	34.53	432	-0.566918	0.739427	-0.373603
71580	02/08/2018--12:19:00	34.6	172	-0.331868	0.574627	0.018319
71640	02/08/2018--12:20:00	34.63	262	0.153902	0.949173	-0.313307
71700	02/08/2018--12:21:00	34.48	312	-0.535578	0.859282	0.153984
71760	02/08/2018--12:22:00	34.47	179	-0.222178	0.994119	-0.102272
71820	02/08/2018--12:23:00	34.33	304	-0.269188	0.934191	-0.28316
71880	02/08/2018--12:24:00	34.3	198	-0.0341382	0.949173	-0.147494
71940	02/08/2018--12:25:00	34.2	251	-0.848978	0.43979	0.21428
72000	02/08/2018--12:26:00	34.17	128	-0.00279819	10.091	0.018319
72060	02/08/2018--12:27:00	34.22	122	0.0912218	108.401	-0.162568
72120	02/08/2018--12:28:00	34.15	84	-0.754958	0.709464	-0.222864
72180	02/08/2018--12:29:00	34	146	-0.253518	0.544663	-0.177642
72240	02/08/2018--12:30:00	33.88	113	-0.676608	0.724445	0.0786147
72300	02/08/2018--12:31:00	33.78	59	-0.253518	0.829318	0.515759
72360	02/08/2018--12:32:00	33.92	102	0.0442118	0.979137	-0.147494
72420	02/08/2018--12:33:00	33.97	198	-0.316198	0.934191	0.0635407
72480	02/08/2018--12:34:00	34.02	13	-0.206508	0.91921	0.018319
72540	02/08/2018--12:35:00	33.97	398	-0.0498082	0.904228	-0.13242
72600	02/08/2018--12:36:00	33.82	380	-0.284858	0.964155	0.0484668
72660	02/08/2018--12:37:00	34.12	287	-0.143828	102.408	-0.162568
72720	02/08/2018--12:38:00	34	481	-0.331868	0.994119	0.410241
72780	02/08/2018--12:39:00	33.75	64	-0.504238	0.6795	-0.313307
72840	02/08/2018--12:40:00	33.64	213	-103.702	0.454772	-0.102272
72900	02/08/2018--12:41:00	33.62	49	-0.300528	0.904228	-0.13242
72960	02/08/2018--12:42:00	33.73	185	0.0442118	0.964155	-0.268086
73020	02/08/2018--12:43:00	33.68	143	0.0755518	0.979137	-0.20779
73080	02/08/2018--12:44:00	33.77	171	-0.143828	0.964155	-0.599712
73140	02/08/2018--12:45:00	33.79	180	-0.833308	0.379863	0.455463
73200	02/08/2018--12:46:00	33.75	112	-0.0184682	0.889246	-0.448973
73260	02/08/2018--12:47:00	33.57	246	-0.848978	0.6795	0.0786147
73320	02/08/2018--12:48:00	33.38	420	-0.864648	0.514699	-0.328381
73380	02/08/2018--12:49:00	33.04	368	-0.0811482	0.934191	0.153984
73440	02/08/2018--12:50:00	32.95	315	-0.0654782	0.964155	-0.28316
73500	02/08/2018--12:51:00	32.92	456	-103.702	0.0652436	-0.358529
73560	02/08/2018--12:52:00	32.86	260	-0.237848	0.964155	-0.162568
73620	02/08/2018--12:53:00	32.93	146	-167.949	0.245026	-0.358529
73680	02/08/2018--12:54:00	32.95	80	-0.331868	0.91921	-0.0419767
73740	02/08/2018--12:55:00	33.04	416	-0.112488	0.904228	-0.20779
73800	02/08/2018--12:56:00	33.38	502	0.341942	0.964155	-0.192716
73860	02/08/2018--12:57:00	33.51	89	-0.269188	0.979137	-0.268086
73920	02/08/2018--12:58:00	33.45	317	-0.535578	0.799355	0.018319
73980	02/08/2018--12:59:00	33.38	1	-0.551248	0.769391	0.169058
74040	02/08/2018--13:00:00	33.41	4	-0.613928	0.769391	0.108763
74100	02/08/2018--13:01:00	33.41	1	-0.331868	0.934191	-0.0118289
74160	02/08/2018--13:02:00	33.43	3	-0.284858	0.949173	0.0936886
74220	02/08/2018--13:03:00	33.5	181	-0.801968	0.514699	-0.0570507
74280	02/08/2018--13:04:00	33.46	340	-0.848978	0.664518	0.018319
74340	02/08/2018--13:05:00	33.36	329	-0.880318	0.589609	-0.102272
74400	02/08/2018--13:06:00	33.2	168	-0.222178	0.979137	-0.0721246
74460	02/08/2018--13:07:00	33.31	216	-0.222178	0.949173	-0.162568
74520	02/08/2018--13:08:00	33.3	253	-0.378878	0.859282	0.0333929
74580	02/08/2018--13:09:00	33.46	420	-0.629598	0.784373	-0.177642
74640	02/08/2018--13:10:00	33.67	100	-0.457228	0.8443	-0.147494
74700	02/08/2018--13:11:00	33.88	49	-0.707948	0.574627	0.0786147
74760	02/08/2018--13:12:00	34.25	44	-0.535578	0.769391	-0.0419767
74820	02/08/2018--13:13:00	34.32	252	0.216582	0.949173	-0.147494
74880	02/08/2018--13:14:00	34.1	96	-0.0184682	0.979137	-0.237938
74940	02/08/2018--13:15:00	33.77	97	-0.0654782	0.934191	-0.358529
75000	02/08/2018--13:16:00	33.58	161	-0.284858	102.408	-0.147494
75060	02/08/2018--13:17:00	33.63	421	-0.222178	0.769391	-0.253012
75120	02/08/2018--13:18:00	33.94	285	-0.0498082	109.899	-0.117346
75180	02/08/2018--13:19:00	34.39	117	0.0128718	0.979137	-0.222864
75240	02/08/2018--13:20:00	34.61	43	0.0442118	0.994119	-0.117346
75300	02/08/2018--13:21:00	34.66	165	0.200912	0.889246	-0.177642
75360	02/08/2018--13:22:00	34.75	236	-0.0184682	0.979137	-0.177642
75420	02/08/2018--13:23:00	34.8	239	0.0755518	0.874264	-0.0269028
75480	02/08/2018--13:24:00	34.86	180	-0.269188	0.829318	-0.268086
75540	02/08/2018--13:25:00	34.89	294	-0.0968182	0.964155	-0.237938
75600	02/08/2018--13:26:00	34.79	132	-0.0654782	0.979137	-0.177642
75660	02/08/2018--13:27:00	34.75	138	0.0128718	0.964155	-0.20779
75720	02/08/2018--13:28:00	34.73	145	-0.645268	0.709464	-0.28316
75780	02/08/2018--13:29:00	34.55	49	-0.269188	0.949173	-0.0419767
75840	02/08/2018--13:30:00	34.22	185	-0.864648	0.604591	-0.373603
75900	02/08/2018--13:31:00	33.96	99	-0.190838	0.964155	-0.102272
75960	02/08/2018--13:32:00	33.73	38	-0.566918	0.799355	-0.0269028
76020	02/08/2018--13:33:00	33.77	163	-0.457228	0.904228	-0.0871985
76080	02/08/2018--13:34:00	33.72	0	-0.425888	0.889246	-0.0419767
76140	02/08/2018--13:35:00	33.66	63	-0.692278	0.694482	0.0936886
76200	02/08/2018--13:36:00	33.64	15	0.106892	0.994119	-0.13242
76260	02/08/2018--13:37:00	33.63	23	-0.770628	0.739427	0.0635407
76320	02/08/2018--13:38:00	33.34	36	0.0598818	0.964155	-0.20779
76380	02/08/2018--13:39:00	33.1	37	-0.0341382	126.379	-0.0118289
76440	02/08/2018--13:40:00	32.95	191	-0.410218	0.859282	0.274576
76500	02/08/2018--13:41:00	32.97	13	-0.128158	0.964155	-0.222864
76560	02/08/2018--13:42:00	33.21	10	-0.0498082	10.091	0.0484668
76620	02/08/2018--13:43:00	33.41	108	-0.425888	0.904228	-0.0871985
76680	02/08/2018--13:44:00	33.55	229	-0.0341382	0.979137	-0.20779
76740	02/08/2018--13:45:00	33.65	160	-0.0811482	0.964155	-0.237938
76800	02/08/2018--13:46:00	33.79	182	-0.206508	0.91921	-0.0118289
76860	02/08/2018--13:47:00	33.7	289	-0.566918	0.619572	-0.433899
76920	02/08/2018--13:48:00	33.69	90	0.0285418	0.994119	-0.147494
76980	02/08/2018--13:49:00	33.82	127	-0.551248	0.859282	-0.0570507
77040	02/08/2018--13:50:00	33.73	166	-0.284858	0.889246	-0.102272
77100	02/08/2018--13:51:00	33.71	236	-0.707948	0.589609	0.0333929
77160	02/08/2018--13:52:00	33.75	624	0.138232	0.649536	-0.0721246
77220	02/08/2018--13:53:00	34.13	422	-0.331868	0.8443	0.0635407
77280	02/08/2018--13:54:00	34.27	466	-0.363208	0.709464	0.0484668
77340	02/08/2018--13:55:00	34.36	164	-0.942998	0.20008	-0.0721246
77400	02/08/2018--13:56:00	34.29	61	-0.723618	0.604591	0.28965
77460	02/08/2018--13:57:00	34.58	0	0.247922	0.829318	-0.539416
77520	02/08/2018--13:58:00	34.69	0	0.232252	0.814337	-0.55449
77580	02/08/2018--13:59:00	34.57	21	-0.598258	0.754409	0.153984
77640	02/08/2018--14:00:00	34.48	27	-0.331868	0.934191	-0.0269028
77700	02/08/2018--14:01:00	34.51	168	-0.128158	0.814337	-0.328381
77760	02/08/2018--14:02:00	34.91	314	-0.112488	10.091	-0.102272
77820	02/08/2018--14:03:00	35.21	351	-0.394548	0.904228	-0.0419767
77880	02/08/2018--14:04:00	34.87	732	-0.316198	105.405	-0.222864
77940	02/08/2018--14:05:00	35.13	556	-0.206508	0.529681	-0.237938
78000	02/08/2018--14:06:00	35.6	246	-0.566918	0.814337	-0.102272
78060	02/08/2018--14:07:00	35.79	82	-0.331868	0.904228	0.153984
78120	02/08/2018--14:08:00	35.46	73	-0.284858	0.215062	0.0333929
78180	02/08/2018--14:09:00	35.41	90	-0.253518	0.889246	-0.28316
78240	02/08/2018--14:10:00	35.43	68	-0.347538	0.904228	-0.222864
78300	02/08/2018--14:11:00	35.46	99	-0.519908	0.829318	-0.222864
78360	02/08/2018--14:12:00	35.41	11	-0.425888	0.889246	-0.192716
78420	02/08/2018--14:13:00	35.06	0	-0.363208	0.934191	-0.222864
78480	02/08/2018--14:14:00	34.9	15	-0.457228	0.904228	0.229354
78540	02/08/2018--14:15:00	34.85	31	-0.410218	0.934191	-0.298233
78600	02/08/2018--14:16:00	34.96	51	-0.363208	0.91921	-0.28316
78660	02/08/2018--14:17:00	35.13	110	-0.457228	0.964155	-0.28316
78720	02/08/2018--14:18:00	35.25	51	-0.425888	0.91921	-0.192716
78780	02/08/2018--14:19:00	35.33	47	-0.441558	0.859282	-0.20779
78840	02/08/2018--14:20:00	35.36	164	-0.488568	0.889246	-0.0570507
78900	02/08/2018--14:21:00	35.2	100	-0.457228	0.964155	-0.0570507
78960	02/08/2018--14:22:00	35.09	60	-0.441558	0.799355	-0.20779
79020	02/08/2018--14:23:00	35	108	-0.425888	0.91921	-0.328381
79080	02/08/2018--14:24:00	35.03	168	-0.347538	0.829318	-0.298233
79140	02/08/2018--14:25:00	35.14	21	-0.269188	0.934191	-0.237938
79200	02/08/2018--14:26:00	35.34	322	-0.629598	0.694482	-0.418825
79260	02/08/2018--14:27:00	35.52	208	-0.519908	0.829318	-0.102272
79320	02/08/2018--14:28:00	35.46	30	-0.331868	0.91921	-0.0871985
79380	02/08/2018--14:29:00	35.54	443	-0.613928	0.979137	0.0786147
79440	02/08/2018--14:30:00	35.69	69	-0.378878	0.904228	-0.222864
79500	02/08/2018--14:31:00	35.57	5	-0.347538	0.874264	-0.0419767
79560	02/08/2018--14:32:00	35.43	113	-0.645268	0.754409	0.13891
79620	02/08/2018--14:33:00	35.19	45	-0.613928	0.739427	-0.102272
79680	02/08/2018--14:34:00	35.04	73	-0.441558	0.874264	0.0635407
79740	02/08/2018--14:35:00	34.7	85	-0.472898	0.874264	0.018319
79800	02/08/2018--14:36:00	34.46	57	-0.394548	0.949173	-0.0721246
79860	02/08/2018--14:37:00	34.32	36	-0.425888	0.904228	-0.162568
79920	02/08/2018--14:38:00	34.29	18	-0.410218	0.829318	-0.253012
79980	02/08/2018--14:39:00	34.41	39	-0.488568	0.874264	-0.222864
80040	02/08/2018--14:40:00	34.57	19	-0.347538	0.859282	-0.237938
80100	02/08/2018--14:41:00	34.74	23	-0.425888	0.859282	-0.253012
80160	02/08/2018--14:42:00	34.9	54	-0.394548	0.8443	-0.298233
80220	02/08/2018--14:43:00	35.03	30	-0.378878	0.979137	-0.0269028
80280	02/08/2018--14:44:00	34.95	81	-0.347538	114.394	-0.0269028
80340	02/08/2018--14:45:00	35.05	436	-0.895988	0.260008	0.229354
80400	02/08/2018--14:46:00	35.25	477	-0.598258	0.769391	-0.117346
80460	02/08/2018--14:47:00	34.88	58	-0.535578	0.949173	-0.192716
80520	02/08/2018--14:48:00	34.72	165	-0.441558	0.739427	-0.268086
80580	02/08/2018--14:49:00	34.75	159	-0.457228	0.874264	-0.28316
80640	02/08/2018--14:50:00	34.83	250	-0.645268	0.754409	0.169058
80700	02/08/2018--14:51:00	34.86	215	-0.566918	0.814337	-0.313307
80760	02/08/2018--14:52:00	34.95	20	-0.488568	0.769391	-0.28316
80820	02/08/2018--14:53:00	35.07	42	-0.472898	0.799355	-0.20779
80880	02/08/2018--14:54:00	35.19	43	-0.488568	0.799355	-0.268086
80940	02/08/2018--14:55:00	35.28	75	-0.441558	0.739427	-0.388677
81000	02/08/2018--14:56:00	35.38	108	-0.472898	0.784373	-0.237938
81060	02/08/2018--14:57:00	35.47	81	-0.504238	0.829318	-0.343455
81120	02/08/2018--14:58:00	35.55	166	-0.707948	0.739427	-0.0269028
81180	02/08/2018--14:59:00	35.49	16	-0.551248	0.724445	0.0635407
81240	02/08/2018--15:00:00	35.23	133	-0.551248	0.709464	-0.403751
81300	02/08/2018--15:01:00	35.11	54	-0.519908	0.694482	-0.418825
81360	02/08/2018--15:02:00	35.19	91	-0.676608	0.529681	-0.569564
81420	02/08/2018--15:03:00	35.29	181	-0.645268	0.514699	-0.524342
81480	02/08/2018--15:04:00	35.34	34	-0.676608	0.619572	-0.524342
81540	02/08/2018--15:05:00	35.39	144	-0.472898	0.889246	-0.268086
81600	02/08/2018--15:06:00	35.36	33	-0.645268	0.604591	-0.328381
81660	02/08/2018--15:07:00	35.45	35	-0.441558	0.874264	0.123836
81720	02/08/2018--15:08:00	35.43	9	-0.472898	0.739427	-0.313307
81780	02/08/2018--15:09:00	35.5	38	-0.645268	0.829318	-0.328381
81840	02/08/2018--15:10:00	35.54	54	-0.645268	0.769391	0.018319
81900	02/08/2018--15:11:00	35.46	48	-0.958668	0.125171	-0.28316
81960	02/08/2018--15:12:00	35.38	36	-0.551248	0.784373	-0.268086
82020	02/08/2018--15:13:00	35.43	16	-0.582588	0.739427	-0.268086
82080	02/08/2018--15:14:00	35.41	25	-0.582588	0.91921	-0.313307
82140	02/08/2018--15:15:00	35.44	59	-0.551248	0.769391	-0.403751
82200	02/08/2018--15:16:00	35.46	96	-0.707948	0.91921	-0.464047
82260	02/08/2018--15:17:00	35.36	29	-0.457228	0.859282	-0.28316
82320	02/08/2018--15:18:00	35.31	36	-0.472898	0.859282	-0.253012
82380	02/08/2018--15:19:00	35.39	57	-0.441558	0.874264	-0.192716
82440	02/08/2018--15:20:00	35.71	175	-0.660938	0.739427	0.0786147
82500	02/08/2018--15:21:00	35.71	564	-0.990008	0.664518	0.0635407
82560	02/08/2018--15:22:00	35.64	617	-0.660938	0.724445	0.0333929
82620	02/08/2018--15:23:00	35.09	63	-0.613928	0.694482	-0.192716
82680	02/08/2018--15:24:00	34.98	16	-0.676608	0.694482	-0.28316
82740	02/08/2018--15:25:00	35	27	-0.676608	0.784373	-0.268086
82800	02/08/2018--15:26:00	35.11	60	-0.707948	0.634554	-0.253012
82860	02/08/2018--15:27:00	35.18	83	-0.582588	0.694482	-0.253012
82920	02/08/2018--15:28:00	35.25	101	-0.566918	0.784373	-0.0871985
82980	02/08/2018--15:29:00	35.02	58	-0.770628	0.424808	-0.433899
83040	02/08/2018--15:30:00	34.99	132	-0.629598	0.739427	-0.418825
83100	02/08/2018--15:31:00	35.1	60	-0.519908	0.604591	-0.268086
83160	02/08/2018--15:32:00	35.16	35	-0.692278	0.724445	-0.298233
83220	02/08/2018--15:33:00	35.26	59	-0.723618	0.6795	-0.313307
83280	02/08/2018--15:34:00	35.32	113	-0.754958	0.739427	-0.328381
83340	02/08/2018--15:35:00	35.43	93	-0.739288	0.709464	-0.343455
83400	02/08/2018--15:36:00	35.5	105	-0.723618	0.694482	-0.328381
83460	02/08/2018--15:37:00	35.57	243	-0.660938	0.709464	-0.28316
83520	02/08/2018--15:38:00	35.63	176	-0.535578	0.514699	-0.313307
83580	02/08/2018--15:39:00	35.67	229	-0.660938	0.754409	-0.268086
83640	02/08/2018--15:40:00	35.75	154	-0.692278	0.694482	-0.253012
83700	02/08/2018--15:41:00	35.81	123	-0.676608	0.709464	0.018319
83760	02/08/2018--15:42:00	35.39	54	-0.566918	0.604591	-0.494195
83820	02/08/2018--15:43:00	35.2	91	-0.613928	0.694482	-0.222864
83880	02/08/2018--15:44:00	35.25	167	-0.613928	0.649536	-0.28316
83940	02/08/2018--15:45:00	35.36	125	-0.707948	0.589609	-0.313307
84000	02/08/2018--15:46:00	35.41	149	-0.566918	0.724445	-0.313307
84060	02/08/2018--15:47:00	35.36	84	-0.598258	0.529681	-0.0721246
84120	02/08/2018--15:48:00	35.18	71	-0.598258	0.769391	-0.147494
84180	02/08/2018--15:49:00	35.28	300	-0.300528	0.424808	0.13891
84240	02/08/2018--15:50:00	35.84	626	-0.660938	0.694482	0.108763
84300	02/08/2018--15:51:00	35.78	438	-0.723618	0.484736	0.349945
84360	02/08/2018--15:52:00	35.69	391	-0.660938	0.979137	0.349945
84420	02/08/2018--15:53:00	34.98	255	-0.629598	0.994119	-0.117346
84480	02/08/2018--15:54:00	34.41	172	-0.519908	0.6795	-0.433899
84540	02/08/2018--15:55:00	34.05	272	-0.598258	105.405	-0.388677
84600	02/08/2018--15:56:00	33.86	156	-0.598258	0.904228	-0.0570507
84660	02/08/2018--15:57:00	33.68	477	-0.551248	0.784373	-0.192716
84720	02/08/2018--15:58:00	33.59	22	-0.692278	0.709464	0.0936886
84780	02/08/2018--15:59:00	33.52	466	-0.676608	0.589609	-0.358529
84840	02/08/2018--16:00:00	33.79	418	-0.566918	0.634554	-0.358529
84900	02/08/2018--16:01:00	34.14	164	-0.535578	0.784373	-0.328381
84960	02/08/2018--16:02:00	34.38	104	-0.707948	0.739427	-0.464047
85020	02/08/2018--16:03:00	34.58	195	-0.754958	0.574627	-0.464047
85080	02/08/2018--16:04:00	34.75	175	-0.676608	0.769391	-0.237938
85140	02/08/2018--16:05:00	34.88	99	-0.613928	0.694482	-0.298233
85200	02/08/2018--16:06:00	34.98	50	-0.613928	0.694482	-0.268086
85260	02/08/2018--16:07:00	35.04	70	-0.519908	0.799355	-0.313307
85320	02/08/2018--16:08:00	35.04	124	-0.504238	0.6795	-0.373603
85380	02/08/2018--16:09:00	35.06	88	-0.535578	0.664518	-0.388677
85440	02/08/2018--16:10:00	35.16	74	-0.613928	0.694482	-0.268086
85500	02/08/2018--16:11:00	35.25	22	-0.566918	0.739427	-0.328381
85560	02/08/2018--16:12:00	35.34	69	-0.582588	0.799355	-0.28316
85620	02/08/2018--16:13:00	35.38	89	-0.472898	0.829318	-0.0721246
85680	02/08/2018--16:14:00	35.37	60	-0.566918	0.694482	-0.313307
85740	02/08/2018--16:15:00	35.43	73	-0.613928	0.724445	-0.358529
85800	02/08/2018--16:16:00	35.5	33	-0.582588	0.709464	-0.253012
85860	02/08/2018--16:17:00	35.57	53	-0.613928	0.799355	-0.313307
85920	02/08/2018--16:18:00	35.64	50	-0.582588	0.799355	-0.328381
85980	02/08/2018--16:19:00	35.68	39	-0.613928	0.754409	-0.298233
86040	02/08/2018--16:20:00	35.75	38	-0.535578	0.754409	-0.343455
86100	02/08/2018--16:21:00	35.79	126	-0.535578	0.619572	-0.343455
86160	02/08/2018--16:22:00	35.84	257	-0.833308	0.8443	-0.0871985
86220	02/08/2018--16:23:00	35.8	98	-0.425888	0.739427	-0.268086
86280	02/08/2018--16:24:00	35.79	204	-0.504238	0.8443	-0.388677
86340	02/08/2018--16:25:00	35.81	12	-0.613928	0.724445	-0.313307
86400	02/08/2018--16:26:00	35.81	31	-0.723618	0.6795	-0.0118289
86460	02/08/2018--16:27:00	35.71	40	-0.613928	0.799355	-0.0570507
86520	02/08/2018--16:28:00	35.59	279	-0.582588	0.694482	-0.343455
86580	02/08/2018--16:29:00	35.54	117	-0.676608	0.694482	-0.147494
86640	02/08/2018--16:30:00	35.44	200	-0.911658	0.349899	-0.0419767
86700	02/08/2018--16:31:00	35.13	199	-0.754958	0.649536	-0.177642
86760	02/08/2018--16:32:00	34.92	27	-0.692278	0.6795	-0.268086
86820	02/08/2018--16:33:00	34.77	1	-0.848978	0.514699	-0.0118289
86880	02/08/2018--16:34:00	34.58	0	-0.692278	0.709464	0.00324504
86940	02/08/2018--16:35:00	34.3	1	-0.786298	0.424808	0.425315
87000	02/08/2018--16:36:00	34.11	0	-0.676608	0.709464	-0.0570507
87060	02/08/2018--16:37:00	33.96	0	-0.535578	0.814337	0.00324504
87120	02/08/2018--16:38:00	33.78	0	-0.786298	0.424808	0.395167
87180	02/08/2018--16:39:00	33.63	3	-0.723618	0.6795	0.018319
87240	02/08/2018--16:40:00	33.47	0	-0.692278	0.694482	-0.0118289
87300	02/08/2018--16:41:00	33.29	18	-0.754958	0.334917	0.530832
87360	02/08/2018--16:42:00	33.13	280	-0.660938	0.739427	-0.0570507
87420	02/08/2018--16:43:00	33.14	119	-0.801968	0.409826	0.425315
87480	02/08/2018--16:44:00	33.04	0	-0.739288	0.424808	0.485611
87540	02/08/2018--16:45:00	32.93	0	-0.786298	0.379863	0.455463
87600	02/08/2018--16:46:00	32.88	24	-0.817638	0.529681	0.184132
87660	02/08/2018--16:47:00	32.81	0	-0.723618	0.664518	-0.0721246
87720	02/08/2018--16:48:00	32.73	0	-0.817638	0.529681	0.21428
87780	02/08/2018--16:49:00	32.58	204	-0.974338	-0.0096657	0.153984
87840	02/08/2018--16:50:00	32.38	41	-0.848978	-0.174466	0.169058
87900	02/08/2018--16:51:00	32.4	15	-0.629598	0.709464	-0.268086
87960	02/08/2018--16:52:00	32.38	20	-0.739288	0.619572	0.169058
88020	02/08/2018--16:53:00	32.36	0	-0.754958	0.619572	0.244428
88080	02/08/2018--16:54:00	32.3	1	-0.660938	0.724445	0.0635407
88140	02/08/2018--16:55:00	32.26	1	-0.754958	0.484736	0.410241
88200	02/08/2018--16:56:00	32.23	1	-0.723618	0.649536	0.153984
88260	02/08/2018--16:57:00	32.22	25	-0.817638	0.424808	0.0333929
88320	02/08/2018--16:58:00	32.16	0	-0.660938	0.709464	-0.162568
88380	02/08/2018--16:59:00	32.06	0	-0.645268	0.664518	-0.373603
88440	02/08/2018--17:00:00	32.07	1	-0.692278	0.649536	-0.268086
88500	02/08/2018--17:01:00	32.08	207	-0.676608	0.664518	-0.28316
88560	02/08/2018--17:02:00	32.43	60	-0.723618	0.409826	-0.192716
88620	02/08/2018--17:03:00	33.06	360	-0.739288	0.664518	-0.0871985
88680	02/08/2018--17:04:00	33.39	41	-0.613928	0.889246	-0.28316
88740	02/08/2018--17:05:00	33.59	74	-0.707948	0.709464	-0.328381
88800	02/08/2018--17:06:00	33.69	47	-0.629598	0.709464	-0.28316
88860	02/08/2018--17:07:00	33.68	63	-0.676608	0.694482	-0.0570507
88920	02/08/2018--17:08:00	33.96	922	-0.535578	0.544663	-0.328381
88980	02/08/2018--17:09:00	33.79	299	-0.770628	0.574627	-0.253012
89040	02/08/2018--17:10:00	33.75	634	-135.042	120.386	-0.705229
89100	02/08/2018--17:11:00	33.91	521	-0.645268	0.724445	-0.162568
89160	02/08/2018--17:12:00	33.75	47	-0.786298	0.589609	0.0936886
89220	02/08/2018--17:13:00	33.67	34	-0.801968	0.559645	-0.177642
89280	02/08/2018--17:14:00	33.69	59	-0.629598	0.619572	-0.253012
89340	02/08/2018--17:15:00	33.8	20	-0.754958	0.604591	-0.28316
89400	02/08/2018--17:16:00	33.9	34	-0.692278	0.619572	-0.388677
89460	02/08/2018--17:17:00	33.96	19	-0.598258	0.6795	-0.433899
89520	02/08/2018--17:18:00	33.88	22	-0.645268	0.6795	-0.268086
89580	02/08/2018--17:19:00	33.85	24	-0.723618	0.604591	-0.268086
89640	02/08/2018--17:20:00	33.9	16	-0.786298	0.604591	-0.253012
89700	02/08/2018--17:21:00	34	72	-0.707948	0.6795	-0.358529
89760	02/08/2018--17:22:00	34.04	28	-0.613928	0.634554	-0.373603
89820	02/08/2018--17:23:00	34.11	31	-0.676608	0.604591	-0.373603
89880	02/08/2018--17:24:00	34.2	24	-0.786298	0.604591	-0.328381
89940	02/08/2018--17:25:00	34.26	35	-0.723618	0.604591	-0.313307
90000	02/08/2018--17:26:00	34.31	37	-0.739288	0.619572	-0.388677
90060	02/08/2018--17:27:00	34.27	11	-0.660938	0.724445	-0.0269028
90120	02/08/2018--17:28:00	33.83	2	-0.692278	0.6795	-0.0871985
90180	02/08/2018--17:29:00	33.54	13	-0.723618	0.634554	-0.253012
90240	02/08/2018--17:30:00	33.3	55	-0.739288	0.574627	-0.117346
90300	02/08/2018--17:31:00	33.33	104	-0.629598	0.739427	-0.0118289
90360	02/08/2018--17:32:00	33.29	76	-0.723618	0.6795	-0.0871985
90420	02/08/2018--17:33:00	33.64	379	-0.911658	0.694482	0.0936886
90480	02/08/2018--17:34:00	33.96	875	-0.927328	0.454772	0.018319
90540	02/08/2018--17:35:00	33.96	1048	-0.707948	0.230044	-0.192716
90600	02/08/2018--17:36:00	33.93	669	-0.911658	-0.189448	0.440389
90660	02/08/2018--17:37:00	33.61	63	-0.739288	0.619572	-0.13242
90720	02/08/2018--17:38:00	33.38	160	-124.073	0.304953	-0.0419767
90780	02/08/2018--17:39:00	33.46	994	-100.568	0.230044	-0.0871985
90840	02/08/2018--17:40:00	33.7	913	-0.488568	0.664518	-0.268086
90900	02/08/2018--17:41:00	34.09	922	-0.770628	0.559645	-0.358529
90960	02/08/2018--17:42:00	34.47	706	-111.537	0.364881	-0.0871985
91020	02/08/2018--17:43:00	34.54	909	-0.848978	0.394845	0.00324504
91080	02/08/2018--17:44:00	34.36	392	-0.942998	0.799355	0.259502
91140	02/08/2018--17:45:00	34.22	130	-0.817638	-0.159484	0.591128
91200	02/08/2018--17:46:00	34.2	14	-0.707948	-0.0995569	0.696646
91260	02/08/2018--17:47:00	33.38	162	0.169572	0.155135	-0.961486
91320	02/08/2018--17:48:00	32.09	192	0.796372	-0.159484	-0.0419767
91380	02/08/2018--17:49:00	31.3	36	-0.0811482	0.00531616	-100.671
91440	02/08/2018--17:50:00	30.8	0	-0.0811482	0.00531616	-102.178
91500	02/08/2018--17:51:00	30.44	0	-0.0811482	0.00531616	-102.178
91560	02/08/2018--17:52:00	30.19	0	-0.0811482	0.00531616	-102.178
91620	02/08/2018--17:53:00	29.96	0	-0.0654782	0.00531616	-102.178
91680	02/08/2018--17:54:00	29.79	0	-0.0811482	0.00531616	-102.178
91740	02/08/2018--17:55:00	29.65	0	-0.0811482	0.00531616	-102.178
91800	02/08/2018--17:56:00	29.52	0	-0.0811482	0.00531616	-102.178
91860	02/08/2018--17:57:00	29.41	0	-0.0811482	0.00531616	-102.178
91920	02/08/2018--17:58:00	29.32	0	-0.0811482	0.00531616	-102.178
91980	02/08/2018--17:59:00	29.28	0	-0.0811482	0.00531616	-102.178
92040	02/08/2018--18:00:00	29.22	0	-0.0811482	0.00531616	-102.178
92100	02/08/2018--18:01:00	29.18	0	-0.0811482	0.00531616	-102.178
92160	02/08/2018--18:02:00	29.15	0	-0.0811482	0.00531616	-102.178
92220	02/08/2018--18:03:00	29.12	0	-0.0811482	0.00531616	-102.178
92280	02/08/2018--18:04:00	29.09	0	-0.0811482	0.00531616	-102.178
92340	02/08/2018--18:05:00	29.07	0	-0.0811482	0.00531616	-102.178
92400	02/08/2018--18:06:00	29.05	0	-0.0811482	0.00531616	-102.178
92460	02/08/2018--18:07:00	29.02	0	-0.0811482	0.00531616	-102.178
92520	02/08/2018--18:08:00	29.01	0	-0.0811482	0.00531616	-102.178
92580	02/08/2018--18:09:00	29	0	-0.0811482	0.00531616	-102.178
92640	02/08/2018--18:10:00	29	0	-0.0654782	0.00531616	-102.178
92700	02/08/2018--18:11:00	28.99	0	-0.0811482	0.00531616	-102.178
92760	02/08/2018--18:12:00	28.97	1	-0.0811482	0.00531616	-102.178
92820	02/08/2018--18:13:00	28.95	0	-0.0811482	0.00531616	-102.178
92880	02/08/2018--18:14:00	28.91	0	-0.0811482	0.00531616	-102.178
92940	02/08/2018--18:15:00	28.83	0	-0.0811482	0.00531616	-102.178
93000	02/08/2018--18:16:00	28.89	284	0.0128718	0.00531616	-102.178
93060	02/08/2018--18:17:00	29.09	0	0.0128718	0.00531616	-102.178
93120	02/08/2018--18:18:00	29.19	0	0.0128718	0.00531616	-102.178
93180	02/08/2018--18:19:00	29.22	0	0.0128718	0.00531616	-102.178
93240	02/08/2018--18:20:00	29.23	0	0.0128718	0.020298	-102.178
93300	02/08/2018--18:21:00	29.25	0	0.0128718	0.00531616	-102.178
93360	02/08/2018--18:22:00	29.26	0	0.0128718	0.00531616	-102.178
93420	02/08/2018--18:23:00	29.27	0	0.0128718	0.00531616	-102.178
93480	02/08/2018--18:24:00	29.28	0	0.0128718	0.020298	-102.178
93540	02/08/2018--18:25:00	29.25	0	0.0128718	0.00531616	-102.178
93600	02/08/2018--18:26:00	29.21	0	0.0128718	0.00531616	-102.178
93660	02/08/2018--18:27:00	29.15	0	0.0128718	0.00531616	-102.178
93720	02/08/2018--18:28:00	29.09	0	0.0128718	0.020298	-102.178
93780	02/08/2018--18:29:00	29.01	0	0.0128718	0.00531616	-102.178
93840	02/08/2018--18:30:00	28.91	0	0.0128718	0.00531616	-102.178
93900	02/08/2018--18:31:00	28.84	0	0.0128718	0.00531616	-102.178
93960	02/08/2018--18:32:00	28.76	0	0.0128718	0.00531616	-102.178
94020	02/08/2018--18:33:00	28.69	0	0.0128718	0.00531616	-102.178
94080	02/08/2018--18:34:00	28.62	0	0.0128718	0.00531616	-102.178
94140	02/08/2018--18:35:00	28.54	0	0.0128718	0.020298	-102.178
94200	02/08/2018--18:36:00	28.48	166	-0.00279819	0.00531616	-102.178
94260	02/08/2018--18:37:00	28.46	0	-0.00279819	0.00531616	-102.178
94320	02/08/2018--18:38:00	28.44	0	-0.00279819	0.00531616	-102.178
94380	02/08/2018--18:39:00	28.42	0	-0.00279819	0.00531616	-102.178
94440	02/08/2018--18:40:00	28.43	0	-0.00279819	0.00531616	-102.178
94500	02/08/2018--18:41:00	28.4	0	-0.00279819	0.00531616	-102.178
94560	02/08/2018--18:42:00	28.38	0	-0.00279819	0.00531616	-102.178
94620	02/08/2018--18:43:00	28.38	0	-0.00279819	0.00531616	-102.178
94680	02/08/2018--18:44:00	28.32	213	-0.00279819	0.00531616	-102.178
94740	02/08/2018--18:45:00	28.4	0	0.0128718	0.00531616	-102.178
94800	02/08/2018--18:46:00	28.4	0	-0.00279819	0.00531616	-102.178
94860	02/08/2018--18:47:00	29.23	452	0.420292	-0.519049	0.681572
94948	02/08/2018--18:48:00	30.99	182	-0.0341382	-0.0096657	0.998124
95008	02/08/2018--18:49:00	30.64	104	0.655342	0.185098	0.726793
95068	02/08/2018--18:50:00	31.98	138	0.326272	0.934191	0.123836
95128	02/08/2018--18:51:00	32.18	85	0.0912218	10.091	-0.0570507
95188	02/08/2018--18:52:00	32.11	140	0.0442118	0.904228	-0.268086
95248	02/08/2018--18:53:00	32.06	269	-0.331868	0.91921	-0.162568
95308	02/08/2018--18:54:00	32.07	385	-0.00279819	0.979137	-0.117346
95368	02/08/2018--18:55:00	32.14	191	0.106892	102.408	-0.0871985
95428	02/08/2018--18:56:00	32.3	219	-0.253518	0.964155	0.21428
95488	02/08/2018--18:57:00	32.37	194	0.153902	106.903	-0.0570507
95548	02/08/2018--18:58:00	32.32	169	-0.206508	0.949173	0.199206
95608	02/08/2018--18:59:00	32.41	0	-0.175168	0.964155	0.13891
95668	02/08/2018--19:00:00	32.54	125	0.294932	111.397	-0.0570507
95728	02/08/2018--19:01:00	32.55	108	-0.0968182	10.091	0.0484668
95788	02/08/2018--19:02:00	32.52	122	-0.175168	0.994119	0.0635407
95848	02/08/2018--19:03:00	32.47	109	-0.457228	0.874264	0.0635407
95908	02/08/2018--19:04:00	32.5	244	0.0598818	10.091	-0.0419767
95968	02/08/2018--19:05:00	32.6	375	0.247922	0.964155	-0.0419767
96028	02/08/2018--19:06:00	32.7	564	0.200912	10.091	-0.0269028
96088	02/08/2018--19:07:00	32.91	871	0.138232	0.859282	-0.509268
96148	02/08/2018--19:08:00	33.36	41	0.263592	0.964155	-0.0871985
96208	02/08/2018--19:09:00	33.68	37	0.106892	10.091	0.0635407
96268	02/08/2018--19:10:00	33.73	100	-0.0341382	0.994119	-0.0570507
96328	02/08/2018--19:11:00	33.71	132	0.169572	10.091	-0.0570507
96388	02/08/2018--19:12:00	33.66	31	-0.0968182	0.964155	0.123836
96448	02/08/2018--19:13:00	33.61	34	0.138232	0.934191	0.169058
96508	02/08/2018--19:14:00	33.55	60	0.122562	0.934191	0.199206
96568	02/08/2018--19:15:00	33.56	36	-0.0184682	10.091	0.0936886
96628	02/08/2018--19:16:00	33.55	22	-0.0184682	0.91921	-0.343455
96688	02/08/2018--19:17:00	33.54	88	-0.0184682	10.091	0.0484668
96748	02/08/2018--19:18:00	33.48	93	-0.0498082	0.964155	-0.13242
96808	02/08/2018--19:19:00	33.49	31	0.0442118	0.964155	-0.192716
96868	02/08/2018--19:20:00	33.5	31	-0.0184682	10.091	-0.0721246
96928	02/08/2018--19:21:00	33.55	37	-0.159498	0.994119	-0.162568
96988	02/08/2018--19:22:00	33.61	70	-0.190838	0.979137	-0.0721246
97048	02/08/2018--19:23:00	33.59	178	-0.190838	10.091	0.0484668
97108	02/08/2018--19:24:00	33.95	1093	0.514312	157.841	-0.343455
97168	02/08/2018--19:25:00	34.18	1168	-0.0811482	0.424808	-0.13242
97228	02/08/2018--19:26:00	34.25	1211	0.153902	118.888	-0.237938
97288	02/08/2018--19:27:00	34.25	1281	-0.0184682	0.559645	-0.192716
97348	02/08/2018--19:28:00	34.16	982	-0.613928	0.859282	0.184132
97408	02/08/2018--19:29:00	33.93	200	0.138232	0.979137	-0.0721246
97468	02/08/2018--19:30:00	33.87	122	0.373282	0.904228	-0.268086
97528	02/08/2018--19:31:00	33.85	89	0.0442118	0.8443	-0.0871985
97588	02/08/2018--19:32:00	33.9	701	0.185242	145.856	0.0333929
97648	02/08/2018--19:33:00	34.11	557	0.326272	0.994119	-0.147494
97708	02/08/2018--19:34:00	34.21	66	-0.0498082	0.979137	-0.117346
97768	02/08/2018--19:35:00	34.32	33	0.0912218	0.994119	-0.0269028
97828	02/08/2018--19:36:00	34.42	80	-0.206508	0.964155	-0.13242
97888	02/08/2018--19:37:00	34.5	108	-0.269188	0.874264	0.349945
97948	02/08/2018--19:38:00	34.53	22	-0.206508	0.859282	-0.494195
98008	02/08/2018--19:39:00	34.57	26	0.0598818	10.091	-0.13242
98068	02/08/2018--19:40:00	34.67	17	0.0285418	0.994119	-0.13242
98128	02/08/2018--19:41:00	35.09	0	0.0442118	0.994119	-0.102272
98188	02/08/2018--19:42:00	35.36	2	0.0755518	0.979137	0.018319
98248	02/08/2018--19:43:00	35.45	3	-0.0654782	0.994119	-0.0269028
98308	02/08/2018--19:44:00	35.49	3	0.185242	0.994119	0.0484668
98368	02/08/2018--19:45:00	35.54	74	0.169572	102.408	-0.0269028
98428	02/08/2018--19:46:00	35.46	152	0.279262	0.994119	-0.0419767
98488	02/08/2018--19:47:00	35.48	117	-0.378878	0.904228	0.0484668
98548	02/08/2018--19:48:00	35.39	68	-0.363208	0.904228	0.123836
98608	02/08/2018--19:49:00	35.32	252	-0.347538	0.994119	0.0786147
98668	02/08/2018--19:50:00	35.25	76	-0.504238	0.739427	0.365019
98728	02/08/2018--19:51:00	35.21	235	-0.582588	0.814337	0.108763
98788	02/08/2018--19:52:00	35.15	213	-0.974338	0.260008	0.485611
98848	02/08/2018--19:53:00	35.13	184	-0.504238	0.829318	0.0786147
98908	02/08/2018--19:54:00	35.13	41	-0.112488	0.964155	-0.268086
98968	02/08/2018--19:55:00	35.16	174	-0.613928	0.724445	0.304724
99028	02/08/2018--19:56:00	35.18	171	-0.394548	0.904228	0.018319
99088	02/08/2018--19:57:00	35.18	198	-0.300528	0.949173	0.21428
99148	02/08/2018--19:58:00	35.21	282	-0.112488	0.934191	0.21428
99208	02/08/2018--19:59:00	35.23	339	-0.363208	0.91921	0.00324504
99268	02/08/2018--20:00:00	35.27	245	-0.0184682	0.994119	-0.13242
99328	02/08/2018--20:01:00	35.29	269	-0.363208	0.964155	-0.0118289
99388	02/08/2018--20:02:00	35.27	133	-0.519908	0.8443	0.0786147
99448	02/08/2018--20:03:00	35.25	208	-0.441558	0.904228	0.153984
99508	02/08/2018--20:04:00	35.22	141	-0.175168	0.8443	-0.20779
99568	02/08/2018--20:05:00	35.17	434	0.0285418	0.964155	0.0484668
99628	02/08/2018--20:06:00	35.12	93	0.169572	0.949173	0.00324504
99688	02/08/2018--20:07:00	35.15	314	0.310602	112.896	-0.0269028
99748	02/08/2018--20:08:00	35.16	179	-0.159498	109.899	0.244428
99808	02/08/2018--20:09:00	35.18	423	0.310602	0.964155	-0.0570507
99868	02/08/2018--20:10:00	35.24	422	-0.613928	0.784373	0.108763
99928	02/08/2018--20:11:00	35.25	39	-0.754958	0.649536	0.153984
99988	02/08/2018--20:12:00	35.25	415	0.247922	0.934191	-0.0570507
100048	02/08/2018--20:13:00	35.24	500	-0.0341382	114.394	-0.0419767
100108	02/08/2018--20:14:00	35.33	443	-0.143828	0.964155	0.0333929
100168	02/08/2018--20:15:00	35.32	377	-0.645268	0.91921	0.108763
100228	02/08/2018--20:16:00	35.25	134	0.106892	0.994119	-0.0721246
100288	02/08/2018--20:17:00	35.18	228	0.247922	0.994119	-0.0118289
100348	02/08/2018--20:18:00	35.21	362	-0.269188	0.964155	-0.0419767
100408	02/08/2018--20:19:00	35.25	28	0.153902	0.979137	-0.147494
100468	02/08/2018--20:20:00	35.27	639	-0.237848	0.8443	0.0484668
100528	02/08/2018--20:21:00	35.21	183	0.0598818	0.994119	0.00324504
100588	02/08/2018--20:22:00	35.17	91	0.0912218	10.091	-0.0570507
100648	02/08/2018--20:23:00	35.13	68	0.106892	0.979137	-0.0269028
100708	02/08/2018--20:24:00	35.07	153	0.169572	0.889246	-0.253012
100768	02/08/2018--20:25:00	35.02	38	-0.707948	0.664518	-0.162568
100828	02/08/2018--20:26:00	34.97	189	0.0912218	10.091	-0.0419767
100888	02/08/2018--20:27:00	34.93	49	-0.00279819	0.979137	-0.253012
100948	02/08/2018--20:28:00	34.92	34	0.216582	0.964155	-0.0419767
101008	02/08/2018--20:29:00	34.9	3	0.0128718	0.994119	-0.0118289
101068	02/08/2018--20:30:00	34.92	106	-0.206508	0.949173	-0.20779
101128	02/08/2018--20:31:00	34.91	46	-0.598258	0.6795	0.304724
101188	02/08/2018--20:32:00	34.85	0	-0.363208	0.904228	0.018319
101248	02/08/2018--20:33:00	34.81	0	-0.175168	0.964155	0.0635407
101308	02/08/2018--20:34:00	34.8	13	0.0755518	10.091	-0.117346
101368	02/08/2018--20:35:00	34.75	92	0.169572	0.979137	-0.0871985
101428	02/08/2018--20:36:00	34.77	174	0.122562	0.994119	-0.102272
101488	02/08/2018--20:37:00	34.75	347	0.0598818	130.874	0.018319
101548	02/08/2018--20:38:00	34.71	525	0.200912	0.754409	0.0936886
101608	02/08/2018--20:39:00	34.73	291	0.138232	0.784373	-0.0419767
101668	02/08/2018--20:40:00	34.75	256	0.169572	0.994119	0.00324504
101728	02/08/2018--20:41:00	34.77	18	0.153902	0.979137	-0.147494
101788	02/08/2018--20:42:00	34.74	60	-0.300528	0.964155	0.0333929
101848	02/08/2018--20:43:00	34.73	767	0.106892	0.904228	-0.20779
101908	02/08/2018--20:44:00	34.74	330	0.185242	0.889246	-0.0118289
101968	02/08/2018--20:45:00	34.78	103	-0.00279819	0.994119	-0.0721246
102028	02/08/2018--20:46:00	34.71	351	0.0128718	0.874264	-0.192716
102088	02/08/2018--20:47:00	34.73	41	-0.0811482	0.994119	0.0333929
102148	02/08/2018--20:48:00	34.75	256	0.294932	105.405	-0.0570507
102208	02/08/2018--20:49:00	34.74	167	0.122562	120.386	0.0333929
102268	02/08/2018--20:50:00	34.71	76	-0.206508	0.949173	-0.147494
102328	02/08/2018--20:51:00	34.66	65	0.0285418	0.979137	0.0635407
102388	02/08/2018--20:52:00	34.62	26	0.122562	0.994119	-0.147494
102448	02/08/2018--20:53:00	34.58	3	0.122562	10.091	-0.117346
102508	02/08/2018--20:54:00	34.56	263	-0.974338	0.020298	0.0635407
102568	02/08/2018--20:55:00	34.54	75	0.185242	0.994119	-0.0871985
102628	02/08/2018--20:56:00	34.58	44	-0.331868	0.949173	0.0484668
102688	02/08/2018--20:57:00	34.57	49	0.185242	0.994119	0.0333929
102748	02/08/2018--20:58:00	34.61	79	0.216582	0.979137	-0.0871985
102808	02/08/2018--20:59:00	34.61	9	0.106892	10.091	-0.0871985
102868	02/08/2018--21:00:00	34.67	68	0.169572	0.994119	0.00324504
102928	02/08/2018--21:01:00	34.67	1	0.185242	10.091	-0.0419767
102988	02/08/2018--21:02:00	34.7	27	0.153902	0.964155	-0.0721246
103048	02/08/2018--21:03:00	34.64	32	0.232252	0.979137	0.0484668
103108	02/08/2018--21:04:00	34.6	136	-0.00279819	0.979137	-0.147494
103168	02/08/2018--21:05:00	34.52	61	-0.300528	0.91921	0.0936886
103228	02/08/2018--21:06:00	34.42	38	0.263592	0.994119	0.184132
103288	02/08/2018--21:07:00	34.38	2	-0.0654782	0.979137	-0.0118289
103348	02/08/2018--21:08:00	34.35	0	-0.0184682	10.091	0.0484668
103408	02/08/2018--21:09:00	34.3	0	-0.0498082	0.979137	0.169058
103468	02/08/2018--21:10:00	34.27	63	0.247922	0.979137	-0.0871985
103528	02/08/2018--21:11:00	34.35	7	0.216582	0.979137	-0.0871985
103588	02/08/2018--21:12:00	34.35	47	0.122562	0.979137	0.00324504
103648	02/08/2018--21:13:00	34.4	150	0.0755518	0.994119	-0.0871985
103708	02/08/2018--21:14:00	34.34	63	0.294932	0.949173	-0.0721246
103768	02/08/2018--21:15:00	34.35	508	0.404622	0.874264	-0.0118289
103828	02/08/2018--21:16:00	34.37	410	0.122562	0.784373	-0.192716
103888	02/08/2018--21:17:00	34.39	201	0.169572	0.994119	-0.0871985
103948	02/08/2018--21:18:00	34.38	90	0.0442118	0.964155	0.153984
104008	02/08/2018--21:19:00	34.42	29	0.0285418	0.979137	-0.0721246
104068	02/08/2018--21:20:00	34.4	1	0.232252	0.994119	-0.0269028
104128	02/08/2018--21:21:00	34.38	39	0.138232	0.964155	0.21428
104188	02/08/2018--21:22:00	34.4	41	0.263592	0.979137	-0.102272
104248	02/08/2018--21:23:00	34.38	3	0.0442118	102.408	0.00324504
104308	02/08/2018--21:24:00	34.38	98	0.247922	0.979137	0.0484668
104368	02/08/2018--21:25:00	34.29	117	0.0442118	10.091	-0.0570507
104428	02/08/2018--21:26:00	34.19	86	-0.441558	0.889246	-0.222864
104488	02/08/2018--21:27:00	34.16	107	0.0128718	0.91921	-0.237938
104548	02/08/2018--21:28:00	34.15	551	-0.206508	0.964155	-0.253012
104608	02/08/2018--21:29:00	34.17	719	0.138232	0.814337	0.018319
104668	02/08/2018--21:30:00	34.14	775	-0.613928	0.694482	0.199206
104728	02/08/2018--21:31:00	33.94	144	-0.472898	0.904228	0.00324504
104788	02/08/2018--21:32:00	33.82	104	-0.316198	0.91921	0.153984
104848	02/08/2018--21:33:00	33.7	658	0.326272	0.964155	0.0786147
104908	02/08/2018--21:34:00	33.78	1164	0.263592	0.574627	0.0786147
104968	02/08/2018--21:35:00	33.89	1191	0.247922	10.091	-0.102272
105028	02/08/2018--21:36:00	33.84	789	-0.0341382	102.408	-0.177642
105088	02/08/2018--21:37:00	33.58	61	-0.0654782	0.934191	-0.298233
105148	02/08/2018--21:38:00	33.39	683	0.138232	0.964155	-0.0871985
105208	02/08/2018--21:39:00	33.53	1106	0.200912	0.784373	-0.0721246
105268	02/08/2018--21:40:00	33.7	595	0.0912218	10.091	0.0786147
105328	02/08/2018--21:41:00	33.8	789	0.263592	0.454772	-0.0118289
105388	02/08/2018--21:42:00	33.92	1322	-0.0184682	142.859	-0.0570507
105448	02/08/2018--21:43:00	34.05	1118	0.247922	0.694482	0.0786147
105508	02/08/2018--21:44:00	34.14	753	0.310602	0.964155	0.00324504
105568	02/08/2018--21:45:00	34.2	814	-0.143828	0.889246	-0.177642
105628	02/08/2018--21:46:00	34.12	178	0.122562	10.091	-0.0269028
105688	02/08/2018--21:47:00	34.05	11	0.0755518	10.091	0.123836
105748	02/08/2018--21:48:00	33.98	12	0.0285418	102.408	-0.102272
105808	02/08/2018--21:49:00	33.94	32	0.232252	10.091	-0.0721246
105868	02/08/2018--21:50:00	33.94	9	-0.0811482	10.091	-0.373603
105928	02/08/2018--21:51:00	33.97	19	-0.0811482	0.904228	-0.328381
105988	02/08/2018--21:52:00	34.01	65	-0.0654782	0.949173	-0.328381
106048	02/08/2018--21:53:00	34.04	40	-0.0654782	0.8443	-0.373603
106108	02/08/2018--21:54:00	34.03	22	-0.0341382	0.934191	-0.313307
106168	02/08/2018--21:55:00	33.96	35	-0.0968182	0.904228	-0.418825
106228	02/08/2018--21:56:00	33.95	70	-0.00279819	0.979137	-0.343455
106288	02/08/2018--21:57:00	33.92	96	-0.00279819	0.979137	-0.117346
106348	02/08/2018--21:58:00	33.87	23	-0.0341382	136.867	-0.147494
106408	02/08/2018--21:59:00	33.76	143	-0.0498082	0.904228	-0.373603
106468	02/08/2018--22:00:00	33.68	104	0.0598818	0.979137	-0.237938
106528	02/08/2018--22:01:00	33.66	184	0.341942	0.964155	-0.177642
106588	02/08/2018--22:02:00	33.72	115	0.200912	0.934191	-0.13242
106648	02/08/2018--22:03:00	33.82	1288	0.294932	0.724445	-0.0419767
106708	02/08/2018--22:04:00	33.88	1051	0.341942	0.934191	-0.237938
106768	02/08/2018--22:05:00	33.87	424	-0.128158	0.964155	0.13891
106828	02/08/2018--22:06:00	33.81	358	-0.410218	0.934191	0.00324504
106888	02/08/2018--22:07:00	33.72	222	-0.551248	0.784373	0.259502
106948	02/08/2018--22:08:00	33.73	85	-0.629598	0.769391	-0.0871985
107008	02/08/2018--22:09:00	33.75	10	-0.222178	0.934191	-0.102272
107068	02/08/2018--22:10:00	33.73	88	0.122562	10.091	0.0936886
107128	02/08/2018--22:11:00	33.79	55	0.0442118	0.91921	-0.162568
107188	02/08/2018--22:12:00	33.65	376	0.200912	11.739	-0.147494
107248	02/08/2018--22:13:00	33.51	332	0.0285418	0.994119	0.108763
107308	02/08/2018--22:14:00	33.44	286	0.467302	114.394	-0.0118289
107368	02/08/2018--22:15:00	33.45	649	-0.0968182	0.994119	-0.0721246
107428	02/08/2018--22:16:00	33.5	525	0.0598818	0.91921	-0.20779
107488	02/08/2018--22:17:00	33.34	192	0.953071	0.364881	0.0484668
107548	02/08/2018--22:18:00	33.13	0	0.953071	0.349899	0.0333929
107608	02/08/2018--22:19:00	32.99	0	0.953071	0.349899	0.0333929
107668	02/08/2018--22:20:00	32.86	0	0.937402	0.364881	0.0333929
107728	02/08/2018--22:21:00	32.76	174	0.153902	0.964155	-0.253012
107788	02/08/2018--22:22:00	32.75	184	-0.692278	0.724445	-0.0570507
107848	02/08/2018--22:23:00	32.72	29	0.247922	0.994119	0.0635407
107908	02/08/2018--22:24:00	32.75	1	0.169572	0.994119	-0.0570507
107968	02/08/2018--22:25:00	32.7	1	0.185242	10.091	0.018319
108028	02/08/2018--22:26:00	32.63	0	-0.0184682	0.994119	0.123836
108088	02/08/2018--22:27:00	32.6	0	0.200912	0.979137	0.0786147
108148	02/08/2018--22:28:00	32.57	0	0.153902	10.091	0.018319
108208	02/08/2018--22:29:00	32.56	2	0.153902	10.091	-0.0419767
108268	02/08/2018--22:30:00	32.53	3	0.0442118	0.994119	0.0936886
108328	02/08/2018--22:31:00	32.55	0	-0.175168	0.979137	0.108763
108388	02/08/2018--22:32:00	32.47	52	0.263592	0.979137	-0.13242
108448	02/08/2018--22:33:00	32.42	229	0.279262	0.934191	-0.102272
108508	02/08/2018--22:34:00	32.29	225	-0.801968	0.664518	-0.0570507
108568	02/08/2018--22:35:00	32.21	250	-0.629598	0.769391	0.108763
108628	02/08/2018--22:36:00	32.16	168	0.0598818	10.091	-0.0570507
108688	02/08/2018--22:37:00	32.14	196	0.435962	135.368	-0.147494
108748	02/08/2018--22:38:00	32.13	134	-0.613928	0.634554	0.13891
108808	02/08/2018--22:39:00	32.18	246	-0.629598	0.739427	-0.268086
108868	02/08/2018--22:40:00	32.2	276	-0.895988	0.125171	0.334871
108928	02/08/2018--22:41:00	32.19	387	0.0128718	0.934191	0.244428
108988	02/08/2018--22:42:00	32.08	184	0.0128718	10.091	-0.0118289
109048	02/08/2018--22:43:00	31.96	398	0.0128718	102.408	0.018319
109108	02/08/2018--22:44:00	31.89	207	0.153902	106.903	-0.253012
109168	02/08/2018--22:45:00	31.88	84	-0.284858	0.964155	0.108763
109228	02/08/2018--22:46:00	31.88	12	-0.190838	0.964155	0.0635407
109288	02/08/2018--22:47:00	31.89	318	0.200912	0.934191	-0.0871985
109348	02/08/2018--22:48:00	31.81	189	0.0755518	0.979137	-0.147494
109408	02/08/2018--22:49:00	31.75	129	0.232252	0.949173	-0.237938
109468	02/08/2018--22:50:00	31.74	326	0.169572	0.964155	-0.268086
109528	02/08/2018--22:51:00	31.76	288	-0.112488	108.401	0.0333929
109588	02/08/2018--22:52:00	31.73	303	-0.895988	-0.129521	0.28965
109648	02/08/2018--22:53:00	31.69	311	-0.0654782	105.405	-0.102272
109708	02/08/2018--22:54:00	31.68	474	-0.958668	-0.189448	0.21428
109768	02/08/2018--22:55:00	31.8	219	0.169572	0.964155	-0.358529
109828	02/08/2018--22:56:00	31.86	214	-0.958668	0.110189	0.0936886
109888	02/08/2018--22:57:00	32.03	204	-0.942998	0.170117	0.123836
109948	02/08/2018--22:58:00	32.16	161	0.0912218	0.964155	-0.162568
110008	02/08/2018--22:59:00	32.13	227	-0.786298	0.574627	0.274576
110068	02/08/2018--23:00:00	32.08	39	-0.143828	0.979137	0.153984
110128	02/08/2018--23:01:00	32.04	221	-0.551248	0.904228	-0.147494
110188	02/08/2018--23:02:00	31.91	100	-0.300528	0.934191	-0.222864
110248	02/08/2018--23:03:00	31.79	152	-0.425888	0.859282	-0.102272
110308	02/08/2018--23:04:00	31.72	104	-0.0654782	0.964155	-0.222864
110368	02/08/2018--23:05:00	31.67	141	-0.175168	0.979137	-0.0269028
110428	02/08/2018--23:06:00	31.63	209	0.106892	0.889246	-0.268086
110488	02/08/2018--23:07:00	31.61	133	0.984411	0.020298	-0.222864
110548	02/08/2018--23:08:00	31.66	0	0.968741	0.020298	-0.298233
110608	02/08/2018--23:09:00	31.73	5	0.0598818	0.245026	0.967976
110668	02/08/2018--23:10:00	31.68	7	0.984411	-0.129521	-0.13242
110728	02/08/2018--23:11:00	31.52	0	0.984411	-0.129521	-0.13242
110788	02/08/2018--23:12:00	31.41	0	0.984411	-0.129521	-0.13242
110848	02/08/2018--23:13:00	31.36	2	0.702352	0.215062	0.681572
110908	02/08/2018--23:14:00	31.27	0	0.733692	0.20008	0.651424
110968	02/08/2018--23:15:00	31.18	2	100.008	-0.0546113	0.018319
111028	02/08/2018--23:16:00	31.11	0	100.008	0.020298	0.0635407
111088	02/08/2018--23:17:00	31.02	0	100.008	-0.0096657	0.0484668
111148	02/08/2018--23:18:00	30.96	0	100.008	0.020298	0.0333929
111208	02/08/2018--23:19:00	30.94	0	100.008	-0.0246476	0.00324504
111268	02/08/2018--23:20:00	31	0	100.008	0.0352799	0.0786147
111328	02/08/2018--23:21:00	31.03	0	100.008	0.020298	0.0936886
111388	02/08/2018--23:22:00	31.04	0	100.008	0.020298	0.0635407
111448	02/08/2018--23:23:00	31.08	0	100.008	0.020298	0.0635407
111508	02/08/2018--23:24:00	31.14	0	100.008	0.020298	0.00324504
111568	02/08/2018--23:25:00	31.18	0	100.008	0.00531616	-0.147494
111628	02/08/2018--23:26:00	31.21	8	0.0755518	0.20008	0.967976
111688	02/08/2018--23:27:00	31.24	8	0.984411	-0.159484	-0.102272
111748	02/08/2018--23:28:00	31.19	0	0.984411	-0.159484	-0.0871985
111808	02/08/2018--23:29:00	31.14	0	0.984411	-0.144502	-0.0871985
111868	02/08/2018--23:30:00	31.07	133	0.263592	0.979137	-0.0269028
111928	02/08/2018--23:31:00	31.17	66	0.0598818	0.994119	-0.192716
111988	02/08/2018--23:32:00	31.31	207	0.279262	0.949173	-0.192716
112048	02/08/2018--23:33:00	31.34	261	0.310602	0.994119	-0.0118289
112108	02/08/2018--23:34:00	31.41	115	-0.504238	0.814337	-0.0269028
112168	02/08/2018--23:35:00	31.46	209	-0.817638	0.469754	0.108763
112228	02/08/2018--23:36:00	31.45	109	-0.645268	0.110189	0.756941
112288	02/08/2018--23:37:00	31.54	0	-0.645268	0.125171	0.756941
112348	02/08/2018--23:38:00	31.64	7	-0.676608	0.170117	0.71172
112408	02/08/2018--23:39:00	31.76	1	-0.692278	0.185098	0.696646
112468	02/08/2018--23:40:00	31.86	1	-0.707948	0.185098	0.696646
112528	02/08/2018--23:41:00	31.91	0	-0.692278	0.185098	0.696646
112588	02/08/2018--23:42:00	32	1	-0.692278	0.185098	0.696646
112648	02/08/2018--23:43:00	32.04	0	-0.692278	0.185098	0.696646
112708	02/08/2018--23:44:00	32.11	2	-0.707948	0.185098	0.696646
112768	02/08/2018--23:45:00	32.16	0	-0.707948	0.185098	0.696646
112828	02/08/2018--23:46:00	32.21	0	-0.692278	0.185098	0.696646
112888	02/08/2018--23:47:00	32.27	3	-0.692278	0.185098	0.696646
112948	02/08/2018--23:48:00	32.36	1	-0.692278	0.185098	0.696646
113008	02/08/2018--23:49:00	32.39	2	-0.692278	0.185098	0.696646
113068	02/08/2018--23:50:00	32.45	2	-0.692278	0.185098	0.696646
113128	02/08/2018--23:51:00	32.51	3	-0.692278	0.185098	0.696646
113188	02/08/2018--23:52:00	32.55	0	-0.707948	0.185098	0.696646
113248	02/08/2018--23:53:00	32.61	1	-0.692278	0.185098	0.696646
113308	02/08/2018--23:54:00	32.66	3	-0.707948	0.185098	0.696646
113368	02/08/2018--23:55:00	32.7	0	-0.692278	0.185098	0.681572
113428	02/08/2018--23:56:00	32.75	0	-0.692278	0.185098	0.681572
113488	02/08/2018--23:57:00	32.8	26	0.953071	0.140153	0.184132
113548	02/08/2018--23:58:00	32.81	19	-0.676608	0.245026	0.696646
113608	02/08/2018--23:59:00	32.86	0	-0.676608	0.245026	0.696646
113668	03/08/2018--00:00:00	32.91	0	-0.676608	0.245026	0.696646
113728	03/08/2018--00:01:00	32.97	0	-0.692278	0.245026	0.696646
113788	03/08/2018--00:02:00	32.98	0	-0.676608	0.230044	0.696646
113848	03/08/2018--00:03:00	33.05	0	-0.676608	0.245026	0.696646
113908	03/08/2018--00:04:00	33.09	0	-0.676608	0.245026	0.696646
113968	03/08/2018--00:05:00	33.12	0	-0.676608	0.245026	0.696646
114028	03/08/2018--00:06:00	33.15	0	-0.676608	0.245026	0.696646
114088	03/08/2018--00:07:00	33.18	0	-0.676608	0.245026	0.696646
114148	03/08/2018--00:08:00	33.24	6	-0.770628	0.394845	-0.494195
114208	03/08/2018--00:09:00	33.37	0	-0.770628	0.409826	-0.494195
114268	03/08/2018--00:10:00	33.53	0	-0.770628	0.409826	-0.494195
114328	03/08/2018--00:11:00	33.66	0	-0.770628	0.409826	-0.494195
114388	03/08/2018--00:12:00	33.78	0	-0.754958	0.409826	-0.494195
114448	03/08/2018--00:13:00	33.85	0	-0.754958	0.409826	-0.494195
114508	03/08/2018--00:14:00	33.93	0	-0.754958	0.409826	-0.494195
114568	03/08/2018--00:15:00	34	0	-0.770628	0.409826	-0.494195
114628	03/08/2018--00:16:00	34.08	0	-0.754958	0.409826	-0.494195
114688	03/08/2018--00:17:00	34.12	0	-0.754958	0.409826	-0.494195
114748	03/08/2018--00:18:00	34.17	0	-0.754958	0.394845	-0.509268
114808	03/08/2018--00:19:00	34.21	0	-0.770628	0.379863	-0.509268
114868	03/08/2018--00:20:00	34.25	0	-0.770628	0.394845	-0.509268
114928	03/08/2018--00:21:00	34.31	1	-0.786298	0.304953	-0.448973
114988	03/08/2018--00:22:00	34.33	0	-0.786298	0.364881	-0.494195
115048	03/08/2018--00:23:00	34.36	0	-0.786298	0.364881	-0.494195
115108	03/08/2018--00:24:00	34.39	0	-0.786298	0.364881	-0.479121
115168	03/08/2018--00:25:00	34.41	0	-0.786298	0.364881	-0.494195
115228	03/08/2018--00:26:00	34.44	0	-0.786298	0.364881	-0.494195
115288	03/08/2018--00:27:00	34.46	0	-0.786298	0.364881	-0.479121
115348	03/08/2018--00:28:00	34.49	0	-0.786298	0.364881	-0.494195
115408	03/08/2018--00:29:00	34.52	0	-0.786298	0.364881	-0.479121
115468	03/08/2018--00:30:00	34.52	0	-0.786298	0.364881	-0.494195
115528	03/08/2018--00:31:00	34.54	0	-0.786298	0.364881	-0.479121
115588	03/08/2018--00:32:00	34.55	0	-0.786298	0.364881	-0.494195
115648	03/08/2018--00:33:00	34.59	0	-0.786298	0.364881	-0.494195
115708	03/08/2018--00:34:00	34.6	0	-0.786298	0.379863	-0.479121
115768	03/08/2018--00:35:00	34.62	0	-0.786298	0.379863	-0.494195
115828	03/08/2018--00:36:00	34.63	0	-0.786298	0.379863	-0.494195
115888	03/08/2018--00:37:00	34.65	0	-0.786298	0.364881	-0.479121
115948	03/08/2018--00:38:00	34.65	0	-0.786298	0.379863	-0.494195
116008	03/08/2018--00:39:00	34.68	0	-0.786298	0.379863	-0.494195
116068	03/08/2018--00:40:00	34.69	0	-0.786298	0.379863	-0.494195
116128	03/08/2018--00:41:00	34.69	0	-0.786298	0.379863	-0.494195
116188	03/08/2018--00:42:00	34.71	0	-0.786298	0.364881	-0.494195
116248	03/08/2018--00:43:00	34.73	0	-0.786298	0.379863	-0.479121
116308	03/08/2018--00:44:00	34.72	0	-0.786298	0.379863	-0.479121
116368	03/08/2018--00:45:00	34.73	0	-0.786298	0.379863	-0.494195
116428	03/08/2018--00:46:00	34.75	0	-0.786298	0.364881	-0.494195
116488	03/08/2018--00:47:00	34.77	0	-0.786298	0.364881	-0.479121
116548	03/08/2018--00:48:00	34.8	0	-0.786298	0.379863	-0.494195
116608	03/08/2018--00:49:00	34.79	0	-0.786298	0.379863	-0.479121
116668	03/08/2018--00:50:00	34.81	0	-0.786298	0.379863	-0.479121
116728	03/08/2018--00:51:00	34.84	0	-0.786298	0.364881	-0.494195
116788	03/08/2018--00:52:00	34.82	0	-0.786298	0.379863	-0.479121
116848	03/08/2018--00:53:00	34.84	0	-0.786298	0.379863	-0.494195
116908	03/08/2018--00:54:00	34.85	0	-0.786298	0.364881	-0.494195
116968	03/08/2018--00:55:00	34.87	0	-0.786298	0.379863	-0.494195
117028	03/08/2018--00:56:00	34.89	0	-0.786298	0.379863	-0.479121
117088	03/08/2018--00:57:00	34.9	0	-0.786298	0.379863	-0.494195
117148	03/08/2018--00:58:00	34.91	0	-0.786298	0.364881	-0.494195
117208	03/08/2018--00:59:00	34.9	0	-0.786298	0.379863	-0.479121
117268	03/08/2018--01:00:00	34.92	0	-0.786298	0.379863	-0.494195
117328	03/08/2018--01:01:00	34.93	0	-0.786298	0.379863	-0.494195
117388	03/08/2018--01:02:00	34.95	0	-0.786298	0.379863	-0.479121
117448	03/08/2018--01:03:00	34.95	0	-0.786298	0.379863	-0.479121
117508	03/08/2018--01:04:00	34.95	0	-0.786298	0.379863	-0.479121
117568	03/08/2018--01:05:00	34.97	0	-0.786298	0.379863	-0.494195
117628	03/08/2018--01:06:00	34.98	0	-0.786298	0.379863	-0.494195
117688	03/08/2018--01:07:00	34.99	0	-0.786298	0.379863	-0.494195
117748	03/08/2018--01:08:00	34.99	0	-0.786298	0.379863	-0.479121
117808	03/08/2018--01:09:00	35	0	-0.770628	0.379863	-0.494195
117868	03/08/2018--01:10:00	35.01	0	-0.786298	0.379863	-0.494195
117928	03/08/2018--01:11:00	35.04	0	-0.786298	0.379863	-0.494195
117988	03/08/2018--01:12:00	35.04	0	-0.786298	0.379863	-0.494195
118048	03/08/2018--01:13:00	35.05	0	-0.786298	0.379863	-0.479121
118108	03/08/2018--01:14:00	35.06	0	-0.786298	0.379863	-0.494195
118168	03/08/2018--01:15:00	35.08	0	-0.786298	0.379863	-0.494195
118228	03/08/2018--01:16:00	35.1	0	-0.786298	0.379863	-0.494195
118288	03/08/2018--01:17:00	35.1	0	-0.786298	0.364881	-0.494195
118348	03/08/2018--01:18:00	35.12	0	-0.786298	0.379863	-0.494195
118408	03/08/2018--01:19:00	35.11	0	-0.786298	0.379863	-0.494195
118468	03/08/2018--01:20:00	35.11	0	-0.786298	0.379863	-0.479121
118528	03/08/2018--01:21:00	35.14	0	-0.786298	0.379863	-0.479121
118588	03/08/2018--01:22:00	35.13	0	-0.786298	0.379863	-0.479121
118648	03/08/2018--01:23:00	35.17	0	-0.786298	0.379863	-0.494195
118708	03/08/2018--01:24:00	35.16	0	-0.786298	0.379863	-0.479121
118768	03/08/2018--01:25:00	35.17	0	-0.786298	0.379863	-0.494195
118828	03/08/2018--01:26:00	35.19	0	-0.786298	0.379863	-0.494195
118888	03/08/2018--01:27:00	35.18	0	-0.786298	0.379863	-0.494195
118948	03/08/2018--01:28:00	35.18	0	-0.786298	0.379863	-0.479121
119008	03/08/2018--01:29:00	35.1	10	-0.707948	0.215062	0.681572
119068	03/08/2018--01:30:00	34.84	0	-0.707948	0.215062	0.681572
119128	03/08/2018--01:31:00	34.63	1	-0.707948	0.215062	0.681572
119188	03/08/2018--01:32:00	34.5	0	-0.707948	0.215062	0.696646
119248	03/08/2018--01:33:00	34.39	1	-0.707948	0.215062	0.681572
119308	03/08/2018--01:34:00	34.35	0	-0.707948	0.215062	0.681572
119368	03/08/2018--01:35:00	34.25	64	-0.0341382	0.27499	0.952902
119428	03/08/2018--01:36:00	34.19	0	-0.0341382	0.260008	0.952902
119488	03/08/2018--01:37:00	34.15	0	0.106892	0.27499	0.952902
119548	03/08/2018--01:38:00	34.13	1	0.263592	0.289971	0.907681
119608	03/08/2018--01:39:00	34.12	0	0.279262	0.289971	0.907681
119668	03/08/2018--01:40:00	34.1	0	0.279262	0.27499	0.907681
119728	03/08/2018--01:41:00	34.1	0	0.279262	0.27499	0.907681
119788	03/08/2018--01:42:00	34.09	0	0.279262	0.27499	0.907681
119848	03/08/2018--01:43:00	34.09	0	0.279262	0.27499	0.922754
119908	03/08/2018--01:44:00	34.09	0	0.279262	0.289971	0.922754
119968	03/08/2018--01:45:00	34.1	0	0.279262	0.27499	0.907681
120028	03/08/2018--01:46:00	34.08	0	0.279262	0.27499	0.907681
120088	03/08/2018--01:47:00	34.08	0	0.294932	0.289971	0.907681
120148	03/08/2018--01:48:00	34.09	0	0.279262	0.260008	0.922754
120208	03/08/2018--01:49:00	34.09	0	0.279262	0.27499	0.907681
120268	03/08/2018--01:50:00	34.09	0	0.279262	0.27499	0.907681
120328	03/08/2018--01:51:00	34.07	0	0.294932	0.27499	0.922754
120388	03/08/2018--01:52:00	34.08	0	0.279262	0.27499	0.907681
120448	03/08/2018--01:53:00	34.11	0	0.294932	0.27499	0.922754
120508	03/08/2018--01:54:00	34.1	0	0.279262	0.27499	0.922754
120568	03/08/2018--01:55:00	34.08	0	0.294932	0.27499	0.907681
120628	03/08/2018--01:56:00	34.09	0	0.294932	0.27499	0.922754
120688	03/08/2018--01:57:00	34.09	0	0.294932	0.27499	0.907681
120748	03/08/2018--01:58:00	34.09	0	0.294932	0.27499	0.907681
120808	03/08/2018--01:59:00	34.09	0	0.294932	0.27499	0.907681
120868	03/08/2018--02:00:00	34.09	0	0.294932	0.27499	0.907681
120928	03/08/2018--02:01:00	34.09	0	0.294932	0.27499	0.907681
120988	03/08/2018--02:02:00	34.1	0	0.294932	0.27499	0.922754
121048	03/08/2018--02:03:00	34.07	0	0.294932	0.27499	0.922754
121108	03/08/2018--02:04:00	34.09	0	0.294932	0.260008	0.922754
121168	03/08/2018--02:05:00	34.09	0	0.294932	0.27499	0.907681
121228	03/08/2018--02:06:00	34.09	0	0.294932	0.27499	0.907681
121288	03/08/2018--02:07:00	34.07	0	0.294932	0.27499	0.907681
121348	03/08/2018--02:08:00	34.07	0	0.294932	0.27499	0.922754
121408	03/08/2018--02:09:00	34.06	0	0.294932	0.27499	0.907681
121468	03/08/2018--02:10:00	34.07	0	0.294932	0.27499	0.922754
121528	03/08/2018--02:11:00	34.07	0	0.294932	0.27499	0.907681
121588	03/08/2018--02:12:00	34.07	0	0.294932	0.260008	0.907681
121648	03/08/2018--02:13:00	34.06	0	0.294932	0.27499	0.907681
121708	03/08/2018--02:14:00	34.13	14	0.859052	-0.174466	-0.494195
121768	03/08/2018--02:15:00	34.23	0	0.859052	-0.174466	-0.494195
121828	03/08/2018--02:16:00	34.34	0	0.843382	-0.174466	-0.509268
121888	03/08/2018--02:17:00	34.45	0	0.906062	-0.129521	-0.403751
121948	03/08/2018--02:18:00	34.54	0	0.906062	-0.114539	-0.418825
122008	03/08/2018--02:19:00	34.62	0	0.906062	-0.114539	-0.433899
122068	03/08/2018--02:20:00	34.67	0	0.937402	-0.129521	-0.313307
122128	03/08/2018--02:21:00	34.75	0	0.937402	-0.129521	-0.328381
122188	03/08/2018--02:22:00	34.8	0	0.937402	-0.144502	-0.328381
122248	03/08/2018--02:23:00	34.83	61	-0.582588	0.185098	0.802163
122308	03/08/2018--02:24:00	34.62	0	-0.613928	0.185098	0.787089
122368	03/08/2018--02:25:00	34.44	0	-0.598258	0.185098	0.772015
122428	03/08/2018--02:26:00	34.33	0	-0.613928	0.185098	0.787089
122488	03/08/2018--02:27:00	34.24	24	-0.801968	0.409826	-0.448973
122548	03/08/2018--02:28:00	34.39	0	-0.786298	0.409826	-0.433899
122608	03/08/2018--02:29:00	34.57	0	-0.786298	0.409826	-0.433899
122668	03/08/2018--02:30:00	34.67	0	-0.786298	0.409826	-0.448973
122728	03/08/2018--02:31:00	34.77	0	-0.786298	0.424808	-0.448973
122788	03/08/2018--02:32:00	34.84	0	-0.786298	0.424808	-0.433899
122848	03/08/2018--02:33:00	34.89	0	-0.786298	0.424808	-0.433899
122908	03/08/2018--02:34:00	34.93	0	-0.786298	0.424808	-0.448973
122968	03/08/2018--02:35:00	34.95	0	-0.786298	0.424808	-0.433899
123028	03/08/2018--02:36:00	35	0	-0.786298	0.424808	-0.448973
123088	03/08/2018--02:37:00	35.02	0	-0.786298	0.424808	-0.448973
123148	03/08/2018--02:38:00	35.04	0	-0.786298	0.424808	-0.448973
123208	03/08/2018--02:39:00	35.08	0	-0.786298	0.424808	-0.448973
123268	03/08/2018--02:40:00	35.11	0	-0.786298	0.424808	-0.448973
123328	03/08/2018--02:41:00	35.13	0	-0.786298	0.424808	-0.448973
123388	03/08/2018--02:42:00	35.14	0	-0.786298	0.424808	-0.448973
123448	03/08/2018--02:43:00	35.15	0	-0.786298	0.424808	-0.433899
123508	03/08/2018--02:44:00	35.16	0	-0.786298	0.424808	-0.448973
123568	03/08/2018--02:45:00	35.16	0	-0.770628	0.424808	-0.448973
123628	03/08/2018--02:46:00	35.21	0	-0.786298	0.424808	-0.448973
123688	03/08/2018--02:47:00	35.2	0	-0.770628	0.424808	-0.448973
123748	03/08/2018--02:48:00	35.22	0	-0.770628	0.424808	-0.448973
123808	03/08/2018--02:49:00	35.23	0	-0.786298	0.424808	-0.433899
123868	03/08/2018--02:50:00	35.23	0	-0.786298	0.424808	-0.448973
123928	03/08/2018--02:51:00	35.25	0	-0.770628	0.424808	-0.448973
123988	03/08/2018--02:52:00	35.26	0	-0.786298	0.424808	-0.448973
124048	03/08/2018--02:53:00	35.27	0	-0.770628	0.424808	-0.448973
124108	03/08/2018--02:54:00	35.28	0	-0.786298	0.424808	-0.448973
124168	03/08/2018--02:55:00	35.26	34	-0.676608	0.215062	0.71172
124228	03/08/2018--02:56:00	35.04	0	-0.676608	0.185098	0.71172
124288	03/08/2018--02:57:00	34.75	0	-0.692278	0.20008	0.71172
124348	03/08/2018--02:58:00	34.57	0	-0.676608	0.185098	0.726793
124408	03/08/2018--02:59:00	34.43	0	-0.676608	0.185098	0.71172
124468	03/08/2018--03:00:00	34.3	0	-0.692278	0.185098	0.71172
124528	03/08/2018--03:01:00	34.23	0	-0.692278	0.185098	0.71172
124588	03/08/2018--03:02:00	34.16	0	-0.676608	0.20008	0.71172
124648	03/08/2018--03:03:00	34.13	0	-0.676608	0.20008	0.71172
124708	03/08/2018--03:04:00	34.07	0	-0.676608	0.185098	0.71172
124768	03/08/2018--03:05:00	34.02	0	-0.692278	0.185098	0.71172
124828	03/08/2018--03:06:00	34.01	0	-0.676608	0.185098	0.726793
124888	03/08/2018--03:07:00	33.99	0	-0.676608	0.185098	0.71172
124948	03/08/2018--03:08:00	33.97	0	-0.692278	0.185098	0.71172
125008	03/08/2018--03:09:00	33.96	0	-0.676608	0.185098	0.71172
125068	03/08/2018--03:10:00	33.95	0	-0.692278	0.185098	0.71172
125128	03/08/2018--03:11:00	33.93	0	-0.692278	0.185098	0.696646
125188	03/08/2018--03:12:00	33.93	0	-0.676608	0.185098	0.71172
125248	03/08/2018--03:13:00	33.93	0	-0.692278	0.185098	0.71172
125308	03/08/2018--03:14:00	33.92	0	-0.676608	0.185098	0.71172
125368	03/08/2018--03:15:00	33.91	0	-0.692278	0.20008	0.71172
125428	03/08/2018--03:16:00	33.91	0	-0.676608	0.185098	0.71172
125488	03/08/2018--03:17:00	33.91	0	-0.676608	0.185098	0.71172
125548	03/08/2018--03:18:00	33.9	0	-0.692278	0.185098	0.71172
125608	03/08/2018--03:19:00	33.9	0	-0.692278	0.170117	0.71172
125668	03/08/2018--03:20:00	33.91	0	-0.692278	0.185098	0.71172
125728	03/08/2018--03:21:00	33.89	0	-0.692278	0.185098	0.696646
125788	03/08/2018--03:22:00	33.91	0	-0.692278	0.185098	0.71172
125848	03/08/2018--03:23:00	33.89	0	-0.676608	0.185098	0.696646
125908	03/08/2018--03:24:00	33.88	0	-0.692278	0.185098	0.71172
125968	03/08/2018--03:25:00	33.89	0	-0.692278	0.185098	0.696646
126028	03/08/2018--03:26:00	33.89	0	-0.676608	0.185098	0.71172
126088	03/08/2018--03:27:00	33.88	0	-0.692278	0.185098	0.71172
126148	03/08/2018--03:28:00	33.87	0	-0.692278	0.185098	0.71172
126208	03/08/2018--03:29:00	33.87	0	-0.660938	0.185098	0.741867
126268	03/08/2018--03:30:00	33.87	0	-0.707948	0.185098	0.696646
126328	03/08/2018--03:31:00	33.93	7	-0.754958	0.424808	-0.509268
126388	03/08/2018--03:32:00	34.14	0	-0.754958	0.424808	-0.494195
126448	03/08/2018--03:33:00	34.28	0	-0.754958	0.424808	-0.494195
126508	03/08/2018--03:34:00	34.37	0	-0.739288	0.424808	-0.494195
126568	03/08/2018--03:35:00	34.45	0	-0.739288	0.43979	-0.509268
126628	03/08/2018--03:36:00	34.47	44	-0.0341382	0.27499	0.967976
126688	03/08/2018--03:37:00	34.34	0	-0.0341382	0.27499	0.967976
126748	03/08/2018--03:38:00	34.25	0	-0.0341382	0.27499	0.967976
126808	03/08/2018--03:39:00	34.17	0	-0.0341382	0.27499	0.967976
126868	03/08/2018--03:40:00	34.11	0	-0.0341382	0.27499	0.967976
126928	03/08/2018--03:41:00	34.07	0	-0.0341382	0.27499	0.967976
126988	03/08/2018--03:42:00	34.05	0	-0.0341382	0.27499	0.967976
127048	03/08/2018--03:43:00	34.04	0	-0.0498082	0.27499	0.967976
127108	03/08/2018--03:44:00	34	6	0.968741	-0.189448	-0.117346
127168	03/08/2018--03:45:00	33.97	0	0.984411	-0.174466	-0.117346
127228	03/08/2018--03:46:00	33.91	0	0.968741	-0.174466	-0.117346
127288	03/08/2018--03:47:00	33.89	0	0.968741	-0.174466	-0.117346
127348	03/08/2018--03:48:00	33.88	0	0.968741	-0.189448	-0.13242
127408	03/08/2018--03:49:00	33.84	0	0.968741	-0.174466	-0.13242
127468	03/08/2018--03:50:00	33.83	0	0.968741	-0.174466	-0.13242
127528	03/08/2018--03:51:00	33.82	0	0.968741	-0.174466	-0.13242
127588	03/08/2018--03:52:00	33.81	0	0.968741	-0.174466	-0.13242
127648	03/08/2018--03:53:00	33.8	0	0.968741	-0.174466	-0.13242
127708	03/08/2018--03:54:00	33.8	0	0.968741	-0.174466	-0.13242
127768	03/08/2018--03:55:00	33.79	0	0.968741	-0.174466	-0.13242
127828	03/08/2018--03:56:00	33.79	0	0.968741	-0.174466	-0.13242
127888	03/08/2018--03:57:00	33.77	0	0.968741	-0.174466	-0.13242
127948	03/08/2018--03:58:00	33.78	0	0.968741	-0.174466	-0.13242
128008	03/08/2018--03:59:00	33.79	0	0.968741	-0.174466	-0.13242
128068	03/08/2018--04:00:00	33.78	0	0.968741	-0.174466	-0.13242
128128	03/08/2018--04:01:00	33.78	0	0.968741	-0.174466	-0.13242
128188	03/08/2018--04:02:00	33.78	0	0.968741	-0.174466	-0.147494
128248	03/08/2018--04:03:00	33.77	29	-0.692278	0.20008	0.71172
128308	03/08/2018--04:04:00	33.75	1	-0.692278	0.185098	0.696646
128368	03/08/2018--04:05:00	33.69	0	-0.692278	0.185098	0.696646
128428	03/08/2018--04:06:00	33.71	1	-0.692278	0.20008	0.696646
128488	03/08/2018--04:07:00	33.69	2	-0.707948	0.185098	0.696646
128548	03/08/2018--04:08:00	33.68	1	-0.707948	0.185098	0.696646
128608	03/08/2018--04:09:00	33.68	2	-0.707948	0.185098	0.696646
128668	03/08/2018--04:10:00	33.68	0	-0.707948	0.185098	0.696646
128728	03/08/2018--04:11:00	33.66	2	-0.707948	0.185098	0.696646
128788	03/08/2018--04:12:00	33.65	0	-0.707948	0.185098	0.696646
128848	03/08/2018--04:13:00	33.66	2	-0.707948	0.20008	0.696646
128908	03/08/2018--04:14:00	33.66	0	-0.707948	0.185098	0.696646
128968	03/08/2018--04:15:00	33.68	0	-0.707948	0.185098	0.696646
129028	03/08/2018--04:16:00	33.67	1	-0.692278	0.185098	0.696646
129088	03/08/2018--04:17:00	33.68	0	-0.707948	0.185098	0.681572
129148	03/08/2018--04:18:00	33.68	0	-0.707948	0.185098	0.696646
129208	03/08/2018--04:19:00	33.67	0	-0.707948	0.185098	0.696646
129268	03/08/2018--04:20:00	33.69	1	-0.707948	0.185098	0.696646
129328	03/08/2018--04:21:00	33.7	0	-0.692278	0.20008	0.681572
129388	03/08/2018--04:22:00	33.7	1	-0.707948	0.185098	0.696646
129448	03/08/2018--04:23:00	33.71	2	-0.707948	0.185098	0.681572
129508	03/08/2018--04:24:00	33.71	0	-0.707948	0.185098	0.696646
129568	03/08/2018--04:25:00	33.72	0	-0.707948	0.185098	0.681572
129628	03/08/2018--04:26:00	33.71	0	-0.707948	0.185098	0.681572
129688	03/08/2018--04:27:00	33.73	0	-0.707948	0.185098	0.681572
129748	03/08/2018--04:28:00	33.73	0	-0.707948	0.20008	0.681572
129808	03/08/2018--04:29:00	33.73	0	-0.707948	0.185098	0.696646
129868	03/08/2018--04:30:00	33.73	0	-0.707948	0.185098	0.696646
129928	03/08/2018--04:31:00	33.74	0	-0.707948	0.185098	0.696646
129988	03/08/2018--04:32:00	33.73	0	-0.707948	0.185098	0.681572
130048	03/08/2018--04:33:00	33.73	0	-0.707948	0.185098	0.696646
130108	03/08/2018--04:34:00	33.73	0	-0.707948	0.20008	0.681572
130168	03/08/2018--04:35:00	33.73	0	-0.707948	0.185098	0.681572
130228	03/08/2018--04:36:00	33.74	0	-0.707948	0.185098	0.681572
130288	03/08/2018--04:37:00	33.76	0	-0.707948	0.185098	0.696646
130348	03/08/2018--04:38:00	33.76	0	-0.707948	0.185098	0.681572
130408	03/08/2018--04:39:00	33.78	0	-0.707948	0.185098	0.681572
130468	03/08/2018--04:40:00	33.77	0	-0.707948	0.185098	0.681572
130528	03/08/2018--04:41:00	33.79	0	-0.707948	0.185098	0.681572
130588	03/08/2018--04:42:00	33.79	0	-0.707948	0.185098	0.681572
130648	03/08/2018--04:43:00	33.82	15	-0.754958	0.349899	-0.55449
130708	03/08/2018--04:44:00	33.95	0	-0.754958	0.349899	-0.569564
130768	03/08/2018--04:45:00	34.09	1	-0.754958	0.349899	-0.55449
130828	03/08/2018--04:46:00	34.2	0	-0.754958	0.349899	-0.55449
130888	03/08/2018--04:47:00	34.26	0	-0.739288	0.349899	-0.569564
130948	03/08/2018--04:48:00	34.33	0	-0.739288	0.349899	-0.55449
131008	03/08/2018--04:49:00	34.39	7	-0.676608	0.140153	0.741867
131068	03/08/2018--04:50:00	34.32	0	-0.707948	0.140153	0.696646
131128	03/08/2018--04:51:00	34.23	0	-0.707948	0.140153	0.696646
131188	03/08/2018--04:52:00	34.13	0	-0.707948	0.140153	0.696646
131248	03/08/2018--04:53:00	34.08	0	-0.707948	0.155135	0.696646
131308	03/08/2018--04:54:00	34.02	0	-0.707948	0.140153	0.696646
131368	03/08/2018--04:55:00	33.99	0	-0.707948	0.155135	0.696646
131428	03/08/2018--04:56:00	33.97	0	-0.707948	0.155135	0.696646
131488	03/08/2018--04:57:00	33.95	0	-0.723618	0.140153	0.681572
131548	03/08/2018--04:58:00	33.96	0	-0.723618	0.155135	0.696646
131608	03/08/2018--04:59:00	33.95	0	-0.723618	0.155135	0.696646
131668	03/08/2018--05:00:00	33.94	0	-0.707948	0.155135	0.681572
