# Supplementary material for: A randomized cross-over trial investigating differences in 24-h personal air and skin temperatures using wearable sensors between two climatologically contrasting settings
Source: Sci Rep. 2021 Nov 10;11:22020. doi: 10.1038/s41598-021-01180-y (PMC8580978; doi:10.1038/s41598-021-01180-y)
Supplement: Supplementary file 2 — Supplementary Data. [file 41598_2021_1180_MOESM2_ESM.zip › New folder/new/T26_S2new.csv]

Index	Date	Temperature	Activity	X-axis	Y-axis	Z-axis	Marker
42420	18/08/2018--05:00:00	34.25	0	-0.113113	0.468323	0.867289
42480	18/08/2018--05:01:00	34.25	0	-0.0972868	0.468323	0.867289
42540	18/08/2018--05:02:00	34.24	0	-0.113113	0.453099	0.867289
42600	18/08/2018--05:03:00	34.25	0	-0.113113	0.453099	0.867289
42660	18/08/2018--05:04:00	34.24	0	-0.113113	0.468323	0.867289
42720	18/08/2018--05:05:00	34.25	0	-0.113113	0.453099	0.867289
42780	18/08/2018--05:06:00	34.23	0	-0.113113	0.453099	0.867289
42840	18/08/2018--05:07:00	34.22	0	-0.113113	0.453099	0.867289
42900	18/08/2018--05:08:00	34.22	0	-0.113113	0.453099	0.867289
42960	18/08/2018--05:09:00	34.21	0	-0.113113	0.453099	0.867289
43020	18/08/2018--05:10:00	34.21	0	-0.113113	0.453099	0.867289
43080	18/08/2018--05:11:00	34.19	0	-0.113113	0.453099	0.867289
43140	18/08/2018--05:12:00	34.2	0	0.235064	0.940282	-0.343649
43200	18/08/2018--05:13:00	34.18	56	-0.303028	-0.597389	0.747691
43260	18/08/2018--05:14:00	34.15	0	-0.303028	-0.612613	0.76264
43320	18/08/2018--05:15:00	34.11	0	-0.318854	-0.612613	0.76264
43380	18/08/2018--05:16:00	34.04	0	-0.303028	-0.612613	0.747691
43440	18/08/2018--05:17:00	33.98	0	-0.303028	-0.612613	0.76264
43500	18/08/2018--05:18:00	33.92	0	-0.303028	-0.597389	0.747691
43560	18/08/2018--05:19:00	33.89	0	-0.303028	-0.597389	0.76264
43620	18/08/2018--05:20:00	33.85	0	-0.303028	-0.597389	0.747691
43680	18/08/2018--05:21:00	33.84	0	-0.318854	-0.597389	0.76264
43740	18/08/2018--05:22:00	33.79	0	-0.303028	-0.597389	0.76264
43800	18/08/2018--05:23:00	33.79	0	-0.303028	-0.597389	0.76264
43860	18/08/2018--05:24:00	33.77	0	-0.303028	-0.597389	0.747691
43920	18/08/2018--05:25:00	33.77	0	-0.318854	-0.612613	0.747691
43980	18/08/2018--05:26:00	33.77	0	-0.318854	-0.612613	0.747691
44040	18/08/2018--05:27:00	33.75	0	-0.303028	-0.597389	0.747691
44100	18/08/2018--05:28:00	33.73	0	-0.318854	-0.612613	0.747691
44160	18/08/2018--05:29:00	33.7	0	-0.318854	-0.612613	0.76264
44220	18/08/2018--05:30:00	33.67	0	-0.318854	-0.597389	0.747691
44280	18/08/2018--05:31:00	33.67	0	-0.318854	-0.612613	0.76264
44340	18/08/2018--05:32:00	33.66	0	-0.318854	-0.612613	0.747691
44400	18/08/2018--05:33:00	33.66	0	-0.318854	-0.612613	0.747691
44460	18/08/2018--05:34:00	33.64	0	-0.318854	-0.597389	0.747691
44520	18/08/2018--05:35:00	33.63	0	-0.318854	-0.597389	0.747691
44580	18/08/2018--05:36:00	33.59	0	-0.318854	-0.612613	0.747691
44640	18/08/2018--05:37:00	33.6	0	-0.318854	-0.597389	0.747691
44700	18/08/2018--05:38:00	33.61	0	-0.318854	-0.612613	0.747691
44760	18/08/2018--05:39:00	33.61	0	-0.318854	-0.597389	0.747691
44820	18/08/2018--05:40:00	33.6	0	-0.318854	-0.612613	0.747691
44880	18/08/2018--05:41:00	33.56	0	-0.318854	-0.597389	0.747691
44940	18/08/2018--05:42:00	33.55	0	-0.318854	-0.612613	0.747691
45000	18/08/2018--05:43:00	33.56	0	-0.318854	-0.597389	0.747691
45060	18/08/2018--05:44:00	33.56	0	-0.318854	-0.597389	0.747691
45120	18/08/2018--05:45:00	33.54	0	-0.318854	-0.597389	0.747691
45180	18/08/2018--05:46:00	33.54	0	-0.318854	-0.612613	0.747691
45240	18/08/2018--05:47:00	33.52	0	-0.318854	-0.597389	0.747691
45300	18/08/2018--05:48:00	33.5	0	-0.318854	-0.612613	0.76264
45360	18/08/2018--05:49:00	33.5	0	-0.318854	-0.612613	0.747691
45420	18/08/2018--05:50:00	33.48	0	-0.318854	-0.612613	0.747691
45480	18/08/2018--05:51:00	33.48	0	-0.318854	-0.597389	0.747691
45540	18/08/2018--05:52:00	33.47	0	-0.318854	-0.597389	0.747691
45600	18/08/2018--05:53:00	33.45	0	-0.318854	-0.597389	0.747691
45660	18/08/2018--05:54:00	33.42	0	-0.318854	-0.612613	0.747691
45720	18/08/2018--05:55:00	33.43	0	-0.318854	-0.612613	0.747691
45780	18/08/2018--05:56:00	33.42	0	-0.318854	-0.612613	0.747691
45840	18/08/2018--05:57:00	33.41	0	-0.318854	-0.612613	0.747691
45900	18/08/2018--05:58:00	33.39	0	-0.318854	-0.612613	0.747691
45960	18/08/2018--05:59:00	33.39	0	-0.318854	-0.612613	0.747691
46020	18/08/2018--06:00:00	33.38	0	-0.318854	-0.612613	0.747691
46080	18/08/2018--06:01:00	33.41	0	-0.318854	-0.612613	0.747691
46140	18/08/2018--06:02:00	33.4	0	-0.318854	-0.612613	0.747691
46200	18/08/2018--06:03:00	33.39	0	-0.318854	-0.612613	0.747691
46260	18/08/2018--06:04:00	33.39	0	-0.318854	-0.612613	0.76264
46320	18/08/2018--06:05:00	33.38	0	-0.318854	-0.612613	0.747691
46380	18/08/2018--06:06:00	33.37	0	-0.318854	-0.612613	0.747691
46440	18/08/2018--06:07:00	33.33	63	-0.0656344	0.209507	0.956989
46500	18/08/2018--06:08:00	33.36	0	-0.0814606	0.194283	0.956989
46560	18/08/2018--06:09:00	33.41	0	-0.0814606	0.179059	0.956989
46620	18/08/2018--06:10:00	33.43	0	-0.0656344	0.179059	0.956989
46680	18/08/2018--06:11:00	33.45	0	-0.0656344	0.179059	0.956989
46740	18/08/2018--06:12:00	33.47	0	-0.0656344	0.163834	0.971938
46800	18/08/2018--06:13:00	33.5	0	-0.0656344	0.163834	0.971938
46860	18/08/2018--06:14:00	33.52	0	-0.0656344	0.179059	0.971938
46920	18/08/2018--06:15:00	33.54	0	-0.0656344	0.179059	0.971938
46980	18/08/2018--06:16:00	33.56	0	-0.0656344	0.179059	0.971938
47040	18/08/2018--06:17:00	33.53	0	-0.0656344	0.179059	0.971938
47100	18/08/2018--06:18:00	33.57	0	-0.0814606	0.163834	0.971938
47160	18/08/2018--06:19:00	33.56	0	-0.0656344	0.163834	0.971938
47220	18/08/2018--06:20:00	33.6	0	-0.0656344	0.179059	0.971938
47280	18/08/2018--06:21:00	33.57	0	-0.0656344	0.163834	0.971938
47340	18/08/2018--06:22:00	33.59	0	-0.0656344	0.179059	0.971938
47400	18/08/2018--06:23:00	33.61	0	-0.0656344	0.163834	0.971938
47460	18/08/2018--06:24:00	33.6	0	-0.0656344	0.163834	0.971938
47520	18/08/2018--06:25:00	33.6	0	-0.0656344	0.163834	0.971938
47580	18/08/2018--06:26:00	33.62	0	-0.0656344	0.483548	0.85234
47640	18/08/2018--06:27:00	33.61	1	-0.0498082	0.483548	0.867289
47700	18/08/2018--06:28:00	33.59	0	-0.0498082	0.498772	0.867289
47760	18/08/2018--06:29:00	33.61	1	-0.0656344	0.483548	0.867289
47820	18/08/2018--06:30:00	33.61	1	-0.0656344	0.483548	0.85234
47880	18/08/2018--06:31:00	33.59	3	-0.0498082	0.483548	0.867289
47940	18/08/2018--06:32:00	33.59	1	-0.0656344	0.483548	0.867289
48000	18/08/2018--06:33:00	33.56	1	-0.0498082	0.483548	0.867289
48060	18/08/2018--06:34:00	33.57	3	-0.0498082	0.483548	0.867289
48120	18/08/2018--06:35:00	33.57	0	-0.0498082	0.483548	0.85234
48180	18/08/2018--06:36:00	33.59	2	-0.0498082	0.483548	0.85234
48240	18/08/2018--06:37:00	33.57	2	-0.0498082	0.483548	0.85234
48300	18/08/2018--06:38:00	33.59	2	-0.0498082	0.483548	0.867289
48360	18/08/2018--06:39:00	33.57	1	-0.0498082	0.483548	0.867289
48420	18/08/2018--06:40:00	33.56	0	-0.0498082	0.483548	0.867289
48480	18/08/2018--06:41:00	33.54	195	-0.999381	-0.171104	0.104847
48540	18/08/2018--06:42:00	33.54	338	-0.999381	-0.110206	-0.179201
48600	18/08/2018--06:43:00	33.5	349	-0.936076	-0.140655	-0.194151
48660	18/08/2018--06:44:00	33.45	291	-0.350506	-0.582165	0.77759
48720	18/08/2018--06:45:00	33.46	0	-0.318854	-0.536491	0.80749
48780	18/08/2018--06:46:00	33.52	0	-0.318854	-0.536491	0.80749
48840	18/08/2018--06:47:00	33.53	0	-0.303028	-0.536491	0.79254
48900	18/08/2018--06:48:00	33.58	0	-0.303028	-0.536491	0.80749
48960	18/08/2018--06:49:00	33.59	0	-0.303028	-0.536491	0.80749
49020	18/08/2018--06:50:00	33.58	0	-0.303028	-0.536491	0.80749
49080	18/08/2018--06:51:00	33.59	0	-0.303028	-0.521267	0.80749
49140	18/08/2018--06:52:00	33.6	0	-0.303028	-0.536491	0.80749
49200	18/08/2018--06:53:00	33.61	0	-0.303028	-0.536491	0.80749
49260	18/08/2018--06:54:00	33.61	0	-0.303028	-0.536491	0.80749
49320	18/08/2018--06:55:00	33.64	0	-0.303028	-0.536491	0.80749
49380	18/08/2018--06:56:00	33.63	0	-0.303028	-0.536491	0.80749
49440	18/08/2018--06:57:00	33.61	0	-0.287201	-0.536491	0.80749
49500	18/08/2018--06:58:00	33.6	0	-0.303028	-0.536491	0.80749
49560	18/08/2018--06:59:00	33.62	0	-0.303028	-0.536491	0.80749
49620	18/08/2018--07:00:00	33.61	0	-0.303028	-0.536491	0.80749
49680	18/08/2018--07:01:00	33.62	0	-0.303028	-0.536491	0.80749
49740	18/08/2018--07:02:00	33.63	0	-0.303028	-0.536491	0.80749
49800	18/08/2018--07:03:00	33.64	0	-0.303028	-0.536491	0.80749
49860	18/08/2018--07:04:00	33.64	0	-0.303028	-0.536491	0.80749
49920	18/08/2018--07:05:00	33.64	0	-0.287201	-0.536491	0.80749
49980	18/08/2018--07:06:00	33.64	0	-0.287201	-0.536491	0.80749
50040	18/08/2018--07:07:00	33.64	0	-0.287201	-0.536491	0.80749
50100	18/08/2018--07:08:00	33.64	0	-0.287201	-0.536491	0.80749
50160	18/08/2018--07:09:00	33.66	0	-0.303028	-0.536491	0.79254
50220	18/08/2018--07:10:00	33.64	0	-0.287201	-0.536491	0.80749
50280	18/08/2018--07:11:00	33.64	0	-0.303028	-0.536491	0.80749
50340	18/08/2018--07:12:00	33.65	0	-0.287201	-0.536491	0.80749
50400	18/08/2018--07:13:00	33.67	0	-0.287201	-0.536491	0.80749
50460	18/08/2018--07:14:00	33.67	0	-0.287201	-0.536491	0.80749
50520	18/08/2018--07:15:00	33.67	0	-0.303028	-0.536491	0.80749
50580	18/08/2018--07:16:00	33.69	0	-0.287201	-0.536491	0.80749
50640	18/08/2018--07:17:00	33.68	0	-0.303028	-0.536491	0.80749
50700	18/08/2018--07:18:00	33.69	0	-0.303028	-0.536491	0.80749
50760	18/08/2018--07:19:00	33.69	0	-0.287201	-0.536491	0.80749
50820	18/08/2018--07:20:00	33.69	0	-0.287201	-0.536491	0.80749
50880	18/08/2018--07:21:00	33.7	0	-0.287201	-0.536491	0.80749
50940	18/08/2018--07:22:00	33.69	0	-0.287201	-0.536491	0.80749
51000	18/08/2018--07:23:00	33.69	0	-0.287201	-0.536491	0.80749
51060	18/08/2018--07:24:00	33.7	0	-0.303028	-0.536491	0.80749
51120	18/08/2018--07:25:00	33.7	0	-0.287201	-0.536491	0.80749
51180	18/08/2018--07:26:00	33.69	0	-0.287201	-0.536491	0.79254
51240	18/08/2018--07:27:00	33.69	0	-0.287201	-0.536491	0.80749
51300	18/08/2018--07:28:00	33.7	0	-0.287201	-0.536491	0.80749
51360	18/08/2018--07:29:00	33.71	0	-0.287201	-0.536491	0.80749
51420	18/08/2018--07:30:00	33.71	0	-0.287201	-0.536491	0.80749
51480	18/08/2018--07:31:00	33.71	0	-0.287201	-0.536491	0.80749
51540	18/08/2018--07:32:00	33.71	0	-0.287201	-0.536491	0.80749
51600	18/08/2018--07:33:00	33.71	0	-0.287201	-0.536491	0.80749
51660	18/08/2018--07:34:00	33.71	0	-0.287201	-0.536491	0.80749
51720	18/08/2018--07:35:00	33.7	0	-0.287201	-0.536491	0.80749
51780	18/08/2018--07:36:00	33.72	0	-0.287201	-0.536491	0.80749
51840	18/08/2018--07:37:00	33.72	0	-0.287201	-0.536491	0.80749
51900	18/08/2018--07:38:00	33.72	0	-0.287201	-0.536491	0.80749
51960	18/08/2018--07:39:00	33.71	0	-0.303028	-0.536491	0.80749
52020	18/08/2018--07:40:00	33.71	0	-0.287201	-0.536491	0.80749
52080	18/08/2018--07:41:00	33.7	0	-0.287201	-0.536491	0.80749
52140	18/08/2018--07:42:00	33.71	0	-0.287201	-0.536491	0.80749
52200	18/08/2018--07:43:00	33.71	0	-0.287201	-0.536491	0.80749
52260	18/08/2018--07:44:00	33.72	0	-0.287201	-0.536491	0.80749
52320	18/08/2018--07:45:00	33.72	0	-0.287201	-0.551716	0.80749
52380	18/08/2018--07:46:00	33.74	0	-0.287201	-0.536491	0.80749
52440	18/08/2018--07:47:00	33.73	0	-0.287201	-0.536491	0.80749
52500	18/08/2018--07:48:00	33.74	0	-0.287201	-0.536491	0.80749
52560	18/08/2018--07:49:00	33.71	0	-0.287201	-0.536491	0.80749
52620	18/08/2018--07:50:00	33.73	0	-0.287201	-0.536491	0.80749
52680	18/08/2018--07:51:00	33.72	0	-0.287201	-0.536491	0.80749
52740	18/08/2018--07:52:00	33.71	0	-0.287201	-0.536491	0.80749
52800	18/08/2018--07:53:00	33.71	0	-0.287201	-0.536491	0.80749
52860	18/08/2018--07:54:00	33.71	0	-0.287201	-0.536491	0.80749
52920	18/08/2018--07:55:00	33.71	0	-0.303028	-0.536491	0.80749
52980	18/08/2018--07:56:00	33.71	0	-0.303028	-0.536491	0.80749
53040	18/08/2018--07:57:00	33.7	0	-0.287201	-0.536491	0.80749
53100	18/08/2018--07:58:00	33.7	0	-0.303028	-0.536491	0.80749
53160	18/08/2018--07:59:00	33.7	0	-0.287201	-0.536491	0.80749
53220	18/08/2018--08:00:00	33.72	0	-0.287201	-0.536491	0.80749
53280	18/08/2018--08:01:00	33.71	39	-0.303028	-0.962776	0.284245
53340	18/08/2018--08:02:00	33.72	0	-0.303028	-0.962776	0.284245
53400	18/08/2018--08:03:00	33.71	0	-0.303028	-0.962776	0.299195
53460	18/08/2018--08:04:00	33.69	0	-0.303028	-0.962776	0.299195
53520	18/08/2018--08:05:00	33.68	0	-0.303028	-0.962776	0.299195
53580	18/08/2018--08:06:00	33.68	0	-0.303028	-0.962776	0.299195
53640	18/08/2018--08:07:00	33.67	0	-0.303028	-0.962776	0.299195
53700	18/08/2018--08:08:00	33.67	0	-0.303028	-0.962776	0.299195
53760	18/08/2018--08:09:00	33.65	0	-0.303028	-0.962776	0.299195
53820	18/08/2018--08:10:00	33.66	0	-0.303028	-0.962776	0.299195
53880	18/08/2018--08:11:00	33.63	0	-0.303028	-0.947552	0.299195
53940	18/08/2018--08:12:00	33.61	0	-0.303028	-0.962776	0.299195
54000	18/08/2018--08:13:00	33.61	0	-0.287201	-0.962776	0.314145
54060	18/08/2018--08:14:00	33.59	0	-0.303028	-0.962776	0.299195
54120	18/08/2018--08:15:00	33.6	0	-0.303028	-0.962776	0.284245
54180	18/08/2018--08:16:00	33.59	36	-0.318854	-0.521267	0.80749
54240	18/08/2018--08:17:00	33.54	0	-0.318854	-0.521267	0.79254
54300	18/08/2018--08:18:00	33.54	0	-0.318854	-0.536491	0.79254
54360	18/08/2018--08:19:00	33.53	0	-0.318854	-0.536491	0.80749
54420	18/08/2018--08:20:00	33.54	0	-0.318854	-0.536491	0.79254
54480	18/08/2018--08:21:00	33.52	0	-0.33468	-0.536491	0.79254
54540	18/08/2018--08:22:00	33.54	0	-0.318854	-0.521267	0.79254
54600	18/08/2018--08:23:00	33.55	0	-0.33468	-0.521267	0.79254
54660	18/08/2018--08:24:00	33.54	0	-0.318854	-0.521267	0.80749
54720	18/08/2018--08:25:00	33.57	0	-0.318854	-0.536491	0.79254
54780	18/08/2018--08:26:00	33.57	0	-0.318854	-0.521267	0.80749
54840	18/08/2018--08:27:00	33.57	0	-0.33468	-0.536491	0.79254
54900	18/08/2018--08:28:00	33.59	0	-0.318854	-0.521267	0.79254
54960	18/08/2018--08:29:00	33.61	21	-0.429637	-0.901878	0.284245
55020	18/08/2018--08:30:00	33.65	22	-0.271375	-100.845	0.149696
55080	18/08/2018--08:31:00	33.66	0	-0.271375	-100.845	0.164646
55140	18/08/2018--08:32:00	33.69	0	-0.271375	-100.845	0.149696
55200	18/08/2018--08:33:00	33.71	0	-0.287201	-0.993225	0.164646
55260	18/08/2018--08:34:00	33.72	0	-0.271375	-100.845	0.149696
55320	18/08/2018--08:35:00	33.73	0	-0.287201	-100.845	0.164646
55380	18/08/2018--08:36:00	33.72	0	-0.287201	-100.845	0.164646
55440	18/08/2018--08:37:00	33.73	0	-0.287201	-100.845	0.149696
55500	18/08/2018--08:38:00	33.74	0	-0.287201	-100.845	0.164646
55560	18/08/2018--08:39:00	33.75	0	-0.287201	-100.845	0.149696
55620	18/08/2018--08:40:00	33.75	0	-0.287201	-100.845	0.164646
55680	18/08/2018--08:41:00	33.75	0	-0.271375	-100.845	0.164646
55740	18/08/2018--08:42:00	33.77	0	-0.287201	-100.845	0.149696
55800	18/08/2018--08:43:00	33.75	0	-0.287201	-100.845	0.164646
55860	18/08/2018--08:44:00	33.76	0	-0.287201	-100.845	0.164646
55920	18/08/2018--08:45:00	33.76	0	-0.287201	-100.845	0.164646
55980	18/08/2018--08:46:00	33.77	0	-0.287201	-100.845	0.149696
56040	18/08/2018--08:47:00	33.78	0	-0.287201	-100.845	0.149696
56100	18/08/2018--08:48:00	33.79	0	-0.287201	-100.845	0.164646
56160	18/08/2018--08:49:00	33.8	0	-0.287201	-100.845	0.149696
56220	18/08/2018--08:50:00	33.8	0	-0.287201	-100.845	0.164646
56280	18/08/2018--08:51:00	33.81	0	-0.287201	-100.845	0.149696
56340	18/08/2018--08:52:00	33.78	0	-0.287201	-100.845	0.149696
56400	18/08/2018--08:53:00	33.8	0	-0.271375	-100.845	0.119797
56460	18/08/2018--08:54:00	33.81	0	-0.287201	-100.845	0.134746
56520	18/08/2018--08:55:00	33.82	0	-0.287201	-100.845	0.134746
56580	18/08/2018--08:56:00	33.83	0	-0.287201	-100.845	0.134746
56640	18/08/2018--08:57:00	33.84	1	-0.287201	-100.845	0.134746
56700	18/08/2018--08:58:00	33.85	0	-0.287201	-100.845	0.134746
56760	18/08/2018--08:59:00	33.86	0	-0.287201	-100.845	0.134746
56820	18/08/2018--09:00:00	33.87	1	-0.287201	-100.845	0.119797
56880	18/08/2018--09:01:00	33.89	1	-0.287201	-100.845	0.119797
56940	18/08/2018--09:02:00	33.9	0	-0.287201	-0.993225	0.134746
57000	18/08/2018--09:03:00	33.91	0	-0.287201	-100.845	0.149696
57060	18/08/2018--09:04:00	33.91	0	-0.287201	-100.845	0.134746
57120	18/08/2018--09:05:00	33.92	0	-0.287201	-100.845	0.134746
57180	18/08/2018--09:06:00	33.95	1	-0.287201	-100.845	0.134746
57240	18/08/2018--09:07:00	33.94	0	-0.287201	-100.845	0.134746
57300	18/08/2018--09:08:00	33.97	1	-0.271375	-100.845	0.149696
57360	18/08/2018--09:09:00	33.98	2	-0.287201	-100.845	0.149696
57420	18/08/2018--09:10:00	33.98	0	-0.287201	-100.845	0.134746
57480	18/08/2018--09:11:00	33.98	0	-0.287201	-100.845	0.134746
57540	18/08/2018--09:12:00	33.98	0	-0.287201	-100.845	0.134746
57600	18/08/2018--09:13:00	33.99	0	-0.271375	-100.845	0.134746
57660	18/08/2018--09:14:00	34.02	0	-0.287201	-100.845	0.149696
57720	18/08/2018--09:15:00	34.01	1	-0.287201	-100.845	0.134746
57780	18/08/2018--09:16:00	34	0	-0.271375	-100.845	0.134746
57840	18/08/2018--09:17:00	34.01	40	-0.33468	-0.460369	0.82244
57900	18/08/2018--09:18:00	33.95	0	-0.350506	-0.490818	0.80749
57960	18/08/2018--09:19:00	33.92	0	-0.350506	-0.506042	0.80749
58020	18/08/2018--09:20:00	33.91	0	-0.350506	-0.506042	0.80749
58080	18/08/2018--09:21:00	33.9	0	-0.350506	-0.506042	0.80749
58140	18/08/2018--09:22:00	33.92	0	-0.366332	-0.506042	0.79254
58200	18/08/2018--09:23:00	33.91	24	0.0768015	0.818486	0.583242
58260	18/08/2018--09:24:00	33.91	8	-0.20807	-0.2929	0.956989
58320	18/08/2018--09:25:00	33.89	280	-0.967729	0.0420384	-0.328699
58380	18/08/2018--09:26:00	33.81	231	-0.777814	-0.764858	-0.0147522
58440	18/08/2018--09:27:00	33.75	130	-103.103	-0.0188595	-0.0297021
58500	18/08/2018--09:28:00	33.62	0	-0.999381	0.0877118	-0.104451
58560	18/08/2018--09:29:00	33.38	65	-0.983555	-0.15588	0.119797
58620	18/08/2018--09:30:00	33.33	187	-0.92025	-0.262451	-0.328699
58680	18/08/2018--09:31:00	33.31	312	-0.999381	0.0572629	-0.134351
58740	18/08/2018--09:32:00	33.36	203	-0.999381	-0.0949818	-0.2091
58800	18/08/2018--09:33:00	33.35	346	-0.904424	0.0724873	-0.28385
58860	18/08/2018--09:34:00	33.36	210	-0.936076	-0.216777	-0.239
58920	18/08/2018--09:35:00	33.35	363	-0.983555	-0.171104	-0.0596018
58980	18/08/2018--09:36:00	33.34	530	-0.66703	-0.414695	0.687891
59040	18/08/2018--09:37:00	33.32	204	-0.951902	-0.0188595	-0.0297021
59100	18/08/2018--09:38:00	33.31	475	-0.777814	-0.201553	-0.2988
59160	18/08/2018--09:39:00	33.28	260	-0.809466	-0.490818	-0.25395
59220	18/08/2018--09:40:00	33.31	249	-0.92025	-0.140655	-0.119401
59280	18/08/2018--09:41:00	33.33	249	-103.103	-0.490818	-0.0297021
59340	18/08/2018--09:42:00	33.32	688	-103.103	0.0115895	-0.149301
59400	18/08/2018--09:43:00	33.3	467	-0.508768	-0.780083	0.418794
59460	18/08/2018--09:44:00	33.26	319	-122.095	-0.0949818	-0.0895015
59520	18/08/2018--09:45:00	33.25	58	-101.521	-0.0949818	-0.134351
59580	18/08/2018--09:46:00	33.27	126	-0.999381	0.0268139	-0.179201
59640	18/08/2018--09:47:00	33.3	117	-0.999381	-0.0797573	-0.0745517
59700	18/08/2018--09:48:00	33.3	124	-0.999381	-0.0949818	-0.119401
59760	18/08/2018--09:49:00	33.31	120	-0.904424	-0.171104	-0.134351
59820	18/08/2018--09:50:00	33.29	77	-101.521	-0.0340839	-0.179201
59880	18/08/2018--09:51:00	33.33	129	-101.521	-0.110206	-0.0446519
59940	18/08/2018--09:52:00	33.34	52	-101.521	-0.110206	-0.119401
60000	18/08/2018--09:53:00	33.39	62	-101.521	-0.110206	-0.119401
60060	18/08/2018--09:54:00	33.41	118	-101.521	-0.277675	-0.149301
60120	18/08/2018--09:55:00	33.44	51	-0.983555	-0.140655	-0.239
60180	18/08/2018--09:56:00	33.46	113	-0.983555	0.0572629	-0.134351
60240	18/08/2018--09:57:00	33.45	211	-0.714509	-0.0188595	-0.239
60300	18/08/2018--09:58:00	33.43	342	-0.698683	-0.232002	-0.239
60360	18/08/2018--09:59:00	33.38	197	-0.967729	-0.353798	0.119797
60420	18/08/2018--10:00:00	33.37	14	-0.951902	-0.338573	0.119797
60480	18/08/2018--10:01:00	33.36	42	-0.999381	-0.247226	0.0300974
60540	18/08/2018--10:02:00	33.34	2	-0.983555	-0.277675	0.119797
60600	18/08/2018--10:03:00	33.35	0	-0.983555	-0.277675	0.134746
60660	18/08/2018--10:04:00	33.34	0	-0.856945	-0.0797573	0.508493
60720	18/08/2018--10:05:00	33.35	0	-0.983555	-0.369022	0.0599971
60780	18/08/2018--10:06:00	33.34	0	-0.999381	-0.232002	0.0599971
60840	18/08/2018--10:07:00	33.34	152	-0.999381	-0.247226	-0.0147522
60900	18/08/2018--10:08:00	33.34	500	-0.999381	-0.262451	0.000197637
60960	18/08/2018--10:09:00	33.31	1	-0.967729	-0.171104	0.269295
61020	18/08/2018--10:10:00	33.28	77	-0.825293	-0.673511	0.0898968
61080	18/08/2018--10:11:00	33.25	10	-0.983555	-0.262451	0.179596
61140	18/08/2018--10:12:00	33.26	0	-0.967729	-0.201553	0.239395
61200	18/08/2018--10:13:00	33.29	0	-0.951902	0.133385	-0.313749
61260	18/08/2018--10:14:00	33.3	18	-0.983555	-0.277675	-0.104451
61320	18/08/2018--10:15:00	33.32	175	-0.856945	0.102936	-0.0895015
61380	18/08/2018--10:16:00	33.32	93	-0.999381	-0.110206	-0.179201
61440	18/08/2018--10:17:00	33.31	370	-0.999381	-0.140655	-0.179201
61500	18/08/2018--10:18:00	33.28	287	-0.983555	-0.323349	-0.119401
61560	18/08/2018--10:19:00	33.29	298	-101.521	-0.201553	-0.179201
61620	18/08/2018--10:20:00	33.25	237	-0.967729	-0.0493084	0.0599971
61680	18/08/2018--10:21:00	33.21	142	-101.521	-0.15588	-0.0745517
61740	18/08/2018--10:22:00	33.16	353	-101.521	-0.0645328	-0.179201
61800	18/08/2018--10:23:00	33.19	728	-0.92025	-0.0188595	-0.194151
61860	18/08/2018--10:24:00	33.16	302	-0.856945	-0.627838	-0.0297021
61920	18/08/2018--10:25:00	33.15	215	-0.746162	-0.597389	0.0749469
61980	18/08/2018--10:26:00	33.16	472	-0.682857	-0.323349	0.119797
62040	18/08/2018--10:27:00	33.19	206	-104.686	-0.0645328	-0.134351
62100	18/08/2018--10:28:00	33.21	217	-101.521	-0.232002	-0.0895015
62160	18/08/2018--10:29:00	33.2	148	-0.999381	-0.0949818	-0.164251
62220	18/08/2018--10:30:00	33.22	240	-0.999381	-0.0493084	-0.2091
62280	18/08/2018--10:31:00	33.28	79	-114.182	-0.0797573	-0.0446519
62340	18/08/2018--10:32:00	33.38	300	-0.841119	-0.0188595	-0.25395
62400	18/08/2018--10:33:00	33.33	273	-0.983555	-0.171104	-0.164251
62460	18/08/2018--10:34:00	33.35	130	-111.016	-0.0949818	-0.28385
62520	18/08/2018--10:35:00	33.38	152	-0.983555	-0.0645328	-0.2988
62580	18/08/2018--10:36:00	33.36	371	-0.999381	-0.00363499	-0.313749
62640	18/08/2018--10:37:00	33.36	27	-101.521	-0.0797573	-0.164251
62700	18/08/2018--10:38:00	33.34	370	-141.086	-0.125431	-0.523047
62760	18/08/2018--10:39:00	33.32	480	-0.983555	-0.308124	-0.0895015
62820	18/08/2018--10:40:00	33.4	199	-0.239723	-0.962776	0.373944
62880	18/08/2018--10:41:00	33.48	247	-0.714509	-0.658287	0.418794
62940	18/08/2018--10:42:00	33.54	273	-101.521	-0.0949818	-0.179201
63000	18/08/2018--10:43:00	33.5	196	-0.999381	-0.0949818	-0.25395
63060	18/08/2018--10:44:00	33.43	354	-0.904424	-0.232002	-0.164251
63120	18/08/2018--10:45:00	33.4	566	-0.983555	-0.232002	-0.239
63180	18/08/2018--10:46:00	33.39	461	-0.936076	0.0877118	-0.2091
63240	18/08/2018--10:47:00	33.37	530	-0.825293	-0.171104	-0.2091
63300	18/08/2018--10:48:00	33.39	288	-0.92025	-0.216777	-0.25395
63360	18/08/2018--10:49:00	33.4	385	-0.904424	-0.536491	0.164646
63420	18/08/2018--10:50:00	33.5	437	-101.521	-0.0797573	-0.194151
63480	18/08/2018--10:51:00	33.54	169	-0.714509	-0.658287	0.403844
63540	18/08/2018--10:52:00	33.6	123	-0.936076	0.194283	-0.2988
63600	18/08/2018--10:53:00	33.59	279	-0.841119	-0.2929	-0.194151
63660	18/08/2018--10:54:00	33.55	343	-0.983555	-0.2929	-0.164251
63720	18/08/2018--10:55:00	33.54	145	-0.936076	-0.460369	-0.149301
63780	18/08/2018--10:56:00	33.55	149	-101.521	-0.110206	-0.22405
63840	18/08/2018--10:57:00	33.63	284	-0.967729	-0.15588	-0.2689
63900	18/08/2018--10:58:00	33.67	362	-101.521	0.0115895	-0.164251
63960	18/08/2018--10:59:00	33.72	22	-0.951902	-0.0493084	-0.343649
64020	18/08/2018--11:00:00	33.75	171	-101.521	-0.247226	-0.179201
64080	18/08/2018--11:01:00	33.76	160	-101.521	-0.186329	0.000197637
64140	18/08/2018--11:02:00	33.77	254	-0.540421	-0.673511	0.583242
64200	18/08/2018--11:03:00	33.79	307	-0.999381	-0.247226	0.104847
64260	18/08/2018--11:04:00	33.8	0	-0.999381	-0.216777	0.134746
64320	18/08/2018--11:05:00	33.84	13	-0.777814	-0.688736	0.224446
64380	18/08/2018--11:06:00	33.83	2	-101.521	-0.110206	-0.149301
64440	18/08/2018--11:07:00	33.87	8	-0.967729	0.0724873	-0.328699
64500	18/08/2018--11:08:00	33.86	0	-0.936076	0.0877118	-0.358599
64560	18/08/2018--11:09:00	33.84	0	-0.92025	0.14861	-0.388499
64620	18/08/2018--11:10:00	33.83	0	-0.92025	0.14861	-0.388499
64680	18/08/2018--11:11:00	33.8	2	-0.999381	-0.171104	-0.104451
64740	18/08/2018--11:12:00	33.8	3	-0.951902	0.0268139	-0.358599
64800	18/08/2018--11:13:00	33.8	116	-0.983555	-0.0493084	-0.239
64860	18/08/2018--11:14:00	33.84	0	-0.999381	-0.0340839	-0.22405
64920	18/08/2018--11:15:00	33.86	0	-0.999381	-0.0493084	-0.22405
64980	18/08/2018--11:16:00	33.83	43	-0.809466	0.0877118	-0.597797
65040	18/08/2018--11:17:00	33.78	0	-0.809466	0.118161	-0.597797
65100	18/08/2018--11:18:00	33.82	0	-0.825293	0.0724873	-0.597797
65160	18/08/2018--11:19:00	33.87	0	-0.825293	0.0572629	-0.597797
65220	18/08/2018--11:20:00	33.93	0	-0.825293	0.0572629	-0.597797
65280	18/08/2018--11:21:00	34	457	-104.686	0.0268139	-0.313749
65340	18/08/2018--11:22:00	34.1	667	-104.686	-0.490818	-0.239
65400	18/08/2018--11:23:00	34.26	822	-0.603726	-0.795307	0.179596
65460	18/08/2018--11:24:00	34.24	350	-0.682857	-0.582165	0.463643
65520	18/08/2018--11:25:00	34.16	173	-0.176418	-0.978001	0.493543
65580	18/08/2018--11:26:00	34.09	375	-101.521	-0.201553	-0.134351
65640	18/08/2018--11:27:00	34.08	144	-0.92025	-0.140655	-0.313749
65700	18/08/2018--11:28:00	34.06	63	-0.967729	-0.0188595	-0.343649
65760	18/08/2018--11:29:00	34.06	196	-0.999381	-0.15588	-0.134351
65820	18/08/2018--11:30:00	34.04	167	-101.521	-0.140655	-0.164251
65880	18/08/2018--11:31:00	34.18	213	-0.904424	-0.536491	0.164646
65940	18/08/2018--11:32:00	34.38	446	-0.904424	-0.56694	-0.119401
66000	18/08/2018--11:33:00	34.41	241	-0.967729	0.0268139	-0.2988
66060	18/08/2018--11:34:00	34.4	368	-0.967729	-0.0645328	-0.328699
66120	18/08/2018--11:35:00	34.36	177	-0.983555	-0.110206	-0.28385
66180	18/08/2018--11:36:00	34.3	171	-0.951902	-0.186329	-0.2689
66240	18/08/2018--11:37:00	34.28	441	-0.856945	-0.2929	-0.0446519
66300	18/08/2018--11:38:00	34.27	222	-101.521	-0.323349	0.000197637
66360	18/08/2018--11:39:00	34.22	178	-103.103	-0.0949818	-0.104451
66420	18/08/2018--11:40:00	34.19	667	-0.160592	-0.901878	-0.2689
66480	18/08/2018--11:41:00	34.22	648	-103.103	0.0115895	-0.239
66540	18/08/2018--11:42:00	34.55	311	-106.269	-0.15588	-0.0446519
66600	18/08/2018--11:43:00	34.91	259	-0.999381	-0.0188595	-0.164251
66660	18/08/2018--11:44:00	35.36	65	-103.103	-0.216777	-0.0895015
66720	18/08/2018--11:45:00	35.47	560	-156.912	-0.338573	-0.239
66780	18/08/2018--11:46:00	35.29	227	-107.851	-0.0645328	-0.313749
66840	18/08/2018--11:47:00	35.1	343	-103.103	0.0115895	-0.0596018
66900	18/08/2018--11:48:00	34.97	545	-0.999381	-0.110206	-0.22405
66960	18/08/2018--11:49:00	34.9	293	-0.856945	-0.414695	-0.0596018
67020	18/08/2018--11:50:00	34.81	67	-0.999381	-0.216777	-0.104451
67080	18/08/2018--11:51:00	34.79	12	-0.951902	-0.369022	-0.28385
67140	18/08/2018--11:52:00	34.73	136	-0.983555	-0.2929	0.119797
67200	18/08/2018--11:53:00	34.63	2	-0.983555	-0.262451	0.119797
67260	18/08/2018--11:54:00	34.59	3	-0.967729	-0.0188595	-0.343649
67320	18/08/2018--11:55:00	34.54	0	-0.951902	0.0268139	-0.388499
67380	18/08/2018--11:56:00	34.43	0	-0.92025	-0.0188595	-0.433348
67440	18/08/2018--11:57:00	34.35	28	-0.951902	0.0572629	-0.358599
67500	18/08/2018--11:58:00	34.34	0	-0.983555	-0.323349	0.104847
67560	18/08/2018--11:59:00	34.32	9	-0.999381	-0.277675	0.0599971
67620	18/08/2018--12:00:00	34.33	1	-0.967729	-0.125431	0.164646
67680	18/08/2018--12:01:00	34.33	0	-0.983555	-0.2929	0.164646
67740	18/08/2018--12:02:00	34.34	0	-0.999381	-0.247226	0.134746
67800	18/08/2018--12:03:00	34.34	0	-0.999381	-0.262451	0.134746
67860	18/08/2018--12:04:00	34.38	0	-101.521	0.0268139	-0.149301
67920	18/08/2018--12:05:00	34.39	9	-0.983555	-0.2929	0.0300974
67980	18/08/2018--12:06:00	34.39	20	-101.521	-0.15588	-0.0596018
68040	18/08/2018--12:07:00	34.37	3	-101.521	-0.201553	0.0450472
68100	18/08/2018--12:08:00	34.35	0	-0.999381	-0.338573	0.0599971
68160	18/08/2018--12:09:00	34.32	0	-0.967729	0.0268139	-0.328699
68220	18/08/2018--12:10:00	34.31	0	-0.999381	0.0268139	-0.149301
68280	18/08/2018--12:11:00	34.31	1	-0.983555	0.102936	-0.239
68340	18/08/2018--12:12:00	34.26	2	-0.825293	-0.0493084	-0.597797
68400	18/08/2018--12:13:00	34.27	0	-0.951902	0.0724873	-0.343649
68460	18/08/2018--12:14:00	34.23	0	-0.936076	0.0877118	-0.373549
68520	18/08/2018--12:15:00	34.2	137	-0.999381	-0.0949818	-0.25395
68580	18/08/2018--12:16:00	34.21	381	-0.983555	-0.262451	-0.134351
68640	18/08/2018--12:17:00	34.17	190	-115.764	-0.216777	-0.0446519
68700	18/08/2018--12:18:00	34.19	143	-0.872771	0.300854	-0.403449
68760	18/08/2018--12:19:00	34.18	336	-101.521	-0.140655	0.0749469
68820	18/08/2018--12:20:00	34.12	39	-0.983555	-0.247226	0.149696
68880	18/08/2018--12:21:00	34.09	310	-0.888597	0.0724873	-0.22405
68940	18/08/2018--12:22:00	34.1	425	-0.746162	0.133385	-0.0895015
69000	18/08/2018--12:23:00	34.17	550	-112.599	-0.201553	0.0151475
69060	18/08/2018--12:24:00	34.58	208	-0.572073	-0.734409	0.508493
69120	18/08/2018--12:25:00	35.2	275	-0.825293	0.163834	-0.134351
69180	18/08/2018--12:26:00	35.23	445	-0.983555	-0.15588	-0.2988
69240	18/08/2018--12:27:00	35.07	584	-0.999381	-0.171104	0.0749469
69300	18/08/2018--12:28:00	34.92	330	0.0926277	0.498772	-0.881844
69360	18/08/2018--12:29:00	34.76	0	0.0926277	0.513997	-0.881844
69420	18/08/2018--12:30:00	34.7	0	0.0926277	0.453099	-0.911744
69480	18/08/2018--12:31:00	34.7	0	0.0926277	0.407425	-0.926694
69540	18/08/2018--12:32:00	34.72	0	0.0926277	0.392201	-0.926694
69600	18/08/2018--12:33:00	34.75	0	0.140106	0.55967	-0.836994
69660	18/08/2018--12:34:00	34.78	223	-12.526	-0.0797573	-0.28385
69720	18/08/2018--12:35:00	34.69	294	-0.904424	-0.216777	-0.164251
69780	18/08/2018--12:36:00	34.54	257	-101.521	0.0115895	-0.0147522
69840	18/08/2018--12:37:00	34.46	80	-109.434	0.0572629	-0.0446519
69900	18/08/2018--12:38:00	34.41	40	-0.999381	-0.232002	0.104847
69960	18/08/2018--12:39:00	34.34	97	-104.686	-0.0188595	-0.0297021
70020	18/08/2018--12:40:00	34.3	423	-0.809466	-0.0949818	-0.328699
70080	18/08/2018--12:41:00	34.25	421	-0.936076	0.0420384	-0.328699
70140	18/08/2018--12:42:00	34.26	115	-0.651204	-0.15588	-0.2091
70200	18/08/2018--12:43:00	34.27	197	-106.269	-0.0188595	-0.2091
70260	18/08/2018--12:44:00	34.23	218	-101.521	-0.0797573	-0.0446519
70320	18/08/2018--12:45:00	34.24	68	-0.841119	0.133385	-0.119401
70380	18/08/2018--12:46:00	34.22	130	-0.967729	-0.0340839	-0.313749
70440	18/08/2018--12:47:00	34.2	98	-0.951902	-0.0949818	-0.388499
70500	18/08/2018--12:48:00	34.15	540	-106.269	0.0268139	-0.179201
70560	18/08/2018--12:49:00	34.14	464	-101.521	-0.15588	-0.0745517
70620	18/08/2018--12:50:00	34.13	585	-122.095	-0.186329	-0.194151
70680	18/08/2018--12:51:00	34.11	322	-0.967729	-0.125431	-0.28385
70740	18/08/2018--12:52:00	34.09	148	-103.103	-0.0797573	-0.134351
70800	18/08/2018--12:53:00	34.11	125	-107.851	-0.125431	-0.134351
70860	18/08/2018--12:54:00	34.13	234	-0.872771	0.0572629	-0.119401
70920	18/08/2018--12:55:00	34.12	332	-0.951902	-0.338573	-0.0895015
70980	18/08/2018--12:56:00	34.11	100	-0.999381	-0.0645328	-0.119401
71040	18/08/2018--12:57:00	34.09	325	-112.599	-0.627838	-0.2091
71100	18/08/2018--12:58:00	34.07	121	-0.999381	-0.125431	0.179596
71160	18/08/2018--12:59:00	34.1	52	-101.521	-0.414695	0.179596
71220	18/08/2018--13:00:00	34.12	121	-0.841119	-0.612613	0.164646
71280	18/08/2018--13:01:00	34.11	127	-112.599	0.118161	-0.25395
71340	18/08/2018--13:02:00	34.14	45	-103.103	-0.0340839	-0.0297021
71400	18/08/2018--13:03:00	34.18	113	-101.521	-0.232002	-0.134351
71460	18/08/2018--13:04:00	34.19	155	-101.521	-0.0188595	-0.0147522
71520	18/08/2018--13:05:00	34.2	76	-0.951902	-0.338573	0.194546
71580	18/08/2018--13:06:00	34.21	214	-0.983555	-0.232002	0.0749469
71640	18/08/2018--13:07:00	34.25	78	-0.983555	-0.201553	-0.28385
71700	18/08/2018--13:08:00	34.27	188	-0.967729	-0.186329	-0.0446519
71760	18/08/2018--13:09:00	34.23	346	-0.983555	-0.353798	-0.28385
71820	18/08/2018--13:10:00	34.2	338	-174.321	-0.171104	0.119797
71880	18/08/2018--13:11:00	34.18	333	-0.999381	-0.201553	-0.0297021
71940	18/08/2018--13:12:00	34.18	279	-101.521	-0.384247	0.0898968
72000	18/08/2018--13:13:00	34.17	82	-0.999381	-0.0493084	-0.194151
72060	18/08/2018--13:14:00	34.16	165	-112.599	-0.140655	-0.119401
72120	18/08/2018--13:15:00	34.14	338	-0.603726	-0.384247	0.134746
72180	18/08/2018--13:16:00	34.11	432	-0.951902	-0.140655	-0.194151
72240	18/08/2018--13:17:00	34.07	681	-0.825293	0.102936	-0.119401
72300	18/08/2018--13:18:00	34.18	626	-0.983555	-0.0340839	-0.164251
72360	18/08/2018--13:19:00	34.21	410	-103.103	-0.0645328	0.0151475
72420	18/08/2018--13:20:00	34.21	65	-101.521	-0.110206	0.104847
72480	18/08/2018--13:21:00	34.27	147	-0.999381	0.0420384	0.0599971
72540	18/08/2018--13:22:00	34.31	155	-111.016	-0.125431	-0.164251
72600	18/08/2018--13:23:00	34.29	147	-0.999381	-0.00363499	-0.2689
72660	18/08/2018--13:24:00	34.27	178	-158.495	-0.0645328	-0.328699
72720	18/08/2018--13:25:00	34.21	332	-0.967729	-0.0949818	-0.313749
72780	18/08/2018--13:26:00	34.2	303	-0.603726	-102.367	-0.0147522
72840	18/08/2018--13:27:00	34.17	275	-103.103	-0.110206	-0.194151
72900	18/08/2018--13:28:00	34.19	154	-0.872771	0.0115895	-0.28385
72960	18/08/2018--13:29:00	34.22	208	-0.951902	-0.414695	0.0151475
73020	18/08/2018--13:30:00	34.18	150	-0.983555	-0.216777	-0.164251
73080	18/08/2018--13:31:00	34.17	226	-0.999381	-0.277675	-0.0446519
73140	18/08/2018--13:32:00	34.16	277	-107.851	0.102936	-0.2091
73200	18/08/2018--13:33:00	34.13	185	-0.951902	-0.0645328	-0.149301
73260	18/08/2018--13:34:00	34.16	5	-101.521	-0.0340839	-0.313749
73320	18/08/2018--13:35:00	34.11	296	-0.79364	-0.612613	0.284245
73380	18/08/2018--13:36:00	34.2	215	-104.686	-0.0949818	0.0151475
73440	18/08/2018--13:37:00	34.12	173	-111.016	-0.384247	-0.0297021
73500	18/08/2018--13:38:00	34.07	65	-104.686	-0.140655	-0.0446519
73560	18/08/2018--13:39:00	34.05	154	-133.173	-0.0645328	-0.134351
73620	18/08/2018--13:40:00	34.06	453	-0.904424	0.179059	-0.194151
73680	18/08/2018--13:41:00	34.09	219	-0.983555	-0.308124	0.0898968
73740	18/08/2018--13:42:00	34.13	0	-0.967729	-0.338573	0.209496
73800	18/08/2018--13:43:00	34.18	138	-0.983555	-0.0340839	-0.22405
73860	18/08/2018--13:44:00	34.18	322	-117.347	-0.384247	-0.0147522
73920	18/08/2018--13:45:00	34.17	255	-0.951902	-0.308124	0.000197637
73980	18/08/2018--13:46:00	34.14	105	-103.103	-0.15588	-0.179201
74040	18/08/2018--13:47:00	34.16	290	-0.904424	-0.414695	0.149696
74100	18/08/2018--13:48:00	34.21	25	-0.967729	-0.338573	0.149696
74160	18/08/2018--13:49:00	34.2	554	-0.967729	-0.262451	0.224446
74220	18/08/2018--13:50:00	34.2	266	-0.809466	0.14861	-0.2689
74280	18/08/2018--13:51:00	34.18	83	-0.777814	-0.597389	0.224446
74340	18/08/2018--13:52:00	34.17	109	-111.016	-0.323349	-0.149301
74400	18/08/2018--13:53:00	34.16	315	-0.239723	-0.917103	0.418794
74460	18/08/2018--13:54:00	34.11	268	-0.888597	-0.369022	0.373944
74520	18/08/2018--13:55:00	34.14	325	-103.103	-0.125431	0.0450472
74580	18/08/2018--13:56:00	34.03	106	-0.872771	-0.582165	0.179596
74640	18/08/2018--13:57:00	34.03	93	-0.999381	-0.171104	-0.149301
74700	18/08/2018--13:58:00	34.08	7	-0.999381	-0.262451	0.0300974
74760	18/08/2018--13:59:00	34.04	79	-11.893	-0.216777	-0.2689
74820	18/08/2018--14:00:00	33.92	257	-0.888597	0.0420384	-0.164251
74880	18/08/2018--14:01:00	33.92	297	-0.936076	-0.0340839	-0.0446519
74940	18/08/2018--14:02:00	33.85	223	-0.888597	-0.369022	-0.104451
75000	18/08/2018--14:03:00	33.68	498	-106.269	0.0572629	-0.239
75060	18/08/2018--14:04:00	33.78	394	-0.999381	-0.171104	-0.239
75120	18/08/2018--14:05:00	33.82	515	-101.521	-0.00363499	-0.194151
75180	18/08/2018--14:06:00	33.72	341	-101.521	-0.262451	0.000197637
75240	18/08/2018--14:07:00	33.74	253	-0.983555	-0.0340839	0.000197637
75300	18/08/2018--14:08:00	33.68	74	-0.967729	0.163834	-0.2689
75360	18/08/2018--14:09:00	33.64	462	-101.521	-0.0949818	-0.0147522
75420	18/08/2018--14:10:00	33.54	95	-0.936076	-0.0340839	-0.25395
75480	18/08/2018--14:11:00	33.45	221	-101.521	0.179059	-0.239
75540	18/08/2018--14:12:00	33.5	397	-0.983555	0.0420384	-0.239
75600	18/08/2018--14:13:00	33.41	431	-107.851	-0.262451	-0.0446519
75660	18/08/2018--14:14:00	33.54	149	-0.888597	0.392201	-0.149301
75720	18/08/2018--14:15:00	33.61	439	-0.0814606	0.392201	-0.941643
75780	18/08/2018--14:16:00	33.67	0	-0.0181558	0.498772	-0.881844
75840	18/08/2018--14:17:00	33.77	0	-0.033982	0.498772	-0.881844
75900	18/08/2018--14:18:00	33.91	0	-0.0498082	0.453099	-0.911744
75960	18/08/2018--14:19:00	33.88	566	-0.967729	-0.125431	0.209496
76020	18/08/2018--14:20:00	33.69	225	-0.841119	-0.0493084	-0.0596018
76080	18/08/2018--14:21:00	33.59	46	-0.967729	0.0572629	-0.313749
76140	18/08/2018--14:22:00	33.58	0	-0.967729	0.0572629	-0.313749
76200	18/08/2018--14:23:00	33.54	117	-0.967729	0.0877118	-0.2689
76260	18/08/2018--14:24:00	33.43	549	-101.521	0.0572629	-0.134351
76320	18/08/2018--14:25:00	33.38	317	-104.686	0.163834	-0.0596018
76380	18/08/2018--14:26:00	33.4	21	-101.521	-0.0797573	-0.0895015
76440	18/08/2018--14:27:00	33.48	4	-101.521	-0.171104	-0.104451
76500	18/08/2018--14:28:00	33.55	7	-0.967729	-0.308124	0.0898968
76560	18/08/2018--14:29:00	33.59	1	-103.103	-0.0949818	-0.0446519
76620	18/08/2018--14:30:00	33.61	28	-103.103	-0.0797573	0.0450472
76680	18/08/2018--14:31:00	33.65	0	-0.951902	-0.277675	0.284245
76740	18/08/2018--14:32:00	33.64	6	-101.521	-0.0797573	0.0151475
76800	18/08/2018--14:33:00	33.64	0	-0.967729	-0.201553	0.284245
76860	18/08/2018--14:34:00	33.67	0	-101.521	-0.0797573	-0.0147522
76920	18/08/2018--14:35:00	33.66	0	-101.521	-0.140655	0.104847
76980	18/08/2018--14:36:00	33.68	1	-0.999381	-0.110206	0.134746
77040	18/08/2018--14:37:00	33.83	3	-0.999381	0.0268139	-0.0596018
77100	18/08/2018--14:38:00	33.77	0	-103.103	-0.0797573	-0.0147522
77160	18/08/2018--14:39:00	33.87	1	-0.951902	0.179059	-0.28385
77220	18/08/2018--14:40:00	34.01	0	-0.841119	0.0572629	-0.582847
77280	18/08/2018--14:41:00	34.01	199	-0.350506	-0.780083	0.613142
77340	18/08/2018--14:42:00	34.33	145	-0.540421	-0.947552	0.164646
77400	18/08/2018--14:43:00	34.48	357	-0.872771	-0.247226	0.493543
77460	18/08/2018--14:44:00	35.23	43	-0.603726	-0.399471	0.643042
77520	18/08/2018--14:45:00	36.11	398	-0.239723	-0.734409	0.643042
77580	18/08/2018--14:46:00	36.59	482	-0.635378	-0.795307	0.598192
77640	18/08/2018--14:47:00	36.79	347	0.0293229	-106.935	0.209496
77700	18/08/2018--14:48:00	36.96	609	-0.113113	-0.993225	0.373944
77760	18/08/2018--14:49:00	36.83	200	-0.999381	-0.216777	0.0599971
77820	18/08/2018--14:50:00	36.57	10	-101.521	-0.15588	0.000197637
77880	18/08/2018--14:51:00	36.27	93	-103.103	-0.0188595	-0.164251
77940	18/08/2018--14:52:00	35.93	404	-103.103	0.0724873	-0.194151
78000	18/08/2018--14:53:00	35.59	304	-0.92025	0.0724873	-0.313749
78060	18/08/2018--14:54:00	35.31	226	-0.936076	-0.15588	-0.388499
78120	18/08/2018--14:55:00	35.09	158	-101.521	-0.0188595	-0.0147522
78180	18/08/2018--14:56:00	34.9	174	-103.103	0.0724873	-0.149301
78240	18/08/2018--14:57:00	34.71	397	-0.79364	-0.2929	-0.328699
78300	18/08/2018--14:58:00	34.64	207	-101.521	0.0724873	-0.0745517
78360	18/08/2018--14:59:00	34.56	409	-0.967729	0.133385	-0.343649
78420	18/08/2018--15:00:00	34.51	173	-101.521	-0.0797573	-0.194151
78480	18/08/2018--15:01:00	34.55	600	-101.521	-0.00363499	-0.179201
78540	18/08/2018--15:02:00	34.56	467	-0.983555	0.0724873	-0.2689
78600	18/08/2018--15:03:00	34.53	75	-106.269	-0.0645328	-0.373549
78660	18/08/2018--15:04:00	34.42	410	-0.999381	-0.171104	-0.0745517
78720	18/08/2018--15:05:00	34.34	299	-0.682857	-0.764858	0.239395
78780	18/08/2018--15:06:00	34.3	111	-111.016	-0.0949818	-0.149301
78840	18/08/2018--15:07:00	34.32	253	-0.951902	-0.232002	0.254345
78900	18/08/2018--15:08:00	34.3	178	-0.872771	-0.0493084	0.0151475
78960	18/08/2018--15:09:00	34.31	380	-0.841119	0.209507	-0.358599
79020	18/08/2018--15:10:00	34.13	415	-0.983555	0.0115895	0.0300974
79080	18/08/2018--15:11:00	33.92	211	-0.983555	0.133385	-0.2988
79140	18/08/2018--15:12:00	33.89	289	-0.983555	-0.0188595	-0.313749
79200	18/08/2018--15:13:00	33.7	116	-0.936076	0.194283	-0.328699
79260	18/08/2018--15:14:00	33.88	102	-0.872771	0.0877118	-0.523047
79320	18/08/2018--15:15:00	33.86	0	-0.92025	0.102936	-0.388499
79380	18/08/2018--15:16:00	33.82	205	-0.951902	-0.0188595	-0.313749
79440	18/08/2018--15:17:00	33.69	162	-0.999381	-0.262451	-0.0596018
79500	18/08/2018--15:18:00	33.62	78	-0.936076	-0.353798	-0.164251
79560	18/08/2018--15:19:00	33.66	315	-107.851	0.270405	-0.2988
79620	18/08/2018--15:20:00	33.68	131	-0.936076	0.209507	-0.164251
79680	18/08/2018--15:21:00	33.64	201	-0.999381	0.0420384	-0.2091
79740	18/08/2018--15:22:00	33.57	200	0.171759	0.544446	-0.851944
79800	18/08/2018--15:23:00	33.71	90	-0.271375	-0.262451	0.927089
79860	18/08/2018--15:24:00	33.81	0	-0.287201	-0.277675	0.912139
79920	18/08/2018--15:25:00	33.9	0	-0.287201	-0.277675	0.912139
79980	18/08/2018--15:26:00	33.98	0	-0.287201	-0.277675	0.912139
80040	18/08/2018--15:27:00	34.04	0	-0.287201	-0.277675	0.912139
80100	18/08/2018--15:28:00	34.13	1	-0.303028	-0.323349	0.897189
80160	18/08/2018--15:29:00	34.17	0	-0.303028	-0.323349	0.882239
80220	18/08/2018--15:30:00	34.21	0	-0.303028	-0.338573	0.897189
80280	18/08/2018--15:31:00	34.23	0	-0.303028	-0.338573	0.897189
80340	18/08/2018--15:32:00	34.29	0	-0.303028	-0.338573	0.897189
80400	18/08/2018--15:33:00	34.31	0	-0.303028	-0.338573	0.882239
80460	18/08/2018--15:34:00	34.34	0	-0.303028	-0.338573	0.882239
80520	18/08/2018--15:35:00	34.38	0	-0.303028	-0.338573	0.882239
80580	18/08/2018--15:36:00	34.39	0	-0.303028	-0.338573	0.882239
80640	18/08/2018--15:37:00	34.41	0	-0.303028	-0.338573	0.897189
80700	18/08/2018--15:38:00	34.41	0	-0.303028	-0.323349	0.882239
80760	18/08/2018--15:39:00	34.43	0	-0.318854	-0.338573	0.882239
80820	18/08/2018--15:40:00	34.43	0	-0.303028	-0.338573	0.882239
80880	18/08/2018--15:41:00	34.47	0	-0.303028	-0.353798	0.882239
80940	18/08/2018--15:42:00	34.52	0	-0.303028	-0.353798	0.882239
81000	18/08/2018--15:43:00	34.52	0	-0.303028	-0.353798	0.882239
81060	18/08/2018--15:44:00	34.55	0	-0.318854	-0.353798	0.882239
81120	18/08/2018--15:45:00	34.56	0	-0.318854	-0.353798	0.882239
81180	18/08/2018--15:46:00	34.58	0	-0.303028	-0.353798	0.882239
81240	18/08/2018--15:47:00	34.58	0	-0.303028	-0.353798	0.882239
81300	18/08/2018--15:48:00	34.55	0	-0.318854	-0.384247	0.867289
81360	18/08/2018--15:49:00	34.58	45	-0.318854	-0.917103	0.373944
81420	18/08/2018--15:50:00	34.6	0	-0.318854	-0.917103	0.388894
81480	18/08/2018--15:51:00	34.59	0	-0.318854	-0.917103	0.388894
81540	18/08/2018--15:52:00	34.56	0	-0.318854	-0.901878	0.403844
81600	18/08/2018--15:53:00	34.51	0	-0.318854	-0.901878	0.388894
81660	18/08/2018--15:54:00	34.5	0	-0.318854	-0.901878	0.388894
81720	18/08/2018--15:55:00	34.49	0	-0.318854	-0.917103	0.403844
81780	18/08/2018--15:56:00	34.47	0	-0.318854	-0.917103	0.388894
81840	18/08/2018--15:57:00	34.45	0	-0.33468	-0.901878	0.388894
81900	18/08/2018--15:58:00	34.45	0	-0.33468	-0.901878	0.403844
81960	18/08/2018--15:59:00	34.44	0	-0.318854	-0.917103	0.403844
82020	18/08/2018--16:00:00	34.41	0	-0.318854	-0.901878	0.388894
82080	18/08/2018--16:01:00	34.41	0	-0.33468	-0.917103	0.388894
82140	18/08/2018--16:02:00	34.43	0	-0.318854	-0.917103	0.388894
82200	18/08/2018--16:03:00	34.41	0	-0.318854	-0.901878	0.403844
82260	18/08/2018--16:04:00	34.38	0	-0.33468	-0.917103	0.388894
82320	18/08/2018--16:05:00	34.38	0	-0.318854	-0.917103	0.388894
82380	18/08/2018--16:06:00	34.38	0	-0.318854	-0.901878	0.388894
82440	18/08/2018--16:07:00	34.37	0	-0.318854	-0.901878	0.388894
82500	18/08/2018--16:08:00	34.39	0	-0.318854	-0.917103	0.388894
82560	18/08/2018--16:09:00	34.36	0	-0.318854	-0.901878	0.388894
82620	18/08/2018--16:10:00	34.34	0	-0.318854	-0.917103	0.388894
82680	18/08/2018--16:11:00	34.34	0	-0.318854	-0.901878	0.388894
82740	18/08/2018--16:12:00	34.36	0	-0.318854	-0.917103	0.388894
82800	18/08/2018--16:13:00	34.35	35	-0.318854	-0.247226	0.912139
82860	18/08/2018--16:14:00	34.34	0	-0.350506	-0.262451	0.897189
82920	18/08/2018--16:15:00	34.36	0	-0.350506	-0.262451	0.897189
82980	18/08/2018--16:16:00	34.36	0	-0.350506	-0.262451	0.897189
83040	18/08/2018--16:17:00	34.37	0	-0.350506	-0.262451	0.897189
83100	18/08/2018--16:18:00	34.39	0	-0.366332	-0.277675	0.897189
83160	18/08/2018--16:19:00	34.41	0	-0.366332	-0.262451	0.882239
83220	18/08/2018--16:20:00	34.43	0	-0.366332	-0.277675	0.897189
83280	18/08/2018--16:21:00	34.43	0	-0.366332	-0.277675	0.897189
83340	18/08/2018--16:22:00	34.41	0	-0.350506	-0.247226	0.882239
83400	18/08/2018--16:23:00	34.43	0	-0.350506	-0.262451	0.897189
83460	18/08/2018--16:24:00	34.43	27	-0.603726	-0.84098	0.239395
83520	18/08/2018--16:25:00	34.52	51	-0.33468	-0.978001	0.209496
83580	18/08/2018--16:26:00	34.53	0	-0.318854	-0.978001	0.209496
83640	18/08/2018--16:27:00	34.55	0	-0.33468	-0.978001	0.209496
83700	18/08/2018--16:28:00	34.55	0	-0.33468	-0.978001	0.224446
83760	18/08/2018--16:29:00	34.57	0	-0.33468	-0.978001	0.209496
83820	18/08/2018--16:30:00	34.57	0	-0.33468	-0.962776	0.224446
83880	18/08/2018--16:31:00	34.59	0	-0.33468	-0.962776	0.239395
83940	18/08/2018--16:32:00	34.6	2	-0.33468	-0.962776	0.239395
84000	18/08/2018--16:33:00	34.59	2	-0.33468	-0.962776	0.254345
84060	18/08/2018--16:34:00	34.6	1	-0.33468	-0.962776	0.239395
84120	18/08/2018--16:35:00	34.62	1	-0.33468	-0.978001	0.254345
84180	18/08/2018--16:36:00	34.6	0	-0.33468	-0.962776	0.239395
84240	18/08/2018--16:37:00	34.63	1	-0.33468	-0.962776	0.239395
84300	18/08/2018--16:38:00	34.63	1	-0.33468	-0.962776	0.239395
84360	18/08/2018--16:39:00	34.64	2	-0.33468	-0.962776	0.239395
84420	18/08/2018--16:40:00	34.64	0	-0.33468	-0.978001	0.239395
84480	18/08/2018--16:41:00	34.61	64	-0.144765	0.574895	0.77759
84540	18/08/2018--16:42:00	34.58	0	-0.128939	0.55967	0.79254
84600	18/08/2018--16:43:00	34.58	0	-0.128939	0.55967	0.80749
84660	18/08/2018--16:44:00	34.64	4	-0.0814606	0.757588	0.643042
84720	18/08/2018--16:45:00	34.7	0	-0.0656344	0.757588	0.628092
84780	18/08/2018--16:46:00	34.71	0	-0.0814606	0.757588	0.643042
84840	18/08/2018--16:47:00	34.73	0	-0.0814606	0.742364	0.643042
84900	18/08/2018--16:48:00	34.74	0	-0.0814606	0.742364	0.643042
84960	18/08/2018--16:49:00	34.75	0	-0.0656344	0.742364	0.643042
85020	18/08/2018--16:50:00	34.77	0	-0.0814606	0.757588	0.643042
85080	18/08/2018--16:51:00	34.79	0	-0.0814606	0.742364	0.643042
85140	18/08/2018--16:52:00	34.78	0	-0.0814606	0.757588	0.643042
85200	18/08/2018--16:53:00	34.79	0	-0.0656344	0.742364	0.643042
85260	18/08/2018--16:54:00	34.79	0	-0.0656344	0.757588	0.643042
85320	18/08/2018--16:55:00	34.79	0	-0.0656344	0.742364	0.643042
85380	18/08/2018--16:56:00	34.81	0	-0.0656344	0.742364	0.643042
85440	18/08/2018--16:57:00	34.84	0	-0.0814606	0.742364	0.643042
85500	18/08/2018--16:58:00	34.86	0	-0.0814606	0.757588	0.643042
85560	18/08/2018--16:59:00	34.84	0	-0.0814606	0.742364	0.643042
85620	18/08/2018--17:00:00	34.88	0	-0.0814606	0.742364	0.643042
85680	18/08/2018--17:01:00	34.87	0	-0.0656344	0.742364	0.643042
85740	18/08/2018--17:02:00	34.86	0	-0.0656344	0.742364	0.657991
85800	18/08/2018--17:03:00	34.89	0	-0.0656344	0.742364	0.643042
85860	18/08/2018--17:04:00	34.86	0	-0.0656344	0.742364	0.643042
85920	18/08/2018--17:05:00	34.9	0	-0.0656344	0.742364	0.643042
85980	18/08/2018--17:06:00	34.92	0	-0.0814606	0.742364	0.657991
86040	18/08/2018--17:07:00	34.94	0	-0.0656344	0.742364	0.643042
86100	18/08/2018--17:08:00	34.94	0	-0.0656344	0.742364	0.643042
86160	18/08/2018--17:09:00	34.95	0	-0.0656344	0.742364	0.657991
86220	18/08/2018--17:10:00	34.94	0	-0.0814606	0.742364	0.643042
86280	18/08/2018--17:11:00	34.93	0	-0.0814606	0.742364	0.657991
86340	18/08/2018--17:12:00	34.92	0	-0.0656344	0.742364	0.643042
86400	18/08/2018--17:13:00	34.9	0	-0.0972868	0.681466	0.702841
86460	18/08/2018--17:14:00	34.88	0	-0.0972868	0.681466	0.702841
86520	18/08/2018--17:15:00	34.88	0	-0.0972868	0.681466	0.702841
86580	18/08/2018--17:16:00	34.86	0	-0.0972868	0.681466	0.717791
86640	18/08/2018--17:17:00	34.86	0	-0.0972868	0.681466	0.702841
86700	18/08/2018--17:18:00	34.84	0	-0.0972868	0.681466	0.702841
86760	18/08/2018--17:19:00	34.84	0	-0.0972868	0.681466	0.702841
86820	18/08/2018--17:20:00	34.86	0	-0.0972868	0.681466	0.702841
86880	18/08/2018--17:21:00	34.86	0	-0.0972868	0.681466	0.702841
86940	18/08/2018--17:22:00	34.87	0	-0.0972868	0.681466	0.702841
87000	18/08/2018--17:23:00	34.88	0	-0.0814606	0.681466	0.717791
87060	18/08/2018--17:24:00	34.88	0	-0.0972868	0.681466	0.717791
87120	18/08/2018--17:25:00	34.89	0	-0.0972868	0.681466	0.702841
87180	18/08/2018--17:26:00	34.91	0	-0.0972868	0.681466	0.702841
87240	18/08/2018--17:27:00	34.91	0	-0.0972868	0.681466	0.717791
87300	18/08/2018--17:28:00	34.9	8	-0.113113	0.574895	0.79254
87360	18/08/2018--17:29:00	34.91	1	0.155933	0.925057	-0.433348
87420	18/08/2018--17:30:00	34.89	0	0.155933	0.925057	-0.433348
87480	18/08/2018--17:31:00	34.78	271	-101.521	0.0420384	-0.2091
87540	18/08/2018--17:32:00	34.67	236	-0.951902	-0.0645328	-0.328699
87600	18/08/2018--17:33:00	34.41	135	-101.521	-0.186329	0.0450472
87660	18/08/2018--17:34:00	34.27	25	-126.843	0.133385	-0.433348
87720	18/08/2018--17:35:00	34.19	105	-130.008	-0.0493084	-0.403449
87780	18/08/2018--17:36:00	34.15	281	-12.526	-0.15588	-0.22405
87840	18/08/2018--17:37:00	34.04	404	-0.983555	0.0115895	-0.2988
87900	18/08/2018--17:38:00	34.02	191	-133.173	-0.0188595	-0.358599
87960	18/08/2018--17:39:00	33.91	428	-103.103	-0.0188595	-0.164251
88020	18/08/2018--17:40:00	33.82	261	-0.603726	-0.70396	0.508493
88080	18/08/2018--17:41:00	33.8	104	-0.967729	-0.308124	0.134746
88140	18/08/2018--17:42:00	33.8	135	-0.841119	-0.536491	0.194546
88200	18/08/2018--17:43:00	33.81	171	-0.983555	0.0268139	-0.0596018
88260	18/08/2018--17:44:00	33.83	319	-0.951902	-0.140655	-0.373549
88320	18/08/2018--17:45:00	33.63	331	-0.999381	0.0115895	-0.2689
88380	18/08/2018--17:46:00	33.43	328	-0.79364	-0.612613	0.239395
88440	18/08/2018--17:47:00	33.34	357	-106.269	-0.110206	-0.239
88500	18/08/2018--17:48:00	33.27	520	-0.951902	-0.110206	-0.418398
88560	18/08/2018--17:49:00	33.23	209	-0.951902	0.102936	-0.2689
88620	18/08/2018--17:50:00	33.2	119	-0.967729	0.133385	-0.104451
88680	18/08/2018--17:51:00	33.18	383	-0.999381	0.0572629	-0.164251
88740	18/08/2018--17:52:00	33.18	235	-104.686	0.163834	-0.2091
88800	18/08/2018--17:53:00	33.15	142	-101.521	-0.171104	-0.149301
88860	18/08/2018--17:54:00	33.16	173	-0.809466	-0.612613	0.269295
88920	18/08/2018--17:55:00	33.14	374	-0.761988	0.28563	-0.25395
88980	18/08/2018--17:56:00	33.11	616	-0.730335	-0.247226	-0.22405
89040	18/08/2018--17:57:00	33.06	699	-0.967729	-0.0340839	-0.343649
89100	18/08/2018--17:58:00	33.11	425	-0.92025	0.0115895	-0.388499
89160	18/08/2018--17:59:00	33.16	488	-0.983555	-0.0493084	-0.28385
89220	18/08/2018--18:00:00	33.16	446	-106.269	0.0115895	-0.0895015
89280	18/08/2018--18:01:00	33.19	90	-101.521	-0.232002	0.0450472
89340	18/08/2018--18:02:00	33.21	29	-0.999381	-0.216777	0.0450472
89400	18/08/2018--18:03:00	33.29	18	-0.999381	-0.0493084	-0.194151
89460	18/08/2018--18:04:00	33.38	0	-0.999381	-0.0797573	-0.2091
89520	18/08/2018--18:05:00	33.5	0	-101.521	-0.0949818	-0.164251
89580	18/08/2018--18:06:00	33.52	25	-0.999381	-0.0645328	-0.194151
89640	18/08/2018--18:07:00	33.41	27	-0.967729	-0.00363499	-0.313749
89700	18/08/2018--18:08:00	33.41	37	-101.521	-0.0493084	-0.119401
89760	18/08/2018--18:09:00	33.42	79	-101.521	-0.140655	-0.0895015
89820	18/08/2018--18:10:00	33.41	20	-101.521	-0.171104	0.0151475
89880	18/08/2018--18:11:00	33.47	1	-103.103	-0.186329	-0.0446519
89940	18/08/2018--18:12:00	33.48	13	-101.521	-0.110206	-0.0297021
90000	18/08/2018--18:13:00	33.5	51	-0.983555	-0.15588	-0.194151
90060	18/08/2018--18:14:00	33.41	18	-101.521	-0.0949818	-0.164251
90120	18/08/2018--18:15:00	33.42	27	-0.967729	-0.00363499	-0.164251
90180	18/08/2018--18:16:00	33.42	158	-103.103	-0.0949818	-0.328699
90240	18/08/2018--18:17:00	33.29	18	-0.983555	0.0115895	-0.328699
90300	18/08/2018--18:18:00	33.23	2	-0.983555	-0.0949818	-0.2689
90360	18/08/2018--18:19:00	33.22	164	-0.999381	0.0115895	-0.2091
90420	18/08/2018--18:20:00	33.35	275	-0.999381	-0.140655	-0.104451
90480	18/08/2018--18:21:00	33.49	287	-0.825293	-0.0493084	-0.25395
90540	18/08/2018--18:22:00	33.52	731	-107.851	-0.323349	0.0151475
90600	18/08/2018--18:23:00	33.43	259	-0.983555	-0.353798	0.000197637
90660	18/08/2018--18:24:00	33.39	345	-103.103	-0.216777	-0.0297021
90720	18/08/2018--18:25:00	33.34	656	-114.182	-0.399471	-0.0596018
90780	18/08/2018--18:26:00	33.32	545	-0.983555	-0.0340839	-0.28385
90840	18/08/2018--18:27:00	33.33	375	-103.103	-0.0645328	-0.388499
90900	18/08/2018--18:28:00	33.62	125	-0.936076	0.0724873	-0.418398
90960	18/08/2018--18:29:00	33.58	136	-0.967729	0.0420384	-0.2689
91020	18/08/2018--18:30:00	33.45	101	-0.967729	-0.00363499	-0.313749
91080	18/08/2018--18:31:00	33.41	234	-0.92025	0.0724873	-0.2689
91140	18/08/2018--18:32:00	33.44	504	-0.967729	-0.384247	0.0300974
91200	18/08/2018--18:33:00	33.4	687	-0.951902	-0.414695	-0.0446519
91260	18/08/2018--18:34:00	33.34	718	-0.856945	-0.171104	-0.25395
91320	18/08/2018--18:35:00	33.29	813	-107.851	-0.56694	0.0749469
91380	18/08/2018--18:36:00	33.21	691	-0.967729	0.0420384	-0.2689
91440	18/08/2018--18:37:00	33.14	86	-0.967729	-0.110206	-0.343649
91500	18/08/2018--18:38:00	33.08	449	-0.777814	0.118161	-0.164251
91560	18/08/2018--18:39:00	33.11	48	-0.999381	-0.0645328	-0.239
91620	18/08/2018--18:40:00	33.07	300	-0.983555	-0.0493084	-0.2689
91680	18/08/2018--18:41:00	33.11	465	-101.521	-0.186329	-0.239
91740	18/08/2018--18:42:00	33.09	215	-101.521	-0.0493084	0.0151475
91800	18/08/2018--18:43:00	33.11	137	-0.951902	-0.125431	-0.119401
91860	18/08/2018--18:44:00	33.12	242	-101.521	-0.308124	0.0151475
91920	18/08/2018--18:45:00	33.24	157	-0.841119	-0.171104	0.254345
91980	18/08/2018--18:46:00	33.21	396	-0.936076	0.102936	0.269295
92040	18/08/2018--18:47:00	33.13	623	-107.851	-0.308124	-0.2689
92100	18/08/2018--18:48:00	33.05	443	-109.434	-0.216777	-0.28385
92160	18/08/2018--18:49:00	33.02	503	-106.269	-0.232002	-0.194151
92220	18/08/2018--18:50:00	32.97	546	-103.103	-0.15588	-0.2988
92280	18/08/2018--18:51:00	33.01	423	-0.951902	0.0268139	-0.2091
92340	18/08/2018--18:52:00	32.99	85	-0.967729	-0.216777	-0.134351
92400	18/08/2018--18:53:00	32.99	21	-0.856945	-0.0949818	-0.22405
92460	18/08/2018--18:54:00	33.02	213	-0.872771	-0.125431	-0.0297021
92520	18/08/2018--18:55:00	33.04	354	-107.851	-0.338573	0.0300974
92580	18/08/2018--18:56:00	33.04	191	-0.841119	-0.56694	0.239395
92640	18/08/2018--18:57:00	32.99	195	-0.999381	-0.140655	-0.239
92700	18/08/2018--18:58:00	33.01	22	-0.951902	0.179059	-0.22405
92760	18/08/2018--18:59:00	32.98	109	-101.521	-0.00363499	-0.119401
92820	18/08/2018--19:00:00	32.95	117	-103.103	-0.0949818	-0.0147522
92880	18/08/2018--19:01:00	32.95	281	-0.983555	-0.308124	0.0898968
92940	18/08/2018--19:02:00	33.04	53	-0.872771	-0.521267	0.0749469
93000	18/08/2018--19:03:00	33.03	499	-0.888597	-0.323349	0.403844
93060	18/08/2018--19:04:00	32.93	184	-107.851	-0.110206	-0.149301
93120	18/08/2018--19:05:00	32.95	0	-0.888597	0.179059	-0.463248
93180	18/08/2018--19:06:00	32.96	24	-0.999381	-0.247226	0.0749469
93240	18/08/2018--19:07:00	32.87	18	-101.521	-0.171104	0.0450472
93300	18/08/2018--19:08:00	32.78	0	-0.999381	-0.232002	0.0898968
93360	18/08/2018--19:09:00	32.76	1	-0.983555	-0.2929	0.0599971
93420	18/08/2018--19:10:00	32.73	7	-0.746162	0.361752	-0.552947
93480	18/08/2018--19:11:00	32.86	0	-0.92025	0.14861	-0.403449
93540	18/08/2018--19:12:00	32.85	0	-0.967729	-0.308124	0.134746
93600	18/08/2018--19:13:00	32.77	0	-0.999381	-0.262451	0.0599971
93660	18/08/2018--19:14:00	32.7	10	-120.512	0.0268139	0.164646
93720	18/08/2018--19:15:00	32.65	390	-0.999381	-0.0645328	-0.22405
93780	18/08/2018--19:16:00	32.85	116	-0.936076	0.0877118	-0.403449
93840	18/08/2018--19:17:00	32.82	3	-0.999381	-0.277675	0.0151475
93900	18/08/2018--19:18:00	32.64	373	-0.856945	0.194283	-0.164251
93960	18/08/2018--19:19:00	32.58	358	-0.92025	-0.445144	0.179596
94020	18/08/2018--19:20:00	32.52	126	-101.521	-0.110206	-0.0596018
94080	18/08/2018--19:21:00	32.56	346	-0.999381	-0.186329	0.0450472
94140	18/08/2018--19:22:00	32.63	31	-0.951902	-0.2929	0.134746
94200	18/08/2018--19:23:00	32.73	36	-101.521	-0.2929	0.0749469
94260	18/08/2018--19:24:00	32.87	201	-0.856945	-0.460369	0.269295
94320	18/08/2018--19:25:00	32.86	559	-0.761988	-0.597389	0.478593
94380	18/08/2018--19:26:00	32.85	65	-0.777814	-0.764858	0.0898968
94440	18/08/2018--19:27:00	32.89	264	-0.936076	-0.00363499	-0.0297021
94500	18/08/2018--19:28:00	32.84	332	-101.521	0.194283	-0.149301
94560	18/08/2018--19:29:00	32.81	456	-0.809466	-0.597389	0.358994
94620	18/08/2018--19:30:00	32.89	254	-101.521	-0.201553	0.104847
94680	18/08/2018--19:31:00	32.91	271	-0.904424	-0.0188595	-0.149301
94740	18/08/2018--19:32:00	32.92	349	-0.809466	-0.0188595	-0.149301
94800	18/08/2018--19:33:00	32.88	200	-101.521	-0.0797573	-0.2091
94860	18/08/2018--19:34:00	32.91	39	-101.521	-0.125431	-0.0745517
94920	18/08/2018--19:35:00	32.96	327	-101.521	-0.15588	-0.0745517
94980	18/08/2018--19:36:00	32.95	431	-0.888597	0.102936	-0.164251
95040	18/08/2018--19:37:00	33.08	359	-0.999381	0.209507	-0.179201
95100	18/08/2018--19:38:00	32.4	218	-0.0656344	0.0420384	0.986888
95160	18/08/2018--19:39:00	32.18	117	-0.999381	0.102936	-0.0446519
95220	18/08/2018--19:40:00	32.36	88	-0.936076	0.270405	-0.179201
95280	18/08/2018--19:41:00	32.49	386	-0.951902	-0.0188595	-0.388499
95340	18/08/2018--19:42:00	32.56	343	-0.999381	0.0724873	-0.343649
95400	18/08/2018--19:43:00	32.64	487	-0.951902	-0.42992	-0.0147522
95460	18/08/2018--19:44:00	32.68	503	-0.983555	-0.414695	-0.0446519
95520	18/08/2018--19:45:00	32.82	235	-101.521	0.209507	-0.478198
95580	18/08/2018--19:46:00	32.93	131	-0.983555	-0.0645328	-0.373549
95640	18/08/2018--19:47:00	33.03	391	-106.269	-0.140655	-0.194151
95700	18/08/2018--19:48:00	33.13	199	-0.936076	0.0724873	-0.523047
95760	18/08/2018--19:49:00	33.25	329	-0.92025	0.0877118	-0.418398
95820	18/08/2018--19:50:00	33.35	35	-0.936076	0.0420384	-0.343649
95880	18/08/2018--19:51:00	33.43	112	-0.904424	0.0572629	-0.433348
95940	18/08/2018--19:52:00	33.49	384	-0.983555	0.0268139	-0.313749
96000	18/08/2018--19:53:00	33.56	216	-0.809466	0.300854	-0.493148
96060	18/08/2018--19:54:00	33.61	81	-0.92025	0.194283	-0.358599
96120	18/08/2018--19:55:00	33.68	172	-0.92025	-0.125431	-0.104451
96180	18/08/2018--19:56:00	33.72	294	-0.951902	0.0572629	-0.358599
96240	18/08/2018--19:57:00	33.76	289	-0.951902	-0.0797573	-0.403449
96300	18/08/2018--19:58:00	33.83	126	-106.269	-0.0949818	-0.194151
96360	18/08/2018--19:59:00	33.88	450	-0.983555	-0.0797573	-0.25395
96420	18/08/2018--20:00:00	33.92	422	-0.761988	-0.688736	0.254345
96480	18/08/2018--20:01:00	33.93	8	-0.904424	-0.460369	0.209496
96540	18/08/2018--20:02:00	33.96	150	-0.967729	0.118161	-0.239
96600	18/08/2018--20:03:00	33.95	261	-101.521	-0.0188595	0.000197637
96660	18/08/2018--20:04:00	33.92	43	-0.841119	0.102936	-0.493148
96720	18/08/2018--20:05:00	33.87	286	-0.872771	0.133385	-0.508098
96780	18/08/2018--20:06:00	33.89	20	-0.856945	0.179059	-0.523047
96840	18/08/2018--20:07:00	33.97	114	-0.92025	0.0877118	-0.508098
96900	18/08/2018--20:08:00	34.05	76	-0.936076	0.0572629	-0.448298
96960	18/08/2018--20:09:00	34.17	111	-0.825293	0.194283	-0.597797
97020	18/08/2018--20:10:00	34.23	243	-0.79364	0.0420384	-0.418398
97080	18/08/2018--20:11:00	34.25	281	-0.809466	-0.0340839	-0.537997
97140	18/08/2018--20:12:00	34.21	775	-0.936076	-0.0797573	-0.433348
97200	18/08/2018--20:13:00	34.13	781	-0.761988	-0.110206	-0.463248
97260	18/08/2018--20:14:00	34.05	571	-0.888597	0.0115895	-0.537997
97320	18/08/2018--20:15:00	34.03	245	-142.669	0.179059	-0.672546
97380	18/08/2018--20:16:00	34	388	-101.521	0.0115895	-0.358599
97440	18/08/2018--20:17:00	33.86	351	-106.269	-0.2929	-0.239
97500	18/08/2018--20:18:00	33.73	203	-0.936076	0.239956	-0.0147522
97560	18/08/2018--20:19:00	33.65	81	-0.983555	-0.110206	-0.119401
97620	18/08/2018--20:20:00	33.64	21	-0.983555	-0.0340839	-0.239
97680	18/08/2018--20:21:00	33.53	12	-103.103	-0.0340839	-0.25395
97740	18/08/2018--20:22:00	33.46	101	-0.936076	0.0268139	-0.418398
97800	18/08/2018--20:23:00	33.41	527	-0.951902	-0.00363499	-0.313749
97860	18/08/2018--20:24:00	33.39	124	-0.888597	0.194283	-0.567897
97920	18/08/2018--20:25:00	33.34	724	-0.809466	0.300854	-0.582847
97980	18/08/2018--20:26:00	33.32	678	-0.587899	-0.171104	-0.22405
98040	18/08/2018--20:27:00	33.32	976	-0.92025	-0.506042	0.0151475
98100	18/08/2018--20:28:00	33.18	169	-0.777814	-0.764858	0.209496
98160	18/08/2018--20:29:00	33.01	9	-0.983555	-0.201553	-0.134351
98220	18/08/2018--20:30:00	32.91	0	-0.999381	-0.140655	-0.194151
98280	18/08/2018--20:31:00	32.83	8	-101.521	-0.15588	-0.0596018
98340	18/08/2018--20:32:00	32.73	0	-101.521	-0.15588	-0.0297021
98400	18/08/2018--20:33:00	32.71	0	-0.999381	-0.15588	-0.0596018
98460	18/08/2018--20:34:00	32.67	1	-101.521	-0.0949818	-0.0446519
98520	18/08/2018--20:35:00	32.63	3	-101.521	-0.0493084	0.0450472
98580	18/08/2018--20:36:00	32.62	11	-101.521	-0.0797573	-0.104451
98640	18/08/2018--20:37:00	32.61	3	-101.521	-0.15588	-0.0297021
98700	18/08/2018--20:38:00	32.56	5	-0.999381	-0.110206	0.0450472
98760	18/08/2018--20:39:00	32.5	2	-101.521	-0.0949818	-0.0596018
98820	18/08/2018--20:40:00	32.42	29	-0.983555	-0.0493084	-0.0446519
98880	18/08/2018--20:41:00	32.41	12	-101.521	-0.00363499	-0.0297021
98940	18/08/2018--20:42:00	32.38	0	-0.999381	-0.0340839	-0.0895015
99000	18/08/2018--20:43:00	32.34	9	-101.521	-0.140655	-0.134351
99060	18/08/2018--20:44:00	32.32	20	-0.983555	-0.201553	-0.0446519
99120	18/08/2018--20:45:00	32.29	4	-103.103	-0.140655	0.0151475
99180	18/08/2018--20:46:00	32.29	4	-101.521	-0.110206	-0.104451
99240	18/08/2018--20:47:00	32.26	2	-101.521	-0.0493084	-0.0297021
99300	18/08/2018--20:48:00	32.23	2	-0.999381	-0.140655	-0.0596018
99360	18/08/2018--20:49:00	32.25	7	-0.999381	0.0115895	-0.0446519
99420	18/08/2018--20:50:00	32.21	29	-0.967729	-0.15588	-0.403449
99480	18/08/2018--20:51:00	32.24	352	-0.856945	0.163834	-0.582847
99540	18/08/2018--20:52:00	32.34	175	-0.983555	0.0724873	-0.25395
99600	18/08/2018--20:53:00	32.46	2	-0.936076	0.102936	-0.373549
99660	18/08/2018--20:54:00	32.55	25	-0.951902	0.102936	-0.343649
99720	18/08/2018--20:55:00	32.54	67	-0.967729	0.118161	-0.28385
99780	18/08/2018--20:56:00	32.54	18	-0.92025	0.0572629	-0.508098
99840	18/08/2018--20:57:00	32.45	63	-0.888597	0.270405	-0.179201
99900	18/08/2018--20:58:00	32.34	330	-0.856945	-0.414695	0.403844
99960	18/08/2018--20:59:00	32.23	266	-101.521	-0.399471	-0.0895015
100020	18/08/2018--21:00:00	32.18	307	-101.521	-0.0340839	-0.388499
100080	18/08/2018--21:01:00	32.16	407	-0.951902	-0.201553	-0.328699
100140	18/08/2018--21:02:00	32.2	346	-0.936076	0.0268139	-0.403449
100200	18/08/2018--21:03:00	32.19	406	-101.521	-0.15588	-0.0446519
100260	18/08/2018--21:04:00	32.07	304	-107.851	-0.338573	0.299195
100320	18/08/2018--21:05:00	32.06	249	-131.591	-0.15588	-0.0895015
100380	18/08/2018--21:06:00	32.1	362	-0.809466	-0.201553	0.598192
100440	18/08/2018--21:07:00	32.11	687	-0.936076	0.0877118	-0.358599
100500	18/08/2018--21:08:00	32.16	8	-0.936076	0.102936	-0.388499
100560	18/08/2018--21:09:00	32.21	4	-0.951902	0.209507	-0.239
100620	18/08/2018--21:10:00	32.22	97	-0.904424	0.0572629	-0.463248
100680	18/08/2018--21:11:00	32.16	339	-0.477116	-0.171104	-0.28385
100740	18/08/2018--21:12:00	32.19	381	-111.016	-0.110206	-0.627696
100800	18/08/2018--21:13:00	32.16	145	-0.999381	0.0877118	0.000197637
100860	18/08/2018--21:14:00	32.08	19	-101.521	-0.0188595	0.000197637
100920	18/08/2018--21:15:00	31.97	3	-0.904424	-0.110206	0.448693
100980	18/08/2018--21:16:00	31.94	0	-0.967729	-0.0645328	0.299195
101040	18/08/2018--21:17:00	31.86	4	-0.79364	0.635792	-0.194151
101100	18/08/2018--21:18:00	31.79	52	-0.983555	0.118161	0.104847
101160	18/08/2018--21:19:00	31.73	27	-101.521	-0.0645328	-0.104451
101220	18/08/2018--21:20:00	31.65	1	-101.521	-0.0340839	-0.104451
101280	18/08/2018--21:21:00	31.57	0	-0.999381	0.0572629	-0.164251
101340	18/08/2018--21:22:00	31.54	45	-0.904424	-0.0188595	-0.508098
101400	18/08/2018--21:23:00	31.56	40	-0.999381	-0.110206	-0.179201
101460	18/08/2018--21:24:00	31.55	3	-0.999381	-0.110206	-0.179201
101520	18/08/2018--21:25:00	31.51	2	-0.999381	-0.262451	-0.0446519
101580	18/08/2018--21:26:00	31.5	1	-0.999381	-0.15588	-0.0895015
101640	18/08/2018--21:27:00	31.45	0	-0.983555	-0.00363499	-0.239
101700	18/08/2018--21:28:00	31.45	2	-101.521	-0.0949818	-0.104451
101760	18/08/2018--21:29:00	31.38	0	-101.521	-0.110206	-0.0895015
101820	18/08/2018--21:30:00	31.29	4	-0.999381	-0.0645328	-0.104451
101880	18/08/2018--21:31:00	31.25	0	-101.521	-0.0493084	0.0151475
101940	18/08/2018--21:32:00	31.23	2	-101.521	0.0724873	-0.0147522
102000	18/08/2018--21:33:00	31.23	4	-0.92025	0.0268139	-0.358599
102060	18/08/2018--21:34:00	31.26	0	-0.999381	-0.0188595	-0.25395
102120	18/08/2018--21:35:00	31.34	8	-0.999381	-0.00363499	-0.343649
102180	18/08/2018--21:36:00	31.41	6	-0.983555	-0.00363499	-0.28385
102240	18/08/2018--21:37:00	31.48	3	-0.967729	-0.0188595	-0.343649
102300	18/08/2018--21:38:00	31.47	1	-0.936076	0.224732	-0.328699
102360	18/08/2018--21:39:00	31.41	2	-0.983555	-0.0188595	-0.22405
102420	18/08/2018--21:40:00	31.34	12	-0.999381	-0.110206	-0.119401
102480	18/08/2018--21:41:00	31.31	9	-0.951902	-0.0340839	-0.328699
102540	18/08/2018--21:42:00	31.25	7	-0.936076	-0.0188595	-0.388499
102600	18/08/2018--21:43:00	31.16	10	-101.521	-0.0493084	0.0300974
102660	18/08/2018--21:44:00	31.05	0	-101.521	-0.0493084	-0.0895015
102720	18/08/2018--21:45:00	30.96	0	-0.983555	-0.110206	-0.25395
102780	18/08/2018--21:46:00	30.93	20	-101.521	-0.110206	-0.0446519
102840	18/08/2018--21:47:00	30.84	1	-101.521	-0.15588	0.000197637
102900	18/08/2018--21:48:00	30.79	0	-101.521	-0.140655	0.000197637
102960	18/08/2018--21:49:00	30.7	7	-0.983555	-0.171104	0.104847
103020	18/08/2018--21:50:00	30.59	0	-0.999381	-0.125431	0.000197637
103080	18/08/2018--21:51:00	30.55	2	-101.521	-0.110206	-0.0147522
103140	18/08/2018--21:52:00	30.53	0	-0.904424	0.163834	-0.25395
103200	18/08/2018--21:53:00	30.46	6	-103.103	-0.0340839	-0.134351
103260	18/08/2018--21:54:00	30.45	23	-0.999381	-0.2929	-0.0446519
103320	18/08/2018--21:55:00	30.45	34	-107.851	-0.140655	-0.343649
103380	18/08/2018--21:56:00	30.46	271	-0.92025	-0.460369	-0.0596018
103440	18/08/2018--21:57:00	30.48	315	-0.904424	-0.0645328	-0.463248
103500	18/08/2018--21:58:00	30.51	106	-0.92025	0.0420384	-0.433348
103560	18/08/2018--21:59:00	30.52	238	-122.095	0.209507	-0.493148
103620	18/08/2018--22:00:00	30.5	233	-101.521	-0.0645328	-0.0895015
103680	18/08/2018--22:01:00	30.35	2	-101.521	-0.15588	-0.0895015
103740	18/08/2018--22:02:00	30.25	0	-101.521	-0.15588	-0.104451
103800	18/08/2018--22:03:00	30.16	2	-101.521	-0.0797573	-0.104451
103860	18/08/2018--22:04:00	30.11	19	-103.103	-0.15588	-0.104451
103920	18/08/2018--22:05:00	30.06	11	-0.999381	-0.140655	-0.0596018
103980	18/08/2018--22:06:00	30.01	28	-101.521	-0.15588	-0.0596018
104040	18/08/2018--22:07:00	29.95	1	-0.983555	-0.15588	0.0450472
104100	18/08/2018--22:08:00	29.85	0	-101.521	-0.125431	0.000197637
104160	18/08/2018--22:09:00	29.8	91	-0.92025	0.0115895	-0.448298
104220	18/08/2018--22:10:00	29.88	9	-0.856945	0.0572629	-0.552947
104280	18/08/2018--22:11:00	30.01	3	-0.936076	-0.140655	-0.433348
104340	18/08/2018--22:12:00	30.05	142	-0.951902	0.0724873	-0.343649
104400	18/08/2018--22:13:00	30.04	2	-101.521	-0.0797573	-0.0596018
104460	18/08/2018--22:14:00	30	123	-0.856945	-0.0340839	-0.612747
104520	18/08/2018--22:15:00	30.05	149	-0.825293	0.118161	-0.597797
104580	18/08/2018--22:16:00	30.12	2	-0.967729	0.0268139	-0.2091
104640	18/08/2018--22:17:00	30.18	71	-0.809466	0.0877118	-0.463248
104700	18/08/2018--22:18:00	30.14	20	-0.999381	-0.247226	-0.0147522
104760	18/08/2018--22:19:00	29.99	5	-101.521	-0.125431	-0.0745517
104820	18/08/2018--22:20:00	29.88	0	-0.983555	-0.0493084	0.224446
104880	18/08/2018--22:21:00	29.77	6	-0.999381	-0.140655	-0.134351
104940	18/08/2018--22:22:00	29.72	6	-0.999381	-0.201553	-0.0596018
105000	18/08/2018--22:23:00	29.66	1	-101.521	-0.171104	-0.0297021
105060	18/08/2018--22:24:00	29.61	47	-0.967729	-0.308124	0.179596
105120	18/08/2018--22:25:00	29.55	0	-0.92025	0.194283	-0.358599
105180	18/08/2018--22:26:00	29.53	3	-0.999381	-0.247226	0.104847
105240	18/08/2018--22:27:00	29.47	13	-101.521	-0.171104	-0.0895015
105300	18/08/2018--22:28:00	29.47	7	-0.872771	-0.110206	-0.388499
105360	18/08/2018--22:29:00	29.43	0	-101.521	-0.110206	-0.0446519
105420	18/08/2018--22:30:00	29.42	0	-101.521	-0.0949818	-0.0596018
105480	18/08/2018--22:31:00	29.4	0	-0.999381	-0.0493084	-0.149301
105540	18/08/2018--22:32:00	29.42	0	-0.999381	0.0268139	-0.194151
105600	18/08/2018--22:33:00	29.39	0	-101.521	-0.110206	-0.0297021
105660	18/08/2018--22:34:00	29.32	7	-103.103	0.194283	-0.239
105720	18/08/2018--22:35:00	29.25	20	-0.714509	0.453099	-0.567897
105780	18/08/2018--22:36:00	29.27	9	-0.761988	0.28563	-0.597797
105840	18/08/2018--22:37:00	29.38	4	-101.521	-0.140655	-0.0446519
105900	18/08/2018--22:38:00	29.33	2	-0.999381	-0.186329	0.0599971
105960	18/08/2018--22:39:00	29.25	12	-0.999381	-0.171104	0.0599971
106020	18/08/2018--22:40:00	29.18	1	-0.999381	-0.171104	0.0151475
106080	18/08/2018--22:41:00	29.12	0	-101.521	-0.171104	0.0300974
106140	18/08/2018--22:42:00	29.04	1	-0.999381	-0.186329	0.119797
106200	18/08/2018--22:43:00	28.98	4	-0.999381	-0.171104	0.0749469
106260	18/08/2018--22:44:00	28.92	0	-101.521	-0.140655	0.0749469
106320	18/08/2018--22:45:00	28.89	2	-0.999381	-0.0797573	-0.2091
106380	18/08/2018--22:46:00	28.95	0	-101.521	-0.15588	0.0151475
106440	18/08/2018--22:47:00	28.89	3	-101.521	-0.110206	0.0300974
106500	18/08/2018--22:48:00	28.89	7	-0.999381	0.0877118	-0.0297021
106560	18/08/2018--22:49:00	28.86	0	-0.983555	-0.201553	0.179596
106620	18/08/2018--22:50:00	28.82	2	-101.521	-0.00363499	-0.0745517
106680	18/08/2018--22:51:00	28.79	3	-0.983555	-0.171104	0.164646
106740	18/08/2018--22:52:00	28.86	21	-101.521	-0.0797573	-0.0745517
106800	18/08/2018--22:53:00	28.99	8	-0.92025	0.102936	-0.403449
106860	18/08/2018--22:54:00	29.1	0	-0.92025	0.14861	-0.373549
106920	18/08/2018--22:55:00	29.15	19	-101.521	-0.110206	-0.104451
106980	18/08/2018--22:56:00	29.19	6	-0.967729	-0.262451	-0.0895015
107040	18/08/2018--22:57:00	29.21	37	-0.888597	0.224732	-0.418398
107100	18/08/2018--22:58:00	29.24	69	-0.904424	-0.0493084	0.463643
107160	18/08/2018--22:59:00	29.23	167	-0.999381	-0.201553	-0.0895015
107220	18/08/2018--23:00:00	29.14	6	-0.999381	-0.186329	0.0898968
107280	18/08/2018--23:01:00	29.05	0	-0.999381	-0.186329	0.0749469
107340	18/08/2018--23:02:00	28.98	1	-101.521	-0.140655	0.0300974
107400	18/08/2018--23:03:00	28.95	5	-101.521	-0.140655	-0.0297021
107460	18/08/2018--23:04:00	28.95	16	-0.92025	-0.00363499	-0.463248
107520	18/08/2018--23:05:00	29.03	96	-0.967729	-0.232002	-0.328699
107580	18/08/2018--23:06:00	29.03	156	-0.936076	-0.186329	-0.403449
107640	18/08/2018--23:07:00	29.1	95	-0.951902	0.0420384	-0.403449
107700	18/08/2018--23:08:00	29.14	55	-0.92025	0.0420384	-0.403449
107760	18/08/2018--23:09:00	29.23	3	-0.983555	0.0420384	-0.2988
107820	18/08/2018--23:10:00	29.3	24	-0.856945	0.0572629	-0.194151
107880	18/08/2018--23:11:00	29.3	52	-101.521	-0.171104	0.0151475
107940	18/08/2018--23:12:00	29.22	24	-0.951902	0.0420384	-0.388499
108000	18/08/2018--23:13:00	29.18	7	-101.521	-0.0949818	-0.104451
108060	18/08/2018--23:14:00	29.09	30	-0.967729	0.0572629	-0.28385
108120	18/08/2018--23:15:00	29.14	49	-0.556247	-0.901878	0.0300974
108180	18/08/2018--23:16:00	29.19	34	-0.936076	0.102936	-0.388499
108240	18/08/2018--23:17:00	29.24	23	-101.521	-0.140655	-0.0446519
108300	18/08/2018--23:18:00	29.25	15	-0.856945	0.194283	-0.478198
108360	18/08/2018--23:19:00	29.25	70	-0.999381	0.0724873	-0.104451
108420	18/08/2018--23:20:00	29.21	139	-0.999381	0.14861	-0.0147522
108480	18/08/2018--23:21:00	29.14	106	-0.983555	-0.186329	-0.2091
108540	18/08/2018--23:22:00	29.12	166	-0.951902	0.133385	-0.478198
108600	18/08/2018--23:23:00	29.16	113	-0.967729	0.0268139	-0.28385
108660	18/08/2018--23:24:00	29.22	42	-0.967729	-0.0188595	-0.2988
108720	18/08/2018--23:25:00	29.19	35	-0.841119	0.224732	-0.358599
108780	18/08/2018--23:26:00	29.23	67	-0.92025	0.209507	-0.552947
108840	18/08/2018--23:27:00	29.27	59	-0.936076	0.0724873	-0.463248
108900	18/08/2018--23:28:00	29.27	44	-0.999381	-0.140655	-0.2091
108960	18/08/2018--23:29:00	29.23	42	-0.983555	-0.15588	0.194546
109020	18/08/2018--23:30:00	29.07	0	-101.521	-0.15588	0.0300974
109080	18/08/2018--23:31:00	29.01	58	-0.888597	0.0420384	-0.508098
109140	18/08/2018--23:32:00	29.04	17	-0.999381	-0.110206	0.0898968
109200	18/08/2018--23:33:00	28.96	1	-101.521	-0.0949818	0.0450472
109260	18/08/2018--23:34:00	28.9	378	-0.92025	0.0877118	-0.313749
109320	18/08/2018--23:35:00	28.91	209	-0.856945	0.0877118	-0.493148
109380	18/08/2018--23:36:00	28.96	95	-0.983555	-0.125431	0.119797
109440	18/08/2018--23:37:00	28.88	100	-0.904424	0.0420384	-0.433348
109500	18/08/2018--23:38:00	28.86	235	-0.951902	0.0572629	-0.433348
109560	18/08/2018--23:39:00	28.9	74	-101.521	-0.0188595	-0.418398
109620	18/08/2018--23:40:00	28.95	143	-0.809466	0.102936	-0.597797
109680	18/08/2018--23:41:00	29	21	-0.825293	0.0877118	-0.582847
109740	18/08/2018--23:42:00	29.06	40	-0.904424	-0.0645328	-0.448298
109800	18/08/2018--23:43:00	29.11	295	-0.951902	0.0268139	-0.358599
109860	18/08/2018--23:44:00	29.1	345	-0.92025	-0.0340839	-0.403449
109920	18/08/2018--23:45:00	29.06	62	-0.888597	0.0724873	-0.493148
109980	18/08/2018--23:46:00	29.12	0	-0.936076	0.0572629	-0.403449
110040	18/08/2018--23:47:00	29.13	241	-0.714509	0.270405	-0.597797
110100	18/08/2018--23:48:00	29.2	727	-0.714509	0.239956	-0.747295
110160	18/08/2018--23:49:00	29.25	1045	-126.843	0.102936	-0.552947
110220	18/08/2018--23:50:00	29.32	843	-109.434	0.118161	-0.508098
110280	18/08/2018--23:51:00	29.37	464	-0.809466	0.194283	-0.537997
110340	18/08/2018--23:52:00	29.32	326	-0.809466	0.102936	-0.672546
110400	18/08/2018--23:53:00	29.37	58	-0.777814	0.133385	-0.642646
110460	18/08/2018--23:54:00	29.48	0	-0.777814	0.163834	-0.627696
110520	18/08/2018--23:55:00	29.59	0	-0.92025	0.255181	-0.313749
110580	18/08/2018--23:56:00	29.69	7	-0.777814	0.163834	-0.612747
110640	18/08/2018--23:57:00	29.79	100	-0.841119	-0.15588	-0.493148
110700	18/08/2018--23:58:00	29.84	135	-0.888597	0.0572629	-0.552947
110760	18/08/2018--23:59:00	29.88	142	-0.856945	0.0572629	-0.537997
110820	19/08/2018--00:00:00	29.96	131	-0.951902	0.0572629	-0.373549
110880	19/08/2018--00:01:00	30.04	136	-0.967729	-0.247226	0.179596
110940	19/08/2018--00:02:00	30.07	379	-106.269	0.316079	-0.777195
111000	19/08/2018--00:03:00	30.16	77	-0.967729	-0.201553	0.179596
111060	19/08/2018--00:04:00	30.35	37	-0.983555	-0.353798	0.0151475
111120	19/08/2018--00:05:00	30.48	235	-0.951902	-0.0797573	-0.239
111180	19/08/2018--00:06:00	30.57	229	-0.888597	0.194283	-0.418398
111240	19/08/2018--00:07:00	30.71	266	-0.936076	0.0268139	-0.313749
111300	19/08/2018--00:08:00	30.79	279	-0.682857	0.239956	-0.358599
111360	19/08/2018--00:09:00	30.88	409	-0.540421	-0.658287	0.583242
111420	19/08/2018--00:10:00	30.93	153	-101.521	0.0268139	-0.418398
111480	19/08/2018--00:11:00	31.02	225	-0.79364	-0.56694	0.418794
111540	19/08/2018--00:12:00	31.11	132	-0.825293	-0.475593	0.0898968
111600	19/08/2018--00:13:00	31.18	353	-0.603726	-0.70396	0.508493
111660	19/08/2018--00:14:00	31.25	392	-0.951902	0.0877118	-0.2988
111720	19/08/2018--00:15:00	31.24	490	-0.872771	-0.612613	-0.0147522
111780	19/08/2018--00:16:00	31.2	467	-0.967729	0.0115895	-0.328699
111840	19/08/2018--00:17:00	31.23	103	-0.999381	-0.110206	-0.239
111900	19/08/2018--00:18:00	31.3	243	-0.999381	-0.0949818	-0.119401
111960	19/08/2018--00:19:00	31.38	245	-0.904424	-0.0340839	-0.493148
112020	19/08/2018--00:20:00	31.43	173	-0.872771	-0.0340839	-0.537997
112080	19/08/2018--00:21:00	31.54	287	-0.904424	0.102936	0.000197637
112140	19/08/2018--00:22:00	31.57	568	-0.79364	0.194283	-0.388499
112200	19/08/2018--00:23:00	31.62	342	-0.856945	0.133385	-0.448298
112260	19/08/2018--00:24:00	31.68	379	-0.983555	-0.201553	-0.388499
112320	19/08/2018--00:25:00	31.75	210	-0.904424	0.0420384	-0.463248
112380	19/08/2018--00:26:00	31.8	190	-0.872771	0.0420384	-0.433348
112440	19/08/2018--00:27:00	31.85	364	-0.951902	-0.369022	0.0898968
112500	19/08/2018--00:28:00	31.9	211	-0.825293	0.0420384	-0.328699
112560	19/08/2018--00:29:00	31.93	299	-107.851	-0.186329	-0.343649
112620	19/08/2018--00:30:00	32.02	348	-0.825293	-0.140655	-0.164251
112680	19/08/2018--00:31:00	32.05	273	-0.904424	-0.00363499	-0.433348
112740	19/08/2018--00:32:00	32.12	0	-0.841119	0.102936	-0.537997
112800	19/08/2018--00:33:00	32.21	192	-101.521	-0.369022	-0.0895015
112860	19/08/2018--00:34:00	32.26	435	-0.967729	0.0420384	-0.343649
112920	19/08/2018--00:35:00	32.31	327	-0.856945	0.0420384	-0.552947
112980	19/08/2018--00:36:00	32.37	33	-0.92025	-0.490818	0.0749469
113040	19/08/2018--00:37:00	32.41	393	-0.936076	0.0420384	-0.403449
113100	19/08/2018--00:38:00	32.49	349	-104.686	-0.201553	-0.343649
113160	19/08/2018--00:39:00	32.5	401	-0.619552	-0.780083	0.329095
113220	19/08/2018--00:40:00	32.56	169	-0.967729	-0.0949818	-0.313749
113280	19/08/2018--00:41:00	32.64	41	-0.33468	-0.56694	0.77759
113340	19/08/2018--00:42:00	32.7	334	-0.936076	-0.0340839	-0.523047
113400	19/08/2018--00:43:00	32.72	138	-0.999381	-0.0797573	-0.0745517
113460	19/08/2018--00:44:00	32.77	134	-0.872771	0.133385	-0.343649
113520	19/08/2018--00:45:00	32.8	511	-0.79364	-0.0340839	-0.627696
113580	19/08/2018--00:46:00	32.84	103	-0.682857	-0.308124	-0.508098
113640	19/08/2018--00:47:00	32.86	214	-0.888597	-0.0340839	-0.493148
113700	19/08/2018--00:48:00	32.89	182	-0.841119	0.0572629	-0.508098
113760	19/08/2018--00:49:00	32.94	62	0.203411	0.513997	-0.866894
113820	19/08/2018--00:50:00	32.99	0	0.187585	0.498772	-0.866894
113880	19/08/2018--00:51:00	33.08	0	0.187585	0.498772	-0.866894
113940	19/08/2018--00:52:00	33.17	0	0.314195	0.635792	-0.747295
114000	19/08/2018--00:53:00	33.27	87	-0.303028	-0.0340839	0.971938
114060	19/08/2018--00:54:00	33.3	13	-0.192244	-0.0493084	0.971938
114120	19/08/2018--00:55:00	33.32	0	-0.20807	-0.0188595	0.956989
114180	19/08/2018--00:56:00	33.35	0	-0.192244	-0.0493084	0.986888
114240	19/08/2018--00:57:00	33.41	21	-0.20807	-0.125431	0.971938
114300	19/08/2018--00:58:00	33.43	5	-0.176418	-0.171104	0.956989
114360	19/08/2018--00:59:00	33.45	0	-0.192244	-0.171104	0.956989
114420	19/08/2018--01:00:00	33.47	0	-0.176418	-0.171104	0.956989
114480	19/08/2018--01:01:00	33.48	0	-0.176418	-0.171104	0.971938
114540	19/08/2018--01:02:00	33.5	0	-0.192244	-0.171104	0.956989
114600	19/08/2018--01:03:00	33.52	0	-0.176418	-0.171104	0.956989
114660	19/08/2018--01:04:00	33.53	0	-0.176418	-0.171104	0.956989
114720	19/08/2018--01:05:00	33.55	0	-0.176418	-0.15588	0.971938
114780	19/08/2018--01:06:00	33.56	0	-0.192244	-0.186329	0.956989
114840	19/08/2018--01:07:00	33.59	0	-0.20807	-0.201553	0.956989
114900	19/08/2018--01:08:00	33.61	6	-0.20807	-0.216777	0.956989
114960	19/08/2018--01:09:00	33.64	0	-0.20807	-0.232002	0.942039
115020	19/08/2018--01:10:00	33.68	0	-0.255549	-0.277675	0.927089
115080	19/08/2018--01:11:00	33.7	0	-0.271375	-0.323349	0.912139
115140	19/08/2018--01:12:00	33.79	32	0.298369	0.818486	-0.523047
115200	19/08/2018--01:13:00	33.83	0	-0.176418	0.666241	0.702841
115260	19/08/2018--01:14:00	33.88	0	-0.176418	0.666241	0.717791
115320	19/08/2018--01:15:00	33.94	0	-0.113113	0.742364	0.643042
115380	19/08/2018--01:16:00	33.98	0	-0.128939	0.69669	0.687891
115440	19/08/2018--01:17:00	34.02	0	-0.144765	0.681466	0.702841
115500	19/08/2018--01:18:00	34.05	68	-0.303028	-0.171104	0.927089
115560	19/08/2018--01:19:00	34.04	0	-0.303028	-0.171104	0.942039
115620	19/08/2018--01:20:00	34.03	0	-0.303028	-0.186329	0.942039
115680	19/08/2018--01:21:00	34.01	48	-0.397985	-0.962776	0.209496
115740	19/08/2018--01:22:00	34.03	38	-0.239723	-0.15588	0.956989
115800	19/08/2018--01:23:00	34.04	0	-0.255549	-0.171104	0.956989
115860	19/08/2018--01:24:00	34.04	0	-0.255549	-0.171104	0.956989
115920	19/08/2018--01:25:00	34.06	0	-0.239723	-0.201553	0.912139
115980	19/08/2018--01:26:00	34.05	27	-0.366332	0.102936	0.867289
116040	19/08/2018--01:27:00	34.08	38	-0.0498082	0.620568	0.77759
116100	19/08/2018--01:28:00	34.11	6	0.361673	0.605343	-0.747295
116160	19/08/2018--01:29:00	34.13	39	-0.318854	-0.216777	0.912139
116220	19/08/2018--01:30:00	34.13	0	-0.318854	-0.216777	0.912139
116280	19/08/2018--01:31:00	34.13	86	-0.33468	-0.2929	0.897189
116340	19/08/2018--01:32:00	34.14	0	-0.33468	-0.308124	0.897189
116400	19/08/2018--01:33:00	34.14	23	-0.20807	-0.00363499	0.79254
116460	19/08/2018--01:34:00	34.14	29	-0.0498082	0.605343	0.79254
116520	19/08/2018--01:35:00	34.19	0	-0.0498082	0.620568	0.77759
116580	19/08/2018--01:36:00	34.2	0	-0.0498082	0.605343	0.79254
116640	19/08/2018--01:37:00	34.2	0	-0.0656344	0.605343	0.77759
116700	19/08/2018--01:38:00	34.21	0	-0.0972868	0.513997	0.83739
116760	19/08/2018--01:39:00	34.23	0	-0.0814606	0.544446	0.82244
116820	19/08/2018--01:40:00	34.23	0	-0.0814606	0.55967	0.80749
116880	19/08/2018--01:41:00	34.27	0	-0.0181558	0.681466	0.732741
116940	19/08/2018--01:42:00	34.23	0	-0.00232954	0.69669	0.717791
117000	19/08/2018--01:43:00	34.25	0	-0.00232954	0.681466	0.717791
117060	19/08/2018--01:44:00	34.25	0	-0.0972868	0.529221	0.83739
117120	19/08/2018--01:45:00	34.26	0	-0.033982	0.681466	0.717791
117180	19/08/2018--01:46:00	34.26	30	0.3775	0.590119	-0.747295
117240	19/08/2018--01:47:00	34.27	30	-0.318854	-0.110206	0.927089
117300	19/08/2018--01:48:00	34.25	36	-0.366332	-0.901878	0.388894
117360	19/08/2018--01:49:00	34.29	0	-0.382159	-0.886654	0.403844
117420	19/08/2018--01:50:00	34.27	0	-0.382159	-0.901878	0.388894
117480	19/08/2018--01:51:00	34.29	1	-0.382159	-0.901878	0.373944
117540	19/08/2018--01:52:00	34.31	1	-0.382159	-0.886654	0.373944
117600	19/08/2018--01:53:00	34.32	0	-0.382159	-0.886654	0.388894
117660	19/08/2018--01:54:00	34.34	0	-0.366332	-0.901878	0.373944
117720	19/08/2018--01:55:00	34.34	0	-0.382159	-0.901878	0.373944
117780	19/08/2018--01:56:00	34.32	1	-0.382159	-0.901878	0.373944
117840	19/08/2018--01:57:00	34.34	1	-0.366332	-0.901878	0.373944
117900	19/08/2018--01:58:00	34.32	0	-0.382159	-0.901878	0.373944
117960	19/08/2018--01:59:00	34.32	1	-0.382159	-0.901878	0.373944
118020	19/08/2018--02:00:00	34.33	18	-0.382159	-0.947552	0.269295
118080	19/08/2018--02:01:00	34.33	0	-0.382159	-0.932327	0.284245
118140	19/08/2018--02:02:00	34.36	0	-0.382159	-0.932327	0.299195
118200	19/08/2018--02:03:00	34.38	1	-0.382159	-0.932327	0.314145
118260	19/08/2018--02:04:00	34.39	0	-0.382159	-0.932327	0.314145
118320	19/08/2018--02:05:00	34.38	0	-0.382159	-0.932327	0.314145
118380	19/08/2018--02:06:00	34.38	0	-0.382159	-0.932327	0.314145
118440	19/08/2018--02:07:00	34.4	0	-0.382159	-0.932327	0.314145
118500	19/08/2018--02:08:00	34.41	0	-0.382159	-0.932327	0.314145
118560	19/08/2018--02:09:00	34.39	0	-0.366332	-0.932327	0.329095
118620	19/08/2018--02:10:00	34.39	0	-0.382159	-0.917103	0.329095
118680	19/08/2018--02:11:00	34.38	0	-0.382159	-0.917103	0.329095
118740	19/08/2018--02:12:00	34.39	6	-0.318854	-0.216777	0.927089
118800	19/08/2018--02:13:00	34.37	0	-0.318854	-0.232002	0.912139
118860	19/08/2018--02:14:00	34.35	6	-0.318854	-0.232002	0.912139
118920	19/08/2018--02:15:00	34.34	0	-0.318854	-0.247226	0.912139
118980	19/08/2018--02:16:00	34.34	0	-0.318854	-0.247226	0.912139
119040	19/08/2018--02:17:00	34.34	0	-0.318854	-0.262451	0.912139
119100	19/08/2018--02:18:00	34.32	0	-0.33468	-0.262451	0.912139
119160	19/08/2018--02:19:00	34.29	0	-0.413811	-0.247226	0.867289
119220	19/08/2018--02:20:00	34.29	0	-0.350506	-0.277675	0.897189
119280	19/08/2018--02:21:00	34.27	0	-0.350506	-0.277675	0.897189
119340	19/08/2018--02:22:00	34.24	0	-0.350506	-0.277675	0.897189
119400	19/08/2018--02:23:00	34.25	0	-0.366332	-0.277675	0.897189
119460	19/08/2018--02:24:00	34.22	0	-0.366332	-0.262451	0.897189
119520	19/08/2018--02:25:00	34.22	0	-0.350506	-0.277675	0.897189
119580	19/08/2018--02:26:00	34.2	49	-0.366332	-0.947552	0.284245
119640	19/08/2018--02:27:00	34.21	0	-0.382159	-0.932327	0.284245
119700	19/08/2018--02:28:00	34.23	0	-0.366332	-0.947552	0.269295
119760	19/08/2018--02:29:00	34.25	0	-0.366332	-0.947552	0.269295
119820	19/08/2018--02:30:00	34.27	0	-0.366332	-0.947552	0.284245
119880	19/08/2018--02:31:00	34.29	0	-0.382159	-0.947552	0.269295
119940	19/08/2018--02:32:00	34.31	0	-0.366332	-0.962776	0.224446
120000	19/08/2018--02:33:00	34.35	8	-0.366332	-0.947552	0.254345
120060	19/08/2018--02:34:00	34.34	0	-0.366332	-0.962776	0.254345
120120	19/08/2018--02:35:00	34.37	0	-0.382159	-0.947552	0.269295
120180	19/08/2018--02:36:00	34.37	0	-0.366332	-0.947552	0.254345
120240	19/08/2018--02:37:00	34.37	25	-0.413811	-0.140655	0.85234
120300	19/08/2018--02:38:00	34.37	10	-0.382159	-0.171104	0.912139
120360	19/08/2018--02:39:00	34.35	0	-0.397985	-0.201553	0.897189
120420	19/08/2018--02:40:00	34.32	24	-0.00232954	0.666241	0.747691
120480	19/08/2018--02:41:00	34.3	0	0.0451491	0.848935	0.553342
120540	19/08/2018--02:42:00	34.29	36	-0.33468	-0.140655	0.927089
120600	19/08/2018--02:43:00	34.27	0	-0.350506	-0.171104	0.927089
120660	19/08/2018--02:44:00	34.25	36	-0.00232954	0.711915	0.687891
120720	19/08/2018--02:45:00	34.24	0	-0.00232954	0.69669	0.702841
120780	19/08/2018--02:46:00	34.2	0	-0.00232954	0.69669	0.702841
120840	19/08/2018--02:47:00	34.18	0	0.0134967	0.727139	0.687891
120900	19/08/2018--02:48:00	34.18	0	0.0134967	0.711915	0.687891
120960	19/08/2018--02:49:00	34.16	0	-0.00232954	0.711915	0.687891
121020	19/08/2018--02:50:00	34.16	0	-0.00232954	0.711915	0.702841
121080	19/08/2018--02:51:00	34.16	0	-0.00232954	0.711915	0.702841
121140	19/08/2018--02:52:00	34.14	0	0.0134967	0.711915	0.702841
121200	19/08/2018--02:53:00	34.14	0	-0.00232954	0.69669	0.702841
121260	19/08/2018--02:54:00	34.13	0	0.0768015	0.848935	0.538393
121320	19/08/2018--02:55:00	34.12	0	0.0926277	0.848935	0.523443
121380	19/08/2018--02:56:00	34.09	0	0.108454	0.864159	0.538393
121440	19/08/2018--02:57:00	34.09	0	0.0926277	0.848935	0.538393
121500	19/08/2018--02:58:00	34.09	0	-0.033982	0.681466	0.732741
121560	19/08/2018--02:59:00	34.08	0	-0.0498082	0.651017	0.732741
121620	19/08/2018--03:00:00	34.09	0	-0.0498082	0.651017	0.747691
121680	19/08/2018--03:01:00	34.09	0	-0.0498082	0.651017	0.747691
121740	19/08/2018--03:02:00	34.1	0	-0.0498082	0.635792	0.747691
121800	19/08/2018--03:03:00	34.11	0	-0.033982	0.666241	0.747691
121860	19/08/2018--03:04:00	34.08	0	-0.033982	0.651017	0.747691
121920	19/08/2018--03:05:00	34.06	0	-0.0181558	0.666241	0.732741
121980	19/08/2018--03:06:00	34.05	0	-0.033982	0.681466	0.717791
122040	19/08/2018--03:07:00	34.03	0	-0.033982	0.681466	0.732741
122100	19/08/2018--03:08:00	34.04	0	-0.287201	0.194283	0.927089
122160	19/08/2018--03:09:00	34.04	11	-0.382159	-0.15588	0.912139
122220	19/08/2018--03:10:00	34.07	0	-0.382159	-0.171104	0.912139
122280	19/08/2018--03:11:00	34.09	0	-0.382159	-0.171104	0.912139
122340	19/08/2018--03:12:00	34.11	0	-0.382159	-0.171104	0.897189
122400	19/08/2018--03:13:00	34.09	0	-0.397985	-0.186329	0.912139
122460	19/08/2018--03:14:00	34.09	0	-0.382159	-0.186329	0.897189
122520	19/08/2018--03:15:00	34.11	0	-0.397985	-0.186329	0.897189
122580	19/08/2018--03:16:00	34.09	0	-0.397985	-0.186329	0.897189
122640	19/08/2018--03:17:00	34.08	0	-0.397985	-0.186329	0.897189
122700	19/08/2018--03:18:00	34.11	0	-0.397985	-0.186329	0.897189
122760	19/08/2018--03:19:00	34.11	0	-0.397985	-0.186329	0.897189
122820	19/08/2018--03:20:00	34.1	0	-0.397985	-0.186329	0.897189
122880	19/08/2018--03:21:00	34.11	0	-0.397985	-0.186329	0.882239
122940	19/08/2018--03:22:00	34.12	0	-0.397985	-0.186329	0.897189
123000	19/08/2018--03:23:00	34.11	0	-0.397985	-0.186329	0.897189
123060	19/08/2018--03:24:00	34.13	0	-0.397985	-0.186329	0.897189
123120	19/08/2018--03:25:00	34.14	0	-0.397985	-0.201553	0.897189
123180	19/08/2018--03:26:00	34.13	0	-0.397985	-0.186329	0.897189
123240	19/08/2018--03:27:00	34.14	0	-0.397985	-0.201553	0.897189
123300	19/08/2018--03:28:00	34.14	0	-0.397985	-0.186329	0.882239
123360	19/08/2018--03:29:00	34.14	0	-0.397985	-0.186329	0.897189
123420	19/08/2018--03:30:00	34.15	0	-0.397985	-0.201553	0.897189
123480	19/08/2018--03:31:00	34.17	0	-0.397985	-0.186329	0.897189
123540	19/08/2018--03:32:00	34.17	0	-0.397985	-0.186329	0.897189
123600	19/08/2018--03:33:00	34.17	0	-0.397985	-0.201553	0.897189
123660	19/08/2018--03:34:00	34.17	0	-0.397985	-0.201553	0.897189
123720	19/08/2018--03:35:00	34.16	0	-0.397985	-0.186329	0.897189
123780	19/08/2018--03:36:00	34.17	0	-0.397985	-0.201553	0.897189
123840	19/08/2018--03:37:00	34.17	0	-0.397985	-0.201553	0.897189
123900	19/08/2018--03:38:00	34.16	0	-0.397985	-0.186329	0.897189
123960	19/08/2018--03:39:00	34.15	0	-0.397985	-0.201553	0.897189
124020	19/08/2018--03:40:00	34.16	0	-0.397985	-0.201553	0.897189
124080	19/08/2018--03:41:00	34.15	0	-0.397985	-0.201553	0.897189
124140	19/08/2018--03:42:00	34.14	0	-0.397985	-0.201553	0.897189
124200	19/08/2018--03:43:00	34.16	0	-0.397985	-0.201553	0.897189
124260	19/08/2018--03:44:00	34.15	0	-0.397985	-0.201553	0.897189
124320	19/08/2018--03:45:00	34.16	0	-0.397985	-0.201553	0.897189
124380	19/08/2018--03:46:00	34.14	0	-0.397985	-0.201553	0.897189
124440	19/08/2018--03:47:00	34.13	0	-0.397985	-0.201553	0.897189
124500	19/08/2018--03:48:00	34.15	0	-0.397985	-0.201553	0.897189
124560	19/08/2018--03:49:00	34.13	0	-0.397985	-0.201553	0.897189
124620	19/08/2018--03:50:00	34.13	0	-0.397985	-0.201553	0.897189
124680	19/08/2018--03:51:00	34.12	0	-0.397985	-0.201553	0.897189
124740	19/08/2018--03:52:00	34.13	0	-0.397985	-0.201553	0.897189
124800	19/08/2018--03:53:00	34.14	0	-0.397985	-0.216777	0.897189
124860	19/08/2018--03:54:00	34.12	0	-0.397985	-0.201553	0.897189
124920	19/08/2018--03:55:00	34.12	0	-0.397985	-0.201553	0.897189
124980	19/08/2018--03:56:00	34.11	0	-0.397985	-0.201553	0.897189
125040	19/08/2018--03:57:00	34.12	0	-0.397985	-0.201553	0.897189
125100	19/08/2018--03:58:00	34.13	0	-0.382159	-0.201553	0.897189
125160	19/08/2018--03:59:00	34.1	44	-0.397985	-0.947552	0.239395
125220	19/08/2018--04:00:00	34.12	0	-0.413811	-0.932327	0.254345
125280	19/08/2018--04:01:00	34.12	0	-0.413811	-0.932327	0.254345
125340	19/08/2018--04:02:00	34.14	0	-0.413811	-0.932327	0.254345
125400	19/08/2018--04:03:00	34.15	0	-0.429637	-0.917103	0.254345
125460	19/08/2018--04:04:00	34.15	16	-0.366332	-0.247226	0.897189
125520	19/08/2018--04:05:00	34.13	0	-0.382159	-0.247226	0.897189
125580	19/08/2018--04:06:00	34.13	0	-0.318854	-0.262451	0.912139
125640	19/08/2018--04:07:00	34.11	0	-0.33468	-0.277675	0.897189
125700	19/08/2018--04:08:00	34.1	0	-0.33468	-0.277675	0.912139
125760	19/08/2018--04:09:00	34.09	0	-0.382159	-0.262451	0.882239
125820	19/08/2018--04:10:00	34.06	0	-0.382159	-0.262451	0.882239
125880	19/08/2018--04:11:00	34.06	13	-0.0972868	0.574895	0.80749
125940	19/08/2018--04:12:00	34.03	0	-0.0972868	0.55967	0.80749
126000	19/08/2018--04:13:00	34	0	-0.0972868	0.55967	0.80749
126060	19/08/2018--04:14:00	33.99	0	-0.0972868	0.55967	0.80749
126120	19/08/2018--04:15:00	33.98	0	-0.113113	0.55967	0.82244
126180	19/08/2018--04:16:00	33.97	0	-0.0972868	0.544446	0.82244
126240	19/08/2018--04:17:00	33.96	0	-0.0972868	0.544446	0.80749
126300	19/08/2018--04:18:00	33.95	0	-0.0972868	0.544446	0.82244
126360	19/08/2018--04:19:00	33.95	0	-0.113113	0.544446	0.82244
126420	19/08/2018--04:20:00	33.96	0	-0.0972868	0.544446	0.82244
126480	19/08/2018--04:21:00	33.94	0	-0.113113	0.544446	0.82244
126540	19/08/2018--04:22:00	33.93	0	-0.113113	0.544446	0.82244
126600	19/08/2018--04:23:00	33.95	0	-0.113113	0.544446	0.82244
126660	19/08/2018--04:24:00	33.93	0	-0.113113	0.529221	0.82244
126720	19/08/2018--04:25:00	33.94	0	-0.113113	0.529221	0.82244
126780	19/08/2018--04:26:00	33.92	0	-0.113113	0.529221	0.82244
126840	19/08/2018--04:27:00	33.93	0	-0.113113	0.529221	0.82244
126900	19/08/2018--04:28:00	33.92	0	-0.113113	0.529221	0.82244
126960	19/08/2018--04:29:00	33.93	0	-0.113113	0.529221	0.82244
127020	19/08/2018--04:30:00	33.9	0	-0.113113	0.529221	0.82244
127080	19/08/2018--04:31:00	33.9	0	-0.113113	0.529221	0.82244
127140	19/08/2018--04:32:00	33.89	0	-0.113113	0.544446	0.82244
127200	19/08/2018--04:33:00	33.89	0	-0.113113	0.529221	0.83739
127260	19/08/2018--04:34:00	33.87	0	-0.113113	0.529221	0.82244
127320	19/08/2018--04:35:00	33.89	0	-0.0972868	0.544446	0.82244
127380	19/08/2018--04:36:00	33.9	0	-0.0972868	0.544446	0.82244
127440	19/08/2018--04:37:00	33.88	0	-0.0972868	0.544446	0.80749
127500	19/08/2018--04:38:00	33.9	0	-0.0972868	0.544446	0.82244
127560	19/08/2018--04:39:00	33.91	0	-0.113113	0.544446	0.82244
127620	19/08/2018--04:40:00	33.89	0	-0.113113	0.544446	0.82244
127680	19/08/2018--04:41:00	33.9	0	-0.0972868	0.544446	0.82244
127740	19/08/2018--04:42:00	33.89	0	0.488283	0.711915	-0.552947
127800	19/08/2018--04:43:00	33.89	1	0.488283	0.69669	-0.582847
127860	19/08/2018--04:44:00	33.9	0	0.472457	0.666241	-0.627696
127920	19/08/2018--04:45:00	33.91	0	0.456631	0.666241	-0.642646
127980	19/08/2018--04:46:00	33.93	0	0.456631	0.651017	-0.642646
128040	19/08/2018--04:47:00	33.95	0	0.456631	0.635792	-0.657596
128100	19/08/2018--04:48:00	33.94	0	0.456631	0.651017	-0.672546
128160	19/08/2018--04:49:00	33.97	0	-0.144765	0.544446	0.80749
128220	19/08/2018--04:50:00	33.97	0	-0.128939	0.55967	0.80749
128280	19/08/2018--04:51:00	33.93	0	-0.128939	0.574895	0.79254
128340	19/08/2018--04:52:00	33.89	0	-0.113113	0.590119	0.79254
128400	19/08/2018--04:53:00	33.87	0	-0.113113	0.574895	0.79254
128460	19/08/2018--04:54:00	33.86	0	-0.113113	0.574895	0.79254
128520	19/08/2018--04:55:00	33.86	0	-0.113113	0.590119	0.79254
128580	19/08/2018--04:56:00	33.82	0	-0.0972868	0.666241	0.717791
128640	19/08/2018--04:57:00	33.82	0	-0.0814606	0.666241	0.732741
128700	19/08/2018--04:58:00	33.81	0	-0.0972868	0.666241	0.732741
128760	19/08/2018--04:59:00	33.84	0	-0.0814606	0.666241	0.732741
128820	19/08/2018--05:00:00	33.82	0	-0.0814606	0.666241	0.732741
