# Supplementary material for: A randomized cross-over trial investigating differences in 24-h personal air and skin temperatures using wearable sensors between two climatologically contrasting settings
Source: Sci Rep. 2021 Nov 10;11:22020. doi: 10.1038/s41598-021-01180-y (PMC8580978; doi:10.1038/s41598-021-01180-y)
Supplement: Supplementary file 2 — Supplementary Data. [file 41598_2021_1180_MOESM2_ESM.zip › New folder/new/T29_A1new.csv]

Index	Date	Temperature	Activity	X-axis	Y-axis	Z-axis	Marker
41760	08/08/2018--05:00:00	30.33	0	-0.256324	-0.860478	-0.5067
41820	08/08/2018--05:01:00	30.33	0	-0.256324	-0.860478	-0.5067
41880	08/08/2018--05:02:00	30.31	0	-0.256324	-0.860478	-0.5067
41940	08/08/2018--05:03:00	30.31	0	-0.256324	-0.860478	-0.5067
42000	08/08/2018--05:04:00	30.31	0	-0.256324	-0.860478	-0.5067
42060	08/08/2018--05:05:00	30.29	0	-0.256324	-0.860478	-0.5067
42120	08/08/2018--05:06:00	30.29	0	-0.256324	-0.860478	-0.491936
42180	08/08/2018--05:07:00	30.28	0	-0.256324	-0.860478	-0.5067
42240	08/08/2018--05:08:00	30.28	0	-0.24099	-0.860478	-0.5067
42300	08/08/2018--05:09:00	30.28	0	-0.256324	-0.860478	-0.5067
42360	08/08/2018--05:10:00	30.28	0	-0.256324	-0.860478	-0.5067
42420	08/08/2018--05:11:00	30.27	0	-0.256324	-0.860478	-0.491936
42480	08/08/2018--05:12:00	30.26	0	-0.256324	-0.860478	-0.5067
42540	08/08/2018--05:13:00	30.25	0	-0.256324	-0.860478	-0.5067
42600	08/08/2018--05:14:00	30.24	0	-0.256324	-0.860478	-0.5067
42660	08/08/2018--05:15:00	30.25	0	-0.256324	-0.860478	-0.491936
42720	08/08/2018--05:16:00	30.24	0	-0.256324	-0.860478	-0.5067
42780	08/08/2018--05:17:00	30.23	0	-0.256324	-0.860478	-0.5067
42840	08/08/2018--05:18:00	30.23	0	-0.256324	-0.860478	-0.5067
42900	08/08/2018--05:19:00	30.23	0	-0.256324	-0.860478	-0.5067
42960	08/08/2018--05:20:00	30.22	0	-0.256324	-0.860478	-0.491936
43020	08/08/2018--05:21:00	30.23	0	-0.256324	-0.860478	-0.5067
43080	08/08/2018--05:22:00	30.22	0	-0.256324	-0.860478	-0.5067
43140	08/08/2018--05:23:00	30.2	0	-0.256324	-0.860478	-0.491936
43200	08/08/2018--05:24:00	30.22	0	-0.256324	-0.860478	-0.5067
43260	08/08/2018--05:25:00	30.2	0	-0.256324	-0.860478	-0.5067
43320	08/08/2018--05:26:00	30.2	0	-0.256324	-0.860478	-0.491936
43380	08/08/2018--05:27:00	30.2	0	-0.256324	-0.860478	-0.491936
43440	08/08/2018--05:28:00	30.18	0	-0.256324	-0.860478	-0.5067
43500	08/08/2018--05:29:00	30.17	0	-0.256324	-0.860478	-0.5067
43560	08/08/2018--05:30:00	30.17	0	-0.256324	-0.860478	-0.5067
43620	08/08/2018--05:31:00	30.17	0	-0.256324	-0.860478	-0.5067
43680	08/08/2018--05:32:00	30.16	0	-0.256324	-0.860478	-0.5067
43740	08/08/2018--05:33:00	30.16	0	-0.256324	-0.860478	-0.491936
43800	08/08/2018--05:34:00	30.14	0	-0.256324	-0.860478	-0.5067
43860	08/08/2018--05:35:00	30.15	0	-0.256324	-0.860478	-0.5067
43920	08/08/2018--05:36:00	30.15	0	-0.256324	-0.860478	-0.491936
43980	08/08/2018--05:37:00	30.13	0	-0.256324	-0.860478	-0.491936
44040	08/08/2018--05:38:00	30.14	0	-0.256324	-0.860478	-0.5067
44100	08/08/2018--05:39:00	30.12	0	-0.256324	-0.860478	-0.491936
44160	08/08/2018--05:40:00	30.12	0	-0.256324	-0.860478	-0.5067
44220	08/08/2018--05:41:00	30.11	0	-0.256324	-0.860478	-0.491936
44280	08/08/2018--05:42:00	30.1	0	-0.256324	-0.860478	-0.491936
44340	08/08/2018--05:43:00	30.11	0	-0.256324	-0.860478	-0.5067
44400	08/08/2018--05:44:00	30.09	0	-0.256324	-0.860478	-0.5067
44460	08/08/2018--05:45:00	30.1	0	-0.256324	-0.860478	-0.5067
44520	08/08/2018--05:46:00	30.1	0	-0.256324	-0.860478	-0.491936
44580	08/08/2018--05:47:00	30.08	0	-0.256324	-0.860478	-0.5067
44640	08/08/2018--05:48:00	30.07	0	-0.256324	-0.860478	-0.5067
44700	08/08/2018--05:49:00	30.09	0	-0.256324	-0.860478	-0.491936
44760	08/08/2018--05:50:00	30.04	0	-0.256324	-0.860478	-0.491936
44820	08/08/2018--05:51:00	30.06	0	-0.256324	-0.860478	-0.5067
44880	08/08/2018--05:52:00	30.05	0	-0.256324	-0.860478	-0.5067
44940	08/08/2018--05:53:00	30.05	0	-0.256324	-0.860478	-0.5067
45000	08/08/2018--05:54:00	30.05	0	-0.256324	-0.860478	-0.5067
45060	08/08/2018--05:55:00	30.03	0	-0.256324	-0.860478	-0.5067
45120	08/08/2018--05:56:00	30.02	0	-0.256324	-0.860478	-0.5067
45180	08/08/2018--05:57:00	30.02	0	-0.256324	-0.860478	-0.5067
45240	08/08/2018--05:58:00	30.01	0	-0.256324	-0.860478	-0.5067
45300	08/08/2018--05:59:00	30	0	-0.256324	-0.860478	-0.491936
45360	08/08/2018--06:00:00	30	0	-0.256324	-0.860478	-0.5067
45420	08/08/2018--06:01:00	30	0	-0.256324	-0.860478	-0.5067
45480	08/08/2018--06:02:00	29.98	0	-0.256324	-0.860478	-0.5067
45540	08/08/2018--06:03:00	29.98	0	-0.256324	-0.860478	-0.5067
45600	08/08/2018--06:04:00	30	0	-0.256324	-0.860478	-0.5067
45660	08/08/2018--06:05:00	29.98	0	-0.256324	-0.860478	-0.491936
45720	08/08/2018--06:06:00	29.95	0	-0.256324	-0.860478	-0.5067
45780	08/08/2018--06:07:00	29.95	0	-0.256324	-0.860478	-0.491936
45840	08/08/2018--06:08:00	29.97	0	-0.256324	-0.860478	-0.5067
45900	08/08/2018--06:09:00	29.95	0	-0.24099	-0.860478	-0.491936
45960	08/08/2018--06:10:00	29.94	0	-0.256324	-0.860478	-0.5067
46020	08/08/2018--06:11:00	29.93	0	-0.256324	-0.860478	-0.491936
46080	08/08/2018--06:12:00	29.93	0	-0.256324	-0.860478	-0.491936
46140	08/08/2018--06:13:00	29.91	0	-0.256324	-0.860478	-0.5067
46200	08/08/2018--06:14:00	29.92	0	-0.256324	-0.860478	-0.5067
46260	08/08/2018--06:15:00	29.92	0	-0.256324	-0.860478	-0.5067
46320	08/08/2018--06:16:00	29.89	0	-0.256324	-0.860478	-0.5067
46380	08/08/2018--06:17:00	29.9	0	-0.256324	-0.845605	-0.5067
46440	08/08/2018--06:18:00	29.91	0	-0.256324	-0.860478	-0.491936
46500	08/08/2018--06:19:00	29.91	0	-0.256324	-0.845605	-0.5067
46560	08/08/2018--06:20:00	29.89	0	-0.256324	-0.860478	-0.5067
46620	08/08/2018--06:21:00	29.89	0	-0.256324	-0.860478	-0.5067
46680	08/08/2018--06:22:00	29.89	0	-0.256324	-0.860478	-0.5067
46740	08/08/2018--06:23:00	29.87	0	-0.256324	-0.860478	-0.5067
46800	08/08/2018--06:24:00	29.87	0	-0.256324	-0.860478	-0.5067
46860	08/08/2018--06:25:00	29.87	0	-0.256324	-0.860478	-0.491936
46920	08/08/2018--06:26:00	29.88	0	-0.256324	-0.860478	-0.491936
46980	08/08/2018--06:27:00	29.87	0	-0.256324	-0.860478	-0.5067
47040	08/08/2018--06:28:00	29.86	0	-0.256324	-0.860478	-0.5067
47100	08/08/2018--06:29:00	29.86	0	-0.256324	-0.860478	-0.5067
47160	08/08/2018--06:30:00	29.87	0	-0.256324	-0.860478	-0.5067
47220	08/08/2018--06:31:00	29.86	0	-0.256324	-0.860478	-0.491936
47280	08/08/2018--06:32:00	29.86	0	-0.256324	-0.860478	-0.491936
47340	08/08/2018--06:33:00	29.88	0	-0.256324	-0.860478	-0.5067
47400	08/08/2018--06:34:00	29.86	0	-0.256324	-0.860478	-0.491936
47460	08/08/2018--06:35:00	29.86	0	-0.256324	-0.860478	-0.5067
47520	08/08/2018--06:36:00	29.85	0	-0.256324	-0.860478	-0.5067
47580	08/08/2018--06:37:00	29.87	0	-0.256324	-0.860478	-0.491936
47640	08/08/2018--06:38:00	29.84	0	-0.256324	-0.860478	-0.5067
47700	08/08/2018--06:39:00	29.85	0	-0.256324	-0.860478	-0.491936
47760	08/08/2018--06:40:00	29.84	0	-0.256324	-0.860478	-0.5067
47820	08/08/2018--06:41:00	29.85	0	-0.256324	-0.860478	-0.5067
47880	08/08/2018--06:42:00	29.84	0	-0.256324	-0.860478	-0.5067
47940	08/08/2018--06:43:00	29.86	0	-0.256324	-0.845605	-0.5067
48000	08/08/2018--06:44:00	29.86	0	-0.256324	-0.860478	-0.5067
48060	08/08/2018--06:45:00	29.84	0	-0.256324	-0.860478	-0.5067
48120	08/08/2018--06:46:00	29.84	0	-0.256324	-0.860478	-0.5067
48180	08/08/2018--06:47:00	29.84	0	-0.256324	-0.860478	-0.5067
48240	08/08/2018--06:48:00	29.85	0	-0.256324	-0.860478	-0.5067
48300	08/08/2018--06:49:00	29.85	0	-0.256324	-0.845605	-0.5067
48360	08/08/2018--06:50:00	29.84	0	-0.256324	-0.860478	-0.5067
48420	08/08/2018--06:51:00	29.84	0	-0.24099	-0.845605	-0.5067
48480	08/08/2018--06:52:00	29.84	0	-0.256324	-0.860478	-0.5067
48540	08/08/2018--06:53:00	29.83	0	-0.256324	-0.860478	-0.5067
48600	08/08/2018--06:54:00	29.85	0	-0.256324	-0.860478	-0.5067
48660	08/08/2018--06:55:00	29.84	0	-0.256324	-0.860478	-0.491936
48720	08/08/2018--06:56:00	29.86	0	-0.256324	-0.860478	-0.491936
48780	08/08/2018--06:57:00	29.86	0	-0.256324	-0.860478	-0.491936
48840	08/08/2018--06:58:00	29.86	0	-0.256324	-0.860478	-0.5067
48900	08/08/2018--06:59:00	29.85	0	-0.256324	-0.860478	-0.5067
48960	08/08/2018--07:00:00	29.83	0	-0.256324	-0.860478	-0.491936
49020	08/08/2018--07:01:00	29.85	0	-0.256324	-0.860478	-0.491936
49080	08/08/2018--07:02:00	29.85	272	-0.425	-0.711742	-0.418119
49140	08/08/2018--07:03:00	29.81	774	-0.148985	-0.875352	-0.5067
49200	08/08/2018--07:04:00	29.78	91	0.0503588	0.0170648	-100.866
49260	08/08/2018--07:05:00	29.75	0	0.0503588	0.0170648	-100.866
49320	08/08/2018--07:06:00	29.75	0	0.0503588	0.0170648	-100.866
49380	08/08/2018--07:07:00	29.76	0	0.0503588	0.0170648	-100.866
49440	08/08/2018--07:08:00	29.75	0	0.0503588	0.0170648	-100.866
49500	08/08/2018--07:09:00	29.76	0	0.0503588	0.0170648	-100.866
49560	08/08/2018--07:10:00	29.77	0	-0.102983	-0.176292	-0.993899
49620	08/08/2018--07:11:00	29.77	0	-0.102983	-0.176292	-0.993899
49680	08/08/2018--07:12:00	29.78	0	-0.102983	-0.161419	-0.993899
49740	08/08/2018--07:13:00	29.77	0	-0.102983	-0.176292	-0.993899
49800	08/08/2018--07:14:00	29.78	0	-0.102983	-0.176292	-0.993899
49860	08/08/2018--07:15:00	29.79	0	-0.102983	-0.176292	-0.993899
49920	08/08/2018--07:16:00	29.78	0	-0.133651	-0.176292	-0.993899
49980	08/08/2018--07:17:00	29.77	106	-0.302327	-0.681995	0.659624
50040	08/08/2018--07:18:00	29.79	71	-0.256324	-106.871	0.659624
50100	08/08/2018--07:19:00	29.84	188	-0.0723145	-0.592753	0.777733
50160	08/08/2018--07:20:00	29.87	31	0.0503588	-0.488638	0.733442
50220	08/08/2018--07:21:00	29.91	189	-0.102983	-0.548132	0.822023
50280	08/08/2018--07:22:00	29.88	125	-0.148985	0.269916	0.954896
50340	08/08/2018--07:23:00	29.78	0	-0.148985	0.255043	0.954896
50400	08/08/2018--07:24:00	29.66	2	-0.118317	0.299663	0.940132
50460	08/08/2018--07:25:00	29.52	122	-0.271659	0.255043	0.984423
50520	08/08/2018--07:26:00	29.36	159	-0.102983	0.0616856	0.984423
50580	08/08/2018--07:27:00	29.07	316	-0.931028	0.0319384	0.113371
50640	08/08/2018--07:28:00	28.67	70	-103.837	-0.0126824	0.201952
50700	08/08/2018--07:29:00	28.29	175	-0.992364	0.165801	0.201952
50760	08/08/2018--07:30:00	27.95	380	-0.97703	-0.0573033	0.0247893
50820	08/08/2018--07:31:00	27.61	230	-108.437	-0.0126824	0.0690801
50880	08/08/2018--07:32:00	27.25	183	-0.97703	-0.0126824	0.0247893
50940	08/08/2018--07:33:00	26.91	93	-102.303	-0.235787	-0.0933194
51000	08/08/2018--07:34:00	26.77	728	-111.504	-0.0424297	0.0543165
51060	08/08/2018--07:35:00	26.87	324	-137.572	0.106306	-0.181901
51120	08/08/2018--07:36:00	26.93	181	-0.885025	-0.0721769	-0.5067
51180	08/08/2018--07:37:00	26.93	0	-0.885025	-0.0721769	-0.5067
51240	08/08/2018--07:38:00	26.98	40	-0.854357	-154.466	-0.240955
51300	08/08/2018--07:39:00	27.31	32	-0.0109778	0.046812	-102.343
51360	08/08/2018--07:40:00	27.68	0	-0.0109778	0.046812	-100.866
51420	08/08/2018--07:41:00	28.01	0	-0.0109778	0.046812	-102.343
51480	08/08/2018--07:42:00	28.29	0	-0.0109778	0.046812	-100.866
51540	08/08/2018--07:43:00	28.49	0	-0.0109778	0.046812	-102.343
51600	08/08/2018--07:44:00	28.67	0	-0.026312	0.046812	-100.866
51660	08/08/2018--07:45:00	28.8	5	-0.026312	0.046812	-102.343
51720	08/08/2018--07:46:00	28.91	0	-0.026312	0.046812	-102.343
51780	08/08/2018--07:47:00	29	0	-0.026312	0.046812	-100.866
51840	08/08/2018--07:48:00	29.07	0	-0.026312	0.046812	-100.866
51900	08/08/2018--07:49:00	29.15	0	-0.026312	0.046812	-102.343
51960	08/08/2018--07:50:00	29.2	0	-0.0109778	0.046812	-100.866
52020	08/08/2018--07:51:00	29.22	0	-0.026312	0.046812	-102.343
52080	08/08/2018--07:52:00	29.24	0	-0.026312	0.0616856	-100.866
52140	08/08/2018--07:53:00	29.21	0	-0.0109778	0.0616856	-102.343
52200	08/08/2018--07:54:00	29.18	0	-0.0109778	0.046812	-100.866
52260	08/08/2018--07:55:00	29.14	0	-0.026312	0.046812	-100.866
52320	08/08/2018--07:56:00	29.1	0	-0.0109778	0.0616856	-100.866
52380	08/08/2018--07:57:00	29.05	0	-0.0109778	0.0616856	-100.866
52440	08/08/2018--07:58:00	28.98	0	-0.026312	0.046812	-102.343
52500	08/08/2018--07:59:00	28.93	3	-0.026312	0.046812	-100.866
52560	08/08/2018--08:00:00	28.9	1	-0.026312	0.046812	-102.343
52620	08/08/2018--08:01:00	28.86	0	-0.026312	0.046812	-100.866
52680	08/08/2018--08:02:00	28.84	1	-0.026312	0.0319384	-102.343
52740	08/08/2018--08:03:00	28.82	0	-0.026312	0.0319384	-102.343
52800	08/08/2018--08:04:00	28.77	3	-0.0109778	0.0319384	-100.866
52860	08/08/2018--08:05:00	28.75	4	-0.0109778	0.046812	-102.343
52920	08/08/2018--08:06:00	28.76	0	-0.0109778	0.046812	-102.343
52980	08/08/2018--08:07:00	28.74	0	-0.0109778	0.046812	-100.866
53040	08/08/2018--08:08:00	28.72	0	-0.0416461	0.00219118	-100.866
53100	08/08/2018--08:09:00	28.7	0	-0.0109778	0.0319384	-100.866
53160	08/08/2018--08:10:00	28.66	0	-0.0109778	0.0319384	-102.343
53220	08/08/2018--08:11:00	28.64	0	-0.0109778	0.0319384	-100.866
53280	08/08/2018--08:12:00	28.61	0	-0.0109778	0.0319384	-102.343
53340	08/08/2018--08:13:00	28.56	4	-0.0416461	0.00219118	-102.343
53400	08/08/2018--08:14:00	28.55	0	-0.0109778	0.0319384	-102.343
53460	08/08/2018--08:15:00	28.52	1	-0.0109778	0.0319384	-100.866
53520	08/08/2018--08:16:00	28.51	0	-0.0109778	0.0170648	-100.866
53580	08/08/2018--08:17:00	28.5	0	-0.0109778	0.0170648	-102.343
53640	08/08/2018--08:18:00	28.48	0	-0.0109778	-0.0126824	-102.343
53700	08/08/2018--08:19:00	28.43	0	-0.0109778	0.00219118	-100.866
53760	08/08/2018--08:20:00	28.41	3	-0.0109778	0.0319384	-102.343
53820	08/08/2018--08:21:00	28.37	0	-0.0109778	0.0319384	-102.343
53880	08/08/2018--08:22:00	28.34	0	-0.0109778	0.0319384	-102.343
53940	08/08/2018--08:23:00	28.31	1	-0.0416461	0.0170648	-100.866
54000	08/08/2018--08:24:00	28.33	0	-0.0109778	0.0319384	-100.866
54060	08/08/2018--08:25:00	28.29	0	-0.0876486	0.00219118	-102.343
54120	08/08/2018--08:26:00	28.26	4	-0.0876486	0.00219118	-100.866
54180	08/08/2018--08:27:00	28.25	0	-0.0876486	-0.0126824	-100.866
54240	08/08/2018--08:28:00	28.21	0	-0.0723145	-0.0126824	-100.866
54300	08/08/2018--08:29:00	28.2	0	-0.0109778	0.0319384	-100.866
54360	08/08/2018--08:30:00	28.16	0	-0.0109778	0.0319384	-102.343
54420	08/08/2018--08:31:00	28.14	1	-0.0109778	0.0319384	-102.343
54480	08/08/2018--08:32:00	28.13	1	-0.0109778	0.0319384	-100.866
54540	08/08/2018--08:33:00	28.11	0	-0.0109778	0.0319384	-102.343
54600	08/08/2018--08:34:00	28.07	1	-0.0109778	0.0319384	-100.866
54660	08/08/2018--08:35:00	28.06	3	-0.0109778	0.046812	-100.866
54720	08/08/2018--08:36:00	28.03	0	-0.0109778	0.046812	-100.866
54780	08/08/2018--08:37:00	27.97	0	-0.0109778	0.046812	-100.866
54840	08/08/2018--08:38:00	27.93	0	-0.0109778	0.046812	-100.866
54900	08/08/2018--08:39:00	27.92	0	-0.0109778	0.046812	-100.866
54960	08/08/2018--08:40:00	27.89	0	-0.0109778	0.046812	-100.866
55020	08/08/2018--08:41:00	27.85	0	-0.0109778	0.046812	-100.866
55080	08/08/2018--08:42:00	27.82	0	-0.0109778	0.046812	-100.866
55140	08/08/2018--08:43:00	27.79	28	0.0503588	-0.0870505	0.984423
55200	08/08/2018--08:44:00	27.72	0	0.0503588	-0.0870505	0.984423
55260	08/08/2018--08:45:00	27.6	0	0.0503588	-0.0870505	0.999187
55320	08/08/2018--08:46:00	27.5	0	0.0503588	-0.0870505	0.984423
55380	08/08/2018--08:47:00	27.41	0	0.065693	-0.0721769	0.984423
55440	08/08/2018--08:48:00	27.34	0	0.065693	-0.0721769	0.999187
55500	08/08/2018--08:49:00	27.25	0	0.0503588	-0.0721769	0.984423
55560	08/08/2018--08:50:00	27.18	0	0.065693	-0.0721769	0.999187
55620	08/08/2018--08:51:00	27.14	0	0.065693	-0.0721769	0.984423
55680	08/08/2018--08:52:00	27.1	0	0.065693	-0.0721769	0.984423
55740	08/08/2018--08:53:00	27.06	0	0.065693	-0.0721769	0.999187
55800	08/08/2018--08:54:00	27.03	0	0.065693	-0.0721769	0.984423
55860	08/08/2018--08:55:00	27.01	0	0.065693	-0.0721769	0.999187
55920	08/08/2018--08:56:00	26.99	0	0.0503588	-0.0721769	0.984423
55980	08/08/2018--08:57:00	26.97	0	0.065693	-0.0721769	0.984423
56040	08/08/2018--08:58:00	26.96	0	0.065693	-0.0721769	0.999187
56100	08/08/2018--08:59:00	26.91	0	0.065693	-0.0721769	0.984423
56160	08/08/2018--09:00:00	26.88	0	0.065693	-0.0721769	0.999187
56220	08/08/2018--09:01:00	26.89	0	0.0503588	-0.0721769	0.984423
56280	08/08/2018--09:02:00	26.87	0	0.065693	-0.0721769	0.999187
56340	08/08/2018--09:03:00	26.88	0	0.065693	-0.0721769	0.984423
56400	08/08/2018--09:04:00	26.86	0	0.065693	-0.0721769	0.999187
56460	08/08/2018--09:05:00	26.86	0	0.065693	-0.0721769	0.984423
56520	08/08/2018--09:06:00	26.84	0	0.065693	-0.0721769	0.984423
56580	08/08/2018--09:07:00	26.84	0	0.065693	-0.0721769	0.984423
56640	08/08/2018--09:08:00	26.83	1	0.065693	-0.0721769	0.984423
56700	08/08/2018--09:09:00	26.83	0	0.065693	-0.0721769	0.999187
56760	08/08/2018--09:10:00	26.84	0	0.0503588	-0.0721769	0.984423
56820	08/08/2018--09:11:00	26.83	0	0.065693	-0.0721769	0.999187
56880	08/08/2018--09:12:00	26.81	0	0.065693	-0.0721769	0.984423
56940	08/08/2018--09:13:00	26.8	0	0.0503588	-0.0721769	0.984423
57000	08/08/2018--09:14:00	26.78	1	0.065693	-0.0721769	0.984423
57060	08/08/2018--09:15:00	26.79	0	0.065693	-0.0721769	0.984423
57120	08/08/2018--09:16:00	26.8	0	0.065693	-0.0721769	0.984423
57180	08/08/2018--09:17:00	26.79	0	0.065693	-0.0870505	0.984423
57240	08/08/2018--09:18:00	26.8	0	0.065693	-0.0721769	0.984423
57300	08/08/2018--09:19:00	26.8	0	0.065693	-0.0721769	0.984423
57360	08/08/2018--09:20:00	26.79	0	0.065693	-0.0721769	0.984423
57420	08/08/2018--09:21:00	26.81	0	0.065693	-0.0721769	0.984423
57480	08/08/2018--09:22:00	26.81	0	0.065693	-0.0721769	0.984423
57540	08/08/2018--09:23:00	26.8	0	0.0810272	-0.0721769	0.984423
57600	08/08/2018--09:24:00	26.82	0	0.065693	-0.0721769	0.999187
57660	08/08/2018--09:25:00	26.8	0	0.065693	-0.0870505	0.984423
57720	08/08/2018--09:26:00	26.79	0	0.065693	-0.0721769	0.984423
57780	08/08/2018--09:27:00	26.79	0	0.065693	-0.0870505	0.999187
57840	08/08/2018--09:28:00	26.79	0	0.065693	-0.0721769	0.984423
57900	08/08/2018--09:29:00	26.77	0	0.065693	-0.0721769	0.984423
57960	08/08/2018--09:30:00	26.76	0	0.0810272	-0.0721769	0.984423
58020	08/08/2018--09:31:00	26.77	0	0.065693	-0.0721769	0.999187
58080	08/08/2018--09:32:00	26.77	0	0.065693	-0.0721769	0.999187
58140	08/08/2018--09:33:00	26.76	0	0.065693	-0.0721769	0.984423
58200	08/08/2018--09:34:00	26.74	0	0.065693	-0.0721769	0.999187
58260	08/08/2018--09:35:00	26.74	0	0.065693	-0.0721769	0.984423
58320	08/08/2018--09:36:00	26.72	0	0.065693	-0.0721769	0.984423
58380	08/08/2018--09:37:00	26.7	0	0.065693	-0.0721769	0.999187
58440	08/08/2018--09:38:00	26.7	0	0.065693	-0.0721769	0.984423
58500	08/08/2018--09:39:00	26.7	0	0.065693	-0.0721769	0.984423
58560	08/08/2018--09:40:00	26.7	0	0.065693	-0.0721769	0.984423
58620	08/08/2018--09:41:00	26.69	0	0.065693	-0.0721769	0.984423
58680	08/08/2018--09:42:00	26.68	0	0.065693	-0.0721769	0.999187
58740	08/08/2018--09:43:00	26.68	0	0.065693	-0.0721769	0.984423
58800	08/08/2018--09:44:00	26.66	0	0.065693	-0.0721769	0.984423
58860	08/08/2018--09:45:00	26.64	0	0.065693	-0.0721769	0.984423
58920	08/08/2018--09:46:00	26.64	0	0.065693	-0.0721769	0.984423
58980	08/08/2018--09:47:00	26.62	0	0.065693	-0.0721769	0.984423
59040	08/08/2018--09:48:00	26.6	0	0.065693	-0.0721769	0.999187
59100	08/08/2018--09:49:00	26.61	0	0.065693	-0.0721769	0.999187
59160	08/08/2018--09:50:00	26.55	0	0.065693	-0.0721769	0.999187
59220	08/08/2018--09:51:00	26.56	0	0.065693	-0.0721769	0.984423
59280	08/08/2018--09:52:00	26.56	0	0.065693	-0.0721769	0.984423
59340	08/08/2018--09:53:00	26.53	0	0.065693	-0.0721769	0.984423
59400	08/08/2018--09:54:00	26.54	0	0.065693	-0.0721769	0.984423
59460	08/08/2018--09:55:00	26.52	0	0.065693	-0.0721769	0.984423
59520	08/08/2018--09:56:00	26.51	0	0.065693	-0.0721769	0.999187
59580	08/08/2018--09:57:00	26.52	0	0.065693	-0.0721769	0.984423
59640	08/08/2018--09:58:00	26.52	0	0.065693	-0.0721769	0.984423
59700	08/08/2018--09:59:00	26.49	0	0.065693	-0.0721769	0.984423
59760	08/08/2018--10:00:00	26.48	0	0.065693	-0.0721769	0.984423
59820	08/08/2018--10:01:00	26.46	0	0.065693	-0.0721769	0.984423
59880	08/08/2018--10:02:00	26.45	0	0.065693	-0.0721769	0.984423
59940	08/08/2018--10:03:00	26.47	0	0.065693	-0.0721769	0.984423
60000	08/08/2018--10:04:00	26.46	0	0.065693	-0.0721769	0.999187
60060	08/08/2018--10:05:00	26.46	0	0.065693	-0.0721769	0.999187
60120	08/08/2018--10:06:00	26.46	0	0.065693	-0.0721769	0.999187
60180	08/08/2018--10:07:00	26.45	0	0.065693	-0.0721769	0.984423
60240	08/08/2018--10:08:00	26.48	0	0.065693	-0.0721769	0.984423
60300	08/08/2018--10:09:00	26.47	0	0.065693	-0.0721769	0.999187
60360	08/08/2018--10:10:00	26.45	0	0.065693	-0.0721769	0.984423
60420	08/08/2018--10:11:00	26.46	1	0.0810272	-0.0721769	0.984423
60480	08/08/2018--10:12:00	26.44	41	0.0503588	-0.101924	0.984423
60540	08/08/2018--10:13:00	26.51	246	0.12703	-0.027556	0.984423
60600	08/08/2018--10:14:00	26.52	0	0.12703	-0.027556	0.984423
60660	08/08/2018--10:15:00	26.49	0	0.12703	-0.027556	0.984423
60720	08/08/2018--10:16:00	26.45	0	0.12703	-0.027556	0.984423
60780	08/08/2018--10:17:00	26.43	0	0.12703	-0.027556	0.984423
60840	08/08/2018--10:18:00	26.39	0	0.12703	-0.027556	0.984423
60900	08/08/2018--10:19:00	26.37	0	0.12703	-0.027556	0.984423
60960	08/08/2018--10:20:00	26.36	0	0.111695	-0.0424297	0.984423
61020	08/08/2018--10:21:00	26.34	0	0.0963613	-0.027556	0.984423
61080	08/08/2018--10:22:00	26.33	0	0.0963613	-0.0424297	0.999187
61140	08/08/2018--10:23:00	26.3	0	0.0963613	-0.0424297	0.984423
61200	08/08/2018--10:24:00	26.28	0	0.0963613	-0.027556	0.984423
61260	08/08/2018--10:25:00	26.26	0	0.0963613	-0.027556	0.984423
61320	08/08/2018--10:26:00	26.25	0	0.0963613	-0.0424297	0.984423
61380	08/08/2018--10:27:00	26.22	0	0.0963613	-0.027556	0.984423
61440	08/08/2018--10:28:00	26.24	290	0.0503588	-0.0721769	0.984423
61500	08/08/2018--10:29:00	26.22	0	0.0503588	-0.0721769	0.984423
61560	08/08/2018--10:30:00	26.18	0	0.0503588	-0.0721769	0.999187
61620	08/08/2018--10:31:00	26.17	0	0.0350247	-0.0721769	0.984423
61680	08/08/2018--10:32:00	26.13	0	0.0350247	-0.0721769	0.984423
61740	08/08/2018--10:33:00	26.1	0	0.0350247	-0.0721769	0.999187
61800	08/08/2018--10:34:00	26.08	3	-0.102983	-0.0573033	0.984423
61860	08/08/2018--10:35:00	26.05	0	-0.0876486	-0.0573033	0.984423
61920	08/08/2018--10:36:00	26.04	0	-0.0876486	-0.0573033	0.999187
61980	08/08/2018--10:37:00	26.03	0	-0.102983	-0.0573033	0.984423
62040	08/08/2018--10:38:00	26	0	-0.0876486	-0.0573033	0.999187
62100	08/08/2018--10:39:00	25.97	0	-0.0876486	-0.0573033	0.984423
62160	08/08/2018--10:40:00	25.95	0	-0.102983	-0.0573033	0.984423
62220	08/08/2018--10:41:00	25.94	0	-0.0876486	-0.0573033	0.999187
62280	08/08/2018--10:42:00	25.93	0	-0.0876486	-0.0573033	0.999187
62340	08/08/2018--10:43:00	25.91	0	-0.102983	-0.0573033	0.984423
62400	08/08/2018--10:44:00	25.9	0	-0.102983	-0.0573033	0.999187
62460	08/08/2018--10:45:00	25.89	1	-0.0876486	-0.0573033	0.984423
62520	08/08/2018--10:46:00	25.89	0	-0.118317	-0.0721769	0.969659
62580	08/08/2018--10:47:00	25.85	23	-0.102983	-0.0573033	0.999187
62640	08/08/2018--10:48:00	25.84	0	-0.102983	-0.0424297	0.984423
62700	08/08/2018--10:49:00	25.82	0	-0.102983	-0.0424297	0.984423
62760	08/08/2018--10:50:00	25.79	0	-0.102983	-0.0424297	0.999187
62820	08/08/2018--10:51:00	25.76	0	-0.102983	-0.0424297	0.984423
62880	08/08/2018--10:52:00	25.76	0	-0.102983	-0.0424297	0.984423
62940	08/08/2018--10:53:00	25.71	0	-0.102983	-0.0424297	0.984423
63000	08/08/2018--10:54:00	25.7	6	-0.102983	-0.0573033	0.984423
63060	08/08/2018--10:55:00	25.69	0	-0.118317	-0.0424297	0.984423
63120	08/08/2018--10:56:00	25.68	10	-0.102983	-0.0424297	0.984423
63180	08/08/2018--10:57:00	25.65	0	-0.102983	-0.0424297	0.984423
63240	08/08/2018--10:58:00	25.65	0	-0.102983	-0.0424297	0.984423
63300	08/08/2018--10:59:00	25.64	4	-0.102983	-0.0424297	0.984423
63360	08/08/2018--11:00:00	25.66	0	-0.102983	-0.0573033	0.999187
63420	08/08/2018--11:01:00	25.68	0	-0.102983	-0.0573033	0.999187
63480	08/08/2018--11:02:00	25.67	0	-0.102983	-0.0573033	0.984423
63540	08/08/2018--11:03:00	25.66	3	-0.102983	-0.0573033	0.999187
63600	08/08/2018--11:04:00	25.69	0	-0.102983	-0.0573033	0.984423
63660	08/08/2018--11:05:00	25.68	0	-0.102983	-0.0424297	0.984423
63720	08/08/2018--11:06:00	25.7	0	-0.102983	-0.0573033	0.984423
63780	08/08/2018--11:07:00	25.68	0	-0.102983	-0.0573033	0.984423
63840	08/08/2018--11:08:00	25.69	3	0.173032	-0.0126824	0.999187
63900	08/08/2018--11:09:00	25.71	22	-0.0109778	0.0170648	0.999187
63960	08/08/2018--11:10:00	25.72	6	-0.0109778	0.0170648	0.999187
64020	08/08/2018--11:11:00	25.73	4	0.0196905	0.0170648	0.999187
64080	08/08/2018--11:12:00	25.75	9	0.0350247	0.00219118	0.999187
64140	08/08/2018--11:13:00	25.75	16	0.0196905	0.0170648	0.999187
64200	08/08/2018--11:14:00	25.77	0	0.00435636	0.0170648	0.999187
64260	08/08/2018--11:15:00	25.78	0	0.00435636	0.0170648	0.999187
64320	08/08/2018--11:16:00	25.79	0	0.00435636	0.00219118	0.999187
64380	08/08/2018--11:17:00	25.8	0	0.00435636	0.0170648	0.999187
64440	08/08/2018--11:18:00	25.81	0	0.00435636	0.0170648	0.999187
64500	08/08/2018--11:19:00	25.83	0	0.00435636	0.0170648	0.999187
64560	08/08/2018--11:20:00	25.82	0	0.00435636	0.0170648	0.999187
64620	08/08/2018--11:21:00	25.82	0	0.00435636	0.0170648	0.999187
64680	08/08/2018--11:22:00	25.84	0	0.00435636	0.0170648	0.999187
64740	08/08/2018--11:23:00	25.85	0	0.00435636	0.0170648	0.999187
64800	08/08/2018--11:24:00	25.82	0	-0.0109778	0.0170648	0.999187
64860	08/08/2018--11:25:00	25.83	0	0.00435636	0.0170648	0.999187
64920	08/08/2018--11:26:00	25.83	0	0.00435636	0.0170648	0.999187
64980	08/08/2018--11:27:00	25.81	3	-0.0109778	0.0170648	0.999187
65040	08/08/2018--11:28:00	25.84	3	-0.0109778	0.00219118	0.999187
65100	08/08/2018--11:29:00	25.88	4	0.157698	-0.0126824	0.984423
65160	08/08/2018--11:30:00	25.94	0	0.157698	-0.0126824	0.984423
65220	08/08/2018--11:31:00	26	0	0.157698	-0.027556	0.969659
65280	08/08/2018--11:32:00	26.05	1	0.12703	-0.0126824	0.984423
65340	08/08/2018--11:33:00	26.13	2	0.111695	-0.0126824	0.984423
65400	08/08/2018--11:34:00	26.17	0	0.111695	-0.0126824	0.984423
65460	08/08/2018--11:35:00	26.21	10	0.12703	-0.0126824	0.984423
65520	08/08/2018--11:36:00	26.27	14	0.0810272	-0.0126824	105.824
65580	08/08/2018--11:37:00	26.34	6	0.111695	-0.0126824	0.984423
65640	08/08/2018--11:38:00	26.38	4	0.0196905	0.00219118	0.999187
65700	08/08/2018--11:39:00	26.46	7	0.0350247	0.00219118	0.984423
65760	08/08/2018--11:40:00	26.5	1	0.0350247	0.00219118	0.999187
65820	08/08/2018--11:41:00	26.52	0	0.0350247	0.00219118	0.999187
65880	08/08/2018--11:42:00	26.58	0	0.0503588	0.00219118	0.999187
65940	08/08/2018--11:43:00	26.63	0	0.0350247	-0.0126824	0.999187
66000	08/08/2018--11:44:00	26.66	0	0.0503588	0.00219118	0.999187
66060	08/08/2018--11:45:00	26.7	0	0.0350247	0.00219118	0.999187
66120	08/08/2018--11:46:00	26.7	0	0.0503588	0.00219118	0.984423
66180	08/08/2018--11:47:00	26.68	1	0.0503588	0.00219118	0.984423
66240	08/08/2018--11:48:00	26.66	4	0.0503588	-0.0126824	0.999187
66300	08/08/2018--11:49:00	26.6	0	0.0503588	-0.0126824	0.999187
66360	08/08/2018--11:50:00	26.58	0	0.0503588	0.00219118	0.984423
66420	08/08/2018--11:51:00	26.52	0	0.0503588	0.00219118	0.999187
66480	08/08/2018--11:52:00	26.49	0	0.0503588	0.00219118	0.999187
66540	08/08/2018--11:53:00	26.43	0	0.0503588	-0.0126824	0.999187
66600	08/08/2018--11:54:00	26.39	0	0.0503588	-0.0126824	0.999187
66660	08/08/2018--11:55:00	26.36	0	0.0503588	0.00219118	0.999187
66720	08/08/2018--11:56:00	26.31	0	0.0503588	0.00219118	0.999187
66780	08/08/2018--11:57:00	26.27	0	0.0503588	0.00219118	0.999187
66840	08/08/2018--11:58:00	26.21	0	0.0503588	0.00219118	0.984423
66900	08/08/2018--11:59:00	26.19	3	0.0503588	0.00219118	0.999187
66960	08/08/2018--12:00:00	26.16	0	0.0503588	0.00219118	0.984423
67020	08/08/2018--12:01:00	26.14	0	0.0350247	0.00219118	0.999187
67080	08/08/2018--12:02:00	26.11	0	0.0350247	0.00219118	0.999187
67140	08/08/2018--12:03:00	26.09	0	0.0350247	0.00219118	0.984423
67200	08/08/2018--12:04:00	26.08	0	0.0350247	0.00219118	0.999187
67260	08/08/2018--12:05:00	26.07	0	0.0350247	0.00219118	0.999187
67320	08/08/2018--12:06:00	26.08	0	0.0350247	0.00219118	0.999187
67380	08/08/2018--12:07:00	26.06	0	0.0350247	0.00219118	0.999187
67440	08/08/2018--12:08:00	26.05	0	0.0350247	0.00219118	0.999187
67500	08/08/2018--12:09:00	26.07	1	0.0350247	0.00219118	0.984423
67560	08/08/2018--12:10:00	26.07	0	0.0196905	0.00219118	0.999187
67620	08/08/2018--12:11:00	26.07	0	0.0350247	0.00219118	0.999187
67680	08/08/2018--12:12:00	26.07	0	0.0350247	0.00219118	0.999187
67740	08/08/2018--12:13:00	26.06	0	0.0350247	0.00219118	0.999187
67800	08/08/2018--12:14:00	26.06	1	0.0350247	0.00219118	0.999187
67860	08/08/2018--12:15:00	26.05	5	0.0503588	0.00219118	0.999187
67920	08/08/2018--12:16:00	26.02	0	0.0503588	0.00219118	0.984423
67980	08/08/2018--12:17:00	26.02	7	0.0810272	-0.0126824	0.999187
68040	08/08/2018--12:18:00	26.01	0	0.0810272	-0.0126824	0.999187
68100	08/08/2018--12:19:00	26	0	0.0810272	-0.0126824	0.999187
68160	08/08/2018--12:20:00	25.98	0	0.0810272	-0.0126824	0.999187
68220	08/08/2018--12:21:00	25.98	0	0.065693	-0.0126824	0.984423
68280	08/08/2018--12:22:00	25.99	0	0.0810272	-0.0126824	0.999187
68340	08/08/2018--12:23:00	25.96	0	0.065693	-0.0126824	0.999187
68400	08/08/2018--12:24:00	25.96	0	0.0810272	-0.0126824	0.999187
68460	08/08/2018--12:25:00	25.97	0	0.0810272	-0.0126824	0.984423
68520	08/08/2018--12:26:00	25.94	0	0.065693	-0.0126824	0.999187
68580	08/08/2018--12:27:00	25.94	0	0.0810272	-0.0126824	0.984423
68640	08/08/2018--12:28:00	25.92	0	0.065693	-0.0126824	0.984423
68700	08/08/2018--12:29:00	25.91	0	0.0810272	-0.0126824	0.999187
68760	08/08/2018--12:30:00	25.9	0	0.065693	-0.0126824	0.999187
68820	08/08/2018--12:31:00	25.89	0	0.065693	-0.0126824	0.984423
68880	08/08/2018--12:32:00	25.86	0	0.065693	-0.0126824	0.999187
68940	08/08/2018--12:33:00	25.85	0	0.0810272	-0.0126824	0.984423
69000	08/08/2018--12:34:00	25.82	0	0.0810272	-0.0126824	0.999187
69060	08/08/2018--12:35:00	25.81	0	0.0810272	-0.0126824	0.984423
69120	08/08/2018--12:36:00	25.81	0	0.0810272	-0.0126824	0.999187
69180	08/08/2018--12:37:00	25.77	0	0.0810272	-0.0126824	0.999187
69240	08/08/2018--12:38:00	25.76	0	0.0810272	-0.0126824	0.984423
69300	08/08/2018--12:39:00	25.76	0	0.0810272	-0.0126824	0.984423
69360	08/08/2018--12:40:00	25.75	0	0.0810272	-0.0126824	0.999187
69420	08/08/2018--12:41:00	25.72	0	0.0810272	-0.0126824	0.984423
69480	08/08/2018--12:42:00	25.72	0	0.0810272	-0.0126824	0.999187
69540	08/08/2018--12:43:00	25.72	0	0.0810272	-0.0126824	0.999187
69600	08/08/2018--12:44:00	25.69	0	0.0810272	-0.0126824	0.984423
69660	08/08/2018--12:45:00	25.69	1	0.0810272	-0.0126824	0.999187
69720	08/08/2018--12:46:00	25.68	0	0.0810272	-0.0126824	0.984423
69780	08/08/2018--12:47:00	25.68	0	0.0810272	-0.0126824	0.999187
69840	08/08/2018--12:48:00	25.66	0	0.0810272	-0.0126824	0.999187
69900	08/08/2018--12:49:00	25.66	0	0.0810272	-0.0126824	0.984423
69960	08/08/2018--12:50:00	25.65	0	0.0810272	-0.0126824	0.984423
70020	08/08/2018--12:51:00	25.64	0	0.0810272	-0.0126824	0.984423
70080	08/08/2018--12:52:00	25.64	0	0.0810272	-0.0126824	0.999187
70140	08/08/2018--12:53:00	25.61	0	0.0810272	-0.0126824	0.984423
70200	08/08/2018--12:54:00	25.61	0	0.0810272	-0.0126824	0.999187
70260	08/08/2018--12:55:00	25.61	0	0.0810272	-0.0126824	0.984423
70320	08/08/2018--12:56:00	25.59	0	0.0810272	-0.0126824	0.984423
70380	08/08/2018--12:57:00	25.58	0	0.0810272	-0.0126824	0.984423
70440	08/08/2018--12:58:00	25.57	0	0.0810272	-0.0126824	0.984423
70500	08/08/2018--12:59:00	25.6	0	0.0810272	-0.0126824	0.999187
70560	08/08/2018--13:00:00	25.56	0	0.0810272	-0.0126824	0.999187
70620	08/08/2018--13:01:00	25.57	0	0.0810272	-0.0126824	0.999187
70680	08/08/2018--13:02:00	25.57	0	0.0810272	-0.0126824	0.984423
70740	08/08/2018--13:03:00	25.56	0	0.0810272	-0.0126824	0.999187
70800	08/08/2018--13:04:00	25.58	0	0.0810272	-0.0126824	0.984423
70860	08/08/2018--13:05:00	25.58	0	0.0810272	-0.0126824	0.984423
70920	08/08/2018--13:06:00	25.57	0	0.0810272	-0.0126824	0.984423
70980	08/08/2018--13:07:00	25.55	0	0.0810272	-0.0126824	0.984423
71040	08/08/2018--13:08:00	25.55	0	0.0810272	-0.0126824	0.999187
71100	08/08/2018--13:09:00	25.54	0	0.0810272	-0.0126824	0.999187
71160	08/08/2018--13:10:00	25.54	0	0.0810272	-0.0126824	0.999187
71220	08/08/2018--13:11:00	25.52	0	0.0810272	-0.0126824	0.999187
71280	08/08/2018--13:12:00	25.5	0	0.0810272	-0.0126824	0.984423
71340	08/08/2018--13:13:00	25.5	0	0.0810272	-0.0126824	0.984423
71400	08/08/2018--13:14:00	25.49	0	0.0810272	-0.0126824	0.984423
71460	08/08/2018--13:15:00	25.46	0	0.0810272	-0.0126824	0.984423
71520	08/08/2018--13:16:00	25.46	3	0.0810272	-0.0126824	0.999187
71580	08/08/2018--13:17:00	25.44	0	0.0810272	-0.0126824	0.984423
71640	08/08/2018--13:18:00	25.45	0	0.0810272	-0.0126824	0.999187
71700	08/08/2018--13:19:00	25.46	0	0.0810272	-0.0126824	0.999187
71760	08/08/2018--13:20:00	25.46	0	0.0810272	-0.0126824	0.984423
71820	08/08/2018--13:21:00	25.48	0	0.0810272	-0.0126824	0.984423
71880	08/08/2018--13:22:00	25.48	1	0.0810272	-0.0126824	0.984423
71940	08/08/2018--13:23:00	25.48	0	0.0810272	-0.0126824	0.999187
72000	08/08/2018--13:24:00	25.47	0	0.0810272	-0.0126824	0.999187
72060	08/08/2018--13:25:00	25.47	0	0.0810272	-0.0126824	0.984423
72120	08/08/2018--13:26:00	25.47	0	0.0810272	-0.0126824	0.999187
72180	08/08/2018--13:27:00	25.46	0	0.0810272	-0.0126824	0.999187
72240	08/08/2018--13:28:00	25.46	0	0.0810272	-0.0126824	0.984423
72300	08/08/2018--13:29:00	25.46	0	0.0810272	-0.0126824	0.999187
72360	08/08/2018--13:30:00	25.44	0	0.0810272	-0.0126824	0.999187
72420	08/08/2018--13:31:00	25.44	0	0.0810272	-0.0126824	0.984423
72480	08/08/2018--13:32:00	25.44	0	0.0810272	-0.0126824	0.999187
72540	08/08/2018--13:33:00	25.45	0	0.0810272	-0.0126824	0.999187
72600	08/08/2018--13:34:00	25.44	0	0.0810272	-0.0126824	0.999187
72660	08/08/2018--13:35:00	25.42	0	0.0810272	-0.0126824	0.999187
72720	08/08/2018--13:36:00	25.42	0	0.0810272	-0.0126824	0.984423
72780	08/08/2018--13:37:00	25.39	0	0.0810272	-0.0126824	0.984423
72840	08/08/2018--13:38:00	25.37	0	0.0810272	-0.0126824	0.984423
72900	08/08/2018--13:39:00	25.36	0	0.0810272	-0.0126824	0.999187
72960	08/08/2018--13:40:00	25.33	0	0.0810272	-0.0126824	0.999187
73020	08/08/2018--13:41:00	25.32	0	0.0810272	-0.0126824	0.984423
73080	08/08/2018--13:42:00	25.33	0	0.0810272	-0.0126824	0.999187
73140	08/08/2018--13:43:00	25.3	0	0.0810272	-0.0126824	0.999187
73200	08/08/2018--13:44:00	25.29	0	0.0810272	-0.0126824	0.984423
73260	08/08/2018--13:45:00	25.29	0	0.0810272	-0.0126824	0.999187
73320	08/08/2018--13:46:00	25.26	0	0.0810272	-0.0126824	0.984423
73380	08/08/2018--13:47:00	25.26	0	0.0810272	-0.0126824	0.984423
73440	08/08/2018--13:48:00	25.27	2	0.111695	-0.0126824	0.984423
73500	08/08/2018--13:49:00	25.3	0	0.111695	-0.0126824	0.984423
73560	08/08/2018--13:50:00	25.34	0	0.111695	-0.0126824	0.984423
73620	08/08/2018--13:51:00	25.42	0	0.111695	-0.0126824	0.984423
73680	08/08/2018--13:52:00	25.46	0	0.111695	-0.0126824	0.984423
73740	08/08/2018--13:53:00	25.52	0	0.111695	-0.0126824	0.984423
73800	08/08/2018--13:54:00	25.57	0	0.111695	-0.0126824	0.984423
73860	08/08/2018--13:55:00	25.61	0	0.111695	-0.0126824	0.984423
73920	08/08/2018--13:56:00	25.68	0	0.111695	-0.0126824	0.984423
73980	08/08/2018--13:57:00	25.7	0	0.111695	-0.0126824	0.984423
74040	08/08/2018--13:58:00	25.75	0	0.111695	-0.0126824	0.984423
74100	08/08/2018--13:59:00	25.79	0	0.111695	-0.027556	0.984423
74160	08/08/2018--14:00:00	25.8	0	0.111695	-0.027556	0.999187
74220	08/08/2018--14:01:00	25.86	0	0.111695	-0.0126824	0.984423
74280	08/08/2018--14:02:00	25.89	0	0.111695	-0.027556	0.984423
74340	08/08/2018--14:03:00	25.92	0	0.111695	-0.0126824	0.984423
74400	08/08/2018--14:04:00	25.96	0	0.111695	-0.0126824	0.984423
74460	08/08/2018--14:05:00	25.97	0	0.111695	-0.0126824	0.984423
74520	08/08/2018--14:06:00	26	0	0.111695	-0.027556	0.984423
74580	08/08/2018--14:07:00	26.05	0	0.111695	-0.027556	0.999187
74640	08/08/2018--14:08:00	26.07	0	0.111695	-0.0126824	0.984423
74700	08/08/2018--14:09:00	26.11	0	0.111695	-0.0126824	0.984423
74760	08/08/2018--14:10:00	26.13	0	0.12703	-0.0126824	0.984423
74820	08/08/2018--14:11:00	26.16	0	0.111695	-0.0126824	0.984423
74880	08/08/2018--14:12:00	26.18	0	0.111695	-0.027556	0.984423
74940	08/08/2018--14:13:00	26.21	0	0.111695	-0.0126824	0.984423
75000	08/08/2018--14:14:00	26.23	1	0.111695	-0.0126824	0.984423
75060	08/08/2018--14:15:00	26.23	0	0.12703	-0.0126824	0.984423
75120	08/08/2018--14:16:00	26.27	0	0.111695	-0.027556	0.984423
75180	08/08/2018--14:17:00	26.28	0	0.12703	-0.0126824	0.984423
75240	08/08/2018--14:18:00	26.32	0	0.111695	-0.0126824	0.984423
75300	08/08/2018--14:19:00	26.36	0	0.12703	-0.0126824	0.984423
75360	08/08/2018--14:20:00	26.36	0	0.111695	-0.0126824	0.984423
75420	08/08/2018--14:21:00	26.41	0	0.111695	-0.0126824	0.984423
75480	08/08/2018--14:22:00	26.44	0	0.111695	-0.027556	0.984423
75540	08/08/2018--14:23:00	26.45	2	0.12703	-0.0126824	0.984423
75600	08/08/2018--14:24:00	26.49	0	0.12703	-0.027556	0.984423
75660	08/08/2018--14:25:00	26.52	0	0.12703	-0.0126824	0.984423
75720	08/08/2018--14:26:00	26.54	0	0.12703	-0.027556	0.984423
75780	08/08/2018--14:27:00	26.59	0	0.12703	-0.027556	0.984423
75840	08/08/2018--14:28:00	26.61	0	0.12703	-0.027556	0.999187
75900	08/08/2018--14:29:00	26.63	0	0.12703	-0.027556	0.984423
75960	08/08/2018--14:30:00	26.66	2	0.12703	-0.0126824	0.984423
76020	08/08/2018--14:31:00	26.68	0	0.12703	-0.027556	0.984423
76080	08/08/2018--14:32:00	26.7	0	0.12703	-0.0126824	0.984423
76140	08/08/2018--14:33:00	26.72	0	0.12703	-0.027556	0.984423
76200	08/08/2018--14:34:00	26.74	0	0.12703	-0.0126824	0.984423
76260	08/08/2018--14:35:00	26.78	0	0.12703	-0.027556	0.984423
76320	08/08/2018--14:36:00	26.81	0	0.12703	-0.0126824	0.984423
76380	08/08/2018--14:37:00	26.83	0	0.12703	-0.027556	0.984423
76440	08/08/2018--14:38:00	26.84	0	0.12703	-0.027556	0.984423
76500	08/08/2018--14:39:00	26.82	0	0.12703	-0.0126824	0.984423
76560	08/08/2018--14:40:00	26.82	0	0.12703	-0.0126824	0.984423
76620	08/08/2018--14:41:00	26.79	0	0.12703	-0.0126824	0.984423
76680	08/08/2018--14:42:00	26.77	0	0.12703	-0.027556	0.984423
76740	08/08/2018--14:43:00	26.73	0	0.12703	-0.027556	0.984423
76800	08/08/2018--14:44:00	26.72	27	0.173032	-0.0424297	0.984423
76860	08/08/2018--14:45:00	26.74	8	0.38771	-0.0424297	0.910605
76920	08/08/2018--14:46:00	26.82	0	0.38771	-0.0424297	0.910605
76980	08/08/2018--14:47:00	26.91	20	-0.0109778	-0.0126824	0.999187
77040	08/08/2018--14:48:00	26.99	0	-0.0109778	-0.0126824	0.984423
77100	08/08/2018--14:49:00	27.05	16	-0.026312	-0.0870505	0.999187
77160	08/08/2018--14:50:00	27.17	12	-0.210322	-0.0573033	0.984423
77220	08/08/2018--14:51:00	27.27	0	-0.210322	-0.0573033	0.969659
77280	08/08/2018--14:52:00	27.32	4	-0.179654	-0.0424297	0.984423
77340	08/08/2018--14:53:00	27.38	247	0.31104	0.0170648	-0.964372
77400	08/08/2018--14:54:00	27.41	6	0.341708	0.0765592	-0.949608
77460	08/08/2018--14:55:00	27.48	308	0.893738	-0.369649	0.0690801
77520	08/08/2018--14:56:00	27.38	657	0.234369	-0.473764	-0.861026
77580	08/08/2018--14:57:00	29.5	156	0.602389	0.4484	-0.550991
77640	08/08/2018--14:58:00	33.04	92	0.541052	0.612009	-0.624809
77700	08/08/2018--14:59:00	36.13	63	0.633057	0.522768	-0.639572
77760	08/08/2018--15:00:00	38.58	106	0.878404	0.314537	-0.536227
77820	08/08/2018--15:01:00	40.41	397	0.955074	0.28479	0.60057
77880	08/08/2018--15:02:00	40.65	445	-0.808354	-0.265534	0.80726
77940	08/08/2018--15:03:00	39.88	258	0.142364	-0.0126824	0.969659
78000	08/08/2018--15:04:00	39.17	0	0.142364	-0.0126824	0.969659
78060	08/08/2018--15:05:00	38.45	0	0.157698	-0.0126824	0.969659
78120	08/08/2018--15:06:00	37.65	0	0.142364	-0.027556	0.984423
78180	08/08/2018--15:07:00	36.86	0	0.157698	-0.027556	0.969659
78240	08/08/2018--15:08:00	35.96	17	0.0963613	-0.0573033	0.984423
78300	08/08/2018--15:09:00	35.05	2	0.0963613	-0.0573033	0.999187
78360	08/08/2018--15:10:00	34.27	14	-0.0416461	-0.027556	0.984423
78420	08/08/2018--15:11:00	33.59	0	-0.026312	-0.027556	0.984423
78480	08/08/2018--15:12:00	33.03	0	-0.026312	-0.0424297	0.999187
78540	08/08/2018--15:13:00	32.54	0	-0.026312	-0.027556	0.984423
78600	08/08/2018--15:14:00	32.13	0	-0.026312	-0.027556	0.999187
78660	08/08/2018--15:15:00	31.79	0	-0.026312	-0.0424297	0.984423
78720	08/08/2018--15:16:00	31.5	0	-0.026312	-0.0424297	0.984423
78780	08/08/2018--15:17:00	31.27	0	-0.026312	-0.0424297	0.999187
78840	08/08/2018--15:18:00	31.06	0	0.0196905	-0.0424297	0.984423
78900	08/08/2018--15:19:00	30.86	0	0.0196905	-0.0424297	0.999187
78960	08/08/2018--15:20:00	30.69	0	0.00435636	-0.0424297	0.984423
79020	08/08/2018--15:21:00	30.53	1	0.0196905	-0.0573033	0.999187
79080	08/08/2018--15:22:00	30.39	0	0.0196905	-0.0424297	0.984423
79140	08/08/2018--15:23:00	30.25	0	0.0196905	-0.0573033	0.999187
79200	08/08/2018--15:24:00	30.08	0	0.0196905	-0.0573033	0.999187
79260	08/08/2018--15:25:00	29.96	0	0.0196905	-0.0424297	0.999187
79320	08/08/2018--15:26:00	29.89	0	0.0196905	-0.0424297	0.999187
79380	08/08/2018--15:27:00	29.8	0	0.0196905	-0.0573033	0.984423
79440	08/08/2018--15:28:00	29.75	0	0.0196905	-0.0573033	0.999187
79500	08/08/2018--15:29:00	29.71	0	0.0196905	-0.0573033	0.984423
79560	08/08/2018--15:30:00	29.67	0	0.0196905	-0.0424297	0.984423
79620	08/08/2018--15:31:00	29.64	0	0.0196905	-0.0573033	0.999187
79680	08/08/2018--15:32:00	29.6	0	0.0350247	-0.027556	0.984423
79740	08/08/2018--15:33:00	29.58	0	0.00435636	-0.0573033	0.984423
79800	08/08/2018--15:34:00	29.55	156	0.587055	-0.176292	0.733442
79860	08/08/2018--15:35:00	29.59	376	-0.0109778	-0.0424297	0.999187
79920	08/08/2018--15:36:00	29.55	14	-0.026312	-0.027556	0.999187
79980	08/08/2018--15:37:00	29.52	107	-0.0569803	-0.771237	-100.866
80040	08/08/2018--15:38:00	29.8	9	0.00435636	-0.027556	-100.866
80100	08/08/2018--15:39:00	29.88	1	0.00435636	-0.027556	-100.866
80160	08/08/2018--15:40:00	29.87	6	-0.0109778	0.0616856	-100.866
80220	08/08/2018--15:41:00	29.84	1	-0.0109778	0.0616856	-100.866
80280	08/08/2018--15:42:00	29.83	0	-0.0109778	0.0616856	-100.866
80340	08/08/2018--15:43:00	29.8	0	-0.0109778	0.0616856	-100.866
80400	08/08/2018--15:44:00	29.75	3	-0.0109778	0.0616856	-100.866
80460	08/08/2018--15:45:00	29.75	0	-0.026312	0.0616856	-102.343
80520	08/08/2018--15:46:00	29.73	0	-0.026312	0.046812	-102.343
80580	08/08/2018--15:47:00	29.73	0	-0.0109778	0.046812	-100.866
80640	08/08/2018--15:48:00	29.76	647	-0.0109778	0.165801	-100.866
80700	08/08/2018--15:49:00	29.59	23	-0.0109778	0.0616856	-100.866
80760	08/08/2018--15:50:00	29.54	2	-0.026312	0.0616856	-102.343
80820	08/08/2018--15:51:00	29.52	2	-0.0109778	0.0616856	-100.866
80880	08/08/2018--15:52:00	29.44	169	-0.0723145	-108.358	0.379116
80940	08/08/2018--15:53:00	29.32	440	0.0503588	-0.890226	-0.521464
81000	08/08/2018--15:54:00	29.22	759	0.326374	-0.905099	-0.122847
81060	08/08/2018--15:55:00	29.13	739	-0.302327	-0.652248	0.0690801
81120	08/08/2018--15:56:00	29.21	701	0.00435636	-102.409	-0.211428
81180	08/08/2018--15:57:00	29.64	627	-0.118317	-103.896	-0.226192
81240	08/08/2018--15:58:00	31.41	691	0.219035	-0.384523	0.80726
81300	08/08/2018--15:59:00	33.41	38	0.0963613	-0.339902	0.910605
81360	08/08/2018--16:00:00	35.11	30	0.111695	-0.41427	0.836787
81420	08/08/2018--16:01:00	36.46	43	0.0196905	-0.25066	0.984423
81480	08/08/2018--16:02:00	37.58	2	0.12703	-0.325028	0.925369
81540	08/08/2018--16:03:00	38.18	0	0.12703	-0.310155	0.925369
81600	08/08/2018--16:04:00	38.56	0	0.12703	-0.310155	0.925369
81660	08/08/2018--16:05:00	38.82	0	0.111695	-0.325028	0.925369
81720	08/08/2018--16:06:00	39.11	0	0.111695	-0.310155	0.925369
81780	08/08/2018--16:07:00	39.39	0	0.111695	-0.310155	0.925369
81840	08/08/2018--16:08:00	39.66	0	0.111695	-0.310155	0.925369
81900	08/08/2018--16:09:00	39.95	0	0.111695	-0.310155	0.925369
81960	08/08/2018--16:10:00	40.22	0	0.12703	-0.310155	0.925369
82020	08/08/2018--16:11:00	40.46	0	0.111695	-0.310155	0.925369
82080	08/08/2018--16:12:00	40.67	0	0.111695	-0.310155	0.925369
82140	08/08/2018--16:13:00	40.87	0	0.12703	-0.310155	0.925369
82200	08/08/2018--16:14:00	41.06	0	0.111695	-0.310155	0.925369
82260	08/08/2018--16:15:00	41.21	0	0.111695	-0.310155	0.925369
82320	08/08/2018--16:16:00	41.35	0	0.111695	-0.310155	0.925369
82380	08/08/2018--16:17:00	41.49	0	0.12703	-0.310155	0.925369
82440	08/08/2018--16:18:00	41.65	0	0.111695	-0.310155	0.925369
82500	08/08/2018--16:19:00	41.77	0	0.111695	-0.310155	0.925369
82560	08/08/2018--16:20:00	41.93	0	0.111695	-0.310155	0.925369
82620	08/08/2018--16:21:00	42.07	0	0.111695	-0.310155	0.925369
82680	08/08/2018--16:22:00	42.21	0	0.111695	-0.310155	0.925369
82740	08/08/2018--16:23:00	42.37	0	0.12703	-0.310155	0.925369
82800	08/08/2018--16:24:00	42.52	0	0.12703	-0.310155	0.925369
82860	08/08/2018--16:25:00	42.66	0	0.111695	-0.310155	0.925369
82920	08/08/2018--16:26:00	42.82	0	0.111695	-0.310155	0.925369
82980	08/08/2018--16:27:00	42.96	0	0.111695	-0.310155	0.925369
83040	08/08/2018--16:28:00	43.1	0	0.111695	-0.310155	0.925369
83100	08/08/2018--16:29:00	43.24	0	0.12703	-0.310155	0.925369
83160	08/08/2018--16:30:00	43.38	0	0.111695	-0.310155	0.925369
83220	08/08/2018--16:31:00	43.49	0	0.111695	-0.310155	0.925369
83280	08/08/2018--16:32:00	43.62	0	0.111695	-0.310155	0.925369
83340	08/08/2018--16:33:00	43.73	0	0.111695	-0.310155	0.925369
83400	08/08/2018--16:34:00	43.84	0	0.111695	-0.310155	0.925369
83460	08/08/2018--16:35:00	43.93	0	0.111695	-0.310155	0.925369
83520	08/08/2018--16:36:00	44.03	0	0.111695	-0.310155	0.940132
83580	08/08/2018--16:37:00	44.11	0	0.111695	-0.295281	0.925369
83640	08/08/2018--16:38:00	44.19	0	0.12703	-0.295281	0.925369
83700	08/08/2018--16:39:00	44.29	0	0.12703	-0.295281	0.925369
83760	08/08/2018--16:40:00	44.33	0	0.111695	-0.295281	0.925369
83820	08/08/2018--16:41:00	44.41	0	0.12703	-0.310155	0.925369
83880	08/08/2018--16:42:00	44.46	0	0.111695	-0.310155	0.925369
83940	08/08/2018--16:43:00	44.5	0	0.111695	-0.310155	0.925369
84000	08/08/2018--16:44:00	44.56	0	0.111695	-0.295281	0.925369
84060	08/08/2018--16:45:00	44.6	0	0.111695	-0.295281	0.925369
84120	08/08/2018--16:46:00	44.64	0	0.111695	-0.295281	0.910605
84180	08/08/2018--16:47:00	44.67	0	0.111695	-0.295281	0.925369
84240	08/08/2018--16:48:00	44.72	0	0.111695	-0.295281	0.925369
84300	08/08/2018--16:49:00	44.73	0	0.111695	-0.295281	0.925369
84360	08/08/2018--16:50:00	44.69	11	-0.225656	-0.101924	0.954896
84420	08/08/2018--16:51:00	44.23	17	-0.164319	-0.176292	0.954896
84480	08/08/2018--16:52:00	43.6	10	-0.317661	-0.131671	0.954896
84540	08/08/2018--16:53:00	42.89	29	-0.179654	-0.131671	0.954896
84600	08/08/2018--16:54:00	42.19	53	-0.118317	-0.146545	0.984423
84660	08/08/2018--16:55:00	41.48	1	-0.179654	-0.131671	0.969659
84720	08/08/2018--16:56:00	40.97	175	-0.317661	-0.94972	-0.167137
84780	08/08/2018--16:57:00	40.42	718	-0.455669	-0.667121	-0.580518
84840	08/08/2018--16:58:00	39.01	225	-0.332995	-0.875352	-0.5067
84900	08/08/2018--16:59:00	38.52	103	-0.409666	0.0765592	-0.934844
84960	08/08/2018--17:00:00	38.13	51	0.633057	-0.667121	-0.152374
85020	08/08/2018--17:01:00	37.79	50	-0.0876486	0.225295	-0.993899
85080	08/08/2018--17:02:00	37.52	0	-0.0876486	0.210422	-0.993899
85140	08/08/2018--17:03:00	37.28	547	-0.133651	-0.0424297	-100.866
85200	08/08/2018--17:04:00	36.92	7	-0.164319	-0.0870505	-0.993899
85260	08/08/2018--17:05:00	36.61	1	-0.164319	-0.0870505	-100.866
85320	08/08/2018--17:06:00	36.29	2	-0.179654	-0.131671	-0.993899
85380	08/08/2018--17:07:00	35.89	27	0.142364	-0.280407	-0.964372
85440	08/08/2018--17:08:00	35.36	1	0.157698	-0.280407	-0.964372
85500	08/08/2018--17:09:00	34.9	0	0.173032	-0.280407	-0.964372
85560	08/08/2018--17:10:00	34.51	0	0.173032	-0.280407	-0.964372
85620	08/08/2018--17:11:00	34.18	0	0.173032	-0.280407	-0.964372
85680	08/08/2018--17:12:00	33.88	0	0.173032	-0.280407	-0.949608
85740	08/08/2018--17:13:00	33.6	0	0.173032	-0.280407	-0.964372
85800	08/08/2018--17:14:00	33.38	0	0.173032	-0.280407	-0.949608
85860	08/08/2018--17:15:00	33.15	0	0.173032	-0.280407	-0.949608
85920	08/08/2018--17:16:00	32.93	0	0.173032	-0.280407	-0.964372
85980	08/08/2018--17:17:00	32.76	0	0.173032	-0.280407	-0.949608
86040	08/08/2018--17:18:00	32.62	0	0.173032	-0.280407	-0.964372
86100	08/08/2018--17:19:00	32.49	0	0.173032	-0.280407	-0.964372
86160	08/08/2018--17:20:00	32.36	0	0.173032	-0.280407	-0.964372
86220	08/08/2018--17:21:00	32.27	0	0.173032	-0.280407	-0.964372
86280	08/08/2018--17:22:00	32.18	1	0.173032	-0.280407	-0.964372
86340	08/08/2018--17:23:00	32.11	1	0.173032	-0.280407	-0.964372
86400	08/08/2018--17:24:00	32.02	0	0.219035	-0.265534	-0.949608
86460	08/08/2018--17:25:00	31.96	0	0.219035	-0.25066	-0.949608
86520	08/08/2018--17:26:00	31.89	0	0.219035	-0.235787	-0.964372
86580	08/08/2018--17:27:00	31.84	0	0.219035	-0.235787	-0.964372
86640	08/08/2018--17:28:00	31.79	0	0.219035	-0.25066	-0.964372
86700	08/08/2018--17:29:00	31.74	0	0.219035	-0.235787	-0.949608
86760	08/08/2018--17:30:00	31.71	0	0.219035	-0.25066	-0.964372
86820	08/08/2018--17:31:00	31.67	0	0.219035	-0.235787	-0.964372
86880	08/08/2018--17:32:00	31.61	0	0.219035	-0.235787	-0.964372
86940	08/08/2018--17:33:00	31.58	0	0.219035	-0.25066	-0.964372
87000	08/08/2018--17:34:00	31.53	0	0.219035	-0.25066	-0.949608
87060	08/08/2018--17:35:00	31.53	0	0.219035	-0.25066	-0.949608
87120	08/08/2018--17:36:00	31.5	0	0.219035	-0.25066	-0.964372
87180	08/08/2018--17:37:00	31.45	0	0.219035	-0.235787	-0.964372
87240	08/08/2018--17:38:00	31.43	0	0.219035	-0.235787	-0.964372
87300	08/08/2018--17:39:00	31.41	0	0.219035	-0.25066	-0.964372
87360	08/08/2018--17:40:00	31.38	0	0.219035	-0.235787	-0.964372
87420	08/08/2018--17:41:00	31.38	4	0.157698	-0.220913	-0.979135
87480	08/08/2018--17:42:00	31.35	0	0.173032	-0.220913	-0.979135
87540	08/08/2018--17:43:00	31.36	0	0.173032	-0.206039	-0.979135
87600	08/08/2018--17:44:00	31.36	0	0.157698	-0.206039	-0.979135
87660	08/08/2018--17:45:00	31.34	2	0.173032	-0.206039	-0.979135
87720	08/08/2018--17:46:00	31.34	0	0.173032	-0.206039	-0.979135
87780	08/08/2018--17:47:00	31.32	0	0.173032	-0.206039	-0.979135
87840	08/08/2018--17:48:00	31.3	0	0.173032	-0.206039	-0.979135
87900	08/08/2018--17:49:00	31.3	0	0.173032	-0.206039	-0.979135
87960	08/08/2018--17:50:00	31.27	0	0.173032	-0.206039	-0.979135
88020	08/08/2018--17:51:00	31.25	0	0.173032	-0.206039	-0.979135
88080	08/08/2018--17:52:00	31.25	0	0.173032	-0.206039	-0.979135
88140	08/08/2018--17:53:00	31.24	0	0.173032	-0.206039	-0.979135
88200	08/08/2018--17:54:00	31.23	0	0.12703	-0.161419	-0.993899
88260	08/08/2018--17:55:00	31.22	0	0.142364	-0.161419	-0.993899
88320	08/08/2018--17:56:00	31.21	0	0.142364	-0.161419	-0.993899
88380	08/08/2018--17:57:00	31.2	0	0.142364	-0.161419	-0.993899
88440	08/08/2018--17:58:00	31.19	0	0.142364	-0.161419	-0.993899
88500	08/08/2018--17:59:00	31.2	0	0.157698	-0.161419	-0.979135
88560	08/08/2018--18:00:00	31.17	0	0.142364	-0.161419	-0.993899
88620	08/08/2018--18:01:00	31.18	0	0.142364	-0.161419	-0.993899
88680	08/08/2018--18:02:00	31.18	0	0.142364	-0.161419	-0.993899
88740	08/08/2018--18:03:00	31.16	0	0.142364	-0.176292	-0.993899
88800	08/08/2018--18:04:00	31.17	0	0.142364	-0.161419	-0.993899
88860	08/08/2018--18:05:00	31.16	0	0.157698	-0.176292	-0.993899
88920	08/08/2018--18:06:00	31.16	0	0.157698	-0.176292	-0.993899
88980	08/08/2018--18:07:00	31.14	0	0.157698	-0.161419	-0.993899
89040	08/08/2018--18:08:00	31.14	0	0.157698	-0.176292	-0.979135
89100	08/08/2018--18:09:00	31.13	0	0.157698	-0.176292	-0.979135
89160	08/08/2018--18:10:00	31.12	0	0.157698	-0.176292	-0.993899
89220	08/08/2018--18:11:00	31.09	1	0.0810272	-0.116798	-100.866
89280	08/08/2018--18:12:00	31.09	1	0.0810272	-0.116798	-100.866
89340	08/08/2018--18:13:00	31.09	2	0.0503588	-0.131671	-100.866
89400	08/08/2018--18:14:00	31.07	0	0.0503588	-0.131671	-100.866
89460	08/08/2018--18:15:00	31.07	0	0.0503588	-0.131671	-100.866
89520	08/08/2018--18:16:00	31.06	0	0.0503588	-0.131671	-100.866
89580	08/08/2018--18:17:00	31.06	0	0.065693	-0.116798	-100.866
89640	08/08/2018--18:18:00	31.07	6	-0.026312	-0.027556	-102.343
89700	08/08/2018--18:19:00	31.07	0	-0.026312	-0.0126824	-102.343
89760	08/08/2018--18:20:00	31.09	1	-0.026312	-0.027556	-102.343
89820	08/08/2018--18:21:00	31.1	0	-0.026312	-0.0126824	-100.866
89880	08/08/2018--18:22:00	31.11	0	-0.026312	-0.027556	-100.866
89940	08/08/2018--18:23:00	31.11	0	-0.026312	-0.0126824	-102.343
90000	08/08/2018--18:24:00	31.1	3	-0.0416461	-0.0126824	-100.866
90060	08/08/2018--18:25:00	31.11	0	-0.0416461	-0.027556	-102.343
90120	08/08/2018--18:26:00	31.13	81	-0.026312	0.0616856	-100.866
90180	08/08/2018--18:27:00	31.2	0	-0.026312	0.0616856	-100.866
90240	08/08/2018--18:28:00	31.27	0	-0.026312	0.0616856	-100.866
90300	08/08/2018--18:29:00	31.33	0	-0.026312	0.0765592	-100.866
90360	08/08/2018--18:30:00	31.38	0	-0.026312	0.0616856	-102.343
90420	08/08/2018--18:31:00	31.44	78	0.0810272	-0.0721769	0.984423
90480	08/08/2018--18:32:00	31.58	0	0.0810272	-0.0870505	0.984423
90540	08/08/2018--18:33:00	31.72	0	0.0810272	-0.0870505	0.984423
90600	08/08/2018--18:34:00	31.85	1	0.0810272	-0.0870505	0.984423
90660	08/08/2018--18:35:00	31.99	0	0.0810272	-0.0721769	0.984423
90720	08/08/2018--18:36:00	32.11	25	0.173032	0.433526	0.836787
90780	08/08/2018--18:37:00	32.44	426	0.0196905	-0.0573033	0.999187
90840	08/08/2018--18:38:00	32.61	75	-0.0569803	-0.0424297	0.999187
90900	08/08/2018--18:39:00	32.62	0	-0.0416461	-0.027556	0.999187
90960	08/08/2018--18:40:00	32.61	0	-0.0569803	-0.027556	0.984423
91020	08/08/2018--18:41:00	32.57	0	-0.0416461	-0.027556	0.984423
91080	08/08/2018--18:42:00	32.52	0	-0.0416461	-0.027556	0.984423
91140	08/08/2018--18:43:00	32.52	0	-0.0569803	-0.027556	0.999187
91200	08/08/2018--18:44:00	32.48	0	-0.0416461	-0.027556	0.999187
91260	08/08/2018--18:45:00	32.46	0	-0.0416461	-0.027556	0.999187
91320	08/08/2018--18:46:00	32.43	0	-0.0416461	-0.027556	0.999187
91380	08/08/2018--18:47:00	32.43	0	-0.0416461	-0.027556	0.984423
91440	08/08/2018--18:48:00	32.41	0	-0.0416461	-0.027556	0.999187
91500	08/08/2018--18:49:00	32.38	0	-0.0569803	-0.027556	0.999187
91560	08/08/2018--18:50:00	32.38	5	-0.0723145	-0.0573033	0.999187
91620	08/08/2018--18:51:00	32.36	0	-0.0723145	-0.0573033	0.984423
91680	08/08/2018--18:52:00	32.34	0	-0.0569803	-0.0573033	0.984423
91740	08/08/2018--18:53:00	32.35	567	0.0503588	0.344284	0.940132
91800	08/08/2018--18:54:00	33.38	124	0.0963613	-0.384523	-0.934844
91860	08/08/2018--18:55:00	34.29	39	0.111695	-0.399396	-0.934844
91920	08/08/2018--18:56:00	35.01	84	0.219035	-0.176292	-0.979135
91980	08/08/2018--18:57:00	35.48	10	0.249703	-0.25066	-0.949608
92040	08/08/2018--18:58:00	35.8	59	0.157698	-0.0126824	0.969659
92100	08/08/2018--18:59:00	35.73	65	0.0503588	-0.533259	0.910605
92160	08/08/2018--19:00:00	35.5	12	0.510384	-0.78611	0.157662
92220	08/08/2018--19:01:00	35.19	6	0.556386	-0.756363	0.305298
92280	08/08/2018--19:02:00	34.91	38	0.449047	-0.815857	0.23148
92340	08/08/2018--19:03:00	34.63	8	0.510384	-0.890226	0.305298
92400	08/08/2018--19:04:00	34.32	41	0.433713	-0.875352	0.113371
92460	08/08/2018--19:05:00	33.99	4	0.510384	-0.726616	0.393879
92520	08/08/2018--19:06:00	33.8	0	0.464381	-0.741489	0.364352
92580	08/08/2018--19:07:00	33.56	297	-0.133651	-0.354776	-100.866
92640	08/08/2018--19:08:00	32.93	535	-0.348329	-0.563006	-0.787208
92700	08/08/2018--19:09:00	32.52	259	-0.286993	-0.681995	-0.787208
92760	08/08/2018--19:10:00	32.22	88	0.12703	0.344284	-0.964372
92820	08/08/2018--19:11:00	31.96	27	-0.118317	0.0765592	-100.866
92880	08/08/2018--19:12:00	31.74	0	-0.118317	0.0765592	-100.866
92940	08/08/2018--19:13:00	31.62	0	-0.118317	0.0765592	-100.866
93000	08/08/2018--19:14:00	31.49	0	-0.118317	0.0765592	-100.866
93060	08/08/2018--19:15:00	31.42	42	-0.118317	0.180675	0.969659
93120	08/08/2018--19:16:00	31.41	1	-0.118317	0.180675	0.969659
93180	08/08/2018--19:17:00	31.41	1	-0.118317	0.165801	0.969659
93240	08/08/2018--19:18:00	31.35	0	-0.118317	0.165801	0.969659
93300	08/08/2018--19:19:00	31.3	0	-0.118317	0.165801	0.984423
93360	08/08/2018--19:20:00	31.23	0	-0.118317	0.165801	0.969659
93420	08/08/2018--19:21:00	31.19	0	-0.118317	0.165801	0.984423
93480	08/08/2018--19:22:00	31.16	0	-0.102983	0.165801	0.969659
93540	08/08/2018--19:23:00	31.1	0	-0.118317	0.165801	0.984423
93600	08/08/2018--19:24:00	31.05	1	-0.118317	0.165801	0.969659
93660	08/08/2018--19:25:00	31	0	-0.118317	0.165801	0.984423
93720	08/08/2018--19:26:00	30.96	0	-0.118317	0.165801	0.969659
93780	08/08/2018--19:27:00	30.91	0	-0.118317	0.165801	0.969659
93840	08/08/2018--19:28:00	30.85	5	-0.0723145	0.106306	0.984423
93900	08/08/2018--19:29:00	30.75	0	-0.0723145	0.106306	0.984423
93960	08/08/2018--19:30:00	30.64	0	-0.0723145	0.106306	0.984423
94020	08/08/2018--19:31:00	30.57	1	-0.0569803	0.106306	0.984423
94080	08/08/2018--19:32:00	30.5	0	-0.0723145	0.106306	0.984423
94140	08/08/2018--19:33:00	30.41	0	-0.0569803	0.106306	0.984423
94200	08/08/2018--19:34:00	30.34	2	-0.0569803	0.106306	0.984423
94260	08/08/2018--19:35:00	30.32	1	-0.0569803	0.106306	0.984423
94320	08/08/2018--19:36:00	30.29	11	-0.0416461	-0.027556	0.999187
94380	08/08/2018--19:37:00	30.29	0	-0.0416461	-0.027556	0.984423
94440	08/08/2018--19:38:00	30.25	0	-0.0416461	-0.027556	0.999187
94500	08/08/2018--19:39:00	30.21	2	-0.0416461	-0.0126824	0.984423
94560	08/08/2018--19:40:00	30.16	0	-0.0416461	-0.0126824	0.999187
94620	08/08/2018--19:41:00	30.13	0	-0.0416461	-0.0126824	0.999187
94680	08/08/2018--19:42:00	30.06	0	-0.0416461	-0.0126824	0.999187
94740	08/08/2018--19:43:00	30.01	0	-0.0416461	-0.0126824	0.999187
94800	08/08/2018--19:44:00	29.95	0	-0.0416461	-0.0126824	0.984423
94860	08/08/2018--19:45:00	29.89	0	-0.0416461	-0.027556	0.999187
94920	08/08/2018--19:46:00	29.83	0	-0.0416461	-0.0126824	0.999187
94980	08/08/2018--19:47:00	29.8	0	-0.0416461	-0.0126824	0.984423
95040	08/08/2018--19:48:00	29.74	0	-0.0416461	-0.027556	0.999187
95100	08/08/2018--19:49:00	29.7	0	-0.0416461	-0.0126824	0.999187
95160	08/08/2018--19:50:00	29.62	0	-0.0416461	-0.0126824	0.999187
95220	08/08/2018--19:51:00	29.59	0	-0.0416461	-0.027556	0.984423
95280	08/08/2018--19:52:00	29.51	0	-0.0416461	-0.0126824	0.999187
95340	08/08/2018--19:53:00	29.46	0	-0.0416461	-0.0126824	0.999187
95400	08/08/2018--19:54:00	29.41	0	-0.0416461	-0.0126824	0.999187
95460	08/08/2018--19:55:00	29.38	0	-0.0416461	-0.0126824	0.984423
95520	08/08/2018--19:56:00	29.33	0	-0.026312	-0.0126824	0.999187
95580	08/08/2018--19:57:00	29.36	227	-0.747018	0.0319384	0.674388
95640	08/08/2018--19:58:00	29.6	430	-0.777686	-0.696869	0.423406
95700	08/08/2018--19:59:00	29.54	56	0.0350247	-0.0126824	0.984423
95760	08/08/2018--20:00:00	29.39	0	0.0350247	-0.0126824	0.999187
95820	08/08/2018--20:01:00	29.26	1	0.0350247	-0.0126824	0.999187
95880	08/08/2018--20:02:00	29.18	5	0.0350247	-0.0126824	0.984423
95940	08/08/2018--20:03:00	29.19	173	-0.026312	0.046812	-102.343
96000	08/08/2018--20:04:00	29.17	0	-0.026312	0.046812	-102.343
96060	08/08/2018--20:05:00	29.18	0	-0.026312	0.0616856	-102.343
96120	08/08/2018--20:06:00	29.16	0	-0.026312	0.0616856	-102.343
96180	08/08/2018--20:07:00	29.14	0	-0.026312	0.0616856	-102.343
96240	08/08/2018--20:08:00	29.2	386	-0.210322	0.0616856	-100.866
96300	08/08/2018--20:09:00	29.32	461	-0.701015	0.478147	-0.447646
96360	08/08/2018--20:10:00	29.48	642	0.295705	0.507894	-0.846263
96420	08/08/2018--20:11:00	29.73	267	-0.378998	0.195548	-0.920081
96480	08/08/2018--20:12:00	30.13	16	-0.286993	0.106306	-0.949608
96540	08/08/2018--20:13:00	30.46	37	-0.332995	0.136054	-0.964372
96600	08/08/2018--20:14:00	30.7	41	-0.0416461	0.0170648	-106.772
96660	08/08/2018--20:15:00	30.86	64	-0.317661	0.12118	-0.964372
96720	08/08/2018--20:16:00	30.95	6	-0.317661	0.106306	-102.343
96780	08/08/2018--20:17:00	30.99	0	-0.317661	0.12118	-0.949608
96840	08/08/2018--20:18:00	30.96	15	-0.501671	0.150927	-0.87579
96900	08/08/2018--20:19:00	30.9	17	-0.302327	0.150927	-0.964372
96960	08/08/2018--20:20:00	30.84	3	-0.317661	0.136054	-0.949608
97020	08/08/2018--20:21:00	30.69	0	-0.332995	0.150927	-0.964372
97080	08/08/2018--20:22:00	30.6	0	-0.332995	0.150927	-0.949608
97140	08/08/2018--20:23:00	30.49	57	-0.409666	0.165801	-0.920081
97200	08/08/2018--20:24:00	30.42	147	0.0810272	-106.871	0.157662
97260	08/08/2018--20:25:00	30.33	166	-0.0723145	0.00219118	0.999187
97320	08/08/2018--20:26:00	30.24	39	-0.0416461	-0.0424297	0.999187
97380	08/08/2018--20:27:00	30.15	77	0.341708	-0.0424297	-0.964372
97440	08/08/2018--20:28:00	30.15	0	0.341708	-0.0424297	-0.949608
97500	08/08/2018--20:29:00	30.18	1	0.341708	-0.0424297	-0.964372
97560	08/08/2018--20:30:00	30.17	0	0.326374	-0.0424297	-0.964372
97620	08/08/2018--20:31:00	30.16	0	0.326374	-0.0424297	-0.964372
97680	08/08/2018--20:32:00	30.15	0	0.326374	-0.0424297	-0.964372
97740	08/08/2018--20:33:00	30.13	0	0.326374	-0.027556	-0.949608
97800	08/08/2018--20:34:00	30.09	0	0.326374	-0.0424297	-0.964372
97860	08/08/2018--20:35:00	30.07	0	0.326374	-0.0424297	-0.964372
97920	08/08/2018--20:36:00	30.08	4	0.31104	-0.027556	-0.964372
97980	08/08/2018--20:37:00	30.09	0	0.326374	-0.027556	-0.964372
98040	08/08/2018--20:38:00	30.07	0	0.188366	0.0170648	-0.993899
98100	08/08/2018--20:39:00	30.05	0	0.188366	0.0319384	-0.993899
98160	08/08/2018--20:40:00	30.05	1	0.157698	0.046812	-0.993899
98220	08/08/2018--20:41:00	30.05	0	0.173032	0.046812	-0.993899
98280	08/08/2018--20:42:00	30.08	0	0.173032	0.046812	-0.993899
98340	08/08/2018--20:43:00	30.06	0	0.173032	0.046812	-0.993899
98400	08/08/2018--20:44:00	30.05	0	0.173032	0.046812	-100.866
98460	08/08/2018--20:45:00	30.11	2	0.173032	0.046812	-100.866
98520	08/08/2018--20:46:00	30.14	96	0.0503588	0.0616856	-103.819
98580	08/08/2018--20:47:00	30.16	0	0.0196905	0.0319384	-102.343
98640	08/08/2018--20:48:00	30.19	16	-0.102983	0.0170648	-102.343
98700	08/08/2018--20:49:00	30.23	5	-0.0569803	0.0170648	-100.866
98760	08/08/2018--20:50:00	30.26	0	-0.0569803	0.0170648	-100.866
98820	08/08/2018--20:51:00	30.29	0	-0.0416461	0.0170648	-100.866
98880	08/08/2018--20:52:00	30.3	0	-0.0569803	0.0170648	-100.866
98940	08/08/2018--20:53:00	30.32	0	-0.0569803	0.0170648	-102.343
99000	08/08/2018--20:54:00	30.32	0	-0.0569803	0.0170648	-100.866
99060	08/08/2018--20:55:00	30.32	0	-0.0569803	0.0170648	-102.343
99120	08/08/2018--20:56:00	30.34	0	-0.0569803	0.0170648	-100.866
99180	08/08/2018--20:57:00	30.36	0	-0.0569803	0.0170648	-102.343
99240	08/08/2018--20:58:00	30.35	0	-0.0569803	0.0170648	-100.866
99300	08/08/2018--20:59:00	30.38	0	-0.0569803	0.0170648	-102.343
99360	08/08/2018--21:00:00	30.36	0	-0.0569803	0.0170648	-102.343
99420	08/08/2018--21:01:00	30.36	0	-0.0569803	0.0170648	-102.343
99480	08/08/2018--21:02:00	30.37	0	-0.0569803	0.0170648	-102.343
99540	08/08/2018--21:03:00	30.37	0	-0.0569803	0.0170648	-102.343
99600	08/08/2018--21:04:00	30.36	0	-0.0569803	0.0319384	-102.343
99660	08/08/2018--21:05:00	30.38	0	-0.0569803	0.0170648	-100.866
99720	08/08/2018--21:06:00	30.37	0	-0.0569803	0.0170648	-102.343
99780	08/08/2018--21:07:00	30.32	0	-0.0569803	0.0170648	-102.343
99840	08/08/2018--21:08:00	30.28	0	-0.0569803	0.0170648	-102.343
99900	08/08/2018--21:09:00	30.25	0	-0.0569803	0.0170648	-102.343
99960	08/08/2018--21:10:00	30.21	0	-0.0569803	0.0170648	-102.343
100020	08/08/2018--21:11:00	30.21	0	-0.0569803	0.0170648	-102.343
100080	08/08/2018--21:12:00	30.19	0	-0.0569803	0.0170648	-102.343
100140	08/08/2018--21:13:00	30.2	0	-0.0569803	0.0170648	-100.866
100200	08/08/2018--21:14:00	30.16	0	-0.0569803	0.0170648	-102.343
100260	08/08/2018--21:15:00	30.14	0	-0.0416461	0.0170648	-102.343
100320	08/08/2018--21:16:00	30.11	0	-0.0416461	0.0170648	-102.343
100380	08/08/2018--21:17:00	30.05	0	-0.0569803	0.0170648	-102.343
100440	08/08/2018--21:18:00	30.01	0	-0.0569803	0.0170648	-100.866
100500	08/08/2018--21:19:00	29.98	0	-0.0569803	0.0170648	-100.866
100560	08/08/2018--21:20:00	29.96	0	-0.0569803	0.0170648	-102.343
100620	08/08/2018--21:21:00	29.91	0	-0.0416461	0.0170648	-102.343
100680	08/08/2018--21:22:00	29.88	0	-0.0416461	0.0170648	-100.866
100740	08/08/2018--21:23:00	29.83	0	-0.0569803	0.0170648	-102.343
100800	08/08/2018--21:24:00	29.8	0	-0.0569803	0.0170648	-102.343
100860	08/08/2018--21:25:00	29.78	0	-0.0569803	0.0170648	-100.866
100920	08/08/2018--21:26:00	29.75	29	-0.026312	0.00219118	-100.866
100980	08/08/2018--21:27:00	30.5	4	-0.026312	0.00219118	-102.343
101040	08/08/2018--21:28:00	30.65	38	-0.164319	-0.0573033	-100.866
101100	08/08/2018--21:29:00	30.49	0	-0.148985	-0.0573033	-100.866
101160	08/08/2018--21:30:00	30.31	1	-0.148985	-0.0573033	-100.866
101220	08/08/2018--21:31:00	30.12	0	-0.102983	-0.101924	-100.866
101280	08/08/2018--21:32:00	30.02	5	-0.0876486	-0.101924	-100.866
101340	08/08/2018--21:33:00	29.91	1	-0.0876486	-0.101924	-100.866
101400	08/08/2018--21:34:00	29.84	0	-0.0876486	-0.101924	-100.866
101460	08/08/2018--21:35:00	29.75	0	-0.0876486	-0.116798	-100.866
101520	08/08/2018--21:36:00	29.67	0	-0.0876486	-0.116798	-100.866
101580	08/08/2018--21:37:00	29.63	1	-0.0876486	-0.116798	-100.866
101640	08/08/2018--21:38:00	29.57	0	-0.0876486	-0.101924	-100.866
101700	08/08/2018--21:39:00	29.55	0	-0.0876486	-0.101924	-100.866
101760	08/08/2018--21:40:00	29.54	0	-0.0876486	-0.116798	-100.866
101820	08/08/2018--21:41:00	29.52	0	-0.0876486	-0.116798	-100.866
101880	08/08/2018--21:42:00	29.49	0	-0.0876486	-0.116798	-100.866
101940	08/08/2018--21:43:00	29.47	0	-0.0876486	-0.101924	-100.866
102000	08/08/2018--21:44:00	29.45	1	-0.0876486	-0.101924	-100.866
102060	08/08/2018--21:45:00	29.43	0	-0.102983	-0.101924	-100.866
102120	08/08/2018--21:46:00	29.39	0	-0.0876486	-0.101924	-100.866
102180	08/08/2018--21:47:00	29.37	0	-0.102983	-0.101924	-100.866
102240	08/08/2018--21:48:00	29.38	1	-0.102983	-0.101924	-100.866
102300	08/08/2018--21:49:00	29.37	0	-0.102983	-0.101924	-100.866
102360	08/08/2018--21:50:00	29.34	0	-0.0876486	-0.101924	-100.866
102420	08/08/2018--21:51:00	29.35	0	-0.102983	-0.101924	-100.866
102480	08/08/2018--21:52:00	29.38	0	-0.0876486	-0.0870505	-102.343
102540	08/08/2018--21:53:00	29.38	1	-0.133651	-0.027556	-100.866
102600	08/08/2018--21:54:00	29.38	0	-0.133651	-0.027556	-100.866
102660	08/08/2018--21:55:00	29.38	0	-0.118317	-0.027556	-100.866
102720	08/08/2018--21:56:00	29.37	0	-0.118317	-0.027556	-100.866
102780	08/08/2018--21:57:00	29.31	1	-0.0416461	-0.0573033	-102.343
102840	08/08/2018--21:58:00	29.32	0	-0.026312	-0.0573033	-102.343
102900	08/08/2018--21:59:00	29.31	1	-0.0416461	-0.0573033	-102.343
102960	08/08/2018--22:00:00	29.28	0	-0.0416461	-0.0573033	-102.343
103020	08/08/2018--22:01:00	29.26	2	-0.148985	-0.0126824	-100.866
103080	08/08/2018--22:02:00	29.23	0	-0.164319	-0.027556	-100.866
103140	08/08/2018--22:03:00	29.18	23	0.065693	0.0170648	-100.866
103200	08/08/2018--22:04:00	29.22	0	0.0810272	0.0319384	-100.866
103260	08/08/2018--22:05:00	29.27	0	0.00435636	0.0616856	-100.866
103320	08/08/2018--22:06:00	29.25	0	0.00435636	0.0616856	-100.866
103380	08/08/2018--22:07:00	29.25	0	0.00435636	0.0616856	-100.866
103440	08/08/2018--22:08:00	29.21	0	0.0196905	0.0616856	-102.343
103500	08/08/2018--22:09:00	29.18	0	0.0196905	0.0616856	-100.866
103560	08/08/2018--22:10:00	29.13	0	0.0196905	0.0616856	-100.866
103620	08/08/2018--22:11:00	29.11	0	0.0196905	0.0616856	-100.866
103680	08/08/2018--22:12:00	29.07	0	0.0196905	0.0616856	-100.866
103740	08/08/2018--22:13:00	29.05	0	0.0196905	0.0616856	-102.343
103800	08/08/2018--22:14:00	29.04	0	0.0196905	0.0616856	-102.343
103860	08/08/2018--22:15:00	29	0	0.0196905	0.0616856	-102.343
103920	08/08/2018--22:16:00	28.98	0	0.0196905	0.0616856	-102.343
103980	08/08/2018--22:17:00	29	0	0.0196905	0.0616856	-100.866
104040	08/08/2018--22:18:00	29	0	0.0196905	0.0616856	-102.343
104100	08/08/2018--22:19:00	28.98	0	0.0196905	0.0616856	-102.343
104160	08/08/2018--22:20:00	28.95	0	0.0196905	0.0616856	-100.866
104220	08/08/2018--22:21:00	28.93	0	0.00435636	0.0616856	-100.866
104280	08/08/2018--22:22:00	28.92	0	0.0196905	0.0616856	-100.866
104340	08/08/2018--22:23:00	28.89	6	0.0350247	0.0765592	-100.866
104400	08/08/2018--22:24:00	28.89	0	0.0350247	0.0765592	-100.866
104460	08/08/2018--22:25:00	28.87	0	0.0350247	0.0765592	-100.866
104520	08/08/2018--22:26:00	28.87	0	0.0350247	0.0765592	-100.866
104580	08/08/2018--22:27:00	28.84	0	0.0503588	0.0765592	-100.866
104640	08/08/2018--22:28:00	28.82	0	0.0503588	0.0765592	-100.866
104700	08/08/2018--22:29:00	28.82	0	0.0503588	0.0765592	-100.866
104760	08/08/2018--22:30:00	28.82	0	0.0503588	0.0765592	-100.866
104820	08/08/2018--22:31:00	28.82	0	0.0350247	0.0765592	-102.343
104880	08/08/2018--22:32:00	28.81	0	0.0503588	0.0765592	-100.866
104940	08/08/2018--22:33:00	28.81	0	0.0350247	0.0765592	-100.866
105000	08/08/2018--22:34:00	28.81	0	0.0503588	0.0765592	-100.866
105060	08/08/2018--22:35:00	28.81	0	0.0503588	0.0765592	-100.866
105120	08/08/2018--22:36:00	28.79	0	0.0503588	0.0765592	-102.343
105180	08/08/2018--22:37:00	28.8	0	0.0503588	0.0765592	-100.866
105240	08/08/2018--22:38:00	28.78	0	0.0503588	0.0765592	-100.866
105300	08/08/2018--22:39:00	28.77	0	0.0350247	0.0765592	-100.866
105360	08/08/2018--22:40:00	28.8	0	0.0503588	0.0765592	-102.343
105420	08/08/2018--22:41:00	28.84	0	0.0503588	0.0765592	-102.343
105480	08/08/2018--22:42:00	28.81	0	0.0503588	0.0765592	-100.866
105540	08/08/2018--22:43:00	28.84	0	0.0503588	0.0765592	-100.866
105600	08/08/2018--22:44:00	28.84	0	0.0503588	0.0765592	-102.343
105660	08/08/2018--22:45:00	28.86	0	0.0503588	0.0765592	-102.343
105720	08/08/2018--22:46:00	28.89	1	0.0503588	0.0765592	-100.866
105780	08/08/2018--22:47:00	28.93	0	0.0503588	0.0765592	-100.866
105840	08/08/2018--22:48:00	28.92	0	0.0503588	0.0765592	-100.866
105900	08/08/2018--22:49:00	28.95	0	0.0503588	0.0765592	-100.866
105960	08/08/2018--22:50:00	28.96	0	0.065693	0.0616856	-100.866
106020	08/08/2018--22:51:00	28.98	0	0.065693	0.0616856	-100.866
106080	08/08/2018--22:52:00	28.97	0	0.065693	0.0616856	-100.866
106140	08/08/2018--22:53:00	28.96	2	0.0503588	0.0765592	-102.343
106200	08/08/2018--22:54:00	29	1	0.0503588	0.0765592	-100.866
106260	08/08/2018--22:55:00	29.02	28	-0.102983	-0.726616	-0.181901
106320	08/08/2018--22:56:00	29.07	51	0.326374	-0.206039	-0.934844
106380	08/08/2018--22:57:00	29.15	277	0.57172	0.463273	-0.698627
106440	08/08/2018--22:58:00	29.21	287	-0.655013	0.28479	0.703915
106500	08/08/2018--22:59:00	29.25	0	-0.655013	0.28479	0.703915
106560	08/08/2018--23:00:00	29.34	0	-0.655013	0.28479	0.703915
106620	08/08/2018--23:01:00	29.41	0	-0.655013	0.28479	0.703915
106680	08/08/2018--23:02:00	29.49	0	-0.655013	0.28479	0.703915
106740	08/08/2018--23:03:00	29.55	0	-0.655013	0.28479	0.703915
106800	08/08/2018--23:04:00	29.64	0	-0.655013	0.28479	0.703915
106860	08/08/2018--23:05:00	29.74	0	-0.655013	0.28479	0.703915
106920	08/08/2018--23:06:00	29.8	0	-0.655013	0.28479	0.703915
106980	08/08/2018--23:07:00	29.86	0	-0.655013	0.28479	0.703915
107040	08/08/2018--23:08:00	29.93	71	-0.164319	0.329411	0.925369
107100	08/08/2018--23:09:00	29.99	0	-0.164319	0.329411	0.925369
107160	08/08/2018--23:10:00	29.99	0	-0.164319	0.329411	0.925369
107220	08/08/2018--23:11:00	30.04	0	-0.164319	0.329411	0.925369
107280	08/08/2018--23:12:00	30.08	0	-0.164319	0.329411	0.925369
107340	08/08/2018--23:13:00	30.12	0	-0.164319	0.329411	0.925369
107400	08/08/2018--23:14:00	30.16	0	-0.164319	0.329411	0.940132
107460	08/08/2018--23:15:00	30.19	0	-0.164319	0.329411	0.925369
107520	08/08/2018--23:16:00	30.24	0	-0.164319	0.329411	0.940132
107580	08/08/2018--23:17:00	30.25	0	-0.164319	0.329411	0.925369
107640	08/08/2018--23:18:00	30.29	0	-0.164319	0.314537	0.925369
107700	08/08/2018--23:19:00	30.32	0	-0.164319	0.329411	0.925369
107760	08/08/2018--23:20:00	30.36	0	-0.164319	0.329411	0.925369
107820	08/08/2018--23:21:00	30.39	0	-0.164319	0.329411	0.925369
107880	08/08/2018--23:22:00	30.41	0	-0.164319	0.314537	0.925369
107940	08/08/2018--23:23:00	30.47	0	-0.164319	0.329411	0.925369
108000	08/08/2018--23:24:00	30.5	0	-0.164319	0.329411	0.925369
108060	08/08/2018--23:25:00	30.52	0	-0.164319	0.329411	0.925369
108120	08/08/2018--23:26:00	30.54	0	-0.164319	0.329411	0.925369
108180	08/08/2018--23:27:00	30.58	0	-0.164319	0.329411	0.925369
108240	08/08/2018--23:28:00	30.61	0	-0.164319	0.329411	0.940132
108300	08/08/2018--23:29:00	30.64	0	-0.164319	0.329411	0.925369
108360	08/08/2018--23:30:00	30.65	0	-0.164319	0.329411	0.940132
108420	08/08/2018--23:31:00	30.68	0	-0.164319	0.329411	0.925369
108480	08/08/2018--23:32:00	30.7	0	-0.164319	0.329411	0.925369
108540	08/08/2018--23:33:00	30.73	0	-0.164319	0.329411	0.925369
108600	08/08/2018--23:34:00	30.77	0	-0.164319	0.329411	0.925369
108660	08/08/2018--23:35:00	30.77	0	-0.164319	0.329411	0.925369
108720	08/08/2018--23:36:00	30.8	0	-0.164319	0.329411	0.925369
108780	08/08/2018--23:37:00	30.82	0	-0.164319	0.329411	0.940132
108840	08/08/2018--23:38:00	30.83	0	-0.164319	0.329411	0.925369
108900	08/08/2018--23:39:00	30.85	0	-0.164319	0.329411	0.925369
108960	08/08/2018--23:40:00	30.87	0	-0.148985	0.329411	0.925369
109020	08/08/2018--23:41:00	30.89	0	-0.164319	0.329411	0.925369
109080	08/08/2018--23:42:00	30.9	0	-0.164319	0.329411	0.925369
109140	08/08/2018--23:43:00	30.91	0	-0.164319	0.329411	0.925369
109200	08/08/2018--23:44:00	30.92	0	-0.148985	0.329411	0.925369
109260	08/08/2018--23:45:00	30.94	0	-0.164319	0.329411	0.940132
109320	08/08/2018--23:46:00	30.96	0	-0.164319	0.314537	0.925369
109380	08/08/2018--23:47:00	30.97	0	-0.164319	0.329411	0.940132
109440	08/08/2018--23:48:00	30.96	0	-0.164319	0.329411	0.940132
109500	08/08/2018--23:49:00	30.98	0	-0.164319	0.329411	0.925369
109560	08/08/2018--23:50:00	31	0	-0.164319	0.329411	0.925369
109620	08/08/2018--23:51:00	31	0	-0.148985	0.329411	0.925369
109680	08/08/2018--23:52:00	31.03	0	-0.164319	0.329411	0.940132
109740	08/08/2018--23:53:00	31.03	0	-0.164319	0.329411	0.925369
109800	08/08/2018--23:54:00	31.06	0	-0.164319	0.329411	0.925369
109860	08/08/2018--23:55:00	31.05	0	-0.164319	0.329411	0.925369
109920	08/08/2018--23:56:00	31.08	0	-0.148985	0.314537	0.940132
109980	08/08/2018--23:57:00	31.09	0	-0.164319	0.314537	0.940132
110040	08/08/2018--23:58:00	31.09	0	-0.164319	0.314537	0.925369
110100	08/08/2018--23:59:00	31.11	0	-0.164319	0.329411	0.940132
110160	09/08/2018--00:00:00	31.12	0	-0.164319	0.314537	0.925369
110220	09/08/2018--00:01:00	31.11	0	-0.164319	0.329411	0.925369
110280	09/08/2018--00:02:00	31.13	0	-0.148985	0.314537	0.940132
110340	09/08/2018--00:03:00	31.13	0	-0.164319	0.329411	0.925369
110400	09/08/2018--00:04:00	31.13	0	-0.164319	0.314537	0.925369
110460	09/08/2018--00:05:00	31.16	0	-0.148985	0.314537	0.925369
110520	09/08/2018--00:06:00	31.15	0	-0.164319	0.314537	0.925369
110580	09/08/2018--00:07:00	31.16	0	-0.164319	0.329411	0.940132
110640	09/08/2018--00:08:00	31.16	0	-0.164319	0.329411	0.940132
110700	09/08/2018--00:09:00	31.19	0	-0.164319	0.329411	0.940132
110760	09/08/2018--00:10:00	31.2	0	-0.164319	0.329411	0.940132
110820	09/08/2018--00:11:00	31.2	0	-0.164319	0.329411	0.925369
110880	09/08/2018--00:12:00	31.21	0	-0.164319	0.329411	0.925369
110940	09/08/2018--00:13:00	31.22	0	-0.164319	0.314537	0.925369
111000	09/08/2018--00:14:00	31.21	0	-0.164319	0.314537	0.940132
111060	09/08/2018--00:15:00	31.23	0	-0.164319	0.314537	0.925369
111120	09/08/2018--00:16:00	31.24	0	-0.148985	0.329411	0.940132
111180	09/08/2018--00:17:00	31.23	0	-0.164319	0.329411	0.940132
111240	09/08/2018--00:18:00	31.25	0	-0.164319	0.314537	0.940132
111300	09/08/2018--00:19:00	31.26	0	-0.148985	0.329411	0.940132
111360	09/08/2018--00:20:00	31.27	0	-0.148985	0.329411	0.940132
111420	09/08/2018--00:21:00	31.27	0	-0.164319	0.314537	0.925369
111480	09/08/2018--00:22:00	31.27	0	-0.148985	0.329411	0.940132
111540	09/08/2018--00:23:00	31.27	0	-0.148985	0.329411	0.940132
111600	09/08/2018--00:24:00	31.3	0	-0.164319	0.329411	0.925369
111660	09/08/2018--00:25:00	31.29	0	-0.164319	0.314537	0.925369
111720	09/08/2018--00:26:00	31.29	0	-0.148985	0.329411	0.925369
111780	09/08/2018--00:27:00	31.28	0	-0.164319	0.329411	0.925369
111840	09/08/2018--00:28:00	31.29	0	-0.164319	0.314537	0.925369
111900	09/08/2018--00:29:00	31.3	0	-0.164319	0.329411	0.925369
111960	09/08/2018--00:30:00	31.31	0	-0.164319	0.314537	0.925369
112020	09/08/2018--00:31:00	31.31	0	-0.164319	0.314537	0.925369
112080	09/08/2018--00:32:00	31.32	0	-0.164319	0.329411	0.940132
112140	09/08/2018--00:33:00	31.32	0	-0.164319	0.329411	0.925369
112200	09/08/2018--00:34:00	31.31	0	-0.164319	0.314537	0.925369
112260	09/08/2018--00:35:00	31.32	0	-0.164319	0.329411	0.925369
112320	09/08/2018--00:36:00	31.32	0	-0.164319	0.329411	0.925369
112380	09/08/2018--00:37:00	31.35	0	-0.148985	0.329411	0.925369
112440	09/08/2018--00:38:00	31.34	0	-0.148985	0.329411	0.940132
112500	09/08/2018--00:39:00	31.35	0	-0.148985	0.329411	0.940132
112560	09/08/2018--00:40:00	31.36	0	-0.148985	0.329411	0.925369
112620	09/08/2018--00:41:00	31.36	0	-0.148985	0.314537	0.940132
112680	09/08/2018--00:42:00	31.36	0	-0.164319	0.314537	0.925369
112740	09/08/2018--00:43:00	31.36	0	-0.164319	0.329411	0.925369
112800	09/08/2018--00:44:00	31.37	0	-0.148985	0.329411	0.925369
112860	09/08/2018--00:45:00	31.36	0	-0.164319	0.314537	0.940132
112920	09/08/2018--00:46:00	31.38	0	-0.148985	0.329411	0.925369
112980	09/08/2018--00:47:00	31.37	0	-0.148985	0.329411	0.925369
113040	09/08/2018--00:48:00	31.38	0	-0.148985	0.329411	0.940132
113100	09/08/2018--00:49:00	31.37	0	-0.148985	0.329411	0.925369
113160	09/08/2018--00:50:00	31.39	0	-0.148985	0.329411	0.925369
113220	09/08/2018--00:51:00	31.38	0	-0.148985	0.329411	0.925369
113280	09/08/2018--00:52:00	31.39	0	-0.164319	0.329411	0.940132
113340	09/08/2018--00:53:00	31.38	0	-0.164319	0.314537	0.925369
113400	09/08/2018--00:54:00	31.4	0	-0.148985	0.329411	0.925369
113460	09/08/2018--00:55:00	31.39	0	-0.148985	0.314537	0.940132
113520	09/08/2018--00:56:00	31.4	0	-0.164319	0.314537	0.925369
113580	09/08/2018--00:57:00	31.4	0	-0.148985	0.314537	0.940132
113640	09/08/2018--00:58:00	31.41	0	-0.148985	0.329411	0.925369
113700	09/08/2018--00:59:00	31.4	0	-0.164319	0.329411	0.940132
113760	09/08/2018--01:00:00	31.4	0	-0.164319	0.329411	0.925369
113820	09/08/2018--01:01:00	31.4	0	-0.148985	0.329411	0.925369
113880	09/08/2018--01:02:00	31.4	0	-0.148985	0.314537	0.940132
113940	09/08/2018--01:03:00	31.42	0	-0.148985	0.314537	0.925369
114000	09/08/2018--01:04:00	31.42	0	-0.148985	0.329411	0.925369
114060	09/08/2018--01:05:00	31.42	0	-0.148985	0.329411	0.925369
114120	09/08/2018--01:06:00	31.42	0	-0.164319	0.314537	0.940132
114180	09/08/2018--01:07:00	31.44	0	-0.148985	0.329411	0.940132
114240	09/08/2018--01:08:00	31.43	0	-0.148985	0.329411	0.940132
114300	09/08/2018--01:09:00	31.43	0	-0.148985	0.314537	0.925369
114360	09/08/2018--01:10:00	31.45	0	-0.148985	0.314537	0.925369
114420	09/08/2018--01:11:00	31.45	0	-0.148985	0.329411	0.925369
114480	09/08/2018--01:12:00	31.44	0	-0.148985	0.329411	0.925369
114540	09/08/2018--01:13:00	31.44	0	-0.164319	0.329411	0.925369
114600	09/08/2018--01:14:00	31.44	0	-0.148985	0.329411	0.940132
114660	09/08/2018--01:15:00	31.45	0	-0.148985	0.314537	0.940132
114720	09/08/2018--01:16:00	31.46	0	-0.148985	0.329411	0.940132
114780	09/08/2018--01:17:00	31.47	0	-0.164319	0.329411	0.940132
114840	09/08/2018--01:18:00	31.46	0	-0.148985	0.329411	0.940132
114900	09/08/2018--01:19:00	31.45	0	-0.164319	0.314537	0.925369
114960	09/08/2018--01:20:00	31.46	0	-0.148985	0.329411	0.925369
115020	09/08/2018--01:21:00	31.47	0	-0.148985	0.314537	0.925369
115080	09/08/2018--01:22:00	31.44	0	-0.164319	0.329411	0.925369
115140	09/08/2018--01:23:00	31.45	0	-0.164319	0.314537	0.940132
115200	09/08/2018--01:24:00	31.46	0	-0.148985	0.329411	0.925369
115260	09/08/2018--01:25:00	31.46	0	-0.148985	0.329411	0.940132
115320	09/08/2018--01:26:00	31.46	0	-0.148985	0.329411	0.925369
115380	09/08/2018--01:27:00	31.46	0	-0.148985	0.314537	0.940132
115440	09/08/2018--01:28:00	31.47	0	-0.148985	0.329411	0.940132
115500	09/08/2018--01:29:00	31.48	0	-0.148985	0.329411	0.925369
115560	09/08/2018--01:30:00	31.46	0	-0.148985	0.329411	0.925369
115620	09/08/2018--01:31:00	31.47	0	-0.148985	0.314537	0.925369
115680	09/08/2018--01:32:00	31.47	0	-0.148985	0.329411	0.940132
115740	09/08/2018--01:33:00	31.49	0	-0.148985	0.314537	0.925369
115800	09/08/2018--01:34:00	31.45	0	-0.164319	0.314537	0.940132
115860	09/08/2018--01:35:00	31.47	0	-0.148985	0.329411	0.940132
115920	09/08/2018--01:36:00	31.48	0	-0.164319	0.314537	0.940132
115980	09/08/2018--01:37:00	31.46	0	-0.148985	0.314537	0.940132
116040	09/08/2018--01:38:00	31.48	0	-0.148985	0.329411	0.940132
116100	09/08/2018--01:39:00	31.48	0	-0.164319	0.314537	0.925369
116160	09/08/2018--01:40:00	31.48	0	-0.148985	0.329411	0.940132
116220	09/08/2018--01:41:00	31.5	0	-0.148985	0.314537	0.925369
116280	09/08/2018--01:42:00	31.48	0	-0.148985	0.314537	0.925369
116340	09/08/2018--01:43:00	31.49	0	-0.148985	0.314537	0.925369
116400	09/08/2018--01:44:00	31.48	0	-0.148985	0.314537	0.925369
116460	09/08/2018--01:45:00	31.49	0	-0.164319	0.314537	0.925369
116520	09/08/2018--01:46:00	31.5	0	-0.148985	0.314537	0.940132
116580	09/08/2018--01:47:00	31.51	0	-0.164319	0.314537	0.925369
116640	09/08/2018--01:48:00	31.48	0	-0.148985	0.314537	0.940132
116700	09/08/2018--01:49:00	31.47	0	-0.148985	0.329411	0.925369
116760	09/08/2018--01:50:00	31.49	0	-0.148985	0.329411	0.925369
116820	09/08/2018--01:51:00	31.49	0	-0.164319	0.314537	0.925369
116880	09/08/2018--01:52:00	31.5	0	-0.148985	0.314537	0.940132
116940	09/08/2018--01:53:00	31.48	0	-0.148985	0.314537	0.925369
117000	09/08/2018--01:54:00	31.51	0	-0.148985	0.329411	0.925369
117060	09/08/2018--01:55:00	31.48	0	-0.148985	0.314537	0.925369
117120	09/08/2018--01:56:00	31.48	0	-0.164319	0.314537	0.940132
117180	09/08/2018--01:57:00	31.48	0	-0.164319	0.329411	0.940132
117240	09/08/2018--01:58:00	31.49	0	-0.148985	0.314537	0.940132
117300	09/08/2018--01:59:00	31.5	0	-0.164319	0.329411	0.925369
117360	09/08/2018--02:00:00	31.47	0	-0.148985	0.329411	0.925369
117420	09/08/2018--02:01:00	31.48	0	-0.148985	0.314537	0.925369
117480	09/08/2018--02:02:00	31.49	0	-0.148985	0.329411	0.925369
117540	09/08/2018--02:03:00	31.48	0	-0.148985	0.329411	0.940132
117600	09/08/2018--02:04:00	31.48	0	-0.164319	0.314537	0.925369
117660	09/08/2018--02:05:00	31.48	0	-0.164319	0.314537	0.940132
117720	09/08/2018--02:06:00	31.49	0	-0.148985	0.329411	0.925369
117780	09/08/2018--02:07:00	31.48	0	-0.148985	0.314537	0.940132
117840	09/08/2018--02:08:00	31.49	0	-0.164319	0.329411	0.925369
117900	09/08/2018--02:09:00	31.48	0	-0.148985	0.329411	0.940132
117960	09/08/2018--02:10:00	31.5	0	-0.148985	0.314537	0.940132
118020	09/08/2018--02:11:00	31.49	0	-0.164319	0.314537	0.940132
118080	09/08/2018--02:12:00	31.49	0	-0.148985	0.329411	0.925369
118140	09/08/2018--02:13:00	31.49	0	-0.164319	0.329411	0.925369
118200	09/08/2018--02:14:00	31.5	0	-0.148985	0.314537	0.925369
118260	09/08/2018--02:15:00	31.52	0	-0.148985	0.314537	0.940132
118320	09/08/2018--02:16:00	31.49	0	-0.148985	0.329411	0.940132
118380	09/08/2018--02:17:00	31.49	0	-0.148985	0.314537	0.925369
118440	09/08/2018--02:18:00	31.5	0	-0.164319	0.314537	0.940132
118500	09/08/2018--02:19:00	31.5	0	-0.148985	0.314537	0.940132
118560	09/08/2018--02:20:00	31.49	0	-0.164319	0.314537	0.940132
118620	09/08/2018--02:21:00	31.5	0	-0.148985	0.329411	0.925369
118680	09/08/2018--02:22:00	31.5	0	-0.148985	0.314537	0.925369
118740	09/08/2018--02:23:00	31.51	0	-0.148985	0.329411	0.940132
118800	09/08/2018--02:24:00	31.49	0	-0.148985	0.329411	0.925369
118860	09/08/2018--02:25:00	31.51	0	-0.148985	0.329411	0.940132
118920	09/08/2018--02:26:00	31.5	0	-0.148985	0.314537	0.940132
118980	09/08/2018--02:27:00	31.51	0	-0.148985	0.329411	0.925369
119040	09/08/2018--02:28:00	31.5	0	-0.148985	0.314537	0.925369
119100	09/08/2018--02:29:00	31.5	0	-0.148985	0.314537	0.925369
119160	09/08/2018--02:30:00	31.51	0	-0.148985	0.329411	0.940132
119220	09/08/2018--02:31:00	31.51	0	-0.164319	0.314537	0.940132
119280	09/08/2018--02:32:00	31.5	0	-0.148985	0.314537	0.925369
119340	09/08/2018--02:33:00	31.53	0	-0.164319	0.314537	0.925369
119400	09/08/2018--02:34:00	31.51	0	-0.148985	0.314537	0.940132
119460	09/08/2018--02:35:00	31.5	0	-0.148985	0.314537	0.925369
119520	09/08/2018--02:36:00	31.51	0	-0.148985	0.314537	0.940132
119580	09/08/2018--02:37:00	31.53	0	-0.148985	0.329411	0.940132
119640	09/08/2018--02:38:00	31.51	0	-0.164319	0.314537	0.925369
119700	09/08/2018--02:39:00	31.52	0	-0.148985	0.314537	0.940132
119760	09/08/2018--02:40:00	31.54	0	-0.148985	0.314537	0.925369
119820	09/08/2018--02:41:00	31.52	0	-0.148985	0.314537	0.925369
119880	09/08/2018--02:42:00	31.53	0	-0.148985	0.314537	0.940132
119940	09/08/2018--02:43:00	31.53	0	-0.148985	0.329411	0.940132
120000	09/08/2018--02:44:00	31.53	0	-0.148985	0.329411	0.925369
120060	09/08/2018--02:45:00	31.53	0	-0.164319	0.329411	0.940132
120120	09/08/2018--02:46:00	31.54	0	-0.164319	0.314537	0.940132
120180	09/08/2018--02:47:00	31.54	0	-0.148985	0.314537	0.925369
120240	09/08/2018--02:48:00	31.54	0	-0.148985	0.329411	0.940132
120300	09/08/2018--02:49:00	31.52	0	-0.148985	0.329411	0.925369
120360	09/08/2018--02:50:00	31.54	0	-0.164319	0.314537	0.925369
120420	09/08/2018--02:51:00	31.54	0	-0.148985	0.314537	0.940132
120480	09/08/2018--02:52:00	31.56	0	-0.148985	0.314537	0.925369
120540	09/08/2018--02:53:00	31.55	0	-0.164319	0.329411	0.940132
120600	09/08/2018--02:54:00	31.57	0	-0.164319	0.314537	0.925369
120660	09/08/2018--02:55:00	31.55	0	-0.148985	0.329411	0.925369
120720	09/08/2018--02:56:00	31.54	0	-0.148985	0.314537	0.940132
120780	09/08/2018--02:57:00	31.55	0	-0.148985	0.329411	0.925369
120840	09/08/2018--02:58:00	31.54	0	-0.148985	0.329411	0.940132
120900	09/08/2018--02:59:00	31.54	0	-0.148985	0.314537	0.925369
120960	09/08/2018--03:00:00	31.56	0	-0.164319	0.329411	0.925369
121020	09/08/2018--03:01:00	31.53	0	-0.148985	0.314537	0.925369
121080	09/08/2018--03:02:00	31.54	0	-0.148985	0.314537	0.925369
121140	09/08/2018--03:03:00	31.52	0	-0.148985	0.329411	0.925369
121200	09/08/2018--03:04:00	31.52	0	-0.148985	0.329411	0.925369
121260	09/08/2018--03:05:00	31.54	0	-0.148985	0.329411	0.940132
121320	09/08/2018--03:06:00	31.52	0	-0.148985	0.314537	0.925369
121380	09/08/2018--03:07:00	31.51	0	-0.148985	0.329411	0.925369
121440	09/08/2018--03:08:00	31.52	0	-0.164319	0.329411	0.925369
121500	09/08/2018--03:09:00	31.51	0	-0.164319	0.314537	0.940132
121560	09/08/2018--03:10:00	31.51	0	-0.148985	0.314537	0.925369
121620	09/08/2018--03:11:00	31.52	0	-0.148985	0.314537	0.940132
121680	09/08/2018--03:12:00	31.52	0	-0.148985	0.329411	0.925369
121740	09/08/2018--03:13:00	31.52	0	-0.148985	0.329411	0.940132
121800	09/08/2018--03:14:00	31.52	0	-0.148985	0.329411	0.940132
121860	09/08/2018--03:15:00	31.5	0	-0.148985	0.314537	0.925369
121920	09/08/2018--03:16:00	31.52	0	-0.148985	0.314537	0.925369
121980	09/08/2018--03:17:00	31.53	0	-0.148985	0.329411	0.925369
122040	09/08/2018--03:18:00	31.51	0	-0.148985	0.314537	0.925369
122100	09/08/2018--03:19:00	31.51	0	-0.148985	0.329411	0.925369
122160	09/08/2018--03:20:00	31.52	0	-0.148985	0.329411	0.925369
122220	09/08/2018--03:21:00	31.5	0	-0.164319	0.314537	0.925369
122280	09/08/2018--03:22:00	31.5	0	-0.148985	0.329411	0.940132
122340	09/08/2018--03:23:00	31.52	0	-0.148985	0.329411	0.925369
122400	09/08/2018--03:24:00	31.51	0	-0.148985	0.314537	0.925369
122460	09/08/2018--03:25:00	31.51	0	-0.164319	0.329411	0.925369
122520	09/08/2018--03:26:00	31.52	0	-0.148985	0.314537	0.940132
122580	09/08/2018--03:27:00	31.51	0	-0.148985	0.329411	0.940132
122640	09/08/2018--03:28:00	31.5	0	-0.148985	0.329411	0.925369
122700	09/08/2018--03:29:00	31.52	0	-0.164319	0.329411	0.925369
122760	09/08/2018--03:30:00	31.5	0	-0.164319	0.329411	0.925369
122820	09/08/2018--03:31:00	31.52	0	-0.148985	0.329411	0.925369
122880	09/08/2018--03:32:00	31.5	0	-0.148985	0.329411	0.925369
122940	09/08/2018--03:33:00	31.51	0	-0.148985	0.314537	0.925369
123000	09/08/2018--03:34:00	31.5	0	-0.148985	0.329411	0.925369
123060	09/08/2018--03:35:00	31.5	0	-0.148985	0.314537	0.940132
123120	09/08/2018--03:36:00	31.49	0	-0.148985	0.329411	0.925369
123180	09/08/2018--03:37:00	31.5	0	-0.148985	0.329411	0.940132
123240	09/08/2018--03:38:00	31.46	0	-0.148985	0.314537	0.940132
123300	09/08/2018--03:39:00	31.47	0	-0.148985	0.329411	0.940132
123360	09/08/2018--03:40:00	31.49	0	-0.148985	0.329411	0.925369
123420	09/08/2018--03:41:00	31.48	0	-0.148985	0.329411	0.940132
123480	09/08/2018--03:42:00	31.46	0	-0.148985	0.329411	0.925369
123540	09/08/2018--03:43:00	31.47	0	-0.148985	0.314537	0.925369
123600	09/08/2018--03:44:00	31.46	0	-0.148985	0.314537	0.925369
123660	09/08/2018--03:45:00	31.46	0	-0.148985	0.314537	0.925369
123720	09/08/2018--03:46:00	31.46	0	-0.148985	0.314537	0.925369
123780	09/08/2018--03:47:00	31.44	0	-0.148985	0.329411	0.925369
123840	09/08/2018--03:48:00	31.47	0	-0.148985	0.329411	0.925369
123900	09/08/2018--03:49:00	31.45	0	-0.148985	0.314537	0.925369
123960	09/08/2018--03:50:00	31.45	0	-0.148985	0.329411	0.925369
124020	09/08/2018--03:51:00	31.46	0	-0.148985	0.314537	0.925369
124080	09/08/2018--03:52:00	31.45	0	-0.148985	0.329411	0.940132
124140	09/08/2018--03:53:00	31.44	0	-0.148985	0.314537	0.925369
124200	09/08/2018--03:54:00	31.45	0	-0.148985	0.329411	0.925369
124260	09/08/2018--03:55:00	31.44	0	-0.148985	0.329411	0.925369
124320	09/08/2018--03:56:00	31.45	0	-0.148985	0.314537	0.925369
124380	09/08/2018--03:57:00	31.44	0	-0.148985	0.329411	0.925369
124440	09/08/2018--03:58:00	31.45	0	-0.148985	0.329411	0.940132
124500	09/08/2018--03:59:00	31.46	0	-0.148985	0.314537	0.925369
124560	09/08/2018--04:00:00	31.46	0	-0.148985	0.314537	0.925369
124620	09/08/2018--04:01:00	31.46	0	-0.148985	0.329411	0.940132
124680	09/08/2018--04:02:00	31.46	0	-0.148985	0.314537	0.925369
124740	09/08/2018--04:03:00	31.46	0	-0.148985	0.314537	0.925369
124800	09/08/2018--04:04:00	31.47	0	-0.148985	0.314537	0.925369
124860	09/08/2018--04:05:00	31.46	0	-0.148985	0.329411	0.925369
124920	09/08/2018--04:06:00	31.46	0	-0.148985	0.329411	0.925369
124980	09/08/2018--04:07:00	31.48	0	-0.148985	0.314537	0.925369
125040	09/08/2018--04:08:00	31.48	0	-0.148985	0.314537	0.940132
125100	09/08/2018--04:09:00	31.47	0	-0.148985	0.329411	0.940132
125160	09/08/2018--04:10:00	31.46	0	-0.164319	0.314537	0.940132
125220	09/08/2018--04:11:00	31.49	0	-0.148985	0.314537	0.940132
125280	09/08/2018--04:12:00	31.49	0	-0.148985	0.314537	0.925369
125340	09/08/2018--04:13:00	31.5	0	-0.148985	0.329411	0.925369
125400	09/08/2018--04:14:00	31.5	0	-0.164319	0.329411	0.940132
125460	09/08/2018--04:15:00	31.48	0	-0.148985	0.314537	0.925369
125520	09/08/2018--04:16:00	31.48	0	-0.148985	0.314537	0.925369
125580	09/08/2018--04:17:00	31.49	0	-0.148985	0.329411	0.925369
125640	09/08/2018--04:18:00	31.49	0	-0.148985	0.314537	0.925369
125700	09/08/2018--04:19:00	31.49	0	-0.148985	0.329411	0.925369
125760	09/08/2018--04:20:00	31.47	0	-0.148985	0.314537	0.925369
125820	09/08/2018--04:21:00	31.48	0	-0.148985	0.329411	0.940132
125880	09/08/2018--04:22:00	31.48	0	-0.148985	0.314537	0.940132
125940	09/08/2018--04:23:00	31.48	0	-0.148985	0.314537	0.940132
126000	09/08/2018--04:24:00	31.47	0	-0.164319	0.314537	0.940132
126060	09/08/2018--04:25:00	31.48	0	-0.148985	0.314537	0.925369
126120	09/08/2018--04:26:00	31.47	0	-0.148985	0.329411	0.925369
126180	09/08/2018--04:27:00	31.47	0	-0.148985	0.329411	0.925369
126240	09/08/2018--04:28:00	31.46	0	-0.148985	0.314537	0.925369
126300	09/08/2018--04:29:00	31.45	0	-0.148985	0.329411	0.940132
126360	09/08/2018--04:30:00	31.45	0	-0.148985	0.329411	0.925369
126420	09/08/2018--04:31:00	31.48	0	-0.148985	0.329411	0.925369
126480	09/08/2018--04:32:00	31.46	0	-0.148985	0.314537	0.925369
126540	09/08/2018--04:33:00	31.47	0	-0.148985	0.314537	0.925369
126600	09/08/2018--04:34:00	31.46	0	-0.148985	0.314537	0.925369
126660	09/08/2018--04:35:00	31.48	0	-0.148985	0.314537	0.940132
126720	09/08/2018--04:36:00	31.45	0	-0.148985	0.314537	0.940132
126780	09/08/2018--04:37:00	31.47	0	-0.148985	0.314537	0.940132
126840	09/08/2018--04:38:00	31.46	0	-0.148985	0.329411	0.940132
126900	09/08/2018--04:39:00	31.46	0	-0.148985	0.314537	0.925369
126960	09/08/2018--04:40:00	31.45	0	-0.148985	0.314537	0.925369
127020	09/08/2018--04:41:00	31.46	0	-0.148985	0.329411	0.925369
127080	09/08/2018--04:42:00	31.45	0	-0.148985	0.314537	0.925369
127140	09/08/2018--04:43:00	31.44	0	-0.148985	0.329411	0.925369
127200	09/08/2018--04:44:00	31.43	0	-0.148985	0.329411	0.940132
127260	09/08/2018--04:45:00	31.42	0	-0.164319	0.314537	0.940132
127320	09/08/2018--04:46:00	31.43	0	-0.148985	0.314537	0.925369
127380	09/08/2018--04:47:00	31.42	0	-0.148985	0.314537	0.925369
127440	09/08/2018--04:48:00	31.4	0	-0.148985	0.329411	0.925369
127500	09/08/2018--04:49:00	31.38	0	-0.148985	0.329411	0.940132
127560	09/08/2018--04:50:00	31.39	0	-0.148985	0.314537	0.925369
127620	09/08/2018--04:51:00	31.38	0	-0.148985	0.329411	0.925369
127680	09/08/2018--04:52:00	31.38	0	-0.148985	0.329411	0.925369
127740	09/08/2018--04:53:00	31.38	0	-0.148985	0.314537	0.925369
127800	09/08/2018--04:54:00	31.37	0	-0.148985	0.329411	0.925369
127860	09/08/2018--04:55:00	31.36	0	-0.148985	0.314537	0.940132
127920	09/08/2018--04:56:00	31.36	0	-0.148985	0.329411	0.940132
127980	09/08/2018--04:57:00	31.36	0	-0.148985	0.329411	0.925369
128040	09/08/2018--04:58:00	31.38	0	-0.148985	0.329411	0.925369
128100	09/08/2018--04:59:00	31.36	0	-0.148985	0.329411	0.940132
128160	09/08/2018--05:00:00	31.36	0	-0.148985	0.329411	0.925369
