# Supplementary material for: A randomized cross-over trial investigating differences in 24-h personal air and skin temperatures using wearable sensors between two climatologically contrasting settings
Source: Sci Rep. 2021 Nov 10;11:22020. doi: 10.1038/s41598-021-01180-y (PMC8580978; doi:10.1038/s41598-021-01180-y)
Supplement: Supplementary file 2 — Supplementary Data. [file 41598_2021_1180_MOESM2_ESM.zip › New folder/new/T29_S1new.csv]

Index	Date	Temperature	Activity	X-axis	Y-axis	Z-axis	Marker
41280	08/08/2018--05:00:00	35.93	0	-0.415383	0.0934822	-0.917446
41340	08/08/2018--05:01:00	35.93	0	-0.415383	0.10872	-0.902472
41400	08/08/2018--05:02:00	35.96	0	-0.415383	0.0934822	-0.917446
41460	08/08/2018--05:03:00	35.98	0	-0.415383	0.10872	-0.917446
41520	08/08/2018--05:04:00	36.02	0	-0.415383	0.10872	-0.917446
41580	08/08/2018--05:05:00	36.04	0	-0.415383	0.10872	-0.917446
41640	08/08/2018--05:06:00	36.05	0	-0.415383	0.10872	-0.917446
41700	08/08/2018--05:07:00	36.08	0	-0.415383	0.10872	-0.917446
41760	08/08/2018--05:08:00	36.12	10	0.373565	0.0172914	-0.947395
41820	08/08/2018--05:09:00	36.16	0	0.373565	0.0172914	-0.947395
41880	08/08/2018--05:10:00	36.18	0	0.373565	0.0172914	-0.947395
41940	08/08/2018--05:11:00	36.21	0	0.373565	0.0172914	-0.947395
42000	08/08/2018--05:12:00	36.24	0	0.373565	0.0172914	-0.947395
42060	08/08/2018--05:13:00	36.25	0	0.389344	0.0325296	-0.947395
42120	08/08/2018--05:14:00	36.27	0	0.373565	0.0172914	-0.947395
42180	08/08/2018--05:15:00	36.26	11	-0.383825	0.10872	-0.932421
42240	08/08/2018--05:16:00	36.28	0	-0.383825	0.0934822	-0.932421
42300	08/08/2018--05:17:00	36.3	0	-0.383825	0.0934822	-0.932421
42360	08/08/2018--05:18:00	36.3	0	-0.383825	0.0934822	-0.932421
42420	08/08/2018--05:19:00	36.32	0	-0.383825	0.10872	-0.932421
42480	08/08/2018--05:20:00	36.33	0	-0.383825	0.10872	-0.932421
42540	08/08/2018--05:21:00	36.36	0	-0.383825	0.0934822	-0.932421
42600	08/08/2018--05:22:00	36.38	0	-0.383825	0.10872	-0.932421
42660	08/08/2018--05:23:00	36.39	0	-0.383825	0.0934822	-0.932421
42720	08/08/2018--05:24:00	36.41	0	-0.383825	0.0934822	-0.932421
42780	08/08/2018--05:25:00	36.42	0	-0.383825	0.0934822	-0.932421
42840	08/08/2018--05:26:00	36.44	0	-0.383825	0.0934822	-0.932421
42900	08/08/2018--05:27:00	36.45	0	-0.383825	0.0934822	-0.932421
42960	08/08/2018--05:28:00	36.45	0	-0.383825	0.10872	-0.932421
43020	08/08/2018--05:29:00	36.46	0	-0.383825	0.0934822	-0.932421
43080	08/08/2018--05:30:00	36.47	0	-0.383825	0.0934822	-0.932421
43140	08/08/2018--05:31:00	36.48	0	-0.383825	0.0934822	-0.932421
43200	08/08/2018--05:32:00	36.5	0	-0.383825	0.0934822	-0.932421
43260	08/08/2018--05:33:00	36.52	0	-0.383825	0.0934822	-0.932421
43320	08/08/2018--05:34:00	36.54	0	-0.383825	0.0934822	-0.932421
43380	08/08/2018--05:35:00	36.57	0	-0.383825	0.10872	-0.932421
43440	08/08/2018--05:36:00	36.59	0	0.357786	0.0630059	-0.96237
43500	08/08/2018--05:37:00	36.62	0	0.342007	0.0630059	-0.947395
43560	08/08/2018--05:38:00	36.64	0	0.342007	0.0630059	-0.947395
43620	08/08/2018--05:39:00	36.66	0	0.342007	0.0630059	-0.96237
43680	08/08/2018--05:40:00	36.65	0	0.342007	0.0630059	-0.947395
43740	08/08/2018--05:41:00	36.67	0	0.342007	0.0630059	-0.947395
43800	08/08/2018--05:42:00	36.69	0	0.342007	0.0630059	-0.947395
43860	08/08/2018--05:43:00	36.71	0	0.342007	0.0630059	-0.947395
43920	08/08/2018--05:44:00	36.69	0	0.342007	0.0630059	-0.96237
43980	08/08/2018--05:45:00	36.74	0	0.342007	0.0630059	-0.96237
44040	08/08/2018--05:46:00	36.71	0	0.342007	0.0630059	-0.96237
44100	08/08/2018--05:47:00	36.74	0	0.342007	0.0630059	-0.96237
44160	08/08/2018--05:48:00	36.75	0	0.342007	0.0630059	-0.947395
44220	08/08/2018--05:49:00	36.75	0	0.342007	0.0782441	-0.96237
44280	08/08/2018--05:50:00	36.77	0	0.342007	0.0630059	-0.947395
44340	08/08/2018--05:51:00	36.8	4	0.45246	-0.0741375	-0.902472
44400	08/08/2018--05:52:00	36.81	0	0.45246	-0.0741375	-0.902472
44460	08/08/2018--05:53:00	36.81	0	0.45246	-0.0741375	-0.917446
44520	08/08/2018--05:54:00	36.82	0	0.436681	-0.0741375	-0.902472
44580	08/08/2018--05:55:00	36.83	0	0.59447	-0.0436612	-0.8276
44640	08/08/2018--05:56:00	36.82	0	0.578691	-0.0588994	-0.8276
44700	08/08/2018--05:57:00	36.82	0	0.547133	-0.0436612	-0.857549
44760	08/08/2018--05:58:00	36.82	0	0.547133	-0.0436612	-0.857549
44820	08/08/2018--05:59:00	36.83	0	0.547133	-0.0284231	-0.857549
44880	08/08/2018--06:00:00	36.84	0	0.547133	-0.0284231	-0.857549
44940	08/08/2018--06:01:00	36.82	0	0.547133	-0.0284231	-0.857549
45000	08/08/2018--06:02:00	36.84	0	0.547133	-0.0284231	-0.857549
45060	08/08/2018--06:03:00	36.83	0	0.547133	-0.0284231	-0.857549
45120	08/08/2018--06:04:00	36.84	0	0.547133	-0.0284231	-0.857549
45180	08/08/2018--06:05:00	36.84	0	0.547133	-0.0284231	-0.857549
45240	08/08/2018--06:06:00	36.87	0	0.547133	-0.0284231	-0.857549
45300	08/08/2018--06:07:00	36.87	0	0.547133	-0.0284231	-0.857549
45360	08/08/2018--06:08:00	36.88	12	0.704923	-0.0893757	-0.722779
45420	08/08/2018--06:09:00	36.87	0	0.704923	-0.0893757	-0.722779
45480	08/08/2018--06:10:00	36.84	0	0.704923	-0.0893757	-0.722779
45540	08/08/2018--06:11:00	36.87	0	0.704923	-0.0893757	-0.722779
45600	08/08/2018--06:12:00	36.86	0	0.704923	-0.0893757	-0.722779
45660	08/08/2018--06:13:00	36.84	0	0.689144	-0.0893757	-0.737753
45720	08/08/2018--06:14:00	36.85	0	0.689144	-0.0893757	-0.737753
45780	08/08/2018--06:15:00	36.84	0	0.673365	-0.104614	-0.737753
45840	08/08/2018--06:16:00	36.84	0	0.689144	-0.0893757	-0.737753
45900	08/08/2018--06:17:00	36.84	0	0.689144	-0.104614	-0.737753
45960	08/08/2018--06:18:00	36.85	0	0.689144	-0.104614	-0.737753
46020	08/08/2018--06:19:00	36.86	0	0.673365	-0.0893757	-0.737753
46080	08/08/2018--06:20:00	36.86	2	0.720702	-0.0741375	-0.707804
46140	08/08/2018--06:21:00	36.86	0	0.720702	-0.0741375	-0.707804
46200	08/08/2018--06:22:00	36.86	0	0.720702	-0.0741375	-0.707804
46260	08/08/2018--06:23:00	36.87	0	0.720702	-0.0741375	-0.707804
46320	08/08/2018--06:24:00	36.87	0	0.720702	-0.0741375	-0.707804
46380	08/08/2018--06:25:00	36.87	0	0.720702	-0.0741375	-0.707804
46440	08/08/2018--06:26:00	36.89	0	0.720702	-0.0741375	-0.707804
46500	08/08/2018--06:27:00	36.86	0	0.720702	-0.0741375	-0.707804
46560	08/08/2018--06:28:00	36.87	0	0.720702	-0.0741375	-0.722779
46620	08/08/2018--06:29:00	36.86	0	0.720702	-0.0741375	-0.722779
46680	08/08/2018--06:30:00	36.88	0	0.673365	-0.104614	-0.737753
46740	08/08/2018--06:31:00	36.87	0	0.673365	-0.104614	-0.752727
46800	08/08/2018--06:32:00	36.89	0	0.641807	0.0934822	-0.737753
46860	08/08/2018--06:33:00	36.56	23	0.105323	0.169673	0.984309
46920	08/08/2018--06:34:00	36.13	7	0.484018	-0.0436612	-0.887498
46980	08/08/2018--06:35:00	36.07	10	0.657586	0.0934822	-0.767702
47040	08/08/2018--06:36:00	36.14	4	0.673365	0.00205327	-0.767702
47100	08/08/2018--06:37:00	36.23	0	0.657586	-0.0131849	-0.752727
47160	08/08/2018--06:38:00	36.32	0	0.673365	0.0325296	-0.767702
47220	08/08/2018--06:39:00	36.36	0	0.673365	-0.0284231	-0.752727
47280	08/08/2018--06:40:00	36.42	0	0.720702	0.0782441	-0.707804
47340	08/08/2018--06:41:00	36.46	0	0.720702	0.0630059	-0.707804
47400	08/08/2018--06:42:00	36.46	0	0.704923	0.0325296	-0.722779
47460	08/08/2018--06:43:00	36.52	0	0.720702	0.0325296	-0.722779
47520	08/08/2018--06:44:00	36.52	0	0.704923	0.0325296	-0.722779
47580	08/08/2018--06:45:00	36.55	0	0.704923	0.0325296	-0.722779
47640	08/08/2018--06:46:00	36.59	0	0.689144	0.0325296	-0.752727
47700	08/08/2018--06:47:00	36.59	0	0.720702	0.0630059	-0.722779
47760	08/08/2018--06:48:00	36.59	0	0.704923	0.0477678	-0.722779
47820	08/08/2018--06:49:00	36.52	148	-0.289151	0.916343	0.265535
47880	08/08/2018--06:50:00	36.27	17	-0.273372	0.992534	-0.0339538
47940	08/08/2018--06:51:00	36.06	29	0.0737647	0.992534	-0.153749
48000	08/08/2018--06:52:00	35.89	21	-0.210257	0.977296	-0.0189794
48060	08/08/2018--06:53:00	35.76	0	-0.320709	0.916343	0.235586
48120	08/08/2018--06:54:00	35.66	11	-0.431162	0.809676	0.340407
48180	08/08/2018--06:55:00	35.57	172	-0.0840248	0.992534	-0.0639027
48240	08/08/2018--06:56:00	35.49	122	-0.0524669	0.992534	-0.108826
48300	08/08/2018--06:57:00	35.37	169	-0.383825	0.413484	0.81959
48360	08/08/2018--06:58:00	35.29	207	0.0737647	105.349	-0.0339538
48420	08/08/2018--06:59:00	35.24	256	0.0106489	102.301	-0.00400492
48480	08/08/2018--07:00:00	35.2	59	-0.0998038	111.444	0.0109695
48540	08/08/2018--07:01:00	35.12	240	-0.020909	116.015	-0.0639027
48600	08/08/2018--07:02:00	35.07	250	0.105323	0.870629	-0.228622
48660	08/08/2018--07:03:00	35.08	342	-0.178699	0.977296	-0.0189794
48720	08/08/2018--07:04:00	35.07	64	-0.0524669	0.992534	0.025944
48780	08/08/2018--07:05:00	35.07	51	-0.00513005	0.977296	0.190663
48840	08/08/2018--07:06:00	35.05	27	-0.0998038	0.992534	0.14574
48900	08/08/2018--07:07:00	35	21	-0.147141	0.977296	-0.198673
48960	08/08/2018--07:08:00	34.96	88	-0.178699	0.946819	-0.243596
49020	08/08/2018--07:09:00	34.93	104	0.105323	0.946819	0.14574
49080	08/08/2018--07:10:00	34.88	93	-0.478499	0.703009	0.55005
49140	08/08/2018--07:11:00	34.92	209	-0.494278	0.85539	0.0558929
49200	08/08/2018--07:12:00	34.95	25	-0.383825	0.916343	0.190663
49260	08/08/2018--07:13:00	34.98	0	-0.210257	0.977296	0.0409184
49320	08/08/2018--07:14:00	35.02	0	-0.16292	0.962058	0.115791
49380	08/08/2018--07:15:00	35.04	55	-0.794078	0.520151	0.235586
49440	08/08/2018--07:16:00	35.05	122	-0.16292	0.977296	0.115791
49500	08/08/2018--07:17:00	35.01	180	-0.320709	0.931581	0.025944
49560	08/08/2018--07:18:00	34.96	226	0.168438	0.946819	-0.303494
49620	08/08/2018--07:19:00	34.81	14	0.136881	12.973	-0.0639027
49680	08/08/2018--07:20:00	34.67	38	-0.0682459	102.301	-0.288519
49740	08/08/2018--07:21:00	34.68	72	0.247333	0.931581	0.0109695
49800	08/08/2018--07:22:00	34.89	310	-0.131362	134.301	-0.0339538
49860	08/08/2018--07:23:00	34.98	310	-0.0524669	100.777	-0.0938516
49920	08/08/2018--07:24:00	35.02	152	0.199996	0.946819	-0.333443
49980	08/08/2018--07:25:00	35.11	32	0.0895437	105.349	-0.213647
50040	08/08/2018--07:26:00	35.18	7	0.105323	0.992534	-0.303494
50100	08/08/2018--07:27:00	35.17	49	0.105323	0.946819	-0.378366
50160	08/08/2018--07:28:00	35.18	15	0.168438	0.962058	-0.378366
50220	08/08/2018--07:29:00	35.23	45	0.0895437	0.962058	-0.438264
50280	08/08/2018--07:30:00	35.25	88	0.357786	0.946819	-0.258571
50340	08/08/2018--07:31:00	35.29	43	0.0737647	0.992534	-0.258571
50400	08/08/2018--07:32:00	35.34	25	0.0106489	100.777	0.115791
50460	08/08/2018--07:33:00	35.19	92	-0.226035	106.872	-0.00400492
50520	08/08/2018--07:34:00	35.18	317	0.0422068	100.777	0.0409184
50580	08/08/2018--07:35:00	35.18	266	0.0106489	0.992534	-0.0788772
50640	08/08/2018--07:36:00	35.12	133	-0.0998038	103.825	0.14574
50700	08/08/2018--07:37:00	35.07	125	-0.226035	0.916343	0.310459
50760	08/08/2018--07:38:00	35.03	48	-0.273372	0.916343	0.295484
50820	08/08/2018--07:39:00	35.06	0	-0.194478	0.946819	0.205637
50880	08/08/2018--07:40:00	35.07	0	-0.289151	0.901105	0.310459
50940	08/08/2018--07:41:00	35.1	0	-0.30493	0.901105	0.295484
51000	08/08/2018--07:42:00	35.1	0	-0.273372	0.901105	0.310459
51060	08/08/2018--07:43:00	35.13	0	-0.30493	0.901105	0.28051
51120	08/08/2018--07:44:00	35.12	0	-0.30493	0.901105	0.310459
51180	08/08/2018--07:45:00	35.14	0	-0.30493	0.885867	0.340407
51240	08/08/2018--07:46:00	35.14	0	-0.210257	0.946819	0.265535
51300	08/08/2018--07:47:00	35.15	0	-0.30493	0.885867	0.310459
51360	08/08/2018--07:48:00	35.15	0	-0.30493	0.916343	0.28051
51420	08/08/2018--07:49:00	35.14	213	-0.446941	0.703009	0.460203
51480	08/08/2018--07:50:00	35.13	8	-0.115583	0.85539	0.41528
51540	08/08/2018--07:51:00	35.11	2	-0.131362	103.825	-0.153749
51600	08/08/2018--07:52:00	35.11	0	-0.257593	0.885867	0.370356
51660	08/08/2018--07:53:00	35.07	1	-0.16292	0.931581	0.325433
51720	08/08/2018--07:54:00	35.03	0	-0.131362	0.946819	0.250561
51780	08/08/2018--07:55:00	35.01	0	-0.194478	0.946819	0.205637
51840	08/08/2018--07:56:00	35	2	-0.241814	0.901105	0.340407
51900	08/08/2018--07:57:00	35	0	-0.147141	0.931581	0.310459
51960	08/08/2018--07:58:00	34.99	8	-0.178699	0.946819	0.28051
52020	08/08/2018--07:59:00	34.93	5	-0.147141	0.946819	0.265535
52080	08/08/2018--08:00:00	34.89	17	-0.241814	0.962058	-0.0489283
52140	08/08/2018--08:01:00	34.83	19	-0.131362	0.946819	0.295484
52200	08/08/2018--08:02:00	34.79	38	-0.241814	0.946819	0.160714
52260	08/08/2018--08:03:00	34.79	97	-0.210257	0.931581	0.265535
52320	08/08/2018--08:04:00	34.75	0	-0.115583	0.901105	0.41528
52380	08/08/2018--08:05:00	34.69	1	-0.210257	0.931581	0.28051
52440	08/08/2018--08:06:00	34.66	0	-0.115583	0.962058	0.250561
52500	08/08/2018--08:07:00	34.62	18	-0.210257	0.962058	0.130765
52560	08/08/2018--08:08:00	34.6	0	-0.194478	0.962058	0.160714
52620	08/08/2018--08:09:00	34.55	11	0.0895437	0.962058	0.310459
52680	08/08/2018--08:10:00	34.49	4	-0.257593	0.946819	0.220612
52740	08/08/2018--08:11:00	34.46	0	0.0106489	103.825	0.205637
52800	08/08/2018--08:12:00	34.49	0	-0.320709	0.885867	0.325433
52860	08/08/2018--08:13:00	34.45	0	0.0264279	0.946819	0.310459
52920	08/08/2018--08:14:00	34.41	2	-0.257593	0.916343	0.295484
52980	08/08/2018--08:15:00	34.41	0	0.184217	0.992534	0.0858418
53040	08/08/2018--08:16:00	34.41	4	-0.226035	0.824914	0.475178
53100	08/08/2018--08:17:00	34.39	0	-0.30493	0.885867	0.310459
53160	08/08/2018--08:18:00	34.35	0	-0.320709	0.885867	0.340407
53220	08/08/2018--08:19:00	34.35	1	-0.273372	0.733485	0.609948
53280	08/08/2018--08:20:00	34.3	0	-0.241814	0.703009	0.654871
53340	08/08/2018--08:21:00	34.23	0	-0.241814	0.885867	0.370356
53400	08/08/2018--08:22:00	34.23	0	-0.336488	0.885867	0.295484
53460	08/08/2018--08:23:00	34.26	101	-0.588952	0.550627	0.594973
53520	08/08/2018--08:24:00	34.25	212	-0.336488	0.885867	0.28051
53580	08/08/2018--08:25:00	34.21	0	-0.289151	0.885867	0.325433
53640	08/08/2018--08:26:00	34.21	0	-0.320709	0.901105	0.295484
53700	08/08/2018--08:27:00	34.19	0	-0.273372	0.901105	0.325433
53760	08/08/2018--08:28:00	34.18	0	-0.020909	102.301	0.0708673
53820	08/08/2018--08:29:00	34.2	279	-0.00513005	0.992534	0.160714
53880	08/08/2018--08:30:00	34.28	320	-0.415383	0.840152	0.190663
53940	08/08/2018--08:31:00	34.26	98	-0.241814	0.916343	0.325433
54000	08/08/2018--08:32:00	34.23	98	-0.415383	0.840152	0.355382
54060	08/08/2018--08:33:00	34.2	49	-0.320709	0.885867	0.265535
54120	08/08/2018--08:34:00	34.18	54	-0.399604	0.916343	0.205637
54180	08/08/2018--08:35:00	34.2	3	-0.399604	0.85539	0.325433
54240	08/08/2018--08:36:00	34.17	87	0.0264279	103.825	0.0708673
54300	08/08/2018--08:37:00	34.16	31	-0.020909	100.777	-0.0938516
54360	08/08/2018--08:38:00	34.17	129	-0.257593	0.946819	0.205637
54420	08/08/2018--08:39:00	34.15	87	-0.30493	0.885867	0.28051
54480	08/08/2018--08:40:00	34.12	0	-0.320709	0.901105	0.265535
54540	08/08/2018--08:41:00	34.04	0	-0.273372	0.916343	0.265535
54600	08/08/2018--08:42:00	33.99	0	-0.241814	0.946819	0.250561
54660	08/08/2018--08:43:00	34	162	-0.00513005	100.777	0.115791
54720	08/08/2018--08:44:00	34.05	105	-0.352267	0.870629	0.310459
54780	08/08/2018--08:45:00	34.04	0	-0.336488	0.870629	0.340407
54840	08/08/2018--08:46:00	34.04	0	-0.336488	0.85539	0.370356
54900	08/08/2018--08:47:00	34.04	0	-0.289151	0.85539	0.385331
54960	08/08/2018--08:48:00	34.02	5	-0.210257	0.916343	0.325433
55020	08/08/2018--08:49:00	34.05	14	-0.273372	0.885867	0.385331
55080	08/08/2018--08:50:00	34.02	7	-0.0524669	0.946819	0.325433
55140	08/08/2018--08:51:00	33.99	0	-0.131362	0.946819	0.295484
55200	08/08/2018--08:52:00	33.98	0	-0.178699	0.946819	0.28051
55260	08/08/2018--08:53:00	33.98	176	-0.00513005	116.015	0.0558929
55320	08/08/2018--08:54:00	34.01	38	-0.194478	0.946819	0.28051
55380	08/08/2018--08:55:00	34	110	-0.510057	0.398245	0.759692
55440	08/08/2018--08:56:00	34.03	6	-0.541615	0.596342	0.594973
55500	08/08/2018--08:57:00	34.04	28	-0.510057	0.535389	0.654871
55560	08/08/2018--08:58:00	34.05	71	-0.241814	0.977296	0.0858418
55620	08/08/2018--08:59:00	34.09	224	-0.715183	0.626818	0.41528
55680	08/08/2018--09:00:00	34.1	5	-0.194478	0.916343	0.310459
55740	08/08/2018--09:01:00	34.16	94	-0.446941	0.733485	0.535075
55800	08/08/2018--09:02:00	34.12	8	-0.131362	0.901105	0.355382
55860	08/08/2018--09:03:00	34.14	0	-0.210257	0.931581	0.295484
55920	08/08/2018--09:04:00	34.13	0	-0.273372	0.931581	0.220612
55980	08/08/2018--09:05:00	34.12	164	-0.273372	0.809676	0.475178
56040	08/08/2018--09:06:00	34.09	28	-0.020909	0.992534	0.190663
56100	08/08/2018--09:07:00	34.09	106	0.0895437	102.301	0.0109695
56160	08/08/2018--09:08:00	34.09	30	-0.147141	0.992534	0.220612
56220	08/08/2018--09:09:00	34.08	0	-0.210257	0.946819	0.250561
56280	08/08/2018--09:10:00	34.09	0	-0.226035	0.946819	0.235586
56340	08/08/2018--09:11:00	34.08	1	-0.210257	0.946819	0.295484
56400	08/08/2018--09:12:00	34.1	0	-0.289151	0.916343	0.28051
56460	08/08/2018--09:13:00	34.08	0	-0.147141	0.946819	0.28051
56520	08/08/2018--09:14:00	34.08	2	-0.257593	0.931581	0.220612
56580	08/08/2018--09:15:00	34.06	61	-0.257593	0.916343	0.295484
56640	08/08/2018--09:16:00	34.05	0	-0.194478	0.931581	0.325433
56700	08/08/2018--09:17:00	34.04	0	-0.289151	0.916343	0.220612
56760	08/08/2018--09:18:00	34	0	-0.320709	0.901105	0.190663
56820	08/08/2018--09:19:00	33.98	0	-0.320709	0.916343	0.175688
56880	08/08/2018--09:20:00	33.98	0	-0.30493	0.916343	0.205637
56940	08/08/2018--09:21:00	33.98	2	-0.0524669	0.946819	0.325433
57000	08/08/2018--09:22:00	33.99	0	-0.16292	0.901105	0.400305
57060	08/08/2018--09:23:00	34.05	2	-0.241814	0.931581	0.235586
57120	08/08/2018--09:24:00	34.04	0	-0.336488	0.885867	0.325433
57180	08/08/2018--09:25:00	34.03	0	-0.147141	0.977296	0.190663
57240	08/08/2018--09:26:00	34.02	0	-0.257593	0.931581	0.220612
57300	08/08/2018--09:27:00	34	0	-0.30493	0.931581	0.235586
57360	08/08/2018--09:28:00	33.98	138	-0.0840248	0.992534	0.0409184
57420	08/08/2018--09:29:00	33.99	70	-0.0998038	0.977296	0.190663
57480	08/08/2018--09:30:00	34.02	10	-0.273372	0.870629	0.400305
57540	08/08/2018--09:31:00	34.04	6	-0.30493	0.916343	0.220612
57600	08/08/2018--09:32:00	34.04	0	-0.178699	0.931581	0.235586
57660	08/08/2018--09:33:00	34.02	9	-0.131362	0.916343	0.325433
57720	08/08/2018--09:34:00	34.06	0	-0.00513005	0.977296	0.190663
57780	08/08/2018--09:35:00	34.07	89	-0.60473	0.291578	0.714769
57840	08/08/2018--09:36:00	34.07	21	0.136881	0.946819	0.310459
57900	08/08/2018--09:37:00	34.04	3	-0.036688	0.962058	0.265535
57960	08/08/2018--09:38:00	34.05	0	-0.16292	0.916343	0.355382
58020	08/08/2018--09:39:00	34.05	0	-0.210257	0.901105	0.370356
58080	08/08/2018--09:40:00	34.04	0	-0.194478	0.916343	0.340407
58140	08/08/2018--09:41:00	34.04	0	0.105323	0.977296	0.310459
58200	08/08/2018--09:42:00	34.05	0	0.168438	0.977296	0.250561
58260	08/08/2018--09:43:00	34.01	0	-0.020909	0.977296	-0.243596
58320	08/08/2018--09:44:00	34.04	0	-0.131362	0.977296	-0.198673
58380	08/08/2018--09:45:00	34.12	0	-0.241814	0.931581	-0.303494
58440	08/08/2018--09:46:00	34.21	0	-0.241814	0.931581	-0.288519
58500	08/08/2018--09:47:00	34.34	16	-0.257593	0.885867	0.355382
58560	08/08/2018--09:48:00	34.32	0	-0.241814	0.962058	0.265535
58620	08/08/2018--09:49:00	34.28	1	-0.352267	0.870629	0.325433
58680	08/08/2018--09:50:00	34.17	19	0.136881	100.777	0.0409184
58740	08/08/2018--09:51:00	34.14	28	-0.273372	0.916343	0.265535
58800	08/08/2018--09:52:00	34.14	0	-0.16292	0.977296	0.130765
58860	08/08/2018--09:53:00	34.14	0	-0.0840248	0.992534	0.220612
58920	08/08/2018--09:54:00	34.09	4	-0.257593	0.946819	0.220612
58980	08/08/2018--09:55:00	34.09	0	-0.0682459	0.962058	0.28051
59040	08/08/2018--09:56:00	34.09	0	-0.147141	0.962058	0.220612
59100	08/08/2018--09:57:00	34.09	0	-0.115583	0.977296	0.175688
59160	08/08/2018--09:58:00	34.09	0	-0.147141	0.962058	0.175688
59220	08/08/2018--09:59:00	34.03	0	-0.241814	0.946819	0.220612
59280	08/08/2018--10:00:00	33.99	0	-0.226035	0.946819	0.220612
59340	08/08/2018--10:01:00	33.95	0	-0.241814	0.931581	0.250561
59400	08/08/2018--10:02:00	33.92	0	-0.210257	0.916343	0.325433
59460	08/08/2018--10:03:00	33.88	0	-0.210257	0.962058	0.160714
59520	08/08/2018--10:04:00	33.86	0	-0.226035	0.916343	0.265535
59580	08/08/2018--10:05:00	33.84	0	-0.257593	0.946819	0.205637
59640	08/08/2018--10:06:00	33.8	0	-0.0840248	0.977296	0.205637
59700	08/08/2018--10:07:00	33.83	1	-0.0840248	0.977296	0.205637
59760	08/08/2018--10:08:00	33.81	4	-0.115583	0.946819	0.220612
59820	08/08/2018--10:09:00	33.81	17	-0.020909	0.992534	0.190663
59880	08/08/2018--10:10:00	33.85	14	-0.0840248	0.946819	0.325433
59940	08/08/2018--10:11:00	33.88	18	0.278891	0.931581	0.235586
60000	08/08/2018--10:12:00	33.93	0	0.231554	0.901105	0.370356
60060	08/08/2018--10:13:00	33.98	13	0.0422068	0.946819	0.310459
60120	08/08/2018--10:14:00	33.96	0	-0.320709	0.840152	0.430254
60180	08/08/2018--10:15:00	33.95	2	-0.30493	0.840152	0.41528
60240	08/08/2018--10:16:00	33.99	5	-0.336488	0.85539	0.385331
60300	08/08/2018--10:17:00	33.99	2	-0.036688	0.946819	0.295484
60360	08/08/2018--10:18:00	33.97	265	0.0106489	120.587	0.190663
60420	08/08/2018--10:19:00	33.97	237	-0.541615	0.504913	0.654871
60480	08/08/2018--10:20:00	33.95	0	-0.557394	0.489674	0.669845
60540	08/08/2018--10:21:00	33.9	57	-0.368046	0.809676	0.445229
60600	08/08/2018--10:22:00	33.89	69	-0.0840248	132.777	0.160714
60660	08/08/2018--10:23:00	33.87	341	0.231554	0.718247	0.130765
60720	08/08/2018--10:24:00	33.87	53	-0.210257	0.946819	0.190663
60780	08/08/2018--10:25:00	33.85	1	-0.16292	0.962058	0.220612
60840	08/08/2018--10:26:00	33.85	0	-0.020909	0.992534	0.130765
60900	08/08/2018--10:27:00	33.87	29	-0.16292	0.977296	0.175688
60960	08/08/2018--10:28:00	33.9	66	0.121102	0.931581	-0.0339538
61020	08/08/2018--10:29:00	33.94	99	-0.036688	0.962058	-0.0938516
61080	08/08/2018--10:30:00	33.93	34	-0.257593	0.901105	0.265535
61140	08/08/2018--10:31:00	33.89	58	-0.115583	100.777	0.205637
61200	08/08/2018--10:32:00	33.81	63	-0.178699	0.946819	0.250561
61260	08/08/2018--10:33:00	33.82	2	-0.273372	0.901105	0.340407
61320	08/08/2018--10:34:00	33.86	0	-0.289151	0.901105	0.295484
61380	08/08/2018--10:35:00	33.86	0	-0.241814	0.931581	0.28051
61440	08/08/2018--10:36:00	33.84	8	-0.273372	0.946819	0.175688
61500	08/08/2018--10:37:00	33.84	1	-0.226035	0.931581	0.250561
61560	08/08/2018--10:38:00	33.82	0	0.231554	0.992534	0.025944
61620	08/08/2018--10:39:00	33.81	0	0.0895437	100.777	-0.0489283
61680	08/08/2018--10:40:00	33.86	0	-0.036688	0.977296	0.265535
61740	08/08/2018--10:41:00	33.91	83	-0.257593	0.809676	0.535075
61800	08/08/2018--10:42:00	33.95	86	-0.131362	0.946819	0.310459
61860	08/08/2018--10:43:00	33.96	165	0.0422068	112.968	0.025944
61920	08/08/2018--10:44:00	33.93	130	-0.494278	0.809676	0.325433
61980	08/08/2018--10:45:00	33.9	26	-0.16292	0.931581	0.325433
62040	08/08/2018--10:46:00	33.89	1	-0.289151	0.870629	0.370356
62100	08/08/2018--10:47:00	33.91	0	-0.289151	0.916343	0.265535
62160	08/08/2018--10:48:00	33.91	67	0.184217	0.992534	0.205637
62220	08/08/2018--10:49:00	33.92	155	-0.494278	0.809676	0.340407
62280	08/08/2018--10:50:00	33.92	210	-0.557394	0.748723	0.355382
62340	08/08/2018--10:51:00	33.93	58	0.136881	100.777	0.0708673
62400	08/08/2018--10:52:00	33.94	55	-0.020909	0.962058	0.235586
62460	08/08/2018--10:53:00	33.9	212	-0.30493	0.596342	-0.00400492
62520	08/08/2018--10:54:00	33.86	54	-0.131362	0.946819	0.28051
62580	08/08/2018--10:55:00	33.85	3	-0.210257	0.931581	0.250561
62640	08/08/2018--10:56:00	33.83	0	-0.336488	0.885867	0.310459
62700	08/08/2018--10:57:00	33.75	0	-0.352267	0.85539	0.370356
62760	08/08/2018--10:58:00	33.7	0	-0.368046	0.840152	0.370356
62820	08/08/2018--10:59:00	33.67	3	-0.16292	0.931581	0.385331
62880	08/08/2018--11:00:00	33.7	0	-0.352267	0.809676	0.460203
62940	08/08/2018--11:01:00	33.65	0	-0.368046	0.794438	0.460203
63000	08/08/2018--11:02:00	33.62	0	-0.352267	0.794438	0.460203
63060	08/08/2018--11:03:00	33.59	0	-0.399604	0.7792	0.445229
63120	08/08/2018--11:04:00	33.54	0	-0.368046	0.7792	0.490152
63180	08/08/2018--11:05:00	33.54	0	-0.352267	0.7792	0.490152
63240	08/08/2018--11:06:00	33.54	0	-0.226035	0.901105	0.355382
63300	08/08/2018--11:07:00	33.55	0	-0.320709	0.85539	0.400305
63360	08/08/2018--11:08:00	33.55	0	-0.383825	0.824914	0.400305
63420	08/08/2018--11:09:00	33.53	0	-0.30493	0.901105	0.28051
63480	08/08/2018--11:10:00	33.55	2	-0.30493	0.901105	0.310459
63540	08/08/2018--11:11:00	33.55	0	-0.178699	0.931581	0.295484
63600	08/08/2018--11:12:00	33.6	17	-0.020909	100.777	0.14574
63660	08/08/2018--11:13:00	33.61	236	0.0895437	0.139197	0.984309
63720	08/08/2018--11:14:00	33.69	39	-0.00513005	0.261102	0.969334
63780	08/08/2018--11:15:00	33.75	40	-0.715183	0.215388	0.699794
63840	08/08/2018--11:16:00	33.78	88	0.0422068	100.777	0.0409184
63900	08/08/2018--11:17:00	33.85	148	-0.115583	0.901105	-0.0489283
63960	08/08/2018--11:18:00	33.86	159	-0.0524669	100.777	0.0858418
64020	08/08/2018--11:19:00	33.88	51	0.168438	103.825	-0.123801
64080	08/08/2018--11:20:00	33.9	79	0.121102	100.777	-0.243596
64140	08/08/2018--11:21:00	33.93	65	0.0579858	0.946819	-0.0938516
64200	08/08/2018--11:22:00	33.9	294	0.15266	112.968	0.0558929
64260	08/08/2018--11:23:00	33.92	232	-0.131362	111.444	-0.183698
64320	08/08/2018--11:24:00	33.9	148	-0.194478	0.931581	0.160714
64380	08/08/2018--11:25:00	33.9	52	0.15266	100.777	-0.0339538
64440	08/08/2018--11:26:00	33.89	269	0.105323	0.962058	-0.0339538
64500	08/08/2018--11:27:00	33.88	29	-0.226035	0.916343	0.325433
64560	08/08/2018--11:28:00	33.88	0	-0.131362	0.946819	0.295484
64620	08/08/2018--11:29:00	33.91	0	-0.147141	0.916343	0.340407
64680	08/08/2018--11:30:00	33.96	0	-0.0682459	0.946819	0.325433
64740	08/08/2018--11:31:00	33.98	0	-0.115583	0.962058	0.28051
64800	08/08/2018--11:32:00	34	0	-0.226035	0.916343	0.325433
64860	08/08/2018--11:33:00	34.07	1	-0.178699	0.931581	0.295484
64920	08/08/2018--11:34:00	34.12	0	-0.257593	0.916343	0.28051
64980	08/08/2018--11:35:00	34.14	0	-0.257593	0.916343	0.265535
65040	08/08/2018--11:36:00	34.18	0	-0.226035	0.946819	0.220612
65100	08/08/2018--11:37:00	34.2	0	-0.0998038	0.962058	0.235586
65160	08/08/2018--11:38:00	34.22	0	-0.0682459	0.962058	0.265535
65220	08/08/2018--11:39:00	34.25	0	-0.178699	0.931581	0.310459
65280	08/08/2018--11:40:00	34.28	1	-0.194478	0.931581	0.28051
65340	08/08/2018--11:41:00	34.3	0	-0.241814	0.901105	0.325433
65400	08/08/2018--11:42:00	34.32	0	-0.0998038	0.977296	-0.198673
65460	08/08/2018--11:43:00	34.29	4	0.0422068	0.992534	0.205637
65520	08/08/2018--11:44:00	34.27	128	-0.036688	0.977296	0.0858418
65580	08/08/2018--11:45:00	34.25	95	-0.257593	0.901105	0.340407
65640	08/08/2018--11:46:00	34.22	0	-0.273372	0.85539	0.41528
65700	08/08/2018--11:47:00	34.21	2	0.0106489	0.931581	0.370356
65760	08/08/2018--11:48:00	34.16	2	-0.16292	0.931581	0.28051
65820	08/08/2018--11:49:00	34.11	0	-0.226035	0.901105	0.355382
65880	08/08/2018--11:50:00	34.05	4	-0.178699	0.946819	0.250561
65940	08/08/2018--11:51:00	34.03	0	-0.131362	0.977296	0.235586
66000	08/08/2018--11:52:00	33.99	0	-0.226035	0.916343	0.295484
66060	08/08/2018--11:53:00	33.93	144	-0.241814	0.931581	0.565024
66120	08/08/2018--11:54:00	33.95	190	-0.036688	0.977296	0.160714
66180	08/08/2018--11:55:00	33.91	133	-0.60473	0.581103	0.594973
66240	08/08/2018--11:56:00	33.91	51	0.0579858	100.777	0.0109695
66300	08/08/2018--11:57:00	33.92	253	0.0579858	100.777	0.100816
66360	08/08/2018--11:58:00	33.96	344	-0.0840248	0.809676	0.475178
66420	08/08/2018--11:59:00	33.92	7	0.215775	0.977296	-0.228622
66480	08/08/2018--12:00:00	33.88	5	-0.131362	0.992534	0.28051
66540	08/08/2018--12:01:00	33.84	10	0.247333	0.962058	-0.243596
66600	08/08/2018--12:02:00	33.83	0	0.263112	0.946819	-0.273545
66660	08/08/2018--12:03:00	33.84	9	-0.273372	0.901105	0.340407
66720	08/08/2018--12:04:00	33.83	0	-0.30493	0.840152	0.430254
66780	08/08/2018--12:05:00	33.79	0	-0.320709	0.85539	0.385331
66840	08/08/2018--12:06:00	33.78	0	-0.241814	0.916343	0.310459
66900	08/08/2018--12:07:00	33.81	0	-0.241814	0.885867	0.370356
66960	08/08/2018--12:08:00	33.86	0	-0.241814	0.85539	0.445229
67020	08/08/2018--12:09:00	33.89	0	-0.226035	0.870629	0.400305
67080	08/08/2018--12:10:00	33.92	0	-0.241814	0.885867	0.41528
67140	08/08/2018--12:11:00	33.95	0	-0.178699	0.946819	0.250561
67200	08/08/2018--12:12:00	34	0	-0.020909	0.946819	0.310459
67260	08/08/2018--12:13:00	33.98	0	-0.226035	0.916343	0.340407
67320	08/08/2018--12:14:00	33.98	0	-0.257593	0.885867	0.370356
67380	08/08/2018--12:15:00	33.97	1	-0.257593	0.901105	0.310459
67440	08/08/2018--12:16:00	33.92	33	-0.210257	0.901105	0.370356
67500	08/08/2018--12:17:00	33.89	0	-0.147141	0.946819	0.265535
67560	08/08/2018--12:18:00	33.87	0	-0.0682459	0.962058	0.295484
67620	08/08/2018--12:19:00	33.86	0	-0.0524669	0.946819	0.295484
67680	08/08/2018--12:20:00	33.84	0	-0.178699	0.946819	0.265535
67740	08/08/2018--12:21:00	33.81	0	-0.0524669	100.777	0.205637
67800	08/08/2018--12:22:00	33.81	5	-0.16292	0.931581	0.295484
67860	08/08/2018--12:23:00	33.79	0	-0.147141	0.931581	0.325433
67920	08/08/2018--12:24:00	33.81	14	-0.336488	0.85539	0.355382
67980	08/08/2018--12:25:00	33.82	9	-0.115583	0.977296	0.175688
68040	08/08/2018--12:26:00	33.83	0	-0.020909	0.992534	0.130765
68100	08/08/2018--12:27:00	33.84	0	-0.0682459	0.977296	0.205637
68160	08/08/2018--12:28:00	33.83	0	-0.00513005	0.992534	0.205637
68220	08/08/2018--12:29:00	33.84	0	-0.00513005	0.946819	0.310459
68280	08/08/2018--12:30:00	33.84	0	-0.0998038	0.992534	0.175688
68340	08/08/2018--12:31:00	33.83	32	-0.446941	0.809676	0.340407
68400	08/08/2018--12:32:00	33.79	66	0.0264279	0.962058	0.355382
68460	08/08/2018--12:33:00	33.75	137	-0.289151	0.946819	0.130765
68520	08/08/2018--12:34:00	33.7	1	-0.0998038	0.977296	0.250561
68580	08/08/2018--12:35:00	33.71	32	-0.147141	0.977296	0.175688
68640	08/08/2018--12:36:00	33.71	0	-0.226035	0.901105	0.340407
68700	08/08/2018--12:37:00	33.7	15	-0.30493	0.840152	0.41528
68760	08/08/2018--12:38:00	33.67	22	-0.273372	0.931581	0.370356
68820	08/08/2018--12:39:00	33.67	21	-0.16292	0.946819	0.265535
68880	08/08/2018--12:40:00	33.63	52	0.0579858	0.824914	-0.153749
68940	08/08/2018--12:41:00	33.62	38	-0.16292	0.992534	0.100816
69000	08/08/2018--12:42:00	33.65	117	-0.16292	0.931581	0.265535
69060	08/08/2018--12:43:00	33.71	59	-0.478499	0.840152	0.100816
69120	08/08/2018--12:44:00	33.72	81	-0.320709	0.931581	-0.0339538
69180	08/08/2018--12:45:00	33.74	74	0.0895437	0.992534	-0.0788772
69240	08/08/2018--12:46:00	33.75	51	-0.320709	0.809676	0.475178
69300	08/08/2018--12:47:00	33.77	143	0.105323	100.777	-0.0639027
69360	08/08/2018--12:48:00	33.8	58	-0.226035	0.946819	0.220612
69420	08/08/2018--12:49:00	33.8	0	-0.178699	0.977296	0.175688
69480	08/08/2018--12:50:00	33.76	0	-0.178699	0.946819	0.205637
69540	08/08/2018--12:51:00	33.74	0	-0.273372	0.931581	0.250561
69600	08/08/2018--12:52:00	33.71	3	-0.16292	0.962058	0.250561
69660	08/08/2018--12:53:00	33.65	0	-0.241814	0.916343	0.28051
69720	08/08/2018--12:54:00	33.61	0	-0.226035	0.946819	0.175688
69780	08/08/2018--12:55:00	33.59	0	-0.178699	0.946819	0.265535
69840	08/08/2018--12:56:00	33.57	0	-0.0998038	0.992534	0.175688
69900	08/08/2018--12:57:00	33.56	0	-0.0682459	0.977296	0.220612
69960	08/08/2018--12:58:00	33.57	0	-0.0840248	0.977296	0.220612
70020	08/08/2018--12:59:00	33.58	0	-0.273372	0.916343	0.295484
70080	08/08/2018--13:00:00	33.56	0	-0.241814	0.931581	0.235586
70140	08/08/2018--13:01:00	33.56	0	-0.273372	0.916343	0.295484
70200	08/08/2018--13:02:00	33.57	0	-0.0682459	0.946819	0.28051
70260	08/08/2018--13:03:00	33.57	0	-0.16292	0.946819	0.265535
70320	08/08/2018--13:04:00	33.55	4	-0.131362	0.962058	0.235586
70380	08/08/2018--13:05:00	33.54	0	-0.178699	0.931581	0.295484
70440	08/08/2018--13:06:00	33.53	0	-0.131362	0.946819	0.295484
70500	08/08/2018--13:07:00	33.52	0	-0.352267	0.794438	0.460203
70560	08/08/2018--13:08:00	33.49	0	-0.241814	0.931581	0.28051
70620	08/08/2018--13:09:00	33.5	0	-0.289151	0.916343	0.295484
70680	08/08/2018--13:10:00	33.48	0	-0.257593	0.916343	0.310459
70740	08/08/2018--13:11:00	33.46	0	-0.115583	100.777	0.175688
70800	08/08/2018--13:12:00	33.46	0	-0.194478	0.901105	0.400305
70860	08/08/2018--13:13:00	33.48	0	-0.020909	0.962058	0.28051
70920	08/08/2018--13:14:00	33.51	13	-0.16292	0.977296	0.160714
70980	08/08/2018--13:15:00	33.59	267	-0.115583	0.992534	0.205637
71040	08/08/2018--13:16:00	33.62	16	-0.115583	0.916343	0.355382
71100	08/08/2018--13:17:00	33.61	0	-0.036688	0.977296	0.235586
71160	08/08/2018--13:18:00	33.6	0	-0.0840248	0.962058	0.28051
71220	08/08/2018--13:19:00	33.6	4	-0.273372	0.901105	0.355382
71280	08/08/2018--13:20:00	33.6	0	-0.289151	0.885867	0.340407
71340	08/08/2018--13:21:00	33.58	1	0.0737647	0.992534	0.205637
71400	08/08/2018--13:22:00	33.58	3	-0.0682459	0.977296	0.250561
71460	08/08/2018--13:23:00	33.61	0	-0.257593	0.916343	0.295484
71520	08/08/2018--13:24:00	33.61	0	-0.368046	0.870629	0.28051
71580	08/08/2018--13:25:00	33.61	19	-0.226035	0.763961	0.609948
71640	08/08/2018--13:26:00	33.66	0	0.0264279	0.931581	0.355382
71700	08/08/2018--13:27:00	33.67	8	-0.446941	0.657294	0.594973
71760	08/08/2018--13:28:00	33.69	115	-0.194478	10.992	0.130765
71820	08/08/2018--13:29:00	33.72	172	-0.241814	0.85539	0.445229
71880	08/08/2018--13:30:00	33.72	0	-0.446941	0.703009	0.55005
71940	08/08/2018--13:31:00	33.73	277	-0.0840248	0.977296	0.205637
72000	08/08/2018--13:32:00	33.75	110	0.231554	10.992	0.205637
72060	08/08/2018--13:33:00	33.75	205	-0.147141	0.992534	0.0858418
72120	08/08/2018--13:34:00	33.78	50	0.15266	0.992534	0.0409184
72180	08/08/2018--13:35:00	33.75	25	0.0895437	0.962058	0.100816
72240	08/08/2018--13:36:00	33.73	213	0.0264279	103.825	0.025944
72300	08/08/2018--13:37:00	33.74	30	0.0264279	102.301	-0.0339538
72360	08/08/2018--13:38:00	33.72	83	-0.194478	0.916343	0.385331
72420	08/08/2018--13:39:00	33.66	55	-0.115583	108.396	0.115791
72480	08/08/2018--13:40:00	33.63	349	0.136881	0.962058	0.115791
72540	08/08/2018--13:41:00	33.65	94	-0.226035	0.977296	-0.0639027
72600	08/08/2018--13:42:00	33.7	201	-0.147141	0.962058	0.250561
72660	08/08/2018--13:43:00	33.61	2	-0.30493	0.885867	0.325433
72720	08/08/2018--13:44:00	33.54	15	-0.241814	0.916343	0.310459
72780	08/08/2018--13:45:00	33.47	0	0.0264279	102.301	0.130765
72840	08/08/2018--13:46:00	33.41	16	-0.131362	0.977296	0.14574
72900	08/08/2018--13:47:00	33.41	0	-0.115583	0.977296	0.130765
72960	08/08/2018--13:48:00	33.44	0	-0.194478	0.901105	0.355382
73020	08/08/2018--13:49:00	33.48	0	-0.257593	0.901105	0.385331
73080	08/08/2018--13:50:00	33.54	0	-0.194478	0.885867	0.400305
73140	08/08/2018--13:51:00	33.61	0	-0.115583	0.962058	0.250561
73200	08/08/2018--13:52:00	33.68	2	-0.194478	0.946819	0.250561
73260	08/08/2018--13:53:00	33.71	0	-0.257593	0.916343	0.265535
73320	08/08/2018--13:54:00	33.78	0	-0.257593	0.901105	0.310459
73380	08/08/2018--13:55:00	33.84	3	-0.210257	0.962058	0.160714
73440	08/08/2018--13:56:00	33.89	0	-0.210257	0.946819	0.220612
73500	08/08/2018--13:57:00	33.95	0	-0.194478	0.946819	0.235586
73560	08/08/2018--13:58:00	34.02	0	-0.178699	0.977296	0.115791
73620	08/08/2018--13:59:00	34.07	62	-0.0524669	0.870629	-0.0189794
73680	08/08/2018--14:00:00	34.11	99	-0.289151	0.901105	0.310459
73740	08/08/2018--14:01:00	34.14	0	-0.273372	0.916343	0.28051
73800	08/08/2018--14:02:00	34.16	0	-0.273372	0.931581	0.250561
73860	08/08/2018--14:03:00	34.18	0	-0.273372	0.901105	0.340407
73920	08/08/2018--14:04:00	34.21	0	-0.289151	0.885867	0.340407
73980	08/08/2018--14:05:00	34.21	0	-0.210257	0.931581	0.235586
74040	08/08/2018--14:06:00	34.21	13	-0.241814	0.946819	0.190663
74100	08/08/2018--14:07:00	34.23	1	-0.273372	0.870629	0.385331
74160	08/08/2018--14:08:00	34.23	10	-0.226035	0.85539	0.400305
74220	08/08/2018--14:09:00	34.2	280	-0.383825	0.870629	0.325433
74280	08/08/2018--14:10:00	34.13	0	-0.273372	0.840152	0.445229
74340	08/08/2018--14:11:00	34.08	0	-0.383825	0.885867	0.250561
74400	08/08/2018--14:12:00	34.06	41	0.15266	0.992534	0.0858418
74460	08/08/2018--14:13:00	34.03	268	-0.0998038	0.901105	0.385331
74520	08/08/2018--14:14:00	34.08	2	-0.289151	0.885867	0.370356
74580	08/08/2018--14:15:00	34.14	0	-0.30493	0.931581	0.14574
74640	08/08/2018--14:16:00	34.18	2	-0.352267	0.901105	0.190663
74700	08/08/2018--14:17:00	34.21	9	0.231554	0.992534	0.0858418
74760	08/08/2018--14:18:00	34.22	4	-0.194478	0.962058	-0.183698
74820	08/08/2018--14:19:00	34.23	1	-0.289151	0.931581	-0.153749
74880	08/08/2018--14:20:00	34.22	0	-0.241814	0.885867	0.355382
74940	08/08/2018--14:21:00	34.26	0	-0.131362	0.962058	0.250561
75000	08/08/2018--14:22:00	34.26	0	-0.178699	0.885867	0.385331
75060	08/08/2018--14:23:00	34.3	0	-0.178699	0.931581	0.325433
75120	08/08/2018--14:24:00	34.29	0	-0.178699	0.901105	0.400305
75180	08/08/2018--14:25:00	34.29	0	-0.210257	0.931581	0.28051
75240	08/08/2018--14:26:00	34.32	0	-0.30493	0.885867	0.325433
75300	08/08/2018--14:27:00	34.33	0	-0.257593	0.931581	0.265535
75360	08/08/2018--14:28:00	34.32	0	-0.020909	0.992534	0.160714
75420	08/08/2018--14:29:00	34.37	141	-0.131362	100.777	0.160714
75480	08/08/2018--14:30:00	34.39	89	-0.431162	0.824914	0.310459
75540	08/08/2018--14:31:00	34.39	62	-0.541615	0.657294	0.505126
75600	08/08/2018--14:32:00	34.38	24	-0.194478	0.946819	0.235586
75660	08/08/2018--14:33:00	34.41	0	-0.226035	0.916343	0.325433
75720	08/08/2018--14:34:00	34.46	0	-0.16292	0.931581	0.325433
75780	08/08/2018--14:35:00	34.49	0	-0.241814	0.931581	0.265535
75840	08/08/2018--14:36:00	34.5	0	-0.257593	0.916343	0.325433
75900	08/08/2018--14:37:00	34.51	0	-0.226035	0.916343	0.295484
75960	08/08/2018--14:38:00	34.5	0	0.0895437	0.931581	0.385331
76020	08/08/2018--14:39:00	34.48	0	-0.147141	0.946819	0.310459
76080	08/08/2018--14:40:00	34.46	0	-0.115583	0.946819	0.28051
76140	08/08/2018--14:41:00	34.42	32	-0.320709	0.916343	0.265535
76200	08/08/2018--14:42:00	34.41	69	-0.620509	0.459198	0.624922
76260	08/08/2018--14:43:00	34.41	90	-0.76252	0.459198	0.594973
76320	08/08/2018--14:44:00	34.38	140	-0.588952	0.520151	0.609948
76380	08/08/2018--14:45:00	34.38	135	-0.510057	0.565865	0.624922
76440	08/08/2018--14:46:00	34.36	0	-0.178699	0.992534	0.0109695
76500	08/08/2018--14:47:00	34.39	119	-0.273372	0.85539	0.400305
76560	08/08/2018--14:48:00	34.41	356	0.0264279	102.301	0.295484
76620	08/08/2018--14:49:00	34.45	302	-0.352267	0.85539	0.370356
76680	08/08/2018--14:50:00	34.45	13	-0.210257	0.977296	0.0858418
76740	08/08/2018--14:51:00	34.45	58	-0.399604	0.885867	0.205637
76800	08/08/2018--14:52:00	34.48	151	-0.00513005	105.349	0.0409184
76860	08/08/2018--14:53:00	34.52	0	-0.0524669	100.777	0.0109695
76920	08/08/2018--14:54:00	34.55	64	-0.0524669	102.301	-0.0489283
76980	08/08/2018--14:55:00	34.59	295	-0.020909	102.301	0.100816
77040	08/08/2018--14:56:00	34.97	391	0.484018	0.85539	-0.198673
77100	08/08/2018--14:57:00	36.57	84	0.184217	0.977296	-0.288519
77160	08/08/2018--14:58:00	37.8	47	0.168438	0.946819	-0.378366
77220	08/08/2018--14:59:00	38.38	23	0.199996	0.946819	-0.333443
77280	08/08/2018--15:00:00	38.67	86	0.15266	0.992534	-0.138775
77340	08/08/2018--15:01:00	38.57	282	0.105323	0.992534	0.190663
77400	08/08/2018--15:02:00	38.11	132	-0.46272	0.7792	0.295484
77460	08/08/2018--15:03:00	37.65	266	-0.0524669	102.301	0.220612
77520	08/08/2018--15:04:00	37.31	198	-0.778299	0.504913	0.250561
77580	08/08/2018--15:05:00	37.05	251	-0.794078	0.0325296	0.68482
77640	08/08/2018--15:06:00	36.82	40	-0.020909	100.777	0.100816
77700	08/08/2018--15:07:00	36.64	216	-0.0682459	100.777	0.0858418
77760	08/08/2018--15:08:00	36.5	203	-0.036688	0.946819	0.025944
77820	08/08/2018--15:09:00	36.36	20	-0.147141	0.977296	0.0858418
77880	08/08/2018--15:10:00	36.25	0	-0.30493	0.931581	0.175688
77940	08/08/2018--15:11:00	36.17	0	-0.178699	0.962058	0.190663
78000	08/08/2018--15:12:00	36.06	0	-0.178699	0.977296	0.0858418
78060	08/08/2018--15:13:00	36.02	0	-0.210257	0.962058	0.130765
78120	08/08/2018--15:14:00	35.94	0	-0.194478	0.977296	0.130765
78180	08/08/2018--15:15:00	35.89	0	-0.194478	0.962058	0.115791
78240	08/08/2018--15:16:00	35.83	0	-0.210257	0.977296	0.0858418
78300	08/08/2018--15:17:00	35.79	0	-0.210257	0.962058	0.175688
78360	08/08/2018--15:18:00	35.75	34	-0.0840248	0.931581	0.340407
78420	08/08/2018--15:19:00	35.68	88	-0.178699	0.962058	0.205637
78480	08/08/2018--15:20:00	35.68	19	-0.131362	0.931581	-0.108826
78540	08/08/2018--15:21:00	35.63	34	-0.241814	0.931581	0.265535
78600	08/08/2018--15:22:00	35.59	0	-0.115583	102.301	0.0858418
78660	08/08/2018--15:23:00	35.55	0	-0.257593	0.946819	0.220612
78720	08/08/2018--15:24:00	35.54	132	-0.147141	0.962058	0.220612
78780	08/08/2018--15:25:00	35.48	0	-0.115583	0.977296	0.100816
78840	08/08/2018--15:26:00	35.46	35	-0.020909	0.901105	-0.0788772
78900	08/08/2018--15:27:00	35.38	233	-0.16292	0.870629	0.460203
78960	08/08/2018--15:28:00	35.32	145	-0.194478	0.962058	0.28051
79020	08/08/2018--15:29:00	35.31	0	-0.194478	0.946819	0.235586
79080	08/08/2018--15:30:00	35.3	0	-0.194478	0.962058	0.205637
79140	08/08/2018--15:31:00	35.3	53	-0.257593	0.885867	0.370356
79200	08/08/2018--15:32:00	35.28	77	0.263112	0.916343	-0.378366
79260	08/08/2018--15:33:00	35.2	4	0.326228	0.85539	-0.468213
79320	08/08/2018--15:34:00	35.14	7	0.357786	0.901105	-0.318468
79380	08/08/2018--15:35:00	35.05	11	0.326228	0.946819	-0.198673
79440	08/08/2018--15:36:00	35.02	32	-0.0682459	0.992534	0.175688
79500	08/08/2018--15:37:00	35.01	58	0.0737647	0.992534	0.265535
79560	08/08/2018--15:38:00	35	0	-0.00513005	0.901105	0.445229
79620	08/08/2018--15:39:00	34.94	2	-0.147141	0.977296	0.0858418
79680	08/08/2018--15:40:00	34.8	3	-0.178699	0.977296	0.0708673
79740	08/08/2018--15:41:00	34.82	0	-0.226035	0.977296	0.0858418
79800	08/08/2018--15:42:00	34.91	0	0.0264279	100.777	0.0708673
79860	08/08/2018--15:43:00	35.02	0	-0.131362	0.992534	0.0409184
79920	08/08/2018--15:44:00	35.05	1	-0.178699	0.977296	-0.0938516
79980	08/08/2018--15:45:00	35.02	0	-0.16292	0.977296	-0.168724
80040	08/08/2018--15:46:00	34.94	1	-0.178699	0.962058	-0.198673
80100	08/08/2018--15:47:00	34.93	0	0.168438	0.946819	-0.363392
80160	08/08/2018--15:48:00	34.88	4	0.357786	0.962058	0.100816
80220	08/08/2018--15:49:00	34.84	2	0.405123	0.901105	-0.318468
80280	08/08/2018--15:50:00	34.84	2	0.405123	0.885867	-0.348417
80340	08/08/2018--15:51:00	34.77	14	0.45246	0.885867	-0.153749
80400	08/08/2018--15:52:00	34.7	12	0.357786	0.85539	-0.438264
80460	08/08/2018--15:53:00	34.66	0	0.342007	0.840152	-0.468213
80520	08/08/2018--15:54:00	34.65	130	-0.210257	0.885867	0.340407
80580	08/08/2018--15:55:00	34.67	3	-0.320709	0.85539	0.370356
80640	08/08/2018--15:56:00	34.71	185	-0.257593	0.85539	-0.108826
80700	08/08/2018--15:57:00	35.01	234	0.231554	0.977296	-0.198673
80760	08/08/2018--15:58:00	36.04	38	0.199996	0.946819	-0.393341
80820	08/08/2018--15:59:00	36.78	17	0.0106489	0.885867	-0.378366
80880	08/08/2018--16:00:00	37.2	104	0.105323	0.977296	-0.288519
80940	08/08/2018--16:01:00	37.46	24	0.121102	100.777	-0.303494
81000	08/08/2018--16:02:00	37.53	1	0.184217	0.931581	-0.303494
81060	08/08/2018--16:03:00	37.65	0	0.168438	0.946819	-0.288519
81120	08/08/2018--16:04:00	37.83	235	-0.115583	12.973	-0.0189794
81180	08/08/2018--16:05:00	37.64	300	-0.178699	103.825	0.0409184
81240	08/08/2018--16:06:00	37.14	332	-0.115583	0.992534	-0.00400492
81300	08/08/2018--16:07:00	36.75	187	-0.194478	0.977296	-0.123801
81360	08/08/2018--16:08:00	36.44	92	0.0106489	0.901105	0.41528
81420	08/08/2018--16:09:00	36.17	34	0.105323	100.777	-0.00400492
81480	08/08/2018--16:10:00	35.96	67	0.0106489	100.777	-0.00400492
81540	08/08/2018--16:11:00	35.76	41	0.0579858	0.992534	0.0409184
81600	08/08/2018--16:12:00	35.6	29	-0.0524669	0.992534	0.130765
81660	08/08/2018--16:13:00	35.52	121	-0.0998038	0.992534	0.0858418
81720	08/08/2018--16:14:00	35.43	183	0.15266	0.977296	0.0708673
81780	08/08/2018--16:15:00	35.34	222	-0.00513005	100.777	-0.0339538
81840	08/08/2018--16:16:00	35.27	47	-0.210257	103.825	0.025944
81900	08/08/2018--16:17:00	35.18	96	0.357786	0.946819	0.220612
81960	08/08/2018--16:18:00	35.15	45	0.0579858	100.777	0.0109695
82020	08/08/2018--16:19:00	35.11	76	0.121102	102.301	0.14574
82080	08/08/2018--16:20:00	35.06	178	-0.036688	0.946819	-0.108826
82140	08/08/2018--16:21:00	35.01	119	0.184217	0.992534	-0.0938516
82200	08/08/2018--16:22:00	34.95	171	-0.178699	0.977296	-0.138775
82260	08/08/2018--16:23:00	34.88	80	-0.241814	0.916343	0.325433
82320	08/08/2018--16:24:00	34.82	14	0.105323	106.872	-0.0189794
82380	08/08/2018--16:25:00	34.79	142	-0.0998038	0.992534	0.0708673
82440	08/08/2018--16:26:00	34.74	74	0.0422068	0.824914	0.565024
82500	08/08/2018--16:27:00	34.71	68	-0.352267	0.931581	0.025944
82560	08/08/2018--16:28:00	34.66	223	-0.0524669	102.301	-0.0489283
82620	08/08/2018--16:29:00	34.63	76	0.136881	0.977296	0.160714
82680	08/08/2018--16:30:00	34.59	244	0.121102	0.992534	0.14574
82740	08/08/2018--16:31:00	34.52	104	0.0422068	100.777	0.0858418
82800	08/08/2018--16:32:00	34.46	14	0.105323	100.777	0.0109695
82860	08/08/2018--16:33:00	34.44	70	-0.0998038	100.777	0.0109695
82920	08/08/2018--16:34:00	34.36	124	0.0737647	0.962058	0.28051
82980	08/08/2018--16:35:00	34.36	54	-0.0840248	100.777	-0.0339538
83040	08/08/2018--16:36:00	34.34	80	0.0106489	0.916343	-0.0339538
83100	08/08/2018--16:37:00	34.34	93	0.105323	103.825	0.115791
83160	08/08/2018--16:38:00	34.33	142	0.0106489	100.777	0.0109695
83220	08/08/2018--16:39:00	34.28	42	-0.0682459	100.777	0.115791
83280	08/08/2018--16:40:00	34.23	92	0.0895437	0.962058	0.250561
83340	08/08/2018--16:41:00	34.2	151	-0.573173	0.733485	0.68482
83400	08/08/2018--16:42:00	34.16	104	-0.16292	0.962058	-0.0639027
83460	08/08/2018--16:43:00	34.18	108	0.199996	0.916343	0.0708673
83520	08/08/2018--16:44:00	34.16	12	-0.036688	100.777	-0.00400492
83580	08/08/2018--16:45:00	34.06	27	0.121102	102.301	-0.0489283
83640	08/08/2018--16:46:00	34.02	7	-0.0998038	100.777	0.0409184
83700	08/08/2018--16:47:00	33.97	14	-0.115583	0.977296	0.0858418
83760	08/08/2018--16:48:00	33.92	14	-0.0682459	0.992534	0.0109695
83820	08/08/2018--16:49:00	34.19	251	-0.683625	0.459198	0.594973
83880	08/08/2018--16:50:00	35.38	89	0.215775	100.777	-0.123801
83940	08/08/2018--16:51:00	36.45	27	0.215775	0.885867	-0.438264
84000	08/08/2018--16:52:00	37.02	21	0.199996	0.901105	0.115791
84060	08/08/2018--16:53:00	37.29	63	-0.210257	0.901105	-0.468213
84120	08/08/2018--16:54:00	37.48	53	-0.020909	0.794438	0.55005
84180	08/08/2018--16:55:00	37.51	282	0.105323	106.872	0.0109695
84240	08/08/2018--16:56:00	37.59	284	-0.241814	0.977296	0.0109695
84300	08/08/2018--16:57:00	37.52	195	-0.541615	0.840152	0.14574
84360	08/08/2018--16:58:00	37.53	28	-0.0682459	100.777	0.0558929
84420	08/08/2018--16:59:00	37.48	105	-0.131362	0.901105	0.175688
84480	08/08/2018--17:00:00	37.44	44	-0.289151	0.946819	0.0558929
84540	08/08/2018--17:01:00	37.36	149	-0.620509	0.581103	0.505126
84600	08/08/2018--17:02:00	37.34	281	-0.0998038	0.85539	0.490152
84660	08/08/2018--17:03:00	37.23	336	-0.0998038	0.931581	-0.0639027
84720	08/08/2018--17:04:00	37.06	146	0.168438	100.777	-0.0489283
84780	08/08/2018--17:05:00	36.97	9	-0.131362	0.931581	0.325433
84840	08/08/2018--17:06:00	36.89	87	-0.60473	0.504913	0.609948
84900	08/08/2018--17:07:00	36.58	94	0.484018	0.139197	-0.887498
84960	08/08/2018--17:08:00	36.44	0	0.326228	0.0477678	-0.96237
85020	08/08/2018--17:09:00	36.35	8	0.45246	0.0477678	-0.917446
85080	08/08/2018--17:10:00	36.29	0	0.484018	0.0630059	-0.887498
85140	08/08/2018--17:11:00	36.28	0	0.468239	0.0477678	-0.902472
85200	08/08/2018--17:12:00	36.29	0	0.45246	0.0782441	-0.902472
85260	08/08/2018--17:13:00	36.3	0	0.499797	0.0477678	-0.887498
85320	08/08/2018--17:14:00	36.3	0	0.499797	0.0325296	-0.887498
85380	08/08/2018--17:15:00	36.34	0	0.499797	0.0325296	-0.887498
85440	08/08/2018--17:16:00	36.34	0	0.515576	0.0172914	-0.887498
85500	08/08/2018--17:17:00	36.38	0	0.499797	0.0172914	-0.887498
85560	08/08/2018--17:18:00	36.38	0	0.499797	0.0325296	-0.887498
85620	08/08/2018--17:19:00	36.39	0	0.499797	0.0325296	-0.872523
85680	08/08/2018--17:20:00	36.42	0	0.499797	0.0325296	-0.887498
85740	08/08/2018--17:21:00	36.46	12	0.657586	0.0782441	-0.782676
85800	08/08/2018--17:22:00	36.45	1	0.704923	0.0477678	-0.737753
85860	08/08/2018--17:23:00	36.43	0	0.736481	0.0630059	-0.707804
85920	08/08/2018--17:24:00	36.45	0	0.736481	0.0630059	-0.722779
85980	08/08/2018--17:25:00	36.43	0	0.736481	0.0630059	-0.707804
86040	08/08/2018--17:26:00	36.43	0	0.736481	0.0630059	-0.707804
86100	08/08/2018--17:27:00	36.42	1	0.689144	-0.0131849	-0.737753
86160	08/08/2018--17:28:00	36.41	0	0.689144	0.00205327	-0.752727
86220	08/08/2018--17:29:00	36.42	0	0.689144	0.00205327	-0.752727
86280	08/08/2018--17:30:00	36.39	0	0.689144	0.00205327	-0.752727
86340	08/08/2018--17:31:00	36.39	0	0.673365	0.00205327	-0.752727
86400	08/08/2018--17:32:00	36.4	0	0.689144	0.00205327	-0.752727
86460	08/08/2018--17:33:00	36.38	0	0.689144	0.0172914	-0.752727
86520	08/08/2018--17:34:00	36.38	0	0.704923	0.00205327	-0.722779
86580	08/08/2018--17:35:00	36.39	0	0.704923	0.00205327	-0.737753
86640	08/08/2018--17:36:00	36.4	0	0.704923	0.00205327	-0.737753
86700	08/08/2018--17:37:00	36.38	0	0.704923	0.00205327	-0.737753
86760	08/08/2018--17:38:00	36.4	0	0.689144	0.0325296	-0.752727
86820	08/08/2018--17:39:00	36.41	0	0.689144	0.0325296	-0.752727
86880	08/08/2018--17:40:00	36.43	0	0.720702	0.0325296	-0.707804
86940	08/08/2018--17:41:00	36.43	0	0.720702	0.0172914	-0.722779
87000	08/08/2018--17:42:00	36.43	0	0.720702	0.0172914	-0.707804
87060	08/08/2018--17:43:00	36.43	0	0.704923	0.00205327	-0.722779
87120	08/08/2018--17:44:00	36.42	0	0.689144	0.0172914	-0.752727
87180	08/08/2018--17:45:00	36.41	0	0.673365	0.0325296	-0.752727
87240	08/08/2018--17:46:00	36.41	0	0.704923	0.00205327	-0.752727
87300	08/08/2018--17:47:00	36.41	0	0.704923	0.0172914	-0.737753
87360	08/08/2018--17:48:00	36.41	0	0.704923	0.0172914	-0.737753
87420	08/08/2018--17:49:00	36.4	0	0.704923	0.0325296	-0.737753
87480	08/08/2018--17:50:00	36.41	0	0.704923	0.0172914	-0.752727
87540	08/08/2018--17:51:00	36.42	0	0.720702	0.0172914	-0.707804
87600	08/08/2018--17:52:00	36.41	0	0.736481	0.0325296	-0.737753
87660	08/08/2018--17:53:00	36.41	0	0.720702	0.0477678	-0.722779
87720	08/08/2018--17:54:00	36.46	0	0.231554	0.0477678	-0.992319
87780	08/08/2018--17:55:00	36.5	0	0.310449	0.0477678	-0.96237
87840	08/08/2018--17:56:00	36.53	0	0.310449	0.0477678	-0.977344
87900	08/08/2018--17:57:00	36.54	0	0.310449	0.0477678	-0.96237
87960	08/08/2018--17:58:00	36.56	0	0.310449	0.0477678	-0.96237
88020	08/08/2018--17:59:00	36.57	0	0.310449	0.0477678	-0.96237
88080	08/08/2018--18:00:00	36.58	0	0.310449	0.0477678	-0.96237
88140	08/08/2018--18:01:00	36.6	0	0.310449	0.0325296	-0.96237
88200	08/08/2018--18:02:00	36.62	0	0.29467	0.0325296	-0.977344
88260	08/08/2018--18:03:00	36.62	0	0.29467	0.0325296	-0.96237
88320	08/08/2018--18:04:00	36.63	0	0.29467	0.0325296	-0.977344
88380	08/08/2018--18:05:00	36.66	0	0.29467	0.0325296	-0.96237
88440	08/08/2018--18:06:00	36.69	0	0.310449	0.0172914	-0.96237
88500	08/08/2018--18:07:00	36.69	0	0.342007	0.00205327	-0.96237
88560	08/08/2018--18:08:00	36.72	0	0.357786	0.0172914	-0.947395
88620	08/08/2018--18:09:00	36.72	0	0.357786	0.00205327	-0.947395
88680	08/08/2018--18:10:00	36.73	0	0.357786	0.00205327	-0.947395
88740	08/08/2018--18:11:00	36.74	0	0.168438	0.0325296	-100.729
88800	08/08/2018--18:12:00	36.66	0	-0.652067	0.0630059	-0.767702
88860	08/08/2018--18:13:00	36.62	82	0.136881	126.682	0.115791
88920	08/08/2018--18:14:00	36.43	275	-0.0840248	0.992534	0.14574
88980	08/08/2018--18:15:00	36.27	302	-0.60473	0.184911	0.729743
89040	08/08/2018--18:16:00	36.16	133	0.0579858	103.825	-0.123801
89100	08/08/2018--18:17:00	36	108	0.15266	102.301	0.160714
89160	08/08/2018--18:18:00	35.89	145	-0.00513005	10.992	0.130765
89220	08/08/2018--18:19:00	35.77	228	-0.636288	0.367769	0.68482
89280	08/08/2018--18:20:00	35.62	3	-0.525836	0.535389	0.654871
89340	08/08/2018--18:21:00	35.48	204	0.15266	119.063	-0.168724
89400	08/08/2018--18:22:00	35.46	252	-0.588952	0.687771	0.370356
89460	08/08/2018--18:23:00	35.47	211	-0.620509	0.687771	0.370356
89520	08/08/2018--18:24:00	35.37	128	-0.525836	0.901105	0.130765
89580	08/08/2018--18:25:00	35.37	199	-0.320709	0.946819	0.14574
89640	08/08/2018--18:26:00	35.38	248	-0.478499	0.306817	0.81959
89700	08/08/2018--18:27:00	35.39	438	0.0106489	108.396	-0.0938516
89760	08/08/2018--18:28:00	35.42	374	-0.510057	0.718247	0.325433
89820	08/08/2018--18:29:00	35.45	30	-0.76252	0.154435	0.654871
89880	08/08/2018--18:30:00	35.46	211	0.278891	0.946819	0.0109695
89940	08/08/2018--18:31:00	35.48	169	-0.352267	0.794438	0.475178
90000	08/08/2018--18:32:00	35.63	0	0.0264279	100.777	-0.0639027
90060	08/08/2018--18:33:00	35.81	44	-0.289151	0.946819	0.025944
90120	08/08/2018--18:34:00	35.86	103	-0.00513005	100.777	-0.00400492
90180	08/08/2018--18:35:00	35.82	39	-0.557394	0.504913	0.654871
90240	08/08/2018--18:36:00	35.82	360	0.15266	0.977296	-0.228622
90300	08/08/2018--18:37:00	35.83	162	-0.020909	105.349	-0.0189794
90360	08/08/2018--18:38:00	35.79	84	-0.131362	0.992534	0.0558929
90420	08/08/2018--18:39:00	35.8	62	-0.636288	0.733485	0.235586
90480	08/08/2018--18:40:00	35.81	72	-0.0682459	105.349	-0.00400492
90540	08/08/2018--18:41:00	35.82	337	0.0264279	103.825	0.0558929
90600	08/08/2018--18:42:00	35.85	269	-0.431162	0.901105	0.160714
90660	08/08/2018--18:43:00	35.85	30	-0.541615	0.703009	0.325433
90720	08/08/2018--18:44:00	35.86	66	-0.352267	0.885867	0.14574
90780	08/08/2018--18:45:00	35.86	76	-0.368046	0.824914	0.445229
90840	08/08/2018--18:46:00	35.88	135	-0.841415	0.139197	0.654871
90900	08/08/2018--18:47:00	35.84	209	0.29467	0.916343	0.355382
90960	08/08/2018--18:48:00	35.86	233	0.0264279	116.015	-0.198673
91020	08/08/2018--18:49:00	35.84	196	-0.178699	120.587	0.235586
91080	08/08/2018--18:50:00	35.85	275	-0.147141	0.992534	0.0708673
91140	08/08/2018--18:51:00	35.84	208	0.263112	10.992	-0.0639027
91200	08/08/2018--18:52:00	35.86	223	-0.0682459	0.885867	0.355382
91260	08/08/2018--18:53:00	35.86	260	0.278891	0.931581	-0.333443
91320	08/08/2018--18:54:00	36.31	24	-0.00513005	0.870629	0.0409184
91380	08/08/2018--18:55:00	36.67	75	0.168438	0.931581	-0.333443
91440	08/08/2018--18:56:00	36.8	32	0.278891	0.931581	-0.333443
91500	08/08/2018--18:57:00	36.83	304	0.278891	0.931581	-0.363392
91560	08/08/2018--18:58:00	36.67	18	0.0895437	100.777	-0.213647
91620	08/08/2018--18:59:00	36.67	50	0.357786	0.885867	-0.42329
91680	08/08/2018--19:00:00	36.79	55	0.278891	0.946819	-0.318468
91740	08/08/2018--19:01:00	36.92	148	0.310449	0.931581	-0.393341
91800	08/08/2018--19:02:00	37.04	94	0.168438	0.962058	-0.348417
91860	08/08/2018--19:03:00	37.06	90	0.215775	0.946819	-0.378366
91920	08/08/2018--19:04:00	37.13	48	0.199996	0.946819	-0.288519
91980	08/08/2018--19:05:00	37.08	287	-0.289151	0.946819	0.0858418
92040	08/08/2018--19:06:00	36.89	184	0.263112	0.885867	0.430254
92100	08/08/2018--19:07:00	36.75	429	-0.0998038	0.748723	-0.0938516
92160	08/08/2018--19:08:00	36.63	113	-0.00513005	0.946819	-0.0189794
92220	08/08/2018--19:09:00	36.53	201	-0.0840248	0.992534	0.190663
92280	08/08/2018--19:10:00	36.37	1	-0.115583	0.977296	0.160714
92340	08/08/2018--19:11:00	36.22	1	-0.0998038	0.977296	0.14574
92400	08/08/2018--19:12:00	36.11	0	0.0106489	0.977296	0.220612
92460	08/08/2018--19:13:00	35.99	148	-0.226035	0.977296	-0.0489283
92520	08/08/2018--19:14:00	35.92	81	-0.0840248	105.349	0.130765
92580	08/08/2018--19:15:00	35.85	149	-0.30493	0.870629	0.325433
92640	08/08/2018--19:16:00	35.75	0	-0.131362	0.962058	0.265535
92700	08/08/2018--19:17:00	35.66	0	-0.257593	0.931581	0.265535
92760	08/08/2018--19:18:00	35.56	0	-0.289151	0.962058	0.190663
92820	08/08/2018--19:19:00	35.48	0	-0.147141	0.977296	0.175688
92880	08/08/2018--19:20:00	35.44	0	-0.0840248	0.992534	0.160714
92940	08/08/2018--19:21:00	35.37	2	0.168438	0.946819	0.0858418
93000	08/08/2018--19:22:00	35.34	8	0.562912	0.7792	-0.393341
93060	08/08/2018--19:23:00	35.29	86	-0.178699	0.626818	0.744718
93120	08/08/2018--19:24:00	35.28	119	0.231554	0.992534	0.160714
93180	08/08/2018--19:25:00	35.24	0	-0.147141	0.946819	0.295484
93240	08/08/2018--19:26:00	35.21	0	-0.226035	0.916343	0.310459
93300	08/08/2018--19:27:00	35.15	0	-0.30493	0.763961	0.565024
93360	08/08/2018--19:28:00	35.13	2	0.29467	0.901105	-0.468213
93420	08/08/2018--19:29:00	35.15	0	0.199996	0.885867	-0.468213
93480	08/08/2018--19:30:00	35.21	234	-0.0998038	0.977296	0.115791
93540	08/08/2018--19:31:00	35.22	292	0.184217	100.777	0.115791
93600	08/08/2018--19:32:00	35.22	47	-0.210257	0.931581	0.325433
93660	08/08/2018--19:33:00	35.21	16	0.184217	102.301	0.235586
93720	08/08/2018--19:34:00	35.13	2	-0.273372	0.870629	0.370356
93780	08/08/2018--19:35:00	35.07	9	-0.273372	0.901105	0.310459
93840	08/08/2018--19:36:00	35.04	0	-0.273372	0.718247	0.579999
93900	08/08/2018--19:37:00	34.99	2	-0.210257	0.85539	0.460203
93960	08/08/2018--19:38:00	34.96	0	-0.0840248	0.977296	0.250561
94020	08/08/2018--19:39:00	34.91	4	-0.273372	0.870629	0.340407
94080	08/08/2018--19:40:00	34.88	0	-0.257593	0.885867	0.385331
94140	08/08/2018--19:41:00	34.86	4	0.342007	0.85539	0.430254
94200	08/08/2018--19:42:00	34.81	5	0.405123	0.85539	0.370356
94260	08/08/2018--19:43:00	34.79	4	0.436681	0.85539	0.340407
94320	08/08/2018--19:44:00	34.75	0	-0.194478	0.916343	0.355382
94380	08/08/2018--19:45:00	34.69	0	-0.273372	0.870629	0.385331
94440	08/08/2018--19:46:00	34.64	0	-0.273372	0.870629	0.370356
94500	08/08/2018--19:47:00	34.59	0	-0.226035	0.885867	0.370356
94560	08/08/2018--19:48:00	34.59	0	0.484018	0.870629	-0.273545
94620	08/08/2018--19:49:00	34.62	0	0.468239	0.85539	-0.318468
94680	08/08/2018--19:50:00	34.66	210	0.0106489	0.992534	0.190663
94740	08/08/2018--19:51:00	34.76	9	-0.383825	0.885867	0.370356
94800	08/08/2018--19:52:00	34.86	143	0.0737647	0.916343	0.235586
94860	08/08/2018--19:53:00	34.88	206	-0.510057	0.00205327	0.864513
94920	08/08/2018--19:54:00	34.8	158	0.199996	0.962058	-0.258571
94980	08/08/2018--19:55:00	34.79	0	0.215775	0.962058	-0.258571
95040	08/08/2018--19:56:00	34.87	0	0.199996	0.946819	-0.303494
95100	08/08/2018--19:57:00	34.99	0	0.263112	0.946819	-0.288519
95160	08/08/2018--19:58:00	35.08	1	0.326228	0.931581	-0.288519
95220	08/08/2018--19:59:00	35.15	0	0.326228	0.931581	-0.273545
95280	08/08/2018--20:00:00	35.17	1	0.231554	0.916343	-0.393341
95340	08/08/2018--20:01:00	35.25	13	0.215775	0.992534	-0.0788772
95400	08/08/2018--20:02:00	35.34	0	0.199996	0.992534	0.0109695
95460	08/08/2018--20:03:00	35.39	2	0.121102	100.777	-0.108826
95520	08/08/2018--20:04:00	35.44	18	-0.415383	0.7792	0.0708673
95580	08/08/2018--20:05:00	35.46	8	0.184217	0.962058	-0.258571
95640	08/08/2018--20:06:00	35.52	0	-0.16292	0.962058	0.190663
95700	08/08/2018--20:07:00	35.38	203	0.0895437	102.301	0.220612
95760	08/08/2018--20:08:00	35.29	153	-0.210257	100.777	0.0409184
95820	08/08/2018--20:09:00	35.24	436	0.121102	108.396	0.130765
95880	08/08/2018--20:10:00	35.17	229	0.199996	100.777	-0.348417
95940	08/08/2018--20:11:00	35.28	76	0.515576	0.931581	-0.468213
96000	08/08/2018--20:12:00	35.45	20	0.215775	0.916343	-0.363392
96060	08/08/2018--20:13:00	35.59	61	0.215775	0.901105	-0.288519
96120	08/08/2018--20:14:00	35.72	39	0.184217	0.946819	-0.363392
96180	08/08/2018--20:15:00	35.84	35	0.310449	0.901105	-0.393341
96240	08/08/2018--20:16:00	35.93	9	0.168438	0.916343	-0.408315
96300	08/08/2018--20:17:00	36.04	15	0.436681	0.901105	-0.363392
96360	08/08/2018--20:18:00	36.12	37	0.310449	0.977296	-0.288519
96420	08/08/2018--20:19:00	36.09	4	0.184217	0.931581	-0.318468
96480	08/08/2018--20:20:00	35.93	222	-0.683625	0.413484	0.55005
96540	08/08/2018--20:21:00	35.79	341	0.0422068	0.992534	0.160714
96600	08/08/2018--20:22:00	35.52	62	0.247333	0.977296	-0.243596
96660	08/08/2018--20:23:00	35.25	71	0.136881	0.977296	-0.363392
96720	08/08/2018--20:24:00	35.19	191	0.0895437	100.777	0.0708673
96780	08/08/2018--20:25:00	35.28	151	-0.383825	154.111	0.310459
96840	08/08/2018--20:26:00	35.3	302	-0.0524669	0.672532	0.729743
96900	08/08/2018--20:27:00	35.34	436	0.105323	0.840152	-0.00400492
96960	08/08/2018--20:28:00	35.36	255	0.0106489	100.777	0.0409184
97020	08/08/2018--20:29:00	35.39	76	0.0106489	108.396	0.025944
97080	08/08/2018--20:30:00	35.36	73	-0.0840248	102.301	0.0409184
97140	08/08/2018--20:31:00	35.35	217	0.0264279	0.992534	-0.00400492
97200	08/08/2018--20:32:00	35.32	113	-0.0840248	0.946819	-0.0339538
97260	08/08/2018--20:33:00	35.3	34	-0.00513005	0.977296	0.0409184
97320	08/08/2018--20:34:00	35.26	164	0.184217	0.992534	0.0558929
97380	08/08/2018--20:35:00	35.25	34	-0.478499	0.581103	0.609948
97440	08/08/2018--20:36:00	35.24	59	-0.0840248	112.968	0.160714
97500	08/08/2018--20:37:00	35.24	291	-0.352267	0.885867	0.0708673
97560	08/08/2018--20:38:00	35.23	308	-0.210257	102.301	0.0558929
97620	08/08/2018--20:39:00	35.23	94	-0.194478	0.992534	0.100816
97680	08/08/2018--20:40:00	35.28	205	0.0895437	0.824914	0.475178
97740	08/08/2018--20:41:00	35.28	258	-0.0682459	0.992534	0.0858418
97800	08/08/2018--20:42:00	35.28	219	-0.368046	0.7792	0.505126
97860	08/08/2018--20:43:00	35.31	78	-0.226035	0.840152	0.475178
97920	08/08/2018--20:44:00	35.37	189	0.0737647	103.825	0.025944
97980	08/08/2018--20:45:00	35.39	501	-0.446941	0.901105	0.0858418
98040	08/08/2018--20:46:00	35.31	26	-0.036688	0.977296	-0.273545
98100	08/08/2018--20:47:00	35.2	23	-0.178699	0.916343	0.400305
98160	08/08/2018--20:48:00	35.18	284	0.0422068	0.901105	0.370356
98220	08/08/2018--20:49:00	35.22	261	0.0264279	0.992534	-0.00400492
98280	08/08/2018--20:50:00	35.23	149	-0.241814	0.7792	0.565024
98340	08/08/2018--20:51:00	35.25	5	0.342007	0.931581	0.205637
98400	08/08/2018--20:52:00	35.25	0	0.326228	0.931581	0.250561
98460	08/08/2018--20:53:00	35.24	1	0.310449	0.946819	0.235586
98520	08/08/2018--20:54:00	35.25	0	0.278891	0.931581	0.310459
98580	08/08/2018--20:55:00	35.24	0	0.342007	0.946819	0.14574
98640	08/08/2018--20:56:00	35.25	0	0.357786	0.946819	0.115791
98700	08/08/2018--20:57:00	35.27	0	0.184217	0.977296	0.235586
98760	08/08/2018--20:58:00	35.25	5	-0.273372	0.809676	0.490152
98820	08/08/2018--20:59:00	35.21	1	-0.210257	0.85539	0.460203
98880	08/08/2018--21:00:00	35.21	0	-0.368046	0.794438	0.460203
98940	08/08/2018--21:01:00	35.19	2	0.168438	0.992534	0.14574
99000	08/08/2018--21:02:00	35.16	0	0.0737647	0.992534	0.130765
99060	08/08/2018--21:03:00	35.11	5	0.184217	0.992534	-0.123801
99120	08/08/2018--21:04:00	35.11	0	0.121102	100.777	0.0109695
99180	08/08/2018--21:05:00	35.11	1	0.199996	100.777	-0.00400492
99240	08/08/2018--21:06:00	35.06	21	-0.336488	0.7792	0.520101
99300	08/08/2018--21:07:00	35.02	0	-0.241814	0.840152	0.490152
99360	08/08/2018--21:08:00	34.99	1	-0.020909	0.962058	-0.288519
99420	08/08/2018--21:09:00	34.93	1	-0.16292	0.840152	0.520101
99480	08/08/2018--21:10:00	34.89	3	-0.0524669	0.977296	-0.243596
99540	08/08/2018--21:11:00	34.83	0	0.184217	0.885867	0.445229
99600	08/08/2018--21:12:00	34.82	0	0.168438	0.870629	0.475178
99660	08/08/2018--21:13:00	34.86	97	-0.30493	0.733485	0.594973
99720	08/08/2018--21:14:00	34.89	116	0.231554	0.962058	0.235586
99780	08/08/2018--21:15:00	34.93	61	-0.0840248	0.977296	0.205637
99840	08/08/2018--21:16:00	34.98	6	-0.00513005	102.301	-0.0339538
99900	08/08/2018--21:17:00	35.02	79	-0.241814	0.977296	0.0708673
99960	08/08/2018--21:18:00	35.04	90	0.0264279	0.901105	0.340407
100020	08/08/2018--21:19:00	35.05	154	-0.431162	0.870629	0.220612
100080	08/08/2018--21:20:00	35.04	271	-0.0840248	0.962058	-0.168724
100140	08/08/2018--21:21:00	35.05	228	0.0106489	0.946819	-0.0639027
100200	08/08/2018--21:22:00	35.06	534	0.0106489	0.885867	0.430254
100260	08/08/2018--21:23:00	35.1	65	-0.857194	0.27634	0.490152
100320	08/08/2018--21:24:00	35.13	193	0.0422068	100.777	0.0558929
100380	08/08/2018--21:25:00	35.21	278	0.136881	0.885867	0.400305
100440	08/08/2018--21:26:00	35.25	248	0.0737647	0.733485	0.0558929
100500	08/08/2018--21:27:00	35.21	266	-0.0998038	0.687771	0.714769
100560	08/08/2018--21:28:00	35.13	144	-0.210257	0.931581	-0.0639027
100620	08/08/2018--21:29:00	35.08	215	-0.0682459	100.777	-0.0339538
100680	08/08/2018--21:30:00	35.03	9	-0.0524669	0.840152	0.505126
100740	08/08/2018--21:31:00	34.98	2	-0.16292	0.977296	0.205637
100800	08/08/2018--21:32:00	35	1	-0.131362	0.916343	0.370356
100860	08/08/2018--21:33:00	34.98	223	0.105323	0.946819	0.115791
100920	08/08/2018--21:34:00	34.97	160	-0.30493	0.85539	0.41528
100980	08/08/2018--21:35:00	34.95	0	-0.178699	0.85539	0.41528
101040	08/08/2018--21:36:00	34.92	0	-0.241814	0.901105	0.325433
101100	08/08/2018--21:37:00	34.89	0	-0.241814	0.809676	0.520101
101160	08/08/2018--21:38:00	34.85	0	-0.241814	0.885867	0.41528
101220	08/08/2018--21:39:00	34.84	217	-0.289151	0.824914	0.475178
101280	08/08/2018--21:40:00	34.84	3	-0.368046	0.7792	0.490152
101340	08/08/2018--21:41:00	34.84	0	-0.368046	0.840152	0.41528
101400	08/08/2018--21:42:00	34.84	0	-0.399604	0.809676	0.41528
101460	08/08/2018--21:43:00	34.82	0	-0.273372	0.870629	0.370356
101520	08/08/2018--21:44:00	34.79	0	-0.352267	0.946819	0.295484
101580	08/08/2018--21:45:00	34.75	3	-0.257593	0.85539	0.41528
101640	08/08/2018--21:46:00	34.72	0	-0.383825	0.809676	0.400305
101700	08/08/2018--21:47:00	34.73	0	-0.494278	0.748723	0.430254
101760	08/08/2018--21:48:00	34.74	0	-0.30493	0.885867	0.340407
101820	08/08/2018--21:49:00	34.71	0	-0.178699	0.916343	0.460203
101880	08/08/2018--21:50:00	34.7	0	-0.289151	0.85539	0.430254
101940	08/08/2018--21:51:00	34.73	0	-0.178699	0.840152	0.505126
102000	08/08/2018--21:52:00	34.72	0	-0.289151	0.824914	0.445229
102060	08/08/2018--21:53:00	34.73	1	-0.30493	0.657294	0.669845
102120	08/08/2018--21:54:00	34.72	0	-0.16292	0.85539	0.490152
102180	08/08/2018--21:55:00	34.69	0	-0.194478	0.840152	0.505126
102240	08/08/2018--21:56:00	34.65	0	-0.147141	0.901105	0.370356
102300	08/08/2018--21:57:00	34.65	0	0.342007	0.885867	0.355382
102360	08/08/2018--21:58:00	34.62	0	-0.00513005	0.946819	0.430254
102420	08/08/2018--21:59:00	34.58	0	-0.0840248	0.885867	0.445229
102480	08/08/2018--22:00:00	34.57	110	0.247333	0.977296	0.130765
102540	08/08/2018--22:01:00	34.61	277	-0.0524669	103.825	0.100816
102600	08/08/2018--22:02:00	34.65	231	-0.147141	0.748723	0.520101
102660	08/08/2018--22:03:00	34.63	169	0.15266	0.977296	0.325433
102720	08/08/2018--22:04:00	34.65	211	0.0737647	102.301	0.205637
102780	08/08/2018--22:05:00	34.68	156	0.0895437	0.977296	-0.273545
102840	08/08/2018--22:06:00	34.58	0	0.231554	0.992534	-0.0788772
102900	08/08/2018--22:07:00	34.55	2	0.199996	0.901105	0.41528
102960	08/08/2018--22:08:00	34.56	0	0.15266	0.946819	0.355382
103020	08/08/2018--22:09:00	34.59	1	0.326228	0.901105	0.325433
103080	08/08/2018--22:10:00	34.62	0	0.310449	0.916343	0.325433
103140	08/08/2018--22:11:00	34.63	0	0.326228	0.977296	-0.0189794
103200	08/08/2018--22:12:00	34.67	0	0.326228	0.962058	-0.153749
103260	08/08/2018--22:13:00	34.7	0	0.310449	0.946819	-0.183698
103320	08/08/2018--22:14:00	34.68	2	0.263112	0.992534	-0.00400492
103380	08/08/2018--22:15:00	34.67	8	0.199996	0.931581	0.355382
103440	08/08/2018--22:16:00	34.71	0	0.247333	0.962058	0.220612
103500	08/08/2018--22:17:00	34.78	0	0.168438	0.931581	0.355382
103560	08/08/2018--22:18:00	34.81	0	0.168438	0.977296	0.175688
103620	08/08/2018--22:19:00	34.82	0	0.231554	0.977296	-0.183698
103680	08/08/2018--22:20:00	34.78	0	0.215775	0.977296	-0.183698
103740	08/08/2018--22:21:00	34.75	3	0.121102	0.977296	-0.258571
103800	08/08/2018--22:22:00	34.72	0	0.184217	0.977296	-0.228622
103860	08/08/2018--22:23:00	34.73	1	0.184217	0.977296	-0.228622
103920	08/08/2018--22:24:00	34.74	3	-0.16292	0.885867	0.430254
103980	08/08/2018--22:25:00	34.74	0	-0.210257	0.916343	0.385331
104040	08/08/2018--22:26:00	34.73	0	-0.036688	0.885867	0.460203
104100	08/08/2018--22:27:00	34.72	0	-0.0524669	0.885867	0.445229
104160	08/08/2018--22:28:00	34.71	2	-0.415383	0.733485	0.505126
104220	08/08/2018--22:29:00	34.7	0	-0.446941	0.733485	0.520101
104280	08/08/2018--22:30:00	34.67	1	-0.241814	0.85539	0.475178
104340	08/08/2018--22:31:00	34.61	5	-0.0682459	0.977296	-0.243596
104400	08/08/2018--22:32:00	34.56	8	-0.00513005	100.777	-0.0938516
104460	08/08/2018--22:33:00	34.56	0	-0.210257	0.931581	0.295484
104520	08/08/2018--22:34:00	34.57	1	-0.131362	0.931581	-0.348417
104580	08/08/2018--22:35:00	34.55	1	-0.115583	0.946819	-0.333443
104640	08/08/2018--22:36:00	34.57	7	-0.16292	0.916343	-0.363392
104700	08/08/2018--22:37:00	34.55	8	-0.131362	0.946819	-0.318468
104760	08/08/2018--22:38:00	34.59	0	-0.131362	0.946819	-0.333443
104820	08/08/2018--22:39:00	34.59	0	-0.131362	0.931581	-0.333443
104880	08/08/2018--22:40:00	34.63	0	-0.0840248	0.946819	-0.348417
104940	08/08/2018--22:41:00	34.67	3	-0.0998038	0.931581	-0.348417
105000	08/08/2018--22:42:00	34.68	0	-0.115583	0.931581	-0.333443
105060	08/08/2018--22:43:00	34.69	0	-0.0998038	0.931581	-0.348417
105120	08/08/2018--22:44:00	34.73	0	-0.115583	0.931581	-0.363392
105180	08/08/2018--22:45:00	34.74	0	-0.131362	0.916343	-0.378366
105240	08/08/2018--22:46:00	34.79	0	-0.131362	0.916343	-0.378366
105300	08/08/2018--22:47:00	34.76	9	-0.115583	0.962058	-0.0489283
105360	08/08/2018--22:48:00	34.75	3	0.184217	0.962058	-0.273545
105420	08/08/2018--22:49:00	34.77	0	0.199996	0.962058	-0.258571
105480	08/08/2018--22:50:00	34.78	0	0.231554	0.962058	-0.228622
105540	08/08/2018--22:51:00	34.76	0	0.263112	0.962058	-0.213647
105600	08/08/2018--22:52:00	34.77	0	0.168438	0.962058	-0.288519
105660	08/08/2018--22:53:00	34.75	0	0.247333	0.962058	-0.213647
105720	08/08/2018--22:54:00	34.7	43	0.121102	0.931581	0.370356
105780	08/08/2018--22:55:00	34.65	183	0.29467	0.901105	0.310459
105840	08/08/2018--22:56:00	34.64	220	-0.147141	0.931581	-0.0938516
105900	08/08/2018--22:57:00	34.63	342	0.0106489	0.885867	0.235586
105960	08/08/2018--22:58:00	34.66	61	-0.0840248	0.901105	0.41528
106020	08/08/2018--22:59:00	34.72	73	-0.0998038	100.777	0.0109695
106080	08/08/2018--23:00:00	34.8	436	-0.399604	0.916343	0.14574
106140	08/08/2018--23:01:00	34.85	138	0.0106489	0.962058	0.265535
106200	08/08/2018--23:02:00	34.88	160	0.184217	105.349	0.0858418
106260	08/08/2018--23:03:00	34.87	239	-0.46272	0.870629	0.220612
106320	08/08/2018--23:04:00	35	16	-0.020909	103.825	-0.0339538
106380	08/08/2018--23:05:00	35.31	34	-0.0524669	0.962058	-0.0489283
106440	08/08/2018--23:06:00	35.07	68	-0.020909	0.992534	-0.0788772
106500	08/08/2018--23:07:00	34.91	208	0.0264279	100.777	-0.0788772
106560	08/08/2018--23:08:00	34.71	167	0.957386	-0.165567	0.100816
106620	08/08/2018--23:09:00	34.6	14	0.689144	0.123959	0.699794
106680	08/08/2018--23:10:00	34.49	45	0.720702	0.230626	0.699794
106740	08/08/2018--23:11:00	34.36	77	-0.525836	0.398245	0.759692
106800	08/08/2018--23:12:00	34.23	49	-0.494278	0.44396	-0.782676
106860	08/08/2018--23:13:00	34.11	15	-0.383825	0.230626	-0.932421
106920	08/08/2018--23:14:00	34.09	0	-0.446941	0.230626	-0.887498
106980	08/08/2018--23:15:00	34.23	24	-0.46272	0.520151	-0.707804
107040	08/08/2018--23:16:00	34.22	4	-0.399604	0.10872	-0.932421
107100	08/08/2018--23:17:00	34.21	4	-0.525836	0.0782441	-0.857549
107160	08/08/2018--23:18:00	34.33	0	-0.541615	0.0782441	-0.857549
107220	08/08/2018--23:19:00	34.42	0	-0.541615	0.0782441	-0.857549
107280	08/08/2018--23:20:00	34.46	37	-0.478499	0.383007	-0.797651
107340	08/08/2018--23:21:00	34.38	102	-0.510057	0.0782441	-0.872523
107400	08/08/2018--23:22:00	34.36	1	-0.525836	0.0477678	-0.887498
107460	08/08/2018--23:23:00	34.51	0	-0.510057	0.0630059	-0.872523
107520	08/08/2018--23:24:00	34.64	0	-0.510057	0.0630059	-0.887498
107580	08/08/2018--23:25:00	34.74	14	-0.431162	0.0782441	-0.917446
107640	08/08/2018--23:26:00	34.87	6	-0.478499	0.840152	0.160714
107700	08/08/2018--23:27:00	34.93	57	0.436681	-0.0741375	-0.917446
107760	08/08/2018--23:28:00	34.9	74	-0.46272	0.169673	-0.872523
107820	08/08/2018--23:29:00	34.82	0	-0.46272	0.169673	-0.887498
107880	08/08/2018--23:30:00	34.86	0	-0.446941	0.169673	-0.887498
107940	08/08/2018--23:31:00	34.95	0	-0.478499	0.169673	-0.872523
108000	08/08/2018--23:32:00	35.04	0	-0.478499	0.184911	-0.872523
108060	08/08/2018--23:33:00	35.12	0	-0.478499	0.184911	-0.887498
108120	08/08/2018--23:34:00	35.19	2	-0.494278	0.154435	-0.872523
108180	08/08/2018--23:35:00	35.12	37	-0.557394	0.0477678	-0.857549
108240	08/08/2018--23:36:00	35.06	0	-0.557394	0.0477678	-0.842574
108300	08/08/2018--23:37:00	35.11	0	-0.573173	0.0477678	-0.842574
108360	08/08/2018--23:38:00	35.16	0	-0.557394	0.0477678	-0.857549
108420	08/08/2018--23:39:00	35.2	0	-0.557394	0.0477678	-0.842574
108480	08/08/2018--23:40:00	35.25	0	-0.557394	0.0477678	-0.842574
108540	08/08/2018--23:41:00	35.3	0	-0.557394	0.0477678	-0.842574
108600	08/08/2018--23:42:00	35.35	0	-0.557394	0.0477678	-0.842574
108660	08/08/2018--23:43:00	35.4	0	-0.557394	0.0477678	-0.842574
108720	08/08/2018--23:44:00	35.43	0	-0.557394	0.0477678	-0.842574
108780	08/08/2018--23:45:00	35.48	0	-0.557394	0.0477678	-0.842574
108840	08/08/2018--23:46:00	35.52	0	-0.557394	0.0477678	-0.842574
108900	08/08/2018--23:47:00	35.56	0	-0.557394	0.0477678	-0.842574
108960	08/08/2018--23:48:00	35.58	0	-0.557394	0.0477678	-0.842574
109020	08/08/2018--23:49:00	35.61	0	-0.557394	0.0477678	-0.842574
109080	08/08/2018--23:50:00	35.63	0	-0.557394	0.0477678	-0.842574
109140	08/08/2018--23:51:00	35.66	0	-0.557394	0.0477678	-0.842574
109200	08/08/2018--23:52:00	35.67	0	-0.557394	0.0477678	-0.842574
109260	08/08/2018--23:53:00	35.69	0	-0.557394	0.0477678	-0.842574
109320	08/08/2018--23:54:00	35.72	0	-0.557394	0.0477678	-0.842574
109380	08/08/2018--23:55:00	35.71	126	-0.241814	0.657294	0.759692
109440	08/08/2018--23:56:00	35.55	15	0.29467	0.230626	0.924411
109500	08/08/2018--23:57:00	35.41	0	0.15266	0.200149	0.969334
109560	08/08/2018--23:58:00	35.3	0	0.405123	0.169673	0.894462
109620	08/08/2018--23:59:00	35.31	6	-0.352267	0.215388	0.924411
109680	09/08/2018--00:00:00	35.21	0	-0.368046	0.215388	0.909437
109740	09/08/2018--00:01:00	35.08	0	-0.368046	0.215388	0.909437
109800	09/08/2018--00:02:00	34.92	0	-0.352267	0.215388	0.909437
109860	09/08/2018--00:03:00	34.83	0	-0.368046	0.215388	0.909437
109920	09/08/2018--00:04:00	34.76	0	-0.368046	0.215388	0.909437
109980	09/08/2018--00:05:00	34.75	0	-0.368046	0.215388	0.909437
110040	09/08/2018--00:06:00	34.71	0	-0.368046	0.200149	0.909437
110100	09/08/2018--00:07:00	34.64	0	-0.368046	0.215388	0.909437
110160	09/08/2018--00:08:00	34.59	0	-0.383825	0.200149	0.909437
110220	09/08/2018--00:09:00	34.6	0	-0.383825	0.200149	0.894462
110280	09/08/2018--00:10:00	34.56	0	-0.336488	0.230626	0.909437
110340	09/08/2018--00:11:00	34.53	2	-0.399604	0.184911	0.894462
110400	09/08/2018--00:12:00	34.51	0	-0.415383	0.184911	0.894462
110460	09/08/2018--00:13:00	34.52	0	-0.415383	0.184911	0.894462
110520	09/08/2018--00:14:00	34.53	0	-0.415383	0.200149	0.894462
110580	09/08/2018--00:15:00	34.46	0	-0.415383	0.200149	0.894462
110640	09/08/2018--00:16:00	34.44	0	-0.399604	0.200149	0.879488
110700	09/08/2018--00:17:00	34.47	0	-0.415383	0.200149	0.894462
110760	09/08/2018--00:18:00	34.43	0	-0.415383	0.200149	0.894462
110820	09/08/2018--00:19:00	34.39	0	-0.415383	0.200149	0.894462
110880	09/08/2018--00:20:00	34.32	0	-0.415383	0.200149	0.894462
110940	09/08/2018--00:21:00	34.26	0	-0.415383	0.200149	0.894462
111000	09/08/2018--00:22:00	34.2	0	-0.431162	0.200149	0.894462
111060	09/08/2018--00:23:00	34.22	0	-0.415383	0.200149	0.894462
111120	09/08/2018--00:24:00	34.17	0	-0.415383	0.200149	0.894462
111180	09/08/2018--00:25:00	34.16	0	-0.415383	0.200149	0.894462
111240	09/08/2018--00:26:00	34.18	0	-0.415383	0.200149	0.894462
111300	09/08/2018--00:27:00	34.2	0	-0.431162	0.200149	0.894462
111360	09/08/2018--00:28:00	34.16	0	-0.415383	0.184911	0.894462
111420	09/08/2018--00:29:00	34.14	0	-0.415383	0.200149	0.894462
111480	09/08/2018--00:30:00	34.14	0	-0.415383	0.184911	0.894462
111540	09/08/2018--00:31:00	34.11	0	-0.415383	0.200149	0.894462
111600	09/08/2018--00:32:00	34.07	0	-0.415383	0.184911	0.894462
111660	09/08/2018--00:33:00	34.08	0	-0.415383	0.200149	0.894462
111720	09/08/2018--00:34:00	34.11	0	-0.431162	0.200149	0.894462
111780	09/08/2018--00:35:00	34.11	0	-0.415383	0.200149	0.894462
111840	09/08/2018--00:36:00	34.12	0	-0.415383	0.200149	0.894462
111900	09/08/2018--00:37:00	34.08	0	-0.431162	0.200149	0.894462
111960	09/08/2018--00:38:00	34.06	0	-0.415383	0.184911	0.894462
112020	09/08/2018--00:39:00	34.02	0	-0.415383	0.200149	0.894462
112080	09/08/2018--00:40:00	34.01	0	-0.415383	0.200149	0.894462
112140	09/08/2018--00:41:00	34.02	0	-0.431162	0.184911	0.894462
112200	09/08/2018--00:42:00	34.02	0	-0.415383	0.184911	0.894462
112260	09/08/2018--00:43:00	34.07	0	-0.415383	0.200149	0.894462
112320	09/08/2018--00:44:00	34.09	0	-0.415383	0.200149	0.894462
112380	09/08/2018--00:45:00	34.06	0	-0.415383	0.200149	0.894462
112440	09/08/2018--00:46:00	34.08	0	-0.415383	0.184911	0.894462
112500	09/08/2018--00:47:00	34.03	0	-0.415383	0.184911	0.894462
112560	09/08/2018--00:48:00	34.02	0	-0.431162	0.200149	0.879488
112620	09/08/2018--00:49:00	34.05	0	-0.431162	0.200149	0.894462
112680	09/08/2018--00:50:00	34.15	32	-0.289151	-0.0131849	-0.96237
112740	09/08/2018--00:51:00	34.41	0	-0.273372	-0.0131849	-0.977344
112800	09/08/2018--00:52:00	34.56	0	-0.257593	-0.0131849	-0.977344
112860	09/08/2018--00:53:00	34.67	0	-0.257593	-0.0131849	-0.992319
112920	09/08/2018--00:54:00	34.77	0	-0.257593	-0.0131849	-0.977344
112980	09/08/2018--00:55:00	34.84	0	-0.257593	-0.0131849	-0.992319
113040	09/08/2018--00:56:00	34.93	0	-0.257593	0.00205327	-0.977344
113100	09/08/2018--00:57:00	34.98	0	-0.257593	-0.0131849	-0.992319
113160	09/08/2018--00:58:00	35.02	0	-0.257593	0.00205327	-0.977344
113220	09/08/2018--00:59:00	35.09	0	-0.257593	-0.0131849	-0.977344
113280	09/08/2018--01:00:00	35.13	0	-0.241814	-0.0131849	-0.992319
113340	09/08/2018--01:01:00	35.18	0	-0.273372	-0.0284231	-0.977344
113400	09/08/2018--01:02:00	35.21	0	-0.273372	-0.0284231	-0.977344
113460	09/08/2018--01:03:00	35.27	0	-0.257593	-0.0284231	-0.977344
113520	09/08/2018--01:04:00	35.3	0	-0.273372	-0.0284231	-0.977344
113580	09/08/2018--01:05:00	35.33	0	-0.273372	-0.0284231	-0.977344
113640	09/08/2018--01:06:00	35.39	18	0.310449	-0.0588994	-0.96237
113700	09/08/2018--01:07:00	35.43	0	0.326228	-0.0741375	-0.96237
113760	09/08/2018--01:08:00	35.44	0	0.310449	-0.0741375	-0.96237
113820	09/08/2018--01:09:00	35.45	87	0.326228	0.916343	-0.153749
113880	09/08/2018--01:10:00	35.34	69	-0.320709	0.27634	0.909437
113940	09/08/2018--01:11:00	35.28	0	-0.320709	0.27634	0.909437
114000	09/08/2018--01:12:00	35.25	0	-0.336488	0.291578	0.909437
114060	09/08/2018--01:13:00	35.23	0	-0.336488	0.27634	0.909437
114120	09/08/2018--01:14:00	35.21	0	-0.336488	0.291578	0.909437
114180	09/08/2018--01:15:00	35.21	0	-0.336488	0.291578	0.894462
114240	09/08/2018--01:16:00	35.18	0	-0.336488	0.291578	0.894462
114300	09/08/2018--01:17:00	35.17	0	-0.336488	0.291578	0.909437
114360	09/08/2018--01:18:00	35.17	0	-0.336488	0.291578	0.894462
114420	09/08/2018--01:19:00	35.18	0	-0.336488	0.291578	0.909437
114480	09/08/2018--01:20:00	35.16	0	-0.336488	0.291578	0.894462
114540	09/08/2018--01:21:00	35.14	0	-0.336488	0.291578	0.894462
114600	09/08/2018--01:22:00	35.14	0	-0.336488	0.291578	0.894462
114660	09/08/2018--01:23:00	35.17	0	-0.336488	0.291578	0.909437
114720	09/08/2018--01:24:00	35.15	0	-0.336488	0.291578	0.894462
114780	09/08/2018--01:25:00	35.17	0	-0.336488	0.291578	0.894462
114840	09/08/2018--01:26:00	35.17	0	-0.336488	0.291578	0.894462
114900	09/08/2018--01:27:00	35.15	0	-0.336488	0.291578	0.894462
114960	09/08/2018--01:28:00	35.14	0	-0.336488	0.291578	0.909437
115020	09/08/2018--01:29:00	35.16	0	-0.336488	0.291578	0.894462
115080	09/08/2018--01:30:00	35.15	0	-0.336488	0.291578	0.894462
115140	09/08/2018--01:31:00	35.14	0	-0.336488	0.291578	0.909437
115200	09/08/2018--01:32:00	35.15	0	-0.336488	0.291578	0.894462
115260	09/08/2018--01:33:00	35.15	0	-0.336488	0.291578	0.894462
115320	09/08/2018--01:34:00	35.15	0	-0.336488	0.291578	0.909437
115380	09/08/2018--01:35:00	35.16	0	-0.336488	0.291578	0.909437
115440	09/08/2018--01:36:00	35.17	0	-0.336488	0.27634	0.909437
115500	09/08/2018--01:37:00	35.16	0	-0.336488	0.27634	0.894462
115560	09/08/2018--01:38:00	35.18	0	-0.336488	0.291578	0.909437
115620	09/08/2018--01:39:00	35.2	0	-0.336488	0.291578	0.894462
115680	09/08/2018--01:40:00	35.2	0	-0.336488	0.291578	0.894462
115740	09/08/2018--01:41:00	35.22	0	-0.336488	0.291578	0.894462
115800	09/08/2018--01:42:00	35.2	0	-0.336488	0.291578	0.894462
115860	09/08/2018--01:43:00	35.21	0	-0.336488	0.291578	0.909437
115920	09/08/2018--01:44:00	35.21	0	-0.336488	0.291578	0.894462
115980	09/08/2018--01:45:00	35.23	0	-0.336488	0.291578	0.894462
116040	09/08/2018--01:46:00	35.23	0	-0.336488	0.291578	0.894462
116100	09/08/2018--01:47:00	35.25	0	-0.336488	0.291578	0.894462
116160	09/08/2018--01:48:00	35.25	0	-0.336488	0.291578	0.909437
116220	09/08/2018--01:49:00	35.26	0	-0.336488	0.291578	0.894462
116280	09/08/2018--01:50:00	35.27	0	-0.336488	0.291578	0.894462
116340	09/08/2018--01:51:00	35.29	0	-0.336488	0.291578	0.894462
116400	09/08/2018--01:52:00	35.29	0	-0.336488	0.291578	0.894462
116460	09/08/2018--01:53:00	35.31	0	-0.336488	0.291578	0.909437
116520	09/08/2018--01:54:00	35.29	0	-0.336488	0.291578	0.894462
116580	09/08/2018--01:55:00	35.31	0	-0.478499	0.306817	0.81959
116640	09/08/2018--01:56:00	35.34	0	-0.494278	0.306817	0.81959
116700	09/08/2018--01:57:00	35.36	0	-0.494278	0.306817	0.81959
116760	09/08/2018--01:58:00	35.35	0	-0.494278	0.306817	0.81959
116820	09/08/2018--01:59:00	35.37	0	-0.494278	0.306817	0.81959
116880	09/08/2018--02:00:00	35.36	0	-0.478499	0.306817	0.81959
116940	09/08/2018--02:01:00	35.36	0	-0.494278	0.306817	0.81959
117000	09/08/2018--02:02:00	35.39	0	-0.494278	0.306817	0.81959
117060	09/08/2018--02:03:00	35.38	0	-0.494278	0.306817	0.81959
117120	09/08/2018--02:04:00	35.39	0	-0.494278	0.306817	0.81959
117180	09/08/2018--02:05:00	35.38	0	-0.494278	0.306817	0.81959
117240	09/08/2018--02:06:00	35.36	2	-0.967647	0.245864	0.14574
117300	09/08/2018--02:07:00	35.39	0	-0.967647	0.245864	0.14574
117360	09/08/2018--02:08:00	35.37	0	-0.951868	0.261102	0.160714
117420	09/08/2018--02:09:00	35.35	0	-0.951868	0.245864	0.14574
117480	09/08/2018--02:10:00	35.34	0	-0.951868	0.261102	0.14574
117540	09/08/2018--02:11:00	35.37	0	-0.967647	0.245864	0.130765
117600	09/08/2018--02:12:00	35.35	0	-0.967647	0.245864	0.14574
117660	09/08/2018--02:13:00	35.34	0	-0.951868	0.261102	0.14574
117720	09/08/2018--02:14:00	35.34	0	-0.967647	0.245864	0.14574
117780	09/08/2018--02:15:00	35.31	0	-0.967647	0.245864	0.14574
117840	09/08/2018--02:16:00	35.3	0	-0.951868	0.261102	0.14574
117900	09/08/2018--02:17:00	35.29	0	-0.967647	0.245864	0.14574
117960	09/08/2018--02:18:00	35.28	0	-0.967647	0.245864	0.14574
118020	09/08/2018--02:19:00	35.25	0	-0.967647	0.261102	0.14574
118080	09/08/2018--02:20:00	35.24	0	-0.967647	0.261102	0.130765
118140	09/08/2018--02:21:00	35.23	0	-0.967647	0.261102	0.130765
118200	09/08/2018--02:22:00	35.24	0	-0.967647	0.261102	0.130765
118260	09/08/2018--02:23:00	35.23	0	-0.967647	0.261102	0.14574
118320	09/08/2018--02:24:00	35.25	0	-0.983425	0.245864	0.115791
118380	09/08/2018--02:25:00	35.22	0	-0.967647	0.261102	0.130765
118440	09/08/2018--02:26:00	35.23	0	-0.951868	0.261102	0.130765
118500	09/08/2018--02:27:00	35.21	0	-0.951868	0.245864	0.14574
118560	09/08/2018--02:28:00	35.23	0	-0.951868	0.245864	0.160714
118620	09/08/2018--02:29:00	35.2	0	-0.951868	0.245864	0.14574
118680	09/08/2018--02:30:00	35.21	0	-0.951868	0.261102	0.160714
118740	09/08/2018--02:31:00	35.22	0	-0.951868	0.261102	0.14574
118800	09/08/2018--02:32:00	35.2	0	-0.951868	0.261102	0.14574
118860	09/08/2018--02:33:00	35.2	0	-0.951868	0.261102	0.14574
118920	09/08/2018--02:34:00	35.21	0	-0.967647	0.245864	0.14574
118980	09/08/2018--02:35:00	35.19	0	-0.951868	0.261102	0.14574
119040	09/08/2018--02:36:00	35.2	0	-0.967647	0.261102	0.14574
119100	09/08/2018--02:37:00	35.2	0	-0.967647	0.261102	0.14574
119160	09/08/2018--02:38:00	35.19	0	-0.951868	0.261102	0.130765
119220	09/08/2018--02:39:00	35.2	0	-0.967647	0.261102	0.14574
119280	09/08/2018--02:40:00	35.19	0	-0.951868	0.261102	0.130765
119340	09/08/2018--02:41:00	35.2	0	-0.951868	0.261102	0.14574
119400	09/08/2018--02:42:00	35.2	0	-0.967647	0.261102	0.130765
119460	09/08/2018--02:43:00	35.2	0	-0.951868	0.261102	0.160714
119520	09/08/2018--02:44:00	35.22	0	-0.951868	0.261102	0.14574
119580	09/08/2018--02:45:00	35.21	0	-0.967647	0.261102	0.14574
119640	09/08/2018--02:46:00	35.22	0	-0.951868	0.261102	0.160714
119700	09/08/2018--02:47:00	35.2	0	-0.967647	0.261102	0.14574
119760	09/08/2018--02:48:00	35.2	0	-0.951868	0.261102	0.160714
119820	09/08/2018--02:49:00	35.23	0	-0.951868	0.245864	0.14574
119880	09/08/2018--02:50:00	35.22	0	-0.951868	0.245864	0.160714
119940	09/08/2018--02:51:00	35.22	0	-0.967647	0.261102	0.14574
120000	09/08/2018--02:52:00	35.22	0	-0.951868	0.261102	0.160714
120060	09/08/2018--02:53:00	35.21	0	-0.951868	0.261102	0.14574
120120	09/08/2018--02:54:00	35.2	0	-0.951868	0.261102	0.160714
120180	09/08/2018--02:55:00	35.2	0	-0.951868	0.261102	0.160714
120240	09/08/2018--02:56:00	35.19	0	-0.951868	0.261102	0.14574
120300	09/08/2018--02:57:00	35.2	4	-0.431162	0.215388	0.879488
120360	09/08/2018--02:58:00	35.17	0	-0.431162	0.215388	0.879488
120420	09/08/2018--02:59:00	35.14	0	-0.431162	0.215388	0.879488
120480	09/08/2018--03:00:00	35.16	0	-0.415383	0.215388	0.894462
120540	09/08/2018--03:01:00	35.16	0	-0.431162	0.215388	0.879488
120600	09/08/2018--03:02:00	35.16	0	-0.431162	0.215388	0.879488
120660	09/08/2018--03:03:00	35.15	0	-0.415383	0.215388	0.879488
120720	09/08/2018--03:04:00	35.15	0	-0.415383	0.215388	0.894462
120780	09/08/2018--03:05:00	35.16	0	-0.415383	0.215388	0.879488
120840	09/08/2018--03:06:00	35.16	1	-0.399604	0.215388	0.894462
120900	09/08/2018--03:07:00	35.15	0	-0.399604	0.215388	0.894462
120960	09/08/2018--03:08:00	35.19	0	-0.415383	0.230626	0.894462
121020	09/08/2018--03:09:00	35.16	0	-0.415383	0.230626	0.894462
121080	09/08/2018--03:10:00	35.16	0	-0.415383	0.215388	0.894462
121140	09/08/2018--03:11:00	35.15	0	-0.399604	0.230626	0.894462
121200	09/08/2018--03:12:00	35.17	0	-0.415383	0.230626	0.879488
121260	09/08/2018--03:13:00	35.17	0	-0.415383	0.230626	0.879488
121320	09/08/2018--03:14:00	35.18	0	-0.415383	0.215388	0.894462
121380	09/08/2018--03:15:00	35.18	0	-0.415383	0.215388	0.879488
121440	09/08/2018--03:16:00	35.17	0	-0.415383	0.230626	0.894462
121500	09/08/2018--03:17:00	35.17	0	-0.415383	0.230626	0.894462
121560	09/08/2018--03:18:00	35.17	0	-0.415383	0.230626	0.894462
121620	09/08/2018--03:19:00	35.16	0	-0.415383	0.215388	0.879488
121680	09/08/2018--03:20:00	35.16	0	-0.415383	0.230626	0.894462
121740	09/08/2018--03:21:00	35.16	0	-0.415383	0.230626	0.879488
121800	09/08/2018--03:22:00	35.15	0	-0.415383	0.230626	0.879488
121860	09/08/2018--03:23:00	35.15	0	-0.415383	0.230626	0.879488
121920	09/08/2018--03:24:00	35.15	0	-0.415383	0.230626	0.879488
121980	09/08/2018--03:25:00	35.13	0	-0.415383	0.230626	0.879488
122040	09/08/2018--03:26:00	35.14	0	-0.415383	0.230626	0.879488
122100	09/08/2018--03:27:00	35.11	0	-0.415383	0.230626	0.879488
122160	09/08/2018--03:28:00	35.11	0	-0.415383	0.230626	0.879488
122220	09/08/2018--03:29:00	35.12	0	-0.415383	0.215388	0.879488
122280	09/08/2018--03:30:00	35.1	0	-0.415383	0.230626	0.879488
122340	09/08/2018--03:31:00	35.11	0	-0.415383	0.230626	0.879488
122400	09/08/2018--03:32:00	35.11	0	-0.415383	0.230626	0.879488
122460	09/08/2018--03:33:00	35.1	1	-0.525836	0.27634	0.804615
122520	09/08/2018--03:34:00	35.09	0	-0.525836	0.27634	0.804615
122580	09/08/2018--03:35:00	35.13	14	-0.967647	0.27634	-0.0639027
122640	09/08/2018--03:36:00	35.17	0	-0.936089	0.306817	-0.228622
122700	09/08/2018--03:37:00	35.2	0	-0.92031	0.306817	-0.228622
122760	09/08/2018--03:38:00	35.23	0	-0.92031	0.291578	-0.243596
122820	09/08/2018--03:39:00	35.23	0	-0.92031	0.291578	-0.258571
122880	09/08/2018--03:40:00	35.23	0	-0.92031	0.306817	-0.258571
122940	09/08/2018--03:41:00	35.25	0	-0.92031	0.306817	-0.258571
123000	09/08/2018--03:42:00	35.26	0	-0.92031	0.291578	-0.258571
123060	09/08/2018--03:43:00	35.27	0	-0.92031	0.306817	-0.273545
123120	09/08/2018--03:44:00	35.27	0	-0.904531	0.306817	-0.273545
123180	09/08/2018--03:45:00	35.28	0	-0.904531	0.306817	-0.288519
123240	09/08/2018--03:46:00	35.29	0	-0.904531	0.322055	-0.288519
123300	09/08/2018--03:47:00	35.29	0	-0.904531	0.322055	-0.288519
123360	09/08/2018--03:48:00	35.31	0	-0.904531	0.322055	-0.288519
123420	09/08/2018--03:49:00	35.3	0	-0.904531	0.322055	-0.288519
123480	09/08/2018--03:50:00	35.3	0	-0.904531	0.322055	-0.288519
123540	09/08/2018--03:51:00	35.32	0	-0.904531	0.322055	-0.288519
123600	09/08/2018--03:52:00	35.32	0	-0.904531	0.322055	-0.288519
123660	09/08/2018--03:53:00	35.34	0	-0.904531	0.322055	-0.273545
123720	09/08/2018--03:54:00	35.35	0	-0.904531	0.306817	-0.288519
123780	09/08/2018--03:55:00	35.34	0	-0.904531	0.322055	-0.288519
123840	09/08/2018--03:56:00	35.34	0	-0.904531	0.322055	-0.288519
123900	09/08/2018--03:57:00	35.37	0	-0.904531	0.322055	-0.288519
123960	09/08/2018--03:58:00	35.37	0	-0.904531	0.322055	-0.303494
124020	09/08/2018--03:59:00	35.38	0	-0.904531	0.322055	-0.288519
124080	09/08/2018--04:00:00	35.36	0	-0.904531	0.322055	-0.288519
124140	09/08/2018--04:01:00	35.39	0	-0.904531	0.322055	-0.288519
124200	09/08/2018--04:02:00	35.4	0	-0.904531	0.322055	-0.303494
124260	09/08/2018--04:03:00	35.41	0	-0.904531	0.322055	-0.303494
124320	09/08/2018--04:04:00	35.39	1	-0.636288	0.474436	0.624922
124380	09/08/2018--04:05:00	35.35	0	-0.636288	0.459198	0.624922
124440	09/08/2018--04:06:00	35.32	2	-0.636288	0.459198	0.609948
124500	09/08/2018--04:07:00	35.28	19	-0.557394	0.0934822	-0.842574
124560	09/08/2018--04:08:00	35.3	0	-0.557394	0.10872	-0.842574
124620	09/08/2018--04:09:00	35.42	28	0.720702	0.00205327	-0.722779
124680	09/08/2018--04:10:00	35.57	0	0.720702	0.00205327	-0.722779
124740	09/08/2018--04:11:00	35.69	0	0.704923	0.00205327	-0.722779
124800	09/08/2018--04:12:00	35.77	0	0.704923	0.00205327	-0.722779
124860	09/08/2018--04:13:00	35.8	0	0.704923	0.00205327	-0.722779
124920	09/08/2018--04:14:00	35.82	0	0.720702	0.00205327	-0.722779
124980	09/08/2018--04:15:00	35.88	0	0.704923	0.00205327	-0.722779
125040	09/08/2018--04:16:00	35.89	0	0.720702	0.0172914	-0.722779
125100	09/08/2018--04:17:00	35.91	0	0.704923	0.00205327	-0.722779
125160	09/08/2018--04:18:00	35.92	0	0.720702	0.00205327	-0.722779
125220	09/08/2018--04:19:00	35.93	0	0.720702	0.00205327	-0.722779
125280	09/08/2018--04:20:00	35.94	0	0.704923	0.00205327	-0.722779
125340	09/08/2018--04:21:00	35.95	0	0.720702	0.0172914	-0.722779
125400	09/08/2018--04:22:00	35.98	0	0.720702	0.0172914	-0.722779
125460	09/08/2018--04:23:00	35.98	0	0.720702	0.0172914	-0.722779
125520	09/08/2018--04:24:00	35.98	0	0.720702	0.00205327	-0.722779
125580	09/08/2018--04:25:00	36	0	0.720702	0.00205327	-0.722779
125640	09/08/2018--04:26:00	36.01	0	0.720702	0.0172914	-0.722779
125700	09/08/2018--04:27:00	36.02	0	0.720702	0.0172914	-0.722779
125760	09/08/2018--04:28:00	36.02	0	0.673365	0.0325296	-0.752727
125820	09/08/2018--04:29:00	36.02	0	0.689144	0.139197	-0.737753
125880	09/08/2018--04:30:00	36.07	0	0.689144	0.139197	-0.737753
125940	09/08/2018--04:31:00	36.1	0	0.689144	0.139197	-0.737753
126000	09/08/2018--04:32:00	36.13	0	0.689144	0.139197	-0.722779
126060	09/08/2018--04:33:00	36.15	0	0.689144	0.139197	-0.737753
126120	09/08/2018--04:34:00	36.18	0	0.689144	0.139197	-0.737753
126180	09/08/2018--04:35:00	36.18	0	0.704923	0.139197	-0.737753
126240	09/08/2018--04:36:00	36.2	0	0.689144	0.139197	-0.737753
126300	09/08/2018--04:37:00	36.21	0	0.689144	0.139197	-0.737753
126360	09/08/2018--04:38:00	36.23	0	0.689144	0.139197	-0.737753
126420	09/08/2018--04:39:00	36.25	0	0.689144	0.139197	-0.722779
126480	09/08/2018--04:40:00	36.25	0	0.689144	0.123959	-0.737753
126540	09/08/2018--04:41:00	36.25	0	0.689144	0.123959	-0.752727
126600	09/08/2018--04:42:00	36.29	0	0.689144	0.139197	-0.737753
126660	09/08/2018--04:43:00	36.3	0	0.689144	0.123959	-0.752727
126720	09/08/2018--04:44:00	36.3	0	0.689144	0.123959	-0.752727
126780	09/08/2018--04:45:00	36.31	0	0.689144	0.123959	-0.752727
126840	09/08/2018--04:46:00	36.31	0	0.689144	0.139197	-0.752727
126900	09/08/2018--04:47:00	36.34	0	0.689144	0.123959	-0.737753
126960	09/08/2018--04:48:00	36.33	0	0.689144	0.123959	-0.737753
127020	09/08/2018--04:49:00	36.34	10	-0.620509	0.154435	-0.782676
127080	09/08/2018--04:50:00	36.35	0	-0.0998038	0.154435	-0.992319
127140	09/08/2018--04:51:00	36.37	11	-0.794078	0.291578	-0.513136
127200	09/08/2018--04:52:00	36.36	0	-0.794078	0.291578	-0.528111
127260	09/08/2018--04:53:00	36.34	0	-0.809857	0.306817	-0.528111
127320	09/08/2018--04:54:00	36.32	0	-0.809857	0.306817	-0.513136
127380	09/08/2018--04:55:00	36.31	0	-0.794078	0.306817	-0.528111
127440	09/08/2018--04:56:00	36.31	0	-0.809857	0.306817	-0.528111
127500	09/08/2018--04:57:00	36.29	0	-0.794078	0.306817	-0.513136
127560	09/08/2018--04:58:00	36.27	0	-0.809857	0.291578	-0.513136
127620	09/08/2018--04:59:00	36.26	0	-0.794078	0.306817	-0.528111
127680	09/08/2018--05:00:00	36.25	0	-0.794078	0.306817	-0.513136
