# Supplementary material for: A randomized cross-over trial investigating differences in 24-h personal air and skin temperatures using wearable sensors between two climatologically contrasting settings
Source: Sci Rep. 2021 Nov 10;11:22020. doi: 10.1038/s41598-021-01180-y (PMC8580978; doi:10.1038/s41598-021-01180-y)
Supplement: Supplementary file 2 — Supplementary Data. [file 41598_2021_1180_MOESM2_ESM.zip › New folder/new/T29_S2new.csv]

Index	Date	Temperature	Activity	X-axis	Y-axis	Z-axis	Marker
56040	18/08/2018--05:00:00	35.02	0	0.364762	-0.115845	-0.945934
56100	18/08/2018--05:01:00	35.11	0	0.364762	-0.100888	-0.960883
56160	18/08/2018--05:02:00	35.12	0	0.364762	-0.100888	-0.960883
56220	18/08/2018--05:03:00	35.16	0	0.364762	-0.100888	-0.945934
56280	18/08/2018--05:04:00	35.14	0	0.364762	-0.100888	-0.960883
56340	18/08/2018--05:05:00	35.14	0	0.364762	-0.100888	-0.945934
56400	18/08/2018--05:06:00	35.16	0	0.364762	-0.100888	-0.960883
56460	18/08/2018--05:07:00	35.16	0	0.364762	-0.100888	-0.945934
56520	18/08/2018--05:08:00	35.16	0	0.364762	-0.100888	-0.945934
56580	18/08/2018--05:09:00	35.15	89	0.0263297	100.588	-0.048959
56640	18/08/2018--05:10:00	34.9	194	-0.0505868	0.946059	-0.407749
56700	18/08/2018--05:11:00	34.73	113	0.980094	0.243109	-0.183505
56760	18/08/2018--05:12:00	34.71	10	-0.665919	0.258065	0.69852
56820	18/08/2018--05:13:00	34.72	0	-0.619769	0.228152	0.743368
56880	18/08/2018--05:14:00	34.76	2	-0.665919	0.243109	0.69852
56940	18/08/2018--05:15:00	34.8	0	-0.665919	0.243109	0.69852
57000	18/08/2018--05:16:00	34.85	0	-0.665919	0.243109	0.69852
57060	18/08/2018--05:17:00	34.87	13	-100.435	0.542237	-0.228354
57120	18/08/2018--05:18:00	34.76	80	-0.127503	0.0785885	-102.068
57180	18/08/2018--05:19:00	34.43	0	0.134013	0.0636321	-102.068
57240	18/08/2018--05:20:00	34.47	124	-0.281336	0.946059	-0.318051
57300	18/08/2018--05:21:00	34.46	100	-0.589002	0.497367	0.623772
57360	18/08/2018--05:22:00	34.47	0	-0.619769	0.332847	0.68357
57420	18/08/2018--05:23:00	34.52	0	-0.635152	0.332847	0.68357
57480	18/08/2018--05:24:00	34.59	0	-0.635152	0.332847	0.668621
57540	18/08/2018--05:25:00	34.65	0	-0.635152	0.317891	0.668621
57600	18/08/2018--05:26:00	34.72	0	-0.650535	0.317891	0.668621
57660	18/08/2018--05:27:00	34.78	0	-0.650535	0.317891	0.668621
57720	18/08/2018--05:28:00	34.8	0	-0.650535	0.317891	0.668621
57780	18/08/2018--05:29:00	34.84	0	-0.650535	0.302934	0.68357
57840	18/08/2018--05:30:00	34.89	0	-0.650535	0.302934	0.68357
57900	18/08/2018--05:31:00	34.92	0	-0.650535	0.302934	0.668621
57960	18/08/2018--05:32:00	34.94	0	-0.650535	0.317891	0.68357
58020	18/08/2018--05:33:00	34.96	0	-0.650535	0.302934	0.668621
58080	18/08/2018--05:34:00	34.98	0	-0.650535	0.302934	0.68357
58140	18/08/2018--05:35:00	35	0	-0.650535	0.302934	0.68357
58200	18/08/2018--05:36:00	35	0	-0.650535	0.302934	0.68357
58260	18/08/2018--05:37:00	35.01	0	-0.650535	0.302934	0.668621
58320	18/08/2018--05:38:00	35.02	0	-0.650535	0.302934	0.668621
58380	18/08/2018--05:39:00	35.04	0	-0.650535	0.302934	0.68357
58440	18/08/2018--05:40:00	35.05	0	-0.650535	0.302934	0.668621
58500	18/08/2018--05:41:00	35.06	0	-0.650535	0.302934	0.668621
58560	18/08/2018--05:42:00	35.05	0	-0.665919	0.347804	0.638721
58620	18/08/2018--05:43:00	35.08	2	-0.681302	0.332847	0.623772
58680	18/08/2018--05:44:00	35.1	1	-0.681302	0.332847	0.623772
58740	18/08/2018--05:45:00	35.12	0	-0.696685	0.332847	0.623772
58800	18/08/2018--05:46:00	35.13	0	-0.696685	0.317891	0.608822
58860	18/08/2018--05:47:00	35.14	0	-0.712068	0.317891	0.608822
58920	18/08/2018--05:48:00	35.13	0	-0.712068	0.317891	0.608822
58980	18/08/2018--05:49:00	35.15	0	-0.712068	0.317891	0.608822
59040	18/08/2018--05:50:00	35.14	0	-0.758218	0.392673	0.489226
59100	18/08/2018--05:51:00	35.16	0	-0.758218	0.392673	0.489226
59160	18/08/2018--05:52:00	35.15	0	-0.758218	0.407629	0.489226
59220	18/08/2018--05:53:00	35.18	0	-0.758218	0.407629	0.489226
59280	18/08/2018--05:54:00	35.16	0	-0.758218	0.392673	0.489226
59340	18/08/2018--05:55:00	35.16	0	-0.758218	0.407629	0.489226
59400	18/08/2018--05:56:00	35.15	0	-0.758218	0.392673	0.489226
59460	18/08/2018--05:57:00	35.18	0	-0.758218	0.407629	0.489226
59520	18/08/2018--05:58:00	35.16	0	-0.758218	0.392673	0.489226
59580	18/08/2018--05:59:00	35.14	0	-0.758218	0.392673	0.489226
59640	18/08/2018--06:00:00	35.16	0	-0.742835	0.392673	0.489226
59700	18/08/2018--06:01:00	35.17	0	-0.758218	0.392673	0.489226
59760	18/08/2018--06:02:00	35.16	0	-0.758218	0.407629	0.474276
59820	18/08/2018--06:03:00	35.14	0	-0.758218	0.407629	0.474276
59880	18/08/2018--06:04:00	35.13	0	-0.758218	0.407629	0.474276
59940	18/08/2018--06:05:00	35.16	0	-0.758218	0.407629	0.474276
60000	18/08/2018--06:06:00	35.15	0	-0.758218	0.407629	0.474276
60060	18/08/2018--06:07:00	35.16	0	-0.758218	0.407629	0.474276
60120	18/08/2018--06:08:00	35.14	0	-0.758218	0.407629	0.474276
60180	18/08/2018--06:09:00	35.14	0	-0.758218	0.407629	0.459327
60240	18/08/2018--06:10:00	35.14	0	-0.758218	0.407629	0.474276
60300	18/08/2018--06:11:00	35.15	0	-0.758218	0.392673	0.474276
60360	18/08/2018--06:12:00	35.16	0	-0.758218	0.407629	0.474276
60420	18/08/2018--06:13:00	35.18	0	-0.758218	0.407629	0.474276
60480	18/08/2018--06:14:00	35.17	0	-0.758218	0.392673	0.474276
60540	18/08/2018--06:15:00	35.15	6	-0.881285	0.317891	-0.3629
60600	18/08/2018--06:16:00	35.02	0	-0.881285	0.332847	-0.3629
60660	18/08/2018--06:17:00	34.9	0	-0.881285	0.317891	-0.3629
60720	18/08/2018--06:18:00	34.79	0	-0.881285	0.332847	-0.3629
60780	18/08/2018--06:19:00	34.71	0	-0.881285	0.317891	-0.3629
60840	18/08/2018--06:20:00	34.63	0	-0.881285	0.317891	-0.37785
60900	18/08/2018--06:21:00	34.55	0	-0.881285	0.317891	-0.3629
60960	18/08/2018--06:22:00	34.48	0	-0.881285	0.317891	-0.3629
61020	18/08/2018--06:23:00	34.43	0	-0.881285	0.317891	-0.37785
61080	18/08/2018--06:24:00	34.38	0	-0.865901	0.317891	-0.37785
61140	18/08/2018--06:25:00	34.29	0	-0.881285	0.332847	-0.37785
61200	18/08/2018--06:26:00	34.18	0	-0.865901	0.332847	-0.37785
61260	18/08/2018--06:27:00	34.12	0	-0.881285	0.332847	-0.37785
61320	18/08/2018--06:28:00	34.11	0	-0.865901	0.332847	-0.37785
61380	18/08/2018--06:29:00	34.04	0	-0.881285	0.332847	-0.37785
61440	18/08/2018--06:30:00	34.02	0	-0.881285	0.332847	-0.37785
61500	18/08/2018--06:31:00	33.98	0	-0.881285	0.332847	-0.3629
61560	18/08/2018--06:32:00	33.95	0	-0.881285	0.332847	-0.347951
61620	18/08/2018--06:33:00	33.89	0	-0.881285	0.332847	-0.318051
61680	18/08/2018--06:34:00	33.85	0	-0.881285	0.332847	-0.333001
61740	18/08/2018--06:35:00	33.81	0	-0.881285	0.332847	-0.318051
61800	18/08/2018--06:36:00	33.82	0	-0.896668	0.332847	-0.333001
61860	18/08/2018--06:37:00	33.81	0	-0.881285	0.332847	-0.333001
61920	18/08/2018--06:38:00	33.81	0	-0.881285	0.332847	-0.333001
61980	18/08/2018--06:39:00	33.79	0	-0.896668	0.332847	-0.318051
62040	18/08/2018--06:40:00	33.8	0	-0.896668	0.332847	-0.318051
62100	18/08/2018--06:41:00	33.77	0	-0.881285	0.332847	-0.318051
62160	18/08/2018--06:42:00	33.71	0	-0.896668	0.332847	-0.318051
62220	18/08/2018--06:43:00	33.7	0	-0.896668	0.332847	-0.318051
62280	18/08/2018--06:44:00	33.7	0	-0.896668	0.332847	-0.318051
62340	18/08/2018--06:45:00	33.68	0	-0.896668	0.332847	-0.318051
62400	18/08/2018--06:46:00	33.69	0	-0.896668	0.332847	-0.318051
62460	18/08/2018--06:47:00	33.66	0	-0.896668	0.332847	-0.318051
62520	18/08/2018--06:48:00	33.67	0	-0.896668	0.332847	-0.318051
62580	18/08/2018--06:49:00	33.65	0	-0.896668	0.332847	-0.318051
62640	18/08/2018--06:50:00	33.64	0	-0.896668	0.332847	-0.318051
62700	18/08/2018--06:51:00	33.64	4	-0.788985	0.347804	0.489226
62760	18/08/2018--06:52:00	33.77	0	-0.788985	0.347804	0.489226
62820	18/08/2018--06:53:00	33.89	0	-0.788985	0.332847	0.474276
62880	18/08/2018--06:54:00	33.97	0	-0.788985	0.332847	0.474276
62940	18/08/2018--06:55:00	34.04	0	-0.788985	0.347804	0.489226
63000	18/08/2018--06:56:00	34.09	0	-0.788985	0.332847	0.489226
63060	18/08/2018--06:57:00	34.15	0	-0.788985	0.332847	0.474276
63120	18/08/2018--06:58:00	34.2	0	-0.788985	0.347804	0.489226
63180	18/08/2018--06:59:00	34.24	0	-0.788985	0.347804	0.489226
63240	18/08/2018--07:00:00	34.29	0	-0.788985	0.332847	0.474276
63300	18/08/2018--07:01:00	34.33	0	-0.788985	0.332847	0.489226
63360	18/08/2018--07:02:00	34.38	0	-0.788985	0.332847	0.489226
63420	18/08/2018--07:03:00	34.41	0	-0.773602	0.332847	0.504175
63480	18/08/2018--07:04:00	34.45	0	-0.788985	0.332847	0.489226
63540	18/08/2018--07:05:00	34.47	0	-0.712068	0.452498	0.489226
63600	18/08/2018--07:06:00	34.53	0	-0.727452	0.437542	0.489226
63660	18/08/2018--07:07:00	34.57	0	-0.727452	0.437542	0.489226
63720	18/08/2018--07:08:00	34.62	0	-0.727452	0.452498	0.504175
63780	18/08/2018--07:09:00	34.64	0	-0.727452	0.437542	0.504175
63840	18/08/2018--07:10:00	34.67	0	-0.727452	0.437542	0.504175
63900	18/08/2018--07:11:00	34.7	0	-0.727452	0.437542	0.504175
63960	18/08/2018--07:12:00	34.73	0	-0.727452	0.452498	0.504175
64020	18/08/2018--07:13:00	34.74	0	-0.712068	0.437542	0.504175
64080	18/08/2018--07:14:00	34.77	0	-0.727452	0.437542	0.504175
64140	18/08/2018--07:15:00	34.78	0	-0.727452	0.437542	0.504175
64200	18/08/2018--07:16:00	34.81	0	-0.712068	0.437542	0.504175
64260	18/08/2018--07:17:00	34.82	0	-0.727452	0.452498	0.504175
64320	18/08/2018--07:18:00	34.82	0	-0.712068	0.437542	0.504175
64380	18/08/2018--07:19:00	34.85	0	-0.712068	0.452498	0.504175
64440	18/08/2018--07:20:00	34.88	0	-0.727452	0.437542	0.504175
64500	18/08/2018--07:21:00	34.88	0	-0.727452	0.437542	0.504175
64560	18/08/2018--07:22:00	34.89	0	-0.712068	0.452498	0.504175
64620	18/08/2018--07:23:00	34.9	0	-0.712068	0.452498	0.504175
64680	18/08/2018--07:24:00	34.93	0	-0.727452	0.452498	0.504175
64740	18/08/2018--07:25:00	34.95	0	-0.712068	0.437542	0.504175
64800	18/08/2018--07:26:00	34.97	0	-0.712068	0.452498	0.489226
64860	18/08/2018--07:27:00	35.01	0	-0.712068	0.437542	0.489226
64920	18/08/2018--07:28:00	35.04	0	-0.727452	0.437542	0.504175
64980	18/08/2018--07:29:00	35.08	0	-0.712068	0.452498	0.504175
65040	18/08/2018--07:30:00	35.11	0	-0.712068	0.437542	0.504175
65100	18/08/2018--07:31:00	35.14	0	-0.727452	0.437542	0.504175
65160	18/08/2018--07:32:00	35.14	0	-0.727452	0.437542	0.504175
65220	18/08/2018--07:33:00	35.18	0	-0.727452	0.437542	0.504175
65280	18/08/2018--07:34:00	35.16	0	-0.712068	0.452498	0.489226
65340	18/08/2018--07:35:00	35.17	0	-0.712068	0.452498	0.504175
65400	18/08/2018--07:36:00	35.16	0	-0.727452	0.452498	0.504175
65460	18/08/2018--07:37:00	35.17	0	-0.742835	0.646931	0.115486
65520	18/08/2018--07:38:00	35.08	2	-0.696685	0.287978	-0.691791
65580	18/08/2018--07:39:00	35	0	-0.696685	0.287978	-0.676841
65640	18/08/2018--07:40:00	34.96	0	-0.696685	0.287978	-0.676841
65700	18/08/2018--07:41:00	34.94	0	-0.696685	0.273022	-0.676841
65760	18/08/2018--07:42:00	34.93	0	-0.696685	0.287978	-0.691791
65820	18/08/2018--07:43:00	34.92	0	-0.696685	0.273022	-0.676841
65880	18/08/2018--07:44:00	34.9	0	-0.712068	0.273022	-0.676841
65940	18/08/2018--07:45:00	34.87	0	-0.696685	0.273022	-0.691791
66000	18/08/2018--07:46:00	34.85	0	-0.712068	0.287978	-0.661892
66060	18/08/2018--07:47:00	34.82	0	-0.712068	0.287978	-0.661892
66120	18/08/2018--07:48:00	34.78	0	-0.712068	0.287978	-0.661892
66180	18/08/2018--07:49:00	34.79	0	-0.712068	0.287978	-0.661892
66240	18/08/2018--07:50:00	34.77	0	-0.712068	0.287978	-0.676841
66300	18/08/2018--07:51:00	34.74	0	-0.696685	0.273022	-0.691791
66360	18/08/2018--07:52:00	34.75	0	-0.727452	0.243109	-0.661892
66420	18/08/2018--07:53:00	34.79	0	-0.742835	0.258065	-0.646942
66480	18/08/2018--07:54:00	34.82	0	-0.742835	0.243109	-0.661892
66540	18/08/2018--07:55:00	34.85	0	-0.742835	0.243109	-0.661892
66600	18/08/2018--07:56:00	34.89	0	-0.742835	0.243109	-0.661892
66660	18/08/2018--07:57:00	34.91	0	-0.696685	0.258065	-0.691791
66720	18/08/2018--07:58:00	34.95	0	-0.712068	0.258065	-0.676841
66780	18/08/2018--07:59:00	34.96	0	-0.696685	0.258065	-0.676841
66840	18/08/2018--08:00:00	34.95	0	-0.696685	0.258065	-0.676841
66900	18/08/2018--08:01:00	34.93	0	-0.712068	0.258065	-0.676841
66960	18/08/2018--08:02:00	34.92	0	-0.696685	0.273022	-0.691791
67020	18/08/2018--08:03:00	34.91	0	-0.712068	0.258065	-0.676841
67080	18/08/2018--08:04:00	34.91	0	-0.696685	0.258065	-0.676841
67140	18/08/2018--08:05:00	34.88	0	-0.712068	0.258065	-0.691791
67200	18/08/2018--08:06:00	34.89	12	-0.696685	0.317891	0.623772
67260	18/08/2018--08:07:00	34.91	1	-0.681302	0.317891	0.638721
67320	18/08/2018--08:08:00	34.93	6	-0.696685	0.317891	0.623772
67380	18/08/2018--08:09:00	34.96	4	-0.696685	0.317891	0.623772
67440	18/08/2018--08:10:00	34.98	3	-0.696685	0.317891	0.623772
67500	18/08/2018--08:11:00	34.98	1	-0.696685	0.317891	0.623772
67560	18/08/2018--08:12:00	35.02	0	-0.681302	0.302934	0.638721
67620	18/08/2018--08:13:00	35.04	0	-0.681302	0.302934	0.638721
67680	18/08/2018--08:14:00	35.03	0	-0.681302	0.302934	0.653671
67740	18/08/2018--08:15:00	35.02	0	-0.696685	0.302934	0.653671
67800	18/08/2018--08:16:00	35.05	1	-0.681302	0.302934	0.653671
67860	18/08/2018--08:17:00	35.06	0	-0.681302	0.302934	0.653671
67920	18/08/2018--08:18:00	35.05	0	-0.681302	0.302934	0.638721
67980	18/08/2018--08:19:00	35.06	1	-0.696685	0.302934	0.638721
68040	18/08/2018--08:20:00	35.05	2	-0.681302	0.302934	0.653671
68100	18/08/2018--08:21:00	35.05	0	-0.696685	0.302934	0.638721
68160	18/08/2018--08:22:00	35.05	3	-0.681302	0.287978	0.638721
68220	18/08/2018--08:23:00	35.05	0	-0.696685	0.287978	0.638721
68280	18/08/2018--08:24:00	35.05	1	-0.681302	0.287978	0.638721
68340	18/08/2018--08:25:00	35.05	0	-0.696685	0.287978	0.638721
68400	18/08/2018--08:26:00	35.05	2	-0.696685	0.287978	0.638721
68460	18/08/2018--08:27:00	35.05	1	-0.681302	0.287978	0.653671
68520	18/08/2018--08:28:00	35.06	1	-0.681302	0.287978	0.638721
68580	18/08/2018--08:29:00	35.05	2	-0.681302	0.302934	0.638721
68640	18/08/2018--08:30:00	35.04	2	-0.696685	0.287978	0.653671
68700	18/08/2018--08:31:00	35.06	1	-0.681302	0.302934	0.638721
68760	18/08/2018--08:32:00	35.07	1	-0.696685	0.287978	0.653671
68820	18/08/2018--08:33:00	35.06	2	-0.681302	0.287978	0.653671
68880	18/08/2018--08:34:00	35.07	1	-0.696685	0.437542	0.549024
68940	18/08/2018--08:35:00	35.03	0	-0.727452	0.452498	0.489226
69000	18/08/2018--08:36:00	35	0	-0.727452	0.452498	0.489226
69060	18/08/2018--08:37:00	35	0	-0.727452	0.452498	0.489226
69120	18/08/2018--08:38:00	34.97	0	-0.727452	0.452498	0.489226
69180	18/08/2018--08:39:00	34.96	0	-0.712068	0.452498	0.489226
69240	18/08/2018--08:40:00	34.95	0	-0.712068	0.452498	0.489226
69300	18/08/2018--08:41:00	34.95	0	-0.727452	0.452498	0.489226
69360	18/08/2018--08:42:00	34.91	0	-0.727452	0.437542	0.489226
69420	18/08/2018--08:43:00	34.93	0	-0.727452	0.437542	0.489226
69480	18/08/2018--08:44:00	34.92	0	-0.727452	0.437542	0.489226
69540	18/08/2018--08:45:00	34.92	0	-0.727452	0.392673	0.504175
69600	18/08/2018--08:46:00	34.92	10	-0.758218	0.273022	-0.617043
69660	18/08/2018--08:47:00	34.89	0	-0.758218	0.273022	-0.617043
69720	18/08/2018--08:48:00	34.91	1	0.0570962	0.0486757	-102.068
69780	18/08/2018--08:49:00	34.98	0	0.0878628	0.0785885	-102.068
69840	18/08/2018--08:50:00	35	0	-0.0352035	0.108501	-102.068
69900	18/08/2018--08:51:00	35.05	0	-0.0505868	0.108501	-102.068
69960	18/08/2018--08:52:00	35.09	0	0.0109464	0.108501	-102.068
70020	18/08/2018--08:53:00	35.12	0	-0.00443693	0.108501	-102.068
70080	18/08/2018--08:54:00	35.15	0	0.118629	0.0486757	-102.068
70140	18/08/2018--08:55:00	35.18	0	0.118629	0.0636321	-102.068
70200	18/08/2018--08:56:00	35.18	0	0.118629	0.0636321	-100.573
70260	18/08/2018--08:57:00	35.19	0	-0.0198202	0.123458	-102.068
70320	18/08/2018--08:58:00	35.2	0	-0.00443693	0.138414	-102.068
70380	18/08/2018--08:59:00	35.22	0	0.118629	0.123458	-100.573
70440	18/08/2018--09:00:00	35.21	104	0.595512	-0.056019	-0.826337
70500	18/08/2018--09:01:00	35.08	0	0.595512	-0.056019	-0.811387
70560	18/08/2018--09:02:00	35	0	0.641661	-0.115845	-0.781488
70620	18/08/2018--09:03:00	34.95	0	0.595512	-0.056019	-0.841286
70680	18/08/2018--09:04:00	34.77	44	0.610895	-0.0410626	0.773268
70740	18/08/2018--09:05:00	34.79	0	0.580128	-0.0410626	0.803167
70800	18/08/2018--09:06:00	34.89	0	-0.0505868	0.273022	0.952662
70860	18/08/2018--09:07:00	34.79	0	-0.0505868	0.273022	0.952662
70920	18/08/2018--09:08:00	34.71	0	0.349379	0.168327	0.907814
70980	18/08/2018--09:09:00	34.8	0	0.349379	0.287978	0.892864
71040	18/08/2018--09:10:00	34.84	1	0.872411	-0.190627	0.414478
71100	18/08/2018--09:11:00	34.83	0	0.857028	-0.115845	0.384579
71160	18/08/2018--09:12:00	34.72	20	-0.235186	0.961015	-0.108757
71220	18/08/2018--09:13:00	34.56	250	-0.973584	0.123458	0.175285
71280	18/08/2018--09:14:00	34.36	120	-0.435169	0.886234	-0.00411031
71340	18/08/2018--09:15:00	34.22	36	-0.373636	0.721713	0.474276
71400	18/08/2018--09:16:00	34.21	186	-0.00443693	100.588	-0.00411031
71460	18/08/2018--09:17:00	34.12	135	0.287846	0.961015	-0.288152
71520	18/08/2018--09:18:00	34	240	-109.665	-0.220539	0.264982
71580	18/08/2018--09:19:00	33.91	336	0.164779	0.886234	-0.452598
71640	18/08/2018--09:20:00	33.87	331	-0.0505868	0.946059	-0.228354
71700	18/08/2018--09:21:00	33.87	214	-0.0505868	0.931103	-0.437648
71760	18/08/2018--09:22:00	33.83	88	-0.00443693	0.975972	-0.243304
71820	18/08/2018--09:23:00	33.77	0	0.041713	0.916146	-0.437648
71880	18/08/2018--09:24:00	33.66	0	0.103246	0.916146	-0.452598
71940	18/08/2018--09:25:00	33.55	2	0.164779	0.946059	-0.3629
72000	18/08/2018--09:26:00	33.55	1	0.118629	0.916146	-0.422698
72060	18/08/2018--09:27:00	33.53	0	0.164779	0.916146	-0.422698
72120	18/08/2018--09:28:00	33.42	144	0.364762	0.6918	-0.661892
72180	18/08/2018--09:29:00	33.35	2	0.349379	0.661888	-0.70674
72240	18/08/2018--09:30:00	33.28	0	0.333996	0.661888	-0.70674
72300	18/08/2018--09:31:00	33.33	0	0.318612	0.721713	-0.676841
72360	18/08/2018--09:32:00	33.4	0	0.380145	0.617019	-0.736639
72420	18/08/2018--09:33:00	33.46	8	-0.573619	0.841364	-0.00411031
72480	18/08/2018--09:34:00	33.34	8	0.380145	0.73667	-0.602093
72540	18/08/2018--09:35:00	33.36	0	0.333996	0.73667	-0.631992
72600	18/08/2018--09:36:00	33.39	0	0.318612	0.721713	-0.646942
72660	18/08/2018--09:37:00	33.44	0	0.287846	0.73667	-0.661892
72720	18/08/2018--09:38:00	33.45	0	0.287846	0.721713	-0.676841
72780	18/08/2018--09:39:00	33.5	1	0.303229	0.706757	-0.676841
72840	18/08/2018--09:40:00	33.55	1	0.287846	0.721713	-0.661892
72900	18/08/2018--09:41:00	33.59	0	0.287846	0.721713	-0.676841
72960	18/08/2018--09:42:00	33.65	0	0.257079	0.766582	-0.631992
73020	18/08/2018--09:43:00	33.68	76	-0.173653	0.796495	-0.557245
73080	18/08/2018--09:44:00	33.63	190	0.0878628	102.084	-0.347951
73140	18/08/2018--09:45:00	33.58	158	0.180163	0.916146	-0.392799
73200	18/08/2018--09:46:00	33.46	358	-0.0659701	0.931103	-0.452598
73260	18/08/2018--09:47:00	33.46	96	-0.0198202	0.886234	-0.497446
73320	18/08/2018--09:48:00	33.51	83	0.041713	0.931103	-0.467547
73380	18/08/2018--09:49:00	33.51	156	0.0263297	0.946059	-0.303102
73440	18/08/2018--09:50:00	33.46	37	0.0570962	0.886234	-0.497446
73500	18/08/2018--09:51:00	33.45	249	-0.373636	0.90119	-0.213404
73560	18/08/2018--09:52:00	33.48	91	0.241696	0.826408	-0.542295
73620	18/08/2018--09:53:00	33.51	23	0.180163	0.975972	-0.0340095
73680	18/08/2018--09:54:00	33.46	191	0.118629	0.90119	-0.333001
73740	18/08/2018--09:55:00	33.48	81	0.164779	0.931103	-0.407749
73800	18/08/2018--09:56:00	33.52	51	0.041713	0.931103	-0.318051
73860	18/08/2018--09:57:00	33.48	27	-0.25057	0.961015	-0.138656
73920	18/08/2018--09:58:00	33.41	0	-0.189036	0.961015	-0.213404
73980	18/08/2018--09:59:00	33.37	138	0.041713	0.856321	-0.512396
74040	18/08/2018--10:00:00	33.36	111	0.118629	0.916146	-0.437648
74100	18/08/2018--10:01:00	33.36	90	0.134013	0.826408	-0.542295
74160	18/08/2018--10:02:00	33.38	67	-0.281336	0.946059	-0.123707
74220	18/08/2018--10:03:00	33.38	88	-0.219803	0.90119	-0.452598
74280	18/08/2018--10:04:00	33.39	123	-0.235186	0.961015	-0.123707
74340	18/08/2018--10:05:00	33.36	0	-0.0813534	0.990928	-0.183505
74400	18/08/2018--10:06:00	33.32	3	-0.265953	0.946059	-0.123707
74460	18/08/2018--10:07:00	33.28	1	-0.0813534	0.975972	-0.258253
74520	18/08/2018--10:08:00	33.29	2	-0.189036	0.961015	-0.213404
74580	18/08/2018--10:09:00	33.34	221	0.364762	0.841364	-0.347951
74640	18/08/2018--10:10:00	33.39	158	0.0263297	0.916146	-0.482497
74700	18/08/2018--10:11:00	33.44	229	0.0724795	0.886234	-0.512396
74760	18/08/2018--10:12:00	33.48	128	0.287846	0.975972	-0.183505
74820	18/08/2018--10:13:00	33.51	77	0.257079	0.975972	-0.0938078
74880	18/08/2018--10:14:00	33.54	0	0.0109464	0.990928	-0.138656
74940	18/08/2018--10:15:00	33.56	174	-0.0813534	0.826408	-0.631992
75000	18/08/2018--10:16:00	33.56	34	0.118629	0.990928	-0.138656
75060	18/08/2018--10:17:00	33.58	168	-0.681302	0.721713	-0.123707
75120	18/08/2018--10:18:00	33.55	166	0.226312	106.571	-0.318051
75180	18/08/2018--10:19:00	33.53	219	0.195546	100.588	-0.198455
75240	18/08/2018--10:20:00	33.45	66	0.041713	0.841364	-0.422698
75300	18/08/2018--10:21:00	33.42	204	0.195546	0.676844	-0.781488
75360	18/08/2018--10:22:00	33.39	223	0.118629	0.886234	-0.0639086
75420	18/08/2018--10:23:00	33.35	292	-0.312103	0.961015	-0.153606
75480	18/08/2018--10:24:00	33.3	125	-0.404403	0.931103	-0.0340095
75540	18/08/2018--10:25:00	33.29	3	-0.15827	0.961015	-0.0190599
75600	18/08/2018--10:26:00	33.27	0	-0.435169	0.886234	0.0257888
75660	18/08/2018--10:27:00	33.27	38	0.241696	0.90119	-0.482497
75720	18/08/2018--10:28:00	33.3	340	-0.681302	0.721713	0.0108393
75780	18/08/2018--10:29:00	33.29	251	-0.142887	100.588	-0.37785
75840	18/08/2018--10:30:00	33.23	207	-126.587	-0.265408	-0.108757
75900	18/08/2018--10:31:00	33.21	238	-0.850518	0.392673	0.175285
75960	18/08/2018--10:32:00	33.18	227	0.0263297	0.990928	-0.213404
76020	18/08/2018--10:33:00	33.18	251	-0.0813534	0.721713	-0.676841
76080	18/08/2018--10:34:00	33.17	212	-0.573619	0.646931	-0.0340095
76140	18/08/2018--10:35:00	33.15	347	0.149396	0.961015	-0.138656
76200	18/08/2018--10:36:00	33.19	235	-0.958201	0.0486757	-0.452598
76260	18/08/2018--10:37:00	33.19	200	0.118629	102.084	-0.303102
76320	18/08/2018--10:38:00	33.23	174	-0.0659701	0.946059	-0.048959
76380	18/08/2018--10:39:00	33.23	158	-0.373636	0.90119	0.0407384
76440	18/08/2018--10:40:00	33.22	213	0.0109464	0.856321	-0.497446
76500	18/08/2018--10:41:00	33.24	151	-0.912051	0.287978	0.115486
76560	18/08/2018--10:42:00	33.26	45	-100.435	0.19824	0.0257888
76620	18/08/2018--10:43:00	33.29	165	0.149396	0.52728	-0.766539
76680	18/08/2018--10:44:00	33.34	313	-0.11212	0.841364	-0.587144
76740	18/08/2018--10:45:00	33.35	205	0.0724795	0.946059	-0.3629
76800	18/08/2018--10:46:00	33.34	251	-0.912051	0.108501	0.190234
76860	18/08/2018--10:47:00	33.31	214	-0.988968	-0.0859318	0.0706376
76920	18/08/2018--10:48:00	33.3	292	0.041713	0.946059	-0.452598
76980	18/08/2018--10:49:00	33.33	327	-0.358253	0.871277	-0.407749
77040	18/08/2018--10:50:00	33.36	265	-0.650535	0.646931	-0.168556
77100	18/08/2018--10:51:00	33.34	274	0.841644	0.15337	-0.542295
77160	18/08/2018--10:52:00	33.46	0	0.857028	0.0935449	-0.557245
77220	18/08/2018--10:53:00	33.68	0	0.949327	0.0187629	-0.288152
77280	18/08/2018--10:54:00	33.91	0	0.964711	0.0337193	-0.288152
77340	18/08/2018--10:55:00	34.11	0	0.980094	0.0337193	-0.273203
77400	18/08/2018--10:56:00	34.27	0	0.964711	0.0187629	-0.288152
77460	18/08/2018--10:57:00	34.41	7	0.241696	0.347804	0.907814
77520	18/08/2018--10:58:00	34.25	0	0.487828	0.317891	0.803167
77580	18/08/2018--10:59:00	34.22	0	0.980094	-0.190627	0.0706376
77640	18/08/2018--11:00:00	34.54	0	0.964711	-0.190627	0.0706376
77700	18/08/2018--11:01:00	34.78	0	0.980094	-0.17567	0.0706376
77760	18/08/2018--11:02:00	34.92	0	0.426295	0.258065	0.862965
77820	18/08/2018--11:03:00	35	91	0.0109464	0.990928	-0.213404
77880	18/08/2018--11:04:00	34.74	189	-0.29672	0.931103	-0.0340095
77940	18/08/2018--11:05:00	34.48	0	-0.358253	0.931103	0.0108393
78000	18/08/2018--11:06:00	34.3	158	0.0263297	0.990928	-0.228354
78060	18/08/2018--11:07:00	34.2	0	0.0724795	100.588	-0.168556
78120	18/08/2018--11:08:00	34.09	0	0.0570962	0.990928	-0.153606
78180	18/08/2018--11:09:00	34.04	0	0.0570962	0.990928	-0.183505
78240	18/08/2018--11:10:00	33.95	29	-106.588	0.377716	0.100537
78300	18/08/2018--11:11:00	33.86	195	-0.450552	0.871277	0.175285
78360	18/08/2018--11:12:00	33.71	115	0.657045	0.243109	-0.736639
78420	18/08/2018--11:13:00	33.71	23	0.641661	0.19824	-0.766539
78480	18/08/2018--11:14:00	33.77	8	0.672428	0.213196	-0.70674
78540	18/08/2018--11:15:00	33.79	11	0.641661	0.123458	-0.796438
78600	18/08/2018--11:16:00	33.86	22	0.595512	0.123458	-0.811387
78660	18/08/2018--11:17:00	33.88	9	0.595512	0.138414	-0.841286
78720	18/08/2018--11:18:00	33.96	59	-0.265953	0.886234	0.130436
78780	18/08/2018--11:19:00	33.94	27	-0.589002	0.796495	-0.0340095
78840	18/08/2018--11:20:00	33.81	0	-0.450552	0.871277	0.0108393
78900	18/08/2018--11:21:00	33.7	0	-0.527469	0.826408	0.0706376
78960	18/08/2018--11:22:00	33.63	47	-0.281336	0.90119	-0.3629
79020	18/08/2018--11:23:00	33.62	4	-0.712068	0.721713	-0.048959
79080	18/08/2018--11:24:00	33.61	58	0.441679	0.631975	0.68357
79140	18/08/2018--11:25:00	33.57	2	0.395529	0.617019	0.668621
79200	18/08/2018--11:26:00	33.58	0	0.333996	0.631975	0.713469
79260	18/08/2018--11:27:00	33.61	0	0.410912	0.631975	0.653671
79320	18/08/2018--11:28:00	33.6	0	0.395529	0.587106	0.69852
79380	18/08/2018--11:29:00	33.58	113	0.441679	0.886234	-0.273203
79440	18/08/2018--11:30:00	33.61	109	0.0263297	0.990928	-0.228354
79500	18/08/2018--11:31:00	33.68	210	0.134013	139.475	-0.587144
79560	18/08/2018--11:32:00	33.7	86	-0.312103	0.931103	-0.183505
79620	18/08/2018--11:33:00	33.68	120	0.287846	0.961015	-0.228354
79680	18/08/2018--11:34:00	33.61	261	-0.0813534	0.975972	-0.288152
79740	18/08/2018--11:35:00	33.6	18	-0.389019	0.886234	-0.0938078
79800	18/08/2018--11:36:00	33.57	0	-0.358253	0.916146	-0.0788582
79860	18/08/2018--11:37:00	33.55	0	-0.496702	0.856321	0.0407384
79920	18/08/2018--11:38:00	33.57	2	-0.327486	0.916146	-0.168556
79980	18/08/2018--11:39:00	33.57	0	-0.358253	0.90119	-0.243304
80040	18/08/2018--11:40:00	33.59	0	-0.25057	0.946059	-0.243304
80100	18/08/2018--11:41:00	33.57	184	-0.25057	105.075	-0.0788582
80160	18/08/2018--11:42:00	33.5	270	-0.912051	0.108501	0.205184
80220	18/08/2018--11:43:00	33.47	102	-0.0659701	0.168327	-102.068
80280	18/08/2018--11:44:00	33.53	0	-0.0659701	0.168327	-100.573
80340	18/08/2018--11:45:00	33.63	0	-0.0813534	0.183283	-102.068
80400	18/08/2018--11:46:00	33.74	3	-0.142887	0.168327	-100.573
80460	18/08/2018--11:47:00	33.82	0	-0.11212	0.183283	-100.573
80520	18/08/2018--11:48:00	33.93	0	-0.142887	0.183283	-0.990782
80580	18/08/2018--11:49:00	34	0	-0.142887	0.183283	-0.990782
80640	18/08/2018--11:50:00	34.09	0	-0.15827	0.183283	-100.573
80700	18/08/2018--11:51:00	34.14	0	-0.142887	0.183283	-0.990782
80760	18/08/2018--11:52:00	34.2	0	-0.15827	0.183283	-100.573
80820	18/08/2018--11:53:00	34.26	0	-0.15827	0.183283	-0.990782
80880	18/08/2018--11:54:00	34.29	0	-0.142887	0.183283	-100.573
80940	18/08/2018--11:55:00	34.34	0	-0.142887	0.183283	-0.990782
81000	18/08/2018--11:56:00	34.39	0	-0.142887	0.183283	-100.573
81060	18/08/2018--11:57:00	34.41	0	-0.142887	0.183283	-100.573
81120	18/08/2018--11:58:00	34.46	0	-0.142887	0.183283	-100.573
81180	18/08/2018--11:59:00	34.48	0	-0.15827	0.183283	-100.573
81240	18/08/2018--12:00:00	34.53	0	-0.15827	0.183283	-0.990782
81300	18/08/2018--12:01:00	34.53	0	-0.15827	0.183283	-0.990782
81360	18/08/2018--12:02:00	34.57	0	-0.15827	0.183283	-100.573
81420	18/08/2018--12:03:00	34.59	26	0.149396	0.108501	-100.573
81480	18/08/2018--12:04:00	34.68	0	0.303229	0.0785885	-0.975833
81540	18/08/2018--12:05:00	34.72	1	0.118629	0.0935449	-102.068
81600	18/08/2018--12:06:00	34.73	0	0.149396	0.0636321	-100.573
81660	18/08/2018--12:07:00	34.73	4	0.257079	0.138414	-100.573
81720	18/08/2018--12:08:00	34.75	0	0.210929	0.123458	-0.990782
81780	18/08/2018--12:09:00	34.79	26	0.903177	-0.235496	-0.407749
81840	18/08/2018--12:10:00	34.86	2	0.980094	0.19824	-0.0340095
81900	18/08/2018--12:11:00	34.87	0	0.933944	-0.130801	-0.37785
81960	18/08/2018--12:12:00	34.95	0	0.933944	-0.115845	-0.3629
82020	18/08/2018--12:13:00	35.05	1	0.933944	-0.130801	-0.347951
82080	18/08/2018--12:14:00	35	58	0.980094	-0.0859318	-0.048959
82140	18/08/2018--12:15:00	35.03	0	0.995477	-0.100888	-0.0340095
82200	18/08/2018--12:16:00	35.02	0	0.949327	-0.0709754	-0.318051
82260	18/08/2018--12:17:00	34.93	2	0.918561	-0.0709754	-0.407749
82320	18/08/2018--12:18:00	34.91	131	0.0570962	0.856321	-0.542295
82380	18/08/2018--12:19:00	34.75	224	0.226312	0.856321	-0.557245
82440	18/08/2018--12:20:00	34.44	9	-0.342869	0.931103	-0.108757
82500	18/08/2018--12:21:00	34.27	13	-0.0198202	0.946059	-0.3629
82560	18/08/2018--12:22:00	34.18	161	-0.881285	0.108501	0.444377
82620	18/08/2018--12:23:00	34.08	107	-0.142887	0.826408	-0.497446
82680	18/08/2018--12:24:00	34.05	100	0.0109464	0.961015	-0.318051
82740	18/08/2018--12:25:00	34.07	257	0.134013	121.527	-0.318051
82800	18/08/2018--12:26:00	34.03	62	-0.11212	0.90119	-0.37785
82860	18/08/2018--12:27:00	34.04	21	-0.0352035	0.90119	-0.467547
82920	18/08/2018--12:28:00	34	41	-0.0813534	0.990928	-0.213404
82980	18/08/2018--12:29:00	33.96	0	-0.15827	0.975972	-0.213404
83040	18/08/2018--12:30:00	33.96	0	-0.142887	0.990928	-0.138656
83100	18/08/2018--12:31:00	33.94	0	-0.20442	0.90119	-0.392799
83160	18/08/2018--12:32:00	33.93	0	-0.142887	0.961015	-0.258253
83220	18/08/2018--12:33:00	33.9	165	-0.696685	0.0337193	0.68357
83280	18/08/2018--12:34:00	33.89	70	-0.20442	0.931103	-0.288152
83340	18/08/2018--12:35:00	33.88	1	-0.219803	0.975972	-0.123707
83400	18/08/2018--12:36:00	33.93	119	0.103246	0.886234	-0.228354
83460	18/08/2018--12:37:00	33.95	137	-0.0198202	0.946059	-0.318051
83520	18/08/2018--12:38:00	33.96	288	-0.896668	-0.400016	0.384579
83580	18/08/2018--12:39:00	33.89	206	-0.142887	0.841364	-0.542295
83640	18/08/2018--12:40:00	33.87	140	-0.25057	0.781539	-0.512396
83700	18/08/2018--12:41:00	33.9	102	-0.00443693	102.084	-0.407749
83760	18/08/2018--12:42:00	33.96	92	-0.0967367	0.990928	-0.108757
83820	18/08/2018--12:43:00	33.94	37	-0.435169	0.886234	-0.108757
83880	18/08/2018--12:44:00	33.95	50	-0.0813534	0.856321	-0.497446
83940	18/08/2018--12:45:00	33.94	68	0.272462	0.766582	-0.631992
84000	18/08/2018--12:46:00	33.94	21	-0.327486	0.916146	-0.273203
84060	18/08/2018--12:47:00	33.95	1	-0.389019	0.856321	-0.333001
84120	18/08/2018--12:48:00	33.97	0	-0.312103	0.90119	-0.273203
84180	18/08/2018--12:49:00	33.96	0	-0.358253	0.886234	-0.288152
84240	18/08/2018--12:50:00	33.98	0	-0.312103	0.916146	-0.288152
84300	18/08/2018--12:51:00	33.98	0	-0.558235	0.811452	-0.0639086
84360	18/08/2018--12:52:00	34.02	0	-0.573619	0.811452	-0.0788582
84420	18/08/2018--12:53:00	34.05	0	-0.573619	0.796495	-0.0788582
84480	18/08/2018--12:54:00	34.05	1	0.410912	0.826408	-0.467547
84540	18/08/2018--12:55:00	34.06	0	0.410912	0.826408	-0.452598
84600	18/08/2018--12:56:00	34.1	0	0.395529	0.826408	-0.467547
84660	18/08/2018--12:57:00	34.13	1	-0.419786	0.886234	-0.213404
84720	18/08/2018--12:58:00	34.15	8	-0.496702	0.706757	0.235083
84780	18/08/2018--12:59:00	34.15	99	0.272462	0.931103	-0.333001
84840	18/08/2018--13:00:00	34.18	74	0.103246	0.946059	-0.347951
84900	18/08/2018--13:01:00	34.16	105	0.0263297	0.961015	-0.303102
84960	18/08/2018--13:02:00	34.19	123	-0.835135	0.36276	0.160335
85020	18/08/2018--13:03:00	34.2	79	-0.00443693	100.588	0.100537
85080	18/08/2018--13:04:00	34.19	113	0.041713	0.975972	-0.288152
85140	18/08/2018--13:05:00	34.21	283	-0.173653	0.990928	-0.183505
85200	18/08/2018--13:06:00	34.15	110	0.210929	0.975972	-0.228354
85260	18/08/2018--13:07:00	34.18	209	0.103246	0.931103	-0.243304
85320	18/08/2018--13:08:00	34.21	124	0.0109464	0.975972	-0.303102
85380	18/08/2018--13:09:00	34.25	91	-0.189036	0.841364	-0.452598
85440	18/08/2018--13:10:00	34.28	216	-0.896668	0.258065	-0.572194
85500	18/08/2018--13:11:00	34.25	190	-0.00443693	0.841364	-0.572194
85560	18/08/2018--13:12:00	34.27	81	0.149396	0.975972	-0.333001
85620	18/08/2018--13:13:00	34.27	243	-0.265953	0.946059	-0.168556
85680	18/08/2018--13:14:00	34.25	0	-0.25057	0.946059	-0.213404
85740	18/08/2018--13:15:00	34.22	0	-0.373636	0.90119	-0.183505
85800	18/08/2018--13:16:00	34.23	0	-0.219803	0.961015	-0.138656
85860	18/08/2018--13:17:00	34.23	1	-0.265953	0.946059	-0.138656
85920	18/08/2018--13:18:00	34.25	0	-0.312103	0.916146	-0.243304
85980	18/08/2018--13:19:00	34.23	0	-0.327486	0.916146	-0.228354
86040	18/08/2018--13:20:00	34.25	1	-0.189036	0.990928	-0.228354
86100	18/08/2018--13:21:00	34.27	0	-0.373636	0.916146	-0.108757
86160	18/08/2018--13:22:00	34.27	1	-0.173653	0.975972	-0.153606
86220	18/08/2018--13:23:00	34.26	0	-0.312103	0.931103	-0.153606
86280	18/08/2018--13:24:00	34.26	1	-0.389019	0.90119	-0.138656
86340	18/08/2018--13:25:00	34.25	0	-0.173653	0.916146	-0.407749
86400	18/08/2018--13:26:00	34.25	0	-0.0505868	0.961015	-0.273203
86460	18/08/2018--13:27:00	34.27	0	-0.11212	0.975972	-0.138656
86520	18/08/2018--13:28:00	34.29	0	0.041713	0.946059	-0.333001
86580	18/08/2018--13:29:00	34.3	0	-0.404403	0.90119	-0.0938078
86640	18/08/2018--13:30:00	34.3	0	-0.358253	0.931103	-0.0788582
86700	18/08/2018--13:31:00	34.32	0	-0.389019	0.916146	-0.108757
86760	18/08/2018--13:32:00	34.35	22	0.149396	102.084	-0.00411031
86820	18/08/2018--13:33:00	34.34	194	-0.0659701	0.871277	-0.557245
86880	18/08/2018--13:34:00	34.33	195	-0.0198202	131.997	-0.467547
86940	18/08/2018--13:35:00	34.28	128	0.0263297	0.961015	-0.303102
87000	18/08/2018--13:36:00	34.27	50	0.0724795	0.961015	-0.37785
87060	18/08/2018--13:37:00	34.27	134	0.041713	0.961015	-0.347951
87120	18/08/2018--13:38:00	34.28	133	0.118629	0.961015	-0.273203
87180	18/08/2018--13:39:00	34.28	71	0.0724795	0.946059	-0.318051
87240	18/08/2018--13:40:00	34.25	55	0.0263297	0.975972	-0.00411031
87300	18/08/2018--13:41:00	34.25	32	-0.0813534	0.841364	-0.527345
87360	18/08/2018--13:42:00	34.23	85	0.0570962	0.975972	-0.288152
87420	18/08/2018--13:43:00	34.21	243	-0.0505868	0.916146	-0.3629
87480	18/08/2018--13:44:00	34.16	202	0.0109464	0.990928	0.055688
87540	18/08/2018--13:45:00	34.13	144	0.118629	0.871277	-0.631992
87600	18/08/2018--13:46:00	34.12	225	0.103246	0.946059	-0.497446
87660	18/08/2018--13:47:00	34.14	231	-0.265953	0.916146	-0.37785
87720	18/08/2018--13:48:00	34.2	214	-0.0659701	0.961015	-0.273203
87780	18/08/2018--13:49:00	34.23	392	-0.389019	0.0785885	-0.422698
87840	18/08/2018--13:50:00	34.07	109	-0.942818	0.377716	-0.243304
87900	18/08/2018--13:51:00	34.14	74	0.349379	0.811452	0.623772
87960	18/08/2018--13:52:00	34.15	158	-0.20442	0.781539	-0.871186
88020	18/08/2018--13:53:00	33.97	74	0.364762	-0.0410626	-0.960883
88080	18/08/2018--13:54:00	33.86	0	0.380145	-0.056019	-0.945934
88140	18/08/2018--13:55:00	33.89	0	0.364762	-0.0709754	-0.945934
88200	18/08/2018--13:56:00	33.95	2	0.364762	-0.056019	-0.960883
88260	18/08/2018--13:57:00	34.03	8	0.364762	-0.0709754	-0.945934
88320	18/08/2018--13:58:00	34.13	2	0.395529	-0.056019	-0.960883
88380	18/08/2018--13:59:00	34.27	49	0.180163	-0.0261062	-100.573
88440	18/08/2018--14:00:00	34.42	7	0.210929	-0.0261062	-0.990782
88500	18/08/2018--14:01:00	34.53	0	0.226312	-0.0111498	-0.990782
88560	18/08/2018--14:02:00	34.63	0	0.134013	0.0187629	-102.068
88620	18/08/2018--14:03:00	34.73	0	-0.0813534	-0.0111498	-103.563
88680	18/08/2018--14:04:00	34.82	0	-0.0813534	-0.0111498	-102.068
88740	18/08/2018--14:05:00	34.86	0	-0.0813534	-0.0111498	-102.068
88800	18/08/2018--14:06:00	34.93	0	-0.0813534	-0.0111498	-102.068
88860	18/08/2018--14:07:00	34.96	0	-0.0813534	-0.0111498	-102.068
88920	18/08/2018--14:08:00	35.01	0	-0.0813534	-0.0111498	-102.068
88980	18/08/2018--14:09:00	35.04	0	-0.0813534	-0.0111498	-102.068
89040	18/08/2018--14:10:00	35.07	1	-0.0813534	-0.0111498	-102.068
89100	18/08/2018--14:11:00	35.07	0	0.041713	-0.056019	-102.068
89160	18/08/2018--14:12:00	35.11	4	-0.0198202	-0.0410626	-103.563
89220	18/08/2018--14:13:00	35.12	0	-0.0352035	-0.0410626	-103.563
89280	18/08/2018--14:14:00	35.16	0	-0.0352035	-0.0410626	-102.068
89340	18/08/2018--14:15:00	35.19	0	-0.0198202	-0.0410626	-102.068
89400	18/08/2018--14:16:00	35.2	0	-0.0352035	-0.0410626	-102.068
89460	18/08/2018--14:17:00	35.25	0	-0.0352035	-0.0410626	-102.068
89520	18/08/2018--14:18:00	35.25	0	-0.0198202	-0.0410626	-102.068
89580	18/08/2018--14:19:00	35.27	0	-0.0198202	-0.0410626	-102.068
89640	18/08/2018--14:20:00	35.3	0	-0.0198202	-0.0410626	-102.068
89700	18/08/2018--14:21:00	35.31	0	-0.0198202	-0.0410626	-102.068
89760	18/08/2018--14:22:00	35.34	0	-0.0198202	-0.0410626	-102.068
89820	18/08/2018--14:23:00	35.42	36	0.949327	-0.17567	-0.243304
89880	18/08/2018--14:24:00	35.54	0	0.918561	-0.17567	-0.333001
89940	18/08/2018--14:25:00	35.63	3	0.672428	-0.0709754	-0.751589
90000	18/08/2018--14:26:00	35.66	0	0.718578	-0.115845	-0.691791
90060	18/08/2018--14:27:00	35.66	12	0.841644	-0.0859318	-0.557245
90120	18/08/2018--14:28:00	35.68	18	0.610895	-0.0709754	-0.811387
90180	18/08/2018--14:29:00	35.68	0	0.610895	-0.0709754	-0.811387
90240	18/08/2018--14:30:00	35.64	90	-0.404403	0.467455	0.728419
90300	18/08/2018--14:31:00	35.59	7	-0.665919	0.347804	0.638721
90360	18/08/2018--14:32:00	35.52	11	-0.558235	0.332847	0.743368
90420	18/08/2018--14:33:00	35.43	5	-0.542852	0.332847	0.758318
90480	18/08/2018--14:34:00	35.41	0	-0.573619	0.332847	0.743368
90540	18/08/2018--14:35:00	35.38	6	-0.619769	0.317891	0.743368
90600	18/08/2018--14:36:00	35.38	94	0.0263297	0.332847	0.937713
90660	18/08/2018--14:37:00	35.39	0	0.0109464	0.332847	0.937713
90720	18/08/2018--14:38:00	35.38	0	-0.00443693	0.317891	0.937713
90780	18/08/2018--14:39:00	35.38	0	-0.00443693	0.317891	0.937713
90840	18/08/2018--14:40:00	35.38	0	-0.00443693	0.332847	0.937713
90900	18/08/2018--14:41:00	35.37	0	-0.00443693	0.317891	0.937713
90960	18/08/2018--14:42:00	35.38	0	-0.00443693	0.332847	0.937713
91020	18/08/2018--14:43:00	35.39	0	-0.00443693	0.332847	0.937713
91080	18/08/2018--14:44:00	35.39	0	-0.00443693	0.317891	0.937713
91140	18/08/2018--14:45:00	35.41	0	-0.0198202	0.317891	0.937713
91200	18/08/2018--14:46:00	35.41	0	-0.0198202	0.317891	0.937713
91260	18/08/2018--14:47:00	35.43	0	-0.0198202	0.332847	0.937713
91320	18/08/2018--14:48:00	35.42	0	-0.0198202	0.317891	0.937713
91380	18/08/2018--14:49:00	35.44	0	0.0109464	0.317891	0.937713
91440	18/08/2018--14:50:00	35.47	0	0.0263297	0.317891	0.937713
91500	18/08/2018--14:51:00	35.47	0	0.0263297	0.317891	0.937713
91560	18/08/2018--14:52:00	35.49	0	0.0570962	0.317891	0.937713
91620	18/08/2018--14:53:00	35.52	0	0.0724795	0.317891	0.937713
91680	18/08/2018--14:54:00	35.55	0	0.0724795	0.317891	0.937713
91740	18/08/2018--14:55:00	35.55	0	0.0878628	0.302934	0.937713
91800	18/08/2018--14:56:00	35.57	0	0.0878628	0.302934	0.937713
91860	18/08/2018--14:57:00	35.57	0	0.0724795	0.302934	0.937713
91920	18/08/2018--14:58:00	35.57	0	0.0878628	0.302934	0.937713
91980	18/08/2018--14:59:00	35.6	0	0.103246	0.302934	0.937713
92040	18/08/2018--15:00:00	35.62	0	0.272462	0.287978	0.907814
92100	18/08/2018--15:01:00	35.64	0	0.272462	0.302934	0.907814
92160	18/08/2018--15:02:00	35.64	0	0.287846	0.287978	0.907814
92220	18/08/2018--15:03:00	35.67	0	0.272462	0.287978	0.907814
92280	18/08/2018--15:04:00	35.73	6	-0.435169	0.302934	0.728419
92340	18/08/2018--15:05:00	35.81	20	-0.573619	0.287978	0.743368
92400	18/08/2018--15:06:00	35.81	0	-0.712068	0.273022	0.623772
92460	18/08/2018--15:07:00	35.69	0	-0.727452	0.273022	0.608822
92520	18/08/2018--15:08:00	35.56	0	-0.727452	0.273022	0.608822
92580	18/08/2018--15:09:00	35.44	0	-0.650535	0.36276	0.638721
92640	18/08/2018--15:10:00	35.36	0	-0.665919	0.347804	0.638721
92700	18/08/2018--15:11:00	35.29	0	-0.665919	0.36276	0.638721
92760	18/08/2018--15:12:00	35.23	2	-0.665919	0.347804	0.653671
92820	18/08/2018--15:13:00	35.18	0	-0.650535	0.347804	0.638721
92880	18/08/2018--15:14:00	35.12	0	-0.665919	0.347804	0.638721
92940	18/08/2018--15:15:00	35.08	0	-0.712068	0.36276	0.638721
93000	18/08/2018--15:16:00	35.07	6	-0.742835	0.377716	0.534074
93060	18/08/2018--15:17:00	35.02	0	-0.742835	0.392673	0.504175
93120	18/08/2018--15:18:00	35.02	0	-0.742835	0.392673	0.504175
93180	18/08/2018--15:19:00	34.98	0	-0.742835	0.392673	0.504175
93240	18/08/2018--15:20:00	34.97	0	-0.742835	0.392673	0.504175
93300	18/08/2018--15:21:00	34.94	0	-0.742835	0.392673	0.504175
93360	18/08/2018--15:22:00	34.94	0	-0.742835	0.392673	0.504175
93420	18/08/2018--15:23:00	34.94	2	-0.742835	0.407629	0.489226
93480	18/08/2018--15:24:00	34.91	0	-0.742835	0.407629	0.504175
93540	18/08/2018--15:25:00	34.9	0	-0.742835	0.407629	0.504175
93600	18/08/2018--15:26:00	34.9	0	-0.742835	0.407629	0.504175
93660	18/08/2018--15:27:00	34.89	0	-0.742835	0.407629	0.489226
93720	18/08/2018--15:28:00	34.87	0	-0.742835	0.407629	0.489226
93780	18/08/2018--15:29:00	34.84	0	-0.742835	0.407629	0.489226
93840	18/08/2018--15:30:00	34.84	0	-0.742835	0.407629	0.489226
93900	18/08/2018--15:31:00	34.86	0	-0.742835	0.407629	0.489226
93960	18/08/2018--15:32:00	34.84	0	-0.742835	0.407629	0.504175
94020	18/08/2018--15:33:00	34.83	0	-0.742835	0.407629	0.489226
94080	18/08/2018--15:34:00	34.82	0	-0.742835	0.407629	0.504175
94140	18/08/2018--15:35:00	34.8	0	-0.742835	0.407629	0.489226
94200	18/08/2018--15:36:00	34.8	0	-0.742835	0.407629	0.504175
94260	18/08/2018--15:37:00	34.82	0	-0.742835	0.407629	0.504175
94320	18/08/2018--15:38:00	34.8	0	-0.742835	0.407629	0.489226
94380	18/08/2018--15:39:00	34.81	0	-0.742835	0.407629	0.504175
94440	18/08/2018--15:40:00	34.81	0	-0.742835	0.407629	0.504175
94500	18/08/2018--15:41:00	34.81	0	-0.742835	0.407629	0.489226
94560	18/08/2018--15:42:00	34.79	0	-0.742835	0.407629	0.489226
94620	18/08/2018--15:43:00	34.79	0	-0.742835	0.407629	0.489226
94680	18/08/2018--15:44:00	34.77	0	-0.742835	0.407629	0.489226
94740	18/08/2018--15:45:00	34.75	0	-0.742835	0.422585	0.489226
94800	18/08/2018--15:46:00	34.75	0	-0.742835	0.407629	0.489226
94860	18/08/2018--15:47:00	34.74	0	-0.742835	0.422585	0.489226
94920	18/08/2018--15:48:00	34.73	0	-0.742835	0.422585	0.489226
94980	18/08/2018--15:49:00	34.76	34	-0.881285	0.377716	-0.273203
95040	18/08/2018--15:50:00	34.84	1	0.118629	-0.0111498	-0.990782
95100	18/08/2018--15:51:00	35.04	0	-0.00443693	0.0337193	-102.068
95160	18/08/2018--15:52:00	35.23	0	-0.00443693	0.0337193	-102.068
95220	18/08/2018--15:53:00	35.4	0	-0.00443693	0.0337193	-102.068
95280	18/08/2018--15:54:00	35.54	0	-0.00443693	0.0337193	-102.068
95340	18/08/2018--15:55:00	35.64	0	-0.00443693	0.0337193	-102.068
95400	18/08/2018--15:56:00	35.73	0	-0.00443693	0.0337193	-103.563
95460	18/08/2018--15:57:00	35.8	0	-0.0198202	0.0337193	-102.068
95520	18/08/2018--15:58:00	35.86	0	0.149396	-0.0261062	-100.573
95580	18/08/2018--15:59:00	35.9	2	-0.942818	0.332847	0.0108393
95640	18/08/2018--16:00:00	35.81	9	-0.819751	0.467455	0.309831
95700	18/08/2018--16:01:00	35.72	5	0.180163	0.392673	0.907814
95760	18/08/2018--16:02:00	35.73	0	0.164779	0.392673	0.892864
95820	18/08/2018--16:03:00	35.7	0	0.164779	0.392673	0.892864
95880	18/08/2018--16:04:00	35.68	0	0.180163	0.392673	0.892864
95940	18/08/2018--16:05:00	35.65	0	0.164779	0.392673	0.892864
96000	18/08/2018--16:06:00	35.62	0	0.195546	0.392673	0.892864
96060	18/08/2018--16:07:00	35.62	0	0.180163	0.392673	0.892864
96120	18/08/2018--16:08:00	35.62	0	0.195546	0.377716	0.892864
96180	18/08/2018--16:09:00	35.6	0	0.195546	0.377716	0.892864
96240	18/08/2018--16:10:00	35.61	3	0.241696	0.36276	0.892864
96300	18/08/2018--16:11:00	35.61	0	0.257079	0.36276	0.892864
96360	18/08/2018--16:12:00	35.55	0	0.257079	0.36276	0.892864
96420	18/08/2018--16:13:00	35.55	0	0.272462	0.36276	0.877915
96480	18/08/2018--16:14:00	35.51	0	0.272462	0.36276	0.877915
96540	18/08/2018--16:15:00	35.49	0	0.134013	0.407629	0.907814
96600	18/08/2018--16:16:00	35.46	0	0.134013	0.407629	0.892864
96660	18/08/2018--16:17:00	35.42	0	0.118629	0.407629	0.907814
96720	18/08/2018--16:18:00	35.39	0	0.395529	0.317891	0.877915
96780	18/08/2018--16:19:00	35.45	14	0.826261	-0.190627	-0.557245
96840	18/08/2018--16:20:00	35.45	42	0.241696	0.946059	-0.213404
96900	18/08/2018--16:21:00	35.41	120	0.226312	0.975972	-0.228354
96960	18/08/2018--16:22:00	35.32	111	-0.389019	0.886234	-0.228354
97020	18/08/2018--16:23:00	35.21	0	-0.373636	0.90119	-0.168556
97080	18/08/2018--16:24:00	35.19	0	-0.435169	0.871277	-0.168556
97140	18/08/2018--16:25:00	35.11	0	-0.450552	0.841364	-0.228354
97200	18/08/2018--16:26:00	35.03	0	-0.450552	0.886234	-0.108757
97260	18/08/2018--16:27:00	34.96	0	-0.189036	0.931103	-0.347951
97320	18/08/2018--16:28:00	34.94	0	-0.265953	0.916146	-0.303102
97380	18/08/2018--16:29:00	34.95	0	-0.435169	0.871277	-0.123707
97440	18/08/2018--16:30:00	34.92	1	-0.404403	0.90119	0.0257888
97500	18/08/2018--16:31:00	34.88	0	-0.419786	0.886234	-0.138656
97560	18/08/2018--16:32:00	34.89	0	-0.404403	0.90119	-0.198455
97620	18/08/2018--16:33:00	34.86	0	-0.404403	0.931103	-0.213404
97680	18/08/2018--16:34:00	34.85	0	-0.481319	0.841364	-0.213404
97740	18/08/2018--16:35:00	34.83	0	-0.419786	0.90119	-0.138656
97800	18/08/2018--16:36:00	34.82	0	-0.342869	0.931103	-0.108757
97860	18/08/2018--16:37:00	34.8	0	-0.435169	0.886234	-0.198455
97920	18/08/2018--16:38:00	34.76	0	-0.342869	0.931103	0.0108393
97980	18/08/2018--16:39:00	34.76	0	-0.404403	0.90119	-0.123707
98040	18/08/2018--16:40:00	34.75	0	0.0724795	0.931103	-0.407749
98100	18/08/2018--16:41:00	34.77	268	-0.15827	0.751626	-0.676841
98160	18/08/2018--16:42:00	34.77	35	0.149396	0.871277	-0.512396
98220	18/08/2018--16:43:00	34.75	0	0.226312	0.841364	-0.527345
98280	18/08/2018--16:44:00	34.74	1	0.103246	0.886234	-0.497446
98340	18/08/2018--16:45:00	34.78	3	0.257079	0.841364	-0.527345
98400	18/08/2018--16:46:00	34.79	20	-0.25057	0.946059	-0.243304
98460	18/08/2018--16:47:00	34.77	5	0.303229	0.871277	-0.437648
98520	18/08/2018--16:48:00	34.8	0	0.287846	0.871277	-0.437648
98580	18/08/2018--16:49:00	34.82	0	0.0570962	0.946059	-0.3629
98640	18/08/2018--16:50:00	34.77	1	-0.20442	0.946059	-0.258253
98700	18/08/2018--16:51:00	34.79	0	-0.389019	0.871277	-0.273203
98760	18/08/2018--16:52:00	34.74	1	0.0570962	0.90119	-0.497446
98820	18/08/2018--16:53:00	34.7	1	-0.312103	0.931103	-0.228354
98880	18/08/2018--16:54:00	34.67	0	-0.389019	0.90119	-0.198455
98940	18/08/2018--16:55:00	34.68	0	-0.496702	0.856321	-0.138656
99000	18/08/2018--16:56:00	34.68	0	-0.435169	0.871277	-0.198455
99060	18/08/2018--16:57:00	34.7	20	-0.29672	0.946059	-0.108757
99120	18/08/2018--16:58:00	34.71	1	-0.281336	0.931103	-0.183505
99180	18/08/2018--16:59:00	34.72	0	-0.265953	0.916146	-0.333001
99240	18/08/2018--17:00:00	34.68	0	-0.189036	0.975972	-0.183505
99300	18/08/2018--17:01:00	34.64	0	-0.189036	0.961015	-0.243304
99360	18/08/2018--17:02:00	34.63	2	-0.281336	0.946059	-0.123707
99420	18/08/2018--17:03:00	34.6	0	-0.312103	0.946059	-0.0639086
99480	18/08/2018--17:04:00	34.57	1	-0.435169	0.871277	-0.183505
99540	18/08/2018--17:05:00	34.55	0	-0.419786	0.90119	-0.168556
99600	18/08/2018--17:06:00	34.55	0	-0.404403	0.886234	-0.123707
99660	18/08/2018--17:07:00	34.54	226	0.287846	0.946059	-0.243304
99720	18/08/2018--17:08:00	34.52	280	0.180163	0.931103	-0.273203
99780	18/08/2018--17:09:00	34.51	234	-0.127503	0.916146	-0.392799
99840	18/08/2018--17:10:00	34.49	226	-0.0198202	0.766582	-0.691791
99900	18/08/2018--17:11:00	34.52	241	-0.0505868	0.916146	-0.392799
99960	18/08/2018--17:12:00	34.48	227	0.333996	0.871277	-0.318051
100020	18/08/2018--17:13:00	34.5	55	-0.0505868	0.886234	-0.512396
100080	18/08/2018--17:14:00	34.46	154	0.0263297	0.856321	-0.497446
100140	18/08/2018--17:15:00	34.39	89	-0.558235	0.721713	0.32478
100200	18/08/2018--17:16:00	34.33	177	-0.00443693	0.811452	-0.617043
100260	18/08/2018--17:17:00	34.28	131	-0.00443693	100.588	-0.676841
100320	18/08/2018--17:18:00	34.29	224	-0.896668	0.15337	0.309831
100380	18/08/2018--17:19:00	34.25	144	-0.835135	0.302934	0.593873
100440	18/08/2018--17:20:00	34.2	193	0.103246	0.841364	-0.542295
100500	18/08/2018--17:21:00	34.19	197	-0.927435	-0.0261062	0.384579
100560	18/08/2018--17:22:00	34.18	183	-0.973584	-0.534623	0.294881
100620	18/08/2018--17:23:00	34.21	449	-0.389019	-0.056019	0.877915
100680	18/08/2018--17:24:00	34.21	298	0.210929	0.961015	0.130436
100740	18/08/2018--17:25:00	34.22	381	0.149396	0.90119	-0.303102
100800	18/08/2018--17:26:00	34.23	353	-0.773602	0.796495	-0.198455
100860	18/08/2018--17:27:00	34.19	90	-0.881285	0.407629	0.145385
100920	18/08/2018--17:28:00	34.23	105	-0.0352035	0.886234	-0.452598
100980	18/08/2018--17:29:00	34.28	70	0.0724795	0.975972	-0.333001
101040	18/08/2018--17:30:00	34.28	164	-0.881285	0.0785885	0.205184
101100	18/08/2018--17:31:00	34.25	145	-0.927435	0.287978	0.250032
101160	18/08/2018--17:32:00	34.2	76	-0.942818	0.482411	0.130436
101220	18/08/2018--17:33:00	34.18	6	-0.681302	0.766582	0.0108393
101280	18/08/2018--17:34:00	34.16	93	-0.15827	0.961015	-0.452598
101340	18/08/2018--17:35:00	34.17	196	-0.235186	0.961015	-0.228354
101400	18/08/2018--17:36:00	34.21	2	-0.142887	0.961015	-0.123707
101460	18/08/2018--17:37:00	34.24	206	0.0724795	0.946059	-0.37785
101520	18/08/2018--17:38:00	34.26	290	-0.0505868	0.676844	-0.661892
101580	18/08/2018--17:39:00	34.2	191	-0.558235	0.6918	-0.318051
101640	18/08/2018--17:40:00	34.1	76	-0.758218	0.437542	0.369629
101700	18/08/2018--17:41:00	34.07	39	-0.881285	0.36276	-0.0639086
101760	18/08/2018--17:42:00	34.09	64	-0.865901	0.482411	-0.258253
101820	18/08/2018--17:43:00	34.26	184	-0.0967367	0.946059	-0.392799
101880	18/08/2018--17:44:00	34.23	178	-0.912051	-0.0709754	0.32478
101940	18/08/2018--17:45:00	34.18	21	-0.542852	0.886234	-0.0639086
102000	18/08/2018--17:46:00	34.1	108	-0.896668	0.213196	0.354679
102060	18/08/2018--17:47:00	34.09	362	-0.142887	0.871277	-0.318051
102120	18/08/2018--17:48:00	34.12	44	-0.00443693	0.961015	-0.273203
102180	18/08/2018--17:49:00	34.14	347	-0.912051	0.347804	-0.0190599
102240	18/08/2018--17:50:00	34.18	14	0.103246	0.975972	-0.213404
102300	18/08/2018--17:51:00	34.21	8	0.0878628	100.588	-0.213404
102360	18/08/2018--17:52:00	34.25	67	-0.419786	0.811452	0.384579
102420	18/08/2018--17:53:00	34.26	69	-0.0198202	0.990928	-0.273203
102480	18/08/2018--17:54:00	34.31	30	-0.696685	0.676844	0.055688
102540	18/08/2018--17:55:00	34.32	30	-0.958201	0.482411	-0.048959
102600	18/08/2018--17:56:00	34.35	68	-0.912051	0.377716	0.0108393
102660	18/08/2018--17:57:00	34.37	34	-0.896668	0.422585	0.055688
102720	18/08/2018--17:58:00	34.4	117	-0.665919	0.587106	0.444377
102780	18/08/2018--17:59:00	34.38	228	0.287846	0.975972	-0.0190599
102840	18/08/2018--18:00:00	34.37	141	0.195546	0.990928	-0.288152
102900	18/08/2018--18:01:00	34.35	265	-0.0198202	100.588	-0.198455
102960	18/08/2018--18:02:00	34.36	0	-0.0505868	0.975972	-0.258253
103020	18/08/2018--18:03:00	34.4	47	-0.00443693	0.826408	-0.318051
103080	18/08/2018--18:04:00	34.4	362	0.041713	0.990928	-0.138656
103140	18/08/2018--18:05:00	34.37	23	-0.127503	0.990928	-0.243304
103200	18/08/2018--18:06:00	34.3	277	-0.00443693	0.886234	-0.333001
103260	18/08/2018--18:07:00	34.27	113	-0.20442	0.975972	0.0108393
103320	18/08/2018--18:08:00	34.29	0	-0.281336	0.961015	-0.108757
103380	18/08/2018--18:09:00	34.31	0	-0.265953	0.946059	0.115486
103440	18/08/2018--18:10:00	34.36	0	-0.265953	0.961015	-0.0639086
103500	18/08/2018--18:11:00	34.45	149	-0.712068	0.617019	-0.422698
103560	18/08/2018--18:12:00	34.49	254	0.103246	102.084	-0.198455
103620	18/08/2018--18:13:00	34.48	296	0.333996	133.493	-0.3629
103680	18/08/2018--18:14:00	34.36	233	-0.0505868	0.916146	-0.437648
103740	18/08/2018--18:15:00	34.31	247	0.272462	0.90119	-0.407749
103800	18/08/2018--18:16:00	34.39	256	0.441679	0.796495	-0.512396
103860	18/08/2018--18:17:00	34.34	335	-0.00443693	0.886234	-0.572194
103920	18/08/2018--18:18:00	34.29	224	-0.358253	0.886234	-0.273203
103980	18/08/2018--18:19:00	34.21	170	0.0724795	102.084	-0.392799
104040	18/08/2018--18:20:00	34.22	38	-0.342869	0.766582	-0.542295
104100	18/08/2018--18:21:00	34.25	46	0.103246	0.916146	-0.467547
104160	18/08/2018--18:22:00	34.23	287	0.149396	0.961015	-0.288152
104220	18/08/2018--18:23:00	34.21	330	-0.942818	-0.0859318	0.160335
104280	18/08/2018--18:24:00	34.21	173	0.195546	0.871277	-0.3629
104340	18/08/2018--18:25:00	34.17	222	-0.0813534	0.975972	-0.258253
104400	18/08/2018--18:26:00	34.16	0	-0.25057	0.90119	-0.3629
104460	18/08/2018--18:27:00	34.2	2	-0.342869	0.931103	-0.123707
104520	18/08/2018--18:28:00	34.2	25	-0.235186	0.90119	-0.392799
104580	18/08/2018--18:29:00	34.2	8	-0.235186	0.886234	-0.183505
104640	18/08/2018--18:30:00	34.2	28	-0.342869	0.931103	-0.153606
104700	18/08/2018--18:31:00	34.18	0	-0.219803	0.961015	-0.048959
104760	18/08/2018--18:32:00	34.19	0	-0.0967367	0.990928	-0.213404
104820	18/08/2018--18:33:00	34.17	0	-0.342869	0.931103	-0.108757
104880	18/08/2018--18:34:00	34.13	6	-0.265953	0.946059	-0.153606
104940	18/08/2018--18:35:00	34.14	2	-0.450552	0.90119	-0.0190599
105000	18/08/2018--18:36:00	34.15	0	-0.342869	0.946059	-0.0938078
105060	18/08/2018--18:37:00	34.14	2	-0.11212	0.975972	-0.0788582
105120	18/08/2018--18:38:00	34.17	14	-0.358253	0.572149	-0.751589
105180	18/08/2018--18:39:00	34.17	4	-0.173653	0.90119	-0.3629
105240	18/08/2018--18:40:00	34.18	27	-0.20442	0.916146	-0.347951
105300	18/08/2018--18:41:00	34.18	1	-0.235186	0.916146	-0.3629
105360	18/08/2018--18:42:00	34.22	3	-0.15827	0.990928	-0.153606
105420	18/08/2018--18:43:00	34.2	2	-0.265953	0.931103	-0.303102
105480	18/08/2018--18:44:00	34.19	0	-0.173653	0.946059	-0.273203
105540	18/08/2018--18:45:00	34.23	189	0.380145	0.871277	-0.168556
105600	18/08/2018--18:46:00	34.25	446	0.257079	0.886234	-0.407749
105660	18/08/2018--18:47:00	34.27	343	-0.988968	0.0636321	0.0706376
105720	18/08/2018--18:48:00	34.24	166	-0.0505868	100.588	-0.168556
105780	18/08/2018--18:49:00	34.22	405	0.257079	0.841364	-0.3629
105840	18/08/2018--18:50:00	34.13	201	0.241696	114.049	-0.512396
105900	18/08/2018--18:51:00	34.12	106	-0.327486	0.916146	-0.243304
105960	18/08/2018--18:52:00	34.11	0	-0.265953	0.931103	-0.273203
106020	18/08/2018--18:53:00	34.1	8	-0.435169	0.886234	-0.153606
106080	18/08/2018--18:54:00	34.09	8	0.041713	0.975972	-0.303102
106140	18/08/2018--18:55:00	34.1	6	-0.173653	0.961015	-0.228354
106200	18/08/2018--18:56:00	34.16	234	0.103246	0.886234	-0.288152
106260	18/08/2018--18:57:00	34.14	115	0.303229	0.946059	-0.273203
106320	18/08/2018--18:58:00	34.05	20	-0.25057	0.916146	-0.333001
106380	18/08/2018--18:59:00	33.96	272	0.380145	0.946059	-0.168556
106440	18/08/2018--19:00:00	33.98	221	-0.265953	0.916146	-0.303102
106500	18/08/2018--19:01:00	34.01	1	-0.312103	0.90119	-0.303102
106560	18/08/2018--19:02:00	34	0	-0.15827	102.084	-0.228354
106620	18/08/2018--19:03:00	34.03	429	0.118629	0.766582	-0.691791
106680	18/08/2018--19:04:00	34.03	226	0.118629	0.916146	-0.407749
106740	18/08/2018--19:05:00	34.04	163	-0.804368	0.452498	-0.512396
106800	18/08/2018--19:06:00	33.96	140	-0.865901	0.572149	-0.108757
106860	18/08/2018--19:07:00	33.89	198	-0.465936	0.766582	-0.452598
106920	18/08/2018--19:08:00	33.83	156	0.0263297	0.841364	-0.557245
106980	18/08/2018--19:09:00	33.83	247	0.241696	0.961015	-0.422698
107040	18/08/2018--19:10:00	33.77	269	0.041713	0.871277	-0.587144
107100	18/08/2018--19:11:00	33.67	292	0.0878628	0.886234	-0.512396
107160	18/08/2018--19:12:00	33.55	174	-0.25057	0.871277	-0.273203
107220	18/08/2018--19:13:00	33.5	55	-0.635152	0.497367	-0.422698
107280	18/08/2018--19:14:00	33.5	33	-0.0505868	0.946059	-0.392799
107340	18/08/2018--19:15:00	33.57	78	-0.389019	0.841364	-0.228354
107400	18/08/2018--19:16:00	33.64	0	-0.419786	0.886234	-0.183505
107460	18/08/2018--19:17:00	33.68	177	-0.0813534	0.916146	-0.646942
107520	18/08/2018--19:18:00	33.69	81	0.041713	106.571	-0.467547
107580	18/08/2018--19:19:00	33.57	203	0.103246	131.997	-0.198455
107640	18/08/2018--19:20:00	33.46	497	0.0570962	0.871277	-0.452598
107700	18/08/2018--19:21:00	33.33	342	-0.219803	0.90119	-0.168556
107760	18/08/2018--19:22:00	33.25	332	0.0263297	102.084	-0.37785
107820	18/08/2018--19:23:00	33.19	459	-0.0813534	0.766582	-0.587144
107880	18/08/2018--19:24:00	32.98	546	0.195546	0.886234	-0.572194
107940	18/08/2018--19:25:00	32.9	492	0.272462	0.841364	-0.557245
108000	18/08/2018--19:26:00	32.8	27	-0.127503	0.961015	-0.258253
108060	18/08/2018--19:27:00	32.7	79	-0.235186	0.856321	-0.527345
108120	18/08/2018--19:28:00	32.64	29	-0.0659701	0.990928	-0.482497
108180	18/08/2018--19:29:00	32.59	57	-0.835135	0.497367	-0.243304
108240	18/08/2018--19:30:00	32.57	359	-0.865901	0.646931	-0.243304
108300	18/08/2018--19:31:00	32.5	238	0.041713	0.856321	-0.557245
108360	18/08/2018--19:32:00	32.45	24	0.0570962	0.826408	-0.691791
108420	18/08/2018--19:33:00	32.46	81	-0.127503	0.975972	-0.228354
108480	18/08/2018--19:34:00	32.62	13	0.149396	0.990928	-0.288152
108540	18/08/2018--19:35:00	32.75	23	0.134013	100.588	-0.048959
108600	18/08/2018--19:36:00	32.72	43	0.103246	0.811452	-0.602093
108660	18/08/2018--19:37:00	32.59	63	-0.25057	0.961015	-0.168556
108720	18/08/2018--19:38:00	32.55	14	-0.265953	0.916146	0.279932
108780	18/08/2018--19:39:00	32.46	34	0.149396	0.931103	-0.407749
108840	18/08/2018--19:40:00	32.4	0	0.149396	0.886234	-0.497446
108900	18/08/2018--19:41:00	32.37	3	-0.0505868	0.931103	-0.437648
108960	18/08/2018--19:42:00	32.34	4	0.241696	0.886234	-0.452598
109020	18/08/2018--19:43:00	32.29	0	0.226312	0.886234	-0.467547
109080	18/08/2018--19:44:00	32.28	5	-0.389019	0.871277	0.160335
109140	18/08/2018--19:45:00	32.19	30	-0.327486	0.886234	-0.198455
109200	18/08/2018--19:46:00	32.14	10	-0.465936	0.886234	-0.168556
109260	18/08/2018--19:47:00	32.11	5	-0.450552	0.871277	-0.153606
109320	18/08/2018--19:48:00	32.1	0	-0.20442	0.990928	-0.0639086
109380	18/08/2018--19:49:00	32.14	0	-0.358253	0.916146	-0.213404
109440	18/08/2018--19:50:00	32.09	6	-0.342869	0.916146	-0.243304
109500	18/08/2018--19:51:00	32.09	0	-0.00443693	100.588	0.0407384
109560	18/08/2018--19:52:00	32.09	0	-0.0659701	100.588	-0.168556
109620	18/08/2018--19:53:00	32.14	15	0.241696	100.588	-0.0639086
109680	18/08/2018--19:54:00	32.12	4	-0.327486	0.931103	-0.138656
109740	18/08/2018--19:55:00	32.01	0	-0.29672	0.931103	-0.273203
109800	18/08/2018--19:56:00	31.95	2	-0.11212	0.916146	0.0855871
109860	18/08/2018--19:57:00	31.88	3	-0.404403	0.856321	-0.288152
109920	18/08/2018--19:58:00	31.85	2	-0.29672	0.946059	-0.153606
109980	18/08/2018--19:59:00	31.88	0	-0.142887	100.588	-0.213404
110040	18/08/2018--20:00:00	31.96	0	-0.29672	0.931103	-0.228354
110100	18/08/2018--20:01:00	31.95	1	-0.142887	0.961015	-0.243304
110160	18/08/2018--20:02:00	31.91	7	-0.0352035	0.946059	0.0855871
110220	18/08/2018--20:03:00	31.91	0	-0.312103	0.886234	-0.392799
110280	18/08/2018--20:04:00	31.86	0	-0.281336	0.916146	-0.318051
110340	18/08/2018--20:05:00	31.8	0	-0.265953	0.946059	-0.288152
110400	18/08/2018--20:06:00	31.71	0	-0.25057	0.946059	-0.258253
110460	18/08/2018--20:07:00	31.64	0	-0.327486	0.886234	-0.318051
110520	18/08/2018--20:08:00	31.59	0	-0.404403	0.886234	-0.213404
110580	18/08/2018--20:09:00	31.53	0	-0.435169	0.871277	-0.243304
110640	18/08/2018--20:10:00	31.51	0	-0.419786	0.856321	-0.273203
110700	18/08/2018--20:11:00	31.41	19	-0.20442	0.975972	-0.198455
110760	18/08/2018--20:12:00	31.34	0	-0.465936	0.856321	-0.198455
110820	18/08/2018--20:13:00	31.25	1	-0.481319	0.826408	-0.288152
110880	18/08/2018--20:14:00	31.21	4	-0.496702	0.841364	-0.213404
110940	18/08/2018--20:15:00	31.14	0	-0.527469	0.841364	-0.168556
111000	18/08/2018--20:16:00	31.06	0	-0.435169	0.871277	-0.228354
111060	18/08/2018--20:17:00	31.01	15	-0.0352035	0.6918	-0.796438
111120	18/08/2018--20:18:00	31.01	7	-0.481319	0.871277	-0.123707
111180	18/08/2018--20:19:00	31.02	0	-0.404403	0.856321	-0.3629
111240	18/08/2018--20:20:00	31.02	1	-0.373636	0.871277	-0.303102
111300	18/08/2018--20:21:00	31.03	0	-0.358253	0.856321	-0.243304
111360	18/08/2018--20:22:00	31.04	0	-0.173653	0.961015	-0.273203
111420	18/08/2018--20:23:00	31.06	0	-0.11212	0.990928	-0.153606
111480	18/08/2018--20:24:00	31.12	6	-0.342869	0.871277	-0.3629
111540	18/08/2018--20:25:00	31.14	2	-0.389019	0.841364	-0.37785
111600	18/08/2018--20:26:00	31.14	0	-0.573619	0.811452	-0.168556
111660	18/08/2018--20:27:00	31.14	0	-0.573619	0.796495	-0.183505
111720	18/08/2018--20:28:00	31.16	1	-0.558235	0.826408	-0.108757
111780	18/08/2018--20:29:00	31.12	0	-0.573619	0.796495	-0.198455
111840	18/08/2018--20:30:00	31.08	4	-0.265953	0.946059	-0.213404
111900	18/08/2018--20:31:00	31.07	0	-0.281336	0.916146	-0.318051
111960	18/08/2018--20:32:00	31.02	0	-0.265953	0.946059	-0.288152
112020	18/08/2018--20:33:00	30.95	1	-0.373636	0.871277	-0.37785
112080	18/08/2018--20:34:00	30.92	2	-0.00443693	0.990928	0.190234
112140	18/08/2018--20:35:00	31.05	7	-0.127503	0.961015	-0.258253
112200	18/08/2018--20:36:00	31.15	22	-0.142887	0.990928	-0.183505
112260	18/08/2018--20:37:00	31.2	6	-0.327486	0.841364	-0.676841
112320	18/08/2018--20:38:00	31.3	159	0.395529	124.519	-0.452598
112380	18/08/2018--20:39:00	31.38	253	-0.0505868	0.886234	-0.512396
112440	18/08/2018--20:40:00	31.27	8	0.0570962	0.990928	-0.482497
112500	18/08/2018--20:41:00	31.16	20	0.0724795	0.886234	-0.497446
112560	18/08/2018--20:42:00	31.02	40	-0.0198202	102.084	-0.587144
112620	18/08/2018--20:43:00	31	390	-0.0198202	0.90119	-0.482497
112680	18/08/2018--20:44:00	30.94	5	-0.00443693	0.931103	-0.422698
112740	18/08/2018--20:45:00	30.95	263	-0.0198202	0.975972	-0.303102
112800	18/08/2018--20:46:00	30.89	134	-0.850518	0.392673	0.250032
112860	18/08/2018--20:47:00	30.79	56	-0.11212	0.931103	-0.407749
112920	18/08/2018--20:48:00	30.72	74	0.0109464	0.946059	-0.333001
112980	18/08/2018--20:49:00	30.65	124	-0.804368	0.602062	-0.0340095
113040	18/08/2018--20:50:00	30.63	152	-0.127503	0.931103	-0.37785
113100	18/08/2018--20:51:00	30.52	16	-0.173653	0.946059	-0.333001
113160	18/08/2018--20:52:00	30.43	15	-0.0967367	0.856321	-0.258253
113220	18/08/2018--20:53:00	30.41	123	-0.804368	0.617019	-0.0788582
113280	18/08/2018--20:54:00	30.37	2	-0.650535	0.751626	-0.123707
113340	18/08/2018--20:55:00	30.34	96	-0.0813534	0.946059	-0.37785
113400	18/08/2018--20:56:00	30.35	49	-0.00443693	0.946059	-0.392799
113460	18/08/2018--20:57:00	30.35	10	0.041713	0.916146	-0.437648
113520	18/08/2018--20:58:00	30.36	48	-0.988968	0.183283	0.100537
113580	18/08/2018--20:59:00	30.36	392	-0.0813534	0.946059	-0.37785
113640	18/08/2018--21:00:00	30.35	17	-0.15827	0.916146	-0.392799
113700	18/08/2018--21:01:00	30.32	39	-0.15827	0.975972	-0.288152
113760	18/08/2018--21:02:00	30.41	24	-0.619769	0.661888	0.160335
113820	18/08/2018--21:03:00	30.41	44	-0.173653	0.946059	-0.273203
113880	18/08/2018--21:04:00	30.38	57	-0.219803	0.961015	-0.258253
113940	18/08/2018--21:05:00	30.35	76	-0.0813534	0.961015	-0.347951
114000	18/08/2018--21:06:00	30.31	109	-0.0659701	0.961015	-0.333001
114060	18/08/2018--21:07:00	30.25	96	-0.29672	0.931103	0.115486
114120	18/08/2018--21:08:00	30.17	73	-0.00443693	100.588	-0.228354
114180	18/08/2018--21:09:00	30.16	166	-0.25057	0.871277	-0.333001
114240	18/08/2018--21:10:00	30.15	114	-0.0352035	0.975972	-0.318051
114300	18/08/2018--21:11:00	30.15	64	-0.265953	102.084	-0.138656
114360	18/08/2018--21:12:00	30.14	29	-0.0352035	0.990928	-0.228354
114420	18/08/2018--21:13:00	30.13	31	-0.15827	0.961015	-0.303102
114480	18/08/2018--21:14:00	30.09	56	-0.773602	0.646931	0.0108393
114540	18/08/2018--21:15:00	30.04	5	-0.773602	0.631975	-0.0340095
114600	18/08/2018--21:16:00	30.03	86	-0.0967367	0.975972	-0.243304
114660	18/08/2018--21:17:00	29.98	70	-0.0813534	0.990928	-0.213404
114720	18/08/2018--21:18:00	30.02	169	0.0109464	0.975972	-0.333001
114780	18/08/2018--21:19:00	30.05	121	-100.435	0.243109	0.309831
114840	18/08/2018--21:20:00	30.07	248	0.103246	0.886234	-0.437648
114900	18/08/2018--21:21:00	30.07	156	-0.542852	0.826408	0.205184
114960	18/08/2018--21:22:00	30.15	159	0.272462	0.90119	-0.512396
115020	18/08/2018--21:23:00	30.13	64	0.118629	0.826408	-0.557245
115080	18/08/2018--21:24:00	30.1	25	0.0570962	0.931103	-0.407749
115140	18/08/2018--21:25:00	30.11	153	0.0570962	0.826408	-0.691791
115200	18/08/2018--21:26:00	30.14	166	-0.00443693	0.961015	-0.318051
115260	18/08/2018--21:27:00	30.13	7	0.0724795	0.961015	-0.333001
115320	18/08/2018--21:28:00	30.1	75	-0.881285	0.228152	0.384579
115380	18/08/2018--21:29:00	30.12	152	-0.558235	0.766582	-0.333001
115440	18/08/2018--21:30:00	30.13	75	0.0109464	0.946059	-0.3629
115500	18/08/2018--21:31:00	30.23	261	0.0570962	100.588	-0.048959
115560	18/08/2018--21:32:00	30.29	40	-0.173653	0.990928	-0.0190599
115620	18/08/2018--21:33:00	30.29	125	0.0263297	0.931103	-0.72169
115680	18/08/2018--21:34:00	30.32	376	-0.650535	0.497367	0.055688
115740	18/08/2018--21:35:00	30.32	63	0.0878628	109.562	-0.123707
115800	18/08/2018--21:36:00	30.37	141	0.364762	0.975972	-0.213404
115860	18/08/2018--21:37:00	30.49	183	0.149396	0.975972	-0.243304
115920	18/08/2018--21:38:00	30.54	150	0.0878628	0.946059	-0.392799
115980	18/08/2018--21:39:00	30.46	181	-0.0352035	0.961015	-0.3629
116040	18/08/2018--21:40:00	30.44	150	-0.0198202	0.931103	-0.3629
116100	18/08/2018--21:41:00	30.5	110	-0.0198202	100.588	-0.407749
116160	18/08/2018--21:42:00	30.57	280	-0.189036	0.975972	0.055688
116220	18/08/2018--21:43:00	30.65	6	-0.727452	0.676844	-0.0639086
116280	18/08/2018--21:44:00	30.61	0	-0.681302	0.676844	0.130436
116340	18/08/2018--21:45:00	30.48	0	-0.773602	0.631975	0.0257888
116400	18/08/2018--21:46:00	30.41	0	-0.742835	0.661888	0.0407384
116460	18/08/2018--21:47:00	30.38	5	-0.712068	0.751626	-0.168556
116520	18/08/2018--21:48:00	30.46	313	-0.973584	0.258065	-0.0788582
116580	18/08/2018--21:49:00	30.48	148	0.226312	0.946059	-0.288152
116640	18/08/2018--21:50:00	30.55	141	-0.896668	0.108501	0.115486
116700	18/08/2018--21:51:00	30.6	92	-0.235186	100.588	-0.303102
116760	18/08/2018--21:52:00	30.58	101	-0.0352035	0.931103	-0.407749
116820	18/08/2018--21:53:00	30.66	255	0.118629	0.961015	-0.198455
116880	18/08/2018--21:54:00	30.64	292	-0.819751	0.422585	0.294881
116940	18/08/2018--21:55:00	30.54	204	0.041713	0.90119	-0.452598
117000	18/08/2018--21:56:00	30.52	91	-0.15827	0.871277	-0.213404
117060	18/08/2018--21:57:00	30.43	113	-0.912051	0.542237	0.250032
117120	18/08/2018--21:58:00	30.39	148	-0.0198202	0.916146	-0.392799
117180	18/08/2018--21:59:00	30.44	93	-0.712068	0.766582	0.160335
117240	18/08/2018--22:00:00	30.45	11	0.0109464	0.975972	-0.318051
117300	18/08/2018--22:01:00	30.45	135	-0.389019	0.90119	-0.303102
117360	18/08/2018--22:02:00	30.42	25	-0.0967367	0.990928	-0.288152
117420	18/08/2018--22:03:00	30.43	35	0.0570962	0.961015	-0.303102
117480	18/08/2018--22:04:00	30.38	65	0.103246	0.975972	-0.288152
117540	18/08/2018--22:05:00	30.35	195	-0.0659701	121.527	-0.243304
117600	18/08/2018--22:06:00	30.42	255	-0.988968	0.168327	0.130436
117660	18/08/2018--22:07:00	30.42	21	-0.650535	0.706757	0.264982
117720	18/08/2018--22:08:00	30.37	66	-0.619769	0.796495	-0.00411031
117780	18/08/2018--22:09:00	30.33	77	-0.0813534	0.975972	-0.273203
117840	18/08/2018--22:10:00	30.29	212	-0.450552	0.90119	-0.0938078
117900	18/08/2018--22:11:00	30.33	1	-0.788985	0.617019	0.055688
117960	18/08/2018--22:12:00	30.33	373	-0.235186	0.90119	-0.0190599
118020	18/08/2018--22:13:00	30.37	16	-0.219803	0.975972	-0.0639086
118080	18/08/2018--22:14:00	30.45	54	-0.496702	0.871277	-0.0639086
118140	18/08/2018--22:15:00	30.52	0	-0.373636	0.916146	-0.108757
118200	18/08/2018--22:16:00	30.57	0	-0.496702	0.841364	-0.048959
118260	18/08/2018--22:17:00	30.62	1	-0.450552	0.886234	0.0706376
118320	18/08/2018--22:18:00	30.69	1	-0.450552	0.886234	0.0108393
118380	18/08/2018--22:19:00	30.79	18	-0.465936	0.856321	-0.0340095
118440	18/08/2018--22:20:00	30.84	0	-0.373636	0.916146	0.0855871
118500	18/08/2018--22:21:00	30.86	268	-0.342869	0.796495	-0.0938078
118560	18/08/2018--22:22:00	30.87	320	-0.681302	0.721713	-0.0340095
118620	18/08/2018--22:23:00	30.71	147	-0.727452	0.661888	0.160335
118680	18/08/2018--22:24:00	30.59	62	-0.29672	0.961015	-0.00411031
118740	18/08/2018--22:25:00	30.53	41	-0.758218	0.661888	0.0706376
118800	18/08/2018--22:26:00	30.48	267	-0.758218	0.467455	0.115486
118860	18/08/2018--22:27:00	30.47	77	-0.773602	0.646931	0.0108393
118920	18/08/2018--22:28:00	30.54	0	-0.788985	0.617019	0.100537
118980	18/08/2018--22:29:00	30.52	4	-0.788985	0.617019	0.100537
119040	18/08/2018--22:30:00	30.49	30	-0.788985	0.617019	0.055688
119100	18/08/2018--22:31:00	30.46	0	-0.788985	0.572149	0.100537
119160	18/08/2018--22:32:00	30.48	0	-0.742835	0.661888	-0.0340095
119220	18/08/2018--22:33:00	30.45	0	-0.773602	0.602062	0.100537
119280	18/08/2018--22:34:00	30.44	0	-0.404403	0.90119	-0.0639086
119340	18/08/2018--22:35:00	30.4	1	-0.788985	0.602062	0.0855871
119400	18/08/2018--22:36:00	30.34	0	-0.773602	0.602062	0.100537
119460	18/08/2018--22:37:00	30.29	190	-0.142887	100.588	-0.347951
119520	18/08/2018--22:38:00	30.25	220	-0.389019	100.588	-0.138656
119580	18/08/2018--22:39:00	30.29	44	-0.15827	0.961015	-0.258253
119640	18/08/2018--22:40:00	30.32	119	-0.450552	0.871277	0.055688
119700	18/08/2018--22:41:00	30.33	4	-0.712068	0.6918	0.055688
119760	18/08/2018--22:42:00	30.34	2	0.103246	0.961015	0.32478
119820	18/08/2018--22:43:00	30.3	6	-0.742835	0.646931	0.0855871
119880	18/08/2018--22:44:00	30.18	54	-0.696685	0.617019	0.32478
119940	18/08/2018--22:45:00	30.2	74	-0.127503	0.975972	0.0108393
120000	18/08/2018--22:46:00	30.13	37	-0.312103	0.946059	0.0108393
120060	18/08/2018--22:47:00	30.16	2	-0.404403	0.916146	-0.048959
120120	18/08/2018--22:48:00	30.21	91	-0.20442	0.975972	-0.0788582
120180	18/08/2018--22:49:00	30.29	127	-0.20442	0.916146	-0.392799
120240	18/08/2018--22:50:00	30.42	627	0.0724795	0.841364	-0.273203
120300	18/08/2018--22:51:00	30.6	88	-0.604385	0.796495	-0.0340095
120360	18/08/2018--22:52:00	30.61	19	0.0570962	102.084	0.0855871
120420	18/08/2018--22:53:00	30.7	8	-0.681302	0.706757	0.220133
120480	18/08/2018--22:54:00	30.73	3	-0.727452	0.661888	0.0257888
120540	18/08/2018--22:55:00	30.8	10	-0.758218	0.631975	-0.0639086
120600	18/08/2018--22:56:00	30.9	0	-0.727452	0.661888	-0.123707
120660	18/08/2018--22:57:00	30.95	5	-0.742835	0.661888	0.145385
120720	18/08/2018--22:58:00	30.94	47	-0.835135	0.497367	0.235083
120780	18/08/2018--22:59:00	30.93	24	-0.819751	0.572149	-0.00411031
120840	18/08/2018--23:00:00	30.96	6	-0.758218	0.631975	0.0855871
120900	18/08/2018--23:01:00	30.98	3	-0.758218	0.631975	0.130436
120960	18/08/2018--23:02:00	31.02	187	-103.512	-0.0261062	0.294881
121020	18/08/2018--23:03:00	31.07	99	-0.912051	0.422585	0.130436
121080	18/08/2018--23:04:00	31.1	65	-0.804368	0.572149	0.055688
121140	18/08/2018--23:05:00	31.12	12	-0.788985	0.602062	-0.0340095
121200	18/08/2018--23:06:00	31.06	76	-0.219803	0.975972	-0.123707
121260	18/08/2018--23:07:00	31.11	116	-0.819751	0.557193	0.115486
121320	18/08/2018--23:08:00	31.1	1	-0.804368	0.587106	0.0706376
121380	18/08/2018--23:09:00	31.08	32	0.149396	0.946059	-0.333001
121440	18/08/2018--23:10:00	31.11	5	-0.0813534	100.588	-0.0788582
121500	18/08/2018--23:11:00	31.13	9	-0.742835	0.661888	0.0855871
121560	18/08/2018--23:12:00	31.16	39	-0.742835	0.631975	0.0407384
121620	18/08/2018--23:13:00	31.13	6	-0.804368	0.587106	-0.0340095
121680	18/08/2018--23:14:00	31.13	0	-0.758218	0.646931	0.055688
121740	18/08/2018--23:15:00	31.15	0	-0.788985	0.617019	0.055688
121800	18/08/2018--23:16:00	31.17	1	-0.819751	0.631975	-0.0190599
121860	18/08/2018--23:17:00	31.2	119	-0.835135	0.52728	-0.0340095
121920	18/08/2018--23:18:00	31.18	2	-0.835135	0.557193	0.055688
121980	18/08/2018--23:19:00	31.16	0	-0.850518	0.512324	-0.0340095
122040	18/08/2018--23:20:00	31.13	5	-0.758218	0.646931	0.0706376
122100	18/08/2018--23:21:00	31.16	88	0.333996	0.751626	-0.587144
122160	18/08/2018--23:22:00	31.34	89	0.287846	0.766582	-0.602093
122220	18/08/2018--23:23:00	31.51	78	0.0724795	0.811452	-0.617043
122280	18/08/2018--23:24:00	31.61	272	0.180163	0.916146	-0.422698
122340	18/08/2018--23:25:00	31.52	29	0.241696	102.084	0.0706376
122400	18/08/2018--23:26:00	31.46	32	-0.450552	0.90119	-0.168556
122460	18/08/2018--23:27:00	31.39	5	-0.142887	100.588	-0.0639086
122520	18/08/2018--23:28:00	31.31	16	-0.11212	100.588	-0.00411031
122580	18/08/2018--23:29:00	31.22	76	0.210929	0.946059	-0.228354
122640	18/08/2018--23:30:00	31.13	57	0.0724795	102.084	-0.183505
122700	18/08/2018--23:31:00	31.09	83	-0.0198202	100.588	-0.0788582
122760	18/08/2018--23:32:00	31.08	43	-0.435169	0.856321	-0.0639086
122820	18/08/2018--23:33:00	31.13	28	-0.189036	0.990928	-0.183505
122880	18/08/2018--23:34:00	31.15	27	-0.0813534	0.975972	-0.258253
122940	18/08/2018--23:35:00	31.18	5	-0.00443693	0.961015	-0.37785
123000	18/08/2018--23:36:00	31.23	200	-0.142887	0.781539	-0.452598
123060	18/08/2018--23:37:00	31.23	550	0.164779	0.871277	-0.557245
123120	18/08/2018--23:38:00	31.25	168	0.226312	0.766582	-0.617043
123180	18/08/2018--23:39:00	31.31	531	0.241696	108.067	-0.781488
123240	18/08/2018--23:40:00	31.34	653	-0.0659701	0.975972	-0.123707
123300	18/08/2018--23:41:00	31.25	380	-0.25057	0.886234	0.175285
123360	18/08/2018--23:42:00	31.27	269	-0.00443693	106.571	-0.303102
123420	18/08/2018--23:43:00	31.43	28	-0.927435	-0.0111498	0.130436
123480	18/08/2018--23:44:00	31.63	79	-0.819751	0.422585	0.250032
123540	18/08/2018--23:45:00	31.77	97	-0.0659701	109.562	-0.138656
123600	18/08/2018--23:46:00	31.84	363	0.041713	0.990928	-0.288152
123660	18/08/2018--23:47:00	31.91	336	0.241696	106.571	-0.213404
123720	18/08/2018--23:48:00	32.01	159	-0.942818	0.36276	0.0257888
123780	18/08/2018--23:49:00	32.15	59	-0.650535	0.766582	0.115486
123840	18/08/2018--23:50:00	32.3	242	-0.0198202	0.961015	-0.347951
123900	18/08/2018--23:51:00	32.37	138	-0.527469	0.841364	-0.0639086
123960	18/08/2018--23:52:00	32.42	205	-0.0813534	0.916146	-0.37785
124020	18/08/2018--23:53:00	32.47	193	-0.773602	0.572149	0.220133
124080	18/08/2018--23:54:00	32.55	93	-0.00443693	100.588	-0.00411031
124140	18/08/2018--23:55:00	32.64	276	-0.11212	102.084	-0.452598
124200	18/08/2018--23:56:00	32.74	205	0.041713	0.990928	-0.048959
124260	18/08/2018--23:57:00	32.73	246	-0.0352035	0.946059	-0.273203
124320	18/08/2018--23:58:00	32.77	296	0.0878628	100.588	-0.243304
124380	18/08/2018--23:59:00	32.86	191	-10.505	0.0187629	0.0706376
124440	19/08/2018--00:00:00	32.92	198	0.118629	0.856321	-0.512396
124500	19/08/2018--00:01:00	32.98	362	0.872411	0.183283	-0.482497
124560	19/08/2018--00:02:00	33.11	6	0.995477	0.138414	-0.123707
124620	19/08/2018--00:03:00	33.24	1	0.980094	0.123458	-0.153606
124680	19/08/2018--00:04:00	33.37	0	0.980094	0.123458	-0.213404
124740	19/08/2018--00:05:00	33.46	0	0.949327	0.123458	-0.303102
124800	19/08/2018--00:06:00	33.57	0	0.949327	0.15337	-0.303102
124860	19/08/2018--00:07:00	33.63	0	0.980094	0.0636321	-0.243304
124920	19/08/2018--00:08:00	33.64	11	0.964711	0.0187629	-0.258253
124980	19/08/2018--00:09:00	33.65	0	0.980094	-0.0111498	-0.198455
125040	19/08/2018--00:10:00	33.67	0	0.980094	-0.0111498	-0.228354
125100	19/08/2018--00:11:00	33.7	0	0.980094	0.00380655	-0.228354
125160	19/08/2018--00:12:00	33.77	0	0.980094	0.0187629	-0.213404
125220	19/08/2018--00:13:00	33.83	0	0.980094	0.0187629	-0.228354
125280	19/08/2018--00:14:00	33.91	0	0.980094	0.00380655	-0.213404
125340	19/08/2018--00:15:00	33.97	0	0.980094	0.0187629	-0.198455
125400	19/08/2018--00:16:00	34.04	0	0.980094	0.0187629	-0.213404
125460	19/08/2018--00:17:00	34.09	1	0.841644	-0.17567	-0.527345
125520	19/08/2018--00:18:00	34.17	0	0.841644	-0.160714	-0.527345
125580	19/08/2018--00:19:00	34.24	0	0.841644	-0.160714	-0.527345
125640	19/08/2018--00:20:00	34.34	0	0.841644	-0.145757	-0.527345
125700	19/08/2018--00:21:00	34.42	0	0.841644	-0.145757	-0.527345
125760	19/08/2018--00:22:00	34.5	0	0.841644	-0.160714	-0.512396
125820	19/08/2018--00:23:00	34.58	0	0.841644	-0.160714	-0.527345
125880	19/08/2018--00:24:00	34.65	1	0.826261	-0.160714	-0.527345
125940	19/08/2018--00:25:00	34.7	0	0.826261	-0.145757	-0.557245
126000	19/08/2018--00:26:00	34.78	3	0.933944	-0.056019	-0.318051
126060	19/08/2018--00:27:00	34.87	0	0.980094	-0.0410626	-0.258253
126120	19/08/2018--00:28:00	34.93	0	0.980094	-0.0261062	-0.228354
126180	19/08/2018--00:29:00	34.98	0	0.980094	0.00380655	-0.228354
126240	19/08/2018--00:30:00	35.03	0	0.980094	0.0187629	-0.228354
126300	19/08/2018--00:31:00	35.09	3	0.964711	0.00380655	-0.288152
126360	19/08/2018--00:32:00	35.04	4	0.980094	0.0486757	-0.123707
126420	19/08/2018--00:33:00	35.07	42	0.487828	-0.115845	0.862965
126480	19/08/2018--00:34:00	35.27	18	-0.0967367	0.452498	0.758318
126540	19/08/2018--00:35:00	34.98	112	-0.00443693	0.916146	-0.437648
126600	19/08/2018--00:36:00	34.71	0	-0.0198202	0.916146	-0.437648
126660	19/08/2018--00:37:00	34.67	0	-0.0505868	0.841364	-0.542295
126720	19/08/2018--00:38:00	34.59	0	-0.0813534	0.841364	-0.557245
126780	19/08/2018--00:39:00	34.61	0	-0.0659701	0.856321	-0.557245
126840	19/08/2018--00:40:00	34.68	1	-0.0352035	0.856321	-0.542295
126900	19/08/2018--00:41:00	34.75	0	-0.0352035	0.856321	-0.557245
126960	19/08/2018--00:42:00	34.86	0	-0.0352035	0.841364	-0.557245
127020	19/08/2018--00:43:00	34.94	0	-0.0352035	0.841364	-0.557245
127080	19/08/2018--00:44:00	35.09	0	0.0878628	0.886234	-0.482497
127140	19/08/2018--00:45:00	35.17	0	0.0724795	0.886234	-0.482497
127200	19/08/2018--00:46:00	35.24	0	0.0570962	0.886234	-0.482497
127260	19/08/2018--00:47:00	35.3	0	0.0878628	0.871277	-0.512396
127320	19/08/2018--00:48:00	35.27	72	-0.0967367	0.317891	0.937713
127380	19/08/2018--00:49:00	35.09	7	0.149396	0.168327	0.967612
127440	19/08/2018--00:50:00	35.22	3	0.0263297	0.287978	0.952662
127500	19/08/2018--00:51:00	35.11	0	0.0109464	0.287978	0.952662
127560	19/08/2018--00:52:00	34.93	0	0.0263297	0.287978	0.952662
127620	19/08/2018--00:53:00	34.78	0	0.041713	0.287978	0.952662
127680	19/08/2018--00:54:00	34.66	0	0.0263297	0.287978	0.952662
127740	19/08/2018--00:55:00	34.57	0	0.0263297	0.273022	0.952662
127800	19/08/2018--00:56:00	34.48	0	0.0263297	0.273022	0.952662
127860	19/08/2018--00:57:00	34.41	0	0.0109464	0.287978	0.952662
127920	19/08/2018--00:58:00	34.35	0	0.0263297	0.273022	0.952662
127980	19/08/2018--00:59:00	34.31	208	-0.0505868	0.886234	-0.0788582
128040	19/08/2018--01:00:00	34.25	265	-0.20442	0.975972	-0.407749
128100	19/08/2018--01:01:00	34.1	177	0.164779	-0.100888	-100.573
128160	19/08/2018--01:02:00	33.85	0	0.164779	-0.0859318	-100.573
128220	19/08/2018--01:03:00	33.83	0	0.226312	-0.0709754	-0.990782
128280	19/08/2018--01:04:00	33.94	25	-0.189036	-0.0261062	-100.573
128340	19/08/2018--01:05:00	34.1	0	-0.15827	-0.0261062	-102.068
128400	19/08/2018--01:06:00	34.18	0	-0.11212	-0.0261062	-102.068
128460	19/08/2018--01:07:00	34.26	0	-0.11212	-0.0261062	-102.068
128520	19/08/2018--01:08:00	34.3	0	-0.11212	-0.0261062	-102.068
128580	19/08/2018--01:09:00	34.36	0	-0.11212	-0.0261062	-102.068
128640	19/08/2018--01:10:00	34.41	0	-0.11212	-0.0261062	-102.068
128700	19/08/2018--01:11:00	34.46	0	-0.11212	-0.0261062	-102.068
128760	19/08/2018--01:12:00	34.51	0	-0.11212	-0.0261062	-102.068
128820	19/08/2018--01:13:00	34.53	0	-0.11212	-0.0261062	-102.068
128880	19/08/2018--01:14:00	34.56	0	-0.11212	-0.0261062	-102.068
128940	19/08/2018--01:15:00	34.6	0	-0.11212	-0.0261062	-102.068
129000	19/08/2018--01:16:00	34.63	0	-0.11212	-0.0261062	-102.068
129060	19/08/2018--01:17:00	34.66	0	-0.11212	-0.0261062	-102.068
129120	19/08/2018--01:18:00	34.68	0	-0.11212	-0.0261062	-102.068
129180	19/08/2018--01:19:00	34.71	0	-0.11212	-0.0261062	-100.573
129240	19/08/2018--01:20:00	34.75	0	-0.127503	-0.0261062	-102.068
129300	19/08/2018--01:21:00	34.76	0	-0.127503	-0.0261062	-102.068
129360	19/08/2018--01:22:00	34.78	0	-0.127503	-0.0261062	-100.573
129420	19/08/2018--01:23:00	34.8	0	-0.11212	-0.0261062	-100.573
129480	19/08/2018--01:24:00	34.82	0	-0.127503	-0.0261062	-102.068
129540	19/08/2018--01:25:00	34.85	0	-0.127503	-0.0261062	-102.068
129600	19/08/2018--01:26:00	34.86	0	-0.127503	-0.0261062	-102.068
129660	19/08/2018--01:27:00	34.88	0	-0.11212	-0.0261062	-102.068
129720	19/08/2018--01:28:00	34.91	0	-0.11212	-0.0261062	-102.068
129780	19/08/2018--01:29:00	34.9	0	-0.127503	-0.0261062	-102.068
129840	19/08/2018--01:30:00	34.92	0	-0.127503	-0.0261062	-102.068
129900	19/08/2018--01:31:00	34.93	0	-0.11212	-0.0261062	-100.573
129960	19/08/2018--01:32:00	34.96	0	-0.11212	-0.0261062	-102.068
130020	19/08/2018--01:33:00	34.97	0	-0.11212	-0.0261062	-102.068
130080	19/08/2018--01:34:00	34.98	0	-0.11212	-0.0261062	-100.573
130140	19/08/2018--01:35:00	35	0	-0.11212	-0.0261062	-102.068
130200	19/08/2018--01:36:00	35.01	0	-0.127503	-0.0261062	-102.068
130260	19/08/2018--01:37:00	35.03	0	-0.11212	-0.0261062	-102.068
130320	19/08/2018--01:38:00	35.05	0	-0.11212	-0.0261062	-102.068
130380	19/08/2018--01:39:00	35.07	0	-0.11212	-0.0261062	-102.068
130440	19/08/2018--01:40:00	35.05	0	-0.11212	-0.0261062	-100.573
130500	19/08/2018--01:41:00	35.09	0	-0.11212	-0.0261062	-102.068
130560	19/08/2018--01:42:00	35.09	0	-0.11212	-0.0261062	-102.068
130620	19/08/2018--01:43:00	35.12	0	-0.11212	-0.0261062	-102.068
130680	19/08/2018--01:44:00	35.11	0	-0.127503	-0.0261062	-102.068
130740	19/08/2018--01:45:00	35.13	0	-0.127503	-0.0261062	-102.068
130800	19/08/2018--01:46:00	35.13	0	-0.127503	-0.0261062	-102.068
130860	19/08/2018--01:47:00	35.14	0	-0.127503	-0.0261062	-102.068
130920	19/08/2018--01:48:00	35.18	0	-0.127503	-0.0261062	-102.068
130980	19/08/2018--01:49:00	35.18	0	-0.127503	-0.0261062	-102.068
131040	19/08/2018--01:50:00	35.18	0	-0.142887	-0.0261062	-102.068
131100	19/08/2018--01:51:00	35.25	24	0.949327	-0.056019	-0.333001
131160	19/08/2018--01:52:00	35.2	0	0.949327	-0.0410626	-0.333001
131220	19/08/2018--01:53:00	35.21	1	0.949327	-0.0410626	-0.333001
131280	19/08/2018--01:54:00	35.2	2	0.949327	-0.056019	-0.303102
131340	19/08/2018--01:55:00	35.2	0	0.949327	-0.056019	-0.303102
131400	19/08/2018--01:56:00	35.21	0	0.949327	-0.056019	-0.318051
131460	19/08/2018--01:57:00	35.18	0	0.949327	-0.056019	-0.303102
131520	19/08/2018--01:58:00	35.18	0	0.949327	-0.056019	-0.318051
131580	19/08/2018--01:59:00	35.16	0	0.964711	-0.056019	-0.318051
131640	19/08/2018--02:00:00	35.13	0	0.949327	-0.056019	-0.303102
131700	19/08/2018--02:01:00	35.13	0	0.949327	-0.056019	-0.318051
131760	19/08/2018--02:02:00	35.09	0	0.964711	-0.0410626	-0.422698
131820	19/08/2018--02:03:00	35.04	73	-0.542852	0.258065	0.803167
131880	19/08/2018--02:04:00	35.04	0	-0.542852	0.243109	0.788217
131940	19/08/2018--02:05:00	35.05	0	-0.542852	0.258065	0.788217
132000	19/08/2018--02:06:00	35.1	0	-0.542852	0.243109	0.803167
132060	19/08/2018--02:07:00	35.11	0	-0.542852	0.243109	0.788217
132120	19/08/2018--02:08:00	35.11	0	-0.542852	0.228152	0.803167
132180	19/08/2018--02:09:00	35.14	0	-0.542852	0.243109	0.788217
132240	19/08/2018--02:10:00	35.16	0	-0.542852	0.228152	0.788217
132300	19/08/2018--02:11:00	35.18	0	-0.542852	0.228152	0.788217
132360	19/08/2018--02:12:00	35.18	0	-0.542852	0.243109	0.788217
132420	19/08/2018--02:13:00	35.21	0	-0.542852	0.228152	0.803167
132480	19/08/2018--02:14:00	35.2	0	-0.542852	0.228152	0.803167
132540	19/08/2018--02:15:00	35.21	0	-0.542852	0.243109	0.803167
132600	19/08/2018--02:16:00	35.21	0	-0.542852	0.243109	0.803167
132660	19/08/2018--02:17:00	35.24	0	-0.542852	0.258065	0.788217
132720	19/08/2018--02:18:00	35.25	0	-0.527469	0.258065	0.803167
132780	19/08/2018--02:19:00	35.25	0	-0.542852	0.258065	0.788217
132840	19/08/2018--02:20:00	35.26	0	-0.542852	0.258065	0.788217
132900	19/08/2018--02:21:00	35.26	0	-0.542852	0.258065	0.788217
132960	19/08/2018--02:22:00	35.27	0	-0.542852	0.258065	0.788217
133020	19/08/2018--02:23:00	35.3	0	-0.542852	0.258065	0.788217
133080	19/08/2018--02:24:00	35.29	0	-0.527469	0.243109	0.803167
133140	19/08/2018--02:25:00	35.3	0	-0.542852	0.258065	0.788217
133200	19/08/2018--02:26:00	35.31	0	-0.558235	0.258065	0.788217
133260	19/08/2018--02:27:00	35.33	1	-0.542852	0.258065	0.788217
133320	19/08/2018--02:28:00	35.34	0	-0.542852	0.258065	0.788217
133380	19/08/2018--02:29:00	35.33	0	-0.542852	0.258065	0.803167
133440	19/08/2018--02:30:00	35.34	0	-0.558235	0.243109	0.788217
133500	19/08/2018--02:31:00	35.36	0	-0.542852	0.258065	0.788217
133560	19/08/2018--02:32:00	35.35	0	-0.542852	0.243109	0.788217
133620	19/08/2018--02:33:00	35.38	5	-0.650535	0.407629	0.608822
133680	19/08/2018--02:34:00	35.4	0	-0.650535	0.407629	0.623772
133740	19/08/2018--02:35:00	35.46	0	-0.650535	0.407629	0.623772
133800	19/08/2018--02:36:00	35.5	0	-0.650535	0.407629	0.623772
133860	19/08/2018--02:37:00	35.56	29	0.918561	-0.145757	-0.37785
133920	19/08/2018--02:38:00	35.62	0	0.918561	-0.145757	-0.392799
133980	19/08/2018--02:39:00	35.69	0	0.918561	-0.145757	-0.37785
134040	19/08/2018--02:40:00	35.79	0	0.918561	-0.145757	-0.3629
134100	19/08/2018--02:41:00	35.84	0	0.918561	-0.145757	-0.3629
134160	19/08/2018--02:42:00	35.88	0	0.918561	-0.145757	-0.3629
134220	19/08/2018--02:43:00	35.98	10	0.995477	0.15337	-0.0938078
134280	19/08/2018--02:44:00	36.11	0	0.980094	0.123458	-0.153606
134340	19/08/2018--02:45:00	36.22	0	0.980094	0.123458	-0.153606
134400	19/08/2018--02:46:00	36.28	0	0.995477	0.123458	-0.153606
134460	19/08/2018--02:47:00	36.25	55	0.610895	-0.0859318	0.773268
134520	19/08/2018--02:48:00	36.05	1	0.595512	-0.0709754	0.773268
134580	19/08/2018--02:49:00	35.99	0	0.626278	-0.100888	0.758318
134640	19/08/2018--02:50:00	35.98	0	0.641661	-0.130801	0.728419
134700	19/08/2018--02:51:00	35.89	0	0.0570962	0.228152	0.982562
134760	19/08/2018--02:52:00	35.66	0	0.041713	0.213196	0.967612
134820	19/08/2018--02:53:00	35.53	0	0.657045	-0.0410626	0.758318
134880	19/08/2018--02:54:00	35.63	35	-0.527469	0.721713	0.33973
134940	19/08/2018--02:55:00	35.43	101	0.995477	0.168327	-0.00411031
135000	19/08/2018--02:56:00	35.23	41	-0.604385	0.287978	0.728419
135060	19/08/2018--02:57:00	35.14	0	-0.635152	0.302934	0.69852
135120	19/08/2018--02:58:00	35.11	0	-0.650535	0.243109	0.69852
135180	19/08/2018--02:59:00	35.05	0	-0.650535	0.243109	0.713469
135240	19/08/2018--03:00:00	34.98	0	-0.665919	0.243109	0.69852
135300	19/08/2018--03:01:00	34.91	0	-0.650535	0.243109	0.713469
135360	19/08/2018--03:02:00	34.85	0	-0.619769	0.243109	0.713469
135420	19/08/2018--03:03:00	34.78	0	-0.650535	0.243109	0.69852
135480	19/08/2018--03:04:00	34.73	0	-0.635152	0.243109	0.713469
135540	19/08/2018--03:05:00	34.68	0	-0.650535	0.243109	0.69852
135600	19/08/2018--03:06:00	34.62	0	-0.635152	0.243109	0.713469
135660	19/08/2018--03:07:00	34.61	0	-0.650535	0.243109	0.713469
135720	19/08/2018--03:08:00	34.57	0	-0.650535	0.243109	0.69852
135780	19/08/2018--03:09:00	34.55	0	-0.665919	0.258065	0.69852
135840	19/08/2018--03:10:00	34.5	0	-0.650535	0.243109	0.69852
135900	19/08/2018--03:11:00	34.5	0	-0.665919	0.243109	0.68357
135960	19/08/2018--03:12:00	34.49	0	-0.589002	0.287978	0.743368
136020	19/08/2018--03:13:00	34.47	0	-0.604385	0.273022	0.728419
136080	19/08/2018--03:14:00	34.45	0	-0.604385	0.273022	0.743368
136140	19/08/2018--03:15:00	34.45	0	-0.589002	0.273022	0.743368
136200	19/08/2018--03:16:00	34.43	0	-0.604385	0.273022	0.728419
136260	19/08/2018--03:17:00	34.41	0	-0.589002	0.273022	0.743368
136320	19/08/2018--03:18:00	34.39	0	-0.604385	0.273022	0.728419
136380	19/08/2018--03:19:00	34.36	0	-0.589002	0.273022	0.743368
136440	19/08/2018--03:20:00	34.4	0	-0.604385	0.273022	0.728419
136500	19/08/2018--03:21:00	34.38	0	-0.604385	0.273022	0.743368
136560	19/08/2018--03:22:00	34.37	0	-0.604385	0.273022	0.728419
136620	19/08/2018--03:23:00	34.38	0	-0.604385	0.273022	0.728419
136680	19/08/2018--03:24:00	34.38	0	-0.604385	0.287978	0.728419
136740	19/08/2018--03:25:00	34.38	6	-0.942818	0.302934	0.055688
136800	19/08/2018--03:26:00	34.36	0	-0.942818	0.302934	0.055688
136860	19/08/2018--03:27:00	34.4	1	-0.881285	0.287978	-0.407749
136920	19/08/2018--03:28:00	34.43	0	-0.881285	0.287978	-0.37785
136980	19/08/2018--03:29:00	34.44	2	-0.712068	0.617019	0.294881
137040	19/08/2018--03:30:00	34.46	11	-0.788985	0.377716	0.459327
137100	19/08/2018--03:31:00	34.47	0	-0.788985	0.36276	0.474276
137160	19/08/2018--03:32:00	34.45	0	-0.788985	0.36276	0.474276
137220	19/08/2018--03:33:00	34.41	0	-0.788985	0.36276	0.474276
137280	19/08/2018--03:34:00	34.39	0	-0.788985	0.36276	0.474276
137340	19/08/2018--03:35:00	34.36	0	-0.788985	0.36276	0.489226
137400	19/08/2018--03:36:00	34.36	0	-0.788985	0.36276	0.474276
137460	19/08/2018--03:37:00	34.32	0	-0.788985	0.36276	0.474276
137520	19/08/2018--03:38:00	34.32	0	-0.788985	0.36276	0.474276
137580	19/08/2018--03:39:00	34.29	0	-0.788985	0.347804	0.489226
137640	19/08/2018--03:40:00	34.29	0	-0.773602	0.347804	0.474276
137700	19/08/2018--03:41:00	34.29	0	-0.788985	0.36276	0.474276
137760	19/08/2018--03:42:00	34.28	0	-0.788985	0.347804	0.474276
137820	19/08/2018--03:43:00	34.25	0	-0.896668	0.36276	0.220133
137880	19/08/2018--03:44:00	34.28	0	-0.881285	0.36276	0.235083
137940	19/08/2018--03:45:00	34.29	0	-0.896668	0.36276	0.220133
138000	19/08/2018--03:46:00	34.27	0	-0.896668	0.347804	0.220133
138060	19/08/2018--03:47:00	34.29	0	-0.896668	0.347804	0.220133
138120	19/08/2018--03:48:00	34.27	0	-0.896668	0.36276	0.235083
138180	19/08/2018--03:49:00	34.26	0	-0.896668	0.36276	0.220133
138240	19/08/2018--03:50:00	34.27	0	-0.896668	0.36276	0.220133
138300	19/08/2018--03:51:00	34.27	0	-0.896668	0.36276	0.235083
138360	19/08/2018--03:52:00	34.25	0	-0.881285	0.36276	0.235083
138420	19/08/2018--03:53:00	34.22	0	-0.896668	0.36276	0.220133
138480	19/08/2018--03:54:00	34.23	0	-0.896668	0.347804	0.220133
138540	19/08/2018--03:55:00	34.22	0	-0.896668	0.36276	0.220133
138600	19/08/2018--03:56:00	34.24	0	-0.896668	0.36276	0.235083
138660	19/08/2018--03:57:00	34.23	0	-0.896668	0.36276	0.205184
138720	19/08/2018--03:58:00	34.2	0	-0.881285	0.332847	0.264982
138780	19/08/2018--03:59:00	34.23	9	-0.942818	0.302934	-0.0340095
138840	19/08/2018--04:00:00	34.25	0	-0.958201	0.302934	-0.0190599
138900	19/08/2018--04:01:00	34.29	0	-0.942818	0.302934	-0.0190599
138960	19/08/2018--04:02:00	34.32	0	-0.942818	0.302934	-0.0340095
139020	19/08/2018--04:03:00	34.31	0	-0.942818	0.302934	-0.0340095
139080	19/08/2018--04:04:00	34.29	0	-0.942818	0.302934	-0.0340095
139140	19/08/2018--04:05:00	34.31	0	-0.942818	0.302934	-0.0340095
139200	19/08/2018--04:06:00	34.3	0	-0.958201	0.302934	-0.0340095
139260	19/08/2018--04:07:00	34.28	0	-0.942818	0.302934	-0.0340095
139320	19/08/2018--04:08:00	34.27	0	-0.942818	0.302934	-0.0340095
139380	19/08/2018--04:09:00	34.25	0	-0.942818	0.302934	-0.0340095
139440	19/08/2018--04:10:00	34.22	0	-0.942818	0.302934	-0.048959
139500	19/08/2018--04:11:00	34.2	0	-0.958201	0.317891	-0.0340095
139560	19/08/2018--04:12:00	34.2	0	-0.942818	0.287978	-0.0340095
139620	19/08/2018--04:13:00	34.18	0	-0.942818	0.302934	-0.0340095
139680	19/08/2018--04:14:00	34.18	0	-0.942818	0.302934	-0.0340095
139740	19/08/2018--04:15:00	34.16	0	-0.942818	0.302934	-0.0340095
139800	19/08/2018--04:16:00	34.13	0	-0.942818	0.302934	-0.0340095
139860	19/08/2018--04:17:00	34.13	0	-0.942818	0.302934	-0.048959
139920	19/08/2018--04:18:00	34.12	0	-0.942818	0.302934	-0.0340095
139980	19/08/2018--04:19:00	34.11	0	-0.942818	0.302934	-0.0340095
140040	19/08/2018--04:20:00	34.06	0	-0.942818	0.302934	-0.0340095
140100	19/08/2018--04:21:00	34.05	1	-0.881285	0.407629	0.175285
140160	19/08/2018--04:22:00	33.98	0	-0.881285	0.407629	0.160335
140220	19/08/2018--04:23:00	33.94	2	-0.896668	0.392673	0.115486
140280	19/08/2018--04:24:00	33.89	0	-0.896668	0.392673	0.130436
140340	19/08/2018--04:25:00	33.84	0	-0.896668	0.392673	0.130436
140400	19/08/2018--04:26:00	33.81	0	-0.896668	0.377716	0.145385
140460	19/08/2018--04:27:00	33.76	0	-0.896668	0.377716	0.145385
140520	19/08/2018--04:28:00	33.73	0	-0.912051	0.377716	0.145385
140580	19/08/2018--04:29:00	33.72	0	-0.912051	0.377716	0.130436
140640	19/08/2018--04:30:00	33.68	0	-0.896668	0.377716	0.145385
140700	19/08/2018--04:31:00	33.69	0	-0.912051	0.377716	0.145385
140760	19/08/2018--04:32:00	33.68	0	-0.896668	0.377716	0.145385
140820	19/08/2018--04:33:00	33.67	0	-0.912051	0.377716	0.145385
140880	19/08/2018--04:34:00	33.66	0	-0.896668	0.377716	0.130436
140940	19/08/2018--04:35:00	33.67	1	-0.912051	0.377716	0.130436
141000	19/08/2018--04:36:00	33.65	0	-0.896668	0.377716	0.130436
141060	19/08/2018--04:37:00	33.66	0	-0.912051	0.377716	0.145385
141120	19/08/2018--04:38:00	33.65	0	-0.896668	0.377716	0.130436
141180	19/08/2018--04:39:00	33.64	0	-0.912051	0.377716	0.145385
141240	19/08/2018--04:40:00	33.65	13	0.0878628	-0.0410626	-105.058
141300	19/08/2018--04:41:00	33.89	11	-0.11212	0.0935449	-102.068
141360	19/08/2018--04:42:00	34.15	0	-0.11212	0.0935449	-100.573
141420	19/08/2018--04:43:00	34.3	0	-0.0198202	0.0785885	-102.068
141480	19/08/2018--04:44:00	34.42	0	-0.0198202	0.0785885	-102.068
141540	19/08/2018--04:45:00	34.52	0	-0.0198202	0.0785885	-100.573
141600	19/08/2018--04:46:00	34.59	0	-0.0352035	0.0785885	-102.068
141660	19/08/2018--04:47:00	34.66	0	-0.0198202	0.0935449	-102.068
141720	19/08/2018--04:48:00	34.73	0	-0.0198202	0.0785885	-102.068
141780	19/08/2018--04:49:00	34.77	0	-0.0352035	0.0785885	-102.068
141840	19/08/2018--04:50:00	34.8	0	-0.0198202	0.0935449	-102.068
141900	19/08/2018--04:51:00	34.85	0	-0.0198202	0.0935449	-102.068
141960	19/08/2018--04:52:00	34.91	0	-0.0198202	0.0935449	-102.068
142020	19/08/2018--04:53:00	34.94	0	-0.0198202	0.0785885	-102.068
142080	19/08/2018--04:54:00	34.95	0	-0.0198202	0.0785885	-102.068
142140	19/08/2018--04:55:00	34.98	0	-0.0198202	0.0785885	-102.068
142200	19/08/2018--04:56:00	35.02	0	-0.0198202	0.0785885	-102.068
142260	19/08/2018--04:57:00	35.04	0	-0.0198202	0.0785885	-102.068
142320	19/08/2018--04:58:00	35.09	0	-0.0198202	0.0785885	-102.068
142380	19/08/2018--04:59:00	35.09	0	-0.0198202	0.0785885	-102.068
142440	19/08/2018--05:00:00	35.11	0	0.0263297	0.0636321	-102.068
