# Supplementary material for: A randomized cross-over trial investigating differences in 24-h personal air and skin temperatures using wearable sensors between two climatologically contrasting settings
Source: Sci Rep. 2021 Nov 10;11:22020. doi: 10.1038/s41598-021-01180-y (PMC8580978; doi:10.1038/s41598-021-01180-y)
Supplement: Supplementary file 2 — Supplementary Data. [file 41598_2021_1180_MOESM2_ESM.zip › New folder/new/T31_A1new.csv]

Index	Date	Temperature	Activity	X-axis	Y-axis	Z-axis	Marker
40800	08/08/2018--05:00:00	30.3	3	-0.0198221	-0.215794	-0.985173
40860	08/08/2018--05:01:00	30.32	0	-0.0198221	-0.215794	-0.985173
40920	08/08/2018--05:02:00	30.36	0	-0.0198221	-0.215794	-0.985173
40980	08/08/2018--05:03:00	30.39	7	-0.0198221	-0.1405	-101.505
41040	08/08/2018--05:04:00	30.4	0	-0.0198221	-0.125441	-101.505
41100	08/08/2018--05:05:00	30.4	0	-0.0198221	-0.125441	-101.505
41160	08/08/2018--05:06:00	30.41	0	-0.0198221	-0.125441	-100.011
41220	08/08/2018--05:07:00	30.39	0	-0.0198221	-0.125441	-101.505
41280	08/08/2018--05:08:00	30.39	0	-0.0198221	-0.125441	-100.011
41340	08/08/2018--05:09:00	30.36	0	-0.0198221	-0.125441	-101.505
41400	08/08/2018--05:10:00	30.43	273	-0.98021	0.160676	0.120319
41460	08/08/2018--05:11:00	30.59	550	-0.825308	-0.426617	0.448979
41520	08/08/2018--05:12:00	30.51	472	-101.119	-0.125441	0.10538
41580	08/08/2018--05:13:00	30.65	163	-0.9957	-0.230852	0.26971
41640	08/08/2018--05:14:00	30.64	225	-104.217	-0.0802645	-0.0440108
41700	08/08/2018--05:15:00	30.6	65	-104.217	-0.00497053	0.0456237
41760	08/08/2018--05:16:00	30.64	136	-107.315	-0.245911	0.0157456
41820	08/08/2018--05:17:00	30.6	137	-102.668	-0.0501469	0.090441
41880	08/08/2018--05:18:00	30.91	342	-101.119	-0.0501469	0.0605628
41940	08/08/2018--05:19:00	31.79	468	-101.119	-0.1405	0.120319
42000	08/08/2018--05:20:00	32.1	52	-0.747858	0.0402058	0.673065
42060	08/08/2018--05:21:00	32.3	0	-0.701387	-0.0953233	0.717882
42120	08/08/2018--05:22:00	32.46	2	-0.964719	-0.110382	-0.133645
42180	08/08/2018--05:23:00	32.54	231	-0.670407	-0.321205	-0.596757
42240	08/08/2018--05:24:00	32.7	1	-0.949229	-0.110382	-0.372671
42300	08/08/2018--05:25:00	32.83	48	-0.964719	-0.276029	-0.238219
42360	08/08/2018--05:26:00	33.07	235	-0.98021	0.175735	0.0755019
42420	08/08/2018--05:27:00	33.19	63	-0.98021	0.0100883	0.0157456
42480	08/08/2018--05:28:00	33.25	184	-0.949229	-0.200735	-0.312914
42540	08/08/2018--05:29:00	33.2	199	-0.716878	-0.336264	-0.611696
42600	08/08/2018--05:30:00	33.09	86	-125.903	0.0703234	-0.0738889
42660	08/08/2018--05:31:00	33.05	319	-0.964719	0.1155	0.448979
42720	08/08/2018--05:32:00	33.01	464	-104.217	0.100441	0.43404
42780	08/08/2018--05:33:00	32.94	678	-11.506	-0.00497053	0.329466
42840	08/08/2018--05:34:00	32.87	984	-0.902759	-0.155558	0.374283
42900	08/08/2018--05:35:00	32.84	503	-0.949229	-0.0652057	0.404162
42960	08/08/2018--05:36:00	32.83	491	-0.902759	-0.1405	0.239832
43020	08/08/2018--05:37:00	32.83	471	-0.716878	-0.351323	0.538613
43080	08/08/2018--05:38:00	32.84	254	-0.902759	-0.0652057	0.448979
43140	08/08/2018--05:39:00	32.85	331	-0.778838	0.160676	0.508735
43200	08/08/2018--05:40:00	32.83	615	-0.949229	0.0402058	0.284649
43260	08/08/2018--05:41:00	32.8	275	-0.933739	-0.0802645	0.389223
43320	08/08/2018--05:42:00	32.77	450	-0.933739	0.0853822	0.448979
43380	08/08/2018--05:43:00	32.73	329	-0.825308	0.160676	0.374283
43440	08/08/2018--05:44:00	32.71	226	-0.918249	0.0402058	0.613309
43500	08/08/2018--05:45:00	32.66	497	-0.902759	-0.230852	0.389223
43560	08/08/2018--05:46:00	32.61	436	-0.918249	-0.00497053	0.463918
43620	08/08/2018--05:47:00	32.52	338	-0.732368	-0.0350881	0.448979
43680	08/08/2018--05:48:00	32.43	303	-0.949229	-0.0501469	0.508735
43740	08/08/2018--05:49:00	32.36	341	-0.856289	-0.0200293	-0.163523
43800	08/08/2018--05:50:00	32.31	316	-0.918249	-0.215794	0.374283
43860	08/08/2018--05:51:00	32.27	418	-0.856289	-0.125441	0.43404
43920	08/08/2018--05:52:00	32.21	495	-0.871779	-0.215794	0.389223
43980	08/08/2018--05:53:00	32.17	568	-0.964719	-0.155558	0.299588
44040	08/08/2018--05:54:00	32.13	578	-0.918249	-0.00497053	0.419101
44100	08/08/2018--05:55:00	32.1	237	-0.902759	-0.170617	0.508735
44160	08/08/2018--05:56:00	32.08	76	-101.119	-0.0501469	0.150197
44220	08/08/2018--05:57:00	31.99	306	-105.766	-0.0350881	-0.417488
44280	08/08/2018--05:58:00	31.86	1036	-102.668	-0.0200293	-0.238219
44340	08/08/2018--05:59:00	31.73	1326	-119.707	0.0552646	-0.0290717
44400	08/08/2018--06:00:00	31.56	1369	-0.871779	0.0853822	-0.22328
44460	08/08/2018--06:01:00	31.61	364	-0.732368	0.175735	0.777639
44520	08/08/2018--06:02:00	31.7	348	-0.685897	0.205853	0.7627
44580	08/08/2018--06:03:00	31.88	273	-0.623937	0.205853	0.59837
44640	08/08/2018--06:04:00	32.01	336	-0.592957	0.23597	0.613309
44700	08/08/2018--06:05:00	32.11	349	-0.732368	0.130559	0.807517
44760	08/08/2018--06:06:00	32.2	293	-0.701387	0.23597	0.702943
44820	08/08/2018--06:07:00	32.25	245	-0.670407	0.205853	0.583431
44880	08/08/2018--06:08:00	32.27	142	-0.701387	0.160676	0.688004
44940	08/08/2018--06:09:00	32.29	166	-0.778838	0.190794	0.583431
45000	08/08/2018--06:10:00	32.32	179	-0.840799	0.0402058	0.643187
45060	08/08/2018--06:11:00	32.39	157	-0.933739	0.0251471	0.568492
45120	08/08/2018--06:12:00	32.46	489	-0.794328	0.1155	0.732821
45180	08/08/2018--06:13:00	32.52	262	-0.794328	0.130559	0.568492
45240	08/08/2018--06:14:00	32.66	400	-0.964719	0.326323	0.688004
45300	08/08/2018--06:15:00	32.76	205	-0.809818	0.476911	0.777639
45360	08/08/2018--06:16:00	32.7	147	-0.623937	0.537146	0.523674
45420	08/08/2018--06:17:00	32.68	200	-0.871779	0.145617	-0.0141326
45480	08/08/2018--06:18:00	32.68	530	-0.716878	0.23597	0.404162
45540	08/08/2018--06:19:00	32.76	303	-0.794328	0.100441	0.508735
45600	08/08/2018--06:20:00	32.81	272	-0.871779	0.130559	0.508735
45660	08/08/2018--06:21:00	32.87	247	-0.887269	-0.00497053	0.493796
45720	08/08/2018--06:22:00	32.74	357	-0.933739	0.35644	0.0605628
45780	08/08/2018--06:23:00	32.65	71	-0.933739	0.326323	0.180075
45840	08/08/2018--06:24:00	32.56	13	-101.119	0.0100883	0.0157456
45900	08/08/2018--06:25:00	32.47	201	-0.964719	0.251029	0.0456237
45960	08/08/2018--06:26:00	32.39	185	-0.98021	0.251029	0.000806486
46020	08/08/2018--06:27:00	32.39	141	-0.933739	0.326323	-0.133645
46080	08/08/2018--06:28:00	32.5	188	-101.119	0.0552646	-0.193402
46140	08/08/2018--06:29:00	32.47	99	-105.766	-0.00497053	-0.0589498
46200	08/08/2018--06:30:00	32.49	271	-0.933739	-0.0350881	-0.0290717
46260	08/08/2018--06:31:00	32.54	329	-0.9957	0.130559	0.000806486
46320	08/08/2018--06:32:00	32.57	44	-0.9957	0.1155	0.10538
46380	08/08/2018--06:33:00	32.58	78	-119.707	-0.0802645	0.0456237
46440	08/08/2018--06:34:00	32.39	1	-0.964719	-0.215794	0.165136
46500	08/08/2018--06:35:00	32.45	19	-102.668	-0.0953233	0.0605628
46560	08/08/2018--06:36:00	32.51	119	-0.871779	-0.441675	-0.0589498
46620	08/08/2018--06:37:00	32.6	55	-0.9957	-0.245911	0.090441
46680	08/08/2018--06:38:00	32.66	26	-111.962	-0.0953233	0.0755019
46740	08/08/2018--06:39:00	32.75	31	-102.668	0.0251471	0.0755019
46800	08/08/2018--06:40:00	32.79	38	-104.217	0.0552646	0.0306846
46860	08/08/2018--06:41:00	32.87	21	-101.119	0.0703234	0.090441
46920	08/08/2018--06:42:00	32.89	103	-101.119	-0.0802645	0.165136
46980	08/08/2018--06:43:00	32.99	193	-101.119	-0.0953233	0.0306846
47040	08/08/2018--06:44:00	33.05	17	-101.119	-0.0200293	0.0755019
47100	08/08/2018--06:45:00	33.07	5	-101.119	-0.0501469	0.0605628
47160	08/08/2018--06:46:00	33.13	2	-104.217	-0.0350881	0.135258
47220	08/08/2018--06:47:00	33.13	38	-102.668	-0.1405	0.0755019
47280	08/08/2018--06:48:00	33.16	12	-102.668	-0.200735	0.0755019
47340	08/08/2018--06:49:00	33.2	11	-101.119	-0.185676	0.10538
47400	08/08/2018--06:50:00	33.2	162	-0.763348	-0.110382	-0.716269
47460	08/08/2018--06:51:00	33.21	161	-104.217	0.0402058	0.090441
47520	08/08/2018--06:52:00	33.22	485	-125.903	-0.411558	0.239832
47580	08/08/2018--06:53:00	33.21	476	-0.9957	0.145617	0.10538
47640	08/08/2018--06:54:00	33.24	354	-0.9957	0.0100883	0.0157456
47700	08/08/2018--06:55:00	33.23	434	-104.217	-0.336264	0.090441
47760	08/08/2018--06:56:00	33.31	80	-0.871779	-0.245911	0.493796
47820	08/08/2018--06:57:00	33.38	2	-0.933739	-0.0350881	-0.402549
47880	08/08/2018--06:58:00	33.45	158	-0.825308	0.0100883	0.0157456
47940	08/08/2018--06:59:00	33.43	127	-0.98021	-0.245911	-0.178462
48000	08/08/2018--07:00:00	33.51	8	-0.902759	-0.501911	-0.0440108
48060	08/08/2018--07:01:00	33.61	23	-0.902759	-0.1405	-0.492183
48120	08/08/2018--07:02:00	33.7	8	-0.918249	-0.200735	-0.432427
48180	08/08/2018--07:03:00	33.77	0	-0.902759	-0.200735	-0.447366
48240	08/08/2018--07:04:00	33.83	228	-0.98021	0.0251471	0.0605628
48300	08/08/2018--07:05:00	33.79	133	-0.887269	0.1155	-0.462305
48360	08/08/2018--07:06:00	33.57	90	-101.119	-0.0200293	0.0755019
48420	08/08/2018--07:07:00	33.55	107	-0.949229	0.266088	-0.148584
48480	08/08/2018--07:08:00	33.59	24	-0.964719	0.205853	-0.0738889
48540	08/08/2018--07:09:00	33.64	363	-0.98021	0.175735	-0.163523
48600	08/08/2018--07:10:00	33.59	249	-0.9957	0.175735	-0.0738889
48660	08/08/2018--07:11:00	33.63	99	-0.856289	0.23597	0.448979
48720	08/08/2018--07:12:00	33.73	18	-0.964719	0.251029	0.195015
48780	08/08/2018--07:13:00	33.8	51	-102.668	-0.0200293	0.0755019
48840	08/08/2018--07:14:00	33.81	45	-107.315	-0.170617	0.150197
48900	08/08/2018--07:15:00	33.81	90	-104.217	-0.306146	-0.0141326
48960	08/08/2018--07:16:00	33.84	43	-0.933739	0.175735	-0.0440108
49020	08/08/2018--07:17:00	33.84	72	-0.964719	0.100441	-0.312914
49080	08/08/2018--07:18:00	33.84	134	-11.506	-0.0652057	-0.268097
49140	08/08/2018--07:19:00	33.71	320	-0.949229	0.220911	-0.0141326
49200	08/08/2018--07:20:00	33.4	147	-101.119	-0.00497053	-0.0440108
49260	08/08/2018--07:21:00	33.18	7	-0.9957	0.175735	-0.0141326
49320	08/08/2018--07:22:00	32.98	32	-101.119	0.100441	0.0306846
49380	08/08/2018--07:23:00	32.88	8	-0.949229	0.190794	0.0157456
49440	08/08/2018--07:24:00	32.89	499	-0.778838	-0.0200293	0.150197
49500	08/08/2018--07:25:00	33.15	272	-101.119	0.0100883	0.209954
49560	08/08/2018--07:26:00	33.3	6	-101.119	-0.170617	-0.0141326
49620	08/08/2018--07:27:00	33.38	14	-111.962	-0.200735	0.0306846
49680	08/08/2018--07:28:00	33.46	129	-0.809818	-0.547087	-0.133645
49740	08/08/2018--07:29:00	33.49	76	-0.314134	0.130559	-0.970234
49800	08/08/2018--07:30:00	33.43	49	-0.964719	-0.125441	-0.342792
49860	08/08/2018--07:31:00	33.45	397	-101.119	-0.0953233	0.0605628
49920	08/08/2018--07:32:00	33.58	61	-101.119	-0.00497053	0.180075
49980	08/08/2018--07:33:00	33.65	14	-0.98021	-0.26097	0.135258
50040	08/08/2018--07:34:00	33.76	17	-102.668	0.0251471	0.0456237
50100	08/08/2018--07:35:00	33.66	76	-0.949229	0.23597	0.209954
50160	08/08/2018--07:36:00	33.41	420	-0.825308	-0.0200293	0.359344
50220	08/08/2018--07:37:00	33.08	106	-101.119	0.0251471	0.43404
50280	08/08/2018--07:38:00	32.95	106	-0.918249	0.0552646	0.359344
50340	08/08/2018--07:39:00	32.93	252	-0.825308	-0.125441	0.538613
50400	08/08/2018--07:40:00	32.86	174	-0.856289	0.220911	0.448979
50460	08/08/2018--07:41:00	32.84	181	-0.933739	-0.00497053	0.374283
50520	08/08/2018--07:42:00	32.75	2	-0.902759	-0.0501469	0.448979
50580	08/08/2018--07:43:00	32.58	0	-0.933739	-0.0802645	0.389223
50640	08/08/2018--07:44:00	32.5	0	-0.949229	-0.125441	0.314527
50700	08/08/2018--07:45:00	32.47	88	-0.964719	-0.125441	0.344405
50760	08/08/2018--07:46:00	32.48	99	-0.871779	-0.230852	0.419101
50820	08/08/2018--07:47:00	32.45	104	-101.119	-0.0501469	0.344405
50880	08/08/2018--07:48:00	32.42	136	-0.856289	-0.0501469	0.419101
50940	08/08/2018--07:49:00	32.42	34	-0.933739	-0.155558	0.374283
51000	08/08/2018--07:50:00	32.41	20	-0.933739	0.0853822	0.359344
51060	08/08/2018--07:51:00	32.38	71	-0.902759	-0.170617	0.389223
51120	08/08/2018--07:52:00	32.42	73	-0.902759	-0.0953233	0.43404
51180	08/08/2018--07:53:00	32.46	122	-0.933739	-0.0802645	0.463918
51240	08/08/2018--07:54:00	32.39	197	-0.949229	-0.0652057	0.523674
51300	08/08/2018--07:55:00	32.36	343	-0.9957	-0.185676	0.299588
51360	08/08/2018--07:56:00	32.32	444	-113.511	-0.1405	0.359344
51420	08/08/2018--07:57:00	32.24	521	-107.315	0.0552646	0.493796
51480	08/08/2018--07:58:00	32.17	617	-0.98021	-0.110382	0.43404
51540	08/08/2018--07:59:00	32.13	336	-0.887269	-0.0350881	0.359344
51600	08/08/2018--08:00:00	32.1	331	-0.887269	-0.0501469	0.478857
51660	08/08/2018--08:01:00	32.06	283	-0.825308	0.0402058	0.493796
51720	08/08/2018--08:02:00	32.06	168	-0.856289	0.0402058	0.463918
51780	08/08/2018--08:03:00	32.02	124	-0.933739	-0.155558	0.299588
51840	08/08/2018--08:04:00	32.02	290	-0.902759	-0.185676	0.299588
51900	08/08/2018--08:05:00	31.99	198	-0.887269	-0.0350881	0.463918
51960	08/08/2018--08:06:00	31.94	5	-0.933739	-0.0652057	0.419101
52020	08/08/2018--08:07:00	31.94	4	-0.887269	-0.0802645	0.493796
52080	08/08/2018--08:08:00	32	6	-0.902759	-0.00497053	0.448979
52140	08/08/2018--08:09:00	31.93	2	-0.871779	-0.0200293	0.478857
52200	08/08/2018--08:10:00	31.97	0	-0.887269	0.0100883	0.493796
52260	08/08/2018--08:11:00	31.98	0	-0.887269	-0.00497053	0.478857
52320	08/08/2018--08:12:00	32.01	0	-0.887269	-0.00497053	0.493796
52380	08/08/2018--08:13:00	32.06	3	-0.98021	-0.1405	0.239832
52440	08/08/2018--08:14:00	32.35	20	-0.856289	-0.0652057	0.538613
52500	08/08/2018--08:15:00	32.46	12	-0.887269	-0.110382	0.463918
52560	08/08/2018--08:16:00	32.53	1	-0.871779	-0.0953233	0.508735
52620	08/08/2018--08:17:00	32.48	0	-0.887269	-0.0802645	0.478857
52680	08/08/2018--08:18:00	32.41	0	-0.887269	-0.0802645	0.478857
52740	08/08/2018--08:19:00	32.34	0	-0.887269	-0.0652057	0.463918
52800	08/08/2018--08:20:00	32.27	8	-0.918249	-0.0350881	0.419101
52860	08/08/2018--08:21:00	32.2	0	-0.856289	0.0402058	0.538613
52920	08/08/2018--08:22:00	32.11	0	-0.871779	0.0552646	0.478857
52980	08/08/2018--08:23:00	32.03	3	-0.871779	0.0251471	0.508735
53040	08/08/2018--08:24:00	32.02	0	-0.809818	-0.00497053	0.59837
53100	08/08/2018--08:25:00	32.11	1	-0.840799	0.0251471	0.568492
53160	08/08/2018--08:26:00	32.16	0	-0.809818	-0.00497053	0.59837
53220	08/08/2018--08:27:00	32.21	5	-0.964719	-0.1405	0.284649
53280	08/08/2018--08:28:00	32.41	0	-0.887269	-0.0953233	0.478857
53340	08/08/2018--08:29:00	32.6	0	-0.856289	-0.0501469	0.553552
53400	08/08/2018--08:30:00	32.65	0	-0.856289	-0.0501469	0.523674
53460	08/08/2018--08:31:00	32.66	0	-0.856289	-0.0350881	0.538613
53520	08/08/2018--08:32:00	32.69	0	-0.918249	-0.110382	0.43404
53580	08/08/2018--08:33:00	32.75	13	-0.887269	-0.0350881	0.508735
53640	08/08/2018--08:34:00	32.61	117	-0.778838	0.0402058	0.538613
53700	08/08/2018--08:35:00	32.49	158	-0.933739	0.1155	0.389223
53760	08/08/2018--08:36:00	32.5	169	-0.871779	0.0703234	-0.447366
53820	08/08/2018--08:37:00	32.31	312	-0.933739	-0.230852	0.389223
53880	08/08/2018--08:38:00	32.16	358	-0.949229	-0.200735	0.568492
53940	08/08/2018--08:39:00	32.15	469	-0.964719	-0.1405	0.404162
54000	08/08/2018--08:40:00	32.19	569	-0.949229	-0.291088	0.329466
54060	08/08/2018--08:41:00	32.18	687	-0.685897	-0.245911	0.299588
54120	08/08/2018--08:42:00	32.17	569	-0.964719	-0.200735	0.314527
54180	08/08/2018--08:43:00	32.14	599	-107.315	-0.110382	0.478857
54240	08/08/2018--08:44:00	32.23	360	-0.98021	0.190794	0.0456237
54300	08/08/2018--08:45:00	32.59	124	-101.119	-0.0953233	-0.0141326
54360	08/08/2018--08:46:00	32.83	48	-101.119	0.160676	-0.22328
54420	08/08/2018--08:47:00	32.86	318	-0.949229	0.130559	0.359344
54480	08/08/2018--08:48:00	32.69	581	-101.119	-0.170617	-0.0290717
54540	08/08/2018--08:49:00	32.54	268	-0.902759	0.0251471	0.0456237
54600	08/08/2018--08:50:00	32.48	120	-0.902759	0.205853	0.284649
54660	08/08/2018--08:51:00	32.23	129	-0.887269	-0.0652057	0.389223
54720	08/08/2018--08:52:00	32.23	146	-0.964719	-0.0652057	0.419101
54780	08/08/2018--08:53:00	32.22	286	-0.887269	-0.1405	0.448979
54840	08/08/2018--08:54:00	32.39	55	-0.918249	0.0100883	0.448979
54900	08/08/2018--08:55:00	32.6	154	-102.668	0.0251471	-0.0589498
54960	08/08/2018--08:56:00	32.95	115	-110.413	-0.0652057	-0.0589498
55020	08/08/2018--08:57:00	33.2	51	-0.9957	-0.170617	-0.088828
55080	08/08/2018--08:58:00	33.32	796	-107.315	0.160676	0.0306846
55140	08/08/2018--08:59:00	33.46	326	-0.98021	-0.0501469	0.180075
55200	08/08/2018--09:00:00	33.55	502	-0.887269	0.0100883	0.120319
55260	08/08/2018--09:01:00	33.6	58	-101.119	0.0703234	0.0157456
55320	08/08/2018--09:02:00	33.66	12	-0.9957	-0.0652057	0.165136
55380	08/08/2018--09:03:00	33.73	18	-0.964719	-0.0652057	0.224893
55440	08/08/2018--09:04:00	33.8	8	-101.119	-0.0501469	0.135258
55500	08/08/2018--09:05:00	33.92	6	-0.98021	-0.0802645	0.299588
55560	08/08/2018--09:06:00	33.96	331	-0.98021	0.0100883	0.180075
55620	08/08/2018--09:07:00	34.04	82	-0.871779	0.311264	-0.372671
55680	08/08/2018--09:08:00	34.12	48	-0.9957	-0.0350881	0.254771
55740	08/08/2018--09:09:00	34.17	43	-0.98021	0.0251471	0.254771
55800	08/08/2018--09:10:00	34.24	119	-0.964719	0.100441	0.284649
55860	08/08/2018--09:11:00	34.35	40	-0.964719	0.0402058	0.26971
55920	08/08/2018--09:12:00	34.48	15	-0.9957	-0.1405	0.195015
55980	08/08/2018--09:13:00	34.55	11	-0.98021	0.0402058	0.254771
56040	08/08/2018--09:14:00	34.62	17	-0.964719	0.0402058	0.284649
56100	08/08/2018--09:15:00	34.69	140	-0.9957	0.0853822	0.224893
56160	08/08/2018--09:16:00	34.76	112	-0.9957	-0.1405	0.195015
56220	08/08/2018--09:17:00	34.83	2	-0.98021	0.0251471	0.180075
56280	08/08/2018--09:18:00	34.88	20	-0.98021	-0.0350881	0.209954
56340	08/08/2018--09:19:00	34.93	12	-0.9957	-0.0652057	0.135258
56400	08/08/2018--09:20:00	35	0	-0.9957	-0.0953233	0.10538
56460	08/08/2018--09:21:00	35.06	10	-101.119	-0.0652057	0.165136
56520	08/08/2018--09:22:00	35.11	18	-0.9957	-0.200735	0.0157456
56580	08/08/2018--09:23:00	35.18	128	-0.9957	0.130559	0.195015
56640	08/08/2018--09:24:00	35.22	12	-105.766	0.1155	0.165136
56700	08/08/2018--09:25:00	35.27	15	-101.119	-0.0652057	0.150197
56760	08/08/2018--09:26:00	35.34	140	-0.9957	-0.0501469	0.180075
56820	08/08/2018--09:27:00	35.38	117	-104.217	0.0552646	0.224893
56880	08/08/2018--09:28:00	35.43	15	-0.98021	-0.0802645	0.284649
56940	08/08/2018--09:29:00	35.45	28	-101.119	-0.0802645	0.120319
57000	08/08/2018--09:30:00	35.49	12	-0.9957	0.0703234	0.254771
57060	08/08/2018--09:31:00	35.52	8	-0.964719	0.0100883	0.135258
57120	08/08/2018--09:32:00	35.56	13	-101.119	0.100441	-0.0141326
57180	08/08/2018--09:33:00	35.61	17	-0.98021	0.0100883	0.195015
57240	08/08/2018--09:34:00	35.65	9	-0.949229	0.1155	0.195015
57300	08/08/2018--09:35:00	35.68	11	-101.119	0.0251471	0.150197
57360	08/08/2018--09:36:00	35.71	4	-0.9957	-0.0802645	0.0306846
57420	08/08/2018--09:37:00	35.73	21	-0.9957	0.0251471	0.120319
57480	08/08/2018--09:38:00	35.75	13	-101.119	0.0703234	0.0306846
57540	08/08/2018--09:39:00	35.79	7	-0.9957	-0.00497053	-0.0440108
57600	08/08/2018--09:40:00	35.8	0	-101.119	-0.0652057	-0.0290717
57660	08/08/2018--09:41:00	35.83	0	-102.668	-0.0652057	-0.0589498
57720	08/08/2018--09:42:00	35.85	0	-102.668	-0.0652057	-0.0589498
57780	08/08/2018--09:43:00	35.85	0	-101.119	0.0552646	0.0157456
57840	08/08/2018--09:44:00	35.89	5	-104.217	0.0703234	-0.0290717
57900	08/08/2018--09:45:00	35.91	11	-101.119	-0.0501469	0.0157456
57960	08/08/2018--09:46:00	35.95	6	-0.98021	0.0402058	-0.088828
58020	08/08/2018--09:47:00	35.96	20	-101.119	-0.0652057	0.0306846
58080	08/08/2018--09:48:00	35.98	8	-0.98021	0.130559	0.10538
58140	08/08/2018--09:49:00	36.02	49	-0.964719	-0.0200293	0.10538
58200	08/08/2018--09:50:00	36.01	149	-101.119	-0.0200293	0.0306846
58260	08/08/2018--09:51:00	36.03	73	-105.766	-0.170617	-0.0290717
58320	08/08/2018--09:52:00	36.05	10	-101.119	0.0100883	0.0755019
58380	08/08/2018--09:53:00	36.07	12	-104.217	-0.0200293	0.000806486
58440	08/08/2018--09:54:00	36.11	18	-101.119	-0.110382	0.0456237
58500	08/08/2018--09:55:00	36.07	17	-0.949229	0.0703234	0.0456237
58560	08/08/2018--09:56:00	36.09	624	-133.648	-0.0501469	0.224893
58620	08/08/2018--09:57:00	36.09	752	-0.825308	-0.00497053	-0.163523
58680	08/08/2018--09:58:00	36.08	653	-102.668	0.0100883	-0.118706
58740	08/08/2018--09:59:00	36.09	451	-0.918249	0.0402058	-0.103767
58800	08/08/2018--10:00:00	36.09	724	-133.648	-0.00497053	-0.133645
58860	08/08/2018--10:01:00	36.11	237	-0.856289	-0.0953233	-0.103767
58920	08/08/2018--10:02:00	36.08	542	-0.9957	-0.155558	-0.088828
58980	08/08/2018--10:03:00	36.08	175	-0.933739	-0.155558	-0.0440108
59040	08/08/2018--10:04:00	36.07	233	-0.964719	0.0853822	0.150197
59100	08/08/2018--10:05:00	36.1	13	-101.119	0.0251471	0.10538
59160	08/08/2018--10:06:00	36.1	19	-102.668	-0.0652057	0.000806486
59220	08/08/2018--10:07:00	36.09	13	-0.918249	-0.0200293	-0.0589498
59280	08/08/2018--10:08:00	36.1	12	-101.119	0.0853822	0.10538
59340	08/08/2018--10:09:00	36.09	9	-101.119	0.100441	0.120319
59400	08/08/2018--10:10:00	36.11	12	-111.962	-0.00497053	0.0157456
59460	08/08/2018--10:11:00	36.13	159	-0.9957	0.145617	-0.0141326
59520	08/08/2018--10:12:00	36.13	45	-101.119	-0.00497053	0.135258
59580	08/08/2018--10:13:00	36.13	35	-0.9957	-0.0350881	0.180075
59640	08/08/2018--10:14:00	36.16	3	-101.119	0.0251471	0.10538
59700	08/08/2018--10:15:00	36.17	12	-101.119	0.0552646	0.10538
59760	08/08/2018--10:16:00	36.16	3	-0.9957	0.0703234	0.165136
59820	08/08/2018--10:17:00	36.16	224	-101.119	-0.0652057	0.0456237
59880	08/08/2018--10:18:00	36.16	1	-101.119	-0.0953233	0.0605628
59940	08/08/2018--10:19:00	36.15	4	-0.9957	0.0853822	0.0456237
60000	08/08/2018--10:20:00	36.16	244	-101.119	-0.155558	0.180075
60060	08/08/2018--10:21:00	36.16	15	-101.119	0.0100883	0.090441
60120	08/08/2018--10:22:00	36.16	64	-101.119	-0.125441	0.0306846
60180	08/08/2018--10:23:00	36.16	49	-101.119	0.0100883	0.135258
60240	08/08/2018--10:24:00	36.15	10	-101.119	-0.0350881	0.10538
60300	08/08/2018--10:25:00	36.06	19	-102.668	-0.200735	0.120319
60360	08/08/2018--10:26:00	36.05	10	-101.119	-0.0652057	0.0755019
60420	08/08/2018--10:27:00	36.07	18	-101.119	0.0853822	0.090441
60480	08/08/2018--10:28:00	36.07	7	-101.119	-0.0802645	0.0157456
60540	08/08/2018--10:29:00	36.07	6	-101.119	-0.0953233	0.0755019
60600	08/08/2018--10:30:00	36.06	68	-0.98021	0.1155	0.090441
60660	08/08/2018--10:31:00	36.05	15	-101.119	-0.0200293	0.0755019
60720	08/08/2018--10:32:00	36.03	19	-0.98021	-0.0350881	0.0456237
60780	08/08/2018--10:33:00	36	38	-101.119	-0.0652057	0.165136
60840	08/08/2018--10:34:00	36.01	4	-102.668	-0.0953233	0.120319
60900	08/08/2018--10:35:00	36	63	-101.119	0.0703234	0.090441
60960	08/08/2018--10:36:00	36.04	16	-0.98021	0.0251471	0.195015
61020	08/08/2018--10:37:00	36.03	15	-101.119	-0.0501469	0.150197
61080	08/08/2018--10:38:00	36.04	86	-110.413	0.23597	-0.148584
61140	08/08/2018--10:39:00	36.03	597	-0.856289	-0.0953233	-0.0440108
61200	08/08/2018--10:40:00	36.04	424	-0.964719	0.190794	0.10538
61260	08/08/2018--10:41:00	36.03	81	-0.9957	0.145617	-0.0290717
61320	08/08/2018--10:42:00	36.04	201	-102.668	-0.0200293	-0.0141326
61380	08/08/2018--10:43:00	36.02	342	-0.9957	0.0853822	0.0456237
61440	08/08/2018--10:44:00	36.03	355	-0.964719	0.0552646	0.000806486
61500	08/08/2018--10:45:00	36.03	95	-101.119	0.220911	-0.0589498
61560	08/08/2018--10:46:00	36.02	18	-0.9957	0.205853	-0.0290717
61620	08/08/2018--10:47:00	36.03	33	-104.217	0.266088	0.000806486
61680	08/08/2018--10:48:00	36.04	30	-0.949229	0.296205	-0.118706
61740	08/08/2018--10:49:00	36.04	432	-0.794328	0.0100883	-0.283036
61800	08/08/2018--10:50:00	36.04	383	-0.9957	-0.230852	-0.193402
61860	08/08/2018--10:51:00	36.04	0	-101.119	0.0703234	-0.0440108
61920	08/08/2018--10:52:00	36.06	18	-102.668	0.0251471	-0.0440108
61980	08/08/2018--10:53:00	36.04	8	-102.668	0.0251471	-0.0738889
62040	08/08/2018--10:54:00	36.04	4	-102.668	0.0251471	-0.0589498
62100	08/08/2018--10:55:00	36.03	6	-0.9957	0.0100883	-0.088828
62160	08/08/2018--10:56:00	36.04	128	-0.887269	-0.0802645	-0.268097
62220	08/08/2018--10:57:00	36.05	255	-0.716878	-0.532028	-0.566879
62280	08/08/2018--10:58:00	36.02	225	-0.670407	0.582322	-0.22328
62340	08/08/2018--10:59:00	35.3	326	-0.9957	-0.0501469	0.0755019
62400	08/08/2018--11:00:00	34.73	274	-0.933739	0.100441	-0.312914
62460	08/08/2018--11:01:00	34.2	51	-0.902759	-0.0350881	-0.477244
62520	08/08/2018--11:02:00	34.18	72	-0.840799	-0.276029	-0.522061
62580	08/08/2018--11:03:00	33.89	85	-0.825308	-0.321205	-0.492183
62640	08/08/2018--11:04:00	33.64	61	-0.825308	-0.276029	-0.551939
62700	08/08/2018--11:05:00	33.9	2	-0.840799	-0.185676	-0.551939
62760	08/08/2018--11:06:00	34.41	0	-0.840799	-0.245911	-0.537
62820	08/08/2018--11:07:00	34.7	2	-0.887269	-0.110382	-0.492183
62880	08/08/2018--11:08:00	34.47	11	-0.856289	-0.230852	-0.507122
62940	08/08/2018--11:09:00	33.97	124	-0.794328	-0.185676	-0.551939
63000	08/08/2018--11:10:00	33.58	110	-0.918249	-0.110382	-0.537
63060	08/08/2018--11:11:00	33.16	157	-0.871779	-0.411558	-0.38761
63120	08/08/2018--11:12:00	32.85	202	-0.112763	-0.923557	-0.417488
63180	08/08/2018--11:13:00	32.63	83	-0.236684	-0.87838	-0.522061
63240	08/08/2018--11:14:00	32.88	155	-0.345115	-0.893439	-0.477244
63300	08/08/2018--11:15:00	33.36	189	-0.159233	-0.863322	-0.522061
63360	08/08/2018--11:16:00	33.75	148	-0.190213	-0.908498	-0.507122
63420	08/08/2018--11:17:00	33.8	82	-0.298644	-0.923557	-0.327853
63480	08/08/2018--11:18:00	34.12	45	-0.143743	-0.923557	-0.402549
63540	08/08/2018--11:19:00	34.04	651	-0.345115	-0.893439	-0.492183
63600	08/08/2018--11:20:00	33.93	596	-0.252174	-0.848263	-0.492183
63660	08/08/2018--11:21:00	33.77	655	-0.391585	-0.863322	-0.417488
63720	08/08/2018--11:22:00	33.6	7	-0.128253	-0.742851	-0.671452
63780	08/08/2018--11:23:00	33.36	17	-0.236684	-0.788028	-0.596757
63840	08/08/2018--11:24:00	33.2	8	-0.252174	-0.788028	-0.581818
63900	08/08/2018--11:25:00	33.13	7	-0.252174	-0.818145	-0.566879
63960	08/08/2018--11:26:00	33.08	2	-0.329625	-0.833204	-0.507122
64020	08/08/2018--11:27:00	32.98	8	-0.283154	-0.848263	-0.537
64080	08/08/2018--11:28:00	32.96	3	-0.190213	-0.803086	-0.581818
64140	08/08/2018--11:29:00	33.01	0	-0.298644	-0.863322	-0.492183
64200	08/08/2018--11:30:00	33.06	6	-0.283154	-0.848263	-0.507122
64260	08/08/2018--11:31:00	33.02	3	-0.360605	-0.833204	-0.477244
64320	08/08/2018--11:32:00	32.98	0	-0.252174	-0.818145	-0.566879
64380	08/08/2018--11:33:00	32.88	18	-0.360605	-0.863322	-0.462305
64440	08/08/2018--11:34:00	32.98	36	-0.267664	-0.87838	-0.596757
64500	08/08/2018--11:35:00	33.23	576	-0.314134	-0.968733	-0.417488
64560	08/08/2018--11:36:00	33.38	63	-0.205704	-0.818145	-0.596757
64620	08/08/2018--11:37:00	33.16	0	-0.159233	-0.803086	-0.581818
64680	08/08/2018--11:38:00	32.95	0	-0.159233	-0.803086	-0.596757
64740	08/08/2018--11:39:00	32.8	0	-0.159233	-0.833204	-0.581818
64800	08/08/2018--11:40:00	32.84	0	-0.0817826	-0.833204	-0.581818
64860	08/08/2018--11:41:00	32.99	2	-0.112763	-0.848263	-0.566879
64920	08/08/2018--11:42:00	33.14	0	-0.112763	-0.833204	-0.566879
64980	08/08/2018--11:43:00	33.29	319	-0.128253	-0.818145	-0.611696
65040	08/08/2018--11:44:00	33.39	690	-0.190213	-0.833204	-0.522061
65100	08/08/2018--11:45:00	33.33	577	-0.360605	-0.788028	-0.507122
65160	08/08/2018--11:46:00	33.21	344	-0.0508023	-0.788028	-0.551939
65220	08/08/2018--11:47:00	33.18	406	-0.314134	-0.908498	-0.38761
65280	08/08/2018--11:48:00	33.11	15	-0.298644	-0.803086	-0.551939
65340	08/08/2018--11:49:00	33.08	7	-0.221194	-0.848263	-0.537
65400	08/08/2018--11:50:00	33.03	2	-0.236684	-0.818145	-0.551939
65460	08/08/2018--11:51:00	33.1	5	-0.407075	-0.818145	-0.507122
65520	08/08/2018--11:52:00	33.16	0	-0.283154	-0.833204	-0.551939
65580	08/08/2018--11:53:00	33.13	0	-0.298644	-0.833204	-0.522061
65640	08/08/2018--11:54:00	33.11	0	-0.252174	-0.833204	-0.537
65700	08/08/2018--11:55:00	33.07	0	-0.283154	-0.803086	-0.581818
65760	08/08/2018--11:56:00	33.12	1	-0.314134	-0.803086	-0.566879
65820	08/08/2018--11:57:00	33.27	8	-0.391585	-0.848263	-0.417488
65880	08/08/2018--11:58:00	33.32	0	-0.345115	-0.893439	-0.417488
65940	08/08/2018--11:59:00	33.34	56	-0.236684	-0.803086	-0.492183
66000	08/08/2018--12:00:00	33.31	103	-0.143743	-0.87838	-0.492183
66060	08/08/2018--12:01:00	33.37	126	-0.174723	-0.803086	-0.566879
66120	08/08/2018--12:02:00	33.46	442	-0.0972727	-0.893439	-0.626635
66180	08/08/2018--12:03:00	33.5	271	-0.190213	-0.893439	-0.462305
66240	08/08/2018--12:04:00	33.5	37	-0.298644	-0.87838	-0.507122
66300	08/08/2018--12:05:00	33.48	82	-0.267664	-0.818145	-0.566879
66360	08/08/2018--12:06:00	33.63	185	-0.128253	-0.788028	-0.402549
66420	08/08/2018--12:07:00	33.54	133	-0.267664	-0.772969	-0.417488
66480	08/08/2018--12:08:00	33.4	190	-0.174723	-0.788028	-0.551939
66540	08/08/2018--12:09:00	33.36	121	-0.221194	-0.863322	-0.656513
66600	08/08/2018--12:10:00	33.32	175	-0.174723	-0.848263	-0.551939
66660	08/08/2018--12:11:00	33.3	174	-0.221194	-0.863322	-0.522061
66720	08/08/2018--12:12:00	33.38	172	-0.205704	-0.712734	-0.716269
66780	08/08/2018--12:13:00	33.42	47	-0.298644	-0.818145	-0.551939
66840	08/08/2018--12:14:00	33.47	345	-0.112763	-0.833204	-0.581818
66900	08/08/2018--12:15:00	33.49	184	0.135079	-0.833204	-0.507122
66960	08/08/2018--12:16:00	33.48	140	-0.0817826	-0.742851	-0.656513
67020	08/08/2018--12:17:00	33.39	27	-0.360605	-0.803086	-0.566879
67080	08/08/2018--12:18:00	33.23	109	-0.778838	-0.968733	-0.0589498
67140	08/08/2018--12:19:00	33.64	298	-125.903	-0.245911	0.538613
67200	08/08/2018--12:20:00	34.3	811	-135.197	0.0853822	0.135258
67260	08/08/2018--12:21:00	33.66	651	-0.98021	0.0251471	0.239832
67320	08/08/2018--12:22:00	33.05	6	-0.933739	0.190794	0.404162
67380	08/08/2018--12:23:00	32.5	651	-0.840799	0.251029	0.329466
67440	08/08/2018--12:24:00	32.41	808	-144.491	0.61244	0.927029
67500	08/08/2018--12:25:00	32.53	662	-0.9957	-0.155558	0.150197
67560	08/08/2018--12:26:00	32.39	50	-101.119	0.0251471	0.0157456
67620	08/08/2018--12:27:00	32.33	40	-101.119	-0.00497053	0.0456237
67680	08/08/2018--12:28:00	32.19	276	-0.902759	0.0251471	0.419101
67740	08/08/2018--12:29:00	32.02	33	-0.623937	0.205853	0.374283
67800	08/08/2018--12:30:00	31.77	358	-0.623937	-0.155558	0.777639
67860	08/08/2018--12:31:00	31.98	1	-0.685897	0.0552646	0.732821
67920	08/08/2018--12:32:00	32.31	0	-0.608447	0.0251471	0.807517
67980	08/08/2018--12:33:00	32.61	0	-0.654917	0.0552646	0.7627
68040	08/08/2018--12:34:00	32.89	0	-0.577466	0.0251471	0.822456
68100	08/08/2018--12:35:00	33.14	9	-0.654917	-0.0350881	0.7627
68160	08/08/2018--12:36:00	33.38	0	-0.654917	-0.0652057	0.7627
68220	08/08/2018--12:37:00	33.55	1	-0.623937	-0.0652057	0.822456
68280	08/08/2018--12:38:00	33.68	0	-0.670407	-0.0501469	0.747761
68340	08/08/2018--12:39:00	33.78	0	-0.763348	-0.0501469	0.658126
68400	08/08/2018--12:40:00	33.91	0	-0.608447	-0.0802645	0.792578
68460	08/08/2018--12:41:00	34.02	2	-0.592957	-0.0652057	0.807517
68520	08/08/2018--12:42:00	34.07	1	-0.639427	-0.0501469	0.777639
68580	08/08/2018--12:43:00	34.15	0	-0.654917	-0.0350881	0.7627
68640	08/08/2018--12:44:00	34.24	0	-0.623937	-0.0652057	0.807517
68700	08/08/2018--12:45:00	34.32	0	-0.639427	-0.0350881	0.777639
68760	08/08/2018--12:46:00	34.29	4	-101.119	-0.0652057	-0.0589498
68820	08/08/2018--12:47:00	33.86	274	-116.609	-0.1405	0.0157456
68880	08/08/2018--12:48:00	33.21	500	-0.949229	-0.0350881	0.135258
68940	08/08/2018--12:49:00	33.04	405	-0.856289	-0.155558	0.329466
69000	08/08/2018--12:50:00	33.72	290	-0.809818	0.507028	0.314527
69060	08/08/2018--12:51:00	34.34	136	-0.608447	0.386558	0.971847
69120	08/08/2018--12:52:00	34.77	90	-0.670407	0.0402058	0.777639
69180	08/08/2018--12:53:00	34.98	77	-0.453545	0.552205	0.643187
69240	08/08/2018--12:54:00	35.08	71	-0.329625	0.371499	0.941969
69300	08/08/2018--12:55:00	35.12	205	-0.623937	-0.215794	0.852334
69360	08/08/2018--12:56:00	35.09	46	-0.407075	0.0703234	0.927029
69420	08/08/2018--12:57:00	34.97	434	-0.9957	0.145617	0.165136
69480	08/08/2018--12:58:00	34.9	228	-0.9957	-0.00497053	0.180075
69540	08/08/2018--12:59:00	34.92	15	-0.964719	0.190794	0.10538
69600	08/08/2018--13:00:00	34.86	81	-101.119	0.100441	0.0306846
69660	08/08/2018--13:01:00	34.78	228	-0.732368	0.326323	0.643187
69720	08/08/2018--13:02:00	34.81	144	-101.119	0.0853822	0.000806486
69780	08/08/2018--13:03:00	34.88	177	-0.918249	0.130559	0.0605628
69840	08/08/2018--13:04:00	34.78	217	-0.98021	-0.26097	0.224893
69900	08/08/2018--13:05:00	34.77	1	-101.119	-0.170617	0.10538
69960	08/08/2018--13:06:00	34.79	17	-101.119	-0.1405	0.0456237
70020	08/08/2018--13:07:00	34.8	3	-101.119	-0.110382	0.120319
70080	08/08/2018--13:08:00	34.77	14	-0.9957	-0.155558	0.000806486
70140	08/08/2018--13:09:00	34.8	30	-0.9957	-0.230852	0.000806486
70200	08/08/2018--13:10:00	34.81	4	-0.9957	-0.215794	-0.0589498
70260	08/08/2018--13:11:00	34.81	25	-101.119	-0.215794	0.0157456
70320	08/08/2018--13:12:00	34.75	5	-0.98021	-0.321205	-0.0141326
70380	08/08/2018--13:13:00	34.72	46	-0.871779	-0.125441	0.165136
70440	08/08/2018--13:14:00	34.72	241	-102.668	-0.155558	-0.103767
70500	08/08/2018--13:15:00	34.71	228	-0.98021	-0.185676	-0.178462
70560	08/08/2018--13:16:00	34.89	317	-0.9957	-0.200735	-0.148584
70620	08/08/2018--13:17:00	35.01	18	-101.119	-0.185676	-0.088828
70680	08/08/2018--13:18:00	35.13	16	-104.217	-0.26097	-0.088828
70740	08/08/2018--13:19:00	35.2	8	-104.217	-0.170617	-0.0589498
70800	08/08/2018--13:20:00	35.27	44	-0.964719	-0.26097	-0.178462
70860	08/08/2018--13:21:00	35.33	44	-0.98021	-0.245911	-0.208341
70920	08/08/2018--13:22:00	35.37	22	-0.964719	-0.38144	-0.148584
70980	08/08/2018--13:23:00	35.41	25	-0.98021	-0.291088	-0.163523
71040	08/08/2018--13:24:00	35.45	9	-0.98021	-0.291088	-0.163523
71100	08/08/2018--13:25:00	35.45	39	-0.902759	-0.411558	-0.193402
71160	08/08/2018--13:26:00	35.38	14	-0.949229	-0.411558	-0.133645
71220	08/08/2018--13:27:00	35.29	25	-0.964719	-0.245911	-0.0738889
71280	08/08/2018--13:28:00	35.21	60	-0.933739	-0.426617	-0.133645
71340	08/08/2018--13:29:00	35.13	43	-0.949229	-0.366382	0.000806486
71400	08/08/2018--13:30:00	35.07	25	-0.949229	-0.38144	-0.178462
71460	08/08/2018--13:31:00	34.82	47	-0.840799	-0.532028	0.0755019
71520	08/08/2018--13:32:00	34.41	82	-0.964719	-0.321205	-0.0589498
71580	08/08/2018--13:33:00	33.25	125	-0.98021	-0.0501469	0.299588
71640	08/08/2018--13:34:00	31.85	39	-102.668	0.0251471	0.150197
71700	08/08/2018--13:35:00	30.85	24	-0.98021	0.100441	0.209954
71760	08/08/2018--13:36:00	30.23	17	-0.9957	0.0853822	0.209954
71820	08/08/2018--13:37:00	29.7	14	-0.9957	-0.00497053	0.0605628
71880	08/08/2018--13:38:00	29.4	19	-101.119	0.0100883	0.165136
71940	08/08/2018--13:39:00	29.26	90	-105.766	-0.125441	0.090441
72000	08/08/2018--13:40:00	29.08	6	-0.964719	0.205853	0.180075
72060	08/08/2018--13:41:00	29.01	17	-0.98021	0.205853	0.120319
72120	08/08/2018--13:42:00	28.91	35	-0.9957	0.0251471	0.135258
72180	08/08/2018--13:43:00	29	196	-0.9957	-0.0200293	0.165136
72240	08/08/2018--13:44:00	29.29	191	-0.964719	-0.185676	0.329466
72300	08/08/2018--13:45:00	29.53	60	-0.902759	0.35644	0.209954
72360	08/08/2018--13:46:00	29.62	186	-102.668	-0.0802645	0.254771
72420	08/08/2018--13:47:00	29.65	18	-101.119	-0.110382	0.165136
72480	08/08/2018--13:48:00	29.71	205	-0.856289	0.0251471	0.224893
72540	08/08/2018--13:49:00	29.69	611	-0.933739	-0.125441	0.224893
72600	08/08/2018--13:50:00	29.78	80	-0.98021	0.0402058	0.195015
72660	08/08/2018--13:51:00	29.99	32	-0.918249	0.296205	0.224893
72720	08/08/2018--13:52:00	30.13	3	-0.9957	0.1155	0.150197
72780	08/08/2018--13:53:00	30.31	1	-0.9957	0.0853822	0.195015
72840	08/08/2018--13:54:00	30.5	23	-105.766	-0.00497053	0.090441
72900	08/08/2018--13:55:00	30.6	66	-0.918249	-0.00497053	0.26971
72960	08/08/2018--13:56:00	30.68	282	-0.654917	0.0853822	0.26971
73020	08/08/2018--13:57:00	30.69	343	-0.918249	0.0251471	0.165136
73080	08/08/2018--13:58:00	30.68	274	-0.840799	0.160676	0.209954
73140	08/08/2018--13:59:00	30.61	455	-102.668	-0.00497053	0.165136
73200	08/08/2018--14:00:00	30.58	185	-0.701387	0.522087	0.463918
73260	08/08/2018--14:01:00	30.68	108	-0.9957	0.0100883	0.165136
73320	08/08/2018--14:02:00	30.77	14	-0.964719	0.23597	-0.133645
73380	08/08/2018--14:03:00	30.91	1	-0.949229	0.220911	0.165136
73440	08/08/2018--14:04:00	31	44	-0.9957	-0.0200293	0.195015
73500	08/08/2018--14:05:00	31.06	50	-101.119	0.281146	0.26971
73560	08/08/2018--14:06:00	31.09	2	-0.98021	0.175735	-0.148584
73620	08/08/2018--14:07:00	31.47	12	-0.98021	-0.00497053	0.10538
73680	08/08/2018--14:08:00	31.62	58	-101.119	-0.00497053	0.10538
73740	08/08/2018--14:09:00	31.73	44	-104.217	-0.00497053	0.0755019
73800	08/08/2018--14:10:00	31.76	41	-0.825308	0.567264	0.120319
73860	08/08/2018--14:11:00	31.81	6	-0.9957	0.0703234	0.0306846
73920	08/08/2018--14:12:00	31.89	201	-0.9957	0.160676	0.0605628
73980	08/08/2018--14:13:00	31.95	17	-0.949229	0.326323	-0.0290717
74040	08/08/2018--14:14:00	32.04	9	-0.98021	0.0703234	0.224893
74100	08/08/2018--14:15:00	32.2	15	-102.668	0.100441	0.0456237
74160	08/08/2018--14:16:00	32.45	57	-0.9957	0.0853822	-0.088828
74220	08/08/2018--14:17:00	32.48	229	-101.119	-0.0501469	0.0157456
74280	08/08/2018--14:18:00	32.45	94	-0.9957	0.1155	-0.0290717
74340	08/08/2018--14:19:00	32.36	242	-110.413	0.100441	-0.22328
74400	08/08/2018--14:20:00	32.32	166	-101.119	0.0552646	-0.0738889
74460	08/08/2018--14:21:00	32.4	19	-102.668	0.0100883	-0.088828
74520	08/08/2018--14:22:00	32.48	14	-102.668	0.0552646	-0.0141326
74580	08/08/2018--14:23:00	32.5	15	-0.9957	0.145617	-0.0738889
74640	08/08/2018--14:24:00	32.57	17	-101.119	0.0251471	0.0157456
74700	08/08/2018--14:25:00	32.58	16	-0.98021	0.0853822	-0.0440108
74760	08/08/2018--14:26:00	32.62	14	-0.9957	0.1155	-0.0589498
74820	08/08/2018--14:27:00	32.69	2	-101.119	0.0853822	-0.0440108
74880	08/08/2018--14:28:00	32.72	9	-101.119	0.0100883	-0.118706
74940	08/08/2018--14:29:00	32.79	4	-101.119	-0.0501469	-0.088828
75000	08/08/2018--14:30:00	32.81	30	-0.9957	0.145617	-0.133645
75060	08/08/2018--14:31:00	32.93	5	-101.119	0.0402058	-0.118706
75120	08/08/2018--14:32:00	33.2	4	-101.119	0.0251471	-0.088828
75180	08/08/2018--14:33:00	33.27	11	-0.964719	0.205853	-0.088828
75240	08/08/2018--14:34:00	33.46	43	-0.98021	0.160676	0.135258
75300	08/08/2018--14:35:00	33.42	106	-0.809818	0.251029	-0.0141326
75360	08/08/2018--14:36:00	33.26	364	-0.9957	0.175735	-0.0738889
75420	08/08/2018--14:37:00	33.2	26	-0.918249	0.35644	-0.148584
75480	08/08/2018--14:38:00	33.23	0	-0.933739	0.0552646	0.150197
75540	08/08/2018--14:39:00	33.27	8	-0.933739	0.311264	-0.193402
75600	08/08/2018--14:40:00	33.34	5	-0.949229	0.251029	-0.193402
75660	08/08/2018--14:41:00	33.54	8	-0.933739	0.281146	-0.178462
75720	08/08/2018--14:42:00	33.61	2	-0.9957	0.100441	-0.118706
75780	08/08/2018--14:43:00	33.71	1	-0.98021	0.190794	-0.0738889
75840	08/08/2018--14:44:00	33.74	2	-0.9957	0.145617	-0.0589498
75900	08/08/2018--14:45:00	33.75	6	-0.9957	0.1155	-0.133645
75960	08/08/2018--14:46:00	33.83	3	-0.9957	0.0853822	-0.133645
76020	08/08/2018--14:47:00	33.86	164	-113.511	0.266088	0.299588
76080	08/08/2018--14:48:00	33.76	110	-104.217	0.100441	-0.0738889
76140	08/08/2018--14:49:00	33.76	68	-0.9957	-0.1405	-0.0290717
76200	08/08/2018--14:50:00	34	103	-102.668	-0.110382	-0.0440108
76260	08/08/2018--14:51:00	34.43	7	-101.119	-0.0200293	-0.0589498
76320	08/08/2018--14:52:00	34.81	34	-101.119	0.145617	-0.193402
76380	08/08/2018--14:53:00	34.38	458	-110.413	-0.0953233	0.0605628
76440	08/08/2018--14:54:00	34.05	454	-125.903	-0.00497053	0.419101
76500	08/08/2018--14:55:00	34.02	468	-0.98021	0.190794	-0.0440108
76560	08/08/2018--14:56:00	34.01	352	-101.119	0.0703234	0.120319
76620	08/08/2018--14:57:00	33.86	257	-0.949229	0.0552646	0.0456237
76680	08/08/2018--14:58:00	33.46	408	-101.119	-0.110382	-0.0440108
76740	08/08/2018--14:59:00	33.3	129	-0.887269	-0.426617	0.419101
76800	08/08/2018--15:00:00	33.2	261	-0.515506	-0.607322	0.463918
76860	08/08/2018--15:01:00	32.85	41	-0.407075	-0.772969	0.43404
76920	08/08/2018--15:02:00	32.46	75	-0.484526	-0.682616	0.508735
76980	08/08/2018--15:03:00	32.34	172	-0.500016	-0.75791	0.583431
77040	08/08/2018--15:04:00	32.34	261	-0.376095	-0.727792	0.583431
77100	08/08/2018--15:05:00	32.62	252	-0.654917	-0.75791	0.0755019
77160	08/08/2018--15:06:00	33.08	504	-0.732368	-0.426617	0.568492
77220	08/08/2018--15:07:00	33.32	0	-0.747858	-0.396499	0.568492
77280	08/08/2018--15:08:00	33.41	3	-0.732368	-0.426617	0.553552
77340	08/08/2018--15:09:00	33.45	32	-0.763348	-0.38144	0.583431
77400	08/08/2018--15:10:00	33.43	44	-0.732368	-0.486852	0.508735
77460	08/08/2018--15:11:00	33.45	251	-0.825308	-0.336264	0.568492
77520	08/08/2018--15:12:00	33.54	77	-0.701387	-0.547087	0.463918
77580	08/08/2018--15:13:00	33.53	278	-0.685897	-0.501911	0.538613
77640	08/08/2018--15:14:00	33.52	220	-0.685897	-0.441675	0.553552
77700	08/08/2018--15:15:00	33.48	158	-0.592957	-0.516969	0.463918
77760	08/08/2018--15:16:00	33.48	73	-0.747858	-0.426617	0.583431
77820	08/08/2018--15:17:00	33.46	143	-0.670407	-0.456734	0.553552
77880	08/08/2018--15:18:00	33.47	215	-0.685897	-0.486852	0.508735
77940	08/08/2018--15:19:00	33.49	170	-0.825308	-0.652499	0.493796
78000	08/08/2018--15:20:00	33.57	223	-0.685897	-0.486852	0.702943
78060	08/08/2018--15:21:00	33.98	118	-0.685897	-0.426617	0.688004
78120	08/08/2018--15:22:00	34.39	156	-0.639427	-0.456734	0.583431
78180	08/08/2018--15:23:00	34.61	45	-0.716878	-0.456734	0.59837
78240	08/08/2018--15:24:00	34.6	132	-0.840799	-0.366382	0.688004
78300	08/08/2018--15:25:00	34.88	291	-0.608447	-0.351323	0.658126
78360	08/08/2018--15:26:00	35.13	828	-0.701387	-0.351323	0.568492
78420	08/08/2018--15:27:00	35.16	288	-0.887269	-0.516969	0.0755019
78480	08/08/2018--15:28:00	35.04	141	-0.98021	-0.125441	-0.297975
78540	08/08/2018--15:29:00	34.95	92	-105.766	0.145617	-0.148584
78600	08/08/2018--15:30:00	34.72	216	-0.732368	0.175735	0.673065
78660	08/08/2018--15:31:00	34.54	0	-0.716878	0.205853	0.658126
78720	08/08/2018--15:32:00	34.38	2	-0.747858	0.175735	0.643187
78780	08/08/2018--15:33:00	34.3	0	-0.747858	0.160676	0.643187
78840	08/08/2018--15:34:00	34.24	0	-0.747858	0.175735	0.643187
78900	08/08/2018--15:35:00	34.24	0	-0.732368	0.175735	0.658126
78960	08/08/2018--15:36:00	34.18	20	-0.469036	0.130559	0.882212
79020	08/08/2018--15:37:00	34.06	1	-0.453545	0.1155	0.897151
79080	08/08/2018--15:38:00	33.92	1	-0.453545	0.1155	0.897151
79140	08/08/2018--15:39:00	33.85	1	-0.453545	0.1155	0.882212
79200	08/08/2018--15:40:00	33.81	24	-0.376095	0.1155	0.927029
79260	08/08/2018--15:41:00	33.75	0	-0.391585	0.1155	0.91209
79320	08/08/2018--15:42:00	33.69	0	-0.391585	0.1155	0.927029
79380	08/08/2018--15:43:00	33.64	0	-0.407075	0.1155	0.91209
79440	08/08/2018--15:44:00	33.59	0	-0.360605	0.100441	0.927029
79500	08/08/2018--15:45:00	33.56	0	-0.376095	0.100441	0.927029
79560	08/08/2018--15:46:00	33.51	0	-0.391585	0.100441	0.927029
79620	08/08/2018--15:47:00	33.45	0	-0.376095	0.100441	0.91209
79680	08/08/2018--15:48:00	33.44	0	-0.391585	0.1155	0.927029
79740	08/08/2018--15:49:00	33.39	0	-0.376095	0.100441	0.927029
79800	08/08/2018--15:50:00	33.34	0	-0.391585	0.1155	0.91209
79860	08/08/2018--15:51:00	33.33	0	-0.391585	0.1155	0.91209
79920	08/08/2018--15:52:00	33.27	0	-0.376095	0.100441	0.927029
79980	08/08/2018--15:53:00	33.24	0	-0.360605	0.1155	0.941969
80040	08/08/2018--15:54:00	33.24	0	-0.376095	0.1155	0.927029
80100	08/08/2018--15:55:00	33.2	0	-0.376095	0.1155	0.927029
80160	08/08/2018--15:56:00	33.19	0	-0.376095	0.100441	0.927029
80220	08/08/2018--15:57:00	33.2	0	-0.376095	0.1155	0.91209
80280	08/08/2018--15:58:00	33.22	0	-0.391585	0.100441	0.927029
80340	08/08/2018--15:59:00	33.25	0	-0.391585	0.1155	0.91209
80400	08/08/2018--16:00:00	33.23	0	-0.376095	0.1155	0.927029
80460	08/08/2018--16:01:00	33.23	0	-0.360605	0.1155	0.927029
80520	08/08/2018--16:02:00	33.23	0	-0.360605	0.1155	0.927029
80580	08/08/2018--16:03:00	33.22	0	-0.360605	0.100441	0.927029
80640	08/08/2018--16:04:00	33.22	0	-0.376095	0.100441	0.91209
80700	08/08/2018--16:05:00	33.2	0	-0.391585	0.1155	0.927029
80760	08/08/2018--16:06:00	33.16	0	-0.391585	0.130559	0.91209
80820	08/08/2018--16:07:00	33.17	0	-0.391585	0.1155	0.927029
80880	08/08/2018--16:08:00	33.13	0	-0.391585	0.1155	0.927029
80940	08/08/2018--16:09:00	33.13	8	-0.376095	0.145617	0.91209
81000	08/08/2018--16:10:00	33.16	2	-0.345115	0.130559	0.927029
81060	08/08/2018--16:11:00	33.15	0	-0.376095	0.130559	0.927029
81120	08/08/2018--16:12:00	33.18	0	-0.376095	0.145617	0.91209
81180	08/08/2018--16:13:00	33.16	0	-0.376095	0.145617	0.91209
81240	08/08/2018--16:14:00	33.2	0	-0.360605	0.130559	0.927029
81300	08/08/2018--16:15:00	33.18	0	-0.376095	0.145617	0.91209
81360	08/08/2018--16:16:00	33.18	0	-0.391585	0.145617	0.927029
81420	08/08/2018--16:17:00	33.16	0	-0.391585	0.145617	0.91209
81480	08/08/2018--16:18:00	33.14	0	-0.376095	0.145617	0.927029
81540	08/08/2018--16:19:00	33.13	0	-0.391585	0.145617	0.91209
81600	08/08/2018--16:20:00	33.13	0	-0.360605	0.130559	0.927029
81660	08/08/2018--16:21:00	33.13	0	-0.391585	0.145617	0.927029
81720	08/08/2018--16:22:00	33.15	0	-0.376095	0.160676	0.91209
81780	08/08/2018--16:23:00	33.16	1	-0.314134	0.205853	0.927029
81840	08/08/2018--16:24:00	33.12	0	-0.376095	0.175735	0.927029
81900	08/08/2018--16:25:00	33.07	0	-0.360605	0.160676	0.927029
81960	08/08/2018--16:26:00	33.09	0	-0.360605	0.160676	0.927029
82020	08/08/2018--16:27:00	33.09	0	-0.376095	0.175735	0.927029
82080	08/08/2018--16:28:00	33.11	0	-0.360605	0.160676	0.927029
82140	08/08/2018--16:29:00	33.14	0	-0.376095	0.175735	0.927029
82200	08/08/2018--16:30:00	33.15	0	-0.360605	0.160676	0.927029
82260	08/08/2018--16:31:00	33.17	0	-0.360605	0.160676	0.927029
82320	08/08/2018--16:32:00	33.26	18	-0.360605	0.145617	0.927029
82380	08/08/2018--16:33:00	33.3	0	-0.407075	0.100441	0.91209
82440	08/08/2018--16:34:00	33.28	40	-0.825308	0.0402058	0.583431
82500	08/08/2018--16:35:00	33.24	0	-0.809818	0.0552646	0.613309
82560	08/08/2018--16:36:00	33.21	1	-0.809818	0.0402058	0.59837
82620	08/08/2018--16:37:00	33.28	1	-0.825308	0.0251471	0.59837
82680	08/08/2018--16:38:00	33.33	1	-0.794328	0.0703234	0.59837
82740	08/08/2018--16:39:00	33.36	0	-0.809818	0.0853822	0.59837
82800	08/08/2018--16:40:00	33.41	0	-0.794328	0.0703234	0.59837
82860	08/08/2018--16:41:00	33.47	1	-0.809818	0.0703234	0.613309
82920	08/08/2018--16:42:00	33.45	0	-0.809818	0.0552646	0.59837
82980	08/08/2018--16:43:00	33.43	3	-0.809818	0.0853822	0.59837
83040	08/08/2018--16:44:00	33.43	10	-0.825308	-0.125441	0.568492
83100	08/08/2018--16:45:00	33.43	21	-0.778838	-0.0350881	0.613309
83160	08/08/2018--16:46:00	33.43	17	-0.825308	-0.0953233	0.59837
83220	08/08/2018--16:47:00	33.5	315	-0.856289	-0.110382	0.523674
83280	08/08/2018--16:48:00	33.49	631	-0.933739	-0.0953233	0.359344
83340	08/08/2018--16:49:00	33.47	435	-0.871779	-0.0501469	0.59837
83400	08/08/2018--16:50:00	33.59	123	-0.887269	-0.125441	0.448979
83460	08/08/2018--16:51:00	33.76	139	-0.887269	0.0251471	0.628248
83520	08/08/2018--16:52:00	33.92	265	-0.871779	-0.0953233	0.583431
83580	08/08/2018--16:53:00	34.02	82	-0.902759	-0.0802645	0.478857
83640	08/08/2018--16:54:00	34.02	403	-0.747858	-0.0953233	0.374283
83700	08/08/2018--16:55:00	34.09	175	-0.871779	-0.185676	0.568492
83760	08/08/2018--16:56:00	34.12	0	-0.825308	-0.366382	0.478857
83820	08/08/2018--16:57:00	34.19	8	-0.825308	-0.38144	0.493796
83880	08/08/2018--16:58:00	34.2	146	-0.809818	-0.276029	0.553552
83940	08/08/2018--16:59:00	34.27	180	-0.9957	-0.291088	0.0456237
84000	08/08/2018--17:00:00	34.45	60	-0.964719	-0.306146	0.150197
84060	08/08/2018--17:01:00	34.56	287	-101.119	-0.215794	0.000806486
84120	08/08/2018--17:02:00	34.42	73	-102.668	-0.170617	0.090441
84180	08/08/2018--17:03:00	33.83	272	-0.685897	0.0853822	-0.641574
84240	08/08/2018--17:04:00	33.02	166	-0.949229	0.311264	-0.0141326
84300	08/08/2018--17:05:00	32.5	47	-0.933739	0.341382	-0.208341
84360	08/08/2018--17:06:00	32.4	64	-0.856289	0.49197	-0.133645
84420	08/08/2018--17:07:00	32.34	77	-0.918249	0.431734	0.0605628
84480	08/08/2018--17:08:00	32.19	110	-0.98021	0.130559	-0.178462
84540	08/08/2018--17:09:00	32.32	28	-0.840799	0.522087	-0.178462
84600	08/08/2018--17:10:00	32.5	36	-0.949229	0.326323	-0.38761
84660	08/08/2018--17:11:00	32.7	31	-107.315	0.0100883	0.0306846
84720	08/08/2018--17:12:00	32.79	86	-0.902759	0.552205	-0.0589498
84780	08/08/2018--17:13:00	32.73	136	-108.864	-0.00497053	-0.0738889
84840	08/08/2018--17:14:00	32.65	176	-0.98021	0.0402058	0.0157456
84900	08/08/2018--17:15:00	32.57	76	-101.119	-0.321205	-0.193402
84960	08/08/2018--17:16:00	32.58	299	-0.794328	-0.592263	0.493796
85020	08/08/2018--17:17:00	32.61	198	-0.00433197	101.903	0.090441
85080	08/08/2018--17:18:00	32.4	307	-0.174723	0.958792	0.120319
85140	08/08/2018--17:19:00	32.2	24	-0.0817826	100.397	-0.103767
85200	08/08/2018--17:20:00	32.08	138	-0.0817826	101.903	-0.0290717
85260	08/08/2018--17:21:00	32.41	510	-0.0972727	0.943733	-0.148584
85320	08/08/2018--17:22:00	32.86	188	-0.174723	0.928674	-0.088828
85380	08/08/2018--17:23:00	33.34	380	-0.298644	127.503	0.120319
85440	08/08/2018--17:24:00	33.49	143	-0.0972727	0.928674	0.359344
85500	08/08/2018--17:25:00	33.34	67	-0.0972727	0.98891	0.0157456
85560	08/08/2018--17:26:00	33.1	81	-0.0353122	0.73291	0.702943
85620	08/08/2018--17:27:00	32.88	0	-0.0662925	0.73291	0.673065
85680	08/08/2018--17:28:00	32.74	0	-0.00433197	0.717851	0.658126
85740	08/08/2018--17:29:00	32.43	99	0.0576285	0.958792	0.26971
85800	08/08/2018--17:30:00	32.33	79	-0.00433197	0.913616	0.43404
85860	08/08/2018--17:31:00	32.07	12	0.0421384	0.883498	0.463918
85920	08/08/2018--17:32:00	31.9	15	0.28998	0.943733	0.26971
85980	08/08/2018--17:33:00	31.84	0	0.19704	0.883498	0.448979
86040	08/08/2018--17:34:00	31.78	2	0.166059	0.883498	0.478857
86100	08/08/2018--17:35:00	31.73	4	0.22802	0.913616	0.344405
86160	08/08/2018--17:36:00	31.72	2	0.27449	0.296205	-0.940356
86220	08/08/2018--17:37:00	31.69	16	-0.221194	0.898557	0.389223
86280	08/08/2018--17:38:00	31.63	25	-0.0508023	0.823263	0.583431
86340	08/08/2018--17:39:00	31.66	9	0.0266483	0.672675	0.747761
86400	08/08/2018--17:40:00	31.73	0	0.0266483	0.657616	0.7627
86460	08/08/2018--17:41:00	31.77	10	0.104099	0.657616	0.7627
86520	08/08/2018--17:42:00	31.82	27	0.119589	0.672675	0.732821
86580	08/08/2018--17:43:00	31.84	15	-0.112763	0.98891	-0.163523
86640	08/08/2018--17:44:00	31.82	29	-0.0972727	0.687734	0.732821
86700	08/08/2018--17:45:00	31.71	61	0.0731186	101.903	0.0306846
86760	08/08/2018--17:46:00	31.64	64	-0.0662925	100.397	0.0605628
86820	08/08/2018--17:47:00	31.65	183	0.0731186	0.973851	0.0306846
86880	08/08/2018--17:48:00	31.75	42	0.0111582	0.973851	-0.133645
86940	08/08/2018--17:49:00	32.17	43	0.135079	100.397	0.10538
87000	08/08/2018--17:50:00	32.71	40	0.0421384	100.397	0.0755019
87060	08/08/2018--17:51:00	32.93	193	0.104099	0.98891	0.135258
87120	08/08/2018--17:52:00	32.81	27	0.28998	0.778087	0.583431
87180	08/08/2018--17:53:00	32.78	3	0.28998	0.778087	0.583431
87240	08/08/2018--17:54:00	32.8	8	-0.190213	0.717851	0.673065
87300	08/08/2018--17:55:00	32.83	11	-0.190213	0.717851	0.628248
87360	08/08/2018--17:56:00	32.87	5	-0.174723	0.687734	0.717882
87420	08/08/2018--17:57:00	32.89	1	-0.190213	0.642557	0.732821
87480	08/08/2018--17:58:00	32.86	3	-0.174723	0.642557	0.747761
87540	08/08/2018--17:59:00	32.85	0	-0.205704	0.657616	0.732821
87600	08/08/2018--18:00:00	32.85	0	-0.174723	0.627499	0.732821
87660	08/08/2018--18:01:00	32.82	0	-0.205704	0.61244	0.7627
87720	08/08/2018--18:02:00	32.82	8	-0.174723	0.642557	0.747761
87780	08/08/2018--18:03:00	32.84	0	-0.159233	0.642557	0.747761
87840	08/08/2018--18:04:00	32.86	1	-0.174723	0.642557	0.7627
87900	08/08/2018--18:05:00	32.85	0	-0.159233	0.597381	0.792578
87960	08/08/2018--18:06:00	32.85	8	-0.190213	0.657616	0.732821
88020	08/08/2018--18:07:00	32.84	8	-0.407075	0.868439	0.26971
88080	08/08/2018--18:08:00	32.76	0	-0.422565	0.853381	0.284649
88140	08/08/2018--18:09:00	32.65	1	-0.376095	0.838322	0.374283
88200	08/08/2018--18:10:00	32.56	17	0.259	0.838322	0.508735
88260	08/08/2018--18:11:00	32.6	3	0.28998	0.823263	0.508735
88320	08/08/2018--18:12:00	32.7	28	0.104099	0.793145	0.628248
88380	08/08/2018--18:13:00	32.78	1	0.150569	0.883498	0.523674
88440	08/08/2018--18:14:00	32.77	50	-0.236684	0.552205	0.807517
88500	08/08/2018--18:15:00	32.84	98	-0.298644	0.537146	0.792578
88560	08/08/2018--18:16:00	32.84	64	-0.174723	0.537146	0.837395
88620	08/08/2018--18:17:00	32.85	13	-0.0353122	0.461852	0.882212
88680	08/08/2018--18:18:00	32.97	4	-0.0353122	0.446793	0.897151
88740	08/08/2018--18:19:00	33.01	0	-0.376095	0.898557	0.0306846
88800	08/08/2018--18:20:00	33.13	119	-0.453545	0.808204	0.224893
88860	08/08/2018--18:21:00	33.5	155	-0.159233	0.763028	0.643187
88920	08/08/2018--18:22:00	33.54	4	-0.174723	0.702793	0.702943
88980	08/08/2018--18:23:00	33.59	0	-0.174723	0.687734	0.702943
89040	08/08/2018--18:24:00	33.65	0	-0.143743	0.687734	0.702943
89100	08/08/2018--18:25:00	33.68	0	-0.143743	0.702793	0.702943
89160	08/08/2018--18:26:00	33.74	0	-0.143743	0.702793	0.702943
89220	08/08/2018--18:27:00	33.81	0	-0.143743	0.702793	0.702943
89280	08/08/2018--18:28:00	33.87	4	-0.345115	0.507028	0.792578
89340	08/08/2018--18:29:00	33.89	2	-0.329625	0.49197	0.807517
89400	08/08/2018--18:30:00	33.91	0	-0.329625	0.49197	0.807517
89460	08/08/2018--18:31:00	33.89	0	-0.329625	0.49197	0.792578
89520	08/08/2018--18:32:00	33.85	9	-0.112763	0.823263	-0.477244
89580	08/08/2018--18:33:00	33.76	14	-0.469036	0.778087	0.374283
89640	08/08/2018--18:34:00	33.66	1	-0.0817826	0.943733	0.344405
89700	08/08/2018--18:35:00	33.59	105	-0.329625	0.943733	0.000806486
89760	08/08/2018--18:36:00	33.73	353	-0.484526	0.838322	0.120319
89820	08/08/2018--18:37:00	33.95	237	-0.252174	0.928674	0.209954
89880	08/08/2018--18:38:00	34.06	163	-0.205704	0.913616	0.284649
89940	08/08/2018--18:39:00	34.12	124	-0.0972727	101.903	-0.088828
90000	08/08/2018--18:40:00	33.9	253	-0.0972727	0.597381	0.807517
90060	08/08/2018--18:41:00	33.5	0	-0.0972727	0.522087	0.852334
90120	08/08/2018--18:42:00	33.22	6	-0.0972727	0.507028	0.867273
90180	08/08/2018--18:43:00	33.02	5	-0.298644	0.522087	0.792578
90240	08/08/2018--18:44:00	32.89	11	-0.236684	0.537146	0.822456
90300	08/08/2018--18:45:00	32.77	1	-0.236684	0.537146	0.807517
90360	08/08/2018--18:46:00	32.73	0	-0.221194	0.522087	0.837395
90420	08/08/2018--18:47:00	32.78	27	-0.00433197	0.763028	0.658126
90480	08/08/2018--18:48:00	32.96	80	-0.561976	0.808204	0.165136
90540	08/08/2018--18:49:00	33.43	6	-0.407075	0.853381	0.314527
90600	08/08/2018--18:50:00	33.88	114	-0.298644	0.943733	-0.0589498
90660	08/08/2018--18:51:00	33.85	59	-0.236684	0.973851	-0.0738889
90720	08/08/2018--18:52:00	33.68	5	-0.221194	0.973851	0.10538
90780	08/08/2018--18:53:00	33.56	40	-0.0972727	0.778087	-0.492183
90840	08/08/2018--18:54:00	33.52	47	-0.0662925	100.397	0.135258
90900	08/08/2018--18:55:00	33.45	0	-0.0353122	0.98891	0.195015
90960	08/08/2018--18:56:00	33.43	91	-0.236684	0.958792	0.0456237
91020	08/08/2018--18:57:00	33.4	132	0.0576285	0.98891	-0.0440108
91080	08/08/2018--18:58:00	33.42	33	0.119589	0.98891	-0.088828
91140	08/08/2018--18:59:00	33.52	69	-0.112763	100.397	0.284649
91200	08/08/2018--19:00:00	33.6	80	-0.0662925	100.397	0.120319
91260	08/08/2018--19:01:00	33.75	160	0.0576285	0.928674	0.359344
91320	08/08/2018--19:02:00	33.85	362	-0.283154	0.898557	0.523674
91380	08/08/2018--19:03:00	33.91	106	-0.143743	0.853381	0.404162
91440	08/08/2018--19:04:00	34	222	0.320961	0.883498	0.553552
91500	08/08/2018--19:05:00	34.02	291	-0.0508023	103.409	-0.0589498
91560	08/08/2018--19:06:00	34.06	735	0.0266483	100.397	0.0605628
91620	08/08/2018--19:07:00	34.03	229	0.135079	100.397	0.0456237
91680	08/08/2018--19:08:00	33.83	570	-0.391585	0.838322	-0.0290717
91740	08/08/2018--19:09:00	33.86	444	-0.0508023	0.98891	-0.0738889
91800	08/08/2018--19:10:00	33.82	150	-0.190213	10.642	0.344405
91860	08/08/2018--19:11:00	33.91	384	0.135079	0.778087	0.523674
91920	08/08/2018--19:12:00	34.02	415	0.104099	0.597381	0.777639
91980	08/08/2018--19:13:00	34.1	371	0.584293	0.898557	0.239832
92040	08/08/2018--19:14:00	34.17	558	0.398411	0.838322	0.493796
92100	08/08/2018--19:15:00	34.2	408	0.150569	0.793145	-0.088828
92160	08/08/2018--19:16:00	34.24	339	0.367431	0.898557	0.389223
92220	08/08/2018--19:17:00	34.3	427	0.677233	0.73291	0.374283
92280	08/08/2018--19:18:00	34.35	562	0.537822	0.823263	0.329466
92340	08/08/2018--19:19:00	34.4	397	0.677233	0.838322	0.10538
92400	08/08/2018--19:20:00	34.36	497	-0.0198221	0.808204	0.493796
92460	08/08/2018--19:21:00	34.44	403	0.506842	0.853381	0.0605628
92520	08/08/2018--19:22:00	34.59	326	0.429391	0.823263	0.135258
92580	08/08/2018--19:23:00	34.71	209	0.0886088	0.868439	0.628248
92640	08/08/2018--19:24:00	34.82	369	0.708214	0.808204	0.299588
92700	08/08/2018--19:25:00	34.89	302	-0.0972727	0.627499	-0.731208
92760	08/08/2018--19:26:00	34.95	332	0.444882	0.808204	0.224893
92820	08/08/2018--19:27:00	34.98	469	0.475862	0.853381	0.224893
92880	08/08/2018--19:28:00	35.01	668	0.398411	0.808204	0.135258
92940	08/08/2018--19:29:00	34.96	639	0.630763	0.793145	0.165136
93000	08/08/2018--19:30:00	34.87	605	0.429391	0.898557	0.209954
93060	08/08/2018--19:31:00	34.85	583	-0.221194	0.717851	0.448979
93120	08/08/2018--19:32:00	34.75	657	-0.0817826	0.868439	-0.133645
93180	08/08/2018--19:33:00	34.34	413	0.0886088	0.913616	0.165136
93240	08/08/2018--19:34:00	33.82	60	-0.0817826	0.958792	0.0456237
93300	08/08/2018--19:35:00	33.62	74	0.135079	100.397	0.090441
93360	08/08/2018--19:36:00	33.52	25	0.259	0.98891	0.0605628
93420	08/08/2018--19:37:00	33.46	69	0.0421384	103.409	0.090441
93480	08/08/2018--19:38:00	33.38	85	0.150569	100.397	0.0605628
93540	08/08/2018--19:39:00	33.29	118	-0.221194	0.973851	-0.0290717
93600	08/08/2018--19:40:00	33.01	64	0.0266483	101.903	0.0755019
93660	08/08/2018--19:41:00	32.89	118	-0.376095	0.808204	0.43404
93720	08/08/2018--19:42:00	32.81	8	-0.407075	0.747969	0.448979
93780	08/08/2018--19:43:00	32.9	127	-0.221194	0.943733	0.389223
93840	08/08/2018--19:44:00	32.99	216	-0.236684	0.747969	0.448979
93900	08/08/2018--19:45:00	33.1	308	-0.422565	0.823263	0.523674
93960	08/08/2018--19:46:00	33.2	251	-0.174723	0.913616	0.254771
94020	08/08/2018--19:47:00	33.31	244	-0.267664	100.397	0.389223
94080	08/08/2018--19:48:00	33.39	144	-0.0972727	0.943733	0.224893
94140	08/08/2018--19:49:00	33.42	60	-0.391585	0.793145	0.314527
94200	08/08/2018--19:50:00	33.48	32	-0.252174	0.883498	0.239832
94260	08/08/2018--19:51:00	33.52	44	-0.267664	0.958792	0.299588
94320	08/08/2018--19:52:00	33.55	96	-0.283154	0.973851	0.180075
94380	08/08/2018--19:53:00	33.57	199	-0.221194	0.763028	0.224893
94440	08/08/2018--19:54:00	33.59	217	-0.453545	0.582322	0.180075
94500	08/08/2018--19:55:00	33.64	90	-0.221194	0.823263	0.448979
94560	08/08/2018--19:56:00	33.71	3	-0.376095	0.717851	0.508735
94620	08/08/2018--19:57:00	33.73	89	-0.345115	0.838322	0.26971
94680	08/08/2018--19:58:00	33.57	230	-0.747858	127.503	0.702943
94740	08/08/2018--19:59:00	33.41	175	-0.530996	0.597381	0.478857
94800	08/08/2018--20:00:00	33.34	107	-0.716878	0.657616	0.643187
94860	08/08/2018--20:01:00	33.29	115	-0.654917	0.687734	0.478857
94920	08/08/2018--20:02:00	33.26	60	-0.484526	0.642557	0.523674
94980	08/08/2018--20:03:00	33.22	298	-0.422565	0.808204	0.359344
95040	08/08/2018--20:04:00	33.19	191	-0.639427	0.778087	-0.088828
95100	08/08/2018--20:05:00	33.15	264	-0.840799	0.401617	0.613309
95160	08/08/2018--20:06:00	33.18	242	-0.561976	0.642557	0.613309
95220	08/08/2018--20:07:00	33.21	308	-0.592957	0.476911	0.448979
95280	08/08/2018--20:08:00	33.23	191	-0.608447	0.371499	0.538613
95340	08/08/2018--20:09:00	33.24	139	-0.871779	0.49197	0.404162
95400	08/08/2018--20:10:00	33.25	103	-0.701387	0.522087	0.448979
95460	08/08/2018--20:11:00	33.3	222	-0.763348	0.552205	0.239832
95520	08/08/2018--20:12:00	33.28	42	-0.840799	0.476911	0.463918
95580	08/08/2018--20:13:00	33.25	262	-0.685897	0.657616	0.329466
95640	08/08/2018--20:14:00	33.25	201	-0.453545	0.431734	0.448979
95700	08/08/2018--20:15:00	33.34	174	-0.778838	0.461852	0.419101
95760	08/08/2018--20:16:00	33.35	383	0.21253	0.717851	-0.297975
95820	08/08/2018--20:17:00	32.92	181	-0.0817826	-0.125441	-100.011
95880	08/08/2018--20:18:00	32.6	6	-0.0817826	-0.125441	-100.011
95940	08/08/2018--20:19:00	32.33	0	-0.0817826	-0.125441	-100.011
96000	08/08/2018--20:20:00	32.1	0	-0.0817826	-0.125441	-101.505
96060	08/08/2018--20:21:00	31.9	0	-0.0817826	-0.125441	-101.505
96120	08/08/2018--20:22:00	31.72	0	-0.0817826	-0.125441	-100.011
96180	08/08/2018--20:23:00	31.56	0	-0.0817826	-0.125441	-100.011
96240	08/08/2018--20:24:00	31.42	1	-0.0817826	-0.125441	-100.011
96300	08/08/2018--20:25:00	31.26	0	-0.0972727	-0.125441	-100.011
96360	08/08/2018--20:26:00	31.11	0	-0.0972727	-0.125441	-100.011
96420	08/08/2018--20:27:00	30.99	0	-0.0972727	-0.125441	-101.505
96480	08/08/2018--20:28:00	30.93	176	0.181549	0.898557	0.000806486
96540	08/08/2018--20:29:00	30.92	156	0.0421384	0.0703234	0.986786
96600	08/08/2018--20:30:00	30.91	217	-0.98021	0.281146	-0.283036
96660	08/08/2018--20:31:00	30.93	27	0.181549	-0.00497053	-100.011
96720	08/08/2018--20:32:00	30.86	3	0.181549	-0.00497053	-100.011
96780	08/08/2018--20:33:00	30.75	1	0.181549	-0.00497053	-100.011
96840	08/08/2018--20:34:00	30.7	1	0.181549	-0.00497053	-100.011
96900	08/08/2018--20:35:00	30.66	1	0.181549	-0.00497053	-100.011
96960	08/08/2018--20:36:00	30.61	23	-0.174723	0.205853	0.956908
97020	08/08/2018--20:37:00	30.62	8	-0.190213	-0.00497053	0.971847
97080	08/08/2018--20:38:00	30.57	0	-0.190213	-0.00497053	0.986786
97140	08/08/2018--20:39:00	30.56	8	-0.0817826	0.0100883	0.986786
97200	08/08/2018--20:40:00	30.54	0	-0.0817826	0.0100883	0.986786
97260	08/08/2018--20:41:00	30.51	20	-0.221194	0.0703234	0.971847
97320	08/08/2018--20:42:00	30.52	1	-0.205704	0.0703234	0.986786
97380	08/08/2018--20:43:00	30.51	0	-0.190213	0.0703234	0.986786
97440	08/08/2018--20:44:00	30.51	0	-0.190213	0.0853822	0.971847
97500	08/08/2018--20:45:00	30.53	33	-0.0353122	0.0853822	100.172
97560	08/08/2018--20:46:00	30.49	1	-0.0353122	0.0853822	0.986786
97620	08/08/2018--20:47:00	30.4	0	-0.0353122	0.0853822	0.986786
97680	08/08/2018--20:48:00	30.33	0	-0.0198221	0.0853822	0.986786
97740	08/08/2018--20:49:00	30.29	0	-0.0353122	0.0853822	100.172
97800	08/08/2018--20:50:00	30.25	0	-0.0198221	0.0853822	0.986786
97860	08/08/2018--20:51:00	30.24	0	-0.0353122	0.0853822	0.986786
97920	08/08/2018--20:52:00	30.23	0	-0.0353122	0.0853822	0.986786
97980	08/08/2018--20:53:00	30.19	0	-0.0353122	0.0853822	0.986786
98040	08/08/2018--20:54:00	30.18	0	-0.0353122	0.0853822	0.986786
98100	08/08/2018--20:55:00	30.17	0	-0.0353122	0.0853822	0.986786
98160	08/08/2018--20:56:00	30.16	0	-0.0353122	0.0853822	0.986786
98220	08/08/2018--20:57:00	30.18	0	-0.0353122	0.0853822	100.172
98280	08/08/2018--20:58:00	30.14	0	-0.0353122	0.0853822	100.172
98340	08/08/2018--20:59:00	30.13	0	-0.0353122	0.0703234	100.172
98400	08/08/2018--21:00:00	30.11	0	-0.0353122	0.0853822	0.986786
98460	08/08/2018--21:01:00	30.1	0	-0.0353122	0.0703234	0.986786
98520	08/08/2018--21:02:00	30.09	0	-0.0353122	0.0853822	0.986786
98580	08/08/2018--21:03:00	30.07	0	-0.0353122	0.0853822	0.986786
98640	08/08/2018--21:04:00	30.07	0	-0.0508023	0.0703234	100.172
98700	08/08/2018--21:05:00	30.08	0	-0.0353122	0.0853822	0.986786
98760	08/08/2018--21:06:00	30.03	0	-0.0353122	0.0703234	0.986786
98820	08/08/2018--21:07:00	30.02	0	-0.0353122	0.0853822	0.986786
98880	08/08/2018--21:08:00	29.97	0	-0.0353122	0.0703234	0.986786
98940	08/08/2018--21:09:00	29.93	0	-0.0353122	0.0703234	0.986786
99000	08/08/2018--21:10:00	29.9	0	-0.0353122	0.0703234	0.986786
99060	08/08/2018--21:11:00	29.86	4	-0.0972727	0.0552646	0.986786
99120	08/08/2018--21:12:00	29.84	24	0.599783	0.537146	-0.641574
99180	08/08/2018--21:13:00	29.77	0	0.599783	0.552205	-0.641574
99240	08/08/2018--21:14:00	29.65	0	0.599783	0.537146	-0.626635
99300	08/08/2018--21:15:00	29.54	0	0.584293	0.537146	-0.641574
99360	08/08/2018--21:16:00	29.42	0	0.599783	0.537146	-0.656513
99420	08/08/2018--21:17:00	29.33	0	0.599783	0.522087	-0.656513
99480	08/08/2018--21:18:00	29.26	0	0.599783	0.522087	-0.671452
99540	08/08/2018--21:19:00	29.21	0	0.599783	0.522087	-0.656513
99600	08/08/2018--21:20:00	29.16	0	0.599783	0.522087	-0.656513
99660	08/08/2018--21:21:00	29.08	0	0.584293	0.522087	-0.656513
99720	08/08/2018--21:22:00	29.06	0	0.599783	0.522087	-0.656513
99780	08/08/2018--21:23:00	29.02	13	0.475862	0.431734	-0.805904
99840	08/08/2018--21:24:00	28.97	0	0.475862	0.431734	-0.805904
99900	08/08/2018--21:25:00	28.96	0	0.475862	0.431734	-0.805904
99960	08/08/2018--21:26:00	28.94	0	0.475862	0.431734	-0.805904
100020	08/08/2018--21:27:00	28.94	4	0.413901	0.446793	-0.835782
100080	08/08/2018--21:28:00	29.05	0	0.413901	0.431734	-0.835782
100140	08/08/2018--21:29:00	29.16	0	0.413901	0.431734	-0.835782
100200	08/08/2018--21:30:00	29.22	0	0.413901	0.431734	-0.835782
100260	08/08/2018--21:31:00	29.28	0	0.398411	0.446793	-0.835782
100320	08/08/2018--21:32:00	29.36	0	0.398411	0.446793	-0.835782
100380	08/08/2018--21:33:00	29.43	0	0.398411	0.431734	-0.835782
100440	08/08/2018--21:34:00	29.46	0	0.398411	0.446793	-0.835782
100500	08/08/2018--21:35:00	29.45	0	0.398411	0.431734	-0.835782
100560	08/08/2018--21:36:00	29.43	1	0.398411	0.446793	-0.820843
100620	08/08/2018--21:37:00	29.4	0	0.398411	0.446793	-0.835782
100680	08/08/2018--21:38:00	29.36	0	0.398411	0.446793	-0.835782
100740	08/08/2018--21:39:00	29.38	1	0.398411	0.446793	-0.835782
100800	08/08/2018--21:40:00	29.37	0	0.398411	0.446793	-0.835782
100860	08/08/2018--21:41:00	29.35	0	0.398411	0.446793	-0.835782
100920	08/08/2018--21:42:00	29.32	1	0.398411	0.446793	-0.835782
100980	08/08/2018--21:43:00	29.25	2	0.382921	0.446793	-0.820843
101040	08/08/2018--21:44:00	29.14	3	0.382921	0.446793	-0.835782
101100	08/08/2018--21:45:00	29.02	0	0.382921	0.446793	-0.835782
101160	08/08/2018--21:46:00	28.95	1	0.382921	0.446793	-0.835782
101220	08/08/2018--21:47:00	28.91	1	0.398411	0.446793	-0.820843
101280	08/08/2018--21:48:00	28.83	1	0.382921	0.431734	-0.835782
101340	08/08/2018--21:49:00	28.77	0	0.382921	0.431734	-0.835782
101400	08/08/2018--21:50:00	28.75	0	0.382921	0.446793	-0.850721
101460	08/08/2018--21:51:00	28.77	1	0.382921	0.446793	-0.835782
101520	08/08/2018--21:52:00	28.8	0	0.382921	0.431734	-0.850721
101580	08/08/2018--21:53:00	28.82	0	0.382921	0.431734	-0.850721
101640	08/08/2018--21:54:00	28.85	1	0.382921	0.431734	-0.850721
101700	08/08/2018--21:55:00	28.8	0	0.413901	0.476911	-0.86566
101760	08/08/2018--21:56:00	28.76	0	0.382921	0.431734	-0.835782
101820	08/08/2018--21:57:00	28.75	0	0.382921	0.431734	-0.850721
101880	08/08/2018--21:58:00	28.73	4	0.382921	0.431734	-0.850721
101940	08/08/2018--21:59:00	28.68	0	0.382921	0.431734	-0.850721
102000	08/08/2018--22:00:00	28.66	0	0.382921	0.431734	-0.850721
102060	08/08/2018--22:01:00	28.61	0	0.382921	0.431734	-0.850721
102120	08/08/2018--22:02:00	28.55	18	0.259	0.446793	-0.880599
102180	08/08/2018--22:03:00	28.61	0	0.259	0.416676	-0.895538
102240	08/08/2018--22:04:00	28.67	82	-0.190213	-0.245911	0.941969
102300	08/08/2018--22:05:00	28.79	1	-0.190213	-0.245911	0.941969
102360	08/08/2018--22:06:00	28.88	0	-0.190213	-0.245911	0.941969
102420	08/08/2018--22:07:00	28.94	0	-0.190213	-0.230852	0.941969
102480	08/08/2018--22:08:00	28.97	0	-0.190213	-0.245911	0.941969
102540	08/08/2018--22:09:00	29	0	-0.190213	-0.245911	0.941969
102600	08/08/2018--22:10:00	29.02	1	-0.174723	-0.245911	0.941969
102660	08/08/2018--22:11:00	29.04	0	-0.174723	-0.245911	0.941969
102720	08/08/2018--22:12:00	29.05	0	-0.190213	-0.245911	0.941969
102780	08/08/2018--22:13:00	29.05	1	-0.174723	-0.26097	0.956908
102840	08/08/2018--22:14:00	29.06	0	-0.190213	-0.245911	0.941969
102900	08/08/2018--22:15:00	29.08	0	-0.190213	-0.245911	0.941969
102960	08/08/2018--22:16:00	29.07	0	-0.174723	-0.245911	0.941969
103020	08/08/2018--22:17:00	29.08	0	-0.190213	-0.245911	0.941969
103080	08/08/2018--22:18:00	29.09	0	-0.190213	-0.245911	0.941969
103140	08/08/2018--22:19:00	29.09	0	-0.190213	-0.245911	0.956908
103200	08/08/2018--22:20:00	29.09	0	-0.190213	-0.245911	0.941969
103260	08/08/2018--22:21:00	29.09	0	-0.190213	-0.245911	0.941969
103320	08/08/2018--22:22:00	29.07	3	-0.190213	-0.245911	0.941969
103380	08/08/2018--22:23:00	29.09	0	-0.190213	-0.245911	0.941969
103440	08/08/2018--22:24:00	29.07	0	-0.190213	-0.245911	0.941969
103500	08/08/2018--22:25:00	29.04	0	-0.174723	-0.26097	0.956908
103560	08/08/2018--22:26:00	29.04	0	-0.190213	-0.245911	0.941969
103620	08/08/2018--22:27:00	29.05	0	-0.190213	-0.245911	0.941969
103680	08/08/2018--22:28:00	29.04	0	-0.174723	-0.245911	0.941969
103740	08/08/2018--22:29:00	29.01	0	-0.190213	-0.245911	0.956908
103800	08/08/2018--22:30:00	29	1	-0.190213	-0.245911	0.941969
103860	08/08/2018--22:31:00	29.01	0	-0.159233	-0.230852	0.941969
103920	08/08/2018--22:32:00	28.98	0	-0.190213	-0.245911	0.941969
103980	08/08/2018--22:33:00	28.96	0	-0.190213	-0.245911	0.956908
104040	08/08/2018--22:34:00	28.95	0	-0.174723	-0.245911	0.941969
104100	08/08/2018--22:35:00	28.92	0	-0.174723	-0.245911	0.941969
104160	08/08/2018--22:36:00	28.92	0	-0.190213	-0.245911	0.941969
104220	08/08/2018--22:37:00	28.9	0	-0.174723	-0.245911	0.941969
104280	08/08/2018--22:38:00	28.88	0	-0.190213	-0.245911	0.956908
104340	08/08/2018--22:39:00	28.89	0	-0.190213	-0.245911	0.941969
104400	08/08/2018--22:40:00	28.87	0	-0.190213	-0.245911	0.941969
104460	08/08/2018--22:41:00	28.85	0	-0.174723	-0.245911	0.941969
104520	08/08/2018--22:42:00	28.86	0	-0.190213	-0.245911	0.956908
104580	08/08/2018--22:43:00	28.86	0	-0.190213	-0.245911	0.941969
104640	08/08/2018--22:44:00	28.87	0	-0.190213	-0.245911	0.956908
104700	08/08/2018--22:45:00	28.84	3	-0.174723	-0.245911	0.956908
104760	08/08/2018--22:46:00	28.85	0	-0.190213	-0.245911	0.956908
104820	08/08/2018--22:47:00	28.87	0	-0.190213	-0.245911	0.956908
104880	08/08/2018--22:48:00	28.86	2	-0.174723	-0.245911	0.941969
104940	08/08/2018--22:49:00	28.88	0	-0.174723	-0.245911	0.941969
105000	08/08/2018--22:50:00	28.9	1	-0.174723	-0.245911	0.941969
105060	08/08/2018--22:51:00	28.89	0	-0.174723	-0.245911	0.941969
105120	08/08/2018--22:52:00	28.9	0	-0.190213	-0.245911	0.941969
105180	08/08/2018--22:53:00	28.88	0	-0.159233	-0.26097	0.956908
105240	08/08/2018--22:54:00	28.87	0	-0.0972727	-0.26097	100.172
105300	08/08/2018--22:55:00	28.87	3	-0.190213	-0.245911	0.941969
105360	08/08/2018--22:56:00	28.86	3	-0.174723	-0.245911	0.941969
105420	08/08/2018--22:57:00	28.87	0	-0.174723	-0.245911	0.956908
105480	08/08/2018--22:58:00	28.86	0	-0.174723	-0.245911	0.941969
105540	08/08/2018--22:59:00	28.86	0	-0.190213	-0.245911	0.941969
105600	08/08/2018--23:00:00	28.86	0	-0.174723	-0.245911	0.941969
105660	08/08/2018--23:01:00	28.86	32	0.0111582	-0.0200293	100.172
105720	08/08/2018--23:02:00	28.91	0	0.0111582	-0.00497053	0.986786
105780	08/08/2018--23:03:00	28.97	212	-0.840799	-0.0953233	0.523674
105840	08/08/2018--23:04:00	29.21	657	0.351941	-0.230852	0.807517
105900	08/08/2018--23:05:00	29.55	32	-0.159233	-0.170617	0.971847
105960	08/08/2018--23:06:00	29.96	24	-0.00433197	-0.00497053	0.986786
106020	08/08/2018--23:07:00	30.43	4	0.0111582	-0.00497053	0.986786
106080	08/08/2018--23:08:00	30.75	0	0.0111582	-0.00497053	100.172
106140	08/08/2018--23:09:00	30.94	0	0.0111582	-0.00497053	0.986786
106200	08/08/2018--23:10:00	31.09	0	0.0111582	-0.00497053	100.172
106260	08/08/2018--23:11:00	31.18	0	0.0111582	-0.00497053	100.172
106320	08/08/2018--23:12:00	31.26	0	0.0111582	-0.0200293	0.986786
106380	08/08/2018--23:13:00	31.33	0	0.0111582	-0.00497053	100.172
106440	08/08/2018--23:14:00	31.39	0	0.0111582	-0.00497053	100.172
106500	08/08/2018--23:15:00	31.43	0	0.0111582	-0.00497053	0.986786
106560	08/08/2018--23:16:00	31.47	0	0.0111582	-0.00497053	0.986786
106620	08/08/2018--23:17:00	31.5	0	0.0111582	-0.00497053	0.986786
106680	08/08/2018--23:18:00	31.54	0	0.0111582	-0.00497053	0.986786
106740	08/08/2018--23:19:00	31.58	0	0.0111582	-0.00497053	0.986786
106800	08/08/2018--23:20:00	31.57	0	0.0111582	-0.00497053	100.172
106860	08/08/2018--23:21:00	31.6	0	0.0111582	-0.00497053	0.986786
106920	08/08/2018--23:22:00	31.61	0	0.0111582	-0.00497053	0.986786
106980	08/08/2018--23:23:00	31.63	0	0.0111582	-0.00497053	0.986786
107040	08/08/2018--23:24:00	31.65	0	0.0111582	-0.00497053	100.172
107100	08/08/2018--23:25:00	31.67	0	0.0111582	-0.00497053	100.172
107160	08/08/2018--23:26:00	31.71	0	0.0111582	-0.00497053	100.172
107220	08/08/2018--23:27:00	31.72	0	-0.00433197	-0.00497053	0.986786
107280	08/08/2018--23:28:00	31.72	0	0.0111582	-0.00497053	100.172
107340	08/08/2018--23:29:00	31.71	0	0.0111582	-0.00497053	100.172
107400	08/08/2018--23:30:00	31.72	0	0.0111582	-0.00497053	100.172
107460	08/08/2018--23:31:00	31.72	0	0.0111582	-0.00497053	100.172
107520	08/08/2018--23:32:00	31.74	0	0.0111582	-0.00497053	100.172
107580	08/08/2018--23:33:00	31.77	0	0.0111582	-0.00497053	100.172
107640	08/08/2018--23:34:00	31.76	0	0.0111582	-0.00497053	100.172
107700	08/08/2018--23:35:00	31.75	0	0.0111582	-0.00497053	100.172
107760	08/08/2018--23:36:00	31.76	0	0.0111582	-0.00497053	100.172
107820	08/08/2018--23:37:00	31.77	0	0.0111582	-0.00497053	0.986786
107880	08/08/2018--23:38:00	31.77	0	0.0111582	-0.00497053	0.986786
107940	08/08/2018--23:39:00	31.75	0	0.0111582	-0.00497053	100.172
108000	08/08/2018--23:40:00	31.77	0	0.0111582	-0.00497053	0.986786
108060	08/08/2018--23:41:00	31.76	0	0.0111582	-0.00497053	100.172
108120	08/08/2018--23:42:00	31.75	0	0.0111582	-0.00497053	100.172
108180	08/08/2018--23:43:00	31.77	0	0.0111582	-0.00497053	0.986786
108240	08/08/2018--23:44:00	31.77	0	0.0111582	-0.00497053	100.172
108300	08/08/2018--23:45:00	31.77	0	0.0111582	-0.00497053	100.172
108360	08/08/2018--23:46:00	31.77	0	0.0111582	-0.00497053	0.986786
108420	08/08/2018--23:47:00	31.77	0	0.0111582	-0.00497053	0.986786
108480	08/08/2018--23:48:00	31.79	0	0.0111582	-0.00497053	0.986786
108540	08/08/2018--23:49:00	31.77	0	0.0111582	-0.00497053	100.172
108600	08/08/2018--23:50:00	31.78	0	0.0111582	-0.00497053	100.172
108660	08/08/2018--23:51:00	31.8	0	0.0111582	-0.00497053	0.986786
108720	08/08/2018--23:52:00	31.81	0	0.0111582	-0.00497053	100.172
108780	08/08/2018--23:53:00	31.82	0	0.0111582	-0.00497053	100.172
108840	08/08/2018--23:54:00	31.84	0	0.0111582	-0.00497053	100.172
108900	08/08/2018--23:55:00	31.83	0	0.0111582	-0.00497053	0.986786
108960	08/08/2018--23:56:00	31.83	0	0.0111582	-0.00497053	100.172
109020	08/08/2018--23:57:00	31.84	0	0.0111582	-0.00497053	100.172
109080	08/08/2018--23:58:00	31.83	0	0.0111582	-0.00497053	0.986786
109140	08/08/2018--23:59:00	31.84	0	0.0111582	-0.00497053	100.172
109200	09/08/2018--00:00:00	31.82	0	0.0111582	-0.00497053	100.172
109260	09/08/2018--00:01:00	31.82	0	0.0111582	-0.00497053	100.172
109320	09/08/2018--00:02:00	31.82	0	0.0111582	-0.00497053	0.986786
109380	09/08/2018--00:03:00	31.85	0	0.0111582	-0.00497053	100.172
109440	09/08/2018--00:04:00	31.84	0	0.0111582	-0.00497053	0.986786
109500	09/08/2018--00:05:00	31.85	0	0.0111582	-0.00497053	0.986786
109560	09/08/2018--00:06:00	31.86	0	0.0111582	-0.00497053	100.172
109620	09/08/2018--00:07:00	31.87	0	0.0111582	-0.00497053	100.172
109680	09/08/2018--00:08:00	31.85	0	0.0111582	-0.00497053	100.172
109740	09/08/2018--00:09:00	31.87	0	0.0111582	-0.00497053	0.986786
109800	09/08/2018--00:10:00	31.85	0	0.0111582	-0.00497053	100.172
109860	09/08/2018--00:11:00	31.86	0	0.0111582	-0.00497053	0.986786
109920	09/08/2018--00:12:00	31.86	0	0.0111582	-0.00497053	0.986786
109980	09/08/2018--00:13:00	31.87	0	0.0111582	-0.00497053	0.986786
110040	09/08/2018--00:14:00	31.88	0	0.0111582	-0.00497053	100.172
110100	09/08/2018--00:15:00	31.88	0	0.0111582	-0.00497053	100.172
110160	09/08/2018--00:16:00	31.87	0	0.0111582	-0.00497053	0.986786
110220	09/08/2018--00:17:00	31.88	0	0.0111582	-0.00497053	100.172
110280	09/08/2018--00:18:00	31.88	0	0.0111582	-0.00497053	100.172
110340	09/08/2018--00:19:00	31.86	0	0.0111582	-0.00497053	100.172
110400	09/08/2018--00:20:00	31.88	0	0.0111582	-0.00497053	100.172
110460	09/08/2018--00:21:00	31.87	0	0.0111582	-0.00497053	100.172
110520	09/08/2018--00:22:00	31.85	0	0.0111582	-0.00497053	0.986786
110580	09/08/2018--00:23:00	31.88	0	0.0111582	-0.00497053	0.986786
110640	09/08/2018--00:24:00	31.88	0	0.0111582	-0.00497053	100.172
110700	09/08/2018--00:25:00	31.87	0	0.0111582	-0.00497053	100.172
110760	09/08/2018--00:26:00	31.87	0	0.0111582	-0.00497053	0.986786
110820	09/08/2018--00:27:00	31.85	0	0.0111582	-0.00497053	100.172
110880	09/08/2018--00:28:00	31.88	0	0.0111582	-0.00497053	100.172
110940	09/08/2018--00:29:00	31.88	0	0.0111582	-0.00497053	100.172
111000	09/08/2018--00:30:00	31.89	0	0.0111582	-0.00497053	0.986786
111060	09/08/2018--00:31:00	31.89	0	0.0111582	-0.00497053	0.986786
111120	09/08/2018--00:32:00	31.88	0	0.0111582	-0.00497053	0.986786
111180	09/08/2018--00:33:00	31.89	0	0.0111582	-0.00497053	100.172
111240	09/08/2018--00:34:00	31.88	0	0.0111582	-0.00497053	100.172
111300	09/08/2018--00:35:00	31.87	0	0.0111582	-0.00497053	100.172
111360	09/08/2018--00:36:00	31.88	0	0.0111582	-0.00497053	100.172
111420	09/08/2018--00:37:00	31.88	0	0.0111582	-0.00497053	0.986786
111480	09/08/2018--00:38:00	31.87	0	0.0111582	-0.00497053	100.172
111540	09/08/2018--00:39:00	31.87	0	0.0111582	-0.00497053	100.172
111600	09/08/2018--00:40:00	31.89	0	0.0111582	-0.00497053	100.172
111660	09/08/2018--00:41:00	31.89	0	0.0111582	-0.00497053	100.172
111720	09/08/2018--00:42:00	31.89	0	0.0111582	-0.00497053	0.986786
111780	09/08/2018--00:43:00	31.89	0	0.0111582	-0.00497053	100.172
111840	09/08/2018--00:44:00	31.88	0	0.0111582	-0.00497053	0.986786
111900	09/08/2018--00:45:00	31.92	0	0.0111582	-0.00497053	100.172
111960	09/08/2018--00:46:00	31.91	0	0.0111582	-0.00497053	0.986786
112020	09/08/2018--00:47:00	31.91	0	0.0111582	-0.00497053	100.172
112080	09/08/2018--00:48:00	31.92	0	0.0111582	-0.00497053	100.172
112140	09/08/2018--00:49:00	31.93	0	0.0111582	-0.00497053	100.172
112200	09/08/2018--00:50:00	31.92	0	0.0111582	-0.00497053	100.172
112260	09/08/2018--00:51:00	31.93	0	0.0111582	-0.00497053	100.172
112320	09/08/2018--00:52:00	31.93	0	0.0111582	-0.00497053	0.986786
112380	09/08/2018--00:53:00	31.93	0	0.0111582	-0.00497053	0.986786
112440	09/08/2018--00:54:00	31.93	0	0.0111582	-0.00497053	100.172
112500	09/08/2018--00:55:00	31.94	0	0.0111582	-0.00497053	0.986786
112560	09/08/2018--00:56:00	31.94	0	0.0111582	-0.00497053	100.172
112620	09/08/2018--00:57:00	31.93	0	0.0111582	-0.00497053	100.172
112680	09/08/2018--00:58:00	31.94	0	0.0111582	-0.00497053	100.172
112740	09/08/2018--00:59:00	31.93	0	0.0111582	-0.00497053	0.986786
112800	09/08/2018--01:00:00	31.95	0	0.0111582	-0.00497053	100.172
112860	09/08/2018--01:01:00	31.94	0	0.0111582	-0.00497053	0.986786
112920	09/08/2018--01:02:00	31.95	0	0.0111582	-0.00497053	0.986786
112980	09/08/2018--01:03:00	31.94	0	0.0111582	-0.00497053	100.172
113040	09/08/2018--01:04:00	31.96	0	0.0111582	-0.00497053	0.986786
113100	09/08/2018--01:05:00	31.96	0	0.0111582	-0.00497053	0.986786
113160	09/08/2018--01:06:00	31.95	0	0.0111582	-0.00497053	100.172
113220	09/08/2018--01:07:00	31.96	0	0.0111582	-0.00497053	100.172
113280	09/08/2018--01:08:00	31.95	0	0.0111582	-0.00497053	100.172
113340	09/08/2018--01:09:00	31.97	0	0.0111582	-0.00497053	100.172
113400	09/08/2018--01:10:00	31.96	0	0.0111582	-0.00497053	100.172
113460	09/08/2018--01:11:00	31.96	0	0.0111582	-0.00497053	100.172
113520	09/08/2018--01:12:00	31.95	0	0.0111582	-0.00497053	0.986786
113580	09/08/2018--01:13:00	31.94	0	0.0111582	-0.00497053	100.172
113640	09/08/2018--01:14:00	31.95	0	0.0111582	-0.00497053	100.172
113700	09/08/2018--01:15:00	31.95	0	0.0111582	-0.00497053	0.986786
113760	09/08/2018--01:16:00	31.94	0	0.0111582	-0.00497053	0.986786
113820	09/08/2018--01:17:00	31.94	0	0.0111582	-0.00497053	100.172
113880	09/08/2018--01:18:00	31.94	0	0.0111582	-0.00497053	0.986786
113940	09/08/2018--01:19:00	31.94	0	0.0111582	-0.00497053	100.172
114000	09/08/2018--01:20:00	31.95	0	0.0111582	-0.00497053	100.172
114060	09/08/2018--01:21:00	31.94	0	0.0111582	-0.00497053	100.172
114120	09/08/2018--01:22:00	31.93	0	0.0111582	-0.00497053	0.986786
114180	09/08/2018--01:23:00	31.93	0	0.0111582	-0.00497053	100.172
114240	09/08/2018--01:24:00	31.93	0	-0.00433197	-0.00497053	100.172
114300	09/08/2018--01:25:00	31.93	0	0.0111582	-0.00497053	0.986786
114360	09/08/2018--01:26:00	31.93	0	0.0111582	-0.00497053	100.172
114420	09/08/2018--01:27:00	31.92	0	0.0111582	-0.00497053	100.172
114480	09/08/2018--01:28:00	31.92	0	0.0111582	-0.00497053	0.986786
114540	09/08/2018--01:29:00	31.94	0	0.0111582	-0.00497053	100.172
114600	09/08/2018--01:30:00	31.92	0	0.0111582	-0.00497053	0.986786
114660	09/08/2018--01:31:00	31.9	0	0.0111582	-0.00497053	0.986786
114720	09/08/2018--01:32:00	31.92	0	0.0111582	-0.00497053	100.172
114780	09/08/2018--01:33:00	31.93	0	0.0111582	-0.00497053	100.172
114840	09/08/2018--01:34:00	31.91	0	0.0111582	-0.00497053	100.172
114900	09/08/2018--01:35:00	31.92	0	0.0111582	-0.00497053	100.172
114960	09/08/2018--01:36:00	31.93	0	0.0111582	-0.00497053	0.986786
115020	09/08/2018--01:37:00	31.93	0	0.0111582	-0.00497053	100.172
115080	09/08/2018--01:38:00	31.93	0	0.0111582	-0.00497053	100.172
115140	09/08/2018--01:39:00	31.91	0	0.0111582	-0.00497053	0.986786
115200	09/08/2018--01:40:00	31.93	0	0.0111582	-0.00497053	100.172
115260	09/08/2018--01:41:00	31.94	0	0.0111582	-0.00497053	0.986786
115320	09/08/2018--01:42:00	31.93	0	0.0111582	-0.00497053	100.172
115380	09/08/2018--01:43:00	31.93	0	0.0111582	-0.00497053	0.986786
115440	09/08/2018--01:44:00	31.92	0	0.0111582	-0.00497053	0.986786
115500	09/08/2018--01:45:00	31.92	0	0.0111582	-0.00497053	100.172
115560	09/08/2018--01:46:00	31.92	0	0.0111582	-0.00497053	0.986786
115620	09/08/2018--01:47:00	31.91	0	0.0111582	-0.00497053	0.986786
115680	09/08/2018--01:48:00	31.91	0	0.0111582	-0.00497053	0.986786
115740	09/08/2018--01:49:00	31.93	0	0.0111582	-0.00497053	100.172
115800	09/08/2018--01:50:00	31.93	0	0.0111582	-0.00497053	0.986786
115860	09/08/2018--01:51:00	31.91	0	0.0111582	-0.00497053	0.986786
115920	09/08/2018--01:52:00	31.91	0	0.0111582	-0.00497053	100.172
115980	09/08/2018--01:53:00	31.92	0	0.0111582	-0.00497053	100.172
116040	09/08/2018--01:54:00	31.91	0	0.0111582	-0.00497053	0.986786
116100	09/08/2018--01:55:00	31.92	0	0.0111582	-0.00497053	0.986786
116160	09/08/2018--01:56:00	31.93	0	0.0111582	-0.00497053	0.986786
116220	09/08/2018--01:57:00	31.91	0	0.0111582	-0.00497053	100.172
116280	09/08/2018--01:58:00	31.89	0	0.0111582	-0.00497053	100.172
116340	09/08/2018--01:59:00	31.9	0	0.0111582	-0.00497053	100.172
116400	09/08/2018--02:00:00	31.9	0	0.0111582	-0.00497053	0.986786
116460	09/08/2018--02:01:00	31.89	0	0.0111582	-0.00497053	100.172
116520	09/08/2018--02:02:00	31.87	0	0.0111582	-0.00497053	0.986786
116580	09/08/2018--02:03:00	31.9	0	0.0111582	-0.00497053	100.172
116640	09/08/2018--02:04:00	31.89	0	0.0111582	-0.00497053	0.986786
116700	09/08/2018--02:05:00	31.89	0	0.0111582	-0.00497053	100.172
116760	09/08/2018--02:06:00	31.9	0	0.0111582	-0.00497053	0.986786
116820	09/08/2018--02:07:00	31.91	0	0.0111582	-0.00497053	100.172
116880	09/08/2018--02:08:00	31.9	0	0.0111582	-0.00497053	100.172
116940	09/08/2018--02:09:00	31.91	0	0.0111582	-0.00497053	100.172
117000	09/08/2018--02:10:00	31.91	0	0.0111582	-0.00497053	100.172
117060	09/08/2018--02:11:00	31.9	0	0.0111582	-0.00497053	0.986786
117120	09/08/2018--02:12:00	31.92	0	0.0111582	-0.00497053	100.172
117180	09/08/2018--02:13:00	31.89	0	0.0111582	-0.00497053	0.986786
117240	09/08/2018--02:14:00	31.93	0	0.0111582	-0.00497053	100.172
117300	09/08/2018--02:15:00	31.92	0	0.0111582	-0.00497053	0.986786
117360	09/08/2018--02:16:00	31.93	0	0.0111582	-0.00497053	0.986786
117420	09/08/2018--02:17:00	31.92	0	0.0111582	-0.00497053	0.986786
117480	09/08/2018--02:18:00	31.92	0	0.0111582	-0.00497053	0.986786
117540	09/08/2018--02:19:00	31.9	0	0.0111582	-0.00497053	0.986786
117600	09/08/2018--02:20:00	31.91	0	0.0111582	-0.00497053	100.172
117660	09/08/2018--02:21:00	31.89	0	0.0111582	-0.00497053	100.172
117720	09/08/2018--02:22:00	31.91	0	0.0111582	-0.00497053	100.172
117780	09/08/2018--02:23:00	31.93	0	0.0111582	-0.00497053	100.172
117840	09/08/2018--02:24:00	31.92	0	0.0111582	-0.00497053	0.986786
117900	09/08/2018--02:25:00	31.9	0	0.0111582	-0.00497053	0.986786
117960	09/08/2018--02:26:00	31.9	0	0.0111582	-0.00497053	100.172
118020	09/08/2018--02:27:00	31.9	0	0.0111582	-0.00497053	100.172
118080	09/08/2018--02:28:00	31.91	0	0.0111582	-0.00497053	100.172
118140	09/08/2018--02:29:00	31.9	0	0.0111582	-0.00497053	0.986786
118200	09/08/2018--02:30:00	31.91	0	0.0111582	-0.00497053	0.986786
118260	09/08/2018--02:31:00	31.91	0	0.0111582	-0.00497053	0.986786
118320	09/08/2018--02:32:00	31.91	0	0.0111582	-0.00497053	100.172
118380	09/08/2018--02:33:00	31.91	0	0.0111582	-0.00497053	100.172
118440	09/08/2018--02:34:00	31.91	0	0.0111582	-0.00497053	100.172
118500	09/08/2018--02:35:00	31.92	0	0.0111582	-0.00497053	0.986786
118560	09/08/2018--02:36:00	31.91	0	0.0111582	-0.00497053	0.986786
118620	09/08/2018--02:37:00	31.92	0	0.0111582	-0.00497053	100.172
118680	09/08/2018--02:38:00	31.93	0	0.0111582	-0.00497053	0.986786
118740	09/08/2018--02:39:00	31.91	0	0.0111582	-0.00497053	100.172
118800	09/08/2018--02:40:00	31.92	0	0.0111582	-0.00497053	100.172
118860	09/08/2018--02:41:00	31.92	0	0.0111582	-0.00497053	100.172
118920	09/08/2018--02:42:00	31.93	0	0.0111582	-0.00497053	0.986786
118980	09/08/2018--02:43:00	31.91	0	0.0111582	-0.00497053	0.986786
119040	09/08/2018--02:44:00	31.92	0	0.0111582	-0.00497053	100.172
119100	09/08/2018--02:45:00	31.92	0	0.0111582	-0.00497053	100.172
119160	09/08/2018--02:46:00	31.92	0	0.0111582	-0.00497053	0.986786
119220	09/08/2018--02:47:00	31.92	0	0.0111582	-0.00497053	100.172
119280	09/08/2018--02:48:00	31.92	0	0.0111582	-0.00497053	0.986786
119340	09/08/2018--02:49:00	31.93	0	0.0111582	-0.00497053	0.986786
119400	09/08/2018--02:50:00	31.92	0	0.0111582	-0.00497053	100.172
119460	09/08/2018--02:51:00	31.93	0	0.0111582	-0.00497053	0.986786
119520	09/08/2018--02:52:00	31.93	0	0.0111582	-0.00497053	100.172
119580	09/08/2018--02:53:00	31.92	0	0.0111582	-0.00497053	0.986786
119640	09/08/2018--02:54:00	31.91	0	0.0111582	-0.00497053	100.172
119700	09/08/2018--02:55:00	31.91	0	0.0111582	-0.00497053	0.986786
119760	09/08/2018--02:56:00	31.9	0	0.0111582	-0.00497053	100.172
119820	09/08/2018--02:57:00	31.9	0	0.0111582	-0.00497053	0.986786
119880	09/08/2018--02:58:00	31.9	0	0.0111582	-0.00497053	0.986786
119940	09/08/2018--02:59:00	31.88	0	0.0111582	-0.00497053	100.172
120000	09/08/2018--03:00:00	31.88	0	0.0111582	-0.00497053	0.986786
120060	09/08/2018--03:01:00	31.89	0	0.0111582	-0.00497053	100.172
120120	09/08/2018--03:02:00	31.89	0	0.0111582	-0.00497053	0.986786
120180	09/08/2018--03:03:00	31.88	0	0.0111582	-0.00497053	100.172
120240	09/08/2018--03:04:00	31.88	0	0.0111582	-0.00497053	0.986786
120300	09/08/2018--03:05:00	31.88	0	0.0111582	-0.00497053	100.172
120360	09/08/2018--03:06:00	31.88	0	0.0111582	-0.00497053	100.172
120420	09/08/2018--03:07:00	31.86	0	0.0111582	-0.00497053	0.986786
120480	09/08/2018--03:08:00	31.85	0	0.0111582	-0.00497053	100.172
120540	09/08/2018--03:09:00	31.88	0	0.0111582	-0.00497053	100.172
120600	09/08/2018--03:10:00	31.88	0	0.0111582	-0.00497053	100.172
120660	09/08/2018--03:11:00	31.87	0	0.0111582	-0.00497053	0.986786
120720	09/08/2018--03:12:00	31.86	0	0.0111582	-0.00497053	100.172
120780	09/08/2018--03:13:00	31.88	0	0.0111582	-0.00497053	0.986786
120840	09/08/2018--03:14:00	31.88	0	0.0111582	-0.00497053	100.172
120900	09/08/2018--03:15:00	31.87	0	0.0111582	-0.00497053	100.172
120960	09/08/2018--03:16:00	31.86	0	0.0111582	-0.00497053	0.986786
121020	09/08/2018--03:17:00	31.86	0	0.0111582	-0.00497053	100.172
121080	09/08/2018--03:18:00	31.88	0	0.0111582	-0.00497053	100.172
121140	09/08/2018--03:19:00	31.86	0	0.0111582	-0.00497053	100.172
121200	09/08/2018--03:20:00	31.87	0	0.0111582	-0.00497053	0.986786
121260	09/08/2018--03:21:00	31.86	0	0.0111582	-0.00497053	100.172
121320	09/08/2018--03:22:00	31.88	0	0.0111582	-0.00497053	100.172
121380	09/08/2018--03:23:00	31.86	0	0.0111582	-0.00497053	100.172
121440	09/08/2018--03:24:00	31.87	0	0.0111582	-0.00497053	100.172
121500	09/08/2018--03:25:00	31.88	0	0.0111582	0.0100883	0.986786
121560	09/08/2018--03:26:00	31.88	0	0.0111582	-0.00497053	100.172
121620	09/08/2018--03:27:00	31.88	0	0.0111582	-0.00497053	100.172
121680	09/08/2018--03:28:00	31.87	0	0.0111582	-0.00497053	0.986786
121740	09/08/2018--03:29:00	31.87	0	0.0111582	-0.00497053	0.986786
121800	09/08/2018--03:30:00	31.86	0	0.0111582	-0.00497053	100.172
121860	09/08/2018--03:31:00	31.87	0	0.0111582	-0.00497053	100.172
121920	09/08/2018--03:32:00	31.89	0	0.0111582	-0.00497053	100.172
121980	09/08/2018--03:33:00	31.84	0	0.0111582	-0.00497053	0.986786
122040	09/08/2018--03:34:00	31.84	0	0.0111582	-0.00497053	0.986786
122100	09/08/2018--03:35:00	31.86	0	0.0111582	-0.00497053	0.986786
122160	09/08/2018--03:36:00	31.82	0	0.0111582	-0.00497053	0.986786
122220	09/08/2018--03:37:00	31.84	0	0.0111582	-0.00497053	100.172
122280	09/08/2018--03:38:00	31.82	0	0.0111582	-0.00497053	0.986786
122340	09/08/2018--03:39:00	31.83	0	0.0111582	-0.00497053	100.172
122400	09/08/2018--03:40:00	31.83	0	0.0111582	-0.00497053	100.172
122460	09/08/2018--03:41:00	31.82	0	0.0111582	-0.00497053	100.172
122520	09/08/2018--03:42:00	31.83	0	0.0111582	-0.00497053	0.986786
122580	09/08/2018--03:43:00	31.82	0	0.0111582	-0.00497053	0.986786
122640	09/08/2018--03:44:00	31.84	0	0.0111582	-0.00497053	0.986786
122700	09/08/2018--03:45:00	31.82	0	0.0111582	-0.00497053	0.986786
122760	09/08/2018--03:46:00	31.81	0	0.0111582	-0.00497053	100.172
122820	09/08/2018--03:47:00	31.84	0	0.0111582	-0.00497053	0.986786
122880	09/08/2018--03:48:00	31.84	0	0.0111582	-0.00497053	100.172
122940	09/08/2018--03:49:00	31.85	0	0.0111582	-0.00497053	100.172
123000	09/08/2018--03:50:00	31.84	0	0.0111582	-0.00497053	0.986786
123060	09/08/2018--03:51:00	31.83	0	0.0111582	-0.00497053	0.986786
123120	09/08/2018--03:52:00	31.82	0	0.0111582	-0.00497053	100.172
123180	09/08/2018--03:53:00	31.84	0	0.0111582	-0.00497053	100.172
123240	09/08/2018--03:54:00	31.83	0	0.0111582	-0.00497053	100.172
123300	09/08/2018--03:55:00	31.83	0	0.0111582	-0.00497053	0.986786
123360	09/08/2018--03:56:00	31.84	0	0.0111582	-0.00497053	0.986786
123420	09/08/2018--03:57:00	31.84	0	0.0111582	-0.00497053	100.172
123480	09/08/2018--03:58:00	31.84	0	0.0111582	-0.00497053	100.172
123540	09/08/2018--03:59:00	31.84	0	0.0111582	-0.00497053	100.172
123600	09/08/2018--04:00:00	31.84	0	0.0111582	-0.00497053	0.986786
123660	09/08/2018--04:01:00	31.83	0	0.0111582	-0.00497053	0.986786
123720	09/08/2018--04:02:00	31.84	0	0.0111582	-0.00497053	0.986786
123780	09/08/2018--04:03:00	31.82	0	0.0111582	-0.00497053	0.986786
123840	09/08/2018--04:04:00	31.84	0	0.0111582	-0.00497053	0.986786
123900	09/08/2018--04:05:00	31.82	0	0.0111582	-0.00497053	0.986786
123960	09/08/2018--04:06:00	31.85	0	0.0111582	-0.00497053	0.986786
124020	09/08/2018--04:07:00	31.85	0	0.0111582	-0.00497053	100.172
124080	09/08/2018--04:08:00	31.84	0	0.0111582	-0.00497053	100.172
124140	09/08/2018--04:09:00	31.85	0	0.0111582	-0.00497053	0.986786
124200	09/08/2018--04:10:00	31.84	0	0.0111582	-0.00497053	100.172
124260	09/08/2018--04:11:00	31.84	0	0.0111582	-0.00497053	0.986786
124320	09/08/2018--04:12:00	31.85	0	0.0111582	-0.00497053	0.986786
124380	09/08/2018--04:13:00	31.85	0	0.0111582	-0.00497053	0.986786
124440	09/08/2018--04:14:00	31.82	0	0.0111582	-0.00497053	100.172
124500	09/08/2018--04:15:00	31.84	0	0.0111582	-0.00497053	100.172
124560	09/08/2018--04:16:00	31.84	0	0.0111582	-0.00497053	0.986786
124620	09/08/2018--04:17:00	31.83	0	0.0111582	-0.00497053	0.986786
124680	09/08/2018--04:18:00	31.82	0	0.0111582	-0.00497053	0.986786
124740	09/08/2018--04:19:00	31.84	0	0.0111582	-0.00497053	100.172
124800	09/08/2018--04:20:00	31.82	0	0.0111582	-0.00497053	0.986786
124860	09/08/2018--04:21:00	31.82	0	0.0111582	-0.00497053	0.986786
124920	09/08/2018--04:22:00	31.82	0	0.0111582	-0.00497053	100.172
124980	09/08/2018--04:23:00	31.83	0	0.0111582	-0.00497053	100.172
125040	09/08/2018--04:24:00	31.81	0	0.0111582	-0.00497053	0.986786
125100	09/08/2018--04:25:00	31.82	0	0.0111582	-0.00497053	100.172
125160	09/08/2018--04:26:00	31.8	0	0.0111582	-0.00497053	100.172
125220	09/08/2018--04:27:00	31.8	0	0.0111582	-0.00497053	0.986786
125280	09/08/2018--04:28:00	31.81	0	0.0111582	-0.00497053	100.172
125340	09/08/2018--04:29:00	31.81	0	0.0111582	-0.00497053	100.172
125400	09/08/2018--04:30:00	31.81	0	0.0111582	-0.00497053	100.172
125460	09/08/2018--04:31:00	31.82	0	0.0111582	-0.00497053	0.986786
125520	09/08/2018--04:32:00	31.81	0	0.0111582	-0.00497053	100.172
125580	09/08/2018--04:33:00	31.83	0	0.0111582	-0.00497053	100.172
125640	09/08/2018--04:34:00	31.81	0	0.0111582	-0.00497053	100.172
125700	09/08/2018--04:35:00	31.8	0	0.0111582	-0.00497053	0.986786
125760	09/08/2018--04:36:00	31.8	0	0.0111582	-0.00497053	0.986786
125820	09/08/2018--04:37:00	31.8	0	0.0111582	-0.00497053	100.172
125880	09/08/2018--04:38:00	31.79	0	0.0111582	-0.00497053	100.172
125940	09/08/2018--04:39:00	31.8	0	0.0111582	-0.00497053	100.172
126000	09/08/2018--04:40:00	31.78	0	0.0111582	-0.00497053	100.172
126060	09/08/2018--04:41:00	31.78	0	0.0111582	-0.00497053	100.172
126120	09/08/2018--04:42:00	31.75	0	0.0111582	-0.00497053	0.986786
126180	09/08/2018--04:43:00	31.78	0	0.0111582	-0.00497053	100.172
126240	09/08/2018--04:44:00	31.77	0	0.0111582	-0.00497053	0.986786
126300	09/08/2018--04:45:00	31.78	0	0.0111582	-0.00497053	100.172
126360	09/08/2018--04:46:00	31.77	0	0.0111582	0.0100883	0.986786
126420	09/08/2018--04:47:00	31.75	0	0.0111582	-0.00497053	100.172
126480	09/08/2018--04:48:00	31.75	0	0.0111582	-0.00497053	100.172
126540	09/08/2018--04:49:00	31.73	0	0.0111582	-0.00497053	100.172
126600	09/08/2018--04:50:00	31.73	0	0.0111582	-0.00497053	100.172
126660	09/08/2018--04:51:00	31.75	0	0.0111582	-0.00497053	100.172
126720	09/08/2018--04:52:00	31.72	0	0.0111582	-0.00497053	0.986786
126780	09/08/2018--04:53:00	31.73	0	0.0111582	-0.00497053	0.986786
126840	09/08/2018--04:54:00	31.74	0	0.0111582	-0.00497053	0.986786
126900	09/08/2018--04:55:00	31.72	0	0.0111582	-0.00497053	100.172
126960	09/08/2018--04:56:00	31.73	0	0.0111582	-0.00497053	0.986786
127020	09/08/2018--04:57:00	31.74	0	0.0111582	-0.00497053	0.986786
127080	09/08/2018--04:58:00	31.72	0	0.0111582	-0.00497053	100.172
127140	09/08/2018--04:59:00	31.71	0	0.0111582	-0.00497053	0.986786
127200	09/08/2018--05:00:00	31.7	0	0.0111582	-0.00497053	0.986786
