# Supplementary material for: A randomized cross-over trial investigating differences in 24-h personal air and skin temperatures using wearable sensors between two climatologically contrasting settings
Source: Sci Rep. 2021 Nov 10;11:22020. doi: 10.1038/s41598-021-01180-y (PMC8580978; doi:10.1038/s41598-021-01180-y)
Supplement: Supplementary file 2 — Supplementary Data. [file 41598_2021_1180_MOESM2_ESM.zip › New folder/new/T31_S1new.csv]

Index	Date	Temperature	Activity	X-axis	Y-axis	Z-axis	Marker
41040	08/08/2018--05:00:00	35.07	0	0.589352	0.349174	0.787689
41100	08/08/2018--05:01:00	35.07	0	0.450959	0.27493	0.845996
41160	08/08/2018--05:02:00	35.09	0	0.450959	0.289778	0.845996
41220	08/08/2018--05:03:00	34.98	22	0.743122	0.27493	0.627346
41280	08/08/2018--05:04:00	34.63	0	0.866138	-0.467517	-0.0577567
41340	08/08/2018--05:05:00	34.49	0	0.866138	-0.467517	-0.08691
41400	08/08/2018--05:06:00	34.48	0	0.850761	-0.467517	-0.101487
41460	08/08/2018--05:07:00	34.49	0	0.850761	-0.467517	-0.101487
41520	08/08/2018--05:08:00	34.5	96	0.174173	0.913433	-0.39302
41580	08/08/2018--05:09:00	34.27	215	0.235681	0.928282	-0.334713
41640	08/08/2018--05:10:00	34.22	262	0.0357806	129.951	-0.34929
41700	08/08/2018--05:11:00	34.13	360	0.00502658	0.82434	-0.422173
41760	08/08/2018--05:12:00	34.1	418	0.374074	0.913433	-0.276406
41820	08/08/2018--05:13:00	34.08	180	0.281812	0.943131	-0.247253
41880	08/08/2018--05:14:00	34.06	77	0.327943	0.943131	-0.0431801
41940	08/08/2018--05:15:00	34.07	21	0.18955	0.868887	-0.495056
42000	08/08/2018--05:16:00	34.09	70	0.112665	0.854038	-0.378443
42060	08/08/2018--05:17:00	34.07	77	0.327943	0.898585	-0.378443
42120	08/08/2018--05:18:00	34.05	189	0.389451	0.82434	-0.08691
42180	08/08/2018--05:19:00	33.96	424	0.0204036	0.883736	-0.290983
42240	08/08/2018--05:20:00	33.84	91	0.620106	0.750095	-0.320136
42300	08/08/2018--05:21:00	33.82	0	0.589352	0.794642	-0.276406
42360	08/08/2018--05:22:00	33.77	0	0.543221	0.854038	-0.2181
42420	08/08/2018--05:23:00	33.77	205	-0.333267	0.928282	0.102586
42480	08/08/2018--05:24:00	33.83	4	-0.302513	0.943131	0.000549904
42540	08/08/2018--05:25:00	33.92	20	0.297189	0.95798	-0.2181
42600	08/08/2018--05:26:00	34.02	104	-0.548545	0.675851	0.423273
42660	08/08/2018--05:27:00	34.08	74	0.204927	0.898585	-0.407596
42720	08/08/2018--05:28:00	34.11	139	0.128042	0.868887	-0.407596
42780	08/08/2018--05:29:00	34.07	204	0.220304	0.987678	0.0297032
42840	08/08/2018--05:30:00	33.95	95	0.18955	0.95798	-0.0286034
42900	08/08/2018--05:31:00	33.84	259	0.435582	0.883736	-0.30556
42960	08/08/2018--05:32:00	33.79	379	0.712368	0.809491	-0.116063
43020	08/08/2018--05:33:00	33.73	297	0.527844	0.794642	-0.26183
43080	08/08/2018--05:34:00	33.68	745	0.358697	103.222	-0.08691
43140	08/08/2018--05:35:00	33.58	562	0.527844	0.898585	-0.2181
43200	08/08/2018--05:36:00	33.51	499	0.481713	0.95798	-0.101487
43260	08/08/2018--05:37:00	33.5	574	0.512467	100.253	-0.145217
43320	08/08/2018--05:38:00	33.54	369	0.281812	110.647	-0.0723334
43380	08/08/2018--05:39:00	33.54	352	0.512467	0.883736	-0.0723334
43440	08/08/2018--05:40:00	33.48	655	0.420205	0.987678	-0.188947
43500	08/08/2018--05:41:00	33.42	293	0.558598	0.809491	-0.290983
43560	08/08/2018--05:42:00	33.42	358	0.281812	0.720397	-0.378443
43620	08/08/2018--05:43:00	33.52	302	0.635483	0.735246	-0.290983
43680	08/08/2018--05:44:00	33.68	290	0.65086	0.661002	-0.320136
43740	08/08/2018--05:45:00	33.66	655	0.558598	0.943131	-0.116063
43800	08/08/2018--05:46:00	33.53	551	0.604729	0.705548	-0.30556
43860	08/08/2018--05:47:00	33.41	408	0.358697	0.82434	-0.43675
43920	08/08/2018--05:48:00	33.44	454	0.435582	0.95798	-0.290983
43980	08/08/2018--05:49:00	33.4	497	0.128042	109.162	0.000549904
44040	08/08/2018--05:50:00	33.23	453	0.420205	0.972829	-0.116063
44100	08/08/2018--05:51:00	33.06	691	0.420205	0.794642	-0.116063
44160	08/08/2018--05:52:00	32.91	551	0.34332	0.794642	-0.08691
44220	08/08/2018--05:53:00	32.82	713	0.327943	0.95798	0.0151266
44280	08/08/2018--05:54:00	32.77	529	0.358697	0.987678	0.000549904
44340	08/08/2018--05:55:00	32.8	221	0.358697	0.82434	-0.465903
44400	08/08/2018--05:56:00	32.94	55	0.112665	104.707	-0.0431801
44460	08/08/2018--05:57:00	32.86	305	0.266435	121.041	-0.39302
44520	08/08/2018--05:58:00	32.82	953	0.435582	0.6907	-0.2181
44580	08/08/2018--05:59:00	32.74	1297	0.358697	0.868887	-0.232677
44640	08/08/2018--06:00:00	32.69	1365	0.00502658	0.898585	-0.30556
44700	08/08/2018--06:01:00	32.67	479	0.220304	100.253	-0.640823
44760	08/08/2018--06:02:00	32.8	421	0.235681	0.854038	-0.553363
44820	08/08/2018--06:03:00	32.98	300	0.0972885	0.854038	-0.465903
44880	08/08/2018--06:04:00	33.12	389	0.128042	0.720397	-0.597093
44940	08/08/2018--06:05:00	33.28	402	0.0972885	0.809491	-0.48048
45000	08/08/2018--06:06:00	33.42	376	0.143419	0.809491	-0.611669
45060	08/08/2018--06:07:00	33.54	337	0.281812	0.972829	-0.626246
45120	08/08/2018--06:08:00	33.65	308	0.174173	0.675851	-0.495056
45180	08/08/2018--06:09:00	33.78	294	0.450959	0.764944	-0.597093
45240	08/08/2018--06:10:00	33.91	351	0.589352	0.794642	-0.13064
45300	08/08/2018--06:11:00	33.98	394	0.512467	0.854038	-0.232677
45360	08/08/2018--06:12:00	34.02	583	0.312566	0.898585	-0.509633
45420	08/08/2018--06:13:00	34.05	295	0.281812	0.928282	-0.422173
45480	08/08/2018--06:14:00	34.1	440	0.327943	0.764944	-0.203523
45540	08/08/2018--06:15:00	34.04	316	0.0511575	0.82434	-0.538786
45600	08/08/2018--06:16:00	33.99	191	-0.0872353	0.720397	-0.495056
45660	08/08/2018--06:17:00	34.02	198	0.281812	0.898585	-0.17437
45720	08/08/2018--06:18:00	34.01	583	0.573975	0.809491	-0.422173
45780	08/08/2018--06:19:00	33.96	394	0.0357806	0.854038	-0.713706
45840	08/08/2018--06:20:00	34.04	270	0.312566	0.794642	-0.56794
45900	08/08/2018--06:21:00	34.13	322	0.281812	0.898585	-0.451326
45960	08/08/2018--06:22:00	34.2	369	0.00502658	0.868887	-0.39302
46020	08/08/2018--06:23:00	34.04	82	0.18955	0.883736	-0.48048
46080	08/08/2018--06:24:00	33.86	1	0.543221	0.868887	-0.188947
46140	08/08/2018--06:25:00	33.74	135	0.358697	0.987678	-0.34929
46200	08/08/2018--06:26:00	33.68	198	0.0665345	0.928282	-0.145217
46260	08/08/2018--06:27:00	33.64	175	0.266435	0.913433	-0.334713
46320	08/08/2018--06:28:00	33.63	189	0.0204036	0.883736	-0.43675
46380	08/08/2018--06:29:00	33.58	105	0.573975	0.883736	-0.17437
46440	08/08/2018--06:30:00	33.62	218	0.589352	107.677	-0.34929
46500	08/08/2018--06:31:00	33.79	357	0.0972885	0.854038	-0.43675
46560	08/08/2018--06:32:00	33.9	31	0.358697	0.839189	-0.43675
46620	08/08/2018--06:33:00	34	21	0.420205	0.868887	-0.2181
46680	08/08/2018--06:34:00	34.06	6	0.18955	0.883736	-0.451326
46740	08/08/2018--06:35:00	34.12	23	0.34332	0.868887	-0.422173
46800	08/08/2018--06:36:00	34.17	76	0.358697	0.898585	-0.422173
46860	08/08/2018--06:37:00	34.2	71	0.312566	0.883736	-0.39302
46920	08/08/2018--06:38:00	34.23	18	0.389451	0.928282	-0.0140267
46980	08/08/2018--06:39:00	34.23	15	0.251058	0.913433	-0.422173
47040	08/08/2018--06:40:00	34.27	25	0.297189	0.95798	-0.247253
47100	08/08/2018--06:41:00	34.3	24	0.266435	0.868887	-0.48048
47160	08/08/2018--06:42:00	34.32	110	0.512467	0.928282	-0.232677
47220	08/08/2018--06:43:00	34.33	198	0.18955	0.868887	-0.495056
47280	08/08/2018--06:44:00	34.31	13	0.220304	0.928282	-0.334713
47340	08/08/2018--06:45:00	34.31	8	0.174173	0.839189	-0.56794
47400	08/08/2018--06:46:00	34.34	3	0.281812	0.943131	-0.26183
47460	08/08/2018--06:47:00	34.34	53	0.281812	0.943131	-0.26183
47520	08/08/2018--06:48:00	34.37	14	0.389451	0.95798	-0.145217
47580	08/08/2018--06:49:00	34.41	7	0.389451	0.898585	-0.276406
47640	08/08/2018--06:50:00	34.44	112	0.128042	0.839189	-0.43675
47700	08/08/2018--06:51:00	34.45	172	0.112665	0.898585	-0.48048
47760	08/08/2018--06:52:00	34.46	437	0.604729	0.868887	-0.13064
47820	08/08/2018--06:53:00	34.45	440	0.266435	0.928282	-0.276406
47880	08/08/2018--06:54:00	34.49	255	0.374074	110.647	0.0442799
47940	08/08/2018--06:55:00	34.5	442	0.266435	0.95798	-0.232677
48000	08/08/2018--06:56:00	34.51	131	0.0511575	0.95798	0.13174
48060	08/08/2018--06:57:00	34.51	9	-0.117989	0.987678	0.0297032
48120	08/08/2018--06:58:00	34.54	63	0.143419	0.675851	-0.363866
48180	08/08/2018--06:59:00	34.55	191	0.0819115	100.253	0.0442799
48240	08/08/2018--07:00:00	34.59	0	0.312566	0.943131	-0.0286034
48300	08/08/2018--07:01:00	34.59	22	0.0819115	0.95798	-0.276406
48360	08/08/2018--07:02:00	34.6	0	0.0511575	0.972829	-0.276406
48420	08/08/2018--07:03:00	34.61	0	0.0357806	0.972829	-0.290983
48480	08/08/2018--07:04:00	34.63	228	0.420205	0.839189	-0.626246
48540	08/08/2018--07:05:00	34.68	168	-0.16412	0.95798	0.0588565
48600	08/08/2018--07:06:00	34.62	115	-0.333267	0.928282	0.0588565
48660	08/08/2018--07:07:00	34.56	184	0.112665	0.95798	-0.378443
48720	08/08/2018--07:08:00	34.69	46	0.235681	0.883736	-0.465903
48780	08/08/2018--07:09:00	34.76	331	0.128042	106.192	-0.422173
48840	08/08/2018--07:10:00	34.8	298	0.174173	0.943131	-0.320136
48900	08/08/2018--07:11:00	34.81	130	0.435582	0.95798	-0.276406
48960	08/08/2018--07:12:00	34.72	52	0.466336	0.809491	-0.422173
49020	08/08/2018--07:13:00	34.67	62	0.635483	0.809491	-0.145217
49080	08/08/2018--07:14:00	34.59	180	0.404828	0.839189	-0.0723334
49140	08/08/2018--07:15:00	34.58	155	0.266435	100.253	-0.0431801
49200	08/08/2018--07:16:00	34.5	139	0.466336	0.943131	-0.0577567
49260	08/08/2018--07:17:00	34.55	148	-0.102612	103.222	0.0297032
49320	08/08/2018--07:18:00	34.64	142	0.389451	0.943131	-0.0286034
49380	08/08/2018--07:19:00	34.62	301	0.481713	104.707	-0.363866
49440	08/08/2018--07:20:00	34.37	227	0.435582	0.913433	-0.101487
49500	08/08/2018--07:21:00	34.07	8	0.18955	0.913433	-0.407596
49560	08/08/2018--07:22:00	33.89	41	0.266435	0.913433	-0.39302
49620	08/08/2018--07:23:00	33.8	6	0.374074	0.928282	-0.203523
49680	08/08/2018--07:24:00	33.79	458	0.251058	0.82434	-0.553363
49740	08/08/2018--07:25:00	34.11	427	0.620106	0.868887	0.000549904
49800	08/08/2018--07:26:00	34.18	26	0.450959	0.868887	-0.30556
49860	08/08/2018--07:27:00	34.17	28	0.450959	0.913433	-0.320136
49920	08/08/2018--07:28:00	34.23	103	0.18955	0.987678	0.0151266
49980	08/08/2018--07:29:00	34.32	240	0.435582	0.868887	-0.26183
50040	08/08/2018--07:30:00	34.39	64	0.65086	0.764944	-0.0431801
50100	08/08/2018--07:31:00	34.52	406	0.420205	0.913433	-0.276406
50160	08/08/2018--07:32:00	34.76	5	0.327943	0.839189	-0.451326
50220	08/08/2018--07:33:00	34.95	35	0.374074	0.928282	0.146316
50280	08/08/2018--07:34:00	35.12	5	-0.0103504	0.913433	-0.407596
50340	08/08/2018--07:35:00	35.21	51	0.374074	0.913433	-0.247253
50400	08/08/2018--07:36:00	35.29	449	0.112665	0.95798	-0.17437
50460	08/08/2018--07:37:00	35.07	122	0.420205	0.868887	-0.30556
50520	08/08/2018--07:38:00	34.89	105	0.450959	0.95798	-0.34929
50580	08/08/2018--07:39:00	34.88	182	0.235681	0.95798	-0.0140267
50640	08/08/2018--07:40:00	34.9	174	0.620106	103.222	0.13174
50700	08/08/2018--07:41:00	34.96	198	0.435582	0.839189	-0.39302
50760	08/08/2018--07:42:00	34.93	13	0.358697	0.82434	-0.465903
50820	08/08/2018--07:43:00	34.91	0	0.374074	0.82434	-0.465903
50880	08/08/2018--07:44:00	34.97	0	0.481713	0.883736	-0.232677
50940	08/08/2018--07:45:00	34.98	76	0.281812	0.82434	-0.611669
51000	08/08/2018--07:46:00	34.93	42	0.435582	0.868887	-0.407596
51060	08/08/2018--07:47:00	34.93	135	0.297189	0.854038	-0.553363
51120	08/08/2018--07:48:00	34.97	175	0.635483	0.809491	-0.0431801
51180	08/08/2018--07:49:00	34.98	25	0.450959	0.839189	-0.378443
51240	08/08/2018--07:50:00	35.04	5	0.327943	0.943131	-0.0723334
51300	08/08/2018--07:51:00	35	50	0.266435	0.95798	0.000549904
51360	08/08/2018--07:52:00	34.95	78	0.543221	0.868887	-0.2181
51420	08/08/2018--07:53:00	34.97	101	0.589352	0.883736	-0.145217
51480	08/08/2018--07:54:00	35.07	294	0.34332	0.779793	-0.48048
51540	08/08/2018--07:55:00	35.1	578	0.18955	0.928282	-0.159793
51600	08/08/2018--07:56:00	34.98	241	0.220304	0.928282	0.0297032
51660	08/08/2018--07:57:00	34.91	503	0.128042	0.883736	-0.495056
51720	08/08/2018--07:58:00	34.85	721	0.358697	0.675851	-0.56794
51780	08/08/2018--07:59:00	34.98	328	0.327943	0.82434	-0.451326
51840	08/08/2018--08:00:00	35.08	360	0.404828	0.839189	-0.553363
51900	08/08/2018--08:01:00	35.09	492	0.435582	0.809491	-0.52421
51960	08/08/2018--08:02:00	35.01	434	0.251058	0.794642	-0.684553
52020	08/08/2018--08:03:00	34.97	463	0.358697	0.794642	-0.465903
52080	08/08/2018--08:04:00	34.92	248	0.527844	118.071	-0.26183
52140	08/08/2018--08:05:00	34.82	219	0.235681	0.82434	-0.538786
52200	08/08/2018--08:06:00	34.84	14	0.512467	0.779793	-0.451326
52260	08/08/2018--08:07:00	34.87	10	0.466336	0.720397	-0.582516
52320	08/08/2018--08:08:00	34.82	32	0.404828	0.883736	-0.290983
52380	08/08/2018--08:09:00	34.78	5	0.620106	0.735246	-0.363866
52440	08/08/2018--08:10:00	34.8	0	0.589352	0.705548	-0.422173
52500	08/08/2018--08:11:00	34.82	0	0.620106	0.735246	-0.378443
52560	08/08/2018--08:12:00	34.8	2	0.604729	0.735246	-0.34929
52620	08/08/2018--08:13:00	34.86	9	0.512467	0.720397	-0.509633
52680	08/08/2018--08:14:00	34.93	1	0.204927	0.764944	-0.611669
52740	08/08/2018--08:15:00	34.93	0	0.281812	0.750095	-0.640823
52800	08/08/2018--08:16:00	34.95	6	0.404828	0.750095	-0.56794
52860	08/08/2018--08:17:00	34.95	0	0.312566	0.750095	-0.626246
52920	08/08/2018--08:18:00	34.95	4	0.404828	0.735246	-0.582516
52980	08/08/2018--08:19:00	34.95	1	0.374074	0.735246	-0.611669
53040	08/08/2018--08:20:00	34.92	41	0.558598	0.854038	-0.232677
53100	08/08/2018--08:21:00	34.89	4	0.220304	0.764944	-0.640823
53160	08/08/2018--08:22:00	34.91	5	0.543221	0.883736	-0.188947
53220	08/08/2018--08:23:00	34.93	10	0.481713	0.750095	-0.509633
53280	08/08/2018--08:24:00	34.96	11	0.512467	0.705548	-0.52421
53340	08/08/2018--08:25:00	34.85	11	0.312566	0.720397	-0.640823
53400	08/08/2018--08:26:00	34.87	0	0.34332	0.720397	-0.626246
53460	08/08/2018--08:27:00	34.91	1	0.404828	0.705548	-0.626246
53520	08/08/2018--08:28:00	34.9	0	0.404828	0.720397	-0.597093
53580	08/08/2018--08:29:00	34.89	0	0.481713	0.705548	-0.56794
53640	08/08/2018--08:30:00	34.89	0	0.435582	0.705548	-0.611669
53700	08/08/2018--08:31:00	34.94	0	0.435582	0.720397	-0.582516
53760	08/08/2018--08:32:00	34.88	8	0.358697	0.720397	-0.626246
53820	08/08/2018--08:33:00	34.87	30	0.389451	0.898585	-0.203523
53880	08/08/2018--08:34:00	34.93	73	0.266435	0.883736	-0.0577567
53940	08/08/2018--08:35:00	34.96	241	0.49709	0.839189	-0.495056
54000	08/08/2018--08:36:00	34.92	187	0.466336	0.883736	-0.378443
54060	08/08/2018--08:37:00	34.92	262	0.466336	0.794642	-0.422173
54120	08/08/2018--08:38:00	34.89	559	0.327943	0.943131	-0.08691
54180	08/08/2018--08:39:00	34.89	552	0.251058	0.95798	-0.48048
54240	08/08/2018--08:40:00	34.92	580	0.466336	103.222	-0.159793
54300	08/08/2018--08:41:00	34.94	590	0.450959	0.928282	-0.159793
54360	08/08/2018--08:42:00	34.93	547	0.435582	0.883736	-0.159793
54420	08/08/2018--08:43:00	34.91	716	0.450959	0.868887	-0.553363
54480	08/08/2018--08:44:00	35.04	493	0.235681	0.898585	-0.39302
54540	08/08/2018--08:45:00	35.77	75	0.18955	0.854038	-0.538786
54600	08/08/2018--08:46:00	36.69	71	0.374074	0.913433	-0.232677
54660	08/08/2018--08:47:00	36.7	442	-0.0103504	0.913433	-0.48048
54720	08/08/2018--08:48:00	36.26	731	0.358697	101.738	-0.17437
54780	08/08/2018--08:49:00	35.86	207	0.235681	0.883736	-0.538786
54840	08/08/2018--08:50:00	35.76	118	0.174173	0.883736	-0.43675
54900	08/08/2018--08:51:00	35.71	101	0.573975	0.750095	-0.495056
54960	08/08/2018--08:52:00	35.63	175	0.374074	0.750095	-0.597093
55020	08/08/2018--08:53:00	35.54	282	0.681614	115.102	-0.188947
55080	08/08/2018--08:54:00	35.48	74	0.235681	0.779793	-0.655399
55140	08/08/2018--08:55:00	35.59	168	0.389451	0.898585	-0.30556
55200	08/08/2018--08:56:00	35.81	131	-0.0872353	0.972829	-0.39302
55260	08/08/2018--08:57:00	35.96	81	0.297189	0.972829	0.0151266
55320	08/08/2018--08:58:00	36.1	697	-0.0257274	0.779793	-0.407596
55380	08/08/2018--08:59:00	36.13	346	0.266435	0.720397	-0.669976
55440	08/08/2018--09:00:00	35.96	355	0.374074	0.809491	-0.407596
55500	08/08/2018--09:01:00	35.8	128	0.251058	0.913433	-0.363866
55560	08/08/2018--09:02:00	35.64	0	0.420205	0.854038	-0.363866
55620	08/08/2018--09:03:00	35.54	2	0.420205	0.898585	-0.26183
55680	08/08/2018--09:04:00	35.43	11	0.374074	0.928282	-0.101487
55740	08/08/2018--09:05:00	35.38	2	0.297189	0.928282	-0.232677
55800	08/08/2018--09:06:00	35.32	298	0.312566	0.839189	-0.495056
55860	08/08/2018--09:07:00	35.36	76	-0.748446	0.586757	0.204623
55920	08/08/2018--09:08:00	35.5	59	0.404828	0.95798	0.0880098
55980	08/08/2018--09:09:00	35.56	46	0.404828	0.928282	-0.13064
56040	08/08/2018--09:10:00	35.59	102	0.389451	0.854038	0.146316
56100	08/08/2018--09:11:00	35.59	79	0.374074	0.95798	-0.08691
56160	08/08/2018--09:12:00	35.48	8	0.404828	0.943131	-0.08691
56220	08/08/2018--09:13:00	35.38	11	0.389451	0.943131	-0.0723334
56280	08/08/2018--09:14:00	35.29	21	0.420205	0.913433	-0.17437
56340	08/08/2018--09:15:00	35.26	119	0.374074	0.943131	-0.145217
56400	08/08/2018--09:16:00	35.25	89	0.358697	0.972829	-0.159793
56460	08/08/2018--09:17:00	35.31	7	0.435582	0.854038	-0.276406
56520	08/08/2018--09:18:00	35.45	14	0.312566	0.913433	-0.30556
56580	08/08/2018--09:19:00	35.53	17	0.481713	0.868887	-0.276406
56640	08/08/2018--09:20:00	35.62	5	0.34332	0.883736	-0.363866
56700	08/08/2018--09:21:00	35.66	8	0.281812	0.928282	-0.247253
56760	08/08/2018--09:22:00	35.73	21	0.220304	0.839189	-0.509633
56820	08/08/2018--09:23:00	35.76	114	0.312566	0.972829	-0.39302
56880	08/08/2018--09:24:00	35.72	10	0.404828	0.928282	-0.290983
56940	08/08/2018--09:25:00	35.61	26	0.435582	0.913433	-0.145217
57000	08/08/2018--09:26:00	35.5	94	0.34332	0.95798	-0.232677
57060	08/08/2018--09:27:00	35.45	103	0.327943	0.943131	-0.0431801
57120	08/08/2018--09:28:00	35.36	7	0.374074	0.943131	-0.101487
57180	08/08/2018--09:29:00	35.28	37	0.435582	0.972829	0.102586
57240	08/08/2018--09:30:00	35.19	14	0.374074	0.913433	0.2192
57300	08/08/2018--09:31:00	35.13	2	0.420205	0.898585	0.17547
57360	08/08/2018--09:32:00	35.13	21	0.450959	0.794642	-0.17437
57420	08/08/2018--09:33:00	35.12	11	0.404828	0.928282	-0.116063
57480	08/08/2018--09:34:00	35.08	14	0.466336	0.913433	0.0151266
57540	08/08/2018--09:35:00	35.03	10	0.420205	0.928282	-0.145217
57600	08/08/2018--09:36:00	35.02	1	0.389451	0.943131	0.0297032
57660	08/08/2018--09:37:00	34.99	16	0.251058	0.972829	-0.232677
57720	08/08/2018--09:38:00	34.96	3	0.34332	0.95798	0.0442799
57780	08/08/2018--09:39:00	34.93	15	0.358697	0.943131	-0.08691
57840	08/08/2018--09:40:00	34.9	6	0.358697	0.943131	-0.0286034
57900	08/08/2018--09:41:00	34.88	4	0.374074	0.928282	0.160893
57960	08/08/2018--09:42:00	34.86	3	0.374074	0.928282	0.160893
58020	08/08/2018--09:43:00	34.83	5	0.389451	0.943131	-0.08691
58080	08/08/2018--09:44:00	34.83	3	0.34332	0.95798	-0.116063
58140	08/08/2018--09:45:00	34.82	7	0.389451	0.928282	0.13174
58200	08/08/2018--09:46:00	34.81	4	0.450959	0.883736	0.204623
58260	08/08/2018--09:47:00	34.8	22	0.49709	0.868887	-0.101487
58320	08/08/2018--09:48:00	34.77	12	0.404828	0.913433	-0.30556
58380	08/08/2018--09:49:00	34.77	12	0.312566	0.95798	-0.0577567
58440	08/08/2018--09:50:00	34.73	165	0.466336	0.913433	-0.0140267
58500	08/08/2018--09:51:00	34.7	52	0.404828	0.943131	0.0297032
58560	08/08/2018--09:52:00	34.58	44	0.435582	0.898585	-0.17437
58620	08/08/2018--09:53:00	34.56	15	0.374074	0.943131	-0.13064
58680	08/08/2018--09:54:00	34.57	7	0.389451	0.883736	0.0151266
58740	08/08/2018--09:55:00	34.58	16	0.435582	0.913433	-0.0140267
58800	08/08/2018--09:56:00	34.6	584	0.266435	0.750095	0.000549904
58860	08/08/2018--09:57:00	34.61	744	0.0819115	0.735246	-0.52421
58920	08/08/2018--09:58:00	34.78	756	0.374074	0.809491	-0.26183
58980	08/08/2018--09:59:00	34.97	398	0.158796	0.868887	-0.34929
59040	08/08/2018--10:00:00	35.08	621	0.158796	0.95798	-0.34929
59100	08/08/2018--10:01:00	35.11	184	0.34332	0.943131	-0.290983
59160	08/08/2018--10:02:00	35.07	545	0.49709	0.854038	0.0297032
59220	08/08/2018--10:03:00	35.01	196	0.312566	0.898585	-0.334713
59280	08/08/2018--10:04:00	34.99	229	0.435582	0.839189	-0.334713
59340	08/08/2018--10:05:00	34.86	14	0.281812	0.868887	-0.465903
59400	08/08/2018--10:06:00	34.74	14	0.389451	0.868887	-0.407596
59460	08/08/2018--10:07:00	34.66	7	0.34332	0.868887	-0.422173
59520	08/08/2018--10:08:00	34.58	17	0.420205	0.883736	-0.26183
59580	08/08/2018--10:09:00	34.52	19	0.358697	0.883736	-0.39302
59640	08/08/2018--10:10:00	34.48	2	0.466336	0.883736	-0.276406
59700	08/08/2018--10:11:00	34.46	150	0.466336	0.913433	-0.159793
59760	08/08/2018--10:12:00	34.48	71	0.389451	0.913433	-0.232677
59820	08/08/2018--10:13:00	34.42	25	0.420205	0.883736	-0.320136
59880	08/08/2018--10:14:00	34.34	4	0.297189	0.913433	-0.320136
59940	08/08/2018--10:15:00	34.35	8	0.312566	0.898585	-0.378443
60000	08/08/2018--10:16:00	34.32	8	0.450959	0.883736	-0.2181
60060	08/08/2018--10:17:00	34.27	163	0.112665	101.738	-0.247253
60120	08/08/2018--10:18:00	34.4	8	0.235681	0.854038	-0.52421
60180	08/08/2018--10:19:00	34.54	5	0.281812	0.868887	-0.43675
60240	08/08/2018--10:20:00	34.64	176	0.358697	0.898585	-0.290983
60300	08/08/2018--10:21:00	34.57	18	0.34332	0.868887	-0.422173
60360	08/08/2018--10:22:00	34.46	20	0.18955	0.854038	-0.34929
60420	08/08/2018--10:23:00	34.4	57	0.34332	0.854038	-0.43675
60480	08/08/2018--10:24:00	34.32	3	0.466336	0.779793	-0.451326
60540	08/08/2018--10:25:00	34.29	14	0.435582	0.868887	-0.320136
60600	08/08/2018--10:26:00	34.29	13	0.389451	0.868887	-0.378443
60660	08/08/2018--10:27:00	34.3	2	0.358697	0.868887	-0.407596
60720	08/08/2018--10:28:00	34.28	4	0.297189	0.854038	-0.48048
60780	08/08/2018--10:29:00	34.27	17	0.266435	0.943131	-0.290983
60840	08/08/2018--10:30:00	34.25	47	0.358697	0.883736	-0.378443
60900	08/08/2018--10:31:00	34.29	15	0.420205	0.868887	-0.43675
60960	08/08/2018--10:32:00	34.3	18	0.327943	0.913433	-0.334713
61020	08/08/2018--10:33:00	34.37	19	0.450959	0.854038	-0.320136
61080	08/08/2018--10:34:00	34.37	6	0.266435	0.839189	-0.52421
61140	08/08/2018--10:35:00	34.36	36	0.450959	0.82434	-0.334713
61200	08/08/2018--10:36:00	34.37	12	0.312566	0.82434	-0.495056
61260	08/08/2018--10:37:00	34.35	13	0.34332	0.913433	-0.34929
61320	08/08/2018--10:38:00	34.33	54	0.0819115	0.809491	-0.30556
61380	08/08/2018--10:39:00	34.28	477	0.251058	0.82434	-0.597093
61440	08/08/2018--10:40:00	34.16	398	0.712368	134.405	-0.640823
61500	08/08/2018--10:41:00	34.09	108	0.297189	0.898585	-0.39302
61560	08/08/2018--10:42:00	34.02	192	0.49709	0.82434	-0.39302
61620	08/08/2018--10:43:00	33.96	353	0.18955	0.764944	-0.188947
61680	08/08/2018--10:44:00	33.91	387	0.312566	0.854038	-0.495056
61740	08/08/2018--10:45:00	33.89	126	0.435582	0.794642	-0.39302
61800	08/08/2018--10:46:00	33.91	36	0.266435	0.854038	-0.495056
61860	08/08/2018--10:47:00	33.89	19	0.420205	0.839189	-0.407596
61920	08/08/2018--10:48:00	33.9	54	0.435582	0.779793	-0.509633
61980	08/08/2018--10:49:00	33.95	356	0.420205	0.764944	-0.334713
62040	08/08/2018--10:50:00	34.14	353	0.327943	0.987678	-0.26183
62100	08/08/2018--10:51:00	34.32	4	0.327943	0.913433	-0.26183
62160	08/08/2018--10:52:00	34.51	3	0.435582	0.854038	-0.378443
62220	08/08/2018--10:53:00	34.63	11	0.49709	0.82434	-0.247253
62280	08/08/2018--10:54:00	34.75	6	0.466336	0.854038	-0.320136
62340	08/08/2018--10:55:00	34.84	5	0.466336	0.854038	-0.290983
62400	08/08/2018--10:56:00	34.91	80	0.204927	0.779793	-0.597093
62460	08/08/2018--10:57:00	35.04	245	0.0357806	0.987678	-0.39302
62520	08/08/2018--10:58:00	35.28	181	-0.102612	0.794642	-0.30556
62580	08/08/2018--10:59:00	35.61	213	0.143419	107.677	-0.363866
62640	08/08/2018--11:00:00	35.84	204	0.573975	0.809491	-0.17437
62700	08/08/2018--11:01:00	35.43	95	0.251058	100.253	-0.145217
62760	08/08/2018--11:02:00	34.78	68	0.466336	0.839189	-0.276406
62820	08/08/2018--11:03:00	34.32	109	0.327943	0.913433	-0.378443
62880	08/08/2018--11:04:00	34.14	75	0.404828	0.854038	-0.422173
62940	08/08/2018--11:05:00	34.03	2	0.435582	0.839189	-0.407596
63000	08/08/2018--11:06:00	34.08	1	0.420205	0.839189	-0.407596
63060	08/08/2018--11:07:00	33.98	5	0.527844	0.82434	-0.34929
63120	08/08/2018--11:08:00	33.88	64	0.374074	0.868887	-0.320136
63180	08/08/2018--11:09:00	33.7	145	0.235681	0.95798	-0.334713
63240	08/08/2018--11:10:00	33.59	119	0.297189	0.928282	-0.116063
63300	08/08/2018--11:11:00	33.42	128	0.435582	0.735246	-0.232677
63360	08/08/2018--11:12:00	33.34	206	0.235681	0.943131	-0.290983
63420	08/08/2018--11:13:00	33.41	58	0.527844	0.854038	-0.247253
63480	08/08/2018--11:14:00	33.41	146	0.358697	0.82434	-0.626246
63540	08/08/2018--11:15:00	33.46	135	0.450959	0.779793	-0.422173
63600	08/08/2018--11:16:00	33.49	91	0.374074	0.868887	-0.48048
63660	08/08/2018--11:17:00	33.49	52	0.18955	100.253	-0.08691
63720	08/08/2018--11:18:00	33.43	12	0.466336	0.794642	-0.43675
63780	08/08/2018--11:19:00	33.41	536	0.327943	107.677	-0.116063
63840	08/08/2018--11:20:00	33.27	547	0.281812	0.913433	-0.116063
63900	08/08/2018--11:21:00	33.12	654	0.220304	121.041	0.0151266
63960	08/08/2018--11:22:00	33.09	40	0.281812	0.972829	0.000549904
64020	08/08/2018--11:23:00	33.11	26	0.435582	0.854038	-0.34929
64080	08/08/2018--11:24:00	33.29	4	0.527844	0.82434	-0.30556
64140	08/08/2018--11:25:00	33.49	0	0.358697	0.854038	-0.407596
64200	08/08/2018--11:26:00	33.57	0	0.327943	0.95798	-0.0577567
64260	08/08/2018--11:27:00	33.45	1	0.450959	0.839189	-0.203523
64320	08/08/2018--11:28:00	33.41	11	0.450959	0.883736	-0.290983
64380	08/08/2018--11:29:00	33.4	7	0.281812	0.972829	-0.0286034
64440	08/08/2018--11:30:00	33.33	23	0.358697	0.868887	-0.39302
64500	08/08/2018--11:31:00	33.42	1	0.327943	0.972829	-0.0286034
64560	08/08/2018--11:32:00	33.42	0	0.358697	0.868887	-0.39302
64620	08/08/2018--11:33:00	33.5	31	0.512467	0.854038	-0.232677
64680	08/08/2018--11:34:00	33.27	41	0.327943	0.972829	-0.0286034
64740	08/08/2018--11:35:00	33.13	341	0.420205	0.898585	-0.451326
64800	08/08/2018--11:36:00	33.16	128	0.374074	0.82434	-0.451326
64860	08/08/2018--11:37:00	33.3	0	0.327943	0.868887	-0.43675
64920	08/08/2018--11:38:00	33.48	0	0.327943	0.868887	-0.422173
64980	08/08/2018--11:39:00	33.64	0	0.297189	0.868887	-0.43675
65040	08/08/2018--11:40:00	33.81	1	0.235681	0.868887	-0.509633
65100	08/08/2018--11:41:00	33.95	0	0.235681	0.868887	-0.495056
65160	08/08/2018--11:42:00	34.13	0	0.235681	0.854038	-0.48048
65220	08/08/2018--11:43:00	34.18	173	0.481713	0.928282	-0.290983
65280	08/08/2018--11:44:00	34.17	665	0.758499	131.435	-0.101487
65340	08/08/2018--11:45:00	33.88	576	0.34332	109.162	-0.0723334
65400	08/08/2018--11:46:00	33.59	241	0.450959	0.898585	-0.145217
65460	08/08/2018--11:47:00	33.33	356	0.251058	0.898585	-0.378443
65520	08/08/2018--11:48:00	33.4	29	0.312566	0.883736	-0.407596
65580	08/08/2018--11:49:00	33.59	16	0.34332	0.854038	-0.422173
65640	08/08/2018--11:50:00	33.69	2	0.404828	0.868887	-0.39302
65700	08/08/2018--11:51:00	33.75	5	0.404828	0.943131	0.000549904
65760	08/08/2018--11:52:00	33.57	0	0.420205	0.868887	-0.378443
65820	08/08/2018--11:53:00	33.6	0	0.420205	0.868887	-0.39302
65880	08/08/2018--11:54:00	33.71	0	0.389451	0.854038	-0.407596
65940	08/08/2018--11:55:00	33.81	1	0.435582	0.82434	-0.407596
66000	08/08/2018--11:56:00	33.79	4	0.49709	0.809491	-0.39302
66060	08/08/2018--11:57:00	33.65	10	0.312566	0.987678	0.0588565
66120	08/08/2018--11:58:00	33.51	0	0.251058	0.972829	0.0297032
66180	08/08/2018--11:59:00	33.37	19	0.450959	0.854038	-0.611669
66240	08/08/2018--12:00:00	33.39	107	0.527844	0.764944	-0.188947
66300	08/08/2018--12:01:00	33.49	147	0.604729	0.868887	-0.39302
66360	08/08/2018--12:02:00	33.56	596	0.327943	0.735246	-0.334713
66420	08/08/2018--12:03:00	33.73	329	0.34332	0.898585	-0.43675
66480	08/08/2018--12:04:00	33.88	22	0.312566	0.943131	-0.08691
66540	08/08/2018--12:05:00	33.87	36	0.327943	0.898585	-0.26183
66600	08/08/2018--12:06:00	33.93	124	0.266435	0.972829	-0.232677
66660	08/08/2018--12:07:00	33.9	91	0.235681	0.95798	-0.145217
66720	08/08/2018--12:08:00	33.87	137	0.374074	0.82434	-0.451326
66780	08/08/2018--12:09:00	33.88	109	0.49709	0.750095	-0.465903
66840	08/08/2018--12:10:00	33.91	116	0.450959	0.839189	-0.407596
66900	08/08/2018--12:11:00	33.93	146	0.235681	0.987678	-0.0723334
66960	08/08/2018--12:12:00	33.84	144	0.204927	0.972829	-0.0431801
67020	08/08/2018--12:13:00	34.02	75	0.358697	0.928282	-0.247253
67080	08/08/2018--12:14:00	34.04	212	0.65086	0.794642	-0.0286034
67140	08/08/2018--12:15:00	34.16	169	0.543221	0.839189	-0.378443
67200	08/08/2018--12:16:00	34.35	79	0.0665345	0.972829	-0.0723334
67260	08/08/2018--12:17:00	34.36	25	0.374074	0.868887	-0.407596
67320	08/08/2018--12:18:00	34.42	20	0.666237	0.839189	-0.101487
67380	08/08/2018--12:19:00	34.72	183	0.481713	0.6907	-0.0140267
67440	08/08/2018--12:20:00	35.18	795	-0.179497	0.467966	-0.276406
67500	08/08/2018--12:21:00	34.93	700	0.0665345	100.253	0.0588565
67560	08/08/2018--12:22:00	34.58	3	-0.102612	0.95798	0.0151266
67620	08/08/2018--12:23:00	34.37	459	0.0972885	0.854038	-0.39302
67680	08/08/2018--12:24:00	34.36	785	0.204927	0.987678	-0.407596
67740	08/08/2018--12:25:00	34.65	754	0.143419	0.928282	-0.34929
67800	08/08/2018--12:26:00	34.5	34	-0.0872353	0.928282	0.321236
67860	08/08/2018--12:27:00	34.31	41	0.18955	103.222	-0.101487
67920	08/08/2018--12:28:00	34.2	205	-0.133366	0.854038	-0.509633
67980	08/08/2018--12:29:00	34.12	91	0.143419	0.987678	0.0588565
68040	08/08/2018--12:30:00	34.04	366	0.49709	0.6907	-0.465903
68100	08/08/2018--12:31:00	33.96	16	0.0357806	0.972829	0.204623
68160	08/08/2018--12:32:00	33.88	0	-0.102612	0.987678	0.17547
68220	08/08/2018--12:33:00	33.8	0	0.00502658	0.95798	0.204623
68280	08/08/2018--12:34:00	33.75	7	0.0819115	0.987678	0.13174
68340	08/08/2018--12:35:00	33.71	21	-0.0257274	100.253	0.102586
68400	08/08/2018--12:36:00	33.68	5	-0.0257274	0.95798	0.0880098
68460	08/08/2018--12:37:00	33.67	0	0.0665345	101.738	-0.0286034
68520	08/08/2018--12:38:00	33.67	1	0.00502658	101.738	0.0442799
68580	08/08/2018--12:39:00	33.63	0	-0.0411044	100.253	0.0880098
68640	08/08/2018--12:40:00	33.62	0	-0.0103504	100.253	0.0880098
68700	08/08/2018--12:41:00	33.61	0	-0.0257274	0.987678	0.146316
68760	08/08/2018--12:42:00	33.61	0	-0.0564814	0.987678	0.160893
68820	08/08/2018--12:43:00	33.58	0	0.158796	0.987678	0.0734332
68880	08/08/2018--12:44:00	33.57	0	0.0204036	100.253	0.102586
68940	08/08/2018--12:45:00	33.54	1	-0.0103504	100.253	0.13174
69000	08/08/2018--12:46:00	33.56	3	0.696991	0.735246	-0.276406
69060	08/08/2018--12:47:00	33.6	182	0.204927	0.720397	-0.465903
69120	08/08/2018--12:48:00	33.55	493	0.481713	0.95798	-0.290983
69180	08/08/2018--12:49:00	33.58	333	0.128042	143.315	-0.39302
69240	08/08/2018--12:50:00	34.12	359	0.450959	0.95798	0.146316
69300	08/08/2018--12:51:00	34.64	160	0.34332	0.95798	-0.0723334
69360	08/08/2018--12:52:00	34.94	145	0.620106	0.839189	-0.0577567
69420	08/08/2018--12:53:00	35.21	55	0.466336	0.913433	-0.203523
69480	08/08/2018--12:54:00	35.22	114	0.420205	0.928282	-0.116063
69540	08/08/2018--12:55:00	35.14	218	0.251058	0.764944	-0.640823
69600	08/08/2018--12:56:00	35.02	54	0.389451	0.898585	-0.320136
69660	08/08/2018--12:57:00	34.99	404	0.34332	0.913433	-0.363866
69720	08/08/2018--12:58:00	35.17	227	0.235681	0.928282	-0.363866
69780	08/08/2018--12:59:00	35.36	9	0.358697	0.943131	-0.0723334
69840	08/08/2018--13:00:00	35.54	74	0.312566	0.913433	-0.363866
69900	08/08/2018--13:01:00	35.68	93	0.220304	0.987678	-0.640823
69960	08/08/2018--13:02:00	35.74	191	0.404828	0.898585	-0.34929
70020	08/08/2018--13:03:00	35.8	106	-0.809954	0.512512	0.335813
70080	08/08/2018--13:04:00	35.8	227	0.573975	0.854038	0.0588565
70140	08/08/2018--13:05:00	35.81	9	0.374074	0.82434	-0.465903
70200	08/08/2018--13:06:00	35.86	12	0.358697	0.898585	-0.276406
70260	08/08/2018--13:07:00	35.93	6	0.34332	0.868887	-0.407596
70320	08/08/2018--13:08:00	35.98	15	0.389451	0.883736	-0.334713
70380	08/08/2018--13:09:00	36.02	14	0.374074	0.898585	-0.407596
70440	08/08/2018--13:10:00	36.11	18	0.297189	0.854038	-0.465903
70500	08/08/2018--13:11:00	36.14	27	0.327943	0.809491	-0.538786
70560	08/08/2018--13:12:00	36.17	7	0.281812	0.854038	-0.509633
70620	08/08/2018--13:13:00	36.23	13	0.312566	0.82434	-0.553363
70680	08/08/2018--13:14:00	36.23	221	0.0204036	0.95798	-0.116063
70740	08/08/2018--13:15:00	36.21	114	0.358697	0.868887	-0.465903
70800	08/08/2018--13:16:00	36.12	279	0.450959	0.854038	-0.30556
70860	08/08/2018--13:17:00	35.9	10	0.374074	0.82434	-0.509633
70920	08/08/2018--13:18:00	35.69	10	0.558598	0.839189	-0.203523
70980	08/08/2018--13:19:00	35.53	12	0.527844	0.868887	-0.203523
71040	08/08/2018--13:20:00	35.4	27	0.389451	0.898585	-0.290983
71100	08/08/2018--13:21:00	35.28	44	0.450959	0.839189	-0.39302
71160	08/08/2018--13:22:00	35.18	7	0.435582	0.854038	-0.363866
71220	08/08/2018--13:23:00	35.14	16	0.466336	0.854038	-0.465903
71280	08/08/2018--13:24:00	35.14	9	0.543221	0.82434	-0.30556
71340	08/08/2018--13:25:00	35.17	24	0.281812	0.854038	-0.465903
71400	08/08/2018--13:26:00	35.13	18	0.466336	0.82434	-0.378443
71460	08/08/2018--13:27:00	35.05	8	0.543221	0.854038	-0.101487
71520	08/08/2018--13:28:00	34.95	44	0.34332	0.809491	-0.509633
71580	08/08/2018--13:29:00	34.91	20	0.312566	0.82434	-0.509633
71640	08/08/2018--13:30:00	34.88	26	0.327943	0.854038	-0.465903
71700	08/08/2018--13:31:00	34.82	35	0.435582	0.809491	-0.48048
71760	08/08/2018--13:32:00	34.78	53	0.34332	0.943131	-0.30556
71820	08/08/2018--13:33:00	34.71	73	0.466336	0.883736	-0.247253
71880	08/08/2018--13:34:00	34.66	52	0.174173	0.809491	-0.582516
71940	08/08/2018--13:35:00	34.65	16	0.297189	0.95798	-0.232677
72000	08/08/2018--13:36:00	34.63	1	0.158796	0.883736	-0.465903
72060	08/08/2018--13:37:00	34.63	10	0.34332	0.913433	-0.34929
72120	08/08/2018--13:38:00	34.61	10	0.34332	0.898585	-0.39302
72180	08/08/2018--13:39:00	34.58	53	0.558598	0.898585	-0.495056
72240	08/08/2018--13:40:00	34.58	24	0.297189	0.943131	-0.276406
72300	08/08/2018--13:41:00	34.57	15	0.358697	0.928282	-0.188947
72360	08/08/2018--13:42:00	34.52	31	0.18955	0.883736	-0.465903
72420	08/08/2018--13:43:00	34.48	128	0.143419	0.868887	-0.52421
72480	08/08/2018--13:44:00	34.54	165	0.112665	0.883736	-0.48048
72540	08/08/2018--13:45:00	34.68	50	0.34332	0.928282	-0.203523
72600	08/08/2018--13:46:00	34.78	131	0.281812	0.95798	-0.159793
72660	08/08/2018--13:47:00	34.8	18	0.251058	0.898585	0.0588565
72720	08/08/2018--13:48:00	34.79	113	0.420205	0.794642	-0.334713
72780	08/08/2018--13:49:00	34.74	461	0.420205	0.809491	-0.538786
72840	08/08/2018--13:50:00	34.65	72	0.0665345	0.82434	-0.56794
72900	08/08/2018--13:51:00	34.56	29	-0.0103504	0.794642	-0.611669
72960	08/08/2018--13:52:00	34.5	7	0.389451	0.883736	-0.30556
73020	08/08/2018--13:53:00	34.47	4	0.374074	0.898585	-0.30556
73080	08/08/2018--13:54:00	34.43	36	0.251058	0.868887	-0.52421
73140	08/08/2018--13:55:00	34.4	22	0.358697	0.883736	-0.363866
73200	08/08/2018--13:56:00	34.36	212	0.0665345	0.868887	-0.407596
73260	08/08/2018--13:57:00	34.36	266	0.404828	0.839189	-0.320136
73320	08/08/2018--13:58:00	34.36	205	0.0665345	0.913433	-0.334713
73380	08/08/2018--13:59:00	34.35	415	0.358697	0.898585	-0.30556
73440	08/08/2018--14:00:00	34.31	155	0.389451	0.928282	0.0297032
73500	08/08/2018--14:01:00	34.3	85	0.34332	0.883736	-0.407596
73560	08/08/2018--14:02:00	34.29	21	0.450959	0.868887	-0.30556
73620	08/08/2018--14:03:00	34.32	0	0.527844	0.82434	-0.320136
73680	08/08/2018--14:04:00	34.35	29	0.374074	0.868887	-0.48048
73740	08/08/2018--14:05:00	34.34	50	0.389451	0.839189	-0.451326
73800	08/08/2018--14:06:00	34.36	12	0.481713	0.839189	-0.363866
73860	08/08/2018--14:07:00	34.41	6	0.450959	0.868887	-0.30556
73920	08/08/2018--14:08:00	34.43	17	0.297189	0.82434	-0.56794
73980	08/08/2018--14:09:00	34.46	27	0.204927	0.839189	-0.538786
74040	08/08/2018--14:10:00	34.42	20	0.297189	0.913433	-0.363866
74100	08/08/2018--14:11:00	34.38	4	0.374074	0.898585	-0.276406
74160	08/08/2018--14:12:00	34.34	140	0.420205	0.913433	-0.17437
74220	08/08/2018--14:13:00	34.38	17	0.420205	0.868887	-0.320136
74280	08/08/2018--14:14:00	34.5	19	0.220304	0.987678	-0.203523
74340	08/08/2018--14:15:00	34.62	21	0.327943	0.913433	-0.39302
74400	08/08/2018--14:16:00	34.75	60	0.389451	0.913433	-0.247253
74460	08/08/2018--14:17:00	34.81	138	0.128042	0.854038	-0.538786
74520	08/08/2018--14:18:00	34.74	72	0.174173	0.987678	-0.26183
74580	08/08/2018--14:19:00	34.62	183	0.0357806	0.928282	-0.422173
74640	08/08/2018--14:20:00	34.56	144	0.374074	0.898585	-0.320136
74700	08/08/2018--14:21:00	34.54	12	0.297189	0.868887	-0.538786
74760	08/08/2018--14:22:00	34.52	8	0.404828	0.809491	-0.509633
74820	08/08/2018--14:23:00	34.55	24	0.404828	0.883736	-0.290983
74880	08/08/2018--14:24:00	34.57	3	0.558598	0.82434	-0.276406
74940	08/08/2018--14:25:00	34.59	14	0.420205	0.868887	-0.34929
75000	08/08/2018--14:26:00	34.58	11	0.327943	0.839189	-0.48048
75060	08/08/2018--14:27:00	34.61	6	0.420205	0.82434	-0.39302
75120	08/08/2018--14:28:00	34.6	10	0.297189	0.854038	-0.48048
75180	08/08/2018--14:29:00	34.61	6	0.327943	0.809491	-0.538786
75240	08/08/2018--14:30:00	34.63	19	0.327943	0.928282	-0.334713
75300	08/08/2018--14:31:00	34.64	4	0.251058	0.854038	-0.48048
75360	08/08/2018--14:32:00	34.65	14	0.220304	0.854038	-0.495056
75420	08/08/2018--14:33:00	34.65	19	0.389451	0.928282	-0.538786
75480	08/08/2018--14:34:00	34.66	29	0.34332	0.883736	-0.363866
75540	08/08/2018--14:35:00	34.66	40	0.404828	0.839189	-0.290983
75600	08/08/2018--14:36:00	34.62	333	0.358697	0.928282	-0.232677
75660	08/08/2018--14:37:00	34.63	21	0.466336	0.82434	-0.43675
75720	08/08/2018--14:38:00	34.69	0	0.435582	0.868887	-0.320136
75780	08/08/2018--14:39:00	34.77	16	0.543221	0.82434	-0.276406
75840	08/08/2018--14:40:00	34.84	18	0.481713	0.764944	-0.495056
75900	08/08/2018--14:41:00	34.88	5	0.389451	0.928282	-0.145217
75960	08/08/2018--14:42:00	34.94	16	0.450959	0.868887	-0.290983
76020	08/08/2018--14:43:00	34.98	4	0.481713	0.883736	-0.203523
76080	08/08/2018--14:44:00	35	7	0.358697	0.943131	-0.159793
76140	08/08/2018--14:45:00	35	13	0.527844	0.839189	-0.30556
76200	08/08/2018--14:46:00	35	3	0.34332	0.943131	-0.17437
76260	08/08/2018--14:47:00	35.04	90	0.450959	0.928282	-0.276406
76320	08/08/2018--14:48:00	35.04	102	0.235681	0.898585	-0.378443
76380	08/08/2018--14:49:00	34.97	74	0.604729	0.794642	-0.232677
76440	08/08/2018--14:50:00	34.89	56	0.358697	0.883736	-0.34929
76500	08/08/2018--14:51:00	34.87	14	0.358697	0.898585	-0.334713
76560	08/08/2018--14:52:00	34.82	14	0.358697	0.883736	-0.34929
76620	08/08/2018--14:53:00	34.75	278	0.0357806	0.839189	-0.56794
76680	08/08/2018--14:54:00	34.69	306	0.18955	103.222	-0.495056
76740	08/08/2018--14:55:00	34.72	399	0.512467	0.898585	-0.101487
76800	08/08/2018--14:56:00	34.84	321	-0.0718583	0.972829	-0.407596
76860	08/08/2018--14:57:00	35.02	123	0.204927	0.943131	-0.17437
76920	08/08/2018--14:58:00	35.13	302	0.158796	0.675851	-0.145217
76980	08/08/2018--14:59:00	35.17	98	0.620106	0.794642	0.160893
77040	08/08/2018--15:00:00	35.26	209	0.558598	0.794642	-0.334713
77100	08/08/2018--15:01:00	35.02	65	0.512467	0.898585	-0.0723334
77160	08/08/2018--15:02:00	34.73	54	0.251058	101.738	-0.145217
77220	08/08/2018--15:03:00	34.59	98	0.312566	0.809491	-0.582516
77280	08/08/2018--15:04:00	34.54	145	0.435582	0.972829	-0.626246
77340	08/08/2018--15:05:00	34.59	132	-0.410152	0.943131	0.204623
77400	08/08/2018--15:06:00	34.91	522	0.558598	0.809491	-0.290983
77460	08/08/2018--15:07:00	34.91	1	0.589352	0.735246	-0.378443
77520	08/08/2018--15:08:00	34.9	4	0.589352	0.809491	-0.290983
77580	08/08/2018--15:09:00	34.89	28	0.589352	0.839189	-0.0140267
77640	08/08/2018--15:10:00	34.8	87	0.235681	0.898585	-0.0286034
77700	08/08/2018--15:11:00	34.69	277	0.204927	0.987678	-0.0723334
77760	08/08/2018--15:12:00	34.58	35	0.358697	0.987678	-0.101487
77820	08/08/2018--15:13:00	34.53	180	0.374074	0.839189	-0.52421
77880	08/08/2018--15:14:00	34.48	112	0.420205	0.928282	-0.116063
77940	08/08/2018--15:15:00	34.44	69	0.251058	0.928282	-0.145217
78000	08/08/2018--15:16:00	34.48	66	0.420205	0.794642	-0.509633
78060	08/08/2018--15:17:00	34.59	40	0.404828	0.82434	-0.52421
78120	08/08/2018--15:18:00	34.65	147	0.281812	0.987678	-0.08691
78180	08/08/2018--15:19:00	34.64	22	0.404828	0.95798	-0.101487
78240	08/08/2018--15:20:00	34.59	108	0.481713	0.868887	-0.39302
78300	08/08/2018--15:21:00	34.61	72	0.158796	0.928282	-0.08691
78360	08/08/2018--15:22:00	34.64	86	0.589352	0.794642	-0.34929
78420	08/08/2018--15:23:00	34.66	11	0.420205	0.720397	-0.611669
78480	08/08/2018--15:24:00	34.7	47	0.712368	0.720397	0.000549904
78540	08/08/2018--15:25:00	34.75	166	0.281812	0.764944	-0.203523
78600	08/08/2018--15:26:00	34.84	648	0.297189	0.913433	-0.378443
78660	08/08/2018--15:27:00	34.94	223	0.251058	0.95798	-0.116063
78720	08/08/2018--15:28:00	35.13	69	0.0665345	100.253	0.000549904
78780	08/08/2018--15:29:00	35.46	65	0.327943	0.95798	-0.101487
78840	08/08/2018--15:30:00	35.45	122	0.420205	0.854038	-0.34929
78900	08/08/2018--15:31:00	35.36	0	0.435582	0.868887	-0.320136
78960	08/08/2018--15:32:00	35.34	0	0.466336	0.868887	-0.30556
79020	08/08/2018--15:33:00	35.39	0	0.420205	0.839189	-0.34929
79080	08/08/2018--15:34:00	35.43	0	0.466336	0.854038	-0.320136
79140	08/08/2018--15:35:00	35.49	0	0.466336	0.868887	-0.320136
79200	08/08/2018--15:36:00	35.48	29	0.758499	0.512512	-0.451326
79260	08/08/2018--15:37:00	35.41	3	0.758499	0.497663	-0.465903
79320	08/08/2018--15:38:00	35.39	0	0.758499	0.482815	-0.465903
79380	08/08/2018--15:39:00	35.4	1	0.773876	0.512512	-0.48048
79440	08/08/2018--15:40:00	35.45	4	0.835384	0.289778	-0.52421
79500	08/08/2018--15:41:00	35.56	0	0.820007	0.289778	-0.538786
79560	08/08/2018--15:42:00	35.66	1	0.820007	0.289778	-0.538786
79620	08/08/2018--15:43:00	35.71	2	0.835384	0.289778	-0.538786
79680	08/08/2018--15:44:00	35.77	0	0.820007	0.289778	-0.538786
79740	08/08/2018--15:45:00	35.82	0	0.80463	0.289778	-0.538786
79800	08/08/2018--15:46:00	35.85	0	0.820007	0.289778	-0.52421
79860	08/08/2018--15:47:00	35.88	0	0.820007	0.289778	-0.52421
79920	08/08/2018--15:48:00	35.91	0	0.835384	0.289778	-0.52421
79980	08/08/2018--15:49:00	35.96	1	0.835384	0.289778	-0.509633
80040	08/08/2018--15:50:00	36	1	0.835384	0.27493	-0.509633
80100	08/08/2018--15:51:00	36.04	3	0.820007	0.27493	-0.538786
80160	08/08/2018--15:52:00	36.05	0	0.820007	0.289778	-0.509633
80220	08/08/2018--15:53:00	36.07	0	0.835384	0.27493	-0.538786
80280	08/08/2018--15:54:00	36.1	2	0.835384	0.289778	-0.509633
80340	08/08/2018--15:55:00	36.13	0	0.835384	0.289778	-0.52421
80400	08/08/2018--15:56:00	36.14	1	0.80463	0.27493	-0.538786
80460	08/08/2018--15:57:00	36.15	1	0.835384	0.289778	-0.52421
80520	08/08/2018--15:58:00	36.17	3	0.835384	0.27493	-0.52421
80580	08/08/2018--15:59:00	36.18	1	0.835384	0.289778	-0.52421
80640	08/08/2018--16:00:00	36.19	0	0.835384	0.27493	-0.538786
80700	08/08/2018--16:01:00	36.19	1	0.835384	0.289778	-0.509633
80760	08/08/2018--16:02:00	36.22	0	0.835384	0.27493	-0.52421
80820	08/08/2018--16:03:00	36.2	1	0.820007	0.27493	-0.538786
80880	08/08/2018--16:04:00	36.23	2	0.835384	0.27493	-0.538786
80940	08/08/2018--16:05:00	36.23	2	0.835384	0.289778	-0.52421
81000	08/08/2018--16:06:00	36.21	2	0.835384	0.27493	-0.52421
81060	08/08/2018--16:07:00	36.24	1	0.820007	0.289778	-0.52421
81120	08/08/2018--16:08:00	36.22	0	0.80463	0.27493	-0.538786
81180	08/08/2018--16:09:00	36.23	0	0.820007	0.289778	-0.52421
81240	08/08/2018--16:10:00	36.24	0	0.820007	0.289778	-0.538786
81300	08/08/2018--16:11:00	36.23	0	0.80463	0.27493	-0.553363
81360	08/08/2018--16:12:00	36.23	0	0.80463	0.289778	-0.538786
81420	08/08/2018--16:13:00	36.23	0	0.80463	0.289778	-0.553363
81480	08/08/2018--16:14:00	36.22	0	0.820007	0.289778	-0.538786
81540	08/08/2018--16:15:00	36.23	0	0.820007	0.27493	-0.52421
81600	08/08/2018--16:16:00	36.21	0	0.80463	0.27493	-0.553363
81660	08/08/2018--16:17:00	36.23	0	0.80463	0.27493	-0.553363
81720	08/08/2018--16:18:00	36.21	0	0.80463	0.27493	-0.553363
81780	08/08/2018--16:19:00	36.22	0	0.820007	0.27493	-0.538786
81840	08/08/2018--16:20:00	36.2	0	0.820007	0.27493	-0.553363
81900	08/08/2018--16:21:00	36.2	0	0.80463	0.27493	-0.553363
81960	08/08/2018--16:22:00	36.19	0	0.820007	0.27493	-0.538786
82020	08/08/2018--16:23:00	36.21	0	0.80463	0.0373467	-0.626246
82080	08/08/2018--16:24:00	36.18	0	0.820007	0.245232	-0.56794
82140	08/08/2018--16:25:00	36.16	0	0.820007	0.245232	-0.56794
82200	08/08/2018--16:26:00	36.13	0	0.820007	0.230383	-0.582516
82260	08/08/2018--16:27:00	36.13	0	0.820007	0.245232	-0.56794
82320	08/08/2018--16:28:00	36.1	0	0.820007	0.260081	-0.52421
82380	08/08/2018--16:29:00	36.1	0	0.80463	0.245232	-0.582516
82440	08/08/2018--16:30:00	36.09	0	0.820007	0.245232	-0.538786
82500	08/08/2018--16:31:00	36.08	0	0.820007	0.245232	-0.538786
82560	08/08/2018--16:32:00	36.06	1	0.820007	0.260081	-0.538786
82620	08/08/2018--16:33:00	36.02	2	0.850761	0.245232	-0.52421
82680	08/08/2018--16:34:00	35.95	74	0.435582	0.809491	-0.465903
82740	08/08/2018--16:35:00	35.67	1	0.374074	0.868887	-0.378443
82800	08/08/2018--16:36:00	35.61	2	0.558598	0.794642	-0.334713
82860	08/08/2018--16:37:00	35.63	1	0.604729	0.779793	-0.320136
82920	08/08/2018--16:38:00	35.66	0	0.0511575	0.883736	-0.495056
82980	08/08/2018--16:39:00	35.67	3	0.0357806	0.868887	-0.509633
83040	08/08/2018--16:40:00	35.7	2	0.0819115	0.868887	-0.509633
83100	08/08/2018--16:41:00	35.74	1	0.512467	0.854038	-0.247253
83160	08/08/2018--16:42:00	35.76	0	0.573975	0.750095	-0.39302
83220	08/08/2018--16:43:00	35.77	0	0.435582	0.809491	-0.451326
83280	08/08/2018--16:44:00	35.77	0	0.466336	0.794642	-0.43675
83340	08/08/2018--16:45:00	35.77	19	0.635483	0.764944	-0.247253
83400	08/08/2018--16:46:00	35.61	3	0.312566	0.839189	-0.465903
83460	08/08/2018--16:47:00	35.36	274	0.327943	0.898585	-0.13064
83520	08/08/2018--16:48:00	35.2	582	0.158796	0.928282	-0.0431801
83580	08/08/2018--16:49:00	35.07	408	0.235681	0.868887	-0.320136
83640	08/08/2018--16:50:00	34.99	50	0.312566	0.809491	-0.495056
83700	08/08/2018--16:51:00	35.07	87	0.34332	0.750095	-0.626246
83760	08/08/2018--16:52:00	35.14	135	0.281812	0.809491	-0.611669
83820	08/08/2018--16:53:00	35.2	22	0.389451	0.794642	-0.495056
83880	08/08/2018--16:54:00	35.25	228	0.327943	0.794642	-0.495056
83940	08/08/2018--16:55:00	35.3	81	0.420205	0.928282	-0.188947
84000	08/08/2018--16:56:00	35.29	9	0.281812	0.972829	0.102586
84060	08/08/2018--16:57:00	35.37	21	0.34332	0.943131	-0.0431801
84120	08/08/2018--16:58:00	35.32	96	0.589352	0.82434	-0.34929
84180	08/08/2018--16:59:00	35.14	53	0.681614	0.705548	-0.290983
84240	08/08/2018--17:00:00	35.31	85	0.49709	0.943131	-0.116063
84300	08/08/2018--17:01:00	35.63	221	0.204927	0.972829	-0.465903
84360	08/08/2018--17:02:00	35.45	28	0.435582	0.898585	0.0151266
84420	08/08/2018--17:03:00	35.09	82	0.266435	0.898585	-0.39302
84480	08/08/2018--17:04:00	34.88	104	0.143419	0.854038	-0.509633
84540	08/08/2018--17:05:00	34.69	68	0.251058	0.883736	-0.407596
84600	08/08/2018--17:06:00	34.61	55	0.420205	0.839189	-0.43675
84660	08/08/2018--17:07:00	34.61	81	0.158796	0.82434	-0.582516
84720	08/08/2018--17:08:00	34.61	109	0.466336	0.750095	-0.407596
84780	08/08/2018--17:09:00	34.59	48	0.543221	0.839189	-0.145217
84840	08/08/2018--17:10:00	34.61	32	0.527844	0.839189	-0.26183
84900	08/08/2018--17:11:00	34.62	12	0.358697	0.943131	-0.13064
84960	08/08/2018--17:12:00	34.68	89	0.49709	0.883736	-0.101487
85020	08/08/2018--17:13:00	34.67	85	0.297189	0.854038	-0.582516
85080	08/08/2018--17:14:00	34.64	137	0.404828	0.928282	-0.26183
85140	08/08/2018--17:15:00	34.51	46	0.420205	0.898585	-0.2181
85200	08/08/2018--17:16:00	34.42	43	0.112665	0.854038	-0.538786
85260	08/08/2018--17:17:00	34.44	156	-0.0103504	0.95798	-0.30556
85320	08/08/2018--17:18:00	34.43	262	0.389451	0.839189	-0.465903
85380	08/08/2018--17:19:00	34.46	40	0.00502658	100.253	-0.0286034
85440	08/08/2018--17:20:00	34.46	101	0.604729	0.779793	-0.13064
85500	08/08/2018--17:21:00	34.65	524	0.251058	0.95798	-0.232677
85560	08/08/2018--17:22:00	34.92	101	0.251058	0.497663	-0.0723334
85620	08/08/2018--17:23:00	35.18	459	0.466336	0.868887	-0.26183
85680	08/08/2018--17:24:00	35.27	165	0.527844	0.839189	-0.159793
85740	08/08/2018--17:25:00	35	85	0.235681	0.883736	-0.422173
85800	08/08/2018--17:26:00	34.71	41	0.435582	0.764944	-0.538786
85860	08/08/2018--17:27:00	34.47	0	0.666237	0.675851	-0.407596
85920	08/08/2018--17:28:00	34.32	0	0.666237	0.661002	-0.422173
85980	08/08/2018--17:29:00	34.21	81	-0.0411044	100.253	0.0880098
86040	08/08/2018--17:30:00	34.11	20	0.758499	0.6907	-0.0723334
86100	08/08/2018--17:31:00	34.02	3	0.727745	0.735246	-0.2181
86160	08/08/2018--17:32:00	33.96	7	0.297189	0.82434	-0.52421
86220	08/08/2018--17:33:00	33.98	10	0.00502658	0.928282	-0.378443
86280	08/08/2018--17:34:00	34.01	6	-0.0872353	0.943131	-0.334713
86340	08/08/2018--17:35:00	34.01	13	0.0819115	0.705548	-0.728283
86400	08/08/2018--17:36:00	34.05	0	0.0819115	0.705548	-0.728283
86460	08/08/2018--17:37:00	34.12	40	0.297189	0.95798	-0.17437
86520	08/08/2018--17:38:00	33.99	8	0.49709	0.839189	-0.276406
86580	08/08/2018--17:39:00	33.9	9	0.435582	0.764944	-0.52421
86640	08/08/2018--17:40:00	33.98	0	0.481713	0.735246	-0.52421
86700	08/08/2018--17:41:00	34.01	10	0.235681	0.868887	-0.48048
86760	08/08/2018--17:42:00	34.01	8	0.297189	0.943131	-0.290983
86820	08/08/2018--17:43:00	34.06	3	0.404828	0.883736	-0.334713
86880	08/08/2018--17:44:00	34.02	40	0.80463	0.616455	-0.203523
86940	08/08/2018--17:45:00	33.93	74	0.450959	0.883736	-0.232677
87000	08/08/2018--17:46:00	33.85	99	0.00502658	0.95798	0.277506
87060	08/08/2018--17:47:00	33.86	146	0.358697	0.82434	-0.334713
87120	08/08/2018--17:48:00	33.83	58	0.327943	0.883736	-0.465903
87180	08/08/2018--17:49:00	34	51	0.266435	0.868887	-0.495056
87240	08/08/2018--17:50:00	34.34	32	0.235681	0.883736	-0.451326
87300	08/08/2018--17:51:00	34.44	148	0.0357806	0.943131	-0.422173
87360	08/08/2018--17:52:00	34.22	25	0.374074	0.779793	-0.538786
87420	08/08/2018--17:53:00	34.07	0	0.34332	0.720397	-0.640823
87480	08/08/2018--17:54:00	33.97	3	0.281812	0.512512	-0.844896
87540	08/08/2018--17:55:00	33.96	27	0.881515	0.467966	-0.232677
87600	08/08/2018--17:56:00	33.92	0	0.896892	0.497663	-0.247253
87660	08/08/2018--17:57:00	33.87	10	0.850761	0.453117	-0.30556
87720	08/08/2018--17:58:00	33.81	1	0.850761	0.438268	-0.34929
87780	08/08/2018--17:59:00	33.74	0	0.850761	0.54221	-0.203523
87840	08/08/2018--18:00:00	33.69	0	0.866138	0.438268	-0.320136
87900	08/08/2018--18:01:00	33.63	0	0.850761	0.453117	-0.34929
87960	08/08/2018--18:02:00	33.59	14	0.850761	0.438268	-0.34929
88020	08/08/2018--18:03:00	33.51	1	0.80463	0.616455	-0.159793
88080	08/08/2018--18:04:00	33.49	3	0.896892	0.438268	-0.276406
88140	08/08/2018--18:05:00	33.42	1	0.866138	0.378872	-0.34929
88200	08/08/2018--18:06:00	33.38	16	0.881515	0.378872	-0.363866
88260	08/08/2018--18:07:00	33.38	28	0.573975	0.839189	0.146316
88320	08/08/2018--18:08:00	33.47	4	0.573975	0.82434	0.204623
88380	08/08/2018--18:09:00	33.51	19	0.743122	0.6907	-0.145217
88440	08/08/2018--18:10:00	33.45	38	0.620106	0.764944	-0.320136
88500	08/08/2018--18:11:00	33.36	6	0.573975	0.794642	-0.334713
88560	08/08/2018--18:12:00	33.3	0	0.620106	0.750095	-0.34929
88620	08/08/2018--18:13:00	33.24	1	0.65086	0.705548	-0.378443
88680	08/08/2018--18:14:00	33.17	5	0.866138	0.497663	-0.26183
88740	08/08/2018--18:15:00	33.17	8	0.973777	0.245232	-0.320136
88800	08/08/2018--18:16:00	33.25	92	0.835384	0.571908	-0.101487
88860	08/08/2018--18:17:00	33.38	0	0.743122	0.705548	-0.0431801
88920	08/08/2018--18:18:00	33.38	0	0.743122	0.720397	-0.0140267
88980	08/08/2018--18:19:00	33.43	0	0.666237	0.779793	0.000549904
89040	08/08/2018--18:20:00	33.54	170	0.251058	0.95798	-0.276406
89100	08/08/2018--18:21:00	33.94	177	0.34332	0.868887	-0.422173
89160	08/08/2018--18:22:00	33.84	1	0.620106	0.6907	-0.43675
89220	08/08/2018--18:23:00	33.74	0	0.620106	0.705548	-0.422173
89280	08/08/2018--18:24:00	33.75	0	0.620106	0.6907	-0.43675
89340	08/08/2018--18:25:00	33.77	0	0.635483	0.675851	-0.43675
89400	08/08/2018--18:26:00	33.8	0	0.65086	0.661002	-0.43675
89460	08/08/2018--18:27:00	33.84	0	0.65086	0.646153	-0.451326
89520	08/08/2018--18:28:00	33.85	4	0.881515	0.40857	-0.334713
89580	08/08/2018--18:29:00	33.87	0	0.881515	0.40857	-0.320136
89640	08/08/2018--18:30:00	33.83	0	0.881515	0.40857	-0.30556
89700	08/08/2018--18:31:00	33.79	0	0.881515	0.40857	-0.320136
89760	08/08/2018--18:32:00	33.77	13	0.0665345	0.972829	-0.0140267
89820	08/08/2018--18:33:00	33.73	43	0.450959	0.898585	0.0734332
89880	08/08/2018--18:34:00	33.69	5	0.481713	0.868887	-0.26183
89940	08/08/2018--18:35:00	33.64	74	0.281812	0.794642	-0.159793
90000	08/08/2018--18:36:00	34	355	0.435582	0.987678	-0.290983
90060	08/08/2018--18:37:00	34.38	264	0.450959	0.868887	-0.13064
90120	08/08/2018--18:38:00	34.51	159	0.420205	0.6907	-0.34929
90180	08/08/2018--18:39:00	34.56	106	0.0819115	0.854038	-0.34929
90240	08/08/2018--18:40:00	34.51	324	0.543221	0.557059	-0.655399
90300	08/08/2018--18:41:00	34.27	0	0.558598	0.586757	-0.626246
90360	08/08/2018--18:42:00	34.16	2	0.666237	0.735246	-0.290983
90420	08/08/2018--18:43:00	34.02	11	0.927646	0.141289	-0.407596
90480	08/08/2018--18:44:00	33.87	3	0.758499	0.289778	-0.611669
90540	08/08/2018--18:45:00	33.84	1	0.80463	0.319476	-0.538786
90600	08/08/2018--18:46:00	33.79	0	0.635483	0.27493	-0.757436
90660	08/08/2018--18:47:00	33.8	0	0.589352	0.289778	-0.786589
90720	08/08/2018--18:48:00	33.8	22	0.635483	0.764944	-0.247253
90780	08/08/2018--18:49:00	33.9	13	0.835384	0.527361	-0.276406
90840	08/08/2018--18:50:00	33.99	167	0.281812	0.943131	-0.0140267
90900	08/08/2018--18:51:00	33.99	84	0.174173	0.987678	-0.17437
90960	08/08/2018--18:52:00	33.96	5	0.220304	0.95798	-0.232677
91020	08/08/2018--18:53:00	33.95	0	0.251058	0.972829	-0.2181
91080	08/08/2018--18:54:00	33.93	106	0.174173	0.987678	-0.188947
91140	08/08/2018--18:55:00	33.88	2	0.18955	0.987678	-0.17437
91200	08/08/2018--18:56:00	33.95	107	0.220304	0.898585	-0.378443
91260	08/08/2018--18:57:00	34.02	125	0.327943	0.82434	-0.48048
91320	08/08/2018--18:58:00	34.07	30	0.358697	0.82434	-0.465903
91380	08/08/2018--18:59:00	34.14	76	0.158796	0.809491	-0.582516
91440	08/08/2018--19:00:00	34.16	90	0.420205	0.854038	-0.378443
91500	08/08/2018--19:01:00	34.35	150	0.327943	0.898585	-0.334713
91560	08/08/2018--19:02:00	34.49	350	0.235681	0.972829	-0.101487
91620	08/08/2018--19:03:00	34.59	60	0.204927	0.987678	-0.188947
91680	08/08/2018--19:04:00	34.65	196	0.251058	0.839189	-0.56794
91740	08/08/2018--19:05:00	34.71	308	0.143419	0.809491	-0.553363
91800	08/08/2018--19:06:00	34.75	748	0.18955	0.913433	-0.43675
91860	08/08/2018--19:07:00	34.7	203	0.0972885	0.883736	-0.56794
91920	08/08/2018--19:08:00	34.57	449	0.374074	0.512512	-0.26183
91980	08/08/2018--19:09:00	34.59	503	0.374074	0.809491	-0.0723334
92040	08/08/2018--19:10:00	34.6	177	0.358697	0.928282	-0.320136
92100	08/08/2018--19:11:00	34.79	369	0.758499	0.631304	-0.2181
92160	08/08/2018--19:12:00	34.98	308	0.773876	0.601606	-0.422173
92220	08/08/2018--19:13:00	35.12	320	0.49709	0.809491	-0.451326
92280	08/08/2018--19:14:00	35.28	435	0.34332	0.913433	-0.684553
92340	08/08/2018--19:15:00	35.48	366	0.266435	0.928282	-0.422173
92400	08/08/2018--19:16:00	35.25	359	0.143419	0.868887	-0.43675
92460	08/08/2018--19:17:00	35.21	321	0.18955	0.883736	-0.320136
92520	08/08/2018--19:18:00	35.34	305	0.0665345	0.854038	-0.56794
92580	08/08/2018--19:19:00	35.45	171	-0.364021	0.616455	-0.640823
92640	08/08/2018--19:20:00	35.4	350	0.281812	0.868887	-0.422173
92700	08/08/2018--19:21:00	35.44	445	0.512467	0.82434	-0.597093
92760	08/08/2018--19:22:00	35.54	268	0.435582	0.675851	-0.48048
92820	08/08/2018--19:23:00	35.61	285	0.543221	0.883736	-0.320136
92880	08/08/2018--19:24:00	35.66	311	-0.210251	0.557059	-0.772013
92940	08/08/2018--19:25:00	35.71	183	-0.0103504	0.972829	-0.188947
93000	08/08/2018--19:26:00	35.75	191	-0.133366	0.839189	-0.655399
93060	08/08/2018--19:27:00	35.84	242	-0.210251	0.6907	-0.640823
93120	08/08/2018--19:28:00	35.9	298	-0.241005	0.631304	-0.815743
93180	08/08/2018--19:29:00	35.91	428	0.0357806	0.482815	-0.830319
93240	08/08/2018--19:30:00	35.99	493	0.112665	0.6907	-0.34929
93300	08/08/2018--19:31:00	36.11	363	0.128042	0.794642	-0.0286034
93360	08/08/2018--19:32:00	36.14	618	0.450959	189.346	-0.0286034
93420	08/08/2018--19:33:00	36	401	0.281812	0.928282	-0.34929
93480	08/08/2018--19:34:00	35.77	100	0.481713	0.898585	-0.2181
93540	08/08/2018--19:35:00	35.57	74	0.466336	0.839189	-0.320136
93600	08/08/2018--19:36:00	35.45	10	0.374074	0.898585	-0.145217
93660	08/08/2018--19:37:00	35.4	62	0.404828	0.809491	-0.34929
93720	08/08/2018--19:38:00	35.31	110	0.635483	0.764944	-0.203523
93780	08/08/2018--19:39:00	35.23	115	0.358697	0.943131	0.0734332
93840	08/08/2018--19:40:00	35.16	85	0.374074	0.883736	-0.320136
93900	08/08/2018--19:41:00	35.14	146	0.543221	0.883736	-0.0577567
93960	08/08/2018--19:42:00	35.14	31	0.481713	0.913433	0.000549904
94020	08/08/2018--19:43:00	35.11	109	0.49709	0.883736	-0.101487
94080	08/08/2018--19:44:00	35.04	206	0.481713	0.868887	0.0151266
94140	08/08/2018--19:45:00	35	361	0.404828	0.928282	-0.0286034
94200	08/08/2018--19:46:00	34.94	255	0.327943	0.928282	-0.08691
94260	08/08/2018--19:47:00	34.94	266	0.312566	0.95798	-0.2181
94320	08/08/2018--19:48:00	34.89	247	0.49709	0.868887	-0.08691
94380	08/08/2018--19:49:00	34.87	185	0.543221	0.883736	0.000549904
94440	08/08/2018--19:50:00	34.86	101	0.404828	0.898585	-0.17437
94500	08/08/2018--19:51:00	34.84	124	0.49709	0.839189	-0.0140267
94560	08/08/2018--19:52:00	34.82	238	0.604729	0.779793	-0.56794
94620	08/08/2018--19:53:00	34.76	348	0.34332	0.750095	-0.116063
94680	08/08/2018--19:54:00	34.77	445	0.18955	0.750095	0.0151266
94740	08/08/2018--19:55:00	34.8	226	0.589352	0.764944	-0.08691
94800	08/08/2018--19:56:00	34.9	3	0.758499	0.631304	-0.17437
94860	08/08/2018--19:57:00	34.93	202	0.527844	0.883736	-0.101487
94920	08/08/2018--19:58:00	34.85	313	0.466336	0.928282	-0.0431801
94980	08/08/2018--19:59:00	34.72	310	0.512467	0.854038	-0.08691
95040	08/08/2018--20:00:00	34.62	91	0.435582	103.222	0.0588565
95100	08/08/2018--20:01:00	34.51	171	0.543221	0.868887	0.0151266
95160	08/08/2018--20:02:00	34.38	118	0.466336	103.222	-0.276406
95220	08/08/2018--20:03:00	34.23	301	0.543221	0.913433	-0.0286034
95280	08/08/2018--20:04:00	34.15	421	0.512467	0.868887	-0.159793
95340	08/08/2018--20:05:00	34.18	384	0.312566	0.868887	-0.34929
95400	08/08/2018--20:06:00	34.25	276	0.420205	0.839189	-0.13064
95460	08/08/2018--20:07:00	34.33	389	0.450959	0.898585	-0.0723334
95520	08/08/2018--20:08:00	34.36	372	0.49709	0.839189	-0.188947
95580	08/08/2018--20:09:00	34.38	277	0.543221	0.898585	-0.0577567
95640	08/08/2018--20:10:00	34.4	143	0.743122	0.928282	-0.159793
95700	08/08/2018--20:11:00	34.44	269	0.481713	0.913433	-0.145217
95760	08/08/2018--20:12:00	34.45	113	0.543221	0.987678	-0.159793
95820	08/08/2018--20:13:00	34.42	368	0.481713	0.779793	-0.08691
95880	08/08/2018--20:14:00	34.4	354	0.573975	0.750095	-0.34929
95940	08/08/2018--20:15:00	34.45	303	0.450959	0.913433	-0.08691
96000	08/08/2018--20:16:00	34.53	340	0.204927	0.854038	-0.0431801
96060	08/08/2018--20:17:00	34.42	502	-0.102612	0.750095	-0.34929
96120	08/08/2018--20:18:00	34.03	355	0.0511575	107.677	-0.232677
96180	08/08/2018--20:19:00	34.2	455	0.604729	0.868887	-0.145217
96240	08/08/2018--20:20:00	34.32	728	-122.513	-0.274481	0.0297032
96300	08/08/2018--20:21:00	33.99	268	0.235681	0.883736	-0.407596
96360	08/08/2018--20:22:00	33.7	328	-0.31789	0.750095	0.554463
96420	08/08/2018--20:23:00	33.91	297	0.0819115	0.913433	-0.553363
96480	08/08/2018--20:24:00	33.4	233	0.404828	0.854038	-0.626246
96540	08/08/2018--20:25:00	33.02	253	-0.456283	0.735246	-0.538786
96600	08/08/2018--20:26:00	32.65	372	0.543221	0.883736	-0.188947
96660	08/08/2018--20:27:00	32.72	127	-0.47166	103.222	-0.203523
96720	08/08/2018--20:28:00	32.96	199	0.204927	0.898585	-0.26183
96780	08/08/2018--20:29:00	33.06	200	0.389451	0.82434	-0.465903
96840	08/08/2018--20:30:00	33.29	307	0.358697	0.82434	-0.465903
96900	08/08/2018--20:31:00	33.53	166	0.235681	0.95798	-0.232677
96960	08/08/2018--20:32:00	33.69	272	0.34332	0.913433	-0.407596
97020	08/08/2018--20:33:00	33.84	457	-0.117989	0.616455	-0.553363
97080	08/08/2018--20:34:00	33.9	83	0.527844	0.735246	-0.495056
97140	08/08/2018--20:35:00	33.89	0	0.604729	0.750095	-0.334713
97200	08/08/2018--20:36:00	33.98	81	0.312566	0.809491	-0.232677
97260	08/08/2018--20:37:00	34	245	0.327943	0.987678	-0.101487
97320	08/08/2018--20:38:00	34.06	388	0.312566	0.928282	-0.48048
97380	08/08/2018--20:39:00	34.05	120	0.558598	0.750095	-0.422173
97440	08/08/2018--20:40:00	34.09	0	0.543221	0.779793	-0.39302
97500	08/08/2018--20:41:00	34.24	5	0.666237	0.764944	-0.145217
97560	08/08/2018--20:42:00	34.33	0	0.65086	0.779793	-0.101487
97620	08/08/2018--20:43:00	34.44	125	0.18955	109.162	-0.0286034
97680	08/08/2018--20:44:00	34.44	342	0.389451	0.779793	-0.553363
97740	08/08/2018--20:45:00	34.41	69	-0.194874	0.95798	0.204623
97800	08/08/2018--20:46:00	34.32	1	0.235681	0.987678	0.13174
97860	08/08/2018--20:47:00	34.22	0	0.18955	100.253	-0.145217
97920	08/08/2018--20:48:00	34.2	1	-0.148743	0.972829	0.17547
97980	08/08/2018--20:49:00	34.22	2	-0.16412	0.987678	0.13174
98040	08/08/2018--20:50:00	34.27	2	-0.133366	0.987678	0.146316
98100	08/08/2018--20:51:00	34.28	2	0.18955	0.95798	0.146316
98160	08/08/2018--20:52:00	34.28	4	-0.148743	0.972829	0.146316
98220	08/08/2018--20:53:00	34.26	4	0.743122	0.586757	-0.407596
98280	08/08/2018--20:54:00	34.29	0	0.512467	0.82434	-0.334713
98340	08/08/2018--20:55:00	34.36	4	0.620106	0.750095	-0.334713
98400	08/08/2018--20:56:00	34.44	2	0.620106	0.794642	-0.145217
98460	08/08/2018--20:57:00	34.49	0	0.65086	0.750095	-0.247253
98520	08/08/2018--20:58:00	34.57	0	0.604729	0.764944	-0.30556
98580	08/08/2018--20:59:00	34.63	2	0.696991	0.705548	-0.276406
98640	08/08/2018--21:00:00	34.71	4	0.696991	0.705548	-0.247253
98700	08/08/2018--21:01:00	34.79	5	0.727745	0.705548	-0.203523
98760	08/08/2018--21:02:00	34.86	1	0.712368	0.675851	-0.30556
98820	08/08/2018--21:03:00	34.91	2	0.696991	0.646153	-0.378443
98880	08/08/2018--21:04:00	34.98	1	0.635483	0.675851	-0.451326
98940	08/08/2018--21:05:00	35.06	0	0.65086	0.675851	-0.422173
99000	08/08/2018--21:06:00	35.16	1	0.681614	0.675851	-0.363866
99060	08/08/2018--21:07:00	35.21	1	0.558598	0.720397	-0.465903
99120	08/08/2018--21:08:00	35.29	0	0.773876	0.557059	-0.378443
99180	08/08/2018--21:09:00	35.3	30	0.0204036	101.738	0.000549904
99240	08/08/2018--21:10:00	35.07	2	-0.0103504	0.987678	0.13174
99300	08/08/2018--21:11:00	34.8	219	0.527844	0.764944	0.0734332
99360	08/08/2018--21:12:00	34.79	566	0.466336	0.794642	-0.101487
99420	08/08/2018--21:13:00	34.73	246	-0.133366	0.631304	-0.30556
99480	08/08/2018--21:14:00	34.68	143	0.358697	0.705548	-0.320136
99540	08/08/2018--21:15:00	34.61	600	0.374074	0.809491	-0.52421
99600	08/08/2018--21:16:00	34.66	25	-0.117989	0.987678	-0.116063
99660	08/08/2018--21:17:00	34.72	139	0.327943	0.898585	-0.39302
99720	08/08/2018--21:18:00	34.73	389	0.558598	0.601606	-0.378443
99780	08/08/2018--21:19:00	34.83	493	0.558598	0.809491	-0.495056
99840	08/08/2018--21:20:00	34.52	872	0.0357806	0.95798	-0.334713
99900	08/08/2018--21:21:00	34.19	736	0.512467	0.809491	-0.17437
99960	08/08/2018--21:22:00	33.97	618	-0.0103504	0.928282	-0.39302
100020	08/08/2018--21:23:00	33.93	180	-0.133366	0.987678	0.13174
100080	08/08/2018--21:24:00	33.82	0	-0.194874	100.253	0.160893
100140	08/08/2018--21:25:00	33.77	2	-0.16412	0.972829	0.17547
100200	08/08/2018--21:26:00	33.71	2	-0.148743	0.972829	0.160893
100260	08/08/2018--21:27:00	33.71	187	-0.825331	0.453117	0.17547
100320	08/08/2018--21:28:00	33.83	316	0.00502658	0.735246	-0.159793
100380	08/08/2018--21:29:00	33.86	105	0.0511575	0.943131	-0.422173
100440	08/08/2018--21:30:00	33.84	207	-0.148743	0.972829	0.190046
100500	08/08/2018--21:31:00	33.75	8	-0.179497	0.943131	0.233776
100560	08/08/2018--21:32:00	33.66	1	0.128042	0.987678	-0.145217
100620	08/08/2018--21:33:00	33.59	13	-0.16412	0.972829	0.17547
100680	08/08/2018--21:34:00	33.74	22	-0.117989	0.987678	0.17547
100740	08/08/2018--21:35:00	33.75	0	-0.0872353	0.95798	0.2192
100800	08/08/2018--21:36:00	33.75	5	-0.117989	0.972829	0.204623
100860	08/08/2018--21:37:00	33.74	5	-0.0564814	100.253	0.190046
100920	08/08/2018--21:38:00	33.68	2	-0.117989	0.972829	0.204623
100980	08/08/2018--21:39:00	33.71	340	0.527844	0.913433	-0.0577567
101040	08/08/2018--21:40:00	33.75	21	-0.0718583	0.95798	0.160893
101100	08/08/2018--21:41:00	33.78	0	-0.0718583	0.987678	0.117163
101160	08/08/2018--21:42:00	33.73	30	0.204927	106.192	-0.13064
101220	08/08/2018--21:43:00	33.46	0	-0.133366	0.972829	0.160893
101280	08/08/2018--21:44:00	33.23	13	0.00502658	100.253	0.0297032
101340	08/08/2018--21:45:00	33.02	8	-0.16412	0.928282	0.0297032
101400	08/08/2018--21:46:00	33.25	2	-0.117989	0.972829	0.146316
101460	08/08/2018--21:47:00	33.38	0	0.220304	0.987678	0.117163
101520	08/08/2018--21:48:00	33.23	4	-0.0872353	0.95798	0.190046
101580	08/08/2018--21:49:00	33	8	-0.225628	0.95798	0.17547
101640	08/08/2018--21:50:00	33.23	8	-0.148743	0.943131	0.0151266
101700	08/08/2018--21:51:00	33.34	8	-0.225628	0.95798	0.102586
101760	08/08/2018--21:52:00	33.36	3	-0.179497	0.972829	0.146316
101820	08/08/2018--21:53:00	33.45	7	-0.225628	0.95798	0.160893
101880	08/08/2018--21:54:00	33.46	5	-0.194874	0.972829	0.146316
101940	08/08/2018--21:55:00	33.45	3	-0.0872353	0.987678	0.160893
102000	08/08/2018--21:56:00	33.43	5	-0.194874	0.95798	0.190046
102060	08/08/2018--21:57:00	33.45	0	-0.0257274	0.987678	0.146316
102120	08/08/2018--21:58:00	33.39	45	0.128042	0.987678	0.0151266
102180	08/08/2018--21:59:00	33.29	49	-0.394775	0.898585	0.160893
102240	08/08/2018--22:00:00	33.25	422	0.128042	0.972829	-0.188947
102300	08/08/2018--22:01:00	33.27	378	-0.0257274	109.162	-0.30556
102360	08/08/2018--22:02:00	33.19	406	-0.594676	0.764944	0.0734332
102420	08/08/2018--22:03:00	33.01	449	-0.856085	0.378872	0.510733
102480	08/08/2018--22:04:00	32.8	429	0.358697	0.883736	-0.101487
102540	08/08/2018--22:05:00	32.79	3	-0.241005	0.943131	0.2192
102600	08/08/2018--22:06:00	32.69	0	-0.241005	0.943131	0.2192
102660	08/08/2018--22:07:00	32.64	5	-0.194874	0.943131	0.204623
102720	08/08/2018--22:08:00	32.63	0	-0.225628	0.987678	0.248353
102780	08/08/2018--22:09:00	32.59	1	-0.210251	0.95798	0.2192
102840	08/08/2018--22:10:00	32.58	2	-0.225628	0.913433	0.292083
102900	08/08/2018--22:11:00	32.59	0	-0.256382	0.943131	0.204623
102960	08/08/2018--22:12:00	32.57	0	-0.241005	0.943131	0.204623
103020	08/08/2018--22:13:00	32.59	2	0.635483	0.720397	-0.30556
103080	08/08/2018--22:14:00	32.54	113	0.312566	0.928282	0.13174
103140	08/08/2018--22:15:00	32.61	258	-0.763823	0.364023	0.452426
103200	08/08/2018--22:16:00	32.79	214	0.251058	0.82434	-0.247253
103260	08/08/2018--22:17:00	32.84	247	-0.133366	0.928282	0.13174
103320	08/08/2018--22:18:00	32.9	169	0.204927	0.883736	-0.509633
103380	08/08/2018--22:19:00	32.95	131	-0.0872353	0.95798	-0.34929
103440	08/08/2018--22:20:00	32.94	291	0.312566	0.913433	-0.334713
103500	08/08/2018--22:21:00	33	365	0.558598	0.601606	-0.08691
103560	08/08/2018--22:22:00	33.04	129	0.466336	0.82434	-0.320136
103620	08/08/2018--22:23:00	33.07	272	-0.0564814	0.928282	0.0297032
103680	08/08/2018--22:24:00	33.07	230	0.34332	0.943131	-0.538786
103740	08/08/2018--22:25:00	33.04	125	0.235681	0.854038	-0.48048
103800	08/08/2018--22:26:00	33.04	239	0.49709	0.987678	-0.334713
103860	08/08/2018--22:27:00	32.94	126	-0.225628	0.95798	0.160893
103920	08/08/2018--22:28:00	32.77	0	-0.225628	0.95798	0.160893
103980	08/08/2018--22:29:00	32.61	6	-0.16412	0.972829	0.146316
104040	08/08/2018--22:30:00	32.59	0	-0.102612	0.95798	0.102586
104100	08/08/2018--22:31:00	32.48	2	-0.179497	0.95798	0.204623
104160	08/08/2018--22:32:00	32.39	1	-0.241005	0.928282	0.233776
104220	08/08/2018--22:33:00	32.39	0	-0.271759	0.943131	0.160893
104280	08/08/2018--22:34:00	32.38	0	-0.287136	0.928282	0.233776
104340	08/08/2018--22:35:00	32.33	0	-0.241005	0.928282	0.2192
104400	08/08/2018--22:36:00	32.34	12	-0.210251	0.972829	0.17547
104460	08/08/2018--22:37:00	32.36	0	-0.194874	0.972829	0.17547
104520	08/08/2018--22:38:00	32.39	2	-0.241005	0.943131	0.190046
104580	08/08/2018--22:39:00	32.41	0	-0.256382	0.943131	0.190046
104640	08/08/2018--22:40:00	32.46	0	-0.287136	0.883736	0.321236
104700	08/08/2018--22:41:00	32.52	0	-0.179497	0.95798	0.204623
104760	08/08/2018--22:42:00	32.49	0	-0.0257274	100.253	-0.0723334
104820	08/08/2018--22:43:00	32.54	27	0.620106	0.809491	-0.188947
104880	08/08/2018--22:44:00	32.73	0	0.420205	0.839189	-0.407596
104940	08/08/2018--22:45:00	32.87	49	0.435582	0.809491	-0.43675
105000	08/08/2018--22:46:00	33.07	0	0.481713	0.794642	-0.43675
105060	08/08/2018--22:47:00	33.24	0	0.620106	0.735246	-0.34929
105120	08/08/2018--22:48:00	33.38	1	0.743122	0.675851	-0.247253
105180	08/08/2018--22:49:00	33.48	0	0.604729	0.750095	-0.34929
105240	08/08/2018--22:50:00	33.58	1	0.604729	0.750095	-0.378443
105300	08/08/2018--22:51:00	33.66	2	0.743122	0.586757	-0.407596
105360	08/08/2018--22:52:00	33.74	1	0.696991	0.631304	-0.39302
105420	08/08/2018--22:53:00	33.8	92	-0.364021	0.883736	-0.101487
105480	08/08/2018--22:54:00	33.57	265	0.466336	0.82434	-0.159793
105540	08/08/2018--22:55:00	33.45	331	0.266435	0.82434	0.0442799
105600	08/08/2018--22:56:00	33.38	404	0.128042	0.95798	-0.334713
105660	08/08/2018--22:57:00	33.41	73	0.174173	0.928282	-0.34929
105720	08/08/2018--22:58:00	33.43	79	0.466336	0.95798	0.000549904
105780	08/08/2018--22:59:00	33.43	104	0.158796	0.898585	-0.334713
105840	08/08/2018--23:00:00	33.48	220	0.220304	118.071	-0.334713
105900	08/08/2018--23:01:00	33.48	265	0.0204036	0.987678	-0.159793
105960	08/08/2018--23:02:00	33.34	0	0.143419	0.943131	0.30666
106020	08/08/2018--23:03:00	33.18	61	0.220304	100.253	-0.17437
106080	08/08/2018--23:04:00	33.12	408	-0.0411044	0.883736	-0.0723334
106140	08/08/2018--23:05:00	33.23	383	-0.502414	0.705548	-0.52421
106200	08/08/2018--23:06:00	33.4	228	0.0204036	0.95798	-0.334713
106260	08/08/2018--23:07:00	33.53	60	0.358697	0.883736	-0.0140267
106320	08/08/2018--23:08:00	33.66	217	0.251058	0.943131	-0.276406
106380	08/08/2018--23:09:00	33.91	103	0.435582	0.898585	-0.188947
106440	08/08/2018--23:10:00	34.35	96	0.0357806	0.794642	-0.363866
106500	08/08/2018--23:11:00	34.18	160	-0.0411044	0.95798	-0.407596
106560	08/08/2018--23:12:00	33.77	245	-104.061	0.245232	-0.26183
106620	08/08/2018--23:13:00	33.4	51	-0.809954	0.512512	0.277506
106680	08/08/2018--23:14:00	33.25	52	-0.717692	0.675851	0.233776
106740	08/08/2018--23:15:00	33.24	410	0.435582	0.289778	0.831419
106800	08/08/2018--23:16:00	33.33	20	0.773876	-0.437819	0.408696
106860	08/08/2018--23:17:00	33.61	6	0.896892	-0.333877	0.248353
106920	08/08/2018--23:18:00	33.68	19	-0.640807	0.6907	-0.320136
106980	08/08/2018--23:19:00	33.61	0	-0.671561	0.646153	-0.334713
107040	08/08/2018--23:20:00	33.56	0	-0.671561	0.646153	-0.334713
107100	08/08/2018--23:21:00	33.54	1	-0.686938	0.631304	-0.334713
107160	08/08/2018--23:22:00	33.53	1	-0.686938	0.631304	-0.334713
107220	08/08/2018--23:23:00	33.54	2	-0.671561	0.646153	-0.334713
107280	08/08/2018--23:24:00	33.54	0	-0.686938	0.631304	-0.334713
107340	08/08/2018--23:25:00	33.55	0	-0.671561	0.631304	-0.407596
107400	08/08/2018--23:26:00	33.58	9	-0.579299	0.557059	0.583616
107460	08/08/2018--23:27:00	33.58	0	-0.579299	0.557059	0.583616
107520	08/08/2018--23:28:00	33.6	0	-0.579299	0.557059	0.583616
107580	08/08/2018--23:29:00	33.62	0	-0.594676	0.557059	0.583616
107640	08/08/2018--23:30:00	33.66	0	-0.579299	0.557059	0.583616
107700	08/08/2018--23:31:00	33.66	0	-0.594676	0.54221	0.583616
107760	08/08/2018--23:32:00	33.73	0	-0.579299	0.557059	0.583616
107820	08/08/2018--23:33:00	33.76	0	-0.579299	0.557059	0.583616
107880	08/08/2018--23:34:00	33.79	0	-0.579299	0.557059	0.583616
107940	08/08/2018--23:35:00	33.83	0	-0.579299	0.557059	0.583616
108000	08/08/2018--23:36:00	33.86	0	-0.579299	0.557059	0.583616
108060	08/08/2018--23:37:00	33.92	0	-0.579299	0.557059	0.583616
108120	08/08/2018--23:38:00	33.93	0	-0.579299	0.557059	0.583616
108180	08/08/2018--23:39:00	33.97	0	-0.594676	0.557059	0.583616
108240	08/08/2018--23:40:00	34.03	0	-0.579299	0.557059	0.583616
108300	08/08/2018--23:41:00	34.05	0	-0.579299	0.557059	0.583616
108360	08/08/2018--23:42:00	34.1	0	-0.594676	0.557059	0.583616
108420	08/08/2018--23:43:00	34.13	0	-0.579299	0.557059	0.583616
108480	08/08/2018--23:44:00	34.16	0	-0.579299	0.557059	0.583616
108540	08/08/2018--23:45:00	34.17	0	-0.594676	0.557059	0.583616
108600	08/08/2018--23:46:00	34.2	0	-0.579299	0.557059	0.583616
108660	08/08/2018--23:47:00	34.2	0	-0.579299	0.557059	0.583616
108720	08/08/2018--23:48:00	34.24	0	-0.579299	0.54221	0.583616
108780	08/08/2018--23:49:00	34.26	0	-0.579299	0.557059	0.583616
108840	08/08/2018--23:50:00	34.28	0	-0.579299	0.557059	0.598193
108900	08/08/2018--23:51:00	34.29	0	-0.579299	0.557059	0.583616
108960	08/08/2018--23:52:00	34.3	0	-0.594676	0.557059	0.583616
109020	08/08/2018--23:53:00	34.31	0	-0.579299	0.557059	0.583616
109080	08/08/2018--23:54:00	34.33	0	-0.579299	0.557059	0.583616
109140	08/08/2018--23:55:00	34.32	0	-0.594676	0.557059	0.583616
109200	08/08/2018--23:56:00	34.34	0	-0.579299	0.557059	0.583616
109260	08/08/2018--23:57:00	34.33	0	-0.594676	0.557059	0.583616
109320	08/08/2018--23:58:00	34.32	0	-0.579299	0.557059	0.583616
109380	08/08/2018--23:59:00	34.31	0	-0.579299	0.557059	0.583616
109440	09/08/2018--00:00:00	34.31	0	-0.594676	0.54221	0.583616
109500	09/08/2018--00:01:00	34.32	0	-0.579299	0.557059	0.583616
109560	09/08/2018--00:02:00	34.32	0	-0.579299	0.557059	0.583616
109620	09/08/2018--00:03:00	34.3	0	-0.594676	0.557059	0.583616
109680	09/08/2018--00:04:00	34.34	0	-0.579299	0.557059	0.583616
109740	09/08/2018--00:05:00	34.33	0	-0.579299	0.557059	0.583616
109800	09/08/2018--00:06:00	34.37	8	-0.62543	0.6907	-0.290983
109860	09/08/2018--00:07:00	34.43	0	-0.62543	0.6907	-0.30556
109920	09/08/2018--00:08:00	34.47	0	-0.610053	0.705548	-0.30556
109980	09/08/2018--00:09:00	34.5	0	-0.62543	0.705548	-0.320136
110040	09/08/2018--00:10:00	34.53	0	-0.62543	0.705548	-0.30556
110100	09/08/2018--00:11:00	34.57	0	-0.62543	0.705548	-0.320136
110160	09/08/2018--00:12:00	34.59	0	-0.62543	0.705548	-0.320136
110220	09/08/2018--00:13:00	34.62	0	-0.610053	0.705548	-0.320136
110280	09/08/2018--00:14:00	34.64	0	-0.610053	0.705548	-0.320136
110340	09/08/2018--00:15:00	34.66	0	-0.610053	0.705548	-0.320136
110400	09/08/2018--00:16:00	34.66	0	-0.610053	0.705548	-0.334713
110460	09/08/2018--00:17:00	34.69	0	-0.610053	0.705548	-0.320136
110520	09/08/2018--00:18:00	34.71	0	-0.610053	0.705548	-0.320136
110580	09/08/2018--00:19:00	34.73	0	-0.610053	0.705548	-0.334713
110640	09/08/2018--00:20:00	34.73	0	-0.610053	0.705548	-0.334713
110700	09/08/2018--00:21:00	34.76	0	-0.610053	0.705548	-0.320136
110760	09/08/2018--00:22:00	34.78	0	-0.610053	0.705548	-0.334713
110820	09/08/2018--00:23:00	34.8	0	-0.610053	0.720397	-0.334713
110880	09/08/2018--00:24:00	34.79	0	-0.610053	0.705548	-0.334713
110940	09/08/2018--00:25:00	34.79	0	-0.610053	0.705548	-0.334713
111000	09/08/2018--00:26:00	34.78	0	-0.610053	0.705548	-0.334713
111060	09/08/2018--00:27:00	34.8	8	-0.610053	0.557059	0.539886
111120	09/08/2018--00:28:00	34.71	0	-0.610053	0.557059	0.539886
111180	09/08/2018--00:29:00	34.61	0	-0.610053	0.557059	0.539886
111240	09/08/2018--00:30:00	34.53	0	-0.610053	0.557059	0.539886
111300	09/08/2018--00:31:00	34.46	0	-0.610053	0.557059	0.539886
111360	09/08/2018--00:32:00	34.42	0	-0.610053	0.557059	0.539886
111420	09/08/2018--00:33:00	34.4	0	-0.610053	0.571908	0.539886
111480	09/08/2018--00:34:00	34.37	2	-0.640807	0.54221	0.539886
111540	09/08/2018--00:35:00	34.36	0	-0.62543	0.557059	0.539886
111600	09/08/2018--00:36:00	34.36	0	-0.62543	0.557059	0.554463
111660	09/08/2018--00:37:00	34.33	0	-0.62543	0.557059	0.539886
111720	09/08/2018--00:38:00	34.29	0	-0.62543	0.54221	0.554463
111780	09/08/2018--00:39:00	34.29	0	-0.62543	0.557059	0.539886
111840	09/08/2018--00:40:00	34.31	0	-0.62543	0.557059	0.539886
111900	09/08/2018--00:41:00	34.31	9	-0.7792	0.601606	-0.159793
111960	09/08/2018--00:42:00	34.28	0	-0.7792	0.586757	-0.17437
112020	09/08/2018--00:43:00	34.25	10	0.881515	-0.0072001	0.452426
112080	09/08/2018--00:44:00	34.23	0	0.743122	0.0818935	0.656499
112140	09/08/2018--00:45:00	34.21	0	0.758499	0.0818935	0.641923
112200	09/08/2018--00:46:00	34.2	1	0.743122	0.0818935	0.656499
112260	09/08/2018--00:47:00	34.19	0	0.743122	0.0818935	0.656499
112320	09/08/2018--00:48:00	34.17	0	0.758499	0.0818935	0.641923
112380	09/08/2018--00:49:00	34.18	1	0.743122	0.0818935	0.641923
112440	09/08/2018--00:50:00	34.17	1	0.743122	0.0818935	0.641923
112500	09/08/2018--00:51:00	34.14	0	0.758499	0.0818935	0.641923
112560	09/08/2018--00:52:00	34.14	1	0.743122	0.0818935	0.656499
112620	09/08/2018--00:53:00	34.13	0	0.758499	0.0818935	0.641923
112680	09/08/2018--00:54:00	34.14	1	0.743122	0.0818935	0.641923
112740	09/08/2018--00:55:00	34.13	0	0.758499	0.0818935	0.641923
112800	09/08/2018--00:56:00	34.12	0	0.758499	0.0818935	0.641923
112860	09/08/2018--00:57:00	34.13	0	0.758499	0.0818935	0.641923
112920	09/08/2018--00:58:00	34.14	1	0.758499	0.0818935	0.641923
112980	09/08/2018--00:59:00	34.13	2	0.743122	0.0818935	0.641923
113040	09/08/2018--01:00:00	34.12	0	0.743122	0.0818935	0.656499
113100	09/08/2018--01:01:00	34.14	0	0.758499	0.0818935	0.641923
113160	09/08/2018--01:02:00	34.13	2	0.743122	0.0818935	0.656499
113220	09/08/2018--01:03:00	34.12	0	0.743122	0.0670445	0.656499
113280	09/08/2018--01:04:00	34.13	1	0.743122	0.0670445	0.656499
113340	09/08/2018--01:05:00	34.13	1	0.758499	0.0818935	0.641923
113400	09/08/2018--01:06:00	34.13	1	0.743122	0.0818935	0.656499
113460	09/08/2018--01:07:00	34.14	1	0.758499	0.0670445	0.641923
113520	09/08/2018--01:08:00	34.14	0	0.758499	0.0818935	0.641923
113580	09/08/2018--01:09:00	34.16	2	0.989154	-0.022049	0.26293
113640	09/08/2018--01:10:00	34.23	27	0.49709	-0.185387	-0.844896
113700	09/08/2018--01:11:00	34.52	0	0.49709	-0.215085	-0.844896
113760	09/08/2018--01:12:00	34.77	0	0.0204036	0.0224978	-100.524
113820	09/08/2018--01:13:00	34.93	0	0.00502658	0.0373467	-100.524
113880	09/08/2018--01:14:00	35.04	0	0.00502658	0.0373467	-100.524
113940	09/08/2018--01:15:00	35.13	0	0.00502658	0.0373467	-100.524
114000	09/08/2018--01:16:00	35.2	0	0.00502658	0.0373467	-100.524
114060	09/08/2018--01:17:00	35.24	0	0.00502658	0.0224978	-101.982
114120	09/08/2018--01:18:00	35.32	0	0.00502658	0.0373467	-100.524
114180	09/08/2018--01:19:00	35.34	0	0.00502658	0.0373467	-100.524
114240	09/08/2018--01:20:00	35.4	0	0.00502658	0.0224978	-100.524
114300	09/08/2018--01:21:00	35.44	0	0.00502658	0.0373467	-100.524
114360	09/08/2018--01:22:00	35.48	0	0.00502658	0.0373467	-101.982
114420	09/08/2018--01:23:00	35.53	0	0.00502658	0.0373467	-100.524
114480	09/08/2018--01:24:00	35.57	0	0.00502658	0.0373467	-100.524
114540	09/08/2018--01:25:00	35.58	0	0.00502658	0.0373467	-101.982
114600	09/08/2018--01:26:00	35.62	0	0.00502658	0.0373467	-100.524
114660	09/08/2018--01:27:00	35.64	0	0.00502658	0.0373467	-100.524
114720	09/08/2018--01:28:00	35.67	0	0.00502658	0.0373467	-100.524
114780	09/08/2018--01:29:00	35.69	0	-0.0103504	0.0373467	-100.524
114840	09/08/2018--01:30:00	35.72	0	0.00502658	0.0373467	-101.982
114900	09/08/2018--01:31:00	35.73	0	0.00502658	0.0373467	-101.982
114960	09/08/2018--01:32:00	35.76	0	0.00502658	0.0224978	-100.524
115020	09/08/2018--01:33:00	35.79	0	-0.0103504	0.0373467	-100.524
115080	09/08/2018--01:34:00	35.8	0	0.00502658	0.0373467	-100.524
115140	09/08/2018--01:35:00	35.82	0	0.00502658	0.0373467	-100.524
115200	09/08/2018--01:36:00	35.86	0	0.00502658	0.0373467	-100.524
115260	09/08/2018--01:37:00	35.86	0	-0.0103504	0.0373467	-100.524
115320	09/08/2018--01:38:00	35.9	0	0.00502658	0.0373467	-100.524
115380	09/08/2018--01:39:00	35.9	0	0.00502658	0.0373467	-100.524
115440	09/08/2018--01:40:00	35.92	0	0.00502658	0.0373467	-100.524
115500	09/08/2018--01:41:00	35.94	0	-0.0103504	0.0373467	-100.524
115560	09/08/2018--01:42:00	35.95	0	0.00502658	0.0373467	-100.524
115620	09/08/2018--01:43:00	35.97	0	-0.0103504	0.0373467	-100.524
115680	09/08/2018--01:44:00	35.99	0	0.00502658	0.0373467	-100.524
115740	09/08/2018--01:45:00	36	0	0.00502658	0.0373467	-100.524
115800	09/08/2018--01:46:00	36.02	0	0.00502658	0.0373467	-100.524
115860	09/08/2018--01:47:00	36.03	0	0.00502658	0.0373467	-100.524
115920	09/08/2018--01:48:00	36.03	0	-0.0103504	0.0373467	-100.524
115980	09/08/2018--01:49:00	36.05	0	0.00502658	0.0373467	-100.524
116040	09/08/2018--01:50:00	36.05	0	0.00502658	0.0373467	-100.524
116100	09/08/2018--01:51:00	36.07	0	-0.0103504	0.0373467	-100.524
116160	09/08/2018--01:52:00	36.09	0	0.00502658	0.0373467	-100.524
116220	09/08/2018--01:53:00	36.11	0	0.00502658	0.0373467	-100.524
116280	09/08/2018--01:54:00	36.11	0	0.00502658	0.0373467	-100.524
116340	09/08/2018--01:55:00	36.11	0	-0.0103504	0.0373467	-100.524
116400	09/08/2018--01:56:00	36.13	0	-0.0103504	0.0373467	-100.524
116460	09/08/2018--01:57:00	36.13	0	-0.0103504	0.0373467	-101.982
116520	09/08/2018--01:58:00	36.14	0	-0.0103504	0.0373467	-100.524
116580	09/08/2018--01:59:00	36.16	0	-0.0103504	0.0224978	-101.982
116640	09/08/2018--02:00:00	36.16	0	0.00502658	0.0373467	-100.524
116700	09/08/2018--02:01:00	36.16	0	-0.0103504	0.0373467	-101.982
116760	09/08/2018--02:02:00	36.18	0	-0.0103504	0.0373467	-101.982
116820	09/08/2018--02:03:00	36.19	0	-0.0103504	0.0373467	-100.524
116880	09/08/2018--02:04:00	36.2	0	-0.0103504	0.0224978	-100.524
116940	09/08/2018--02:05:00	36.2	0	-0.0103504	0.0373467	-100.524
117000	09/08/2018--02:06:00	36.18	33	-0.702315	0.631304	0.26293
117060	09/08/2018--02:07:00	35.91	0	-0.702315	0.631304	0.277506
117120	09/08/2018--02:08:00	35.68	0	-0.671561	0.661002	0.26293
117180	09/08/2018--02:09:00	35.53	0	-0.686938	0.646153	0.277506
117240	09/08/2018--02:10:00	35.41	0	-0.702315	0.646153	0.277506
117300	09/08/2018--02:11:00	35.31	0	-0.702315	0.646153	0.277506
117360	09/08/2018--02:12:00	35.25	0	-0.686938	0.646153	0.277506
117420	09/08/2018--02:13:00	35.19	0	-0.686938	0.646153	0.277506
117480	09/08/2018--02:14:00	35.13	0	-0.702315	0.646153	0.277506
117540	09/08/2018--02:15:00	35.11	0	-0.686938	0.646153	0.292083
117600	09/08/2018--02:16:00	35.06	0	-0.686938	0.646153	0.292083
117660	09/08/2018--02:17:00	35.03	0	-0.686938	0.646153	0.277506
117720	09/08/2018--02:18:00	34.99	0	-0.686938	0.646153	0.292083
117780	09/08/2018--02:19:00	34.98	0	-0.686938	0.646153	0.292083
117840	09/08/2018--02:20:00	34.95	0	-0.686938	0.646153	0.277506
117900	09/08/2018--02:21:00	34.93	0	-0.686938	0.646153	0.292083
117960	09/08/2018--02:22:00	34.91	0	-0.686938	0.646153	0.277506
118020	09/08/2018--02:23:00	34.89	0	-0.686938	0.661002	0.248353
118080	09/08/2018--02:24:00	34.89	0	-0.671561	0.661002	0.248353
118140	09/08/2018--02:25:00	34.91	0	-0.686938	0.661002	0.248353
118200	09/08/2018--02:26:00	34.89	0	-0.671561	0.675851	0.248353
118260	09/08/2018--02:27:00	34.89	1	-0.671561	0.661002	0.26293
118320	09/08/2018--02:28:00	34.86	1	-0.686938	0.675851	0.26293
118380	09/08/2018--02:29:00	34.88	1	-0.686938	0.661002	0.26293
118440	09/08/2018--02:30:00	34.86	0	-0.794577	0.586757	0.0588565
118500	09/08/2018--02:31:00	34.84	0	-0.794577	0.586757	0.0588565
118560	09/08/2018--02:32:00	34.86	0	-0.794577	0.586757	0.0588565
118620	09/08/2018--02:33:00	34.83	0	-0.794577	0.586757	0.0588565
118680	09/08/2018--02:34:00	34.82	0	-0.794577	0.586757	0.0588565
118740	09/08/2018--02:35:00	34.81	0	-0.809954	0.586757	0.0588565
118800	09/08/2018--02:36:00	34.81	0	-0.794577	0.586757	0.0588565
118860	09/08/2018--02:37:00	34.78	0	-0.794577	0.571908	0.0588565
118920	09/08/2018--02:38:00	34.78	0	-0.794577	0.586757	0.0588565
118980	09/08/2018--02:39:00	34.75	0	-0.794577	0.586757	0.0588565
119040	09/08/2018--02:40:00	34.73	0	-0.794577	0.586757	0.0588565
119100	09/08/2018--02:41:00	34.75	0	-0.794577	0.586757	0.0588565
119160	09/08/2018--02:42:00	34.73	0	-0.794577	0.571908	0.0588565
119220	09/08/2018--02:43:00	34.72	9	0.604729	0.170987	0.773112
119280	09/08/2018--02:44:00	34.68	0	0.65086	0.141289	0.743959
119340	09/08/2018--02:45:00	34.66	0	0.65086	0.141289	0.743959
119400	09/08/2018--02:46:00	34.64	0	0.681614	0.0818935	0.714806
119460	09/08/2018--02:47:00	34.64	0	0.696991	0.0670445	0.714806
119520	09/08/2018--02:48:00	34.64	0	0.696991	0.0670445	0.700229
119580	09/08/2018--02:49:00	34.62	0	0.696991	0.0670445	0.700229
119640	09/08/2018--02:50:00	34.6	0	0.712368	0.0670445	0.700229
119700	09/08/2018--02:51:00	34.62	0	0.712368	0.0521956	0.685653
119760	09/08/2018--02:52:00	34.61	0	0.712368	0.0670445	0.685653
119820	09/08/2018--02:53:00	34.61	0	0.712368	0.0521956	0.700229
119880	09/08/2018--02:54:00	34.59	0	0.712368	0.0521956	0.700229
119940	09/08/2018--02:55:00	34.58	0	0.727745	0.0373467	0.685653
120000	09/08/2018--02:56:00	34.56	0	0.712368	0.0373467	0.685653
120060	09/08/2018--02:57:00	34.55	0	0.727745	0.0373467	0.685653
120120	09/08/2018--02:58:00	34.54	0	0.727745	0.0373467	0.685653
120180	09/08/2018--02:59:00	34.51	0	0.727745	0.0373467	0.685653
120240	09/08/2018--03:00:00	34.51	0	0.727745	0.0373467	0.671076
120300	09/08/2018--03:01:00	34.52	0	0.727745	0.0373467	0.685653
120360	09/08/2018--03:02:00	34.51	0	0.727745	0.0373467	0.671076
120420	09/08/2018--03:03:00	34.5	0	0.743122	0.0373467	0.671076
120480	09/08/2018--03:04:00	34.49	0	0.743122	0.0224978	0.656499
120540	09/08/2018--03:05:00	34.48	0	0.743122	0.0224978	0.671076
120600	09/08/2018--03:06:00	34.49	14	0.866138	-0.437819	-0.17437
120660	09/08/2018--03:07:00	34.53	0	0.866138	-0.437819	-0.17437
120720	09/08/2018--03:08:00	34.64	14	0.143419	0.0224978	-0.990662
120780	09/08/2018--03:09:00	34.85	0	0.143419	0.0373467	-0.990662
120840	09/08/2018--03:10:00	34.98	0	0.143419	0.0224978	-100.524
120900	09/08/2018--03:11:00	35.07	0	0.128042	0.0224978	-100.524
120960	09/08/2018--03:12:00	35.16	0	0.143419	0.0224978	-0.990662
121020	09/08/2018--03:13:00	35.22	0	0.128042	0.0224978	-100.524
121080	09/08/2018--03:14:00	35.29	0	0.128042	0.0224978	-100.524
121140	09/08/2018--03:15:00	35.35	0	0.128042	0.0373467	-100.524
121200	09/08/2018--03:16:00	35.41	0	0.128042	0.0224978	-100.524
121260	09/08/2018--03:17:00	35.45	0	0.128042	0.0224978	-0.990662
121320	09/08/2018--03:18:00	35.49	0	0.143419	0.0373467	-100.524
121380	09/08/2018--03:19:00	35.55	0	0.143419	0.0373467	-100.524
121440	09/08/2018--03:20:00	35.57	0	0.143419	0.0373467	-100.524
121500	09/08/2018--03:21:00	35.61	0	0.128042	0.0373467	-100.524
121560	09/08/2018--03:22:00	35.67	0	0.143419	0.0373467	-100.524
121620	09/08/2018--03:23:00	35.69	0	0.128042	0.0224978	-0.990662
121680	09/08/2018--03:24:00	35.72	0	0.128042	0.0373467	-0.990662
121740	09/08/2018--03:25:00	35.74	0	0.143419	0.0373467	-100.524
121800	09/08/2018--03:26:00	35.76	0	0.143419	0.0373467	-100.524
121860	09/08/2018--03:27:00	35.78	0	0.128042	0.0373467	-100.524
121920	09/08/2018--03:28:00	35.82	0	0.128042	0.0373467	-100.524
121980	09/08/2018--03:29:00	35.83	0	0.128042	0.0373467	-100.524
122040	09/08/2018--03:30:00	35.88	0	0.128042	0.0373467	-100.524
122100	09/08/2018--03:31:00	35.89	0	0.143419	0.0373467	-100.524
122160	09/08/2018--03:32:00	35.89	0	0.143419	0.0373467	-0.990662
122220	09/08/2018--03:33:00	35.93	0	0.112665	0.0373467	-100.524
122280	09/08/2018--03:34:00	35.94	0	0.112665	0.0373467	-100.524
122340	09/08/2018--03:35:00	35.96	0	0.112665	0.0373467	-100.524
122400	09/08/2018--03:36:00	35.97	0	0.112665	0.0373467	-100.524
122460	09/08/2018--03:37:00	36	0	0.0972885	0.0373467	-0.990662
122520	09/08/2018--03:38:00	36	0	-0.194874	0.0967424	-0.990662
122580	09/08/2018--03:39:00	36.02	1	-0.194874	0.0967424	-0.990662
122640	09/08/2018--03:40:00	36.03	2	-0.194874	0.0967424	-0.990662
122700	09/08/2018--03:41:00	36.05	1	-0.194874	0.0967424	-0.990662
122760	09/08/2018--03:42:00	36.07	0	-0.194874	0.0967424	-0.990662
122820	09/08/2018--03:43:00	36.07	0	-0.210251	0.0967424	-0.990662
122880	09/08/2018--03:44:00	36.02	9	-0.686938	0.557059	0.423273
122940	09/08/2018--03:45:00	35.77	0	-0.686938	0.54221	0.437849
123000	09/08/2018--03:46:00	35.54	0	-0.702315	0.557059	0.437849
123060	09/08/2018--03:47:00	35.36	0	-0.686938	0.557059	0.423273
123120	09/08/2018--03:48:00	35.24	0	-0.686938	0.557059	0.437849
123180	09/08/2018--03:49:00	35.14	0	-0.702315	0.557059	0.437849
123240	09/08/2018--03:50:00	35.09	0	-0.686938	0.557059	0.437849
123300	09/08/2018--03:51:00	35.02	0	-0.686938	0.557059	0.452426
123360	09/08/2018--03:52:00	34.96	0	-0.686938	0.557059	0.452426
123420	09/08/2018--03:53:00	34.91	0	-0.686938	0.557059	0.452426
123480	09/08/2018--03:54:00	34.89	0	-0.686938	0.557059	0.452426
123540	09/08/2018--03:55:00	34.85	0	-0.686938	0.557059	0.452426
123600	09/08/2018--03:56:00	34.82	0	-0.686938	0.557059	0.452426
123660	09/08/2018--03:57:00	34.79	0	-0.686938	0.557059	0.452426
123720	09/08/2018--03:58:00	34.77	0	-0.686938	0.557059	0.452426
123780	09/08/2018--03:59:00	34.76	0	-0.686938	0.557059	0.452426
123840	09/08/2018--04:00:00	34.73	0	-0.686938	0.557059	0.452426
123900	09/08/2018--04:01:00	34.69	0	-0.671561	0.54221	0.452426
123960	09/08/2018--04:02:00	34.69	0	-0.686938	0.557059	0.452426
124020	09/08/2018--04:03:00	34.66	0	-0.686938	0.616455	0.277506
124080	09/08/2018--04:04:00	34.68	17	-0.0872353	0.156138	-0.990662
124140	09/08/2018--04:05:00	34.76	0	-0.0872353	0.156138	-0.990662
124200	09/08/2018--04:06:00	34.86	0	-0.0872353	0.156138	-0.990662
124260	09/08/2018--04:07:00	34.94	0	-0.102612	0.156138	-0.990662
124320	09/08/2018--04:08:00	35.01	0	-0.102612	0.156138	-0.990662
124380	09/08/2018--04:09:00	35.09	0	-0.117989	0.170987	-0.990662
124440	09/08/2018--04:10:00	35.15	2	-0.117989	0.170987	-0.990662
124500	09/08/2018--04:11:00	35.21	0	-0.133366	0.170987	-0.990662
124560	09/08/2018--04:12:00	35.27	1	-0.133366	0.170987	-0.990662
124620	09/08/2018--04:13:00	35.34	1	-0.133366	0.170987	-0.990662
124680	09/08/2018--04:14:00	35.37	1	-0.133366	0.170987	-0.990662
124740	09/08/2018--04:15:00	35.42	0	-0.133366	0.170987	-0.976086
124800	09/08/2018--04:16:00	35.48	1	-0.133366	0.170987	-0.990662
124860	09/08/2018--04:17:00	35.5	0	-0.133366	0.170987	-0.990662
124920	09/08/2018--04:18:00	35.54	0	-0.133366	0.170987	-0.990662
124980	09/08/2018--04:19:00	35.59	2	-0.133366	0.170987	-0.990662
125040	09/08/2018--04:20:00	35.61	0	-0.133366	0.170987	-0.990662
125100	09/08/2018--04:21:00	35.65	1	-0.133366	0.170987	-0.990662
125160	09/08/2018--04:22:00	35.68	0	-0.133366	0.170987	-0.990662
125220	09/08/2018--04:23:00	35.69	1	-0.133366	0.170987	-0.990662
125280	09/08/2018--04:24:00	35.74	1	-0.133366	0.170987	-0.976086
125340	09/08/2018--04:25:00	35.76	1	-0.133366	0.170987	-0.990662
125400	09/08/2018--04:26:00	35.79	2	-0.133366	0.170987	-0.990662
125460	09/08/2018--04:27:00	35.83	1	-0.133366	0.170987	-0.990662
125520	09/08/2018--04:28:00	35.84	1	0.297189	-0.111143	-0.961509
125580	09/08/2018--04:29:00	35.86	0	0.297189	-0.111143	-0.946932
125640	09/08/2018--04:30:00	35.92	0	-0.0103504	0.156138	-100.524
125700	09/08/2018--04:31:00	35.92	0	0.00502658	0.156138	-0.990662
125760	09/08/2018--04:32:00	35.93	0	-0.0103504	0.141289	-100.524
125820	09/08/2018--04:33:00	35.95	0	-0.0103504	0.141289	-100.524
125880	09/08/2018--04:34:00	35.97	0	-0.348644	0.141289	-0.932356
125940	09/08/2018--04:35:00	35.98	0	-0.364021	0.156138	-0.932356
126000	09/08/2018--04:36:00	36	0	-0.379398	0.156138	-0.932356
126060	09/08/2018--04:37:00	36.04	0	-0.379398	0.156138	-0.917779
126120	09/08/2018--04:38:00	36.05	0	-0.394775	0.156138	-0.917779
126180	09/08/2018--04:39:00	36.06	0	-0.394775	0.156138	-0.917779
126240	09/08/2018--04:40:00	36.07	0	-0.0718583	0.0967424	-100.524
126300	09/08/2018--04:41:00	36.07	0	-0.0411044	0.0818935	-100.524
126360	09/08/2018--04:42:00	36.09	0	-0.0103504	0.0670445	-100.524
126420	09/08/2018--04:43:00	36.09	0	0.00502658	0.0521956	-101.982
126480	09/08/2018--04:44:00	36.11	0	0.0204036	0.0521956	-100.524
126540	09/08/2018--04:45:00	36.11	0	0.0204036	0.0521956	-100.524
126600	09/08/2018--04:46:00	36.12	0	0.0357806	0.0373467	-100.524
126660	09/08/2018--04:47:00	36.12	0	0.0357806	0.0521956	-100.524
126720	09/08/2018--04:48:00	36.13	0	0.0511575	0.0373467	-100.524
126780	09/08/2018--04:49:00	36.17	1	0.358697	-0.155689	-0.932356
126840	09/08/2018--04:50:00	36.19	0	-0.364021	0.12644	-0.932356
126900	09/08/2018--04:51:00	36.2	0	-0.364021	0.12644	-0.932356
126960	09/08/2018--04:52:00	36.23	0	-0.410152	0.141289	-0.903203
127020	09/08/2018--04:53:00	36.25	0	-0.410152	0.12644	-0.917779
127080	09/08/2018--04:54:00	36.26	0	-0.410152	0.12644	-0.917779
127140	09/08/2018--04:55:00	36.27	0	-0.410152	0.12644	-0.917779
127200	09/08/2018--04:56:00	36.29	0	-0.410152	0.12644	-0.917779
127260	09/08/2018--04:57:00	36.29	0	-0.410152	0.12644	-0.917779
127320	09/08/2018--04:58:00	36.31	0	-0.410152	0.12644	-0.917779
127380	09/08/2018--04:59:00	36.31	0	-0.410152	0.12644	-0.917779
127440	09/08/2018--05:00:00	36.32	0	-0.410152	0.12644	-0.903203
