# Supplementary material for: A randomized cross-over trial investigating differences in 24-h personal air and skin temperatures using wearable sensors between two climatologically contrasting settings
Source: Sci Rep. 2021 Nov 10;11:22020. doi: 10.1038/s41598-021-01180-y (PMC8580978; doi:10.1038/s41598-021-01180-y)
Supplement: Supplementary file 2 — Supplementary Data. [file 41598_2021_1180_MOESM2_ESM.zip › New folder/new/T31_S2new.csv]

Index	Date	Temperature	Activity	X-axis	Y-axis	Z-axis	Marker
55800	18/08/2018--05:00:00	34.5	0	0.669417	0.055612	0.71537
55860	18/08/2018--05:01:00	34.49	0	0.669417	0.0704561	0.71537
55920	18/08/2018--05:02:00	34.46	0	0.669417	0.055612	0.730035
55980	18/08/2018--05:03:00	34.47	0	0.669417	0.0704561	0.71537
56040	18/08/2018--05:04:00	34.48	0	0.669417	0.0704561	0.71537
56100	18/08/2018--05:05:00	34.46	0	0.669417	0.0704561	0.730035
56160	18/08/2018--05:06:00	34.48	0	0.669417	0.0704561	0.730035
56220	18/08/2018--05:07:00	34.47	0	0.669417	0.055612	0.71537
56280	18/08/2018--05:08:00	34.47	0	0.669417	0.0704561	0.71537
56340	18/08/2018--05:09:00	34.49	0	0.669417	0.0704561	0.71537
56400	18/08/2018--05:10:00	34.49	0	0.669417	0.0704561	0.71537
56460	18/08/2018--05:11:00	34.51	0	0.669417	0.0704561	0.730035
56520	18/08/2018--05:12:00	34.54	0	0.669417	0.0704561	0.71537
56580	18/08/2018--05:13:00	34.53	0	0.669417	0.0704561	0.730035
56640	18/08/2018--05:14:00	34.55	0	0.669417	0.055612	0.71537
56700	18/08/2018--05:15:00	34.56	0	0.669417	0.0704561	0.71537
56760	18/08/2018--05:16:00	34.58	0	0.669417	0.0704561	0.71537
56820	18/08/2018--05:17:00	34.61	0	0.953023	-0.167051	0.231415
56880	18/08/2018--05:18:00	34.59	0	0.699271	-0.552999	-0.457854
56940	18/08/2018--05:19:00	34.43	1	0.609711	0.0704561	0.774031
57000	18/08/2018--05:20:00	34.4	0	0.609711	0.0704561	0.774031
57060	18/08/2018--05:21:00	34.46	0	0.609711	0.0704561	0.774031
57120	18/08/2018--05:22:00	34.55	0	0.609711	0.0853003	0.774031
57180	18/08/2018--05:23:00	34.6	0	0.609711	0.0704561	0.774031
57240	18/08/2018--05:24:00	34.66	0	0.594784	0.0704561	0.774031
57300	18/08/2018--05:25:00	34.68	0	0.594784	0.0704561	0.774031
57360	18/08/2018--05:26:00	34.71	0	0.594784	0.0704561	0.774031
57420	18/08/2018--05:27:00	34.69	0	0.609711	0.0853003	0.788696
57480	18/08/2018--05:28:00	34.73	0	0.594784	0.0853003	0.788696
57540	18/08/2018--05:29:00	34.75	0	0.594784	0.0704561	0.788696
57600	18/08/2018--05:30:00	34.75	0	0.594784	0.0853003	0.774031
57660	18/08/2018--05:31:00	34.77	0	0.594784	0.0704561	0.788696
57720	18/08/2018--05:32:00	34.76	0	0.594784	0.0853003	0.774031
57780	18/08/2018--05:33:00	34.79	0	0.594784	0.0704561	0.788696
57840	18/08/2018--05:34:00	34.8	0	0.594784	0.0704561	0.788696
57900	18/08/2018--05:35:00	34.8	0	0.594784	0.0853003	0.788696
57960	18/08/2018--05:36:00	34.82	0	0.594784	0.0853003	0.788696
58020	18/08/2018--05:37:00	34.84	0	0.594784	0.0853003	0.788696
58080	18/08/2018--05:38:00	34.86	0	0.594784	0.0853003	0.788696
58140	18/08/2018--05:39:00	34.86	0	0.594784	0.0853003	0.788696
58200	18/08/2018--05:40:00	34.85	0	0.594784	0.0853003	0.788696
58260	18/08/2018--05:41:00	34.91	0	-0.330666	0.664223	0.642043
58320	18/08/2018--05:42:00	34.91	13	-0.644125	0.7236	0.143423
58380	18/08/2018--05:43:00	34.84	0	-0.659052	0.7236	0.158089
58440	18/08/2018--05:44:00	34.77	0	-0.659052	0.708755	0.158089
58500	18/08/2018--05:45:00	34.7	0	-0.659052	0.708755	0.158089
58560	18/08/2018--05:46:00	34.65	0	-0.644125	0.7236	0.158089
58620	18/08/2018--05:47:00	34.58	0	-0.659052	0.7236	0.158089
58680	18/08/2018--05:48:00	34.52	0	-0.659052	0.708755	0.158089
58740	18/08/2018--05:49:00	34.49	0	-0.659052	0.708755	0.158089
58800	18/08/2018--05:50:00	34.43	0	-0.659052	0.708755	0.172754
58860	18/08/2018--05:51:00	34.39	0	-0.659052	0.708755	0.158089
58920	18/08/2018--05:52:00	34.37	0	-0.659052	0.708755	0.172754
58980	18/08/2018--05:53:00	34.33	0	-0.659052	0.708755	0.172754
59040	18/08/2018--05:54:00	34.29	0	-0.659052	0.708755	0.172754
59100	18/08/2018--05:55:00	34.27	0	-0.659052	0.708755	0.172754
59160	18/08/2018--05:56:00	34.26	0	-0.659052	0.708755	0.172754
59220	18/08/2018--05:57:00	34.22	0	-0.659052	0.708755	0.172754
59280	18/08/2018--05:58:00	34.22	0	-0.659052	0.708755	0.172754
59340	18/08/2018--05:59:00	34.21	0	-0.659052	0.708755	0.172754
59400	18/08/2018--06:00:00	34.17	0	-0.659052	0.708755	0.158089
59460	18/08/2018--06:01:00	34.18	0	-0.659052	0.708755	0.172754
59520	18/08/2018--06:02:00	34.16	0	-0.659052	0.708755	0.172754
59580	18/08/2018--06:03:00	34.13	0	-0.673978	0.708755	0.172754
59640	18/08/2018--06:04:00	34.14	0	-0.673978	0.708755	0.158089
59700	18/08/2018--06:05:00	34.15	0	-0.673978	0.708755	0.172754
59760	18/08/2018--06:06:00	34.1	0	-0.659052	0.708755	0.172754
59820	18/08/2018--06:07:00	34.12	0	-0.659052	0.708755	0.172754
59880	18/08/2018--06:08:00	34.09	0	-0.659052	0.708755	0.172754
59940	18/08/2018--06:09:00	34.1	0	-0.659052	0.708755	0.172754
60000	18/08/2018--06:10:00	34.1	0	-0.659052	0.708755	0.172754
60060	18/08/2018--06:11:00	34.08	5	-0.211253	0.411872	0.891353
60120	18/08/2018--06:12:00	34.05	0	-0.196327	0.411872	0.876688
60180	18/08/2018--06:13:00	34.07	0	-0.196327	0.411872	0.891353
60240	18/08/2018--06:14:00	34.17	0	-0.196327	0.411872	0.876688
60300	18/08/2018--06:15:00	34.24	0	-0.196327	0.411872	0.876688
60360	18/08/2018--06:16:00	34.31	0	-0.196327	0.411872	0.891353
60420	18/08/2018--06:17:00	34.32	0	-0.106767	0.337651	0.950015
60480	18/08/2018--06:18:00	34.38	0	-0.211253	0.397028	0.891353
60540	18/08/2018--06:19:00	34.37	0	-0.211253	0.411872	0.876688
60600	18/08/2018--06:20:00	34.38	0	-0.211253	0.411872	0.891353
60660	18/08/2018--06:21:00	34.36	0	-0.211253	0.397028	0.876688
60720	18/08/2018--06:22:00	34.35	0	-0.211253	0.397028	0.891353
60780	18/08/2018--06:23:00	34.34	0	-0.211253	0.397028	0.891353
60840	18/08/2018--06:24:00	34.31	0	-0.22618	0.397028	0.876688
60900	18/08/2018--06:25:00	34.32	0	-0.211253	0.397028	0.891353
60960	18/08/2018--06:26:00	34.3	0	-0.211253	0.397028	0.876688
61020	18/08/2018--06:27:00	34.29	0	-0.211253	0.397028	0.891353
61080	18/08/2018--06:28:00	34.27	0	-0.211253	0.397028	0.876688
61140	18/08/2018--06:29:00	34.28	0	-0.211253	0.397028	0.891353
61200	18/08/2018--06:30:00	34.27	0	-0.211253	0.397028	0.891353
61260	18/08/2018--06:31:00	34.23	0	-0.211253	0.397028	0.891353
61320	18/08/2018--06:32:00	34.22	0	-0.22618	0.397028	0.891353
61380	18/08/2018--06:33:00	34.24	0	-0.22618	0.397028	0.891353
61440	18/08/2018--06:34:00	34.23	0	-0.211253	0.397028	0.891353
61500	18/08/2018--06:35:00	34.2	0	-0.330666	0.397028	0.847358
61560	18/08/2018--06:36:00	34.18	0	-0.345593	0.382184	0.862023
61620	18/08/2018--06:37:00	34.12	0	-0.345593	0.382184	0.847358
61680	18/08/2018--06:38:00	34.07	0	-0.345593	0.36734	0.862023
61740	18/08/2018--06:39:00	34.06	0	-0.345593	0.382184	0.847358
61800	18/08/2018--06:40:00	34.02	0	-0.345593	0.382184	0.862023
61860	18/08/2018--06:41:00	33.99	0	-0.345593	0.382184	0.847358
61920	18/08/2018--06:42:00	33.99	0	-0.345593	0.382184	0.847358
61980	18/08/2018--06:43:00	33.98	12	0.669417	0.0259236	0.730035
62040	18/08/2018--06:44:00	34.01	0	0.654491	0.0259236	0.730035
62100	18/08/2018--06:45:00	34	0	0.654491	0.0407678	0.730035
62160	18/08/2018--06:46:00	34.03	0	0.669417	0.0407678	0.71537
62220	18/08/2018--06:47:00	34.04	0	0.669417	0.0407678	0.71537
62280	18/08/2018--06:48:00	34.04	0	0.669417	0.0407678	0.730035
62340	18/08/2018--06:49:00	34.08	0	0.714197	0.0110795	0.686039
62400	18/08/2018--06:50:00	34.08	0	0.729124	0.0110795	0.656709
62460	18/08/2018--06:51:00	34.11	1	0.74405	0.0259236	0.656709
62520	18/08/2018--06:52:00	34.13	0	0.74405	0.0110795	0.656709
62580	18/08/2018--06:53:00	34.15	0	0.729124	0.0259236	0.656709
62640	18/08/2018--06:54:00	34.16	0	0.729124	0.0110795	0.656709
62700	18/08/2018--06:55:00	34.13	1	0.74405	0.0259236	0.642043
62760	18/08/2018--06:56:00	34.13	1	0.74405	0.0110795	0.642043
62820	18/08/2018--06:57:00	34.11	1	0.74405	0.0259236	0.642043
62880	18/08/2018--06:58:00	34.09	0	0.74405	0.0110795	0.642043
62940	18/08/2018--06:59:00	34.08	0	0.74405	0.0110795	0.642043
63000	18/08/2018--07:00:00	34.1	0	0.74405	0.0259236	0.642043
63060	18/08/2018--07:01:00	34.07	0	0.74405	0.0259236	0.642043
63120	18/08/2018--07:02:00	34.07	0	0.74405	0.0110795	0.642043
63180	18/08/2018--07:03:00	34.09	1	0.74405	0.0110795	0.642043
63240	18/08/2018--07:04:00	34.11	1	0.74405	0.0259236	0.642043
63300	18/08/2018--07:05:00	34.11	0	0.758977	0.0259236	0.642043
63360	18/08/2018--07:06:00	34.12	0	0.74405	0.0110795	0.656709
63420	18/08/2018--07:07:00	34.14	0	0.74405	0.0259236	0.642043
63480	18/08/2018--07:08:00	34.13	0	0.758977	0.0259236	0.642043
63540	18/08/2018--07:09:00	34.14	0	0.74405	0.0259236	0.642043
63600	18/08/2018--07:10:00	34.12	1	0.74405	0.0110795	0.656709
63660	18/08/2018--07:11:00	34.13	0	0.74405	0.0259236	0.642043
63720	18/08/2018--07:12:00	34.14	0	0.74405	0.0110795	0.642043
63780	18/08/2018--07:13:00	34.12	0	0.74405	0.0259236	0.642043
63840	18/08/2018--07:14:00	34.16	0	0.74405	0.0259236	0.642043
63900	18/08/2018--07:15:00	34.16	0	0.74405	0.0259236	0.642043
63960	18/08/2018--07:16:00	34.15	1	0.758977	0.0259236	0.642043
64020	18/08/2018--07:17:00	34.15	0	0.758977	0.0110795	0.627378
64080	18/08/2018--07:18:00	34.15	0	0.74405	0.0110795	0.642043
64140	18/08/2018--07:19:00	34.16	0	0.74405	0.0259236	0.642043
64200	18/08/2018--07:20:00	34.16	0	0.74405	0.0110795	0.642043
64260	18/08/2018--07:21:00	34.15	0	0.758977	0.0110795	0.642043
64320	18/08/2018--07:22:00	34.14	0	0.758977	0.0259236	0.642043
64380	18/08/2018--07:23:00	34.11	0	0.758977	0.0259236	0.627378
64440	18/08/2018--07:24:00	34.13	0	0.74405	0.0110795	0.642043
64500	18/08/2018--07:25:00	34.11	0	0.74405	0.0259236	0.642043
64560	18/08/2018--07:26:00	34.11	1	0.758977	0.0259236	0.642043
64620	18/08/2018--07:27:00	34.12	0	0.74405	0.0259236	0.642043
64680	18/08/2018--07:28:00	34.11	0	0.74405	0.0259236	0.642043
64740	18/08/2018--07:29:00	34.11	0	0.758977	0.0259236	0.642043
64800	18/08/2018--07:30:00	34.12	6	0.773904	-0.552999	-0.340531
64860	18/08/2018--07:31:00	34.01	0	0.639564	0.0407678	0.759366
64920	18/08/2018--07:32:00	33.88	2	-0.778465	0.61969	-0.135217
64980	18/08/2018--07:33:00	33.84	0	-0.763538	0.61969	-0.120552
65040	18/08/2018--07:34:00	33.86	0	-0.763538	0.61969	-0.120552
65100	18/08/2018--07:35:00	33.87	0	-0.763538	0.61969	-0.120552
65160	18/08/2018--07:36:00	33.91	0	-0.763538	0.61969	-0.120552
65220	18/08/2018--07:37:00	33.91	0	-0.763538	0.61969	-0.120552
65280	18/08/2018--07:38:00	33.96	0	-0.763538	0.61969	-0.120552
65340	18/08/2018--07:39:00	33.95	0	-0.763538	0.61969	-0.120552
65400	18/08/2018--07:40:00	33.98	0	-0.763538	0.61969	-0.120552
65460	18/08/2018--07:41:00	33.97	0	-0.763538	0.61969	-0.105886
65520	18/08/2018--07:42:00	34	1	-0.151547	0.382184	0.906019
65580	18/08/2018--07:43:00	33.96	0	-0.166473	0.382184	0.906019
65640	18/08/2018--07:44:00	33.92	0	-0.151547	0.382184	0.906019
65700	18/08/2018--07:45:00	33.89	0	-0.151547	0.397028	0.920684
65760	18/08/2018--07:46:00	33.88	0	-0.151547	0.382184	0.906019
65820	18/08/2018--07:47:00	33.88	0	-0.151547	0.382184	0.906019
65880	18/08/2018--07:48:00	33.86	0	-0.151547	0.382184	0.906019
65940	18/08/2018--07:49:00	33.84	0	-0.151547	0.382184	0.906019
66000	18/08/2018--07:50:00	33.84	0	-0.151547	0.382184	0.906019
66060	18/08/2018--07:51:00	33.83	0	-0.151547	0.382184	0.906019
66120	18/08/2018--07:52:00	33.82	0	-0.151547	0.382184	0.906019
66180	18/08/2018--07:53:00	33.82	0	-0.166473	0.382184	0.906019
66240	18/08/2018--07:54:00	33.8	0	-0.151547	0.382184	0.906019
66300	18/08/2018--07:55:00	33.8	0	-0.151547	0.382184	0.906019
66360	18/08/2018--07:56:00	33.81	0	-0.151547	0.382184	0.906019
66420	18/08/2018--07:57:00	33.79	0	-0.27096	0.500937	0.803362
66480	18/08/2018--07:58:00	33.65	8	-0.733685	0.649379	0.158089
66540	18/08/2018--07:59:00	33.64	5	0.848537	-0.137362	0.451395
66600	18/08/2018--08:00:00	33.55	0	0.669417	0.0110795	0.71537
66660	18/08/2018--08:01:00	33.39	2	0.74405	-0.0482972	0.627378
66720	18/08/2018--08:02:00	33.21	24	0.341032	-0.167051	-0.927143
66780	18/08/2018--08:03:00	33.15	42	-0.121694	0.827509	0.422064
66840	18/08/2018--08:04:00	33.19	100	0.251472	0.0407678	-0.971139
66900	18/08/2018--08:05:00	33.22	26	0.0723525	0.975951	0.202085
66960	18/08/2018--08:06:00	33.13	30	0.296252	0.961106	-0.0618906
67020	18/08/2018--08:07:00	32.99	308	0.0424993	0.990795	0.275411
67080	18/08/2018--08:08:00	32.96	0	0.176839	0.931418	0.348738
67140	18/08/2018--08:09:00	33.02	0	0.0872792	100.564	0.070097
67200	18/08/2018--08:10:00	33.04	138	-0.0470604	102.048	-0.237874
67260	18/08/2018--08:11:00	32.91	255	-0.1814	0.990795	-0.120552
67320	18/08/2018--08:12:00	32.85	59	0.296252	0.946262	0.231415
67380	18/08/2018--08:13:00	32.83	159	0.102206	0.946262	-0.296535
67440	18/08/2018--08:14:00	32.66	70	0.400738	0.842353	-0.413858
67500	18/08/2018--08:15:00	32.47	82	0.385812	0.931418	-0.0912212
67560	18/08/2018--08:16:00	32.41	49	0.550004	0.782976	-0.369862
67620	18/08/2018--08:17:00	32.43	0	0.520151	0.782976	-0.413858
67680	18/08/2018--08:18:00	32.52	0	0.445518	0.753288	-0.516515
67740	18/08/2018--08:19:00	32.61	0	0.430591	0.782976	-0.501849
67800	18/08/2018--08:20:00	32.68	0	0.430591	0.782976	-0.487184
67860	18/08/2018--08:21:00	32.75	18	-0.0918403	0.961106	0.275411
67920	18/08/2018--08:22:00	32.72	0	-0.106767	0.946262	0.290076
67980	18/08/2018--08:23:00	32.66	0	-0.106767	0.975951	0.260746
68040	18/08/2018--08:24:00	32.65	0	-0.106767	0.946262	0.275411
68100	18/08/2018--08:25:00	32.63	0	-0.121694	0.961106	0.275411
68160	18/08/2018--08:26:00	32.64	0	-0.106767	0.961106	0.246081
68220	18/08/2018--08:27:00	32.64	6	-0.121694	0.961106	0.246081
68280	18/08/2018--08:28:00	32.62	3	-0.151547	0.961106	0.260746
68340	18/08/2018--08:29:00	32.66	0	-0.13662	0.931418	0.348738
68400	18/08/2018--08:30:00	32.65	0	0.191765	0.975951	0.21675
68460	18/08/2018--08:31:00	32.62	0	-0.106767	0.946262	0.319407
68520	18/08/2018--08:32:00	32.6	0	-0.121694	0.961106	0.275411
68580	18/08/2018--08:33:00	32.59	0	-0.106767	0.961106	0.260746
68640	18/08/2018--08:34:00	32.59	0	-0.106767	0.961106	0.275411
68700	18/08/2018--08:35:00	32.65	1	-0.0918403	0.946262	0.290076
68760	18/08/2018--08:36:00	32.67	1	-0.106767	0.961106	0.275411
68820	18/08/2018--08:37:00	32.71	0	-0.121694	0.961106	0.290076
68880	18/08/2018--08:38:00	32.74	0	-0.106767	0.961106	0.246081
68940	18/08/2018--08:39:00	32.74	0	-0.0918403	0.975951	0.231415
69000	18/08/2018--08:40:00	32.72	0	-0.0918403	0.975951	0.231415
69060	18/08/2018--08:41:00	32.7	0	-0.106767	0.961106	0.275411
69120	18/08/2018--08:42:00	32.67	0	-0.0769137	0.961106	0.290076
69180	18/08/2018--08:43:00	32.64	0	-0.121694	0.975951	0.187419
69240	18/08/2018--08:44:00	32.64	0	-0.106767	0.975951	0.246081
69300	18/08/2018--08:45:00	32.66	0	0.0723525	0.946262	0.348738
69360	18/08/2018--08:46:00	32.63	256	-0.22618	0.90173	0.363403
69420	18/08/2018--08:47:00	32.69	5	-0.211253	0.916574	0.334072
69480	18/08/2018--08:48:00	32.71	16	-0.211253	0.931418	0.304742
69540	18/08/2018--08:49:00	32.73	0	0.102206	0.90173	0.422064
69600	18/08/2018--08:50:00	32.72	44	0.355958	0.946262	-0.164548
69660	18/08/2018--08:51:00	32.8	115	0.311178	0.990795	-0.0618906
69720	18/08/2018--08:52:00	32.74	242	0.311178	102.048	-0.0472253
69780	18/08/2018--08:53:00	32.68	300	0.579858	0.782976	0.21675
69840	18/08/2018--08:54:00	32.66	218	0.206692	0.975951	-0.208544
69900	18/08/2018--08:55:00	32.7	145	0.400738	0.946262	-0.120552
69960	18/08/2018--08:56:00	32.55	80	0.385812	0.872041	-0.399192
70020	18/08/2018--08:57:00	32.42	0	0.326105	0.886885	-0.399192
70080	18/08/2018--08:58:00	32.41	0	0.370885	0.90173	-0.325866
70140	18/08/2018--08:59:00	32.43	0	0.370885	0.872041	-0.399192
70200	18/08/2018--09:00:00	32.55	5	0.191765	0.886885	-0.457854
70260	18/08/2018--09:01:00	32.66	0	0.191765	0.90173	-0.457854
70320	18/08/2018--09:02:00	32.75	0	0.251472	0.872041	-0.487184
70380	18/08/2018--09:03:00	32.85	0	0.251472	0.857197	-0.501849
70440	18/08/2018--09:04:00	32.92	0	0.221619	0.872041	-0.472519
70500	18/08/2018--09:05:00	33.02	0	0.236545	0.872041	-0.487184
70560	18/08/2018--09:06:00	33.12	0	0.326105	0.872041	-0.428523
70620	18/08/2018--09:07:00	33.21	0	0.326105	0.857197	-0.443188
70680	18/08/2018--09:08:00	33.24	0	0.385812	0.827509	-0.443188
70740	18/08/2018--09:09:00	33.35	0	0.370885	0.827509	-0.457854
70800	18/08/2018--09:10:00	33.45	0	0.355958	0.857197	-0.428523
70860	18/08/2018--09:11:00	33.55	0	0.355958	0.857197	-0.428523
70920	18/08/2018--09:12:00	33.63	0	0.355958	0.857197	-0.428523
70980	18/08/2018--09:13:00	33.66	0	0.341032	0.886885	-0.399192
71040	18/08/2018--09:14:00	33.72	0	0.326105	0.886885	-0.399192
71100	18/08/2018--09:15:00	33.81	0	0.341032	0.872041	-0.413858
71160	18/08/2018--09:16:00	33.84	0	0.326105	0.872041	-0.428523
71220	18/08/2018--09:17:00	33.8	19	-0.121694	0.961106	0.260746
71280	18/08/2018--09:18:00	33.56	0	-0.121694	0.961106	0.275411
71340	18/08/2018--09:19:00	33.39	6	-0.166473	0.975951	0.304742
71400	18/08/2018--09:20:00	33.29	1	0.908243	0.18921	-0.340531
71460	18/08/2018--09:21:00	33.28	122	0.266399	0.931418	-0.135217
71520	18/08/2018--09:22:00	33.17	124	0.355958	0.827509	-0.457854
71580	18/08/2018--09:23:00	33.04	0	0.370885	0.812665	-0.487184
71640	18/08/2018--09:24:00	33.21	3	0.505225	0.738444	-0.501849
71700	18/08/2018--09:25:00	33.39	0	0.415665	0.7236	-0.575176
71760	18/08/2018--09:26:00	33.52	5	0.430591	0.79782	-0.457854
71820	18/08/2018--09:27:00	33.64	1	0.564931	0.708755	-0.487184
71880	18/08/2018--09:28:00	33.69	7	0.87839	0.471249	-0.164548
71940	18/08/2018--09:29:00	33.77	0	0.87839	0.486093	-0.164548
72000	18/08/2018--09:30:00	33.86	0	0.579858	0.753288	-0.384527
72060	18/08/2018--09:31:00	33.82	37	-0.22618	0.961106	-0.296535
72120	18/08/2018--09:32:00	33.63	159	-0.151547	0.946262	0.334072
72180	18/08/2018--09:33:00	33.45	5	-0.13662	0.916574	0.334072
72240	18/08/2018--09:34:00	33.38	88	0.460445	103.533	-0.00322944
72300	18/08/2018--09:35:00	33.29	574	0.132059	0.946262	-0.135217
72360	18/08/2018--09:36:00	33.31	729	0.117132	0.990795	-0.193878
72420	18/08/2018--09:37:00	33.31	124	0.132059	0.916574	0.114093
72480	18/08/2018--09:38:00	33.26	388	0.341032	0.990795	-0.223209
72540	18/08/2018--09:39:00	33.22	397	0.579858	0.975951	-0.0765559
72600	18/08/2018--09:40:00	33.18	340	0.490298	0.842353	-0.03256
72660	18/08/2018--09:41:00	33.18	256	0.460445	0.886885	-0.399192
72720	18/08/2018--09:42:00	33.52	273	0.0424993	0.975951	-0.223209
72780	18/08/2018--09:43:00	33.77	420	0.385812	0.946262	0.070097
72840	18/08/2018--09:44:00	33.76	181	0.236545	0.961106	0.070097
72900	18/08/2018--09:45:00	33.83	259	0.385812	0.886885	-0.135217
72960	18/08/2018--09:46:00	33.76	363	0.206692	102.048	-0.120552
73020	18/08/2018--09:47:00	33.66	409	0.221619	0.975951	-0.0765559
73080	18/08/2018--09:48:00	33.64	337	0.415665	0.842353	-0.00322944
73140	18/08/2018--09:49:00	33.58	172	0.311178	106.502	-0.0178947
73200	18/08/2018--09:50:00	33.57	267	0.132059	0.857197	0.070097
73260	18/08/2018--09:51:00	33.56	175	0.132059	0.975951	0.0407664
73320	18/08/2018--09:52:00	33.64	451	0.355958	0.812665	-0.120552
73380	18/08/2018--09:53:00	33.69	412	0.370885	0.931418	0.128758
73440	18/08/2018--09:54:00	33.82	379	-0.375446	102.048	0.187419
73500	18/08/2018--09:55:00	33.86	268	0.117132	0.975951	-0.0472253
73560	18/08/2018--09:56:00	33.86	458	0.296252	0.7236	-0.149882
73620	18/08/2018--09:57:00	33.79	402	0.370885	103.533	-0.179213
73680	18/08/2018--09:58:00	33.76	277	0.311178	0.946262	-0.0765559
73740	18/08/2018--09:59:00	33.79	131	0.281325	0.872041	-0.0178947
73800	18/08/2018--10:00:00	33.81	348	0.266399	0.812665	-0.0912212
73860	18/08/2018--10:01:00	33.84	382	0.102206	102.048	-0.0178947
73920	18/08/2018--10:02:00	33.8	289	0.191765	0.931418	-0.105886
73980	18/08/2018--10:03:00	33.87	223	0.400738	0.782976	-0.0472253
74040	18/08/2018--10:04:00	33.92	115	0.400738	0.872041	0.290076
74100	18/08/2018--10:05:00	33.91	150	0.132059	0.990795	-0.237874
74160	18/08/2018--10:06:00	33.92	81	-0.1814	0.990795	-0.0178947
74220	18/08/2018--10:07:00	33.95	262	0.161912	103.533	-0.00322944
74280	18/08/2018--10:08:00	34.02	98	0.0872792	100.564	0.0114358
74340	18/08/2018--10:09:00	33.91	22	0.102206	0.975951	-0.03256
74400	18/08/2018--10:10:00	33.93	296	-0.942658	0.471249	0.260746
74460	18/08/2018--10:11:00	33.96	204	0.236545	0.961106	-0.28187
74520	18/08/2018--10:12:00	33.97	407	0.370885	0.931418	-0.0912212
74580	18/08/2018--10:13:00	34	343	-0.241106	100.564	-0.267205
74640	18/08/2018--10:14:00	34.09	314	0.221619	0.946262	-0.267205
74700	18/08/2018--10:15:00	34.16	451	0.206692	0.946262	0.260746
74760	18/08/2018--10:16:00	34.23	538	-0.673978	130.252	0.275411
74820	18/08/2018--10:17:00	34.39	587	-0.121694	0.90173	0.407399
74880	18/08/2018--10:18:00	34.48	159	0.445518	0.90173	-0.00322944
74940	18/08/2018--10:19:00	34.56	150	0.296252	0.946262	-0.0912212
75000	18/08/2018--10:20:00	34.58	100	0.161912	0.975951	-0.0765559
75060	18/08/2018--10:21:00	34.68	317	-0.330666	0.530625	0.774031
75120	18/08/2018--10:22:00	34.65	430	0.326105	0.990795	-0.237874
75180	18/08/2018--10:23:00	34.54	129	-0.375446	0.560314	0.730035
75240	18/08/2018--10:24:00	34.55	261	0.594784	0.916574	-0.105886
75300	18/08/2018--10:25:00	34.57	310	0.430591	0.931418	0.0554317
75360	18/08/2018--10:26:00	34.48	341	0.385812	0.931418	-0.0765559
75420	18/08/2018--10:27:00	34.46	212	0.176839	0.990795	0.0554317
75480	18/08/2018--10:28:00	34.6	240	0.117132	107.986	-0.223209
75540	18/08/2018--10:29:00	34.61	751	0.0424993	0.946262	-0.340531
75600	18/08/2018--10:30:00	34.64	201	-0.151547	0.634535	0.495391
75660	18/08/2018--10:31:00	34.68	56	-0.584419	0.768132	0.524721
75720	18/08/2018--10:32:00	34.74	167	-0.345593	0.738444	0.524721
75780	18/08/2018--10:33:00	34.73	295	-0.345593	0.975951	0.172754
75840	18/08/2018--10:34:00	34.71	100	-0.345593	0.782976	0.495391
75900	18/08/2018--10:35:00	34.59	69	0.251472	0.961106	-0.223209
75960	18/08/2018--10:36:00	34.49	141	0.355958	0.961106	0.128758
76020	18/08/2018--10:37:00	34.46	141	0.102206	0.990795	-0.0765559
76080	18/08/2018--10:38:00	34.43	136	0.236545	0.961106	-0.237874
76140	18/08/2018--10:39:00	34.5	580	-0.27096	0.471249	-0.223209
76200	18/08/2018--10:40:00	34.57	326	-0.13662	0.916574	0.172754
76260	18/08/2018--10:41:00	34.78	131	0.206692	0.397028	0.671374
76320	18/08/2018--10:42:00	34.71	355	0.206692	0.842353	0.0554317
76380	18/08/2018--10:43:00	34.69	346	0.236545	0.990795	-0.135217
76440	18/08/2018--10:44:00	34.54	342	-0.345593	0.916574	0.260746
76500	18/08/2018--10:45:00	34.44	186	-0.0918403	0.782976	0.495391
76560	18/08/2018--10:46:00	34.27	318	0.146986	0.990795	-0.193878
76620	18/08/2018--10:47:00	34.2	193	0.341032	10.947	-0.135217
76680	18/08/2018--10:48:00	34.2	190	0.191765	0.975951	-0.252539
76740	18/08/2018--10:49:00	34.13	277	0.251472	116.892	-0.164548
76800	18/08/2018--10:50:00	34.26	858	0.161912	103.533	-0.164548
76860	18/08/2018--10:51:00	34.46	207	0.132059	0.872041	0.143423
76920	18/08/2018--10:52:00	34.71	244	0.221619	0.975951	0.0407664
76980	18/08/2018--10:53:00	34.56	180	0.311178	107.986	-0.28187
77040	18/08/2018--10:54:00	34.68	267	-0.584419	0.79782	0.0554317
77100	18/08/2018--10:55:00	34.86	165	0.236545	0.961106	-0.237874
77160	18/08/2018--10:56:00	35.06	278	0.251472	0.782976	0.246081
77220	18/08/2018--10:57:00	34.92	218	0.251472	0.961106	-0.193878
77280	18/08/2018--10:58:00	34.76	35	0.191765	0.975951	-0.252539
77340	18/08/2018--10:59:00	34.64	336	0.281325	0.961106	-0.03256
77400	18/08/2018--11:00:00	34.7	569	0.146986	0.961106	-0.223209
77460	18/08/2018--11:01:00	34.73	93	-0.00228056	0.975951	-0.311201
77520	18/08/2018--11:02:00	34.81	453	0.102206	100.564	-0.164548
77580	18/08/2018--11:03:00	34.79	79	0.191765	0.990795	-0.208544
77640	18/08/2018--11:04:00	34.83	500	-0.211253	0.7236	-0.340531
77700	18/08/2018--11:05:00	34.98	381	0.236545	0.975951	-0.193878
77760	18/08/2018--11:06:00	35.07	107	0.176839	0.990795	0.0994276
77820	18/08/2018--11:07:00	35.06	78	0.341032	0.931418	0.202085
77880	18/08/2018--11:08:00	35.31	308	-0.793391	0.159521	0.510056
77940	18/08/2018--11:09:00	35.4	158	0.206692	0.975951	-0.237874
78000	18/08/2018--11:10:00	35.38	382	0.117132	0.961106	-0.179213
78060	18/08/2018--11:11:00	35.24	120	0.221619	102.048	-0.237874
78120	18/08/2018--11:12:00	35.4	145	-0.345593	0.827509	0.158089
78180	18/08/2018--11:13:00	35.84	270	-0.927731	0.352495	-0.0472253
78240	18/08/2018--11:14:00	35.9	280	0.221619	0.975951	-0.193878
78300	18/08/2018--11:15:00	35.88	220	0.221619	105.017	-0.237874
78360	18/08/2018--11:16:00	35.85	498	0.161912	0.946262	-0.208544
78420	18/08/2018--11:17:00	35.7	535	0.236545	0.946262	-0.0472253
78480	18/08/2018--11:18:00	35.67	477	0.161912	0.975951	-0.179213
78540	18/08/2018--11:19:00	35.76	568	0.251472	0.975951	-0.267205
78600	18/08/2018--11:20:00	36.3	360	-0.703832	0.129833	0.46606
78660	18/08/2018--11:21:00	36.59	409	-0.0470604	0.886885	-0.384527
78720	18/08/2018--11:22:00	36.46	571	0.236545	137.674	-0.135217
78780	18/08/2018--11:23:00	36.46	713	0.236545	0.916574	-0.428523
78840	18/08/2018--11:24:00	36.33	259	0.191765	0.872041	-0.164548
78900	18/08/2018--11:25:00	36.23	444	0.400738	0.649379	-0.120552
78960	18/08/2018--11:26:00	36.29	446	-0.599345	0.352495	0.642043
79020	18/08/2018--11:27:00	36.27	665	0.400738	103.533	-0.223209
79080	18/08/2018--11:28:00	36.23	137	0.281325	0.649379	0.246081
79140	18/08/2018--11:29:00	36.34	709	0.176839	102.048	-0.00322944
79200	18/08/2018--11:30:00	36.28	198	0.146986	102.048	-0.237874
79260	18/08/2018--11:31:00	36.24	130	0.206692	0.975951	-0.0618906
79320	18/08/2018--11:32:00	36.23	142	0.132059	0.961106	-0.311201
79380	18/08/2018--11:33:00	36.37	209	0.0872792	0.411872	0.46606
79440	18/08/2018--11:34:00	36.38	82	0.236545	0.975951	0.0554317
79500	18/08/2018--11:35:00	36.43	100	0.0574259	0.990795	0.0554317
79560	18/08/2018--11:36:00	36.54	238	0.191765	0.990795	-0.164548
79620	18/08/2018--11:37:00	36.43	125	-0.599345	0.768132	-0.0178947
79680	18/08/2018--11:38:00	36.43	284	0.281325	0.827509	-0.0472253
79740	18/08/2018--11:39:00	36.42	159	0.385812	0.90173	-0.0178947
79800	18/08/2018--11:40:00	36.48	158	0.311178	0.916574	-0.28187
79860	18/08/2018--11:41:00	36.37	133	0.132059	0.931418	-0.355196
79920	18/08/2018--11:42:00	36.51	454	0.281325	0.946262	-0.0618906
79980	18/08/2018--11:43:00	36.74	560	-0.0321338	0.753288	0.700705
80040	18/08/2018--11:44:00	36.94	377	0.161912	0.990795	-0.252539
80100	18/08/2018--11:45:00	37.18	611	-0.897878	0.411872	0.832692
80160	18/08/2018--11:46:00	37	387	-0.330666	0.471249	0.700705
80220	18/08/2018--11:47:00	36.79	653	0.0574259	0.916574	-0.0178947
80280	18/08/2018--11:48:00	36.5	384	102.766	113.924	0.0847623
80340	18/08/2018--11:49:00	36.45	440	0.251472	0.842353	-0.120552
80400	18/08/2018--11:50:00	36.29	563	0.176839	0.946262	0.290076
80460	18/08/2018--11:51:00	35.96	285	-0.0918403	0.946262	-0.0618906
80520	18/08/2018--11:52:00	35.71	343	0.550004	152.518	-0.223209
80580	18/08/2018--11:53:00	35.5	682	0.117132	0.61969	-0.0472253
80640	18/08/2018--11:54:00	35.47	300	0.132059	0.990795	-0.28187
80700	18/08/2018--11:55:00	35.38	182	0.132059	0.812665	-0.28187
80760	18/08/2018--11:56:00	35.52	531	0.654491	0.842353	-0.149882
80820	18/08/2018--11:57:00	35.67	515	0.161912	0.382184	0.231415
80880	18/08/2018--11:58:00	35.68	629	0.445518	164.394	-0.545845
80940	18/08/2018--11:59:00	35.56	312	0.281325	0.961106	-0.193878
81000	18/08/2018--12:00:00	35.56	257	0.281325	0.931418	-0.340531
81060	18/08/2018--12:01:00	35.84	368	0.236545	0.842353	-0.325866
81120	18/08/2018--12:02:00	35.93	806	0.445518	0.575158	-0.369862
81180	18/08/2018--12:03:00	35.85	961	0.385812	0.575158	-0.179213
81240	18/08/2018--12:04:00	35.79	897	0.102206	121.346	-0.267205
81300	18/08/2018--12:05:00	35.61	491	-0.0321338	0.886885	-0.149882
81360	18/08/2018--12:06:00	35.53	378	0.176839	0.916574	-0.164548
81420	18/08/2018--12:07:00	35.45	243	0.132059	0.975951	-0.149882
81480	18/08/2018--12:08:00	35.41	239	-0.00228056	0.990795	-0.296535
81540	18/08/2018--12:09:00	35.43	279	0.535078	0.827509	-0.208544
81600	18/08/2018--12:10:00	35.55	265	-0.27096	0.872041	0.392733
81660	18/08/2018--12:11:00	35.54	184	0.296252	0.827509	-0.149882
81720	18/08/2018--12:12:00	35.45	272	0.87839	0.857197	0.172754
81780	18/08/2018--12:13:00	35.4	386	0.520151	0.842353	-0.0765559
81840	18/08/2018--12:14:00	35.23	546	-0.256033	0.916574	-0.223209
81900	18/08/2018--12:15:00	35.16	687	104.258	164.394	0.319407
81960	18/08/2018--12:16:00	35.09	698	0.0126461	0.753288	0.539386
82020	18/08/2018--12:17:00	35.05	210	0.102206	0.975951	0.187419
82080	18/08/2018--12:18:00	34.99	254	0.221619	115.408	-0.28187
82140	18/08/2018--12:19:00	34.86	308	0.594784	0.753288	-0.0912212
82200	18/08/2018--12:20:00	34.72	102	0.0872792	0.931418	-0.208544
82260	18/08/2018--12:21:00	34.65	79	0.296252	0.975951	0.0407664
82320	18/08/2018--12:22:00	34.57	243	0.161912	115.408	-0.0618906
82380	18/08/2018--12:23:00	34.55	390	-0.00228056	0.975951	-0.0178947
82440	18/08/2018--12:24:00	34.91	414	-0.31574	0.857197	0.070097
82500	18/08/2018--12:25:00	35.06	387	-0.0470604	0.79782	0.334072
82560	18/08/2018--12:26:00	35.14	331	0.0275727	112.439	-0.00322944
82620	18/08/2018--12:27:00	35.13	279	0.326105	0.812665	-0.252539
82680	18/08/2018--12:28:00	35.01	330	0.311178	0.961106	0.158089
82740	18/08/2018--12:29:00	34.95	115	0.117132	0.886885	-0.208544
82800	18/08/2018--12:30:00	34.81	596	0.191765	118.377	-0.237874
82860	18/08/2018--12:31:00	34.8	197	0.117132	0.990795	-0.208544
82920	18/08/2018--12:32:00	34.76	501	-0.345593	0.886885	-0.03256
82980	18/08/2018--12:33:00	34.68	58	0.251472	0.975951	-0.208544
83040	18/08/2018--12:34:00	34.64	385	0.385812	0.61969	-0.120552
83100	18/08/2018--12:35:00	34.77	551	0.460445	0.916574	0.0114358
83160	18/08/2018--12:36:00	34.79	450	0.0872792	0.693911	-0.0912212
83220	18/08/2018--12:37:00	34.77	447	-0.808318	0.233742	0.612713
83280	18/08/2018--12:38:00	34.26	510	0.132059	0.90173	-0.223209
83340	18/08/2018--12:39:00	34.38	329	0.236545	107.986	-0.208544
83400	18/08/2018--12:40:00	34.57	554	-0.584419	0.708755	0.510056
83460	18/08/2018--12:41:00	34.64	574	0.863463	133.221	0.378068
83520	18/08/2018--12:42:00	34.66	381	-0.494859	0.278275	0.832692
83580	18/08/2018--12:43:00	34.21	346	0.0723525	110.955	-0.0765559
83640	18/08/2018--12:44:00	34.2	656	0.221619	0.90173	0.114093
83700	18/08/2018--12:45:00	34.34	252	-0.121694	0.857197	-0.135217
83760	18/08/2018--12:46:00	34.39	498	0.669417	0.679067	0.158089
83820	18/08/2018--12:47:00	34.46	700	0.102206	0.975951	-0.237874
83880	18/08/2018--12:48:00	34.7	455	0.132059	0.990795	-0.208544
83940	18/08/2018--12:49:00	34.89	364	0.117132	102.048	-0.223209
84000	18/08/2018--12:50:00	34.93	3	-0.061987	0.857197	0.495391
84060	18/08/2018--12:51:00	34.8	1	-0.0918403	0.857197	0.495391
84120	18/08/2018--12:52:00	34.63	40	0.132059	100.564	0.114093
84180	18/08/2018--12:53:00	34.48	12	0.0872792	0.946262	0.290076
84240	18/08/2018--12:54:00	34.43	105	0.370885	0.946262	-0.120552
84300	18/08/2018--12:55:00	34.44	491	0.326105	0.916574	0.0407664
84360	18/08/2018--12:56:00	34.46	331	0.132059	0.990795	0.070097
84420	18/08/2018--12:57:00	34.7	366	-0.211253	0.961106	0.187419
84480	18/08/2018--12:58:00	34.86	371	0.0723525	0.961106	0.275411
84540	18/08/2018--12:59:00	34.93	266	0.430591	0.886885	-0.237874
84600	18/08/2018--13:00:00	35.27	409	0.161912	0.975951	-0.164548
84660	18/08/2018--13:01:00	35.16	170	0.296252	0.961106	-0.149882
84720	18/08/2018--13:02:00	34.92	97	0.400738	0.931418	-0.0178947
84780	18/08/2018--13:03:00	34.75	16	0.311178	0.946262	-0.252539
84840	18/08/2018--13:04:00	34.62	0	0.117132	0.990795	-0.149882
84900	18/08/2018--13:05:00	34.55	378	0.355958	0.946262	-0.00322944
84960	18/08/2018--13:06:00	34.58	131	0.370885	0.946262	-0.0765559
85020	18/08/2018--13:07:00	34.7	450	0.370885	103.533	-0.252539
85080	18/08/2018--13:08:00	34.75	87	-0.0172072	0.975951	-0.340531
85140	18/08/2018--13:09:00	34.75	175	-0.0470604	0.975951	-0.311201
85200	18/08/2018--13:10:00	34.7	21	-0.121694	0.916574	0.392733
85260	18/08/2018--13:11:00	34.7	79	0.370885	0.842353	-0.267205
85320	18/08/2018--13:12:00	34.71	297	-0.00228056	176.269	-0.0765559
85380	18/08/2018--13:13:00	34.66	256	-0.360519	0.886885	0.114093
85440	18/08/2018--13:14:00	34.56	385	0.385812	0.872041	-0.325866
85500	18/08/2018--13:15:00	34.53	290	0.311178	0.738444	-0.267205
85560	18/08/2018--13:16:00	34.63	104	0.102206	0.90173	-0.340531
85620	18/08/2018--13:17:00	34.7	223	0.475371	0.768132	0.378068
85680	18/08/2018--13:18:00	34.68	115	-0.405299	0.931418	0.128758
85740	18/08/2018--13:19:00	34.64	77	0.0424993	0.916574	0.407399
85800	18/08/2018--13:20:00	34.58	18	-0.196327	0.916574	-0.105886
85860	18/08/2018--13:21:00	34.59	119	0.251472	0.961106	-0.208544
85920	18/08/2018--13:22:00	34.46	40	0.564931	0.753288	-0.399192
85980	18/08/2018--13:23:00	34.04	0	0.699271	0.649379	-0.399192
86040	18/08/2018--13:24:00	34.07	296	0.206692	0.946262	-0.179213
86100	18/08/2018--13:25:00	34.12	58	0.146986	0.990795	-0.105886
86160	18/08/2018--13:26:00	34.15	36	0.385812	100.564	-0.03256
86220	18/08/2018--13:27:00	34.23	58	-0.27096	0.946262	0.143423
86280	18/08/2018--13:28:00	34.24	15	0.146986	0.975951	-0.00322944
86340	18/08/2018--13:29:00	34.25	17	-0.285886	0.946262	0.0847623
86400	18/08/2018--13:30:00	34.28	22	0.132059	0.990795	0.0847623
86460	18/08/2018--13:31:00	34.32	102	0.266399	0.946262	-0.355196
86520	18/08/2018--13:32:00	34.35	158	0.176839	0.975951	-0.325866
86580	18/08/2018--13:33:00	34.38	129	0.221619	0.916574	-0.369862
86640	18/08/2018--13:34:00	34.37	54	0.415665	0.931418	-0.0618906
86700	18/08/2018--13:35:00	34.39	505	0.296252	0.857197	-0.428523
86760	18/08/2018--13:36:00	34.26	455	0.997803	18.666	-0.457854
86820	18/08/2018--13:37:00	34.3	332	-0.360519	0.916574	0.0261011
86880	18/08/2018--13:38:00	34.36	182	-0.0321338	102.048	-0.0472253
86940	18/08/2018--13:39:00	34.39	40	0.161912	102.048	-0.28187
87000	18/08/2018--13:40:00	34.41	275	-0.0321338	0.975951	-0.208544
87060	18/08/2018--13:41:00	34.45	263	-0.0769137	0.961106	0.260746
87120	18/08/2018--13:42:00	34.48	3	0.191765	0.961106	0.246081
87180	18/08/2018--13:43:00	34.48	2	-0.0918403	0.946262	0.275411
87240	18/08/2018--13:44:00	34.41	5	-0.0321338	0.931418	0.348738
87300	18/08/2018--13:45:00	34.43	9	-0.061987	0.931418	0.304742
87360	18/08/2018--13:46:00	34.34	0	-0.0321338	0.931418	0.363403
87420	18/08/2018--13:47:00	34.28	3	-0.0470604	0.975951	0.260746
87480	18/08/2018--13:48:00	34.29	11	-0.0918403	0.961106	0.21675
87540	18/08/2018--13:49:00	34.26	0	-0.0321338	0.975951	0.187419
87600	18/08/2018--13:50:00	34.26	0	0.266399	0.916574	0.0114358
87660	18/08/2018--13:51:00	34.23	154	0.0574259	0.812665	-0.28187
87720	18/08/2018--13:52:00	34.29	157	-0.0470604	0.975951	0.231415
87780	18/08/2018--13:53:00	34.31	0	-0.061987	0.975951	0.143423
87840	18/08/2018--13:54:00	34.23	0	-0.061987	0.990795	0.172754
87900	18/08/2018--13:55:00	34.16	4	0.0872792	0.990795	-0.252539
87960	18/08/2018--13:56:00	34.17	1	-0.061987	0.931418	0.304742
88020	18/08/2018--13:57:00	34.16	8	-0.061987	0.961106	0.260746
88080	18/08/2018--13:58:00	34.14	0	-0.061987	0.975951	0.231415
88140	18/08/2018--13:59:00	34.15	7	-0.061987	0.931418	0.290076
88200	18/08/2018--14:00:00	34.14	2	-0.061987	0.931418	0.348738
88260	18/08/2018--14:01:00	34.07	98	0.475371	0.693911	0.128758
88320	18/08/2018--14:02:00	34.07	482	0.296252	0.946262	-0.267205
88380	18/08/2018--14:03:00	34.12	71	0.311178	0.857197	-0.457854
88440	18/08/2018--14:04:00	34.02	115	0.0574259	0.946262	-0.296535
88500	18/08/2018--14:05:00	34.02	276	-0.1814	0.708755	0.612713
88560	18/08/2018--14:06:00	34.01	53	0.251472	0.946262	-0.267205
88620	18/08/2018--14:07:00	33.95	37	0.117132	0.990795	-0.164548
88680	18/08/2018--14:08:00	33.9	319	0.430591	0.916574	-0.120552
88740	18/08/2018--14:09:00	33.84	61	0.206692	0.975951	-0.267205
88800	18/08/2018--14:10:00	33.79	104	0.505225	0.812665	-0.384527
88860	18/08/2018--14:11:00	33.8	3	0.490298	0.782976	-0.443188
88920	18/08/2018--14:12:00	33.82	4	0.564931	0.708755	-0.428523
88980	18/08/2018--14:13:00	33.82	5	0.0126461	102.048	0.128758
89040	18/08/2018--14:14:00	33.82	0	-0.0172072	0.961106	0.290076
89100	18/08/2018--14:15:00	33.83	12	0.251472	0.931418	0.202085
89160	18/08/2018--14:16:00	33.87	2	0.221619	0.975951	0.158089
89220	18/08/2018--14:17:00	33.88	6	0.281325	0.961106	0.21675
89280	18/08/2018--14:18:00	33.79	4	0.311178	0.842353	-0.487184
89340	18/08/2018--14:19:00	33.78	0	0.296252	0.827509	-0.516515
89400	18/08/2018--14:20:00	33.79	1	0.355958	0.842353	-0.443188
89460	18/08/2018--14:21:00	33.86	1	0.311178	0.872041	-0.428523
89520	18/08/2018--14:22:00	33.88	5	0.296252	0.872041	-0.413858
89580	18/08/2018--14:23:00	33.92	5	0.341032	0.857197	-0.443188
89640	18/08/2018--14:24:00	33.95	12	0.370885	0.857197	-0.399192
89700	18/08/2018--14:25:00	34	1	0.415665	0.842353	-0.428523
89760	18/08/2018--14:26:00	34.05	317	0.609711	0.827509	-0.135217
89820	18/08/2018--14:27:00	33.95	643	-0.330666	0.886885	0.0261011
89880	18/08/2018--14:28:00	33.9	484	0.908243	143.612	-0.179213
89940	18/08/2018--14:29:00	33.89	341	0.415665	0.90173	-0.237874
90000	18/08/2018--14:30:00	33.88	233	-0.748612	0.382184	0.495391
90060	18/08/2018--14:31:00	33.91	299	0.0872792	0.931418	0.378068
90120	18/08/2018--14:32:00	34.04	100	0.251472	0.946262	-0.311201
90180	18/08/2018--14:33:00	34.11	115	0.176839	0.975951	-0.252539
90240	18/08/2018--14:34:00	34.29	290	0.326105	0.931418	-0.487184
90300	18/08/2018--14:35:00	34.39	149	0.385812	0.79782	0.070097
90360	18/08/2018--14:36:00	34.4	253	0.206692	0.975951	-0.208544
90420	18/08/2018--14:37:00	34.36	97	0.296252	0.946262	-0.223209
90480	18/08/2018--14:38:00	34.26	396	-0.0470604	0.961106	-0.120552
90540	18/08/2018--14:39:00	34.2	416	0.400738	0.90173	-0.223209
90600	18/08/2018--14:40:00	34.18	536	0.176839	0.975951	-0.208544
90660	18/08/2018--14:41:00	34.22	91	0.520151	0.872041	0.114093
90720	18/08/2018--14:42:00	34.31	82	0.385812	0.90173	-0.00322944
90780	18/08/2018--14:43:00	34.43	323	0.609711	10.947	-0.399192
90840	18/08/2018--14:44:00	34.36	672	0.146986	0.946262	-0.428523
90900	18/08/2018--14:45:00	34.23	384	-0.0172072	100.564	0.0994276
90960	18/08/2018--14:46:00	34.13	302	0.206692	0.990795	-0.105886
91020	18/08/2018--14:47:00	34.07	259	0.475371	0.946262	0.0407664
91080	18/08/2018--14:48:00	34.11	234	-0.151547	0.90173	-0.0178947
91140	18/08/2018--14:49:00	33.95	100	-0.0321338	0.961106	0.260746
91200	18/08/2018--14:50:00	33.77	0	-0.0321338	0.946262	0.304742
91260	18/08/2018--14:51:00	33.74	3	0.0574259	0.975951	0.21675
91320	18/08/2018--14:52:00	33.72	3	0.0574259	0.990795	0.0554317
91380	18/08/2018--14:53:00	33.74	0	-0.0470604	0.975951	0.21675
91440	18/08/2018--14:54:00	33.71	4	-0.0172072	0.975951	0.231415
91500	18/08/2018--14:55:00	33.66	0	0.0126461	0.975951	0.260746
91560	18/08/2018--14:56:00	33.62	2	0.0126461	0.990795	0.231415
91620	18/08/2018--14:57:00	33.63	2	0.0275727	0.961106	0.231415
91680	18/08/2018--14:58:00	33.68	7	-0.00228056	0.975951	0.231415
91740	18/08/2018--14:59:00	33.66	0	-0.00228056	0.961106	0.275411
91800	18/08/2018--15:00:00	33.67	0	0.0872792	0.975951	0.231415
91860	18/08/2018--15:01:00	33.68	0	0.0574259	0.975951	0.260746
91920	18/08/2018--15:02:00	33.69	1	-0.0470604	0.946262	0.304742
91980	18/08/2018--15:03:00	33.71	0	-0.0321338	0.931418	0.334072
92040	18/08/2018--15:04:00	33.74	0	-0.0470604	0.961106	0.275411
92100	18/08/2018--15:05:00	33.76	0	0.0723525	0.961106	0.275411
92160	18/08/2018--15:06:00	33.78	0	0.0275727	0.975951	0.231415
92220	18/08/2018--15:07:00	33.79	0	0.0574259	0.975951	0.231415
92280	18/08/2018--15:08:00	33.71	0	0.0275727	0.975951	0.246081
92340	18/08/2018--15:09:00	33.66	0	0.0126461	0.961106	0.275411
92400	18/08/2018--15:10:00	33.58	0	0.0275727	0.961106	0.290076
92460	18/08/2018--15:11:00	33.57	0	0.0126461	0.961106	0.260746
92520	18/08/2018--15:12:00	33.6	0	0.0424993	0.961106	0.275411
92580	18/08/2018--15:13:00	33.52	0	-0.061987	0.931418	0.348738
92640	18/08/2018--15:14:00	33.46	0	-0.0918403	0.916574	0.378068
92700	18/08/2018--15:15:00	33.47	25	0.639564	0.738444	-0.252539
92760	18/08/2018--15:16:00	33.39	0	0.669417	0.708755	-0.311201
92820	18/08/2018--15:17:00	33.23	19	-0.0321338	0.961106	0.290076
92880	18/08/2018--15:18:00	33.09	3	0.505225	0.812665	-0.384527
92940	18/08/2018--15:19:00	33.11	17	-0.00228056	0.961106	0.275411
93000	18/08/2018--15:20:00	33.18	0	0.0126461	0.975951	0.246081
93060	18/08/2018--15:21:00	33.17	0	-0.00228056	0.990795	0.0994276
93120	18/08/2018--15:22:00	33.17	2	0.0872792	105.017	0.070097
93180	18/08/2018--15:23:00	33.15	0	-0.0470604	0.961106	0.275411
93240	18/08/2018--15:24:00	33.13	0	-0.00228056	0.990795	0.128758
93300	18/08/2018--15:25:00	33.14	0	-0.0172072	0.975951	0.260746
93360	18/08/2018--15:26:00	33.18	0	-0.00228056	0.975951	0.246081
93420	18/08/2018--15:27:00	33.21	1	-0.0321338	0.975951	0.172754
93480	18/08/2018--15:28:00	33.2	1	-0.0172072	0.961106	0.260746
93540	18/08/2018--15:29:00	33.19	0	0.0126461	0.931418	0.378068
93600	18/08/2018--15:30:00	33.18	2	-0.00228056	0.990795	0.143423
93660	18/08/2018--15:31:00	33.19	0	0.385812	0.946262	-0.0618906
93720	18/08/2018--15:32:00	33.23	0	-0.00228056	100.564	0.0847623
93780	18/08/2018--15:33:00	33.24	0	0.0424993	0.975951	0.187419
93840	18/08/2018--15:34:00	33.22	0	0.0723525	0.975951	0.202085
93900	18/08/2018--15:35:00	33.27	0	0.0424993	0.990795	0.143423
93960	18/08/2018--15:36:00	33.3	0	0.0275727	0.990795	0.143423
94020	18/08/2018--15:37:00	33.33	2	0.0723525	100.564	0.114093
94080	18/08/2018--15:38:00	33.35	0	0.0723525	0.990795	0.114093
94140	18/08/2018--15:39:00	33.32	1	-0.106767	0.946262	0.319407
94200	18/08/2018--15:40:00	33.32	0	0.0872792	0.990795	0.187419
94260	18/08/2018--15:41:00	33.36	0	0.102206	0.975951	0.187419
94320	18/08/2018--15:42:00	33.41	0	0.146986	0.990795	0.143423
94380	18/08/2018--15:43:00	33.46	18	0.370885	0.975951	0.0554317
94440	18/08/2018--15:44:00	33.46	299	0.341032	0.931418	-0.193878
94500	18/08/2018--15:45:00	33.5	283	0.0723525	0.604846	0.275411
94560	18/08/2018--15:46:00	33.53	416	0.0126461	0.931418	-0.252539
94620	18/08/2018--15:47:00	33.6	211	-0.256033	0.857197	0.495391
94680	18/08/2018--15:48:00	33.6	159	0.654491	0.916574	0.231415
94740	18/08/2018--15:49:00	33.64	329	0.251472	0.931418	-0.28187
94800	18/08/2018--15:50:00	33.87	236	0.490298	0.872041	-0.149882
94860	18/08/2018--15:51:00	34.11	372	-0.00228056	0.946262	-0.193878
94920	18/08/2018--15:52:00	34.22	324	-0.450079	0.886885	0.172754
94980	18/08/2018--15:53:00	34.19	522	0.117132	0.961106	-0.296535
95040	18/08/2018--15:54:00	34.18	348	0.0574259	113.924	-0.149882
95100	18/08/2018--15:55:00	34.07	456	0.266399	0.931418	-0.28187
95160	18/08/2018--15:56:00	34.09	288	0.0723525	0.812665	-0.267205
95220	18/08/2018--15:57:00	34.21	465	0.355958	0.916574	-0.0912212
95280	18/08/2018--15:58:00	34.27	312	-0.061987	0.990795	-0.164548
95340	18/08/2018--15:59:00	34.29	450	0.341032	0.961106	-0.164548
95400	18/08/2018--16:00:00	34.3	322	0.281325	170.331	0.0114358
95460	18/08/2018--16:01:00	34.27	260	0.161912	0.961106	-0.267205
95520	18/08/2018--16:02:00	34.28	148	-0.0470604	0.738444	0.422064
95580	18/08/2018--16:03:00	34.38	433	-0.375446	0.842353	0.0114358
95640	18/08/2018--16:04:00	34.48	213	0.400738	0.975951	-0.0912212
95700	18/08/2018--16:05:00	34.52	151	0.326105	0.946262	-0.237874
95760	18/08/2018--16:06:00	34.6	93	0.0574259	0.886885	-0.384527
95820	18/08/2018--16:07:00	34.6	93	0.132059	0.990795	-0.120552
95880	18/08/2018--16:08:00	34.68	291	0.475371	0.916574	-0.03256
95940	18/08/2018--16:09:00	34.86	251	0.311178	0.90173	-0.296535
96000	18/08/2018--16:10:00	34.93	172	0.132059	100.564	0.0114358
96060	18/08/2018--16:11:00	34.95	204	0.415665	0.90173	0.0847623
96120	18/08/2018--16:12:00	35.02	383	0.146986	103.533	-0.355196
96180	18/08/2018--16:13:00	35.07	316	0.535078	0.842353	0.0261011
96240	18/08/2018--16:14:00	35.09	277	0.117132	0.886885	-0.179213
96300	18/08/2018--16:15:00	35.05	492	0.505225	0.842353	-0.179213
96360	18/08/2018--16:16:00	35.19	340	0.341032	0.931418	-0.0912212
96420	18/08/2018--16:17:00	35.3	363	0.341032	0.931418	0.0994276
96480	18/08/2018--16:18:00	35.41	397	0.146986	0.827509	-0.00322944
96540	18/08/2018--16:19:00	35.47	372	-0.22618	106.502	0.143423
96600	18/08/2018--16:20:00	35.62	249	0.236545	0.975951	-0.208544
96660	18/08/2018--16:21:00	35.71	223	0.102206	0.872041	0.480725
96720	18/08/2018--16:22:00	35.77	400	0.400738	0.975951	-0.252539
96780	18/08/2018--16:23:00	35.72	372	-0.151547	0.975951	0.0261011
96840	18/08/2018--16:24:00	35.78	399	0.206692	0.946262	-0.267205
96900	18/08/2018--16:25:00	35.89	389	0.281325	0.990795	0.0847623
96960	18/08/2018--16:26:00	35.93	332	-0.061987	102.048	0.0847623
97020	18/08/2018--16:27:00	35.93	326	0.550004	0.857197	-0.164548
97080	18/08/2018--16:28:00	36.2	447	0.132059	0.990795	0.0261011
97140	18/08/2018--16:29:00	36.15	245	0.624637	0.886885	-0.237874
97200	18/08/2018--16:30:00	36.2	350	0.176839	0.975951	0.143423
97260	18/08/2018--16:31:00	35.94	436	0.132059	0.990795	-0.252539
97320	18/08/2018--16:32:00	35.87	223	0.0723525	0.946262	-0.135217
97380	18/08/2018--16:33:00	35.76	161	0.0574259	103.533	-0.311201
97440	18/08/2018--16:34:00	35.83	257	0.236545	0.946262	-0.355196
97500	18/08/2018--16:35:00	35.92	86	0.266399	0.931418	-0.296535
97560	18/08/2018--16:36:00	36.01	263	0.445518	0.812665	0.187419
97620	18/08/2018--16:37:00	35.95	383	0.221619	0.946262	-0.355196
97680	18/08/2018--16:38:00	36.21	426	0.430591	0.931418	0.0847623
97740	18/08/2018--16:39:00	37.14	490	0.430591	0.931418	-0.105886
97800	18/08/2018--16:40:00	37.6	300	0.176839	100.564	-0.223209
97860	18/08/2018--16:41:00	37.67	330	0.296252	0.857197	-0.457854
97920	18/08/2018--16:42:00	37.37	202	0.221619	0.961106	-0.267205
97980	18/08/2018--16:43:00	36.97	381	0.535078	106.502	-0.413858
98040	18/08/2018--16:44:00	36.48	365	0.535078	0.886885	-0.0912212
98100	18/08/2018--16:45:00	36.11	306	-0.106767	0.886885	-0.296535
98160	18/08/2018--16:46:00	35.97	502	0.266399	0.886885	-0.208544
98220	18/08/2018--16:47:00	35.75	615	0.191765	0.79782	-0.0618906
98280	18/08/2018--16:48:00	35.53	564	0.117132	0.961106	0.0847623
98340	18/08/2018--16:49:00	35.37	422	0.0424993	121.346	-0.135217
98400	18/08/2018--16:50:00	35.25	446	0.326105	0.857197	0.070097
98460	18/08/2018--16:51:00	35.14	330	0.0872792	0.90173	-0.193878
98520	18/08/2018--16:52:00	35.09	569	-0.703832	0.0704561	0.71537
98580	18/08/2018--16:53:00	35.02	372	0.505225	0.827509	-0.0912212
98640	18/08/2018--16:54:00	34.91	122	0.0723525	0.975951	-0.0472253
98700	18/08/2018--16:55:00	34.83	504	0.311178	176.269	-0.325866
98760	18/08/2018--16:56:00	34.84	430	0.400738	0.931418	-0.252539
98820	18/08/2018--16:57:00	34.85	326	0.281325	0.886885	-0.149882
98880	18/08/2018--16:58:00	34.93	487	0.236545	0.857197	-0.135217
98940	18/08/2018--16:59:00	34.92	451	0.400738	0.931418	-0.267205
99000	18/08/2018--17:00:00	34.85	422	0.415665	0.931418	-0.223209
99060	18/08/2018--17:01:00	34.73	397	0.102206	102.048	-0.149882
99120	18/08/2018--17:02:00	34.71	386	-0.13662	0.397028	0.583382
99180	18/08/2018--17:03:00	34.69	501	0.326105	0.931418	-0.267205
99240	18/08/2018--17:04:00	34.61	596	-0.733685	0.515781	0.656709
99300	18/08/2018--17:05:00	34.52	637	0.550004	102.048	0.0114358
99360	18/08/2018--17:06:00	34.43	625	-0.0172072	0.782976	-0.252539
99420	18/08/2018--17:07:00	34.41	609	-0.00228056	124.315	-0.0472253
99480	18/08/2018--17:08:00	34.38	629	0.714197	0.857197	-0.252539
99540	18/08/2018--17:09:00	34.32	498	0.430591	0.54547	-0.03256
99600	18/08/2018--17:10:00	34.33	446	0.370885	0.931418	-0.135217
99660	18/08/2018--17:11:00	34.38	160	0.624637	0.827509	-0.223209
99720	18/08/2018--17:12:00	34.4	545	110.229	139.159	0.422064
99780	18/08/2018--17:13:00	34.36	619	0.326105	0.872041	0.0114358
99840	18/08/2018--17:14:00	34.29	705	0.176839	0.872041	0.290076
99900	18/08/2018--17:15:00	34.21	558	-0.465006	102.048	-0.428523
99960	18/08/2018--17:16:00	34.14	581	0.206692	110.955	0.21675
100020	18/08/2018--17:17:00	34.09	581	0.176839	0.590002	-0.00322944
100080	18/08/2018--17:18:00	34.07	636	0.385812	0.842353	-0.164548
100140	18/08/2018--17:19:00	34.04	536	0.520151	0.812665	0.114093
100200	18/08/2018--17:20:00	34.01	476	0.370885	0.90173	-0.267205
100260	18/08/2018--17:21:00	33.98	506	0.281325	107.986	-0.413858
100320	18/08/2018--17:22:00	33.94	433	-0.673978	0.90173	0.0114358
100380	18/08/2018--17:23:00	33.94	497	0.579858	0.664223	-0.105886
100440	18/08/2018--17:24:00	33.91	539	-0.256033	0.842353	0.158089
100500	18/08/2018--17:25:00	33.87	574	0.326105	0.842353	-0.135217
100560	18/08/2018--17:26:00	33.85	650	0.505225	0.857197	-0.179213
100620	18/08/2018--17:27:00	33.82	563	-0.0769137	0.931418	-0.296535
100680	18/08/2018--17:28:00	33.79	533	-0.450079	0.990795	0.070097
100740	18/08/2018--17:29:00	33.78	372	-0.00228056	100.564	0.334072
100800	18/08/2018--17:30:00	33.76	259	0.415665	0.931418	-0.267205
100860	18/08/2018--17:31:00	33.73	487	0.236545	0.916574	-0.355196
100920	18/08/2018--17:32:00	33.75	701	0.355958	0.7236	-0.399192
100980	18/08/2018--17:33:00	33.76	557	0.355958	0.946262	0.0554317
101040	18/08/2018--17:34:00	33.87	279	0.729124	0.812665	0.0994276
101100	18/08/2018--17:35:00	33.92	271	0.146986	0.90173	-0.28187
101160	18/08/2018--17:36:00	33.92	209	0.355958	0.931418	-0.237874
101220	18/08/2018--17:37:00	34.04	307	0.355958	0.946262	-0.120552
101280	18/08/2018--17:38:00	34.05	627	0.594784	130.252	-0.0178947
101340	18/08/2018--17:39:00	33.98	535	0.355958	0.961106	-0.0912212
101400	18/08/2018--17:40:00	33.89	551	0.221619	0.649379	-0.252539
101460	18/08/2018--17:41:00	33.84	387	0.296252	0.886885	-0.384527
101520	18/08/2018--17:42:00	34.05	234	0.341032	0.916574	-0.0178947
101580	18/08/2018--17:43:00	34.17	471	0.385812	0.931418	-0.223209
101640	18/08/2018--17:44:00	34.1	421	0.0275727	0.886885	-0.0765559
101700	18/08/2018--17:45:00	33.95	667	0.445518	137.674	-0.179213
101760	18/08/2018--17:46:00	33.93	487	0.370885	137.674	-0.325866
101820	18/08/2018--17:47:00	33.91	486	0.326105	0.872041	-0.149882
101880	18/08/2018--17:48:00	33.87	537	0.505225	0.946262	0.0847623
101940	18/08/2018--17:49:00	33.85	441	-0.0321338	0.961106	-0.267205
102000	18/08/2018--17:50:00	33.9	290	0.445518	106.502	-0.164548
102060	18/08/2018--17:51:00	33.82	325	0.266399	0.931418	-0.384527
102120	18/08/2018--17:52:00	33.8	342	0.0872792	125.799	-0.193878
102180	18/08/2018--17:53:00	33.79	152	0.490298	0.872041	-0.208544
102240	18/08/2018--17:54:00	33.81	54	0.460445	0.842353	-0.296535
102300	18/08/2018--17:55:00	33.84	156	0.520151	0.827509	-0.105886
102360	18/08/2018--17:56:00	33.87	274	-0.166473	0.990795	-0.0178947
102420	18/08/2018--17:57:00	33.84	428	0.266399	0.961106	-0.0178947
102480	18/08/2018--17:58:00	33.88	204	0.296252	100.564	-0.0912212
102540	18/08/2018--17:59:00	34	99	0.0574259	106.502	0.0407664
102600	18/08/2018--18:00:00	34.05	421	-0.614272	0.768132	0.231415
102660	18/08/2018--18:01:00	34.03	223	0.0574259	102.048	-0.223209
102720	18/08/2018--18:02:00	34.01	244	0.117132	0.990795	0.128758
102780	18/08/2018--18:03:00	33.92	518	0.0872792	106.502	0.0994276
102840	18/08/2018--18:04:00	33.77	199	0.0723525	0.990795	0.070097
102900	18/08/2018--18:05:00	33.7	259	0.236545	0.931418	0.260746
102960	18/08/2018--18:06:00	33.69	503	0.400738	0.575158	-0.384527
103020	18/08/2018--18:07:00	33.74	306	0.0574259	0.931418	0.0261011
103080	18/08/2018--18:08:00	33.79	45	-0.345593	0.931418	-0.0472253
103140	18/08/2018--18:09:00	33.91	19	0.0574259	0.975951	0.231415
103200	18/08/2018--18:10:00	34.01	166	0.311178	0.931418	-0.135217
103260	18/08/2018--18:11:00	34.04	125	0.132059	0.768132	-0.223209
103320	18/08/2018--18:12:00	34.06	317	0.385812	0.946262	-0.105886
103380	18/08/2018--18:13:00	34.07	216	0.400738	0.842353	-0.0618906
103440	18/08/2018--18:14:00	33.92	631	0.311178	0.931418	-0.311201
103500	18/08/2018--18:15:00	33.65	664	0.311178	110.955	-0.120552
103560	18/08/2018--18:16:00	33.6	277	0.296252	118.377	-0.120552
103620	18/08/2018--18:17:00	33.67	332	0.0574259	0.916574	0.392733
103680	18/08/2018--18:18:00	33.75	282	0.490298	0.931418	-0.0472253
103740	18/08/2018--18:19:00	33.77	114	0.221619	0.961106	0.0407664
103800	18/08/2018--18:20:00	33.86	176	-0.0470604	0.931418	0.304742
103860	18/08/2018--18:21:00	34.11	199	0.191765	106.502	0.070097
103920	18/08/2018--18:22:00	34.04	316	-0.241106	100.564	0.363403
103980	18/08/2018--18:23:00	33.9	212	0.326105	0.961106	-0.149882
104040	18/08/2018--18:24:00	33.85	180	0.266399	0.946262	-0.208544
104100	18/08/2018--18:25:00	33.82	140	0.0872792	0.961106	0.143423
104160	18/08/2018--18:26:00	33.84	386	0.161912	0.946262	-0.252539
104220	18/08/2018--18:27:00	33.93	320	0.415665	0.90173	-0.28187
104280	18/08/2018--18:28:00	33.96	172	0.146986	0.990795	-0.28187
104340	18/08/2018--18:29:00	33.88	722	-0.13662	0.975951	-0.105886
104400	18/08/2018--18:30:00	33.72	508	0.326105	119.861	-0.208544
104460	18/08/2018--18:31:00	33.62	601	-0.853098	0.426716	0.319407
104520	18/08/2018--18:32:00	33.47	543	0.236545	127.283	-0.369862
104580	18/08/2018--18:33:00	33.63	167	0.0723525	0.975951	-0.296535
104640	18/08/2018--18:34:00	34.14	95	0.146986	0.990795	0.0554317
104700	18/08/2018--18:35:00	34.19	198	0.266399	0.946262	-0.252539
104760	18/08/2018--18:36:00	34.05	221	0.191765	0.961106	-0.296535
104820	18/08/2018--18:37:00	33.91	241	0.0872792	0.990795	-0.208544
104880	18/08/2018--18:38:00	33.79	23	0.117132	100.564	-0.00322944
104940	18/08/2018--18:39:00	33.73	102	0.117132	0.975951	0.21675
105000	18/08/2018--18:40:00	33.62	7	-0.061987	0.961106	0.246081
105060	18/08/2018--18:41:00	33.59	81	0.311178	0.90173	-0.0178947
105120	18/08/2018--18:42:00	33.61	400	0.609711	0.812665	-0.237874
105180	18/08/2018--18:43:00	33.65	298	0.132059	0.857197	-0.296535
105240	18/08/2018--18:44:00	33.57	487	0.311178	0.975951	0.0554317
105300	18/08/2018--18:45:00	33.7	185	-0.061987	0.827509	-0.252539
105360	18/08/2018--18:46:00	33.74	330	0.236545	0.990795	-0.193878
105420	18/08/2018--18:47:00	33.66	348	0.296252	0.975951	-0.164548
105480	18/08/2018--18:48:00	33.59	330	0.0275727	0.990795	-0.325866
105540	18/08/2018--18:49:00	33.57	246	0.251472	0.990795	-0.03256
105600	18/08/2018--18:50:00	33.61	319	0.206692	100.564	-0.164548
105660	18/08/2018--18:51:00	33.57	139	-0.166473	0.990795	0.0407664
105720	18/08/2018--18:52:00	33.53	86	-0.0769137	0.946262	0.334072
105780	18/08/2018--18:53:00	33.5	255	-0.1814	0.872041	-0.296535
105840	18/08/2018--18:54:00	33.49	73	-0.13662	105.017	-0.135217
105900	18/08/2018--18:55:00	33.46	117	0.0424993	100.564	-0.28187
105960	18/08/2018--18:56:00	33.43	134	0.191765	0.946262	0.304742
106020	18/08/2018--18:57:00	33.42	103	-0.151547	0.782976	0.495391
106080	18/08/2018--18:58:00	33.4	144	-0.166473	0.812665	0.304742
106140	18/08/2018--18:59:00	33.38	221	0.475371	0.782976	0.0407664
106200	18/08/2018--19:00:00	33.36	377	0.564931	0.916574	0.0261011
106260	18/08/2018--19:01:00	33.39	471	0.400738	0.738444	0.436729
106320	18/08/2018--19:02:00	33.52	592	0.206692	0.961106	-0.311201
106380	18/08/2018--19:03:00	33.53	166	0.251472	0.961106	-0.193878
106440	18/08/2018--19:04:00	33.43	10	0.370885	0.931418	-0.193878
106500	18/08/2018--19:05:00	33.38	21	0.221619	0.990795	-0.0472253
106560	18/08/2018--19:06:00	33.31	24	0.266399	0.946262	-0.0618906
106620	18/08/2018--19:07:00	33.28	155	-0.106767	165.878	0.143423
106680	18/08/2018--19:08:00	33.25	437	0.161912	0.975951	-0.208544
106740	18/08/2018--19:09:00	33.25	26	0.341032	0.975951	-0.135217
106800	18/08/2018--19:10:00	33.29	83	0.296252	0.946262	-0.00322944
106860	18/08/2018--19:11:00	33.32	24	0.206692	0.961106	-0.296535
106920	18/08/2018--19:12:00	33.37	33	0.281325	0.946262	-0.164548
106980	18/08/2018--19:13:00	33.29	38	0.460445	0.842353	-0.0178947
107040	18/08/2018--19:14:00	33.24	64	0.370885	0.782976	-0.0912212
107100	18/08/2018--19:15:00	33.23	679	0.326105	102.048	-0.0912212
107160	18/08/2018--19:16:00	33.47	123	0.176839	0.857197	-0.252539
107220	18/08/2018--19:17:00	33.79	393	0.296252	116.892	-0.0618906
107280	18/08/2018--19:18:00	33.77	570	0.251472	0.961106	-0.0912212
107340	18/08/2018--19:19:00	33.64	655	0.654491	0.990795	-0.164548
107400	18/08/2018--19:20:00	33.55	942	-0.13662	107.986	-0.193878
107460	18/08/2018--19:21:00	33.46	472	0.266399	0.961106	-0.28187
107520	18/08/2018--19:22:00	33.48	612	0.460445	0.916574	-0.0912212
107580	18/08/2018--19:23:00	33.54	818	0.341032	0.693911	-0.252539
107640	18/08/2018--19:24:00	33.5	863	0.758977	145.096	-0.193878
107700	18/08/2018--19:25:00	33.42	232	0.311178	0.946262	-0.267205
107760	18/08/2018--19:26:00	33.32	54	0.370885	0.842353	0.392733
107820	18/08/2018--19:27:00	33.38	448	0.0126461	0.857197	-0.0912212
107880	18/08/2018--19:28:00	33.38	71	0.266399	0.946262	-0.135217
107940	18/08/2018--19:29:00	33.36	795	0.326105	100.564	-0.179213
108000	18/08/2018--19:30:00	33.26	315	0.146986	0.90173	0.158089
108060	18/08/2018--19:31:00	33.23	399	105.751	0.782976	0.0261011
108120	18/08/2018--19:32:00	33.38	196	0.0574259	100.564	-0.267205
108180	18/08/2018--19:33:00	33.39	653	0.490298	0.738444	-0.296535
108240	18/08/2018--19:34:00	33.34	205	-0.061987	0.886885	-0.296535
108300	18/08/2018--19:35:00	33.33	650	0.146986	0.975951	-0.0178947
108360	18/08/2018--19:36:00	33.29	504	0.146986	0.827509	-0.179213
108420	18/08/2018--19:37:00	33.27	118	0.326105	0.90173	-0.355196
108480	18/08/2018--19:38:00	33.29	214	0.191765	0.990795	-0.03256
108540	18/08/2018--19:39:00	33.37	502	0.251472	13.619	-0.164548
108600	18/08/2018--19:40:00	33.37	498	0.415665	146.581	-0.252539
108660	18/08/2018--19:41:00	33.3	550	0.370885	0.961106	-0.03256
108720	18/08/2018--19:42:00	33.13	22	-0.0769137	0.990795	-0.179213
108780	18/08/2018--19:43:00	33.08	7	0.146986	102.048	-0.164548
108840	18/08/2018--19:44:00	33.04	18	-0.00228056	0.975951	-0.296535
108900	18/08/2018--19:45:00	33.01	26	0.176839	0.975951	0.0994276
108960	18/08/2018--19:46:00	32.9	49	0.191765	0.946262	-0.311201
109020	18/08/2018--19:47:00	32.88	411	0.236545	0.946262	-0.164548
109080	18/08/2018--19:48:00	32.87	85	0.355958	0.946262	-0.179213
109140	18/08/2018--19:49:00	32.87	400	-0.061987	102.048	0.0261011
109200	18/08/2018--19:50:00	32.81	498	0.355958	0.931418	0.143423
109260	18/08/2018--19:51:00	32.72	169	0.161912	0.931418	-0.325866
109320	18/08/2018--19:52:00	32.73	124	0.355958	0.946262	-0.0472253
109380	18/08/2018--19:53:00	32.77	375	0.117132	121.346	-0.164548
109440	18/08/2018--19:54:00	32.83	255	0.236545	0.946262	-0.28187
109500	18/08/2018--19:55:00	32.79	251	0.445518	127.283	-0.28187
109560	18/08/2018--19:56:00	32.82	112	0.161912	0.990795	-0.149882
109620	18/08/2018--19:57:00	32.91	328	0.609711	0.679067	0.0554317
109680	18/08/2018--19:58:00	32.91	190	-0.22618	0.90173	0.319407
109740	18/08/2018--19:59:00	32.89	144	0.0275727	0.946262	-0.28187
109800	18/08/2018--20:00:00	32.88	98	-0.13662	0.990795	0.510056
109860	18/08/2018--20:01:00	32.88	86	-0.166473	0.961106	0.114093
109920	18/08/2018--20:02:00	32.85	206	-0.00228056	0.916574	-0.208544
109980	18/08/2018--20:03:00	32.81	138	-0.166473	0.975951	0.128758
110040	18/08/2018--20:04:00	32.76	96	-0.106767	0.931418	0.334072
110100	18/08/2018--20:05:00	32.7	68	-0.300813	0.931418	0.231415
110160	18/08/2018--20:06:00	32.71	10	-0.300813	0.916574	0.275411
110220	18/08/2018--20:07:00	32.7	49	0.221619	0.931418	-0.325866
110280	18/08/2018--20:08:00	32.74	358	0.490298	0.679067	-0.0765559
110340	18/08/2018--20:09:00	32.88	612	0.520151	115.408	-0.00322944
110400	18/08/2018--20:10:00	33	400	-0.330666	0.916574	0.187419
110460	18/08/2018--20:11:00	32.96	62	-0.106767	0.738444	-0.0765559
110520	18/08/2018--20:12:00	32.97	551	-0.1814	0.604846	0.730035
110580	18/08/2018--20:13:00	33.13	574	-0.256033	0.931418	0.290076
110640	18/08/2018--20:14:00	33.12	206	-0.778465	0.248586	0.612713
110700	18/08/2018--20:15:00	33.05	44	0.266399	0.990795	-0.0765559
110760	18/08/2018--20:16:00	33.02	65	-0.0470604	0.961106	0.275411
110820	18/08/2018--20:17:00	33	124	-0.300813	102.048	0.172754
110880	18/08/2018--20:18:00	32.98	156	0.0424993	0.990795	-0.03256
110940	18/08/2018--20:19:00	33	73	0.326105	0.842353	-0.28187
111000	18/08/2018--20:20:00	33	75	-0.465006	0.975951	-0.0765559
111060	18/08/2018--20:21:00	32.99	51	0.0723525	0.961106	-0.164548
111120	18/08/2018--20:22:00	33	48	0.400738	0.931418	-0.03256
111180	18/08/2018--20:23:00	33	112	0.251472	0.961106	-0.164548
111240	18/08/2018--20:24:00	32.99	26	-0.241106	0.975951	0.070097
111300	18/08/2018--20:25:00	33	89	-0.375446	0.931418	0.0261011
111360	18/08/2018--20:26:00	32.96	422	0.520151	0.90173	0.0554317
111420	18/08/2018--20:27:00	32.91	328	0.281325	0.872041	0.422064
111480	18/08/2018--20:28:00	32.88	146	0.311178	0.975951	-0.00322944
111540	18/08/2018--20:29:00	32.83	406	0.191765	0.961106	-0.252539
111600	18/08/2018--20:30:00	32.75	55	0.296252	0.931418	-0.149882
111660	18/08/2018--20:31:00	32.71	455	0.132059	0.946262	-0.399192
111720	18/08/2018--20:32:00	32.61	197	-0.196327	0.426716	-0.0765559
111780	18/08/2018--20:33:00	32.63	116	0.430591	0.916574	0.0994276
111840	18/08/2018--20:34:00	32.67	255	-0.00228056	0.886885	-0.0472253
111900	18/08/2018--20:35:00	32.68	361	0.191765	0.961106	0.0994276
111960	18/08/2018--20:36:00	32.68	941	0.773904	0.916574	0.070097
112020	18/08/2018--20:37:00	32.58	743	0.490298	0.708755	-0.179213
112080	18/08/2018--20:38:00	32.75	250	0.0723525	0.990795	0.143423
112140	18/08/2018--20:39:00	33.06	270	-0.882951	0.411872	0.319407
112200	18/08/2018--20:40:00	33.19	836	0.161912	102.048	-0.0765559
112260	18/08/2018--20:41:00	33.07	1070	-0.360519	105.017	0.304742
112320	18/08/2018--20:42:00	32.98	446	0.102206	0.975951	-0.237874
112380	18/08/2018--20:43:00	32.83	129	0.326105	0.931418	-0.28187
112440	18/08/2018--20:44:00	32.85	236	0.236545	0.857197	-0.164548
112500	18/08/2018--20:45:00	32.91	261	0.117132	0.975951	-0.267205
112560	18/08/2018--20:46:00	32.79	21	0.132059	0.990795	-0.135217
112620	18/08/2018--20:47:00	32.74	11	0.102206	100.564	-0.105886
112680	18/08/2018--20:48:00	32.68	22	0.191765	100.564	-0.03256
112740	18/08/2018--20:49:00	32.6	112	0.221619	105.017	-0.0912212
112800	18/08/2018--20:50:00	32.54	60	-0.256033	0.975951	-0.28187
112860	18/08/2018--20:51:00	32.54	35	0.146986	0.961106	-0.0618906
112920	18/08/2018--20:52:00	32.57	118	0.326105	0.872041	-0.208544
112980	18/08/2018--20:53:00	32.58	91	0.535078	0.708755	0.070097
113040	18/08/2018--20:54:00	32.6	75	0.236545	0.931418	-0.311201
113100	18/08/2018--20:55:00	32.53	18	0.326105	0.961106	-0.179213
113160	18/08/2018--20:56:00	32.53	86	0.236545	0.975951	-0.193878
113220	18/08/2018--20:57:00	32.52	359	0.460445	0.708755	-0.252539
113280	18/08/2018--20:58:00	32.48	458	0.0275727	0.812665	-0.267205
113340	18/08/2018--20:59:00	32.45	345	0.0872792	0.916574	0.451395
113400	18/08/2018--21:00:00	32.41	128	0.326105	0.931418	-0.208544
113460	18/08/2018--21:01:00	32.45	131	0.117132	0.961106	-0.340531
113520	18/08/2018--21:02:00	32.76	41	0.326105	0.931418	-0.252539
113580	18/08/2018--21:03:00	33	630	0.266399	0.812665	0.0847623
113640	18/08/2018--21:04:00	32.91	208	0.400738	0.931418	-0.149882
113700	18/08/2018--21:05:00	32.8	104	0.326105	0.931418	0.0407664
113760	18/08/2018--21:06:00	32.7	389	0.355958	139.159	-0.164548
113820	18/08/2018--21:07:00	32.55	279	0.400738	0.812665	0.275411
113880	18/08/2018--21:08:00	32.48	508	-0.0918403	0.753288	-0.296535
113940	18/08/2018--21:09:00	32.56	716	0.236545	0.54547	-0.0618906
114000	18/08/2018--21:10:00	32.47	855	0.341032	0.931418	0.0994276
114060	18/08/2018--21:11:00	32.33	168	0.132059	0.975951	-0.0912212
114120	18/08/2018--21:12:00	32.35	533	-0.241106	0.90173	0.0994276
114180	18/08/2018--21:13:00	32.37	574	0.445518	0.827509	0.0114358
114240	18/08/2018--21:14:00	32.33	444	0.132059	105.017	-0.0178947
114300	18/08/2018--21:15:00	32.07	385	0.161912	107.986	0.0407664
114360	18/08/2018--21:16:00	31.89	276	0.0275727	0.916574	0.0407664
114420	18/08/2018--21:17:00	31.83	371	0.0424993	113.924	0.0847623
114480	18/08/2018--21:18:00	31.79	544	0.0275727	0.975951	0.0994276
114540	18/08/2018--21:19:00	31.75	441	0.266399	0.842353	-0.296535
114600	18/08/2018--21:20:00	31.73	96	0.415665	0.90173	0.0261011
114660	18/08/2018--21:21:00	31.82	206	0.251472	0.990795	-0.252539
114720	18/08/2018--21:22:00	31.99	198	0.146986	105.017	-0.03256
114780	18/08/2018--21:23:00	31.96	419	0.146986	102.048	-0.120552
114840	18/08/2018--21:24:00	31.92	403	0.0126461	0.931418	-0.0618906
114900	18/08/2018--21:25:00	31.67	373	0.0275727	103.533	0.172754
114960	18/08/2018--21:26:00	31.34	340	0.0275727	110.955	0.0994276
115020	18/08/2018--21:27:00	31.07	543	-0.0769137	102.048	0.114093
115080	18/08/2018--21:28:00	30.97	456	0.221619	110.955	-0.00322944
115140	18/08/2018--21:29:00	30.99	316	0.385812	151.034	-0.03256
115200	18/08/2018--21:30:00	31.13	312	0.385812	0.916574	-0.149882
115260	18/08/2018--21:31:00	31.48	225	0.296252	0.975951	-0.164548
115320	18/08/2018--21:32:00	31.96	468	0.0126461	115.408	0.143423
115380	18/08/2018--21:33:00	32.45	436	0.385812	0.738444	-0.120552
115440	18/08/2018--21:34:00	32.88	567	-0.106767	0.990795	0.0847623
115500	18/08/2018--21:35:00	33.12	98	0.102206	0.961106	0.202085
115560	18/08/2018--21:36:00	33.2	401	0.341032	0.79782	0.0554317
115620	18/08/2018--21:37:00	33.3	541	0.176839	0.946262	0.0554317
115680	18/08/2018--21:38:00	33.46	403	0.206692	0.990795	-0.0765559
115740	18/08/2018--21:39:00	33.45	173	-0.0321338	0.975951	-0.325866
115800	18/08/2018--21:40:00	33.51	578	117.692	171.816	0.378068
115860	18/08/2018--21:41:00	33.47	532	0.191765	0.946262	-0.252539
115920	18/08/2018--21:42:00	33.41	105	-0.435153	0.812665	0.363403
115980	18/08/2018--21:43:00	33.4	104	-0.13662	0.961106	0.202085
116040	18/08/2018--21:44:00	33.46	118	0.0723525	0.990795	-0.0618906
116100	18/08/2018--21:45:00	33.47	134	-0.061987	0.931418	0.304742
116160	18/08/2018--21:46:00	33.48	93	0.236545	0.975951	-0.164548
116220	18/08/2018--21:47:00	33.51	71	0.311178	0.946262	-0.237874
116280	18/08/2018--21:48:00	33.53	195	0.430591	0.842353	0.0407664
116340	18/08/2018--21:49:00	33.49	189	0.281325	10.947	-0.193878
116400	18/08/2018--21:50:00	33.5	92	-0.0172072	100.564	0.0261011
116460	18/08/2018--21:51:00	33.56	100	-0.196327	0.857197	0.290076
116520	18/08/2018--21:52:00	33.63	163	0.117132	103.533	-0.0178947
116580	18/08/2018--21:53:00	33.69	253	-0.166473	0.975951	0.0407664
116640	18/08/2018--21:54:00	33.66	116	0.281325	0.946262	-0.560511
116700	18/08/2018--21:55:00	33.61	122	0.326105	110.955	-0.252539
116760	18/08/2018--21:56:00	33.68	143	0.191765	0.975951	-0.237874
116820	18/08/2018--21:57:00	33.73	65	0.0574259	0.990795	-0.208544
116880	18/08/2018--21:58:00	33.73	100	0.281325	0.990795	-0.0618906
116940	18/08/2018--21:59:00	33.73	179	0.102206	0.961106	-0.325866
117000	18/08/2018--22:00:00	33.71	135	0.191765	0.931418	-0.296535
117060	18/08/2018--22:01:00	33.6	434	0.341032	0.931418	0.0261011
117120	18/08/2018--22:02:00	33.36	72	0.176839	0.975951	-0.179213
117180	18/08/2018--22:03:00	33.23	309	0.535078	110.955	-0.208544
117240	18/08/2018--22:04:00	33.25	146	0.221619	0.827509	0.114093
117300	18/08/2018--22:05:00	33.3	440	0.460445	0.916574	-0.0618906
117360	18/08/2018--22:06:00	33.14	23	0.311178	0.975951	-0.120552
117420	18/08/2018--22:07:00	32.95	44	0.146986	0.961106	-0.149882
117480	18/08/2018--22:08:00	32.86	39	0.385812	0.946262	-0.149882
117540	18/08/2018--22:09:00	32.78	499	0.146986	100.564	-0.179213
117600	18/08/2018--22:10:00	32.66	93	0.370885	0.975951	0.070097
117660	18/08/2018--22:11:00	32.61	535	0.281325	0.975951	-0.0912212
117720	18/08/2018--22:12:00	32.68	114	0.266399	0.827509	0.0407664
117780	18/08/2018--22:13:00	32.81	226	-0.882951	0.307963	0.627378
117840	18/08/2018--22:14:00	32.91	318	0.445518	0.90173	-0.149882
117900	18/08/2018--22:15:00	32.9	325	0.266399	0.975951	-0.252539
117960	18/08/2018--22:16:00	32.75	371	-0.0769137	0.975951	-0.00322944
118020	18/08/2018--22:17:00	32.59	177	0.236545	0.812665	-0.120552
118080	18/08/2018--22:18:00	32.49	239	0.146986	0.975951	-0.267205
118140	18/08/2018--22:19:00	32.41	120	0.221619	0.975951	-0.252539
118200	18/08/2018--22:20:00	32.39	191	-0.106767	100.564	-0.00322944
118260	18/08/2018--22:21:00	32.26	157	0.311178	10.947	-0.296535
118320	18/08/2018--22:22:00	32.32	195	0.266399	0.946262	-0.237874
118380	18/08/2018--22:23:00	32.57	241	0.445518	0.916574	-0.164548
118440	18/08/2018--22:24:00	32.73	398	0.0723525	103.533	-0.208544
118500	18/08/2018--22:25:00	32.6	120	0.132059	0.990795	0.0114358
118560	18/08/2018--22:26:00	32.45	1	0.132059	103.533	-0.00322944
118620	18/08/2018--22:27:00	32.31	390	0.415665	0.916574	-0.0178947
118680	18/08/2018--22:28:00	32.21	35	0.206692	0.961106	-0.267205
118740	18/08/2018--22:29:00	32.22	155	0.251472	0.961106	-0.149882
118800	18/08/2018--22:30:00	32.24	443	0.206692	0.782976	-0.267205
118860	18/08/2018--22:31:00	32.16	176	0.311178	0.90173	-0.0765559
118920	18/08/2018--22:32:00	32.07	86	-0.0321338	0.90173	0.407399
118980	18/08/2018--22:33:00	31.98	0	-0.0470604	0.886885	0.46606
119040	18/08/2018--22:34:00	31.9	2	-0.196327	0.872041	0.422064
119100	18/08/2018--22:35:00	31.82	36	-0.0470604	0.931418	0.378068
119160	18/08/2018--22:36:00	31.76	11	0.341032	0.975951	0.0994276
119220	18/08/2018--22:37:00	31.73	32	0.0723525	100.564	0.128758
119280	18/08/2018--22:38:00	31.8	3	0.102206	0.990795	0.0261011
119340	18/08/2018--22:39:00	31.79	4	0.0574259	102.048	0.0261011
119400	18/08/2018--22:40:00	31.8	3	-0.061987	0.990795	0.0554317
119460	18/08/2018--22:41:00	31.79	294	0.117132	0.812665	-0.252539
119520	18/08/2018--22:42:00	31.75	117	-0.0470604	102.048	0.0554317
119580	18/08/2018--22:43:00	31.68	33	0.281325	0.872041	-0.105886
119640	18/08/2018--22:44:00	31.69	111	0.281325	0.931418	-0.28187
119700	18/08/2018--22:45:00	31.73	154	0.221619	0.961106	-0.252539
119760	18/08/2018--22:46:00	31.73	427	-0.0918403	0.90173	0.392733
119820	18/08/2018--22:47:00	31.89	389	0.415665	0.857197	-0.267205
119880	18/08/2018--22:48:00	31.92	190	0.266399	0.961106	-0.0618906
119940	18/08/2018--22:49:00	31.89	38	0.400738	146.581	-0.296535
120000	18/08/2018--22:50:00	31.89	55	-0.0470604	0.961106	0.260746
120060	18/08/2018--22:51:00	31.87	6	-0.0918403	0.975951	0.172754
120120	18/08/2018--22:52:00	31.83	22	-0.121694	0.961106	0.319407
120180	18/08/2018--22:53:00	31.78	11	-0.0769137	0.931418	0.319407
120240	18/08/2018--22:54:00	31.72	3	-0.0470604	0.990795	0.0994276
120300	18/08/2018--22:55:00	31.7	97	0.266399	0.946262	-0.296535
120360	18/08/2018--22:56:00	31.72	125	0.0126461	102.048	0.0114358
120420	18/08/2018--22:57:00	31.72	77	0.236545	0.946262	0.187419
120480	18/08/2018--22:58:00	31.73	0	-0.121694	0.990795	-0.0765559
120540	18/08/2018--22:59:00	31.74	83	0.251472	0.961106	-0.28187
120600	18/08/2018--23:00:00	31.76	62	0.206692	0.946262	-0.237874
120660	18/08/2018--23:01:00	31.78	193	0.251472	0.975951	-0.237874
120720	18/08/2018--23:02:00	31.8	224	0.236545	0.975951	-0.0765559
120780	18/08/2018--23:03:00	31.84	223	0.490298	0.738444	0.451395
120840	18/08/2018--23:04:00	31.76	128	0.251472	0.990795	-0.00322944
120900	18/08/2018--23:05:00	31.73	113	0.146986	0.961106	-0.223209
120960	18/08/2018--23:06:00	31.8	43	0.355958	0.946262	-0.179213
121020	18/08/2018--23:07:00	31.85	23	0.117132	0.975951	-0.355196
121080	18/08/2018--23:08:00	31.89	418	-0.106767	100.564	-0.223209
121140	18/08/2018--23:09:00	31.88	416	0.594784	110.955	-0.311201
121200	18/08/2018--23:10:00	31.84	524	-0.405299	100.564	0.0554317
121260	18/08/2018--23:11:00	31.82	22	0.0275727	100.564	0.114093
121320	18/08/2018--23:12:00	31.81	0	0.0723525	100.564	0.0847623
121380	18/08/2018--23:13:00	31.87	0	0.0424993	100.564	0.0407664
121440	18/08/2018--23:14:00	31.86	0	0.0275727	100.564	0.070097
121500	18/08/2018--23:15:00	31.86	18	-0.196327	0.931418	0.304742
121560	18/08/2018--23:16:00	31.81	127	-0.0321338	103.533	-0.296535
121620	18/08/2018--23:17:00	31.87	280	0.191765	0.975951	-0.149882
121680	18/08/2018--23:18:00	32.04	460	0.355958	102.048	-0.28187
121740	18/08/2018--23:19:00	31.98	162	-0.13662	0.90173	0.334072
121800	18/08/2018--23:20:00	31.92	128	0.102206	0.886885	-0.28187
121860	18/08/2018--23:21:00	31.95	107	-0.27096	0.931418	0.231415
121920	18/08/2018--23:22:00	31.98	32	0.176839	100.564	-0.149882
121980	18/08/2018--23:23:00	32.03	26	-0.211253	0.990795	0.114093
122040	18/08/2018--23:24:00	32.07	3	-0.196327	100.564	0.0114358
122100	18/08/2018--23:25:00	32.06	1	-0.31574	0.946262	0.0261011
122160	18/08/2018--23:26:00	32.07	211	0.0275727	0.990795	-0.0765559
122220	18/08/2018--23:27:00	31.95	146	0.0723525	0.990795	-0.149882
122280	18/08/2018--23:28:00	31.96	51	0.236545	0.90173	-0.457854
122340	18/08/2018--23:29:00	31.96	223	0.236545	0.946262	-0.311201
122400	18/08/2018--23:30:00	31.95	506	0.490298	0.857197	0.158089
122460	18/08/2018--23:31:00	31.91	51	0.251472	0.975951	-0.179213
122520	18/08/2018--23:32:00	31.89	25	0.191765	0.961106	-0.267205
122580	18/08/2018--23:33:00	31.86	47	0.311178	0.975951	-0.179213
122640	18/08/2018--23:34:00	31.73	13	0.0723525	0.961106	-0.252539
122700	18/08/2018--23:35:00	31.71	120	-0.061987	0.975951	-0.252539
122760	18/08/2018--23:36:00	31.72	94	0.146986	0.975951	-0.384527
122820	18/08/2018--23:37:00	31.68	224	0.475371	0.872041	0.0554317
122880	18/08/2018--23:38:00	31.64	305	-0.166473	0.946262	0.304742
122940	18/08/2018--23:39:00	31.52	29	-0.166473	0.975951	-0.223209
123000	18/08/2018--23:40:00	31.47	182	0.236545	105.017	-0.208544
123060	18/08/2018--23:41:00	31.41	1	-0.405299	0.842353	0.392733
123120	18/08/2018--23:42:00	31.35	174	0.221619	0.946262	-0.267205
123180	18/08/2018--23:43:00	31.42	21	0.266399	0.931418	-0.208544
123240	18/08/2018--23:44:00	31.53	37	0.490298	0.857197	-0.208544
123300	18/08/2018--23:45:00	31.53	204	0.206692	0.931418	-0.237874
123360	18/08/2018--23:46:00	31.52	138	0.326105	0.946262	-0.193878
123420	18/08/2018--23:47:00	31.52	305	0.311178	0.872041	-0.355196
123480	18/08/2018--23:48:00	31.56	219	0.191765	0.931418	-0.369862
123540	18/08/2018--23:49:00	31.71	620	0.564931	0.782976	-0.648502
123600	18/08/2018--23:50:00	31.73	312	0.236545	0.90173	-0.443188
123660	18/08/2018--23:51:00	32.39	34	0.385812	0.916574	-0.179213
123720	18/08/2018--23:52:00	32.83	206	0.132059	0.931418	0.0114358
123780	18/08/2018--23:53:00	32.7	1116	0.400738	0.872041	-0.428523
123840	18/08/2018--23:54:00	32.46	520	0.639564	0.79782	-0.0912212
123900	18/08/2018--23:55:00	32.3	29	0.579858	0.827509	-0.296535
123960	18/08/2018--23:56:00	32.23	41	0.400738	0.931418	-0.208544
124020	18/08/2018--23:57:00	32.1	13	0.415665	0.90173	-0.0765559
124080	18/08/2018--23:58:00	32.06	35	-0.0321338	103.533	-0.223209
124140	18/08/2018--23:59:00	31.99	384	0.415665	0.782976	-0.149882
124200	19/08/2018--00:00:00	31.92	310	0.266399	0.931418	-0.296535
124260	19/08/2018--00:01:00	31.86	106	0.236545	0.961106	-0.252539
124320	19/08/2018--00:02:00	31.83	32	0.266399	0.946262	-0.311201
124380	19/08/2018--00:03:00	31.82	61	0.266399	0.961106	-0.179213
124440	19/08/2018--00:04:00	31.82	16	0.221619	0.931418	-0.355196
124500	19/08/2018--00:05:00	31.83	10	0.191765	0.961106	-0.28187
124560	19/08/2018--00:06:00	31.86	11	0.161912	0.961106	-0.267205
124620	19/08/2018--00:07:00	31.87	204	0.326105	0.975951	-0.237874
124680	19/08/2018--00:08:00	31.87	14	0.251472	0.975951	-0.208544
124740	19/08/2018--00:09:00	31.87	33	0.281325	0.90173	-0.53118
124800	19/08/2018--00:10:00	31.87	202	0.326105	0.827509	-0.179213
124860	19/08/2018--00:11:00	31.93	196	0.176839	0.961106	-0.252539
124920	19/08/2018--00:12:00	32	310	0.0275727	100.564	-0.00322944
124980	19/08/2018--00:13:00	32.11	317	0.161912	0.961106	-0.252539
125040	19/08/2018--00:14:00	32.07	310	0.0723525	0.990795	0.158089
125100	19/08/2018--00:15:00	32	28	-0.211253	100.564	-0.311201
125160	19/08/2018--00:16:00	31.98	565	0.206692	0.44156	-0.296535
125220	19/08/2018--00:17:00	31.96	828	0.161912	0.872041	-0.237874
125280	19/08/2018--00:18:00	31.98	374	0.221619	0.916574	0.319407
125340	19/08/2018--00:19:00	32.04	713	0.400738	0.872041	-0.0912212
125400	19/08/2018--00:20:00	32.06	73	0.206692	0.990795	0.0407664
125460	19/08/2018--00:21:00	32.08	11	0.520151	0.886885	-0.149882
125520	19/08/2018--00:22:00	32.19	22	0.400738	0.886885	-0.311201
125580	19/08/2018--00:23:00	32.3	21	0.430591	0.90173	0.158089
125640	19/08/2018--00:24:00	32.32	110	0.146986	0.931418	-0.355196
125700	19/08/2018--00:25:00	32.38	18	0.475371	0.872041	-0.208544
125760	19/08/2018--00:26:00	32.44	3	0.445518	0.886885	-0.267205
125820	19/08/2018--00:27:00	32.38	137	0.326105	0.931418	-0.105886
125880	19/08/2018--00:28:00	32.29	282	0.296252	0.990795	-0.28187
125940	19/08/2018--00:29:00	32.14	58	0.445518	0.857197	0.290076
126000	19/08/2018--00:30:00	32.1	64	0.0275727	100.564	0.114093
126060	19/08/2018--00:31:00	32	0	0.0723525	100.564	0.0261011
126120	19/08/2018--00:32:00	31.84	0	-0.00228056	100.564	0.070097
126180	19/08/2018--00:33:00	31.7	0	0.0424993	102.048	-0.0178947
126240	19/08/2018--00:34:00	31.59	3	0.161912	0.975951	0.172754
126300	19/08/2018--00:35:00	31.51	0	0.0275727	0.975951	0.158089
126360	19/08/2018--00:36:00	31.48	1	0.0872792	100.564	0.114093
126420	19/08/2018--00:37:00	31.45	0	0.0424993	0.990795	0.0847623
126480	19/08/2018--00:38:00	31.43	0	-0.0172072	100.564	-0.105886
126540	19/08/2018--00:39:00	31.39	0	-0.061987	100.564	0.070097
126600	19/08/2018--00:40:00	31.28	0	0.102206	100.564	-0.179213
126660	19/08/2018--00:41:00	31.24	0	0.132059	0.990795	-0.135217
126720	19/08/2018--00:42:00	31.24	27	0.311178	0.79782	-0.135217
126780	19/08/2018--00:43:00	31.36	373	0.400738	0.90173	-0.164548
126840	19/08/2018--00:44:00	31.46	203	0.236545	0.961106	-0.384527
126900	19/08/2018--00:45:00	31.59	220	0.281325	0.946262	-0.28187
126960	19/08/2018--00:46:00	31.66	323	-0.0470604	0.471249	-0.267205
127020	19/08/2018--00:47:00	31.69	861	0.460445	0.872041	0.0554317
127080	19/08/2018--00:48:00	31.66	741	0.311178	125.799	-0.252539
127140	19/08/2018--00:49:00	31.72	1083	-0.0470604	133.221	0.290076
127200	19/08/2018--00:50:00	31.71	602	0.326105	152.518	-0.0472253
127260	19/08/2018--00:51:00	31.68	550	0.102206	0.827509	-0.487184
127320	19/08/2018--00:52:00	31.63	419	-0.0172072	0.961106	-0.28187
127380	19/08/2018--00:53:00	31.52	544	-0.823245	0.426716	0.554052
127440	19/08/2018--00:54:00	31.53	491	0.236545	102.048	-0.0178947
127500	19/08/2018--00:55:00	31.56	470	0.370885	0.946262	-0.105886
127560	19/08/2018--00:56:00	31.59	512	0.236545	0.961106	0.114093
127620	19/08/2018--00:57:00	31.59	612	0.74405	139.159	0.0554317
127680	19/08/2018--00:58:00	31.6	267	0.206692	0.975951	-0.135217
127740	19/08/2018--00:59:00	31.57	169	0.191765	0.90173	-0.487184
127800	19/08/2018--01:00:00	31.59	587	-0.0321338	0.975951	0.0847623
127860	19/08/2018--01:01:00	31.6	216	-0.27096	0.990795	0.0407664
127920	19/08/2018--01:02:00	31.63	187	-0.763538	0.411872	0.700705
127980	19/08/2018--01:03:00	31.75	306	-0.241106	0.382184	0.832692
128040	19/08/2018--01:04:00	31.85	702	-0.0321338	107.986	0.128758
128100	19/08/2018--01:05:00	31.78	447	-0.420226	0.886885	0.378068
128160	19/08/2018--01:06:00	31.66	323	0.400738	0.857197	0.524721
128220	19/08/2018--01:07:00	31.6	591	0.266399	0.738444	-0.0472253
128280	19/08/2018--01:08:00	31.55	600	-0.0172072	103.533	0.158089
128340	19/08/2018--01:09:00	31.55	158	0.117132	100.564	-0.120552
128400	19/08/2018--01:10:00	31.46	236	0.296252	0.753288	-0.267205
128460	19/08/2018--01:11:00	31.51	255	0.296252	0.931418	-0.237874
128520	19/08/2018--01:12:00	31.48	304	0.296252	105.017	-0.179213
128580	19/08/2018--01:13:00	31.48	754	-0.0769137	103.533	-0.0912212
128640	19/08/2018--01:14:00	31.62	263	0.191765	0.753288	-0.296535
128700	19/08/2018--01:15:00	31.74	399	-0.0172072	0.738444	-0.105886
128760	19/08/2018--01:16:00	31.73	493	0.0574259	0.961106	0.21675
128820	19/08/2018--01:17:00	31.66	603	0.221619	0.931418	-0.325866
128880	19/08/2018--01:18:00	31.62	604	0.206692	0.782976	-0.164548
128940	19/08/2018--01:19:00	31.59	662	0.341032	139.159	-0.0765559
129000	19/08/2018--01:20:00	31.56	585	0.773904	0.649379	-0.149882
129060	19/08/2018--01:21:00	31.56	637	0.0574259	0.90173	-0.0912212
129120	19/08/2018--01:22:00	31.59	243	-0.196327	0.931418	0.0847623
129180	19/08/2018--01:23:00	31.54	524	-0.509786	0.426716	0.583382
129240	19/08/2018--01:24:00	31.54	611	0.445518	0.782976	0.0847623
129300	19/08/2018--01:25:00	31.47	404	0.311178	102.048	-0.179213
129360	19/08/2018--01:26:00	31.44	610	-0.644125	0.352495	0.686039
129420	19/08/2018--01:27:00	31.42	666	0.146986	0.931418	0.0261011
129480	19/08/2018--01:28:00	31.39	714	0.415665	0.975951	-0.0178947
129540	19/08/2018--01:29:00	31.45	344	0.445518	0.90173	0.0994276
129600	19/08/2018--01:30:00	31.52	409	0.221619	0.975951	-0.179213
129660	19/08/2018--01:31:00	31.52	485	-0.868025	0.129833	0.568717
129720	19/08/2018--01:32:00	31.52	487	0.0275727	0.990795	-0.428523
129780	19/08/2018--01:33:00	31.48	719	0.370885	0.693911	-0.267205
129840	19/08/2018--01:34:00	31.44	597	0.326105	0.753288	-0.252539
129900	19/08/2018--01:35:00	31.45	498	0.146986	103.533	-0.120552
129960	19/08/2018--01:36:00	31.43	792	0.355958	102.048	-0.164548
130020	19/08/2018--01:37:00	31.45	848	0.385812	0.886885	0.246081
130080	19/08/2018--01:38:00	31.4	707	-0.659052	0.337651	0.671374
130140	19/08/2018--01:39:00	31.39	838	-100.236	0.36734	0.21675
130200	19/08/2018--01:40:00	31.45	652	0.281325	0.961106	0.070097
130260	19/08/2018--01:41:00	31.47	675	-0.718758	0.649379	0.436729
130320	19/08/2018--01:42:00	31.48	502	0.385812	0.946262	0.070097
130380	19/08/2018--01:43:00	31.47	512	0.699271	110.955	0.304742
130440	19/08/2018--01:44:00	31.41	429	0.415665	110.955	-0.487184
130500	19/08/2018--01:45:00	31.36	309	-0.196327	0.931418	0.304742
130560	19/08/2018--01:46:00	31.29	123	0.0574259	0.827509	-0.399192
130620	19/08/2018--01:47:00	31.26	449	-0.196327	0.916574	-0.03256
130680	19/08/2018--01:48:00	31.28	69	-0.061987	0.857197	0.436729
130740	19/08/2018--01:49:00	31.29	338	0.206692	0.857197	-0.193878
130800	19/08/2018--01:50:00	31.32	356	0.550004	0.842353	-0.223209
130860	19/08/2018--01:51:00	31.39	366	0.251472	0.931418	-0.384527
130920	19/08/2018--01:52:00	31.42	449	-0.509786	0.857197	-0.179213
130980	19/08/2018--01:53:00	31.36	251	-0.0321338	0.990795	-0.149882
131040	19/08/2018--01:54:00	31.45	185	-0.763538	0.174365	0.612713
131100	19/08/2018--01:55:00	31.38	233	0.0424993	0.857197	-0.384527
131160	19/08/2018--01:56:00	31.32	275	-0.808318	0.0704561	0.495391
131220	19/08/2018--01:57:00	31.28	113	0.117132	0.500937	0.7447
131280	19/08/2018--01:58:00	31.29	87	-0.912804	0.486093	0.612713
131340	19/08/2018--01:59:00	31.3	378	0.460445	0.872041	-0.28187
131400	19/08/2018--02:00:00	31.36	6	0.355958	0.931418	-0.267205
131460	19/08/2018--02:01:00	31.39	551	0.251472	0.916574	0.0994276
131520	19/08/2018--02:02:00	31.33	108	0.0424993	0.975951	-0.105886
131580	19/08/2018--02:03:00	31.28	471	0.326105	0.961106	-0.179213
131640	19/08/2018--02:04:00	31.43	247	0.326105	0.90173	-0.413858
131700	19/08/2018--02:05:00	31.7	214	0.251472	0.931418	-0.0912212
131760	19/08/2018--02:06:00	31.67	344	-0.330666	0.278275	0.407399
131820	19/08/2018--02:07:00	31.54	167	0.102206	0.916574	0.392733
131880	19/08/2018--02:08:00	31.45	95	-0.375446	0.931418	0.671374
131940	19/08/2018--02:09:00	31.36	355	0.654491	116.892	-0.28187
132000	19/08/2018--02:10:00	31.26	315	0.161912	103.533	-0.135217
132060	19/08/2018--02:11:00	31.16	193	-0.435153	0.708755	0.539386
132120	19/08/2018--02:12:00	31.05	195	-0.748612	0.61969	0.275411
132180	19/08/2018--02:13:00	30.92	32	-0.196327	0.990795	0.0847623
132240	19/08/2018--02:14:00	30.75	3	-0.330666	0.946262	0.0994276
132300	19/08/2018--02:15:00	30.64	188	0.370885	145.096	0.070097
132360	19/08/2018--02:16:00	30.67	307	0.0424993	102.048	0.0114358
132420	19/08/2018--02:17:00	30.74	100	0.639564	0.753288	-0.237874
132480	19/08/2018--02:18:00	30.87	141	0.415665	0.827509	-0.399192
132540	19/08/2018--02:19:00	30.98	205	0.415665	0.872041	0.202085
132600	19/08/2018--02:20:00	31.08	433	-0.151547	0.961106	0.172754
132660	19/08/2018--02:21:00	31.21	392	-0.1814	0.857197	-0.135217
132720	19/08/2018--02:22:00	31.18	52	-0.166473	0.961106	0.21675
132780	19/08/2018--02:23:00	31.08	33	0.236545	0.693911	0.407399
132840	19/08/2018--02:24:00	31.06	446	0.251472	0.946262	-0.267205
132900	19/08/2018--02:25:00	31.09	87	-0.659052	0.693911	0.290076
132960	19/08/2018--02:26:00	30.79	4	0.460445	0.842353	-0.355196
133020	19/08/2018--02:27:00	30.28	0	0.445518	0.857197	-0.340531
133080	19/08/2018--02:28:00	30.21	152	0.445518	106.502	-0.0618906
133140	19/08/2018--02:29:00	30.48	337	0.132059	0.916574	-0.135217
133200	19/08/2018--02:30:00	30.6	231	0.146986	0.990795	-0.0618906
133260	19/08/2018--02:31:00	30.59	390	0.0872792	0.961106	-0.00322944
133320	19/08/2018--02:32:00	30.55	515	0.161912	10.947	0.0994276
133380	19/08/2018--02:33:00	30.6	436	-0.0769137	0.990795	-0.208544
133440	19/08/2018--02:34:00	30.92	170	0.430591	0.916574	-0.0472253
133500	19/08/2018--02:35:00	31.22	101	-0.13662	0.990795	0.114093
133560	19/08/2018--02:36:00	31.45	209	0.74405	-0.226427	-0.648502
133620	19/08/2018--02:37:00	31.59	31	-0.569492	0.812665	-0.120552
133680	19/08/2018--02:38:00	31.88	11	-0.31574	0.54547	0.7447
133740	19/08/2018--02:39:00	32.05	0	-0.360519	0.530625	0.7447
133800	19/08/2018--02:40:00	32.19	0	-0.345593	0.500937	0.759366
133860	19/08/2018--02:41:00	32.37	7	-0.614272	0.753288	0.143423
133920	19/08/2018--02:42:00	32.52	0	-0.614272	0.753288	0.158089
133980	19/08/2018--02:43:00	32.66	13	-0.166473	0.560314	0.788696
134040	19/08/2018--02:44:00	32.77	17	-0.360519	0.174365	-0.956473
134100	19/08/2018--02:45:00	32.93	5	-0.524712	0.26343	-0.839151
134160	19/08/2018--02:46:00	33.07	0	-0.524712	0.26343	-0.839151
134220	19/08/2018--02:47:00	33.21	0	-0.524712	0.248586	-0.839151
134280	19/08/2018--02:48:00	33.27	21	-0.345593	0.575158	0.71537
134340	19/08/2018--02:49:00	33.29	0	-0.330666	0.54547	0.7447
134400	19/08/2018--02:50:00	33.31	0	-0.345593	0.530625	0.7447
134460	19/08/2018--02:51:00	33.34	0	-0.345593	0.530625	0.7447
134520	19/08/2018--02:52:00	33.38	0	-0.345593	0.530625	0.7447
134580	19/08/2018--02:53:00	33.41	0	-0.345593	0.54547	0.7447
134640	19/08/2018--02:54:00	33.46	0	-0.345593	0.530625	0.7447
134700	19/08/2018--02:55:00	33.5	0	-0.345593	0.530625	0.7447
134760	19/08/2018--02:56:00	33.54	0	-0.330666	0.530625	0.7447
134820	19/08/2018--02:57:00	33.57	0	-0.330666	0.530625	0.7447
134880	19/08/2018--02:58:00	33.58	0	-0.345593	0.515781	0.759366
134940	19/08/2018--02:59:00	33.63	0	-0.345593	0.515781	0.7447
135000	19/08/2018--03:00:00	33.66	0	-0.345593	0.530625	0.7447
135060	19/08/2018--03:01:00	33.68	0	-0.345593	0.530625	0.7447
135120	19/08/2018--03:02:00	33.68	0	-0.330666	0.530625	0.7447
135180	19/08/2018--03:03:00	33.71	0	-0.345593	0.515781	0.7447
135240	19/08/2018--03:04:00	33.75	0	-0.345593	0.515781	0.7447
135300	19/08/2018--03:05:00	33.76	0	-0.345593	0.530625	0.7447
135360	19/08/2018--03:06:00	33.78	0	-0.330666	0.530625	0.7447
135420	19/08/2018--03:07:00	33.81	0	-0.330666	0.515781	0.7447
135480	19/08/2018--03:08:00	33.82	0	-0.345593	0.515781	0.7447
135540	19/08/2018--03:09:00	33.84	0	-0.345593	0.530625	0.759366
135600	19/08/2018--03:10:00	33.86	0	-0.330666	0.515781	0.759366
135660	19/08/2018--03:11:00	33.86	0	-0.345593	0.530625	0.7447
135720	19/08/2018--03:12:00	33.9	0	-0.330666	0.530625	0.759366
135780	19/08/2018--03:13:00	33.89	0	-0.330666	0.530625	0.7447
135840	19/08/2018--03:14:00	33.91	0	-0.345593	0.530625	0.7447
135900	19/08/2018--03:15:00	33.92	0	-0.345593	0.515781	0.7447
135960	19/08/2018--03:16:00	33.93	0	-0.345593	0.515781	0.7447
136020	19/08/2018--03:17:00	33.95	0	-0.345593	0.530625	0.759366
136080	19/08/2018--03:18:00	33.95	0	-0.330666	0.515781	0.759366
136140	19/08/2018--03:19:00	33.97	0	-0.330666	0.530625	0.7447
136200	19/08/2018--03:20:00	33.96	0	-0.330666	0.515781	0.759366
136260	19/08/2018--03:21:00	34.02	0	-0.345593	0.515781	0.759366
136320	19/08/2018--03:22:00	34.02	0	-0.345593	0.515781	0.759366
136380	19/08/2018--03:23:00	34.03	0	-0.330666	0.515781	0.759366
136440	19/08/2018--03:24:00	34.04	0	-0.330666	0.515781	0.7447
136500	19/08/2018--03:25:00	34.06	0	-0.345593	0.515781	0.759366
136560	19/08/2018--03:26:00	34.08	0	-0.330666	0.530625	0.759366
136620	19/08/2018--03:27:00	34.08	0	-0.345593	0.515781	0.759366
136680	19/08/2018--03:28:00	34.07	0	-0.330666	0.530625	0.759366
136740	19/08/2018--03:29:00	34.1	0	-0.345593	0.515781	0.759366
136800	19/08/2018--03:30:00	34.12	5	-0.703832	0.693911	0.070097
136860	19/08/2018--03:31:00	34.2	30	0.714197	0.159521	0.656709
136920	19/08/2018--03:32:00	34.18	0	0.699271	0.174365	0.656709
136980	19/08/2018--03:33:00	34.18	0	0.714197	0.159521	0.656709
137040	19/08/2018--03:34:00	34.18	0	0.714197	0.159521	0.656709
137100	19/08/2018--03:35:00	34.18	0	0.714197	0.159521	0.642043
137160	19/08/2018--03:36:00	34.21	0	0.714197	0.159521	0.656709
137220	19/08/2018--03:37:00	34.22	0	0.714197	0.174365	0.656709
137280	19/08/2018--03:38:00	34.22	0	0.893317	-0.300648	-0.384527
137340	19/08/2018--03:39:00	34.2	0	0.848537	0.0110795	0.46606
137400	19/08/2018--03:40:00	34.27	17	-0.614272	0.753288	0.0554317
137460	19/08/2018--03:41:00	34.34	0	-0.614272	0.738444	0.202085
137520	19/08/2018--03:42:00	34.36	10	-0.300813	0.560314	0.7447
137580	19/08/2018--03:43:00	34.36	0	-0.300813	0.575158	0.7447
137640	19/08/2018--03:44:00	34.37	0	-0.300813	0.54547	0.7447
137700	19/08/2018--03:45:00	34.39	0	-0.300813	0.560314	0.730035
137760	19/08/2018--03:46:00	34.39	0	-0.300813	0.560314	0.7447
137820	19/08/2018--03:47:00	34.39	0	-0.300813	0.560314	0.759366
137880	19/08/2018--03:48:00	34.4	0	-0.300813	0.560314	0.7447
137940	19/08/2018--03:49:00	34.39	0	-0.300813	0.560314	0.7447
138000	19/08/2018--03:50:00	34.42	0	-0.300813	0.54547	0.7447
138060	19/08/2018--03:51:00	34.42	0	-0.300813	0.560314	0.7447
138120	19/08/2018--03:52:00	34.45	0	-0.300813	0.54547	0.7447
138180	19/08/2018--03:53:00	34.45	0	-0.300813	0.560314	0.7447
138240	19/08/2018--03:54:00	34.46	0	-0.300813	0.560314	0.7447
138300	19/08/2018--03:55:00	34.45	0	-0.300813	0.54547	0.759366
138360	19/08/2018--03:56:00	34.48	0	-0.300813	0.54547	0.7447
138420	19/08/2018--03:57:00	34.5	0	-0.300813	0.560314	0.7447
138480	19/08/2018--03:58:00	34.5	0	-0.300813	0.560314	0.7447
138540	19/08/2018--03:59:00	34.52	0	-0.300813	0.54547	0.7447
138600	19/08/2018--04:00:00	34.52	0	-0.300813	0.54547	0.7447
138660	19/08/2018--04:01:00	34.53	0	-0.300813	0.560314	0.7447
138720	19/08/2018--04:02:00	34.55	0	-0.300813	0.560314	0.7447
138780	19/08/2018--04:03:00	34.56	0	-0.285886	0.560314	0.7447
138840	19/08/2018--04:04:00	34.55	0	-0.300813	0.54547	0.7447
138900	19/08/2018--04:05:00	34.57	0	-0.300813	0.54547	0.7447
138960	19/08/2018--04:06:00	34.59	0	-0.285886	0.560314	0.7447
139020	19/08/2018--04:07:00	34.59	0	-0.300813	0.54547	0.7447
139080	19/08/2018--04:08:00	34.63	0	-0.629199	0.768132	0.0261011
139140	19/08/2018--04:09:00	34.7	0	-0.644125	0.7236	0.128758
139200	19/08/2018--04:10:00	34.74	0	-0.644125	0.7236	0.128758
139260	19/08/2018--04:11:00	34.77	0	-0.644125	0.7236	0.128758
139320	19/08/2018--04:12:00	34.8	0	-0.644125	0.7236	0.143423
139380	19/08/2018--04:13:00	34.8	0	-0.644125	0.7236	0.143423
139440	19/08/2018--04:14:00	34.81	0	-0.644125	0.708755	0.143423
139500	19/08/2018--04:15:00	34.8	0	-0.644125	0.708755	0.143423
139560	19/08/2018--04:16:00	34.8	0	-0.644125	0.7236	0.143423
139620	19/08/2018--04:17:00	34.81	0	-0.644125	0.7236	0.143423
139680	19/08/2018--04:18:00	34.81	0	-0.659052	0.708755	0.143423
139740	19/08/2018--04:19:00	34.82	0	-0.644125	0.708755	0.143423
139800	19/08/2018--04:20:00	34.84	0	-0.659052	0.708755	0.143423
139860	19/08/2018--04:21:00	34.87	0	-0.644125	0.708755	0.143423
139920	19/08/2018--04:22:00	34.89	0	-0.659052	0.708755	0.143423
139980	19/08/2018--04:23:00	34.89	0	-0.659052	0.708755	0.143423
140040	19/08/2018--04:24:00	34.9	0	-0.644125	0.708755	0.143423
140100	19/08/2018--04:25:00	34.9	0	-0.659052	0.708755	0.158089
140160	19/08/2018--04:26:00	34.9	0	-0.659052	0.708755	0.143423
140220	19/08/2018--04:27:00	34.91	0	-0.659052	0.708755	0.143423
140280	19/08/2018--04:28:00	34.91	0	-0.659052	0.708755	0.158089
140340	19/08/2018--04:29:00	34.89	0	-0.659052	0.708755	0.143423
140400	19/08/2018--04:30:00	34.88	0	-0.659052	0.708755	0.158089
140460	19/08/2018--04:31:00	34.89	0	-0.659052	0.708755	0.158089
140520	19/08/2018--04:32:00	34.88	0	-0.659052	0.708755	0.158089
140580	19/08/2018--04:33:00	34.88	0	-0.644125	0.708755	0.158089
140640	19/08/2018--04:34:00	34.86	0	-0.659052	0.708755	0.143423
140700	19/08/2018--04:35:00	34.87	0	-0.659052	0.708755	0.158089
140760	19/08/2018--04:36:00	34.86	0	-0.659052	0.708755	0.143423
140820	19/08/2018--04:37:00	34.84	0	-0.659052	0.708755	0.143423
140880	19/08/2018--04:38:00	34.84	0	-0.659052	0.708755	0.143423
140940	19/08/2018--04:39:00	34.83	0	-0.659052	0.708755	0.143423
141000	19/08/2018--04:40:00	34.82	0	-0.659052	0.708755	0.158089
141060	19/08/2018--04:41:00	34.81	0	-0.659052	0.708755	0.143423
141120	19/08/2018--04:42:00	34.79	0	-0.659052	0.708755	0.158089
141180	19/08/2018--04:43:00	34.78	6	-0.285886	0.515781	0.774031
141240	19/08/2018--04:44:00	34.73	0	-0.300813	0.530625	0.759366
141300	19/08/2018--04:45:00	34.7	0	-0.285886	0.515781	0.774031
141360	19/08/2018--04:46:00	34.68	0	-0.300813	0.530625	0.774031
141420	19/08/2018--04:47:00	34.65	0	-0.300813	0.515781	0.759366
141480	19/08/2018--04:48:00	34.67	0	-0.300813	0.515781	0.774031
141540	19/08/2018--04:49:00	34.66	0	-0.300813	0.515781	0.759366
141600	19/08/2018--04:50:00	34.68	0	-0.300813	0.530625	0.759366
141660	19/08/2018--04:51:00	34.67	0	-0.300813	0.515781	0.759366
141720	19/08/2018--04:52:00	34.7	0	-0.300813	0.515781	0.759366
141780	19/08/2018--04:53:00	34.7	0	-0.300813	0.530625	0.774031
141840	19/08/2018--04:54:00	34.68	0	-0.300813	0.515781	0.774031
141900	19/08/2018--04:55:00	34.7	0	-0.300813	0.515781	0.759366
141960	19/08/2018--04:56:00	34.7	0	-0.300813	0.515781	0.774031
142020	19/08/2018--04:57:00	34.7	0	-0.300813	0.515781	0.759366
142080	19/08/2018--04:58:00	34.71	0	-0.300813	0.515781	0.774031
142140	19/08/2018--04:59:00	34.7	0	-0.256033	0.486093	0.818027
142200	19/08/2018--05:00:00	34.69	8	-0.285886	0.233742	-0.971139
