# Supplementary material for: A randomized cross-over trial investigating differences in 24-h personal air and skin temperatures using wearable sensors between two climatologically contrasting settings
Source: Sci Rep. 2021 Nov 10;11:22020. doi: 10.1038/s41598-021-01180-y (PMC8580978; doi:10.1038/s41598-021-01180-y)
Supplement: Supplementary file 2 — Supplementary Data. [file 41598_2021_1180_MOESM2_ESM.zip › New folder/new/T33_A1new.csv]

Index	Date	Temperature	Activity	X-axis	Y-axis	Z-axis	Marker
43200	29/07/2018--05:00:53	27.29	0	0.121451	-0.179663	0.95879
43260	29/07/2018--05:01:53	27.28	0	0.121451	-0.179663	0.95879
43320	29/07/2018--05:02:53	27.28	0	0.121451	-0.179663	0.95879
43380	29/07/2018--05:03:53	27.26	0	0.121451	-0.179663	0.95879
43440	29/07/2018--05:04:53	27.23	0	0.121451	-0.179663	0.95879
43500	29/07/2018--05:05:53	27.21	0	0.121451	-0.179663	0.95879
43560	29/07/2018--05:06:53	27.2	0	0.121451	-0.179663	0.95879
43620	29/07/2018--05:07:53	27.18	0	0.121451	-0.179663	0.95879
43680	29/07/2018--05:08:53	27.17	0	0.121451	-0.179663	0.973276
43740	29/07/2018--05:09:53	27.16	0	0.121451	-0.179663	0.973276
43800	29/07/2018--05:10:53	27.15	0	0.121451	-0.179663	0.95879
43860	29/07/2018--05:11:53	27.17	0	0.121451	-0.179663	0.95879
43920	29/07/2018--05:12:53	27.18	0	0.121451	-0.179663	0.95879
43980	29/07/2018--05:13:53	27.18	0	0.121451	-0.179663	0.95879
44040	29/07/2018--05:14:53	27.21	0	0.121451	-0.179663	0.95879
44100	29/07/2018--05:15:53	27.22	0	0.121451	-0.179663	0.95879
44160	29/07/2018--05:16:53	27.23	0	0.121451	-0.179663	0.95879
44220	29/07/2018--05:17:53	27.27	0	0.121451	-0.179663	0.95879
44280	29/07/2018--05:18:53	27.29	0	0.121451	-0.179663	0.95879
44340	29/07/2018--05:19:53	27.28	0	0.121451	-0.179663	0.95879
44400	29/07/2018--05:20:53	27.29	0	0.121451	-0.179663	0.95879
44460	29/07/2018--05:21:53	27.27	0	0.121451	-0.179663	0.95879
44520	29/07/2018--05:22:53	27.26	0	0.121451	-0.179663	0.95879
44580	29/07/2018--05:23:53	27.25	0	0.121451	-0.179663	0.95879
44640	29/07/2018--05:24:53	27.2	0	0.121451	-0.179663	0.95879
44700	29/07/2018--05:25:53	27.19	0	0.121451	-0.179663	0.95879
44760	29/07/2018--05:26:53	27.16	0	0.121451	-0.179663	0.95879
44820	29/07/2018--05:27:53	27.16	0	0.121451	-0.179663	0.95879
44880	29/07/2018--05:28:53	27.14	0	0.121451	-0.179663	0.95879
44940	29/07/2018--05:29:53	27.15	0	0.121451	-0.179663	0.95879
45000	29/07/2018--05:30:53	27.16	0	0.121451	-0.179663	0.95879
45060	29/07/2018--05:31:53	27.17	0	0.121451	-0.179663	0.95879
45120	29/07/2018--05:32:53	27.18	0	0.121451	-0.179663	0.95879
45180	29/07/2018--05:33:53	27.2	0	0.121451	-0.179663	0.95879
45240	29/07/2018--05:34:53	27.24	0	0.121451	-0.179663	0.95879
45300	29/07/2018--05:35:53	27.24	0	0.121451	-0.179663	0.95879
45360	29/07/2018--05:36:53	27.27	0	0.121451	-0.179663	0.95879
45420	29/07/2018--05:37:53	27.29	0	0.121451	-0.179663	0.95879
45480	29/07/2018--05:38:53	27.28	0	0.121451	-0.179663	0.973276
45540	29/07/2018--05:39:53	27.3	0	0.121451	-0.179663	0.95879
45600	29/07/2018--05:40:53	27.28	0	0.121451	-0.179663	0.973276
45660	29/07/2018--05:41:53	27.28	0	0.121451	-0.179663	0.973276
45720	29/07/2018--05:42:53	27.27	0	0.121451	-0.179663	0.95879
45780	29/07/2018--05:43:53	27.24	0	0.121451	-0.179663	0.95879
45840	29/07/2018--05:44:53	27.21	0	0.121451	-0.179663	0.95879
45900	29/07/2018--05:45:53	27.21	0	0.121451	-0.179663	0.95879
45960	29/07/2018--05:46:53	27.18	0	0.121451	-0.179663	0.973276
46020	29/07/2018--05:47:53	27.15	0	0.121451	-0.179663	0.95879
46080	29/07/2018--05:48:53	27.15	0	0.121451	-0.179663	0.95879
46140	29/07/2018--05:49:53	27.14	0	0.121451	-0.179663	0.95879
46200	29/07/2018--05:50:53	27.14	0	0.121451	-0.179663	0.95879
46260	29/07/2018--05:51:53	27.14	0	0.121451	-0.179663	0.95879
46320	29/07/2018--05:52:53	27.18	0	0.121451	-0.179663	0.95879
46380	29/07/2018--05:53:53	27.18	0	0.121451	-0.179663	0.95879
46440	29/07/2018--05:54:53	27.19	0	0.121451	-0.179663	0.95879
46500	29/07/2018--05:55:53	27.21	0	0.121451	-0.179663	0.95879
46560	29/07/2018--05:56:53	27.23	0	0.121451	-0.179663	0.95879
46620	29/07/2018--05:57:53	27.25	0	0.121451	-0.179663	0.95879
46680	29/07/2018--05:58:53	27.26	0	0.121451	-0.179663	0.973276
46740	29/07/2018--05:59:53	27.29	0	0.121451	-0.179663	0.95879
46800	29/07/2018--06:00:53	27.31	0	0.121451	-0.179663	0.95879
46860	29/07/2018--06:01:53	27.31	0	0.121451	-0.179663	0.95879
46920	29/07/2018--06:02:53	27.35	0	0.121451	-0.179663	0.95879
46980	29/07/2018--06:03:53	27.34	0	0.121451	-0.179663	0.95879
47040	29/07/2018--06:04:53	27.32	0	0.121451	-0.179663	0.95879
47100	29/07/2018--06:05:53	27.3	0	0.121451	-0.179663	0.95879
47160	29/07/2018--06:06:53	27.27	0	0.121451	-0.179663	0.973276
47220	29/07/2018--06:07:53	27.23	0	0.105781	-0.179663	0.95879
47280	29/07/2018--06:08:53	27.22	0	0.121451	-0.179663	0.95879
47340	29/07/2018--06:09:53	27.17	0	0.121451	-0.179663	0.95879
47400	29/07/2018--06:10:53	27.14	0	0.121451	-0.179663	0.95879
47460	29/07/2018--06:11:53	27.14	0	0.121451	-0.179663	0.95879
47520	29/07/2018--06:12:53	27.13	0	0.121451	-0.179663	0.95879
47580	29/07/2018--06:13:53	27.13	0	0.121451	-0.179663	0.95879
47640	29/07/2018--06:14:53	27.14	0	0.121451	-0.179663	0.95879
47700	29/07/2018--06:15:53	27.11	0	0.121451	-0.179663	0.95879
47760	29/07/2018--06:16:53	27.15	0	0.121451	-0.179663	0.95879
47820	29/07/2018--06:17:53	27.16	0	0.121451	-0.179663	0.95879
47880	29/07/2018--06:18:53	27.17	0	0.121451	-0.179663	0.95879
47940	29/07/2018--06:19:53	27.2	0	0.121451	-0.179663	0.95879
48000	29/07/2018--06:20:53	27.21	0	0.121451	-0.179663	0.95879
48060	29/07/2018--06:21:53	27.25	0	0.121451	-0.179663	0.95879
48120	29/07/2018--06:22:53	27.25	0	0.121451	-0.179663	0.95879
48180	29/07/2018--06:23:53	27.27	0	0.121451	-0.179663	0.95879
48240	29/07/2018--06:24:53	27.3	0	0.121451	-0.179663	0.973276
48300	29/07/2018--06:25:53	27.31	0	0.121451	-0.179663	0.95879
48360	29/07/2018--06:26:53	27.3	0	0.121451	-0.179663	0.95879
48420	29/07/2018--06:27:53	27.31	0	0.121451	-0.179663	0.973276
48480	29/07/2018--06:28:53	27.28	0	0.121451	-0.179663	0.95879
48540	29/07/2018--06:29:53	27.28	0	0.121451	-0.179663	0.95879
48600	29/07/2018--06:30:53	27.24	0	0.121451	-0.179663	0.95879
48660	29/07/2018--06:31:53	27.21	0	0.121451	-0.179663	0.95879
48720	29/07/2018--06:32:53	27.19	0	0.121451	-0.179663	0.95879
48780	29/07/2018--06:33:53	27.18	0	0.121451	-0.179663	0.95879
48840	29/07/2018--06:34:53	27.15	0	0.121451	-0.179663	0.95879
48900	29/07/2018--06:35:53	27.15	0	0.121451	-0.179663	0.95879
48960	29/07/2018--06:36:53	27.15	0	0.121451	-0.179663	0.95879
49020	29/07/2018--06:37:53	27.15	0	0.121451	-0.179663	0.95879
49080	29/07/2018--06:38:53	27.16	0	0.121451	-0.179663	0.95879
49140	29/07/2018--06:39:53	27.16	0	0.121451	-0.179663	0.95879
49200	29/07/2018--06:40:53	27.17	0	0.121451	-0.179663	0.95879
49260	29/07/2018--06:41:53	27.21	0	0.121451	-0.179663	0.95879
49320	29/07/2018--06:42:53	27.23	0	0.121451	-0.179663	0.95879
49380	29/07/2018--06:43:53	27.25	0	0.121451	-0.179663	0.95879
49440	29/07/2018--06:44:53	27.27	0	0.121451	-0.179663	0.95879
49500	29/07/2018--06:45:53	27.29	0	0.121451	-0.179663	0.95879
49560	29/07/2018--06:46:53	27.3	0	0.121451	-0.179663	0.95879
49620	29/07/2018--06:47:53	27.32	0	0.121451	-0.179663	0.95879
49680	29/07/2018--06:48:53	27.36	0	0.121451	-0.179663	0.973276
49740	29/07/2018--06:49:53	27.35	0	0.121451	-0.179663	0.95879
49800	29/07/2018--06:50:53	27.37	0	0.121451	-0.179663	0.95879
49860	29/07/2018--06:51:53	27.36	0	0.121451	-0.179663	0.973276
49920	29/07/2018--06:52:53	27.34	0	0.121451	-0.179663	0.95879
49980	29/07/2018--06:53:53	27.33	0	0.121451	-0.179663	0.95879
50040	29/07/2018--06:54:53	27.32	0	0.121451	-0.179663	0.95879
50100	29/07/2018--06:55:53	27.28	0	0.121451	-0.179663	0.95879
50160	29/07/2018--06:56:53	27.27	0	0.121451	-0.179663	0.95879
50220	29/07/2018--06:57:53	27.23	0	0.121451	-0.179663	0.95879
50280	29/07/2018--06:58:53	27.2	0	0.121451	-0.179663	0.95879
50340	29/07/2018--06:59:53	27.18	0	0.121451	-0.179663	0.95879
50400	29/07/2018--07:00:53	27.18	0	0.121451	-0.179663	0.95879
50460	29/07/2018--07:01:53	27.19	0	0.121451	-0.179663	0.973276
50520	29/07/2018--07:02:53	27.18	0	0.121451	-0.179663	0.95879
50580	29/07/2018--07:03:53	27.2	0	0.121451	-0.179663	0.95879
50640	29/07/2018--07:04:53	27.21	0	0.121451	-0.179663	0.95879
50700	29/07/2018--07:05:53	27.21	0	0.121451	-0.179663	0.95879
50760	29/07/2018--07:06:53	27.24	0	0.121451	-0.179663	0.95879
50820	29/07/2018--07:07:53	27.26	0	0.121451	-0.179663	0.95879
50880	29/07/2018--07:08:53	27.28	0	0.121451	-0.179663	0.95879
50940	29/07/2018--07:09:53	27.3	416	-0.615024	-0.917407	-0.0986883
51000	29/07/2018--07:10:53	27.39	149	-0.552345	-0.858388	-0.0986883
51060	29/07/2018--07:11:53	27.52	21	-0.426988	-0.932162	-0.0842023
51120	29/07/2018--07:12:53	27.64	0	-0.379979	-0.946917	-0.0842023
51180	29/07/2018--07:13:53	27.73	56	-0.552345	-0.946917	-0.171118
51240	29/07/2018--07:14:53	28.09	479	-0.33297	-0.961672	-0.0842023
51300	29/07/2018--07:15:53	28.55	404	-0.473997	-0.828878	-0.0407443
51360	29/07/2018--07:16:53	28.76	527	-0.411318	-0.828878	0.0316858
51420	29/07/2018--07:17:53	28.96	319	-0.33297	-0.932162	-0.0697163
51480	29/07/2018--07:18:53	29.18	148	-0.285961	-0.932162	-0.171118
51540	29/07/2018--07:19:53	29.08	917	-0.34864	-113.873	-0.113174
51600	29/07/2018--07:20:53	28.71	790	-0.0509156	-0.53378	0.133088
51660	29/07/2018--07:21:53	28.35	834	-0.0509156	-110.922	-0.0407443
51720	29/07/2018--07:22:53	28.31	938	-0.191943	-103.545	-0.0407443
51780	29/07/2018--07:23:53	28.16	1027	-0.411318	-10.502	-0.0407443
51840	29/07/2018--07:24:53	27.98	806	-0.160603	-0.873143	-0.0842023
51900	29/07/2018--07:25:53	27.85	696	0.0744419	-107.971	-0.0842023
51960	29/07/2018--07:26:53	27.73	861	-0.113594	-0.784613	-0.0842023
52020	29/07/2018--07:27:53	27.62	504	-0.254621	-12.125	-0.20009
52080	29/07/2018--07:28:53	27.64	504	-0.223282	-0.976427	-0.171118
52140	29/07/2018--07:29:53	27.91	6	-0.34864	-10.502	-0.0986883
52200	29/07/2018--07:30:53	28.19	315	-0.113594	-0.991182	-0.171118
52260	29/07/2018--07:31:53	28.41	142	-0.176273	-0.976427	-0.12766
52320	29/07/2018--07:32:53	28.65	88	-0.364309	-0.961672	-0.171118
52380	29/07/2018--07:33:53	28.83	37	-0.176273	-0.991182	-0.113174
52440	29/07/2018--07:34:53	29.02	65	-0.113594	-0.991182	-0.0986883
52500	29/07/2018--07:35:53	29.27	213	-0.144934	-0.991182	-0.0842023
52560	29/07/2018--07:36:53	29.54	118	-0.3173	-0.961672	-0.0842023
52620	29/07/2018--07:37:53	29.7	47	-0.0979246	-0.946917	-0.373923
52680	29/07/2018--07:38:53	29.85	0	-0.00390653	-0.991182	-0.0986883
52740	29/07/2018--07:39:53	29.95	1	-0.160603	-0.991182	-0.0697163
52800	29/07/2018--07:40:53	30.04	1	-0.191943	-0.961672	-0.287006
52860	29/07/2018--07:41:53	30.1	6	-0.270291	-0.976427	-0.0697163
52920	29/07/2018--07:42:53	30.16	0	-0.144934	-0.991182	-0.0842023
52980	29/07/2018--07:43:53	30.25	0	-0.0195762	-100.594	-0.0842023
53040	29/07/2018--07:44:53	30.31	7	-0.0665853	-0.991182	-0.0697163
53100	29/07/2018--07:45:53	30.38	6	-0.191943	-0.991182	-0.0697163
53160	29/07/2018--07:46:53	30.48	0	-0.33297	-0.961672	-0.0697163
53220	29/07/2018--07:47:53	30.49	1	-0.301631	-0.976427	-0.0697163
53280	29/07/2018--07:48:53	30.51	0	-0.0665853	-100.594	-0.0552303
53340	29/07/2018--07:49:53	30.57	5	-0.191943	-0.887898	-0.460839
53400	29/07/2018--07:50:53	30.71	1	-0.129264	-0.902652	-0.446353
53460	29/07/2018--07:51:53	30.84	0	-0.0509156	-0.902652	-0.489811
53520	29/07/2018--07:52:53	30.99	3	-0.00390653	-0.887898	-0.475325
53580	29/07/2018--07:53:53	31.12	1	-0.113594	-0.887898	-0.460839
53640	29/07/2018--07:54:53	31.21	72	-0.207612	-0.991182	-0.142146
53700	29/07/2018--07:55:53	31.3	0	-0.176273	-0.946917	-0.330464
53760	29/07/2018--07:56:53	31.35	242	-0.223282	-0.991182	-0.0842023
53820	29/07/2018--07:57:53	31.25	340	-0.0509156	-0.991182	-0.171118
53880	29/07/2018--07:58:53	31.2	396	-0.129264	-0.976427	-0.0117723
53940	29/07/2018--07:59:53	31.16	270	-0.395649	-0.932162	-0.0986883
54000	29/07/2018--08:00:53	31.12	369	-0.0822549	-107.971	-0.0117723
54060	29/07/2018--08:01:53	30.77	752	-0.0195762	-100.594	-0.0552303
54120	29/07/2018--08:02:53	30.32	317	-0.129264	-0.991182	-0.113174
54180	29/07/2018--08:03:53	30.01	317	-0.191943	-0.932162	-0.12766
54240	29/07/2018--08:04:53	29.7	434	-0.301631	-0.946917	-0.243548
54300	29/07/2018--08:05:53	29.47	492	-0.33297	-0.961672	-0.20009
54360	29/07/2018--08:06:53	29.28	440	-0.379979	-0.917407	-0.12766
54420	29/07/2018--08:07:53	29.16	463	-0.568015	-0.828878	-0.0697163
54480	29/07/2018--08:08:53	29.13	254	-0.395649	-0.961672	0.0751438
54540	29/07/2018--08:09:53	29.44	377	-0.3173	-0.976427	-0.0697163
54600	29/07/2018--08:10:53	29.74	157	-0.426988	-0.932162	-0.113174
54660	29/07/2018--08:11:53	29.96	516	-0.505336	-0.858388	-0.185604
54720	29/07/2018--08:12:53	29.93	387	-0.379979	-0.917407	-0.185604
54780	29/07/2018--08:13:53	29.83	203	-0.254621	-0.740349	-0.0552303
54840	29/07/2018--08:14:53	29.8	111	-0.254621	-0.932162	0.263462
54900	29/07/2018--08:15:53	29.87	301	-0.426988	-0.902652	-0.185604
54960	29/07/2018--08:16:53	29.82	317	-0.411318	-0.932162	-0.0842023
55020	29/07/2018--08:17:53	29.83	27	-0.552345	-0.887898	-0.171118
55080	29/07/2018--08:18:53	29.81	679	-0.521006	-122.726	-0.229062
55140	29/07/2018--08:19:53	29.75	355	-0.458327	-0.946917	-0.0842023
55200	29/07/2018--08:20:53	29.81	428	-0.505336	-0.873143	-0.0842023
55260	29/07/2018--08:21:53	29.82	466	-0.411318	-0.548535	-0.0552303
55320	29/07/2018--08:22:53	29.76	506	-0.662033	-102.069	-0.0552303
55380	29/07/2018--08:23:53	29.67	350	-0.505336	-0.887898	-0.229062
55440	29/07/2018--08:24:53	29.6	517	-0.207612	-0.932162	-0.0697163
55500	29/07/2018--08:25:53	29.68	129	-0.442658	-0.961672	-0.142146
55560	29/07/2018--08:26:53	29.73	102	-0.34864	-0.917407	-0.301492
55620	29/07/2018--08:27:53	29.76	199	-0.285961	-0.976427	-0.0552303
55680	29/07/2018--08:28:53	29.89	169	-0.34864	-0.873143	-0.446353
55740	29/07/2018--08:29:53	29.98	53	-0.505336	-0.828878	-0.344951
55800	29/07/2018--08:30:53	30.14	141	-0.411318	-0.917407	-0.258034
55860	29/07/2018--08:31:53	30.38	139	-0.426988	-0.873143	-0.0697163
55920	29/07/2018--08:32:53	30.49	72	-0.285961	-0.843633	-0.475325
55980	29/07/2018--08:33:53	30.57	20	-0.0822549	-0.858388	-0.431867
56040	29/07/2018--08:34:53	30.66	51	-0.223282	-0.902652	-0.388409
56100	29/07/2018--08:35:53	30.71	264	-0.270291	-0.814123	-0.562241
56160	29/07/2018--08:36:53	30.91	150	-0.33297	-0.902652	-0.27252
56220	29/07/2018--08:37:53	31.15	255	-0.129264	-100.594	-0.113174
56280	29/07/2018--08:38:53	31.26	181	-0.395649	-0.932162	-0.0552303
56340	29/07/2018--08:39:53	31.41	52	-0.238952	-0.961672	-0.214576
56400	29/07/2018--08:40:53	31.5	67	-0.536676	-0.843633	-0.0697163
56460	29/07/2018--08:41:53	31.7	387	-0.364309	-0.976427	-0.0842023
56520	29/07/2018--08:42:53	31.6	682	-0.223282	-0.814123	-0.12766
56580	29/07/2018--08:43:53	31.27	599	-0.238952	-109.447	-0.0117723
56640	29/07/2018--08:44:53	30.97	476	-0.489667	-0.946917	-0.229062
56700	29/07/2018--08:45:53	30.64	370	-0.285961	-100.594	-0.156632
56760	29/07/2018--08:46:53	30.38	361	-0.33297	-0.946917	-0.12766
56820	29/07/2018--08:47:53	30.2	215	-0.207612	-0.873143	-0.0552303
56880	29/07/2018--08:48:53	30.06	411	-0.34864	-0.932162	-0.171118
56940	29/07/2018--08:49:53	29.92	384	-0.364309	-0.946917	-0.12766
57000	29/07/2018--08:50:53	29.85	321	-0.709042	-0.887898	0.0606578
57060	29/07/2018--08:51:53	29.77	302	-0.630694	-0.828878	-0.0697163
57120	29/07/2018--08:52:53	29.73	622	-0.270291	-0.902652	-0.12766
57180	29/07/2018--08:53:53	29.71	263	-0.536676	-0.858388	-0.0552303
57240	29/07/2018--08:54:53	29.89	51	-0.395649	-0.917407	0.16206
57300	29/07/2018--08:55:53	30.13	248	-0.191943	-100.594	-0.12766
57360	29/07/2018--08:56:53	30.4	272	-0.379979	-107.971	-0.12766
57420	29/07/2018--08:57:53	30.67	46	-0.285961	-0.976427	-0.0697163
57480	29/07/2018--08:58:53	31.11	177	-0.254621	-0.991182	-0.0697163
57540	29/07/2018--08:59:53	31.27	464	-0.505336	-0.858388	-0.0986883
57600	29/07/2018--09:00:53	31.11	172	-0.223282	-107.971	-0.0842023
57660	29/07/2018--09:01:53	30.98	1	-0.270291	-0.932162	-0.301492
57720	29/07/2018--09:02:53	30.94	45	-0.191943	-0.991182	-0.156632
57780	29/07/2018--09:03:53	30.76	109	-0.223282	-100.594	-0.12766
57840	29/07/2018--09:04:53	30.55	550	-0.254621	-100.594	-0.0697163
57900	29/07/2018--09:05:53	30.57	60	-0.238952	-0.976427	-0.0986883
57960	29/07/2018--09:06:53	30.7	128	-0.33297	-0.961672	-0.171118
58020	29/07/2018--09:07:53	30.8	552	-0.411318	-0.769858	-0.0552303
58080	29/07/2018--09:08:53	30.79	48	-0.426988	-0.932162	-0.0697163
58140	29/07/2018--09:09:53	30.75	0	-0.254621	-0.976427	-0.0552303
58200	29/07/2018--09:10:53	30.72	130	-0.0665853	-0.873143	-0.504297
58260	29/07/2018--09:11:53	30.82	0	-0.176273	-0.887898	-0.489811
58320	29/07/2018--09:12:53	30.95	51	-0.223282	-0.946917	-0.171118
58380	29/07/2018--09:13:53	31	26	0.0587722	-0.902652	-0.460839
58440	29/07/2018--09:14:53	31.05	26	-0.395649	-0.917407	-0.258034
58500	29/07/2018--09:15:53	31.08	129	-0.33297	-0.917407	-0.287006
58560	29/07/2018--09:16:53	31.09	48	-0.395649	-0.946917	-0.156632
58620	29/07/2018--09:17:53	31.11	64	-0.0979246	-0.902652	-0.243548
58680	29/07/2018--09:18:53	31.12	52	-0.254621	-0.946917	-0.258034
58740	29/07/2018--09:19:53	31.2	44	-0.238952	-0.976427	-0.315978
58800	29/07/2018--09:20:53	31.27	91	-0.411318	-0.814123	-0.489811
58860	29/07/2018--09:21:53	31.34	1	-0.3173	-0.799368	-0.562241
58920	29/07/2018--09:22:53	31.41	5	-0.33297	-0.828878	-0.504297
58980	29/07/2018--09:23:53	31.45	57	-0.379979	-0.873143	-0.402895
59040	29/07/2018--09:24:53	31.47	70	-0.160603	-102.069	-0.185604
59100	29/07/2018--09:25:53	31.43	130	-0.364309	-0.873143	-0.417381
59160	29/07/2018--09:26:53	31.45	0	-0.364309	-0.873143	-0.402895
59220	29/07/2018--09:27:53	31.44	185	-0.191943	-110.922	-0.229062
59280	29/07/2018--09:28:53	31.43	29	-0.364309	-0.873143	-0.402895
59340	29/07/2018--09:29:53	31.45	81	-0.364309	-0.828878	-0.547755
59400	29/07/2018--09:30:53	31.45	41	-0.238952	-100.594	-0.156632
59460	29/07/2018--09:31:53	31.42	37	-0.426988	-0.961672	-0.171118
59520	29/07/2018--09:32:53	31.4	119	0.231139	-0.666574	-0.736073
59580	29/07/2018--09:33:53	31.36	253	-0.0195762	-0.946917	-0.330464
59640	29/07/2018--09:34:53	31.32	196	-0.191943	-0.946917	-0.330464
59700	29/07/2018--09:35:53	31.25	97	-0.411318	-0.843633	-0.402895
59760	29/07/2018--09:36:53	31.18	34	-0.238952	-116.824	-0.214576
59820	29/07/2018--09:37:53	31.12	92	-0.238952	-0.887898	-0.475325
59880	29/07/2018--09:38:53	31.11	93	-0.34864	-0.887898	-0.417381
59940	29/07/2018--09:39:53	31.07	355	-0.191943	-0.946917	-0.156632
60000	29/07/2018--09:40:53	31.07	144	-0.207612	-0.946917	-0.344951
60060	29/07/2018--09:41:53	31.07	57	-0.207612	-0.976427	-0.12766
60120	29/07/2018--09:42:53	31.05	137	-0.33297	-0.902652	-0.344951
60180	29/07/2018--09:43:53	31.01	146	-0.191943	-0.991182	0.118602
60240	29/07/2018--09:44:53	31.26	49	-0.176273	-0.5928	-0.808503
60300	29/07/2018--09:45:53	31.41	75	0.215469	-0.887898	-0.620185
60360	29/07/2018--09:46:53	31.49	177	-0.254621	-100.594	-0.113174
60420	29/07/2018--09:47:53	31.46	67	-0.34864	-0.932162	-0.287006
60480	29/07/2018--09:48:53	31.46	11	-0.270291	-0.887898	-0.431867
60540	29/07/2018--09:49:53	31.5	0	-0.301631	-0.873143	-0.431867
60600	29/07/2018--09:50:53	31.54	3	-0.285961	-0.887898	-0.431867
60660	29/07/2018--09:51:53	31.57	32	-0.364309	-0.946917	-0.0842023
60720	29/07/2018--09:52:53	31.51	99	-0.0979246	-10.502	-0.185604
60780	29/07/2018--09:53:53	31.45	85	-0.00390653	-0.902652	-0.417381
60840	29/07/2018--09:54:53	31.4	17	-0.411318	-0.976427	-0.27252
60900	29/07/2018--09:55:53	31.39	37	-0.129264	-0.976427	-0.258034
60960	29/07/2018--09:56:53	31.38	33	-0.301631	-0.917407	-0.330464
61020	29/07/2018--09:57:53	31.36	143	-0.207612	-102.069	-0.315978
61080	29/07/2018--09:58:53	31.26	197	-0.238952	-0.932162	-0.315978
61140	29/07/2018--09:59:53	31.21	7	-0.3173	-0.961672	-0.0842023
61200	29/07/2018--10:00:53	31.14	194	-0.176273	-0.932162	-0.344951
61260	29/07/2018--10:01:53	31.04	134	-0.0195762	-0.0321144	100.225
61320	29/07/2018--10:02:53	30.84	0	-0.0195762	-0.0321144	100.225
61380	29/07/2018--10:03:53	30.63	0	-0.0195762	-0.0321144	100.225
61440	29/07/2018--10:04:53	30.43	0	-0.0195762	-0.0321144	0.987762
61500	29/07/2018--10:05:53	30.23	9	-0.00390653	-0.0173596	0.987762
61560	29/07/2018--10:06:53	30.1	1	0.0117632	-0.0173596	0.987762
61620	29/07/2018--10:07:53	29.99	0	-0.00390653	-0.0173596	0.987762
61680	29/07/2018--10:08:53	29.92	131	-0.0509156	-0.946917	-0.258034
61740	29/07/2018--10:09:53	30	355	0.262478	-0.932162	-0.113174
61800	29/07/2018--10:10:53	30.09	399	-0.00390653	0.0121502	0.987762
61860	29/07/2018--10:11:53	30.05	0	-0.00390653	0.0121502	0.987762
61920	29/07/2018--10:12:53	29.99	0	-0.00390653	0.0121502	0.987762
61980	29/07/2018--10:13:53	29.91	0	-0.00390653	0.0121502	100.225
62040	29/07/2018--10:14:53	29.82	0	-0.00390653	0.0121502	100.225
62100	29/07/2018--10:15:53	29.75	0	-0.00390653	0.0121502	0.987762
62160	29/07/2018--10:16:53	29.76	587	0.199799	-0.873143	-0.113174
62220	29/07/2018--10:17:53	29.88	599	-0.00390653	-100.594	-0.185604
62280	29/07/2018--10:18:53	30.05	30	0.0431025	-100.594	-0.0842023
62340	29/07/2018--10:19:53	30.26	6	-0.0195762	-0.976427	-0.229062
62400	29/07/2018--10:20:53	30.5	326	0.231139	-0.799368	-0.446353
62460	29/07/2018--10:21:53	30.63	446	0.0117632	-0.976427	-0.185604
62520	29/07/2018--10:22:53	30.7	139	-0.0195762	-0.991182	-0.258034
62580	29/07/2018--10:23:53	30.78	2	0.199799	-0.961672	-0.156632
62640	29/07/2018--10:24:53	30.87	0	-0.0822549	-0.961672	-0.287006
62700	29/07/2018--10:25:53	30.93	2	0.0587722	-0.961672	-0.27252
62760	29/07/2018--10:26:53	30.94	34	0.199799	-0.961672	-0.0986883
62820	29/07/2018--10:27:53	31.03	29	0.0901116	-102.069	0.00271374
62880	29/07/2018--10:28:53	31.17	92	-0.176273	-0.976427	-0.214576
62940	29/07/2018--10:29:53	31.24	29	0.0274328	-0.946917	-0.330464
63000	29/07/2018--10:30:53	31.26	12	0.0587722	-0.976427	-0.20009
63060	29/07/2018--10:31:53	31.21	10	0.215469	-0.976427	-0.0697163
63120	29/07/2018--10:32:53	31.19	13	0.0744419	-0.917407	-0.388409
63180	29/07/2018--10:33:53	31.2	69	-0.0665853	-0.873143	-0.113174
63240	29/07/2018--10:34:53	31.14	117	-0.0979246	-0.976427	-0.12766
63300	29/07/2018--10:35:53	31.24	670	-0.0195762	-10.502	-0.12766
63360	29/07/2018--10:36:53	31.27	232	-0.129264	-113.873	-0.0986883
63420	29/07/2018--10:37:53	31.32	277	0.0274328	-0.961672	-0.142146
63480	29/07/2018--10:38:53	31.3	8	0.0431025	-0.961672	-0.287006
63540	29/07/2018--10:39:53	31.35	7	0.0901116	-0.961672	-0.0842023
63600	29/07/2018--10:40:53	31.41	95	0.0431025	-0.991182	-0.0697163
63660	29/07/2018--10:41:53	31.34	134	-0.0509156	-100.594	-0.0697163
63720	29/07/2018--10:42:53	31.22	197	0.121451	-0.976427	-0.113174
63780	29/07/2018--10:43:53	31.21	163	0.199799	-0.961672	-0.0552303
63840	29/07/2018--10:44:53	31.27	3	0.137121	-0.991182	-0.0842023
63900	29/07/2018--10:45:53	31.31	6	0.0901116	-0.887898	-0.504297
63960	29/07/2018--10:46:53	31.38	3	0.0744419	-0.991182	-0.0842023
64020	29/07/2018--10:47:53	31.45	6	0.0431025	-0.991182	-0.0697163
64080	29/07/2018--10:48:53	31.48	100	0.121451	-0.887898	-0.12766
64140	29/07/2018--10:49:53	31.46	93	-0.0195762	-0.961672	-0.258034
64200	29/07/2018--10:50:53	31.44	13	0.15279	-0.946917	-0.258034
64260	29/07/2018--10:51:53	31.4	8	-0.0665853	-0.991182	-0.171118
64320	29/07/2018--10:52:53	31.39	8	-0.0822549	-0.976427	-0.243548
64380	29/07/2018--10:53:53	31.41	6	-0.0195762	-0.976427	-0.20009
64440	29/07/2018--10:54:53	31.43	7	-0.0665853	-0.976427	-0.301492
64500	29/07/2018--10:55:53	31.43	0	-0.0665853	-0.976427	-0.243548
64560	29/07/2018--10:56:53	31.44	127	0.16846	-0.976427	-0.113174
64620	29/07/2018--10:57:53	31.55	1	0.215469	-0.961672	-0.0697163
64680	29/07/2018--10:58:53	31.68	87	0.0587722	-100.594	-0.0697163
64740	29/07/2018--10:59:53	31.69	24	0.246808	-0.961672	-0.0697163
64800	29/07/2018--11:00:53	31.73	235	0.325157	-0.917407	0.00271374
64860	29/07/2018--11:01:53	31.8	3	0.105781	-0.858388	-0.489811
64920	29/07/2018--11:02:53	31.9	0	0.0901116	-0.873143	-0.489811
64980	29/07/2018--11:03:53	31.99	2	0.199799	-0.814123	-0.547755
65040	29/07/2018--11:04:53	32.09	0	0.18413	-0.843633	-0.533269
65100	29/07/2018--11:05:53	32.14	0	-0.238952	-0.961672	-0.0842023
65160	29/07/2018--11:06:53	32.15	2	-0.0195762	-0.991182	-0.0697163
65220	29/07/2018--11:07:53	32.07	0	0.0117632	-0.991182	-0.0697163
65280	29/07/2018--11:08:53	32.01	0	0.0274328	-0.991182	-0.0697163
65340	29/07/2018--11:09:53	31.97	3	0.137121	-0.976427	-0.0697163
65400	29/07/2018--11:10:53	31.9	1	0.0117632	-100.594	-0.0697163
65460	29/07/2018--11:11:53	31.9	3	0.121451	-0.917407	-0.388409
65520	29/07/2018--11:12:53	32	0	0.137121	-0.887898	-0.402895
65580	29/07/2018--11:13:53	32.11	1	0.18413	-0.976427	-0.0842023
65640	29/07/2018--11:14:53	32.11	1	0.0431025	-0.991182	-0.0842023
65700	29/07/2018--11:15:53	32.11	1	0.0274328	-100.594	-0.0697163
65760	29/07/2018--11:16:53	32.05	0	0.0117632	-0.991182	-0.0842023
65820	29/07/2018--11:17:53	32.01	1	-0.0979246	-100.594	-0.0842023
65880	29/07/2018--11:18:53	32	1	0.199799	-0.976427	-0.0697163
65940	29/07/2018--11:19:53	31.95	1	-0.0352459	-0.991182	-0.0842023
66000	29/07/2018--11:20:53	31.95	2	0.0274328	-100.594	-0.0697163
66060	29/07/2018--11:21:53	32.02	8	-0.00390653	-0.843633	-0.547755
66120	29/07/2018--11:22:53	32.08	0	0.0901116	-0.873143	-0.562241
66180	29/07/2018--11:23:53	32.16	0	0.231139	-0.769858	-0.591213
66240	29/07/2018--11:24:53	32.28	0	0.137121	-0.784613	-0.605699
66300	29/07/2018--11:25:53	32.33	160	-0.0195762	-102.069	-0.113174
66360	29/07/2018--11:26:53	32.19	160	0.246808	-103.545	-0.0697163
66420	29/07/2018--11:27:53	32.03	144	0.0117632	-0.991182	-0.0986883
66480	29/07/2018--11:28:53	32.03	6	-0.0195762	-0.946917	-0.287006
66540	29/07/2018--11:29:53	32.03	12	-0.00390653	-0.991182	-0.0697163
66600	29/07/2018--11:30:53	32.01	1	0.231139	-0.946917	-0.0842023
66660	29/07/2018--11:31:53	32.11	12	0.0274328	-0.799368	-0.649157
66720	29/07/2018--11:32:53	32.27	1	-0.0195762	-0.991182	-0.0697163
66780	29/07/2018--11:33:53	32.29	0	-0.0352459	-0.991182	-0.0842023
66840	29/07/2018--11:34:53	32.3	153	0.293817	-113.873	-0.0262583
66900	29/07/2018--11:35:53	32.28	114	-0.223282	-0.858388	-0.504297
66960	29/07/2018--11:36:53	32.37	0	-0.191943	-0.843633	-0.547755
67020	29/07/2018--11:37:53	32.47	0	-0.0665853	-0.873143	-0.504297
67080	29/07/2018--11:38:53	32.51	8	0.293817	-0.814123	-0.489811
67140	29/07/2018--11:39:53	32.57	53	0.0901116	-102.069	-0.20009
67200	29/07/2018--11:40:53	32.56	197	0.0117632	-0.666574	0.727014
67260	29/07/2018--11:41:53	32.57	0	0.0117632	-0.53378	0.828416
67320	29/07/2018--11:42:53	32.58	62	0.121451	-0.961672	-0.0697163
67380	29/07/2018--11:43:53	32.54	17	0.0431025	-100.594	-0.0986883
67440	29/07/2018--11:44:53	32.48	26	0.137121	-100.594	-0.0842023
67500	29/07/2018--11:45:53	32.34	371	0.105781	-0.991182	-0.113174
67560	29/07/2018--11:46:53	32.15	470	-0.0979246	-0.961672	-0.0986883
67620	29/07/2018--11:47:53	31.97	655	0.0901116	-0.932162	-0.12766
67680	29/07/2018--11:48:53	31.87	536	0.356496	-0.976427	-0.0842023
67740	29/07/2018--11:49:53	31.73	568	0.215469	-0.917407	-0.0842023
67800	29/07/2018--11:50:53	31.64	532	0.340826	-110.922	-0.156632
67860	29/07/2018--11:51:53	31.71	322	0.0744419	-0.976427	-0.214576
67920	29/07/2018--11:52:53	31.71	433	0.137121	-0.961672	0.147574
67980	29/07/2018--11:53:53	31.76	1	0.246808	-0.946917	0.0751438
68040	29/07/2018--11:54:53	32.15	11	0.262478	-0.932162	0.118602
68100	29/07/2018--11:55:53	32.26	2	0.246808	-0.946917	0.0606578
68160	29/07/2018--11:56:53	32.41	0	0.278148	-0.917407	0.220004
68220	29/07/2018--11:57:53	32.68	4	0.16846	-0.961672	0.133088
68280	29/07/2018--11:58:53	32.95	0	0.16846	-0.961672	0.147574
68340	29/07/2018--11:59:53	33.07	0	0.199799	-0.932162	0.176546
68400	29/07/2018--12:00:53	32.94	234	-0.0665853	-0.976427	-0.243548
68460	29/07/2018--12:01:53	32.46	10	-0.160603	-0.946917	-0.330464
68520	29/07/2018--12:02:53	31.89	285	0.215469	-0.814123	-0.0407443
68580	29/07/2018--12:03:53	31.75	148	0.16846	-0.887898	0.393836
68640	29/07/2018--12:04:53	31.77	64	0.0744419	-0.858388	0.480752
68700	29/07/2018--12:05:53	31.81	253	0.0274328	-0.917407	-0.0407443
68760	29/07/2018--12:06:53	31.69	332	0.199799	-0.946917	-0.156632
68820	29/07/2018--12:07:53	31.59	202	0.215469	-102.069	-0.0262583
68880	29/07/2018--12:08:53	31.49	111	0.215469	-0.946917	-0.142146
68940	29/07/2018--12:09:53	31.51	153	0.356496	-0.902652	0.0896298
69000	29/07/2018--12:10:53	31.58	75	0.16846	-0.976427	0.0171997
69060	29/07/2018--12:11:53	31.57	205	0.215469	-0.932162	-0.214576
69120	29/07/2018--12:12:53	31.71	48	0.293817	-0.946917	-0.0986883
69180	29/07/2018--12:13:53	31.83	94	0.309487	-10.502	-0.156632
69240	29/07/2018--12:14:53	31.92	132	-0.113594	-100.594	-0.214576
69300	29/07/2018--12:15:53	31.88	164	-0.0509156	-0.961672	-0.287006
69360	29/07/2018--12:16:53	31.82	69	-0.0195762	-0.917407	-0.402895
69420	29/07/2018--12:17:53	31.8	45	-0.0352459	-0.946917	-0.359437
69480	29/07/2018--12:18:53	31.78	10	0.215469	-0.873143	-0.489811
69540	29/07/2018--12:19:53	31.8	156	0.0901116	-0.814123	-0.330464
69600	29/07/2018--12:20:53	31.76	42	0.0431025	-0.932162	-0.301492
69660	29/07/2018--12:21:53	31.75	2	0.0274328	-0.961672	-0.330464
69720	29/07/2018--12:22:53	31.73	80	-0.0665853	-0.902652	-0.373923
69780	29/07/2018--12:23:53	31.7	67	0.16846	-0.710839	-0.707101
69840	29/07/2018--12:24:53	31.66	252	-0.113594	-0.902652	-0.243548
69900	29/07/2018--12:25:53	31.66	124	-0.0665853	-0.946917	-0.359437
69960	29/07/2018--12:26:53	31.64	43	-0.00390653	-0.991182	-0.0986883
70020	29/07/2018--12:27:53	31.62	29	0.0431025	-0.902652	-0.460839
70080	29/07/2018--12:28:53	31.65	31	0.15279	-0.932162	-0.12766
70140	29/07/2018--12:29:53	31.69	88	0.0431025	-0.902652	-0.315978
70200	29/07/2018--12:30:53	31.75	133	-0.0352459	-0.946917	-0.315978
70260	29/07/2018--12:31:53	31.8	27	0.0274328	-0.917407	-0.402895
70320	29/07/2018--12:32:53	31.8	296	0.199799	-0.814123	-0.489811
70380	29/07/2018--12:33:53	31.74	263	-0.0665853	-0.341967	-0.909905
70440	29/07/2018--12:34:53	31.73	257	-0.0195762	-0.932162	-0.27252
70500	29/07/2018--12:35:53	31.65	164	-0.0665853	-0.0468693	100.225
70560	29/07/2018--12:36:53	31.6	30	0.325157	0.174454	-0.953363
70620	29/07/2018--12:37:53	31.57	0	0.325157	0.174454	-0.953363
70680	29/07/2018--12:38:53	31.54	59	0.0744419	-0.194418	0.973276
70740	29/07/2018--12:39:53	31.53	9	0.0744419	-0.223928	0.95879
70800	29/07/2018--12:40:53	31.56	13	0.0901116	-0.223928	0.95879
70860	29/07/2018--12:41:53	31.6	143	-0.81873	0.0121502	-0.0407443
70920	29/07/2018--12:42:53	31.59	614	-125.748	0.100679	-0.0407443
70980	29/07/2018--12:43:53	31.49	266	-0.975427	0.04166	-0.0697163
71040	29/07/2018--12:44:53	31.55	2	-0.991097	-0.091134	0.104116
71100	29/07/2018--12:45:53	31.67	1	-0.959757	-0.268193	0.248976
71160	29/07/2018--12:46:53	31.81	36	-103.811	-0.164908	0.0316858
71220	29/07/2018--12:47:53	31.88	4	-0.959757	-0.0616242	0.277948
71280	29/07/2018--12:48:53	31.95	146	-106.944	0.144944	-0.0842023
71340	29/07/2018--12:49:53	31.92	311	-100.677	-0.164908	-0.0842023
71400	29/07/2018--12:50:53	31.86	67	-103.811	-0.0616242	-0.113174
71460	29/07/2018--12:51:53	31.79	255	-111.645	0.189209	-0.0842023
71520	29/07/2018--12:52:53	31.9	324	-100.677	0.0711697	-0.142146
71580	29/07/2018--12:53:53	31.99	209	-0.991097	0.0711697	-0.20009
71640	29/07/2018--12:54:53	32	332	-124.181	0.0269051	-0.0986883
71700	29/07/2018--12:55:53	31.88	447	-0.912748	0.0711697	-0.460839
71760	29/07/2018--12:56:53	31.39	348	-0.771721	-0.0321144	-0.707101
71820	29/07/2018--12:57:53	30.46	209	-0.677703	-0.0616242	-0.663643
71880	29/07/2018--12:58:53	29.63	430	-0.740382	-0.150153	-0.0552303
71940	29/07/2018--12:59:53	29.62	171	-0.991097	-0.0468693	-0.214576
72000	29/07/2018--13:00:53	29.93	172	-100.677	-0.00260468	-0.0262583
72060	29/07/2018--13:01:53	30.32	109	-0.912748	-0.0468693	-0.0552303
72120	29/07/2018--13:02:53	30.66	54	-102.244	-0.0468693	-0.0552303
72180	29/07/2018--13:03:53	30.89	115	-100.677	-0.00260468	-0.229062
72240	29/07/2018--13:04:53	31.11	170	-102.244	-0.150153	-0.113174
72300	29/07/2018--13:05:53	31.32	78	-0.975427	-0.238683	-0.12766
72360	29/07/2018--13:06:53	31.5	42	-0.991097	0.144944	-0.185604
72420	29/07/2018--13:07:53	31.66	7	-0.959757	-0.091134	-0.185604
72480	29/07/2018--13:08:53	31.81	3	-0.991097	-0.091134	-0.171118
72540	29/07/2018--13:09:53	31.95	1	-100.677	-0.0763791	-0.185604
72600	29/07/2018--13:10:53	32.06	17	-102.244	-0.0468693	-0.20009
72660	29/07/2018--13:11:53	32.16	5	-0.959757	-0.091134	-0.344951
72720	29/07/2018--13:12:53	32.28	8	-0.975427	-0.0616242	-0.287006
72780	29/07/2018--13:13:53	32.4	0	-0.959757	0.0269051	-0.344951
72840	29/07/2018--13:14:53	32.49	5	-0.991097	-0.0616242	-0.287006
72900	29/07/2018--13:15:53	32.59	46	-0.928418	0.130189	-0.359437
72960	29/07/2018--13:16:53	32.69	0	-0.959757	-0.179663	-0.344951
73020	29/07/2018--13:17:53	32.76	10	-0.975427	0.174454	-0.214576
73080	29/07/2018--13:18:53	32.8	4	-100.677	-0.0763791	0.104116
73140	29/07/2018--13:19:53	32.81	13	-0.975427	-0.135399	-0.0842023
73200	29/07/2018--13:20:53	32.8	7	-0.991097	-0.091134	-0.214576
73260	29/07/2018--13:21:53	32.79	2	-0.959757	-0.0468693	-0.330464
73320	29/07/2018--13:22:53	32.85	0	-0.944088	-0.0468693	-0.359437
73380	29/07/2018--13:23:53	32.88	0	-0.944088	-0.091134	-0.373923
73440	29/07/2018--13:24:53	32.91	17	-0.975427	-0.282947	-0.142146
73500	29/07/2018--13:25:53	32.93	2	-0.959757	-0.091134	-0.315978
73560	29/07/2018--13:26:53	32.96	40	-100.677	-0.091134	-0.12766
73620	29/07/2018--13:27:53	32.97	44	-0.991097	0.0121502	-0.0842023
73680	29/07/2018--13:28:53	32.96	86	-0.928418	0.0121502	-0.142146
73740	29/07/2018--13:29:53	32.84	138	-0.991097	0.0859246	-0.0552303
73800	29/07/2018--13:30:53	32.72	40	-100.677	-0.0616242	-0.156632
73860	29/07/2018--13:31:53	32.61	12	-100.677	0.0269051	0.0606578
73920	29/07/2018--13:32:53	32.48	310	-108.511	-0.0173596	-0.0697163
73980	29/07/2018--13:33:53	32.35	126	-0.975427	0.159699	-0.142146
74040	29/07/2018--13:34:53	32.31	490	-103.811	-0.150153	-0.20009
74100	29/07/2018--13:35:53	32.34	67	-100.677	-0.091134	-0.0842023
74160	29/07/2018--13:36:53	32.48	72	-100.677	-0.105889	-0.214576
74220	29/07/2018--13:37:53	32.65	22	-0.991097	-0.00260468	-0.156632
74280	29/07/2018--13:38:53	32.71	381	-108.511	0.159699	-0.344951
74340	29/07/2018--13:39:53	32.7	433	-0.80306	0.130189	-0.634671
74400	29/07/2018--13:40:53	31.9	198	-0.740382	0.100679	-0.634671
74460	29/07/2018--13:41:53	30.83	156	-0.897078	-0.0616242	-0.446353
74520	29/07/2018--13:42:53	29.82	101	-0.771721	-0.341967	-0.605699
74580	29/07/2018--13:43:53	29.09	143	-106.944	-0.00260468	-0.214576
74640	29/07/2018--13:44:53	29.16	588	-0.928418	-0.282947	-0.0986883
74700	29/07/2018--13:45:53	29.54	105	-0.991097	0.115434	-0.156632
74760	29/07/2018--13:46:53	30.07	179	-0.959757	0.159699	-0.315978
74820	29/07/2018--13:47:53	30.51	340	-100.677	0.130189	-0.0552303
74880	29/07/2018--13:48:53	30.72	99	-108.511	-0.164908	-0.0842023
74940	29/07/2018--13:49:53	30.49	113	-0.991097	-0.091134	-0.171118
75000	29/07/2018--13:50:53	30.53	57	-0.991097	0.0121502	-0.171118
75060	29/07/2018--13:51:53	30.73	105	-0.991097	-0.0763791	-0.171118
75120	29/07/2018--13:52:53	30.93	89	-100.677	0.0121502	0.0461718
75180	29/07/2018--13:53:53	31.07	73	-0.897078	-0.0173596	-0.185604
75240	29/07/2018--13:54:53	31.2	44	-100.677	-0.120644	-0.0986883
75300	29/07/2018--13:55:53	31.38	0	-100.677	-0.105889	-0.12766
75360	29/07/2018--13:56:53	31.54	0	-100.677	-0.0763791	-0.142146
75420	29/07/2018--13:57:53	31.76	85	-0.928418	0.0711697	0.37935
75480	29/07/2018--13:58:53	31.96	84	-100.677	-0.135399	-0.0842023
75540	29/07/2018--13:59:53	32.06	85	-100.677	0.0121502	-0.113174
75600	29/07/2018--14:00:53	32.13	115	-0.881409	0.0564148	-0.0697163
75660	29/07/2018--14:01:53	31.92	336	-0.411318	0.292493	-0.880933
75720	29/07/2018--14:02:53	31.57	0	-0.411318	0.292493	-0.880933
75780	29/07/2018--14:03:53	31.25	0	-0.411318	0.292493	-0.880933
75840	29/07/2018--14:04:53	30.95	0	-0.411318	0.292493	-0.880933
75900	29/07/2018--14:05:53	30.72	0	-0.411318	0.292493	-0.880933
75960	29/07/2018--14:06:53	30.5	0	-0.411318	0.292493	-0.866447
76020	29/07/2018--14:07:53	30.3	0	-0.411318	0.292493	-0.880933
76080	29/07/2018--14:08:53	30.11	0	-0.411318	0.292493	-0.880933
76140	29/07/2018--14:09:53	29.94	0	-0.411318	0.292493	-0.880933
76200	29/07/2018--14:10:53	29.79	0	-0.411318	0.292493	-0.880933
76260	29/07/2018--14:11:53	29.62	0	-0.411318	0.292493	-0.880933
76320	29/07/2018--14:12:53	29.41	0	-0.411318	0.292493	-0.880933
76380	29/07/2018--14:13:53	29.21	0	-0.411318	0.292493	-0.880933
76440	29/07/2018--14:14:53	29.04	0	-0.411318	0.292493	-0.880933
76500	29/07/2018--14:15:53	28.85	0	-0.411318	0.292493	-0.880933
76560	29/07/2018--14:16:53	28.68	0	-0.411318	0.292493	-0.880933
76620	29/07/2018--14:17:53	28.54	0	-0.411318	0.292493	-0.880933
76680	29/07/2018--14:18:53	28.46	0	-0.411318	0.292493	-0.880933
76740	29/07/2018--14:19:53	28.4	0	-0.411318	0.292493	-0.880933
76800	29/07/2018--14:20:53	28.37	0	-0.411318	0.292493	-0.880933
76860	29/07/2018--14:21:53	28.34	0	-0.411318	0.292493	-0.880933
76920	29/07/2018--14:22:53	28.32	0	-0.411318	0.292493	-0.880933
76980	29/07/2018--14:23:53	28.3	0	-0.411318	0.292493	-0.880933
77040	29/07/2018--14:24:53	28.25	0	-0.411318	0.292493	-0.880933
77100	29/07/2018--14:25:53	28.23	0	-0.411318	0.292493	-0.880933
77160	29/07/2018--14:26:53	28.21	0	-0.411318	0.292493	-0.880933
77220	29/07/2018--14:27:53	28.18	0	-0.411318	0.292493	-0.880933
77280	29/07/2018--14:28:53	28.15	0	-0.411318	0.292493	-0.880933
77340	29/07/2018--14:29:53	28.14	0	-0.411318	0.292493	-0.880933
77400	29/07/2018--14:30:53	28.13	0	-0.411318	0.292493	-0.880933
77460	29/07/2018--14:31:53	28.1	0	-0.411318	0.292493	-0.880933
77520	29/07/2018--14:32:53	28.09	0	-0.411318	0.292493	-0.866447
77580	29/07/2018--14:33:53	28.08	0	-0.411318	0.292493	-0.880933
77640	29/07/2018--14:34:53	28.08	0	-0.411318	0.292493	-0.880933
77700	29/07/2018--14:35:53	28.07	0	-0.411318	0.292493	-0.880933
77760	29/07/2018--14:36:53	28.05	0	-0.411318	0.292493	-0.880933
77820	29/07/2018--14:37:53	28.04	0	-0.411318	0.292493	-0.880933
77880	29/07/2018--14:38:53	28.04	0	-0.411318	0.292493	-0.880933
77940	29/07/2018--14:39:53	28.03	0	-0.411318	0.292493	-0.880933
78000	29/07/2018--14:40:53	28.02	0	-0.411318	0.292493	-0.895419
78060	29/07/2018--14:41:53	28.02	0	-0.411318	0.292493	-0.880933
78120	29/07/2018--14:42:53	28.02	0	-0.411318	0.292493	-0.880933
78180	29/07/2018--14:43:53	27.99	0	-0.411318	0.292493	-0.880933
78240	29/07/2018--14:44:53	27.96	0	-0.411318	0.292493	-0.866447
78300	29/07/2018--14:45:53	27.96	0	-0.411318	0.292493	-0.880933
78360	29/07/2018--14:46:53	27.93	0	-0.411318	0.292493	-0.880933
78420	29/07/2018--14:47:53	27.9	0	-0.411318	0.292493	-0.880933
78480	29/07/2018--14:48:53	27.91	0	-0.411318	0.292493	-0.880933
78540	29/07/2018--14:49:53	27.89	0	-0.411318	0.292493	-0.880933
78600	29/07/2018--14:50:53	27.89	0	-0.411318	0.307248	-0.880933
78660	29/07/2018--14:51:53	27.89	0	-0.411318	0.292493	-0.880933
78720	29/07/2018--14:52:53	27.88	0	-0.411318	0.292493	-0.880933
78780	29/07/2018--14:53:53	27.86	0	-0.411318	0.292493	-0.880933
78840	29/07/2018--14:54:53	27.81	0	-0.411318	0.292493	-0.880933
78900	29/07/2018--14:55:53	27.77	0	-0.411318	0.292493	-0.880933
78960	29/07/2018--14:56:53	27.69	0	-0.411318	0.292493	-0.880933
79020	29/07/2018--14:57:53	27.64	0	-0.411318	0.292493	-0.880933
79080	29/07/2018--14:58:53	27.55	0	-0.411318	0.292493	-0.880933
79140	29/07/2018--14:59:53	27.52	0	-0.411318	0.292493	-0.880933
79200	29/07/2018--15:00:53	27.45	0	-0.411318	0.292493	-0.880933
79260	29/07/2018--15:01:53	27.4	0	-0.411318	0.292493	-0.880933
79320	29/07/2018--15:02:53	27.37	0	-0.411318	0.292493	-0.880933
79380	29/07/2018--15:03:53	27.33	0	-0.411318	0.292493	-0.880933
79440	29/07/2018--15:04:53	27.31	0	-0.411318	0.292493	-0.880933
79500	29/07/2018--15:05:53	27.29	0	-0.411318	0.292493	-0.880933
79560	29/07/2018--15:06:53	27.27	0	-0.426988	0.292493	-0.880933
79620	29/07/2018--15:07:53	27.27	0	-0.411318	0.292493	-0.880933
79680	29/07/2018--15:08:53	27.24	0	-0.411318	0.292493	-0.880933
79740	29/07/2018--15:09:53	27.23	0	-0.411318	0.292493	-0.880933
79800	29/07/2018--15:10:53	27.23	0	-0.411318	0.292493	-0.880933
79860	29/07/2018--15:11:53	27.22	0	-0.411318	0.292493	-0.880933
79920	29/07/2018--15:12:53	27.2	0	-0.411318	0.292493	-0.866447
79980	29/07/2018--15:13:53	27.19	0	-0.411318	0.292493	-0.880933
80040	29/07/2018--15:14:53	27.17	0	-0.411318	0.292493	-0.880933
80100	29/07/2018--15:15:53	27.17	0	-0.411318	0.292493	-0.880933
80160	29/07/2018--15:16:53	27.17	0	-0.411318	0.292493	-0.880933
80220	29/07/2018--15:17:53	27.14	0	-0.411318	0.307248	-0.880933
80280	29/07/2018--15:18:53	27.13	0	-0.411318	0.292493	-0.880933
80340	29/07/2018--15:19:53	27.09	0	-0.411318	0.292493	-0.880933
80400	29/07/2018--15:20:53	27.07	0	-0.411318	0.292493	-0.880933
80460	29/07/2018--15:21:53	27.06	0	-0.411318	0.292493	-0.880933
80520	29/07/2018--15:22:53	27.03	0	-0.411318	0.292493	-0.880933
80580	29/07/2018--15:23:53	27.04	0	-0.411318	0.292493	-0.880933
80640	29/07/2018--15:24:53	27.02	0	-0.411318	0.292493	-0.880933
80700	29/07/2018--15:25:53	27.01	0	-0.411318	0.292493	-0.880933
80760	29/07/2018--15:26:53	26.97	169	-100.677	-0.0321144	-0.185604
80820	29/07/2018--15:27:53	27.12	30	-0.975427	0.100679	-0.20009
80880	29/07/2018--15:28:53	27.46	11	-0.912748	-0.253438	-0.330464
80940	29/07/2018--15:29:53	27.99	30	-0.850069	0.130189	-0.533269
81000	29/07/2018--15:30:53	28.63	0	-0.881409	0.100679	-0.475325
81060	29/07/2018--15:31:53	29.16	0	-0.865739	0.0564148	-0.533269
81120	29/07/2018--15:32:53	29.59	0	-0.8344	0.0711697	-0.562241
81180	29/07/2018--15:33:53	29.95	0	-0.8344	0.0711697	-0.562241
81240	29/07/2018--15:34:53	30.22	0	-0.8344	0.0564148	-0.576727
81300	29/07/2018--15:35:53	30.42	0	-0.8344	0.0711697	-0.576727
81360	29/07/2018--15:36:53	30.63	0	-0.8344	0.0564148	-0.576727
81420	29/07/2018--15:37:53	30.78	0	-102.244	-0.091134	0.0316858
81480	29/07/2018--15:38:53	30.79	1	-100.677	-0.0763791	-0.0407443
81540	29/07/2018--15:39:53	30.8	175	0.16846	-0.0468693	-0.996821
81600	29/07/2018--15:40:53	30.89	3	0.16846	-0.0468693	-0.996821
81660	29/07/2018--15:41:53	30.98	0	0.16846	-0.0468693	-101.131
81720	29/07/2018--15:42:53	31.09	2	0.16846	-0.0468693	-0.996821
81780	29/07/2018--15:43:53	31.16	344	-0.928418	0.203964	-0.20009
81840	29/07/2018--15:44:53	31.18	381	-0.928418	-0.282947	-0.229062
81900	29/07/2018--15:45:53	31.23	291	-0.959757	-0.209173	-0.27252
81960	29/07/2018--15:46:53	31.26	170	-0.991097	-0.253438	0.0316858
82020	29/07/2018--15:47:53	31.34	130	-0.991097	-0.0763791	-0.171118
82080	29/07/2018--15:48:53	31.55	1	-0.959757	-0.164908	-0.258034
82140	29/07/2018--15:49:53	31.74	2	-0.991097	-0.105889	-0.229062
82200	29/07/2018--15:50:53	31.86	0	-0.991097	-0.194418	-0.229062
82260	29/07/2018--15:51:53	31.96	246	-100.677	-0.0468693	-0.171118
82320	29/07/2018--15:52:53	32.04	124	-111.645	-0.135399	-0.0842023
82380	29/07/2018--15:53:53	31.85	61	-0.991097	-0.164908	-0.0842023
82440	29/07/2018--15:54:53	31.8	8	-0.865739	-0.135399	0.553182
82500	29/07/2018--15:55:53	31.77	90	-100.677	-0.135399	-0.0552303
82560	29/07/2018--15:56:53	31.65	9	-100.677	-0.105889	-0.113174
82620	29/07/2018--15:57:53	31.47	60	-0.959757	-0.194418	-0.20009
82680	29/07/2018--15:58:53	31.38	73	-102.244	-0.0616242	-0.214576
82740	29/07/2018--15:59:53	31.52	5	-0.975427	-0.135399	0.277948
82800	29/07/2018--16:00:53	32.11	49	-0.928418	-0.474761	0.0316858
82860	29/07/2018--16:01:53	32.88	133	-100.677	-0.0616242	-0.243548
82920	29/07/2018--16:02:53	32.9	7	-100.677	-0.209173	-0.0697163
82980	29/07/2018--16:03:53	32.8	1	-0.991097	-0.179663	-0.0697163
83040	29/07/2018--16:04:53	32.68	8	-102.244	-0.150153	-0.0697163
83100	29/07/2018--16:05:53	32.55	10	-105.378	-0.0468693	-0.0697163
83160	29/07/2018--16:06:53	32.47	150	-0.881409	-0.194418	-0.489811
83220	29/07/2018--16:07:53	32.55	31	-100.677	-0.0763791	-0.142146
83280	29/07/2018--16:08:53	32.58	10	-0.991097	-0.105889	-0.243548
83340	29/07/2018--16:09:53	32.63	104	-0.991097	-0.164908	-0.0986883
83400	29/07/2018--16:10:53	32.65	229	-0.975427	-0.105889	-0.287006
83460	29/07/2018--16:11:53	32.72	247	-0.959757	-0.415741	-0.12766
83520	29/07/2018--16:12:53	32.63	4	-102.244	-0.120644	-0.142146
83580	29/07/2018--16:13:53	32.48	5	-0.959757	-0.327212	-0.20009
83640	29/07/2018--16:14:53	32.31	73	-0.865739	-0.150153	-0.533269
83700	29/07/2018--16:15:53	32.23	34	-0.850069	-0.0468693	-0.547755
83760	29/07/2018--16:16:53	32.2	24	-0.850069	-0.0468693	-0.547755
83820	29/07/2018--16:17:53	32.21	2	-0.912748	-0.150153	-0.504297
83880	29/07/2018--16:18:53	32.15	4	-0.865739	-0.194418	-0.533269
83940	29/07/2018--16:19:53	32.04	0	-0.865739	-0.164908	-0.504297
84000	29/07/2018--16:20:53	31.98	5	-0.850069	-0.0616242	-0.533269
84060	29/07/2018--16:21:53	31.94	14	-0.771721	-0.194418	-0.692615
84120	29/07/2018--16:22:53	31.98	5	-0.80306	-0.194418	-0.475325
84180	29/07/2018--16:23:53	31.98	24	-0.709042	-0.223928	-0.692615
84240	29/07/2018--16:24:53	32.01	0	-0.740382	-0.164908	-0.678129
84300	29/07/2018--16:25:53	31.95	3	-0.740382	0.04166	-0.707101
84360	29/07/2018--16:26:53	31.85	12	-0.787391	0.04166	-0.620185
84420	29/07/2018--16:27:53	31.62	39	-0.959757	-0.105889	-0.287006
84480	29/07/2018--16:28:53	31.4	300	-105.378	103.024	0.335892
84540	29/07/2018--16:29:53	31.14	644	-0.81873	0.543326	-0.171118
84600	29/07/2018--16:30:53	30.96	193	-0.928418	0.366267	-0.156632
84660	29/07/2018--16:31:53	30.91	324	-0.912748	0.189209	-0.330464
84720	29/07/2018--16:32:53	30.9	5	-0.912748	0.203964	-0.359437
84780	29/07/2018--16:33:53	30.93	11	-0.975427	0.174454	-0.20009
84840	29/07/2018--16:34:53	30.98	0	-0.912748	0.130189	-0.431867
84900	29/07/2018--16:35:53	31.07	4	-0.850069	0.0711697	-0.547755
84960	29/07/2018--16:36:53	31.02	6	-0.944088	0.0711697	-0.373923
85020	29/07/2018--16:37:53	31	16	-0.8344	0.322003	-0.417381
85080	29/07/2018--16:38:53	31.05	6	-0.897078	0.144944	-0.417381
85140	29/07/2018--16:39:53	31.02	443	-102.244	0.0859246	-0.171118
85200	29/07/2018--16:40:53	31.11	67	-0.865739	0.04166	-0.533269
85260	29/07/2018--16:41:53	31.32	162	-0.991097	0.144944	-0.229062
85320	29/07/2018--16:42:53	31.43	176	-100.677	-0.0173596	-0.214576
85380	29/07/2018--16:43:53	31.47	208	-0.944088	-0.00260468	-0.315978
85440	29/07/2018--16:44:53	31.52	155	-0.991097	0.0711697	-0.0407443
85500	29/07/2018--16:45:53	31.6	122	-102.244	-0.0616242	-0.113174
85560	29/07/2018--16:46:53	31.64	79	-0.991097	-0.0468693	0.205518
85620	29/07/2018--16:47:53	31.67	62	-103.811	-0.0321144	-0.0986883
85680	29/07/2018--16:48:53	31.7	43	-100.677	-0.00260468	0.0461718
85740	29/07/2018--16:49:53	31.71	109	-0.975427	0.115434	-0.0697163
85800	29/07/2018--16:50:53	31.75	216	-0.991097	0.0269051	-0.0552303
85860	29/07/2018--16:51:53	31.78	22	-0.928418	0.189209	-0.0552303
85920	29/07/2018--16:52:53	31.86	109	-0.928418	-0.091134	-0.0407443
85980	29/07/2018--16:53:53	31.91	86	-0.991097	0.130189	-0.0697163
86040	29/07/2018--16:54:53	31.86	79	-102.244	-0.135399	-0.0552303
86100	29/07/2018--16:55:53	31.82	171	-102.244	0.0121502	-0.0697163
86160	29/07/2018--16:56:53	31.86	187	-100.677	-0.0616242	-0.0407443
86220	29/07/2018--16:57:53	31.89	71	-102.244	0.0711697	-0.156632
86280	29/07/2018--16:58:53	32	2	-0.959757	-0.150153	-0.344951
86340	29/07/2018--16:59:53	32.18	0	-0.928418	0.0564148	-0.417381
86400	29/07/2018--17:00:53	32.31	35	-0.959757	0.203964	-0.156632
86460	29/07/2018--17:01:53	32.34	228	-0.975427	0.189209	-0.185604
86520	29/07/2018--17:02:53	32.46	102	-105.378	0.0711697	-0.243548
86580	29/07/2018--17:03:53	32.47	137	-100.677	-0.120644	-0.0842023
86640	29/07/2018--17:04:53	32.47	94	-0.959757	0.336758	-0.185604
86700	29/07/2018--17:05:53	32.5	130	-0.991097	0.0859246	-0.113174
86760	29/07/2018--17:06:53	32.52	70	-102.244	-0.0468693	-0.171118
86820	29/07/2018--17:07:53	32.41	262	-100.677	0.100679	-0.0842023
86880	29/07/2018--17:08:53	32.03	221	-0.80306	0.115434	-0.0407443
86940	29/07/2018--17:09:53	31.8	308	-0.395649	0.115434	106.019
87000	29/07/2018--17:10:53	31.8	320	-0.975427	-0.282947	-0.0986883
87060	29/07/2018--17:11:53	31.82	178	-100.677	-0.0763791	-0.142146
87120	29/07/2018--17:12:53	31.86	340	-0.771721	-0.135399	0.857388
87180	29/07/2018--17:13:53	32.6	96	-0.865739	0.0121502	-0.518783
87240	29/07/2018--17:14:53	33.29	200	-0.912748	-0.00260468	-0.489811
87300	29/07/2018--17:15:53	33.8	265	-0.944088	0.04166	-0.489811
87360	29/07/2018--17:16:53	34.19	202	-102.244	-0.0468693	-0.258034
87420	29/07/2018--17:17:53	34.23	584	-111.645	-0.0616242	-0.0407443
87480	29/07/2018--17:18:53	33.55	394	-103.811	-0.0616242	-0.0697163
87540	29/07/2018--17:19:53	32.89	199	-102.244	-0.0763791	-0.0552303
87600	29/07/2018--17:20:53	32.19	192	-0.991097	0.0564148	-0.156632
87660	29/07/2018--17:21:53	31.77	16	-0.928418	0.218719	-0.142146
87720	29/07/2018--17:22:53	31.49	110	-0.991097	0.174454	-0.113174
87780	29/07/2018--17:23:53	31.21	191	-103.811	0.0564148	-0.0842023
87840	29/07/2018--17:24:53	30.84	172	-0.959757	0.0711697	-0.142146
87900	29/07/2018--17:25:53	30.43	223	-100.677	0.144944	-0.0552303
87960	29/07/2018--17:26:53	30.03	174	-102.244	-0.00260468	-0.156632
88020	29/07/2018--17:27:53	29.78	257	-105.378	0.0564148	-0.142146
88080	29/07/2018--17:28:53	29.58	162	-103.811	0.0121502	-0.156632
88140	29/07/2018--17:29:53	29.45	165	-102.244	-0.0173596	-0.12766
88200	29/07/2018--17:30:53	29.32	291	-100.677	0.0269051	-0.0697163
88260	29/07/2018--17:31:53	29.32	80	-0.991097	-0.00260468	-0.214576
88320	29/07/2018--17:32:53	29.41	154	-0.991097	0.04166	-0.171118
88380	29/07/2018--17:33:53	29.5	18	-100.677	-0.0616242	-0.12766
88440	29/07/2018--17:34:53	29.59	155	-102.244	0.0269051	-0.344951
88500	29/07/2018--17:35:53	29.65	80	-100.677	-0.0321144	-0.12766
88560	29/07/2018--17:36:53	29.73	267	-11.948	-0.194418	-0.113174
88620	29/07/2018--17:37:53	29.7	295	-0.991097	-0.120644	-0.142146
88680	29/07/2018--17:38:53	29.67	371	-132.016	0.130189	-0.185604
88740	29/07/2018--17:39:53	29.56	452	-0.991097	-0.194418	-0.171118
88800	29/07/2018--17:40:53	29.51	578	-139.851	-0.238683	-0.20009
88860	29/07/2018--17:41:53	29.41	277	-0.991097	0.159699	0.0606578
88920	29/07/2018--17:42:53	29.33	436	-102.244	-0.223928	0.147574
88980	29/07/2018--17:43:53	29.21	343	-100.677	0.189209	-0.0697163
89040	29/07/2018--17:44:53	29.16	221	-0.944088	-0.0616242	-0.142146
89100	29/07/2018--17:45:53	29.18	157	-102.244	-0.150153	-0.0697163
89160	29/07/2018--17:46:53	29.5	557	-105.378	-0.0616242	-0.113174
89220	29/07/2018--17:47:53	30.13	992	-0.959757	-0.356722	-0.0697163
89280	29/07/2018--17:48:53	31.07	203	-0.8344	-0.194418	-0.431867
89340	29/07/2018--17:49:53	32.07	299	-0.991097	-0.135399	-0.243548
89400	29/07/2018--17:50:53	32.81	212	-0.912748	-0.297702	-0.489811
89460	29/07/2018--17:51:53	33.32	87	-0.991097	-0.0321144	-0.344951
89520	29/07/2018--17:52:53	33.53	475	-102.244	-0.386232	0.538696
89580	29/07/2018--17:53:53	33.23	507	-0.991097	0.115434	-0.0552303
89640	29/07/2018--17:54:53	32.98	270	-102.244	-0.0468693	-0.0552303
89700	29/07/2018--17:55:53	32.79	109	-100.677	-0.135399	-0.0986883
89760	29/07/2018--17:56:53	32.59	147	-0.928418	-0.0763791	-0.171118
89820	29/07/2018--17:57:53	32.4	459	-113.212	-0.415741	-0.909905
89880	29/07/2018--17:58:53	32.24	669	-103.811	0.130189	-0.0407443
89940	29/07/2018--17:59:53	31.97	443	-0.254621	0.115434	-0.0552303
90000	29/07/2018--18:00:53	31.91	148	-0.991097	-0.00260468	-0.20009
90060	29/07/2018--18:01:53	32.26	60	-100.677	-0.135399	0.176546
90120	29/07/2018--18:02:53	33.27	314	-103.811	0.0121502	-0.113174
90180	29/07/2018--18:03:53	33.11	574	-0.944088	-0.135399	-0.301492
90240	29/07/2018--18:04:53	32.8	209	-106.944	-0.091134	-0.113174
90300	29/07/2018--18:05:53	32.56	135	-102.244	0.130189	-0.12766
90360	29/07/2018--18:06:53	32.36	302	-0.944088	-0.0468693	-0.113174
90420	29/07/2018--18:07:53	32.16	362	-100.677	0.174454	-0.156632
90480	29/07/2018--18:08:53	32.01	427	-0.959757	-0.0616242	-0.229062
90540	29/07/2018--18:09:53	31.58	327	-0.991097	-0.105889	-0.185604
90600	29/07/2018--18:10:53	31.36	309	-0.991097	-0.179663	-0.156632
90660	29/07/2018--18:11:53	31.2	789	-100.677	0.0269051	-0.0986883
90720	29/07/2018--18:12:53	30.99	385	-0.928418	-0.223928	-0.12766
90780	29/07/2018--18:13:53	30.78	858	-0.8344	0.322003	-0.0552303
90840	29/07/2018--18:14:53	30.63	517	-102.244	-0.091134	-0.0552303
90900	29/07/2018--18:15:53	30.44	746	-132.016	0.0269051	-0.837475
90960	29/07/2018--18:16:53	30.22	403	-117.913	-0.150153	-0.185604
91020	29/07/2018--18:17:53	30.02	570	-0.959757	-0.164908	-0.0842023
91080	29/07/2018--18:18:53	29.83	497	-110.078	-0.0321144	-0.20009
91140	29/07/2018--18:19:53	29.77	419	-100.677	-0.0616242	-0.229062
91200	29/07/2018--18:20:53	29.75	317	-116.346	-0.135399	-0.287006
91260	29/07/2018--18:21:53	29.77	904	-100.677	-0.135399	-0.0697163
91320	29/07/2018--18:22:53	29.81	82	-100.677	0.04166	-0.0842023
91380	29/07/2018--18:23:53	30	0	-100.677	-0.150153	-0.0842023
91440	29/07/2018--18:24:53	30.03	552	-0.959757	0.0859246	-0.113174
91500	29/07/2018--18:25:53	30.17	359	-116.346	0.130189	-0.0697163
91560	29/07/2018--18:26:53	30.35	116	-0.991097	-0.209173	-0.0842023
91620	29/07/2018--18:27:53	30.5	122	-102.244	-0.0616242	-0.0986883
91680	29/07/2018--18:28:53	30.72	250	-100.677	-0.0616242	-0.0842023
91740	29/07/2018--18:29:53	30.92	147	-0.991097	-0.091134	-0.0986883
91800	29/07/2018--18:30:53	31.09	136	-0.975427	0.0269051	-0.171118
91860	29/07/2018--18:31:53	31.46	67	-100.677	0.0269051	-0.142146
91920	29/07/2018--18:32:53	31.8	103	-100.677	-0.0321144	-0.185604
91980	29/07/2018--18:33:53	32.02	45	-100.677	0.0711697	-0.0986883
92040	29/07/2018--18:34:53	32.09	42	-100.677	0.04166	-0.156632
92100	29/07/2018--18:35:53	32.09	117	-0.944088	0.262983	-0.0697163
92160	29/07/2018--18:36:53	32.11	137	-100.677	-0.135399	-0.113174
92220	29/07/2018--18:37:53	32.09	69	-0.944088	-0.0763791	-0.0842023
92280	29/07/2018--18:38:53	32.09	45	-0.975427	-0.0616242	0.263462
92340	29/07/2018--18:39:53	32.08	27	-0.991097	0.0269051	0.191032
92400	29/07/2018--18:40:53	31.9	296	-0.959757	-0.0321144	-0.0986883
92460	29/07/2018--18:41:53	31.33	91	-100.677	-0.091134	-0.142146
92520	29/07/2018--18:42:53	30.86	136	-0.991097	0.0711697	0.0171997
92580	29/07/2018--18:43:53	30.84	154	-100.677	0.159699	-0.12766
92640	29/07/2018--18:44:53	30.96	57	-100.677	-0.0321144	0.00271374
92700	29/07/2018--18:45:53	31.25	51	-102.244	-0.135399	-0.142146
92760	29/07/2018--18:46:53	31.9	29	-0.975427	-0.0173596	-0.20009
92820	29/07/2018--18:47:53	32.13	327	-0.80306	0.0564148	-0.12766
92880	29/07/2018--18:48:53	32.06	353	-0.991097	0.0859246	-0.12766
92940	29/07/2018--18:49:53	31.88	28	-100.677	-0.00260468	-0.156632
93000	29/07/2018--18:50:53	31.7	225	-0.881409	-0.0173596	0.495238
93060	29/07/2018--18:51:53	31.66	1	-0.928418	-0.0616242	0.408322
93120	29/07/2018--18:52:53	31.7	196	-100.677	0.04166	-0.330464
93180	29/07/2018--18:53:53	31.64	297	-102.244	-0.091134	-0.171118
93240	29/07/2018--18:54:53	31.58	261	-111.645	0.115434	-0.12766
93300	29/07/2018--18:55:53	31.57	231	-0.975427	-0.120644	-0.27252
93360	29/07/2018--18:56:53	31.53	153	-0.865739	-0.120644	-0.533269
93420	29/07/2018--18:57:53	31.57	365	-111.645	-0.00260468	-0.0986883
93480	29/07/2018--18:58:53	31.6	256	-0.959757	-0.0616242	-0.12766
93540	29/07/2018--18:59:53	31.58	356	-102.244	0.0711697	-0.156632
93600	29/07/2018--19:00:53	31.09	96	-103.811	-0.135399	-0.171118
93660	29/07/2018--19:01:53	30.69	242	-0.975427	-0.0468693	-0.185604
93720	29/07/2018--19:02:53	30.85	44	-0.991097	0.0269051	-0.185604
93780	29/07/2018--19:03:53	31	11	-0.771721	0.04166	0.640098
93840	29/07/2018--19:04:53	31.12	415	-100.677	-0.0321144	-0.20009
93900	29/07/2018--19:05:53	30.85	98	-0.771721	-0.0321144	-0.663643
93960	29/07/2018--19:06:53	30.56	9	-0.709042	-0.0616242	-0.721587
94020	29/07/2018--19:07:53	30.37	2	-0.724712	-0.0763791	-0.692615
94080	29/07/2018--19:08:53	30.29	0	-0.693373	-0.0616242	-0.750559
94140	29/07/2018--19:09:53	30.22	321	-0.865739	0.218719	-0.0842023
94200	29/07/2018--19:10:53	30.33	386	-105.378	0.0564148	-0.113174
94260	29/07/2018--19:11:53	30.42	196	0.0901116	-0.00260468	-101.131
94320	29/07/2018--19:12:53	30.49	0	0.0901116	-0.00260468	-101.131
94380	29/07/2018--19:13:53	30.53	0	0.0901116	-0.00260468	-101.131
94440	29/07/2018--19:14:53	30.56	0	0.0901116	-0.00260468	-101.131
94500	29/07/2018--19:15:53	30.57	0	0.0901116	-0.00260468	-101.131
94560	29/07/2018--19:16:53	30.59	0	0.0901116	-0.00260468	-101.131
94620	29/07/2018--19:17:53	30.62	0	0.0901116	-0.00260468	-101.131
94680	29/07/2018--19:18:53	30.61	0	0.0901116	-0.00260468	-101.131
94740	29/07/2018--19:19:53	30.61	0	0.0901116	-0.00260468	-101.131
94800	29/07/2018--19:20:53	30.62	0	0.0901116	-0.00260468	-101.131
94860	29/07/2018--19:21:53	30.61	3	0.0744419	0.0564148	-119.963
94920	29/07/2018--19:22:53	30.71	241	-0.881409	0.0564148	0.45178
94980	29/07/2018--19:23:53	31.02	358	-0.912748	0.203964	-0.0986883
95040	29/07/2018--19:24:53	31.19	198	-100.677	-0.00260468	0.0606578
95100	29/07/2018--19:25:53	31.4	42	-0.991097	0.203964	-0.0407443
95160	29/07/2018--19:26:53	31.59	21	-0.912748	0.277738	0.16206
95220	29/07/2018--19:27:53	31.76	104	-0.897078	-0.268193	-0.0697163
95280	29/07/2018--19:28:53	31.82	244	-100.677	-0.135399	-0.156632
95340	29/07/2018--19:29:53	31.93	117	-102.244	-0.0173596	-0.0842023
95400	29/07/2018--19:30:53	32.07	46	-0.991097	0.0859246	0.133088
95460	29/07/2018--19:31:53	32.53	167	-0.850069	0.0711697	-0.0842023
95520	29/07/2018--19:32:53	32.79	213	-102.244	-0.00260468	-0.0697163
95580	29/07/2018--19:33:53	32.77	431	-0.991097	0.248228	-0.0986883
95640	29/07/2018--19:34:53	32.23	56	-0.912748	0.0859246	-0.402895
95700	29/07/2018--19:35:53	31.76	362	-105.378	-0.00260468	-0.214576
95760	29/07/2018--19:36:53	31.41	77	-102.244	-0.0173596	-0.0842023
95820	29/07/2018--19:37:53	31.39	29	-0.975427	0.100679	-0.0842023
95880	29/07/2018--19:38:53	31.47	39	-100.677	0.0121502	-0.0552303
95940	29/07/2018--19:39:53	31.55	102	-103.811	0.0121502	-0.214576
96000	29/07/2018--19:40:53	31.46	110	-0.975427	0.144944	-0.0842023
96060	29/07/2018--19:41:53	31.56	146	-0.865739	-0.0468693	0.509724
96120	29/07/2018--19:42:53	31.66	187	-0.959757	-0.0468693	-0.113174
96180	29/07/2018--19:43:53	31.7	175	-0.991097	-0.091134	-0.156632
96240	29/07/2018--19:44:53	31.8	124	-0.975427	-0.091134	-0.156632
96300	29/07/2018--19:45:53	32	49	-100.677	0.0564148	-0.12766
96360	29/07/2018--19:46:53	32.36	46	-100.677	0.0121502	-0.0697163
96420	29/07/2018--19:47:53	32.22	324	-102.244	0.0564148	-0.0986883
96480	29/07/2018--19:48:53	31.67	7	-102.244	0.0269051	-0.156632
96540	29/07/2018--19:49:53	31.12	5	-100.677	-0.091134	-0.0986883
96600	29/07/2018--19:50:53	30.65	7	-100.677	-0.0616242	-0.156632
96660	29/07/2018--19:51:53	30.25	1	-102.244	-0.0321144	-0.142146
96720	29/07/2018--19:52:53	29.95	3	-102.244	0.130189	-0.0842023
96780	29/07/2018--19:53:53	29.75	1	-100.677	-0.0468693	-0.142146
96840	29/07/2018--19:54:53	29.65	2	-0.991097	-0.0321144	-0.258034
96900	29/07/2018--19:55:53	29.6	2	-100.677	-0.105889	-0.0986883
96960	29/07/2018--19:56:53	29.63	29	-0.80306	0.04166	-0.620185
97020	29/07/2018--19:57:53	29.57	0	-0.865739	0.100679	-0.518783
97080	29/07/2018--19:58:53	29.54	5	-0.881409	-0.0321144	-0.518783
97140	29/07/2018--19:59:53	29.46	3	-0.8344	0.0564148	-0.562241
97200	29/07/2018--20:00:53	29.53	22	-0.740382	0.189209	-0.678129
97260	29/07/2018--20:01:53	29.67	34	-0.724712	0.233473	-0.649157
97320	29/07/2018--20:02:53	29.68	1	-0.740382	0.0269051	-0.721587
97380	29/07/2018--20:03:53	29.71	0	-0.80306	0.174454	-0.576727
97440	29/07/2018--20:04:53	29.66	0	-0.81873	0.174454	-0.547755
97500	29/07/2018--20:05:53	29.61	7	-0.80306	0.100679	-0.605699
97560	29/07/2018--20:06:53	29.5	0	-0.881409	-0.0173596	-0.504297
97620	29/07/2018--20:07:53	29.52	31	-0.865739	-0.0763791	-0.547755
97680	29/07/2018--20:08:53	29.66	0	-0.881409	-0.0468693	-0.489811
97740	29/07/2018--20:09:53	29.84	2	-0.912748	0.0121502	-0.402895
97800	29/07/2018--20:10:53	29.83	8	-0.897078	-0.0173596	-0.475325
97860	29/07/2018--20:11:53	29.8	405	-111.645	0.130189	-0.0697163
97920	29/07/2018--20:12:53	30.09	53	-102.244	-0.00260468	-0.0697163
97980	29/07/2018--20:13:53	30.43	154	-0.928418	0.0859246	-0.0697163
98040	29/07/2018--20:14:53	30.64	158	-105.378	0.189209	-0.0697163
98100	29/07/2018--20:15:53	30.82	241	-0.991097	0.159699	-0.113174
98160	29/07/2018--20:16:53	30.95	238	-108.511	-0.120644	0.0461718
98220	29/07/2018--20:17:53	31.12	23	-0.928418	-0.00260468	0.466266
98280	29/07/2018--20:18:53	31.23	18	-0.944088	0.262983	-0.113174
98340	29/07/2018--20:19:53	31.3	228	-102.244	0.0564148	-0.171118
98400	29/07/2018--20:20:53	31.26	93	-102.244	-0.0321144	0.0316858
98460	29/07/2018--20:21:53	31.2	177	-0.975427	-0.0173596	-0.0986883
98520	29/07/2018--20:22:53	31.04	390	-100.677	0.0121502	-0.142146
98580	29/07/2018--20:23:53	30.8	459	-0.865739	0.130189	0.495238
98640	29/07/2018--20:24:53	30.76	16	-0.959757	-0.0468693	0.292434
98700	29/07/2018--20:25:53	30.82	157	-0.865739	0.0564148	-0.533269
98760	29/07/2018--20:26:53	30.92	262	-100.677	-0.091134	-0.12766
98820	29/07/2018--20:27:53	31.05	15	-0.944088	-0.238683	-0.0697163
98880	29/07/2018--20:28:53	31.25	10	-0.928418	0.174454	-0.344951
98940	29/07/2018--20:29:53	31.42	256	-0.991097	-0.0616242	-0.0697163
99000	29/07/2018--20:30:53	31.32	63	-0.959757	0.0269051	-0.287006
99060	29/07/2018--20:31:53	31.29	6	-0.944088	-0.00260468	-0.359437
99120	29/07/2018--20:32:53	31.31	2	-0.944088	0.0121502	-0.388409
99180	29/07/2018--20:33:53	31.43	14	-0.959757	-0.0616242	-0.315978
99240	29/07/2018--20:34:53	31.47	17	-0.959757	-0.164908	-0.344951
99300	29/07/2018--20:35:53	31.44	0	-0.944088	-0.135399	-0.359437
99360	29/07/2018--20:36:53	31.45	1	-0.991097	-0.0616242	-0.258034
99420	29/07/2018--20:37:53	31.46	10	-0.975427	-0.0468693	-0.315978
99480	29/07/2018--20:38:53	31.52	3	-0.912748	0.0564148	-0.330464
99540	29/07/2018--20:39:53	31.49	64	-0.693373	0.04166	-0.750559
99600	29/07/2018--20:40:53	31.29	21	-0.740382	0.144944	-0.692615
99660	29/07/2018--20:41:53	31.05	185	-105.378	0.0859246	-0.0552303
99720	29/07/2018--20:42:53	30.93	163	-111.645	0.366267	-0.330464
99780	29/07/2018--20:43:53	30.95	77	-114.779	-0.120644	-0.0697163
99840	29/07/2018--20:44:53	31.03	67	-0.0352459	-0.0173596	100.225
99900	29/07/2018--20:45:53	31.04	0	-0.0352459	-0.0173596	100.225
99960	29/07/2018--20:46:53	31	5	-0.0352459	-0.0616242	0.987762
100020	29/07/2018--20:47:53	30.93	0	-0.0352459	-0.0616242	0.987762
100080	29/07/2018--20:48:53	30.87	0	-0.0352459	-0.0616242	100.225
100140	29/07/2018--20:49:53	30.82	0	-0.0352459	-0.0616242	0.987762
100200	29/07/2018--20:50:53	30.77	0	-0.0352459	-0.0616242	0.987762
100260	29/07/2018--20:51:53	30.7	0	-0.0352459	-0.0616242	0.987762
100320	29/07/2018--20:52:53	30.66	0	-0.0352459	-0.0616242	0.987762
100380	29/07/2018--20:53:53	30.63	0	-0.0352459	-0.0616242	0.987762
100440	29/07/2018--20:54:53	30.58	0	-0.0352459	-0.0763791	0.987762
100500	29/07/2018--20:55:53	30.57	0	-0.0352459	-0.0763791	100.225
100560	29/07/2018--20:56:53	30.52	0	-0.0352459	-0.0616242	0.987762
100620	29/07/2018--20:57:53	30.54	0	-0.0352459	-0.0616242	100.225
100680	29/07/2018--20:58:53	30.47	0	-0.0352459	-0.0616242	100.225
100740	29/07/2018--20:59:53	30.46	0	-0.0352459	-0.0616242	100.225
100800	29/07/2018--21:00:53	30.43	0	-0.0352459	-0.0616242	0.987762
100860	29/07/2018--21:01:53	30.42	0	-0.0352459	-0.0616242	100.225
100920	29/07/2018--21:02:53	30.41	0	-0.0352459	-0.0616242	0.987762
100980	29/07/2018--21:03:53	30.41	0	-0.0352459	-0.0616242	0.987762
101040	29/07/2018--21:04:53	30.38	0	-0.0352459	-0.0616242	0.987762
101100	29/07/2018--21:05:53	30.38	0	-0.0352459	-0.0616242	0.987762
101160	29/07/2018--21:06:53	30.36	0	-0.0352459	-0.0616242	100.225
101220	29/07/2018--21:07:53	30.35	0	-0.0352459	-0.0616242	100.225
101280	29/07/2018--21:08:53	30.33	0	-0.0352459	-0.0616242	100.225
101340	29/07/2018--21:09:53	30.34	0	-0.0352459	-0.0616242	100.225
101400	29/07/2018--21:10:53	30.33	0	-0.0352459	-0.0616242	100.225
101460	29/07/2018--21:11:53	30.32	0	-0.0352459	-0.0616242	0.987762
101520	29/07/2018--21:12:53	30.33	0	-0.0352459	-0.0616242	0.987762
101580	29/07/2018--21:13:53	30.32	0	-0.0352459	-0.0616242	0.987762
101640	29/07/2018--21:14:53	30.34	6	-0.0352459	-0.0616242	0.987762
101700	29/07/2018--21:15:53	30.34	0	-0.0352459	-0.0616242	0.987762
101760	29/07/2018--21:16:53	30.36	5	-0.0352459	-0.0616242	0.987762
101820	29/07/2018--21:17:53	30.37	0	-0.0352459	-0.0468693	0.987762
101880	29/07/2018--21:18:53	30.38	0	-0.0352459	-0.0468693	0.987762
101940	29/07/2018--21:19:53	30.42	0	-0.0352459	-0.0616242	0.987762
102000	29/07/2018--21:20:53	30.4	0	-0.0195762	-0.0468693	100.225
102060	29/07/2018--21:21:53	30.42	0	-0.0352459	-0.0468693	0.987762
102120	29/07/2018--21:22:53	30.41	0	-0.0352459	-0.0468693	0.987762
102180	29/07/2018--21:23:53	30.42	3	-0.0352459	-0.00260468	100.225
102240	29/07/2018--21:24:53	30.44	0	-0.0352459	0.0121502	100.225
102300	29/07/2018--21:25:53	30.46	0	-0.0352459	-0.00260468	100.225
102360	29/07/2018--21:26:53	30.47	0	-0.0352459	0.0121502	100.225
102420	29/07/2018--21:27:53	30.48	0	-0.0352459	-0.00260468	100.225
102480	29/07/2018--21:28:53	30.48	0	-0.0352459	0.0121502	0.987762
102540	29/07/2018--21:29:53	30.47	0	-0.0352459	0.0121502	0.987762
102600	29/07/2018--21:30:53	30.46	0	-0.0352459	0.0121502	0.987762
102660	29/07/2018--21:31:53	30.46	0	-0.0352459	0.0121502	100.225
102720	29/07/2018--21:32:53	30.47	0	-0.0352459	0.0121502	0.987762
102780	29/07/2018--21:33:53	30.46	0	-0.0352459	0.0121502	100.225
102840	29/07/2018--21:34:53	30.43	0	-0.0352459	0.0121502	100.225
102900	29/07/2018--21:35:53	30.45	0	-0.0352459	0.0121502	100.225
102960	29/07/2018--21:36:53	30.43	0	-0.0352459	0.0121502	100.225
103020	29/07/2018--21:37:53	30.43	0	-0.0352459	-0.00260468	100.225
103080	29/07/2018--21:38:53	30.42	0	-0.0352459	0.0121502	0.987762
103140	29/07/2018--21:39:53	30.4	0	-0.0352459	0.0121502	0.987762
103200	29/07/2018--21:40:53	30.39	0	-0.0352459	0.0121502	100.225
103260	29/07/2018--21:41:53	30.39	112	-0.81873	-0.637065	0.00271374
103320	29/07/2018--21:42:53	30.53	389	-0.897078	-0.105889	-0.0697163
103380	29/07/2018--21:43:53	30.79	175	-100.677	-0.0616242	-0.0842023
103440	29/07/2018--21:44:53	31.11	300	-0.975427	-0.00260468	-0.20009
103500	29/07/2018--21:45:53	31.13	271	-0.81873	-0.0616242	-0.591213
103560	29/07/2018--21:46:53	31.08	4	-0.724712	-0.0616242	-0.707101
103620	29/07/2018--21:47:53	30.97	10	-0.881409	-0.0616242	-0.475325
103680	29/07/2018--21:48:53	30.89	26	-0.740382	0.04166	-0.707101
103740	29/07/2018--21:49:53	30.63	22	-0.740382	0.130189	-0.649157
103800	29/07/2018--21:50:53	30.4	40	-0.709042	-0.0468693	-0.721587
103860	29/07/2018--21:51:53	30.27	9	-0.740382	-0.135399	-0.707101
103920	29/07/2018--21:52:53	30.23	9	-0.677703	-0.0173596	-0.765045
103980	29/07/2018--21:53:53	30.26	20	-0.677703	0.0859246	-0.707101
104040	29/07/2018--21:54:53	30.24	20	-0.630694	-0.0321144	-0.794017
104100	29/07/2018--21:55:53	30.25	8	-0.677703	-0.135399	-0.750559
104160	29/07/2018--21:56:53	30.4	0	-0.724712	-0.135399	-0.707101
104220	29/07/2018--21:57:53	30.38	37	-0.881409	-0.150153	-0.504297
104280	29/07/2018--21:58:53	30.16	0	-0.912748	-0.105889	-0.460839
104340	29/07/2018--21:59:53	29.85	0	-0.959757	-0.150153	-0.344951
104400	29/07/2018--22:00:53	29.54	36	-0.959757	-0.0173596	-0.301492
104460	29/07/2018--22:01:53	29.28	28	-0.991097	-0.0763791	-0.243548
104520	29/07/2018--22:02:53	29.02	23	-0.881409	-0.0173596	-0.504297
104580	29/07/2018--22:03:53	28.83	36	-0.865739	0.0269051	-0.518783
104640	29/07/2018--22:04:53	28.73	0	-0.897078	0.0859246	-0.475325
104700	29/07/2018--22:05:53	28.7	22	-0.975427	-0.150153	-0.243548
104760	29/07/2018--22:06:53	28.67	91	-0.80306	-0.150153	-0.634671
104820	29/07/2018--22:07:53	28.81	112	-0.740382	-0.209173	-0.663643
104880	29/07/2018--22:08:53	29	2	-0.787391	-0.253438	-0.591213
104940	29/07/2018--22:09:53	29	5	-0.959757	-0.371477	-0.0697163
105000	29/07/2018--22:10:53	29.1	22	-0.756051	-0.0173596	-0.678129
105060	29/07/2018--22:11:53	29.28	4	-0.771721	-0.179663	-0.649157
105120	29/07/2018--22:12:53	29.4	12	-0.771721	-0.430496	-0.518783
105180	29/07/2018--22:13:53	29.32	12	-0.881409	0.189209	-0.460839
105240	29/07/2018--22:14:53	29.2	18	-0.80306	-0.164908	-0.605699
105300	29/07/2018--22:15:53	29.17	8	-0.928418	-0.00260468	-0.446353
105360	29/07/2018--22:16:53	29.03	0	-0.959757	-0.179663	-0.301492
105420	29/07/2018--22:17:53	28.9	0	-0.959757	-0.209173	-0.301492
105480	29/07/2018--22:18:53	28.79	0	-0.975427	-0.120644	-0.243548
105540	29/07/2018--22:19:53	28.66	1	-0.912748	-0.400986	0.277948
105600	29/07/2018--22:20:53	28.6	0	-0.959757	-0.297702	0.176546
105660	29/07/2018--22:21:53	28.54	234	-160.221	-0.0321144	-0.142146
105720	29/07/2018--22:22:53	28.73	184	-0.928418	0.262983	-0.258034
105780	29/07/2018--22:23:53	29.11	105	-0.991097	0.100679	-0.258034
105840	29/07/2018--22:24:53	29.52	101	-102.244	0.115434	-0.20009
105900	29/07/2018--22:25:53	29.95	170	-0.991097	0.0121502	-0.229062
105960	29/07/2018--22:26:53	30.22	71	-11.948	0.100679	-0.214576
106020	29/07/2018--22:27:53	30.5	297	-0.81873	0.233473	0.0896298
106080	29/07/2018--22:28:53	30.38	409	-100.677	-0.00260468	-0.0986883
106140	29/07/2018--22:29:53	30.48	228	-0.865739	-0.0763791	-0.0697163
106200	29/07/2018--22:30:53	30.31	218	-0.975427	-0.0468693	-0.301492
106260	29/07/2018--22:31:53	30.33	6	-0.991097	-0.0468693	-0.243548
106320	29/07/2018--22:32:53	30.53	218	-0.787391	-0.00260468	-0.707101
106380	29/07/2018--22:33:53	30.8	19	-0.787391	0.248228	-0.576727
106440	29/07/2018--22:34:53	31.04	14	-100.677	-0.0173596	0.263462
106500	29/07/2018--22:35:53	31.3	381	-102.244	0.144944	-0.315978
106560	29/07/2018--22:36:53	31.09	442	-127.315	0.233473	-0.171118
106620	29/07/2018--22:37:53	30.83	389	-0.787391	-0.120644	-0.0842023
106680	29/07/2018--22:38:53	30.61	126	-0.928418	0.0711697	-0.402895
106740	29/07/2018--22:39:53	30.44	25	-0.8344	0.174454	-0.547755
106800	29/07/2018--22:40:53	30.33	49	-0.975427	-0.091134	-0.0842023
106860	29/07/2018--22:41:53	30.43	13	-0.80306	0.218719	-0.547755
106920	29/07/2018--22:42:53	31.33	12	-0.81873	0.262983	-0.533269
106980	29/07/2018--22:43:53	31.32	8	-0.771721	0.115434	-0.649157
107040	29/07/2018--22:44:53	31.3	15	-0.959757	0.115434	-0.562241
107100	29/07/2018--22:45:53	31.13	6	-0.8344	-0.0173596	-0.591213
107160	29/07/2018--22:46:53	30.84	32	-0.928418	-0.253438	-0.359437
107220	29/07/2018--22:47:53	30.65	10	-0.959757	0.0121502	-0.330464
107280	29/07/2018--22:48:53	30.29	0	-0.959757	-0.0616242	-0.330464
107340	29/07/2018--22:49:53	29.95	3	-0.991097	-0.0321144	-0.142146
107400	29/07/2018--22:50:53	29.6	38	-0.975427	-0.0616242	-0.27252
107460	29/07/2018--22:51:53	29.32	18	-111.645	0.0269051	-0.0986883
107520	29/07/2018--22:52:53	29.23	160	-0.8344	0.100679	-0.12766
107580	29/07/2018--22:53:53	29.3	52	-0.975427	0.0711697	-0.27252
107640	29/07/2018--22:54:53	29.28	23	-0.944088	0.189209	-0.258034
107700	29/07/2018--22:55:53	29.37	13	-0.975427	0.100679	-0.229062
107760	29/07/2018--22:56:53	29.41	10	-0.959757	0.130189	-0.315978
107820	29/07/2018--22:57:53	29.45	13	-100.677	-0.0468693	-0.27252
107880	29/07/2018--22:58:53	29.52	16	-0.991097	-0.120644	-0.243548
107940	29/07/2018--22:59:53	29.54	298	-0.662033	0.248228	-0.721587
108000	29/07/2018--23:00:53	29.28	405	-102.244	-0.0468693	-0.185604
108060	29/07/2018--23:01:53	29.39	445	-102.244	-0.135399	-0.0842023
108120	29/07/2018--23:02:53	29.68	280	-105.378	0.100679	-0.27252
108180	29/07/2018--23:03:53	30.21	9	-0.80306	-0.135399	-0.620185
108240	29/07/2018--23:04:53	30.65	2	-0.881409	-0.091134	-0.518783
108300	29/07/2018--23:05:53	31.08	0	-0.850069	-0.00260468	-0.547755
108360	29/07/2018--23:06:53	31.38	3	-0.975427	-0.135399	-0.315978
108420	29/07/2018--23:07:53	31.77	252	-100.677	0.0859246	-0.0986883
108480	29/07/2018--23:08:53	31.89	151	-0.975427	-0.253438	-0.27252
108540	29/07/2018--23:09:53	31.94	233	-0.850069	-0.0616242	-0.533269
108600	29/07/2018--23:10:53	32.02	0	-0.8344	-0.091134	-0.591213
108660	29/07/2018--23:11:53	32.16	134	-0.897078	0.0269051	0.480752
108720	29/07/2018--23:12:53	32.2	26	-105.378	-0.223928	-0.113174
108780	29/07/2018--23:13:53	32.33	95	-100.677	0.0564148	0.0606578
108840	29/07/2018--23:14:53	32.44	43	-100.677	0.0269051	-0.12766
108900	29/07/2018--23:15:53	32.07	160	-0.865739	0.0269051	-0.533269
108960	29/07/2018--23:16:53	31.54	0	-0.865739	0.0269051	-0.533269
109020	29/07/2018--23:17:53	31.02	4	-0.865739	0.0269051	-0.547755
109080	29/07/2018--23:18:53	30.57	0	-0.865739	0.0269051	-0.547755
109140	29/07/2018--23:19:53	30.2	3	-0.865739	0.0269051	-0.533269
109200	29/07/2018--23:20:53	29.88	1	-0.865739	0.0269051	-0.547755
109260	29/07/2018--23:21:53	29.63	0	-0.865739	0.0269051	-0.547755
109320	29/07/2018--23:22:53	29.39	0	-0.865739	0.0269051	-0.533269
109380	29/07/2018--23:23:53	29.2	2	-0.865739	0.0269051	-0.533269
109440	29/07/2018--23:24:53	29.06	0	-0.850069	0.0269051	-0.547755
109500	29/07/2018--23:25:53	28.92	1	-0.865739	0.0269051	-0.547755
109560	29/07/2018--23:26:53	28.78	2	-0.865739	0.0269051	-0.547755
109620	29/07/2018--23:27:53	28.69	2	-0.865739	0.0269051	-0.547755
109680	29/07/2018--23:28:53	28.63	0	-0.865739	0.0269051	-0.547755
109740	29/07/2018--23:29:53	28.58	1	-0.865739	0.0269051	-0.547755
109800	29/07/2018--23:30:53	28.54	1	-0.865739	0.0269051	-0.533269
109860	29/07/2018--23:31:53	28.5	1	-0.850069	0.0269051	-0.547755
109920	29/07/2018--23:32:53	28.5	0	-0.850069	0.0269051	-0.547755
109980	29/07/2018--23:33:53	28.48	0	-0.865739	0.0269051	-0.547755
110040	29/07/2018--23:34:53	28.46	1	-0.865739	0.0269051	-0.547755
110100	29/07/2018--23:35:53	28.42	0	-0.865739	0.0269051	-0.547755
110160	29/07/2018--23:36:53	28.43	2	-0.865739	0.0269051	-0.547755
110220	29/07/2018--23:37:53	28.41	2	-0.865739	0.0269051	-0.547755
110280	29/07/2018--23:38:53	28.37	0	-0.865739	0.0269051	-0.547755
110340	29/07/2018--23:39:53	28.37	0	-0.850069	0.0269051	-0.547755
110400	29/07/2018--23:40:53	28.37	0	-0.865739	0.0269051	-0.547755
110460	29/07/2018--23:41:53	28.39	0	-0.865739	0.0269051	-0.547755
110520	29/07/2018--23:42:53	28.39	3	-0.865739	0.0269051	-0.547755
110580	29/07/2018--23:43:53	28.42	1	-0.865739	0.0269051	-0.547755
110640	29/07/2018--23:44:53	28.43	1	-0.865739	0.0269051	-0.547755
110700	29/07/2018--23:45:53	28.46	1	-0.865739	0.0269051	-0.533269
110760	29/07/2018--23:46:53	28.49	1	-0.865739	0.0269051	-0.547755
110820	29/07/2018--23:47:53	28.49	0	-0.865739	0.0269051	-0.547755
110880	29/07/2018--23:48:53	28.52	0	-0.865739	0.0269051	-0.547755
110940	29/07/2018--23:49:53	28.53	0	-0.865739	0.0269051	-0.547755
111000	29/07/2018--23:50:53	28.5	0	-0.865739	0.0269051	-0.547755
111060	29/07/2018--23:51:53	28.46	1	-0.865739	0.0269051	-0.547755
111120	29/07/2018--23:52:53	28.41	0	-0.865739	0.0269051	-0.547755
111180	29/07/2018--23:53:53	28.39	0	-0.865739	0.0269051	-0.547755
111240	29/07/2018--23:54:53	28.34	0	-0.865739	0.0269051	-0.547755
111300	29/07/2018--23:55:53	28.29	0	-0.850069	0.0269051	-0.547755
111360	29/07/2018--23:56:53	28.27	1	-0.865739	0.0269051	-0.547755
111420	29/07/2018--23:57:53	28.23	0	-0.865739	0.0269051	-0.547755
111480	29/07/2018--23:58:53	28.22	1	-0.865739	0.0269051	-0.547755
111540	29/07/2018--23:59:53	28.19	1	-0.865739	0.0269051	-0.533269
111600	30/07/2018--00:00:53	28.19	1	-0.865739	0.0269051	-0.547755
111660	30/07/2018--00:01:53	28.2	0	-0.865739	0.04166	-0.547755
111720	30/07/2018--00:02:53	28.25	0	-0.865739	0.0269051	-0.547755
111780	30/07/2018--00:03:53	28.29	0	-0.865739	0.0269051	-0.547755
111840	30/07/2018--00:04:53	28.34	0	-0.865739	0.0269051	-0.547755
111900	30/07/2018--00:05:53	28.36	1	-0.850069	0.0269051	-0.547755
111960	30/07/2018--00:06:53	28.37	0	-0.865739	0.0269051	-0.547755
112020	30/07/2018--00:07:53	28.35	0	-0.865739	0.0269051	-0.547755
112080	30/07/2018--00:08:53	28.36	1	-0.865739	0.0269051	-0.547755
112140	30/07/2018--00:09:53	28.34	1	-0.865739	0.0269051	-0.533269
112200	30/07/2018--00:10:53	28.3	0	-0.850069	0.0269051	-0.547755
112260	30/07/2018--00:11:53	28.27	1	-0.850069	0.0269051	-0.533269
112320	30/07/2018--00:12:53	28.24	2	-0.865739	0.0269051	-0.547755
112380	30/07/2018--00:13:53	28.2	0	-0.865739	0.0269051	-0.547755
112440	30/07/2018--00:14:53	28.21	1	-0.865739	0.0269051	-0.547755
112500	30/07/2018--00:15:53	28.18	0	-0.850069	0.04166	-0.547755
112560	30/07/2018--00:16:53	28.18	0	-0.865739	0.0269051	-0.547755
112620	30/07/2018--00:17:53	28.18	1	-0.865739	0.0269051	-0.547755
112680	30/07/2018--00:18:53	28.22	1	-0.865739	0.0269051	-0.547755
112740	30/07/2018--00:19:53	28.26	0	-0.850069	0.04166	-0.547755
112800	30/07/2018--00:20:53	28.28	0	-0.865739	0.04166	-0.547755
112860	30/07/2018--00:21:53	28.31	0	-0.865739	0.0269051	-0.547755
112920	30/07/2018--00:22:53	28.34	0	-0.850069	0.0269051	-0.547755
112980	30/07/2018--00:23:53	28.31	0	-0.850069	0.0269051	-0.547755
113040	30/07/2018--00:24:53	28.29	1	-0.865739	0.0269051	-0.547755
113100	30/07/2018--00:25:53	28.3	0	-0.865739	0.0269051	-0.547755
113160	30/07/2018--00:26:53	28.24	0	-0.865739	0.0269051	-0.547755
113220	30/07/2018--00:27:53	28.24	0	-0.865739	0.0269051	-0.547755
113280	30/07/2018--00:28:53	28.17	0	-0.850069	0.0269051	-0.547755
113340	30/07/2018--00:29:53	28.17	0	-0.865739	0.0269051	-0.547755
113400	30/07/2018--00:30:53	28.15	0	-0.865739	0.0269051	-0.547755
113460	30/07/2018--00:31:53	28.13	0	-0.865739	0.0269051	-0.547755
113520	30/07/2018--00:32:53	28.12	0	-0.865739	0.0269051	-0.547755
113580	30/07/2018--00:33:53	28.14	0	-0.865739	0.0269051	-0.547755
113640	30/07/2018--00:34:53	28.21	0	-0.850069	0.0269051	-0.547755
113700	30/07/2018--00:35:53	28.2	0	-0.865739	0.0269051	-0.547755
113760	30/07/2018--00:36:53	28.23	0	-0.850069	0.0269051	-0.547755
113820	30/07/2018--00:37:53	28.24	1	-0.865739	0.0269051	-0.547755
113880	30/07/2018--00:38:53	28.21	0	-0.865739	0.0269051	-0.547755
113940	30/07/2018--00:39:53	28.2	0	-0.850069	0.0269051	-0.547755
114000	30/07/2018--00:40:53	28.14	0	-0.865739	0.0269051	-0.547755
114060	30/07/2018--00:41:53	28.13	0	-0.865739	0.04166	-0.547755
114120	30/07/2018--00:42:53	28.1	1	-0.865739	0.0269051	-0.547755
114180	30/07/2018--00:43:53	28.07	0	-0.865739	0.0269051	-0.547755
114240	30/07/2018--00:44:53	28.03	0	-0.865739	0.0269051	-0.547755
114300	30/07/2018--00:45:53	28.01	0	-0.850069	0.0269051	-0.547755
114360	30/07/2018--00:46:53	28.03	1	-0.865739	0.0269051	-0.547755
114420	30/07/2018--00:47:53	28.02	1	-0.865739	0.0269051	-0.547755
114480	30/07/2018--00:48:53	28.1	0	-0.865739	0.04166	-0.547755
114540	30/07/2018--00:49:53	28.13	0	-0.865739	0.0269051	-0.547755
114600	30/07/2018--00:50:53	28.17	0	-0.865739	0.0269051	-0.547755
114660	30/07/2018--00:51:53	28.2	0	-0.865739	0.0269051	-0.547755
114720	30/07/2018--00:52:53	28.2	0	-0.865739	0.0269051	-0.547755
114780	30/07/2018--00:53:53	28.18	0	-0.865739	0.0269051	-0.547755
114840	30/07/2018--00:54:53	28.18	0	-0.865739	0.0269051	-0.547755
114900	30/07/2018--00:55:53	28.15	0	-0.865739	0.0269051	-0.547755
114960	30/07/2018--00:56:53	28.15	0	-0.865739	0.0269051	-0.547755
115020	30/07/2018--00:57:53	28.12	0	-0.865739	0.0269051	-0.547755
115080	30/07/2018--00:58:53	28.12	0	-0.850069	0.04166	-0.547755
115140	30/07/2018--00:59:53	28.09	0	-0.850069	0.0269051	-0.547755
115200	30/07/2018--01:00:53	28.12	0	-0.865739	0.0269051	-0.547755
115260	30/07/2018--01:01:53	28.16	0	-0.850069	0.0269051	-0.547755
115320	30/07/2018--01:02:53	28.19	0	-0.865739	0.0269051	-0.547755
115380	30/07/2018--01:03:53	28.22	0	-0.865739	0.0269051	-0.547755
115440	30/07/2018--01:04:53	28.22	0	-0.865739	0.0269051	-0.547755
115500	30/07/2018--01:05:53	28.24	0	-0.865739	0.0269051	-0.547755
115560	30/07/2018--01:06:53	28.21	0	-0.850069	0.0269051	-0.547755
115620	30/07/2018--01:07:53	28.17	0	-0.865739	0.0269051	-0.533269
115680	30/07/2018--01:08:53	28.16	0	-0.865739	0.04166	-0.547755
115740	30/07/2018--01:09:53	28.13	0	-0.865739	0.0269051	-0.547755
115800	30/07/2018--01:10:53	28.11	0	-0.865739	0.0269051	-0.547755
115860	30/07/2018--01:11:53	28.11	0	-0.865739	0.0269051	-0.547755
115920	30/07/2018--01:12:53	28.07	0	-0.865739	0.0269051	-0.547755
115980	30/07/2018--01:13:53	28.08	0	-0.850069	0.04166	-0.547755
116040	30/07/2018--01:14:53	28.06	0	-0.865739	0.0269051	-0.547755
116100	30/07/2018--01:15:53	28.07	0	-0.865739	0.0269051	-0.547755
116160	30/07/2018--01:16:53	28.12	0	-0.850069	0.0269051	-0.547755
116220	30/07/2018--01:17:53	28.16	0	-0.865739	0.0269051	-0.547755
116280	30/07/2018--01:18:53	28.16	1	-0.850069	0.0269051	-0.547755
116340	30/07/2018--01:19:53	28.14	0	-0.865739	0.0269051	-0.547755
116400	30/07/2018--01:20:53	28.13	0	-0.865739	0.0269051	-0.547755
116460	30/07/2018--01:21:53	28.09	0	-0.850069	0.0269051	-0.547755
116520	30/07/2018--01:22:53	28.05	0	-0.865739	0.0269051	-0.547755
116580	30/07/2018--01:23:53	28.04	0	-0.850069	0.0269051	-0.547755
116640	30/07/2018--01:24:53	28	0	-0.850069	0.0269051	-0.547755
116700	30/07/2018--01:25:53	27.98	0	-0.850069	0.0269051	-0.547755
116760	30/07/2018--01:26:53	27.98	0	-0.865739	0.0269051	-0.547755
116820	30/07/2018--01:27:53	27.98	0	-0.865739	0.0269051	-0.547755
116880	30/07/2018--01:28:53	27.97	0	-0.850069	0.0269051	-0.547755
116940	30/07/2018--01:29:53	28	0	-0.850069	0.0269051	-0.547755
117000	30/07/2018--01:30:53	28.03	0	-0.865739	0.0269051	-0.547755
117060	30/07/2018--01:31:53	28.06	0	-0.850069	0.0269051	-0.547755
117120	30/07/2018--01:32:53	28.06	0	-0.850069	0.0269051	-0.547755
117180	30/07/2018--01:33:53	28.05	0	-0.865739	0.0269051	-0.547755
117240	30/07/2018--01:34:53	28.03	0	-0.850069	0.0269051	-0.547755
117300	30/07/2018--01:35:53	27.98	0	-0.850069	0.0269051	-0.547755
117360	30/07/2018--01:36:53	27.96	0	-0.865739	0.0269051	-0.547755
117420	30/07/2018--01:37:53	27.97	0	-0.865739	0.0269051	-0.547755
117480	30/07/2018--01:38:53	27.95	0	-0.865739	0.0269051	-0.547755
117540	30/07/2018--01:39:53	27.94	0	-0.850069	0.0269051	-0.547755
117600	30/07/2018--01:40:53	27.92	0	-0.865739	0.0269051	-0.547755
117660	30/07/2018--01:41:53	27.91	0	-0.865739	0.0269051	-0.547755
117720	30/07/2018--01:42:53	27.92	0	-0.865739	0.0269051	-0.547755
117780	30/07/2018--01:43:53	27.93	0	-0.865739	0.0269051	-0.547755
117840	30/07/2018--01:44:53	27.98	0	-0.850069	0.0269051	-0.547755
117900	30/07/2018--01:45:53	28	0	-0.865739	0.0269051	-0.547755
117960	30/07/2018--01:46:53	28.02	0	-0.850069	0.04166	-0.547755
118020	30/07/2018--01:47:53	28.03	0	-0.865739	0.04166	-0.547755
118080	30/07/2018--01:48:53	28	0	-0.850069	0.04166	-0.547755
118140	30/07/2018--01:49:53	27.98	0	-0.865739	0.0269051	-0.547755
118200	30/07/2018--01:50:53	27.95	0	-0.850069	0.0269051	-0.547755
118260	30/07/2018--01:51:53	27.9	0	-0.865739	0.0269051	-0.547755
118320	30/07/2018--01:52:53	27.87	0	-0.865739	0.0269051	-0.547755
118380	30/07/2018--01:53:53	27.82	1	-0.865739	0.0269051	-0.562241
118440	30/07/2018--01:54:53	27.77	0	-0.850069	0.0269051	-0.547755
118500	30/07/2018--01:55:53	27.72	0	-0.865739	0.0269051	-0.547755
118560	30/07/2018--01:56:53	27.7	0	-0.865739	0.0269051	-0.547755
118620	30/07/2018--01:57:53	27.71	0	-0.865739	0.0269051	-0.562241
118680	30/07/2018--01:58:53	27.73	0	-0.850069	0.0269051	-0.547755
118740	30/07/2018--01:59:53	27.76	0	-0.865739	0.0269051	-0.547755
118800	30/07/2018--02:00:53	27.82	0	-0.850069	0.0269051	-0.547755
118860	30/07/2018--02:01:53	27.82	0	-0.865739	0.0269051	-0.547755
118920	30/07/2018--02:02:53	27.83	0	-0.865739	0.0269051	-0.547755
118980	30/07/2018--02:03:53	27.81	0	-0.865739	0.0269051	-0.547755
119040	30/07/2018--02:04:53	27.77	0	-0.850069	0.0269051	-0.547755
119100	30/07/2018--02:05:53	27.75	0	-0.865739	0.0269051	-0.547755
119160	30/07/2018--02:06:53	27.71	0	-0.850069	0.04166	-0.547755
119220	30/07/2018--02:07:53	27.68	0	-0.865739	0.0269051	-0.547755
119280	30/07/2018--02:08:53	27.67	0	-0.850069	0.0269051	-0.547755
119340	30/07/2018--02:09:53	27.64	0	-0.865739	0.0269051	-0.547755
119400	30/07/2018--02:10:53	27.63	0	-0.865739	0.0269051	-0.547755
119460	30/07/2018--02:11:53	27.63	0	-0.865739	0.0269051	-0.547755
119520	30/07/2018--02:12:53	27.64	0	-0.850069	0.04166	-0.547755
119580	30/07/2018--02:13:53	27.7	0	-0.865739	0.0269051	-0.547755
119640	30/07/2018--02:14:53	27.73	0	-0.865739	0.0269051	-0.562241
119700	30/07/2018--02:15:53	27.78	0	-0.850069	0.04166	-0.547755
119760	30/07/2018--02:16:53	27.77	0	-0.865739	0.0269051	-0.547755
119820	30/07/2018--02:17:53	27.78	0	-0.865739	0.04166	-0.547755
119880	30/07/2018--02:18:53	27.76	0	-0.850069	0.0269051	-0.547755
119940	30/07/2018--02:19:53	27.73	0	-0.865739	0.0269051	-0.547755
120000	30/07/2018--02:20:53	27.7	0	-0.850069	0.0269051	-0.547755
120060	30/07/2018--02:21:53	27.66	0	-0.865739	0.0269051	-0.547755
120120	30/07/2018--02:22:53	27.64	0	-0.865739	0.0269051	-0.547755
120180	30/07/2018--02:23:53	27.63	0	-0.865739	0.0269051	-0.547755
120240	30/07/2018--02:24:53	27.6	0	-0.865739	0.0269051	-0.547755
120300	30/07/2018--02:25:53	27.58	0	-0.850069	0.0269051	-0.547755
120360	30/07/2018--02:26:53	27.58	0	-0.850069	0.04166	-0.547755
120420	30/07/2018--02:27:53	27.57	0	-0.850069	0.04166	-0.547755
120480	30/07/2018--02:28:53	27.62	0	-0.865739	0.0269051	-0.547755
120540	30/07/2018--02:29:53	27.67	0	-0.850069	0.0269051	-0.547755
120600	30/07/2018--02:30:53	27.71	0	-0.865739	0.0269051	-0.547755
120660	30/07/2018--02:31:53	27.74	0	-0.850069	0.0269051	-0.547755
120720	30/07/2018--02:32:53	27.74	0	-0.850069	0.0269051	-0.547755
120780	30/07/2018--02:33:53	27.73	0	-0.865739	0.0269051	-0.547755
120840	30/07/2018--02:34:53	27.71	0	-0.865739	0.0269051	-0.547755
120900	30/07/2018--02:35:53	27.68	0	-0.865739	0.04166	-0.547755
120960	30/07/2018--02:36:53	27.63	0	-0.865739	0.0269051	-0.547755
121020	30/07/2018--02:37:53	27.6	0	-0.865739	0.0269051	-0.547755
121080	30/07/2018--02:38:53	27.58	0	-0.865739	0.0269051	-0.547755
121140	30/07/2018--02:39:53	27.56	0	-0.850069	0.04166	-0.547755
121200	30/07/2018--02:40:53	27.58	0	-0.865739	0.0269051	-0.547755
121260	30/07/2018--02:41:53	27.55	0	-0.850069	0.0269051	-0.547755
121320	30/07/2018--02:42:53	27.55	0	-0.850069	0.0269051	-0.547755
121380	30/07/2018--02:43:53	27.6	0	-0.850069	0.04166	-0.547755
121440	30/07/2018--02:44:53	27.61	0	-0.850069	0.0269051	-0.547755
121500	30/07/2018--02:45:53	27.68	0	-0.850069	0.0269051	-0.547755
121560	30/07/2018--02:46:53	27.71	0	-0.850069	0.0269051	-0.547755
121620	30/07/2018--02:47:53	27.72	0	-0.865739	0.0269051	-0.547755
121680	30/07/2018--02:48:53	27.73	0	-0.850069	0.0269051	-0.547755
121740	30/07/2018--02:49:53	27.69	0	-0.865739	0.0269051	-0.547755
121800	30/07/2018--02:50:53	27.66	0	-0.865739	0.0269051	-0.547755
121860	30/07/2018--02:51:53	27.64	0	-0.865739	0.0269051	-0.547755
121920	30/07/2018--02:52:53	27.6	0	-0.850069	0.0269051	-0.547755
121980	30/07/2018--02:53:53	27.59	0	-0.850069	0.0269051	-0.547755
122040	30/07/2018--02:54:53	27.55	0	-0.865739	0.0269051	-0.547755
122100	30/07/2018--02:55:53	27.52	0	-0.850069	0.0269051	-0.547755
122160	30/07/2018--02:56:53	27.47	0	-0.865739	0.0269051	-0.547755
122220	30/07/2018--02:57:53	27.46	0	-0.850069	0.0269051	-0.547755
122280	30/07/2018--02:58:53	27.45	0	-0.850069	0.0269051	-0.547755
122340	30/07/2018--02:59:53	27.45	0	-0.865739	0.0269051	-0.547755
122400	30/07/2018--03:00:53	27.48	0	-0.850069	0.0269051	-0.547755
122460	30/07/2018--03:01:53	27.53	0	-0.850069	0.0269051	-0.547755
122520	30/07/2018--03:02:53	27.57	0	-0.850069	0.0269051	-0.547755
122580	30/07/2018--03:03:53	27.61	0	-0.865739	0.0269051	-0.547755
122640	30/07/2018--03:04:53	27.63	0	-0.850069	0.0269051	-0.547755
122700	30/07/2018--03:05:53	27.62	0	-0.865739	0.0269051	-0.547755
122760	30/07/2018--03:06:53	27.59	0	-0.850069	0.0269051	-0.547755
122820	30/07/2018--03:07:53	27.55	0	-0.865739	0.0269051	-0.547755
122880	30/07/2018--03:08:53	27.52	0	-0.865739	0.0269051	-0.547755
122940	30/07/2018--03:09:53	27.48	0	-0.865739	0.0269051	-0.562241
123000	30/07/2018--03:10:53	27.44	0	-0.865739	0.0269051	-0.547755
123060	30/07/2018--03:11:53	27.43	0	-0.850069	0.0269051	-0.547755
123120	30/07/2018--03:12:53	27.38	0	-0.850069	0.04166	-0.562241
123180	30/07/2018--03:13:53	27.36	0	-0.865739	0.0269051	-0.562241
123240	30/07/2018--03:14:53	27.33	0	-0.850069	0.04166	-0.547755
123300	30/07/2018--03:15:53	27.35	0	-0.850069	0.04166	-0.547755
123360	30/07/2018--03:16:53	27.41	0	-0.850069	0.0269051	-0.562241
123420	30/07/2018--03:17:53	27.45	0	-0.865739	0.0269051	-0.547755
123480	30/07/2018--03:18:53	27.5	0	-0.865739	0.0269051	-0.547755
123540	30/07/2018--03:19:53	27.54	0	-0.865739	0.0269051	-0.547755
123600	30/07/2018--03:20:53	27.58	0	-0.850069	0.0269051	-0.562241
123660	30/07/2018--03:21:53	27.61	0	-0.865739	0.0269051	-0.547755
123720	30/07/2018--03:22:53	27.61	0	-0.850069	0.0269051	-0.547755
123780	30/07/2018--03:23:53	27.59	0	-0.865739	0.0269051	-0.547755
123840	30/07/2018--03:24:53	27.55	0	-0.865739	0.0269051	-0.562241
123900	30/07/2018--03:25:53	27.5	0	-0.850069	0.0269051	-0.547755
123960	30/07/2018--03:26:53	27.45	0	-0.850069	0.0269051	-0.547755
124020	30/07/2018--03:27:53	27.41	0	-0.865739	0.0269051	-0.547755
124080	30/07/2018--03:28:53	27.36	0	-0.865739	0.0269051	-0.547755
124140	30/07/2018--03:29:53	27.34	0	-0.850069	0.0269051	-0.547755
124200	30/07/2018--03:30:53	27.32	0	-0.850069	0.0269051	-0.547755
124260	30/07/2018--03:31:53	27.28	0	-0.850069	0.04166	-0.562241
124320	30/07/2018--03:32:53	27.3	0	-0.850069	0.04166	-0.547755
124380	30/07/2018--03:33:53	27.32	0	-0.850069	0.0269051	-0.562241
124440	30/07/2018--03:34:53	27.38	0	-0.850069	0.04166	-0.547755
124500	30/07/2018--03:35:53	27.4	0	-0.850069	0.04166	-0.547755
124560	30/07/2018--03:36:53	27.46	0	-0.865739	0.0269051	-0.547755
124620	30/07/2018--03:37:53	27.5	0	-0.850069	0.0269051	-0.547755
124680	30/07/2018--03:38:53	27.54	0	-0.850069	0.0269051	-0.547755
124740	30/07/2018--03:39:53	27.58	0	-0.865739	0.0269051	-0.547755
124800	30/07/2018--03:40:53	27.56	0	-0.850069	0.0269051	-0.547755
124860	30/07/2018--03:41:53	27.54	0	-0.850069	0.0269051	-0.547755
124920	30/07/2018--03:42:53	27.5	0	-0.865739	0.04166	-0.547755
124980	30/07/2018--03:43:53	27.45	0	-0.865739	0.0269051	-0.547755
125040	30/07/2018--03:44:53	27.41	0	-0.850069	0.04166	-0.547755
125100	30/07/2018--03:45:53	27.37	0	-0.865739	0.0269051	-0.547755
125160	30/07/2018--03:46:53	27.31	0	-0.865739	0.0269051	-0.547755
125220	30/07/2018--03:47:53	27.3	0	-0.850069	0.0269051	-0.562241
125280	30/07/2018--03:48:53	27.25	0	-0.850069	0.0269051	-0.547755
125340	30/07/2018--03:49:53	27.23	0	-0.850069	0.0269051	-0.547755
125400	30/07/2018--03:50:53	27.23	0	-0.850069	0.0269051	-0.547755
125460	30/07/2018--03:51:53	27.28	0	-0.850069	0.0269051	-0.547755
125520	30/07/2018--03:52:53	27.32	0	-0.850069	0.0269051	-0.547755
125580	30/07/2018--03:53:53	27.38	0	-0.865739	0.04166	-0.547755
125640	30/07/2018--03:54:53	27.42	0	-0.865739	0.0269051	-0.547755
125700	30/07/2018--03:55:53	27.47	0	-0.850069	0.0269051	-0.547755
125760	30/07/2018--03:56:53	27.52	0	-0.850069	0.0269051	-0.562241
125820	30/07/2018--03:57:53	27.55	0	-0.850069	0.04166	-0.547755
125880	30/07/2018--03:58:53	27.53	0	-0.850069	0.0269051	-0.547755
125940	30/07/2018--03:59:53	27.5	0	-0.865739	0.0269051	-0.547755
126000	30/07/2018--04:00:53	27.46	0	-0.850069	0.0269051	-0.547755
126060	30/07/2018--04:01:53	27.41	0	-0.850069	0.0269051	-0.547755
126120	30/07/2018--04:02:53	27.38	0	-0.850069	0.0269051	-0.562241
126180	30/07/2018--04:03:53	27.32	0	-0.865739	0.0269051	-0.547755
126240	30/07/2018--04:04:53	27.29	0	-0.850069	0.0269051	-0.547755
126300	30/07/2018--04:05:53	27.27	0	-0.865739	0.0269051	-0.547755
126360	30/07/2018--04:06:53	27.25	0	-0.865739	0.0269051	-0.547755
126420	30/07/2018--04:07:53	27.24	0	-0.865739	0.0269051	-0.547755
126480	30/07/2018--04:08:53	27.25	0	-0.865739	0.0269051	-0.562241
126540	30/07/2018--04:09:53	27.29	0	-0.850069	0.0269051	-0.547755
126600	30/07/2018--04:10:53	27.36	0	-0.865739	0.0269051	-0.562241
126660	30/07/2018--04:11:53	27.39	0	-0.865739	0.0269051	-0.547755
126720	30/07/2018--04:12:53	27.45	0	-0.850069	0.04166	-0.547755
126780	30/07/2018--04:13:53	27.51	0	-0.850069	0.0269051	-0.547755
126840	30/07/2018--04:14:53	27.54	0	-0.850069	0.0269051	-0.547755
126900	30/07/2018--04:15:53	27.55	0	-0.850069	0.04166	-0.547755
126960	30/07/2018--04:16:53	27.55	0	-0.850069	0.04166	-0.547755
127020	30/07/2018--04:17:53	27.51	0	-0.865739	0.0269051	-0.547755
127080	30/07/2018--04:18:53	27.48	0	-0.865739	0.0269051	-0.547755
127140	30/07/2018--04:19:53	27.45	0	-0.865739	0.0269051	-0.547755
127200	30/07/2018--04:20:53	27.39	0	-0.850069	0.0269051	-0.547755
127260	30/07/2018--04:21:53	27.34	0	-0.865739	0.0269051	-0.547755
127320	30/07/2018--04:22:53	27.3	0	-0.850069	0.04166	-0.547755
127380	30/07/2018--04:23:53	27.25	0	-0.865739	0.0269051	-0.547755
127440	30/07/2018--04:24:53	27.23	0	-0.850069	0.0269051	-0.547755
127500	30/07/2018--04:25:53	27.16	0	-0.865739	0.0269051	-0.547755
127560	30/07/2018--04:26:53	27.18	0	-0.865739	0.0269051	-0.562241
127620	30/07/2018--04:27:53	27.19	0	-0.850069	0.04166	-0.547755
127680	30/07/2018--04:28:53	27.2	0	-0.865739	0.0269051	-0.547755
127740	30/07/2018--04:29:53	27.24	0	-0.850069	0.0269051	-0.562241
127800	30/07/2018--04:30:53	27.3	0	-0.850069	0.0269051	-0.547755
127860	30/07/2018--04:31:53	27.36	0	-0.850069	0.04166	-0.547755
127920	30/07/2018--04:32:53	27.39	0	-0.865739	0.0269051	-0.562241
127980	30/07/2018--04:33:53	27.45	0	-0.850069	0.0269051	-0.547755
128040	30/07/2018--04:34:53	27.49	0	-0.850069	0.0269051	-0.547755
128100	30/07/2018--04:35:53	27.52	0	-0.850069	0.04166	-0.547755
128160	30/07/2018--04:36:53	27.54	0	-0.865739	0.0269051	-0.562241
128220	30/07/2018--04:37:53	27.51	0	-0.850069	0.04166	-0.547755
128280	30/07/2018--04:38:53	27.46	0	-0.850069	0.0269051	-0.547755
128340	30/07/2018--04:39:53	27.43	0	-0.850069	0.04166	-0.547755
128400	30/07/2018--04:40:53	27.39	0	-0.850069	0.0269051	-0.562241
128460	30/07/2018--04:41:53	27.32	0	-0.850069	0.0269051	-0.547755
128520	30/07/2018--04:42:53	27.29	0	-0.865739	0.0269051	-0.562241
128580	30/07/2018--04:43:53	27.22	0	-0.850069	0.04166	-0.547755
128640	30/07/2018--04:44:53	27.19	0	-0.850069	0.04166	-0.547755
128700	30/07/2018--04:45:53	27.16	0	-0.850069	0.04166	-0.547755
128760	30/07/2018--04:46:53	27.16	0	-0.865739	0.0269051	-0.562241
128820	30/07/2018--04:47:53	27.2	0	-0.865739	0.04166	-0.547755
128880	30/07/2018--04:48:53	27.23	0	-0.850069	0.0269051	-0.562241
128940	30/07/2018--04:49:53	27.28	0	-0.850069	0.0269051	-0.562241
129000	30/07/2018--04:50:53	27.32	0	-0.850069	0.0269051	-0.562241
129060	30/07/2018--04:51:53	27.38	0	-0.865739	0.0269051	-0.547755
129120	30/07/2018--04:52:53	27.42	0	-0.865739	0.0269051	-0.547755
129180	30/07/2018--04:53:53	27.46	0	-0.865739	0.0269051	-0.547755
129240	30/07/2018--04:54:53	27.49	0	-0.865739	0.0269051	-0.547755
129300	30/07/2018--04:55:53	27.53	0	-0.865739	0.0269051	-0.547755
129360	30/07/2018--04:56:53	27.53	0	-0.865739	0.04166	-0.547755
129420	30/07/2018--04:57:53	27.51	0	-0.865739	0.0269051	-0.562241
129480	30/07/2018--04:58:53	27.47	0	-0.850069	0.0269051	-0.562241
129540	30/07/2018--04:59:53	27.41	0	-0.850069	0.04166	-0.547755
129600	30/07/2018--05:00:53	27.36	0	-0.850069	0.0269051	-0.547755
