# Supplementary material for: A randomized cross-over trial investigating differences in 24-h personal air and skin temperatures using wearable sensors between two climatologically contrasting settings
Source: Sci Rep. 2021 Nov 10;11:22020. doi: 10.1038/s41598-021-01180-y (PMC8580978; doi:10.1038/s41598-021-01180-y)
Supplement: Supplementary file 2 — Supplementary Data. [file 41598_2021_1180_MOESM2_ESM.zip › New folder/new/T33_S1new.csv]

Index	Date	Temperature	Activity	X-axis	Y-axis	Z-axis	Marker
43500	29/07/2018--05:00:26	32.2	0	0.921732	-0.114539	-0.373603
43560	29/07/2018--05:01:26	32.16	0	0.921732	-0.114539	-0.373603
43620	29/07/2018--05:02:26	32.15	0	0.921732	-0.114539	-0.373603
43680	29/07/2018--05:03:26	32.12	0	0.921732	-0.114539	-0.388677
43740	29/07/2018--05:04:26	32.11	0	0.921732	-0.114539	-0.388677
43800	29/07/2018--05:05:26	32.06	0	0.921732	-0.114539	-0.358529
43860	29/07/2018--05:06:26	32.07	0	0.921732	-0.114539	-0.373603
43920	29/07/2018--05:07:26	32.04	0	0.921732	-0.114539	-0.373603
43980	29/07/2018--05:08:26	32.02	0	0.921732	-0.114539	-0.388677
44040	29/07/2018--05:09:26	32.04	0	0.921732	-0.114539	-0.388677
44100	29/07/2018--05:10:26	32.06	0	0.921732	-0.0995569	-0.388677
44160	29/07/2018--05:11:26	32.13	0	0.921732	-0.114539	-0.373603
44220	29/07/2018--05:12:26	32.15	0	0.921732	-0.114539	-0.373603
44280	29/07/2018--05:13:26	32.2	0	0.906062	-0.114539	-0.388677
44340	29/07/2018--05:14:26	32.22	0	0.921732	-0.114539	-0.373603
44400	29/07/2018--05:15:26	32.26	0	0.921732	-0.144502	-0.328381
44460	29/07/2018--05:16:26	32.27	0	0.921732	-0.114539	-0.373603
44520	29/07/2018--05:17:26	32.29	0	0.906062	-0.114539	-0.403751
44580	29/07/2018--05:18:26	32.25	0	0.921732	-0.114539	-0.403751
44640	29/07/2018--05:19:26	32.2	0	0.906062	-0.114539	-0.403751
44700	29/07/2018--05:20:26	32.17	0	0.906062	-0.114539	-0.403751
44760	29/07/2018--05:21:26	32.17	0	0.921732	-0.114539	-0.373603
44820	29/07/2018--05:22:26	32.15	0	0.921732	-0.114539	-0.373603
44880	29/07/2018--05:23:26	32.14	0	0.906062	-0.114539	-0.418825
44940	29/07/2018--05:24:26	32.11	0	0.906062	-0.114539	-0.403751
45000	29/07/2018--05:25:26	32.1	0	0.906062	-0.114539	-0.403751
45060	29/07/2018--05:26:26	32.11	0	0.953071	-0.144502	-0.222864
45120	29/07/2018--05:27:26	32.27	29	0.200912	-0.0396294	-0.991634
45180	29/07/2018--05:28:26	32.62	0	0.185242	-0.0396294	-0.991634
45240	29/07/2018--05:29:26	32.82	0	0.200912	-0.0396294	-0.991634
45300	29/07/2018--05:30:26	32.97	0	0.200912	-0.0396294	-0.991634
45360	29/07/2018--05:31:26	33.11	0	0.185242	-0.0396294	-0.991634
45420	29/07/2018--05:32:26	33.23	0	0.200912	-0.0396294	-0.991634
45480	29/07/2018--05:33:26	33.35	0	0.200912	-0.0396294	-0.991634
45540	29/07/2018--05:34:26	33.45	0	0.200912	-0.0396294	-0.991634
45600	29/07/2018--05:35:26	33.53	0	0.200912	-0.0396294	-0.991634
45660	29/07/2018--05:36:26	33.61	0	0.200912	-0.0396294	-0.991634
45720	29/07/2018--05:37:26	33.68	0	0.200912	-0.0396294	-0.991634
45780	29/07/2018--05:38:26	33.73	0	0.200912	-0.0396294	-0.991634
45840	29/07/2018--05:39:26	33.82	0	0.200912	-0.0396294	-0.991634
45900	29/07/2018--05:40:26	33.88	0	0.200912	-0.0396294	-0.991634
45960	29/07/2018--05:41:26	33.94	0	0.216582	-0.0396294	-0.991634
46020	29/07/2018--05:42:26	34	0	0.200912	-0.0396294	-0.991634
46080	29/07/2018--05:43:26	34.05	0	0.0598818	-0.0396294	-100.671
46140	29/07/2018--05:44:26	34.11	0	0.0598818	-0.0246476	-100.671
46200	29/07/2018--05:45:26	34.18	0	0.0598818	-0.0396294	-102.178
46260	29/07/2018--05:46:26	34.23	0	0.0598818	-0.0396294	-100.671
46320	29/07/2018--05:47:26	34.27	0	0.0598818	-0.0246476	-100.671
46380	29/07/2018--05:48:26	34.31	0	0.169572	-0.0096657	-0.991634
46440	29/07/2018--05:49:26	34.36	0	0.169572	-0.0246476	-0.991634
46500	29/07/2018--05:50:26	34.39	0	0.169572	-0.0096657	-0.991634
46560	29/07/2018--05:51:26	34.43	0	0.169572	-0.0246476	-0.991634
46620	29/07/2018--05:52:26	34.45	0	0.169572	-0.0246476	-0.991634
46680	29/07/2018--05:53:26	34.5	0	0.169572	-0.0096657	-0.991634
46740	29/07/2018--05:54:26	34.52	0	0.169572	-0.0096657	-0.991634
46800	29/07/2018--05:55:26	34.54	0	0.169572	-0.0096657	-0.991634
46860	29/07/2018--05:56:26	34.57	0	0.169572	-0.0246476	-0.991634
46920	29/07/2018--05:57:26	34.6	0	0.122562	-0.0246476	-100.671
46980	29/07/2018--05:58:26	34.64	0	0.122562	-0.0246476	-100.671
47040	29/07/2018--05:59:26	34.64	0	0.122562	-0.0246476	-100.671
47100	29/07/2018--06:00:26	34.7	0	0.122562	-0.0246476	-100.671
47160	29/07/2018--06:01:26	34.71	0	0.122562	-0.0246476	-100.671
47220	29/07/2018--06:02:26	34.75	0	0.122562	-0.0246476	-0.991634
47280	29/07/2018--06:03:26	34.78	0	0.122562	-0.0246476	-100.671
47340	29/07/2018--06:04:26	34.79	0	0.138232	-0.0246476	-100.671
47400	29/07/2018--06:05:26	34.81	0	0.122562	-0.0246476	-100.671
47460	29/07/2018--06:06:26	34.85	0	0.138232	-0.0246476	-100.671
47520	29/07/2018--06:07:26	34.87	0	0.138232	-0.0246476	-100.671
47580	29/07/2018--06:08:26	34.87	0	0.185242	-0.0246476	-0.991634
47640	29/07/2018--06:09:26	34.89	0	0.200912	-0.0096657	-100.671
47700	29/07/2018--06:10:26	34.89	0	0.200912	-0.0096657	-0.991634
47760	29/07/2018--06:11:26	34.93	0	0.200912	-0.0096657	-0.991634
47820	29/07/2018--06:12:26	34.93	0	0.200912	-0.0096657	-0.991634
47880	29/07/2018--06:13:26	34.95	0	0.200912	-0.0096657	-0.991634
47940	29/07/2018--06:14:26	34.95	0	0.153902	-0.0246476	-100.671
48000	29/07/2018--06:15:26	34.97	0	0.122562	-0.0246476	-100.671
48060	29/07/2018--06:16:26	34.98	0	0.122562	-0.0246476	-100.671
48120	29/07/2018--06:17:26	35	0	0.122562	-0.0246476	-100.671
48180	29/07/2018--06:18:26	35.01	0	0.106892	-0.0246476	-0.991634
48240	29/07/2018--06:19:26	35.04	0	0.122562	-0.0396294	-100.671
48300	29/07/2018--06:20:26	35.04	0	0.122562	-0.0246476	-100.671
48360	29/07/2018--06:21:26	35.05	0	0.106892	-0.0246476	-100.671
48420	29/07/2018--06:22:26	35.07	0	0.106892	-0.0246476	-100.671
48480	29/07/2018--06:23:26	35.07	0	0.106892	-0.0246476	-100.671
48540	29/07/2018--06:24:26	35.08	0	0.122562	-0.0246476	-102.178
48600	29/07/2018--06:25:26	35.09	0	0.122562	-0.0396294	-100.671
48660	29/07/2018--06:26:26	35.11	0	0.106892	-0.0246476	-100.671
48720	29/07/2018--06:27:26	35.12	0	0.106892	-0.0246476	-100.671
48780	29/07/2018--06:28:26	35.14	0	0.122562	-0.0246476	-100.671
48840	29/07/2018--06:29:26	35.14	0	0.106892	-0.0246476	-100.671
48900	29/07/2018--06:30:26	35.16	0	0.122562	-0.0396294	-100.671
48960	29/07/2018--06:31:26	35.16	0	0.122562	-0.0396294	-100.671
49020	29/07/2018--06:32:26	35.16	0	0.138232	-0.0396294	-100.671
49080	29/07/2018--06:33:26	35.17	0	0.153902	-0.0396294	-0.991634
49140	29/07/2018--06:34:26	35.17	0	0.138232	-0.0396294	-100.671
49200	29/07/2018--06:35:26	35.18	0	0.138232	-0.0396294	-100.671
49260	29/07/2018--06:36:26	35.2	0	0.138232	-0.0396294	-100.671
49320	29/07/2018--06:37:26	35.2	0	0.153902	-0.0396294	-0.991634
49380	29/07/2018--06:38:26	35.2	13	0.608332	-0.0995569	-0.810747
49440	29/07/2018--06:39:26	35.2	0	0.451632	0.00531616	-0.90119
49500	29/07/2018--06:40:26	35.15	0	0.545652	-0.0396294	-0.855969
49560	29/07/2018--06:41:26	35.11	0	0.529982	-0.0246476	-0.855969
49620	29/07/2018--06:42:26	35.01	30	0.0128718	0.994119	0.0635407
49680	29/07/2018--06:43:26	34.78	137	0.216582	0.964155	-0.177642
49740	29/07/2018--06:44:26	34.64	0	0.232252	0.979137	-0.13242
49800	29/07/2018--06:45:26	34.57	2	-0.833308	0.514699	0.0936886
49860	29/07/2018--06:46:26	34.59	0	-0.895988	0.424808	0.123836
49920	29/07/2018--06:47:26	34.55	0	-0.895988	0.394845	0.13891
49980	29/07/2018--06:48:26	34.49	0	-0.895988	0.394845	0.153984
50040	29/07/2018--06:49:26	34.45	0	-0.895988	0.379863	0.13891
50100	29/07/2018--06:50:26	34.43	0	-0.911658	0.379863	0.153984
50160	29/07/2018--06:51:26	34.4	0	-0.911658	0.379863	0.153984
50220	29/07/2018--06:52:26	34.39	0	-0.911658	0.379863	0.13891
50280	29/07/2018--06:53:26	34.37	0	-0.911658	0.364881	0.153984
50340	29/07/2018--06:54:26	34.3	1	0.169572	0.949173	-0.298233
50400	29/07/2018--06:55:26	34.3	0	0.138232	0.934191	-0.343455
50460	29/07/2018--06:56:26	34.29	0	0.122562	0.91921	-0.403751
50520	29/07/2018--06:57:26	34.29	3	0.106892	0.934191	-0.373603
50580	29/07/2018--06:58:26	34.28	0	0.0755518	0.91921	-0.403751
50640	29/07/2018--06:59:26	34.25	0	0.0598818	0.91921	-0.418825
50700	29/07/2018--07:00:26	34.25	0	0.153902	0.964155	-0.298233
50760	29/07/2018--07:01:26	34.23	2	-0.253518	0.964155	0.0786147
50820	29/07/2018--07:02:26	34.22	29	-0.300528	0.934191	-0.117346
50880	29/07/2018--07:03:26	34.23	20	-0.504238	0.784373	0.00324504
50940	29/07/2018--07:04:26	34.22	0	-0.237848	0.934191	-0.0570507
51000	29/07/2018--07:05:26	34.2	43	-0.0498082	10.091	-0.373603
51060	29/07/2018--07:06:26	34.08	171	-0.0341382	0.964155	-0.0570507
51120	29/07/2018--07:07:26	33.87	58	0.0285418	0.814337	-0.0871985
51180	29/07/2018--07:08:26	33.64	89	-0.0654782	0.8443	-0.177642
51240	29/07/2018--07:09:26	33.56	72	0.0598818	0.994119	-0.222864
51300	29/07/2018--07:10:26	33.41	163	-0.0184682	0.994119	-0.147494
51360	29/07/2018--07:11:26	33.45	0	0.0128718	10.091	-0.102272
51420	29/07/2018--07:12:26	33.63	0	-0.00279819	10.091	-0.0419767
51480	29/07/2018--07:13:26	33.77	0	0.0598818	10.091	-0.0570507
51540	29/07/2018--07:14:26	33.93	186	-0.378878	0.799355	-0.298233
51600	29/07/2018--07:15:26	33.9	250	0.122562	112.896	-0.192716
51660	29/07/2018--07:16:26	33.88	398	0.106892	157.841	-0.0269028
51720	29/07/2018--07:17:26	33.85	119	-100.568	0.20008	-0.253012
51780	29/07/2018--07:18:26	33.81	48	-0.128158	0.949173	-0.268086
51840	29/07/2018--07:19:26	33.78	395	-0.316198	0.799355	-0.569564
51900	29/07/2018--07:20:26	33.62	359	-0.378878	0.724445	-0.328381
51960	29/07/2018--07:21:26	33.43	350	0.0285418	0.784373	-0.0419767
52020	29/07/2018--07:22:26	33.36	492	-0.316198	0.754409	-0.509268
52080	29/07/2018--07:23:26	33.48	563	0.0285418	142.859	-0.0269028
52140	29/07/2018--07:24:26	33.46	414	-120.939	0.230044	-0.494195
52200	29/07/2018--07:25:26	33.41	345	-0.692278	0.724445	-0.403751
52260	29/07/2018--07:26:26	33.33	373	-0.316198	0.91921	0.00324504
52320	29/07/2018--07:27:26	33.28	540	0.153902	0.964155	-0.313307
52380	29/07/2018--07:28:26	33.27	270	-0.175168	0.814337	0.0484668
52440	29/07/2018--07:29:26	33.31	179	0.122562	0.994119	-0.192716
52500	29/07/2018--07:30:26	33.43	196	0.294932	102.408	-0.20779
52560	29/07/2018--07:31:26	33.49	47	0.0598818	0.979137	-0.177642
52620	29/07/2018--07:32:26	33.51	96	0.0598818	0.964155	-0.253012
52680	29/07/2018--07:33:26	33.54	46	0.153902	0.979137	-0.253012
52740	29/07/2018--07:34:26	33.57	0	0.0442118	0.994119	-0.177642
52800	29/07/2018--07:35:26	33.57	164	0.200912	0.979137	-0.268086
52860	29/07/2018--07:36:26	33.62	155	-0.0341382	0.949173	-0.298233
52920	29/07/2018--07:37:26	33.62	28	0.0285418	0.994119	-0.0871985
52980	29/07/2018--07:38:26	33.63	0	-0.253518	0.934191	-0.222864
53040	29/07/2018--07:39:26	33.64	0	0.0912218	10.091	-0.147494
53100	29/07/2018--07:40:26	33.64	0	-0.347538	0.91921	-0.147494
53160	29/07/2018--07:41:26	33.64	2	-0.441558	0.874264	-0.192716
53220	29/07/2018--07:42:26	33.66	0	-0.441558	0.874264	-0.13242
53280	29/07/2018--07:43:26	33.63	0	-0.378878	0.889246	-0.162568
53340	29/07/2018--07:44:26	33.62	0	-0.394548	0.91921	0.0484668
53400	29/07/2018--07:45:26	33.61	0	-0.488568	0.8443	-0.162568
53460	29/07/2018--07:46:26	33.61	0	-0.457228	0.874264	-0.0118289
53520	29/07/2018--07:47:26	33.61	0	-0.472898	0.859282	-0.0419767
53580	29/07/2018--07:48:26	33.59	0	-0.472898	0.874264	-0.0419767
53640	29/07/2018--07:49:26	33.59	0	0.247922	0.994119	0.018319
53700	29/07/2018--07:50:26	33.59	0	0.138232	0.994119	0.00324504
53760	29/07/2018--07:51:26	33.61	0	0.169572	0.994119	-0.102272
53820	29/07/2018--07:52:26	33.58	0	0.263592	0.979137	-0.0871985
53880	29/07/2018--07:53:26	33.56	1	0.310602	0.964155	-0.0269028
53940	29/07/2018--07:54:26	33.58	17	-0.0341382	0.949173	-0.13242
54000	29/07/2018--07:55:26	33.62	17	0.0285418	10.091	-0.13242
54060	29/07/2018--07:56:26	33.63	70	-0.0184682	0.994119	0.018319
54120	29/07/2018--07:57:26	33.62	202	0.169572	112.896	-0.328381
54180	29/07/2018--07:58:26	33.63	200	0.0912218	0.799355	-0.313307
54240	29/07/2018--07:59:26	33.69	271	-0.284858	108.401	-0.433899
54300	29/07/2018--08:00:26	33.68	62	0.185242	0.964155	-0.253012
54360	29/07/2018--08:01:26	33.66	487	0.169572	103.906	-0.253012
54420	29/07/2018--08:02:26	33.59	353	-0.112488	111.397	-0.177642
54480	29/07/2018--08:03:26	33.43	188	-0.504238	0.769391	0.229354
54540	29/07/2018--08:04:26	33.36	220	0.138232	118.888	-0.20779
54600	29/07/2018--08:05:26	33.27	291	0.185242	0.979137	-0.20779
54660	29/07/2018--08:06:26	33.2	313	0.122562	109.899	-0.298233
54720	29/07/2018--08:07:26	33.16	281	0.185242	105.405	-0.147494
54780	29/07/2018--08:08:26	33.19	93	0.279262	0.949173	-0.268086
54840	29/07/2018--08:09:26	33.23	317	0.0912218	10.091	-0.0871985
54900	29/07/2018--08:10:26	33.3	129	0.185242	145.856	-0.0269028
54960	29/07/2018--08:11:26	33.39	222	0.122562	0.8443	-0.433899
55020	29/07/2018--08:12:26	33.4	304	-0.0968182	103.906	-0.0118289
55080	29/07/2018--08:13:26	33.36	155	0.0912218	0.949173	-0.418825
55140	29/07/2018--08:14:26	33.3	118	-0.0968182	0.889246	-0.433899
55200	29/07/2018--08:15:26	33.32	32	-0.284858	0.8443	-0.237938
55260	29/07/2018--08:16:26	33.3	214	0.294932	106.903	-0.0118289
55320	29/07/2018--08:17:26	33.31	30	-0.00279819	0.994119	-0.162568
55380	29/07/2018--08:18:26	33.32	163	0.294932	120.386	-0.0118289
55440	29/07/2018--08:19:26	33.36	248	-0.128158	0.904228	-0.388677
55500	29/07/2018--08:20:26	33.37	259	-0.0498082	103.906	-0.177642
55560	29/07/2018--08:21:26	33.44	278	-0.0811482	108.401	-0.298233
55620	29/07/2018--08:22:26	33.48	227	-0.237848	0.964155	-0.162568
55680	29/07/2018--08:23:26	33.46	198	-0.504238	0.724445	-0.614786
55740	29/07/2018--08:24:26	33.5	238	-0.222178	0.8443	0.349945
55800	29/07/2018--08:25:26	33.5	179	0.0442118	0.979137	-0.0871985
55860	29/07/2018--08:26:26	33.48	92	-0.0811482	0.904228	-0.418825
55920	29/07/2018--08:27:26	33.48	73	0.0755518	0.994119	-0.373603
55980	29/07/2018--08:28:26	33.48	231	-0.269188	0.949173	-0.177642
56040	29/07/2018--08:29:26	33.51	24	0.122562	0.979137	-0.20779
56100	29/07/2018--08:30:26	33.52	148	0.373282	0.904228	-0.313307
56160	29/07/2018--08:31:26	33.56	37	-0.143828	0.949173	0.0333929
56220	29/07/2018--08:32:26	33.59	173	-0.143828	0.964155	-0.222864
56280	29/07/2018--08:33:26	33.6	14	-0.269188	0.889246	-0.328381
56340	29/07/2018--08:34:26	33.63	54	0.0128718	0.964155	-0.0269028
56400	29/07/2018--08:35:26	33.62	172	0.294932	0.934191	-0.253012
56460	29/07/2018--08:36:26	33.71	1	-0.0968182	0.994119	-0.237938
56520	29/07/2018--08:37:26	33.83	69	0.0442118	0.979137	-0.13242
56580	29/07/2018--08:38:26	33.92	105	-0.300528	0.859282	-0.494195
56640	29/07/2018--08:39:26	33.91	24	0.326272	0.979137	0.0484668
56700	29/07/2018--08:40:26	33.85	8	-0.237848	0.91921	-0.328381
56760	29/07/2018--08:41:26	33.82	57	-0.0341382	0.994119	-0.328381
56820	29/07/2018--08:42:26	33.79	373	0.122562	154.845	-0.192716
56880	29/07/2018--08:43:26	33.88	353	-0.143828	0.904228	-0.448973
56940	29/07/2018--08:44:26	33.95	364	-0.206508	0.979137	-0.177642
57000	29/07/2018--08:45:26	33.94	276	0.0128718	0.949173	0.153984
57060	29/07/2018--08:46:26	33.87	219	0.294932	103.906	-0.13242
57120	29/07/2018--08:47:26	33.77	139	0.106892	0.994119	-0.117346
57180	29/07/2018--08:48:26	33.77	148	0.0442118	0.934191	-0.102272
57240	29/07/2018--08:49:26	33.77	249	0.169572	102.408	-0.147494
57300	29/07/2018--08:50:26	33.76	149	0.247922	0.91921	-0.343455
57360	29/07/2018--08:51:26	33.73	125	0.153902	0.91921	-0.177642
57420	29/07/2018--08:52:26	33.73	291	0.279262	0.91921	-0.192716
57480	29/07/2018--08:53:26	33.78	316	-0.0341382	0.994119	-0.13242
57540	29/07/2018--08:54:26	33.87	55	-0.0184682	0.994119	-0.313307
57600	29/07/2018--08:55:26	33.94	36	0.185242	0.979137	0.0936886
57660	29/07/2018--08:56:26	33.99	136	-0.0498082	105.405	-0.192716
57720	29/07/2018--08:57:26	34.12	124	0.263592	0.964155	-0.13242
57780	29/07/2018--08:58:26	34.2	56	-0.0654782	0.994119	-0.13242
57840	29/07/2018--08:59:26	34.27	223	-0.0811482	0.724445	-0.0118289
57900	29/07/2018--09:00:26	34.26	209	0.279262	0.979137	0.0786147
57960	29/07/2018--09:01:26	34.22	56	0.216582	0.979137	-0.20779
58020	29/07/2018--09:02:26	34.13	2	0.0912218	0.934191	-0.0871985
58080	29/07/2018--09:03:26	34.08	55	0.357612	0.949173	-0.0570507
58140	29/07/2018--09:04:26	34.12	341	0.0128718	103.906	0.00324504
58200	29/07/2018--09:05:26	34.14	78	0.200912	0.949173	-0.298233
58260	29/07/2018--09:06:26	34.21	30	-0.128158	0.994119	-0.0570507
58320	29/07/2018--09:07:26	34.27	233	0.185242	0.994119	0.0484668
58380	29/07/2018--09:08:26	34.25	247	-0.206508	0.739427	-0.660008
58440	29/07/2018--09:09:26	34.19	0	-0.0498082	0.814337	-0.599712
58500	29/07/2018--09:10:26	34.12	13	-0.112488	10.091	-0.448973
58560	29/07/2018--09:11:26	34.1	38	-0.159498	0.994119	-0.0269028
58620	29/07/2018--09:12:26	34.17	0	-0.206508	0.979137	-0.0570507
58680	29/07/2018--09:13:26	34.14	65	0.106892	0.934191	-0.313307
58740	29/07/2018--09:14:26	34.11	24	-0.143828	0.949173	-0.192716
58800	29/07/2018--09:15:26	34.07	123	-0.347538	0.904228	-0.222864
58860	29/07/2018--09:16:26	34.11	20	-0.0968182	0.979137	-0.268086
58920	29/07/2018--09:17:26	34.09	6	0.106892	0.934191	-0.418825
58980	29/07/2018--09:18:26	34.07	91	-0.331868	0.91921	-0.328381
59040	29/07/2018--09:19:26	34.05	36	-0.284858	0.829318	-0.343455
59100	29/07/2018--09:20:26	34.05	51	0.0285418	10.091	0.0333929
59160	29/07/2018--09:21:26	34.11	14	-0.0654782	0.91921	-0.418825
59220	29/07/2018--09:22:26	34.1	0	-0.0184682	0.964155	-0.298233
59280	29/07/2018--09:23:26	34.12	0	0.0442118	0.979137	-0.253012
59340	29/07/2018--09:24:26	34.11	45	-0.0654782	0.889246	-0.464047
59400	29/07/2018--09:25:26	34.08	65	0.232252	102.408	-0.343455
59460	29/07/2018--09:26:26	34.11	102	0.0442118	0.979137	-0.253012
59520	29/07/2018--09:27:26	34.14	152	-0.0498082	105.405	-0.479121
59580	29/07/2018--09:28:26	34.14	38	-0.0341382	0.91921	-0.343455
59640	29/07/2018--09:29:26	34.15	69	-0.347538	0.874264	-0.358529
59700	29/07/2018--09:30:26	34.1	41	-0.0498082	0.994119	-0.0871985
59760	29/07/2018--09:31:26	34.05	14	-0.0654782	0.964155	-0.328381
59820	29/07/2018--09:32:26	34	33	0.0128718	0.889246	-0.448973
59880	29/07/2018--09:33:26	33.99	129	0.404622	0.874264	-0.373603
59940	29/07/2018--09:34:26	34	301	-0.284858	0.8443	-0.373603
60000	29/07/2018--09:35:26	33.97	25	-0.0184682	0.859282	-0.494195
60060	29/07/2018--09:36:26	33.93	60	-0.0811482	0.874264	-0.464047
60120	29/07/2018--09:37:26	33.9	44	0.294932	0.964155	-0.177642
60180	29/07/2018--09:38:26	33.9	60	-0.222178	0.904228	-0.433899
60240	29/07/2018--09:39:26	33.89	221	0.279262	0.91921	0.184132
60300	29/07/2018--09:40:26	33.95	253	-0.363208	0.814337	-0.298233
60360	29/07/2018--09:41:26	33.93	20	-0.582588	0.784373	-0.117346
60420	29/07/2018--09:42:26	33.92	124	-0.253518	0.874264	-0.403751
60480	29/07/2018--09:43:26	33.9	128	-0.519908	0.664518	-0.448973
60540	29/07/2018--09:44:26	34	19	-0.958668	0.394845	0.229354
60600	29/07/2018--09:45:26	34.05	77	-0.331868	0.889246	-0.298233
60660	29/07/2018--09:46:26	34.06	180	-0.112488	103.906	-0.313307
60720	29/07/2018--09:47:26	34.05	55	0.232252	0.904228	-0.313307
60780	29/07/2018--09:48:26	34.02	54	-0.0341382	0.904228	-0.418825
60840	29/07/2018--09:49:26	34.01	0	-0.00279819	0.934191	-0.388677
60900	29/07/2018--09:50:26	34.02	0	0.0598818	0.964155	-0.28316
60960	29/07/2018--09:51:26	34.02	16	-0.00279819	102.408	-0.0721246
61020	29/07/2018--09:52:26	34	92	-0.253518	0.889246	-0.328381
61080	29/07/2018--09:53:26	33.96	116	-0.222178	0.934191	-0.388677
61140	29/07/2018--09:54:26	33.92	26	-0.0968182	0.949173	-0.433899
61200	29/07/2018--09:55:26	33.89	34	0.0285418	0.964155	-0.313307
61260	29/07/2018--09:56:26	33.88	17	0.0755518	0.889246	-0.433899
61320	29/07/2018--09:57:26	33.85	24	-0.0184682	0.904228	-0.479121
61380	29/07/2018--09:58:26	33.84	306	-0.316198	0.859282	-0.55449
61440	29/07/2018--09:59:26	33.84	15	-0.00279819	0.964155	-0.162568
61500	29/07/2018--10:00:26	33.82	180	0.279262	111.397	-0.147494
61560	29/07/2018--10:01:26	33.8	162	0.279262	102.408	-0.268086
61620	29/07/2018--10:02:26	33.75	136	0.404622	0.934191	-0.117346
61680	29/07/2018--10:03:26	33.83	302	0.216582	106.903	-0.117346
61740	29/07/2018--10:04:26	33.84	316	-0.551248	0.694482	0.0635407
61800	29/07/2018--10:05:26	33.86	148	0.185242	102.408	-0.0269028
61860	29/07/2018--10:06:26	33.89	46	-0.566918	0.814337	-0.147494
61920	29/07/2018--10:07:26	33.89	251	-0.0184682	0.964155	-0.328381
61980	29/07/2018--10:08:26	33.87	140	-0.0184682	0.934191	-0.388677
62040	29/07/2018--10:09:26	33.86	20	-0.300528	0.769391	-0.55449
62100	29/07/2018--10:10:26	33.85	309	0.153902	0.979137	-0.253012
62160	29/07/2018--10:11:26	33.87	236	0.0755518	0.949173	-0.328381
62220	29/07/2018--10:12:26	33.93	89	-0.222178	0.994119	0.153984
62280	29/07/2018--10:13:26	34.02	111	-0.394548	0.694482	-0.328381
62340	29/07/2018--10:14:26	34.04	92	-0.331868	0.949173	0.00324504
62400	29/07/2018--10:15:26	34.05	142	0.216582	103.906	0.00324504
62460	29/07/2018--10:16:26	34	431	-0.0498082	0.904228	-0.0871985
62520	29/07/2018--10:17:26	34.02	418	-0.128158	0.874264	-0.509268
62580	29/07/2018--10:18:26	34.01	215	-0.0968182	0.859282	-0.524342
62640	29/07/2018--10:19:26	34.01	0	0.0598818	0.904228	-0.464047
62700	29/07/2018--10:20:26	33.99	3	-0.206508	0.769391	-0.584638
62760	29/07/2018--10:21:26	34.02	492	0.279262	0.994119	-0.147494
62820	29/07/2018--10:22:26	34.05	128	0.279262	0.949173	-0.117346
62880	29/07/2018--10:23:26	34.07	0	0.106892	0.994119	-0.0871985
62940	29/07/2018--10:24:26	34.06	0	-0.316198	0.859282	-0.358529
63000	29/07/2018--10:25:26	34.06	0	-0.128158	0.979137	-0.177642
63060	29/07/2018--10:26:26	34.02	0	0.169572	0.979137	-0.147494
63120	29/07/2018--10:27:26	34.02	3	-0.159498	0.949173	-0.268086
63180	29/07/2018--10:28:26	33.99	1	-0.190838	0.949173	-0.328381
63240	29/07/2018--10:29:26	33.98	14	-0.159498	0.979137	-0.0871985
63300	29/07/2018--10:30:26	33.99	1	-0.488568	0.814337	-0.237938
63360	29/07/2018--10:31:26	33.98	1	-0.316198	0.874264	-0.373603
63420	29/07/2018--10:32:26	34	6	0.0442118	0.994119	-0.222864
63480	29/07/2018--10:33:26	34.01	36	0.185242	0.964155	-0.268086
63540	29/07/2018--10:34:26	34.03	124	0.0285418	10.091	-0.0118289
63600	29/07/2018--10:35:26	34	314	0.232252	0.934191	0.184132
63660	29/07/2018--10:36:26	34.01	313	0.279262	0.934191	-0.313307
63720	29/07/2018--10:37:26	34.04	144	-0.112488	0.934191	-0.358529
63780	29/07/2018--10:38:26	34.03	60	-0.00279819	0.934191	-0.358529
63840	29/07/2018--10:39:26	34.04	5	0.247922	0.91921	-0.373603
63900	29/07/2018--10:40:26	34.03	3	-0.0341382	0.979137	-0.20779
63960	29/07/2018--10:41:26	34.02	128	-0.112488	0.829318	-0.509268
64020	29/07/2018--10:42:26	34.02	70	-0.974338	0.0652436	-0.358529
64080	29/07/2018--10:43:26	33.99	192	-0.457228	0.814337	-0.328381
64140	29/07/2018--10:44:26	33.97	0	-0.519908	0.784373	-0.268086
64200	29/07/2018--10:45:26	33.98	0	-0.566918	0.799355	-0.20779
64260	29/07/2018--10:46:26	33.94	0	-0.378878	0.949173	-0.403751
64320	29/07/2018--10:47:26	33.92	3	-0.566918	0.799355	-0.102272
64380	29/07/2018--10:48:26	33.92	0	-0.551248	0.814337	-0.13242
64440	29/07/2018--10:49:26	33.89	126	-0.143828	0.889246	-0.418825
64500	29/07/2018--10:50:26	33.83	0	-0.143828	0.859282	-0.509268
64560	29/07/2018--10:51:26	33.78	4	-0.206508	0.8443	-0.494195
64620	29/07/2018--10:52:26	33.73	0	-0.206508	0.859282	-0.479121
64680	29/07/2018--10:53:26	33.7	5	-0.175168	0.889246	-0.433899
64740	29/07/2018--10:54:26	33.68	7	-0.0654782	0.904228	-0.464047
64800	29/07/2018--10:55:26	33.68	0	-0.112488	0.949173	-0.298233
64860	29/07/2018--10:56:26	33.68	6	-0.190838	0.889246	-0.418825
64920	29/07/2018--10:57:26	33.69	123	0.122562	0.934191	-0.388677
64980	29/07/2018--10:58:26	33.75	24	0.106892	10.091	-0.0570507
65040	29/07/2018--10:59:26	33.82	29	-0.707948	0.829318	-0.147494
65100	29/07/2018--11:00:26	33.89	68	-0.0184682	115.892	-0.237938
65160	29/07/2018--11:01:26	33.92	68	-0.504238	0.829318	-0.192716
65220	29/07/2018--11:02:26	33.91	6	0.138232	0.994119	-0.177642
65280	29/07/2018--11:03:26	33.88	0	0.0285418	0.904228	-0.448973
65340	29/07/2018--11:04:26	33.86	0	0.0285418	0.874264	-0.494195
65400	29/07/2018--11:05:26	33.82	0	0.0285418	0.874264	-0.494195
65460	29/07/2018--11:06:26	33.82	0	-0.535578	0.784373	-0.253012
65520	29/07/2018--11:07:26	33.87	0	-0.551248	0.799355	-0.192716
65580	29/07/2018--11:08:26	33.89	0	-0.566918	0.784373	-0.177642
65640	29/07/2018--11:09:26	33.89	0	-0.566918	0.754409	-0.268086
65700	29/07/2018--11:10:26	33.92	0	-0.566918	0.784373	-0.192716
65760	29/07/2018--11:11:26	33.92	0	0.122562	0.979137	-0.20779
65820	29/07/2018--11:12:26	33.92	0	0.138232	0.979137	-0.237938
65880	29/07/2018--11:13:26	33.91	0	0.138232	10.091	-0.0871985
65940	29/07/2018--11:14:26	33.92	0	-0.394548	0.889246	-0.237938
66000	29/07/2018--11:15:26	33.96	0	-0.598258	0.754409	-0.222864
66060	29/07/2018--11:16:26	34	0	-0.613928	0.739427	-0.192716
66120	29/07/2018--11:17:26	34.05	0	-0.519908	0.814337	-0.177642
66180	29/07/2018--11:18:26	34.08	0	-0.519908	0.814337	-0.177642
66240	29/07/2018--11:19:26	34.08	0	-0.457228	0.859282	-0.192716
66300	29/07/2018--11:20:26	34.11	0	-0.519908	0.829318	-0.0871985
66360	29/07/2018--11:21:26	34.09	7	0.247922	0.979137	-0.0721246
66420	29/07/2018--11:22:26	34.08	5	0.263592	0.979137	0.0333929
66480	29/07/2018--11:23:26	34.11	0	0.216582	0.91921	-0.373603
66540	29/07/2018--11:24:26	34.09	0	0.169572	0.874264	-0.509268
66600	29/07/2018--11:25:26	34.1	34	-0.817638	0.559645	-0.177642
66660	29/07/2018--11:26:26	34.13	165	0.122562	0.964155	-0.253012
66720	29/07/2018--11:27:26	34.14	64	0.122562	0.91921	-0.373603
66780	29/07/2018--11:28:26	34.2	31	-0.566918	0.799355	-0.13242
66840	29/07/2018--11:29:26	34.22	1	-0.551248	0.769391	-0.28316
66900	29/07/2018--11:30:26	34.22	0	-0.566918	0.784373	-0.177642
66960	29/07/2018--11:31:26	34.2	0	0.232252	0.814337	-0.55449
67020	29/07/2018--11:32:26	34.22	1	0.106892	0.799355	-0.614786
67080	29/07/2018--11:33:26	34.23	0	-0.441558	0.8443	-0.298233
67140	29/07/2018--11:34:26	34.19	0	-0.0654782	0.964155	-0.298233
67200	29/07/2018--11:35:26	34.21	162	0.216582	0.979137	-0.147494
67260	29/07/2018--11:36:26	34.3	3	0.263592	0.949173	0.229354
67320	29/07/2018--11:37:26	34.38	0	0.247922	0.994119	0.108763
67380	29/07/2018--11:38:26	34.4	0	0.247922	0.8443	-0.509268
67440	29/07/2018--11:39:26	34.42	1	0.216582	0.829318	-0.55449
67500	29/07/2018--11:40:26	34.45	89	-0.0968182	106.903	-0.28316
67560	29/07/2018--11:41:26	34.46	62	-0.316198	0.859282	-0.373603
67620	29/07/2018--11:42:26	34.47	12	-0.0184682	0.91921	-0.388677
67680	29/07/2018--11:43:26	34.48	37	-0.331868	0.859282	-0.403751
67740	29/07/2018--11:44:26	34.46	5	-0.378878	0.829318	-0.313307
67800	29/07/2018--11:45:26	34.4	150	0.0755518	0.979137	-0.253012
67860	29/07/2018--11:46:26	34.39	361	-0.0968182	0.994119	0.244428
67920	29/07/2018--11:47:26	34.4	458	0.232252	0.889246	0.274576
67980	29/07/2018--11:48:26	34.44	534	0.0912218	0.8443	-0.448973
68040	29/07/2018--11:49:26	34.46	464	0.0912218	0.964155	-0.117346
68100	29/07/2018--11:50:26	34.51	418	0.326272	0.979137	0.00324504
68160	29/07/2018--11:51:26	34.5	378	0.216582	0.964155	-0.222864
68220	29/07/2018--11:52:26	34.48	288	0.0912218	0.994119	-0.147494
68280	29/07/2018--11:53:26	34.44	64	-0.00279819	0.91921	-0.403751
68340	29/07/2018--11:54:26	34.46	3	-0.0184682	0.889246	-0.464047
68400	29/07/2018--11:55:26	34.49	0	-0.0341382	0.889246	-0.479121
68460	29/07/2018--11:56:26	34.47	0	-0.0498082	0.889246	-0.464047
68520	29/07/2018--11:57:26	34.47	0	-0.0184682	0.91921	-0.418825
68580	29/07/2018--11:58:26	34.46	0	-0.00279819	0.91921	-0.433899
68640	29/07/2018--11:59:26	34.44	0	-0.0341382	0.904228	-0.448973
68700	29/07/2018--12:00:26	34.42	91	0.153902	102.408	-0.28316
68760	29/07/2018--12:01:26	34.34	73	0.0285418	0.904228	-0.448973
68820	29/07/2018--12:02:26	34.25	136	0.200912	0.91921	-0.0269028
68880	29/07/2018--12:03:26	34.35	81	0.122562	0.949173	-0.313307
68940	29/07/2018--12:04:26	34.47	69	-0.363208	0.904228	-0.192716
69000	29/07/2018--12:05:26	34.52	125	0.169572	0.949173	-0.20779
69060	29/07/2018--12:06:26	34.53	212	-0.0968182	0.859282	-0.0570507
69120	29/07/2018--12:07:26	34.49	108	-0.128158	0.949173	-0.147494
69180	29/07/2018--12:08:26	34.53	163	0.153902	0.8443	-0.539416
69240	29/07/2018--12:09:26	34.5	104	0.185242	0.889246	-0.28316
69300	29/07/2018--12:10:26	34.51	82	0.0912218	0.949173	-0.358529
69360	29/07/2018--12:11:26	34.52	159	0.106892	10.091	-0.13242
69420	29/07/2018--12:12:26	34.56	24	-0.410218	0.769391	-0.464047
69480	29/07/2018--12:13:26	34.6	60	-0.175168	0.874264	-0.448973
69540	29/07/2018--12:14:26	34.68	128	0.0912218	0.979137	-0.13242
69600	29/07/2018--12:15:26	34.65	52	-0.347538	0.91921	0.13891
69660	29/07/2018--12:16:26	34.66	150	-0.0184682	0.979137	-0.358529
69720	29/07/2018--12:17:26	34.67	42	-0.112488	0.8443	-0.55449
69780	29/07/2018--12:18:26	34.64	27	-0.175168	0.904228	-0.418825
69840	29/07/2018--12:19:26	34.62	151	-0.300528	0.859282	-0.373603
69900	29/07/2018--12:20:26	34.59	77	0.0755518	0.934191	-0.373603
69960	29/07/2018--12:21:26	34.57	28	-0.0184682	0.91921	-0.464047
70020	29/07/2018--12:22:26	34.55	42	-0.128158	0.91921	-0.388677
70080	29/07/2018--12:23:26	34.56	96	-0.206508	0.934191	-0.237938
70140	29/07/2018--12:24:26	34.56	151	-0.0498082	0.724445	-0.494195
70200	29/07/2018--12:25:26	34.56	278	0.169572	0.934191	-0.0419767
70260	29/07/2018--12:26:26	34.61	9	-0.128158	0.859282	-0.479121
70320	29/07/2018--12:27:26	34.6	76	-0.347538	0.889246	-0.373603
70380	29/07/2018--12:28:26	34.64	10	-0.0811482	0.994119	-0.13242
70440	29/07/2018--12:29:26	34.68	82	-0.00279819	105.405	-0.298233
70500	29/07/2018--12:30:26	34.68	140	-0.347538	0.784373	-0.494195
70560	29/07/2018--12:31:26	34.7	71	-0.0968182	0.994119	-0.253012
70620	29/07/2018--12:32:26	34.68	172	0.0285418	0.814337	-0.539416
70680	29/07/2018--12:33:26	34.68	280	0.169572	129.376	-0.20779
70740	29/07/2018--12:34:26	34.71	364	-0.645268	0.529681	-0.268086
70800	29/07/2018--12:35:26	34.71	230	-0.00279819	105.405	-0.298233
70860	29/07/2018--12:36:26	34.77	147	-0.0654782	112.896	0.0635407
70920	29/07/2018--12:37:26	34.76	127	-0.143828	106.903	-0.147494
70980	29/07/2018--12:38:26	34.6	132	-0.0498082	0.964155	-0.268086
71040	29/07/2018--12:39:26	34.51	116	0.0128718	0.979137	0.0786147
71100	29/07/2018--12:40:26	34.5	126	-0.175168	0.964155	-0.102272
71160	29/07/2018--12:41:26	34.5	230	0.0755518	0.979137	-0.298233
71220	29/07/2018--12:42:26	34.5	365	-0.410218	0.859282	-0.343455
71280	29/07/2018--12:43:26	34.52	304	-0.190838	0.949173	0.123836
71340	29/07/2018--12:44:26	34.55	37	-0.269188	0.91921	-0.268086
71400	29/07/2018--12:45:26	34.59	0	-0.0968182	0.964155	-0.20779
71460	29/07/2018--12:46:26	34.56	3	-0.0184682	0.994119	-0.237938
71520	29/07/2018--12:47:26	34.54	1	-0.0498082	0.979137	-0.222864
71580	29/07/2018--12:48:26	34.54	0	-0.00279819	0.994119	-0.117346
71640	29/07/2018--12:49:26	34.61	166	-0.0184682	129.376	-0.0269028
71700	29/07/2018--12:50:26	34.65	106	-0.0968182	0.994119	0.0635407
71760	29/07/2018--12:51:26	34.69	123	-0.0654782	0.964155	-0.253012
71820	29/07/2018--12:52:26	34.7	140	-0.00279819	103.906	-0.328381
71880	29/07/2018--12:53:26	34.86	187	0.0598818	0.979137	-0.20779
71940	29/07/2018--12:54:26	35.02	33	-0.0811482	0.814337	-0.343455
72000	29/07/2018--12:55:26	35.01	508	0.0912218	0.949173	-0.343455
72060	29/07/2018--12:56:26	34.95	145	0.185242	0.964155	-0.373603
72120	29/07/2018--12:57:26	35.01	180	0.122562	0.904228	-0.494195
72180	29/07/2018--12:58:26	34.97	99	-0.0184682	0.964155	-0.343455
72240	29/07/2018--12:59:26	35.06	237	-0.0341382	0.91921	-0.268086
72300	29/07/2018--13:00:26	35.09	96	-0.425888	0.874264	0.21428
72360	29/07/2018--13:01:26	35.12	49	-0.331868	0.904228	-0.13242
72420	29/07/2018--13:02:26	35.13	130	-0.0498082	0.994119	-0.117346
72480	29/07/2018--13:03:26	35.11	52	0.138232	0.994119	-0.13242
72540	29/07/2018--13:04:26	35.1	164	-0.128158	0.934191	-0.313307
72600	29/07/2018--13:05:26	35.07	38	-0.237848	0.934191	-0.268086
72660	29/07/2018--13:06:26	35.07	0	-0.143828	0.964155	-0.0269028
72720	29/07/2018--13:07:26	35.06	36	-0.300528	0.934191	-0.192716
72780	29/07/2018--13:08:26	35.03	0	-0.316198	0.934191	-0.0570507
72840	29/07/2018--13:09:26	35.02	0	-0.331868	0.934191	-0.0871985
72900	29/07/2018--13:10:26	35.03	0	-0.269188	0.964155	0.018319
72960	29/07/2018--13:11:26	35.02	1	-0.316198	0.934191	-0.0721246
73020	29/07/2018--13:12:26	35.02	3	-0.284858	0.934191	-0.0269028
73080	29/07/2018--13:13:26	35.02	0	-0.112488	0.994119	-0.162568
73140	29/07/2018--13:14:26	35	1	-0.0811482	0.994119	-0.13242
73200	29/07/2018--13:15:26	35.03	2	0.0912218	10.091	-0.0871985
73260	29/07/2018--13:16:26	35.05	0	0.0598818	10.091	0.00324504
73320	29/07/2018--13:17:26	35.06	0	0.0755518	0.994119	-0.177642
73380	29/07/2018--13:18:26	35.08	2	-0.128158	0.994119	-0.0419767
73440	29/07/2018--13:19:26	35.11	0	-0.394548	0.904228	0.0484668
73500	29/07/2018--13:20:26	35.09	1	0.0442118	0.994119	-0.177642
73560	29/07/2018--13:21:26	35.13	3	0.0285418	10.091	0.018319
73620	29/07/2018--13:22:26	35.12	0	0.0442118	0.994119	-0.0570507
73680	29/07/2018--13:23:26	35.14	0	0.0285418	0.934191	-0.373603
73740	29/07/2018--13:24:26	35.16	0	-0.269188	0.949173	-0.162568
73800	29/07/2018--13:25:26	35.18	1	-0.112488	0.979137	-0.147494
73860	29/07/2018--13:26:26	35.16	0	-0.0498082	0.979137	-0.177642
73920	29/07/2018--13:27:26	35.18	0	-0.316198	0.934191	-0.0118289
73980	29/07/2018--13:28:26	35.18	70	0.0755518	0.964155	0.0936886
74040	29/07/2018--13:29:26	35.16	101	-0.331868	0.934191	-0.147494
74100	29/07/2018--13:30:26	35.13	7	-0.441558	0.889246	0.0484668
74160	29/07/2018--13:31:26	35.08	1	-0.378878	0.91921	0.0333929
74220	29/07/2018--13:32:26	35.04	122	-0.660938	0.514699	0.304724
74280	29/07/2018--13:33:26	35.04	43	-0.0968182	0.979137	0.018319
74340	29/07/2018--13:34:26	35.02	178	0.153902	174.321	0.244428
74400	29/07/2018--13:35:26	35.16	203	-0.128158	0.8443	-0.268086
74460	29/07/2018--13:36:26	35.3	32	-0.316198	0.949173	-0.0419767
74520	29/07/2018--13:37:26	35.45	23	0.216582	0.949173	-0.192716
74580	29/07/2018--13:38:26	35.57	197	0.0598818	0.964155	-0.328381
74640	29/07/2018--13:39:26	35.59	362	-0.253518	0.889246	-0.358529
74700	29/07/2018--13:40:26	35.81	111	0.0912218	0.91921	-0.433899
74760	29/07/2018--13:41:26	36.08	175	-0.284858	0.769391	-0.644934
74820	29/07/2018--13:42:26	36.24	58	0.263592	0.91921	-0.237938
74880	29/07/2018--13:43:26	36.3	63	0.106892	0.904228	-0.403751
74940	29/07/2018--13:44:26	36.32	256	-0.222178	0.904228	-0.448973
75000	29/07/2018--13:45:26	36.17	264	0.200912	0.964155	-0.162568
75060	29/07/2018--13:46:26	35.97	127	0.169572	0.979137	-0.192716
75120	29/07/2018--13:47:26	35.86	73	-0.363208	0.904228	-0.0721246
75180	29/07/2018--13:48:26	35.78	157	-0.0341382	10.091	-0.13242
75240	29/07/2018--13:49:26	35.7	76	-0.378878	0.904228	-0.0570507
75300	29/07/2018--13:50:26	35.6	71	-0.237848	0.964155	-0.0721246
75360	29/07/2018--13:51:26	35.5	59	-0.363208	0.934191	-0.0721246
75420	29/07/2018--13:52:26	35.45	39	-0.394548	0.814337	0.184132
75480	29/07/2018--13:53:26	35.37	47	0.0912218	0.994119	-0.222864
75540	29/07/2018--13:54:26	35.35	48	-0.269188	0.949173	-0.0570507
75600	29/07/2018--13:55:26	35.31	2	-0.284858	0.949173	-0.147494
75660	29/07/2018--13:56:26	35.3	0	-0.269188	0.949173	-0.162568
75720	29/07/2018--13:57:26	35.28	56	-0.143828	0.949173	-0.268086
75780	29/07/2018--13:58:26	35.28	7	0.169572	103.906	-0.177642
75840	29/07/2018--13:59:26	35.25	66	0.153902	0.91921	-0.28316
75900	29/07/2018--14:00:26	35.26	46	0.0755518	0.994119	-0.147494
75960	29/07/2018--14:01:26	35.27	369	-0.316198	102.408	-0.102272
76020	29/07/2018--14:02:26	35.05	57	100.008	0.0352799	-0.0269028
76080	29/07/2018--14:03:26	34.96	0	100.008	0.0352799	-0.0419767
76140	29/07/2018--14:04:26	34.87	0	100.008	0.020298	-0.0419767
76200	29/07/2018--14:05:26	34.8	0	100.008	0.020298	-0.0269028
76260	29/07/2018--14:06:26	34.71	0	100.008	0.020298	-0.0269028
76320	29/07/2018--14:07:26	34.67	0	100.008	0.020298	-0.0269028
76380	29/07/2018--14:08:26	34.65	0	100.008	0.0352799	-0.0118289
76440	29/07/2018--14:09:26	34.61	0	100.008	0.0352799	-0.0269028
76500	29/07/2018--14:10:26	34.57	0	100.008	0.0352799	-0.0269028
76560	29/07/2018--14:11:26	34.52	0	100.008	0.020298	-0.0269028
76620	29/07/2018--14:12:26	34.43	0	0.984411	-0.0546113	0.0333929
76680	29/07/2018--14:13:26	34.35	0	100.008	-0.0546113	0.0333929
76740	29/07/2018--14:14:26	34.27	0	0.984411	-0.0695931	0.0635407
76800	29/07/2018--14:15:26	34.22	0	100.008	-0.0695931	0.0484668
76860	29/07/2018--14:16:26	34.17	0	100.008	-0.0695931	0.0635407
76920	29/07/2018--14:17:26	34.11	28	0.232252	-0.0096657	-0.961486
76980	29/07/2018--14:18:26	34.2	0	0.153902	-0.0396294	-0.991634
77040	29/07/2018--14:19:26	34.41	0	0.153902	-0.0396294	-0.991634
77100	29/07/2018--14:20:26	34.57	0	0.138232	-0.0246476	-0.991634
77160	29/07/2018--14:21:26	34.71	0	0.138232	-0.0396294	-0.991634
77220	29/07/2018--14:22:26	34.83	0	0.138232	-0.0246476	-100.671
77280	29/07/2018--14:23:26	34.9	0	0.138232	-0.0246476	-0.991634
77340	29/07/2018--14:24:26	35	0	0.138232	-0.0396294	-0.991634
77400	29/07/2018--14:25:26	35.05	0	0.138232	-0.0396294	-0.991634
77460	29/07/2018--14:26:26	35.1	0	0.138232	-0.0396294	-0.991634
77520	29/07/2018--14:27:26	35.18	0	0.138232	-0.0396294	-0.991634
77580	29/07/2018--14:28:26	35.21	0	0.138232	-0.0396294	-0.991634
77640	29/07/2018--14:29:26	35.25	0	0.138232	-0.0396294	-100.671
77700	29/07/2018--14:30:26	35.29	0	0.153902	-0.0246476	-100.671
77760	29/07/2018--14:31:26	35.32	0	0.153902	-0.0246476	-100.671
77820	29/07/2018--14:32:26	35.35	0	0.153902	-0.0396294	-0.991634
77880	29/07/2018--14:33:26	35.38	0	0.153902	-0.0246476	-0.991634
77940	29/07/2018--14:34:26	35.41	0	0.153902	-0.0246476	-0.991634
78000	29/07/2018--14:35:26	35.44	0	0.153902	-0.0246476	-0.991634
78060	29/07/2018--14:36:26	35.46	0	0.153902	-0.0396294	-100.671
78120	29/07/2018--14:37:26	35.49	0	0.153902	-0.0246476	-100.671
78180	29/07/2018--14:38:26	35.53	0	0.153902	-0.0396294	-0.991634
78240	29/07/2018--14:39:26	35.54	0	0.153902	-0.0246476	-0.991634
78300	29/07/2018--14:40:26	35.55	0	0.153902	-0.0246476	-0.991634
78360	29/07/2018--14:41:26	35.57	0	0.153902	-0.0246476	-0.991634
78420	29/07/2018--14:42:26	35.59	0	0.153902	-0.0246476	-0.991634
78480	29/07/2018--14:43:26	35.61	0	0.153902	-0.0246476	-100.671
78540	29/07/2018--14:44:26	35.64	0	0.153902	-0.0246476	-0.991634
78600	29/07/2018--14:45:26	35.64	0	0.153902	-0.0246476	-0.991634
78660	29/07/2018--14:46:26	35.67	0	0.153902	-0.0246476	-0.991634
78720	29/07/2018--14:47:26	35.68	0	0.153902	-0.0246476	-0.991634
78780	29/07/2018--14:48:26	35.7	0	0.153902	-0.0246476	-100.671
78840	29/07/2018--14:49:26	35.71	0	0.153902	-0.0396294	-0.991634
78900	29/07/2018--14:50:26	35.72	0	0.0912218	-0.0695931	-0.991634
78960	29/07/2018--14:51:26	35.7	0	0.294932	-0.0396294	-0.961486
79020	29/07/2018--14:52:26	35.68	91	-0.206508	0.664518	0.0635407
79080	29/07/2018--14:53:26	35.51	168	0.169572	0.949173	-0.298233
79140	29/07/2018--14:54:26	35.44	0	0.138232	0.91921	-0.418825
79200	29/07/2018--14:55:26	35.4	0	0.216582	0.964155	-0.237938
79260	29/07/2018--14:56:26	35.36	0	0.247922	0.964155	-0.222864
79320	29/07/2018--14:57:26	35.31	1	0.216582	0.964155	-0.222864
79380	29/07/2018--14:58:26	35.29	0	0.232252	0.949173	-0.268086
79440	29/07/2018--14:59:26	35.22	0	0.106892	103.906	-0.162568
79500	29/07/2018--15:00:26	35.2	72	0.185242	0.934191	-0.222864
79560	29/07/2018--15:01:26	35.18	139	-0.269188	0.934191	-0.222864
79620	29/07/2018--15:02:26	35.15	138	0.122562	0.979137	-0.268086
79680	29/07/2018--15:03:26	34.97	0	0.216582	0.949173	-0.298233
79740	29/07/2018--15:04:26	34.8	0	0.0755518	10.091	-0.0570507
79800	29/07/2018--15:05:26	34.71	0	0.122562	10.091	-0.0269028
79860	29/07/2018--15:06:26	34.6	0	0.106892	10.091	-0.0118289
79920	29/07/2018--15:07:26	34.48	2	0.122562	0.994119	-0.0721246
79980	29/07/2018--15:08:26	34.4	0	0.138232	0.994119	-0.0871985
80040	29/07/2018--15:09:26	34.34	4	0.200912	0.889246	-0.448973
80100	29/07/2018--15:10:26	34.26	0	-0.206508	0.979137	-0.0269028
80160	29/07/2018--15:11:26	34.29	0	-0.190838	0.964155	-0.0269028
80220	29/07/2018--15:12:26	34.32	97	-0.237848	0.934191	-0.253012
80280	29/07/2018--15:13:26	34.45	1	-0.0498082	0.934191	-0.313307
80340	29/07/2018--15:14:26	34.58	5	0.106892	0.964155	-0.28316
80400	29/07/2018--15:15:26	34.67	5	0.185242	0.829318	-0.237938
80460	29/07/2018--15:16:26	34.66	110	-0.0811482	0.994119	-0.0871985
80520	29/07/2018--15:17:26	34.73	0	0.0128718	0.994119	-0.102272
80580	29/07/2018--15:18:26	34.76	0	-0.0341382	0.994119	-0.162568
80640	29/07/2018--15:19:26	34.75	0	0.0128718	0.994119	-0.13242
80700	29/07/2018--15:20:26	34.74	139	-0.143828	0.934191	-0.328381
80760	29/07/2018--15:21:26	34.75	0	-0.175168	0.934191	-0.28316
80820	29/07/2018--15:22:26	34.73	0	-0.159498	0.949173	-0.28316
80880	29/07/2018--15:23:26	34.69	0	-0.159498	0.91921	-0.373603
80940	29/07/2018--15:24:26	34.7	0	-0.222178	0.964155	0.13891
81000	29/07/2018--15:25:26	34.68	1	-0.128158	0.964155	0.21428
81060	29/07/2018--15:26:26	34.69	106	0.106892	0.964155	-0.0871985
81120	29/07/2018--15:27:26	34.62	115	-0.159498	0.964155	-0.177642
81180	29/07/2018--15:28:26	34.52	3	-0.159498	0.964155	-0.237938
81240	29/07/2018--15:29:26	34.41	0	0.153902	0.979137	-0.222864
81300	29/07/2018--15:30:26	34.36	0	0.153902	0.979137	-0.20779
81360	29/07/2018--15:31:26	34.32	1	0.138232	0.949173	-0.313307
81420	29/07/2018--15:32:26	34.25	4	0.0285418	10.091	-0.0570507
81480	29/07/2018--15:33:26	34.26	0	0.0285418	10.091	-0.0570507
81540	29/07/2018--15:34:26	34.25	0	0.0442118	10.091	-0.0419767
81600	29/07/2018--15:35:26	34.22	0	0.0285418	0.994119	-0.0570507
81660	29/07/2018--15:36:26	34.23	0	0.0285418	10.091	-0.0419767
81720	29/07/2018--15:37:26	34.23	0	0.122562	0.964155	-0.268086
81780	29/07/2018--15:38:26	34.2	0	-0.300528	0.934191	-0.177642
81840	29/07/2018--15:39:26	34.16	74	0.0285418	10.091	-0.147494
81900	29/07/2018--15:40:26	34.33	122	-0.0498082	0.994119	-0.13242
81960	29/07/2018--15:41:26	34.48	50	-0.927328	0.334917	0.153984
82020	29/07/2018--15:42:26	34.56	59	0.294932	0.949173	-0.192716
82080	29/07/2018--15:43:26	34.57	154	-0.0498082	0.979137	-0.313307
82140	29/07/2018--15:44:26	34.62	465	-0.833308	0.319935	-0.343455
82200	29/07/2018--15:45:26	34.64	257	-0.00279819	0.979137	-0.222864
82260	29/07/2018--15:46:26	34.72	4	0.0912218	0.979137	-0.237938
82320	29/07/2018--15:47:26	34.75	224	-0.269188	0.904228	-0.328381
82380	29/07/2018--15:48:26	34.77	0	-0.0968182	0.934191	-0.343455
82440	29/07/2018--15:49:26	34.77	0	-0.143828	0.91921	-0.388677
82500	29/07/2018--15:50:26	34.75	2	-0.190838	0.964155	-0.162568
82560	29/07/2018--15:51:26	34.73	143	0.200912	0.964155	-0.222864
82620	29/07/2018--15:52:26	34.77	129	0.0285418	0.994119	-0.117346
82680	29/07/2018--15:53:26	34.78	35	0.106892	0.994119	-0.268086
82740	29/07/2018--15:54:26	34.77	0	0.0912218	0.964155	-0.222864
82800	29/07/2018--15:55:26	34.77	26	-0.0184682	0.889246	-0.388677
82860	29/07/2018--15:56:26	34.77	34	0.0912218	10.091	-0.253012
82920	29/07/2018--15:57:26	34.76	0	0.153902	0.964155	-0.237938
82980	29/07/2018--15:58:26	34.73	37	-0.112488	0.934191	-0.358529
83040	29/07/2018--15:59:26	34.72	35	-0.0654782	0.994119	-0.0570507
83100	29/07/2018--16:00:26	34.78	18	-0.222178	0.964155	-0.192716
83160	29/07/2018--16:01:26	34.82	43	0.0285418	0.904228	-0.418825
83220	29/07/2018--16:02:26	34.83	54	-0.425888	0.874264	-0.20779
83280	29/07/2018--16:03:26	34.77	0	-0.347538	0.889246	-0.298233
83340	29/07/2018--16:04:26	34.74	0	-0.519908	0.829318	-0.177642
83400	29/07/2018--16:05:26	34.77	0	-0.519908	0.829318	-0.177642
83460	29/07/2018--16:06:26	34.77	55	0.0285418	0.979137	-0.162568
83520	29/07/2018--16:07:26	34.77	14	-0.253518	0.934191	-0.177642
83580	29/07/2018--16:08:26	34.76	0	-0.551248	0.814337	0.0936886
83640	29/07/2018--16:09:26	34.76	37	0.185242	10.091	-0.0871985
83700	29/07/2018--16:10:26	34.79	136	0.185242	0.979137	0.0635407
83760	29/07/2018--16:11:26	34.81	32	-0.0184682	0.964155	-0.28316
83820	29/07/2018--16:12:26	34.91	181	-0.0184682	0.994119	-0.0570507
83880	29/07/2018--16:13:26	34.78	4	-0.112488	0.979137	-0.0269028
83940	29/07/2018--16:14:26	34.63	38	0.216582	0.964155	-0.20779
84000	29/07/2018--16:15:26	34.54	6	0.404622	0.889246	-0.298233
84060	29/07/2018--16:16:26	34.47	0	0.420292	0.904228	-0.237938
84120	29/07/2018--16:17:26	34.41	5	0.420292	0.889246	-0.343455
84180	29/07/2018--16:18:26	34.38	5	0.232252	0.904228	-0.388677
84240	29/07/2018--16:19:26	34.32	0	0.216582	0.934191	-0.328381
84300	29/07/2018--16:20:26	34.32	0	0.435962	0.889246	-0.253012
84360	29/07/2018--16:21:26	34.29	5	0.435962	0.889246	-0.237938
84420	29/07/2018--16:22:26	34.21	0	0.388952	0.829318	-0.448973
84480	29/07/2018--16:23:26	34.18	5	0.326272	0.889246	-0.373603
84540	29/07/2018--16:24:26	34.13	4	0.373282	0.829318	-0.464047
84600	29/07/2018--16:25:26	34.1	1	0.498642	0.889246	0.00324504
84660	29/07/2018--16:26:26	34.11	1	0.326272	0.904228	-0.343455
84720	29/07/2018--16:27:26	34.07	8	0.435962	0.859282	-0.328381
84780	29/07/2018--16:28:26	34.06	17	0.247922	0.964155	-0.117346
84840	29/07/2018--16:29:26	34.04	5	0.294932	0.979137	-0.13242
84900	29/07/2018--16:30:26	33.96	52	0.169572	10.091	-0.192716
84960	29/07/2018--16:31:26	33.93	71	0.200912	0.979137	-0.162568
85020	29/07/2018--16:32:26	33.93	23	0.247922	0.964155	-0.20779
85080	29/07/2018--16:33:26	33.92	10	-0.190838	0.904228	-0.358529
85140	29/07/2018--16:34:26	33.91	4	0.247922	0.964155	-0.20779
85200	29/07/2018--16:35:26	33.94	6	0.388952	0.91921	-0.177642
85260	29/07/2018--16:36:26	33.91	1	-0.00279819	10.091	-0.117346
85320	29/07/2018--16:37:26	33.89	8	0.122562	0.979137	-0.20779
85380	29/07/2018--16:38:26	33.91	3	0.279262	0.949173	-0.237938
85440	29/07/2018--16:39:26	33.89	149	-0.190838	0.784373	-0.0570507
85500	29/07/2018--16:40:26	33.98	153	0.247922	0.934191	-0.313307
85560	29/07/2018--16:41:26	34.08	35	0.263592	0.91921	-0.237938
85620	29/07/2018--16:42:26	34.15	153	0.169572	0.979137	-0.192716
85680	29/07/2018--16:43:26	34.16	69	0.169572	0.889246	-0.464047
85740	29/07/2018--16:44:26	34.22	115	-0.190838	0.904228	-0.328381
85800	29/07/2018--16:45:26	34.24	38	-0.143828	105.405	-0.237938
85860	29/07/2018--16:46:26	34.27	30	-0.0811482	0.964155	-0.237938
85920	29/07/2018--16:47:26	34.26	10	-0.128158	10.091	-0.0871985
85980	29/07/2018--16:48:26	34.27	10	0.0128718	0.979137	-0.20779
86040	29/07/2018--16:49:26	34.27	15	-0.0341382	102.408	-0.403751
86100	29/07/2018--16:50:26	34.27	139	-0.112488	0.904228	-0.418825
86160	29/07/2018--16:51:26	34.29	68	-0.300528	0.8443	-0.268086
86220	29/07/2018--16:52:26	34.31	1	-0.441558	0.8443	-0.28316
86280	29/07/2018--16:53:26	34.3	48	0.247922	0.979137	-0.13242
86340	29/07/2018--16:54:26	34.34	76	0.232252	0.904228	-0.358529
86400	29/07/2018--16:55:26	34.36	61	0.0912218	0.889246	-0.433899
86460	29/07/2018--16:56:26	34.41	132	-0.316198	0.889246	-0.268086
86520	29/07/2018--16:57:26	34.45	112	-0.300528	0.814337	-0.418825
86580	29/07/2018--16:58:26	34.32	0	-0.316198	0.91921	-0.177642
86640	29/07/2018--16:59:26	34.32	0	0.0285418	0.934191	-0.358529
86700	29/07/2018--17:00:26	34.45	0	-0.237848	0.949173	-0.192716
86760	29/07/2018--17:01:26	34.66	162	-0.269188	0.949173	-0.162568
86820	29/07/2018--17:02:26	34.71	3	-0.159498	0.934191	-0.268086
86880	29/07/2018--17:03:26	34.75	54	0.0912218	0.964155	-0.313307
86940	29/07/2018--17:04:26	34.73	54	0.247922	13.387	-0.28316
87000	29/07/2018--17:05:26	34.75	120	-0.300528	0.739427	-0.62986
87060	29/07/2018--17:06:26	34.77	50	-0.00279819	0.979137	-0.268086
87120	29/07/2018--17:07:26	34.79	224	-0.0184682	0.964155	-0.328381
87180	29/07/2018--17:08:26	34.68	44	-0.190838	0.694482	0.0333929
87240	29/07/2018--17:09:26	34.57	389	-0.723618	0.694482	-0.268086
87300	29/07/2018--17:10:26	34.64	138	0.0442118	105.405	0.13891
87360	29/07/2018--17:11:26	34.73	191	0.263592	0.964155	0.123836
87420	29/07/2018--17:12:26	34.81	194	0.232252	0.934191	-0.403751
87480	29/07/2018--17:13:26	35.11	63	0.0912218	102.408	-0.20779
87540	29/07/2018--17:14:26	35.4	98	0.106892	0.889246	-0.433899
87600	29/07/2018--17:15:26	35.54	160	-0.394548	0.694482	-0.343455
87660	29/07/2018--17:16:26	35.61	170	0.106892	0.964155	-0.162568
87720	29/07/2018--17:17:26	35.77	177	0.185242	114.394	-0.237938
87780	29/07/2018--17:18:26	35.74	447	0.185242	0.979137	-0.0118289
87840	29/07/2018--17:19:26	35.45	112	0.0755518	0.934191	-0.0118289
87900	29/07/2018--17:20:26	35.18	146	-0.269188	0.91921	0.199206
87960	29/07/2018--17:21:26	35.1	48	0.122562	0.964155	-0.162568
88020	29/07/2018--17:22:26	35.03	20	0.232252	0.994119	-0.147494
88080	29/07/2018--17:23:26	34.97	147	0.200912	0.949173	-0.268086
88140	29/07/2018--17:24:26	34.88	214	-0.723618	0.544663	-0.509268
88200	29/07/2018--17:25:26	34.82	168	0.153902	0.904228	-0.433899
88260	29/07/2018--17:26:26	34.74	247	0.294932	0.91921	0.0635407
88320	29/07/2018--17:27:26	34.7	164	0.106892	0.979137	-0.102272
88380	29/07/2018--17:28:26	34.63	188	0.0285418	0.904228	-0.298233
88440	29/07/2018--17:29:26	34.74	117	0.263592	0.964155	-0.0419767
88500	29/07/2018--17:30:26	34.74	419	0.294932	0.979137	-0.117346
88560	29/07/2018--17:31:26	34.71	76	0.247922	0.889246	-0.464047
88620	29/07/2018--17:32:26	34.69	74	0.294932	0.994119	-0.0118289
88680	29/07/2018--17:33:26	34.65	74	0.122562	0.994119	-0.117346
88740	29/07/2018--17:34:26	34.55	86	-0.00279819	10.091	-0.177642
88800	29/07/2018--17:35:26	34.63	141	0.263592	0.904228	-0.373603
88860	29/07/2018--17:36:26	34.63	207	0.200912	0.964155	-0.237938
88920	29/07/2018--17:37:26	34.72	244	0.0128718	0.8443	-0.222864
88980	29/07/2018--17:38:26	34.77	216	0.0755518	0.994119	-0.192716
89040	29/07/2018--17:39:26	34.75	383	-0.0341382	0.949173	-0.358529
89100	29/07/2018--17:40:26	34.64	390	-0.0654782	0.874264	-0.313307
89160	29/07/2018--17:41:26	34.5	429	0.106892	0.979137	0.153984
89220	29/07/2018--17:42:26	34.39	324	0.232252	0.934191	0.018319
89280	29/07/2018--17:43:26	34.34	202	-0.00279819	106.903	-0.192716
89340	29/07/2018--17:44:26	34.25	161	-0.613928	0.784373	-0.237938
89400	29/07/2018--17:45:26	34.22	64	-0.300528	0.904228	-0.28316
89460	29/07/2018--17:46:26	34.2	262	0.138232	0.604591	-0.237938
89520	29/07/2018--17:47:26	34.49	502	-0.00279819	118.888	-0.388677
89580	29/07/2018--17:48:26	34.78	420	0.0755518	0.934191	-0.298233
89640	29/07/2018--17:49:26	35.29	158	-0.143828	0.994119	-0.253012
89700	29/07/2018--17:50:26	35.49	140	-0.0811482	0.91921	-0.237938
89760	29/07/2018--17:51:26	35.5	72	-0.269188	0.859282	-0.479121
89820	29/07/2018--17:52:26	35.51	100	0.247922	0.934191	0.319797
89880	29/07/2018--17:53:26	35.41	409	0.153902	103.906	0.00324504
89940	29/07/2018--17:54:26	35.28	155	-0.00279819	105.405	-0.177642
90000	29/07/2018--17:55:26	35.21	68	-0.598258	0.784373	-0.0118289
90060	29/07/2018--17:56:26	35.14	58	0.153902	10.091	-0.177642
90120	29/07/2018--17:57:26	35.1	163	-0.645268	0.664518	-0.343455
90180	29/07/2018--17:58:26	35.1	320	-0.222178	0.859282	-0.780599
90240	29/07/2018--17:59:26	35.02	351	0.0912218	0.769391	-0.479121
90300	29/07/2018--18:00:26	34.98	130	0.0128718	0.964155	-0.253012
90360	29/07/2018--18:01:26	34.96	82	0.0912218	0.964155	-0.237938
90420	29/07/2018--18:02:26	35.02	71	-0.723618	0.694482	-0.147494
90480	29/07/2018--18:03:26	35.05	286	-0.0654782	10.091	-0.268086
90540	29/07/2018--18:04:26	35.02	253	0.185242	0.994119	0.0484668
90600	29/07/2018--18:05:26	34.98	87	0.122562	0.934191	-0.328381
90660	29/07/2018--18:06:26	34.93	118	0.153902	10.091	-0.0871985
90720	29/07/2018--18:07:26	34.91	150	-0.0811482	0.91921	-0.358529
90780	29/07/2018--18:08:26	34.94	359	0.294932	162.336	-0.253012
90840	29/07/2018--18:09:26	34.93	111	0.0442118	106.903	-0.253012
90900	29/07/2018--18:10:26	34.95	329	0.0128718	0.934191	0.199206
90960	29/07/2018--18:11:26	34.94	528	-0.848978	0.334917	-0.0419767
91020	29/07/2018--18:12:26	34.87	240	0.0285418	0.979137	-0.313307
91080	29/07/2018--18:13:26	34.83	316	-0.284858	0.874264	0.365019
91140	29/07/2018--18:14:26	34.76	406	0.0912218	103.906	0.13891
91200	29/07/2018--18:15:26	34.72	281	-0.990008	0.27499	0.349945
91260	29/07/2018--18:16:26	34.61	176	0.169572	0.979137	0.0484668
91320	29/07/2018--18:17:26	34.54	110	-0.457228	0.649536	-0.62986
91380	29/07/2018--18:18:26	34.43	100	-0.394548	0.694482	-0.690156
91440	29/07/2018--18:19:26	34.36	104	-0.190838	0.694482	-0.675082
91500	29/07/2018--18:20:26	34.34	167	0.106892	0.979137	-0.358529
91560	29/07/2018--18:21:26	34.29	352	0.216582	0.949173	0.0635407
91620	29/07/2018--18:22:26	34.34	344	0.0285418	10.091	0.0786147
91680	29/07/2018--18:23:26	34.43	1	-0.00279819	0.994119	-0.13242
91740	29/07/2018--18:24:26	34.46	117	0.0285418	0.949173	-0.418825
91800	29/07/2018--18:25:26	34.51	415	-0.645268	0.769391	-0.0871985
91860	29/07/2018--18:26:26	34.6	108	0.0285418	0.889246	-0.418825
91920	29/07/2018--18:27:26	34.63	88	0.0442118	0.889246	-0.464047
91980	29/07/2018--18:28:26	34.68	62	-0.974338	0.349899	-0.13242
92040	29/07/2018--18:29:26	34.75	132	0.0128718	0.874264	-0.13242
92100	29/07/2018--18:30:26	34.75	43	-0.0498082	0.964155	-0.162568
92160	29/07/2018--18:31:26	34.75	65	0.153902	0.994119	-0.0871985
92220	29/07/2018--18:32:26	34.8	145	0.122562	10.091	-0.192716
92280	29/07/2018--18:33:26	34.84	15	0.106892	0.964155	-0.20779
92340	29/07/2018--18:34:26	34.84	11	0.0128718	0.964155	-0.298233
92400	29/07/2018--18:35:26	34.84	3	0.122562	0.904228	-0.313307
92460	29/07/2018--18:36:26	34.83	101	0.0912218	0.91921	-0.403751
92520	29/07/2018--18:37:26	34.86	90	-0.300528	0.904228	-0.147494
92580	29/07/2018--18:38:26	34.86	44	-0.237848	0.91921	-0.313307
92640	29/07/2018--18:39:26	34.83	1	-0.0498082	0.979137	-0.20779
92700	29/07/2018--18:40:26	34.81	195	0.153902	0.964155	0.259502
92760	29/07/2018--18:41:26	34.79	9	0.169572	0.979137	-0.20779
92820	29/07/2018--18:42:26	34.71	208	0.138232	0.934191	-0.192716
92880	29/07/2018--18:43:26	34.72	69	0.0598818	0.979137	-0.328381
92940	29/07/2018--18:44:26	34.73	8	-0.0968182	0.994119	0.0333929
93000	29/07/2018--18:45:26	34.75	19	0.106892	0.949173	-0.358529
93060	29/07/2018--18:46:26	34.79	9	-0.0184682	0.994119	-0.313307
93120	29/07/2018--18:47:26	34.8	62	0.106892	0.859282	-0.298233
93180	29/07/2018--18:48:26	34.82	300	-0.974338	0.140153	0.184132
93240	29/07/2018--18:49:26	34.76	74	-0.0184682	0.91921	-0.418825
93300	29/07/2018--18:50:26	34.72	73	0.106892	0.979137	-0.222864
93360	29/07/2018--18:51:26	34.71	48	0.0128718	0.949173	-0.343455
93420	29/07/2018--18:52:26	34.75	2	0.0128718	0.949173	-0.343455
93480	29/07/2018--18:53:26	34.74	269	0.420292	126.379	0.0484668
93540	29/07/2018--18:54:26	34.7	226	0.0442118	0.994119	-0.162568
93600	29/07/2018--18:55:26	34.69	113	-0.566918	0.694482	-0.222864
93660	29/07/2018--18:56:26	34.67	47	-0.0498082	0.934191	-0.373603
93720	29/07/2018--18:57:26	34.68	124	0.122562	0.994119	-0.13242
93780	29/07/2018--18:58:26	34.7	318	-0.0968182	0.91921	-0.358529
93840	29/07/2018--18:59:26	34.68	298	0.169572	0.91921	-0.268086
93900	29/07/2018--19:00:26	34.56	125	0.185242	0.979137	-0.20779
93960	29/07/2018--19:01:26	34.48	31	0.0598818	0.979137	0.244428
94020	29/07/2018--19:02:26	34.43	222	0.153902	0.994119	-0.177642
94080	29/07/2018--19:03:26	34.49	27	0.0128718	0.994119	-0.13242
94140	29/07/2018--19:04:26	34.54	42	-0.0968182	0.994119	-0.313307
94200	29/07/2018--19:05:26	34.53	273	0.294932	0.739427	-0.62986
94260	29/07/2018--19:06:26	34.38	0	0.420292	0.739427	-0.569564
94320	29/07/2018--19:07:26	34.22	1	0.326272	0.754409	-0.614786
94380	29/07/2018--19:08:26	34.15	0	0.169572	0.769391	-0.644934
94440	29/07/2018--19:09:26	34.1	24	0.279262	154.845	-0.147494
94500	29/07/2018--19:10:26	34.14	290	0.122562	111.397	-0.253012
94560	29/07/2018--19:11:26	34.22	316	-0.0968182	0.979137	0.0333929
94620	29/07/2018--19:12:26	34.21	73	0.0442118	103.906	0.00324504
94680	29/07/2018--19:13:26	34.18	3	-0.0341382	102.408	-0.0570507
94740	29/07/2018--19:14:26	34.21	2	-0.175168	0.964155	-0.222864
94800	29/07/2018--19:15:26	34.16	1	-0.128158	0.934191	-0.373603
94860	29/07/2018--19:16:26	34.12	0	-0.175168	0.904228	-0.373603
94920	29/07/2018--19:17:26	34.1	32	-0.00279819	0.964155	-0.328381
94980	29/07/2018--19:18:26	34.14	39	-0.0811482	0.994119	-0.13242
95040	29/07/2018--19:19:26	34.21	30	0.0598818	0.889246	0.153984
95100	29/07/2018--19:20:26	34.3	64	-0.0341382	0.994119	-0.13242
95160	29/07/2018--19:21:26	34.32	81	0.263592	0.904228	-0.13242
95220	29/07/2018--19:22:26	34.28	234	-0.0341382	0.874264	-0.494195
95280	29/07/2018--19:23:26	34.29	91	0.279262	0.91921	0.0786147
95340	29/07/2018--19:24:26	34.34	230	-0.817638	0.514699	-0.237938
95400	29/07/2018--19:25:26	34.4	98	-0.206508	0.889246	-0.313307
95460	29/07/2018--19:26:26	34.41	15	-0.112488	0.964155	-0.222864
95520	29/07/2018--19:27:26	34.41	45	0.0442118	0.91921	-0.313307
95580	29/07/2018--19:28:26	34.42	174	-0.0184682	0.979137	-0.222864
95640	29/07/2018--19:29:26	34.45	68	-0.770628	-0.0396294	-0.55449
95700	29/07/2018--19:30:26	34.48	50	0.0128718	10.091	-0.0419767
95760	29/07/2018--19:31:26	34.52	51	0.169572	126.379	-0.373603
95820	29/07/2018--19:32:26	34.56	184	-0.0811482	11.739	-0.0721246
95880	29/07/2018--19:33:26	34.57	268	0.169572	0.799355	-0.237938
95940	29/07/2018--19:34:26	34.52	169	0.404622	0.874264	-0.373603
96000	29/07/2018--19:35:26	34.3	7	-0.0184682	0.799355	-0.599712
96060	29/07/2018--19:36:26	34.21	329	-0.206508	0.964155	-0.20779
96120	29/07/2018--19:37:26	34.28	9	0.0442118	0.934191	-0.448973
96180	29/07/2018--19:38:26	34.31	13	0.0912218	0.91921	-0.373603
96240	29/07/2018--19:39:26	34.34	79	-0.128158	0.859282	-0.147494
96300	29/07/2018--19:40:26	34.39	75	0.0285418	0.949173	-0.313307
96360	29/07/2018--19:41:26	34.42	55	-0.0184682	0.949173	-0.298233
96420	29/07/2018--19:42:26	34.45	62	0.169572	0.784373	-0.373603
96480	29/07/2018--19:43:26	34.47	194	-0.0184682	0.994119	-0.222864
96540	29/07/2018--19:44:26	34.52	55	0.263592	0.964155	-0.222864
96600	29/07/2018--19:45:26	34.55	55	0.0285418	0.979137	-0.328381
96660	29/07/2018--19:46:26	34.56	40	0.106892	0.949173	-0.313307
96720	29/07/2018--19:47:26	34.57	258	-0.128158	0.964155	-0.222864
96780	29/07/2018--19:48:26	34.45	21	-0.253518	0.91921	-0.20779
96840	29/07/2018--19:49:26	34.29	0	-0.425888	0.874264	-0.20779
96900	29/07/2018--19:50:26	34.14	0	-0.504238	0.8443	-0.102272
96960	29/07/2018--19:51:26	34.04	0	-0.394548	0.904228	-0.177642
97020	29/07/2018--19:52:26	33.96	0	-0.566918	0.799355	-0.0419767
97080	29/07/2018--19:53:26	33.89	0	-0.410218	0.799355	-0.403751
97140	29/07/2018--19:54:26	33.8	0	-0.206508	0.91921	-0.358529
97200	29/07/2018--19:55:26	33.76	0	-0.159498	0.904228	-0.388677
97260	29/07/2018--19:56:26	33.72	13	0.545652	0.874264	0.00324504
97320	29/07/2018--19:57:26	33.72	13	0.341942	0.934191	0.169058
97380	29/07/2018--19:58:26	33.7	0	0.216582	0.979137	-0.0118289
97440	29/07/2018--19:59:26	33.72	11	-0.00279819	0.934191	-0.313307
97500	29/07/2018--20:00:26	33.68	2	0.482972	0.904228	0.184132
97560	29/07/2018--20:01:26	33.63	8	0.514312	0.874264	-0.0118289
97620	29/07/2018--20:02:26	33.61	9	0.514312	0.874264	-0.192716
97680	29/07/2018--20:03:26	33.56	4	0.467302	0.889246	-0.13242
97740	29/07/2018--20:04:26	33.49	2	0.514312	0.814337	0.304724
97800	29/07/2018--20:05:26	33.45	2	0.545652	0.874264	0.0333929
97860	29/07/2018--20:06:26	33.39	0	0.435962	0.889246	-0.237938
97920	29/07/2018--20:07:26	33.39	19	0.0128718	0.754409	-0.675082
97980	29/07/2018--20:08:26	33.48	0	-0.0184682	0.739427	-0.690156
98040	29/07/2018--20:09:26	33.63	0	-0.0184682	0.739427	-0.690156
98100	29/07/2018--20:10:26	33.77	0	-0.0184682	0.724445	-0.705229
98160	29/07/2018--20:11:26	33.87	216	-0.0654782	0.904228	-0.433899
98220	29/07/2018--20:12:26	33.91	83	0.138232	0.964155	-0.28316
98280	29/07/2018--20:13:26	33.92	75	0.0442118	0.994119	-0.0419767
98340	29/07/2018--20:14:26	33.96	100	-0.300528	0.874264	-0.358529
98400	29/07/2018--20:15:26	33.97	102	-0.0341382	0.979137	0.0333929
98460	29/07/2018--20:16:26	33.99	164	-0.692278	0.6795	-0.13242
98520	29/07/2018--20:17:26	33.99	1	-0.159498	0.904228	-0.313307
98580	29/07/2018--20:18:26	34.02	6	0.0128718	0.934191	-0.373603
98640	29/07/2018--20:19:26	34	49	-0.112488	0.949173	-0.20779
98700	29/07/2018--20:20:26	34.01	162	-0.441558	0.8443	0.0333929
98760	29/07/2018--20:21:26	34.07	57	0.0598818	0.979137	0.13891
98820	29/07/2018--20:22:26	34.09	344	-0.159498	0.994119	-0.147494
98880	29/07/2018--20:23:26	34.03	220	0.326272	0.934191	-0.20779
98940	29/07/2018--20:24:26	34.05	182	-0.488568	0.889246	-0.20779
99000	29/07/2018--20:25:26	34.08	58	0.0912218	0.829318	-0.343455
99060	29/07/2018--20:26:26	34.14	91	-0.0968182	0.949173	-0.358529
99120	29/07/2018--20:27:26	34.2	82	0.138232	0.91921	-0.418825
99180	29/07/2018--20:28:26	34.22	0	-0.128158	0.91921	-0.343455
99240	29/07/2018--20:29:26	34.21	48	0.0598818	0.949173	-0.328381
99300	29/07/2018--20:30:26	34.23	200	-0.00279819	0.904228	-0.448973
99360	29/07/2018--20:31:26	34.19	0	0.0598818	0.964155	-0.298233
99420	29/07/2018--20:32:26	34.15	0	0.106892	0.949173	-0.313307
99480	29/07/2018--20:33:26	34.12	1	0.0442118	0.904228	-0.433899
99540	29/07/2018--20:34:26	34.1	0	0.0912218	0.874264	-0.494195
99600	29/07/2018--20:35:26	34.04	6	0.106892	0.949173	-0.388677
99660	29/07/2018--20:36:26	34	0	0.106892	0.904228	-0.388677
99720	29/07/2018--20:37:26	33.97	0	-0.0184682	0.934191	-0.403751
99780	29/07/2018--20:38:26	33.91	7	-0.269188	0.904228	-0.298233
99840	29/07/2018--20:39:26	33.84	22	0.326272	0.110189	0.922754
99900	29/07/2018--20:40:26	33.89	2	0.451632	-0.0546113	0.877533
99960	29/07/2018--20:41:26	33.94	2	0.0285418	0.994119	-0.13242
100020	29/07/2018--20:42:26	33.97	160	0.279262	0.934191	-0.328381
100080	29/07/2018--20:43:26	34.05	34	-0.363208	0.949173	-0.13242
100140	29/07/2018--20:44:26	34.08	73	0.0442118	0.964155	-0.328381
100200	29/07/2018--20:45:26	34.09	117	0.263592	0.934191	-0.298233
100260	29/07/2018--20:46:26	34.04	119	0.326272	0.949173	-0.177642
100320	29/07/2018--20:47:26	34.05	64	-0.143828	0.91921	-0.418825
100380	29/07/2018--20:48:26	34.11	57	-0.284858	0.964155	-0.222864
100440	29/07/2018--20:49:26	34.16	67	-0.222178	0.964155	-0.192716
100500	29/07/2018--20:50:26	34.18	210	0.185242	0.994119	-0.0118289
100560	29/07/2018--20:51:26	34.2	55	0.0755518	0.979137	-0.268086
100620	29/07/2018--20:52:26	34.21	35	-0.206508	0.934191	-0.237938
100680	29/07/2018--20:53:26	34.29	172	-0.284858	0.829318	-0.237938
100740	29/07/2018--20:54:26	34.23	39	-0.112488	0.979137	-0.102272
100800	29/07/2018--20:55:26	34.05	199	-116.238	-0.0396294	-0.147494
100860	29/07/2018--20:56:26	33.87	136	-0.0811482	0.964155	0.108763
100920	29/07/2018--20:57:26	33.7	70	-0.441558	0.904228	0.0333929
100980	29/07/2018--20:58:26	33.83	75	-0.394548	0.799355	-0.268086
101040	29/07/2018--20:59:26	33.89	95	-0.222178	0.904228	-0.268086
101100	29/07/2018--21:00:26	33.84	18	-0.519908	0.829318	-0.0118289
101160	29/07/2018--21:01:26	33.71	45	0.0442118	0.994119	-0.162568
101220	29/07/2018--21:02:26	33.52	26	-0.00279819	0.979137	-0.343455
101280	29/07/2018--21:03:26	33.43	112	-0.848978	0.544663	0.018319
101340	29/07/2018--21:04:26	33.41	106	-0.253518	0.949173	-0.253012
101400	29/07/2018--21:05:26	33.39	71	0.0285418	0.934191	-0.0871985
101460	29/07/2018--21:06:26	33.39	15	0.169572	0.979137	-0.222864
101520	29/07/2018--21:07:26	33.39	19	0.232252	0.964155	-0.20779
101580	29/07/2018--21:08:26	33.43	2	-0.269188	0.949173	-0.102272
101640	29/07/2018--21:09:26	33.44	11	-0.378878	0.874264	-0.328381
101700	29/07/2018--21:10:26	33.44	114	-0.143828	0.979137	0.0333929
101760	29/07/2018--21:11:26	33.44	73	0.200912	114.394	-0.192716
101820	29/07/2018--21:12:26	33.41	140	-0.300528	0.91921	0.00324504
101880	29/07/2018--21:13:26	33.43	0	-0.895988	0.43979	0.123836
101940	29/07/2018--21:14:26	33.44	2	-0.112488	0.964155	-0.237938
102000	29/07/2018--21:15:26	33.43	28	-0.300528	0.934191	0.0635407
102060	29/07/2018--21:16:26	33.45	19	-0.331868	0.91921	-0.0721246
102120	29/07/2018--21:17:26	33.46	0	-0.269188	0.949173	-0.0419767
102180	29/07/2018--21:18:26	33.47	68	-0.143828	0.799355	-0.222864
102240	29/07/2018--21:19:26	33.47	193	-0.175168	0.964155	-0.253012
102300	29/07/2018--21:20:26	33.51	4	-0.175168	0.964155	-0.162568
102360	29/07/2018--21:21:26	33.52	0	-0.598258	0.784373	0.0635407
102420	29/07/2018--21:22:26	33.54	0	0.0912218	103.906	-0.13242
102480	29/07/2018--21:23:26	33.52	29	0.153902	102.408	0.0333929
102540	29/07/2018--21:24:26	33.55	17	-0.0341382	103.906	-0.298233
102600	29/07/2018--21:25:26	33.57	56	-0.739288	0.529681	0.395167
102660	29/07/2018--21:26:26	33.59	15	-0.692278	0.649536	0.274576
102720	29/07/2018--21:27:26	33.6	26	-0.143828	0.979137	0.0786147
102780	29/07/2018--21:28:26	33.56	239	-0.488568	0.829318	-0.0871985
102840	29/07/2018--21:29:26	33.58	0	-0.441558	0.874264	-0.20779
102900	29/07/2018--21:30:26	33.59	0	-0.143828	0.994119	-0.0721246
102960	29/07/2018--21:31:26	33.59	8	-0.410218	0.889246	-0.162568
103020	29/07/2018--21:32:26	33.59	8	-0.300528	0.949173	-0.0419767
103080	29/07/2018--21:33:26	33.54	8	0.216582	102.408	-0.0871985
103140	29/07/2018--21:34:26	33.52	12	-0.190838	0.979137	0.018319
103200	29/07/2018--21:35:26	33.53	22	-0.660938	0.724445	0.0635407
103260	29/07/2018--21:36:26	33.59	8	-0.645268	0.739427	-0.0570507
103320	29/07/2018--21:37:26	33.63	4	-0.754958	0.664518	0.123836
103380	29/07/2018--21:38:26	33.66	0	-0.378878	0.91921	-0.147494
103440	29/07/2018--21:39:26	33.68	4	-0.284858	0.91921	0.108763
103500	29/07/2018--21:40:26	33.66	4	-0.363208	0.91921	-0.0118289
103560	29/07/2018--21:41:26	33.67	58	-0.159498	0.994119	-0.102272
103620	29/07/2018--21:42:26	33.66	186	-0.143828	114.394	-0.237938
103680	29/07/2018--21:43:26	33.66	119	0.0128718	10.091	-0.237938
103740	29/07/2018--21:44:26	33.68	250	0.138232	0.979137	-0.177642
103800	29/07/2018--21:45:26	33.71	278	-0.0498082	0.994119	0.0484668
103860	29/07/2018--21:46:26	33.59	0	0.122562	0.979137	-0.222864
103920	29/07/2018--21:47:26	33.39	0	0.169572	0.964155	-0.237938
103980	29/07/2018--21:48:26	33.21	0	0.106892	0.91921	-0.388677
104040	29/07/2018--21:49:26	33.11	0	0.263592	0.964155	-0.20779
104100	29/07/2018--21:50:26	33	3	0.232252	0.949173	-0.28316
104160	29/07/2018--21:51:26	32.88	2	0.279262	0.964155	-0.13242
104220	29/07/2018--21:52:26	32.76	3	0.294932	0.934191	-0.28316
104280	29/07/2018--21:53:26	32.67	0	0.310602	0.934191	-0.268086
104340	29/07/2018--21:54:26	32.63	0	0.326272	0.934191	-0.237938
104400	29/07/2018--21:55:26	32.6	1	0.200912	0.949173	-0.328381
104460	29/07/2018--21:56:26	32.56	0	0.185242	0.91921	-0.358529
104520	29/07/2018--21:57:26	32.5	9	0.294932	0.91921	-0.328381
104580	29/07/2018--21:58:26	32.45	14	-0.00279819	0.874264	-0.509268
104640	29/07/2018--21:59:26	32.41	0	-0.0498082	0.8443	-0.539416
104700	29/07/2018--22:00:26	32.37	3	-0.00279819	10.091	0.0786147
104760	29/07/2018--22:01:26	32.34	3	0.0285418	0.889246	-0.479121
104820	29/07/2018--22:02:26	32.34	0	-0.0498082	0.889246	-0.464047
104880	29/07/2018--22:03:26	32.35	0	-0.0654782	0.874264	-0.494195
104940	29/07/2018--22:04:26	32.36	0	-0.206508	0.8443	-0.494195
105000	29/07/2018--22:05:26	32.38	6	0.0442118	0.934191	-0.373603
105060	29/07/2018--22:06:26	32.41	0	-0.0654782	0.964155	-0.328381
105120	29/07/2018--22:07:26	32.4	7	0.0755518	0.979137	-0.20779
105180	29/07/2018--22:08:26	32.4	0	0.138232	0.979137	-0.147494
105240	29/07/2018--22:09:26	32.36	0	-0.0498082	0.874264	-0.479121
105300	29/07/2018--22:10:26	32.33	24	0.326272	0.949173	-0.177642
105360	29/07/2018--22:11:26	32.35	1	0.169572	0.91921	-0.418825
105420	29/07/2018--22:12:26	32.35	31	-0.0968182	0.934191	-0.448973
105480	29/07/2018--22:13:26	32.34	1	0.0128718	0.91921	-0.418825
105540	29/07/2018--22:14:26	32.36	0	0.0128718	0.904228	-0.433899
105600	29/07/2018--22:15:26	32.37	0	0.0128718	0.904228	-0.448973
105660	29/07/2018--22:16:26	32.39	0	-0.159498	0.8443	-0.509268
105720	29/07/2018--22:17:26	32.39	0	-0.143828	0.8443	-0.539416
105780	29/07/2018--22:18:26	32.4	0	-0.159498	0.8443	-0.524342
105840	29/07/2018--22:19:26	32.43	0	-0.143828	0.829318	-0.539416
105900	29/07/2018--22:20:26	32.45	0	-0.222178	0.829318	-0.509268
105960	29/07/2018--22:21:26	32.5	1	-0.378878	0.934191	0.123836
106020	29/07/2018--22:22:26	32.65	205	0.106892	0.994119	-0.177642
106080	29/07/2018--22:23:26	32.78	99	-0.0811482	0.979137	-0.117346
106140	29/07/2018--22:24:26	32.8	74	0.0442118	103.906	-0.177642
106200	29/07/2018--22:25:26	32.83	129	0.247922	0.979137	0.0786147
106260	29/07/2018--22:26:26	32.84	56	-0.0498082	0.979137	-0.313307
106320	29/07/2018--22:27:26	32.87	152	0.153902	0.994119	-0.0570507
106380	29/07/2018--22:28:26	32.84	256	0.0912218	103.906	-0.192716
106440	29/07/2018--22:29:26	32.8	198	-0.206508	0.949173	-0.20779
106500	29/07/2018--22:30:26	32.8	198	0.0285418	10.091	0.0635407
106560	29/07/2018--22:31:26	32.74	82	0.0598818	0.964155	-0.313307
106620	29/07/2018--22:32:26	32.74	132	0.0285418	10.091	-0.0570507
106680	29/07/2018--22:33:26	32.87	0	0.153902	0.949173	0.304724
106740	29/07/2018--22:34:26	33.03	1	0.122562	0.964155	0.304724
106800	29/07/2018--22:35:26	33.13	65	-0.159498	102.408	0.13891
106860	29/07/2018--22:36:26	33.13	319	0.106892	0.994119	-0.177642
106920	29/07/2018--22:37:26	32.95	428	-0.0184682	0.979137	-0.0570507
106980	29/07/2018--22:38:26	32.91	145	0.0598818	0.934191	0.274576
107040	29/07/2018--22:39:26	32.7	8	-0.269188	0.889246	-0.343455
107100	29/07/2018--22:40:26	32.49	3	-0.222178	0.859282	-0.448973
107160	29/07/2018--22:41:26	32.38	0	0.200912	0.964155	-0.28316
107220	29/07/2018--22:42:26	32.32	0	0.138232	0.979137	-0.222864
107280	29/07/2018--22:43:26	32.26	0	0.122562	0.949173	-0.28316
107340	29/07/2018--22:44:26	32.2	19	0.0755518	0.979137	-0.253012
107400	29/07/2018--22:45:26	32.14	0	0.169572	0.934191	-0.373603
107460	29/07/2018--22:46:26	32.08	0	0.185242	0.934191	-0.388677
107520	29/07/2018--22:47:26	31.99	12	-0.206508	0.91921	-0.328381
107580	29/07/2018--22:48:26	32.04	0	-0.206508	0.91921	-0.328381
107640	29/07/2018--22:49:26	32.11	0	-0.222178	0.904228	-0.328381
107700	29/07/2018--22:50:26	32.24	0	-0.00279819	0.979137	-0.13242
107760	29/07/2018--22:51:26	32.21	0	-0.300528	0.91921	-0.253012
107820	29/07/2018--22:52:26	32.3	8	-0.159498	0.889246	-0.433899
107880	29/07/2018--22:53:26	32.26	22	-0.284858	0.91921	0.259502
107940	29/07/2018--22:54:26	32.22	13	-0.190838	103.906	0.018319
108000	29/07/2018--22:55:26	32.18	19	-0.0811482	0.964155	-0.0269028
108060	29/07/2018--22:56:26	32.14	0	-0.363208	0.874264	0.244428
108120	29/07/2018--22:57:26	32.13	13	-0.222178	0.964155	-0.0570507
108180	29/07/2018--22:58:26	32.14	19	-0.237848	0.964155	-0.0570507
108240	29/07/2018--22:59:26	32.07	88	0.0912218	0.949173	-0.0269028
108300	29/07/2018--23:00:26	32.21	406	-0.0654782	0.979137	0.108763
108360	29/07/2018--23:01:26	32.34	126	-0.974338	0.230044	0.0635407
108420	29/07/2018--23:02:26	32.39	322	-0.159498	0.949173	-0.28316
108480	29/07/2018--23:03:26	32.34	3	-0.316198	0.934191	-0.162568
108540	29/07/2018--23:04:26	32.28	0	-0.331868	0.934191	-0.162568
108600	29/07/2018--23:05:26	32.35	0	-0.237848	0.964155	-0.162568
108660	29/07/2018--23:06:26	32.43	2	-0.253518	0.949173	0.123836
108720	29/07/2018--23:07:26	32.56	115	0.138232	0.889246	0.0786147
108780	29/07/2018--23:08:26	32.7	152	-0.190838	0.889246	0.304724
108840	29/07/2018--23:09:26	32.79	173	0.200912	0.994119	0.0635407
108900	29/07/2018--23:10:26	32.93	17	0.153902	0.994119	-0.0721246
108960	29/07/2018--23:11:26	32.99	28	0.0755518	0.934191	0.21428
109020	29/07/2018--23:12:26	33.04	2	-0.535578	0.829318	0.0635407
109080	29/07/2018--23:13:26	33.04	81	0.153902	0.994119	-0.0721246
109140	29/07/2018--23:14:26	33.01	54	0.232252	0.994119	-0.0118289
109200	29/07/2018--23:15:26	32.95	169	0.0128718	0.979137	0.0484668
109260	29/07/2018--23:16:26	32.78	125	0.984411	-0.159484	-0.0269028
109320	29/07/2018--23:17:26	32.63	11	0.953071	-0.114539	0.21428
109380	29/07/2018--23:18:26	32.56	0	0.953071	-0.114539	0.21428
109440	29/07/2018--23:19:26	32.53	0	0.953071	-0.114539	0.21428
109500	29/07/2018--23:20:26	32.49	0	0.953071	-0.114539	0.21428
109560	29/07/2018--23:21:26	32.46	0	0.953071	-0.114539	0.199206
109620	29/07/2018--23:22:26	32.46	0	0.968741	-0.0995569	0.184132
109680	29/07/2018--23:23:26	32.47	0	0.968741	-0.0995569	0.199206
109740	29/07/2018--23:24:26	32.44	0	0.968741	-0.0995569	0.199206
109800	29/07/2018--23:25:26	32.44	0	0.953071	-0.114539	0.199206
109860	29/07/2018--23:26:26	32.44	0	0.968741	-0.0995569	0.169058
109920	29/07/2018--23:27:26	32.41	0	0.968741	-0.114539	0.184132
109980	29/07/2018--23:28:26	32.43	0	0.968741	-0.129521	0.199206
110040	29/07/2018--23:29:26	32.46	0	0.953071	-0.129521	0.199206
110100	29/07/2018--23:30:26	32.46	0	0.968741	-0.129521	0.199206
110160	29/07/2018--23:31:26	32.48	0	0.953071	-0.129521	0.199206
110220	29/07/2018--23:32:26	32.48	0	0.968741	-0.129521	0.199206
110280	29/07/2018--23:33:26	32.5	0	0.968741	-0.129521	0.184132
110340	29/07/2018--23:34:26	32.52	0	0.968741	-0.129521	0.184132
110400	29/07/2018--23:35:26	32.52	0	0.968741	-0.129521	0.184132
110460	29/07/2018--23:36:26	32.5	0	0.968741	-0.129521	0.184132
110520	29/07/2018--23:37:26	32.52	0	0.968741	-0.129521	0.184132
110580	29/07/2018--23:38:26	32.52	0	0.968741	-0.129521	0.184132
110640	29/07/2018--23:39:26	32.55	0	0.953071	-0.129521	0.184132
110700	29/07/2018--23:40:26	32.54	0	0.968741	-0.129521	0.184132
110760	29/07/2018--23:41:26	32.57	0	0.984411	-0.129521	0.184132
110820	29/07/2018--23:42:26	32.58	0	0.968741	-0.129521	0.169058
110880	29/07/2018--23:43:26	32.59	0	0.953071	-0.129521	0.184132
110940	29/07/2018--23:44:26	32.6	0	0.968741	-0.129521	0.169058
111000	29/07/2018--23:45:26	32.62	0	0.968741	-0.129521	0.169058
111060	29/07/2018--23:46:26	32.64	0	0.968741	-0.129521	0.184132
111120	29/07/2018--23:47:26	32.65	0	0.968741	-0.129521	0.169058
111180	29/07/2018--23:48:26	32.67	0	0.968741	-0.114539	0.169058
111240	29/07/2018--23:49:26	32.67	0	0.953071	-0.129521	0.169058
111300	29/07/2018--23:50:26	32.66	0	0.968741	-0.129521	0.184132
111360	29/07/2018--23:51:26	32.66	0	0.968741	-0.129521	0.169058
111420	29/07/2018--23:52:26	32.64	0	0.968741	-0.129521	0.169058
111480	29/07/2018--23:53:26	32.64	0	0.968741	-0.129521	0.184132
111540	29/07/2018--23:54:26	32.67	0	0.968741	-0.129521	0.169058
111600	29/07/2018--23:55:26	32.66	0	0.968741	-0.129521	0.169058
111660	29/07/2018--23:56:26	32.65	0	0.968741	-0.129521	0.169058
111720	29/07/2018--23:57:26	32.69	0	0.968741	-0.129521	0.169058
111780	29/07/2018--23:58:26	32.66	0	0.968741	-0.129521	0.169058
111840	29/07/2018--23:59:26	32.81	42	0.232252	0.0652436	-0.991634
111900	30/07/2018--00:00:26	33.13	0	0.232252	0.0652436	-0.97656
111960	30/07/2018--00:01:26	33.3	0	0.232252	0.0502617	-0.97656
112020	30/07/2018--00:02:26	33.44	0	0.232252	0.0652436	-0.97656
112080	30/07/2018--00:03:26	33.58	0	0.232252	0.0652436	-0.991634
112140	30/07/2018--00:04:26	33.68	0	0.232252	0.0652436	-0.97656
112200	30/07/2018--00:05:26	33.78	0	0.232252	0.0652436	-0.97656
112260	30/07/2018--00:06:26	33.88	0	0.232252	0.0652436	-0.97656
112320	30/07/2018--00:07:26	33.96	0	0.232252	0.0652436	-0.991634
112380	30/07/2018--00:08:26	34.04	0	0.232252	0.0652436	-0.97656
112440	30/07/2018--00:09:26	34.11	0	0.232252	0.0652436	-0.97656
112500	30/07/2018--00:10:26	34.18	0	0.279262	0.0652436	-0.961486
112560	30/07/2018--00:11:26	34.23	0	0.279262	0.0652436	-0.97656
112620	30/07/2018--00:12:26	34.31	0	0.279262	0.0652436	-0.97656
112680	30/07/2018--00:13:26	34.36	0	0.279262	0.0652436	-0.961486
112740	30/07/2018--00:14:26	34.42	0	0.106892	0.0502617	-100.671
112800	30/07/2018--00:15:26	34.46	0	0.106892	0.0502617	-0.991634
112860	30/07/2018--00:16:26	34.49	0	0.106892	0.0502617	-100.671
112920	30/07/2018--00:17:26	34.53	0	0.106892	0.0502617	-100.671
112980	30/07/2018--00:18:26	34.58	0	0.106892	0.0502617	-100.671
113040	30/07/2018--00:19:26	34.62	0	0.106892	0.0502617	-100.671
113100	30/07/2018--00:20:26	34.64	0	0.106892	0.0502617	-100.671
113160	30/07/2018--00:21:26	34.66	0	0.106892	0.0502617	-100.671
113220	30/07/2018--00:22:26	34.71	0	0.106892	0.0502617	-100.671
113280	30/07/2018--00:23:26	34.74	0	0.106892	0.0502617	-100.671
113340	30/07/2018--00:24:26	34.78	0	0.106892	0.0502617	-100.671
113400	30/07/2018--00:25:26	34.83	0	0.106892	0.0502617	-100.671
113460	30/07/2018--00:26:26	34.82	0	0.106892	0.0502617	-100.671
113520	30/07/2018--00:27:26	34.87	0	0.106892	0.0502617	-100.671
113580	30/07/2018--00:28:26	34.89	0	0.106892	0.0502617	-0.991634
113640	30/07/2018--00:29:26	34.93	0	0.106892	0.0502617	-100.671
113700	30/07/2018--00:30:26	34.97	0	0.0912218	0.0502617	-100.671
113760	30/07/2018--00:31:26	35.01	0	0.106892	0.0502617	-100.671
113820	30/07/2018--00:32:26	35.02	0	0.106892	0.0502617	-0.991634
113880	30/07/2018--00:33:26	35.07	0	0.106892	0.0502617	-100.671
113940	30/07/2018--00:34:26	35.07	0	0.106892	0.0502617	-100.671
114000	30/07/2018--00:35:26	35.13	0	0.106892	0.0502617	-100.671
114060	30/07/2018--00:36:26	35.15	0	0.106892	0.0502617	-100.671
114120	30/07/2018--00:37:26	35.18	0	0.294932	0.020298	-0.961486
114180	30/07/2018--00:38:26	35.21	1	0.294932	0.020298	-0.961486
114240	30/07/2018--00:39:26	35.26	0	0.294932	0.0352799	-0.961486
114300	30/07/2018--00:40:26	35.28	0	0.294932	0.0352799	-0.961486
114360	30/07/2018--00:41:26	35.3	0	0.294932	0.0352799	-0.961486
114420	30/07/2018--00:42:26	35.34	0	0.294932	0.0352799	-0.961486
114480	30/07/2018--00:43:26	35.36	0	0.294932	0.0352799	-0.961486
114540	30/07/2018--00:44:26	35.41	0	0.279262	0.0502617	-0.97656
114600	30/07/2018--00:45:26	35.43	0	0.263592	0.0502617	-0.97656
114660	30/07/2018--00:46:26	35.46	0	0.169572	0.0952073	-0.991634
114720	30/07/2018--00:47:26	35.5	0	0.169572	0.0952073	-0.991634
114780	30/07/2018--00:48:26	35.51	0	0.169572	0.0802255	-0.991634
114840	30/07/2018--00:49:26	35.5	0	0.153902	0.0802255	-0.991634
114900	30/07/2018--00:50:26	35.54	0	0.138232	0.0952073	-0.991634
114960	30/07/2018--00:51:26	35.51	0	0.138232	0.0802255	-0.991634
115020	30/07/2018--00:52:26	35.54	0	0.138232	0.0952073	-0.991634
115080	30/07/2018--00:53:26	35.55	0	0.138232	0.0952073	-0.991634
115140	30/07/2018--00:54:26	35.55	0	0.138232	0.0952073	-0.991634
115200	30/07/2018--00:55:26	35.56	0	0.138232	0.0952073	-0.991634
115260	30/07/2018--00:56:26	35.54	0	0.138232	0.0952073	-0.991634
115320	30/07/2018--00:57:26	35.57	0	0.138232	0.0802255	-0.991634
115380	30/07/2018--00:58:26	35.59	0	0.138232	0.0802255	-0.991634
115440	30/07/2018--00:59:26	35.59	0	0.138232	0.0802255	-0.991634
115500	30/07/2018--01:00:26	35.61	0	0.138232	0.0802255	-0.991634
115560	30/07/2018--01:01:26	35.62	0	0.138232	0.0802255	-0.991634
115620	30/07/2018--01:02:26	35.62	0	0.138232	0.0802255	-0.991634
115680	30/07/2018--01:03:26	35.63	0	0.138232	0.0802255	-0.991634
115740	30/07/2018--01:04:26	35.64	0	0.138232	0.0802255	-0.991634
115800	30/07/2018--01:05:26	35.64	0	0.138232	0.0652436	-0.991634
115860	30/07/2018--01:06:26	35.65	0	0.153902	0.0652436	-0.991634
115920	30/07/2018--01:07:26	35.66	0	0.153902	0.0652436	-0.991634
115980	30/07/2018--01:08:26	35.66	0	0.153902	0.0652436	-0.991634
116040	30/07/2018--01:09:26	35.68	0	0.153902	0.0652436	-0.991634
116100	30/07/2018--01:10:26	35.71	0	0.138232	0.0652436	-0.991634
116160	30/07/2018--01:11:26	35.7	0	0.153902	0.0652436	-0.991634
116220	30/07/2018--01:12:26	35.71	0	0.153902	0.0652436	-0.991634
116280	30/07/2018--01:13:26	35.71	0	0.153902	0.0652436	-0.991634
116340	30/07/2018--01:14:26	35.74	0	0.153902	0.0652436	-0.991634
116400	30/07/2018--01:15:26	35.73	0	0.153902	0.0652436	-0.991634
116460	30/07/2018--01:16:26	35.75	0	0.153902	0.0652436	-0.991634
116520	30/07/2018--01:17:26	35.77	0	0.153902	0.0652436	-100.671
116580	30/07/2018--01:18:26	35.75	0	0.138232	0.0652436	-0.991634
116640	30/07/2018--01:19:26	35.76	0	0.153902	0.0652436	-0.991634
116700	30/07/2018--01:20:26	35.77	0	0.153902	0.0652436	-0.991634
116760	30/07/2018--01:21:26	35.79	0	0.153902	0.0652436	-0.991634
116820	30/07/2018--01:22:26	35.78	0	0.153902	0.0652436	-0.991634
116880	30/07/2018--01:23:26	35.8	0	0.169572	0.0652436	-0.991634
116940	30/07/2018--01:24:26	35.79	0	0.153902	0.0652436	-100.671
117000	30/07/2018--01:25:26	35.8	0	0.169572	0.0652436	-0.991634
117060	30/07/2018--01:26:26	35.8	0	0.169572	0.0652436	-0.991634
117120	30/07/2018--01:27:26	35.8	0	0.153902	0.0652436	-0.991634
117180	30/07/2018--01:28:26	35.81	0	0.153902	0.0652436	-0.991634
117240	30/07/2018--01:29:26	35.8	0	0.153902	0.0652436	-0.991634
117300	30/07/2018--01:30:26	35.81	0	0.153902	0.0652436	-0.991634
117360	30/07/2018--01:31:26	35.82	0	0.153902	0.0652436	-0.991634
117420	30/07/2018--01:32:26	35.82	0	0.153902	0.0652436	-0.991634
117480	30/07/2018--01:33:26	35.84	0	0.153902	0.0652436	-0.991634
117540	30/07/2018--01:34:26	35.82	0	0.153902	0.0652436	-0.991634
117600	30/07/2018--01:35:26	35.83	0	0.153902	0.0652436	-0.991634
117660	30/07/2018--01:36:26	35.82	0	0.153902	0.0652436	-0.991634
117720	30/07/2018--01:37:26	35.84	0	0.153902	0.0652436	-100.671
117780	30/07/2018--01:38:26	35.82	0	0.153902	0.0652436	-0.991634
117840	30/07/2018--01:39:26	35.83	0	0.153902	0.0652436	-0.991634
117900	30/07/2018--01:40:26	35.82	0	0.169572	0.0652436	-0.991634
117960	30/07/2018--01:41:26	35.85	0	0.153902	0.0652436	-0.991634
118020	30/07/2018--01:42:26	35.86	0	0.153902	0.0652436	-0.991634
118080	30/07/2018--01:43:26	35.85	0	0.153902	0.0652436	-0.991634
118140	30/07/2018--01:44:26	35.83	0	0.153902	0.0652436	-0.991634
118200	30/07/2018--01:45:26	35.83	0	0.153902	0.0652436	-0.991634
118260	30/07/2018--01:46:26	35.84	0	0.169572	0.0652436	-100.671
118320	30/07/2018--01:47:26	35.85	0	0.169572	0.0652436	-0.991634
118380	30/07/2018--01:48:26	35.84	0	0.153902	0.0652436	-0.991634
118440	30/07/2018--01:49:26	35.86	0	0.169572	0.0652436	-0.991634
118500	30/07/2018--01:50:26	35.86	0	0.169572	0.0652436	-0.991634
118560	30/07/2018--01:51:26	35.84	0	0.373282	0.0502617	-0.931338
118620	30/07/2018--01:52:26	35.86	0	0.373282	0.0502617	-0.931338
118680	30/07/2018--01:53:26	35.86	0	0.373282	0.0502617	-0.931338
118740	30/07/2018--01:54:26	35.82	0	0.373282	0.0502617	-0.946412
118800	30/07/2018--01:55:26	35.82	0	0.373282	0.0502617	-0.931338
118860	30/07/2018--01:56:26	35.83	0	0.357612	0.0502617	-0.931338
118920	30/07/2018--01:57:26	35.8	0	0.247922	0.140153	-0.97656
118980	30/07/2018--01:58:26	35.76	0	0.247922	0.125171	-0.961486
119040	30/07/2018--01:59:26	35.78	0	0.263592	0.140153	-0.961486
119100	30/07/2018--02:00:26	35.76	0	0.263592	0.125171	-0.97656
119160	30/07/2018--02:01:26	35.76	0	0.247922	0.125171	-0.97656
119220	30/07/2018--02:02:26	35.75	0	0.247922	0.125171	-0.97656
119280	30/07/2018--02:03:26	35.75	0	0.247922	0.125171	-0.961486
119340	30/07/2018--02:04:26	35.76	0	0.263592	0.125171	-0.97656
119400	30/07/2018--02:05:26	35.75	0	0.263592	0.125171	-0.97656
119460	30/07/2018--02:06:26	35.76	0	0.263592	0.125171	-0.961486
119520	30/07/2018--02:07:26	35.77	0	0.263592	0.125171	-0.97656
119580	30/07/2018--02:08:26	35.77	0	0.247922	0.125171	-0.961486
119640	30/07/2018--02:09:26	35.78	0	0.247922	0.140153	-0.961486
119700	30/07/2018--02:10:26	35.79	0	0.263592	0.125171	-0.97656
119760	30/07/2018--02:11:26	35.78	0	0.247922	0.140153	-0.97656
119820	30/07/2018--02:12:26	35.79	0	0.263592	0.125171	-0.961486
119880	30/07/2018--02:13:26	35.78	0	0.263592	0.125171	-0.961486
119940	30/07/2018--02:14:26	35.79	0	0.263592	0.125171	-0.961486
120000	30/07/2018--02:15:26	35.8	0	0.263592	0.140153	-0.97656
120060	30/07/2018--02:16:26	35.81	0	0.247922	0.125171	-0.97656
120120	30/07/2018--02:17:26	35.81	0	0.263592	0.125171	-0.961486
120180	30/07/2018--02:18:26	35.8	0	0.263592	0.125171	-0.961486
120240	30/07/2018--02:19:26	35.8	0	0.263592	0.125171	-0.97656
120300	30/07/2018--02:20:26	35.81	0	0.263592	0.125171	-0.961486
120360	30/07/2018--02:21:26	35.82	0	0.263592	0.125171	-0.97656
120420	30/07/2018--02:22:26	35.82	0	0.263592	0.125171	-0.961486
120480	30/07/2018--02:23:26	35.8	0	0.263592	0.125171	-0.97656
120540	30/07/2018--02:24:26	35.8	0	0.263592	0.125171	-0.97656
120600	30/07/2018--02:25:26	35.82	0	0.263592	0.125171	-0.97656
120660	30/07/2018--02:26:26	35.8	0	0.263592	0.125171	-0.961486
120720	30/07/2018--02:27:26	35.82	0	0.263592	0.125171	-0.961486
120780	30/07/2018--02:28:26	35.82	0	0.263592	0.140153	-0.961486
120840	30/07/2018--02:29:26	35.8	0	0.263592	0.125171	-0.961486
120900	30/07/2018--02:30:26	35.81	0	0.263592	0.125171	-0.97656
120960	30/07/2018--02:31:26	35.81	0	0.263592	0.125171	-0.97656
121020	30/07/2018--02:32:26	35.81	0	0.263592	0.125171	-0.97656
121080	30/07/2018--02:33:26	35.81	0	0.263592	0.125171	-0.961486
121140	30/07/2018--02:34:26	35.81	0	0.263592	0.140153	-0.97656
121200	30/07/2018--02:35:26	35.82	0	0.263592	0.125171	-0.97656
121260	30/07/2018--02:36:26	35.81	0	0.263592	0.125171	-0.961486
121320	30/07/2018--02:37:26	35.81	0	0.263592	0.125171	-0.97656
121380	30/07/2018--02:38:26	35.8	0	0.263592	0.125171	-0.97656
121440	30/07/2018--02:39:26	35.82	0	0.263592	0.140153	-0.961486
121500	30/07/2018--02:40:26	35.8	0	0.263592	0.125171	-0.97656
121560	30/07/2018--02:41:26	35.81	0	0.263592	0.125171	-0.97656
121620	30/07/2018--02:42:26	35.82	0	0.404622	0.0652436	-0.931338
121680	30/07/2018--02:43:26	35.79	25	-0.284858	0.934191	-0.0118289
121740	30/07/2018--02:44:26	35.7	127	0.247922	0.979137	-0.102272
121800	30/07/2018--02:45:26	35.59	0	0.185242	0.964155	-0.253012
121860	30/07/2018--02:46:26	35.51	1	0.153902	0.949173	-0.313307
121920	30/07/2018--02:47:26	35.48	0	0.138232	0.994119	-0.20779
121980	30/07/2018--02:48:26	35.45	9	-0.817638	0.544663	0.0635407
122040	30/07/2018--02:49:26	35.43	0	-0.848978	0.499718	0.0484668
122100	30/07/2018--02:50:26	35.38	1	0.153902	0.934191	-0.358529
122160	30/07/2018--02:51:26	35.32	0	0.216582	0.964155	-0.237938
122220	30/07/2018--02:52:26	35.3	0	0.200912	0.964155	-0.268086
122280	30/07/2018--02:53:26	35.3	1	0.200912	0.949173	-0.268086
122340	30/07/2018--02:54:26	35.28	1	0.200912	0.949173	-0.268086
122400	30/07/2018--02:55:26	35.27	0	0.185242	0.964155	-0.28316
122460	30/07/2018--02:56:26	35.26	24	-0.269188	0.964155	0.108763
122520	30/07/2018--02:57:26	35.25	164	0.953071	0.0502617	-0.328381
122580	30/07/2018--02:58:26	35.13	0	0.937402	0.0652436	-0.343455
122640	30/07/2018--02:59:26	35.03	0	0.937402	0.0802255	-0.358529
122700	30/07/2018--03:00:26	34.93	0	0.937402	0.0802255	-0.358529
122760	30/07/2018--03:01:26	34.91	0	0.937402	0.0802255	-0.358529
122820	30/07/2018--03:02:26	34.89	0	0.937402	0.0802255	-0.358529
122880	30/07/2018--03:03:26	34.88	0	0.937402	0.0802255	-0.373603
122940	30/07/2018--03:04:26	34.86	0	0.937402	0.0802255	-0.358529
123000	30/07/2018--03:05:26	34.86	0	0.937402	0.0802255	-0.373603
123060	30/07/2018--03:06:26	34.83	0	0.937402	0.0802255	-0.358529
123120	30/07/2018--03:07:26	34.82	0	0.937402	0.0952073	-0.358529
123180	30/07/2018--03:08:26	34.8	0	0.953071	0.0802255	-0.343455
123240	30/07/2018--03:09:26	34.79	0	0.937402	0.0802255	-0.343455
123300	30/07/2018--03:10:26	34.75	0	0.953071	0.0802255	-0.358529
123360	30/07/2018--03:11:26	34.75	0	0.953071	0.0952073	-0.313307
123420	30/07/2018--03:12:26	34.73	0	0.953071	0.0652436	-0.343455
123480	30/07/2018--03:13:26	34.71	0	0.953071	0.0802255	-0.328381
123540	30/07/2018--03:14:26	34.73	0	0.953071	0.0652436	-0.328381
123600	30/07/2018--03:15:26	34.69	0	0.953071	0.0652436	-0.328381
123660	30/07/2018--03:16:26	34.69	0	0.953071	0.0802255	-0.328381
123720	30/07/2018--03:17:26	34.7	0	0.953071	0.0652436	-0.328381
123780	30/07/2018--03:18:26	34.69	0	0.953071	0.0652436	-0.328381
123840	30/07/2018--03:19:26	34.67	0	0.937402	0.0652436	-0.343455
123900	30/07/2018--03:20:26	34.69	0	0.953071	0.0652436	-0.328381
123960	30/07/2018--03:21:26	34.69	0	0.937402	0.0802255	-0.328381
124020	30/07/2018--03:22:26	34.71	0	0.953071	0.0652436	-0.328381
124080	30/07/2018--03:23:26	34.7	0	0.953071	0.0802255	-0.343455
124140	30/07/2018--03:24:26	34.69	1	0.937402	0.0802255	-0.328381
124200	30/07/2018--03:25:26	34.68	0	0.953071	0.0652436	-0.343455
124260	30/07/2018--03:26:26	34.67	0	0.937402	0.0802255	-0.328381
124320	30/07/2018--03:27:26	34.65	0	0.953071	0.0652436	-0.328381
124380	30/07/2018--03:28:26	34.66	0	0.953071	0.0802255	-0.328381
124440	30/07/2018--03:29:26	34.65	0	0.953071	0.0802255	-0.343455
124500	30/07/2018--03:30:26	34.63	0	0.953071	0.0652436	-0.343455
124560	30/07/2018--03:31:26	34.6	0	0.953071	0.0652436	-0.343455
124620	30/07/2018--03:32:26	34.6	0	0.953071	0.0802255	-0.343455
124680	30/07/2018--03:33:26	34.59	0	0.937402	0.0652436	-0.343455
124740	30/07/2018--03:34:26	34.57	0	0.953071	0.0802255	-0.343455
124800	30/07/2018--03:35:26	34.57	0	0.953071	0.0802255	-0.343455
124860	30/07/2018--03:36:26	34.55	0	0.953071	0.0802255	-0.343455
124920	30/07/2018--03:37:26	34.54	0	0.890392	0.0652436	-0.479121
124980	30/07/2018--03:38:26	34.54	0	0.874722	0.0802255	-0.494195
125040	30/07/2018--03:39:26	34.55	0	0.874722	0.0802255	-0.509268
125100	30/07/2018--03:40:26	34.56	0	0.874722	0.0952073	-0.509268
125160	30/07/2018--03:41:26	34.57	0	0.874722	0.0952073	-0.509268
125220	30/07/2018--03:42:26	34.57	0	0.874722	0.0952073	-0.494195
125280	30/07/2018--03:43:26	34.57	0	0.874722	0.0952073	-0.509268
125340	30/07/2018--03:44:26	34.58	0	0.874722	0.0952073	-0.509268
125400	30/07/2018--03:45:26	34.58	0	0.859052	0.0802255	-0.509268
125460	30/07/2018--03:46:26	34.58	0	0.859052	0.0802255	-0.524342
125520	30/07/2018--03:47:26	34.55	0	0.874722	0.0952073	-0.509268
125580	30/07/2018--03:48:26	34.56	0	0.859052	0.0952073	-0.509268
125640	30/07/2018--03:49:26	34.56	0	0.859052	0.0952073	-0.509268
125700	30/07/2018--03:50:26	34.55	0	0.859052	0.0952073	-0.509268
125760	30/07/2018--03:51:26	34.55	0	0.984411	0.0952073	-0.162568
125820	30/07/2018--03:52:26	34.47	0	100.008	0.0652436	0.00324504
125880	30/07/2018--03:53:26	34.41	0	0.984411	-0.0096657	0.0936886
125940	30/07/2018--03:54:26	34.4	0	100.008	0.020298	0.018319
126000	30/07/2018--03:55:26	34.4	0	100.008	0.020298	0.018319
126060	30/07/2018--03:56:26	34.36	0	100.008	0.020298	0.018319
126120	30/07/2018--03:57:26	34.36	0	100.008	0.0352799	0.018319
126180	30/07/2018--03:58:26	34.36	0	100.008	0.0352799	0.018319
126240	30/07/2018--03:59:26	34.32	5	0.906062	-0.0546113	-0.448973
126300	30/07/2018--04:00:26	34.35	0	0.890392	-0.0246476	-0.464047
126360	30/07/2018--04:01:26	34.39	0	0.890392	-0.0396294	-0.464047
126420	30/07/2018--04:02:26	34.44	0	0.890392	-0.0396294	-0.479121
126480	30/07/2018--04:03:26	34.52	0	0.890392	-0.0396294	-0.464047
126540	30/07/2018--04:04:26	34.55	0	0.890392	-0.0246476	-0.479121
126600	30/07/2018--04:05:26	34.6	0	0.890392	-0.0246476	-0.479121
126660	30/07/2018--04:06:26	34.66	0	0.890392	-0.0246476	-0.479121
126720	30/07/2018--04:07:26	34.69	0	0.890392	-0.0246476	-0.479121
126780	30/07/2018--04:08:26	34.72	0	0.984411	0.020298	-0.20779
126840	30/07/2018--04:09:26	34.63	0	100.008	0.0352799	-0.0419767
126900	30/07/2018--04:10:26	34.59	0	100.008	0.0352799	-0.0269028
126960	30/07/2018--04:11:26	34.55	0	100.008	0.0352799	-0.0269028
127020	30/07/2018--04:12:26	34.5	0	100.008	0.0352799	-0.0118289
127080	30/07/2018--04:13:26	34.49	0	100.008	0.0352799	-0.0118289
127140	30/07/2018--04:14:26	34.49	0	100.008	0.0352799	-0.0118289
127200	30/07/2018--04:15:26	34.47	0	100.008	0.0352799	-0.0118289
127260	30/07/2018--04:16:26	34.49	0	100.008	0.020298	0.00324504
127320	30/07/2018--04:17:26	34.47	0	101.575	0.020298	-0.0118289
127380	30/07/2018--04:18:26	34.46	0	100.008	0.020298	0.00324504
127440	30/07/2018--04:19:26	34.44	0	100.008	0.020298	0.00324504
127500	30/07/2018--04:20:26	34.42	0	100.008	0.020298	0.00324504
127560	30/07/2018--04:21:26	34.4	0	100.008	0.020298	0.018319
127620	30/07/2018--04:22:26	34.39	0	100.008	0.020298	0.00324504
127680	30/07/2018--04:23:26	34.39	0	100.008	0.020298	0.018319
127740	30/07/2018--04:24:26	34.36	0	100.008	0.020298	0.018319
127800	30/07/2018--04:25:26	34.34	0	100.008	0.020298	0.018319
127860	30/07/2018--04:26:26	34.33	0	100.008	0.020298	0.018319
127920	30/07/2018--04:27:26	34.35	0	100.008	0.020298	0.018319
127980	30/07/2018--04:28:26	34.36	0	100.008	0.020298	0.018319
128040	30/07/2018--04:29:26	34.34	0	100.008	0.020298	0.018319
128100	30/07/2018--04:30:26	34.34	0	100.008	0.020298	0.0333929
128160	30/07/2018--04:31:26	34.36	0	100.008	0.020298	0.0333929
128220	30/07/2018--04:32:26	34.37	0	0.953071	-0.234394	-0.162568
128280	30/07/2018--04:33:26	34.3	0	0.859052	-0.159484	-0.494195
128340	30/07/2018--04:34:26	34.27	0	0.859052	-0.144502	-0.509268
128400	30/07/2018--04:35:26	34.27	0	0.859052	-0.144502	-0.509268
128460	30/07/2018--04:36:26	34.27	0	0.843382	-0.144502	-0.509268
128520	30/07/2018--04:37:26	34.27	0	0.843382	-0.144502	-0.509268
128580	30/07/2018--04:38:26	34.28	4	100.008	-0.0546113	-0.0118289
128640	30/07/2018--04:39:26	34.27	0	100.008	-0.0546113	0.00324504
128700	30/07/2018--04:40:26	34.24	0	100.008	-0.0546113	-0.0118289
128760	30/07/2018--04:41:26	34.21	0	100.008	-0.0546113	0.00324504
128820	30/07/2018--04:42:26	34.2	0	100.008	-0.0546113	-0.0118289
128880	30/07/2018--04:43:26	34.17	0	100.008	-0.0546113	0.00324504
128940	30/07/2018--04:44:26	34.16	0	100.008	-0.0396294	-0.0118289
129000	30/07/2018--04:45:26	34.15	0	100.008	-0.0546113	-0.0118289
129060	30/07/2018--04:46:26	34.12	0	100.008	-0.0396294	-0.0118289
129120	30/07/2018--04:47:26	34.13	0	100.008	-0.0396294	0.00324504
129180	30/07/2018--04:48:26	34.14	0	100.008	-0.0546113	0.00324504
129240	30/07/2018--04:49:26	34.14	0	100.008	-0.0546113	-0.0118289
129300	30/07/2018--04:50:26	34.14	0	100.008	-0.0546113	0.00324504
129360	30/07/2018--04:51:26	34.14	0	100.008	-0.0546113	-0.0118289
129420	30/07/2018--04:52:26	34.16	0	0.906062	-0.0096657	-0.433899
129480	30/07/2018--04:53:26	34.1	0	0.859052	0.020298	-0.539416
129540	30/07/2018--04:54:26	34.09	0	0.874722	0.00531616	-0.524342
129600	30/07/2018--04:55:26	34.11	0	0.859052	0.020298	-0.524342
129660	30/07/2018--04:56:26	34.11	0	0.843382	0.020298	-0.539416
129720	30/07/2018--04:57:26	34.13	0	0.843382	0.020298	-0.539416
129780	30/07/2018--04:58:26	34.13	0	0.859052	0.020298	-0.524342
129840	30/07/2018--04:59:26	34.15	0	0.843382	0.020298	-0.539416
129900	30/07/2018--05:00:26	34.14	0	0.859052	0.020298	-0.539416
