# Supplementary material for: A randomized cross-over trial investigating differences in 24-h personal air and skin temperatures using wearable sensors between two climatologically contrasting settings
Source: Sci Rep. 2021 Nov 10;11:22020. doi: 10.1038/s41598-021-01180-y (PMC8580978; doi:10.1038/s41598-021-01180-y)
Supplement: Supplementary file 2 — Supplementary Data. [file 41598_2021_1180_MOESM2_ESM.zip › New folder/new/T33_S2new.csv]

Index	Date	Temperature	Activity	X-axis	Y-axis	Z-axis	Marker
57960	17/08/2018--05:00:00	35.72	0	-0.121808	0.0744715	-100.898
58020	17/08/2018--05:01:00	35.73	0	-0.121808	0.0744715	-100.898
58080	17/08/2018--05:02:00	35.71	0	-0.137268	0.0744715	-100.898
58140	17/08/2018--05:03:00	35.73	0	-0.137268	0.0744715	-0.994745
58200	17/08/2018--05:04:00	35.73	0	-0.137268	0.0744715	-100.898
58260	17/08/2018--05:05:00	35.73	0	-0.121808	0.0894725	-100.898
58320	17/08/2018--05:06:00	35.73	0	0.156478	0.104473	-0.994745
58380	17/08/2018--05:07:00	35.68	80	-0.0908869	0.929527	-0.354372
58440	17/08/2018--05:08:00	35.45	64	-0.74022	0.434495	0.499457
58500	17/08/2018--05:09:00	35.22	0	-0.74022	0.314487	0.570609
58560	17/08/2018--05:10:00	35.06	0	-0.74022	0.284485	0.613301
58620	17/08/2018--05:11:00	34.96	0	-0.74022	0.269484	0.613301
58680	17/08/2018--05:12:00	34.86	0	-0.72476	0.254483	0.627531
58740	17/08/2018--05:13:00	34.77	0	-0.74022	0.254483	0.627531
58800	17/08/2018--05:14:00	34.69	0	-0.72476	0.239482	0.641762
58860	17/08/2018--05:15:00	34.65	0	-0.74022	0.239482	0.641762
58920	17/08/2018--05:16:00	34.61	0	-0.72476	0.239482	0.641762
58980	17/08/2018--05:17:00	34.55	0	-0.72476	0.239482	0.627531
59040	17/08/2018--05:18:00	34.49	0	-0.72476	0.239482	0.641762
59100	17/08/2018--05:19:00	34.46	0	-0.72476	0.224481	0.641762
59160	17/08/2018--05:20:00	34.43	0	-0.72476	0.224481	0.641762
59220	17/08/2018--05:21:00	34.42	0	-0.72476	0.224481	0.641762
59280	17/08/2018--05:22:00	34.38	0	-0.338252	0.944528	0.157925
59340	17/08/2018--05:23:00	34.39	0	-0.338252	0.929527	0.172156
59400	17/08/2018--05:24:00	34.38	108	-0.647458	0.749516	0.129464
59460	17/08/2018--05:25:00	34.21	30	0.311081	0.134475	-0.966284
59520	17/08/2018--05:26:00	34.18	0	0.311081	0.134475	-0.966284
59580	17/08/2018--05:27:00	34.26	0	0.311081	0.134475	-0.966284
59640	17/08/2018--05:28:00	34.36	0	0.311081	0.119474	-0.952053
59700	17/08/2018--05:29:00	34.45	0	0.311081	0.119474	-0.966284
59760	17/08/2018--05:30:00	34.53	0	0.311081	0.119474	-0.966284
59820	17/08/2018--05:31:00	34.6	0	0.311081	0.119474	-0.966284
59880	17/08/2018--05:32:00	34.68	0	0.311081	0.119474	-0.952053
59940	17/08/2018--05:33:00	34.73	2	0.326542	0.119474	-0.952053
60000	17/08/2018--05:34:00	34.78	0	0.326542	0.119474	-0.952053
60060	17/08/2018--05:35:00	34.82	0	0.326542	0.119474	-0.952053
60120	17/08/2018--05:36:00	34.86	0	0.311081	0.0894725	-0.966284
60180	17/08/2018--05:37:00	34.91	0	0.311081	0.0894725	-0.966284
60240	17/08/2018--05:38:00	34.95	0	0.311081	0.0894725	-0.966284
60300	17/08/2018--05:39:00	34.98	0	0.311081	0.0894725	-0.966284
60360	17/08/2018--05:40:00	35.02	0	0.311081	0.0894725	-0.966284
60420	17/08/2018--05:41:00	35.03	0	0.311081	0.0894725	-0.952053
60480	17/08/2018--05:42:00	35.07	0	0.311081	0.0894725	-0.966284
60540	17/08/2018--05:43:00	35.1	0	0.311081	0.0894725	-0.966284
60600	17/08/2018--05:44:00	35.11	0	0.311081	0.0894725	-0.966284
60660	17/08/2018--05:45:00	35.14	0	0.342002	0.104473	-0.952053
60720	17/08/2018--05:46:00	35.19	0	0.326542	0.104473	-0.952053
60780	17/08/2018--05:47:00	35.18	0	0.326542	0.104473	-0.952053
60840	17/08/2018--05:48:00	35.19	0	0.326542	0.104473	-0.952053
60900	17/08/2018--05:49:00	35.21	0	0.326542	0.104473	-0.952053
60960	17/08/2018--05:50:00	35.22	1	0.326542	0.104473	-0.952053
61020	17/08/2018--05:51:00	35.22	0	0.326542	0.119474	-0.952053
61080	17/08/2018--05:52:00	35.25	0	0.326542	0.104473	-0.952053
61140	17/08/2018--05:53:00	35.27	0	0.326542	0.104473	-0.952053
61200	17/08/2018--05:54:00	35.29	0	0.326542	0.104473	-0.966284
61260	17/08/2018--05:55:00	35.28	2	0.311081	0.104473	-0.966284
61320	17/08/2018--05:56:00	35.29	0	0.326542	0.119474	-0.966284
61380	17/08/2018--05:57:00	35.32	8	0.311081	0.0294685	-0.966284
61440	17/08/2018--05:58:00	35.32	0	0.311081	0.0294685	-0.966284
61500	17/08/2018--05:59:00	35.33	0	0.311081	0.0294685	-0.966284
61560	17/08/2018--06:00:00	35.34	0	0.311081	0.0294685	-0.966284
61620	17/08/2018--06:01:00	35.34	1	0.311081	0.0294685	-0.966284
61680	17/08/2018--06:02:00	35.37	0	0.311081	0.0294685	-0.966284
61740	17/08/2018--06:03:00	35.37	0	0.311081	0.0294685	-0.966284
61800	17/08/2018--06:04:00	35.37	0	0.434764	-0.10554	-0.909362
61860	17/08/2018--06:05:00	35.39	0	0.419303	-0.0905393	-0.923592
61920	17/08/2018--06:06:00	35.4	0	0.419303	-0.0905393	-0.909362
61980	17/08/2018--06:07:00	35.39	0	0.419303	-0.0905393	-0.923592
62040	17/08/2018--06:08:00	35.41	1	0.419303	-0.0905393	-0.923592
62100	17/08/2018--06:09:00	35.41	3	0.419303	-0.0905393	-0.909362
62160	17/08/2018--06:10:00	35.4	2	0.419303	-0.0905393	-0.923592
62220	17/08/2018--06:11:00	35.41	1	0.419303	-0.0905393	-0.909362
62280	17/08/2018--06:12:00	35.41	0	0.419303	-0.0905393	-0.923592
62340	17/08/2018--06:13:00	35.42	1	0.419303	-0.0905393	-0.923592
62400	17/08/2018--06:14:00	35.42	1	0.419303	-0.0905393	-0.923592
62460	17/08/2018--06:15:00	35.41	0	0.419303	-0.0905393	-0.923592
62520	17/08/2018--06:16:00	35.43	0	0.419303	-0.0905393	-0.923592
62580	17/08/2018--06:17:00	35.44	1	0.419303	-0.0905393	-0.909362
62640	17/08/2018--06:18:00	35.43	1	0.419303	-0.0905393	-0.923592
62700	17/08/2018--06:19:00	35.43	0	0.419303	-0.0905393	-0.923592
62760	17/08/2018--06:20:00	35.44	2	0.419303	-0.0905393	-0.923592
62820	17/08/2018--06:21:00	35.43	0	0.419303	-0.0905393	-0.923592
62880	17/08/2018--06:22:00	35.43	1	0.419303	-0.0905393	-0.923592
62940	17/08/2018--06:23:00	35.43	0	0.419303	-0.0905393	-0.909362
63000	17/08/2018--06:24:00	35.43	1	0.419303	-0.0905393	-0.923592
63060	17/08/2018--06:25:00	35.44	2	0.419303	-0.0905393	-0.923592
63120	17/08/2018--06:26:00	35.44	2	0.419303	-0.0905393	-0.923592
63180	17/08/2018--06:27:00	35.42	0	0.419303	-0.0905393	-0.909362
63240	17/08/2018--06:28:00	35.43	2	0.419303	-0.0905393	-0.923592
63300	17/08/2018--06:29:00	35.41	0	0.372923	-0.0305354	-0.952053
63360	17/08/2018--06:30:00	35.43	0	0.357462	-0.0305354	-0.952053
63420	17/08/2018--06:31:00	35.43	28	-0.23003	0.0594705	-0.980514
63480	17/08/2018--06:32:00	35.45	0	-0.199109	0.0594705	-0.994745
63540	17/08/2018--06:33:00	35.41	0	-0.199109	0.0594705	-0.994745
63600	17/08/2018--06:34:00	35.41	0	-0.199109	0.0594705	-0.994745
63660	17/08/2018--06:35:00	35.42	0	-0.199109	0.0594705	-0.994745
63720	17/08/2018--06:36:00	35.43	0	-0.199109	0.0594705	-0.994745
63780	17/08/2018--06:37:00	35.43	0	-0.199109	0.0594705	-0.994745
63840	17/08/2018--06:38:00	35.43	0	-0.0754266	0.0744715	-100.898
63900	17/08/2018--06:39:00	35.43	0	-0.0599663	0.0744715	-100.898
63960	17/08/2018--06:40:00	35.44	0	-0.0599663	0.0744715	-100.898
64020	17/08/2018--06:41:00	35.41	0	-0.0599663	0.0744715	-100.898
64080	17/08/2018--06:42:00	35.44	0	-0.0599663	0.0744715	-100.898
64140	17/08/2018--06:43:00	35.43	0	-0.24549	0.0594705	-0.980514
64200	17/08/2018--06:44:00	35.44	0	-0.26095	0.0594705	-0.980514
64260	17/08/2018--06:45:00	35.42	0	-0.24549	0.0594705	-0.980514
64320	17/08/2018--06:46:00	35.44	0	-0.24549	0.0594705	-0.980514
64380	17/08/2018--06:47:00	35.44	0	-0.24549	0.0594705	-0.980514
64440	17/08/2018--06:48:00	35.46	0	-0.137268	0.0744715	-100.898
64500	17/08/2018--06:49:00	35.46	0	-0.137268	0.0744715	-100.898
64560	17/08/2018--06:50:00	35.46	0	-0.137268	0.0744715	-0.994745
64620	17/08/2018--06:51:00	35.46	0	-0.137268	0.0744715	-100.898
64680	17/08/2018--06:52:00	35.48	0	-0.137268	0.0744715	-0.994745
64740	17/08/2018--06:53:00	35.48	0	-0.137268	0.0744715	-100.898
64800	17/08/2018--06:54:00	35.48	0	-0.137268	0.0744715	-0.994745
64860	17/08/2018--06:55:00	35.49	0	-0.137268	0.0744715	-0.994745
64920	17/08/2018--06:56:00	35.48	0	-0.276411	0.0594705	-0.980514
64980	17/08/2018--06:57:00	35.49	0	-0.291871	0.0594705	-0.980514
65040	17/08/2018--06:58:00	35.5	0	-0.291871	0.0594705	-0.980514
65100	17/08/2018--06:59:00	35.5	0	-0.291871	0.0594705	-0.980514
65160	17/08/2018--07:00:00	35.51	0	-0.291871	0.0594705	-0.966284
65220	17/08/2018--07:01:00	35.49	0	-0.291871	0.0594705	-0.980514
65280	17/08/2018--07:02:00	35.5	0	-0.291871	0.0444695	-0.980514
65340	17/08/2018--07:03:00	35.52	0	-0.291871	0.0594705	-0.966284
65400	17/08/2018--07:04:00	35.52	0	-0.291871	0.0594705	-0.980514
65460	17/08/2018--07:05:00	35.53	0	-0.291871	0.0594705	-0.966284
65520	17/08/2018--07:06:00	35.54	0	-0.291871	0.0594705	-0.980514
65580	17/08/2018--07:07:00	35.53	0	-0.291871	0.0444695	-0.966284
65640	17/08/2018--07:08:00	35.54	0	-0.291871	0.0444695	-0.966284
65700	17/08/2018--07:09:00	35.54	0	-0.291871	0.0594705	-0.966284
65760	17/08/2018--07:10:00	35.55	0	-0.291871	0.0594705	-0.966284
65820	17/08/2018--07:11:00	35.55	0	-0.291871	0.0444695	-0.980514
65880	17/08/2018--07:12:00	35.56	0	-0.291871	0.0594705	-0.980514
65940	17/08/2018--07:13:00	35.56	0	-0.291871	0.0444695	-0.966284
66000	17/08/2018--07:14:00	35.55	0	-0.291871	0.0594705	-0.980514
66060	17/08/2018--07:15:00	35.56	0	-0.291871	0.0444695	-0.966284
66120	17/08/2018--07:16:00	35.57	0	-0.291871	0.0594705	-0.966284
66180	17/08/2018--07:17:00	35.56	0	-0.307331	0.0444695	-0.980514
66240	17/08/2018--07:18:00	35.57	0	-0.291871	0.0444695	-0.966284
66300	17/08/2018--07:19:00	35.58	0	-0.291871	0.0444695	-0.980514
66360	17/08/2018--07:20:00	35.59	0	0.388383	0.0444695	-0.937823
66420	17/08/2018--07:21:00	35.6	0	-0.106347	0.134475	-0.994745
66480	17/08/2018--07:22:00	35.6	0	-0.106347	0.134475	-100.898
66540	17/08/2018--07:23:00	35.6	0	-0.106347	0.104473	-100.898
66600	17/08/2018--07:24:00	35.6	6	0.2647	0.104473	-0.980514
66660	17/08/2018--07:25:00	35.59	0	0.2647	0.0894725	-0.980514
66720	17/08/2018--07:26:00	35.52	15	0.74397	-0.0605374	-0.681674
66780	17/08/2018--07:27:00	35.44	0	0.697589	-0.0605374	-0.724365
66840	17/08/2018--07:28:00	35.37	0	0.666668	-0.0455364	-0.752826
66900	17/08/2018--07:29:00	35.33	0	0.635748	-0.0155344	-0.781287
66960	17/08/2018--07:30:00	35.31	0	0.635748	-0.0155344	-0.781287
67020	17/08/2018--07:31:00	35.29	0	0.620288	-0.0155344	-0.795518
67080	17/08/2018--07:32:00	35.27	0	0.620288	-0.0155344	-0.795518
67140	17/08/2018--07:33:00	35.25	0	0.635748	-0.0155344	-0.795518
67200	17/08/2018--07:34:00	35.22	0	0.604827	-0.0155344	-0.809748
67260	17/08/2018--07:35:00	35.19	0	0.604827	-0.0155344	-0.823979
67320	17/08/2018--07:36:00	35.18	8	0.651208	-0.165544	-0.752826
67380	17/08/2018--07:37:00	35.18	0	0.620288	-0.135542	-0.781287
67440	17/08/2018--07:38:00	35.2	0	0.620288	-0.135542	-0.781287
67500	17/08/2018--07:39:00	35.2	0	0.357462	-0.0155344	-0.952053
67560	17/08/2018--07:40:00	35.21	0	0.372923	-0.000533435	-0.952053
67620	17/08/2018--07:41:00	35.21	0	0.357462	-0.0155344	-0.952053
67680	17/08/2018--07:42:00	35.22	15	0.666668	-0.180545	-0.738596
67740	17/08/2018--07:43:00	35.2	0	0.666668	-0.165544	-0.752826
67800	17/08/2018--07:44:00	35.16	0	0.651208	-0.165544	-0.752826
67860	17/08/2018--07:45:00	35.17	0	0.620288	-0.150543	-0.767057
67920	17/08/2018--07:46:00	35.15	0	0.589367	-0.120541	-0.809748
67980	17/08/2018--07:47:00	35.13	3	0.403843	0.134475	0.897911
68040	17/08/2018--07:48:00	35	0	0.357462	0.134475	0.912141
68100	17/08/2018--07:49:00	34.89	0	0.372923	0.134475	0.912141
68160	17/08/2018--07:50:00	34.8	0	0.372923	0.134475	0.912141
68220	17/08/2018--07:51:00	34.73	0	0.342002	0.134475	0.912141
68280	17/08/2018--07:52:00	34.67	0	0.342002	0.134475	0.926372
68340	17/08/2018--07:53:00	34.65	0	0.326542	0.134475	0.926372
68400	17/08/2018--07:54:00	34.58	4	0.403843	-0.0305354	-0.937823
68460	17/08/2018--07:55:00	34.57	29	-0.616538	0.734515	0.243308
68520	17/08/2018--07:56:00	34.52	0	-0.616538	0.884525	0.186386
68580	17/08/2018--07:57:00	34.49	102	0.0946368	0.944528	0.00138982
68640	17/08/2018--07:58:00	34.44	24	-0.802061	0.5095	0.328691
68700	17/08/2018--07:59:00	34.36	0	-0.817522	0.494499	0.286
68760	17/08/2018--08:00:00	34.31	0	-0.338252	0.944528	0.0867728
68820	17/08/2018--08:01:00	34.29	1	-0.786601	0.194479	0.613301
68880	17/08/2018--08:02:00	34.27	42	-0.631998	0.629508	0.271769
68940	17/08/2018--08:03:00	34.23	83	-0.0599663	100.453	-0.140915
69000	17/08/2018--08:04:00	34.27	0	-0.0599663	100.453	-0.183607
69060	17/08/2018--08:05:00	34.35	58	-0.26095	0.959529	-0.169376
69120	17/08/2018--08:06:00	34.53	0	-0.26095	0.959529	-0.197837
69180	17/08/2018--08:07:00	34.67	0	-0.24549	0.944528	-0.240529
69240	17/08/2018--08:08:00	34.8	35	-0.369173	106.454	0.0156203
69300	17/08/2018--08:09:00	34.88	15	-0.771141	0.599506	0.172156
69360	17/08/2018--08:10:00	34.79	0	-0.771141	0.584505	0.257539
69420	17/08/2018--08:11:00	34.75	0	-0.771141	0.584505	0.257539
69480	17/08/2018--08:12:00	34.81	41	-0.353712	0.944528	-0.0982236
69540	17/08/2018--08:13:00	34.7	96	-0.121808	100.453	-0.0413017
69600	17/08/2018--08:14:00	34.53	62	-0.7093	0.704513	0.101003
69660	17/08/2018--08:15:00	34.43	193	-0.23003	0.899526	-0.112454
69720	17/08/2018--08:16:00	34.37	40	-0.0754266	100.453	-0.212068
69780	17/08/2018--08:17:00	34.27	93	0.00187495	0.989531	-0.169376
69840	17/08/2018--08:18:00	34.25	114	-0.307331	101.953	-0.0839931
69900	17/08/2018--08:19:00	34.26	174	-0.492855	0.869524	0.0298508
69960	17/08/2018--08:20:00	34.34	0	-0.276411	0.944528	-0.240529
70020	17/08/2018--08:21:00	34.41	0	-0.168189	0.944528	-0.340142
70080	17/08/2018--08:22:00	34.46	0	-0.168189	0.929527	-0.368603
70140	17/08/2018--08:23:00	34.5	11	-0.291871	0.97453	-0.0270712
70200	17/08/2018--08:24:00	34.39	137	-0.276411	0.899526	-0.382833
70260	17/08/2018--08:25:00	34.33	0	-0.214569	0.959529	-0.240529
70320	17/08/2018--08:26:00	34.27	0	-0.384633	0.914527	-0.0555321
70380	17/08/2018--08:27:00	34.24	2	-0.539236	0.824521	0.157925
70440	17/08/2018--08:28:00	34.2	149	-0.137268	130.455	-0.539369
70500	17/08/2018--08:29:00	34.14	177	-0.183649	0.944528	-0.297451
70560	17/08/2018--08:30:00	34.13	3	-0.523776	0.854523	-0.0839931
70620	17/08/2018--08:31:00	34.12	0	-0.539236	0.854523	-0.0697626
70680	17/08/2018--08:32:00	34.11	0	-0.477395	0.884525	-0.0555321
70740	17/08/2018--08:33:00	34.1	25	-0.431014	0.824521	0.214847
70800	17/08/2018--08:34:00	34.08	62	-0.214569	0.929527	-0.340142
70860	17/08/2018--08:35:00	34.04	0	-0.199109	0.944528	-0.325911
70920	17/08/2018--08:36:00	34.02	85	-0.199109	0.989531	-0.126685
70980	17/08/2018--08:37:00	34.03	98	-0.369173	0.97453	-0.26899
71040	17/08/2018--08:38:00	34.01	38	-0.508315	0.824521	-0.26899
71100	17/08/2018--08:39:00	34	47	-0.431014	0.929527	-0.0697626
71160	17/08/2018--08:40:00	33.99	24	-0.369173	0.914527	-0.140915
71220	17/08/2018--08:41:00	33.98	0	-0.508315	0.854523	0.0725423
71280	17/08/2018--08:42:00	33.99	2	-0.415554	0.899526	-0.140915
71340	17/08/2018--08:43:00	33.97	0	-0.461935	0.884525	-0.0128407
71400	17/08/2018--08:44:00	34	0	-0.431014	0.899526	0.0440813
71460	17/08/2018--08:45:00	33.98	0	-0.431014	0.899526	0.0583118
71520	17/08/2018--08:46:00	34	216	-0.693839	0.704513	-0.0555321
71580	17/08/2018--08:47:00	34.09	0	-0.554696	0.824521	0.0583118
71640	17/08/2018--08:48:00	34.2	135	-0.72476	0.479498	-0.155146
71700	17/08/2018--08:49:00	34.25	306	-0.461935	0.779518	-0.325911
71760	17/08/2018--08:50:00	34.2	201	0.0637162	0.884525	-0.226298
71820	17/08/2018--08:51:00	34.13	183	-0.616538	0.704513	-0.354372
71880	17/08/2018--08:52:00	34.07	173	-0.291871	0.734515	-0.397064
71940	17/08/2018--08:53:00	33.98	156	-0.492855	0.80952	-0.311681
72000	17/08/2018--08:54:00	33.97	109	-0.23003	0.959529	-0.354372
72060	17/08/2018--08:55:00	33.98	260	-0.570157	139.456	-0.439755
72120	17/08/2018--08:56:00	34.24	293	-0.183649	104.954	-0.140915
72180	17/08/2018--08:57:00	34.86	621	-0.400093	0.794519	-0.439755
72240	17/08/2018--08:58:00	35.16	614	-0.307331	0.779518	-0.254759
72300	17/08/2018--08:59:00	35.25	476	0.0327956	0.824521	-0.226298
72360	17/08/2018--09:00:00	35.26	488	0.0327956	0.779518	-0.468216
72420	17/08/2018--09:01:00	35.1	341	-0.338252	0.884525	-0.354372
72480	17/08/2018--09:02:00	34.91	83	-0.168189	0.884525	-0.439755
72540	17/08/2018--09:03:00	34.71	264	-0.322792	0.899526	0.214847
72600	17/08/2018--09:04:00	34.62	118	-0.106347	0.899526	-0.468216
72660	17/08/2018--09:05:00	34.54	0	0.00187495	0.914527	-0.425525
72720	17/08/2018--09:06:00	34.47	175	-0.183649	0.97453	-0.26899
72780	17/08/2018--09:07:00	34.59	265	-0.0908869	100.453	0.129464
72840	17/08/2018--09:08:00	34.57	1	-0.0908869	0.989531	-0.155146
72900	17/08/2018--09:09:00	34.54	66	-0.0754266	0.899526	-0.453986
72960	17/08/2018--09:10:00	34.5	148	-0.570157	0.719514	-0.354372
73020	17/08/2018--09:11:00	34.44	3	0.00187495	100.453	-0.0697626
73080	17/08/2018--09:12:00	34.41	75	-0.461935	0.869524	-0.0839931
73140	17/08/2018--09:13:00	34.37	52	-0.24549	0.929527	-0.297451
73200	17/08/2018--09:14:00	34.38	170	-0.121808	0.929527	-0.425525
73260	17/08/2018--09:15:00	34.35	58	-0.75568	0.479498	0.428305
73320	17/08/2018--09:16:00	34.34	230	-0.0754266	101.953	-0.0270712
73380	17/08/2018--09:17:00	34.57	90	-0.338252	0.944528	-0.212068
73440	17/08/2018--09:18:00	34.72	121	-0.276411	0.97453	-0.226298
73500	17/08/2018--09:19:00	34.7	137	-0.0754266	0.944528	-0.340142
73560	17/08/2018--09:20:00	34.68	160	-0.631998	0.734515	-0.140915
73620	17/08/2018--09:21:00	34.64	82	-0.74022	0.449496	-0.311681
73680	17/08/2018--09:22:00	34.6	96	-0.400093	0.97453	-0.112454
73740	17/08/2018--09:23:00	34.54	29	-0.26095	0.959529	-0.254759
73800	17/08/2018--09:24:00	34.54	22	-0.631998	0.734515	-0.297451
73860	17/08/2018--09:25:00	34.53	191	-0.7093	0.599506	-0.325911
73920	17/08/2018--09:26:00	34.52	42	-0.168189	0.944528	-0.126685
73980	17/08/2018--09:27:00	34.5	66	-0.199109	0.80952	-0.368603
74040	17/08/2018--09:28:00	34.52	219	-0.168189	0.914527	-0.411294
74100	17/08/2018--09:29:00	34.52	0	-0.384633	0.929527	-0.0555321
74160	17/08/2018--09:30:00	34.51	0	0.0482559	0.989531	-0.212068
74220	17/08/2018--09:31:00	34.48	8	-0.384633	0.914527	-0.0413017
74280	17/08/2018--09:32:00	34.47	4	-0.137268	0.899526	-0.468216
74340	17/08/2018--09:33:00	34.44	1	-0.0599663	0.899526	-0.468216
74400	17/08/2018--09:34:00	34.45	0	-0.044506	0.869524	-0.525138
74460	17/08/2018--09:35:00	34.42	99	-0.199109	0.914527	-0.411294
74520	17/08/2018--09:36:00	34.56	236	-0.168189	0.914527	-0.397064
74580	17/08/2018--09:37:00	34.6	207	-0.492855	0.884525	-0.0413017
74640	17/08/2018--09:38:00	34.54	208	-0.168189	0.944528	-0.325911
74700	17/08/2018--09:39:00	34.55	103	0.0327956	0.914527	-0.439755
74760	17/08/2018--09:40:00	34.57	125	-0.307331	0.854523	0.399844
74820	17/08/2018--09:41:00	34.48	52	-0.415554	0.989531	-0.0982236
74880	17/08/2018--09:42:00	34.41	16	0.0173353	0.899526	-0.468216
74940	17/08/2018--09:43:00	34.41	16	-0.0135854	0.884525	-0.297451
75000	17/08/2018--09:44:00	34.37	237	-0.415554	0.854523	-0.340142
75060	17/08/2018--09:45:00	34.32	13	-0.307331	0.959529	-0.0839931
75120	17/08/2018--09:46:00	34.31	111	0.187399	106.454	-0.453986
75180	17/08/2018--09:47:00	34.43	227	-0.662919	0.689512	0.271769
75240	17/08/2018--09:48:00	34.45	48	-0.554696	0.374491	0.741375
75300	17/08/2018--09:49:00	34.44	144	-0.338252	0.899526	-0.325911
75360	17/08/2018--09:50:00	34.41	20	-0.461935	0.899526	-0.112454
75420	17/08/2018--09:51:00	34.39	0	-0.461935	0.884525	-0.112454
75480	17/08/2018--09:52:00	34.35	27	-0.508315	0.869524	0.172156
75540	17/08/2018--09:53:00	34.35	41	-0.384633	0.884525	0.0156203
75600	17/08/2018--09:54:00	34.36	78	-0.523776	0.854523	0.0156203
75660	17/08/2018--09:55:00	34.38	38	-0.106347	0.989531	-0.297451
75720	17/08/2018--09:56:00	34.38	31	-0.24549	0.959529	-0.0270712
75780	17/08/2018--09:57:00	34.38	50	-0.291871	0.854523	-0.354372
75840	17/08/2018--09:58:00	34.35	217	-0.044506	101.953	-0.212068
75900	17/08/2018--09:59:00	34.32	181	-0.616538	0.794519	-0.240529
75960	17/08/2018--10:00:00	34.27	105	-0.523776	0.824521	-0.240529
76020	17/08/2018--10:01:00	34.24	114	-0.291871	0.97453	-0.325911
76080	17/08/2018--10:02:00	34.23	67	-0.26095	0.97453	-0.26899
76140	17/08/2018--10:03:00	34.23	8	-0.214569	0.944528	0.00138982
76200	17/08/2018--10:04:00	34.24	109	-0.199109	100.453	-0.0697626
76260	17/08/2018--10:05:00	34.22	149	-0.786601	0.224481	0.542149
76320	17/08/2018--10:06:00	34.21	150	0.0327956	0.989531	-0.28322
76380	17/08/2018--10:07:00	34.2	168	-0.322792	0.884525	-0.311681
76440	17/08/2018--10:08:00	34.18	186	-0.72476	0.614507	0.271769
76500	17/08/2018--10:09:00	34.16	185	-0.678379	0.599506	-0.183607
76560	17/08/2018--10:10:00	34.13	360	-0.23003	0.929527	0.0298508
76620	17/08/2018--10:11:00	34.11	260	-0.0754266	0.944528	-0.254759
76680	17/08/2018--10:12:00	34.08	193	-0.894823	0.179478	0.357152
76740	17/08/2018--10:13:00	34.1	255	-0.400093	0.899526	-0.297451
76800	17/08/2018--10:14:00	34.09	13	-0.307331	0.884525	-0.0270712
76860	17/08/2018--10:15:00	34.09	101	-0.338252	0.854523	-0.325911
76920	17/08/2018--10:16:00	34.11	59	-0.431014	0.869524	0.0440813
76980	17/08/2018--10:17:00	34.13	236	-0.121808	100.453	-0.240529
77040	17/08/2018--10:18:00	34.12	126	0.125557	0.97453	-0.126685
77100	17/08/2018--10:19:00	34.12	82	-0.106347	0.869524	-0.510908
77160	17/08/2018--10:20:00	34.11	284	-0.0135854	0.989531	-0.126685
77220	17/08/2018--10:21:00	34.11	93	-0.121808	0.884525	-0.482447
77280	17/08/2018--10:22:00	34.14	1	-0.199109	0.944528	-0.325911
77340	17/08/2018--10:23:00	34.13	107	0.0637162	0.944528	-0.382833
77400	17/08/2018--10:24:00	34.14	3	-0.0599663	0.929527	-0.411294
77460	17/08/2018--10:25:00	34.12	83	-0.121808	0.959529	-0.382833
77520	17/08/2018--10:26:00	34.11	39	-0.24549	0.929527	-0.26899
77580	17/08/2018--10:27:00	34.13	151	-0.539236	0.734515	-0.26899
77640	17/08/2018--10:28:00	34.11	73	-0.137268	0.914527	-0.340142
77700	17/08/2018--10:29:00	34.1	127	-0.446474	0.854523	0.0440813
77760	17/08/2018--10:30:00	34.11	189	-0.106347	0.899526	-0.397064
77820	17/08/2018--10:31:00	34.1	62	-101.851	0.0744715	0.357152
77880	17/08/2018--10:32:00	34.13	102	-0.616538	0.749516	0.200617
77940	17/08/2018--10:33:00	34.14	120	-0.554696	0.689512	-0.468216
78000	17/08/2018--10:34:00	34.16	173	-0.492855	0.719514	-0.197837
78060	17/08/2018--10:35:00	34.2	159	-0.554696	0.80952	-0.254759
78120	17/08/2018--10:36:00	34.3	134	-0.0135854	0.914527	-0.453986
78180	17/08/2018--10:37:00	34.37	15	-0.0599663	0.914527	-0.482447
78240	17/08/2018--10:38:00	34.48	0	-0.0290457	0.944528	-0.354372
78300	17/08/2018--10:39:00	34.6	2	-0.0599663	0.959529	-0.340142
78360	17/08/2018--10:40:00	34.61	134	-0.338252	0.884525	-0.397064
78420	17/08/2018--10:41:00	34.53	191	-0.477395	0.65951	0.542149
78480	17/08/2018--10:42:00	34.49	435	-0.307331	0.884525	-0.311681
78540	17/08/2018--10:43:00	34.46	183	-0.894823	0.494499	0.101003
78600	17/08/2018--10:44:00	34.49	237	-0.415554	0.854523	0.229078
78660	17/08/2018--10:45:00	34.5	317	-0.26095	0.929527	-0.397064
78720	17/08/2018--10:46:00	34.48	187	-0.802061	0.569504	0.157925
78780	17/08/2018--10:47:00	34.45	70	-0.523776	0.824521	0.115234
78840	17/08/2018--10:48:00	34.45	52	-0.322792	0.869524	-0.169376
78900	17/08/2018--10:49:00	34.44	83	-0.121808	0.914527	-0.155146
78960	17/08/2018--10:50:00	34.38	59	-0.461935	0.899526	-0.126685
79020	17/08/2018--10:51:00	34.41	162	-0.353712	0.884525	-0.311681
79080	17/08/2018--10:52:00	34.37	166	-0.137268	157.457	-0.240529
79140	17/08/2018--10:53:00	34.38	251	-0.0599663	0.989531	-0.26899
79200	17/08/2018--10:54:00	34.41	148	-0.0599663	0.929527	-0.397064
79260	17/08/2018--10:55:00	34.41	254	-0.322792	0.899526	-0.368603
79320	17/08/2018--10:56:00	34.39	94	-0.0754266	0.989531	-0.26899
79380	17/08/2018--10:57:00	34.39	163	-0.338252	0.824521	-0.496677
79440	17/08/2018--10:58:00	34.39	153	-0.570157	0.80952	0.357152
79500	17/08/2018--10:59:00	34.4	86	-0.492855	0.854523	0.0298508
79560	17/08/2018--11:00:00	34.41	172	0.171938	0.914527	-0.28322
79620	17/08/2018--11:01:00	34.41	222	-0.431014	0.914527	-0.297451
79680	17/08/2018--11:02:00	34.4	248	-0.214569	0.944528	-0.325911
79740	17/08/2018--11:03:00	34.42	149	-0.0908869	0.944528	-0.368603
79800	17/08/2018--11:04:00	34.46	1	-0.0754266	0.959529	-0.311681
79860	17/08/2018--11:05:00	34.49	0	-0.0135854	0.944528	-0.382833
79920	17/08/2018--11:06:00	34.53	4	-0.106347	0.944528	-0.382833
79980	17/08/2018--11:07:00	34.55	0	-0.0599663	0.944528	-0.354372
80040	17/08/2018--11:08:00	34.57	1	-0.0290457	0.989531	-0.254759
80100	17/08/2018--11:09:00	34.55	0	-0.338252	0.899526	-0.28322
80160	17/08/2018--11:10:00	34.57	0	-0.492855	0.854523	0.157925
80220	17/08/2018--11:11:00	34.58	0	-0.26095	0.929527	-0.311681
80280	17/08/2018--11:12:00	34.58	188	-0.446474	0.869524	-0.28322
80340	17/08/2018--11:13:00	34.57	74	-0.384633	0.704513	-0.610521
80400	17/08/2018--11:14:00	34.54	112	-0.631998	0.734515	-0.26899
80460	17/08/2018--11:15:00	34.53	144	-0.121808	0.914527	-0.26899
80520	17/08/2018--11:16:00	34.52	273	-0.26095	0.944528	-0.226298
80580	17/08/2018--11:17:00	34.64	21	0.0482559	0.929527	-0.453986
80640	17/08/2018--11:18:00	34.8	72	-0.972125	0.524501	0.129464
80700	17/08/2018--11:19:00	34.9	205	-0.24549	0.899526	-0.439755
80760	17/08/2018--11:20:00	34.96	13	-0.121808	0.869524	-0.510908
80820	17/08/2018--11:21:00	34.98	3	-0.0754266	0.929527	-0.425525
80880	17/08/2018--11:22:00	35	3	-0.0290457	0.914527	-0.482447
80940	17/08/2018--11:23:00	35.01	186	-0.446474	113.954	-0.439755
81000	17/08/2018--11:24:00	34.93	39	-0.291871	0.959529	-0.126685
81060	17/08/2018--11:25:00	34.88	27	-0.477395	0.944528	-0.0839931
81120	17/08/2018--11:26:00	34.81	7	-0.384633	0.929527	-0.112454
81180	17/08/2018--11:27:00	34.8	3	-0.369173	0.929527	-0.0982236
81240	17/08/2018--11:28:00	34.8	1	-0.152728	0.959529	-0.311681
81300	17/08/2018--11:29:00	34.77	266	-0.0754266	100.453	0.115234
81360	17/08/2018--11:30:00	34.73	111	-0.492855	0.899526	-0.0982236
81420	17/08/2018--11:31:00	34.67	58	-0.24549	0.824521	-0.525138
81480	17/08/2018--11:32:00	34.64	122	-0.7093	0.65951	0.229078
81540	17/08/2018--11:33:00	34.58	148	-0.121808	100.453	-0.397064
81600	17/08/2018--11:34:00	34.57	180	-0.26095	0.914527	-0.140915
81660	17/08/2018--11:35:00	34.54	160	-0.894823	0.419494	0.172156
81720	17/08/2018--11:36:00	34.58	32	-0.492855	0.899526	-0.112454
81780	17/08/2018--11:37:00	34.6	27	-0.431014	0.914527	0.00138982
81840	17/08/2018--11:38:00	34.63	340	-0.848442	0.35949	0.357152
81900	17/08/2018--11:39:00	34.62	116	0.496605	0.824521	-0.382833
81960	17/08/2018--11:40:00	34.61	34	-0.26095	0.929527	-0.297451
82020	17/08/2018--11:41:00	34.61	42	-0.508315	0.824521	0.0440813
82080	17/08/2018--11:42:00	34.63	4	-0.307331	0.899526	-0.354372
82140	17/08/2018--11:43:00	34.61	7	-0.446474	0.884525	0.157925
82200	17/08/2018--11:44:00	34.6	0	-0.477395	0.884525	-0.0697626
82260	17/08/2018--11:45:00	34.62	0	-0.446474	0.899526	0.0583118
82320	17/08/2018--11:46:00	34.62	1	-0.322792	0.959529	-0.112454
82380	17/08/2018--11:47:00	34.61	34	0.187399	0.899526	-0.468216
82440	17/08/2018--11:48:00	34.6	3	0.496605	0.869524	-0.28322
82500	17/08/2018--11:49:00	34.6	167	-0.26095	0.959529	-0.0413017
82560	17/08/2018--11:50:00	34.55	47	-0.384633	0.914527	-0.183607
82620	17/08/2018--11:51:00	34.51	80	-0.199109	0.839522	-0.368603
82680	17/08/2018--11:52:00	34.47	139	0.125557	0.959529	-0.525138
82740	17/08/2018--11:53:00	34.5	38	-0.384633	0.944528	-0.0697626
82800	17/08/2018--11:54:00	34.49	0	-0.400093	0.914527	0.0867728
82860	17/08/2018--11:55:00	34.51	16	-0.276411	0.944528	-0.254759
82920	17/08/2018--11:56:00	34.54	2	-0.554696	0.80952	0.0298508
82980	17/08/2018--11:57:00	34.54	0	-0.508315	0.839522	0.0440813
83040	17/08/2018--11:58:00	34.54	0	-0.322792	0.944528	0.0298508
83100	17/08/2018--11:59:00	34.54	7	-0.446474	0.884525	0.0583118
83160	17/08/2018--12:00:00	34.55	1	-0.446474	0.899526	-0.0982236
83220	17/08/2018--12:01:00	34.57	0	-0.477395	0.839522	-0.0839931
83280	17/08/2018--12:02:00	34.57	0	-0.369173	0.914527	-0.112454
83340	17/08/2018--12:03:00	34.57	16	-0.400093	0.914527	-0.0839931
83400	17/08/2018--12:04:00	34.57	2	-0.276411	0.899526	0.172156
83460	17/08/2018--12:05:00	34.53	2	-0.384633	0.929527	-0.0697626
83520	17/08/2018--12:06:00	34.52	220	-0.106347	148.456	-0.297451
83580	17/08/2018--12:07:00	34.5	54	-0.044506	0.959529	-0.340142
83640	17/08/2018--12:08:00	34.54	147	-0.0290457	0.97453	-0.311681
83700	17/08/2018--12:09:00	34.63	248	-0.291871	101.953	-0.0697626
83760	17/08/2018--12:10:00	34.65	323	-0.570157	0.80952	-0.0413017
83820	17/08/2018--12:11:00	34.54	154	-0.291871	0.869524	-0.411294
83880	17/08/2018--12:12:00	34.49	26	-0.214569	0.869524	-0.425525
83940	17/08/2018--12:13:00	34.46	81	-0.0908869	0.884525	-0.183607
84000	17/08/2018--12:14:00	34.44	142	-0.554696	0.779518	0.229078
84060	17/08/2018--12:15:00	34.43	54	-0.353712	0.929527	-0.197837
84120	17/08/2018--12:16:00	34.39	1	-0.214569	0.929527	-0.325911
84180	17/08/2018--12:17:00	34.38	14	-0.307331	0.554503	0.755606
84240	17/08/2018--12:18:00	34.38	96	-0.554696	0.764517	-0.26899
84300	17/08/2018--12:19:00	34.34	70	-0.183649	0.914527	-0.411294
84360	17/08/2018--12:20:00	34.32	23	-0.214569	0.944528	-0.340142
84420	17/08/2018--12:21:00	34.3	61	-0.106347	0.959529	-0.340142
84480	17/08/2018--12:22:00	34.31	4	-0.832982	0.719514	0.115234
84540	17/08/2018--12:23:00	34.31	35	-0.106347	0.989531	-0.354372
84600	17/08/2018--12:24:00	34.3	29	-0.137268	100.453	-0.169376
84660	17/08/2018--12:25:00	34.29	70	-0.26095	0.869524	-0.0982236
84720	17/08/2018--12:26:00	34.29	36	-0.106347	0.929527	-0.397064
84780	17/08/2018--12:27:00	34.3	90	-0.121808	0.989531	0.00138982
84840	17/08/2018--12:28:00	34.29	12	-0.199109	103.453	-0.240529
84900	17/08/2018--12:29:00	34.29	38	0.156478	0.944528	-0.226298
84960	17/08/2018--12:30:00	34.3	20	-0.152728	0.989531	-0.183607
85020	17/08/2018--12:31:00	34.3	43	-0.168189	0.869524	-0.468216
85080	17/08/2018--12:32:00	34.3	68	-0.0908869	0.989531	-0.155146
85140	17/08/2018--12:33:00	34.33	17	-0.168189	0.929527	-0.368603
85200	17/08/2018--12:34:00	34.29	108	0.419303	0.884525	-0.368603
85260	17/08/2018--12:35:00	34.3	15	0.110097	0.749516	-0.681674
85320	17/08/2018--12:36:00	34.33	9	-0.353712	0.914527	-0.183607
85380	17/08/2018--12:37:00	34.33	127	-0.554696	0.824521	-0.112454
85440	17/08/2018--12:38:00	34.34	12	-0.307331	0.944528	-0.197837
85500	17/08/2018--12:39:00	34.29	2	-0.74022	0.104473	0.641762
85560	17/08/2018--12:40:00	34.27	148	-0.353712	0.404493	0.855219
85620	17/08/2018--12:41:00	34.24	82	-0.879363	0.149476	0.456766
85680	17/08/2018--12:42:00	34.23	129	-0.307331	0.944528	0.00138982
85740	17/08/2018--12:43:00	34.22	99	-0.786601	0.314487	0.172156
85800	17/08/2018--12:44:00	34.25	171	0.0637162	100.453	-0.197837
85860	17/08/2018--12:45:00	34.26	103	-0.0754266	0.884525	-0.453986
85920	17/08/2018--12:46:00	34.27	245	-0.152728	0.944528	-0.340142
85980	17/08/2018--12:47:00	34.27	24	0.00187495	101.953	-0.169376
86040	17/08/2018--12:48:00	34.29	1	-0.121808	0.914527	-0.439755
86100	17/08/2018--12:49:00	34.32	0	0.00187495	0.944528	-0.382833
86160	17/08/2018--12:50:00	34.32	1	-0.152728	0.914527	-0.425525
86220	17/08/2018--12:51:00	34.33	18	-0.23003	0.97453	-0.0555321
86280	17/08/2018--12:52:00	34.36	148	-0.987585	-0.180545	-0.126685
86340	17/08/2018--12:53:00	34.37	276	0.0637162	0.929527	-0.0982236
86400	17/08/2018--12:54:00	34.42	276	0.0482559	0.899526	0.456766
86460	17/08/2018--12:55:00	34.4	148	-0.152728	100.453	-0.311681
86520	17/08/2018--12:56:00	34.36	107	-0.044506	0.944528	-0.354372
86580	17/08/2018--12:57:00	34.36	135	-0.0135854	0.97453	-0.297451
86640	17/08/2018--12:58:00	34.35	150	0.0791765	0.97453	-0.197837
86700	17/08/2018--12:59:00	34.34	46	0.0327956	0.959529	-0.382833
86760	17/08/2018--13:00:00	34.3	138	-0.307331	0.899526	-0.411294
86820	17/08/2018--13:01:00	34.34	157	-0.894823	0.134475	0.371383
86880	17/08/2018--13:02:00	34.36	204	-0.26095	0.989531	-0.368603
86940	17/08/2018--13:03:00	34.3	188	0.0173353	0.794519	-0.638982
87000	17/08/2018--13:04:00	34.28	30	-0.23003	0.929527	-0.354372
87060	17/08/2018--13:05:00	34.27	114	0.481145	0.794519	-0.468216
87120	17/08/2018--13:06:00	34.34	0	0.434764	0.779518	-0.525138
87180	17/08/2018--13:07:00	34.45	2	0.295621	0.764517	-0.624752
87240	17/08/2018--13:08:00	34.54	1	0.403843	0.749516	-0.58206
87300	17/08/2018--13:09:00	34.58	27	-0.523776	0.824521	-0.0270712
87360	17/08/2018--13:10:00	34.59	42	-0.23003	0.794519	-0.368603
87420	17/08/2018--13:11:00	34.58	178	-0.338252	0.929527	-0.28322
87480	17/08/2018--13:12:00	34.56	28	-0.24549	0.97453	-0.197837
87540	17/08/2018--13:13:00	34.54	27	-0.199109	0.929527	-0.425525
87600	17/08/2018--13:14:00	34.52	30	-0.23003	0.97453	-0.240529
87660	17/08/2018--13:15:00	34.5	34	-0.0135854	100.453	-0.197837
87720	17/08/2018--13:16:00	34.5	71	-0.26095	0.914527	-0.368603
87780	17/08/2018--13:17:00	34.5	56	-0.369173	0.929527	-0.112454
87840	17/08/2018--13:18:00	34.52	0	-0.26095	0.959529	-0.197837
87900	17/08/2018--13:19:00	34.52	0	-0.291871	0.944528	-0.0697626
87960	17/08/2018--13:20:00	34.52	0	-0.26095	0.959529	-0.0982236
88020	17/08/2018--13:21:00	34.52	0	-0.338252	0.929527	-0.112454
88080	17/08/2018--13:22:00	34.54	0	-0.121808	0.989531	-0.112454
88140	17/08/2018--13:23:00	34.52	0	-0.24549	0.97453	-0.155146
88200	17/08/2018--13:24:00	34.56	2	-0.400093	0.899526	0.214847
88260	17/08/2018--13:25:00	34.58	0	-0.400093	0.914527	0.129464
88320	17/08/2018--13:26:00	34.59	0	-0.400093	0.929527	0.0440813
88380	17/08/2018--13:27:00	34.62	2	0.388383	0.914527	-0.254759
88440	17/08/2018--13:28:00	34.6	1	-0.400093	0.929527	0.00138982
88500	17/08/2018--13:29:00	34.62	1	-0.384633	0.944528	-0.0697626
88560	17/08/2018--13:30:00	34.61	0	-0.183649	0.97453	-0.254759
88620	17/08/2018--13:31:00	34.58	0	-0.415554	0.914527	-0.0555321
88680	17/08/2018--13:32:00	34.58	0	-0.168189	0.989531	-0.140915
88740	17/08/2018--13:33:00	34.59	122	0.0791765	103.453	-0.240529
88800	17/08/2018--13:34:00	34.57	28	0.0791765	0.779518	-0.653213
88860	17/08/2018--13:35:00	34.54	0	-0.0135854	0.779518	-0.638982
88920	17/08/2018--13:36:00	34.53	0	0.141018	0.854523	-0.539369
88980	17/08/2018--13:37:00	34.5	0	0.202859	0.854523	-0.553599
89040	17/08/2018--13:38:00	34.47	0	-0.276411	0.959529	-0.240529
89100	17/08/2018--13:39:00	34.45	76	-0.0754266	0.854523	-0.169376
89160	17/08/2018--13:40:00	34.43	300	-0.817522	0.164477	0.556379
89220	17/08/2018--13:41:00	34.4	120	-0.276411	0.914527	-0.411294
89280	17/08/2018--13:42:00	34.38	74	0.187399	106.454	0.30023
89340	17/08/2018--13:43:00	34.37	247	-0.137268	0.944528	-0.311681
89400	17/08/2018--13:44:00	34.34	60	-0.137268	0.989531	-0.0413017
89460	17/08/2018--13:45:00	34.34	36	-0.523776	0.824521	-0.169376
89520	17/08/2018--13:46:00	34.36	1	-0.400093	0.929527	-0.126685
89580	17/08/2018--13:47:00	34.34	0	-0.24549	0.929527	-0.28322
89640	17/08/2018--13:48:00	34.34	3	-0.214569	100.453	-0.155146
89700	17/08/2018--13:49:00	34.35	54	-0.0599663	0.959529	-0.354372
89760	17/08/2018--13:50:00	34.32	236	-0.23003	0.989531	-0.368603
89820	17/08/2018--13:51:00	34.33	75	-0.291871	0.97453	-0.112454
89880	17/08/2018--13:52:00	34.32	51	-0.0135854	101.953	-0.297451
89940	17/08/2018--13:53:00	34.34	22	-0.168189	100.453	-0.0270712
90000	17/08/2018--13:54:00	34.35	56	-0.307331	0.854523	0.399844
90060	17/08/2018--13:55:00	34.33	84	-0.74022	0.569504	-0.28322
90120	17/08/2018--13:56:00	34.32	77	-0.121808	112.454	-0.425525
90180	17/08/2018--13:57:00	34.31	152	-0.492855	0.839522	-0.112454
90240	17/08/2018--13:58:00	34.32	0	-0.384633	0.944528	0.0298508
90300	17/08/2018--13:59:00	34.33	8	-0.415554	0.914527	-0.0697626
90360	17/08/2018--14:00:00	34.34	66	-0.601077	0.779518	0.143695
90420	17/08/2018--14:01:00	34.37	103	-0.400093	0.914527	-0.197837
90480	17/08/2018--14:02:00	34.31	104	0.450224	0.0594705	-0.895131
90540	17/08/2018--14:03:00	34.27	0	0.481145	0.0594705	-0.895131
90600	17/08/2018--14:04:00	34.3	0	0.465684	0.0594705	-0.895131
90660	17/08/2018--14:05:00	34.37	0	0.542986	0.0294685	-0.85244
90720	17/08/2018--14:06:00	34.43	0	0.542986	0.0294685	-0.85244
90780	17/08/2018--14:07:00	34.49	0	0.527526	0.0294685	-0.86667
90840	17/08/2018--14:08:00	34.54	0	0.527526	0.0444695	-0.86667
90900	17/08/2018--14:09:00	34.58	0	0.527526	0.0294685	-0.86667
90960	17/08/2018--14:10:00	34.62	0	0.527526	0.0444695	-0.86667
91020	17/08/2018--14:11:00	34.66	0	0.542986	0.0294685	-0.838209
91080	17/08/2018--14:12:00	34.71	0	0.527526	0.0294685	-0.85244
91140	17/08/2018--14:13:00	34.71	0	0.527526	0.0444695	-0.86667
91200	17/08/2018--14:14:00	34.75	0	0.527526	0.0444695	-0.86667
91260	17/08/2018--14:15:00	34.8	0	0.527526	0.0444695	-0.86667
91320	17/08/2018--14:16:00	34.79	0	0.527526	0.0444695	-0.86667
91380	17/08/2018--14:17:00	34.84	9	-0.044506	0.119474	-0.994745
91440	17/08/2018--14:18:00	34.86	0	-0.0135854	0.119474	-100.898
91500	17/08/2018--14:19:00	34.89	0	-0.0135854	0.119474	-0.994745
91560	17/08/2018--14:20:00	34.95	0	0.00187495	0.119474	-100.898
91620	17/08/2018--14:21:00	34.99	0	0.00187495	0.119474	-100.898
91680	17/08/2018--14:22:00	35.01	0	0.00187495	0.119474	-0.994745
91740	17/08/2018--14:23:00	35.05	0	0.00187495	0.119474	-100.898
91800	17/08/2018--14:24:00	35.09	0	0.00187495	0.119474	-100.898
91860	17/08/2018--14:25:00	35.14	0	0.00187495	0.119474	-0.994745
91920	17/08/2018--14:26:00	35.17	0	0.00187495	0.119474	-100.898
91980	17/08/2018--14:27:00	35.21	0	0.00187495	0.119474	-100.898
92040	17/08/2018--14:28:00	35.26	0	0.00187495	0.119474	-100.898
92100	17/08/2018--14:29:00	35.28	0	0.00187495	0.119474	-100.898
92160	17/08/2018--14:30:00	35.32	0	0.00187495	0.119474	-100.898
92220	17/08/2018--14:31:00	35.36	0	0.0173353	0.119474	-100.898
92280	17/08/2018--14:32:00	35.38	0	0.0173353	0.104473	-100.898
92340	17/08/2018--14:33:00	35.43	0	0.0173353	0.119474	-100.898
92400	17/08/2018--14:34:00	35.45	0	0.0173353	0.119474	-100.898
92460	17/08/2018--14:35:00	35.48	0	0.0173353	0.119474	-100.898
92520	17/08/2018--14:36:00	35.52	0	0.0173353	0.119474	-100.898
92580	17/08/2018--14:37:00	35.54	0	0.00187495	0.119474	-100.898
92640	17/08/2018--14:38:00	35.57	0	0.0173353	0.134475	-0.994745
92700	17/08/2018--14:39:00	35.61	0	0.0173353	0.119474	-0.994745
92760	17/08/2018--14:40:00	35.63	0	0.0173353	0.119474	-100.898
92820	17/08/2018--14:41:00	35.65	0	0.0173353	0.119474	-0.994745
92880	17/08/2018--14:42:00	35.67	0	0.0173353	0.134475	-0.994745
92940	17/08/2018--14:43:00	35.71	0	0.0173353	0.119474	-100.898
93000	17/08/2018--14:44:00	35.72	0	0.0173353	0.119474	-0.994745
93060	17/08/2018--14:45:00	35.73	0	0.0173353	0.119474	-100.898
93120	17/08/2018--14:46:00	35.76	0	-0.044506	0.119474	-100.898
93180	17/08/2018--14:47:00	35.82	18	-0.415554	-0.0155344	-0.923592
93240	17/08/2018--14:48:00	35.84	0	-0.276411	-0.000533435	-0.980514
93300	17/08/2018--14:49:00	35.85	0	-0.276411	-0.0155344	-0.980514
93360	17/08/2018--14:50:00	35.85	0	-0.291871	-0.0155344	-0.980514
93420	17/08/2018--14:51:00	35.89	0	-0.276411	-0.0305354	-0.980514
93480	17/08/2018--14:52:00	35.9	0	-0.291871	-0.0305354	-0.966284
93540	17/08/2018--14:53:00	35.91	0	-0.291871	-0.0305354	-0.966284
93600	17/08/2018--14:54:00	35.93	0	-0.291871	-0.0305354	-0.980514
93660	17/08/2018--14:55:00	35.94	0	0.0482559	-0.000533435	-100.898
93720	17/08/2018--14:56:00	35.97	0	0.0637162	-0.000533435	-100.898
93780	17/08/2018--14:57:00	35.95	0	0.0637162	-0.000533435	-100.898
93840	17/08/2018--14:58:00	35.99	0	0.0791765	-0.000533435	-100.898
93900	17/08/2018--14:59:00	36	0	0.0791765	-0.000533435	-100.898
93960	17/08/2018--15:00:00	36	0	0.0791765	-0.000533435	-100.898
94020	17/08/2018--15:01:00	36.02	0	0.0791765	-0.000533435	-100.898
94080	17/08/2018--15:02:00	36.04	0	0.0791765	-0.000533435	-100.898
94140	17/08/2018--15:03:00	36.04	0	0.0791765	-0.000533435	-100.898
94200	17/08/2018--15:04:00	36.07	0	0.0791765	-0.0155344	-0.994745
94260	17/08/2018--15:05:00	36.08	0	-0.121808	0.0144675	-0.994745
94320	17/08/2018--15:06:00	36.08	0	-0.121808	0.0144675	-100.898
94380	17/08/2018--15:07:00	36.07	0	-0.137268	0.0144675	-0.994745
94440	17/08/2018--15:08:00	36.1	0	-0.137268	0.0144675	-0.994745
94500	17/08/2018--15:09:00	36.11	0	-0.137268	0.0144675	-100.898
94560	17/08/2018--15:10:00	36.15	0	-0.137268	0.0144675	-0.994745
94620	17/08/2018--15:11:00	36.14	0	-0.137268	-0.000533435	-0.994745
94680	17/08/2018--15:12:00	36.15	0	-0.137268	0.0144675	-100.898
94740	17/08/2018--15:13:00	36.16	0	-0.137268	0.0144675	-100.898
94800	17/08/2018--15:14:00	36.15	0	-0.137268	0.0144675	-100.898
94860	17/08/2018--15:15:00	36.2	0	-0.137268	0.0144675	-0.994745
94920	17/08/2018--15:16:00	36.19	0	-0.137268	0.0144675	-0.994745
94980	17/08/2018--15:17:00	36.19	0	-0.137268	-0.000533435	-0.994745
95040	17/08/2018--15:18:00	36.21	0	-0.152728	0.0144675	-0.994745
95100	17/08/2018--15:19:00	36.22	0	-0.137268	-0.000533435	-100.898
95160	17/08/2018--15:20:00	36.23	0	-0.137268	0.0144675	-0.994745
95220	17/08/2018--15:21:00	36.25	0	-0.137268	0.0144675	-0.994745
95280	17/08/2018--15:22:00	36.25	0	-0.137268	0.0144675	-0.994745
95340	17/08/2018--15:23:00	36.26	0	-0.137268	0.0144675	-100.898
95400	17/08/2018--15:24:00	36.27	0	-0.137268	0.0144675	-0.994745
95460	17/08/2018--15:25:00	36.27	0	-0.137268	0.0144675	-100.898
95520	17/08/2018--15:26:00	36.29	0	-0.137268	0.0144675	-100.898
95580	17/08/2018--15:27:00	36.3	0	-0.137268	0.0144675	-100.898
95640	17/08/2018--15:28:00	36.3	0	0.326542	-0.000533435	-0.966284
95700	17/08/2018--15:29:00	36.31	0	0.311081	0.0444695	-0.966284
95760	17/08/2018--15:30:00	36.32	0	0.280161	0.0444695	-0.966284
95820	17/08/2018--15:31:00	36.37	0	0.280161	0.0594705	-0.966284
95880	17/08/2018--15:32:00	36.35	20	-0.400093	0.914527	0.0725423
95940	17/08/2018--15:33:00	36.22	0	-0.137268	100.453	0.0440813
96000	17/08/2018--15:34:00	36.09	0	-0.152728	0.989531	-0.0128407
96060	17/08/2018--15:35:00	35.93	10	-0.678379	0.704513	0.157925
96120	17/08/2018--15:36:00	35.84	146	-0.415554	0.914527	-0.0555321
96180	17/08/2018--15:37:00	35.76	1	-0.400093	0.914527	0.101003
96240	17/08/2018--15:38:00	35.73	0	-0.431014	0.914527	0.0440813
96300	17/08/2018--15:39:00	35.7	28	-0.0599663	0.989531	-0.212068
96360	17/08/2018--15:40:00	35.66	107	-0.137268	0.914527	-0.411294
96420	17/08/2018--15:41:00	35.6	50	0.0946368	0.944528	-0.297451
96480	17/08/2018--15:42:00	35.58	166	-0.168189	0.989531	-0.155146
96540	17/08/2018--15:43:00	35.55	49	-0.106347	0.944528	-0.354372
96600	17/08/2018--15:44:00	35.55	12	-0.183649	0.989531	-0.0555321
96660	17/08/2018--15:45:00	35.57	2	-0.0754266	100.453	-0.197837
96720	17/08/2018--15:46:00	35.59	0	-0.307331	0.944528	-0.112454
96780	17/08/2018--15:47:00	35.58	0	-0.338252	0.959529	-0.0697626
96840	17/08/2018--15:48:00	35.59	12	-0.168189	0.884525	-0.425525
96900	17/08/2018--15:49:00	35.54	23	-0.431014	0.899526	-0.155146
96960	17/08/2018--15:50:00	35.48	25	-0.817522	0.104473	0.314461
97020	17/08/2018--15:51:00	35.46	118	-0.307331	0.824521	-0.140915
97080	17/08/2018--15:52:00	35.39	250	-0.461935	0.944528	-0.0839931
97140	17/08/2018--15:53:00	35.39	52	-0.477395	0.854523	0.143695
97200	17/08/2018--15:54:00	35.4	71	-0.044506	0.899526	-0.468216
97260	17/08/2018--15:55:00	35.39	128	-0.044506	0.97453	-0.0270712
97320	17/08/2018--15:56:00	35.35	148	-0.338252	0.899526	-0.325911
97380	17/08/2018--15:57:00	35.34	105	-0.199109	103.453	-0.28322
97440	17/08/2018--15:58:00	35.32	56	0.00187495	173.958	-0.26899
97500	17/08/2018--15:59:00	35.28	184	-0.400093	0.944528	0.0867728
97560	17/08/2018--16:00:00	35.24	195	-0.570157	0.794519	0.0867728
97620	17/08/2018--16:01:00	35.25	163	-0.477395	0.869524	-0.140915
97680	17/08/2018--16:02:00	35.25	167	0.651208	187.459	-0.909362
97740	17/08/2018--16:03:00	35.26	485	-0.446474	0.854523	-0.140915
97800	17/08/2018--16:04:00	35.26	78	-0.601077	0.794519	0.0298508
97860	17/08/2018--16:05:00	35.3	503	-0.554696	140.956	0.0156203
97920	17/08/2018--16:06:00	35.33	247	0.125557	0.869524	-0.340142
97980	17/08/2018--16:07:00	35.3	145	-0.879363	0.389492	0.143695
98040	17/08/2018--16:08:00	35.29	157	-0.461935	0.854523	0.115234
98100	17/08/2018--16:09:00	35.29	44	-0.24549	100.453	-0.226298
98160	17/08/2018--16:10:00	35.27	0	-0.137268	100.453	-0.197837
98220	17/08/2018--16:11:00	35.29	12	-0.23003	0.97453	-0.183607
98280	17/08/2018--16:12:00	35.3	58	-0.168189	0.97453	-0.183607
98340	17/08/2018--16:13:00	35.29	404	0.0791765	157.457	-0.0839931
98400	17/08/2018--16:14:00	35.23	118	-0.24549	0.97453	-0.140915
98460	17/08/2018--16:15:00	35.21	188	-0.477395	0.869524	-0.0555321
98520	17/08/2018--16:16:00	35.23	29	-0.384633	0.914527	-0.0413017
98580	17/08/2018--16:17:00	35.29	105	-0.044506	0.944528	-0.0413017
98640	17/08/2018--16:18:00	35.26	170	-0.152728	0.989531	-0.0697626
98700	17/08/2018--16:19:00	35.24	133	0.110097	100.453	-0.212068
98760	17/08/2018--16:20:00	35.24	253	0.141018	107.954	-0.297451
98820	17/08/2018--16:21:00	35.2	183	-0.23003	101.953	-0.254759
98880	17/08/2018--16:22:00	35.2	57	-0.400093	0.899526	-0.26899
98940	17/08/2018--16:23:00	35.21	27	-0.678379	0.704513	-0.155146
99000	17/08/2018--16:24:00	35.21	140	-0.307331	0.929527	-0.197837
99060	17/08/2018--16:25:00	35.22	52	-0.291871	0.959529	-0.0982236
99120	17/08/2018--16:26:00	35.19	49	0.00187495	0.989531	-0.169376
99180	17/08/2018--16:27:00	35.2	231	-0.972125	0.314487	0.186386
99240	17/08/2018--16:28:00	35.21	199	-0.384633	0.959529	-0.112454
99300	17/08/2018--16:29:00	35.22	206	-0.152728	100.453	-0.197837
99360	17/08/2018--16:30:00	35.15	0	-0.0599663	0.929527	-0.411294
99420	17/08/2018--16:31:00	35.06	0	-0.121808	0.899526	-0.397064
99480	17/08/2018--16:32:00	35.04	24	-0.369173	0.884525	-0.212068
99540	17/08/2018--16:33:00	35.02	9	-0.400093	0.929527	-0.0839931
99600	17/08/2018--16:34:00	35.01	13	-0.369173	0.929527	-0.126685
99660	17/08/2018--16:35:00	34.97	20	-0.307331	0.944528	-0.140915
99720	17/08/2018--16:36:00	34.96	0	-0.369173	0.914527	-0.197837
99780	17/08/2018--16:37:00	34.94	6	-0.199109	0.944528	-0.126685
99840	17/08/2018--16:38:00	34.94	207	-0.307331	103.453	-0.368603
99900	17/08/2018--16:39:00	34.93	106	-0.26095	0.97453	0.0156203
99960	17/08/2018--16:40:00	34.92	5	-0.415554	0.899526	-0.0697626
100020	17/08/2018--16:41:00	34.91	1	-0.384633	0.914527	-0.0697626
100080	17/08/2018--16:42:00	34.9	0	-0.461935	0.899526	-0.0413017
100140	17/08/2018--16:43:00	34.9	0	-0.415554	0.914527	-0.0270712
100200	17/08/2018--16:44:00	34.9	1	-0.26095	0.989531	0.00138982
100260	17/08/2018--16:45:00	34.9	0	-0.0290457	100.453	-0.0270712
100320	17/08/2018--16:46:00	34.86	9	-0.26095	0.959529	-0.0839931
100380	17/08/2018--16:47:00	34.85	1	-0.353712	0.944528	0.00138982
100440	17/08/2018--16:48:00	34.85	0	-0.400093	0.929527	-0.0555321
100500	17/08/2018--16:49:00	34.83	1	-0.338252	0.944528	-0.126685
100560	17/08/2018--16:50:00	34.81	20	-0.400093	0.839522	-0.0413017
100620	17/08/2018--16:51:00	34.8	9	-0.322792	0.914527	-0.226298
100680	17/08/2018--16:52:00	34.77	6	-0.369173	0.944528	-0.126685
100740	17/08/2018--16:53:00	34.75	0	-0.400093	0.914527	-0.155146
100800	17/08/2018--16:54:00	34.75	166	-0.291871	0.97453	-0.226298
100860	17/08/2018--16:55:00	34.74	107	-0.431014	0.869524	-0.28322
100920	17/08/2018--16:56:00	34.78	140	-0.121808	0.989531	-0.169376
100980	17/08/2018--16:57:00	34.76	23	-0.384633	0.929527	-0.0128407
101040	17/08/2018--16:58:00	34.72	0	-0.492855	0.869524	0.0583118
101100	17/08/2018--16:59:00	34.7	0	-0.214569	0.97453	-0.0413017
101160	17/08/2018--17:00:00	34.68	0	-0.415554	0.914527	0.0156203
101220	17/08/2018--17:01:00	34.67	0	-0.415554	0.899526	0.143695
101280	17/08/2018--17:02:00	34.65	0	-0.338252	0.944528	-0.0413017
101340	17/08/2018--17:03:00	34.65	0	-0.353712	0.959529	0.0583118
101400	17/08/2018--17:04:00	34.66	0	-0.400093	0.929527	-0.0270712
101460	17/08/2018--17:05:00	34.65	148	-0.0908869	0.944528	-0.382833
101520	17/08/2018--17:06:00	34.66	131	-0.152728	0.914527	-0.425525
101580	17/08/2018--17:07:00	34.67	143	-0.199109	0.944528	-0.254759
101640	17/08/2018--17:08:00	34.71	27	-0.044506	0.929527	-0.411294
101700	17/08/2018--17:09:00	34.74	190	-0.0135854	0.959529	-0.382833
101760	17/08/2018--17:10:00	34.71	77	-0.662919	0.269484	0.0298508
101820	17/08/2018--17:11:00	34.68	244	-0.137268	104.954	-0.112454
101880	17/08/2018--17:12:00	34.7	170	-0.400093	0.914527	0.0156203
101940	17/08/2018--17:13:00	34.7	114	-0.23003	0.959529	-0.197837
102000	17/08/2018--17:14:00	34.7	83	-0.137268	107.954	-0.368603
102060	17/08/2018--17:15:00	34.75	68	-0.291871	0.959529	-0.0555321
102120	17/08/2018--17:16:00	34.75	13	-0.307331	0.944528	-0.0270712
102180	17/08/2018--17:17:00	34.75	136	-0.0908869	137.956	-0.667443
102240	17/08/2018--17:18:00	34.71	192	-0.75568	0.689512	0.0298508
102300	17/08/2018--17:19:00	34.68	248	-0.647458	0.734515	0.200617
102360	17/08/2018--17:20:00	34.66	58	0.00187495	0.959529	-0.240529
102420	17/08/2018--17:21:00	34.66	210	-0.508315	0.764517	0.0867728
102480	17/08/2018--17:22:00	34.64	82	-0.431014	0.914527	-0.0697626
102540	17/08/2018--17:23:00	34.65	107	-0.832982	0.5095	-0.0413017
102600	17/08/2018--17:24:00	34.62	41	-0.678379	0.674511	-0.0697626
102660	17/08/2018--17:25:00	34.65	130	-0.817522	-0.25555	0.456766
102720	17/08/2018--17:26:00	34.67	100	-0.044506	0.944528	-0.368603
102780	17/08/2018--17:27:00	34.69	95	-0.353712	0.80952	-0.183607
102840	17/08/2018--17:28:00	34.64	321	0.110097	122.955	-0.183607
102900	17/08/2018--17:29:00	34.61	224	-0.168189	0.959529	-0.354372
102960	17/08/2018--17:30:00	34.58	11	-0.199109	0.869524	-0.439755
103020	17/08/2018--17:31:00	34.55	107	-0.199109	0.929527	-0.382833
103080	17/08/2018--17:32:00	34.53	83	-0.199109	0.97453	-0.197837
103140	17/08/2018--17:33:00	34.51	165	-0.0599663	0.944528	0.0867728
103200	17/08/2018--17:34:00	34.5	158	-0.678379	0.719514	0.172156
103260	17/08/2018--17:35:00	34.5	93	-0.786601	0.569504	0.456766
103320	17/08/2018--17:36:00	34.49	51	-0.400093	0.914527	0.115234
103380	17/08/2018--17:37:00	34.47	78	-0.23003	0.959529	0.314461
103440	17/08/2018--17:38:00	34.36	85	-0.431014	0.824521	0.371383
103500	17/08/2018--17:39:00	34.3	105	-0.307331	0.929527	0.357152
103560	17/08/2018--17:40:00	34.17	21	-0.214569	0.989531	-0.26899
103620	17/08/2018--17:41:00	34.07	75	-0.477395	0.854523	0.129464
103680	17/08/2018--17:42:00	34.23	53	-0.0754266	106.454	0.0298508
103740	17/08/2018--17:43:00	34.32	18	-0.24549	0.959529	0.0583118
103800	17/08/2018--17:44:00	34.4	12	-0.26095	0.944528	-0.197837
103860	17/08/2018--17:45:00	34.24	94	-0.616538	0.65951	0.101003
103920	17/08/2018--17:46:00	34.17	82	-0.771141	0.479498	0.214847
103980	17/08/2018--17:47:00	34.13	135	0.0327956	101.953	-0.226298
104040	17/08/2018--17:48:00	34	86	-0.461935	0.434495	0.741375
104100	17/08/2018--17:49:00	33.93	123	0.0637162	0.97453	0.0867728
104160	17/08/2018--17:50:00	33.89	271	-108.035	-0.120541	-0.112454
104220	17/08/2018--17:51:00	33.8	345	-0.26095	109.454	-0.140915
104280	17/08/2018--17:52:00	33.7	132	-0.0908869	131.955	-0.112454
104340	17/08/2018--17:53:00	33.66	363	-0.276411	0.914527	-0.197837
104400	17/08/2018--17:54:00	33.57	127	0.0482559	0.989531	-0.254759
104460	17/08/2018--17:55:00	33.55	151	0.0946368	0.989531	-0.0697626
104520	17/08/2018--17:56:00	33.58	248	-0.0290457	0.869524	-0.240529
104580	17/08/2018--17:57:00	33.55	471	-0.307331	0.824521	0.229078
104640	17/08/2018--17:58:00	33.49	286	-0.106347	0.869524	-0.0270712
104700	17/08/2018--17:59:00	33.52	562	0.0327956	100.453	0.115234
104760	17/08/2018--18:00:00	33.6	132	-0.276411	0.944528	-0.311681
104820	17/08/2018--18:01:00	33.57	301	-0.276411	0.989531	-0.0982236
104880	17/08/2018--18:02:00	33.58	191	-0.044506	0.989531	-0.140915
104940	17/08/2018--18:03:00	33.64	13	-0.26095	0.914527	0.328691
105000	17/08/2018--18:04:00	33.68	139	-0.168189	0.959529	-0.240529
105060	17/08/2018--18:05:00	33.66	55	-0.214569	0.989531	0.0725423
105120	17/08/2018--18:06:00	33.71	78	-0.152728	0.989531	-0.169376
105180	17/08/2018--18:07:00	33.7	78	-0.369173	0.839522	0.385613
105240	17/08/2018--18:08:00	33.7	140	-0.183649	100.453	-0.0982236
105300	17/08/2018--18:09:00	33.7	176	-0.0754266	0.97453	-0.297451
105360	17/08/2018--18:10:00	33.7	12	-0.121808	0.959529	-0.311681
105420	17/08/2018--18:11:00	33.73	0	-0.0754266	0.959529	-0.311681
105480	17/08/2018--18:12:00	33.82	1	-0.0599663	0.959529	-0.311681
105540	17/08/2018--18:13:00	33.9	0	-0.121808	0.944528	-0.368603
105600	17/08/2018--18:14:00	33.95	6	-0.0908869	0.944528	-0.340142
105660	17/08/2018--18:15:00	34	0	-0.121808	0.944528	-0.354372
105720	17/08/2018--18:16:00	34.04	0	-0.152728	0.944528	-0.368603
105780	17/08/2018--18:17:00	34.11	0	-0.168189	0.944528	-0.354372
105840	17/08/2018--18:18:00	34.17	1	0.0327956	0.959529	-0.354372
105900	17/08/2018--18:19:00	34.23	0	0.0791765	0.959529	-0.354372
105960	17/08/2018--18:20:00	34.21	0	-0.0599663	0.959529	-0.340142
106020	17/08/2018--18:21:00	34.24	0	-0.0754266	0.944528	-0.354372
106080	17/08/2018--18:22:00	34.26	0	-0.0754266	0.959529	-0.325911
106140	17/08/2018--18:23:00	34.24	201	-0.353712	0.914527	-0.212068
106200	17/08/2018--18:24:00	34.13	64	-0.214569	119.955	-0.311681
106260	17/08/2018--18:25:00	34.04	93	-0.214569	0.97453	-0.169376
106320	17/08/2018--18:26:00	33.97	185	-0.369173	0.899526	-0.26899
106380	17/08/2018--18:27:00	33.9	111	-0.152728	0.944528	0.243308
106440	17/08/2018--18:28:00	33.78	0	0.00187495	0.989531	-0.240529
106500	17/08/2018--18:29:00	33.73	0	-0.539236	0.779518	0.30023
106560	17/08/2018--18:30:00	33.71	0	-0.523776	0.779518	0.328691
106620	17/08/2018--18:31:00	33.67	0	-0.322792	0.914527	0.30023
106680	17/08/2018--18:32:00	33.64	0	-0.338252	0.914527	0.200617
106740	17/08/2018--18:33:00	33.61	1	-0.461935	0.80952	0.342922
106800	17/08/2018--18:34:00	33.64	89	-0.26095	0.97453	-0.0982236
106860	17/08/2018--18:35:00	33.72	146	-0.616538	0.599506	0.456766
106920	17/08/2018--18:36:00	33.7	85	-0.353712	0.929527	0.0725423
106980	17/08/2018--18:37:00	33.66	75	-0.585617	0.734515	0.357152
107040	17/08/2018--18:38:00	33.59	13	-0.291871	0.959529	0.0583118
107100	17/08/2018--18:39:00	33.53	0	-0.585617	0.749516	0.271769
107160	17/08/2018--18:40:00	33.52	0	-0.662919	0.719514	0.200617
107220	17/08/2018--18:41:00	33.52	5	-0.523776	0.80952	0.257539
107280	17/08/2018--18:42:00	33.48	394	0.00187495	0.989531	-0.254759
107340	17/08/2018--18:43:00	33.45	151	-0.369173	0.749516	0.200617
107400	17/08/2018--18:44:00	33.43	355	0.0482559	0.959529	0.0725423
107460	17/08/2018--18:45:00	33.46	99	-0.0599663	0.989531	-0.297451
107520	17/08/2018--18:46:00	33.41	37	0.0637162	0.914527	-0.453986
107580	17/08/2018--18:47:00	33.43	7	0.141018	0.914527	-0.453986
107640	17/08/2018--18:48:00	33.52	5	0.141018	0.899526	-0.453986
107700	17/08/2018--18:49:00	33.68	0	0.0946368	0.899526	-0.482447
107760	17/08/2018--18:50:00	33.8	0	0.110097	0.869524	-0.525138
107820	17/08/2018--18:51:00	33.9	12	0.0637162	0.854523	-0.539369
107880	17/08/2018--18:52:00	34.01	151	-0.23003	0.80952	-0.26899
107940	17/08/2018--18:53:00	33.88	230	-0.415554	0.80952	0.371383
108000	17/08/2018--18:54:00	33.8	246	-0.322792	0.854523	-0.155146
108060	17/08/2018--18:55:00	33.76	5	0.00187495	100.453	0.0440813
108120	17/08/2018--18:56:00	33.77	66	-0.369173	0.914527	0.0298508
108180	17/08/2018--18:57:00	33.75	1	-0.415554	0.914527	0.0725423
108240	17/08/2018--18:58:00	33.74	1	0.0637162	101.953	0.0440813
108300	17/08/2018--18:59:00	33.72	0	-0.307331	0.914527	0.0867728
108360	17/08/2018--19:00:00	33.72	0	-0.400093	0.899526	0.0440813
108420	17/08/2018--19:01:00	33.71	1	-0.492855	0.734515	0.200617
108480	17/08/2018--19:02:00	33.72	0	-0.23003	0.97453	0.0156203
108540	17/08/2018--19:03:00	33.71	41	-0.616538	0.734515	0.214847
108600	17/08/2018--19:04:00	33.7	0	-0.446474	0.884525	0.200617
108660	17/08/2018--19:05:00	33.68	2	-0.291871	0.929527	0.229078
108720	17/08/2018--19:06:00	33.68	0	-0.369173	0.914527	0.129464
108780	17/08/2018--19:07:00	33.69	3	-0.384633	0.914527	0.143695
108840	17/08/2018--19:08:00	33.67	0	-0.369173	0.914527	0.101003
108900	17/08/2018--19:09:00	33.65	3	-0.415554	0.899526	0.115234
108960	17/08/2018--19:10:00	33.62	73	0.0173353	100.453	0.101003
109020	17/08/2018--19:11:00	33.59	0	-0.0908869	101.953	0.0725423
109080	17/08/2018--19:12:00	33.58	0	-0.523776	0.884525	0.214847
109140	17/08/2018--19:13:00	33.56	1	-0.369173	0.884525	0.257539
109200	17/08/2018--19:14:00	33.56	1	-0.369173	0.914527	0.129464
109260	17/08/2018--19:15:00	33.57	255	-0.400093	0.884525	0.157925
109320	17/08/2018--19:16:00	33.56	1	-0.570157	0.794519	0.186386
109380	17/08/2018--19:17:00	33.57	0	-0.523776	0.824521	0.172156
109440	17/08/2018--19:18:00	33.57	0	-0.384633	0.899526	0.115234
109500	17/08/2018--19:19:00	33.55	0	-0.492855	0.869524	0.0725423
109560	17/08/2018--19:20:00	33.51	0	-0.369173	0.944528	0.0440813
109620	17/08/2018--19:21:00	33.45	0	-0.477395	0.884525	0.101003
109680	17/08/2018--19:22:00	33.44	2	-0.307331	0.899526	0.0583118
109740	17/08/2018--19:23:00	33.43	0	-0.431014	0.884525	0.157925
109800	17/08/2018--19:24:00	33.39	0	-0.508315	0.839522	0.186386
109860	17/08/2018--19:25:00	33.35	0	-0.400093	0.914527	0.115234
109920	17/08/2018--19:26:00	33.35	0	-0.461935	0.869524	0.172156
109980	17/08/2018--19:27:00	33.32	237	-0.601077	145.456	0.0867728
110040	17/08/2018--19:28:00	33.34	133	0.0482559	0.97453	-0.155146
110100	17/08/2018--19:29:00	33.32	347	-0.601077	0.80952	0.0867728
110160	17/08/2018--19:30:00	33.3	143	0.0482559	0.929527	-0.212068
110220	17/08/2018--19:31:00	33.27	41	-0.431014	0.914527	0.101003
110280	17/08/2018--19:32:00	33.25	138	-0.199109	0.749516	-0.28322
110340	17/08/2018--19:33:00	33.21	233	-0.183649	113.954	-0.26899
110400	17/08/2018--19:34:00	33.23	83	-0.400093	0.914527	0.157925
110460	17/08/2018--19:35:00	33.21	0	-0.384633	0.884525	0.257539
110520	17/08/2018--19:36:00	33.21	0	-0.431014	0.869524	0.186386
110580	17/08/2018--19:37:00	33.2	2	-0.431014	0.899526	0.101003
110640	17/08/2018--19:38:00	33.18	3	-0.291871	0.959529	-0.0270712
110700	17/08/2018--19:39:00	33.15	2	-0.492855	0.839522	0.214847
110760	17/08/2018--19:40:00	33.15	0	-0.307331	0.959529	0.0156203
110820	17/08/2018--19:41:00	33.13	0	-0.446474	0.884525	0.172156
110880	17/08/2018--19:42:00	33.11	0	-0.322792	0.929527	0.186386
110940	17/08/2018--19:43:00	33.09	136	-0.044506	0.899526	-0.212068
111000	17/08/2018--19:44:00	33.12	103	-0.121808	0.97453	-0.26899
111060	17/08/2018--19:45:00	33.22	30	-0.601077	0.794519	0.172156
111120	17/08/2018--19:46:00	33.33	177	-0.492855	0.794519	0.0725423
111180	17/08/2018--19:47:00	33.35	310	-0.508315	0.989531	-0.0697626
111240	17/08/2018--19:48:00	33.19	451	0.156478	0.989531	-0.155146
111300	17/08/2018--19:49:00	33.1	555	-0.0754266	100.453	-0.254759
111360	17/08/2018--19:50:00	32.93	134	-0.137268	0.959529	-0.28322
111420	17/08/2018--19:51:00	32.86	266	-0.461935	0.884525	-0.155146
111480	17/08/2018--19:52:00	32.89	249	-0.338252	0.959529	-0.0697626
111540	17/08/2018--19:53:00	32.94	5	-0.322792	0.959529	-0.0555321
111600	17/08/2018--19:54:00	33.04	3	-0.307331	0.959529	0.0725423
111660	17/08/2018--19:55:00	33.07	4	-0.26095	0.959529	0.0156203
111720	17/08/2018--19:56:00	33.08	27	-0.121808	0.959529	-0.28322
111780	17/08/2018--19:57:00	33.13	20	-0.307331	0.929527	0.157925
111840	17/08/2018--19:58:00	33.15	38	0.0637162	0.989531	-0.0555321
111900	17/08/2018--19:59:00	33.18	2	-0.291871	0.944528	-0.197837
111960	17/08/2018--20:00:00	33.21	93	-0.307331	0.899526	-0.340142
112020	17/08/2018--20:01:00	33.2	79	-0.508315	0.854523	0.115234
112080	17/08/2018--20:02:00	33.17	143	-0.214569	0.97453	-0.140915
112140	17/08/2018--20:03:00	33.17	75	-0.168189	0.989531	-0.226298
112200	17/08/2018--20:04:00	33.18	43	-0.771141	0.479498	0.385613
112260	17/08/2018--20:05:00	33.2	154	-0.431014	0.914527	-0.0128407
112320	17/08/2018--20:06:00	33.26	52	-0.24549	0.97453	-0.0128407
112380	17/08/2018--20:07:00	33.32	47	-0.152728	0.989531	-0.0982236
112440	17/08/2018--20:08:00	33.35	64	0.0327956	101.953	-0.112454
112500	17/08/2018--20:09:00	33.57	108	0.00187495	0.869524	-0.0839931
112560	17/08/2018--20:10:00	33.52	33	-0.0290457	100.453	-0.0839931
112620	17/08/2018--20:11:00	33.4	78	0.0482559	0.989531	-0.28322
112680	17/08/2018--20:12:00	33.37	63	-0.26095	0.914527	-0.340142
112740	17/08/2018--20:13:00	33.34	172	-0.276411	0.929527	-0.212068
112800	17/08/2018--20:14:00	33.25	347	-0.183649	0.97453	-0.112454
112860	17/08/2018--20:15:00	33.21	136	-0.338252	0.929527	-0.354372
112920	17/08/2018--20:16:00	33.09	345	-0.214569	100.453	-0.169376
112980	17/08/2018--20:17:00	33.06	9	-0.24549	0.959529	-0.368603
113040	17/08/2018--20:18:00	33.1	37	-0.152728	0.97453	-0.28322
113100	17/08/2018--20:19:00	33.14	88	-0.601077	0.719514	0.172156
113160	17/08/2018--20:20:00	33.19	73	-0.106347	0.97453	-0.382833
113220	17/08/2018--20:21:00	33.36	210	-0.848442	0.644509	0.186386
113280	17/08/2018--20:22:00	33.28	211	-0.338252	0.854523	0.0298508
113340	17/08/2018--20:23:00	33.2	302	-0.183649	0.944528	-0.325911
113400	17/08/2018--20:24:00	33.21	40	-0.106347	0.959529	-0.254759
113460	17/08/2018--20:25:00	33.21	62	-0.168189	106.454	-0.0982236
113520	17/08/2018--20:26:00	33.24	44	-0.384633	0.929527	-0.28322
113580	17/08/2018--20:27:00	33.2	145	-0.106347	100.453	-0.140915
113640	17/08/2018--20:28:00	33.18	54	-0.214569	0.944528	-0.26899
113700	17/08/2018--20:29:00	33.24	39	0.0173353	119.955	-0.0413017
113760	17/08/2018--20:30:00	33.24	115	-0.23003	0.944528	-0.112454
113820	17/08/2018--20:31:00	33.24	124	-0.338252	0.959529	0.0725423
113880	17/08/2018--20:32:00	33.34	65	-0.183649	0.944528	-0.28322
113940	17/08/2018--20:33:00	33.5	108	-0.384633	0.869524	-0.28322
114000	17/08/2018--20:34:00	33.52	65	-0.353712	0.944528	-0.0128407
114060	17/08/2018--20:35:00	33.52	14	-0.0290457	0.97453	-0.297451
114120	17/08/2018--20:36:00	33.52	22	-0.276411	0.944528	0.0725423
114180	17/08/2018--20:37:00	33.48	38	-0.307331	0.944528	0.101003
114240	17/08/2018--20:38:00	33.47	3	-0.446474	0.854523	0.271769
114300	17/08/2018--20:39:00	33.45	0	-0.477395	0.839522	0.257539
114360	17/08/2018--20:40:00	33.44	0	-0.276411	0.959529	0.0725423
114420	17/08/2018--20:41:00	33.45	169	-0.26095	0.944528	-0.0555321
114480	17/08/2018--20:42:00	33.43	0	-0.23003	0.97453	-0.0555321
114540	17/08/2018--20:43:00	33.42	0	-0.044506	101.953	-0.126685
114600	17/08/2018--20:44:00	33.42	0	-0.446474	0.884525	0.143695
114660	17/08/2018--20:45:00	33.45	0	-0.461935	0.899526	0.0156203
114720	17/08/2018--20:46:00	33.42	171	-0.400093	0.80952	-0.0413017
114780	17/08/2018--20:47:00	33.3	264	-0.75568	0.719514	0.129464
114840	17/08/2018--20:48:00	33.21	81	-0.817522	0.434495	0.342922
114900	17/08/2018--20:49:00	33.19	90	-0.291871	0.97453	0.0725423
114960	17/08/2018--20:50:00	33.2	112	-0.307331	0.944528	-0.197837
115020	17/08/2018--20:51:00	33.18	143	-0.307331	0.674511	0.655992
115080	17/08/2018--20:52:00	33.2	35	-0.106347	101.953	-0.0982236
115140	17/08/2018--20:53:00	33.23	44	-0.307331	0.944528	0.0440813
115200	17/08/2018--20:54:00	33.26	72	-0.477395	0.854523	0.157925
115260	17/08/2018--20:55:00	33.3	0	-0.276411	0.944528	-0.126685
115320	17/08/2018--20:56:00	33.3	23	-0.26095	0.97453	0.0156203
115380	17/08/2018--20:57:00	33.29	82	0.00187495	101.953	0.0583118
115440	17/08/2018--20:58:00	33.28	80	-0.431014	0.839522	0.157925
115500	17/08/2018--20:59:00	33.25	62	-0.168189	0.989531	-0.140915
115560	17/08/2018--21:00:00	33.23	48	-0.121808	0.869524	-0.382833
115620	17/08/2018--21:01:00	33.21	78	-0.322792	0.884525	0.271769
115680	17/08/2018--21:02:00	33.18	0	-0.24549	0.929527	-0.311681
115740	17/08/2018--21:03:00	33.08	0	-0.137268	100.453	-0.240529
115800	17/08/2018--21:04:00	33.03	0	-0.26095	0.959529	-0.112454
115860	17/08/2018--21:05:00	33	0	-0.121808	0.989531	-0.169376
115920	17/08/2018--21:06:00	32.98	0	-0.183649	100.453	-0.0839931
115980	17/08/2018--21:07:00	32.92	0	-0.24549	0.959529	-0.0982236
116040	17/08/2018--21:08:00	32.89	1	-0.291871	0.959529	-0.0697626
116100	17/08/2018--21:09:00	32.91	0	-0.23003	0.959529	-0.112454
116160	17/08/2018--21:10:00	32.86	1	-0.291871	0.959529	-0.0555321
116220	17/08/2018--21:11:00	32.82	33	-0.400093	0.899526	0.200617
116280	17/08/2018--21:12:00	32.77	0	-0.168189	0.97453	-0.112454
116340	17/08/2018--21:13:00	32.73	0	-0.307331	0.944528	-0.0128407
116400	17/08/2018--21:14:00	32.7	2	-0.199109	0.97453	0.115234
116460	17/08/2018--21:15:00	32.67	1	-0.276411	0.97453	-0.0697626
116520	17/08/2018--21:16:00	32.69	0	-0.183649	0.989531	0.0298508
116580	17/08/2018--21:17:00	32.67	0	-0.214569	0.944528	0.0440813
116640	17/08/2018--21:18:00	32.66	2	-0.26095	0.97453	0.0725423
116700	17/08/2018--21:19:00	32.64	0	-0.0599663	100.453	-0.155146
116760	17/08/2018--21:20:00	32.6	10	-0.322792	0.944528	0.0725423
116820	17/08/2018--21:21:00	32.65	93	-0.26095	0.869524	-0.0839931
116880	17/08/2018--21:22:00	32.7	48	-0.353712	0.884525	-0.0839931
116940	17/08/2018--21:23:00	32.69	96	-0.137268	0.97453	-0.197837
117000	17/08/2018--21:24:00	32.68	192	-125.041	-0.210547	0.342922
117060	17/08/2018--21:25:00	32.68	121	-0.26095	0.944528	0.200617
117120	17/08/2018--21:26:00	32.64	183	-0.415554	109.454	-0.0128407
117180	17/08/2018--21:27:00	32.64	187	-0.121808	0.989531	-0.297451
117240	17/08/2018--21:28:00	32.63	40	-0.910284	0.644509	-0.0839931
117300	17/08/2018--21:29:00	32.61	197	-0.276411	0.989531	0.0298508
117360	17/08/2018--21:30:00	32.59	2	-0.199109	0.97453	-0.212068
117420	17/08/2018--21:31:00	32.6	10	-0.0290457	100.453	-0.112454
117480	17/08/2018--21:32:00	32.6	16	-0.214569	0.959529	-0.140915
117540	17/08/2018--21:33:00	32.57	242	0.171938	0.65951	-0.212068
117600	17/08/2018--21:34:00	32.43	454	0.0946368	0.884525	-0.297451
117660	17/08/2018--21:35:00	32.44	75	-0.23003	0.959529	-0.0839931
117720	17/08/2018--21:36:00	32.43	308	0.0173353	0.944528	-0.240529
117780	17/08/2018--21:37:00	32.4	40	-0.307331	0.959529	0.0867728
117840	17/08/2018--21:38:00	32.45	21	-0.121808	0.989531	0.0725423
117900	17/08/2018--21:39:00	32.51	3	-0.291871	0.959529	0.0725423
117960	17/08/2018--21:40:00	32.55	17	0.0173353	0.97453	-0.28322
118020	17/08/2018--21:41:00	32.55	38	-0.214569	0.734515	0.58484
118080	17/08/2018--21:42:00	32.57	78	0.00187495	0.704513	-0.26899
118140	17/08/2018--21:43:00	32.52	314	-0.431014	0.899526	0.186386
118200	17/08/2018--21:44:00	32.46	235	-0.152728	110.954	-0.482447
118260	17/08/2018--21:45:00	32.41	172	-0.863903	0.119474	0.513688
118320	17/08/2018--21:46:00	32.39	140	-0.353712	0.944528	0.00138982
118380	17/08/2018--21:47:00	32.43	113	-0.508315	0.839522	0.172156
118440	17/08/2018--21:48:00	32.46	33	-0.307331	0.944528	0.0440813
118500	17/08/2018--21:49:00	32.47	113	-0.214569	0.914527	-0.354372
118560	17/08/2018--21:50:00	32.51	103	-0.26095	0.929527	0.229078
118620	17/08/2018--21:51:00	32.5	243	-0.461935	0.899526	-0.596291
118680	17/08/2018--21:52:00	32.51	191	-0.446474	0.884525	0.0298508
118740	17/08/2018--21:53:00	32.51	38	-0.338252	0.989531	-0.28322
118800	17/08/2018--21:54:00	32.47	124	-0.183649	0.929527	-0.325911
118860	17/08/2018--21:55:00	32.44	72	-0.199109	0.959529	-0.183607
118920	17/08/2018--21:56:00	32.36	724	-0.23003	0.914527	-0.368603
118980	17/08/2018--21:57:00	32.27	775	-0.0754266	0.899526	-0.439755
119040	17/08/2018--21:58:00	32.13	521	0.171938	0.944528	-0.240529
119100	17/08/2018--21:59:00	31.93	423	0.2647	0.944528	-0.311681
119160	17/08/2018--22:00:00	31.96	208	-0.121808	0.899526	-0.397064
119220	17/08/2018--22:01:00	32.21	13	-0.0599663	0.97453	-0.28322
119280	17/08/2018--22:02:00	32.41	16	-0.044506	0.944528	-0.382833
119340	17/08/2018--22:03:00	32.52	93	-0.0135854	100.453	-0.26899
119400	17/08/2018--22:04:00	32.57	62	-0.477395	0.854523	0.200617
119460	17/08/2018--22:05:00	32.56	0	-0.276411	0.884525	0.129464
119520	17/08/2018--22:06:00	32.57	0	-0.461935	0.869524	0.129464
119580	17/08/2018--22:07:00	32.56	0	-0.477395	0.869524	0.0867728
119640	17/08/2018--22:08:00	32.61	0	-0.477395	0.854523	0.157925
119700	17/08/2018--22:09:00	32.61	0	-0.461935	0.884525	0.129464
119760	17/08/2018--22:10:00	32.62	1	-0.338252	0.944528	0.0867728
119820	17/08/2018--22:11:00	32.61	0	-0.415554	0.899526	0.115234
119880	17/08/2018--22:12:00	32.61	1	-0.446474	0.884525	0.115234
119940	17/08/2018--22:13:00	32.57	5	-0.168189	0.989531	-0.140915
120000	17/08/2018--22:14:00	32.59	4	-0.400093	0.914527	0.0156203
120060	17/08/2018--22:15:00	32.63	0	-0.23003	0.97453	0.0156203
120120	17/08/2018--22:16:00	32.62	0	-0.431014	0.899526	0.157925
120180	17/08/2018--22:17:00	32.64	0	-0.353712	0.929527	0.115234
120240	17/08/2018--22:18:00	32.63	1	-0.400093	0.914527	0.172156
120300	17/08/2018--22:19:00	32.66	1	-0.431014	0.884525	0.200617
120360	17/08/2018--22:20:00	32.63	2	-0.291871	0.944528	0.143695
120420	17/08/2018--22:21:00	32.64	1	-0.322792	0.944528	-0.112454
120480	17/08/2018--22:22:00	32.66	0	-0.353712	0.929527	0.115234
120540	17/08/2018--22:23:00	32.66	1	-0.384633	0.914527	0.115234
120600	17/08/2018--22:24:00	32.66	0	-0.384633	0.914527	0.186386
120660	17/08/2018--22:25:00	32.64	3	-0.431014	0.899526	0.0156203
120720	17/08/2018--22:26:00	32.64	1	-0.461935	0.854523	0.172156
120780	17/08/2018--22:27:00	32.64	0	-0.415554	0.899526	0.129464
120840	17/08/2018--22:28:00	32.64	0	-0.384633	0.914527	0.115234
120900	17/08/2018--22:29:00	32.67	1	-0.415554	0.884525	0.157925
120960	17/08/2018--22:30:00	32.66	1	-0.369173	0.914527	0.129464
121020	17/08/2018--22:31:00	32.65	0	-0.415554	0.899526	0.157925
121080	17/08/2018--22:32:00	32.64	1	-0.446474	0.869524	0.214847
121140	17/08/2018--22:33:00	32.63	0	-0.508315	0.854523	0.186386
121200	17/08/2018--22:34:00	32.63	0	-0.492855	0.839522	0.157925
121260	17/08/2018--22:35:00	32.65	0	-0.477395	0.869524	0.157925
121320	17/08/2018--22:36:00	32.68	3	-0.23003	0.97453	-0.0128407
121380	17/08/2018--22:37:00	32.67	0	-0.338252	0.929527	0.129464
121440	17/08/2018--22:38:00	32.67	0	-0.431014	0.884525	0.157925
121500	17/08/2018--22:39:00	32.63	0	-0.106347	0.97453	-0.311681
121560	17/08/2018--22:40:00	32.6	1	-0.508315	0.854523	0.129464
121620	17/08/2018--22:41:00	32.61	0	-0.508315	0.854523	0.157925
121680	17/08/2018--22:42:00	32.61	1	-0.431014	0.884525	0.172156
121740	17/08/2018--22:43:00	32.62	0	-0.322792	0.944528	0.0867728
121800	17/08/2018--22:44:00	32.66	3	-0.0599663	101.953	0.0725423
121860	17/08/2018--22:45:00	32.71	0	-0.353712	0.929527	0.0583118
121920	17/08/2018--22:46:00	32.7	6	-0.431014	0.899526	0.0867728
121980	17/08/2018--22:47:00	32.68	0	-0.477395	0.854523	0.186386
122040	17/08/2018--22:48:00	32.7	0	-0.415554	0.914527	0.0440813
122100	17/08/2018--22:49:00	32.73	12	-0.183649	0.989531	0.0298508
122160	17/08/2018--22:50:00	32.8	0	-0.106347	100.453	-0.0413017
122220	17/08/2018--22:51:00	32.86	0	-0.168189	100.453	-0.0128407
122280	17/08/2018--22:52:00	32.91	0	-0.0290457	100.453	-0.0128407
122340	17/08/2018--22:53:00	32.95	80	-0.183649	0.959529	-0.254759
122400	17/08/2018--22:54:00	32.98	14	-0.044506	0.959529	-0.340142
122460	17/08/2018--22:55:00	33.07	0	-0.0290457	0.97453	-0.325911
122520	17/08/2018--22:56:00	33.13	165	-0.137268	0.839522	-0.226298
122580	17/08/2018--22:57:00	33.03	729	-0.384633	131.955	-0.112454
122640	17/08/2018--22:58:00	32.82	855	0.0327956	0.97453	-0.397064
122700	17/08/2018--22:59:00	32.65	709	-0.322792	0.854523	-0.340142
122760	17/08/2018--23:00:00	32.52	409	-0.044506	110.954	-0.496677
122820	17/08/2018--23:01:00	32.29	481	0.125557	109.454	-0.340142
122880	17/08/2018--23:02:00	32.15	593	-0.23003	0.779518	-0.439755
122940	17/08/2018--23:03:00	32.18	673	-0.26095	0.794519	-0.425525
123000	17/08/2018--23:04:00	32.11	544	-0.152728	0.884525	-0.411294
123060	17/08/2018--23:05:00	32.08	656	0.202859	0.944528	-0.340142
123120	17/08/2018--23:06:00	32.09	747	-0.214569	0.959529	-0.26899
123180	17/08/2018--23:07:00	32.09	714	-0.0754266	104.954	-0.169376
123240	17/08/2018--23:08:00	32.07	718	-0.044506	0.989531	-0.368603
123300	17/08/2018--23:09:00	32	469	0.187399	100.453	-0.112454
123360	17/08/2018--23:10:00	31.89	3	-0.137268	0.899526	-0.453986
123420	17/08/2018--23:11:00	31.82	67	-0.044506	0.97453	-0.169376
123480	17/08/2018--23:12:00	31.82	311	0.00187495	101.953	-0.126685
123540	17/08/2018--23:13:00	31.95	4	-0.0908869	100.453	-0.0555321
123600	17/08/2018--23:14:00	32.05	0	-0.0908869	100.453	-0.0128407
123660	17/08/2018--23:15:00	32.16	0	-0.121808	100.453	-0.0128407
123720	17/08/2018--23:16:00	32.2	0	-0.106347	100.453	-0.0555321
123780	17/08/2018--23:17:00	32.25	43	-0.183649	0.929527	-0.382833
123840	17/08/2018--23:18:00	32.34	272	-0.152728	101.953	-0.112454
123900	17/08/2018--23:19:00	32.42	12	-0.044506	101.953	0.0867728
123960	17/08/2018--23:20:00	32.49	57	-0.183649	0.899526	-0.397064
124020	17/08/2018--23:21:00	32.55	15	-0.0599663	0.97453	-0.28322
124080	17/08/2018--23:22:00	32.59	0	-0.0290457	0.97453	-0.325911
124140	17/08/2018--23:23:00	32.62	0	-0.0754266	100.453	-0.112454
124200	17/08/2018--23:24:00	32.66	0	-0.121808	100.453	-0.0697626
124260	17/08/2018--23:25:00	32.68	0	-0.168189	0.989531	0.00138982
124320	17/08/2018--23:26:00	32.71	3	-0.0754266	0.97453	-0.297451
124380	17/08/2018--23:27:00	32.76	0	-0.214569	0.989531	-0.0413017
124440	17/08/2018--23:28:00	32.77	0	-0.477395	0.869524	0.143695
124500	17/08/2018--23:29:00	32.81	88	-0.894823	0.389492	0.30023
124560	17/08/2018--23:30:00	32.86	227	-0.183649	0.929527	-0.28322
124620	17/08/2018--23:31:00	32.91	326	-0.863903	0.554503	0.172156
124680	17/08/2018--23:32:00	32.91	267	-0.199109	0.854523	-0.496677
124740	17/08/2018--23:33:00	32.92	204	0.0791765	101.953	-0.340142
124800	17/08/2018--23:34:00	32.93	16	-0.152728	0.944528	-0.354372
124860	17/08/2018--23:35:00	32.94	224	-0.431014	0.899526	-0.0697626
124920	17/08/2018--23:36:00	32.92	167	-0.508315	0.869524	-0.183607
124980	17/08/2018--23:37:00	32.87	112	-0.276411	0.959529	-0.0697626
125040	17/08/2018--23:38:00	32.77	40	0.465684	0.839522	-0.411294
125100	17/08/2018--23:39:00	32.74	1	0.419303	0.794519	-0.510908
125160	17/08/2018--23:40:00	32.77	0	-0.0135854	0.944528	-0.382833
125220	17/08/2018--23:41:00	32.77	0	-0.338252	0.914527	-0.26899
125280	17/08/2018--23:42:00	32.77	40	-0.353712	0.914527	-0.197837
125340	17/08/2018--23:43:00	32.86	95	-0.0290457	0.929527	-0.411294
125400	17/08/2018--23:44:00	32.96	61	-0.0290457	0.97453	-0.26899
125460	17/08/2018--23:45:00	33.05	6	-0.183649	0.929527	-0.226298
125520	17/08/2018--23:46:00	33.1	61	0.0791765	0.97453	-0.311681
125580	17/08/2018--23:47:00	33.13	74	-0.0290457	0.914527	-0.382833
125640	17/08/2018--23:48:00	33.14	20	-0.199109	0.884525	-0.354372
125700	17/08/2018--23:49:00	33.19	35	-0.431014	0.899526	-0.197837
125760	17/08/2018--23:50:00	33.22	16	0.00187495	0.914527	-0.382833
125820	17/08/2018--23:51:00	33.23	148	-0.183649	0.989531	-0.112454
125880	17/08/2018--23:52:00	33.21	82	-0.24549	0.97453	-0.112454
125940	17/08/2018--23:53:00	33.21	109	-0.106347	0.899526	-0.425525
126000	17/08/2018--23:54:00	33.07	114	-0.461935	0.779518	-0.397064
126060	17/08/2018--23:55:00	33.02	78	-0.044506	101.953	-0.155146
126120	17/08/2018--23:56:00	33.01	136	0.72851	-0.0455364	-0.695904
126180	17/08/2018--23:57:00	33.05	0	0.682129	-0.0455364	-0.738596
126240	17/08/2018--23:58:00	33.13	0	0.682129	-0.0305354	-0.752826
126300	17/08/2018--23:59:00	33.23	0	0.651208	-0.0155344	-0.781287
126360	18/08/2018--00:00:00	33.32	0	0.651208	-0.000533435	-0.781287
126420	18/08/2018--00:01:00	33.41	0	0.635748	-0.000533435	-0.781287
126480	18/08/2018--00:02:00	33.5	0	0.635748	0.0144675	-0.795518
126540	18/08/2018--00:03:00	33.61	0	0.620288	0.0144675	-0.795518
126600	18/08/2018--00:04:00	33.68	0	0.620288	0.0144675	-0.809748
126660	18/08/2018--00:05:00	33.75	1	0.790351	-0.0605374	-0.624752
126720	18/08/2018--00:06:00	33.82	0	0.774891	-0.0605374	-0.653213
126780	18/08/2018--00:07:00	33.85	0	0.774891	-0.0605374	-0.653213
126840	18/08/2018--00:08:00	33.91	0	0.75943	-0.0755383	-0.653213
126900	18/08/2018--00:09:00	33.9	0	0.75943	-0.0605374	-0.653213
126960	18/08/2018--00:10:00	33.96	0	0.620288	-0.0605374	-0.795518
127020	18/08/2018--00:11:00	34.01	0	0.620288	-0.0605374	-0.795518
127080	18/08/2018--00:12:00	34.04	0	0.604827	-0.0605374	-0.809748
127140	18/08/2018--00:13:00	34.1	54	-0.137268	0.0744715	-0.994745
127200	18/08/2018--00:14:00	34.16	0	-0.121808	0.0744715	-0.994745
127260	18/08/2018--00:15:00	34.22	0	-0.121808	0.0744715	-100.898
127320	18/08/2018--00:16:00	34.26	0	-0.0599663	0.0894725	-100.898
127380	18/08/2018--00:17:00	34.31	0	-0.0599663	0.0894725	-100.898
127440	18/08/2018--00:18:00	34.38	0	-0.0599663	0.0894725	-100.898
127500	18/08/2018--00:19:00	34.42	0	-0.0599663	0.0894725	-100.898
127560	18/08/2018--00:20:00	34.48	0	-0.0599663	0.0894725	-100.898
127620	18/08/2018--00:21:00	34.52	0	-0.044506	0.0894725	-100.898
127680	18/08/2018--00:22:00	34.57	0	-0.0599663	0.0894725	-0.994745
127740	18/08/2018--00:23:00	34.6	0	-0.0599663	0.0894725	-0.994745
127800	18/08/2018--00:24:00	34.66	0	-0.0599663	0.0894725	-100.898
127860	18/08/2018--00:25:00	34.68	0	-0.0599663	0.0894725	-100.898
127920	18/08/2018--00:26:00	34.73	0	-0.0599663	0.0894725	-100.898
127980	18/08/2018--00:27:00	34.79	0	-0.0599663	0.0894725	-100.898
128040	18/08/2018--00:28:00	34.8	0	-0.044506	0.0894725	-0.994745
128100	18/08/2018--00:29:00	34.84	0	-0.044506	0.0894725	-100.898
128160	18/08/2018--00:30:00	34.89	0	-0.044506	0.0894725	-100.898
128220	18/08/2018--00:31:00	34.91	0	-0.0290457	0.0744715	-100.898
128280	18/08/2018--00:32:00	34.96	0	-0.044506	0.0894725	-100.898
128340	18/08/2018--00:33:00	34.98	0	-0.044506	0.0744715	-100.898
128400	18/08/2018--00:34:00	35.02	0	-0.0290457	0.0894725	-100.898
128460	18/08/2018--00:35:00	35.04	0	-0.0290457	0.0894725	-100.898
128520	18/08/2018--00:36:00	35.09	0	-0.044506	0.0894725	-100.898
128580	18/08/2018--00:37:00	35.09	0	-0.0290457	0.0894725	-100.898
128640	18/08/2018--00:38:00	35.15	0	-0.044506	0.0894725	-100.898
128700	18/08/2018--00:39:00	35.16	0	-0.0290457	0.0894725	-100.898
128760	18/08/2018--00:40:00	35.19	0	-0.044506	0.0894725	-100.898
128820	18/08/2018--00:41:00	35.22	0	-0.044506	0.0894725	-100.898
128880	18/08/2018--00:42:00	35.25	0	-0.044506	0.0894725	-100.898
128940	18/08/2018--00:43:00	35.27	0	-0.0290457	0.0894725	-100.898
129000	18/08/2018--00:44:00	35.29	0	-0.0290457	0.0894725	-100.898
129060	18/08/2018--00:45:00	35.3	0	-0.0290457	0.0894725	-0.994745
129120	18/08/2018--00:46:00	35.33	0	-0.0290457	0.0894725	-100.898
129180	18/08/2018--00:47:00	35.37	0	-0.0290457	0.0894725	-100.898
129240	18/08/2018--00:48:00	35.38	0	-0.0290457	0.0894725	-100.898
129300	18/08/2018--00:49:00	35.4	0	-0.0290457	0.0894725	-100.898
129360	18/08/2018--00:50:00	35.41	0	-0.0290457	0.0894725	-100.898
129420	18/08/2018--00:51:00	35.44	0	-0.0290457	0.0894725	-100.898
129480	18/08/2018--00:52:00	35.46	0	-0.0290457	0.0894725	-100.898
129540	18/08/2018--00:53:00	35.47	0	-0.0290457	0.0894725	-100.898
129600	18/08/2018--00:54:00	35.48	0	-0.0290457	0.0894725	-100.898
129660	18/08/2018--00:55:00	35.5	0	-0.0290457	0.0894725	-100.898
129720	18/08/2018--00:56:00	35.53	0	-0.0290457	0.0894725	-100.898
129780	18/08/2018--00:57:00	35.54	0	-0.0290457	0.0894725	-100.898
129840	18/08/2018--00:58:00	35.57	0	-0.0290457	0.0894725	-100.898
129900	18/08/2018--00:59:00	35.57	0	-0.0290457	0.0894725	-100.898
129960	18/08/2018--01:00:00	35.57	0	-0.0135854	0.0894725	-100.898
130020	18/08/2018--01:01:00	35.58	0	-0.0135854	0.0894725	-100.898
130080	18/08/2018--01:02:00	35.59	0	0.0946368	0.0894725	-100.898
130140	18/08/2018--01:03:00	35.59	0	0.110097	0.0894725	-0.994745
130200	18/08/2018--01:04:00	35.62	0	-0.0290457	0.0894725	-100.898
130260	18/08/2018--01:05:00	35.63	0	-0.0290457	0.0894725	-100.898
130320	18/08/2018--01:06:00	35.63	0	-0.0290457	0.0894725	-100.898
130380	18/08/2018--01:07:00	35.64	0	-0.0290457	0.0894725	-100.898
130440	18/08/2018--01:08:00	35.63	0	-0.0290457	0.0894725	-100.898
130500	18/08/2018--01:09:00	35.66	0	-0.0135854	0.0894725	-100.898
130560	18/08/2018--01:10:00	35.66	0	-0.0135854	0.0894725	-100.898
130620	18/08/2018--01:11:00	35.66	0	-0.0290457	0.0894725	-100.898
130680	18/08/2018--01:12:00	35.68	0	-0.0290457	0.0894725	-100.898
130740	18/08/2018--01:13:00	35.68	0	-0.044506	0.0894725	-100.898
130800	18/08/2018--01:14:00	35.7	0	-0.0290457	0.0894725	-100.898
130860	18/08/2018--01:15:00	35.71	0	-0.0290457	0.0894725	-100.898
130920	18/08/2018--01:16:00	35.73	0	-0.0290457	0.0894725	-100.898
130980	18/08/2018--01:17:00	35.73	0	-0.0290457	0.0894725	-100.898
131040	18/08/2018--01:18:00	35.73	0	-0.0290457	0.0894725	-100.898
131100	18/08/2018--01:19:00	35.73	0	-0.0290457	0.0894725	-100.898
131160	18/08/2018--01:20:00	35.75	0	-0.044506	0.0894725	-100.898
131220	18/08/2018--01:21:00	35.74	0	-0.044506	0.0894725	-100.898
131280	18/08/2018--01:22:00	35.76	0	-0.0290457	0.0894725	-100.898
131340	18/08/2018--01:23:00	35.76	0	-0.0290457	0.0894725	-100.898
131400	18/08/2018--01:24:00	35.77	0	-0.0290457	0.0894725	-100.898
131460	18/08/2018--01:25:00	35.78	0	-0.0290457	0.0894725	-100.898
131520	18/08/2018--01:26:00	35.78	0	-0.044506	0.0894725	-100.898
131580	18/08/2018--01:27:00	35.79	0	-0.0290457	0.0894725	-100.898
131640	18/08/2018--01:28:00	35.8	0	0.125557	0.0744715	-0.994745
131700	18/08/2018--01:29:00	35.8	0	0.141018	0.0744715	-0.994745
131760	18/08/2018--01:30:00	35.81	0	0.156478	0.0744715	-0.994745
131820	18/08/2018--01:31:00	35.81	0	0.156478	0.0744715	-0.994745
131880	18/08/2018--01:32:00	35.8	0	0.156478	0.0744715	-100.898
131940	18/08/2018--01:33:00	35.82	0	0.156478	0.0744715	-0.994745
132000	18/08/2018--01:34:00	35.82	0	0.156478	0.0744715	-0.994745
132060	18/08/2018--01:35:00	35.82	0	0.156478	0.0744715	-0.994745
132120	18/08/2018--01:36:00	35.84	0	0.171938	0.0744715	-0.994745
132180	18/08/2018--01:37:00	35.84	0	0.171938	0.0894725	-0.994745
132240	18/08/2018--01:38:00	35.85	0	0.171938	0.0894725	-0.994745
132300	18/08/2018--01:39:00	35.85	0	0.171938	0.0744715	-0.994745
132360	18/08/2018--01:40:00	35.86	0	0.171938	0.0744715	-0.994745
132420	18/08/2018--01:41:00	35.87	0	0.156478	0.0744715	-0.994745
132480	18/08/2018--01:42:00	35.86	0	0.171938	0.0744715	-0.994745
132540	18/08/2018--01:43:00	35.87	0	0.156478	0.0744715	-0.994745
132600	18/08/2018--01:44:00	35.87	0	0.171938	0.0894725	-0.994745
132660	18/08/2018--01:45:00	35.88	0	0.171938	0.0894725	-0.994745
132720	18/08/2018--01:46:00	35.88	0	0.156478	0.0894725	-0.994745
132780	18/08/2018--01:47:00	35.88	0	0.156478	0.0894725	-0.994745
132840	18/08/2018--01:48:00	35.88	0	0.171938	0.0894725	-0.994745
132900	18/08/2018--01:49:00	35.88	0	0.171938	0.0894725	-0.994745
132960	18/08/2018--01:50:00	35.89	0	0.156478	0.0894725	-0.994745
133020	18/08/2018--01:51:00	35.91	0	0.171938	0.0894725	-0.994745
133080	18/08/2018--01:52:00	35.9	0	0.171938	0.0894725	-100.898
133140	18/08/2018--01:53:00	35.91	0	0.156478	0.0744715	-0.994745
133200	18/08/2018--01:54:00	35.91	0	0.171938	0.0744715	-0.994745
133260	18/08/2018--01:55:00	35.92	0	0.171938	0.0894725	-0.994745
133320	18/08/2018--01:56:00	35.91	0	0.171938	0.0894725	-0.994745
133380	18/08/2018--01:57:00	35.91	0	0.171938	0.0744715	-0.994745
133440	18/08/2018--01:58:00	35.91	0	0.156478	0.0894725	-0.994745
133500	18/08/2018--01:59:00	35.91	0	0.156478	0.0744715	-100.898
133560	18/08/2018--02:00:00	35.93	0	0.156478	0.0744715	-0.994745
133620	18/08/2018--02:01:00	35.93	0	0.156478	0.0894725	-0.994745
133680	18/08/2018--02:02:00	35.92	0	0.156478	0.0744715	-0.994745
133740	18/08/2018--02:03:00	35.93	0	0.156478	0.0894725	-0.994745
133800	18/08/2018--02:04:00	35.91	0	0.156478	0.0894725	-0.994745
133860	18/08/2018--02:05:00	35.93	0	0.156478	0.0894725	-0.994745
133920	18/08/2018--02:06:00	35.94	0	0.156478	0.0744715	-0.994745
133980	18/08/2018--02:07:00	35.94	0	0.156478	0.0894725	-0.994745
134040	18/08/2018--02:08:00	35.93	0	0.156478	0.0894725	-0.994745
134100	18/08/2018--02:09:00	35.94	0	0.156478	0.0894725	-0.994745
134160	18/08/2018--02:10:00	35.93	0	0.156478	0.0894725	-0.994745
134220	18/08/2018--02:11:00	35.91	0	0.156478	0.0894725	-0.994745
134280	18/08/2018--02:12:00	35.94	0	0.156478	0.0894725	-0.994745
134340	18/08/2018--02:13:00	35.93	0	0.156478	0.0894725	-0.994745
134400	18/08/2018--02:14:00	35.94	0	0.156478	0.0894725	-0.994745
134460	18/08/2018--02:15:00	35.94	0	0.156478	0.0894725	-0.994745
134520	18/08/2018--02:16:00	35.93	0	0.156478	0.0894725	-0.994745
134580	18/08/2018--02:17:00	35.96	0	-0.044506	0.104473	-100.898
134640	18/08/2018--02:18:00	35.92	0	-0.044506	0.0894725	-100.898
134700	18/08/2018--02:19:00	35.95	0	-0.044506	0.0894725	-100.898
134760	18/08/2018--02:20:00	35.92	0	-0.0290457	0.0894725	-100.898
134820	18/08/2018--02:21:00	35.92	0	-0.0290457	0.104473	-100.898
134880	18/08/2018--02:22:00	35.94	0	-0.0290457	0.104473	-100.898
134940	18/08/2018--02:23:00	35.95	0	-0.0290457	0.104473	-100.898
135000	18/08/2018--02:24:00	35.94	0	-0.0290457	0.104473	-100.898
135060	18/08/2018--02:25:00	35.95	0	-0.0290457	0.104473	-100.898
135120	18/08/2018--02:26:00	35.93	0	-0.0290457	0.104473	-100.898
135180	18/08/2018--02:27:00	35.94	0	-0.0290457	0.104473	-100.898
135240	18/08/2018--02:28:00	35.95	0	-0.0290457	0.104473	-100.898
135300	18/08/2018--02:29:00	35.94	0	-0.0290457	0.104473	-100.898
135360	18/08/2018--02:30:00	35.96	0	-0.0290457	0.104473	-100.898
135420	18/08/2018--02:31:00	35.95	0	-0.0290457	0.0894725	-100.898
135480	18/08/2018--02:32:00	35.95	0	-0.0290457	0.104473	-100.898
135540	18/08/2018--02:33:00	35.95	0	-0.0290457	0.104473	-102.321
135600	18/08/2018--02:34:00	35.96	0	0.0637162	0.104473	-100.898
135660	18/08/2018--02:35:00	35.95	0	0.0637162	0.119474	-100.898
135720	18/08/2018--02:36:00	35.93	0	0.0637162	0.119474	-100.898
135780	18/08/2018--02:37:00	35.91	0	0.0482559	0.119474	-100.898
135840	18/08/2018--02:38:00	35.91	0	0.0482559	0.104473	-0.994745
135900	18/08/2018--02:39:00	35.9	0	0.0637162	0.104473	-100.898
135960	18/08/2018--02:40:00	35.89	0	0.0637162	0.104473	-100.898
136020	18/08/2018--02:41:00	35.9	0	0.171938	0.119474	-0.994745
136080	18/08/2018--02:42:00	35.91	0	0.280161	0.0594705	-0.966284
136140	18/08/2018--02:43:00	35.9	0	0.280161	0.0894725	-0.966284
136200	18/08/2018--02:44:00	35.89	14	-0.044506	0.0594705	-100.898
136260	18/08/2018--02:45:00	35.92	0	-0.0290457	0.0594705	-100.898
136320	18/08/2018--02:46:00	35.93	3	0.372923	-0.000533435	-0.937823
136380	18/08/2018--02:47:00	35.94	0	0.388383	-0.000533435	-0.937823
136440	18/08/2018--02:48:00	35.96	1	0.388383	0.0144675	-0.937823
136500	18/08/2018--02:49:00	35.95	0	0.372923	0.0294685	-0.937823
136560	18/08/2018--02:50:00	35.97	0	0.357462	0.0294685	-0.937823
136620	18/08/2018--02:51:00	35.96	0	0.357462	0.0294685	-0.937823
136680	18/08/2018--02:52:00	35.96	0	0.357462	0.0294685	-0.937823
136740	18/08/2018--02:53:00	35.98	0	0.357462	0.0294685	-0.952053
136800	18/08/2018--02:54:00	35.99	0	0.357462	0.0294685	-0.937823
136860	18/08/2018--02:55:00	35.98	0	0.342002	0.0294685	-0.952053
136920	18/08/2018--02:56:00	35.98	0	0.357462	0.0294685	-0.952053
136980	18/08/2018--02:57:00	35.98	0	0.342002	0.0294685	-0.952053
137040	18/08/2018--02:58:00	35.98	0	0.342002	0.0294685	-0.952053
137100	18/08/2018--02:59:00	35.97	0	0.342002	0.0294685	-0.952053
137160	18/08/2018--03:00:00	35.96	0	0.342002	0.0294685	-0.952053
137220	18/08/2018--03:01:00	35.96	0	0.342002	0.0294685	-0.952053
137280	18/08/2018--03:02:00	35.97	0	0.342002	0.0294685	-0.952053
137340	18/08/2018--03:03:00	35.98	0	0.342002	0.0294685	-0.952053
137400	18/08/2018--03:04:00	35.97	0	0.342002	0.0294685	-0.952053
137460	18/08/2018--03:05:00	35.96	0	0.342002	0.0294685	-0.952053
137520	18/08/2018--03:06:00	35.98	0	0.342002	0.0294685	-0.952053
137580	18/08/2018--03:07:00	35.98	0	0.342002	0.0294685	-0.952053
137640	18/08/2018--03:08:00	35.96	0	0.342002	0.0294685	-0.952053
137700	18/08/2018--03:09:00	35.98	0	0.342002	0.0294685	-0.952053
137760	18/08/2018--03:10:00	35.97	0	0.342002	0.0294685	-0.952053
137820	18/08/2018--03:11:00	35.99	0	0.342002	0.0444695	-0.952053
137880	18/08/2018--03:12:00	35.95	0	0.342002	0.0294685	-0.952053
137940	18/08/2018--03:13:00	35.98	0	0.342002	0.0294685	-0.952053
138000	18/08/2018--03:14:00	35.97	1	0.403843	0.0144675	-0.923592
138060	18/08/2018--03:15:00	35.98	1	0.388383	0.0144675	-0.937823
138120	18/08/2018--03:16:00	35.97	0	0.388383	0.0144675	-0.937823
138180	18/08/2018--03:17:00	35.97	0	0.388383	0.0144675	-0.937823
138240	18/08/2018--03:18:00	35.97	0	0.372923	0.0144675	-0.937823
138300	18/08/2018--03:19:00	35.99	0	0.388383	0.0144675	-0.937823
138360	18/08/2018--03:20:00	35.98	0	0.388383	0.0144675	-0.937823
138420	18/08/2018--03:21:00	35.98	0	0.388383	0.0144675	-0.937823
138480	18/08/2018--03:22:00	35.97	0	0.388383	0.0144675	-0.937823
138540	18/08/2018--03:23:00	35.97	0	0.388383	0.0144675	-0.923592
138600	18/08/2018--03:24:00	35.98	0	0.388383	0.0144675	-0.937823
138660	18/08/2018--03:25:00	35.98	1	0.388383	0.0144675	-0.937823
138720	18/08/2018--03:26:00	35.97	1	0.388383	0.0144675	-0.937823
138780	18/08/2018--03:27:00	35.99	5	0.0482559	0.0294685	-100.898
138840	18/08/2018--03:28:00	35.98	0	0.0637162	0.0294685	-100.898
138900	18/08/2018--03:29:00	36	0	0.0791765	0.0294685	-100.898
138960	18/08/2018--03:30:00	35.97	0	0.0791765	0.0294685	-100.898
139020	18/08/2018--03:31:00	35.97	0	0.0791765	0.0294685	-100.898
139080	18/08/2018--03:32:00	35.97	0	0.0791765	0.0294685	-100.898
139140	18/08/2018--03:33:00	35.96	0	0.0791765	0.0294685	-100.898
139200	18/08/2018--03:34:00	35.95	0	0.0791765	0.0294685	-100.898
139260	18/08/2018--03:35:00	35.99	0	0.0791765	0.0294685	-100.898
139320	18/08/2018--03:36:00	35.96	0	0.0791765	0.0294685	-100.898
139380	18/08/2018--03:37:00	35.96	0	0.0791765	0.0294685	-100.898
139440	18/08/2018--03:38:00	35.95	0	0.0946368	0.0294685	-100.898
139500	18/08/2018--03:39:00	35.96	0	0.0946368	0.0294685	-100.898
139560	18/08/2018--03:40:00	35.96	0	0.0791765	0.0294685	-100.898
139620	18/08/2018--03:41:00	35.95	0	0.0946368	0.0294685	-100.898
139680	18/08/2018--03:42:00	35.95	0	0.0946368	0.0294685	-100.898
139740	18/08/2018--03:43:00	35.96	0	0.0946368	0.0294685	-100.898
139800	18/08/2018--03:44:00	35.95	0	0.0946368	0.0294685	-100.898
139860	18/08/2018--03:45:00	35.94	0	0.0946368	0.0294685	-0.994745
139920	18/08/2018--03:46:00	35.95	0	0.0946368	0.0294685	-100.898
139980	18/08/2018--03:47:00	35.96	0	0.0946368	0.0294685	-0.994745
140040	18/08/2018--03:48:00	35.95	0	0.0946368	0.0294685	-100.898
140100	18/08/2018--03:49:00	35.94	0	0.0946368	0.0294685	-100.898
140160	18/08/2018--03:50:00	35.94	0	0.110097	0.0294685	-100.898
140220	18/08/2018--03:51:00	35.94	0	0.0946368	0.0294685	-100.898
140280	18/08/2018--03:52:00	35.94	0	0.0946368	0.0294685	-0.994745
140340	18/08/2018--03:53:00	35.93	0	0.0946368	0.0294685	-100.898
140400	18/08/2018--03:54:00	35.94	0	0.0946368	0.0294685	-100.898
140460	18/08/2018--03:55:00	35.93	0	0.0946368	0.0294685	-100.898
140520	18/08/2018--03:56:00	35.93	0	0.0946368	0.0294685	-100.898
140580	18/08/2018--03:57:00	35.95	0	0.0946368	0.0294685	-100.898
140640	18/08/2018--03:58:00	35.94	0	0.110097	0.0294685	-100.898
140700	18/08/2018--03:59:00	35.94	0	0.0946368	0.0294685	-100.898
140760	18/08/2018--04:00:00	35.93	0	0.110097	0.0294685	-100.898
140820	18/08/2018--04:01:00	35.94	0	0.110097	0.0294685	-100.898
140880	18/08/2018--04:02:00	35.92	0	0.110097	0.0294685	-100.898
140940	18/08/2018--04:03:00	35.91	0	0.110097	0.0294685	-100.898
141000	18/08/2018--04:04:00	35.92	0	0.110097	0.0294685	-100.898
141060	18/08/2018--04:05:00	35.92	0	0.110097	0.0294685	-100.898
141120	18/08/2018--04:06:00	35.92	0	0.110097	0.0294685	-0.994745
141180	18/08/2018--04:07:00	35.91	0	0.110097	0.0294685	-100.898
141240	18/08/2018--04:08:00	35.91	0	0.125557	0.0294685	-100.898
141300	18/08/2018--04:09:00	35.93	0	0.125557	0.0294685	-0.994745
141360	18/08/2018--04:10:00	35.91	0	0.125557	0.0294685	-100.898
141420	18/08/2018--04:11:00	35.9	0	0.125557	0.0294685	-0.994745
141480	18/08/2018--04:12:00	35.93	0	0.125557	0.0294685	-100.898
141540	18/08/2018--04:13:00	35.91	0	0.110097	0.0294685	-100.898
141600	18/08/2018--04:14:00	35.92	0	0.125557	0.0294685	-0.994745
141660	18/08/2018--04:15:00	35.9	0	0.125557	0.0294685	-0.994745
141720	18/08/2018--04:16:00	35.9	0	0.125557	0.0294685	-100.898
141780	18/08/2018--04:17:00	35.92	0	0.110097	0.0294685	-100.898
141840	18/08/2018--04:18:00	35.9	0	0.125557	0.0294685	-0.994745
141900	18/08/2018--04:19:00	35.9	0	0.125557	0.0294685	-100.898
141960	18/08/2018--04:20:00	35.91	0	0.125557	0.0294685	-100.898
142020	18/08/2018--04:21:00	35.91	0	0.125557	0.0294685	-100.898
142080	18/08/2018--04:22:00	35.9	0	0.125557	0.0294685	-0.994745
142140	18/08/2018--04:23:00	35.9	0	0.125557	0.0294685	-100.898
142200	18/08/2018--04:24:00	35.91	0	0.125557	0.0294685	-0.994745
142260	18/08/2018--04:25:00	35.92	0	0.125557	0.0294685	-100.898
142320	18/08/2018--04:26:00	35.91	0	0.125557	0.0294685	-100.898
142380	18/08/2018--04:27:00	35.9	0	0.125557	0.0294685	-100.898
142440	18/08/2018--04:28:00	35.91	0	0.125557	0.0444695	-0.994745
142500	18/08/2018--04:29:00	35.89	0	0.125557	0.0294685	-100.898
142560	18/08/2018--04:30:00	35.91	0	0.125557	0.0294685	-100.898
142620	18/08/2018--04:31:00	35.9	0	0.125557	0.0294685	-100.898
142680	18/08/2018--04:32:00	35.91	0	0.125557	0.0294685	-100.898
142740	18/08/2018--04:33:00	35.91	0	0.125557	0.0294685	-100.898
142800	18/08/2018--04:34:00	35.91	0	0.125557	0.0294685	-100.898
142860	18/08/2018--04:35:00	35.9	0	0.125557	0.0294685	-100.898
142920	18/08/2018--04:36:00	35.9	0	0.342002	-0.000533435	-0.952053
142980	18/08/2018--04:37:00	35.91	0	0.326542	0.0144675	-0.966284
143040	18/08/2018--04:38:00	35.91	0	0.326542	-0.000533435	-0.952053
143100	18/08/2018--04:39:00	35.92	0	0.326542	-0.000533435	-0.952053
143160	18/08/2018--04:40:00	35.92	0	0.326542	0.0144675	-0.952053
143220	18/08/2018--04:41:00	35.93	0	0.326542	-0.000533435	-0.966284
143280	18/08/2018--04:42:00	35.93	0	0.326542	0.0144675	-0.966284
143340	18/08/2018--04:43:00	35.93	0	0.326542	0.0144675	-0.952053
143400	18/08/2018--04:44:00	35.94	0	0.326542	-0.000533435	-0.952053
143460	18/08/2018--04:45:00	35.92	0	0.326542	0.0144675	-0.952053
143520	18/08/2018--04:46:00	35.91	0	0.326542	-0.000533435	-0.966284
143580	18/08/2018--04:47:00	35.93	0	0.326542	0.0144675	-0.966284
143640	18/08/2018--04:48:00	35.92	1	0.326542	0.0144675	-0.966284
143700	18/08/2018--04:49:00	35.93	0	0.326542	0.0144675	-0.952053
143760	18/08/2018--04:50:00	35.93	0	0.326542	0.0144675	-0.952053
143820	18/08/2018--04:51:00	35.93	0	0.342002	0.0144675	-0.952053
143880	18/08/2018--04:52:00	35.93	0	0.342002	0.0144675	-0.952053
143940	18/08/2018--04:53:00	35.93	0	0.342002	0.0144675	-0.952053
144000	18/08/2018--04:54:00	35.91	0	0.342002	-0.000533435	-0.952053
144060	18/08/2018--04:55:00	35.91	0	0.342002	0.0294685	-0.952053
144120	18/08/2018--04:56:00	35.91	0	-0.121808	0.0294685	-100.898
144180	18/08/2018--04:57:00	35.91	0	-0.121808	0.0294685	-100.898
144240	18/08/2018--04:58:00	35.9	0	-0.106347	0.0294685	-100.898
144300	18/08/2018--04:59:00	35.88	0	-0.121808	0.0294685	-100.898
144360	18/08/2018--05:00:00	35.88	0	-0.106347	0.0294685	-100.898
