# Supplementary material for: A randomized cross-over trial investigating differences in 24-h personal air and skin temperatures using wearable sensors between two climatologically contrasting settings
Source: Sci Rep. 2021 Nov 10;11:22020. doi: 10.1038/s41598-021-01180-y (PMC8580978; doi:10.1038/s41598-021-01180-y)
Supplement: Supplementary file 2 — Supplementary Data. [file 41598_2021_1180_MOESM2_ESM.zip › New folder/new/T34_A1new.csv]

Index	Date	Temperature	Activity	X-axis	Y-axis	Z-axis	Marker
46468	20/07/2018--05:00:00	33.1	0	0.0244396	0.361519	-0.948419
46528	20/07/2018--05:01:00	33.17	0	0.0244396	0.361519	-0.933499
46588	20/07/2018--05:02:00	33.21	0	0.0244396	0.361519	-0.948419
46648	20/07/2018--05:03:00	33.27	0	0.0244396	0.361519	-0.948419
46708	20/07/2018--05:04:00	33.3	0	0.0244396	0.361519	-0.933499
46768	20/07/2018--05:05:00	33.36	0	0.0399763	0.317078	-0.963339
46828	20/07/2018--05:06:00	33.41	0	0.0399763	0.317078	-0.963339
46888	20/07/2018--05:07:00	33.46	0	0.0399763	0.317078	-0.948419
46948	20/07/2018--05:08:00	33.5	0	0.0399763	0.302264	-0.963339
47008	20/07/2018--05:09:00	33.57	0	0.0399763	0.317078	-0.948419
47068	20/07/2018--05:10:00	33.6	0	0.0399763	0.317078	-0.948419
47128	20/07/2018--05:11:00	33.64	0	0.0399763	0.317078	-0.963339
47188	20/07/2018--05:12:00	33.7	0	0.0399763	0.302264	-0.963339
47248	20/07/2018--05:13:00	33.74	0	0.0399763	0.317078	-0.963339
47308	20/07/2018--05:14:00	33.79	0	0.0399763	0.302264	-0.963339
47368	20/07/2018--05:15:00	33.82	0	0.0399763	0.302264	-0.963339
47428	20/07/2018--05:16:00	33.87	0	0.0399763	0.302264	-0.963339
47488	20/07/2018--05:17:00	33.9	0	0.0399763	0.302264	-0.963339
47548	20/07/2018--05:18:00	33.94	0	0.0399763	0.317078	-0.948419
47608	20/07/2018--05:19:00	33.97	0	0.0399763	0.302264	-0.963339
47668	20/07/2018--05:20:00	34.02	0	0.0399763	0.302264	-0.963339
47728	20/07/2018--05:21:00	34.05	0	0.0399763	0.317078	-0.948419
47788	20/07/2018--05:22:00	34.08	0	0.0399763	0.302264	-0.963339
47848	20/07/2018--05:23:00	34.14	0	0.0555131	0.302264	-0.963339
47908	20/07/2018--05:24:00	33.91	22	0.335174	0.139311	-0.933499
47968	20/07/2018--05:25:00	33.01	0	0.335174	0.154125	-0.933499
48028	20/07/2018--05:26:00	32.68	2	0.335174	0.168939	-0.948419
48088	20/07/2018--05:27:00	32.52	0	0.319637	0.168939	-0.948419
48148	20/07/2018--05:28:00	32.47	0	0.319637	0.168939	-0.933499
48208	20/07/2018--05:29:00	32.51	17	0.552688	-0.0680828	-0.843976
48268	20/07/2018--05:30:00	32.66	0	0.552688	-0.0680828	-0.843976
48328	20/07/2018--05:31:00	32.77	0	0.552688	-0.0680828	-0.843976
48388	20/07/2018--05:32:00	32.86	0	0.552688	-0.0680828	-0.829056
48448	20/07/2018--05:33:00	32.92	0	0.552688	-0.0680828	-0.829056
48508	20/07/2018--05:34:00	32.99	0	0.552688	-0.0680828	-0.829056
48568	20/07/2018--05:35:00	33.06	0	0.552688	-0.0680828	-0.829056
48628	20/07/2018--05:36:00	33.14	0	0.552688	-0.0680828	-0.829056
48688	20/07/2018--05:37:00	33.17	0	0.552688	-0.0680828	-0.829056
48748	20/07/2018--05:38:00	33.24	0	0.552688	-0.0680828	-0.829056
48808	20/07/2018--05:39:00	33.28	0	0.552688	-0.0680828	-0.843976
48868	20/07/2018--05:40:00	33.34	0	0.552688	-0.0680828	-0.829056
48928	20/07/2018--05:41:00	33.39	0	0.614835	-0.038455	-0.799215
48988	20/07/2018--05:42:00	33.4	4	0.568225	-0.0532689	-0.829056
49048	20/07/2018--05:43:00	33.42	0	0.568225	-0.0532689	-0.829056
49108	20/07/2018--05:44:00	33.46	0	0.568225	-0.0532689	-0.843976
49168	20/07/2018--05:45:00	33.47	0	0.568225	-0.0532689	-0.829056
49228	20/07/2018--05:46:00	33.5	0	0.568225	-0.0532689	-0.829056
49288	20/07/2018--05:47:00	33.54	0	0.568225	-0.0532689	-0.829056
49348	20/07/2018--05:48:00	33.59	0	0.568225	-0.0532689	-0.829056
49408	20/07/2018--05:49:00	33.61	0	0.568225	-0.0532689	-0.829056
49468	20/07/2018--05:50:00	33.64	0	0.568225	-0.0532689	-0.829056
49528	20/07/2018--05:51:00	33.68	0	0.568225	-0.0532689	-0.829056
49588	20/07/2018--05:52:00	33.72	0	0.568225	-0.0532689	-0.829056
49648	20/07/2018--05:53:00	33.73	0	0.568225	-0.0532689	-0.829056
49708	20/07/2018--05:54:00	33.78	0	0.552688	-0.0532689	-0.829056
49768	20/07/2018--05:55:00	33.8	0	0.568225	-0.0532689	-0.829056
49828	20/07/2018--05:56:00	33.83	0	0.552688	-0.0532689	-0.829056
49888	20/07/2018--05:57:00	33.86	0	0.552688	-0.0532689	-0.829056
49948	20/07/2018--05:58:00	33.87	0	0.568225	-0.0532689	-0.829056
50008	20/07/2018--05:59:00	33.9	0	0.568225	-0.0532689	-0.829056
50068	20/07/2018--06:00:00	33.94	0	0.568225	-0.0532689	-0.829056
50128	20/07/2018--06:01:00	33.94	0	0.568225	-0.0532689	-0.829056
50188	20/07/2018--06:02:00	33.98	0	0.568225	-0.0532689	-0.829056
50248	20/07/2018--06:03:00	34	0	0.568225	-0.0532689	-0.829056
50308	20/07/2018--06:04:00	34.03	0	0.552688	-0.0532689	-0.829056
50368	20/07/2018--06:05:00	34.04	0	0.552688	-0.0532689	-0.829056
50428	20/07/2018--06:06:00	34.07	0	0.552688	-0.0532689	-0.829056
50488	20/07/2018--06:07:00	34.09	0	0.552688	-0.0532689	-0.829056
50548	20/07/2018--06:08:00	34.11	0	0.552688	-0.038455	-0.829056
50608	20/07/2018--06:09:00	34.13	0	0.552688	-0.0532689	-0.829056
50668	20/07/2018--06:10:00	34.15	2	0.552688	-0.142152	-0.814135
50728	20/07/2018--06:11:00	34.16	2	0.552688	-0.142152	-0.814135
50788	20/07/2018--06:12:00	34.2	4	0.552688	-0.156966	-0.814135
50848	20/07/2018--06:13:00	34.21	3	0.552688	-0.142152	-0.829056
50908	20/07/2018--06:14:00	34.23	4	0.552688	-0.142152	-0.829056
50968	20/07/2018--06:15:00	34.24	3	0.552688	-0.156966	-0.829056
51028	20/07/2018--06:16:00	34.23	2	0.552688	-0.156966	-0.814135
51088	20/07/2018--06:17:00	34.22	3	0.552688	-0.156966	-0.814135
51148	20/07/2018--06:18:00	34.26	4	0.552688	-0.156966	-0.814135
51208	20/07/2018--06:19:00	34.26	1	0.552688	-0.156966	-0.814135
51268	20/07/2018--06:20:00	34.28	2	0.552688	-0.156966	-0.829056
51328	20/07/2018--06:21:00	34.28	3	0.552688	-0.156966	-0.814135
51388	20/07/2018--06:22:00	34.27	0	0.552688	-0.156966	-0.814135
51448	20/07/2018--06:23:00	34.29	1	0.552688	-0.156966	-0.814135
51508	20/07/2018--06:24:00	34.31	1	0.552688	-0.156966	-0.814135
51568	20/07/2018--06:25:00	34.32	4	0.552688	-0.142152	-0.814135
51628	20/07/2018--06:26:00	34.33	2	0.552688	-0.156966	-0.829056
51688	20/07/2018--06:27:00	34.29	3	0.506078	-0.245849	-0.814135
51748	20/07/2018--06:28:00	34.3	2	0.521615	-0.245849	-0.814135
51808	20/07/2018--06:29:00	34.32	5	0.506078	-0.245849	-0.814135
51868	20/07/2018--06:30:00	34.3	4	0.521615	-0.245849	-0.829056
51928	20/07/2018--06:31:00	34.34	0	0.521615	-0.245849	-0.814135
51988	20/07/2018--06:32:00	34.35	1	0.506078	-0.245849	-0.814135
52048	20/07/2018--06:33:00	34.36	3	0.506078	-0.245849	-0.814135
52108	20/07/2018--06:34:00	34.38	5	0.521615	-0.245849	-0.829056
52168	20/07/2018--06:35:00	34.38	4	0.521615	-0.245849	-0.814135
52228	20/07/2018--06:36:00	34.4	0	0.521615	-0.245849	-0.814135
52288	20/07/2018--06:37:00	34.43	3	0.521615	-0.245849	-0.814135
52348	20/07/2018--06:38:00	34.43	3	0.521615	-0.245849	-0.829056
52408	20/07/2018--06:39:00	34.44	4	0.506078	-0.245849	-0.829056
52468	20/07/2018--06:40:00	34.45	2	0.521615	-0.245849	-0.814135
52528	20/07/2018--06:41:00	34.46	6	0.521615	-0.245849	-0.814135
52588	20/07/2018--06:42:00	34.2	157	100.325	-0.0532689	0.215372
52648	20/07/2018--06:43:00	33.4	253	0.956644	-0.482871	0.12585
52708	20/07/2018--06:44:00	32.3	438	0.941107	0.0800559	0.349656
52768	20/07/2018--06:45:00	31.58	297	0.863423	-0.201408	0.394417
52828	20/07/2018--06:46:00	31.15	168	0.83235	-0.156966	0.260133
52888	20/07/2018--06:47:00	31.36	507	0.97218	-0.231035	-0.291922
52948	20/07/2018--06:48:00	31.35	353	0.97218	-0.0532689	0.170611
53008	20/07/2018--06:49:00	31.42	105	0.863423	-0.0828966	0.469019
53068	20/07/2018--06:50:00	31.03	402	101.879	0.0356143	0.15569
53128	20/07/2018--06:51:00	30.73	346	0.816813	-0.0977105	0.00648642
53188	20/07/2018--06:52:00	30.59	783	0.941107	0.0356143	0.275054
53248	20/07/2018--06:53:00	30.52	505	103.433	0.213381	0.0363272
53308	20/07/2018--06:54:00	30.71	109	0.97218	0.00598658	0.260133
53368	20/07/2018--06:55:00	30.92	37	0.987717	-0.0977105	0.0960088
53428	20/07/2018--06:56:00	31	103	0.83235	0.0948698	0.0960088
53488	20/07/2018--06:57:00	31	428	0.92557	-0.0532689	0.12585
53548	20/07/2018--06:58:00	30.86	5	0.987717	0.198567	0.14077
53608	20/07/2018--06:59:00	30.93	0	0.987717	0.183753	0.15569
53668	20/07/2018--07:00:00	31.02	450	0.739129	0.139311	0.00648642
53728	20/07/2018--07:01:00	30.88	560	0.97218	-0.290291	0.200452
53788	20/07/2018--07:02:00	30.77	77	0.97218	-0.0532689	-0.0979564
53848	20/07/2018--07:03:00	30.67	280	101.879	-0.201408	0.170611
53908	20/07/2018--07:04:00	30.59	164	0.97218	-0.142152	0.200452
53968	20/07/2018--07:05:00	30.56	160	0.97218	0.00598658	0.0960088
54028	20/07/2018--07:06:00	30.58	146	10.654	-0.0236412	0.349656
54088	20/07/2018--07:07:00	30.58	271	0.97218	0.0504282	0.110929
54148	20/07/2018--07:08:00	30.58	250	0.987717	-0.0236412	0.275054
54208	20/07/2018--07:09:00	30.53	264	0.910033	0.0948698	0.304894
54268	20/07/2018--07:10:00	30.48	310	0.863423	0.0208004	0.275054
54328	20/07/2018--07:11:00	30.17	694	0.987717	0.139311	-0.411285
54388	20/07/2018--07:12:00	29.86	261	0.956644	-0.260663	-0.157638
54448	20/07/2018--07:13:00	29.8	142	0.97218	0.0208004	0.200452
54508	20/07/2018--07:14:00	29.82	107	0.987717	-0.00882729	0.110929
54568	20/07/2018--07:15:00	29.95	113	0.956644	0.0504282	0.230292
54628	20/07/2018--07:16:00	30.12	80	0.894497	0.0208004	0.409337
54688	20/07/2018--07:17:00	30.27	71	0.910033	0.0208004	0.573462
54748	20/07/2018--07:18:00	30.46	174	0.739129	0.0208004	0.588382
54808	20/07/2018--07:19:00	30.72	160	0.92557	0.0652421	0.588382
54868	20/07/2018--07:20:00	30.86	285	0.816813	0.183753	0.648063
54928	20/07/2018--07:21:00	30.95	77	0.83235	0.213381	0.573462
54988	20/07/2018--07:22:00	30.95	243	0.739129	0.0800559	0.648063
55048	20/07/2018--07:23:00	30.9	168	0.894497	0.0652421	-0.351603
55108	20/07/2018--07:24:00	30.7	911	0.708056	-0.142152	-0.0382748
55168	20/07/2018--07:25:00	30.01	1229	10.654	-0.0236412	0.066168
55228	20/07/2018--07:26:00	29.3	990	122.077	-0.0236412	0.230292
55288	20/07/2018--07:27:00	29.14	285	0.956644	-0.038455	0.200452
55348	20/07/2018--07:28:00	29.13	66	0.770203	-0.0236412	0.618223
55408	20/07/2018--07:29:00	29.07	76	0.785739	0.0208004	0.588382
55468	20/07/2018--07:30:00	29.38	30	0.847886	0.0800559	0.5287
55528	20/07/2018--07:31:00	29.37	2	0.847886	0.0356143	0.5287
55588	20/07/2018--07:32:00	29.28	1	0.863423	0.00598658	0.49886
55648	20/07/2018--07:33:00	29.23	4	0.785739	0.0356143	0.618223
55708	20/07/2018--07:34:00	29.07	27	0.894497	-0.0532689	0.439178
55768	20/07/2018--07:35:00	28.83	73	0.92557	0.0356143	0.319815
55828	20/07/2018--07:36:00	28.85	218	0.92557	0.0356143	0.483939
55888	20/07/2018--07:37:00	28.38	1088	122.077	0.168939	0.364576
55948	20/07/2018--07:38:00	27.96	154	0.987717	0.154125	0.0363272
56008	20/07/2018--07:39:00	27.99	149	0.910033	-0.0532689	0.439178
56068	20/07/2018--07:40:00	28.48	10	0.956644	0.0356143	0.260133
56128	20/07/2018--07:41:00	28.57	250	103.433	0.183753	0.00648642
56188	20/07/2018--07:42:00	28.04	855	0.97218	0.0652421	0.15569
56248	20/07/2018--07:43:00	27.83	185	101.879	-0.00882729	0.319815
56308	20/07/2018--07:44:00	27.83	179	0.863423	-0.038455	0.454098
56368	20/07/2018--07:45:00	27.74	180	0.83235	0.0948698	0.5287
56428	20/07/2018--07:46:00	27.66	192	0.941107	0.0356143	0.349656
56488	20/07/2018--07:47:00	27.65	185	0.987717	-0.00882729	0.170611
56548	20/07/2018--07:48:00	27.66	14	0.847886	0.139311	0.215372
56608	20/07/2018--07:49:00	27.44	351	0.97218	-0.0680828	0.185531
56668	20/07/2018--07:50:00	27.25	0	0.987717	-0.0977105	0.0512476
56728	20/07/2018--07:51:00	27.32	19	0.987717	0.0948698	0.14077
56788	20/07/2018--07:52:00	27.42	72	0.956644	-0.038455	0.170611
56848	20/07/2018--07:53:00	27.33	49	0.97218	-0.0828966	0.15569
56908	20/07/2018--07:54:00	27.07	66	0.92557	0.0948698	0.349656
56968	20/07/2018--07:55:00	27.27	15	0.941107	0.0356143	0.275054
57028	20/07/2018--07:56:00	27.53	27	0.97218	-0.00882729	0.200452
57088	20/07/2018--07:57:00	27.68	3	100.325	-0.0680828	0.110929
57148	20/07/2018--07:58:00	27.47	709	0.785739	-0.038455	0.454098
57208	20/07/2018--07:59:00	27.25	476	0.97218	-0.0532689	0.185531
57268	20/07/2018--08:00:00	27.06	42	101.879	-0.0236412	0.00648642
57328	20/07/2018--08:01:00	26.74	768	10.654	-0.0977105	0.12585
57388	20/07/2018--08:02:00	26.34	625	0.956644	0.139311	0.185531
57448	20/07/2018--08:03:00	26.29	420	125.184	0.0800559	0.00648642
57508	20/07/2018--08:04:00	26.13	727	100.325	-0.0532689	0.12585
57568	20/07/2018--08:05:00	26.04	131	101.879	0.0208004	0.00648642
57628	20/07/2018--08:06:00	25.85	3	0.987717	-0.0680828	0.0214068
57688	20/07/2018--08:07:00	25.82	407	0.847886	0.109684	0.334735
57748	20/07/2018--08:08:00	26.11	185	100.325	-0.0236412	0.319815
57808	20/07/2018--08:09:00	26.51	144	0.941107	-0.0532689	0.275054
57868	20/07/2018--08:10:00	26.93	3	0.956644	-0.038455	0.230292
57928	20/07/2018--08:11:00	27.25	19	0.956644	0.139311	0.230292
57988	20/07/2018--08:12:00	27.43	39	0.956644	0.0208004	0.275054
58048	20/07/2018--08:13:00	27.47	366	0.987717	-0.038455	0.0810884
58108	20/07/2018--08:14:00	27.27	192	0.956644	0.0652421	0.230292
58168	20/07/2018--08:15:00	27.3	102	0.987717	-0.216221	0.483939
58228	20/07/2018--08:16:00	27.23	270	0.987717	0.124498	0.066168
58288	20/07/2018--08:17:00	27.3	144	118.969	-0.0532689	-0.00843398
58348	20/07/2018--08:18:00	26.74	1268	111.201	0.183753	0.00648642
58408	20/07/2018--08:19:00	26.29	1074	0.910033	-0.0532689	0.0363272
58468	20/07/2018--08:20:00	26.84	1119	201.314	-0.675451	0.304894
58528	20/07/2018--08:21:00	28.01	1231	101.879	-0.216221	-0.0233544
58588	20/07/2018--08:22:00	29.16	254	0.894497	-0.319919	0.289974
58648	20/07/2018--08:23:00	30.02	120	0.97218	0.168939	-0.0979564
58708	20/07/2018--08:24:00	30.63	124	0.97218	0.154125	-0.21732
58768	20/07/2018--08:25:00	31.14	181	0.87896	0.154125	-0.60525
58828	20/07/2018--08:26:00	31.54	348	0.708056	0.613355	-0.396364
58888	20/07/2018--08:27:00	31.93	156	0.863423	0.450403	-0.277001
58948	20/07/2018--08:28:00	32.17	179	0.987717	0.272636	-0.0531952
59008	20/07/2018--08:29:00	32.38	249	0.754666	0.539286	-0.396364
59068	20/07/2018--08:30:00	32.5	349	0.537152	0.5541	-0.769374
59128	20/07/2018--08:31:00	32.4	181	0.816813	0.183753	0.394417
59188	20/07/2018--08:32:00	32.22	224	0.941107	0.139311	0.364576
59248	20/07/2018--08:33:00	32.11	197	0.941107	0.0948698	0.304894
59308	20/07/2018--08:34:00	31.96	300	0.92557	0.257822	-0.306842
59368	20/07/2018--08:35:00	31.79	516	0.956644	-0.0977105	0.319815
59428	20/07/2018--08:36:00	31.53	779	100.325	0.00598658	-0.0382748
59488	20/07/2018--08:37:00	30.75	425	0.941107	-0.0977105	0.170611
59548	20/07/2018--08:38:00	30.31	850	10.654	0.183753	-0.0382748
59608	20/07/2018--08:39:00	30.45	184	103.433	0.28745	0.0512476
59668	20/07/2018--08:40:00	30.74	238	0.956644	-0.0828966	0.0363272
59728	20/07/2018--08:41:00	31.05	170	101.879	-0.0532689	-0.0531952
59788	20/07/2018--08:42:00	31.28	164	0.941107	-0.275477	-0.381444
59848	20/07/2018--08:43:00	31.41	119	108.094	0.0504282	-0.142718
59908	20/07/2018--08:44:00	31.37	511	10.654	0.109684	-0.0233544
59968	20/07/2018--08:45:00	30.46	536	0.770203	-0.586568	-0.0979564
60028	20/07/2018--08:46:00	30.32	225	0.97218	-0.142152	0.14077
60088	20/07/2018--08:47:00	30.57	455	0.97218	-0.0828966	0.0214068
60148	20/07/2018--08:48:00	31.08	461	0.863423	-0.038455	0.454098
60208	20/07/2018--08:49:00	31.32	198	0.97218	-0.0532689	0.275054
60268	20/07/2018--08:50:00	31.39	143	0.97218	-0.0532689	0.230292
60328	20/07/2018--08:51:00	31.34	12	0.956644	-0.00882729	0.304894
60388	20/07/2018--08:52:00	31.25	33	10.654	0.0356143	0.215372
60448	20/07/2018--08:53:00	31.06	293	0.910033	0.272636	0.334735
60508	20/07/2018--08:54:00	30.86	390	128.291	0.361519	0.170611
60568	20/07/2018--08:55:00	30.7	351	103.433	0.0652421	0.0363272
60628	20/07/2018--08:56:00	30.91	1042	0.941107	-0.156966	0.245213
60688	20/07/2018--08:57:00	30.75	619	115.862	-0.201408	0.15569
60748	20/07/2018--08:58:00	29.95	520	0.910033	0.154125	0.394417
60808	20/07/2018--08:59:00	29.54	197	108.094	0.28745	0.066168
60868	20/07/2018--09:00:00	28.9	884	185.777	0.0208004	0.364576
60928	20/07/2018--09:01:00	28.68	359	0.97218	0.154125	0.245213
60988	20/07/2018--09:02:00	28.79	131	108.094	0.272636	-0.0382748
61048	20/07/2018--09:03:00	28.49	1234	10.654	0.0652421	0.0512476
61108	20/07/2018--09:04:00	28.11	172	103.433	0.0356143	0.0214068
61168	20/07/2018--09:05:00	27.99	28	0.987717	0.0208004	0.0363272
61228	20/07/2018--09:06:00	27.94	66	104.986	0.154125	155.821
61288	20/07/2018--09:07:00	27.68	679	0.956644	-0.142152	-0.262081
61348	20/07/2018--09:08:00	27.62	33	0.97218	0.228195	0.110929
61408	20/07/2018--09:09:00	27.67	7	100.325	0.0652421	0.0512476
61468	20/07/2018--09:10:00	27.71	80	0.956644	-0.216221	-0.172558
61528	20/07/2018--09:11:00	27.76	211	0.987717	-0.0532689	-0.00843398
61588	20/07/2018--09:12:00	27.89	6	0.987717	0.183753	0.066168
61648	20/07/2018--09:13:00	27.99	15	0.987717	0.0208004	-0.00843398
61708	20/07/2018--09:14:00	28.06	17	0.97218	0.302264	-0.0233544
61768	20/07/2018--09:15:00	28.12	15	100.325	0.00598658	0.0960088
61828	20/07/2018--09:16:00	28.17	18	104.986	0.00598658	0.0512476
61888	20/07/2018--09:17:00	28.2	27	100.325	-0.038455	0.00648642
61948	20/07/2018--09:18:00	28.2	8	0.987717	0.243008	-0.00843398
62008	20/07/2018--09:19:00	28.22	14	0.97218	0.331892	0.00648642
62068	20/07/2018--09:20:00	28.21	17	100.325	0.0800559	0.0960088
62128	20/07/2018--09:21:00	28.26	45	0.987717	-0.0532689	-0.0233544
62188	20/07/2018--09:22:00	28.3	17	101.879	0.183753	0.066168
62248	20/07/2018--09:23:00	28.25	29	0.987717	0.213381	0.0214068
62308	20/07/2018--09:24:00	28.18	5	0.987717	0.243008	0.0363272
62368	20/07/2018--09:25:00	28.09	0	0.987717	0.228195	0.0363272
62428	20/07/2018--09:26:00	28.05	7	100.325	0.139311	0.0363272
62488	20/07/2018--09:27:00	28.14	58	0.987717	-0.038455	0.0363272
62548	20/07/2018--09:28:00	28.09	462	0.956644	0.0948698	0.00648642
62608	20/07/2018--09:29:00	27.91	576	100.325	0.0504282	0.200452
62668	20/07/2018--09:30:00	27.78	306	0.956644	0.0800559	0.289974
62728	20/07/2018--09:31:00	27.69	41	0.412858	-0.0236412	0.90171
62788	20/07/2018--09:32:00	27.57	0	0.428395	-0.038455	0.90171
62848	20/07/2018--09:33:00	27.52	41	0.97218	0.0800559	0.245213
62908	20/07/2018--09:34:00	27.61	63	0.941107	0.0504282	0.334735
62968	20/07/2018--09:35:00	27.76	129	0.941107	0.0504282	0.319815
63028	20/07/2018--09:36:00	27.93	328	0.801276	-0.0532689	0.170611
63088	20/07/2018--09:37:00	27.68	465	0.987717	-0.0828966	0.00648642
63148	20/07/2018--09:38:00	27.59	30	100.325	0.0800559	0.0363272
63208	20/07/2018--09:39:00	27.57	3	100.325	-0.00882729	0.0214068
63268	20/07/2018--09:40:00	27.52	1	0.97218	0.228195	0.0512476
63328	20/07/2018--09:41:00	27.56	145	0.97218	0.0208004	0.185531
63388	20/07/2018--09:42:00	27.63	18	0.987717	-0.0680828	0.0960088
63448	20/07/2018--09:43:00	27.69	39	0.987717	-0.0532689	0.0960088
63508	20/07/2018--09:44:00	27.7	362	0.97218	0.0800559	0.066168
63568	20/07/2018--09:45:00	27.45	278	10.654	-0.0236412	0.0363272
63628	20/07/2018--09:46:00	27.23	228	0.910033	-0.17178	0.0214068
63688	20/07/2018--09:47:00	27.19	54	100.325	0.0652421	0.0960088
63748	20/07/2018--09:48:00	27.33	1	100.325	0.0652421	0.0512476
63808	20/07/2018--09:49:00	27.5	0	100.325	0.154125	0.066168
63868	20/07/2018--09:50:00	27.7	0	0.97218	0.0948698	0.0960088
63928	20/07/2018--09:51:00	27.82	14	100.325	-0.038455	0.0363272
63988	20/07/2018--09:52:00	27.95	0	100.325	0.0356143	0.0512476
64048	20/07/2018--09:53:00	28.06	2	100.325	0.0504282	0.0363272
64108	20/07/2018--09:54:00	28.19	3	100.325	0.00598658	0.0960088
64168	20/07/2018--09:55:00	28.31	0	0.987717	0.109684	0.0960088
64228	20/07/2018--09:56:00	28.47	0	100.325	0.0948698	0.0960088
64288	20/07/2018--09:57:00	28.6	2	100.325	-0.00882729	0.0512476
64348	20/07/2018--09:58:00	28.71	1	100.325	0.0652421	0.066168
64408	20/07/2018--09:59:00	28.8	2	100.325	0.139311	0.170611
64468	20/07/2018--10:00:00	28.92	10	100.325	0.00598658	0.066168
64528	20/07/2018--10:01:00	28.95	3	0.987717	-0.0680828	0.0512476
64588	20/07/2018--10:02:00	28.93	2	100.325	0.109684	0.0512476
64648	20/07/2018--10:03:00	28.93	3	0.956644	0.0652421	0.0512476
64708	20/07/2018--10:04:00	28.99	55	100.325	0.0800559	0.0960088
64768	20/07/2018--10:05:00	29.06	0	100.325	0.183753	0.12585
64828	20/07/2018--10:06:00	29.1	11	0.987717	0.0208004	-0.0531952
64888	20/07/2018--10:07:00	29.04	60	100.325	0.0356143	0.0810884
64948	20/07/2018--10:08:00	29.07	68	103.433	0.0504282	0.066168
65008	20/07/2018--10:09:00	29	160	101.879	0.0208004	-0.0382748
65068	20/07/2018--10:10:00	29.01	264	0.956644	-0.0828966	0.319815
65128	20/07/2018--10:11:00	28.97	182	0.801276	-0.423616	-0.351603
65188	20/07/2018--10:12:00	28.93	42	0.894497	0.168939	0.573462
65248	20/07/2018--10:13:00	28.85	91	100.325	0.0504282	0.0960088
65308	20/07/2018--10:14:00	28.84	2	100.325	0.0208004	0.0512476
65368	20/07/2018--10:15:00	28.88	4	100.325	0.0356143	0.110929
65428	20/07/2018--10:16:00	28.89	12	0.894497	-0.379174	-0.127797
65488	20/07/2018--10:17:00	28.9	6	0.987717	0.0208004	0.110929
65548	20/07/2018--10:18:00	28.91	24	100.325	0.0800559	0.0810884
65608	20/07/2018--10:19:00	28.95	13	100.325	0.0504282	0.0960088
65668	20/07/2018--10:20:00	28.96	35	115.862	-0.0236412	0.483939
65728	20/07/2018--10:21:00	28.93	7	0.941107	-0.0532689	0.066168
65788	20/07/2018--10:22:00	28.87	21	0.987717	0.00598658	0.066168
65848	20/07/2018--10:23:00	28.82	8	0.97218	-0.0680828	0.230292
65908	20/07/2018--10:24:00	28.57	377	0.335174	0.0800559	-0.0979564
65968	20/07/2018--10:25:00	28.14	277	100.325	0.168939	0.0810884
66028	20/07/2018--10:26:00	28.02	21	0.97218	-0.17178	0.0960088
66088	20/07/2018--10:27:00	28.03	21	0.987717	0.198567	0.066168
66148	20/07/2018--10:28:00	28.05	23	0.92557	-0.038455	0.110929
66208	20/07/2018--10:29:00	28.09	75	0.894497	-0.393988	-0.112877
66268	20/07/2018--10:30:00	28.12	0	0.87896	-0.423616	-0.083036
66328	20/07/2018--10:31:00	28.11	0	0.863423	-0.453243	-0.083036
66388	20/07/2018--10:32:00	28.13	0	0.87896	-0.334732	-0.127797
66448	20/07/2018--10:33:00	28.14	14	0.987717	-0.0236412	0.12585
66508	20/07/2018--10:34:00	28.17	0	100.325	0.0652421	0.12585
66568	20/07/2018--10:35:00	28.21	1	0.941107	-0.0680828	-0.0233544
66628	20/07/2018--10:36:00	28.24	6	101.879	-0.349546	-0.0681156
66688	20/07/2018--10:37:00	28.23	17	100.325	0.0948698	0.00648642
66748	20/07/2018--10:38:00	28.18	7	101.879	0.109684	-0.0382748
66808	20/07/2018--10:39:00	28.13	5	101.879	0.0948698	0.0363272
66868	20/07/2018--10:40:00	28.01	0	100.325	0.139311	0.00648642
66928	20/07/2018--10:41:00	27.88	0	0.987717	0.376333	-0.142718
66988	20/07/2018--10:42:00	27.83	3	100.325	0.0504282	0.0363272
67048	20/07/2018--10:43:00	27.75	15	100.325	0.0208004	-0.0382748
67108	20/07/2018--10:44:00	27.74	4	100.325	0.0208004	-0.0382748
67168	20/07/2018--10:45:00	27.69	0	100.325	0.0800559	0.00648642
67228	20/07/2018--10:46:00	27.65	0	100.325	0.109684	-0.00843398
67288	20/07/2018--10:47:00	27.59	2	100.325	0.109684	0.00648642
67348	20/07/2018--10:48:00	27.6	1	100.325	0.109684	-0.00843398
67408	20/07/2018--10:49:00	27.59	58	100.325	-0.0236412	-0.0681156
67468	20/07/2018--10:50:00	27.59	10	100.325	0.109684	-0.00843398
67528	20/07/2018--10:51:00	27.58	1	100.325	0.109684	0.0214068
67588	20/07/2018--10:52:00	27.57	20	100.325	0.0800559	-0.083036
67648	20/07/2018--10:53:00	27.57	12	100.325	0.183753	-0.0382748
67708	20/07/2018--10:54:00	27.61	9	104.986	0.139311	0.00648642
67768	20/07/2018--10:55:00	27.61	35	100.325	0.109684	-0.0979564
67828	20/07/2018--10:56:00	27.68	201	103.433	-0.0828966	0.0363272
67888	20/07/2018--10:57:00	27.55	338	0.987717	0.183753	-0.00843398
67948	20/07/2018--10:58:00	27.47	17	100.325	0.109684	-0.00843398
68008	20/07/2018--10:59:00	27.49	22	100.325	-0.038455	0.0960088
68068	20/07/2018--11:00:00	27.51	10	0.987717	0.168939	0.066168
68128	20/07/2018--11:01:00	27.55	3	100.325	0.0800559	0.0810884
68188	20/07/2018--11:02:00	27.56	0	100.325	0.0948698	0.0810884
68248	20/07/2018--11:03:00	27.59	21	100.325	0.0948698	0.0214068
68308	20/07/2018--11:04:00	27.56	2	100.325	0.168939	-0.0233544
68368	20/07/2018--11:05:00	27.54	24	0.83235	-0.201408	-0.291922
68428	20/07/2018--11:06:00	27.53	159	108.094	-0.0236412	-0.0233544
68488	20/07/2018--11:07:00	27.74	617	-0.193075	-0.690265	0.424258
68548	20/07/2018--11:08:00	28.29	552	117.416	0.435589	0.0512476
68608	20/07/2018--11:09:00	28.17	889	0.83235	-0.156966	0.110929
68668	20/07/2018--11:10:00	28.11	177	101.879	-0.0828966	0.0363272
68728	20/07/2018--11:11:00	28.13	546	0.97218	0.0504282	0.15569
68788	20/07/2018--11:12:00	28.29	229	0.847886	-0.142152	0.215372
68848	20/07/2018--11:13:00	28.32	276	100.325	0.139311	-0.0233544
68908	20/07/2018--11:14:00	28	31	100.325	0.0356143	0.0363272
68968	20/07/2018--11:15:00	27.74	2	100.325	0.0504282	0.066168
69028	20/07/2018--11:16:00	27.5	3	103.433	-0.038455	0.0810884
69088	20/07/2018--11:17:00	27.33	7	0.987717	-0.0828966	-0.00843398
69148	20/07/2018--11:18:00	27.15	18	100.325	0.0652421	0.0214068
69208	20/07/2018--11:19:00	26.97	9	100.325	-0.0236412	0.0363272
69268	20/07/2018--11:20:00	26.8	83	0.987717	0.376333	-0.0233544
69328	20/07/2018--11:21:00	26.87	364	0.910033	0.228195	0.0810884
69388	20/07/2018--11:22:00	27.14	260	109.647	0.465217	-0.202399
69448	20/07/2018--11:23:00	27.46	99	0.956644	0.302264	0.0512476
69508	20/07/2018--11:24:00	27.59	4	0.987717	0.139311	0.14077
69568	20/07/2018--11:25:00	27.67	4	0.987717	0.0800559	-0.21732
69628	20/07/2018--11:26:00	27.72	4	0.987717	-0.00882729	-0.157638
69688	20/07/2018--11:27:00	27.82	11	0.987717	-0.0680828	-0.172558
69748	20/07/2018--11:28:00	27.91	3	0.97218	-0.112524	-0.142718
69808	20/07/2018--11:29:00	27.98	6	0.987717	-0.038455	-0.157638
69868	20/07/2018--11:30:00	28.13	30	100.325	-0.0532689	0.0363272
69928	20/07/2018--11:31:00	28.31	94	111.201	0.0800559	0.00648642
69988	20/07/2018--11:32:00	28.45	672	0.956644	-0.0680828	0.200452
70048	20/07/2018--11:33:00	28.46	831	0.97218	0.0504282	0.12585
70108	20/07/2018--11:34:00	28.18	167	0.92557	-0.0236412	0.200452
70168	20/07/2018--11:35:00	28.06	86	100.325	0.0948698	0.00648642
70228	20/07/2018--11:36:00	28.04	10	0.92557	-0.0532689	0.260133
70288	20/07/2018--11:37:00	28.04	17	0.987717	-0.038455	0.0512476
70348	20/07/2018--11:38:00	28.17	11	0.987717	0.154125	0.00648642
70408	20/07/2018--11:39:00	28.24	76	0.987717	0.183753	0.0810884
70468	20/07/2018--11:40:00	28.18	27	0.97218	0.00598658	0.0363272
70528	20/07/2018--11:41:00	28.1	350	100.325	0.0208004	0.066168
70588	20/07/2018--11:42:00	27.85	286	0.987717	0.0208004	0.0810884
70648	20/07/2018--11:43:00	27.76	20	0.987717	-0.0236412	0.200452
70708	20/07/2018--11:44:00	27.8	11	0.987717	0.0652421	0.0960088
70768	20/07/2018--11:45:00	27.85	12	0.92557	0.0356143	0.110929
70828	20/07/2018--11:46:00	27.93	51	0.987717	-0.00882729	0.15569
70888	20/07/2018--11:47:00	28	50	0.956644	-0.245849	0.066168
70948	20/07/2018--11:48:00	28.08	26	117.416	0.0504282	0.066168
71008	20/07/2018--11:49:00	27.97	233	100.325	0.0356143	0.110929
71068	20/07/2018--11:50:00	27.89	5	0.97218	0.0800559	0.185531
71128	20/07/2018--11:51:00	27.93	8	0.956644	0.124498	0.15569
71188	20/07/2018--11:52:00	28	10	100.325	0.00598658	0.0363272
71248	20/07/2018--11:53:00	28.08	14	0.97218	0.272636	0.0960088
71308	20/07/2018--11:54:00	28.15	0	0.987717	0.0800559	0.12585
71368	20/07/2018--11:55:00	28.21	16	101.879	-0.038455	0.0810884
71428	20/07/2018--11:56:00	28.13	15	0.97218	-0.0680828	0.12585
71488	20/07/2018--11:57:00	28.12	31	0.987717	0.139311	0.200452
71548	20/07/2018--11:58:00	27.98	324	0.97218	-0.0532689	0.215372
71608	20/07/2018--11:59:00	28.06	111	0.785739	0.139311	-0.172558
71668	20/07/2018--12:00:00	28.06	698	100.325	0.0652421	0.110929
71728	20/07/2018--12:01:00	27.94	279	100.325	0.124498	0.15569
71788	20/07/2018--12:02:00	27.97	11	0.97218	-0.038455	0.185531
71848	20/07/2018--12:03:00	28.05	16	0.987717	0.168939	0.0960088
71908	20/07/2018--12:04:00	28.15	19	101.879	0.243008	0.170611
71968	20/07/2018--12:05:00	28.27	129	0.816813	-0.0828966	0.558541
72028	20/07/2018--12:06:00	28.42	31	0.863423	-0.038455	0.51378
72088	20/07/2018--12:07:00	28.59	44	0.910033	-0.245849	0.275054
72148	20/07/2018--12:08:00	28.59	37	100.325	0.109684	0.0214068
72208	20/07/2018--12:09:00	28.64	3	0.785739	-0.0236412	0.618223
72268	20/07/2018--12:10:00	28.68	3	0.785739	-0.0236412	0.588382
72328	20/07/2018--12:11:00	28.66	2	0.770203	-0.0532689	0.618223
72388	20/07/2018--12:12:00	28.64	3	0.739129	-0.0977105	0.633143
72448	20/07/2018--12:13:00	28.6	4	100.325	0.0948698	0.0512476
72508	20/07/2018--12:14:00	28.62	1	101.879	0.0504282	0.0512476
72568	20/07/2018--12:15:00	28.66	0	100.325	0.0800559	0.0810884
72628	20/07/2018--12:16:00	28.74	9	100.325	0.0356143	0.0363272
72688	20/07/2018--12:17:00	28.78	1	100.325	0.0504282	0.0363272
72748	20/07/2018--12:18:00	28.79	61	0.987717	-0.0680828	0.0363272
72808	20/07/2018--12:19:00	28.76	71	100.325	-0.0828966	-0.0233544
72868	20/07/2018--12:20:00	28.61	1	101.879	0.109684	-0.083036
72928	20/07/2018--12:21:00	28.49	1	0.987717	-0.0977105	-0.0531952
72988	20/07/2018--12:22:00	28.37	15	100.325	0.0948698	-0.0382748
73048	20/07/2018--12:23:00	28.38	5	100.325	0.0948698	-0.112877
73108	20/07/2018--12:24:00	28.38	5	0.863423	0.00598658	-0.590329
73168	20/07/2018--12:25:00	28.41	7	0.770203	-0.423616	0.409337
73228	20/07/2018--12:26:00	28.61	166	0.894497	-0.038455	0.0960088
73288	20/07/2018--12:27:00	28.82	801	111.201	-0.290291	-0.24716
73348	20/07/2018--12:28:00	28.57	529	0.987717	-0.0236412	0.12585
73408	20/07/2018--12:29:00	28.24	997	195.099	0.0652421	-0.202399
73468	20/07/2018--12:30:00	27.55	1128	-0.162001	0.0356143	0.991233
73528	20/07/2018--12:31:00	27.14	0	-0.162001	0.0208004	0.991233
73588	20/07/2018--12:32:00	26.77	1401	0.894497	-0.0532689	0.424258
73648	20/07/2018--12:33:00	27.05	201	0.816813	-0.00882729	0.558541
73708	20/07/2018--12:34:00	27.38	94	0.785739	0.0208004	0.558541
73768	20/07/2018--12:35:00	27.7	165	0.723593	-0.00882729	0.722665
73828	20/07/2018--12:36:00	28.01	113	0.739129	0.0652421	0.618223
73888	20/07/2018--12:37:00	28.16	60	0.785739	-0.0532689	0.618223
73948	20/07/2018--12:38:00	28.17	190	0.987717	0.0504282	0.15569
74008	20/07/2018--12:39:00	28.02	251	100.325	0.0652421	0.0214068
74068	20/07/2018--12:40:00	27.94	124	0.956644	0.198567	0.0512476
74128	20/07/2018--12:41:00	28	29	0.910033	-0.0680828	0.0214068
74188	20/07/2018--12:42:00	28.14	14	108.094	0.213381	-0.0233544
74248	20/07/2018--12:43:00	28.29	0	0.941107	0.0652421	-0.366524
74308	20/07/2018--12:44:00	28.38	90	0.987717	-0.0680828	0.0960088
74368	20/07/2018--12:45:00	28.38	103	103.433	0.183753	0.0214068
74428	20/07/2018--12:46:00	28.34	47	0.894497	-0.0977105	0.469019
74488	20/07/2018--12:47:00	28.25	132	0.97218	0.168939	0.185531
74548	20/07/2018--12:48:00	28.18	29	100.325	0.0208004	0.0512476
74608	20/07/2018--12:49:00	28.13	44	100.325	-0.112524	0.0214068
74668	20/07/2018--12:50:00	28.13	16	115.862	-0.0532689	0.409337
74728	20/07/2018--12:51:00	28.12	39	0.987717	0.198567	0.0512476
74788	20/07/2018--12:52:00	28.16	23	0.987717	0.198567	0.0810884
74848	20/07/2018--12:53:00	28.17	16	100.325	0.0356143	0.0810884
74908	20/07/2018--12:54:00	28.14	5	101.879	0.0652421	0.0363272
74968	20/07/2018--12:55:00	28.1	19	0.97218	-0.112524	0.0214068
75028	20/07/2018--12:56:00	28.02	0	0.97218	-0.127338	0.0214068
75088	20/07/2018--12:57:00	27.95	237	0.987717	0.0948698	0.00648642
75148	20/07/2018--12:58:00	27.97	1	100.325	0.139311	0.0512476
75208	20/07/2018--12:59:00	28.04	5	0.987717	-0.142152	0.0512476
75268	20/07/2018--13:00:00	28.04	75	0.987717	0.0504282	0.066168
75328	20/07/2018--13:01:00	28.01	100	0.987717	-0.0977105	0.0363272
75388	20/07/2018--13:02:00	28.11	358	0.894497	0.0652421	0.0214068
75448	20/07/2018--13:03:00	27.93	212	0.847886	0.0208004	-0.00843398
75508	20/07/2018--13:04:00	27.79	402	103.433	0.0652421	0.00648642
75568	20/07/2018--13:05:00	27.53	261	0.987717	-0.0977105	0.0810884
75628	20/07/2018--13:06:00	27.4	3	100.325	0.109684	0.066168
75688	20/07/2018--13:07:00	27.4	13	100.325	0.0652421	-0.0531952
75748	20/07/2018--13:08:00	27.73	271	0.956644	0.0208004	0.289974
75808	20/07/2018--13:09:00	27.76	77	0.987717	0.0504282	0.0810884
75868	20/07/2018--13:10:00	27.68	387	0.987717	-0.0828966	0.066168
75928	20/07/2018--13:11:00	27.56	26	100.325	0.0948698	0.066168
75988	20/07/2018--13:12:00	27.63	10	0.987717	-0.0236412	0.066168
76048	20/07/2018--13:13:00	27.73	25	0.97218	-0.0977105	0.0810884
76108	20/07/2018--13:14:00	27.83	5	100.325	0.109684	0.066168
76168	20/07/2018--13:15:00	27.9	11	0.987717	-0.112524	0.110929
76228	20/07/2018--13:16:00	28.04	17	100.325	0.0652421	0.0363272
76288	20/07/2018--13:17:00	28.13	28	0.987717	-0.0532689	0.0512476
76348	20/07/2018--13:18:00	28.13	2	100.325	0.0504282	0.066168
76408	20/07/2018--13:19:00	28.27	9	100.325	0.109684	0.0960088
76468	20/07/2018--13:20:00	28.34	2	0.987717	0.124498	0.0960088
76528	20/07/2018--13:21:00	28.45	4	100.325	0.109684	0.066168
76588	20/07/2018--13:22:00	28.57	70	0.941107	-0.0236412	-0.351603
76648	20/07/2018--13:23:00	28.64	1	0.987717	0.139311	0.0363272
76708	20/07/2018--13:24:00	28.79	12	100.325	0.0504282	0.066168
76768	20/07/2018--13:25:00	28.84	15	0.97218	-0.0236412	0.0810884
76828	20/07/2018--13:26:00	28.86	4	100.325	0.0652421	0.0214068
76888	20/07/2018--13:27:00	28.88	3	0.87896	0.0948698	0.110929
76948	20/07/2018--13:28:00	28.95	5	100.325	-0.0236412	0.066168
77008	20/07/2018--13:29:00	28.88	48	0.987717	0.0652421	0.12585
77068	20/07/2018--13:30:00	28.64	11	100.325	0.0208004	0.066168
77128	20/07/2018--13:31:00	28.43	11	100.325	-0.00882729	0.066168
77188	20/07/2018--13:32:00	28.36	1	0.987717	-0.127338	0.066168
77248	20/07/2018--13:33:00	28.2	507	0.847886	0.0356143	0.0214068
77308	20/07/2018--13:34:00	27.97	1063	0.987717	0.0356143	0.0960088
77368	20/07/2018--13:35:00	27.99	646	100.325	0.0800559	0.0512476
77428	20/07/2018--13:36:00	27.84	1133	0.97218	0.0504282	0.0214068
77488	20/07/2018--13:37:00	27.82	300	101.879	0.302264	0.349656
77548	20/07/2018--13:38:00	27.68	396	0.97218	-0.0532689	0.0214068
77608	20/07/2018--13:39:00	27.59	56	10.654	0.509658	-0.21732
77668	20/07/2018--13:40:00	27.71	645	-0.969911	-0.231035	-0.336683
77728	20/07/2018--13:41:00	27.96	526	104.986	-0.0680828	0.0512476
77788	20/07/2018--13:42:00	27.79	88	100.325	0.00598658	0.0214068
77848	20/07/2018--13:43:00	27.63	4	101.879	0.168939	0.0512476
77908	20/07/2018--13:44:00	27.39	349	103.433	-0.038455	0.0512476
77968	20/07/2018--13:45:00	27.05	143	100.325	-0.00882729	0.0363272
78028	20/07/2018--13:46:00	26.75	304	0.92557	0.0208004	0.409337
78088	20/07/2018--13:47:00	26.6	318	0.97218	0.0356143	-0.00843398
78148	20/07/2018--13:48:00	26.35	248	100.325	0.0208004	0.15569
78208	20/07/2018--13:49:00	26.19	151	0.97218	-0.127338	0.215372
78268	20/07/2018--13:50:00	26.19	359	0.987717	0.0948698	-0.00843398
78328	20/07/2018--13:51:00	26.26	448	0.987717	-0.0236412	0.0214068
78388	20/07/2018--13:52:00	26.13	304	104.986	0.0948698	0.0214068
78448	20/07/2018--13:53:00	26.02	368	0.92557	0.154125	0.14077
78508	20/07/2018--13:54:00	25.97	406	0.816813	0.00598658	-0.396364
78568	20/07/2018--13:55:00	26.18	201	0.816813	0.0948698	-0.00843398
78628	20/07/2018--13:56:00	26.18	488	0.956644	0.109684	0.00648642
78688	20/07/2018--13:57:00	26.09	366	115.862	-0.231035	-0.21732
78748	20/07/2018--13:58:00	26.02	417	0.863423	0.272636	0.00648642
78808	20/07/2018--13:59:00	26.12	372	0.941107	-0.127338	0.0810884
78868	20/07/2018--14:00:00	26.11	154	0.97218	-0.112524	0.0960088
78928	20/07/2018--14:01:00	26.24	101	0.910033	-0.349546	0.0960088
78988	20/07/2018--14:02:00	26.47	34	100.325	-0.00882729	0.110929
79048	20/07/2018--14:03:00	26.77	38	100.325	-0.00882729	0.0363272
79108	20/07/2018--14:04:00	26.98	14	100.325	0.0504282	0.066168
79168	20/07/2018--14:05:00	27.15	4	100.325	0.0208004	0.00648642
79228	20/07/2018--14:06:00	27.31	15	100.325	0.109684	0.0363272
79288	20/07/2018--14:07:00	27.48	8	0.987717	-0.0680828	0.0512476
79348	20/07/2018--14:08:00	27.63	0	0.987717	-0.0828966	0.0512476
79408	20/07/2018--14:09:00	27.79	1	100.325	0.0356143	0.066168
79468	20/07/2018--14:10:00	27.95	9	100.325	0.124498	0.110929
79528	20/07/2018--14:11:00	28.06	1	100.325	-0.00882729	0.0363272
79588	20/07/2018--14:12:00	28.18	2	0.987717	0.00598658	0.0214068
79648	20/07/2018--14:13:00	28.26	6	0.987717	-0.0532689	0.0960088
79708	20/07/2018--14:14:00	28.32	1	100.325	-0.0532689	0.0512476
79768	20/07/2018--14:15:00	28.45	2	0.987717	-0.00882729	0.0810884
79828	20/07/2018--14:16:00	28.48	12	100.325	0.00598658	0.0363272
79888	20/07/2018--14:17:00	28.49	5	100.325	-0.038455	0.0363272
79948	20/07/2018--14:18:00	28.48	4	0.97218	-0.0680828	0.12585
80008	20/07/2018--14:19:00	28.38	83	101.879	0.109684	0.110929
80068	20/07/2018--14:20:00	28.34	13	100.325	0.0800559	0.066168
80128	20/07/2018--14:21:00	28.31	53	100.325	-0.142152	0.0960088
80188	20/07/2018--14:22:00	28.24	98	100.325	0.0208004	0.110929
80248	20/07/2018--14:23:00	28.15	2	0.97218	-0.00882729	0.15569
80308	20/07/2018--14:24:00	28.02	616	0.956644	0.213381	-0.0233544
80368	20/07/2018--14:25:00	27.97	793	111.201	0.48003	112.552
80428	20/07/2018--14:26:00	28.07	1054	112.755	0.139311	0.0214068
80488	20/07/2018--14:27:00	27.84	472	0.956644	0.00598658	0.260133
80548	20/07/2018--14:28:00	27.62	132	0.97218	-0.201408	0.0810884
80608	20/07/2018--14:29:00	27.49	5	100.325	0.139311	0.0512476
80668	20/07/2018--14:30:00	27.4	3	100.325	0.139311	0.0363272
80728	20/07/2018--14:31:00	27.41	5	100.325	0.139311	0.0363272
80788	20/07/2018--14:32:00	27.45	1	100.325	0.0948698	0.0363272
80848	20/07/2018--14:33:00	27.5	0	100.325	0.0948698	0.0363272
80908	20/07/2018--14:34:00	27.61	3	0.910033	-0.349546	-0.00843398
80968	20/07/2018--14:35:00	27.7	7	0.92557	-0.201408	0.260133
81028	20/07/2018--14:36:00	27.8	8	0.97218	0.0652421	0.289974
81088	20/07/2018--14:37:00	27.88	0	100.325	0.154125	0.066168
81148	20/07/2018--14:38:00	27.97	0	100.325	0.139311	0.0512476
81208	20/07/2018--14:39:00	28.04	10	100.325	0.0208004	0.0214068
81268	20/07/2018--14:40:00	28.06	2	0.987717	-0.0236412	0.0363272
81328	20/07/2018--14:41:00	28.06	0	100.325	0.0356143	0.0512476
81388	20/07/2018--14:42:00	28.06	1	0.987717	0.154125	0.110929
81448	20/07/2018--14:43:00	28.02	3	100.325	-0.0828966	0.066168
81508	20/07/2018--14:44:00	27.98	4	100.325	0.124498	0.0512476
81568	20/07/2018--14:45:00	27.92	6	100.325	0.124498	0.0363272
81628	20/07/2018--14:46:00	27.9	0	100.325	0.109684	0.0512476
81688	20/07/2018--14:47:00	27.88	0	100.325	0.0652421	0.0512476
81748	20/07/2018--14:48:00	27.8	9	100.325	0.0208004	0.0810884
81808	20/07/2018--14:49:00	27.74	4	100.325	0.0948698	0.0363272
81868	20/07/2018--14:50:00	27.71	0	0.987717	0.109684	0.110929
81928	20/07/2018--14:51:00	27.69	1	0.987717	0.109684	0.12585
81988	20/07/2018--14:52:00	27.74	0	0.987717	0.0948698	0.14077
82048	20/07/2018--14:53:00	27.86	50	0.87896	-0.186594	0.394417
82108	20/07/2018--14:54:00	28.12	445	0.92557	-0.0236412	0.379496
82168	20/07/2018--14:55:00	28.27	0	0.92557	0.00598658	0.364576
82228	20/07/2018--14:56:00	28.5	3	0.894497	-0.186594	0.349656
82288	20/07/2018--14:57:00	28.7	0	0.894497	-0.201408	0.349656
82348	20/07/2018--14:58:00	28.9	0	0.894497	-0.201408	0.349656
82408	20/07/2018--14:59:00	28.93	4	0.941107	-0.127338	0.275054
82468	20/07/2018--15:00:00	28.79	32	0.97218	-0.0532689	0.245213
82528	20/07/2018--15:01:00	28.57	178	0.490542	-0.36436	0.707745
82588	20/07/2018--15:02:00	28.31	284	0.83235	-0.36436	0.349656
82648	20/07/2018--15:03:00	28.28	15	0.910033	-0.334732	0.454098
82708	20/07/2018--15:04:00	28.23	24	0.92557	-0.17178	0.275054
82768	20/07/2018--15:05:00	28.06	1	0.97218	-0.0532689	0.200452
82828	20/07/2018--15:06:00	27.88	0	0.97218	0.0356143	0.200452
82888	20/07/2018--15:07:00	27.64	498	101.879	-0.0532689	0.00648642
82948	20/07/2018--15:08:00	27.73	524	0.770203	-0.0828966	-0.0382748
83008	20/07/2018--15:09:00	27.61	972	0.97218	0.0356143	0.15569
83068	20/07/2018--15:10:00	28.02	637	101.879	0.154125	0.00648642
83128	20/07/2018--15:11:00	29.49	525	103.433	0.109684	0.304894
83188	20/07/2018--15:12:00	30.66	329	101.879	0.0652421	-0.00843398
83248	20/07/2018--15:13:00	32.23	421	103.433	0.154125	0.110929
83308	20/07/2018--15:14:00	33.51	126	0.987717	0.0208004	-0.23224
83368	20/07/2018--15:15:00	34.43	11	0.956644	-0.038455	-0.321762
83428	20/07/2018--15:16:00	35.07	22	0.956644	-0.00882729	-0.381444
83488	20/07/2018--15:17:00	35.6	104	103.433	-0.0236412	-0.321762
83548	20/07/2018--15:18:00	36.02	547	10.654	0.613355	-0.858897
83608	20/07/2018--15:19:00	35.32	755	0.941107	0.109684	0.319815
83668	20/07/2018--15:20:00	34.05	344	0.941107	-0.156966	0.0363272
83728	20/07/2018--15:21:00	32.38	609	108.094	0.257822	0.170611
83788	20/07/2018--15:22:00	31.03	162	100.325	-0.00882729	-0.00843398
83848	20/07/2018--15:23:00	29.97	355	0.956644	0.124498	0.230292
83908	20/07/2018--15:24:00	29.25	195	108.094	0.0800559	-0.172558
83968	20/07/2018--15:25:00	28.12	788	0.816813	0.109684	0.469019
84028	20/07/2018--15:26:00	27.8	27	0.97218	0.0504282	0.230292
84088	20/07/2018--15:27:00	27.83	213	0.801276	0.154125	0.0363272
84148	20/07/2018--15:28:00	27.47	715	125.184	-0.216221	-0.00843398
84208	20/07/2018--15:29:00	27.03	759	131.399	0.257822	0.0214068
84268	20/07/2018--15:30:00	27.66	840	100.325	-0.17178	-0.187479
84328	20/07/2018--15:31:00	29.99	275	0.910033	0.0800559	-0.202399
84388	20/07/2018--15:32:00	32.02	190	0.956644	0.139311	-0.262081
84448	20/07/2018--15:33:00	33.29	224	104.986	0.0948698	-0.336683
84508	20/07/2018--15:34:00	34.22	569	142.275	0.28745	0.110929
84568	20/07/2018--15:35:00	34.51	138	0.956644	0.124498	0.260133
84628	20/07/2018--15:36:00	34.65	53	0.956644	0.183753	0.260133
84688	20/07/2018--15:37:00	34.6	184	0.941107	0.0652421	0.00648642
84748	20/07/2018--15:38:00	34.45	278	0.801276	-0.00882729	-0.00843398
84808	20/07/2018--15:39:00	34.36	190	0.941107	0.154125	0.260133
84868	20/07/2018--15:40:00	34.23	127	0.956644	0.0208004	0.260133
84928	20/07/2018--15:41:00	34.16	34	0.97218	0.0504282	0.200452
84988	20/07/2018--15:42:00	34.14	104	0.987717	0.0948698	0.215372
85048	20/07/2018--15:43:00	33.94	10	0.956644	0.124498	0.319815
85108	20/07/2018--15:44:00	33.71	177	0.941107	0.0356143	0.349656
85168	20/07/2018--15:45:00	33.71	203	100.325	0.109684	0.170611
85228	20/07/2018--15:46:00	34.21	183	100.325	0.391147	0.0512476
85288	20/07/2018--15:47:00	35.2	213	100.325	0.28745	0.14077
85348	20/07/2018--15:48:00	36.04	195	0.987717	0.0652421	0.0214068
85408	20/07/2018--15:49:00	36.61	305	100.325	0.257822	-0.142718
85468	20/07/2018--15:50:00	36.95	226	104.986	0.213381	-0.112877
85528	20/07/2018--15:51:00	36.94	539	101.879	-0.0680828	0.0363272
85588	20/07/2018--15:52:00	36.11	815	101.879	0.0652421	0.14077
85648	20/07/2018--15:53:00	35.27	398	0.92557	0.139311	0.0214068
85708	20/07/2018--15:54:00	34.46	621	0.941107	-0.0828966	0.334735
85768	20/07/2018--15:55:00	33.82	732	0.941107	0.198567	0.349656
85828	20/07/2018--15:56:00	33.43	92	0.987717	0.0356143	0.275054
85888	20/07/2018--15:57:00	33.03	62	100.325	0.0652421	0.0810884
85948	20/07/2018--15:58:00	32.79	14	100.325	0.0948698	0.15569
86008	20/07/2018--15:59:00	32.67	4	0.987717	0.154125	0.110929
86068	20/07/2018--16:00:00	32.55	3	100.325	0.0208004	0.0810884
86128	20/07/2018--16:01:00	32.48	167	0.92557	-0.0977105	0.319815
86188	20/07/2018--16:02:00	32.47	21	0.97218	0.00598658	0.245213
86248	20/07/2018--16:03:00	32.46	25	0.941107	-0.038455	0.304894
86308	20/07/2018--16:04:00	32.38	75	0.956644	-0.00882729	0.215372
86368	20/07/2018--16:05:00	32.29	271	0.894497	-0.0828966	0.275054
86428	20/07/2018--16:06:00	32.04	684	0.661446	-0.0532689	-0.00843398
86488	20/07/2018--16:07:00	31.56	905	-0.69025	-0.334732	-0.530648
86548	20/07/2018--16:08:00	31.32	415	0.910033	-0.0532689	0.066168
86608	20/07/2018--16:09:00	31.12	479	0.92557	-0.245849	-0.127797
86668	20/07/2018--16:10:00	30.85	286	0.956644	-0.038455	0.0810884
86728	20/07/2018--16:11:00	30.74	612	0.87896	0.450403	0.15569
86788	20/07/2018--16:12:00	30.44	762	0.910033	0.642983	-0.083036
86848	20/07/2018--16:13:00	29.68	1096	10.654	-0.112524	-0.0681156
86908	20/07/2018--16:14:00	29.61	643	0.816813	-0.0236412	-0.590329
86968	20/07/2018--16:15:00	29.62	744	118.969	-0.0236412	-0.0681156
87028	20/07/2018--16:16:00	29.71	677	114.308	0.0208004	0.066168
87088	20/07/2018--16:17:00	29.81	434	0.987717	-0.038455	0.15569
87148	20/07/2018--16:18:00	29.8	409	0.770203	0.0208004	-0.679852
87208	20/07/2018--16:19:00	29.75	4	0.692519	-0.201408	-0.694772
87268	20/07/2018--16:20:00	29.66	0	0.739129	-0.319919	-0.560489
87328	20/07/2018--16:21:00	29.82	174	0.102123	0.702238	-0.739533
87388	20/07/2018--16:22:00	30.1	22	0.133197	0.317078	0.961392
87448	20/07/2018--16:23:00	30.31	0	0.0865865	0.346706	0.946471
87508	20/07/2018--16:24:00	30.44	0	0.102123	0.331892	0.946471
87568	20/07/2018--16:25:00	30.55	123	0.83235	0.0652421	0.543621
87628	20/07/2018--16:26:00	30.59	30	0.614835	0.28745	0.767427
87688	20/07/2018--16:27:00	30.61	12	0.770203	-0.527313	0.260133
87748	20/07/2018--16:28:00	30.72	0	0.754666	-0.527313	0.275054
87808	20/07/2018--16:29:00	30.85	0	0.754666	-0.497685	0.349656
87868	20/07/2018--16:30:00	30.97	0	0.816813	-0.36436	0.379496
87928	20/07/2018--16:31:00	31.13	1	0.816813	-0.379174	0.379496
87988	20/07/2018--16:32:00	31.14	18	0.0399763	-0.038455	0.991233
88048	20/07/2018--16:33:00	31.19	547	0.941107	-0.127338	0.0512476
88108	20/07/2018--16:34:00	31.2	340	0.987717	-0.0532689	0.200452
88168	20/07/2018--16:35:00	31.05	647	0.785739	0.0208004	-0.00843398
88228	20/07/2018--16:36:00	30.82	964	111.201	-0.00882729	-0.00843398
88288	20/07/2018--16:37:00	30.69	535	112.755	0.00598658	0.334735
88348	20/07/2018--16:38:00	30.57	773	101.879	-0.0532689	0.0512476
88408	20/07/2018--16:39:00	30.41	854	104.986	0.183753	0.0810884
88468	20/07/2018--16:40:00	30.3	283	0.83235	-0.0828966	-0.127797
88528	20/07/2018--16:41:00	30.04	185	100.325	0.109684	0.066168
88588	20/07/2018--16:42:00	29.98	98	0.956644	-0.0532689	0.0810884
88648	20/07/2018--16:43:00	29.84	295	101.879	0.0208004	0.0512476
88708	20/07/2018--16:44:00	29.59	504	0.987717	0.109684	0.12585
88768	20/07/2018--16:45:00	29.51	415	0.910033	-0.186594	0.12585
88828	20/07/2018--16:46:00	29.58	189	0.987717	0.154125	0.0363272
88888	20/07/2018--16:47:00	29.49	319	0.97218	0.0208004	0.0512476
88948	20/07/2018--16:48:00	29.49	90	0.987717	0.168939	0.0512476
89008	20/07/2018--16:49:00	29.52	93	100.325	-0.0532689	0.0960088
89068	20/07/2018--16:50:00	29.48	344	0.956644	0.168939	0.0512476
89128	20/07/2018--16:51:00	29.45	251	0.97218	0.198567	0.215372
89188	20/07/2018--16:52:00	29.61	142	100.325	0.0948698	-0.0233544
89248	20/07/2018--16:53:00	29.73	291	100.325	-0.0828966	-0.0979564
89308	20/07/2018--16:54:00	29.84	243	100.325	0.154125	0.0363272
89368	20/07/2018--16:55:00	29.93	229	100.325	0.0356143	0.0512476
89428	20/07/2018--16:56:00	29.98	522	100.325	-0.0236412	0.0214068
89488	20/07/2018--16:57:00	29.84	724	0.273027	0.687425	0.677904
89548	20/07/2018--16:58:00	29.76	304	0.92557	-0.290291	0.200452
89608	20/07/2018--16:59:00	29.66	487	0.894497	-0.216221	0.230292
89668	20/07/2018--17:00:00	29.36	645	0.83235	0.450403	0.424258
89728	20/07/2018--17:01:00	29.36	6	0.754666	0.317078	0.603302
89788	20/07/2018--17:02:00	29.38	7	0.801276	0.48003	0.394417
89848	20/07/2018--17:03:00	29.45	20	0.910033	0.317078	0.349656
89908	20/07/2018--17:04:00	29.5	11	0.941107	0.198567	0.334735
89968	20/07/2018--17:05:00	29.56	6	0.941107	0.213381	0.304894
90028	20/07/2018--17:06:00	29.61	2	0.97218	0.183753	0.185531
90088	20/07/2018--17:07:00	29.65	2	0.910033	0.0356143	0.439178
90148	20/07/2018--17:08:00	29.71	9	0.956644	-0.112524	0.260133
90208	20/07/2018--17:09:00	29.73	37	0.676982	0.124498	-0.739533
90268	20/07/2018--17:10:00	29.82	2	0.459468	0.331892	0.842029
90328	20/07/2018--17:11:00	29.88	537	0.87896	-0.0532689	0.260133
90388	20/07/2018--17:12:00	29.91	332	100.325	-0.00882729	0.066168
90448	20/07/2018--17:13:00	29.95	0	100.325	0.0504282	0.0512476
90508	20/07/2018--17:14:00	29.99	0	100.325	0.0652421	0.0214068
90568	20/07/2018--17:15:00	30	1	101.879	0.109684	0.0363272
90628	20/07/2018--17:16:00	29.97	1	103.433	0.0652421	0.0512476
90688	20/07/2018--17:17:00	29.97	7	100.325	0.00598658	0.0960088
90748	20/07/2018--17:18:00	29.97	2	0.987717	-0.127338	0.0810884
90808	20/07/2018--17:19:00	30	21	0.987717	0.0504282	0.12585
90868	20/07/2018--17:20:00	30.02	0	0.97218	-0.0236412	0.15569
90928	20/07/2018--17:21:00	30.08	94	0.00890286	0.198567	0.976312
90988	20/07/2018--17:22:00	30.14	27	0.257491	0.154125	0.961392
91048	20/07/2018--17:23:00	30.33	0	0.319637	-0.0532689	0.946471
91108	20/07/2018--17:24:00	30.49	0	0.335174	-0.127338	0.931551
91168	20/07/2018--17:25:00	30.6	0	0.335174	-0.156966	0.916631
91228	20/07/2018--17:26:00	30.73	0	0.319637	-0.0828966	0.931551
91288	20/07/2018--17:27:00	30.84	0	0.319637	-0.0828966	0.946471
91348	20/07/2018--17:28:00	30.94	0	0.304101	-0.038455	0.961392
91408	20/07/2018--17:29:00	31.02	0	0.257491	0.0504282	0.976312
91468	20/07/2018--17:30:00	31.09	0	0.241954	0.139311	0.961392
91528	20/07/2018--17:31:00	31.14	19	0.83235	-0.438429	-0.277001
91588	20/07/2018--17:32:00	31.04	0	0.83235	-0.408802	-0.291922
91648	20/07/2018--17:33:00	30.95	10	0.941107	-0.186594	-0.21732
91708	20/07/2018--17:34:00	30.9	1	0.956644	-0.17178	-0.202399
91768	20/07/2018--17:35:00	30.87	0	0.956644	-0.156966	-0.187479
91828	20/07/2018--17:36:00	30.86	1	0.987717	-0.0828966	-0.142718
91888	20/07/2018--17:37:00	30.85	0	0.987717	-0.0828966	-0.157638
91948	20/07/2018--17:38:00	30.88	0	0.987717	-0.0828966	-0.157638
92008	20/07/2018--17:39:00	30.86	0	0.987717	-0.0680828	-0.157638
92068	20/07/2018--17:40:00	30.89	0	0.987717	-0.0680828	-0.172558
92128	20/07/2018--17:41:00	30.93	0	0.97218	-0.0680828	-0.172558
92188	20/07/2018--17:42:00	30.91	3	0.97218	-0.0828966	-0.202399
92248	20/07/2018--17:43:00	30.94	0	0.97218	-0.0828966	-0.21732
92308	20/07/2018--17:44:00	30.95	0	0.97218	-0.0532689	-0.24716
92368	20/07/2018--17:45:00	30.98	9	0.630372	-0.616196	-0.426205
92428	20/07/2018--17:46:00	30.95	0	0.614835	-0.616196	-0.426205
92488	20/07/2018--17:47:00	30.89	4	0.83235	-0.334732	-0.441125
92548	20/07/2018--17:48:00	30.83	0	0.816813	-0.319919	-0.441125
92608	20/07/2018--17:49:00	30.76	0	0.83235	-0.319919	-0.441125
92668	20/07/2018--17:50:00	30.72	0	0.801276	-0.319919	-0.485887
92728	20/07/2018--17:51:00	30.74	3	0.910033	-0.260663	-0.262081
92788	20/07/2018--17:52:00	30.74	0	0.910033	-0.260663	-0.262081
92848	20/07/2018--17:53:00	30.77	3	0.97218	-0.112524	-0.21732
92908	20/07/2018--17:54:00	30.82	9	0.97218	-0.0532689	-0.187479
92968	20/07/2018--17:55:00	30.84	61	-0.115391	-0.186594	-0.97826
93028	20/07/2018--17:56:00	30.99	0	-0.0377073	-0.186594	-0.99318
93088	20/07/2018--17:57:00	31.15	0	-0.0532441	-0.17178	-0.99318
93148	20/07/2018--17:58:00	31.32	0	-0.0532441	-0.17178	-0.97826
93208	20/07/2018--17:59:00	31.47	0	-0.0532441	-0.17178	-0.99318
93268	20/07/2018--18:00:00	31.59	0	-0.0377073	-0.17178	-0.99318
93328	20/07/2018--18:01:00	31.71	0	-0.0532441	-0.17178	-10.081
93388	20/07/2018--18:02:00	31.79	0	-0.0532441	-0.17178	-0.97826
93448	20/07/2018--18:03:00	31.82	0	-0.0532441	-0.17178	-0.99318
93508	20/07/2018--18:04:00	31.88	0	-0.0532441	-0.186594	-10.081
93568	20/07/2018--18:05:00	31.91	0	-0.0377073	-0.17178	-0.99318
93628	20/07/2018--18:06:00	31.97	0	-0.0377073	-0.17178	-0.99318
93688	20/07/2018--18:07:00	31.98	0	-0.0532441	-0.17178	-0.99318
93748	20/07/2018--18:08:00	32.01	0	-0.0532441	-0.17178	-0.99318
93808	20/07/2018--18:09:00	32.05	0	-0.0377073	-0.156966	-0.99318
93868	20/07/2018--18:10:00	32.08	0	-0.0377073	-0.17178	-0.97826
93928	20/07/2018--18:11:00	32.07	0	-0.0377073	-0.17178	-0.99318
93988	20/07/2018--18:12:00	32.1	0	-0.0532441	-0.17178	-0.99318
94048	20/07/2018--18:13:00	32.14	0	-0.0532441	-0.186594	-0.99318
94108	20/07/2018--18:14:00	32.16	0	-0.0532441	-0.17178	-0.97826
94168	20/07/2018--18:15:00	32.18	0	-0.0532441	-0.17178	-0.99318
94228	20/07/2018--18:16:00	32.23	0	-0.0532441	-0.17178	-0.99318
94288	20/07/2018--18:17:00	32.2	0	-0.0377073	-0.17178	-0.99318
94348	20/07/2018--18:18:00	32.22	0	-0.0532441	-0.17178	-0.99318
94408	20/07/2018--18:19:00	32.25	0	-0.0377073	-0.17178	-0.99318
94468	20/07/2018--18:20:00	32.26	0	-0.0377073	-0.156966	-0.99318
94528	20/07/2018--18:21:00	32.28	0	-0.0532441	-0.17178	-0.99318
94588	20/07/2018--18:22:00	32.29	314	-0.208611	-0.512499	0.842029
94648	20/07/2018--18:23:00	32.23	330	0.894497	0.213381	0.0512476
94708	20/07/2018--18:24:00	32.01	473	-0.332905	0.213381	0.931551
94768	20/07/2018--18:25:00	31.96	25	0.350711	0.272636	0.90171
94828	20/07/2018--18:26:00	32.04	48	-0.193075	-0.0532689	0.976312
94888	20/07/2018--18:27:00	32.1	0	-0.177538	-0.0532689	0.976312
94948	20/07/2018--18:28:00	32.24	0	-0.115391	0.0356143	100.615
95008	20/07/2018--18:29:00	32.39	0	-0.115391	0.0800559	100.615
95068	20/07/2018--18:30:00	32.54	0	-0.130928	0.0652421	100.615
95128	20/07/2018--18:31:00	32.64	0	-0.0998543	0.0800559	0.991233
95188	20/07/2018--18:32:00	32.77	0	-0.130928	0.0800559	0.991233
95248	20/07/2018--18:33:00	32.84	0	-0.146464	0.0356143	0.991233
95308	20/07/2018--18:34:00	32.93	99	-0.0998543	0.183753	0.976312
95368	20/07/2018--18:35:00	33.02	19	0.319637	0.331892	0.88679
95428	20/07/2018--18:36:00	33.28	2	0.148733	0.243008	0.961392
95488	20/07/2018--18:37:00	33.47	0	0.133197	0.257822	0.961392
95548	20/07/2018--18:38:00	33.58	6	0.0244396	0.139311	0.991233
95608	20/07/2018--18:39:00	33.56	0	0.00890286	0.183753	0.991233
95668	20/07/2018--18:40:00	33.56	0	0.00890286	0.139311	0.976312
95728	20/07/2018--18:41:00	33.48	68	-0.0532441	0.198567	0.991233
95788	20/07/2018--18:42:00	33.45	28	-0.0221706	0.198567	0.976312
95848	20/07/2018--18:43:00	33.43	0	-0.0377073	0.154125	0.991233
95908	20/07/2018--18:44:00	33.43	0	-0.0221706	0.183753	0.991233
95968	20/07/2018--18:45:00	33.39	33	-0.0843175	0.257822	0.976312
96028	20/07/2018--18:46:00	33.34	0	-0.0998543	0.257822	0.961392
96088	20/07/2018--18:47:00	33.28	0	-0.0998543	0.272636	0.946471
96148	20/07/2018--18:48:00	33.28	0	-0.0998543	0.257822	0.991233
96208	20/07/2018--18:49:00	33.25	0	-0.0998543	0.272636	0.961392
96268	20/07/2018--18:50:00	33.23	0	-0.0998543	0.243008	0.961392
96328	20/07/2018--18:51:00	33.25	10	-0.0843175	0.139311	0.991233
96388	20/07/2018--18:52:00	33.3	0	-0.0998543	0.154125	0.991233
96448	20/07/2018--18:53:00	33.29	0	-0.0687808	0.154125	0.976312
96508	20/07/2018--18:54:00	33.28	0	-0.0843175	0.183753	0.976312
96568	20/07/2018--18:55:00	33.25	0	-0.0843175	0.183753	0.976312
96628	20/07/2018--18:56:00	33.33	63	-0.0532441	0.272636	0.946471
96688	20/07/2018--18:57:00	33.62	33	-0.146464	0.346706	0.931551
96748	20/07/2018--18:58:00	33.77	2	-0.193075	0.317078	0.931551
96808	20/07/2018--18:59:00	33.85	7	-0.255222	0.109684	0.797267
96868	20/07/2018--19:00:00	33.67	101	0.956644	0.0208004	0.304894
96928	20/07/2018--19:01:00	33.41	0	0.941107	-0.0532689	0.334735
96988	20/07/2018--19:02:00	33.12	0	0.97218	-0.00882729	0.260133
97048	20/07/2018--19:03:00	32.84	36	0.83235	-0.408802	0.289974
97108	20/07/2018--19:04:00	32.77	0	0.785739	-0.468057	0.334735
97168	20/07/2018--19:05:00	32.9	0	0.785739	-0.453243	0.334735
97228	20/07/2018--19:06:00	33.11	0	0.785739	-0.468057	0.334735
97288	20/07/2018--19:07:00	33.34	0	0.785739	-0.453243	0.334735
97348	20/07/2018--19:08:00	33.51	0	0.801276	-0.438429	0.319815
97408	20/07/2018--19:09:00	33.68	0	0.816813	-0.438429	0.319815
97468	20/07/2018--19:10:00	33.82	0	0.816813	-0.438429	0.334735
97528	20/07/2018--19:11:00	33.95	0	0.816813	-0.438429	0.334735
97588	20/07/2018--19:12:00	34.06	0	0.816813	-0.423616	0.334735
97648	20/07/2018--19:13:00	34.14	0	0.801276	-0.423616	0.319815
97708	20/07/2018--19:14:00	34.22	0	0.816813	-0.423616	0.334735
97768	20/07/2018--19:15:00	34.29	0	0.816813	-0.408802	0.334735
97828	20/07/2018--19:16:00	34.34	0	0.816813	-0.423616	0.319815
97888	20/07/2018--19:17:00	34.37	0	0.816813	-0.423616	0.319815
97948	20/07/2018--19:18:00	34.41	0	0.816813	-0.453243	0.275054
98008	20/07/2018--19:19:00	34.29	354	0.92557	-0.038455	0.0214068
98068	20/07/2018--19:20:00	33.62	714	0.894497	0.0208004	-0.485887
98128	20/07/2018--19:21:00	33.16	922	0.319637	-0.038455	-0.0382748
98188	20/07/2018--19:22:00	32.76	655	103.433	-0.038455	0.0363272
98248	20/07/2018--19:23:00	32.72	464	100.325	0.0504282	0.066168
98308	20/07/2018--19:24:00	32.52	845	104.986	0.168939	0.0960088
98368	20/07/2018--19:25:00	32.14	379	0.723593	-0.112524	0.066168
98428	20/07/2018--19:26:00	31.98	226	104.986	-0.0236412	0.0363272
98488	20/07/2018--19:27:00	31.51	439	117.416	-0.17178	0.0363272
98548	20/07/2018--19:28:00	31.21	266	0.987717	-0.127338	0.0810884
98608	20/07/2018--19:29:00	31.29	3	0.987717	-0.0977105	0.110929
98668	20/07/2018--19:30:00	31.42	6	0.987717	0.0356143	0.0363272
98728	20/07/2018--19:31:00	31.15	472	101.879	0.109684	0.0512476
98788	20/07/2018--19:32:00	30.82	8	0.987717	0.0356143	0.0214068
98848	20/07/2018--19:33:00	30.55	14	100.325	0.0504282	0.0363272
98908	20/07/2018--19:34:00	30.44	310	0.475005	0.583727	0.707745
98968	20/07/2018--19:35:00	30.33	1	0.645909	0.331892	0.707745
99028	20/07/2018--19:36:00	30.3	303	10.654	0.109684	0.0214068
99088	20/07/2018--19:37:00	30.18	7	101.879	0.0356143	0.0363272
99148	20/07/2018--19:38:00	30.03	31	0.987717	0.198567	0.066168
99208	20/07/2018--19:39:00	29.89	14	0.987717	0.198567	0.0512476
99268	20/07/2018--19:40:00	29.86	43	104.986	0.0800559	0.0512476
99328	20/07/2018--19:41:00	29.8	39	0.987717	-0.038455	0.110929
99388	20/07/2018--19:42:00	29.86	23	0.97218	0.0208004	0.230292
99448	20/07/2018--19:43:00	30.03	117	0.97218	0.302264	0.200452
99508	20/07/2018--19:44:00	30.28	176	0.956644	0.124498	0.260133
99568	20/07/2018--19:45:00	30.23	104	0.87896	0.0652421	0.215372
99628	20/07/2018--19:46:00	30.22	701	0.910033	-0.0680828	0.454098
99688	20/07/2018--19:47:00	30.18	685	108.094	0.0800559	0.0512476
99748	20/07/2018--19:48:00	30.18	506	0.87896	0.139311	0.0363272
99808	20/07/2018--19:49:00	30.21	394	0.987717	0.0800559	-0.112877
99868	20/07/2018--19:50:00	30.3	82	10.654	0.0652421	0.066168
99928	20/07/2018--19:51:00	30.39	44	100.325	0.0356143	-0.0531952
99988	20/07/2018--19:52:00	30.53	22	100.325	-0.0828966	-0.0531952
100048	20/07/2018--19:53:00	30.69	135	10.654	0.0800559	0.0512476
100108	20/07/2018--19:54:00	30.81	84	0.956644	-0.0236412	-0.291922
100168	20/07/2018--19:55:00	30.88	98	101.879	0.109684	-0.0233544
100228	20/07/2018--19:56:00	30.93	353	0.770203	-0.156966	0.0214068
100288	20/07/2018--19:57:00	30.59	760	0.894497	0.213381	-0.441125
100348	20/07/2018--19:58:00	30.25	695	0.941107	-0.0680828	-0.277001
100408	20/07/2018--19:59:00	30.1	351	0.910033	-0.0828966	0.334735
100468	20/07/2018--20:00:00	30.02	430	0.97218	-0.17178	0.185531
100528	20/07/2018--20:01:00	29.97	529	101.879	0.198567	-0.083036
100588	20/07/2018--20:02:00	29.85	515	0.987717	0.124498	0.0960088
100648	20/07/2018--20:03:00	29.79	355	0.894497	-0.0236412	0.14077
100708	20/07/2018--20:04:00	29.78	277	100.325	0.0800559	0.0512476
100768	20/07/2018--20:05:00	29.83	84	101.879	-0.038455	0.0363272
100828	20/07/2018--20:06:00	29.88	370	0.941107	-0.275477	0.0214068
100888	20/07/2018--20:07:00	29.91	325	0.987717	-0.0680828	0.0214068
100948	20/07/2018--20:08:00	29.92	154	0.97218	0.109684	0.0810884
101008	20/07/2018--20:09:00	29.83	819	0.723593	165.033	0.230292
101068	20/07/2018--20:10:00	29.68	406	0.241954	0.983702	0.185531
101128	20/07/2018--20:11:00	29.51	504	0.475005	0.924446	0.00648642
101188	20/07/2018--20:12:00	29.44	657	-0.0221706	101.333	0.066168
101248	20/07/2018--20:13:00	29.45	202	-0.0377073	0.93926	0.0810884
101308	20/07/2018--20:14:00	29.45	673	0.273027	0.894819	0.260133
101368	20/07/2018--20:15:00	29.5	351	0.195344	0.968888	0.349656
101428	20/07/2018--20:16:00	29.48	713	0.0865865	101.333	0.0512476
101488	20/07/2018--20:17:00	29.45	214	-0.00663387	102.814	0.0512476
101548	20/07/2018--20:18:00	29.45	376	-0.612566	0.761494	0.334735
101608	20/07/2018--20:19:00	29.51	0	-0.565956	0.687425	0.454098
101668	20/07/2018--20:20:00	29.54	418	0.0244396	101.333	0.0960088
101728	20/07/2018--20:21:00	29.54	377	-0.177538	104.296	0.066168
101788	20/07/2018--20:22:00	29.33	809	0.459468	0.820749	-0.321762
101848	20/07/2018--20:23:00	28.91	1249	0.16427	104.296	0.349656
101908	20/07/2018--20:24:00	28.63	1210	0.459468	0.74668	0.170611
101968	20/07/2018--20:25:00	28.46	1005	0.0710498	0.924446	0.0363272
102028	20/07/2018--20:26:00	28.29	1268	0.148733	0.657797	0.0512476
102088	20/07/2018--20:27:00	28.3	708	-0.146464	0.968888	0.0363272
102148	20/07/2018--20:28:00	28.46	274	0.257491	0.731866	0.066168
102208	20/07/2018--20:29:00	30.02	384	0.133197	0.983702	0.110929
102268	20/07/2018--20:30:00	31.67	513	0.102123	0.998516	-0.24716
102328	20/07/2018--20:31:00	31.62	353	0.195344	0.998516	0.0960088
102388	20/07/2018--20:32:00	32.11	426	0.148733	10.874	0.0214068
102448	20/07/2018--20:33:00	32.38	305	0.11766	107.259	0.0363272
102508	20/07/2018--20:34:00	32.59	401	-0.0377073	10.874	0.170611
102568	20/07/2018--20:35:00	32.75	344	0.0555131	0.924446	0.15569
102628	20/07/2018--20:36:00	33.07	341	-0.0687808	0.924446	0.379496
102688	20/07/2018--20:37:00	33.17	442	0.0710498	0.93926	-0.0382748
102748	20/07/2018--20:38:00	33.21	402	0.226417	102.814	0.0214068
102808	20/07/2018--20:39:00	33.25	446	-0.0532441	104.296	0.0363272
102868	20/07/2018--20:40:00	33.43	460	0.21088	0.968888	0.364576
102928	20/07/2018--20:41:00	33.38	445	-0.0998543	0.909633	0.15569
102988	20/07/2018--20:42:00	34.03	255	0.226417	101.333	-0.0979564
103048	20/07/2018--20:43:00	34.8	305	-0.193075	102.814	0.0512476
103108	20/07/2018--20:44:00	35.01	360	-0.0221706	105.777	0.066168
103168	20/07/2018--20:45:00	34.9	223	-0.208611	0.954074	0.319815
103228	20/07/2018--20:46:00	35.34	239	-0.0998543	0.998516	0.0810884
103288	20/07/2018--20:47:00	35.44	476	-0.0843175	0.983702	0.0363272
103348	20/07/2018--20:48:00	35.81	432	-0.0998543	0.998516	0.110929
103408	20/07/2018--20:49:00	35.85	343	0.00890286	104.296	0.066168
103468	20/07/2018--20:50:00	35.27	506	0.16427	101.333	0.0960088
103528	20/07/2018--20:51:00	34.04	77	0.0865865	102.814	0.0810884
103588	20/07/2018--20:52:00	32.54	361	0.0710498	101.333	0.0214068
103648	20/07/2018--20:53:00	31.88	567	-0.146464	0.954074	0.0363272
103708	20/07/2018--20:54:00	32	261	-0.130928	0.93926	0.066168
103768	20/07/2018--20:55:00	33.08	295	-0.146464	0.924446	0.0810884
103828	20/07/2018--20:56:00	33.47	559	-0.00663387	101.333	0.110929
103888	20/07/2018--20:57:00	33.33	530	-0.0532441	0.776308	-0.21732
103948	20/07/2018--20:58:00	33.41	529	0.195344	110.221	0.0810884
104008	20/07/2018--20:59:00	33.61	462	-0.115391	0.968888	0.0960088
104068	20/07/2018--21:00:00	33.65	499	-0.0843175	0.983702	-0.083036
104128	20/07/2018--21:01:00	33.75	365	0.0865865	0.998516	0.275054
104188	20/07/2018--21:02:00	33.84	436	-0.270758	0.968888	0.0363272
104248	20/07/2018--21:03:00	33.74	458	-0.0532441	0.968888	0.0214068
104308	20/07/2018--21:04:00	33.67	646	-0.0843175	101.333	-0.0382748
104368	20/07/2018--21:05:00	33.2	280	0.397321	0.657797	-0.664931
104428	20/07/2018--21:06:00	32.75	0	0.428395	0.642983	-0.679852
104488	20/07/2018--21:07:00	32.19	458	-0.0843175	0.983702	-0.0382748
104548	20/07/2018--21:08:00	31.5	913	0.21088	0.894819	0.066168
104608	20/07/2018--21:09:00	30.7	1133	0.21088	105.777	0.200452
104668	20/07/2018--21:10:00	30.16	866	0.11766	113.184	0.0512476
104728	20/07/2018--21:11:00	29.89	1073	0.226417	0.93926	0.110929
104788	20/07/2018--21:12:00	29.71	1061	-0.0843175	10.874	0.0512476
104848	20/07/2018--21:13:00	29.64	976	0.273027	0.998516	0.245213
104908	20/07/2018--21:14:00	29.61	492	-0.969911	0.583727	-0.277001
104968	20/07/2018--21:15:00	29.59	368	0.179807	145.775	0.110929
105028	20/07/2018--21:16:00	29.5	844	0.148733	110.221	0.15569
105088	20/07/2018--21:17:00	29.71	778	-0.255222	0.909633	0.230292
105148	20/07/2018--21:18:00	29.95	654	0.102123	0.954074	0.394417
105208	20/07/2018--21:19:00	29.99	751	-0.255222	0.924446	0.0810884
105268	20/07/2018--21:20:00	29.82	518	-0.115391	102.814	0.0363272
105328	20/07/2018--21:21:00	29.34	885	-0.0377073	113.184	0.0363272
105388	20/07/2018--21:22:00	29.08	1192	0.304101	10.874	106.583
105448	20/07/2018--21:23:00	28.89	1142	-0.208611	111.703	0.110929
105508	20/07/2018--21:24:00	28.77	896	0.0710498	127.998	0.0810884
105568	20/07/2018--21:25:00	28.8	1199	0.257491	116.147	0.12585
105628	20/07/2018--21:26:00	28.84	587	-0.130928	10.874	0.409337
105688	20/07/2018--21:27:00	28.88	985	-0.0843175	0.539286	-0.00843398
105748	20/07/2018--21:28:00	28.89	681	0.0865865	0.93926	0.289974
105808	20/07/2018--21:29:00	29.05	388	-0.0221706	0.983702	0.170611
105868	20/07/2018--21:30:00	29.1	910	-0.0377073	122.072	0.0512476
105928	20/07/2018--21:31:00	29.28	1228	0.102123	0.346706	-0.739533
105988	20/07/2018--21:32:00	29.41	868	0.16427	0.998516	0.14077
106048	20/07/2018--21:33:00	29.49	374	0.148733	0.702238	0.0214068
106108	20/07/2018--21:34:00	29.55	330	0.21088	102.814	0.14077
106168	20/07/2018--21:35:00	29.64	174	0.583762	0.894819	0.230292
106228	20/07/2018--21:36:00	29.55	857	0.148733	138.368	152.837
106288	20/07/2018--21:37:00	29.48	380	0.102123	0.998516	0.0512476
106348	20/07/2018--21:38:00	29.51	181	0.133197	0.998516	0.0960088
106408	20/07/2018--21:39:00	29.55	32	-0.0532441	0.998516	0.14077
106468	20/07/2018--21:40:00	29.59	17	-0.0377073	0.983702	0.200452
106528	20/07/2018--21:41:00	29.61	25	0.179807	0.998516	0.0810884
106588	20/07/2018--21:42:00	29.64	47	0.241954	0.968888	0.170611
106648	20/07/2018--21:43:00	29.67	27	-0.115391	0.998516	0.110929
106708	20/07/2018--21:44:00	29.68	22	0.00890286	0.998516	0.185531
106768	20/07/2018--21:45:00	29.7	7	0.0399763	101.333	0.14077
106828	20/07/2018--21:46:00	29.72	10	-0.0377073	0.998516	0.0810884
106888	20/07/2018--21:47:00	29.73	16	0.0399763	0.998516	0.14077
106948	20/07/2018--21:48:00	29.75	13	0.11766	0.805936	0.603302
107008	20/07/2018--21:49:00	29.85	134	0.226417	0.894819	0.439178
107068	20/07/2018--21:50:00	30.04	0	0.241954	0.924446	0.379496
107128	20/07/2018--21:51:00	30.18	1	0.241954	0.909633	0.379496
107188	20/07/2018--21:52:00	30.32	2	0.241954	0.924446	0.379496
107248	20/07/2018--21:53:00	30.43	1	0.273027	0.894819	0.394417
107308	20/07/2018--21:54:00	30.53	3	0.288564	0.909633	0.409337
107368	20/07/2018--21:55:00	30.66	0	0.288564	0.909633	0.394417
107428	20/07/2018--21:56:00	30.74	2	0.241954	0.894819	0.409337
107488	20/07/2018--21:57:00	30.7	1	-0.00663387	0.983702	-0.23224
107548	20/07/2018--21:58:00	30.73	0	0.00890286	0.998516	-0.187479
107608	20/07/2018--21:59:00	30.75	0	0.00890286	101.333	-0.172558
107668	20/07/2018--22:00:00	30.73	9	0.257491	0.894819	0.424258
107728	20/07/2018--22:01:00	30.76	0	0.273027	0.894819	0.424258
107788	20/07/2018--22:02:00	30.82	0	0.273027	0.894819	0.439178
107848	20/07/2018--22:03:00	30.84	8	0.257491	0.924446	0.379496
107908	20/07/2018--22:04:00	30.78	86	0.0710498	0.583727	0.0363272
107968	20/07/2018--22:05:00	30.58	269	-0.00663387	104.296	0.0214068
108028	20/07/2018--22:06:00	30.43	240	-0.130928	104.296	0.0512476
108088	20/07/2018--22:07:00	30.25	402	-0.146464	110.221	0.0810884
108148	20/07/2018--22:08:00	29.96	420	0.0710498	111.703	0.0960088
108208	20/07/2018--22:09:00	29.73	320	0.226417	105.777	0.0363272
108268	20/07/2018--22:10:00	29.51	455	0.0244396	-0.0532689	0.991233
108328	20/07/2018--22:11:00	29.42	450	0.0865865	0.998516	0.260133
108388	20/07/2018--22:12:00	29.48	275	-0.861154	-0.305105	-0.515727
108448	20/07/2018--22:13:00	29.56	376	-0.0221706	110.221	0.349656
108508	20/07/2018--22:14:00	29.66	111	0.148733	0.924446	0.230292
108568	20/07/2018--22:15:00	29.58	658	-0.115391	0.983702	0.0512476
108628	20/07/2018--22:16:00	29.41	761	0.16427	0.93926	0.319815
108688	20/07/2018--22:17:00	29.37	93	0.599299	0.761494	0.349656
108748	20/07/2018--22:18:00	29.41	0	0.583762	0.731866	0.454098
108808	20/07/2018--22:19:00	29.48	70	-0.830081	0.272636	-0.500807
108868	20/07/2018--22:20:00	29.57	2	-0.814544	0.272636	-0.500807
108928	20/07/2018--22:21:00	29.69	54	-0.0377073	0.954074	0.334735
108988	20/07/2018--22:22:00	29.86	0	0.0555131	0.93926	0.394417
109048	20/07/2018--22:23:00	29.9	5	0.179807	0.924446	0.409337
109108	20/07/2018--22:24:00	30.01	5	0.179807	0.909633	0.424258
109168	20/07/2018--22:25:00	30.14	1	0.179807	0.924446	0.424258
109228	20/07/2018--22:26:00	30.25	0	0.195344	0.924446	0.394417
109288	20/07/2018--22:27:00	30.4	3	0.21088	0.924446	0.394417
109348	20/07/2018--22:28:00	30.44	6	0.226417	0.894819	0.469019
109408	20/07/2018--22:29:00	30.4	10	0.257491	0.465217	0.856949
109468	20/07/2018--22:30:00	30.25	0	0.257491	0.465217	0.856949
109528	20/07/2018--22:31:00	30.14	2	0.273027	0.450403	0.856949
109588	20/07/2018--22:32:00	30.07	236	0.102123	0.998516	0.170611
109648	20/07/2018--22:33:00	30.13	252	0.16427	0.998516	0.0214068
109708	20/07/2018--22:34:00	30.17	342	-0.0843175	0.968888	0.304894
109768	20/07/2018--22:35:00	30.11	201	-0.177538	0.983702	-0.00843398
109828	20/07/2018--22:36:00	29.77	691	-0.301832	0.391147	-0.396364
109888	20/07/2018--22:37:00	29.47	982	-0.255222	0.954074	0.0214068
109948	20/07/2018--22:38:00	29.44	857	0.319637	111.703	102.107
110008	20/07/2018--22:39:00	29.37	832	-0.130928	101.333	0.12585
110068	20/07/2018--22:40:00	29.34	727	0.0555131	0.968888	0.185531
110128	20/07/2018--22:41:00	29.38	1067	0.801276	107.259	0.409337
110188	20/07/2018--22:42:00	29.38	886	-0.162001	0.954074	0.0363272
110248	20/07/2018--22:43:00	29.38	319	0.148733	105.777	0.0810884
110308	20/07/2018--22:44:00	29.34	849	-0.224148	0.835563	0.066168
110368	20/07/2018--22:45:00	29.31	878	-0.0221706	0.880005	0.066168
110428	20/07/2018--22:46:00	29.34	891	0.21088	113.184	-0.0233544
110488	20/07/2018--22:47:00	29.49	767	-0.0532441	105.777	0.066168
110548	20/07/2018--22:48:00	29.59	697	-0.208611	148.737	0.588382
110608	20/07/2018--22:49:00	29.65	937	0.133197	117.628	0.0512476
110668	20/07/2018--22:50:00	29.73	1109	-0.301832	0.968888	0.0512476
110728	20/07/2018--22:51:00	29.76	1050	-0.332905	173.921	-0.754454
110788	20/07/2018--22:52:00	29.73	1036	-0.348442	0.924446	0.15569
110848	20/07/2018--22:53:00	29.67	1013	-0.224148	0.805936	0.0512476
110908	20/07/2018--22:54:00	29.59	1198	-0.270758	123.554	0.215372
110968	20/07/2018--22:55:00	29.5	973	-0.0221706	10.874	0.409337
111028	20/07/2018--22:56:00	29.57	485	0.0244396	0.924446	0.0512476
111088	20/07/2018--22:57:00	29.56	411	-0.0998543	116.147	0.066168
111148	20/07/2018--22:58:00	29.54	999	-0.177538	105.777	0.0512476
111208	20/07/2018--22:59:00	29.55	946	101.879	0.93926	-0.694772
111268	20/07/2018--23:00:00	29.59	731	112.755	-0.00882729	0.00648642
111328	20/07/2018--23:01:00	29.55	846	0.941107	0.124498	-0.00843398
111388	20/07/2018--23:02:00	29.52	954	0.97218	-0.290291	0.0214068
111448	20/07/2018--23:03:00	29.5	683	101.879	0.0356143	-0.21732
111508	20/07/2018--23:04:00	29.53	614	108.094	0.0948698	0.066168
111568	20/07/2018--23:05:00	29.52	668	0.956644	0.0356143	0.185531
111628	20/07/2018--23:06:00	29.59	403	101.879	-0.038455	0.185531
111688	20/07/2018--23:07:00	29.69	459	0.97218	0.0800559	0.245213
111748	20/07/2018--23:08:00	29.69	638	0.847886	0.0504282	0.0512476
111808	20/07/2018--23:09:00	29.61	725	0.785739	0.391147	0.469019
111868	20/07/2018--23:10:00	29.84	1080	198.207	105.777	179.693
111928	20/07/2018--23:11:00	30.14	824	0.0865865	101.333	0.0810884
111988	20/07/2018--23:12:00	30.12	763	0.148733	0.924446	0.409337
112048	20/07/2018--23:13:00	30.33	519	0.179807	0.93926	0.424258
112108	20/07/2018--23:14:00	30.89	642	0.304101	0.968888	0.15569
112168	20/07/2018--23:15:00	30.92	678	0.0244396	0.820749	-0.127797
112228	20/07/2018--23:16:00	30.62	758	0.0244396	0.983702	0.0363272
112288	20/07/2018--23:17:00	30.31	745	-0.441662	0.850377	0.230292
112348	20/07/2018--23:18:00	30.11	610	-0.193075	0.865191	0.0363272
112408	20/07/2018--23:19:00	29.94	574	-0.177538	0.420775	-10.081
112468	20/07/2018--23:20:00	29.78	392	-0.0221706	10.874	0.0214068
112528	20/07/2018--23:21:00	29.59	490	-0.0998543	101.333	0.170611
112588	20/07/2018--23:22:00	29.46	322	-0.115391	0.983702	-0.0681156
112648	20/07/2018--23:23:00	29.24	631	-0.301832	0.968888	0.15569
112708	20/07/2018--23:24:00	29.05	681	0.226417	0.968888	0.215372
112768	20/07/2018--23:25:00	29.12	767	0.273027	11.911	-0.829056
112828	20/07/2018--23:26:00	29.06	682	0.335174	104.296	-0.530648
112888	20/07/2018--23:27:00	29	705	-0.0687808	0.820749	0.0960088
112948	20/07/2018--23:28:00	28.96	637	0.102123	0.954074	0.0810884
113008	20/07/2018--23:29:00	29.05	1081	0.428395	0.376333	0.439178
113068	20/07/2018--23:30:00	29.08	928	0.241954	104.296	0.439178
113128	20/07/2018--23:31:00	29.13	1095	-0.0687808	110.221	0.0363272
113188	20/07/2018--23:32:00	29.14	645	0.11766	0.983702	0.334735
113248	20/07/2018--23:33:00	29.02	658	-0.0687808	0.183753	0.12585
113308	20/07/2018--23:34:00	28.91	68	-0.239685	0.880005	0.230292
113368	20/07/2018--23:35:00	29	296	-0.255222	-0.0977105	-0.963339
113428	20/07/2018--23:36:00	29.24	1	-0.130928	-0.0532689	-10.081
113488	20/07/2018--23:37:00	29.41	0	-0.146464	-0.0680828	-102.302
113548	20/07/2018--23:38:00	29.56	0	-0.146464	-0.0532689	-10.081
113608	20/07/2018--23:39:00	29.66	0	-0.130928	-0.0680828	-10.081
113668	20/07/2018--23:40:00	29.74	14	0.0865865	-0.17178	-0.97826
113728	20/07/2018--23:41:00	29.82	4	-0.0843175	-0.393988	-0.918578
113788	20/07/2018--23:42:00	30.06	18	0.273027	-0.0828966	-0.963339
113848	20/07/2018--23:43:00	30.3	28	-0.130928	-0.231035	-0.963339
113908	20/07/2018--23:44:00	30.37	0	-0.177538	-0.231035	-0.97826
113968	20/07/2018--23:45:00	30.28	0	-0.224148	-0.112524	-0.97826
114028	20/07/2018--23:46:00	30.15	0	-0.255222	0.0356143	-0.97826
114088	20/07/2018--23:47:00	30.02	22	-0.317369	0.154125	-0.933499
114148	20/07/2018--23:48:00	29.92	0	-0.224148	0.228195	-0.948419
114208	20/07/2018--23:49:00	29.86	0	-0.193075	0.198567	-0.963339
114268	20/07/2018--23:50:00	29.8	0	-0.162001	0.198567	-0.97826
114328	20/07/2018--23:51:00	29.84	2	-0.130928	0.198567	-0.963339
114388	20/07/2018--23:52:00	29.96	0	-0.130928	0.198567	-0.963339
114448	20/07/2018--23:53:00	30.09	0	-0.130928	0.198567	-0.97826
114508	20/07/2018--23:54:00	30.21	0	-0.115391	0.198567	-0.97826
114568	20/07/2018--23:55:00	30.31	0	-0.115391	0.183753	-0.97826
114628	20/07/2018--23:56:00	30.41	0	-0.115391	0.183753	-0.99318
114688	20/07/2018--23:57:00	30.5	0	-0.115391	0.198567	-0.97826
114748	20/07/2018--23:58:00	30.57	0	-0.115391	0.183753	-0.963339
114808	20/07/2018--23:59:00	30.64	0	-0.115391	0.168939	-0.97826
114868	21/07/2018--00:00:00	30.56	21	-0.0532441	-0.0236412	-10.081
114928	21/07/2018--00:01:00	30.35	0	-0.0687808	-0.00882729	-10.081
114988	21/07/2018--00:02:00	30.19	0	-0.0687808	-0.00882729	-10.081
115048	21/07/2018--00:03:00	30.12	0	-0.0532441	-0.00882729	-10.081
115108	21/07/2018--00:04:00	30.1	0	-0.0532441	-0.00882729	-10.081
115168	21/07/2018--00:05:00	30.1	0	-0.0687808	-0.00882729	-10.081
115228	21/07/2018--00:06:00	30.09	0	-0.0687808	-0.00882729	-10.081
115288	21/07/2018--00:07:00	30.14	19	0.148733	0.0208004	-0.99318
115348	21/07/2018--00:08:00	30.35	0	0.148733	0.00598658	-0.99318
115408	21/07/2018--00:09:00	30.59	14	0.335174	-0.0977105	-0.948419
115468	21/07/2018--00:10:00	30.77	0	0.350711	-0.0977105	-0.948419
115528	21/07/2018--00:11:00	30.93	0	0.350711	-0.112524	-0.948419
115588	21/07/2018--00:12:00	31	0	0.350711	-0.112524	-0.933499
115648	21/07/2018--00:13:00	31.05	0	0.335174	-0.112524	-0.948419
115708	21/07/2018--00:14:00	31.11	0	0.335174	-0.112524	-0.948419
115768	21/07/2018--00:15:00	31.14	0	0.335174	-0.112524	-0.933499
115828	21/07/2018--00:16:00	31.14	0	0.350711	-0.0977105	-0.933499
115888	21/07/2018--00:17:00	31.15	0	0.319637	-0.112524	-0.948419
115948	21/07/2018--00:18:00	31.14	0	0.350711	-0.0977105	-0.948419
116008	21/07/2018--00:19:00	31.14	0	0.335174	-0.112524	-0.918578
116068	21/07/2018--00:20:00	31.15	0	0.335174	-0.112524	-0.948419
116128	21/07/2018--00:21:00	31.14	0	0.335174	-0.0977105	-0.948419
116188	21/07/2018--00:22:00	31.14	0	0.350711	-0.0977105	-0.933499
116248	21/07/2018--00:23:00	31.16	0	0.350711	-0.0977105	-0.948419
116308	21/07/2018--00:24:00	31.16	0	0.335174	-0.0977105	-0.948419
116368	21/07/2018--00:25:00	31.15	0	0.350711	-0.112524	-0.948419
116428	21/07/2018--00:26:00	31.14	0	0.319637	-0.0977105	-0.948419
116488	21/07/2018--00:27:00	31.15	0	0.335174	-0.0828966	-0.948419
116548	21/07/2018--00:28:00	31.16	0	0.319637	-0.0828966	-0.948419
116608	21/07/2018--00:29:00	31.16	0	0.335174	-0.0977105	-0.933499
116668	21/07/2018--00:30:00	31.18	0	0.335174	-0.0828966	-0.948419
116728	21/07/2018--00:31:00	31.53	20	0.583762	0.465217	-0.709693
116788	21/07/2018--00:32:00	32.21	0	0.583762	0.494844	-0.694772
116848	21/07/2018--00:33:00	32.54	0	0.583762	0.494844	-0.679852
116908	21/07/2018--00:34:00	32.76	0	0.583762	0.494844	-0.694772
116968	21/07/2018--00:35:00	32.89	0	0.552688	0.509658	-0.694772
117028	21/07/2018--00:36:00	33.03	0	0.568225	0.509658	-0.694772
117088	21/07/2018--00:37:00	32.71	42	0.0865865	0.228195	-0.97826
117148	21/07/2018--00:38:00	32.39	23	-0.954375	0.0208004	-0.366524
117208	21/07/2018--00:39:00	32.22	284	-0.00663387	0.983702	0.230292
117268	21/07/2018--00:40:00	31.99	380	-0.0843175	0.0652421	-10.081
117328	21/07/2018--00:41:00	31.55	0	-0.0843175	0.0652421	-10.081
117388	21/07/2018--00:42:00	31.09	0	-0.0843175	0.0652421	-10.081
117448	21/07/2018--00:43:00	30.69	0	-0.0843175	0.0652421	-10.081
117508	21/07/2018--00:44:00	30.38	0	-0.0687808	0.0652421	-0.99318
117568	21/07/2018--00:45:00	30.09	0	-0.0687808	0.0652421	-10.081
117628	21/07/2018--00:46:00	29.8	0	-0.0687808	0.0652421	-10.081
117688	21/07/2018--00:47:00	29.54	0	-0.0687808	0.0652421	-10.081
117748	21/07/2018--00:48:00	29.34	0	-0.0687808	0.0504282	-10.081
117808	21/07/2018--00:49:00	29.12	0	-0.0687808	0.0504282	-0.99318
117868	21/07/2018--00:50:00	28.93	0	-0.0687808	0.0652421	-10.081
117928	21/07/2018--00:51:00	28.78	0	-0.0687808	0.0504282	-10.081
117988	21/07/2018--00:52:00	28.62	0	-0.0687808	0.0504282	-0.99318
118048	21/07/2018--00:53:00	28.46	0	-0.0687808	0.0652421	-10.081
118108	21/07/2018--00:54:00	28.33	0	-0.0687808	0.0652421	-0.99318
118168	21/07/2018--00:55:00	28.2	0	-0.0687808	0.0652421	-10.081
118228	21/07/2018--00:56:00	28.06	0	-0.0843175	0.0652421	-10.081
118288	21/07/2018--00:57:00	27.93	0	-0.0687808	0.0652421	-10.081
118348	21/07/2018--00:58:00	27.83	0	-0.0687808	0.0504282	-0.99318
118408	21/07/2018--00:59:00	27.69	0	-0.0687808	0.0504282	-10.081
118468	21/07/2018--01:00:00	27.59	0	-0.0687808	0.0652421	-10.081
118528	21/07/2018--01:01:00	27.46	0	-0.0687808	0.0504282	-10.081
118588	21/07/2018--01:02:00	27.37	0	-0.0687808	0.0652421	-0.99318
118648	21/07/2018--01:03:00	27.27	0	-0.0687808	0.0652421	-10.081
118708	21/07/2018--01:04:00	27.21	0	-0.0687808	0.0652421	-10.081
118768	21/07/2018--01:05:00	27.12	0	-0.0687808	0.0504282	-10.081
118828	21/07/2018--01:06:00	27	0	-0.0687808	0.0652421	-10.081
118888	21/07/2018--01:07:00	26.89	0	-0.0687808	0.0504282	-0.99318
118948	21/07/2018--01:08:00	26.82	0	-0.0687808	0.0652421	-10.081
119008	21/07/2018--01:09:00	26.76	0	-0.0687808	0.0504282	-10.081
119068	21/07/2018--01:10:00	26.67	0	-0.0687808	0.0504282	-10.081
119128	21/07/2018--01:11:00	26.57	0	-0.0687808	0.0504282	-10.081
119188	21/07/2018--01:12:00	26.49	0	-0.0687808	0.0504282	-10.081
119248	21/07/2018--01:13:00	26.42	0	-0.0687808	0.0652421	-10.081
119308	21/07/2018--01:14:00	26.33	0	-0.0687808	0.0652421	-10.081
119368	21/07/2018--01:15:00	26.25	0	-0.0687808	0.0652421	-10.081
119428	21/07/2018--01:16:00	26.19	0	-0.0687808	0.0652421	-10.081
119488	21/07/2018--01:17:00	26.17	0	-0.0687808	0.0652421	-10.081
119548	21/07/2018--01:18:00	26.14	0	-0.0687808	0.0504282	-10.081
119608	21/07/2018--01:19:00	26.16	0	-0.0687808	0.0652421	-0.99318
119668	21/07/2018--01:20:00	26.12	0	-0.0687808	0.0652421	-10.081
119728	21/07/2018--01:21:00	26.12	0	-0.0687808	0.0504282	-10.081
119788	21/07/2018--01:22:00	26.13	0	-0.0687808	0.0504282	-10.081
119848	21/07/2018--01:23:00	26.09	0	-0.0687808	0.0652421	-10.081
119908	21/07/2018--01:24:00	26.06	0	-0.0687808	0.0652421	-10.081
119968	21/07/2018--01:25:00	25.98	0	-0.0687808	0.0504282	-10.081
120028	21/07/2018--01:26:00	25.96	0	-0.0687808	0.0504282	-10.081
120088	21/07/2018--01:27:00	25.94	0	-0.0687808	0.0504282	-10.081
120148	21/07/2018--01:28:00	25.89	0	-0.0687808	0.0504282	-10.081
120208	21/07/2018--01:29:00	25.87	0	-0.0687808	0.0504282	-10.081
120268	21/07/2018--01:30:00	25.82	0	-0.0687808	0.0652421	-10.081
120328	21/07/2018--01:31:00	25.78	0	-0.0687808	0.0652421	-10.081
120388	21/07/2018--01:32:00	25.77	0	-0.0687808	0.0652421	-0.99318
120448	21/07/2018--01:33:00	25.75	0	-0.0687808	0.0504282	-10.081
120508	21/07/2018--01:34:00	25.75	0	-0.0687808	0.0652421	-10.081
120568	21/07/2018--01:35:00	25.74	0	-0.0687808	0.0504282	-10.081
120628	21/07/2018--01:36:00	25.69	0	-0.0687808	0.0652421	-10.081
120688	21/07/2018--01:37:00	25.66	0	-0.0687808	0.0652421	-10.081
120748	21/07/2018--01:38:00	25.64	0	-0.0687808	0.0652421	-10.081
120808	21/07/2018--01:39:00	25.55	0	-0.0687808	0.0504282	-10.081
120868	21/07/2018--01:40:00	25.5	0	-0.0687808	0.0504282	-10.081
120928	21/07/2018--01:41:00	25.52	0	-0.0687808	0.0652421	-10.081
120988	21/07/2018--01:42:00	25.48	0	-0.0687808	0.0504282	-10.081
121048	21/07/2018--01:43:00	25.43	0	-0.0687808	0.0504282	-10.081
121108	21/07/2018--01:44:00	25.42	0	-0.0687808	0.0504282	-10.081
121168	21/07/2018--01:45:00	25.4	0	-0.0687808	0.0652421	-10.081
121228	21/07/2018--01:46:00	25.36	0	-0.0687808	0.0652421	-10.081
121288	21/07/2018--01:47:00	25.35	0	-0.0687808	0.0652421	-0.99318
121348	21/07/2018--01:48:00	25.37	0	-0.0687808	0.0504282	-10.081
121408	21/07/2018--01:49:00	25.36	0	-0.0687808	0.0652421	-10.081
121468	21/07/2018--01:50:00	25.36	0	-0.0687808	0.0652421	-0.99318
121528	21/07/2018--01:51:00	25.32	0	-0.0687808	0.0504282	-10.081
121588	21/07/2018--01:52:00	25.32	0	-0.0687808	0.0504282	-10.081
121648	21/07/2018--01:53:00	25.25	0	-0.0687808	0.0652421	-10.081
121708	21/07/2018--01:54:00	25.23	0	-0.0687808	0.0504282	-10.081
121768	21/07/2018--01:55:00	25.18	0	-0.0687808	0.0652421	-0.99318
121828	21/07/2018--01:56:00	25.17	0	-0.0687808	0.0504282	-0.99318
121888	21/07/2018--01:57:00	25.14	0	-0.0687808	0.0652421	-10.081
121948	21/07/2018--01:58:00	25.12	0	-0.0687808	0.0504282	-0.99318
122008	21/07/2018--01:59:00	25.09	0	-0.0687808	0.0652421	-10.081
122068	21/07/2018--02:00:00	25.08	0	-0.0687808	0.0652421	-10.081
122128	21/07/2018--02:01:00	25.05	0	-0.0687808	0.0652421	-10.081
122188	21/07/2018--02:02:00	25.01	0	-0.0687808	0.0652421	-10.081
122248	21/07/2018--02:03:00	25	0	-0.0687808	0.0652421	-10.081
122308	21/07/2018--02:04:00	24.95	0	-0.0687808	0.0652421	-10.081
122368	21/07/2018--02:05:00	24.94	0	-0.0687808	0.0504282	-10.081
122428	21/07/2018--02:06:00	24.93	0	-0.0687808	0.0504282	-10.081
122488	21/07/2018--02:07:00	24.91	0	-0.0687808	0.0504282	-10.081
122548	21/07/2018--02:08:00	24.89	0	-0.0687808	0.0652421	-10.081
122608	21/07/2018--02:09:00	24.84	0	-0.0687808	0.0504282	-10.081
122668	21/07/2018--02:10:00	24.82	0	-0.0687808	0.0504282	-0.99318
122728	21/07/2018--02:11:00	24.84	0	-0.0687808	0.0504282	-10.081
122788	21/07/2018--02:12:00	24.83	0	-0.0687808	0.0504282	-0.99318
122848	21/07/2018--02:13:00	24.8	0	-0.0687808	0.0504282	-10.081
122908	21/07/2018--02:14:00	24.77	0	-0.0687808	0.0652421	-10.081
122968	21/07/2018--02:15:00	24.72	0	-0.0687808	0.0504282	-10.081
123028	21/07/2018--02:16:00	24.7	0	-0.0687808	0.0652421	-10.081
123088	21/07/2018--02:17:00	24.68	0	-0.0687808	0.0504282	-10.081
123148	21/07/2018--02:18:00	24.67	0	-0.0687808	0.0652421	-10.081
123208	21/07/2018--02:19:00	24.64	0	-0.0687808	0.0652421	-10.081
123268	21/07/2018--02:20:00	24.62	0	-0.0687808	0.0652421	-10.081
123328	21/07/2018--02:21:00	24.62	0	-0.0687808	0.0652421	-10.081
123388	21/07/2018--02:22:00	24.63	0	-0.0687808	0.0504282	-0.99318
123448	21/07/2018--02:23:00	24.65	0	-0.0687808	0.0652421	-10.081
123508	21/07/2018--02:24:00	24.66	0	-0.0687808	0.0652421	-10.081
123568	21/07/2018--02:25:00	24.66	0	-0.0687808	0.0504282	-10.081
123628	21/07/2018--02:26:00	24.68	0	-0.0687808	0.0652421	-10.081
123688	21/07/2018--02:27:00	24.67	0	-0.0687808	0.0652421	-10.081
123748	21/07/2018--02:28:00	24.61	0	-0.0687808	0.0504282	-10.081
123808	21/07/2018--02:29:00	24.59	0	-0.0687808	0.0504282	-0.99318
123868	21/07/2018--02:30:00	24.55	0	-0.0687808	0.0504282	-10.081
123928	21/07/2018--02:31:00	24.5	0	-0.0687808	0.0504282	-10.081
123988	21/07/2018--02:32:00	24.52	0	-0.0687808	0.0652421	-10.081
124048	21/07/2018--02:33:00	24.57	0	-0.0687808	0.0504282	-10.081
124108	21/07/2018--02:34:00	24.51	0	-0.0687808	0.0504282	-10.081
124168	21/07/2018--02:35:00	24.51	0	-0.0687808	0.0504282	-10.081
124228	21/07/2018--02:36:00	24.51	0	-0.0687808	0.0652421	-10.081
124288	21/07/2018--02:37:00	24.51	0	-0.0687808	0.0504282	-10.081
124348	21/07/2018--02:38:00	24.53	0	-0.0687808	0.0652421	-10.081
124408	21/07/2018--02:39:00	24.47	0	-0.0687808	0.0504282	-10.081
124468	21/07/2018--02:40:00	24.47	0	-0.0687808	0.0504282	-10.081
124528	21/07/2018--02:41:00	24.43	0	-0.0687808	0.0504282	-10.081
124588	21/07/2018--02:42:00	24.4	0	-0.0687808	0.0504282	-10.081
124648	21/07/2018--02:43:00	24.34	0	-0.0687808	0.0504282	-10.081
124708	21/07/2018--02:44:00	24.38	0	-0.0687808	0.0652421	-10.081
124768	21/07/2018--02:45:00	24.34	0	-0.0687808	0.0652421	-10.081
124828	21/07/2018--02:46:00	24.3	0	-0.0687808	0.0504282	-10.081
124888	21/07/2018--02:47:00	24.28	0	-0.0687808	0.0652421	-10.081
124948	21/07/2018--02:48:00	24.26	0	-0.0687808	0.0504282	-10.081
125008	21/07/2018--02:49:00	24.2	0	-0.0687808	0.0504282	-10.081
125068	21/07/2018--02:50:00	24.19	0	-0.0687808	0.0504282	-10.081
125128	21/07/2018--02:51:00	24.14	0	-0.0687808	0.0652421	-10.081
125188	21/07/2018--02:52:00	24.15	0	-0.0687808	0.0504282	-10.081
125248	21/07/2018--02:53:00	24.13	0	-0.0687808	0.0504282	-10.081
125308	21/07/2018--02:54:00	24.1	0	-0.0687808	0.0504282	-0.99318
125368	21/07/2018--02:55:00	24.11	0	-0.0687808	0.0504282	-10.081
125428	21/07/2018--02:56:00	24.09	0	-0.0687808	0.0504282	-10.081
125488	21/07/2018--02:57:00	24.1	0	-0.0687808	0.0504282	-10.081
125548	21/07/2018--02:58:00	24.07	0	-0.0687808	0.0652421	-10.081
125608	21/07/2018--02:59:00	24.05	0	-0.0687808	0.0652421	-10.081
125668	21/07/2018--03:00:00	24.06	0	-0.0687808	0.0504282	-10.081
125728	21/07/2018--03:01:00	24.02	0	-0.0687808	0.0652421	-10.081
125788	21/07/2018--03:02:00	24.02	0	-0.0687808	0.0504282	-10.081
125848	21/07/2018--03:03:00	24.02	0	-0.0687808	0.0504282	-10.081
125908	21/07/2018--03:04:00	24	0	-0.0687808	0.0504282	-10.081
125968	21/07/2018--03:05:00	23.96	0	-0.0687808	0.0652421	-10.081
126028	21/07/2018--03:06:00	23.94	0	-0.0687808	0.0504282	-10.081
126088	21/07/2018--03:07:00	23.95	0	-0.0687808	0.0504282	-10.081
126148	21/07/2018--03:08:00	23.94	0	-0.0687808	0.0504282	-10.081
126208	21/07/2018--03:09:00	23.93	0	-0.0532441	0.0652421	-0.99318
126268	21/07/2018--03:10:00	23.93	0	-0.0687808	0.0652421	-10.081
126328	21/07/2018--03:11:00	23.92	0	-0.0687808	0.0504282	-10.081
126388	21/07/2018--03:12:00	23.92	0	-0.0687808	0.0504282	-10.081
126448	21/07/2018--03:13:00	23.94	0	-0.0687808	0.0504282	-10.081
126508	21/07/2018--03:14:00	23.94	0	-0.0687808	0.0504282	-10.081
126568	21/07/2018--03:15:00	23.99	0	-0.0687808	0.0652421	-10.081
126628	21/07/2018--03:16:00	24.02	0	-0.0687808	0.0652421	-10.081
126688	21/07/2018--03:17:00	24.06	0	-0.0687808	0.0504282	-0.99318
126748	21/07/2018--03:18:00	24.05	0	-0.0687808	0.0652421	-10.081
126808	21/07/2018--03:19:00	24.07	0	-0.0687808	0.0504282	-10.081
126868	21/07/2018--03:20:00	24.05	0	-0.0687808	0.0652421	-10.081
126928	21/07/2018--03:21:00	24.06	0	-0.0687808	0.0652421	-10.081
126988	21/07/2018--03:22:00	24.03	0	-0.0687808	0.0652421	-10.081
127048	21/07/2018--03:23:00	23.99	0	-0.0687808	0.0504282	-10.081
127108	21/07/2018--03:24:00	23.98	0	-0.0687808	0.0504282	-10.081
127168	21/07/2018--03:25:00	23.91	0	-0.0687808	0.0652421	-10.081
127228	21/07/2018--03:26:00	23.88	0	-0.0687808	0.0652421	-10.081
127288	21/07/2018--03:27:00	23.86	0	-0.0687808	0.0504282	-10.081
127348	21/07/2018--03:28:00	23.83	0	-0.0687808	0.0504282	-0.99318
127408	21/07/2018--03:29:00	23.82	0	-0.0687808	0.0504282	-10.081
127468	21/07/2018--03:30:00	23.83	0	-0.0687808	0.0504282	-10.081
127528	21/07/2018--03:31:00	23.8	0	-0.0687808	0.0652421	-10.081
127588	21/07/2018--03:32:00	23.78	0	-0.0687808	0.0652421	-10.081
127648	21/07/2018--03:33:00	23.76	0	-0.0687808	0.0504282	-10.081
127708	21/07/2018--03:34:00	23.71	0	-0.0687808	0.0504282	-10.081
127768	21/07/2018--03:35:00	23.69	0	-0.0687808	0.0504282	-10.081
127828	21/07/2018--03:36:00	23.66	0	-0.0687808	0.0504282	-10.081
127888	21/07/2018--03:37:00	23.63	0	-0.0687808	0.0652421	-10.081
127948	21/07/2018--03:38:00	23.6	0	-0.0687808	0.0504282	-10.081
128008	21/07/2018--03:39:00	23.59	0	-0.0687808	0.0504282	-10.081
128068	21/07/2018--03:40:00	23.59	0	-0.0687808	0.0504282	-10.081
128128	21/07/2018--03:41:00	23.58	0	-0.0687808	0.0504282	-10.081
128188	21/07/2018--03:42:00	23.56	0	-0.0687808	0.0652421	-10.081
128248	21/07/2018--03:43:00	23.56	0	-0.0687808	0.0504282	-10.081
128308	21/07/2018--03:44:00	23.53	0	-0.0687808	0.0504282	-10.081
128368	21/07/2018--03:45:00	23.5	0	-0.0687808	0.0504282	-10.081
128428	21/07/2018--03:46:00	23.48	0	-0.0687808	0.0652421	-10.081
128488	21/07/2018--03:47:00	23.48	0	-0.0687808	0.0652421	-0.99318
128548	21/07/2018--03:48:00	23.46	0	-0.0687808	0.0652421	-10.081
128608	21/07/2018--03:49:00	23.45	0	-0.0687808	0.0652421	-10.081
128668	21/07/2018--03:50:00	23.41	0	-0.0687808	0.0652421	-10.081
128728	21/07/2018--03:51:00	23.43	0	-0.0687808	0.0504282	-0.99318
128788	21/07/2018--03:52:00	23.41	0	-0.0687808	0.0504282	-10.081
128848	21/07/2018--03:53:00	23.43	0	-0.0687808	0.0504282	-10.081
128908	21/07/2018--03:54:00	23.45	0	-0.0687808	0.0504282	-10.081
128968	21/07/2018--03:55:00	23.43	0	-0.0687808	0.0504282	-10.081
129028	21/07/2018--03:56:00	23.44	0	-0.0687808	0.0652421	-10.081
129088	21/07/2018--03:57:00	23.41	0	-0.0687808	0.0652421	-10.081
129148	21/07/2018--03:58:00	23.45	0	-0.0687808	0.0504282	-10.081
129208	21/07/2018--03:59:00	23.43	0	-0.0687808	0.0652421	-10.081
129268	21/07/2018--04:00:00	23.42	0	-0.0687808	0.0504282	-10.081
129328	21/07/2018--04:01:00	23.43	0	-0.0687808	0.0504282	-10.081
129388	21/07/2018--04:02:00	23.43	0	-0.0687808	0.0652421	-10.081
129448	21/07/2018--04:03:00	23.39	0	-0.0687808	0.0504282	-10.081
129508	21/07/2018--04:04:00	23.38	0	-0.0687808	0.0652421	-10.081
129568	21/07/2018--04:05:00	23.38	0	-0.0687808	0.0504282	-10.081
129628	21/07/2018--04:06:00	23.38	0	-0.0687808	0.0652421	-10.081
129688	21/07/2018--04:07:00	23.32	0	-0.0687808	0.0504282	-10.081
129748	21/07/2018--04:08:00	23.3	0	-0.0687808	0.0504282	-10.081
129808	21/07/2018--04:09:00	23.28	0	-0.0687808	0.0504282	-10.081
129868	21/07/2018--04:10:00	23.25	0	-0.0687808	0.0504282	-10.081
129928	21/07/2018--04:11:00	23.23	0	-0.0687808	0.0504282	-10.081
129988	21/07/2018--04:12:00	23.17	0	-0.0687808	0.0504282	-10.081
130048	21/07/2018--04:13:00	23.17	0	-0.0687808	0.0504282	-10.081
130108	21/07/2018--04:14:00	23.13	0	-0.0687808	0.0504282	-10.081
130168	21/07/2018--04:15:00	23.13	0	-0.0687808	0.0504282	-10.081
130228	21/07/2018--04:16:00	23.11	0	-0.0687808	0.0504282	-10.081
130288	21/07/2018--04:17:00	23.12	0	-0.0687808	0.0504282	-10.081
130348	21/07/2018--04:18:00	23.09	0	-0.0687808	0.0652421	-10.081
130408	21/07/2018--04:19:00	23.03	0	-0.0687808	0.0504282	-10.081
130468	21/07/2018--04:20:00	23.07	0	-0.0687808	0.0652421	-10.081
130528	21/07/2018--04:21:00	23.02	0	-0.0687808	0.0504282	-10.081
130588	21/07/2018--04:22:00	23	0	-0.0687808	0.0652421	-10.081
130648	21/07/2018--04:23:00	23.01	0	-0.0687808	0.0504282	-0.99318
130708	21/07/2018--04:24:00	23	0	-0.0687808	0.0504282	-10.081
130768	21/07/2018--04:25:00	23.02	0	-0.0687808	0.0652421	-10.081
130828	21/07/2018--04:26:00	23.05	0	-0.0687808	0.0504282	-10.081
130888	21/07/2018--04:27:00	23.07	0	-0.0687808	0.0652421	-10.081
130948	21/07/2018--04:28:00	23.08	0	-0.0687808	0.0652421	-10.081
131008	21/07/2018--04:29:00	23.08	0	-0.0687808	0.0504282	-10.081
131068	21/07/2018--04:30:00	23.04	0	-0.0687808	0.0504282	-10.081
131128	21/07/2018--04:31:00	23.04	0	-0.0687808	0.0504282	-10.081
131188	21/07/2018--04:32:00	23.07	0	-0.0687808	0.0504282	-10.081
131248	21/07/2018--04:33:00	23.07	0	-0.0687808	0.0652421	-10.081
131308	21/07/2018--04:34:00	23.1	0	-0.0687808	0.0504282	-10.081
131368	21/07/2018--04:35:00	23.1	0	-0.0532441	0.0504282	-10.081
131428	21/07/2018--04:36:00	23.05	0	-0.0687808	0.0504282	-10.081
131488	21/07/2018--04:37:00	23.06	0	-0.0687808	0.0504282	-10.081
131548	21/07/2018--04:38:00	23.12	0	-0.0687808	0.0652421	-10.081
131608	21/07/2018--04:39:00	23.15	0	-0.0687808	0.0504282	-10.081
131668	21/07/2018--04:40:00	23.2	0	-0.0687808	0.0652421	-10.081
131728	21/07/2018--04:41:00	23.24	0	-0.0687808	0.0652421	-10.081
131788	21/07/2018--04:42:00	23.23	0	-0.0532441	0.0652421	-10.081
131848	21/07/2018--04:43:00	23.27	0	-0.0687808	0.0652421	-0.99318
131908	21/07/2018--04:44:00	23.23	0	-0.0687808	0.0504282	-10.081
131968	21/07/2018--04:45:00	23.2	0	-0.0687808	0.0504282	-10.081
132028	21/07/2018--04:46:00	23.18	0	-0.0687808	0.0652421	-10.081
132088	21/07/2018--04:47:00	23.15	0	-0.0687808	0.0504282	-10.081
132148	21/07/2018--04:48:00	23.12	0	-0.0687808	0.0504282	-10.081
132208	21/07/2018--04:49:00	23.07	0	-0.0687808	0.0504282	-10.081
132268	21/07/2018--04:50:00	23.05	0	-0.0687808	0.0652421	-10.081
132328	21/07/2018--04:51:00	23.01	0	-0.0687808	0.0504282	-10.081
132388	21/07/2018--04:52:00	22.97	0	-0.0687808	0.0652421	-10.081
132448	21/07/2018--04:53:00	22.94	0	-0.0687808	0.0652421	-10.081
132508	21/07/2018--04:54:00	22.91	0	-0.0687808	0.0504282	-10.081
132568	21/07/2018--04:55:00	22.88	0	-0.0532441	0.0504282	-10.081
132628	21/07/2018--04:56:00	22.84	0	-0.0687808	0.0652421	-10.081
132688	21/07/2018--04:57:00	22.86	0	-0.0687808	0.0652421	-10.081
132748	21/07/2018--04:58:00	22.83	0	-0.0687808	0.0504282	-10.081
132808	21/07/2018--04:59:00	22.8	0	-0.0687808	0.0652421	-10.081
132868	21/07/2018--05:00:00	22.8	0	-0.0687808	0.0652421	-10.081
