# Supplementary material for: A randomized cross-over trial investigating differences in 24-h personal air and skin temperatures using wearable sensors between two climatologically contrasting settings
Source: Sci Rep. 2021 Nov 10;11:22020. doi: 10.1038/s41598-021-01180-y (PMC8580978; doi:10.1038/s41598-021-01180-y)
Supplement: Supplementary file 2 — Supplementary Data. [file 41598_2021_1180_MOESM2_ESM.zip › New folder/new/T34_S1new.csv]

Index	Date	Temperature	Activity	X-axis	Y-axis	Z-axis	Marker
46320	20/07/2018--05:00:00	33.75	0	-0.0732093	0.0853105	-10.107
46380	20/07/2018--05:01:00	33.83	0	-0.0732093	0.100533	-10.107
46440	20/07/2018--05:02:00	33.89	0	-0.0732093	0.100533	-10.107
46500	20/07/2018--05:03:00	33.95	0	-0.0732093	0.0853105	-0.995889
46560	20/07/2018--05:04:00	33.99	0	-0.0732093	0.0853105	-10.107
46620	20/07/2018--05:05:00	34.03	0	-0.0110986	0.100533	-10.107
46680	20/07/2018--05:06:00	34.07	0	-0.0110986	0.100533	-10.107
46740	20/07/2018--05:07:00	34.11	0	-0.0110986	0.100533	-10.107
46800	20/07/2018--05:08:00	34.15	0	-0.0110986	0.100533	-10.107
46860	20/07/2018--05:09:00	34.17	0	-0.0110986	0.100533	-10.107
46920	20/07/2018--05:10:00	34.21	0	-0.0110986	0.100533	-10.107
46980	20/07/2018--05:11:00	34.28	0	-0.0110986	0.100533	-10.107
47040	20/07/2018--05:12:00	34.29	0	-0.0110986	0.100533	-10.107
47100	20/07/2018--05:13:00	34.34	0	-0.0110986	0.100533	-10.107
47160	20/07/2018--05:14:00	34.35	0	-0.0110986	0.100533	-10.107
47220	20/07/2018--05:15:00	34.39	0	-0.0110986	0.100533	-10.107
47280	20/07/2018--05:16:00	34.42	0	-0.0110986	0.100533	-10.107
47340	20/07/2018--05:17:00	34.46	0	-0.0110986	0.100533	-10.107
47400	20/07/2018--05:18:00	34.48	0	-0.0110986	0.100533	-10.107
47460	20/07/2018--05:19:00	34.52	0	-0.0110986	0.100533	-10.107
47520	20/07/2018--05:20:00	34.52	0	-0.0110986	0.100533	-10.107
47580	20/07/2018--05:21:00	34.54	0	-0.0110986	0.100533	-10.107
47640	20/07/2018--05:22:00	34.58	0	-0.0110986	0.115755	-10.107
47700	20/07/2018--05:23:00	34.61	0	-0.0110986	0.100533	-10.107
47760	20/07/2018--05:24:00	34.58	53	0.87398	0.481093	-0.285117
47820	20/07/2018--05:25:00	34.51	88	0.563426	0.344091	-0.788581
47880	20/07/2018--05:26:00	34.41	0	0.547898	0.344091	-0.803388
47940	20/07/2018--05:27:00	34.42	1	0.547898	0.344091	-0.788581
48000	20/07/2018--05:28:00	34.39	32	0.0354845	0.648539	0.751424
48060	20/07/2018--05:29:00	34.25	0	0.0510122	0.633317	0.766232
48120	20/07/2018--05:30:00	34.15	0	0.0354845	0.633317	0.766232
48180	20/07/2018--05:31:00	34.1	0	0.0354845	0.633317	0.766232
48240	20/07/2018--05:32:00	34.08	0	0.0510122	0.633317	0.766232
48300	20/07/2018--05:33:00	34.09	0	0.0354845	0.633317	0.766232
48360	20/07/2018--05:34:00	34.09	0	0.0510122	0.633317	0.766232
48420	20/07/2018--05:35:00	34.09	0	0.0354845	0.633317	0.766232
48480	20/07/2018--05:36:00	34.11	0	0.0510122	0.633317	0.766232
48540	20/07/2018--05:37:00	34.09	0	0.0354845	0.633317	0.766232
48600	20/07/2018--05:38:00	34.09	0	0.0354845	0.633317	0.766232
48660	20/07/2018--05:39:00	34.11	0	0.0354845	0.633317	0.766232
48720	20/07/2018--05:40:00	34.09	0	0.0354845	0.633317	0.766232
48780	20/07/2018--05:41:00	34.1	7	0.2684	0.709429	0.662578
48840	20/07/2018--05:42:00	34.08	19	0.377094	0.739874	0.558924
48900	20/07/2018--05:43:00	34.09	0	0.392621	0.739874	0.558924
48960	20/07/2018--05:44:00	34.09	0	0.392621	0.739874	0.558924
49020	20/07/2018--05:45:00	34.09	0	0.392621	0.739874	0.573731
49080	20/07/2018--05:46:00	34.09	0	0.392621	0.739874	0.558924
49140	20/07/2018--05:47:00	34.09	0	0.408149	0.739874	0.573731
49200	20/07/2018--05:48:00	34.1	0	0.392621	0.724651	0.558924
49260	20/07/2018--05:49:00	34.09	0	0.392621	0.724651	0.558924
49320	20/07/2018--05:50:00	34.12	0	0.408149	0.739874	0.573731
49380	20/07/2018--05:51:00	34.11	0	0.408149	0.724651	0.558924
49440	20/07/2018--05:52:00	34.1	0	0.408149	0.724651	0.558924
49500	20/07/2018--05:53:00	34.12	0	0.408149	0.724651	0.573731
49560	20/07/2018--05:54:00	34.12	0	0.408149	0.739874	0.558924
49620	20/07/2018--05:55:00	34.11	0	0.408149	0.739874	0.573731
49680	20/07/2018--05:56:00	34.12	0	0.408149	0.739874	0.558924
49740	20/07/2018--05:57:00	34.11	0	0.408149	0.724651	0.573731
49800	20/07/2018--05:58:00	34.13	0	0.408149	0.724651	0.573731
49860	20/07/2018--05:59:00	34.12	0	0.408149	0.724651	0.573731
49920	20/07/2018--06:00:00	34.12	0	0.408149	0.724651	0.558924
49980	20/07/2018--06:01:00	34.13	0	0.408149	0.724651	0.573731
50040	20/07/2018--06:02:00	34.13	0	0.423677	0.724651	0.573731
50100	20/07/2018--06:03:00	34.12	1	0.423677	0.709429	0.573731
50160	20/07/2018--06:04:00	34.1	0	0.439205	0.709429	0.573731
50220	20/07/2018--06:05:00	34.11	0	0.439205	0.709429	0.573731
50280	20/07/2018--06:06:00	34.09	0	0.439205	0.709429	0.573731
50340	20/07/2018--06:07:00	34.11	1	0.439205	0.709429	0.573731
50400	20/07/2018--06:08:00	34.11	0	0.439205	0.709429	0.558924
50460	20/07/2018--06:09:00	34.12	0	0.252872	0.678984	0.692193
50520	20/07/2018--06:10:00	34.11	0	0.252872	0.678984	0.692193
50580	20/07/2018--06:11:00	34.11	0	0.252872	0.678984	0.692193
50640	20/07/2018--06:12:00	34.09	0	0.252872	0.694207	0.677386
50700	20/07/2018--06:13:00	34.09	0	0.252872	0.694207	0.677386
50760	20/07/2018--06:14:00	34.09	0	0.252872	0.678984	0.692193
50820	20/07/2018--06:15:00	34.09	0	0.2684	0.694207	0.677386
50880	20/07/2018--06:16:00	34.09	0	0.2684	0.694207	0.677386
50940	20/07/2018--06:17:00	34.06	0	0.2684	0.694207	0.677386
51000	20/07/2018--06:18:00	34.08	0	0.283928	0.694207	0.662578
51060	20/07/2018--06:19:00	34.05	0	0.283928	0.694207	0.662578
51120	20/07/2018--06:20:00	34.06	0	0.2684	0.694207	0.662578
51180	20/07/2018--06:21:00	34.06	0	0.2684	0.694207	0.677386
51240	20/07/2018--06:22:00	34.06	0	0.283928	0.694207	0.662578
51300	20/07/2018--06:23:00	34.06	0	0.283928	0.709429	0.662578
51360	20/07/2018--06:24:00	34.04	0	0.283928	0.694207	0.662578
51420	20/07/2018--06:25:00	34.06	0	0.283928	0.694207	0.662578
51480	20/07/2018--06:26:00	34.05	0	0.346038	0.678984	0.64777
51540	20/07/2018--06:27:00	34.04	0	0.346038	0.678984	0.662578
51600	20/07/2018--06:28:00	34.07	0	0.346038	0.678984	0.662578
51660	20/07/2018--06:29:00	34.07	0	0.330511	0.663762	0.662578
51720	20/07/2018--06:30:00	34.07	0	0.330511	0.678984	0.662578
51780	20/07/2018--06:31:00	34.07	0	0.330511	0.663762	0.677386
51840	20/07/2018--06:32:00	34.08	0	0.346038	0.663762	0.662578
51900	20/07/2018--06:33:00	34.09	0	0.346038	0.663762	0.662578
51960	20/07/2018--06:34:00	34.11	0	0.330511	0.663762	0.677386
52020	20/07/2018--06:35:00	34.09	0	0.346038	0.678984	0.662578
52080	20/07/2018--06:36:00	34.11	0	0.346038	0.678984	0.662578
52140	20/07/2018--06:37:00	34.11	0	0.346038	0.678984	0.662578
52200	20/07/2018--06:38:00	34.1	0	0.346038	0.678984	0.662578
52260	20/07/2018--06:39:00	34.09	0	0.346038	0.663762	0.662578
52320	20/07/2018--06:40:00	34.13	0	0.346038	0.678984	0.662578
52380	20/07/2018--06:41:00	34.11	0	0.00442912	0.618095	0.751424
52440	20/07/2018--06:42:00	34.06	133	-0.663262	0.541983	0.366423
52500	20/07/2018--06:43:00	33.94	183	0.00442912	0.90732	-0.181463
52560	20/07/2018--06:44:00	33.5	126	-0.352708	0.770319	-0.551657
52620	20/07/2018--06:45:00	33.29	96	-0.492457	0.876875	-0.122232
52680	20/07/2018--06:46:00	33	115	-0.523512	0.770319	-0.507234
52740	20/07/2018--06:47:00	32.8	189	-0.181903	0.831208	-0.403579
52800	20/07/2018--06:48:00	32.75	80	-0.461402	0.831208	-0.329541
52860	20/07/2018--06:49:00	32.73	106	-0.13532	0.755096	-0.433195
52920	20/07/2018--06:50:00	32.74	249	-0.290597	0.785541	-0.492426
52980	20/07/2018--06:51:00	32.82	255	-0.259542	0.831208	-0.329541
53040	20/07/2018--06:52:00	32.93	437	-0.445874	0.861653	-0.196271
53100	20/07/2018--06:53:00	33	111	-0.259542	0.800763	-0.536849
53160	20/07/2018--06:54:00	33.08	1	-0.228486	0.800763	-0.581272
53220	20/07/2018--06:55:00	33.12	55	-0.383763	0.861653	-0.314733
53280	20/07/2018--06:56:00	33.16	132	0.128651	108.999	-0.0778091
53340	20/07/2018--06:57:00	33.23	141	-0.585623	0.724651	-0.344348
53400	20/07/2018--06:58:00	33.29	0	-0.554568	0.755096	-0.314733
53460	20/07/2018--06:59:00	33.33	72	-0.119792	0.90732	-0.433195
53520	20/07/2018--07:00:00	33.37	366	-0.088737	0.90732	-0.27031
53580	20/07/2018--07:01:00	33.45	156	-0.181903	0.815986	-0.59608
53640	20/07/2018--07:02:00	33.5	75	-0.166376	0.952987	-0.492426
53700	20/07/2018--07:03:00	33.58	115	-0.212959	0.724651	-0.581272
53760	20/07/2018--07:04:00	33.64	106	-0.321652	0.815986	-0.655311
53820	20/07/2018--07:05:00	33.71	68	-0.166376	0.648539	-0.758965
53880	20/07/2018--07:06:00	33.73	97	-0.228486	0.770319	-0.610888
53940	20/07/2018--07:07:00	33.77	160	-0.306125	0.815986	-0.551657
54000	20/07/2018--07:08:00	33.7	170	-0.088737	0.770319	-0.433195
54060	20/07/2018--07:09:00	33.69	157	-0.430346	0.770319	-0.492426
54120	20/07/2018--07:10:00	33.66	284	-0.119792	0.602872	-0.433195
54180	20/07/2018--07:11:00	33.6	370	-0.212959	0.90732	-0.507234
54240	20/07/2018--07:12:00	33.53	293	-0.228486	101.388	-0.359156
54300	20/07/2018--07:13:00	33.46	86	-0.228486	0.831208	-0.507234
54360	20/07/2018--07:14:00	33.41	26	-0.181903	0.831208	-0.625696
54420	20/07/2018--07:15:00	33.41	71	-0.0732093	0.90732	-0.46281
54480	20/07/2018--07:16:00	33.46	18	-0.166376	0.815986	-0.640503
54540	20/07/2018--07:17:00	33.49	45	-0.33718	0.694207	-0.684926
54600	20/07/2018--07:18:00	33.46	165	-0.275069	0.846431	-0.492426
54660	20/07/2018--07:19:00	33.31	174	-0.181903	0.770319	-0.625696
54720	20/07/2018--07:20:00	33.24	121	0.113123	0.785541	-0.670119
54780	20/07/2018--07:21:00	33.28	68	-0.119792	0.846431	-0.566465
54840	20/07/2018--07:22:00	33.32	136	-0.290597	0.678984	-0.329541
54900	20/07/2018--07:23:00	33.35	213	-0.290597	115.088	-0.773773
54960	20/07/2018--07:24:00	33.49	795	-0.119792	0.861653	-0.314733
55020	20/07/2018--07:25:00	33.64	573	-0.0110986	0.937765	-0.448003
55080	20/07/2018--07:26:00	33.62	373	-0.33718	0.770319	-0.566465
55140	20/07/2018--07:27:00	33.56	2	-0.228486	0.815986	-0.566465
55200	20/07/2018--07:28:00	33.49	3	-0.119792	0.876875	-0.492426
55260	20/07/2018--07:29:00	33.39	0	-0.33718	0.876875	-0.344348
55320	20/07/2018--07:30:00	33.25	0	-0.290597	0.846431	-0.448003
55380	20/07/2018--07:31:00	33.14	0	-0.275069	0.846431	-0.477618
55440	20/07/2018--07:32:00	33.04	0	-0.321652	0.831208	-0.477618
55500	20/07/2018--07:33:00	32.99	1	-0.414819	0.770319	-0.492426
55560	20/07/2018--07:34:00	33	4	-0.306125	0.831208	-0.477618
55620	20/07/2018--07:35:00	33.05	6	-0.492457	0.876875	-0.418387
55680	20/07/2018--07:36:00	33.05	492	-0.259542	0.557205	-0.388772
55740	20/07/2018--07:37:00	32.9	389	-0.601151	0.785541	-0.00377042
55800	20/07/2018--07:38:00	32.88	13	-0.306125	0.892098	-0.448003
55860	20/07/2018--07:39:00	32.93	1	-0.088737	0.861653	-0.522041
55920	20/07/2018--07:40:00	33.1	7	-0.383763	0.861653	-0.329541
55980	20/07/2018--07:41:00	33.23	631	-0.321652	119.655	-0.344348
56040	20/07/2018--07:42:00	33.35	193	-0.119792	0.983432	-0.27031
56100	20/07/2018--07:43:00	33.41	116	-0.0266263	101.388	-0.13704
56160	20/07/2018--07:44:00	33.52	13	-0.088737	101.388	-0.166656
56220	20/07/2018--07:45:00	33.55	25	-0.166376	0.96821	-0.359156
56280	20/07/2018--07:46:00	33.5	99	-0.0110986	0.983432	-0.359156
56340	20/07/2018--07:47:00	33.49	65	-0.042154	0.96821	-0.285117
56400	20/07/2018--07:48:00	33.54	110	0.00442912	0.618095	-0.240694
56460	20/07/2018--07:49:00	33.54	133	-0.088737	0.998655	-0.13704
56520	20/07/2018--07:50:00	33.63	3	-0.150848	0.998655	-0.0926169
56580	20/07/2018--07:51:00	33.73	14	-0.119792	0.998655	-0.122232
56640	20/07/2018--07:52:00	33.8	13	-0.709845	0.648539	0.233153
56700	20/07/2018--07:53:00	33.86	10	-0.647734	0.724651	0.144307
56760	20/07/2018--07:54:00	33.8	11	-0.321652	0.785541	-0.522041
56820	20/07/2018--07:55:00	33.58	1	0.00442912	0.922543	-0.433195
56880	20/07/2018--07:56:00	33.57	9	0.00442912	0.892098	-0.492426
56940	20/07/2018--07:57:00	33.54	67	0.0665399	0.983432	-0.255502
57000	20/07/2018--07:58:00	33.38	473	-0.0266263	0.952987	-0.359156
57060	20/07/2018--07:59:00	33.36	266	-0.554568	0.770319	-0.299925
57120	20/07/2018--08:00:00	33.34	42	-0.321652	169.889	-0.314733
57180	20/07/2018--08:01:00	33.24	912	-0.0576817	0.998655	-0.240694
57240	20/07/2018--08:02:00	33.2	77	-0.197431	0.876875	-0.477618
57300	20/07/2018--08:03:00	33.14	897	-0.0110986	105.954	-0.27031
57360	20/07/2018--08:04:00	33.22	88	-0.989343	0.20709	-0.0333859
57420	20/07/2018--08:05:00	33.14	0	-0.973816	0.222312	-0.0185782
57480	20/07/2018--08:06:00	32.98	41	-0.632206	0.58765	0.410846
57540	20/07/2018--08:07:00	32.89	201	-0.166376	0.831208	-0.566465
57600	20/07/2018--08:08:00	32.89	80	-0.104265	0.861653	-0.522041
57660	20/07/2018--08:09:00	32.98	9	-0.150848	0.876875	-0.448003
57720	20/07/2018--08:10:00	33.09	14	-0.0266263	0.96821	-0.373964
57780	20/07/2018--08:11:00	33.13	3	-0.0576817	0.922543	-0.418387
57840	20/07/2018--08:12:00	33.21	31	0.0199568	0.96821	-0.27031
57900	20/07/2018--08:13:00	33.32	89	-0.104265	0.922543	-0.329541
57960	20/07/2018--08:14:00	33.38	39	-0.0266263	0.983432	-0.255502
58020	20/07/2018--08:15:00	33.24	121	-0.290597	0.694207	-0.59608
58080	20/07/2018--08:16:00	33.17	93	-0.399291	0.831208	-0.418387
58140	20/07/2018--08:17:00	32.93	476	0.144178	137.921	-0.151848
58200	20/07/2018--08:18:00	32.71	834	-0.119792	154.666	-0.13704
58260	20/07/2018--08:19:00	32.66	603	0.0199568	142.488	-0.27031
58320	20/07/2018--08:20:00	32.85	799	-0.0576817	0.633317	-0.359156
58380	20/07/2018--08:21:00	33.16	414	0.0665399	0.709429	-0.610888
58440	20/07/2018--08:22:00	33.57	129	-0.368236	0.739874	-0.610888
58500	20/07/2018--08:23:00	33.81	41	-0.306125	0.602872	-0.59608
58560	20/07/2018--08:24:00	34.01	28	-0.430346	0.724651	-0.46281
58620	20/07/2018--08:25:00	34.14	150	-0.321652	0.724651	-0.670119
58680	20/07/2018--08:26:00	34.23	96	-0.33718	0.770319	-0.581272
58740	20/07/2018--08:27:00	34.33	30	-0.33718	0.739874	-0.551657
58800	20/07/2018--08:28:00	34.49	38	-0.104265	0.90732	-0.388772
58860	20/07/2018--08:29:00	34.54	137	-0.399291	0.678984	-0.581272
58920	20/07/2018--08:30:00	34.49	60	-0.321652	0.694207	-0.625696
58980	20/07/2018--08:31:00	34.46	77	-0.290597	0.755096	-0.699734
59040	20/07/2018--08:32:00	34.44	119	-0.383763	0.709429	-0.655311
59100	20/07/2018--08:33:00	34.41	55	-0.244014	0.724651	-0.655311
59160	20/07/2018--08:34:00	34.41	220	-0.570096	0.633317	-0.418387
59220	20/07/2018--08:35:00	34.32	298	-0.212959	0.572427	-0.551657
59280	20/07/2018--08:36:00	34.39	524	-0.181903	0.983432	-0.0630014
59340	20/07/2018--08:37:00	34.22	113	-0.570096	0.724651	-0.225887
59400	20/07/2018--08:38:00	34.13	559	-0.0732093	0.846431	-0.59608
59460	20/07/2018--08:39:00	34.2	157	-0.399291	0.663762	-0.610888
59520	20/07/2018--08:40:00	34.19	178	-0.119792	0.770319	-0.670119
59580	20/07/2018--08:41:00	34.19	80	-0.321652	0.663762	-0.566465
59640	20/07/2018--08:42:00	34.19	96	-0.383763	0.648539	-0.655311
59700	20/07/2018--08:43:00	33.98	223	-0.0732093	0.983432	-0.655311
59760	20/07/2018--08:44:00	33.97	172	-0.13532	0.861653	-0.507234
59820	20/07/2018--08:45:00	34.04	274	-0.383763	0.724651	-0.581272
59880	20/07/2018--08:46:00	34.22	329	-0.352708	107.477	-0.670119
59940	20/07/2018--08:47:00	34.45	235	-0.632206	0.846431	-0.788581
60000	20/07/2018--08:48:00	34.52	153	-0.088737	0.511538	-0.507234
60060	20/07/2018--08:49:00	34.53	96	-0.368236	0.983432	-0.640503
60120	20/07/2018--08:50:00	34.38	37	-0.290597	0.755096	-0.610888
60180	20/07/2018--08:51:00	34.25	5	-0.414819	0.739874	-0.566465
60240	20/07/2018--08:52:00	34.16	27	-0.383763	0.785541	-0.507234
60300	20/07/2018--08:53:00	34.18	102	-0.771956	0.846431	-0.625696
60360	20/07/2018--08:54:00	34.13	267	-0.430346	0.724651	-0.536849
60420	20/07/2018--08:55:00	34.22	204	-0.13532	0.892098	-0.492426
60480	20/07/2018--08:56:00	34.34	481	-0.0732093	0.937765	-0.477618
60540	20/07/2018--08:57:00	34.28	592	-0.0266263	0.785541	-0.522041
60600	20/07/2018--08:58:00	33.96	127	-0.476929	0.770319	-0.418387
60660	20/07/2018--08:59:00	33.73	313	0.144178	0.52676	-0.299925
60720	20/07/2018--09:00:00	33.64	647	0.128651	101.388	-0.211079
60780	20/07/2018--09:01:00	33.59	7	0.0510122	0.922543	-0.418387
60840	20/07/2018--09:02:00	33.55	430	0.237345	124.221	-0.225887
60900	20/07/2018--09:03:00	33.48	572	-0.461402	0.755096	-0.477618
60960	20/07/2018--09:04:00	33.41	2	-0.570096	0.739874	-0.299925
61020	20/07/2018--09:05:00	33.34	1	-0.601151	0.755096	-0.240694
61080	20/07/2018--09:06:00	33.24	280	-0.228486	0.648539	-0.581272
61140	20/07/2018--09:07:00	33.05	185	-0.476929	0.709429	-0.507234
61200	20/07/2018--09:08:00	33.05	1	-0.694317	0.572427	-0.418387
61260	20/07/2018--09:09:00	33.07	5	-0.399291	0.739874	-0.507234
61320	20/07/2018--09:10:00	33.01	3	-0.709845	0.52676	-0.536849
61380	20/07/2018--09:11:00	33.02	0	-0.663262	0.572427	-0.46281
61440	20/07/2018--09:12:00	32.96	0	-0.709845	0.648539	-0.240694
61500	20/07/2018--09:13:00	32.89	2	-0.663262	0.58765	-0.46281
61560	20/07/2018--09:14:00	32.8	0	-0.663262	0.648539	-0.373964
61620	20/07/2018--09:15:00	32.75	0	-0.632206	0.648539	-0.388772
61680	20/07/2018--09:16:00	32.68	0	-0.678789	0.633317	-0.373964
61740	20/07/2018--09:17:00	32.64	0	-0.663262	0.663762	-0.314733
61800	20/07/2018--09:18:00	32.53	0	-0.678789	0.663762	-0.255502
61860	20/07/2018--09:19:00	32.48	0	-0.663262	0.663762	-0.314733
61920	20/07/2018--09:20:00	32.38	0	-0.647734	0.678984	-0.329541
61980	20/07/2018--09:21:00	32.3	1	-0.663262	0.648539	-0.373964
62040	20/07/2018--09:22:00	32.32	0	-0.663262	0.648539	-0.388772
62100	20/07/2018--09:23:00	32.28	0	-0.709845	0.678984	-0.0630014
62160	20/07/2018--09:24:00	32.25	1	-0.709845	0.694207	0.0110373
62220	20/07/2018--09:25:00	32.25	0	-0.725372	0.663762	-0.0333859
62280	20/07/2018--09:26:00	32.26	2	-0.321652	0.876875	-0.27031
62340	20/07/2018--09:27:00	32.29	2	-0.632206	0.678984	-0.329541
62400	20/07/2018--09:28:00	32.2	425	0.113123	0.96821	-0.314733
62460	20/07/2018--09:29:00	32.18	51	0.00442912	0.800763	-0.610888
62520	20/07/2018--09:30:00	32.15	42	-0.306125	0.709429	-0.640503
62580	20/07/2018--09:31:00	32.05	1	-0.290597	0.694207	-0.670119
62640	20/07/2018--09:32:00	31.99	1	-0.306125	0.724651	-0.640503
62700	20/07/2018--09:33:00	31.87	9	-0.461402	0.739874	-0.684926
62760	20/07/2018--09:34:00	31.79	70	-0.088737	0.800763	-0.640503
62820	20/07/2018--09:35:00	31.74	24	-0.368236	0.755096	-0.403579
62880	20/07/2018--09:36:00	31.79	452	-0.585623	0.633317	-0.0926169
62940	20/07/2018--09:37:00	31.79	6	-0.725372	0.58765	-0.299925
63000	20/07/2018--09:38:00	31.8	5	-0.709845	0.648539	-0.255502
63060	20/07/2018--09:39:00	31.88	0	-0.709845	0.663762	-0.196271
63120	20/07/2018--09:40:00	31.95	22	-0.352708	0.739874	-0.536849
63180	20/07/2018--09:41:00	31.91	2	-0.430346	0.755096	-0.492426
63240	20/07/2018--09:42:00	31.95	3	-0.678789	0.511538	-0.536849
63300	20/07/2018--09:43:00	31.93	3	-0.430346	0.815986	-0.373964
63360	20/07/2018--09:44:00	31.84	210	-0.709845	0.633317	-0.329541
63420	20/07/2018--09:45:00	31.77	39	-0.601151	0.785541	-0.0630014
63480	20/07/2018--09:46:00	31.73	55	-0.601151	0.724651	-0.329541
63540	20/07/2018--09:47:00	31.73	3	-0.585623	0.724651	-0.359156
63600	20/07/2018--09:48:00	31.73	0	-0.570096	0.694207	-0.448003
63660	20/07/2018--09:49:00	31.72	0	-0.601151	0.739874	-0.299925
63720	20/07/2018--09:50:00	31.76	0	-0.523512	0.709429	-0.46281
63780	20/07/2018--09:51:00	31.82	0	-0.601151	0.739874	-0.314733
63840	20/07/2018--09:52:00	31.79	0	-0.507985	0.678984	-0.507234
63900	20/07/2018--09:53:00	31.78	0	-0.53904	0.694207	-0.46281
63960	20/07/2018--09:54:00	31.76	0	-0.53904	0.694207	-0.46281
64020	20/07/2018--09:55:00	31.76	0	-0.53904	0.694207	-0.46281
64080	20/07/2018--09:56:00	31.75	0	-0.53904	0.709429	-0.46281
64140	20/07/2018--09:57:00	31.72	0	-0.663262	0.557205	-0.507234
64200	20/07/2018--09:58:00	31.77	1	-0.507985	0.694207	-0.536849
64260	20/07/2018--09:59:00	31.79	0	-0.523512	0.694207	-0.507234
64320	20/07/2018--10:00:00	31.79	2	-0.694317	0.572427	-0.418387
64380	20/07/2018--10:01:00	31.85	0	-0.554568	0.678984	-0.477618
64440	20/07/2018--10:02:00	31.82	0	-0.554568	0.663762	-0.492426
64500	20/07/2018--10:03:00	31.82	5	-0.554568	0.739874	-0.403579
64560	20/07/2018--10:04:00	31.81	1	-0.554568	0.694207	-0.46281
64620	20/07/2018--10:05:00	31.83	0	-0.616679	0.602872	-0.477618
64680	20/07/2018--10:06:00	31.83	7	-0.181903	0.785541	-0.655311
64740	20/07/2018--10:07:00	31.81	5	-0.476929	0.709429	-0.507234
64800	20/07/2018--10:08:00	31.89	14	-0.492457	0.724651	-0.477618
64860	20/07/2018--10:09:00	31.89	0	-0.414819	0.800763	-0.433195
64920	20/07/2018--10:10:00	31.96	198	-0.275069	0.800763	-0.448003
64980	20/07/2018--10:11:00	31.97	4	-0.694317	0.663762	-0.240694
65040	20/07/2018--10:12:00	31.88	3	-0.53904	0.709429	-0.46281
65100	20/07/2018--10:13:00	31.81	2	-0.507985	0.755096	-0.433195
65160	20/07/2018--10:14:00	31.79	0	-0.476929	0.770319	-0.448003
65220	20/07/2018--10:15:00	31.75	0	-0.647734	0.678984	-0.373964
65280	20/07/2018--10:16:00	31.73	1	-0.430346	0.770319	-0.507234
65340	20/07/2018--10:17:00	31.73	0	-0.554568	0.694207	-0.433195
65400	20/07/2018--10:18:00	31.71	1	-0.492457	0.694207	-0.522041
65460	20/07/2018--10:19:00	31.66	0	-0.585623	0.648539	-0.477618
65520	20/07/2018--10:20:00	31.61	4	-0.678789	0.52676	-0.522041
65580	20/07/2018--10:21:00	31.57	0	-0.709845	0.52676	-0.492426
65640	20/07/2018--10:22:00	31.59	0	-0.53904	0.648539	-0.551657
65700	20/07/2018--10:23:00	31.57	138	-0.306125	0.952987	0.0702683
65760	20/07/2018--10:24:00	31.48	158	-0.647734	0.572427	-0.507234
65820	20/07/2018--10:25:00	31.37	0	-0.678789	0.52676	-0.536849
65880	20/07/2018--10:26:00	31.37	2	-0.663262	0.694207	-0.329541
65940	20/07/2018--10:27:00	31.38	0	-0.585623	0.724651	-0.329541
66000	20/07/2018--10:28:00	31.39	0	-0.663262	0.694207	-0.240694
66060	20/07/2018--10:29:00	31.38	1	-0.647734	0.724651	-0.225887
66120	20/07/2018--10:30:00	31.38	0	-0.647734	0.724651	-0.211079
66180	20/07/2018--10:31:00	31.36	0	-0.663262	0.724651	-0.196271
66240	20/07/2018--10:32:00	31.38	5	-0.616679	0.602872	-0.448003
66300	20/07/2018--10:33:00	31.38	0	-0.694317	0.678984	-0.196271
66360	20/07/2018--10:34:00	31.38	0	-0.678789	0.694207	-0.196271
66420	20/07/2018--10:35:00	31.47	0	-0.601151	0.694207	-0.359156
66480	20/07/2018--10:36:00	31.48	0	-0.632206	0.557205	-0.522041
66540	20/07/2018--10:37:00	31.48	0	-0.430346	0.709429	-0.581272
66600	20/07/2018--10:38:00	31.51	0	-0.523512	0.678984	-0.522041
66660	20/07/2018--10:39:00	31.52	0	-0.430346	0.739874	-0.522041
66720	20/07/2018--10:40:00	31.54	0	-0.507985	0.694207	-0.507234
66780	20/07/2018--10:41:00	31.53	1	-0.570096	0.724651	-0.359156
66840	20/07/2018--10:42:00	31.54	0	-0.492457	0.709429	-0.507234
66900	20/07/2018--10:43:00	31.52	1	-0.414819	0.739874	-0.551657
66960	20/07/2018--10:44:00	31.55	0	-0.492457	0.694207	-0.536849
67020	20/07/2018--10:45:00	31.56	0	-0.523512	0.694207	-0.492426
67080	20/07/2018--10:46:00	31.54	0	-0.430346	0.739874	-0.492426
67140	20/07/2018--10:47:00	31.54	0	-0.523512	0.694207	-0.507234
67200	20/07/2018--10:48:00	31.52	7	-0.430346	0.785541	-0.418387
67260	20/07/2018--10:49:00	31.5	2	-0.383763	0.755096	-0.551657
67320	20/07/2018--10:50:00	31.49	1	-0.492457	0.709429	-0.507234
67380	20/07/2018--10:51:00	31.44	1	-0.647734	0.678984	-0.329541
67440	20/07/2018--10:52:00	31.51	1	-0.523512	0.739874	-0.433195
67500	20/07/2018--10:53:00	31.48	0	-0.601151	0.633317	-0.492426
67560	20/07/2018--10:54:00	31.47	4	-0.523512	0.724651	-0.433195
67620	20/07/2018--10:55:00	31.5	6	-0.476929	0.770319	-0.433195
67680	20/07/2018--10:56:00	31.51	215	-0.244014	0.846431	-0.581272
67740	20/07/2018--10:57:00	31.47	0	-0.181903	0.800763	-0.625696
67800	20/07/2018--10:58:00	31.53	4	-0.399291	0.755096	-0.507234
67860	20/07/2018--10:59:00	31.5	0	-0.678789	0.52676	-0.507234
67920	20/07/2018--11:00:00	31.42	0	-0.694317	0.52676	-0.46281
67980	20/07/2018--11:01:00	31.39	0	-0.709845	0.52676	-0.477618
68040	20/07/2018--11:02:00	31.35	4	-0.399291	0.785541	-0.448003
68100	20/07/2018--11:03:00	31.28	0	-0.678789	0.511538	-0.522041
68160	20/07/2018--11:04:00	31.24	1	-0.601151	0.694207	-0.373964
68220	20/07/2018--11:05:00	31.37	8	-0.414819	0.800763	-0.433195
68280	20/07/2018--11:06:00	31.47	343	-0.399291	0.785541	0.381231
68340	20/07/2018--11:07:00	31.72	123	-0.554568	0.724651	0.085076
68400	20/07/2018--11:08:00	31.93	471	0.330511	108.999	-0.211079
68460	20/07/2018--11:09:00	32.13	387	-0.445874	0.694207	-0.536849
68520	20/07/2018--11:10:00	32.23	176	0.0510122	0.952987	-0.388772
68580	20/07/2018--11:11:00	32.33	218	-0.756428	0.663762	-0.166656
68640	20/07/2018--11:12:00	32.36	246	-0.492457	0.648539	-0.581272
68700	20/07/2018--11:13:00	32.21	3	-0.678789	0.678984	-0.211079
68760	20/07/2018--11:14:00	32.06	0	-0.321652	0.800763	-0.551657
68820	20/07/2018--11:15:00	31.91	1	-0.383763	0.724651	-0.581272
68880	20/07/2018--11:16:00	31.82	0	-0.368236	0.694207	-0.59608
68940	20/07/2018--11:17:00	31.68	2	-0.523512	0.58765	-0.59608
69000	20/07/2018--11:18:00	31.59	1	-0.585623	0.633317	-0.522041
69060	20/07/2018--11:19:00	31.49	0	-0.492457	0.694207	-0.551657
69120	20/07/2018--11:20:00	31.5	136	0.00442912	0.739874	-0.773773
69180	20/07/2018--11:21:00	31.54	21	-0.663262	0.557205	-0.507234
69240	20/07/2018--11:22:00	31.66	35	-0.399291	0.709429	-0.566465
69300	20/07/2018--11:23:00	31.64	2	-0.7409	0.663762	-0.314733
69360	20/07/2018--11:24:00	31.64	2	-0.585623	0.724651	-0.359156
69420	20/07/2018--11:25:00	31.66	1	-0.678789	0.618095	-0.359156
69480	20/07/2018--11:26:00	31.7	2	-0.678789	0.572427	-0.433195
69540	20/07/2018--11:27:00	31.74	0	-0.694317	0.58765	-0.418387
69600	20/07/2018--11:28:00	31.79	3	-0.678789	0.572427	-0.448003
69660	20/07/2018--11:29:00	31.84	0	-0.663262	0.663762	-0.329541
69720	20/07/2018--11:30:00	31.89	0	-0.678789	0.58765	-0.477618
69780	20/07/2018--11:31:00	32.15	344	0.361566	0.952987	-0.211079
69840	20/07/2018--11:32:00	32.42	349	0.330511	0.861653	-0.196271
69900	20/07/2018--11:33:00	32.52	364	-0.445874	0.846431	-0.255502
69960	20/07/2018--11:34:00	32.45	1	-0.632206	0.678984	-0.344348
70020	20/07/2018--11:35:00	32.36	0	-0.414819	0.785541	-0.448003
70080	20/07/2018--11:36:00	32.28	6	-0.523512	0.709429	-0.477618
70140	20/07/2018--11:37:00	32.21	0	-0.585623	0.694207	-0.418387
70200	20/07/2018--11:38:00	32.19	0	-0.290597	0.831208	-0.551657
70260	20/07/2018--11:39:00	32.05	19	-0.554568	0.694207	-0.46281
70320	20/07/2018--11:40:00	32.05	0	-0.53904	0.755096	-0.373964
70380	20/07/2018--11:41:00	32.05	234	-0.616679	0.602872	-0.477618
70440	20/07/2018--11:42:00	32.05	1	-0.399291	0.770319	-0.522041
70500	20/07/2018--11:43:00	32.11	3	-0.306125	0.815986	-0.507234
70560	20/07/2018--11:44:00	32.04	0	-0.414819	0.770319	-0.492426
70620	20/07/2018--11:45:00	32.11	0	-0.368236	0.52676	-0.803388
70680	20/07/2018--11:46:00	32.13	0	-0.507985	0.602872	-0.59608
70740	20/07/2018--11:47:00	32.13	0	-0.197431	0.831208	-0.566465
70800	20/07/2018--11:48:00	32.07	73	-0.104265	0.983432	-0.181463
70860	20/07/2018--11:49:00	32.12	15	-0.476929	0.755096	-0.477618
70920	20/07/2018--11:50:00	32.13	1	-0.507985	0.755096	-0.418387
70980	20/07/2018--11:51:00	32.14	0	-0.585623	0.663762	-0.507234
71040	20/07/2018--11:52:00	32.14	0	-0.570096	0.724651	-0.373964
71100	20/07/2018--11:53:00	32.18	2	-0.492457	0.755096	-0.418387
71160	20/07/2018--11:54:00	32.22	0	-0.53904	0.739874	-0.418387
71220	20/07/2018--11:55:00	32.26	0	-0.476929	0.739874	-0.477618
71280	20/07/2018--11:56:00	32.25	0	-0.445874	0.831208	-0.329541
71340	20/07/2018--11:57:00	32.24	84	-0.709845	0.557205	-0.418387
71400	20/07/2018--11:58:00	32.24	16	-0.197431	0.815986	-0.551657
71460	20/07/2018--11:59:00	32.3	274	-0.461402	0.618095	-0.714542
71520	20/07/2018--12:00:00	32.3	273	-0.430346	0.739874	-0.507234
71580	20/07/2018--12:01:00	32.37	2	-0.321652	0.785541	-0.566465
71640	20/07/2018--12:02:00	32.41	0	-0.352708	0.876875	-0.344348
71700	20/07/2018--12:03:00	32.5	4	-0.383763	0.815986	-0.433195
71760	20/07/2018--12:04:00	32.55	16	0.0665399	0.815986	-0.581272
71820	20/07/2018--12:05:00	32.65	0	0.113123	0.785541	-0.625696
71880	20/07/2018--12:06:00	32.75	1	-0.492457	0.694207	-0.551657
71940	20/07/2018--12:07:00	32.71	13	-0.554568	0.618095	-0.507234
72000	20/07/2018--12:08:00	32.7	4	-0.0576817	0.648539	-0.773773
72060	20/07/2018--12:09:00	32.68	0	-0.0732093	0.648539	-0.773773
72120	20/07/2018--12:10:00	32.71	0	-0.104265	0.648539	-0.758965
72180	20/07/2018--12:11:00	32.73	0	-0.104265	0.663762	-0.758965
72240	20/07/2018--12:12:00	32.72	0	-0.709845	0.557205	-0.448003
72300	20/07/2018--12:13:00	32.63	0	-0.694317	0.557205	-0.46281
72360	20/07/2018--12:14:00	32.55	0	-0.694317	0.541983	-0.448003
72420	20/07/2018--12:15:00	32.44	0	-0.725372	0.557205	-0.403579
72480	20/07/2018--12:16:00	32.36	0	-0.709845	0.58765	-0.373964
72540	20/07/2018--12:17:00	32.29	0	-0.725372	0.58765	-0.344348
72600	20/07/2018--12:18:00	32.21	3	-0.383763	0.694207	-0.59608
72660	20/07/2018--12:19:00	32.23	0	-0.725372	0.541983	-0.403579
72720	20/07/2018--12:20:00	32.12	0	-0.7409	0.557205	-0.373964
72780	20/07/2018--12:21:00	32.18	0	-0.53904	0.678984	-0.507234
72840	20/07/2018--12:22:00	32.2	0	-0.647734	0.709429	-0.27031
72900	20/07/2018--12:23:00	32.21	3	-0.0576817	0.694207	-0.744157
72960	20/07/2018--12:24:00	32.26	0	-0.7409	0.52676	-0.403579
73020	20/07/2018--12:25:00	32.19	0	-0.7409	0.52676	-0.403579
73080	20/07/2018--12:26:00	32.11	0	-0.725372	0.557205	-0.403579
73140	20/07/2018--12:27:00	32.07	1	-0.7409	0.541983	-0.403579
73200	20/07/2018--12:28:00	31.99	4	-0.709845	0.541983	-0.477618
73260	20/07/2018--12:29:00	31.96	13	-0.709845	0.52676	-0.46281
73320	20/07/2018--12:30:00	31.88	2	-0.725372	0.511538	-0.46281
73380	20/07/2018--12:31:00	31.82	0	-0.709845	0.511538	-0.492426
73440	20/07/2018--12:32:00	31.95	7	0.0665399	0.694207	-0.72935
73500	20/07/2018--12:33:00	32	1	0.0975953	0.709429	-0.72935
73560	20/07/2018--12:34:00	32.06	2	0.0665399	0.694207	-0.72935
73620	20/07/2018--12:35:00	32.08	0	0.0820676	0.709429	-0.72935
73680	20/07/2018--12:36:00	32.14	0	0.128651	0.724651	-0.714542
73740	20/07/2018--12:37:00	32.11	23	-0.290597	0.724651	-0.640503
73800	20/07/2018--12:38:00	32.11	63	-0.570096	0.678984	-0.640503
73860	20/07/2018--12:39:00	32.06	51	-0.632206	0.633317	-0.477618
73920	20/07/2018--12:40:00	31.95	16	-0.7409	0.633317	-0.181463
73980	20/07/2018--12:41:00	31.86	1	-0.771956	0.435426	-0.448003
74040	20/07/2018--12:42:00	31.84	0	-0.663262	0.52676	-0.522041
74100	20/07/2018--12:43:00	31.81	4	-0.119792	0.800763	-0.581272
74160	20/07/2018--12:44:00	31.82	9	-0.476929	0.739874	-0.46281
74220	20/07/2018--12:45:00	31.79	28	-0.306125	0.785541	-0.536849
74280	20/07/2018--12:46:00	31.79	31	-0.228486	0.892098	-0.388772
74340	20/07/2018--12:47:00	31.79	17	-0.445874	0.739874	-0.492426
74400	20/07/2018--12:48:00	31.78	6	-0.570096	0.541983	-0.551657
74460	20/07/2018--12:49:00	31.74	6	-0.647734	0.648539	-0.373964
74520	20/07/2018--12:50:00	31.65	1	-0.709845	0.633317	-0.285117
74580	20/07/2018--12:51:00	31.64	1	-0.570096	0.633317	-0.59608
74640	20/07/2018--12:52:00	31.61	0	-0.678789	0.709429	-0.0185782
74700	20/07/2018--12:53:00	31.64	0	-0.647734	0.739874	-0.166656
74760	20/07/2018--12:54:00	31.68	0	-0.678789	0.602872	-0.388772
74820	20/07/2018--12:55:00	31.63	0	-0.694317	0.58765	-0.418387
74880	20/07/2018--12:56:00	31.6	0	-0.694317	0.557205	-0.46281
74940	20/07/2018--12:57:00	31.62	3	-0.725372	0.58765	-0.359156
75000	20/07/2018--12:58:00	31.57	1	-0.663262	0.541983	-0.551657
75060	20/07/2018--12:59:00	31.52	0	-0.694317	0.618095	-0.359156
75120	20/07/2018--13:00:00	31.55	21	-0.554568	0.633317	-0.581272
75180	20/07/2018--13:01:00	31.63	13	-0.259542	0.678984	-0.714542
75240	20/07/2018--13:02:00	31.69	58	-0.492457	0.709429	-0.507234
75300	20/07/2018--13:03:00	31.71	42	-0.399291	0.724651	-0.551657
75360	20/07/2018--13:04:00	31.68	60	-0.042154	0.922543	-0.448003
75420	20/07/2018--13:05:00	31.7	36	-0.53904	0.739874	-0.403579
75480	20/07/2018--13:06:00	31.67	1	-0.585623	0.58765	-0.551657
75540	20/07/2018--13:07:00	31.61	3	-0.570096	0.648539	-0.507234
75600	20/07/2018--13:08:00	31.58	1	-0.53904	0.694207	-0.477618
75660	20/07/2018--13:09:00	31.59	33	-0.352708	0.785541	-0.610888
75720	20/07/2018--13:10:00	31.61	169	-0.632206	0.694207	-0.359156
75780	20/07/2018--13:11:00	31.63	1	-0.414819	0.618095	-0.670119
75840	20/07/2018--13:12:00	31.63	0	-0.352708	0.770319	-0.59608
75900	20/07/2018--13:13:00	31.61	0	-0.507985	0.648539	-0.551657
75960	20/07/2018--13:14:00	31.59	0	-0.430346	0.648539	-0.610888
76020	20/07/2018--13:15:00	31.58	1	-0.476929	0.648539	-0.581272
76080	20/07/2018--13:16:00	31.56	1	-0.492457	0.709429	-0.507234
76140	20/07/2018--13:17:00	31.59	4	-0.461402	0.709429	-0.566465
76200	20/07/2018--13:18:00	31.59	0	-0.507985	0.724651	-0.492426
76260	20/07/2018--13:19:00	31.64	0	-0.523512	0.678984	-0.522041
76320	20/07/2018--13:20:00	31.64	0	-0.53904	0.709429	-0.448003
76380	20/07/2018--13:21:00	31.61	1	-0.554568	0.739874	-0.285117
76440	20/07/2018--13:22:00	31.59	0	-0.492457	0.694207	-0.536849
76500	20/07/2018--13:23:00	31.62	2	-0.507985	0.663762	-0.551657
76560	20/07/2018--13:24:00	31.6	0	-0.523512	0.709429	-0.448003
76620	20/07/2018--13:25:00	31.6	0	-0.570096	0.739874	-0.418387
76680	20/07/2018--13:26:00	31.6	0	-0.53904	0.678984	-0.492426
76740	20/07/2018--13:27:00	31.59	1	-0.399291	0.770319	-0.507234
76800	20/07/2018--13:28:00	31.57	4	-0.647734	0.511538	-0.536849
76860	20/07/2018--13:29:00	31.61	0	-0.368236	0.800763	-0.448003
76920	20/07/2018--13:30:00	31.72	2	-0.616679	0.557205	-0.551657
76980	20/07/2018--13:31:00	31.71	0	-0.430346	0.724651	-0.522041
77040	20/07/2018--13:32:00	31.71	98	-0.244014	0.998655	-0.0333859
77100	20/07/2018--13:33:00	31.8	568	-0.042154	0.90732	-0.492426
77160	20/07/2018--13:34:00	32.02	596	0.299455	0.96821	-0.13704
77220	20/07/2018--13:35:00	32.12	482	-0.0266263	0.709429	-0.522041
77280	20/07/2018--13:36:00	32.16	365	-0.383763	0.58765	-0.72935
77340	20/07/2018--13:37:00	32.12	270	-0.33718	0.831208	-0.566465
77400	20/07/2018--13:38:00	32.03	13	-0.663262	0.618095	-0.418387
77460	20/07/2018--13:39:00	32.05	304	-0.181903	0.709429	-0.744157
77520	20/07/2018--13:40:00	32.19	188	-0.414819	0.58765	-0.448003
77580	20/07/2018--13:41:00	32.25	226	-0.694317	0.572427	-0.403579
77640	20/07/2018--13:42:00	32.14	2	-0.709845	0.678984	-0.211079
77700	20/07/2018--13:43:00	32	33	-0.865122	0.481093	-0.00377042
77760	20/07/2018--13:44:00	31.96	28	-0.585623	0.678984	-0.418387
77820	20/07/2018--13:45:00	31.91	1	-0.678789	0.52676	-0.522041
77880	20/07/2018--13:46:00	31.87	164	-0.476929	0.800763	-0.344348
77940	20/07/2018--13:47:00	31.81	50	-0.725372	0.709429	-0.344348
78000	20/07/2018--13:48:00	31.75	1	-0.709845	0.572427	-0.329541
78060	20/07/2018--13:49:00	31.72	200	-0.414819	0.618095	-0.255502
78120	20/07/2018--13:50:00	31.68	112	0.361566	0.663762	-0.196271
78180	20/07/2018--13:51:00	31.64	137	-0.616679	0.541983	-0.418387
78240	20/07/2018--13:52:00	31.58	32	-0.771956	0.52676	-0.285117
78300	20/07/2018--13:53:00	31.55	82	-0.523512	0.755096	-0.27031
78360	20/07/2018--13:54:00	31.56	128	-0.383763	0.694207	-0.625696
78420	20/07/2018--13:55:00	31.59	114	-0.709845	0.52676	-0.714542
78480	20/07/2018--13:56:00	31.58	183	-0.849594	0.52676	-0.418387
78540	20/07/2018--13:57:00	31.62	103	-0.383763	0.892098	-0.0926169
78600	20/07/2018--13:58:00	31.64	118	-0.104265	0.892098	-0.492426
78660	20/07/2018--13:59:00	31.64	93	-0.244014	0.831208	-0.536849
78720	20/07/2018--14:00:00	31.6	1	-0.492457	0.694207	-0.522041
78780	20/07/2018--14:01:00	31.5	1	-0.632206	0.663762	-0.388772
78840	20/07/2018--14:02:00	31.54	6	-0.445874	0.724651	-0.507234
78900	20/07/2018--14:03:00	31.55	8	-0.585623	0.602872	-0.551657
78960	20/07/2018--14:04:00	31.54	0	-0.616679	0.648539	-0.433195
79020	20/07/2018--14:05:00	31.58	0	-0.601151	0.678984	-0.433195
79080	20/07/2018--14:06:00	31.71	0	-0.383763	0.724651	-0.625696
79140	20/07/2018--14:07:00	31.83	0	-0.445874	0.709429	-0.551657
79200	20/07/2018--14:08:00	31.92	0	-0.570096	0.663762	-0.477618
79260	20/07/2018--14:09:00	31.97	0	-0.399291	0.724651	-0.551657
79320	20/07/2018--14:10:00	32.03	0	-0.414819	0.663762	-0.59608
79380	20/07/2018--14:11:00	32.09	0	-0.492457	0.663762	-0.551657
79440	20/07/2018--14:12:00	32.09	0	-0.492457	0.739874	-0.477618
79500	20/07/2018--14:13:00	32.09	0	-0.430346	0.739874	-0.522041
79560	20/07/2018--14:14:00	32.09	1	-0.461402	0.709429	-0.507234
79620	20/07/2018--14:15:00	32.1	0	-0.476929	0.724651	-0.522041
79680	20/07/2018--14:16:00	32.08	1	-0.445874	0.739874	-0.507234
79740	20/07/2018--14:17:00	31.98	0	-0.601151	0.602872	-0.522041
79800	20/07/2018--14:18:00	31.93	3	-0.554568	0.633317	-0.522041
79860	20/07/2018--14:19:00	31.91	2	-0.476929	0.724651	-0.507234
79920	20/07/2018--14:20:00	31.92	4	-0.197431	0.846431	-0.507234
79980	20/07/2018--14:21:00	31.85	6	-0.818539	0.511538	-0.329541
80040	20/07/2018--14:22:00	31.92	4	-0.181903	0.937765	-0.388772
80100	20/07/2018--14:23:00	32.03	56	-0.275069	0.846431	-0.433195
80160	20/07/2018--14:24:00	32.11	667	-0.0732093	0.876875	-0.59608
80220	20/07/2018--14:25:00	32.28	585	-0.197431	0.724651	-0.640503
80280	20/07/2018--14:26:00	32.39	522	-0.150848	0.724651	-0.418387
80340	20/07/2018--14:27:00	32.52	97	-0.865122	0.435426	-0.0185782
80400	20/07/2018--14:28:00	32.52	5	-0.647734	0.724651	-0.181463
80460	20/07/2018--14:29:00	32.41	1	-0.663262	0.724651	-0.166656
80520	20/07/2018--14:30:00	32.3	0	-0.678789	0.724651	-0.13704
80580	20/07/2018--14:31:00	32.26	0	-0.678789	0.709429	-0.13704
80640	20/07/2018--14:32:00	32.24	0	-0.678789	0.709429	-0.151848
80700	20/07/2018--14:33:00	32.23	0	-0.678789	0.709429	-0.13704
80760	20/07/2018--14:34:00	32.25	0	-0.678789	0.694207	-0.151848
80820	20/07/2018--14:35:00	32.2	0	-0.7409	0.557205	-0.388772
80880	20/07/2018--14:36:00	32.16	0	-0.694317	0.694207	-0.166656
80940	20/07/2018--14:37:00	32.16	0	-0.694317	0.694207	-0.166656
81000	20/07/2018--14:38:00	32.17	0	-0.632206	0.694207	-0.314733
81060	20/07/2018--14:39:00	32.16	1	-0.663262	0.678984	-0.27031
81120	20/07/2018--14:40:00	32.21	0	-0.678789	0.694207	-0.225887
81180	20/07/2018--14:41:00	32.19	0	-0.709845	0.58765	-0.373964
81240	20/07/2018--14:42:00	32.09	0	-0.725372	0.633317	-0.329541
81300	20/07/2018--14:43:00	32.01	0	-0.663262	0.709429	-0.211079
81360	20/07/2018--14:44:00	31.98	0	-0.694317	0.678984	-0.181463
81420	20/07/2018--14:45:00	31.89	0	-0.694317	0.678984	-0.181463
81480	20/07/2018--14:46:00	31.86	0	-0.694317	0.678984	-0.196271
81540	20/07/2018--14:47:00	31.82	0	-0.709845	0.663762	-0.181463
81600	20/07/2018--14:48:00	31.79	0	-0.709845	0.663762	-0.181463
81660	20/07/2018--14:49:00	31.77	0	-0.709845	0.663762	-0.166656
81720	20/07/2018--14:50:00	31.77	0	-0.709845	0.663762	-0.181463
81780	20/07/2018--14:51:00	31.83	0	-0.694317	0.663762	-0.240694
81840	20/07/2018--14:52:00	31.88	0	-0.694317	0.52676	-0.492426
81900	20/07/2018--14:53:00	31.96	16	-0.212959	0.52676	-0.833004
81960	20/07/2018--14:54:00	32.01	0	-0.244014	0.46587	-0.862619
82020	20/07/2018--14:55:00	32.02	0	-0.228486	0.496315	-0.847812
82080	20/07/2018--14:56:00	31.99	0	-0.212959	0.511538	-0.847812
82140	20/07/2018--14:57:00	31.98	0	-0.244014	0.52676	-0.833004
82200	20/07/2018--14:58:00	31.94	0	-0.244014	0.511538	-0.833004
82260	20/07/2018--14:59:00	31.89	0	-0.244014	0.511538	-0.833004
82320	20/07/2018--15:00:00	31.84	0	-0.244014	0.496315	-0.847812
82380	20/07/2018--15:01:00	31.8	0	-0.259542	0.602872	-0.773773
82440	20/07/2018--15:02:00	31.81	0	-0.321652	0.496315	-0.818196
82500	20/07/2018--15:03:00	31.82	2	-0.0110986	0.876875	-0.492426
82560	20/07/2018--15:04:00	31.81	2	-0.244014	0.52676	-0.818196
82620	20/07/2018--15:05:00	31.78	0	-0.259542	0.511538	-0.833004
82680	20/07/2018--15:06:00	31.75	75	-0.0110986	0.770319	-0.388772
82740	20/07/2018--15:07:00	31.74	191	-0.647734	0.694207	-0.329541
82800	20/07/2018--15:08:00	31.81	394	-0.0732093	0.785541	-0.344348
82860	20/07/2018--15:09:00	31.93	450	0.0665399	0.96821	-0.299925
82920	20/07/2018--15:10:00	32.14	541	-0.104265	0.952987	-0.433195
82980	20/07/2018--15:11:00	32.51	113	-0.368236	0.678984	-0.640503
83040	20/07/2018--15:12:00	33.16	220	-0.150848	0.876875	-0.536849
83100	20/07/2018--15:13:00	33.81	77	0.0510122	0.922543	-0.566465
83160	20/07/2018--15:14:00	34.2	45	0.00442912	0.694207	-0.744157
83220	20/07/2018--15:15:00	34.45	3	-0.306125	0.739874	-0.610888
83280	20/07/2018--15:16:00	34.72	78	-0.259542	0.739874	-0.699734
83340	20/07/2018--15:17:00	34.93	99	-0.150848	0.861653	-0.492426
83400	20/07/2018--15:18:00	34.89	410	-0.0110986	0.952987	-0.418387
83460	20/07/2018--15:19:00	34.71	133	0.0665399	0.96821	-0.211079
83520	20/07/2018--15:20:00	34.54	87	-0.275069	134.877	-0.196271
83580	20/07/2018--15:21:00	34.19	236	-0.0266263	0.952987	-0.211079
83640	20/07/2018--15:22:00	34.09	113	-0.166376	10.291	-0.13704
83700	20/07/2018--15:23:00	34.07	99	0.0354845	0.998655	-0.196271
83760	20/07/2018--15:24:00	34.05	278	-0.13532	0.892098	-0.492426
83820	20/07/2018--15:25:00	33.97	159	0.00442912	0.952987	-0.299925
83880	20/07/2018--15:26:00	33.95	3	-0.383763	0.876875	0.203538
83940	20/07/2018--15:27:00	33.89	73	-0.445874	0.831208	-0.373964
84000	20/07/2018--15:28:00	33.68	162	-0.678789	0.678984	-0.255502
84060	20/07/2018--15:29:00	33.48	322	-0.53904	0.496315	-0.655311
84120	20/07/2018--15:30:00	33.78	239	-0.430346	0.648539	-0.610888
84180	20/07/2018--15:31:00	34.27	120	-0.275069	0.724651	-0.699734
84240	20/07/2018--15:32:00	34.67	103	-0.244014	0.739874	-0.581272
84300	20/07/2018--15:33:00	34.97	153	-0.290597	0.983432	0.0554605
84360	20/07/2018--15:34:00	35.08	239	-0.042154	0.876875	-0.507234
84420	20/07/2018--15:35:00	35.17	0	-0.228486	0.770319	-0.59608
84480	20/07/2018--15:36:00	35.21	28	0.144178	0.937765	-0.373964
84540	20/07/2018--15:37:00	35.25	174	0.0665399	0.952987	-0.329541
84600	20/07/2018--15:38:00	35.31	129	-0.042154	0.922543	-0.359156
84660	20/07/2018--15:39:00	35.38	7	-0.709845	0.633317	-0.181463
84720	20/07/2018--15:40:00	35.44	20	0.0820676	0.937765	-0.344348
84780	20/07/2018--15:41:00	35.37	6	0.0199568	0.96821	-0.240694
84840	20/07/2018--15:42:00	35.39	5	0.0199568	0.96821	-0.299925
84900	20/07/2018--15:43:00	35.46	1	0.0665399	0.96821	-0.314733
84960	20/07/2018--15:44:00	35.53	3	0.0665399	0.96821	-0.314733
85020	20/07/2018--15:45:00	35.64	149	-0.445874	0.511538	-0.670119
85080	20/07/2018--15:46:00	35.94	86	-0.33718	0.648539	-0.684926
85140	20/07/2018--15:47:00	36.09	39	-0.259542	0.663762	-0.566465
85200	20/07/2018--15:48:00	36.17	58	-0.352708	0.785541	-0.536849
85260	20/07/2018--15:49:00	36.2	83	-0.33718	0.694207	-0.492426
85320	20/07/2018--15:50:00	36.16	135	-0.507985	0.709429	-0.107425
85380	20/07/2018--15:51:00	36.07	220	-0.275069	0.937765	-0.13704
85440	20/07/2018--15:52:00	35.99	287	0.175234	0.983432	-0.255502
85500	20/07/2018--15:53:00	35.88	222	-100.487	0.00919844	0.410846
85560	20/07/2018--15:54:00	35.78	300	-0.306125	137.921	-0.329541
85620	20/07/2018--15:55:00	35.71	249	-0.0732093	10.291	-0.448003
85680	20/07/2018--15:56:00	35.66	60	-0.383763	0.785541	-0.492426
85740	20/07/2018--15:57:00	35.6	0	-0.212959	0.770319	-0.610888
85800	20/07/2018--15:58:00	35.51	1	-0.430346	0.755096	-0.507234
85860	20/07/2018--15:59:00	35.44	0	-0.414819	0.755096	-0.507234
85920	20/07/2018--16:00:00	35.43	37	-0.290597	0.724651	-0.625696
85980	20/07/2018--16:01:00	35.46	11	0.0975953	0.937765	-0.373964
86040	20/07/2018--16:02:00	35.43	8	-0.088737	0.846431	-0.522041
86100	20/07/2018--16:03:00	35.41	12	0.113123	0.922543	-0.359156
86160	20/07/2018--16:04:00	35.41	27	0.128651	0.937765	-0.388772
86220	20/07/2018--16:05:00	35.4	99	-0.259542	0.52676	-0.818196
86280	20/07/2018--16:06:00	35.34	378	-0.042154	0.846431	-0.684926
86340	20/07/2018--16:07:00	35.18	304	-0.725372	0.572427	-0.403579
86400	20/07/2018--16:08:00	35.09	135	-0.476929	0.541983	-0.610888
86460	20/07/2018--16:09:00	34.91	197	-0.476929	0.892098	-0.388772
86520	20/07/2018--16:10:00	34.83	121	0.175234	113.566	-0.27031
86580	20/07/2018--16:11:00	34.57	236	0.113123	0.800763	-0.403579
86640	20/07/2018--16:12:00	34.55	408	-117.568	-0.0516912	0.129499
86700	20/07/2018--16:13:00	34.37	576	-0.306125	0.770319	-0.625696
86760	20/07/2018--16:14:00	34.36	370	-0.150848	0.90732	-0.566465
86820	20/07/2018--16:15:00	34.41	337	-0.647734	0.831208	-0.0926169
86880	20/07/2018--16:16:00	34.41	179	-0.244014	0.876875	-0.640503
86940	20/07/2018--16:17:00	34.46	198	-0.399291	0.952987	-0.181463
87000	20/07/2018--16:18:00	34.43	125	-0.896177	0.404981	-0.225887
87060	20/07/2018--16:19:00	34.32	0	-0.880649	0.404981	-0.211079
87120	20/07/2018--16:20:00	34.21	144	0.796341	0.572427	-0.344348
87180	20/07/2018--16:21:00	34.18	0	0.765286	0.602872	-0.359156
87240	20/07/2018--16:22:00	34.23	0	0.749758	0.58765	-0.403579
87300	20/07/2018--16:23:00	34.27	1	0.749758	0.633317	-0.329541
87360	20/07/2018--16:24:00	34.3	0	0.749758	0.618095	-0.344348
87420	20/07/2018--16:25:00	34.3	15	-0.430346	0.633317	-0.640503
87480	20/07/2018--16:26:00	34.36	0	-0.430346	0.694207	-0.581272
87540	20/07/2018--16:27:00	34.48	1	-0.461402	0.694207	-0.551657
87600	20/07/2018--16:28:00	34.57	0	-0.445874	0.694207	-0.566465
87660	20/07/2018--16:29:00	34.67	0	-0.445874	0.678984	-0.566465
87720	20/07/2018--16:30:00	34.75	0	-0.445874	0.678984	-0.566465
87780	20/07/2018--16:31:00	34.86	0	-0.321652	0.815986	-0.46281
87840	20/07/2018--16:32:00	34.92	0	-0.352708	0.815986	-0.492426
87900	20/07/2018--16:33:00	34.83	235	0.00442912	0.983432	-0.344348
87960	20/07/2018--16:34:00	34.61	210	-0.849594	0.496315	-0.344348
88020	20/07/2018--16:35:00	34.5	536	-0.523512	0.922543	-0.640503
88080	20/07/2018--16:36:00	34.43	367	-0.430346	0.678984	-0.625696
88140	20/07/2018--16:37:00	34.32	208	-0.678789	0.541983	-0.107425
88200	20/07/2018--16:38:00	34.22	281	-0.181903	0.755096	-0.566465
88260	20/07/2018--16:39:00	34.15	204	-0.399291	0.755096	-0.536849
88320	20/07/2018--16:40:00	34.16	99	-0.368236	0.785541	-0.492426
88380	20/07/2018--16:41:00	34.11	46	-0.445874	0.709429	-0.581272
88440	20/07/2018--16:42:00	34.07	66	-0.321652	0.770319	-0.551657
88500	20/07/2018--16:43:00	34.05	112	-0.0576817	0.892098	-0.373964
88560	20/07/2018--16:44:00	34	171	-0.119792	0.892098	-0.166656
88620	20/07/2018--16:45:00	33.96	39	-0.445874	0.785541	-0.418387
88680	20/07/2018--16:46:00	34	102	-0.756428	0.602872	0.0554605
88740	20/07/2018--16:47:00	34.01	39	-0.53904	0.755096	-0.344348
88800	20/07/2018--16:48:00	34.04	18	-0.445874	0.739874	-0.403579
88860	20/07/2018--16:49:00	34.07	66	-0.306125	0.633317	-0.403579
88920	20/07/2018--16:50:00	34.11	157	-0.383763	0.785541	-0.536849
88980	20/07/2018--16:51:00	34.14	34	-0.445874	0.785541	-0.566465
89040	20/07/2018--16:52:00	34.38	88	-0.492457	0.663762	-0.507234
89100	20/07/2018--16:53:00	34.38	82	-0.259542	101.388	-0.433195
89160	20/07/2018--16:54:00	34.32	143	-0.414819	0.800763	-0.448003
89220	20/07/2018--16:55:00	34.28	163	-0.678789	0.648539	-0.314733
89280	20/07/2018--16:56:00	34.15	277	-0.678789	-0.599698	0.336808
89340	20/07/2018--16:57:00	34.02	249	-0.989343	0.20709	0.144307
89400	20/07/2018--16:58:00	33.93	174	-0.880649	0.344091	0.203538
89460	20/07/2018--16:59:00	33.97	272	-0.13532	0.770319	-0.388772
89520	20/07/2018--17:00:00	33.82	155	-0.803011	0.511538	-0.285117
89580	20/07/2018--17:01:00	33.67	0	-0.834066	0.496315	-0.240694
89640	20/07/2018--17:02:00	33.53	1	-0.834066	0.511538	-0.0778091
89700	20/07/2018--17:03:00	33.41	0	-0.803011	0.481093	-0.344348
89760	20/07/2018--17:04:00	33.31	0	-0.803011	0.46587	-0.299925
89820	20/07/2018--17:05:00	33.22	0	-0.803011	0.511538	-0.299925
89880	20/07/2018--17:06:00	33.15	0	-0.834066	0.511538	-0.151848
89940	20/07/2018--17:07:00	33.11	0	-0.834066	0.511538	-0.122232
90000	20/07/2018--17:08:00	33.04	9	0.0354845	0.90732	-0.477618
90060	20/07/2018--17:09:00	32.97	0	0.0354845	0.90732	-0.448003
90120	20/07/2018--17:10:00	32.98	220	-0.445874	0.755096	-0.492426
90180	20/07/2018--17:11:00	33.02	279	-0.632206	0.618095	-0.448003
90240	20/07/2018--17:12:00	33.09	0	-0.849594	0.435426	-0.255502
90300	20/07/2018--17:13:00	33.09	0	-0.865122	0.435426	-0.225887
90360	20/07/2018--17:14:00	33.09	0	-0.880649	0.435426	-0.196271
90420	20/07/2018--17:15:00	33.07	0	-0.880649	0.420203	-0.196271
90480	20/07/2018--17:16:00	33.09	0	-0.865122	0.46587	-0.151848
90540	20/07/2018--17:17:00	33.07	0	-0.880649	0.374536	-0.285117
90600	20/07/2018--17:18:00	33.05	0	-0.865122	0.374536	-0.329541
90660	20/07/2018--17:19:00	33.04	5	-0.865122	0.481093	-0.181463
90720	20/07/2018--17:20:00	33.02	42	0.765286	0.663762	-0.329541
90780	20/07/2018--17:21:00	33.04	8	0.780814	0.602872	-0.299925
90840	20/07/2018--17:22:00	33.07	0	0.780814	0.602872	-0.299925
90900	20/07/2018--17:23:00	33.1	0	0.780814	0.602872	-0.299925
90960	20/07/2018--17:24:00	33.15	0	0.780814	0.602872	-0.299925
91020	20/07/2018--17:25:00	33.2	0	0.780814	0.602872	-0.299925
91080	20/07/2018--17:26:00	33.25	0	0.780814	0.602872	-0.299925
91140	20/07/2018--17:27:00	33.29	0	0.780814	0.602872	-0.285117
91200	20/07/2018--17:28:00	33.35	0	0.780814	0.602872	-0.299925
91260	20/07/2018--17:29:00	33.4	0	0.780814	0.602872	-0.299925
91320	20/07/2018--17:30:00	33.46	0	0.780814	0.602872	-0.299925
91380	20/07/2018--17:31:00	33.5	2	0.734231	0.678984	-0.255502
91440	20/07/2018--17:32:00	33.52	0	0.734231	0.663762	-0.27031
91500	20/07/2018--17:33:00	33.59	0	0.749758	0.663762	-0.255502
91560	20/07/2018--17:34:00	33.61	0	0.749758	0.663762	-0.27031
91620	20/07/2018--17:35:00	33.66	0	0.749758	0.663762	-0.27031
91680	20/07/2018--17:36:00	33.69	10	0.827397	0.557205	-0.225887
91740	20/07/2018--17:37:00	33.79	0	0.842925	0.557205	-0.225887
91800	20/07/2018--17:38:00	33.82	0	0.827397	0.557205	-0.240694
91860	20/07/2018--17:39:00	33.88	0	0.842925	0.557205	-0.225887
91920	20/07/2018--17:40:00	33.89	0	0.842925	0.557205	-0.225887
91980	20/07/2018--17:41:00	33.94	0	0.827397	0.557205	-0.211079
92040	20/07/2018--17:42:00	33.98	0	0.842925	0.572427	-0.225887
92100	20/07/2018--17:43:00	34	0	0.827397	0.557205	-0.225887
92160	20/07/2018--17:44:00	34.04	0	0.827397	0.557205	-0.225887
92220	20/07/2018--17:45:00	34.07	0	0.827397	0.572427	-0.211079
92280	20/07/2018--17:46:00	34.11	0	0.827397	0.572427	-0.225887
92340	20/07/2018--17:47:00	34.15	0	0.827397	0.557205	-0.211079
92400	20/07/2018--17:48:00	34.19	0	0.842925	0.557205	-0.225887
92460	20/07/2018--17:49:00	34.21	0	0.827397	0.557205	-0.225887
92520	20/07/2018--17:50:00	34.26	0	0.827397	0.557205	-0.225887
92580	20/07/2018--17:51:00	34.29	0	0.827397	0.557205	-0.211079
92640	20/07/2018--17:52:00	34.32	0	0.842925	0.557205	-0.225887
92700	20/07/2018--17:53:00	34.36	0	0.827397	0.572427	-0.225887
92760	20/07/2018--17:54:00	34.4	2	0.827397	0.572427	-0.225887
92820	20/07/2018--17:55:00	34.45	0	0.827397	0.572427	-0.225887
92880	20/07/2018--17:56:00	34.43	0	0.827397	0.572427	-0.240694
92940	20/07/2018--17:57:00	34.45	0	0.827397	0.572427	-0.225887
93000	20/07/2018--17:58:00	34.44	0	0.827397	0.572427	-0.240694
93060	20/07/2018--17:59:00	34.45	0	0.827397	0.557205	-0.240694
93120	20/07/2018--18:00:00	34.43	0	0.827397	0.572427	-0.240694
93180	20/07/2018--18:01:00	34.45	0	0.827397	0.572427	-0.240694
93240	20/07/2018--18:02:00	34.43	0	0.827397	0.572427	-0.240694
93300	20/07/2018--18:03:00	34.45	0	0.827397	0.572427	-0.240694
93360	20/07/2018--18:04:00	34.47	0	0.827397	0.572427	-0.240694
93420	20/07/2018--18:05:00	34.46	0	0.827397	0.572427	-0.240694
93480	20/07/2018--18:06:00	34.5	0	0.827397	0.572427	-0.240694
93540	20/07/2018--18:07:00	34.5	0	0.827397	0.572427	-0.240694
93600	20/07/2018--18:08:00	34.54	0	0.827397	0.572427	-0.240694
93660	20/07/2018--18:09:00	34.53	0	0.827397	0.572427	-0.240694
93720	20/07/2018--18:10:00	34.57	0	0.827397	0.557205	-0.240694
93780	20/07/2018--18:11:00	34.56	0	0.827397	0.572427	-0.240694
93840	20/07/2018--18:12:00	34.6	0	0.827397	0.572427	-0.240694
93900	20/07/2018--18:13:00	34.58	0	0.827397	0.572427	-0.240694
93960	20/07/2018--18:14:00	34.61	0	0.827397	0.572427	-0.240694
94020	20/07/2018--18:15:00	34.64	0	0.827397	0.572427	-0.240694
94080	20/07/2018--18:16:00	34.66	0	0.827397	0.572427	-0.240694
94140	20/07/2018--18:17:00	34.66	0	0.827397	0.572427	-0.240694
94200	20/07/2018--18:18:00	34.67	0	0.827397	0.572427	-0.240694
94260	20/07/2018--18:19:00	34.71	0	0.827397	0.557205	-0.240694
94320	20/07/2018--18:20:00	34.73	0	0.827397	0.572427	-0.255502
94380	20/07/2018--18:21:00	34.73	59	-0.228486	0.694207	-0.72935
94440	20/07/2018--18:22:00	34.53	184	-0.507985	0.755096	-0.359156
94500	20/07/2018--18:23:00	34.33	202	-0.088737	134.877	-0.803388
94560	20/07/2018--18:24:00	34.18	56	0.827397	0.58765	0.0110373
94620	20/07/2018--18:25:00	34.21	0	0.842925	0.58765	-0.107425
94680	20/07/2018--18:26:00	34.29	0	0.842925	0.58765	-0.107425
94740	20/07/2018--18:27:00	34.37	0	0.842925	0.58765	-0.107425
94800	20/07/2018--18:28:00	34.46	0	0.842925	0.58765	-0.107425
94860	20/07/2018--18:29:00	34.55	0	0.842925	0.58765	-0.107425
94920	20/07/2018--18:30:00	34.63	0	0.842925	0.58765	-0.107425
94980	20/07/2018--18:31:00	34.69	0	0.842925	0.58765	-0.107425
95040	20/07/2018--18:32:00	34.75	0	0.842925	0.58765	-0.107425
95100	20/07/2018--18:33:00	34.82	11	0.827397	0.633317	0.0110373
95160	20/07/2018--18:34:00	34.86	7	0.749758	0.663762	-0.255502
95220	20/07/2018--18:35:00	34.88	0	0.749758	0.663762	-0.225887
95280	20/07/2018--18:36:00	34.93	0	0.749758	0.663762	-0.255502
95340	20/07/2018--18:37:00	34.95	0	0.749758	0.663762	-0.225887
95400	20/07/2018--18:38:00	34.98	0	0.811869	0.58765	-0.225887
95460	20/07/2018--18:39:00	35.02	0	0.811869	0.58765	-0.225887
95520	20/07/2018--18:40:00	35.04	0	0.827397	0.557205	-0.166656
95580	20/07/2018--18:41:00	35.04	0	0.796341	0.602872	-0.255502
95640	20/07/2018--18:42:00	35.06	0	0.811869	0.602872	-0.225887
95700	20/07/2018--18:43:00	35.08	0	0.811869	0.602872	-0.225887
95760	20/07/2018--18:44:00	35.08	0	0.796341	0.602872	-0.255502
95820	20/07/2018--18:45:00	35.09	0	0.796341	0.602872	-0.255502
95880	20/07/2018--18:46:00	35.11	0	0.796341	0.602872	-0.255502
95940	20/07/2018--18:47:00	35.11	0	0.796341	0.602872	-0.27031
96000	20/07/2018--18:48:00	35.13	0	0.811869	0.602872	-0.225887
96060	20/07/2018--18:49:00	35.13	0	0.811869	0.602872	-0.225887
96120	20/07/2018--18:50:00	35.14	1	0.749758	0.663762	-0.225887
96180	20/07/2018--18:51:00	35.14	0	0.765286	0.663762	-0.225887
96240	20/07/2018--18:52:00	35.13	0	0.749758	0.663762	-0.225887
96300	20/07/2018--18:53:00	35.15	0	0.749758	0.663762	-0.225887
96360	20/07/2018--18:54:00	35.19	0	0.749758	0.663762	-0.240694
96420	20/07/2018--18:55:00	35.21	0	0.796341	0.618095	-0.225887
96480	20/07/2018--18:56:00	35.25	1	0.796341	0.602872	-0.255502
96540	20/07/2018--18:57:00	35.27	0	0.796341	0.602872	-0.240694
96600	20/07/2018--18:58:00	35.29	0	0.765286	0.663762	-0.151848
96660	20/07/2018--18:59:00	35.22	51	-0.33718	0.815986	-0.46281
96720	20/07/2018--19:00:00	34.89	0	-0.33718	0.815986	-0.46281
96780	20/07/2018--19:01:00	34.81	0	-0.383763	0.815986	-0.448003
96840	20/07/2018--19:02:00	34.79	4	-0.197431	0.861653	-0.477618
96900	20/07/2018--19:03:00	34.86	0	-0.461402	0.739874	-0.477618
96960	20/07/2018--19:04:00	34.93	0	-0.476929	0.739874	-0.46281
97020	20/07/2018--19:05:00	34.93	0	-0.476929	0.739874	-0.46281
97080	20/07/2018--19:06:00	34.98	0	-0.476929	0.739874	-0.46281
97140	20/07/2018--19:07:00	35.03	0	-0.476929	0.739874	-0.46281
97200	20/07/2018--19:08:00	35.04	0	-0.476929	0.739874	-0.46281
97260	20/07/2018--19:09:00	35.09	0	-0.476929	0.739874	-0.46281
97320	20/07/2018--19:10:00	35.09	0	-0.476929	0.739874	-0.46281
97380	20/07/2018--19:11:00	35.14	0	-0.476929	0.739874	-0.46281
97440	20/07/2018--19:12:00	35.18	0	-0.492457	0.739874	-0.46281
97500	20/07/2018--19:13:00	35.23	0	-0.476929	0.739874	-0.46281
97560	20/07/2018--19:14:00	35.25	0	-0.476929	0.739874	-0.46281
97620	20/07/2018--19:15:00	35.28	0	-0.476929	0.739874	-0.477618
97680	20/07/2018--19:16:00	35.29	0	-0.492457	0.724651	-0.46281
97740	20/07/2018--19:17:00	35.32	0	-0.554568	0.709429	-0.448003
97800	20/07/2018--19:18:00	35.3	14	-0.756428	0.58765	-0.27031
97860	20/07/2018--19:19:00	35.08	481	-0.554568	0.481093	-0.225887
97920	20/07/2018--19:20:00	34.93	276	-105.145	-0.280027	0.233153
97980	20/07/2018--19:21:00	34.87	742	-0.306125	0.952987	-0.0333859
98040	20/07/2018--19:22:00	34.77	125	-0.53904	0.724651	-0.388772
98100	20/07/2018--19:23:00	34.7	406	-0.042154	0.785541	-0.522041
98160	20/07/2018--19:24:00	34.61	416	-100.487	0.0548656	0.292384
98220	20/07/2018--19:25:00	34.52	102	-0.399291	0.785541	-0.359156
98280	20/07/2018--19:26:00	34.45	191	-0.818539	-0.538808	0.381231
98340	20/07/2018--19:27:00	34.34	218	-0.212959	0.937765	0.0258451
98400	20/07/2018--19:28:00	34.43	7	-0.197431	0.96821	-0.107425
98460	20/07/2018--19:29:00	34.53	6	-0.150848	0.983432	-0.196271
98520	20/07/2018--19:30:00	34.55	272	-0.958288	0.252757	0.144307
98580	20/07/2018--19:31:00	34.42	0	-0.958288	0.222312	0.218346
98640	20/07/2018--19:32:00	34.41	1	-0.973816	0.191867	0.129499
98700	20/07/2018--19:33:00	34.32	48	-0.042154	0.983432	-0.27031
98760	20/07/2018--19:34:00	34.3	131	-0.849594	0.313646	-0.418387
98820	20/07/2018--19:35:00	34.22	138	-0.399291	0.618095	-0.59608
98880	20/07/2018--19:36:00	34.13	55	-0.958288	0.267979	-0.0333859
98940	20/07/2018--19:37:00	34.1	0	-0.989343	0.191867	0.0554605
99000	20/07/2018--19:38:00	34.05	3	-0.989343	0.237534	0.0110373
99060	20/07/2018--19:39:00	34.02	0	-0.989343	0.161422	0.0998838
99120	20/07/2018--19:40:00	33.98	7	-0.989343	0.161422	-0.107425
99180	20/07/2018--19:41:00	33.87	4	-0.880649	0.450648	-0.181463
99240	20/07/2018--19:42:00	33.84	52	-0.321652	0.755096	-0.581272
99300	20/07/2018--19:43:00	33.85	9	-0.244014	0.831208	-0.522041
99360	20/07/2018--19:44:00	33.98	151	-0.849594	0.404981	-0.344348
99420	20/07/2018--19:45:00	33.93	168	-0.663262	0.678984	0.0110373
99480	20/07/2018--19:46:00	33.93	223	-0.554568	0.46587	-0.655311
99540	20/07/2018--19:47:00	33.87	240	-0.368236	0.709429	-0.670119
99600	20/07/2018--19:48:00	33.89	130	-0.601151	0.739874	-0.299925
99660	20/07/2018--19:49:00	33.95	44	-0.927232	0.267979	0.144307
99720	20/07/2018--19:50:00	33.94	36	-0.632206	0.694207	-0.433195
99780	20/07/2018--19:51:00	33.91	7	-0.787483	0.648539	0.0258451
99840	20/07/2018--19:52:00	33.95	33	-0.694317	0.648539	0.18873
99900	20/07/2018--19:53:00	33.95	66	-0.834066	0.618095	-0.240694
99960	20/07/2018--19:54:00	33.96	35	-0.694317	0.618095	-0.285117
100020	20/07/2018--19:55:00	33.97	42	-0.53904	0.678984	-0.625696
100080	20/07/2018--19:56:00	33.95	209	0.0975953	0.922543	-0.0481936
100140	20/07/2018--19:57:00	33.88	293	-0.492457	0.663762	-0.625696
100200	20/07/2018--19:58:00	33.89	137	-0.771956	0.541983	-0.433195
100260	20/07/2018--19:59:00	33.94	167	-0.290597	0.663762	-0.566465
100320	20/07/2018--20:00:00	33.93	121	-0.306125	0.770319	-0.403579
100380	20/07/2018--20:01:00	33.98	130	-0.585623	0.739874	-0.388772
100440	20/07/2018--20:02:00	34.13	58	-0.771956	0.557205	-0.196271
100500	20/07/2018--20:03:00	34.22	35	-0.678789	0.58765	-0.329541
100560	20/07/2018--20:04:00	34.28	24	-0.725372	0.58765	-0.255502
100620	20/07/2018--20:05:00	34.35	5	-0.709845	0.618095	-0.285117
100680	20/07/2018--20:06:00	34.41	81	-0.694317	0.694207	-0.285117
100740	20/07/2018--20:07:00	34.42	76	-0.678789	0.663762	-0.285117
100800	20/07/2018--20:08:00	34.4	100	-0.7409	-0.0669136	0.766232
100860	20/07/2018--20:09:00	34.36	354	-0.414819	0.846431	-0.373964
100920	20/07/2018--20:10:00	34.24	172	-0.212959	0.876875	-0.388772
100980	20/07/2018--20:11:00	34.22	290	-0.585623	0.831208	-0.299925
101040	20/07/2018--20:12:00	34.23	130	-0.445874	0.572427	-0.625696
101100	20/07/2018--20:13:00	34.28	141	-0.399291	0.846431	-0.477618
101160	20/07/2018--20:14:00	34.32	276	-0.0732093	0.937765	-0.522041
101220	20/07/2018--20:15:00	34.25	370	-0.94276	-0.00602396	0.396039
101280	20/07/2018--20:16:00	34.14	275	-0.880649	0.359314	-0.314733
101340	20/07/2018--20:17:00	33.99	0	-0.399291	0.937765	-0.359156
101400	20/07/2018--20:18:00	33.82	279	-0.896177	0.344091	-0.314733
101460	20/07/2018--20:19:00	33.67	54	0.299455	101.388	-0.225887
101520	20/07/2018--20:20:00	33.67	207	-0.523512	0.785541	-0.299925
101580	20/07/2018--20:21:00	33.68	315	-0.725372	0.52676	-0.477618
101640	20/07/2018--20:22:00	33.54	478	-0.818539	0.694207	-0.329541
101700	20/07/2018--20:23:00	33.42	326	-0.228486	0.90732	0.0406528
101760	20/07/2018--20:24:00	33.29	271	-0.523512	0.815986	-0.13704
101820	20/07/2018--20:25:00	33.23	332	-0.678789	0.618095	0.0554605
101880	20/07/2018--20:26:00	33.18	317	-0.616679	0.58765	-0.610888
101940	20/07/2018--20:27:00	33.3	236	-0.663262	0.602872	-0.329541
102000	20/07/2018--20:28:00	33.61	21	-0.818539	0.450648	-0.522041
102060	20/07/2018--20:29:00	33.8	73	-0.787483	0.572427	-0.122232
102120	20/07/2018--20:30:00	33.9	82	-0.414819	0.892098	-0.0630014
102180	20/07/2018--20:31:00	34.01	105	-0.709845	0.52676	-0.240694
102240	20/07/2018--20:32:00	34.13	40	-0.678789	0.678984	-0.314733
102300	20/07/2018--20:33:00	34.2	75	-0.7409	0.496315	-0.359156
102360	20/07/2018--20:34:00	34.27	58	-0.414819	0.678984	-0.299925
102420	20/07/2018--20:35:00	34.29	56	-0.632206	0.648539	-0.388772
102480	20/07/2018--20:36:00	34.34	103	-0.53904	0.572427	-0.566465
102540	20/07/2018--20:37:00	34.37	136	-0.523512	0.724651	-0.403579
102600	20/07/2018--20:38:00	34.4	60	-0.7409	0.374536	-0.122232
102660	20/07/2018--20:39:00	34.46	77	-0.570096	0.678984	-0.477618
102720	20/07/2018--20:40:00	34.46	95	-0.771956	0.450648	-0.433195
102780	20/07/2018--20:41:00	34.44	80	-0.771956	0.557205	-0.46281
102840	20/07/2018--20:42:00	34.49	18	-0.709845	0.618095	-0.344348
102900	20/07/2018--20:43:00	34.52	73	-0.663262	0.572427	-0.373964
102960	20/07/2018--20:44:00	34.54	58	-0.647734	0.557205	-0.344348
103020	20/07/2018--20:45:00	34.48	30	-0.927232	0.237534	-0.344348
103080	20/07/2018--20:46:00	34.49	77	-0.632206	0.694207	-0.492426
103140	20/07/2018--20:47:00	34.5	78	-0.228486	0.90732	-0.314733
103200	20/07/2018--20:48:00	34.51	107	-0.275069	0.770319	-0.670119
103260	20/07/2018--20:49:00	34.42	103	-0.507985	0.770319	-0.403579
103320	20/07/2018--20:50:00	34.35	186	-0.601151	0.785541	-0.151848
103380	20/07/2018--20:51:00	34.16	63	-0.880649	0.435426	-0.151848
103440	20/07/2018--20:52:00	34.04	521	-0.119792	0.983432	0.114691
103500	20/07/2018--20:53:00	34.01	37	-0.321652	0.724651	-0.566465
103560	20/07/2018--20:54:00	34	52	-0.834066	0.450648	-0.0333859
103620	20/07/2018--20:55:00	34.05	114	-103.593	0.252757	-0.27031
103680	20/07/2018--20:56:00	34.09	115	-0.476929	0.648539	-0.433195
103740	20/07/2018--20:57:00	34.09	236	-0.321652	0.541983	-0.507234
103800	20/07/2018--20:58:00	34.07	143	-0.33718	0.892098	-0.329541
103860	20/07/2018--20:59:00	34.09	98	-0.647734	0.678984	-0.151848
103920	20/07/2018--21:00:00	34.14	80	-0.197431	0.831208	-0.418387
103980	20/07/2018--21:01:00	34.25	97	-0.849594	0.420203	-0.181463
104040	20/07/2018--21:02:00	34.3	81	-0.803011	0.496315	-0.388772
104100	20/07/2018--21:03:00	34.37	102	-0.7409	0.694207	-0.418387
104160	20/07/2018--21:04:00	34.44	358	-0.865122	0.359314	-0.359156
104220	20/07/2018--21:05:00	34.25	1	-0.896177	0.420203	-0.151848
104280	20/07/2018--21:06:00	33.96	0	-0.445874	0.846431	-0.403579
104340	20/07/2018--21:07:00	33.68	358	-0.290597	0.709429	-0.670119
104400	20/07/2018--21:08:00	33.61	514	-0.911705	-0.0973584	0.381231
104460	20/07/2018--21:09:00	33.54	544	-0.259542	0.861653	-0.610888
104520	20/07/2018--21:10:00	33.36	389	-0.290597	0.52676	-0.699734
104580	20/07/2018--21:11:00	33.38	668	-0.896177	0.100533	0.336808
104640	20/07/2018--21:12:00	33.41	471	-111.356	0.070088	0.366423
104700	20/07/2018--21:13:00	33.38	417	0.0354845	0.998655	-0.847812
104760	20/07/2018--21:14:00	33.45	264	-0.290597	0.800763	-0.536849
104820	20/07/2018--21:15:00	33.55	360	0.314983	0.755096	-0.0333859
104880	20/07/2018--21:16:00	33.65	525	-0.476929	0.344091	0.766232
104940	20/07/2018--21:17:00	33.77	172	-100.487	0.176645	0.144307
105000	20/07/2018--21:18:00	33.84	249	0.330511	0.937765	-0.196271
105060	20/07/2018--21:19:00	33.93	578	0.00442912	0.861653	-0.373964
105120	20/07/2018--21:20:00	33.94	249	-0.94276	0.176645	0.45527
105180	20/07/2018--21:21:00	33.86	466	-0.0576817	10.291	-0.122232
105240	20/07/2018--21:22:00	33.71	706	0.454732	0.861653	-0.359156
105300	20/07/2018--21:23:00	33.73	316	-0.104265	0.998655	-0.196271
105360	20/07/2018--21:24:00	33.68	318	-0.352708	0.952987	0.0110373
105420	20/07/2018--21:25:00	33.66	338	0.299455	0.739874	-0.551657
105480	20/07/2018--21:26:00	33.75	194	-0.445874	0.770319	0.0110373
105540	20/07/2018--21:27:00	33.74	723	0.485788	0.861653	-0.299925
105600	20/07/2018--21:28:00	33.71	110	0.485788	0.770319	-0.477618
105660	20/07/2018--21:29:00	33.82	270	0.330511	0.96821	-0.181463
105720	20/07/2018--21:30:00	33.86	434	-103.593	0.496315	0.366423
105780	20/07/2018--21:31:00	33.79	333	0.0665399	104.432	-0.166656
105840	20/07/2018--21:32:00	33.75	241	0.67212	0.694207	-0.27031
105900	20/07/2018--21:33:00	33.84	310	0.578954	0.770319	-0.388772
105960	20/07/2018--21:34:00	33.88	112	0.144178	0.922543	-0.418387
106020	20/07/2018--21:35:00	34.01	156	-0.865122	0.511538	0.085076
106080	20/07/2018--21:36:00	33.88	486	-0.368236	0.876875	-0.359156
106140	20/07/2018--21:37:00	33.87	74	-0.492457	0.861653	0.0554605
106200	20/07/2018--21:38:00	33.78	0	-0.492457	0.846431	-0.107425
106260	20/07/2018--21:39:00	33.64	0	-0.430346	0.861653	-0.181463
106320	20/07/2018--21:40:00	33.47	0	-0.461402	0.876875	-0.0630014
106380	20/07/2018--21:41:00	33.26	1	-0.476929	0.846431	-0.225887
106440	20/07/2018--21:42:00	33.15	0	-0.461402	0.831208	-0.240694
106500	20/07/2018--21:43:00	33.02	0	-0.476929	0.846431	-0.225887
106560	20/07/2018--21:44:00	32.94	0	-0.53904	0.846431	-0.0926169
106620	20/07/2018--21:45:00	32.87	2	-0.492457	0.831208	-0.0185782
106680	20/07/2018--21:46:00	32.75	0	-0.461402	0.876875	-0.0778091
106740	20/07/2018--21:47:00	32.63	0	-0.197431	0.96821	-0.13704
106800	20/07/2018--21:48:00	32.59	28	0.128651	0.937765	-0.403579
106860	20/07/2018--21:49:00	32.61	0	0.0820676	0.952987	-0.359156
106920	20/07/2018--21:50:00	32.71	0	0.0820676	0.952987	-0.359156
106980	20/07/2018--21:51:00	32.84	0	0.0975953	0.952987	-0.359156
107040	20/07/2018--21:52:00	33	0	0.0975953	0.937765	-0.388772
107100	20/07/2018--21:53:00	33.09	0	0.0820676	0.937765	-0.373964
107160	20/07/2018--21:54:00	33.22	0	0.0820676	0.937765	-0.373964
107220	20/07/2018--21:55:00	33.32	0	0.0820676	0.937765	-0.373964
107280	20/07/2018--21:56:00	33.42	0	0.0510122	0.952987	-0.373964
107340	20/07/2018--21:57:00	33.45	0	-0.306125	0.922543	-0.240694
107400	20/07/2018--21:58:00	33.29	0	-0.306125	0.922543	-0.255502
107460	20/07/2018--21:59:00	33.16	0	0.0354845	0.96821	-0.329541
107520	20/07/2018--22:00:00	33.16	0	0.0510122	0.952987	-0.329541
107580	20/07/2018--22:01:00	33.27	1	0.0510122	0.952987	-0.329541
107640	20/07/2018--22:02:00	33.38	1	0.0199568	0.96821	-0.314733
107700	20/07/2018--22:03:00	33.48	1	0.0199568	0.96821	-0.329541
107760	20/07/2018--22:04:00	33.48	144	-0.088737	0.937765	-0.344348
107820	20/07/2018--22:05:00	33.38	22	0.206289	0.90732	-0.418387
107880	20/07/2018--22:06:00	33.32	76	0.0975953	110.521	-0.240694
107940	20/07/2018--22:07:00	33.24	179	-0.570096	0.724651	-0.46281
108000	20/07/2018--22:08:00	33.21	37	0.0820676	0.892098	-0.625696
108060	20/07/2018--22:09:00	33.14	195	-0.088737	0.937765	-0.359156
108120	20/07/2018--22:10:00	33.08	369	0.346038	0.770319	-0.211079
108180	20/07/2018--22:11:00	32.99	118	0.485788	0.770319	0.0110373
108240	20/07/2018--22:12:00	33.04	205	0.252872	0.755096	-0.670119
108300	20/07/2018--22:13:00	33.03	142	0.252872	0.800763	-0.566465
108360	20/07/2018--22:14:00	33.04	176	-0.989343	0.00919844	0.351615
108420	20/07/2018--22:15:00	32.97	454	0.998202	134.877	-0.0926169
108480	20/07/2018--22:16:00	32.91	347	-0.368236	0.861653	-0.373964
108540	20/07/2018--22:17:00	32.92	0	-0.414819	0.846431	-0.329541
108600	20/07/2018--22:18:00	32.89	0	-0.507985	0.831208	-0.27031
108660	20/07/2018--22:19:00	32.93	25	-0.554568	0.815986	-0.122232
108720	20/07/2018--22:20:00	32.95	0	0.0510122	0.922543	-0.433195
108780	20/07/2018--22:21:00	32.95	0	0.0665399	0.922543	-0.418387
108840	20/07/2018--22:22:00	33.05	0	0.0665399	0.922543	-0.433195
108900	20/07/2018--22:23:00	33.16	0	0.0665399	0.922543	-0.433195
108960	20/07/2018--22:24:00	33.27	0	0.0665399	0.922543	-0.418387
109020	20/07/2018--22:25:00	33.37	0	0.0665399	0.922543	-0.418387
109080	20/07/2018--22:26:00	33.44	0	0.0665399	0.922543	-0.433195
109140	20/07/2018--22:27:00	33.52	0	0.0665399	0.922543	-0.418387
109200	20/07/2018--22:28:00	33.59	0	0.0820676	0.90732	-0.448003
109260	20/07/2018--22:29:00	33.67	0	0.0820676	0.90732	-0.448003
109320	20/07/2018--22:30:00	33.73	0	0.0975953	0.90732	-0.448003
109380	20/07/2018--22:31:00	33.8	0	0.206289	0.861653	-0.551657
109440	20/07/2018--22:32:00	33.64	217	0.501315	0.815986	-0.373964
109500	20/07/2018--22:33:00	33.43	96	0.594481	0.694207	-0.477618
109560	20/07/2018--22:34:00	33.34	264	0.113123	0.998655	-0.196271
109620	20/07/2018--22:35:00	33.35	166	0.314983	0.724651	-0.00377042
109680	20/07/2018--22:36:00	33.26	318	0.2684	0.922543	-0.255502
109740	20/07/2018--22:37:00	33.2	289	0.47026	0.892098	-0.107425
109800	20/07/2018--22:38:00	33.04	561	-0.461402	0.998655	-0.403579
109860	20/07/2018--22:39:00	33.04	241	0.113123	0.983432	0.18873
109920	20/07/2018--22:40:00	33.03	382	-0.0110986	101.388	-0.0630014
109980	20/07/2018--22:41:00	33.06	175	0.361566	0.815986	-0.448003
110040	20/07/2018--22:42:00	32.91	364	0.144178	0.846431	-0.551657
110100	20/07/2018--22:43:00	32.95	238	-0.445874	0.846431	0.425654
110160	20/07/2018--22:44:00	32.99	312	-0.787483	0.313646	0.470077
110220	20/07/2018--22:45:00	33.04	444	-0.834066	0.511538	0.173922
110280	20/07/2018--22:46:00	33.11	156	-0.445874	0.90732	-0.0481936
110340	20/07/2018--22:47:00	33.11	202	0.361566	0.96821	-0.329541
110400	20/07/2018--22:48:00	33.07	488	0.190761	0.90732	-0.240694
110460	20/07/2018--22:49:00	33.16	342	-0.228486	0.922543	0.085076
110520	20/07/2018--22:50:00	33.16	330	-0.275069	107.477	-0.00377042
110580	20/07/2018--22:51:00	33.23	284	0.842925	125.744	-0.507234
110640	20/07/2018--22:52:00	33.34	370	-0.507985	0.831208	0.173922
110700	20/07/2018--22:53:00	33.35	302	-0.088737	108.999	-0.0630014
110760	20/07/2018--22:54:00	33.39	187	0.252872	0.952987	-0.0185782
110820	20/07/2018--22:55:00	33.5	171	0.47026	0.846431	-0.255502
110880	20/07/2018--22:56:00	33.52	197	-0.306125	0.800763	0.425654
110940	20/07/2018--22:57:00	33.57	301	-0.7409	0.633317	0.322
111000	20/07/2018--22:58:00	33.56	358	-0.166376	0.952987	-0.314733
111060	20/07/2018--22:59:00	33.59	346	0.547898	0.800763	-0.418387
111120	20/07/2018--23:00:00	33.64	388	0.485788	0.892098	-0.0333859
111180	20/07/2018--23:01:00	33.66	293	-0.647734	0.618095	0.396039
111240	20/07/2018--23:02:00	33.69	517	0.516843	0.739874	-0.196271
111300	20/07/2018--23:03:00	33.79	344	0.206289	0.861653	-0.0481936
111360	20/07/2018--23:04:00	33.82	326	0.299455	0.861653	-0.433195
111420	20/07/2018--23:05:00	33.86	327	0.392621	0.96821	0.0554605
111480	20/07/2018--23:06:00	33.94	211	0.423677	0.90732	-0.166656
111540	20/07/2018--23:07:00	33.91	233	0.0975953	0.983432	-0.314733
111600	20/07/2018--23:08:00	33.86	329	-0.0110986	0.785541	-0.670119
111660	20/07/2018--23:09:00	33.79	561	0.563426	0.831208	-0.255502
111720	20/07/2018--23:10:00	33.89	408	-0.911705	0.404981	0.085076
111780	20/07/2018--23:11:00	33.97	347	0.299455	0.770319	-0.107425
111840	20/07/2018--23:12:00	34.02	382	0.361566	0.937765	-0.566465
111900	20/07/2018--23:13:00	34.02	150	0.314983	0.815986	-0.522041
111960	20/07/2018--23:14:00	34.05	291	-0.290597	0.815986	0.307192
112020	20/07/2018--23:15:00	34.02	499	0.221817	0.831208	-0.522041
112080	20/07/2018--23:16:00	34.02	175	-0.104265	0.755096	-0.699734
112140	20/07/2018--23:17:00	33.9	355	0.408149	0.861653	-0.418387
112200	20/07/2018--23:18:00	33.88	553	0.516843	0.96821	-0.847812
112260	20/07/2018--23:19:00	33.87	212	0.159706	0.846431	-0.59608
112320	20/07/2018--23:20:00	33.82	313	-0.321652	0.937765	-0.0333859
112380	20/07/2018--23:21:00	33.82	226	-0.306125	104.432	-0.13704
112440	20/07/2018--23:22:00	33.79	317	0.796341	0.633317	-0.0185782
112500	20/07/2018--23:23:00	33.82	253	-0.181903	0.998655	-0.122232
112560	20/07/2018--23:24:00	33.82	395	0.485788	0.739874	-0.477618
112620	20/07/2018--23:25:00	33.76	419	0.0354845	101.388	-0.0926169
112680	20/07/2018--23:26:00	33.73	421	0.0199568	0.876875	-0.492426
112740	20/07/2018--23:27:00	33.75	228	0.563426	0.633317	-0.00377042
112800	20/07/2018--23:28:00	33.74	426	0.314983	0.800763	-0.107425
112860	20/07/2018--23:29:00	33.73	285	0.314983	0.892098	0.292384
112920	20/07/2018--23:30:00	33.76	238	0.237345	0.755096	-0.492426
112980	20/07/2018--23:31:00	33.82	250	-0.601151	0.161422	0.929117
113040	20/07/2018--23:32:00	33.71	542	0.221817	0.937765	-0.418387
113100	20/07/2018--23:33:00	33.69	42	-0.228486	0.90732	0.129499
113160	20/07/2018--23:34:00	33.63	100	0.780814	0.313646	-0.59608
113220	20/07/2018--23:35:00	33.55	0	0.780814	0.313646	-0.581272
113280	20/07/2018--23:36:00	33.61	0	0.765286	0.313646	-0.581272
113340	20/07/2018--23:37:00	33.71	0	0.765286	0.313646	-0.59608
113400	20/07/2018--23:38:00	33.79	0	0.765286	0.328869	-0.59608
113460	20/07/2018--23:39:00	33.89	0	0.765286	0.328869	-0.610888
113520	20/07/2018--23:40:00	34.07	2	0.858452	0.130978	-0.536849
113580	20/07/2018--23:41:00	34.07	0	0.811869	0.237534	-0.581272
113640	20/07/2018--23:42:00	34.05	0	0.827397	0.237534	-0.566465
113700	20/07/2018--23:43:00	34.03	0	0.811869	0.237534	-0.566465
113760	20/07/2018--23:44:00	34.04	0	0.811869	0.237534	-0.566465
113820	20/07/2018--23:45:00	34.08	0	0.811869	0.222312	-0.551657
113880	20/07/2018--23:46:00	34.12	0	0.827397	0.237534	-0.551657
113940	20/07/2018--23:47:00	34.13	0	0.827397	0.237534	-0.566465
114000	20/07/2018--23:48:00	34.18	0	0.811869	0.222312	-0.551657
114060	20/07/2018--23:49:00	34.2	0	0.827397	0.222312	-0.566465
114120	20/07/2018--23:50:00	34.22	0	0.827397	0.237534	-0.551657
114180	20/07/2018--23:51:00	34.26	0	0.811869	0.222312	-0.551657
114240	20/07/2018--23:52:00	34.3	0	0.811869	0.237534	-0.551657
114300	20/07/2018--23:53:00	34.33	0	0.811869	0.237534	-0.551657
114360	20/07/2018--23:54:00	34.37	0	0.827397	0.222312	-0.566465
114420	20/07/2018--23:55:00	34.4	0	0.811869	0.222312	-0.566465
114480	20/07/2018--23:56:00	34.42	0	0.827397	0.237534	-0.566465
114540	20/07/2018--23:57:00	34.45	0	0.811869	0.222312	-0.551657
114600	20/07/2018--23:58:00	34.48	0	0.811869	0.222312	-0.566465
114660	20/07/2018--23:59:00	34.51	0	0.811869	0.222312	-0.566465
114720	21/07/2018--00:00:00	34.53	0	0.827397	0.222312	-0.551657
114780	21/07/2018--00:01:00	34.56	0	0.827397	0.222312	-0.551657
114840	21/07/2018--00:02:00	34.56	0	0.827397	0.222312	-0.551657
114900	21/07/2018--00:03:00	34.61	0	0.827397	0.222312	-0.551657
114960	21/07/2018--00:04:00	34.64	0	0.827397	0.222312	-0.551657
115020	21/07/2018--00:05:00	34.65	0	0.827397	0.222312	-0.551657
115080	21/07/2018--00:06:00	34.67	1	0.827397	0.130978	-0.566465
115140	21/07/2018--00:07:00	34.71	0	0.827397	0.115755	-0.566465
115200	21/07/2018--00:08:00	34.7	0	0.827397	0.115755	-0.581272
115260	21/07/2018--00:09:00	34.7	0	0.827397	0.130978	-0.566465
115320	21/07/2018--00:10:00	34.66	0	0.827397	0.115755	-0.581272
115380	21/07/2018--00:11:00	34.67	0	0.827397	0.115755	-0.566465
115440	21/07/2018--00:12:00	34.64	0	0.827397	0.115755	-0.566465
115500	21/07/2018--00:13:00	34.63	0	0.827397	0.130978	-0.581272
115560	21/07/2018--00:14:00	34.59	0	0.827397	0.115755	-0.581272
115620	21/07/2018--00:15:00	34.57	0	0.827397	0.130978	-0.566465
115680	21/07/2018--00:16:00	34.53	0	0.827397	0.115755	-0.581272
115740	21/07/2018--00:17:00	34.52	0	0.827397	0.115755	-0.581272
115800	21/07/2018--00:18:00	34.51	0	0.827397	0.130978	-0.581272
115860	21/07/2018--00:19:00	34.48	0	0.827397	0.115755	-0.581272
115920	21/07/2018--00:20:00	34.46	0	0.827397	0.130978	-0.581272
115980	21/07/2018--00:21:00	34.46	0	0.827397	0.115755	-0.581272
116040	21/07/2018--00:22:00	34.44	0	0.827397	0.115755	-0.581272
116100	21/07/2018--00:23:00	34.43	0	0.827397	0.130978	-0.581272
116160	21/07/2018--00:24:00	34.43	0	0.827397	0.130978	-0.581272
116220	21/07/2018--00:25:00	34.42	0	0.827397	0.130978	-0.581272
116280	21/07/2018--00:26:00	34.42	0	0.827397	0.130978	-0.581272
116340	21/07/2018--00:27:00	34.39	0	0.827397	0.130978	-0.581272
116400	21/07/2018--00:28:00	34.38	0	0.827397	0.130978	-0.581272
116460	21/07/2018--00:29:00	34.39	0	0.827397	0.130978	-0.566465
116520	21/07/2018--00:30:00	34.38	0	0.827397	0.115755	-0.581272
116580	21/07/2018--00:31:00	34.3	0	0.765286	0.298424	-0.59608
116640	21/07/2018--00:32:00	34.27	0	0.780814	0.283202	-0.59608
116700	21/07/2018--00:33:00	34.3	0	0.765286	0.298424	-0.59608
116760	21/07/2018--00:34:00	34.32	0	0.765286	0.298424	-0.610888
116820	21/07/2018--00:35:00	34.35	0	0.780814	0.283202	-0.59608
116880	21/07/2018--00:36:00	34.36	0	0.780814	0.283202	-0.59608
116940	21/07/2018--00:37:00	34.38	0	0.765286	0.283202	-0.59608
117000	21/07/2018--00:38:00	34.33	26	-0.259542	0.96821	0.0702683
117060	21/07/2018--00:39:00	34.17	286	-0.290597	0.952987	0.085076
117120	21/07/2018--00:40:00	33.98	239	-0.973816	0.070088	0.277577
117180	21/07/2018--00:41:00	33.79	302	0.687648	0.694207	-0.225887
117240	21/07/2018--00:42:00	32.23	460	-0.0732093	0.00919844	-10.107
117300	21/07/2018--00:43:00	31.25	0	-0.0732093	0.00919844	-0.995889
117360	21/07/2018--00:44:00	30.55	0	-0.0732093	0.00919844	-10.107
117420	21/07/2018--00:45:00	30.17	0	-0.0576817	0.0244208	-10.107
117480	21/07/2018--00:46:00	29.88	0	-0.0732093	0.0244208	-10.107
117540	21/07/2018--00:47:00	29.59	193	-0.53904	0.450648	-0.773773
117600	21/07/2018--00:48:00	30.16	573	0.392621	10.291	-0.00377042
117660	21/07/2018--00:49:00	30.76	313	0.2684	0.96821	0.233153
117720	21/07/2018--00:50:00	31.05	114	0.314983	0.161422	0.97354
117780	21/07/2018--00:51:00	31.37	0	0.299455	0.191867	0.929117
117840	21/07/2018--00:52:00	31.64	0	0.314983	0.20709	0.929117
117900	21/07/2018--00:53:00	31.84	0	0.299455	0.191867	0.929117
117960	21/07/2018--00:54:00	31.98	0	0.299455	0.191867	0.929117
118020	21/07/2018--00:55:00	32.08	0	0.299455	0.191867	0.929117
118080	21/07/2018--00:56:00	32.16	0	0.299455	0.20709	0.929117
118140	21/07/2018--00:57:00	32.25	0	0.299455	0.191867	0.929117
118200	21/07/2018--00:58:00	32.33	0	0.299455	0.191867	0.929117
118260	21/07/2018--00:59:00	32.36	0	0.299455	0.191867	0.929117
118320	21/07/2018--01:00:00	32.39	0	0.314983	0.20709	0.929117
118380	21/07/2018--01:01:00	32.47	0	0.299455	0.20709	0.929117
118440	21/07/2018--01:02:00	32.49	0	0.299455	0.20709	0.929117
118500	21/07/2018--01:03:00	32.52	0	0.299455	0.20709	0.929117
118560	21/07/2018--01:04:00	32.57	0	0.299455	0.20709	0.929117
118620	21/07/2018--01:05:00	32.61	0	0.299455	0.191867	0.929117
118680	21/07/2018--01:06:00	32.61	0	0.283928	0.20709	0.929117
118740	21/07/2018--01:07:00	32.65	0	0.283928	0.20709	0.929117
118800	21/07/2018--01:08:00	32.72	0	0.283928	0.20709	0.929117
118860	21/07/2018--01:09:00	32.72	1	0.47026	0.130978	0.855078
118920	21/07/2018--01:10:00	32.75	3	0.485788	0.1462	0.855078
118980	21/07/2018--01:11:00	32.75	0	0.47026	0.130978	0.869886
119040	21/07/2018--01:12:00	32.77	2	0.454732	0.130978	0.869886
119100	21/07/2018--01:13:00	32.74	0	0.47026	0.1462	0.869886
119160	21/07/2018--01:14:00	32.78	1	0.454732	0.130978	0.869886
119220	21/07/2018--01:15:00	32.79	0	0.47026	0.130978	0.869886
119280	21/07/2018--01:16:00	32.79	1	0.47026	0.1462	0.855078
119340	21/07/2018--01:17:00	32.83	1	0.47026	0.130978	0.869886
119400	21/07/2018--01:18:00	32.85	0	0.47026	0.1462	0.869886
119460	21/07/2018--01:19:00	32.86	0	0.47026	0.130978	0.869886
119520	21/07/2018--01:20:00	32.89	0	0.47026	0.130978	0.869886
119580	21/07/2018--01:21:00	32.88	2	0.47026	0.1462	0.855078
119640	21/07/2018--01:22:00	32.9	0	0.47026	0.1462	0.855078
119700	21/07/2018--01:23:00	32.91	1	0.47026	0.130978	0.869886
119760	21/07/2018--01:24:00	32.96	3	0.47026	0.130978	0.869886
119820	21/07/2018--01:25:00	32.95	0	0.47026	0.1462	0.869886
119880	21/07/2018--01:26:00	32.97	0	0.47026	0.1462	0.869886
119940	21/07/2018--01:27:00	32.97	1	0.47026	0.130978	0.869886
120000	21/07/2018--01:28:00	32.99	0	0.485788	0.130978	0.869886
120060	21/07/2018--01:29:00	32.99	1	0.485788	0.130978	0.869886
120120	21/07/2018--01:30:00	32.97	1	0.47026	0.130978	0.869886
120180	21/07/2018--01:31:00	32.95	1	0.47026	0.130978	0.869886
120240	21/07/2018--01:32:00	32.97	2	0.47026	0.130978	0.855078
120300	21/07/2018--01:33:00	32.96	0	0.47026	0.130978	0.869886
120360	21/07/2018--01:34:00	32.98	1	0.47026	0.130978	0.855078
120420	21/07/2018--01:35:00	32.95	2	0.47026	0.130978	0.869886
120480	21/07/2018--01:36:00	32.94	0	0.47026	0.1462	0.869886
120540	21/07/2018--01:37:00	32.97	0	0.47026	0.130978	0.869886
120600	21/07/2018--01:38:00	32.97	1	0.47026	0.1462	0.855078
120660	21/07/2018--01:39:00	32.98	1	0.47026	0.130978	0.855078
120720	21/07/2018--01:40:00	33	1	0.47026	0.130978	0.869886
120780	21/07/2018--01:41:00	33.02	0	0.47026	0.130978	0.869886
120840	21/07/2018--01:42:00	33.01	0	0.47026	0.130978	0.855078
120900	21/07/2018--01:43:00	33.01	0	0.47026	0.130978	0.869886
120960	21/07/2018--01:44:00	33.02	0	0.47026	0.1462	0.869886
121020	21/07/2018--01:45:00	33.03	0	0.47026	0.130978	0.869886
121080	21/07/2018--01:46:00	33.04	2	0.47026	0.130978	0.869886
121140	21/07/2018--01:47:00	33.03	1	0.47026	0.130978	0.869886
121200	21/07/2018--01:48:00	33.05	3	0.47026	0.1462	0.869886
121260	21/07/2018--01:49:00	33.06	2	0.47026	0.130978	0.869886
121320	21/07/2018--01:50:00	33.06	1	0.47026	0.130978	0.855078
121380	21/07/2018--01:51:00	33.05	0	0.47026	0.130978	0.855078
121440	21/07/2018--01:52:00	33.02	1	0.485788	0.1462	0.869886
121500	21/07/2018--01:53:00	33.03	1	0.47026	0.130978	0.869886
121560	21/07/2018--01:54:00	33.05	2	0.47026	0.130978	0.869886
121620	21/07/2018--01:55:00	33.06	0	0.47026	0.130978	0.869886
121680	21/07/2018--01:56:00	33.07	1	0.47026	0.1462	0.869886
121740	21/07/2018--01:57:00	33.05	0	0.47026	0.130978	0.855078
121800	21/07/2018--01:58:00	33.07	0	0.47026	0.130978	0.855078
121860	21/07/2018--01:59:00	33.09	1	0.47026	0.1462	0.869886
121920	21/07/2018--02:00:00	33.08	0	0.47026	0.1462	0.855078
121980	21/07/2018--02:01:00	33.09	1	0.765286	-0.29525	0.544116
122040	21/07/2018--02:02:00	33.08	0	0.765286	-0.310472	0.544116
122100	21/07/2018--02:03:00	33.07	0	0.765286	-0.310472	0.529308
122160	21/07/2018--02:04:00	33.05	1	0.765286	-0.325694	0.529308
122220	21/07/2018--02:05:00	33.03	0	0.765286	-0.310472	0.529308
122280	21/07/2018--02:06:00	33	0	0.765286	-0.325694	0.529308
122340	21/07/2018--02:07:00	33	0	0.703175	-0.203915	0.64777
122400	21/07/2018--02:08:00	33	0	0.547898	0.0853105	0.825463
122460	21/07/2018--02:09:00	33.01	0	0.532371	0.0853105	0.840271
122520	21/07/2018--02:10:00	33	0	0.532371	0.100533	0.825463
122580	21/07/2018--02:11:00	33.03	0	0.532371	0.100533	0.840271
122640	21/07/2018--02:12:00	33.04	0	0.547898	0.0853105	0.825463
122700	21/07/2018--02:13:00	33	1	0.765286	-0.356139	0.5145
122760	21/07/2018--02:14:00	33	0	0.749758	-0.386584	0.499693
122820	21/07/2018--02:15:00	32.99	0	0.765286	-0.386584	0.484885
122880	21/07/2018--02:16:00	33.01	0	0.749758	-0.386584	0.484885
122940	21/07/2018--02:17:00	33	2	0.749758	-0.401806	0.484885
123000	21/07/2018--02:18:00	32.98	0	0.749758	-0.401806	0.484885
123060	21/07/2018--02:19:00	32.96	0	0.734231	-0.188693	0.618155
123120	21/07/2018--02:20:00	32.98	0	0.749758	-0.188693	0.618155
123180	21/07/2018--02:21:00	33.01	0	0.749758	-0.17347	0.618155
123240	21/07/2018--02:22:00	33	0	0.765286	-0.23436	0.573731
123300	21/07/2018--02:23:00	33.02	0	0.765286	-0.23436	0.573731
123360	21/07/2018--02:24:00	33.03	0	0.765286	-0.23436	0.573731
123420	21/07/2018--02:25:00	33.01	0	0.765286	-0.249582	0.558924
123480	21/07/2018--02:26:00	33.02	0	0.765286	-0.249582	0.573731
123540	21/07/2018--02:27:00	33.13	54	-0.0576817	0.115755	-0.995889
123600	21/07/2018--02:28:00	33.64	0	-0.0576817	0.115755	-0.995889
123660	21/07/2018--02:29:00	33.89	0	-0.042154	0.115755	-0.995889
123720	21/07/2018--02:30:00	34.04	0	-0.042154	0.115755	-0.995889
123780	21/07/2018--02:31:00	34.12	0	-0.0576817	0.115755	-0.995889
123840	21/07/2018--02:32:00	34.19	0	-0.042154	0.115755	-0.995889
123900	21/07/2018--02:33:00	34.27	0	-0.0576817	0.115755	-0.995889
123960	21/07/2018--02:34:00	34.34	0	-0.042154	0.115755	-10.107
124020	21/07/2018--02:35:00	34.39	0	-0.042154	0.115755	-0.995889
124080	21/07/2018--02:36:00	34.47	0	-0.0110986	0.070088	-0.995889
124140	21/07/2018--02:37:00	34.55	0	-0.0110986	0.070088	-0.995889
124200	21/07/2018--02:38:00	34.6	0	0.00442912	0.070088	-0.995889
124260	21/07/2018--02:39:00	34.64	0	0.00442912	0.070088	-0.995889
124320	21/07/2018--02:40:00	34.73	0	0.00442912	0.070088	-10.107
124380	21/07/2018--02:41:00	34.77	0	0.00442912	0.0548656	-0.995889
124440	21/07/2018--02:42:00	34.82	0	0.00442912	0.070088	-10.107
124500	21/07/2018--02:43:00	34.87	0	0.00442912	0.070088	-0.995889
124560	21/07/2018--02:44:00	34.9	0	0.00442912	0.070088	-0.995889
124620	21/07/2018--02:45:00	34.97	0	0.00442912	0.070088	-0.995889
124680	21/07/2018--02:46:00	35.01	0	0.00442912	0.070088	-0.995889
124740	21/07/2018--02:47:00	35.02	0	0.00442912	0.070088	-0.995889
124800	21/07/2018--02:48:00	35.08	0	0.00442912	0.070088	-0.995889
124860	21/07/2018--02:49:00	35.1	84	0.454732	0.0244208	0.884694
124920	21/07/2018--02:50:00	34.73	0	0.47026	0.0396432	0.869886
124980	21/07/2018--02:51:00	34.3	0	0.47026	0.0396432	0.869886
125040	21/07/2018--02:52:00	34.04	2	0.641065	-0.082136	0.751424
125100	21/07/2018--02:53:00	33.81	0	0.641065	-0.082136	0.751424
125160	21/07/2018--02:54:00	33.68	0	0.641065	-0.0973584	0.736617
125220	21/07/2018--02:55:00	33.59	0	0.641065	-0.0973584	0.736617
125280	21/07/2018--02:56:00	33.54	0	0.641065	-0.0973584	0.736617
125340	21/07/2018--02:57:00	33.49	0	0.641065	-0.0973584	0.736617
125400	21/07/2018--02:58:00	33.43	0	0.641065	-0.0973584	0.736617
125460	21/07/2018--02:59:00	33.39	0	0.641065	-0.0973584	0.736617
125520	21/07/2018--03:00:00	33.36	0	0.641065	-0.0973584	0.736617
125580	21/07/2018--03:01:00	33.34	0	0.641065	-0.0973584	0.736617
125640	21/07/2018--03:02:00	33.32	0	0.641065	-0.0973584	0.751424
125700	21/07/2018--03:03:00	33.33	0	0.641065	-0.0973584	0.736617
125760	21/07/2018--03:04:00	33.29	0	0.641065	-0.0973584	0.751424
125820	21/07/2018--03:05:00	33.29	0	0.641065	-0.0973584	0.751424
125880	21/07/2018--03:06:00	33.27	0	0.641065	-0.0973584	0.751424
125940	21/07/2018--03:07:00	33.24	0	0.641065	-0.0973584	0.736617
126000	21/07/2018--03:08:00	33.21	0	0.532371	-0.00602396	0.825463
126060	21/07/2018--03:09:00	33.22	0	0.578954	-0.0669136	0.795848
126120	21/07/2018--03:10:00	33.21	0	0.578954	-0.0669136	0.795848
126180	21/07/2018--03:11:00	33.18	0	0.594481	-0.0669136	0.78104
126240	21/07/2018--03:12:00	33.18	2	0.641065	-0.127803	0.736617
126300	21/07/2018--03:13:00	33.17	0	0.656592	-0.127803	0.721809
126360	21/07/2018--03:14:00	33.19	0	0.641065	-0.127803	0.736617
126420	21/07/2018--03:15:00	33.21	0	0.641065	-0.127803	0.736617
126480	21/07/2018--03:16:00	33.2	0	0.656592	-0.127803	0.736617
126540	21/07/2018--03:17:00	33.19	0	0.641065	-0.127803	0.736617
126600	21/07/2018--03:18:00	33.38	46	-0.042154	0.130978	-0.995889
126660	21/07/2018--03:19:00	33.8	0	-0.0110986	0.115755	-0.995889
126720	21/07/2018--03:20:00	34	0	-0.0110986	0.115755	-0.995889
126780	21/07/2018--03:21:00	34.14	0	-0.0110986	0.115755	-0.995889
126840	21/07/2018--03:22:00	34.23	0	0.00442912	0.115755	-0.995889
126900	21/07/2018--03:23:00	34.29	0	-0.0110986	0.115755	-0.995889
126960	21/07/2018--03:24:00	34.36	0	0.00442912	0.115755	-0.995889
127020	21/07/2018--03:25:00	34.41	0	0.00442912	0.115755	-0.995889
127080	21/07/2018--03:26:00	34.46	0	-0.0110986	0.115755	-0.995889
127140	21/07/2018--03:27:00	34.53	0	-0.0110986	0.115755	-0.995889
127200	21/07/2018--03:28:00	34.55	0	0.00442912	0.115755	-0.995889
127260	21/07/2018--03:29:00	34.61	0	0.00442912	0.115755	-0.995889
127320	21/07/2018--03:30:00	34.66	0	0.00442912	0.115755	-0.995889
127380	21/07/2018--03:31:00	34.72	0	-0.0110986	0.115755	-0.995889
127440	21/07/2018--03:32:00	34.78	0	0.00442912	0.115755	-0.995889
127500	21/07/2018--03:33:00	34.86	12	0.252872	-0.0212464	-0.966274
127560	21/07/2018--03:34:00	35	0	0.252872	-0.0212464	-0.966274
127620	21/07/2018--03:35:00	35.04	0	0.252872	-0.0364688	-0.966274
127680	21/07/2018--03:36:00	35.05	0	0.252872	-0.0212464	-0.966274
127740	21/07/2018--03:37:00	35.07	0	0.252872	-0.0212464	-0.966274
127800	21/07/2018--03:38:00	35.07	0	0.252872	-0.0212464	-0.966274
127860	21/07/2018--03:39:00	35.1	0	0.252872	-0.0212464	-0.966274
127920	21/07/2018--03:40:00	35.13	0	0.252872	-0.0212464	-0.966274
127980	21/07/2018--03:41:00	35.16	0	0.252872	-0.0212464	-0.981081
128040	21/07/2018--03:42:00	35.17	0	0.252872	-0.0212464	-0.966274
128100	21/07/2018--03:43:00	35.19	0	0.252872	-0.0364688	-0.966274
128160	21/07/2018--03:44:00	35.22	0	0.252872	-0.0364688	-0.966274
128220	21/07/2018--03:45:00	35.23	0	0.252872	-0.0364688	-0.981081
128280	21/07/2018--03:46:00	35.27	0	0.252872	-0.0973584	-0.966274
128340	21/07/2018--03:47:00	35.3	0	0.237345	-0.0516912	-0.981081
128400	21/07/2018--03:48:00	35.3	0	0.252872	-0.0516912	-0.966274
128460	21/07/2018--03:49:00	35.32	0	0.237345	-0.0364688	-0.981081
128520	21/07/2018--03:50:00	35.32	0	0.237345	-0.0516912	-0.966274
128580	21/07/2018--03:51:00	35.35	0	0.237345	-0.0516912	-0.981081
128640	21/07/2018--03:52:00	35.37	0	0.237345	-0.0364688	-0.981081
128700	21/07/2018--03:53:00	35.38	0	0.237345	-0.0364688	-0.966274
128760	21/07/2018--03:54:00	35.39	0	0.252872	-0.0516912	-0.981081
128820	21/07/2018--03:55:00	35.43	0	0.237345	-0.0516912	-0.966274
128880	21/07/2018--03:56:00	35.44	0	0.252872	-0.0364688	-0.966274
128940	21/07/2018--03:57:00	35.45	0	0.237345	-0.0516912	-0.966274
129000	21/07/2018--03:58:00	35.46	0	0.237345	-0.0364688	-0.966274
129060	21/07/2018--03:59:00	35.49	15	0.237345	-0.0516912	-0.966274
129120	21/07/2018--04:00:00	35.23	41	0.423677	0.0853105	0.899502
129180	21/07/2018--04:01:00	34.8	0	0.423677	0.0853105	0.884694
129240	21/07/2018--04:02:00	34.45	0	0.423677	0.100533	0.884694
129300	21/07/2018--04:03:00	34.23	0	0.423677	0.0853105	0.899502
129360	21/07/2018--04:04:00	34.09	0	0.439205	0.0853105	0.884694
129420	21/07/2018--04:05:00	33.96	0	0.439205	0.100533	0.884694
129480	21/07/2018--04:06:00	33.88	0	0.439205	0.0853105	0.899502
129540	21/07/2018--04:07:00	33.83	0	0.423677	0.100533	0.884694
129600	21/07/2018--04:08:00	33.77	0	0.439205	0.100533	0.899502
129660	21/07/2018--04:09:00	33.72	0	0.423677	0.100533	0.884694
129720	21/07/2018--04:10:00	33.7	0	0.423677	0.100533	0.899502
129780	21/07/2018--04:11:00	33.66	0	0.423677	0.0853105	0.884694
129840	21/07/2018--04:12:00	33.64	0	0.423677	0.100533	0.899502
129900	21/07/2018--04:13:00	33.61	0	0.423677	0.100533	0.884694
129960	21/07/2018--04:14:00	33.6	0	0.423677	0.100533	0.884694
130020	21/07/2018--04:15:00	33.57	0	0.610009	-0.127803	0.766232
130080	21/07/2018--04:16:00	33.53	0	0.625537	-0.127803	0.766232
130140	21/07/2018--04:17:00	33.48	0	0.610009	-0.127803	0.766232
130200	21/07/2018--04:18:00	33.41	0	0.625537	-0.112581	0.751424
130260	21/07/2018--04:19:00	33.38	0	0.547898	0.00919844	0.840271
130320	21/07/2018--04:20:00	33.36	0	0.547898	-0.00602396	0.840271
130380	21/07/2018--04:21:00	33.32	0	0.532371	0.00919844	0.825463
130440	21/07/2018--04:22:00	33.3	0	0.532371	0.00919844	0.825463
130500	21/07/2018--04:23:00	33.27	0	0.532371	-0.00602396	0.825463
130560	21/07/2018--04:24:00	33.23	0	0.532371	0.00919844	0.825463
130620	21/07/2018--04:25:00	33.2	0	0.532371	0.00919844	0.825463
130680	21/07/2018--04:26:00	33.22	0	0.563426	-0.00602396	0.825463
130740	21/07/2018--04:27:00	33.2	0	0.547898	-0.00602396	0.825463
130800	21/07/2018--04:28:00	33.17	0	0.547898	-0.00602396	0.825463
130860	21/07/2018--04:29:00	33.14	0	0.547898	-0.00602396	0.825463
130920	21/07/2018--04:30:00	33.12	0	0.547898	-0.00602396	0.825463
130980	21/07/2018--04:31:00	33.12	0	0.547898	-0.00602396	0.825463
131040	21/07/2018--04:32:00	33.08	0	0.563426	-0.00602396	0.825463
131100	21/07/2018--04:33:00	33.08	0	0.563426	-0.0212464	0.825463
131160	21/07/2018--04:34:00	33.06	0	0.547898	-0.00602396	0.825463
131220	21/07/2018--04:35:00	33.04	0	0.625537	-0.0669136	0.751424
131280	21/07/2018--04:36:00	33.02	0	0.641065	-0.0516912	0.751424
131340	21/07/2018--04:37:00	33.02	0	0.641065	-0.0516912	0.751424
131400	21/07/2018--04:38:00	33.02	54	0.718703	-0.082136	0.632962
131460	21/07/2018--04:39:00	33.27	17	-0.088737	0.176645	-0.981081
131520	21/07/2018--04:40:00	33.62	0	-0.088737	0.176645	-0.981081
131580	21/07/2018--04:41:00	33.81	0	-0.088737	0.176645	-0.981081
131640	21/07/2018--04:42:00	33.91	0	-0.088737	0.176645	-0.981081
131700	21/07/2018--04:43:00	33.99	0	-0.088737	0.176645	-0.981081
131760	21/07/2018--04:44:00	34.07	0	-0.088737	0.176645	-0.995889
131820	21/07/2018--04:45:00	34.14	0	-0.088737	0.176645	-0.981081
131880	21/07/2018--04:46:00	34.18	0	-0.088737	0.176645	-0.981081
131940	21/07/2018--04:47:00	34.27	0	-0.088737	0.176645	-0.981081
132000	21/07/2018--04:48:00	34.32	0	-0.088737	0.176645	-0.981081
132060	21/07/2018--04:49:00	34.39	0	-0.088737	0.176645	-0.981081
132120	21/07/2018--04:50:00	34.42	0	-0.088737	0.176645	-0.981081
132180	21/07/2018--04:51:00	34.48	0	-0.088737	0.176645	-0.981081
132240	21/07/2018--04:52:00	34.53	0	-0.088737	0.176645	-0.981081
132300	21/07/2018--04:53:00	34.56	0	-0.088737	0.176645	-0.981081
132360	21/07/2018--04:54:00	34.59	0	-0.088737	0.176645	-0.981081
132420	21/07/2018--04:55:00	34.63	0	-0.088737	0.176645	-0.981081
132480	21/07/2018--04:56:00	34.67	0	-0.088737	0.176645	-0.981081
132540	21/07/2018--04:57:00	34.72	0	-0.088737	0.176645	-0.981081
132600	21/07/2018--04:58:00	34.73	0	-0.088737	0.176645	-0.981081
132660	21/07/2018--04:59:00	34.79	0	-0.088737	0.176645	-0.981081
132720	21/07/2018--05:00:00	34.79	0	-0.088737	0.176645	-0.981081
