# Supplementary material for: A randomized cross-over trial investigating differences in 24-h personal air and skin temperatures using wearable sensors between two climatologically contrasting settings
Source: Sci Rep. 2021 Nov 10;11:22020. doi: 10.1038/s41598-021-01180-y (PMC8580978; doi:10.1038/s41598-021-01180-y)
Supplement: Supplementary file 2 — Supplementary Data. [file 41598_2021_1180_MOESM2_ESM.zip › New folder/new/T34_S2new.csv]

Index	Date	Temperature	Activity	X-axis	Y-axis	Z-axis	Marker
59640	17/08/2018--05:00:42	35.6	0	0.444847	-0.0022172	0.909611
59700	17/08/2018--05:01:42	35.59	0	0.444847	-0.0022172	0.924449
59760	17/08/2018--05:02:42	35.61	0	0.444847	-0.0022172	0.909611
59820	17/08/2018--05:03:42	35.61	0	0.444847	-0.0172419	0.909611
59880	17/08/2018--05:04:42	35.61	0	0.444847	-0.0022172	0.909611
59940	17/08/2018--05:05:42	35.61	0	0.444847	-0.0022172	0.909611
60000	17/08/2018--05:06:42	35.62	34	-0.16962	0.0128075	0.998641
60060	17/08/2018--05:07:42	35.61	0	-0.16962	0.0128075	0.998641
60120	17/08/2018--05:08:42	35.61	0	-0.154259	0.0128075	0.998641
60180	17/08/2018--05:09:42	35.62	0	-0.154259	-0.0022172	0.998641
60240	17/08/2018--05:10:42	35.63	0	-0.154259	-0.0022172	0.998641
60300	17/08/2018--05:11:42	35.62	0	-0.154259	-0.0022172	0.998641
60360	17/08/2018--05:12:42	35.65	0	-0.154259	-0.0022172	0.998641
60420	17/08/2018--05:13:42	35.64	0	-0.138897	-0.0022172	0.998641
60480	17/08/2018--05:14:42	35.64	1	-0.138897	-0.0022172	0.998641
60540	17/08/2018--05:15:42	35.66	0	-0.138897	-0.0022172	0.998641
60600	17/08/2018--05:16:42	35.64	0	-0.138897	-0.0022172	0.998641
60660	17/08/2018--05:17:42	35.66	52	0.260507	0.14803	-0.960032
60720	17/08/2018--05:18:42	35.24	0	0.19906	0.208129	-0.960032
60780	17/08/2018--05:19:42	34.95	2	0.47557	0.102956	-0.871002
60840	17/08/2018--05:20:42	34.84	0	0.306592	0.193104	-0.930355
60900	17/08/2018--05:21:42	34.73	0	0.306592	0.193104	-0.930355
60960	17/08/2018--05:22:42	34.64	0	0.306592	0.193104	-0.930355
61020	17/08/2018--05:23:42	34.57	0	0.29123	0.193104	-0.930355
61080	17/08/2018--05:24:42	34.52	0	0.306592	0.208129	-0.930355
61140	17/08/2018--05:25:42	34.48	0	0.29123	0.193104	-0.930355
61200	17/08/2018--05:26:42	34.46	0	0.306592	0.193104	-0.930355
61260	17/08/2018--05:27:42	34.41	0	0.306592	0.193104	-0.930355
61320	17/08/2018--05:28:42	34.39	0	0.306592	0.193104	-0.930355
61380	17/08/2018--05:29:42	34.38	0	0.306592	0.193104	-0.930355
61440	17/08/2018--05:30:42	34.41	248	-0.369322	0.929317	0.0489814
61500	17/08/2018--05:31:42	34.46	153	0.183698	0.974391	0.256719
61560	17/08/2018--05:32:42	34.39	193	-0.400046	0.0128075	0.924449
61620	17/08/2018--05:33:42	34.43	1	-0.369322	-0.0172419	0.954126
61680	17/08/2018--05:34:42	34.57	0	-0.369322	-0.0172419	0.939288
61740	17/08/2018--05:35:42	34.69	0	-0.369322	-0.0172419	0.954126
61800	17/08/2018--05:36:42	34.79	0	-0.369322	-0.0172419	0.954126
61860	17/08/2018--05:37:42	34.89	0	-0.369322	-0.0022172	0.939288
61920	17/08/2018--05:38:42	34.96	0	-0.369322	-0.0172419	0.954126
61980	17/08/2018--05:39:42	35.02	0	-0.369322	-0.0172419	0.954126
62040	17/08/2018--05:40:42	35.08	0	-0.369322	-0.0172419	0.939288
62100	17/08/2018--05:41:42	35.14	0	-0.369322	-0.0172419	0.954126
62160	17/08/2018--05:42:42	35.16	0	-0.369322	-0.0172419	0.954126
62220	17/08/2018--05:43:42	35.2	0	-0.369322	-0.0172419	0.954126
62280	17/08/2018--05:44:42	35.1	81	0.152975	0.193104	-0.974871
62340	17/08/2018--05:45:42	34.82	0	0.152975	0.17808	-0.974871
62400	17/08/2018--05:46:42	34.64	0	0.152975	0.193104	-0.960032
62460	17/08/2018--05:47:42	34.54	0	0.152975	0.17808	-0.974871
62520	17/08/2018--05:48:42	34.46	0	0.152975	0.17808	-0.974871
62580	17/08/2018--05:49:42	34.41	0	0.152975	0.193104	-0.960032
62640	17/08/2018--05:50:42	34.36	0	0.152975	0.193104	-0.960032
62700	17/08/2018--05:51:42	34.34	0	0.152975	0.193104	-0.974871
62760	17/08/2018--05:52:42	34.3	0	0.152975	0.193104	-0.960032
62820	17/08/2018--05:53:42	34.28	0	0.152975	0.17808	-0.960032
62880	17/08/2018--05:54:42	34.23	0	0.152975	0.17808	-0.960032
62940	17/08/2018--05:55:42	34.22	0	0.152975	0.17808	-0.974871
63000	17/08/2018--05:56:42	34.2	0	0.152975	0.17808	-0.974871
63060	17/08/2018--05:57:42	34.2	0	0.152975	0.193104	-0.974871
63120	17/08/2018--05:58:42	34.16	0	0.152975	0.17808	-0.974871
63180	17/08/2018--05:59:42	34.16	0	0.152975	0.193104	-0.974871
63240	17/08/2018--06:00:42	34.14	0	0.152975	0.17808	-0.974871
63300	17/08/2018--06:01:42	34.14	0	0.152975	0.193104	-0.974871
63360	17/08/2018--06:02:42	34.13	0	0.152975	0.17808	-0.974871
63420	17/08/2018--06:03:42	34.13	0	0.152975	0.193104	-0.960032
63480	17/08/2018--06:04:42	34.09	0	0.152975	0.17808	-0.960032
63540	17/08/2018--06:05:42	34.07	0	0.152975	0.193104	-0.960032
63600	17/08/2018--06:06:42	34.08	0	0.152975	0.17808	-0.960032
63660	17/08/2018--06:07:42	34.07	0	0.152975	0.193104	-0.974871
63720	17/08/2018--06:08:42	34.07	0	0.152975	0.193104	-0.960032
63780	17/08/2018--06:09:42	34.05	0	0.152975	0.17808	-0.974871
63840	17/08/2018--06:10:42	34.05	0	0.152975	0.193104	-0.960032
63900	17/08/2018--06:11:42	34.05	0	0.152975	0.17808	-0.960032
63960	17/08/2018--06:12:42	34.04	0	0.152975	0.17808	-0.960032
64020	17/08/2018--06:13:42	34.05	0	0.152975	0.193104	-0.974871
64080	17/08/2018--06:14:42	34.04	0	0.152975	0.17808	-0.974871
64140	17/08/2018--06:15:42	34.05	0	0.152975	0.17808	-0.974871
64200	17/08/2018--06:16:42	34.05	0	0.152975	0.17808	-0.974871
64260	17/08/2018--06:17:42	34.04	0	0.152975	0.17808	-0.960032
64320	17/08/2018--06:18:42	34.07	0	0.152975	0.17808	-0.974871
64380	17/08/2018--06:19:42	34.04	0	0.152975	0.17808	-0.974871
64440	17/08/2018--06:20:42	34.03	0	0.152975	0.17808	-0.974871
64500	17/08/2018--06:21:42	34.05	0	0.152975	0.17808	-0.960032
64560	17/08/2018--06:22:42	34.02	0	0.152975	0.17808	-0.974871
64620	17/08/2018--06:23:42	34.02	0	0.152975	0.193104	-0.974871
64680	17/08/2018--06:24:42	34.02	0	0.152975	0.17808	-0.974871
64740	17/08/2018--06:25:42	34.05	0	0.137613	0.193104	-0.974871
64800	17/08/2018--06:26:42	34.04	0	0.152975	0.17808	-0.974871
64860	17/08/2018--06:27:42	34.05	0	0.152975	0.193104	-0.974871
64920	17/08/2018--06:28:42	34.03	0	0.152975	0.17808	-0.974871
64980	17/08/2018--06:29:42	34.02	0	0.152975	0.193104	-0.974871
65040	17/08/2018--06:30:42	34.03	0	0.152975	0.17808	-0.974871
65100	17/08/2018--06:31:42	34.03	0	0.152975	0.17808	-0.974871
65160	17/08/2018--06:32:42	34	0	0.352677	0.208129	-0.915517
65220	17/08/2018--06:33:42	33.97	0	0.352677	0.208129	-0.915517
65280	17/08/2018--06:34:42	33.98	0	0.352677	0.208129	-0.915517
65340	17/08/2018--06:35:42	33.95	0	0.352677	0.208129	-0.915517
65400	17/08/2018--06:36:42	33.92	0	0.352677	0.208129	-0.900678
65460	17/08/2018--06:37:42	33.9	0	0.368039	0.208129	-0.915517
65520	17/08/2018--06:38:42	33.89	0	0.368039	0.208129	-0.900678
65580	17/08/2018--06:39:42	33.87	0	0.368039	0.208129	-0.915517
65640	17/08/2018--06:40:42	33.84	35	0.444847	-0.122415	0.909611
65700	17/08/2018--06:41:42	33.74	0	0.444847	-0.122415	0.909611
65760	17/08/2018--06:42:42	33.82	0	0.444847	-0.10739	0.909611
65820	17/08/2018--06:43:42	33.88	0	0.444847	-0.10739	0.909611
65880	17/08/2018--06:44:42	33.96	0	0.444847	-0.122415	0.909611
65940	17/08/2018--06:45:42	34.05	0	0.429485	-0.122415	0.909611
66000	17/08/2018--06:46:42	34.11	0	0.444847	-0.122415	0.909611
66060	17/08/2018--06:47:42	34.16	0	0.444847	-0.10739	0.909611
66120	17/08/2018--06:48:42	34.23	0	0.644549	-0.122415	0.776065
66180	17/08/2018--06:49:42	34.27	1	0.629187	-0.10739	0.790903
66240	17/08/2018--06:50:42	34.3	1	0.613826	-0.10739	0.790903
66300	17/08/2018--06:51:42	34.33	2	0.613826	-0.10739	0.790903
66360	17/08/2018--06:52:42	34.36	4	0.613826	-0.10739	0.790903
66420	17/08/2018--06:53:42	34.38	7	0.613826	-0.122415	0.790903
66480	17/08/2018--06:54:42	34.42	7	0.613826	-0.10739	0.790903
66540	17/08/2018--06:55:42	34.41	3	0.613826	-0.10739	0.805742
66600	17/08/2018--06:56:42	34.4	6	0.613826	-0.10739	0.805742
66660	17/08/2018--06:57:42	34.44	1	0.613826	-0.10739	0.790903
66720	17/08/2018--06:58:42	34.45	0	0.444847	-0.0923656	0.909611
66780	17/08/2018--06:59:42	34.45	0	0.444847	-0.0923656	0.909611
66840	17/08/2018--07:00:42	34.47	0	0.444847	-0.0923656	0.909611
66900	17/08/2018--07:01:42	34.46	0	0.444847	-0.0923656	0.909611
66960	17/08/2018--07:02:42	34.49	0	0.444847	-0.122415	0.894772
67020	17/08/2018--07:03:42	34.5	0	0.444847	-0.122415	0.894772
67080	17/08/2018--07:04:42	34.51	0	0.444847	-0.122415	0.894772
67140	17/08/2018--07:05:42	34.54	0	0.414124	-0.0773409	0.924449
67200	17/08/2018--07:06:42	34.53	0	0.398762	-0.0773409	0.924449
67260	17/08/2018--07:07:42	34.55	0	0.398762	-0.0773409	0.924449
67320	17/08/2018--07:08:42	34.55	0	0.414124	-0.0773409	0.924449
67380	17/08/2018--07:09:42	34.58	0	0.398762	-0.0773409	0.924449
67440	17/08/2018--07:10:42	34.6	0	0.398762	-0.0773409	0.924449
67500	17/08/2018--07:11:42	34.6	0	0.398762	-0.0773409	0.924449
67560	17/08/2018--07:12:42	34.6	0	0.398762	-0.0773409	0.924449
67620	17/08/2018--07:13:42	34.62	0	0.398762	-0.0773409	0.924449
67680	17/08/2018--07:14:42	34.63	0	0.675272	-0.0923656	0.746388
67740	17/08/2018--07:15:42	34.66	0	0.659911	-0.0923656	0.761226
67800	17/08/2018--07:16:42	34.67	0	0.659911	-0.0923656	0.761226
67860	17/08/2018--07:17:42	34.68	0	0.659911	-0.0923656	0.761226
67920	17/08/2018--07:18:42	34.68	0	0.659911	-0.0923656	0.746388
67980	17/08/2018--07:19:42	34.68	0	0.659911	-0.0923656	0.761226
68040	17/08/2018--07:20:42	34.69	0	0.644549	-0.0923656	0.761226
68100	17/08/2018--07:21:42	34.7	0	0.644549	-0.0923656	0.761226
68160	17/08/2018--07:22:42	34.7	0	0.659911	-0.0923656	0.776065
68220	17/08/2018--07:23:42	34.68	0	0.659911	-0.0923656	0.761226
68280	17/08/2018--07:24:42	34.71	0	0.659911	-0.0923656	0.761226
68340	17/08/2018--07:25:42	34.72	0	0.659911	-0.0923656	0.761226
68400	17/08/2018--07:26:42	34.71	0	0.659911	-0.0923656	0.776065
68460	17/08/2018--07:27:42	34.72	0	0.644549	-0.0923656	0.761226
68520	17/08/2018--07:28:42	34.72	0	0.644549	-0.0923656	0.776065
68580	17/08/2018--07:29:42	34.74	0	0.644549	-0.0923656	0.761226
68640	17/08/2018--07:30:42	34.73	0	0.644549	-0.0923656	0.761226
68700	17/08/2018--07:31:42	34.85	41	-0.338599	-0.0022172	0.954126
68760	17/08/2018--07:32:42	34.88	0	-0.338599	0.0128075	0.954126
68820	17/08/2018--07:33:42	34.87	0	-0.338599	-0.0022172	0.954126
68880	17/08/2018--07:34:42	34.87	0	-0.338599	-0.0022172	0.968964
68940	17/08/2018--07:35:42	34.89	0	-0.338599	-0.0022172	0.954126
69000	17/08/2018--07:36:42	34.92	0	-0.338599	-0.0022172	0.954126
69060	17/08/2018--07:37:42	34.93	0	-0.338599	-0.0022172	0.954126
69120	17/08/2018--07:38:42	34.95	0	-0.323237	-0.0022172	0.954126
69180	17/08/2018--07:39:42	34.97	0	-0.338599	-0.0022172	0.954126
69240	17/08/2018--07:40:42	34.97	0	-0.338599	0.0128075	0.968964
69300	17/08/2018--07:41:42	35	0	-0.338599	-0.0022172	0.954126
69360	17/08/2018--07:42:42	35.04	0	-0.338599	0.0128075	0.954126
69420	17/08/2018--07:43:42	35.05	0	-0.338599	-0.0022172	0.954126
69480	17/08/2018--07:44:42	35.06	0	-0.338599	-0.0022172	0.954126
69540	17/08/2018--07:45:42	35.08	0	-0.338599	-0.0022172	0.954126
69600	17/08/2018--07:46:42	35.09	0	-0.338599	-0.0022172	0.954126
69660	17/08/2018--07:47:42	35.12	0	-0.338599	-0.0022172	0.954126
69720	17/08/2018--07:48:42	35.14	0	-0.338599	-0.0022172	0.968964
69780	17/08/2018--07:49:42	35.16	0	-0.338599	-0.0022172	0.954126
69840	17/08/2018--07:50:42	35.19	0	-0.323237	-0.0022172	0.954126
69900	17/08/2018--07:51:42	35.2	0	-0.323237	-0.0022172	0.954126
69960	17/08/2018--07:52:42	35.22	0	-0.338599	-0.0022172	0.968964
70020	17/08/2018--07:53:42	35.24	0	-0.323237	-0.0022172	0.954126
70080	17/08/2018--07:54:42	35.24	0	-0.323237	-0.0022172	0.954126
70140	17/08/2018--07:55:42	35.24	0	-0.338599	-0.0022172	0.954126
70200	17/08/2018--07:56:42	35.29	0	-0.338599	-0.0022172	0.968964
70260	17/08/2018--07:57:42	35.29	0	-0.323237	-0.0022172	0.954126
70320	17/08/2018--07:58:42	35.32	0	-0.323237	-0.0022172	0.954126
70380	17/08/2018--07:59:42	35.33	0	-0.323237	-0.0022172	0.954126
70440	17/08/2018--08:00:42	35.34	0	-0.231067	-0.0022172	0.983803
70500	17/08/2018--08:01:42	35.38	19	0.506294	-0.0172419	0.865095
70560	17/08/2018--08:02:42	35.4	0	0.506294	-0.0172419	0.865095
70620	17/08/2018--08:03:42	35.41	0	0.506294	-0.0172419	0.879934
70680	17/08/2018--08:04:42	35.43	0	0.506294	-0.0172419	0.879934
70740	17/08/2018--08:05:42	35.42	1	0.490932	-0.0322667	0.879934
70800	17/08/2018--08:06:42	35.41	1	0.506294	-0.0322667	0.879934
70860	17/08/2018--08:07:42	35.41	2	0.506294	-0.0322667	0.879934
70920	17/08/2018--08:08:42	35.43	7	0.506294	-0.0322667	0.879934
70980	17/08/2018--08:09:42	35.43	2	0.506294	-0.0322667	0.879934
71040	17/08/2018--08:10:42	35.41	1	0.490932	-0.0322667	0.865095
71100	17/08/2018--08:11:42	35.42	0	0.490932	-0.0322667	0.879934
71160	17/08/2018--08:12:42	35.42	0	0.490932	-0.0322667	0.894772
71220	17/08/2018--08:13:42	35.42	0	0.490932	-0.0322667	0.894772
71280	17/08/2018--08:14:42	35.43	0	0.490932	-0.0322667	0.879934
71340	17/08/2018--08:15:42	35.43	0	0.490932	-0.0322667	0.879934
71400	17/08/2018--08:16:42	35.42	0	0.490932	-0.0322667	0.879934
71460	17/08/2018--08:17:42	35.45	0	0.490932	-0.0322667	0.894772
71520	17/08/2018--08:18:42	35.43	1	0.490932	-0.0322667	0.879934
71580	17/08/2018--08:19:42	35.43	0	0.490932	-0.0322667	0.879934
71640	17/08/2018--08:20:42	35.37	63	0.214422	0.163055	-0.960032
71700	17/08/2018--08:21:42	35.01	0	0.214422	0.17808	-0.960032
71760	17/08/2018--08:22:42	34.75	0	0.214422	0.163055	-0.960032
71820	17/08/2018--08:23:42	34.6	0	0.214422	0.163055	-0.960032
71880	17/08/2018--08:24:42	34.49	0	0.122252	0.14803	-0.974871
71940	17/08/2018--08:25:42	34.43	0	0.10689	0.163055	-0.974871
72000	17/08/2018--08:26:42	34.37	0	0.0915282	0.163055	-0.974871
72060	17/08/2018--08:27:42	34.35	0	0.0915282	0.163055	-0.974871
72120	17/08/2018--08:28:42	34.32	0	0.0915282	0.163055	-0.974871
72180	17/08/2018--08:29:42	34.29	0	0.0915282	0.163055	-0.974871
72240	17/08/2018--08:30:42	34.28	0	0.0915282	0.14803	-0.989709
72300	17/08/2018--08:31:42	34.25	0	0.0915282	0.163055	-0.989709
72360	17/08/2018--08:32:42	34.22	0	0.0915282	0.163055	-0.974871
72420	17/08/2018--08:33:42	34.23	0	0.10689	0.163055	-0.989709
72480	17/08/2018--08:34:42	34.19	0	0.0915282	0.163055	-0.974871
72540	17/08/2018--08:35:42	34.19	0	0.0915282	0.163055	-0.989709
72600	17/08/2018--08:36:42	34.2	0	0.521655	0.133005	-0.841325
72660	17/08/2018--08:37:42	34.27	0	0.506294	0.117981	-0.856163
72720	17/08/2018--08:38:42	34.3	0	0.506294	0.117981	-0.841325
72780	17/08/2018--08:39:42	34.34	0	0.506294	0.117981	-0.841325
72840	17/08/2018--08:40:42	34.37	0	0.521655	0.117981	-0.841325
72900	17/08/2018--08:41:42	34.37	0	0.521655	0.117981	-0.841325
72960	17/08/2018--08:42:42	34.39	0	0.506294	0.117981	-0.856163
73020	17/08/2018--08:43:42	34.4	0	0.506294	0.102956	-0.841325
73080	17/08/2018--08:44:42	34.39	0	0.521655	0.117981	-0.841325
73140	17/08/2018--08:45:42	34.4	0	0.521655	0.117981	-0.856163
73200	17/08/2018--08:46:42	34.38	0	0.0761665	0.193104	-0.974871
73260	17/08/2018--08:47:42	34.36	0	0.352677	0.17808	-0.915517
73320	17/08/2018--08:48:42	34.35	0	0.352677	0.17808	-0.915517
73380	17/08/2018--08:49:42	34.35	0	0.352677	0.163055	-0.915517
73440	17/08/2018--08:50:42	34.35	0	0.352677	0.17808	-0.915517
73500	17/08/2018--08:51:42	34.36	0	0.352677	0.163055	-0.915517
73560	17/08/2018--08:52:42	34.34	0	0.352677	0.163055	-0.915517
73620	17/08/2018--08:53:42	34.34	0	0.352677	0.163055	-0.915517
73680	17/08/2018--08:54:42	34.33	0	0.352677	0.163055	-0.915517
73740	17/08/2018--08:55:42	34.32	0	0.352677	0.163055	-0.915517
73800	17/08/2018--08:56:42	34.32	0	0.352677	0.17808	-0.915517
73860	17/08/2018--08:57:42	34.32	0	0.368039	0.163055	-0.930355
73920	17/08/2018--08:58:42	34.31	0	0.352677	0.17808	-0.915517
73980	17/08/2018--08:59:42	34.3	0	0.352677	0.163055	-0.915517
74040	17/08/2018--09:00:42	34.29	0	0.352677	0.163055	-0.915517
74100	17/08/2018--09:01:42	34.29	0	0.352677	0.163055	-0.915517
74160	17/08/2018--09:02:42	34.27	0	0.352677	0.163055	-0.915517
74220	17/08/2018--09:03:42	34.27	0	0.352677	0.163055	-0.915517
74280	17/08/2018--09:04:42	34.28	0	0.352677	0.163055	-0.915517
74340	17/08/2018--09:05:42	34.26	0	0.352677	0.163055	-0.915517
74400	17/08/2018--09:06:42	34.15	4	0.414124	-0.0022172	0.939288
74460	17/08/2018--09:07:42	34.11	0	0.398762	-0.0022172	0.939288
74520	17/08/2018--09:08:42	34.12	0	0.398762	-0.0022172	0.924449
74580	17/08/2018--09:09:42	34.36	21	-0.231067	0.0278323	0.983803
74640	17/08/2018--09:10:42	34.5	0	-0.231067	0.0278323	0.983803
74700	17/08/2018--09:11:42	34.6	0	-0.231067	0.0278323	0.983803
74760	17/08/2018--09:12:42	34.66	0	-0.231067	0.0278323	0.983803
74820	17/08/2018--09:13:42	34.71	0	-0.231067	0.0278323	0.983803
74880	17/08/2018--09:14:42	34.79	0	-0.215705	0.042857	0.983803
74940	17/08/2018--09:15:42	34.81	0	-0.215705	0.0278323	0.983803
75000	17/08/2018--09:16:42	34.86	0	-0.231067	0.0278323	0.983803
75060	17/08/2018--09:17:42	34.9	0	-0.231067	0.0278323	0.983803
75120	17/08/2018--09:18:42	34.95	0	-0.215705	0.042857	0.983803
75180	17/08/2018--09:19:42	34.97	0	-0.215705	0.042857	0.983803
75240	17/08/2018--09:20:42	35.01	0	-0.215705	0.0278323	0.983803
75300	17/08/2018--09:21:42	35.05	0	-0.215705	0.0278323	0.983803
75360	17/08/2018--09:22:42	35.06	37	0.905698	-0.152465	0.405104
75420	17/08/2018--09:23:42	34.91	13	0.306592	0.163055	-0.945194
75480	17/08/2018--09:24:42	34.75	0	0.368039	0.17808	-0.915517
75540	17/08/2018--09:25:42	34.66	0	0.368039	0.17808	-0.915517
75600	17/08/2018--09:26:42	34.6	0	0.368039	0.163055	-0.900678
75660	17/08/2018--09:27:42	34.55	0	0.3834	0.17808	-0.915517
75720	17/08/2018--09:28:42	34.51	0	0.3834	0.17808	-0.915517
75780	17/08/2018--09:29:42	34.47	0	0.3834	0.163055	-0.900678
75840	17/08/2018--09:30:42	34.46	0	0.3834	0.17808	-0.900678
75900	17/08/2018--09:31:42	34.44	0	0.3834	0.163055	-0.900678
75960	17/08/2018--09:32:42	34.4	0	0.3834	0.163055	-0.900678
76020	17/08/2018--09:33:42	34.29	3	0.506294	-0.13744	0.865095
76080	17/08/2018--09:34:42	34.24	0	0.429485	-0.122415	0.879934
76140	17/08/2018--09:35:42	34.3	10	0.337315	-0.10739	0.954126
76200	17/08/2018--09:36:42	34.36	0	0.321953	-0.10739	0.954126
76260	17/08/2018--09:37:42	34.39	0	0.321953	-0.10739	0.954126
76320	17/08/2018--09:38:42	34.44	0	0.337315	-0.10739	0.954126
76380	17/08/2018--09:39:42	34.5	0	0.321953	-0.10739	0.954126
76440	17/08/2018--09:40:42	34.53	0	0.321953	-0.10739	0.954126
76500	17/08/2018--09:41:42	34.56	0	0.321953	-0.10739	0.954126
76560	17/08/2018--09:42:42	34.57	0	0.337315	-0.10739	0.954126
76620	17/08/2018--09:43:42	34.6	0	0.321953	-0.10739	0.954126
76680	17/08/2018--09:44:42	34.63	0	0.337315	-0.10739	0.954126
76740	17/08/2018--09:45:42	34.61	53	-0.661194	0.643847	-0.307141
76800	17/08/2018--09:46:42	34.46	236	-0.722641	0.538673	-0.396172
76860	17/08/2018--09:47:42	34.34	44	-0.89162	0.343352	-0.500041
76920	17/08/2018--09:48:42	34.25	170	-0.200344	0.944341	-0.0697261
76980	17/08/2018--09:49:42	34.15	377	-0.0774503	100.444	0.0489814
77040	17/08/2018--09:50:42	34.1	147	0.0761665	106.454	-0.0103724
77100	17/08/2018--09:51:42	34.05	13	0.0608049	100.444	0.15285
77160	17/08/2018--09:52:42	34.01	119	-0.092812	110.961	-0.0697261
77220	17/08/2018--09:53:42	33.96	85	-0.184982	0.959366	-0.0252108
77280	17/08/2018--09:54:42	33.88	186	0.275868	0.989416	0.0786582
77340	17/08/2018--09:55:42	33.82	196	0.0608049	0.899267	0.0341429
77400	17/08/2018--09:56:42	33.79	209	0.137613	0.929317	0.449619
77460	17/08/2018--09:57:42	33.77	201	-0.968428	-0.0773409	-0.544556
77520	17/08/2018--09:58:42	33.75	142	-0.584386	0.4335	-0.722617
77580	17/08/2018--09:59:42	33.74	158	-0.092812	0.869218	0.375427
77640	17/08/2018--10:00:42	33.73	262	0.183698	0.974391	-0.0548877
77700	17/08/2018--10:01:42	33.72	218	-0.292514	133.498	0.53865
77760	17/08/2018--10:02:42	33.7	289	0.0454432	0.989416	-0.12908
77820	17/08/2018--10:03:42	33.71	260	-0.599748	0.598772	-0.529718
77880	17/08/2018--10:04:42	33.7	169	-0.845535	0.238179	-0.500041
77940	17/08/2018--10:05:42	33.71	153	-0.953066	-0.0923656	-0.351656
78000	17/08/2018--10:06:42	33.7	325	-0.0620886	0.974391	0.167689
78060	17/08/2018--10:07:42	33.67	206	-0.200344	107.956	0.00446607
78120	17/08/2018--10:08:42	33.64	354	-0.292514	0.944341	-0.12908
78180	17/08/2018--10:09:42	33.63	188	-0.123535	0.974391	0.0193045
78240	17/08/2018--10:10:42	33.61	313	-0.123535	142.513	0.301235
78300	17/08/2018--10:11:42	33.64	255	-0.0774503	172.563	0.108335
78360	17/08/2018--10:12:42	33.68	342	0.0147198	100.444	0.197366
78420	17/08/2018--10:13:42	33.72	223	-0.277152	0.0128075	-0.945194
78480	17/08/2018--10:14:42	33.79	281	-0.108174	0.628822	0.0193045
78540	17/08/2018--10:15:42	33.85	308	-0.461492	0.628822	-0.633587
78600	17/08/2018--10:16:42	33.83	48	-0.384684	0.989416	-0.0252108
78660	17/08/2018--10:17:42	33.81	169	0.122252	0.944341	0.419942
78720	17/08/2018--10:18:42	33.83	90	-0.0467269	0.989416	0.108335
78780	17/08/2018--10:19:42	33.87	206	-0.323237	0.884242	0.182527
78840	17/08/2018--10:20:42	33.91	189	-0.507577	0.809119	-0.277464
78900	17/08/2018--10:21:42	33.86	11	-0.538301	0.824144	-0.114241
78960	17/08/2018--10:22:42	33.86	289	-0.461492	0.869218	-0.188434
79020	17/08/2018--10:23:42	33.89	0	-0.338599	0.929317	-0.0252108
79080	17/08/2018--10:24:42	33.88	0	-0.384684	0.929317	0.00446607
79140	17/08/2018--10:25:42	33.92	3	-0.353961	0.929317	-0.0252108
79200	17/08/2018--10:26:42	33.97	3	-0.307876	0.899267	-0.232949
79260	17/08/2018--10:27:42	33.97	0	-0.307876	0.944341	0.123174
79320	17/08/2018--10:28:42	34.01	0	-0.400046	0.884242	-0.188434
79380	17/08/2018--10:29:42	34.05	0	-0.261791	0.944341	0.108335
79440	17/08/2018--10:30:42	34.02	1	-0.154259	0.959366	-0.0697261
79500	17/08/2018--10:31:42	33.99	0	-0.277152	0.959366	0.108335
79560	17/08/2018--10:32:42	34.05	1	-0.231067	0.944341	-0.203272
79620	17/08/2018--10:33:42	34.09	0	-0.446131	0.884242	-0.188434
79680	17/08/2018--10:34:42	34.13	0	-0.353961	0.944341	0.0934967
79740	17/08/2018--10:35:42	34.17	144	-0.138897	100.444	0.138012
79800	17/08/2018--10:36:42	34.17	87	0.122252	0.989416	-0.099403
79860	17/08/2018--10:37:42	34.16	247	-0.123535	106.454	0.34575
79920	17/08/2018--10:38:42	34.11	291	0.137613	0.974391	0.197366
79980	17/08/2018--10:39:42	34.07	230	-0.277152	101.947	0.0489814
80040	17/08/2018--10:40:42	34.07	322	-0.092812	116.971	0.256719
80100	17/08/2018--10:41:42	34.05	84	-0.292514	0.944341	0.00446607
80160	17/08/2018--10:42:42	34.03	84	0.168337	101.947	0.138012
80220	17/08/2018--10:43:42	34.03	277	-0.215705	112.464	-0.0400492
80280	17/08/2018--10:44:42	34.1	280	-0.092812	0.989416	0.167689
80340	17/08/2018--10:45:42	34.1	83	0.0300815	122.981	0.241881
80400	17/08/2018--10:46:42	34.13	225	-0.876258	0.613797	0.108335
80460	17/08/2018--10:47:42	34.21	4	0.168337	0.989416	0.197366
80520	17/08/2018--10:48:42	34.3	3	0.122252	0.974391	0.241881
80580	17/08/2018--10:49:42	34.34	338	0.3834	162.045	0.108335
80640	17/08/2018--10:50:42	34.31	252	0.0147198	0.974391	0.271558
80700	17/08/2018--10:51:42	34.22	102	-0.0774503	0.914292	0.419942
80760	17/08/2018--10:52:42	34.2	127	-0.353961	0.929317	0.00446607
80820	17/08/2018--10:53:42	34.2	270	0.705996	0.959366	0.138012
80880	17/08/2018--10:54:42	34.11	278	-0.323237	0.869218	-0.232949
80940	17/08/2018--10:55:42	34.05	184	-0.184982	0.944341	0.301235
81000	17/08/2018--10:56:42	34.05	341	0.122252	0.733995	0.0638198
81060	17/08/2018--10:57:42	34.08	188	-0.538301	0.794094	-0.381333
81120	17/08/2018--10:58:42	34.11	507	0.275868	0.944341	0.212204
81180	17/08/2018--10:59:42	34.15	167	-0.307876	0.914292	-0.262626
81240	17/08/2018--11:00:42	34.26	125	-0.231067	0.959366	-0.203272
81300	17/08/2018--11:01:42	34.32	5	0.368039	0.929317	0.212204
81360	17/08/2018--11:02:42	34.36	0	0.306592	0.929317	0.286396
81420	17/08/2018--11:03:42	34.36	0	0.275868	0.929317	0.271558
81480	17/08/2018--11:04:42	34.36	100	-0.830173	0.46355	0.182527
81540	17/08/2018--11:05:42	34.39	1	-0.246429	0.944341	-0.188434
81600	17/08/2018--11:06:42	34.38	1	0.352677	0.914292	0.241881
81660	17/08/2018--11:07:42	34.39	1	0.352677	0.944341	0.227043
81720	17/08/2018--11:08:42	34.38	0	0.337315	0.944341	0.227043
81780	17/08/2018--11:09:42	34.36	2	0.3834	0.944341	0.123174
81840	17/08/2018--11:10:42	34.36	4	-0.231067	0.929317	-0.21811
81900	17/08/2018--11:11:42	34.39	108	-0.906981	0.253203	-0.41101
81960	17/08/2018--11:12:42	34.45	35	-0.338599	0.929317	-0.158757
82020	17/08/2018--11:13:42	34.51	0	-0.338599	0.929317	-0.173595
82080	17/08/2018--11:14:42	34.54	0	-0.415407	0.884242	-0.12908
82140	17/08/2018--11:15:42	34.54	0	-0.415407	0.884242	-0.158757
82200	17/08/2018--11:16:42	34.51	0	-0.446131	0.884242	-0.099403
82260	17/08/2018--11:17:42	34.51	1	-0.369322	0.914292	-0.158757
82320	17/08/2018--11:18:42	34.55	0	-0.277152	0.929317	-0.188434
82380	17/08/2018--11:19:42	34.57	1	-0.415407	0.884242	0.00446607
82440	17/08/2018--11:20:42	34.57	0	-0.323237	0.899267	-0.173595
82500	17/08/2018--11:21:42	34.57	0	-0.415407	0.914292	-0.0845645
82560	17/08/2018--11:22:42	34.57	0	-0.415407	0.884242	-0.0845645
82620	17/08/2018--11:23:42	34.57	0	-0.384684	0.914292	-0.114241
82680	17/08/2018--11:24:42	34.59	0	-0.400046	0.884242	-0.0548877
82740	17/08/2018--11:25:42	34.63	1	-0.384684	0.899267	-0.0548877
82800	17/08/2018--11:26:42	34.69	0	-0.307876	0.944341	-0.099403
82860	17/08/2018--11:27:42	34.69	1	-0.092812	0.448525	-0.930355
82920	17/08/2018--11:28:42	34.7	4	-0.446131	0.854193	-0.21811
82980	17/08/2018--11:29:42	34.71	0	-0.476854	0.809119	-0.307141
83040	17/08/2018--11:30:42	34.72	0	-0.476854	0.839168	-0.32198
83100	17/08/2018--11:31:42	34.7	0	-0.461492	0.824144	-0.277464
83160	17/08/2018--11:32:42	34.73	0	-0.430769	0.854193	-0.232949
83220	17/08/2018--11:33:42	34.73	0	-0.400046	0.869218	-0.262626
83280	17/08/2018--11:34:42	34.72	0	-0.446131	0.884242	0.00446607
83340	17/08/2018--11:35:42	34.68	224	-0.89162	-0.0623162	-0.500041
83400	17/08/2018--11:36:42	34.59	149	-0.231067	107.956	0.0786582
83460	17/08/2018--11:37:42	34.55	326	-0.184982	0.974391	-0.12908
83520	17/08/2018--11:38:42	34.52	152	-0.522939	0.703946	-0.32198
83580	17/08/2018--11:39:42	34.55	158	0.0608049	100.444	0.0489814
83640	17/08/2018--11:40:42	34.59	241	-0.215705	0.974391	-0.0548877
83700	17/08/2018--11:41:42	34.56	259	-0.307876	0.884242	-0.203272
83760	17/08/2018--11:42:42	34.55	11	-0.400046	0.869218	-0.0400492
83820	17/08/2018--11:43:42	34.54	4	-0.415407	0.929317	-0.0103724
83880	17/08/2018--11:44:42	34.5	1	-0.492216	0.794094	-0.292303
83940	17/08/2018--11:45:42	34.57	0	-0.16962	0.914292	-0.381333
84000	17/08/2018--11:46:42	34.59	264	-0.092812	0.989416	-0.12908
84060	17/08/2018--11:47:42	34.59	12	-0.476854	0.839168	-0.203272
84120	17/08/2018--11:48:42	34.61	0	-0.507577	0.854193	-0.143918
84180	17/08/2018--11:49:42	34.67	1	-0.292514	0.944341	-0.0697261
84240	17/08/2018--11:50:42	34.65	0	-0.507577	0.794094	-0.32198
84300	17/08/2018--11:51:42	34.65	0	-0.569024	0.809119	-0.114241
84360	17/08/2018--11:52:42	34.62	0	-0.569024	0.779069	-0.21811
84420	17/08/2018--11:53:42	34.57	0	-0.415407	0.884242	0.0193045
84480	17/08/2018--11:54:42	34.55	0	-0.353961	0.929317	0.0786582
84540	17/08/2018--11:55:42	34.54	0	-0.400046	0.914292	0.0934967
84600	17/08/2018--11:56:42	34.58	0	-0.369322	0.914292	-0.0548877
84660	17/08/2018--11:57:42	34.61	1	-0.430769	0.899267	-0.0697261
84720	17/08/2018--11:58:42	34.62	0	-0.261791	0.959366	-0.0697261
84780	17/08/2018--11:59:42	34.64	0	-0.246429	0.944341	-0.099403
84840	17/08/2018--12:00:42	34.68	0	-0.338599	0.944341	-0.0697261
84900	17/08/2018--12:01:42	34.67	1	-0.384684	0.914292	-0.099403
84960	17/08/2018--12:02:42	34.68	3	-0.292514	0.959366	-0.0845645
85020	17/08/2018--12:03:42	34.65	0	-0.338599	0.929317	-0.0548877
85080	17/08/2018--12:04:42	34.66	0	-0.307876	0.944341	-0.0845645
85140	17/08/2018--12:05:42	34.68	0	-0.353961	0.929317	-0.099403
85200	17/08/2018--12:06:42	34.67	0	-0.384684	0.914292	-0.0697261
85260	17/08/2018--12:07:42	34.65	0	-0.400046	0.914292	-0.0252108
85320	17/08/2018--12:08:42	34.62	0	-0.492216	0.854193	-0.143918
85380	17/08/2018--12:09:42	34.62	0	-0.461492	0.869218	-0.12908
85440	17/08/2018--12:10:42	34.64	2	-0.277152	0.959366	0.00446607
85500	17/08/2018--12:11:42	34.61	1	-0.553663	0.779069	-0.232949
85560	17/08/2018--12:12:42	34.6	0	-0.430769	0.899267	-0.0548877
85620	17/08/2018--12:13:42	34.64	0	-0.492216	0.839168	-0.188434
85680	17/08/2018--12:14:42	34.63	0	-0.522939	0.824144	-0.099403
85740	17/08/2018--12:15:42	34.64	0	-0.400046	0.914292	-0.0845645
85800	17/08/2018--12:16:42	34.64	0	-0.415407	0.914292	0.00446607
85860	17/08/2018--12:17:42	34.64	0	-0.415407	0.899267	0.00446607
85920	17/08/2018--12:18:42	34.65	0	-0.415407	0.899267	-0.0548877
85980	17/08/2018--12:19:42	34.66	4	-0.384684	0.914292	-0.099403
86040	17/08/2018--12:20:42	34.68	0	-0.430769	0.854193	-0.188434
86100	17/08/2018--12:21:42	34.71	0	-0.430769	0.869218	-0.247787
86160	17/08/2018--12:22:42	34.72	0	-0.231067	0.974391	-0.0103724
86220	17/08/2018--12:23:42	34.71	0	-0.215705	0.974391	-0.0103724
86280	17/08/2018--12:24:42	34.75	2	0.19906	0.914292	0.405104
86340	17/08/2018--12:25:42	34.71	0	0.137613	0.839168	0.53865
86400	17/08/2018--12:26:42	34.68	0	0.168337	0.899267	0.449619
86460	17/08/2018--12:27:42	34.61	0	0.168337	0.899267	0.434781
86520	17/08/2018--12:28:42	34.59	2	-0.0467269	0.809119	0.583165
86580	17/08/2018--12:29:42	34.59	0	-0.0774503	0.794094	0.62768
86640	17/08/2018--12:30:42	34.55	0	-0.0620886	0.794094	0.62768
86700	17/08/2018--12:31:42	34.49	2	-0.000641888	0.824144	0.583165
86760	17/08/2018--12:32:42	34.46	4	0.10689	0.809119	0.612842
86820	17/08/2018--12:33:42	34.46	2	0.152975	0.794094	0.612842
86880	17/08/2018--12:34:42	34.46	0	0.168337	0.824144	0.583165
86940	17/08/2018--12:35:42	34.43	1	0.183698	0.839168	0.568327
87000	17/08/2018--12:36:42	34.4	1	0.168337	0.794094	0.598003
87060	17/08/2018--12:37:42	34.4	0	0.214422	0.929317	0.419942
87120	17/08/2018--12:38:42	34.39	2	0.321953	0.854193	0.464458
87180	17/08/2018--12:39:42	34.4	1	0.10689	0.869218	0.508973
87240	17/08/2018--12:40:42	34.36	0	-0.0313653	0.779069	0.642519
87300	17/08/2018--12:41:42	34.29	1	0.0915282	0.839168	0.553488
87360	17/08/2018--12:42:42	34.32	3	-0.446131	0.869218	-0.143918
87420	17/08/2018--12:43:42	34.38	0	-0.415407	0.884242	-0.173595
87480	17/08/2018--12:44:42	34.42	0	-0.323237	0.944341	-0.0697261
87540	17/08/2018--12:45:42	34.41	2	-0.0160036	0.839168	0.568327
87600	17/08/2018--12:46:42	34.41	1	-0.661194	0.628822	-0.41101
87660	17/08/2018--12:47:42	34.45	0	-0.553663	0.824144	0.0193045
87720	17/08/2018--12:48:42	34.48	0	-0.353961	0.944341	-0.0252108
87780	17/08/2018--12:49:42	34.46	0	-0.154259	0.974391	-0.173595
87840	17/08/2018--12:50:42	34.49	0	-0.430769	0.884242	0.0934967
87900	17/08/2018--12:51:42	34.51	0	-0.154259	0.944341	-0.32198
87960	17/08/2018--12:52:42	34.55	2	-0.446131	0.884242	0.00446607
88020	17/08/2018--12:53:42	34.58	1	-0.307876	0.899267	-0.307141
88080	17/08/2018--12:54:42	34.58	7	0.183698	0.959366	0.271558
88140	17/08/2018--12:55:42	34.56	0	-0.430769	0.914292	-0.0103724
88200	17/08/2018--12:56:42	34.57	0	-0.231067	0.944341	-0.232949
88260	17/08/2018--12:57:42	34.56	0	-0.476854	0.839168	-0.12908
88320	17/08/2018--12:58:42	34.57	0	-0.261791	0.989416	-0.0548877
88380	17/08/2018--12:59:42	34.59	1	-0.415407	0.884242	-0.0252108
88440	17/08/2018--13:00:42	34.59	1	-0.507577	0.673896	-0.514879
88500	17/08/2018--13:01:42	34.59	1	-0.292514	0.959366	-0.143918
88560	17/08/2018--13:02:42	34.63	0	-0.384684	0.914292	-0.0103724
88620	17/08/2018--13:03:42	34.63	3	-0.584386	0.74902	0.301235
88680	17/08/2018--13:04:42	34.63	0	-0.400046	0.914292	-0.0252108
88740	17/08/2018--13:05:42	34.6	2	-0.538301	0.643847	-0.529718
88800	17/08/2018--13:06:42	34.65	0	-0.231067	0.944341	-0.158757
88860	17/08/2018--13:07:42	34.64	0	0.29123	0.944341	0.271558
88920	17/08/2018--13:08:42	34.61	181	0.168337	0.959366	0.0341429
88980	17/08/2018--13:09:42	34.6	34	0.152975	0.944341	-0.173595
89040	17/08/2018--13:10:42	34.56	531	0.352677	0.959366	0.0193045
89100	17/08/2018--13:11:42	34.55	147	0.321953	0.929317	-0.0103724
89160	17/08/2018--13:12:42	34.52	175	-0.461492	0.373401	-0.781971
89220	17/08/2018--13:13:42	34.48	277	-0.0774503	0.989416	0.0638198
89280	17/08/2018--13:14:42	34.4	33	0.0608049	100.444	-0.173595
89340	17/08/2018--13:15:42	34.36	33	-0.138897	0.959366	-0.203272
89400	17/08/2018--13:16:42	34.29	12	-0.323237	0.944341	-0.173595
89460	17/08/2018--13:17:42	34.26	84	0.183698	100.444	0.0786582
89520	17/08/2018--13:18:42	34.23	102	-0.538301	0.884242	0.0341429
89580	17/08/2018--13:19:42	34.17	60	-0.261791	0.944341	-0.12908
89640	17/08/2018--13:20:42	34.16	14	-0.307876	0.914292	-0.0103724
89700	17/08/2018--13:21:42	34.17	22	-0.446131	0.839168	-0.143918
89760	17/08/2018--13:22:42	34.13	196	-0.569024	0.46355	-0.60391
89820	17/08/2018--13:23:42	34.12	194	-0.353961	0.914292	-0.114241
89880	17/08/2018--13:24:42	34.06	178	0.306592	0.824144	0.00446607
89940	17/08/2018--13:25:42	34.09	373	-0.292514	0.929317	-0.188434
90000	17/08/2018--13:26:42	34.1	151	-0.0160036	107.956	-0.12908
90060	17/08/2018--13:27:42	34.12	426	-0.415407	0.884242	-0.247787
90120	17/08/2018--13:28:42	34.24	0	-0.400046	0.824144	-0.396172
90180	17/08/2018--13:29:42	34.3	0	-0.384684	0.884242	-0.277464
90240	17/08/2018--13:30:42	34.36	41	-0.584386	0.71897	-0.396172
90300	17/08/2018--13:31:42	34.44	561	-0.323237	0.914292	-0.158757
90360	17/08/2018--13:32:42	34.5	164	-0.277152	0.959366	-0.0103724
90420	17/08/2018--13:33:42	34.52	288	0.0147198	104.951	-0.232949
90480	17/08/2018--13:34:42	34.52	194	0.10689	100.444	0.167689
90540	17/08/2018--13:35:42	34.55	209	-0.492216	0.869218	-0.292303
90600	17/08/2018--13:36:42	34.56	18	-0.277152	0.974391	-0.099403
90660	17/08/2018--13:37:42	34.59	1	-0.338599	0.944341	-0.143918
90720	17/08/2018--13:38:42	34.63	0	-0.323237	0.914292	-0.173595
90780	17/08/2018--13:39:42	34.68	0	-0.292514	0.944341	-0.114241
90840	17/08/2018--13:40:42	34.69	15	-0.553663	0.733995	-0.366495
90900	17/08/2018--13:41:42	34.73	65	0.429485	0.733995	-0.0400492
90960	17/08/2018--13:42:42	34.71	279	-0.369322	0.899267	-0.203272
91020	17/08/2018--13:43:42	34.73	1	-0.338599	0.929317	-0.158757
91080	17/08/2018--13:44:42	34.74	49	-0.369322	0.929317	-0.12908
91140	17/08/2018--13:45:42	34.75	1	-0.369322	0.914292	-0.173595
91200	17/08/2018--13:46:42	34.76	0	-0.307876	0.944341	-0.0845645
91260	17/08/2018--13:47:42	34.76	2	-0.538301	0.809119	-0.188434
91320	17/08/2018--13:48:42	34.8	15	-0.200344	0.944341	-0.277464
91380	17/08/2018--13:49:42	34.83	13	-0.277152	0.959366	-0.0548877
91440	17/08/2018--13:50:42	34.84	2	-0.461492	0.839168	-0.247787
91500	17/08/2018--13:51:42	34.83	23	-0.138897	0.974391	-0.143918
91560	17/08/2018--13:52:42	34.84	0	-0.108174	0.989416	-0.143918
91620	17/08/2018--13:53:42	34.88	0	-0.154259	0.989416	-0.143918
91680	17/08/2018--13:54:42	34.88	281	-0.476854	0.71897	-0.425849
91740	17/08/2018--13:55:42	34.89	23	-0.353961	0.914292	-0.203272
91800	17/08/2018--13:56:42	34.91	0	-0.446131	0.899267	-0.0548877
91860	17/08/2018--13:57:42	34.96	1	-0.353961	0.884242	-0.277464
91920	17/08/2018--13:58:42	35	139	-0.384684	0.899267	-0.173595
91980	17/08/2018--13:59:42	35.04	0	-0.400046	0.899267	-0.173595
92040	17/08/2018--14:00:42	35.04	0	-0.384684	0.899267	-0.203272
92100	17/08/2018--14:01:42	35	0	-0.400046	0.884242	-0.203272
92160	17/08/2018--14:02:42	35	0	-0.400046	0.884242	-0.188434
92220	17/08/2018--14:03:42	34.97	0	-0.369322	0.884242	-0.21811
92280	17/08/2018--14:04:42	34.98	0	-0.353961	0.884242	-0.277464
92340	17/08/2018--14:05:42	35.02	0	-0.400046	0.869218	-0.262626
92400	17/08/2018--14:06:42	35.03	23	-0.323237	0.944341	-0.114241
92460	17/08/2018--14:07:42	35.04	0	-0.277152	0.944341	-0.173595
92520	17/08/2018--14:08:42	35.04	4	-0.353961	0.929317	-0.099403
92580	17/08/2018--14:09:42	35.02	43	-0.123535	0.764045	-0.618748
92640	17/08/2018--14:10:42	35	99	-0.108174	0.794094	0.15285
92700	17/08/2018--14:11:42	34.93	501	0.0147198	0.764045	0.15285
92760	17/08/2018--14:12:42	34.91	412	-0.138897	0.944341	-0.21811
92820	17/08/2018--14:13:42	34.85	467	0.19906	110.961	0.227043
92880	17/08/2018--14:14:42	34.81	100	-0.507577	0.583748	-0.633587
92940	17/08/2018--14:15:42	34.79	131	-0.446131	0.854193	-0.21811
93000	17/08/2018--14:16:42	34.77	193	-0.876258	0.493599	-0.41101
93060	17/08/2018--14:17:42	34.77	173	-0.16962	0.869218	-0.351656
93120	17/08/2018--14:18:42	34.71	404	-0.000641888	0.989416	0.197366
93180	17/08/2018--14:19:42	34.72	358	0.168337	100.444	0.0341429
93240	17/08/2018--14:20:42	34.76	196	-0.876258	0.163055	-0.485202
93300	17/08/2018--14:21:42	34.84	167	-0.707279	0.373401	-0.529718
93360	17/08/2018--14:22:42	34.8	434	0.29123	100.444	-0.0548877
93420	17/08/2018--14:23:42	34.81	166	-0.246429	0.733995	-0.60391
93480	17/08/2018--14:24:42	34.85	396	-0.0160036	0.944341	-0.277464
