# Supplementary material for: A randomized cross-over trial investigating differences in 24-h personal air and skin temperatures using wearable sensors between two climatologically contrasting settings
Source: Sci Rep. 2021 Nov 10;11:22020. doi: 10.1038/s41598-021-01180-y (PMC8580978; doi:10.1038/s41598-021-01180-y)
Supplement: Supplementary file 2 — Supplementary Data. [file 41598_2021_1180_MOESM2_ESM.zip › New folder/new/T35_A1new.csv]

Index	Date	Temperature	Activity	X-axis	Y-axis	Z-axis	Marker
46860	08/08/2018--05:00:00	28.47	0	0.578954	0.0244208	0.810655
46920	08/08/2018--05:01:00	28.49	0	0.563426	0.0244208	0.810655
46980	08/08/2018--05:02:00	28.53	0	0.563426	0.0396432	0.810655
47040	08/08/2018--05:03:00	28.54	0	0.563426	0.0396432	0.810655
47100	08/08/2018--05:04:00	28.55	0	0.563426	0.0244208	0.810655
47160	08/08/2018--05:05:00	28.55	0	0.563426	0.0396432	0.810655
47220	08/08/2018--05:06:00	28.57	0	0.563426	0.0244208	0.810655
47280	08/08/2018--05:07:00	28.59	0	0.563426	0.0244208	0.810655
47340	08/08/2018--05:08:00	28.62	0	0.563426	0.0244208	0.810655
47400	08/08/2018--05:09:00	28.64	0	0.563426	0.0244208	0.810655
47460	08/08/2018--05:10:00	28.62	0	0.563426	0.0244208	0.810655
47520	08/08/2018--05:11:00	28.65	0	0.563426	0.0396432	0.810655
47580	08/08/2018--05:12:00	28.66	0	0.563426	0.0244208	0.825463
47640	08/08/2018--05:13:00	28.69	0	0.563426	0.0396432	0.810655
47700	08/08/2018--05:14:00	28.71	0	0.563426	0.0244208	0.810655
47760	08/08/2018--05:15:00	28.7	0	0.563426	0.0244208	0.825463
47820	08/08/2018--05:16:00	28.73	0	0.563426	0.0244208	0.810655
47880	08/08/2018--05:17:00	28.74	0	0.563426	0.0396432	0.810655
47940	08/08/2018--05:18:00	28.74	0	0.563426	0.0396432	0.810655
48000	08/08/2018--05:19:00	28.78	0	0.563426	0.0396432	0.810655
48060	08/08/2018--05:20:00	28.8	0	0.578954	0.0244208	0.810655
48120	08/08/2018--05:21:00	28.79	0	0.563426	0.0244208	0.810655
48180	08/08/2018--05:22:00	28.81	0	0.563426	0.0244208	0.810655
48240	08/08/2018--05:23:00	28.82	0	0.563426	0.0396432	0.810655
48300	08/08/2018--05:24:00	28.82	0	0.563426	0.0244208	0.810655
48360	08/08/2018--05:25:00	28.84	0	0.563426	0.0396432	0.810655
48420	08/08/2018--05:26:00	28.86	0	0.563426	0.0244208	0.810655
48480	08/08/2018--05:27:00	28.88	0	0.563426	0.0244208	0.810655
48540	08/08/2018--05:28:00	28.89	0	0.563426	0.0396432	0.810655
48600	08/08/2018--05:29:00	28.9	0	0.563426	0.0244208	0.810655
48660	08/08/2018--05:30:00	28.91	0	0.563426	0.0244208	0.810655
48720	08/08/2018--05:31:00	28.92	0	0.563426	0.0244208	0.810655
48780	08/08/2018--05:32:00	28.94	0	0.563426	0.0244208	0.825463
48840	08/08/2018--05:33:00	28.96	0	0.563426	0.0244208	0.810655
48900	08/08/2018--05:34:00	28.94	0	0.563426	0.0244208	0.810655
48960	08/08/2018--05:35:00	28.96	0	0.563426	0.0396432	0.810655
49020	08/08/2018--05:36:00	28.98	0	0.578954	0.0396432	0.810655
49080	08/08/2018--05:37:00	29	0	0.563426	0.0244208	0.810655
49140	08/08/2018--05:38:00	29	0	0.563426	0.0244208	0.810655
49200	08/08/2018--05:39:00	29.01	0	0.578954	0.0396432	0.810655
49260	08/08/2018--05:40:00	29.02	0	0.563426	0.0244208	0.810655
49320	08/08/2018--05:41:00	29.03	0	0.563426	0.0396432	0.810655
49380	08/08/2018--05:42:00	29.05	0	0.563426	0.0396432	0.810655
49440	08/08/2018--05:43:00	29.06	0	0.563426	0.0244208	0.810655
49500	08/08/2018--05:44:00	29.06	0	0.563426	0.0244208	0.810655
49560	08/08/2018--05:45:00	29.07	0	0.578954	0.0396432	0.810655
49620	08/08/2018--05:46:00	29.09	0	0.563426	0.0244208	0.810655
49680	08/08/2018--05:47:00	29.11	0	0.563426	0.0244208	0.810655
49740	08/08/2018--05:48:00	29.1	0	0.563426	0.0244208	0.810655
49800	08/08/2018--05:49:00	29.12	0	0.563426	0.0244208	0.810655
49860	08/08/2018--05:50:00	29.13	0	0.563426	0.0244208	0.810655
49920	08/08/2018--05:51:00	29.13	0	0.563426	0.0396432	0.810655
49980	08/08/2018--05:52:00	29.16	0	0.563426	0.0244208	0.810655
50040	08/08/2018--05:53:00	29.15	0	0.563426	0.0396432	0.810655
50100	08/08/2018--05:54:00	29.15	0	0.563426	0.0396432	0.810655
50160	08/08/2018--05:55:00	29.16	0	0.563426	0.0244208	0.825463
50220	08/08/2018--05:56:00	29.2	0	0.563426	0.0244208	0.810655
50280	08/08/2018--05:57:00	29.2	0	0.563426	0.0244208	0.810655
50340	08/08/2018--05:58:00	29.21	0	0.563426	0.0244208	0.810655
50400	08/08/2018--05:59:00	29.21	0	0.563426	0.0244208	0.810655
50460	08/08/2018--06:00:00	29.22	0	0.563426	0.0396432	0.810655
50520	08/08/2018--06:01:00	29.23	0	0.578954	0.0396432	0.810655
50580	08/08/2018--06:02:00	29.25	0	0.563426	0.0244208	0.810655
50640	08/08/2018--06:03:00	29.24	0	0.563426	0.0244208	0.810655
50700	08/08/2018--06:04:00	29.26	0	0.563426	0.0244208	0.810655
50760	08/08/2018--06:05:00	29.28	0	0.563426	0.0244208	0.810655
50820	08/08/2018--06:06:00	29.28	0	0.563426	0.0244208	0.825463
50880	08/08/2018--06:07:00	29.28	0	0.563426	0.0244208	0.810655
50940	08/08/2018--06:08:00	29.29	0	0.563426	0.0244208	0.825463
51000	08/08/2018--06:09:00	29.31	0	0.563426	0.0244208	0.810655
51060	08/08/2018--06:10:00	29.31	0	0.563426	0.0244208	0.810655
51120	08/08/2018--06:11:00	29.31	0	0.563426	0.0244208	0.810655
51180	08/08/2018--06:12:00	29.33	0	0.563426	0.0244208	0.810655
51240	08/08/2018--06:13:00	29.34	0	0.563426	0.0244208	0.810655
51300	08/08/2018--06:14:00	29.35	0	0.563426	0.0396432	0.810655
51360	08/08/2018--06:15:00	29.36	0	0.563426	0.0396432	0.810655
51420	08/08/2018--06:16:00	29.37	0	0.563426	0.0396432	0.810655
51480	08/08/2018--06:17:00	29.37	0	0.563426	0.0396432	0.810655
51540	08/08/2018--06:18:00	29.38	0	0.563426	0.0396432	0.810655
51600	08/08/2018--06:19:00	29.39	0	0.563426	0.0244208	0.825463
51660	08/08/2018--06:20:00	29.38	0	0.563426	0.0244208	0.810655
51720	08/08/2018--06:21:00	29.4	0	0.563426	0.0396432	0.810655
51780	08/08/2018--06:22:00	29.42	0	0.563426	0.0244208	0.810655
51840	08/08/2018--06:23:00	29.43	0	0.563426	0.0244208	0.825463
51900	08/08/2018--06:24:00	29.42	0	0.563426	0.0244208	0.810655
51960	08/08/2018--06:25:00	29.43	0	0.563426	0.0244208	0.810655
52020	08/08/2018--06:26:00	29.45	0	0.563426	0.0244208	0.810655
52080	08/08/2018--06:27:00	29.44	0	0.563426	0.0244208	0.810655
52140	08/08/2018--06:28:00	29.46	0	0.563426	0.0244208	0.810655
52200	08/08/2018--06:29:00	29.48	0	0.563426	0.0396432	0.810655
52260	08/08/2018--06:30:00	29.48	0	0.563426	0.0244208	0.810655
52320	08/08/2018--06:31:00	29.49	0	0.563426	0.0244208	0.810655
52380	08/08/2018--06:32:00	29.51	0	0.563426	0.0244208	0.810655
52440	08/08/2018--06:33:00	29.51	0	0.563426	0.0244208	0.810655
52500	08/08/2018--06:34:00	29.52	0	0.563426	0.0244208	0.810655
52560	08/08/2018--06:35:00	29.52	0	0.563426	0.0244208	0.810655
52620	08/08/2018--06:36:00	29.54	0	0.563426	0.0396432	0.810655
52680	08/08/2018--06:37:00	29.52	0	0.563426	0.0244208	0.810655
52740	08/08/2018--06:38:00	29.54	0	0.563426	0.0244208	0.810655
52800	08/08/2018--06:39:00	29.55	0	0.563426	0.0396432	0.810655
52860	08/08/2018--06:40:00	29.54	0	0.563426	0.0244208	0.810655
52920	08/08/2018--06:41:00	29.55	0	0.563426	0.0244208	0.810655
52980	08/08/2018--06:42:00	29.57	0	0.563426	0.0244208	0.810655
53040	08/08/2018--06:43:00	29.57	0	0.563426	0.0244208	0.825463
53100	08/08/2018--06:44:00	29.59	0	0.563426	0.0244208	0.810655
53160	08/08/2018--06:45:00	29.57	0	0.563426	0.0244208	0.810655
53220	08/08/2018--06:46:00	29.6	0	0.563426	0.0244208	0.825463
53280	08/08/2018--06:47:00	29.61	0	0.563426	0.0244208	0.810655
53340	08/08/2018--06:48:00	29.61	0	0.563426	0.0244208	0.810655
53400	08/08/2018--06:49:00	29.6	0	0.563426	0.0244208	0.810655
53460	08/08/2018--06:50:00	29.62	0	0.563426	0.0244208	0.825463
53520	08/08/2018--06:51:00	29.63	0	0.563426	0.0244208	0.810655
53580	08/08/2018--06:52:00	29.61	0	0.563426	0.0244208	0.810655
53640	08/08/2018--06:53:00	29.65	0	0.563426	0.0244208	0.810655
53700	08/08/2018--06:54:00	29.65	0	0.563426	0.0244208	0.810655
53760	08/08/2018--06:55:00	29.64	0	0.563426	0.0244208	0.810655
53820	08/08/2018--06:56:00	29.66	0	0.563426	0.0244208	0.810655
53880	08/08/2018--06:57:00	29.66	0	0.563426	0.0244208	0.810655
53940	08/08/2018--06:58:00	29.68	0	0.563426	0.0244208	0.810655
54000	08/08/2018--06:59:00	29.68	0	0.563426	0.0244208	0.810655
54060	08/08/2018--07:00:00	29.69	0	0.563426	0.0244208	0.810655
54120	08/08/2018--07:01:00	29.68	0	0.563426	0.0244208	0.810655
54180	08/08/2018--07:02:00	29.69	0	0.563426	0.0244208	0.810655
54240	08/08/2018--07:03:00	29.71	0	0.563426	0.0244208	0.825463
54300	08/08/2018--07:04:00	29.7	0	0.563426	0.0244208	0.810655
54360	08/08/2018--07:05:00	29.71	0	0.563426	0.0244208	0.810655
54420	08/08/2018--07:06:00	29.71	0	0.563426	0.0244208	0.810655
54480	08/08/2018--07:07:00	29.67	0	0.563426	0.0244208	0.810655
54540	08/08/2018--07:08:00	29.66	0	0.563426	0.0244208	0.810655
54600	08/08/2018--07:09:00	29.66	0	0.563426	0.0244208	0.810655
54660	08/08/2018--07:10:00	29.66	0	0.563426	0.0244208	0.810655
54720	08/08/2018--07:11:00	29.65	0	0.563426	0.0244208	0.825463
54780	08/08/2018--07:12:00	29.61	0	0.563426	0.0396432	0.825463
54840	08/08/2018--07:13:00	29.57	0	0.563426	0.0244208	0.810655
54900	08/08/2018--07:14:00	29.52	0	0.563426	0.0244208	0.810655
54960	08/08/2018--07:15:00	29.51	0	0.563426	0.0244208	0.810655
55020	08/08/2018--07:16:00	29.49	0	0.563426	0.0244208	0.810655
55080	08/08/2018--07:17:00	29.49	0	0.563426	0.0244208	0.810655
55140	08/08/2018--07:18:00	29.47	0	0.563426	0.0244208	0.810655
55200	08/08/2018--07:19:00	29.48	0	0.563426	0.0244208	0.810655
55260	08/08/2018--07:20:00	29.5	0	0.563426	0.0244208	0.810655
55320	08/08/2018--07:21:00	29.51	0	0.563426	0.0244208	0.810655
55380	08/08/2018--07:22:00	29.53	0	0.563426	0.0244208	0.810655
55440	08/08/2018--07:23:00	29.51	0	0.563426	0.0244208	0.810655
55500	08/08/2018--07:24:00	29.45	0	0.563426	0.0244208	0.825463
55560	08/08/2018--07:25:00	29.39	0	0.563426	0.0244208	0.810655
55620	08/08/2018--07:26:00	29.36	0	0.563426	0.0244208	0.810655
55680	08/08/2018--07:27:00	29.33	0	0.563426	0.0244208	0.825463
55740	08/08/2018--07:28:00	29.3	0	0.563426	0.0244208	0.810655
55800	08/08/2018--07:29:00	29.3	0	0.563426	0.0244208	0.825463
55860	08/08/2018--07:30:00	29.29	0	0.563426	0.0244208	0.810655
55920	08/08/2018--07:31:00	29.27	0	0.563426	0.0244208	0.810655
55980	08/08/2018--07:32:00	29.22	0	0.563426	0.0244208	0.810655
56040	08/08/2018--07:33:00	29.13	0	0.563426	0.0244208	0.810655
56100	08/08/2018--07:34:00	29.03	0	0.563426	0.0244208	0.810655
56160	08/08/2018--07:35:00	28.93	0	0.563426	0.0244208	0.810655
56220	08/08/2018--07:36:00	28.8	0	0.563426	0.0244208	0.810655
56280	08/08/2018--07:37:00	28.66	0	0.563426	0.0244208	0.810655
56340	08/08/2018--07:38:00	28.54	0	0.563426	0.0244208	0.810655
56400	08/08/2018--07:39:00	28.4	4	0.547898	0.00919844	0.825463
56460	08/08/2018--07:40:00	28.31	0	0.547898	0.00919844	0.825463
56520	08/08/2018--07:41:00	28.27	0	0.547898	-0.00602396	0.825463
56580	08/08/2018--07:42:00	28.25	0	0.547898	0.00919844	0.825463
56640	08/08/2018--07:43:00	28.27	0	0.547898	0.00919844	0.825463
56700	08/08/2018--07:44:00	28.27	0	0.547898	0.00919844	0.825463
56760	08/08/2018--07:45:00	28.29	0	0.563426	-0.00602396	0.825463
56820	08/08/2018--07:46:00	28.31	0	0.547898	-0.00602396	0.825463
56880	08/08/2018--07:47:00	28.34	0	0.547898	0.00919844	0.825463
56940	08/08/2018--07:48:00	28.38	0	0.547898	-0.00602396	0.810655
57000	08/08/2018--07:49:00	28.39	0	0.547898	-0.00602396	0.810655
57060	08/08/2018--07:50:00	28.45	0	0.547898	-0.00602396	0.825463
57120	08/08/2018--07:51:00	28.47	0	0.563426	-0.00602396	0.840271
57180	08/08/2018--07:52:00	28.51	0	0.547898	-0.00602396	0.825463
57240	08/08/2018--07:53:00	28.52	0	0.547898	0.00919844	0.810655
57300	08/08/2018--07:54:00	28.56	0	0.547898	-0.00602396	0.825463
57360	08/08/2018--07:55:00	28.6	0	0.547898	-0.00602396	0.825463
57420	08/08/2018--07:56:00	28.63	0	0.547898	-0.00602396	0.825463
57480	08/08/2018--07:57:00	28.64	0	0.547898	-0.00602396	0.825463
57540	08/08/2018--07:58:00	28.69	0	0.547898	-0.00602396	0.825463
57600	08/08/2018--07:59:00	28.71	0	0.547898	-0.00602396	0.825463
57660	08/08/2018--08:00:00	28.73	0	0.547898	-0.00602396	0.825463
57720	08/08/2018--08:01:00	28.77	0	0.547898	-0.00602396	0.825463
57780	08/08/2018--08:02:00	28.79	0	0.547898	-0.00602396	0.825463
57840	08/08/2018--08:03:00	28.81	4	0.547898	-0.0212464	0.825463
57900	08/08/2018--08:04:00	28.85	0	0.532371	-0.0364688	0.825463
57960	08/08/2018--08:05:00	28.89	0	0.532371	-0.0364688	0.840271
58020	08/08/2018--08:06:00	28.89	0	0.532371	-0.0212464	0.840271
58080	08/08/2018--08:07:00	28.93	0	0.532371	-0.0364688	0.840271
58140	08/08/2018--08:08:00	28.94	0	0.532371	-0.0364688	0.840271
58200	08/08/2018--08:09:00	28.95	0	0.532371	-0.0364688	0.840271
58260	08/08/2018--08:10:00	28.99	0	0.532371	-0.0364688	0.840271
58320	08/08/2018--08:11:00	29.01	0	0.532371	-0.0364688	0.840271
58380	08/08/2018--08:12:00	29.04	7	0.516843	-0.0516912	0.840271
58440	08/08/2018--08:13:00	29.09	0	0.516843	-0.0516912	0.840271
58500	08/08/2018--08:14:00	29.11	0	0.516843	-0.0516912	0.840271
58560	08/08/2018--08:15:00	29.13	0	0.516843	-0.0516912	0.840271
58620	08/08/2018--08:16:00	29.16	0	0.516843	-0.0516912	0.840271
58680	08/08/2018--08:17:00	29.19	269	0.283928	0.861653	0.499693
58740	08/08/2018--08:18:00	29.28	302	0.610009	0.648539	0.322
58800	08/08/2018--08:19:00	29.43	109	0.454732	0.724651	0.366423
58860	08/08/2018--08:20:00	29.58	49	0.408149	0.922543	0.440462
58920	08/08/2018--08:21:00	29.71	217	0.252872	0.739874	0.588539
58980	08/08/2018--08:22:00	29.79	361	0.221817	0.298424	0.929117
59040	08/08/2018--08:23:00	29.74	97	0.113123	0.20709	0.958733
59100	08/08/2018--08:24:00	29.72	52	0.237345	0.222312	0.929117
59160	08/08/2018--08:25:00	29.83	123	0.206289	-0.00602396	103.277
59220	08/08/2018--08:26:00	29.84	264	0.361566	-0.082136	0.929117
59280	08/08/2018--08:27:00	29.72	138	0.237345	-0.127803	0.97354
59340	08/08/2018--08:28:00	29.59	462	0.578954	0.618095	0.573731
59400	08/08/2018--08:29:00	29.28	118	0.47026	0.846431	0.381231
59460	08/08/2018--08:30:00	28.93	126	0.377094	0.892098	0.410846
59520	08/08/2018--08:31:00	28.58	6	0.439205	0.90732	0.18873
59580	08/08/2018--08:32:00	28.27	2	0.423677	0.937765	0.0998838
59640	08/08/2018--08:33:00	28.01	12	0.547898	0.739874	0.410846
59700	08/08/2018--08:34:00	27.77	1	0.439205	0.90732	0.129499
59760	08/08/2018--08:35:00	27.55	3	0.408149	0.876875	0.322
59820	08/08/2018--08:36:00	27.37	337	0.889508	0.252757	-0.433195
59880	08/08/2018--08:37:00	27.37	160	0.283928	0.846431	-0.507234
59940	08/08/2018--08:38:00	27.43	246	0.221817	0.846431	-0.536849
60000	08/08/2018--08:39:00	27.46	137	0.299455	0.998655	-0.610888
60060	08/08/2018--08:40:00	27.56	377	0.175234	0.937765	-0.610888
60120	08/08/2018--08:41:00	27.81	466	0.206289	0.815986	-0.566465
60180	08/08/2018--08:42:00	28.36	1	0.144178	0.785541	-0.803388
60240	08/08/2018--08:43:00	28.81	604	0.221817	0.815986	-0.581272
60300	08/08/2018--08:44:00	28.65	0	0.221817	0.800763	-0.581272
60360	08/08/2018--08:45:00	28.48	500	0.299455	10.291	-0.581272
60420	08/08/2018--08:46:00	28.53	280	0.299455	0.770319	-0.59608
60480	08/08/2018--08:47:00	28.89	268	0.221817	0.815986	-0.59608
60540	08/08/2018--08:48:00	29.87	343	0.361566	0.770319	-0.551657
60600	08/08/2018--08:49:00	30.76	43	0.237345	0.815986	-0.566465
60660	08/08/2018--08:50:00	31.76	161	0.0975953	0.481093	-0.507234
60720	08/08/2018--08:51:00	32.08	248	0.563426	0.694207	-0.566465
60780	08/08/2018--08:52:00	31.8	262	0.299455	0.541983	-0.788581
60840	08/08/2018--08:53:00	31.32	185	0.827397	0.46587	0.307192
60900	08/08/2018--08:54:00	31.11	350	0.377094	0.861653	0.603347
60960	08/08/2018--08:55:00	30.96	205	0.377094	0.770319	0.529308
61020	08/08/2018--08:56:00	30.93	157	0.299455	0.557205	0.795848
61080	08/08/2018--08:57:00	30.92	0	0.299455	0.557205	0.78104
61140	08/08/2018--08:58:00	30.88	0	0.299455	0.557205	0.78104
61200	08/08/2018--08:59:00	30.83	52	0.237345	0.922543	-0.359156
61260	08/08/2018--09:00:00	30.78	2	0.206289	0.937765	-0.344348
61320	08/08/2018--09:01:00	30.79	16	0.237345	101.388	-0.151848
61380	08/08/2018--09:02:00	30.76	32	0.144178	0.937765	-0.314733
61440	08/08/2018--09:03:00	30.77	34	0.190761	0.831208	-0.551657
61500	08/08/2018--09:04:00	30.77	2	0.190761	0.876875	-0.492426
61560	08/08/2018--09:05:00	30.79	6	0.206289	0.846431	-0.536849
61620	08/08/2018--09:06:00	30.75	2	0.206289	0.861653	-0.507234
61680	08/08/2018--09:07:00	30.76	43	0.408149	0.952987	-0.0185782
61740	08/08/2018--09:08:00	30.76	21	0.361566	0.952987	-0.0778091
61800	08/08/2018--09:09:00	30.71	3	0.377094	0.952987	-0.0333859
61860	08/08/2018--09:10:00	30.68	1	0.361566	0.952987	-0.0185782
61920	08/08/2018--09:11:00	30.64	33	0.206289	0.998655	-0.0630014
61980	08/08/2018--09:12:00	30.62	145	0.237345	0.922543	-0.359156
62040	08/08/2018--09:13:00	30.62	73	-0.0110986	0.0853105	-10.107
62100	08/08/2018--09:14:00	30.61	3	-0.0110986	0.0396432	-10.107
62160	08/08/2018--09:15:00	30.6	0	0.00442912	0.0396432	-10.107
62220	08/08/2018--09:16:00	30.63	0	-0.0110986	0.0396432	-10.107
62280	08/08/2018--09:17:00	30.63	0	0.0199568	0.0396432	-10.107
62340	08/08/2018--09:18:00	30.63	0	0.0199568	0.0396432	-10.107
62400	08/08/2018--09:19:00	30.64	0	0.0199568	0.0396432	-10.107
62460	08/08/2018--09:20:00	30.64	0	0.0199568	0.0548656	-10.107
62520	08/08/2018--09:21:00	30.63	0	0.0199568	0.0548656	-10.107
62580	08/08/2018--09:22:00	30.63	0	0.0199568	0.0396432	-10.107
62640	08/08/2018--09:23:00	30.63	0	0.0199568	0.0548656	-10.107
62700	08/08/2018--09:24:00	30.6	0	0.0199568	0.0396432	-10.107
62760	08/08/2018--09:25:00	30.62	0	0.0199568	0.0396432	-0.995889
62820	08/08/2018--09:26:00	30.6	0	0.0199568	0.0396432	-10.107
62880	08/08/2018--09:27:00	30.58	3	0.0199568	0.0396432	-10.107
62940	08/08/2018--09:28:00	30.59	0	0.0199568	0.0548656	-0.995889
63000	08/08/2018--09:29:00	30.57	0	0.0199568	0.0396432	-10.107
63060	08/08/2018--09:30:00	30.55	0	0.0199568	0.0396432	-10.107
63120	08/08/2018--09:31:00	30.54	0	0.0199568	0.0396432	-10.107
63180	08/08/2018--09:32:00	30.53	0	0.0199568	0.0396432	-10.107
63240	08/08/2018--09:33:00	30.52	0	0.0199568	0.0396432	-10.107
63300	08/08/2018--09:34:00	30.52	0	0.0199568	0.0396432	-10.107
63360	08/08/2018--09:35:00	30.48	0	0.0354845	-0.0212464	-10.107
63420	08/08/2018--09:36:00	30.48	1	0.0354845	-0.0212464	-10.107
63480	08/08/2018--09:37:00	30.47	0	0.0354845	-0.0212464	-10.107
63540	08/08/2018--09:38:00	30.45	0	0.0354845	-0.0212464	-10.107
63600	08/08/2018--09:39:00	30.48	0	0.0354845	-0.0212464	-10.107
63660	08/08/2018--09:40:00	30.45	0	0.0354845	-0.0212464	-10.107
63720	08/08/2018--09:41:00	30.45	0	0.0354845	-0.0212464	-10.107
63780	08/08/2018--09:42:00	30.46	0	0.0354845	-0.0212464	-10.107
63840	08/08/2018--09:43:00	30.45	2	0.0665399	-0.0364688	-10.107
63900	08/08/2018--09:44:00	30.46	0	0.0820676	-0.0364688	-10.107
63960	08/08/2018--09:45:00	30.52	0	0.0665399	-0.0364688	-10.107
64020	08/08/2018--09:46:00	30.57	0	0.0820676	-0.0364688	-10.107
64080	08/08/2018--09:47:00	30.65	0	0.0820676	-0.0364688	-10.107
64140	08/08/2018--09:48:00	30.7	0	0.0820676	-0.0364688	-0.995889
64200	08/08/2018--09:49:00	30.8	0	0.0820676	-0.0364688	-10.107
64260	08/08/2018--09:50:00	30.89	0	0.0820676	-0.0364688	-10.107
64320	08/08/2018--09:51:00	31.01	0	0.0820676	-0.0364688	-10.107
64380	08/08/2018--09:52:00	31.1	0	0.0820676	-0.0364688	-10.107
64440	08/08/2018--09:53:00	31.21	0	0.0820676	-0.0364688	-0.995889
64500	08/08/2018--09:54:00	31.32	0	0.0820676	-0.0364688	-0.995889
64560	08/08/2018--09:55:00	31.39	0	0.0665399	-0.0364688	-0.995889
64620	08/08/2018--09:56:00	31.41	0	0.0665399	-0.0364688	-0.995889
64680	08/08/2018--09:57:00	31.41	0	0.0820676	-0.0364688	-10.107
64740	08/08/2018--09:58:00	31.34	0	0.0665399	-0.0364688	-10.107
64800	08/08/2018--09:59:00	31.27	0	0.0665399	-0.0364688	-10.107
64860	08/08/2018--10:00:00	31.23	0	0.0665399	-0.0364688	-10.107
64920	08/08/2018--10:01:00	31.14	0	0.0665399	-0.0364688	-10.107
64980	08/08/2018--10:02:00	31.11	0	0.0665399	-0.0364688	-10.107
65040	08/08/2018--10:03:00	31.04	0	0.0665399	-0.0364688	-10.107
65100	08/08/2018--10:04:00	30.96	0	0.0665399	-0.0364688	-10.107
65160	08/08/2018--10:05:00	30.92	1	0.0665399	-0.0364688	-0.995889
65220	08/08/2018--10:06:00	30.86	5	0.0665399	-0.00602396	-10.107
65280	08/08/2018--10:07:00	30.8	0	0.0665399	-0.00602396	-10.107
65340	08/08/2018--10:08:00	30.73	1	0.0665399	-0.00602396	-10.107
65400	08/08/2018--10:09:00	30.68	1	0.0665399	-0.00602396	-10.107
65460	08/08/2018--10:10:00	30.63	2	0.0665399	-0.00602396	-10.107
65520	08/08/2018--10:11:00	30.59	16	0.0665399	-0.00602396	-10.107
65580	08/08/2018--10:12:00	30.53	5	0.0510122	0.0244208	-0.892235
65640	08/08/2018--10:13:00	30.49	29	0.0665399	0.00919844	-10.107
65700	08/08/2018--10:14:00	30.42	37	0.0820676	-0.00602396	-10.107
65760	08/08/2018--10:15:00	30.39	12	0.0665399	-0.00602396	-10.107
65820	08/08/2018--10:16:00	30.39	0	0.0665399	-0.00602396	-10.107
65880	08/08/2018--10:17:00	30.35	0	0.0665399	-0.00602396	-10.107
65940	08/08/2018--10:18:00	30.3	0	0.0820676	-0.00602396	-10.107
66000	08/08/2018--10:19:00	30.29	0	0.0665399	0.00919844	-10.107
66060	08/08/2018--10:20:00	30.26	0	0.0665399	-0.00602396	-10.107
66120	08/08/2018--10:21:00	30.21	160	0.221817	0.420203	0.884694
66180	08/08/2018--10:22:00	30.16	0	0.221817	0.404981	0.884694
66240	08/08/2018--10:23:00	30.11	16	-0.150848	0.846431	0.277577
66300	08/08/2018--10:24:00	30.03	101	0.00442912	0.0548656	0.988348
66360	08/08/2018--10:25:00	29.93	0	0.00442912	0.0548656	0.988348
66420	08/08/2018--10:26:00	29.85	0	0.00442912	0.0548656	0.988348
66480	08/08/2018--10:27:00	29.77	0	0.00442912	0.0548656	100.316
66540	08/08/2018--10:28:00	29.75	0	0.00442912	0.0548656	100.316
66600	08/08/2018--10:29:00	29.7	0	0.00442912	0.0548656	100.316
66660	08/08/2018--10:30:00	29.63	0	0.00442912	0.0548656	100.316
66720	08/08/2018--10:31:00	29.61	0	0.00442912	0.0548656	0.988348
66780	08/08/2018--10:32:00	29.57	0	0.00442912	0.0548656	100.316
66840	08/08/2018--10:33:00	29.55	0	0.00442912	0.0548656	100.316
66900	08/08/2018--10:34:00	29.52	0	0.00442912	0.0548656	100.316
66960	08/08/2018--10:35:00	29.48	0	0.00442912	0.0548656	100.316
67020	08/08/2018--10:36:00	29.46	0	0.00442912	0.0548656	100.316
67080	08/08/2018--10:37:00	29.45	0	-0.0110986	0.0548656	100.316
67140	08/08/2018--10:38:00	29.39	0	0.00442912	0.0548656	100.316
67200	08/08/2018--10:39:00	29.38	0	0.00442912	0.0548656	0.988348
67260	08/08/2018--10:40:00	29.34	0	0.00442912	0.0548656	100.316
67320	08/08/2018--10:41:00	29.33	0	0.00442912	0.0548656	0.988348
67380	08/08/2018--10:42:00	29.3	0	-0.0110986	0.0548656	0.988348
67440	08/08/2018--10:43:00	29.28	0	0.00442912	0.0548656	100.316
67500	08/08/2018--10:44:00	29.27	0	-0.0110986	0.0548656	100.316
67560	08/08/2018--10:45:00	29.21	0	0.00442912	0.0548656	100.316
67620	08/08/2018--10:46:00	29.19	0	-0.0110986	0.0548656	0.988348
67680	08/08/2018--10:47:00	29.16	0	-0.0110986	0.0548656	0.988348
67740	08/08/2018--10:48:00	29.13	0	0.00442912	0.0548656	0.988348
67800	08/08/2018--10:49:00	29.11	0	0.00442912	0.0548656	100.316
67860	08/08/2018--10:50:00	29.08	0	-0.0110986	0.0548656	0.988348
67920	08/08/2018--10:51:00	29.07	0	-0.0110986	0.0548656	0.988348
67980	08/08/2018--10:52:00	29.03	0	-0.0110986	0.0548656	100.316
68040	08/08/2018--10:53:00	29.02	0	-0.0110986	0.0548656	100.316
68100	08/08/2018--10:54:00	29	0	0.00442912	0.0548656	0.988348
68160	08/08/2018--10:55:00	28.97	0	0.00442912	0.0548656	100.316
68220	08/08/2018--10:56:00	28.95	0	0.00442912	0.0548656	100.316
68280	08/08/2018--10:57:00	28.94	0	-0.0110986	0.0548656	100.316
68340	08/08/2018--10:58:00	28.91	0	0.00442912	0.0548656	0.988348
68400	08/08/2018--10:59:00	28.9	0	-0.0110986	0.0548656	0.988348
68460	08/08/2018--11:00:00	28.87	0	-0.0110986	0.0548656	100.316
68520	08/08/2018--11:01:00	28.86	0	0.00442912	0.0548656	0.988348
68580	08/08/2018--11:02:00	28.84	0	0.00442912	0.0548656	0.988348
68640	08/08/2018--11:03:00	28.83	0	-0.0110986	0.0548656	0.988348
68700	08/08/2018--11:04:00	28.81	0	-0.0110986	0.0548656	100.316
68760	08/08/2018--11:05:00	28.8	0	0.00442912	0.0548656	100.316
68820	08/08/2018--11:06:00	28.78	0	-0.0110986	0.0548656	100.316
68880	08/08/2018--11:07:00	28.77	0	0.00442912	0.0548656	100.316
68940	08/08/2018--11:08:00	28.76	0	0.00442912	0.0548656	100.316
69000	08/08/2018--11:09:00	28.73	0	0.00442912	0.0548656	100.316
69060	08/08/2018--11:10:00	28.72	0	-0.0110986	0.0548656	100.316
69120	08/08/2018--11:11:00	28.71	0	-0.0110986	0.0548656	100.316
69180	08/08/2018--11:12:00	28.7	0	-0.0110986	0.0548656	0.988348
69240	08/08/2018--11:13:00	28.68	0	-0.0110986	0.0548656	0.988348
69300	08/08/2018--11:14:00	28.67	0	-0.0110986	0.0548656	100.316
69360	08/08/2018--11:15:00	28.65	0	-0.0110986	0.0548656	0.988348
69420	08/08/2018--11:16:00	28.64	0	0.00442912	0.0548656	100.316
69480	08/08/2018--11:17:00	28.62	0	0.00442912	0.0548656	100.316
69540	08/08/2018--11:18:00	28.61	0	-0.0110986	0.0548656	100.316
69600	08/08/2018--11:19:00	28.61	0	-0.0110986	0.0548656	100.316
69660	08/08/2018--11:20:00	28.59	0	-0.0110986	0.0548656	100.316
69720	08/08/2018--11:21:00	28.57	0	0.00442912	0.0548656	100.316
69780	08/08/2018--11:22:00	28.57	0	0.00442912	0.0548656	0.988348
69840	08/08/2018--11:23:00	28.57	0	-0.0110986	0.0548656	100.316
69900	08/08/2018--11:24:00	28.56	0	0.00442912	0.0548656	100.316
69960	08/08/2018--11:25:00	28.55	0	-0.0110986	0.0548656	0.988348
70020	08/08/2018--11:26:00	28.53	0	-0.0110986	0.0548656	100.316
70080	08/08/2018--11:27:00	28.5	0	-0.0110986	0.0548656	100.316
70140	08/08/2018--11:28:00	28.49	0	-0.0110986	0.0548656	100.316
70200	08/08/2018--11:29:00	28.49	0	0.00442912	0.0548656	100.316
70260	08/08/2018--11:30:00	28.47	0	-0.0110986	0.0548656	0.988348
70320	08/08/2018--11:31:00	28.46	0	0.00442912	0.0548656	100.316
70380	08/08/2018--11:32:00	28.45	0	-0.0110986	0.0548656	100.316
70440	08/08/2018--11:33:00	28.44	0	-0.0110986	0.0548656	100.316
70500	08/08/2018--11:34:00	28.42	0	0.00442912	0.0548656	100.316
70560	08/08/2018--11:35:00	28.4	0	-0.0110986	0.0548656	100.316
70620	08/08/2018--11:36:00	28.41	0	-0.0110986	0.0548656	100.316
70680	08/08/2018--11:37:00	28.39	0	-0.0110986	0.0548656	0.988348
70740	08/08/2018--11:38:00	28.39	0	-0.0110986	0.0548656	100.316
70800	08/08/2018--11:39:00	28.38	0	-0.0110986	0.0548656	100.316
70860	08/08/2018--11:40:00	28.36	0	-0.0110986	0.0548656	100.316
70920	08/08/2018--11:41:00	28.36	0	0.00442912	0.0548656	100.316
70980	08/08/2018--11:42:00	28.32	0	0.00442912	0.0548656	0.988348
71040	08/08/2018--11:43:00	28.34	0	-0.0110986	0.0548656	100.316
71100	08/08/2018--11:44:00	28.32	0	-0.0110986	0.0548656	0.988348
71160	08/08/2018--11:45:00	28.3	0	0.00442912	0.0548656	100.316
71220	08/08/2018--11:46:00	28.3	0	-0.0110986	0.0548656	100.316
71280	08/08/2018--11:47:00	28.27	0	-0.0110986	0.0548656	100.316
71340	08/08/2018--11:48:00	28.27	0	-0.0110986	0.0548656	100.316
71400	08/08/2018--11:49:00	28.27	0	-0.0110986	0.0548656	100.316
71460	08/08/2018--11:50:00	28.27	0	0.00442912	0.0548656	100.316
71520	08/08/2018--11:51:00	28.25	0	-0.0110986	0.0548656	100.316
71580	08/08/2018--11:52:00	28.22	0	-0.0110986	0.0548656	100.316
71640	08/08/2018--11:53:00	28.22	0	0.00442912	0.0548656	0.988348
71700	08/08/2018--11:54:00	28.2	0	-0.0110986	0.0548656	0.988348
71760	08/08/2018--11:55:00	28.19	0	0.00442912	0.0548656	100.316
71820	08/08/2018--11:56:00	28.17	0	0.00442912	0.0548656	100.316
71880	08/08/2018--11:57:00	28.18	0	0.00442912	0.0548656	100.316
71940	08/08/2018--11:58:00	28.15	0	0.00442912	0.0548656	100.316
72000	08/08/2018--11:59:00	28.14	0	0.00442912	0.0548656	100.316
72060	08/08/2018--12:00:00	28.15	0	-0.0110986	0.0548656	0.988348
72120	08/08/2018--12:01:00	28.13	0	0.00442912	0.0548656	0.988348
72180	08/08/2018--12:02:00	28.12	0	-0.0110986	0.0548656	100.316
72240	08/08/2018--12:03:00	28.11	0	-0.0110986	0.0548656	100.316
72300	08/08/2018--12:04:00	28.08	0	-0.0110986	0.0548656	100.316
72360	08/08/2018--12:05:00	28.08	0	0.00442912	0.0548656	100.316
72420	08/08/2018--12:06:00	28.08	0	-0.0110986	0.0548656	0.988348
72480	08/08/2018--12:07:00	28.06	0	-0.0110986	0.0548656	100.316
72540	08/08/2018--12:08:00	28.07	0	-0.0110986	0.0548656	100.316
72600	08/08/2018--12:09:00	28.05	0	0.00442912	0.0548656	100.316
72660	08/08/2018--12:10:00	28.01	0	0.00442912	0.0548656	0.988348
72720	08/08/2018--12:11:00	28.03	0	0.00442912	0.0548656	0.988348
72780	08/08/2018--12:12:00	28.01	0	-0.0110986	0.0548656	100.316
72840	08/08/2018--12:13:00	27.99	0	-0.0110986	0.0548656	100.316
72900	08/08/2018--12:14:00	27.98	0	0.00442912	0.0548656	100.316
72960	08/08/2018--12:15:00	27.97	0	-0.0110986	0.0548656	100.316
73020	08/08/2018--12:16:00	27.96	0	-0.0110986	0.0548656	100.316
73080	08/08/2018--12:17:00	27.95	0	-0.0110986	0.0548656	100.316
73140	08/08/2018--12:18:00	27.95	0	0.00442912	0.0548656	100.316
73200	08/08/2018--12:19:00	27.92	0	0.00442912	0.0548656	100.316
73260	08/08/2018--12:20:00	27.91	0	0.00442912	0.0548656	0.988348
73320	08/08/2018--12:21:00	27.91	0	-0.0110986	0.0548656	100.316
73380	08/08/2018--12:22:00	27.89	0	-0.0110986	0.0548656	100.316
73440	08/08/2018--12:23:00	27.88	0	-0.0110986	0.0548656	100.316
73500	08/08/2018--12:24:00	27.88	0	-0.0110986	0.0548656	100.316
73560	08/08/2018--12:25:00	27.88	0	0.00442912	0.0548656	100.316
73620	08/08/2018--12:26:00	27.85	0	-0.0110986	0.0548656	0.988348
73680	08/08/2018--12:27:00	27.85	0	-0.0110986	0.0548656	100.316
73740	08/08/2018--12:28:00	27.85	0	-0.0110986	0.0548656	0.988348
73800	08/08/2018--12:29:00	27.81	0	-0.0110986	0.0548656	0.988348
73860	08/08/2018--12:30:00	27.82	0	-0.0110986	0.0548656	100.316
73920	08/08/2018--12:31:00	27.81	0	-0.0110986	0.0548656	100.316
73980	08/08/2018--12:32:00	27.79	0	-0.0110986	0.0548656	100.316
74040	08/08/2018--12:33:00	27.78	0	-0.0110986	0.0548656	100.316
74100	08/08/2018--12:34:00	27.77	0	0.00442912	0.0548656	0.988348
74160	08/08/2018--12:35:00	27.75	0	-0.0110986	0.0548656	100.316
74220	08/08/2018--12:36:00	27.75	0	-0.0110986	0.0548656	100.316
74280	08/08/2018--12:37:00	27.74	0	-0.0110986	0.0548656	100.316
74340	08/08/2018--12:38:00	27.74	0	-0.0110986	0.0548656	0.988348
74400	08/08/2018--12:39:00	27.72	0	-0.0110986	0.0548656	100.316
74460	08/08/2018--12:40:00	27.71	0	-0.0110986	0.0548656	0.988348
74520	08/08/2018--12:41:00	27.7	0	-0.0110986	0.0548656	100.316
74580	08/08/2018--12:42:00	27.68	0	-0.0110986	0.0548656	100.316
74640	08/08/2018--12:43:00	27.67	0	0.00442912	0.0548656	0.988348
74700	08/08/2018--12:44:00	27.67	0	-0.0110986	0.0548656	0.988348
74760	08/08/2018--12:45:00	27.67	0	0.00442912	0.0548656	100.316
74820	08/08/2018--12:46:00	27.63	0	0.00442912	0.0548656	0.988348
74880	08/08/2018--12:47:00	27.64	0	-0.0110986	0.0548656	0.988348
74940	08/08/2018--12:48:00	27.63	0	-0.0110986	0.0548656	0.988348
75000	08/08/2018--12:49:00	27.62	0	-0.0110986	0.0548656	100.316
75060	08/08/2018--12:50:00	27.61	0	-0.0110986	0.0548656	0.988348
75120	08/08/2018--12:51:00	27.6	0	0.00442912	0.0548656	100.316
75180	08/08/2018--12:52:00	27.59	0	0.00442912	0.0548656	0.988348
75240	08/08/2018--12:53:00	27.58	0	0.00442912	0.0548656	100.316
75300	08/08/2018--12:54:00	27.59	0	0.00442912	0.0548656	100.316
75360	08/08/2018--12:55:00	27.56	0	-0.0110986	0.0548656	100.316
75420	08/08/2018--12:56:00	27.55	0	-0.0110986	0.0548656	0.988348
75480	08/08/2018--12:57:00	27.56	0	0.00442912	0.0548656	100.316
75540	08/08/2018--12:58:00	27.55	0	-0.0110986	0.0548656	100.316
75600	08/08/2018--12:59:00	27.54	0	-0.0110986	0.0548656	100.316
75660	08/08/2018--13:00:00	27.5	0	0.00442912	0.0548656	0.988348
75720	08/08/2018--13:01:00	27.5	0	0.00442912	0.0548656	0.988348
75780	08/08/2018--13:02:00	27.5	0	0.00442912	0.0548656	100.316
75840	08/08/2018--13:03:00	27.49	0	0.00442912	0.0548656	100.316
75900	08/08/2018--13:04:00	27.48	0	-0.0110986	0.0548656	100.316
75960	08/08/2018--13:05:00	27.47	0	-0.0110986	0.0548656	100.316
76020	08/08/2018--13:06:00	27.46	0	-0.0110986	0.0548656	100.316
76080	08/08/2018--13:07:00	27.45	0	-0.0110986	0.0548656	100.316
76140	08/08/2018--13:08:00	27.46	0	-0.0110986	0.0548656	100.316
76200	08/08/2018--13:09:00	27.45	0	0.00442912	0.0548656	0.988348
76260	08/08/2018--13:10:00	27.41	0	0.00442912	0.0548656	0.988348
76320	08/08/2018--13:11:00	27.41	0	-0.0110986	0.0548656	100.316
76380	08/08/2018--13:12:00	27.39	0	-0.0110986	0.0548656	0.988348
76440	08/08/2018--13:13:00	27.41	0	-0.0110986	0.0548656	100.316
76500	08/08/2018--13:14:00	27.38	0	0.00442912	0.0548656	100.316
76560	08/08/2018--13:15:00	27.39	0	0.00442912	0.0548656	100.316
76620	08/08/2018--13:16:00	27.37	0	-0.0110986	0.0548656	0.988348
76680	08/08/2018--13:17:00	27.37	0	-0.0110986	0.0548656	0.988348
76740	08/08/2018--13:18:00	27.38	0	-0.0110986	0.0548656	0.988348
76800	08/08/2018--13:19:00	27.35	0	-0.0110986	0.0548656	0.988348
76860	08/08/2018--13:20:00	27.35	0	-0.0110986	0.0548656	100.316
76920	08/08/2018--13:21:00	27.34	0	-0.0110986	0.0548656	0.988348
76980	08/08/2018--13:22:00	27.32	0	0.00442912	0.0548656	0.988348
77040	08/08/2018--13:23:00	27.3	0	-0.0110986	0.0548656	100.316
77100	08/08/2018--13:24:00	27.32	0	0.00442912	0.0548656	0.988348
77160	08/08/2018--13:25:00	27.3	0	-0.0110986	0.0548656	100.316
77220	08/08/2018--13:26:00	27.3	0	-0.0110986	0.0548656	0.988348
77280	08/08/2018--13:27:00	27.28	0	-0.0110986	0.0548656	0.988348
77340	08/08/2018--13:28:00	27.3	0	-0.0110986	0.0548656	0.988348
77400	08/08/2018--13:29:00	27.3	0	-0.0110986	0.0548656	100.316
77460	08/08/2018--13:30:00	27.29	0	-0.0110986	0.0548656	0.988348
77520	08/08/2018--13:31:00	27.29	0	-0.0110986	0.0548656	0.988348
77580	08/08/2018--13:32:00	27.27	0	-0.0110986	0.0548656	100.316
77640	08/08/2018--13:33:00	27.27	0	-0.0110986	0.0548656	0.988348
77700	08/08/2018--13:34:00	27.26	0	0.00442912	0.0548656	100.316
77760	08/08/2018--13:35:00	27.24	0	-0.0110986	0.0548656	0.988348
77820	08/08/2018--13:36:00	27.25	0	-0.0110986	0.0548656	100.316
77880	08/08/2018--13:37:00	27.24	0	-0.0110986	0.0548656	100.316
77940	08/08/2018--13:38:00	27.23	0	0.00442912	0.0548656	0.988348
78000	08/08/2018--13:39:00	27.2	0	-0.0110986	0.0548656	100.316
78060	08/08/2018--13:40:00	27.21	0	-0.0110986	0.0548656	0.988348
78120	08/08/2018--13:41:00	27.22	0	-0.0110986	0.0548656	100.316
78180	08/08/2018--13:42:00	27.2	0	-0.0110986	0.0548656	100.316
78240	08/08/2018--13:43:00	27.2	0	-0.0110986	0.0548656	100.316
78300	08/08/2018--13:44:00	27.18	0	0.00442912	0.0548656	0.988348
78360	08/08/2018--13:45:00	27.18	0	-0.0110986	0.0548656	100.316
78420	08/08/2018--13:46:00	27.18	0	0.00442912	0.0548656	0.988348
78480	08/08/2018--13:47:00	27.16	0	-0.0110986	0.0548656	100.316
78540	08/08/2018--13:48:00	27.16	0	-0.0110986	0.0548656	100.316
78600	08/08/2018--13:49:00	27.14	0	-0.0110986	0.0548656	100.316
78660	08/08/2018--13:50:00	27.14	0	0.00442912	0.0548656	0.988348
78720	08/08/2018--13:51:00	27.13	0	0.00442912	0.0548656	0.988348
78780	08/08/2018--13:52:00	27.12	0	-0.0110986	0.0548656	100.316
78840	08/08/2018--13:53:00	27.12	0	-0.0110986	0.0548656	100.316
78900	08/08/2018--13:54:00	27.12	0	-0.0110986	0.0548656	0.988348
78960	08/08/2018--13:55:00	27.09	0	-0.0110986	0.0548656	100.316
79020	08/08/2018--13:56:00	27.1	0	-0.0110986	0.0548656	0.988348
79080	08/08/2018--13:57:00	27.07	0	-0.0110986	0.0548656	0.988348
79140	08/08/2018--13:58:00	27.06	0	-0.0110986	0.0548656	0.988348
79200	08/08/2018--13:59:00	27.08	0	0.00442912	0.0548656	100.316
79260	08/08/2018--14:00:00	27.06	0	-0.0110986	0.0548656	100.316
79320	08/08/2018--14:01:00	27.05	0	-0.0110986	0.0548656	0.988348
79380	08/08/2018--14:02:00	27.04	0	0.00442912	0.0548656	100.316
79440	08/08/2018--14:03:00	27.04	0	0.00442912	0.070088	100.316
79500	08/08/2018--14:04:00	27.03	0	-0.0110986	0.070088	100.316
79560	08/08/2018--14:05:00	27.01	0	-0.0110986	0.0548656	100.316
79620	08/08/2018--14:06:00	27.01	0	0.00442912	0.0548656	100.316
79680	08/08/2018--14:07:00	26.99	0	-0.0110986	0.0548656	100.316
79740	08/08/2018--14:08:00	26.98	0	-0.0110986	0.0548656	100.316
79800	08/08/2018--14:09:00	26.98	0	-0.0110986	0.0548656	100.316
79860	08/08/2018--14:10:00	26.96	0	-0.0110986	0.0548656	100.316
79920	08/08/2018--14:11:00	26.97	0	-0.0110986	0.0548656	100.316
79980	08/08/2018--14:12:00	26.95	0	0.00442912	0.0548656	0.988348
80040	08/08/2018--14:13:00	26.96	0	-0.0110986	0.0548656	100.316
80100	08/08/2018--14:14:00	26.95	0	-0.0110986	0.070088	100.316
80160	08/08/2018--14:15:00	26.93	0	-0.0110986	0.0548656	100.316
80220	08/08/2018--14:16:00	26.92	0	-0.0110986	0.0548656	100.316
80280	08/08/2018--14:17:00	26.93	0	-0.0110986	0.0548656	0.988348
80340	08/08/2018--14:18:00	26.91	0	-0.0110986	0.0548656	0.988348
80400	08/08/2018--14:19:00	26.92	0	-0.0110986	0.0548656	0.988348
80460	08/08/2018--14:20:00	26.92	0	-0.0110986	0.0548656	0.988348
80520	08/08/2018--14:21:00	26.89	0	-0.0110986	0.0548656	100.316
80580	08/08/2018--14:22:00	26.87	0	-0.0110986	0.0548656	100.316
80640	08/08/2018--14:23:00	26.88	0	-0.0110986	0.0548656	100.316
80700	08/08/2018--14:24:00	26.87	0	0.00442912	0.0548656	100.316
80760	08/08/2018--14:25:00	26.85	0	-0.0110986	0.0548656	100.316
80820	08/08/2018--14:26:00	26.84	0	-0.0110986	0.070088	0.988348
80880	08/08/2018--14:27:00	26.86	0	-0.0110986	0.0548656	0.988348
80940	08/08/2018--14:28:00	26.86	0	-0.0110986	0.0548656	100.316
81000	08/08/2018--14:29:00	26.84	0	-0.0110986	0.0548656	0.988348
81060	08/08/2018--14:30:00	26.83	0	-0.0110986	0.0548656	0.988348
81120	08/08/2018--14:31:00	26.83	0	-0.0110986	0.0548656	0.988348
81180	08/08/2018--14:32:00	26.82	0	-0.0110986	0.0548656	0.988348
81240	08/08/2018--14:33:00	26.82	0	0.00442912	0.0548656	100.316
81300	08/08/2018--14:34:00	26.8	0	-0.0110986	0.0548656	100.316
81360	08/08/2018--14:35:00	26.8	0	-0.0110986	0.0548656	100.316
81420	08/08/2018--14:36:00	26.82	0	-0.0110986	0.0548656	100.316
81480	08/08/2018--14:37:00	26.79	0	-0.0110986	0.0548656	100.316
81540	08/08/2018--14:38:00	26.8	0	-0.0110986	0.0548656	0.988348
81600	08/08/2018--14:39:00	26.8	0	0.00442912	0.0548656	100.316
81660	08/08/2018--14:40:00	26.79	0	0.00442912	0.0548656	0.988348
81720	08/08/2018--14:41:00	26.8	0	-0.0110986	0.0548656	0.988348
81780	08/08/2018--14:42:00	26.79	0	-0.0110986	0.0548656	0.988348
81840	08/08/2018--14:43:00	26.79	0	0.00442912	0.0548656	100.316
81900	08/08/2018--14:44:00	26.77	0	0.00442912	0.0548656	100.316
81960	08/08/2018--14:45:00	26.78	0	0.00442912	0.0548656	100.316
82020	08/08/2018--14:46:00	26.77	0	-0.0110986	0.0548656	100.316
82080	08/08/2018--14:47:00	26.77	0	-0.0110986	0.0548656	100.316
82140	08/08/2018--14:48:00	26.77	0	0.00442912	0.0548656	100.316
82200	08/08/2018--14:49:00	26.75	0	0.00442912	0.0548656	0.988348
82260	08/08/2018--14:50:00	26.75	0	-0.0110986	0.0548656	0.988348
82320	08/08/2018--14:51:00	26.76	0	-0.0110986	0.0548656	0.988348
82380	08/08/2018--14:52:00	26.77	0	-0.0110986	0.0548656	0.988348
82440	08/08/2018--14:53:00	26.76	0	-0.0110986	0.0548656	100.316
82500	08/08/2018--14:54:00	26.75	0	-0.0110986	0.0548656	0.988348
82560	08/08/2018--14:55:00	26.77	0	-0.0110986	0.0548656	100.316
82620	08/08/2018--14:56:00	26.76	0	0.00442912	0.0548656	0.988348
82680	08/08/2018--14:57:00	26.75	0	-0.0110986	0.0548656	100.316
82740	08/08/2018--14:58:00	26.75	0	0.00442912	0.0548656	0.988348
82800	08/08/2018--14:59:00	26.75	0	-0.0110986	0.0548656	100.316
82860	08/08/2018--15:00:00	26.76	0	-0.0110986	0.070088	0.988348
82920	08/08/2018--15:01:00	26.75	0	-0.0110986	0.0548656	0.988348
82980	08/08/2018--15:02:00	26.75	0	-0.0110986	0.0548656	100.316
83040	08/08/2018--15:03:00	26.75	0	-0.0110986	0.070088	100.316
83100	08/08/2018--15:04:00	26.74	0	-0.0110986	0.0548656	0.988348
83160	08/08/2018--15:05:00	26.73	0	-0.0110986	0.0548656	0.988348
83220	08/08/2018--15:06:00	26.75	0	0.00442912	0.0548656	0.988348
83280	08/08/2018--15:07:00	26.74	0	-0.0110986	0.0548656	100.316
83340	08/08/2018--15:08:00	26.75	0	0.00442912	0.0548656	100.316
83400	08/08/2018--15:09:00	26.75	0	-0.0110986	0.0548656	0.988348
83460	08/08/2018--15:10:00	26.72	0	-0.0110986	0.0548656	100.316
83520	08/08/2018--15:11:00	26.75	0	-0.0110986	0.070088	0.988348
83580	08/08/2018--15:12:00	26.75	0	0.00442912	0.0548656	100.316
83640	08/08/2018--15:13:00	26.75	0	-0.0110986	0.0548656	100.316
83700	08/08/2018--15:14:00	26.76	0	-0.0110986	0.070088	0.988348
83760	08/08/2018--15:15:00	26.73	0	-0.0110986	0.0548656	0.988348
83820	08/08/2018--15:16:00	26.72	0	-0.0110986	0.0548656	100.316
83880	08/08/2018--15:17:00	26.74	0	-0.0110986	0.0548656	0.988348
83940	08/08/2018--15:18:00	26.75	0	-0.0110986	0.0548656	0.988348
84000	08/08/2018--15:19:00	26.75	0	-0.0110986	0.0548656	100.316
84060	08/08/2018--15:20:00	26.74	0	-0.0110986	0.0548656	100.316
84120	08/08/2018--15:21:00	26.75	0	0.00442912	0.070088	0.988348
84180	08/08/2018--15:22:00	26.75	0	-0.0110986	0.0548656	0.988348
84240	08/08/2018--15:23:00	26.73	0	-0.0110986	0.0548656	0.988348
84300	08/08/2018--15:24:00	26.77	0	-0.0110986	0.0548656	100.316
84360	08/08/2018--15:25:00	26.76	0	-0.0110986	0.0548656	0.988348
84420	08/08/2018--15:26:00	26.77	0	-0.0110986	0.0548656	100.316
84480	08/08/2018--15:27:00	26.76	0	-0.0110986	0.070088	100.316
84540	08/08/2018--15:28:00	26.77	0	-0.0110986	0.0548656	100.316
84600	08/08/2018--15:29:00	26.75	0	-0.0110986	0.0548656	0.988348
84660	08/08/2018--15:30:00	26.77	0	-0.0110986	0.0548656	0.988348
84720	08/08/2018--15:31:00	26.77	0	-0.0110986	0.0548656	0.988348
84780	08/08/2018--15:32:00	26.77	0	-0.0110986	0.070088	100.316
84840	08/08/2018--15:33:00	26.77	0	-0.0110986	0.0548656	0.988348
84900	08/08/2018--15:34:00	26.79	0	-0.0110986	0.0548656	100.316
84960	08/08/2018--15:35:00	26.78	0	-0.0110986	0.0548656	100.316
85020	08/08/2018--15:36:00	26.79	0	-0.0110986	0.0548656	100.316
85080	08/08/2018--15:37:00	26.78	0	-0.0110986	0.0548656	100.316
85140	08/08/2018--15:38:00	26.79	0	-0.0110986	0.0548656	0.988348
85200	08/08/2018--15:39:00	26.79	0	-0.0110986	0.0548656	0.988348
85260	08/08/2018--15:40:00	26.8	0	-0.0110986	0.0548656	100.316
85320	08/08/2018--15:41:00	26.8	0	0.00442912	0.0548656	100.316
85380	08/08/2018--15:42:00	26.79	0	-0.0110986	0.0548656	100.316
85440	08/08/2018--15:43:00	26.8	0	-0.0110986	0.070088	0.988348
85500	08/08/2018--15:44:00	26.8	0	-0.0110986	0.0548656	0.988348
85560	08/08/2018--15:45:00	26.82	0	-0.0110986	0.0548656	0.988348
85620	08/08/2018--15:46:00	26.82	0	-0.0110986	0.070088	0.988348
85680	08/08/2018--15:47:00	26.83	0	-0.0110986	0.0548656	100.316
85740	08/08/2018--15:48:00	26.82	0	-0.0110986	0.0548656	100.316
85800	08/08/2018--15:49:00	26.82	0	0.00442912	0.0548656	0.988348
85860	08/08/2018--15:50:00	26.82	0	0.00442912	0.0548656	0.988348
85920	08/08/2018--15:51:00	26.85	0	-0.0110986	0.0548656	100.316
85980	08/08/2018--15:52:00	26.85	0	-0.0110986	0.0548656	100.316
86040	08/08/2018--15:53:00	26.85	0	-0.0110986	0.0548656	100.316
86100	08/08/2018--15:54:00	26.86	0	0.00442912	0.0548656	0.988348
86160	08/08/2018--15:55:00	26.88	0	-0.0110986	0.0548656	100.316
86220	08/08/2018--15:56:00	26.86	0	-0.0110986	0.0548656	0.988348
86280	08/08/2018--15:57:00	26.88	0	-0.0110986	0.0548656	100.316
86340	08/08/2018--15:58:00	26.88	0	-0.0110986	0.0548656	0.988348
86400	08/08/2018--15:59:00	26.88	0	-0.0110986	0.0548656	100.316
86460	08/08/2018--16:00:00	26.88	0	-0.0110986	0.0548656	0.988348
86520	08/08/2018--16:01:00	26.89	0	-0.0110986	0.0548656	0.988348
86580	08/08/2018--16:02:00	26.9	0	-0.0110986	0.0548656	0.988348
86640	08/08/2018--16:03:00	26.9	0	-0.0110986	0.0548656	0.988348
86700	08/08/2018--16:04:00	26.9	0	-0.0110986	0.0548656	0.988348
86760	08/08/2018--16:05:00	26.91	0	-0.0110986	0.0548656	100.316
86820	08/08/2018--16:06:00	26.91	0	-0.0110986	0.0548656	0.988348
86880	08/08/2018--16:07:00	26.93	0	-0.0110986	0.0548656	0.988348
86940	08/08/2018--16:08:00	26.93	0	-0.0110986	0.0548656	0.988348
87000	08/08/2018--16:09:00	26.95	0	-0.0110986	0.0548656	0.988348
87060	08/08/2018--16:10:00	26.94	0	-0.0110986	0.0548656	0.988348
87120	08/08/2018--16:11:00	26.93	0	-0.0110986	0.0548656	100.316
87180	08/08/2018--16:12:00	26.95	0	-0.0110986	0.0548656	0.988348
87240	08/08/2018--16:13:00	26.97	0	-0.0110986	0.0548656	0.988348
87300	08/08/2018--16:14:00	26.98	0	-0.0110986	0.0548656	100.316
87360	08/08/2018--16:15:00	26.97	0	-0.0110986	0.0548656	0.988348
87420	08/08/2018--16:16:00	26.98	0	-0.0110986	0.0548656	0.988348
87480	08/08/2018--16:17:00	26.98	0	0.00442912	0.0548656	0.988348
87540	08/08/2018--16:18:00	26.98	0	-0.0110986	0.0548656	100.316
87600	08/08/2018--16:19:00	26.98	0	-0.0110986	0.0548656	100.316
87660	08/08/2018--16:20:00	26.99	0	-0.0110986	0.0548656	0.988348
87720	08/08/2018--16:21:00	26.99	0	-0.0110986	0.0548656	0.988348
87780	08/08/2018--16:22:00	27	0	-0.0110986	0.0548656	0.988348
87840	08/08/2018--16:23:00	27.01	0	-0.0110986	0.0548656	100.316
87900	08/08/2018--16:24:00	27.02	0	-0.0110986	0.0548656	0.988348
87960	08/08/2018--16:25:00	27.02	0	-0.0110986	0.0548656	0.988348
88020	08/08/2018--16:26:00	27.01	0	-0.0110986	0.0548656	0.988348
88080	08/08/2018--16:27:00	27.03	0	-0.0110986	0.0548656	0.988348
88140	08/08/2018--16:28:00	27.03	0	-0.0110986	0.0548656	0.988348
88200	08/08/2018--16:29:00	27.02	0	-0.0110986	0.0548656	100.316
88260	08/08/2018--16:30:00	27.04	0	-0.0110986	0.0548656	100.316
88320	08/08/2018--16:31:00	27.04	0	-0.0110986	0.0548656	0.988348
88380	08/08/2018--16:32:00	27.07	0	-0.0110986	0.0548656	0.988348
88440	08/08/2018--16:33:00	27.06	0	-0.0110986	0.0548656	100.316
88500	08/08/2018--16:34:00	27.05	0	-0.0110986	0.0548656	100.316
88560	08/08/2018--16:35:00	27.06	0	0.00442912	0.070088	0.988348
88620	08/08/2018--16:36:00	27.07	0	-0.0110986	0.0548656	0.988348
88680	08/08/2018--16:37:00	27.05	0	-0.0110986	0.0548656	0.988348
88740	08/08/2018--16:38:00	27.09	0	-0.0110986	0.0548656	0.988348
88800	08/08/2018--16:39:00	27.07	0	-0.0110986	0.0548656	0.988348
88860	08/08/2018--16:40:00	27.09	0	-0.0110986	0.0548656	100.316
88920	08/08/2018--16:41:00	27.09	0	-0.0110986	0.0548656	0.988348
88980	08/08/2018--16:42:00	27.08	0	0.00442912	0.0548656	0.988348
89040	08/08/2018--16:43:00	27.1	0	-0.0110986	0.0548656	0.988348
89100	08/08/2018--16:44:00	27.1	0	-0.0110986	0.0548656	0.988348
89160	08/08/2018--16:45:00	27.1	0	-0.0110986	0.0548656	100.316
89220	08/08/2018--16:46:00	27.11	0	0.00442912	0.0548656	100.316
89280	08/08/2018--16:47:00	27.1	0	-0.0110986	0.0548656	0.988348
89340	08/08/2018--16:48:00	27.09	0	-0.0110986	0.0548656	100.316
89400	08/08/2018--16:49:00	27.11	0	-0.0110986	0.0548656	0.988348
89460	08/08/2018--16:50:00	27.11	0	-0.0110986	0.0548656	0.988348
89520	08/08/2018--16:51:00	27.13	0	-0.0110986	0.0548656	100.316
89580	08/08/2018--16:52:00	27.11	0	-0.0110986	0.0548656	0.988348
89640	08/08/2018--16:53:00	27.13	0	-0.0110986	0.0548656	100.316
89700	08/08/2018--16:54:00	27.1	0	0.00442912	0.0548656	100.316
89760	08/08/2018--16:55:00	27.13	0	-0.0110986	0.070088	100.316
89820	08/08/2018--16:56:00	27.15	0	-0.0110986	0.0548656	100.316
89880	08/08/2018--16:57:00	27.13	0	-0.0110986	0.0548656	100.316
89940	08/08/2018--16:58:00	27.14	0	-0.0110986	0.0548656	0.988348
90000	08/08/2018--16:59:00	27.13	0	0.00442912	0.0548656	0.988348
90060	08/08/2018--17:00:00	27.13	0	-0.0110986	0.0548656	100.316
90120	08/08/2018--17:01:00	27.14	0	-0.0110986	0.0548656	100.316
90180	08/08/2018--17:02:00	27.13	0	-0.0110986	0.0548656	100.316
90240	08/08/2018--17:03:00	27.14	0	-0.0110986	0.0548656	0.988348
90300	08/08/2018--17:04:00	27.15	0	-0.0110986	0.0548656	100.316
90360	08/08/2018--17:05:00	27.15	0	-0.0110986	0.0548656	100.316
90420	08/08/2018--17:06:00	27.13	0	-0.0110986	0.0548656	100.316
90480	08/08/2018--17:07:00	27.16	0	-0.0110986	0.0548656	100.316
90540	08/08/2018--17:08:00	27.16	0	-0.0110986	0.0548656	100.316
90600	08/08/2018--17:09:00	27.18	0	-0.0110986	0.0548656	0.988348
90660	08/08/2018--17:10:00	27.17	0	0.00442912	0.0548656	100.316
90720	08/08/2018--17:11:00	27.16	0	-0.0110986	0.0548656	0.988348
90780	08/08/2018--17:12:00	27.15	0	-0.0110986	0.0548656	100.316
90840	08/08/2018--17:13:00	27.17	0	-0.0110986	0.0548656	0.988348
90900	08/08/2018--17:14:00	27.15	0	-0.0110986	0.0548656	100.316
90960	08/08/2018--17:15:00	27.17	0	-0.0110986	0.0548656	0.988348
91020	08/08/2018--17:16:00	27.17	0	0.00442912	0.070088	0.988348
91080	08/08/2018--17:17:00	27.16	0	-0.0110986	0.0548656	0.988348
91140	08/08/2018--17:18:00	27.16	0	-0.0110986	0.0548656	100.316
91200	08/08/2018--17:19:00	27.18	0	-0.0110986	0.0548656	0.988348
91260	08/08/2018--17:20:00	27.16	0	-0.0110986	0.0548656	0.988348
91320	08/08/2018--17:21:00	27.17	0	0.00442912	0.0548656	0.988348
91380	08/08/2018--17:22:00	27.17	0	0.00442912	0.0548656	100.316
91440	08/08/2018--17:23:00	27.17	0	0.00442912	0.0548656	0.988348
91500	08/08/2018--17:24:00	27.19	0	-0.0110986	0.0548656	100.316
91560	08/08/2018--17:25:00	27.17	0	-0.0110986	0.0548656	100.316
91620	08/08/2018--17:26:00	27.18	0	-0.0110986	0.0548656	0.988348
91680	08/08/2018--17:27:00	27.18	0	-0.0110986	0.0548656	100.316
91740	08/08/2018--17:28:00	27.2	79	0.252872	0.937765	-0.00377042
91800	08/08/2018--17:29:00	27.59	212	0.314983	0.861653	-0.211079
91860	08/08/2018--17:30:00	28.22	31	0.47026	0.90732	0.0110373
91920	08/08/2018--17:31:00	28.49	0	0.47026	0.922543	0.0110373
91980	08/08/2018--17:32:00	28.67	115	0.113123	0.876875	0.470077
92040	08/08/2018--17:33:00	28.84	290	0.392621	0.618095	0.440462
92100	08/08/2018--17:34:00	28.97	294	0.314983	0.831208	0.484885
92160	08/08/2018--17:35:00	29.13	217	0.811869	1.638	0.5145
92220	08/08/2018--17:36:00	29.34	304	0.206289	101.388	0.0554605
92280	08/08/2018--17:37:00	29.5	112	0.159706	105.954	0.129499
92340	08/08/2018--17:38:00	29.56	457	0.175234	104.432	0.129499
92400	08/08/2018--17:39:00	29.43	184	0.221817	0.983432	0.085076
92460	08/08/2018--17:40:00	29.24	344	0.128651	0.998655	0.0998838
92520	08/08/2018--17:41:00	29	315	0.283928	0.952987	0.0554605
92580	08/08/2018--17:42:00	28.73	124	0.221817	0.998655	0.0702683
92640	08/08/2018--17:43:00	28.48	535	0.2684	0.998655	0.0258451
92700	08/08/2018--17:44:00	28.26	237	0.237345	0.952987	0.0406528
92760	08/08/2018--17:45:00	28.07	537	0.237345	0.983432	0.0554605
92820	08/08/2018--17:46:00	27.88	29	0.0510122	0.998655	0.0110373
92880	08/08/2018--17:47:00	27.72	534	0.361566	0.96821	-0.0333859
92940	08/08/2018--17:48:00	27.57	196	0.392621	125.744	0.0110373
93000	08/08/2018--17:49:00	27.44	526	0.237345	13.031	-0.0333859
93060	08/08/2018--17:50:00	27.28	617	0.206289	0.998655	-0.0481936
93120	08/08/2018--17:51:00	27.09	171	0.206289	0.90732	0.0110373
93180	08/08/2018--17:52:00	26.93	188	0.454732	0.602872	0.247961
93240	08/08/2018--17:53:00	27.8	370	0.283928	0.770319	0.588539
93300	08/08/2018--17:54:00	28.54	0	0.237345	0.755096	0.632962
93360	08/08/2018--17:55:00	29.1	9	0.252872	0.739874	0.632962
93420	08/08/2018--17:56:00	29.57	0	0.159706	0.831208	0.544116
93480	08/08/2018--17:57:00	29.96	19	0.221817	0.724651	0.677386
93540	08/08/2018--17:58:00	30.25	7	0.346038	0.709429	0.632962
93600	08/08/2018--17:59:00	30.44	58	0.0820676	0.983432	0.247961
93660	08/08/2018--18:00:00	30.58	31	0.563426	0.709429	0.470077
93720	08/08/2018--18:01:00	30.63	24	0.765286	0.572427	0.351615
93780	08/08/2018--18:02:00	31	691	0.314983	0.983432	-0.122232
93840	08/08/2018--18:03:00	31.33	76	0.221817	10.291	-0.107425
93900	08/08/2018--18:04:00	31.25	609	0.206289	0.770319	-0.0333859
93960	08/08/2018--18:05:00	31	308	0.330511	0.90732	-0.344348
94020	08/08/2018--18:06:00	30.71	85	0.221817	0.922543	-0.373964
94080	08/08/2018--18:07:00	30.61	395	0.408149	0.633317	0.529308
94140	08/08/2018--18:08:00	30.65	174	0.00442912	-0.386584	0.914309
94200	08/08/2018--18:09:00	30.78	0	0.00442912	-0.401806	0.929117
94260	08/08/2018--18:10:00	30.91	0	0.00442912	-0.401806	0.929117
94320	08/08/2018--18:11:00	30.99	0	0.00442912	-0.401806	0.929117
94380	08/08/2018--18:12:00	31.07	0	0.00442912	-0.401806	0.914309
94440	08/08/2018--18:13:00	31.13	0	0.00442912	-0.417029	0.914309
94500	08/08/2018--18:14:00	31.18	0	0.00442912	-0.417029	0.914309
94560	08/08/2018--18:15:00	31.23	0	0.00442912	-0.417029	0.914309
94620	08/08/2018--18:16:00	31.26	0	0.00442912	-0.417029	0.914309
94680	08/08/2018--18:17:00	31.31	0	0.00442912	-0.417029	0.929117
94740	08/08/2018--18:18:00	31.35	0	0.00442912	-0.417029	0.914309
94800	08/08/2018--18:19:00	31.38	0	0.00442912	-0.417029	0.914309
94860	08/08/2018--18:20:00	31.4	0	0.00442912	-0.417029	0.914309
94920	08/08/2018--18:21:00	31.43	0	0.00442912	-0.417029	0.914309
94980	08/08/2018--18:22:00	31.46	0	0.00442912	-0.417029	0.914309
95040	08/08/2018--18:23:00	31.47	0	0.00442912	-0.417029	0.914309
95100	08/08/2018--18:24:00	31.48	0	0.00442912	-0.417029	0.914309
95160	08/08/2018--18:25:00	31.51	0	0.00442912	-0.417029	0.914309
95220	08/08/2018--18:26:00	31.51	0	0.00442912	-0.417029	0.914309
95280	08/08/2018--18:27:00	31.52	0	0.00442912	-0.417029	0.914309
95340	08/08/2018--18:28:00	31.54	0	0.00442912	-0.417029	0.914309
95400	08/08/2018--18:29:00	31.56	0	0.00442912	-0.417029	0.914309
95460	08/08/2018--18:30:00	31.57	0	0.00442912	-0.417029	0.914309
95520	08/08/2018--18:31:00	31.6	0	0.00442912	-0.417029	0.914309
95580	08/08/2018--18:32:00	31.6	0	0.00442912	-0.417029	0.914309
95640	08/08/2018--18:33:00	31.62	0	0.00442912	-0.417029	0.914309
95700	08/08/2018--18:34:00	31.63	0	0.0199568	-0.462696	0.899502
95760	08/08/2018--18:35:00	31.65	0	0.0354845	-0.55403	0.840271
95820	08/08/2018--18:36:00	31.64	0	0.0354845	-0.55403	0.840271
95880	08/08/2018--18:37:00	31.66	0	0.0510122	-0.55403	0.840271
95940	08/08/2018--18:38:00	31.68	0	0.0354845	-0.55403	0.840271
96000	08/08/2018--18:39:00	31.69	0	0.0510122	-0.55403	0.840271
96060	08/08/2018--18:40:00	31.72	0	0.0354845	-0.55403	0.840271
96120	08/08/2018--18:41:00	31.74	0	0.0354845	-0.55403	0.840271
96180	08/08/2018--18:42:00	31.75	0	0.0354845	-0.55403	0.840271
96240	08/08/2018--18:43:00	31.76	0	0.0354845	-0.55403	0.840271
96300	08/08/2018--18:44:00	31.77	0	0.0354845	-0.55403	0.840271
96360	08/08/2018--18:45:00	31.8	0	0.0354845	-0.55403	0.840271
96420	08/08/2018--18:46:00	31.8	0	0.0354845	-0.55403	0.840271
96480	08/08/2018--18:47:00	31.83	0	0.0354845	-0.55403	0.840271
96540	08/08/2018--18:48:00	31.84	0	0.0354845	-0.55403	0.840271
96600	08/08/2018--18:49:00	31.86	0	0.0354845	-0.569253	0.840271
96660	08/08/2018--18:50:00	31.89	0	0.0354845	-0.55403	0.840271
96720	08/08/2018--18:51:00	31.91	0	0.0354845	-0.55403	0.840271
96780	08/08/2018--18:52:00	31.93	0	0.0354845	-0.55403	0.840271
96840	08/08/2018--18:53:00	31.93	0	0.0354845	-0.569253	0.840271
96900	08/08/2018--18:54:00	31.96	0	0.0354845	-0.55403	0.840271
96960	08/08/2018--18:55:00	31.97	0	0.0354845	-0.55403	0.840271
97020	08/08/2018--18:56:00	31.99	0	0.0354845	-0.569253	0.840271
97080	08/08/2018--18:57:00	31.99	0	0.0354845	-0.55403	0.825463
97140	08/08/2018--18:58:00	32.02	0	0.0354845	-0.55403	0.840271
97200	08/08/2018--18:59:00	32.02	0	0.0354845	-0.55403	0.840271
97260	08/08/2018--19:00:00	32.03	0	0.0354845	-0.55403	0.840271
97320	08/08/2018--19:01:00	32.06	0	0.0354845	-0.55403	0.840271
97380	08/08/2018--19:02:00	32.07	196	0.563426	0.709429	0.470077
97440	08/08/2018--19:03:00	32.04	148	0.625537	0.815986	-0.0926169
97500	08/08/2018--19:04:00	31.84	0	0.625537	0.815986	-0.0926169
97560	08/08/2018--19:05:00	31.61	0	0.625537	0.815986	-0.0926169
97620	08/08/2018--19:06:00	31.38	0	0.625537	0.815986	-0.0926169
97680	08/08/2018--19:07:00	31.16	0	0.625537	0.815986	-0.0926169
97740	08/08/2018--19:08:00	30.93	0	0.625537	0.815986	-0.0926169
97800	08/08/2018--19:09:00	30.75	0	0.625537	0.815986	-0.0926169
97860	08/08/2018--19:10:00	30.55	0	0.625537	0.815986	-0.0926169
97920	08/08/2018--19:11:00	30.37	0	0.625537	0.815986	-0.0926169
97980	08/08/2018--19:12:00	30.23	0	0.625537	0.815986	-0.0926169
98040	08/08/2018--19:13:00	30.08	0	0.625537	0.815986	-0.0926169
98100	08/08/2018--19:14:00	29.93	0	0.625537	0.815986	-0.0926169
98160	08/08/2018--19:15:00	29.8	0	0.625537	0.815986	-0.0926169
98220	08/08/2018--19:16:00	29.67	0	0.625537	0.815986	-0.0926169
98280	08/08/2018--19:17:00	29.57	0	0.625537	0.815986	-0.0926169
98340	08/08/2018--19:18:00	29.48	0	0.625537	0.815986	-0.0926169
98400	08/08/2018--19:19:00	29.38	0	0.625537	0.815986	-0.0926169
98460	08/08/2018--19:20:00	29.31	0	0.625537	0.815986	-0.0926169
98520	08/08/2018--19:21:00	29.2	0	0.625537	0.815986	-0.0778091
98580	08/08/2018--19:22:00	29.13	0	0.625537	0.815986	-0.0926169
98640	08/08/2018--19:23:00	29.05	0	0.625537	0.815986	-0.0926169
98700	08/08/2018--19:24:00	28.98	0	0.625537	0.815986	-0.0926169
98760	08/08/2018--19:25:00	28.93	0	0.625537	0.815986	-0.0926169
98820	08/08/2018--19:26:00	28.86	0	0.625537	0.815986	-0.0926169
98880	08/08/2018--19:27:00	28.79	0	0.625537	0.815986	-0.0926169
98940	08/08/2018--19:28:00	28.75	0	0.625537	0.815986	-0.0926169
99000	08/08/2018--19:29:00	28.7	0	0.625537	0.815986	-0.0926169
99060	08/08/2018--19:30:00	28.66	0	0.625537	0.815986	-0.0926169
99120	08/08/2018--19:31:00	28.61	0	0.625537	0.815986	-0.0926169
99180	08/08/2018--19:32:00	28.59	0	0.625537	0.815986	-0.0926169
99240	08/08/2018--19:33:00	28.54	0	0.625537	0.815986	-0.0926169
99300	08/08/2018--19:34:00	28.5	0	0.625537	0.815986	-0.0926169
99360	08/08/2018--19:35:00	28.46	0	0.625537	0.815986	-0.0926169
99420	08/08/2018--19:36:00	28.42	0	0.625537	0.815986	-0.0778091
99480	08/08/2018--19:37:00	28.36	0	0.625537	0.815986	-0.0926169
99540	08/08/2018--19:38:00	28.34	0	0.625537	0.815986	-0.0926169
99600	08/08/2018--19:39:00	28.32	0	0.625537	0.815986	-0.0926169
99660	08/08/2018--19:40:00	28.29	0	0.625537	0.815986	-0.0926169
99720	08/08/2018--19:41:00	28.32	0	0.625537	0.815986	-0.0926169
99780	08/08/2018--19:42:00	28.36	0	0.625537	0.815986	-0.0926169
99840	08/08/2018--19:43:00	28.42	0	0.625537	0.815986	-0.0926169
99900	08/08/2018--19:44:00	28.51	0	0.625537	0.815986	-0.0926169
99960	08/08/2018--19:45:00	28.61	0	0.625537	0.815986	-0.0778091
100020	08/08/2018--19:46:00	28.7	0	0.625537	0.815986	-0.0926169
100080	08/08/2018--19:47:00	28.81	0	0.625537	0.815986	-0.0926169
100140	08/08/2018--19:48:00	28.92	0	0.625537	0.815986	-0.0926169
100200	08/08/2018--19:49:00	29.01	0	0.625537	0.815986	-0.0926169
100260	08/08/2018--19:50:00	29.12	5	0.625537	0.815986	-0.0778091
100320	08/08/2018--19:51:00	29.21	4	0.625537	0.815986	-0.0778091
100380	08/08/2018--19:52:00	29.3	0	0.625537	0.815986	-0.0778091
100440	08/08/2018--19:53:00	29.4	0	0.625537	0.831208	-0.0778091
100500	08/08/2018--19:54:00	29.47	0	0.625537	0.815986	-0.0778091
100560	08/08/2018--19:55:00	29.54	0	0.625537	0.815986	-0.0630014
100620	08/08/2018--19:56:00	29.64	0	0.625537	0.815986	-0.0778091
100680	08/08/2018--19:57:00	29.7	0	0.610009	0.815986	-0.0778091
100740	08/08/2018--19:58:00	29.75	0	0.625537	0.815986	-0.0778091
100800	08/08/2018--19:59:00	29.83	0	0.625537	0.831208	-0.0778091
100860	08/08/2018--20:00:00	29.9	0	0.625537	0.815986	-0.0778091
100920	08/08/2018--20:01:00	29.96	0	0.625537	0.831208	-0.0778091
100980	08/08/2018--20:02:00	30.02	0	0.625537	0.831208	-0.0778091
101040	08/08/2018--20:03:00	30.05	0	0.625537	0.831208	-0.0630014
101100	08/08/2018--20:04:00	30.1	0	0.625537	0.815986	-0.0778091
101160	08/08/2018--20:05:00	30.14	0	0.625537	0.815986	-0.0630014
101220	08/08/2018--20:06:00	30.2	0	0.610009	0.831208	-0.0778091
101280	08/08/2018--20:07:00	30.23	0	0.625537	0.815986	-0.0778091
101340	08/08/2018--20:08:00	30.27	0	0.610009	0.815986	-0.0778091
101400	08/08/2018--20:09:00	30.31	0	0.625537	0.815986	-0.0778091
101460	08/08/2018--20:10:00	30.35	0	0.625537	0.831208	-0.0778091
101520	08/08/2018--20:11:00	30.38	0	0.625537	0.831208	-0.0778091
101580	08/08/2018--20:12:00	30.41	0	0.625537	0.831208	-0.0778091
101640	08/08/2018--20:13:00	30.45	0	0.625537	0.815986	-0.0778091
101700	08/08/2018--20:14:00	30.49	0	0.625537	0.831208	-0.0778091
101760	08/08/2018--20:15:00	30.5	0	0.625537	0.815986	-0.0778091
101820	08/08/2018--20:16:00	30.54	0	0.625537	0.831208	-0.0778091
101880	08/08/2018--20:17:00	30.59	0	0.625537	0.831208	-0.0778091
101940	08/08/2018--20:18:00	30.6	0	0.610009	0.815986	-0.0778091
102000	08/08/2018--20:19:00	30.62	0	0.625537	0.815986	-0.0778091
102060	08/08/2018--20:20:00	30.65	0	0.625537	0.815986	-0.0778091
102120	08/08/2018--20:21:00	30.68	0	0.625537	0.815986	-0.0778091
102180	08/08/2018--20:22:00	30.7	0	0.625537	0.831208	-0.0778091
102240	08/08/2018--20:23:00	30.73	0	0.610009	0.831208	-0.0630014
102300	08/08/2018--20:24:00	30.73	0	0.625537	0.815986	-0.0778091
102360	08/08/2018--20:25:00	30.7	0	0.625537	0.815986	-0.0778091
102420	08/08/2018--20:26:00	30.67	0	0.625537	0.831208	-0.0778091
102480	08/08/2018--20:27:00	30.59	0	0.625537	0.831208	-0.0778091
102540	08/08/2018--20:28:00	30.45	0	0.625537	0.815986	-0.0778091
102600	08/08/2018--20:29:00	30.34	0	0.625537	0.815986	-0.0778091
102660	08/08/2018--20:30:00	30.21	0	0.625537	0.815986	-0.0778091
102720	08/08/2018--20:31:00	30.06	0	0.625537	0.815986	-0.0778091
102780	08/08/2018--20:32:00	29.93	0	0.625537	0.815986	-0.0778091
102840	08/08/2018--20:33:00	29.83	0	0.625537	0.815986	-0.0778091
102900	08/08/2018--20:34:00	29.7	0	0.625537	0.815986	-0.0778091
102960	08/08/2018--20:35:00	29.55	0	0.625537	0.831208	-0.0778091
103020	08/08/2018--20:36:00	29.44	0	0.625537	0.831208	-0.0778091
103080	08/08/2018--20:37:00	29.34	0	0.625537	0.815986	-0.0778091
103140	08/08/2018--20:38:00	29.24	0	0.625537	0.831208	-0.0778091
103200	08/08/2018--20:39:00	29.18	0	0.625537	0.815986	-0.0778091
103260	08/08/2018--20:40:00	29.09	0	0.625537	0.815986	-0.0778091
103320	08/08/2018--20:41:00	29.01	0	0.625537	0.815986	-0.0778091
103380	08/08/2018--20:42:00	28.92	0	0.625537	0.831208	-0.0778091
103440	08/08/2018--20:43:00	28.85	0	0.610009	0.831208	-0.0778091
103500	08/08/2018--20:44:00	28.76	0	0.625537	0.831208	-0.0778091
103560	08/08/2018--20:45:00	28.72	0	0.625537	0.815986	-0.0778091
103620	08/08/2018--20:46:00	28.67	0	0.625537	0.815986	-0.0778091
103680	08/08/2018--20:47:00	28.6	0	0.625537	0.815986	-0.0778091
103740	08/08/2018--20:48:00	28.53	0	0.625537	0.815986	-0.0778091
103800	08/08/2018--20:49:00	28.48	0	0.625537	0.831208	-0.0778091
103860	08/08/2018--20:50:00	28.5	0	0.625537	0.815986	-0.0630014
103920	08/08/2018--20:51:00	28.57	0	0.625537	0.815986	-0.0778091
103980	08/08/2018--20:52:00	28.63	0	0.625537	0.815986	-0.0778091
104040	08/08/2018--20:53:00	28.7	0	0.625537	0.831208	-0.0778091
104100	08/08/2018--20:54:00	28.81	0	0.625537	0.831208	-0.0630014
104160	08/08/2018--20:55:00	28.9	0	0.625537	0.815986	-0.0778091
104220	08/08/2018--20:56:00	28.98	0	0.625537	0.831208	-0.0630014
104280	08/08/2018--20:57:00	29.07	0	0.625537	0.831208	-0.0778091
104340	08/08/2018--20:58:00	29.16	0	0.625537	0.815986	-0.0778091
104400	08/08/2018--20:59:00	29.25	0	0.625537	0.815986	-0.0778091
104460	08/08/2018--21:00:00	29.34	0	0.625537	0.831208	-0.0778091
104520	08/08/2018--21:01:00	29.44	0	0.625537	0.815986	-0.0630014
104580	08/08/2018--21:02:00	29.5	0	0.625537	0.815986	-0.0778091
104640	08/08/2018--21:03:00	29.6	0	0.625537	0.831208	-0.0778091
104700	08/08/2018--21:04:00	29.65	0	0.625537	0.831208	-0.0778091
104760	08/08/2018--21:05:00	29.73	0	0.625537	0.815986	-0.0630014
104820	08/08/2018--21:06:00	29.79	0	0.625537	0.831208	-0.0778091
104880	08/08/2018--21:07:00	29.85	0	0.625537	0.815986	-0.0630014
104940	08/08/2018--21:08:00	29.9	0	0.625537	0.831208	-0.0630014
105000	08/08/2018--21:09:00	29.97	0	0.625537	0.815986	-0.0778091
105060	08/08/2018--21:10:00	30	0	0.625537	0.831208	-0.0778091
105120	08/08/2018--21:11:00	30.07	0	0.625537	0.831208	-0.0778091
105180	08/08/2018--21:12:00	30.13	0	0.610009	0.815986	-0.0630014
105240	08/08/2018--21:13:00	30.17	0	0.625537	0.831208	-0.0778091
105300	08/08/2018--21:14:00	30.2	0	0.625537	0.815986	-0.0630014
105360	08/08/2018--21:15:00	30.24	0	0.625537	0.815986	-0.0778091
105420	08/08/2018--21:16:00	30.28	0	0.625537	0.831208	-0.0778091
105480	08/08/2018--21:17:00	30.32	0	0.610009	0.831208	-0.0630014
105540	08/08/2018--21:18:00	30.37	0	0.625537	0.831208	-0.0630014
105600	08/08/2018--21:19:00	30.38	0	0.625537	0.815986	-0.0778091
105660	08/08/2018--21:20:00	30.43	0	0.625537	0.815986	-0.0630014
105720	08/08/2018--21:21:00	30.46	0	0.625537	0.815986	-0.0778091
105780	08/08/2018--21:22:00	30.47	0	0.625537	0.815986	-0.0630014
105840	08/08/2018--21:23:00	30.49	0	0.625537	0.831208	-0.0778091
105900	08/08/2018--21:24:00	30.52	6	0.610009	0.831208	-0.0630014
105960	08/08/2018--21:25:00	30.55	0	0.610009	0.831208	-0.0630014
106020	08/08/2018--21:26:00	30.59	0	0.610009	0.831208	-0.0778091
106080	08/08/2018--21:27:00	30.6	0	0.610009	0.831208	-0.0630014
106140	08/08/2018--21:28:00	30.61	0	0.610009	0.831208	-0.0630014
106200	08/08/2018--21:29:00	30.65	6	0.610009	0.831208	-0.0630014
106260	08/08/2018--21:30:00	30.65	0	0.610009	0.831208	-0.0630014
106320	08/08/2018--21:31:00	30.62	0	0.610009	0.831208	-0.0630014
106380	08/08/2018--21:32:00	30.55	0	0.610009	0.831208	-0.0630014
106440	08/08/2018--21:33:00	30.48	0	0.610009	0.831208	-0.0630014
106500	08/08/2018--21:34:00	30.36	0	0.610009	0.831208	-0.0630014
106560	08/08/2018--21:35:00	30.25	0	0.625537	0.831208	-0.0630014
106620	08/08/2018--21:36:00	30.13	0	0.610009	0.831208	-0.0630014
106680	08/08/2018--21:37:00	30	0	0.610009	0.831208	-0.0630014
106740	08/08/2018--21:38:00	29.87	72	0.128651	0.404981	-0.907043
106800	08/08/2018--21:39:00	29.77	114	0.330511	0.876875	-0.46281
106860	08/08/2018--21:40:00	29.66	0	0.330511	0.861653	-0.448003
106920	08/08/2018--21:41:00	29.6	0	0.330511	0.846431	-0.448003
106980	08/08/2018--21:42:00	29.53	0	0.330511	0.861653	-0.448003
107040	08/08/2018--21:43:00	29.48	0	0.330511	0.861653	-0.46281
107100	08/08/2018--21:44:00	29.41	1	0.346038	0.785541	-0.566465
107160	08/08/2018--21:45:00	29.33	0	0.346038	0.770319	-0.566465
107220	08/08/2018--21:46:00	29.27	3	0.346038	0.785541	-0.566465
107280	08/08/2018--21:47:00	29.17	1	0.361566	0.770319	-0.566465
107340	08/08/2018--21:48:00	29.11	0	0.361566	0.770319	-0.566465
107400	08/08/2018--21:49:00	29.06	0	0.346038	0.770319	-0.566465
107460	08/08/2018--21:50:00	28.99	0	0.346038	0.770319	-0.566465
107520	08/08/2018--21:51:00	28.93	0	0.346038	0.770319	-0.566465
107580	08/08/2018--21:52:00	28.88	0	0.346038	0.770319	-0.566465
107640	08/08/2018--21:53:00	28.83	0	0.361566	0.770319	-0.566465
107700	08/08/2018--21:54:00	28.76	0	0.346038	0.770319	-0.566465
107760	08/08/2018--21:55:00	28.71	0	0.361566	0.770319	-0.581272
107820	08/08/2018--21:56:00	28.66	0	0.346038	0.770319	-0.566465
107880	08/08/2018--21:57:00	28.61	0	0.361566	0.770319	-0.566465
107940	08/08/2018--21:58:00	28.57	0	0.346038	0.785541	-0.566465
108000	08/08/2018--21:59:00	28.48	0	0.346038	0.770319	-0.566465
108060	08/08/2018--22:00:00	28.45	0	0.346038	0.770319	-0.566465
108120	08/08/2018--22:01:00	28.43	0	0.346038	0.770319	-0.566465
108180	08/08/2018--22:02:00	28.37	0	0.346038	0.770319	-0.566465
108240	08/08/2018--22:03:00	28.33	1	0.361566	0.770319	-0.566465
108300	08/08/2018--22:04:00	28.29	0	0.346038	0.770319	-0.566465
108360	08/08/2018--22:05:00	28.25	0	0.346038	0.770319	-0.566465
108420	08/08/2018--22:06:00	28.23	0	0.346038	0.770319	-0.566465
108480	08/08/2018--22:07:00	28.18	0	0.346038	0.770319	-0.566465
108540	08/08/2018--22:08:00	28.15	0	0.361566	0.770319	-0.566465
108600	08/08/2018--22:09:00	28.1	0	0.346038	0.770319	-0.566465
108660	08/08/2018--22:10:00	28.07	2	0.361566	0.785541	-0.566465
108720	08/08/2018--22:11:00	28.04	0	0.346038	0.770319	-0.566465
108780	08/08/2018--22:12:00	28	0	0.346038	0.770319	-0.566465
108840	08/08/2018--22:13:00	27.96	0	0.346038	0.770319	-0.581272
108900	08/08/2018--22:14:00	27.94	0	0.346038	0.770319	-0.581272
108960	08/08/2018--22:15:00	27.91	0	0.346038	0.770319	-0.581272
109020	08/08/2018--22:16:00	27.84	0	0.346038	0.770319	-0.581272
109080	08/08/2018--22:17:00	27.8	0	0.346038	0.770319	-0.566465
109140	08/08/2018--22:18:00	27.74	0	0.346038	0.770319	-0.581272
109200	08/08/2018--22:19:00	27.72	23	0.47026	0.876875	-0.285117
109260	08/08/2018--22:20:00	27.66	0	0.47026	0.876875	-0.285117
109320	08/08/2018--22:21:00	27.61	0	0.47026	0.861653	-0.285117
109380	08/08/2018--22:22:00	27.56	1	0.47026	0.861653	-0.285117
109440	08/08/2018--22:23:00	27.54	0	0.47026	0.876875	-0.285117
109500	08/08/2018--22:24:00	27.52	0	0.47026	0.876875	-0.285117
109560	08/08/2018--22:25:00	27.47	0	0.47026	0.876875	-0.285117
109620	08/08/2018--22:26:00	27.46	0	0.47026	0.876875	-0.285117
109680	08/08/2018--22:27:00	27.43	0	0.47026	0.876875	-0.285117
109740	08/08/2018--22:28:00	27.41	0	0.47026	0.876875	-0.285117
109800	08/08/2018--22:29:00	27.4	0	0.47026	0.876875	-0.285117
109860	08/08/2018--22:30:00	27.37	0	0.47026	0.876875	-0.27031
109920	08/08/2018--22:31:00	27.34	2	0.47026	0.876875	-0.285117
109980	08/08/2018--22:32:00	27.28	0	0.47026	0.876875	-0.285117
110040	08/08/2018--22:33:00	27.25	0	0.47026	0.876875	-0.285117
110100	08/08/2018--22:34:00	27.19	0	0.47026	0.876875	-0.27031
110160	08/08/2018--22:35:00	27.16	0	0.47026	0.876875	-0.285117
110220	08/08/2018--22:36:00	27.19	0	0.47026	0.876875	-0.285117
110280	08/08/2018--22:37:00	27.23	0	0.47026	0.876875	-0.27031
110340	08/08/2018--22:38:00	27.29	0	0.47026	0.876875	-0.27031
110400	08/08/2018--22:39:00	27.36	0	0.47026	0.876875	-0.285117
110460	08/08/2018--22:40:00	27.43	0	0.47026	0.876875	-0.285117
110520	08/08/2018--22:41:00	27.52	0	0.47026	0.876875	-0.27031
110580	08/08/2018--22:42:00	27.61	0	0.47026	0.876875	-0.27031
110640	08/08/2018--22:43:00	27.71	2	0.47026	0.876875	-0.27031
110700	08/08/2018--22:44:00	27.8	0	0.47026	0.876875	-0.285117
110760	08/08/2018--22:45:00	27.87	0	0.47026	0.876875	-0.27031
110820	08/08/2018--22:46:00	27.96	0	0.47026	0.876875	-0.27031
110880	08/08/2018--22:47:00	28.05	2	0.47026	0.876875	-0.285117
110940	08/08/2018--22:48:00	28.14	1	0.47026	0.861653	-0.285117
111000	08/08/2018--22:49:00	28.21	0	0.47026	0.876875	-0.27031
111060	08/08/2018--22:50:00	28.28	0	0.47026	0.876875	-0.27031
111120	08/08/2018--22:51:00	28.34	0	0.47026	0.876875	-0.27031
111180	08/08/2018--22:52:00	28.41	0	0.47026	0.876875	-0.285117
111240	08/08/2018--22:53:00	28.48	0	0.47026	0.876875	-0.27031
111300	08/08/2018--22:54:00	28.53	0	0.47026	0.876875	-0.27031
111360	08/08/2018--22:55:00	28.59	0	0.485788	0.876875	-0.27031
111420	08/08/2018--22:56:00	28.66	0	0.47026	0.876875	-0.27031
111480	08/08/2018--22:57:00	28.71	0	0.47026	0.876875	-0.27031
111540	08/08/2018--22:58:00	28.77	0	0.47026	0.876875	-0.27031
111600	08/08/2018--22:59:00	28.82	0	0.47026	0.876875	-0.27031
111660	08/08/2018--23:00:00	28.87	0	0.47026	0.876875	-0.27031
111720	08/08/2018--23:01:00	28.93	0	0.47026	0.876875	-0.27031
111780	08/08/2018--23:02:00	28.97	0	0.47026	0.876875	-0.27031
111840	08/08/2018--23:03:00	28.98	6	0.47026	0.876875	-0.27031
111900	08/08/2018--23:04:00	29	0	0.47026	0.876875	-0.27031
111960	08/08/2018--23:05:00	28.96	0	0.47026	0.876875	-0.27031
112020	08/08/2018--23:06:00	28.91	0	0.47026	0.876875	-0.27031
112080	08/08/2018--23:07:00	28.85	0	0.47026	0.876875	-0.27031
112140	08/08/2018--23:08:00	28.79	1	0.47026	0.876875	-0.27031
112200	08/08/2018--23:09:00	28.71	0	0.47026	0.876875	-0.27031
112260	08/08/2018--23:10:00	28.61	0	0.47026	0.876875	-0.27031
112320	08/08/2018--23:11:00	28.53	0	0.47026	0.876875	-0.27031
112380	08/08/2018--23:12:00	28.45	0	0.47026	0.876875	-0.27031
112440	08/08/2018--23:13:00	28.38	0	0.47026	0.876875	-0.285117
112500	08/08/2018--23:14:00	28.31	0	0.47026	0.876875	-0.27031
112560	08/08/2018--23:15:00	28.21	0	0.47026	0.876875	-0.27031
112620	08/08/2018--23:16:00	28.16	0	0.47026	0.876875	-0.27031
112680	08/08/2018--23:17:00	28.13	0	0.47026	0.876875	-0.27031
112740	08/08/2018--23:18:00	28.11	0	0.47026	0.876875	-0.27031
112800	08/08/2018--23:19:00	28.16	0	0.47026	0.876875	-0.27031
112860	08/08/2018--23:20:00	28.19	0	0.47026	0.876875	-0.27031
112920	08/08/2018--23:21:00	28.21	0	0.47026	0.876875	-0.27031
112980	08/08/2018--23:22:00	28.25	0	0.47026	0.876875	-0.285117
113040	08/08/2018--23:23:00	28.25	0	0.47026	0.876875	-0.285117
113100	08/08/2018--23:24:00	28.24	0	0.47026	0.876875	-0.27031
113160	08/08/2018--23:25:00	28.16	0	0.47026	0.876875	-0.27031
113220	08/08/2018--23:26:00	28.13	0	0.47026	0.876875	-0.27031
113280	08/08/2018--23:27:00	28.07	0	0.47026	0.876875	-0.27031
113340	08/08/2018--23:28:00	28.04	0	0.47026	0.876875	-0.27031
113400	08/08/2018--23:29:00	28	0	0.47026	0.876875	-0.285117
113460	08/08/2018--23:30:00	27.95	0	0.47026	0.876875	-0.27031
113520	08/08/2018--23:31:00	27.91	0	0.47026	0.876875	-0.27031
113580	08/08/2018--23:32:00	27.86	0	0.47026	0.876875	-0.27031
113640	08/08/2018--23:33:00	27.82	0	0.47026	0.876875	-0.27031
113700	08/08/2018--23:34:00	27.79	3	0.47026	0.876875	-0.285117
113760	08/08/2018--23:35:00	27.81	0	0.47026	0.876875	-0.27031
113820	08/08/2018--23:36:00	27.85	0	0.47026	0.876875	-0.27031
113880	08/08/2018--23:37:00	27.9	0	0.47026	0.876875	-0.27031
113940	08/08/2018--23:38:00	27.95	5	0.47026	0.876875	-0.27031
114000	08/08/2018--23:39:00	27.98	0	0.47026	0.876875	-0.27031
114060	08/08/2018--23:40:00	27.95	0	0.47026	0.876875	-0.27031
114120	08/08/2018--23:41:00	27.94	0	0.47026	0.876875	-0.27031
114180	08/08/2018--23:42:00	27.87	0	0.47026	0.876875	-0.27031
114240	08/08/2018--23:43:00	27.86	0	0.47026	0.876875	-0.27031
114300	08/08/2018--23:44:00	27.88	0	0.47026	0.876875	-0.27031
114360	08/08/2018--23:45:00	27.9	0	0.47026	0.876875	-0.27031
114420	08/08/2018--23:46:00	27.96	0	0.47026	0.876875	-0.27031
114480	08/08/2018--23:47:00	27.98	0	0.47026	0.876875	-0.27031
114540	08/08/2018--23:48:00	28.04	0	0.47026	0.876875	-0.27031
114600	08/08/2018--23:49:00	28.1	0	0.47026	0.876875	-0.27031
114660	08/08/2018--23:50:00	28.17	0	0.47026	0.876875	-0.27031
114720	08/08/2018--23:51:00	28.21	0	0.47026	0.876875	-0.27031
114780	08/08/2018--23:52:00	28.28	0	0.47026	0.876875	-0.27031
114840	08/08/2018--23:53:00	28.36	0	0.47026	0.876875	-0.27031
114900	08/08/2018--23:54:00	28.4	0	0.47026	0.876875	-0.27031
114960	08/08/2018--23:55:00	28.45	0	0.47026	0.876875	-0.27031
115020	08/08/2018--23:56:00	28.53	0	0.47026	0.876875	-0.27031
115080	08/08/2018--23:57:00	28.56	0	0.47026	0.876875	-0.27031
115140	08/08/2018--23:58:00	28.64	0	0.47026	0.876875	-0.27031
115200	08/08/2018--23:59:00	28.66	0	0.47026	0.876875	-0.27031
115260	09/08/2018--00:00:00	28.71	0	0.47026	0.876875	-0.27031
115320	09/08/2018--00:01:00	28.69	1	0.485788	0.861653	-0.255502
115380	09/08/2018--00:02:00	28.64	0	0.47026	0.876875	-0.27031
115440	09/08/2018--00:03:00	28.57	0	0.47026	0.876875	-0.27031
115500	09/08/2018--00:04:00	28.5	0	0.47026	0.876875	-0.27031
115560	09/08/2018--00:05:00	28.42	0	0.47026	0.876875	-0.27031
115620	09/08/2018--00:06:00	28.32	0	0.47026	0.876875	-0.27031
115680	09/08/2018--00:07:00	28.21	0	0.47026	0.876875	-0.27031
115740	09/08/2018--00:08:00	28.11	0	0.47026	0.876875	-0.27031
115800	09/08/2018--00:09:00	27.97	114	0.516843	0.892098	-0.0630014
115860	09/08/2018--00:10:00	27.9	0	0.516843	0.876875	-0.0481936
115920	09/08/2018--00:11:00	27.83	0	0.532371	0.876875	-0.0481936
115980	09/08/2018--00:12:00	27.75	0	0.532371	0.876875	-0.0481936
116040	09/08/2018--00:13:00	27.71	0	0.516843	0.876875	-0.0481936
116100	09/08/2018--00:14:00	27.64	0	0.532371	0.876875	-0.0481936
116160	09/08/2018--00:15:00	27.62	0	0.532371	0.876875	-0.0481936
116220	09/08/2018--00:16:00	27.64	0	0.532371	0.892098	-0.0481936
116280	09/08/2018--00:17:00	27.66	0	0.532371	0.892098	-0.0481936
116340	09/08/2018--00:18:00	27.68	0	0.532371	0.892098	-0.0481936
116400	09/08/2018--00:19:00	27.68	0	0.532371	0.892098	-0.0481936
116460	09/08/2018--00:20:00	27.64	0	0.532371	0.876875	-0.0481936
116520	09/08/2018--00:21:00	27.62	0	0.532371	0.876875	-0.0481936
116580	09/08/2018--00:22:00	27.56	0	0.532371	0.892098	-0.0481936
116640	09/08/2018--00:23:00	27.54	0	0.532371	0.892098	-0.0481936
116700	09/08/2018--00:24:00	27.52	0	0.532371	0.876875	-0.0481936
116760	09/08/2018--00:25:00	27.54	0	0.532371	0.876875	-0.0481936
116820	09/08/2018--00:26:00	27.57	0	0.532371	0.892098	-0.0481936
116880	09/08/2018--00:27:00	27.62	0	0.532371	0.892098	-0.0481936
116940	09/08/2018--00:28:00	27.63	0	0.532371	0.892098	-0.0481936
117000	09/08/2018--00:29:00	27.61	0	0.532371	0.876875	-0.0481936
117060	09/08/2018--00:30:00	27.6	0	0.532371	0.892098	-0.0481936
117120	09/08/2018--00:31:00	27.57	0	0.532371	0.876875	-0.0481936
117180	09/08/2018--00:32:00	27.51	0	0.532371	0.876875	-0.0481936
117240	09/08/2018--00:33:00	27.46	0	0.532371	0.876875	-0.0481936
117300	09/08/2018--00:34:00	27.47	0	0.532371	0.876875	-0.0481936
117360	09/08/2018--00:35:00	27.53	0	0.532371	0.876875	-0.0481936
117420	09/08/2018--00:36:00	27.55	0	0.532371	0.876875	-0.0481936
117480	09/08/2018--00:37:00	27.62	0	0.532371	0.892098	-0.0333859
117540	09/08/2018--00:38:00	27.69	0	0.532371	0.876875	-0.0481936
117600	09/08/2018--00:39:00	27.78	0	0.532371	0.876875	-0.0481936
117660	09/08/2018--00:40:00	27.85	0	0.532371	0.892098	-0.0481936
117720	09/08/2018--00:41:00	27.95	0	0.532371	0.876875	-0.0481936
117780	09/08/2018--00:42:00	28.04	0	0.532371	0.876875	-0.0481936
117840	09/08/2018--00:43:00	28.11	0	0.532371	0.876875	-0.0481936
117900	09/08/2018--00:44:00	28.16	0	0.532371	0.876875	-0.0333859
117960	09/08/2018--00:45:00	28.24	0	0.532371	0.876875	-0.0481936
118020	09/08/2018--00:46:00	28.32	0	0.532371	0.892098	-0.0481936
118080	09/08/2018--00:47:00	28.39	0	0.532371	0.892098	-0.0481936
118140	09/08/2018--00:48:00	28.46	0	0.532371	0.876875	-0.0481936
118200	09/08/2018--00:49:00	28.53	0	0.532371	0.876875	-0.0333859
118260	09/08/2018--00:50:00	28.57	0	0.532371	0.876875	-0.0333859
118320	09/08/2018--00:51:00	28.64	0	0.532371	0.892098	-0.0333859
118380	09/08/2018--00:52:00	28.7	0	0.532371	0.892098	-0.0481936
118440	09/08/2018--00:53:00	28.73	0	0.532371	0.876875	-0.0481936
118500	09/08/2018--00:54:00	28.8	0	0.532371	0.876875	-0.0481936
118560	09/08/2018--00:55:00	28.86	0	0.532371	0.892098	-0.0481936
118620	09/08/2018--00:56:00	28.9	0	0.532371	0.892098	-0.0333859
118680	09/08/2018--00:57:00	28.93	0	0.532371	0.876875	-0.0333859
118740	09/08/2018--00:58:00	28.99	0	0.532371	0.876875	-0.0481936
118800	09/08/2018--00:59:00	29.03	0	0.532371	0.876875	-0.0333859
118860	09/08/2018--01:00:00	29.05	0	0.532371	0.876875	-0.0333859
118920	09/08/2018--01:01:00	29.09	0	0.532371	0.892098	-0.0481936
118980	09/08/2018--01:02:00	29.15	0	0.532371	0.892098	-0.0481936
119040	09/08/2018--01:03:00	29.19	0	0.532371	0.892098	-0.0333859
119100	09/08/2018--01:04:00	29.2	0	0.532371	0.892098	-0.0333859
119160	09/08/2018--01:05:00	29.22	0	0.532371	0.876875	-0.0333859
119220	09/08/2018--01:06:00	29.27	0	0.532371	0.876875	-0.0333859
119280	09/08/2018--01:07:00	29.31	0	0.532371	0.876875	-0.0481936
119340	09/08/2018--01:08:00	29.32	0	0.532371	0.876875	-0.0333859
119400	09/08/2018--01:09:00	29.36	0	0.532371	0.876875	-0.0333859
119460	09/08/2018--01:10:00	29.41	0	0.532371	0.876875	-0.0481936
119520	09/08/2018--01:11:00	29.42	0	0.532371	0.876875	-0.0333859
119580	09/08/2018--01:12:00	29.46	0	0.532371	0.876875	-0.0333859
119640	09/08/2018--01:13:00	29.46	0	0.532371	0.876875	-0.0333859
119700	09/08/2018--01:14:00	29.49	0	0.532371	0.876875	-0.0333859
119760	09/08/2018--01:15:00	29.51	0	0.532371	0.892098	-0.0333859
119820	09/08/2018--01:16:00	29.53	0	0.532371	0.892098	-0.0333859
119880	09/08/2018--01:17:00	29.56	0	0.532371	0.892098	-0.0333859
119940	09/08/2018--01:18:00	29.58	0	0.532371	0.876875	-0.0333859
120000	09/08/2018--01:19:00	29.61	0	0.532371	0.892098	-0.0333859
120060	09/08/2018--01:20:00	29.63	0	0.532371	0.876875	-0.0333859
120120	09/08/2018--01:21:00	29.64	0	0.532371	0.876875	-0.0333859
120180	09/08/2018--01:22:00	29.67	0	0.532371	0.876875	-0.0333859
120240	09/08/2018--01:23:00	29.68	0	0.532371	0.892098	-0.0333859
120300	09/08/2018--01:24:00	29.7	0	0.532371	0.876875	-0.0333859
120360	09/08/2018--01:25:00	29.72	0	0.532371	0.892098	-0.0333859
120420	09/08/2018--01:26:00	29.76	0	0.532371	0.892098	-0.0333859
120480	09/08/2018--01:27:00	29.76	0	0.532371	0.892098	-0.0333859
120540	09/08/2018--01:28:00	29.79	0	0.532371	0.876875	-0.0333859
120600	09/08/2018--01:29:00	29.79	0	0.532371	0.892098	-0.0333859
120660	09/08/2018--01:30:00	29.82	0	0.532371	0.876875	-0.0333859
120720	09/08/2018--01:31:00	29.84	0	0.532371	0.876875	-0.0333859
120780	09/08/2018--01:32:00	29.86	0	0.532371	0.876875	-0.0333859
120840	09/08/2018--01:33:00	29.87	0	0.532371	0.876875	-0.0333859
120900	09/08/2018--01:34:00	29.89	0	0.532371	0.876875	-0.0333859
120960	09/08/2018--01:35:00	29.9	0	0.532371	0.892098	-0.0333859
121020	09/08/2018--01:36:00	29.92	0	0.532371	0.876875	-0.0333859
121080	09/08/2018--01:37:00	29.95	0	0.532371	0.876875	-0.0333859
121140	09/08/2018--01:38:00	29.95	0	0.532371	0.876875	-0.0333859
121200	09/08/2018--01:39:00	29.97	0	0.532371	0.876875	-0.0333859
121260	09/08/2018--01:40:00	29.96	0	0.532371	0.876875	-0.0333859
121320	09/08/2018--01:41:00	30	0	0.532371	0.892098	-0.0333859
121380	09/08/2018--01:42:00	30.03	0	0.532371	0.876875	-0.0333859
121440	09/08/2018--01:43:00	30.02	0	0.532371	0.876875	-0.0333859
121500	09/08/2018--01:44:00	30.06	0	0.532371	0.876875	-0.0333859
121560	09/08/2018--01:45:00	30.07	0	0.532371	0.876875	-0.0333859
121620	09/08/2018--01:46:00	30.08	0	0.532371	0.876875	-0.0333859
121680	09/08/2018--01:47:00	30.08	0	0.532371	0.876875	-0.0333859
121740	09/08/2018--01:48:00	30.11	0	0.532371	0.876875	-0.0333859
121800	09/08/2018--01:49:00	30.12	0	0.532371	0.876875	-0.0333859
121860	09/08/2018--01:50:00	30.13	0	0.532371	0.876875	-0.0333859
121920	09/08/2018--01:51:00	30.13	0	0.532371	0.876875	-0.0333859
121980	09/08/2018--01:52:00	30.17	0	0.532371	0.876875	-0.0333859
122040	09/08/2018--01:53:00	30.17	0	0.532371	0.876875	-0.0333859
122100	09/08/2018--01:54:00	30.18	0	0.532371	0.876875	-0.0333859
122160	09/08/2018--01:55:00	30.22	0	0.532371	0.876875	-0.0333859
122220	09/08/2018--01:56:00	30.22	0	0.532371	0.892098	-0.0333859
122280	09/08/2018--01:57:00	30.24	0	0.532371	0.892098	-0.0333859
122340	09/08/2018--01:58:00	30.24	0	0.532371	0.876875	-0.0333859
122400	09/08/2018--01:59:00	30.26	0	0.532371	0.892098	-0.0333859
122460	09/08/2018--02:00:00	30.29	0	0.532371	0.892098	-0.0333859
122520	09/08/2018--02:01:00	30.25	0	0.532371	0.892098	-0.0333859
122580	09/08/2018--02:02:00	30.31	0	0.532371	0.892098	-0.0333859
122640	09/08/2018--02:03:00	30.32	0	0.532371	0.876875	-0.0333859
122700	09/08/2018--02:04:00	30.33	0	0.532371	0.876875	-0.0333859
122760	09/08/2018--02:05:00	30.32	0	0.532371	0.876875	-0.0333859
122820	09/08/2018--02:06:00	30.35	0	0.532371	0.876875	-0.0333859
122880	09/08/2018--02:07:00	30.36	0	0.532371	0.876875	-0.0333859
122940	09/08/2018--02:08:00	30.37	0	0.532371	0.892098	-0.0333859
123000	09/08/2018--02:09:00	30.39	0	0.532371	0.892098	-0.0333859
123060	09/08/2018--02:10:00	30.38	0	0.532371	0.876875	-0.0333859
123120	09/08/2018--02:11:00	30.41	0	0.532371	0.876875	-0.0333859
123180	09/08/2018--02:12:00	30.42	0	0.532371	0.892098	-0.0333859
123240	09/08/2018--02:13:00	30.43	0	0.532371	0.892098	-0.0333859
123300	09/08/2018--02:14:00	30.42	0	0.532371	0.876875	-0.0333859
123360	09/08/2018--02:15:00	30.44	0	0.532371	0.892098	-0.0333859
123420	09/08/2018--02:16:00	30.45	0	0.532371	0.876875	-0.0481936
123480	09/08/2018--02:17:00	30.48	0	0.532371	0.876875	-0.0333859
123540	09/08/2018--02:18:00	30.46	0	0.532371	0.892098	-0.0333859
123600	09/08/2018--02:19:00	30.49	0	0.532371	0.892098	-0.0333859
123660	09/08/2018--02:20:00	30.5	0	0.532371	0.876875	-0.0333859
123720	09/08/2018--02:21:00	30.52	0	0.532371	0.876875	-0.0333859
123780	09/08/2018--02:22:00	30.5	0	0.532371	0.876875	-0.0333859
123840	09/08/2018--02:23:00	30.46	0	0.532371	0.876875	-0.0333859
123900	09/08/2018--02:24:00	30.38	0	0.532371	0.876875	-0.0333859
123960	09/08/2018--02:25:00	30.28	0	0.532371	0.892098	-0.0333859
124020	09/08/2018--02:26:00	30.19	0	0.532371	0.876875	-0.0333859
124080	09/08/2018--02:27:00	30.07	0	0.532371	0.876875	-0.0333859
124140	09/08/2018--02:28:00	29.95	0	0.532371	0.876875	-0.0333859
124200	09/08/2018--02:29:00	29.83	0	0.532371	0.876875	-0.0333859
124260	09/08/2018--02:30:00	29.72	0	0.532371	0.876875	-0.0333859
124320	09/08/2018--02:31:00	29.6	0	0.532371	0.876875	-0.0333859
124380	09/08/2018--02:32:00	29.49	0	0.532371	0.876875	-0.0333859
124440	09/08/2018--02:33:00	29.38	0	0.532371	0.876875	-0.0333859
124500	09/08/2018--02:34:00	29.27	0	0.532371	0.876875	-0.0333859
124560	09/08/2018--02:35:00	29.2	0	0.532371	0.876875	-0.0333859
124620	09/08/2018--02:36:00	29.08	0	0.532371	0.876875	-0.0333859
124680	09/08/2018--02:37:00	28.99	0	0.532371	0.876875	-0.0333859
124740	09/08/2018--02:38:00	28.91	0	0.532371	0.876875	-0.0333859
124800	09/08/2018--02:39:00	28.83	0	0.532371	0.876875	-0.0333859
124860	09/08/2018--02:40:00	28.75	0	0.532371	0.876875	-0.0333859
124920	09/08/2018--02:41:00	28.67	0	0.532371	0.876875	-0.0481936
124980	09/08/2018--02:42:00	28.6	0	0.532371	0.876875	-0.0333859
125040	09/08/2018--02:43:00	28.53	0	0.532371	0.892098	-0.0333859
125100	09/08/2018--02:44:00	28.45	0	0.532371	0.876875	-0.0333859
125160	09/08/2018--02:45:00	28.39	0	0.532371	0.876875	-0.0333859
125220	09/08/2018--02:46:00	28.36	0	0.532371	0.876875	-0.0481936
125280	09/08/2018--02:47:00	28.28	0	0.532371	0.876875	-0.0333859
125340	09/08/2018--02:48:00	28.21	0	0.532371	0.892098	-0.0333859
125400	09/08/2018--02:49:00	28.14	0	0.532371	0.876875	-0.0333859
125460	09/08/2018--02:50:00	28.1	0	0.532371	0.876875	-0.0481936
125520	09/08/2018--02:51:00	28.05	0	0.532371	0.876875	-0.0333859
125580	09/08/2018--02:52:00	28	0	0.532371	0.876875	-0.0333859
125640	09/08/2018--02:53:00	27.95	0	0.532371	0.876875	-0.0333859
125700	09/08/2018--02:54:00	27.89	0	0.532371	0.876875	-0.0333859
125760	09/08/2018--02:55:00	27.84	0	0.532371	0.876875	-0.0481936
125820	09/08/2018--02:56:00	27.82	0	0.532371	0.876875	-0.0333859
125880	09/08/2018--02:57:00	27.77	0	0.532371	0.876875	-0.0333859
125940	09/08/2018--02:58:00	27.73	0	0.532371	0.892098	-0.0333859
126000	09/08/2018--02:59:00	27.68	0	0.532371	0.876875	-0.0333859
126060	09/08/2018--03:00:00	27.64	0	0.532371	0.876875	-0.0333859
126120	09/08/2018--03:01:00	27.61	0	0.532371	0.892098	-0.0333859
126180	09/08/2018--03:02:00	27.58	0	0.532371	0.876875	-0.0333859
126240	09/08/2018--03:03:00	27.55	0	0.532371	0.892098	-0.0333859
126300	09/08/2018--03:04:00	27.53	0	0.532371	0.876875	-0.0333859
126360	09/08/2018--03:05:00	27.49	0	0.532371	0.876875	-0.0333859
126420	09/08/2018--03:06:00	27.46	0	0.532371	0.876875	-0.0333859
126480	09/08/2018--03:07:00	27.44	0	0.532371	0.876875	-0.0333859
126540	09/08/2018--03:08:00	27.39	0	0.532371	0.892098	-0.0333859
126600	09/08/2018--03:09:00	27.36	0	0.532371	0.876875	-0.0333859
126660	09/08/2018--03:10:00	27.33	0	0.532371	0.876875	-0.0333859
126720	09/08/2018--03:11:00	27.31	0	0.532371	0.876875	-0.0333859
126780	09/08/2018--03:12:00	27.27	0	0.532371	0.876875	-0.0333859
126840	09/08/2018--03:13:00	27.24	0	0.532371	0.876875	-0.0333859
126900	09/08/2018--03:14:00	27.22	0	0.532371	0.892098	-0.0481936
126960	09/08/2018--03:15:00	27.2	0	0.532371	0.876875	-0.0333859
127020	09/08/2018--03:16:00	27.18	0	0.532371	0.876875	-0.0333859
127080	09/08/2018--03:17:00	27.16	0	0.532371	0.876875	-0.0481936
127140	09/08/2018--03:18:00	27.15	0	0.532371	0.876875	-0.0333859
127200	09/08/2018--03:19:00	27.18	0	0.532371	0.876875	-0.0333859
127260	09/08/2018--03:20:00	27.21	0	0.532371	0.876875	-0.0333859
127320	09/08/2018--03:21:00	27.29	0	0.532371	0.876875	-0.0333859
127380	09/08/2018--03:22:00	27.38	0	0.532371	0.876875	-0.0333859
127440	09/08/2018--03:23:00	27.46	0	0.532371	0.876875	-0.0333859
127500	09/08/2018--03:24:00	27.55	0	0.532371	0.876875	-0.0333859
127560	09/08/2018--03:25:00	27.64	0	0.532371	0.876875	-0.0481936
127620	09/08/2018--03:26:00	27.75	0	0.532371	0.892098	-0.0333859
127680	09/08/2018--03:27:00	27.84	0	0.532371	0.876875	-0.0333859
127740	09/08/2018--03:28:00	27.94	0	0.532371	0.876875	-0.0333859
127800	09/08/2018--03:29:00	28.03	0	0.532371	0.876875	-0.0333859
127860	09/08/2018--03:30:00	28.1	0	0.532371	0.876875	-0.0333859
127920	09/08/2018--03:31:00	28.2	0	0.532371	0.876875	-0.0333859
127980	09/08/2018--03:32:00	28.25	0	0.532371	0.876875	-0.0333859
128040	09/08/2018--03:33:00	28.34	0	0.532371	0.876875	-0.0333859
128100	09/08/2018--03:34:00	28.41	0	0.532371	0.892098	-0.0333859
128160	09/08/2018--03:35:00	28.48	0	0.532371	0.876875	-0.0333859
128220	09/08/2018--03:36:00	28.55	0	0.532371	0.876875	-0.0333859
128280	09/08/2018--03:37:00	28.63	0	0.532371	0.876875	-0.0333859
128340	09/08/2018--03:38:00	28.67	0	0.532371	0.876875	-0.0333859
128400	09/08/2018--03:39:00	28.71	0	0.532371	0.892098	-0.0333859
128460	09/08/2018--03:40:00	28.76	0	0.532371	0.876875	-0.0333859
128520	09/08/2018--03:41:00	28.84	0	0.532371	0.892098	-0.0333859
128580	09/08/2018--03:42:00	28.87	0	0.532371	0.876875	-0.0333859
128640	09/08/2018--03:43:00	28.92	0	0.532371	0.876875	-0.0333859
128700	09/08/2018--03:44:00	28.96	0	0.532371	0.876875	-0.0481936
128760	09/08/2018--03:45:00	28.99	0	0.532371	0.892098	-0.0333859
128820	09/08/2018--03:46:00	29.04	0	0.532371	0.876875	-0.0333859
128880	09/08/2018--03:47:00	29.05	0	0.532371	0.876875	-0.0333859
128940	09/08/2018--03:48:00	29.11	0	0.532371	0.892098	-0.0333859
129000	09/08/2018--03:49:00	29.13	0	0.532371	0.876875	-0.0333859
129060	09/08/2018--03:50:00	29.17	0	0.532371	0.876875	-0.0333859
129120	09/08/2018--03:51:00	29.22	0	0.532371	0.876875	-0.0333859
129180	09/08/2018--03:52:00	29.24	0	0.532371	0.892098	-0.0333859
129240	09/08/2018--03:53:00	29.26	0	0.532371	0.892098	-0.0333859
129300	09/08/2018--03:54:00	29.29	0	0.532371	0.876875	-0.0333859
129360	09/08/2018--03:55:00	29.32	0	0.532371	0.876875	-0.0333859
129420	09/08/2018--03:56:00	29.36	0	0.532371	0.876875	-0.0333859
129480	09/08/2018--03:57:00	29.41	0	0.532371	0.876875	-0.0333859
129540	09/08/2018--03:58:00	29.46	0	0.532371	0.876875	-0.0333859
129600	09/08/2018--03:59:00	29.49	0	0.532371	0.876875	-0.0333859
129660	09/08/2018--04:00:00	29.51	0	0.532371	0.876875	-0.0333859
129720	09/08/2018--04:01:00	29.56	0	0.532371	0.876875	-0.0333859
129780	09/08/2018--04:02:00	29.57	0	0.532371	0.892098	-0.0333859
129840	09/08/2018--04:03:00	29.6	0	0.532371	0.876875	-0.0333859
129900	09/08/2018--04:04:00	29.64	0	0.532371	0.892098	-0.0333859
129960	09/08/2018--04:05:00	29.65	0	0.532371	0.876875	-0.0333859
130020	09/08/2018--04:06:00	29.64	0	0.532371	0.876875	-0.0333859
130080	09/08/2018--04:07:00	29.65	0	0.532371	0.876875	-0.0333859
130140	09/08/2018--04:08:00	29.66	0	0.532371	0.876875	-0.0481936
130200	09/08/2018--04:09:00	29.66	0	0.532371	0.892098	-0.0333859
130260	09/08/2018--04:10:00	29.69	0	0.532371	0.876875	-0.0333859
130320	09/08/2018--04:11:00	29.71	0	0.532371	0.876875	-0.0333859
130380	09/08/2018--04:12:00	29.71	0	0.532371	0.876875	-0.0333859
130440	09/08/2018--04:13:00	29.73	0	0.532371	0.876875	-0.0333859
130500	09/08/2018--04:14:00	29.74	0	0.532371	0.876875	-0.0333859
130560	09/08/2018--04:15:00	29.77	0	0.532371	0.876875	-0.0333859
130620	09/08/2018--04:16:00	29.79	0	0.532371	0.876875	-0.0333859
130680	09/08/2018--04:17:00	29.79	0	0.532371	0.876875	-0.0333859
130740	09/08/2018--04:18:00	29.8	0	0.532371	0.876875	-0.0333859
130800	09/08/2018--04:19:00	29.83	0	0.532371	0.876875	-0.0481936
130860	09/08/2018--04:20:00	29.83	0	0.532371	0.876875	-0.0333859
130920	09/08/2018--04:21:00	29.84	0	0.532371	0.876875	-0.0333859
130980	09/08/2018--04:22:00	29.88	0	0.532371	0.876875	-0.0333859
131040	09/08/2018--04:23:00	29.88	0	0.532371	0.876875	-0.0333859
131100	09/08/2018--04:24:00	29.89	0	0.532371	0.876875	-0.0333859
131160	09/08/2018--04:25:00	29.9	0	0.532371	0.876875	-0.0333859
131220	09/08/2018--04:26:00	29.93	0	0.532371	0.876875	-0.0333859
131280	09/08/2018--04:27:00	29.93	0	0.532371	0.876875	-0.0333859
131340	09/08/2018--04:28:00	29.94	0	0.532371	0.892098	-0.0333859
131400	09/08/2018--04:29:00	29.95	0	0.532371	0.876875	-0.0333859
131460	09/08/2018--04:30:00	29.98	0	0.532371	0.876875	-0.0333859
131520	09/08/2018--04:31:00	29.97	0	0.532371	0.876875	-0.0333859
131580	09/08/2018--04:32:00	29.98	0	0.532371	0.892098	-0.0333859
131640	09/08/2018--04:33:00	30.01	0	0.532371	0.876875	-0.0333859
131700	09/08/2018--04:34:00	30	0	0.532371	0.876875	-0.0333859
131760	09/08/2018--04:35:00	30.03	0	0.532371	0.876875	-0.0333859
131820	09/08/2018--04:36:00	30.04	0	0.532371	0.876875	-0.0333859
131880	09/08/2018--04:37:00	30.03	0	0.532371	0.876875	-0.0333859
131940	09/08/2018--04:38:00	30.06	0	0.532371	0.876875	-0.0333859
132000	09/08/2018--04:39:00	30.06	0	0.532371	0.876875	-0.0333859
132060	09/08/2018--04:40:00	30.08	0	0.532371	0.892098	-0.0333859
132120	09/08/2018--04:41:00	30.09	0	0.532371	0.876875	-0.0333859
132180	09/08/2018--04:42:00	30.11	0	0.532371	0.876875	-0.0333859
132240	09/08/2018--04:43:00	30.11	0	0.532371	0.892098	-0.0333859
132300	09/08/2018--04:44:00	30.12	0	0.532371	0.876875	-0.0333859
132360	09/08/2018--04:45:00	30.12	0	0.532371	0.876875	-0.0333859
132420	09/08/2018--04:46:00	30.13	0	0.532371	0.892098	-0.0333859
132480	09/08/2018--04:47:00	30.16	0	0.532371	0.876875	-0.0333859
132540	09/08/2018--04:48:00	30.15	0	0.532371	0.892098	-0.0333859
132600	09/08/2018--04:49:00	30.16	0	0.532371	0.892098	-0.0333859
132660	09/08/2018--04:50:00	30.17	0	0.532371	0.876875	-0.0333859
132720	09/08/2018--04:51:00	30.2	0	0.532371	0.876875	-0.0333859
132780	09/08/2018--04:52:00	30.2	0	0.532371	0.876875	-0.0333859
132840	09/08/2018--04:53:00	30.21	0	0.532371	0.876875	-0.0333859
132900	09/08/2018--04:54:00	30.22	0	0.532371	0.876875	-0.0333859
132960	09/08/2018--04:55:00	30.23	0	0.532371	0.876875	-0.0333859
133020	09/08/2018--04:56:00	30.25	0	0.532371	0.892098	-0.0333859
133080	09/08/2018--04:57:00	30.29	0	0.532371	0.876875	-0.0333859
133140	09/08/2018--04:58:00	30.31	0	0.532371	0.892098	-0.0333859
133200	09/08/2018--04:59:00	30.29	0	0.532371	0.876875	-0.0333859
133260	09/08/2018--05:00:00	30.29	0	0.532371	0.876875	-0.0333859
