# Supplementary material for: A randomized cross-over trial investigating differences in 24-h personal air and skin temperatures using wearable sensors between two climatologically contrasting settings
Source: Sci Rep. 2021 Nov 10;11:22020. doi: 10.1038/s41598-021-01180-y (PMC8580978; doi:10.1038/s41598-021-01180-y)
Supplement: Supplementary file 2 — Supplementary Data. [file 41598_2021_1180_MOESM2_ESM.zip › New folder/new/T35_A2new.csv]

Index	Date	Temperature	Activity	X-axis	Y-axis	Z-axis	Marker
61380	30/08/2018--05:00:52	24.88	0	0.0204036	0.378872	-0.946932
61440	30/08/2018--05:01:52	24.88	0	0.0204036	0.393721	-0.946932
61500	30/08/2018--05:02:52	24.87	0	0.0357806	0.378872	-0.946932
61560	30/08/2018--05:03:52	24.88	0	0.0204036	0.393721	-0.946932
61620	30/08/2018--05:04:52	24.88	0	0.0204036	0.378872	-0.946932
61680	30/08/2018--05:05:52	24.88	0	0.0357806	0.378872	-0.946932
61740	30/08/2018--05:06:52	24.88	0	0.0204036	0.378872	-0.946932
61800	30/08/2018--05:07:52	24.87	0	0.0357806	0.378872	-0.946932
61860	30/08/2018--05:08:52	24.86	0	0.0204036	0.378872	-0.946932
61920	30/08/2018--05:09:52	24.86	0	0.0204036	0.378872	-0.946932
61980	30/08/2018--05:10:52	24.87	0	0.0204036	0.378872	-0.946932
62040	30/08/2018--05:11:52	24.86	0	0.0357806	0.378872	-0.932356
62100	30/08/2018--05:12:52	24.87	0	0.0357806	0.378872	-0.946932
62160	30/08/2018--05:13:52	24.86	0	0.0357806	0.378872	-0.946932
62220	30/08/2018--05:14:52	24.87	0	0.0204036	0.393721	-0.946932
62280	30/08/2018--05:15:52	24.87	0	0.0357806	0.378872	-0.946932
62340	30/08/2018--05:16:52	24.85	0	0.0357806	0.393721	-0.946932
62400	30/08/2018--05:17:52	24.87	0	0.0204036	0.378872	-0.946932
62460	30/08/2018--05:18:52	24.86	0	0.0357806	0.378872	-0.946932
62520	30/08/2018--05:19:52	24.85	0	0.0204036	0.378872	-0.946932
62580	30/08/2018--05:20:52	24.86	0	0.0357806	0.393721	-0.946932
62640	30/08/2018--05:21:52	24.86	0	0.0357806	0.393721	-0.946932
62700	30/08/2018--05:22:52	24.86	0	0.0357806	0.378872	-0.946932
62760	30/08/2018--05:23:52	24.86	0	0.0357806	0.393721	-0.946932
62820	30/08/2018--05:24:52	24.85	0	0.0204036	0.393721	-0.946932
62880	30/08/2018--05:25:52	24.85	0	0.0204036	0.378872	-0.946932
62940	30/08/2018--05:26:52	24.85	0	0.0204036	0.393721	-0.946932
63000	30/08/2018--05:27:52	24.84	0	0.0204036	0.378872	-0.946932
63060	30/08/2018--05:28:52	24.82	0	0.0357806	0.378872	-0.946932
63120	30/08/2018--05:29:52	24.84	0	0.0357806	0.378872	-0.946932
63180	30/08/2018--05:30:52	24.84	0	0.0204036	0.378872	-0.946932
63240	30/08/2018--05:31:52	24.82	0	0.0357806	0.393721	-0.946932
63300	30/08/2018--05:32:52	24.84	0	0.0204036	0.393721	-0.946932
63360	30/08/2018--05:33:52	24.83	0	0.0204036	0.378872	-0.946932
63420	30/08/2018--05:34:52	24.83	0	0.0357806	0.378872	-0.946932
63480	30/08/2018--05:35:52	24.83	0	0.0357806	0.393721	-0.946932
63540	30/08/2018--05:36:52	24.82	0	0.0357806	0.393721	-0.946932
63600	30/08/2018--05:37:52	24.83	0	0.0357806	0.378872	-0.946932
63660	30/08/2018--05:38:52	24.82	0	0.0357806	0.393721	-0.946932
63720	30/08/2018--05:39:52	24.82	0	0.0204036	0.378872	-0.946932
63780	30/08/2018--05:40:52	24.83	0	0.0204036	0.378872	-0.946932
63840	30/08/2018--05:41:52	24.83	0	0.0357806	0.378872	-0.946932
63900	30/08/2018--05:42:52	24.8	0	0.0204036	0.378872	-0.946932
63960	30/08/2018--05:43:52	24.81	0	0.0357806	0.378872	-0.946932
64020	30/08/2018--05:44:52	24.8	0	0.0357806	0.393721	-0.946932
64080	30/08/2018--05:45:52	24.82	0	0.0357806	0.378872	-0.946932
64140	30/08/2018--05:46:52	24.8	0	0.0357806	0.393721	-0.946932
64200	30/08/2018--05:47:52	24.82	0	0.0357806	0.393721	-0.946932
64260	30/08/2018--05:48:52	24.79	0	0.0357806	0.378872	-0.946932
64320	30/08/2018--05:49:52	24.79	0	0.0357806	0.393721	-0.946932
64380	30/08/2018--05:50:52	24.8	0	0.0357806	0.378872	-0.946932
64440	30/08/2018--05:51:52	24.81	0	0.0204036	0.393721	-0.946932
64500	30/08/2018--05:52:52	24.82	0	0.0204036	0.393721	-0.946932
64560	30/08/2018--05:53:52	24.78	0	0.0357806	0.378872	-0.946932
64620	30/08/2018--05:54:52	24.8	0	0.0357806	0.378872	-0.946932
64680	30/08/2018--05:55:52	24.78	0	0.0357806	0.393721	-0.946932
64740	30/08/2018--05:56:52	24.79	0	0.0204036	0.393721	-0.946932
64800	30/08/2018--05:57:52	24.79	0	0.0357806	0.378872	-0.946932
64860	30/08/2018--05:58:52	24.79	0	0.0204036	0.393721	-0.946932
64920	30/08/2018--05:59:52	24.79	0	0.0357806	0.393721	-0.946932
64980	30/08/2018--06:00:52	24.77	0	0.0204036	0.378872	-0.946932
65040	30/08/2018--06:01:52	24.76	0	0.0357806	0.378872	-0.946932
65100	30/08/2018--06:02:52	24.76	0	0.0204036	0.378872	-0.946932
65160	30/08/2018--06:03:52	24.78	0	0.0357806	0.378872	-0.946932
65220	30/08/2018--06:04:52	24.77	0	0.0357806	0.393721	-0.946932
65280	30/08/2018--06:05:52	24.76	0	0.0204036	0.378872	-0.946932
65340	30/08/2018--06:06:52	24.75	0	0.0204036	0.378872	-0.946932
65400	30/08/2018--06:07:52	24.75	0	0.0357806	0.378872	-0.946932
65460	30/08/2018--06:08:52	24.74	0	0.0204036	0.393721	-0.946932
65520	30/08/2018--06:09:52	24.75	0	0.0357806	0.393721	-0.946932
65580	30/08/2018--06:10:52	24.75	0	0.0357806	0.393721	-0.946932
65640	30/08/2018--06:11:52	24.75	0	0.0357806	0.378872	-0.946932
65700	30/08/2018--06:12:52	24.73	0	0.0357806	0.393721	-0.946932
65760	30/08/2018--06:13:52	24.73	0	0.0357806	0.378872	-0.946932
65820	30/08/2018--06:14:52	24.74	0	0.0357806	0.393721	-0.946932
65880	30/08/2018--06:15:52	24.73	0	0.0357806	0.393721	-0.946932
65940	30/08/2018--06:16:52	24.73	0	0.0357806	0.393721	-0.946932
66000	30/08/2018--06:17:52	24.73	0	0.0357806	0.393721	-0.946932
66060	30/08/2018--06:18:52	24.72	0	0.0357806	0.378872	-0.946932
66120	30/08/2018--06:19:52	24.71	0	0.0357806	0.378872	-0.946932
66180	30/08/2018--06:20:52	24.71	0	0.0204036	0.378872	-0.946932
66240	30/08/2018--06:21:52	24.71	0	0.0357806	0.393721	-0.946932
66300	30/08/2018--06:22:52	24.71	0	0.0357806	0.378872	-0.946932
66360	30/08/2018--06:23:52	24.71	0	0.0357806	0.393721	-0.946932
66420	30/08/2018--06:24:52	24.7	0	0.0204036	0.378872	-0.946932
66480	30/08/2018--06:25:52	24.7	0	0.0204036	0.378872	-0.946932
66540	30/08/2018--06:26:52	24.7	0	0.0204036	0.393721	-0.946932
66600	30/08/2018--06:27:52	24.7	0	0.0204036	0.378872	-0.946932
66660	30/08/2018--06:28:52	24.7	0	0.0357806	0.393721	-0.946932
66720	30/08/2018--06:29:52	24.69	0	0.0204036	0.393721	-0.946932
66780	30/08/2018--06:30:52	24.68	0	0.0204036	0.378872	-0.946932
66840	30/08/2018--06:31:52	24.69	0	0.0357806	0.378872	-0.946932
66900	30/08/2018--06:32:52	24.67	0	0.0204036	0.378872	-0.946932
66960	30/08/2018--06:33:52	24.68	0	0.0357806	0.378872	-0.946932
67020	30/08/2018--06:34:52	24.68	0	0.0357806	0.393721	-0.946932
67080	30/08/2018--06:35:52	24.68	0	0.0357806	0.378872	-0.946932
67140	30/08/2018--06:36:52	24.66	0	0.0357806	0.378872	-0.946932
67200	30/08/2018--06:37:52	24.67	0	0.0357806	0.393721	-0.946932
67260	30/08/2018--06:38:52	24.67	0	0.0357806	0.393721	-0.946932
67320	30/08/2018--06:39:52	24.65	0	0.0357806	0.393721	-0.961509
67380	30/08/2018--06:40:52	24.66	0	0.0357806	0.378872	-0.946932
67440	30/08/2018--06:41:52	24.66	0	0.0357806	0.378872	-0.946932
67500	30/08/2018--06:42:52	24.66	0	0.0357806	0.378872	-0.946932
67560	30/08/2018--06:43:52	24.66	0	0.0204036	0.378872	-0.946932
67620	30/08/2018--06:44:52	24.65	0	0.0357806	0.393721	-0.946932
67680	30/08/2018--06:45:52	24.63	0	0.0357806	0.378872	-0.946932
67740	30/08/2018--06:46:52	24.64	0	0.0357806	0.393721	-0.946932
67800	30/08/2018--06:47:52	24.65	0	0.0204036	0.393721	-0.946932
67860	30/08/2018--06:48:52	24.63	0	0.0357806	0.393721	-0.946932
67920	30/08/2018--06:49:52	24.63	0	0.0357806	0.393721	-0.946932
67980	30/08/2018--06:50:52	24.63	0	0.0357806	0.393721	-0.946932
68040	30/08/2018--06:51:52	24.62	0	0.0357806	0.378872	-0.932356
68100	30/08/2018--06:52:52	24.62	0	0.0357806	0.393721	-0.946932
68160	30/08/2018--06:53:52	24.63	0	0.0204036	0.393721	-0.946932
68220	30/08/2018--06:54:52	24.62	0	0.0357806	0.393721	-0.946932
68280	30/08/2018--06:55:52	24.6	0	0.0357806	0.393721	-0.946932
68340	30/08/2018--06:56:52	24.6	0	0.0357806	0.393721	-0.946932
68400	30/08/2018--06:57:52	24.61	0	0.0357806	0.393721	-0.946932
68460	30/08/2018--06:58:52	24.61	0	0.0357806	0.378872	-0.946932
68520	30/08/2018--06:59:52	24.6	0	0.0357806	0.393721	-0.946932
68580	30/08/2018--07:00:52	24.6	0	0.0357806	0.378872	-0.946932
68640	30/08/2018--07:01:52	24.61	0	0.0357806	0.378872	-0.946932
68700	30/08/2018--07:02:52	24.59	0	0.0204036	0.378872	-0.946932
68760	30/08/2018--07:03:52	24.59	0	0.0357806	0.393721	-0.946932
68820	30/08/2018--07:04:52	24.57	0	0.0357806	0.378872	-0.946932
68880	30/08/2018--07:05:52	24.59	0	0.0357806	0.393721	-0.946932
68940	30/08/2018--07:06:52	24.59	0	0.0357806	0.393721	-0.946932
69000	30/08/2018--07:07:52	24.59	0	0.0204036	0.378872	-0.946932
69060	30/08/2018--07:08:52	24.58	0	0.0204036	0.378872	-0.946932
69120	30/08/2018--07:09:52	24.59	0	0.0204036	0.378872	-0.946932
69180	30/08/2018--07:10:52	24.57	0	0.0357806	0.378872	-0.946932
69240	30/08/2018--07:11:52	24.56	0	0.0357806	0.378872	-0.946932
69300	30/08/2018--07:12:52	24.56	0	0.0357806	0.378872	-0.946932
69360	30/08/2018--07:13:52	24.57	0	0.0357806	0.393721	-0.946932
69420	30/08/2018--07:14:52	24.55	0	0.0204036	0.393721	-0.946932
69480	30/08/2018--07:15:52	24.56	0	0.0357806	0.393721	-0.946932
69540	30/08/2018--07:16:52	24.56	0	0.0357806	0.378872	-0.946932
69600	30/08/2018--07:17:52	24.54	0	0.0357806	0.378872	-0.946932
69660	30/08/2018--07:18:52	24.55	0	0.0204036	0.378872	-0.946932
69720	30/08/2018--07:19:52	24.54	0	0.0204036	0.378872	-0.946932
69780	30/08/2018--07:20:52	24.54	0	0.0357806	0.378872	-0.946932
69840	30/08/2018--07:21:52	24.54	0	0.0204036	0.378872	-0.946932
69900	30/08/2018--07:22:52	24.52	0	0.0204036	0.393721	-0.946932
69960	30/08/2018--07:23:52	24.54	0	0.0357806	0.378872	-0.961509
70020	30/08/2018--07:24:52	24.53	0	0.0357806	0.393721	-0.946932
70080	30/08/2018--07:25:52	24.52	0	0.0357806	0.378872	-0.946932
70140	30/08/2018--07:26:52	24.54	0	0.0357806	0.378872	-0.946932
70200	30/08/2018--07:27:52	24.53	0	0.0204036	0.378872	-0.946932
70260	30/08/2018--07:28:52	24.52	0	0.0204036	0.378872	-0.946932
70320	30/08/2018--07:29:52	24.52	0	0.0204036	0.393721	-0.932356
70380	30/08/2018--07:30:52	24.53	0	0.0204036	0.378872	-0.946932
70440	30/08/2018--07:31:52	24.5	0	0.0204036	0.378872	-0.946932
70500	30/08/2018--07:32:52	24.5	0	0.0357806	0.393721	-0.946932
70560	30/08/2018--07:33:52	24.5	0	0.0357806	0.393721	-0.946932
70620	30/08/2018--07:34:52	24.49	0	0.0357806	0.378872	-0.946932
70680	30/08/2018--07:35:52	24.51	0	0.0357806	0.378872	-0.946932
70740	30/08/2018--07:36:52	24.49	0	0.0357806	0.393721	-0.946932
70800	30/08/2018--07:37:52	24.49	0	0.0357806	0.393721	-0.946932
70860	30/08/2018--07:38:52	24.49	0	0.0357806	0.393721	-0.946932
70920	30/08/2018--07:39:52	24.48	0	0.0357806	0.378872	-0.946932
70980	30/08/2018--07:40:52	24.5	0	0.0204036	0.393721	-0.946932
71040	30/08/2018--07:41:52	24.48	0	0.0204036	0.378872	-0.946932
71100	30/08/2018--07:42:52	24.48	0	0.0357806	0.393721	-0.946932
71160	30/08/2018--07:43:52	24.48	0	0.0357806	0.378872	-0.946932
71220	30/08/2018--07:44:52	24.48	0	0.0357806	0.393721	-0.946932
71280	30/08/2018--07:45:52	24.47	0	0.0204036	0.378872	-0.946932
71340	30/08/2018--07:46:52	24.48	0	0.0204036	0.393721	-0.946932
71400	30/08/2018--07:47:52	24.46	0	0.0357806	0.378872	-0.946932
71460	30/08/2018--07:48:52	24.46	0	0.0357806	0.393721	-0.946932
71520	30/08/2018--07:49:52	24.45	0	0.0204036	0.378872	-0.946932
71580	30/08/2018--07:50:52	24.46	0	0.0204036	0.378872	-0.946932
71640	30/08/2018--07:51:52	24.46	0	0.0357806	0.378872	-0.946932
71700	30/08/2018--07:52:52	24.46	0	0.0204036	0.393721	-0.946932
71760	30/08/2018--07:53:52	24.46	0	0.0204036	0.378872	-0.946932
71820	30/08/2018--07:54:52	24.45	0	0.0357806	0.393721	-0.946932
71880	30/08/2018--07:55:52	24.46	0	0.0204036	0.378872	-0.946932
71940	30/08/2018--07:56:52	24.46	0	0.0357806	0.393721	-0.946932
72000	30/08/2018--07:57:52	24.45	0	0.0204036	0.378872	-0.946932
72060	30/08/2018--07:58:52	24.44	0	0.0357806	0.393721	-0.946932
72120	30/08/2018--07:59:52	24.43	0	0.0357806	0.393721	-0.946932
72180	30/08/2018--08:00:52	24.45	0	0.0204036	0.393721	-0.946932
72240	30/08/2018--08:01:52	24.45	0	0.0204036	0.393721	-0.946932
72300	30/08/2018--08:02:52	24.42	0	0.0357806	0.378872	-0.946932
72360	30/08/2018--08:03:52	24.46	0	0.0204036	0.378872	-0.946932
72420	30/08/2018--08:04:52	24.43	0	0.0204036	0.378872	-0.946932
72480	30/08/2018--08:05:52	24.45	0	0.0357806	0.378872	-0.946932
72540	30/08/2018--08:06:52	24.44	0	0.0357806	0.393721	-0.946932
72600	30/08/2018--08:07:52	24.44	0	0.0204036	0.378872	-0.946932
72660	30/08/2018--08:08:52	24.45	0	0.0204036	0.393721	-0.946932
72720	30/08/2018--08:09:52	24.43	0	0.0357806	0.378872	-0.946932
72780	30/08/2018--08:10:52	24.44	0	0.0204036	0.378872	-0.946932
72840	30/08/2018--08:11:52	24.44	0	0.0357806	0.378872	-0.946932
72900	30/08/2018--08:12:52	24.44	0	0.0357806	0.393721	-0.946932
72960	30/08/2018--08:13:52	24.45	0	0.0204036	0.378872	-0.946932
73020	30/08/2018--08:14:52	24.43	0	0.0357806	0.393721	-0.946932
73080	30/08/2018--08:15:52	24.44	0	0.0357806	0.393721	-0.946932
73140	30/08/2018--08:16:52	24.43	0	0.0204036	0.378872	-0.946932
73200	30/08/2018--08:17:52	24.42	0	0.0357806	0.393721	-0.946932
73260	30/08/2018--08:18:52	24.45	0	0.0204036	0.378872	-0.946932
73320	30/08/2018--08:19:52	24.44	0	0.0204036	0.393721	-0.946932
73380	30/08/2018--08:20:52	24.45	0	0.0357806	0.378872	-0.946932
73440	30/08/2018--08:21:52	24.43	0	0.0357806	0.378872	-0.946932
73500	30/08/2018--08:22:52	24.43	0	0.0357806	0.393721	-0.946932
73560	30/08/2018--08:23:52	24.45	0	0.0357806	0.393721	-0.946932
73620	30/08/2018--08:24:52	24.43	0	0.0204036	0.378872	-0.946932
73680	30/08/2018--08:25:52	24.42	0	0.0204036	0.378872	-0.946932
73740	30/08/2018--08:26:52	24.43	0	0.0357806	0.393721	-0.946932
73800	30/08/2018--08:27:52	24.43	0	0.0357806	0.393721	-0.946932
73860	30/08/2018--08:28:52	24.44	0	0.0204036	0.393721	-0.946932
73920	30/08/2018--08:29:52	24.42	0	0.0204036	0.378872	-0.946932
73980	30/08/2018--08:30:52	24.45	0	0.0204036	0.378872	-0.946932
74040	30/08/2018--08:31:52	24.43	0	0.0357806	0.393721	-0.946932
74100	30/08/2018--08:32:52	24.44	0	0.0204036	0.393721	-0.946932
74160	30/08/2018--08:33:52	24.43	0	0.0357806	0.378872	-0.946932
74220	30/08/2018--08:34:52	24.44	0	0.0357806	0.378872	-0.932356
74280	30/08/2018--08:35:52	24.43	0	0.0357806	0.378872	-0.932356
74340	30/08/2018--08:36:52	24.45	0	0.0204036	0.378872	-0.946932
74400	30/08/2018--08:37:52	24.46	0	0.0357806	0.393721	-0.932356
74460	30/08/2018--08:38:52	24.45	0	0.0357806	0.378872	-0.946932
74520	30/08/2018--08:39:52	24.44	0	0.0204036	0.378872	-0.932356
74580	30/08/2018--08:40:52	24.45	0	0.0357806	0.378872	-0.946932
74640	30/08/2018--08:41:52	24.45	0	0.0357806	0.393721	-0.946932
74700	30/08/2018--08:42:52	24.45	0	0.0357806	0.393721	-0.946932
74760	30/08/2018--08:43:52	24.46	0	0.0357806	0.393721	-0.946932
74820	30/08/2018--08:44:52	24.45	0	0.0357806	0.378872	-0.946932
74880	30/08/2018--08:45:52	24.46	0	0.0204036	0.378872	-0.932356
74940	30/08/2018--08:46:52	24.47	0	0.0357806	0.378872	-0.946932
75000	30/08/2018--08:47:52	24.46	0	0.0357806	0.378872	-0.946932
75060	30/08/2018--08:48:52	24.47	0	0.0204036	0.378872	-0.946932
75120	30/08/2018--08:49:52	24.47	0	0.0357806	0.378872	-0.946932
75180	30/08/2018--08:50:52	24.46	0	0.0204036	0.393721	-0.946932
75240	30/08/2018--08:51:52	24.46	0	0.0204036	0.393721	-0.946932
75300	30/08/2018--08:52:52	24.47	0	0.0204036	0.378872	-0.946932
75360	30/08/2018--08:53:52	24.47	0	0.0357806	0.393721	-0.946932
75420	30/08/2018--08:54:52	24.48	0	0.0357806	0.393721	-0.946932
75480	30/08/2018--08:55:52	24.47	0	0.0204036	0.378872	-0.946932
75540	30/08/2018--08:56:52	24.47	0	0.0357806	0.378872	-0.946932
75600	30/08/2018--08:57:52	24.5	0	0.0204036	0.393721	-0.946932
75660	30/08/2018--08:58:52	24.49	0	0.0357806	0.393721	-0.946932
75720	30/08/2018--08:59:52	24.48	0	0.0204036	0.393721	-0.946932
75780	30/08/2018--09:00:52	24.48	0	0.0204036	0.378872	-0.946932
75840	30/08/2018--09:01:52	24.49	0	0.0357806	0.378872	-0.946932
75900	30/08/2018--09:02:52	24.5	0	0.0204036	0.378872	-0.946932
75960	30/08/2018--09:03:52	24.5	0	0.0357806	0.378872	-0.946932
76020	30/08/2018--09:04:52	24.5	0	0.0204036	0.378872	-0.946932
76080	30/08/2018--09:05:52	24.51	0	0.0357806	0.378872	-0.946932
76140	30/08/2018--09:06:52	24.51	0	0.0357806	0.393721	-0.946932
76200	30/08/2018--09:07:52	24.52	0	0.0357806	0.393721	-0.946932
76260	30/08/2018--09:08:52	24.52	0	0.0204036	0.378872	-0.946932
76320	30/08/2018--09:09:52	24.52	0	0.0357806	0.378872	-0.946932
76380	30/08/2018--09:10:52	24.52	0	0.0357806	0.378872	-0.946932
76440	30/08/2018--09:11:52	24.53	0	0.0357806	0.378872	-0.946932
76500	30/08/2018--09:12:52	24.53	0	0.0204036	0.378872	-0.946932
76560	30/08/2018--09:13:52	24.53	0	0.0357806	0.378872	-0.946932
76620	30/08/2018--09:14:52	24.54	0	0.0204036	0.378872	-0.946932
76680	30/08/2018--09:15:52	24.54	0	0.0357806	0.378872	-0.946932
76740	30/08/2018--09:16:52	24.54	0	0.0357806	0.378872	-0.946932
76800	30/08/2018--09:17:52	24.55	0	0.0357806	0.378872	-0.946932
76860	30/08/2018--09:18:52	24.56	0	0.0357806	0.393721	-0.946932
76920	30/08/2018--09:19:52	24.55	0	0.0204036	0.378872	-0.946932
76980	30/08/2018--09:20:52	24.56	0	0.0357806	0.378872	-0.946932
77040	30/08/2018--09:21:52	24.57	0	0.0204036	0.378872	-0.946932
77100	30/08/2018--09:22:52	24.57	0	0.0204036	0.378872	-0.946932
77160	30/08/2018--09:23:52	24.55	0	0.0357806	0.378872	-0.946932
77220	30/08/2018--09:24:52	24.56	0	0.0357806	0.378872	-0.946932
77280	30/08/2018--09:25:52	24.56	0	0.0357806	0.378872	-0.946932
77340	30/08/2018--09:26:52	24.57	0	0.0357806	0.378872	-0.946932
77400	30/08/2018--09:27:52	24.58	0	0.0204036	0.378872	-0.946932
77460	30/08/2018--09:28:52	24.57	0	0.0204036	0.378872	-0.946932
77520	30/08/2018--09:29:52	24.57	0	0.0357806	0.378872	-0.946932
77580	30/08/2018--09:30:52	24.59	0	0.0204036	0.378872	-0.946932
77640	30/08/2018--09:31:52	24.58	0	0.0204036	0.378872	-0.946932
77700	30/08/2018--09:32:52	24.6	0	0.0357806	0.378872	-0.946932
77760	30/08/2018--09:33:52	24.59	0	0.0357806	0.378872	-0.946932
77820	30/08/2018--09:34:52	24.59	0	0.0357806	0.378872	-0.946932
77880	30/08/2018--09:35:52	24.61	0	0.0357806	0.378872	-0.946932
77940	30/08/2018--09:36:52	24.61	0	0.0357806	0.393721	-0.946932
78000	30/08/2018--09:37:52	24.59	0	0.0204036	0.378872	-0.946932
78060	30/08/2018--09:38:52	24.62	0	0.0357806	0.378872	-0.946932
78120	30/08/2018--09:39:52	24.62	0	0.0357806	0.378872	-0.946932
78180	30/08/2018--09:40:52	24.62	0	0.0204036	0.378872	-0.946932
78240	30/08/2018--09:41:52	24.63	0	0.0357806	0.378872	-0.946932
78300	30/08/2018--09:42:52	24.62	0	0.0204036	0.378872	-0.946932
78360	30/08/2018--09:43:52	24.64	0	0.0357806	0.393721	-0.932356
78420	30/08/2018--09:44:52	24.64	0	0.0204036	0.378872	-0.946932
78480	30/08/2018--09:45:52	24.64	0	0.0357806	0.393721	-0.946932
78540	30/08/2018--09:46:52	24.65	0	0.0357806	0.378872	-0.946932
78600	30/08/2018--09:47:52	24.65	0	0.0204036	0.378872	-0.946932
78660	30/08/2018--09:48:52	24.65	0	0.0357806	0.378872	-0.946932
78720	30/08/2018--09:49:52	24.66	0	0.0204036	0.393721	-0.946932
78780	30/08/2018--09:50:52	24.66	0	0.0204036	0.378872	-0.946932
78840	30/08/2018--09:51:52	24.66	0	0.0357806	0.378872	-0.946932
78900	30/08/2018--09:52:52	24.68	0	0.0204036	0.378872	-0.946932
78960	30/08/2018--09:53:52	24.68	0	0.0204036	0.378872	-0.946932
79020	30/08/2018--09:54:52	24.69	0	0.0357806	0.393721	-0.946932
79080	30/08/2018--09:55:52	24.81	299	0.158796	-0.0665958	0.977186
79140	30/08/2018--09:56:52	24.96	0	0.174173	-0.0517469	0.962609
79200	30/08/2018--09:57:52	25.18	35	-0.194874	-0.170538	0.948032
79260	30/08/2018--09:58:52	25.29	0	-0.179497	-0.170538	0.948032
79320	30/08/2018--09:59:52	25.33	0	-0.179497	-0.170538	0.962609
79380	30/08/2018--10:00:52	25.34	1	-0.133366	-0.200236	0.962609
79440	30/08/2018--10:01:52	25.35	0	-0.133366	-0.200236	0.962609
79500	30/08/2018--10:02:52	25.37	0	-0.133366	-0.185387	0.962609
79560	30/08/2018--10:03:52	25.36	0	-0.133366	-0.200236	0.962609
79620	30/08/2018--10:04:52	25.37	0	-0.133366	-0.200236	0.962609
79680	30/08/2018--10:05:52	25.36	0	-0.133366	-0.200236	0.962609
79740	30/08/2018--10:06:52	25.37	0	-0.133366	-0.200236	0.962609
79800	30/08/2018--10:07:52	25.34	0	-0.133366	-0.200236	0.962609
79860	30/08/2018--10:08:52	25.33	0	-0.133366	-0.200236	0.962609
79920	30/08/2018--10:09:52	25.33	0	-0.133366	-0.200236	0.962609
79980	30/08/2018--10:10:52	25.34	0	-0.133366	-0.200236	0.962609
80040	30/08/2018--10:11:52	25.34	0	-0.133366	-0.200236	0.962609
80100	30/08/2018--10:12:52	25.34	0	-0.133366	-0.200236	0.962609
80160	30/08/2018--10:13:52	25.32	0	-0.133366	-0.200236	0.962609
80220	30/08/2018--10:14:52	25.34	0	-0.133366	-0.200236	0.962609
80280	30/08/2018--10:15:52	25.34	0	-0.133366	-0.200236	0.962609
80340	30/08/2018--10:16:52	25.34	0	-0.133366	-0.200236	0.962609
80400	30/08/2018--10:17:52	25.34	0	-0.133366	-0.200236	0.962609
80460	30/08/2018--10:18:52	25.34	0	-0.133366	-0.200236	0.962609
80520	30/08/2018--10:19:52	25.35	0	-0.133366	-0.200236	0.962609
80580	30/08/2018--10:20:52	25.34	0	-0.133366	-0.200236	0.962609
80640	30/08/2018--10:21:52	25.32	0	-0.133366	-0.200236	0.962609
80700	30/08/2018--10:22:52	25.34	0	-0.133366	-0.200236	0.962609
80760	30/08/2018--10:23:52	25.33	0	-0.133366	-0.200236	0.962609
80820	30/08/2018--10:24:52	25.33	0	-0.117989	-0.200236	0.962609
80880	30/08/2018--10:25:52	25.32	0	-0.117989	-0.200236	0.962609
80940	30/08/2018--10:26:52	25.34	0	-0.133366	-0.200236	0.962609
81000	30/08/2018--10:27:52	25.35	0	-0.133366	-0.200236	0.962609
81060	30/08/2018--10:28:52	25.35	0	-0.133366	-0.200236	0.962609
81120	30/08/2018--10:29:52	25.35	0	-0.117989	-0.200236	0.962609
81180	30/08/2018--10:30:52	25.35	0	-0.133366	-0.200236	0.962609
81240	30/08/2018--10:31:52	25.36	0	-0.133366	-0.200236	0.962609
81300	30/08/2018--10:32:52	25.37	0	-0.133366	-0.200236	0.962609
81360	30/08/2018--10:33:52	25.36	0	-0.117989	-0.200236	0.962609
81420	30/08/2018--10:34:52	25.38	0	-0.117989	-0.200236	0.962609
81480	30/08/2018--10:35:52	25.35	0	-0.117989	-0.200236	0.962609
81540	30/08/2018--10:36:52	25.36	0	-0.117989	-0.200236	0.962609
81600	30/08/2018--10:37:52	25.36	0	-0.117989	-0.200236	0.962609
81660	30/08/2018--10:38:52	25.36	0	-0.117989	-0.200236	0.962609
81720	30/08/2018--10:39:52	25.37	0	-0.117989	-0.200236	0.962609
81780	30/08/2018--10:40:52	25.39	0	-0.117989	-0.200236	0.962609
81840	30/08/2018--10:41:52	25.39	0	-0.117989	-0.200236	0.962609
81900	30/08/2018--10:42:52	25.39	0	-0.117989	-0.200236	0.962609
81960	30/08/2018--10:43:52	25.42	0	-0.117989	-0.200236	0.962609
82020	30/08/2018--10:44:52	25.4	0	-0.117989	-0.200236	0.962609
82080	30/08/2018--10:45:52	25.41	0	-0.117989	-0.200236	0.962609
82140	30/08/2018--10:46:52	25.39	0	-0.117989	-0.200236	0.962609
82200	30/08/2018--10:47:52	25.41	0	-0.117989	-0.200236	0.962609
82260	30/08/2018--10:48:52	25.4	0	-0.117989	-0.200236	0.962609
82320	30/08/2018--10:49:52	25.41	0	-0.117989	-0.200236	0.962609
82380	30/08/2018--10:50:52	25.41	0	-0.117989	-0.200236	0.962609
82440	30/08/2018--10:51:52	25.41	0	-0.117989	-0.200236	0.962609
82500	30/08/2018--10:52:52	25.41	0	-0.117989	-0.200236	0.962609
82560	30/08/2018--10:53:52	25.41	0	-0.117989	-0.200236	0.962609
82620	30/08/2018--10:54:52	25.42	0	-0.117989	-0.200236	0.962609
82680	30/08/2018--10:55:52	25.41	0	-0.117989	-0.200236	0.962609
82740	30/08/2018--10:56:52	25.42	0	-0.117989	-0.200236	0.962609
82800	30/08/2018--10:57:52	25.43	0	-0.117989	-0.200236	0.962609
82860	30/08/2018--10:58:52	25.43	0	-0.117989	-0.200236	0.962609
82920	30/08/2018--10:59:52	25.45	0	-0.117989	-0.200236	0.962609
82980	30/08/2018--11:00:52	25.44	0	-0.117989	-0.200236	0.962609
83040	30/08/2018--11:01:52	25.45	0	-0.117989	-0.200236	0.962609
83100	30/08/2018--11:02:52	25.44	0	-0.117989	-0.200236	0.962609
83160	30/08/2018--11:03:52	25.46	0	-0.117989	-0.200236	0.962609
83220	30/08/2018--11:04:52	25.46	0	-0.117989	-0.200236	0.962609
83280	30/08/2018--11:05:52	25.46	0	-0.117989	-0.200236	0.962609
83340	30/08/2018--11:06:52	25.46	0	-0.117989	-0.200236	0.962609
83400	30/08/2018--11:07:52	25.47	0	-0.117989	-0.200236	0.962609
83460	30/08/2018--11:08:52	25.47	0	-0.117989	-0.200236	0.962609
83520	30/08/2018--11:09:52	25.48	0	-0.117989	-0.200236	0.962609
83580	30/08/2018--11:10:52	25.49	0	-0.117989	-0.200236	0.962609
83640	30/08/2018--11:11:52	25.5	0	-0.117989	-0.200236	0.962609
83700	30/08/2018--11:12:52	25.5	0	-0.117989	-0.200236	0.962609
83760	30/08/2018--11:13:52	25.5	0	-0.117989	-0.200236	0.962609
83820	30/08/2018--11:14:52	25.51	0	-0.117989	-0.200236	0.962609
83880	30/08/2018--11:15:52	25.5	0	-0.117989	-0.200236	0.962609
83940	30/08/2018--11:16:52	25.52	0	-0.117989	-0.200236	0.977186
84000	30/08/2018--11:17:52	25.48	0	-0.117989	-0.200236	0.962609
84060	30/08/2018--11:18:52	25.52	0	-0.117989	-0.200236	0.962609
84120	30/08/2018--11:19:52	25.54	0	-0.117989	-0.200236	0.962609
84180	30/08/2018--11:20:52	25.51	0	-0.117989	-0.200236	0.962609
84240	30/08/2018--11:21:52	25.53	0	-0.117989	-0.200236	0.962609
84300	30/08/2018--11:22:52	25.54	0	-0.117989	-0.215085	0.962609
84360	30/08/2018--11:23:52	25.53	0	-0.117989	-0.200236	0.962609
84420	30/08/2018--11:24:52	25.54	0	-0.117989	-0.200236	0.962609
84480	30/08/2018--11:25:52	25.55	0	-0.117989	-0.200236	0.962609
84540	30/08/2018--11:26:52	25.56	0	-0.117989	-0.200236	0.962609
84600	30/08/2018--11:27:52	25.56	0	-0.117989	-0.200236	0.962609
84660	30/08/2018--11:28:52	25.57	0	-0.117989	-0.200236	0.962609
84720	30/08/2018--11:29:52	25.56	0	-0.117989	-0.200236	0.962609
84780	30/08/2018--11:30:52	25.57	0	-0.117989	-0.200236	0.962609
84840	30/08/2018--11:31:52	25.57	0	-0.117989	-0.200236	0.962609
84900	30/08/2018--11:32:52	25.58	0	-0.117989	-0.200236	0.962609
84960	30/08/2018--11:33:52	25.59	0	-0.117989	-0.200236	0.962609
85020	30/08/2018--11:34:52	25.58	0	-0.117989	-0.200236	0.962609
85080	30/08/2018--11:35:52	25.6	0	-0.117989	-0.200236	0.962609
85140	30/08/2018--11:36:52	25.61	0	-0.117989	-0.200236	0.962609
85200	30/08/2018--11:37:52	25.61	0	-0.117989	-0.200236	0.962609
85260	30/08/2018--11:38:52	25.62	0	-0.117989	-0.200236	0.977186
85320	30/08/2018--11:39:52	25.63	0	-0.117989	-0.200236	0.948032
85380	30/08/2018--11:40:52	25.63	0	-0.117989	-0.200236	0.962609
85440	30/08/2018--11:41:52	25.63	0	-0.117989	-0.200236	0.962609
85500	30/08/2018--11:42:52	25.64	0	-0.117989	-0.215085	0.962609
85560	30/08/2018--11:43:52	25.63	0	-0.117989	-0.200236	0.962609
85620	30/08/2018--11:44:52	25.66	0	-0.117989	-0.200236	0.962609
85680	30/08/2018--11:45:52	25.65	0	-0.117989	-0.200236	0.962609
85740	30/08/2018--11:46:52	25.67	0	-0.117989	-0.200236	0.962609
85800	30/08/2018--11:47:52	25.66	0	-0.117989	-0.200236	0.962609
85860	30/08/2018--11:48:52	25.67	0	-0.117989	-0.200236	0.962609
85920	30/08/2018--11:49:52	25.67	0	-0.117989	-0.200236	0.948032
85980	30/08/2018--11:50:52	25.68	0	-0.117989	-0.200236	0.962609
86040	30/08/2018--11:51:52	25.68	0	-0.117989	-0.200236	0.962609
86100	30/08/2018--11:52:52	25.69	0	-0.117989	-0.200236	0.962609
86160	30/08/2018--11:53:52	25.71	0	-0.117989	-0.200236	0.962609
86220	30/08/2018--11:54:52	25.71	0	-0.117989	-0.215085	0.962609
86280	30/08/2018--11:55:52	25.71	0	-0.117989	-0.200236	0.962609
86340	30/08/2018--11:56:52	25.71	0	-0.117989	-0.200236	0.962609
86400	30/08/2018--11:57:52	25.71	0	-0.117989	-0.200236	0.962609
86460	30/08/2018--11:58:52	25.71	0	-0.117989	-0.200236	0.962609
86520	30/08/2018--11:59:52	25.75	0	-0.117989	-0.215085	0.962609
86580	30/08/2018--12:00:52	25.75	0	-0.117989	-0.200236	0.962609
86640	30/08/2018--12:01:52	25.76	0	-0.117989	-0.200236	0.977186
86700	30/08/2018--12:02:52	25.77	0	-0.117989	-0.215085	0.962609
86760	30/08/2018--12:03:52	25.78	0	-0.102612	-0.200236	0.962609
86820	30/08/2018--12:04:52	25.79	0	-0.117989	-0.200236	0.962609
86880	30/08/2018--12:05:52	25.79	0	-0.117989	-0.215085	0.962609
86940	30/08/2018--12:06:52	25.77	0	-0.117989	-0.200236	0.962609
87000	30/08/2018--12:07:52	25.81	0	-0.117989	-0.200236	0.962609
87060	30/08/2018--12:08:52	25.81	0	-0.117989	-0.200236	0.962609
87120	30/08/2018--12:09:52	25.82	0	-0.117989	-0.215085	0.962609
87180	30/08/2018--12:10:52	25.82	0	-0.117989	-0.200236	0.962609
87240	30/08/2018--12:11:52	25.83	0	-0.117989	-0.200236	0.962609
87300	30/08/2018--12:12:52	25.84	0	-0.117989	-0.200236	0.962609
87360	30/08/2018--12:13:52	25.87	0	-0.117989	-0.200236	0.962609
87420	30/08/2018--12:14:52	25.87	0	-0.102612	-0.200236	0.962609
87480	30/08/2018--12:15:52	25.89	0	-0.117989	-0.200236	0.962609
87540	30/08/2018--12:16:52	25.88	0	-0.117989	-0.200236	0.962609
87600	30/08/2018--12:17:52	25.91	0	-0.117989	-0.200236	0.962609
87660	30/08/2018--12:18:52	25.9	0	-0.117989	-0.200236	0.962609
87720	30/08/2018--12:19:52	25.89	0	-0.117989	-0.200236	0.962609
87780	30/08/2018--12:20:52	25.91	0	-0.117989	-0.200236	0.962609
87840	30/08/2018--12:21:52	25.91	0	-0.102612	-0.200236	0.962609
87900	30/08/2018--12:22:52	25.93	0	-0.117989	-0.215085	0.962609
87960	30/08/2018--12:23:52	25.94	0	-0.102612	-0.200236	0.962609
88020	30/08/2018--12:24:52	25.93	0	-0.117989	-0.200236	0.962609
88080	30/08/2018--12:25:52	25.94	0	-0.117989	-0.200236	0.962609
88140	30/08/2018--12:26:52	25.95	0	-0.117989	-0.200236	0.962609
88200	30/08/2018--12:27:52	25.96	0	-0.117989	-0.200236	0.962609
88260	30/08/2018--12:28:52	25.94	0	-0.117989	-0.200236	0.962609
88320	30/08/2018--12:29:52	25.96	0	-0.117989	-0.200236	0.962609
88380	30/08/2018--12:30:52	25.95	0	-0.117989	-0.200236	0.962609
88440	30/08/2018--12:31:52	25.97	0	-0.117989	-0.200236	0.962609
88500	30/08/2018--12:32:52	26	0	-0.117989	-0.200236	0.962609
88560	30/08/2018--12:33:52	26.02	0	-0.117989	-0.200236	0.962609
88620	30/08/2018--12:34:52	26.02	0	-0.117989	-0.200236	0.962609
88680	30/08/2018--12:35:52	26.02	0	-0.117989	-0.200236	0.962609
88740	30/08/2018--12:36:52	26.05	0	-0.102612	-0.200236	0.962609
88800	30/08/2018--12:37:52	26.04	0	-0.117989	-0.200236	0.962609
88860	30/08/2018--12:38:52	26.06	0	-0.117989	-0.200236	0.962609
88920	30/08/2018--12:39:52	26.06	0	-0.117989	-0.200236	0.962609
88980	30/08/2018--12:40:52	26.06	0	-0.102612	-0.215085	0.977186
89040	30/08/2018--12:41:52	26.08	0	-0.117989	-0.200236	0.962609
89100	30/08/2018--12:42:52	26.07	0	-0.102612	-0.200236	0.962609
89160	30/08/2018--12:43:52	26.09	0	-0.117989	-0.200236	0.962609
89220	30/08/2018--12:44:52	26.11	0	-0.117989	-0.215085	0.962609
89280	30/08/2018--12:45:52	26.11	0	-0.117989	-0.215085	0.962609
89340	30/08/2018--12:46:52	26.11	0	-0.102612	-0.200236	0.962609
89400	30/08/2018--12:47:52	26.1	0	-0.102612	-0.200236	0.962609
89460	30/08/2018--12:48:52	26.11	0	-0.117989	-0.200236	0.962609
89520	30/08/2018--12:49:52	26.1	0	-0.117989	-0.200236	0.962609
89580	30/08/2018--12:50:52	26.09	0	-0.102612	-0.200236	0.962609
89640	30/08/2018--12:51:52	26.11	0	-0.117989	-0.215085	0.962609
89700	30/08/2018--12:52:52	26.13	0	-0.117989	-0.215085	0.962609
89760	30/08/2018--12:53:52	26.15	0	-0.117989	-0.200236	0.962609
89820	30/08/2018--12:54:52	26.13	0	-0.102612	-0.200236	0.962609
89880	30/08/2018--12:55:52	26.14	0	-0.117989	-0.200236	0.962609
89940	30/08/2018--12:56:52	26.13	0	-0.117989	-0.215085	0.962609
90000	30/08/2018--12:57:52	26.15	0	-0.102612	-0.200236	0.962609
90060	30/08/2018--12:58:52	26.15	0	-0.117989	-0.215085	0.962609
90120	30/08/2018--12:59:52	26.17	0	-0.117989	-0.200236	0.962609
90180	30/08/2018--13:00:52	26.17	0	-0.102612	-0.200236	0.962609
90240	30/08/2018--13:01:52	26.18	0	-0.117989	-0.215085	0.962609
90300	30/08/2018--13:02:52	26.19	0	-0.102612	-0.200236	0.962609
90360	30/08/2018--13:03:52	26.19	0	-0.102612	-0.200236	0.962609
90420	30/08/2018--13:04:52	26.21	0	-0.117989	-0.200236	0.962609
90480	30/08/2018--13:05:52	26.22	0	-0.117989	-0.200236	0.962609
90540	30/08/2018--13:06:52	26.23	0	-0.102612	-0.200236	0.962609
90600	30/08/2018--13:07:52	26.24	0	-0.102612	-0.200236	0.962609
90660	30/08/2018--13:08:52	26.22	0	-0.117989	-0.215085	0.962609
90720	30/08/2018--13:09:52	26.23	0	-0.102612	-0.200236	0.962609
90780	30/08/2018--13:10:52	26.23	0	-0.117989	-0.200236	0.962609
90840	30/08/2018--13:11:52	26.23	0	-0.117989	-0.200236	0.962609
90900	30/08/2018--13:12:52	26.23	0	-0.117989	-0.200236	0.962609
90960	30/08/2018--13:13:52	26.23	0	-0.117989	-0.215085	0.962609
91020	30/08/2018--13:14:52	26.25	0	-0.117989	-0.200236	0.962609
91080	30/08/2018--13:15:52	26.25	0	-0.102612	-0.200236	0.962609
91140	30/08/2018--13:16:52	26.28	0	-0.117989	-0.200236	0.962609
91200	30/08/2018--13:17:52	26.29	0	-0.102612	-0.200236	0.977186
91260	30/08/2018--13:18:52	26.29	0	-0.117989	-0.200236	0.962609
91320	30/08/2018--13:19:52	26.29	0	-0.117989	-0.200236	0.962609
91380	30/08/2018--13:20:52	26.28	0	-0.102612	-0.200236	0.962609
91440	30/08/2018--13:21:52	26.28	0	-0.117989	-0.200236	0.962609
91500	30/08/2018--13:22:52	26.3	0	-0.102612	-0.200236	0.962609
91560	30/08/2018--13:23:52	26.3	0	-0.102612	-0.200236	0.962609
91620	30/08/2018--13:24:52	26.27	0	-0.102612	-0.200236	0.962609
91680	30/08/2018--13:25:52	26.29	0	-0.102612	-0.200236	0.962609
91740	30/08/2018--13:26:52	26.3	0	-0.102612	-0.200236	0.962609
91800	30/08/2018--13:27:52	26.29	0	-0.102612	-0.200236	0.948032
91860	30/08/2018--13:28:52	26.27	0	-0.102612	-0.200236	0.962609
91920	30/08/2018--13:29:52	26.28	0	-0.102612	-0.200236	0.977186
91980	30/08/2018--13:30:52	26.29	0	-0.117989	-0.200236	0.962609
92040	30/08/2018--13:31:52	26.28	0	-0.102612	-0.215085	0.962609
92100	30/08/2018--13:32:52	26.28	0	-0.102612	-0.200236	0.962609
92160	30/08/2018--13:33:52	26.28	0	-0.102612	-0.200236	0.962609
92220	30/08/2018--13:34:52	26.29	0	-0.102612	-0.200236	0.962609
92280	30/08/2018--13:35:52	26.29	0	-0.117989	-0.200236	0.962609
92340	30/08/2018--13:36:52	26.3	0	-0.102612	-0.200236	0.962609
92400	30/08/2018--13:37:52	26.31	0	-0.102612	-0.200236	0.962609
92460	30/08/2018--13:38:52	26.32	0	-0.102612	-0.200236	0.962609
92520	30/08/2018--13:39:52	26.34	0	-0.102612	-0.200236	0.962609
92580	30/08/2018--13:40:52	26.33	0	-0.117989	-0.200236	0.962609
92640	30/08/2018--13:41:52	26.32	0	-0.102612	-0.200236	0.962609
92700	30/08/2018--13:42:52	26.32	0	-0.102612	-0.200236	0.962609
92760	30/08/2018--13:43:52	26.32	0	-0.102612	-0.200236	0.962609
92820	30/08/2018--13:44:52	26.34	144	-0.241005	-107.632	-0.13064
92880	30/08/2018--13:45:52	26.56	669	-0.16412	0.00764883	-100.524
92940	30/08/2018--13:46:52	26.75	0	-0.16412	-0.0072001	-100.524
93000	30/08/2018--13:47:52	26.92	0	-0.16412	0.00764883	-100.524
93060	30/08/2018--13:48:52	27.06	0	-0.16412	-0.0072001	-100.524
93120	30/08/2018--13:49:52	27.2	0	-0.16412	-0.0072001	-100.524
93180	30/08/2018--13:50:52	27.3	0	-0.16412	-0.0072001	-100.524
93240	30/08/2018--13:51:52	27.36	0	-0.16412	-0.0072001	-100.524
93300	30/08/2018--13:52:52	27.45	0	-0.16412	-0.0072001	-100.524
93360	30/08/2018--13:53:52	27.5	0	-0.16412	-0.0072001	-100.524
93420	30/08/2018--13:54:52	27.55	0	-0.16412	0.00764883	-100.524
93480	30/08/2018--13:55:52	27.6	0	-0.16412	0.00764883	-100.524
93540	30/08/2018--13:56:52	27.63	0	-0.16412	0.00764883	-100.524
93600	30/08/2018--13:57:52	27.65	0	-0.148743	0.00764883	-100.524
93660	30/08/2018--13:58:52	27.63	0	-0.16412	-0.0072001	-100.524
93720	30/08/2018--13:59:52	27.59	0	-0.16412	0.00764883	-100.524
93780	30/08/2018--14:00:52	27.58	0	-0.148743	0.00764883	-100.524
93840	30/08/2018--14:01:52	27.55	0	-0.16412	0.00764883	-100.524
93900	30/08/2018--14:02:52	27.52	0	-0.16412	0.00764883	-100.524
93960	30/08/2018--14:03:52	27.5	0	-0.16412	-0.0072001	-100.524
94020	30/08/2018--14:04:52	27.48	0	-0.148743	0.00764883	-100.524
94080	30/08/2018--14:05:52	27.47	0	-0.16412	0.00764883	-100.524
94140	30/08/2018--14:06:52	27.43	0	-0.16412	-0.0072001	-100.524
94200	30/08/2018--14:07:52	27.42	0	-0.16412	0.00764883	-100.524
94260	30/08/2018--14:08:52	27.43	0	-0.16412	0.00764883	-100.524
94320	30/08/2018--14:09:52	27.4	0	-0.16412	0.00764883	-100.524
94380	30/08/2018--14:10:52	27.43	0	-0.16412	0.00764883	-100.524
94440	30/08/2018--14:11:52	27.45	0	-0.16412	0.00764883	-100.524
94500	30/08/2018--14:12:52	27.47	0	-0.16412	0.00764883	-100.524
94560	30/08/2018--14:13:52	27.48	0	-0.16412	0.00764883	-100.524
94620	30/08/2018--14:14:52	27.46	0	-0.16412	0.00764883	-100.524
94680	30/08/2018--14:15:52	27.44	0	-0.16412	0.00764883	-100.524
94740	30/08/2018--14:16:52	27.41	0	-0.16412	0.00764883	-100.524
94800	30/08/2018--14:17:52	27.38	0	-0.16412	0.00764883	-100.524
94860	30/08/2018--14:18:52	27.34	0	-0.16412	0.00764883	-100.524
94920	30/08/2018--14:19:52	27.32	0	-0.16412	0.00764883	-100.524
94980	30/08/2018--14:20:52	27.28	0	-0.16412	0.00764883	-100.524
95040	30/08/2018--14:21:52	27.27	0	-0.16412	0.00764883	-100.524
95100	30/08/2018--14:22:52	27.25	0	-0.16412	0.00764883	-100.524
95160	30/08/2018--14:23:52	27.25	0	-0.148743	0.00764883	-100.524
95220	30/08/2018--14:24:52	27.21	0	-0.16412	0.00764883	-100.524
95280	30/08/2018--14:25:52	27.23	0	-0.148743	0.00764883	-100.524
95340	30/08/2018--14:26:52	27.19	2	-0.148743	0.00764883	-100.524
95400	30/08/2018--14:27:52	27.17	0	-0.148743	0.00764883	-100.524
95460	30/08/2018--14:28:52	27.16	0	-0.148743	0.00764883	-100.524
95520	30/08/2018--14:29:52	27.17	0	-0.148743	0.00764883	-100.524
95580	30/08/2018--14:30:52	27.17	6	-0.179497	-0.022049	-100.524
95640	30/08/2018--14:31:52	27.23	0	-0.179497	-0.022049	-101.982
95700	30/08/2018--14:32:52	27.28	0	-0.179497	-0.022049	-100.524
95760	30/08/2018--14:33:52	27.34	3	-0.179497	-0.0517469	-100.524
95820	30/08/2018--14:34:52	27.43	6	-0.16412	0.0224978	-100.524
95880	30/08/2018--14:35:52	27.5	5	-0.194874	-0.0517469	-100.524
95940	30/08/2018--14:36:52	27.54	0	-0.194874	-0.0517469	-100.524
96000	30/08/2018--14:37:52	27.55	0	-0.210251	-0.0517469	-100.524
96060	30/08/2018--14:38:52	27.57	0	-0.194874	-0.0517469	-100.524
96120	30/08/2018--14:39:52	27.6	0	-0.194874	-0.0517469	-0.990662
96180	30/08/2018--14:40:52	27.62	0	-0.194874	-0.0517469	-100.524
96240	30/08/2018--14:41:52	27.64	2	-0.194874	-0.0517469	-0.990662
96300	30/08/2018--14:42:52	27.7	0	-0.194874	-0.0517469	-100.524
96360	30/08/2018--14:43:52	27.76	0	-0.194874	-0.0517469	-100.524
96420	30/08/2018--14:44:52	27.78	0	-0.194874	-0.0517469	-0.990662
96480	30/08/2018--14:45:52	27.84	13	-0.364021	-0.0814447	-0.946932
96540	30/08/2018--14:46:52	27.86	3	-0.348644	-0.036898	-0.961509
96600	30/08/2018--14:47:52	27.87	0	-0.31789	-0.0072001	-0.961509
96660	30/08/2018--14:48:52	27.87	0	-0.333267	-0.0072001	-0.961509
96720	30/08/2018--14:49:52	27.85	0	-0.31789	0.00764883	-0.976086
96780	30/08/2018--14:50:52	27.84	4	-0.210251	0.0967424	-0.990662
96840	30/08/2018--14:51:52	27.8	0	-0.210251	0.0967424	-0.990662
96900	30/08/2018--14:52:52	27.79	0	-0.210251	0.0967424	-0.990662
96960	30/08/2018--14:53:52	27.75	0	-0.210251	0.0967424	-0.990662
97020	30/08/2018--14:54:52	27.71	0	-0.210251	0.111591	-0.990662
97080	30/08/2018--14:55:52	27.65	0	-0.210251	0.0967424	-0.990662
97140	30/08/2018--14:56:52	27.61	0	-0.210251	0.0967424	-0.990662
97200	30/08/2018--14:57:52	27.57	0	-0.194874	0.0967424	-0.990662
97260	30/08/2018--14:58:52	27.52	0	-0.194874	0.111591	-0.990662
97320	30/08/2018--14:59:52	27.46	0	-0.210251	0.0967424	-0.990662
97380	30/08/2018--15:00:52	27.43	0	-0.210251	0.0967424	-0.990662
97440	30/08/2018--15:01:52	27.4	0	-0.194874	0.0967424	-0.990662
97500	30/08/2018--15:02:52	27.36	0	-0.194874	0.111591	-0.990662
97560	30/08/2018--15:03:52	27.31	0	-0.194874	0.0967424	-0.990662
97620	30/08/2018--15:04:52	27.27	0	-0.210251	0.0967424	-0.990662
97680	30/08/2018--15:05:52	27.25	0	-0.194874	0.0967424	-0.990662
97740	30/08/2018--15:06:52	27.24	0	-0.194874	0.111591	-0.990662
97800	30/08/2018--15:07:52	27.21	0	-0.194874	0.0967424	-0.990662
97860	30/08/2018--15:08:52	27.17	0	-0.194874	0.0967424	-0.990662
97920	30/08/2018--15:09:52	27.13	0	-0.194874	0.0967424	-0.990662
97980	30/08/2018--15:10:52	27.13	0	-0.194874	0.111591	-0.990662
98040	30/08/2018--15:11:52	27.13	0	-0.194874	0.0967424	-0.990662
98100	30/08/2018--15:12:52	27.12	0	-0.210251	0.0967424	-0.990662
98160	30/08/2018--15:13:52	27.12	97	0.9584	-0.378423	0.364966
98220	30/08/2018--15:14:52	27.16	41	0.512467	0.364023	-0.801166
98280	30/08/2018--15:15:52	27.18	0	0.512467	0.364023	-0.815743
98340	30/08/2018--15:16:52	27.18	0	0.512467	0.364023	-0.801166
98400	30/08/2018--15:17:52	27.18	0	0.512467	0.364023	-0.801166
98460	30/08/2018--15:18:52	27.16	0	0.512467	0.364023	-0.801166
98520	30/08/2018--15:19:52	27.14	0	0.512467	0.364023	-0.801166
98580	30/08/2018--15:20:52	27.12	0	0.512467	0.364023	-0.801166
98640	30/08/2018--15:21:52	27.09	0	0.512467	0.364023	-0.815743
98700	30/08/2018--15:22:52	27.05	0	0.512467	0.364023	-0.801166
98760	30/08/2018--15:23:52	27.04	0	0.512467	0.364023	-0.801166
98820	30/08/2018--15:24:52	27.03	0	0.512467	0.364023	-0.801166
98880	30/08/2018--15:25:52	26.98	0	0.512467	0.364023	-0.801166
98940	30/08/2018--15:26:52	26.95	0	0.512467	0.364023	-0.801166
99000	30/08/2018--15:27:52	26.92	0	0.512467	0.364023	-0.801166
99060	30/08/2018--15:28:52	26.88	0	0.512467	0.364023	-0.801166
99120	30/08/2018--15:29:52	26.87	0	0.512467	0.364023	-0.801166
99180	30/08/2018--15:30:52	26.85	0	0.512467	0.364023	-0.801166
99240	30/08/2018--15:31:52	26.81	0	0.512467	0.364023	-0.801166
99300	30/08/2018--15:32:52	26.77	0	0.512467	0.364023	-0.801166
99360	30/08/2018--15:33:52	26.77	0	0.512467	0.364023	-0.801166
99420	30/08/2018--15:34:52	26.74	0	0.512467	0.364023	-0.801166
99480	30/08/2018--15:35:52	26.72	0	0.512467	0.364023	-0.801166
99540	30/08/2018--15:36:52	26.71	0	0.512467	0.364023	-0.801166
99600	30/08/2018--15:37:52	26.68	0	0.512467	0.364023	-0.815743
99660	30/08/2018--15:38:52	26.67	0	0.512467	0.364023	-0.801166
99720	30/08/2018--15:39:52	26.67	0	0.512467	0.364023	-0.801166
99780	30/08/2018--15:40:52	26.66	0	0.512467	0.364023	-0.801166
99840	30/08/2018--15:41:52	26.64	0	0.512467	0.364023	-0.801166
99900	30/08/2018--15:42:52	26.62	0	0.512467	0.364023	-0.801166
99960	30/08/2018--15:43:52	26.61	0	0.512467	0.364023	-0.801166
100020	30/08/2018--15:44:52	26.6	0	0.512467	0.364023	-0.801166
100080	30/08/2018--15:45:52	26.57	0	0.512467	0.364023	-0.801166
100140	30/08/2018--15:46:52	26.56	0	0.512467	0.364023	-0.801166
100200	30/08/2018--15:47:52	26.55	0	0.512467	0.364023	-0.801166
100260	30/08/2018--15:48:52	26.54	0	0.512467	0.364023	-0.815743
100320	30/08/2018--15:49:52	26.54	0	0.512467	0.364023	-0.801166
100380	30/08/2018--15:50:52	26.52	0	0.512467	0.364023	-0.801166
100440	30/08/2018--15:51:52	26.51	0	0.512467	0.364023	-0.801166
100500	30/08/2018--15:52:52	26.5	0	0.512467	0.364023	-0.801166
100560	30/08/2018--15:53:52	26.49	0	0.512467	0.364023	-0.801166
100620	30/08/2018--15:54:52	26.48	0	0.512467	0.364023	-0.801166
100680	30/08/2018--15:55:52	26.46	0	0.512467	0.364023	-0.801166
100740	30/08/2018--15:56:52	26.45	0	0.527844	0.364023	-0.801166
100800	30/08/2018--15:57:52	26.45	0	0.512467	0.364023	-0.801166
100860	30/08/2018--15:58:52	26.44	0	0.512467	0.364023	-0.801166
100920	30/08/2018--15:59:52	26.45	0	0.512467	0.364023	-0.801166
100980	30/08/2018--16:00:52	26.41	0	0.512467	0.364023	-0.801166
101040	30/08/2018--16:01:52	26.42	0	0.512467	0.364023	-0.801166
101100	30/08/2018--16:02:52	26.41	0	0.512467	0.364023	-0.801166
101160	30/08/2018--16:03:52	26.39	0	0.512467	0.364023	-0.801166
101220	30/08/2018--16:04:52	26.39	0	0.512467	0.364023	-0.801166
101280	30/08/2018--16:05:52	26.39	0	0.512467	0.364023	-0.801166
101340	30/08/2018--16:06:52	26.38	0	0.512467	0.364023	-0.801166
101400	30/08/2018--16:07:52	26.37	0	0.512467	0.364023	-0.801166
101460	30/08/2018--16:08:52	26.37	0	0.512467	0.364023	-0.801166
101520	30/08/2018--16:09:52	26.34	0	0.512467	0.364023	-0.801166
101580	30/08/2018--16:10:52	26.34	0	0.512467	0.364023	-0.801166
101640	30/08/2018--16:11:52	26.33	0	0.512467	0.364023	-0.801166
101700	30/08/2018--16:12:52	26.31	0	0.512467	0.364023	-0.815743
101760	30/08/2018--16:13:52	26.34	0	0.512467	0.364023	-0.801166
101820	30/08/2018--16:14:52	26.31	0	0.512467	0.364023	-0.801166
101880	30/08/2018--16:15:52	26.32	0	0.512467	0.364023	-0.801166
101940	30/08/2018--16:16:52	26.3	0	0.512467	0.364023	-0.801166
102000	30/08/2018--16:17:52	26.3	0	0.512467	0.364023	-0.801166
102060	30/08/2018--16:18:52	26.3	0	0.512467	0.364023	-0.801166
102120	30/08/2018--16:19:52	26.3	0	0.512467	0.364023	-0.801166
102180	30/08/2018--16:20:52	26.29	0	0.512467	0.364023	-0.801166
102240	30/08/2018--16:21:52	26.3	0	0.512467	0.364023	-0.801166
102300	30/08/2018--16:22:52	26.27	0	0.512467	0.364023	-0.815743
102360	30/08/2018--16:23:52	26.29	0	0.512467	0.364023	-0.801166
102420	30/08/2018--16:24:52	26.28	0	0.512467	0.364023	-0.801166
102480	30/08/2018--16:25:52	26.27	0	0.512467	0.364023	-0.801166
102540	30/08/2018--16:26:52	26.28	0	0.512467	0.364023	-0.801166
102600	30/08/2018--16:27:52	26.27	0	0.512467	0.364023	-0.801166
102660	30/08/2018--16:28:52	26.26	0	0.512467	0.364023	-0.815743
102720	30/08/2018--16:29:52	26.26	0	0.512467	0.364023	-0.801166
102780	30/08/2018--16:30:52	26.23	0	0.512467	0.364023	-0.801166
102840	30/08/2018--16:31:52	26.24	0	0.512467	0.364023	-0.801166
102900	30/08/2018--16:32:52	26.24	0	0.512467	0.364023	-0.801166
102960	30/08/2018--16:33:52	26.25	0	0.512467	0.364023	-0.801166
103020	30/08/2018--16:34:52	26.23	0	0.512467	0.364023	-0.801166
103080	30/08/2018--16:35:52	26.23	0	0.512467	0.364023	-0.801166
103140	30/08/2018--16:36:52	26.25	0	0.512467	0.364023	-0.801166
103200	30/08/2018--16:37:52	26.23	0	0.512467	0.364023	-0.801166
103260	30/08/2018--16:38:52	26.23	0	0.512467	0.364023	-0.801166
103320	30/08/2018--16:39:52	26.22	0	0.512467	0.364023	-0.801166
103380	30/08/2018--16:40:52	26.23	0	0.512467	0.364023	-0.801166
103440	30/08/2018--16:41:52	26.23	0	0.512467	0.364023	-0.801166
103500	30/08/2018--16:42:52	26.21	0	0.512467	0.364023	-0.801166
103560	30/08/2018--16:43:52	26.2	0	0.512467	0.364023	-0.801166
103620	30/08/2018--16:44:52	26.2	0	0.512467	0.364023	-0.801166
103680	30/08/2018--16:45:52	26.21	0	0.512467	0.364023	-0.801166
103740	30/08/2018--16:46:52	26.19	0	0.512467	0.364023	-0.801166
103800	30/08/2018--16:47:52	26.2	0	0.512467	0.364023	-0.801166
103860	30/08/2018--16:48:52	26.2	0	0.512467	0.364023	-0.801166
103920	30/08/2018--16:49:52	26.2	0	0.512467	0.364023	-0.801166
103980	30/08/2018--16:50:52	26.18	0	0.512467	0.364023	-0.801166
104040	30/08/2018--16:51:52	26.17	0	0.512467	0.364023	-0.801166
104100	30/08/2018--16:52:52	26.17	0	0.512467	0.364023	-0.801166
104160	30/08/2018--16:53:52	26.17	0	0.512467	0.364023	-0.801166
104220	30/08/2018--16:54:52	26.18	0	0.512467	0.364023	-0.801166
104280	30/08/2018--16:55:52	26.18	0	0.512467	0.364023	-0.801166
104340	30/08/2018--16:56:52	26.16	0	0.512467	0.364023	-0.801166
104400	30/08/2018--16:57:52	26.16	0	0.512467	0.364023	-0.801166
104460	30/08/2018--16:58:52	26.16	0	0.512467	0.364023	-0.801166
104520	30/08/2018--16:59:52	26.17	0	0.512467	0.364023	-0.801166
104580	30/08/2018--17:00:52	26.16	0	0.512467	0.364023	-0.801166
104640	30/08/2018--17:01:52	26.17	0	0.512467	0.364023	-0.801166
104700	30/08/2018--17:02:52	26.14	0	0.512467	0.364023	-0.801166
104760	30/08/2018--17:03:52	26.15	0	0.512467	0.364023	-0.815743
104820	30/08/2018--17:04:52	26.15	0	0.512467	0.364023	-0.801166
104880	30/08/2018--17:05:52	26.15	0	0.512467	0.364023	-0.801166
104940	30/08/2018--17:06:52	26.14	0	0.512467	0.364023	-0.801166
105000	30/08/2018--17:07:52	26.15	0	0.512467	0.364023	-0.801166
105060	30/08/2018--17:08:52	26.13	0	0.512467	0.364023	-0.801166
105120	30/08/2018--17:09:52	26.11	0	0.512467	0.364023	-0.801166
105180	30/08/2018--17:10:52	26.14	0	0.512467	0.364023	-0.801166
105240	30/08/2018--17:11:52	26.12	0	0.512467	0.364023	-0.801166
105300	30/08/2018--17:12:52	26.11	0	0.512467	0.364023	-0.815743
105360	30/08/2018--17:13:52	26.13	0	0.512467	0.364023	-0.801166
105420	30/08/2018--17:14:52	26.13	0	0.512467	0.364023	-0.801166
105480	30/08/2018--17:15:52	26.11	0	0.512467	0.364023	-0.801166
105540	30/08/2018--17:16:52	26.11	0	0.512467	0.364023	-0.801166
105600	30/08/2018--17:17:52	26.11	0	0.512467	0.364023	-0.815743
105660	30/08/2018--17:18:52	26.12	0	0.512467	0.364023	-0.801166
105720	30/08/2018--17:19:52	26.11	0	0.512467	0.364023	-0.801166
105780	30/08/2018--17:20:52	26.11	0	0.512467	0.364023	-0.801166
105840	30/08/2018--17:21:52	26.11	0	0.512467	0.364023	-0.801166
105900	30/08/2018--17:22:52	26.1	0	0.512467	0.364023	-0.801166
105960	30/08/2018--17:23:52	26.09	0	0.512467	0.364023	-0.801166
106020	30/08/2018--17:24:52	26.09	0	0.512467	0.364023	-0.801166
106080	30/08/2018--17:25:52	26.11	0	0.512467	0.364023	-0.801166
106140	30/08/2018--17:26:52	26.09	0	0.512467	0.364023	-0.801166
106200	30/08/2018--17:27:52	26.11	0	0.512467	0.364023	-0.801166
106260	30/08/2018--17:28:52	26.09	0	0.512467	0.364023	-0.801166
106320	30/08/2018--17:29:52	26.09	0	0.512467	0.364023	-0.801166
106380	30/08/2018--17:30:52	26.07	0	0.512467	0.364023	-0.801166
106440	30/08/2018--17:31:52	26.09	0	0.512467	0.364023	-0.801166
106500	30/08/2018--17:32:52	26.06	0	0.512467	0.364023	-0.801166
106560	30/08/2018--17:33:52	26.07	0	0.512467	0.364023	-0.801166
106620	30/08/2018--17:34:52	26.09	0	0.512467	0.364023	-0.801166
106680	30/08/2018--17:35:52	26.07	0	0.512467	0.364023	-0.801166
106740	30/08/2018--17:36:52	26.07	0	0.512467	0.364023	-0.801166
106800	30/08/2018--17:37:52	26.07	0	0.512467	0.364023	-0.815743
106860	30/08/2018--17:38:52	26.06	0	0.512467	0.364023	-0.801166
106920	30/08/2018--17:39:52	26.08	0	0.512467	0.364023	-0.801166
106980	30/08/2018--17:40:52	26.07	0	0.512467	0.364023	-0.815743
107040	30/08/2018--17:41:52	26.06	3	0.527844	0.364023	-0.801166
107100	30/08/2018--17:42:52	26.08	0	0.527844	0.364023	-0.801166
107160	30/08/2018--17:43:52	26.07	0	0.512467	0.364023	-0.801166
107220	30/08/2018--17:44:52	26.08	0	0.512467	0.364023	-0.801166
107280	30/08/2018--17:45:52	26.07	0	0.512467	0.364023	-0.801166
107340	30/08/2018--17:46:52	26.08	0	0.527844	0.364023	-0.801166
107400	30/08/2018--17:47:52	26.07	0	0.512467	0.364023	-0.801166
107460	30/08/2018--17:48:52	26.06	0	0.512467	0.364023	-0.801166
107520	30/08/2018--17:49:52	26.06	0	0.512467	0.364023	-0.801166
107580	30/08/2018--17:50:52	26.07	0	0.512467	0.364023	-0.801166
107640	30/08/2018--17:51:52	26.06	0	0.527844	0.364023	-0.801166
107700	30/08/2018--17:52:52	26.05	0	0.527844	0.364023	-0.801166
107760	30/08/2018--17:53:52	26.05	0	0.512467	0.364023	-0.801166
107820	30/08/2018--17:54:52	26.05	0	0.512467	0.364023	-0.801166
107880	30/08/2018--17:55:52	26.06	0	0.512467	0.364023	-0.801166
107940	30/08/2018--17:56:52	26.06	0	0.512467	0.364023	-0.801166
108000	30/08/2018--17:57:52	26.04	0	0.512467	0.364023	-0.801166
108060	30/08/2018--17:58:52	26.03	0	0.512467	0.364023	-0.801166
108120	30/08/2018--17:59:52	26.05	0	0.512467	0.364023	-0.815743
108180	30/08/2018--18:00:52	26.03	0	0.512467	0.364023	-0.801166
108240	30/08/2018--18:01:52	26.01	0	0.512467	0.364023	-0.801166
108300	30/08/2018--18:02:52	26.03	0	0.512467	0.364023	-0.801166
108360	30/08/2018--18:03:52	26.03	0	0.512467	0.364023	-0.815743
108420	30/08/2018--18:04:52	26.01	0	0.512467	0.364023	-0.801166
108480	30/08/2018--18:05:52	26	0	0.512467	0.364023	-0.801166
108540	30/08/2018--18:06:52	25.98	0	0.512467	0.364023	-0.815743
108600	30/08/2018--18:07:52	25.98	0	0.512467	0.364023	-0.801166
108660	30/08/2018--18:08:52	25.97	0	0.512467	0.364023	-0.801166
108720	30/08/2018--18:09:52	25.95	0	0.512467	0.364023	-0.801166
108780	30/08/2018--18:10:52	25.96	0	0.512467	0.364023	-0.801166
108840	30/08/2018--18:11:52	25.94	0	0.512467	0.364023	-0.801166
108900	30/08/2018--18:12:52	25.93	0	0.512467	0.364023	-0.801166
108960	30/08/2018--18:13:52	25.94	0	0.512467	0.364023	-0.801166
109020	30/08/2018--18:14:52	25.93	0	0.512467	0.364023	-0.801166
109080	30/08/2018--18:15:52	25.91	0	0.512467	0.364023	-0.801166
109140	30/08/2018--18:16:52	25.92	0	0.512467	0.364023	-0.801166
109200	30/08/2018--18:17:52	25.91	0	0.512467	0.364023	-0.801166
109260	30/08/2018--18:18:52	25.91	0	0.512467	0.364023	-0.801166
109320	30/08/2018--18:19:52	25.88	0	0.512467	0.364023	-0.815743
109380	30/08/2018--18:20:52	25.88	0	0.512467	0.364023	-0.801166
109440	30/08/2018--18:21:52	25.87	0	0.512467	0.364023	-0.815743
109500	30/08/2018--18:22:52	25.87	0	0.512467	0.364023	-0.815743
109560	30/08/2018--18:23:52	25.84	0	0.512467	0.364023	-0.801166
109620	30/08/2018--18:24:52	25.86	0	0.512467	0.364023	-0.801166
109680	30/08/2018--18:25:52	25.84	0	0.512467	0.364023	-0.815743
109740	30/08/2018--18:26:52	25.83	0	0.512467	0.364023	-0.801166
109800	30/08/2018--18:27:52	25.84	0	0.512467	0.364023	-0.801166
109860	30/08/2018--18:28:52	25.83	0	0.512467	0.364023	-0.801166
109920	30/08/2018--18:29:52	25.82	0	0.512467	0.364023	-0.801166
109980	30/08/2018--18:30:52	25.82	0	0.527844	0.364023	-0.801166
110040	30/08/2018--18:31:52	25.8	0	0.512467	0.364023	-0.801166
110100	30/08/2018--18:32:52	25.82	0	0.512467	0.364023	-0.801166
110160	30/08/2018--18:33:52	25.81	0	0.512467	0.364023	-0.801166
110220	30/08/2018--18:34:52	25.79	0	0.512467	0.364023	-0.801166
110280	30/08/2018--18:35:52	25.8	0	0.512467	0.364023	-0.801166
110340	30/08/2018--18:36:52	25.79	0	0.512467	0.364023	-0.801166
110400	30/08/2018--18:37:52	25.79	0	0.512467	0.364023	-0.801166
110460	30/08/2018--18:38:52	25.76	0	0.512467	0.364023	-0.801166
110520	30/08/2018--18:39:52	25.75	0	0.512467	0.364023	-0.801166
110580	30/08/2018--18:40:52	25.75	0	0.512467	0.364023	-0.801166
110640	30/08/2018--18:41:52	25.73	0	0.512467	0.364023	-0.801166
110700	30/08/2018--18:42:52	25.75	0	0.512467	0.364023	-0.801166
110760	30/08/2018--18:43:52	25.73	0	0.512467	0.364023	-0.801166
110820	30/08/2018--18:44:52	25.74	0	0.512467	0.364023	-0.801166
110880	30/08/2018--18:45:52	25.72	0	0.512467	0.364023	-0.801166
110940	30/08/2018--18:46:52	25.73	0	0.527844	0.364023	-0.801166
111000	30/08/2018--18:47:52	25.73	0	0.512467	0.364023	-0.801166
111060	30/08/2018--18:48:52	25.73	0	0.512467	0.364023	-0.801166
111120	30/08/2018--18:49:52	25.72	0	0.512467	0.364023	-0.801166
111180	30/08/2018--18:50:52	25.72	0	0.512467	0.364023	-0.801166
111240	30/08/2018--18:51:52	25.73	0	0.512467	0.364023	-0.815743
111300	30/08/2018--18:52:52	25.72	0	0.512467	0.364023	-0.801166
111360	30/08/2018--18:53:52	25.71	0	0.512467	0.364023	-0.801166
111420	30/08/2018--18:54:52	25.73	0	0.512467	0.364023	-0.801166
111480	30/08/2018--18:55:52	25.71	0	0.512467	0.364023	-0.801166
111540	30/08/2018--18:56:52	25.69	0	0.512467	0.364023	-0.801166
111600	30/08/2018--18:57:52	25.71	0	0.512467	0.364023	-0.801166
111660	30/08/2018--18:58:52	25.7	28	0.604729	0.557059	-0.626246
111720	30/08/2018--18:59:52	25.72	0	0.604729	0.557059	-0.626246
111780	30/08/2018--19:00:52	25.73	0	0.604729	0.557059	-0.611669
111840	30/08/2018--19:01:52	25.73	0	0.604729	0.557059	-0.611669
111900	30/08/2018--19:02:52	25.75	0	0.604729	0.557059	-0.611669
111960	30/08/2018--19:03:52	25.74	0	0.604729	0.557059	-0.611669
112020	30/08/2018--19:04:52	25.77	0	0.604729	0.557059	-0.611669
112080	30/08/2018--19:05:52	25.79	0	0.604729	0.557059	-0.626246
112140	30/08/2018--19:06:52	25.8	0	0.604729	0.557059	-0.611669
112200	30/08/2018--19:07:52	25.8	0	0.604729	0.557059	-0.611669
112260	30/08/2018--19:08:52	25.8	0	0.604729	0.557059	-0.611669
112320	30/08/2018--19:09:52	25.83	0	0.604729	0.557059	-0.611669
112380	30/08/2018--19:10:52	25.81	0	0.604729	0.557059	-0.611669
112440	30/08/2018--19:11:52	25.84	0	0.604729	0.557059	-0.611669
112500	30/08/2018--19:12:52	25.84	0	0.604729	0.557059	-0.611669
112560	30/08/2018--19:13:52	25.82	0	0.604729	0.557059	-0.611669
112620	30/08/2018--19:14:52	25.84	0	0.604729	0.557059	-0.611669
112680	30/08/2018--19:15:52	25.85	0	0.604729	0.557059	-0.611669
112740	30/08/2018--19:16:52	25.86	0	0.604729	0.557059	-0.611669
112800	30/08/2018--19:17:52	25.85	0	0.589352	0.557059	-0.611669
112860	30/08/2018--19:18:52	25.86	0	0.604729	0.571908	-0.611669
112920	30/08/2018--19:19:52	25.86	0	0.604729	0.557059	-0.611669
112980	30/08/2018--19:20:52	25.85	0	0.604729	0.557059	-0.611669
113040	30/08/2018--19:21:52	25.86	0	0.604729	0.557059	-0.611669
113100	30/08/2018--19:22:52	25.86	0	0.604729	0.557059	-0.611669
113160	30/08/2018--19:23:52	25.86	0	0.604729	0.557059	-0.611669
113220	30/08/2018--19:24:52	25.88	0	0.604729	0.557059	-0.611669
113280	30/08/2018--19:25:52	25.88	0	0.604729	0.557059	-0.626246
113340	30/08/2018--19:26:52	25.86	0	0.604729	0.557059	-0.611669
113400	30/08/2018--19:27:52	25.85	0	0.589352	0.571908	-0.611669
113460	30/08/2018--19:28:52	25.87	0	0.604729	0.557059	-0.611669
113520	30/08/2018--19:29:52	25.86	0	0.604729	0.557059	-0.611669
113580	30/08/2018--19:30:52	25.86	0	0.604729	0.557059	-0.611669
113640	30/08/2018--19:31:52	25.87	0	0.604729	0.571908	-0.611669
113700	30/08/2018--19:32:52	25.86	0	0.604729	0.571908	-0.611669
113760	30/08/2018--19:33:52	25.87	0	0.604729	0.557059	-0.611669
113820	30/08/2018--19:34:52	25.87	0	0.604729	0.557059	-0.611669
113880	30/08/2018--19:35:52	25.85	0	0.589352	0.557059	-0.611669
113940	30/08/2018--19:36:52	25.85	0	0.604729	0.557059	-0.611669
114000	30/08/2018--19:37:52	25.86	0	0.604729	0.557059	-0.611669
114060	30/08/2018--19:38:52	25.84	0	0.604729	0.557059	-0.611669
114120	30/08/2018--19:39:52	25.84	0	0.604729	0.557059	-0.611669
114180	30/08/2018--19:40:52	25.85	0	0.604729	0.557059	-0.611669
114240	30/08/2018--19:41:52	25.84	0	0.589352	0.557059	-0.611669
114300	30/08/2018--19:42:52	25.83	0	0.604729	0.571908	-0.611669
114360	30/08/2018--19:43:52	25.83	0	0.604729	0.571908	-0.611669
114420	30/08/2018--19:44:52	25.83	0	0.604729	0.557059	-0.626246
114480	30/08/2018--19:45:52	25.82	0	0.589352	0.571908	-0.611669
114540	30/08/2018--19:46:52	25.83	0	0.604729	0.557059	-0.611669
114600	30/08/2018--19:47:52	25.79	0	0.604729	0.557059	-0.611669
114660	30/08/2018--19:48:52	25.81	0	0.589352	0.557059	-0.611669
114720	30/08/2018--19:49:52	25.82	0	0.604729	0.557059	-0.611669
114780	30/08/2018--19:50:52	25.8	0	0.604729	0.571908	-0.626246
114840	30/08/2018--19:51:52	25.8	0	0.604729	0.557059	-0.611669
114900	30/08/2018--19:52:52	25.8	0	0.604729	0.557059	-0.611669
114960	30/08/2018--19:53:52	25.78	0	0.589352	0.571908	-0.611669
115020	30/08/2018--19:54:52	25.79	0	0.589352	0.557059	-0.611669
115080	30/08/2018--19:55:52	25.79	0	0.604729	0.571908	-0.626246
115140	30/08/2018--19:56:52	25.77	0	0.604729	0.571908	-0.611669
115200	30/08/2018--19:57:52	25.77	0	0.604729	0.557059	-0.611669
115260	30/08/2018--19:58:52	25.76	0	0.604729	0.571908	-0.611669
115320	30/08/2018--19:59:52	25.77	0	0.589352	0.571908	-0.611669
115380	30/08/2018--20:00:52	25.78	0	0.604729	0.557059	-0.611669
115440	30/08/2018--20:01:52	25.77	0	0.604729	0.571908	-0.611669
115500	30/08/2018--20:02:52	25.75	0	0.604729	0.571908	-0.611669
115560	30/08/2018--20:03:52	25.77	0	0.604729	0.557059	-0.611669
115620	30/08/2018--20:04:52	25.76	0	0.604729	0.571908	-0.611669
115680	30/08/2018--20:05:52	25.77	0	0.604729	0.571908	-0.611669
115740	30/08/2018--20:06:52	25.78	0	0.604729	0.571908	-0.611669
115800	30/08/2018--20:07:52	25.75	0	0.589352	0.571908	-0.611669
115860	30/08/2018--20:08:52	25.77	0	0.589352	0.557059	-0.611669
115920	30/08/2018--20:09:52	25.77	0	0.589352	0.557059	-0.611669
115980	30/08/2018--20:10:52	25.79	0	0.604729	0.571908	-0.611669
116040	30/08/2018--20:11:52	25.77	0	0.604729	0.557059	-0.611669
116100	30/08/2018--20:12:52	25.78	6	0.789253	0.0967424	-0.626246
116160	30/08/2018--20:13:52	25.79	0	0.789253	0.0967424	-0.626246
116220	30/08/2018--20:14:52	25.79	0	0.789253	0.0967424	-0.626246
116280	30/08/2018--20:15:52	25.79	0	0.789253	0.0967424	-0.626246
116340	30/08/2018--20:16:52	25.79	0	0.789253	0.0967424	-0.626246
116400	30/08/2018--20:17:52	25.78	0	0.789253	0.0967424	-0.626246
116460	30/08/2018--20:18:52	25.77	0	0.789253	0.0967424	-0.640823
116520	30/08/2018--20:19:52	25.77	0	0.789253	0.0967424	-0.640823
116580	30/08/2018--20:20:52	25.79	0	0.789253	0.0967424	-0.626246
116640	30/08/2018--20:21:52	25.78	0	0.789253	0.0967424	-0.626246
116700	30/08/2018--20:22:52	25.79	0	0.789253	0.0967424	-0.626246
116760	30/08/2018--20:23:52	25.78	0	0.789253	0.0967424	-0.626246
116820	30/08/2018--20:24:52	25.78	0	0.789253	0.0967424	-0.626246
116880	30/08/2018--20:25:52	25.76	0	0.789253	0.0967424	-0.626246
116940	30/08/2018--20:26:52	25.79	0	0.789253	0.0967424	-0.626246
117000	30/08/2018--20:27:52	25.76	0	0.789253	0.0967424	-0.626246
117060	30/08/2018--20:28:52	25.77	0	0.789253	0.0967424	-0.640823
117120	30/08/2018--20:29:52	25.77	0	0.789253	0.0967424	-0.626246
117180	30/08/2018--20:30:52	25.75	0	0.789253	0.0967424	-0.626246
117240	30/08/2018--20:31:52	25.74	0	0.789253	0.0967424	-0.626246
117300	30/08/2018--20:32:52	25.73	0	0.789253	0.0967424	-0.626246
117360	30/08/2018--20:33:52	25.71	0	0.789253	0.0967424	-0.626246
117420	30/08/2018--20:34:52	25.73	0	0.789253	0.0967424	-0.640823
117480	30/08/2018--20:35:52	25.68	0	0.789253	0.0967424	-0.626246
117540	30/08/2018--20:36:52	25.7	0	0.789253	0.0967424	-0.626246
117600	30/08/2018--20:37:52	25.68	0	0.789253	0.0967424	-0.626246
117660	30/08/2018--20:38:52	25.67	0	0.789253	0.111591	-0.626246
117720	30/08/2018--20:39:52	25.64	0	0.789253	0.0967424	-0.626246
117780	30/08/2018--20:40:52	25.61	0	0.789253	0.0967424	-0.626246
117840	30/08/2018--20:41:52	25.61	0	0.789253	0.111591	-0.626246
117900	30/08/2018--20:42:52	25.6	0	0.789253	0.0967424	-0.626246
117960	30/08/2018--20:43:52	25.59	1	0.789253	0.0967424	-0.626246
118020	30/08/2018--20:44:52	25.57	0	0.789253	0.0967424	-0.626246
118080	30/08/2018--20:45:52	25.54	0	0.789253	0.0967424	-0.626246
118140	30/08/2018--20:46:52	25.52	0	0.789253	0.0967424	-0.626246
118200	30/08/2018--20:47:52	25.5	0	0.789253	0.0967424	-0.626246
118260	30/08/2018--20:48:52	25.49	0	0.789253	0.0967424	-0.626246
118320	30/08/2018--20:49:52	25.46	0	0.789253	0.0967424	-0.626246
118380	30/08/2018--20:50:52	25.43	0	0.789253	0.0967424	-0.626246
118440	30/08/2018--20:51:52	25.42	0	0.789253	0.0967424	-0.626246
118500	30/08/2018--20:52:52	25.41	0	0.789253	0.0967424	-0.626246
118560	30/08/2018--20:53:52	25.38	0	0.789253	0.0967424	-0.626246
118620	30/08/2018--20:54:52	25.37	0	0.789253	0.0967424	-0.626246
118680	30/08/2018--20:55:52	25.34	0	0.789253	0.0967424	-0.640823
118740	30/08/2018--20:56:52	25.32	0	0.789253	0.0967424	-0.626246
118800	30/08/2018--20:57:52	25.3	0	0.789253	0.0967424	-0.626246
118860	30/08/2018--20:58:52	25.29	0	0.789253	0.0967424	-0.626246
118920	30/08/2018--20:59:52	25.28	0	0.789253	0.0967424	-0.626246
118980	30/08/2018--21:00:52	25.27	0	0.789253	0.0967424	-0.626246
119040	30/08/2018--21:01:52	25.26	0	0.789253	0.0967424	-0.626246
119100	30/08/2018--21:02:52	25.25	0	0.789253	0.0967424	-0.626246
119160	30/08/2018--21:03:52	25.25	0	0.789253	0.0967424	-0.626246
119220	30/08/2018--21:04:52	25.25	0	0.789253	0.0967424	-0.626246
119280	30/08/2018--21:05:52	25.24	0	0.789253	0.0967424	-0.626246
119340	30/08/2018--21:06:52	25.27	0	0.789253	0.0967424	-0.626246
119400	30/08/2018--21:07:52	25.27	0	0.789253	0.0967424	-0.626246
119460	30/08/2018--21:08:52	25.29	0	0.789253	0.0967424	-0.640823
119520	30/08/2018--21:09:52	25.26	8	0.927646	0.0967424	-0.378443
119580	30/08/2018--21:10:52	25.25	0	0.927646	0.0967424	-0.378443
119640	30/08/2018--21:11:52	25.21	0	0.927646	0.0967424	-0.378443
119700	30/08/2018--21:12:52	25.17	0	0.927646	0.0967424	-0.378443
119760	30/08/2018--21:13:52	25.15	0	0.927646	0.0967424	-0.378443
119820	30/08/2018--21:14:52	25.13	0	0.943023	0.0967424	-0.378443
119880	30/08/2018--21:15:52	25.09	0	0.927646	0.0967424	-0.378443
119940	30/08/2018--21:16:52	25.11	0	0.927646	0.0967424	-0.378443
120000	30/08/2018--21:17:52	25.08	0	0.927646	0.0967424	-0.378443
120060	30/08/2018--21:18:52	25.04	0	0.927646	0.0967424	-0.378443
120120	30/08/2018--21:19:52	25.02	0	0.927646	0.0967424	-0.378443
120180	30/08/2018--21:20:52	25	0	0.927646	0.0967424	-0.378443
120240	30/08/2018--21:21:52	25	0	0.927646	0.0967424	-0.378443
120300	30/08/2018--21:22:52	24.97	0	0.927646	0.0967424	-0.378443
120360	30/08/2018--21:23:52	24.97	0	0.927646	0.0967424	-0.378443
120420	30/08/2018--21:24:52	24.96	0	0.927646	0.0967424	-0.378443
120480	30/08/2018--21:25:52	24.93	0	0.927646	0.0967424	-0.378443
120540	30/08/2018--21:26:52	24.93	0	0.927646	0.0967424	-0.378443
120600	30/08/2018--21:27:52	24.94	0	0.927646	0.0967424	-0.378443
120660	30/08/2018--21:28:52	24.92	0	0.927646	0.0967424	-0.378443
120720	30/08/2018--21:29:52	24.91	0	0.927646	0.0967424	-0.378443
120780	30/08/2018--21:30:52	24.92	0	0.943023	0.0967424	-0.378443
120840	30/08/2018--21:31:52	24.89	0	0.927646	0.0967424	-0.378443
120900	30/08/2018--21:32:52	24.88	0	0.927646	0.0967424	-0.378443
120960	30/08/2018--21:33:52	24.87	0	0.927646	0.0967424	-0.378443
121020	30/08/2018--21:34:52	24.86	0	0.927646	0.0967424	-0.378443
121080	30/08/2018--21:35:52	24.85	0	0.927646	0.0967424	-0.378443
121140	30/08/2018--21:36:52	24.83	0	0.927646	0.0967424	-0.378443
121200	30/08/2018--21:37:52	24.82	0	0.927646	0.0967424	-0.378443
121260	30/08/2018--21:38:52	24.81	0	0.943023	0.0967424	-0.378443
121320	30/08/2018--21:39:52	24.81	0	0.927646	0.0967424	-0.378443
121380	30/08/2018--21:40:52	24.79	0	0.927646	0.0967424	-0.378443
121440	30/08/2018--21:41:52	24.77	0	0.927646	0.0967424	-0.378443
121500	30/08/2018--21:42:52	24.78	0	0.927646	0.0967424	-0.378443
121560	30/08/2018--21:43:52	24.77	0	0.927646	0.0967424	-0.378443
121620	30/08/2018--21:44:52	24.77	0	0.927646	0.0967424	-0.378443
121680	30/08/2018--21:45:52	24.76	0	0.927646	0.0967424	-0.378443
121740	30/08/2018--21:46:52	24.77	0	0.927646	0.0967424	-0.378443
121800	30/08/2018--21:47:52	24.77	0	0.927646	0.0967424	-0.378443
121860	30/08/2018--21:48:52	24.77	0	0.927646	0.0967424	-0.378443
121920	30/08/2018--21:49:52	24.77	0	0.927646	0.0967424	-0.378443
121980	30/08/2018--21:50:52	24.78	0	0.927646	0.0967424	-0.378443
122040	30/08/2018--21:51:52	24.77	0	0.943023	0.0967424	-0.378443
122100	30/08/2018--21:52:52	24.78	0	0.927646	0.0967424	-0.378443
122160	30/08/2018--21:53:52	24.78	0	0.927646	0.0967424	-0.378443
122220	30/08/2018--21:54:52	24.78	0	0.927646	0.0967424	-0.378443
122280	30/08/2018--21:55:52	24.79	0	0.927646	0.0967424	-0.378443
122340	30/08/2018--21:56:52	24.8	0	0.927646	0.0967424	-0.378443
122400	30/08/2018--21:57:52	24.8	0	0.927646	0.0967424	-0.378443
122460	30/08/2018--21:58:52	24.8	0	0.927646	0.0967424	-0.378443
122520	30/08/2018--21:59:52	24.82	0	0.943023	0.0967424	-0.378443
122580	30/08/2018--22:00:52	24.8	0	0.943023	0.0967424	-0.378443
122640	30/08/2018--22:01:52	24.82	0	0.927646	0.0967424	-0.378443
122700	30/08/2018--22:02:52	24.83	0	0.927646	0.0967424	-0.378443
122760	30/08/2018--22:03:52	24.83	0	0.927646	0.0967424	-0.378443
122820	30/08/2018--22:04:52	24.84	0	0.927646	0.0967424	-0.363866
122880	30/08/2018--22:05:52	24.85	0	0.943023	0.0967424	-0.378443
122940	30/08/2018--22:06:52	24.84	0	0.927646	0.0967424	-0.378443
123000	30/08/2018--22:07:52	24.87	0	0.927646	0.0967424	-0.378443
123060	30/08/2018--22:08:52	24.87	0	0.927646	0.0967424	-0.378443
123120	30/08/2018--22:09:52	24.88	0	0.927646	0.0967424	-0.378443
123180	30/08/2018--22:10:52	24.89	0	0.927646	0.0967424	-0.39302
123240	30/08/2018--22:11:52	24.91	0	0.943023	0.0967424	-0.378443
123300	30/08/2018--22:12:52	24.91	0	0.927646	0.0967424	-0.378443
123360	30/08/2018--22:13:52	24.92	0	0.927646	0.0967424	-0.378443
123420	30/08/2018--22:14:52	24.91	0	0.927646	0.0967424	-0.378443
123480	30/08/2018--22:15:52	24.92	0	0.927646	0.0967424	-0.378443
123540	30/08/2018--22:16:52	24.93	0	0.912269	0.0967424	-0.422173
123600	30/08/2018--22:17:52	24.93	0	0.912269	0.0967424	-0.422173
123660	30/08/2018--22:18:52	24.95	0	0.912269	0.111591	-0.43675
123720	30/08/2018--22:19:52	24.96	0	0.912269	0.0967424	-0.422173
123780	30/08/2018--22:20:52	24.97	0	0.912269	0.0967424	-0.422173
123840	30/08/2018--22:21:52	24.96	0	0.912269	0.0967424	-0.422173
123900	30/08/2018--22:22:52	24.99	0	0.912269	0.0967424	-0.43675
123960	30/08/2018--22:23:52	25	0	0.912269	0.0967424	-0.43675
124020	30/08/2018--22:24:52	24.99	0	0.912269	0.111591	-0.43675
124080	30/08/2018--22:25:52	25.01	0	0.912269	0.0967424	-0.43675
124140	30/08/2018--22:26:52	25.01	0	0.912269	0.111591	-0.43675
124200	30/08/2018--22:27:52	25.02	0	0.912269	0.111591	-0.43675
124260	30/08/2018--22:28:52	25.04	0	0.912269	0.111591	-0.43675
124320	30/08/2018--22:29:52	25.04	0	0.912269	0.0967424	-0.43675
124380	30/08/2018--22:30:52	25.04	0	0.912269	0.0967424	-0.422173
124440	30/08/2018--22:31:52	25.04	0	0.912269	0.111591	-0.43675
124500	30/08/2018--22:32:52	25.05	0	0.912269	0.111591	-0.43675
124560	30/08/2018--22:33:52	25.06	0	0.912269	0.111591	-0.422173
124620	30/08/2018--22:34:52	25.07	0	0.912269	0.111591	-0.422173
124680	30/08/2018--22:35:52	25.09	0	0.912269	0.111591	-0.43675
124740	30/08/2018--22:36:52	25.1	0	0.912269	0.111591	-0.422173
124800	30/08/2018--22:37:52	25.09	0	0.912269	0.111591	-0.43675
124860	30/08/2018--22:38:52	25.11	0	0.912269	0.111591	-0.43675
124920	30/08/2018--22:39:52	25.11	0	0.896892	0.111591	-0.43675
124980	30/08/2018--22:40:52	25.11	0	0.912269	0.111591	-0.422173
125040	30/08/2018--22:41:52	25.11	0	0.912269	0.111591	-0.43675
125100	30/08/2018--22:42:52	25.1	0	0.912269	0.111591	-0.43675
125160	30/08/2018--22:43:52	25.11	0	0.912269	0.111591	-0.422173
125220	30/08/2018--22:44:52	25.11	0	0.912269	0.111591	-0.43675
125280	30/08/2018--22:45:52	25.13	0	0.912269	0.111591	-0.43675
125340	30/08/2018--22:46:52	25.13	0	0.912269	0.111591	-0.43675
125400	30/08/2018--22:47:52	25.14	0	0.912269	0.111591	-0.43675
125460	30/08/2018--22:48:52	25.14	0	0.912269	0.111591	-0.43675
125520	30/08/2018--22:49:52	25.16	0	0.912269	0.111591	-0.43675
125580	30/08/2018--22:50:52	25.14	0	0.912269	0.111591	-0.422173
125640	30/08/2018--22:51:52	25.15	0	0.912269	0.111591	-0.43675
125700	30/08/2018--22:52:52	25.17	0	0.912269	0.111591	-0.43675
125760	30/08/2018--22:53:52	25.15	0	0.912269	0.111591	-0.43675
125820	30/08/2018--22:54:52	25.16	0	0.912269	0.111591	-0.422173
125880	30/08/2018--22:55:52	25.16	0	0.912269	0.111591	-0.43675
125940	30/08/2018--22:56:52	25.17	0	0.912269	0.111591	-0.43675
126000	30/08/2018--22:57:52	25.17	0	0.912269	0.111591	-0.43675
126060	30/08/2018--22:58:52	25.18	0	0.912269	0.111591	-0.43675
126120	30/08/2018--22:59:52	25.17	0	0.912269	0.111591	-0.422173
126180	30/08/2018--23:00:52	25.16	0	0.912269	0.111591	-0.43675
126240	30/08/2018--23:01:52	25.17	0	0.912269	0.111591	-0.43675
126300	30/08/2018--23:02:52	25.19	0	0.912269	0.111591	-0.43675
126360	30/08/2018--23:03:52	25.17	0	0.912269	0.111591	-0.43675
126420	30/08/2018--23:04:52	25.19	0	0.912269	0.111591	-0.43675
126480	30/08/2018--23:05:52	25.18	0	0.912269	0.111591	-0.43675
126540	30/08/2018--23:06:52	25.19	0	0.912269	0.111591	-0.43675
126600	30/08/2018--23:07:52	25.16	0	0.912269	0.111591	-0.422173
126660	30/08/2018--23:08:52	25.17	0	0.912269	0.111591	-0.43675
126720	30/08/2018--23:09:52	25.16	0	0.912269	0.111591	-0.43675
126780	30/08/2018--23:10:52	25.16	0	0.912269	0.111591	-0.43675
126840	30/08/2018--23:11:52	25.16	0	0.912269	0.111591	-0.43675
126900	30/08/2018--23:12:52	25.16	0	0.912269	0.111591	-0.43675
126960	30/08/2018--23:13:52	25.16	0	0.912269	0.111591	-0.43675
127020	30/08/2018--23:14:52	25.16	0	0.912269	0.111591	-0.43675
127080	30/08/2018--23:15:52	25.16	0	0.912269	0.111591	-0.43675
127140	30/08/2018--23:16:52	25.16	0	0.912269	0.111591	-0.43675
127200	30/08/2018--23:17:52	25.16	0	0.912269	0.111591	-0.43675
127260	30/08/2018--23:18:52	25.16	0	0.912269	0.111591	-0.43675
127320	30/08/2018--23:19:52	25.14	0	0.912269	0.111591	-0.43675
127380	30/08/2018--23:20:52	25.16	0	0.912269	0.111591	-0.43675
127440	30/08/2018--23:21:52	25.18	0	0.912269	0.111591	-0.43675
127500	30/08/2018--23:22:52	25.16	0	0.912269	0.111591	-0.43675
127560	30/08/2018--23:23:52	25.15	0	0.912269	0.111591	-0.43675
127620	30/08/2018--23:24:52	25.15	0	0.912269	0.111591	-0.422173
127680	30/08/2018--23:25:52	25.14	0	0.912269	0.111591	-0.43675
127740	30/08/2018--23:26:52	25.15	0	0.912269	0.111591	-0.43675
127800	30/08/2018--23:27:52	25.14	0	0.912269	0.111591	-0.43675
127860	30/08/2018--23:28:52	25.14	0	0.912269	0.111591	-0.43675
127920	30/08/2018--23:29:52	25.14	0	0.912269	0.111591	-0.43675
127980	30/08/2018--23:30:52	25.14	0	0.912269	0.111591	-0.43675
128040	30/08/2018--23:31:52	25.13	0	0.912269	0.111591	-0.422173
128100	30/08/2018--23:32:52	25.13	0	0.912269	0.111591	-0.422173
128160	30/08/2018--23:33:52	25.13	0	0.912269	0.111591	-0.43675
128220	30/08/2018--23:34:52	25.13	0	0.912269	0.111591	-0.43675
128280	30/08/2018--23:35:52	25.13	0	0.912269	0.111591	-0.43675
128340	30/08/2018--23:36:52	25.11	0	0.912269	0.111591	-0.43675
128400	30/08/2018--23:37:52	25.11	0	0.912269	0.111591	-0.43675
128460	30/08/2018--23:38:52	25.1	0	0.912269	0.111591	-0.43675
128520	30/08/2018--23:39:52	25.09	0	0.912269	0.111591	-0.43675
128580	30/08/2018--23:40:52	25.1	0	0.896892	0.111591	-0.43675
128640	30/08/2018--23:41:52	25.07	0	0.912269	0.111591	-0.43675
128700	30/08/2018--23:42:52	25.11	0	0.912269	0.111591	-0.43675
128760	30/08/2018--23:43:52	25.07	0	0.912269	0.111591	-0.43675
128820	30/08/2018--23:44:52	25.06	3	0.896892	0.111591	-0.465903
128880	30/08/2018--23:45:52	25.07	0	0.896892	0.111591	-0.465903
128940	30/08/2018--23:46:52	25.07	0	0.896892	0.111591	-0.465903
129000	30/08/2018--23:47:52	25.05	0	0.896892	0.111591	-0.465903
129060	30/08/2018--23:48:52	25.05	0	0.896892	0.111591	-0.465903
129120	30/08/2018--23:49:52	25.05	0	0.896892	0.111591	-0.465903
129180	30/08/2018--23:50:52	25.06	0	0.896892	0.111591	-0.465903
129240	30/08/2018--23:51:52	25.03	0	0.896892	0.111591	-0.465903
129300	30/08/2018--23:52:52	24.99	0	0.896892	0.111591	-0.465903
129360	30/08/2018--23:53:52	24.97	0	0.896892	0.111591	-0.451326
129420	30/08/2018--23:54:52	24.94	0	0.896892	0.111591	-0.451326
129480	30/08/2018--23:55:52	24.89	0	0.896892	0.111591	-0.465903
129540	30/08/2018--23:56:52	24.85	0	0.896892	0.111591	-0.465903
129600	30/08/2018--23:57:52	24.83	0	0.896892	0.111591	-0.465903
129660	30/08/2018--23:58:52	24.82	0	0.896892	0.111591	-0.465903
129720	30/08/2018--23:59:52	24.81	0	0.896892	0.111591	-0.451326
129780	31/08/2018--00:00:52	24.81	0	0.896892	0.111591	-0.465903
129840	31/08/2018--00:01:52	24.8	0	0.896892	0.111591	-0.465903
129900	31/08/2018--00:02:52	24.79	0	0.896892	0.111591	-0.451326
129960	31/08/2018--00:03:52	24.8	0	0.896892	0.111591	-0.465903
130020	31/08/2018--00:04:52	24.79	0	0.896892	0.111591	-0.465903
130080	31/08/2018--00:05:52	24.8	0	0.896892	0.111591	-0.465903
130140	31/08/2018--00:06:52	24.79	0	0.896892	0.111591	-0.465903
130200	31/08/2018--00:07:52	24.79	0	0.896892	0.111591	-0.451326
130260	31/08/2018--00:08:52	24.77	0	0.896892	0.111591	-0.465903
130320	31/08/2018--00:09:52	24.79	0	0.896892	0.111591	-0.465903
130380	31/08/2018--00:10:52	24.78	0	0.896892	0.111591	-0.451326
130440	31/08/2018--00:11:52	24.76	0	0.896892	0.111591	-0.465903
130500	31/08/2018--00:12:52	24.77	0	0.896892	0.111591	-0.465903
130560	31/08/2018--00:13:52	24.77	0	0.896892	0.111591	-0.465903
130620	31/08/2018--00:14:52	24.76	0	0.896892	0.111591	-0.465903
130680	31/08/2018--00:15:52	24.76	0	0.896892	0.111591	-0.465903
130740	31/08/2018--00:16:52	24.77	0	0.896892	0.111591	-0.465903
130800	31/08/2018--00:17:52	24.74	0	0.896892	0.111591	-0.465903
130860	31/08/2018--00:18:52	24.75	0	0.896892	0.111591	-0.465903
130920	31/08/2018--00:19:52	24.75	0	0.896892	0.111591	-0.465903
130980	31/08/2018--00:20:52	24.73	0	0.896892	0.111591	-0.465903
131040	31/08/2018--00:21:52	24.74	0	0.896892	0.111591	-0.465903
131100	31/08/2018--00:22:52	24.76	0	0.896892	0.111591	-0.451326
131160	31/08/2018--00:23:52	24.76	0	0.896892	0.111591	-0.465903
131220	31/08/2018--00:24:52	24.74	0	0.896892	0.111591	-0.465903
131280	31/08/2018--00:25:52	24.76	0	0.896892	0.111591	-0.465903
131340	31/08/2018--00:26:52	24.75	0	0.896892	0.111591	-0.465903
131400	31/08/2018--00:27:52	24.75	0	0.896892	0.111591	-0.465903
131460	31/08/2018--00:28:52	24.76	0	0.896892	0.111591	-0.465903
131520	31/08/2018--00:29:52	24.76	0	0.896892	0.111591	-0.465903
131580	31/08/2018--00:30:52	24.73	0	0.896892	0.111591	-0.465903
131640	31/08/2018--00:31:52	24.74	3	0.850761	0.111591	-0.538786
131700	31/08/2018--00:32:52	24.73	0	0.850761	0.111591	-0.52421
131760	31/08/2018--00:33:52	24.74	0	0.850761	0.111591	-0.538786
131820	31/08/2018--00:34:52	24.73	0	0.850761	0.111591	-0.538786
131880	31/08/2018--00:35:52	24.73	0	0.850761	0.111591	-0.538786
131940	31/08/2018--00:36:52	24.73	0	0.850761	0.111591	-0.52421
132000	31/08/2018--00:37:52	24.74	0	0.850761	0.111591	-0.52421
132060	31/08/2018--00:38:52	24.72	0	0.850761	0.111591	-0.538786
132120	31/08/2018--00:39:52	24.71	0	0.850761	0.111591	-0.538786
132180	31/08/2018--00:40:52	24.72	0	0.850761	0.111591	-0.52421
132240	31/08/2018--00:41:52	24.71	1	0.850761	0.111591	-0.52421
132300	31/08/2018--00:42:52	24.69	0	0.850761	0.111591	-0.538786
132360	31/08/2018--00:43:52	24.69	0	0.850761	0.111591	-0.538786
132420	31/08/2018--00:44:52	24.7	0	0.850761	0.111591	-0.538786
132480	31/08/2018--00:45:52	24.68	0	0.850761	0.111591	-0.52421
132540	31/08/2018--00:46:52	24.69	0	0.850761	0.111591	-0.538786
132600	31/08/2018--00:47:52	24.69	0	0.850761	0.111591	-0.52421
132660	31/08/2018--00:48:52	24.66	0	0.850761	0.111591	-0.538786
132720	31/08/2018--00:49:52	24.69	0	0.850761	0.111591	-0.538786
132780	31/08/2018--00:50:52	24.66	0	0.850761	0.0818935	-0.538786
132840	31/08/2018--00:51:52	24.66	0	0.850761	0.0818935	-0.538786
132900	31/08/2018--00:52:52	24.65	0	0.850761	0.0818935	-0.538786
132960	31/08/2018--00:53:52	24.64	0	0.850761	0.0818935	-0.538786
133020	31/08/2018--00:54:52	24.63	38	0.696991	-0.660553	-0.232677
133080	31/08/2018--00:55:52	24.65	0	0.696991	-0.660553	-0.232677
133140	31/08/2018--00:56:52	24.66	0	0.712368	-0.645704	-0.232677
133200	31/08/2018--00:57:52	24.64	0	0.696991	-0.645704	-0.247253
133260	31/08/2018--00:58:52	24.68	0	0.696991	-0.645704	-0.247253
133320	31/08/2018--00:59:52	24.68	0	0.696991	-0.645704	-0.247253
133380	31/08/2018--01:00:52	24.68	0	0.696991	-0.645704	-0.26183
133440	31/08/2018--01:01:52	24.69	0	0.696991	-0.645704	-0.26183
133500	31/08/2018--01:02:52	24.69	0	0.696991	-0.645704	-0.26183
133560	31/08/2018--01:03:52	24.7	0	0.696991	-0.645704	-0.26183
133620	31/08/2018--01:04:52	24.69	0	0.712368	-0.616006	-0.290983
133680	31/08/2018--01:05:52	24.69	0	0.712368	-0.630855	-0.30556
133740	31/08/2018--01:06:52	24.7	0	0.712368	-0.616006	-0.290983
133800	31/08/2018--01:07:52	24.7	0	0.712368	-0.616006	-0.30556
133860	31/08/2018--01:08:52	24.7	2	0.866138	-0.42297	-0.232677
133920	31/08/2018--01:09:52	24.7	0	0.866138	-0.42297	-0.232677
133980	31/08/2018--01:10:52	24.68	0	0.866138	-0.42297	-0.232677
134040	31/08/2018--01:11:52	24.68	0	0.866138	-0.42297	-0.232677
134100	31/08/2018--01:12:52	24.67	0	0.866138	-0.42297	-0.232677
134160	31/08/2018--01:13:52	24.66	0	0.866138	-0.42297	-0.232677
134220	31/08/2018--01:14:52	24.65	0	0.866138	-0.42297	-0.232677
134280	31/08/2018--01:15:52	24.64	0	0.866138	-0.408121	-0.232677
134340	31/08/2018--01:16:52	24.65	0	0.866138	-0.42297	-0.232677
134400	31/08/2018--01:17:52	24.63	0	0.866138	-0.408121	-0.232677
134460	31/08/2018--01:18:52	24.61	0	0.866138	-0.408121	-0.232677
134520	31/08/2018--01:19:52	24.63	0	0.881515	-0.408121	-0.232677
134580	31/08/2018--01:20:52	24.64	0	0.866138	-0.408121	-0.232677
134640	31/08/2018--01:21:52	24.63	0	0.866138	-0.408121	-0.232677
134700	31/08/2018--01:22:52	24.63	0	0.881515	-0.408121	-0.232677
134760	31/08/2018--01:23:52	24.63	0	0.881515	-0.408121	-0.232677
134820	31/08/2018--01:24:52	24.62	0	0.881515	-0.408121	-0.232677
134880	31/08/2018--01:25:52	24.61	0	0.881515	-0.408121	-0.232677
134940	31/08/2018--01:26:52	24.62	0	0.881515	-0.408121	-0.232677
135000	31/08/2018--01:27:52	24.62	0	0.881515	-0.408121	-0.232677
135060	31/08/2018--01:28:52	24.6	0	0.881515	-0.393272	-0.232677
135120	31/08/2018--01:29:52	24.59	0	0.866138	-0.408121	-0.232677
135180	31/08/2018--01:30:52	24.6	0	0.881515	-0.393272	-0.232677
135240	31/08/2018--01:31:52	24.61	0	0.881515	-0.393272	-0.232677
135300	31/08/2018--01:32:52	24.59	0	0.881515	-0.408121	-0.2181
135360	31/08/2018--01:33:52	24.59	0	0.881515	-0.408121	-0.232677
135420	31/08/2018--01:34:52	24.6	0	0.881515	-0.393272	-0.232677
135480	31/08/2018--01:35:52	24.59	0	0.881515	-0.393272	-0.2181
135540	31/08/2018--01:36:52	24.59	0	0.881515	-0.408121	-0.232677
135600	31/08/2018--01:37:52	24.59	0	0.881515	-0.393272	-0.232677
135660	31/08/2018--01:38:52	24.59	0	0.881515	-0.393272	-0.232677
135720	31/08/2018--01:39:52	24.57	0	0.881515	-0.408121	-0.232677
135780	31/08/2018--01:40:52	24.57	0	0.881515	-0.393272	-0.232677
135840	31/08/2018--01:41:52	24.57	0	0.881515	-0.393272	-0.232677
135900	31/08/2018--01:42:52	24.57	0	0.881515	-0.408121	-0.232677
135960	31/08/2018--01:43:52	24.56	0	0.881515	-0.393272	-0.232677
136020	31/08/2018--01:44:52	24.55	0	0.881515	-0.393272	-0.232677
136080	31/08/2018--01:45:52	24.56	0	0.881515	-0.408121	-0.232677
136140	31/08/2018--01:46:52	24.55	0	0.881515	-0.393272	-0.232677
136200	31/08/2018--01:47:52	24.56	0	0.881515	-0.393272	-0.232677
136260	31/08/2018--01:48:52	24.54	0	0.881515	-0.393272	-0.232677
136320	31/08/2018--01:49:52	24.55	0	0.881515	-0.408121	-0.232677
136380	31/08/2018--01:50:52	24.54	0	0.881515	-0.393272	-0.232677
136440	31/08/2018--01:51:52	24.54	0	0.881515	-0.408121	-0.232677
136500	31/08/2018--01:52:52	24.55	0	0.881515	-0.393272	-0.232677
136560	31/08/2018--01:53:52	24.55	0	0.881515	-0.393272	-0.232677
136620	31/08/2018--01:54:52	24.54	0	0.881515	-0.393272	-0.232677
136680	31/08/2018--01:55:52	24.55	0	0.881515	-0.393272	-0.232677
136740	31/08/2018--01:56:52	24.53	0	0.881515	-0.393272	-0.232677
136800	31/08/2018--01:57:52	24.54	0	0.881515	-0.393272	-0.232677
136860	31/08/2018--01:58:52	24.55	0	0.881515	-0.393272	-0.2181
136920	31/08/2018--01:59:52	24.54	0	0.881515	-0.393272	-0.232677
136980	31/08/2018--02:00:52	24.53	0	0.881515	-0.393272	-0.232677
137040	31/08/2018--02:01:52	24.53	0	0.881515	-0.393272	-0.232677
137100	31/08/2018--02:02:52	24.52	0	0.881515	-0.393272	-0.232677
137160	31/08/2018--02:03:52	24.54	0	0.881515	-0.393272	-0.232677
137220	31/08/2018--02:04:52	24.53	0	0.881515	-0.393272	-0.232677
137280	31/08/2018--02:05:52	24.52	0	0.881515	-0.393272	-0.232677
137340	31/08/2018--02:06:52	24.53	0	0.881515	-0.393272	-0.232677
137400	31/08/2018--02:07:52	24.5	0	0.881515	-0.393272	-0.232677
137460	31/08/2018--02:08:52	24.52	0	0.881515	-0.393272	-0.232677
137520	31/08/2018--02:09:52	24.49	0	0.881515	-0.393272	-0.232677
137580	31/08/2018--02:10:52	24.5	0	0.881515	-0.393272	-0.232677
137640	31/08/2018--02:11:52	24.5	0	0.881515	-0.393272	-0.232677
137700	31/08/2018--02:12:52	24.52	0	0.881515	-0.393272	-0.232677
137760	31/08/2018--02:13:52	24.49	0	0.881515	-0.393272	-0.232677
137820	31/08/2018--02:14:52	24.48	0	0.881515	-0.393272	-0.232677
137880	31/08/2018--02:15:52	24.48	0	0.881515	-0.393272	-0.232677
137940	31/08/2018--02:16:52	24.49	0	0.881515	-0.393272	-0.232677
138000	31/08/2018--02:17:52	24.48	0	0.881515	-0.393272	-0.232677
138060	31/08/2018--02:18:52	24.48	0	0.881515	-0.393272	-0.232677
138120	31/08/2018--02:19:52	24.48	0	0.881515	-0.393272	-0.232677
138180	31/08/2018--02:20:52	24.46	0	0.881515	-0.393272	-0.232677
138240	31/08/2018--02:21:52	24.48	0	0.881515	-0.393272	-0.232677
138300	31/08/2018--02:22:52	24.45	0	0.881515	-0.393272	-0.232677
138360	31/08/2018--02:23:52	24.46	0	0.881515	-0.393272	-0.232677
138420	31/08/2018--02:24:52	24.46	0	0.881515	-0.393272	-0.232677
138480	31/08/2018--02:25:52	24.43	0	0.881515	-0.393272	-0.232677
138540	31/08/2018--02:26:52	24.43	0	0.881515	-0.393272	-0.232677
138600	31/08/2018--02:27:52	24.43	0	0.881515	-0.393272	-0.232677
138660	31/08/2018--02:28:52	24.43	0	0.881515	-0.393272	-0.232677
138720	31/08/2018--02:29:52	24.41	0	0.881515	-0.393272	-0.232677
138780	31/08/2018--02:30:52	24.43	0	0.881515	-0.393272	-0.232677
138840	31/08/2018--02:31:52	24.43	0	0.881515	-0.393272	-0.232677
138900	31/08/2018--02:32:52	24.42	0	0.881515	-0.393272	-0.232677
138960	31/08/2018--02:33:52	24.42	0	0.881515	-0.393272	-0.232677
139020	31/08/2018--02:34:52	24.41	0	0.881515	-0.393272	-0.232677
139080	31/08/2018--02:35:52	24.4	0	0.881515	-0.393272	-0.232677
139140	31/08/2018--02:36:52	24.38	0	0.881515	-0.393272	-0.232677
139200	31/08/2018--02:37:52	24.39	0	0.881515	-0.393272	-0.232677
139260	31/08/2018--02:38:52	24.39	0	0.881515	-0.393272	-0.232677
139320	31/08/2018--02:39:52	24.38	0	0.881515	-0.393272	-0.232677
139380	31/08/2018--02:40:52	24.38	0	0.881515	-0.393272	-0.232677
139440	31/08/2018--02:41:52	24.38	0	0.881515	-0.393272	-0.232677
139500	31/08/2018--02:42:52	24.35	0	0.881515	-0.393272	-0.232677
139560	31/08/2018--02:43:52	24.37	0	0.881515	-0.393272	-0.232677
139620	31/08/2018--02:44:52	24.36	0	0.881515	-0.393272	-0.2181
139680	31/08/2018--02:45:52	24.35	0	0.881515	-0.393272	-0.232677
139740	31/08/2018--02:46:52	24.34	0	0.881515	-0.393272	-0.232677
139800	31/08/2018--02:47:52	24.33	0	0.881515	-0.393272	-0.232677
139860	31/08/2018--02:48:52	24.34	0	0.881515	-0.393272	-0.232677
139920	31/08/2018--02:49:52	24.31	0	0.881515	-0.393272	-0.232677
139980	31/08/2018--02:50:52	24.32	0	0.881515	-0.393272	-0.232677
140040	31/08/2018--02:51:52	24.31	0	0.881515	-0.393272	-0.232677
140100	31/08/2018--02:52:52	24.29	0	0.881515	-0.393272	-0.232677
140160	31/08/2018--02:53:52	24.29	0	0.881515	-0.393272	-0.232677
140220	31/08/2018--02:54:52	24.3	0	0.881515	-0.393272	-0.232677
140280	31/08/2018--02:55:52	24.28	0	0.881515	-0.393272	-0.232677
140340	31/08/2018--02:56:52	24.27	0	0.881515	-0.393272	-0.232677
140400	31/08/2018--02:57:52	24.26	0	0.881515	-0.393272	-0.232677
140460	31/08/2018--02:58:52	24.27	0	0.881515	-0.393272	-0.232677
140520	31/08/2018--02:59:52	24.25	0	0.881515	-0.393272	-0.232677
140580	31/08/2018--03:00:52	24.26	0	0.881515	-0.393272	-0.232677
140640	31/08/2018--03:01:52	24.25	0	0.881515	-0.393272	-0.232677
140700	31/08/2018--03:02:52	24.26	0	0.881515	-0.393272	-0.232677
140760	31/08/2018--03:03:52	24.24	0	0.881515	-0.393272	-0.232677
140820	31/08/2018--03:04:52	24.24	0	0.881515	-0.393272	-0.232677
140880	31/08/2018--03:05:52	24.26	0	0.881515	-0.378423	-0.2181
140940	31/08/2018--03:06:52	24.23	0	0.881515	-0.393272	-0.232677
141000	31/08/2018--03:07:52	24.24	0	0.881515	-0.393272	-0.232677
141060	31/08/2018--03:08:52	24.21	0	0.881515	-0.393272	-0.232677
141120	31/08/2018--03:09:52	24.23	0	0.881515	-0.393272	-0.2181
141180	31/08/2018--03:10:52	24.23	0	0.896892	-0.378423	-0.232677
141240	31/08/2018--03:11:52	24.21	0	0.881515	-0.378423	-0.232677
141300	31/08/2018--03:12:52	24.22	0	0.881515	-0.378423	-0.2181
141360	31/08/2018--03:13:52	24.2	0	0.881515	-0.378423	-0.2181
141420	31/08/2018--03:14:52	24.23	0	0.881515	-0.378423	-0.232677
141480	31/08/2018--03:15:52	24.2	0	0.881515	-0.378423	-0.2181
141540	31/08/2018--03:16:52	24.2	0	0.896892	-0.378423	-0.232677
141600	31/08/2018--03:17:52	24.2	0	0.881515	-0.393272	-0.2181
141660	31/08/2018--03:18:52	24.18	0	0.881515	-0.393272	-0.2181
141720	31/08/2018--03:19:52	24.19	0	0.881515	-0.393272	-0.232677
141780	31/08/2018--03:20:52	24.19	0	0.881515	-0.378423	-0.232677
141840	31/08/2018--03:21:52	24.19	0	0.881515	-0.378423	-0.2181
141900	31/08/2018--03:22:52	24.2	0	0.896892	-0.393272	-0.232677
141960	31/08/2018--03:23:52	24.17	0	0.881515	-0.393272	-0.2181
142020	31/08/2018--03:24:52	24.16	0	0.881515	-0.378423	-0.232677
142080	31/08/2018--03:25:52	24.17	0	0.881515	-0.378423	-0.2181
142140	31/08/2018--03:26:52	24.16	0	0.881515	-0.393272	-0.2181
142200	31/08/2018--03:27:52	24.14	0	0.881515	-0.378423	-0.232677
142260	31/08/2018--03:28:52	24.15	0	0.896892	-0.378423	-0.232677
142320	31/08/2018--03:29:52	24.13	0	0.896892	-0.378423	-0.232677
142380	31/08/2018--03:30:52	24.14	0	0.896892	-0.378423	-0.2181
142440	31/08/2018--03:31:52	24.14	0	0.881515	-0.378423	-0.232677
142500	31/08/2018--03:32:52	24.14	0	0.881515	-0.378423	-0.232677
142560	31/08/2018--03:33:52	24.12	0	0.881515	-0.378423	-0.232677
142620	31/08/2018--03:34:52	24.11	0	0.881515	-0.378423	-0.232677
142680	31/08/2018--03:35:52	24.11	0	0.881515	-0.378423	-0.232677
142740	31/08/2018--03:36:52	24.12	0	0.881515	-0.378423	-0.232677
142800	31/08/2018--03:37:52	24.11	0	0.881515	-0.393272	-0.2181
142860	31/08/2018--03:38:52	24.08	0	0.881515	-0.378423	-0.2181
142920	31/08/2018--03:39:52	24.12	0	0.881515	-0.378423	-0.2181
142980	31/08/2018--03:40:52	24.09	0	0.881515	-0.393272	-0.232677
143040	31/08/2018--03:41:52	24.09	0	0.881515	-0.378423	-0.232677
143100	31/08/2018--03:42:52	24.09	0	0.881515	-0.393272	-0.2181
143160	31/08/2018--03:43:52	24.09	0	0.881515	-0.393272	-0.232677
143220	31/08/2018--03:44:52	24.09	0	0.881515	-0.393272	-0.2181
143280	31/08/2018--03:45:52	24.09	0	0.881515	-0.378423	-0.232677
143340	31/08/2018--03:46:52	24.07	0	0.896892	-0.378423	-0.2181
143400	31/08/2018--03:47:52	24.08	0	0.881515	-0.378423	-0.232677
143460	31/08/2018--03:48:52	24.07	0	0.881515	-0.378423	-0.2181
143520	31/08/2018--03:49:52	24.07	0	0.881515	-0.378423	-0.232677
143580	31/08/2018--03:50:52	24.07	0	0.881515	-0.393272	-0.232677
143640	31/08/2018--03:51:52	24.07	0	0.881515	-0.393272	-0.2181
143700	31/08/2018--03:52:52	24.06	0	0.881515	-0.378423	-0.232677
143760	31/08/2018--03:53:52	24.07	0	0.881515	-0.378423	-0.2181
143820	31/08/2018--03:54:52	24.06	0	0.881515	-0.378423	-0.232677
143880	31/08/2018--03:55:52	24.05	0	0.881515	-0.378423	-0.2181
143940	31/08/2018--03:56:52	24.05	0	0.881515	-0.393272	-0.232677
144000	31/08/2018--03:57:52	24.06	0	0.881515	-0.393272	-0.2181
144060	31/08/2018--03:58:52	24.05	0	0.881515	-0.378423	-0.2181
144120	31/08/2018--03:59:52	24.05	0	0.881515	-0.378423	-0.232677
144180	31/08/2018--04:00:52	24.05	0	0.881515	-0.378423	-0.232677
144240	31/08/2018--04:01:52	24.05	0	0.881515	-0.378423	-0.2181
144300	31/08/2018--04:02:52	24.05	0	0.881515	-0.378423	-0.232677
144360	31/08/2018--04:03:52	24.05	0	0.881515	-0.378423	-0.2181
144420	31/08/2018--04:04:52	24.05	0	0.881515	-0.378423	-0.232677
144480	31/08/2018--04:05:52	24.05	0	0.881515	-0.393272	-0.2181
144540	31/08/2018--04:06:52	24.04	0	0.896892	-0.378423	-0.232677
144600	31/08/2018--04:07:52	24.04	0	0.881515	-0.393272	-0.2181
144660	31/08/2018--04:08:52	24.04	0	0.896892	-0.378423	-0.232677
144720	31/08/2018--04:09:52	24.04	0	0.881515	-0.378423	-0.2181
144780	31/08/2018--04:10:52	24.04	0	0.881515	-0.378423	-0.232677
144840	31/08/2018--04:11:52	24.03	0	0.881515	-0.378423	-0.232677
144900	31/08/2018--04:12:52	24.02	0	0.881515	-0.393272	-0.2181
144960	31/08/2018--04:13:52	24.02	0	0.881515	-0.378423	-0.2181
145020	31/08/2018--04:14:52	24.04	0	0.881515	-0.378423	-0.2181
145080	31/08/2018--04:15:52	24.04	0	0.881515	-0.378423	-0.2181
145140	31/08/2018--04:16:52	24.02	0	0.881515	-0.378423	-0.232677
145200	31/08/2018--04:17:52	24.01	0	0.881515	-0.378423	-0.232677
145260	31/08/2018--04:18:52	24.02	0	0.881515	-0.378423	-0.232677
145320	31/08/2018--04:19:52	24.02	0	0.881515	-0.378423	-0.2181
145380	31/08/2018--04:20:52	24.01	0	0.881515	-0.378423	-0.232677
145440	31/08/2018--04:21:52	24.01	0	0.881515	-0.378423	-0.232677
145500	31/08/2018--04:22:52	24	0	0.881515	-0.378423	-0.2181
145560	31/08/2018--04:23:52	23.99	0	0.881515	-0.378423	-0.232677
145620	31/08/2018--04:24:52	23.98	0	0.881515	-0.378423	-0.2181
145680	31/08/2018--04:25:52	23.99	0	0.881515	-0.378423	-0.232677
145740	31/08/2018--04:26:52	24	0	0.881515	-0.378423	-0.2181
145800	31/08/2018--04:27:52	24	0	0.881515	-0.378423	-0.2181
145860	31/08/2018--04:28:52	23.98	0	0.896892	-0.378423	-0.232677
145920	31/08/2018--04:29:52	23.98	0	0.881515	-0.378423	-0.232677
145980	31/08/2018--04:30:52	23.99	0	0.896892	-0.378423	-0.2181
146040	31/08/2018--04:31:52	23.97	0	0.881515	-0.378423	-0.232677
146100	31/08/2018--04:32:52	24	0	0.881515	-0.378423	-0.2181
146160	31/08/2018--04:33:52	24	0	0.896892	-0.378423	-0.2181
146220	31/08/2018--04:34:52	23.98	0	0.881515	-0.378423	-0.232677
146280	31/08/2018--04:35:52	23.98	0	0.881515	-0.378423	-0.2181
146340	31/08/2018--04:36:52	23.98	0	0.896892	-0.378423	-0.2181
146400	31/08/2018--04:37:52	23.97	0	0.881515	-0.378423	-0.2181
146460	31/08/2018--04:38:52	23.96	0	0.881515	-0.378423	-0.2181
146520	31/08/2018--04:39:52	23.98	0	0.881515	-0.378423	-0.2181
146580	31/08/2018--04:40:52	23.96	0	0.881515	-0.378423	-0.2181
146640	31/08/2018--04:41:52	23.96	0	0.881515	-0.378423	-0.232677
146700	31/08/2018--04:42:52	23.97	0	0.881515	-0.378423	-0.2181
146760	31/08/2018--04:43:52	23.95	0	0.881515	-0.378423	-0.2181
146820	31/08/2018--04:44:52	23.97	0	0.881515	-0.378423	-0.2181
146880	31/08/2018--04:45:52	23.95	0	0.881515	-0.378423	-0.2181
146940	31/08/2018--04:46:52	23.96	0	0.881515	-0.378423	-0.232677
147000	31/08/2018--04:47:52	23.97	0	0.881515	-0.378423	-0.2181
147060	31/08/2018--04:48:52	23.95	0	0.881515	-0.378423	-0.232677
147120	31/08/2018--04:49:52	23.96	0	0.896892	-0.378423	-0.2181
147180	31/08/2018--04:50:52	23.97	0	0.881515	-0.378423	-0.2181
147240	31/08/2018--04:51:52	23.97	0	0.881515	-0.378423	-0.232677
147300	31/08/2018--04:52:52	23.96	0	0.881515	-0.378423	-0.2181
147360	31/08/2018--04:53:52	23.95	0	0.896892	-0.378423	-0.232677
147420	31/08/2018--04:54:52	23.95	0	0.896892	-0.378423	-0.2181
147480	31/08/2018--04:55:52	23.96	0	0.881515	-0.378423	-0.2181
147540	31/08/2018--04:56:52	23.95	0	0.896892	-0.378423	-0.232677
147600	31/08/2018--04:57:52	23.96	0	0.881515	-0.378423	-0.232677
147660	31/08/2018--04:58:52	23.96	0	0.896892	-0.378423	-0.2181
147720	31/08/2018--04:59:52	23.97	0	0.896892	-0.378423	-0.2181
147780	31/08/2018--05:00:52	23.97	0	0.881515	-0.378423	-0.232677
