# Supplementary material for: A randomized cross-over trial investigating differences in 24-h personal air and skin temperatures using wearable sensors between two climatologically contrasting settings
Source: Sci Rep. 2021 Nov 10;11:22020. doi: 10.1038/s41598-021-01180-y (PMC8580978; doi:10.1038/s41598-021-01180-y)
Supplement: Supplementary file 2 — Supplementary Data. [file 41598_2021_1180_MOESM2_ESM.zip › New folder/new/T35_S1new.csv]

Index	Date	Temperature	Activity	X-axis	Y-axis	Z-axis	Marker
46620	08/08/2018--05:00:00	35.57	0	100.243	0.081542	-0.0343639
46680	08/08/2018--05:01:00	35.52	0	100.243	0.081542	-0.0343639
46740	08/08/2018--05:02:00	35.47	0	100.243	0.081542	-0.0343639
46800	08/08/2018--05:03:00	35.43	1	100.243	0.081542	-0.0343639
46860	08/08/2018--05:04:00	35.41	0	100.243	0.081542	-0.0343639
46920	08/08/2018--05:05:00	35.38	0	100.243	0.081542	-0.0343639
46980	08/08/2018--05:06:00	35.35	0	100.243	0.081542	-0.0343639
47040	08/08/2018--05:07:00	35.32	0	100.243	0.081542	-0.0343639
47100	08/08/2018--05:08:00	35.31	0	100.243	0.081542	-0.0343639
47160	08/08/2018--05:09:00	35.3	0	0.986951	0.081542	-0.0343639
47220	08/08/2018--05:10:00	35.29	0	100.243	0.081542	-0.0194137
47280	08/08/2018--05:11:00	35.25	0	100.243	0.126244	0.0104866
47340	08/08/2018--05:12:00	35.26	0	100.243	0.111343	0.0104866
47400	08/08/2018--05:13:00	35.25	0	100.243	0.081542	-0.0343639
47460	08/08/2018--05:14:00	35.25	0	100.243	0.081542	-0.049314
47520	08/08/2018--05:15:00	35.25	0	100.243	0.081542	-0.0343639
47580	08/08/2018--05:16:00	35.24	0	100.243	0.081542	-0.0343639
47640	08/08/2018--05:17:00	35.23	0	100.243	0.081542	-0.0343639
47700	08/08/2018--05:18:00	35.24	0	100.243	0.081542	-0.049314
47760	08/08/2018--05:19:00	35.22	0	100.243	0.081542	-0.049314
47820	08/08/2018--05:20:00	35.23	1	100.243	0.081542	-0.0343639
47880	08/08/2018--05:21:00	35.23	0	100.243	0.081542	-0.0343639
47940	08/08/2018--05:22:00	35.22	0	100.243	0.081542	-0.0343639
48000	08/08/2018--05:23:00	35.21	0	100.243	0.081542	-0.049314
48060	08/08/2018--05:24:00	35.22	0	101.792	0.081542	-0.049314
48120	08/08/2018--05:25:00	35.21	1	100.243	0.081542	-0.0343639
48180	08/08/2018--05:26:00	35.21	0	100.243	0.081542	-0.0343639
48240	08/08/2018--05:27:00	35.21	0	100.243	0.081542	-0.0343639
48300	08/08/2018--05:28:00	35.19	0	100.243	0.081542	-0.049314
48360	08/08/2018--05:29:00	35.18	1	100.243	0.081542	-0.153965
48420	08/08/2018--05:30:00	35.17	0	0.986951	0.0666416	-0.153965
48480	08/08/2018--05:31:00	35.16	0	0.986951	0.0666416	-0.153965
48540	08/08/2018--05:32:00	35.13	0	0.986951	0.0666416	-0.153965
48600	08/08/2018--05:33:00	35.11	0	0.986951	0.0666416	-0.153965
48660	08/08/2018--05:34:00	35.11	0	100.243	0.0666416	-0.139015
48720	08/08/2018--05:35:00	35.09	0	100.243	0.0666416	-0.139015
48780	08/08/2018--05:36:00	35.1	0	0.986951	0.0666416	-0.139015
48840	08/08/2018--05:37:00	35.08	0	0.986951	0.0666416	-0.153965
48900	08/08/2018--05:38:00	35.1	0	0.986951	0.0666416	-0.139015
48960	08/08/2018--05:39:00	35.07	0	0.986951	0.0666416	-0.139015
49020	08/08/2018--05:40:00	35.07	0	0.986951	0.0666416	-0.139015
49080	08/08/2018--05:41:00	35.08	0	0.986951	0.0666416	-0.139015
49140	08/08/2018--05:42:00	35.07	0	100.243	0.081542	-0.139015
49200	08/08/2018--05:43:00	35.07	0	100.243	0.0666416	-0.139015
49260	08/08/2018--05:44:00	35.07	0	0.986951	0.0666416	-0.139015
49320	08/08/2018--05:45:00	35.06	0	0.986951	0.0666416	-0.139015
49380	08/08/2018--05:46:00	35.07	0	0.986951	0.0666416	-0.153965
49440	08/08/2018--05:47:00	35.07	0	100.243	0.0666416	-0.153965
49500	08/08/2018--05:48:00	35.07	0	100.243	0.081542	-0.153965
49560	08/08/2018--05:49:00	35.08	0	100.243	0.081542	-0.139015
49620	08/08/2018--05:50:00	35.06	0	100.243	0.0666416	-0.139015
49680	08/08/2018--05:51:00	35.07	0	100.243	0.0666416	-0.139015
49740	08/08/2018--05:52:00	35.08	0	100.243	0.081542	-0.139015
49800	08/08/2018--05:53:00	35.07	1	100.243	0.0666416	-0.139015
49860	08/08/2018--05:54:00	35.07	0	100.243	0.081542	-0.139015
49920	08/08/2018--05:55:00	35.09	0	100.243	0.0666416	-0.153965
49980	08/08/2018--05:56:00	35.07	0	100.243	0.0666416	-0.139015
50040	08/08/2018--05:57:00	35.07	0	100.243	0.0666416	-0.139015
50100	08/08/2018--05:58:00	35.09	47	-0.0349242	0.275248	0.967296
50160	08/08/2018--05:59:00	35.09	0	-0.0504072	0.260348	0.967296
50220	08/08/2018--06:00:00	35.08	0	-0.0813731	0.260348	0.967296
50280	08/08/2018--06:01:00	35.11	0	-0.0813731	0.245447	0.967296
50340	08/08/2018--06:02:00	35.12	0	-0.0968561	0.260348	0.967296
50400	08/08/2018--06:03:00	35.14	0	-0.0968561	0.245447	0.967296
50460	08/08/2018--06:04:00	35.15	0	-0.0968561	0.245447	0.967296
50520	08/08/2018--06:05:00	35.16	0	-0.0968561	0.245447	0.967296
50580	08/08/2018--06:06:00	35.18	0	-0.0968561	0.230547	0.967296
50640	08/08/2018--06:07:00	35.19	0	-0.0968561	0.245447	0.967296
50700	08/08/2018--06:08:00	35.19	0	-0.112339	0.245447	0.967296
50760	08/08/2018--06:09:00	35.21	0	-0.112339	0.245447	0.967296
50820	08/08/2018--06:10:00	35.21	0	-0.112339	0.245447	0.967296
50880	08/08/2018--06:11:00	35.2	0	-0.0658901	0.260348	0.967296
50940	08/08/2018--06:12:00	35.24	0	-0.0813731	0.245447	0.967296
51000	08/08/2018--06:13:00	35.24	0	-0.0658901	0.260348	0.967296
51060	08/08/2018--06:14:00	35.25	0	-0.0658901	0.245447	0.967296
51120	08/08/2018--06:15:00	35.23	0	-0.0658901	0.245447	0.967296
51180	08/08/2018--06:16:00	35.26	0	-0.0658901	0.245447	0.967296
51240	08/08/2018--06:17:00	35.25	0	-0.0658901	0.245447	0.967296
51300	08/08/2018--06:18:00	35.28	0	-0.0813731	0.260348	0.967296
51360	08/08/2018--06:19:00	35.3	0	-0.0813731	0.245447	0.967296
51420	08/08/2018--06:20:00	35.29	0	-0.0658901	0.245447	0.967296
51480	08/08/2018--06:21:00	35.28	0	-0.0813731	0.245447	0.967296
51540	08/08/2018--06:22:00	35.29	0	-0.0813731	0.245447	0.967296
51600	08/08/2018--06:23:00	35.28	0	0.19732	0.349751	0.922445
51660	08/08/2018--06:24:00	35.34	0	0.19732	0.349751	0.922445
51720	08/08/2018--06:25:00	35.37	0	0.19732	0.349751	0.922445
51780	08/08/2018--06:26:00	35.39	0	0.212803	0.349751	0.922445
51840	08/08/2018--06:27:00	35.39	0	0.212803	0.33485	0.922445
51900	08/08/2018--06:28:00	35.44	0	0.212803	0.33485	0.922445
51960	08/08/2018--06:29:00	35.46	0	0.971468	0.230547	0.219789
52020	08/08/2018--06:30:00	35.45	49	-0.375549	0.245447	0.907495
52080	08/08/2018--06:31:00	35.39	0	-0.375549	0.245447	0.907495
52140	08/08/2018--06:32:00	35.38	0	-0.375549	0.245447	0.892545
52200	08/08/2018--06:33:00	35.37	0	-0.375549	0.230547	0.907495
52260	08/08/2018--06:34:00	35.36	0	-0.391032	0.245447	0.907495
52320	08/08/2018--06:35:00	35.38	0	-0.375549	0.230547	0.892545
52380	08/08/2018--06:36:00	35.38	0	-0.375549	0.245447	0.892545
52440	08/08/2018--06:37:00	35.37	0	-0.375549	0.230547	0.892545
52500	08/08/2018--06:38:00	35.36	0	-0.391032	0.245447	0.892545
52560	08/08/2018--06:39:00	35.37	0	-0.391032	0.245447	0.892545
52620	08/08/2018--06:40:00	35.37	0	-0.375549	0.230547	0.892545
52680	08/08/2018--06:41:00	35.39	0	-0.375549	0.230547	0.907495
52740	08/08/2018--06:42:00	35.38	0	-0.391032	0.245447	0.892545
52800	08/08/2018--06:43:00	35.38	0	-0.391032	0.230547	0.892545
52860	08/08/2018--06:44:00	35.36	0	0.739224	0.170945	0.668293
52920	08/08/2018--06:45:00	35.43	7	0.290218	0.33485	0.892545
52980	08/08/2018--06:46:00	35.46	0	0.305701	0.33485	0.892545
53040	08/08/2018--06:47:00	35.46	0	0.321184	0.33485	0.892545
53100	08/08/2018--06:48:00	35.5	0	0.321184	0.33485	0.892545
53160	08/08/2018--06:49:00	35.52	0	0.321184	0.33485	0.877595
53220	08/08/2018--06:50:00	35.54	0	0.321184	0.31995	0.892545
53280	08/08/2018--06:51:00	35.56	0	0.321184	0.33485	0.892545
53340	08/08/2018--06:52:00	35.58	0	0.321184	0.33485	0.877595
53400	08/08/2018--06:53:00	35.57	0	0.321184	0.33485	0.892545
53460	08/08/2018--06:54:00	35.58	37	-0.360066	0.260348	0.892545
53520	08/08/2018--06:55:00	35.55	0	-0.360066	0.260348	0.907495
53580	08/08/2018--06:56:00	35.55	0	-0.375549	0.260348	0.892545
53640	08/08/2018--06:57:00	35.52	0	-0.375549	0.260348	0.892545
53700	08/08/2018--06:58:00	35.52	0	-0.375549	0.260348	0.892545
53760	08/08/2018--06:59:00	35.52	0	-0.375549	0.275248	0.892545
53820	08/08/2018--07:00:00	35.51	0	0.909537	0.379552	0.130088
53880	08/08/2018--07:01:00	35.54	8	0.321184	0.31995	0.892545
53940	08/08/2018--07:02:00	35.56	0	0.321184	0.31995	0.892545
54000	08/08/2018--07:03:00	35.61	0	0.321184	0.31995	0.892545
54060	08/08/2018--07:04:00	35.63	5	-0.267169	0.290149	0.922445
54120	08/08/2018--07:05:00	35.62	0	-0.267169	0.275248	0.922445
54180	08/08/2018--07:06:00	35.6	0	-0.267169	0.275248	0.922445
54240	08/08/2018--07:07:00	35.61	0	-0.282652	0.275248	0.922445
54300	08/08/2018--07:08:00	35.61	0	-0.282652	0.275248	0.922445
54360	08/08/2018--07:09:00	35.6	0	-0.282652	0.275248	0.922445
54420	08/08/2018--07:10:00	35.67	45	100.243	0.081542	-0.0941644
54480	08/08/2018--07:11:00	35.65	0	100.243	0.081542	-0.0941644
54540	08/08/2018--07:12:00	35.56	4	100.243	0.0964425	-0.0642642
54600	08/08/2018--07:13:00	35.48	0	100.243	0.0964425	-0.049314
54660	08/08/2018--07:14:00	35.41	0	0.986951	0.200746	-0.0792143
54720	08/08/2018--07:15:00	35.37	8	100.243	0.111343	-0.0343639
54780	08/08/2018--07:16:00	35.36	0	100.243	0.111343	-0.0343639
54840	08/08/2018--07:17:00	35.34	0	100.243	0.0964425	-0.0343639
54900	08/08/2018--07:18:00	35.32	0	100.243	0.111343	-0.0343639
54960	08/08/2018--07:19:00	35.29	2	100.243	0.081542	-0.0642642
55020	08/08/2018--07:20:00	35.28	0	101.792	0.0964425	-0.0194137
55080	08/08/2018--07:21:00	35.34	40	0.0270076	-0.0823634	-100.612
55140	08/08/2018--07:22:00	35.48	0	0.0270076	-0.0823634	-100.612
55200	08/08/2018--07:23:00	35.58	0	0.0424906	-0.0823634	-100.612
55260	08/08/2018--07:24:00	35.64	0	0.0270076	-0.0674629	-100.612
55320	08/08/2018--07:25:00	35.7	0	0.0579736	-0.0674629	-100.612
55380	08/08/2018--07:26:00	35.75	0	0.0579736	-0.0674629	-100.612
55440	08/08/2018--07:27:00	35.79	0	0.0579736	-0.0674629	-100.612
55500	08/08/2018--07:28:00	35.79	0	0.0734565	-0.0525624	-100.612
55560	08/08/2018--07:29:00	35.84	40	0.445048	0.588159	-0.70712
55620	08/08/2018--07:30:00	35.94	0	0.522462	0.543457	-0.69217
55680	08/08/2018--07:31:00	36.01	0	0.537945	0.513656	-0.69217
55740	08/08/2018--07:32:00	36.04	0	0.553428	0.513656	-0.70712
55800	08/08/2018--07:33:00	36.07	0	0.553428	0.513656	-0.69217
55860	08/08/2018--07:34:00	36.07	2	0.584394	0.498756	-0.69217
55920	08/08/2018--07:35:00	36.04	0	0.568911	0.468955	-0.70712
55980	08/08/2018--07:36:00	36.05	0	0.584394	0.424253	-0.70712
56040	08/08/2018--07:37:00	36.04	0	0.584394	0.424253	-0.72207
56100	08/08/2018--07:38:00	35.98	121	-0.267169	0.856368	-0.378217
56160	08/08/2018--07:39:00	35.94	194	0.0579736	102.027	-0.168915
56220	08/08/2018--07:40:00	35.89	155	0.104422	0.975572	-0.183865
56280	08/08/2018--07:41:00	35.81	30	-0.406515	0.781865	0.429091
56340	08/08/2018--07:42:00	35.79	83	0.0270076	103.517	-0.258616
56400	08/08/2018--07:43:00	35.54	53	0.0889395	0.945771	-0.183865
56460	08/08/2018--07:44:00	35.16	99	-0.0968561	103.517	-0.273566
56520	08/08/2018--07:45:00	34.94	17	-0.48393	0.752064	0.39919
56580	08/08/2018--07:46:00	34.81	76	-0.514896	0.722263	0.294539
56640	08/08/2018--07:47:00	34.71	39	-0.654243	0.498756	0.563642
56700	08/08/2018--07:48:00	34.67	54	-0.0039583	0.93087	-0.348317
56760	08/08/2018--07:49:00	34.57	111	-0.391032	0.871268	-0.243666
56820	08/08/2018--07:50:00	34.46	118	0.0115247	0.901069	-0.423068
56880	08/08/2018--07:51:00	34.29	120	-0.22072	0.960671	0.055337
56940	08/08/2018--07:52:00	34.46	53	-0.685209	0.647761	-0.288516
57000	08/08/2018--07:53:00	34.55	32	-0.499413	0.841467	-0.168915
57060	08/08/2018--07:54:00	34.52	53	-0.514896	0.722263	-0.109115
57120	08/08/2018--07:55:00	34.35	203	-0.499413	0.707363	0.41414
57180	08/08/2018--07:56:00	34.16	79	-0.576828	0.737164	-0.124065
57240	08/08/2018--07:57:00	34.11	62	-0.282652	0.886169	0.189888
57300	08/08/2018--07:58:00	34.05	6	-0.313618	0.960671	-0.0194137
57360	08/08/2018--07:59:00	34.16	2	-0.576828	0.707363	0.38424
57420	08/08/2018--08:00:00	34.25	4	-0.669726	0.468955	0.563642
57480	08/08/2018--08:01:00	34.36	97	0.0270076	100.537	-0.0792143
57540	08/08/2018--08:02:00	34.45	57	-0.143305	0.93087	-0.333367
57600	08/08/2018--08:03:00	34.53	106	-0.158788	0.975572	0.0852373
57660	08/08/2018--08:04:00	34.57	75	-0.282652	0.93087	-0.124065
57720	08/08/2018--08:05:00	34.68	8	-0.282652	0.93087	-0.183865
57780	08/08/2018--08:06:00	34.83	6	-0.48393	0.871268	0.0254367
57840	08/08/2018--08:07:00	34.93	30	0.0424906	100.537	-0.452968
57900	08/08/2018--08:08:00	34.99	162	-0.48393	0.811666	-0.0941644
57960	08/08/2018--08:09:00	34.97	125	-0.360066	0.886169	-0.288516
58020	08/08/2018--08:10:00	34.92	128	-0.762623	0.573258	0.32444
58080	08/08/2018--08:11:00	34.86	81	0.104422	0.886169	-0.348317
58140	08/08/2018--08:12:00	34.88	46	0.0734565	0.901069	-0.393167
58200	08/08/2018--08:13:00	34.91	83	-0.994868	0.498756	-0.0343639
58260	08/08/2018--08:14:00	34.89	96	-0.360066	0.871268	-0.363267
58320	08/08/2018--08:15:00	34.91	29	-0.530379	0.737164	-0.0194137
58380	08/08/2018--08:16:00	34.95	56	-0.437481	0.677562	-0.587519
58440	08/08/2018--08:17:00	34.98	169	0.0115247	0.960671	-0.318417
58500	08/08/2018--08:18:00	35.06	78	-0.0194413	0.945771	-0.318417
58560	08/08/2018--08:19:00	35.17	43	0.0270076	0.945771	-0.333367
58620	08/08/2018--08:20:00	35.27	152	-0.360066	0.796766	-0.378217
58680	08/08/2018--08:21:00	35.3	248	-0.236203	0.945771	-0.243666
58740	08/08/2018--08:22:00	35.18	182	0.104422	0.796766	-0.602469
58800	08/08/2018--08:23:00	35.19	429	-0.344583	0.871268	-0.378217
58860	08/08/2018--08:24:00	35.28	27	-0.127822	0.781865	-0.467918
58920	08/08/2018--08:25:00	35.29	37	-0.282652	0.841467	-0.467918
58980	08/08/2018--08:26:00	35.27	50	0.150871	0.886169	-0.467918
59040	08/08/2018--08:27:00	35.18	246	0.104422	0.811666	-0.557619
59100	08/08/2018--08:28:00	35.1	103	-0.236203	0.871268	-0.438018
59160	08/08/2018--08:29:00	34.94	92	-0.329101	0.886169	-0.258616
59220	08/08/2018--08:30:00	34.78	14	-0.48393	0.826567	-0.273566
59280	08/08/2018--08:31:00	34.7	0	-0.576828	0.737164	-0.288516
59340	08/08/2018--08:32:00	34.61	0	-0.561345	0.752064	-0.243666
59400	08/08/2018--08:33:00	34.47	0	-0.576828	0.692462	-0.408117
59460	08/08/2018--08:34:00	34.41	0	-0.282652	0.841467	-0.438018
59520	08/08/2018--08:35:00	34.35	241	0.259252	143.749	-0.109115
59580	08/08/2018--08:36:00	34.48	96	-0.205237	0.856368	-0.452968
59640	08/08/2018--08:37:00	34.64	13	0.119905	0.93087	-0.363267
59700	08/08/2018--08:38:00	34.73	40	0.104422	0.841467	-0.542669
59760	08/08/2018--08:39:00	34.75	48	-0.0504072	0.826567	-0.557619
59820	08/08/2018--08:40:00	34.78	40	-0.189754	0.796766	-0.557619
59880	08/08/2018--08:41:00	34.82	1	-0.174271	0.781865	-0.617419
59940	08/08/2018--08:42:00	34.88	34	-0.282652	0.796766	-0.527719
60000	08/08/2018--08:43:00	34.96	0	0.0115247	0.91597	-0.438018
60060	08/08/2018--08:44:00	35.07	31	-0.0658901	0.677562	-0.512768
60120	08/08/2018--08:45:00	35.16	40	-0.174271	0.826567	-0.512768
60180	08/08/2018--08:46:00	35.18	9	-0.236203	0.766965	-0.587519
60240	08/08/2018--08:47:00	35.23	17	-0.174271	0.871268	-0.452968
60300	08/08/2018--08:48:00	35.32	3	-0.267169	0.766965	-0.572569
60360	08/08/2018--08:49:00	35.36	7	-0.127822	0.796766	-0.63237
60420	08/08/2018--08:50:00	35.35	6	-0.127822	0.752064	-0.64732
60480	08/08/2018--08:51:00	35.35	100	-0.0968561	0.871268	-0.482868
60540	08/08/2018--08:52:00	35.24	142	-0.174271	0.93087	-0.243666
60600	08/08/2018--08:53:00	35.26	286	0.104422	0.93087	-0.393167
60660	08/08/2018--08:54:00	35.28	129	-0.143305	0.945771	-0.467918
60720	08/08/2018--08:55:00	35.35	88	0.0734565	0.91597	-0.348317
60780	08/08/2018--08:56:00	35.43	21	0.259252	0.93087	-0.348317
60840	08/08/2018--08:57:00	35.5	347	-0.0504072	0.960671	-0.288516
60900	08/08/2018--08:58:00	35.55	40	-0.112339	0.945771	-0.258616
60960	08/08/2018--08:59:00	35.59	2	-0.282652	0.901069	-0.318417
61020	08/08/2018--09:00:00	35.64	0	-0.22072	0.901069	-0.363267
61080	08/08/2018--09:01:00	35.68	0	-0.236203	0.856368	-0.423068
61140	08/08/2018--09:02:00	35.69	0	-0.298135	0.901069	-0.318417
61200	08/08/2018--09:03:00	35.72	2	-0.282652	0.886169	-0.363267
61260	08/08/2018--09:04:00	35.73	0	-0.375549	0.826567	-0.363267
61320	08/08/2018--09:05:00	35.73	0	-0.375549	0.886169	-0.243666
61380	08/08/2018--09:06:00	35.76	2	-0.313618	0.901069	-0.258616
61440	08/08/2018--09:07:00	35.75	9	-0.313618	0.871268	-0.318417
61500	08/08/2018--09:08:00	35.77	4	-0.205237	0.960671	-0.139015
61560	08/08/2018--09:09:00	35.77	0	-0.112339	0.960671	-0.273566
61620	08/08/2018--09:10:00	35.79	19	-0.22072	0.871268	-0.438018
61680	08/08/2018--09:11:00	35.77	2	-0.0968561	0.93087	-0.333367
61740	08/08/2018--09:12:00	35.78	0	-0.143305	0.796766	-0.557619
61800	08/08/2018--09:13:00	35.77	162	-0.406515	0.901069	-0.198815
61860	08/08/2018--09:14:00	35.75	276	-0.127822	102.027	0.159988
61920	08/08/2018--09:15:00	35.77	361	-0.0658901	0.945771	-0.348317
61980	08/08/2018--09:16:00	35.75	176	-0.406515	0.871268	-0.153965
62040	08/08/2018--09:17:00	35.75	0	-0.452964	0.841467	-0.258616
62100	08/08/2018--09:18:00	35.77	0	-0.669726	0.707363	-0.198815
62160	08/08/2018--09:19:00	35.79	0	-0.530379	0.811666	-0.109115
62220	08/08/2018--09:20:00	35.79	0	0.19732	0.91597	-0.393167
62280	08/08/2018--09:21:00	35.83	0	0.19732	0.91597	-0.408117
62340	08/08/2018--09:22:00	35.88	0	-0.499413	0.841467	-0.198815
62400	08/08/2018--09:23:00	35.88	0	-0.48393	0.811666	-0.243666
62460	08/08/2018--09:24:00	35.88	1	0.212803	0.945771	-0.318417
62520	08/08/2018--09:25:00	35.9	0	-0.545862	0.796766	-0.198815
62580	08/08/2018--09:26:00	35.88	9	-0.406515	0.871268	-0.243666
62640	08/08/2018--09:27:00	35.91	0	-0.391032	0.871268	-0.213766
62700	08/08/2018--09:28:00	35.89	0	-0.421998	0.826567	-0.303466
62760	08/08/2018--09:29:00	35.9	0	-0.421998	0.841467	-0.288516
62820	08/08/2018--09:30:00	35.88	0	-0.437481	0.841467	-0.288516
62880	08/08/2018--09:31:00	35.87	2	-0.514896	0.826567	0.159988
62940	08/08/2018--09:32:00	35.86	0	-0.375549	0.856368	-0.288516
63000	08/08/2018--09:33:00	35.83	0	-0.344583	0.901069	-0.228716
63060	08/08/2018--09:34:00	35.85	4	-0.840038	0.454054	-0.258616
63120	08/08/2018--09:35:00	35.79	31	-0.251686	0.945771	-0.168915
63180	08/08/2018--09:36:00	35.72	22	-0.90197	0.349751	-0.0642642
63240	08/08/2018--09:37:00	35.64	5	-101.035	0.0517411	0.35434
63300	08/08/2018--09:38:00	35.6	37	-0.886487	0.409353	0.0702871
63360	08/08/2018--09:39:00	35.57	41	-0.576828	0.781865	-0.243666
63420	08/08/2018--09:40:00	35.57	1	-0.561345	0.781865	-0.258616
63480	08/08/2018--09:41:00	35.54	34	-0.112339	0.91597	-0.378217
63540	08/08/2018--09:42:00	35.51	1	-0.514896	0.752064	-0.303466
63600	08/08/2018--09:43:00	35.5	0	-0.329101	0.856368	-0.393167
63660	08/08/2018--09:44:00	35.49	1	-0.932936	0.409353	-0.00446359
63720	08/08/2018--09:45:00	35.47	29	-0.669726	0.692462	-0.198815
63780	08/08/2018--09:46:00	35.5	1	-0.48393	0.811666	-0.139015
63840	08/08/2018--09:47:00	35.47	4	-0.731658	0.439154	-0.557619
63900	08/08/2018--09:48:00	35.5	9	-0.840038	0.498756	-0.213766
63960	08/08/2018--09:49:00	35.5	14	-0.979385	0.230547	0.204838
64020	08/08/2018--09:50:00	35.54	27	-0.886487	0.141144	-0.452968
64080	08/08/2018--09:51:00	35.61	65	-0.932936	0.31995	0.33939
64140	08/08/2018--09:52:00	35.63	111	-0.545862	0.766965	-0.258616
64200	08/08/2018--09:53:00	35.64	3	0.0889395	102.027	0.055337
64260	08/08/2018--09:54:00	35.64	39	-0.329101	0.856368	-0.288516
64320	08/08/2018--09:55:00	35.66	166	-0.452964	0.841467	-0.438018
64380	08/08/2018--09:56:00	35.64	81	-0.313618	0.93087	-0.0792143
64440	08/08/2018--09:57:00	35.7	48	-0.545862	0.766965	0.0852373
64500	08/08/2018--09:58:00	35.72	0	-0.251686	0.93087	-0.228716
64560	08/08/2018--09:59:00	35.78	11	-0.963902	0.126244	-0.213766
64620	08/08/2018--10:00:00	35.8	0	-0.731658	0.543457	0.39919
64680	08/08/2018--10:01:00	35.84	0	-0.530379	0.826567	-0.0343639
64740	08/08/2018--10:02:00	35.86	0	-0.809072	0.543457	0.174938
64800	08/08/2018--10:03:00	35.88	0	-0.267169	0.960671	-0.049314
64860	08/08/2018--10:04:00	35.91	0	-0.63876	0.722263	0.204838
64920	08/08/2018--10:05:00	35.95	0	-0.700692	0.692462	0.0403868
64980	08/08/2018--10:06:00	35.95	0	-0.592311	0.766965	0.145038
65040	08/08/2018--10:07:00	36	8	-0.48393	0.871268	0.0104866
65100	08/08/2018--10:08:00	35.98	10	-0.514896	0.856368	-0.0194137
65160	08/08/2018--10:09:00	36	1	-0.530379	0.796766	0.0702871
65220	08/08/2018--10:10:00	36	33	-0.267169	0.945771	0.0254367
65280	08/08/2018--10:11:00	36.02	0	-0.514896	0.811666	-0.0792143
65340	08/08/2018--10:12:00	36.04	30	-0.561345	0.752064	0.0403868
65400	08/08/2018--10:13:00	36.06	13	-0.576828	0.811666	-0.00446359
65460	08/08/2018--10:14:00	36.06	9	-0.932936	0.305049	0.174938
65520	08/08/2018--10:15:00	36.07	7	-101.035	0.0219401	0.145038
65580	08/08/2018--10:16:00	36.06	11	-0.112339	0.990472	0.100187
65640	08/08/2018--10:17:00	36.06	37	-0.48393	0.841467	0.0254367
65700	08/08/2018--10:18:00	36.08	3	-0.855521	0.439154	0.279589
65760	08/08/2018--10:19:00	36.07	164	-0.189754	0.945771	0.145038
65820	08/08/2018--10:20:00	36.03	1	-0.236203	0.990472	0.0104866
65880	08/08/2018--10:21:00	36.04	0	-0.251686	0.945771	-0.049314
65940	08/08/2018--10:22:00	36	0	-0.22072	0.975572	-0.00446359
66000	08/08/2018--10:23:00	35.97	0	-0.421998	0.901069	0.0702871
66060	08/08/2018--10:24:00	35.98	0	-0.561345	0.796766	0.055337
66120	08/08/2018--10:25:00	35.95	2	-0.592311	0.722263	0.130088
66180	08/08/2018--10:26:00	35.93	1	-0.607794	0.752064	0.0104866
66240	08/08/2018--10:27:00	35.88	3	-0.530379	0.826567	0.115138
66300	08/08/2018--10:28:00	35.86	0	-0.251686	0.945771	-0.153965
66360	08/08/2018--10:29:00	35.86	136	0.166354	0.841467	-0.049314
66420	08/08/2018--10:30:00	35.93	197	-0.112339	0.990472	0.0702871
66480	08/08/2018--10:31:00	35.97	0	-0.375549	0.901069	-0.0941644
66540	08/08/2018--10:32:00	35.95	13	-0.0968561	0.975572	0.0104866
66600	08/08/2018--10:33:00	35.92	0	-0.716175	0.603059	0.159988
66660	08/08/2018--10:34:00	35.91	20	-0.22072	0.960671	-0.049314
66720	08/08/2018--10:35:00	35.89	2	-0.298135	0.91597	-0.0792143
66780	08/08/2018--10:36:00	35.89	0	-0.452964	0.886169	-0.049314
66840	08/08/2018--10:37:00	35.84	3	-0.267169	0.990472	0.0702871
66900	08/08/2018--10:38:00	35.83	0	-0.421998	0.886169	-0.00446359
66960	08/08/2018--10:39:00	35.84	0	-0.48393	0.856368	-0.0194137
67020	08/08/2018--10:40:00	35.83	3	-0.499413	0.856368	0.0104866
67080	08/08/2018--10:41:00	35.79	0	-0.48393	0.841467	-0.0194137
67140	08/08/2018--10:42:00	35.79	0	-0.623277	0.781865	0.0852373
67200	08/08/2018--10:43:00	35.83	203	0.0734565	0.886169	0.0104866
67260	08/08/2018--10:44:00	35.94	262	0.135388	0.990472	-0.124065
67320	08/08/2018--10:45:00	35.96	38	0.0424906	0.990472	-0.198815
67380	08/08/2018--10:46:00	35.94	32	0.0424906	0.975572	-0.228716
67440	08/08/2018--10:47:00	35.89	28	0.104422	0.990472	-0.198815
67500	08/08/2018--10:48:00	35.89	22	0.0734565	102.027	-0.124065
67560	08/08/2018--10:49:00	35.8	0	-0.0349242	100.537	-0.00446359
67620	08/08/2018--10:50:00	35.77	18	-0.0658901	0.975572	-0.198815
67680	08/08/2018--10:51:00	35.77	32	0.0579736	0.990472	-0.183865
67740	08/08/2018--10:52:00	35.8	123	-0.298135	106.497	-0.408117
67800	08/08/2018--10:53:00	35.84	40	0.166354	0.91597	-0.228716
67860	08/08/2018--10:54:00	35.88	68	-0.143305	0.960671	-0.109115
67920	08/08/2018--10:55:00	35.84	46	-0.731658	0.647761	-0.0792143
67980	08/08/2018--10:56:00	35.78	116	0.181837	0.990472	-0.153965
68040	08/08/2018--10:57:00	35.8	2	0.0270076	0.975572	-0.198815
68100	08/08/2018--10:58:00	35.85	71	-0.0504072	100.537	-0.0792143
68160	08/08/2018--10:59:00	35.87	39	-0.0194413	0.960671	-0.168915
68220	08/08/2018--11:00:00	35.87	10	0.0270076	100.537	-0.109115
68280	08/08/2018--11:01:00	35.86	9	-0.0194413	100.537	-0.153965
68340	08/08/2018--11:02:00	35.86	20	0.19732	100.537	-0.288516
68400	08/08/2018--11:03:00	35.88	8	-0.267169	0.91597	0.0254367
68460	08/08/2018--11:04:00	35.9	4	0.0579736	0.990472	-0.213766
68520	08/08/2018--11:05:00	35.93	25	-0.205237	0.960671	-0.124065
68580	08/08/2018--11:06:00	35.94	30	-0.174271	0.91597	0.0254367
68640	08/08/2018--11:07:00	35.93	20	0.0115247	0.990472	-0.183865
68700	08/08/2018--11:08:00	35.88	9	0.0734565	0.975572	-0.273566
68760	08/08/2018--11:09:00	35.86	144	0.0424906	0.826567	-0.0941644
68820	08/08/2018--11:10:00	35.85	295	0.0270076	116.928	-0.228716
68880	08/08/2018--11:11:00	35.82	114	-0.437481	0.886169	-0.049314
68940	08/08/2018--11:12:00	35.81	0	-0.391032	0.91597	0.0403868
69000	08/08/2018--11:13:00	35.8	1	-0.561345	0.811666	0.0104866
69060	08/08/2018--11:14:00	35.8	0	-0.530379	0.811666	0.0852373
69120	08/08/2018--11:15:00	35.82	5	-0.329101	0.93087	-0.0194137
69180	08/08/2018--11:16:00	35.81	4	-0.762623	0.588159	0.0104866
69240	08/08/2018--11:17:00	35.81	9	-0.158788	0.975572	-0.0343639
69300	08/08/2018--11:18:00	35.81	12	-0.282652	0.945771	0.0254367
69360	08/08/2018--11:19:00	35.8	1	-0.282652	0.975572	-0.049314
69420	08/08/2018--11:20:00	35.8	6	-0.344583	0.901069	-0.228716
69480	08/08/2018--11:21:00	35.82	2	-0.437481	0.886169	-0.0642642
69540	08/08/2018--11:22:00	35.79	0	-0.360066	0.93087	0.0254367
69600	08/08/2018--11:23:00	35.77	1	-0.344583	0.886169	0.0852373
69660	08/08/2018--11:24:00	35.75	0	-0.406515	0.945771	0.145038
69720	08/08/2018--11:25:00	35.75	5	-0.421998	0.945771	-0.0194137
69780	08/08/2018--11:26:00	35.75	2	-0.421998	0.871268	0.204838
69840	08/08/2018--11:27:00	35.74	0	-0.421998	0.886169	0.115138
69900	08/08/2018--11:28:00	35.71	9	-0.452964	0.856368	0.130088
69960	08/08/2018--11:29:00	35.74	0	-0.375549	0.901069	-0.109115
70020	08/08/2018--11:30:00	35.77	4	-0.313618	0.960671	-0.0792143
70080	08/08/2018--11:31:00	35.8	7	-0.267169	0.960671	0.055337
70140	08/08/2018--11:32:00	35.84	0	-0.499413	0.841467	0.159988
70200	08/08/2018--11:33:00	35.87	0	-0.48393	0.841467	-0.228716
70260	08/08/2018--11:34:00	35.9	0	-0.654243	0.722263	0.0254367
70320	08/08/2018--11:35:00	35.9	0	-0.48393	0.841467	-0.183865
70380	08/08/2018--11:36:00	35.94	0	-0.654243	0.752064	-0.00446359
70440	08/08/2018--11:37:00	35.94	0	-0.545862	0.796766	-0.139015
70500	08/08/2018--11:38:00	35.96	22	-0.437481	0.856368	-0.153965
70560	08/08/2018--11:39:00	35.97	0	-0.452964	0.856368	-0.153965
70620	08/08/2018--11:40:00	35.96	0	-0.360066	0.886169	-0.183865
70680	08/08/2018--11:41:00	35.91	0	-0.48393	0.826567	-0.213766
70740	08/08/2018--11:42:00	35.91	2	-0.437481	0.871268	-0.153965
70800	08/08/2018--11:43:00	35.93	0	-0.344583	0.901069	-0.243666
70860	08/08/2018--11:44:00	35.97	0	-0.391032	0.886169	-0.153965
70920	08/08/2018--11:45:00	35.98	0	-0.452964	0.886169	-0.0792143
70980	08/08/2018--11:46:00	35.99	0	-0.344583	0.91597	-0.124065
71040	08/08/2018--11:47:00	36	0	-0.468447	0.856368	-0.153965
71100	08/08/2018--11:48:00	35.96	0	-0.48393	0.856368	-0.153965
71160	08/08/2018--11:49:00	35.96	0	-0.545862	0.811666	-0.139015
71220	08/08/2018--11:50:00	36	16	-0.375549	0.901069	-0.243666
71280	08/08/2018--11:51:00	36.02	1	-0.499413	0.841467	-0.049314
71340	08/08/2018--11:52:00	36.02	0	-0.499413	0.841467	-0.109115
71400	08/08/2018--11:53:00	36.04	0	-0.530379	0.811666	0.130088
71460	08/08/2018--11:54:00	36.07	0	-0.530379	0.826567	0.055337
71520	08/08/2018--11:55:00	36.07	1	-0.530379	0.826567	0.0403868
71580	08/08/2018--11:56:00	36.1	0	-0.530379	0.826567	0.0104866
71640	08/08/2018--11:57:00	36.09	0	-0.545862	0.826567	0.0403868
71700	08/08/2018--11:58:00	36.09	9	-0.530379	0.826567	0.0254367
71760	08/08/2018--11:59:00	36.11	0	-0.545862	0.811666	0.0852373
71820	08/08/2018--12:00:00	36.11	0	-0.561345	0.811666	0.0702871
71880	08/08/2018--12:01:00	36.1	0	-0.452964	0.871268	-0.0343639
71940	08/08/2018--12:02:00	36.09	0	-0.561345	0.811666	-0.049314
72000	08/08/2018--12:03:00	36.11	0	-0.406515	0.871268	-0.213766
72060	08/08/2018--12:04:00	36.11	0	-0.499413	0.811666	-0.273566
72120	08/08/2018--12:05:00	36.11	0	-0.48393	0.856368	-0.109115
72180	08/08/2018--12:06:00	36.11	2	-0.63876	0.737164	-0.198815
72240	08/08/2018--12:07:00	36.11	3	-0.793589	0.498756	-0.333367
72300	08/08/2018--12:08:00	36.07	5	-0.421998	0.886169	-0.153965
72360	08/08/2018--12:09:00	36.07	3	-0.329101	0.91597	-0.228716
72420	08/08/2018--12:10:00	36.07	13	-0.437481	0.886169	0.0104866
72480	08/08/2018--12:11:00	36.06	0	-0.421998	0.886169	-0.0941644
72540	08/08/2018--12:12:00	36.09	0	-0.344583	0.93087	-0.0642642
72600	08/08/2018--12:13:00	36.1	0	-0.406515	0.886169	-0.0642642
72660	08/08/2018--12:14:00	36.09	0	-0.421998	0.901069	-0.049314
72720	08/08/2018--12:15:00	36.11	0	-0.452964	0.886169	0.0403868
72780	08/08/2018--12:16:00	36.09	1	-0.437481	0.886169	-0.109115
72840	08/08/2018--12:17:00	36.11	0	-0.344583	0.93087	-0.0343639
72900	08/08/2018--12:18:00	36.13	0	-0.437481	0.871268	-0.109115
72960	08/08/2018--12:19:00	36.13	0	-0.437481	0.886169	-0.0792143
73020	08/08/2018--12:20:00	36.12	8	-0.375549	0.871268	-0.243666
73080	08/08/2018--12:21:00	36.13	0	-0.406515	0.886169	-0.183865
73140	08/08/2018--12:22:00	36.14	0	-0.375549	0.886169	-0.228716
73200	08/08/2018--12:23:00	36.1	0	-0.375549	0.871268	-0.258616
73260	08/08/2018--12:24:00	36.06	0	-0.391032	0.91597	-0.139015
73320	08/08/2018--12:25:00	36.07	0	-0.391032	0.871268	-0.243666
73380	08/08/2018--12:26:00	36.05	0	-0.360066	0.856368	-0.363267
73440	08/08/2018--12:27:00	36.05	0	-0.421998	0.886169	-0.153965
73500	08/08/2018--12:28:00	36.06	0	-0.344583	0.886169	-0.243666
73560	08/08/2018--12:29:00	36.05	0	-0.576828	0.752064	-0.333367
73620	08/08/2018--12:30:00	36.04	0	-0.452964	0.841467	-0.273566
73680	08/08/2018--12:31:00	36.01	0	-0.406515	0.856368	-0.303466
73740	08/08/2018--12:32:00	36.01	0	-0.421998	0.856368	-0.273566
73800	08/08/2018--12:33:00	36.01	0	-0.437481	0.826567	-0.333367
73860	08/08/2018--12:34:00	36.01	0	-0.437481	0.826567	-0.318417
73920	08/08/2018--12:35:00	36.02	0	-0.391032	0.856368	-0.348317
73980	08/08/2018--12:36:00	36.01	0	-0.421998	0.841467	-0.318417
74040	08/08/2018--12:37:00	36.01	0	-0.452964	0.811666	-0.333367
74100	08/08/2018--12:38:00	36	0	-0.421998	0.826567	-0.318417
74160	08/08/2018--12:39:00	36	1	-0.391032	0.826567	-0.363267
74220	08/08/2018--12:40:00	36	61	-0.391032	0.975572	-0.183865
74280	08/08/2018--12:41:00	35.95	25	-0.313618	0.91597	-0.198815
74340	08/08/2018--12:42:00	35.93	0	-0.561345	0.781865	0.130088
74400	08/08/2018--12:43:00	35.92	0	-0.174271	0.960671	-0.198815
74460	08/08/2018--12:44:00	35.89	1	-0.189754	0.960671	-0.139015
74520	08/08/2018--12:45:00	35.86	43	-0.0349242	0.781865	-0.183865
74580	08/08/2018--12:46:00	35.8	102	-0.48393	0.63286	-0.63237
74640	08/08/2018--12:47:00	35.82	7	-0.0968561	0.990472	-0.109115
74700	08/08/2018--12:48:00	35.86	43	-0.189754	0.960671	-0.109115
74760	08/08/2018--12:49:00	35.87	0	-0.375549	0.901069	0.145038
74820	08/08/2018--12:50:00	35.87	3	-0.391032	0.901069	0.100187
74880	08/08/2018--12:51:00	35.86	0	-0.514896	0.826567	-0.0792143
74940	08/08/2018--12:52:00	35.82	0	-0.514896	0.826567	0.145038
75000	08/08/2018--12:53:00	35.85	0	-0.499413	0.811666	0.204838
75060	08/08/2018--12:54:00	35.83	0	-0.561345	0.796766	0.0852373
75120	08/08/2018--12:55:00	35.83	8	-0.0813731	100.537	-0.228716
75180	08/08/2018--12:56:00	35.84	0	-0.406515	0.901069	-0.124065
75240	08/08/2018--12:57:00	35.81	0	-0.313618	0.93087	-0.049314
75300	08/08/2018--12:58:00	35.84	0	-0.391032	0.901069	0.055337
75360	08/08/2018--12:59:00	35.84	0	-0.406515	0.886169	0.0852373
75420	08/08/2018--13:00:00	35.85	0	-0.313618	0.93087	0.055337
75480	08/08/2018--13:01:00	35.87	205	-0.0658901	0.990472	-0.183865
75540	08/08/2018--13:02:00	35.84	10	-0.189754	0.945771	-0.198815
75600	08/08/2018--13:03:00	35.8	2	-0.205237	0.945771	-0.228716
75660	08/08/2018--13:04:00	35.78	34	-0.112339	0.990472	0.0104866
75720	08/08/2018--13:05:00	35.75	8	0.0270076	0.990472	-0.168915
75780	08/08/2018--13:06:00	35.71	1	-0.0658901	0.990472	0.0104866
75840	08/08/2018--13:07:00	35.67	0	-0.0039583	102.027	-0.109115
75900	08/08/2018--13:08:00	35.64	22	-0.0968561	0.990472	0.0104866
75960	08/08/2018--13:09:00	35.61	0	0.0579736	100.537	-0.0194137
76020	08/08/2018--13:10:00	35.63	0	0.0115247	0.990472	0.100187
76080	08/08/2018--13:11:00	35.63	7	-0.0194413	102.027	-0.109115
76140	08/08/2018--13:12:00	35.65	5	0.0424906	100.537	-0.0941644
76200	08/08/2018--13:13:00	35.75	2	-0.0658901	0.990472	0.055337
76260	08/08/2018--13:14:00	35.83	2	0.0270076	0.990472	-0.168915
76320	08/08/2018--13:15:00	35.79	1	0.0734565	0.975572	-0.183865
76380	08/08/2018--13:16:00	35.8	225	-0.205237	0.975572	0.0852373
76440	08/08/2018--13:17:00	35.74	44	-0.375549	0.901069	0.100187
76500	08/08/2018--13:18:00	35.73	0	-0.267169	0.945771	0.130088
76560	08/08/2018--13:19:00	35.77	0	-0.143305	0.960671	-0.243666
76620	08/08/2018--13:20:00	35.8	1	-0.48393	0.841467	0.145038
76680	08/08/2018--13:21:00	35.84	0	-0.391032	0.901069	0.115138
76740	08/08/2018--13:22:00	35.85	0	-0.499413	0.841467	-0.0194137
76800	08/08/2018--13:23:00	35.86	0	-0.375549	0.91597	-0.00446359
76860	08/08/2018--13:24:00	35.9	0	-0.530379	0.841467	-0.0194137
76920	08/08/2018--13:25:00	35.92	2	-0.514896	0.841467	-0.00446359
76980	08/08/2018--13:26:00	35.94	0	-0.48393	0.856368	-0.00446359
77040	08/08/2018--13:27:00	35.95	0	-0.514896	0.856368	0.0403868
77100	08/08/2018--13:28:00	35.96	0	-0.421998	0.901069	0.0852373
77160	08/08/2018--13:29:00	35.98	0	-0.375549	0.901069	0.130088
77220	08/08/2018--13:30:00	35.97	0	-0.406515	0.886169	0.100187
77280	08/08/2018--13:31:00	35.95	0	-0.561345	0.811666	0.0403868
77340	08/08/2018--13:32:00	35.94	0	-0.561345	0.781865	0.0254367
77400	08/08/2018--13:33:00	35.93	0	-0.63876	0.766965	0.0254367
77460	08/08/2018--13:34:00	35.9	0	-0.623277	0.752064	0.0104866
77520	08/08/2018--13:35:00	35.91	0	-0.654243	0.737164	0.0403868
77580	08/08/2018--13:36:00	35.92	2	-0.251686	0.975572	0.204838
77640	08/08/2018--13:37:00	35.88	0	-0.360066	0.91597	0.115138
77700	08/08/2018--13:38:00	35.87	3	-0.236203	0.960671	0.189888
77760	08/08/2018--13:39:00	35.85	4	-0.406515	0.886169	0.145038
77820	08/08/2018--13:40:00	35.82	0	-0.282652	0.93087	0.189888
77880	08/08/2018--13:41:00	35.82	1	-0.22072	0.975572	0.055337
77940	08/08/2018--13:42:00	35.81	0	-0.344583	0.901069	0.219789
78000	08/08/2018--13:43:00	35.82	0	-0.375549	0.91597	0.0852373
78060	08/08/2018--13:44:00	35.82	25	-0.375549	0.901069	0.0104866
78120	08/08/2018--13:45:00	35.84	1	-0.592311	0.752064	0.159988
78180	08/08/2018--13:46:00	35.82	1	-0.236203	0.960671	-0.0343639
78240	08/08/2018--13:47:00	35.82	7	-0.282652	0.945771	0.0104866
78300	08/08/2018--13:48:00	35.82	0	-0.22072	0.960671	-0.109115
78360	08/08/2018--13:49:00	35.86	0	-0.267169	0.945771	-0.0194137
78420	08/08/2018--13:50:00	35.87	0	-0.375549	0.91597	0.0254367
78480	08/08/2018--13:51:00	35.9	0	-0.375549	0.91597	0.0403868
78540	08/08/2018--13:52:00	35.92	2	-0.437481	0.886169	-0.00446359
78600	08/08/2018--13:53:00	35.95	1	-0.468447	0.871268	-0.049314
78660	08/08/2018--13:54:00	35.96	0	-0.452964	0.871268	0.0104866
78720	08/08/2018--13:55:00	35.98	0	-0.499413	0.856368	-0.0343639
78780	08/08/2018--13:56:00	36.04	0	-0.561345	0.796766	0.0104866
78840	08/08/2018--13:57:00	36.03	189	0.243769	0.707363	-0.0343639
78900	08/08/2018--13:58:00	35.96	253	-0.0813731	100.537	-0.0792143
78960	08/08/2018--13:59:00	35.92	126	-0.0349242	100.537	-0.124065
79020	08/08/2018--14:00:00	35.89	109	0.0424906	0.975572	-0.228716
79080	08/08/2018--14:01:00	35.85	157	-0.251686	131.828	-0.0792143
79140	08/08/2018--14:02:00	35.8	177	-0.0813731	0.990472	-0.0792143
79200	08/08/2018--14:03:00	35.75	0	-0.158788	0.975572	-0.228716
79260	08/08/2018--14:04:00	35.69	0	-0.267169	0.945771	-0.0792143
79320	08/08/2018--14:05:00	35.66	1	-0.174271	0.990472	0.159988
79380	08/08/2018--14:06:00	35.62	0	-0.437481	0.901069	0.0104866
79440	08/08/2018--14:07:00	35.59	3	-0.437481	0.886169	-0.0642642
79500	08/08/2018--14:08:00	35.51	0	-0.576828	0.796766	0.0254367
79560	08/08/2018--14:09:00	35.46	0	-0.514896	0.826567	-0.124065
79620	08/08/2018--14:10:00	35.39	0	-0.499413	0.826567	0.0403868
79680	08/08/2018--14:11:00	35.36	0	-0.514896	0.826567	-0.00446359
79740	08/08/2018--14:12:00	35.33	0	-0.530379	0.826567	0.0104866
79800	08/08/2018--14:13:00	35.31	0	-0.545862	0.811666	-0.109115
79860	08/08/2018--14:14:00	35.3	0	-0.406515	0.901069	-0.0792143
79920	08/08/2018--14:15:00	35.3	0	-0.545862	0.811666	0.0104866
79980	08/08/2018--14:16:00	35.31	0	-0.561345	0.811666	-0.0642642
80040	08/08/2018--14:17:00	35.29	0	-0.406515	0.886169	-0.0194137
80100	08/08/2018--14:18:00	35.26	0	-0.437481	0.871268	-0.0792143
80160	08/08/2018--14:19:00	35.25	0	-0.561345	0.796766	0.0254367
80220	08/08/2018--14:20:00	35.26	5	-0.499413	0.841467	0.0104866
80280	08/08/2018--14:21:00	35.28	2	-0.360066	0.91597	-0.0941644
80340	08/08/2018--14:22:00	35.31	140	-0.329101	0.93087	-0.0343639
80400	08/08/2018--14:23:00	35.32	0	-0.313618	0.945771	-0.0642642
80460	08/08/2018--14:24:00	35.36	0	-0.437481	0.886169	-0.0343639
80520	08/08/2018--14:25:00	35.36	1	-0.437481	0.886169	-0.049314
80580	08/08/2018--14:26:00	35.4	0	-0.530379	0.826567	-0.00446359
80640	08/08/2018--14:27:00	35.42	1	-0.452964	0.886169	0.0104866
80700	08/08/2018--14:28:00	35.45	4	-0.421998	0.886169	0.055337
80760	08/08/2018--14:29:00	35.47	0	-0.391032	0.91597	-0.0194137
80820	08/08/2018--14:30:00	35.51	0	-0.452964	0.856368	0.0403868
80880	08/08/2018--14:31:00	35.55	0	-0.421998	0.886169	0.0254367
80940	08/08/2018--14:32:00	35.56	0	-0.468447	0.856368	0.055337
81000	08/08/2018--14:33:00	35.57	0	-0.329101	0.945771	-0.0343639
81060	08/08/2018--14:34:00	35.57	0	-0.375549	0.91597	0.0104866
81120	08/08/2018--14:35:00	35.59	0	-0.421998	0.901069	0.0403868
81180	08/08/2018--14:36:00	35.61	1	-0.344583	0.945771	-0.0194137
81240	08/08/2018--14:37:00	35.61	0	-0.406515	0.871268	0.0702871
81300	08/08/2018--14:38:00	35.63	0	-0.406515	0.886169	-0.0642642
81360	08/08/2018--14:39:00	35.66	11	-0.360066	0.93087	-0.0343639
81420	08/08/2018--14:40:00	35.64	0	-0.375549	0.91597	0.0852373
81480	08/08/2018--14:41:00	35.63	6	-0.329101	0.901069	0.0403868
81540	08/08/2018--14:42:00	35.63	0	-0.360066	0.91597	-0.0343639
81600	08/08/2018--14:43:00	35.66	8	-0.344583	0.91597	-0.168915
81660	08/08/2018--14:44:00	35.65	11	-0.298135	0.960671	-0.00446359
81720	08/08/2018--14:45:00	35.67	1	-0.329101	0.91597	-0.0792143
81780	08/08/2018--14:46:00	35.66	0	-0.298135	0.960671	-0.0194137
81840	08/08/2018--14:47:00	35.67	0	-0.329101	0.93087	-0.0194137
81900	08/08/2018--14:48:00	35.7	0	-0.313618	0.93087	-0.0343639
81960	08/08/2018--14:49:00	35.71	0	-0.329101	0.91597	0.0702871
82020	08/08/2018--14:50:00	35.73	0	-0.282652	0.945771	0.0403868
82080	08/08/2018--14:51:00	35.73	0	-0.298135	0.945771	0.0702871
82140	08/08/2018--14:52:00	35.73	0	-0.576828	0.796766	0.0403868
82200	08/08/2018--14:53:00	35.73	0	-0.329101	0.91597	-0.0194137
82260	08/08/2018--14:54:00	35.72	0	-0.406515	0.901069	-0.0642642
82320	08/08/2018--14:55:00	35.73	0	-0.437481	0.886169	-0.0343639
82380	08/08/2018--14:56:00	35.74	0	-0.267169	0.945771	0.130088
82440	08/08/2018--14:57:00	35.74	1	-0.22072	0.945771	0.159988
82500	08/08/2018--14:58:00	35.78	0	-0.530379	0.826567	-0.124065
82560	08/08/2018--14:59:00	35.78	60	-0.329101	0.662661	-0.467918
82620	08/08/2018--15:00:00	35.72	129	-0.0968561	0.990472	-0.109115
82680	08/08/2018--15:01:00	35.69	229	0.135388	107.987	-0.0792143
82740	08/08/2018--15:02:00	35.69	162	-0.468447	0.826567	-0.213766
82800	08/08/2018--15:03:00	35.71	16	-0.251686	0.960671	0.100187
82860	08/08/2018--15:04:00	35.71	3	-0.313618	0.91597	-0.153965
82920	08/08/2018--15:05:00	35.73	0	-0.437481	0.886169	0.0403868
82980	08/08/2018--15:06:00	35.77	0	-0.437481	0.871268	0.0852373
83040	08/08/2018--15:07:00	35.77	0	-0.437481	0.886169	0.0852373
83100	08/08/2018--15:08:00	35.78	0	-0.452964	0.871268	0.0403868
83160	08/08/2018--15:09:00	35.8	149	0.150871	100.537	-0.0941644
83220	08/08/2018--15:10:00	35.78	101	0.150871	100.537	-0.0941644
83280	08/08/2018--15:11:00	35.75	145	0.0270076	0.901069	-0.153965
83340	08/08/2018--15:12:00	35.71	89	-0.0194413	100.537	-0.0941644
83400	08/08/2018--15:13:00	35.71	1	-0.468447	0.886169	0.0254367
83460	08/08/2018--15:14:00	35.74	0	-0.468447	0.901069	-0.0642642
83520	08/08/2018--15:15:00	35.76	2	-0.514896	0.841467	0.0104866
83580	08/08/2018--15:16:00	35.75	0	-0.48393	0.856368	-0.00446359
83640	08/08/2018--15:17:00	35.77	0	-0.530379	0.841467	0.0403868
83700	08/08/2018--15:18:00	35.79	0	-0.452964	0.871268	0.0104866
83760	08/08/2018--15:19:00	35.8	0	-0.499413	0.841467	0.0403868
83820	08/08/2018--15:20:00	35.8	1	-0.48393	0.856368	-0.0194137
83880	08/08/2018--15:21:00	35.82	1	-0.48393	0.856368	-0.0792143
83940	08/08/2018--15:22:00	35.81	2	-0.174271	0.990472	-0.0194137
84000	08/08/2018--15:23:00	35.84	0	-0.406515	0.901069	0.0852373
84060	08/08/2018--15:24:00	35.84	0	-0.545862	0.811666	0.055337
84120	08/08/2018--15:25:00	35.85	0	-0.607794	0.781865	0.0403868
84180	08/08/2018--15:26:00	35.86	0	-0.499413	0.841467	0.189888
84240	08/08/2018--15:27:00	35.82	0	-0.48393	0.841467	0.145038
84300	08/08/2018--15:28:00	35.82	0	-0.375549	0.91597	0.0702871
84360	08/08/2018--15:29:00	35.83	60	0.0424906	0.990472	-0.168915
84420	08/08/2018--15:30:00	35.83	42	-0.0658901	0.990472	-0.0642642
84480	08/08/2018--15:31:00	35.85	91	-0.329101	0.901069	-0.228716
84540	08/08/2018--15:32:00	35.82	4	-0.499413	0.796766	-0.288516
84600	08/08/2018--15:33:00	35.79	0	-0.514896	0.796766	-0.273566
84660	08/08/2018--15:34:00	35.79	0	-0.499413	0.796766	-0.303466
84720	08/08/2018--15:35:00	35.83	0	-0.344583	0.93087	-0.109115
84780	08/08/2018--15:36:00	35.82	0	-0.375549	0.901069	-0.168915
84840	08/08/2018--15:37:00	35.83	0	-0.391032	0.901069	-0.153965
84900	08/08/2018--15:38:00	35.82	0	-0.437481	0.871268	-0.0792143
84960	08/08/2018--15:39:00	35.83	0	-0.282652	0.93087	-0.139015
85020	08/08/2018--15:40:00	35.83	0	-0.329101	0.91597	-0.049314
85080	08/08/2018--15:41:00	35.84	0	-0.360066	0.91597	-0.124065
85140	08/08/2018--15:42:00	35.88	0	-0.452964	0.871268	-0.124065
85200	08/08/2018--15:43:00	35.88	0	-0.468447	0.856368	-0.153965
85260	08/08/2018--15:44:00	35.89	0	-0.421998	0.886169	-0.0792143
85320	08/08/2018--15:45:00	35.87	0	-0.437481	0.856368	-0.168915
85380	08/08/2018--15:46:00	35.87	1	-0.499413	0.811666	-0.153965
85440	08/08/2018--15:47:00	35.87	0	-0.499413	0.841467	-0.168915
85500	08/08/2018--15:48:00	35.88	0	-0.48393	0.841467	-0.168915
85560	08/08/2018--15:49:00	35.88	0	-0.499413	0.826567	-0.198815
85620	08/08/2018--15:50:00	35.87	70	-0.623277	0.752064	0.0702871
85680	08/08/2018--15:51:00	35.85	1	-0.360066	0.886169	0.145038
85740	08/08/2018--15:52:00	35.86	58	0.0579736	0.93087	0.055337
85800	08/08/2018--15:53:00	35.88	56	-0.452964	0.871268	-0.0941644
85860	08/08/2018--15:54:00	35.89	2	-0.421998	0.871268	0.0403868
85920	08/08/2018--15:55:00	35.92	0	-0.452964	0.871268	0.0403868
85980	08/08/2018--15:56:00	35.93	0	-0.344583	0.91597	-0.109115
86040	08/08/2018--15:57:00	35.96	0	-0.360066	0.901069	-0.0941644
86100	08/08/2018--15:58:00	36	0	-0.344583	0.91597	-0.139015
86160	08/08/2018--15:59:00	36.04	0	-0.344583	0.841467	-0.363267
86220	08/08/2018--16:00:00	36.04	0	-0.406515	0.886169	-0.0941644
86280	08/08/2018--16:01:00	36.04	0	-0.329101	0.91597	-0.153965
86340	08/08/2018--16:02:00	36.07	0	-0.375549	0.901069	-0.109115
86400	08/08/2018--16:03:00	36.08	0	-0.344583	0.91597	-0.0792143
86460	08/08/2018--16:04:00	36.09	0	-0.421998	0.901069	-0.0792143
86520	08/08/2018--16:05:00	36.07	0	-0.421998	0.886169	-0.0941644
86580	08/08/2018--16:06:00	36.09	0	-0.391032	0.901069	-0.109115
86640	08/08/2018--16:07:00	36.09	1	-0.282652	0.945771	-0.049314
86700	08/08/2018--16:08:00	36.13	0	-0.344583	0.91597	-0.0343639
86760	08/08/2018--16:09:00	36.14	1	-0.375549	0.91597	-0.0642642
86820	08/08/2018--16:10:00	36.2	0	-0.313618	0.945771	-0.0194137
86880	08/08/2018--16:11:00	36.24	0	-0.313618	0.856368	-0.393167
86940	08/08/2018--16:12:00	36.26	0	-0.344583	0.91597	-0.0941644
87000	08/08/2018--16:13:00	36.3	0	-0.344583	0.91597	-0.109115
87060	08/08/2018--16:14:00	36.31	0	-0.375549	0.91597	-0.0792143
87120	08/08/2018--16:15:00	36.34	0	-0.360066	0.91597	-0.049314
87180	08/08/2018--16:16:00	36.36	0	-0.313618	0.945771	-0.109115
87240	08/08/2018--16:17:00	36.38	0	-0.329101	0.93087	-0.049314
87300	08/08/2018--16:18:00	36.36	0	-0.329101	0.93087	-0.0792143
87360	08/08/2018--16:19:00	36.38	0	-0.375549	0.91597	-0.0792143
87420	08/08/2018--16:20:00	36.39	0	-0.329101	0.93087	-0.0642642
87480	08/08/2018--16:21:00	36.39	0	-0.391032	0.901069	-0.049314
87540	08/08/2018--16:22:00	36.41	0	-0.282652	0.91597	-0.198815
87600	08/08/2018--16:23:00	36.41	0	-0.313618	0.93087	-0.153965
87660	08/08/2018--16:24:00	36.43	0	-0.514896	0.811666	-0.198815
87720	08/08/2018--16:25:00	36.43	0	-0.375549	0.901069	-0.0941644
87780	08/08/2018--16:26:00	36.45	0	-0.375549	0.901069	-0.0642642
87840	08/08/2018--16:27:00	36.46	0	-0.360066	0.91597	-0.0792143
87900	08/08/2018--16:28:00	36.49	0	-0.329101	0.91597	-0.153965
87960	08/08/2018--16:29:00	36.5	0	-0.360066	0.91597	-0.0941644
88020	08/08/2018--16:30:00	36.5	0	-0.499413	0.841467	-0.109115
88080	08/08/2018--16:31:00	36.51	1	-0.329101	0.93087	-0.168915
88140	08/08/2018--16:32:00	36.48	0	-0.375549	0.901069	-0.049314
88200	08/08/2018--16:33:00	36.5	0	-0.421998	0.886169	-0.109115
88260	08/08/2018--16:34:00	36.5	0	-0.391032	0.901069	-0.049314
88320	08/08/2018--16:35:00	36.52	0	-0.406515	0.901069	-0.049314
88380	08/08/2018--16:36:00	36.55	0	-0.48393	0.796766	-0.258616
88440	08/08/2018--16:37:00	36.55	0	-0.391032	0.886169	-0.153965
88500	08/08/2018--16:38:00	36.55	0	-0.421998	0.901069	-0.0642642
88560	08/08/2018--16:39:00	36.55	0	-0.391032	0.901069	-0.153965
88620	08/08/2018--16:40:00	36.52	3	-0.391032	0.901069	-0.109115
88680	08/08/2018--16:41:00	36.52	0	-0.391032	0.901069	-0.124065
88740	08/08/2018--16:42:00	36.49	0	-0.360066	0.91597	-0.0642642
88800	08/08/2018--16:43:00	36.51	0	-0.421998	0.901069	-0.0792143
88860	08/08/2018--16:44:00	36.48	0	-0.375549	0.91597	-0.0792143
88920	08/08/2018--16:45:00	36.51	0	-0.360066	0.901069	-0.0343639
88980	08/08/2018--16:46:00	36.47	0	-0.406515	0.886169	-0.0642642
89040	08/08/2018--16:47:00	36.47	0	-0.236203	0.945771	0.0852373
89100	08/08/2018--16:48:00	36.41	0	-0.158788	0.975572	0.0852373
89160	08/08/2018--16:49:00	36.39	38	-0.174271	0.91597	-0.124065
89220	08/08/2018--16:50:00	36.36	58	-0.0039583	0.990472	-0.153965
89280	08/08/2018--16:51:00	36.34	0	-0.0039583	0.990472	-0.139015
89340	08/08/2018--16:52:00	36.35	0	-0.158788	0.975572	-0.183865
89400	08/08/2018--16:53:00	36.36	1	-0.391032	0.91597	0.0104866
89460	08/08/2018--16:54:00	36.34	0	-0.452964	0.871268	-0.124065
89520	08/08/2018--16:55:00	36.32	0	-0.48393	0.841467	-0.0941644
89580	08/08/2018--16:56:00	36.32	2	-0.48393	0.886169	-0.0792143
89640	08/08/2018--16:57:00	36.32	1	-0.48393	0.856368	-0.0792143
89700	08/08/2018--16:58:00	36.32	1	-0.499413	0.841467	-0.0941644
89760	08/08/2018--16:59:00	36.29	1	-0.499413	0.841467	-0.109115
89820	08/08/2018--17:00:00	36.29	1	-0.437481	0.886169	-0.0792143
89880	08/08/2018--17:01:00	36.3	12	-0.236203	0.960671	-0.049314
89940	08/08/2018--17:02:00	36.27	1	-0.282652	0.93087	-0.139015
90000	08/08/2018--17:03:00	36.27	0	-0.421998	0.886169	-0.109115
90060	08/08/2018--17:04:00	36.28	0	-0.437481	0.871268	-0.109115
90120	08/08/2018--17:05:00	36.26	0	-0.437481	0.871268	-0.109115
90180	08/08/2018--17:06:00	36.24	0	-0.143305	0.945771	-0.124065
90240	08/08/2018--17:07:00	36.23	0	-0.561345	0.796766	-0.124065
90300	08/08/2018--17:08:00	36.24	0	-0.189754	0.975572	0.0254367
90360	08/08/2018--17:09:00	36.25	0	-0.499413	0.841467	-0.153965
90420	08/08/2018--17:10:00	36.27	2	-0.452964	0.871268	-0.109115
90480	08/08/2018--17:11:00	36.25	0	-0.375549	0.901069	-0.139015
90540	08/08/2018--17:12:00	36.25	0	-0.360066	0.91597	-0.00446359
90600	08/08/2018--17:13:00	36.27	0	-0.360066	0.91597	0.0702871
90660	08/08/2018--17:14:00	36.27	0	-0.360066	0.91597	0.055337
90720	08/08/2018--17:15:00	36.25	0	-0.344583	0.91597	0.055337
90780	08/08/2018--17:16:00	36.24	0	-0.282652	0.945771	0.0702871
90840	08/08/2018--17:17:00	36.25	116	-0.313618	0.91597	-0.0642642
90900	08/08/2018--17:18:00	36.29	3	-0.329101	0.91597	-0.0792143
90960	08/08/2018--17:19:00	36.32	16	-0.282652	0.975572	0.0254367
91020	08/08/2018--17:20:00	36.31	7	-0.236203	0.960671	-0.049314
91080	08/08/2018--17:21:00	36.33	3	-0.22072	100.537	0.0104866
91140	08/08/2018--17:22:00	36.35	192	-0.251686	0.990472	-0.0194137
91200	08/08/2018--17:23:00	36.36	182	0.0115247	102.027	-0.0194137
91260	08/08/2018--17:24:00	36.41	165	0.0115247	0.841467	-0.168915
91320	08/08/2018--17:25:00	36.42	149	-0.437481	0.886169	0.0702871
91380	08/08/2018--17:26:00	36.45	1	-0.344583	0.945771	-0.0941644
91440	08/08/2018--17:27:00	36.48	5	0.0734565	0.975572	-0.243666
91500	08/08/2018--17:28:00	36.52	3	-0.0504072	0.990472	-0.124065
91560	08/08/2018--17:29:00	36.57	269	0.0424906	0.93087	0.0403868
91620	08/08/2018--17:30:00	36.54	291	0.0115247	0.960671	-0.258616
91680	08/08/2018--17:31:00	36.55	42	-0.545862	0.811666	0.219789
91740	08/08/2018--17:32:00	36.57	167	0.150871	0.811666	-0.00446359
91800	08/08/2018--17:33:00	36.56	240	-0.0658901	0.871268	-0.273566
91860	08/08/2018--17:34:00	36.58	113	-0.329101	136.298	-0.198815
91920	08/08/2018--17:35:00	36.63	255	-0.205237	0.990472	0.0104866
91980	08/08/2018--17:36:00	36.71	72	-0.0349242	0.91597	-0.243666
92040	08/08/2018--17:37:00	36.75	94	-0.127822	0.975572	-0.153965
92100	08/08/2018--17:38:00	36.77	68	-0.158788	0.93087	-0.333367
92160	08/08/2018--17:39:00	36.7	19	-0.0968561	0.93087	-0.378217
92220	08/08/2018--17:40:00	36.71	17	-0.143305	0.91597	-0.153965
92280	08/08/2018--17:41:00	36.71	21	-0.0194413	0.975572	-0.124065
92340	08/08/2018--17:42:00	36.68	33	-0.127822	0.960671	-0.273566
92400	08/08/2018--17:43:00	36.69	13	0.150871	0.990472	-0.318417
92460	08/08/2018--17:44:00	36.74	53	-0.0658901	0.960671	-0.318417
92520	08/08/2018--17:45:00	36.77	0	-0.0813731	0.990472	-0.109115
92580	08/08/2018--17:46:00	36.77	87	-0.143305	0.960671	-0.198815
92640	08/08/2018--17:47:00	36.7	3	-0.22072	0.901069	-0.452968
92700	08/08/2018--17:48:00	36.73	95	-0.0039583	0.990472	-0.228716
92760	08/08/2018--17:49:00	36.8	102	-0.174271	0.901069	-0.393167
92820	08/08/2018--17:50:00	36.81	8	-0.112339	0.871268	-0.393167
92880	08/08/2018--17:51:00	36.83	52	-0.0658901	0.91597	-0.318417
92940	08/08/2018--17:52:00	36.9	339	0.0270076	100.537	-0.0941644
93000	08/08/2018--17:53:00	36.96	0	0.119905	0.990472	-0.153965
93060	08/08/2018--17:54:00	37.02	2	0.0889395	0.990472	-0.198815
93120	08/08/2018--17:55:00	37.07	0	0.104422	0.975572	-0.243666
93180	08/08/2018--17:56:00	37.13	12	0.119905	0.990472	-0.049314
93240	08/08/2018--17:57:00	37.14	3	-0.0039583	0.975572	-0.228716
93300	08/08/2018--17:58:00	37.14	6	0.0889395	0.960671	-0.273566
93360	08/08/2018--17:59:00	37.18	14	-0.329101	0.93087	0.0702871
93420	08/08/2018--18:00:00	37.24	2	-0.112339	0.990472	-0.168915
93480	08/08/2018--18:01:00	37.27	460	-0.0968561	0.856368	-0.512768
93540	08/08/2018--18:02:00	37.18	0	0.0270076	0.960671	-0.288516
93600	08/08/2018--18:03:00	37.11	63	-0.0968561	0.960671	-0.423068
93660	08/08/2018--18:04:00	37.07	52	-0.0349242	0.901069	-0.228716
93720	08/08/2018--18:05:00	36.98	137	-0.0039583	0.91597	0.115138
93780	08/08/2018--18:06:00	36.97	318	0.0579736	100.537	-0.213766
93840	08/08/2018--18:07:00	36.97	108	0.104422	0.975572	-0.363267
93900	08/08/2018--18:08:00	36.99	80	-0.143305	0.93087	-0.00446359
93960	08/08/2018--18:09:00	37.03	50	-0.437481	0.871268	-0.0343639
94020	08/08/2018--18:10:00	36.99	0	-0.499413	0.856368	-0.0941644
94080	08/08/2018--18:11:00	37	10	-0.375549	0.766965	-0.512768
94140	08/08/2018--18:12:00	37	20	-0.917453	0.33485	-0.0194137
94200	08/08/2018--18:13:00	36.99	29	-0.90197	0.394452	0.115138
94260	08/08/2018--18:14:00	36.98	1	-0.963902	0.305049	0.130088
94320	08/08/2018--18:15:00	36.99	1	-0.886487	0.409353	0.159988
94380	08/08/2018--18:16:00	36.98	2	-0.948419	0.290149	0.145038
94440	08/08/2018--18:17:00	36.96	12	-0.855521	0.483855	0.115138
94500	08/08/2018--18:18:00	36.97	0	-0.886487	0.424253	0.145038
94560	08/08/2018--18:19:00	36.97	7	-0.840038	0.468955	-0.213766
94620	08/08/2018--18:20:00	37	0	-0.530379	0.826567	0.0403868
94680	08/08/2018--18:21:00	37.01	0	-0.855521	0.454054	0.174938
94740	08/08/2018--18:22:00	37.02	3	-0.917453	0.349751	0.145038
94800	08/08/2018--18:23:00	37.04	0	-0.545862	0.811666	-0.00446359
94860	08/08/2018--18:24:00	37	6	-0.917453	0.349751	0.130088
94920	08/08/2018--18:25:00	36.97	2	-0.360066	0.901069	-0.198815
94980	08/08/2018--18:26:00	36.98	28	-0.329101	0.93087	-0.00446359
95040	08/08/2018--18:27:00	36.98	1	-0.267169	0.856368	-0.467918
95100	08/08/2018--18:28:00	36.98	68	-0.112339	0.960671	-0.213766
95160	08/08/2018--18:29:00	36.98	87	-0.158788	100.537	-0.0792143
95220	08/08/2018--18:30:00	36.89	77	-0.344583	0.901069	0.204838
95280	08/08/2018--18:31:00	36.81	105	-0.731658	0.349751	0.563642
95340	08/08/2018--18:32:00	36.82	46	-0.282652	0.945771	0.0104866
95400	08/08/2018--18:33:00	36.83	152	-0.251686	0.990472	-0.273566
95460	08/08/2018--18:34:00	36.84	53	0.0270076	0.990472	-0.139015
95520	08/08/2018--18:35:00	36.87	114	-0.282652	0.901069	-0.303466
95580	08/08/2018--18:36:00	36.92	72	-0.685209	0.662661	0.249689
95640	08/08/2018--18:37:00	36.95	151	-0.22072	0.960671	-0.213766
95700	08/08/2018--18:38:00	36.68	92	0.553428	0.61796	-0.587519
95760	08/08/2018--18:39:00	36.52	0	0.568911	0.588159	-0.617419
95820	08/08/2018--18:40:00	36.5	0	0.568911	0.588159	-0.617419
95880	08/08/2018--18:41:00	36.48	10	0.630843	0.558358	-0.587519
95940	08/08/2018--18:42:00	36.46	0	0.61536	0.558358	-0.587519
96000	08/08/2018--18:43:00	36.45	0	0.630843	0.573258	-0.587519
96060	08/08/2018--18:44:00	36.41	1	0.61536	0.558358	-0.602469
96120	08/08/2018--18:45:00	36.41	0	0.630843	0.558358	-0.602469
96180	08/08/2018--18:46:00	36.41	0	0.630843	0.528557	-0.602469
96240	08/08/2018--18:47:00	36.42	0	0.646326	0.528557	-0.602469
96300	08/08/2018--18:48:00	36.39	1	0.630843	0.558358	-0.587519
96360	08/08/2018--18:49:00	36.4	1	0.630843	0.558358	-0.587519
96420	08/08/2018--18:50:00	36.39	0	0.646326	0.528557	-0.602469
96480	08/08/2018--18:51:00	36.39	0	0.646326	0.543457	-0.587519
96540	08/08/2018--18:52:00	36.38	0	0.646326	0.543457	-0.587519
96600	08/08/2018--18:53:00	36.37	0	0.692775	0.513656	-0.557619
96660	08/08/2018--18:54:00	36.3	4	0.646326	0.468955	-0.64732
96720	08/08/2018--18:55:00	36.29	0	0.646326	0.468955	-0.64732
96780	08/08/2018--18:56:00	36.26	0	0.646326	0.483855	-0.617419
96840	08/08/2018--18:57:00	36.2	0	0.630843	0.439154	-0.67722
96900	08/08/2018--18:58:00	36.19	0	0.61536	0.439154	-0.69217
96960	08/08/2018--18:59:00	36.19	0	0.61536	0.424253	-0.69217
97020	08/08/2018--19:00:00	36.2	0	0.584394	0.424253	-0.72207
97080	08/08/2018--19:01:00	36.21	228	-0.267169	0.856368	-0.348317
97140	08/08/2018--19:02:00	36.12	104	0.785673	0.394452	-0.527719
97200	08/08/2018--19:03:00	36.08	0	0.584394	0.215646	-0.796821
97260	08/08/2018--19:04:00	36.09	0	0.522462	0.215646	-0.841672
97320	08/08/2018--19:05:00	36.17	0	0.522462	0.170945	-0.841672
97380	08/08/2018--19:06:00	36.23	0	0.568911	0.170945	-0.826721
97440	08/08/2018--19:07:00	36.3	0	0.537945	0.170945	-0.856622
97500	08/08/2018--19:08:00	36.33	3	0.568911	0.185845	-0.826721
97560	08/08/2018--19:09:00	36.38	0	0.646326	0.185845	-0.766921
97620	08/08/2018--19:10:00	36.39	2	0.584394	0.156045	-0.811771
97680	08/08/2018--19:11:00	36.43	0	0.61536	0.200746	-0.796821
97740	08/08/2018--19:12:00	36.45	1	0.677292	0.230547	-0.72207
97800	08/08/2018--19:13:00	36.46	0	0.630843	0.200746	-0.751971
97860	08/08/2018--19:14:00	36.47	0	0.568911	0.141144	-0.841672
97920	08/08/2018--19:15:00	36.47	0	0.522462	0.126244	-0.856622
97980	08/08/2018--19:16:00	36.49	0	0.584394	0.156045	-0.811771
98040	08/08/2018--19:17:00	36.51	0	0.568911	0.141144	-0.826721
98100	08/08/2018--19:18:00	36.55	0	0.553428	0.141144	-0.841672
98160	08/08/2018--19:19:00	36.57	0	0.599877	0.170945	-0.811771
98220	08/08/2018--19:20:00	36.57	0	0.61536	0.170945	-0.796821
98280	08/08/2018--19:21:00	36.52	3	0.832122	0.230547	-0.527719
98340	08/08/2018--19:22:00	36.43	0	0.77019	0.200746	-0.63237
98400	08/08/2018--19:23:00	36.37	0	0.77019	0.185845	-0.64732
98460	08/08/2018--19:24:00	36.32	0	0.708258	0.156045	-0.70712
98520	08/08/2018--19:25:00	36.3	0	0.708258	0.156045	-0.69217
98580	08/08/2018--19:26:00	36.29	0	0.708258	0.156045	-0.70712
98640	08/08/2018--19:27:00	36.26	0	0.630843	0.126244	-0.781871
98700	08/08/2018--19:28:00	36.28	0	0.630843	0.111343	-0.781871
98760	08/08/2018--19:29:00	36.29	0	0.584394	0.111343	-0.826721
98820	08/08/2018--19:30:00	36.36	1	0.61536	0.111343	-0.811771
98880	08/08/2018--19:31:00	36.39	0	0.646326	0.111343	-0.781871
98940	08/08/2018--19:32:00	36.4	2	0.61536	0.111343	-0.796821
99000	08/08/2018--19:33:00	36.42	0	0.599877	0.0964425	-0.811771
99060	08/08/2018--19:34:00	36.44	0	0.599877	0.0964425	-0.811771
99120	08/08/2018--19:35:00	36.47	0	0.599877	0.0964425	-0.811771
99180	08/08/2018--19:36:00	36.46	5	0.630843	0.111343	-0.796821
99240	08/08/2018--19:37:00	36.48	0	0.599877	0.0964425	-0.811771
99300	08/08/2018--19:38:00	36.51	2	0.77019	0.200746	-0.64732
99360	08/08/2018--19:39:00	36.45	0	0.723741	0.156045	-0.69217
99420	08/08/2018--19:40:00	36.41	0	0.599877	0.126244	-0.811771
99480	08/08/2018--19:41:00	36.39	51	0.630843	0.513656	-0.617419
99540	08/08/2018--19:42:00	36.39	1	0.677292	0.483855	-0.602469
99600	08/08/2018--19:43:00	36.43	0	0.661809	0.468955	-0.617419
99660	08/08/2018--19:44:00	36.46	0	0.661809	0.468955	-0.617419
99720	08/08/2018--19:45:00	36.47	0	0.661809	0.468955	-0.63237
99780	08/08/2018--19:46:00	36.42	51	0.708258	0.424253	-0.602469
99840	08/08/2018--19:47:00	36.41	0	0.723741	0.424253	-0.587519
99900	08/08/2018--19:48:00	36.41	0	0.661809	0.364651	-0.69217
99960	08/08/2018--19:49:00	36.41	162	-0.0658901	116.928	-0.228716
100020	08/08/2018--19:50:00	36.36	154	0.708258	0.513656	-0.557619
100080	08/08/2018--19:51:00	36.34	0	0.692775	0.513656	-0.557619
100140	08/08/2018--19:52:00	36.39	0	0.692775	0.513656	-0.557619
100200	08/08/2018--19:53:00	36.44	0	0.677292	0.513656	-0.587519
100260	08/08/2018--19:54:00	36.47	0	0.754707	0.483855	-0.512768
100320	08/08/2018--19:55:00	36.51	0	0.739224	0.454054	-0.557619
100380	08/08/2018--19:56:00	36.52	0	0.723741	0.439154	-0.572569
100440	08/08/2018--19:57:00	36.53	0	0.739224	0.424253	-0.572569
100500	08/08/2018--19:58:00	36.56	1	0.630843	0.305049	-0.72207
100560	08/08/2018--19:59:00	36.56	0	0.584394	0.260348	-0.781871
100620	08/08/2018--20:00:00	36.55	0	0.584394	0.260348	-0.796821
100680	08/08/2018--20:01:00	36.54	0	0.568911	0.260348	-0.811771
100740	08/08/2018--20:02:00	36.55	0	0.522462	0.230547	-0.841672
100800	08/08/2018--20:03:00	36.58	1	0.522462	0.215646	-0.841672
100860	08/08/2018--20:04:00	36.56	0	0.506979	0.200746	-0.856622
100920	08/08/2018--20:05:00	36.59	2	0.801156	0.439154	-0.452968
100980	08/08/2018--20:06:00	36.5	0	0.661809	0.275248	-0.72207
101040	08/08/2018--20:07:00	36.47	0	0.630843	0.260348	-0.751971
101100	08/08/2018--20:08:00	36.49	0	0.785673	0.454054	-0.482868
101160	08/08/2018--20:09:00	36.53	1	0.723741	0.364651	-0.617419
101220	08/08/2018--20:10:00	36.53	0	0.708258	0.33485	-0.64732
101280	08/08/2018--20:11:00	36.57	0	0.708258	0.31995	-0.64732
101340	08/08/2018--20:12:00	36.61	0	0.692775	0.31995	-0.67722
101400	08/08/2018--20:13:00	36.64	0	0.630843	0.260348	-0.751971
101460	08/08/2018--20:14:00	36.64	0	0.77019	0.275248	-0.63237
101520	08/08/2018--20:15:00	36.67	0	0.816639	0.305049	-0.557619
101580	08/08/2018--20:16:00	36.7	0	0.754707	0.230547	-0.64732
101640	08/08/2018--20:17:00	36.73	0	0.692775	0.230547	-0.72207
101700	08/08/2018--20:18:00	36.73	0	0.692775	0.215646	-0.70712
101760	08/08/2018--20:19:00	36.75	2	0.692775	0.245447	-0.70712
101820	08/08/2018--20:20:00	36.75	0	0.708258	0.260348	-0.67722
101880	08/08/2018--20:21:00	36.79	0	0.723741	0.290149	-0.66227
101940	08/08/2018--20:22:00	36.75	1	0.739224	0.245447	-0.66227
102000	08/08/2018--20:23:00	36.75	33	0.367633	0.796766	-0.527719
102060	08/08/2018--20:24:00	36.75	1	0.476014	0.811666	-0.423068
102120	08/08/2018--20:25:00	36.78	0	0.383116	0.677562	-0.66227
102180	08/08/2018--20:26:00	36.74	1	0.537945	0.766965	-0.423068
102240	08/08/2018--20:27:00	36.73	18	0.599877	0.692462	-0.467918
102300	08/08/2018--20:28:00	36.7	1	0.506979	0.662661	-0.602469
102360	08/08/2018--20:29:00	36.71	2	0.522462	0.662661	-0.587519
102420	08/08/2018--20:30:00	36.75	0	0.522462	0.63286	-0.587519
102480	08/08/2018--20:31:00	36.76	0	0.537945	0.647761	-0.572569
102540	08/08/2018--20:32:00	36.82	0	0.537945	0.63286	-0.602469
102600	08/08/2018--20:33:00	36.79	0	0.584394	0.63286	-0.557619
102660	08/08/2018--20:34:00	36.76	17	0.692775	0.543457	-0.527719
102720	08/08/2018--20:35:00	36.66	6	0.646326	0.528557	-0.572569
102780	08/08/2018--20:36:00	36.63	1	0.661809	0.603059	-0.512768
102840	08/08/2018--20:37:00	36.55	3	0.692775	0.513656	-0.557619
102900	08/08/2018--20:38:00	36.54	0	0.677292	0.573258	-0.527719
102960	08/08/2018--20:39:00	36.5	0	0.599877	0.439154	-0.70712
103020	08/08/2018--20:40:00	36.53	0	0.630843	0.498756	-0.64732
103080	08/08/2018--20:41:00	36.52	0	0.584394	0.439154	-0.70712
103140	08/08/2018--20:42:00	36.55	3	0.661809	0.483855	-0.617419
103200	08/08/2018--20:43:00	36.48	3	0.584394	0.439154	-0.70712
103260	08/08/2018--20:44:00	36.46	0	0.568911	0.349751	-0.781871
103320	08/08/2018--20:45:00	36.47	1	0.506979	0.305049	-0.826721
103380	08/08/2018--20:46:00	36.5	1	0.537945	0.31995	-0.796821
103440	08/08/2018--20:47:00	36.53	2	0.522462	0.290149	-0.811771
103500	08/08/2018--20:48:00	36.54	0	0.506979	0.275248	-0.826721
103560	08/08/2018--20:49:00	36.59	0	0.522462	0.275248	-0.826721
103620	08/08/2018--20:50:00	36.63	1	0.537945	0.290149	-0.811771
103680	08/08/2018--20:51:00	36.66	0	0.599877	0.305049	-0.766921
103740	08/08/2018--20:52:00	36.68	0	0.599877	0.290149	-0.766921
103800	08/08/2018--20:53:00	36.71	0	0.584394	0.275248	-0.781871
103860	08/08/2018--20:54:00	36.72	0	0.584394	0.275248	-0.781871
103920	08/08/2018--20:55:00	36.76	0	0.646326	0.305049	-0.72207
103980	08/08/2018--20:56:00	36.77	0	0.661809	0.275248	-0.737021
104040	08/08/2018--20:57:00	36.79	0	0.661809	0.275248	-0.72207
104100	08/08/2018--20:58:00	36.81	0	0.661809	0.275248	-0.72207
104160	08/08/2018--20:59:00	36.82	0	0.646326	0.275248	-0.737021
104220	08/08/2018--21:00:00	36.85	0	0.661809	0.290149	-0.72207
104280	08/08/2018--21:01:00	36.88	0	0.661809	0.275248	-0.737021
104340	08/08/2018--21:02:00	36.89	0	0.646326	0.275248	-0.737021
104400	08/08/2018--21:03:00	36.9	0	0.630843	0.275248	-0.737021
104460	08/08/2018--21:04:00	36.92	0	0.692775	0.290149	-0.70712
104520	08/08/2018--21:05:00	36.93	0	0.646326	0.275248	-0.737021
104580	08/08/2018--21:06:00	36.95	0	0.692775	0.305049	-0.69217
104640	08/08/2018--21:07:00	36.95	0	0.692775	0.290149	-0.70712
104700	08/08/2018--21:08:00	36.97	0	0.677292	0.275248	-0.72207
104760	08/08/2018--21:09:00	36.97	0	0.692775	0.275248	-0.70712
104820	08/08/2018--21:10:00	36.96	0	0.677292	0.245447	-0.72207
104880	08/08/2018--21:11:00	36.98	0	0.677292	0.230547	-0.72207
104940	08/08/2018--21:12:00	36.98	0	0.661809	0.230547	-0.737021
105000	08/08/2018--21:13:00	37	0	0.661809	0.230547	-0.751971
105060	08/08/2018--21:14:00	36.99	0	0.646326	0.215646	-0.751971
105120	08/08/2018--21:15:00	36.99	0	0.77019	0.275248	-0.587519
105180	08/08/2018--21:16:00	37.02	0	0.661809	0.230547	-0.737021
105240	08/08/2018--21:17:00	37.04	0	0.723741	0.290149	-0.64732
105300	08/08/2018--21:18:00	37.02	2	0.661809	0.215646	-0.751971
105360	08/08/2018--21:19:00	37.02	0	0.677292	0.215646	-0.737021
105420	08/08/2018--21:20:00	37.02	0	0.61536	0.200746	-0.781871
105480	08/08/2018--21:21:00	37.04	0	0.61536	0.200746	-0.781871
105540	08/08/2018--21:22:00	37.03	0	0.754707	0.424253	-0.482868
105600	08/08/2018--21:23:00	36.96	113	-0.344583	0.871268	-0.318417
105660	08/08/2018--21:24:00	36.87	3	-0.0349242	100.537	0.0104866
105720	08/08/2018--21:25:00	36.78	1	-0.236203	0.766965	-0.572569
105780	08/08/2018--21:26:00	36.72	28	-0.685209	0.647761	0.115138
105840	08/08/2018--21:27:00	36.64	99	-0.282652	0.990472	-0.213766
105900	08/08/2018--21:28:00	36.56	111	0.35215	0.230547	-0.931372
105960	08/08/2018--21:29:00	36.44	0	0.321184	0.215646	-0.946323
106020	08/08/2018--21:30:00	36.42	0	0.321184	0.200746	-0.931372
106080	08/08/2018--21:31:00	36.48	0	0.321184	0.200746	-0.946323
106140	08/08/2018--21:32:00	36.54	0	0.367633	0.185845	-0.931372
106200	08/08/2018--21:33:00	36.56	0	0.35215	0.170945	-0.946323
106260	08/08/2018--21:34:00	36.6	0	0.35215	0.185845	-0.931372
106320	08/08/2018--21:35:00	36.65	0	0.367633	0.170945	-0.931372
106380	08/08/2018--21:36:00	36.57	93	0.383116	0.841467	-0.288516
106440	08/08/2018--21:37:00	36.23	53	-0.282652	0.901069	0.0104866
106500	08/08/2018--21:38:00	36	58	-0.360066	0.901069	-0.198815
106560	08/08/2018--21:39:00	35.88	0	-0.421998	0.826567	-0.318417
106620	08/08/2018--21:40:00	35.77	0	-0.452964	0.796766	-0.363267
106680	08/08/2018--21:41:00	35.65	0	-0.576828	0.677562	-0.423068
106740	08/08/2018--21:42:00	35.55	0	-0.592311	0.662661	-0.438018
106800	08/08/2018--21:43:00	35.55	140	0.0270076	0.975572	-0.139015
106860	08/08/2018--21:44:00	35.75	124	0.0889395	0.871268	-0.423068
106920	08/08/2018--21:45:00	35.7	113	0.692775	113.948	-0.213766
106980	08/08/2018--21:46:00	35.62	63	0.35215	0.722263	-0.63237
107040	08/08/2018--21:47:00	35.68	1	0.414082	0.722263	-0.617419
107100	08/08/2018--21:48:00	35.82	0	0.383116	0.722263	-0.63237
107160	08/08/2018--21:49:00	35.91	0	0.429565	0.737164	-0.572569
107220	08/08/2018--21:50:00	36	0	0.429565	0.707363	-0.63237
107280	08/08/2018--21:51:00	36.13	0	0.414082	0.707363	-0.617419
107340	08/08/2018--21:52:00	36.18	0	0.398599	0.692462	-0.63237
107400	08/08/2018--21:53:00	36.27	0	0.429565	0.692462	-0.617419
107460	08/08/2018--21:54:00	36.29	0	0.414082	0.677562	-0.63237
107520	08/08/2018--21:55:00	36.3	0	0.429565	0.692462	-0.63237
107580	08/08/2018--21:56:00	36.31	0	0.429565	0.677562	-0.63237
107640	08/08/2018--21:57:00	36.38	0	0.445048	0.707363	-0.587519
107700	08/08/2018--21:58:00	36.38	5	0.429565	0.677562	-0.602469
107760	08/08/2018--21:59:00	36.39	0	0.398599	0.573258	-0.737021
107820	08/08/2018--22:00:00	36.43	0	0.460531	0.588159	-0.70712
107880	08/08/2018--22:01:00	36.49	0	0.460531	0.573258	-0.70712
107940	08/08/2018--22:02:00	36.51	29	0.429565	0.662661	-0.64732
108000	08/08/2018--22:03:00	36.49	0	0.414082	0.662661	-0.66227
108060	08/08/2018--22:04:00	36.52	0	0.445048	0.63286	-0.67722
108120	08/08/2018--22:05:00	36.58	0	0.414082	0.61796	-0.69217
108180	08/08/2018--22:06:00	36.6	0	0.445048	0.63286	-0.66227
108240	08/08/2018--22:07:00	36.66	0	0.429565	0.63286	-0.67722
108300	08/08/2018--22:08:00	36.65	0	0.476014	0.61796	-0.66227
108360	08/08/2018--22:09:00	36.65	1	0.553428	0.573258	-0.64732
108420	08/08/2018--22:10:00	36.63	1	0.61536	0.573258	-0.602469
108480	08/08/2018--22:11:00	36.59	0	0.61536	0.588159	-0.587519
108540	08/08/2018--22:12:00	36.56	3	0.568911	0.588159	-0.617419
108600	08/08/2018--22:13:00	36.58	0	0.522462	0.588159	-0.64732
108660	08/08/2018--22:14:00	36.56	7	0.553428	0.215646	-0.826721
108720	08/08/2018--22:15:00	36.51	0	0.661809	0.260348	-0.72207
108780	08/08/2018--22:16:00	36.52	0	0.599877	0.245447	-0.796821
108840	08/08/2018--22:17:00	36.5	0	0.568911	0.230547	-0.811771
108900	08/08/2018--22:18:00	36.51	61	0.739224	0.558358	-0.423068
108960	08/08/2018--22:19:00	36.34	0	0.708258	0.543457	-0.512768
109020	08/08/2018--22:20:00	36.21	0	0.677292	0.528557	-0.557619
109080	08/08/2018--22:21:00	36.15	27	0.445048	0.826567	-0.423068
109140	08/08/2018--22:22:00	36.24	5	0.506979	0.826567	-0.333367
109200	08/08/2018--22:23:00	36.32	3	0.522462	0.811666	-0.348317
109260	08/08/2018--22:24:00	36.24	4	0.460531	0.796766	-0.438018
109320	08/08/2018--22:25:00	36.21	6	0.553428	0.752064	-0.408117
109380	08/08/2018--22:26:00	36.26	0	0.537945	0.781865	-0.393167
109440	08/08/2018--22:27:00	36.33	1	0.506979	0.781865	-0.423068
109500	08/08/2018--22:28:00	36.35	4	0.398599	0.737164	-0.587519
109560	08/08/2018--22:29:00	36.25	9	-0.747141	0.647761	-0.049314
109620	08/08/2018--22:30:00	36.05	57	0.568911	0.662661	-0.542669
109680	08/08/2018--22:31:00	36.01	8	0.630843	0.498756	-0.63237
109740	08/08/2018--22:32:00	36.08	0	0.630843	0.513656	-0.617419
109800	08/08/2018--22:33:00	36.16	0	0.599877	0.483855	-0.66227
109860	08/08/2018--22:34:00	36.21	0	0.646326	0.468955	-0.63237
109920	08/08/2018--22:35:00	36.23	0	0.646326	0.468955	-0.64732
109980	08/08/2018--22:36:00	36.28	0	0.630843	0.454054	-0.67722
110040	08/08/2018--22:37:00	36.3	0	0.568911	0.409353	-0.751971
110100	08/08/2018--22:38:00	36.3	0	0.584394	0.409353	-0.737021
110160	08/08/2018--22:39:00	36.34	0	0.61536	0.439154	-0.69217
110220	08/08/2018--22:40:00	36.35	0	0.708258	0.394452	-0.64732
110280	08/08/2018--22:41:00	36.36	0	0.61536	0.305049	-0.766921
110340	08/08/2018--22:42:00	36.39	25	0.181837	0.945771	-0.378217
110400	08/08/2018--22:43:00	36.39	0	0.104422	0.841467	-0.557619
110460	08/08/2018--22:44:00	36.43	0	0.119905	0.826567	-0.572569
110520	08/08/2018--22:45:00	36.47	0	0.0889395	0.796766	-0.617419
110580	08/08/2018--22:46:00	36.47	2	-0.716175	0.677562	0.055337
110640	08/08/2018--22:47:00	36.4	13	0.429565	0.93087	0.0403868
110700	08/08/2018--22:48:00	36.37	0	0.445048	0.91597	-0.049314
110760	08/08/2018--22:49:00	36.38	2	0.243769	0.766965	-0.617419
110820	08/08/2018--22:50:00	36.34	0	0.0734565	0.662661	-0.751971
110880	08/08/2018--22:51:00	36.34	35	0.305701	0.662661	-0.72207
110940	08/08/2018--22:52:00	36.41	0	0.336667	0.662661	-0.70712
111000	08/08/2018--22:53:00	36.49	0	0.321184	0.662661	-0.70712
111060	08/08/2018--22:54:00	36.54	4	0.429565	0.677562	-0.63237
111120	08/08/2018--22:55:00	36.58	2	0.491497	0.573258	-0.67722
111180	08/08/2018--22:56:00	36.53	2	0.61536	0.573258	-0.602469
111240	08/08/2018--22:57:00	36.51	1	0.568911	0.498756	-0.70712
111300	08/08/2018--22:58:00	36.5	1	0.61536	0.468955	-0.67722
111360	08/08/2018--22:59:00	36.51	6	0.661809	0.483855	-0.602469
111420	08/08/2018--23:00:00	36.54	1	0.661809	0.468955	-0.617419
111480	08/08/2018--23:01:00	36.54	0	0.646326	0.468955	-0.64732
111540	08/08/2018--23:02:00	36.57	2	0.630843	0.468955	-0.64732
111600	08/08/2018--23:03:00	36.56	0	0.692775	0.468955	-0.617419
111660	08/08/2018--23:04:00	36.53	0	0.677292	0.454054	-0.617419
111720	08/08/2018--23:05:00	36.5	0	0.708258	0.454054	-0.572569
111780	08/08/2018--23:06:00	36.48	0	0.692775	0.454054	-0.587519
111840	08/08/2018--23:07:00	36.43	0	0.739224	0.454054	-0.542669
111900	08/08/2018--23:08:00	36.41	0	0.739224	0.439154	-0.542669
111960	08/08/2018--23:09:00	36.39	0	0.723741	0.439154	-0.587519
112020	08/08/2018--23:10:00	36.37	1	0.708258	0.424253	-0.602469
112080	08/08/2018--23:11:00	36.37	0	0.816639	0.409353	-0.452968
112140	08/08/2018--23:12:00	36.34	0	0.832122	0.424253	-0.438018
112200	08/08/2018--23:13:00	36.3	3	0.816639	0.409353	-0.467918
112260	08/08/2018--23:14:00	36.32	2	0.754707	0.468955	-0.497818
112320	08/08/2018--23:15:00	36.32	17	0.708258	0.230547	-0.70712
112380	08/08/2018--23:16:00	36.33	25	0.677292	0.275248	-0.70712
112440	08/08/2018--23:17:00	36.3	0	0.723741	0.260348	-0.67722
112500	08/08/2018--23:18:00	36.32	0	0.677292	0.260348	-0.72207
112560	08/08/2018--23:19:00	36.35	0	0.692775	0.245447	-0.70712
112620	08/08/2018--23:20:00	36.38	0	0.739224	0.245447	-0.66227
112680	08/08/2018--23:21:00	36.4	1	0.646326	0.185845	-0.781871
112740	08/08/2018--23:22:00	36.39	2	0.708258	0.260348	-0.67722
112800	08/08/2018--23:23:00	36.41	0	0.723741	0.275248	-0.66227
112860	08/08/2018--23:24:00	36.41	0	0.847605	0.275248	-0.497818
112920	08/08/2018--23:25:00	36.41	4	0.723741	0.215646	-0.69217
112980	08/08/2018--23:26:00	36.41	0	0.708258	0.200746	-0.70712
113040	08/08/2018--23:27:00	36.39	25	0.692775	0.394452	-0.64732
113100	08/08/2018--23:28:00	36.42	1	0.785673	0.394452	-0.527719
113160	08/08/2018--23:29:00	36.45	1	0.77019	0.379552	-0.557619
113220	08/08/2018--23:30:00	36.45	0	0.661809	0.275248	-0.72207
113280	08/08/2018--23:31:00	36.48	0	0.61536	0.245447	-0.766921
113340	08/08/2018--23:32:00	36.48	0	0.785673	0.454054	-0.467918
113400	08/08/2018--23:33:00	36.46	1	0.692775	0.275248	-0.69217
113460	08/08/2018--23:34:00	36.45	0	0.708258	0.275248	-0.69217
113520	08/08/2018--23:35:00	36.45	0	0.661809	0.260348	-0.737021
113580	08/08/2018--23:36:00	36.45	0	0.661809	0.260348	-0.72207
113640	08/08/2018--23:37:00	36.46	0	0.708258	0.230547	-0.69217
113700	08/08/2018--23:38:00	36.47	0	0.677292	0.230547	-0.72207
113760	08/08/2018--23:39:00	36.47	0	0.661809	0.200746	-0.751971
113820	08/08/2018--23:40:00	36.47	1	0.568911	0.215646	-0.811771
113880	08/08/2018--23:41:00	36.45	0	0.537945	0.215646	-0.841672
113940	08/08/2018--23:42:00	36.39	11	-0.545862	0.826567	0.0104866
114000	08/08/2018--23:43:00	36.25	14	0.692775	0.275248	-0.69217
114060	08/08/2018--23:44:00	36.28	0	0.630843	0.215646	-0.766921
114120	08/08/2018--23:45:00	36.29	0	0.630843	0.215646	-0.766921
114180	08/08/2018--23:46:00	36.32	0	0.677292	0.230547	-0.72207
114240	08/08/2018--23:47:00	36.36	0	0.61536	0.215646	-0.781871
114300	08/08/2018--23:48:00	36.36	0	0.61536	0.215646	-0.781871
114360	08/08/2018--23:49:00	36.39	0	0.61536	0.215646	-0.781871
114420	08/08/2018--23:50:00	36.38	2	0.584394	0.200746	-0.811771
114480	08/08/2018--23:51:00	36.4	0	0.692775	0.185845	-0.72207
114540	08/08/2018--23:52:00	36.43	0	0.646326	0.170945	-0.766921
114600	08/08/2018--23:53:00	36.44	0	0.630843	0.170945	-0.781871
114660	08/08/2018--23:54:00	36.45	0	0.739224	0.185845	-0.67722
114720	08/08/2018--23:55:00	36.46	0	0.739224	0.170945	-0.67722
114780	08/08/2018--23:56:00	36.48	0	0.739224	0.156045	-0.67722
114840	08/08/2018--23:57:00	36.51	0	0.801156	0.200746	-0.587519
114900	08/08/2018--23:58:00	36.5	0	0.801156	0.185845	-0.602469
114960	08/08/2018--23:59:00	36.52	0	0.754707	0.200746	-0.64732
115020	09/08/2018--00:00:00	36.48	13	-0.22072	0.945771	0.174938
115080	09/08/2018--00:01:00	36.33	110	-0.685209	0.677562	0.130088
115140	09/08/2018--00:02:00	36.27	25	-0.545862	0.826567	-0.049314
115200	09/08/2018--00:03:00	36.21	0	-0.561345	0.811666	-0.00446359
115260	09/08/2018--00:04:00	36.17	0	-0.205237	0.91597	0.0403868
115320	09/08/2018--00:05:00	36.15	32	-0.143305	0.960671	-0.243666
115380	09/08/2018--00:06:00	36.12	90	-0.0504072	0.975572	-0.243666
115440	09/08/2018--00:07:00	36.08	198	-0.344583	0.841467	-0.393167
115500	09/08/2018--00:08:00	35.69	71	0.0579736	0.945771	-0.363267
115560	09/08/2018--00:09:00	35.42	45	-0.344583	0.91597	0.0254367
115620	09/08/2018--00:10:00	35.32	0	-0.623277	0.752064	0.0702871
115680	09/08/2018--00:11:00	35.22	0	-0.360066	0.91597	-0.153965
115740	09/08/2018--00:12:00	35.25	14	0.599877	0.588159	-0.587519
115800	09/08/2018--00:13:00	35.33	6	0.708258	0.409353	-0.617419
115860	09/08/2018--00:14:00	35.42	0	0.661809	0.364651	-0.69217
115920	09/08/2018--00:15:00	35.54	0	0.661809	0.364651	-0.69217
115980	09/08/2018--00:16:00	35.61	0	0.646326	0.349751	-0.70712
116040	09/08/2018--00:17:00	35.66	20	0.568911	0.170945	-0.826721
116100	09/08/2018--00:18:00	35.64	0	0.553428	0.156045	-0.826721
116160	09/08/2018--00:19:00	35.66	0	0.537945	0.170945	-0.841672
116220	09/08/2018--00:20:00	35.7	0	0.584394	0.141144	-0.826721
116280	09/08/2018--00:21:00	35.75	0	0.599877	0.141144	-0.811771
116340	09/08/2018--00:22:00	35.8	1	0.599877	0.141144	-0.811771
116400	09/08/2018--00:23:00	35.86	0	0.584394	0.141144	-0.826721
116460	09/08/2018--00:24:00	35.89	0	0.630843	0.156045	-0.796821
116520	09/08/2018--00:25:00	35.91	0	0.630843	0.156045	-0.781871
116580	09/08/2018--00:26:00	35.94	0	0.630843	0.141144	-0.781871
116640	09/08/2018--00:27:00	35.95	0	0.61536	0.141144	-0.796821
116700	09/08/2018--00:28:00	35.98	0	0.599877	0.156045	-0.796821
116760	09/08/2018--00:29:00	35.98	91	0.955985	0.185845	-0.288516
116820	09/08/2018--00:30:00	35.91	2	0.816639	0.126244	-0.602469
116880	09/08/2018--00:31:00	35.91	0	0.77019	0.111343	-0.63237
116940	09/08/2018--00:32:00	35.93	2	0.816639	0.126244	-0.572569
117000	09/08/2018--00:33:00	35.95	0	0.847605	0.185845	-0.482868
117060	09/08/2018--00:34:00	35.96	0	0.816639	0.141144	-0.602469
117120	09/08/2018--00:35:00	35.99	3	104.888	0.290149	-0.273566
117180	09/08/2018--00:36:00	35.95	8	0.832122	0.081542	-0.557619
117240	09/08/2018--00:37:00	35.94	0	0.847605	0.081542	-0.557619
117300	09/08/2018--00:38:00	35.96	0	0.847605	0.081542	-0.557619
117360	09/08/2018--00:39:00	35.97	0	0.847605	0.081542	-0.557619
117420	09/08/2018--00:40:00	35.99	0	0.847605	0.0964425	-0.542669
117480	09/08/2018--00:41:00	36.01	0	0.847605	0.0964425	-0.542669
117540	09/08/2018--00:42:00	36.03	0	0.832122	0.0964425	-0.557619
117600	09/08/2018--00:43:00	36.04	0	0.832122	0.0964425	-0.572569
117660	09/08/2018--00:44:00	36.07	0	0.847605	0.0964425	-0.542669
117720	09/08/2018--00:45:00	36.08	0	0.847605	0.0964425	-0.542669
117780	09/08/2018--00:46:00	36.1	0	0.847605	0.0964425	-0.542669
117840	09/08/2018--00:47:00	36.12	0	0.832122	0.0964425	-0.572569
117900	09/08/2018--00:48:00	36.13	0	0.847605	0.0964425	-0.542669
117960	09/08/2018--00:49:00	36.13	0	0.832122	0.0964425	-0.557619
118020	09/08/2018--00:50:00	36.15	0	0.832122	0.0964425	-0.572569
118080	09/08/2018--00:51:00	36.16	0	0.832122	0.0964425	-0.572569
118140	09/08/2018--00:52:00	36.17	0	0.847605	0.0964425	-0.557619
118200	09/08/2018--00:53:00	36.18	0	0.847605	0.0964425	-0.557619
118260	09/08/2018--00:54:00	36.19	0	0.847605	0.0964425	-0.557619
118320	09/08/2018--00:55:00	36.2	0	0.832122	0.081542	-0.572569
118380	09/08/2018--00:56:00	36.21	0	0.832122	0.0964425	-0.572569
118440	09/08/2018--00:57:00	36.23	0	0.832122	0.0964425	-0.557619
118500	09/08/2018--00:58:00	36.22	0	0.847605	0.0964425	-0.557619
118560	09/08/2018--00:59:00	36.25	0	0.832122	0.0964425	-0.557619
118620	09/08/2018--01:00:00	36.26	0	0.847605	0.0964425	-0.557619
118680	09/08/2018--01:01:00	36.25	0	0.847605	0.0964425	-0.557619
118740	09/08/2018--01:02:00	36.26	0	0.832122	0.0964425	-0.572569
118800	09/08/2018--01:03:00	36.29	0	0.832122	0.0964425	-0.572569
118860	09/08/2018--01:04:00	36.29	0	0.847605	0.0964425	-0.557619
118920	09/08/2018--01:05:00	36.28	0	0.832122	0.0964425	-0.572569
118980	09/08/2018--01:06:00	36.27	0	0.832122	0.0964425	-0.557619
119040	09/08/2018--01:07:00	36.31	0	0.863088	0.0964425	-0.527719
119100	09/08/2018--01:08:00	36.3	0	0.940502	0.156045	-0.348317
119160	09/08/2018--01:09:00	36.23	2	0.940502	0.141144	-0.348317
119220	09/08/2018--01:10:00	36.16	0	0.940502	0.156045	-0.348317
119280	09/08/2018--01:11:00	36.11	0	0.971468	0.156045	-0.273566
119340	09/08/2018--01:12:00	36.05	0	0.971468	0.156045	-0.273566
119400	09/08/2018--01:13:00	36.04	2	0.909537	0.141144	-0.423068
119460	09/08/2018--01:14:00	36.03	0	0.909537	0.141144	-0.438018
119520	09/08/2018--01:15:00	36.04	0	0.909537	0.141144	-0.438018
119580	09/08/2018--01:16:00	36.04	0	0.909537	0.141144	-0.438018
119640	09/08/2018--01:17:00	36.04	0	0.909537	0.141144	-0.438018
119700	09/08/2018--01:18:00	36.06	0	0.909537	0.141144	-0.438018
119760	09/08/2018--01:19:00	36.06	0	0.909537	0.141144	-0.438018
119820	09/08/2018--01:20:00	36.06	0	0.894054	0.141144	-0.452968
119880	09/08/2018--01:21:00	36.07	0	0.909537	0.141144	-0.438018
119940	09/08/2018--01:22:00	36.08	0	0.894054	0.126244	-0.452968
120000	09/08/2018--01:23:00	36.07	0	0.894054	0.141144	-0.452968
120060	09/08/2018--01:24:00	36.07	3	0.863088	0.126244	-0.512768
120120	09/08/2018--01:25:00	36.08	0	0.863088	0.126244	-0.527719
120180	09/08/2018--01:26:00	36.09	0	0.863088	0.111343	-0.527719
120240	09/08/2018--01:27:00	36.08	0	0.863088	0.126244	-0.527719
120300	09/08/2018--01:28:00	36.1	0	0.863088	0.111343	-0.527719
120360	09/08/2018--01:29:00	36.12	0	0.863088	0.126244	-0.527719
120420	09/08/2018--01:30:00	36.13	0	0.863088	0.126244	-0.527719
120480	09/08/2018--01:31:00	36.12	0	0.863088	0.126244	-0.512768
120540	09/08/2018--01:32:00	36.15	0	0.863088	0.126244	-0.527719
120600	09/08/2018--01:33:00	36.16	0	0.863088	0.126244	-0.527719
120660	09/08/2018--01:34:00	36.15	0	0.863088	0.126244	-0.527719
120720	09/08/2018--01:35:00	36.15	0	0.863088	0.126244	-0.527719
120780	09/08/2018--01:36:00	36.16	0	0.863088	0.126244	-0.527719
120840	09/08/2018--01:37:00	36.16	0	0.863088	0.126244	-0.527719
120900	09/08/2018--01:38:00	36.18	7	0.491497	0.0219401	-0.886522
120960	09/08/2018--01:39:00	36.21	0	0.491497	0.0219401	-0.886522
121020	09/08/2018--01:40:00	36.24	0	0.491497	0.0219401	-0.886522
121080	09/08/2018--01:41:00	36.27	0	0.491497	0.0219401	-0.886522
121140	09/08/2018--01:42:00	36.27	0	0.491497	0.0219401	-0.886522
121200	09/08/2018--01:43:00	36.29	0	0.491497	0.0219401	-0.886522
121260	09/08/2018--01:44:00	36.3	0	0.491497	0.0219401	-0.886522
121320	09/08/2018--01:45:00	36.29	0	0.491497	0.0219401	-0.886522
121380	09/08/2018--01:46:00	36.3	0	0.491497	0.0219401	-0.886522
121440	09/08/2018--01:47:00	36.3	0	0.491497	0.0219401	-0.886522
121500	09/08/2018--01:48:00	36.3	0	0.506979	0.0219401	-0.871572
121560	09/08/2018--01:49:00	36.32	0	0.336667	0.0219401	-0.991173
121620	09/08/2018--01:50:00	36.33	23	0.894054	0.215646	-0.438018
121680	09/08/2018--01:51:00	36.3	0	0.894054	0.200746	-0.438018
121740	09/08/2018--01:52:00	36.3	0	0.894054	0.215646	-0.452968
121800	09/08/2018--01:53:00	36.26	3	0.816639	0.170945	-0.587519
121860	09/08/2018--01:54:00	36.29	1	0.816639	0.170945	-0.587519
121920	09/08/2018--01:55:00	36.27	0	0.816639	0.170945	-0.587519
121980	09/08/2018--01:56:00	36.3	0	0.816639	0.170945	-0.587519
122040	09/08/2018--01:57:00	36.3	0	0.801156	0.170945	-0.602469
122100	09/08/2018--01:58:00	36.3	0	0.801156	0.170945	-0.602469
122160	09/08/2018--01:59:00	36.31	0	0.801156	0.170945	-0.602469
122220	09/08/2018--02:00:00	36.32	0	0.801156	0.170945	-0.602469
122280	09/08/2018--02:01:00	36.32	0	0.909537	0.156045	-0.423068
122340	09/08/2018--02:02:00	36.29	0	0.909537	0.156045	-0.423068
122400	09/08/2018--02:03:00	36.28	0	0.909537	0.156045	-0.423068
122460	09/08/2018--02:04:00	36.25	0	0.909537	0.156045	-0.423068
122520	09/08/2018--02:05:00	36.24	0	0.909537	0.156045	-0.438018
122580	09/08/2018--02:06:00	36.23	0	0.909537	0.156045	-0.423068
122640	09/08/2018--02:07:00	36.22	0	0.909537	0.156045	-0.423068
122700	09/08/2018--02:08:00	36.21	0	0.909537	0.156045	-0.423068
122760	09/08/2018--02:09:00	36.22	0	0.909537	0.170945	-0.423068
122820	09/08/2018--02:10:00	36.21	0	0.925019	0.156045	-0.423068
122880	09/08/2018--02:11:00	36.2	0	0.909537	0.156045	-0.423068
122940	09/08/2018--02:12:00	36.21	0	0.940502	0.156045	-0.438018
123000	09/08/2018--02:13:00	36.2	0	0.925019	0.156045	-0.393167
123060	09/08/2018--02:14:00	36.21	0	0.832122	0.156045	-0.557619
123120	09/08/2018--02:15:00	36.21	0	0.832122	0.156045	-0.557619
123180	09/08/2018--02:16:00	36.23	0	0.832122	0.156045	-0.572569
123240	09/08/2018--02:17:00	36.23	0	0.816639	0.156045	-0.572569
123300	09/08/2018--02:18:00	36.27	0	0.971468	0.0517411	-0.258616
123360	09/08/2018--02:19:00	36.24	1	0.971468	0.0517411	-0.273566
123420	09/08/2018--02:20:00	36.23	39	0.909537	0.230547	-0.378217
123480	09/08/2018--02:21:00	36.18	0	0.909537	0.230547	-0.378217
123540	09/08/2018--02:22:00	36.13	0	0.909537	0.245447	-0.378217
123600	09/08/2018--02:23:00	36.06	0	0.925019	0.245447	-0.378217
123660	09/08/2018--02:24:00	36	0	0.909537	0.245447	-0.378217
123720	09/08/2018--02:25:00	35.95	0	0.909537	0.245447	-0.378217
123780	09/08/2018--02:26:00	35.9	0	0.909537	0.245447	-0.363267
123840	09/08/2018--02:27:00	35.84	0	0.909537	0.230547	-0.378217
123900	09/08/2018--02:28:00	35.79	0	0.925019	0.230547	-0.363267
123960	09/08/2018--02:29:00	35.75	0	0.925019	0.230547	-0.363267
124020	09/08/2018--02:30:00	35.68	0	0.925019	0.230547	-0.363267
124080	09/08/2018--02:31:00	35.67	0	0.925019	0.245447	-0.348317
124140	09/08/2018--02:32:00	35.61	0	0.925019	0.230547	-0.363267
124200	09/08/2018--02:33:00	35.59	0	0.925019	0.230547	-0.363267
124260	09/08/2018--02:34:00	35.55	2	0.925019	0.245447	-0.363267
124320	09/08/2018--02:35:00	35.52	0	0.925019	0.230547	-0.363267
124380	09/08/2018--02:36:00	35.49	0	0.925019	0.230547	-0.348317
124440	09/08/2018--02:37:00	35.46	0	0.925019	0.245447	-0.363267
124500	09/08/2018--02:38:00	35.43	0	0.986951	0.0964425	-0.198815
124560	09/08/2018--02:39:00	35.5	0	0.986951	0.0964425	-0.183865
124620	09/08/2018--02:40:00	35.57	0	0.986951	0.0964425	-0.198815
124680	09/08/2018--02:41:00	35.64	0	0.986951	0.0964425	-0.198815
124740	09/08/2018--02:42:00	35.7	0	0.986951	0.0964425	-0.198815
124800	09/08/2018--02:43:00	35.74	0	0.986951	0.0964425	-0.198815
124860	09/08/2018--02:44:00	35.78	0	0.986951	0.111343	-0.183865
124920	09/08/2018--02:45:00	35.83	0	0.986951	0.0964425	-0.183865
124980	09/08/2018--02:46:00	35.86	0	0.986951	0.0964425	-0.183865
125040	09/08/2018--02:47:00	35.83	0	100.243	0.0666416	-0.109115
125100	09/08/2018--02:48:00	35.66	0	100.243	0.0666416	-0.109115
125160	09/08/2018--02:49:00	35.53	0	100.243	0.081542	-0.0941644
125220	09/08/2018--02:50:00	35.43	0	100.243	0.0666416	-0.109115
125280	09/08/2018--02:51:00	35.35	0	100.243	0.081542	-0.109115
125340	09/08/2018--02:52:00	35.29	0	100.243	0.081542	-0.109115
125400	09/08/2018--02:53:00	35.24	0	100.243	0.0666416	-0.0941644
125460	09/08/2018--02:54:00	35.21	0	100.243	0.081542	-0.0941644
125520	09/08/2018--02:55:00	35.17	0	100.243	0.081542	-0.0941644
125580	09/08/2018--02:56:00	35.1	0	100.243	0.081542	-0.0941644
125640	09/08/2018--02:57:00	35.08	0	100.243	0.081542	-0.0941644
125700	09/08/2018--02:58:00	35.02	0	100.243	0.081542	-0.0941644
125760	09/08/2018--02:59:00	35.02	0	100.243	0.081542	-0.0941644
125820	09/08/2018--03:00:00	34.99	0	100.243	0.081542	-0.0941644
125880	09/08/2018--03:01:00	34.97	0	100.243	0.081542	-0.109115
125940	09/08/2018--03:02:00	34.94	0	100.243	0.0666416	-0.0941644
126000	09/08/2018--03:03:00	34.92	0	100.243	0.081542	-0.0941644
126060	09/08/2018--03:04:00	34.89	1	100.243	0.081542	-0.0941644
126120	09/08/2018--03:05:00	34.87	0	0.986951	0.0666416	-0.0941644
126180	09/08/2018--03:06:00	34.84	0	100.243	0.081542	-0.0941644
126240	09/08/2018--03:07:00	34.82	0	100.243	0.081542	-0.0941644
126300	09/08/2018--03:08:00	34.82	5	100.243	0.081542	-0.124065
126360	09/08/2018--03:09:00	34.82	0	100.243	0.081542	-0.124065
126420	09/08/2018--03:10:00	34.82	0	0.986951	0.081542	-0.124065
126480	09/08/2018--03:11:00	34.81	1	100.243	0.081542	-0.124065
126540	09/08/2018--03:12:00	34.79	0	100.243	0.081542	-0.139015
126600	09/08/2018--03:13:00	34.78	0	0.986951	0.081542	-0.124065
126660	09/08/2018--03:14:00	34.76	0	100.243	0.081542	-0.139015
126720	09/08/2018--03:15:00	34.77	0	100.243	0.081542	-0.139015
126780	09/08/2018--03:16:00	34.76	0	100.243	0.081542	-0.139015
126840	09/08/2018--03:17:00	34.63	58	-0.0968561	0.305049	0.952346
126900	09/08/2018--03:18:00	34.54	0	-0.112339	0.305049	0.952346
126960	09/08/2018--03:19:00	34.53	0	-0.112339	0.31995	0.937395
127020	09/08/2018--03:20:00	34.55	0	-0.112339	0.305049	0.937395
127080	09/08/2018--03:21:00	34.6	0	-0.127822	0.31995	0.937395
127140	09/08/2018--03:22:00	34.64	0	-0.127822	0.31995	0.937395
127200	09/08/2018--03:23:00	34.69	0	-0.143305	0.31995	0.937395
127260	09/08/2018--03:24:00	34.73	0	-0.143305	0.31995	0.937395
127320	09/08/2018--03:25:00	34.77	0	-0.127822	0.305049	0.937395
127380	09/08/2018--03:26:00	34.81	0	-0.174271	0.290149	0.937395
127440	09/08/2018--03:27:00	34.84	0	-0.174271	0.290149	0.937395
127500	09/08/2018--03:28:00	34.86	0	-0.189754	0.290149	0.937395
127560	09/08/2018--03:29:00	34.88	0	-0.174271	0.290149	0.937395
127620	09/08/2018--03:30:00	34.91	0	-0.174271	0.290149	0.937395
127680	09/08/2018--03:31:00	34.95	0	-0.174271	0.290149	0.952346
127740	09/08/2018--03:32:00	34.99	0	-0.174271	0.290149	0.937395
127800	09/08/2018--03:33:00	35.01	0	-0.189754	0.290149	0.937395
127860	09/08/2018--03:34:00	35.03	0	-0.174271	0.290149	0.937395
127920	09/08/2018--03:35:00	35.06	0	-0.174271	0.275248	0.952346
127980	09/08/2018--03:36:00	35.1	0	-0.189754	0.290149	0.937395
128040	09/08/2018--03:37:00	35.13	0	-0.189754	0.275248	0.937395
128100	09/08/2018--03:38:00	35.14	0	-0.189754	0.290149	0.937395
128160	09/08/2018--03:39:00	35.16	0	-0.189754	0.290149	0.937395
128220	09/08/2018--03:40:00	35.18	0	-0.189754	0.275248	0.937395
128280	09/08/2018--03:41:00	35.2	0	-0.205237	0.275248	0.937395
128340	09/08/2018--03:42:00	35.22	0	-0.189754	0.275248	0.952346
128400	09/08/2018--03:43:00	35.22	0	-0.189754	0.275248	0.937395
128460	09/08/2018--03:44:00	35.24	0	-0.189754	0.275248	0.952346
128520	09/08/2018--03:45:00	35.25	0	-0.189754	0.275248	0.952346
128580	09/08/2018--03:46:00	35.26	0	-0.174271	0.275248	0.937395
128640	09/08/2018--03:47:00	35.27	0	-0.174271	0.275248	0.952346
128700	09/08/2018--03:48:00	35.29	0	-0.174271	0.260348	0.952346
128760	09/08/2018--03:49:00	35.3	14	0.986951	0.0219401	-0.153965
128820	09/08/2018--03:50:00	35.33	0	100.243	0.0666416	-0.109115
128880	09/08/2018--03:51:00	35.34	0	100.243	0.0666416	-0.124065
128940	09/08/2018--03:52:00	35.34	0	100.243	0.0964425	0.0104866
129000	09/08/2018--03:53:00	35.33	0	100.243	0.0964425	0.0104866
129060	09/08/2018--03:54:00	35.3	0	100.243	0.081542	0.0104866
129120	09/08/2018--03:55:00	35.28	1	100.243	0.081542	0.0104866
129180	09/08/2018--03:56:00	35.25	0	101.792	0.0964425	0.0104866
129240	09/08/2018--03:57:00	35.27	1	100.243	0.0666416	0.0254367
129300	09/08/2018--03:58:00	35.27	0	100.243	0.0666416	0.0403868
129360	09/08/2018--03:59:00	35.27	0	100.243	0.0666416	0.0254367
129420	09/08/2018--04:00:00	35.3	2	100.243	0.0666416	0.055337
129480	09/08/2018--04:01:00	35.38	0	100.243	0.081542	0.055337
129540	09/08/2018--04:02:00	35.43	4	100.243	0.0666416	-0.0194137
129600	09/08/2018--04:03:00	35.41	0	100.243	0.0666416	-0.00446359
129660	09/08/2018--04:04:00	35.41	11	100.243	-0.0078609	-0.0343639
129720	09/08/2018--04:05:00	35.44	0	100.243	-0.0227614	-0.0343639
129780	09/08/2018--04:06:00	35.46	0	100.243	-0.0078609	-0.049314
129840	09/08/2018--04:07:00	35.5	0	100.243	-0.0078609	-0.049314
129900	09/08/2018--04:08:00	35.52	0	100.243	-0.0078609	-0.049314
129960	09/08/2018--04:09:00	35.54	0	100.243	-0.0078609	-0.049314
130020	09/08/2018--04:10:00	35.54	0	100.243	0.0219401	-0.0792143
130080	09/08/2018--04:11:00	35.55	1	100.243	0.0368406	-0.0941644
130140	09/08/2018--04:12:00	35.52	22	-0.0968561	-0.0376619	-100.612
130200	09/08/2018--04:13:00	35.56	0	-0.0968561	-0.0376619	-100.612
130260	09/08/2018--04:14:00	35.6	0	-0.0968561	-0.0376619	-100.612
130320	09/08/2018--04:15:00	35.63	0	-0.0349242	-0.0525624	-100.612
130380	09/08/2018--04:16:00	35.65	0	-0.0349242	-0.0376619	-100.612
130440	09/08/2018--04:17:00	35.65	0	-0.0504072	-0.0525624	-100.612
130500	09/08/2018--04:18:00	35.68	0	-0.0349242	-0.0525624	-100.612
130560	09/08/2018--04:19:00	35.68	0	-0.0349242	-0.0525624	-100.612
130620	09/08/2018--04:20:00	35.71	0	-0.0349242	-0.0525624	-100.612
130680	09/08/2018--04:21:00	35.72	0	-0.0349242	-0.0525624	-100.612
130740	09/08/2018--04:22:00	35.71	0	-0.0349242	-0.0525624	-100.612
130800	09/08/2018--04:23:00	35.75	0	-0.0349242	-0.0376619	-100.612
130860	09/08/2018--04:24:00	35.76	0	-0.0349242	-0.0525624	-100.612
130920	09/08/2018--04:25:00	35.77	0	-0.0349242	-0.0376619	-100.612
130980	09/08/2018--04:26:00	35.76	0	-0.0349242	-0.0525624	-100.612
131040	09/08/2018--04:27:00	35.77	0	-0.0349242	-0.0525624	-100.612
131100	09/08/2018--04:28:00	35.79	0	-0.0349242	-0.0525624	-100.612
131160	09/08/2018--04:29:00	35.81	0	-0.0349242	-0.0376619	-100.612
131220	09/08/2018--04:30:00	35.82	0	-0.0349242	-0.0525624	-102.107
131280	09/08/2018--04:31:00	35.83	0	-0.0349242	-0.0525624	-100.612
131340	09/08/2018--04:32:00	35.83	0	-0.0349242	-0.0376619	-100.612
131400	09/08/2018--04:33:00	35.83	0	-0.0349242	-0.0376619	-102.107
131460	09/08/2018--04:34:00	35.84	0	-0.0349242	-0.0376619	-100.612
131520	09/08/2018--04:35:00	35.84	0	-0.0349242	-0.0525624	-100.612
131580	09/08/2018--04:36:00	35.86	0	-0.0349242	-0.0525624	-100.612
131640	09/08/2018--04:37:00	35.88	0	-0.0349242	-0.0525624	-102.107
131700	09/08/2018--04:38:00	35.86	0	-0.0349242	-0.0525624	-100.612
131760	09/08/2018--04:39:00	35.88	0	-0.0349242	-0.0376619	-100.612
131820	09/08/2018--04:40:00	35.88	0	-0.0349242	-0.0376619	-100.612
131880	09/08/2018--04:41:00	35.91	0	-0.0349242	-0.0525624	-100.612
131940	09/08/2018--04:42:00	35.9	0	-0.0349242	-0.0376619	-102.107
132000	09/08/2018--04:43:00	35.91	0	-0.0349242	-0.0376619	-100.612
132060	09/08/2018--04:44:00	35.93	0	-0.0349242	-0.0525624	-100.612
132120	09/08/2018--04:45:00	35.93	0	-0.0349242	-0.0376619	-100.612
132180	09/08/2018--04:46:00	35.93	0	-0.0349242	-0.0525624	-100.612
132240	09/08/2018--04:47:00	35.95	0	-0.0349242	-0.0525624	-100.612
132300	09/08/2018--04:48:00	35.95	0	-0.0349242	-0.0525624	-100.612
132360	09/08/2018--04:49:00	35.96	0	-0.0349242	-0.0525624	-100.612
132420	09/08/2018--04:50:00	35.96	0	-0.0349242	-0.0525624	-102.107
132480	09/08/2018--04:51:00	35.97	0	-0.0349242	-0.0376619	-100.612
132540	09/08/2018--04:52:00	35.98	0	-0.0349242	-0.0525624	-100.612
132600	09/08/2018--04:53:00	35.99	0	-0.0349242	-0.0525624	-100.612
132660	09/08/2018--04:54:00	35.99	0	-0.0349242	-0.0525624	-100.612
132720	09/08/2018--04:55:00	35.99	0	-0.0349242	-0.0525624	-102.107
132780	09/08/2018--04:56:00	36	0	-0.0349242	-0.0525624	-100.612
132840	09/08/2018--04:57:00	36.02	0	0.321184	-0.0376619	-0.961273
132900	09/08/2018--04:58:00	36.07	0	0.321184	-0.0376619	-0.961273
132960	09/08/2018--04:59:00	36.09	0	0.321184	-0.0376619	-0.961273
133020	09/08/2018--05:00:00	36.14	0	0.321184	-0.0376619	-0.961273
