# Supplementary material for: A randomized cross-over trial investigating differences in 24-h personal air and skin temperatures using wearable sensors between two climatologically contrasting settings
Source: Sci Rep. 2021 Nov 10;11:22020. doi: 10.1038/s41598-021-01180-y (PMC8580978; doi:10.1038/s41598-021-01180-y)
Supplement: Supplementary file 2 — Supplementary Data. [file 41598_2021_1180_MOESM2_ESM.zip › New folder/new/T35_S2new.csv]

Index	Date	Temperature	Activity	X-axis	Y-axis	Z-axis	Marker
61200	30/08/2018--05:00:00	24.83	0	0.0786891	0.408418	-0.932047
61260	30/08/2018--05:01:00	24.84	0	0.0786891	0.408418	-0.932047
61320	30/08/2018--05:02:00	24.82	0	0.0786891	0.408418	-0.932047
61380	30/08/2018--05:03:00	24.84	0	0.0786891	0.408418	-0.932047
61440	30/08/2018--05:04:00	24.82	0	0.0786891	0.408418	-0.932047
61500	30/08/2018--05:05:00	24.82	0	0.0786891	0.408418	-0.932047
61560	30/08/2018--05:06:00	24.83	0	0.0786891	0.408418	-0.932047
61620	30/08/2018--05:07:00	24.83	0	0.0786891	0.408418	-0.932047
61680	30/08/2018--05:08:00	24.82	0	0.0786891	0.408418	-0.932047
61740	30/08/2018--05:09:00	24.82	0	0.0786891	0.408418	-0.932047
61800	30/08/2018--05:10:00	24.82	0	0.0786891	0.408418	-0.932047
61860	30/08/2018--05:11:00	24.81	0	0.0786891	0.408418	-0.932047
61920	30/08/2018--05:12:00	24.82	0	0.0786891	0.408418	-0.932047
61980	30/08/2018--05:13:00	24.82	0	0.0786891	0.408418	-0.932047
62040	30/08/2018--05:14:00	24.82	0	0.0786891	0.408418	-0.932047
62100	30/08/2018--05:15:00	24.82	0	0.0786891	0.408418	-0.932047
62160	30/08/2018--05:16:00	24.8	0	0.0786891	0.408418	-0.932047
62220	30/08/2018--05:17:00	24.81	0	0.0786891	0.408418	-0.932047
62280	30/08/2018--05:18:00	24.79	0	0.0786891	0.408418	-0.932047
62340	30/08/2018--05:19:00	24.8	0	0.0786891	0.408418	-0.932047
62400	30/08/2018--05:20:00	24.8	0	0.0786891	0.408418	-0.932047
62460	30/08/2018--05:21:00	24.81	0	0.0786891	0.408418	-0.932047
62520	30/08/2018--05:22:00	24.8	0	0.0786891	0.408418	-0.932047
62580	30/08/2018--05:23:00	24.81	0	0.0786891	0.408418	-0.932047
62640	30/08/2018--05:24:00	24.8	0	0.0786891	0.408418	-0.932047
62700	30/08/2018--05:25:00	24.79	0	0.0786891	0.408418	-0.932047
62760	30/08/2018--05:26:00	24.8	0	0.0786891	0.408418	-0.932047
62820	30/08/2018--05:27:00	24.8	0	0.0786891	0.408418	-0.932047
62880	30/08/2018--05:28:00	24.79	0	0.0786891	0.408418	-0.932047
62940	30/08/2018--05:29:00	24.81	0	0.0786891	0.408418	-0.932047
63000	30/08/2018--05:30:00	24.79	0	0.0786891	0.408418	-0.932047
63060	30/08/2018--05:31:00	24.79	0	0.0786891	0.408418	-0.932047
63120	30/08/2018--05:32:00	24.8	0	0.0786891	0.408418	-0.932047
63180	30/08/2018--05:33:00	24.8	0	0.0786891	0.408418	-0.932047
63240	30/08/2018--05:34:00	24.79	0	0.0786891	0.408418	-0.932047
63300	30/08/2018--05:35:00	24.79	0	0.0786891	0.408418	-0.932047
63360	30/08/2018--05:36:00	24.79	0	0.0786891	0.408418	-0.932047
63420	30/08/2018--05:37:00	24.78	0	0.0786891	0.408418	-0.932047
63480	30/08/2018--05:38:00	24.8	0	0.0786891	0.408418	-0.932047
63540	30/08/2018--05:39:00	24.8	0	0.0786891	0.408418	-0.932047
63600	30/08/2018--05:40:00	24.77	0	0.0786891	0.408418	-0.917243
63660	30/08/2018--05:41:00	24.77	0	0.0786891	0.408418	-0.917243
63720	30/08/2018--05:42:00	24.78	0	0.0786891	0.408418	-0.932047
63780	30/08/2018--05:43:00	24.77	0	0.0786891	0.408418	-0.932047
63840	30/08/2018--05:44:00	24.79	0	0.0786891	0.408418	-0.932047
63900	30/08/2018--05:45:00	24.79	0	0.0786891	0.408418	-0.932047
63960	30/08/2018--05:46:00	24.77	0	0.0786891	0.408418	-0.932047
64020	30/08/2018--05:47:00	24.77	0	0.0786891	0.408418	-0.946851
64080	30/08/2018--05:48:00	24.77	0	0.0786891	0.408418	-0.932047
64140	30/08/2018--05:49:00	24.75	0	0.0786891	0.408418	-0.932047
64200	30/08/2018--05:50:00	24.76	0	0.0786891	0.408418	-0.932047
64260	30/08/2018--05:51:00	24.76	0	0.0786891	0.408418	-0.932047
64320	30/08/2018--05:52:00	24.75	0	0.0786891	0.408418	-0.932047
64380	30/08/2018--05:53:00	24.74	0	0.0786891	0.408418	-0.932047
64440	30/08/2018--05:54:00	24.73	0	0.0786891	0.408418	-0.932047
64500	30/08/2018--05:55:00	24.75	0	0.0786891	0.408418	-0.932047
64560	30/08/2018--05:56:00	24.74	0	0.0786891	0.408418	-0.932047
64620	30/08/2018--05:57:00	24.76	0	0.0786891	0.408418	-0.932047
64680	30/08/2018--05:58:00	24.75	0	0.0786891	0.408418	-0.917243
64740	30/08/2018--05:59:00	24.75	0	0.0786891	0.408418	-0.932047
64800	30/08/2018--06:00:00	24.73	0	0.0786891	0.408418	-0.932047
64860	30/08/2018--06:01:00	24.72	0	0.0786891	0.408418	-0.932047
64920	30/08/2018--06:02:00	24.73	0	0.0786891	0.408418	-0.932047
64980	30/08/2018--06:03:00	24.73	0	0.0786891	0.408418	-0.932047
65040	30/08/2018--06:04:00	24.71	0	0.0786891	0.408418	-0.932047
65100	30/08/2018--06:05:00	24.72	0	0.0786891	0.408418	-0.932047
65160	30/08/2018--06:06:00	24.71	0	0.0786891	0.408418	-0.932047
65220	30/08/2018--06:07:00	24.7	0	0.0786891	0.408418	-0.932047
65280	30/08/2018--06:08:00	24.71	0	0.0786891	0.408418	-0.932047
65340	30/08/2018--06:09:00	24.71	0	0.0786891	0.408418	-0.932047
65400	30/08/2018--06:10:00	24.71	0	0.0786891	0.408418	-0.932047
65460	30/08/2018--06:11:00	24.69	0	0.0786891	0.408418	-0.932047
65520	30/08/2018--06:12:00	24.7	0	0.0786891	0.408418	-0.932047
65580	30/08/2018--06:13:00	24.7	0	0.0786891	0.408418	-0.932047
65640	30/08/2018--06:14:00	24.71	0	0.0786891	0.408418	-0.932047
65700	30/08/2018--06:15:00	24.7	0	0.0786891	0.408418	-0.932047
65760	30/08/2018--06:16:00	24.69	0	0.0786891	0.408418	-0.932047
65820	30/08/2018--06:17:00	24.67	0	0.0786891	0.408418	-0.932047
65880	30/08/2018--06:18:00	24.68	0	0.0786891	0.408418	-0.917243
65940	30/08/2018--06:19:00	24.68	0	0.0786891	0.408418	-0.932047
66000	30/08/2018--06:20:00	24.68	0	0.0786891	0.408418	-0.932047
66060	30/08/2018--06:21:00	24.67	0	0.0786891	0.408418	-0.932047
66120	30/08/2018--06:22:00	24.68	0	0.0786891	0.408418	-0.932047
66180	30/08/2018--06:23:00	24.65	0	0.0786891	0.408418	-0.932047
66240	30/08/2018--06:24:00	24.66	0	0.0786891	0.408418	-0.932047
66300	30/08/2018--06:25:00	24.66	0	0.0786891	0.408418	-0.932047
66360	30/08/2018--06:26:00	24.65	0	0.0786891	0.408418	-0.932047
66420	30/08/2018--06:27:00	24.66	0	0.0786891	0.408418	-0.932047
66480	30/08/2018--06:28:00	24.65	0	0.0786891	0.408418	-0.932047
66540	30/08/2018--06:29:00	24.65	0	0.0786891	0.408418	-0.932047
66600	30/08/2018--06:30:00	24.65	0	0.0786891	0.408418	-0.932047
66660	30/08/2018--06:31:00	24.63	0	0.0786891	0.408418	-0.932047
66720	30/08/2018--06:32:00	24.64	0	0.0786891	0.408418	-0.932047
66780	30/08/2018--06:33:00	24.62	0	0.0786891	0.408418	-0.932047
66840	30/08/2018--06:34:00	24.63	0	0.0786891	0.408418	-0.932047
66900	30/08/2018--06:35:00	24.61	0	0.0786891	0.408418	-0.932047
66960	30/08/2018--06:36:00	24.63	0	0.0786891	0.408418	-0.932047
67020	30/08/2018--06:37:00	24.63	0	0.0786891	0.408418	-0.932047
67080	30/08/2018--06:38:00	24.62	0	0.0786891	0.408418	-0.932047
67140	30/08/2018--06:39:00	24.63	0	0.0786891	0.408418	-0.932047
67200	30/08/2018--06:40:00	24.61	0	0.0786891	0.408418	-0.932047
67260	30/08/2018--06:41:00	24.61	0	0.0786891	0.408418	-0.932047
67320	30/08/2018--06:42:00	24.61	0	0.0786891	0.408418	-0.932047
67380	30/08/2018--06:43:00	24.61	0	0.0786891	0.408418	-0.932047
67440	30/08/2018--06:44:00	24.59	0	0.0786891	0.408418	-0.932047
67500	30/08/2018--06:45:00	24.58	0	0.0786891	0.408418	-0.932047
67560	30/08/2018--06:46:00	24.59	0	0.0786891	0.408418	-0.932047
67620	30/08/2018--06:47:00	24.58	0	0.0786891	0.408418	-0.932047
67680	30/08/2018--06:48:00	24.59	0	0.0786891	0.408418	-0.932047
67740	30/08/2018--06:49:00	24.57	0	0.0786891	0.408418	-0.932047
67800	30/08/2018--06:50:00	24.59	0	0.0786891	0.408418	-0.932047
67860	30/08/2018--06:51:00	24.59	0	0.0786891	0.408418	-0.932047
67920	30/08/2018--06:52:00	24.57	0	0.0786891	0.408418	-0.932047
67980	30/08/2018--06:53:00	24.56	0	0.0786891	0.408418	-0.932047
68040	30/08/2018--06:54:00	24.57	0	0.0786891	0.408418	-0.932047
68100	30/08/2018--06:55:00	24.57	0	0.0786891	0.408418	-0.932047
68160	30/08/2018--06:56:00	24.55	0	0.0786891	0.408418	-0.932047
68220	30/08/2018--06:57:00	24.57	0	0.0786891	0.408418	-0.932047
68280	30/08/2018--06:58:00	24.57	0	0.0786891	0.408418	-0.932047
68340	30/08/2018--06:59:00	24.55	0	0.0786891	0.408418	-0.932047
68400	30/08/2018--07:00:00	24.56	0	0.0786891	0.408418	-0.932047
68460	30/08/2018--07:01:00	24.54	0	0.0786891	0.408418	-0.932047
68520	30/08/2018--07:02:00	24.54	0	0.0786891	0.408418	-0.932047
68580	30/08/2018--07:03:00	24.55	0	0.0786891	0.408418	-0.932047
68640	30/08/2018--07:04:00	24.53	0	0.0786891	0.408418	-0.932047
68700	30/08/2018--07:05:00	24.54	0	0.0786891	0.408418	-0.932047
68760	30/08/2018--07:06:00	24.53	0	0.0786891	0.408418	-0.932047
68820	30/08/2018--07:07:00	24.52	0	0.0786891	0.408418	-0.932047
68880	30/08/2018--07:08:00	24.51	0	0.0786891	0.408418	-0.932047
68940	30/08/2018--07:09:00	24.54	0	0.0786891	0.408418	-0.932047
69000	30/08/2018--07:10:00	24.5	0	0.0786891	0.408418	-0.932047
69060	30/08/2018--07:11:00	24.53	0	0.0786891	0.408418	-0.932047
69120	30/08/2018--07:12:00	24.52	0	0.0786891	0.408418	-0.932047
69180	30/08/2018--07:13:00	24.51	0	0.0786891	0.408418	-0.932047
69240	30/08/2018--07:14:00	24.51	0	0.0786891	0.408418	-0.932047
69300	30/08/2018--07:15:00	24.5	0	0.0786891	0.408418	-0.932047
69360	30/08/2018--07:16:00	24.49	0	0.0786891	0.408418	-0.932047
69420	30/08/2018--07:17:00	24.51	0	0.0786891	0.408418	-0.932047
69480	30/08/2018--07:18:00	24.5	0	0.0786891	0.408418	-0.932047
69540	30/08/2018--07:19:00	24.5	0	0.0786891	0.408418	-0.932047
69600	30/08/2018--07:20:00	24.48	0	0.0786891	0.408418	-0.932047
69660	30/08/2018--07:21:00	24.48	0	0.0786891	0.408418	-0.932047
69720	30/08/2018--07:22:00	24.51	0	0.0786891	0.408418	-0.932047
69780	30/08/2018--07:23:00	24.48	0	0.0786891	0.408418	-0.932047
69840	30/08/2018--07:24:00	24.48	0	0.0786891	0.408418	-0.932047
69900	30/08/2018--07:25:00	24.46	0	0.0786891	0.408418	-0.932047
69960	30/08/2018--07:26:00	24.47	0	0.0786891	0.408418	-0.932047
70020	30/08/2018--07:27:00	24.47	0	0.0786891	0.408418	-0.932047
70080	30/08/2018--07:28:00	24.47	0	0.0786891	0.408418	-0.932047
70140	30/08/2018--07:29:00	24.45	0	0.0786891	0.408418	-0.932047
70200	30/08/2018--07:30:00	24.46	0	0.0786891	0.408418	-0.932047
70260	30/08/2018--07:31:00	24.47	0	0.0786891	0.408418	-0.932047
70320	30/08/2018--07:32:00	24.46	0	0.0786891	0.408418	-0.932047
70380	30/08/2018--07:33:00	24.45	0	0.0786891	0.408418	-0.932047
70440	30/08/2018--07:34:00	24.45	0	0.0786891	0.408418	-0.932047
70500	30/08/2018--07:35:00	24.44	0	0.0786891	0.408418	-0.932047
70560	30/08/2018--07:36:00	24.45	0	0.0786891	0.408418	-0.932047
70620	30/08/2018--07:37:00	24.43	0	0.0786891	0.408418	-0.932047
70680	30/08/2018--07:38:00	24.43	0	0.0786891	0.408418	-0.932047
70740	30/08/2018--07:39:00	24.44	0	0.0786891	0.408418	-0.932047
70800	30/08/2018--07:40:00	24.42	0	0.0786891	0.408418	-0.932047
70860	30/08/2018--07:41:00	24.41	0	0.0786891	0.408418	-0.932047
70920	30/08/2018--07:42:00	24.43	0	0.0786891	0.408418	-0.932047
70980	30/08/2018--07:43:00	24.42	0	0.0786891	0.408418	-0.932047
71040	30/08/2018--07:44:00	24.42	0	0.0786891	0.408418	-0.932047
71100	30/08/2018--07:45:00	24.43	0	0.0786891	0.408418	-0.932047
71160	30/08/2018--07:46:00	24.42	0	0.0786891	0.408418	-0.932047
71220	30/08/2018--07:47:00	24.43	0	0.0786891	0.408418	-0.932047
71280	30/08/2018--07:48:00	24.42	0	0.0786891	0.408418	-0.932047
71340	30/08/2018--07:49:00	24.41	0	0.0786891	0.408418	-0.932047
71400	30/08/2018--07:50:00	24.42	0	0.0786891	0.408418	-0.932047
71460	30/08/2018--07:51:00	24.43	0	0.0786891	0.408418	-0.932047
71520	30/08/2018--07:52:00	24.41	0	0.0786891	0.408418	-0.932047
71580	30/08/2018--07:53:00	24.39	0	0.0786891	0.408418	-0.932047
71640	30/08/2018--07:54:00	24.39	0	0.0786891	0.408418	-0.932047
71700	30/08/2018--07:55:00	24.39	0	0.0786891	0.408418	-0.932047
71760	30/08/2018--07:56:00	24.4	0	0.0786891	0.408418	-0.932047
71820	30/08/2018--07:57:00	24.38	0	0.0786891	0.408418	-0.932047
71880	30/08/2018--07:58:00	24.39	0	0.0786891	0.408418	-0.932047
71940	30/08/2018--07:59:00	24.38	0	0.0786891	0.408418	-0.917243
72000	30/08/2018--08:00:00	24.4	0	0.0786891	0.408418	-0.932047
72060	30/08/2018--08:01:00	24.39	0	0.0786891	0.408418	-0.932047
72120	30/08/2018--08:02:00	24.39	0	0.0786891	0.408418	-0.932047
72180	30/08/2018--08:03:00	24.39	0	0.0786891	0.408418	-0.932047
72240	30/08/2018--08:04:00	24.37	0	0.0786891	0.408418	-0.932047
72300	30/08/2018--08:05:00	24.38	0	0.0786891	0.408418	-0.932047
72360	30/08/2018--08:06:00	24.37	0	0.0786891	0.408418	-0.932047
72420	30/08/2018--08:07:00	24.38	0	0.0786891	0.408418	-0.932047
72480	30/08/2018--08:08:00	24.38	0	0.0786891	0.408418	-0.932047
72540	30/08/2018--08:09:00	24.38	0	0.0786891	0.408418	-0.932047
72600	30/08/2018--08:10:00	24.37	0	0.0786891	0.408418	-0.932047
72660	30/08/2018--08:11:00	24.38	0	0.0786891	0.408418	-0.932047
72720	30/08/2018--08:12:00	24.36	0	0.0786891	0.408418	-0.932047
72780	30/08/2018--08:13:00	24.38	0	0.0786891	0.408418	-0.932047
72840	30/08/2018--08:14:00	24.36	0	0.0786891	0.408418	-0.932047
72900	30/08/2018--08:15:00	24.38	0	0.0786891	0.408418	-0.932047
72960	30/08/2018--08:16:00	24.39	0	0.0786891	0.408418	-0.932047
73020	30/08/2018--08:17:00	24.38	0	0.0786891	0.408418	-0.932047
73080	30/08/2018--08:18:00	24.37	0	0.0786891	0.408418	-0.932047
73140	30/08/2018--08:19:00	24.38	0	0.0786891	0.408418	-0.932047
73200	30/08/2018--08:20:00	24.37	0	0.0786891	0.408418	-0.932047
73260	30/08/2018--08:21:00	24.36	0	0.0786891	0.408418	-0.932047
73320	30/08/2018--08:22:00	24.38	0	0.0786891	0.408418	-0.932047
73380	30/08/2018--08:23:00	24.36	0	0.0786891	0.408418	-0.932047
73440	30/08/2018--08:24:00	24.38	0	0.0786891	0.408418	-0.932047
73500	30/08/2018--08:25:00	24.36	0	0.0786891	0.408418	-0.932047
73560	30/08/2018--08:26:00	24.38	0	0.0786891	0.408418	-0.932047
73620	30/08/2018--08:27:00	24.36	0	0.0786891	0.408418	-0.932047
73680	30/08/2018--08:28:00	24.38	0	0.0786891	0.408418	-0.932047
73740	30/08/2018--08:29:00	24.38	0	0.0786891	0.408418	-0.932047
73800	30/08/2018--08:30:00	24.37	0	0.0786891	0.408418	-0.932047
73860	30/08/2018--08:31:00	24.38	0	0.0786891	0.408418	-0.932047
73920	30/08/2018--08:32:00	24.38	0	0.0786891	0.408418	-0.932047
73980	30/08/2018--08:33:00	24.37	0	0.0786891	0.408418	-0.932047
74040	30/08/2018--08:34:00	24.36	0	0.0786891	0.408418	-0.917243
74100	30/08/2018--08:35:00	24.38	0	0.0786891	0.408418	-0.932047
74160	30/08/2018--08:36:00	24.38	0	0.0786891	0.408418	-0.932047
74220	30/08/2018--08:37:00	24.36	0	0.0786891	0.408418	-0.932047
74280	30/08/2018--08:38:00	24.38	0	0.0786891	0.408418	-0.932047
74340	30/08/2018--08:39:00	24.38	0	0.0786891	0.408418	-0.932047
74400	30/08/2018--08:40:00	24.38	0	0.0786891	0.408418	-0.932047
74460	30/08/2018--08:41:00	24.38	0	0.0786891	0.408418	-0.932047
74520	30/08/2018--08:42:00	24.38	0	0.0786891	0.408418	-0.932047
74580	30/08/2018--08:43:00	24.4	0	0.0786891	0.408418	-0.932047
74640	30/08/2018--08:44:00	24.39	0	0.0786891	0.408418	-0.932047
74700	30/08/2018--08:45:00	24.38	0	0.0786891	0.408418	-0.932047
74760	30/08/2018--08:46:00	24.38	0	0.0786891	0.408418	-0.932047
74820	30/08/2018--08:47:00	24.39	0	0.0786891	0.408418	-0.932047
74880	30/08/2018--08:48:00	24.39	0	0.0786891	0.408418	-0.932047
74940	30/08/2018--08:49:00	24.41	0	0.0786891	0.408418	-0.932047
75000	30/08/2018--08:50:00	24.4	0	0.0786891	0.408418	-0.932047
75060	30/08/2018--08:51:00	24.4	0	0.0786891	0.408418	-0.932047
75120	30/08/2018--08:52:00	24.38	0	0.0786891	0.408418	-0.932047
75180	30/08/2018--08:53:00	24.39	0	0.0786891	0.408418	-0.932047
75240	30/08/2018--08:54:00	24.42	0	0.0786891	0.408418	-0.932047
75300	30/08/2018--08:55:00	24.41	0	0.0786891	0.408418	-0.932047
75360	30/08/2018--08:56:00	24.42	0	0.0786891	0.408418	-0.932047
75420	30/08/2018--08:57:00	24.41	0	0.0786891	0.408418	-0.932047
75480	30/08/2018--08:58:00	24.42	0	0.0786891	0.408418	-0.932047
75540	30/08/2018--08:59:00	24.41	0	0.0786891	0.408418	-0.932047
75600	30/08/2018--09:00:00	24.42	0	0.0786891	0.408418	-0.932047
75660	30/08/2018--09:01:00	24.42	0	0.0786891	0.408418	-0.932047
75720	30/08/2018--09:02:00	24.41	0	0.0786891	0.408418	-0.932047
75780	30/08/2018--09:03:00	24.44	0	0.0786891	0.408418	-0.932047
75840	30/08/2018--09:04:00	24.43	0	0.0786891	0.408418	-0.932047
75900	30/08/2018--09:05:00	24.42	0	0.0786891	0.408418	-0.932047
75960	30/08/2018--09:06:00	24.43	0	0.0786891	0.408418	-0.932047
76020	30/08/2018--09:07:00	24.44	0	0.0786891	0.408418	-0.932047
76080	30/08/2018--09:08:00	24.45	0	0.0786891	0.408418	-0.932047
76140	30/08/2018--09:09:00	24.44	0	0.0786891	0.408418	-0.932047
76200	30/08/2018--09:10:00	24.47	0	0.0786891	0.408418	-0.932047
76260	30/08/2018--09:11:00	24.45	0	0.0786891	0.408418	-0.932047
76320	30/08/2018--09:12:00	24.46	0	0.0786891	0.408418	-0.932047
76380	30/08/2018--09:13:00	24.45	0	0.0786891	0.408418	-0.932047
76440	30/08/2018--09:14:00	24.46	0	0.0786891	0.408418	-0.932047
76500	30/08/2018--09:15:00	24.46	0	0.0786891	0.408418	-0.932047
76560	30/08/2018--09:16:00	24.47	0	0.0786891	0.408418	-0.932047
76620	30/08/2018--09:17:00	24.48	0	0.0786891	0.408418	-0.932047
76680	30/08/2018--09:18:00	24.48	0	0.0786891	0.408418	-0.932047
76740	30/08/2018--09:19:00	24.48	0	0.0786891	0.408418	-0.932047
76800	30/08/2018--09:20:00	24.46	0	0.0786891	0.408418	-0.932047
76860	30/08/2018--09:21:00	24.49	0	0.0786891	0.408418	-0.932047
76920	30/08/2018--09:22:00	24.5	0	0.0786891	0.408418	-0.932047
76980	30/08/2018--09:23:00	24.5	0	0.0786891	0.408418	-0.932047
77040	30/08/2018--09:24:00	24.49	0	0.0786891	0.408418	-0.932047
77100	30/08/2018--09:25:00	24.5	0	0.0786891	0.408418	-0.932047
77160	30/08/2018--09:26:00	24.5	0	0.0786891	0.408418	-0.932047
77220	30/08/2018--09:27:00	24.5	0	0.0786891	0.408418	-0.932047
77280	30/08/2018--09:28:00	24.51	0	0.0786891	0.408418	-0.932047
77340	30/08/2018--09:29:00	24.52	0	0.0786891	0.408418	-0.932047
77400	30/08/2018--09:30:00	24.52	0	0.0786891	0.408418	-0.932047
77460	30/08/2018--09:31:00	24.53	0	0.0786891	0.408418	-0.932047
77520	30/08/2018--09:32:00	24.53	0	0.0786891	0.408418	-0.932047
77580	30/08/2018--09:33:00	24.52	0	0.0786891	0.408418	-0.932047
77640	30/08/2018--09:34:00	24.53	0	0.0786891	0.408418	-0.932047
77700	30/08/2018--09:35:00	24.54	0	0.0786891	0.408418	-0.932047
77760	30/08/2018--09:36:00	24.52	0	0.0786891	0.408418	-0.932047
77820	30/08/2018--09:37:00	24.54	0	0.0786891	0.408418	-0.932047
77880	30/08/2018--09:38:00	24.56	0	0.0786891	0.408418	-0.932047
77940	30/08/2018--09:39:00	24.55	0	0.0786891	0.408418	-0.932047
78000	30/08/2018--09:40:00	24.55	0	0.0786891	0.408418	-0.932047
78060	30/08/2018--09:41:00	24.57	0	0.0786891	0.408418	-0.932047
78120	30/08/2018--09:42:00	24.56	0	0.0786891	0.408418	-0.932047
78180	30/08/2018--09:43:00	24.55	0	0.0786891	0.408418	-0.932047
78240	30/08/2018--09:44:00	24.56	0	0.0786891	0.408418	-0.932047
78300	30/08/2018--09:45:00	24.57	0	0.0786891	0.408418	-0.932047
78360	30/08/2018--09:46:00	24.58	0	0.0786891	0.408418	-0.932047
78420	30/08/2018--09:47:00	24.58	0	0.0786891	0.408418	-0.932047
78480	30/08/2018--09:48:00	24.59	0	0.0786891	0.408418	-0.932047
78540	30/08/2018--09:49:00	24.59	0	0.0786891	0.408418	-0.932047
78600	30/08/2018--09:50:00	24.59	0	0.0786891	0.408418	-0.932047
78660	30/08/2018--09:51:00	24.61	0	0.0786891	0.408418	-0.932047
78720	30/08/2018--09:52:00	24.6	0	0.0786891	0.408418	-0.932047
78780	30/08/2018--09:53:00	24.6	0	0.0786891	0.408418	-0.932047
78840	30/08/2018--09:54:00	24.63	0	0.0786891	0.408418	-0.932047
78900	30/08/2018--09:55:00	25.38	298	0.111159	-0.0651132	0.962862
78960	30/08/2018--09:56:00	29.76	290	-0.197302	100.033	-0.0882203
79020	30/08/2018--09:57:00	30.98	43	-0.0836584	100.033	-0.0734163
79080	30/08/2018--09:58:00	31.68	136	-0.246006	0.985535	0.0154076
79140	30/08/2018--09:59:00	32	250	0.127393	0.970737	-0.191848
79200	30/08/2018--10:00:00	32.34	113	-0.00248465	101.513	-0.221456
79260	30/08/2018--10:01:00	32.56	45	-0.148597	0.970737	-0.23626
79320	30/08/2018--10:02:00	32.62	254	-0.262241	0.941141	-0.191848
79380	30/08/2018--10:03:00	32.74	241	0.0299849	0.911546	-0.45832
79440	30/08/2018--10:04:00	32.8	0	-0.00248465	0.896748	-0.487928
79500	30/08/2018--10:05:00	32.98	0	-0.0511889	0.88195	-0.487928
79560	30/08/2018--10:06:00	33.19	0	-0.0349541	0.896748	-0.487928
79620	30/08/2018--10:07:00	33.38	2	0.0624543	0.911546	-0.487928
79680	30/08/2018--10:08:00	33.53	0	0.0462196	0.911546	-0.487928
79740	30/08/2018--10:09:00	33.67	0	0.0462196	0.896748	-0.502732
79800	30/08/2018--10:10:00	33.82	0	0.0299849	0.896748	-0.487928
79860	30/08/2018--10:11:00	33.93	0	0.0137501	0.896748	-0.487928
79920	30/08/2018--10:12:00	34.03	0	0.0462196	0.88195	-0.547144
79980	30/08/2018--10:13:00	34.11	0	0.0137501	0.88195	-0.502732
80040	30/08/2018--10:14:00	34.2	0	-0.00248465	0.896748	-0.487928
80100	30/08/2018--10:15:00	34.27	5	-0.505762	0.778365	0.341095
80160	30/08/2018--10:16:00	34.24	6	-0.505762	0.807961	0.341095
80220	30/08/2018--10:17:00	34.1	19	0.127393	0.955939	-0.354692
80280	30/08/2018--10:18:00	34.09	0	0.127393	0.955939	-0.354692
80340	30/08/2018--10:19:00	34.19	0	0.127393	0.955939	-0.369496
80400	30/08/2018--10:20:00	34.29	0	0.111159	0.955939	-0.354692
80460	30/08/2018--10:21:00	34.41	0	0.0949238	0.970737	-0.339888
80520	30/08/2018--10:22:00	34.5	0	0.0949238	0.970737	-0.339888
80580	30/08/2018--10:23:00	34.59	0	0.0949238	0.970737	-0.339888
80640	30/08/2018--10:24:00	34.65	0	0.0949238	0.955939	-0.339888
80700	30/08/2018--10:25:00	34.73	0	0.0949238	0.955939	-0.339888
80760	30/08/2018--10:26:00	34.68	230	-0.0349541	0.926343	-0.31028
80820	30/08/2018--10:27:00	34.55	153	-0.0511889	11.927	-0.0586123
80880	30/08/2018--10:28:00	34.38	242	-0.229771	0.941141	-0.325084
80940	30/08/2018--10:29:00	34.18	17	-0.148597	100.033	-0.0290043
81000	30/08/2018--10:30:00	34.16	0	-0.262241	0.955939	-0.0142003
81060	30/08/2018--10:31:00	34.16	0	-0.148597	100.033	-0.0882203
81120	30/08/2018--10:32:00	34.14	39	-0.164832	0.926343	-0.354692
81180	30/08/2018--10:33:00	34.16	48	-0.278475	0.970737	-0.147436
81240	30/08/2018--10:34:00	34.21	385	-0.343414	162.184	0.133839
81300	30/08/2018--10:35:00	34.29	554	-0.132363	0.955939	-0.339888
81360	30/08/2018--10:36:00	34.33	46	-0.343414	0.867152	-0.399104
81420	30/08/2018--10:37:00	34.27	49	-0.310945	0.926343	-0.251064
81480	30/08/2018--10:38:00	34.21	53	-0.0511889	0.970737	-0.31028
81540	30/08/2018--10:39:00	34.16	3	-0.164832	0.985535	-0.16224
81600	30/08/2018--10:40:00	34.13	16	-0.181067	0.941141	-0.339888
81660	30/08/2018--10:41:00	34.14	2	-0.197302	0.941141	-0.295476
81720	30/08/2018--10:42:00	34.14	6	-0.0187194	0.970737	-0.147436
81780	30/08/2018--10:43:00	34.15	324	-128.503	-0.0947089	0.178251
81840	30/08/2018--10:44:00	34.22	333	-0.164832	0.941141	-0.31028
81900	30/08/2018--10:45:00	34.29	286	-0.197302	105.952	-0.0882203
81960	30/08/2018--10:46:00	34.39	61	-0.148597	0.970737	-0.325084
82020	30/08/2018--10:47:00	34.46	13	-0.181067	0.941141	-0.339888
82080	30/08/2018--10:48:00	34.54	71	-0.164832	100.033	-0.206652
82140	30/08/2018--10:49:00	34.57	31	-0.164832	0.896748	-0.428712
82200	30/08/2018--10:50:00	34.64	2	-0.0836584	101.513	-0.191848
82260	30/08/2018--10:51:00	34.7	74	-0.343414	104.473	-0.191848
82320	30/08/2018--10:52:00	34.78	35	-0.213536	100.033	-0.31028
82380	30/08/2018--10:53:00	34.8	42	-0.213536	0.911546	-0.251064
82440	30/08/2018--10:54:00	34.84	7	-0.278475	0.970737	-0.23626
82500	30/08/2018--10:55:00	34.81	85	-0.148597	0.985535	-0.339888
82560	30/08/2018--10:56:00	34.77	58	-0.0511889	0.941141	-0.325084
82620	30/08/2018--10:57:00	34.78	398	-0.424588	104.473	-0.428712
82680	30/08/2018--10:58:00	34.66	100	-0.0998931	0.822758	-0.591556
82740	30/08/2018--10:59:00	34.6	0	-0.0998931	0.837556	-0.591556
82800	30/08/2018--11:00:00	34.65	0	-0.116128	0.837556	-0.576752
82860	30/08/2018--11:01:00	34.79	0	-0.116128	0.837556	-0.576752
82920	30/08/2018--11:02:00	34.91	0	-0.132363	0.837556	-0.561948
82980	30/08/2018--11:03:00	35.02	0	-0.181067	0.88195	-0.473124
83040	30/08/2018--11:04:00	35.12	1	-0.392119	0.941141	-0.0882203
83100	30/08/2018--11:05:00	35.1	458	-0.164832	0.970737	-0.295476
83160	30/08/2018--11:06:00	35.12	34	-0.148597	0.926343	-0.399104
83220	30/08/2018--11:07:00	35.24	222	-0.148597	102.993	-0.428712
83280	30/08/2018--11:08:00	35.26	603	-0.0674236	0.955939	-0.354692
83340	30/08/2018--11:09:00	35.14	76	-0.0836584	0.955939	-0.354692
83400	30/08/2018--11:10:00	35.02	374	-0.262241	12.371	-0.31028
83460	30/08/2018--11:11:00	35.13	494	0.111159	0.985535	-0.280672
83520	30/08/2018--11:12:00	35.27	44	-0.262241	101.513	-0.206652
83580	30/08/2018--11:13:00	35.23	82	-0.229771	0.896748	-0.399104
83640	30/08/2018--11:14:00	35.14	116	-0.116128	101.513	-0.0734163
83700	30/08/2018--11:15:00	35.03	200	-0.246006	113.351	-0.31028
83760	30/08/2018--11:16:00	35.27	448	-0.132363	0.970737	-0.280672
83820	30/08/2018--11:17:00	35.25	101	-0.229771	0.970737	-0.265868
83880	30/08/2018--11:18:00	35.19	42	-0.148597	0.955939	-0.325084
83940	30/08/2018--11:19:00	35.15	0	-0.132363	0.926343	-0.325084
84000	30/08/2018--11:20:00	35.09	32	-0.116128	114.831	-0.191848
84060	30/08/2018--11:21:00	34.93	25	0.143628	0.985535	-0.280672
84120	30/08/2018--11:22:00	34.87	0	0.143628	0.985535	-0.280672
84180	30/08/2018--11:23:00	34.89	0	0.143628	0.985535	-0.265868
84240	30/08/2018--11:24:00	34.97	0	0.143628	0.985535	-0.265868
84300	30/08/2018--11:25:00	35.06	32	-0.148597	0.985535	-0.132632
84360	30/08/2018--11:26:00	35.04	127	-0.473292	0.896748	0.0746235
84420	30/08/2018--11:27:00	34.91	126	0.111159	0.985535	-0.23626
84480	30/08/2018--11:28:00	34.86	22	-0.181067	0.955939	-0.265868
84540	30/08/2018--11:29:00	34.79	33	-0.116128	0.985535	-0.23626
84600	30/08/2018--11:30:00	34.67	138	-0.0349541	0.896748	-0.265868
84660	30/08/2018--11:31:00	34.73	331	-0.148597	0.941141	-0.369496
84720	30/08/2018--11:32:00	34.75	17	-0.116128	0.985535	-0.206652
84780	30/08/2018--11:33:00	34.72	14	-0.960335	0.275238	0.222663
84840	30/08/2018--11:34:00	34.7	60	-0.164832	0.955939	-0.280672
84900	30/08/2018--11:35:00	34.69	96	-0.0674236	0.941141	-0.177044
84960	30/08/2018--11:36:00	34.7	362	0.0462196	0.985535	-0.206652
85020	30/08/2018--11:37:00	34.83	81	-0.0998931	0.941141	-0.339888
85080	30/08/2018--11:38:00	34.9	126	-0.262241	0.970737	-0.103024
85140	30/08/2018--11:39:00	34.93	159	-0.375884	0.941141	-0.265868
85200	30/08/2018--11:40:00	34.88	45	-0.116128	0.985535	-0.251064
85260	30/08/2018--11:41:00	34.8	20	-0.0836584	100.033	-0.147436
85320	30/08/2018--11:42:00	34.68	0	-0.262241	0.926343	-0.251064
85380	30/08/2018--11:43:00	34.56	88	-0.148597	0.941141	-0.251064
85440	30/08/2018--11:44:00	34.51	86	-0.343414	0.88195	-0.280672
85500	30/08/2018--11:45:00	34.42	54	-0.246006	0.955939	-0.221456
85560	30/08/2018--11:46:00	34.37	108	-0.116128	0.985535	-0.103024
85620	30/08/2018--11:47:00	34.36	33	-0.181067	0.985535	-0.147436
85680	30/08/2018--11:48:00	34.35	43	-0.132363	0.985535	-0.147436
85740	30/08/2018--11:49:00	34.32	165	-0.586936	0.793163	-0.221456
85800	30/08/2018--11:50:00	34.52	77	-0.262241	0.911546	-0.369496
85860	30/08/2018--11:51:00	34.64	173	-0.246006	0.985535	-0.147436
85920	30/08/2018--11:52:00	34.54	19	-0.29471	0.955939	-0.0290043
85980	30/08/2018--11:53:00	34.44	188	0.273506	0.926343	-0.117828
86040	30/08/2018--11:54:00	34.52	33	-0.148597	104.473	-0.0290043
86100	30/08/2018--11:55:00	34.5	192	0.0624543	0.926343	-0.428712
86160	30/08/2018--11:56:00	34.47	11	0.0299849	0.941141	-0.413908
86220	30/08/2018--11:57:00	34.55	0	0.0137501	0.941141	-0.428712
86280	30/08/2018--11:58:00	34.64	1	-0.132363	0.911546	-0.443516
86340	30/08/2018--11:59:00	34.77	3	-0.116128	0.911546	-0.45832
86400	30/08/2018--12:00:00	34.89	0	-0.0998931	0.896748	-0.473124
86460	30/08/2018--12:01:00	34.91	13	0.0137501	0.926343	-0.443516
86520	30/08/2018--12:02:00	34.93	0	0.0299849	0.926343	-0.443516
86580	30/08/2018--12:03:00	34.98	0	0.0299849	0.926343	-0.428712
86640	30/08/2018--12:04:00	35.11	0	0.0299849	0.926343	-0.45832
86700	30/08/2018--12:05:00	35.17	0	0.0462196	0.926343	-0.45832
86760	30/08/2018--12:06:00	35.25	0	0.0462196	0.911546	-0.443516
86820	30/08/2018--12:07:00	35.3	0	0.0299849	0.926343	-0.443516
86880	30/08/2018--12:08:00	35.36	0	0.0299849	0.926343	-0.428712
86940	30/08/2018--12:09:00	35.41	1	0.0137501	0.941141	-0.413908
87000	30/08/2018--12:10:00	35.41	288	0.0137501	102.993	0.000603632
87060	30/08/2018--12:11:00	35.31	165	-0.262241	100.033	-0.117828
87120	30/08/2018--12:12:00	35.27	194	-0.229771	0.896748	-0.325084
87180	30/08/2018--12:13:00	35.14	150	-0.0349541	0.941141	-0.413908
87240	30/08/2018--12:14:00	35.04	69	-0.0349541	0.896748	-0.487928
87300	30/08/2018--12:15:00	35	0	-0.0511889	0.88195	-0.502732
87360	30/08/2018--12:16:00	35.08	0	-0.0674236	0.896748	-0.487928
87420	30/08/2018--12:17:00	35.14	0	-0.0674236	0.896748	-0.487928
87480	30/08/2018--12:18:00	35.2	0	-0.0836584	0.911546	-0.45832
87540	30/08/2018--12:19:00	35.26	0	-0.0836584	0.911546	-0.443516
87600	30/08/2018--12:20:00	35.36	0	-0.0836584	0.911546	-0.45832
87660	30/08/2018--12:21:00	35.43	0	-0.0187194	0.911546	-0.473124
87720	30/08/2018--12:22:00	35.5	0	-0.0187194	0.911546	-0.473124
87780	30/08/2018--12:23:00	35.55	0	-0.0349541	0.896748	-0.487928
87840	30/08/2018--12:24:00	35.57	0	-0.0511889	0.896748	-0.487928
87900	30/08/2018--12:25:00	35.6	0	-0.0511889	0.896748	-0.487928
87960	30/08/2018--12:26:00	35.63	0	-0.0674236	0.896748	-0.487928
88020	30/08/2018--12:27:00	35.64	0	-0.0511889	0.896748	-0.487928
88080	30/08/2018--12:28:00	35.68	0	-0.0674236	0.911546	-0.473124
88140	30/08/2018--12:29:00	35.7	0	-0.0511889	0.911546	-0.473124
88200	30/08/2018--12:30:00	35.75	0	-0.0511889	0.911546	-0.473124
88260	30/08/2018--12:31:00	35.78	0	-0.0674236	0.926343	-0.443516
88320	30/08/2018--12:32:00	35.78	0	-0.0674236	0.911546	-0.443516
88380	30/08/2018--12:33:00	35.82	3	-0.116128	0.88195	-0.473124
88440	30/08/2018--12:34:00	35.84	0	-0.132363	0.88195	-0.487928
88500	30/08/2018--12:35:00	35.89	0	-0.116128	0.896748	-0.487928
88560	30/08/2018--12:36:00	35.89	0	-0.116128	0.88195	-0.502732
88620	30/08/2018--12:37:00	35.93	0	-0.132363	0.88195	-0.487928
88680	30/08/2018--12:38:00	35.95	0	-0.132363	0.88195	-0.502732
88740	30/08/2018--12:39:00	35.95	9	-0.489527	0.867152	0.178251
88800	30/08/2018--12:40:00	35.91	8	-0.0349541	0.926343	-0.443516
88860	30/08/2018--12:41:00	35.9	1	-0.00248465	0.955939	-0.3843
88920	30/08/2018--12:42:00	35.93	0	0.0137501	0.926343	-0.517536
88980	30/08/2018--12:43:00	35.95	3	-0.0511889	0.911546	-0.443516
89040	30/08/2018--12:44:00	35.96	0	-0.0349541	0.926343	-0.443516
89100	30/08/2018--12:45:00	35.99	0	-0.0674236	0.926343	-0.428712
89160	30/08/2018--12:46:00	36	0	-0.181067	0.88195	-0.487928
89220	30/08/2018--12:47:00	36.03	0	-0.181067	0.867152	-0.487928
89280	30/08/2018--12:48:00	36.04	0	-0.181067	0.867152	-0.502732
89340	30/08/2018--12:49:00	36.07	0	-0.197302	0.88195	-0.487928
89400	30/08/2018--12:50:00	36.07	0	-0.197302	0.867152	-0.487928
89460	30/08/2018--12:51:00	36.09	0	-0.197302	0.88195	-0.487928
89520	30/08/2018--12:52:00	36.1	0	-0.116128	0.896748	-0.487928
89580	30/08/2018--12:53:00	36.11	0	-0.116128	0.88195	-0.517536
89640	30/08/2018--12:54:00	36.12	0	-0.148597	0.88195	-0.502732
89700	30/08/2018--12:55:00	36.16	0	-0.116128	0.88195	-0.502732
89760	30/08/2018--12:56:00	36.15	0	-0.132363	0.88195	-0.517536
89820	30/08/2018--12:57:00	36.18	0	-0.132363	0.88195	-0.487928
89880	30/08/2018--12:58:00	36.18	0	-0.148597	0.867152	-0.502732
89940	30/08/2018--12:59:00	36.18	0	-0.148597	0.88195	-0.487928
90000	30/08/2018--13:00:00	36.19	0	-0.164832	0.88195	-0.487928
90060	30/08/2018--13:01:00	36.13	11	-0.473292	0.793163	0.400311
90120	30/08/2018--13:02:00	35.95	105	-0.63564	-0.168698	0.785215
90180	30/08/2018--13:03:00	35.8	166	-0.00248465	0.955939	-0.251064
90240	30/08/2018--13:04:00	35.62	105	0.0786891	0.941141	-0.413908
90300	30/08/2018--13:05:00	35.59	0	0.0299849	0.911546	-0.45832
90360	30/08/2018--13:06:00	35.63	0	0.0137501	0.896748	-0.502732
90420	30/08/2018--13:07:00	35.67	0	-0.00248465	0.911546	-0.487928
90480	30/08/2018--13:08:00	35.72	73	-0.262241	0.88195	-0.265868
90540	30/08/2018--13:09:00	35.7	182	-0.0674236	0.970737	-0.325084
90600	30/08/2018--13:10:00	35.59	160	-0.278475	0.88195	-0.0734163
90660	30/08/2018--13:11:00	35.45	77	-0.424588	0.793163	-0.443516
90720	30/08/2018--13:12:00	35.34	0	-0.392119	0.911546	-0.191848
90780	30/08/2018--13:13:00	35.21	0	-0.392119	0.911546	-0.191848
90840	30/08/2018--13:14:00	35.09	0	-0.32718	0.941141	-0.16224
90900	30/08/2018--13:15:00	35.01	0	-0.310945	0.955939	-0.0882203
90960	30/08/2018--13:16:00	34.96	0	-0.32718	0.955939	-0.103024
91020	30/08/2018--13:17:00	34.89	2	-0.375884	0.822758	-0.45832
91080	30/08/2018--13:18:00	34.8	116	0.127393	0.911546	-0.473124
91140	30/08/2018--13:19:00	34.81	0	0.111159	0.911546	-0.473124
91200	30/08/2018--13:20:00	34.91	0	0.127393	0.896748	-0.487928
91260	30/08/2018--13:21:00	35.02	0	0.111159	0.896748	-0.487928
91320	30/08/2018--13:22:00	35.13	0	0.127393	0.896748	-0.487928
91380	30/08/2018--13:23:00	35.21	0	0.127393	0.88195	-0.502732
91440	30/08/2018--13:24:00	35.29	0	0.0137501	0.867152	-0.561948
91500	30/08/2018--13:25:00	35.35	9	0.176098	0.911546	-0.428712
91560	30/08/2018--13:26:00	35.4	0	0.0949238	0.941141	-0.413908
91620	30/08/2018--13:27:00	35.45	1	0.111159	0.941141	-0.413908
91680	30/08/2018--13:28:00	35.48	0	0.0949238	0.941141	-0.413908
91740	30/08/2018--13:29:00	35.54	8	-0.0349541	0.911546	-0.45832
91800	30/08/2018--13:30:00	35.57	0	-0.0187194	0.88195	-0.517536
91860	30/08/2018--13:31:00	35.63	0	0.0624543	0.941141	-0.413908
91920	30/08/2018--13:32:00	35.63	0	0.0624543	0.941141	-0.413908
91980	30/08/2018--13:33:00	35.67	0	0.0786891	0.867152	-0.547144
92040	30/08/2018--13:34:00	35.72	0	0.0624543	0.867152	-0.53234
92100	30/08/2018--13:35:00	35.79	0	0.0137501	0.88195	-0.53234
92160	30/08/2018--13:36:00	35.8	0	-0.00248465	0.88195	-0.53234
92220	30/08/2018--13:37:00	35.82	1	-0.0349541	0.88195	-0.517536
92280	30/08/2018--13:38:00	35.84	1	-0.0187194	0.852354	-0.591556
92340	30/08/2018--13:39:00	35.86	0	-0.0187194	0.88195	-0.53234
92400	30/08/2018--13:40:00	35.89	2	-0.0187194	0.88195	-0.53234
92460	30/08/2018--13:41:00	35.85	161	0.370915	0.837556	-0.428712
92520	30/08/2018--13:42:00	35.68	9	-0.246006	101.513	0.0154076
92580	30/08/2018--13:43:00	35.55	146	-0.0674236	0.955939	-0.325084
92640	30/08/2018--13:44:00	35.44	230	-0.0511889	100.033	0.0154076
92700	30/08/2018--13:45:00	35.33	240	0.127393	101.513	0.133839
92760	30/08/2018--13:46:00	35.31	53	-0.229771	0.926343	0.296683
92820	30/08/2018--13:47:00	35.24	30	-0.0511889	0.970737	-0.339888
92880	30/08/2018--13:48:00	35.18	124	-0.375884	0.896748	0.518743
92940	30/08/2018--13:49:00	35.16	97	-0.262241	0.970737	0.0302116
93000	30/08/2018--13:50:00	35.25	128	-0.0674236	0.985535	-0.206652
93060	30/08/2018--13:51:00	35.23	2	-0.116128	0.985535	-0.206652
93120	30/08/2018--13:52:00	35.18	239	-0.700579	0.645184	0.237467
93180	30/08/2018--13:53:00	35.08	0	-0.181067	0.645184	0.696391
93240	30/08/2018--13:54:00	35	1	-0.424588	0.571195	0.696391
93300	30/08/2018--13:55:00	34.95	1	0.533262	0.733971	-0.487928
93360	30/08/2018--13:56:00	34.95	267	0.0949238	0.926343	-0.206652
93420	30/08/2018--13:57:00	34.89	94	-0.586936	0.733971	0.341095
93480	30/08/2018--13:58:00	34.84	2	-0.586936	0.600791	0.533547
93540	30/08/2018--13:59:00	34.82	0	-0.570701	0.275238	0.770411
93600	30/08/2018--14:00:00	34.81	0	0.289741	0.985535	0.119035
93660	30/08/2018--14:01:00	34.78	0	-0.619405	0.67478	0.385507
93720	30/08/2018--14:02:00	34.76	7	-0.521997	0.482408	0.696391
93780	30/08/2018--14:03:00	34.71	29	-0.424588	0.364025	0.814823
93840	30/08/2018--14:04:00	34.7	0	-0.278475	0.378823	0.874039
93900	30/08/2018--14:05:00	34.72	117	-0.0836584	100.033	-0.16224
93960	30/08/2018--14:06:00	34.71	181	-0.197302	0.867152	-0.428712
94020	30/08/2018--14:07:00	34.71	207	-0.392119	0.867152	0.296683
94080	30/08/2018--14:08:00	34.68	0	-0.148597	0.985535	-0.221456
94140	30/08/2018--14:09:00	34.63	0	-0.116128	0.985535	-0.23626
94200	30/08/2018--14:10:00	34.61	0	-0.424588	0.852354	0.296683
94260	30/08/2018--14:11:00	34.57	0	-0.521997	0.837556	0.119035
94320	30/08/2018--14:12:00	34.55	0	-0.262241	0.896748	0.370703
94380	30/08/2018--14:13:00	34.54	0	-0.408353	0.822758	0.355899
94440	30/08/2018--14:14:00	34.56	0	-0.440823	0.852354	0.296683
94500	30/08/2018--14:15:00	34.54	0	-0.424588	0.852354	0.311487
94560	30/08/2018--14:16:00	34.5	0	-0.408353	0.852354	0.311487
94620	30/08/2018--14:17:00	34.48	0	-0.408353	0.867152	0.311487
94680	30/08/2018--14:18:00	34.46	0	-0.440823	0.852354	0.296683
94740	30/08/2018--14:19:00	34.45	0	-0.457058	0.837556	0.281879
94800	30/08/2018--14:20:00	34.43	0	-0.229771	0.88195	0.429919
94860	30/08/2018--14:21:00	34.42	0	-0.408353	0.867152	0.281879
94920	30/08/2018--14:22:00	34.39	0	-0.408353	0.822758	0.400311
94980	30/08/2018--14:23:00	34.41	1	-0.408353	0.837556	0.385507
95040	30/08/2018--14:24:00	34.39	0	-0.392119	0.852354	0.370703
95100	30/08/2018--14:25:00	34.39	0	-0.213536	0.985535	0.0154076
95160	30/08/2018--14:26:00	34.39	146	0.224802	0.719173	-0.31028
95220	30/08/2018--14:27:00	34.46	354	-0.0836584	0.941141	-0.369496
95280	30/08/2018--14:28:00	34.55	150	-0.246006	0.911546	-0.428712
95340	30/08/2018--14:29:00	34.61	217	-0.197302	105.952	0.0302116
95400	30/08/2018--14:30:00	34.61	308	0.224802	0.88195	-0.473124
95460	30/08/2018--14:31:00	34.55	0	0.224802	0.88195	-0.487928
95520	30/08/2018--14:32:00	34.61	0	0.241037	0.88195	-0.473124
95580	30/08/2018--14:33:00	34.73	0	0.257271	0.88195	-0.473124
95640	30/08/2018--14:34:00	34.82	14	0.0949238	0.88195	-0.443516
95700	30/08/2018--14:35:00	34.89	0	0.111159	0.896748	-0.487928
95760	30/08/2018--14:36:00	34.98	0	0.127393	0.88195	-0.517536
95820	30/08/2018--14:37:00	35.05	0	0.111159	0.88195	-0.517536
95880	30/08/2018--14:38:00	35.13	0	0.111159	0.88195	-0.502732
95940	30/08/2018--14:39:00	35.18	0	0.127393	0.896748	-0.487928
96000	30/08/2018--14:40:00	35.23	0	0.127393	0.896748	-0.473124
96060	30/08/2018--14:41:00	35.29	0	0.143628	0.896748	-0.487928
96120	30/08/2018--14:42:00	35.33	0	0.111159	0.896748	-0.45832
96180	30/08/2018--14:43:00	35.38	0	0.0462196	0.896748	-0.502732
96240	30/08/2018--14:44:00	35.41	0	0.0624543	0.867152	-0.53234
96300	30/08/2018--14:45:00	35.45	1	0.0624543	0.867152	-0.53234
96360	30/08/2018--14:46:00	35.49	0	0.111159	0.88195	-0.517536
96420	30/08/2018--14:47:00	35.53	0	0.111159	0.88195	-0.53234
96480	30/08/2018--14:48:00	35.57	0	0.111159	0.88195	-0.53234
96540	30/08/2018--14:49:00	35.59	0	0.111159	0.867152	-0.517536
96600	30/08/2018--14:50:00	35.55	115	-0.392119	0.852354	-0.413908
96660	30/08/2018--14:51:00	35.44	54	-0.310945	0.896748	-0.0290043
96720	30/08/2018--14:52:00	35.29	20	-0.229771	0.955939	0.148643
96780	30/08/2018--14:53:00	35.14	3	-0.489527	0.807961	0.341095
96840	30/08/2018--14:54:00	35.02	0	-0.32718	0.896748	0.311487
96900	30/08/2018--14:55:00	34.94	0	-0.29471	0.970737	-0.0142003
96960	30/08/2018--14:56:00	34.88	68	-0.197302	0.985535	0.148643
97020	30/08/2018--14:57:00	34.85	46	-0.32718	0.88195	-0.295476
97080	30/08/2018--14:58:00	34.8	266	0.0137501	100.033	-0.117828
97140	30/08/2018--14:59:00	34.74	102	-0.213536	0.985535	-0.132632
97200	30/08/2018--15:00:00	34.71	50	-0.229771	0.955939	-0.23626
97260	30/08/2018--15:01:00	34.68	60	-0.0349541	0.941141	-0.399104
97320	30/08/2018--15:02:00	34.59	0	0.0137501	0.955939	-0.354692
97380	30/08/2018--15:03:00	34.54	0	-0.0349541	100.033	-0.31028
97440	30/08/2018--15:04:00	34.51	94	-0.229771	0.970737	0.119035
97500	30/08/2018--15:05:00	34.48	59	0.176098	0.630386	-0.784007
97560	30/08/2018--15:06:00	34.43	0	0.143628	0.615588	-0.798811
97620	30/08/2018--15:07:00	34.43	0	0.0949238	0.615588	-0.813615
97680	30/08/2018--15:08:00	34.41	0	0.0949238	0.630386	-0.798811
97740	30/08/2018--15:09:00	34.46	0	0.0624543	0.600791	-0.828419
97800	30/08/2018--15:10:00	34.46	1	-0.60317	0.689578	0.370703
97860	30/08/2018--15:11:00	34.41	90	0.111159	0.970737	-0.221456
97920	30/08/2018--15:12:00	34.43	66	-0.0836584	0.941141	-0.413908
97980	30/08/2018--15:13:00	34.46	158	-0.359649	0.911546	-0.177044
98040	30/08/2018--15:14:00	34.44	304	0.0462196	100.033	-0.177044
98100	30/08/2018--15:15:00	34.38	216	0.0462196	0.985535	-0.325084
98160	30/08/2018--15:16:00	34.22	74	0.32221	0.46761	-0.843223
98220	30/08/2018--15:17:00	34.16	29	0.241037	0.46761	-0.872831
98280	30/08/2018--15:18:00	34.2	0	0.257271	0.46761	-0.872831
98340	30/08/2018--15:19:00	34.32	2	0.35468	0.482408	-0.828419
98400	30/08/2018--15:20:00	34.43	0	0.32221	0.482408	-0.828419
98460	30/08/2018--15:21:00	34.53	0	0.32221	0.482408	-0.843223
98520	30/08/2018--15:22:00	34.64	0	0.305976	0.46761	-0.843223
98580	30/08/2018--15:23:00	34.73	0	0.32221	0.482408	-0.843223
98640	30/08/2018--15:24:00	34.81	0	0.305976	0.482408	-0.843223
98700	30/08/2018--15:25:00	34.89	0	0.305976	0.46761	-0.843223
98760	30/08/2018--15:26:00	34.96	0	0.305976	0.482408	-0.843223
98820	30/08/2018--15:27:00	35.01	0	0.305976	0.482408	-0.843223
98880	30/08/2018--15:28:00	35.07	0	0.305976	0.482408	-0.843223
98940	30/08/2018--15:29:00	35.14	0	0.32221	0.482408	-0.843223
99000	30/08/2018--15:30:00	35.21	0	0.305976	0.482408	-0.843223
99060	30/08/2018--15:31:00	35.27	0	0.32221	0.482408	-0.843223
99120	30/08/2018--15:32:00	35.31	0	0.32221	0.497206	-0.843223
99180	30/08/2018--15:33:00	35.35	0	0.32221	0.497206	-0.828419
99240	30/08/2018--15:34:00	35.4	13	0.241037	0.0532697	-0.976459
99300	30/08/2018--15:35:00	35.4	0	0.241037	0.0532697	-0.976459
99360	30/08/2018--15:36:00	35.39	0	0.241037	0.0532697	-0.976459
99420	30/08/2018--15:37:00	35.39	0	0.241037	0.0532697	-0.976459
99480	30/08/2018--15:38:00	35.42	0	0.241037	0.0680676	-0.976459
99540	30/08/2018--15:39:00	35.42	0	0.241037	0.0532697	-0.976459
99600	30/08/2018--15:40:00	35.43	0	0.241037	0.0532697	-0.976459
99660	30/08/2018--15:41:00	35.46	0	0.257271	0.0680676	-0.976459
99720	30/08/2018--15:42:00	35.49	0	0.241037	0.0680676	-0.976459
99780	30/08/2018--15:43:00	35.52	0	0.241037	0.0680676	-0.976459
99840	30/08/2018--15:44:00	35.55	0	0.241037	0.0680676	-0.976459
99900	30/08/2018--15:45:00	35.56	0	0.241037	0.0532697	-0.976459
99960	30/08/2018--15:46:00	35.61	0	0.241037	0.0532697	-0.976459
100020	30/08/2018--15:47:00	35.63	0	0.241037	0.0680676	-0.976459
100080	30/08/2018--15:48:00	35.66	0	0.241037	0.0680676	-0.976459
100140	30/08/2018--15:49:00	35.69	0	0.241037	0.0680676	-0.976459
100200	30/08/2018--15:50:00	35.73	0	0.224802	0.0680676	-0.976459
100260	30/08/2018--15:51:00	35.75	0	0.224802	0.0532697	-0.991263
100320	30/08/2018--15:52:00	35.79	0	0.224802	0.0532697	-0.976459
100380	30/08/2018--15:53:00	35.81	0	0.224802	0.0680676	-0.991263
100440	30/08/2018--15:54:00	35.83	0	0.224802	0.0680676	-0.991263
100500	30/08/2018--15:55:00	35.86	0	0.224802	0.0680676	-0.991263
100560	30/08/2018--15:56:00	35.88	0	0.208567	0.0532697	-0.991263
100620	30/08/2018--15:57:00	35.9	0	0.224802	0.0532697	-0.976459
100680	30/08/2018--15:58:00	35.93	0	0.224802	0.0680676	-0.976459
100740	30/08/2018--15:59:00	35.97	0	0.224802	0.0680676	-0.991263
100800	30/08/2018--16:00:00	35.99	0	0.224802	0.0532697	-0.976459
100860	30/08/2018--16:01:00	36.02	3	0.192332	0.0532697	-0.976459
100920	30/08/2018--16:02:00	36.02	2	0.224802	0.023674	-0.976459
100980	30/08/2018--16:03:00	36.04	0	0.224802	0.00887613	-0.991263
101040	30/08/2018--16:04:00	36.08	0	0.224802	0.00887613	-0.991263
101100	30/08/2018--16:05:00	36.09	0	0.224802	0.00887613	-0.991263
101160	30/08/2018--16:06:00	36.11	0	0.224802	0.00887613	-0.976459
101220	30/08/2018--16:07:00	36.13	0	0.224802	0.00887613	-0.991263
101280	30/08/2018--16:08:00	36.16	0	0.224802	0.00887613	-0.991263
101340	30/08/2018--16:09:00	36.16	0	0.224802	0.00887613	-0.976459
101400	30/08/2018--16:10:00	36.19	0	0.224802	0.00887613	-0.976459
101460	30/08/2018--16:11:00	36.21	0	0.224802	0.00887613	-0.991263
101520	30/08/2018--16:12:00	36.22	0	0.224802	0.00887613	-0.976459
101580	30/08/2018--16:13:00	36.25	0	0.224802	0.00887613	-0.991263
101640	30/08/2018--16:14:00	36.26	0	0.224802	0.00887613	-0.991263
101700	30/08/2018--16:15:00	36.28	0	0.224802	0.00887613	-0.976459
101760	30/08/2018--16:16:00	36.29	0	0.224802	0.00887613	-0.991263
101820	30/08/2018--16:17:00	36.32	0	0.224802	0.00887613	-0.991263
101880	30/08/2018--16:18:00	36.32	0	0.224802	0.00887613	-0.976459
101940	30/08/2018--16:19:00	36.34	0	0.224802	0.00887613	-0.976459
102000	30/08/2018--16:20:00	36.37	0	0.224802	0.00887613	-0.991263
102060	30/08/2018--16:21:00	36.39	0	0.452088	0.112461	-0.887635
102120	30/08/2018--16:22:00	36.41	0	0.452088	0.112461	-0.902439
102180	30/08/2018--16:23:00	36.43	0	0.435854	0.127259	-0.902439
102240	30/08/2018--16:24:00	36.44	0	0.435854	0.127259	-0.902439
102300	30/08/2018--16:25:00	36.44	0	0.435854	0.127259	-0.902439
102360	30/08/2018--16:26:00	36.44	0	0.435854	0.127259	-0.902439
102420	30/08/2018--16:27:00	36.44	0	0.419619	0.112461	-0.917243
102480	30/08/2018--16:28:00	36.45	0	0.419619	0.127259	-0.902439
102540	30/08/2018--16:29:00	36.45	0	0.419619	0.112461	-0.902439
102600	30/08/2018--16:30:00	36.44	0	0.435854	0.127259	-0.902439
102660	30/08/2018--16:31:00	36.45	0	0.435854	0.127259	-0.902439
102720	30/08/2018--16:32:00	36.43	0	0.435854	0.127259	-0.902439
102780	30/08/2018--16:33:00	36.43	0	0.435854	0.127259	-0.917243
102840	30/08/2018--16:34:00	36.44	0	0.419619	0.112461	-0.917243
102900	30/08/2018--16:35:00	36.44	0	0.419619	0.127259	-0.902439
102960	30/08/2018--16:36:00	36.44	0	0.403384	0.112461	-0.917243
103020	30/08/2018--16:37:00	36.43	0	0.403384	0.112461	-0.917243
103080	30/08/2018--16:38:00	36.42	0	0.403384	0.112461	-0.917243
103140	30/08/2018--16:39:00	36.43	0	0.403384	0.112461	-0.917243
103200	30/08/2018--16:40:00	36.42	0	0.419619	0.127259	-0.917243
103260	30/08/2018--16:41:00	36.43	0	0.419619	0.127259	-0.902439
103320	30/08/2018--16:42:00	36.42	0	0.419619	0.112461	-0.917243
103380	30/08/2018--16:43:00	36.41	0	0.403384	0.112461	-0.917243
103440	30/08/2018--16:44:00	36.39	0	0.419619	0.112461	-0.917243
103500	30/08/2018--16:45:00	36.38	0	0.419619	0.127259	-0.917243
103560	30/08/2018--16:46:00	36.37	0	0.517027	0.0976633	-0.858027
103620	30/08/2018--16:47:00	36.39	0	0.484558	0.112461	-0.872831
103680	30/08/2018--16:48:00	36.35	0	0.484558	0.127259	-0.872831
103740	30/08/2018--16:49:00	36.38	0	0.484558	0.127259	-0.872831
103800	30/08/2018--16:50:00	36.36	0	0.484558	0.127259	-0.872831
103860	30/08/2018--16:51:00	36.36	0	0.484558	0.142057	-0.887635
103920	30/08/2018--16:52:00	36.38	0	0.468323	0.127259	-0.872831
103980	30/08/2018--16:53:00	36.39	0	0.468323	0.127259	-0.872831
104040	30/08/2018--16:54:00	36.39	0	0.484558	0.142057	-0.872831
104100	30/08/2018--16:55:00	36.38	0	0.484558	0.142057	-0.887635
104160	30/08/2018--16:56:00	36.36	0	0.484558	0.142057	-0.887635
104220	30/08/2018--16:57:00	36.39	0	0.484558	0.142057	-0.887635
104280	30/08/2018--16:58:00	36.39	0	0.468323	0.142057	-0.872831
104340	30/08/2018--16:59:00	36.41	3	0.257271	0.0384718	-0.961655
104400	30/08/2018--17:00:00	36.42	0	0.257271	0.0384718	-0.976459
104460	30/08/2018--17:01:00	36.43	0	0.257271	0.0384718	-0.976459
104520	30/08/2018--17:02:00	36.44	0	0.257271	0.0384718	-0.976459
104580	30/08/2018--17:03:00	36.44	0	0.257271	0.0384718	-0.976459
104640	30/08/2018--17:04:00	36.44	0	0.257271	0.0384718	-0.976459
104700	30/08/2018--17:05:00	36.43	0	0.257271	0.0384718	-0.976459
104760	30/08/2018--17:06:00	36.45	0	0.257271	0.0384718	-0.976459
104820	30/08/2018--17:07:00	36.46	0	0.257271	0.0384718	-0.961655
104880	30/08/2018--17:08:00	36.47	0	0.257271	0.0384718	-0.976459
104940	30/08/2018--17:09:00	36.46	0	0.257271	0.0384718	-0.976459
105000	30/08/2018--17:10:00	36.46	0	0.257271	0.0384718	-0.976459
105060	30/08/2018--17:11:00	36.47	0	0.387149	0.00887613	-0.932047
105120	30/08/2018--17:12:00	36.47	0	0.32221	0.00887613	-0.946851
105180	30/08/2018--17:13:00	36.5	0	0.32221	0.00887613	-0.961655
105240	30/08/2018--17:14:00	36.49	0	0.32221	0.00887613	-0.961655
105300	30/08/2018--17:15:00	36.49	0	0.32221	0.00887613	-0.946851
105360	30/08/2018--17:16:00	36.49	0	0.32221	0.00887613	-0.961655
105420	30/08/2018--17:17:00	36.51	0	0.305976	0.00887613	-0.961655
105480	30/08/2018--17:18:00	36.51	0	0.305976	0.00887613	-0.961655
105540	30/08/2018--17:19:00	36.54	0	0.305976	0.00887613	-0.961655
105600	30/08/2018--17:20:00	36.51	0	0.305976	0.00887613	-0.961655
105660	30/08/2018--17:21:00	36.52	0	0.305976	0.00887613	-0.961655
105720	30/08/2018--17:22:00	36.53	11	-0.375884	0.171653	-0.932047
105780	30/08/2018--17:23:00	36.56	0	-0.359649	0.171653	-0.932047
105840	30/08/2018--17:24:00	36.56	0	-0.359649	0.171653	-0.917243
105900	30/08/2018--17:25:00	36.57	0	-0.505762	0.156855	-0.872831
105960	30/08/2018--17:26:00	36.57	0	-0.505762	0.156855	-0.872831
106020	30/08/2018--17:27:00	36.54	0	-0.489527	0.156855	-0.872831
106080	30/08/2018--17:28:00	36.54	0	-0.489527	0.156855	-0.872831
106140	30/08/2018--17:29:00	36.46	193	-0.0187194	100.033	-0.221456
106200	30/08/2018--17:30:00	36.11	36	-0.132363	101.513	-0.0438083
106260	30/08/2018--17:31:00	35.86	1	-0.197302	0.985535	-0.0882203
106320	30/08/2018--17:32:00	35.67	0	-0.132363	100.033	-0.0734163
106380	30/08/2018--17:33:00	35.53	0	-0.116128	100.033	-0.103024
106440	30/08/2018--17:34:00	35.4	2	-0.0674236	101.513	-0.103024
106500	30/08/2018--17:35:00	35.27	0	-0.00248465	101.513	-0.103024
106560	30/08/2018--17:36:00	35.16	0	-0.0349541	101.513	-0.0882203
106620	30/08/2018--17:37:00	35.06	0	-0.0511889	101.513	-0.117828
106680	30/08/2018--17:38:00	34.97	0	-0.505762	0.793163	0.355899
106740	30/08/2018--17:39:00	34.91	0	-0.132363	100.033	-0.132632
106800	30/08/2018--17:40:00	34.84	0	-0.375884	0.867152	0.341095
106860	30/08/2018--17:41:00	34.8	161	-0.164832	110.392	-0.117828
106920	30/08/2018--17:42:00	34.69	39	-0.246006	0.985535	0.0746235
106980	30/08/2018--17:43:00	34.63	0	-0.424588	0.88195	0.237467
107040	30/08/2018--17:44:00	34.59	1	-0.310945	0.955939	0.0154076
107100	30/08/2018--17:45:00	34.55	30	0.452088	0.630386	0.711195
107160	30/08/2018--17:46:00	34.54	91	-0.116128	0.985535	0.193055
107220	30/08/2018--17:47:00	34.48	31	-0.0187194	0.985535	0.193055
107280	30/08/2018--17:48:00	34.4	154	0.0462196	100.033	0.133839
107340	30/08/2018--17:49:00	34.29	119	-0.148597	0.955939	-0.295476
107400	30/08/2018--17:50:00	34.2	48	0.0462196	0.793163	-0.635968
107460	30/08/2018--17:51:00	34.18	0	0.0462196	0.793163	-0.635968
107520	30/08/2018--17:52:00	34.26	0	0.0137501	0.793163	-0.650772
107580	30/08/2018--17:53:00	34.43	0	0.0299849	0.807961	-0.635968
107640	30/08/2018--17:54:00	34.51	0	0.0299849	0.807961	-0.621164
107700	30/08/2018--17:55:00	34.64	0	0.0299849	0.807961	-0.635968
107760	30/08/2018--17:56:00	34.75	0	0.0299849	0.807961	-0.635968
107820	30/08/2018--17:57:00	34.75	137	0.143628	0.896748	-0.147436
107880	30/08/2018--17:58:00	34.65	79	-0.00248465	0.793163	-0.635968
107940	30/08/2018--17:59:00	34.71	0	-0.00248465	0.793163	-0.635968
108000	30/08/2018--18:00:00	34.82	0	-0.00248465	0.807961	-0.635968
108060	30/08/2018--18:01:00	34.94	0	-0.00248465	0.793163	-0.635968
108120	30/08/2018--18:02:00	35.04	0	0.0137501	0.807961	-0.650772
108180	30/08/2018--18:03:00	35.13	0	-0.0836584	0.807961	-0.60636
108240	30/08/2018--18:04:00	35.21	0	-0.0998931	0.807961	-0.635968
108300	30/08/2018--18:05:00	35.29	25	0.111159	108.912	-0.191848
108360	30/08/2018--18:06:00	35.2	133	0.143628	0.807961	-0.621164
108420	30/08/2018--18:07:00	35.19	0	0.127393	0.807961	-0.621164
108480	30/08/2018--18:08:00	35.22	0	0.127393	0.807961	-0.621164
108540	30/08/2018--18:09:00	35.27	1	0.0786891	0.822758	-0.576752
108600	30/08/2018--18:10:00	35.32	0	0.0624543	0.822758	-0.60636
108660	30/08/2018--18:11:00	35.37	0	0.0949238	0.822758	-0.591556
108720	30/08/2018--18:12:00	35.38	0	0.0786891	0.822758	-0.60636
108780	30/08/2018--18:13:00	35.43	0	0.0786891	0.822758	-0.60636
108840	30/08/2018--18:14:00	35.49	0	0.0624543	0.807961	-0.621164
108900	30/08/2018--18:15:00	35.51	0	0.0786891	0.807961	-0.60636
108960	30/08/2018--18:16:00	35.54	0	0.0624543	0.807961	-0.621164
109020	30/08/2018--18:17:00	35.59	0	0.0786891	0.807961	-0.621164
109080	30/08/2018--18:18:00	35.62	0	0.0786891	0.822758	-0.621164
109140	30/08/2018--18:19:00	35.64	0	0.127393	0.837556	-0.591556
109200	30/08/2018--18:20:00	35.67	60	0.0462196	0.837556	-0.591556
109260	30/08/2018--18:21:00	35.73	0	0.0949238	0.867152	-0.517536
109320	30/08/2018--18:22:00	35.77	8	0.0949238	0.837556	-0.591556
109380	30/08/2018--18:23:00	35.76	46	0.0624543	0.837556	-0.591556
109440	30/08/2018--18:24:00	35.8	0	0.0624543	0.837556	-0.576752
109500	30/08/2018--18:25:00	35.84	0	0.0624543	0.837556	-0.576752
109560	30/08/2018--18:26:00	35.87	0	0.0624543	0.852354	-0.561948
109620	30/08/2018--18:27:00	35.91	0	0.0462196	0.852354	-0.561948
109680	30/08/2018--18:28:00	35.95	0	0.0462196	0.852354	-0.561948
109740	30/08/2018--18:29:00	35.99	0	0.0299849	0.852354	-0.561948
109800	30/08/2018--18:30:00	36.02	0	0.0462196	0.852354	-0.547144
109860	30/08/2018--18:31:00	36.06	0	0.0462196	0.852354	-0.561948
109920	30/08/2018--18:32:00	36.07	0	0.0462196	0.852354	-0.561948
109980	30/08/2018--18:33:00	36.13	0	-0.00248465	0.837556	-0.591556
110040	30/08/2018--18:34:00	36.14	0	-0.32718	0.763567	-0.576752
110100	30/08/2018--18:35:00	36.14	0	-0.32718	0.763567	-0.576752
110160	30/08/2018--18:36:00	36.17	0	-0.343414	0.763567	-0.576752
110220	30/08/2018--18:37:00	36.14	4	-0.489527	0.822758	0.296683
110280	30/08/2018--18:38:00	35.93	33	-0.473292	0.748769	0.459527
110340	30/08/2018--18:39:00	35.75	2	0.143628	0.837556	-0.576752
110400	30/08/2018--18:40:00	35.77	0	0.143628	0.852354	-0.561948
110460	30/08/2018--18:41:00	35.75	27	-0.473292	0.748769	0.459527
110520	30/08/2018--18:42:00	35.58	0	-0.505762	0.778365	0.370703
110580	30/08/2018--18:43:00	35.42	4	-0.554466	0.67478	0.400311
110640	30/08/2018--18:44:00	35.29	0	-0.554466	0.763567	0.341095
110700	30/08/2018--18:45:00	35.18	0	0.0462196	0.852354	-0.591556
110760	30/08/2018--18:46:00	35.14	8	-0.554466	0.822758	0.237467
110820	30/08/2018--18:47:00	35.05	170	0.0624543	100.033	-0.16224
110880	30/08/2018--18:48:00	34.84	36	-0.0674236	100.033	-0.0586123
110940	30/08/2018--18:49:00	34.67	12	-0.29471	0.807961	-0.147436
111000	30/08/2018--18:50:00	34.61	42	-0.246006	0.955939	0.267075
111060	30/08/2018--18:51:00	34.61	181	-0.278475	0.985535	-0.16224
111120	30/08/2018--18:52:00	34.58	71	-0.32718	0.941141	0.222663
111180	30/08/2018--18:53:00	34.57	4	-0.359649	0.911546	0.207859
111240	30/08/2018--18:54:00	34.61	0	-0.392119	0.807961	0.444723
111300	30/08/2018--18:55:00	34.62	0	-0.473292	0.763567	0.429919
111360	30/08/2018--18:56:00	34.62	0	-0.408353	0.807961	0.429919
111420	30/08/2018--18:57:00	34.62	0	-0.392119	0.941141	-0.0734163
111480	30/08/2018--18:58:00	34.66	154	-0.0836584	104.473	-0.16224
111540	30/08/2018--18:59:00	34.63	233	-0.148597	0.970737	-0.265868
111600	30/08/2018--19:00:00	34.52	31	-0.229771	0.955939	-0.206652
111660	30/08/2018--19:01:00	34.44	558	0.0299849	0.896748	-0.177044
111720	30/08/2018--19:02:00	34.35	810	-0.0511889	0.896748	-0.265868
111780	30/08/2018--19:03:00	34.27	164	0.0786891	101.513	-0.191848
111840	30/08/2018--19:04:00	34.28	6	-0.164832	0.941141	-0.339888
111900	30/08/2018--19:05:00	34.27	33	-0.473292	138.508	-0.280672
111960	30/08/2018--19:06:00	34.15	89	-0.0674236	0.926343	-0.428712
112020	30/08/2018--19:07:00	33.79	0	-0.0511889	0.955939	-0.339888
112080	30/08/2018--19:08:00	33.65	0	-0.0511889	0.970737	-0.325084
112140	30/08/2018--19:09:00	33.53	0	0.0137501	0.955939	-0.3843
112200	30/08/2018--19:10:00	33.48	0	0.0624543	0.985535	-0.251064
112260	30/08/2018--19:11:00	33.43	1	-0.0998931	100.033	-0.0734163
112320	30/08/2018--19:12:00	33.46	0	-0.0836584	101.513	-0.0438083
112380	30/08/2018--19:13:00	33.44	6	0.0949238	0.985535	-0.280672
112440	30/08/2018--19:14:00	33.41	0	0.0949238	100.033	-0.23626
112500	30/08/2018--19:15:00	33.37	0	0.0949238	0.985535	-0.251064
112560	30/08/2018--19:16:00	33.32	0	0.159863	0.985535	-0.23626
112620	30/08/2018--19:17:00	33.29	0	0.111159	0.955939	-0.354692
112680	30/08/2018--19:18:00	33.2	1	0.111159	101.513	-0.117828
112740	30/08/2018--19:19:00	33.2	0	0.0786891	0.970737	-0.31028
112800	30/08/2018--19:20:00	33.14	2	0.159863	0.970737	-0.31028
112860	30/08/2018--19:21:00	33.07	0	0.127393	0.985535	-0.191848
112920	30/08/2018--19:22:00	33.02	0	0.0949238	0.985535	-0.23626
112980	30/08/2018--19:23:00	33	0	0.0299849	100.033	-0.177044
113040	30/08/2018--19:24:00	32.96	0	0.0462196	100.033	-0.177044
113100	30/08/2018--19:25:00	32.94	4	0.0949238	101.513	-0.147436
113160	30/08/2018--19:26:00	32.9	1	0.127393	101.513	-0.117828
113220	30/08/2018--19:27:00	32.89	0	0.208567	0.985535	-0.191848
113280	30/08/2018--19:28:00	32.89	0	0.192332	100.033	-0.16224
113340	30/08/2018--19:29:00	32.85	1	0.159863	100.033	-0.16224
113400	30/08/2018--19:30:00	32.84	0	0.176098	100.033	-0.0586123
113460	30/08/2018--19:31:00	32.87	4	0.257271	101.513	-0.221456
113520	30/08/2018--19:32:00	32.89	21	0.0462196	101.513	-0.117828
113580	30/08/2018--19:33:00	32.94	3	0.0462196	102.993	-0.0734163
113640	30/08/2018--19:34:00	32.99	0	-0.359649	0.911546	0.252271
113700	30/08/2018--19:35:00	33	5	-0.00248465	101.513	-0.117828
113760	30/08/2018--19:36:00	32.98	0	0.0624543	101.513	-0.0734163
113820	30/08/2018--19:37:00	32.95	2	0.111159	101.513	-0.0586123
113880	30/08/2018--19:38:00	32.9	0	0.143628	101.513	0.0598196
113940	30/08/2018--19:39:00	32.85	0	0.176098	100.033	-0.0586123
114000	30/08/2018--19:40:00	32.8	0	0.0624543	101.513	0.0154076
114060	30/08/2018--19:41:00	32.79	0	0.0299849	102.993	-0.0290043
114120	30/08/2018--19:42:00	32.8	0	0.0462196	101.513	-0.0882203
114180	30/08/2018--19:43:00	32.78	3	0.192332	0.985535	-0.103024
114240	30/08/2018--19:44:00	32.75	1	0.0624543	102.993	-0.0290043
114300	30/08/2018--19:45:00	32.69	0	0.143628	100.033	-0.221456
114360	30/08/2018--19:46:00	32.67	0	0.127393	101.513	-0.0438083
114420	30/08/2018--19:47:00	32.64	0	0.0786891	101.513	0.000603632
114480	30/08/2018--19:48:00	32.59	0	0.127393	101.513	-0.103024
114540	30/08/2018--19:49:00	32.56	0	0.143628	101.513	-0.0882203
114600	30/08/2018--19:50:00	32.51	1	0.143628	101.513	0.0302116
114660	30/08/2018--19:51:00	32.45	6	0.0624543	102.993	-0.0142003
114720	30/08/2018--19:52:00	32.45	1	0.0786891	101.513	-0.0142003
114780	30/08/2018--19:53:00	32.43	1	0.143628	0.985535	-0.23626
114840	30/08/2018--19:54:00	32.33	0	0.111159	101.513	-0.0882203
114900	30/08/2018--19:55:00	32.32	27	-0.148597	0.985535	-0.147436
114960	30/08/2018--19:56:00	32.39	429	0.176098	0.88195	-0.251064
115020	30/08/2018--19:57:00	32.47	321	0.0462196	0.926343	-0.177044
115080	30/08/2018--19:58:00	32.52	148	-0.359649	0.837556	-0.428712
115140	30/08/2018--19:59:00	32.63	0	-0.375884	0.852354	-0.399104
115200	30/08/2018--20:00:00	32.83	0	-0.408353	0.837556	-0.399104
115260	30/08/2018--20:01:00	32.98	0	-0.0511889	0.926343	-0.443516
115320	30/08/2018--20:02:00	33.19	0	0.127393	102.993	0.148643
115380	30/08/2018--20:03:00	33.29	0	-0.132363	0.985535	-0.177044
115440	30/08/2018--20:04:00	33.39	15	-0.0836584	0.970737	-0.399104
115500	30/08/2018--20:05:00	33.43	353	-0.262241	0.88195	-0.31028
115560	30/08/2018--20:06:00	33.36	415	-0.0674236	100.033	-0.177044
115620	30/08/2018--20:07:00	33.24	9	-0.164832	0.985535	-0.206652
115680	30/08/2018--20:08:00	33.18	20	-0.0349541	100.033	-0.23626
115740	30/08/2018--20:09:00	33.08	417	-0.0511889	0.955939	0.193055
115800	30/08/2018--20:10:00	32.95	327	-0.392119	0.896748	-0.221456
115860	30/08/2018--20:11:00	32.9	118	-0.60317	0.763567	0.222663
115920	30/08/2018--20:12:00	32.98	84	-0.246006	0.896748	-0.23626
115980	30/08/2018--20:13:00	33.02	140	-0.0511889	0.985535	-0.31028
116040	30/08/2018--20:14:00	33.07	155	-0.246006	0.867152	-0.0142003
116100	30/08/2018--20:15:00	33.06	919	-0.148597	134.068	-0.487928
116160	30/08/2018--20:16:00	33.04	860	-0.213536	11.927	-0.103024
116220	30/08/2018--20:17:00	32.96	831	-0.197302	0.941141	-0.339888
116280	30/08/2018--20:18:00	32.97	1004	-0.00248465	0.941141	-0.206652
116340	30/08/2018--20:19:00	32.88	595	-0.0187194	0.896748	-0.221456
116400	30/08/2018--20:20:00	32.89	642	-0.521997	117.791	-0.295476
116460	30/08/2018--20:21:00	32.88	693	-0.116128	0.955939	-0.325084
116520	30/08/2018--20:22:00	32.92	29	-0.132363	0.955939	-0.325084
116580	30/08/2018--20:23:00	32.96	23	-0.00248465	100.033	-0.23626
116640	30/08/2018--20:24:00	32.92	408	-0.132363	111.872	0.0894275
116700	30/08/2018--20:25:00	32.84	453	-0.538231	0.822758	-0.117828
116760	30/08/2018--20:26:00	32.78	322	0.0299849	0.985535	-0.177044
116820	30/08/2018--20:27:00	32.74	307	0.0137501	0.985535	-0.147436
116880	30/08/2018--20:28:00	32.73	39	0.0137501	0.88195	-0.502732
116940	30/08/2018--20:29:00	32.74	5	-0.473292	0.867152	0.193055
117000	30/08/2018--20:30:00	32.94	1	0.0299849	0.955939	-0.369496
117060	30/08/2018--20:31:00	33.16	0	0.127393	0.955939	-0.339888
117120	30/08/2018--20:32:00	33.34	0	0.127393	0.970737	-0.339888
117180	30/08/2018--20:33:00	33.5	0	0.111159	0.955939	-0.354692
117240	30/08/2018--20:34:00	33.63	0	0.111159	0.955939	-0.354692
117300	30/08/2018--20:35:00	33.77	0	0.127393	0.955939	-0.354692
117360	30/08/2018--20:36:00	33.88	0	0.127393	0.955939	-0.369496
117420	30/08/2018--20:37:00	33.98	0	0.143628	0.955939	-0.369496
117480	30/08/2018--20:38:00	34.09	0	0.127393	0.955939	-0.369496
117540	30/08/2018--20:39:00	34.2	0	0.127393	0.941141	-0.369496
117600	30/08/2018--20:40:00	34.28	136	-0.0998931	107.432	-0.399104
117660	30/08/2018--20:41:00	34.19	325	-0.375884	0.911546	-0.354692
117720	30/08/2018--20:42:00	34.09	169	-0.0836584	0.807961	-0.295476
117780	30/08/2018--20:43:00	34.03	189	-0.164832	102.993	-0.191848
117840	30/08/2018--20:44:00	33.9	130	-0.473292	0.748769	0.459527
117900	30/08/2018--20:45:00	33.87	8	0.192332	0.88195	-0.443516
117960	30/08/2018--20:46:00	33.87	3	-0.586936	0.719173	0.207859
118020	30/08/2018--20:47:00	33.87	112	-0.343414	0.941141	0.148643
118080	30/08/2018--20:48:00	33.89	25	-0.554466	0.793163	0.163447
118140	30/08/2018--20:49:00	33.93	0	-0.570701	0.793163	0.193055
118200	30/08/2018--20:50:00	33.96	0	-0.570701	0.807961	0.178251
118260	30/08/2018--20:51:00	34.02	0	-0.457058	0.896748	0.0746235
118320	30/08/2018--20:52:00	34.05	0	-0.63564	0.778365	0.133839
118380	30/08/2018--20:53:00	34.11	1	-0.359649	0.955939	0.000603632
118440	30/08/2018--20:54:00	34.15	0	-0.586936	0.793163	0.163447
118500	30/08/2018--20:55:00	34.2	0	-0.554466	0.822758	0.0894275
118560	30/08/2018--20:56:00	34.24	0	-0.554466	0.822758	0.163447
118620	30/08/2018--20:57:00	34.29	0	-0.570701	0.793163	0.163447
118680	30/08/2018--20:58:00	34.31	0	-0.359649	0.941141	-0.0142003
118740	30/08/2018--20:59:00	34.3	1	-0.375884	0.941141	-0.0586123
118800	30/08/2018--21:00:00	34.3	0	-0.132363	0.985535	0.0154076
118860	30/08/2018--21:01:00	34.27	0	-0.359649	0.941141	-0.103024
118920	30/08/2018--21:02:00	34.26	0	-0.375884	0.941141	-0.0142003
118980	30/08/2018--21:03:00	34.24	69	-0.164832	102.993	-0.117828
119040	30/08/2018--21:04:00	34.24	1	-0.359649	0.941141	-0.0734163
119100	30/08/2018--21:05:00	34.26	39	-0.0836584	0.378823	0.903647
119160	30/08/2018--21:06:00	34.25	8	-0.32718	0.926343	0.237467
119220	30/08/2018--21:07:00	34.25	39	-0.0998931	0.955939	-0.325084
119280	30/08/2018--21:08:00	34.26	37	-0.181067	0.985535	-0.251064
119340	30/08/2018--21:09:00	34.2	129	-0.0187194	0.970737	-0.221456
119400	30/08/2018--21:10:00	34.17	28	-0.0836584	0.941141	-0.3843
119460	30/08/2018--21:11:00	34.21	2	-0.0674236	0.926343	-0.399104
119520	30/08/2018--21:12:00	34.27	49	-0.0836584	101.513	-0.23626
119580	30/08/2018--21:13:00	34.24	46	-0.0187194	0.955939	-0.369496
119640	30/08/2018--21:14:00	34.24	31	-0.29471	0.896748	-0.325084
119700	30/08/2018--21:15:00	34.2	185	-0.392119	0.911546	-0.191848
119760	30/08/2018--21:16:00	34.05	19	-0.32718	0.911546	0.444723
119820	30/08/2018--21:17:00	34.03	31	-0.0349541	100.033	-0.221456
119880	30/08/2018--21:18:00	34.04	118	-0.424588	0.926343	0.0450156
119940	30/08/2018--21:19:00	34	2	-0.148597	0.985535	-0.206652
120000	30/08/2018--21:20:00	34.01	139	-0.213536	0.497206	0.637175
120060	30/08/2018--21:21:00	33.93	12	-0.00248465	0.822758	-0.591556
120120	30/08/2018--21:22:00	33.93	10	-0.310945	0.955939	-0.0438083
120180	30/08/2018--21:23:00	34.06	114	-0.148597	0.941141	-0.354692
120240	30/08/2018--21:24:00	34.07	55	-0.424588	0.88195	0.311487
120300	30/08/2018--21:25:00	34.05	137	-0.213536	0.941141	-0.251064
120360	30/08/2018--21:26:00	34.05	200	-0.132363	0.941141	-0.369496
120420	30/08/2018--21:27:00	34	160	-0.132363	0.985535	-0.23626
120480	30/08/2018--21:28:00	33.99	48	-0.262241	0.985535	-0.191848
120540	30/08/2018--21:29:00	34	313	-0.181067	0.911546	-0.280672
120600	30/08/2018--21:30:00	33.95	288	-0.0674236	102.993	-0.221456
120660	30/08/2018--21:31:00	33.96	163	-0.375884	0.926343	-0.132632
120720	30/08/2018--21:32:00	33.93	215	-0.0836584	0.970737	-0.31028
120780	30/08/2018--21:33:00	33.91	71	0.241037	0.941141	-0.325084
120840	30/08/2018--21:34:00	33.79	0	0.241037	0.941141	-0.339888
120900	30/08/2018--21:35:00	33.7	0	-0.00248465	0.88195	-0.517536
120960	30/08/2018--21:36:00	33.63	0	-0.00248465	0.867152	-0.53234
121020	30/08/2018--21:37:00	33.52	1	-0.0349541	0.867152	-0.547144
121080	30/08/2018--21:38:00	33.48	0	0.111159	100.033	-0.117828
121140	30/08/2018--21:39:00	33.4	193	-0.0998931	0.970737	-0.132632
121200	30/08/2018--21:40:00	33.4	81	-0.132363	0.985535	-0.221456
121260	30/08/2018--21:41:00	33.42	7	-0.554466	0.807961	-0.221456
121320	30/08/2018--21:42:00	33.36	0	-0.457058	0.807961	-0.399104
121380	30/08/2018--21:43:00	33.34	0	-0.538231	0.807961	-0.295476
121440	30/08/2018--21:44:00	33.32	0	-0.473292	0.852354	-0.265868
121500	30/08/2018--21:45:00	33.32	0	-0.521997	0.763567	-0.369496
121560	30/08/2018--21:46:00	33.32	1	-0.408353	0.822758	-0.428712
121620	30/08/2018--21:47:00	33.37	0	-0.538231	0.763567	0.355899
121680	30/08/2018--21:48:00	33.45	0	-0.521997	0.763567	0.370703
121740	30/08/2018--21:49:00	33.54	0	-0.473292	0.793163	0.370703
121800	30/08/2018--21:50:00	33.6	0	-0.408353	0.88195	0.207859
121860	30/08/2018--21:51:00	33.63	1	-0.424588	0.837556	0.326291
121920	30/08/2018--21:52:00	33.67	0	-0.359649	0.88195	0.311487
121980	30/08/2018--21:53:00	33.66	0	-0.505762	0.822758	-0.31028
122040	30/08/2018--21:54:00	33.68	1	-0.392119	0.926343	0.163447
122100	30/08/2018--21:55:00	33.65	1	-0.197302	0.941141	0.281879
122160	30/08/2018--21:56:00	33.67	0	-0.457058	0.822758	0.341095
122220	30/08/2018--21:57:00	33.66	45	-0.116128	0.793163	-0.621164
122280	30/08/2018--21:58:00	33.57	0	-0.116128	0.778365	-0.635968
122340	30/08/2018--21:59:00	33.59	0	-0.132363	0.793163	-0.635968
122400	30/08/2018--22:00:00	33.66	0	-0.116128	0.778365	-0.650772
122460	30/08/2018--22:01:00	33.74	0	-0.148597	0.778365	-0.621164
122520	30/08/2018--22:02:00	33.85	0	-0.181067	0.778365	-0.621164
122580	30/08/2018--22:03:00	33.94	0	-0.181067	0.778365	-0.635968
122640	30/08/2018--22:04:00	34.04	0	-0.181067	0.763567	-0.650772
122700	30/08/2018--22:05:00	34.15	0	-0.181067	0.778365	-0.635968
122760	30/08/2018--22:06:00	34.24	0	0.0137501	0.985535	-0.295476
122820	30/08/2018--22:07:00	34.36	2	-0.132363	0.778365	-0.635968
122880	30/08/2018--22:08:00	34.42	0	-0.132363	0.778365	-0.635968
122940	30/08/2018--22:09:00	34.5	0	-0.148597	0.778365	-0.635968
123000	30/08/2018--22:10:00	34.57	0	-0.148597	0.778365	-0.650772
123060	30/08/2018--22:11:00	34.64	0	-0.132363	0.763567	-0.650772
123120	30/08/2018--22:12:00	34.73	0	-0.148597	0.763567	-0.650772
123180	30/08/2018--22:13:00	34.77	106	-0.0998931	0.985535	-0.206652
123240	30/08/2018--22:14:00	34.62	19	-0.132363	0.985535	-0.191848
123300	30/08/2018--22:15:00	34.43	23	-0.0349541	0.985535	-0.295476
123360	30/08/2018--22:16:00	34.34	233	0.35468	0.941141	-0.16224
123420	30/08/2018--22:17:00	34.25	0	0.35468	0.970737	-0.117828
123480	30/08/2018--22:18:00	34.15	0	0.387149	0.955939	-0.147436
123540	30/08/2018--22:19:00	34.11	8	-0.197302	0.970737	-0.0142003
123600	30/08/2018--22:20:00	34.07	271	-0.0998931	101.513	-0.295476
123660	30/08/2018--22:21:00	33.97	657	-0.132363	0.911546	-0.103024
123720	30/08/2018--22:22:00	33.81	646	-0.00248465	138.508	-0.0438083
123780	30/08/2018--22:23:00	33.68	231	-0.408353	0.896748	-0.0734163
123840	30/08/2018--22:24:00	33.66	103	-0.716814	0.659982	-0.295476
123900	30/08/2018--22:25:00	33.51	0	-0.0511889	0.88195	-0.517536
123960	30/08/2018--22:26:00	33.52	0	-0.0674236	0.88195	-0.502732
124020	30/08/2018--22:27:00	33.63	0	-0.132363	0.852354	-0.547144
124080	30/08/2018--22:28:00	33.81	1	-0.0998931	0.88195	-0.487928
124140	30/08/2018--22:29:00	33.94	0	-0.0998931	0.88195	-0.487928
124200	30/08/2018--22:30:00	34.11	72	-0.262241	0.941141	0.237467
124260	30/08/2018--22:31:00	34.07	0	-0.262241	0.941141	0.222663
124320	30/08/2018--22:32:00	34	0	-0.246006	0.926343	0.311487
124380	30/08/2018--22:33:00	33.91	0	-0.197302	100.033	0.104232
124440	30/08/2018--22:34:00	33.84	0	-0.262241	0.926343	0.281879
124500	30/08/2018--22:35:00	33.79	0	-0.262241	0.955939	0.193055
124560	30/08/2018--22:36:00	33.73	0	-0.262241	0.955939	0.148643
124620	30/08/2018--22:37:00	33.71	0	-0.262241	0.941141	0.193055
124680	30/08/2018--22:38:00	33.67	0	-0.181067	0.970737	0.207859
124740	30/08/2018--22:39:00	33.64	0	-0.262241	0.88195	0.385507
124800	30/08/2018--22:40:00	33.66	0	-0.262241	0.941141	0.237467
124860	30/08/2018--22:41:00	33.64	0	-0.229771	0.955939	0.222663
124920	30/08/2018--22:42:00	33.64	0	-0.116128	0.970737	0.252271
124980	30/08/2018--22:43:00	33.62	1	0.208567	0.911546	-0.443516
125040	30/08/2018--22:44:00	33.6	3	-0.148597	100.033	-0.132632
125100	30/08/2018--22:45:00	33.59	0	-0.132363	100.033	-0.147436
125160	30/08/2018--22:46:00	33.56	0	-0.148597	100.033	-0.16224
125220	30/08/2018--22:47:00	33.54	0	-0.116128	0.985535	-0.191848
125280	30/08/2018--22:48:00	33.52	0	-0.116128	100.033	-0.132632
125340	30/08/2018--22:49:00	33.52	0	-0.116128	100.033	-0.132632
125400	30/08/2018--22:50:00	33.47	0	-0.0674236	100.033	-0.103024
125460	30/08/2018--22:51:00	33.43	0	-0.0674236	101.513	-0.0142003
125520	30/08/2018--22:52:00	33.41	0	-0.0998931	100.033	0.0598196
125580	30/08/2018--22:53:00	33.42	0	-0.0836584	101.513	0.000603632
125640	30/08/2018--22:54:00	33.43	0	-0.0674236	101.513	-0.0882203
125700	30/08/2018--22:55:00	33.43	0	-0.0349541	101.513	-0.0586123
125760	30/08/2018--22:56:00	33.43	0	-0.0674236	101.513	-0.0734163
125820	30/08/2018--22:57:00	33.41	0	-0.132363	100.033	-0.0142003
125880	30/08/2018--22:58:00	33.42	0	-0.619405	0.748769	0.222663
125940	30/08/2018--22:59:00	33.48	2	-0.0187194	101.513	-0.0734163
126000	30/08/2018--23:00:00	33.51	0	-0.0187194	101.513	-0.0586123
126060	30/08/2018--23:01:00	33.52	3	-0.0836584	101.513	-0.0734163
126120	30/08/2018--23:02:00	33.52	1	0.338445	0.970737	0.104232
126180	30/08/2018--23:03:00	33.54	0	0.338445	0.970737	0.0894275
126240	30/08/2018--23:04:00	33.55	0	0.338445	0.970737	0.0450156
126300	30/08/2018--23:05:00	33.57	0	0.35468	0.955939	0.0894275
126360	30/08/2018--23:06:00	33.61	0	0.111159	101.513	0.119035
126420	30/08/2018--23:07:00	33.68	0	0.111159	100.033	0.163447
126480	30/08/2018--23:08:00	33.67	0	-0.60317	0.778365	0.163447
126540	30/08/2018--23:09:00	33.69	0	-0.0998931	101.513	0.000603632
126600	30/08/2018--23:10:00	33.68	0	-0.343414	0.926343	0.207859
126660	30/08/2018--23:11:00	33.69	0	-0.343414	0.941141	0.0746235
126720	30/08/2018--23:12:00	33.69	5	-0.473292	0.88195	-0.103024
126780	30/08/2018--23:13:00	33.69	0	-0.473292	0.88195	-0.0290043
126840	30/08/2018--23:14:00	33.68	1	-0.489527	0.867152	-0.103024
126900	30/08/2018--23:15:00	33.7	0	-0.489527	0.867152	-0.0734163
126960	30/08/2018--23:16:00	33.69	0	-0.457058	0.896748	-0.0142003
127020	30/08/2018--23:17:00	33.67	1	-0.457058	0.896748	-0.0586123
127080	30/08/2018--23:18:00	33.68	0	-0.473292	0.88195	0.0598196
127140	30/08/2018--23:19:00	33.68	0	-0.408353	0.911546	0.0154076
127200	30/08/2018--23:20:00	33.69	0	-0.538231	0.733971	0.400311
127260	30/08/2018--23:21:00	33.72	1	-0.619405	0.733971	0.281879
127320	30/08/2018--23:22:00	33.75	1	-0.911631	0.378823	-0.132632
127380	30/08/2018--23:23:00	33.75	2	-0.830457	0.526801	-0.191848
127440	30/08/2018--23:24:00	33.77	0	-0.879161	0.497206	-0.206652
127500	30/08/2018--23:25:00	33.79	13	-0.846692	0.512003	-0.191848
127560	30/08/2018--23:26:00	33.8	3	-0.846692	0.512003	-0.117828
127620	30/08/2018--23:27:00	33.8	2	-0.814222	0.526801	-0.265868
127680	30/08/2018--23:28:00	33.79	0	-0.846692	0.512003	-0.16224
127740	30/08/2018--23:29:00	33.75	0	-0.846692	0.512003	-0.132632
127800	30/08/2018--23:30:00	33.75	0	-0.392119	0.748769	0.533547
127860	30/08/2018--23:31:00	33.78	2	0.419619	0.955939	-0.132632
127920	30/08/2018--23:32:00	33.84	1	0.305976	0.985535	-0.147436
127980	30/08/2018--23:33:00	33.85	0	0.273506	0.985535	-0.0734163
128040	30/08/2018--23:34:00	33.77	0	0.273506	100.033	-0.0290043
128100	30/08/2018--23:35:00	33.77	0	0.289741	0.985535	-0.0586123
128160	30/08/2018--23:36:00	33.8	0	0.289741	0.985535	-0.0586123
128220	30/08/2018--23:37:00	33.83	0	0.32221	0.985535	-0.0734163
128280	30/08/2018--23:38:00	33.78	109	-0.310945	0.689578	0.637175
128340	30/08/2018--23:39:00	33.66	142	-0.262241	107.432	-0.0142003
128400	30/08/2018--23:40:00	33.61	70	-0.0349541	102.993	-0.354692
128460	30/08/2018--23:41:00	33.6	442	-0.29471	0.941141	0.104232
128520	30/08/2018--23:42:00	33.48	556	-0.262241	0.911546	0.000603632
128580	30/08/2018--23:43:00	33.39	443	-0.32718	0.911546	-0.16224
128640	30/08/2018--23:44:00	33.38	232	0.0949238	100.033	-0.0438083
128700	30/08/2018--23:45:00	33.5	17	0.468323	0.926343	-0.0290043
128760	30/08/2018--23:46:00	33.62	0	0.468323	0.911546	-0.0734163
128820	30/08/2018--23:47:00	33.71	4	0.500793	0.911546	-0.221456
128880	30/08/2018--23:48:00	33.79	0	0.500793	0.88195	-0.177044
128940	30/08/2018--23:49:00	33.84	0	0.517027	0.88195	-0.206652
129000	30/08/2018--23:50:00	33.89	0	0.533262	0.852354	-0.251064
129060	30/08/2018--23:51:00	33.92	0	0.500793	0.88195	-0.191848
129120	30/08/2018--23:52:00	33.95	0	0.500793	0.88195	-0.206652
129180	30/08/2018--23:53:00	33.97	0	0.517027	0.88195	-0.206652
129240	30/08/2018--23:54:00	34.01	0	0.517027	0.88195	-0.191848
129300	30/08/2018--23:55:00	34.03	10	0.565732	0.837556	-0.251064
129360	30/08/2018--23:56:00	34.04	0	0.565732	0.822758	-0.265868
129420	30/08/2018--23:57:00	34.05	21	0.581966	0.837556	-0.177044
129480	30/08/2018--23:58:00	34.09	6	0.549497	0.867152	-0.132632
129540	30/08/2018--23:59:00	34.09	2	0.533262	0.88195	-0.117828
129600	31/08/2018--00:00:00	34.12	0	0.565732	0.88195	-0.132632
129660	31/08/2018--00:01:00	34.13	9	0.581966	0.793163	-0.31028
129720	31/08/2018--00:02:00	34.12	11	0.419619	0.807961	-0.591556
129780	31/08/2018--00:03:00	34.13	0	0.305976	0.778365	-0.60636
129840	31/08/2018--00:04:00	34.15	0	0.305976	0.763567	-0.60636
129900	31/08/2018--00:05:00	34.18	0	0.305976	0.778365	-0.60636
129960	31/08/2018--00:06:00	34.24	0	0.289741	0.778365	-0.60636
130020	31/08/2018--00:07:00	34.31	0	0.289741	0.763567	-0.621164
130080	31/08/2018--00:08:00	34.38	0	0.273506	0.763567	-0.621164
130140	31/08/2018--00:09:00	34.47	0	0.257271	0.778365	-0.60636
130200	31/08/2018--00:10:00	34.53	0	0.289741	0.763567	-0.621164
130260	31/08/2018--00:11:00	34.6	0	0.289741	0.763567	-0.621164
130320	31/08/2018--00:12:00	34.66	0	0.289741	0.778365	-0.621164
130380	31/08/2018--00:13:00	34.71	0	0.241037	0.763567	-0.635968
130440	31/08/2018--00:14:00	34.74	0	0.208567	0.778365	-0.621164
130500	31/08/2018--00:15:00	34.82	0	0.241037	0.778365	-0.635968
130560	31/08/2018--00:16:00	34.86	0	0.257271	0.763567	-0.635968
130620	31/08/2018--00:17:00	34.91	0	0.241037	0.793163	-0.621164
130680	31/08/2018--00:18:00	34.94	0	0.241037	0.778365	-0.621164
130740	31/08/2018--00:19:00	34.98	0	0.257271	0.763567	-0.635968
130800	31/08/2018--00:20:00	35.03	0	0.241037	0.778365	-0.635968
130860	31/08/2018--00:21:00	35.05	3	0.257271	0.778365	-0.621164
130920	31/08/2018--00:22:00	35.11	0	0.289741	0.763567	-0.621164
130980	31/08/2018--00:23:00	35.13	4	0.273506	0.778365	-0.60636
131040	31/08/2018--00:24:00	35.17	0	0.257271	0.793163	-0.60636
131100	31/08/2018--00:25:00	35.2	0	0.273506	0.778365	-0.621164
131160	31/08/2018--00:26:00	35.25	0	0.273506	0.778365	-0.60636
131220	31/08/2018--00:27:00	35.28	0	0.273506	0.778365	-0.621164
131280	31/08/2018--00:28:00	35.31	0	0.257271	0.778365	-0.60636
131340	31/08/2018--00:29:00	35.36	0	0.273506	0.778365	-0.621164
131400	31/08/2018--00:30:00	35.34	252	-0.213536	0.985535	-0.251064
131460	31/08/2018--00:31:00	35.16	192	-0.0511889	0.911546	-0.354692
131520	31/08/2018--00:32:00	34.95	27	-0.197302	0.955939	-0.251064
131580	31/08/2018--00:33:00	34.8	0	-0.278475	0.941141	0.237467
131640	31/08/2018--00:34:00	34.71	0	-0.278475	0.941141	0.222663
131700	31/08/2018--00:35:00	34.64	2	-0.00248465	0.955939	-0.399104
131760	31/08/2018--00:36:00	34.59	22	-0.359649	0.941141	-0.103024
131820	31/08/2018--00:37:00	34.55	0	-0.375884	0.911546	0.207859
131880	31/08/2018--00:38:00	34.49	0	-0.343414	0.941141	0.0154076
131940	31/08/2018--00:39:00	34.45	0	-0.32718	0.955939	-0.0290043
132000	31/08/2018--00:40:00	34.4	2	-0.181067	0.955939	-0.0142003
132060	31/08/2018--00:41:00	34.38	38	-0.32718	0.941141	0.237467
132120	31/08/2018--00:42:00	34.37	13	-0.457058	0.630386	0.607567
132180	31/08/2018--00:43:00	34.38	66	-0.181067	0.985535	0.104232
132240	31/08/2018--00:44:00	34.34	94	-0.246006	0.955939	-0.251064
132300	31/08/2018--00:45:00	34.26	167	-0.213536	113.351	0.0450156
132360	31/08/2018--00:46:00	34.21	91	-0.246006	0.955939	0.237467
132420	31/08/2018--00:47:00	34.18	37	-0.181067	0.970737	-0.23626
132480	31/08/2018--00:48:00	34.16	217	-0.0349541	0.955939	-0.369496
132540	31/08/2018--00:49:00	34.2	11	-0.424588	0.941141	-0.177044
132600	31/08/2018--00:50:00	34.2	220	-0.164832	0.926343	-0.295476
132660	31/08/2018--00:51:00	34.22	53	-0.0511889	104.473	-0.295476
132720	31/08/2018--00:52:00	34.05	12	0.241037	0.497206	-0.858027
132780	31/08/2018--00:53:00	34.07	113	-0.132363	102.993	0.178251
132840	31/08/2018--00:54:00	34.07	206	-0.0836584	101.513	-0.103024
132900	31/08/2018--00:55:00	34.08	109	-0.213536	100.033	-0.191848
132960	31/08/2018--00:56:00	34	41	0.224802	0.748769	-0.650772
133020	31/08/2018--00:57:00	34.01	0	0.241037	0.763567	-0.665576
133080	31/08/2018--00:58:00	34.1	0	0.241037	0.733971	-0.665576
133140	31/08/2018--00:59:00	34.25	0	0.289741	0.704376	-0.68038
133200	31/08/2018--01:00:00	34.37	0	0.273506	0.704376	-0.695184
133260	31/08/2018--01:01:00	34.46	0	0.370915	0.659982	-0.695184
133320	31/08/2018--01:02:00	34.59	0	0.35468	0.659982	-0.709987
133380	31/08/2018--01:03:00	34.7	0	0.35468	0.645184	-0.724791
133440	31/08/2018--01:04:00	34.79	0	0.403384	0.571195	-0.754399
133500	31/08/2018--01:05:00	34.89	0	0.387149	0.600791	-0.739595
133560	31/08/2018--01:06:00	34.97	0	0.387149	0.600791	-0.739595
133620	31/08/2018--01:07:00	35	0	0.387149	0.600791	-0.724791
133680	31/08/2018--01:08:00	35.05	0	0.370915	0.600791	-0.739595
133740	31/08/2018--01:09:00	35.12	38	0.403384	0.615588	-0.709987
133800	31/08/2018--01:10:00	35.16	0	0.403384	0.615588	-0.709987
133860	31/08/2018--01:11:00	35.23	0	0.370915	0.645184	-0.709987
133920	31/08/2018--01:12:00	35.29	13	0.484558	0.88195	0.252271
133980	31/08/2018--01:13:00	35.16	155	0.760549	0.364025	0.563155
134040	31/08/2018--01:14:00	35	0	0.744314	0.364025	0.592763
134100	31/08/2018--01:15:00	34.95	0	0.69561	0.364025	0.637175
134160	31/08/2018--01:16:00	34.95	0	0.679375	0.364025	0.651979
134220	31/08/2018--01:17:00	34.96	1	0.679375	0.364025	0.651979
134280	31/08/2018--01:18:00	34.98	1	0.679375	0.364025	0.651979
134340	31/08/2018--01:19:00	35	0	0.66314	0.364025	0.666783
134400	31/08/2018--01:20:00	35.02	0	0.66314	0.364025	0.666783
134460	31/08/2018--01:21:00	35.03	0	0.646905	0.364025	0.666783
134520	31/08/2018--01:22:00	35.06	0	0.66314	0.364025	0.681587
134580	31/08/2018--01:23:00	35.06	0	0.646905	0.364025	0.681587
134640	31/08/2018--01:24:00	35.1	0	0.646905	0.364025	0.681587
134700	31/08/2018--01:25:00	35.09	0	0.646905	0.364025	0.681587
134760	31/08/2018--01:26:00	35.11	0	0.646905	0.364025	0.681587
134820	31/08/2018--01:27:00	35.13	0	0.646905	0.364025	0.681587
134880	31/08/2018--01:28:00	35.14	0	0.630671	0.364025	0.681587
134940	31/08/2018--01:29:00	35.16	0	0.646905	0.364025	0.696391
135000	31/08/2018--01:30:00	35.18	0	0.646905	0.364025	0.696391
135060	31/08/2018--01:31:00	35.18	0	0.630671	0.364025	0.681587
135120	31/08/2018--01:32:00	35.2	0	0.646905	0.364025	0.696391
135180	31/08/2018--01:33:00	35.22	0	0.646905	0.364025	0.681587
135240	31/08/2018--01:34:00	35.23	0	0.630671	0.364025	0.696391
135300	31/08/2018--01:35:00	35.24	0	0.630671	0.364025	0.696391
135360	31/08/2018--01:36:00	35.27	0	0.646905	0.364025	0.681587
135420	31/08/2018--01:37:00	35.29	0	0.630671	0.364025	0.696391
135480	31/08/2018--01:38:00	35.29	0	0.646905	0.364025	0.696391
135540	31/08/2018--01:39:00	35.3	0	0.646905	0.364025	0.681587
135600	31/08/2018--01:40:00	35.3	0	0.646905	0.364025	0.696391
135660	31/08/2018--01:41:00	35.33	0	0.630671	0.364025	0.696391
135720	31/08/2018--01:42:00	35.34	0	0.630671	0.364025	0.696391
135780	31/08/2018--01:43:00	35.36	0	0.630671	0.364025	0.696391
135840	31/08/2018--01:44:00	35.35	0	0.630671	0.364025	0.696391
135900	31/08/2018--01:45:00	35.38	0	0.646905	0.364025	0.696391
135960	31/08/2018--01:46:00	35.38	0	0.630671	0.364025	0.696391
136020	31/08/2018--01:47:00	35.4	0	0.630671	0.364025	0.696391
136080	31/08/2018--01:48:00	35.41	0	0.630671	0.364025	0.696391
136140	31/08/2018--01:49:00	35.43	0	0.630671	0.364025	0.696391
136200	31/08/2018--01:50:00	35.43	0	0.630671	0.364025	0.696391
136260	31/08/2018--01:51:00	35.43	0	0.630671	0.364025	0.696391
136320	31/08/2018--01:52:00	35.42	0	0.630671	0.364025	0.696391
136380	31/08/2018--01:53:00	35.45	0	0.630671	0.364025	0.696391
136440	31/08/2018--01:54:00	35.46	0	0.630671	0.364025	0.696391
136500	31/08/2018--01:55:00	35.46	0	0.630671	0.364025	0.696391
136560	31/08/2018--01:56:00	35.48	0	0.630671	0.364025	0.696391
136620	31/08/2018--01:57:00	35.47	0	0.630671	0.364025	0.696391
136680	31/08/2018--01:58:00	35.48	0	0.630671	0.364025	0.696391
136740	31/08/2018--01:59:00	35.5	0	0.630671	0.364025	0.696391
136800	31/08/2018--02:00:00	35.5	0	0.630671	0.364025	0.696391
136860	31/08/2018--02:01:00	35.5	0	0.630671	0.364025	0.696391
136920	31/08/2018--02:02:00	35.51	0	0.630671	0.364025	0.711195
136980	31/08/2018--02:03:00	35.52	0	0.630671	0.364025	0.696391
137040	31/08/2018--02:04:00	35.52	0	0.630671	0.364025	0.696391
137100	31/08/2018--02:05:00	35.52	0	0.630671	0.364025	0.696391
137160	31/08/2018--02:06:00	35.54	0	0.614436	0.364025	0.711195
137220	31/08/2018--02:07:00	35.51	10	0.452088	-0.139102	-0.887635
137280	31/08/2018--02:08:00	35.5	0	0.435854	-0.124305	-0.887635
137340	31/08/2018--02:09:00	35.48	0	0.435854	-0.124305	-0.902439
137400	31/08/2018--02:10:00	35.49	0	0.435854	-0.124305	-0.902439
137460	31/08/2018--02:11:00	35.52	0	0.435854	-0.124305	-0.902439
137520	31/08/2018--02:12:00	35.54	0	0.419619	-0.124305	-0.902439
137580	31/08/2018--02:13:00	35.59	0	0.419619	-0.124305	-0.902439
137640	31/08/2018--02:14:00	35.62	0	0.435854	-0.109507	-0.902439
137700	31/08/2018--02:15:00	35.67	0	0.435854	-0.109507	-0.902439
137760	31/08/2018--02:16:00	35.67	0	0.435854	-0.0947089	-0.902439
137820	31/08/2018--02:17:00	35.71	0	0.435854	-0.109507	-0.902439
137880	31/08/2018--02:18:00	35.73	0	0.435854	-0.109507	-0.902439
137940	31/08/2018--02:19:00	35.75	0	0.419619	-0.109507	-0.902439
138000	31/08/2018--02:20:00	35.79	0	0.435854	-0.109507	-0.902439
138060	31/08/2018--02:21:00	35.83	0	0.939131	-0.00592173	-0.265868
138120	31/08/2018--02:22:00	35.88	5	0.825488	-0.0355175	-0.576752
138180	31/08/2018--02:23:00	35.9	0	0.825488	-0.0355175	-0.576752
138240	31/08/2018--02:24:00	35.94	0	0.825488	-0.0355175	-0.591556
138300	31/08/2018--02:25:00	35.94	0	0.809253	-0.0355175	-0.591556
138360	31/08/2018--02:26:00	35.93	0	0.809253	-0.0355175	-0.576752
138420	31/08/2018--02:27:00	35.93	0	0.809253	-0.0207196	-0.591556
138480	31/08/2018--02:28:00	35.93	0	0.841722	-0.0947089	-0.547144
138540	31/08/2018--02:29:00	35.92	1	0.841722	-0.079911	-0.547144
138600	31/08/2018--02:30:00	35.91	2	0.841722	-0.079911	-0.53234
138660	31/08/2018--02:31:00	35.93	0	0.841722	-0.079911	-0.517536
138720	31/08/2018--02:32:00	35.92	6	0.841722	-0.079911	-0.517536
138780	31/08/2018--02:33:00	35.93	0	0.841722	-0.079911	-0.517536
138840	31/08/2018--02:34:00	35.91	0	0.841722	-0.079911	-0.53234
138900	31/08/2018--02:35:00	35.9	0	0.841722	-0.079911	-0.53234
138960	31/08/2018--02:36:00	35.89	0	0.841722	-0.079911	-0.53234
139020	31/08/2018--02:37:00	35.9	1	0.841722	-0.079911	-0.547144
139080	31/08/2018--02:38:00	35.89	0	0.841722	-0.079911	-0.53234
139140	31/08/2018--02:39:00	35.88	1	0.825488	-0.0947089	-0.547144
139200	31/08/2018--02:40:00	35.89	0	0.825488	-0.0947089	-0.561948
139260	31/08/2018--02:41:00	35.88	0	0.825488	-0.079911	-0.561948
139320	31/08/2018--02:42:00	35.89	0	0.825488	-0.0947089	-0.561948
139380	31/08/2018--02:43:00	35.88	0	0.825488	-0.0947089	-0.547144
139440	31/08/2018--02:44:00	35.88	0	0.825488	-0.0947089	-0.561948
139500	31/08/2018--02:45:00	35.88	0	0.825488	-0.0947089	-0.547144
139560	31/08/2018--02:46:00	35.89	0	0.825488	-0.0947089	-0.561948
139620	31/08/2018--02:47:00	35.86	0	0.825488	-0.0947089	-0.561948
139680	31/08/2018--02:48:00	35.88	0	0.825488	-0.079911	-0.547144
139740	31/08/2018--02:49:00	35.86	0	0.825488	-0.079911	-0.561948
139800	31/08/2018--02:50:00	35.87	0	0.825488	-0.079911	-0.547144
139860	31/08/2018--02:51:00	35.86	0	0.825488	-0.0947089	-0.561948
139920	31/08/2018--02:52:00	35.86	0	0.825488	-0.079911	-0.547144
139980	31/08/2018--02:53:00	35.84	0	0.825488	-0.0947089	-0.561948
140040	31/08/2018--02:54:00	35.85	0	0.825488	-0.079911	-0.561948
140100	31/08/2018--02:55:00	35.87	0	0.825488	-0.0947089	-0.561948
140160	31/08/2018--02:56:00	35.85	0	0.825488	-0.0947089	-0.561948
140220	31/08/2018--02:57:00	35.85	0	0.825488	-0.0947089	-0.547144
140280	31/08/2018--02:58:00	35.86	0	0.825488	-0.079911	-0.561948
140340	31/08/2018--02:59:00	35.83	0	0.825488	-0.0947089	-0.547144
140400	31/08/2018--03:00:00	35.83	0	0.825488	-0.079911	-0.561948
140460	31/08/2018--03:01:00	35.82	0	0.825488	-0.079911	-0.561948
140520	31/08/2018--03:02:00	35.82	0	0.825488	-0.079911	-0.561948
140580	31/08/2018--03:03:00	35.83	0	0.711844	-0.124305	-0.695184
140640	31/08/2018--03:04:00	35.84	0	0.711844	-0.109507	-0.695184
140700	31/08/2018--03:05:00	35.87	0	0.711844	-0.109507	-0.695184
140760	31/08/2018--03:06:00	35.84	0	0.646905	-0.0651132	-0.769203
140820	31/08/2018--03:07:00	35.87	0	0.646905	-0.0503153	-0.769203
140880	31/08/2018--03:08:00	35.85	0	0.646905	-0.0503153	-0.769203
140940	31/08/2018--03:09:00	35.84	0	0.646905	-0.0503153	-0.769203
141000	31/08/2018--03:10:00	35.85	0	0.646905	-0.0503153	-0.769203
141060	31/08/2018--03:11:00	35.84	0	0.630671	-0.0503153	-0.769203
141120	31/08/2018--03:12:00	35.84	0	0.646905	-0.0503153	-0.769203
141180	31/08/2018--03:13:00	35.84	1	0.69561	-0.079911	-0.724791
141240	31/08/2018--03:14:00	35.87	0	0.679375	-0.079911	-0.724791
141300	31/08/2018--03:15:00	35.87	0	0.69561	-0.0651132	-0.724791
141360	31/08/2018--03:16:00	35.89	0	0.679375	-0.0651132	-0.724791
141420	31/08/2018--03:17:00	35.88	0	0.679375	-0.0651132	-0.724791
141480	31/08/2018--03:18:00	35.88	0	0.679375	-0.0651132	-0.724791
141540	31/08/2018--03:19:00	35.89	0	0.679375	-0.0651132	-0.724791
141600	31/08/2018--03:20:00	35.89	0	0.679375	-0.0651132	-0.724791
141660	31/08/2018--03:21:00	35.9	0	0.679375	-0.0651132	-0.724791
141720	31/08/2018--03:22:00	35.88	0	0.679375	-0.0651132	-0.724791
141780	31/08/2018--03:23:00	35.88	0	0.679375	-0.0651132	-0.724791
141840	31/08/2018--03:24:00	35.89	0	0.679375	-0.0651132	-0.724791
141900	31/08/2018--03:25:00	35.89	0	0.679375	-0.0651132	-0.724791
141960	31/08/2018--03:26:00	35.89	0	0.679375	-0.0651132	-0.739595
142020	31/08/2018--03:27:00	35.9	0	0.679375	-0.0651132	-0.724791
142080	31/08/2018--03:28:00	35.88	0	0.679375	-0.0651132	-0.739595
142140	31/08/2018--03:29:00	35.9	0	0.679375	-0.0651132	-0.724791
142200	31/08/2018--03:30:00	35.89	0	0.679375	-0.0651132	-0.724791
142260	31/08/2018--03:31:00	35.9	0	0.679375	-0.0651132	-0.724791
142320	31/08/2018--03:32:00	35.89	0	0.679375	-0.0651132	-0.739595
142380	31/08/2018--03:33:00	35.88	0	0.679375	-0.0651132	-0.739595
142440	31/08/2018--03:34:00	35.89	0	0.614436	-0.0503153	-0.798811
142500	31/08/2018--03:35:00	35.86	0	0.598201	-0.0651132	-0.798811
142560	31/08/2018--03:36:00	35.86	0	0.614436	-0.0651132	-0.798811
142620	31/08/2018--03:37:00	35.88	0	0.614436	-0.0651132	-0.798811
142680	31/08/2018--03:38:00	35.87	0	0.598201	-0.0503153	-0.798811
142740	31/08/2018--03:39:00	35.87	8	0.69561	0.304833	0.666783
142800	31/08/2018--03:40:00	35.8	0	0.711844	0.319631	0.637175
142860	31/08/2018--03:41:00	35.76	0	0.711844	0.334429	0.637175
142920	31/08/2018--03:42:00	35.72	0	0.711844	0.334429	0.637175
142980	31/08/2018--03:43:00	35.71	0	0.711844	0.334429	0.637175
143040	31/08/2018--03:44:00	35.7	1	0.711844	0.334429	0.637175
143100	31/08/2018--03:45:00	35.7	0	0.776783	0.230844	0.592763
143160	31/08/2018--03:46:00	35.69	0	0.744314	0.304833	0.607567
143220	31/08/2018--03:47:00	35.7	0	0.728079	0.304833	0.622371
143280	31/08/2018--03:48:00	35.7	0	0.728079	0.304833	0.622371
143340	31/08/2018--03:49:00	35.68	0	0.728079	0.304833	0.637175
143400	31/08/2018--03:50:00	35.69	0	0.744314	0.275238	0.622371
143460	31/08/2018--03:51:00	35.69	0	0.744314	0.275238	0.622371
143520	31/08/2018--03:52:00	35.69	0	0.744314	0.290035	0.622371
143580	31/08/2018--03:53:00	35.7	0	0.760549	0.290035	0.592763
143640	31/08/2018--03:54:00	35.71	0	0.760549	0.290035	0.592763
143700	31/08/2018--03:55:00	35.7	0	0.760549	0.275238	0.592763
143760	31/08/2018--03:56:00	35.69	0	0.760549	0.275238	0.592763
143820	31/08/2018--03:57:00	35.71	0	0.760549	0.275238	0.592763
143880	31/08/2018--03:58:00	35.69	0	0.760549	0.275238	0.592763
143940	31/08/2018--03:59:00	35.7	0	0.760549	0.275238	0.592763
144000	31/08/2018--04:00:00	35.7	0	0.760549	0.275238	0.592763
144060	31/08/2018--04:01:00	35.71	0	0.744314	0.275238	0.607567
144120	31/08/2018--04:02:00	35.71	0	0.760549	0.290035	0.592763
144180	31/08/2018--04:03:00	35.71	0	0.760549	0.290035	0.592763
144240	31/08/2018--04:04:00	35.66	0	0.517027	0.245642	0.814823
144300	31/08/2018--04:05:00	35.55	0	0.517027	0.245642	0.814823
144360	31/08/2018--04:06:00	35.46	0	0.517027	0.245642	0.814823
144420	31/08/2018--04:07:00	35.41	0	0.517027	0.245642	0.814823
144480	31/08/2018--04:08:00	35.36	0	0.517027	0.245642	0.829627
144540	31/08/2018--04:09:00	35.34	0	0.517027	0.245642	0.814823
144600	31/08/2018--04:10:00	35.28	0	0.533262	0.245642	0.814823
144660	31/08/2018--04:11:00	35.27	0	0.533262	0.245642	0.800019
144720	31/08/2018--04:12:00	35.22	0	0.549497	0.245642	0.800019
144780	31/08/2018--04:13:00	35.2	0	0.565732	0.216046	0.800019
144840	31/08/2018--04:14:00	35.16	0	0.549497	0.230844	0.800019
144900	31/08/2018--04:15:00	35.15	0	0.565732	0.230844	0.800019
144960	31/08/2018--04:16:00	35.14	0	0.565732	0.230844	0.800019
145020	31/08/2018--04:17:00	35.11	0	0.565732	0.230844	0.800019
145080	31/08/2018--04:18:00	35.11	0	0.565732	0.230844	0.800019
145140	31/08/2018--04:19:00	35.09	0	0.565732	0.230844	0.800019
145200	31/08/2018--04:20:00	35.05	0	0.565732	0.216046	0.800019
145260	31/08/2018--04:21:00	35.05	0	0.565732	0.230844	0.785215
145320	31/08/2018--04:22:00	35.02	0	0.565732	0.230844	0.785215
145380	31/08/2018--04:23:00	35	0	0.565732	0.230844	0.785215
145440	31/08/2018--04:24:00	35	0	0.565732	0.230844	0.785215
145500	31/08/2018--04:25:00	34.97	0	0.565732	0.230844	0.785215
145560	31/08/2018--04:26:00	34.99	0	0.565732	0.230844	0.785215
145620	31/08/2018--04:27:00	34.96	0	0.581966	0.230844	0.785215
145680	31/08/2018--04:28:00	34.96	0	0.565732	0.230844	0.785215
145740	31/08/2018--04:29:00	34.94	0	0.565732	0.230844	0.785215
145800	31/08/2018--04:30:00	34.93	0	0.565732	0.230844	0.785215
145860	31/08/2018--04:31:00	34.91	0	0.565732	0.230844	0.785215
145920	31/08/2018--04:32:00	34.91	0	0.565732	0.230844	0.785215
145980	31/08/2018--04:33:00	34.88	1	0.533262	0.230844	0.814823
146040	31/08/2018--04:34:00	34.83	0	0.533262	0.230844	0.829627
146100	31/08/2018--04:35:00	34.79	0	0.533262	0.230844	0.814823
146160	31/08/2018--04:36:00	34.75	0	0.533262	0.230844	0.814823
146220	31/08/2018--04:37:00	34.69	0	0.533262	0.230844	0.814823
146280	31/08/2018--04:38:00	34.68	0	0.533262	0.230844	0.814823
146340	31/08/2018--04:39:00	34.66	0	0.533262	0.230844	0.829627
146400	31/08/2018--04:40:00	34.64	0	0.517027	0.230844	0.814823
146460	31/08/2018--04:41:00	34.61	0	0.517027	0.230844	0.814823
146520	31/08/2018--04:42:00	34.59	0	0.517027	0.230844	0.829627
146580	31/08/2018--04:43:00	34.57	0	0.517027	0.230844	0.829627
146640	31/08/2018--04:44:00	34.57	0	0.517027	0.230844	0.814823
146700	31/08/2018--04:45:00	34.54	0	0.533262	0.230844	0.800019
146760	31/08/2018--04:46:00	34.52	0	0.533262	0.230844	0.814823
146820	31/08/2018--04:47:00	34.5	0	0.549497	0.230844	0.814823
146880	31/08/2018--04:48:00	34.47	0	0.533262	0.230844	0.814823
146940	31/08/2018--04:49:00	34.46	0	0.533262	0.230844	0.800019
147000	31/08/2018--04:50:00	34.45	0	0.533262	0.216046	0.814823
147060	31/08/2018--04:51:00	34.37	0	0.484558	0.171653	0.844431
147120	31/08/2018--04:52:00	34.29	0	0.484558	0.171653	0.859235
147180	31/08/2018--04:53:00	34.24	0	0.468323	0.156855	0.859235
147240	31/08/2018--04:54:00	34.17	0	0.468323	0.156855	0.859235
147300	31/08/2018--04:55:00	34.13	15	0.630671	0.334429	0.711195
147360	31/08/2018--04:56:00	34.12	0	0.614436	0.319631	0.725999
147420	31/08/2018--04:57:00	34.19	0	0.614436	0.319631	0.725999
147480	31/08/2018--04:58:00	34.27	0	0.614436	0.319631	0.740803
147540	31/08/2018--04:59:00	34.32	0	0.614436	0.319631	0.725999
147600	31/08/2018--05:00:00	34.38	0	0.614436	0.290035	0.740803
