# Supplementary material for: A randomized cross-over trial investigating differences in 24-h personal air and skin temperatures using wearable sensors between two climatologically contrasting settings
Source: Sci Rep. 2021 Nov 10;11:22020. doi: 10.1038/s41598-021-01180-y (PMC8580978; doi:10.1038/s41598-021-01180-y)
Supplement: Supplementary file 2 — Supplementary Data. [file 41598_2021_1180_MOESM2_ESM.zip › New folder/new/T37_A1new.csv]

Index	Date	Temperature	Activity	X-axis	Y-axis	Z-axis	Marker
43948	29/07/2018--05:00:00	28.3	0	-0.00663387	-0.00882729	0.991233
44008	29/07/2018--05:01:00	28.29	0	-0.00663387	0.00598658	0.991233
44068	29/07/2018--05:02:00	28.27	0	-0.0221706	-0.00882729	0.991233
44128	29/07/2018--05:03:00	28.28	0	-0.0221706	-0.00882729	0.991233
44188	29/07/2018--05:04:00	28.27	0	-0.00663387	0.00598658	0.991233
44248	29/07/2018--05:05:00	28.26	0	-0.00663387	-0.00882729	0.991233
44308	29/07/2018--05:06:00	28.27	0	-0.0221706	-0.00882729	0.991233
44368	29/07/2018--05:07:00	28.27	0	-0.00663387	-0.00882729	0.991233
44428	29/07/2018--05:08:00	28.25	0	-0.00663387	0.00598658	0.991233
44488	29/07/2018--05:09:00	28.25	0	-0.00663387	-0.00882729	0.991233
44548	29/07/2018--05:10:00	28.26	0	-0.0221706	-0.00882729	0.991233
44608	29/07/2018--05:11:00	28.21	0	-0.00663387	-0.00882729	0.991233
44668	29/07/2018--05:12:00	28.21	0	-0.00663387	-0.00882729	0.991233
44728	29/07/2018--05:13:00	28.2	0	-0.0221706	-0.00882729	0.991233
44788	29/07/2018--05:14:00	28.2	0	-0.00663387	-0.00882729	0.991233
44848	29/07/2018--05:15:00	28.2	0	-0.00663387	-0.00882729	0.991233
44908	29/07/2018--05:16:00	28.2	0	-0.00663387	-0.00882729	0.991233
44968	29/07/2018--05:17:00	28.19	0	-0.00663387	0.00598658	0.991233
45028	29/07/2018--05:18:00	28.19	0	-0.00663387	-0.00882729	0.991233
45088	29/07/2018--05:19:00	28.18	0	-0.00663387	-0.00882729	0.991233
45148	29/07/2018--05:20:00	28.18	0	-0.00663387	-0.00882729	0.991233
45208	29/07/2018--05:21:00	28.16	0	-0.00663387	0.00598658	0.991233
45268	29/07/2018--05:22:00	28.15	0	-0.00663387	-0.00882729	0.991233
45328	29/07/2018--05:23:00	28.16	0	-0.00663387	-0.00882729	0.991233
45388	29/07/2018--05:24:00	28.16	0	-0.00663387	-0.00882729	0.991233
45448	29/07/2018--05:25:00	28.14	0	-0.00663387	-0.00882729	0.991233
45508	29/07/2018--05:26:00	28.13	0	-0.00663387	-0.00882729	0.991233
45568	29/07/2018--05:27:00	28.13	0	-0.00663387	-0.00882729	0.991233
45628	29/07/2018--05:28:00	28.11	0	-0.00663387	-0.00882729	0.991233
45688	29/07/2018--05:29:00	28.08	0	-0.0221706	-0.00882729	0.991233
45748	29/07/2018--05:30:00	28.09	0	-0.00663387	-0.00882729	0.991233
45808	29/07/2018--05:31:00	28.09	0	-0.00663387	-0.00882729	0.991233
45868	29/07/2018--05:32:00	28.09	0	-0.00663387	0.00598658	0.991233
45928	29/07/2018--05:33:00	28.09	0	-0.00663387	0.00598658	0.991233
45988	29/07/2018--05:34:00	28.05	0	-0.00663387	-0.00882729	0.991233
46048	29/07/2018--05:35:00	28.06	0	-0.00663387	-0.00882729	0.991233
46108	29/07/2018--05:36:00	28.04	0	-0.00663387	-0.00882729	0.991233
46168	29/07/2018--05:37:00	28.03	0	-0.0221706	-0.00882729	0.991233
46228	29/07/2018--05:38:00	28.05	0	-0.00663387	-0.00882729	0.991233
46288	29/07/2018--05:39:00	28.04	0	-0.00663387	-0.00882729	0.991233
46348	29/07/2018--05:40:00	28.04	0	-0.00663387	-0.00882729	0.991233
46408	29/07/2018--05:41:00	28.02	0	-0.00663387	-0.00882729	0.991233
46468	29/07/2018--05:42:00	28.02	0	-0.00663387	-0.00882729	0.991233
46528	29/07/2018--05:43:00	28.01	0	-0.00663387	0.00598658	0.991233
46588	29/07/2018--05:44:00	28.01	0	-0.0221706	-0.00882729	0.991233
46648	29/07/2018--05:45:00	28.01	0	-0.00663387	0.00598658	0.991233
46708	29/07/2018--05:46:00	28.01	0	-0.00663387	-0.00882729	0.991233
46768	29/07/2018--05:47:00	28.01	0	-0.0221706	-0.00882729	0.991233
46828	29/07/2018--05:48:00	28	0	-0.00663387	-0.00882729	0.991233
46888	29/07/2018--05:49:00	28	0	-0.0221706	-0.00882729	0.991233
46948	29/07/2018--05:50:00	27.99	0	-0.00663387	0.00598658	0.991233
47008	29/07/2018--05:51:00	28	0	-0.00663387	-0.00882729	0.991233
47068	29/07/2018--05:52:00	27.98	0	-0.00663387	-0.00882729	0.991233
47128	29/07/2018--05:53:00	28.01	0	-0.00663387	0.00598658	0.991233
47188	29/07/2018--05:54:00	28	0	-0.00663387	0.00598658	0.991233
47248	29/07/2018--05:55:00	27.97	0	-0.00663387	-0.00882729	0.991233
47308	29/07/2018--05:56:00	27.96	0	-0.00663387	-0.00882729	0.991233
47368	29/07/2018--05:57:00	27.95	0	-0.00663387	-0.00882729	0.991233
47428	29/07/2018--05:58:00	27.95	0	-0.00663387	0.00598658	0.991233
47488	29/07/2018--05:59:00	27.95	0	-0.00663387	-0.00882729	0.991233
47548	29/07/2018--06:00:00	27.95	0	-0.00663387	-0.00882729	0.991233
47608	29/07/2018--06:01:00	27.94	0	-0.0221706	-0.00882729	0.991233
47668	29/07/2018--06:02:00	27.92	0	-0.00663387	-0.00882729	0.991233
47728	29/07/2018--06:03:00	27.9	0	-0.00663387	-0.00882729	0.991233
47788	29/07/2018--06:04:00	27.91	0	-0.00663387	-0.00882729	0.991233
47848	29/07/2018--06:05:00	27.89	0	-0.00663387	-0.00882729	0.991233
47908	29/07/2018--06:06:00	27.89	0	-0.00663387	0.00598658	0.991233
47968	29/07/2018--06:07:00	27.88	0	-0.00663387	-0.00882729	0.991233
48028	29/07/2018--06:08:00	27.9	0	-0.00663387	-0.00882729	0.991233
48088	29/07/2018--06:09:00	27.89	0	-0.0221706	-0.00882729	0.991233
48148	29/07/2018--06:10:00	27.9	0	-0.00663387	-0.00882729	0.991233
48208	29/07/2018--06:11:00	27.88	0	-0.00663387	-0.00882729	0.991233
48268	29/07/2018--06:12:00	27.87	0	-0.00663387	-0.00882729	0.991233
48328	29/07/2018--06:13:00	27.86	0	-0.00663387	-0.00882729	0.991233
48388	29/07/2018--06:14:00	27.88	0	-0.00663387	-0.00882729	0.991233
48448	29/07/2018--06:15:00	27.87	0	-0.00663387	-0.00882729	0.991233
48508	29/07/2018--06:16:00	27.84	0	-0.00663387	-0.00882729	0.991233
48568	29/07/2018--06:17:00	27.84	0	-0.00663387	-0.00882729	0.991233
48628	29/07/2018--06:18:00	27.86	0	-0.00663387	-0.00882729	0.991233
48688	29/07/2018--06:19:00	27.84	0	-0.00663387	-0.00882729	0.991233
48748	29/07/2018--06:20:00	27.85	0	-0.00663387	0.00598658	0.991233
48808	29/07/2018--06:21:00	27.82	0	-0.00663387	0.00598658	0.991233
48868	29/07/2018--06:22:00	27.83	0	-0.00663387	-0.00882729	0.991233
48928	29/07/2018--06:23:00	27.82	0	-0.00663387	-0.00882729	0.991233
48988	29/07/2018--06:24:00	27.81	0	-0.00663387	-0.00882729	0.991233
49048	29/07/2018--06:25:00	27.8	0	-0.00663387	-0.00882729	0.991233
49108	29/07/2018--06:26:00	27.79	0	-0.00663387	-0.00882729	0.991233
49168	29/07/2018--06:27:00	27.79	0	-0.00663387	-0.00882729	0.991233
49228	29/07/2018--06:28:00	27.78	0	-0.00663387	-0.00882729	0.991233
49288	29/07/2018--06:29:00	27.8	0	-0.0221706	-0.00882729	0.991233
49348	29/07/2018--06:30:00	27.79	0	-0.00663387	-0.00882729	0.991233
49408	29/07/2018--06:31:00	27.8	0	-0.00663387	-0.00882729	0.991233
49468	29/07/2018--06:32:00	27.79	0	-0.0221706	-0.00882729	0.991233
49528	29/07/2018--06:33:00	27.81	0	-0.00663387	-0.00882729	0.991233
49588	29/07/2018--06:34:00	27.79	0	-0.00663387	0.00598658	0.991233
49648	29/07/2018--06:35:00	27.78	0	-0.00663387	0.00598658	0.991233
49708	29/07/2018--06:36:00	27.78	0	-0.00663387	0.00598658	0.991233
49768	29/07/2018--06:37:00	27.79	0	-0.00663387	-0.00882729	0.991233
49828	29/07/2018--06:38:00	27.77	0	-0.00663387	-0.00882729	0.991233
49888	29/07/2018--06:39:00	27.76	0	-0.00663387	-0.00882729	0.991233
49948	29/07/2018--06:40:00	27.75	0	-0.00663387	-0.00882729	0.991233
50008	29/07/2018--06:41:00	27.76	0	-0.00663387	-0.00882729	0.991233
50068	29/07/2018--06:42:00	27.76	0	-0.00663387	-0.00882729	0.991233
50128	29/07/2018--06:43:00	27.76	0	-0.00663387	-0.00882729	0.991233
50188	29/07/2018--06:44:00	27.74	0	-0.00663387	-0.00882729	0.991233
50248	29/07/2018--06:45:00	27.75	0	-0.00663387	-0.00882729	0.991233
50308	29/07/2018--06:46:00	27.74	0	-0.00663387	-0.00882729	0.991233
50368	29/07/2018--06:47:00	27.73	0	-0.00663387	0.00598658	0.991233
50428	29/07/2018--06:48:00	27.74	0	-0.0221706	-0.00882729	0.991233
50488	29/07/2018--06:49:00	27.73	0	-0.00663387	-0.00882729	0.991233
50548	29/07/2018--06:50:00	27.73	0	-0.00663387	0.00598658	0.991233
50608	29/07/2018--06:51:00	27.73	0	-0.0221706	-0.00882729	0.991233
50668	29/07/2018--06:52:00	27.73	0	-0.00663387	-0.00882729	0.991233
50728	29/07/2018--06:53:00	27.73	0	-0.00663387	-0.00882729	0.991233
50788	29/07/2018--06:54:00	27.74	0	-0.00663387	-0.00882729	0.991233
50848	29/07/2018--06:55:00	27.74	0	-0.00663387	-0.00882729	0.991233
50908	29/07/2018--06:56:00	27.75	0	-0.00663387	-0.00882729	0.991233
50968	29/07/2018--06:57:00	27.76	0	-0.00663387	-0.00882729	0.991233
51028	29/07/2018--06:58:00	27.76	0	-0.00663387	0.00598658	0.991233
51088	29/07/2018--06:59:00	27.76	0	-0.00663387	-0.00882729	0.991233
51148	29/07/2018--07:00:00	27.75	0	-0.00663387	-0.00882729	0.991233
51208	29/07/2018--07:01:00	27.74	0	-0.00663387	-0.00882729	0.991233
51268	29/07/2018--07:02:00	27.76	0	-0.00663387	-0.00882729	100.615
51328	29/07/2018--07:03:00	27.73	0	-0.00663387	-0.00882729	0.991233
51388	29/07/2018--07:04:00	27.73	0	-0.00663387	0.00598658	0.991233
51448	29/07/2018--07:05:00	27.74	0	-0.00663387	0.00598658	0.991233
51508	29/07/2018--07:06:00	27.73	0	-0.00663387	-0.00882729	0.991233
51568	29/07/2018--07:07:00	27.74	0	-0.00663387	-0.00882729	0.991233
51628	29/07/2018--07:08:00	27.73	0	-0.00663387	0.00598658	0.991233
51688	29/07/2018--07:09:00	27.74	0	-0.00663387	-0.00882729	0.991233
51748	29/07/2018--07:10:00	27.73	0	-0.00663387	-0.00882729	0.991233
51808	29/07/2018--07:11:00	27.74	0	-0.00663387	-0.00882729	0.991233
51868	29/07/2018--07:12:00	27.73	0	-0.00663387	-0.00882729	0.991233
51928	29/07/2018--07:13:00	27.73	0	-0.0221706	-0.00882729	0.991233
51988	29/07/2018--07:14:00	27.73	0	-0.0221706	-0.00882729	0.991233
52048	29/07/2018--07:15:00	27.74	0	-0.00663387	-0.00882729	0.991233
52108	29/07/2018--07:16:00	27.73	0	-0.00663387	-0.00882729	0.991233
52168	29/07/2018--07:17:00	27.75	0	-0.00663387	-0.00882729	0.991233
52228	29/07/2018--07:18:00	27.75	0	-0.00663387	-0.00882729	0.991233
52288	29/07/2018--07:19:00	27.77	0	-0.00663387	-0.00882729	100.615
52348	29/07/2018--07:20:00	27.75	0	-0.00663387	-0.00882729	0.991233
52408	29/07/2018--07:21:00	27.74	0	-0.00663387	-0.00882729	0.991233
52468	29/07/2018--07:22:00	27.75	0	-0.00663387	0.00598658	0.991233
52528	29/07/2018--07:23:00	27.75	0	-0.00663387	-0.00882729	0.991233
52588	29/07/2018--07:24:00	27.75	0	-0.00663387	-0.00882729	0.991233
52648	29/07/2018--07:25:00	27.76	0	-0.00663387	-0.00882729	0.991233
52708	29/07/2018--07:26:00	27.74	0	-0.00663387	0.00598658	0.991233
52768	29/07/2018--07:27:00	27.76	0	-0.00663387	0.00598658	0.991233
52828	29/07/2018--07:28:00	27.75	0	-0.00663387	-0.00882729	0.991233
52888	29/07/2018--07:29:00	27.75	0	-0.00663387	-0.00882729	0.991233
52948	29/07/2018--07:30:00	27.75	0	-0.00663387	0.00598658	0.991233
53008	29/07/2018--07:31:00	27.76	0	-0.0221706	-0.00882729	0.991233
53068	29/07/2018--07:32:00	27.77	0	-0.00663387	-0.00882729	0.991233
53128	29/07/2018--07:33:00	27.76	0	-0.00663387	-0.00882729	0.991233
53188	29/07/2018--07:34:00	27.78	0	-0.00663387	-0.00882729	0.991233
53248	29/07/2018--07:35:00	27.77	0	-0.00663387	-0.00882729	0.991233
53308	29/07/2018--07:36:00	27.77	0	-0.00663387	-0.00882729	0.991233
53368	29/07/2018--07:37:00	27.77	0	-0.00663387	-0.00882729	0.991233
53428	29/07/2018--07:38:00	27.78	0	-0.00663387	-0.00882729	0.991233
53488	29/07/2018--07:39:00	27.79	0	-0.00663387	-0.00882729	0.991233
53548	29/07/2018--07:40:00	27.77	0	-0.0221706	-0.00882729	0.991233
53608	29/07/2018--07:41:00	27.79	0	-0.00663387	0.00598658	0.991233
53668	29/07/2018--07:42:00	27.77	0	-0.00663387	-0.00882729	0.991233
53728	29/07/2018--07:43:00	27.79	0	-0.00663387	-0.00882729	0.991233
53788	29/07/2018--07:44:00	27.8	0	-0.00663387	-0.00882729	0.991233
53848	29/07/2018--07:45:00	27.8	0	-0.00663387	-0.00882729	0.991233
53908	29/07/2018--07:46:00	27.8	0	-0.00663387	-0.00882729	0.991233
53968	29/07/2018--07:47:00	27.79	0	-0.00663387	-0.00882729	0.991233
54028	29/07/2018--07:48:00	27.8	0	-0.00663387	-0.00882729	0.991233
54088	29/07/2018--07:49:00	27.79	0	-0.00663387	-0.00882729	0.991233
54148	29/07/2018--07:50:00	27.81	0	-0.00663387	-0.00882729	0.991233
54208	29/07/2018--07:51:00	27.81	0	-0.00663387	-0.00882729	0.991233
54268	29/07/2018--07:52:00	27.8	0	-0.00663387	-0.00882729	0.991233
54328	29/07/2018--07:53:00	27.82	0	-0.00663387	0.00598658	0.991233
54388	29/07/2018--07:54:00	27.82	0	-0.00663387	-0.00882729	0.991233
54448	29/07/2018--07:55:00	27.83	93	-0.348442	0.642983	-0.590329
54508	29/07/2018--07:56:00	28.22	234	-0.0221706	0.0504282	0.991233
54568	29/07/2018--07:57:00	28.84	0	-0.0377073	0.0356143	0.991233
54628	29/07/2018--07:58:00	29.23	0	-0.0221706	0.0356143	0.991233
54688	29/07/2018--07:59:00	29.48	0	-0.0221706	0.0356143	0.991233
54748	29/07/2018--08:00:00	29.63	0	-0.0221706	0.0356143	0.991233
54808	29/07/2018--08:01:00	29.73	2	-0.00663387	0.0356143	0.991233
54868	29/07/2018--08:02:00	29.84	0	-0.00663387	0.0356143	0.991233
54928	29/07/2018--08:03:00	29.91	0	-0.00663387	0.0208004	0.991233
54988	29/07/2018--08:04:00	29.96	0	-0.00663387	0.0208004	0.991233
55048	29/07/2018--08:05:00	29.97	0	-0.00663387	0.0208004	0.991233
55108	29/07/2018--08:06:00	29.99	0	-0.00663387	0.0208004	0.991233
55168	29/07/2018--08:07:00	30.01	0	-0.00663387	0.0356143	0.991233
55228	29/07/2018--08:08:00	30.03	0	-0.00663387	0.0208004	0.991233
55288	29/07/2018--08:09:00	30.04	0	-0.00663387	0.0208004	0.991233
55348	29/07/2018--08:10:00	30.04	0	-0.00663387	0.0356143	0.991233
55408	29/07/2018--08:11:00	30.04	0	-0.00663387	0.0356143	0.991233
55468	29/07/2018--08:12:00	30.06	0	-0.00663387	0.0208004	0.991233
55528	29/07/2018--08:13:00	30.05	0	0.00890286	0.0356143	0.991233
55588	29/07/2018--08:14:00	30.05	0	-0.00663387	0.0208004	0.991233
55648	29/07/2018--08:15:00	30.05	0	-0.00663387	0.0208004	0.991233
55708	29/07/2018--08:16:00	30.07	0	-0.00663387	0.0208004	0.991233
55768	29/07/2018--08:17:00	30.05	0	-0.00663387	0.0208004	0.991233
55828	29/07/2018--08:18:00	30.05	0	0.00890286	0.0356143	0.991233
55888	29/07/2018--08:19:00	30.06	0	-0.00663387	0.0208004	0.991233
55948	29/07/2018--08:20:00	30.06	0	-0.00663387	0.0356143	0.991233
56008	29/07/2018--08:21:00	30.08	0	-0.00663387	0.0356143	0.991233
56068	29/07/2018--08:22:00	30.06	0	0.00890286	0.0208004	0.991233
56128	29/07/2018--08:23:00	30.06	0	-0.00663387	0.0208004	0.991233
56188	29/07/2018--08:24:00	30.08	0	-0.00663387	0.0356143	0.991233
56248	29/07/2018--08:25:00	30.07	0	-0.00663387	0.0208004	0.991233
56308	29/07/2018--08:26:00	30.06	0	-0.00663387	0.0208004	0.991233
56368	29/07/2018--08:27:00	30.09	0	-0.00663387	0.0208004	0.991233
56428	29/07/2018--08:28:00	30.07	0	-0.00663387	0.0208004	0.991233
56488	29/07/2018--08:29:00	30.09	0	-0.00663387	0.0208004	0.991233
56548	29/07/2018--08:30:00	30.08	0	-0.00663387	0.0208004	0.991233
56608	29/07/2018--08:31:00	30.08	0	0.00890286	0.0208004	0.991233
56668	29/07/2018--08:32:00	30.07	0	0.00890286	0.0208004	0.991233
56728	29/07/2018--08:33:00	30.06	0	-0.00663387	0.0208004	0.991233
56788	29/07/2018--08:34:00	30.08	0	0.00890286	0.0208004	0.991233
56848	29/07/2018--08:35:00	30.06	0	-0.00663387	0.0356143	0.991233
56908	29/07/2018--08:36:00	30.07	0	0.00890286	0.0208004	0.991233
56968	29/07/2018--08:37:00	30.08	0	-0.00663387	0.0356143	0.991233
57028	29/07/2018--08:38:00	30.05	0	-0.00663387	0.0208004	0.991233
57088	29/07/2018--08:39:00	30.05	0	-0.00663387	0.0356143	0.991233
57148	29/07/2018--08:40:00	30.07	0	-0.00663387	0.0208004	0.991233
57208	29/07/2018--08:41:00	30.05	0	-0.00663387	0.0208004	0.991233
57268	29/07/2018--08:42:00	30.07	0	0.00890286	0.0356143	0.991233
57328	29/07/2018--08:43:00	30.06	0	-0.00663387	0.0356143	0.991233
57388	29/07/2018--08:44:00	30.04	0	-0.00663387	0.0208004	0.991233
57448	29/07/2018--08:45:00	30.03	0	0.00890286	0.0356143	0.991233
57508	29/07/2018--08:46:00	30.03	0	-0.00663387	0.0356143	0.991233
57568	29/07/2018--08:47:00	30.04	0	-0.00663387	0.0208004	0.991233
57628	29/07/2018--08:48:00	30.04	0	-0.00663387	0.0208004	0.991233
57688	29/07/2018--08:49:00	30.03	0	-0.00663387	0.0208004	0.991233
57748	29/07/2018--08:50:00	30.03	0	-0.00663387	0.0208004	0.991233
57808	29/07/2018--08:51:00	30.05	0	0.00890286	0.0208004	0.991233
57868	29/07/2018--08:52:00	30.02	0	-0.00663387	0.0208004	0.991233
57928	29/07/2018--08:53:00	30.03	0	0.00890286	0.0208004	0.991233
57988	29/07/2018--08:54:00	30.02	0	-0.00663387	0.0208004	0.991233
58048	29/07/2018--08:55:00	30.04	0	-0.00663387	0.0208004	0.991233
58108	29/07/2018--08:56:00	30.02	0	-0.00663387	0.0356143	0.991233
58168	29/07/2018--08:57:00	30.01	0	-0.00663387	0.0208004	0.991233
58228	29/07/2018--08:58:00	30.01	0	-0.00663387	0.0208004	0.991233
58288	29/07/2018--08:59:00	29.99	0	-0.00663387	0.0208004	0.991233
58348	29/07/2018--09:00:00	29.98	0	-0.00663387	0.0208004	0.991233
58408	29/07/2018--09:01:00	30	0	0.00890286	0.0208004	0.991233
58468	29/07/2018--09:02:00	29.99	0	0.00890286	0.0208004	0.991233
58528	29/07/2018--09:03:00	29.96	0	-0.00663387	0.0356143	0.991233
58588	29/07/2018--09:04:00	29.97	0	-0.00663387	0.0208004	0.991233
58648	29/07/2018--09:05:00	29.97	0	-0.00663387	0.0208004	0.991233
58708	29/07/2018--09:06:00	29.96	0	0.00890286	0.0356143	0.991233
58768	29/07/2018--09:07:00	29.95	0	-0.00663387	0.0208004	0.991233
58828	29/07/2018--09:08:00	29.94	0	-0.00663387	0.0356143	0.991233
58888	29/07/2018--09:09:00	29.96	0	-0.00663387	0.0208004	0.991233
58948	29/07/2018--09:10:00	29.95	0	-0.00663387	0.0208004	0.991233
59008	29/07/2018--09:11:00	29.95	0	0.00890286	0.0208004	0.991233
59068	29/07/2018--09:12:00	29.94	0	-0.00663387	0.0208004	0.991233
59128	29/07/2018--09:13:00	29.96	0	-0.00663387	0.0208004	0.991233
59188	29/07/2018--09:14:00	29.96	0	0.00890286	0.0208004	0.991233
59248	29/07/2018--09:15:00	29.95	0	-0.00663387	0.0208004	0.991233
59308	29/07/2018--09:16:00	29.96	0	0.00890286	0.0208004	0.991233
59368	29/07/2018--09:17:00	29.94	0	-0.00663387	0.0208004	0.991233
59428	29/07/2018--09:18:00	29.99	0	-0.00663387	0.0208004	0.991233
59488	29/07/2018--09:19:00	30	0	-0.00663387	0.0208004	0.991233
59548	29/07/2018--09:20:00	30	0	-0.00663387	0.0208004	0.991233
59608	29/07/2018--09:21:00	30.03	0	-0.00663387	0.0208004	0.991233
59668	29/07/2018--09:22:00	30.04	0	-0.00663387	0.0356143	0.991233
59728	29/07/2018--09:23:00	30.04	0	-0.00663387	0.0208004	0.976312
59788	29/07/2018--09:24:00	30.06	1	-0.00663387	0.0208004	0.991233
59848	29/07/2018--09:25:00	30.05	0	0.00890286	0.0208004	0.991233
59908	29/07/2018--09:26:00	30.04	0	0.00890286	0.0208004	0.991233
59968	29/07/2018--09:27:00	30.02	0	-0.00663387	0.0208004	0.991233
60028	29/07/2018--09:28:00	30.02	0	0.00890286	0.0208004	0.991233
60088	29/07/2018--09:29:00	30.05	0	-0.00663387	0.0208004	0.991233
60148	29/07/2018--09:30:00	30.04	0	0.00890286	0.0208004	0.991233
60208	29/07/2018--09:31:00	30.05	0	0.00890286	0.0208004	0.991233
60268	29/07/2018--09:32:00	30.05	0	0.00890286	0.0208004	0.991233
60328	29/07/2018--09:33:00	30.04	0	0.00890286	0.0208004	0.991233
60388	29/07/2018--09:34:00	30.07	0	-0.00663387	0.0208004	0.991233
60448	29/07/2018--09:35:00	30.05	0	-0.00663387	0.0208004	0.991233
60508	29/07/2018--09:36:00	30.05	0	-0.00663387	0.0208004	0.991233
60568	29/07/2018--09:37:00	30.06	0	-0.00663387	0.0208004	0.991233
60628	29/07/2018--09:38:00	30.06	0	-0.00663387	0.0208004	0.991233
60688	29/07/2018--09:39:00	30.05	0	0.00890286	0.0208004	0.991233
60748	29/07/2018--09:40:00	30.07	2	-0.00663387	0.0208004	100.615
60808	29/07/2018--09:41:00	30.09	0	0.00890286	0.0208004	0.991233
60868	29/07/2018--09:42:00	30.09	0	0.00890286	0.0208004	0.991233
60928	29/07/2018--09:43:00	30.11	0	0.00890286	0.0208004	0.991233
60988	29/07/2018--09:44:00	30.1	0	-0.00663387	0.0208004	0.991233
61048	29/07/2018--09:45:00	30.09	0	-0.00663387	0.0208004	0.991233
61108	29/07/2018--09:46:00	30.1	0	0.00890286	0.0208004	0.991233
61168	29/07/2018--09:47:00	30.08	0	0.00890286	0.0208004	0.991233
61228	29/07/2018--09:48:00	30.07	0	0.00890286	0.0208004	0.991233
61288	29/07/2018--09:49:00	30.05	0	-0.00663387	0.0208004	0.991233
61348	29/07/2018--09:50:00	30.07	0	0.00890286	0.0208004	0.991233
61408	29/07/2018--09:51:00	30.05	0	0.00890286	0.0208004	0.991233
61468	29/07/2018--09:52:00	30.05	0	0.00890286	0.0208004	0.991233
61528	29/07/2018--09:53:00	30.07	0	-0.00663387	0.0208004	0.991233
61588	29/07/2018--09:54:00	30.04	0	0.00890286	0.0208004	0.991233
61648	29/07/2018--09:55:00	30.06	0	-0.00663387	0.0208004	0.991233
61708	29/07/2018--09:56:00	30.05	0	0.00890286	0.0208004	0.991233
61768	29/07/2018--09:57:00	30.06	0	0.00890286	0.0208004	0.991233
61828	29/07/2018--09:58:00	30.08	0	-0.00663387	0.0208004	0.991233
61888	29/07/2018--09:59:00	30.07	0	-0.00663387	0.0208004	0.991233
61948	29/07/2018--10:00:00	30.06	0	0.00890286	0.0208004	0.991233
62008	29/07/2018--10:01:00	30.07	0	-0.00663387	0.0208004	0.991233
62068	29/07/2018--10:02:00	30.06	0	-0.00663387	0.0208004	0.991233
62128	29/07/2018--10:03:00	30.07	0	0.00890286	0.0208004	0.991233
62188	29/07/2018--10:04:00	30.07	0	0.00890286	0.0208004	0.991233
62248	29/07/2018--10:05:00	30.07	0	0.00890286	0.0208004	0.991233
62308	29/07/2018--10:06:00	30.05	0	0.00890286	0.0208004	0.991233
62368	29/07/2018--10:07:00	30.05	0	-0.00663387	0.0208004	0.991233
62428	29/07/2018--10:08:00	30.05	0	-0.00663387	0.0208004	0.991233
62488	29/07/2018--10:09:00	30.05	0	-0.00663387	0.0208004	0.991233
62548	29/07/2018--10:10:00	30.06	0	-0.00663387	0.0208004	0.991233
62608	29/07/2018--10:11:00	30.07	0	-0.00663387	0.0208004	0.991233
62668	29/07/2018--10:12:00	30.09	0	-0.00663387	0.0208004	0.991233
62728	29/07/2018--10:13:00	30.07	0	-0.00663387	0.0208004	0.991233
62788	29/07/2018--10:14:00	30.07	0	-0.00663387	0.0208004	0.991233
62848	29/07/2018--10:15:00	30.07	0	-0.00663387	0.0208004	0.991233
62908	29/07/2018--10:16:00	30.07	0	-0.00663387	0.0208004	0.991233
62968	29/07/2018--10:17:00	30.05	0	-0.00663387	0.0208004	0.991233
63028	29/07/2018--10:18:00	30.07	0	-0.00663387	0.0208004	0.991233
63088	29/07/2018--10:19:00	30.07	0	-0.00663387	0.0208004	0.991233
63148	29/07/2018--10:20:00	30.06	0	-0.00663387	0.0208004	0.991233
63208	29/07/2018--10:21:00	30.05	0	-0.00663387	0.0208004	0.991233
63268	29/07/2018--10:22:00	30.05	0	-0.00663387	0.0208004	0.991233
63328	29/07/2018--10:23:00	30.04	0	-0.00663387	0.0208004	0.991233
63388	29/07/2018--10:24:00	30.05	0	-0.00663387	0.0208004	0.991233
63448	29/07/2018--10:25:00	30.06	0	-0.00663387	0.0208004	0.991233
63508	29/07/2018--10:26:00	30.04	0	-0.00663387	0.0208004	0.991233
63568	29/07/2018--10:27:00	30.07	0	-0.00663387	0.0208004	0.991233
63628	29/07/2018--10:28:00	30.05	0	-0.00663387	0.0208004	0.991233
63688	29/07/2018--10:29:00	30.05	0	0.00890286	0.0208004	0.991233
63748	29/07/2018--10:30:00	30.05	0	-0.00663387	0.0208004	0.991233
63808	29/07/2018--10:31:00	30.07	0	-0.00663387	0.0208004	0.991233
63868	29/07/2018--10:32:00	30.07	0	-0.00663387	0.0208004	0.991233
63928	29/07/2018--10:33:00	30.09	0	-0.00663387	0.0208004	0.991233
63988	29/07/2018--10:34:00	30.06	0	-0.00663387	0.0208004	0.991233
64048	29/07/2018--10:35:00	30.07	0	-0.00663387	0.0208004	0.991233
64108	29/07/2018--10:36:00	30.07	0	-0.00663387	0.0208004	0.991233
64168	29/07/2018--10:37:00	30.07	0	0.00890286	0.0208004	0.991233
64228	29/07/2018--10:38:00	30.09	0	-0.00663387	0.0208004	0.991233
64288	29/07/2018--10:39:00	30.08	0	-0.00663387	0.0208004	0.991233
64348	29/07/2018--10:40:00	30.07	451	-0.0221706	105.777	-0.157638
64408	29/07/2018--10:41:00	30.06	565	0.273027	120.591	-0.112877
64468	29/07/2018--10:42:00	30.02	458	0.0710498	0.805936	-0.635091
64528	29/07/2018--10:43:00	30.02	31	0.0865865	0.850377	-0.560489
64588	29/07/2018--10:44:00	30.05	52	0.148733	0.880005	-0.515727
64648	29/07/2018--10:45:00	30.09	32	-0.224148	0.672611	-0.709693
64708	29/07/2018--10:46:00	29.91	2	0.16427	0.642983	-0.784295
64768	29/07/2018--10:47:00	29.75	59	0.723593	0.820749	-0.172558
64828	29/07/2018--10:48:00	29.83	25	0.21088	0.702238	-0.694772
64888	29/07/2018--10:49:00	29.79	2	0.0710498	0.880005	-0.784295
64948	29/07/2018--10:50:00	29.85	3	0.0399763	0.731866	-0.739533
65008	29/07/2018--10:51:00	29.86	67	0.226417	0.894819	-0.00843398
65068	29/07/2018--10:52:00	29.86	791	-0.0687808	110.221	0.0214068
65128	29/07/2018--10:53:00	30.09	581	0.226417	105.777	-0.0233544
65188	29/07/2018--10:54:00	30.3	275	0.0555131	0.0504282	0.991233
65248	29/07/2018--10:55:00	29.86	0	0.0555131	0.0504282	0.991233
65308	29/07/2018--10:56:00	29.48	0	0.0710498	0.0504282	0.991233
65368	29/07/2018--10:57:00	29.21	0	0.0710498	0.0504282	0.991233
65428	29/07/2018--10:58:00	29.12	70	0.00890286	-0.142152	0.976312
65488	29/07/2018--10:59:00	29.16	0	0.00890286	-0.142152	0.976312
65548	29/07/2018--11:00:00	29.22	0	0.00890286	-0.142152	0.976312
65608	29/07/2018--11:01:00	29.29	1	0.00890286	-0.142152	0.976312
65668	29/07/2018--11:02:00	29.3	0	0.00890286	-0.156966	0.976312
65728	29/07/2018--11:03:00	29.36	5	0.00890286	-0.142152	0.991233
65788	29/07/2018--11:04:00	29.3	43	0.0244396	-0.142152	0.991233
65848	29/07/2018--11:05:00	29.29	0	0.00890286	-0.142152	0.976312
65908	29/07/2018--11:06:00	29.29	2	0.00890286	-0.142152	0.991233
65968	29/07/2018--11:07:00	29.29	7	0.00890286	-0.142152	0.976312
66028	29/07/2018--11:08:00	29.3	0	0.00890286	-0.142152	0.961392
66088	29/07/2018--11:09:00	29.27	4	0.0244396	-0.142152	100.615
66148	29/07/2018--11:10:00	29.26	14	0.00890286	-0.142152	0.916631
66208	29/07/2018--11:11:00	29.25	10	0.0244396	-0.142152	0.991233
66268	29/07/2018--11:12:00	29.26	37	0.0244396	-0.142152	0.991233
66328	29/07/2018--11:13:00	29.22	74	0.00890286	-0.142152	0.961392
66388	29/07/2018--11:14:00	29.19	20	0.00890286	-0.142152	0.976312
66448	29/07/2018--11:15:00	29.21	1	0.0244396	-0.142152	0.991233
66508	29/07/2018--11:16:00	29.22	52	0.00890286	-0.142152	0.842029
66568	29/07/2018--11:17:00	29.23	15	0.00890286	-0.142152	0.991233
66628	29/07/2018--11:18:00	29.25	3	0.0244396	-0.142152	0.976312
66688	29/07/2018--11:19:00	29.3	2	0.00890286	-0.142152	0.946471
66748	29/07/2018--11:20:00	29.36	44	0.00890286	0.00598658	-102.302
66808	29/07/2018--11:21:00	29.39	0	0.0244396	0.00598658	-102.302
66868	29/07/2018--11:22:00	29.41	0	0.0244396	0.00598658	-102.302
66928	29/07/2018--11:23:00	29.44	0	0.0244396	0.0208004	-10.081
66988	29/07/2018--11:24:00	29.46	0	0.0244396	0.0208004	-102.302
67048	29/07/2018--11:25:00	29.47	0	0.0244396	0.0208004	-102.302
67108	29/07/2018--11:26:00	29.48	248	0.257491	154.663	0.066168
67168	29/07/2018--11:27:00	29.47	434	-0.00663387	-0.0236412	-102.302
67228	29/07/2018--11:28:00	29.48	0	-0.00663387	-0.0236412	-102.302
67288	29/07/2018--11:29:00	29.49	0	-0.00663387	-0.0236412	-102.302
67348	29/07/2018--11:30:00	29.48	0	-0.00663387	-0.0236412	-102.302
67408	29/07/2018--11:31:00	29.48	0	-0.00663387	-0.0236412	-102.302
67468	29/07/2018--11:32:00	29.47	66	-0.0221706	0.0356143	-102.302
67528	29/07/2018--11:33:00	29.39	180	-0.0221706	-0.0236412	-102.302
67588	29/07/2018--11:34:00	29.33	336	-0.0221706	110.221	0.15569
67648	29/07/2018--11:35:00	29.52	349	0.179807	0.954074	0.170611
67708	29/07/2018--11:36:00	29.63	506	0.0244396	0.0208004	0.991233
67768	29/07/2018--11:37:00	29.79	0	0.0244396	0.0208004	0.991233
67828	29/07/2018--11:38:00	29.9	3	0.00890286	0.00598658	0.991233
67888	29/07/2018--11:39:00	29.96	0	0.00890286	0.00598658	0.991233
67948	29/07/2018--11:40:00	30.02	0	0.00890286	0.00598658	0.991233
68008	29/07/2018--11:41:00	30.05	0	0.00890286	0.00598658	0.991233
68068	29/07/2018--11:42:00	30.09	0	0.00890286	0.00598658	0.991233
68128	29/07/2018--11:43:00	30.1	3	0.0244396	0.00598658	0.991233
68188	29/07/2018--11:44:00	30.12	0	0.0244396	0.00598658	0.991233
68248	29/07/2018--11:45:00	30.14	0	0.00890286	0.00598658	0.991233
68308	29/07/2018--11:46:00	30.16	0	0.0244396	0.00598658	0.991233
68368	29/07/2018--11:47:00	30.14	0	0.00890286	0.00598658	0.991233
68428	29/07/2018--11:48:00	30.16	0	0.0244396	0.00598658	0.991233
68488	29/07/2018--11:49:00	30.17	0	0.00890286	0.00598658	0.991233
68548	29/07/2018--11:50:00	30.17	0	0.00890286	0.00598658	0.991233
68608	29/07/2018--11:51:00	30.16	0	0.00890286	0.00598658	0.991233
68668	29/07/2018--11:52:00	30.17	0	0.00890286	0.00598658	0.991233
68728	29/07/2018--11:53:00	30.15	0	0.0244396	0.00598658	0.991233
68788	29/07/2018--11:54:00	30.16	0	0.00890286	0.00598658	0.991233
68848	29/07/2018--11:55:00	30.17	0	0.0244396	0.00598658	0.991233
68908	29/07/2018--11:56:00	30.16	0	0.00890286	0.00598658	0.991233
68968	29/07/2018--11:57:00	30.17	0	0.00890286	0.00598658	0.991233
69028	29/07/2018--11:58:00	30.17	0	0.00890286	0.00598658	0.991233
69088	29/07/2018--11:59:00	30.18	0	0.00890286	0.00598658	0.991233
69148	29/07/2018--12:00:00	30.17	0	0.00890286	0.00598658	0.991233
69208	29/07/2018--12:01:00	30.18	0	0.00890286	0.00598658	0.991233
69268	29/07/2018--12:02:00	30.18	0	0.00890286	0.00598658	0.991233
69328	29/07/2018--12:03:00	30.17	0	0.00890286	0.00598658	0.991233
69388	29/07/2018--12:04:00	30.18	0	0.00890286	0.00598658	0.991233
69448	29/07/2018--12:05:00	30.2	0	0.00890286	0.00598658	0.991233
69508	29/07/2018--12:06:00	30.21	0	0.00890286	0.00598658	100.615
69568	29/07/2018--12:07:00	30.21	0	0.00890286	0.00598658	0.991233
69628	29/07/2018--12:08:00	30.2	0	0.00890286	0.00598658	0.991233
69688	29/07/2018--12:09:00	30.22	0	0.00890286	0.00598658	0.991233
69748	29/07/2018--12:10:00	30.18	0	0.0244396	0.00598658	0.991233
69808	29/07/2018--12:11:00	30.21	0	0.0244396	0.00598658	0.991233
69868	29/07/2018--12:12:00	30.21	0	0.0244396	0.0208004	0.991233
69928	29/07/2018--12:13:00	30.23	0	0.00890286	0.00598658	0.991233
69988	29/07/2018--12:14:00	30.23	0	0.00890286	0.00598658	0.991233
70048	29/07/2018--12:15:00	30.24	0	0.00890286	0.00598658	0.991233
70108	29/07/2018--12:16:00	30.26	0	0.00890286	0.00598658	0.991233
70168	29/07/2018--12:17:00	30.28	0	0.00890286	0.00598658	0.991233
70228	29/07/2018--12:18:00	30.3	0	0.00890286	0.00598658	0.991233
70288	29/07/2018--12:19:00	30.28	0	0.00890286	0.00598658	0.991233
70348	29/07/2018--12:20:00	30.29	0	0.00890286	0.00598658	0.991233
70408	29/07/2018--12:21:00	30.32	0	0.00890286	0.00598658	0.991233
70468	29/07/2018--12:22:00	30.33	0	0.00890286	0.00598658	0.991233
70528	29/07/2018--12:23:00	30.34	0	0.00890286	0.00598658	0.991233
70588	29/07/2018--12:24:00	30.37	0	0.00890286	0.00598658	0.991233
70648	29/07/2018--12:25:00	30.38	0	0.00890286	0.00598658	100.615
70708	29/07/2018--12:26:00	30.4	0	0.00890286	0.00598658	0.991233
70768	29/07/2018--12:27:00	30.42	0	0.00890286	0.0208004	0.991233
70828	29/07/2018--12:28:00	30.43	0	0.00890286	0.00598658	0.991233
70888	29/07/2018--12:29:00	30.43	0	0.00890286	0.00598658	0.991233
70948	29/07/2018--12:30:00	30.44	0	0.00890286	0.00598658	0.991233
71008	29/07/2018--12:31:00	30.44	0	0.0244396	0.00598658	0.991233
71068	29/07/2018--12:32:00	30.45	0	0.00890286	0.00598658	0.991233
71128	29/07/2018--12:33:00	30.44	0	0.00890286	0.00598658	0.991233
71188	29/07/2018--12:34:00	30.45	0	0.0244396	0.00598658	0.991233
71248	29/07/2018--12:35:00	30.45	0	0.00890286	0.00598658	0.991233
71308	29/07/2018--12:36:00	30.43	0	0.00890286	0.00598658	0.991233
71368	29/07/2018--12:37:00	30.45	0	0.00890286	0.00598658	0.991233
71428	29/07/2018--12:38:00	30.47	0	0.00890286	0.00598658	0.991233
71488	29/07/2018--12:39:00	30.47	0	0.00890286	0.00598658	0.991233
71548	29/07/2018--12:40:00	30.47	0	0.00890286	0.00598658	0.991233
71608	29/07/2018--12:41:00	30.46	0	0.00890286	0.00598658	0.991233
71668	29/07/2018--12:42:00	30.46	0	0.00890286	0.00598658	0.991233
71728	29/07/2018--12:43:00	30.46	0	0.00890286	0.00598658	0.991233
71788	29/07/2018--12:44:00	30.47	0	0.00890286	0.00598658	0.991233
71848	29/07/2018--12:45:00	30.48	0	0.00890286	0.00598658	0.991233
71908	29/07/2018--12:46:00	30.49	0	0.0244396	0.00598658	0.991233
71968	29/07/2018--12:47:00	30.5	21	0.16427	0.405961	0.871869
72028	29/07/2018--12:48:00	30.55	195	0.00890286	0.00598658	0.991233
72088	29/07/2018--12:49:00	30.56	0	0.00890286	0.00598658	0.991233
72148	29/07/2018--12:50:00	30.55	0	0.00890286	0.00598658	0.991233
72208	29/07/2018--12:51:00	30.56	0	0.00890286	0.00598658	0.991233
72268	29/07/2018--12:52:00	30.59	0	0.00890286	0.00598658	0.991233
72328	29/07/2018--12:53:00	30.58	0	0.00890286	0.00598658	0.991233
72388	29/07/2018--12:54:00	30.61	0	0.00890286	0.00598658	0.991233
72448	29/07/2018--12:55:00	30.6	0	0.00890286	0.00598658	0.991233
72508	29/07/2018--12:56:00	30.61	0	0.00890286	0.00598658	0.991233
72568	29/07/2018--12:57:00	30.6	0	0.00890286	0.00598658	0.991233
72628	29/07/2018--12:58:00	30.62	0	0.00890286	0.00598658	0.991233
72688	29/07/2018--12:59:00	30.63	0	0.00890286	0.00598658	0.991233
72748	29/07/2018--13:00:00	30.63	0	0.00890286	0.00598658	0.991233
72808	29/07/2018--13:01:00	30.63	0	0.00890286	0.00598658	0.991233
72868	29/07/2018--13:02:00	30.61	0	0.00890286	0.00598658	0.991233
72928	29/07/2018--13:03:00	30.63	0	0.00890286	0.00598658	0.991233
72988	29/07/2018--13:04:00	30.63	0	0.00890286	0.00598658	0.991233
73048	29/07/2018--13:05:00	30.63	0	0.00890286	0.00598658	0.991233
73108	29/07/2018--13:06:00	30.64	0	0.00890286	0.00598658	0.991233
73168	29/07/2018--13:07:00	30.65	0	0.00890286	0.00598658	0.991233
73228	29/07/2018--13:08:00	30.65	0	0.00890286	0.00598658	0.991233
73288	29/07/2018--13:09:00	30.64	0	0.00890286	0.00598658	0.991233
73348	29/07/2018--13:10:00	30.67	0	0.00890286	0.00598658	0.991233
73408	29/07/2018--13:11:00	30.65	0	0.00890286	0.00598658	0.991233
73468	29/07/2018--13:12:00	30.67	0	0.00890286	0.00598658	0.991233
73528	29/07/2018--13:13:00	30.66	0	0.00890286	0.00598658	0.991233
73588	29/07/2018--13:14:00	30.67	0	0.00890286	0.00598658	0.991233
73648	29/07/2018--13:15:00	30.65	0	0.00890286	0.00598658	0.991233
73708	29/07/2018--13:16:00	30.68	0	0.00890286	0.00598658	100.615
73768	29/07/2018--13:17:00	30.66	0	0.00890286	0.00598658	0.991233
73828	29/07/2018--13:18:00	30.68	0	0.00890286	0.00598658	0.991233
73888	29/07/2018--13:19:00	30.68	0	0.00890286	0.00598658	0.976312
73948	29/07/2018--13:20:00	30.7	0	0.00890286	0.00598658	0.991233
74008	29/07/2018--13:21:00	30.69	0	0.00890286	0.00598658	0.991233
74068	29/07/2018--13:22:00	30.68	0	0.00890286	0.00598658	0.991233
74128	29/07/2018--13:23:00	30.67	0	0.00890286	0.00598658	0.991233
74188	29/07/2018--13:24:00	30.69	0	0.00890286	0.00598658	0.991233
74248	29/07/2018--13:25:00	30.71	349	-0.0221706	104.296	0.00648642
74308	29/07/2018--13:26:00	30.71	114	0.102123	0.0504282	0.991233
74368	29/07/2018--13:27:00	30.57	0	0.102123	0.0504282	0.991233
74428	29/07/2018--13:28:00	30.45	0	0.102123	0.0504282	0.991233
74488	29/07/2018--13:29:00	30.33	0	0.102123	0.0504282	0.991233
74548	29/07/2018--13:30:00	30.23	0	0.102123	0.0504282	0.991233
74608	29/07/2018--13:31:00	30.14	0	0.102123	0.0504282	0.991233
74668	29/07/2018--13:32:00	30.07	0	0.102123	0.0504282	0.991233
74728	29/07/2018--13:33:00	30.02	0	0.102123	0.0504282	0.976312
74788	29/07/2018--13:34:00	29.98	0	0.102123	0.0504282	0.976312
74848	29/07/2018--13:35:00	29.93	0	0.102123	0.0504282	0.976312
74908	29/07/2018--13:36:00	29.91	0	0.102123	0.0504282	0.991233
74968	29/07/2018--13:37:00	29.88	0	0.102123	0.0504282	0.991233
75028	29/07/2018--13:38:00	29.84	0	0.102123	0.0504282	0.991233
75088	29/07/2018--13:39:00	29.82	0	0.102123	0.0504282	0.976312
75148	29/07/2018--13:40:00	29.82	0	0.102123	0.0504282	0.991233
75208	29/07/2018--13:41:00	29.79	0	0.102123	0.0504282	0.991233
75268	29/07/2018--13:42:00	29.81	0	0.102123	0.0504282	0.976312
75328	29/07/2018--13:43:00	29.79	0	0.102123	0.0504282	0.976312
75388	29/07/2018--13:44:00	29.77	0	0.102123	0.0504282	0.991233
75448	29/07/2018--13:45:00	29.77	0	0.102123	0.0504282	0.991233
75508	29/07/2018--13:46:00	29.79	0	0.102123	0.0504282	0.991233
75568	29/07/2018--13:47:00	29.77	0	0.102123	0.0504282	0.976312
75628	29/07/2018--13:48:00	29.78	0	0.102123	0.0504282	0.976312
75688	29/07/2018--13:49:00	29.77	0	0.102123	0.0504282	0.991233
75748	29/07/2018--13:50:00	29.79	0	0.102123	0.0504282	0.991233
75808	29/07/2018--13:51:00	29.79	0	0.102123	0.0504282	0.991233
75868	29/07/2018--13:52:00	29.82	0	0.102123	0.0504282	0.976312
75928	29/07/2018--13:53:00	29.8	0	0.102123	0.0504282	0.991233
75988	29/07/2018--13:54:00	29.79	0	0.102123	0.0504282	0.991233
76048	29/07/2018--13:55:00	29.8	0	0.102123	0.0504282	0.991233
76108	29/07/2018--13:56:00	29.79	0	0.102123	0.0504282	0.991233
76168	29/07/2018--13:57:00	29.78	0	0.102123	0.0504282	0.991233
76228	29/07/2018--13:58:00	29.79	0	0.102123	0.0504282	0.991233
76288	29/07/2018--13:59:00	29.77	0	0.102123	0.0504282	0.976312
76348	29/07/2018--14:00:00	29.78	0	0.102123	0.0504282	0.976312
76408	29/07/2018--14:01:00	29.76	0	0.102123	0.0504282	0.991233
76468	29/07/2018--14:02:00	29.75	0	0.102123	0.0504282	0.991233
76528	29/07/2018--14:03:00	29.75	0	0.102123	0.0504282	0.976312
76588	29/07/2018--14:04:00	29.76	0	0.102123	0.0504282	0.991233
76648	29/07/2018--14:05:00	29.74	0	0.102123	0.0504282	0.976312
76708	29/07/2018--14:06:00	29.75	0	0.102123	0.0504282	0.991233
76768	29/07/2018--14:07:00	29.74	0	0.102123	0.0504282	0.991233
76828	29/07/2018--14:08:00	29.74	0	0.102123	0.0504282	0.976312
76888	29/07/2018--14:09:00	29.72	0	0.102123	0.0504282	0.991233
76948	29/07/2018--14:10:00	29.74	0	0.102123	0.0504282	0.991233
77008	29/07/2018--14:11:00	29.74	0	0.102123	0.0504282	0.991233
77068	29/07/2018--14:12:00	29.76	0	0.102123	0.0504282	0.991233
77128	29/07/2018--14:13:00	29.77	0	0.102123	0.0504282	0.976312
77188	29/07/2018--14:14:00	29.77	0	0.102123	0.0504282	0.991233
77248	29/07/2018--14:15:00	29.79	0	0.102123	0.0504282	0.991233
77308	29/07/2018--14:16:00	29.8	0	0.102123	0.0504282	0.991233
77368	29/07/2018--14:17:00	29.81	0	0.102123	0.0504282	0.976312
77428	29/07/2018--14:18:00	29.83	0	0.102123	0.0504282	0.976312
77488	29/07/2018--14:19:00	29.84	0	0.102123	0.0504282	0.991233
77548	29/07/2018--14:20:00	29.84	0	0.102123	0.0504282	0.991233
77608	29/07/2018--14:21:00	29.86	0	0.102123	0.0504282	0.991233
77668	29/07/2018--14:22:00	29.87	0	0.102123	0.0504282	0.976312
77728	29/07/2018--14:23:00	29.88	0	0.102123	0.0504282	0.991233
77788	29/07/2018--14:24:00	29.87	0	0.102123	0.0504282	0.976312
77848	29/07/2018--14:25:00	29.86	0	0.102123	0.0504282	0.991233
77908	29/07/2018--14:26:00	29.85	0	0.102123	0.0504282	0.991233
77968	29/07/2018--14:27:00	29.84	0	0.102123	0.0504282	0.991233
78028	29/07/2018--14:28:00	29.87	0	0.102123	0.0504282	0.976312
78088	29/07/2018--14:29:00	29.84	0	0.102123	0.0504282	0.991233
78148	29/07/2018--14:30:00	29.83	0	0.102123	0.0504282	0.991233
78208	29/07/2018--14:31:00	29.82	0	0.102123	0.0504282	0.976312
78268	29/07/2018--14:32:00	29.83	0	0.102123	0.0504282	0.991233
78328	29/07/2018--14:33:00	29.82	0	0.102123	0.0504282	0.991233
78388	29/07/2018--14:34:00	29.84	0	0.102123	0.0504282	0.976312
78448	29/07/2018--14:35:00	29.84	0	0.102123	0.0504282	0.991233
78508	29/07/2018--14:36:00	29.83	0	0.102123	0.0504282	0.991233
78568	29/07/2018--14:37:00	29.84	0	0.102123	0.0356143	0.991233
78628	29/07/2018--14:38:00	29.84	0	0.102123	0.0504282	0.991233
78688	29/07/2018--14:39:00	29.85	0	0.102123	0.0504282	0.976312
78748	29/07/2018--14:40:00	29.86	0	0.102123	0.0504282	0.991233
78808	29/07/2018--14:41:00	29.86	0	0.11766	0.0504282	0.976312
78868	29/07/2018--14:42:00	29.88	0	0.102123	0.0504282	0.991233
78928	29/07/2018--14:43:00	29.88	0	0.102123	0.0356143	0.991233
78988	29/07/2018--14:44:00	29.89	0	0.102123	0.0504282	0.976312
79048	29/07/2018--14:45:00	29.9	0	0.102123	0.0504282	0.991233
79108	29/07/2018--14:46:00	29.89	0	0.102123	0.0504282	0.976312
79168	29/07/2018--14:47:00	29.89	0	0.102123	0.0504282	0.976312
79228	29/07/2018--14:48:00	29.91	0	0.102123	0.0504282	0.991233
79288	29/07/2018--14:49:00	29.91	0	0.102123	0.0504282	0.991233
79348	29/07/2018--14:50:00	29.93	0	0.102123	0.0504282	0.991233
79408	29/07/2018--14:51:00	29.92	0	0.102123	0.0504282	0.991233
79468	29/07/2018--14:52:00	29.93	0	0.102123	0.0504282	0.991233
79528	29/07/2018--14:53:00	29.94	0	0.102123	0.0504282	0.991233
79588	29/07/2018--14:54:00	29.95	0	0.102123	0.0504282	0.991233
79648	29/07/2018--14:55:00	29.94	0	0.102123	0.0504282	0.991233
79708	29/07/2018--14:56:00	29.96	0	0.102123	0.0504282	0.991233
79768	29/07/2018--14:57:00	29.96	0	0.102123	0.0504282	0.991233
79828	29/07/2018--14:58:00	29.98	0	0.102123	0.0504282	0.991233
79888	29/07/2018--14:59:00	29.99	0	0.102123	0.0504282	0.976312
79948	29/07/2018--15:00:00	30	0	0.102123	0.0504282	0.991233
80008	29/07/2018--15:01:00	29.99	0	0.102123	0.0504282	0.976312
80068	29/07/2018--15:02:00	29.99	0	0.102123	0.0504282	0.991233
80128	29/07/2018--15:03:00	29.98	0	0.102123	0.0504282	0.991233
80188	29/07/2018--15:04:00	29.98	0	0.102123	0.0504282	0.991233
80248	29/07/2018--15:05:00	29.98	0	0.102123	0.0504282	0.976312
80308	29/07/2018--15:06:00	29.98	0	0.102123	0.0504282	0.976312
80368	29/07/2018--15:07:00	29.99	0	0.102123	0.0504282	0.991233
80428	29/07/2018--15:08:00	30	0	0.102123	0.0504282	0.991233
80488	29/07/2018--15:09:00	29.98	0	0.102123	0.0504282	0.991233
80548	29/07/2018--15:10:00	30.03	156	0.00890286	0.00598658	0.991233
80608	29/07/2018--15:11:00	30.17	0	0.00890286	0.00598658	0.991233
80668	29/07/2018--15:12:00	30.27	0	0.00890286	0.00598658	0.991233
80728	29/07/2018--15:13:00	30.35	0	0.00890286	0.00598658	0.991233
80788	29/07/2018--15:14:00	30.41	0	0.00890286	0.00598658	0.991233
80848	29/07/2018--15:15:00	30.45	0	0.00890286	0.00598658	0.991233
80908	29/07/2018--15:16:00	30.48	0	0.00890286	0.00598658	0.991233
80968	29/07/2018--15:17:00	30.51	0	0.00890286	0.00598658	0.991233
81028	29/07/2018--15:18:00	30.55	0	0.00890286	0.00598658	0.991233
81088	29/07/2018--15:19:00	30.57	0	0.00890286	0.00598658	0.991233
81148	29/07/2018--15:20:00	30.6	0	0.00890286	0.00598658	0.991233
81208	29/07/2018--15:21:00	30.6	0	0.00890286	0.00598658	0.991233
81268	29/07/2018--15:22:00	30.6	0	0.00890286	0.00598658	100.615
81328	29/07/2018--15:23:00	30.59	0	0.00890286	0.00598658	0.991233
81388	29/07/2018--15:24:00	30.61	0	0.00890286	0.00598658	0.991233
81448	29/07/2018--15:25:00	30.63	0	0.00890286	0.00598658	0.991233
81508	29/07/2018--15:26:00	30.79	516	0.366248	10.874	-0.00843398
81568	29/07/2018--15:27:00	31.1	823	-0.0687808	0.909633	-0.0979564
81628	29/07/2018--15:28:00	31.28	492	-0.286295	0.909633	0.319815
81688	29/07/2018--15:29:00	31.5	129	-0.162001	0.983702	-0.0531952
81748	29/07/2018--15:30:00	31.79	301	-0.255222	0.924446	0.304894
81808	29/07/2018--15:31:00	32.07	192	0.0399763	0.983702	-0.306842
81868	29/07/2018--15:32:00	32.43	173	-0.363979	0.909633	0.00648642
81928	29/07/2018--15:33:00	33.16	13	-0.146464	0.998516	0.00648642
81988	29/07/2018--15:34:00	33.34	126	-0.146464	101.333	-0.0233544
82048	29/07/2018--15:35:00	33.38	271	0.335174	0.983702	-0.00843398
82108	29/07/2018--15:36:00	33.45	132	0.319637	0.954074	0.170611
82168	29/07/2018--15:37:00	33.23	412	0.195344	101.333	-0.00843398
82228	29/07/2018--15:38:00	33.03	418	0.273027	0.894819	-0.00843398
82288	29/07/2018--15:39:00	32.92	484	0.179807	0.968888	-0.172558
82348	29/07/2018--15:40:00	33.15	109	-0.0377073	101.333	-0.0681156
82408	29/07/2018--15:41:00	33.32	11	-0.224148	0.983702	-0.127797
82468	29/07/2018--15:42:00	33.48	97	-0.162001	101.333	-0.00843398
82528	29/07/2018--15:43:00	33.52	121	-0.193075	0.983702	-0.0382748
82588	29/07/2018--15:44:00	33.3	371	0.257491	0.983702	-0.0382748
82648	29/07/2018--15:45:00	33.07	281	0.0865865	0.968888	-0.336683
82708	29/07/2018--15:46:00	32.77	46	0.490542	0.924446	-0.00843398
82768	29/07/2018--15:47:00	33	93	0.676982	0.805936	-0.00843398
82828	29/07/2018--15:48:00	33.21	206	0.443931	0.805936	0.349656
82888	29/07/2018--15:49:00	33.27	134	0.195344	104.296	0.00648642
82948	29/07/2018--15:50:00	32.96	1047	0.0399763	110.221	0.066168
83008	29/07/2018--15:51:00	32.31	739	0.21088	0.998516	0.12585
83068	29/07/2018--15:52:00	32.15	370	0.0710498	0.983702	-0.172558
83128	29/07/2018--15:53:00	32.11	396	-0.130928	0.998516	-0.00843398
83188	29/07/2018--15:54:00	32.27	474	0.0555131	101.333	-0.0233544
83248	29/07/2018--15:55:00	32.75	99	0.257491	0.968888	-0.127797
83308	29/07/2018--15:56:00	33.01	147	0.11766	0.954074	-0.277001
83368	29/07/2018--15:57:00	32.94	522	-0.674713	0.731866	0.0214068
83428	29/07/2018--15:58:00	32.72	29	-0.0377073	0.717052	-0.739533
83488	29/07/2018--15:59:00	32.41	85	-0.255222	0.74668	-0.650011
83548	29/07/2018--16:00:00	32.27	2	-0.115391	0.74668	-0.679852
83608	29/07/2018--16:01:00	32.1	0	-0.0687808	0.74668	-0.799215
83668	29/07/2018--16:02:00	31.99	4	0.102123	0.5541	-0.814135
83728	29/07/2018--16:03:00	31.92	19	-0.00663387	0.702238	-0.739533
83788	29/07/2018--16:04:00	31.81	0	0.0399763	0.74668	-0.709693
83848	29/07/2018--16:05:00	31.77	41	0.0244396	0.717052	-0.724613
83908	29/07/2018--16:06:00	31.75	53	0.195344	0.731866	-0.709693
83968	29/07/2018--16:07:00	31.77	10	0.0710498	0.74668	-0.694772
84028	29/07/2018--16:08:00	31.83	124	0.00890286	0.894819	0.0810884
84088	29/07/2018--16:09:00	31.86	460	0.288564	-0.942101	-0.083036
84148	29/07/2018--16:10:00	32.01	296	0.0555131	101.333	-0.0681156
84208	29/07/2018--16:11:00	32.12	382	0.599299	0.702238	0.454098
84268	29/07/2018--16:12:00	32.05	2	0.0555131	0.894819	0.469019
84328	29/07/2018--16:13:00	32.02	378	0.288564	0.983702	0.00648642
84388	29/07/2018--16:14:00	32.55	523	0.335174	0.865191	0.12585
84448	29/07/2018--16:15:00	32.23	193	0.335174	0.820749	-0.590329
84508	29/07/2018--16:16:00	31.73	26	0.11766	0.850377	-0.575409
84568	29/07/2018--16:17:00	31.4	6	0.241954	0.835563	-0.560489
84628	29/07/2018--16:18:00	31.22	45	-0.130928	0.805936	-0.62017
84688	29/07/2018--16:19:00	31.09	59	-0.115391	0.835563	-0.560489
84748	29/07/2018--16:20:00	30.91	1	-0.0377073	0.835563	-0.575409
84808	29/07/2018--16:21:00	30.82	4	-0.0532441	0.835563	-0.575409
84868	29/07/2018--16:22:00	30.7	129	0.11766	0.717052	-0.724613
84928	29/07/2018--16:23:00	30.72	38	-0.193075	0.850377	-0.530648
84988	29/07/2018--16:24:00	30.74	40	0.0555131	0.820749	-0.62017
85048	29/07/2018--16:25:00	30.7	50	-0.286295	0.805936	-0.545568
85108	29/07/2018--16:26:00	30.65	64	0.179807	0.74668	-0.694772
85168	29/07/2018--16:27:00	30.57	21	0.475005	0.909633	0.185531
85228	29/07/2018--16:28:00	30.56	29	-0.224148	0.776308	-0.590329
85288	29/07/2018--16:29:00	30.62	284	0.179807	0.998516	0.170611
85348	29/07/2018--16:30:00	30.68	8	0.21088	0.998516	0.170611
85408	29/07/2018--16:31:00	30.78	123	0.0865865	101.333	0.15569
85468	29/07/2018--16:32:00	30.85	157	0.133197	0.761494	-0.664931
85528	29/07/2018--16:33:00	30.81	22	-0.00663387	0.820749	-0.590329
85588	29/07/2018--16:34:00	30.83	13	0.102123	0.820749	-0.60525
85648	29/07/2018--16:35:00	30.91	40	0.397321	0.835563	-0.515727
85708	29/07/2018--16:36:00	30.93	1	0.412858	0.791122	-0.530648
85768	29/07/2018--16:37:00	30.83	33	0.0555131	0.835563	-0.694772
85828	29/07/2018--16:38:00	30.84	22	0.0555131	0.820749	-0.60525
85888	29/07/2018--16:39:00	30.87	339	0.288564	0.494844	-0.0233544
85948	29/07/2018--16:40:00	31.14	487	-0.332905	0.731866	-0.500807
86008	29/07/2018--16:41:00	31.22	9	-0.130928	0.805936	-0.60525
86068	29/07/2018--16:42:00	31.3	0	0.00890286	0.657797	-0.679852
86128	29/07/2018--16:43:00	31.33	11	0.102123	0.761494	-0.679852
86188	29/07/2018--16:44:00	31.37	0	0.11766	0.761494	-0.679852
86248	29/07/2018--16:45:00	31.42	15	0.11766	0.702238	-0.739533
86308	29/07/2018--16:46:00	31.52	2	0.0555131	0.731866	-0.709693
86368	29/07/2018--16:47:00	31.61	0	0.0244396	0.717052	-0.724613
86428	29/07/2018--16:48:00	31.71	0	0.0710498	0.717052	-0.739533
86488	29/07/2018--16:49:00	31.8	0	0.0865865	0.687425	-0.754454
86548	29/07/2018--16:50:00	31.84	0	0.0710498	0.687425	-0.754454
86608	29/07/2018--16:51:00	31.88	0	0.0865865	0.672611	-0.769374
86668	29/07/2018--16:52:00	31.89	122	-0.162001	0.820749	0.558541
86728	29/07/2018--16:53:00	31.95	22	0.11766	0.776308	0.662984
86788	29/07/2018--16:54:00	32.01	17	-0.0843175	0.820749	0.558541
86848	29/07/2018--16:55:00	32.1	17	-0.208611	0.776308	0.603302
86908	29/07/2018--16:56:00	32.21	11	-0.00663387	0.805936	0.603302
86968	29/07/2018--16:57:00	32.3	0	-0.193075	0.805936	0.558541
87028	29/07/2018--16:58:00	32.41	1	0.00890286	0.850377	0.558541
87088	29/07/2018--16:59:00	32.48	9	-0.0377073	0.835563	0.558541
87148	29/07/2018--17:00:00	32.49	32	0.0244396	0.702238	0.722665
87208	29/07/2018--17:01:00	32.45	23	-0.115391	0.74668	0.677904
87268	29/07/2018--17:02:00	32.28	11	0.148733	0.924446	0.394417
87328	29/07/2018--17:03:00	32.17	34	0.195344	0.93926	0.334735
87388	29/07/2018--17:04:00	32.11	0	-0.00663387	0.968888	0.304894
87448	29/07/2018--17:05:00	32.08	0	0.0555131	0.968888	0.319815
87508	29/07/2018--17:06:00	32.02	2	-0.177538	0.93926	0.304894
87568	29/07/2018--17:07:00	32	4	-0.0377073	0.93926	0.364576
87628	29/07/2018--17:08:00	32.02	10	-0.0221706	0.998516	0.304894
87688	29/07/2018--17:09:00	32	41	-0.130928	0.924446	0.469019
87748	29/07/2018--17:10:00	31.96	31	0.16427	0.776308	0.409337
87808	29/07/2018--17:11:00	31.96	3	0.133197	0.968888	0.319815
87868	29/07/2018--17:12:00	31.98	2	0.102123	0.968888	0.289974
87928	29/07/2018--17:13:00	32.01	7	0.0865865	0.954074	0.334735
87988	29/07/2018--17:14:00	31.98	27	-0.0221706	0.894819	0.409337
88048	29/07/2018--17:15:00	31.95	6	0.11766	0.968888	0.304894
88108	29/07/2018--17:16:00	31.97	17	-0.0843175	0.791122	0.633143
88168	29/07/2018--17:17:00	31.97	41	0.288564	0.761494	0.588382
88228	29/07/2018--17:18:00	32.18	2	-0.410589	0.761494	0.49886
88288	29/07/2018--17:19:00	32.22	4	-0.0221706	0.998516	0.230292
88348	29/07/2018--17:20:00	32.23	24	0.428395	0.865191	0.334735
88408	29/07/2018--17:21:00	32.18	58	0.226417	0.924446	0.364576
88468	29/07/2018--17:22:00	32.2	5	0.11766	0.954074	0.319815
88528	29/07/2018--17:23:00	32.25	2	0.133197	0.968888	0.275054
88588	29/07/2018--17:24:00	32.36	87	0.521615	0.435589	0.737586
88648	29/07/2018--17:25:00	32.52	1	0.599299	0.376333	0.722665
88708	29/07/2018--17:26:00	32.65	0	0.459468	0.539286	0.707745
88768	29/07/2018--17:27:00	32.7	5	0.381784	0.657797	0.677904
88828	29/07/2018--17:28:00	32.7	3	0.335174	0.717052	0.633143
88888	29/07/2018--17:29:00	32.69	0	0.241954	0.731866	0.662984
88948	29/07/2018--17:30:00	32.63	2	0.273027	0.776308	0.633143
89008	29/07/2018--17:31:00	32.5	237	0.133197	0.0652421	0.976312
89068	29/07/2018--17:32:00	32.3	0	0.133197	0.0504282	0.976312
89128	29/07/2018--17:33:00	32.14	0	0.133197	0.0504282	0.991233
89188	29/07/2018--17:34:00	32	0	0.133197	0.0652421	0.976312
89248	29/07/2018--17:35:00	31.9	0	0.133197	0.0504282	0.976312
89308	29/07/2018--17:36:00	31.79	0	0.133197	0.0504282	0.976312
89368	29/07/2018--17:37:00	31.72	0	0.133197	0.0504282	0.976312
89428	29/07/2018--17:38:00	31.65	0	0.133197	0.0504282	0.976312
89488	29/07/2018--17:39:00	31.58	0	0.133197	0.0504282	0.991233
89548	29/07/2018--17:40:00	31.55	0	0.133197	0.0504282	0.991233
89608	29/07/2018--17:41:00	31.5	0	0.133197	0.0504282	0.991233
89668	29/07/2018--17:42:00	31.49	0	0.133197	0.0504282	0.976312
89728	29/07/2018--17:43:00	31.48	0	0.133197	0.0504282	0.976312
89788	29/07/2018--17:44:00	31.47	263	-0.286295	0.894819	-0.277001
89848	29/07/2018--17:45:00	31.45	300	-0.332905	0.642983	-0.485887
89908	29/07/2018--17:46:00	31.55	196	-0.224148	0.805936	-0.515727
89968	29/07/2018--17:47:00	31.5	432	-0.565956	0.598541	0.49886
90028	29/07/2018--17:48:00	31.64	8	-0.488273	0.628169	0.618223
90088	29/07/2018--17:49:00	31.9	54	-0.441662	0.628169	0.5287
90148	29/07/2018--17:50:00	32.06	124	-0.59703	0.598541	0.49886
90208	29/07/2018--17:51:00	32.14	93	-0.270758	0.761494	0.573462
90268	29/07/2018--17:52:00	32.2	10	-0.441662	0.687425	0.558541
90328	29/07/2018--17:53:00	32.28	26	-0.426126	0.731866	0.543621
90388	29/07/2018--17:54:00	32.38	16	-0.410589	0.731866	0.558541
90448	29/07/2018--17:55:00	32.5	69	-0.565956	0.731866	0.603302
90508	29/07/2018--17:56:00	32.64	119	-0.410589	0.702238	0.603302
90568	29/07/2018--17:57:00	32.75	88	-0.472736	0.687425	0.707745
90628	29/07/2018--17:58:00	32.81	133	-0.363979	0.761494	0.51378
90688	29/07/2018--17:59:00	32.86	22	-0.363979	0.717052	0.588382
90748	29/07/2018--18:00:00	32.88	389	0.179807	104.296	-0.426205
90808	29/07/2018--18:01:00	31.93	1458	-0.426126	136.886	0.558541
90868	29/07/2018--18:02:00	31.11	638	-0.162001	0.924446	0.12585
90928	29/07/2018--18:03:00	30.91	0	-0.224148	0.954074	0.245213
90988	29/07/2018--18:04:00	30.71	178	-0.255222	0.968888	0.12585
91048	29/07/2018--18:05:00	30.52	339	-0.0843175	102.814	0.0214068
91108	29/07/2018--18:06:00	29.99	963	-0.395052	116.147	-0.0531952
91168	29/07/2018--18:07:00	29.16	726	-0.255222	0.968888	-0.0681156
91228	29/07/2018--18:08:00	28.88	8	-0.301832	0.954074	-0.0681156
91288	29/07/2018--18:09:00	28.75	24	-0.301832	0.865191	0.394417
91348	29/07/2018--18:10:00	28.58	16	0.16427	0.998516	0.0363272
91408	29/07/2018--18:11:00	28.43	7	-0.0687808	0.983702	0.200452
91468	29/07/2018--18:12:00	28.4	6	-0.0532441	0.983702	0.200452
91528	29/07/2018--18:13:00	28.3	43	-0.0532441	0.998516	0.15569
91588	29/07/2018--18:14:00	28.53	17	-0.0998543	101.333	-0.0233544
91648	29/07/2018--18:15:00	29.43	23	-0.0687808	0.835563	0.543621
91708	29/07/2018--18:16:00	29.65	27	0.0399763	102.814	0.0363272
91768	29/07/2018--18:17:00	29.86	178	-0.146464	0.998516	-0.0531952
91828	29/07/2018--18:18:00	30.04	78	0.319637	0.983702	-0.157638
91888	29/07/2018--18:19:00	30.09	1	0.148733	0.983702	-0.24716
91948	29/07/2018--18:20:00	30.04	110	0.226417	0.998516	-0.112877
92008	29/07/2018--18:21:00	29.89	12	-0.0532441	0.998516	0.0214068
92068	29/07/2018--18:22:00	30.02	1	-0.0377073	101.333	0.110929
92128	29/07/2018--18:23:00	29.9	0	-0.0532441	0.998516	0.12585
92188	29/07/2018--18:24:00	29.7	13	0.11766	101.333	-0.0531952
92248	29/07/2018--18:25:00	29.48	154	0.350711	0.998516	-0.083036
92308	29/07/2018--18:26:00	29.03	693	0.676982	127.998	-0.754454
92368	29/07/2018--18:27:00	28.53	969	-0.286295	0.835563	-0.590329
92428	29/07/2018--18:28:00	27.96	876	0.0555131	0.865191	-0.291922
92488	29/07/2018--18:29:00	27.59	228	-0.00663387	0.998516	-0.262081
92548	29/07/2018--18:30:00	27.73	163	0.0244396	0.998516	-0.291922
92608	29/07/2018--18:31:00	28.03	1151	-0.0532441	0.954074	-0.21732
92668	29/07/2018--18:32:00	28.31	968	0.304101	0.894819	0.379496
92728	29/07/2018--18:33:00	28.9	119	-0.0221706	0.865191	0.454098
92788	29/07/2018--18:34:00	29.67	212	0.241954	0.835563	0.5287
92848	29/07/2018--18:35:00	30.21	231	0.133197	0.820749	0.558541
92908	29/07/2018--18:36:00	30.46	328	-0.146464	0.865191	0.483939
92968	29/07/2018--18:37:00	30.43	436	-0.0377073	0.865191	0.454098
93028	29/07/2018--18:38:00	30.23	377	-0.0998543	0.850377	0.797267
93088	29/07/2018--18:39:00	29.96	143	-0.0998543	0.820749	0.603302
93148	29/07/2018--18:40:00	29.7	313	-0.0998543	0.820749	0.49886
93208	29/07/2018--18:41:00	29.45	217	-0.0998543	0.865191	0.677904
93268	29/07/2018--18:42:00	29.23	191	-0.0843175	0.835563	0.573462
93328	29/07/2018--18:43:00	29.2	4	-0.0221706	0.865191	0.5287
93388	29/07/2018--18:44:00	29.4	0	-0.0377073	0.850377	0.543621
93448	29/07/2018--18:45:00	29.59	0	0.0865865	0.850377	0.588382
93508	29/07/2018--18:46:00	29.65	87	0.0710498	0.687425	0.543621
93568	29/07/2018--18:47:00	29.59	334	0.0244396	0.791122	0.633143
93628	29/07/2018--18:48:00	29.5	537	0.428395	120.591	0.170611
93688	29/07/2018--18:49:00	29.51	232	0.366248	0.865191	-0.426205
93748	29/07/2018--18:50:00	29.67	209	0.459468	0.865191	-0.411285
93808	29/07/2018--18:51:00	29.83	160	0.381784	120.591	-161.984
93868	29/07/2018--18:52:00	30.03	99	0.366248	0.924446	-0.291922
93928	29/07/2018--18:53:00	30.09	51	0.676982	0.731866	0.304894
93988	29/07/2018--18:54:00	30.1	62	-0.581493	0.74668	-0.306842
94048	29/07/2018--18:55:00	30.18	101	0.397321	0.865191	-0.366524
94108	29/07/2018--18:56:00	30.32	32	-0.0998543	0.924446	-0.426205
94168	29/07/2018--18:57:00	30.38	26	-0.286295	0.820749	-0.456046
94228	29/07/2018--18:58:00	30.37	48	0.273027	0.909633	-0.411285
94288	29/07/2018--18:59:00	30.39	115	0.148733	0.805936	0.588382
94348	29/07/2018--19:00:00	30.37	42	0.21088	0.850377	-0.545568
94408	29/07/2018--19:01:00	30.4	111	0.241954	0.909633	-0.441125
94468	29/07/2018--19:02:00	30.4	8	0.226417	0.865191	-0.426205
94528	29/07/2018--19:03:00	30.39	61	-0.193075	0.791122	-0.709693
94588	29/07/2018--19:04:00	30.66	110	0.0399763	0.539286	-0.873817
94648	29/07/2018--19:05:00	30.81	83	0.133197	0.924446	-0.441125
94708	29/07/2018--19:06:00	30.74	85	0.226417	0.894819	-0.456046
94768	29/07/2018--19:07:00	30.52	16	-0.317369	0.465217	-0.426205
94828	29/07/2018--19:08:00	30.39	48	-0.177538	0.924446	-0.381444
94888	29/07/2018--19:09:00	30.43	23	-0.0532441	0.850377	-0.500807
94948	29/07/2018--19:10:00	30.7	213	0.179807	101.333	-0.157638
95008	29/07/2018--19:11:00	30.48	313	0.0710498	0.998516	-0.202399
95068	29/07/2018--19:12:00	30.25	308	0.102123	0.954074	0.334735
95128	29/07/2018--19:13:00	30.14	181	-0.146464	0.983702	0.00648642
95188	29/07/2018--19:14:00	29.99	241	-0.348442	0.791122	-0.515727
95248	29/07/2018--19:15:00	29.98	38	-0.0221706	0.805936	-0.62017
95308	29/07/2018--19:16:00	29.94	82	0.273027	0.983702	-0.187479
95368	29/07/2018--19:17:00	29.98	44	0.16427	0.835563	-0.560489
95428	29/07/2018--19:18:00	29.95	62	-0.332905	0.93926	-0.0979564
95488	29/07/2018--19:19:00	29.99	13	-0.286295	0.924446	-0.262081
95548	29/07/2018--19:20:00	30.08	46	-0.193075	0.894819	-0.426205
95608	29/07/2018--19:21:00	30.24	96	0.0399763	0.924446	-0.426205
95668	29/07/2018--19:22:00	30.31	33	0.16427	0.791122	-0.650011
95728	29/07/2018--19:23:00	30.38	259	0.102123	104.296	-0.127797
95788	29/07/2018--19:24:00	30.29	194	0.0244396	0.983702	-0.21732
95848	29/07/2018--19:25:00	30.07	370	0.304101	117.628	0.0214068
95908	29/07/2018--19:26:00	30.1	196	-0.239685	102.814	-0.0979564
95968	29/07/2018--19:27:00	30.56	68	0.335174	0.968888	-0.202399
96028	29/07/2018--19:28:00	30.93	36	0.133197	0.998516	-0.127797
96088	29/07/2018--19:29:00	31.12	37	0.0865865	101.333	-0.127797
96148	29/07/2018--19:30:00	31.15	148	0.0865865	111.703	0.170611
96208	29/07/2018--19:31:00	30.93	253	-0.115391	0.954074	-0.00843398
96268	29/07/2018--19:32:00	30.66	130	-0.115391	0.909633	-0.262081
96328	29/07/2018--19:33:00	30.43	571	0.102123	102.814	0.0810884
96388	29/07/2018--19:34:00	30.47	141	-0.0998543	0.0208004	0.991233
96448	29/07/2018--19:35:00	30.56	2	-0.0221706	0.0208004	0.991233
96508	29/07/2018--19:36:00	30.62	0	-0.0221706	0.0208004	0.991233
96568	29/07/2018--19:37:00	30.68	0	-0.0221706	0.0208004	0.991233
96628	29/07/2018--19:38:00	30.74	0	-0.0221706	0.0208004	0.991233
96688	29/07/2018--19:39:00	30.78	0	-0.0221706	0.0208004	0.991233
96748	29/07/2018--19:40:00	30.84	3	-0.0221706	0.0208004	0.991233
96808	29/07/2018--19:41:00	31.06	5	-0.0221706	0.0208004	0.991233
96868	29/07/2018--19:42:00	31.31	0	-0.0221706	0.0208004	0.991233
96928	29/07/2018--19:43:00	31.45	0	-0.0221706	0.0208004	0.991233
96988	29/07/2018--19:44:00	31.55	0	-0.0221706	0.0208004	0.991233
97048	29/07/2018--19:45:00	31.6	0	-0.0221706	0.0208004	0.991233
97108	29/07/2018--19:46:00	31.63	0	-0.0221706	0.0208004	0.991233
97168	29/07/2018--19:47:00	31.66	0	-0.0221706	0.0208004	0.991233
97228	29/07/2018--19:48:00	31.67	0	-0.0221706	0.0208004	0.991233
97288	29/07/2018--19:49:00	31.67	0	-0.0221706	0.0208004	0.991233
97348	29/07/2018--19:50:00	31.68	0	-0.0221706	0.0208004	0.991233
97408	29/07/2018--19:51:00	31.67	0	-0.0221706	0.0208004	0.991233
97468	29/07/2018--19:52:00	31.64	0	-0.0221706	0.0208004	0.991233
97528	29/07/2018--19:53:00	31.55	18	-0.00663387	0.0208004	0.991233
97588	29/07/2018--19:54:00	31.45	0	-0.00663387	0.0208004	0.991233
97648	29/07/2018--19:55:00	31.43	0	-0.00663387	0.00598658	0.991233
97708	29/07/2018--19:56:00	31.39	0	-0.00663387	0.0208004	0.991233
97768	29/07/2018--19:57:00	31.41	0	-0.00663387	0.00598658	0.991233
97828	29/07/2018--19:58:00	31.43	0	-0.00663387	0.00598658	0.991233
97888	29/07/2018--19:59:00	31.43	0	-0.00663387	0.0208004	0.991233
97948	29/07/2018--20:00:00	31.45	0	-0.00663387	0.0208004	0.991233
98008	29/07/2018--20:01:00	31.27	572	-0.177538	0.865191	-0.456046
98068	29/07/2018--20:02:00	30.87	676	-0.208611	102.814	-0.381444
98128	29/07/2018--20:03:00	30.35	356	0.21088	0.909633	0.439178
98188	29/07/2018--20:04:00	30.22	127	0.0865865	0.687425	0.722665
98248	29/07/2018--20:05:00	30.35	43	-0.0687808	0.776308	0.648063
98308	29/07/2018--20:06:00	30.5	0	-0.0532441	0.717052	0.707745
98368	29/07/2018--20:07:00	30.57	3	-0.0532441	0.687425	0.797267
98428	29/07/2018--20:08:00	30.47	111	-0.0377073	0.998516	0.245213
98488	29/07/2018--20:09:00	29.95	134	0.0399763	0.998516	0.15569
98548	29/07/2018--20:10:00	29.12	71	0.0244396	102.814	0.0960088
98608	29/07/2018--20:11:00	28.2	23	0.0244396	0.924446	0.170611
98668	29/07/2018--20:12:00	27.42	56	0.0244396	101.333	0.170611
98728	29/07/2018--20:13:00	26.8	62	0.0555131	0.998516	0.110929
98788	29/07/2018--20:14:00	26.3	102	0.0399763	102.814	0.185531
98848	29/07/2018--20:15:00	26.28	620	0.241954	0.93926	-0.00843398
98908	29/07/2018--20:16:00	26.72	564	0.0710498	0.968888	-0.142718
98968	29/07/2018--20:17:00	27.11	319	-0.0221706	0.761494	-0.679852
99028	29/07/2018--20:18:00	27.65	64	-0.348442	0.924446	-0.0531952
99088	29/07/2018--20:19:00	27.94	3	-0.270758	0.820749	-0.515727
99148	29/07/2018--20:20:00	28.14	31	0.00890286	0.93926	-0.426205
99208	29/07/2018--20:21:00	28.36	237	0.00890286	0.613355	0.782347
99268	29/07/2018--20:22:00	28.38	623	-0.193075	110.221	-0.0233544
99328	29/07/2018--20:23:00	28.62	505	-0.69025	0.642983	-0.172558
99388	29/07/2018--20:24:00	28.71	242	0.11766	0.983702	-0.262081
99448	29/07/2018--20:25:00	28.64	258	-0.0221706	101.333	-0.0681156
99508	29/07/2018--20:26:00	28.48	409	0.21088	126.517	-0.172558
99568	29/07/2018--20:27:00	28.56	889	0.133197	101.333	-0.0382748
99628	29/07/2018--20:28:00	28.57	205	0.0555131	0.731866	-0.00843398
99688	29/07/2018--20:29:00	28.45	190	-0.0998543	107.259	-0.21732
99748	29/07/2018--20:30:00	28.35	137	0.0555131	0.93926	0.394417
99808	29/07/2018--20:31:00	28.4	111	0.0399763	0.835563	-0.545568
99868	29/07/2018--20:32:00	28.51	102	-0.0998543	0.776308	-0.485887
99928	29/07/2018--20:33:00	28.5	108	-0.0221706	0.909633	-0.456046
99988	29/07/2018--20:34:00	28.55	80	0.148733	0.835563	-0.590329
100048	29/07/2018--20:35:00	28.5	103	0.0244396	0.909633	-0.485887
100108	29/07/2018--20:36:00	28.49	95	0.102123	101.333	-0.0382748
100168	29/07/2018--20:37:00	28.44	68	-0.317369	0.954074	-0.00843398
100228	29/07/2018--20:38:00	28.47	2	-0.0377073	0.924446	0.409337
100288	29/07/2018--20:39:00	28.47	67	0.0244396	0.850377	0.483939
100348	29/07/2018--20:40:00	28.58	95	0.381784	0.702238	-0.650011
100408	29/07/2018--20:41:00	28.62	6	0.350711	0.805936	-0.530648
100468	29/07/2018--20:42:00	28.7	36	0.614835	0.776308	0.304894
100528	29/07/2018--20:43:00	28.8	23	0.226417	0.924446	-0.500807
100588	29/07/2018--20:44:00	28.87	22	0.428395	0.820749	-0.470966
100648	29/07/2018--20:45:00	28.89	57	-0.0221706	102.814	-0.0531952
100708	29/07/2018--20:46:00	28.87	52	-0.363979	0.924446	0.0512476
100768	29/07/2018--20:47:00	28.92	40	-0.534883	0.717052	-0.485887
100828	29/07/2018--20:48:00	28.96	41	-0.488273	0.835563	-0.262081
100888	29/07/2018--20:49:00	28.96	157	0.0555131	0.672611	-0.709693
100948	29/07/2018--20:50:00	29.02	66	0.195344	0.731866	-0.679852
101008	29/07/2018--20:51:00	29.06	45	0.614835	0.791122	-0.277001
101068	29/07/2018--20:52:00	29.18	14	0.443931	0.776308	-0.530648
101128	29/07/2018--20:53:00	29.23	65	0.443931	0.776308	-0.411285
101188	29/07/2018--20:54:00	29.3	39	0.676982	0.657797	-0.456046
101248	29/07/2018--20:55:00	29.38	77	0.0399763	0.702238	-0.739533
101308	29/07/2018--20:56:00	29.43	42	0.0399763	0.805936	-0.62017
101368	29/07/2018--20:57:00	29.41	6	0.00890286	0.761494	-0.709693
101428	29/07/2018--20:58:00	29.39	93	0.241954	0.791122	-0.60525
101488	29/07/2018--20:59:00	29.73	44	0.552688	0.702238	-0.545568
101548	29/07/2018--21:00:00	29.88	24	0.257491	0.820749	-0.575409
101608	29/07/2018--21:01:00	29.87	233	0.366248	0.954074	-0.590329
101668	29/07/2018--21:02:00	29.69	277	0.0555131	0.850377	-0.545568
101728	29/07/2018--21:03:00	29.77	54	0.288564	0.717052	-0.679852
101788	29/07/2018--21:04:00	29.96	200	-0.0843175	0.865191	-0.530648
101848	29/07/2018--21:05:00	30.18	249	0.102123	0.865191	-0.590329
101908	29/07/2018--21:06:00	30.04	100	-0.115391	0.968888	0.260133
101968	29/07/2018--21:07:00	29.9	92	0.00890286	0.850377	-0.560489
102028	29/07/2018--21:08:00	29.69	121	-0.0221706	0.850377	-0.575409
102088	29/07/2018--21:09:00	29.62	9	0.0555131	0.850377	-0.560489
102148	29/07/2018--21:10:00	29.61	24	0.195344	0.835563	-0.62017
102208	29/07/2018--21:11:00	29.68	75	-0.193075	0.791122	-0.560489
102268	29/07/2018--21:12:00	29.63	100	0.366248	0.791122	-0.694772
102328	29/07/2018--21:13:00	29.43	420	-0.441662	0.954074	-0.277001
102388	29/07/2018--21:14:00	29.23	194	-0.0843175	0.909633	0.439178
102448	29/07/2018--21:15:00	29.12	83	-0.0843175	0.924446	0.379496
102508	29/07/2018--21:16:00	29.14	316	-12.185	0.524472	-0.873817
102568	29/07/2018--21:17:00	29.38	28	-0.0221706	0.909633	-0.470966
102628	29/07/2018--21:18:00	29.38	264	0.195344	0.909633	-0.530648
102688	29/07/2018--21:19:00	29.29	99	-0.0221706	0.865191	-0.60525
102748	29/07/2018--21:20:00	29.21	45	-0.0221706	0.850377	-0.545568
102808	29/07/2018--21:21:00	29.19	37	0.0865865	0.93926	-0.411285
102868	29/07/2018--21:22:00	29.48	157	-0.0377073	0.954074	-0.083036
102928	29/07/2018--21:23:00	29.48	495	0.102123	132.442	-0.321762
102988	29/07/2018--21:24:00	29.6	413	0.0555131	104.296	-0.530648
103048	29/07/2018--21:25:00	29.61	448	-0.177538	0.850377	0.49886
103108	29/07/2018--21:26:00	29.63	549	-0.0687808	0.968888	-0.142718
103168	29/07/2018--21:27:00	29.61	478	-0.410589	0.983702	0.0810884
103228	29/07/2018--21:28:00	29.55	500	0.0399763	102.814	-0.0382748
103288	29/07/2018--21:29:00	29.18	417	-0.0377073	107.259	-0.0681156
103348	29/07/2018--21:30:00	29.29	257	0.226417	0.983702	-0.23224
103408	29/07/2018--21:31:00	29.46	648	-0.193075	0.835563	-0.172558
103468	29/07/2018--21:32:00	29.21	53	0.0399763	0.983702	-0.291922
103528	29/07/2018--21:33:00	28.93	219	-0.0221706	116.147	0.0512476
103588	29/07/2018--21:34:00	28.88	666	0.288564	113.184	-0.575409
103648	29/07/2018--21:35:00	28.88	156	-0.0687808	0.93926	-0.396364
103708	29/07/2018--21:36:00	28.62	228	0.11766	0.924446	-0.456046
103768	29/07/2018--21:37:00	28.45	359	-0.146464	0.657797	-0.769374
103828	29/07/2018--21:38:00	28.57	214	-0.162001	0.954074	0.304894
103888	29/07/2018--21:39:00	29.19	21	-0.301832	0.998516	0.275054
103948	29/07/2018--21:40:00	29.71	82	-0.426126	0.909633	0.0810884
104008	29/07/2018--21:41:00	30.16	90	-0.208611	0.93926	0.230292
104068	29/07/2018--21:42:00	30.53	20	-0.255222	0.93926	0.275054
104128	29/07/2018--21:43:00	30.82	118	-0.239685	0.909633	0.334735
104188	29/07/2018--21:44:00	31.05	1	-0.332905	0.865191	0.319815
104248	29/07/2018--21:45:00	31.14	295	0.148733	102.814	-0.0382748
104308	29/07/2018--21:46:00	30.71	267	0.148733	102.814	-0.127797
104368	29/07/2018--21:47:00	30.27	107	0.443931	0.865191	-0.381444
104428	29/07/2018--21:48:00	30.08	29	0.179807	0.880005	-0.545568
104488	29/07/2018--21:49:00	30	80	0.0865865	0.850377	-0.60525
104548	29/07/2018--21:50:00	29.76	75	-0.270758	0.924446	-0.306842
104608	29/07/2018--21:51:00	29.76	22	-0.0377073	0.791122	-0.635091
104668	29/07/2018--21:52:00	29.74	34	0.0865865	0.74668	-0.694772
104728	29/07/2018--21:53:00	29.59	126	0.0865865	0.924446	-0.441125
104788	29/07/2018--21:54:00	29.48	21	0.102123	0.731866	-0.739533
104848	29/07/2018--21:55:00	29.44	57	0.00890286	0.672611	-0.769374
104908	29/07/2018--21:56:00	29.26	7	0.0710498	0.865191	-0.545568
104968	29/07/2018--21:57:00	29.05	5	0.0399763	0.835563	-0.590329
105028	29/07/2018--21:58:00	29.72	70	-0.0687808	0.894819	-0.485887
105088	29/07/2018--21:59:00	29.77	26	-0.0998543	0.894819	-0.485887
105148	29/07/2018--22:00:00	29.91	147	-0.115391	0.820749	-0.575409
105208	29/07/2018--22:01:00	29.93	179	-0.0221706	0.805936	-0.664931
105268	29/07/2018--22:02:00	29.73	132	-0.0377073	0.983702	0.110929
105328	29/07/2018--22:03:00	29.77	17	0.179807	0.865191	-0.530648
105388	29/07/2018--22:04:00	29.68	8	0.443931	0.74668	-0.575409
105448	29/07/2018--22:05:00	29.63	17	0.0244396	101.333	-0.202399
105508	29/07/2018--22:06:00	29.58	41	0.00890286	0.791122	-0.664931
105568	29/07/2018--22:07:00	29.49	44	-0.0221706	0.805936	-0.62017
105628	29/07/2018--22:08:00	29.43	36	0.195344	0.93926	0.349656
105688	29/07/2018--22:09:00	29.41	21	0.133197	0.776308	0.633143
105748	29/07/2018--22:10:00	29.48	16	-0.0221706	0.894819	0.469019
105808	29/07/2018--22:11:00	30.02	11	0.381784	0.924446	0.245213
105868	29/07/2018--22:12:00	30.32	24	-0.00663387	0.968888	0.275054
105928	29/07/2018--22:13:00	30.32	5	0.00890286	0.968888	0.319815
105988	29/07/2018--22:14:00	30.16	0	-0.00663387	0.968888	0.304894
106048	29/07/2018--22:15:00	29.98	18	0.0244396	0.998516	0.245213
106108	29/07/2018--22:16:00	29.79	53	0.0865865	0.865191	0.5287
106168	29/07/2018--22:17:00	29.59	75	0.0244396	0.894819	0.454098
106228	29/07/2018--22:18:00	29.47	113	-0.0998543	0.968888	0.200452
106288	29/07/2018--22:19:00	29.39	158	0.0399763	0.998516	0.185531
106348	29/07/2018--22:20:00	29.17	401	-0.115391	102.814	-0.426205
106408	29/07/2018--22:21:00	29.28	211	-0.0687808	0.983702	-0.23224
106468	29/07/2018--22:22:00	29.45	76	-0.317369	0.93926	-0.381444
106528	29/07/2018--22:23:00	29.84	166	-0.0377073	0.954074	-0.277001
106588	29/07/2018--22:24:00	30.23	219	0.00890286	0.93926	-0.530648
106648	29/07/2018--22:25:00	30.7	62	-0.0221706	101.333	-0.112877
106708	29/07/2018--22:26:00	30.53	407	-0.177538	0.894819	0.215372
106768	29/07/2018--22:27:00	30.39	387	-0.286295	0.968888	-0.0681156
106828	29/07/2018--22:28:00	30.64	363	-0.239685	0.583727	0.692825
106888	29/07/2018--22:29:00	30.85	120	-0.00663387	-0.038455	-102.302
106948	29/07/2018--22:30:00	30.77	0	-0.00663387	-0.038455	-102.302
107008	29/07/2018--22:31:00	30.67	0	-0.00663387	-0.038455	-10.081
107068	29/07/2018--22:32:00	30.57	0	-0.00663387	-0.038455	-102.302
107128	29/07/2018--22:33:00	30.45	0	-0.00663387	-0.038455	-102.302
107188	29/07/2018--22:34:00	30.34	0	0.00890286	-0.0236412	-102.302
107248	29/07/2018--22:35:00	30.27	0	0.00890286	-0.038455	-102.302
107308	29/07/2018--22:36:00	30.2	0	0.00890286	-0.0236412	-10.081
107368	29/07/2018--22:37:00	30.16	0	0.00890286	-0.0236412	-102.302
107428	29/07/2018--22:38:00	30.1	0	0.00890286	-0.0236412	-102.302
107488	29/07/2018--22:39:00	30.05	0	0.00890286	-0.0236412	-102.302
107548	29/07/2018--22:40:00	30.03	0	0.00890286	-0.0236412	-102.302
107608	29/07/2018--22:41:00	29.99	0	0.00890286	-0.0236412	-102.302
107668	29/07/2018--22:42:00	29.96	0	0.00890286	-0.0236412	-102.302
107728	29/07/2018--22:43:00	29.92	0	0.00890286	-0.0236412	-10.081
107788	29/07/2018--22:44:00	29.9	0	0.00890286	-0.0236412	-10.081
107848	29/07/2018--22:45:00	29.89	0	0.00890286	-0.0236412	-102.302
107908	29/07/2018--22:46:00	29.88	0	0.00890286	-0.0236412	-10.081
107968	29/07/2018--22:47:00	29.89	0	0.00890286	-0.0236412	-102.302
108028	29/07/2018--22:48:00	29.86	0	0.00890286	-0.0236412	-102.302
108088	29/07/2018--22:49:00	29.84	0	0.00890286	-0.0236412	-102.302
108148	29/07/2018--22:50:00	29.84	0	0.00890286	-0.0236412	-10.081
108208	29/07/2018--22:51:00	29.81	0	0.00890286	-0.0236412	-102.302
108268	29/07/2018--22:52:00	29.8	0	0.00890286	-0.0236412	-10.081
108328	29/07/2018--22:53:00	29.8	0	0.00890286	-0.0236412	-102.302
108388	29/07/2018--22:54:00	29.77	0	0.00890286	-0.0236412	-102.302
108448	29/07/2018--22:55:00	29.81	0	0.00890286	-0.0236412	-102.302
108508	29/07/2018--22:56:00	29.8	0	0.00890286	-0.0236412	-10.081
108568	29/07/2018--22:57:00	29.8	0	0.00890286	-0.0236412	-10.081
108628	29/07/2018--22:58:00	29.8	0	0.00890286	-0.0236412	-102.302
108688	29/07/2018--22:59:00	29.8	0	0.00890286	-0.0236412	-102.302
108748	29/07/2018--23:00:00	29.79	0	0.00890286	-0.0236412	-102.302
108808	29/07/2018--23:01:00	29.79	0	0.00890286	-0.0236412	-102.302
108868	29/07/2018--23:02:00	29.77	0	0.00890286	-0.0236412	-102.302
108928	29/07/2018--23:03:00	29.79	0	0.00890286	-0.0236412	-10.081
108988	29/07/2018--23:04:00	29.76	9	-0.0221706	-0.0828966	-102.302
109048	29/07/2018--23:05:00	29.75	0	-0.0221706	-0.0828966	-10.081
109108	29/07/2018--23:06:00	29.73	0	-0.0221706	-0.0828966	-102.302
109168	29/07/2018--23:07:00	29.69	0	-0.0221706	-0.0828966	-10.081
109228	29/07/2018--23:08:00	29.66	0	-0.0221706	-0.0828966	-102.302
109288	29/07/2018--23:09:00	29.63	0	-0.0221706	-0.0828966	-102.302
109348	29/07/2018--23:10:00	29.6	0	-0.0221706	-0.0828966	-10.081
109408	29/07/2018--23:11:00	29.6	0	-0.0221706	-0.0828966	-10.081
109468	29/07/2018--23:12:00	29.57	0	-0.0221706	-0.0828966	-10.081
109528	29/07/2018--23:13:00	29.57	0	-0.0221706	-0.0828966	-10.081
109588	29/07/2018--23:14:00	29.52	0	-0.0221706	-0.0828966	-10.081
109648	29/07/2018--23:15:00	29.51	0	-0.0221706	-0.0828966	-10.081
109708	29/07/2018--23:16:00	29.5	0	-0.0221706	-0.0828966	-102.302
109768	29/07/2018--23:17:00	29.45	0	-0.0221706	-0.0828966	-10.081
109828	29/07/2018--23:18:00	29.44	0	-0.0221706	-0.0828966	-10.081
109888	29/07/2018--23:19:00	29.41	0	-0.0221706	-0.0828966	-10.081
109948	29/07/2018--23:20:00	29.37	0	-0.0221706	-0.0828966	-102.302
110008	29/07/2018--23:21:00	29.36	0	-0.0221706	-0.0828966	-10.081
110068	29/07/2018--23:22:00	29.37	0	-0.0221706	-0.0828966	-10.081
110128	29/07/2018--23:23:00	29.35	0	-0.0221706	-0.0828966	-102.302
110188	29/07/2018--23:24:00	29.32	0	-0.0221706	-0.0828966	-10.081
110248	29/07/2018--23:25:00	29.3	0	-0.0221706	-0.0828966	-10.081
110308	29/07/2018--23:26:00	29.29	0	-0.0221706	-0.0828966	-102.302
110368	29/07/2018--23:27:00	29.29	0	-0.0221706	-0.0828966	-10.081
110428	29/07/2018--23:28:00	29.27	0	-0.0221706	-0.0828966	-102.302
110488	29/07/2018--23:29:00	29.26	0	-0.0221706	-0.0828966	-102.302
110548	29/07/2018--23:30:00	29.27	0	-0.0221706	-0.0828966	-10.081
110608	29/07/2018--23:31:00	29.23	0	-0.0221706	-0.0828966	-10.081
110668	29/07/2018--23:32:00	29.24	0	-0.0221706	-0.0828966	-102.302
110728	29/07/2018--23:33:00	29.26	0	-0.0221706	-0.0828966	-10.081
110788	29/07/2018--23:34:00	29.24	0	-0.0221706	-0.0828966	-10.081
110848	29/07/2018--23:35:00	29.25	0	-0.0221706	-0.0828966	-102.302
110908	29/07/2018--23:36:00	29.23	0	-0.0221706	-0.0828966	-102.302
110968	29/07/2018--23:37:00	29.23	0	-0.0221706	-0.0828966	-102.302
111028	29/07/2018--23:38:00	29.21	0	-0.0221706	-0.0828966	-10.081
111088	29/07/2018--23:39:00	29.19	0	-0.0221706	-0.0828966	-10.081
111148	29/07/2018--23:40:00	29.18	0	-0.0221706	-0.0828966	-10.081
111208	29/07/2018--23:41:00	29.2	0	-0.0221706	-0.0828966	-10.081
111268	29/07/2018--23:42:00	29.19	0	-0.0221706	-0.0828966	-10.081
111328	29/07/2018--23:43:00	29.19	0	-0.0221706	-0.0828966	-10.081
111388	29/07/2018--23:44:00	29.17	0	-0.0221706	-0.0828966	-10.081
111448	29/07/2018--23:45:00	29.17	0	-0.0221706	-0.0828966	-10.081
111508	29/07/2018--23:46:00	29.14	0	-0.0221706	-0.0828966	-102.302
111568	29/07/2018--23:47:00	29.12	0	-0.0221706	-0.0828966	-10.081
111628	29/07/2018--23:48:00	29.13	0	-0.0221706	-0.0828966	-102.302
111688	29/07/2018--23:49:00	29.13	0	-0.0221706	-0.0828966	-102.302
111748	29/07/2018--23:50:00	29.14	0	-0.0221706	-0.0828966	-10.081
111808	29/07/2018--23:51:00	29.11	0	-0.0221706	-0.0828966	-10.081
111868	29/07/2018--23:52:00	29.12	0	-0.0221706	-0.0828966	-10.081
111928	29/07/2018--23:53:00	29.11	0	-0.0221706	-0.0828966	-10.081
111988	29/07/2018--23:54:00	29.11	0	-0.0221706	-0.0828966	-10.081
112048	29/07/2018--23:55:00	29.1	0	-0.0221706	-0.0828966	-10.081
112108	29/07/2018--23:56:00	29.08	0	-0.0221706	-0.0828966	-102.302
112168	29/07/2018--23:57:00	29.07	0	-0.0221706	-0.0828966	-102.302
112228	29/07/2018--23:58:00	29.05	0	-0.0221706	-0.0828966	-10.081
112288	29/07/2018--23:59:00	29.05	0	-0.0221706	-0.0828966	-102.302
112348	30/07/2018--00:00:00	29.05	0	-0.0221706	-0.0828966	-10.081
112408	30/07/2018--00:01:00	29.03	0	-0.0221706	-0.0828966	-10.081
112468	30/07/2018--00:02:00	29.03	0	-0.0221706	-0.0828966	-10.081
112528	30/07/2018--00:03:00	29.02	0	-0.0221706	-0.0828966	-102.302
112588	30/07/2018--00:04:00	29.01	0	-0.0221706	-0.0828966	-10.081
112648	30/07/2018--00:05:00	29.02	0	-0.0221706	-0.0828966	-10.081
112708	30/07/2018--00:06:00	28.98	0	-0.0221706	-0.0828966	-10.081
112768	30/07/2018--00:07:00	29	0	-0.0221706	-0.0828966	-102.302
112828	30/07/2018--00:08:00	28.99	0	-0.0221706	-0.0828966	-102.302
112888	30/07/2018--00:09:00	29	0	-0.0221706	-0.0828966	-10.081
112948	30/07/2018--00:10:00	29	0	-0.0221706	-0.0828966	-10.081
113008	30/07/2018--00:11:00	28.97	0	-0.0221706	-0.0828966	-10.081
113068	30/07/2018--00:12:00	28.96	0	-0.0221706	-0.0828966	-102.302
113128	30/07/2018--00:13:00	28.98	0	-0.0221706	-0.0828966	-10.081
113188	30/07/2018--00:14:00	28.96	0	-0.0221706	-0.0828966	-10.081
113248	30/07/2018--00:15:00	28.96	0	-0.0221706	-0.0828966	-102.302
113308	30/07/2018--00:16:00	28.96	0	-0.0221706	-0.0828966	-102.302
113368	30/07/2018--00:17:00	28.96	0	-0.0221706	-0.0828966	-10.081
113428	30/07/2018--00:18:00	28.94	0	-0.0221706	-0.0828966	-10.081
113488	30/07/2018--00:19:00	28.93	0	-0.0221706	-0.0828966	-10.081
113548	30/07/2018--00:20:00	28.94	0	-0.0221706	-0.0828966	-10.081
113608	30/07/2018--00:21:00	28.94	0	-0.0221706	-0.0828966	-102.302
113668	30/07/2018--00:22:00	28.96	0	-0.0221706	-0.0828966	-10.081
113728	30/07/2018--00:23:00	28.95	0	-0.0221706	-0.0828966	-10.081
113788	30/07/2018--00:24:00	28.95	0	-0.0221706	-0.0828966	-10.081
113848	30/07/2018--00:25:00	28.94	0	-0.0221706	-0.0828966	-102.302
113908	30/07/2018--00:26:00	28.92	0	-0.0221706	-0.0828966	-102.302
113968	30/07/2018--00:27:00	28.91	0	-0.0221706	-0.0828966	-102.302
114028	30/07/2018--00:28:00	28.9	0	-0.0221706	-0.0828966	-102.302
114088	30/07/2018--00:29:00	28.92	0	-0.0221706	-0.0828966	-10.081
114148	30/07/2018--00:30:00	28.93	0	-0.0221706	-0.0828966	-10.081
114208	30/07/2018--00:31:00	28.91	0	-0.0221706	-0.0828966	-102.302
114268	30/07/2018--00:32:00	28.89	0	-0.0221706	-0.0828966	-10.081
114328	30/07/2018--00:33:00	28.91	0	-0.0221706	-0.0828966	-10.081
114388	30/07/2018--00:34:00	28.89	0	-0.0221706	-0.0828966	-102.302
114448	30/07/2018--00:35:00	28.89	0	-0.0221706	-0.0828966	-102.302
114508	30/07/2018--00:36:00	28.88	0	-0.0221706	-0.0828966	-10.081
114568	30/07/2018--00:37:00	28.86	0	-0.0221706	-0.0828966	-102.302
114628	30/07/2018--00:38:00	28.86	0	-0.0221706	-0.0828966	-102.302
114688	30/07/2018--00:39:00	28.86	0	-0.0221706	-0.0828966	-10.081
114748	30/07/2018--00:40:00	28.83	0	-0.0221706	-0.0828966	-102.302
114808	30/07/2018--00:41:00	28.82	0	-0.0221706	-0.0828966	-10.081
114868	30/07/2018--00:42:00	28.81	0	-0.0221706	-0.0828966	-102.302
114928	30/07/2018--00:43:00	28.8	0	-0.0221706	-0.0828966	-102.302
114988	30/07/2018--00:44:00	28.8	0	-0.0221706	-0.0828966	-10.081
115048	30/07/2018--00:45:00	28.78	0	-0.0221706	-0.0828966	-102.302
115108	30/07/2018--00:46:00	28.78	0	-0.0221706	-0.0828966	-10.081
115168	30/07/2018--00:47:00	28.76	0	-0.0221706	-0.0828966	-102.302
115228	30/07/2018--00:48:00	28.79	0	-0.0221706	-0.0828966	-102.302
115288	30/07/2018--00:49:00	28.76	0	-0.0221706	-0.0828966	-10.081
115348	30/07/2018--00:50:00	28.77	0	-0.0221706	-0.0828966	-10.081
115408	30/07/2018--00:51:00	28.75	0	-0.0221706	-0.0828966	-10.081
115468	30/07/2018--00:52:00	28.75	0	-0.0221706	-0.0828966	-10.081
115528	30/07/2018--00:53:00	28.75	0	-0.0221706	-0.0828966	-10.081
115588	30/07/2018--00:54:00	28.74	0	-0.0221706	-0.0828966	-102.302
115648	30/07/2018--00:55:00	28.74	0	-0.0221706	-0.0828966	-10.081
115708	30/07/2018--00:56:00	28.71	0	-0.0221706	-0.0828966	-10.081
115768	30/07/2018--00:57:00	28.73	0	-0.0221706	-0.0828966	-102.302
115828	30/07/2018--00:58:00	28.71	0	-0.0221706	-0.0828966	-10.081
115888	30/07/2018--00:59:00	28.68	0	-0.0221706	-0.0828966	-10.081
115948	30/07/2018--01:00:00	28.68	0	-0.0221706	-0.0828966	-10.081
116008	30/07/2018--01:01:00	28.68	0	-0.0221706	-0.0828966	-10.081
116068	30/07/2018--01:02:00	28.67	0	-0.0221706	-0.0828966	-10.081
116128	30/07/2018--01:03:00	28.69	0	-0.0221706	-0.0828966	-10.081
116188	30/07/2018--01:04:00	28.67	0	-0.0221706	-0.0828966	-10.081
116248	30/07/2018--01:05:00	28.67	0	-0.0221706	-0.0828966	-10.081
116308	30/07/2018--01:06:00	28.64	0	-0.0221706	-0.0828966	-102.302
116368	30/07/2018--01:07:00	28.65	0	-0.0221706	-0.0828966	-10.081
116428	30/07/2018--01:08:00	28.63	0	-0.0221706	-0.0828966	-102.302
116488	30/07/2018--01:09:00	28.63	0	-0.0221706	-0.0828966	-10.081
116548	30/07/2018--01:10:00	28.6	0	-0.0221706	-0.0828966	-10.081
116608	30/07/2018--01:11:00	28.57	0	-0.0221706	-0.0828966	-10.081
116668	30/07/2018--01:12:00	28.57	0	-0.0221706	-0.0828966	-102.302
116728	30/07/2018--01:13:00	28.55	0	-0.0221706	-0.0828966	-10.081
116788	30/07/2018--01:14:00	28.57	0	-0.0221706	-0.0828966	-102.302
116848	30/07/2018--01:15:00	28.55	0	-0.0221706	-0.0828966	-10.081
116908	30/07/2018--01:16:00	28.58	0	-0.0221706	-0.0828966	-10.081
116968	30/07/2018--01:17:00	28.58	0	-0.0221706	-0.0828966	-102.302
117028	30/07/2018--01:18:00	28.57	0	-0.0221706	-0.0828966	-10.081
117088	30/07/2018--01:19:00	28.57	0	-0.0221706	-0.0828966	-10.081
117148	30/07/2018--01:20:00	28.58	0	-0.0221706	-0.0828966	-102.302
117208	30/07/2018--01:21:00	28.57	0	-0.0221706	-0.0828966	-10.081
117268	30/07/2018--01:22:00	28.57	0	-0.0221706	-0.0828966	-10.081
117328	30/07/2018--01:23:00	28.55	0	-0.0221706	-0.0828966	-10.081
117388	30/07/2018--01:24:00	28.58	0	-0.0221706	-0.0828966	-102.302
117448	30/07/2018--01:25:00	28.59	0	-0.0221706	-0.0828966	-102.302
117508	30/07/2018--01:26:00	28.55	0	-0.0221706	-0.0828966	-102.302
117568	30/07/2018--01:27:00	28.55	0	-0.0221706	-0.0828966	-10.081
117628	30/07/2018--01:28:00	28.56	0	-0.0221706	-0.0828966	-10.081
117688	30/07/2018--01:29:00	28.55	0	-0.0221706	-0.0828966	-10.081
117748	30/07/2018--01:30:00	28.53	0	-0.0221706	-0.0828966	-102.302
117808	30/07/2018--01:31:00	28.5	0	-0.0221706	-0.0828966	-10.081
117868	30/07/2018--01:32:00	28.5	0	-0.0221706	-0.0828966	-10.081
117928	30/07/2018--01:33:00	28.48	0	-0.0221706	-0.0828966	-10.081
117988	30/07/2018--01:34:00	28.48	0	-0.0221706	-0.0828966	-102.302
118048	30/07/2018--01:35:00	28.48	0	-0.0221706	-0.0828966	-10.081
118108	30/07/2018--01:36:00	28.47	0	-0.0221706	-0.0828966	-10.081
118168	30/07/2018--01:37:00	28.48	0	-0.0221706	-0.0828966	-102.302
118228	30/07/2018--01:38:00	28.48	0	-0.0221706	-0.0828966	-10.081
118288	30/07/2018--01:39:00	28.48	0	-0.0221706	-0.0828966	-10.081
118348	30/07/2018--01:40:00	28.46	0	-0.0221706	-0.0828966	-10.081
118408	30/07/2018--01:41:00	28.47	0	-0.0221706	-0.0828966	-10.081
118468	30/07/2018--01:42:00	28.49	0	-0.0221706	-0.0828966	-102.302
118528	30/07/2018--01:43:00	28.45	0	-0.0221706	-0.0828966	-10.081
118588	30/07/2018--01:44:00	28.45	0	-0.0221706	-0.0828966	-10.081
118648	30/07/2018--01:45:00	28.45	0	-0.0221706	-0.0828966	-10.081
118708	30/07/2018--01:46:00	28.45	0	-0.0221706	-0.0828966	-102.302
118768	30/07/2018--01:47:00	28.43	0	-0.0221706	-0.0828966	-102.302
118828	30/07/2018--01:48:00	28.43	0	-0.0221706	-0.0828966	-102.302
118888	30/07/2018--01:49:00	28.43	0	-0.0221706	-0.0828966	-10.081
118948	30/07/2018--01:50:00	28.41	0	-0.0221706	-0.0828966	-102.302
119008	30/07/2018--01:51:00	28.42	0	-0.0221706	-0.0828966	-10.081
119068	30/07/2018--01:52:00	28.41	0	-0.0221706	-0.0828966	-102.302
119128	30/07/2018--01:53:00	28.39	0	-0.0221706	-0.0828966	-10.081
119188	30/07/2018--01:54:00	28.38	0	-0.0221706	-0.0828966	-10.081
119248	30/07/2018--01:55:00	28.38	0	-0.0221706	-0.0828966	-102.302
119308	30/07/2018--01:56:00	28.4	0	-0.0221706	-0.0828966	-10.081
119368	30/07/2018--01:57:00	28.39	0	-0.0221706	-0.0828966	-102.302
119428	30/07/2018--01:58:00	28.39	0	-0.0221706	-0.0828966	-102.302
119488	30/07/2018--01:59:00	28.37	0	-0.0221706	-0.0828966	-10.081
119548	30/07/2018--02:00:00	28.34	0	-0.0221706	-0.0828966	-10.081
119608	30/07/2018--02:01:00	28.34	0	-0.0221706	-0.0828966	-10.081
119668	30/07/2018--02:02:00	28.32	0	-0.0221706	-0.0828966	-102.302
119728	30/07/2018--02:03:00	28.32	0	-0.0221706	-0.0828966	-10.081
119788	30/07/2018--02:04:00	28.32	0	-0.0221706	-0.0828966	-10.081
119848	30/07/2018--02:05:00	28.35	0	-0.0221706	-0.0828966	-10.081
119908	30/07/2018--02:06:00	28.33	0	-0.0221706	-0.0828966	-10.081
119968	30/07/2018--02:07:00	28.32	0	-0.0221706	-0.0828966	-102.302
120028	30/07/2018--02:08:00	28.29	0	-0.0221706	-0.0828966	-102.302
120088	30/07/2018--02:09:00	28.29	0	-0.0221706	-0.0828966	-102.302
120148	30/07/2018--02:10:00	28.3	0	-0.0221706	-0.0828966	-10.081
120208	30/07/2018--02:11:00	28.3	0	-0.0221706	-0.0828966	-102.302
120268	30/07/2018--02:12:00	28.28	0	-0.0221706	-0.0828966	-102.302
120328	30/07/2018--02:13:00	28.28	0	-0.0221706	-0.0828966	-102.302
120388	30/07/2018--02:14:00	28.29	0	-0.0221706	-0.0828966	-10.081
120448	30/07/2018--02:15:00	28.29	0	-0.0221706	-0.0828966	-10.081
120508	30/07/2018--02:16:00	28.27	0	-0.0221706	-0.0828966	-10.081
120568	30/07/2018--02:17:00	28.27	0	-0.0221706	-0.0828966	-10.081
120628	30/07/2018--02:18:00	28.23	0	-0.0221706	-0.0828966	-10.081
120688	30/07/2018--02:19:00	28.24	0	-0.0221706	-0.0828966	-10.081
120748	30/07/2018--02:20:00	28.23	0	-0.0221706	-0.0828966	-10.081
120808	30/07/2018--02:21:00	28.23	0	-0.0221706	-0.0828966	-10.081
120868	30/07/2018--02:22:00	28.23	0	-0.0221706	-0.0828966	-102.302
120928	30/07/2018--02:23:00	28.22	0	-0.0221706	-0.0828966	-10.081
120988	30/07/2018--02:24:00	28.23	0	-0.0221706	-0.0828966	-102.302
121048	30/07/2018--02:25:00	28.2	0	-0.0221706	-0.0828966	-10.081
121108	30/07/2018--02:26:00	28.21	0	-0.0221706	-0.0828966	-10.081
121168	30/07/2018--02:27:00	28.19	0	-0.0221706	-0.0828966	-10.081
121228	30/07/2018--02:28:00	28.18	0	-0.0221706	-0.0828966	-10.081
121288	30/07/2018--02:29:00	28.14	0	-0.0221706	-0.0828966	-10.081
121348	30/07/2018--02:30:00	28.13	0	-0.0221706	-0.0828966	-102.302
121408	30/07/2018--02:31:00	28.11	0	-0.0221706	-0.0828966	-10.081
121468	30/07/2018--02:32:00	28.12	0	-0.0221706	-0.0828966	-10.081
121528	30/07/2018--02:33:00	28.13	0	-0.0221706	-0.0828966	-102.302
121588	30/07/2018--02:34:00	28.14	0	-0.0221706	-0.0828966	-102.302
121648	30/07/2018--02:35:00	28.13	0	-0.0221706	-0.0828966	-102.302
121708	30/07/2018--02:36:00	28.11	0	-0.0221706	-0.0828966	-102.302
121768	30/07/2018--02:37:00	28.13	0	-0.0221706	-0.0828966	-10.081
121828	30/07/2018--02:38:00	28.13	0	-0.0221706	-0.0828966	-10.081
121888	30/07/2018--02:39:00	28.12	0	-0.0221706	-0.0828966	-10.081
121948	30/07/2018--02:40:00	28.12	0	-0.0221706	-0.0828966	-10.081
122008	30/07/2018--02:41:00	28.11	0	-0.0221706	-0.0828966	-102.302
122068	30/07/2018--02:42:00	28.11	0	-0.0221706	-0.0828966	-10.081
122128	30/07/2018--02:43:00	28.12	0	-0.0221706	-0.0828966	-102.302
122188	30/07/2018--02:44:00	28.13	0	-0.0221706	-0.0828966	-10.081
122248	30/07/2018--02:45:00	28.13	0	-0.0221706	-0.0828966	-10.081
122308	30/07/2018--02:46:00	28.13	0	-0.0221706	-0.0828966	-10.081
122368	30/07/2018--02:47:00	28.07	0	-0.0221706	-0.0828966	-102.302
122428	30/07/2018--02:48:00	28.08	0	-0.0221706	-0.0828966	-102.302
122488	30/07/2018--02:49:00	28.09	0	-0.0221706	-0.0828966	-10.081
122548	30/07/2018--02:50:00	28.07	0	-0.0221706	-0.0828966	-10.081
122608	30/07/2018--02:51:00	28.09	0	-0.0221706	-0.0828966	-102.302
122668	30/07/2018--02:52:00	28.05	0	-0.0221706	-0.0828966	-102.302
122728	30/07/2018--02:53:00	28.04	0	-0.0221706	-0.0828966	-10.081
122788	30/07/2018--02:54:00	28.02	0	-0.0221706	-0.0828966	-102.302
122848	30/07/2018--02:55:00	28.01	0	-0.0221706	-0.0828966	-102.302
122908	30/07/2018--02:56:00	27.99	0	-0.0221706	-0.0828966	-10.081
122968	30/07/2018--02:57:00	28	0	-0.0221706	-0.0828966	-102.302
123028	30/07/2018--02:58:00	27.98	0	-0.0221706	-0.0828966	-10.081
123088	30/07/2018--02:59:00	27.96	0	-0.0221706	-0.0828966	-10.081
123148	30/07/2018--03:00:00	27.95	0	-0.0221706	-0.0828966	-102.302
123208	30/07/2018--03:01:00	27.96	0	-0.0221706	-0.0828966	-10.081
123268	30/07/2018--03:02:00	27.95	0	-0.0221706	-0.0828966	-10.081
123328	30/07/2018--03:03:00	27.95	0	-0.0221706	-0.0828966	-10.081
123388	30/07/2018--03:04:00	27.94	0	-0.0221706	-0.0828966	-102.302
123448	30/07/2018--03:05:00	27.94	0	-0.0221706	-0.0828966	-10.081
123508	30/07/2018--03:06:00	27.95	0	-0.0221706	-0.0828966	-10.081
123568	30/07/2018--03:07:00	27.93	0	-0.0221706	-0.0828966	-10.081
123628	30/07/2018--03:08:00	27.96	0	-0.0221706	-0.0828966	-10.081
123688	30/07/2018--03:09:00	27.96	0	-0.0221706	-0.0828966	-10.081
123748	30/07/2018--03:10:00	27.96	0	-0.0221706	-0.0828966	-102.302
123808	30/07/2018--03:11:00	27.94	0	-0.0221706	-0.0828966	-10.081
123868	30/07/2018--03:12:00	27.98	0	-0.0221706	-0.0828966	-10.081
123928	30/07/2018--03:13:00	27.99	0	-0.0221706	-0.0828966	-10.081
123988	30/07/2018--03:14:00	27.98	0	-0.0221706	-0.0828966	-10.081
124048	30/07/2018--03:15:00	27.99	0	-0.0221706	-0.0828966	-10.081
124108	30/07/2018--03:16:00	27.99	0	-0.0221706	-0.0828966	-102.302
124168	30/07/2018--03:17:00	27.98	0	-0.0221706	-0.0828966	-10.081
124228	30/07/2018--03:18:00	27.99	0	-0.0221706	-0.0828966	-10.081
124288	30/07/2018--03:19:00	27.99	0	-0.0221706	-0.0828966	-102.302
124348	30/07/2018--03:20:00	27.96	0	-0.0221706	-0.0828966	-102.302
124408	30/07/2018--03:21:00	27.97	0	-0.0221706	-0.0828966	-102.302
124468	30/07/2018--03:22:00	27.95	0	-0.0221706	-0.0828966	-102.302
124528	30/07/2018--03:23:00	27.96	0	-0.0221706	-0.0828966	-10.081
124588	30/07/2018--03:24:00	27.92	0	-0.0221706	-0.0828966	-10.081
124648	30/07/2018--03:25:00	27.93	0	-0.0221706	-0.0828966	-10.081
124708	30/07/2018--03:26:00	27.96	0	-0.0221706	-0.0828966	-10.081
124768	30/07/2018--03:27:00	27.95	0	-0.0221706	-0.0828966	-102.302
124828	30/07/2018--03:28:00	27.93	0	-0.0221706	-0.0828966	-10.081
124888	30/07/2018--03:29:00	27.95	0	-0.0221706	-0.0828966	-10.081
124948	30/07/2018--03:30:00	27.95	0	-0.0221706	-0.0828966	-10.081
125008	30/07/2018--03:31:00	27.93	0	-0.0221706	-0.0828966	-10.081
125068	30/07/2018--03:32:00	27.94	0	-0.0221706	-0.0828966	-10.081
125128	30/07/2018--03:33:00	27.91	0	-0.0221706	-0.0828966	-10.081
125188	30/07/2018--03:34:00	27.93	0	-0.0221706	-0.0828966	-102.302
125248	30/07/2018--03:35:00	27.91	0	-0.0221706	-0.0828966	-10.081
125308	30/07/2018--03:36:00	27.91	0	-0.0221706	-0.0828966	-10.081
125368	30/07/2018--03:37:00	27.89	0	-0.0221706	-0.0828966	-10.081
125428	30/07/2018--03:38:00	27.87	0	-0.0221706	-0.0828966	-102.302
125488	30/07/2018--03:39:00	27.89	0	-0.0221706	-0.0828966	-10.081
125548	30/07/2018--03:40:00	27.89	0	-0.0221706	-0.0828966	-10.081
125608	30/07/2018--03:41:00	27.89	0	-0.0221706	-0.0828966	-10.081
125668	30/07/2018--03:42:00	27.88	0	-0.0221706	-0.0828966	-102.302
125728	30/07/2018--03:43:00	27.85	0	-0.0221706	-0.0828966	-10.081
125788	30/07/2018--03:44:00	27.86	0	-0.0221706	-0.0828966	-102.302
125848	30/07/2018--03:45:00	27.85	0	-0.0221706	-0.0828966	-10.081
125908	30/07/2018--03:46:00	27.85	0	-0.0221706	-0.0828966	-102.302
125968	30/07/2018--03:47:00	27.83	0	-0.0221706	-0.0828966	-102.302
126028	30/07/2018--03:48:00	27.82	0	-0.0221706	-0.0828966	-10.081
126088	30/07/2018--03:49:00	27.84	0	-0.0221706	-0.0828966	-10.081
126148	30/07/2018--03:50:00	27.83	0	-0.0221706	-0.0828966	-102.302
126208	30/07/2018--03:51:00	27.81	0	-0.0221706	-0.0828966	-102.302
126268	30/07/2018--03:52:00	27.79	0	-0.0221706	-0.0828966	-10.081
126328	30/07/2018--03:53:00	27.77	0	-0.0221706	-0.0828966	-10.081
126388	30/07/2018--03:54:00	27.79	0	-0.0221706	-0.0828966	-10.081
126448	30/07/2018--03:55:00	27.78	0	-0.0221706	-0.0828966	-10.081
126508	30/07/2018--03:56:00	27.76	0	-0.0221706	-0.0828966	-102.302
126568	30/07/2018--03:57:00	27.74	0	-0.0221706	-0.0828966	-10.081
126628	30/07/2018--03:58:00	27.75	0	-0.0221706	-0.0828966	-10.081
126688	30/07/2018--03:59:00	27.75	0	-0.0221706	-0.0828966	-10.081
126748	30/07/2018--04:00:00	27.72	0	-0.0221706	-0.0828966	-10.081
126808	30/07/2018--04:01:00	27.72	0	-0.0221706	-0.0828966	-10.081
126868	30/07/2018--04:02:00	27.7	0	-0.0221706	-0.0828966	-10.081
126928	30/07/2018--04:03:00	27.68	0	-0.0221706	-0.0828966	-10.081
126988	30/07/2018--04:04:00	27.68	0	-0.0221706	-0.0828966	-10.081
127048	30/07/2018--04:05:00	27.68	0	-0.0221706	-0.0828966	-10.081
127108	30/07/2018--04:06:00	27.69	0	-0.0221706	-0.0828966	-102.302
127168	30/07/2018--04:07:00	27.7	0	-0.0221706	-0.0828966	-102.302
127228	30/07/2018--04:08:00	27.7	0	-0.0221706	-0.0828966	-10.081
127288	30/07/2018--04:09:00	27.68	0	-0.0221706	-0.0828966	-10.081
127348	30/07/2018--04:10:00	27.68	0	-0.0221706	-0.0828966	-10.081
127408	30/07/2018--04:11:00	27.68	0	-0.0221706	-0.0828966	-102.302
127468	30/07/2018--04:12:00	27.66	0	-0.0221706	-0.0828966	-102.302
127528	30/07/2018--04:13:00	27.67	0	-0.0221706	-0.0828966	-102.302
127588	30/07/2018--04:14:00	27.66	0	-0.0221706	-0.0828966	-102.302
127648	30/07/2018--04:15:00	27.68	0	-0.0221706	-0.0828966	-10.081
127708	30/07/2018--04:16:00	27.66	0	-0.0221706	-0.0828966	-10.081
127768	30/07/2018--04:17:00	27.65	0	-0.0221706	-0.0828966	-102.302
127828	30/07/2018--04:18:00	27.64	0	-0.0221706	-0.0828966	-102.302
127888	30/07/2018--04:19:00	27.64	0	-0.0221706	-0.0828966	-10.081
127948	30/07/2018--04:20:00	27.63	0	-0.0221706	-0.0828966	-102.302
128008	30/07/2018--04:21:00	27.62	0	-0.0221706	-0.0828966	-10.081
128068	30/07/2018--04:22:00	27.6	0	-0.0221706	-0.0828966	-102.302
128128	30/07/2018--04:23:00	27.64	0	-0.0221706	-0.0828966	-10.081
128188	30/07/2018--04:24:00	27.62	0	-0.0221706	-0.0828966	-10.081
128248	30/07/2018--04:25:00	27.62	0	-0.0221706	-0.0828966	-10.081
128308	30/07/2018--04:26:00	27.62	0	-0.0221706	-0.0828966	-102.302
128368	30/07/2018--04:27:00	27.62	0	-0.0221706	-0.0828966	-102.302
128428	30/07/2018--04:28:00	27.62	0	-0.0221706	-0.0828966	-10.081
128488	30/07/2018--04:29:00	27.63	0	-0.0221706	-0.0828966	-102.302
128548	30/07/2018--04:30:00	27.63	0	-0.0221706	-0.0828966	-102.302
128608	30/07/2018--04:31:00	27.62	0	-0.0221706	-0.0828966	-102.302
128668	30/07/2018--04:32:00	27.63	0	-0.0221706	-0.0828966	-10.081
128728	30/07/2018--04:33:00	27.62	0	-0.0221706	-0.0828966	-10.081
128788	30/07/2018--04:34:00	27.6	0	-0.0221706	-0.0828966	-102.302
128848	30/07/2018--04:35:00	27.6	0	-0.0221706	-0.0828966	-102.302
128908	30/07/2018--04:36:00	27.59	0	-0.0221706	-0.0828966	-10.081
128968	30/07/2018--04:37:00	27.57	0	-0.0221706	-0.0828966	-102.302
129028	30/07/2018--04:38:00	27.57	0	-0.0221706	-0.0828966	-10.081
129088	30/07/2018--04:39:00	27.54	0	-0.0221706	-0.0828966	-10.081
129148	30/07/2018--04:40:00	27.52	0	-0.0221706	-0.0828966	-102.302
129208	30/07/2018--04:41:00	27.5	0	-0.0221706	-0.0828966	-10.081
129268	30/07/2018--04:42:00	27.49	0	-0.0221706	-0.0828966	-10.081
129328	30/07/2018--04:43:00	27.46	0	-0.0221706	-0.0828966	-10.081
129388	30/07/2018--04:44:00	27.48	0	-0.0221706	-0.0828966	-10.081
129448	30/07/2018--04:45:00	27.46	0	-0.0221706	-0.0828966	-102.302
129508	30/07/2018--04:46:00	27.46	0	-0.0221706	-0.0828966	-10.081
129568	30/07/2018--04:47:00	27.45	0	-0.0221706	-0.0828966	-10.081
129628	30/07/2018--04:48:00	27.43	0	-0.0221706	-0.0828966	-10.081
129688	30/07/2018--04:49:00	27.44	0	-0.0221706	-0.0828966	-102.302
129748	30/07/2018--04:50:00	27.45	0	-0.0221706	-0.0828966	-10.081
129808	30/07/2018--04:51:00	27.46	0	-0.0221706	-0.0828966	-10.081
129868	30/07/2018--04:52:00	27.44	0	-0.0221706	-0.0828966	-10.081
129928	30/07/2018--04:53:00	27.41	0	-0.0221706	-0.0828966	-10.081
129988	30/07/2018--04:54:00	27.43	0	-0.0221706	-0.0828966	-10.081
130048	30/07/2018--04:55:00	27.39	0	-0.0221706	-0.0828966	-102.302
130108	30/07/2018--04:56:00	27.38	0	-0.0221706	-0.0828966	-10.081
130168	30/07/2018--04:57:00	27.38	0	-0.0221706	-0.0828966	-102.302
130228	30/07/2018--04:58:00	27.34	0	-0.0221706	-0.0828966	-10.081
130288	30/07/2018--04:59:00	27.36	0	-0.0221706	-0.0828966	-10.081
130348	30/07/2018--05:00:00	27.36	0	-0.0221706	-0.0828966	-10.081
