# Supplementary material for: A randomized cross-over trial investigating differences in 24-h personal air and skin temperatures using wearable sensors between two climatologically contrasting settings
Source: Sci Rep. 2021 Nov 10;11:22020. doi: 10.1038/s41598-021-01180-y (PMC8580978; doi:10.1038/s41598-021-01180-y)
Supplement: Supplementary file 2 — Supplementary Data. [file 41598_2021_1180_MOESM2_ESM.zip › New folder/new/T37_A2new.csv]

Index	Date	Temperature	Activity	X-axis	Y-axis	Z-axis	Marker
61380	01/09/2018--05:00:00	27.25	0	-0.977388	-0.261577	-0.0876638
61440	01/09/2018--05:01:00	27.25	0	-0.992791	-0.261577	-0.0876638
61500	01/09/2018--05:02:00	27.25	0	-0.992791	-0.261577	-0.0876638
61560	01/09/2018--05:03:00	27.26	0	-0.977388	-0.261577	-0.0876638
61620	01/09/2018--05:04:00	27.24	0	-0.977388	-0.261577	-0.0876638
61680	01/09/2018--05:05:00	27.23	0	-0.992791	-0.261577	-0.0876638
61740	01/09/2018--05:06:00	27.24	0	-0.977388	-0.246688	-0.0876638
61800	01/09/2018--05:07:00	27.23	0	-0.992791	-0.261577	-0.0876638
61860	01/09/2018--05:08:00	27.23	0	-0.992791	-0.246688	-0.0876638
61920	01/09/2018--05:09:00	27.25	0	-0.977388	-0.261577	-0.0876638
61980	01/09/2018--05:10:00	27.23	0	-0.977388	-0.261577	-0.0876638
62040	01/09/2018--05:11:00	27.23	0	-0.992791	-0.261577	-0.0876638
62100	01/09/2018--05:12:00	27.24	0	-0.977388	-0.246688	-0.0876638
62160	01/09/2018--05:13:00	27.23	0	-0.992791	-0.261577	-0.0725041
62220	01/09/2018--05:14:00	27.24	0	-0.992791	-0.246688	-0.0876638
62280	01/09/2018--05:15:00	27.23	0	-0.992791	-0.261577	-0.0876638
62340	01/09/2018--05:16:00	27.23	0	-0.992791	-0.261577	-0.0876638
62400	01/09/2018--05:17:00	27.23	0	-0.977388	-0.261577	-0.0876638
62460	01/09/2018--05:18:00	27.21	0	-0.977388	-0.261577	-0.0876638
62520	01/09/2018--05:19:00	27.24	0	-0.977388	-0.246688	-0.0876638
62580	01/09/2018--05:20:00	27.21	0	-0.992791	-0.261577	-0.0876638
62640	01/09/2018--05:21:00	27.23	0	-0.992791	-0.261577	-0.0725041
62700	01/09/2018--05:22:00	27.21	0	-0.977388	-0.261577	-0.0876638
62760	01/09/2018--05:23:00	27.22	0	-0.992791	-0.261577	-0.0876638
62820	01/09/2018--05:24:00	27.22	0	-0.992791	-0.261577	-0.0876638
62880	01/09/2018--05:25:00	27.21	0	-0.977388	-0.261577	-0.0876638
62940	01/09/2018--05:26:00	27.21	0	-0.992791	-0.261577	-0.0876638
63000	01/09/2018--05:27:00	27.19	0	-0.977388	-0.246688	-0.0876638
63060	01/09/2018--05:28:00	27.21	0	-0.992791	-0.261577	-0.0876638
63120	01/09/2018--05:29:00	27.22	0	-0.977388	-0.261577	-0.0876638
63180	01/09/2018--05:30:00	27.19	0	-0.977388	-0.261577	-0.0876638
63240	01/09/2018--05:31:00	27.2	0	-0.977388	-0.261577	-0.0876638
63300	01/09/2018--05:32:00	27.21	0	-0.992791	-0.261577	-0.0876638
63360	01/09/2018--05:33:00	27.2	0	-0.992791	-0.246688	-0.0876638
63420	01/09/2018--05:34:00	27.18	0	-0.992791	-0.261577	-0.0725041
63480	01/09/2018--05:35:00	27.18	0	-0.992791	-0.261577	-0.0876638
63540	01/09/2018--05:36:00	27.21	0	-0.977388	-0.246688	-0.0876638
63600	01/09/2018--05:37:00	27.21	0	-0.992791	-0.261577	-0.0876638
63660	01/09/2018--05:38:00	27.19	0	-0.977388	-0.261577	-0.0725041
63720	01/09/2018--05:39:00	27.19	0	-0.977388	-0.261577	-0.0876638
63780	01/09/2018--05:40:00	27.19	0	-0.992791	-0.261577	-0.0725041
63840	01/09/2018--05:41:00	27.19	0	-0.992791	-0.261577	-0.0876638
63900	01/09/2018--05:42:00	27.18	0	-0.992791	-0.261577	-0.0876638
63960	01/09/2018--05:43:00	27.19	0	-0.992791	-0.261577	-0.0876638
64020	01/09/2018--05:44:00	27.18	0	-0.992791	-0.261577	-0.0876638
64080	01/09/2018--05:45:00	27.18	0	-0.992791	-0.261577	-0.0876638
64140	01/09/2018--05:46:00	27.18	0	-0.977388	-0.261577	-0.0876638
64200	01/09/2018--05:47:00	27.18	0	-0.992791	-0.261577	-0.0876638
64260	01/09/2018--05:48:00	27.17	0	-0.992791	-0.261577	-0.0876638
64320	01/09/2018--05:49:00	27.18	0	-0.992791	-0.261577	-0.0876638
64380	01/09/2018--05:50:00	27.17	0	-0.977388	-0.261577	-0.0876638
64440	01/09/2018--05:51:00	27.18	0	-0.992791	-0.261577	-0.0876638
64500	01/09/2018--05:52:00	27.17	0	-0.977388	-0.246688	-0.0876638
64560	01/09/2018--05:53:00	27.17	0	-0.977388	-0.261577	-0.0876638
64620	01/09/2018--05:54:00	27.17	0	-0.977388	-0.261577	-0.0876638
64680	01/09/2018--05:55:00	27.18	0	-0.992791	-0.261577	-0.0876638
64740	01/09/2018--05:56:00	27.16	0	-0.977388	-0.261577	-0.0876638
64800	01/09/2018--05:57:00	27.18	0	-0.977388	-0.246688	-0.0876638
64860	01/09/2018--05:58:00	27.2	0	-0.992791	-0.261577	-0.0876638
64920	01/09/2018--05:59:00	27.17	0	-0.992791	-0.261577	-0.0876638
64980	01/09/2018--06:00:00	27.18	0	-0.992791	-0.246688	-0.0876638
65040	01/09/2018--06:01:00	27.17	0	-0.992791	-0.246688	-0.0876638
65100	01/09/2018--06:02:00	27.16	0	-0.977388	-0.261577	-0.0876638
65160	01/09/2018--06:03:00	27.14	0	-0.977388	-0.261577	-0.0876638
65220	01/09/2018--06:04:00	27.16	0	-0.992791	-0.261577	-0.0876638
65280	01/09/2018--06:05:00	27.16	0	-0.977388	-0.261577	-0.0876638
65340	01/09/2018--06:06:00	27.18	0	-0.977388	-0.261577	-0.0876638
65400	01/09/2018--06:07:00	27.17	0	-0.977388	-0.261577	-0.0725041
65460	01/09/2018--06:08:00	27.16	0	-0.977388	-0.246688	-0.0876638
65520	01/09/2018--06:09:00	27.17	0	-0.992791	-0.261577	-0.0876638
65580	01/09/2018--06:10:00	27.16	0	-0.977388	-0.261577	-0.0876638
65640	01/09/2018--06:11:00	27.15	0	-0.992791	-0.261577	-0.0876638
65700	01/09/2018--06:12:00	27.17	0	-0.977388	-0.246688	-0.0876638
65760	01/09/2018--06:13:00	27.18	0	-0.992791	-0.261577	-0.0725041
65820	01/09/2018--06:14:00	27.16	0	-0.992791	-0.246688	-0.0876638
65880	01/09/2018--06:15:00	27.16	0	-0.992791	-0.246688	-0.0876638
65940	01/09/2018--06:16:00	27.16	0	-0.992791	-0.261577	-0.0876638
66000	01/09/2018--06:17:00	27.16	0	-0.992791	-0.246688	-0.0876638
66060	01/09/2018--06:18:00	27.16	0	-0.977388	-0.261577	-0.0725041
66120	01/09/2018--06:19:00	27.17	0	-0.992791	-0.261577	-0.0876638
66180	01/09/2018--06:20:00	27.16	0	-0.977388	-0.261577	-0.0876638
66240	01/09/2018--06:21:00	27.17	0	-0.977388	-0.261577	-0.0876638
66300	01/09/2018--06:22:00	27.17	0	-0.992791	-0.261577	-0.0876638
66360	01/09/2018--06:23:00	27.18	0	-0.992791	-0.261577	-0.0725041
66420	01/09/2018--06:24:00	27.16	0	-0.992791	-0.261577	-0.0876638
66480	01/09/2018--06:25:00	27.18	0	-0.977388	-0.246688	-0.0725041
66540	01/09/2018--06:26:00	27.16	0	-0.992791	-0.261577	-0.0876638
66600	01/09/2018--06:27:00	27.16	0	-0.977388	-0.246688	-0.0876638
66660	01/09/2018--06:28:00	27.16	0	-0.992791	-0.261577	-0.0876638
66720	01/09/2018--06:29:00	27.16	0	-0.977388	-0.261577	-0.0876638
66780	01/09/2018--06:30:00	27.16	0	-0.977388	-0.261577	-0.0876638
66840	01/09/2018--06:31:00	27.15	0	-0.977388	-0.261577	-0.0876638
66900	01/09/2018--06:32:00	27.16	0	-0.992791	-0.261577	-0.0876638
66960	01/09/2018--06:33:00	27.16	0	-0.992791	-0.261577	-0.0876638
67020	01/09/2018--06:34:00	27.16	0	-0.992791	-0.261577	-0.0876638
67080	01/09/2018--06:35:00	27.18	0	-0.977388	-0.261577	-0.0876638
67140	01/09/2018--06:36:00	27.15	0	-0.992791	-0.261577	-0.0876638
67200	01/09/2018--06:37:00	27.15	0	-0.992791	-0.261577	-0.0876638
67260	01/09/2018--06:38:00	27.17	0	-0.992791	-0.261577	-0.0876638
67320	01/09/2018--06:39:00	27.14	0	-0.992791	-0.261577	-0.0876638
67380	01/09/2018--06:40:00	27.16	0	-0.992791	-0.261577	-0.0876638
67440	01/09/2018--06:41:00	27.16	0	-0.992791	-0.261577	-0.0876638
67500	01/09/2018--06:42:00	27.14	0	-0.992791	-0.261577	-0.0876638
67560	01/09/2018--06:43:00	27.16	0	-0.992791	-0.261577	-0.0876638
67620	01/09/2018--06:44:00	27.14	0	-0.992791	-0.261577	-0.0876638
67680	01/09/2018--06:45:00	27.14	0	-0.992791	-0.261577	-0.0876638
67740	01/09/2018--06:46:00	27.16	0	-0.992791	-0.261577	-0.0876638
67800	01/09/2018--06:47:00	27.14	0	-0.977388	-0.261577	-0.0725041
67860	01/09/2018--06:48:00	27.16	0	-0.992791	-0.261577	-0.0876638
67920	01/09/2018--06:49:00	27.15	0	-0.992791	-0.261577	-0.0876638
67980	01/09/2018--06:50:00	27.15	0	-0.977388	-0.261577	-0.0876638
68040	01/09/2018--06:51:00	27.16	0	-0.977388	-0.261577	-0.0876638
68100	01/09/2018--06:52:00	27.16	0	-0.992791	-0.261577	-0.0725041
68160	01/09/2018--06:53:00	27.17	0	-0.977388	-0.261577	-0.0725041
68220	01/09/2018--06:54:00	27.18	0	-0.977388	-0.261577	-0.0876638
68280	01/09/2018--06:55:00	27.18	0	-0.992791	-0.261577	-0.0876638
68340	01/09/2018--06:56:00	27.18	0	-0.992791	-0.261577	-0.0876638
68400	01/09/2018--06:57:00	27.18	0	-0.992791	-0.261577	-0.0876638
68460	01/09/2018--06:58:00	27.18	0	-0.977388	-0.246688	-0.0876638
68520	01/09/2018--06:59:00	27.18	0	-0.977388	-0.261577	-0.0876638
68580	01/09/2018--07:00:00	27.18	0	-0.977388	-0.246688	-0.0876638
68640	01/09/2018--07:01:00	27.18	0	-0.992791	-0.261577	-0.0876638
68700	01/09/2018--07:02:00	27.19	0	-0.992791	-0.246688	-0.0876638
68760	01/09/2018--07:03:00	27.19	0	-0.977388	-0.246688	-0.0876638
68820	01/09/2018--07:04:00	27.18	0	-0.977388	-0.261577	-0.0876638
68880	01/09/2018--07:05:00	27.18	0	-0.977388	-0.261577	-0.0876638
68940	01/09/2018--07:06:00	27.16	0	-0.992791	-0.261577	-0.0876638
69000	01/09/2018--07:07:00	27.15	0	-0.992791	-0.246688	-0.0876638
69060	01/09/2018--07:08:00	27.14	0	-0.977388	-0.261577	-0.0876638
69120	01/09/2018--07:09:00	27.13	0	-0.992791	-0.261577	-0.0876638
69180	01/09/2018--07:10:00	27.12	0	-0.977388	-0.261577	-0.0876638
69240	01/09/2018--07:11:00	27.1	0	-0.992791	-0.261577	-0.0876638
69300	01/09/2018--07:12:00	27.11	0	-0.992791	-0.261577	-0.0876638
69360	01/09/2018--07:13:00	27.09	0	-0.977388	-0.261577	-0.0876638
69420	01/09/2018--07:14:00	27.1	0	-0.992791	-0.246688	-0.0876638
69480	01/09/2018--07:15:00	27.08	0	-0.977388	-0.246688	-0.0876638
69540	01/09/2018--07:16:00	27.07	0	-0.977388	-0.261577	-0.0876638
69600	01/09/2018--07:17:00	27.07	0	-0.977388	-0.261577	-0.0725041
69660	01/09/2018--07:18:00	27.07	0	-0.992791	-0.261577	-0.0725041
69720	01/09/2018--07:19:00	27.08	0	-0.977388	-0.261577	-0.0876638
69780	01/09/2018--07:20:00	27.09	0	-0.977388	-0.261577	-0.0876638
69840	01/09/2018--07:21:00	27.05	0	-0.992791	-0.261577	-0.0876638
69900	01/09/2018--07:22:00	27.05	0	-0.992791	-0.261577	-0.0876638
69960	01/09/2018--07:23:00	27.04	0	-0.992791	-0.261577	-0.0876638
70020	01/09/2018--07:24:00	27.04	0	-0.977388	-0.261577	-0.0876638
70080	01/09/2018--07:25:00	27.03	0	-0.992791	-0.261577	-0.0876638
70140	01/09/2018--07:26:00	27.02	0	-0.992791	-0.261577	-0.0876638
70200	01/09/2018--07:27:00	27.02	0	-0.977388	-0.261577	-0.0876638
70260	01/09/2018--07:28:00	27.02	0	-0.992791	-0.261577	-0.0876638
70320	01/09/2018--07:29:00	27.02	0	-0.977388	-0.261577	-0.0876638
70380	01/09/2018--07:30:00	27.01	0	-0.992791	-0.261577	-0.0876638
70440	01/09/2018--07:31:00	27.02	0	-0.992791	-0.261577	-0.0876638
70500	01/09/2018--07:32:00	27.01	0	-0.977388	-0.261577	-0.0876638
70560	01/09/2018--07:33:00	27.01	0	-0.977388	-0.261577	-0.0876638
70620	01/09/2018--07:34:00	27.02	0	-0.977388	-0.261577	-0.0876638
70680	01/09/2018--07:35:00	27.02	0	-0.977388	-0.261577	-0.0876638
70740	01/09/2018--07:36:00	27.03	0	-0.977388	-0.261577	-0.0876638
70800	01/09/2018--07:37:00	27.04	0	-0.992791	-0.261577	-0.0876638
70860	01/09/2018--07:38:00	27.04	0	-0.992791	-0.261577	-0.0876638
70920	01/09/2018--07:39:00	27.04	0	-0.992791	-0.261577	-0.0876638
70980	01/09/2018--07:40:00	27.03	0	-0.992791	-0.261577	-0.0876638
71040	01/09/2018--07:41:00	27.03	0	-0.992791	-0.261577	-0.0876638
71100	01/09/2018--07:42:00	27.04	0	-0.977388	-0.261577	-0.0876638
71160	01/09/2018--07:43:00	27.02	0	-0.992791	-0.261577	-0.0876638
71220	01/09/2018--07:44:00	27.03	0	-0.992791	-0.261577	-0.0876638
71280	01/09/2018--07:45:00	27.02	0	-0.992791	-0.261577	-0.0876638
71340	01/09/2018--07:46:00	27.04	0	-0.992791	-0.261577	-0.0876638
71400	01/09/2018--07:47:00	27.04	0	-0.992791	-0.261577	-0.0876638
71460	01/09/2018--07:48:00	27.06	0	-0.977388	-0.261577	-0.0876638
71520	01/09/2018--07:49:00	27.09	0	-0.992791	-0.261577	-0.0876638
71580	01/09/2018--07:50:00	27.09	0	-0.977388	-0.261577	-0.0725041
71640	01/09/2018--07:51:00	27.11	0	-0.992791	-0.261577	-0.0876638
71700	01/09/2018--07:52:00	27.1	0	-0.992791	-0.261577	-0.0876638
71760	01/09/2018--07:53:00	27.1	0	-0.992791	-0.261577	-0.0876638
71820	01/09/2018--07:54:00	27.09	0	-0.977388	-0.261577	-0.0876638
71880	01/09/2018--07:55:00	27.09	0	-0.977388	-0.261577	-0.0876638
71940	01/09/2018--07:56:00	27.09	0	-0.992791	-0.261577	-0.0876638
72000	01/09/2018--07:57:00	27.11	0	-0.992791	-0.261577	-0.0725041
72060	01/09/2018--07:58:00	27.09	0	-0.992791	-0.261577	-0.0876638
72120	01/09/2018--07:59:00	27.09	0	-0.992791	-0.261577	-0.0876638
72180	01/09/2018--08:00:00	27.11	0	-0.992791	-0.261577	-0.0725041
72240	01/09/2018--08:01:00	27.14	0	-0.977388	-0.261577	-0.0876638
72300	01/09/2018--08:02:00	27.19	0	-0.977388	-0.261577	-0.0876638
72360	01/09/2018--08:03:00	27.2	0	-0.977388	-0.261577	-0.0876638
72420	01/09/2018--08:04:00	27.22	265	-0.946582	-0.261577	-0.28474
72480	01/09/2018--08:05:00	27.47	100	-0.946582	-0.380687	-0.0573445
72540	01/09/2018--08:06:00	27.71	275	-0.992791	-0.172244	-0.163462
72600	01/09/2018--08:07:00	28.1	413	-0.977388	-0.336021	-0.0876638
72660	01/09/2018--08:08:00	28.37	300	-0.854163	-0.529575	-0.587933
72720	01/09/2018--08:09:00	28.6	519	-0.807954	-0.380687	-0.148303
72780	01/09/2018--08:10:00	28.89	765	-106.981	-0.231799	-0.102824
72840	01/09/2018--08:11:00	29.17	1070	-143.948	-0.35091	-0.345378
72900	01/09/2018--08:12:00	29.25	619	-0.961985	-0.306243	-0.208941
72960	01/09/2018--08:13:00	29.16	739	-0.915776	-0.380687	-0.299899
73020	01/09/2018--08:14:00	29.14	251	-0.931179	-0.336021	-0.163462
73080	01/09/2018--08:15:00	29.5	38	-0.977388	-0.21691	-0.28474
73140	01/09/2018--08:16:00	30.14	93	-0.977388	-0.202022	-0.208941
73200	01/09/2018--08:17:00	30.53	732	-0.823357	-0.142466	-0.178622
73260	01/09/2018--08:18:00	30.18	507	-0.961985	-0.276466	-0.25442
73320	01/09/2018--08:19:00	29.86	1358	-100.819	-0.187133	-0.0725041
73380	01/09/2018--08:20:00	28.86	419	-0.576906	-0.291354	-0.0725041
73440	01/09/2018--08:21:00	28.46	1161	-116.223	-0.365798	-0.102824
73500	01/09/2018--08:22:00	28.32	855	-0.992791	-0.246688	-0.0725041
73560	01/09/2018--08:23:00	27.94	206	-0.0686022	-0.00846726	0.988674
73620	01/09/2018--08:24:00	27.05	0	-0.053199	-0.00846726	0.988674
73680	01/09/2018--08:25:00	26.34	38	-0.884969	0.0659767	0.442925
73740	01/09/2018--08:26:00	26.06	881	-176.295	-0.916684	-199.778
73800	01/09/2018--08:27:00	25.93	1083	-0.715535	-0.291354	-0.0876638
73860	01/09/2018--08:28:00	25.64	1091	-100.819	-0.261577	-0.0421848
73920	01/09/2018--08:29:00	25.43	793	-117.763	-0.395576	-0.163462
73980	01/09/2018--08:30:00	25.54	1047	-0.777147	-0.261577	-0.0725041
74040	01/09/2018--08:31:00	26.07	273	-0.915776	-0.380687	-0.28474
74100	01/09/2018--08:32:00	26.92	101	-0.931179	-0.246688	-0.345378
74160	01/09/2018--08:33:00	27.79	246	-0.869566	-0.112689	-0.0725041
74220	01/09/2018--08:34:00	28.43	1080	-0.961985	-0.202022	-0.239261
74280	01/09/2018--08:35:00	28.89	746	-0.623116	-0.172244	-0.345378
74340	01/09/2018--08:36:00	29.22	1019	-0.992791	-0.35091	-0.0573445
74400	01/09/2018--08:37:00	29.2	481	-0.931179	0.289309	0.124572
74460	01/09/2018--08:38:00	29.14	201	-0.0377959	-0.0233561	100.383
74520	01/09/2018--08:39:00	28.93	7	-0.053199	0.00642154	100.383
74580	01/09/2018--08:40:00	28.75	5	-0.191827	-0.187133	0.806758
74640	01/09/2018--08:41:00	28.57	0	-0.053199	-0.00846726	100.383
74700	01/09/2018--08:42:00	28.4	342	-10.236	0.0808655	-0.0421848
74760	01/09/2018--08:43:00	28.28	467	0.00841359	0.00642154	-10.124
74820	01/09/2018--08:44:00	28.09	0	0.0238167	0.00642154	-10.124
74880	01/09/2018--08:45:00	27.87	95	-0.0840053	0.00642154	0.988674
74940	01/09/2018--08:46:00	27.7	0	-0.0840053	0.00642154	0.988674
75000	01/09/2018--08:47:00	27.57	0	-0.0840053	0.00642154	0.988674
75060	01/09/2018--08:48:00	27.46	0	-0.0840053	0.00642154	0.988674
75120	01/09/2018--08:49:00	27.4	0	-0.0840053	0.00642154	100.383
75180	01/09/2018--08:50:00	27.32	0	-0.0840053	0.00642154	0.988674
75240	01/09/2018--08:51:00	27.26	0	-0.0840053	0.00642154	100.383
75300	01/09/2018--08:52:00	27.25	0	-0.0840053	0.00642154	0.988674
75360	01/09/2018--08:53:00	27.21	2	-0.0994085	0.00642154	0.988674
75420	01/09/2018--08:54:00	27.17	0	-0.0840053	0.0213103	0.988674
75480	01/09/2018--08:55:00	27.18	0	-0.0994085	0.0213103	0.988674
75540	01/09/2018--08:56:00	27.19	0	-0.0840053	0.00642154	0.988674
75600	01/09/2018--08:57:00	27.18	0	-0.0840053	0.00642154	100.383
75660	01/09/2018--08:58:00	27.17	0	-0.0994085	0.0213103	0.988674
75720	01/09/2018--08:59:00	27.17	0	-0.0994085	0.00642154	0.988674
75780	01/09/2018--09:00:00	27.19	0	-0.0840053	0.00642154	0.988674
75840	01/09/2018--09:01:00	27.18	0	-0.0994085	0.0213103	0.988674
75900	01/09/2018--09:02:00	27.18	0	-0.0840053	0.00642154	0.988674
75960	01/09/2018--09:03:00	27.22	0	-0.0840053	0.0213103	0.988674
76020	01/09/2018--09:04:00	27.22	0	-0.0840053	0.00642154	0.988674
76080	01/09/2018--09:05:00	27.23	0	-0.0994085	0.00642154	0.988674
76140	01/09/2018--09:06:00	27.23	0	-0.0840053	0.00642154	0.988674
76200	01/09/2018--09:07:00	27.25	0	-0.0840053	0.0213103	0.988674
76260	01/09/2018--09:08:00	27.25	0	-0.0840053	0.00642154	100.383
76320	01/09/2018--09:09:00	27.27	0	-0.0994085	0.0213103	0.988674
76380	01/09/2018--09:10:00	27.3	57	0.0238167	-0.0233561	-102.756
76440	01/09/2018--09:11:00	27.32	0	0.0392199	-0.00846726	-10.124
76500	01/09/2018--09:12:00	27.36	0	0.0392199	-0.00846726	-10.124
76560	01/09/2018--09:13:00	27.37	0	0.0392199	0.00642154	-10.124
76620	01/09/2018--09:14:00	27.39	0	0.0392199	0.00642154	-10.124
76680	01/09/2018--09:15:00	27.48	566	-10.544	0.27442	-0.315059
76740	01/09/2018--09:16:00	28.23	430	-0.854163	0.319086	-0.26958
76800	01/09/2018--09:17:00	28.88	225	-0.884969	0.140421	-0.28474
76860	01/09/2018--09:18:00	29.43	185	-0.915776	0.125532	-0.451496
76920	01/09/2018--09:19:00	29.85	82	-0.946582	0.0659767	-0.239261
76980	01/09/2018--09:20:00	30.14	218	-0.869566	0.125532	-0.375698
77040	01/09/2018--09:21:00	30.34	283	-0.992791	-0.112689	-0.102824
77100	01/09/2018--09:22:00	30.41	477	-0.884969	-0.47002	0.0336136
77160	01/09/2018--09:23:00	30.43	571	-0.961985	-0.276466	-0.102824
77220	01/09/2018--09:24:00	30.44	487	-0.884969	0.0361991	-0.299899
77280	01/09/2018--09:25:00	30.42	625	-145.489	-0.395576	-0.360538
77340	01/09/2018--09:26:00	30.39	522	-0.777147	-0.246688	0.624841
77400	01/09/2018--09:27:00	30.43	395	-0.884969	-0.455131	0.21553
77460	01/09/2018--09:28:00	30.44	672	-0.807954	-0.35091	-0.102824
77520	01/09/2018--09:29:00	30.44	206	-100.819	-0.231799	0.00329428
77580	01/09/2018--09:30:00	30.53	99	-0.83876	-0.35091	0.533883
77640	01/09/2018--09:31:00	30.58	249	-0.884969	-0.21691	0.427765
77700	01/09/2018--09:32:00	30.55	439	-0.823357	-0.425354	-0.315059
77760	01/09/2018--09:33:00	30.57	632	-114.682	-0.336021	-0.25442
77820	01/09/2018--09:34:00	30.66	506	-0.884969	-0.514686	-0.239261
77880	01/09/2018--09:35:00	30.65	732	-0.869566	-0.365798	-0.390858
77940	01/09/2018--09:36:00	30.52	575	-0.992791	-0.231799	-0.102824
78000	01/09/2018--09:37:00	30.44	490	-0.777147	-0.336021	-0.481816
78060	01/09/2018--09:38:00	30.33	496	-10.236	-0.0382449	0.0942524
78120	01/09/2018--09:39:00	30.08	136	-128.545	-0.157355	0.0487733
78180	01/09/2018--09:40:00	29.82	304	-10.236	-0.0829113	-0.0725041
78240	01/09/2018--09:41:00	29.67	413	-0.961985	-0.306243	0.139731
78300	01/09/2018--09:42:00	29.67	78	-0.961985	-0.127578	0.276169
78360	01/09/2018--09:43:00	29.68	6	-0.977388	-0.231799	0.124572
78420	01/09/2018--09:44:00	29.79	46	-0.946582	-0.291354	-0.0725041
78480	01/09/2018--09:45:00	29.96	28	-0.961985	-0.246688	0.154891
78540	01/09/2018--09:46:00	30.12	43	-0.977388	-0.306243	0.0790927
78600	01/09/2018--09:47:00	30.22	38	-108.521	-0.440242	-0.25442
78660	01/09/2018--09:48:00	30.17	353	-0.823357	-0.321132	0.245849
78720	01/09/2018--09:49:00	30.14	71	-0.992791	-0.365798	-0.0118654
78780	01/09/2018--09:50:00	30.16	644	-0.977388	-0.35091	-0.0725041
78840	01/09/2018--09:51:00	30.08	479	-0.961985	-0.276466	-0.26958
78900	01/09/2018--09:52:00	30.41	148	-0.977388	-0.231799	-0.178622
78960	01/09/2018--09:53:00	30.52	191	-0.931179	-0.410465	-0.0421848
79020	01/09/2018--09:54:00	30.63	0	-0.915776	-0.440242	0.018454
79080	01/09/2018--09:55:00	30.69	104	-0.79255	-0.440242	-0.406017
79140	01/09/2018--09:56:00	30.67	291	-0.79255	-0.648686	-0.315059
79200	01/09/2018--09:57:00	31.29	131	-0.946582	-0.410465	-0.148303
79260	01/09/2018--09:58:00	31.68	217	-0.561503	-0.35091	-0.618253
79320	01/09/2018--09:59:00	31.92	441	-0.977388	-0.261577	-0.208941
79380	01/09/2018--10:00:00	32.42	118	-0.854163	-0.484909	-0.26958
79440	01/09/2018--10:01:00	33.18	41	-0.700132	-0.58913	-0.451496
79500	01/09/2018--10:02:00	33.82	53	-0.823357	-0.529575	-0.28474
79560	01/09/2018--10:03:00	34.25	47	-0.915776	-0.321132	-0.345378
79620	01/09/2018--10:04:00	34.07	4	-0.869566	-0.425354	-0.345378
79680	01/09/2018--10:05:00	33.82	32	-0.715535	-0.499798	-0.557614
79740	01/09/2018--10:06:00	33.52	96	-0.79255	-0.648686	-0.0876638
79800	01/09/2018--10:07:00	33.29	9	-0.653922	-0.708241	-0.375698
79860	01/09/2018--10:08:00	32.73	528	-0.607713	-0.455131	-0.587933
79920	01/09/2018--10:09:00	32.29	190	-0.761744	-0.35091	-0.587933
79980	01/09/2018--10:10:00	32.04	255	-0.623116	-0.633797	-0.603093
80040	01/09/2018--10:11:00	31.78	250	-0.79255	-0.47002	-0.512135
80100	01/09/2018--10:12:00	31.53	229	-0.807954	-0.58913	-0.315059
80160	01/09/2018--10:13:00	31.35	253	-0.823357	-0.544464	-0.527295
80220	01/09/2018--10:14:00	31.05	714	-0.977388	0.00642154	-0.25442
80280	01/09/2018--10:15:00	30.78	4	-0.931179	-0.202022	-0.360538
80340	01/09/2018--10:16:00	30.61	48	-0.946582	-0.261577	-0.28474
80400	01/09/2018--10:17:00	30.52	70	-0.715535	-0.633797	-0.239261
80460	01/09/2018--10:18:00	30.45	15	-0.79255	-0.276466	-0.587933
80520	01/09/2018--10:19:00	30.52	51	-0.977388	-0.276466	-0.0876638
80580	01/09/2018--10:20:00	30.46	514	0.978812	0.00642154	-0.163462
80640	01/09/2018--10:21:00	30.36	291	-0.931179	-0.246688	-0.345378
80700	01/09/2018--10:22:00	30.34	275	-0.946582	-0.291354	-0.28474
80760	01/09/2018--10:23:00	30.27	36	-0.915776	-0.231799	-0.330219
80820	01/09/2018--10:24:00	30.31	69	-0.946582	-0.202022	-0.28474
80880	01/09/2018--10:25:00	30.47	25	-0.961985	-0.0978001	-0.0876638
80940	01/09/2018--10:26:00	30.57	113	-0.977388	-0.231799	-0.193782
81000	01/09/2018--10:27:00	30.66	24	-0.946582	-0.291354	-0.26958
81060	01/09/2018--10:28:00	30.75	64	-1.039	-0.410465	-0.193782
81120	01/09/2018--10:29:00	30.82	4	-0.931179	-0.291354	-0.299899
81180	01/09/2018--10:30:00	30.87	4	-0.931179	-0.261577	-0.330219
81240	01/09/2018--10:31:00	30.91	12	-0.900373	-0.380687	-0.299899
81300	01/09/2018--10:32:00	30.93	79	-0.900373	0.423308	-0.0725041
81360	01/09/2018--10:33:00	31.07	116	-0.79255	-0.425354	-0.436337
81420	01/09/2018--10:34:00	31.13	308	-0.931179	-0.306243	-0.330219
81480	01/09/2018--10:35:00	31.05	446	-0.823357	-0.127578	-0.572774
81540	01/09/2018--10:36:00	30.89	167	-0.992791	-0.336021	-0.148303
81600	01/09/2018--10:37:00	30.71	441	-100.819	-0.380687	-0.193782
81660	01/09/2018--10:38:00	30.63	63	-0.931179	-0.380687	-0.193782
81720	01/09/2018--10:39:00	30.77	371	-0.715535	-0.574242	-0.466656
81780	01/09/2018--10:40:00	30.82	0	-0.715535	-0.58913	-0.451496
81840	01/09/2018--10:41:00	30.92	1	-0.746341	-0.47002	-0.527295
81900	01/09/2018--10:42:00	31	76	-0.777147	-0.306243	-0.572774
81960	01/09/2018--10:43:00	31.09	221	-0.946582	-0.172244	-0.360538
82020	01/09/2018--10:44:00	31.18	121	-0.854163	-0.425354	-0.360538
82080	01/09/2018--10:45:00	31.1	41	-0.931179	-0.380687	-0.224101
82140	01/09/2018--10:46:00	31.1	268	-0.79255	-0.127578	-0.360538
82200	01/09/2018--10:47:00	31.11	487	-0.946582	-0.246688	-0.299899
82260	01/09/2018--10:48:00	31.18	90	-0.977388	-0.261577	-0.208941
82320	01/09/2018--10:49:00	31.23	88	-0.946582	-0.187133	-0.345378
82380	01/09/2018--10:50:00	31.27	106	-0.915776	-0.261577	-0.375698
82440	01/09/2018--10:51:00	31.27	189	-0.946582	-0.172244	-0.375698
82500	01/09/2018--10:52:00	31.35	115	-0.114812	-0.0233561	0.988674
82560	01/09/2018--10:53:00	31.29	0	-0.0994085	-0.0382449	0.988674
82620	01/09/2018--10:54:00	31.23	0	-0.0994085	-0.0382449	100.383
82680	01/09/2018--10:55:00	31.21	0	-0.0994085	-0.0382449	0.988674
82740	01/09/2018--10:56:00	31.19	0	-0.0994085	-0.0382449	0.988674
82800	01/09/2018--10:57:00	31.15	0	-0.0994085	-0.0233561	0.988674
82860	01/09/2018--10:58:00	31.13	0	-0.0994085	-0.0233561	0.988674
82920	01/09/2018--10:59:00	31.12	0	-0.0994085	-0.0233561	0.988674
82980	01/09/2018--11:00:00	31.13	0	-0.0994085	-0.0233561	0.988674
83040	01/09/2018--11:01:00	31.14	0	-0.0994085	-0.0233561	0.988674
83100	01/09/2018--11:02:00	31.14	0	-0.0994085	-0.0382449	0.988674
83160	01/09/2018--11:03:00	31.16	0	-0.0994085	-0.0233561	0.988674
83220	01/09/2018--11:04:00	31.15	0	-0.0994085	-0.0233561	0.988674
83280	01/09/2018--11:05:00	31.2	0	-0.0994085	-0.0233561	100.383
83340	01/09/2018--11:06:00	31.2	0	-0.0994085	-0.0233561	0.988674
83400	01/09/2018--11:07:00	31.2	0	-0.0994085	-0.0233561	0.988674
83460	01/09/2018--11:08:00	31.21	0	-0.0994085	-0.0233561	100.383
83520	01/09/2018--11:09:00	31.23	0	-0.0994085	-0.0233561	0.988674
83580	01/09/2018--11:10:00	31.23	0	-0.0994085	-0.0233561	0.988674
83640	01/09/2018--11:11:00	31.24	0	-0.0994085	-0.0233561	0.988674
83700	01/09/2018--11:12:00	31.24	0	-0.0994085	-0.0233561	0.988674
83760	01/09/2018--11:13:00	31.25	0	-0.0994085	-0.0233561	0.988674
83820	01/09/2018--11:14:00	31.24	0	-0.0994085	-0.0233561	0.988674
83880	01/09/2018--11:15:00	31.26	5	-0.0840053	-0.00846726	0.988674
83940	01/09/2018--11:16:00	31.31	19	-0.0840053	-0.00846726	100.383
84000	01/09/2018--11:17:00	31.3	0	-0.0994085	-0.00846726	100.383
84060	01/09/2018--11:18:00	31.36	0	-0.0840053	-0.00846726	100.383
84120	01/09/2018--11:19:00	31.38	0	-0.0840053	-0.00846726	0.988674
84180	01/09/2018--11:20:00	31.4	0	-0.0840053	-0.0233561	0.988674
84240	01/09/2018--11:21:00	31.42	0	-0.0840053	-0.00846726	0.988674
84300	01/09/2018--11:22:00	31.45	0	-0.0840053	-0.00846726	100.383
84360	01/09/2018--11:23:00	31.46	0	-0.0840053	-0.0233561	0.988674
84420	01/09/2018--11:24:00	31.48	2	-0.0840053	-0.00846726	0.988674
84480	01/09/2018--11:25:00	31.4	38	-0.0994085	0.0510879	0.988674
84540	01/09/2018--11:26:00	31.32	0	-0.0994085	0.0510879	0.988674
84600	01/09/2018--11:27:00	31.26	0	-0.0994085	0.0510879	0.988674
84660	01/09/2018--11:28:00	31.25	0	-0.0994085	0.0510879	0.988674
84720	01/09/2018--11:29:00	31.24	0	-0.0994085	0.0510879	0.988674
84780	01/09/2018--11:30:00	31.23	0	-0.0994085	0.0659767	0.988674
84840	01/09/2018--11:31:00	31.26	0	-0.0994085	0.0510879	0.988674
84900	01/09/2018--11:32:00	31.25	0	-0.0994085	0.0510879	0.988674
84960	01/09/2018--11:33:00	31.27	0	-0.0994085	0.0510879	0.988674
85020	01/09/2018--11:34:00	31.26	0	-0.0994085	0.0659767	0.988674
85080	01/09/2018--11:35:00	31.27	0	-0.0994085	0.0659767	100.383
85140	01/09/2018--11:36:00	31.28	0	-0.0994085	0.0659767	0.988674
85200	01/09/2018--11:37:00	31.29	0	-0.0994085	0.0659767	0.988674
85260	01/09/2018--11:38:00	31.33	0	-0.0994085	0.0510879	0.988674
85320	01/09/2018--11:39:00	31.34	0	-0.0994085	0.0510879	100.383
85380	01/09/2018--11:40:00	31.38	0	-0.0994085	0.0659767	100.383
85440	01/09/2018--11:41:00	31.32	0	-0.0994085	0.0659767	0.988674
85500	01/09/2018--11:42:00	31.35	0	-0.0994085	0.0659767	0.988674
85560	01/09/2018--11:43:00	31.42	78	-0.0994085	-0.0233561	0.988674
85620	01/09/2018--11:44:00	31.6	44	-0.053199	-0.0233561	0.988674
85680	01/09/2018--11:45:00	31.7	8	-0.0223927	0.0659767	0.973514
85740	01/09/2018--11:46:00	31.8	356	-0.053199	0.0213103	0.988674
85800	01/09/2018--11:47:00	31.96	0	-0.053199	0.0361991	100.383
85860	01/09/2018--11:48:00	32.03	0	-0.053199	0.0361991	0.988674
85920	01/09/2018--11:49:00	32.11	0	-0.053199	0.0361991	0.988674
85980	01/09/2018--11:50:00	32.14	0	-0.053199	0.0213103	100.383
86040	01/09/2018--11:51:00	32.16	0	-0.053199	0.0213103	100.383
86100	01/09/2018--11:52:00	32.16	0	-0.053199	0.0213103	100.383
86160	01/09/2018--11:53:00	32.15	0	-0.053199	0.0361991	100.383
86220	01/09/2018--11:54:00	32.14	0	-0.053199	0.0213103	100.383
86280	01/09/2018--11:55:00	32.16	0	-0.053199	0.0361991	100.383
86340	01/09/2018--11:56:00	32.19	0	-0.053199	0.0213103	100.383
86400	01/09/2018--11:57:00	32.2	0	-0.053199	0.0213103	0.988674
86460	01/09/2018--11:58:00	32.21	0	-0.053199	0.0213103	100.383
86520	01/09/2018--11:59:00	32.23	0	-0.053199	0.0213103	0.988674
86580	01/09/2018--12:00:00	32.25	0	-0.053199	0.0213103	0.988674
86640	01/09/2018--12:01:00	32.28	0	-0.053199	0.0213103	0.988674
86700	01/09/2018--12:02:00	32.32	0	-0.053199	0.0213103	100.383
86760	01/09/2018--12:03:00	32.36	0	-0.053199	0.0213103	100.383
86820	01/09/2018--12:04:00	32.4	0	-0.053199	0.0213103	0.988674
86880	01/09/2018--12:05:00	32.43	0	-0.053199	0.0213103	100.383
86940	01/09/2018--12:06:00	32.43	0	-0.053199	0.0213103	100.383
87000	01/09/2018--12:07:00	32.45	0	-0.053199	0.0213103	0.988674
87060	01/09/2018--12:08:00	32.46	0	-0.053199	0.0213103	100.383
87120	01/09/2018--12:09:00	32.47	0	-0.053199	0.0213103	100.383
87180	01/09/2018--12:10:00	32.5	0	-0.053199	0.0213103	100.383
87240	01/09/2018--12:11:00	32.54	0	-0.053199	0.0213103	100.383
87300	01/09/2018--12:12:00	32.56	0	-0.053199	0.0213103	100.383
87360	01/09/2018--12:13:00	32.61	0	-0.053199	0.0213103	100.383
87420	01/09/2018--12:14:00	32.64	0	-0.053199	0.0213103	100.383
87480	01/09/2018--12:15:00	32.65	0	-0.053199	0.0213103	100.383
87540	01/09/2018--12:16:00	32.71	0	-0.053199	0.0213103	0.988674
87600	01/09/2018--12:17:00	32.71	0	-0.053199	0.0213103	100.383
87660	01/09/2018--12:18:00	32.74	0	-0.053199	0.0213103	100.383
87720	01/09/2018--12:19:00	32.75	0	-0.053199	0.0213103	100.383
87780	01/09/2018--12:20:00	32.72	0	-0.053199	0.0213103	0.988674
87840	01/09/2018--12:21:00	32.73	0	-0.053199	0.0213103	100.383
87900	01/09/2018--12:22:00	32.71	0	-0.053199	0.0213103	100.383
87960	01/09/2018--12:23:00	32.72	0	-0.053199	0.0213103	0.988674
88020	01/09/2018--12:24:00	32.72	0	-0.053199	0.0213103	100.383
88080	01/09/2018--12:25:00	32.73	0	-0.053199	0.0213103	100.383
88140	01/09/2018--12:26:00	32.73	0	-0.053199	0.0213103	100.383
88200	01/09/2018--12:27:00	32.74	0	-0.053199	0.0213103	100.383
88260	01/09/2018--12:28:00	32.74	0	-0.053199	0.0213103	0.988674
88320	01/09/2018--12:29:00	32.73	0	-0.053199	0.0213103	0.988674
88380	01/09/2018--12:30:00	32.72	0	-0.053199	0.0213103	100.383
88440	01/09/2018--12:31:00	32.73	0	-0.053199	0.0213103	100.383
88500	01/09/2018--12:32:00	32.74	0	-0.053199	0.0213103	100.383
88560	01/09/2018--12:33:00	32.74	1	-0.0840053	0.00642154	100.383
88620	01/09/2018--12:34:00	32.76	0	-0.0840053	0.00642154	0.988674
88680	01/09/2018--12:35:00	32.75	0	-0.0686022	0.00642154	100.383
88740	01/09/2018--12:36:00	32.75	0	-0.0686022	0.00642154	100.383
88800	01/09/2018--12:37:00	32.77	0	-0.0686022	0.00642154	100.383
88860	01/09/2018--12:38:00	32.78	0	-0.0686022	0.00642154	100.383
88920	01/09/2018--12:39:00	32.81	0	-0.0686022	0.00642154	0.988674
88980	01/09/2018--12:40:00	32.83	0	-0.0686022	0.00642154	100.383
89040	01/09/2018--12:41:00	32.82	0	-0.0686022	0.00642154	100.383
89100	01/09/2018--12:42:00	32.81	563	-0.777147	-0.187133	0.109412
89160	01/09/2018--12:43:00	33	709	-0.777147	-0.321132	-0.148303
89220	01/09/2018--12:44:00	34.11	380	-10.544	0.0510879	-0.436337
89280	01/09/2018--12:45:00	35.96	270	-0.807954	-0.261577	-0.572774
89340	01/09/2018--12:46:00	37.5	158	-0.730938	-0.336021	-0.618253
89400	01/09/2018--12:47:00	38.37	180	-0.761744	-0.455131	-0.557614
89460	01/09/2018--12:48:00	38.96	256	-0.777147	-0.261577	-0.633412
89520	01/09/2018--12:49:00	39.14	579	-0.484487	-0.231799	-0.860808
89580	01/09/2018--12:50:00	38.95	609	-133.166	-0.202022	-0.557614
89640	01/09/2018--12:51:00	38.79	507	-0.977388	-0.365798	-0.117983
89700	01/09/2018--12:52:00	38.7	247	-0.823357	-0.380687	-0.496975
89760	01/09/2018--12:53:00	38.45	506	-0.684728	-0.0829113	-0.375698
89820	01/09/2018--12:54:00	38.27	552	-0.730938	-0.157355	-0.557614
89880	01/09/2018--12:55:00	37.88	747	-0.453681	-0.35091	-0.390858
89940	01/09/2018--12:56:00	37.21	729	-0.884969	-0.47002	-0.117983
90000	01/09/2018--12:57:00	36.41	493	-0.915776	-0.231799	-0.26958
90060	01/09/2018--12:58:00	35.73	428	-0.900373	-0.484909	-0.178622
90120	01/09/2018--12:59:00	35.09	696	-100.819	-0.47002	-0.436337
90180	01/09/2018--13:00:00	34.51	567	-130.085	-0.455131	-0.406017
90240	01/09/2018--13:01:00	33.97	467	-0.653922	-0.0531337	-0.512135
90300	01/09/2018--13:02:00	33.68	606	-100.819	-0.21691	-0.239261
90360	01/09/2018--13:03:00	33.41	471	-0.915776	-0.231799	-0.406017
90420	01/09/2018--13:04:00	33.28	301	0.131639	0.0510879	-10.124
90480	01/09/2018--13:05:00	33.68	0	0.131639	0.0510879	-10.124
90540	01/09/2018--13:06:00	34.03	0	0.131639	0.0510879	-10.124
90600	01/09/2018--13:07:00	34.4	0	0.131639	0.0510879	-10.124
90660	01/09/2018--13:08:00	34.74	0	0.131639	0.0510879	-10.124
90720	01/09/2018--13:09:00	35.04	0	0.131639	0.0510879	-10.124
90780	01/09/2018--13:10:00	35.29	0	0.131639	0.0510879	-10.124
90840	01/09/2018--13:11:00	35.39	0	0.131639	0.0510879	-10.124
90900	01/09/2018--13:12:00	35.44	0	0.131639	0.0510879	-0.997245
90960	01/09/2018--13:13:00	35.45	0	0.131639	0.0510879	-10.124
91020	01/09/2018--13:14:00	35.5	0	0.131639	0.0510879	-10.124
91080	01/09/2018--13:15:00	35.42	4	0.131639	0.0510879	-0.997245
91140	01/09/2018--13:16:00	35.32	0	0.131639	0.0510879	-0.997245
91200	01/09/2018--13:17:00	35.34	0	0.131639	0.0510879	-10.124
91260	01/09/2018--13:18:00	35.34	0	0.131639	0.0510879	-10.124
91320	01/09/2018--13:19:00	35.25	0	0.131639	0.0510879	-10.124
91380	01/09/2018--13:20:00	35.3	0	0.116236	0.0510879	-10.124
91440	01/09/2018--13:21:00	35.38	0	0.131639	0.0510879	-0.997245
91500	01/09/2018--13:22:00	35.42	131	-0.407472	-0.618908	0.958354
91560	01/09/2018--13:23:00	35.41	24	0.131639	0.0510879	-10.124
91620	01/09/2018--13:24:00	35.42	0	0.131639	0.0510879	-10.124
91680	01/09/2018--13:25:00	35.58	0	0.131639	0.0361991	-10.124
91740	01/09/2018--13:26:00	35.66	0	0.131639	0.0510879	-10.124
91800	01/09/2018--13:27:00	35.64	0	0.131639	0.0361991	-10.124
91860	01/09/2018--13:28:00	35.58	0	0.131639	0.0510879	-10.124
91920	01/09/2018--13:29:00	35.36	0	0.131639	0.0510879	-10.124
91980	01/09/2018--13:30:00	35.27	0	0.131639	0.0361991	-0.997245
92040	01/09/2018--13:31:00	35.26	0	0.131639	0.0361991	-0.997245
92100	01/09/2018--13:32:00	35.17	0	0.131639	0.0510879	-10.124
92160	01/09/2018--13:33:00	35.05	0	0.131639	0.0510879	-10.124
92220	01/09/2018--13:34:00	34.91	0	0.131639	0.0510879	-10.124
92280	01/09/2018--13:35:00	34.83	0	0.131639	0.0510879	-10.124
92340	01/09/2018--13:36:00	34.78	0	0.131639	0.0510879	-10.124
92400	01/09/2018--13:37:00	34.84	0	0.131639	0.0361991	-10.124
92460	01/09/2018--13:38:00	34.91	238	0.116236	0.0361991	-10.124
92520	01/09/2018--13:39:00	35.1	0	0.116236	0.0361991	-10.124
92580	01/09/2018--13:40:00	35.27	0	0.116236	0.0361991	-10.124
92640	01/09/2018--13:41:00	35.36	0	0.116236	0.0213103	-10.124
92700	01/09/2018--13:42:00	35.38	0	0.116236	0.0213103	-10.124
92760	01/09/2018--13:43:00	35.33	0	0.116236	0.0213103	-10.124
92820	01/09/2018--13:44:00	35.28	0	0.116236	0.0361991	-10.124
92880	01/09/2018--13:45:00	35.41	0	0.116236	0.0213103	-10.124
92940	01/09/2018--13:46:00	35.39	0	0.100833	0.0361991	-10.124
93000	01/09/2018--13:47:00	35.3	84	-0.114812	-0.00846726	100.383
93060	01/09/2018--13:48:00	35.27	0	-0.114812	-0.00846726	0.988674
93120	01/09/2018--13:49:00	35.19	35	-0.114812	0.0213103	100.383
93180	01/09/2018--13:50:00	35.21	202	-0.807954	-0.306243	-0.542454
93240	01/09/2018--13:51:00	35.04	93	-0.915776	-0.21691	-0.345378
93300	01/09/2018--13:52:00	34.78	126	-0.700132	0.140421	0.715799
93360	01/09/2018--13:53:00	34.5	320	-0.777147	-0.291354	-0.587933
93420	01/09/2018--13:54:00	34.23	11	-0.823357	-0.276466	-0.527295
93480	01/09/2018--13:55:00	34.05	47	-0.854163	-0.306243	-0.466656
93540	01/09/2018--13:56:00	33.89	14	-0.761744	-0.261577	-0.648572
93600	01/09/2018--13:57:00	33.73	2	-0.900373	-0.172244	-0.390858
93660	01/09/2018--13:58:00	33.59	35	-0.869566	-0.21691	-0.481816
93720	01/09/2018--13:59:00	33.39	131	-0.83876	-0.112689	-0.496975
93780	01/09/2018--14:00:00	33.21	22	-0.592309	-0.0531337	-0.845648
93840	01/09/2018--14:01:00	33.1	38	-0.730938	-0.276466	-0.678892
93900	01/09/2018--14:02:00	33	14	-0.715535	-0.157355	-0.709211
93960	01/09/2018--14:03:00	32.91	7	-0.715535	-0.187133	-0.694051
94020	01/09/2018--14:04:00	32.79	317	-0.900373	-0.276466	-0.421177
94080	01/09/2018--14:05:00	32.75	63	-0.854163	-0.261577	-0.360538
94140	01/09/2018--14:06:00	32.77	88	-10.236	-0.261577	-0.0573445
94200	01/09/2018--14:07:00	32.7	205	-0.900373	-0.276466	-0.375698
94260	01/09/2018--14:08:00	32.63	41	-0.284246	0.0659767	0.958354
94320	01/09/2018--14:09:00	32.66	29	-0.730938	-0.0829113	0.063933
94380	01/09/2018--14:10:00	32.48	200	-0.961985	-0.321132	-0.0876638
94440	01/09/2018--14:11:00	32.26	164	-0.961985	-0.440242	-0.102824
94500	01/09/2018--14:12:00	32.13	255	-10.236	-0.142466	0.23069
94560	01/09/2018--14:13:00	32.05	68	-0.777147	-0.231799	-0.633412
94620	01/09/2018--14:14:00	32.03	2	-0.746341	-0.21691	-0.678892
94680	01/09/2018--14:15:00	31.97	1	-0.653922	-0.365798	-0.785009
94740	01/09/2018--14:16:00	31.93	0	-0.638519	-0.336021	-0.73953
94800	01/09/2018--14:17:00	31.96	0	-0.653922	-0.321132	-0.724371
94860	01/09/2018--14:18:00	32.02	0	-0.653922	-0.35091	-0.709211
94920	01/09/2018--14:19:00	32.14	25	-0.730938	-0.321132	-0.648572
94980	01/09/2018--14:20:00	32.29	102	-0.730938	-0.246688	-0.663732
95040	01/09/2018--14:21:00	32.45	18	-0.653922	-0.336021	-0.694051
95100	01/09/2018--14:22:00	32.5	1	-0.761744	-0.0978001	-0.663732
95160	01/09/2018--14:23:00	32.49	3	-0.653922	-0.261577	-0.709211
95220	01/09/2018--14:24:00	32.45	0	-0.715535	-0.21691	-0.694051
95280	01/09/2018--14:25:00	32.38	1	-0.700132	-0.246688	-0.709211
95340	01/09/2018--14:26:00	32.19	0	-0.592309	-0.246688	-0.800169
95400	01/09/2018--14:27:00	32.04	65	-0.900373	-0.202022	-0.360538
95460	01/09/2018--14:28:00	32.05	414	-0.915776	-0.202022	-0.587933
95520	01/09/2018--14:29:00	32.26	468	-0.961985	-0.321132	-0.0725041
95580	01/09/2018--14:30:00	32.45	421	-0.915776	-0.321132	-0.28474
95640	01/09/2018--14:31:00	32.54	800	-10.236	-0.202022	-0.724371
95700	01/09/2018--14:32:00	32.89	427	-0.869566	-0.410465	-0.527295
95760	01/09/2018--14:33:00	33.88	524	-0.869566	-0.410465	-0.330219
95820	01/09/2018--14:34:00	34.66	598	-0.854163	-0.187133	-0.587933
95880	01/09/2018--14:35:00	35.31	228	-0.777147	-0.261577	-0.572774
95940	01/09/2018--14:36:00	35.71	378	-0.992791	-0.142466	-0.436337
96000	01/09/2018--14:37:00	35.98	304	-0.823357	-0.172244	-0.436337
96060	01/09/2018--14:38:00	36.17	259	-0.823357	-0.231799	-0.512135
96120	01/09/2018--14:39:00	36.2	335	-0.900373	-0.365798	-0.28474
96180	01/09/2018--14:40:00	35.6	401	-0.0223927	0.0213103	100.383
96240	01/09/2018--14:41:00	34.86	0	-0.0223927	0.0213103	100.383
96300	01/09/2018--14:42:00	34.3	0	-0.0223927	0.0213103	100.383
96360	01/09/2018--14:43:00	33.84	4	-0.0223927	0.00642154	100.383
96420	01/09/2018--14:44:00	33.48	0	-0.0223927	0.0213103	100.383
96480	01/09/2018--14:45:00	33.18	0	-0.0223927	0.00642154	100.383
96540	01/09/2018--14:46:00	32.95	0	-0.0223927	0.0213103	100.383
96600	01/09/2018--14:47:00	32.75	0	-0.0223927	0.00642154	0.988674
96660	01/09/2018--14:48:00	32.61	27	-0.730938	0.482863	-0.512135
96720	01/09/2018--14:49:00	32.32	353	-0.0994085	-0.0531337	0.988674
96780	01/09/2018--14:50:00	32.05	0	-0.0994085	-0.0680225	0.988674
96840	01/09/2018--14:51:00	31.88	0	-0.114812	-0.0829113	0.988674
96900	01/09/2018--14:52:00	31.73	0	-0.114812	-0.0829113	0.988674
96960	01/09/2018--14:53:00	31.63	1	-0.0994085	-0.0382449	0.988674
97020	01/09/2018--14:54:00	31.51	0	-0.0994085	-0.0382449	0.988674
97080	01/09/2018--14:55:00	31.41	0	-0.0840053	-0.0382449	0.988674
97140	01/09/2018--14:56:00	31.35	0	-0.0994085	-0.0382449	0.988674
97200	01/09/2018--14:57:00	31.32	0	-0.0840053	-0.0382449	0.988674
97260	01/09/2018--14:58:00	31.27	0	-0.0840053	-0.0382449	0.988674
97320	01/09/2018--14:59:00	31.23	39	-0.191827	-0.00846726	0.973514
97380	01/09/2018--15:00:00	31.5	25	-0.161021	0.0361991	0.988674
97440	01/09/2018--15:01:00	31.54	0	-0.176424	0.0361991	0.973514
97500	01/09/2018--15:02:00	31.56	0	-0.222634	0.00642154	0.973514
97560	01/09/2018--15:03:00	31.68	0	-0.238037	0.0213103	0.973514
97620	01/09/2018--15:04:00	31.83	0	-0.222634	0.0213103	0.973514
97680	01/09/2018--15:05:00	32.06	0	-0.238037	0.0213103	0.973514
97740	01/09/2018--15:06:00	32.28	0	-0.238037	0.0213103	0.973514
97800	01/09/2018--15:07:00	32.52	0	-0.222634	0.00642154	0.973514
97860	01/09/2018--15:08:00	32.76	0	-0.222634	0.00642154	0.973514
97920	01/09/2018--15:09:00	32.94	0	-0.222634	0.00642154	0.973514
97980	01/09/2018--15:10:00	33.14	0	-0.222634	-0.00846726	0.973514
98040	01/09/2018--15:11:00	33.33	0	-0.222634	-0.00846726	0.973514
98100	01/09/2018--15:12:00	33.48	0	-0.207231	-0.00846726	0.973514
98160	01/09/2018--15:13:00	33.63	1	-0.222634	0.0213103	0.973514
98220	01/09/2018--15:14:00	33.67	0	-0.222634	0.0213103	0.973514
98280	01/09/2018--15:15:00	33.69	0	-0.191827	0.0361991	0.973514
98340	01/09/2018--15:16:00	33.55	0	-0.207231	0.0361991	0.973514
98400	01/09/2018--15:17:00	33.39	0	-0.207231	0.0361991	0.973514
98460	01/09/2018--15:18:00	33.24	0	-0.191827	0.0361991	0.973514
98520	01/09/2018--15:19:00	33.07	0	-0.207231	0.0361991	0.973514
98580	01/09/2018--15:20:00	32.93	0	-0.207231	0.0361991	0.973514
98640	01/09/2018--15:21:00	32.78	0	-0.191827	0.0361991	0.973514
98700	01/09/2018--15:22:00	32.68	0	-0.191827	0.0361991	0.973514
98760	01/09/2018--15:23:00	32.55	0	-0.207231	0.0361991	0.973514
98820	01/09/2018--15:24:00	32.46	0	-0.207231	0.0361991	0.973514
98880	01/09/2018--15:25:00	32.37	0	-0.207231	0.0361991	0.973514
98940	01/09/2018--15:26:00	32.3	0	-0.207231	0.0361991	0.973514
99000	01/09/2018--15:27:00	32.23	3	-0.238037	0.0510879	0.958354
99060	01/09/2018--15:28:00	32.24	2	-0.130215	0.0213103	0.988674
99120	01/09/2018--15:29:00	32.21	0	-0.130215	0.0213103	0.988674
99180	01/09/2018--15:30:00	32.16	10	-0.130215	0.0510879	0.988674
99240	01/09/2018--15:31:00	32.1	0	-0.130215	0.0510879	0.988674
99300	01/09/2018--15:32:00	32.04	0	-0.145618	0.0510879	0.988674
99360	01/09/2018--15:33:00	31.98	0	-0.130215	0.0808655	0.988674
99420	01/09/2018--15:34:00	31.89	0	-0.0994085	0.0659767	0.988674
99480	01/09/2018--15:35:00	32	2	0.0546231	0.52753	0.852237
99540	01/09/2018--15:36:00	32.32	0	0.0546231	0.52753	0.852237
99600	01/09/2018--15:37:00	32.63	0	0.0392199	0.497752	0.867396
99660	01/09/2018--15:38:00	32.91	0	0.0392199	0.497752	0.867396
99720	01/09/2018--15:39:00	33.16	0	0.0392199	0.497752	0.867396
99780	01/09/2018--15:40:00	33.3	0	0.00841359	0.199976	0.988674
99840	01/09/2018--15:41:00	33.27	0	-0.00698957	0.199976	0.973514
99900	01/09/2018--15:42:00	33.15	0	-0.00698957	0.185087	0.988674
99960	01/09/2018--15:43:00	33.03	0	-0.00698957	0.185087	0.973514
100020	01/09/2018--15:44:00	32.93	0	-0.00698957	0.185087	0.988674
100080	01/09/2018--15:45:00	32.78	0	-0.00698957	0.185087	0.973514
100140	01/09/2018--15:46:00	32.68	0	-0.00698957	0.185087	0.988674
100200	01/09/2018--15:47:00	32.59	0	0.0392199	0.482863	0.882556
100260	01/09/2018--15:48:00	32.79	0	0.0392199	0.467974	0.882556
100320	01/09/2018--15:49:00	33.03	0	0.0392199	0.482863	0.882556
100380	01/09/2018--15:50:00	33.25	0	-0.145618	-0.0233561	0.988674
100440	01/09/2018--15:51:00	33.18	0	-0.161021	-0.0233561	0.988674
100500	01/09/2018--15:52:00	33.07	0	-0.161021	-0.0233561	0.988674
100560	01/09/2018--15:53:00	32.93	0	-0.161021	-0.0233561	0.988674
100620	01/09/2018--15:54:00	32.93	0	-0.268843	0.185087	0.943195
100680	01/09/2018--15:55:00	33.21	1	-0.238037	-0.00846726	0.958354
100740	01/09/2018--15:56:00	33.23	111	-0.114812	0.00642154	0.973514
100800	01/09/2018--15:57:00	33.03	12	-0.114812	0.00642154	0.988674
100860	01/09/2018--15:58:00	32.78	0	-0.114812	0.00642154	0.988674
100920	01/09/2018--15:59:00	32.54	0	-0.130215	0.00642154	0.988674
100980	01/09/2018--16:00:00	32.34	0	-0.114812	0.00642154	0.988674
101040	01/09/2018--16:01:00	32.14	0	-0.114812	0.00642154	0.988674
101100	01/09/2018--16:02:00	31.96	0	-0.114812	0.00642154	0.988674
101160	01/09/2018--16:03:00	31.78	0	-0.130215	0.00642154	0.988674
101220	01/09/2018--16:04:00	31.66	0	-0.114812	0.00642154	0.988674
101280	01/09/2018--16:05:00	31.55	0	-0.114812	0.00642154	0.988674
101340	01/09/2018--16:06:00	31.46	0	-0.130215	0.00642154	0.988674
101400	01/09/2018--16:07:00	31.38	0	-0.114812	0.00642154	0.988674
101460	01/09/2018--16:08:00	31.31	0	-0.114812	0.00642154	0.988674
101520	01/09/2018--16:09:00	31.25	0	-0.114812	0.00642154	0.988674
101580	01/09/2018--16:10:00	31.21	0	-0.114812	0.00642154	0.988674
101640	01/09/2018--16:11:00	31.13	0	-0.114812	0.00642154	0.973514
101700	01/09/2018--16:12:00	31.12	0	-0.114812	0.00642154	0.988674
101760	01/09/2018--16:13:00	31.11	0	-0.114812	0.00642154	0.988674
101820	01/09/2018--16:14:00	31.07	0	-0.130215	0.00642154	0.988674
101880	01/09/2018--16:15:00	31.05	0	-0.130215	0.00642154	0.988674
101940	01/09/2018--16:16:00	31.04	0	-0.114812	0.00642154	0.988674
102000	01/09/2018--16:17:00	31.04	0	-0.114812	0.00642154	0.988674
102060	01/09/2018--16:18:00	31	0	-0.114812	0.00642154	0.988674
102120	01/09/2018--16:19:00	30.98	0	-0.114812	0.00642154	0.988674
102180	01/09/2018--16:20:00	30.93	0	-0.130215	0.00642154	0.988674
102240	01/09/2018--16:21:00	30.86	0	-0.114812	0.00642154	0.988674
102300	01/09/2018--16:22:00	30.81	0	-0.130215	0.00642154	0.988674
102360	01/09/2018--16:23:00	30.77	0	-0.130215	0.00642154	0.988674
102420	01/09/2018--16:24:00	30.74	0	-0.130215	0.00642154	0.988674
102480	01/09/2018--16:25:00	30.72	0	-0.130215	0.00642154	0.988674
102540	01/09/2018--16:26:00	30.7	0	-0.130215	0.00642154	0.988674
102600	01/09/2018--16:27:00	30.7	0	-0.130215	0.00642154	0.988674
102660	01/09/2018--16:28:00	30.68	0	-0.130215	0.00642154	0.988674
102720	01/09/2018--16:29:00	30.67	0	-0.114812	0.00642154	0.988674
102780	01/09/2018--16:30:00	30.66	0	-0.130215	0.00642154	0.988674
102840	01/09/2018--16:31:00	30.63	0	-0.130215	0.00642154	0.988674
102900	01/09/2018--16:32:00	30.61	0	-0.114812	0.00642154	0.988674
102960	01/09/2018--16:33:00	30.58	0	-0.130215	0.00642154	0.988674
103020	01/09/2018--16:34:00	30.6	0	-0.130215	0.00642154	0.988674
103080	01/09/2018--16:35:00	30.57	0	-0.130215	0.00642154	0.988674
103140	01/09/2018--16:36:00	30.58	0	-0.130215	0.00642154	0.988674
103200	01/09/2018--16:37:00	30.58	0	-0.130215	0.00642154	0.988674
103260	01/09/2018--16:38:00	30.6	248	-0.931179	-0.425354	-0.148303
103320	01/09/2018--16:39:00	30.85	61	-0.900373	-0.231799	-0.360538
103380	01/09/2018--16:40:00	31.5	113	-0.961985	-0.261577	-0.299899
103440	01/09/2018--16:41:00	32.01	147	-0.900373	-0.306243	-0.117983
103500	01/09/2018--16:42:00	32.38	158	-0.915776	-0.321132	-0.315059
103560	01/09/2018--16:43:00	32.53	156	-0.931179	-0.231799	-0.239261
103620	01/09/2018--16:44:00	32.79	78	-0.83876	0.0510879	-0.345378
103680	01/09/2018--16:45:00	33.09	102	-0.931179	-0.499798	-0.148303
103740	01/09/2018--16:46:00	33.17	80	-100.819	-0.142466	-0.163462
103800	01/09/2018--16:47:00	33.13	187	-0.992791	-0.172244	-0.330219
103860	01/09/2018--16:48:00	33.02	188	-108.521	-0.157355	-0.193782
103920	01/09/2018--16:49:00	32.99	206	-0.900373	-0.291354	-0.587933
103980	01/09/2018--16:50:00	32.96	189	-0.823357	-0.544464	0.139731
104040	01/09/2018--16:51:00	33.02	133	-0.946582	-0.231799	-0.0876638
104100	01/09/2018--16:52:00	33.19	542	-194.779	185.263	0.0942524
104160	01/09/2018--16:53:00	32.85	461	-0.900373	-0.425354	-0.25442
104220	01/09/2018--16:54:00	32.57	382	-0.977388	-0.157355	0.21553
104280	01/09/2018--16:55:00	32.51	453	-0.946582	-0.425354	-0.451496
104340	01/09/2018--16:56:00	32.55	298	-0.915776	-0.365798	-0.25442
104400	01/09/2018--16:57:00	32.64	154	-0.931179	-0.127578	-0.390858
104460	01/09/2018--16:58:00	32.84	116	-0.961985	-0.21691	-0.0573445
104520	01/09/2018--16:59:00	33.17	108	-0.961985	-0.395576	-0.102824
104580	01/09/2018--17:00:00	33.43	117	-0.946582	-0.291354	-0.148303
104640	01/09/2018--17:01:00	33.38	259	-0.931179	-0.455131	-0.0725041
104700	01/09/2018--17:02:00	33.49	277	-100.819	-0.306243	-0.28474
104760	01/09/2018--17:03:00	33.21	775	0.455105	-125.913	-0.133143
104820	01/09/2018--17:04:00	32.84	532	-0.961985	-0.291354	-0.133143
104880	01/09/2018--17:05:00	32.84	205	-0.977388	-0.365798	-0.148303
104940	01/09/2018--17:06:00	32.89	149	-0.83876	-0.276466	-0.330219
105000	01/09/2018--17:07:00	32.85	136	-0.946582	-0.231799	-0.0876638
105060	01/09/2018--17:08:00	32.79	57	-0.946582	-0.336021	-0.208941
105120	01/09/2018--17:09:00	32.79	99	-0.946582	-0.276466	-0.28474
105180	01/09/2018--17:10:00	32.91	183	-0.946582	-0.276466	-0.133143
105240	01/09/2018--17:11:00	32.97	82	-0.961985	-0.380687	-0.117983
105300	01/09/2018--17:12:00	33.21	89	-0.931179	-0.425354	-0.163462
105360	01/09/2018--17:13:00	33.43	361	-0.992791	-0.261577	-0.102824
105420	01/09/2018--17:14:00	33.71	289	-10.236	-0.246688	-0.193782
105480	01/09/2018--17:15:00	33.64	220	-0.992791	-0.291354	-0.0573445
105540	01/09/2018--17:16:00	33.65	97	-0.900373	-0.440242	-0.193782
105600	01/09/2018--17:17:00	33.64	331	-0.576906	-0.142466	-0.436337
105660	01/09/2018--17:18:00	33.39	283	-0.915776	-0.291354	-0.330219
105720	01/09/2018--17:19:00	33.08	109	-0.946582	-0.291354	0.21553
105780	01/09/2018--17:20:00	33.05	76	-0.900373	-0.410465	0.276169
105840	01/09/2018--17:21:00	32.93	62	-0.977388	-0.202022	0.170051
105900	01/09/2018--17:22:00	32.68	381	-108.521	-0.21691	0.154891
105960	01/09/2018--17:23:00	32.68	112	-0.977388	-0.187133	0.18521
106020	01/09/2018--17:24:00	32.75	2	-0.900373	-0.395576	0.291328
106080	01/09/2018--17:25:00	32.76	32	-0.977388	-0.187133	0.20037
106140	01/09/2018--17:26:00	32.84	83	-0.807954	-0.231799	-0.315059
106200	01/09/2018--17:27:00	33.03	3	-0.884969	-0.231799	-0.451496
106260	01/09/2018--17:28:00	32.96	55	-0.931179	-0.21691	-0.239261
106320	01/09/2018--17:29:00	32.8	104	-0.915776	-0.35091	-0.224101
106380	01/09/2018--17:30:00	32.59	251	-0.900373	-0.380687	-0.224101
106440	01/09/2018--17:31:00	32.39	250	-0.915776	-0.246688	-0.390858
106500	01/09/2018--17:32:00	32.23	163	-10.236	0.199976	-0.557614
106560	01/09/2018--17:33:00	32.17	284	-0.915776	-0.321132	-0.239261
106620	01/09/2018--17:34:00	32.52	131	-0.900373	-0.380687	-0.330219
106680	01/09/2018--17:35:00	33.16	103	-0.900373	-0.425354	-0.330219
106740	01/09/2018--17:36:00	33.05	234	-0.992791	-0.172244	-0.117983
106800	01/09/2018--17:37:00	32.85	71	-0.946582	-0.291354	-0.224101
106860	01/09/2018--17:38:00	32.72	154	-0.946582	0.214865	-0.315059
106920	01/09/2018--17:39:00	32.63	31	-0.946582	0.304198	-0.163462
106980	01/09/2018--17:40:00	32.59	1	-0.79255	-0.529575	-0.360538
107040	01/09/2018--17:41:00	32.54	45	-0.977388	-0.0680225	-0.28474
107100	01/09/2018--17:42:00	32.38	372	-0.915776	-0.35091	-0.208941
107160	01/09/2018--17:43:00	32.14	256	-10.544	-0.187133	-0.315059
107220	01/09/2018--17:44:00	31.85	363	-0.284246	-0.0531337	-0.148303
107280	01/09/2018--17:45:00	31.81	279	-1.039	-0.261577	-0.208941
107340	01/09/2018--17:46:00	32.08	49	-0.884969	-0.365798	-0.360538
107400	01/09/2018--17:47:00	32.28	107	-0.931179	-0.336021	-0.26958
107460	01/09/2018--17:48:00	32.3	461	0.0854294	-0.0531337	-107.304
107520	01/09/2018--17:49:00	32.2	202	-0.915776	-0.321132	-0.345378
107580	01/09/2018--17:50:00	32.37	182	-10.544	-0.172244	-0.193782
107640	01/09/2018--17:51:00	32.26	282	-0.884969	-0.440242	-0.224101
107700	01/09/2018--17:52:00	32.01	477	-0.931179	-0.380687	-0.0725041
107760	01/09/2018--17:53:00	32.04	128	-0.915776	-0.395576	0.139731
107820	01/09/2018--17:54:00	31.97	319	-0.915776	-0.0382449	-0.360538
107880	01/09/2018--17:55:00	31.8	334	-10.236	-0.276466	-0.178622
107940	01/09/2018--17:56:00	31.61	459	-0.900373	-0.499798	0.0942524
108000	01/09/2018--17:57:00	31.71	178	-0.623116	-0.321132	-0.315059
108060	01/09/2018--17:58:00	31.92	184	-0.0840053	-0.0233561	0.988674
108120	01/09/2018--17:59:00	31.82	0	-0.0840053	-0.0233561	0.988674
108180	01/09/2018--18:00:00	31.68	0	-0.0686022	-0.0233561	0.988674
108240	01/09/2018--18:01:00	31.52	0	-0.0840053	-0.0233561	100.383
108300	01/09/2018--18:02:00	31.39	0	-0.0840053	-0.0233561	0.988674
108360	01/09/2018--18:03:00	31.27	0	-0.0840053	-0.0233561	0.988674
108420	01/09/2018--18:04:00	31.18	0	-0.0840053	-0.0233561	0.988674
108480	01/09/2018--18:05:00	31.08	0	-0.0840053	-0.0233561	0.988674
108540	01/09/2018--18:06:00	31	12	-0.053199	-0.0531337	100.383
108600	01/09/2018--18:07:00	30.91	1	-0.053199	-0.0531337	100.383
108660	01/09/2018--18:08:00	30.81	0	-0.053199	-0.0531337	0.988674
108720	01/09/2018--18:09:00	30.78	80	-0.0840053	-0.00846726	0.988674
108780	01/09/2018--18:10:00	30.71	0	-0.0686022	-0.00846726	0.988674
108840	01/09/2018--18:11:00	30.62	0	-0.0686022	-0.00846726	0.988674
108900	01/09/2018--18:12:00	30.58	0	-0.0686022	-0.00846726	100.383
108960	01/09/2018--18:13:00	30.57	0	-0.0686022	-0.00846726	100.383
109020	01/09/2018--18:14:00	30.52	0	-0.0686022	-0.00846726	0.988674
109080	01/09/2018--18:15:00	30.52	0	-0.0686022	-0.00846726	100.383
109140	01/09/2018--18:16:00	30.48	0	-0.0686022	-0.00846726	0.988674
109200	01/09/2018--18:17:00	30.48	0	-0.0686022	0.00642154	0.988674
109260	01/09/2018--18:18:00	30.46	0	-0.0686022	-0.00846726	0.988674
109320	01/09/2018--18:19:00	30.46	0	-0.0686022	-0.00846726	0.988674
109380	01/09/2018--18:20:00	30.42	0	-0.0686022	-0.00846726	0.988674
109440	01/09/2018--18:21:00	30.43	0	-0.0686022	-0.00846726	0.988674
109500	01/09/2018--18:22:00	30.4	0	-0.0686022	-0.00846726	0.988674
109560	01/09/2018--18:23:00	30.39	0	-0.0686022	-0.00846726	0.988674
109620	01/09/2018--18:24:00	30.39	0	-0.0686022	-0.00846726	0.988674
109680	01/09/2018--18:25:00	30.38	0	-0.0686022	0.00642154	0.988674
109740	01/09/2018--18:26:00	30.36	0	-0.0686022	-0.00846726	100.383
109800	01/09/2018--18:27:00	30.34	0	-0.0686022	-0.00846726	0.988674
109860	01/09/2018--18:28:00	30.35	0	-0.0686022	0.00642154	0.988674
109920	01/09/2018--18:29:00	30.36	0	-0.0686022	-0.00846726	0.988674
109980	01/09/2018--18:30:00	30.37	0	-0.0686022	-0.00846726	100.383
110040	01/09/2018--18:31:00	30.38	0	-0.0686022	-0.00846726	0.988674
110100	01/09/2018--18:32:00	30.39	0	-0.0686022	-0.00846726	0.988674
110160	01/09/2018--18:33:00	30.42	0	-0.0686022	-0.00846726	0.988674
110220	01/09/2018--18:34:00	30.42	0	-0.0686022	-0.00846726	0.988674
110280	01/09/2018--18:35:00	30.43	0	-0.0686022	0.00642154	100.383
110340	01/09/2018--18:36:00	30.43	0	-0.0686022	0.00642154	0.988674
110400	01/09/2018--18:37:00	30.42	0	-0.053199	0.00642154	0.988674
110460	01/09/2018--18:38:00	30.45	0	-0.0686022	-0.00846726	0.988674
110520	01/09/2018--18:39:00	30.44	0	-0.0686022	-0.00846726	0.988674
110580	01/09/2018--18:40:00	30.42	0	-0.0686022	-0.00846726	0.988674
110640	01/09/2018--18:41:00	30.43	0	-0.0686022	-0.00846726	0.988674
110700	01/09/2018--18:42:00	30.42	0	-0.0686022	-0.00846726	100.383
110760	01/09/2018--18:43:00	30.43	0	-0.0686022	-0.00846726	0.988674
110820	01/09/2018--18:44:00	30.42	0	-0.0686022	-0.00846726	0.988674
110880	01/09/2018--18:45:00	30.39	0	-0.0686022	0.00642154	100.383
110940	01/09/2018--18:46:00	30.4	0	-0.053199	0.00642154	0.988674
111000	01/09/2018--18:47:00	30.41	0	-0.0686022	0.00642154	0.988674
111060	01/09/2018--18:48:00	30.39	0	-0.0686022	-0.00846726	0.988674
111120	01/09/2018--18:49:00	30.39	0	-0.0686022	0.00642154	100.383
111180	01/09/2018--18:50:00	30.37	1	-0.053199	-0.00846726	100.383
111240	01/09/2018--18:51:00	30.39	0	-0.0686022	0.00642154	0.988674
111300	01/09/2018--18:52:00	30.36	0	-0.0686022	0.00642154	0.988674
111360	01/09/2018--18:53:00	30.38	0	-0.0686022	-0.00846726	0.988674
111420	01/09/2018--18:54:00	30.37	0	-0.053199	0.00642154	0.988674
111480	01/09/2018--18:55:00	30.34	0	-0.053199	0.00642154	100.383
111540	01/09/2018--18:56:00	30.33	0	-0.0686022	0.00642154	0.988674
111600	01/09/2018--18:57:00	30.32	0	-0.053199	0.00642154	0.988674
111660	01/09/2018--18:58:00	30.31	0	-0.053199	-0.00846726	0.988674
111720	01/09/2018--18:59:00	30.26	0	-0.053199	0.00642154	0.988674
111780	01/09/2018--19:00:00	30.25	0	-0.053199	0.00642154	100.383
111840	01/09/2018--19:01:00	30.25	0	-0.053199	-0.00846726	0.988674
111900	01/09/2018--19:02:00	30.27	0	-0.053199	-0.00846726	0.988674
111960	01/09/2018--19:03:00	30.26	0	-0.053199	-0.00846726	0.988674
112020	01/09/2018--19:04:00	30.26	0	-0.053199	-0.00846726	0.988674
112080	01/09/2018--19:05:00	30.26	0	-0.053199	-0.00846726	0.988674
112140	01/09/2018--19:06:00	30.28	0	-0.053199	-0.00846726	100.383
112200	01/09/2018--19:07:00	30.27	0	-0.053199	-0.00846726	0.988674
112260	01/09/2018--19:08:00	30.28	0	-0.0686022	-0.00846726	0.988674
112320	01/09/2018--19:09:00	30.27	0	-0.0686022	-0.00846726	0.988674
112380	01/09/2018--19:10:00	30.26	0	-0.0686022	-0.00846726	0.988674
112440	01/09/2018--19:11:00	30.27	0	-0.053199	-0.00846726	100.383
112500	01/09/2018--19:12:00	30.26	0	-0.053199	-0.00846726	0.988674
112560	01/09/2018--19:13:00	30.26	0	-0.053199	-0.00846726	0.988674
112620	01/09/2018--19:14:00	30.27	0	-0.053199	-0.00846726	0.988674
112680	01/09/2018--19:15:00	30.26	0	-0.053199	-0.00846726	0.988674
112740	01/09/2018--19:16:00	30.25	0	-0.053199	-0.00846726	100.383
112800	01/09/2018--19:17:00	30.25	0	-0.053199	-0.00846726	0.988674
112860	01/09/2018--19:18:00	30.24	0	-0.053199	-0.00846726	100.383
112920	01/09/2018--19:19:00	30.25	0	-0.053199	-0.00846726	100.383
112980	01/09/2018--19:20:00	30.26	0	-0.053199	0.00642154	0.988674
113040	01/09/2018--19:21:00	30.22	0	-0.053199	-0.00846726	0.988674
113100	01/09/2018--19:22:00	30.21	0	-0.053199	0.00642154	100.383
113160	01/09/2018--19:23:00	30.19	0	-0.053199	-0.00846726	100.383
113220	01/09/2018--19:24:00	30.18	0	-0.053199	0.00642154	100.383
113280	01/09/2018--19:25:00	30.16	0	-0.053199	0.00642154	100.383
113340	01/09/2018--19:26:00	30.15	181	-0.915776	-0.187133	-0.224101
113400	01/09/2018--19:27:00	30.06	134	-0.915776	-0.306243	-0.345378
113460	01/09/2018--19:28:00	29.98	0	-0.900373	-0.306243	-0.360538
113520	01/09/2018--19:29:00	30	20	-0.854163	-0.321132	-0.481816
113580	01/09/2018--19:30:00	30.1	4	-0.653922	-0.291354	-0.694051
113640	01/09/2018--19:31:00	30.1	18	-0.79255	-0.380687	-0.542454
113700	01/09/2018--19:32:00	30.14	4	-0.83876	-0.35091	-0.481816
113760	01/09/2018--19:33:00	30.14	10	-0.931179	-0.231799	-0.390858
113820	01/09/2018--19:34:00	30.08	18	-0.931179	-0.142466	-0.421177
113880	01/09/2018--19:35:00	29.91	73	-0.638519	-0.321132	-0.73953
113940	01/09/2018--19:36:00	29.72	0	-0.700132	-0.380687	-0.648572
114000	01/09/2018--19:37:00	29.62	4	-0.83876	-0.380687	-0.451496
114060	01/09/2018--19:38:00	29.5	10	-0.915776	-0.306243	-0.345378
114120	01/09/2018--19:39:00	29.41	32	-0.638519	-0.231799	-0.76985
114180	01/09/2018--19:40:00	29.3	387	-0.931179	-0.172244	-0.436337
114240	01/09/2018--19:41:00	29.46	435	-0.761744	-0.455131	-0.512135
114300	01/09/2018--19:42:00	29.66	485	-0.638519	-0.306243	-0.73953
114360	01/09/2018--19:43:00	29.68	60	-0.653922	-0.276466	-0.73953
114420	01/09/2018--19:44:00	29.68	163	-0.900373	-0.365798	-0.390858
114480	01/09/2018--19:45:00	29.65	420	-0.854163	-0.202022	-0.345378
114540	01/09/2018--19:46:00	29.84	484	-0.900373	-0.306243	-0.133143
114600	01/09/2018--19:47:00	30.05	265	-0.79255	-0.321132	-0.557614
114660	01/09/2018--19:48:00	30.17	39	-0.576906	-0.321132	-0.815329
114720	01/09/2018--19:49:00	30.25	231	-0.653922	-0.187133	-0.73953
114780	01/09/2018--19:50:00	30.29	325	-0.515294	-0.47002	-0.906287
114840	01/09/2018--19:51:00	30.33	346	-0.915776	-0.172244	-0.451496
114900	01/09/2018--19:52:00	29.87	655	-0.915776	-0.276466	-0.451496
114960	01/09/2018--19:53:00	29.51	607	-0.977388	-0.157355	-0.224101
115020	01/09/2018--19:54:00	29.33	331	-0.823357	-0.514686	-0.406017
115080	01/09/2018--19:55:00	29.04	458	-0.946582	-0.0978001	-0.163462
115140	01/09/2018--19:56:00	28.95	230	-0.900373	-0.291354	-0.360538
115200	01/09/2018--19:57:00	28.72	467	-0.854163	-0.112689	-0.557614
115260	01/09/2018--19:58:00	28.92	193	-0.700132	-0.35091	-0.663732
115320	01/09/2018--19:59:00	28.89	106	-0.746341	-0.157355	-0.694051
115380	01/09/2018--20:00:00	28.8	100	-0.730938	-0.261577	-0.678892
115440	01/09/2018--20:01:00	28.66	79	-0.977388	-0.157355	-0.451496
115500	01/09/2018--20:02:00	28.4	247	-0.653922	-0.291354	-0.724371
115560	01/09/2018--20:03:00	28.23	50	-0.746341	-0.291354	-0.633412
115620	01/09/2018--20:04:00	28.16	534	-0.946582	-0.127578	-0.406017
115680	01/09/2018--20:05:00	28.26	192	-0.730938	-0.455131	-0.436337
115740	01/09/2018--20:06:00	28.41	103	-0.884969	-0.172244	-0.421177
115800	01/09/2018--20:07:00	28.55	88	-0.931179	-0.172244	-0.436337
115860	01/09/2018--20:08:00	28.62	85	-0.900373	-0.365798	-0.375698
115920	01/09/2018--20:09:00	28.53	383	-0.761744	-0.276466	-0.618253
115980	01/09/2018--20:10:00	28.3	10	-0.777147	0.0659767	-0.663732
116040	01/09/2018--20:11:00	28.14	17	-0.807954	-0.246688	-0.587933
116100	01/09/2018--20:12:00	27.93	115	-0.869566	-0.276466	-0.542454
116160	01/09/2018--20:13:00	27.84	13	-0.807954	-0.231799	-0.603093
116220	01/09/2018--20:14:00	27.66	19	-0.684728	-0.306243	-0.709211
116280	01/09/2018--20:15:00	27.52	567	-0.669325	-0.231799	-0.466656
116340	01/09/2018--20:16:00	27.47	607	-0.807954	-0.276466	-0.360538
116400	01/09/2018--20:17:00	27.64	414	-0.884969	-0.35091	-0.466656
116460	01/09/2018--20:18:00	27.78	257	-0.900373	-0.291354	-0.436337
116520	01/09/2018--20:19:00	27.9	316	-0.884969	-0.246688	-0.406017
116580	01/09/2018--20:20:00	28	332	-136.247	-0.440242	-0.496975
116640	01/09/2018--20:21:00	27.79	637	-0.669325	-0.231799	-0.633412
116700	01/09/2018--20:22:00	27.62	21	-0.79255	-0.306243	-0.587933
116760	01/09/2018--20:23:00	27.62	13	-0.746341	-0.231799	-0.694051
116820	01/09/2018--20:24:00	27.66	8	-0.684728	-0.261577	-0.724371
116880	01/09/2018--20:25:00	27.57	21	-0.884969	-0.276466	-0.542454
116940	01/09/2018--20:26:00	27.45	11	-0.761744	-0.276466	-0.633412
117000	01/09/2018--20:27:00	27.64	36	-0.807954	-0.112689	-0.633412
117060	01/09/2018--20:28:00	27.58	2	-0.79255	-0.276466	-0.603093
117120	01/09/2018--20:29:00	27.5	3	-0.730938	-0.291354	-0.663732
117180	01/09/2018--20:30:00	27.36	0	-0.684728	-0.321132	-0.709211
117240	01/09/2018--20:31:00	27.18	48	-0.684728	-0.336021	-0.694051
117300	01/09/2018--20:32:00	27.2	2	-0.669325	-0.336021	-0.709211
117360	01/09/2018--20:33:00	27.2	28	-0.854163	-0.336021	-0.481816
117420	01/09/2018--20:34:00	27.45	8	-0.761744	-0.291354	-0.648572
117480	01/09/2018--20:35:00	27.38	1	-0.746341	-0.336021	-0.618253
117540	01/09/2018--20:36:00	27.34	1	-0.730938	-0.261577	-0.663732
117600	01/09/2018--20:37:00	27.3	17	-0.761744	-0.291354	-0.618253
117660	01/09/2018--20:38:00	27.48	53	-0.823357	-0.202022	-0.572774
117720	01/09/2018--20:39:00	27.61	8	-0.746341	-0.246688	-0.678892
117780	01/09/2018--20:40:00	27.63	59	-0.746341	-0.306243	-0.572774
117840	01/09/2018--20:41:00	27.35	0	-0.669325	-0.306243	-0.724371
117900	01/09/2018--20:42:00	26.96	23	-0.592309	-0.410465	-0.724371
117960	01/09/2018--20:43:00	27.09	119	-0.79255	-0.202022	-0.557614
118020	01/09/2018--20:44:00	27.3	154	-0.961985	-0.529575	-0.936606
118080	01/09/2018--20:45:00	27.38	425	-10.544	-0.321132	-0.694051
118140	01/09/2018--20:46:00	27.49	224	-0.915776	-0.410465	-0.375698
118200	01/09/2018--20:47:00	27.57	70	-0.854163	-0.276466	-0.481816
118260	01/09/2018--20:48:00	27.64	5	-0.915776	-0.365798	-0.28474
118320	01/09/2018--20:49:00	27.61	10	-0.915776	-0.380687	-0.26958
118380	01/09/2018--20:50:00	27.53	22	-0.931179	-0.202022	-0.390858
118440	01/09/2018--20:51:00	27.46	287	-0.869566	-0.202022	-0.375698
118500	01/09/2018--20:52:00	27.32	193	-0.730938	-0.127578	-0.694051
118560	01/09/2018--20:53:00	27.3	94	-0.669325	-0.187133	-0.73953
118620	01/09/2018--20:54:00	27.52	35	-0.700132	-0.261577	-0.73953
118680	01/09/2018--20:55:00	27.57	70	-0.730938	-0.187133	-0.694051
118740	01/09/2018--20:56:00	27.63	61	-0.576906	-0.231799	-0.845648
118800	01/09/2018--20:57:00	27.97	6	-0.684728	-0.172244	-0.709211
118860	01/09/2018--20:58:00	28.75	15	-0.653922	-0.172244	-0.76985
118920	01/09/2018--20:59:00	28.81	34	-0.715535	-0.0978001	-0.724371
118980	01/09/2018--21:00:00	28.7	0	-0.638519	-0.246688	-0.76985
119040	01/09/2018--21:01:00	28.6	44	-0.407472	0.0510879	-0.936606
119100	01/09/2018--21:02:00	28.79	13	-0.0377959	0.0659767	-102.756
119160	01/09/2018--21:03:00	28.41	66	-0.977388	-0.306243	-0.208941
119220	01/09/2018--21:04:00	28.19	130	-0.607713	-0.365798	-0.73953
119280	01/09/2018--21:05:00	28.01	0	-0.576906	-0.336021	-0.800169
119340	01/09/2018--21:06:00	28.04	6	-0.746341	-0.365798	-0.603093
119400	01/09/2018--21:07:00	28.2	106	-0.961985	-0.0680225	-0.966926
119460	01/09/2018--21:08:00	28.37	408	-113.142	-0.291354	-0.148303
119520	01/09/2018--21:09:00	28.54	140	-0.915776	-0.35091	-0.117983
119580	01/09/2018--21:10:00	28.64	413	-0.961985	-0.246688	-0.26958
119640	01/09/2018--21:11:00	28.85	345	-119.303	-0.410465	0.0487733
119700	01/09/2018--21:12:00	28.89	294	-0.900373	-0.395576	0.20037
119760	01/09/2018--21:13:00	28.82	359	-0.884969	-0.440242	0.21553
119820	01/09/2018--21:14:00	28.66	251	-0.746341	-0.306243	-0.133143
119880	01/09/2018--21:15:00	28.41	89	-0.730938	-0.440242	-0.345378
119940	01/09/2018--21:16:00	28.16	600	-100.819	-0.440242	-0.178622
120000	01/09/2018--21:17:00	27.9	234	-0.823357	-0.157355	-0.390858
120060	01/09/2018--21:18:00	27.73	431	-120.844	-0.380687	-0.208941
120120	01/09/2018--21:19:00	27.5	206	-0.884969	-0.380687	-0.345378
120180	01/09/2018--21:20:00	27.43	94	-0.931179	-0.365798	-0.0270251
120240	01/09/2018--21:21:00	27.41	75	-0.961985	-0.35091	0.0942524
120300	01/09/2018--21:22:00	27.61	4	-0.992791	0.0213103	0.21553
120360	01/09/2018--21:23:00	27.65	4	-0.992791	-0.202022	0.0336136
120420	01/09/2018--21:24:00	27.61	0	-0.884969	-0.455131	0.154891
120480	01/09/2018--21:25:00	27.57	8	-0.946582	-0.380687	0.0487733
120540	01/09/2018--21:26:00	27.61	117	-0.79255	-0.499798	-0.406017
120600	01/09/2018--21:27:00	27.56	19	-0.915776	-0.410465	-0.193782
120660	01/09/2018--21:28:00	27.52	1	-0.961985	0.15531	-0.315059
120720	01/09/2018--21:29:00	27.5	200	-0.946582	0.0957543	-0.25442
120780	01/09/2018--21:30:00	27.36	56	-0.746341	-0.574242	-0.406017
120840	01/09/2018--21:31:00	27.25	37	-0.915776	-0.0680225	-0.360538
120900	01/09/2018--21:32:00	27.11	28	-0.900373	-0.231799	-0.451496
120960	01/09/2018--21:33:00	27.02	38	-0.869566	-0.410465	-0.406017
121020	01/09/2018--21:34:00	26.93	23	-0.915776	-0.187133	-0.421177
121080	01/09/2018--21:35:00	26.86	14	-0.746341	-0.738018	-0.299899
121140	01/09/2018--21:36:00	26.86	8	-0.807954	-0.529575	-0.330219
121200	01/09/2018--21:37:00	26.9	27	-0.884969	-0.142466	-0.466656
121260	01/09/2018--21:38:00	26.93	18	-0.83876	-0.321132	-0.481816
121320	01/09/2018--21:39:00	26.88	13	-0.83876	-0.440242	-0.390858
121380	01/09/2018--21:40:00	26.81	9	-0.884969	-0.321132	-0.421177
121440	01/09/2018--21:41:00	26.8	12	-0.854163	-0.306243	-0.481816
121500	01/09/2018--21:42:00	26.82	17	-0.823357	-0.410465	-0.315059
121560	01/09/2018--21:43:00	26.81	7	-0.931179	-0.514686	-0.330219
121620	01/09/2018--21:44:00	26.86	97	-0.900373	-0.306243	-0.375698
121680	01/09/2018--21:45:00	26.9	1	-0.83876	-0.276466	-0.496975
121740	01/09/2018--21:46:00	27	18	-0.900373	-0.0978001	-0.481816
121800	01/09/2018--21:47:00	26.96	4	-0.931179	-0.0680225	-0.436337
121860	01/09/2018--21:48:00	26.96	47	-0.807954	-0.291354	-0.572774
121920	01/09/2018--21:49:00	27.1	5	-0.900373	-0.395576	-0.208941
121980	01/09/2018--21:50:00	27.2	1	-0.79255	-0.291354	-0.527295
122040	01/09/2018--21:51:00	27.23	25	-0.79255	-0.306243	-0.572774
122100	01/09/2018--21:52:00	27.21	32	-0.238037	0.0957543	-0.982085
122160	01/09/2018--21:53:00	26.97	3	-0.807954	-0.291354	-0.572774
122220	01/09/2018--21:54:00	26.94	28	-0.977388	0.229754	-0.178622
122280	01/09/2018--21:55:00	26.8	31	-0.79255	-0.35091	-0.557614
122340	01/09/2018--21:56:00	26.78	198	-0.884969	-0.276466	-0.451496
122400	01/09/2018--21:57:00	26.71	43	-0.807954	-0.261577	-0.572774
122460	01/09/2018--21:58:00	26.75	77	-0.807954	-0.35091	-0.512135
122520	01/09/2018--21:59:00	26.89	13	-0.515294	-0.529575	-0.709211
122580	01/09/2018--22:00:00	27.21	9	-0.5461	-0.306243	-0.815329
122640	01/09/2018--22:01:00	27.23	118	-0.746341	-0.336021	-0.451496
122700	01/09/2018--22:02:00	27.21	112	-0.961985	-0.365798	-0.117983
122760	01/09/2018--22:03:00	27.32	42	-0.854163	-0.276466	-0.527295
122820	01/09/2018--22:04:00	27.56	38	-0.807954	-0.246688	-0.603093
122880	01/09/2018--22:05:00	27.66	7	-0.79255	-0.276466	-0.587933
122940	01/09/2018--22:06:00	27.86	37	-0.900373	-0.425354	-0.25442
123000	01/09/2018--22:07:00	27.91	109	-0.900373	-0.395576	-0.315059
123060	01/09/2018--22:08:00	27.86	4	-0.931179	-0.246688	-0.345378
123120	01/09/2018--22:09:00	27.74	4	-0.915776	-0.276466	-0.406017
123180	01/09/2018--22:10:00	27.68	8	-0.946582	-0.231799	-0.315059
123240	01/09/2018--22:11:00	27.65	8	-0.931179	-0.261577	-0.330219
123300	01/09/2018--22:12:00	27.63	9	-0.915776	-0.202022	-0.390858
123360	01/09/2018--22:13:00	27.58	12	-0.977388	-0.157355	-0.25442
123420	01/09/2018--22:14:00	27.58	0	-0.915776	-0.276466	-0.390858
123480	01/09/2018--22:15:00	27.57	3	-100.819	-0.0531337	-0.193782
123540	01/09/2018--22:16:00	27.5	160	-0.715535	-0.380687	-0.633412
123600	01/09/2018--22:17:00	27.44	28	-0.761744	-0.172244	-0.663732
123660	01/09/2018--22:18:00	27.39	9	-0.715535	-0.291354	-0.663732
123720	01/09/2018--22:19:00	27.38	76	-0.730938	-0.291354	-0.648572
123780	01/09/2018--22:20:00	27.41	2	-0.746341	-0.231799	-0.678892
123840	01/09/2018--22:21:00	27.37	2	-0.715535	-0.261577	-0.678892
123900	01/09/2018--22:22:00	27.35	4	-0.777147	-0.306243	-0.603093
123960	01/09/2018--22:23:00	27.48	2	-0.730938	-0.276466	-0.663732
124020	01/09/2018--22:24:00	27.43	2	-0.746341	-0.261577	-0.648572
124080	01/09/2018--22:25:00	27.36	36	-0.807954	-0.306243	-0.572774
124140	01/09/2018--22:26:00	27.3	7	-0.900373	-0.0978001	-0.481816
124200	01/09/2018--22:27:00	27.2	20	-0.79255	-0.261577	-0.603093
124260	01/09/2018--22:28:00	27.21	18	-0.823357	-0.261577	-0.603093
124320	01/09/2018--22:29:00	27.41	23	-0.407472	-0.202022	-0.163462
124380	01/09/2018--22:30:00	27.71	53	-0.807954	-0.276466	-0.587933
124440	01/09/2018--22:31:00	27.76	28	-0.761744	-0.58913	-0.360538
124500	01/09/2018--22:32:00	27.69	13	-0.761744	-0.35091	-0.421177
124560	01/09/2018--22:33:00	27.69	33	-0.79255	-0.21691	-0.618253
124620	01/09/2018--22:34:00	27.82	14	-0.823357	-0.202022	-0.557614
124680	01/09/2018--22:35:00	27.96	39	-0.746341	-0.306243	-0.633412
124740	01/09/2018--22:36:00	27.98	70	-0.854163	-0.306243	-0.496975
124800	01/09/2018--22:37:00	28.17	139	-0.915776	-0.47002	-0.25442
124860	01/09/2018--22:38:00	28.33	194	-0.931179	0.00642154	0.306488
124920	01/09/2018--22:39:00	28.5	71	-0.83876	-0.321132	-0.466656
124980	01/09/2018--22:40:00	28.37	85	-0.807954	-0.21691	-0.603093
125040	01/09/2018--22:41:00	28.23	118	-0.854163	-0.261577	-0.481816
125100	01/09/2018--22:42:00	28.1	19	-0.746341	-0.261577	-0.648572
125160	01/09/2018--22:43:00	27.98	1	-0.638519	-0.306243	-0.73953
125220	01/09/2018--22:44:00	27.81	0	-0.623116	-0.380687	-0.724371
125280	01/09/2018--22:45:00	27.62	14	-0.823357	-0.261577	-0.572774
125340	01/09/2018--22:46:00	27.66	142	-0.730938	-0.514686	-0.512135
125400	01/09/2018--22:47:00	27.89	46	-0.29965	0.0213103	-0.966926
125460	01/09/2018--22:48:00	28.05	18	-0.761744	-0.529575	-0.421177
125520	01/09/2018--22:49:00	28.73	95	-0.761744	-0.321132	-0.618253
125580	01/09/2018--22:50:00	28.99	39	-0.730938	-0.261577	-0.678892
125640	01/09/2018--22:51:00	29.09	63	-0.191827	-0.633797	-0.648572
125700	01/09/2018--22:52:00	29.04	49	-0.761744	-0.127578	-0.663732
125760	01/09/2018--22:53:00	29.02	4	-0.484487	-0.187133	-0.891127
125820	01/09/2018--22:54:00	29.33	4	-0.730938	-0.202022	-0.694051
125880	01/09/2018--22:55:00	29.22	15	-0.684728	-0.187133	-0.73953
125940	01/09/2018--22:56:00	28.84	16	-0.746341	-0.291354	-0.633412
126000	01/09/2018--22:57:00	29.01	8	-0.823357	-0.35091	-0.512135
126060	01/09/2018--22:58:00	29.34	40	-0.746341	-0.21691	-0.663732
126120	01/09/2018--22:59:00	29.3	3	-0.715535	-0.187133	-0.709211
126180	01/09/2018--23:00:00	29.11	37	-0.946582	-0.47002	-0.133143
126240	01/09/2018--23:01:00	28.71	171	-0.730938	-0.246688	-0.694051
126300	01/09/2018--23:02:00	28.31	4	-0.700132	-0.261577	-0.709211
126360	01/09/2018--23:03:00	27.88	0	-0.700132	-0.261577	-0.724371
126420	01/09/2018--23:04:00	27.6	5	-0.576906	-0.276466	-0.76985
126480	01/09/2018--23:05:00	27.62	39	-0.730938	-0.306243	-0.648572
126540	01/09/2018--23:06:00	27.6	4	-0.715535	-0.261577	-0.694051
126600	01/09/2018--23:07:00	27.61	0	-0.700132	-0.246688	-0.724371
126660	01/09/2018--23:08:00	27.47	1	-0.669325	-0.321132	-0.709211
126720	01/09/2018--23:09:00	27.25	8	-0.777147	-0.336021	-0.572774
126780	01/09/2018--23:10:00	27.19	0	-0.715535	-0.261577	-0.694051
126840	01/09/2018--23:11:00	27.08	35	-0.161021	0.125532	-0.997245
126900	01/09/2018--23:12:00	26.76	48	-0.114812	0.140421	-110.336
126960	01/09/2018--23:13:00	26.4	14	-0.700132	-0.231799	-0.724371
127020	01/09/2018--23:14:00	26.26	0	-0.669325	-0.187133	-0.75469
127080	01/09/2018--23:15:00	26.26	0	-0.638519	-0.231799	-0.76985
127140	01/09/2018--23:16:00	26.33	22	-0.25344	0.0213103	-0.982085
127200	01/09/2018--23:17:00	26.32	12	-0.684728	-0.21691	-0.724371
127260	01/09/2018--23:18:00	26.41	0	-0.684728	-0.231799	-0.724371
127320	01/09/2018--23:19:00	26.66	7	-0.700132	-0.157355	-0.724371
127380	01/09/2018--23:20:00	26.93	38	-0.669325	-0.157355	-0.73953
127440	01/09/2018--23:21:00	27.05	24	-0.530697	-0.0680225	-0.875967
127500	01/09/2018--23:22:00	27.11	9	-0.607713	-0.0829113	-0.815329
127560	01/09/2018--23:23:00	27.13	3	-0.576906	-0.0680225	-0.845648
127620	01/09/2018--23:24:00	27.09	0	-0.5461	-0.0829113	-0.860808
127680	01/09/2018--23:25:00	26.99	0	-0.669325	-0.142466	-0.76985
127740	01/09/2018--23:26:00	26.94	134	-0.915776	-0.35091	-0.360538
127800	01/09/2018--23:27:00	26.84	133	-0.777147	-0.544464	-0.390858
127860	01/09/2018--23:28:00	27.84	0	-0.761744	-0.440242	-0.527295
127920	01/09/2018--23:29:00	28.38	8	-0.884969	-0.306243	-0.436337
127980	01/09/2018--23:30:00	28.34	312	-0.79255	-0.455131	-0.481816
128040	01/09/2018--23:31:00	27.96	5	-0.83876	-0.499798	-0.451496
128100	01/09/2018--23:32:00	27.44	111	-0.83876	-0.484909	-0.360538
128160	01/09/2018--23:33:00	27.15	250	-0.854163	-0.336021	-0.299899
128220	01/09/2018--23:34:00	27.03	149	-0.438278	-0.0382449	-0.921446
128280	01/09/2018--23:35:00	27.64	10	-0.576906	-0.0680225	-0.860808
128340	01/09/2018--23:36:00	28.02	1	-0.469084	-0.0233561	-0.906287
128400	01/09/2018--23:37:00	28.23	88	-0.915776	-0.306243	-0.390858
128460	01/09/2018--23:38:00	28.07	35	-0.422875	-0.187133	-0.921446
128520	01/09/2018--23:39:00	27.74	2	-0.453681	-0.0382449	-0.921446
128580	01/09/2018--23:40:00	27.51	0	-0.469084	-0.0680225	-0.921446
128640	01/09/2018--23:41:00	27.34	26	-0.730938	-0.291354	-0.663732
128700	01/09/2018--23:42:00	27.29	9	-0.746341	-0.425354	-0.557614
128760	01/09/2018--23:43:00	27.2	4	-0.807954	-0.306243	-0.557614
128820	01/09/2018--23:44:00	27.08	0	-0.715535	-0.455131	-0.587933
128880	01/09/2018--23:45:00	27	0	-0.669325	-0.455131	-0.633412
128940	01/09/2018--23:46:00	26.97	0	-0.561503	-0.618908	-0.603093
129000	01/09/2018--23:47:00	26.88	0	-0.638519	-0.544464	-0.603093
129060	01/09/2018--23:48:00	26.84	0	-0.79255	-0.187133	-0.633412
129120	01/09/2018--23:49:00	27	1	-0.730938	-0.231799	-0.694051
129180	01/09/2018--23:50:00	27.46	37	-0.730938	-0.187133	-0.694051
129240	01/09/2018--23:51:00	28.1	0	-0.746341	-0.172244	-0.678892
129300	01/09/2018--23:52:00	28.62	0	-0.746341	-0.172244	-0.678892
129360	01/09/2018--23:53:00	28.9	14	-0.730938	-0.306243	-0.663732
129420	01/09/2018--23:54:00	28.69	1	-0.730938	-0.306243	-0.663732
129480	01/09/2018--23:55:00	28.42	88	-0.576906	-0.21691	-0.830488
129540	01/09/2018--23:56:00	28.16	60	-0.823357	-0.157355	0.549043
129600	01/09/2018--23:57:00	27.87	142	-0.684728	-0.291354	-0.678892
129660	01/09/2018--23:58:00	28.53	18	-0.730938	-0.484909	-0.557614
129720	01/09/2018--23:59:00	29.58	3	-0.777147	-0.529575	-0.390858
129780	02/09/2018--00:00:00	30.78	1	-0.777147	-0.544464	-0.406017
129840	02/09/2018--00:01:00	31.66	8	-0.761744	-0.440242	-0.512135
129900	02/09/2018--00:02:00	32.44	1	-0.777147	-0.484909	-0.496975
129960	02/09/2018--00:03:00	33.04	0	-0.777147	-0.455131	-0.496975
130020	02/09/2018--00:04:00	33.48	3	-0.623116	-0.574242	-0.603093
130080	02/09/2018--00:05:00	33.24	35	-0.623116	-0.455131	-0.678892
130140	02/09/2018--00:06:00	32.59	2	-0.684728	-0.291354	-0.709211
130200	02/09/2018--00:07:00	32.36	39	-0.638519	-0.499798	-0.633412
130260	02/09/2018--00:08:00	31.98	1	-0.653922	-0.306243	-0.75469
130320	02/09/2018--00:09:00	31.6	1	-0.669325	-0.440242	-0.633412
130380	02/09/2018--00:10:00	31.27	308	-0.931179	-0.455131	-0.117983
130440	02/09/2018--00:11:00	30.26	670	-100.819	-0.0829113	-0.102824
130500	02/09/2018--00:12:00	29.27	250	-0.807954	-0.380687	-0.496975
130560	02/09/2018--00:13:00	28.59	152	-0.746341	-0.306243	-0.648572
130620	02/09/2018--00:14:00	28.11	60	-0.653922	-0.261577	-0.785009
130680	02/09/2018--00:15:00	27.76	171	-0.823357	-0.261577	-0.542454
130740	02/09/2018--00:16:00	27.56	23	-0.83876	-0.35091	-0.481816
130800	02/09/2018--00:17:00	28.01	0	-0.684728	-0.425354	-0.633412
130860	02/09/2018--00:18:00	28.13	130	-0.83876	-0.261577	-0.193782
130920	02/09/2018--00:19:00	27.99	683	-113.142	-0.142466	-0.208941
130980	02/09/2018--00:20:00	27.88	374	-100.819	-0.425354	-0.0876638
131040	02/09/2018--00:21:00	27.67	495	-0.977388	-0.261577	-0.0876638
131100	02/09/2018--00:22:00	27.61	550	-0.823357	-0.157355	-0.375698
131160	02/09/2018--00:23:00	27.54	794	-0.777147	-0.00846726	-0.572774
131220	02/09/2018--00:24:00	27.47	118	-0.777147	-0.648686	-0.193782
131280	02/09/2018--00:25:00	27.29	32	-0.176424	0.0659767	-0.997245
131340	02/09/2018--00:26:00	26.64	0	-0.191827	0.0659767	-0.997245
131400	02/09/2018--00:27:00	26.02	54	-0.931179	-0.172244	-0.345378
131460	02/09/2018--00:28:00	26.08	2	-0.931179	-0.202022	-0.406017
131520	02/09/2018--00:29:00	26.57	1	-0.931179	-0.21691	-0.406017
131580	02/09/2018--00:30:00	27.02	2	-0.946582	-0.172244	-0.360538
131640	02/09/2018--00:31:00	27.34	65	-0.915776	-0.187133	-0.375698
131700	02/09/2018--00:32:00	27.53	121	-0.854163	-0.291354	-0.315059
131760	02/09/2018--00:33:00	27.7	30	-0.746341	-0.425354	-0.496975
131820	02/09/2018--00:34:00	27.82	276	-1.039	-0.00846726	-0.25442
131880	02/09/2018--00:35:00	27.8	251	-0.730938	-0.276466	-0.0573445
131940	02/09/2018--00:36:00	27.65	481	-0.931179	-0.365798	-0.208941
132000	02/09/2018--00:37:00	27.45	178	-0.823357	-0.127578	0.412606
132060	02/09/2018--00:38:00	27.41	241	-0.900373	-0.395576	0.321648
132120	02/09/2018--00:39:00	27.41	180	-0.823357	-0.112689	0.533883
132180	02/09/2018--00:40:00	27.32	203	-0.746341	-0.35091	0.594522
132240	02/09/2018--00:41:00	27.46	146	-0.900373	-0.142466	0.321648
132300	02/09/2018--00:42:00	27.53	141	-0.931179	-0.276466	-0.0421848
132360	02/09/2018--00:43:00	27.62	571	-0.730938	-0.380687	-0.587933
132420	02/09/2018--00:44:00	28.07	292	-0.0223927	-0.187133	0.973514
132480	02/09/2018--00:45:00	28.27	1	-0.0223927	-0.172244	0.973514
132540	02/09/2018--00:46:00	28.43	6	-0.0377959	-0.157355	0.988674
132600	02/09/2018--00:47:00	28.51	0	-0.0223927	-0.157355	0.988674
132660	02/09/2018--00:48:00	28.6	0	-0.0223927	-0.157355	0.973514
132720	02/09/2018--00:49:00	28.62	0	-0.0377959	-0.157355	0.988674
132780	02/09/2018--00:50:00	28.68	0	-0.0377959	-0.157355	0.988674
132840	02/09/2018--00:51:00	28.7	0	-0.0223927	-0.142466	0.988674
132900	02/09/2018--00:52:00	28.73	0	-0.0377959	-0.157355	0.988674
132960	02/09/2018--00:53:00	28.75	0	-0.0377959	-0.157355	0.988674
133020	02/09/2018--00:54:00	28.76	0	-0.0377959	-0.157355	0.988674
133080	02/09/2018--00:55:00	28.78	0	-0.0377959	-0.142466	0.988674
133140	02/09/2018--00:56:00	28.78	0	-0.0377959	-0.157355	0.973514
133200	02/09/2018--00:57:00	28.8	0	-0.0377959	-0.157355	0.988674
133260	02/09/2018--00:58:00	28.81	0	-0.0377959	-0.157355	0.973514
133320	02/09/2018--00:59:00	28.8	0	-0.0377959	-0.157355	0.988674
133380	02/09/2018--01:00:00	28.83	0	-0.0377959	-0.142466	0.973514
133440	02/09/2018--01:01:00	28.81	0	-0.0377959	-0.157355	0.988674
133500	02/09/2018--01:02:00	28.84	0	-0.0377959	-0.157355	0.988674
133560	02/09/2018--01:03:00	28.83	0	-0.0377959	-0.157355	0.988674
133620	02/09/2018--01:04:00	28.83	0	-0.0223927	-0.157355	0.988674
133680	02/09/2018--01:05:00	28.83	0	-0.0377959	-0.157355	0.988674
133740	02/09/2018--01:06:00	28.82	0	-0.0377959	-0.157355	0.988674
133800	02/09/2018--01:07:00	28.84	0	-0.0223927	-0.157355	0.988674
133860	02/09/2018--01:08:00	28.84	0	-0.0377959	-0.157355	0.973514
133920	02/09/2018--01:09:00	28.85	0	-0.0377959	-0.157355	0.988674
133980	02/09/2018--01:10:00	28.83	0	-0.0377959	-0.157355	0.973514
134040	02/09/2018--01:11:00	28.85	0	-0.0377959	-0.157355	0.973514
134100	02/09/2018--01:12:00	28.84	0	-0.0377959	-0.157355	0.988674
134160	02/09/2018--01:13:00	28.84	0	-0.0223927	-0.157355	0.973514
134220	02/09/2018--01:14:00	28.84	0	-0.0377959	-0.142466	0.988674
134280	02/09/2018--01:15:00	28.85	0	-0.0377959	-0.157355	0.988674
134340	02/09/2018--01:16:00	28.83	0	-0.0223927	-0.157355	0.988674
134400	02/09/2018--01:17:00	28.84	0	-0.0377959	-0.157355	0.988674
134460	02/09/2018--01:18:00	28.83	0	-0.0377959	-0.157355	0.988674
134520	02/09/2018--01:19:00	28.84	0	-0.0223927	-0.157355	0.988674
134580	02/09/2018--01:20:00	28.84	0	-0.0377959	-0.157355	0.973514
134640	02/09/2018--01:21:00	28.83	0	-0.0377959	-0.157355	0.973514
134700	02/09/2018--01:22:00	28.83	0	-0.0377959	-0.157355	0.988674
134760	02/09/2018--01:23:00	28.84	0	-0.0223927	-0.157355	0.988674
134820	02/09/2018--01:24:00	28.82	0	-0.0377959	-0.157355	0.973514
134880	02/09/2018--01:25:00	28.83	0	-0.0377959	-0.157355	0.973514
134940	02/09/2018--01:26:00	28.83	0	-0.0377959	-0.157355	0.988674
135000	02/09/2018--01:27:00	28.83	0	-0.0377959	-0.157355	0.988674
135060	02/09/2018--01:28:00	28.82	0	-0.0223927	-0.157355	0.988674
135120	02/09/2018--01:29:00	28.82	0	-0.0377959	-0.142466	0.988674
135180	02/09/2018--01:30:00	28.82	0	-0.0377959	-0.157355	0.973514
135240	02/09/2018--01:31:00	28.82	0	-0.0377959	-0.157355	0.973514
135300	02/09/2018--01:32:00	28.82	0	-0.0377959	-0.157355	0.988674
135360	02/09/2018--01:33:00	28.81	0	-0.0377959	-0.142466	0.988674
135420	02/09/2018--01:34:00	28.81	0	-0.0377959	-0.157355	0.988674
135480	02/09/2018--01:35:00	28.81	0	-0.0377959	-0.157355	0.988674
135540	02/09/2018--01:36:00	28.8	0	-0.0377959	-0.157355	0.988674
135600	02/09/2018--01:37:00	28.79	0	-0.0377959	-0.157355	0.988674
135660	02/09/2018--01:38:00	28.81	0	-0.0377959	-0.157355	0.988674
135720	02/09/2018--01:39:00	28.79	0	-0.0377959	-0.157355	0.988674
135780	02/09/2018--01:40:00	28.8	0	-0.0223927	-0.157355	0.988674
135840	02/09/2018--01:41:00	28.79	0	-0.0377959	-0.157355	0.988674
135900	02/09/2018--01:42:00	28.78	0	-0.0223927	-0.157355	0.973514
135960	02/09/2018--01:43:00	28.78	0	-0.0377959	-0.157355	0.973514
136020	02/09/2018--01:44:00	28.79	0	-0.0377959	-0.142466	0.973514
136080	02/09/2018--01:45:00	28.78	0	-0.0377959	-0.157355	0.988674
136140	02/09/2018--01:46:00	28.79	0	-0.0377959	-0.157355	0.988674
136200	02/09/2018--01:47:00	28.76	0	-0.0377959	-0.142466	0.988674
136260	02/09/2018--01:48:00	28.77	0	-0.0377959	-0.157355	0.988674
136320	02/09/2018--01:49:00	28.76	0	-0.0377959	-0.142466	0.973514
136380	02/09/2018--01:50:00	28.77	0	-0.0377959	-0.142466	0.988674
136440	02/09/2018--01:51:00	28.77	0	-0.0377959	-0.157355	0.988674
136500	02/09/2018--01:52:00	28.74	0	-0.0377959	-0.142466	0.973514
136560	02/09/2018--01:53:00	28.75	0	-0.0377959	-0.142466	0.988674
136620	02/09/2018--01:54:00	28.77	0	-0.0377959	-0.157355	0.988674
136680	02/09/2018--01:55:00	28.74	0	-0.0377959	-0.142466	0.988674
136740	02/09/2018--01:56:00	28.76	0	-0.0377959	-0.157355	0.988674
136800	02/09/2018--01:57:00	28.75	0	-0.0377959	-0.157355	0.988674
136860	02/09/2018--01:58:00	28.71	0	-0.0223927	-0.157355	0.988674
136920	02/09/2018--01:59:00	28.75	0	-0.0377959	-0.142466	0.988674
136980	02/09/2018--02:00:00	28.73	0	-0.0377959	-0.142466	0.988674
137040	02/09/2018--02:01:00	28.74	0	-0.0377959	-0.157355	0.973514
137100	02/09/2018--02:02:00	28.74	0	-0.0377959	-0.157355	0.988674
137160	02/09/2018--02:03:00	28.73	0	-0.0377959	-0.142466	0.988674
137220	02/09/2018--02:04:00	28.73	0	-0.0377959	-0.157355	0.988674
137280	02/09/2018--02:05:00	28.72	0	-0.0377959	-0.157355	0.973514
137340	02/09/2018--02:06:00	28.7	0	-0.0377959	-0.157355	0.973514
137400	02/09/2018--02:07:00	28.72	0	-0.0377959	-0.157355	0.973514
137460	02/09/2018--02:08:00	28.72	0	-0.0377959	-0.157355	0.973514
137520	02/09/2018--02:09:00	28.71	0	-0.0377959	-0.142466	0.988674
137580	02/09/2018--02:10:00	28.73	0	-0.0377959	-0.157355	0.973514
137640	02/09/2018--02:11:00	28.71	0	-0.0377959	-0.157355	0.988674
137700	02/09/2018--02:12:00	28.7	0	-0.0377959	-0.142466	0.988674
137760	02/09/2018--02:13:00	28.7	0	-0.0377959	-0.142466	0.973514
137820	02/09/2018--02:14:00	28.7	0	-0.0377959	-0.157355	0.973514
137880	02/09/2018--02:15:00	28.69	0	-0.0377959	-0.142466	0.988674
137940	02/09/2018--02:16:00	28.7	0	-0.0377959	-0.142466	0.973514
138000	02/09/2018--02:17:00	28.7	0	-0.0377959	-0.157355	0.973514
138060	02/09/2018--02:18:00	28.69	0	-0.0377959	-0.157355	0.973514
138120	02/09/2018--02:19:00	28.7	0	-0.0377959	-0.157355	0.973514
138180	02/09/2018--02:20:00	28.69	0	-0.0377959	-0.142466	0.988674
138240	02/09/2018--02:21:00	28.69	0	-0.0377959	-0.157355	0.973514
138300	02/09/2018--02:22:00	28.68	0	-0.0377959	-0.157355	0.973514
138360	02/09/2018--02:23:00	28.68	0	-0.0377959	-0.157355	0.973514
138420	02/09/2018--02:24:00	28.68	0	-0.0377959	-0.142466	0.988674
138480	02/09/2018--02:25:00	28.66	0	-0.0377959	-0.157355	0.988674
138540	02/09/2018--02:26:00	28.68	0	-0.0377959	-0.157355	0.988674
138600	02/09/2018--02:27:00	28.65	0	-0.0377959	-0.157355	0.988674
138660	02/09/2018--02:28:00	28.67	0	-0.0377959	-0.142466	0.988674
138720	02/09/2018--02:29:00	28.66	0	-0.0377959	-0.157355	0.988674
138780	02/09/2018--02:30:00	28.65	0	-0.0377959	-0.157355	0.988674
138840	02/09/2018--02:31:00	28.66	0	-0.0377959	-0.142466	0.973514
138900	02/09/2018--02:32:00	28.67	0	-0.0377959	-0.142466	0.973514
138960	02/09/2018--02:33:00	28.64	0	-0.0377959	-0.157355	0.973514
139020	02/09/2018--02:34:00	28.63	0	-0.0377959	-0.157355	0.973514
139080	02/09/2018--02:35:00	28.64	0	-0.0377959	-0.157355	0.988674
139140	02/09/2018--02:36:00	28.63	0	-0.0377959	-0.157355	0.988674
139200	02/09/2018--02:37:00	28.65	0	-0.0377959	-0.157355	0.988674
139260	02/09/2018--02:38:00	28.63	0	-0.0377959	-0.142466	0.973514
139320	02/09/2018--02:39:00	28.63	0	-0.0377959	-0.157355	0.988674
139380	02/09/2018--02:40:00	28.63	0	-0.0377959	-0.157355	0.988674
139440	02/09/2018--02:41:00	28.61	0	-0.0377959	-0.142466	0.973514
139500	02/09/2018--02:42:00	28.63	0	-0.0377959	-0.142466	0.973514
139560	02/09/2018--02:43:00	28.63	0	-0.0377959	-0.157355	0.988674
139620	02/09/2018--02:44:00	28.61	0	-0.0377959	-0.142466	0.988674
139680	02/09/2018--02:45:00	28.62	0	-0.0377959	-0.157355	0.988674
139740	02/09/2018--02:46:00	28.61	0	-0.0377959	-0.157355	0.988674
139800	02/09/2018--02:47:00	28.6	0	-0.0377959	-0.142466	0.988674
139860	02/09/2018--02:48:00	28.58	0	-0.0223927	-0.142466	0.988674
139920	02/09/2018--02:49:00	28.59	0	-0.0377959	-0.142466	0.988674
139980	02/09/2018--02:50:00	28.6	0	-0.0377959	-0.157355	0.973514
140040	02/09/2018--02:51:00	28.59	0	-0.0377959	-0.157355	0.973514
140100	02/09/2018--02:52:00	28.57	0	-0.0377959	-0.157355	0.988674
140160	02/09/2018--02:53:00	28.57	0	-0.0377959	-0.157355	0.973514
140220	02/09/2018--02:54:00	28.59	0	-0.0377959	-0.142466	0.988674
140280	02/09/2018--02:55:00	28.58	0	-0.0377959	-0.157355	0.988674
140340	02/09/2018--02:56:00	28.57	0	-0.0377959	-0.142466	0.973514
140400	02/09/2018--02:57:00	28.57	0	-0.0377959	-0.157355	0.988674
140460	02/09/2018--02:58:00	28.57	0	-0.0377959	-0.142466	0.988674
140520	02/09/2018--02:59:00	28.55	0	-0.0377959	-0.157355	0.973514
140580	02/09/2018--03:00:00	28.55	0	-0.0377959	-0.142466	0.988674
140640	02/09/2018--03:01:00	28.55	0	-0.0377959	-0.142466	0.973514
140700	02/09/2018--03:02:00	28.56	0	-0.0377959	-0.142466	0.988674
140760	02/09/2018--03:03:00	28.55	0	-0.0377959	-0.142466	0.988674
140820	02/09/2018--03:04:00	28.54	0	-0.0377959	-0.157355	0.988674
140880	02/09/2018--03:05:00	28.53	0	-0.0377959	-0.157355	0.988674
140940	02/09/2018--03:06:00	28.54	0	-0.0377959	-0.157355	0.988674
141000	02/09/2018--03:07:00	28.53	0	-0.0377959	-0.142466	0.988674
141060	02/09/2018--03:08:00	28.53	0	-0.0377959	-0.157355	0.988674
141120	02/09/2018--03:09:00	28.54	0	-0.0377959	-0.142466	0.988674
141180	02/09/2018--03:10:00	28.53	0	-0.0377959	-0.157355	0.988674
141240	02/09/2018--03:11:00	28.52	0	-0.0377959	-0.157355	0.988674
141300	02/09/2018--03:12:00	28.5	0	-0.0377959	-0.157355	0.988674
141360	02/09/2018--03:13:00	28.52	0	-0.0377959	-0.157355	0.988674
141420	02/09/2018--03:14:00	28.52	0	-0.0377959	-0.157355	0.988674
141480	02/09/2018--03:15:00	28.51	0	-0.0377959	-0.157355	0.988674
141540	02/09/2018--03:16:00	28.49	0	-0.0377959	-0.142466	0.988674
141600	02/09/2018--03:17:00	28.49	0	-0.0377959	-0.142466	0.973514
141660	02/09/2018--03:18:00	28.51	0	-0.0223927	-0.157355	0.973514
141720	02/09/2018--03:19:00	28.48	0	-0.0377959	-0.157355	0.988674
141780	02/09/2018--03:20:00	28.48	0	-0.0377959	-0.157355	0.988674
141840	02/09/2018--03:21:00	28.48	0	-0.0377959	-0.157355	0.988674
141900	02/09/2018--03:22:00	28.5	0	-0.0377959	-0.157355	0.988674
141960	02/09/2018--03:23:00	28.48	0	-0.0377959	-0.157355	0.973514
142020	02/09/2018--03:24:00	28.49	0	-0.0377959	-0.142466	0.988674
142080	02/09/2018--03:25:00	28.48	0	-0.0377959	-0.142466	0.988674
142140	02/09/2018--03:26:00	28.48	0	-0.0377959	-0.142466	0.988674
142200	02/09/2018--03:27:00	28.47	0	-0.0377959	-0.142466	0.973514
142260	02/09/2018--03:28:00	28.47	0	-0.0377959	-0.157355	0.988674
142320	02/09/2018--03:29:00	28.45	0	-0.0377959	-0.142466	0.988674
142380	02/09/2018--03:30:00	28.48	0	-0.0377959	-0.157355	0.988674
142440	02/09/2018--03:31:00	28.47	0	-0.0377959	-0.142466	0.988674
142500	02/09/2018--03:32:00	28.46	0	-0.0377959	-0.142466	0.988674
142560	02/09/2018--03:33:00	28.46	0	-0.0377959	-0.157355	0.988674
142620	02/09/2018--03:34:00	28.46	0	-0.0377959	-0.157355	0.973514
142680	02/09/2018--03:35:00	28.46	0	-0.0377959	-0.157355	0.988674
142740	02/09/2018--03:36:00	28.46	0	-0.0377959	-0.157355	0.973514
142800	02/09/2018--03:37:00	28.44	0	-0.0377959	-0.142466	0.988674
142860	02/09/2018--03:38:00	28.45	0	-0.0223927	-0.142466	0.973514
142920	02/09/2018--03:39:00	28.44	0	-0.0377959	-0.142466	0.973514
142980	02/09/2018--03:40:00	28.44	0	-0.0377959	-0.142466	0.973514
143040	02/09/2018--03:41:00	28.42	0	-0.0377959	-0.142466	0.973514
143100	02/09/2018--03:42:00	28.43	0	-0.0377959	-0.157355	0.988674
143160	02/09/2018--03:43:00	28.43	0	-0.0377959	-0.142466	0.988674
143220	02/09/2018--03:44:00	28.43	0	-0.0377959	-0.157355	0.988674
143280	02/09/2018--03:45:00	28.42	0	-0.0377959	-0.142466	0.973514
143340	02/09/2018--03:46:00	28.42	0	-0.0377959	-0.157355	0.973514
143400	02/09/2018--03:47:00	28.42	0	-0.0377959	-0.142466	0.973514
143460	02/09/2018--03:48:00	28.41	0	-0.0377959	-0.157355	0.988674
143520	02/09/2018--03:49:00	28.41	0	-0.0377959	-0.142466	0.973514
143580	02/09/2018--03:50:00	28.4	0	-0.0377959	-0.157355	0.988674
143640	02/09/2018--03:51:00	28.4	0	-0.0377959	-0.142466	0.988674
143700	02/09/2018--03:52:00	28.41	0	-0.0377959	-0.157355	0.973514
143760	02/09/2018--03:53:00	28.39	0	-0.0377959	-0.157355	0.988674
143820	02/09/2018--03:54:00	28.38	0	-0.0377959	-0.157355	0.988674
143880	02/09/2018--03:55:00	28.4	0	-0.0377959	-0.142466	0.988674
143940	02/09/2018--03:56:00	28.38	0	-0.0377959	-0.142466	0.988674
144000	02/09/2018--03:57:00	28.39	0	-0.0377959	-0.142466	0.988674
144060	02/09/2018--03:58:00	28.39	0	-0.0377959	-0.142466	0.988674
144120	02/09/2018--03:59:00	28.38	0	-0.0377959	-0.157355	0.988674
144180	02/09/2018--04:00:00	28.38	0	-0.0377959	-0.157355	0.988674
144240	02/09/2018--04:01:00	28.37	0	-0.0377959	-0.157355	0.988674
144300	02/09/2018--04:02:00	28.37	0	-0.0377959	-0.142466	0.973514
144360	02/09/2018--04:03:00	28.37	0	-0.0377959	-0.157355	0.988674
144420	02/09/2018--04:04:00	28.36	0	-0.0377959	-0.157355	0.988674
144480	02/09/2018--04:05:00	28.36	0	-0.0377959	-0.142466	0.973514
144540	02/09/2018--04:06:00	28.36	0	-0.0377959	-0.157355	0.988674
144600	02/09/2018--04:07:00	28.35	0	-0.0377959	-0.142466	0.973514
144660	02/09/2018--04:08:00	28.37	0	-0.0377959	-0.142466	0.973514
144720	02/09/2018--04:09:00	28.35	0	-0.0377959	-0.157355	0.988674
144780	02/09/2018--04:10:00	28.34	0	-0.0223927	-0.142466	0.988674
144840	02/09/2018--04:11:00	28.34	0	-0.0377959	-0.157355	0.988674
144900	02/09/2018--04:12:00	28.34	0	-0.0223927	-0.142466	0.988674
144960	02/09/2018--04:13:00	28.34	0	-0.0377959	-0.157355	0.973514
145020	02/09/2018--04:14:00	28.32	0	-0.0223927	-0.142466	0.973514
145080	02/09/2018--04:15:00	28.32	0	-0.0377959	-0.142466	0.988674
145140	02/09/2018--04:16:00	28.33	0	-0.0377959	-0.157355	0.973514
145200	02/09/2018--04:17:00	28.33	0	-0.0377959	-0.142466	0.988674
145260	02/09/2018--04:18:00	28.32	0	-0.0377959	-0.142466	0.988674
145320	02/09/2018--04:19:00	28.32	0	-0.0377959	-0.142466	0.973514
145380	02/09/2018--04:20:00	28.32	0	-0.0377959	-0.157355	0.973514
145440	02/09/2018--04:21:00	28.32	0	-0.0377959	-0.157355	0.988674
145500	02/09/2018--04:22:00	28.3	0	-0.0377959	-0.142466	0.988674
145560	02/09/2018--04:23:00	28.3	0	-0.0377959	-0.142466	0.973514
145620	02/09/2018--04:24:00	28.3	0	-0.0377959	-0.142466	0.973514
145680	02/09/2018--04:25:00	28.3	0	-0.0377959	-0.142466	0.988674
145740	02/09/2018--04:26:00	28.28	0	-0.0377959	-0.142466	0.988674
145800	02/09/2018--04:27:00	28.29	0	-0.0377959	-0.142466	0.973514
145860	02/09/2018--04:28:00	28.29	0	-0.0377959	-0.142466	0.973514
145920	02/09/2018--04:29:00	28.28	0	-0.0377959	-0.142466	0.988674
145980	02/09/2018--04:30:00	28.29	0	-0.0377959	-0.142466	0.973514
146040	02/09/2018--04:31:00	28.29	0	-0.0377959	-0.142466	0.988674
146100	02/09/2018--04:32:00	28.27	0	-0.0377959	-0.142466	0.988674
146160	02/09/2018--04:33:00	28.28	0	-0.0377959	-0.142466	0.988674
146220	02/09/2018--04:34:00	28.27	0	-0.0377959	-0.142466	0.973514
146280	02/09/2018--04:35:00	28.27	0	-0.0377959	-0.142466	0.988674
146340	02/09/2018--04:36:00	28.26	0	-0.0377959	-0.142466	0.973514
146400	02/09/2018--04:37:00	28.27	0	-0.0377959	-0.142466	0.988674
146460	02/09/2018--04:38:00	28.27	0	-0.0377959	-0.142466	0.973514
146520	02/09/2018--04:39:00	28.26	0	-0.0377959	-0.142466	0.988674
146580	02/09/2018--04:40:00	28.26	0	-0.0377959	-0.142466	0.988674
146640	02/09/2018--04:41:00	28.26	0	-0.0377959	-0.157355	0.988674
146700	02/09/2018--04:42:00	28.25	0	-0.0377959	-0.157355	0.988674
146760	02/09/2018--04:43:00	28.25	0	-0.0377959	-0.157355	0.988674
146820	02/09/2018--04:44:00	28.26	0	-0.0377959	-0.142466	0.973514
146880	02/09/2018--04:45:00	28.26	0	-0.0377959	-0.142466	0.988674
146940	02/09/2018--04:46:00	28.23	0	-0.0377959	-0.157355	0.988674
147000	02/09/2018--04:47:00	28.25	0	-0.0377959	-0.157355	0.988674
147060	02/09/2018--04:48:00	28.24	0	-0.0377959	-0.142466	0.988674
147120	02/09/2018--04:49:00	28.25	0	-0.0377959	-0.157355	0.988674
147180	02/09/2018--04:50:00	28.25	0	-0.0377959	-0.142466	0.988674
147240	02/09/2018--04:51:00	28.24	0	-0.0377959	-0.157355	0.988674
147300	02/09/2018--04:52:00	28.23	0	-0.0377959	-0.157355	0.988674
147360	02/09/2018--04:53:00	28.23	0	-0.0377959	-0.157355	0.988674
147420	02/09/2018--04:54:00	28.22	0	-0.0377959	-0.142466	0.973514
147480	02/09/2018--04:55:00	28.23	0	-0.0377959	-0.142466	0.988674
147540	02/09/2018--04:56:00	28.22	0	-0.0377959	-0.157355	0.988674
147600	02/09/2018--04:57:00	28.21	0	-0.0377959	-0.142466	0.988674
147660	02/09/2018--04:58:00	28.22	0	-0.0377959	-0.157355	0.988674
147720	02/09/2018--04:59:00	28.21	0	-0.0377959	-0.142466	0.988674
147780	02/09/2018--05:00:00	28.23	0	-0.0377959	-0.142466	0.973514
