# Supplementary material for: A randomized cross-over trial investigating differences in 24-h personal air and skin temperatures using wearable sensors between two climatologically contrasting settings
Source: Sci Rep. 2021 Nov 10;11:22020. doi: 10.1038/s41598-021-01180-y (PMC8580978; doi:10.1038/s41598-021-01180-y)
Supplement: Supplementary file 2 — Supplementary Data. [file 41598_2021_1180_MOESM2_ESM.zip › New folder/new/T37_S1new.csv]

Index	Date	Temperature	Activity	X-axis	Y-axis	Z-axis	Marker
43740	29/07/2018--05:00:00	33.83	0	0.723704	-0.0501469	0.658126
43800	29/07/2018--05:01:00	33.85	0	0.723704	-0.00497053	0.673065
43860	29/07/2018--05:02:00	33.85	0	0.723704	-0.245911	0.583431
43920	29/07/2018--05:03:00	33.89	0	0.739194	-0.276029	0.583431
43980	29/07/2018--05:04:00	33.93	0	0.336451	0.341382	0.882212
44040	29/07/2018--05:05:00	33.9	0	0.413901	0.326323	0.852334
44100	29/07/2018--05:06:00	33.84	0	0.429391	0.311264	0.852334
44160	29/07/2018--05:07:00	33.8	0	0.413901	0.311264	0.852334
44220	29/07/2018--05:08:00	33.74	0	0.708214	-0.0802645	0.688004
44280	29/07/2018--05:09:00	33.73	0	0.723704	-0.00497053	0.673065
44340	29/07/2018--05:10:00	33.75	0	0.878605	-0.396499	0.150197
44400	29/07/2018--05:11:00	33.82	0	0.878605	-0.396499	0.150197
44460	29/07/2018--05:12:00	33.91	0	0.878605	-0.396499	0.165136
44520	29/07/2018--05:13:00	33.95	0	0.878605	-0.396499	0.150197
44580	29/07/2018--05:14:00	33.97	0	0.863115	-0.426617	0.165136
44640	29/07/2018--05:15:00	34.05	0	0.863115	-0.426617	0.180075
44700	29/07/2018--05:16:00	34.13	0	0.878605	-0.38144	0.135258
44760	29/07/2018--05:17:00	34.15	0	0.894095	-0.38144	0.135258
44820	29/07/2018--05:18:00	34.11	0	0.894095	-0.38144	0.135258
44880	29/07/2018--05:19:00	34.11	0	0.894095	-0.38144	0.120319
44940	29/07/2018--05:20:00	34.11	0	0.894095	-0.38144	0.135258
45000	29/07/2018--05:21:00	34.09	12	0.553312	-0.291088	-0.805904
45060	29/07/2018--05:22:00	34.03	115	0.119589	0.883498	-0.492183
45120	29/07/2018--05:23:00	34.02	29	0.259	0.913616	-0.327853
45180	29/07/2018--05:24:00	33.99	148	0.22802	0.461852	0.867273
45240	29/07/2018--05:25:00	33.92	0	0.27449	0.446793	0.867273
45300	29/07/2018--05:26:00	33.82	0	0.28998	0.446793	0.852334
45360	29/07/2018--05:27:00	33.75	0	0.28998	0.431734	0.852334
45420	29/07/2018--05:28:00	33.71	0	0.28998	0.446793	0.852334
45480	29/07/2018--05:29:00	33.68	0	0.28998	0.431734	0.852334
45540	29/07/2018--05:30:00	33.68	0	0.460372	-0.155558	0.852334
45600	29/07/2018--05:31:00	33.86	0	0.460372	-0.170617	0.852334
45660	29/07/2018--05:32:00	34.01	0	0.460372	-0.185676	0.852334
45720	29/07/2018--05:33:00	34.12	0	0.460372	-0.185676	0.852334
45780	29/07/2018--05:34:00	34.25	0	0.460372	-0.200735	0.852334
45840	29/07/2018--05:35:00	34.29	0	0.460372	-0.185676	0.837395
45900	29/07/2018--05:36:00	34.39	0	0.475862	-0.200735	0.837395
45960	29/07/2018--05:37:00	34.46	0	0.475862	-0.200735	0.837395
46020	29/07/2018--05:38:00	34.52	0	0.475862	-0.200735	0.837395
46080	29/07/2018--05:39:00	34.57	0	0.475862	-0.200735	0.837395
46140	29/07/2018--05:40:00	34.53	0	0.104099	0.461852	0.882212
46200	29/07/2018--05:41:00	34.34	0	0.119589	0.476911	0.867273
46260	29/07/2018--05:42:00	34.14	0	0.0886088	0.476911	0.882212
46320	29/07/2018--05:43:00	34.02	0	0.0886088	0.476911	0.882212
46380	29/07/2018--05:44:00	33.93	0	0.0886088	0.476911	0.882212
46440	29/07/2018--05:45:00	33.84	1	0.0731186	0.476911	0.882212
46500	29/07/2018--05:46:00	33.79	0	0.0731186	0.476911	0.882212
46560	29/07/2018--05:47:00	33.76	0	0.0731186	0.476911	0.867273
46620	29/07/2018--05:48:00	33.68	0	0.0576285	0.476911	0.882212
46680	29/07/2018--05:49:00	33.64	0	0.0576285	0.476911	0.882212
46740	29/07/2018--05:50:00	33.63	0	0.0576285	0.476911	0.882212
46800	29/07/2018--05:51:00	33.58	0	0.0576285	0.476911	0.882212
46860	29/07/2018--05:52:00	33.55	0	0.0576285	0.476911	0.882212
46920	29/07/2018--05:53:00	33.52	0	0.0576285	0.476911	0.882212
46980	29/07/2018--05:54:00	33.49	0	0.0576285	0.476911	0.882212
47040	29/07/2018--05:55:00	33.47	0	0.0576285	0.476911	0.882212
47100	29/07/2018--05:56:00	33.44	0	0.0421384	0.476911	0.882212
47160	29/07/2018--05:57:00	33.37	0	0.0421384	0.476911	0.882212
47220	29/07/2018--05:58:00	33.37	0	0.0266483	0.476911	0.882212
47280	29/07/2018--05:59:00	33.56	0	0.460372	-0.125441	0.867273
47340	29/07/2018--06:00:00	33.88	0	0.444882	-0.125441	0.867273
47400	29/07/2018--06:01:00	34.07	0	0.460372	-0.1405	0.867273
47460	29/07/2018--06:02:00	34.21	0	0.460372	-0.1405	0.867273
47520	29/07/2018--06:03:00	34.29	0	0.460372	-0.1405	0.867273
47580	29/07/2018--06:04:00	34.38	0	0.460372	-0.1405	0.867273
47640	29/07/2018--06:05:00	34.45	0	0.460372	-0.1405	0.852334
47700	29/07/2018--06:06:00	34.5	0	0.460372	-0.1405	0.852334
47760	29/07/2018--06:07:00	34.55	0	0.940565	-0.276029	-0.103767
47820	29/07/2018--06:08:00	34.37	0	0.940565	-0.306146	0.000806486
47880	29/07/2018--06:09:00	34.18	0	0.940565	-0.291088	0.000806486
47940	29/07/2018--06:10:00	34.03	0	0.940565	-0.306146	0.000806486
48000	29/07/2018--06:11:00	33.93	0	0.940565	-0.306146	-0.0141326
48060	29/07/2018--06:12:00	33.85	0	0.940565	-0.306146	-0.0141326
48120	29/07/2018--06:13:00	33.75	0	0.940565	-0.291088	0.0306846
48180	29/07/2018--06:14:00	33.68	0	0.940565	-0.276029	0.0306846
48240	29/07/2018--06:15:00	33.59	0	0.909585	-0.336264	-0.178462
48300	29/07/2018--06:16:00	33.69	5	-0.159233	-0.0953233	-100.011
48360	29/07/2018--06:17:00	33.85	0	-0.159233	-0.0953233	-100.011
48420	29/07/2018--06:18:00	33.98	0	-0.159233	-0.0953233	-100.011
48480	29/07/2018--06:19:00	34.08	0	-0.159233	-0.0953233	-100.011
48540	29/07/2018--06:20:00	34.15	0	-0.159233	-0.0953233	-100.011
48600	29/07/2018--06:21:00	34.23	0	0.0266483	-0.125441	-100.011
48660	29/07/2018--06:22:00	34.29	0	0.0111582	-0.125441	-100.011
48720	29/07/2018--06:23:00	34.34	0	0.0576285	-0.1405	-100.011
48780	29/07/2018--06:24:00	34.4	0	0.0576285	-0.125441	-100.011
48840	29/07/2018--06:25:00	34.46	0	0.0731186	-0.1405	-100.011
48900	29/07/2018--06:26:00	34.49	0	0.0731186	-0.1405	-100.011
48960	29/07/2018--06:27:00	34.52	0	0.0886088	-0.1405	-100.011
49020	29/07/2018--06:28:00	34.57	0	0.135079	-0.155558	-100.011
49080	29/07/2018--06:29:00	34.59	0	-0.0353122	-0.125441	-101.505
49140	29/07/2018--06:30:00	34.62	0	0.0886088	-0.1405	-100.011
49200	29/07/2018--06:31:00	34.67	0	0.0886088	-0.1405	-100.011
49260	29/07/2018--06:32:00	34.69	0	0.104099	-0.1405	-100.011
49320	29/07/2018--06:33:00	34.71	0	0.104099	-0.1405	-100.011
49380	29/07/2018--06:34:00	34.73	0	0.104099	-0.1405	-100.011
49440	29/07/2018--06:35:00	34.74	0	0.104099	-0.1405	-100.011
49500	29/07/2018--06:36:00	34.76	0	0.104099	-0.1405	-100.011
49560	29/07/2018--06:37:00	34.77	0	0.0886088	-0.1405	-100.011
49620	29/07/2018--06:38:00	34.8	0	-0.0817826	-0.110382	-101.505
49680	29/07/2018--06:39:00	34.81	0	-0.221194	-0.1405	-0.985173
49740	29/07/2018--06:40:00	34.85	0	0.723704	-0.366382	-0.626635
49800	29/07/2018--06:41:00	34.85	0	0.739194	-0.38144	-0.551939
49860	29/07/2018--06:42:00	34.84	0	0.739194	-0.38144	-0.551939
49920	29/07/2018--06:43:00	34.82	0	0.739194	-0.366382	-0.551939
49980	29/07/2018--06:44:00	34.81	0	0.739194	-0.38144	-0.551939
50040	29/07/2018--06:45:00	34.71	6	0.413901	0.311264	0.852334
50100	29/07/2018--06:46:00	34.66	0	0.460372	0.311264	0.837395
50160	29/07/2018--06:47:00	34.64	0	0.460372	0.296205	0.837395
50220	29/07/2018--06:48:00	34.59	0	0.460372	0.296205	0.837395
50280	29/07/2018--06:49:00	34.6	0	0.475862	0.296205	0.822456
50340	29/07/2018--06:50:00	34.6	0	0.475862	0.296205	0.822456
50400	29/07/2018--06:51:00	34.61	0	0.475862	0.281146	0.822456
50460	29/07/2018--06:52:00	34.61	0	0.475862	0.281146	0.822456
50520	29/07/2018--06:53:00	34.61	0	0.475862	0.281146	0.822456
50580	29/07/2018--06:54:00	34.63	0	0.475862	0.281146	0.822456
50640	29/07/2018--06:55:00	34.63	0	0.460372	0.281146	0.852334
50700	29/07/2018--06:56:00	34.65	0	0.475862	0.281146	0.822456
50760	29/07/2018--06:57:00	34.67	0	0.491352	0.281146	0.837395
50820	29/07/2018--06:58:00	34.69	0	0.491352	0.266088	0.822456
50880	29/07/2018--06:59:00	34.7	0	0.491352	0.281146	0.822456
50940	29/07/2018--07:00:00	34.71	0	0.491352	0.266088	0.822456
51000	29/07/2018--07:01:00	34.72	0	0.491352	0.266088	0.822456
51060	29/07/2018--07:02:00	34.75	0	0.491352	0.266088	0.822456
51120	29/07/2018--07:03:00	34.75	0	0.491352	0.266088	0.822456
51180	29/07/2018--07:04:00	34.77	0	0.491352	0.266088	0.822456
51240	29/07/2018--07:05:00	34.78	0	0.491352	0.281146	0.822456
51300	29/07/2018--07:06:00	34.81	0	0.491352	0.266088	0.822456
51360	29/07/2018--07:07:00	34.79	0	0.491352	0.266088	0.822456
51420	29/07/2018--07:08:00	34.81	0	0.491352	0.266088	0.837395
51480	29/07/2018--07:09:00	34.82	0	0.491352	0.266088	0.822456
51540	29/07/2018--07:10:00	34.83	1	0.475862	-0.26097	-0.850721
51600	29/07/2018--07:11:00	34.65	0	0.754684	-0.411558	-0.477244
51660	29/07/2018--07:12:00	34.63	0	0.801154	-0.426617	-0.38761
51720	29/07/2018--07:13:00	34.6	0	-0.0972727	-0.0802645	-100.011
51780	29/07/2018--07:14:00	34.6	0	-0.0817826	-0.0802645	-101.505
51840	29/07/2018--07:15:00	34.6	0	-0.0817826	-0.0953233	-101.505
51900	29/07/2018--07:16:00	34.64	0	-0.0817826	-0.0953233	-100.011
51960	29/07/2018--07:17:00	34.7	0	-0.0817826	-0.0953233	-101.505
52020	29/07/2018--07:18:00	34.73	0	-0.0817826	-0.0953233	-101.505
52080	29/07/2018--07:19:00	34.77	0	-0.0817826	-0.0802645	-100.011
52140	29/07/2018--07:20:00	34.82	0	-0.0817826	-0.0802645	-100.011
52200	29/07/2018--07:21:00	34.85	0	-0.0817826	-0.0802645	-100.011
52260	29/07/2018--07:22:00	34.89	0	0.0886088	-0.110382	-100.011
52320	29/07/2018--07:23:00	34.94	0	0.739194	-0.336264	-0.581818
52380	29/07/2018--07:24:00	34.98	0	0.723704	-0.336264	-0.596757
52440	29/07/2018--07:25:00	35	0	-0.190213	-0.110382	-0.985173
52500	29/07/2018--07:26:00	34.98	0	-0.159233	-0.110382	-100.011
52560	29/07/2018--07:27:00	34.99	0	-0.143743	-0.110382	-100.011
52620	29/07/2018--07:28:00	35.01	0	-0.159233	-0.125441	-0.985173
52680	29/07/2018--07:29:00	35.03	0	0.27449	-0.170617	-0.955295
52740	29/07/2018--07:30:00	35.05	0	0.27449	-0.170617	-0.970234
52800	29/07/2018--07:31:00	35.06	0	-0.190213	-0.0802645	-100.011
52860	29/07/2018--07:32:00	35.08	0	-0.174723	-0.0802645	-100.011
52920	29/07/2018--07:33:00	35.09	0	-0.190213	-0.0802645	-0.985173
52980	29/07/2018--07:34:00	35.1	0	-0.190213	-0.0802645	-0.985173
53040	29/07/2018--07:35:00	35.13	0	0.584293	-0.245911	-0.761087
53100	29/07/2018--07:36:00	35.13	0	0.30547	-0.125441	-0.955295
53160	29/07/2018--07:37:00	35.11	0	0.30547	-0.125441	-0.955295
53220	29/07/2018--07:38:00	35.13	0	0.506842	-0.276029	-0.835782
53280	29/07/2018--07:39:00	35.13	0	0.351941	-0.185676	-0.925416
53340	29/07/2018--07:40:00	35.07	4	0.0421384	0.913616	-0.462305
53400	29/07/2018--07:41:00	34.9	0	0.0731186	0.913616	-0.447366
53460	29/07/2018--07:42:00	34.73	0	0.0576285	0.928674	-0.432427
53520	29/07/2018--07:43:00	34.6	94	0.336451	0.913616	-0.268097
53580	29/07/2018--07:44:00	34.55	171	0.19704	0.913616	-0.402549
53640	29/07/2018--07:45:00	34.52	78	0.382921	0.838322	-0.462305
53700	29/07/2018--07:46:00	34.5	191	-0.778838	0.61244	-0.148584
53760	29/07/2018--07:47:00	34.48	1	-0.0817826	100.397	-0.0440108
53820	29/07/2018--07:48:00	34.47	32	0.0111582	100.397	-0.283036
53880	29/07/2018--07:49:00	34.47	64	0.166059	0.883498	-0.477244
53940	29/07/2018--07:50:00	34.43	33	-0.0817826	0.943733	-0.327853
54000	29/07/2018--07:51:00	34.41	24	-0.283154	0.898557	-0.268097
54060	29/07/2018--07:52:00	34.36	75	-0.0353122	0.913616	-0.432427
54120	29/07/2018--07:53:00	34.31	36	0.22802	115.456	-0.641574
54180	29/07/2018--07:54:00	34.21	60	0.28998	0.823263	-0.522061
54240	29/07/2018--07:55:00	34.11	64	0.19704	0.928674	-0.268097
54300	29/07/2018--07:56:00	34.09	230	0.584293	0.687734	-0.581818
54360	29/07/2018--07:57:00	34.11	179	0.0886088	0.98891	-0.193402
54420	29/07/2018--07:58:00	34.16	178	0.24351	0.823263	-0.507122
54480	29/07/2018--07:59:00	34.19	370	0.19704	0.778087	-0.656513
54540	29/07/2018--08:00:00	34.14	463	0.336451	0.883498	-0.372671
54600	29/07/2018--08:01:00	34.13	202	-0.205704	0.868439	-0.477244
54660	29/07/2018--08:02:00	34.16	138	0.19704	0.853381	-0.581818
54720	29/07/2018--08:03:00	34.17	226	0.135079	0.838322	-0.566879
54780	29/07/2018--08:04:00	34.15	21	-0.0508023	0.853381	-0.507122
54840	29/07/2018--08:05:00	34.15	0	0.0266483	0.838322	-0.551939
54900	29/07/2018--08:06:00	34.16	0	-0.0817826	0.808204	-0.611696
54960	29/07/2018--08:07:00	34.19	0	-0.112763	0.943733	-0.372671
55020	29/07/2018--08:08:00	34.2	0	-0.0662925	0.747969	-0.671452
55080	29/07/2018--08:09:00	34.2	0	-0.174723	0.883498	-0.417488
55140	29/07/2018--08:10:00	34.2	0	-0.221194	0.838322	-0.507122
55200	29/07/2018--08:11:00	34.18	0	-0.0353122	0.838322	-0.581818
55260	29/07/2018--08:12:00	34.17	0	-0.143743	0.883498	-0.462305
55320	29/07/2018--08:13:00	34.18	0	-0.112763	0.898557	-0.447366
55380	29/07/2018--08:14:00	34.2	0	-0.112763	0.883498	-0.462305
55440	29/07/2018--08:15:00	34.19	0	-0.112763	0.898557	-0.447366
55500	29/07/2018--08:16:00	34.17	49	0.336451	0.823263	-0.372671
55560	29/07/2018--08:17:00	34.19	168	0.28998	0.883498	-0.432427
55620	29/07/2018--08:18:00	34.17	253	0.506842	0.747969	-0.522061
55680	29/07/2018--08:19:00	34.18	1	0.398411	0.672675	-0.656513
55740	29/07/2018--08:20:00	34.19	0	0.491352	0.702793	-0.566879
55800	29/07/2018--08:21:00	34.2	0	0.429391	0.702793	-0.611696
55860	29/07/2018--08:22:00	34.22	0	0.475862	0.687734	-0.581818
55920	29/07/2018--08:23:00	34.23	0	0.398411	0.687734	-0.656513
55980	29/07/2018--08:24:00	34.25	0	0.460372	0.657616	-0.641574
56040	29/07/2018--08:25:00	34.29	0	0.506842	0.657616	-0.611696
56100	29/07/2018--08:26:00	34.3	0	0.522332	0.657616	-0.596757
56160	29/07/2018--08:27:00	34.32	0	0.475862	0.61244	-0.671452
56220	29/07/2018--08:28:00	34.34	0	0.522332	0.657616	-0.596757
56280	29/07/2018--08:29:00	34.32	0	0.460372	0.672675	-0.626635
56340	29/07/2018--08:30:00	34.36	0	0.491352	0.687734	-0.596757
56400	29/07/2018--08:31:00	34.37	0	0.460372	0.642557	-0.671452
56460	29/07/2018--08:32:00	34.41	0	0.491352	0.642557	-0.641574
56520	29/07/2018--08:33:00	34.45	0	0.522332	0.672675	-0.566879
56580	29/07/2018--08:34:00	34.48	0	0.475862	0.642557	-0.626635
56640	29/07/2018--08:35:00	34.49	0	0.475862	0.627499	-0.656513
56700	29/07/2018--08:36:00	34.5	0	0.444882	0.627499	-0.671452
56760	29/07/2018--08:37:00	34.53	0	0.506842	0.657616	-0.611696
56820	29/07/2018--08:38:00	34.57	0	0.475862	0.61244	-0.671452
56880	29/07/2018--08:39:00	34.59	0	0.537822	0.582322	-0.656513
56940	29/07/2018--08:40:00	34.62	23	0.413901	0.838322	-0.447366
57000	29/07/2018--08:41:00	34.62	0	0.367431	0.823263	-0.477244
57060	29/07/2018--08:42:00	34.65	0	0.27449	0.808204	-0.551939
57120	29/07/2018--08:43:00	34.68	0	0.398411	0.808204	-0.492183
57180	29/07/2018--08:44:00	34.68	0	0.413901	0.838322	-0.432427
57240	29/07/2018--08:45:00	34.67	0	0.413901	0.793145	-0.507122
57300	29/07/2018--08:46:00	34.68	0	0.382921	0.793145	-0.522061
57360	29/07/2018--08:47:00	34.65	0	0.382921	0.808204	-0.522061
57420	29/07/2018--08:48:00	34.63	0	0.584293	0.808204	-0.283036
57480	29/07/2018--08:49:00	34.66	0	0.615273	0.747969	-0.342792
57540	29/07/2018--08:50:00	34.66	3	0.22802	0.702793	-0.686391
57600	29/07/2018--08:51:00	34.6	2	0.475862	0.778087	-0.492183
57660	29/07/2018--08:52:00	34.55	0	0.506842	0.73291	-0.522061
57720	29/07/2018--08:53:00	34.57	0	0.646253	0.778087	-0.238219
57780	29/07/2018--08:54:00	34.57	0	0.460372	0.778087	-0.492183
57840	29/07/2018--08:55:00	34.64	1	0.599783	0.747969	-0.38761
57900	29/07/2018--08:56:00	34.65	0	0.584293	0.763028	-0.372671
57960	29/07/2018--08:57:00	34.66	0	0.568803	0.778087	-0.372671
58020	29/07/2018--08:58:00	34.65	9	0.444882	0.793145	-0.462305
58080	29/07/2018--08:59:00	34.63	0	0.413901	0.793145	-0.492183
58140	29/07/2018--09:00:00	34.64	0	0.444882	0.778087	-0.507122
58200	29/07/2018--09:01:00	34.61	1	0.475862	0.73291	-0.537
58260	29/07/2018--09:02:00	34.61	5	0.150569	0.973851	-0.283036
58320	29/07/2018--09:03:00	34.61	15	0.320961	0.717851	-0.656513
58380	29/07/2018--09:04:00	34.68	10	0.24351	0.913616	-0.38761
58440	29/07/2018--09:05:00	34.85	0	0.22802	0.913616	-0.402549
58500	29/07/2018--09:06:00	35	0	0.24351	0.883498	-0.432427
58560	29/07/2018--09:07:00	35.09	0	0.22802	0.913616	-0.417488
58620	29/07/2018--09:08:00	35.17	0	0.24351	0.898557	-0.432427
58680	29/07/2018--09:09:00	35.2	297	0.429391	0.793145	-0.432427
58740	29/07/2018--09:10:00	35.09	316	0.351941	0.943733	0.0157456
58800	29/07/2018--09:11:00	34.98	182	-0.0198221	0.913616	-0.447366
58860	29/07/2018--09:12:00	34.9	290	0.413901	0.808204	-0.402549
58920	29/07/2018--09:13:00	34.87	50	0.27449	0.868439	-0.447366
58980	29/07/2018--09:14:00	34.8	20	-0.639427	0.747969	-0.0141326
59040	29/07/2018--09:15:00	34.75	291	0.104099	0.898557	-0.447366
59100	29/07/2018--09:16:00	34.73	213	0.22802	0.853381	-0.507122
59160	29/07/2018--09:17:00	34.75	82	-0.0508023	0.898557	-0.417488
59220	29/07/2018--09:18:00	34.77	4	-0.159233	0.898557	-0.402549
59280	29/07/2018--09:19:00	34.79	73	-0.190213	0.747969	-0.611696
59340	29/07/2018--09:20:00	34.76	150	0.336451	0.913616	-0.342792
59400	29/07/2018--09:21:00	34.75	162	0.119589	0.853381	-0.566879
59460	29/07/2018--09:22:00	34.72	46	-0.0972727	0.883498	-0.477244
59520	29/07/2018--09:23:00	34.73	68	0.0111582	0.943733	-0.342792
59580	29/07/2018--09:24:00	34.73	221	0.135079	0.61244	-0.551939
59640	29/07/2018--09:25:00	34.7	216	-0.0508023	0.853381	-0.462305
59700	29/07/2018--09:26:00	34.68	106	0.22802	0.898557	-0.253158
59760	29/07/2018--09:27:00	34.66	90	0.135079	0.958792	-0.357731
59820	29/07/2018--09:28:00	34.67	106	0.0421384	0.98891	-0.178462
59880	29/07/2018--09:29:00	34.66	237	-0.112763	0.853381	-0.492183
59940	29/07/2018--09:30:00	34.63	341	0.259	0.747969	-0.671452
60000	29/07/2018--09:31:00	34.59	161	-0.190213	0.717851	-0.671452
60060	29/07/2018--09:32:00	34.54	188	0.615273	0.98891	-0.312914
60120	29/07/2018--09:33:00	34.51	239	0.0111582	0.958792	-0.402549
60180	29/07/2018--09:34:00	34.51	39	0.336451	103.409	-0.477244
60240	29/07/2018--09:35:00	34.5	165	0.22802	0.98891	-0.193402
60300	29/07/2018--09:36:00	34.54	212	0.119589	0.928674	-0.522061
60360	29/07/2018--09:37:00	34.57	22	0.19704	0.943733	-0.432427
60420	29/07/2018--09:38:00	34.57	194	0.0421384	0.853381	-0.566879
60480	29/07/2018--09:39:00	34.59	233	0.28998	0.913616	-0.357731
60540	29/07/2018--09:40:00	34.54	254	0.104099	0.928674	-0.327853
60600	29/07/2018--09:41:00	34.55	157	-0.0198221	0.943733	-0.342792
60660	29/07/2018--09:42:00	34.59	2	0.150569	0.943733	-0.327853
60720	29/07/2018--09:43:00	34.64	7	0.19704	0.868439	-0.477244
60780	29/07/2018--09:44:00	34.66	395	0.0886088	0.913616	-0.417488
60840	29/07/2018--09:45:00	34.61	433	-0.825308	0.461852	0.404162
60900	29/07/2018--09:46:00	34.55	168	0.599783	0.702793	-0.208341
60960	29/07/2018--09:47:00	34.51	285	0.30547	0.793145	-0.626635
61020	29/07/2018--09:48:00	34.45	140	-0.654917	0.642557	-0.268097
61080	29/07/2018--09:49:00	34.41	99	0.24351	0.973851	-0.178462
61140	29/07/2018--09:50:00	34.39	308	-0.143743	0.838322	-0.596757
61200	29/07/2018--09:51:00	34.38	127	0.259	103.409	-0.641574
61260	29/07/2018--09:52:00	34.35	224	0.367431	0.883498	-0.402549
61320	29/07/2018--09:53:00	34.33	163	0.22802	0.98891	0.000806486
61380	29/07/2018--09:54:00	34.32	190	-0.0817826	0.883498	-0.522061
61440	29/07/2018--09:55:00	34.32	317	0.444882	0.838322	-0.492183
61500	29/07/2018--09:56:00	34.34	174	0.104099	0.657616	-0.746148
61560	29/07/2018--09:57:00	34.35	94	-0.701387	0.687734	-0.238219
61620	29/07/2018--09:58:00	34.35	208	-0.747858	0.687734	-0.103767
61680	29/07/2018--09:59:00	34.36	86	0.320961	0.868439	-0.447366
61740	29/07/2018--10:00:00	34.39	140	0.336451	0.717851	-0.581818
61800	29/07/2018--10:01:00	34.43	229	0.21253	0.627499	-0.432427
61860	29/07/2018--10:02:00	34.43	221	-0.0817826	0.928674	-0.372671
61920	29/07/2018--10:03:00	34.44	30	0.0421384	0.913616	-0.462305
61980	29/07/2018--10:04:00	34.42	50	0.119589	0.672675	-0.790965
62040	29/07/2018--10:05:00	34.42	55	0.336451	0.838322	-0.537
62100	29/07/2018--10:06:00	34.45	27	0.104099	0.928674	-0.133645
62160	29/07/2018--10:07:00	34.46	119	0.0576285	0.928674	-0.402549
62220	29/07/2018--10:08:00	34.46	238	0.119589	0.823263	-0.566879
62280	29/07/2018--10:09:00	34.48	109	0.259	0.778087	-0.626635
62340	29/07/2018--10:10:00	34.49	139	0.320961	0.913616	-0.297975
62400	29/07/2018--10:11:00	34.48	154	0.30547	0.898557	-0.312914
62460	29/07/2018--10:12:00	34.48	69	0.135079	0.838322	-0.596757
62520	29/07/2018--10:13:00	34.47	5	0.460372	0.808204	-0.611696
62580	29/07/2018--10:14:00	34.43	224	0.0886088	0.928674	-0.432427
62640	29/07/2018--10:15:00	34.43	25	-0.0198221	0.928674	-0.417488
62700	29/07/2018--10:16:00	34.41	0	-0.159233	0.913616	-0.417488
62760	29/07/2018--10:17:00	34.41	59	-0.00433197	0.928674	-0.432427
62820	29/07/2018--10:18:00	34.41	6	-0.0198221	103.409	-0.283036
62880	29/07/2018--10:19:00	34.42	233	-0.174723	0.973851	-0.283036
62940	29/07/2018--10:20:00	34.45	44	0.0266483	0.943733	-0.342792
63000	29/07/2018--10:21:00	34.49	128	0.429391	0.913616	0.0306846
63060	29/07/2018--10:22:00	34.46	159	0.0266483	0.793145	-0.611696
63120	29/07/2018--10:23:00	34.45	90	-0.0198221	0.61244	-0.133645
63180	29/07/2018--10:24:00	34.45	228	0.320961	112.444	-0.522061
63240	29/07/2018--10:25:00	34.43	40	0.0111582	0.973851	-0.342792
63300	29/07/2018--10:26:00	34.43	77	0.30547	0.898557	-0.0738889
63360	29/07/2018--10:27:00	34.45	25	0.0266483	0.98891	-0.268097
63420	29/07/2018--10:28:00	34.45	40	0.429391	0.913616	-0.133645
63480	29/07/2018--10:29:00	34.44	107	0.21253	0.838322	-0.522061
63540	29/07/2018--10:30:00	34.44	83	0.0421384	0.898557	-0.492183
63600	29/07/2018--10:31:00	34.47	101	0.382921	0.868439	-0.417488
63660	29/07/2018--10:32:00	34.44	1	-0.174723	0.928674	-0.357731
63720	29/07/2018--10:33:00	34.46	30	0.19704	0.913616	-0.417488
63780	29/07/2018--10:34:00	34.47	49	0.398411	0.853381	-0.327853
63840	29/07/2018--10:35:00	34.45	189	0.320961	0.958792	-0.283036
63900	29/07/2018--10:36:00	34.48	5	0.166059	0.958792	-0.253158
63960	29/07/2018--10:37:00	34.45	454	0.104099	0.898557	-0.402549
64020	29/07/2018--10:38:00	34.42	104	-0.0198221	0.582322	-0.671452
64080	29/07/2018--10:39:00	34.43	387	0.367431	0.928674	-0.357731
64140	29/07/2018--10:40:00	34.42	115	0.429391	0.717851	-0.432427
64200	29/07/2018--10:41:00	34.43	483	0.19704	0.416676	-0.283036
64260	29/07/2018--10:42:00	34.4	456	0.444882	0.642557	-0.671452
64320	29/07/2018--10:43:00	34.32	16	0.444882	0.657616	-0.641574
64380	29/07/2018--10:44:00	34.23	1	0.506842	0.763028	-0.477244
64440	29/07/2018--10:45:00	34.18	0	0.382921	0.687734	-0.656513
64500	29/07/2018--10:46:00	34.13	0	0.568803	0.778087	-0.372671
64560	29/07/2018--10:47:00	34.11	15	-0.252174	0.702793	-0.671452
64620	29/07/2018--10:48:00	33.98	1	0.646253	0.687734	-0.447366
64680	29/07/2018--10:49:00	33.9	2	0.475862	0.73291	-0.551939
64740	29/07/2018--10:50:00	33.85	0	0.429391	0.702793	-0.611696
64800	29/07/2018--10:51:00	33.79	1	0.553312	0.702793	-0.537
64860	29/07/2018--10:52:00	33.8	384	0.382921	0.928674	-0.238219
64920	29/07/2018--10:53:00	33.9	492	0.382921	0.943733	-0.283036
64980	29/07/2018--10:54:00	34.03	264	0.491352	100.397	-0.327853
65040	29/07/2018--10:55:00	33.98	321	0.259	0.778087	-0.596757
65100	29/07/2018--10:56:00	33.92	321	0.506842	107.926	-0.656513
65160	29/07/2018--10:57:00	34.1	149	0.382921	0.778087	-0.611696
65220	29/07/2018--10:58:00	34.23	319	0.259	0.702793	-0.432427
65280	29/07/2018--10:59:00	34.22	263	-0.236684	0.98891	-0.342792
65340	29/07/2018--11:00:00	34.31	281	0.166059	0.853381	-0.462305
65400	29/07/2018--11:01:00	34.39	262	-0.964719	0.311264	0.26971
65460	29/07/2018--11:02:00	34.52	96	0.584293	100.397	-0.208341
65520	29/07/2018--11:03:00	34.52	313	0.24351	0.73291	-0.551939
65580	29/07/2018--11:04:00	34.56	110	-0.933739	0.311264	0.254771
65640	29/07/2018--11:05:00	34.54	109	0.27449	0.793145	-0.537
65700	29/07/2018--11:06:00	34.55	77	-0.267664	0.793145	-0.551939
65760	29/07/2018--11:07:00	34.48	317	0.320961	0.793145	-0.268097
65820	29/07/2018--11:08:00	34.39	286	0.181549	0.747969	-0.671452
65880	29/07/2018--11:09:00	34.31	338	-0.236684	0.943733	-0.238219
65940	29/07/2018--11:10:00	34.31	226	-0.205704	0.778087	-0.731208
66000	29/07/2018--11:11:00	34.33	58	0.0266483	0.642557	-0.805904
66060	29/07/2018--11:12:00	34.41	116	-0.0508023	0.958792	-0.208341
66120	29/07/2018--11:13:00	34.41	78	-0.221194	0.928674	-0.372671
66180	29/07/2018--11:14:00	34.27	241	0.522332	118.467	-0.283036
66240	29/07/2018--11:15:00	34.25	350	0.0576285	0.883498	-0.297975
66300	29/07/2018--11:16:00	34.22	206	0.0421384	0.958792	-0.477244
66360	29/07/2018--11:17:00	34.2	278	-0.949229	0.431734	0.090441
66420	29/07/2018--11:18:00	34.2	176	-0.654917	0.61244	-0.297975
66480	29/07/2018--11:19:00	34.18	211	-0.159233	0.702793	-0.671452
66540	29/07/2018--11:20:00	34.16	187	0.28998	0.853381	-0.238219
66600	29/07/2018--11:21:00	34.16	433	0.27449	115.456	-0.417488
66660	29/07/2018--11:22:00	34.15	314	-110.413	0.160676	-0.178462
66720	29/07/2018--11:23:00	34.16	330	-0.190213	0.838322	-0.537
66780	29/07/2018--11:24:00	34.15	325	-0.0353122	0.868439	-0.522061
66840	29/07/2018--11:25:00	34.11	209	-0.530996	0.597381	-0.372671
66900	29/07/2018--11:26:00	34.07	173	0.0111582	0.943733	-0.417488
66960	29/07/2018--11:27:00	34.05	236	0.413901	0.853381	-0.38761
67020	29/07/2018--11:28:00	34.04	211	0.0266483	0.838322	-0.641574
67080	29/07/2018--11:29:00	34.02	413	-0.0972727	0.98891	0.090441
67140	29/07/2018--11:30:00	34	210	-0.701387	0.73291	-0.118706
67200	29/07/2018--11:31:00	33.99	184	0.135079	0.883498	-0.492183
67260	29/07/2018--11:32:00	34.01	269	-0.0972727	0.838322	-0.507122
67320	29/07/2018--11:33:00	33.99	241	-0.159233	0.928674	-0.342792
67380	29/07/2018--11:34:00	33.97	94	0.398411	0.943733	-0.432427
67440	29/07/2018--11:35:00	33.95	183	0.27449	0.958792	-0.208341
67500	29/07/2018--11:36:00	33.9	374	0.0886088	0.778087	-0.372671
67560	29/07/2018--11:37:00	33.95	148	0.259	0.778087	-0.611696
67620	29/07/2018--11:38:00	34.01	331	0.444882	0.763028	-0.342792
67680	29/07/2018--11:39:00	34.01	153	0.522332	0.702793	-0.581818
67740	29/07/2018--11:40:00	34.03	277	-0.794328	0.431734	-0.357731
67800	29/07/2018--11:41:00	34.07	84	0.104099	0.928674	-0.402549
67860	29/07/2018--11:42:00	34.09	42	0.351941	118.467	-0.716269
67920	29/07/2018--11:43:00	34.09	164	0.553312	0.838322	-0.208341
67980	29/07/2018--11:44:00	34.11	56	0.19704	0.898557	-0.417488
68040	29/07/2018--11:45:00	34.14	0	-0.143743	0.898557	-0.417488
68100	29/07/2018--11:46:00	34.14	182	0.0731186	0.853381	-0.477244
68160	29/07/2018--11:47:00	34.12	56	0.30547	0.853381	-0.477244
68220	29/07/2018--11:48:00	34.14	23	0.22802	0.823263	-0.522061
68280	29/07/2018--11:49:00	34.13	19	0.119589	0.823263	-0.626635
68340	29/07/2018--11:50:00	34.14	1	0.104099	0.793145	-0.656513
68400	29/07/2018--11:51:00	34.17	6	0.259	0.808204	-0.507122
68460	29/07/2018--11:52:00	34.18	20	0.19704	0.883498	-0.507122
68520	29/07/2018--11:53:00	34.2	1	0.398411	0.793145	-0.522061
68580	29/07/2018--11:54:00	34.2	11	0.22802	0.838322	-0.492183
68640	29/07/2018--11:55:00	34.2	202	0.19704	0.928674	-0.0290717
68700	29/07/2018--11:56:00	34.16	350	-0.143743	0.793145	-0.641574
68760	29/07/2018--11:57:00	34.16	40	0.19704	0.793145	-0.641574
68820	29/07/2018--11:58:00	34.17	52	0.104099	0.808204	-0.283036
68880	29/07/2018--11:59:00	34.15	116	0.21253	0.868439	-0.492183
68940	29/07/2018--12:00:00	34.16	69	0.351941	0.913616	-0.297975
69000	29/07/2018--12:01:00	34.15	37	0.181549	0.853381	-0.522061
69060	29/07/2018--12:02:00	34.16	2	0.21253	0.898557	-0.447366
69120	29/07/2018--12:03:00	34.18	71	0.28998	0.853381	-0.477244
69180	29/07/2018--12:04:00	34.17	177	0.24351	0.808204	-0.551939
69240	29/07/2018--12:05:00	34.15	111	0.336451	0.778087	-0.581818
69300	29/07/2018--12:06:00	34.16	90	0.150569	0.913616	-0.447366
69360	29/07/2018--12:07:00	34.17	6	-0.00433197	0.838322	-0.611696
69420	29/07/2018--12:08:00	34.16	75	-0.918249	0.341382	0.090441
69480	29/07/2018--12:09:00	34.16	116	0.259	0.823263	-0.551939
69540	29/07/2018--12:10:00	34.17	7	0.166059	0.808204	-0.611696
69600	29/07/2018--12:11:00	34.2	95	0.444882	0.778087	-0.432427
69660	29/07/2018--12:12:00	34.18	275	0.475862	0.838322	-0.327853
69720	29/07/2018--12:13:00	34.17	210	-0.530996	0.747969	0.389223
69780	29/07/2018--12:14:00	34.15	302	0.119589	0.958792	-0.342792
69840	29/07/2018--12:15:00	34.17	75	0.367431	0.853381	-0.566879
69900	29/07/2018--12:16:00	34.33	173	0.0576285	0.898557	-0.432427
69960	29/07/2018--12:17:00	34.39	97	0.351941	0.868439	-0.626635
70020	29/07/2018--12:18:00	34.32	1	-0.0198221	0.868439	-0.522061
70080	29/07/2018--12:19:00	34.27	1	-0.0198221	0.778087	-0.656513
70140	29/07/2018--12:20:00	34.26	1	-0.128253	0.747969	-0.656513
70200	29/07/2018--12:21:00	34.32	118	0.491352	0.853381	-0.372671
70260	29/07/2018--12:22:00	34.43	111	0.181549	0.808204	-0.596757
70320	29/07/2018--12:23:00	34.44	48	-0.00433197	0.853381	-0.566879
70380	29/07/2018--12:24:00	34.45	50	0.475862	0.838322	-0.432427
70440	29/07/2018--12:25:00	34.48	125	-0.298644	0.838322	-0.477244
70500	29/07/2018--12:26:00	34.42	1	0.0266483	0.943733	-0.342792
70560	29/07/2018--12:27:00	34.39	0	-0.0508023	0.853381	-0.537
70620	29/07/2018--12:28:00	34.35	0	-0.221194	0.838322	-0.492183
70680	29/07/2018--12:29:00	34.33	2	0.259	0.73291	-0.746148
70740	29/07/2018--12:30:00	34.31	14	-0.0972727	0.778087	-0.611696
70800	29/07/2018--12:31:00	34.3	0	-0.0198221	0.823263	-0.596757
70860	29/07/2018--12:32:00	34.29	0	0.119589	0.808204	-0.596757
70920	29/07/2018--12:33:00	34.27	0	-0.0817826	0.898557	-0.477244
70980	29/07/2018--12:34:00	34.27	0	0.0421384	0.793145	-0.641574
71040	29/07/2018--12:35:00	34.25	0	0.0731186	0.838322	-0.551939
71100	29/07/2018--12:36:00	34.25	2	0.27449	0.868439	-0.522061
71160	29/07/2018--12:37:00	34.25	262	0.181549	0.793145	-0.626635
71220	29/07/2018--12:38:00	34.27	230	0.367431	0.913616	-0.537
71280	29/07/2018--12:39:00	34.29	133	-0.0972727	0.913616	-0.417488
71340	29/07/2018--12:40:00	34.27	197	0.22802	0.883498	-0.447366
71400	29/07/2018--12:41:00	34.3	116	0.429391	0.672675	-0.671452
71460	29/07/2018--12:42:00	34.27	294	0.27449	0.763028	-0.537
71520	29/07/2018--12:43:00	34.21	178	0.19704	0.793145	-0.641574
71580	29/07/2018--12:44:00	34.19	179	0.259	0.928674	-0.297975
71640	29/07/2018--12:45:00	34.14	154	-0.143743	0.898557	-0.312914
71700	29/07/2018--12:46:00	34.15	351	0.181549	0.823263	-0.566879
71760	29/07/2018--12:47:00	34.14	178	0.367431	0.838322	-0.462305
71820	29/07/2018--12:48:00	34.14	323	0.413901	0.778087	-0.268097
71880	29/07/2018--12:49:00	34.16	491	0.24351	0.73291	-0.447366
71940	29/07/2018--12:50:00	34.17	156	0.0731186	0.973851	0.209954
72000	29/07/2018--12:51:00	34.22	177	0.0266483	0.853381	-0.537
72060	29/07/2018--12:52:00	34.27	3	-0.0817826	0.853381	-0.507122
72120	29/07/2018--12:53:00	34.35	123	-0.298644	0.627499	-0.776026
72180	29/07/2018--12:54:00	34.32	333	0.0886088	0.672675	-0.238219
72240	29/07/2018--12:55:00	34.29	194	0.553312	0.747969	-0.417488
72300	29/07/2018--12:56:00	34.33	39	0.491352	0.627499	-0.626635
72360	29/07/2018--12:57:00	34.32	0	0.429391	0.702793	-0.626635
72420	29/07/2018--12:58:00	34.37	0	0.413901	0.687734	-0.641574
72480	29/07/2018--12:59:00	34.41	0	0.537822	0.582322	-0.611696
72540	29/07/2018--13:00:00	34.42	0	0.553312	0.657616	-0.566879
72600	29/07/2018--13:01:00	34.43	1	0.568803	0.642557	-0.566879
72660	29/07/2018--13:02:00	34.43	0	0.584293	0.61244	-0.611696
72720	29/07/2018--13:03:00	34.44	0	0.506842	0.687734	-0.566879
72780	29/07/2018--13:04:00	34.46	0	0.506842	0.672675	-0.596757
72840	29/07/2018--13:05:00	34.46	0	0.506842	0.642557	-0.596757
72900	29/07/2018--13:06:00	34.53	0	0.506842	0.672675	-0.596757
72960	29/07/2018--13:07:00	34.54	1	0.553312	0.657616	-0.566879
73020	29/07/2018--13:08:00	34.55	0	0.522332	0.657616	-0.581818
73080	29/07/2018--13:09:00	34.56	0	0.522332	0.657616	-0.596757
73140	29/07/2018--13:10:00	34.58	0	0.615273	0.672675	-0.492183
73200	29/07/2018--13:11:00	34.62	0	0.615273	0.657616	-0.492183
73260	29/07/2018--13:12:00	34.6	0	0.584293	0.702793	-0.462305
73320	29/07/2018--13:13:00	34.6	24	0.491352	0.672675	-0.581818
73380	29/07/2018--13:14:00	34.58	0	0.506842	0.672675	-0.596757
73440	29/07/2018--13:15:00	34.59	0	0.460372	0.672675	-0.611696
73500	29/07/2018--13:16:00	34.6	0	0.444882	0.687734	-0.626635
73560	29/07/2018--13:17:00	34.61	0	0.630763	0.717851	-0.402549
73620	29/07/2018--13:18:00	34.63	0	0.444882	0.687734	-0.611696
73680	29/07/2018--13:19:00	34.65	0	0.506842	0.702793	-0.551939
73740	29/07/2018--13:20:00	34.68	1	0.444882	0.672675	-0.626635
73800	29/07/2018--13:21:00	34.7	0	0.599783	0.657616	-0.522061
73860	29/07/2018--13:22:00	34.73	0	0.491352	0.717851	-0.551939
73920	29/07/2018--13:23:00	34.76	0	0.460372	0.717851	-0.581818
73980	29/07/2018--13:24:00	34.76	0	0.475862	0.823263	-0.38761
74040	29/07/2018--13:25:00	34.77	155	0.19704	0.973851	-0.253158
74100	29/07/2018--13:26:00	34.73	383	0.21253	0.913616	-0.402549
74160	29/07/2018--13:27:00	34.68	59	0.460372	0.778087	-0.566879
74220	29/07/2018--13:28:00	34.68	60	0.506842	0.823263	-0.402549
74280	29/07/2018--13:29:00	34.63	223	0.537822	-0.276029	-0.820843
74340	29/07/2018--13:30:00	34.52	0	0.692723	-0.366382	-0.626635
74400	29/07/2018--13:31:00	34.53	0	0.630763	-0.321205	-0.716269
74460	29/07/2018--13:32:00	34.55	0	0.599783	-0.336264	-0.731208
74520	29/07/2018--13:33:00	34.54	2	0.599783	-0.200735	-0.790965
74580	29/07/2018--13:34:00	34.56	2	0.692723	-0.291088	-0.671452
74640	29/07/2018--13:35:00	34.55	10	-0.0508023	-0.1405	-111.962
74700	29/07/2018--13:36:00	34.61	0	-0.0972727	-0.125441	-100.011
74760	29/07/2018--13:37:00	34.7	0	-0.0972727	-0.125441	-100.011
74820	29/07/2018--13:38:00	34.73	0	-0.0817826	-0.125441	-100.011
74880	29/07/2018--13:39:00	34.8	0	-0.0817826	-0.110382	-100.011
74940	29/07/2018--13:40:00	34.86	0	-0.0972727	-0.125441	-100.011
75000	29/07/2018--13:41:00	34.92	0	-0.0817826	-0.125441	-100.011
75060	29/07/2018--13:42:00	34.98	0	-0.0817826	-0.125441	-100.011
75120	29/07/2018--13:43:00	35.04	0	-0.0817826	-0.125441	-100.011
75180	29/07/2018--13:44:00	35.08	0	-0.0817826	-0.125441	-100.011
75240	29/07/2018--13:45:00	35.14	0	0.0111582	-0.125441	-101.505
75300	29/07/2018--13:46:00	35.19	0	0.0266483	-0.125441	-100.011
75360	29/07/2018--13:47:00	35.23	0	-0.128253	-0.0350881	-100.011
75420	29/07/2018--13:48:00	35.29	0	-0.128253	-0.0350881	-100.011
75480	29/07/2018--13:49:00	35.32	0	-0.128253	-0.0350881	-100.011
75540	29/07/2018--13:50:00	35.35	0	-0.128253	-0.0350881	-100.011
75600	29/07/2018--13:51:00	35.4	0	-0.128253	-0.0350881	-100.011
75660	29/07/2018--13:52:00	35.44	0	-0.128253	-0.0350881	-100.011
75720	29/07/2018--13:53:00	35.45	0	-0.128253	-0.0501469	-100.011
75780	29/07/2018--13:54:00	35.5	0	-0.128253	-0.0350881	-100.011
75840	29/07/2018--13:55:00	35.52	0	-0.174723	-0.0501469	-0.985173
75900	29/07/2018--13:56:00	35.55	0	-0.174723	-0.0501469	-0.985173
75960	29/07/2018--13:57:00	35.58	0	-0.174723	-0.0501469	-100.011
76020	29/07/2018--13:58:00	35.62	0	-0.174723	-0.0501469	-100.011
76080	29/07/2018--13:59:00	35.63	0	0.320961	-0.155558	-0.940356
76140	29/07/2018--14:00:00	35.63	78	0.24351	0.49197	0.852334
76200	29/07/2018--14:01:00	35.49	0	0.24351	0.507028	0.837395
76260	29/07/2018--14:02:00	35.34	0	0.259	0.507028	0.837395
76320	29/07/2018--14:03:00	35.27	0	0.475862	0.371499	0.807517
76380	29/07/2018--14:04:00	35.2	0	0.475862	0.371499	0.807517
76440	29/07/2018--14:05:00	35.13	0	0.475862	0.35644	0.807517
76500	29/07/2018--14:06:00	35.05	0	0.475862	0.371499	0.807517
76560	29/07/2018--14:07:00	35.04	0	0.475862	0.371499	0.807517
76620	29/07/2018--14:08:00	35.01	0	0.475862	0.35644	0.807517
76680	29/07/2018--14:09:00	34.97	0	0.475862	0.371499	0.807517
76740	29/07/2018--14:10:00	34.94	0	0.429391	0.476911	0.777639
76800	29/07/2018--14:11:00	34.93	0	0.847625	-0.230852	0.448979
76860	29/07/2018--14:12:00	34.92	0	0.832135	-0.230852	0.448979
76920	29/07/2018--14:13:00	34.92	0	0.847625	-0.230852	0.448979
76980	29/07/2018--14:14:00	34.89	0	0.832135	-0.230852	0.448979
77040	29/07/2018--14:15:00	34.87	0	0.832135	-0.230852	0.448979
77100	29/07/2018--14:16:00	34.87	0	0.847625	-0.230852	0.448979
77160	29/07/2018--14:17:00	34.84	0	0.21253	0.431734	0.882212
77220	29/07/2018--14:18:00	34.93	78	-0.314134	-0.0200293	-0.955295
77280	29/07/2018--14:19:00	35.05	0	-0.0353122	-0.0350881	-101.505
77340	29/07/2018--14:20:00	35.16	0	-0.0198221	-0.0350881	-100.011
77400	29/07/2018--14:21:00	35.21	0	-0.314134	-0.00497053	-0.970234
77460	29/07/2018--14:22:00	35.27	0	-0.314134	-0.00497053	-0.970234
77520	29/07/2018--14:23:00	35.32	0	-0.298644	-0.00497053	-0.970234
77580	29/07/2018--14:24:00	35.36	0	-0.314134	-0.00497053	-0.970234
77640	29/07/2018--14:25:00	35.41	0	-0.298644	-0.00497053	-0.970234
77700	29/07/2018--14:26:00	35.44	0	-0.314134	-0.00497053	-0.970234
77760	29/07/2018--14:27:00	35.5	0	-0.298644	-0.00497053	-0.970234
77820	29/07/2018--14:28:00	35.52	0	-0.314134	-0.00497053	-0.955295
77880	29/07/2018--14:29:00	35.55	0	-0.314134	-0.00497053	-0.955295
77940	29/07/2018--14:30:00	35.58	0	-0.329625	-0.00497053	-0.955295
78000	29/07/2018--14:31:00	35.62	0	-0.329625	-0.0200293	-0.955295
78060	29/07/2018--14:32:00	35.65	0	-0.329625	-0.0200293	-0.955295
78120	29/07/2018--14:33:00	35.68	0	-0.314134	-0.0200293	-0.970234
78180	29/07/2018--14:34:00	35.71	0	-0.329625	-0.0200293	-0.955295
78240	29/07/2018--14:35:00	35.71	0	-0.329625	-0.0200293	-0.955295
78300	29/07/2018--14:36:00	35.76	0	-0.267664	-0.00497053	-0.985173
78360	29/07/2018--14:37:00	35.78	0	0.119589	-0.0953233	-100.011
78420	29/07/2018--14:38:00	35.79	0	0.0886088	-0.0802645	-100.011
78480	29/07/2018--14:39:00	35.8	0	-0.345115	-0.0200293	-0.940356
78540	29/07/2018--14:40:00	35.83	0	-0.345115	-0.00497053	-0.955295
78600	29/07/2018--14:41:00	35.84	0	-0.345115	-0.0200293	-0.940356
78660	29/07/2018--14:42:00	35.89	0	-0.345115	-0.0200293	-0.940356
78720	29/07/2018--14:43:00	35.88	0	-0.345115	-0.0200293	-0.955295
78780	29/07/2018--14:44:00	35.89	0	-0.345115	-0.0200293	-0.940356
78840	29/07/2018--14:45:00	35.88	0	-0.345115	-0.0200293	-0.940356
78900	29/07/2018--14:46:00	35.9	0	-0.345115	-0.0200293	-0.940356
78960	29/07/2018--14:47:00	35.91	0	-0.345115	-0.0200293	-0.940356
79020	29/07/2018--14:48:00	35.92	0	-0.345115	-0.00497053	-0.955295
79080	29/07/2018--14:49:00	35.93	0	-0.345115	-0.00497053	-0.955295
79140	29/07/2018--14:50:00	35.94	0	-0.345115	-0.00497053	-0.955295
79200	29/07/2018--14:51:00	35.94	0	-0.0353122	-0.0350881	-101.505
79260	29/07/2018--14:52:00	35.98	0	0.320961	-0.215794	-0.940356
79320	29/07/2018--14:53:00	35.96	0	0.320961	-0.215794	-0.940356
79380	29/07/2018--14:54:00	35.95	0	0.30547	-0.200735	-0.940356
79440	29/07/2018--14:55:00	35.97	0	-0.205704	-0.0802645	-0.985173
79500	29/07/2018--14:56:00	35.97	0	-0.205704	-0.0802645	-0.985173
79560	29/07/2018--14:57:00	35.98	0	-0.190213	-0.0802645	-0.985173
79620	29/07/2018--14:58:00	35.96	0	-0.205704	-0.0802645	-0.985173
79680	29/07/2018--14:59:00	35.98	0	-0.205704	-0.0802645	-0.985173
79740	29/07/2018--15:00:00	35.99	0	-0.190213	-0.0802645	-100.011
79800	29/07/2018--15:01:00	36.01	0	0.119589	-0.1405	-100.011
79860	29/07/2018--15:02:00	36.01	0	0.104099	-0.1405	-100.011
79920	29/07/2018--15:03:00	36.01	0	-0.252174	-0.0802645	-0.970234
79980	29/07/2018--15:04:00	36.02	0	-0.174723	-0.0802645	-100.011
80040	29/07/2018--15:05:00	36.05	0	-0.190213	-0.0652057	-0.985173
80100	29/07/2018--15:06:00	36.05	0	-0.00433197	-0.0953233	-100.011
80160	29/07/2018--15:07:00	36.04	0	0.0421384	-0.110382	-100.011
80220	29/07/2018--15:08:00	36.05	0	-0.174723	-0.0802645	-0.985173
80280	29/07/2018--15:09:00	36.08	0	-0.205704	-0.0802645	-0.985173
80340	29/07/2018--15:10:00	36.07	12	-0.00433197	0.838322	-0.507122
80400	29/07/2018--15:11:00	35.95	166	0.30547	0.747969	-0.626635
80460	29/07/2018--15:12:00	35.79	60	-0.267664	0.853381	-0.507122
80520	29/07/2018--15:13:00	35.61	121	0.351941	0.943733	-0.163523
80580	29/07/2018--15:14:00	35.48	118	0.336451	0.823263	-0.507122
80640	29/07/2018--15:15:00	35.4	49	0.367431	0.928674	-0.492183
80700	29/07/2018--15:16:00	35.38	59	-101.119	0.190794	0.0755019
80760	29/07/2018--15:17:00	35.33	100	-0.438055	0.808204	0.239832
80820	29/07/2018--15:18:00	35.32	67	0.104099	0.883498	-0.0440108
80880	29/07/2018--15:19:00	35.14	6	0.475862	0.883498	-0.118706
80940	29/07/2018--15:20:00	34.82	187	-0.639427	0.747969	0.0755019
81000	29/07/2018--15:21:00	34.5	179	0.522332	0.793145	-0.342792
81060	29/07/2018--15:22:00	34.39	205	0.444882	0.883498	-0.148584
81120	29/07/2018--15:23:00	34.36	147	0.0111582	0.838322	-0.566879
81180	29/07/2018--15:24:00	34.32	128	0.568803	116.962	-0.686391
81240	29/07/2018--15:25:00	34.3	146	0.21253	0.552205	-0.447366
81300	29/07/2018--15:26:00	34.28	360	0.259	0.702793	-0.507122
81360	29/07/2018--15:27:00	34.31	521	-0.469036	0.883498	-0.0440108
81420	29/07/2018--15:28:00	34.27	642	0.460372	0.763028	-0.38761
81480	29/07/2018--15:29:00	34.33	64	0.22802	0.808204	-0.611696
81540	29/07/2018--15:30:00	34.36	120	0.677233	0.642557	-0.268097
81600	29/07/2018--15:31:00	34.39	108	0.24351	0.823263	-0.551939
81660	29/07/2018--15:32:00	34.44	77	0.0421384	0.943733	-0.268097
81720	29/07/2018--15:33:00	34.44	10	0.0111582	0.973851	-0.447366
81780	29/07/2018--15:34:00	34.54	12	-0.143743	0.928674	-0.417488
81840	29/07/2018--15:35:00	34.55	162	0.135079	0.853381	-0.103767
81900	29/07/2018--15:36:00	34.56	22	-0.0508023	0.98891	-0.163523
81960	29/07/2018--15:37:00	34.59	218	0.259	0.838322	-0.447366
82020	29/07/2018--15:38:00	34.61	147	0.398411	0.808204	-0.253158
82080	29/07/2018--15:39:00	34.66	115	0.135079	0.808204	-0.581818
82140	29/07/2018--15:40:00	34.74	151	0.119589	0.868439	-0.447366
82200	29/07/2018--15:41:00	34.88	0	0.28998	0.898557	-0.372671
82260	29/07/2018--15:42:00	34.95	6	-0.360605	0.958792	0.0605628
82320	29/07/2018--15:43:00	35.03	12	0.21253	0.913616	-0.283036
82380	29/07/2018--15:44:00	35.03	105	0.119589	0.808204	-0.327853
82440	29/07/2018--15:45:00	34.96	196	0.24351	0.778087	-0.641574
82500	29/07/2018--15:46:00	34.92	86	0.181549	0.838322	-0.507122
82560	29/07/2018--15:47:00	34.95	61	-0.0972727	0.958792	-0.0440108
82620	29/07/2018--15:48:00	35	3	0.24351	0.928674	-0.581818
82680	29/07/2018--15:49:00	35.02	131	0.104099	0.913616	-0.447366
82740	29/07/2018--15:50:00	34.97	362	-0.314134	0.943733	-0.268097
82800	29/07/2018--15:51:00	34.79	510	0.475862	0.928674	-0.312914
82860	29/07/2018--15:52:00	34.71	211	0.413901	0.943733	-0.626635
82920	29/07/2018--15:53:00	34.69	321	0.22802	0.913616	-0.312914
82980	29/07/2018--15:54:00	34.71	232	0.19704	0.898557	-0.432427
83040	29/07/2018--15:55:00	34.76	72	0.444882	0.883498	-0.208341
83100	29/07/2018--15:56:00	34.84	35	-0.0972727	100.397	0.165136
83160	29/07/2018--15:57:00	34.89	313	0.28998	0.928674	-0.432427
83220	29/07/2018--15:58:00	34.76	20	0.150569	0.793145	-0.626635
83280	29/07/2018--15:59:00	34.72	1	0.24351	0.747969	-0.671452
83340	29/07/2018--16:00:00	34.71	0	0.150569	0.778087	-0.641574
83400	29/07/2018--16:01:00	34.75	0	0.119589	0.793145	-0.626635
83460	29/07/2018--16:02:00	34.76	0	0.320961	0.763028	-0.611696
83520	29/07/2018--16:03:00	34.77	13	0.0731186	0.778087	-0.641574
83580	29/07/2018--16:04:00	34.77	0	0.181549	0.778087	-0.641574
83640	29/07/2018--16:05:00	34.79	0	0.104099	0.808204	-0.566879
83700	29/07/2018--16:06:00	34.77	19	0.336451	0.778087	-0.581818
83760	29/07/2018--16:07:00	34.71	0	0.259	0.747969	-0.626635
83820	29/07/2018--16:08:00	34.76	0	0.24351	0.73291	-0.656513
83880	29/07/2018--16:09:00	34.77	257	0.150569	0.928674	-0.522061
83940	29/07/2018--16:10:00	34.73	201	0.568803	0.717851	-0.0738889
84000	29/07/2018--16:11:00	34.71	324	0.320961	0.883498	-0.417488
84060	29/07/2018--16:12:00	34.66	75	0.181549	0.763028	-0.656513
84120	29/07/2018--16:13:00	34.62	100	0.0111582	0.883498	0.0157456
84180	29/07/2018--16:14:00	34.63	273	0.475862	116.962	-0.611696
84240	29/07/2018--16:15:00	34.58	227	0.336451	0.943733	-0.103767
84300	29/07/2018--16:16:00	34.43	1	0.28998	0.838322	-0.507122
84360	29/07/2018--16:17:00	34.3	2	0.259	0.838322	-0.537
84420	29/07/2018--16:18:00	34.22	5	0.336451	0.898557	-0.357731
84480	29/07/2018--16:19:00	34.16	8	0.367431	0.883498	-0.372671
84540	29/07/2018--16:20:00	34.11	0	0.351941	0.883498	-0.372671
84600	29/07/2018--16:21:00	34.06	0	0.413901	0.853381	-0.38761
84660	29/07/2018--16:22:00	34.04	9	0.27449	0.717851	-0.671452
84720	29/07/2018--16:23:00	34	0	0.444882	0.883498	-0.268097
84780	29/07/2018--16:24:00	33.98	0	0.27449	0.883498	-0.462305
84840	29/07/2018--16:25:00	33.96	0	0.27449	0.853381	-0.492183
84900	29/07/2018--16:26:00	33.93	0	0.181549	0.868439	-0.492183
84960	29/07/2018--16:27:00	33.89	0	0.30547	0.868439	-0.432427
85020	29/07/2018--16:28:00	33.87	8	0.259	0.883498	-0.447366
85080	29/07/2018--16:29:00	33.86	0	0.30547	0.868439	-0.462305
85140	29/07/2018--16:30:00	33.84	0	0.150569	0.883498	-0.477244
85200	29/07/2018--16:31:00	33.84	0	0.19704	0.73291	-0.686391
85260	29/07/2018--16:32:00	33.82	8	0.336451	0.823263	-0.522061
85320	29/07/2018--16:33:00	33.79	1	0.28998	0.943733	-0.402549
85380	29/07/2018--16:34:00	33.76	3	0.19704	0.928674	-0.342792
85440	29/07/2018--16:35:00	33.74	1	0.21253	0.928674	-0.357731
85500	29/07/2018--16:36:00	33.75	2	0.150569	0.928674	-0.357731
85560	29/07/2018--16:37:00	33.73	0	0.27449	0.883498	-0.432427
85620	29/07/2018--16:38:00	33.7	0	0.320961	0.808204	-0.551939
85680	29/07/2018--16:39:00	33.68	1	0.30547	0.853381	-0.492183
85740	29/07/2018--16:40:00	33.68	368	0.181549	0.868439	-0.761087
85800	29/07/2018--16:41:00	33.76	169	0.181549	0.657616	-0.761087
85860	29/07/2018--16:42:00	33.8	2	0.0576285	0.702793	-0.716269
85920	29/07/2018--16:43:00	33.83	0	0.398411	0.702793	-0.641574
85980	29/07/2018--16:44:00	33.85	0	0.398411	0.687734	-0.656513
86040	29/07/2018--16:45:00	33.89	1	0.22802	0.73291	-0.671452
86100	29/07/2018--16:46:00	33.92	0	0.28998	0.702793	-0.671452
86160	29/07/2018--16:47:00	33.96	0	0.351941	0.73291	-0.626635
86220	29/07/2018--16:48:00	34.01	0	0.336451	0.763028	-0.596757
86280	29/07/2018--16:49:00	34.04	0	0.336451	0.702793	-0.656513
86340	29/07/2018--16:50:00	34.07	0	0.320961	0.717851	-0.656513
86400	29/07/2018--16:51:00	34.12	0	0.28998	0.717851	-0.656513
86460	29/07/2018--16:52:00	34.14	26	0.119589	0.853381	-0.537
86520	29/07/2018--16:53:00	34.23	0	0.22802	0.702793	-0.70133
86580	29/07/2018--16:54:00	34.23	1	0.460372	0.778087	-0.507122
86640	29/07/2018--16:55:00	34.25	1	0.28998	0.747969	-0.641574
86700	29/07/2018--16:56:00	34.29	0	0.0886088	0.793145	-0.641574
86760	29/07/2018--16:57:00	34.37	0	0.19704	0.778087	-0.626635
86820	29/07/2018--16:58:00	34.45	0	0.181549	0.763028	-0.641574
86880	29/07/2018--16:59:00	34.48	0	0.119589	0.793145	-0.611696
86940	29/07/2018--17:00:00	34.52	0	-0.00433197	0.838322	-0.551939
87000	29/07/2018--17:01:00	34.57	0	-0.00433197	0.838322	-0.566879
87060	29/07/2018--17:02:00	34.62	1	0.21253	0.73291	-0.671452
87120	29/07/2018--17:03:00	34.59	0	0.19704	0.73291	-0.671452
87180	29/07/2018--17:04:00	34.59	0	0.259	0.717851	-0.671452
87240	29/07/2018--17:05:00	34.59	0	0.24351	0.717851	-0.70133
87300	29/07/2018--17:06:00	34.6	0	0.27449	0.717851	-0.671452
87360	29/07/2018--17:07:00	34.63	0	0.0886088	0.747969	-0.70133
87420	29/07/2018--17:08:00	34.63	0	0.0731186	0.73291	-0.70133
87480	29/07/2018--17:09:00	34.67	1	0.22802	0.717851	-0.686391
87540	29/07/2018--17:10:00	34.7	25	0.22802	0.73291	-0.656513
87600	29/07/2018--17:11:00	34.67	4	0.19704	0.763028	-0.641574
87660	29/07/2018--17:12:00	34.71	1	0.27449	0.73291	-0.671452
87720	29/07/2018--17:13:00	34.68	0	0.19704	0.747969	-0.671452
87780	29/07/2018--17:14:00	34.66	0	0.413901	0.823263	-0.492183
87840	29/07/2018--17:15:00	34.66	0	0.0731186	0.793145	-0.611696
87900	29/07/2018--17:16:00	34.68	0	0.0886088	0.778087	-0.626635
87960	29/07/2018--17:17:00	34.74	16	0.181549	0.778087	-0.611696
88020	29/07/2018--17:18:00	34.79	0	0.259	0.747969	-0.641574
88080	29/07/2018--17:19:00	34.76	0	0.259	0.747969	-0.641574
88140	29/07/2018--17:20:00	34.72	0	0.351941	0.717851	-0.641574
88200	29/07/2018--17:21:00	34.68	6	0.150569	0.808204	-0.596757
88260	29/07/2018--17:22:00	34.69	0	0.21253	0.763028	-0.641574
88320	29/07/2018--17:23:00	34.72	0	0.19704	0.778087	-0.611696
88380	29/07/2018--17:24:00	34.76	0	0.0731186	0.853381	-0.537
88440	29/07/2018--17:25:00	34.79	0	0.0576285	0.853381	-0.537
88500	29/07/2018--17:26:00	34.87	0	0.150569	0.793145	-0.626635
88560	29/07/2018--17:27:00	34.93	0	0.150569	0.808204	-0.596757
88620	29/07/2018--17:28:00	34.95	0	0.135079	0.808204	-0.596757
88680	29/07/2018--17:29:00	34.99	0	0.181549	0.808204	-0.596757
88740	29/07/2018--17:30:00	35.05	0	0.135079	0.823263	-0.596757
88800	29/07/2018--17:31:00	35.04	210	0.0421384	0.838322	-0.537
88860	29/07/2018--17:32:00	34.95	189	0.30547	0.958792	-0.22328
88920	29/07/2018--17:33:00	34.85	384	-0.515506	0.717851	-0.357731
88980	29/07/2018--17:34:00	34.79	32	0.429391	0.853381	-0.22328
89040	29/07/2018--17:35:00	34.74	80	0.475862	0.507028	-0.432427
89100	29/07/2018--17:36:00	34.7	155	0.166059	0.98891	-0.163523
89160	29/07/2018--17:37:00	34.65	352	-0.577466	0.868439	0.0306846
89220	29/07/2018--17:38:00	34.6	474	0.27449	0.853381	-0.492183
89280	29/07/2018--17:39:00	34.59	513	0.19704	0.808204	0.239832
89340	29/07/2018--17:40:00	34.52	210	0.150569	0.883498	-0.492183
89400	29/07/2018--17:41:00	34.52	179	0.0886088	0.808204	-0.596757
89460	29/07/2018--17:42:00	34.55	29	0.30547	0.868439	-0.447366
89520	29/07/2018--17:43:00	34.57	246	0.150569	0.868439	-0.492183
89580	29/07/2018--17:44:00	34.44	224	0.351941	0.793145	-0.537
89640	29/07/2018--17:45:00	34.39	237	0.28998	0.898557	-0.38761
89700	29/07/2018--17:46:00	34.41	143	0.104099	0.943733	-0.327853
89760	29/07/2018--17:47:00	34.39	323	0.27449	0.883498	-0.38761
89820	29/07/2018--17:48:00	34.39	76	0.24351	0.808204	-0.537
89880	29/07/2018--17:49:00	34.52	79	0.336451	0.853381	-0.432427
89940	29/07/2018--17:50:00	34.5	143	0.259	0.838322	-0.522061
90000	29/07/2018--17:51:00	34.48	103	0.24351	0.808204	-0.551939
90060	29/07/2018--17:52:00	34.48	25	0.24351	0.808204	-0.551939
90120	29/07/2018--17:53:00	34.42	50	0.150569	0.868439	-0.551939
90180	29/07/2018--17:54:00	34.44	1	0.259	0.838322	-0.522061
90240	29/07/2018--17:55:00	34.51	63	0.584293	0.808204	-0.417488
90300	29/07/2018--17:56:00	34.47	164	0.259	0.793145	-0.522061
90360	29/07/2018--17:57:00	34.45	79	0.413901	0.823263	-0.522061
90420	29/07/2018--17:58:00	34.42	170	0.19704	0.868439	-0.537
90480	29/07/2018--17:59:00	34.41	85	0.28998	0.883498	-0.492183
90540	29/07/2018--18:00:00	34.46	55	0.506842	0.778087	-0.522061
90600	29/07/2018--18:01:00	34.61	835	0.0111582	0.522087	-0.432427
90660	29/07/2018--18:02:00	34.39	1021	0.460372	0.808204	-0.432427
90720	29/07/2018--18:03:00	34.25	32	0.367431	0.838322	-0.477244
90780	29/07/2018--18:04:00	34.18	30	0.320961	0.747969	-0.566879
90840	29/07/2018--18:05:00	34.13	101	0.22802	0.868439	-0.507122
90900	29/07/2018--18:06:00	34.16	583	0.135079	0.868439	-0.38761
90960	29/07/2018--18:07:00	33.89	1038	0.320961	0.853381	-0.447366
91020	29/07/2018--18:08:00	33.7	10	0.0421384	0.943733	-0.342792
91080	29/07/2018--18:09:00	33.62	3	0.27449	0.808204	-0.566879
91140	29/07/2018--18:10:00	33.52	9	-0.174723	0.958792	-0.253158
91200	29/07/2018--18:11:00	33.43	0	0.28998	0.883498	-0.38761
91260	29/07/2018--18:12:00	33.46	1	0.444882	0.853381	-0.38761
91320	29/07/2018--18:13:00	33.5	32	0.24351	0.793145	-0.581818
91380	29/07/2018--18:14:00	33.5	0	0.21253	0.808204	-0.581818
91440	29/07/2018--18:15:00	33.47	0	0.27449	0.808204	-0.566879
91500	29/07/2018--18:16:00	33.42	0	0.22802	0.823263	-0.566879
91560	29/07/2018--18:17:00	33.43	0	0.181549	0.778087	-0.626635
91620	29/07/2018--18:18:00	33.39	1	0.30547	0.793145	-0.581818
91680	29/07/2018--18:19:00	33.38	1	0.27449	0.793145	-0.581818
91740	29/07/2018--18:20:00	33.38	18	0.27449	0.808204	-0.641574
91800	29/07/2018--18:21:00	33.31	28	-0.0353122	0.853381	-0.537
91860	29/07/2018--18:22:00	33.3	0	0.30547	0.823263	-0.522061
91920	29/07/2018--18:23:00	33.32	0	0.336451	0.838322	-0.462305
91980	29/07/2018--18:24:00	33.32	0	-0.252174	0.958792	-0.0738889
92040	29/07/2018--18:25:00	33.29	34	0.0111582	0.943733	-0.372671
92100	29/07/2018--18:26:00	33.26	220	0.398411	0.808204	-0.656513
92160	29/07/2018--18:27:00	33.27	877	-0.128253	0.868439	-0.0589498
92220	29/07/2018--18:28:00	33.29	641	0.21253	0.973851	-0.312914
92280	29/07/2018--18:29:00	33.18	411	0.460372	0.898557	-0.462305
92340	29/07/2018--18:30:00	33.24	38	0.181549	0.883498	-0.492183
92400	29/07/2018--18:31:00	33.34	807	0.351941	0.898557	-0.566879
92460	29/07/2018--18:32:00	33.43	1037	0.413901	0.838322	-0.432427
92520	29/07/2018--18:33:00	33.61	146	0.150569	0.808204	-0.492183
92580	29/07/2018--18:34:00	33.9	93	0.166059	0.883498	-0.372671
92640	29/07/2018--18:35:00	34.1	67	0.0731186	0.853381	-0.507122
92700	29/07/2018--18:36:00	34.15	94	0.320961	0.823263	-0.477244
92760	29/07/2018--18:37:00	34.18	195	0.568803	0.793145	-0.357731
92820	29/07/2018--18:38:00	34.12	212	0.336451	0.793145	-0.537
92880	29/07/2018--18:39:00	34	83	0.150569	0.838322	-0.537
92940	29/07/2018--18:40:00	33.92	101	0.181549	0.928674	-0.596757
93000	29/07/2018--18:41:00	33.83	12	0.351941	0.898557	-0.507122
93060	29/07/2018--18:42:00	33.83	120	0.21253	0.853381	-0.477244
93120	29/07/2018--18:43:00	33.89	7	0.0421384	0.838322	-0.522061
93180	29/07/2018--18:44:00	33.76	0	-0.0508023	0.883498	-0.507122
93240	29/07/2018--18:45:00	33.71	1	0.0266483	0.868439	-0.537
93300	29/07/2018--18:46:00	33.73	17	0.382921	0.838322	-0.477244
93360	29/07/2018--18:47:00	33.79	112	0.27449	0.793145	-0.462305
93420	29/07/2018--18:48:00	33.82	128	0.135079	0.793145	-0.566879
93480	29/07/2018--18:49:00	34	333	-0.0198221	0.913616	-0.417488
93540	29/07/2018--18:50:00	34.02	13	0.0266483	0.913616	-0.447366
93600	29/07/2018--18:51:00	34	2	0.28998	0.853381	-0.462305
93660	29/07/2018--18:52:00	33.95	3	0.119589	0.823263	-0.566879
93720	29/07/2018--18:53:00	33.89	2	0.104099	0.913616	-0.477244
93780	29/07/2018--18:54:00	33.78	1	0.104099	0.823263	-0.581818
93840	29/07/2018--18:55:00	33.69	12	0.0266483	0.883498	-0.522061
93900	29/07/2018--18:56:00	33.62	2	0.0111582	0.883498	-0.507122
93960	29/07/2018--18:57:00	33.55	14	0.0576285	0.883498	-0.492183
94020	29/07/2018--18:58:00	33.51	2	0.0421384	0.898557	-0.492183
94080	29/07/2018--18:59:00	33.45	10	0.135079	0.838322	-0.551939
94140	29/07/2018--19:00:00	33.39	5	-0.283154	0.793145	-0.38761
94200	29/07/2018--19:01:00	33.36	6	0.22802	0.838322	-0.537
94260	29/07/2018--19:02:00	33.3	0	0.166059	0.943733	-0.327853
94320	29/07/2018--19:03:00	33.25	0	-0.174723	0.913616	-0.372671
94380	29/07/2018--19:04:00	33.25	3	0.259	0.823263	-0.551939
94440	29/07/2018--19:05:00	33.23	8	0.135079	0.853381	-0.537
94500	29/07/2018--19:06:00	33.18	4	0.150569	0.838322	-0.522061
94560	29/07/2018--19:07:00	33.11	2	0.166059	0.838322	-0.551939
94620	29/07/2018--19:08:00	33.1	3	0.444882	0.793145	-0.492183
94680	29/07/2018--19:09:00	33.09	17	0.0421384	0.853381	-0.551939
94740	29/07/2018--19:10:00	33.08	48	-0.252174	0.793145	-0.312914
94800	29/07/2018--19:11:00	33.1	105	0.28998	0.913616	-0.342792
94860	29/07/2018--19:12:00	33.13	111	0.166059	0.838322	-0.522061
94920	29/07/2018--19:13:00	33.07	11	0.166059	0.928674	-0.402549
94980	29/07/2018--19:14:00	33.02	46	-0.174723	0.883498	-0.432427
95040	29/07/2018--19:15:00	32.96	1	-0.00433197	0.838322	-0.566879
95100	29/07/2018--19:16:00	32.89	0	0.150569	0.717851	-0.70133
95160	29/07/2018--19:17:00	32.88	13	0.646253	0.687734	-0.477244
95220	29/07/2018--19:18:00	32.87	17	0.351941	0.747969	-0.596757
95280	29/07/2018--19:19:00	32.86	5	0.259	0.853381	-0.507122
95340	29/07/2018--19:20:00	32.83	2	0.398411	0.868439	-0.507122
95400	29/07/2018--19:21:00	32.79	8	0.150569	0.853381	-0.447366
95460	29/07/2018--19:22:00	32.78	5	0.19704	0.793145	-0.611696
95520	29/07/2018--19:23:00	32.78	3	0.27449	0.778087	-0.611696
95580	29/07/2018--19:24:00	32.79	75	0.351941	0.898557	-0.297975
95640	29/07/2018--19:25:00	32.78	60	0.382921	0.838322	-0.447366
95700	29/07/2018--19:26:00	32.81	283	0.413901	0.838322	-0.417488
95760	29/07/2018--19:27:00	32.82	80	0.336451	0.808204	-0.566879
95820	29/07/2018--19:28:00	32.88	49	0.30547	0.793145	-0.537
95880	29/07/2018--19:29:00	33.02	32	0.166059	0.868439	-0.507122
95940	29/07/2018--19:30:00	33.07	36	0.22802	0.868439	-0.551939
96000	29/07/2018--19:31:00	33.11	206	0.30547	0.838322	-0.522061
96060	29/07/2018--19:32:00	33.15	151	0.21253	0.853381	-0.507122
96120	29/07/2018--19:33:00	33.19	314	0.181549	0.913616	-0.537
96180	29/07/2018--19:34:00	33.32	267	0.398411	0.823263	-0.417488
96240	29/07/2018--19:35:00	33.36	264	0.19704	0.823263	-0.551939
96300	29/07/2018--19:36:00	33.29	356	-0.701387	0.747969	-0.0440108
96360	29/07/2018--19:37:00	33.29	115	0.320961	0.702793	-0.626635
96420	29/07/2018--19:38:00	33.34	124	-0.205704	0.943733	-0.372671
96480	29/07/2018--19:39:00	33.34	80	-0.314134	100.397	-0.0738889
96540	29/07/2018--19:40:00	33.38	37	0.259	0.898557	-0.432427
96600	29/07/2018--19:41:00	33.45	178	0.351941	0.943733	-0.566879
96660	29/07/2018--19:42:00	33.46	288	0.28998	0.913616	-0.626635
96720	29/07/2018--19:43:00	33.46	55	0.135079	0.868439	-0.522061
96780	29/07/2018--19:44:00	33.47	136	0.460372	0.883498	-0.283036
96840	29/07/2018--19:45:00	33.49	438	0.21253	0.853381	-0.492183
96900	29/07/2018--19:46:00	33.47	46	-0.128253	0.928674	-0.372671
96960	29/07/2018--19:47:00	33.49	3	-0.0662925	0.928674	-0.402549
97020	29/07/2018--19:48:00	33.49	8	0.0266483	0.958792	-0.268097
97080	29/07/2018--19:49:00	33.48	186	0.104099	0.958792	-0.342792
97140	29/07/2018--19:50:00	33.48	75	0.119589	0.958792	-0.417488
97200	29/07/2018--19:51:00	33.48	213	0.19704	0.958792	-0.283036
97260	29/07/2018--19:52:00	33.47	98	-0.112763	0.943733	-0.163523
97320	29/07/2018--19:53:00	33.47	285	0.630763	0.522087	-0.417488
97380	29/07/2018--19:54:00	33.4	245	-0.221194	0.973851	0.0605628
97440	29/07/2018--19:55:00	33.33	31	-0.0972727	0.958792	-0.283036
97500	29/07/2018--19:56:00	33.25	100	0.22802	0.808204	-0.596757
97560	29/07/2018--19:57:00	33.13	8	0.259	0.657616	-0.716269
97620	29/07/2018--19:58:00	33.02	2	0.28998	0.823263	-0.522061
97680	29/07/2018--19:59:00	32.96	218	0.181549	0.778087	-0.641574
97740	29/07/2018--20:00:00	32.96	270	0.259	0.793145	-0.432427
97800	29/07/2018--20:01:00	32.94	414	0.336451	0.763028	-0.537
97860	29/07/2018--20:02:00	32.97	413	0.336451	0.763028	-0.402549
97920	29/07/2018--20:03:00	32.95	294	0.30547	0.853381	-0.462305
97980	29/07/2018--20:04:00	32.92	131	0.351941	0.793145	-0.462305
98040	29/07/2018--20:05:00	32.94	25	0.413901	0.808204	-0.477244
98100	29/07/2018--20:06:00	32.99	0	0.24351	0.793145	-0.596757
98160	29/07/2018--20:07:00	33.01	0	0.21253	0.823263	-0.581818
98220	29/07/2018--20:08:00	32.98	35	0.21253	0.793145	-0.581818
98280	29/07/2018--20:09:00	32.93	126	0.0266483	0.868439	-0.611696
98340	29/07/2018--20:10:00	32.93	66	0.0886088	0.838322	-0.551939
98400	29/07/2018--20:11:00	33	10	0.104099	0.853381	-0.492183
98460	29/07/2018--20:12:00	33.01	28	0.119589	0.883498	-0.507122
98520	29/07/2018--20:13:00	33.05	24	0.181549	0.913616	-0.566879
98580	29/07/2018--20:14:00	33.11	131	0.30547	0.808204	-0.537
98640	29/07/2018--20:15:00	33.16	323	0.553312	0.838322	-0.253158
98700	29/07/2018--20:16:00	33.25	415	0.104099	0.883498	-0.297975
98760	29/07/2018--20:17:00	33.27	241	0.351941	0.778087	-0.566879
98820	29/07/2018--20:18:00	33.18	15	0.30547	0.763028	-0.626635
98880	29/07/2018--20:19:00	33.07	15	0.21253	0.778087	-0.611696
98940	29/07/2018--20:20:00	32.98	1	0.19704	0.943733	-0.342792
99000	29/07/2018--20:21:00	32.87	14	0.119589	0.943733	-0.357731
99060	29/07/2018--20:22:00	32.82	350	0.382921	0.868439	-0.671452
99120	29/07/2018--20:23:00	32.91	502	0.0886088	0.868439	-0.297975
99180	29/07/2018--20:24:00	32.92	100	0.21253	0.928674	-0.402549
99240	29/07/2018--20:25:00	32.87	229	0.382921	0.808204	-0.462305
99300	29/07/2018--20:26:00	32.8	118	-0.856289	0.401617	-0.268097
99360	29/07/2018--20:27:00	32.8	399	-0.732368	0.461852	0.0605628
99420	29/07/2018--20:28:00	32.77	174	0.166059	0.823263	-0.611696
99480	29/07/2018--20:29:00	32.76	120	-0.174723	0.913616	-0.372671
99540	29/07/2018--20:30:00	32.73	120	-0.0662925	0.883498	-0.432427
99600	29/07/2018--20:31:00	32.68	1	0.259	0.763028	-0.626635
99660	29/07/2018--20:32:00	32.65	65	0.351941	0.778087	-0.581818
99720	29/07/2018--20:33:00	32.6	36	0.181549	0.898557	-0.507122
99780	29/07/2018--20:34:00	32.61	31	0.0111582	0.958792	-0.327853
99840	29/07/2018--20:35:00	32.62	13	0.150569	0.763028	-0.626635
99900	29/07/2018--20:36:00	32.61	58	0.0111582	100.397	-0.0290717
99960	29/07/2018--20:37:00	32.57	63	0.19704	0.808204	-0.596757
100020	29/07/2018--20:38:00	32.58	1	0.24351	0.808204	-0.596757
100080	29/07/2018--20:39:00	32.59	0	0.22802	0.763028	-0.626635
100140	29/07/2018--20:40:00	32.52	4	0.21253	0.763028	-0.626635
100200	29/07/2018--20:41:00	32.52	4	0.119589	0.883498	-0.507122
100260	29/07/2018--20:42:00	32.47	1	-0.0817826	0.778087	-0.641574
100320	29/07/2018--20:43:00	32.48	19	0.135079	0.808204	-0.611696
100380	29/07/2018--20:44:00	32.46	8	0.27449	0.808204	-0.551939
100440	29/07/2018--20:45:00	32.45	2	0.21253	0.73291	-0.671452
100500	29/07/2018--20:46:00	32.45	51	0.22802	0.73291	-0.671452
100560	29/07/2018--20:47:00	32.46	5	0.166059	0.883498	-0.492183
100620	29/07/2018--20:48:00	32.47	29	0.181549	0.853381	-0.507122
100680	29/07/2018--20:49:00	32.45	83	0.30547	0.793145	-0.566879
100740	29/07/2018--20:50:00	32.41	0	0.30547	0.898557	-0.342792
100800	29/07/2018--20:51:00	32.34	4	0.28998	0.898557	-0.417488
100860	29/07/2018--20:52:00	32.32	11	0.119589	0.928674	-0.402549
100920	29/07/2018--20:53:00	32.29	13	0.367431	0.868439	-0.38761
100980	29/07/2018--20:54:00	32.26	15	0.382921	0.778087	-0.551939
101040	29/07/2018--20:55:00	32.23	2	0.28998	0.838322	-0.492183
101100	29/07/2018--20:56:00	32.2	0	0.259	0.868439	-0.492183
101160	29/07/2018--20:57:00	32.2	3	-0.0662925	0.747969	-0.671452
101220	29/07/2018--20:58:00	32.18	0	0.28998	0.702793	-0.671452
101280	29/07/2018--20:59:00	32.2	17	0.19704	0.853381	-0.551939
101340	29/07/2018--21:00:00	32.18	0	0.336451	0.823263	-0.507122
101400	29/07/2018--21:01:00	32.17	2	0.584293	0.747969	-0.432427
101460	29/07/2018--21:02:00	32.16	0	0.398411	0.793145	-0.507122
101520	29/07/2018--21:03:00	32.15	6	0.259	0.808204	-0.537
101580	29/07/2018--21:04:00	32.14	0	0.460372	0.778087	-0.507122
101640	29/07/2018--21:05:00	32.13	0	0.320961	0.808204	-0.551939
101700	29/07/2018--21:06:00	32.12	0	0.27449	0.823263	-0.537
101760	29/07/2018--21:07:00	32.09	3	0.367431	0.747969	-0.596757
101820	29/07/2018--21:08:00	32.1	5	0.24351	0.853381	-0.492183
101880	29/07/2018--21:09:00	32.07	4	0.21253	0.958792	-0.283036
101940	29/07/2018--21:10:00	32.07	6	0.24351	0.838322	-0.522061
102000	29/07/2018--21:11:00	32.05	6	0.21253	0.763028	-0.671452
102060	29/07/2018--21:12:00	32.1	20	-0.128253	100.397	-0.22328
102120	29/07/2018--21:13:00	32.16	81	-0.809818	0.537146	0.0755019
102180	29/07/2018--21:14:00	32.15	178	0.0886088	0.793145	-0.611696
102240	29/07/2018--21:15:00	32.16	9	0.22802	0.838322	-0.537
102300	29/07/2018--21:16:00	32.13	2	0.30547	0.793145	-0.581818
102360	29/07/2018--21:17:00	32.1	14	0.537822	0.838322	-0.283036
102420	29/07/2018--21:18:00	32.06	7	0.30547	0.793145	-0.566879
102480	29/07/2018--21:19:00	32.04	4	0.259	0.838322	-0.537
102540	29/07/2018--21:20:00	32.05	2	0.506842	0.898557	-0.118706
102600	29/07/2018--21:21:00	32.11	31	0.259	0.898557	-0.432427
102660	29/07/2018--21:22:00	32.09	25	0.135079	103.409	-0.148584
102720	29/07/2018--21:23:00	32.18	432	0.135079	0.98891	0.180075
102780	29/07/2018--21:24:00	32.26	255	0.19704	0.73291	-0.372671
102840	29/07/2018--21:25:00	32.35	514	0.506842	0.958792	-0.327853
102900	29/07/2018--21:26:00	32.41	275	0.22802	0.793145	0.0157456
102960	29/07/2018--21:27:00	32.5	368	0.135079	0.928674	-0.357731
103020	29/07/2018--21:28:00	32.54	362	-0.623937	0.597381	-0.38761
103080	29/07/2018--21:29:00	32.52	184	-0.701387	0.717851	-0.0589498
103140	29/07/2018--21:30:00	32.5	318	0.382921	110.938	-0.596757
103200	29/07/2018--21:31:00	32.63	344	-0.0972727	0.883498	-0.283036
103260	29/07/2018--21:32:00	32.64	201	0.259	0.763028	-0.626635
103320	29/07/2018--21:33:00	32.59	4	0.30547	0.838322	-0.477244
103380	29/07/2018--21:34:00	32.59	421	0.259	0.973851	-0.342792
103440	29/07/2018--21:35:00	32.67	243	0.336451	0.868439	-0.432427
103500	29/07/2018--21:36:00	32.71	45	0.24351	0.943733	-0.342792
103560	29/07/2018--21:37:00	32.68	158	0.537822	0.838322	-0.38761
103620	29/07/2018--21:38:00	32.64	189	-0.00433197	0.838322	-0.596757
103680	29/07/2018--21:39:00	32.62	100	0.429391	0.642557	-0.611696
103740	29/07/2018--21:40:00	32.66	169	0.444882	0.793145	-0.537
103800	29/07/2018--21:41:00	32.74	184	0.320961	0.778087	-0.537
103860	29/07/2018--21:42:00	32.8	3	0.336451	0.823263	-0.507122
103920	29/07/2018--21:43:00	32.88	125	0.506842	0.853381	-0.402549
103980	29/07/2018--21:44:00	32.91	79	0.491352	0.778087	-0.507122
104040	29/07/2018--21:45:00	32.76	0	0.599783	0.883498	-0.22328
104100	29/07/2018--21:46:00	32.81	247	0.0731186	0.973851	-0.327853
104160	29/07/2018--21:47:00	32.81	17	0.0886088	0.73291	-0.716269
104220	29/07/2018--21:48:00	32.75	10	0.24351	0.763028	-0.626635
104280	29/07/2018--21:49:00	32.71	6	0.27449	0.642557	-0.820843
104340	29/07/2018--21:50:00	32.62	0	0.22802	0.717851	-0.686391
104400	29/07/2018--21:51:00	32.53	54	0.259	0.808204	-0.447366
104460	29/07/2018--21:52:00	32.44	0	0.259	0.868439	-0.477244
104520	29/07/2018--21:53:00	32.34	8	0.30547	0.793145	-0.551939
104580	29/07/2018--21:54:00	32.3	1	0.413901	0.808204	-0.477244
104640	29/07/2018--21:55:00	32.28	10	0.537822	0.898557	-0.148584
104700	29/07/2018--21:56:00	32.24	17	0.22802	0.883498	-0.462305
104760	29/07/2018--21:57:00	32.2	4	0.30547	0.838322	-0.507122
104820	29/07/2018--21:58:00	32.17	1	0.382921	0.552205	-0.776026
104880	29/07/2018--21:59:00	32.18	2	-0.00433197	0.386558	-0.940356
104940	29/07/2018--22:00:00	32.16	2	0.429391	0.642557	-0.671452
105000	29/07/2018--22:01:00	32.11	12	0.336451	0.672675	-0.686391
105060	29/07/2018--22:02:00	32.11	0	0.367431	0.793145	-0.537
105120	29/07/2018--22:03:00	32.05	0	0.398411	0.838322	-0.402549
105180	29/07/2018--22:04:00	32	5	0.398411	0.793145	-0.507122
105240	29/07/2018--22:05:00	31.96	0	0.398411	0.838322	-0.432427
105300	29/07/2018--22:06:00	31.94	8	0.398411	0.627499	-0.716269
105360	29/07/2018--22:07:00	31.92	0	0.429391	0.642557	-0.671452
105420	29/07/2018--22:08:00	31.91	9	0.30547	0.717851	-0.671452
105480	29/07/2018--22:09:00	31.88	0	0.320961	0.627499	-0.731208
105540	29/07/2018--22:10:00	31.86	2	0.336451	0.838322	-0.492183
105600	29/07/2018--22:11:00	31.85	3	-0.0508023	0.928674	-0.372671
105660	29/07/2018--22:12:00	31.8	9	0.382921	0.778087	-0.566879
105720	29/07/2018--22:13:00	31.8	0	0.491352	0.853381	-0.312914
105780	29/07/2018--22:14:00	31.8	2	0.413901	0.793145	-0.522061
105840	29/07/2018--22:15:00	31.77	18	0.336451	0.883498	-0.38761
105900	29/07/2018--22:16:00	31.72	7	0.336451	0.657616	-0.716269
105960	29/07/2018--22:17:00	31.72	5	0.475862	0.657616	-0.641574
106020	29/07/2018--22:18:00	31.75	14	0.0266483	0.898557	-0.611696
106080	29/07/2018--22:19:00	31.82	106	0.336451	0.838322	-0.477244
106140	29/07/2018--22:20:00	31.88	230	0.506842	0.868439	-0.148584
106200	29/07/2018--22:21:00	31.91	62	0.19704	0.763028	-0.611696
106260	29/07/2018--22:22:00	31.94	91	0.22802	0.838322	-0.551939
106320	29/07/2018--22:23:00	32.01	45	0.22802	0.823263	-0.551939
106380	29/07/2018--22:24:00	32.09	121	0.336451	0.793145	-0.522061
106440	29/07/2018--22:25:00	32.15	111	0.429391	0.853381	-0.432427
106500	29/07/2018--22:26:00	32.23	175	0.30547	0.898557	-0.38761
106560	29/07/2018--22:27:00	32.29	241	0.429391	0.943733	-0.148584
106620	29/07/2018--22:28:00	32.41	49	0.27449	0.793145	-0.671452
106680	29/07/2018--22:29:00	32.48	414	0.320961	0.868439	-0.447366
106740	29/07/2018--22:30:00	32.55	327	0.444882	0.823263	-0.357731
106800	29/07/2018--22:31:00	32.58	175	-0.221194	0.853381	-0.551939
106860	29/07/2018--22:32:00	32.61	243	0.27449	0.928674	-0.327853
106920	29/07/2018--22:33:00	32.63	65	0.135079	0.793145	-0.626635
106980	29/07/2018--22:34:00	32.66	300	0.19704	0.958792	-0.178462
107040	29/07/2018--22:35:00	32.71	402	0.24351	0.717851	-0.626635
107100	29/07/2018--22:36:00	32.69	332	0.21253	0.913616	-0.432427
107160	29/07/2018--22:37:00	32.73	336	0.336451	0.943733	-0.238219
107220	29/07/2018--22:38:00	32.65	30	0.413901	0.808204	-0.492183
107280	29/07/2018--22:39:00	32.51	7	0.24351	0.808204	-0.551939
107340	29/07/2018--22:40:00	32.37	2	0.351941	0.778087	-0.566879
107400	29/07/2018--22:41:00	32.27	1	0.28998	0.747969	-0.626635
107460	29/07/2018--22:42:00	32.22	8	0.24351	0.747969	-0.641574
107520	29/07/2018--22:43:00	32.17	18	0.104099	0.898557	-0.432427
107580	29/07/2018--22:44:00	32.11	3	0.24351	0.763028	-0.626635
107640	29/07/2018--22:45:00	32.05	0	0.367431	0.868439	-0.38761
107700	29/07/2018--22:46:00	32.03	10	0.30547	0.823263	-0.537
107760	29/07/2018--22:47:00	31.97	0	0.24351	0.868439	-0.477244
107820	29/07/2018--22:48:00	31.94	0	0.28998	0.793145	-0.566879
107880	29/07/2018--22:49:00	31.9	3	0.398411	0.747969	-0.566879
107940	29/07/2018--22:50:00	31.86	2	0.336451	0.672675	-0.656513
108000	29/07/2018--22:51:00	31.82	3	0.30547	0.883498	-0.447366
108060	29/07/2018--22:52:00	31.84	0	0.30547	0.73291	-0.656513
108120	29/07/2018--22:53:00	31.81	16	0.30547	0.868439	-0.432427
108180	29/07/2018--22:54:00	31.78	0	-0.0353122	0.928674	-0.432427
108240	29/07/2018--22:55:00	31.77	0	-0.0508023	0.898557	-0.477244
108300	29/07/2018--22:56:00	31.74	8	-0.0353122	0.928674	-0.402549
108360	29/07/2018--22:57:00	31.7	6	-0.0817826	0.823263	-0.507122
108420	29/07/2018--22:58:00	31.66	0	-0.112763	0.943733	-0.342792
108480	29/07/2018--22:59:00	31.63	0	0.0886088	0.913616	-0.477244
108540	29/07/2018--23:00:00	31.65	375	0.0731186	0.61244	-0.357731
108600	29/07/2018--23:01:00	31.77	64	-0.0353122	100.397	-0.163523
108660	29/07/2018--23:02:00	31.96	35	-0.283154	0.928674	-0.283036
108720	29/07/2018--23:03:00	32.09	33	0.522332	0.883498	-0.253158
108780	29/07/2018--23:04:00	32.22	138	0.119589	0.98891	-0.193402
108840	29/07/2018--23:05:00	32.27	86	0.785664	-0.230852	0.523674
108900	29/07/2018--23:06:00	32.3	0	0.785664	-0.291088	0.493796
108960	29/07/2018--23:07:00	32.32	0	0.723704	-0.110382	0.643187
109020	29/07/2018--23:08:00	32.35	0	0.723704	-0.155558	0.643187
109080	29/07/2018--23:09:00	32.39	0	0.429391	0.266088	0.882212
109140	29/07/2018--23:10:00	32.41	2	0.0886088	0.507028	0.867273
109200	29/07/2018--23:11:00	32.46	1	0.0886088	0.507028	0.867273
109260	29/07/2018--23:12:00	32.5	1	0.0886088	0.49197	0.867273
109320	29/07/2018--23:13:00	32.51	0	0.0886088	0.507028	0.867273
109380	29/07/2018--23:14:00	32.53	0	0.0731186	0.507028	0.867273
109440	29/07/2018--23:15:00	32.56	3	0.0731186	0.49197	0.867273
109500	29/07/2018--23:16:00	32.56	0	0.0886088	0.507028	0.867273
109560	29/07/2018--23:17:00	32.57	1	0.0731186	0.507028	0.867273
109620	29/07/2018--23:18:00	32.58	1	0.0731186	0.507028	0.867273
109680	29/07/2018--23:19:00	32.58	0	0.0886088	0.507028	0.867273
109740	29/07/2018--23:20:00	32.58	3	0.0731186	0.49197	0.867273
109800	29/07/2018--23:21:00	32.6	1	0.0886088	0.507028	0.867273
109860	29/07/2018--23:22:00	32.6	0	0.0731186	0.507028	0.867273
109920	29/07/2018--23:23:00	32.63	1	0.0886088	0.507028	0.867273
109980	29/07/2018--23:24:00	32.64	1	0.0886088	0.507028	0.867273
110040	29/07/2018--23:25:00	32.63	1	0.259	0.446793	0.867273
110100	29/07/2018--23:26:00	32.63	0	0.259	0.431734	0.867273
110160	29/07/2018--23:27:00	32.63	0	0.584293	-0.110382	0.777639
110220	29/07/2018--23:28:00	32.71	0	0.599783	-0.110382	0.777639
110280	29/07/2018--23:29:00	32.76	0	0.599783	-0.125441	0.777639
110340	29/07/2018--23:30:00	32.81	0	0.615273	-0.125441	0.7627
110400	29/07/2018--23:31:00	32.87	0	0.599783	-0.125441	0.7627
110460	29/07/2018--23:32:00	32.93	0	0.584293	-0.125441	0.777639
110520	29/07/2018--23:33:00	32.98	0	0.599783	-0.125441	0.777639
110580	29/07/2018--23:34:00	32.99	2	0.677233	-0.110382	0.717882
110640	29/07/2018--23:35:00	32.97	1	0.894095	-0.26097	0.329466
110700	29/07/2018--23:36:00	32.86	0	0.894095	-0.26097	0.314527
110760	29/07/2018--23:37:00	32.81	0	0.878605	-0.26097	0.329466
110820	29/07/2018--23:38:00	32.75	0	0.878605	-0.26097	0.329466
110880	29/07/2018--23:39:00	32.7	0	0.878605	-0.26097	0.344405
110940	29/07/2018--23:40:00	32.66	0	0.878605	-0.26097	0.344405
111000	29/07/2018--23:41:00	32.66	0	0.878605	-0.26097	0.329466
111060	29/07/2018--23:42:00	32.67	0	0.878605	-0.26097	0.329466
111120	29/07/2018--23:43:00	32.64	0	0.878605	-0.26097	0.344405
111180	29/07/2018--23:44:00	32.63	6	0.894095	-0.26097	0.329466
111240	29/07/2018--23:45:00	32.64	0	0.878605	-0.245911	0.344405
111300	29/07/2018--23:46:00	32.63	0	0.878605	-0.26097	0.344405
111360	29/07/2018--23:47:00	32.62	0	0.878605	-0.26097	0.344405
111420	29/07/2018--23:48:00	32.61	0	0.878605	-0.26097	0.329466
111480	29/07/2018--23:49:00	32.6	0	0.878605	-0.245911	0.344405
111540	29/07/2018--23:50:00	32.63	0	0.878605	-0.26097	0.329466
111600	29/07/2018--23:51:00	32.64	0	0.27449	0.371499	0.897151
111660	29/07/2018--23:52:00	32.64	0	0.27449	0.371499	0.897151
111720	29/07/2018--23:53:00	32.68	0	0.27449	0.371499	0.897151
111780	29/07/2018--23:54:00	32.7	0	0.27449	0.371499	0.897151
111840	29/07/2018--23:55:00	32.69	0	0.27449	0.371499	0.882212
111900	29/07/2018--23:56:00	32.66	0	0.27449	0.371499	0.897151
111960	29/07/2018--23:57:00	32.69	0	0.27449	0.371499	0.897151
112020	29/07/2018--23:58:00	32.7	0	0.27449	0.371499	0.897151
112080	29/07/2018--23:59:00	32.68	0	0.27449	0.371499	0.897151
112140	30/07/2018--00:00:00	32.68	0	0.27449	0.371499	0.897151
112200	30/07/2018--00:01:00	32.69	0	0.27449	0.371499	0.897151
112260	30/07/2018--00:02:00	32.7	0	0.27449	0.371499	0.897151
112320	30/07/2018--00:03:00	32.7	0	0.259	0.386558	0.897151
112380	30/07/2018--00:04:00	32.68	0	0.27449	0.371499	0.897151
112440	30/07/2018--00:05:00	32.67	0	0.27449	0.371499	0.897151
112500	30/07/2018--00:06:00	32.68	0	0.27449	0.371499	0.897151
112560	30/07/2018--00:07:00	32.68	0	0.27449	0.371499	0.882212
112620	30/07/2018--00:08:00	32.66	0	0.27449	0.371499	0.897151
112680	30/07/2018--00:09:00	32.68	0	0.27449	0.371499	0.897151
112740	30/07/2018--00:10:00	32.71	0	0.27449	0.371499	0.897151
112800	30/07/2018--00:11:00	32.7	0	0.28998	0.371499	0.897151
112860	30/07/2018--00:12:00	32.69	0	0.27449	0.371499	0.897151
112920	30/07/2018--00:13:00	32.69	1	0.28998	0.371499	0.882212
112980	30/07/2018--00:14:00	32.7	0	0.28998	0.371499	0.897151
113040	30/07/2018--00:15:00	32.71	0	0.336451	0.35644	0.882212
113100	30/07/2018--00:16:00	32.72	0	0.351941	0.35644	0.882212
113160	30/07/2018--00:17:00	32.76	1	0.336451	0.341382	0.882212
113220	30/07/2018--00:18:00	32.74	0	0.336451	0.35644	0.867273
113280	30/07/2018--00:19:00	32.75	0	0.336451	0.35644	0.867273
113340	30/07/2018--00:20:00	32.77	0	0.351941	0.35644	0.867273
113400	30/07/2018--00:21:00	32.78	1	0.351941	0.341382	0.867273
113460	30/07/2018--00:22:00	32.8	2	0.336451	0.341382	0.882212
113520	30/07/2018--00:23:00	32.8	0	0.336451	0.35644	0.867273
113580	30/07/2018--00:24:00	32.82	0	0.351941	0.35644	0.867273
113640	30/07/2018--00:25:00	32.85	1	0.351941	0.35644	0.867273
113700	30/07/2018--00:26:00	32.85	0	0.351941	0.35644	0.867273
113760	30/07/2018--00:27:00	32.83	1	0.336451	0.35644	0.882212
113820	30/07/2018--00:28:00	32.82	0	0.367431	0.341382	0.867273
113880	30/07/2018--00:29:00	32.81	0	0.382921	0.341382	0.867273
113940	30/07/2018--00:30:00	32.82	1	0.367431	0.35644	0.867273
114000	30/07/2018--00:31:00	32.82	0	0.367431	0.341382	0.867273
114060	30/07/2018--00:32:00	32.8	0	0.367431	0.35644	0.867273
114120	30/07/2018--00:33:00	32.8	0	0.367431	0.35644	0.867273
114180	30/07/2018--00:34:00	32.8	0	0.351941	0.35644	0.867273
114240	30/07/2018--00:35:00	32.78	1	0.708214	0.1155	0.688004
114300	30/07/2018--00:36:00	32.78	0	0.692723	0.130559	0.702943
114360	30/07/2018--00:37:00	32.81	0	0.692723	0.145617	0.702943
114420	30/07/2018--00:38:00	32.82	0	0.692723	0.145617	0.702943
114480	30/07/2018--00:39:00	32.86	0	0.708214	0.0703234	0.688004
114540	30/07/2018--00:40:00	32.88	0	0.708214	0.0853822	0.688004
114600	30/07/2018--00:41:00	32.87	0	0.723704	0.0853822	0.688004
114660	30/07/2018--00:42:00	32.88	0	0.739194	-0.1405	0.643187
114720	30/07/2018--00:43:00	32.94	0	0.785664	-0.110382	0.583431
114780	30/07/2018--00:44:00	32.96	1	0.832135	-0.215794	0.478857
114840	30/07/2018--00:45:00	32.95	0	0.816644	-0.215794	0.493796
114900	30/07/2018--00:46:00	32.94	0	0.816644	-0.215794	0.493796
114960	30/07/2018--00:47:00	32.96	0	0.816644	-0.215794	0.493796
115020	30/07/2018--00:48:00	32.99	0	0.909585	-0.291088	0.26971
115080	30/07/2018--00:49:00	33.03	0	0.878605	-0.245911	0.374283
115140	30/07/2018--00:50:00	33.03	0	0.832135	-0.245911	0.43404
115200	30/07/2018--00:51:00	33.04	0	0.832135	-0.245911	0.43404
115260	30/07/2018--00:52:00	33.06	0	0.832135	-0.245911	0.43404
115320	30/07/2018--00:53:00	33.07	0	0.832135	-0.245911	0.448979
115380	30/07/2018--00:54:00	33.11	0	0.832135	-0.245911	0.448979
115440	30/07/2018--00:55:00	33.11	0	0.832135	-0.26097	0.43404
115500	30/07/2018--00:56:00	33.1	0	0.847625	-0.245911	0.43404
115560	30/07/2018--00:57:00	33.13	0	0.847625	-0.245911	0.43404
115620	30/07/2018--00:58:00	33.14	0	0.847625	-0.245911	0.448979
115680	30/07/2018--00:59:00	33.15	0	0.832135	-0.245911	0.448979
115740	30/07/2018--01:00:00	33.16	0	0.832135	-0.245911	0.43404
115800	30/07/2018--01:01:00	33.15	0	0.832135	-0.245911	0.43404
115860	30/07/2018--01:02:00	33.16	0	0.832135	-0.245911	0.448979
115920	30/07/2018--01:03:00	33.17	0	0.832135	-0.245911	0.448979
115980	30/07/2018--01:04:00	33.2	0	0.909585	-0.26097	0.254771
116040	30/07/2018--01:05:00	33.21	0	0.909585	-0.245911	0.254771
116100	30/07/2018--01:06:00	33.24	0	0.909585	-0.245911	0.254771
116160	30/07/2018--01:07:00	33.25	0	0.909585	-0.245911	0.254771
116220	30/07/2018--01:08:00	33.28	0	0.909585	-0.26097	0.254771
116280	30/07/2018--01:09:00	33.27	0	0.909585	-0.26097	0.254771
116340	30/07/2018--01:10:00	33.28	0	0.909585	-0.26097	0.254771
116400	30/07/2018--01:11:00	33.3	0	0.909585	-0.245911	0.254771
116460	30/07/2018--01:12:00	33.3	0	0.909585	-0.26097	0.254771
116520	30/07/2018--01:13:00	33.29	0	0.909585	-0.245911	0.254771
116580	30/07/2018--01:14:00	33.32	0	0.909585	-0.26097	0.254771
116640	30/07/2018--01:15:00	33.32	0	0.909585	-0.26097	0.254771
116700	30/07/2018--01:16:00	33.34	0	0.27449	0.401617	0.882212
116760	30/07/2018--01:17:00	33.38	1	0.320961	0.401617	0.867273
116820	30/07/2018--01:18:00	33.38	0	0.320961	0.401617	0.867273
116880	30/07/2018--01:19:00	33.39	1	0.320961	0.401617	0.867273
116940	30/07/2018--01:20:00	33.38	0	0.320961	0.386558	0.867273
117000	30/07/2018--01:21:00	33.39	1	0.320961	0.401617	0.867273
117060	30/07/2018--01:22:00	33.38	0	0.320961	0.401617	0.867273
117120	30/07/2018--01:23:00	33.4	1	0.30547	0.401617	0.867273
117180	30/07/2018--01:24:00	33.42	0	0.30547	0.401617	0.867273
117240	30/07/2018--01:25:00	33.41	0	0.30547	0.401617	0.867273
117300	30/07/2018--01:26:00	33.44	1	0.30547	0.401617	0.867273
117360	30/07/2018--01:27:00	33.44	1	0.878605	-0.155558	0.404162
117420	30/07/2018--01:28:00	33.45	0	0.878605	-0.185676	0.389223
117480	30/07/2018--01:29:00	33.41	0	0.878605	-0.200735	0.374283
117540	30/07/2018--01:30:00	33.39	0	0.894095	-0.200735	0.374283
117600	30/07/2018--01:31:00	33.34	0	0.878605	-0.200735	0.374283
117660	30/07/2018--01:32:00	33.32	0	0.878605	-0.200735	0.374283
117720	30/07/2018--01:33:00	33.3	0	0.878605	-0.200735	0.374283
117780	30/07/2018--01:34:00	33.29	0	0.878605	-0.215794	0.389223
117840	30/07/2018--01:35:00	33.3	0	0.878605	-0.215794	0.374283
117900	30/07/2018--01:36:00	33.32	0	0.878605	-0.215794	0.374283
117960	30/07/2018--01:37:00	33.32	0	0.878605	-0.215794	0.374283
118020	30/07/2018--01:38:00	33.31	0	0.599783	0.35644	0.717882
118080	30/07/2018--01:39:00	33.31	0	0.630763	0.35644	0.717882
118140	30/07/2018--01:40:00	33.35	0	0.615273	0.341382	0.702943
118200	30/07/2018--01:41:00	33.37	0	0.615273	0.341382	0.702943
118260	30/07/2018--01:42:00	33.4	0	0.615273	0.341382	0.702943
118320	30/07/2018--01:43:00	33.42	0	0.630763	0.326323	0.717882
118380	30/07/2018--01:44:00	33.46	0	0.630763	0.326323	0.702943
118440	30/07/2018--01:45:00	33.46	0	0.630763	0.326323	0.717882
118500	30/07/2018--01:46:00	33.49	0	0.630763	0.326323	0.702943
118560	30/07/2018--01:47:00	33.49	0	0.630763	0.326323	0.717882
118620	30/07/2018--01:48:00	33.53	0	0.630763	0.326323	0.717882
118680	30/07/2018--01:49:00	33.52	0	0.630763	0.326323	0.702943
118740	30/07/2018--01:50:00	33.55	0	0.630763	0.326323	0.717882
118800	30/07/2018--01:51:00	33.62	0	0.630763	0.326323	0.717882
118860	30/07/2018--01:52:00	33.6	0	0.630763	0.326323	0.702943
118920	30/07/2018--01:53:00	33.62	0	0.630763	0.326323	0.702943
118980	30/07/2018--01:54:00	33.64	0	0.630763	0.326323	0.702943
119040	30/07/2018--01:55:00	33.65	0	0.630763	0.326323	0.702943
119100	30/07/2018--01:56:00	33.7	0	0.630763	0.326323	0.702943
119160	30/07/2018--01:57:00	33.73	0	0.630763	0.326323	0.717882
119220	30/07/2018--01:58:00	33.75	0	0.832135	0.0100883	0.523674
119280	30/07/2018--01:59:00	33.73	0	0.847625	-0.0200293	0.508735
119340	30/07/2018--02:00:00	33.74	4	0.878605	-0.426617	0.0306846
119400	30/07/2018--02:01:00	33.77	0	0.878605	-0.426617	0.0157456
119460	30/07/2018--02:02:00	33.81	0	0.909585	-0.321205	0.135258
119520	30/07/2018--02:03:00	33.73	0	0.909585	-0.321205	0.135258
119580	30/07/2018--02:04:00	33.63	0	0.909585	-0.321205	0.135258
119640	30/07/2018--02:05:00	33.55	0	0.909585	-0.336264	0.120319
119700	30/07/2018--02:06:00	33.49	0	0.909585	-0.321205	0.120319
119760	30/07/2018--02:07:00	33.4	0	0.909585	-0.321205	0.120319
119820	30/07/2018--02:08:00	33.35	0	0.909585	-0.336264	0.120319
119880	30/07/2018--02:09:00	33.27	0	0.925075	-0.321205	0.120319
119940	30/07/2018--02:10:00	33.25	0	0.909585	-0.336264	0.10538
120000	30/07/2018--02:11:00	33.2	0	0.847625	-0.411558	0.239832
120060	30/07/2018--02:12:00	33.16	0	0.863115	-0.426617	0.180075
120120	30/07/2018--02:13:00	33.16	0	0.847625	-0.426617	0.180075
120180	30/07/2018--02:14:00	33.16	0	0.878605	-0.38144	0.165136
120240	30/07/2018--02:15:00	33.14	0	0.894095	-0.38144	0.165136
120300	30/07/2018--02:16:00	33.11	0	0.584293	0.266088	0.7627
120360	30/07/2018--02:17:00	33.09	0	0.119589	0.371499	0.927029
120420	30/07/2018--02:18:00	33.1	0	0.135079	0.386558	0.91209
120480	30/07/2018--02:19:00	33.11	0	0.135079	0.371499	0.927029
120540	30/07/2018--02:20:00	33.13	0	0.832135	-0.0953233	0.508735
120600	30/07/2018--02:21:00	33.09	0	0.801154	0.0552646	0.583431
120660	30/07/2018--02:22:00	33.04	0	0.785664	0.0552646	0.59837
120720	30/07/2018--02:23:00	32.99	0	0.801154	0.0402058	0.568492
120780	30/07/2018--02:24:00	32.96	0	0.832135	-0.155558	0.493796
120840	30/07/2018--02:25:00	32.93	0	0.832135	-0.1405	0.493796
120900	30/07/2018--02:26:00	32.94	0	0.878605	-0.215794	0.389223
120960	30/07/2018--02:27:00	32.93	0	0.863115	-0.230852	0.389223
121020	30/07/2018--02:28:00	32.97	0	0.878605	-0.230852	0.374283
121080	30/07/2018--02:29:00	32.95	0	0.878605	-0.245911	0.359344
121140	30/07/2018--02:30:00	32.94	0	0.878605	-0.245911	0.359344
121200	30/07/2018--02:31:00	32.93	0	0.878605	-0.245911	0.359344
121260	30/07/2018--02:32:00	32.96	0	0.878605	-0.245911	0.344405
121320	30/07/2018--02:33:00	32.97	3	0.615273	0.205853	0.7627
121380	30/07/2018--02:34:00	33	0	0.630763	0.175735	0.732821
121440	30/07/2018--02:35:00	33.02	0	0.646253	0.175735	0.732821
121500	30/07/2018--02:36:00	33.01	0	0.677233	0.145617	0.717882
121560	30/07/2018--02:37:00	33.02	0	0.692723	0.130559	0.702943
121620	30/07/2018--02:38:00	32.96	0	0.708214	0.1155	0.688004
121680	30/07/2018--02:39:00	32.95	0	0.723704	0.0853822	0.673065
121740	30/07/2018--02:40:00	32.93	0	0.723704	0.0703234	0.658126
121800	30/07/2018--02:41:00	32.96	0	0.723704	-0.1405	0.658126
121860	30/07/2018--02:42:00	32.98	0	0.522332	0.296205	0.807517
121920	30/07/2018--02:43:00	33	0	0.646253	0.205853	0.732821
121980	30/07/2018--02:44:00	33.01	0	0.661743	0.205853	0.717882
122040	30/07/2018--02:45:00	33.02	0	0.925075	-0.245911	0.284649
122100	30/07/2018--02:46:00	33.04	0	0.878605	-0.245911	0.359344
122160	30/07/2018--02:47:00	33.02	0	0.878605	-0.26097	0.359344
122220	30/07/2018--02:48:00	33.03	0	0.878605	-0.26097	0.359344
122280	30/07/2018--02:49:00	33.01	0	0.878605	-0.26097	0.359344
122340	30/07/2018--02:50:00	33.02	0	0.878605	-0.26097	0.359344
122400	30/07/2018--02:51:00	33.02	0	0.135079	0.35644	0.927029
122460	30/07/2018--02:52:00	33.08	0	0.135079	0.35644	0.927029
122520	30/07/2018--02:53:00	33.14	0	0.135079	0.35644	0.927029
122580	30/07/2018--02:54:00	33.16	0	0.135079	0.35644	0.927029
122640	30/07/2018--02:55:00	33.18	0	0.150569	0.35644	0.927029
122700	30/07/2018--02:56:00	33.19	0	0.150569	0.371499	0.927029
122760	30/07/2018--02:57:00	33.18	0	0.150569	0.35644	0.927029
122820	30/07/2018--02:58:00	33.18	0	0.150569	0.35644	0.927029
122880	30/07/2018--02:59:00	33.18	0	0.150569	0.35644	0.927029
122940	30/07/2018--03:00:00	33.17	0	0.150569	0.35644	0.927029
123000	30/07/2018--03:01:00	33.17	0	0.847625	-0.230852	0.43404
123060	30/07/2018--03:02:00	33.13	0	0.878605	-0.230852	0.374283
123120	30/07/2018--03:03:00	33.06	0	0.878605	-0.215794	0.359344
123180	30/07/2018--03:04:00	33.03	0	0.878605	-0.230852	0.374283
123240	30/07/2018--03:05:00	33.01	0	0.878605	-0.215794	0.359344
123300	30/07/2018--03:06:00	32.98	0	0.336451	0.326323	0.897151
123360	30/07/2018--03:07:00	33.05	0	0.351941	0.326323	0.882212
123420	30/07/2018--03:08:00	33.07	0	0.336451	0.341382	0.882212
123480	30/07/2018--03:09:00	33.09	0	0.351941	0.326323	0.882212
123540	30/07/2018--03:10:00	33.07	0	0.336451	0.326323	0.882212
123600	30/07/2018--03:11:00	33.07	0	0.351941	0.326323	0.882212
123660	30/07/2018--03:12:00	33.08	0	0.336451	0.341382	0.882212
123720	30/07/2018--03:13:00	33.09	1	0.336451	0.326323	0.882212
123780	30/07/2018--03:14:00	33.08	0	0.382921	0.326323	0.867273
123840	30/07/2018--03:15:00	33.07	1	0.382921	0.311264	0.867273
123900	30/07/2018--03:16:00	33.06	1	0.382921	0.326323	0.867273
123960	30/07/2018--03:17:00	33.04	0	0.398411	0.326323	0.867273
124020	30/07/2018--03:18:00	33.04	0	0.398411	0.326323	0.867273
124080	30/07/2018--03:19:00	33	0	0.398411	0.326323	0.867273
124140	30/07/2018--03:20:00	33.02	0	0.398411	0.326323	0.852334
124200	30/07/2018--03:21:00	33.03	0	0.398411	0.326323	0.867273
124260	30/07/2018--03:22:00	33.02	0	0.398411	0.326323	0.852334
124320	30/07/2018--03:23:00	33.03	0	0.398411	0.326323	0.867273
124380	30/07/2018--03:24:00	33.02	0	0.398411	0.326323	0.867273
124440	30/07/2018--03:25:00	33.05	0	0.398411	0.326323	0.867273
124500	30/07/2018--03:26:00	33.02	0	0.398411	0.326323	0.867273
124560	30/07/2018--03:27:00	33.04	0	0.398411	0.326323	0.867273
124620	30/07/2018--03:28:00	33.06	5	0.878605	-0.38144	0.195015
124680	30/07/2018--03:29:00	33.12	0	0.878605	-0.38144	0.180075
124740	30/07/2018--03:30:00	33.16	0	0.863115	-0.38144	0.195015
124800	30/07/2018--03:31:00	33.18	0	0.894095	-0.291088	0.26971
124860	30/07/2018--03:32:00	33.19	0	0.894095	-0.291088	0.26971
124920	30/07/2018--03:33:00	33.19	0	0.894095	-0.291088	0.284649
124980	30/07/2018--03:34:00	33.23	0	0.894095	-0.291088	0.26971
125040	30/07/2018--03:35:00	33.21	0	0.894095	-0.291088	0.284649
125100	30/07/2018--03:36:00	33.22	0	0.894095	-0.291088	0.26971
125160	30/07/2018--03:37:00	33.25	0	0.894095	-0.291088	0.284649
125220	30/07/2018--03:38:00	33.24	0	0.894095	-0.291088	0.284649
125280	30/07/2018--03:39:00	33.25	0	0.894095	-0.291088	0.284649
125340	30/07/2018--03:40:00	33.3	0	0.367431	0.311264	0.882212
125400	30/07/2018--03:41:00	33.27	0	0.367431	0.296205	0.882212
125460	30/07/2018--03:42:00	33.24	0	0.367431	0.296205	0.882212
125520	30/07/2018--03:43:00	33.25	0	0.367431	0.311264	0.882212
125580	30/07/2018--03:44:00	33.22	0	0.367431	0.296205	0.882212
125640	30/07/2018--03:45:00	33.19	0	0.506842	0.251029	0.822456
125700	30/07/2018--03:46:00	33.13	0	0.506842	0.251029	0.807517
125760	30/07/2018--03:47:00	33.1	0	0.506842	0.251029	0.822456
125820	30/07/2018--03:48:00	33.14	0	0.506842	0.251029	0.822456
125880	30/07/2018--03:49:00	33.11	0	0.522332	0.23597	0.807517
125940	30/07/2018--03:50:00	33.11	0	0.522332	0.23597	0.822456
126000	30/07/2018--03:51:00	33.1	0	0.522332	0.23597	0.822456
126060	30/07/2018--03:52:00	33.1	1	0.522332	0.23597	0.822456
126120	30/07/2018--03:53:00	33.08	0	0.522332	0.23597	0.822456
126180	30/07/2018--03:54:00	33.09	0	0.770174	-0.170617	0.583431
126240	30/07/2018--03:55:00	33.06	0	0.739194	-0.185676	0.613309
126300	30/07/2018--03:56:00	33.02	0	0.894095	-0.291088	0.254771
126360	30/07/2018--03:57:00	33.05	0	0.894095	-0.276029	0.284649
126420	30/07/2018--03:58:00	33.06	0	0.894095	-0.276029	0.284649
126480	30/07/2018--03:59:00	33.07	0	0.894095	-0.276029	0.284649
126540	30/07/2018--04:00:00	33.1	0	0.894095	-0.276029	0.284649
126600	30/07/2018--04:01:00	33.14	0	0.894095	-0.276029	0.284649
126660	30/07/2018--04:02:00	33.16	0	0.894095	-0.276029	0.284649
126720	30/07/2018--04:03:00	33.18	0	0.863115	-0.38144	0.314527
126780	30/07/2018--04:04:00	33.2	0	0.863115	-0.396499	0.299588
126840	30/07/2018--04:05:00	33.22	0	0.832135	-0.38144	0.314527
126900	30/07/2018--04:06:00	33.23	0	0.832135	-0.396499	0.314527
126960	30/07/2018--04:07:00	33.27	0	0.832135	-0.396499	0.314527
127020	30/07/2018--04:08:00	33.28	0	0.847625	-0.426617	-0.253158
127080	30/07/2018--04:09:00	33.29	0	0.847625	-0.426617	-0.268097
127140	30/07/2018--04:10:00	33.32	0	0.863115	-0.396499	-0.268097
127200	30/07/2018--04:11:00	33.46	6	-0.143743	-0.0652057	-100.011
127260	30/07/2018--04:12:00	33.61	0	-0.143743	-0.0652057	-100.011
127320	30/07/2018--04:13:00	33.76	0	-0.143743	-0.0652057	-100.011
127380	30/07/2018--04:14:00	33.86	0	-0.143743	-0.0652057	-100.011
127440	30/07/2018--04:15:00	33.94	0	-0.143743	-0.0652057	-100.011
127500	30/07/2018--04:16:00	34.03	0	-0.128253	-0.0652057	-100.011
127560	30/07/2018--04:17:00	34.12	0	-0.143743	-0.0802645	-100.011
127620	30/07/2018--04:18:00	34.19	0	-0.143743	-0.0802645	-100.011
127680	30/07/2018--04:19:00	34.25	0	-0.128253	-0.0652057	-100.011
127740	30/07/2018--04:20:00	34.32	0	-0.128253	-0.0652057	-0.985173
127800	30/07/2018--04:21:00	34.39	0	-0.143743	-0.0652057	-101.505
127860	30/07/2018--04:22:00	34.42	0	-0.128253	-0.0652057	-100.011
127920	30/07/2018--04:23:00	34.48	0	-0.128253	-0.0652057	-100.011
127980	30/07/2018--04:24:00	34.55	0	-0.128253	-0.0652057	-100.011
128040	30/07/2018--04:25:00	34.58	0	-0.128253	-0.0802645	-0.985173
128100	30/07/2018--04:26:00	34.63	0	-0.128253	-0.0652057	-100.011
128160	30/07/2018--04:27:00	34.66	0	-0.128253	-0.0652057	-100.011
128220	30/07/2018--04:28:00	34.7	0	-0.128253	-0.0652057	-100.011
128280	30/07/2018--04:29:00	34.74	0	-0.143743	-0.0652057	-100.011
128340	30/07/2018--04:30:00	34.77	0	-0.128253	-0.0652057	-100.011
128400	30/07/2018--04:31:00	34.8	0	-0.128253	-0.0652057	-100.011
128460	30/07/2018--04:32:00	34.84	0	-0.128253	-0.0652057	-100.011
128520	30/07/2018--04:33:00	34.87	0	-0.128253	-0.0652057	-100.011
128580	30/07/2018--04:34:00	34.91	0	-0.128253	-0.0652057	-100.011
128640	30/07/2018--04:35:00	34.93	0	-0.128253	-0.0652057	-100.011
128700	30/07/2018--04:36:00	34.96	0	-0.128253	-0.0652057	-101.505
128760	30/07/2018--04:37:00	35	0	-0.112763	-0.0652057	-100.011
128820	30/07/2018--04:38:00	35.02	0	-0.128253	-0.0652057	-100.011
128880	30/07/2018--04:39:00	35.05	0	-0.112763	-0.0652057	-100.011
128940	30/07/2018--04:40:00	35.06	0	-0.112763	-0.0652057	-100.011
129000	30/07/2018--04:41:00	35.09	0	-0.112763	-0.0652057	-100.011
129060	30/07/2018--04:42:00	35.1	0	-0.112763	-0.0652057	-100.011
129120	30/07/2018--04:43:00	35.13	0	-0.112763	-0.0652057	-100.011
129180	30/07/2018--04:44:00	35.14	0	-0.112763	-0.0802645	-100.011
129240	30/07/2018--04:45:00	35.18	0	-0.112763	-0.0802645	-100.011
129300	30/07/2018--04:46:00	35.2	0	-0.112763	-0.0652057	-100.011
129360	30/07/2018--04:47:00	35.2	0	-0.128253	-0.0802645	-101.505
129420	30/07/2018--04:48:00	35.23	0	-0.112763	-0.0802645	-100.011
129480	30/07/2018--04:49:00	35.24	0	-0.112763	-0.0802645	-100.011
129540	30/07/2018--04:50:00	35.25	0	-0.112763	-0.0802645	-100.011
129600	30/07/2018--04:51:00	35.26	0	-0.112763	-0.0802645	-100.011
129660	30/07/2018--04:52:00	35.28	0	-0.112763	-0.0652057	-100.011
129720	30/07/2018--04:53:00	35.27	0	-0.112763	-0.0802645	-100.011
129780	30/07/2018--04:54:00	35.31	0	-0.112763	-0.0802645	-100.011
129840	30/07/2018--04:55:00	35.32	0	-0.112763	-0.0802645	-100.011
129900	30/07/2018--04:56:00	35.33	0	-0.112763	-0.0802645	-100.011
129960	30/07/2018--04:57:00	35.36	0	-0.112763	-0.0802645	-100.011
130020	30/07/2018--04:58:00	35.37	0	-0.112763	-0.0802645	-100.011
130080	30/07/2018--04:59:00	35.36	0	-0.112763	-0.0652057	-100.011
130140	30/07/2018--05:00:00	35.39	0	-0.112763	-0.0652057	-100.011
