# Supplementary material for: A randomized cross-over trial investigating differences in 24-h personal air and skin temperatures using wearable sensors between two climatologically contrasting settings
Source: Sci Rep. 2021 Nov 10;11:22020. doi: 10.1038/s41598-021-01180-y (PMC8580978; doi:10.1038/s41598-021-01180-y)
Supplement: Supplementary file 2 — Supplementary Data. [file 41598_2021_1180_MOESM2_ESM.zip › New folder/new/T38_A1new.csv]

Index	Date	Temperature	Activity	X-axis	Y-axis	Z-axis	Marker
52740	18/08/2018--05:00:00	26.82	0	-0.00538987	0.0298265	-102.146
52800	18/08/2018--05:01:00	26.82	0	-0.00538987	0.0298265	-102.146
52860	18/08/2018--05:02:00	26.8	0	-0.00538987	0.0154992	-102.146
52920	18/08/2018--05:03:00	26.8	0	-0.00538987	0.0298265	-102.146
52980	18/08/2018--05:04:00	26.81	0	-0.00538987	0.0154992	-102.146
53040	18/08/2018--05:05:00	26.81	0	-0.00538987	0.0298265	-102.146
53100	18/08/2018--05:06:00	26.81	0	-0.00538987	0.0298265	-102.146
53160	18/08/2018--05:07:00	26.79	0	-0.00538987	0.0154992	-102.146
53220	18/08/2018--05:08:00	26.8	0	-0.00538987	0.0298265	-102.146
53280	18/08/2018--05:09:00	26.79	0	-0.00538987	0.0298265	-102.146
53340	18/08/2018--05:10:00	26.8	0	-0.00538987	0.0298265	-102.146
53400	18/08/2018--05:11:00	26.79	0	-0.00538987	0.0298265	-102.146
53460	18/08/2018--05:12:00	26.77	0	-0.00538987	0.0298265	-102.146
53520	18/08/2018--05:13:00	26.79	0	-0.00538987	0.0298265	-102.146
53580	18/08/2018--05:14:00	26.77	0	-0.00538987	0.0298265	-102.146
53640	18/08/2018--05:15:00	26.77	0	-0.00538987	0.0298265	-102.146
53700	18/08/2018--05:16:00	26.76	0	-0.00538987	0.0154992	-102.146
53760	18/08/2018--05:17:00	26.76	0	-0.00538987	0.0154992	-102.146
53820	18/08/2018--05:18:00	26.78	0	-0.00538987	0.0298265	-102.146
53880	18/08/2018--05:19:00	26.76	0	-0.00538987	0.0154992	-102.146
53940	18/08/2018--05:20:00	26.79	0	-0.00538987	0.0298265	-102.146
54000	18/08/2018--05:21:00	26.77	0	-0.00538987	0.0298265	-102.146
54060	18/08/2018--05:22:00	26.76	0	-0.00538987	0.0298265	-102.146
54120	18/08/2018--05:23:00	26.77	0	-0.00538987	0.0298265	-102.146
54180	18/08/2018--05:24:00	26.74	0	-0.00538987	0.0154992	-102.146
54240	18/08/2018--05:25:00	26.77	0	-0.00538987	0.0154992	-102.146
54300	18/08/2018--05:26:00	26.75	0	-0.00538987	0.0298265	-102.146
54360	18/08/2018--05:27:00	26.74	0	-0.00538987	0.0298265	-102.146
54420	18/08/2018--05:28:00	26.75	0	-0.00538987	0.0298265	-102.146
54480	18/08/2018--05:29:00	26.75	0	-0.00538987	0.0298265	-102.146
54540	18/08/2018--05:30:00	26.73	0	-0.00538987	0.0298265	-102.146
54600	18/08/2018--05:31:00	26.72	0	-0.00538987	0.0298265	-102.146
54660	18/08/2018--05:32:00	26.74	0	-0.00538987	0.0298265	-102.146
54720	18/08/2018--05:33:00	26.74	0	-0.00538987	0.0298265	-102.146
54780	18/08/2018--05:34:00	26.74	0	-0.00538987	0.0154992	-103.606
54840	18/08/2018--05:35:00	26.74	0	-0.00538987	0.0298265	-102.146
54900	18/08/2018--05:36:00	26.73	0	-0.00538987	0.0298265	-102.146
54960	18/08/2018--05:37:00	26.71	0	-0.00538987	0.0154992	-102.146
55020	18/08/2018--05:38:00	26.73	0	-0.00538987	0.0298265	-102.146
55080	18/08/2018--05:39:00	26.71	0	-0.00538987	0.0298265	-102.146
55140	18/08/2018--05:40:00	26.72	0	-0.00538987	0.0154992	-102.146
55200	18/08/2018--05:41:00	26.71	0	-0.00538987	0.0298265	-102.146
55260	18/08/2018--05:42:00	26.71	0	-0.00538987	0.0298265	-102.146
55320	18/08/2018--05:43:00	26.71	0	-0.00538987	0.0154992	-102.146
55380	18/08/2018--05:44:00	26.7	0	-0.00538987	0.0298265	-102.146
55440	18/08/2018--05:45:00	26.71	0	-0.00538987	0.0298265	-102.146
55500	18/08/2018--05:46:00	26.7	0	-0.00538987	0.0298265	-102.146
55560	18/08/2018--05:47:00	26.69	0	-0.00538987	0.0154992	-102.146
55620	18/08/2018--05:48:00	26.68	0	-0.00538987	0.0298265	-102.146
55680	18/08/2018--05:49:00	26.68	0	-0.00538987	0.0298265	-103.606
55740	18/08/2018--05:50:00	26.7	0	-0.00538987	0.0298265	-102.146
55800	18/08/2018--05:51:00	26.69	0	-0.00538987	0.0298265	-102.146
55860	18/08/2018--05:52:00	26.68	0	-0.00538987	0.0298265	-102.146
55920	18/08/2018--05:53:00	26.68	0	-0.00538987	0.0298265	-102.146
55980	18/08/2018--05:54:00	26.69	0	-0.00538987	0.0298265	-102.146
56040	18/08/2018--05:55:00	26.68	0	-0.00538987	0.0154992	-102.146
56100	18/08/2018--05:56:00	26.67	0	-0.00538987	0.0154992	-102.146
56160	18/08/2018--05:57:00	26.68	0	-0.00538987	0.0154992	-102.146
56220	18/08/2018--05:58:00	26.68	0	-0.00538987	0.0154992	-102.146
56280	18/08/2018--05:59:00	26.67	0	-0.00538987	0.0154992	-102.146
56340	18/08/2018--06:00:00	26.67	0	-0.00538987	0.0298265	-102.146
56400	18/08/2018--06:01:00	26.67	0	-0.00538987	0.0298265	-102.146
56460	18/08/2018--06:02:00	26.66	0	-0.00538987	0.0298265	-102.146
56520	18/08/2018--06:03:00	26.67	0	-0.00538987	0.0154992	-102.146
56580	18/08/2018--06:04:00	26.66	0	-0.00538987	0.0154992	-102.146
56640	18/08/2018--06:05:00	26.66	0	-0.00538987	0.0298265	-102.146
56700	18/08/2018--06:06:00	26.65	0	-0.00538987	0.0298265	-102.146
56760	18/08/2018--06:07:00	26.66	0	-0.00538987	0.0154992	-102.146
56820	18/08/2018--06:08:00	26.66	0	-0.00538987	0.0154992	-102.146
56880	18/08/2018--06:09:00	26.64	0	-0.00538987	0.0154992	-102.146
56940	18/08/2018--06:10:00	26.66	0	-0.00538987	0.0298265	-102.146
57000	18/08/2018--06:11:00	26.65	0	-0.00538987	0.0154992	-102.146
57060	18/08/2018--06:12:00	26.63	0	-0.00538987	0.0154992	-102.146
57120	18/08/2018--06:13:00	26.64	0	-0.00538987	0.0154992	-102.146
57180	18/08/2018--06:14:00	26.65	0	-0.00538987	0.0298265	-102.146
57240	18/08/2018--06:15:00	26.63	0	-0.00538987	0.0154992	-102.146
57300	18/08/2018--06:16:00	26.64	0	-0.00538987	0.0298265	-102.146
57360	18/08/2018--06:17:00	26.64	0	-0.00538987	0.0298265	-102.146
57420	18/08/2018--06:18:00	26.64	0	-0.00538987	0.0298265	-102.146
57480	18/08/2018--06:19:00	26.63	0	-0.00538987	0.0298265	-102.146
57540	18/08/2018--06:20:00	26.62	0	-0.00538987	0.0154992	-102.146
57600	18/08/2018--06:21:00	26.62	0	-0.00538987	0.0154992	-102.146
57660	18/08/2018--06:22:00	26.63	0	-0.00538987	0.0154992	-102.146
57720	18/08/2018--06:23:00	26.62	0	-0.00538987	0.0298265	-102.146
57780	18/08/2018--06:24:00	26.63	0	-0.00538987	0.0154992	-102.146
57840	18/08/2018--06:25:00	26.64	0	-0.00538987	0.0154992	-102.146
57900	18/08/2018--06:26:00	26.62	0	-0.00538987	0.0298265	-102.146
57960	18/08/2018--06:27:00	26.61	0	-0.00538987	0.0154992	-102.146
58020	18/08/2018--06:28:00	26.61	0	-0.00538987	0.0154992	-102.146
58080	18/08/2018--06:29:00	26.62	0	-0.00538987	0.0154992	-102.146
58140	18/08/2018--06:30:00	26.61	0	-0.00538987	0.0298265	-102.146
58200	18/08/2018--06:31:00	26.62	0	-0.00538987	0.0298265	-102.146
58260	18/08/2018--06:32:00	26.6	0	-0.00538987	0.0298265	-102.146
58320	18/08/2018--06:33:00	26.6	0	-0.00538987	0.0154992	-102.146
58380	18/08/2018--06:34:00	26.6	0	-0.00538987	0.0154992	-102.146
58440	18/08/2018--06:35:00	26.6	0	-0.00538987	0.0298265	-102.146
58500	18/08/2018--06:36:00	26.6	0	-0.00538987	0.0298265	-102.146
58560	18/08/2018--06:37:00	26.6	0	-0.00538987	0.0298265	-102.146
58620	18/08/2018--06:38:00	26.6	0	-0.00538987	0.0154992	-102.146
58680	18/08/2018--06:39:00	26.61	0	-0.00538987	0.0154992	-102.146
58740	18/08/2018--06:40:00	26.57	0	-0.00538987	0.0154992	-102.146
58800	18/08/2018--06:41:00	26.6	0	-0.00538987	0.0298265	-102.146
58860	18/08/2018--06:42:00	26.59	0	-0.00538987	0.0154992	-102.146
58920	18/08/2018--06:43:00	26.59	0	-0.00538987	0.0154992	-102.146
58980	18/08/2018--06:44:00	26.57	0	-0.00538987	0.0298265	-102.146
59040	18/08/2018--06:45:00	26.59	0	-0.00538987	0.0154992	-102.146
59100	18/08/2018--06:46:00	26.59	0	-0.00538987	0.0298265	-102.146
59160	18/08/2018--06:47:00	26.57	0	-0.00538987	0.0154992	-102.146
59220	18/08/2018--06:48:00	26.56	0	-0.00538987	0.0154992	-102.146
59280	18/08/2018--06:49:00	26.58	0	-0.00538987	0.0298265	-102.146
59340	18/08/2018--06:50:00	26.57	0	-0.00538987	0.0298265	-102.146
59400	18/08/2018--06:51:00	26.57	0	-0.00538987	0.0298265	-102.146
59460	18/08/2018--06:52:00	26.57	0	-0.00538987	0.0154992	-102.146
59520	18/08/2018--06:53:00	26.57	0	-0.00538987	0.0154992	-100.686
59580	18/08/2018--06:54:00	26.56	0	-0.00538987	0.0154992	-102.146
59640	18/08/2018--06:55:00	26.56	0	-0.00538987	0.0298265	-102.146
59700	18/08/2018--06:56:00	26.57	0	-0.00538987	0.0154992	-102.146
59760	18/08/2018--06:57:00	26.56	0	-0.00538987	0.0154992	-102.146
59820	18/08/2018--06:58:00	26.57	0	-0.00538987	0.0154992	-102.146
59880	18/08/2018--06:59:00	26.55	0	-0.00538987	0.0154992	-102.146
59940	18/08/2018--07:00:00	26.54	0	-0.00538987	0.0298265	-102.146
60000	18/08/2018--07:01:00	26.54	0	-0.00538987	0.0154992	-102.146
60060	18/08/2018--07:02:00	26.55	0	-0.00538987	0.0154992	-102.146
60120	18/08/2018--07:03:00	26.53	0	-0.00538987	0.0154992	-102.146
60180	18/08/2018--07:04:00	26.54	0	-0.00538987	0.0298265	-102.146
60240	18/08/2018--07:05:00	26.55	0	-0.00538987	0.0154992	-102.146
60300	18/08/2018--07:06:00	26.54	0	-0.00538987	0.0298265	-102.146
60360	18/08/2018--07:07:00	26.52	0	-0.00538987	0.0298265	-102.146
60420	18/08/2018--07:08:00	26.54	0	-0.00538987	0.0154992	-102.146
60480	18/08/2018--07:09:00	26.53	0	-0.00538987	0.0298265	-102.146
60540	18/08/2018--07:10:00	26.53	0	-0.00538987	0.0154992	-102.146
60600	18/08/2018--07:11:00	26.53	0	-0.00538987	0.0154992	-102.146
60660	18/08/2018--07:12:00	26.53	0	-0.00538987	0.0298265	-102.146
60720	18/08/2018--07:13:00	26.53	0	-0.00538987	0.0298265	-102.146
60780	18/08/2018--07:14:00	26.52	0	-0.00538987	0.0298265	-102.146
60840	18/08/2018--07:15:00	26.5	0	-0.00538987	0.0154992	-102.146
60900	18/08/2018--07:16:00	26.52	0	-0.00538987	0.0154992	-102.146
60960	18/08/2018--07:17:00	26.49	0	-0.00538987	0.0298265	-102.146
61020	18/08/2018--07:18:00	26.5	0	-0.00538987	0.0154992	-102.146
61080	18/08/2018--07:19:00	26.51	0	-0.00538987	0.0298265	-102.146
61140	18/08/2018--07:20:00	26.5	0	-0.00538987	0.0298265	-102.146
61200	18/08/2018--07:21:00	26.5	0	-0.00538987	0.0298265	-102.146
61260	18/08/2018--07:22:00	26.5	0	-0.00538987	0.0298265	-102.146
61320	18/08/2018--07:23:00	26.48	0	-0.00538987	0.0154992	-102.146
61380	18/08/2018--07:24:00	26.49	0	-0.00538987	0.0298265	-102.146
61440	18/08/2018--07:25:00	26.5	0	-0.00538987	0.0298265	-102.146
61500	18/08/2018--07:26:00	26.49	0	-0.00538987	0.0298265	-102.146
61560	18/08/2018--07:27:00	26.48	0	-0.00538987	0.0154992	-102.146
61620	18/08/2018--07:28:00	26.5	0	-0.00538987	0.0154992	-102.146
61680	18/08/2018--07:29:00	26.5	0	-0.00538987	0.0154992	-102.146
61740	18/08/2018--07:30:00	26.48	0	-0.00538987	0.0154992	-102.146
61800	18/08/2018--07:31:00	26.48	0	-0.00538987	0.0154992	-102.146
61860	18/08/2018--07:32:00	26.47	0	-0.00538987	0.0154992	-102.146
61920	18/08/2018--07:33:00	26.48	0	-0.00538987	0.0154992	-102.146
61980	18/08/2018--07:34:00	26.47	0	-0.00538987	0.0154992	-102.146
62040	18/08/2018--07:35:00	26.47	0	-0.00538987	0.0154992	-102.146
62100	18/08/2018--07:36:00	26.46	0	-0.00538987	0.0154992	-102.146
62160	18/08/2018--07:37:00	26.47	0	-0.00538987	0.0298265	-102.146
62220	18/08/2018--07:38:00	26.46	0	-0.00538987	0.0154992	-102.146
62280	18/08/2018--07:39:00	26.46	0	-0.00538987	0.0154992	-102.146
62340	18/08/2018--07:40:00	26.48	0	-0.00538987	0.0154992	-102.146
62400	18/08/2018--07:41:00	26.47	0	-0.00538987	0.0298265	-102.146
62460	18/08/2018--07:42:00	26.46	0	-0.00538987	0.0298265	-102.146
62520	18/08/2018--07:43:00	26.46	0	-0.00538987	0.0154992	-102.146
62580	18/08/2018--07:44:00	26.46	0	-0.00538987	0.0298265	-102.146
62640	18/08/2018--07:45:00	26.45	0	-0.00538987	0.0154992	-102.146
62700	18/08/2018--07:46:00	26.45	0	-0.00538987	0.0298265	-102.146
62760	18/08/2018--07:47:00	26.45	0	-0.00538987	0.0154992	-102.146
62820	18/08/2018--07:48:00	26.45	0	-0.00538987	0.0154992	-102.146
62880	18/08/2018--07:49:00	26.46	0	-0.00538987	0.0298265	-102.146
62940	18/08/2018--07:50:00	26.46	0	-0.00538987	0.0154992	-102.146
63000	18/08/2018--07:51:00	26.43	0	-0.00538987	0.0154992	-102.146
63060	18/08/2018--07:52:00	26.44	0	-0.00538987	0.0154992	-102.146
63120	18/08/2018--07:53:00	26.44	0	-0.00538987	0.0298265	-102.146
63180	18/08/2018--07:54:00	26.42	0	-0.00538987	0.0298265	-102.146
63240	18/08/2018--07:55:00	26.43	0	-0.00538987	0.0154992	-102.146
63300	18/08/2018--07:56:00	26.44	0	-0.00538987	0.0154992	-102.146
63360	18/08/2018--07:57:00	26.43	0	-0.00538987	0.0154992	-102.146
63420	18/08/2018--07:58:00	26.43	0	-0.00538987	0.0298265	-102.146
63480	18/08/2018--07:59:00	26.41	0	-0.00538987	0.0298265	-102.146
63540	18/08/2018--08:00:00	26.43	0	-0.00538987	0.0154992	-102.146
63600	18/08/2018--08:01:00	26.43	0	-0.00538987	0.0154992	-102.146
63660	18/08/2018--08:02:00	26.42	0	-0.00538987	0.0298265	-102.146
63720	18/08/2018--08:03:00	26.43	0	-0.00538987	0.0298265	-102.146
63780	18/08/2018--08:04:00	26.42	0	-0.00538987	0.0298265	-102.146
63840	18/08/2018--08:05:00	26.44	0	-0.00538987	0.0298265	-102.146
63900	18/08/2018--08:06:00	26.43	0	-0.00538987	0.0154992	-102.146
63960	18/08/2018--08:07:00	26.41	0	-0.00538987	0.0154992	-102.146
64020	18/08/2018--08:08:00	26.43	0	-0.00538987	0.0154992	-102.146
64080	18/08/2018--08:09:00	26.42	0	-0.00538987	0.0154992	-102.146
64140	18/08/2018--08:10:00	26.43	0	-0.00538987	0.0298265	-102.146
64200	18/08/2018--08:11:00	26.41	0	-0.00538987	0.0298265	-102.146
64260	18/08/2018--08:12:00	26.44	0	-0.00538987	0.0298265	-102.146
64320	18/08/2018--08:13:00	26.43	0	-0.00538987	0.0154992	-102.146
64380	18/08/2018--08:14:00	26.46	0	-0.00538987	0.0154992	-102.146
64440	18/08/2018--08:15:00	26.43	0	-0.00538987	0.0298265	-102.146
64500	18/08/2018--08:16:00	26.44	0	-0.00538987	0.0154992	-102.146
64560	18/08/2018--08:17:00	26.43	0	-0.00538987	0.0298265	-102.146
64620	18/08/2018--08:18:00	26.44	0	-0.00538987	0.0154992	-102.146
64680	18/08/2018--08:19:00	26.45	0	-0.00538987	0.0298265	-102.146
64740	18/08/2018--08:20:00	26.44	0	-0.00538987	0.0154992	-100.686
64800	18/08/2018--08:21:00	26.45	0	-0.00538987	0.0298265	-102.146
64860	18/08/2018--08:22:00	26.45	0	-0.00538987	0.0154992	-102.146
64920	18/08/2018--08:23:00	26.44	0	-0.00538987	0.0298265	-102.146
64980	18/08/2018--08:24:00	26.45	0	-0.00538987	0.0298265	-102.146
65040	18/08/2018--08:25:00	26.43	0	-0.00538987	0.0298265	-102.146
65100	18/08/2018--08:26:00	26.43	0	-0.00538987	0.0154992	-102.146
65160	18/08/2018--08:27:00	26.45	0	-0.00538987	0.0154992	-102.146
65220	18/08/2018--08:28:00	26.44	0	-0.00538987	0.0154992	-102.146
65280	18/08/2018--08:29:00	26.47	0	-0.00538987	0.0154992	-102.146
65340	18/08/2018--08:30:00	26.46	0	-0.00538987	0.0298265	-102.146
65400	18/08/2018--08:31:00	26.46	0	-0.00538987	0.0298265	-102.146
65460	18/08/2018--08:32:00	26.45	0	-0.00538987	0.0154992	-102.146
65520	18/08/2018--08:33:00	26.47	0	-0.00538987	0.0154992	-102.146
65580	18/08/2018--08:34:00	26.44	0	-0.00538987	0.0154992	-102.146
65640	18/08/2018--08:35:00	26.45	0	-0.00538987	0.0298265	-102.146
65700	18/08/2018--08:36:00	26.45	0	-0.00538987	0.0298265	-102.146
65760	18/08/2018--08:37:00	26.45	0	-0.00538987	0.0298265	-102.146
65820	18/08/2018--08:38:00	26.45	0	-0.00538987	0.0298265	-102.146
65880	18/08/2018--08:39:00	26.45	0	-0.00538987	0.0298265	-102.146
65940	18/08/2018--08:40:00	26.47	0	-0.00538987	0.0298265	-102.146
66000	18/08/2018--08:41:00	26.46	0	-0.00538987	0.0298265	-102.146
66060	18/08/2018--08:42:00	26.45	0	-0.00538987	0.0298265	-102.146
66120	18/08/2018--08:43:00	26.45	0	-0.00538987	0.0154992	-102.146
66180	18/08/2018--08:44:00	26.46	0	-0.00538987	0.0298265	-102.146
66240	18/08/2018--08:45:00	26.45	0	-0.00538987	0.0154992	-102.146
66300	18/08/2018--08:46:00	26.46	0	-0.00538987	0.0298265	-102.146
66360	18/08/2018--08:47:00	26.45	0	-0.00538987	0.0298265	-102.146
66420	18/08/2018--08:48:00	26.46	0	-0.00538987	0.0298265	-102.146
66480	18/08/2018--08:49:00	26.45	0	-0.00538987	0.0298265	-102.146
66540	18/08/2018--08:50:00	26.47	0	-0.00538987	0.0298265	-102.146
66600	18/08/2018--08:51:00	26.46	0	-0.00538987	0.0298265	-102.146
66660	18/08/2018--08:52:00	26.45	0	-0.00538987	0.0298265	-102.146
66720	18/08/2018--08:53:00	26.48	0	-0.00538987	0.0298265	-102.146
66780	18/08/2018--08:54:00	26.48	0	-0.00538987	0.0298265	-102.146
66840	18/08/2018--08:55:00	26.47	0	-0.00538987	0.0298265	-102.146
66900	18/08/2018--08:56:00	26.49	0	-0.00538987	0.0298265	-102.146
66960	18/08/2018--08:57:00	26.47	0	-0.00538987	0.0298265	-102.146
67020	18/08/2018--08:58:00	26.47	0	-0.00538987	0.0298265	-102.146
67080	18/08/2018--08:59:00	26.47	0	-0.00538987	0.0298265	-102.146
67140	18/08/2018--09:00:00	26.47	0	-0.00538987	0.0298265	-102.146
67200	18/08/2018--09:01:00	26.47	0	-0.00538987	0.0298265	-102.146
67260	18/08/2018--09:02:00	26.47	0	-0.00538987	0.0298265	-102.146
67320	18/08/2018--09:03:00	26.47	0	-0.00538987	0.0154992	-102.146
67380	18/08/2018--09:04:00	26.47	0	-0.00538987	0.0298265	-102.146
67440	18/08/2018--09:05:00	26.48	0	-0.00538987	0.0298265	-102.146
67500	18/08/2018--09:06:00	26.47	0	-0.00538987	0.0298265	-102.146
67560	18/08/2018--09:07:00	26.5	0	-0.00538987	0.0154992	-102.146
67620	18/08/2018--09:08:00	26.48	0	-0.00538987	0.0154992	-102.146
67680	18/08/2018--09:09:00	26.47	0	-0.00538987	0.0298265	-102.146
67740	18/08/2018--09:10:00	26.47	0	-0.00538987	0.0154992	-102.146
67800	18/08/2018--09:11:00	26.46	0	-0.00538987	0.0298265	-102.146
67860	18/08/2018--09:12:00	26.47	0	-0.00538987	0.0298265	-102.146
67920	18/08/2018--09:13:00	26.46	0	-0.00538987	0.0298265	-102.146
67980	18/08/2018--09:14:00	26.47	0	-0.00538987	0.0154992	-102.146
68040	18/08/2018--09:15:00	26.45	0	-0.00538987	0.0298265	-102.146
68100	18/08/2018--09:16:00	26.47	0	-0.00538987	0.0298265	-102.146
68160	18/08/2018--09:17:00	26.47	0	-0.00538987	0.0298265	-102.146
68220	18/08/2018--09:18:00	26.48	0	-0.00538987	0.0298265	-102.146
68280	18/08/2018--09:19:00	26.48	0	-0.00538987	0.0298265	-102.146
68340	18/08/2018--09:20:00	26.47	0	-0.00538987	0.0298265	-102.146
68400	18/08/2018--09:21:00	26.45	0	-0.00538987	0.0154992	-102.146
68460	18/08/2018--09:22:00	26.48	0	-0.00538987	0.0154992	-102.146
68520	18/08/2018--09:23:00	26.46	0	-0.00538987	0.0298265	-102.146
68580	18/08/2018--09:24:00	26.48	0	-0.00538987	0.0298265	-102.146
68640	18/08/2018--09:25:00	26.46	0	-0.00538987	0.0298265	-102.146
68700	18/08/2018--09:26:00	26.48	0	-0.00538987	0.0298265	-102.146
68760	18/08/2018--09:27:00	26.47	0	-0.00538987	0.0298265	-102.146
68820	18/08/2018--09:28:00	26.47	0	-0.00538987	0.0298265	-102.146
68880	18/08/2018--09:29:00	26.47	0	-0.00538987	0.0298265	-102.146
68940	18/08/2018--09:30:00	26.48	0	-0.00538987	0.0154992	-102.146
69000	18/08/2018--09:31:00	26.46	0	-0.00538987	0.0298265	-102.146
69060	18/08/2018--09:32:00	26.48	0	-0.00538987	0.0298265	-102.146
69120	18/08/2018--09:33:00	26.48	0	-0.00538987	0.0298265	-102.146
69180	18/08/2018--09:34:00	26.5	0	-0.00538987	0.0298265	-102.146
69240	18/08/2018--09:35:00	26.5	0	-0.00538987	0.0298265	-102.146
69300	18/08/2018--09:36:00	26.49	0	-0.00538987	0.0298265	-102.146
69360	18/08/2018--09:37:00	26.49	0	-0.00538987	0.0298265	-102.146
69420	18/08/2018--09:38:00	26.5	0	-0.00538987	0.0298265	-102.146
69480	18/08/2018--09:39:00	26.48	0	-0.00538987	0.0298265	-102.146
69540	18/08/2018--09:40:00	26.5	0	-0.00538987	0.0154992	-102.146
69600	18/08/2018--09:41:00	26.49	0	-0.00538987	0.0298265	-102.146
69660	18/08/2018--09:42:00	26.5	0	-0.00538987	0.0298265	-102.146
69720	18/08/2018--09:43:00	26.5	0	-0.00538987	0.0154992	-102.146
69780	18/08/2018--09:44:00	26.52	0	-0.00538987	0.0298265	-102.146
69840	18/08/2018--09:45:00	26.54	0	-0.00538987	0.0154992	-102.146
69900	18/08/2018--09:46:00	26.54	0	-0.00538987	0.0298265	-102.146
69960	18/08/2018--09:47:00	26.57	0	-0.00538987	0.0298265	-102.146
70020	18/08/2018--09:48:00	26.56	0	-0.00538987	0.0298265	-100.686
70080	18/08/2018--09:49:00	26.56	0	-0.00538987	0.0154992	-102.146
70140	18/08/2018--09:50:00	26.57	0	-0.00538987	0.0298265	-102.146
70200	18/08/2018--09:51:00	26.56	0	-0.00538987	0.0298265	-102.146
70260	18/08/2018--09:52:00	26.56	52	0.0414528	-0.156429	-100.686
70320	18/08/2018--09:53:00	26.56	5	0.0258386	-0.142101	-100.686
70380	18/08/2018--09:54:00	26.58	0	0.0258386	-0.142101	-100.686
70440	18/08/2018--09:55:00	26.61	0	0.0258386	-0.142101	-100.686
70500	18/08/2018--09:56:00	26.62	0	0.0258386	-0.142101	-100.686
70560	18/08/2018--09:57:00	26.67	0	0.0258386	-0.142101	-100.686
70620	18/08/2018--09:58:00	26.68	0	0.0258386	-0.142101	-100.686
70680	18/08/2018--09:59:00	26.78	459	-0.0210041	-13.456	0.511583
70740	18/08/2018--10:00:00	27.04	373	-0.520659	-0.930105	-0.0724347
70800	18/08/2018--10:01:00	27.23	350	-0.426974	-0.90145	0.204974
70860	18/08/2018--10:02:00	27.39	244	-0.442588	-0.90145	0.117371
70920	18/08/2018--10:03:00	27.56	709	-148.874	0.244736	-0.510448
70980	18/08/2018--10:04:00	27.62	573	-0.19276	-0.987414	0.117371
71040	18/08/2018--10:05:00	27.61	352	-0.0366183	-107.338	0.0735697
71100	18/08/2018--10:06:00	27.67	446	0.10391	-0.844141	-0.0578342
71160	18/08/2018--10:07:00	27.73	409	0.0102243	-0.90145	-0.116236
71220	18/08/2018--10:08:00	27.76	135	0.40058	-0.858468	0.0589693
71280	18/08/2018--10:09:00	27.87	124	0.431808	-0.844141	0.0735697
71340	18/08/2018--10:10:00	27.91	43	0.572336	-0.786831	0.0443688
71400	18/08/2018--10:11:00	27.93	67	0.181981	-10.304	0.0589693
71460	18/08/2018--10:12:00	27.89	436	-0.317674	-113.069	-0.0870351
71520	18/08/2018--10:13:00	27.86	613	-0.0522325	-0.987414	0.0443688
71580	18/08/2018--10:14:00	27.76	568	0.057067	-100.174	-0.0870351
71640	18/08/2018--10:15:00	27.59	433	0.0258386	-0.973087	-0.203839
71700	18/08/2018--10:16:00	27.54	378	-0.177146	-10.304	-0.0432338
71760	18/08/2018--10:17:00	27.38	473	-0.130304	-0.987414	0.0589693
71820	18/08/2018--10:18:00	27.2	598	0.509879	-0.829813	-0.0432338
71880	18/08/2018--10:19:00	27.06	509	0.603565	-0.786831	-0.0578342
71940	18/08/2018--10:20:00	26.96	269	0.10391	-114.501	-0.218439
72000	18/08/2018--10:21:00	26.89	277	0.463037	-0.829813	0.0735697
72060	18/08/2018--10:22:00	26.89	226	-0.0366183	-0.170756	-100.686
72120	18/08/2018--10:23:00	27	330	0.213209	-0.887123	0.117371
72180	18/08/2018--10:24:00	26.94	488	0.494265	-0.815486	-0.0578342
72240	18/08/2018--10:25:00	26.78	189	0.603565	-0.586249	0.161172
72300	18/08/2018--10:26:00	26.82	168	0.384966	-0.887123	-0.0432338
72360	18/08/2018--10:27:00	26.92	158	0.431808	-0.844141	-0.0432338
72420	18/08/2018--10:28:00	26.76	163	0.728478	-0.614903	-0.26224
72480	18/08/2018--10:29:00	26.59	273	0.509879	-0.700867	-0.481247
72540	18/08/2018--10:30:00	26.66	94	0.744093	-0.586249	0.0297684
72600	18/08/2018--10:31:00	26.58	277	0.650407	-0.743849	0.131971
72660	18/08/2018--10:32:00	26.55	91	0.0414528	-157.483	0.496982
72720	18/08/2018--10:33:00	26.49	139	0.744093	-0.944432	0.0735697
72780	18/08/2018--10:34:00	26.43	251	0.666021	-0.657885	0.0735697
72840	18/08/2018--10:35:00	26.39	144	0.58795	-0.729522	-0.233039
72900	18/08/2018--10:36:00	26.59	8	0.634793	-0.700867	-0.26224
72960	18/08/2018--10:37:00	26.97	11	0.650407	-0.657885	-0.306042
73020	18/08/2018--10:38:00	27.35	11	0.634793	-0.68654	-0.26224
73080	18/08/2018--10:39:00	27.66	0	0.447422	-0.729522	-0.452046
73140	18/08/2018--10:40:00	27.93	11	0.681636	-0.643558	-0.291441
73200	18/08/2018--10:41:00	28.14	4	0.634793	-0.715195	0.0735697
73260	18/08/2018--10:42:00	28.18	0	0.416194	-0.629231	0.613786
73320	18/08/2018--10:43:00	28.11	185	0.619179	-0.743849	0.0881701
73380	18/08/2018--10:44:00	27.88	323	0.69725	-0.543267	-0.393644
73440	18/08/2018--10:45:00	27.87	4	0.681636	-0.643558	-0.24764
73500	18/08/2018--10:46:00	28.11	0	0.650407	-0.657885	-0.24764
73560	18/08/2018--10:47:00	28.29	9	0.58795	-0.772504	-0.0432338
73620	18/08/2018--10:48:00	28.29	10	0.634793	-0.672213	-0.291441
73680	18/08/2018--10:49:00	28.25	357	0.728478	-0.629231	-0.145437
73740	18/08/2018--10:50:00	28	254	0.744093	-0.629231	0.0443688
73800	18/08/2018--10:51:00	27.7	337	111.883	-0.786831	0.102771
73860	18/08/2018--10:52:00	27.45	219	0.775321	-0.571921	0.117371
73920	18/08/2018--10:53:00	27.32	420	0.884621	-0.485957	0.015168
73980	18/08/2018--10:54:00	27.36	114	0.681636	-0.729522	-0.0870351
74040	18/08/2018--10:55:00	27.32	18	0.775321	-0.600576	-0.0870351
74100	18/08/2018--10:56:00	27.29	288	0.634793	-0.758177	0.000567519
74160	18/08/2018--10:57:00	27.05	264	0.712864	-0.586249	-0.0578342
74220	18/08/2018--10:58:00	26.96	96	0.0258386	-0.314029	-0.963061
74280	18/08/2018--10:59:00	27.18	47	0.634793	-0.700867	-0.101636
74340	18/08/2018--11:00:00	27.34	7	0.69725	-0.629231	-0.26224
74400	18/08/2018--11:01:00	27.3	95	0.712864	-0.657885	-0.0578342
74460	18/08/2018--11:02:00	27.71	14	0.806549	-0.543267	-0.0724347
74520	18/08/2018--11:03:00	28.13	26	0.69725	-0.672213	-0.130836
74580	18/08/2018--11:04:00	28.59	14	0.790935	-0.557594	-0.116236
74640	18/08/2018--11:05:00	28.91	9	0.759707	-0.586249	0.0589693
74700	18/08/2018--11:06:00	28.86	47	0.712864	-0.643558	0.0443688
74760	18/08/2018--11:07:00	28.45	211	0.728478	-0.614903	-0.218439
74820	18/08/2018--11:08:00	28.19	86	0.806549	-0.442975	-0.0724347
74880	18/08/2018--11:09:00	27.91	274	0.822164	-0.442975	0.0881701
74940	18/08/2018--11:10:00	27.82	127	0.822164	-0.514612	-0.0432338
75000	18/08/2018--11:11:00	27.53	206	0.744093	-0.614903	-0.101636
75060	18/08/2018--11:12:00	27.31	19	0.806549	-0.557594	0.0297684
75120	18/08/2018--11:13:00	27.4	14	0.69725	-0.657885	0.0297684
75180	18/08/2018--11:14:00	27.45	233	0.681636	-0.743849	-0.0140329
75240	18/08/2018--11:15:00	27.17	247	0.806549	-0.557594	-0.0432338
75300	18/08/2018--11:16:00	26.96	151	0.837778	-0.500285	0.0589693
75360	18/08/2018--11:17:00	26.93	172	0.962692	-0.328357	-0.0432338
75420	18/08/2018--11:18:00	26.75	91	0.650407	-0.586249	-0.0724347
75480	18/08/2018--11:19:00	26.63	102	0.759707	-0.571921	0.146572
75540	18/08/2018--11:20:00	26.55	192	0.69725	-0.657885	0.161172
75600	18/08/2018--11:21:00	26.51	181	0.69725	-0.586249	-0.0578342
75660	18/08/2018--11:22:00	26.75	51	200.884	-0.127774	1.081
75720	18/08/2018--11:23:00	27.14	141	0.728478	-0.614903	0.102771
75780	18/08/2018--11:24:00	27.21	100	0.431808	-0.801159	0.336378
75840	18/08/2018--11:25:00	27.07	399	0.681636	-0.543267	0.015168
75900	18/08/2018--11:26:00	26.99	519	0.962692	-0.414321	0.000567519
75960	18/08/2018--11:27:00	26.94	161	0.790935	-0.543267	0.102771
76020	18/08/2018--11:28:00	27.06	90	0.681636	-0.399993	0.555384
76080	18/08/2018--11:29:00	27.26	0	0.681636	-0.514612	0.453181
76140	18/08/2018--11:30:00	27.43	209	0.869006	-0.399993	-0.0140329
76200	18/08/2018--11:31:00	27.34	167	0.853392	-0.442975	0.102771
76260	18/08/2018--11:32:00	27.34	9	0.900235	-0.371339	0.117371
76320	18/08/2018--11:33:00	27.45	15	0.869006	-0.457303	0.0589693
76380	18/08/2018--11:34:00	27.53	11	0.837778	-0.485957	0.0881701
76440	18/08/2018--11:35:00	27.59	108	0.884621	-0.342684	0.204974
76500	18/08/2018--11:36:00	27.61	3	0.728478	-0.614903	0.015168
76560	18/08/2018--11:37:00	27.58	69	0.666021	-0.586249	-0.408245
76620	18/08/2018--11:38:00	27.56	20	0.822164	-0.399993	-0.0578342
76680	18/08/2018--11:39:00	27.61	123	0.790935	-0.371339	-0.0140329
76740	18/08/2018--11:40:00	27.7	6	0.869006	-0.25672	-0.379044
76800	18/08/2018--11:41:00	27.8	0	0.900235	-0.299702	-0.306042
76860	18/08/2018--11:42:00	27.96	59	0.69725	-0.643558	0.175773
76920	18/08/2018--11:43:00	28.1	24	0.541108	-0.485957	0.642987
76980	18/08/2018--11:44:00	28.34	0	0.603565	-0.485957	0.613786
77040	18/08/2018--11:45:00	28.63	30	0.837778	-0.485957	0.0297684
77100	18/08/2018--11:46:00	29.23	2	0.837778	-0.485957	0.015168
77160	18/08/2018--11:47:00	29.81	14	-0.317674	-0.68654	0.672188
77220	18/08/2018--11:48:00	30.07	36	0.369351	-0.285375	0.847393
77280	18/08/2018--11:49:00	30.1	9	0.556722	-0.786831	-0.0432338
77340	18/08/2018--11:50:00	30.05	205	0.69725	-0.672213	0.102771
77400	18/08/2018--11:51:00	29.64	80	0.666021	-0.700867	0.0297684
77460	18/08/2018--11:52:00	29.29	119	0.666021	-0.715195	-0.0286334
77520	18/08/2018--11:53:00	29.1	273	0.744093	-0.414321	-0.0578342
77580	18/08/2018--11:54:00	28.72	148	0.353737	-0.786831	-0.422845
77640	18/08/2018--11:55:00	28.43	222	0.790935	-0.543267	-0.0432338
77700	18/08/2018--11:56:00	28.09	385	0.900235	-0.428648	0.0881701
77760	18/08/2018--11:57:00	27.91	270	0.869006	-0.185083	-0.525048
77820	18/08/2018--11:58:00	27.94	126	0.603565	-0.586249	-0.495847
77880	18/08/2018--11:59:00	28.29	76	0.822164	-0.528939	0.0589693
77940	18/08/2018--12:00:00	28.27	265	0.869006	-0.47163	-0.101636
78000	18/08/2018--12:01:00	28.19	188	0.822164	-0.629231	0.015168
78060	18/08/2018--12:02:00	28.05	562	0.806549	-0.600576	-0.101636
78120	18/08/2018--12:03:00	28.23	263	0.260052	0.11579	0.949596
78180	18/08/2018--12:04:00	29.49	0	0.228823	0.0728085	0.964196
78240	18/08/2018--12:05:00	30.1	8	-0.0990752	0.144445	0.978797
78300	18/08/2018--12:06:00	30.26	53	0.213209	-0.0561375	-0.0724347
78360	18/08/2018--12:07:00	30.21	33	0.822164	-0.514612	-0.130836
78420	18/08/2018--12:08:00	29.98	509	0.884621	-0.399993	0.175773
78480	18/08/2018--12:09:00	29.54	678	0.978306	-0.0274828	-0.0578342
78540	18/08/2018--12:10:00	29.15	226	100.953	0.0298265	0.131971
78600	18/08/2018--12:11:00	28.86	44	0.947077	0.187427	0.263375
78660	18/08/2018--12:12:00	28.68	51	0.931463	0.0584812	0.321777
78720	18/08/2018--12:13:00	28.55	1	0.759707	-0.113447	0.555384
78780	18/08/2018--12:14:00	28.49	17	0.931463	-0.0991195	-0.335243
78840	18/08/2018--12:15:00	28.46	0	0.69725	-0.371339	-0.58345
78900	18/08/2018--12:16:00	28.45	0	0.744093	-0.357011	-0.554249
78960	18/08/2018--12:17:00	28.44	0	0.869006	-0.414321	-0.0870351
79020	18/08/2018--12:18:00	28.44	0	0.947077	-0.127774	-0.26224
79080	18/08/2018--12:19:00	28.4	165	105.638	0.101463	0.161172
79140	18/08/2018--12:20:00	28.21	135	0.99392	0.244736	0.219574
79200	18/08/2018--12:21:00	28.02	286	0.99392	0.0871358	-0.0724347
79260	18/08/2018--12:22:00	27.84	363	0.759707	-0.0274828	-0.0140329
79320	18/08/2018--12:23:00	27.86	317	0.962692	-0.0561375	-0.0286334
79380	18/08/2018--12:24:00	27.9	177	0.962692	-0.0704648	0.117371
79440	18/08/2018--12:25:00	28.09	185	100.953	-0.0561375	-0.0724347
79500	18/08/2018--12:26:00	28.31	187	0.962692	-0.127774	0.0881701
79560	18/08/2018--12:27:00	28.34	298	102.515	0.00117183	0.0297684
79620	18/08/2018--12:28:00	28.27	387	0.869006	-0.0991195	-0.0140329
79680	18/08/2018--12:29:00	28.22	287	100.953	0.144445	-0.0140329
79740	18/08/2018--12:30:00	28.21	279	0.931463	0.0154992	-0.0432338
79800	18/08/2018--12:31:00	28.07	573	100.953	0.0871358	0.117371
79860	18/08/2018--12:32:00	27.94	319	0.962692	-0.156429	-0.0286334
79920	18/08/2018--12:33:00	27.98	185	0.962692	-0.170756	-0.145437
79980	18/08/2018--12:34:00	27.91	615	0.931463	0.00117183	-0.0870351
80040	18/08/2018--12:35:00	27.8	577	0.978306	-0.0131555	-0.0578342
80100	18/08/2018--12:36:00	27.67	783	0.822164	-0.0561375	-0.0724347
80160	18/08/2018--12:37:00	27.96	878	116.568	0.0871358	0.248775
80220	18/08/2018--12:38:00	28.29	765	0.962692	0.0298265	-0.0286334
80280	18/08/2018--12:39:00	28.27	662	147.796	-0.0704648	154.821
80340	18/08/2018--12:40:00	28.05	617	0.99392	0.11579	0.015168
80400	18/08/2018--12:41:00	27.62	471	104.076	0.0871358	-0.101636
80460	18/08/2018--12:42:00	27.41	388	0.99392	-0.0704648	-0.0432338
80520	18/08/2018--12:43:00	27.35	461	0.837778	-0.199411	-0.466646
80580	18/08/2018--12:44:00	27.36	355	100.953	0.00117183	-0.0286334
80640	18/08/2018--12:45:00	27.34	295	102.515	0.130118	0.015168
80700	18/08/2018--12:46:00	27.48	350	107.199	0.0441538	-0.0724347
80760	18/08/2018--12:47:00	27.82	276	105.638	0.0584812	-0.0140329
80820	18/08/2018--12:48:00	27.86	96	0.978306	-0.113447	0.0589693
80880	18/08/2018--12:49:00	27.84	72	0.962692	0.158772	-0.0724347
80940	18/08/2018--12:50:00	27.95	339	0.884621	-0.0991195	-0.0432338
81000	18/08/2018--12:51:00	27.54	266	0.962692	0.0584812	0.0297684
81060	18/08/2018--12:52:00	27.2	391	0.931463	-0.0561375	0.0297684
81120	18/08/2018--12:53:00	26.92	282	0.978306	-0.0561375	0.0443688
81180	18/08/2018--12:54:00	26.97	340	100.953	0.130118	0.015168
81240	18/08/2018--12:55:00	27.07	550	0.962692	-0.0561375	-0.116236
81300	18/08/2018--12:56:00	27.17	276	102.515	0.11579	-0.0286334
81360	18/08/2018--12:57:00	27.31	314	0.99392	0.187427	0.131971
81420	18/08/2018--12:58:00	27.47	422	0.931463	0.130118	-0.0140329
81480	18/08/2018--12:59:00	27.55	423	0.931463	0.201754	-0.218439
81540	18/08/2018--13:00:00	27.68	332	0.978306	-0.156429	-0.0432338
81600	18/08/2018--13:01:00	28.01	283	0.99392	-0.170756	-0.0432338
81660	18/08/2018--13:02:00	28.28	176	0.99392	-0.0418102	-0.0286334
81720	18/08/2018--13:03:00	28.83	5	0.99392	-0.0274828	-0.0286334
81780	18/08/2018--13:04:00	29.11	258	0.978306	0.11579	0.0443688
81840	18/08/2018--13:05:00	29.3	159	0.978306	-0.0561375	-0.0286334
81900	18/08/2018--13:06:00	30.09	351	102.515	-0.0274828	-0.0140329
81960	18/08/2018--13:07:00	30.62	567	0.947077	0.187427	0.0443688
82020	18/08/2018--13:08:00	30.2	506	100.953	0.101463	-0.0286334
82080	18/08/2018--13:09:00	29.57	710	0.978306	-0.0847922	-0.0432338
82140	18/08/2018--13:10:00	29.13	688	160.287	0.287718	0.000567519
82200	18/08/2018--13:11:00	28.92	431	125.936	-0.242393	0.277976
82260	18/08/2018--13:12:00	28.76	697	0.99392	-0.0131555	-0.130836
82320	18/08/2018--13:13:00	28.61	220	0.99392	0.101463	0.0297684
82380	18/08/2018--13:14:00	28.69	246	104.076	0.216082	-0.0432338
82440	18/08/2018--13:15:00	28.63	819	0.99392	-0.0418102	-0.0140329
82500	18/08/2018--13:16:00	29.14	327	0.790935	0.158772	0.0589693
82560	18/08/2018--13:17:00	29.74	174	0.962692	-0.0274828	-0.0578342
82620	18/08/2018--13:18:00	30.55	362	104.076	0.201754	-0.0578342
82680	18/08/2018--13:19:00	30.76	502	105.638	0.101463	0.015168
82740	18/08/2018--13:20:00	30.58	381	111.883	-0.142101	-0.101636
82800	18/08/2018--13:21:00	30.8	229	102.515	0.158772	0.0881701
82860	18/08/2018--13:22:00	30.67	359	0.978306	0.0154992	-0.0286334
82920	18/08/2018--13:23:00	30.32	418	104.076	-0.0418102	0.0297684
82980	18/08/2018--13:24:00	29.77	591	0.900235	0.11579	0.102771
83040	18/08/2018--13:25:00	29.4	410	0.931463	-0.0704648	-0.0140329
83100	18/08/2018--13:26:00	29.09	442	0.962692	0.144445	0.117371
83160	18/08/2018--13:27:00	28.88	90	0.915849	-0.0561375	-0.0432338
83220	18/08/2018--13:28:00	28.79	189	102.515	0.0584812	-0.0432338
83280	18/08/2018--13:29:00	28.51	364	0.978306	0.187427	-0.0286334
83340	18/08/2018--13:30:00	28.53	110	0.99392	0.101463	0.0443688
83400	18/08/2018--13:31:00	28.66	68	0.915849	0.402337	0.219574
83460	18/08/2018--13:32:00	28.7	11	0.962692	0.259064	0.0881701
83520	18/08/2018--13:33:00	28.73	5	0.947077	0.101463	0.321777
83580	18/08/2018--13:34:00	28.77	9	0.99392	0.187427	0.0297684
83640	18/08/2018--13:35:00	28.81	8	0.978306	0.144445	0.131971
83700	18/08/2018--13:36:00	28.81	1	0.962692	0.345028	-0.0140329
83760	18/08/2018--13:37:00	28.86	12	0.962692	0.259064	0.131971
83820	18/08/2018--13:38:00	28.88	9	0.978306	0.1731	0.0881701
83880	18/08/2018--13:39:00	28.88	4	0.978306	0.158772	0.131971
83940	18/08/2018--13:40:00	28.92	11	0.962692	0.3307	0.0443688
84000	18/08/2018--13:41:00	28.93	105	116.568	0.259064	0.000567519
84060	18/08/2018--13:42:00	28.92	186	104.076	0.273391	-0.130836
84120	18/08/2018--13:43:00	28.88	10	0.900235	-0.342684	0.161172
84180	18/08/2018--13:44:00	28.88	0	0.884621	0.187427	0.350978
84240	18/08/2018--13:45:00	28.87	125	111.883	0.0154992	0.0297684
84300	18/08/2018--13:46:00	28.76	306	0.978306	-0.0418102	-0.203839
84360	18/08/2018--13:47:00	28.68	6	0.99392	-0.0704648	-0.116236
84420	18/08/2018--13:48:00	28.67	5	0.99392	-0.0704648	-0.130836
84480	18/08/2018--13:49:00	28.66	0	0.962692	-0.0274828	-0.203839
84540	18/08/2018--13:50:00	28.67	1	0.978306	-0.0704648	-0.174638
84600	18/08/2018--13:51:00	28.68	39	0.99392	0.201754	0.131971
84660	18/08/2018--13:52:00	28.72	9	0.962692	0.230409	0.175773
84720	18/08/2018--13:53:00	28.75	1	0.99392	0.101463	0.219574
84780	18/08/2018--13:54:00	28.82	28	0.99392	-0.113447	0.102771
84840	18/08/2018--13:55:00	28.89	6	0.99392	0.00117183	0.117371
84900	18/08/2018--13:56:00	28.95	3	0.99392	0.0154992	0.131971
84960	18/08/2018--13:57:00	29.02	2	0.978306	-0.0131555	0.0735697
85020	18/08/2018--13:58:00	29.04	3	0.962692	0.0154992	0.234175
85080	18/08/2018--13:59:00	29.11	2	0.947077	0.187427	0.263375
85140	18/08/2018--14:00:00	29.16	162	0.666021	-0.0274828	0.715989
85200	18/08/2018--14:01:00	29.38	134	102.515	-0.0131555	0.0443688
85260	18/08/2018--14:02:00	29.54	105	0.228823	-0.199411	-0.963061
85320	18/08/2018--14:03:00	29.52	279	0.99392	-0.142101	0.0881701
85380	18/08/2018--14:04:00	29.36	285	102.515	0.0441538	0.131971
85440	18/08/2018--14:05:00	29.39	48	100.953	0.130118	0.0443688
85500	18/08/2018--14:06:00	29.38	200	0.962692	-0.0418102	0.000567519
85560	18/08/2018--14:07:00	29.38	34	0.915849	-0.0561375	0.117371
85620	18/08/2018--14:08:00	29.2	198	0.978306	0.0728085	-0.101636
85680	18/08/2018--14:09:00	29.05	566	0.962692	0.0584812	-0.0140329
85740	18/08/2018--14:10:00	28.88	221	0.806549	0.416664	0.453181
85800	18/08/2018--14:11:00	28.96	1	0.806549	0.38801	0.453181
85860	18/08/2018--14:12:00	29.07	29	0.306894	0.0584812	0.0735697
85920	18/08/2018--14:13:00	29.12	238	0.99392	0.101463	-0.218439
85980	18/08/2018--14:14:00	29.14	540	107.199	0.230409	-0.0870351
86040	18/08/2018--14:15:00	28.94	396	100.953	0.0441538	-0.0140329
86100	18/08/2018--14:16:00	28.81	1	100.953	0.0298265	-0.0286334
86160	18/08/2018--14:17:00	28.68	3	0.978306	0.1731	-0.189238
86220	18/08/2018--14:18:00	28.77	11	100.953	-0.0131555	-0.130836
86280	18/08/2018--14:19:00	28.87	182	0.947077	0.144445	0.380179
86340	18/08/2018--14:20:00	28.75	129	0.931463	0.130118	-0.0432338
86400	18/08/2018--14:21:00	28.56	383	11.969	-0.0131555	-0.145437
86460	18/08/2018--14:22:00	28.59	480	100.953	0.0728085	0.0297684
86520	18/08/2018--14:23:00	28.54	270	0.0414528	-0.0704648	0.949596
86580	18/08/2018--14:24:00	28.73	108	0.40058	-0.858468	-0.145437
86640	18/08/2018--14:25:00	28.91	71	-0.0366183	-0.371339	0.949596
86700	18/08/2018--14:26:00	29.14	54	0.244438	-0.700867	0.642987
86760	18/08/2018--14:27:00	29.25	105	0.837778	0.316373	0.467782
86820	18/08/2018--14:28:00	29.39	21	0.181981	-0.185083	0.949596
86880	18/08/2018--14:29:00	29.82	13	0.228823	-0.156429	0.949596
86940	18/08/2018--14:30:00	30.08	54	0.541108	-0.0131555	0.818192
87000	18/08/2018--14:31:00	30.07	172	0.775321	-0.25672	-0.335243
87060	18/08/2018--14:32:00	29.89	168	0.978306	0.187427	0.0881701
87120	18/08/2018--14:33:00	29.7	57	115.006	-0.0561375	0.0735697
87180	18/08/2018--14:34:00	29.38	335	0.99392	0.0154992	0.0881701
87240	18/08/2018--14:35:00	29.06	332	0.99392	0.302046	0.818192
87300	18/08/2018--14:36:00	28.74	350	0.99392	0.0154992	0.000567519
87360	18/08/2018--14:37:00	28.5	188	104.076	-0.0274828	0.131971
87420	18/08/2018--14:38:00	28.42	199	0.962692	-0.0131555	0.292576
87480	18/08/2018--14:39:00	28.34	132	0.978306	-0.0991195	0.0735697
87540	18/08/2018--14:40:00	28.32	210	0.915849	0.287718	0.219574
87600	18/08/2018--14:41:00	28.29	260	0.99392	0.144445	0.0297684
87660	18/08/2018--14:42:00	28.29	96	0.978306	0.0441538	0.015168
87720	18/08/2018--14:43:00	28.33	79	0.99392	0.216082	0.0589693
87780	18/08/2018--14:44:00	28.43	28	0.978306	0.144445	-0.189238
87840	18/08/2018--14:45:00	28.6	33	100.953	0.158772	0.0881701
87900	18/08/2018--14:46:00	28.71	0	0.99392	0.0584812	0.102771
87960	18/08/2018--14:47:00	28.74	0	0.978306	0.1731	0.146572
88020	18/08/2018--14:48:00	28.72	329	0.525494	0.860812	-0.276841
88080	18/08/2018--14:49:00	28.89	0	0.447422	0.889466	-0.320642
88140	18/08/2018--14:50:00	29.13	3	0.463037	0.860812	-0.320642
88200	18/08/2018--14:51:00	29.32	25	0.40058	0.875139	0.350978
88260	18/08/2018--14:52:00	29.36	23	0.494265	0.574265	0.672188
88320	18/08/2018--14:53:00	29.22	381	0.978306	0.130118	0.000567519
88380	18/08/2018--14:54:00	28.89	286	0.99392	0.101463	-0.145437
88440	18/08/2018--14:55:00	28.84	124	107.199	0.359355	0.613786
88500	18/08/2018--14:56:00	28.73	86	0.978306	0.0441538	0.102771
88560	18/08/2018--14:57:00	28.63	76	0.884621	-0.0131555	-0.481247
88620	18/08/2018--14:58:00	28.52	418	100.953	-0.127774	0.015168
88680	18/08/2018--14:59:00	28.3	303	102.515	0.11579	0.0297684
88740	18/08/2018--15:00:00	28.26	105	0.947077	0.130118	0.146572
88800	18/08/2018--15:01:00	28.18	282	0.978306	0.130118	0.102771
88860	18/08/2018--15:02:00	28.28	23	100.953	0.11579	0.0881701
88920	18/08/2018--15:03:00	28.46	41	0.244438	0.3307	0.920395
88980	18/08/2018--15:04:00	28.87	14	0.541108	0.559938	0.657587
89040	18/08/2018--15:05:00	29.11	1	0.525494	0.502628	0.701389
89100	18/08/2018--15:06:00	29.3	47	0.978306	0.259064	-0.0432338
89160	18/08/2018--15:07:00	29.47	202	0.99392	0.0584812	0.131971
89220	18/08/2018--15:08:00	29.4	190	0.978306	-0.127774	-0.0724347
89280	18/08/2018--15:09:00	29.67	43	0.884621	0.158772	-0.481247
89340	18/08/2018--15:10:00	29.75	24	0.744093	0.244736	-0.641852
89400	18/08/2018--15:11:00	29.7	9	0.681636	0.144445	0.715989
89460	18/08/2018--15:12:00	29.75	136	0.728478	-0.0704648	0.642987
89520	18/08/2018--15:13:00	29.77	9	0.384966	0.230409	0.876594
89580	18/08/2018--15:14:00	29.75	148	0.869006	0.0298265	-0.0286334
89640	18/08/2018--15:15:00	29.61	225	0.884621	0.101463	0.0881701
89700	18/08/2018--15:16:00	29.34	518	0.978306	0.00117183	0.0443688
89760	18/08/2018--15:17:00	29.07	29	105.638	0.259064	0.0881701
89820	18/08/2018--15:18:00	28.8	321	0.978306	0.0728085	0.015168
89880	18/08/2018--15:19:00	28.68	327	0.99392	0.144445	0.204974
89940	18/08/2018--15:20:00	28.61	6	0.947077	0.316373	0.0735697
90000	18/08/2018--15:21:00	28.54	398	102.515	0.158772	-0.145437
90060	18/08/2018--15:22:00	28.64	201	100.953	0.0298265	-0.0870351
90120	18/08/2018--15:23:00	28.55	302	110.322	0.0298265	0.336378
90180	18/08/2018--15:24:00	28.48	345	0.978306	-0.0847922	0.000567519
90240	18/08/2018--15:25:00	28.66	276	107.199	0.0154992	-0.0724347
90300	18/08/2018--15:26:00	28.5	476	0.69725	0.0728085	0.0443688
90360	18/08/2018--15:27:00	28.32	539	0.790935	-0.228065	0.526183
90420	18/08/2018--15:28:00	28.43	0	0.806549	-0.228065	0.511583
90480	18/08/2018--15:29:00	28.61	0	0.806549	-0.213738	0.511583
90540	18/08/2018--15:30:00	28.82	0	0.790935	-0.213738	0.526183
90600	18/08/2018--15:31:00	29.05	0	0.806549	-0.213738	0.511583
90660	18/08/2018--15:32:00	29.23	0	0.806549	-0.213738	0.511583
90720	18/08/2018--15:33:00	29.38	0	0.806549	-0.213738	0.482382
90780	18/08/2018--15:34:00	29.53	0	0.806549	-0.213738	0.511583
90840	18/08/2018--15:35:00	29.66	0	0.790935	-0.213738	0.526183
90900	18/08/2018--15:36:00	29.77	0	0.806549	-0.213738	0.511583
90960	18/08/2018--15:37:00	29.84	305	107.199	0.287718	0.0443688
91020	18/08/2018--15:38:00	29.72	151	0.978306	-0.0561375	-0.0140329
91080	18/08/2018--15:39:00	29.57	369	0.962692	-0.0561375	-0.0578342
91140	18/08/2018--15:40:00	29.45	179	0.962692	-0.0561375	-0.0140329
91200	18/08/2018--15:41:00	29.35	159	100.953	-0.156429	0.0297684
91260	18/08/2018--15:42:00	29.18	370	0.962692	-0.0131555	0.0443688
91320	18/08/2018--15:43:00	29.05	361	102.515	0.11579	0.000567519
91380	18/08/2018--15:44:00	28.9	289	100.953	-0.0131555	0.000567519
91440	18/08/2018--15:45:00	28.77	320	102.515	-0.0131555	0.0443688
91500	18/08/2018--15:46:00	28.58	425	100.953	0.0584812	0.511583
91560	18/08/2018--15:47:00	28.56	146	102.515	0.0298265	0.0881701
91620	18/08/2018--15:48:00	28.69	259	172.779	-0.0704648	-0.0870351
91680	18/08/2018--15:49:00	28.76	164	0.978306	-0.0991195	-0.116236
91740	18/08/2018--15:50:00	29.06	161	0.99392	0.130118	-0.145437
91800	18/08/2018--15:51:00	29.17	327	0.978306	0.0871358	0.146572
91860	18/08/2018--15:52:00	28.87	250	0.99392	-0.0274828	-0.0432338
91920	18/08/2018--15:53:00	28.68	312	124.375	-0.156429	0.482382
91980	18/08/2018--15:54:00	28.4	217	0.978306	0.359355	0.146572
92040	18/08/2018--15:55:00	28.09	493	0.962692	0.0728085	0.015168
92100	18/08/2018--15:56:00	27.99	242	0.900235	-0.0991195	0.000567519
92160	18/08/2018--15:57:00	27.75	525	102.515	0.101463	0.0443688
92220	18/08/2018--15:58:00	27.68	190	0.978306	-0.213738	0.161172
92280	18/08/2018--15:59:00	28.02	208	100.953	0.0154992	-0.0724347
92340	18/08/2018--16:00:00	28.16	272	0.99392	0.0871358	0.0443688
92400	18/08/2018--16:01:00	28.28	190	0.978306	-0.0704648	0.146572
92460	18/08/2018--16:02:00	28.37	101	0.978306	-0.113447	-0.0870351
92520	18/08/2018--16:03:00	28.5	9	0.947077	0.1731	0.102771
92580	18/08/2018--16:04:00	29.08	135	0.962692	-0.0704648	-0.0578342
92640	18/08/2018--16:05:00	29.54	90	0.978306	0.00117183	-0.0578342
92700	18/08/2018--16:06:00	29.93	50	0.99392	-0.0991195	-0.0286334
92760	18/08/2018--16:07:00	29.98	148	0.978306	-0.0274828	0.0881701
92820	18/08/2018--16:08:00	29.96	96	100.953	-0.142101	-0.0286334
92880	18/08/2018--16:09:00	29.81	260	0.99392	0.158772	0.131971
92940	18/08/2018--16:10:00	29.6	291	0.603565	-0.142101	0.219574
93000	18/08/2018--16:11:00	29.35	321	0.99392	-0.0274828	0.0297684
93060	18/08/2018--16:12:00	29.15	248	102.515	0.0584812	-0.116236
93120	18/08/2018--16:13:00	28.98	439	0.931463	0.230409	0.701389
93180	18/08/2018--16:14:00	28.82	383	0.99392	-0.170756	-0.0286334
93240	18/08/2018--16:15:00	28.78	148	0.884621	-0.185083	-0.0432338
93300	18/08/2018--16:16:00	28.73	160	100.953	0.158772	0.0443688
93360	18/08/2018--16:17:00	28.7	163	0.931463	0.201754	0.0297684
93420	18/08/2018--16:18:00	28.71	398	111.883	0.259064	0.161172
93480	18/08/2018--16:19:00	28.5	706	100.953	0.201754	0.117371
93540	18/08/2018--16:20:00	28.52	356	0.99392	0.0584812	0.146572
93600	18/08/2018--16:21:00	28.62	103	0.99392	0.0441538	0.0735697
93660	18/08/2018--16:22:00	28.71	256	0.978306	0.0441538	0.204974
93720	18/08/2018--16:23:00	28.66	583	0.99392	0.0441538	0.117371
93780	18/08/2018--16:24:00	28.58	45	0.915849	0.259064	-0.0286334
93840	18/08/2018--16:25:00	28.51	211	107.199	-0.0274828	-0.0870351
93900	18/08/2018--16:26:00	28.4	446	0.99392	-0.113447	0.015168
93960	18/08/2018--16:27:00	28.38	301	115.006	0.158772	0.438581
94020	18/08/2018--16:28:00	28.35	223	107.199	0.316373	10.518
94080	18/08/2018--16:29:00	28.27	235	0.978306	-0.142101	-0.101636
94140	18/08/2018--16:30:00	28.24	4	0.978306	-0.0274828	0.146572
94200	18/08/2018--16:31:00	28.23	1	0.99392	-0.0274828	0.0589693
94260	18/08/2018--16:32:00	28.23	133	0.837778	0.0154992	0.526183
94320	18/08/2018--16:33:00	28.32	311	127.498	0.00117183	0.117371
94380	18/08/2018--16:34:00	28.18	674	0.29128	-0.543267	0.74519
94440	18/08/2018--16:35:00	28.38	0	0.353737	-0.557594	0.701389
94500	18/08/2018--16:36:00	28.64	0	0.353737	-0.557594	0.74519
94560	18/08/2018--16:37:00	28.95	0	0.369351	-0.571921	0.686788
94620	18/08/2018--16:38:00	29.23	8	0.69725	-0.414321	0.511583
94680	18/08/2018--16:39:00	29.36	3	0.822164	-0.213738	0.438581
94740	18/08/2018--16:40:00	29.44	0	0.822164	-0.199411	0.482382
94800	18/08/2018--16:41:00	29.45	0	0.822164	-0.170756	0.511583
94860	18/08/2018--16:42:00	29.46	0	0.806549	-0.185083	0.511583
94920	18/08/2018--16:43:00	29.44	0	0.884621	-0.156429	0.438581
94980	18/08/2018--16:44:00	29.41	6	0.837778	-0.328357	0.380179
95040	18/08/2018--16:45:00	29.41	0	0.853392	-0.328357	0.350978
95100	18/08/2018--16:46:00	29.44	0	0.853392	-0.328357	0.336378
95160	18/08/2018--16:47:00	29.5	0	0.853392	-0.342684	0.321777
95220	18/08/2018--16:48:00	29.51	0	0.853392	-0.357011	0.307177
95280	18/08/2018--16:49:00	29.56	0	0.869006	-0.314029	0.292576
95340	18/08/2018--16:50:00	29.61	0	0.869006	-0.328357	0.277976
95400	18/08/2018--16:51:00	29.64	6	0.572336	-0.0131555	-0.831657
95460	18/08/2018--16:52:00	29.71	33	0.978306	-0.0274828	0.175773
95520	18/08/2018--16:53:00	29.76	0	0.978306	-0.0131555	0.175773
95580	18/08/2018--16:54:00	29.78	0	0.978306	-0.0131555	0.175773
95640	18/08/2018--16:55:00	29.8	0	100.953	0.00117183	0.0589693
95700	18/08/2018--16:56:00	29.82	0	0.99392	0.00117183	0.0735697
95760	18/08/2018--16:57:00	29.85	0	0.99392	0.00117183	0.0881701
95820	18/08/2018--16:58:00	29.88	0	0.99392	0.00117183	0.0735697
95880	18/08/2018--16:59:00	29.91	0	0.99392	0.00117183	0.0589693
95940	18/08/2018--17:00:00	29.95	0	0.99392	0.00117183	0.0589693
96000	18/08/2018--17:01:00	29.99	0	0.99392	0.00117183	0.117371
96060	18/08/2018--17:02:00	29.98	0	0.99392	0.00117183	0.117371
96120	18/08/2018--17:03:00	30	0	0.99392	-0.0131555	0.102771
96180	18/08/2018--17:04:00	30	0	0.99392	0.00117183	0.102771
96240	18/08/2018--17:05:00	30.02	0	0.99392	0.00117183	0.0881701
96300	18/08/2018--17:06:00	30	201	-0.0210041	-0.0131555	-102.146
96360	18/08/2018--17:07:00	29.71	0	-0.0210041	-0.0131555	-102.146
96420	18/08/2018--17:08:00	29.45	0	-0.0210041	-0.0131555	-102.146
96480	18/08/2018--17:09:00	29.19	0	-0.0210041	-0.0131555	-102.146
96540	18/08/2018--17:10:00	29	0	-0.0210041	0.00117183	-102.146
96600	18/08/2018--17:11:00	28.8	0	-0.0210041	0.00117183	-102.146
96660	18/08/2018--17:12:00	28.68	0	-0.0210041	0.00117183	-102.146
96720	18/08/2018--17:13:00	28.57	0	-0.0210041	0.00117183	-102.146
96780	18/08/2018--17:14:00	28.45	0	-0.0210041	0.00117183	-102.146
96840	18/08/2018--17:15:00	28.37	0	-0.0210041	0.00117183	-102.146
96900	18/08/2018--17:16:00	28.29	0	-0.0210041	0.00117183	-102.146
96960	18/08/2018--17:17:00	28.23	0	-0.0210041	0.00117183	-100.686
97020	18/08/2018--17:18:00	28.21	0	-0.0210041	0.00117183	-102.146
97080	18/08/2018--17:19:00	28.14	0	-0.0210041	0.00117183	-100.686
97140	18/08/2018--17:20:00	28.1	0	-0.0210041	0.00117183	-102.146
97200	18/08/2018--17:21:00	28.05	0	-0.0210041	0.00117183	-102.146
97260	18/08/2018--17:22:00	28.02	0	-0.0210041	0.00117183	-100.686
97320	18/08/2018--17:23:00	28.01	0	-0.0210041	0.00117183	-100.686
97380	18/08/2018--17:24:00	27.96	0	-0.0210041	0.00117183	-102.146
97440	18/08/2018--17:25:00	27.95	0	-0.0210041	0.00117183	-102.146
97500	18/08/2018--17:26:00	27.93	0	-0.0210041	0.00117183	-102.146
97560	18/08/2018--17:27:00	27.9	0	-0.0210041	0.00117183	-102.146
97620	18/08/2018--17:28:00	27.91	0	-0.0210041	0.00117183	-102.146
97680	18/08/2018--17:29:00	27.88	0	-0.0210041	0.00117183	-102.146
97740	18/08/2018--17:30:00	27.88	0	-0.0210041	0.00117183	-102.146
97800	18/08/2018--17:31:00	27.86	0	-0.0210041	0.00117183	-102.146
97860	18/08/2018--17:32:00	27.88	0	-0.0210041	0.00117183	-102.146
97920	18/08/2018--17:33:00	27.87	0	-0.0210041	0.00117183	-102.146
97980	18/08/2018--17:34:00	27.85	0	-0.0210041	0.00117183	-100.686
98040	18/08/2018--17:35:00	27.86	0	-0.0210041	0.00117183	-102.146
98100	18/08/2018--17:36:00	27.85	0	-0.0210041	0.00117183	-102.146
98160	18/08/2018--17:37:00	27.87	0	-0.0210041	0.00117183	-100.686
98220	18/08/2018--17:38:00	27.86	0	-0.0210041	0.00117183	-102.146
98280	18/08/2018--17:39:00	27.86	0	-0.0210041	0.00117183	-102.146
98340	18/08/2018--17:40:00	27.85	0	-0.0210041	0.00117183	-102.146
98400	18/08/2018--17:41:00	27.86	0	-0.0210041	0.00117183	-102.146
98460	18/08/2018--17:42:00	27.85	0	-0.0210041	0.00117183	-102.146
98520	18/08/2018--17:43:00	27.85	0	-0.0210041	0.00117183	-102.146
98580	18/08/2018--17:44:00	27.84	0	-0.0210041	0.00117183	-102.146
98640	18/08/2018--17:45:00	27.84	0	-0.0210041	0.00117183	-102.146
98700	18/08/2018--17:46:00	27.82	0	-0.0210041	0.00117183	-102.146
98760	18/08/2018--17:47:00	27.82	0	-0.0210041	0.00117183	-102.146
98820	18/08/2018--17:48:00	27.81	0	-0.0210041	0.00117183	-102.146
98880	18/08/2018--17:49:00	27.85	0	-0.0210041	0.00117183	-102.146
98940	18/08/2018--17:50:00	27.82	0	-0.0210041	0.00117183	-102.146
99000	18/08/2018--17:51:00	27.81	0	-0.0210041	0.00117183	-102.146
99060	18/08/2018--17:52:00	27.82	0	-0.0210041	0.00117183	-102.146
99120	18/08/2018--17:53:00	27.79	0	-0.0210041	0.00117183	-102.146
99180	18/08/2018--17:54:00	27.81	0	-0.0210041	0.00117183	-102.146
99240	18/08/2018--17:55:00	27.8	0	-0.0210041	0.00117183	-102.146
99300	18/08/2018--17:56:00	27.8	0	-0.0210041	0.00117183	-102.146
99360	18/08/2018--17:57:00	27.8	0	-0.0210041	0.00117183	-102.146
99420	18/08/2018--17:58:00	27.79	0	-0.0210041	0.00117183	-102.146
99480	18/08/2018--17:59:00	27.82	0	-0.0210041	0.00117183	-102.146
99540	18/08/2018--18:00:00	27.79	0	-0.0210041	0.00117183	-102.146
99600	18/08/2018--18:01:00	27.82	0	-0.0210041	0.00117183	-102.146
99660	18/08/2018--18:02:00	27.82	0	-0.0210041	0.00117183	-102.146
99720	18/08/2018--18:03:00	27.81	0	-0.0210041	0.00117183	-100.686
99780	18/08/2018--18:04:00	27.82	152	0.0102243	0.0441538	0.993397
99840	18/08/2018--18:05:00	27.83	0	0.0258386	0.0441538	0.993397
99900	18/08/2018--18:06:00	27.84	0	0.0258386	0.0441538	0.993397
99960	18/08/2018--18:07:00	27.85	0	0.0258386	0.0441538	0.993397
100020	18/08/2018--18:08:00	27.86	0	0.0258386	0.0441538	0.978797
100080	18/08/2018--18:09:00	27.88	0	0.0258386	0.0441538	0.993397
100140	18/08/2018--18:10:00	27.88	0	0.0258386	0.0441538	0.993397
100200	18/08/2018--18:11:00	27.89	0	0.0258386	0.0441538	0.993397
100260	18/08/2018--18:12:00	27.86	0	0.0258386	0.0441538	0.993397
100320	18/08/2018--18:13:00	27.86	0	0.0258386	0.0441538	0.978797
100380	18/08/2018--18:14:00	27.88	0	0.0258386	0.0441538	0.993397
100440	18/08/2018--18:15:00	27.87	0	0.0258386	0.0441538	0.993397
100500	18/08/2018--18:16:00	27.87	0	0.0258386	0.0441538	0.993397
100560	18/08/2018--18:17:00	27.88	0	0.0258386	0.0441538	0.993397
100620	18/08/2018--18:18:00	27.88	0	0.0258386	0.0441538	0.993397
100680	18/08/2018--18:19:00	27.87	0	0.0258386	0.0441538	0.978797
100740	18/08/2018--18:20:00	27.87	0	0.0258386	0.0441538	0.993397
100800	18/08/2018--18:21:00	27.87	0	0.0258386	0.0441538	0.993397
100860	18/08/2018--18:22:00	27.85	0	0.0258386	0.0441538	0.993397
100920	18/08/2018--18:23:00	27.88	0	0.0258386	0.0441538	0.993397
100980	18/08/2018--18:24:00	27.88	0	0.0258386	0.0441538	0.978797
101040	18/08/2018--18:25:00	27.86	0	0.0258386	0.0441538	0.993397
101100	18/08/2018--18:26:00	27.86	0	0.0258386	0.0441538	0.993397
101160	18/08/2018--18:27:00	27.85	0	0.0258386	0.0441538	0.993397
101220	18/08/2018--18:28:00	27.87	0	0.0258386	0.0441538	0.978797
101280	18/08/2018--18:29:00	27.85	0	0.0258386	0.0441538	0.993397
101340	18/08/2018--18:30:00	27.85	0	0.0258386	0.0441538	0.978797
101400	18/08/2018--18:31:00	27.86	0	0.0258386	0.0441538	0.993397
101460	18/08/2018--18:32:00	27.84	0	0.0258386	0.0441538	0.993397
101520	18/08/2018--18:33:00	27.86	0	0.0258386	0.0441538	0.993397
101580	18/08/2018--18:34:00	27.86	0	0.0258386	0.0441538	0.993397
101640	18/08/2018--18:35:00	27.85	0	0.0258386	0.0441538	0.993397
101700	18/08/2018--18:36:00	27.85	0	0.0258386	0.0441538	0.993397
101760	18/08/2018--18:37:00	27.86	0	0.0258386	0.0441538	0.993397
101820	18/08/2018--18:38:00	27.84	0	0.0258386	0.0441538	0.993397
101880	18/08/2018--18:39:00	27.84	0	0.0258386	0.0441538	0.993397
101940	18/08/2018--18:40:00	27.85	0	0.0258386	0.0441538	0.978797
102000	18/08/2018--18:41:00	27.84	0	0.0258386	0.0441538	0.993397
102060	18/08/2018--18:42:00	27.85	0	0.0258386	0.0441538	0.993397
102120	18/08/2018--18:43:00	27.82	595	0.978306	-0.0274828	0.117371
102180	18/08/2018--18:44:00	27.84	339	-0.317674	0.846484	0.000567519
102240	18/08/2018--18:45:00	27.91	491	0.057067	0.803502	-0.0140329
102300	18/08/2018--18:46:00	27.82	381	-0.0366183	101.841	0.161172
102360	18/08/2018--18:47:00	27.84	83	-0.114689	0.97543	0.000567519
102420	18/08/2018--18:48:00	27.97	16	-0.0678467	100.409	0.117371
102480	18/08/2018--18:49:00	27.98	54	-0.0990752	101.841	-0.0140329
102540	18/08/2018--18:50:00	27.79	199	-0.0522325	100.409	-0.0870351
102600	18/08/2018--18:51:00	27.79	11	-0.114689	0.946776	0.0443688
102660	18/08/2018--18:52:00	27.7	366	0.0882954	117.601	-0.101636
102720	18/08/2018--18:53:00	27.55	718	-0.0990752	0.946776	0.0881701
102780	18/08/2018--18:54:00	27.54	426	0.135138	101.841	0.161172
102840	18/08/2018--18:55:00	27.62	497	-0.114689	0.989758	-0.203839
102900	18/08/2018--18:56:00	27.72	254	-0.0678467	100.409	-0.130836
102960	18/08/2018--18:57:00	28.01	226	-0.130304	131.929	-0.0578342
103020	18/08/2018--18:58:00	28.1	268	0.915849	0.445319	0.0735697
103080	18/08/2018--18:59:00	28.16	0	0.947077	0.302046	0.175773
103140	18/08/2018--19:00:00	28.28	0	0.947077	0.230409	0.234175
103200	18/08/2018--19:01:00	28.31	42	0.384966	0.932448	0.146572
103260	18/08/2018--19:02:00	28.29	7	0.431808	0.918121	0.146572
103320	18/08/2018--19:03:00	28.32	21	0.0726812	101.841	0.117371
103380	18/08/2018--19:04:00	28.36	2	0.119524	100.409	0.131971
103440	18/08/2018--19:05:00	28.4	0	0.213209	0.989758	0.146572
103500	18/08/2018--19:06:00	28.5	2	-0.0990752	100.409	0.0589693
103560	18/08/2018--19:07:00	28.54	1	0.181981	0.989758	0.131971
103620	18/08/2018--19:08:00	28.54	0	0.150752	100.409	0.117371
103680	18/08/2018--19:09:00	28.54	0	0.228823	100.409	0.146572
103740	18/08/2018--19:10:00	28.52	0	0.181981	100.409	0.117371
103800	18/08/2018--19:11:00	28.51	7	0.0414528	101.841	0.015168
103860	18/08/2018--19:12:00	28.48	20	-0.0366183	100.409	0.0589693
103920	18/08/2018--19:13:00	28.46	0	-0.0366183	100.409	0.0735697
103980	18/08/2018--19:14:00	28.43	3	0.119524	101.841	0.0443688
104040	18/08/2018--19:15:00	28.4	12	-0.286446	0.875139	0.365578
104100	18/08/2018--19:16:00	28.34	0	-0.30206	0.889466	0.365578
104160	18/08/2018--19:17:00	28.35	0	-0.30206	0.889466	0.336378
104220	18/08/2018--19:18:00	28.4	0	-0.317674	0.875139	0.336378
104280	18/08/2018--19:19:00	28.54	11	-0.177146	0.846484	0.496982
104340	18/08/2018--19:20:00	28.68	0	-0.177146	0.860812	0.482382
104400	18/08/2018--19:21:00	28.82	0	-0.177146	0.846484	0.482382
104460	18/08/2018--19:22:00	28.9	0	-0.177146	0.846484	0.496982
104520	18/08/2018--19:23:00	28.95	0	-0.177146	0.832157	0.511583
104580	18/08/2018--19:24:00	28.98	0	-0.177146	0.846484	0.511583
104640	18/08/2018--19:25:00	29.03	0	-0.19276	0.832157	0.511583
104700	18/08/2018--19:26:00	29.1	0	-0.19276	0.846484	0.511583
104760	18/08/2018--19:27:00	29.18	0	-0.177146	0.832157	0.526183
104820	18/08/2018--19:28:00	29.25	5	-0.19276	0.832157	0.467782
104880	18/08/2018--19:29:00	29.33	0	-0.208375	0.81783	0.511583
104940	18/08/2018--19:30:00	29.42	18	-0.130304	0.946776	0.307177
105000	18/08/2018--19:31:00	29.7	0	-0.161532	0.97543	0.234175
105060	18/08/2018--19:32:00	29.99	0	-0.114689	0.961103	0.263375
105120	18/08/2018--19:33:00	30.24	0	-0.0678467	0.97543	0.234175
105180	18/08/2018--19:34:00	30.53	11	-0.380131	0.76052	0.526183
105240	18/08/2018--19:35:00	31.47	0	-0.348903	0.789175	0.496982
105300	18/08/2018--19:36:00	31.63	548	-0.114689	104.707	-0.0286334
105360	18/08/2018--19:37:00	31.07	79	0.0258386	101.841	0.0589693
105420	18/08/2018--19:38:00	30.66	8	0.0414528	101.841	0.0297684
105480	18/08/2018--19:39:00	30.24	125	0.0414528	101.841	0.131971
105540	18/08/2018--19:40:00	29.69	332	0.166367	101.841	-0.130836
105600	18/08/2018--19:41:00	29.6	69	-0.130304	0.961103	0.102771
105660	18/08/2018--19:42:00	29.35	209	-0.0678467	101.841	0.0735697
105720	18/08/2018--19:43:00	28.98	153	-0.083461	100.409	-0.0286334
105780	18/08/2018--19:44:00	28.83	191	-0.0990752	100.409	0.0443688
105840	18/08/2018--19:45:00	28.59	275	-0.114689	101.841	0.102771
105900	18/08/2018--19:46:00	28.41	225	-0.223989	11.187	0.161172
105960	18/08/2018--19:47:00	28.22	343	0.10391	103.274	0.015168
106020	18/08/2018--19:48:00	28.15	37	0.181981	101.841	0.117371
106080	18/08/2018--19:49:00	28.19	147	-0.19276	0.559938	-0.831657
106140	18/08/2018--19:50:00	28.46	0	-0.161532	0.516956	-0.860858
106200	18/08/2018--19:51:00	28.71	238	0.181981	0.989758	0.0881701
106260	18/08/2018--19:52:00	28.7	14	0.150752	0.989758	0.190373
106320	18/08/2018--19:53:00	28.66	11	0.166367	100.409	0.0297684
106380	18/08/2018--19:54:00	28.52	7	0.213209	100.409	0.015168
106440	18/08/2018--19:55:00	28.37	1	-0.0522325	101.841	0.0589693
106500	18/08/2018--19:56:00	28.21	1	0.0726812	100.409	0.0443688
106560	18/08/2018--19:57:00	28.09	0	0.197595	0.989758	0.015168
106620	18/08/2018--19:58:00	28	1	-0.0522325	103.274	0.0735697
106680	18/08/2018--19:59:00	27.87	20	0.10391	101.841	0.0443688
106740	18/08/2018--20:00:00	27.84	11	-0.145918	0.989758	0.0881701
106800	18/08/2018--20:01:00	27.84	4	0.197595	100.409	0.0589693
106860	18/08/2018--20:02:00	27.83	4	-0.0678467	100.409	0.0443688
106920	18/08/2018--20:03:00	27.75	2	-0.0990752	101.841	0.0881701
106980	18/08/2018--20:04:00	27.73	0	-0.208375	0.97543	0.0443688
107040	18/08/2018--20:05:00	27.68	8	-0.0678467	100.409	0.102771
107100	18/08/2018--20:06:00	27.63	1	0.10391	101.841	0.0297684
107160	18/08/2018--20:07:00	27.61	208	0.369351	0.946776	-0.116236
107220	18/08/2018--20:08:00	27.63	6	0.228823	100.409	-0.0286334
107280	18/08/2018--20:09:00	27.71	9	0.275666	0.989758	-0.0140329
107340	18/08/2018--20:10:00	27.91	1	0.10391	100.409	-0.0578342
107400	18/08/2018--20:11:00	28.11	0	0.057067	101.841	-0.0432338
107460	18/08/2018--20:12:00	28.32	1	-0.0990752	100.409	0.0297684
107520	18/08/2018--20:13:00	28.39	164	0.0102243	101.841	0.015168
107580	18/08/2018--20:14:00	28.36	3	-0.0366183	101.841	0.0443688
107640	18/08/2018--20:15:00	28.43	43	0.119524	100.409	0.117371
107700	18/08/2018--20:16:00	28.39	12	0.119524	100.409	0.131971
107760	18/08/2018--20:17:00	28.3	156	0.057067	101.841	0.000567519
107820	18/08/2018--20:18:00	28.45	180	0.10391	0.961103	0.263375
107880	18/08/2018--20:19:00	28.35	427	0.150752	0.789175	0.000567519
107940	18/08/2018--20:20:00	28.29	475	-0.0366183	0.961103	0.0735697
108000	18/08/2018--20:21:00	28.42	2	-0.0366183	0.932448	-0.422845
108060	18/08/2018--20:22:00	28.57	0	-0.0366183	100.409	-0.218439
108120	18/08/2018--20:23:00	28.75	5	-0.0210041	0.918121	-0.481247
108180	18/08/2018--20:24:00	28.93	4	0.0882954	100.409	0.190373
108240	18/08/2018--20:25:00	29.04	401	-0.083461	0.97543	0.219574
108300	18/08/2018--20:26:00	29.16	198	0.0414528	101.841	-0.817057
108360	18/08/2018--20:27:00	29.22	192	0.119524	0.875139	0.0297684
108420	18/08/2018--20:28:00	29.13	664	0.0414528	0.789175	0.0735697
108480	18/08/2018--20:29:00	29.05	380	0.0102243	101.841	0.0297684
108540	18/08/2018--20:30:00	29	194	0.197595	0.918121	0.394779
108600	18/08/2018--20:31:00	29.03	2	0.181981	0.875139	0.482382
108660	18/08/2018--20:32:00	29.11	202	0.213209	0.946776	0.0443688
108720	18/08/2018--20:33:00	29.11	348	0.40058	0.989758	0.161172
108780	18/08/2018--20:34:00	28.93	436	0.057067	104.707	0.0443688
108840	18/08/2018--20:35:00	28.77	199	0.0414528	0.989758	0.102771
108900	18/08/2018--20:36:00	28.78	41	-0.177146	100.409	-0.0286334
108960	18/08/2018--20:37:00	28.92	150	0.057067	0.76052	-0.0578342
109020	18/08/2018--20:38:00	28.82	344	0.119524	0.989758	-0.203839
109080	18/08/2018--20:39:00	28.66	0	0.181981	0.97543	-0.24764
109140	18/08/2018--20:40:00	28.62	0	0.181981	0.989758	-0.24764
109200	18/08/2018--20:41:00	28.57	0	0.181981	0.989758	-0.218439
109260	18/08/2018--20:42:00	28.57	0	0.181981	0.989758	-0.233039
109320	18/08/2018--20:43:00	28.56	0	0.197595	0.989758	-0.24764
109380	18/08/2018--20:44:00	28.57	0	0.181981	0.97543	-0.26224
109440	18/08/2018--20:45:00	28.59	14	0.29128	0.918121	0.336378
109500	18/08/2018--20:46:00	28.66	0	0.29128	0.903794	0.350978
109560	18/08/2018--20:47:00	28.8	0	0.244438	0.932448	0.336378
109620	18/08/2018--20:48:00	28.92	0	0.29128	0.918121	0.350978
109680	18/08/2018--20:49:00	28.99	0	0.29128	0.918121	0.350978
109740	18/08/2018--20:50:00	29.09	0	0.322509	0.903794	0.350978
109800	18/08/2018--20:51:00	29.18	0	0.338123	0.889466	0.365578
109860	18/08/2018--20:52:00	29.25	0	0.338123	0.889466	0.365578
109920	18/08/2018--20:53:00	29.3	0	0.353737	0.889466	0.365578
109980	18/08/2018--20:54:00	29.36	0	0.353737	0.889466	0.365578
110040	18/08/2018--20:55:00	29.42	0	0.353737	0.875139	0.365578
110100	18/08/2018--20:56:00	29.46	0	0.353737	0.875139	0.380179
110160	18/08/2018--20:57:00	29.5	0	0.369351	0.875139	0.365578
110220	18/08/2018--20:58:00	29.54	0	0.353737	0.889466	0.350978
110280	18/08/2018--20:59:00	29.55	2	0.369351	0.889466	0.350978
110340	18/08/2018--21:00:00	29.59	0	0.353737	0.875139	0.365578
110400	18/08/2018--21:01:00	29.61	2	0.275666	0.946776	0.350978
110460	18/08/2018--21:02:00	29.64	0	0.384966	0.860812	0.365578
110520	18/08/2018--21:03:00	29.62	57	0.416194	0.860812	0.365578
110580	18/08/2018--21:04:00	29.62	0	0.384966	0.860812	0.365578
110640	18/08/2018--21:05:00	29.64	0	0.384966	0.875139	0.365578
110700	18/08/2018--21:06:00	29.67	8	0.494265	0.903794	0.117371
110760	18/08/2018--21:07:00	29.72	117	0.29128	0.746193	-0.641852
110820	18/08/2018--21:08:00	29.64	4	0.29128	0.746193	-0.656452
110880	18/08/2018--21:09:00	29.65	0	0.322509	0.76052	-0.627251
110940	18/08/2018--21:10:00	30.26	15	-0.333288	0.473974	0.818192
111000	18/08/2018--21:11:00	31.34	0	-0.317674	0.445319	0.832792
111060	18/08/2018--21:12:00	32.12	0	-0.348903	0.473974	0.803592
111120	18/08/2018--21:13:00	32.72	0	-0.333288	0.473974	0.803592
111180	18/08/2018--21:14:00	33.18	0	-0.333288	0.473974	0.818192
111240	18/08/2018--21:15:00	33.58	2	-0.348903	0.445319	0.818192
111300	18/08/2018--21:16:00	33.89	0	-0.348903	0.416664	0.832792
111360	18/08/2018--21:17:00	34.18	0	-0.348903	0.430992	0.818192
111420	18/08/2018--21:18:00	34.41	0	-0.348903	0.430992	0.818192
111480	18/08/2018--21:19:00	34.6	0	-0.364517	0.430992	0.818192
111540	18/08/2018--21:20:00	34.77	0	-0.333288	0.416664	0.832792
111600	18/08/2018--21:21:00	34.93	79	-0.0210041	0.703211	-0.612651
111660	18/08/2018--21:22:00	34.36	68	-0.0366183	100.409	0.161172
111720	18/08/2018--21:23:00	33.5	1	0.0258386	100.409	0.190373
111780	18/08/2018--21:24:00	32.63	0	-0.0522325	0.989758	0.190373
111840	18/08/2018--21:25:00	31.89	17	-0.0678467	0.97543	-0.291441
111900	18/08/2018--21:26:00	31.34	2	-0.0522325	0.846484	-0.58345
111960	18/08/2018--21:27:00	30.89	0	-0.0522325	0.832157	-0.59805
112020	18/08/2018--21:28:00	30.5	0	0.0726812	0.746193	-0.714854
112080	18/08/2018--21:29:00	30.16	2	0.228823	0.932448	-0.379044
112140	18/08/2018--21:30:00	29.86	1	0.244438	0.932448	-0.364443
112200	18/08/2018--21:31:00	29.61	96	-0.0522325	101.841	0.0297684
112260	18/08/2018--21:32:00	29.35	135	0.10391	100.409	0.161172
112320	18/08/2018--21:33:00	29.05	574	-0.0522325	100.409	0.131971
112380	18/08/2018--21:34:00	29.06	8	0.0258386	0.97543	0.161172
112440	18/08/2018--21:35:00	29.14	536	-0.145918	101.841	-0.130836
112500	18/08/2018--21:36:00	29.21	136	-0.223989	100.409	0.0589693
112560	18/08/2018--21:37:00	29.46	126	-0.0678467	0.97543	0.0589693
112620	18/08/2018--21:38:00	29.47	182	0.0258386	101.841	-0.0724347
112680	18/08/2018--21:39:00	29.42	49	0.135138	101.841	0.0297684
112740	18/08/2018--21:40:00	29.33	117	-0.083461	101.841	0.015168
112800	18/08/2018--21:41:00	29.25	184	0.275666	0.932448	0.190373
112860	18/08/2018--21:42:00	29.16	292	0.135138	100.409	0.102771
112920	18/08/2018--21:43:00	29.56	128	-0.083461	116.169	-0.393644
112980	18/08/2018--21:44:00	30.39	230	-0.114689	0.946776	-0.335243
113040	18/08/2018--21:45:00	30.8	666	-0.270832	0.946776	-0.291441
113100	18/08/2018--21:46:00	30.92	752	-0.0678467	0.97543	-0.393644
113160	18/08/2018--21:47:00	30.93	645	-0.286446	0.803502	-0.408245
113220	18/08/2018--21:48:00	30.93	386	-0.145918	0.588592	-0.831657
113280	18/08/2018--21:49:00	31	46	-0.239603	0.97543	-0.160037
113340	18/08/2018--21:50:00	31.07	308	-0.0210041	0.989758	-0.24764
113400	18/08/2018--21:51:00	30.96	253	-0.0678467	101.841	-0.306042
113460	18/08/2018--21:52:00	30.64	177	-0.00538987	103.274	-0.0286334
113520	18/08/2018--21:53:00	30.35	0	-0.0210041	101.841	-0.0578342
113580	18/08/2018--21:54:00	30.14	5	-0.145918	0.961103	0.321777
113640	18/08/2018--21:55:00	29.44	70	0.10391	0.961103	0.321777
113700	18/08/2018--21:56:00	28.49	23	0.0882954	0.946776	0.365578
113760	18/08/2018--21:57:00	27.77	12	0.057067	0.946776	0.321777
113820	18/08/2018--21:58:00	27.18	72	-0.208375	0.961103	0.175773
113880	18/08/2018--21:59:00	26.98	29	0.0258386	0.946776	-0.393644
113940	18/08/2018--22:00:00	27.27	117	-0.0678467	0.918121	-0.0578342
114000	18/08/2018--22:01:00	26.93	264	-0.348903	0.76052	-0.379044
114060	18/08/2018--22:02:00	26.77	53	0.0258386	0.875139	0.496982
114120	18/08/2018--22:03:00	26.69	29	-0.145918	0.889466	0.453181
114180	18/08/2018--22:04:00	26.41	54	-0.083461	0.860812	0.511583
114240	18/08/2018--22:05:00	26.09	187	-0.145918	0.989758	0.117371
114300	18/08/2018--22:06:00	25.62	289	-0.0210041	100.409	0.117371
114360	18/08/2018--22:07:00	25.42	5	-0.19276	114.736	0.175773
114420	18/08/2018--22:08:00	25.19	295	-0.0210041	116.169	-0.0432338
114480	18/08/2018--22:09:00	25.18	156	0.150752	100.409	-0.0286334
114540	18/08/2018--22:10:00	25.33	33	0.0102243	0.961103	0.277976
114600	18/08/2018--22:11:00	25.7	1	0.166367	0.989758	0.146572
114660	18/08/2018--22:12:00	25.95	14	0.150752	0.97543	0.204974
114720	18/08/2018--22:13:00	26.13	23	-0.676801	0.574265	-0.452046
114780	18/08/2018--22:14:00	26.12	0	-0.70803	0.559938	-0.452046
114840	18/08/2018--22:15:00	26.19	0	-0.645573	0.574265	-0.510448
114900	18/08/2018--22:16:00	26.23	35	0.10391	100.409	-0.0870351
114960	18/08/2018--22:17:00	26.15	0	0.0414528	101.841	-0.0432338
115020	18/08/2018--22:18:00	26.03	0	-0.0678467	100.409	-0.0432338
115080	18/08/2018--22:19:00	25.95	0	-0.114689	100.409	-0.0870351
115140	18/08/2018--22:20:00	25.81	0	-0.0366183	100.409	-0.0870351
115200	18/08/2018--22:21:00	25.71	14	0.29128	0.97543	0.000567519
115260	18/08/2018--22:22:00	25.54	13	0.260052	0.989758	-0.0432338
115320	18/08/2018--22:23:00	25.44	31	0.150752	0.989758	-0.203839
115380	18/08/2018--22:24:00	25.52	36	0.369351	0.97543	0.0443688
115440	18/08/2018--22:25:00	25.68	14	0.166367	0.989758	0.161172
115500	18/08/2018--22:26:00	25.88	5	0.213209	0.989758	0.175773
115560	18/08/2018--22:27:00	26.05	0	0.197595	0.97543	0.175773
115620	18/08/2018--22:28:00	26.23	0	0.197595	0.97543	0.190373
115680	18/08/2018--22:29:00	26.33	17	0.181981	0.989758	0.117371
115740	18/08/2018--22:30:00	26.46	6	0.10391	0.989758	0.190373
115800	18/08/2018--22:31:00	26.49	0	0.0882954	0.989758	0.219574
115860	18/08/2018--22:32:00	26.47	0	0.0882954	0.989758	0.204974
115920	18/08/2018--22:33:00	26.45	8	0.0726812	0.97543	0.277976
115980	18/08/2018--22:34:00	26.47	1	0.0102243	101.841	0.248775
116040	18/08/2018--22:35:00	26.46	5	0.197595	0.989758	0.102771
116100	18/08/2018--22:36:00	26.49	0	0.213209	0.989758	0.161172
116160	18/08/2018--22:37:00	26.41	13	0.10391	101.841	0.015168
116220	18/08/2018--22:38:00	26.12	0	0.10391	101.841	0.000567519
116280	18/08/2018--22:39:00	25.89	0	0.10391	100.409	0.000567519
116340	18/08/2018--22:40:00	25.64	0	0.0882954	100.409	0.015168
116400	18/08/2018--22:41:00	25.45	0	-0.0210041	101.841	0.0297684
116460	18/08/2018--22:42:00	25.17	8	0.181981	0.832157	-0.58345
116520	18/08/2018--22:43:00	25.02	0	-0.177146	0.81783	-0.58345
116580	18/08/2018--22:44:00	25	6	-0.0678467	0.918121	0.146572
116640	18/08/2018--22:45:00	25.12	17	0.166367	100.409	0.0589693
116700	18/08/2018--22:46:00	25.29	0	0.150752	100.409	0.0589693
116760	18/08/2018--22:47:00	25.39	6	0.150752	100.409	0.102771
116820	18/08/2018--22:48:00	25.51	0	0.150752	100.409	0.102771
116880	18/08/2018--22:49:00	25.65	4	0.150752	0.989758	0.146572
116940	18/08/2018--22:50:00	25.82	0	0.10391	100.409	0.131971
117000	18/08/2018--22:51:00	25.88	0	0.10391	100.409	0.131971
117060	18/08/2018--22:52:00	25.82	18	-0.0678467	0.989758	0.0589693
117120	18/08/2018--22:53:00	25.75	74	0.057067	106.139	0.365578
117180	18/08/2018--22:54:00	25.41	343	0.0258386	0.946776	0.0735697
117240	18/08/2018--22:55:00	25.03	7	0.119524	100.409	0.131971
117300	18/08/2018--22:56:00	24.75	8	0.10391	100.409	0.146572
117360	18/08/2018--22:57:00	24.49	2	-0.0366183	0.989758	0.131971
117420	18/08/2018--22:58:00	24.28	68	0.0882954	0.97543	0.131971
117480	18/08/2018--22:59:00	24.04	72	-0.0366183	0.803502	0.015168
117540	18/08/2018--23:00:00	24.18	107	0.0102243	100.409	0.0881701
117600	18/08/2018--23:01:00	24.63	40	-0.0678467	101.841	0.000567519
117660	18/08/2018--23:02:00	25.03	534	0.181981	100.409	0.0443688
117720	18/08/2018--23:03:00	25.02	653	0.057067	0.989758	-0.116236
117780	18/08/2018--23:04:00	24.83	746	-0.19276	0.946776	-0.306042
117840	18/08/2018--23:05:00	24.65	683	0.228823	0.832157	0.102771
117900	18/08/2018--23:06:00	24.64	709	0.260052	0.97543	-0.116236
117960	18/08/2018--23:07:00	25.01	267	0.0258386	100.409	0.117371
118020	18/08/2018--23:08:00	25.52	167	-0.114689	0.989758	0.102771
118080	18/08/2018--23:09:00	25.78	244	0.0102243	114.736	-0.0140329
118140	18/08/2018--23:10:00	26.22	43	0.0258386	100.409	0.0881701
118200	18/08/2018--23:11:00	26.45	656	0.0258386	0.875139	-0.0140329
118260	18/08/2018--23:12:00	26.74	218	0.0726812	104.707	-0.0870351
118320	18/08/2018--23:13:00	27.12	50	-0.00538987	0.989758	0.175773
118380	18/08/2018--23:14:00	27.45	180	0.244438	0.932448	0.117371
118440	18/08/2018--23:15:00	27.59	457	-0.114689	0.932448	-0.0432338
118500	18/08/2018--23:16:00	28.16	80	0.057067	101.841	-0.160037
118560	18/08/2018--23:17:00	28.13	152	0.181981	103.274	-0.0140329
118620	18/08/2018--23:18:00	27.89	104	-0.0522325	0.903794	0.42398
118680	18/08/2018--23:19:00	27.8	112	-0.19276	103.274	0.0443688
118740	18/08/2018--23:20:00	27.38	227	0.0258386	103.274	-0.0140329
118800	18/08/2018--23:21:00	26.88	329	-0.0990752	0.731866	-0.714854
118860	18/08/2018--23:22:00	26.66	10	0.0726812	0.574265	-0.846258
118920	18/08/2018--23:23:00	26.64	0	0.0414528	0.559938	-0.860858
118980	18/08/2018--23:24:00	26.65	0	0.0414528	0.574265	-0.846258
119040	18/08/2018--23:25:00	26.69	5	0.0258386	0.559938	-0.860858
119100	18/08/2018--23:26:00	26.72	4	0.057067	0.516956	-0.890059
119160	18/08/2018--23:27:00	26.76	14	0.0414528	0.846484	-0.58345
119220	18/08/2018--23:28:00	26.78	1	0.10391	0.588592	-0.831657
119280	18/08/2018--23:29:00	26.78	1	0.0726812	0.631574	-0.817057
119340	18/08/2018--23:30:00	26.77	0	0.0258386	0.502628	-0.890059
119400	18/08/2018--23:31:00	26.78	1	0.10391	0.631574	-0.773256
119460	18/08/2018--23:32:00	26.77	0	-0.0678467	0.645902	-0.787856
119520	18/08/2018--23:33:00	26.81	7	0.0414528	0.989758	-0.24764
119580	18/08/2018--23:34:00	26.91	61	-0.536273	0.81783	0.219574
119640	18/08/2018--23:35:00	26.78	3	-0.161532	0.989758	-0.101636
119700	18/08/2018--23:36:00	26.54	1	-0.239603	100.409	-0.130836
119760	18/08/2018--23:37:00	26.36	0	-0.083461	100.409	-0.101636
119820	18/08/2018--23:38:00	26.2	17	-0.177146	0.989758	-0.101636
119880	18/08/2018--23:39:00	26.04	4	0.057067	101.841	-0.0432338
119940	18/08/2018--23:40:00	25.93	2	0.119524	100.409	-0.0432338
120000	18/08/2018--23:41:00	25.82	1	0.0882954	101.841	-0.0578342
120060	18/08/2018--23:42:00	25.76	4	0.0414528	101.841	-0.0724347
120120	18/08/2018--23:43:00	25.66	4	-0.0366183	100.409	-0.145437
120180	18/08/2018--23:44:00	25.59	4	-0.0210041	100.409	-0.130836
120240	18/08/2018--23:45:00	25.54	3	-0.130304	0.989758	-0.116236
120300	18/08/2018--23:46:00	25.52	0	-0.083461	100.409	-0.160037
120360	18/08/2018--23:47:00	25.56	490	0.572336	0.860812	0.0443688
120420	18/08/2018--23:48:00	25.84	331	0.197595	104.707	0.000567519
120480	18/08/2018--23:49:00	26.15	146	-0.0210041	0.0154992	0.993397
120540	18/08/2018--23:50:00	26.32	0	-0.0210041	0.0154992	0.978797
120600	18/08/2018--23:51:00	26.45	0	-0.0210041	0.0154992	0.978797
120660	18/08/2018--23:52:00	26.49	0	-0.0210041	0.0154992	0.993397
120720	18/08/2018--23:53:00	26.55	0	-0.0210041	0.0154992	0.978797
120780	18/08/2018--23:54:00	26.61	0	-0.0210041	0.0154992	0.993397
120840	18/08/2018--23:55:00	26.62	0	-0.0210041	0.0154992	0.993397
120900	18/08/2018--23:56:00	26.62	0	-0.0210041	0.0154992	0.993397
120960	18/08/2018--23:57:00	26.62	0	-0.0210041	0.0154992	0.993397
121020	18/08/2018--23:58:00	26.62	0	-0.0210041	0.0154992	0.993397
121080	18/08/2018--23:59:00	26.6	0	-0.0210041	0.0154992	0.993397
121140	19/08/2018--00:00:00	26.61	0	-0.0210041	0.0154992	0.993397
121200	19/08/2018--00:01:00	26.59	0	-0.0210041	0.0154992	0.993397
121260	19/08/2018--00:02:00	26.57	0	-0.0210041	0.0154992	0.978797
121320	19/08/2018--00:03:00	26.58	0	-0.0210041	0.0154992	0.993397
121380	19/08/2018--00:04:00	26.56	0	-0.0210041	0.0154992	0.993397
121440	19/08/2018--00:05:00	26.55	0	-0.0210041	0.0154992	0.993397
121500	19/08/2018--00:06:00	26.54	0	-0.0210041	0.0154992	0.993397
121560	19/08/2018--00:07:00	26.54	0	-0.0210041	0.0154992	0.978797
121620	19/08/2018--00:08:00	26.51	0	-0.0210041	0.0154992	0.993397
121680	19/08/2018--00:09:00	26.5	0	-0.0210041	0.0154992	0.993397
121740	19/08/2018--00:10:00	26.5	0	-0.0210041	0.0154992	0.993397
121800	19/08/2018--00:11:00	26.51	0	-0.0210041	0.0154992	0.978797
121860	19/08/2018--00:12:00	26.51	0	-0.0210041	0.0154992	0.993397
121920	19/08/2018--00:13:00	26.48	0	-0.0210041	0.0154992	0.993397
121980	19/08/2018--00:14:00	26.46	0	-0.0210041	0.0154992	0.993397
122040	19/08/2018--00:15:00	26.49	0	-0.0210041	0.0154992	0.993397
122100	19/08/2018--00:16:00	26.45	0	-0.0210041	0.0154992	0.993397
122160	19/08/2018--00:17:00	26.46	0	-0.0210041	0.0154992	0.993397
122220	19/08/2018--00:18:00	26.45	0	-0.0210041	0.0154992	0.993397
122280	19/08/2018--00:19:00	26.47	0	-0.0210041	0.0154992	0.993397
122340	19/08/2018--00:20:00	26.47	0	-0.0210041	0.0154992	0.993397
122400	19/08/2018--00:21:00	26.49	0	-0.0210041	0.0154992	0.978797
122460	19/08/2018--00:22:00	26.51	0	-0.0210041	0.0154992	0.978797
122520	19/08/2018--00:23:00	26.52	0	-0.0210041	0.0154992	0.993397
122580	19/08/2018--00:24:00	26.53	0	-0.0210041	0.0154992	0.993397
122640	19/08/2018--00:25:00	26.52	0	-0.0210041	0.0154992	0.993397
122700	19/08/2018--00:26:00	26.55	0	-0.0210041	0.0154992	0.993397
122760	19/08/2018--00:27:00	26.56	0	-0.0210041	0.00117183	0.993397
122820	19/08/2018--00:28:00	26.56	0	-0.0210041	0.0154992	0.993397
122880	19/08/2018--00:29:00	26.57	0	-0.0210041	0.0154992	0.978797
122940	19/08/2018--00:30:00	26.59	0	-0.0210041	0.0154992	0.993397
123000	19/08/2018--00:31:00	26.59	0	-0.0210041	0.00117183	0.993397
123060	19/08/2018--00:32:00	26.61	0	-0.0210041	0.0154992	0.978797
123120	19/08/2018--00:33:00	26.59	0	-0.0210041	0.0154992	0.993397
123180	19/08/2018--00:34:00	26.61	0	-0.0210041	0.0154992	0.993397
123240	19/08/2018--00:35:00	26.61	0	-0.0210041	0.0154992	0.993397
123300	19/08/2018--00:36:00	26.61	0	-0.0210041	0.0154992	0.993397
123360	19/08/2018--00:37:00	26.62	0	-0.0210041	0.0154992	0.993397
123420	19/08/2018--00:38:00	26.63	0	-0.0210041	0.0154992	0.993397
123480	19/08/2018--00:39:00	26.64	0	-0.0210041	0.0154992	0.993397
123540	19/08/2018--00:40:00	26.64	0	-0.0210041	0.0154992	0.993397
123600	19/08/2018--00:41:00	26.65	0	-0.0210041	0.0154992	0.993397
123660	19/08/2018--00:42:00	26.66	0	-0.0210041	0.0154992	0.978797
123720	19/08/2018--00:43:00	26.66	0	-0.0210041	0.00117183	0.993397
123780	19/08/2018--00:44:00	26.65	0	-0.0210041	0.0154992	0.993397
123840	19/08/2018--00:45:00	26.66	0	-0.0210041	0.0154992	0.993397
123900	19/08/2018--00:46:00	26.67	0	-0.0210041	0.0154992	0.993397
123960	19/08/2018--00:47:00	26.67	0	-0.0210041	0.0154992	0.978797
124020	19/08/2018--00:48:00	26.67	0	-0.0210041	0.0154992	0.993397
124080	19/08/2018--00:49:00	26.7	0	-0.0210041	0.0154992	0.993397
124140	19/08/2018--00:50:00	26.67	0	-0.0210041	0.0154992	0.993397
124200	19/08/2018--00:51:00	26.68	0	-0.0210041	0.0154992	0.993397
124260	19/08/2018--00:52:00	26.7	0	-0.0210041	0.0154992	0.978797
124320	19/08/2018--00:53:00	26.68	0	-0.0210041	0.0154992	0.993397
124380	19/08/2018--00:54:00	26.67	0	-0.0210041	0.0154992	0.993397
124440	19/08/2018--00:55:00	26.68	0	-0.0210041	0.0154992	0.993397
124500	19/08/2018--00:56:00	26.68	0	-0.0210041	0.0154992	0.993397
124560	19/08/2018--00:57:00	26.69	0	-0.0210041	0.0154992	0.993397
124620	19/08/2018--00:58:00	26.68	0	-0.0210041	0.00117183	0.993397
124680	19/08/2018--00:59:00	26.69	0	-0.0210041	0.0154992	0.993397
124740	19/08/2018--01:00:00	26.7	0	-0.0210041	0.0154992	0.993397
124800	19/08/2018--01:01:00	26.69	0	-0.0210041	0.00117183	0.993397
124860	19/08/2018--01:02:00	26.7	0	-0.0210041	0.0154992	0.993397
124920	19/08/2018--01:03:00	26.71	0	-0.0210041	0.0154992	0.993397
124980	19/08/2018--01:04:00	26.7	0	-0.0210041	0.0154992	0.993397
125040	19/08/2018--01:05:00	26.71	0	-0.0210041	0.0154992	0.993397
125100	19/08/2018--01:06:00	26.7	0	-0.0210041	0.0154992	0.993397
125160	19/08/2018--01:07:00	26.71	0	-0.0210041	0.0154992	0.993397
125220	19/08/2018--01:08:00	26.7	0	-0.0210041	0.00117183	0.978797
125280	19/08/2018--01:09:00	26.7	0	-0.0210041	0.0154992	0.993397
125340	19/08/2018--01:10:00	26.7	0	-0.0210041	0.0154992	0.993397
125400	19/08/2018--01:11:00	26.72	0	-0.0210041	0.0154992	0.993397
125460	19/08/2018--01:12:00	26.71	0	-0.0210041	0.0154992	0.993397
125520	19/08/2018--01:13:00	26.72	0	-0.0210041	0.0154992	0.993397
125580	19/08/2018--01:14:00	26.7	0	-0.0210041	0.0154992	0.993397
125640	19/08/2018--01:15:00	26.71	0	-0.0210041	0.0154992	0.993397
125700	19/08/2018--01:16:00	26.72	0	-0.0210041	0.0154992	0.978797
125760	19/08/2018--01:17:00	26.72	0	-0.0210041	0.0154992	0.993397
125820	19/08/2018--01:18:00	26.71	0	-0.0210041	0.0154992	0.993397
125880	19/08/2018--01:19:00	26.73	0	-0.0210041	0.0154992	0.993397
125940	19/08/2018--01:20:00	26.73	0	-0.0210041	0.0154992	0.993397
126000	19/08/2018--01:21:00	26.72	0	-0.0210041	0.0154992	0.993397
126060	19/08/2018--01:22:00	26.71	0	-0.0210041	0.0154992	0.993397
126120	19/08/2018--01:23:00	26.72	0	-0.0210041	0.0154992	0.993397
126180	19/08/2018--01:24:00	26.72	0	-0.0210041	0.0154992	0.993397
126240	19/08/2018--01:25:00	26.72	0	-0.0210041	0.0154992	0.993397
126300	19/08/2018--01:26:00	26.72	0	-0.0210041	0.0154992	0.993397
126360	19/08/2018--01:27:00	26.73	0	-0.0210041	0.0154992	0.993397
126420	19/08/2018--01:28:00	26.74	0	-0.0210041	0.0154992	0.993397
126480	19/08/2018--01:29:00	26.72	0	-0.0210041	0.0154992	0.993397
126540	19/08/2018--01:30:00	26.71	0	-0.0210041	0.00117183	0.993397
126600	19/08/2018--01:31:00	26.74	0	-0.0210041	0.0154992	0.993397
126660	19/08/2018--01:32:00	26.72	0	-0.0210041	0.00117183	0.993397
126720	19/08/2018--01:33:00	26.73	0	-0.0210041	0.0154992	0.993397
126780	19/08/2018--01:34:00	26.74	0	-0.0210041	0.00117183	0.993397
126840	19/08/2018--01:35:00	26.73	0	-0.0210041	0.0154992	0.993397
126900	19/08/2018--01:36:00	26.72	0	-0.0210041	0.0154992	0.978797
126960	19/08/2018--01:37:00	26.73	0	-0.0210041	0.00117183	0.993397
127020	19/08/2018--01:38:00	26.74	0	-0.0210041	0.00117183	0.993397
127080	19/08/2018--01:39:00	26.74	0	-0.0210041	0.0154992	0.993397
127140	19/08/2018--01:40:00	26.73	0	-0.0210041	0.0154992	0.993397
127200	19/08/2018--01:41:00	26.73	0	-0.0210041	0.0154992	0.993397
127260	19/08/2018--01:42:00	26.72	0	-0.0210041	0.0154992	0.978797
127320	19/08/2018--01:43:00	26.73	0	-0.0210041	0.0154992	0.993397
127380	19/08/2018--01:44:00	26.75	0	-0.0210041	0.0154992	0.993397
127440	19/08/2018--01:45:00	26.74	0	-0.0210041	0.0154992	0.993397
127500	19/08/2018--01:46:00	26.73	0	-0.0210041	0.0154992	0.993397
127560	19/08/2018--01:47:00	26.73	0	-0.0210041	0.0154992	0.993397
127620	19/08/2018--01:48:00	26.72	0	-0.0210041	0.0154992	0.993397
127680	19/08/2018--01:49:00	26.74	0	-0.0210041	0.0154992	0.993397
127740	19/08/2018--01:50:00	26.75	0	-0.0210041	0.0154992	0.993397
127800	19/08/2018--01:51:00	26.74	0	-0.0210041	0.0154992	0.993397
127860	19/08/2018--01:52:00	26.75	0	-0.0210041	0.0154992	0.993397
127920	19/08/2018--01:53:00	26.74	0	-0.0210041	0.00117183	0.993397
127980	19/08/2018--01:54:00	26.74	0	-0.0210041	0.00117183	0.993397
128040	19/08/2018--01:55:00	26.76	0	-0.0210041	0.0154992	0.993397
128100	19/08/2018--01:56:00	26.75	0	-0.0210041	0.0154992	0.993397
128160	19/08/2018--01:57:00	26.76	0	-0.0210041	0.0154992	0.993397
128220	19/08/2018--01:58:00	26.75	0	-0.0210041	0.00117183	0.993397
128280	19/08/2018--01:59:00	26.76	0	-0.0210041	0.00117183	0.993397
128340	19/08/2018--02:00:00	26.77	0	-0.0210041	0.0154992	0.993397
128400	19/08/2018--02:01:00	26.75	0	-0.0210041	0.0154992	0.993397
128460	19/08/2018--02:02:00	26.76	0	-0.0210041	0.0154992	0.993397
128520	19/08/2018--02:03:00	26.78	0	-0.0210041	0.0154992	0.993397
128580	19/08/2018--02:04:00	26.77	0	-0.0210041	0.0154992	0.993397
128640	19/08/2018--02:05:00	26.78	0	-0.0210041	0.0154992	0.993397
128700	19/08/2018--02:06:00	26.8	0	-0.0210041	0.00117183	0.993397
128760	19/08/2018--02:07:00	26.77	0	-0.0210041	0.0154992	0.993397
128820	19/08/2018--02:08:00	26.78	0	-0.0210041	0.0154992	0.993397
128880	19/08/2018--02:09:00	26.77	0	-0.0210041	0.0154992	0.993397
128940	19/08/2018--02:10:00	26.81	0	-0.0210041	0.0154992	0.993397
129000	19/08/2018--02:11:00	26.79	0	-0.0210041	0.0154992	0.993397
129060	19/08/2018--02:12:00	26.78	0	-0.0210041	0.0154992	0.993397
129120	19/08/2018--02:13:00	26.8	0	-0.0210041	0.0154992	0.993397
129180	19/08/2018--02:14:00	26.8	0	-0.0210041	0.0154992	1.008
129240	19/08/2018--02:15:00	26.8	0	-0.0210041	0.0154992	0.993397
129300	19/08/2018--02:16:00	26.81	0	-0.0210041	0.0154992	0.978797
129360	19/08/2018--02:17:00	26.8	0	-0.0210041	0.0154992	0.978797
129420	19/08/2018--02:18:00	26.81	0	-0.0210041	0.0154992	0.993397
129480	19/08/2018--02:19:00	26.81	0	-0.0210041	0.0154992	0.993397
129540	19/08/2018--02:20:00	26.8	0	-0.0210041	0.0154992	0.993397
129600	19/08/2018--02:21:00	26.8	0	-0.0210041	0.0154992	0.993397
129660	19/08/2018--02:22:00	26.81	0	-0.0210041	0.0154992	0.993397
129720	19/08/2018--02:23:00	26.82	0	-0.0210041	0.0154992	0.993397
129780	19/08/2018--02:24:00	26.8	0	-0.0210041	0.0154992	0.993397
129840	19/08/2018--02:25:00	26.81	0	-0.0210041	0.0154992	0.978797
129900	19/08/2018--02:26:00	26.81	0	-0.0210041	0.0154992	0.993397
129960	19/08/2018--02:27:00	26.81	0	-0.0210041	0.0154992	0.993397
130020	19/08/2018--02:28:00	26.81	0	-0.0210041	0.0154992	0.993397
130080	19/08/2018--02:29:00	26.81	0	-0.0210041	0.0154992	0.993397
130140	19/08/2018--02:30:00	26.8	0	-0.0210041	0.0154992	0.993397
130200	19/08/2018--02:31:00	26.83	0	-0.0210041	0.00117183	0.993397
130260	19/08/2018--02:32:00	26.83	0	-0.0210041	0.0154992	0.993397
130320	19/08/2018--02:33:00	26.82	0	-0.0210041	0.0154992	0.993397
130380	19/08/2018--02:34:00	26.81	0	-0.0210041	0.0154992	0.993397
130440	19/08/2018--02:35:00	26.84	0	-0.0210041	0.0154992	0.993397
130500	19/08/2018--02:36:00	26.83	0	-0.0210041	0.0154992	0.993397
130560	19/08/2018--02:37:00	26.83	0	-0.0210041	0.0154992	0.993397
130620	19/08/2018--02:38:00	26.82	0	-0.0210041	0.00117183	0.993397
130680	19/08/2018--02:39:00	26.83	0	-0.0210041	0.0154992	0.993397
130740	19/08/2018--02:40:00	26.84	0	-0.0210041	0.0154992	0.993397
130800	19/08/2018--02:41:00	26.82	0	-0.0210041	0.0154992	0.993397
130860	19/08/2018--02:42:00	26.83	0	-0.0210041	0.00117183	0.993397
130920	19/08/2018--02:43:00	26.84	0	-0.0210041	0.0154992	0.978797
130980	19/08/2018--02:44:00	26.84	0	-0.0210041	0.0154992	0.993397
131040	19/08/2018--02:45:00	26.85	0	-0.0210041	0.0154992	0.993397
131100	19/08/2018--02:46:00	26.84	0	-0.0210041	0.0154992	0.993397
131160	19/08/2018--02:47:00	26.84	0	-0.0210041	0.0154992	0.993397
131220	19/08/2018--02:48:00	26.83	0	-0.0210041	0.0154992	0.993397
131280	19/08/2018--02:49:00	26.85	0	-0.0210041	0.0154992	0.993397
131340	19/08/2018--02:50:00	26.84	0	-0.0210041	0.0154992	0.993397
131400	19/08/2018--02:51:00	26.86	0	-0.0210041	0.0154992	0.993397
131460	19/08/2018--02:52:00	26.86	0	-0.0210041	0.0154992	0.978797
131520	19/08/2018--02:53:00	26.85	0	-0.0210041	0.00117183	0.993397
131580	19/08/2018--02:54:00	26.84	0	-0.0210041	0.0154992	0.993397
131640	19/08/2018--02:55:00	26.85	0	-0.0210041	0.00117183	0.993397
131700	19/08/2018--02:56:00	26.84	0	-0.0210041	0.0154992	0.993397
131760	19/08/2018--02:57:00	26.86	0	-0.0210041	0.0154992	0.993397
131820	19/08/2018--02:58:00	26.86	0	-0.0210041	0.00117183	0.993397
131880	19/08/2018--02:59:00	26.84	0	-0.0210041	0.0154992	0.993397
131940	19/08/2018--03:00:00	26.86	0	-0.0210041	0.00117183	0.993397
132000	19/08/2018--03:01:00	26.86	0	-0.0210041	0.0154992	0.993397
132060	19/08/2018--03:02:00	26.86	0	-0.0210041	0.0154992	0.993397
132120	19/08/2018--03:03:00	26.87	0	-0.0210041	0.0154992	0.993397
132180	19/08/2018--03:04:00	26.86	0	-0.0210041	0.0154992	0.993397
132240	19/08/2018--03:05:00	26.85	0	-0.0210041	0.0154992	0.993397
132300	19/08/2018--03:06:00	26.86	0	-0.0210041	0.0154992	0.993397
132360	19/08/2018--03:07:00	26.86	0	-0.0210041	0.0154992	0.993397
132420	19/08/2018--03:08:00	26.85	0	-0.0210041	0.0154992	0.993397
132480	19/08/2018--03:09:00	26.85	0	-0.0210041	0.0154992	0.993397
132540	19/08/2018--03:10:00	26.84	0	-0.0210041	0.0154992	0.993397
132600	19/08/2018--03:11:00	26.86	0	-0.0210041	0.0154992	0.993397
132660	19/08/2018--03:12:00	26.86	0	-0.0210041	0.0154992	0.993397
132720	19/08/2018--03:13:00	26.87	0	-0.0210041	0.0154992	0.978797
132780	19/08/2018--03:14:00	26.86	0	-0.0210041	0.0154992	0.993397
132840	19/08/2018--03:15:00	26.87	0	-0.0210041	0.0154992	0.993397
132900	19/08/2018--03:16:00	26.84	0	-0.0210041	0.00117183	0.993397
132960	19/08/2018--03:17:00	26.86	0	-0.0210041	0.0154992	0.978797
133020	19/08/2018--03:18:00	26.84	0	-0.0210041	0.0154992	0.993397
133080	19/08/2018--03:19:00	26.84	0	-0.0210041	0.00117183	0.978797
133140	19/08/2018--03:20:00	26.85	0	-0.0210041	0.0154992	0.993397
133200	19/08/2018--03:21:00	26.84	0	-0.0210041	0.0154992	0.993397
133260	19/08/2018--03:22:00	26.84	0	-0.0210041	0.0154992	0.993397
133320	19/08/2018--03:23:00	26.83	0	-0.0210041	0.0154992	0.993397
133380	19/08/2018--03:24:00	26.84	0	-0.0210041	0.00117183	0.993397
133440	19/08/2018--03:25:00	26.84	0	-0.0210041	0.0154992	0.993397
133500	19/08/2018--03:26:00	26.84	0	-0.0210041	0.0154992	0.978797
133560	19/08/2018--03:27:00	26.83	0	-0.0210041	0.00117183	0.993397
133620	19/08/2018--03:28:00	26.81	0	-0.0210041	0.0154992	0.993397
133680	19/08/2018--03:29:00	26.83	0	-0.0210041	0.0154992	0.993397
133740	19/08/2018--03:30:00	26.82	0	-0.0210041	0.0154992	0.993397
133800	19/08/2018--03:31:00	26.82	0	-0.0210041	0.00117183	0.993397
133860	19/08/2018--03:32:00	26.83	0	-0.0210041	0.0154992	0.993397
133920	19/08/2018--03:33:00	26.82	0	-0.0210041	0.00117183	0.993397
133980	19/08/2018--03:34:00	26.83	0	-0.0366183	0.0154992	0.993397
134040	19/08/2018--03:35:00	26.81	0	-0.0210041	0.00117183	0.993397
134100	19/08/2018--03:36:00	26.81	0	-0.0210041	0.0154992	0.993397
134160	19/08/2018--03:37:00	26.8	0	-0.0210041	0.0154992	0.993397
134220	19/08/2018--03:38:00	26.8	0	-0.0210041	0.0154992	0.993397
134280	19/08/2018--03:39:00	26.8	0	-0.0210041	0.0154992	0.993397
134340	19/08/2018--03:40:00	26.8	0	-0.0210041	0.0154992	0.993397
134400	19/08/2018--03:41:00	26.82	0	-0.0210041	0.00117183	0.993397
134460	19/08/2018--03:42:00	26.82	0	-0.0210041	0.0154992	0.993397
134520	19/08/2018--03:43:00	26.8	0	-0.0210041	0.0154992	0.993397
134580	19/08/2018--03:44:00	26.8	0	-0.0210041	0.0154992	0.993397
134640	19/08/2018--03:45:00	26.8	0	-0.0210041	0.0154992	0.993397
134700	19/08/2018--03:46:00	26.8	0	-0.0210041	0.0154992	0.993397
134760	19/08/2018--03:47:00	26.79	0	-0.0210041	0.00117183	0.993397
134820	19/08/2018--03:48:00	26.77	0	-0.0210041	0.0154992	0.978797
134880	19/08/2018--03:49:00	26.78	0	-0.0210041	0.0154992	0.993397
134940	19/08/2018--03:50:00	26.78	0	-0.0210041	0.0154992	0.993397
135000	19/08/2018--03:51:00	26.77	0	-0.0210041	0.0154992	0.993397
135060	19/08/2018--03:52:00	26.79	0	-0.0210041	0.0154992	0.993397
135120	19/08/2018--03:53:00	26.78	0	-0.0210041	0.0154992	0.993397
135180	19/08/2018--03:54:00	26.78	0	-0.0210041	0.0154992	0.993397
135240	19/08/2018--03:55:00	26.77	0	-0.0210041	0.0154992	0.993397
135300	19/08/2018--03:56:00	26.75	0	-0.0210041	0.0154992	0.993397
135360	19/08/2018--03:57:00	26.77	0	-0.0210041	0.0154992	0.993397
135420	19/08/2018--03:58:00	26.77	0	-0.0210041	0.00117183	0.993397
135480	19/08/2018--03:59:00	26.78	0	-0.0210041	0.0154992	0.993397
135540	19/08/2018--04:00:00	26.73	0	-0.0210041	0.00117183	0.993397
135600	19/08/2018--04:01:00	26.75	0	-0.0210041	0.00117183	0.993397
135660	19/08/2018--04:02:00	26.77	0	-0.0210041	0.0154992	0.993397
135720	19/08/2018--04:03:00	26.75	0	-0.0210041	0.0154992	0.993397
135780	19/08/2018--04:04:00	26.74	0	-0.0210041	0.0154992	0.993397
135840	19/08/2018--04:05:00	26.74	0	-0.0210041	0.0154992	0.993397
135900	19/08/2018--04:06:00	26.75	0	-0.0210041	0.0154992	0.993397
135960	19/08/2018--04:07:00	26.73	0	-0.0210041	0.0154992	0.993397
136020	19/08/2018--04:08:00	26.75	0	-0.0210041	0.0154992	0.993397
136080	19/08/2018--04:09:00	26.74	0	-0.0210041	0.0154992	0.993397
136140	19/08/2018--04:10:00	26.74	0	-0.0210041	0.0154992	0.993397
136200	19/08/2018--04:11:00	26.73	0	-0.0210041	0.0154992	0.993397
136260	19/08/2018--04:12:00	26.72	0	-0.0210041	0.0154992	0.993397
136320	19/08/2018--04:13:00	26.73	0	-0.0210041	0.0154992	0.993397
136380	19/08/2018--04:14:00	26.73	0	-0.0210041	0.0154992	0.993397
136440	19/08/2018--04:15:00	26.74	0	-0.0210041	0.0154992	0.993397
136500	19/08/2018--04:16:00	26.73	0	-0.0210041	0.0154992	0.993397
136560	19/08/2018--04:17:00	26.71	0	-0.0210041	0.00117183	0.993397
136620	19/08/2018--04:18:00	26.72	0	-0.0210041	0.0154992	0.993397
136680	19/08/2018--04:19:00	26.71	0	-0.0210041	0.0154992	0.993397
136740	19/08/2018--04:20:00	26.71	0	-0.0210041	0.0154992	0.993397
136800	19/08/2018--04:21:00	26.71	0	-0.0210041	0.0154992	0.993397
136860	19/08/2018--04:22:00	26.7	0	-0.0210041	0.0154992	0.993397
136920	19/08/2018--04:23:00	26.72	0	-0.0210041	0.00117183	0.993397
136980	19/08/2018--04:24:00	26.71	0	-0.0210041	0.0154992	0.993397
137040	19/08/2018--04:25:00	26.7	0	-0.0210041	0.0154992	0.993397
137100	19/08/2018--04:26:00	26.71	0	-0.0210041	0.00117183	0.993397
137160	19/08/2018--04:27:00	26.7	0	-0.0210041	0.0154992	0.993397
137220	19/08/2018--04:28:00	26.7	0	-0.0210041	0.00117183	0.978797
137280	19/08/2018--04:29:00	26.71	0	-0.0210041	0.0154992	0.993397
137340	19/08/2018--04:30:00	26.68	0	-0.0210041	0.0154992	0.993397
137400	19/08/2018--04:31:00	26.7	0	-0.0210041	0.0154992	0.978797
137460	19/08/2018--04:32:00	26.71	0	-0.0210041	0.0154992	0.993397
137520	19/08/2018--04:33:00	26.68	0	-0.0210041	0.0154992	0.993397
137580	19/08/2018--04:34:00	26.69	0	-0.0210041	0.0154992	0.993397
137640	19/08/2018--04:35:00	26.68	0	-0.0210041	0.0154992	0.993397
137700	19/08/2018--04:36:00	26.68	0	-0.0210041	0.00117183	0.993397
137760	19/08/2018--04:37:00	26.68	0	-0.0210041	0.0154992	0.993397
137820	19/08/2018--04:38:00	26.67	0	-0.0210041	0.0154992	0.993397
137880	19/08/2018--04:39:00	26.69	0	-0.0210041	0.0154992	0.993397
137940	19/08/2018--04:40:00	26.67	0	-0.0210041	0.0154992	0.993397
138000	19/08/2018--04:41:00	26.66	0	-0.0210041	0.0154992	0.993397
138060	19/08/2018--04:42:00	26.66	0	-0.0210041	0.0154992	0.993397
138120	19/08/2018--04:43:00	26.67	0	-0.0210041	0.0154992	0.993397
138180	19/08/2018--04:44:00	26.67	0	-0.0210041	0.0154992	0.993397
138240	19/08/2018--04:45:00	26.65	0	-0.0210041	0.0154992	0.993397
138300	19/08/2018--04:46:00	26.65	0	-0.0210041	0.0154992	0.993397
138360	19/08/2018--04:47:00	26.65	0	-0.0210041	0.0154992	0.993397
138420	19/08/2018--04:48:00	26.66	0	-0.0210041	0.0154992	0.993397
138480	19/08/2018--04:49:00	26.63	0	-0.0210041	0.00117183	0.993397
138540	19/08/2018--04:50:00	26.66	0	-0.0210041	0.00117183	0.993397
138600	19/08/2018--04:51:00	26.65	0	-0.0210041	0.0154992	0.993397
138660	19/08/2018--04:52:00	26.65	0	-0.0210041	0.0154992	0.993397
138720	19/08/2018--04:53:00	26.64	0	-0.0210041	0.0154992	0.993397
138780	19/08/2018--04:54:00	26.63	0	-0.0210041	0.0154992	0.993397
138840	19/08/2018--04:55:00	26.64	0	-0.0210041	0.0154992	0.978797
138900	19/08/2018--04:56:00	26.64	0	-0.0210041	0.0154992	0.978797
138960	19/08/2018--04:57:00	26.63	0	-0.0210041	0.0154992	0.993397
139020	19/08/2018--04:58:00	26.64	0	-0.0210041	0.0154992	0.993397
139080	19/08/2018--04:59:00	26.66	0	-0.0210041	0.0154992	0.993397
139140	19/08/2018--05:00:00	26.63	0	-0.0210041	0.0154992	0.993397
