# Supplementary material for: A randomized cross-over trial investigating differences in 24-h personal air and skin temperatures using wearable sensors between two climatologically contrasting settings
Source: Sci Rep. 2021 Nov 10;11:22020. doi: 10.1038/s41598-021-01180-y (PMC8580978; doi:10.1038/s41598-021-01180-y)
Supplement: Supplementary file 2 — Supplementary Data. [file 41598_2021_1180_MOESM2_ESM.zip › New folder/new/T38_A2new.csv]

Index	Date	Temperature	Activity	X-axis	Y-axis	Z-axis	Marker
65820	13/09/2018--05:00:00	28.08	0	-0.563231	-0.248737	-0.808577
65880	13/09/2018--05:01:00	28.06	0	-0.563231	-0.248737	-0.808577
65940	13/09/2018--05:02:00	28.06	0	-0.578897	-0.248737	-0.808577
66000	13/09/2018--05:03:00	28.08	0	-0.563231	-0.248737	-0.808577
66060	13/09/2018--05:04:00	28.08	0	-0.578897	-0.248737	-0.808577
66120	13/09/2018--05:05:00	28.07	0	-0.578897	-0.248737	-0.808577
66180	13/09/2018--05:06:00	28.07	0	-0.578897	-0.248737	-0.808577
66240	13/09/2018--05:07:00	28.08	0	-0.563231	-0.248737	-0.808577
66300	13/09/2018--05:08:00	28.07	0	-0.578897	-0.248737	-0.808577
66360	13/09/2018--05:09:00	28.08	0	-0.578897	-0.248737	-0.808577
66420	13/09/2018--05:10:00	28.09	0	-0.563231	-0.248737	-0.808577
66480	13/09/2018--05:11:00	28.07	0	-0.578897	-0.248737	-0.808577
66540	13/09/2018--05:12:00	28.08	0	-0.563231	-0.248737	-0.808577
66600	13/09/2018--05:13:00	28.06	0	-0.563231	-0.248737	-0.808577
66660	13/09/2018--05:14:00	28.09	0	-0.563231	-0.248737	-0.808577
66720	13/09/2018--05:15:00	28.08	0	-0.563231	-0.248737	-0.808577
66780	13/09/2018--05:16:00	28.08	0	-0.563231	-0.248737	-0.808577
66840	13/09/2018--05:17:00	28.07	0	-0.578897	-0.248737	-0.808577
66900	13/09/2018--05:18:00	28.07	0	-0.563231	-0.248737	-0.808577
66960	13/09/2018--05:19:00	28.08	0	-0.563231	-0.248737	-0.808577
67020	13/09/2018--05:20:00	28.07	0	-0.563231	-0.248737	-0.808577
67080	13/09/2018--05:21:00	28.08	0	-0.563231	-0.248737	-0.808577
67140	13/09/2018--05:22:00	28.07	0	-0.578897	-0.248737	-0.808577
67200	13/09/2018--05:23:00	28.08	0	-0.563231	-0.248737	-0.808577
67260	13/09/2018--05:24:00	28.06	0	-0.563231	-0.248737	-0.808577
67320	13/09/2018--05:25:00	28.06	0	-0.578897	-0.248737	-0.808577
67380	13/09/2018--05:26:00	28.08	0	-0.563231	-0.248737	-0.808577
67440	13/09/2018--05:27:00	28.07	0	-0.563231	-0.248737	-0.808577
67500	13/09/2018--05:28:00	28.07	0	-0.578897	-0.248737	-0.808577
67560	13/09/2018--05:29:00	28.07	0	-0.563231	-0.248737	-0.808577
67620	13/09/2018--05:30:00	28.07	0	-0.563231	-0.248737	-0.808577
67680	13/09/2018--05:31:00	28.05	0	-0.578897	-0.248737	-0.808577
67740	13/09/2018--05:32:00	28.06	0	-0.578897	-0.248737	-0.808577
67800	13/09/2018--05:33:00	28.05	0	-0.563231	-0.248737	-0.808577
67860	13/09/2018--05:34:00	28.04	0	-0.578897	-0.248737	-0.808577
67920	13/09/2018--05:35:00	28.05	0	-0.563231	-0.248737	-0.808577
67980	13/09/2018--05:36:00	28.05	0	-0.563231	-0.248737	-0.808577
68040	13/09/2018--05:37:00	28.05	0	-0.578897	-0.248737	-0.808577
68100	13/09/2018--05:38:00	28.05	0	-0.578897	-0.248737	-0.808577
68160	13/09/2018--05:39:00	28.04	0	-0.563231	-0.248737	-0.808577
68220	13/09/2018--05:40:00	28.04	0	-0.578897	-0.248737	-0.808577
68280	13/09/2018--05:41:00	28.05	0	-0.563231	-0.248737	-0.808577
68340	13/09/2018--05:42:00	28.04	0	-0.563231	-0.248737	-0.808577
68400	13/09/2018--05:43:00	28.04	0	-0.563231	-0.248737	-0.808577
68460	13/09/2018--05:44:00	28.03	0	-0.563231	-0.248737	-0.808577
68520	13/09/2018--05:45:00	28.02	0	-0.578897	-0.248737	-0.808577
68580	13/09/2018--05:46:00	28.02	0	-0.563231	-0.248737	-0.808577
68640	13/09/2018--05:47:00	28.01	0	-0.563231	-0.248737	-0.808577
68700	13/09/2018--05:48:00	28.03	0	-0.563231	-0.248737	-0.808577
68760	13/09/2018--05:49:00	28.02	0	-0.563231	-0.248737	-0.808577
68820	13/09/2018--05:50:00	28.02	0	-0.563231	-0.248737	-0.808577
68880	13/09/2018--05:51:00	28.02	0	-0.578897	-0.248737	-0.808577
68940	13/09/2018--05:52:00	28.01	0	-0.578897	-0.248737	-0.808577
69000	13/09/2018--05:53:00	28.02	0	-0.563231	-0.248737	-0.808577
69060	13/09/2018--05:54:00	28.02	0	-0.578897	-0.248737	-0.808577
69120	13/09/2018--05:55:00	27.99	0	-0.578897	-0.248737	-0.808577
69180	13/09/2018--05:56:00	27.99	0	-0.578897	-0.248737	-0.808577
69240	13/09/2018--05:57:00	28	0	-0.563231	-0.248737	-0.808577
69300	13/09/2018--05:58:00	27.99	0	-0.578897	-0.248737	-0.808577
69360	13/09/2018--05:59:00	28.02	0	-0.563231	-0.248737	-0.808577
69420	13/09/2018--06:00:00	28.01	0	-0.578897	-0.248737	-0.808577
69480	13/09/2018--06:01:00	28.02	0	-0.563231	-0.248737	-0.808577
69540	13/09/2018--06:02:00	28.01	0	-0.578897	-0.248737	-0.808577
69600	13/09/2018--06:03:00	28	0	-0.563231	-0.248737	-0.808577
69660	13/09/2018--06:04:00	28.03	0	-0.563231	-0.248737	-0.808577
69720	13/09/2018--06:05:00	28.02	0	-0.578897	-0.248737	-0.808577
69780	13/09/2018--06:06:00	28.02	0	-0.578897	-0.248737	-0.808577
69840	13/09/2018--06:07:00	28.02	0	-0.563231	-0.248737	-0.808577
69900	13/09/2018--06:08:00	28.04	0	-0.563231	-0.248737	-0.808577
69960	13/09/2018--06:09:00	28.02	0	-0.578897	-0.248737	-0.808577
70020	13/09/2018--06:10:00	27.99	0	-0.563231	-0.248737	-0.808577
70080	13/09/2018--06:11:00	28.01	0	-0.578897	-0.248737	-0.808577
70140	13/09/2018--06:12:00	28.01	0	-0.578897	-0.248737	-0.808577
70200	13/09/2018--06:13:00	28.01	0	-0.563231	-0.248737	-0.808577
70260	13/09/2018--06:14:00	28.02	0	-0.578897	-0.248737	-0.808577
70320	13/09/2018--06:15:00	28.01	0	-0.578897	-0.248737	-0.808577
70380	13/09/2018--06:16:00	28.01	0	-0.563231	-0.248737	-0.808577
70440	13/09/2018--06:17:00	28.01	0	-0.563231	-0.248737	-0.808577
70500	13/09/2018--06:18:00	28.02	0	-0.563231	-0.248737	-0.808577
70560	13/09/2018--06:19:00	28.01	0	-0.563231	-0.248737	-0.808577
70620	13/09/2018--06:20:00	28	0	-0.578897	-0.248737	-0.808577
70680	13/09/2018--06:21:00	28	0	-0.563231	-0.248737	-0.808577
70740	13/09/2018--06:22:00	27.99	0	-0.563231	-0.248737	-0.808577
70800	13/09/2018--06:23:00	28	0	-0.563231	-0.248737	-0.808577
70860	13/09/2018--06:24:00	28	0	-0.563231	-0.248737	-0.808577
70920	13/09/2018--06:25:00	28.02	0	-0.563231	-0.248737	-0.808577
70980	13/09/2018--06:26:00	28	0	-0.563231	-0.248737	-0.808577
71040	13/09/2018--06:27:00	28	0	-0.578897	-0.248737	-0.808577
71100	13/09/2018--06:28:00	27.99	0	-0.578897	-0.248737	-0.808577
71160	13/09/2018--06:29:00	27.99	0	-0.563231	-0.248737	-0.808577
71220	13/09/2018--06:30:00	28	0	-0.563231	-0.248737	-0.808577
71280	13/09/2018--06:31:00	28	0	-0.578897	-0.248737	-0.808577
71340	13/09/2018--06:32:00	27.98	0	-0.563231	-0.248737	-0.808577
71400	13/09/2018--06:33:00	28	0	-0.563231	-0.248737	-0.808577
71460	13/09/2018--06:34:00	27.98	0	-0.563231	-0.248737	-0.808577
71520	13/09/2018--06:35:00	28	0	-0.563231	-0.248737	-0.808577
71580	13/09/2018--06:36:00	27.99	0	-0.563231	-0.248737	-0.808577
71640	13/09/2018--06:37:00	27.99	0	-0.563231	-0.248737	-0.808577
71700	13/09/2018--06:38:00	28.01	0	-0.563231	-0.248737	-0.808577
71760	13/09/2018--06:39:00	27.99	0	-0.578897	-0.248737	-0.808577
71820	13/09/2018--06:40:00	27.99	0	-0.563231	-0.248737	-0.808577
71880	13/09/2018--06:41:00	27.98	0	-0.563231	-0.248737	-0.808577
71940	13/09/2018--06:42:00	27.98	0	-0.563231	-0.248737	-0.808577
72000	13/09/2018--06:43:00	27.98	0	-0.563231	-0.248737	-0.808577
72060	13/09/2018--06:44:00	27.97	0	-0.578897	-0.248737	-0.808577
72120	13/09/2018--06:45:00	27.96	0	-0.563231	-0.248737	-0.808577
72180	13/09/2018--06:46:00	27.96	0	-0.563231	-0.248737	-0.808577
72240	13/09/2018--06:47:00	27.96	0	-0.578897	-0.248737	-0.808577
72300	13/09/2018--06:48:00	27.96	0	-0.563231	-0.248737	-0.808577
72360	13/09/2018--06:49:00	27.96	1	-0.578897	-0.248737	-0.808577
72420	13/09/2018--06:50:00	27.96	0	-0.578897	-0.248737	-0.808577
72480	13/09/2018--06:51:00	27.94	0	-0.563231	-0.248737	-0.808577
72540	13/09/2018--06:52:00	27.95	0	-0.563231	-0.248737	-0.808577
72600	13/09/2018--06:53:00	27.94	0	-0.578897	-0.248737	-0.808577
72660	13/09/2018--06:54:00	27.95	0	-0.563231	-0.248737	-0.808577
72720	13/09/2018--06:55:00	27.93	0	-0.563231	-0.248737	-0.808577
72780	13/09/2018--06:56:00	27.95	0	-0.563231	-0.248737	-0.808577
72840	13/09/2018--06:57:00	27.94	0	-0.563231	-0.248737	-0.808577
72900	13/09/2018--06:58:00	27.93	0	-0.578897	-0.248737	-0.808577
72960	13/09/2018--06:59:00	27.93	0	-0.563231	-0.248737	-0.808577
73020	13/09/2018--07:00:00	27.94	0	-0.578897	-0.248737	-0.808577
73080	13/09/2018--07:01:00	27.95	0	-0.563231	-0.248737	-0.808577
73140	13/09/2018--07:02:00	27.94	0	-0.563231	-0.248737	-0.808577
73200	13/09/2018--07:03:00	27.93	0	-0.563231	-0.248737	-0.808577
73260	13/09/2018--07:04:00	27.94	0	-0.563231	-0.248737	-0.808577
73320	13/09/2018--07:05:00	27.94	0	-0.563231	-0.263481	-0.808577
73380	13/09/2018--07:06:00	27.93	0	-0.563231	-0.248737	-0.808577
73440	13/09/2018--07:07:00	27.93	0	-0.563231	-0.248737	-0.808577
73500	13/09/2018--07:08:00	27.92	0	-0.563231	-0.263481	-0.808577
73560	13/09/2018--07:09:00	27.92	0	-0.563231	-0.248737	-0.808577
73620	13/09/2018--07:10:00	27.92	0	-0.563231	-0.248737	-0.808577
73680	13/09/2018--07:11:00	27.91	0	-0.578897	-0.248737	-0.808577
73740	13/09/2018--07:12:00	27.91	0	-0.563231	-0.248737	-0.808577
73800	13/09/2018--07:13:00	27.9	0	-0.563231	-0.248737	-0.808577
73860	13/09/2018--07:14:00	27.9	0	-0.563231	-0.248737	-0.808577
73920	13/09/2018--07:15:00	27.9	0	-0.578897	-0.263481	-0.808577
73980	13/09/2018--07:16:00	27.88	0	-0.563231	-0.248737	-0.808577
74040	13/09/2018--07:17:00	27.89	0	-0.578897	-0.248737	-0.808577
74100	13/09/2018--07:18:00	27.89	0	-0.563231	-0.263481	-0.808577
74160	13/09/2018--07:19:00	27.89	0	-0.563231	-0.248737	-0.808577
74220	13/09/2018--07:20:00	27.89	0	-0.563231	-0.248737	-0.808577
74280	13/09/2018--07:21:00	27.89	0	-0.563231	-0.248737	-0.808577
74340	13/09/2018--07:22:00	27.88	0	-0.563231	-0.248737	-0.808577
74400	13/09/2018--07:23:00	27.87	2	-0.563231	-0.248737	-0.808577
74460	13/09/2018--07:24:00	27.88	0	-0.563231	-0.248737	-0.808577
74520	13/09/2018--07:25:00	27.88	0	-0.563231	-0.248737	-0.808577
74580	13/09/2018--07:26:00	27.87	0	-0.563231	-0.248737	-0.808577
74640	13/09/2018--07:27:00	27.87	0	-0.563231	-0.248737	-0.808577
74700	13/09/2018--07:28:00	27.87	0	-0.563231	-0.248737	-0.808577
74760	13/09/2018--07:29:00	27.87	0	-0.578897	-0.248737	-0.808577
74820	13/09/2018--07:30:00	27.88	0	-0.563231	-0.248737	-0.808577
74880	13/09/2018--07:31:00	27.86	0	-0.563231	-0.248737	-0.808577
74940	13/09/2018--07:32:00	27.86	0	-0.563231	-0.248737	-0.808577
75000	13/09/2018--07:33:00	27.87	0	-0.563231	-0.263481	-0.808577
75060	13/09/2018--07:34:00	27.88	0	-0.563231	-0.248737	-0.808577
75120	13/09/2018--07:35:00	27.87	0	-0.578897	-0.263481	-0.808577
75180	13/09/2018--07:36:00	27.86	0	-0.563231	-0.248737	-0.808577
75240	13/09/2018--07:37:00	27.88	0	-0.578897	-0.248737	-0.808577
75300	13/09/2018--07:38:00	27.85	0	-0.563231	-0.248737	-0.808577
75360	13/09/2018--07:39:00	27.88	0	-0.563231	-0.248737	-0.808577
75420	13/09/2018--07:40:00	27.87	0	-0.563231	-0.248737	-0.808577
75480	13/09/2018--07:41:00	27.89	0	-0.563231	-0.248737	-0.808577
75540	13/09/2018--07:42:00	27.89	0	-0.563231	-0.248737	-0.808577
75600	13/09/2018--07:43:00	27.89	0	-0.563231	-0.248737	-0.808577
75660	13/09/2018--07:44:00	27.88	0	-0.563231	-0.248737	-0.808577
75720	13/09/2018--07:45:00	27.89	0	-0.563231	-0.248737	-0.808577
75780	13/09/2018--07:46:00	27.88	0	-0.563231	-0.248737	-0.808577
75840	13/09/2018--07:47:00	27.87	0	-0.563231	-0.248737	-0.808577
75900	13/09/2018--07:48:00	27.87	0	-0.563231	-0.248737	-0.808577
75960	13/09/2018--07:49:00	27.88	0	-0.563231	-0.248737	-0.808577
76020	13/09/2018--07:50:00	27.88	0	-0.563231	-0.248737	-0.808577
76080	13/09/2018--07:51:00	27.88	0	-0.578897	-0.248737	-0.808577
76140	13/09/2018--07:52:00	27.89	0	-0.563231	-0.248737	-0.808577
76200	13/09/2018--07:53:00	27.89	0	-0.563231	-0.248737	-0.808577
76260	13/09/2018--07:54:00	27.9	0	-0.563231	-0.248737	-0.808577
76320	13/09/2018--07:55:00	27.89	0	-0.563231	-0.248737	-0.808577
76380	13/09/2018--07:56:00	27.87	0	-0.563231	-0.263481	-0.808577
76440	13/09/2018--07:57:00	27.88	0	-0.563231	-0.248737	-0.808577
76500	13/09/2018--07:58:00	27.89	0	-0.563231	-0.263481	-0.808577
76560	13/09/2018--07:59:00	27.88	1	-0.563231	-0.263481	-0.808577
76620	13/09/2018--08:00:00	27.89	0	-0.578897	-0.263481	-0.808577
76680	13/09/2018--08:01:00	27.89	0	-0.563231	-0.248737	-0.808577
76740	13/09/2018--08:02:00	27.91	0	-0.563231	-0.248737	-0.808577
76800	13/09/2018--08:03:00	27.91	0	-0.563231	-0.248737	-0.808577
76860	13/09/2018--08:04:00	27.9	0	-0.578897	-0.263481	-0.793494
76920	13/09/2018--08:05:00	27.92	0	-0.563231	-0.248737	-0.808577
76980	13/09/2018--08:06:00	27.89	0	-0.563231	-0.248737	-0.808577
77040	13/09/2018--08:07:00	27.91	0	-0.563231	-0.248737	-0.808577
77100	13/09/2018--08:08:00	27.91	0	-0.578897	-0.248737	-0.808577
77160	13/09/2018--08:09:00	27.9	0	-0.563231	-0.248737	-0.808577
77220	13/09/2018--08:10:00	27.91	0	-0.563231	-0.248737	-0.808577
77280	13/09/2018--08:11:00	27.9	2	-0.563231	-0.248737	-0.808577
77340	13/09/2018--08:12:00	27.9	0	-0.563231	-0.263481	-0.793494
77400	13/09/2018--08:13:00	27.9	0	-0.578897	-0.248737	-0.808577
77460	13/09/2018--08:14:00	27.89	0	-0.563231	-0.248737	-0.808577
77520	13/09/2018--08:15:00	27.89	0	-0.563231	-0.248737	-0.808577
77580	13/09/2018--08:16:00	27.89	0	-0.563231	-0.263481	-0.808577
77640	13/09/2018--08:17:00	27.89	0	-0.563231	-0.248737	-0.808577
77700	13/09/2018--08:18:00	27.88	0	-0.563231	-0.248737	-0.808577
77760	13/09/2018--08:19:00	27.89	0	-0.563231	-0.263481	-0.808577
77820	13/09/2018--08:20:00	27.91	0	-0.563231	-0.248737	-0.808577
77880	13/09/2018--08:21:00	27.89	0	-0.563231	-0.248737	-0.808577
77940	13/09/2018--08:22:00	27.89	0	-0.563231	-0.248737	-0.808577
78000	13/09/2018--08:23:00	27.89	0	-0.563231	-0.263481	-0.808577
78060	13/09/2018--08:24:00	27.89	0	-0.563231	-0.248737	-0.808577
78120	13/09/2018--08:25:00	27.91	0	-0.563231	-0.263481	-0.808577
78180	13/09/2018--08:26:00	27.89	0	-0.563231	-0.263481	-0.808577
78240	13/09/2018--08:27:00	27.89	0	-0.563231	-0.248737	-0.808577
78300	13/09/2018--08:28:00	27.91	0	-0.563231	-0.248737	-0.808577
78360	13/09/2018--08:29:00	27.91	0	-0.563231	-0.248737	-0.808577
78420	13/09/2018--08:30:00	27.91	0	-0.563231	-0.263481	-0.808577
78480	13/09/2018--08:31:00	27.91	0	-0.563231	-0.248737	-0.808577
78540	13/09/2018--08:32:00	27.93	0	-0.563231	-0.263481	-0.808577
78600	13/09/2018--08:33:00	27.91	0	-0.563231	-0.248737	-0.808577
78660	13/09/2018--08:34:00	27.91	0	-0.563231	-0.263481	-0.808577
78720	13/09/2018--08:35:00	27.89	0	-0.563231	-0.248737	-0.808577
78780	13/09/2018--08:36:00	27.92	0	-0.578897	-0.248737	-0.808577
78840	13/09/2018--08:37:00	27.93	0	-0.563231	-0.248737	-0.808577
78900	13/09/2018--08:38:00	27.94	0	-0.578897	-0.263481	-0.808577
78960	13/09/2018--08:39:00	27.93	0	-0.563231	-0.248737	-0.808577
79020	13/09/2018--08:40:00	27.92	0	-0.563231	-0.248737	-0.808577
79080	13/09/2018--08:41:00	27.93	0	-0.563231	-0.248737	-0.808577
79140	13/09/2018--08:42:00	27.92	0	-0.563231	-0.248737	-0.808577
79200	13/09/2018--08:43:00	27.94	0	-0.563231	-0.248737	-0.808577
79260	13/09/2018--08:44:00	27.94	0	-0.563231	-0.263481	-0.808577
79320	13/09/2018--08:45:00	27.94	0	-0.563231	-0.263481	-0.808577
79380	13/09/2018--08:46:00	27.94	0	-0.563231	-0.248737	-0.808577
79440	13/09/2018--08:47:00	27.93	0	-0.563231	-0.248737	-0.808577
79500	13/09/2018--08:48:00	27.96	0	-0.563231	-0.263481	-0.808577
79560	13/09/2018--08:49:00	27.96	0	-0.563231	-0.263481	-0.808577
79620	13/09/2018--08:50:00	27.95	1	-0.563231	-0.248737	-0.808577
79680	13/09/2018--08:51:00	27.94	0	-0.563231	-0.248737	-0.808577
79740	13/09/2018--08:52:00	27.95	0	-0.563231	-0.263481	-0.808577
79800	13/09/2018--08:53:00	27.95	0	-0.563231	-0.248737	-0.808577
79860	13/09/2018--08:54:00	27.95	0	-0.563231	-0.248737	-0.808577
79920	13/09/2018--08:55:00	27.95	0	-0.563231	-0.263481	-0.808577
79980	13/09/2018--08:56:00	27.96	0	-0.563231	-0.263481	-0.808577
80040	13/09/2018--08:57:00	27.96	0	-0.563231	-0.248737	-0.808577
80100	13/09/2018--08:58:00	27.96	0	-0.563231	-0.248737	-0.808577
80160	13/09/2018--08:59:00	27.96	0	-0.563231	-0.263481	-0.808577
80220	13/09/2018--09:00:00	27.97	0	-0.563231	-0.248737	-0.808577
80280	13/09/2018--09:01:00	27.98	0	-0.578897	-0.263481	-0.808577
80340	13/09/2018--09:02:00	27.98	0	-0.563231	-0.263481	-0.808577
80400	13/09/2018--09:03:00	28	0	-0.563231	-0.263481	-0.808577
80460	13/09/2018--09:04:00	27.99	0	-0.563231	-0.248737	-0.808577
80520	13/09/2018--09:05:00	28.01	0	-0.563231	-0.263481	-0.808577
80580	13/09/2018--09:06:00	28.01	0	-0.563231	-0.248737	-0.808577
80640	13/09/2018--09:07:00	28	0	-0.563231	-0.248737	-0.808577
80700	13/09/2018--09:08:00	28.01	0	-0.563231	-0.263481	-0.808577
80760	13/09/2018--09:09:00	28.03	0	-0.563231	-0.248737	-0.808577
80820	13/09/2018--09:10:00	28.02	0	-0.563231	-0.263481	-0.808577
80880	13/09/2018--09:11:00	28.04	0	-0.578897	-0.248737	-0.808577
80940	13/09/2018--09:12:00	28.06	0	-0.563231	-0.263481	-0.808577
81000	13/09/2018--09:13:00	28.06	0	-0.563231	-0.263481	-0.808577
81060	13/09/2018--09:14:00	28.06	0	-0.563231	-0.263481	-0.808577
81120	13/09/2018--09:15:00	28.07	0	-0.563231	-0.248737	-0.808577
81180	13/09/2018--09:16:00	28.05	1	-0.531899	-0.278226	-0.82366
81240	13/09/2018--09:17:00	28	0	-0.516232	-0.278226	-0.82366
81300	13/09/2018--09:18:00	27.99	1	-0.531899	-0.278226	-0.82366
81360	13/09/2018--09:19:00	27.96	1	-0.531899	-0.278226	-0.82366
81420	13/09/2018--09:20:00	27.93	0	-0.531899	-0.278226	-0.82366
81480	13/09/2018--09:21:00	27.91	1	-0.531899	-0.278226	-0.82366
81540	13/09/2018--09:22:00	27.88	0	-0.531899	-0.278226	-0.82366
81600	13/09/2018--09:23:00	27.88	2	-0.531899	-0.278226	-0.82366
81660	13/09/2018--09:24:00	27.85	1	-0.516232	-0.278226	-0.82366
81720	13/09/2018--09:25:00	27.82	0	-0.531899	-0.278226	-0.82366
81780	13/09/2018--09:26:00	27.81	5	-0.202907	-0.29297	-0.944322
81840	13/09/2018--09:27:00	27.8	0	-0.202907	-0.29297	-0.944322
81900	13/09/2018--09:28:00	27.78	0	-0.202907	-0.29297	-0.944322
81960	13/09/2018--09:29:00	27.75	0	-0.202907	-0.307715	-0.944322
82020	13/09/2018--09:30:00	27.71	0	-0.202907	-0.29297	-0.944322
82080	13/09/2018--09:31:00	27.66	0	-0.202907	-0.307715	-0.944322
82140	13/09/2018--09:32:00	27.63	0	-0.202907	-0.307715	-0.944322
82200	13/09/2018--09:33:00	27.59	0	-0.202907	-0.307715	-0.944322
82260	13/09/2018--09:34:00	27.54	0	-0.202907	-0.29297	-0.944322
82320	13/09/2018--09:35:00	27.53	0	-0.202907	-0.29297	-0.944322
82380	13/09/2018--09:36:00	27.49	0	-0.202907	-0.29297	-0.944322
82440	13/09/2018--09:37:00	27.48	0	-0.202907	-0.29297	-0.944322
82500	13/09/2018--09:38:00	27.43	0	-0.202907	-0.29297	-0.944322
82560	13/09/2018--09:39:00	27.42	0	-0.202907	-0.307715	-0.944322
82620	13/09/2018--09:40:00	27.39	0	-0.202907	-0.29297	-0.944322
82680	13/09/2018--09:41:00	27.38	0	-0.202907	-0.307715	-0.944322
82740	13/09/2018--09:42:00	27.35	0	-0.202907	-0.307715	-0.944322
82800	13/09/2018--09:43:00	27.35	0	-0.202907	-0.307715	-0.944322
82860	13/09/2018--09:44:00	27.32	0	-0.202907	-0.29297	-0.944322
82920	13/09/2018--09:45:00	27.33	0	-0.202907	-0.307715	-0.944322
82980	13/09/2018--09:46:00	27.32	0	-0.202907	-0.29297	-0.944322
83040	13/09/2018--09:47:00	27.31	0	-0.202907	-0.307715	-0.944322
83100	13/09/2018--09:48:00	27.3	0	-0.202907	-0.307715	-0.944322
83160	13/09/2018--09:49:00	27.3	0	-0.202907	-0.29297	-0.944322
83220	13/09/2018--09:50:00	27.33	0	-0.202907	-0.307715	-0.944322
83280	13/09/2018--09:51:00	27.33	0	-0.202907	-0.29297	-0.944322
83340	13/09/2018--09:52:00	27.36	0	-0.202907	-0.307715	-0.944322
83400	13/09/2018--09:53:00	27.35	0	-0.202907	-0.29297	-0.944322
83460	13/09/2018--09:54:00	27.38	0	-0.202907	-0.307715	-0.944322
83520	13/09/2018--09:55:00	27.38	0	-0.202907	-0.307715	-0.944322
83580	13/09/2018--09:56:00	27.41	0	-0.202907	-0.307715	-0.944322
83640	13/09/2018--09:57:00	27.42	0	-0.202907	-0.29297	-0.944322
83700	13/09/2018--09:58:00	27.43	0	-0.202907	-0.29297	-0.944322
83760	13/09/2018--09:59:00	27.45	0	-0.202907	-0.29297	-0.944322
83820	13/09/2018--10:00:00	27.43	0	-0.202907	-0.307715	-0.944322
83880	13/09/2018--10:01:00	27.45	0	-0.202907	-0.29297	-0.944322
83940	13/09/2018--10:02:00	27.46	0	-0.202907	-0.29297	-0.944322
84000	13/09/2018--10:03:00	27.46	0	-0.202907	-0.29297	-0.944322
84060	13/09/2018--10:04:00	27.47	0	-0.202907	-0.307715	-0.944322
84120	13/09/2018--10:05:00	27.48	0	-0.202907	-0.307715	-0.944322
84180	13/09/2018--10:06:00	27.48	0	-0.202907	-0.307715	-0.944322
84240	13/09/2018--10:07:00	27.49	0	-0.202907	-0.29297	-0.944322
84300	13/09/2018--10:08:00	27.5	0	-0.202907	-0.307715	-0.959405
84360	13/09/2018--10:09:00	27.51	0	-0.202907	-0.307715	-0.944322
84420	13/09/2018--10:10:00	27.51	0	-0.202907	-0.307715	-0.944322
84480	13/09/2018--10:11:00	27.51	0	-0.202907	-0.307715	-0.944322
84540	13/09/2018--10:12:00	27.51	0	-0.202907	-0.307715	-0.944322
84600	13/09/2018--10:13:00	27.5	0	-0.202907	-0.307715	-0.944322
84660	13/09/2018--10:14:00	27.47	0	-0.202907	-0.307715	-0.944322
84720	13/09/2018--10:15:00	27.48	0	-0.202907	-0.307715	-0.944322
84780	13/09/2018--10:16:00	27.46	0	-0.202907	-0.307715	-0.944322
84840	13/09/2018--10:17:00	27.44	0	-0.202907	-0.307715	-0.944322
84900	13/09/2018--10:18:00	27.42	0	-0.202907	-0.307715	-0.944322
84960	13/09/2018--10:19:00	27.42	0	-0.202907	-0.29297	-0.944322
85020	13/09/2018--10:20:00	27.41	0	-0.202907	-0.307715	-0.944322
85080	13/09/2018--10:21:00	27.4	0	-0.202907	-0.307715	-0.944322
85140	13/09/2018--10:22:00	27.4	0	-0.202907	-0.307715	-0.944322
85200	13/09/2018--10:23:00	27.39	0	-0.202907	-0.307715	-0.944322
85260	13/09/2018--10:24:00	27.38	0	-0.202907	-0.307715	-0.944322
85320	13/09/2018--10:25:00	27.38	0	-0.202907	-0.307715	-0.944322
85380	13/09/2018--10:26:00	27.4	0	-0.202907	-0.307715	-0.944322
85440	13/09/2018--10:27:00	27.4	0	-0.202907	-0.29297	-0.944322
85500	13/09/2018--10:28:00	27.43	0	-0.202907	-0.307715	-0.944322
85560	13/09/2018--10:29:00	27.45	0	-0.202907	-0.307715	-0.944322
85620	13/09/2018--10:30:00	27.44	0	-0.202907	-0.29297	-0.944322
85680	13/09/2018--10:31:00	27.46	0	-0.202907	-0.307715	-0.944322
85740	13/09/2018--10:32:00	27.47	0	-0.202907	-0.307715	-0.944322
85800	13/09/2018--10:33:00	27.49	0	-0.202907	-0.307715	-0.944322
85860	13/09/2018--10:34:00	27.47	0	-0.202907	-0.29297	-0.944322
85920	13/09/2018--10:35:00	27.5	0	-0.202907	-0.307715	-0.944322
85980	13/09/2018--10:36:00	27.51	0	-0.202907	-0.307715	-0.944322
86040	13/09/2018--10:37:00	27.52	0	-0.202907	-0.307715	-0.944322
86100	13/09/2018--10:38:00	27.53	0	-0.202907	-0.307715	-0.944322
86160	13/09/2018--10:39:00	27.53	0	-0.202907	-0.307715	-0.944322
86220	13/09/2018--10:40:00	27.52	0	-0.202907	-0.307715	-0.944322
86280	13/09/2018--10:41:00	27.54	0	-0.202907	-0.29297	-0.944322
86340	13/09/2018--10:42:00	27.54	0	-0.202907	-0.307715	-0.944322
86400	13/09/2018--10:43:00	27.53	0	-0.202907	-0.29297	-0.944322
86460	13/09/2018--10:44:00	27.54	0	-0.202907	-0.307715	-0.944322
86520	13/09/2018--10:45:00	27.54	1	-0.187241	-0.307715	-0.944322
86580	13/09/2018--10:46:00	27.53	2	-0.187241	-0.307715	-0.944322
86640	13/09/2018--10:47:00	27.51	2	-0.171575	-0.307715	-0.944322
86700	13/09/2018--10:48:00	27.5	0	-0.171575	-0.307715	-0.944322
86760	13/09/2018--10:49:00	27.5	1	-0.171575	-0.307715	-0.944322
86820	13/09/2018--10:50:00	27.49	0	-0.187241	-0.307715	-0.944322
86880	13/09/2018--10:51:00	27.49	0	-0.171575	-0.307715	-0.944322
86940	13/09/2018--10:52:00	27.47	0	-0.171575	-0.307715	-0.944322
87000	13/09/2018--10:53:00	27.46	0	-0.187241	-0.307715	-0.944322
87060	13/09/2018--10:54:00	27.46	0	-0.171575	-0.307715	-0.944322
87120	13/09/2018--10:55:00	27.52	225	100.339	-0.0423156	0.0209731
87180	13/09/2018--10:56:00	27.89	159	0.956396	-0.219248	0.0360558
87240	13/09/2018--10:57:00	28.2	491	0.972062	0.0166619	-0.0996888
87300	13/09/2018--10:58:00	28.54	95	106.606	0.0314063	-0.0242751
87360	13/09/2018--10:59:00	28.89	313	100.339	0.208339	-0.0996888
87420	13/09/2018--11:00:00	29.14	82	0.768401	-0.29297	-0.401343
87480	13/09/2018--11:01:00	29.41	384	106.606	0.0756394	-0.129854
87540	13/09/2018--11:02:00	29.32	95	105.039	0.119873	0.00589033
87600	13/09/2018--11:03:00	29.31	563	0.925063	0.0756394	-0.235433
87660	13/09/2018--11:04:00	29.34	386	0.846732	-0.116038	-0.522005
87720	13/09/2018--11:05:00	29.33	98	0.439409	0.31155	-0.793494
87780	13/09/2018--11:06:00	29.87	108	0.423743	0.326294	-0.793494
87840	13/09/2018--11:07:00	30.24	74	0.220082	0.17885	-0.98957
87900	13/09/2018--11:08:00	30.45	60	0.361078	0.252572	-0.929239
87960	13/09/2018--11:09:00	30.93	139	0.361078	0.282061	-0.944322
88020	13/09/2018--11:10:00	31.34	49	0.455075	0.237828	-0.868908
88080	13/09/2018--11:11:00	32.15	0	0.235748	0.134617	-0.974487
88140	13/09/2018--11:12:00	32.47	95	0.39241	0.31155	-0.868908
88200	13/09/2018--11:13:00	32.55	25	0.361078	0.252572	-0.944322
88260	13/09/2018--11:14:00	32.6	57	0.674403	-0.05706	-0.763329
88320	13/09/2018--11:15:00	32.49	44	0.486408	0.119873	0.835441
88380	13/09/2018--11:16:00	32.57	132	106.606	-0.116038	0.27738
88440	13/09/2018--11:17:00	32.66	424	0.925063	-0.05706	-0.144937
88500	13/09/2018--11:18:00	33	1073	0.862398	-0.0718044	-0.16002
88560	13/09/2018--11:19:00	32.65	1230	147.338	0.223083	0.0662213
88620	13/09/2018--11:20:00	31.72	1061	0.784067	-0.0275713	-0.0544406
88680	13/09/2018--11:21:00	30.67	432	0.972062	0.060895	0.081304
88740	13/09/2018--11:22:00	30.04	66	0.878064	-0.366692	-0.220351
88800	13/09/2018--11:23:00	29.93	42	103.473	0.0756394	-0.175102
88860	13/09/2018--11:24:00	29.47	407	0.799733	-10.007	-13.968
88920	13/09/2018--11:25:00	29.3	195	-0.0462447	0.0756394	-100.465
88980	13/09/2018--11:26:00	28.9	0	-0.0619109	0.105128	-0.98957
89040	13/09/2018--11:27:00	28.63	0	-0.0619109	0.119873	-100.465
89100	13/09/2018--11:28:00	28.44	1	-0.0462447	0.105128	-100.465
89160	13/09/2018--11:29:00	28.25	0	-0.0619109	0.119873	-100.465
89220	13/09/2018--11:30:00	28.12	0	-0.0619109	0.105128	-0.98957
89280	13/09/2018--11:31:00	28	0	-0.0462447	0.119873	-100.465
89340	13/09/2018--11:32:00	27.92	0	-0.0462447	0.119873	-100.465
89400	13/09/2018--11:33:00	27.84	0	-0.0619109	0.119873	-100.465
89460	13/09/2018--11:34:00	27.8	0	-0.0619109	0.105128	-100.465
89520	13/09/2018--11:35:00	27.77	0	-0.0619109	0.119873	-100.465
89580	13/09/2018--11:36:00	27.74	0	-0.0619109	0.119873	-100.465
89640	13/09/2018--11:37:00	28.02	0	-0.0775772	0.193594	-0.98957
89700	13/09/2018--11:38:00	28.54	0	-0.0775772	0.193594	-0.98957
89760	13/09/2018--11:39:00	29.05	0	-0.0619109	0.193594	-0.98957
89820	13/09/2018--11:40:00	29.48	0	-0.0619109	0.149361	-0.98957
89880	13/09/2018--11:41:00	29.75	2	-0.0462447	0.00191751	-100.465
89940	13/09/2018--11:42:00	29.72	0	-0.0305784	0.00191751	-100.465
90000	13/09/2018--11:43:00	29.63	0	-0.0619109	0.0461507	-100.465
90060	13/09/2018--11:44:00	29.52	0	-0.0619109	0.0461507	-100.465
90120	13/09/2018--11:45:00	29.39	0	-0.0619109	0.060895	-100.465
90180	13/09/2018--11:46:00	29.28	0	-0.0619109	0.060895	-100.465
90240	13/09/2018--11:47:00	29.19	0	-0.0462447	0.060895	-100.465
90300	13/09/2018--11:48:00	29.1	0	-0.0619109	0.060895	-100.465
90360	13/09/2018--11:49:00	29.04	0	-0.0462447	0.0756394	-100.465
90420	13/09/2018--11:50:00	28.94	0	-0.0462447	0.060895	-100.465
90480	13/09/2018--11:51:00	28.88	0	-0.0462447	0.060895	-100.465
90540	13/09/2018--11:52:00	28.82	0	-0.0462447	0.060895	-101.974
90600	13/09/2018--11:53:00	28.78	0	-0.0462447	0.0756394	-100.465
90660	13/09/2018--11:54:00	28.72	0	-0.0462447	0.0756394	-100.465
90720	13/09/2018--11:55:00	28.72	0	-0.0462447	0.0756394	-100.465
90780	13/09/2018--11:56:00	28.68	0	-0.0462447	0.0756394	-100.465
90840	13/09/2018--11:57:00	28.66	0	-0.0462447	0.0756394	-100.465
90900	13/09/2018--11:58:00	28.62	0	-0.0462447	0.0756394	-100.465
90960	13/09/2018--11:59:00	28.61	0	-0.0462447	0.0756394	-100.465
91020	13/09/2018--12:00:00	28.61	0	-0.0462447	0.060895	-100.465
91080	13/09/2018--12:01:00	28.6	0	-0.0619109	0.0903838	-100.465
91140	13/09/2018--12:02:00	28.61	7	-0.0775772	-0.0275713	-100.465
91200	13/09/2018--12:03:00	28.56	2	-0.187241	-0.05706	-0.98957
91260	13/09/2018--12:04:00	28.48	0	-0.155908	-0.0423156	-100.465
91320	13/09/2018--12:05:00	28.4	0	-0.171575	0.0166619	-0.98957
91380	13/09/2018--12:06:00	28.3	7	0.000754095	-0.0275713	-100.465
91440	13/09/2018--12:07:00	28.26	237	100.339	-0.130782	-0.205268
91500	13/09/2018--12:08:00	28.12	49	0.956396	-0.0865488	0.232131
91560	13/09/2018--12:09:00	28.04	76	0.987728	-0.05706	-0.190185
91620	13/09/2018--12:10:00	28.11	3	0.972062	-0.0865488	-0.205268
91680	13/09/2018--12:11:00	28.05	0	0.972062	-0.05706	-0.205268
91740	13/09/2018--12:12:00	27.9	31	0.674403	-0.116038	-0.0091924
91800	13/09/2018--12:13:00	27.79	298	103.473	-0.116038	0.141635
91860	13/09/2018--12:14:00	28.03	51	0.987728	-0.101293	-0.0846061
91920	13/09/2018--12:15:00	28.39	14	0.956396	-0.175015	-0.114772
91980	13/09/2018--12:16:00	28.66	41	0.940729	-0.278226	-0.16002
92040	13/09/2018--12:17:00	28.73	14	101.906	-0.130782	-0.175102
92100	13/09/2018--12:18:00	28.83	26	0.862398	-0.101293	-0.49184
92160	13/09/2018--12:19:00	28.7	728	133.239	-0.573113	0.744944
92220	13/09/2018--12:20:00	28.2	1253	0.611738	-0.219248	-0.205268
92280	13/09/2018--12:21:00	28.92	1186	0.768401	-0.278226	-0.356095
92340	13/09/2018--12:22:00	30.06	669	0.925063	-0.853257	-0.537088
92400	13/09/2018--12:23:00	31.27	84	0.690069	-0.0718044	-0.733164
92460	13/09/2018--12:24:00	32.85	101	0.768401	-0.130782	-0.612502
92520	13/09/2018--12:25:00	33.95	23	0.768401	-0.101293	-0.65775
92580	13/09/2018--12:26:00	34.63	27	0.831066	-0.0718044	-0.642667
92640	13/09/2018--12:27:00	35.07	95	0.752734	-0.0865488	-0.612502
92700	13/09/2018--12:28:00	35.24	116	0.674403	-0.101293	-0.582336
92760	13/09/2018--12:29:00	35.29	81	0.658737	-0.248737	-0.672833
92820	13/09/2018--12:30:00	35.36	30	0.596072	-0.29297	-0.642667
92880	13/09/2018--12:31:00	35.25	479	0.909397	0.17885	-0.114772
92940	13/09/2018--12:32:00	34.66	127	0.51774	0.119873	-0.853825
93000	13/09/2018--12:33:00	34.06	0	0.361078	0.119873	-0.944322
93060	13/09/2018--12:34:00	33.52	261	0.878064	0.341038	0.382959
93120	13/09/2018--12:35:00	33.12	0	0.878064	0.355783	0.382959
93180	13/09/2018--12:36:00	32.91	2	0.846732	0.458993	0.33771
93240	13/09/2018--12:37:00	32.91	0	0.862398	0.444249	0.307545
93300	13/09/2018--12:38:00	32.86	0	0.862398	0.444249	0.33771
93360	13/09/2018--12:39:00	32.77	0	0.862398	0.444249	0.322628
93420	13/09/2018--12:40:00	32.69	0	0.878064	0.444249	0.292462
93480	13/09/2018--12:41:00	32.61	0	0.862398	0.444249	0.292462
93540	13/09/2018--12:42:00	32.55	0	0.878064	0.385271	0.352793
93600	13/09/2018--12:43:00	32.44	2	0.878064	0.385271	0.322628
93660	13/09/2018--12:44:00	32.27	3	0.972062	0.193594	0.232131
93720	13/09/2018--12:45:00	31.98	10	0.956396	0.296805	0.186883
93780	13/09/2018--12:46:00	31.68	0	0.956396	0.31155	0.156718
93840	13/09/2018--12:47:00	31.44	0	0.925063	0.370527	0.201966
93900	13/09/2018--12:48:00	31.22	0	0.956396	0.326294	0.141635
93960	13/09/2018--12:49:00	31	1	0.972062	0.355783	0.141635
94020	13/09/2018--12:50:00	30.82	28	0.956396	0.237828	0.232131
94080	13/09/2018--12:51:00	30.64	14	0.925063	0.400016	0.201966
94140	13/09/2018--12:52:00	30.52	5	0.909397	0.193594	0.382959
94200	13/09/2018--12:53:00	30.41	0	0.909397	0.193594	0.382959
94260	13/09/2018--12:54:00	30.3	0	0.909397	0.17885	0.398041
94320	13/09/2018--12:55:00	30.22	0	0.909397	0.17885	0.398041
94380	13/09/2018--12:56:00	30.19	0	0.893731	0.193594	0.398041
94440	13/09/2018--12:57:00	30.11	0	0.909397	0.193594	0.398041
94500	13/09/2018--12:58:00	30.02	56	0.408077	0.060895	-0.929239
94560	13/09/2018--12:59:00	29.96	26	0.0947516	0.193594	-0.98957
94620	13/09/2018--13:00:00	30	0	0.126084	0.060895	-100.465
94680	13/09/2018--13:01:00	30	2	0.173083	0.0166619	-0.98957
94740	13/09/2018--13:02:00	30.04	18	0.188749	0.119873	-100.465
94800	13/09/2018--13:03:00	30.09	12	0.752734	-0.322459	-0.552171
94860	13/09/2018--13:04:00	30.14	2	0.737068	-0.189759	-0.612502
94920	13/09/2018--13:05:00	30.21	2	0.690069	-0.366692	-0.612502
94980	13/09/2018--13:06:00	30.43	2	0.674403	-0.396181	-0.612502
95040	13/09/2018--13:07:00	31.29	5	0.815399	0.00191751	-0.582336
95100	13/09/2018--13:08:00	31.83	1	0.972062	0.341038	-0.0393579
95160	13/09/2018--13:09:00	32	3	0.846732	0.341038	-0.461674
95220	13/09/2018--13:10:00	32.2	0	0.846732	0.355783	-0.461674
95280	13/09/2018--13:11:00	32.3	0	0.846732	0.341038	-0.461674
95340	13/09/2018--13:12:00	32.33	0	0.846732	0.341038	-0.461674
95400	13/09/2018--13:13:00	32.19	202	0.987728	-0.0128269	0.0662213
95460	13/09/2018--13:14:00	31.94	35	100.339	0.0166619	-0.129854
95520	13/09/2018--13:15:00	31.69	44	0.987728	-0.0423156	0.0511385
95580	13/09/2018--13:16:00	31.39	2	0.972062	-0.145526	0.081304
95640	13/09/2018--13:17:00	31.03	0	0.956396	-0.233993	0.0662213
95700	13/09/2018--13:18:00	30.82	63	100.339	-0.130782	-0.0695233
95760	13/09/2018--13:19:00	31.11	30	0.972062	-0.175015	0.0209731
95820	13/09/2018--13:20:00	31.27	55	116.006	-0.263481	0.292462
95880	13/09/2018--13:21:00	31.79	423	0.925063	-0.307715	0.126552
95940	13/09/2018--13:22:00	32.22	159	0.987728	0.0756394	-0.235433
96000	13/09/2018--13:23:00	32.16	230	100.339	0.00191751	-0.0091924
96060	13/09/2018--13:24:00	31.98	197	0.925063	-0.116038	-0.0996888
96120	13/09/2018--13:25:00	31.77	135	0.956396	-0.204504	-0.144937
96180	13/09/2018--13:26:00	31.63	55	0.690069	0.0756394	-0.748246
96240	13/09/2018--13:27:00	31.69	0	0.0947516	0.0166619	-100.465
96300	13/09/2018--13:28:00	31.82	3	0.674403	-0.646835	-0.250516
96360	13/09/2018--13:29:00	31.92	5	0.987728	-0.101293	-0.0846061
96420	13/09/2018--13:30:00	31.98	1	0.987728	-0.116038	-0.0695233
96480	13/09/2018--13:31:00	32.02	18	106.606	0.134617	0.081304
96540	13/09/2018--13:32:00	32.02	14	100.339	0.0314063	-0.0695233
96600	13/09/2018--13:33:00	32.02	18	0.972062	-0.175015	-0.0242751
96660	13/09/2018--13:34:00	32.02	10	0.972062	-0.101293	0.201966
96720	13/09/2018--13:35:00	32.01	15	0.987728	-0.05706	-0.0091924
96780	13/09/2018--13:36:00	32.02	0	0.972062	-0.130782	-0.0091924
96840	13/09/2018--13:37:00	32.05	2	100.339	0.119873	0.0963867
96900	13/09/2018--13:38:00	32.09	8	0.987728	0.0756394	0.156718
96960	13/09/2018--13:39:00	32.1	3	0.987728	0.164106	0.0360558
97020	13/09/2018--13:40:00	32.05	2	0.987728	0.134617	0.111469
97080	13/09/2018--13:41:00	31.99	0	100.339	0.060895	0.081304
97140	13/09/2018--13:42:00	31.95	116	101.906	-0.0423156	-0.0091924
97200	13/09/2018--13:43:00	31.94	189	109.739	-0.219248	0.307545
97260	13/09/2018--13:44:00	31.76	79	0.721402	-0.52888	0.398041
97320	13/09/2018--13:45:00	31.64	0	0.721402	-0.514136	0.413124
97380	13/09/2018--13:46:00	31.59	242	0.799733	-0.101293	-0.114772
97440	13/09/2018--13:47:00	31.28	278	0.110418	0.060895	100.135
97500	13/09/2018--13:48:00	30.84	0	0.0947516	0.060895	100.135
97560	13/09/2018--13:49:00	30.45	0	0.0947516	0.060895	100.135
97620	13/09/2018--13:50:00	30.14	0	0.0947516	0.060895	100.135
97680	13/09/2018--13:51:00	29.88	0	0.0947516	0.060895	100.135
97740	13/09/2018--13:52:00	29.68	0	0.0947516	0.060895	100.135
97800	13/09/2018--13:53:00	29.49	0	0.0947516	0.060895	0.986268
97860	13/09/2018--13:54:00	29.34	0	0.0947516	0.060895	100.135
97920	13/09/2018--13:55:00	29.23	0	0.0947516	0.060895	100.135
97980	13/09/2018--13:56:00	29.11	0	0.0947516	0.060895	100.135
98040	13/09/2018--13:57:00	29.02	0	0.0947516	0.060895	100.135
98100	13/09/2018--13:58:00	28.94	0	0.0947516	0.060895	0.986268
98160	13/09/2018--13:59:00	28.88	0	0.0947516	0.060895	100.135
98220	13/09/2018--14:00:00	28.83	0	0.0947516	0.060895	100.135
98280	13/09/2018--14:01:00	28.8	150	103.473	-0.263481	-0.129854
98340	13/09/2018--14:02:00	28.96	38	0.893731	0.0166619	-0.537088
98400	13/09/2018--14:03:00	29.22	206	0.956396	-0.05706	-0.205268
98460	13/09/2018--14:04:00	29.54	122	0.972062	-0.101293	-0.114772
98520	13/09/2018--14:05:00	29.38	113	0.972062	0.060895	0.232131
98580	13/09/2018--14:06:00	29.65	203	0.925063	0.00191751	0.352793
98640	13/09/2018--14:07:00	29.93	14	0.987728	-0.0423156	-0.0846061
98700	13/09/2018--14:08:00	30.05	0	0.987728	-0.05706	-0.0996888
98760	13/09/2018--14:09:00	30.12	0	0.972062	-0.05706	-0.0846061
98820	13/09/2018--14:10:00	30.15	0	0.987728	-0.0275713	-0.0996888
98880	13/09/2018--14:11:00	30.62	18	0.893731	-0.0275713	0.428207
98940	13/09/2018--14:12:00	31.2	13	100.339	0.0461507	-0.114772
99000	13/09/2018--14:13:00	31.22	7	0.987728	-0.101293	-0.0996888
99060	13/09/2018--14:14:00	31.16	438	0.987728	0.17885	-0.295764
99120	13/09/2018--14:15:00	30.96	176	0.0790854	-0.175015	-0.974487
99180	13/09/2018--14:16:00	30.94	0	0.0790854	-0.175015	-0.98957
99240	13/09/2018--14:17:00	30.95	0	0.0790854	-0.175015	-0.98957
99300	13/09/2018--14:18:00	30.98	0	0.110418	-0.219248	-0.974487
99360	13/09/2018--14:19:00	31	0	0.126084	-0.204504	-0.974487
99420	13/09/2018--14:20:00	30.99	0	0.173083	-0.175015	-0.974487
99480	13/09/2018--14:21:00	31.02	0	0.126084	-0.204504	-0.974487
99540	13/09/2018--14:22:00	31.05	0	0.126084	-0.189759	-0.974487
99600	13/09/2018--14:23:00	31.08	107	103.473	-0.116038	-0.0996888
99660	13/09/2018--14:24:00	30.91	70	0.956396	-0.05706	-0.250516
99720	13/09/2018--14:25:00	30.68	1	0.972062	0.0461507	-0.235433
99780	13/09/2018--14:26:00	30.46	0	0.972062	-0.0865488	-0.220351
99840	13/09/2018--14:27:00	30.22	4	0.956396	-0.145526	-0.205268
99900	13/09/2018--14:28:00	30.02	1	0.956396	-0.0865488	-0.220351
99960	13/09/2018--14:29:00	29.84	5	0.925063	0.060895	-0.235433
100020	13/09/2018--14:30:00	30.85	32	0.0164203	-0.410925	-0.929239
100080	13/09/2018--14:31:00	31.72	142	101.906	-0.116038	-0.0695233
100140	13/09/2018--14:32:00	31.46	768	0.549073	-0.278226	-0.763329
100200	13/09/2018--14:33:00	31.21	142	-0.0305784	-0.160271	-0.98957
100260	13/09/2018--14:34:00	31.17	3	0.235748	-0.469903	-0.838743
100320	13/09/2018--14:35:00	31.04	1	0.220082	-0.469903	-0.853825
100380	13/09/2018--14:36:00	30.93	0	0.235748	-0.455158	-0.853825
100440	13/09/2018--14:37:00	30.83	7	0.878064	0.0461507	-0.506923
100500	13/09/2018--14:38:00	30.75	22	0.768401	-0.116038	0.6092
100560	13/09/2018--14:39:00	30.77	0	0.737068	-0.189759	0.624282
100620	13/09/2018--14:40:00	30.82	0	0.752734	-0.175015	0.6092
100680	13/09/2018--14:41:00	30.94	0	0.752734	-0.189759	0.6092
100740	13/09/2018--14:42:00	31.05	0	0.768401	-0.175015	0.594117
100800	13/09/2018--14:43:00	31.18	0	0.768401	-0.189759	0.594117
100860	13/09/2018--14:44:00	31.32	2	0.831066	-0.0128269	0.548869
100920	13/09/2018--14:45:00	31.52	0	0.831066	-0.0423156	0.548869
100980	13/09/2018--14:46:00	31.7	0	0.799733	-0.130782	0.563951
101040	13/09/2018--14:47:00	31.86	0	0.799733	-0.145526	0.563951
101100	13/09/2018--14:48:00	32	0	0.799733	-0.130782	0.563951
101160	13/09/2018--14:49:00	32.13	0	0.799733	-0.130782	0.563951
101220	13/09/2018--14:50:00	32.25	0	0.784067	-0.130782	0.579034
101280	13/09/2018--14:51:00	32.36	0	0.799733	-0.145526	0.579034
101340	13/09/2018--14:52:00	32.47	0	0.768401	-0.116038	0.594117
101400	13/09/2018--14:53:00	32.77	25	100.339	0.0166619	0.081304
101460	13/09/2018--14:54:00	33.11	77	-0.0932434	-0.396181	0.910854
101520	13/09/2018--14:55:00	32.88	102	0.0634191	-0.05706	100.135
101580	13/09/2018--14:56:00	32.41	0	0.0634191	-0.05706	100.135
101640	13/09/2018--14:57:00	31.88	8	-0.0149122	-0.0865488	100.135
101700	13/09/2018--14:58:00	31.36	0	-0.0149122	-0.0865488	100.135
101760	13/09/2018--14:59:00	30.91	0	-0.0149122	-0.0865488	100.135
101820	13/09/2018--15:00:00	30.53	0	-0.0149122	-0.0865488	100.135
101880	13/09/2018--15:01:00	30.23	0	-0.0149122	-0.0865488	100.135
101940	13/09/2018--15:02:00	29.98	0	-0.0149122	-0.0865488	100.135
102000	13/09/2018--15:03:00	29.75	0	-0.0149122	-0.0865488	100.135
102060	13/09/2018--15:04:00	29.56	0	-0.0149122	-0.0865488	100.135
102120	13/09/2018--15:05:00	29.4	0	-0.0149122	-0.0865488	100.135
102180	13/09/2018--15:06:00	29.25	0	-0.0149122	-0.0865488	100.135
102240	13/09/2018--15:07:00	29.14	0	-0.0149122	-0.0865488	100.135
102300	13/09/2018--15:08:00	29.02	0	-0.0149122	-0.0865488	100.135
102360	13/09/2018--15:09:00	28.93	0	-0.0149122	-0.0865488	100.135
102420	13/09/2018--15:10:00	28.86	0	-0.0149122	-0.0865488	100.135
102480	13/09/2018--15:11:00	28.79	0	-0.0149122	-0.0865488	100.135
102540	13/09/2018--15:12:00	28.73	0	-0.0149122	-0.0865488	100.135
102600	13/09/2018--15:13:00	28.67	0	-0.0149122	-0.0865488	100.135
102660	13/09/2018--15:14:00	28.62	0	-0.0149122	-0.0865488	0.986268
102720	13/09/2018--15:15:00	28.55	0	-0.0149122	-0.0865488	100.135
102780	13/09/2018--15:16:00	28.52	0	-0.0149122	-0.0865488	100.135
102840	13/09/2018--15:17:00	28.49	0	-0.0149122	-0.0865488	100.135
102900	13/09/2018--15:18:00	28.45	0	-0.0149122	-0.0865488	100.135
102960	13/09/2018--15:19:00	28.42	0	-0.0149122	-0.0865488	100.135
103020	13/09/2018--15:20:00	28.37	0	-0.0149122	-0.0865488	100.135
103080	13/09/2018--15:21:00	28.34	0	-0.0149122	-0.0865488	100.135
103140	13/09/2018--15:22:00	28.3	0	-0.0149122	-0.0865488	100.135
103200	13/09/2018--15:23:00	28.25	0	-0.0149122	-0.0865488	100.135
103260	13/09/2018--15:24:00	28.24	0	-0.0149122	-0.0865488	100.135
103320	13/09/2018--15:25:00	28.19	19	-0.0462447	0.0314063	103.152
103380	13/09/2018--15:26:00	28.17	1	0.0477529	-0.05706	100.135
103440	13/09/2018--15:27:00	28.14	0	0.0320866	-0.05706	100.135
103500	13/09/2018--15:28:00	28.09	0	0.0320866	-0.05706	100.135
103560	13/09/2018--15:29:00	28.02	13	0.0477529	-0.0718044	100.135
103620	13/09/2018--15:30:00	27.98	0	0.0477529	-0.0718044	100.135
103680	13/09/2018--15:31:00	27.93	0	0.0477529	-0.05706	100.135
103740	13/09/2018--15:32:00	27.87	0	0.0477529	-0.0718044	100.135
103800	13/09/2018--15:33:00	27.84	0	0.0477529	-0.0718044	100.135
103860	13/09/2018--15:34:00	27.78	0	0.0477529	-0.0718044	100.135
103920	13/09/2018--15:35:00	27.74	0	0.0477529	-0.0718044	100.135
103980	13/09/2018--15:36:00	27.68	0	0.0477529	-0.0718044	100.135
104040	13/09/2018--15:37:00	27.65	0	0.0477529	-0.0718044	100.135
104100	13/09/2018--15:38:00	27.63	0	0.0634191	-0.0718044	100.135
104160	13/09/2018--15:39:00	27.61	0	0.0477529	-0.0718044	100.135
104220	13/09/2018--15:40:00	27.58	0	0.0634191	-0.0718044	0.986268
104280	13/09/2018--15:41:00	27.59	0	0.0477529	-0.0718044	100.135
104340	13/09/2018--15:42:00	27.59	0	0.0477529	-0.05706	100.135
104400	13/09/2018--15:43:00	27.6	0	0.0477529	-0.0718044	0.986268
104460	13/09/2018--15:44:00	27.62	0	0.0634191	-0.0718044	0.986268
104520	13/09/2018--15:45:00	27.65	0	0.0477529	-0.0718044	100.135
104580	13/09/2018--15:46:00	27.68	0	0.0477529	-0.0718044	100.135
104640	13/09/2018--15:47:00	27.68	0	0.0477529	-0.0718044	100.135
104700	13/09/2018--15:48:00	27.7	0	0.0477529	-0.0718044	100.135
104760	13/09/2018--15:49:00	27.71	0	0.0477529	-0.0718044	100.135
104820	13/09/2018--15:50:00	27.73	0	0.0477529	-0.0718044	100.135
104880	13/09/2018--15:51:00	27.73	0	0.0477529	-0.0718044	100.135
104940	13/09/2018--15:52:00	27.75	0	0.0634191	-0.0718044	100.135
105000	13/09/2018--15:53:00	27.75	0	0.0477529	-0.0718044	100.135
105060	13/09/2018--15:54:00	27.74	0	0.0477529	-0.0718044	100.135
105120	13/09/2018--15:55:00	27.71	0	0.0477529	-0.0718044	100.135
105180	13/09/2018--15:56:00	27.68	0	0.0477529	-0.0718044	100.135
105240	13/09/2018--15:57:00	27.66	0	0.0477529	-0.0718044	100.135
105300	13/09/2018--15:58:00	27.65	0	0.0477529	-0.0718044	100.135
105360	13/09/2018--15:59:00	27.62	0	0.0477529	-0.0718044	100.135
105420	13/09/2018--16:00:00	27.59	0	0.0634191	-0.0718044	100.135
105480	13/09/2018--16:01:00	27.57	0	0.0477529	-0.0718044	100.135
105540	13/09/2018--16:02:00	27.55	0	0.0634191	-0.0718044	100.135
105600	13/09/2018--16:03:00	27.59	0	0.0634191	-0.0718044	100.135
105660	13/09/2018--16:04:00	27.59	0	0.0634191	-0.0718044	100.135
105720	13/09/2018--16:05:00	27.59	0	0.0634191	-0.0718044	100.135
105780	13/09/2018--16:06:00	27.62	0	0.0477529	-0.0718044	100.135
105840	13/09/2018--16:07:00	27.61	0	0.0477529	-0.0718044	100.135
105900	13/09/2018--16:08:00	27.66	0	0.0477529	-0.0718044	100.135
105960	13/09/2018--16:09:00	27.67	0	0.0634191	-0.0718044	100.135
106020	13/09/2018--16:10:00	27.69	0	0.0477529	-0.0718044	100.135
106080	13/09/2018--16:11:00	27.71	0	0.0634191	-0.0718044	100.135
106140	13/09/2018--16:12:00	27.72	0	0.0477529	-0.0718044	100.135
106200	13/09/2018--16:13:00	27.75	0	0.0634191	-0.0718044	100.135
106260	13/09/2018--16:14:00	27.76	0	0.0477529	-0.0718044	100.135
106320	13/09/2018--16:15:00	27.83	287	0.862398	-0.0718044	-0.461674
106380	13/09/2018--16:16:00	28.22	233	100.339	0.00191751	-0.265599
106440	13/09/2018--16:17:00	28.71	50	0.940729	-0.130782	-0.265599
106500	13/09/2018--16:18:00	29.13	73	0.940729	-0.175015	-0.0846061
106560	13/09/2018--16:19:00	29.49	255	0.815399	-0.322459	-0.461674
106620	13/09/2018--16:20:00	29.89	0	0.846732	-0.307715	-0.416426
106680	13/09/2018--16:21:00	30.25	0	0.846732	-0.307715	-0.416426
106740	13/09/2018--16:22:00	30.51	0	0.815399	-0.322459	-0.461674
106800	13/09/2018--16:23:00	30.77	0	0.815399	-0.322459	-0.461674
106860	13/09/2018--16:24:00	30.98	0	0.815399	-0.337203	-0.446592
106920	13/09/2018--16:25:00	31.14	0	0.815399	-0.322459	-0.446592
106980	13/09/2018--16:26:00	31.31	0	0.831066	-0.322459	-0.446592
107040	13/09/2018--16:27:00	31.43	0	0.815399	-0.322459	-0.461674
107100	13/09/2018--16:28:00	31.54	0	0.815399	-0.322459	-0.461674
107160	13/09/2018--16:29:00	31.64	0	0.815399	-0.322459	-0.461674
107220	13/09/2018--16:30:00	31.75	135	0.987728	-0.0275713	-0.190185
107280	13/09/2018--16:31:00	31.75	78	0.987728	0.119873	-0.175102
107340	13/09/2018--16:32:00	31.65	341	0.987728	-0.0275713	-0.250516
107400	13/09/2018--16:33:00	31.57	26	0.972062	-0.0275713	-0.280682
107460	13/09/2018--16:34:00	31.43	163	0.972062	0.060895	0.232131
107520	13/09/2018--16:35:00	31.48	57	0.956396	-0.0423156	-0.220351
107580	13/09/2018--16:36:00	31.43	173	0.956396	-0.101293	-0.295764
107640	13/09/2018--16:37:00	31.44	105	100.339	-0.116038	-0.265599
107700	13/09/2018--16:38:00	31.38	111	0.705736	0.0461507	-0.702998
107760	13/09/2018--16:39:00	31.37	257	0.940729	0.223083	-0.310847
107820	13/09/2018--16:40:00	31.34	81	0.987728	-0.101293	-0.0695233
107880	13/09/2018--16:41:00	31.31	7	100.339	0.105128	-0.114772
107940	13/09/2018--16:42:00	31.2	48	0.815399	-0.410925	-0.552171
108000	13/09/2018--16:43:00	31.18	71	0.423743	-0.0423156	-0.702998
108060	13/09/2018--16:44:00	31.25	236	0.940729	-0.05706	-0.190185
108120	13/09/2018--16:45:00	31.22	283	0.799733	-0.204504	-0.552171
108180	13/09/2018--16:46:00	31.18	0	0.815399	0.0461507	-0.597419
108240	13/09/2018--16:47:00	31.16	4	0.799733	-0.145526	-0.582336
108300	13/09/2018--16:48:00	31.11	0	0.799733	-0.145526	-0.582336
108360	13/09/2018--16:49:00	31.08	64	0.768401	-0.248737	-0.567253
108420	13/09/2018--16:50:00	31.06	140	100.339	-0.0865488	-0.341013
108480	13/09/2018--16:51:00	31.07	157	0.972062	-0.130782	0.0511385
108540	13/09/2018--16:52:00	31.16	299	100.339	0.060895	0.0209731
108600	13/09/2018--16:53:00	31.23	49	0.987728	0.00191751	0.0360558
108660	13/09/2018--16:54:00	31.34	235	103.473	0.237828	0.00589033
108720	13/09/2018--16:55:00	31.31	91	0.705736	0.296805	-0.672833
108780	13/09/2018--16:56:00	31.3	0	0.705736	0.31155	-0.672833
108840	13/09/2018--16:57:00	31.31	0	0.690069	0.326294	-0.672833
108900	13/09/2018--16:58:00	31.29	245	0.329745	-0.116038	-0.944322
108960	13/09/2018--16:59:00	31.29	0	0.314079	-0.116038	-0.944322
109020	13/09/2018--17:00:00	31.3	0	0.314079	-0.116038	-0.959405
109080	13/09/2018--17:01:00	31.32	0	0.314079	-0.130782	-0.944322
109140	13/09/2018--17:02:00	31.36	0	0.314079	-0.130782	-0.944322
109200	13/09/2018--17:03:00	31.43	2	0.39241	-0.0718044	-0.914156
109260	13/09/2018--17:04:00	31.49	4	0.674403	0.0756394	-0.748246
109320	13/09/2018--17:05:00	31.58	0	0.658737	0.0756394	-0.763329
109380	13/09/2018--17:06:00	31.7	2	0.486408	-0.0128269	-0.868908
109440	13/09/2018--17:07:00	31.81	0	0.470742	-0.0275713	-0.899074
109500	13/09/2018--17:08:00	31.93	0	0.455075	-0.0275713	-0.899074
109560	13/09/2018--17:09:00	31.97	0	0.439409	-0.0423156	-0.899074
109620	13/09/2018--17:10:00	31.97	0	0.486408	0.0166619	-0.883991
109680	13/09/2018--17:11:00	31.98	0	0.455075	-0.0275713	-0.899074
109740	13/09/2018--17:12:00	32.06	5	0.0477529	-0.175015	-0.98957
109800	13/09/2018--17:13:00	32.4	0	0.0320866	-0.189759	-0.98957
109860	13/09/2018--17:14:00	32.7	0	0.0320866	-0.189759	-0.98957
109920	13/09/2018--17:15:00	32.98	0	0.0164203	-0.189759	-0.98957
109980	13/09/2018--17:16:00	33.2	0	0.204415	-0.101293	-0.974487
110040	13/09/2018--17:17:00	33.16	0	0.220082	-0.101293	-0.974487
110100	13/09/2018--17:18:00	33.15	5	0.188749	-0.366692	-0.899074
110160	13/09/2018--17:19:00	33.49	7	0.000754095	-0.322459	-0.959405
110220	13/09/2018--17:20:00	33.62	137	0.878064	-0.145526	-0.416426
110280	13/09/2018--17:21:00	33.28	81	0.157417	-0.145526	-0.98957
110340	13/09/2018--17:22:00	32.98	0	0.251414	-0.101293	-0.974487
110400	13/09/2018--17:23:00	32.76	22	0.408077	-0.160271	-0.899074
110460	13/09/2018--17:24:00	32.62	0	0.39241	-0.189759	-0.914156
110520	13/09/2018--17:25:00	32.48	0	0.39241	-0.204504	-0.899074
110580	13/09/2018--17:26:00	32.38	19	0.455075	-0.175015	-0.883991
110640	13/09/2018--17:27:00	32.3	0	0.455075	-0.160271	-0.883991
110700	13/09/2018--17:28:00	32.21	0	0.423743	-0.189759	-0.883991
110760	13/09/2018--17:29:00	32.13	0	0.455075	-0.175015	-0.899074
110820	13/09/2018--17:30:00	32.05	0	0.408077	-0.204504	-0.899074
110880	13/09/2018--17:31:00	31.99	0	0.408077	-0.189759	-0.899074
110940	13/09/2018--17:32:00	31.98	2	0.439409	-0.175015	-0.868908
111000	13/09/2018--17:33:00	31.94	0	0.423743	-0.189759	-0.883991
111060	13/09/2018--17:34:00	31.91	0	0.423743	-0.189759	-0.883991
111120	13/09/2018--17:35:00	31.89	0	0.423743	-0.189759	-0.883991
111180	13/09/2018--17:36:00	31.88	0	0.423743	-0.175015	-0.883991
111240	13/09/2018--17:37:00	31.83	0	0.39241	-0.189759	-0.899074
111300	13/09/2018--17:38:00	31.81	19	0.376744	-0.0128269	-0.929239
111360	13/09/2018--17:39:00	31.74	0	0.361078	-0.0128269	-0.944322
111420	13/09/2018--17:40:00	31.71	0	0.345412	-0.0128269	-0.944322
111480	13/09/2018--17:41:00	31.65	0	0.329745	-0.0128269	-0.944322
111540	13/09/2018--17:42:00	31.61	0	0.345412	-0.0128269	-0.929239
111600	13/09/2018--17:43:00	31.58	0	0.361078	-0.0423156	-0.944322
111660	13/09/2018--17:44:00	31.56	0	0.282747	-0.116038	-0.959405
111720	13/09/2018--17:45:00	31.53	0	0.26708	-0.116038	-0.959405
111780	13/09/2018--17:46:00	31.52	0	0.251414	-0.116038	-0.974487
111840	13/09/2018--17:47:00	31.5	0	0.235748	-0.116038	-0.974487
111900	13/09/2018--17:48:00	31.49	0	0.220082	-0.116038	-0.974487
111960	13/09/2018--17:49:00	31.46	0	0.220082	-0.130782	-0.974487
112020	13/09/2018--17:50:00	31.45	0	0.220082	-0.130782	-0.959405
112080	13/09/2018--17:51:00	31.41	0	0.204415	-0.130782	-0.974487
112140	13/09/2018--17:52:00	31.42	0	0.188749	-0.130782	-0.974487
112200	13/09/2018--17:53:00	31.39	0	0.188749	-0.116038	-0.98957
112260	13/09/2018--17:54:00	31.39	0	0.220082	-0.160271	-0.959405
112320	13/09/2018--17:55:00	31.39	0	0.235748	-0.160271	-0.974487
112380	13/09/2018--17:56:00	31.4	22	0.251414	-0.175015	-0.959405
112440	13/09/2018--17:57:00	31.45	0	0.235748	-0.204504	-0.944322
112500	13/09/2018--17:58:00	31.49	19	0.26708	-0.42567	-0.868908
112560	13/09/2018--17:59:00	31.63	0	0.39241	-0.455158	-0.793494
112620	13/09/2018--18:00:00	31.78	0	0.439409	-0.440414	-0.778412
112680	13/09/2018--18:01:00	31.88	35	0.361078	-0.219248	-0.899074
112740	13/09/2018--18:02:00	32.43	100	0.987728	0.0314063	-0.250516
112800	13/09/2018--18:03:00	32.34	176	0.972062	-0.05706	-0.205268
112860	13/09/2018--18:04:00	32.02	259	0.956396	-0.189759	-0.0846061
112920	13/09/2018--18:05:00	31.72	66	0.831066	-0.219248	0.473455
112980	13/09/2018--18:06:00	31.43	2	0.815399	-0.263481	0.458372
113040	13/09/2018--18:07:00	31.15	0	0.799733	-0.29297	0.488538
113100	13/09/2018--18:08:00	30.91	9	0.799733	-0.248737	0.50362
113160	13/09/2018--18:09:00	30.67	1	0.799733	-0.219248	0.533786
113220	13/09/2018--18:10:00	30.49	16	0.815399	-0.29297	0.458372
113280	13/09/2018--18:11:00	30.42	0	0.815399	-0.29297	0.458372
113340	13/09/2018--18:12:00	30.41	4	0.862398	-0.366692	0.322628
113400	13/09/2018--18:13:00	30.38	8	0.815399	-0.248737	0.488538
113460	13/09/2018--18:14:00	30.31	0	0.799733	-0.219248	0.548869
113520	13/09/2018--18:15:00	30.27	134	106.606	0.060895	-0.205268
113580	13/09/2018--18:16:00	30.25	216	0.721402	0.0903838	0.684613
113640	13/09/2018--18:17:00	30.68	115	0.674403	0.0756394	-0.733164
113700	13/09/2018--18:18:00	30.59	1	0.64307	0.0314063	-0.778412
113760	13/09/2018--18:19:00	30.53	3	0.549073	-0.0423156	-0.853825
113820	13/09/2018--18:20:00	30.5	0	0.549073	-0.0865488	-0.838743
113880	13/09/2018--18:21:00	30.5	0	0.486408	-0.0865488	-0.868908
113940	13/09/2018--18:22:00	30.54	0	0.470742	-0.0718044	-0.883991
114000	13/09/2018--18:23:00	30.55	0	0.439409	-0.05706	-0.899074
114060	13/09/2018--18:24:00	30.5	14	0.909397	-0.116038	-0.401343
114120	13/09/2018--18:25:00	30.34	326	0.627404	0.208339	0.760027
114180	13/09/2018--18:26:00	30.38	211	109.739	0.0461507	-0.16002
114240	13/09/2018--18:27:00	30.49	142	0.972062	-0.0128269	-0.205268
114300	13/09/2018--18:28:00	30.63	483	0.925063	-0.0128269	-0.129854
114360	13/09/2018--18:29:00	30.48	374	0.972062	0.0166619	-0.16002
114420	13/09/2018--18:30:00	30.2	79	0.909397	-0.130782	0.352793
114480	13/09/2018--18:31:00	30.09	0	0.909397	-0.116038	0.352793
114540	13/09/2018--18:32:00	30.07	0	0.925063	-0.05706	0.322628
114600	13/09/2018--18:33:00	30.06	0	0.925063	-0.101293	0.352793
114660	13/09/2018--18:34:00	30.04	0	0.925063	-0.101293	0.352793
114720	13/09/2018--18:35:00	30.05	3	0.909397	-0.101293	0.367876
114780	13/09/2018--18:36:00	29.99	0	0.909397	-0.0865488	0.382959
114840	13/09/2018--18:37:00	29.95	15	0.831066	-0.484647	-0.16002
114900	13/09/2018--18:38:00	29.89	8	0.846732	0.149361	-0.522005
114960	13/09/2018--18:39:00	29.73	3	0.925063	-0.0423156	-0.386261
115020	13/09/2018--18:40:00	29.64	29	0.846732	0.119873	-0.567253
115080	13/09/2018--18:41:00	29.57	5	0.768401	0.193594	-0.612502
115140	13/09/2018--18:42:00	29.47	0	0.815399	0.134617	-0.597419
115200	13/09/2018--18:43:00	29.42	3	0.784067	0.00191751	-0.65775
115260	13/09/2018--18:44:00	29.43	3	0.721402	0.193594	-0.687915
115320	13/09/2018--18:45:00	29.46	0	0.235748	0.458993	-0.883991
115380	13/09/2018--18:46:00	29.52	12	0.752734	-0.42567	-0.49184
115440	13/09/2018--18:47:00	29.56	16	0.893731	0.060895	-0.476757
115500	13/09/2018--18:48:00	29.55	26	0.486408	-0.484647	0.699696
115560	13/09/2018--18:49:00	29.58	0	0.39241	-0.410925	0.805275
115620	13/09/2018--18:50:00	29.6	12	0.768401	0.223083	-0.627584
115680	13/09/2018--18:51:00	29.51	15	0.909397	-0.0718044	-0.401343
115740	13/09/2018--18:52:00	29.46	42	0.674403	-0.396181	-0.612502
115800	13/09/2018--18:53:00	29.43	0	0.752734	0.0756394	-0.672833
115860	13/09/2018--18:54:00	29.4	9	0.768401	0.17885	-0.65775
115920	13/09/2018--18:55:00	29.34	6	0.690069	0.193594	-0.718081
115980	13/09/2018--18:56:00	29.3	311	0.987728	0.00191751	-0.220351
116040	13/09/2018--18:57:00	29.31	159	0.987728	-0.145526	-0.0393579
116100	13/09/2018--18:58:00	29.34	149	0.956396	-0.175015	-0.175102
116160	13/09/2018--18:59:00	29.32	0	0.956396	-0.189759	-0.129854
116220	13/09/2018--19:00:00	29.38	6	0.956396	-0.189759	-0.129854
116280	13/09/2018--19:01:00	29.38	51	0.940729	-0.204504	-0.235433
116340	13/09/2018--19:02:00	29.3	0	0.940729	-0.219248	-0.235433
116400	13/09/2018--19:03:00	29.31	0	0.925063	-0.233993	-0.250516
116460	13/09/2018--19:04:00	29.29	3	0.940729	-0.204504	-0.220351
116520	13/09/2018--19:05:00	29.31	11	0.893731	0.208339	-0.446592
116580	13/09/2018--19:06:00	29.33	5	0.987728	0.237828	0.081304
116640	13/09/2018--19:07:00	29.29	16	0.768401	-0.116038	-0.627584
116700	13/09/2018--19:08:00	29.23	0	0.784067	-0.130782	-0.612502
116760	13/09/2018--19:09:00	29.13	32	0.799733	-0.0718044	-0.612502
116820	13/09/2018--19:10:00	29.05	0	0.705736	-0.632091	-0.265599
116880	13/09/2018--19:11:00	28.92	122	0.956396	-0.0275713	-0.250516
116940	13/09/2018--19:12:00	28.75	0	0.972062	-0.0275713	-0.235433
117000	13/09/2018--19:13:00	28.59	0	0.940729	-0.0128269	-0.310847
117060	13/09/2018--19:14:00	28.54	21	0.972062	-0.0128269	-0.235433
117120	13/09/2018--19:15:00	28.48	1	0.972062	-0.0275713	-0.265599
117180	13/09/2018--19:16:00	28.42	131	0.956396	-0.130782	-0.265599
117240	13/09/2018--19:17:00	28.57	134	0.972062	-0.0865488	0.141635
117300	13/09/2018--19:18:00	28.83	10	0.987728	-0.05706	0.081304
117360	13/09/2018--19:19:00	29.03	245	0.862398	0.060895	0.50362
117420	13/09/2018--19:20:00	29.23	158	0.658737	0.0461507	-0.763329
117480	13/09/2018--19:21:00	29.09	0	0.658737	0.0461507	-0.763329
117540	13/09/2018--19:22:00	28.93	0	0.658737	0.060895	-0.778412
117600	13/09/2018--19:23:00	28.76	0	0.674403	0.0461507	-0.763329
117660	13/09/2018--19:24:00	28.67	0	0.658737	0.0461507	-0.763329
117720	13/09/2018--19:25:00	28.65	0	0.580405	0.149361	-0.82366
117780	13/09/2018--19:26:00	28.62	0	0.596072	0.149361	-0.808577
117840	13/09/2018--19:27:00	28.59	0	0.580405	0.17885	-0.808577
117900	13/09/2018--19:28:00	28.66	0	0.533407	0.223083	-0.838743
117960	13/09/2018--19:29:00	30.36	4	0.235748	-0.248737	-0.944322
118020	13/09/2018--19:30:00	31.34	0	0.126084	-0.29297	-0.959405
118080	13/09/2018--19:31:00	31.93	1	0.235748	-0.233993	-0.944322
118140	13/09/2018--19:32:00	32.14	18	0.721402	-0.116038	0.714779
118200	13/09/2018--19:33:00	31.86	13	0.940729	0.0756394	0.322628
118260	13/09/2018--19:34:00	31.65	35	0.737068	-0.116038	-0.65775
118320	13/09/2018--19:35:00	31.33	0	0.784067	-0.263481	-0.567253
118380	13/09/2018--19:36:00	30.95	1	0.690069	-0.233993	-0.672833
118440	13/09/2018--19:37:00	30.59	0	0.752734	-0.204504	-0.65775
118500	13/09/2018--19:38:00	30.27	0	0.737068	-0.219248	-0.65775
118560	13/09/2018--19:39:00	30.21	358	0.611738	0.54746	-0.612502
118620	13/09/2018--19:40:00	30.4	7	0.674403	0.532715	-0.552171
118680	13/09/2018--19:41:00	30.56	1	0.674403	0.517971	-0.582336
118740	13/09/2018--19:42:00	30.71	22	0.705736	0.252572	-0.702998
118800	13/09/2018--19:43:00	30.83	1	0.737068	0.223083	-0.672833
118860	13/09/2018--19:44:00	30.94	0	0.737068	0.223083	-0.672833
118920	13/09/2018--19:45:00	31.04	3	0.799733	0.193594	-0.597419
118980	13/09/2018--19:46:00	31.13	2	0.799733	0.208339	-0.582336
119040	13/09/2018--19:47:00	31.14	0	0.799733	0.208339	-0.582336
119100	13/09/2018--19:48:00	31.16	1	0.831066	0.17885	-0.537088
119160	13/09/2018--19:49:00	31.15	1	0.831066	0.193594	-0.567253
119220	13/09/2018--19:50:00	31.13	0	0.831066	0.193594	-0.567253
119280	13/09/2018--19:51:00	31.11	8	0.831066	0.208339	-0.552171
119340	13/09/2018--19:52:00	31.11	0	0.831066	0.208339	-0.567253
119400	13/09/2018--19:53:00	31.09	0	0.831066	0.208339	-0.567253
119460	13/09/2018--19:54:00	31.07	4	0.831066	0.193594	-0.552171
119520	13/09/2018--19:55:00	31.07	1	0.831066	0.17885	-0.567253
119580	13/09/2018--19:56:00	31.08	1	0.831066	0.17885	-0.567253
119640	13/09/2018--19:57:00	31.56	53	0.0790854	-0.116038	-0.98957
119700	13/09/2018--19:58:00	31.85	357	100.339	0.0166619	-0.114772
119760	13/09/2018--19:59:00	31.7	48	0.987728	0.0314063	-0.220351
119820	13/09/2018--20:00:00	31.35	361	0.987728	0.060895	-0.114772
119880	13/09/2018--20:01:00	30.98	92	0.909397	0.060895	-0.386261
119940	13/09/2018--20:02:00	30.66	8	0.893731	-0.0423156	-0.461674
120000	13/09/2018--20:03:00	30.43	5	0.956396	0.00191751	-0.341013
120060	13/09/2018--20:04:00	30.24	4	0.925063	0.00191751	-0.386261
120120	13/09/2018--20:05:00	30.07	0	0.925063	-0.0718044	-0.371178
120180	13/09/2018--20:06:00	29.93	0	0.925063	-0.0423156	-0.386261
120240	13/09/2018--20:07:00	29.81	0	0.925063	-0.0718044	-0.386261
120300	13/09/2018--20:08:00	29.66	1	0.925063	-0.05706	-0.401343
120360	13/09/2018--20:09:00	29.58	146	100.339	0.0461507	0.0209731
120420	13/09/2018--20:10:00	29.56	0	0.893731	0.060895	-0.476757
120480	13/09/2018--20:11:00	29.54	276	0.987728	0.0166619	-0.129854
120540	13/09/2018--20:12:00	29.74	251	100.339	0.119873	-0.0695233
120600	13/09/2018--20:13:00	29.81	88	0.956396	0.060895	-0.144937
120660	13/09/2018--20:14:00	29.59	630	0.893731	-0.116038	-0.114772
120720	13/09/2018--20:15:00	29.54	629	0.893731	0.060895	-0.144937
120780	13/09/2018--20:16:00	29.51	365	-0.0462447	-0.0423156	-100.465
120840	13/09/2018--20:17:00	29.39	113	0.0477529	-0.838512	0.865606
120900	13/09/2018--20:18:00	29.25	50	0.0634191	0.00191751	100.135
120960	13/09/2018--20:19:00	29.12	0	0.0634191	-0.0128269	100.135
121020	13/09/2018--20:20:00	28.98	0	0.0634191	-0.0128269	100.135
121080	13/09/2018--20:21:00	28.91	0	0.0634191	0.00191751	100.135
121140	13/09/2018--20:22:00	28.82	0	0.0634191	0.00191751	100.135
121200	13/09/2018--20:23:00	28.73	0	0.0477529	0.00191751	100.135
121260	13/09/2018--20:24:00	28.68	0	0.0634191	-0.0128269	100.135
121320	13/09/2018--20:25:00	28.61	0	0.0634191	0.00191751	100.135
121380	13/09/2018--20:26:00	28.57	0	0.0634191	0.00191751	100.135
121440	13/09/2018--20:27:00	28.51	0	0.0634191	0.00191751	100.135
121500	13/09/2018--20:28:00	28.49	0	0.0634191	0.00191751	100.135
121560	13/09/2018--20:29:00	28.46	0	0.0477529	-0.0128269	100.135
121620	13/09/2018--20:30:00	28.42	0	0.0634191	0.00191751	100.135
121680	13/09/2018--20:31:00	28.41	0	0.0634191	0.00191751	100.135
121740	13/09/2018--20:32:00	28.39	0	0.0634191	0.00191751	100.135
121800	13/09/2018--20:33:00	28.37	0	0.0477529	0.00191751	100.135
121860	13/09/2018--20:34:00	28.35	0	0.0634191	0.00191751	100.135
121920	13/09/2018--20:35:00	28.34	0	0.0477529	0.00191751	100.135
121980	13/09/2018--20:36:00	28.32	0	0.0477529	0.00191751	100.135
122040	13/09/2018--20:37:00	28.3	0	0.0477529	0.00191751	100.135
122100	13/09/2018--20:38:00	28.3	0	0.0477529	0.00191751	100.135
122160	13/09/2018--20:39:00	28.3	0	0.0477529	0.00191751	100.135
122220	13/09/2018--20:40:00	28.27	0	0.0477529	0.00191751	100.135
122280	13/09/2018--20:41:00	28.26	0	0.0477529	0.00191751	100.135
122340	13/09/2018--20:42:00	28.23	0	0.0634191	0.00191751	100.135
122400	13/09/2018--20:43:00	28.23	0	0.0634191	0.00191751	100.135
122460	13/09/2018--20:44:00	28.23	0	0.0477529	0.00191751	100.135
122520	13/09/2018--20:45:00	28.21	0	0.0477529	0.00191751	100.135
122580	13/09/2018--20:46:00	28.21	0	0.0477529	0.00191751	100.135
122640	13/09/2018--20:47:00	28.21	0	0.0477529	0.00191751	100.135
122700	13/09/2018--20:48:00	28.21	0	0.0634191	0.00191751	100.135
122760	13/09/2018--20:49:00	28.21	0	0.0477529	0.00191751	100.135
122820	13/09/2018--20:50:00	28.2	0	0.0477529	0.00191751	100.135
122880	13/09/2018--20:51:00	28.2	0	0.0477529	0.00191751	100.135
122940	13/09/2018--20:52:00	28.21	0	0.0477529	0.00191751	100.135
123000	13/09/2018--20:53:00	28.21	0	0.0477529	0.00191751	100.135
123060	13/09/2018--20:54:00	28.2	0	0.0477529	0.00191751	100.135
123120	13/09/2018--20:55:00	28.21	0	0.0477529	0.00191751	100.135
123180	13/09/2018--20:56:00	28.21	0	0.0477529	0.00191751	100.135
123240	13/09/2018--20:57:00	28.21	0	0.0477529	0.00191751	100.135
123300	13/09/2018--20:58:00	28.21	0	0.0477529	0.00191751	100.135
123360	13/09/2018--20:59:00	28.2	0	0.0477529	0.00191751	100.135
123420	13/09/2018--21:00:00	28.23	0	0.0477529	0.00191751	100.135
123480	13/09/2018--21:01:00	28.23	0	0.0477529	0.00191751	100.135
123540	13/09/2018--21:02:00	28.22	0	0.0477529	-0.0128269	100.135
123600	13/09/2018--21:03:00	28.25	0	0.0477529	0.00191751	100.135
123660	13/09/2018--21:04:00	28.23	0	0.0477529	0.00191751	100.135
123720	13/09/2018--21:05:00	28.22	0	0.0477529	-0.0128269	100.135
123780	13/09/2018--21:06:00	28.25	0	0.0477529	0.00191751	100.135
123840	13/09/2018--21:07:00	28.24	0	0.0477529	0.00191751	100.135
123900	13/09/2018--21:08:00	28.24	0	0.0477529	0.00191751	100.135
123960	13/09/2018--21:09:00	28.24	0	0.0477529	0.00191751	100.135
124020	13/09/2018--21:10:00	28.22	0	0.0477529	0.00191751	100.135
124080	13/09/2018--21:11:00	28.22	0	0.0477529	0.00191751	100.135
124140	13/09/2018--21:12:00	28.21	0	0.0477529	0.00191751	100.135
124200	13/09/2018--21:13:00	28.23	0	0.0477529	0.00191751	100.135
124260	13/09/2018--21:14:00	28.23	0	0.0477529	0.00191751	100.135
124320	13/09/2018--21:15:00	28.24	0	0.0477529	0.00191751	100.135
124380	13/09/2018--21:16:00	28.25	0	0.0477529	0.00191751	100.135
124440	13/09/2018--21:17:00	28.27	0	0.0477529	0.00191751	100.135
124500	13/09/2018--21:18:00	28.25	0	0.0477529	0.00191751	100.135
124560	13/09/2018--21:19:00	28.23	0	0.0477529	0.00191751	100.135
124620	13/09/2018--21:20:00	28.25	0	0.0477529	0.00191751	100.135
124680	13/09/2018--21:21:00	28.25	0	0.0477529	0.00191751	100.135
124740	13/09/2018--21:22:00	28.23	0	0.0477529	0.00191751	100.135
124800	13/09/2018--21:23:00	28.24	0	0.0477529	0.00191751	100.135
124860	13/09/2018--21:24:00	28.23	0	0.0477529	0.00191751	100.135
124920	13/09/2018--21:25:00	28.25	0	0.0477529	0.00191751	100.135
124980	13/09/2018--21:26:00	28.24	0	0.0477529	0.00191751	100.135
125040	13/09/2018--21:27:00	28.23	0	0.0477529	0.00191751	100.135
125100	13/09/2018--21:28:00	28.23	0	0.0477529	0.00191751	100.135
125160	13/09/2018--21:29:00	28.22	0	0.0477529	0.00191751	100.135
125220	13/09/2018--21:30:00	28.22	0	0.0477529	0.00191751	100.135
125280	13/09/2018--21:31:00	28.21	0	0.0477529	-0.0128269	100.135
125340	13/09/2018--21:32:00	28.21	0	0.0477529	0.00191751	100.135
125400	13/09/2018--21:33:00	28.23	0	0.0477529	0.00191751	100.135
125460	13/09/2018--21:34:00	28.21	0	0.0477529	0.00191751	100.135
125520	13/09/2018--21:35:00	28.21	0	0.0477529	0.00191751	100.135
125580	13/09/2018--21:36:00	28.2	0	0.0477529	-0.0128269	100.135
125640	13/09/2018--21:37:00	28.2	0	0.0477529	0.00191751	100.135
125700	13/09/2018--21:38:00	28.22	0	0.0477529	0.00191751	100.135
125760	13/09/2018--21:39:00	28.2	0	0.0477529	0.00191751	100.135
125820	13/09/2018--21:40:00	28.19	0	0.0477529	0.00191751	100.135
125880	13/09/2018--21:41:00	28.2	0	0.0477529	-0.0128269	100.135
125940	13/09/2018--21:42:00	28.19	0	0.0477529	0.00191751	100.135
126000	13/09/2018--21:43:00	28.19	0	0.0477529	0.00191751	100.135
126060	13/09/2018--21:44:00	28.2	0	0.0477529	0.00191751	100.135
126120	13/09/2018--21:45:00	28.18	0	0.0477529	0.00191751	100.135
126180	13/09/2018--21:46:00	28.18	0	0.0477529	0.00191751	100.135
126240	13/09/2018--21:47:00	28.17	0	0.0477529	0.00191751	100.135
126300	13/09/2018--21:48:00	28.14	0	0.0477529	0.00191751	100.135
126360	13/09/2018--21:49:00	28.14	11	0.439409	0.060895	-0.778412
126420	13/09/2018--21:50:00	28.14	44	0.345412	-0.204504	-0.929239
126480	13/09/2018--21:51:00	28.16	0	0.329745	-0.204504	-0.929239
126540	13/09/2018--21:52:00	28.19	0	0.329745	-0.204504	-0.929239
126600	13/09/2018--21:53:00	28.21	0	0.329745	-0.204504	-0.929239
126660	13/09/2018--21:54:00	28.3	125	0.188749	-0.101293	-0.98957
126720	13/09/2018--21:55:00	28.32	0	0.188749	-0.101293	-0.98957
126780	13/09/2018--21:56:00	28.34	9	-0.0619109	0.0461507	-100.465
126840	13/09/2018--21:57:00	28.34	0	-0.0619109	0.0461507	-100.465
126900	13/09/2018--21:58:00	28.34	0	-0.0619109	0.0461507	-100.465
126960	13/09/2018--21:59:00	28.31	0	-0.0775772	0.0461507	-100.465
127020	13/09/2018--22:00:00	28.31	0	-0.0619109	0.0461507	-100.465
127080	13/09/2018--22:01:00	28.31	0	-0.0619109	0.0461507	-100.465
127140	13/09/2018--22:02:00	28.28	0	-0.0619109	0.0461507	-100.465
127200	13/09/2018--22:03:00	28.27	0	-0.0619109	0.0461507	-100.465
127260	13/09/2018--22:04:00	28.25	0	-0.0775772	0.0461507	-100.465
127320	13/09/2018--22:05:00	28.25	0	-0.0619109	0.0461507	-100.465
127380	13/09/2018--22:06:00	28.2	0	-0.0619109	0.0461507	-100.465
127440	13/09/2018--22:07:00	28.21	0	-0.0619109	0.0461507	-100.465
127500	13/09/2018--22:08:00	28.21	0	-0.0775772	0.0461507	-100.465
127560	13/09/2018--22:09:00	28.19	0	-0.0775772	0.0461507	-100.465
127620	13/09/2018--22:10:00	28.18	0	-0.0775772	0.0461507	-100.465
127680	13/09/2018--22:11:00	28.15	0	-0.0775772	0.0461507	-100.465
127740	13/09/2018--22:12:00	28.12	0	-0.0775772	0.0461507	-100.465
127800	13/09/2018--22:13:00	28.13	0	-0.0619109	0.0461507	-100.465
127860	13/09/2018--22:14:00	28.11	0	-0.0775772	0.0461507	-100.465
127920	13/09/2018--22:15:00	28.1	0	-0.0775772	0.0461507	-100.465
127980	13/09/2018--22:16:00	28.1	0	-0.0775772	0.0461507	-100.465
128040	13/09/2018--22:17:00	28.1	0	-0.0775772	0.0461507	-100.465
128100	13/09/2018--22:18:00	28.08	0	-0.0775772	0.0461507	-100.465
128160	13/09/2018--22:19:00	28.09	0	-0.0775772	0.0461507	-100.465
128220	13/09/2018--22:20:00	28.07	0	-0.0619109	0.0461507	-100.465
128280	13/09/2018--22:21:00	28.05	0	-0.0775772	0.0461507	-100.465
128340	13/09/2018--22:22:00	28.03	0	-0.0775772	0.0461507	-100.465
128400	13/09/2018--22:23:00	28	0	-0.0775772	0.0461507	-100.465
128460	13/09/2018--22:24:00	27.99	0	-0.0775772	0.0461507	-100.465
128520	13/09/2018--22:25:00	27.96	0	-0.0619109	0.0461507	-100.465
128580	13/09/2018--22:26:00	27.95	0	-0.0619109	0.0461507	-100.465
128640	13/09/2018--22:27:00	27.93	0	-0.0775772	0.0461507	-100.465
128700	13/09/2018--22:28:00	27.94	0	-0.0775772	0.0314063	-100.465
128760	13/09/2018--22:29:00	27.94	0	-0.0619109	0.0461507	-100.465
128820	13/09/2018--22:30:00	27.91	0	-0.0775772	0.0461507	-100.465
128880	13/09/2018--22:31:00	27.9	0	-0.0775772	0.0314063	-100.465
128940	13/09/2018--22:32:00	27.92	0	-0.0775772	0.0461507	-100.465
129000	13/09/2018--22:33:00	27.91	0	-0.0775772	0.0314063	-100.465
129060	13/09/2018--22:34:00	27.91	0	-0.0775772	0.0461507	-100.465
129120	13/09/2018--22:35:00	27.89	0	-0.0775772	0.0461507	-100.465
129180	13/09/2018--22:36:00	27.91	0	-0.0619109	0.0461507	-100.465
129240	13/09/2018--22:37:00	27.9	0	-0.0775772	0.0461507	-100.465
129300	13/09/2018--22:38:00	27.9	0	-0.0775772	0.0461507	-100.465
129360	13/09/2018--22:39:00	27.91	0	-0.0775772	0.0461507	-100.465
129420	13/09/2018--22:40:00	27.91	0	-0.0775772	0.0314063	-100.465
129480	13/09/2018--22:41:00	27.92	0	-0.0775772	0.0314063	-100.465
129540	13/09/2018--22:42:00	27.9	0	-0.0775772	0.0314063	-100.465
129600	13/09/2018--22:43:00	27.91	0	-0.0775772	0.0314063	-100.465
129660	13/09/2018--22:44:00	27.89	0	-0.0775772	0.0461507	-100.465
129720	13/09/2018--22:45:00	27.88	0	-0.0775772	0.0461507	-100.465
129780	13/09/2018--22:46:00	27.86	0	-0.0775772	0.0461507	-100.465
129840	13/09/2018--22:47:00	27.86	0	-0.0775772	0.0461507	-100.465
129900	13/09/2018--22:48:00	27.84	0	-0.0619109	0.0314063	-100.465
129960	13/09/2018--22:49:00	27.78	0	-0.0775772	0.0461507	-100.465
130020	13/09/2018--22:50:00	27.72	0	-0.0775772	0.0461507	-100.465
130080	13/09/2018--22:51:00	27.71	0	-0.0775772	0.0314063	-100.465
130140	13/09/2018--22:52:00	27.69	0	-0.0619109	0.0461507	-100.465
130200	13/09/2018--22:53:00	27.68	0	-0.0775772	0.0461507	-100.465
130260	13/09/2018--22:54:00	27.67	0	-0.0775772	0.0461507	-100.465
130320	13/09/2018--22:55:00	27.63	0	-0.0775772	0.0461507	-100.465
130380	13/09/2018--22:56:00	27.57	0	-0.0775772	0.0461507	-100.465
130440	13/09/2018--22:57:00	27.55	0	-0.0775772	0.0461507	-100.465
130500	13/09/2018--22:58:00	27.51	0	-0.0775772	0.0314063	-100.465
130560	13/09/2018--22:59:00	27.45	0	-0.0775772	0.0314063	-101.974
130620	13/09/2018--23:00:00	27.43	0	-0.0775772	0.0461507	-100.465
130680	13/09/2018--23:01:00	27.39	0	-0.0619109	0.0314063	-100.465
130740	13/09/2018--23:02:00	27.38	0	-0.0775772	0.0314063	-100.465
130800	13/09/2018--23:03:00	27.4	0	-0.0619109	0.0461507	-100.465
130860	13/09/2018--23:04:00	27.42	0	-0.0775772	0.0314063	-100.465
130920	13/09/2018--23:05:00	27.4	0	-0.0775772	0.0461507	-100.465
130980	13/09/2018--23:06:00	27.36	0	-0.0775772	0.0314063	-100.465
131040	13/09/2018--23:07:00	27.35	0	-0.0775772	0.0461507	-100.465
131100	13/09/2018--23:08:00	27.31	0	-0.0775772	0.0461507	-100.465
131160	13/09/2018--23:09:00	27.31	0	-0.0775772	0.0461507	-100.465
131220	13/09/2018--23:10:00	27.34	0	-0.0775772	0.0314063	-100.465
131280	13/09/2018--23:11:00	27.3	0	-0.0775772	0.0461507	-101.974
131340	13/09/2018--23:12:00	27.28	0	-0.0775772	0.0461507	-100.465
131400	13/09/2018--23:13:00	27.27	0	-0.0775772	0.0461507	-100.465
131460	13/09/2018--23:14:00	27.28	0	-0.0775772	0.0461507	-100.465
131520	13/09/2018--23:15:00	27.25	0	-0.0619109	0.0461507	-100.465
131580	13/09/2018--23:16:00	27.23	0	-0.0775772	0.0461507	-100.465
131640	13/09/2018--23:17:00	27.22	0	-0.0775772	0.0314063	-100.465
131700	13/09/2018--23:18:00	27.23	0	-0.0619109	0.0461507	-100.465
131760	13/09/2018--23:19:00	27.24	0	-0.0775772	0.0314063	-100.465
131820	13/09/2018--23:20:00	27.25	0	-0.0619109	0.0461507	-100.465
131880	13/09/2018--23:21:00	27.27	0	-0.0775772	0.0461507	-100.465
131940	13/09/2018--23:22:00	27.24	0	-0.0619109	0.0461507	-100.465
132000	13/09/2018--23:23:00	27.22	0	-0.0775772	0.0314063	-100.465
132060	13/09/2018--23:24:00	27.19	0	-0.0775772	0.0461507	-100.465
132120	13/09/2018--23:25:00	27.18	0	-0.0775772	0.0461507	-100.465
132180	13/09/2018--23:26:00	27.17	0	-0.0775772	0.0314063	-100.465
132240	13/09/2018--23:27:00	27.14	0	-0.0775772	0.0461507	-100.465
132300	13/09/2018--23:28:00	27.13	0	-0.0619109	0.0314063	-100.465
132360	13/09/2018--23:29:00	27.13	0	-0.0775772	0.0461507	-100.465
132420	13/09/2018--23:30:00	27.12	0	-0.0775772	0.0461507	-100.465
132480	13/09/2018--23:31:00	27.12	0	-0.0775772	0.0314063	-100.465
132540	13/09/2018--23:32:00	27.08	0	-0.0775772	0.0461507	-100.465
132600	13/09/2018--23:33:00	27.06	0	-0.0619109	0.0314063	-100.465
132660	13/09/2018--23:34:00	27.08	0	-0.0775772	0.0461507	-100.465
132720	13/09/2018--23:35:00	27.08	0	-0.0619109	0.0314063	-100.465
132780	13/09/2018--23:36:00	27.09	0	-0.0775772	0.0461507	-100.465
132840	13/09/2018--23:37:00	27.12	0	-0.0775772	0.0314063	-100.465
132900	13/09/2018--23:38:00	27.13	0	-0.0775772	0.0314063	-100.465
132960	13/09/2018--23:39:00	27.16	0	-0.0775772	0.0461507	-100.465
133020	13/09/2018--23:40:00	27.2	0	-0.0775772	0.0461507	-100.465
133080	13/09/2018--23:41:00	27.24	0	-0.0775772	0.0461507	-101.974
133140	13/09/2018--23:42:00	27.26	0	-0.0775772	0.0461507	-100.465
133200	13/09/2018--23:43:00	27.28	0	-0.0775772	0.0461507	-100.465
133260	13/09/2018--23:44:00	27.29	0	-0.0775772	0.0461507	-100.465
133320	13/09/2018--23:45:00	27.3	0	-0.0775772	0.0461507	-100.465
133380	13/09/2018--23:46:00	27.28	0	-0.0619109	0.0461507	-100.465
133440	13/09/2018--23:47:00	27.28	0	-0.0775772	0.0314063	-100.465
133500	13/09/2018--23:48:00	27.24	0	-0.0775772	0.0314063	-100.465
133560	13/09/2018--23:49:00	27.22	0	-0.0775772	0.0314063	-100.465
133620	13/09/2018--23:50:00	27.21	0	-0.0775772	0.0314063	-100.465
133680	13/09/2018--23:51:00	27.23	0	-0.0619109	0.0314063	-100.465
133740	13/09/2018--23:52:00	27.24	0	-0.0775772	0.0314063	-100.465
133800	13/09/2018--23:53:00	27.25	0	-0.0775772	0.0461507	-100.465
133860	13/09/2018--23:54:00	27.27	0	-0.0775772	0.0314063	-100.465
133920	13/09/2018--23:55:00	27.28	0	-0.0775772	0.0314063	-101.974
133980	13/09/2018--23:56:00	27.3	0	-0.0775772	0.0461507	-100.465
134040	13/09/2018--23:57:00	27.29	0	-0.0619109	0.0461507	-100.465
134100	13/09/2018--23:58:00	27.3	0	-0.0775772	0.0314063	-100.465
134160	13/09/2018--23:59:00	27.33	0	-0.0775772	0.0314063	-100.465
134220	14/09/2018--00:00:00	27.3	0	-0.0619109	0.0314063	-100.465
134280	14/09/2018--00:01:00	27.31	0	-0.0775772	0.0461507	-100.465
134340	14/09/2018--00:02:00	27.28	0	-0.0775772	0.0461507	-100.465
134400	14/09/2018--00:03:00	27.3	0	-0.0775772	0.0314063	-100.465
134460	14/09/2018--00:04:00	27.29	0	-0.0775772	0.0314063	-100.465
134520	14/09/2018--00:05:00	27.3	0	-0.0775772	0.0314063	-100.465
134580	14/09/2018--00:06:00	27.32	0	-0.0775772	0.0461507	-101.974
134640	14/09/2018--00:07:00	27.32	0	-0.0775772	0.0461507	-100.465
134700	14/09/2018--00:08:00	27.33	0	-0.0775772	0.0314063	-100.465
134760	14/09/2018--00:09:00	27.34	0	-0.0775772	0.0461507	-100.465
134820	14/09/2018--00:10:00	27.33	0	-0.0775772	0.0314063	-100.465
134880	14/09/2018--00:11:00	27.37	0	-0.0619109	0.0461507	-100.465
134940	14/09/2018--00:12:00	27.37	0	-0.0775772	0.0461507	-100.465
135000	14/09/2018--00:13:00	27.38	0	-0.0775772	0.0314063	-100.465
135060	14/09/2018--00:14:00	27.41	0	-0.0619109	0.0461507	-100.465
135120	14/09/2018--00:15:00	27.43	0	-0.0619109	0.0461507	-100.465
135180	14/09/2018--00:16:00	27.44	0	-0.0775772	0.0314063	-100.465
135240	14/09/2018--00:17:00	27.46	0	-0.0619109	0.0461507	-100.465
135300	14/09/2018--00:18:00	27.46	0	-0.0775772	0.0461507	-100.465
135360	14/09/2018--00:19:00	27.46	0	-0.0775772	0.0314063	-100.465
135420	14/09/2018--00:20:00	27.43	0	-0.0775772	0.0314063	-100.465
135480	14/09/2018--00:21:00	27.42	0	-0.0775772	0.0314063	-100.465
135540	14/09/2018--00:22:00	27.41	0	-0.0775772	0.0461507	-100.465
135600	14/09/2018--00:23:00	27.41	0	-0.0775772	0.0461507	-101.974
135660	14/09/2018--00:24:00	27.42	0	-0.0775772	0.0314063	-100.465
135720	14/09/2018--00:25:00	27.44	0	-0.0775772	0.0461507	-100.465
135780	14/09/2018--00:26:00	27.44	0	-0.0775772	0.0461507	-100.465
135840	14/09/2018--00:27:00	27.46	0	-0.0619109	0.0314063	-100.465
135900	14/09/2018--00:28:00	27.45	0	-0.0775772	0.0461507	-100.465
135960	14/09/2018--00:29:00	27.45	0	-0.0775772	0.0461507	-100.465
136020	14/09/2018--00:30:00	27.46	0	-0.0775772	0.0314063	-100.465
136080	14/09/2018--00:31:00	27.44	0	-0.0775772	0.0314063	-100.465
136140	14/09/2018--00:32:00	27.4	0	-0.0775772	0.0314063	-100.465
136200	14/09/2018--00:33:00	27.41	0	-0.0619109	0.0461507	-100.465
136260	14/09/2018--00:34:00	27.41	0	-0.0775772	0.0314063	-100.465
136320	14/09/2018--00:35:00	27.39	0	-0.0775772	0.0314063	-100.465
136380	14/09/2018--00:36:00	27.4	0	-0.0775772	0.0314063	-100.465
136440	14/09/2018--00:37:00	27.41	0	-0.0775772	0.0314063	-100.465
136500	14/09/2018--00:38:00	27.44	0	-0.0775772	0.0314063	-100.465
136560	14/09/2018--00:39:00	27.46	0	-0.0619109	0.0314063	-100.465
136620	14/09/2018--00:40:00	27.46	0	-0.0775772	0.0461507	-100.465
136680	14/09/2018--00:41:00	27.48	0	-0.0775772	0.0461507	-100.465
136740	14/09/2018--00:42:00	27.49	0	-0.0619109	0.0314063	-100.465
136800	14/09/2018--00:43:00	27.46	0	-0.0619109	0.0314063	-100.465
136860	14/09/2018--00:44:00	27.46	0	-0.0775772	0.0314063	-100.465
136920	14/09/2018--00:45:00	27.47	0	-0.0619109	0.0314063	-100.465
136980	14/09/2018--00:46:00	27.45	0	-0.0775772	0.0461507	-100.465
137040	14/09/2018--00:47:00	27.46	0	-0.0775772	0.0461507	-100.465
137100	14/09/2018--00:48:00	27.48	0	-0.0775772	0.0314063	-100.465
137160	14/09/2018--00:49:00	27.46	0	-0.0775772	0.0314063	-100.465
137220	14/09/2018--00:50:00	27.45	0	-0.0775772	0.0314063	-100.465
137280	14/09/2018--00:51:00	27.45	0	-0.0775772	0.0461507	-100.465
137340	14/09/2018--00:52:00	27.46	0	-0.0775772	0.0461507	-100.465
137400	14/09/2018--00:53:00	27.47	0	-0.0775772	0.0461507	-100.465
137460	14/09/2018--00:54:00	27.45	0	-0.0775772	0.0314063	-100.465
137520	14/09/2018--00:55:00	27.48	0	-0.0775772	0.0314063	-100.465
137580	14/09/2018--00:56:00	27.46	0	-0.0775772	0.0461507	-100.465
137640	14/09/2018--00:57:00	27.49	0	-0.0619109	0.0461507	-100.465
137700	14/09/2018--00:58:00	27.52	0	-0.0775772	0.0314063	-100.465
137760	14/09/2018--00:59:00	27.51	0	-0.0775772	0.0314063	-100.465
137820	14/09/2018--01:00:00	27.52	0	-0.0775772	0.0314063	-100.465
137880	14/09/2018--01:01:00	27.5	0	-0.0775772	0.0314063	-100.465
137940	14/09/2018--01:02:00	27.5	0	-0.0775772	0.0314063	-100.465
138000	14/09/2018--01:03:00	27.49	0	-0.0775772	0.0314063	-100.465
138060	14/09/2018--01:04:00	27.46	0	-0.0775772	0.0314063	-100.465
138120	14/09/2018--01:05:00	27.43	0	-0.0775772	0.0314063	-100.465
138180	14/09/2018--01:06:00	27.38	0	-0.0775772	0.0314063	-100.465
138240	14/09/2018--01:07:00	27.35	0	-0.0775772	0.0461507	-100.465
138300	14/09/2018--01:08:00	27.33	0	-0.0619109	0.0314063	-100.465
138360	14/09/2018--01:09:00	27.32	0	-0.0775772	0.0314063	-100.465
138420	14/09/2018--01:10:00	27.3	0	-0.0619109	0.0461507	-100.465
138480	14/09/2018--01:11:00	27.28	0	-0.0619109	0.0461507	-100.465
138540	14/09/2018--01:12:00	27.27	0	-0.0775772	0.0461507	-100.465
138600	14/09/2018--01:13:00	27.24	0	-0.0775772	0.0314063	-100.465
138660	14/09/2018--01:14:00	27.22	0	-0.0775772	0.0461507	-100.465
138720	14/09/2018--01:15:00	27.25	0	-0.0775772	0.0461507	-100.465
138780	14/09/2018--01:16:00	27.25	0	-0.0775772	0.0461507	-100.465
138840	14/09/2018--01:17:00	27.23	0	-0.0775772	0.0461507	-101.974
138900	14/09/2018--01:18:00	27.25	0	-0.0775772	0.0461507	-100.465
138960	14/09/2018--01:19:00	27.23	0	-0.0775772	0.0461507	-100.465
139020	14/09/2018--01:20:00	27.2	0	-0.0619109	0.0314063	-100.465
139080	14/09/2018--01:21:00	27.22	0	-0.0775772	0.0314063	-100.465
139140	14/09/2018--01:22:00	27.21	0	-0.0775772	0.0314063	-100.465
139200	14/09/2018--01:23:00	27.23	0	-0.0619109	0.0314063	-100.465
139260	14/09/2018--01:24:00	27.29	0	-0.0775772	0.0461507	-100.465
139320	14/09/2018--01:25:00	27.28	0	-0.0775772	0.0461507	-100.465
139380	14/09/2018--01:26:00	27.26	0	-0.0775772	0.0314063	-100.465
139440	14/09/2018--01:27:00	27.24	0	-0.0619109	0.0314063	-100.465
139500	14/09/2018--01:28:00	27.17	0	-0.0775772	0.0314063	-100.465
139560	14/09/2018--01:29:00	27.14	0	-0.0775772	0.0314063	-100.465
139620	14/09/2018--01:30:00	27.11	0	-0.0775772	0.0461507	-100.465
139680	14/09/2018--01:31:00	27.11	0	-0.0775772	0.0461507	-100.465
139740	14/09/2018--01:32:00	27.12	0	-0.0619109	0.0314063	-100.465
139800	14/09/2018--01:33:00	27.16	0	-0.0619109	0.0461507	-100.465
139860	14/09/2018--01:34:00	27.15	0	-0.0775772	0.0461507	-100.465
139920	14/09/2018--01:35:00	27.18	0	-0.0775772	0.0461507	-100.465
139980	14/09/2018--01:36:00	27.19	0	-0.0619109	0.0461507	-100.465
140040	14/09/2018--01:37:00	27.2	0	-0.0775772	0.0314063	-100.465
140100	14/09/2018--01:38:00	27.2	0	-0.0619109	0.0314063	-100.465
140160	14/09/2018--01:39:00	27.23	0	-0.0619109	0.0314063	-100.465
140220	14/09/2018--01:40:00	27.24	0	-0.0775772	0.0314063	-100.465
140280	14/09/2018--01:41:00	27.26	0	-0.0775772	0.0461507	-100.465
140340	14/09/2018--01:42:00	27.29	0	-0.0619109	0.0314063	-100.465
140400	14/09/2018--01:43:00	27.29	0	-0.0775772	0.0314063	-100.465
140460	14/09/2018--01:44:00	27.29	0	-0.0775772	0.0314063	-100.465
140520	14/09/2018--01:45:00	27.32	0	-0.0775772	0.0461507	-100.465
140580	14/09/2018--01:46:00	27.32	0	-0.0775772	0.0314063	-0.98957
140640	14/09/2018--01:47:00	27.33	0	-0.0775772	0.0314063	-100.465
140700	14/09/2018--01:48:00	27.33	0	-0.0619109	0.0314063	-101.974
140760	14/09/2018--01:49:00	27.33	0	-0.0775772	0.0314063	-100.465
140820	14/09/2018--01:50:00	27.34	0	-0.0775772	0.0314063	-100.465
140880	14/09/2018--01:51:00	27.35	0	-0.0775772	0.0314063	-100.465
140940	14/09/2018--01:52:00	27.36	0	-0.0775772	0.0461507	-100.465
141000	14/09/2018--01:53:00	27.38	0	-0.0775772	0.0461507	-100.465
141060	14/09/2018--01:54:00	27.37	0	-0.0775772	0.0314063	-101.974
141120	14/09/2018--01:55:00	27.36	0	-0.0775772	0.0461507	-100.465
141180	14/09/2018--01:56:00	27.35	0	-0.0775772	0.0461507	-100.465
141240	14/09/2018--01:57:00	27.36	0	-0.0619109	0.0461507	-100.465
141300	14/09/2018--01:58:00	27.4	0	-0.0775772	0.0314063	-100.465
141360	14/09/2018--01:59:00	27.41	0	-0.0775772	0.0461507	-100.465
141420	14/09/2018--02:00:00	27.42	0	-0.0775772	0.0461507	-100.465
141480	14/09/2018--02:01:00	27.44	0	-0.0775772	0.0314063	-100.465
141540	14/09/2018--02:02:00	27.46	0	-0.0619109	0.0314063	-100.465
141600	14/09/2018--02:03:00	27.48	0	-0.0775772	0.0461507	-100.465
141660	14/09/2018--02:04:00	27.49	0	-0.0619109	0.0314063	-100.465
141720	14/09/2018--02:05:00	27.5	0	-0.0775772	0.0314063	-100.465
141780	14/09/2018--02:06:00	27.49	0	-0.0775772	0.0314063	-100.465
141840	14/09/2018--02:07:00	27.51	0	-0.0775772	0.0461507	-100.465
141900	14/09/2018--02:08:00	27.52	0	-0.0775772	0.0461507	-100.465
141960	14/09/2018--02:09:00	27.53	0	-0.0619109	0.0461507	-100.465
142020	14/09/2018--02:10:00	27.53	0	-0.0619109	0.0314063	-100.465
142080	14/09/2018--02:11:00	27.52	0	-0.0775772	0.0461507	-100.465
142140	14/09/2018--02:12:00	27.52	0	-0.0775772	0.0461507	-100.465
142200	14/09/2018--02:13:00	27.52	0	-0.0775772	0.0314063	-100.465
142260	14/09/2018--02:14:00	27.54	0	-0.0775772	0.0461507	-100.465
142320	14/09/2018--02:15:00	27.51	0	-0.0775772	0.0314063	-100.465
142380	14/09/2018--02:16:00	27.49	0	-0.0775772	0.0461507	-100.465
142440	14/09/2018--02:17:00	27.44	0	-0.0775772	0.0314063	-100.465
142500	14/09/2018--02:18:00	27.41	0	-0.0619109	0.0314063	-100.465
142560	14/09/2018--02:19:00	27.39	0	-0.0619109	0.0314063	-100.465
142620	14/09/2018--02:20:00	27.36	0	-0.0775772	0.0461507	-100.465
142680	14/09/2018--02:21:00	27.37	0	-0.0619109	0.0461507	-100.465
142740	14/09/2018--02:22:00	27.4	0	-0.0619109	0.0314063	-100.465
142800	14/09/2018--02:23:00	27.4	0	-0.0775772	0.0314063	-100.465
142860	14/09/2018--02:24:00	27.41	0	-0.0775772	0.0461507	-100.465
142920	14/09/2018--02:25:00	27.41	0	-0.0775772	0.0314063	-100.465
142980	14/09/2018--02:26:00	27.43	0	-0.0775772	0.0314063	-100.465
143040	14/09/2018--02:27:00	27.44	0	-0.0775772	0.0314063	-100.465
143100	14/09/2018--02:28:00	27.45	0	-0.0775772	0.0461507	-100.465
143160	14/09/2018--02:29:00	27.48	0	-0.0775772	0.0461507	-100.465
143220	14/09/2018--02:30:00	27.48	0	-0.0775772	0.0314063	-100.465
143280	14/09/2018--02:31:00	27.49	0	-0.0775772	0.0314063	-100.465
143340	14/09/2018--02:32:00	27.5	0	-0.0619109	0.0314063	-100.465
143400	14/09/2018--02:33:00	27.5	0	-0.0619109	0.0461507	-100.465
143460	14/09/2018--02:34:00	27.53	0	-0.0775772	0.0314063	-100.465
143520	14/09/2018--02:35:00	27.5	0	-0.0619109	0.0314063	-100.465
143580	14/09/2018--02:36:00	27.52	0	-0.0775772	0.0314063	-100.465
143640	14/09/2018--02:37:00	27.52	0	-0.0775772	0.0461507	-100.465
143700	14/09/2018--02:38:00	27.53	0	-0.0775772	0.0314063	-100.465
143760	14/09/2018--02:39:00	27.52	0	-0.0619109	0.0314063	-100.465
143820	14/09/2018--02:40:00	27.53	0	-0.0775772	0.0314063	-101.974
143880	14/09/2018--02:41:00	27.5	0	-0.0775772	0.0314063	-100.465
143940	14/09/2018--02:42:00	27.49	0	-0.0775772	0.0461507	-100.465
144000	14/09/2018--02:43:00	27.46	0	-0.0775772	0.0461507	-100.465
144060	14/09/2018--02:44:00	27.48	0	-0.0775772	0.0461507	-100.465
144120	14/09/2018--02:45:00	27.48	0	-0.0775772	0.0461507	-100.465
144180	14/09/2018--02:46:00	27.48	0	-0.0619109	0.0461507	-100.465
144240	14/09/2018--02:47:00	27.47	0	-0.0775772	0.0314063	-100.465
144300	14/09/2018--02:48:00	27.46	0	-0.0619109	0.0461507	-100.465
144360	14/09/2018--02:49:00	27.48	0	-0.0619109	0.0314063	-100.465
144420	14/09/2018--02:50:00	27.49	0	-0.0619109	0.0461507	-100.465
144480	14/09/2018--02:51:00	27.5	0	-0.0775772	0.0314063	-100.465
144540	14/09/2018--02:52:00	27.49	0	-0.0775772	0.0314063	-100.465
144600	14/09/2018--02:53:00	27.5	0	-0.0775772	0.0314063	-100.465
144660	14/09/2018--02:54:00	27.49	0	-0.0619109	0.0314063	-100.465
144720	14/09/2018--02:55:00	27.48	0	-0.0775772	0.0314063	-101.974
144780	14/09/2018--02:56:00	27.49	0	-0.0775772	0.0314063	-100.465
144840	14/09/2018--02:57:00	27.5	0	-0.0775772	0.0314063	-100.465
144900	14/09/2018--02:58:00	27.52	0	-0.0775772	0.0461507	-101.974
144960	14/09/2018--02:59:00	27.52	0	-0.0775772	0.0461507	-100.465
145020	14/09/2018--03:00:00	27.53	0	-0.0619109	0.0461507	-100.465
145080	14/09/2018--03:01:00	27.54	0	-0.0775772	0.0314063	-100.465
145140	14/09/2018--03:02:00	27.54	0	-0.0775772	0.0314063	-100.465
145200	14/09/2018--03:03:00	27.51	0	-0.0775772	0.0461507	-100.465
145260	14/09/2018--03:04:00	27.52	0	-0.0775772	0.0461507	-100.465
145320	14/09/2018--03:05:00	27.5	0	-0.0619109	0.0314063	-100.465
145380	14/09/2018--03:06:00	27.48	0	-0.0775772	0.0461507	-100.465
145440	14/09/2018--03:07:00	27.5	0	-0.0775772	0.0461507	-100.465
145500	14/09/2018--03:08:00	27.5	0	-0.0619109	0.0314063	-100.465
145560	14/09/2018--03:09:00	27.5	0	-0.0775772	0.0314063	-100.465
145620	14/09/2018--03:10:00	27.49	0	-0.0775772	0.0314063	-100.465
145680	14/09/2018--03:11:00	27.51	0	-0.0775772	0.0461507	-100.465
145740	14/09/2018--03:12:00	27.51	0	-0.0775772	0.0461507	-100.465
145800	14/09/2018--03:13:00	27.51	0	-0.0775772	0.0461507	-100.465
145860	14/09/2018--03:14:00	27.5	0	-0.0775772	0.0461507	-100.465
145920	14/09/2018--03:15:00	27.51	0	-0.0775772	0.0314063	-100.465
145980	14/09/2018--03:16:00	27.52	0	-0.0775772	0.0314063	-100.465
146040	14/09/2018--03:17:00	27.52	0	-0.0619109	0.0314063	-100.465
146100	14/09/2018--03:18:00	27.54	0	-0.0775772	0.0314063	-100.465
146160	14/09/2018--03:19:00	27.55	0	-0.0619109	0.0461507	-100.465
146220	14/09/2018--03:20:00	27.54	0	-0.0775772	0.0461507	-100.465
146280	14/09/2018--03:21:00	27.57	0	-0.0775772	0.0461507	-100.465
146340	14/09/2018--03:22:00	27.57	0	-0.0775772	0.0314063	-100.465
146400	14/09/2018--03:23:00	27.56	0	-0.0775772	0.0461507	-100.465
146460	14/09/2018--03:24:00	27.57	0	-0.0775772	0.0314063	-100.465
146520	14/09/2018--03:25:00	27.58	0	-0.0775772	0.0314063	-100.465
146580	14/09/2018--03:26:00	27.57	0	-0.0775772	0.0314063	-100.465
146640	14/09/2018--03:27:00	27.57	0	-0.0775772	0.0314063	-100.465
146700	14/09/2018--03:28:00	27.59	0	-0.0775772	0.0314063	-100.465
146760	14/09/2018--03:29:00	27.58	0	-0.0775772	0.0314063	-100.465
146820	14/09/2018--03:30:00	27.59	0	-0.0775772	0.0314063	-100.465
146880	14/09/2018--03:31:00	27.6	0	-0.0775772	0.0314063	-100.465
146940	14/09/2018--03:32:00	27.59	0	-0.0619109	0.0314063	-100.465
147000	14/09/2018--03:33:00	27.61	0	-0.0775772	0.0314063	-100.465
147060	14/09/2018--03:34:00	27.61	0	-0.0775772	0.0314063	-100.465
147120	14/09/2018--03:35:00	27.6	0	-0.0775772	0.0314063	-100.465
147180	14/09/2018--03:36:00	27.6	0	-0.0775772	0.0314063	-100.465
147240	14/09/2018--03:37:00	27.59	0	-0.0619109	0.0314063	-100.465
147300	14/09/2018--03:38:00	27.59	0	-0.0619109	0.0314063	-100.465
147360	14/09/2018--03:39:00	27.61	0	-0.0775772	0.0461507	-100.465
147420	14/09/2018--03:40:00	27.6	0	-0.0775772	0.0314063	-0.98957
147480	14/09/2018--03:41:00	27.6	0	-0.0775772	0.0314063	-100.465
147540	14/09/2018--03:42:00	27.6	0	-0.0775772	0.0314063	-101.974
147600	14/09/2018--03:43:00	27.61	0	-0.0775772	0.0314063	-100.465
147660	14/09/2018--03:44:00	27.59	0	-0.0775772	0.0314063	-100.465
147720	14/09/2018--03:45:00	27.6	0	-0.0775772	0.0314063	-100.465
147780	14/09/2018--03:46:00	27.6	0	-0.0775772	0.0314063	-100.465
147840	14/09/2018--03:47:00	27.61	0	-0.0619109	0.0461507	-100.465
147900	14/09/2018--03:48:00	27.62	0	-0.0775772	0.0314063	-100.465
147960	14/09/2018--03:49:00	27.61	0	-0.0775772	0.0461507	-100.465
148020	14/09/2018--03:50:00	27.6	0	-0.0775772	0.0314063	-100.465
148080	14/09/2018--03:51:00	27.61	0	-0.0619109	0.0461507	-100.465
148140	14/09/2018--03:52:00	27.6	0	-0.0619109	0.0461507	-100.465
148200	14/09/2018--03:53:00	27.63	0	-0.0619109	0.0314063	-100.465
148260	14/09/2018--03:54:00	27.61	0	-0.0775772	0.0461507	-100.465
148320	14/09/2018--03:55:00	27.61	0	-0.0775772	0.0314063	-100.465
148380	14/09/2018--03:56:00	27.61	0	-0.0775772	0.0314063	-100.465
148440	14/09/2018--03:57:00	27.61	0	-0.0775772	0.0314063	-100.465
148500	14/09/2018--03:58:00	27.62	0	-0.0775772	0.0461507	-100.465
148560	14/09/2018--03:59:00	27.61	0	-0.0775772	0.0461507	-100.465
148620	14/09/2018--04:00:00	27.61	0	-0.0775772	0.0461507	-100.465
148680	14/09/2018--04:01:00	27.63	0	-0.0775772	0.0314063	-100.465
148740	14/09/2018--04:02:00	27.63	0	-0.0775772	0.0314063	-100.465
148800	14/09/2018--04:03:00	27.64	0	-0.0775772	0.0314063	-100.465
148860	14/09/2018--04:04:00	27.63	0	-0.0775772	0.0314063	-100.465
148920	14/09/2018--04:05:00	27.61	0	-0.0775772	0.0314063	-100.465
148980	14/09/2018--04:06:00	27.61	0	-0.0619109	0.0461507	-100.465
149040	14/09/2018--04:07:00	27.57	0	-0.0775772	0.0461507	-100.465
149100	14/09/2018--04:08:00	27.56	0	-0.0775772	0.0461507	-100.465
149160	14/09/2018--04:09:00	27.53	0	-0.0775772	0.0314063	-100.465
149220	14/09/2018--04:10:00	27.5	0	-0.0775772	0.0314063	-100.465
149280	14/09/2018--04:11:00	27.48	0	-0.0775772	0.0314063	-100.465
149340	14/09/2018--04:12:00	27.44	0	-0.0775772	0.0314063	-100.465
149400	14/09/2018--04:13:00	27.42	0	-0.0619109	0.0314063	-100.465
149460	14/09/2018--04:14:00	27.41	0	-0.0775772	0.0314063	-100.465
149520	14/09/2018--04:15:00	27.42	0	-0.0775772	0.0314063	-100.465
149580	14/09/2018--04:16:00	27.45	0	-0.0775772	0.0461507	-100.465
149640	14/09/2018--04:17:00	27.45	0	-0.0775772	0.0461507	-100.465
149700	14/09/2018--04:18:00	27.48	0	-0.0775772	0.0461507	-100.465
149760	14/09/2018--04:19:00	27.5	0	-0.0775772	0.0314063	-100.465
149820	14/09/2018--04:20:00	27.52	0	-0.0775772	0.0314063	-100.465
149880	14/09/2018--04:21:00	27.5	0	-0.0619109	0.0461507	-100.465
149940	14/09/2018--04:22:00	27.52	0	-0.0775772	0.0461507	-100.465
150000	14/09/2018--04:23:00	27.53	0	-0.0775772	0.0314063	-100.465
150060	14/09/2018--04:24:00	27.54	0	-0.0775772	0.0314063	-100.465
150120	14/09/2018--04:25:00	27.55	0	-0.0775772	0.0461507	-100.465
150180	14/09/2018--04:26:00	27.56	0	-0.0775772	0.0314063	-100.465
150240	14/09/2018--04:27:00	27.55	0	-0.0775772	0.0461507	-100.465
150300	14/09/2018--04:28:00	27.55	0	-0.0775772	0.0314063	-100.465
150360	14/09/2018--04:29:00	27.57	0	-0.0619109	0.0314063	-100.465
150420	14/09/2018--04:30:00	27.58	0	-0.0619109	0.0314063	-100.465
150480	14/09/2018--04:31:00	27.58	0	-0.0775772	0.0314063	-100.465
150540	14/09/2018--04:32:00	27.57	0	-0.0775772	0.0314063	-100.465
150600	14/09/2018--04:33:00	27.57	0	-0.0775772	0.0461507	-100.465
150660	14/09/2018--04:34:00	27.58	0	-0.0775772	0.0314063	-100.465
150720	14/09/2018--04:35:00	27.6	0	-0.0619109	0.0461507	-100.465
150780	14/09/2018--04:36:00	27.61	0	-0.0775772	0.0314063	-100.465
150840	14/09/2018--04:37:00	27.6	0	-0.0775772	0.0314063	-100.465
150900	14/09/2018--04:38:00	27.6	0	-0.0775772	0.0314063	-100.465
150960	14/09/2018--04:39:00	27.61	0	-0.0775772	0.0314063	-100.465
151020	14/09/2018--04:40:00	27.6	0	-0.0775772	0.0314063	-100.465
151080	14/09/2018--04:41:00	27.6	0	-0.0775772	0.0314063	-100.465
151140	14/09/2018--04:42:00	27.62	0	-0.0619109	0.0314063	-100.465
151200	14/09/2018--04:43:00	27.6	0	-0.0775772	0.0314063	-100.465
151260	14/09/2018--04:44:00	27.61	0	-0.0619109	0.0314063	-100.465
151320	14/09/2018--04:45:00	27.61	0	-0.0619109	0.0314063	-100.465
151380	14/09/2018--04:46:00	27.61	0	-0.0775772	0.0314063	-100.465
151440	14/09/2018--04:47:00	27.61	0	-0.0775772	0.0314063	-100.465
151500	14/09/2018--04:48:00	27.61	0	-0.0619109	0.0314063	-100.465
151560	14/09/2018--04:49:00	27.61	0	-0.0775772	0.0314063	-100.465
151620	14/09/2018--04:50:00	27.59	0	-0.0775772	0.0314063	-100.465
151680	14/09/2018--04:51:00	27.6	0	-0.0775772	0.0314063	-100.465
151740	14/09/2018--04:52:00	27.59	0	-0.0775772	0.0461507	-100.465
151800	14/09/2018--04:53:00	27.61	0	-0.0775772	0.0461507	-100.465
151860	14/09/2018--04:54:00	27.6	0	-0.0775772	0.0314063	-100.465
151920	14/09/2018--04:55:00	27.6	0	-0.0775772	0.0461507	-100.465
151980	14/09/2018--04:56:00	27.6	0	-0.0775772	0.0314063	-100.465
152040	14/09/2018--04:57:00	27.6	0	-0.0775772	0.0314063	-100.465
152100	14/09/2018--04:58:00	27.61	0	-0.0775772	0.0314063	-100.465
152160	14/09/2018--04:59:00	27.58	0	-0.0775772	0.0314063	-100.465
152220	14/09/2018--05:00:00	27.59	0	-0.0775772	0.0314063	-100.465
