# Supplementary material for: A randomized cross-over trial investigating differences in 24-h personal air and skin temperatures using wearable sensors between two climatologically contrasting settings
Source: Sci Rep. 2021 Nov 10;11:22020. doi: 10.1038/s41598-021-01180-y (PMC8580978; doi:10.1038/s41598-021-01180-y)
Supplement: Supplementary file 2 — Supplementary Data. [file 41598_2021_1180_MOESM2_ESM.zip › New folder/new/T38_S1new.csv]

Index	Date	Temperature	Activity	X-axis	Y-axis	Z-axis	Marker
51720	18/08/2018--05:00:00	36.08	0	0.506078	-0.0236412	-0.888737
51780	18/08/2018--05:01:00	36.08	0	0.506078	-0.0236412	-0.873817
51840	18/08/2018--05:02:00	36.07	0	0.506078	-0.0236412	-0.873817
51900	18/08/2018--05:03:00	36.07	0	0.506078	-0.0236412	-0.888737
51960	18/08/2018--05:04:00	36.08	0	0.506078	-0.00882729	-0.873817
52020	18/08/2018--05:05:00	36.07	0	0.490542	-0.0236412	-0.888737
52080	18/08/2018--05:06:00	36.06	0	0.490542	-0.00882729	-0.888737
52140	18/08/2018--05:07:00	36.05	0	0.490542	-0.00882729	-0.888737
52200	18/08/2018--05:08:00	36.05	0	0.490542	-0.00882729	-0.888737
52260	18/08/2018--05:09:00	36.06	0	0.490542	-0.00882729	-0.888737
52320	18/08/2018--05:10:00	36.04	0	0.490542	-0.0236412	-0.888737
52380	18/08/2018--05:11:00	36.04	0	0.475005	-0.00882729	-0.888737
52440	18/08/2018--05:12:00	36.05	0	0.490542	-0.00882729	-0.888737
52500	18/08/2018--05:13:00	36.04	0	0.475005	-0.00882729	-0.888737
52560	18/08/2018--05:14:00	36.05	0	0.475005	-0.00882729	-0.888737
52620	18/08/2018--05:15:00	36.04	0	0.490542	-0.0236412	-0.888737
52680	18/08/2018--05:16:00	36.04	0	0.490542	-0.0236412	-0.888737
52740	18/08/2018--05:17:00	36.02	0	0.506078	-0.0236412	-0.888737
52800	18/08/2018--05:18:00	36.03	0	0.490542	-0.00882729	-0.903658
52860	18/08/2018--05:19:00	36.02	0	0.475005	-0.0236412	-0.888737
52920	18/08/2018--05:20:00	36.02	0	0.490542	-0.0236412	-0.888737
52980	18/08/2018--05:21:00	36.03	0	0.490542	-0.0236412	-0.888737
53040	18/08/2018--05:22:00	36.03	0	0.490542	-0.0236412	-0.888737
53100	18/08/2018--05:23:00	36.02	0	0.490542	-0.00882729	-0.888737
53160	18/08/2018--05:24:00	36.01	0	0.490542	-0.00882729	-0.888737
53220	18/08/2018--05:25:00	36	0	0.490542	-0.00882729	-0.888737
53280	18/08/2018--05:26:00	36.01	0	0.490542	-0.00882729	-0.888737
53340	18/08/2018--05:27:00	36	9	0.179807	0.0208004	-0.99318
53400	18/08/2018--05:28:00	36.03	0	0.179807	0.0208004	-10.081
53460	18/08/2018--05:29:00	36	0	0.179807	0.0208004	-0.99318
53520	18/08/2018--05:30:00	36.02	0	0.179807	0.0208004	-0.99318
53580	18/08/2018--05:31:00	36.01	0	0.179807	0.0356143	-0.99318
53640	18/08/2018--05:32:00	36	0	0.179807	0.0356143	-10.081
53700	18/08/2018--05:33:00	35.98	0	0.179807	0.0208004	-0.99318
53760	18/08/2018--05:34:00	35.99	0	0.179807	0.0208004	-10.081
53820	18/08/2018--05:35:00	35.99	0	0.16427	0.0208004	-10.081
53880	18/08/2018--05:36:00	36	0	0.179807	0.0208004	-0.99318
53940	18/08/2018--05:37:00	36	0	0.179807	0.0356143	-0.99318
54000	18/08/2018--05:38:00	35.99	0	0.16427	0.0356143	-10.081
54060	18/08/2018--05:39:00	35.99	0	0.16427	0.0356143	-0.99318
54120	18/08/2018--05:40:00	36.01	0	0.16427	0.0208004	-10.081
54180	18/08/2018--05:41:00	35.99	0	0.16427	0.0356143	-10.081
54240	18/08/2018--05:42:00	36	0	0.16427	0.0356143	-10.081
54300	18/08/2018--05:43:00	35.99	0	0.16427	0.0356143	-0.99318
54360	18/08/2018--05:44:00	35.98	0	0.16427	0.0208004	-10.081
54420	18/08/2018--05:45:00	35.98	0	0.16427	0.0356143	-10.081
54480	18/08/2018--05:46:00	35.97	0	0.16427	0.0356143	-10.081
54540	18/08/2018--05:47:00	35.97	0	0.16427	0.0356143	-10.081
54600	18/08/2018--05:48:00	35.98	0	0.148733	0.0208004	-10.081
54660	18/08/2018--05:49:00	35.98	0	0.16427	0.0356143	-10.081
54720	18/08/2018--05:50:00	35.99	0	0.16427	0.0208004	-10.081
54780	18/08/2018--05:51:00	35.98	0	0.16427	0.0208004	-0.99318
54840	18/08/2018--05:52:00	35.98	0	0.16427	0.0208004	-0.99318
54900	18/08/2018--05:53:00	35.98	0	0.16427	0.0208004	-10.081
54960	18/08/2018--05:54:00	35.99	0	0.16427	0.0208004	-10.081
55020	18/08/2018--05:55:00	35.97	0	0.16427	0.0208004	-0.99318
55080	18/08/2018--05:56:00	35.99	0	0.16427	0.0208004	-10.081
55140	18/08/2018--05:57:00	35.99	0	0.16427	0.0208004	-10.081
55200	18/08/2018--05:58:00	35.99	0	0.16427	0.0208004	-10.081
55260	18/08/2018--05:59:00	35.98	0	0.148733	0.0208004	-10.081
55320	18/08/2018--06:00:00	35.98	0	0.148733	0.0208004	-10.081
55380	18/08/2018--06:01:00	35.97	0	0.16427	0.0208004	-0.99318
55440	18/08/2018--06:02:00	35.98	0	0.16427	0.0208004	-10.081
55500	18/08/2018--06:03:00	35.99	0	0.16427	0.0208004	-10.081
55560	18/08/2018--06:04:00	35.98	0	0.16427	0.0208004	-10.081
55620	18/08/2018--06:05:00	35.98	0	0.16427	0.0208004	-10.081
55680	18/08/2018--06:06:00	35.98	0	0.16427	0.0208004	-0.99318
55740	18/08/2018--06:07:00	35.98	0	0.16427	0.0208004	-10.081
55800	18/08/2018--06:08:00	35.96	0	0.148733	0.0208004	-10.081
55860	18/08/2018--06:09:00	35.97	0	0.148733	0.0208004	-10.081
55920	18/08/2018--06:10:00	35.97	0	0.21088	0.0208004	-0.99318
55980	18/08/2018--06:11:00	35.97	0	0.21088	0.0208004	-0.99318
56040	18/08/2018--06:12:00	35.96	0	0.21088	0.0208004	-0.99318
56100	18/08/2018--06:13:00	35.97	0	0.21088	0.0208004	-0.99318
56160	18/08/2018--06:14:00	35.97	0	0.21088	0.0356143	-0.99318
56220	18/08/2018--06:15:00	35.95	0	0.21088	0.0208004	-0.99318
56280	18/08/2018--06:16:00	35.95	0	0.21088	0.0356143	-0.99318
56340	18/08/2018--06:17:00	35.95	0	0.21088	0.0208004	-0.99318
56400	18/08/2018--06:18:00	35.95	0	0.21088	0.0208004	-0.99318
56460	18/08/2018--06:19:00	35.96	0	0.21088	0.0208004	-0.99318
56520	18/08/2018--06:20:00	35.96	0	0.21088	0.0208004	-0.99318
56580	18/08/2018--06:21:00	35.95	0	0.21088	0.0208004	-0.99318
56640	18/08/2018--06:22:00	35.96	0	0.226417	0.0208004	-0.99318
56700	18/08/2018--06:23:00	35.96	0	0.21088	0.0208004	-0.99318
56760	18/08/2018--06:24:00	35.93	0	0.21088	0.0208004	-0.99318
56820	18/08/2018--06:25:00	35.95	0	0.21088	0.0208004	-0.99318
56880	18/08/2018--06:26:00	35.95	0	0.21088	0.0208004	-0.99318
56940	18/08/2018--06:27:00	35.95	0	0.226417	0.0208004	-0.99318
57000	18/08/2018--06:28:00	35.95	0	0.21088	0.0208004	-0.99318
57060	18/08/2018--06:29:00	35.96	0	0.21088	0.0208004	-0.99318
57120	18/08/2018--06:30:00	35.96	0	0.226417	0.0208004	-0.99318
57180	18/08/2018--06:31:00	35.95	0	0.21088	0.0208004	-0.99318
57240	18/08/2018--06:32:00	35.96	0	0.226417	0.0356143	-0.99318
57300	18/08/2018--06:33:00	35.94	0	0.226417	0.0208004	-0.99318
57360	18/08/2018--06:34:00	35.96	0	0.226417	0.0208004	-0.99318
57420	18/08/2018--06:35:00	35.96	0	0.226417	0.0208004	-0.99318
57480	18/08/2018--06:36:00	35.95	0	0.21088	0.0208004	-0.99318
57540	18/08/2018--06:37:00	35.94	0	0.226417	0.0208004	-0.99318
57600	18/08/2018--06:38:00	35.96	0	0.21088	0.0208004	-0.99318
57660	18/08/2018--06:39:00	35.96	0	0.226417	0.0208004	-0.99318
57720	18/08/2018--06:40:00	35.95	0	0.226417	0.0208004	-0.99318
57780	18/08/2018--06:41:00	35.95	0	0.21088	0.0208004	-0.97826
57840	18/08/2018--06:42:00	35.95	0	0.226417	0.0208004	-0.99318
57900	18/08/2018--06:43:00	35.95	0	0.226417	0.0208004	-0.99318
57960	18/08/2018--06:44:00	35.94	0	0.226417	0.0208004	-0.97826
58020	18/08/2018--06:45:00	35.95	0	0.226417	0.0208004	-0.99318
58080	18/08/2018--06:46:00	35.95	0	0.226417	0.0208004	-0.99318
58140	18/08/2018--06:47:00	35.95	0	0.226417	0.0208004	-0.99318
58200	18/08/2018--06:48:00	35.93	0	0.226417	0.0208004	-0.99318
58260	18/08/2018--06:49:00	35.95	0	0.226417	0.0208004	-0.99318
58320	18/08/2018--06:50:00	35.93	0	0.226417	0.0208004	-0.99318
58380	18/08/2018--06:51:00	35.95	0	0.21088	0.0208004	-0.99318
58440	18/08/2018--06:52:00	35.96	0	0.226417	0.0208004	-0.99318
58500	18/08/2018--06:53:00	35.93	0	0.226417	0.0208004	-0.99318
58560	18/08/2018--06:54:00	35.95	0	0.21088	0.0208004	-0.99318
58620	18/08/2018--06:55:00	35.93	0	0.21088	0.0652421	-0.99318
58680	18/08/2018--06:56:00	35.93	1	0.11766	0.0208004	-10.081
58740	18/08/2018--06:57:00	35.88	35	-0.0221706	0.109684	0.991233
58800	18/08/2018--06:58:00	35.66	0	-0.0377073	0.109684	0.991233
58860	18/08/2018--06:59:00	35.46	0	-0.0377073	0.109684	0.991233
58920	18/08/2018--07:00:00	35.34	0	-0.0221706	0.109684	0.991233
58980	18/08/2018--07:01:00	35.22	0	-0.0377073	0.109684	0.991233
59040	18/08/2018--07:02:00	35.16	0	-0.0532441	0.124498	0.976312
59100	18/08/2018--07:03:00	35.11	0	-0.0377073	0.109684	0.991233
59160	18/08/2018--07:04:00	35.05	0	-0.0532441	0.124498	0.976312
59220	18/08/2018--07:05:00	35	0	-0.0532441	0.109684	0.991233
59280	18/08/2018--07:06:00	34.97	0	-0.0532441	0.109684	0.991233
59340	18/08/2018--07:07:00	34.95	0	-0.0532441	0.109684	0.991233
59400	18/08/2018--07:08:00	34.92	0	-0.0377073	0.109684	0.991233
59460	18/08/2018--07:09:00	34.9	0	-0.0377073	0.109684	0.991233
59520	18/08/2018--07:10:00	34.89	0	-0.0532441	0.109684	0.991233
59580	18/08/2018--07:11:00	34.87	0	-0.0532441	0.109684	0.976312
59640	18/08/2018--07:12:00	34.86	0	-0.0532441	0.109684	0.976312
59700	18/08/2018--07:13:00	34.86	0	-0.0532441	0.109684	0.991233
59760	18/08/2018--07:14:00	34.85	0	-0.0532441	0.109684	0.976312
59820	18/08/2018--07:15:00	34.82	0	-0.0532441	0.109684	0.991233
59880	18/08/2018--07:16:00	34.82	0	-0.0532441	0.109684	0.991233
59940	18/08/2018--07:17:00	34.8	0	-0.0532441	0.109684	0.991233
60000	18/08/2018--07:18:00	34.8	0	-0.0687808	0.109684	0.991233
60060	18/08/2018--07:19:00	34.79	0	-0.0687808	0.109684	0.991233
60120	18/08/2018--07:20:00	34.77	0	-0.0843175	0.139311	0.976312
60180	18/08/2018--07:21:00	34.79	0	-0.0843175	0.139311	0.976312
60240	18/08/2018--07:22:00	34.78	0	-0.0998543	0.124498	0.976312
60300	18/08/2018--07:23:00	34.78	0	-0.0998543	0.124498	0.976312
60360	18/08/2018--07:24:00	34.77	0	-0.0998543	0.124498	0.976312
60420	18/08/2018--07:25:00	34.77	0	-0.0998543	0.124498	0.976312
60480	18/08/2018--07:26:00	34.77	0	-0.0998543	0.139311	0.976312
60540	18/08/2018--07:27:00	34.74	0	-0.0998543	0.139311	0.976312
60600	18/08/2018--07:28:00	34.76	0	-0.0843175	0.139311	0.991233
60660	18/08/2018--07:29:00	34.73	0	-0.0998543	0.139311	0.991233
60720	18/08/2018--07:30:00	34.72	0	-0.0998543	0.139311	0.976312
60780	18/08/2018--07:31:00	34.73	0	-0.0998543	0.139311	0.976312
60840	18/08/2018--07:32:00	34.72	0	-0.0998543	0.139311	0.976312
60900	18/08/2018--07:33:00	34.71	0	-0.0998543	0.124498	0.976312
60960	18/08/2018--07:34:00	34.71	0	-0.0843175	0.124498	0.991233
61020	18/08/2018--07:35:00	34.71	0	-0.0998543	0.139311	0.976312
61080	18/08/2018--07:36:00	34.68	0	-0.0998543	0.124498	0.976312
61140	18/08/2018--07:37:00	34.68	0	-0.0843175	0.124498	0.976312
61200	18/08/2018--07:38:00	34.69	0	-0.0998543	0.124498	0.976312
61260	18/08/2018--07:39:00	34.67	0	-0.0998543	0.124498	0.976312
61320	18/08/2018--07:40:00	34.68	0	-0.0998543	0.124498	0.976312
61380	18/08/2018--07:41:00	34.66	0	-0.0998543	0.124498	0.976312
61440	18/08/2018--07:42:00	34.69	0	-0.0998543	0.139311	0.976312
61500	18/08/2018--07:43:00	34.68	0	-0.0998543	0.124498	0.976312
61560	18/08/2018--07:44:00	34.65	0	-0.0843175	0.139311	0.976312
61620	18/08/2018--07:45:00	34.64	0	-0.0998543	0.124498	0.976312
61680	18/08/2018--07:46:00	34.63	0	-0.0843175	0.124498	0.976312
61740	18/08/2018--07:47:00	34.63	0	-0.0843175	0.124498	0.991233
61800	18/08/2018--07:48:00	34.64	0	-0.0843175	0.124498	0.976312
61860	18/08/2018--07:49:00	34.65	0	-0.0843175	0.124498	0.976312
61920	18/08/2018--07:50:00	34.62	0	-0.0843175	0.124498	0.976312
61980	18/08/2018--07:51:00	34.63	0	-0.0843175	0.139311	0.976312
62040	18/08/2018--07:52:00	34.62	0	-0.0843175	0.124498	0.976312
62100	18/08/2018--07:53:00	34.63	0	-0.0843175	0.124498	0.976312
62160	18/08/2018--07:54:00	34.62	0	-0.0843175	0.139311	0.976312
62220	18/08/2018--07:55:00	34.63	0	-0.0843175	0.124498	0.976312
62280	18/08/2018--07:56:00	34.6	0	-0.0843175	0.124498	0.976312
62340	18/08/2018--07:57:00	34.62	0	-0.0843175	0.124498	0.976312
62400	18/08/2018--07:58:00	34.61	0	-0.0843175	0.124498	0.991233
62460	18/08/2018--07:59:00	34.63	0	-0.0843175	0.139311	0.976312
62520	18/08/2018--08:00:00	34.63	0	-0.0843175	0.139311	0.976312
62580	18/08/2018--08:01:00	34.63	0	-0.0843175	0.139311	0.976312
62640	18/08/2018--08:02:00	34.63	0	-0.0843175	0.109684	0.976312
62700	18/08/2018--08:03:00	34.63	0	-0.0843175	0.124498	0.991233
62760	18/08/2018--08:04:00	34.63	0	-0.0843175	0.124498	0.976312
62820	18/08/2018--08:05:00	34.63	0	-0.0843175	0.124498	0.976312
62880	18/08/2018--08:06:00	34.64	0	-0.0843175	0.124498	0.976312
62940	18/08/2018--08:07:00	34.62	0	-0.0843175	0.124498	0.976312
63000	18/08/2018--08:08:00	34.62	0	-0.0843175	0.124498	0.991233
63060	18/08/2018--08:09:00	34.64	0	-0.0843175	0.124498	0.991233
63120	18/08/2018--08:10:00	34.63	0	-0.0687808	0.124498	0.991233
63180	18/08/2018--08:11:00	34.64	0	-0.0843175	0.124498	0.976312
63240	18/08/2018--08:12:00	34.64	0	-0.0843175	0.124498	0.991233
63300	18/08/2018--08:13:00	34.62	0	-0.0843175	0.139311	0.976312
63360	18/08/2018--08:14:00	34.63	0	-0.0843175	0.124498	0.976312
63420	18/08/2018--08:15:00	34.61	0	-0.0843175	0.109684	0.991233
63480	18/08/2018--08:16:00	34.61	0	-0.0998543	0.124498	0.991233
63540	18/08/2018--08:17:00	34.62	6	0.490542	0.0208004	-0.888737
63600	18/08/2018--08:18:00	34.46	0	0.475005	0.0356143	-0.903658
63660	18/08/2018--08:19:00	34.46	0	0.475005	0.0208004	-0.903658
63720	18/08/2018--08:20:00	34.51	0	0.475005	0.0356143	-0.903658
63780	18/08/2018--08:21:00	34.6	0	0.475005	0.0208004	-0.903658
63840	18/08/2018--08:22:00	34.68	0	0.475005	0.0208004	-0.888737
63900	18/08/2018--08:23:00	34.75	0	0.475005	0.0208004	-0.888737
63960	18/08/2018--08:24:00	34.81	0	0.475005	0.0208004	-0.903658
64020	18/08/2018--08:25:00	34.85	0	0.475005	0.0356143	-0.903658
64080	18/08/2018--08:26:00	34.91	0	0.475005	0.0208004	-0.888737
64140	18/08/2018--08:27:00	34.96	0	0.475005	0.0208004	-0.888737
64200	18/08/2018--08:28:00	34.98	0	0.475005	0.0208004	-0.888737
64260	18/08/2018--08:29:00	35.02	0	0.475005	0.0208004	-0.888737
64320	18/08/2018--08:30:00	35.07	0	0.475005	0.0208004	-0.903658
64380	18/08/2018--08:31:00	35.1	0	0.475005	0.0208004	-0.888737
64440	18/08/2018--08:32:00	35.13	0	0.475005	0.0208004	-0.888737
64500	18/08/2018--08:33:00	35.14	0	0.475005	0.0208004	-0.903658
64560	18/08/2018--08:34:00	35.2	0	0.475005	0.0356143	-0.888737
64620	18/08/2018--08:35:00	35.21	0	0.475005	0.0208004	-0.903658
64680	18/08/2018--08:36:00	35.24	0	0.475005	0.0356143	-0.903658
64740	18/08/2018--08:37:00	35.27	0	0.475005	0.0356143	-0.903658
64800	18/08/2018--08:38:00	35.29	0	0.475005	0.0208004	-0.903658
64860	18/08/2018--08:39:00	35.29	0	0.475005	0.0208004	-0.903658
64920	18/08/2018--08:40:00	35.32	0	0.475005	0.0208004	-0.903658
64980	18/08/2018--08:41:00	35.34	0	0.475005	0.0208004	-0.888737
65040	18/08/2018--08:42:00	35.38	0	0.475005	0.0356143	-0.903658
65100	18/08/2018--08:43:00	35.39	0	0.459468	0.0356143	-0.888737
65160	18/08/2018--08:44:00	35.43	0	0.459468	0.0208004	-0.903658
65220	18/08/2018--08:45:00	35.41	0	0.475005	0.0356143	-0.903658
65280	18/08/2018--08:46:00	35.43	0	0.475005	0.0208004	-0.903658
65340	18/08/2018--08:47:00	35.45	0	0.475005	0.0208004	-0.903658
65400	18/08/2018--08:48:00	35.47	0	0.475005	0.0356143	-0.903658
65460	18/08/2018--08:49:00	35.49	0	0.475005	0.0208004	-0.903658
65520	18/08/2018--08:50:00	35.5	0	0.459468	0.0208004	-0.903658
65580	18/08/2018--08:51:00	35.52	0	0.475005	0.0356143	-0.888737
65640	18/08/2018--08:52:00	35.53	0	0.475005	0.0208004	-0.903658
65700	18/08/2018--08:53:00	35.55	0	0.475005	0.0356143	-0.903658
65760	18/08/2018--08:54:00	35.57	0	0.459468	0.0208004	-0.903658
65820	18/08/2018--08:55:00	35.57	0	0.459468	0.0356143	-0.903658
65880	18/08/2018--08:56:00	35.59	0	0.459468	0.0356143	-0.903658
65940	18/08/2018--08:57:00	35.61	0	0.459468	0.0356143	-0.903658
66000	18/08/2018--08:58:00	35.61	0	0.459468	0.0356143	-0.903658
66060	18/08/2018--08:59:00	35.63	0	0.459468	0.0208004	-0.903658
66120	18/08/2018--09:00:00	35.65	0	0.490542	0.0208004	-0.903658
66180	18/08/2018--09:01:00	35.65	0	0.459468	0.0356143	-0.903658
66240	18/08/2018--09:02:00	35.66	0	0.459468	0.0208004	-0.903658
66300	18/08/2018--09:03:00	35.66	0	0.459468	0.0208004	-0.903658
66360	18/08/2018--09:04:00	35.69	0	0.459468	0.0208004	-0.903658
66420	18/08/2018--09:05:00	35.69	0	0.459468	0.0208004	-0.903658
66480	18/08/2018--09:06:00	35.7	0	0.459468	0.0356143	-0.903658
66540	18/08/2018--09:07:00	35.7	0	0.459468	0.0356143	-0.903658
66600	18/08/2018--09:08:00	35.72	0	0.459468	0.0208004	-0.903658
66660	18/08/2018--09:09:00	35.73	0	0.459468	0.0208004	-0.903658
66720	18/08/2018--09:10:00	35.72	0	0.459468	0.0356143	-0.903658
66780	18/08/2018--09:11:00	35.75	0	0.459468	0.0356143	-0.903658
66840	18/08/2018--09:12:00	35.74	0	0.459468	0.0356143	-0.903658
66900	18/08/2018--09:13:00	35.75	0	0.459468	0.0356143	-0.903658
66960	18/08/2018--09:14:00	35.76	0	0.459468	0.0208004	-0.903658
67020	18/08/2018--09:15:00	35.77	0	0.459468	0.0356143	-0.903658
67080	18/08/2018--09:16:00	35.8	0	0.459468	0.0208004	-0.903658
67140	18/08/2018--09:17:00	35.8	0	0.459468	0.0208004	-0.903658
67200	18/08/2018--09:18:00	35.79	0	0.459468	0.0208004	-0.903658
67260	18/08/2018--09:19:00	35.82	0	0.459468	0.0208004	-0.903658
67320	18/08/2018--09:20:00	35.82	0	0.459468	0.0208004	-0.903658
67380	18/08/2018--09:21:00	35.83	0	0.459468	0.0208004	-0.903658
67440	18/08/2018--09:22:00	35.82	0	0.459468	0.0356143	-0.903658
67500	18/08/2018--09:23:00	35.83	0	0.459468	0.0356143	-0.903658
67560	18/08/2018--09:24:00	35.84	0	0.459468	0.0208004	-0.903658
67620	18/08/2018--09:25:00	35.86	0	0.459468	0.0356143	-0.903658
67680	18/08/2018--09:26:00	35.86	0	0.459468	0.0356143	-0.903658
67740	18/08/2018--09:27:00	35.87	0	0.459468	0.0208004	-0.903658
67800	18/08/2018--09:28:00	35.83	17	-0.239685	0.243008	0.931551
67860	18/08/2018--09:29:00	35.57	0	-0.255222	0.257822	0.931551
67920	18/08/2018--09:30:00	35.34	0	-0.270758	0.257822	0.916631
67980	18/08/2018--09:31:00	35.15	0	-0.270758	0.257822	0.931551
68040	18/08/2018--09:32:00	34.98	0	-0.270758	0.257822	0.916631
68100	18/08/2018--09:33:00	34.89	25	0.304101	-0.00882729	-0.963339
68160	18/08/2018--09:34:00	34.95	0	0.257491	-0.00882729	-0.97826
68220	18/08/2018--09:35:00	35.04	0	0.241954	-0.0236412	-0.99318
68280	18/08/2018--09:36:00	35.18	5	0.521615	0.00598658	-0.873817
68340	18/08/2018--09:37:00	35.27	0	0.475005	0.0356143	-0.903658
68400	18/08/2018--09:38:00	35.34	0	0.910033	-0.038455	-0.441125
68460	18/08/2018--09:39:00	35.41	0	0.692519	-0.0532689	-0.724613
68520	18/08/2018--09:40:00	35.38	0	0.863423	-0.0828966	-0.530648
68580	18/08/2018--09:41:00	35.4	51	-0.193075	0.983702	0.00648642
68640	18/08/2018--09:42:00	35.26	56	-0.146464	0.983702	0.0512476
68700	18/08/2018--09:43:00	35.12	117	-0.534883	0.850377	0.110929
68760	18/08/2018--09:44:00	35	0	-0.348442	0.968888	0.0363272
68820	18/08/2018--09:45:00	34.89	2	-0.488273	0.880005	-0.0382748
68880	18/08/2018--09:46:00	34.82	4	-0.472736	0.880005	0.110929
68940	18/08/2018--09:47:00	34.77	48	-0.876691	0.494844	-0.0681156
69000	18/08/2018--09:48:00	34.72	17	-0.00663387	0.983702	-0.0531952
69060	18/08/2018--09:49:00	34.61	36	-0.814544	0.539286	-0.202399
69120	18/08/2018--09:50:00	34.56	220	0.288564	0.924446	-0.321762
69180	18/08/2018--09:51:00	34.45	221	0.148733	0.954074	-0.411285
69240	18/08/2018--09:52:00	34.34	167	0.148733	0.983702	-0.277001
69300	18/08/2018--09:53:00	34.35	214	-0.286295	0.93926	-0.411285
69360	18/08/2018--09:54:00	34.38	268	0.0399763	102.814	-0.0233544
69420	18/08/2018--09:55:00	34.38	128	-0.845617	0.657797	0.14077
69480	18/08/2018--09:56:00	34.4	186	0.288564	0.924446	-0.0531952
69540	18/08/2018--09:57:00	34.42	160	-0.441662	0.909633	0.185531
69600	18/08/2018--09:58:00	34.42	145	0.179807	0.93926	0.185531
69660	18/08/2018--09:59:00	34.43	164	0.21088	0.968888	0.0810884
69720	18/08/2018--10:00:00	34.42	359	0.148733	101.333	0.0214068
69780	18/08/2018--10:01:00	34.42	97	0.179807	0.983702	-0.0233544
69840	18/08/2018--10:02:00	34.41	135	0.304101	101.333	-0.00843398
69900	18/08/2018--10:03:00	34.39	219	0.16427	0.93926	0.0363272
69960	18/08/2018--10:04:00	34.43	351	0.0865865	101.333	0.00648642
70020	18/08/2018--10:05:00	34.5	285	0.241954	101.333	0.0810884
70080	18/08/2018--10:06:00	34.55	136	0.11766	102.814	0.200452
70140	18/08/2018--10:07:00	34.56	322	0.11766	105.777	0.0512476
70200	18/08/2018--10:08:00	34.57	161	0.0555131	102.814	0.00648642
70260	18/08/2018--10:09:00	34.59	17	-0.0377073	0.998516	0.110929
70320	18/08/2018--10:10:00	34.6	10	0.0399763	102.814	-0.00843398
70380	18/08/2018--10:11:00	34.6	3	0.0399763	102.814	-0.0531952
70440	18/08/2018--10:12:00	34.59	115	-0.146464	105.777	-0.0382748
70500	18/08/2018--10:13:00	34.53	198	-0.969911	0.154125	0.185531
70560	18/08/2018--10:14:00	34.54	399	0.11766	101.333	0.0512476
70620	18/08/2018--10:15:00	34.6	339	0.0710498	0.93926	0.289974
70680	18/08/2018--10:16:00	34.59	159	-0.923301	0.450403	-0.00843398
70740	18/08/2018--10:17:00	34.61	245	0.0244396	0.968888	0.110929
70800	18/08/2018--10:18:00	34.58	174	-0.115391	0.998516	0.15569
70860	18/08/2018--10:19:00	34.52	345	-0.162001	0.968888	0.245213
70920	18/08/2018--10:20:00	34.41	191	0.195344	0.998516	-0.0233544
70980	18/08/2018--10:21:00	34.39	253	0.226417	104.296	0.0363272
71040	18/08/2018--10:22:00	34.35	103	-0.0843175	0.909633	-0.0382748
71100	18/08/2018--10:23:00	34.37	244	0.412858	102.814	0.00648642
71160	18/08/2018--10:24:00	34.46	206	-0.78347	0.539286	0.319815
71220	18/08/2018--10:25:00	34.57	126	0.0399763	110.221	0.170611
71280	18/08/2018--10:26:00	34.65	91	-0.115391	104.296	0.00648642
71340	18/08/2018--10:27:00	34.66	92	0.00890286	0.983702	-0.127797
71400	18/08/2018--10:28:00	34.63	131	-0.0998543	104.296	-0.112877
71460	18/08/2018--10:29:00	34.55	125	0.102123	104.296	-0.0531952
71520	18/08/2018--10:30:00	34.55	91	0.148733	102.814	0.0363272
71580	18/08/2018--10:31:00	34.53	226	0.0710498	104.296	-0.00843398
71640	18/08/2018--10:32:00	34.55	77	-0.0998543	101.333	-0.00843398
71700	18/08/2018--10:33:00	34.51	73	-0.301832	0.924446	0.110929
71760	18/08/2018--10:34:00	34.51	132	0.133197	0.998516	-0.0531952
71820	18/08/2018--10:35:00	34.5	133	-0.162001	0.998516	0.00648642
71880	18/08/2018--10:36:00	34.49	21	-0.177538	0.954074	0.185531
71940	18/08/2018--10:37:00	34.57	0	-0.255222	0.968888	0.15569
72000	18/08/2018--10:38:00	34.61	3	-0.363979	0.924446	0.12585
72060	18/08/2018--10:39:00	34.64	0	-0.363979	0.93926	0.170611
72120	18/08/2018--10:40:00	34.63	2	-0.317369	0.954074	0.12585
72180	18/08/2018--10:41:00	34.58	0	-0.363979	0.93926	0.12585
72240	18/08/2018--10:42:00	34.57	0	-0.301832	0.968888	0.0960088
72300	18/08/2018--10:43:00	34.54	45	0.21088	101.333	0.0363272
72360	18/08/2018--10:44:00	34.56	177	-0.00663387	101.333	0.170611
72420	18/08/2018--10:45:00	34.53	89	-0.317369	0.954074	0.170611
72480	18/08/2018--10:46:00	34.52	0	-0.317369	0.954074	0.15569
72540	18/08/2018--10:47:00	34.5	1	-0.162001	0.998516	0.0810884
72600	18/08/2018--10:48:00	34.46	0	-0.0532441	102.814	0.0214068
72660	18/08/2018--10:49:00	34.48	81	0.133197	0.968888	-0.0681156
72720	18/08/2018--10:50:00	34.46	161	-0.115391	0.998516	0.0363272
72780	18/08/2018--10:51:00	34.47	216	0.11766	102.814	0.0512476
72840	18/08/2018--10:52:00	34.45	178	0.0555131	0.954074	0.110929
72900	18/08/2018--10:53:00	34.49	252	-100.098	0.243008	0.00648642
72960	18/08/2018--10:54:00	34.41	185	-0.130928	0.924446	0.170611
73020	18/08/2018--10:55:00	34.42	4	0.133197	101.333	0.110929
73080	18/08/2018--10:56:00	34.51	184	0.0710498	0.983702	-0.0681156
73140	18/08/2018--10:57:00	34.49	257	0.0555131	105.777	-0.00843398
73200	18/08/2018--10:58:00	34.45	122	-0.0377073	0.983702	0.12585
73260	18/08/2018--10:59:00	34.37	13	-0.395052	0.909633	-0.112877
73320	18/08/2018--11:00:00	34.33	4	0.148733	101.333	0.110929
73380	18/08/2018--11:01:00	34.35	65	0.0865865	102.814	0.0214068
73440	18/08/2018--11:02:00	34.37	11	0.133197	102.814	0.110929
73500	18/08/2018--11:03:00	34.38	37	-0.0843175	102.814	-0.0382748
73560	18/08/2018--11:04:00	34.43	82	0.00890286	101.333	0.14077
73620	18/08/2018--11:05:00	34.52	41	0.0399763	101.333	0.0363272
73680	18/08/2018--11:06:00	34.52	1	-0.426126	0.924446	-0.0531952
73740	18/08/2018--11:07:00	34.42	133	0.241954	116.147	0.12585
73800	18/08/2018--11:08:00	34.36	47	0.241954	105.777	-0.0233544
73860	18/08/2018--11:09:00	34.4	193	0.102123	0.983702	-0.00843398
73920	18/08/2018--11:10:00	34.34	86	0.148733	0.998516	0.066168
73980	18/08/2018--11:11:00	34.25	107	-0.612566	0.539286	0.066168
74040	18/08/2018--11:12:00	34.17	80	-0.348442	0.93926	-0.127797
74100	18/08/2018--11:13:00	34.11	7	0.0399763	101.333	-0.083036
74160	18/08/2018--11:14:00	34.07	55	0.0865865	101.333	0.0363272
74220	18/08/2018--11:15:00	34.03	199	-0.705787	0.613355	0.379496
74280	18/08/2018--11:16:00	34	89	0.16427	117.628	0.0363272
74340	18/08/2018--11:17:00	34	121	0.0244396	102.814	0.185531
74400	18/08/2018--11:18:00	34.02	64	0.102123	0.998516	0.0810884
74460	18/08/2018--11:19:00	34.02	107	0.148733	102.814	-0.083036
74520	18/08/2018--11:20:00	34.05	55	-103.206	0.0208004	0.12585
74580	18/08/2018--11:21:00	34.05	113	-0.00663387	0.865191	-0.0979564
74640	18/08/2018--11:22:00	34.05	63	-0.270758	0.954074	-0.00843398
74700	18/08/2018--11:23:00	34.08	64	0.0244396	105.777	-0.112877
74760	18/08/2018--11:24:00	34.14	64	-0.0532441	0.998516	0.12585
74820	18/08/2018--11:25:00	34.22	215	-0.00663387	0.93926	0.00648642
74880	18/08/2018--11:26:00	34.19	352	0.11766	101.333	0.12585
74940	18/08/2018--11:27:00	34.23	147	-0.224148	0.983702	-0.00843398
75000	18/08/2018--11:28:00	34.26	63	-0.379515	0.93926	0.0512476
75060	18/08/2018--11:29:00	34.29	63	-0.363979	0.954074	0.00648642
75120	18/08/2018--11:30:00	34.32	57	0.0555131	165.033	0.0960088
75180	18/08/2018--11:31:00	34.32	134	0.16427	0.968888	0.170611
75240	18/08/2018--11:32:00	34.23	20	0.21088	101.333	-0.0681156
75300	18/08/2018--11:33:00	34.19	11	0.11766	102.814	-0.0979564
75360	18/08/2018--11:34:00	34.25	19	0.148733	101.333	-0.0979564
75420	18/08/2018--11:35:00	34.3	75	-0.317369	0.954074	0.185531
75480	18/08/2018--11:36:00	34.33	0	-0.348442	0.924446	0.200452
75540	18/08/2018--11:37:00	34.34	0	-0.332905	0.954074	0.170611
75600	18/08/2018--11:38:00	34.41	1	0.0710498	0.968888	0.319815
75660	18/08/2018--11:39:00	34.44	15	-0.0532441	104.296	-0.0233544
75720	18/08/2018--11:40:00	34.45	39	-0.255222	0.954074	0.215372
75780	18/08/2018--11:41:00	34.49	0	-0.255222	0.968888	0.12585
75840	18/08/2018--11:42:00	34.52	0	-0.0377073	102.814	0.00648642
75900	18/08/2018--11:43:00	34.46	49	0.552688	0.894819	0.00648642
75960	18/08/2018--11:44:00	34.45	0	0.552688	0.894819	-0.00843398
76020	18/08/2018--11:45:00	34.5	1	0.583762	0.865191	-0.00843398
76080	18/08/2018--11:46:00	34.39	40	0.475005	0.894819	-0.277001
76140	18/08/2018--11:47:00	34.35	2	0.475005	0.909633	-0.21732
76200	18/08/2018--11:48:00	34.33	2	0.475005	0.761494	-0.530648
76260	18/08/2018--11:49:00	34.31	28	-0.208611	0.983702	0.14077
76320	18/08/2018--11:50:00	34.33	78	0.133197	105.777	0.170611
76380	18/08/2018--11:51:00	34.32	116	0.16427	102.814	-0.0681156
76440	18/08/2018--11:52:00	34.34	29	0.16427	0.93926	0.14077
76500	18/08/2018--11:53:00	34.3	145	0.179807	110.221	0.0810884
76560	18/08/2018--11:54:00	34.25	210	0.241954	0.998516	-0.083036
76620	18/08/2018--11:55:00	34.18	115	0.179807	102.814	-0.0531952
76680	18/08/2018--11:56:00	34.16	242	0.11766	0.954074	-0.112877
76740	18/08/2018--11:57:00	34.15	201	0.0710498	0.998516	0.110929
76800	18/08/2018--11:58:00	34.17	204	0.148733	101.333	0.0512476
76860	18/08/2018--11:59:00	34.2	34	-0.115391	0.983702	0.15569
76920	18/08/2018--12:00:00	34.16	128	0.102123	104.296	0.0214068
76980	18/08/2018--12:01:00	34.16	215	0.273027	101.333	0.0512476
77040	18/08/2018--12:02:00	34.2	413	0.226417	0.998516	0.110929
77100	18/08/2018--12:03:00	34.09	196	-0.488273	0.850377	-0.202399
77160	18/08/2018--12:04:00	34.03	21	-0.441662	0.894819	-0.172558
77220	18/08/2018--12:05:00	34	1	-0.472736	0.894819	0.00648642
77280	18/08/2018--12:06:00	34.01	5	-0.115391	102.814	0.0363272
77340	18/08/2018--12:07:00	34.01	25	-0.130928	101.333	-0.0979564
77400	18/08/2018--12:08:00	34.02	198	0.273027	0.761494	0.245213
77460	18/08/2018--12:09:00	34.06	476	0.226417	10.874	0.0214068
77520	18/08/2018--12:10:00	34.01	165	0.179807	0.998516	0.0214068
77580	18/08/2018--12:11:00	34.03	83	-0.0221706	0.998516	0.15569
77640	18/08/2018--12:12:00	34.04	15	-0.0532441	0.998516	0.230292
77700	18/08/2018--12:13:00	34.02	10	-0.0377073	0.998516	0.0960088
77760	18/08/2018--12:14:00	34	18	-0.0532441	102.814	0.245213
77820	18/08/2018--12:15:00	33.98	0	-0.317369	0.924446	0.260133
77880	18/08/2018--12:16:00	33.96	1	-0.332905	0.894819	0.289974
77940	18/08/2018--12:17:00	33.88	2	-0.348442	0.880005	0.230292
78000	18/08/2018--12:18:00	33.83	5	-0.224148	0.968888	0.230292
78060	18/08/2018--12:19:00	33.79	58	0.148733	0.983702	0.215372
78120	18/08/2018--12:20:00	33.84	66	0.335174	102.814	-0.0233544
78180	18/08/2018--12:21:00	33.82	191	-0.0221706	0.983702	0.185531
78240	18/08/2018--12:22:00	33.78	182	-0.00663387	0.835563	0.245213
78300	18/08/2018--12:23:00	33.7	209	0.148733	0.968888	0.0363272
78360	18/08/2018--12:24:00	33.7	137	0.0710498	111.703	0.00648642
78420	18/08/2018--12:25:00	33.7	86	0.257491	104.296	-0.0233544
78480	18/08/2018--12:26:00	33.73	45	0.226417	101.333	-0.0531952
78540	18/08/2018--12:27:00	33.74	174	0.0555131	101.333	0.245213
78600	18/08/2018--12:28:00	33.77	180	-0.177538	105.777	0.0512476
78660	18/08/2018--12:29:00	33.77	142	0.226417	104.296	0.0214068
78720	18/08/2018--12:30:00	33.79	21	0.0710498	107.259	-0.112877
78780	18/08/2018--12:31:00	33.79	220	-0.0687808	0.805936	0.0214068
78840	18/08/2018--12:32:00	33.73	196	0.148733	0.983702	0.230292
78900	18/08/2018--12:33:00	33.71	65	0.148733	0.998516	0.0512476
78960	18/08/2018--12:34:00	33.68	225	0.304101	11.911	-0.0681156
79020	18/08/2018--12:35:00	33.63	560	0.195344	0.805936	0.110929
79080	18/08/2018--12:36:00	33.63	573	0.16427	104.296	-0.0531952
79140	18/08/2018--12:37:00	33.64	522	0.148733	0.998516	0.0810884
79200	18/08/2018--12:38:00	33.64	522	0.0399763	0.894819	0.185531
79260	18/08/2018--12:39:00	33.66	447	-0.115391	101.333	-0.112877
79320	18/08/2018--12:40:00	33.77	418	0.0244396	0.998516	0.200452
79380	18/08/2018--12:41:00	33.84	218	-0.0221706	107.259	-0.0233544
79440	18/08/2018--12:42:00	33.84	86	0.21088	101.333	0.00648642
79500	18/08/2018--12:43:00	33.89	195	0.319637	101.333	-0.0233544
79560	18/08/2018--12:44:00	33.91	152	-0.332905	104.296	0.0214068
79620	18/08/2018--12:45:00	33.93	76	0.350711	0.983702	0.0810884
79680	18/08/2018--12:46:00	33.94	152	0.21088	102.814	-0.306842
79740	18/08/2018--12:47:00	34.01	146	0.195344	101.333	-0.0979564
79800	18/08/2018--12:48:00	34.05	197	0.443931	0.93926	-0.083036
79860	18/08/2018--12:49:00	34.13	12	0.443931	0.909633	0.0363272
79920	18/08/2018--12:50:00	34.2	132	0.273027	101.333	0.0512476
79980	18/08/2018--12:51:00	34.17	156	0.21088	0.954074	0.0810884
80040	18/08/2018--12:52:00	34.07	171	-0.208611	101.333	-0.351603
80100	18/08/2018--12:53:00	33.98	138	0.0555131	107.259	0.170611
80160	18/08/2018--12:54:00	33.92	169	0.16427	101.333	0.066168
80220	18/08/2018--12:55:00	33.94	306	-0.0687808	0.880005	0.275054
80280	18/08/2018--12:56:00	33.91	293	0.304101	0.983702	0.0810884
80340	18/08/2018--12:57:00	33.96	159	0.366248	0.850377	0.0214068
80400	18/08/2018--12:58:00	34	277	0.506078	0.880005	0.110929
80460	18/08/2018--12:59:00	34.05	308	0.366248	0.968888	0.200452
80520	18/08/2018--13:00:00	34.07	162	0.490542	110.221	0.12585
80580	18/08/2018--13:01:00	34.14	151	0.412858	0.968888	-0.0382748
80640	18/08/2018--13:02:00	34.2	176	0.148733	104.296	0.00648642
80700	18/08/2018--13:03:00	34.23	22	0.179807	0.998516	-0.127797
80760	18/08/2018--13:04:00	34.25	53	-0.177538	0.968888	0.200452
80820	18/08/2018--13:05:00	34.27	114	-0.78347	0.598541	0.170611
80880	18/08/2018--13:06:00	34.19	109	0.0865865	102.814	0.0214068
80940	18/08/2018--13:07:00	34.25	317	0.304101	0.850377	0.15569
81000	18/08/2018--13:08:00	34.21	390	0.490542	0.909633	0.0810884
81060	18/08/2018--13:09:00	34.02	459	0.241954	0.983702	-0.172558
81120	18/08/2018--13:10:00	33.95	412	0.552688	0.93926	-0.00843398
81180	18/08/2018--13:11:00	33.97	305	0.412858	0.954074	0.0214068
81240	18/08/2018--13:12:00	34.04	428	-0.0843175	116.147	-0.0979564
81300	18/08/2018--13:13:00	34.02	346	0.506078	0.909633	0.0214068
81360	18/08/2018--13:14:00	34.02	79	0.443931	0.93926	-0.083036
81420	18/08/2018--13:15:00	34.15	415	0.304101	0.909633	0.0960088
81480	18/08/2018--13:16:00	34.22	83	0.195344	114.665	-0.0233544
81540	18/08/2018--13:17:00	34.16	166	-0.78347	0.642983	0.200452
81600	18/08/2018--13:18:00	34.17	58	0.506078	0.924446	-0.083036
81660	18/08/2018--13:19:00	34.19	281	0.506078	101.333	-0.0382748
81720	18/08/2018--13:20:00	34.2	300	0.16427	0.954074	-0.187479
81780	18/08/2018--13:21:00	34.17	130	0.459468	0.93926	0.00648642
81840	18/08/2018--13:22:00	34.29	242	0.397321	0.968888	0.12585
81900	18/08/2018--13:23:00	34.39	169	0.443931	0.93926	-0.0382748
81960	18/08/2018--13:24:00	34.36	545	0.506078	0.983702	-0.00843398
82020	18/08/2018--13:25:00	34.39	321	0.11766	102.814	0.0512476
82080	18/08/2018--13:26:00	34.32	266	-0.969911	0.28745	0.200452
82140	18/08/2018--13:27:00	34.28	147	0.0710498	0.998516	0.15569
82200	18/08/2018--13:28:00	34.35	120	0.16427	102.814	0.0810884
82260	18/08/2018--13:29:00	34.31	172	0.428395	0.909633	-0.0979564
82320	18/08/2018--13:30:00	34.24	144	0.381784	0.968888	-0.0681156
82380	18/08/2018--13:31:00	34.25	60	0.537152	0.880005	0.15569
82440	18/08/2018--13:32:00	34.19	12	0.0865865	102.814	0.00648642
82500	18/08/2018--13:33:00	34.15	0	-0.0377073	0.998516	0.170611
82560	18/08/2018--13:34:00	34.12	0	-0.0532441	0.998516	0.200452
82620	18/08/2018--13:35:00	34.1	0	-0.0377073	0.983702	0.245213
82680	18/08/2018--13:36:00	34.07	0	-0.0377073	0.998516	0.185531
82740	18/08/2018--13:37:00	34.06	0	-0.0532441	0.983702	0.185531
82800	18/08/2018--13:38:00	34.01	0	-0.0377073	101.333	0.200452
82860	18/08/2018--13:39:00	34.02	0	-0.0221706	0.998516	0.15569
82920	18/08/2018--13:40:00	33.99	0	-0.0221706	0.998516	0.215372
82980	18/08/2018--13:41:00	33.92	9	-0.0377073	0.998516	0.215372
83040	18/08/2018--13:42:00	33.86	176	0.0555131	104.296	-0.0531952
83100	18/08/2018--13:43:00	33.79	2	0.133197	101.333	-0.083036
83160	18/08/2018--13:44:00	33.73	0	0.0244396	0.998516	0.14077
83220	18/08/2018--13:45:00	33.71	15	0.0399763	101.333	0.0214068
83280	18/08/2018--13:46:00	33.7	162	0.397321	0.983702	-0.0233544
83340	18/08/2018--13:47:00	33.68	70	0.00890286	0.998516	0.200452
83400	18/08/2018--13:48:00	33.6	0	0.00890286	0.998516	0.185531
83460	18/08/2018--13:49:00	33.59	0	0.00890286	101.333	0.185531
83520	18/08/2018--13:50:00	33.56	0	0.0399763	101.333	0.15569
83580	18/08/2018--13:51:00	33.54	6	0.00890286	0.998516	0.230292
83640	18/08/2018--13:52:00	33.49	0	0.00890286	0.998516	0.230292
83700	18/08/2018--13:53:00	33.48	0	0.00890286	0.998516	0.245213
83760	18/08/2018--13:54:00	33.46	2	0.0244396	101.333	0.200452
83820	18/08/2018--13:55:00	33.45	0	-0.00663387	0.983702	0.245213
83880	18/08/2018--13:56:00	33.43	0	0.0244396	101.333	0.170611
83940	18/08/2018--13:57:00	33.43	0	0.0244396	0.998516	0.215372
84000	18/08/2018--13:58:00	33.43	0	0.00890286	0.998516	0.230292
84060	18/08/2018--13:59:00	33.43	0	0.0244396	0.998516	0.200452
84120	18/08/2018--14:00:00	33.42	0	0.0244396	0.998516	0.215372
84180	18/08/2018--14:01:00	33.45	135	-0.0377073	101.333	0.0810884
84240	18/08/2018--14:02:00	33.52	110	0.0244396	0.894819	0.454098
84300	18/08/2018--14:03:00	33.52	98	0.366248	101.333	-0.0681156
84360	18/08/2018--14:04:00	33.49	194	0.475005	0.954074	-0.0979564
84420	18/08/2018--14:05:00	33.49	29	0.288564	0.998516	-0.127797
84480	18/08/2018--14:06:00	33.55	108	0.226417	101.333	-0.112877
84540	18/08/2018--14:07:00	33.52	68	0.304101	0.983702	-0.0233544
84600	18/08/2018--14:08:00	33.49	44	0.475005	0.998516	0.0512476
84660	18/08/2018--14:09:00	33.46	247	0.381784	0.909633	-0.202399
84720	18/08/2018--14:10:00	33.46	346	0.537152	0.894819	0.0214068
84780	18/08/2018--14:11:00	33.48	8	0.537152	0.894819	0.0512476
84840	18/08/2018--14:12:00	33.52	0	0.552688	0.894819	0.00648642
84900	18/08/2018--14:13:00	33.59	154	0.490542	0.924446	-0.0382748
84960	18/08/2018--14:14:00	33.59	206	0.475005	0.761494	0.0810884
85020	18/08/2018--14:15:00	33.66	544	0.506078	0.909633	0.0363272
85080	18/08/2018--14:16:00	33.61	1	-0.239685	0.998516	0.00648642
85140	18/08/2018--14:17:00	33.54	4	0.257491	101.333	0.0512476
85200	18/08/2018--14:18:00	33.5	6	0.552688	0.880005	-0.0382748
85260	18/08/2018--14:19:00	33.47	161	0.241954	0.983702	0.14077
85320	18/08/2018--14:20:00	33.4	75	0.490542	0.894819	-0.157638
85380	18/08/2018--14:21:00	33.36	212	0.319637	0.983702	-0.142718
85440	18/08/2018--14:22:00	33.35	247	0.568225	0.865191	-0.0979564
85500	18/08/2018--14:23:00	33.44	223	0.102123	105.777	0.00648642
85560	18/08/2018--14:24:00	33.39	16	0.661446	0.791122	-0.23224
85620	18/08/2018--14:25:00	33.46	0	0.506078	0.791122	-0.470966
85680	18/08/2018--14:26:00	33.59	20	0.770203	0.687425	0.14077
85740	18/08/2018--14:27:00	33.65	26	-0.0843175	0.968888	0.260133
85800	18/08/2018--14:28:00	33.67	9	0.676982	0.74668	-0.306842
85860	18/08/2018--14:29:00	33.73	6	0.645909	0.74668	-0.366524
85920	18/08/2018--14:30:00	33.77	38	-0.146464	0.983702	0.185531
85980	18/08/2018--14:31:00	33.72	73	0.273027	104.296	0.110929
86040	18/08/2018--14:32:00	33.73	142	0.537152	0.880005	0.0363272
86100	18/08/2018--14:33:00	33.72	10	0.521615	0.880005	-0.0531952
86160	18/08/2018--14:34:00	33.67	140	0.630372	101.333	-0.0233544
86220	18/08/2018--14:35:00	33.57	131	-0.814544	0.494844	0.15569
86280	18/08/2018--14:36:00	33.5	247	0.350711	0.820749	-0.0382748
86340	18/08/2018--14:37:00	33.44	169	0.521615	0.954074	0.110929
86400	18/08/2018--14:38:00	33.48	145	-0.239685	0.983702	0.0214068
86460	18/08/2018--14:39:00	33.49	122	0.568225	0.880005	-0.0233544
86520	18/08/2018--14:40:00	33.5	80	-0.923301	0.317078	0.245213
86580	18/08/2018--14:41:00	33.48	249	0.397321	0.998516	0.00648642
86640	18/08/2018--14:42:00	33.41	53	0.537152	0.880005	-0.0979564
86700	18/08/2018--14:43:00	33.4	99	-0.0221706	101.333	0.110929
86760	18/08/2018--14:44:00	33.38	6	0.0244396	102.814	0.0960088
86820	18/08/2018--14:45:00	33.37	48	0.366248	0.93926	-0.0531952
86880	18/08/2018--14:46:00	33.36	4	-0.0377073	102.814	0.0810884
86940	18/08/2018--14:47:00	33.33	0	-0.0532441	102.814	0.066168
87000	18/08/2018--14:48:00	33.32	190	-0.177538	0.983702	0.110929
87060	18/08/2018--14:49:00	33.23	0	-0.193075	0.983702	0.0810884
87120	18/08/2018--14:50:00	33.18	0	-0.224148	0.983702	0.0960088
87180	18/08/2018--14:51:00	33.13	5	0.241954	0.983702	0.0960088
87240	18/08/2018--14:52:00	33.15	28	0.241954	0.998516	0.110929
87300	18/08/2018--14:53:00	33.18	209	0.397321	0.968888	0.0960088
87360	18/08/2018--14:54:00	33.17	206	0.195344	101.333	0.0960088
87420	18/08/2018--14:55:00	33.2	6	0.506078	0.880005	-0.112877
87480	18/08/2018--14:56:00	33.25	127	0.583762	0.835563	-0.0233544
87540	18/08/2018--14:57:00	33.3	42	0.00890286	0.998516	0.185531
87600	18/08/2018--14:58:00	33.34	207	0.428395	0.820749	-0.172558
87660	18/08/2018--14:59:00	33.33	292	0.537152	0.924446	-0.0979564
87720	18/08/2018--15:00:00	33.23	109	0.381784	0.983702	0.185531
87780	18/08/2018--15:01:00	33.25	271	0.537152	0.850377	0.0810884
87840	18/08/2018--15:02:00	33.27	49	0.599299	0.880005	0.110929
87900	18/08/2018--15:03:00	33.29	61	0.133197	0.983702	0.230292
87960	18/08/2018--15:04:00	33.32	2	0.257491	0.998516	0.0363272
88020	18/08/2018--15:05:00	33.35	2	0.11766	0.998516	0.200452
88080	18/08/2018--15:06:00	33.38	5	0.11766	101.333	0.170611
88140	18/08/2018--15:07:00	33.38	76	0.645909	0.850377	-0.0979564
88200	18/08/2018--15:08:00	33.4	151	0.614835	0.850377	-0.0979564
88260	18/08/2018--15:09:00	33.43	94	0.148733	101.333	0.0214068
88320	18/08/2018--15:10:00	33.4	23	0.0244396	0.983702	0.245213
88380	18/08/2018--15:11:00	33.43	2	0.0399763	0.983702	0.230292
88440	18/08/2018--15:12:00	33.39	2	0.00890286	0.998516	0.230292
88500	18/08/2018--15:13:00	33.44	2	-0.162001	0.998516	0.0512476
88560	18/08/2018--15:14:00	33.45	3	-0.0377073	0.998516	0.200452
88620	18/08/2018--15:15:00	33.46	149	0.537152	0.865191	0.0214068
88680	18/08/2018--15:16:00	33.45	360	0.443931	0.865191	-0.0681156
88740	18/08/2018--15:17:00	33.4	101	0.490542	0.924446	-0.0681156
88800	18/08/2018--15:18:00	33.31	243	0.568225	0.894819	-0.0233544
88860	18/08/2018--15:19:00	33.32	105	0.428395	0.894819	0.0363272
88920	18/08/2018--15:20:00	33.28	42	0.521615	0.880005	-0.0531952
88980	18/08/2018--15:21:00	33.23	143	-0.659177	0.672611	0.12585
89040	18/08/2018--15:22:00	33.25	68	0.397321	0.835563	0.0960088
89100	18/08/2018--15:23:00	33.24	230	0.412858	0.983702	-0.112877
89160	18/08/2018--15:24:00	33.24	282	-0.457199	0.865191	0.319815
89220	18/08/2018--15:25:00	33.2	157	0.490542	0.776308	-0.23224
89280	18/08/2018--15:26:00	33.18	164	0.583762	0.805936	0.245213
89340	18/08/2018--15:27:00	33.27	565	0.723593	0.5541	-0.724613
89400	18/08/2018--15:28:00	33.09	0	0.692519	0.465217	-0.62017
89460	18/08/2018--15:29:00	33.08	0	0.692519	0.465217	-0.635091
89520	18/08/2018--15:30:00	33.16	0	0.692519	0.450403	-0.635091
89580	18/08/2018--15:31:00	33.26	0	0.708056	0.435589	-0.62017
89640	18/08/2018--15:32:00	33.36	0	0.708056	0.450403	-0.62017
89700	18/08/2018--15:33:00	33.45	0	0.708056	0.450403	-0.62017
89760	18/08/2018--15:34:00	33.58	0	0.708056	0.450403	-0.60525
89820	18/08/2018--15:35:00	33.68	0	0.708056	0.450403	-0.62017
89880	18/08/2018--15:36:00	33.77	0	0.708056	0.450403	-0.60525
89940	18/08/2018--15:37:00	33.88	154	0.241954	10.874	0.0960088
90000	18/08/2018--15:38:00	33.89	163	0.397321	0.93926	0.14077
90060	18/08/2018--15:39:00	33.91	114	0.537152	0.820749	-0.157638
90120	18/08/2018--15:40:00	33.91	140	0.568225	0.924446	-0.0979564
90180	18/08/2018--15:41:00	33.94	151	0.552688	0.894819	-0.0979564
90240	18/08/2018--15:42:00	34	291	0.475005	0.74668	-0.262081
90300	18/08/2018--15:43:00	34.03	311	0.692519	0.820749	-0.157638
90360	18/08/2018--15:44:00	34.07	206	0.599299	0.776308	-0.0979564
90420	18/08/2018--15:45:00	34.1	247	0.459468	0.924446	0.00648642
90480	18/08/2018--15:46:00	34.09	341	0.630372	0.850377	0.00648642
90540	18/08/2018--15:47:00	34.02	212	0.599299	0.850377	-0.112877
90600	18/08/2018--15:48:00	33.93	95	0.583762	0.865191	-0.0382748
90660	18/08/2018--15:49:00	33.92	271	0.273027	0.983702	-0.0382748
90720	18/08/2018--15:50:00	33.88	160	0.599299	0.93926	0.0960088
90780	18/08/2018--15:51:00	33.86	176	0.288564	0.880005	0.379496
90840	18/08/2018--15:52:00	33.86	213	0.475005	0.820749	-0.0233544
90900	18/08/2018--15:53:00	33.91	120	0.552688	0.865191	0.0214068
90960	18/08/2018--15:54:00	33.88	301	0.568225	0.880005	-0.127797
91020	18/08/2018--15:55:00	33.76	208	0.381784	0.865191	-0.21732
91080	18/08/2018--15:56:00	33.66	286	0.521615	0.909633	-0.083036
91140	18/08/2018--15:57:00	33.56	255	0.397321	0.909633	-0.0531952
91200	18/08/2018--15:58:00	33.51	140	0.521615	0.865191	-0.112877
91260	18/08/2018--15:59:00	33.52	120	0.273027	0.954074	0.15569
91320	18/08/2018--16:00:00	33.51	175	0.552688	0.880005	-0.142718
91380	18/08/2018--16:01:00	33.54	148	0.521615	0.909633	-0.112877
91440	18/08/2018--16:02:00	33.5	63	0.459468	0.820749	-0.0233544
91500	18/08/2018--16:03:00	33.46	54	0.537152	0.894819	-0.0531952
91560	18/08/2018--16:04:00	33.46	103	0.630372	0.835563	-0.0531952
91620	18/08/2018--16:05:00	33.45	18	0.552688	0.880005	0.0363272
91680	18/08/2018--16:06:00	33.45	88	0.645909	0.805936	-0.0531952
91740	18/08/2018--16:07:00	33.49	64	0.599299	0.865191	0.110929
91800	18/08/2018--16:08:00	33.52	124	0.490542	0.909633	-0.112877
91860	18/08/2018--16:09:00	33.52	190	0.226417	0.998516	-0.0233544
91920	18/08/2018--16:10:00	33.52	183	0.21088	0.998516	0.170611
91980	18/08/2018--16:11:00	33.55	82	0.428395	0.93926	-0.112877
92040	18/08/2018--16:12:00	33.6	178	0.537152	0.894819	-0.083036
92100	18/08/2018--16:13:00	33.63	215	0.521615	0.835563	-0.0531952
92160	18/08/2018--16:14:00	33.65	195	0.599299	0.865191	-0.172558
92220	18/08/2018--16:15:00	33.65	143	0.381784	101.333	-0.112877
92280	18/08/2018--16:16:00	33.67	116	0.428395	0.924446	-0.0382748
92340	18/08/2018--16:17:00	33.64	98	0.552688	0.894819	0.0363272
92400	18/08/2018--16:18:00	33.63	121	0.552688	0.850377	-0.00843398
92460	18/08/2018--16:19:00	33.62	471	0.490542	0.954074	-0.00843398
92520	18/08/2018--16:20:00	33.57	335	0.475005	0.880005	-0.112877
92580	18/08/2018--16:21:00	33.47	14	0.428395	0.954074	0.00648642
92640	18/08/2018--16:22:00	33.48	75	0.412858	0.924446	-0.0233544
92700	18/08/2018--16:23:00	33.52	459	0.599299	0.924446	0.00648642
92760	18/08/2018--16:24:00	33.49	63	0.304101	0.998516	0.00648642
92820	18/08/2018--16:25:00	33.56	109	0.583762	0.865191	-0.142718
92880	18/08/2018--16:26:00	33.62	320	0.133197	0.968888	0.0363272
92940	18/08/2018--16:27:00	33.6	143	0.397321	0.820749	-0.0681156
93000	18/08/2018--16:28:00	33.61	150	0.11766	0.998516	0.185531
93060	18/08/2018--16:29:00	33.61	294	0.428395	0.880005	-0.0681156
93120	18/08/2018--16:30:00	33.45	1	-0.115391	0.983702	-0.21732
93180	18/08/2018--16:31:00	33.4	1	0.0555131	101.333	0.0810884
93240	18/08/2018--16:32:00	33.36	65	0.459468	0.850377	-0.083036
93300	18/08/2018--16:33:00	33.41	183	0.490542	0.880005	-0.112877
93360	18/08/2018--16:34:00	33.46	570	0.661446	0.850377	-0.0382748
93420	18/08/2018--16:35:00	33.34	17	0.785739	0.0208004	-0.664931
93480	18/08/2018--16:36:00	33.29	2	0.785739	-0.00882729	-0.635091
93540	18/08/2018--16:37:00	33.28	0	0.723593	0.0208004	-0.709693
93600	18/08/2018--16:38:00	33.3	0	0.87896	-0.275477	-0.366524
93660	18/08/2018--16:39:00	33.32	0	0.910033	-0.349546	-0.321762
93720	18/08/2018--16:40:00	33.3	0	0.847886	-0.319919	-0.396364
93780	18/08/2018--16:41:00	33.27	0	0.863423	-0.334732	-0.24716
93840	18/08/2018--16:42:00	33.23	0	0.894497	-0.334732	-0.24716
93900	18/08/2018--16:43:00	33.2	0	0.894497	-0.334732	-0.24716
93960	18/08/2018--16:44:00	33.18	0	0.910033	-0.260663	-0.262081
94020	18/08/2018--16:45:00	33.21	0	0.785739	-0.112524	-0.62017
94080	18/08/2018--16:46:00	33.22	0	0.770203	-0.112524	-0.650011
94140	18/08/2018--16:47:00	33.27	0	0.754666	-0.0977105	-0.650011
94200	18/08/2018--16:48:00	33.27	0	0.739129	-0.0828966	-0.679852
94260	18/08/2018--16:49:00	33.29	0	0.723593	-0.0828966	-0.694772
94320	18/08/2018--16:50:00	33.3	0	0.739129	-0.0828966	-0.694772
94380	18/08/2018--16:51:00	33.33	0	0.723593	-0.0680828	-0.694772
94440	18/08/2018--16:52:00	33.3	6	0.83235	-0.482871	0.0512476
94500	18/08/2018--16:53:00	33.31	0	0.847886	-0.482871	0.0512476
94560	18/08/2018--16:54:00	33.36	0	0.847886	-0.482871	0.0363272
94620	18/08/2018--16:55:00	33.38	0	0.863423	-0.482871	0.00648642
94680	18/08/2018--16:56:00	33.38	0	0.847886	-0.482871	-0.0233544
94740	18/08/2018--16:57:00	33.37	0	0.847886	-0.497685	-0.00843398
94800	18/08/2018--16:58:00	33.4	0	0.847886	-0.482871	-0.00843398
94860	18/08/2018--16:59:00	33.41	0	0.83235	-0.497685	-0.00843398
94920	18/08/2018--17:00:00	33.4	0	0.83235	-0.497685	-0.00843398
94980	18/08/2018--17:01:00	33.4	1	0.83235	-0.482871	0.00648642
95040	18/08/2018--17:02:00	33.41	0	0.83235	-0.482871	0.00648642
95100	18/08/2018--17:03:00	33.43	0	0.847886	-0.482871	0.00648642
95160	18/08/2018--17:04:00	33.43	0	0.83235	-0.497685	0.00648642
95220	18/08/2018--17:05:00	33.44	0	0.847886	-0.497685	0.00648642
95280	18/08/2018--17:06:00	33.42	9	0.676982	-0.690265	0.0810884
95340	18/08/2018--17:07:00	33.35	3	0.179807	0.228195	0.961392
95400	18/08/2018--17:08:00	33.29	0	0.16427	0.257822	0.946471
95460	18/08/2018--17:09:00	33.27	0	0.16427	0.272636	0.946471
95520	18/08/2018--17:10:00	33.23	4	0.785739	-0.55694	0.0810884
95580	18/08/2018--17:11:00	33.18	8	0.273027	0.124498	0.946471
95640	18/08/2018--17:12:00	33.2	0	0.319637	0.109684	0.931551
95700	18/08/2018--17:13:00	33.21	0	0.319637	0.109684	0.931551
95760	18/08/2018--17:14:00	33.27	6	0.459468	-0.112524	0.856949
95820	18/08/2018--17:15:00	33.35	0	0.459468	-0.127338	0.856949
95880	18/08/2018--17:16:00	33.41	0	0.459468	-0.142152	0.856949
95940	18/08/2018--17:17:00	33.49	0	0.459468	-0.142152	0.856949
96000	18/08/2018--17:18:00	33.56	0	0.443931	-0.156966	0.856949
96060	18/08/2018--17:19:00	33.6	0	0.475005	-0.127338	0.856949
96120	18/08/2018--17:20:00	33.63	0	0.490542	-0.186594	0.827108
96180	18/08/2018--17:21:00	33.66	0	0.490542	-0.201408	0.827108
96240	18/08/2018--17:22:00	33.69	0	0.490542	-0.201408	0.827108
96300	18/08/2018--17:23:00	33.74	0	0.490542	-0.201408	0.827108
96360	18/08/2018--17:24:00	33.76	0	0.490542	-0.201408	0.827108
96420	18/08/2018--17:25:00	33.79	0	0.490542	-0.201408	0.827108
96480	18/08/2018--17:26:00	33.83	0	0.490542	-0.201408	0.827108
96540	18/08/2018--17:27:00	33.88	0	0.490542	-0.201408	0.827108
96600	18/08/2018--17:28:00	33.93	0	0.506078	-0.186594	0.827108
96660	18/08/2018--17:29:00	33.95	0	0.506078	-0.201408	0.827108
96720	18/08/2018--17:30:00	33.99	0	0.490542	-0.201408	0.827108
96780	18/08/2018--17:31:00	34.03	0	0.490542	-0.201408	0.827108
96840	18/08/2018--17:32:00	34.02	0	0.381784	0.0504282	0.90171
96900	18/08/2018--17:33:00	33.97	0	0.366248	0.0652421	0.916631
96960	18/08/2018--17:34:00	33.93	0	0.381784	0.0652421	0.916631
97020	18/08/2018--17:35:00	33.93	0	0.366248	0.0504282	0.916631
97080	18/08/2018--17:36:00	33.92	73	0.11766	0.998516	0.275054
97140	18/08/2018--17:37:00	33.92	66	0.521615	0.909633	-0.202399
97200	18/08/2018--17:38:00	33.89	32	0.770203	-0.55694	-0.24716
97260	18/08/2018--17:39:00	33.94	208	0.599299	0.850377	0.0363272
97320	18/08/2018--17:40:00	33.98	24	0.552688	0.880005	-0.127797
97380	18/08/2018--17:41:00	34	3	0.630372	0.835563	-0.157638
97440	18/08/2018--17:42:00	33.96	123	0.412858	0.761494	-0.127797
97500	18/08/2018--17:43:00	33.95	93	0.381784	0.983702	0.0363272
97560	18/08/2018--17:44:00	33.82	0	0.366248	0.983702	0.0810884
97620	18/08/2018--17:45:00	33.72	3	0.443931	0.954074	0.0214068
97680	18/08/2018--17:46:00	33.71	1	0.366248	0.93926	0.0363272
97740	18/08/2018--17:47:00	33.79	90	0.583762	0.880005	-0.0382748
97800	18/08/2018--17:48:00	33.81	38	0.0555131	0.998516	0.200452
97860	18/08/2018--17:49:00	33.86	0	0.0710498	0.998516	0.185531
97920	18/08/2018--17:50:00	33.9	22	0.0710498	101.333	0.14077
97980	18/08/2018--17:51:00	33.93	0	-0.00663387	0.998516	0.200452
98040	18/08/2018--17:52:00	33.91	0	-0.0221706	0.998516	0.215372
98100	18/08/2018--17:53:00	33.89	0	0.00890286	0.998516	0.200452
98160	18/08/2018--17:54:00	33.88	0	-0.00663387	0.998516	0.230292
98220	18/08/2018--17:55:00	33.86	0	-0.0221706	0.998516	0.230292
98280	18/08/2018--17:56:00	33.87	3	-0.00663387	0.998516	0.215372
98340	18/08/2018--17:57:00	33.88	0	0.0399763	0.998516	0.185531
98400	18/08/2018--17:58:00	33.88	1	0.0399763	0.983702	0.230292
98460	18/08/2018--17:59:00	33.86	0	0.0244396	0.983702	0.260133
98520	18/08/2018--18:00:00	33.85	1	0.0710498	0.998516	0.215372
98580	18/08/2018--18:01:00	33.84	2	0.0710498	0.998516	0.185531
98640	18/08/2018--18:02:00	33.84	37	0.583762	0.880005	0.0363272
98700	18/08/2018--18:03:00	33.84	126	0.428395	0.93926	0.066168
98760	18/08/2018--18:04:00	33.8	150	-0.612566	0.450403	0.662984
98820	18/08/2018--18:05:00	33.84	207	0.568225	0.880005	-0.0233544
98880	18/08/2018--18:06:00	33.82	239	0.599299	0.731866	-0.0233544
98940	18/08/2018--18:07:00	33.81	84	0.0399763	101.333	0.15569
99000	18/08/2018--18:08:00	33.79	0	0.102123	101.333	0.066168
99060	18/08/2018--18:09:00	33.8	0	0.0865865	0.998516	0.110929
99120	18/08/2018--18:10:00	33.79	0	0.0710498	101.333	0.170611
99180	18/08/2018--18:11:00	33.78	0	0.0710498	101.333	0.170611
99240	18/08/2018--18:12:00	33.77	0	0.0555131	0.998516	0.15569
99300	18/08/2018--18:13:00	33.77	0	0.0710498	101.333	0.14077
99360	18/08/2018--18:14:00	33.75	0	0.0555131	101.333	0.15569
99420	18/08/2018--18:15:00	33.73	0	0.0710498	101.333	0.170611
99480	18/08/2018--18:16:00	33.73	0	0.0865865	102.814	0.12585
99540	18/08/2018--18:17:00	33.71	11	0.0244396	101.333	0.15569
99600	18/08/2018--18:18:00	33.7	0	0.00890286	0.998516	0.200452
99660	18/08/2018--18:19:00	33.71	0	0.0555131	0.998516	0.185531
99720	18/08/2018--18:20:00	33.78	186	0.676982	0.835563	-0.0531952
99780	18/08/2018--18:21:00	33.91	214	0.443931	0.954074	-0.157638
99840	18/08/2018--18:22:00	33.93	205	0.568225	0.880005	0.14077
99900	18/08/2018--18:23:00	33.63	349	0.0865865	105.777	-0.083036
99960	18/08/2018--18:24:00	32.4	237	-0.0221706	0.0356143	0.991233
100020	18/08/2018--18:25:00	31.71	0	-0.0221706	0.0356143	0.991233
100080	18/08/2018--18:26:00	31.13	0	-0.0221706	0.0356143	0.991233
100140	18/08/2018--18:27:00	30.62	0	-0.0221706	0.0356143	100.615
100200	18/08/2018--18:28:00	30.22	2	-0.0221706	0.0356143	0.991233
100260	18/08/2018--18:29:00	29.87	6	-0.0221706	0.0356143	100.615
100320	18/08/2018--18:30:00	29.56	3	-0.0221706	0.0356143	0.991233
100380	18/08/2018--18:31:00	29.31	0	-0.0221706	0.0504282	0.991233
100440	18/08/2018--18:32:00	29.09	3	-0.0221706	0.0356143	0.991233
100500	18/08/2018--18:33:00	28.91	0	-0.0377073	0.0356143	0.991233
100560	18/08/2018--18:34:00	28.76	0	-0.0221706	0.0356143	0.991233
100620	18/08/2018--18:35:00	28.6	0	-0.0221706	0.0356143	0.991233
100680	18/08/2018--18:36:00	28.51	0	-0.0221706	0.0356143	0.991233
100740	18/08/2018--18:37:00	28.4	0	-0.0221706	0.0356143	0.991233
100800	18/08/2018--18:38:00	28.32	0	-0.0221706	0.0356143	0.991233
100860	18/08/2018--18:39:00	28.24	0	-0.0221706	0.0356143	0.991233
100920	18/08/2018--18:40:00	28.55	89	0.0399763	-0.305105	0.946471
100980	18/08/2018--18:41:00	29.26	156	0.475005	0.968888	-0.0979564
101040	18/08/2018--18:42:00	30.41	288	-0.162001	101.333	0.0512476
101100	18/08/2018--18:43:00	30.38	385	-0.752397	0.687425	-0.0531952
101160	18/08/2018--18:44:00	30.36	351	-0.705787	-0.749521	-0.0233544
101220	18/08/2018--18:45:00	30.38	209	-0.830081	-0.779148	-0.157638
101280	18/08/2018--18:46:00	30.38	414	-0.73686	-0.719893	-0.291922
101340	18/08/2018--18:47:00	30.37	84	-0.69025	-0.719893	-0.23224
101400	18/08/2018--18:48:00	30.32	17	-0.674713	-0.734707	-0.157638
101460	18/08/2018--18:49:00	30.24	45	-0.752397	-0.749521	-0.112877
101520	18/08/2018--18:50:00	30.19	126	-0.705787	-0.675451	-0.187479
101580	18/08/2018--18:51:00	30.15	10	-0.59703	-0.808776	-0.00843398
101640	18/08/2018--18:52:00	30.09	166	-0.659177	-0.63101	0.0363272
101700	18/08/2018--18:53:00	30.17	489	-0.550419	0.717052	-0.530648
101760	18/08/2018--18:54:00	30.32	243	-0.923301	0.391147	-0.157638
101820	18/08/2018--18:55:00	30.47	340	-0.752397	-0.616196	0.0363272
101880	18/08/2018--18:56:00	30.69	225	0.568225	0.880005	-0.00843398
101940	18/08/2018--18:57:00	31.28	108	0.0399763	0.924446	-0.456046
102000	18/08/2018--18:58:00	31.5	221	0.257491	0.954074	-0.291922
102060	18/08/2018--18:59:00	31.57	0	0.148733	0.924446	-0.441125
102120	18/08/2018--19:00:00	31.63	0	0.0710498	0.865191	-0.560489
102180	18/08/2018--19:01:00	31.69	0	-0.115391	0.968888	-0.291922
102240	18/08/2018--19:02:00	31.8	0	-0.177538	0.93926	-0.336683
102300	18/08/2018--19:03:00	31.99	0	-0.177538	0.93926	-0.351603
102360	18/08/2018--19:04:00	32.15	0	-0.177538	0.924446	-0.381444
102420	18/08/2018--19:05:00	32.3	0	-0.162001	0.924446	-0.366524
102480	18/08/2018--19:06:00	32.45	0	-0.177538	0.924446	-0.366524
102540	18/08/2018--19:07:00	32.6	0	-0.177538	0.924446	-0.366524
102600	18/08/2018--19:08:00	32.73	1	-0.177538	0.924446	-0.381444
102660	18/08/2018--19:09:00	32.85	0	-0.177538	0.924446	-0.381444
102720	18/08/2018--19:10:00	32.96	1	-0.177538	0.924446	-0.396364
102780	18/08/2018--19:11:00	33.08	0	-0.193075	0.909633	-0.426205
102840	18/08/2018--19:12:00	33.2	0	-0.193075	0.894819	-0.470966
102900	18/08/2018--19:13:00	33.29	0	-0.193075	0.894819	-0.426205
102960	18/08/2018--19:14:00	33.36	0	-0.177538	0.894819	-0.470966
103020	18/08/2018--19:15:00	33.38	9	0.16427	0.968888	-0.336683
103080	18/08/2018--19:16:00	33.22	0	0.16427	0.968888	-0.351603
103140	18/08/2018--19:17:00	33.12	0	0.16427	0.968888	-0.351603
103200	18/08/2018--19:18:00	33.02	1	0.148733	0.954074	-0.366524
103260	18/08/2018--19:19:00	32.98	0	0.133197	0.954074	-0.366524
103320	18/08/2018--19:20:00	33	2	0.0555131	0.894819	-0.515727
103380	18/08/2018--19:21:00	33.09	0	0.0399763	0.894819	-0.515727
103440	18/08/2018--19:22:00	33.19	0	0.0555131	0.880005	-0.530648
103500	18/08/2018--19:23:00	33.23	0	0.0865865	0.894819	-0.500807
103560	18/08/2018--19:24:00	33.32	0	0.0710498	0.880005	-0.515727
103620	18/08/2018--19:25:00	33.39	0	0.0865865	0.909633	-0.470966
103680	18/08/2018--19:26:00	33.44	2	0.0865865	0.894819	-0.500807
103740	18/08/2018--19:27:00	33.5	0	0.0710498	0.909633	-0.485887
103800	18/08/2018--19:28:00	33.52	0	0.0865865	0.894819	-0.500807
103860	18/08/2018--19:29:00	33.58	0	0.0865865	0.909633	-0.500807
103920	18/08/2018--19:30:00	33.63	5	0.148733	0.924446	-0.441125
103980	18/08/2018--19:31:00	33.68	1	0.133197	0.924446	-0.441125
104040	18/08/2018--19:32:00	33.75	0	0.148733	0.924446	-0.426205
104100	18/08/2018--19:33:00	33.79	0	0.133197	0.924446	-0.441125
104160	18/08/2018--19:34:00	33.85	0	0.179807	0.865191	-0.530648
104220	18/08/2018--19:35:00	33.91	0	0.0710498	0.894819	-0.500807
104280	18/08/2018--19:36:00	33.93	187	-0.115391	0.998516	-0.291922
104340	18/08/2018--19:37:00	33.84	237	-0.0221706	0.983702	-0.24716
104400	18/08/2018--19:38:00	33.76	0	-0.0221706	0.983702	-0.277001
104460	18/08/2018--19:39:00	33.71	49	-0.162001	0.93926	-0.351603
104520	18/08/2018--19:40:00	33.59	123	-0.0377073	0.865191	-0.456046
104580	18/08/2018--19:41:00	33.43	70	0.0710498	0.93926	-0.396364
104640	18/08/2018--19:42:00	33.39	85	-100.098	-0.275477	-0.0382748
104700	18/08/2018--19:43:00	33.41	102	0.0244396	0.954074	-0.441125
104760	18/08/2018--19:44:00	33.39	85	-0.208611	0.998516	0.215372
104820	18/08/2018--19:45:00	33.38	129	-0.861154	0.391147	0.424258
104880	18/08/2018--19:46:00	33.38	55	-0.00663387	0.909633	-0.441125
104940	18/08/2018--19:47:00	33.39	178	0.102123	0.93926	-0.351603
105000	18/08/2018--19:48:00	33.38	23	-0.503809	0.894819	0.0214068
105060	18/08/2018--19:49:00	33.36	65	-0.472736	0.880005	0.00648642
105120	18/08/2018--19:50:00	33.23	0	-0.410589	0.924446	0.00648642
105180	18/08/2018--19:51:00	33.3	80	0.148733	0.909633	-0.441125
105240	18/08/2018--19:52:00	33.27	21	-0.379515	0.924446	0.00648642
105300	18/08/2018--19:53:00	33.23	1	-0.0843175	0.998516	-0.187479
105360	18/08/2018--19:54:00	33.22	0	-0.379515	0.93926	0.0363272
105420	18/08/2018--19:55:00	33.2	0	-0.348442	0.93926	0.066168
105480	18/08/2018--19:56:00	33.19	0	-0.379515	0.93926	0.0363272
105540	18/08/2018--19:57:00	33.18	0	-0.379515	0.93926	0.0363272
105600	18/08/2018--19:58:00	33.16	0	-0.363979	0.93926	0.0363272
105660	18/08/2018--19:59:00	33.16	0	-0.348442	0.93926	0.0214068
105720	18/08/2018--20:00:00	33.16	1	-0.379515	0.924446	-0.112877
105780	18/08/2018--20:01:00	33.16	2	-0.410589	0.909633	-0.0681156
105840	18/08/2018--20:02:00	33.17	2	-0.348442	0.924446	0.0960088
105900	18/08/2018--20:03:00	33.16	0	-0.363979	0.93926	0.0960088
105960	18/08/2018--20:04:00	33.14	0	-0.239685	0.983702	-0.00843398
106020	18/08/2018--20:05:00	33.14	0	-0.332905	0.93926	0.0214068
106080	18/08/2018--20:06:00	33.14	0	-0.348442	0.93926	0.066168
106140	18/08/2018--20:07:00	33.27	56	0.11766	0.93926	-0.515727
106200	18/08/2018--20:08:00	33.34	58	-0.410589	0.909633	0.0214068
106260	18/08/2018--20:09:00	33.3	1	-0.426126	0.909633	0.066168
106320	18/08/2018--20:10:00	33.31	0	-0.441662	0.894819	0.0810884
106380	18/08/2018--20:11:00	33.31	0	-0.441662	0.894819	0.110929
106440	18/08/2018--20:12:00	33.3	0	-0.441662	0.894819	0.12585
106500	18/08/2018--20:13:00	33.55	75	-0.0221706	0.983702	-0.262081
106560	18/08/2018--20:14:00	33.52	0	-0.0843175	0.983702	-0.23224
106620	18/08/2018--20:15:00	33.59	13	0.0244396	0.894819	-0.515727
106680	18/08/2018--20:16:00	33.56	7	0.00890286	0.880005	-0.515727
106740	18/08/2018--20:17:00	33.7	67	-0.0221706	0.924446	-0.441125
106800	18/08/2018--20:18:00	33.79	98	-0.239685	135.405	-0.187479
106860	18/08/2018--20:19:00	33.77	139	0.0555131	0.894819	-0.456046
106920	18/08/2018--20:20:00	33.86	369	-0.239685	0.93926	-0.291922
106980	18/08/2018--20:21:00	33.82	1	-0.208611	0.93926	-0.351603
107040	18/08/2018--20:22:00	33.84	2	-0.239685	0.954074	-0.24716
107100	18/08/2018--20:23:00	33.86	0	-0.395052	0.93926	-0.0233544
107160	18/08/2018--20:24:00	33.91	1	-0.0687808	101.333	-0.083036
107220	18/08/2018--20:25:00	33.97	159	-0.0221706	0.909633	-0.470966
107280	18/08/2018--20:26:00	33.93	2	0.0399763	0.909633	-0.500807
107340	18/08/2018--20:27:00	33.96	128	0.0710498	102.814	0.0512476
107400	18/08/2018--20:28:00	33.96	340	-0.0843175	0.880005	-0.515727
107460	18/08/2018--20:29:00	33.94	189	0.0244396	0.880005	-0.545568
107520	18/08/2018--20:30:00	33.98	200	0.0555131	0.924446	-0.441125
107580	18/08/2018--20:31:00	33.93	35	-0.348442	0.93926	-0.0233544
107640	18/08/2018--20:32:00	33.94	24	0.11766	0.954074	-0.142718
107700	18/08/2018--20:33:00	34.06	175	0.0244396	0.924446	-0.470966
107760	18/08/2018--20:34:00	34.13	347	-0.317369	0.702238	0.677904
107820	18/08/2018--20:35:00	34.09	71	0.0244396	101.333	-0.23224
107880	18/08/2018--20:36:00	34.02	40	-0.0532441	0.968888	-0.24716
107940	18/08/2018--20:37:00	33.95	0	0.0244396	0.954074	-0.426205
108000	18/08/2018--20:38:00	33.89	196	0.0555131	0.983702	-0.396364
108060	18/08/2018--20:39:00	33.77	41	0.21088	0.850377	-0.560489
108120	18/08/2018--20:40:00	33.69	0	0.21088	0.850377	-0.560489
108180	18/08/2018--20:41:00	33.72	0	0.21088	0.850377	-0.560489
108240	18/08/2018--20:42:00	33.75	0	0.21088	0.850377	-0.560489
108300	18/08/2018--20:43:00	33.82	0	0.21088	0.850377	-0.545568
108360	18/08/2018--20:44:00	33.91	0	0.21088	0.865191	-0.530648
108420	18/08/2018--20:45:00	34.01	1	0.661446	0.687425	-0.441125
108480	18/08/2018--20:46:00	34.23	0	0.661446	0.687425	-0.426205
108540	18/08/2018--20:47:00	34.38	0	0.661446	0.687425	-0.426205
108600	18/08/2018--20:48:00	34.5	0	0.661446	0.687425	-0.426205
108660	18/08/2018--20:49:00	34.6	0	0.661446	0.687425	-0.426205
108720	18/08/2018--20:50:00	34.69	0	0.661446	0.702238	-0.426205
108780	18/08/2018--20:51:00	34.79	0	0.661446	0.687425	-0.426205
108840	18/08/2018--20:52:00	34.88	0	0.661446	0.687425	-0.426205
108900	18/08/2018--20:53:00	34.94	0	0.661446	0.687425	-0.426205
108960	18/08/2018--20:54:00	35.01	0	0.661446	0.687425	-0.426205
109020	18/08/2018--20:55:00	35.1	0	0.645909	0.702238	-0.426205
109080	18/08/2018--20:56:00	35.16	0	0.645909	0.702238	-0.426205
109140	18/08/2018--20:57:00	35.2	0	0.645909	0.702238	-0.426205
109200	18/08/2018--20:58:00	35.27	0	0.645909	0.702238	-0.441125
109260	18/08/2018--20:59:00	35.31	0	0.645909	0.702238	-0.426205
109320	18/08/2018--21:00:00	35.36	0	0.645909	0.702238	-0.426205
109380	18/08/2018--21:01:00	35.41	0	0.645909	0.702238	-0.426205
109440	18/08/2018--21:02:00	35.45	0	0.630372	0.687425	-0.485887
109500	18/08/2018--21:03:00	35.48	0	0.630372	0.731866	-0.396364
109560	18/08/2018--21:04:00	35.51	0	0.630372	0.731866	-0.396364
109620	18/08/2018--21:05:00	35.54	0	0.630372	0.731866	-0.396364
109680	18/08/2018--21:06:00	35.57	0	0.614835	0.717052	-0.441125
109740	18/08/2018--21:07:00	35.58	39	0.568225	0.835563	-0.306842
109800	18/08/2018--21:08:00	35.39	1	0.537152	0.835563	-0.321762
109860	18/08/2018--21:09:00	35.21	0	0.537152	0.835563	-0.321762
109920	18/08/2018--21:10:00	35.13	23	-0.457199	0.894819	0.0960088
109980	18/08/2018--21:11:00	35.01	0	-0.472736	0.880005	0.0512476
110040	18/08/2018--21:12:00	34.84	0	-0.457199	0.894819	0.0512476
110100	18/08/2018--21:13:00	34.75	0	-0.441662	0.894819	0.066168
110160	18/08/2018--21:14:00	34.71	1	-0.457199	0.909633	0.0960088
110220	18/08/2018--21:15:00	34.65	2	-0.441662	0.894819	0.0363272
110280	18/08/2018--21:16:00	34.63	1	-0.534883	0.850377	0.0363272
110340	18/08/2018--21:17:00	34.58	3	-0.426126	0.909633	-0.00843398
110400	18/08/2018--21:18:00	34.54	6	-0.441662	0.909633	0.0363272
110460	18/08/2018--21:19:00	34.52	2	-0.441662	0.909633	-0.0233544
110520	18/08/2018--21:20:00	34.49	0	-0.395052	0.924446	-0.142718
110580	18/08/2018--21:21:00	34.45	1	-0.441662	0.894819	0.0214068
110640	18/08/2018--21:22:00	34.42	8	-0.488273	0.880005	0.0960088
110700	18/08/2018--21:23:00	34.39	0	-0.472736	0.894819	0.066168
110760	18/08/2018--21:24:00	34.37	0	-0.472736	0.880005	0.0810884
110820	18/08/2018--21:25:00	34.36	1	-0.457199	0.894819	0.0810884
110880	18/08/2018--21:26:00	34.33	6	-0.426126	0.909633	0.0810884
110940	18/08/2018--21:27:00	34.3	1	-0.426126	0.909633	0.066168
111000	18/08/2018--21:28:00	34.29	0	-0.441662	0.909633	0.0810884
111060	18/08/2018--21:29:00	34.3	0	-0.426126	0.909633	0.110929
111120	18/08/2018--21:30:00	34.3	1	-0.426126	0.894819	0.0960088
111180	18/08/2018--21:31:00	34.31	0	-0.441662	0.894819	0.0512476
111240	18/08/2018--21:32:00	34.33	109	-0.0843175	0.820749	-0.23224
111300	18/08/2018--21:33:00	34.29	325	-0.0687808	0.93926	-0.321762
111360	18/08/2018--21:34:00	34.26	17	-0.00663387	0.924446	-0.366524
111420	18/08/2018--21:35:00	34.26	148	-0.208611	0.657797	-0.396364
111480	18/08/2018--21:36:00	34.23	207	-0.115391	101.333	-0.172558
111540	18/08/2018--21:37:00	34.15	79	0.0710498	0.968888	-0.441125
111600	18/08/2018--21:38:00	34.15	80	0.0710498	0.880005	-0.485887
111660	18/08/2018--21:39:00	34.11	70	-0.0687808	0.924446	-0.396364
111720	18/08/2018--21:40:00	34.09	60	-0.348442	0.93926	-0.112877
111780	18/08/2018--21:41:00	34.04	66	-0.0687808	0.865191	-0.590329
111840	18/08/2018--21:42:00	33.98	236	0.0399763	0.894819	-0.530648
111900	18/08/2018--21:43:00	33.97	27	0.00890286	0.998516	-0.306842
111960	18/08/2018--21:44:00	33.9	176	0.0865865	130.961	-0.470966
112020	18/08/2018--21:45:00	33.81	343	0.0399763	0.924446	-0.381444
112080	18/08/2018--21:46:00	33.73	522	0.102123	0.93926	-0.291922
112140	18/08/2018--21:47:00	33.67	426	-0.00663387	0.93926	-0.366524
112200	18/08/2018--21:48:00	33.61	419	0.0865865	0.880005	-0.336683
112260	18/08/2018--21:49:00	33.56	36	0.0399763	0.924446	-0.426205
112320	18/08/2018--21:50:00	33.51	179	-0.0843175	0.968888	-0.291922
112380	18/08/2018--21:51:00	33.38	152	0.0244396	0.909633	-0.456046
112440	18/08/2018--21:52:00	33.35	58	-0.0998543	0.983702	-0.24716
112500	18/08/2018--21:53:00	33.34	3	-0.0843175	0.983702	-0.23224
112560	18/08/2018--21:54:00	33.27	3	-0.0532441	0.983702	-0.291922
112620	18/08/2018--21:55:00	33.2	45	0.00890286	101.333	-0.127797
112680	18/08/2018--21:56:00	33.13	8	-0.0687808	104.296	-0.157638
112740	18/08/2018--21:57:00	33.03	22	-0.0221706	101.333	-0.142718
112800	18/08/2018--21:58:00	33	0	0.00890286	101.333	-0.112877
112860	18/08/2018--21:59:00	32.97	4	-0.0998543	0.954074	-0.351603
112920	18/08/2018--22:00:00	33	0	-0.208611	0.909633	-0.366524
112980	18/08/2018--22:01:00	32.99	244	0.0244396	0.93926	-0.396364
113040	18/08/2018--22:02:00	33.05	4	0.0399763	0.983702	-0.277001
113100	18/08/2018--22:03:00	33.04	5	-0.0221706	101.333	-0.127797
113160	18/08/2018--22:04:00	33.03	3	-0.0532441	0.998516	-0.202399
113220	18/08/2018--22:05:00	32.98	13	-0.0687808	0.998516	-0.142718
113280	18/08/2018--22:06:00	33.05	305	0.00890286	0.968888	-0.306842
113340	18/08/2018--22:07:00	33.06	0	-0.0377073	0.968888	-0.306842
113400	18/08/2018--22:08:00	33.06	174	0.00890286	0.93926	-0.426205
113460	18/08/2018--22:09:00	32.99	88	-0.363979	0.93926	0.0363272
113520	18/08/2018--22:10:00	32.95	13	-0.301832	0.968888	-0.172558
113580	18/08/2018--22:11:00	32.95	6	-0.441662	0.894819	0.0512476
113640	18/08/2018--22:12:00	32.97	0	-0.441662	0.909633	0.0363272
113700	18/08/2018--22:13:00	32.96	2	-0.457199	0.894819	0.0960088
113760	18/08/2018--22:14:00	33.01	4	-0.441662	0.894819	0.066168
113820	18/08/2018--22:15:00	32.98	1	-0.410589	0.909633	-0.0382748
113880	18/08/2018--22:16:00	32.98	3	-0.301832	0.954074	0.0363272
113940	18/08/2018--22:17:00	33.03	0	-0.301832	0.954074	0.0363272
114000	18/08/2018--22:18:00	33.07	0	-0.301832	0.954074	0.0512476
114060	18/08/2018--22:19:00	33.11	0	-0.317369	0.954074	0.0363272
114120	18/08/2018--22:20:00	33.13	0	-0.301832	0.968888	0.0512476
114180	18/08/2018--22:21:00	33.13	1	-0.379515	0.924446	0.12585
114240	18/08/2018--22:22:00	33.1	0	-0.379515	0.924446	0.110929
114300	18/08/2018--22:23:00	33.08	2	-0.472736	0.880005	0.066168
114360	18/08/2018--22:24:00	33.05	0	-0.301832	0.968888	-0.0382748
114420	18/08/2018--22:25:00	33.11	9	-0.332905	0.954074	0.066168
114480	18/08/2018--22:26:00	33.11	1	-0.488273	0.865191	0.0810884
114540	18/08/2018--22:27:00	33.01	0	-0.503809	0.850377	0.110929
114600	18/08/2018--22:28:00	32.9	0	-0.503809	0.865191	0.0960088
114660	18/08/2018--22:29:00	32.89	5	-0.348442	0.954074	0.0512476
114720	18/08/2018--22:30:00	33	3	-0.457199	0.894819	-0.0233544
114780	18/08/2018--22:31:00	33.04	0	-0.457199	0.880005	0.0214068
114840	18/08/2018--22:32:00	33	0	-0.457199	0.880005	0.00648642
114900	18/08/2018--22:33:00	32.94	1	-0.457199	0.894819	0.0214068
114960	18/08/2018--22:34:00	32.89	2	-0.426126	0.909633	-0.00843398
115020	18/08/2018--22:35:00	32.79	1	-0.426126	0.894819	-0.00843398
115080	18/08/2018--22:36:00	32.73	1	-0.457199	0.880005	0.0810884
115140	18/08/2018--22:37:00	32.73	1	-0.379515	0.924446	0.0960088
115200	18/08/2018--22:38:00	32.72	0	-0.395052	0.909633	0.0810884
115260	18/08/2018--22:39:00	32.71	0	-0.379515	0.924446	0.0960088
115320	18/08/2018--22:40:00	32.67	0	-0.395052	0.924446	0.0960088
115380	18/08/2018--22:41:00	32.57	0	-0.395052	0.909633	0.066168
115440	18/08/2018--22:42:00	32.52	1	-0.348442	0.909633	-0.24716
115500	18/08/2018--22:43:00	32.45	1	-0.395052	0.924446	0.0810884
115560	18/08/2018--22:44:00	32.41	4	-0.410589	0.909633	0.0810884
115620	18/08/2018--22:45:00	32.38	1	-0.441662	0.894819	0.0810884
115680	18/08/2018--22:46:00	32.35	1	-0.441662	0.894819	0.066168
115740	18/08/2018--22:47:00	32.28	1	-0.426126	0.909633	0.0512476
115800	18/08/2018--22:48:00	32.21	1	-0.410589	0.909633	0.066168
115860	18/08/2018--22:49:00	32.16	0	-0.426126	0.894819	0.066168
115920	18/08/2018--22:50:00	32.13	8	-0.410589	0.909633	0.066168
115980	18/08/2018--22:51:00	32.09	2	-0.410589	0.909633	0.0810884
116040	18/08/2018--22:52:00	32.05	11	-0.441662	0.894819	0.12585
116100	18/08/2018--22:53:00	32.03	0	-0.457199	0.880005	-0.0382748
116160	18/08/2018--22:54:00	32.1	155	0.0399763	0.954074	-0.366524
116220	18/08/2018--22:55:00	32.13	37	0.0555131	0.93926	-0.396364
116280	18/08/2018--22:56:00	32.21	6	0.00890286	0.924446	-0.411285
116340	18/08/2018--22:57:00	32.29	1	0.0399763	0.924446	-0.426205
116400	18/08/2018--22:58:00	32.36	0	0.0244396	0.924446	-0.441125
116460	18/08/2018--22:59:00	32.41	88	0.0244396	0.983702	-0.321762
116520	18/08/2018--23:00:00	32.39	17	-0.0377073	0.865191	-0.351603
116580	18/08/2018--23:01:00	32.4	11	0.0244396	0.983702	-0.291922
116640	18/08/2018--23:02:00	32.48	140	-0.0687808	0.865191	-0.262081
116700	18/08/2018--23:03:00	32.48	312	-0.115391	0.968888	-0.277001
116760	18/08/2018--23:04:00	32.43	464	-0.130928	107.259	-0.187479
116820	18/08/2018--23:05:00	32.38	378	0.00890286	102.814	-0.277001
116880	18/08/2018--23:06:00	32.32	453	-0.0843175	0.880005	-0.351603
116940	18/08/2018--23:07:00	32.3	205	0.0710498	0.954074	-0.366524
117000	18/08/2018--23:08:00	32.36	107	0.0399763	0.983702	-0.291922
117060	18/08/2018--23:09:00	32.44	60	-0.0221706	0.93926	-0.396364
117120	18/08/2018--23:10:00	32.5	90	0.0399763	0.983702	-0.277001
117180	18/08/2018--23:11:00	32.55	305	-0.0843175	0.998516	-0.262081
117240	18/08/2018--23:12:00	32.59	174	0.00890286	0.998516	-0.202399
117300	18/08/2018--23:13:00	32.65	0	-0.0377073	102.814	-0.172558
117360	18/08/2018--23:14:00	32.69	51	0.0399763	0.968888	-0.336683
117420	18/08/2018--23:15:00	32.7	161	-0.0687808	104.296	-0.336683
117480	18/08/2018--23:16:00	32.69	189	0.0865865	101.333	-0.23224
117540	18/08/2018--23:17:00	32.6	55	0.0244396	0.983702	-0.306842
117600	18/08/2018--23:18:00	32.55	80	-0.301832	0.954074	0.170611
117660	18/08/2018--23:19:00	32.53	20	0.0865865	0.924446	-0.336683
117720	18/08/2018--23:20:00	32.57	88	-0.0998543	0.93926	-0.336683
117780	18/08/2018--23:21:00	32.59	161	0.00890286	0.968888	-0.351603
117840	18/08/2018--23:22:00	32.61	20	-0.301832	0.954074	0.15569
117900	18/08/2018--23:23:00	32.64	0	-0.301832	0.93926	0.15569
117960	18/08/2018--23:24:00	32.67	0	-0.286295	0.954074	0.12585
118020	18/08/2018--23:25:00	32.71	1	-0.332905	0.93926	0.185531
118080	18/08/2018--23:26:00	32.77	0	-0.301832	0.93926	0.12585
118140	18/08/2018--23:27:00	32.8	9	-0.301832	0.954074	0.14077
118200	18/08/2018--23:28:00	32.83	1	-0.363979	0.924446	0.170611
118260	18/08/2018--23:29:00	32.83	12	-0.379515	0.924446	0.12585
118320	18/08/2018--23:30:00	32.86	0	-0.348442	0.93926	0.0960088
118380	18/08/2018--23:31:00	32.87	1	-0.363979	0.93926	0.00648642
118440	18/08/2018--23:32:00	32.91	0	-0.286295	0.968888	0.0214068
118500	18/08/2018--23:33:00	32.92	0	-0.270758	0.968888	0.00648642
118560	18/08/2018--23:34:00	32.93	39	-0.395052	0.909633	0.170611
118620	18/08/2018--23:35:00	32.95	3	-0.410589	0.894819	0.170611
118680	18/08/2018--23:36:00	32.99	0	-0.441662	0.894819	0.12585
118740	18/08/2018--23:37:00	33.05	0	-0.426126	0.894819	0.110929
118800	18/08/2018--23:38:00	33.09	0	-0.426126	0.894819	0.15569
118860	18/08/2018--23:39:00	33.1	0	-0.426126	0.894819	0.14077
118920	18/08/2018--23:40:00	33.18	0	-0.426126	0.880005	0.15569
118980	18/08/2018--23:41:00	33.21	0	-0.426126	0.894819	0.14077
119040	18/08/2018--23:42:00	33.23	0	-0.410589	0.894819	0.15569
119100	18/08/2018--23:43:00	33.27	1	-0.395052	0.924446	0.0512476
119160	18/08/2018--23:44:00	33.32	5	-0.410589	0.909633	0.0810884
119220	18/08/2018--23:45:00	33.34	3	-0.410589	0.894819	0.110929
119280	18/08/2018--23:46:00	33.38	5	-0.410589	0.909633	0.14077
119340	18/08/2018--23:47:00	33.4	196	0.0710498	0.998516	-0.142718
119400	18/08/2018--23:48:00	33.41	184	-0.146464	101.333	-0.127797
119460	18/08/2018--23:49:00	33.42	113	-0.0377073	0.983702	-0.321762
119520	18/08/2018--23:50:00	33.1	91	-0.0221706	0.93926	-0.366524
119580	18/08/2018--23:51:00	32.99	66	0.148733	0.568914	-0.843976
119640	18/08/2018--23:52:00	32.89	0	0.16427	0.5541	-0.843976
119700	18/08/2018--23:53:00	32.93	0	0.148733	0.5541	-0.858897
119760	18/08/2018--23:54:00	33.03	0	0.148733	0.5541	-0.843976
119820	18/08/2018--23:55:00	33.12	0	0.148733	0.5541	-0.843976
119880	18/08/2018--23:56:00	33.23	0	0.148733	0.568914	-0.829056
119940	18/08/2018--23:57:00	33.3	0	0.148733	0.568914	-0.843976
120000	18/08/2018--23:58:00	33.39	0	0.148733	0.5541	-0.843976
120060	18/08/2018--23:59:00	33.46	0	0.148733	0.568914	-0.843976
120120	19/08/2018--00:00:00	33.56	0	0.148733	0.5541	-0.843976
120180	19/08/2018--00:01:00	33.63	0	0.148733	0.568914	-0.843976
120240	19/08/2018--00:02:00	33.68	0	0.148733	0.5541	-0.829056
120300	19/08/2018--00:03:00	33.7	4	-0.146464	0.228195	-0.97826
120360	19/08/2018--00:04:00	33.73	0	-0.146464	0.228195	-0.97826
120420	19/08/2018--00:05:00	33.73	0	-0.146464	0.228195	-0.97826
120480	19/08/2018--00:06:00	33.77	0	-0.162001	0.228195	-0.97826
120540	19/08/2018--00:07:00	33.78	0	-0.162001	0.228195	-0.963339
120600	19/08/2018--00:08:00	33.83	0	-0.162001	0.228195	-0.97826
120660	19/08/2018--00:09:00	33.84	0	-0.162001	0.228195	-0.963339
120720	19/08/2018--00:10:00	33.88	0	-0.177538	0.228195	-0.963339
120780	19/08/2018--00:11:00	33.91	0	-0.162001	0.228195	-0.963339
120840	19/08/2018--00:12:00	33.92	0	-0.177538	0.213381	-0.97826
120900	19/08/2018--00:13:00	33.96	0	-0.177538	0.228195	-0.963339
120960	19/08/2018--00:14:00	33.99	0	-0.162001	0.228195	-0.963339
121020	19/08/2018--00:15:00	34	55	-0.00663387	0.672611	0.588382
121080	19/08/2018--00:16:00	33.8	28	0.195344	0.450403	0.88679
121140	19/08/2018--00:17:00	33.46	34	-0.426126	0.894819	0.14077
121200	19/08/2018--00:18:00	33.37	44	0.11766	0.420775	0.90171
121260	19/08/2018--00:19:00	33.32	0	0.11766	0.420775	0.916631
121320	19/08/2018--00:20:00	33.31	0	0.11766	0.420775	0.90171
121380	19/08/2018--00:21:00	33.36	0	0.11766	0.420775	0.90171
121440	19/08/2018--00:22:00	33.39	0	0.11766	0.420775	0.90171
121500	19/08/2018--00:23:00	33.43	0	0.102123	0.405961	0.90171
121560	19/08/2018--00:24:00	33.43	0	0.102123	0.405961	0.916631
121620	19/08/2018--00:25:00	33.46	0	0.102123	0.420775	0.90171
121680	19/08/2018--00:26:00	33.47	0	0.102123	0.405961	0.90171
121740	19/08/2018--00:27:00	33.49	0	0.102123	0.420775	0.916631
121800	19/08/2018--00:28:00	33.52	1	0.11766	0.405961	0.916631
121860	19/08/2018--00:29:00	33.55	0	0.102123	0.405961	0.916631
121920	19/08/2018--00:30:00	33.55	0	0.102123	0.420775	0.916631
121980	19/08/2018--00:31:00	33.57	0	0.102123	0.405961	0.916631
122040	19/08/2018--00:32:00	33.61	0	0.102123	0.405961	0.916631
122100	19/08/2018--00:33:00	33.63	0	0.102123	0.405961	0.916631
122160	19/08/2018--00:34:00	33.66	0	0.102123	0.405961	0.916631
122220	19/08/2018--00:35:00	33.69	0	0.102123	0.405961	0.916631
122280	19/08/2018--00:36:00	33.71	0	0.102123	0.405961	0.916631
122340	19/08/2018--00:37:00	33.73	0	0.102123	0.391147	0.916631
122400	19/08/2018--00:38:00	33.76	0	0.102123	0.391147	0.916631
122460	19/08/2018--00:39:00	33.79	0	0.102123	0.405961	0.916631
122520	19/08/2018--00:40:00	33.82	0	0.102123	0.405961	0.916631
122580	19/08/2018--00:41:00	33.83	0	0.102123	0.405961	0.916631
122640	19/08/2018--00:42:00	33.87	0	0.102123	0.405961	0.916631
122700	19/08/2018--00:43:00	33.89	0	0.102123	0.405961	0.916631
122760	19/08/2018--00:44:00	33.91	0	0.102123	0.405961	0.916631
122820	19/08/2018--00:45:00	33.92	0	0.0865865	0.405961	0.916631
122880	19/08/2018--00:46:00	33.97	0	0.102123	0.405961	0.916631
122940	19/08/2018--00:47:00	33.99	0	0.0865865	0.391147	0.916631
123000	19/08/2018--00:48:00	34	0	0.0865865	0.405961	0.916631
123060	19/08/2018--00:49:00	34.03	0	0.102123	0.391147	0.916631
123120	19/08/2018--00:50:00	34.05	0	0.0865865	0.405961	0.916631
123180	19/08/2018--00:51:00	34.09	0	0.0865865	0.405961	0.916631
123240	19/08/2018--00:52:00	34.1	0	0.0865865	0.405961	0.916631
123300	19/08/2018--00:53:00	34.13	0	0.102123	0.405961	0.916631
123360	19/08/2018--00:54:00	34.13	0	0.0865865	0.391147	0.916631
123420	19/08/2018--00:55:00	34.14	0	0.102123	0.405961	0.916631
123480	19/08/2018--00:56:00	34.18	0	0.0865865	0.405961	0.916631
123540	19/08/2018--00:57:00	34.17	0	0.0865865	0.405961	0.916631
123600	19/08/2018--00:58:00	34.2	0	0.0865865	0.405961	0.916631
123660	19/08/2018--00:59:00	34.21	0	0.0865865	0.405961	0.916631
123720	19/08/2018--01:00:00	34.24	0	0.0865865	0.405961	0.916631
123780	19/08/2018--01:01:00	34.24	0	0.0865865	0.391147	0.916631
123840	19/08/2018--01:02:00	34.26	0	0.0865865	0.405961	0.916631
123900	19/08/2018--01:03:00	34.27	0	0.0865865	0.405961	0.916631
123960	19/08/2018--01:04:00	34.29	0	0.0865865	0.405961	0.916631
124020	19/08/2018--01:05:00	34.28	0	0.0865865	0.405961	0.916631
124080	19/08/2018--01:06:00	34.29	0	0.0865865	0.391147	0.916631
124140	19/08/2018--01:07:00	34.29	0	0.0865865	0.405961	0.916631
124200	19/08/2018--01:08:00	34.31	0	0.0865865	0.405961	0.916631
124260	19/08/2018--01:09:00	34.32	0	0.0865865	0.391147	0.916631
124320	19/08/2018--01:10:00	34.32	0	0.0865865	0.391147	0.916631
124380	19/08/2018--01:11:00	34.32	0	0.0865865	0.391147	0.916631
124440	19/08/2018--01:12:00	34.32	0	0.0865865	0.391147	0.916631
124500	19/08/2018--01:13:00	34.34	0	0.0865865	0.376333	0.916631
124560	19/08/2018--01:14:00	34.34	0	0.0865865	0.391147	0.931551
124620	19/08/2018--01:15:00	34.34	0	0.0865865	0.376333	0.916631
124680	19/08/2018--01:16:00	34.35	0	0.0865865	0.391147	0.916631
124740	19/08/2018--01:17:00	34.35	0	0.0710498	0.376333	0.916631
124800	19/08/2018--01:18:00	34.36	0	0.0865865	0.376333	0.931551
124860	19/08/2018--01:19:00	34.35	0	0.0865865	0.376333	0.931551
124920	19/08/2018--01:20:00	34.36	0	0.0710498	0.376333	0.916631
124980	19/08/2018--01:21:00	34.36	0	0.0710498	0.376333	0.916631
125040	19/08/2018--01:22:00	34.37	0	0.0710498	0.376333	0.916631
125100	19/08/2018--01:23:00	34.38	0	0.0865865	0.376333	0.931551
125160	19/08/2018--01:24:00	34.38	0	0.0865865	0.376333	0.931551
125220	19/08/2018--01:25:00	34.35	0	0.0865865	0.376333	0.916631
125280	19/08/2018--01:26:00	34.36	0	0.0865865	0.391147	0.916631
125340	19/08/2018--01:27:00	34.38	0	0.0710498	0.391147	0.931551
125400	19/08/2018--01:28:00	34.39	0	0.0710498	0.376333	0.931551
125460	19/08/2018--01:29:00	34.37	0	0.0710498	0.376333	0.931551
125520	19/08/2018--01:30:00	34.38	0	0.0710498	0.376333	0.916631
125580	19/08/2018--01:31:00	34.38	0	0.0710498	0.376333	0.931551
125640	19/08/2018--01:32:00	34.36	0	0.0710498	0.376333	0.916631
125700	19/08/2018--01:33:00	34.38	0	0.0710498	0.376333	0.931551
125760	19/08/2018--01:34:00	34.37	0	0.0865865	0.376333	0.931551
125820	19/08/2018--01:35:00	34.36	0	0.0710498	0.376333	0.931551
125880	19/08/2018--01:36:00	34.38	0	0.0710498	0.376333	0.931551
125940	19/08/2018--01:37:00	34.36	0	0.0710498	0.376333	0.931551
126000	19/08/2018--01:38:00	34.37	0	0.0710498	0.376333	0.931551
126060	19/08/2018--01:39:00	34.36	0	0.0710498	0.376333	0.931551
126120	19/08/2018--01:40:00	34.37	0	0.0710498	0.376333	0.931551
126180	19/08/2018--01:41:00	34.37	0	0.0710498	0.376333	0.931551
126240	19/08/2018--01:42:00	34.38	0	0.0710498	0.376333	0.931551
126300	19/08/2018--01:43:00	34.37	0	0.0710498	0.376333	0.931551
126360	19/08/2018--01:44:00	34.36	0	0.0710498	0.376333	0.916631
126420	19/08/2018--01:45:00	34.36	0	0.0710498	0.376333	0.931551
126480	19/08/2018--01:46:00	34.36	0	0.0710498	0.376333	0.931551
126540	19/08/2018--01:47:00	34.37	0	0.0710498	0.376333	0.916631
126600	19/08/2018--01:48:00	34.38	0	0.0710498	0.376333	0.931551
126660	19/08/2018--01:49:00	34.38	0	0.0710498	0.376333	0.916631
126720	19/08/2018--01:50:00	34.37	0	0.0710498	0.376333	0.931551
126780	19/08/2018--01:51:00	34.38	0	0.0710498	0.376333	0.931551
126840	19/08/2018--01:52:00	34.38	0	0.0710498	0.376333	0.916631
126900	19/08/2018--01:53:00	34.37	0	0.0710498	0.376333	0.931551
126960	19/08/2018--01:54:00	34.39	6	0.148733	0.376333	0.916631
127020	19/08/2018--01:55:00	34.41	27	0.537152	0.0652421	-0.858897
127080	19/08/2018--01:56:00	34.38	0	0.537152	0.0652421	-0.858897
127140	19/08/2018--01:57:00	34.35	0	0.521615	0.0652421	-0.858897
127200	19/08/2018--01:58:00	34.41	0	0.537152	0.0652421	-0.858897
127260	19/08/2018--01:59:00	34.45	0	0.537152	0.0800559	-0.858897
127320	19/08/2018--02:00:00	34.49	1	0.537152	0.0800559	-0.858897
127380	19/08/2018--02:01:00	34.54	0	0.537152	0.0800559	-0.858897
127440	19/08/2018--02:02:00	34.58	0	0.521615	0.0800559	-0.858897
127500	19/08/2018--02:03:00	34.65	1	0.521615	0.0948698	-0.858897
127560	19/08/2018--02:04:00	34.68	0	0.521615	0.0948698	-0.858897
127620	19/08/2018--02:05:00	34.73	3	0.537152	0.0948698	-0.858897
127680	19/08/2018--02:06:00	34.75	3	0.537152	0.0948698	-0.858897
127740	19/08/2018--02:07:00	34.78	2	0.521615	0.0948698	-0.858897
127800	19/08/2018--02:08:00	34.8	0	0.521615	0.0800559	-0.858897
127860	19/08/2018--02:09:00	34.82	50	-0.348442	-0.00882729	-0.948419
127920	19/08/2018--02:10:00	34.81	0	-0.348442	-0.00882729	-0.963339
127980	19/08/2018--02:11:00	34.87	0	-0.332905	-0.00882729	-0.963339
128040	19/08/2018--02:12:00	34.89	0	-0.348442	-0.00882729	-0.963339
128100	19/08/2018--02:13:00	34.94	0	-0.332905	-0.00882729	-0.948419
128160	19/08/2018--02:14:00	34.99	0	-0.348442	-0.00882729	-0.948419
128220	19/08/2018--02:15:00	35.04	0	-0.348442	-0.00882729	-0.963339
128280	19/08/2018--02:16:00	35.07	0	-0.348442	-0.00882729	-0.948419
128340	19/08/2018--02:17:00	35.11	0	-0.348442	-0.00882729	-0.948419
128400	19/08/2018--02:18:00	35.15	0	-0.348442	-0.00882729	-0.948419
128460	19/08/2018--02:19:00	35.18	0	-0.348442	-0.00882729	-0.948419
128520	19/08/2018--02:20:00	35.21	0	-0.348442	-0.00882729	-0.948419
128580	19/08/2018--02:21:00	35.23	0	-0.348442	-0.00882729	-0.948419
128640	19/08/2018--02:22:00	35.25	0	-0.348442	-0.00882729	-0.948419
128700	19/08/2018--02:23:00	35.29	0	-0.348442	-0.00882729	-0.948419
128760	19/08/2018--02:24:00	35.32	0	-0.348442	-0.00882729	-0.948419
128820	19/08/2018--02:25:00	35.33	0	-0.348442	-0.00882729	-0.948419
128880	19/08/2018--02:26:00	35.36	0	-0.348442	-0.00882729	-0.948419
128940	19/08/2018--02:27:00	35.37	0	-0.348442	-0.00882729	-0.948419
129000	19/08/2018--02:28:00	35.39	0	-0.348442	-0.00882729	-0.963339
129060	19/08/2018--02:29:00	35.43	0	-0.348442	-0.00882729	-0.948419
129120	19/08/2018--02:30:00	35.44	0	-0.348442	-0.00882729	-0.948419
129180	19/08/2018--02:31:00	35.44	0	-0.348442	-0.00882729	-0.948419
129240	19/08/2018--02:32:00	35.48	0	-0.348442	-0.00882729	-0.948419
129300	19/08/2018--02:33:00	35.49	0	-0.348442	-0.00882729	-0.948419
129360	19/08/2018--02:34:00	35.51	0	-0.348442	-0.00882729	-0.948419
129420	19/08/2018--02:35:00	35.53	0	-0.348442	-0.00882729	-0.948419
129480	19/08/2018--02:36:00	35.55	0	-0.348442	-0.00882729	-0.948419
129540	19/08/2018--02:37:00	35.55	0	-0.348442	-0.00882729	-0.948419
129600	19/08/2018--02:38:00	35.57	0	-0.348442	-0.00882729	-0.948419
129660	19/08/2018--02:39:00	35.56	0	-0.348442	-0.00882729	-0.948419
129720	19/08/2018--02:40:00	35.6	0	-0.348442	-0.00882729	-0.948419
129780	19/08/2018--02:41:00	35.61	0	-0.348442	-0.00882729	-0.963339
129840	19/08/2018--02:42:00	35.63	0	-0.348442	-0.00882729	-0.963339
129900	19/08/2018--02:43:00	35.64	0	-0.348442	-0.00882729	-0.948419
129960	19/08/2018--02:44:00	35.66	0	-0.348442	-0.00882729	-0.948419
130020	19/08/2018--02:45:00	35.68	0	-0.348442	-0.00882729	-0.948419
130080	19/08/2018--02:46:00	35.66	0	-0.348442	-0.00882729	-0.948419
130140	19/08/2018--02:47:00	35.68	0	-0.348442	-0.00882729	-0.948419
130200	19/08/2018--02:48:00	35.7	0	-0.348442	0.00598658	-0.948419
130260	19/08/2018--02:49:00	35.7	6	-0.317369	0.0948698	-0.948419
130320	19/08/2018--02:50:00	35.74	0	-0.317369	0.0948698	-0.963339
130380	19/08/2018--02:51:00	35.73	0	-0.317369	0.0948698	-0.963339
130440	19/08/2018--02:52:00	35.75	0	-0.317369	0.0800559	-0.948419
130500	19/08/2018--02:53:00	35.76	0	-0.317369	0.0948698	-0.948419
130560	19/08/2018--02:54:00	35.76	0	-0.317369	0.0948698	-0.948419
130620	19/08/2018--02:55:00	35.77	0	-0.317369	0.0948698	-0.948419
130680	19/08/2018--02:56:00	35.78	0	-0.317369	0.0948698	-0.963339
130740	19/08/2018--02:57:00	35.79	0	-0.317369	0.0948698	-0.948419
130800	19/08/2018--02:58:00	35.78	0	-0.317369	0.0948698	-0.963339
130860	19/08/2018--02:59:00	35.79	0	-0.317369	0.0948698	-0.963339
130920	19/08/2018--03:00:00	35.8	0	-0.301832	0.0948698	-0.963339
130980	19/08/2018--03:01:00	35.8	0	-0.332905	0.0948698	-0.948419
131040	19/08/2018--03:02:00	35.84	15	0.397321	0.0800559	-0.918578
131100	19/08/2018--03:03:00	35.84	0	0.412858	0.109684	-0.918578
131160	19/08/2018--03:04:00	35.82	0	0.412858	0.109684	-0.918578
131220	19/08/2018--03:05:00	35.84	0	0.412858	0.109684	-0.903658
131280	19/08/2018--03:06:00	35.83	0	0.412858	0.124498	-0.918578
131340	19/08/2018--03:07:00	35.83	0	0.412858	0.124498	-0.918578
131400	19/08/2018--03:08:00	35.84	0	0.412858	0.124498	-0.918578
131460	19/08/2018--03:09:00	35.85	0	0.412858	0.124498	-0.918578
131520	19/08/2018--03:10:00	35.84	0	0.412858	0.124498	-0.918578
131580	19/08/2018--03:11:00	35.86	0	0.412858	0.124498	-0.918578
131640	19/08/2018--03:12:00	35.84	0	0.412858	0.124498	-0.903658
131700	19/08/2018--03:13:00	35.84	0	0.412858	0.124498	-0.918578
131760	19/08/2018--03:14:00	35.86	0	0.412858	0.124498	-0.918578
131820	19/08/2018--03:15:00	35.86	0	0.412858	0.124498	-0.918578
131880	19/08/2018--03:16:00	35.86	0	0.412858	0.124498	-0.918578
131940	19/08/2018--03:17:00	35.78	36	0.133197	0.331892	0.931551
132000	19/08/2018--03:18:00	35.52	8	0.195344	0.302264	0.916631
132060	19/08/2018--03:19:00	35.24	0	0.21088	0.302264	0.931551
132120	19/08/2018--03:20:00	35.05	0	0.195344	0.302264	0.931551
132180	19/08/2018--03:21:00	34.88	0	0.195344	0.302264	0.931551
132240	19/08/2018--03:22:00	34.75	0	0.179807	0.302264	0.931551
132300	19/08/2018--03:23:00	34.63	0	0.179807	0.302264	0.931551
132360	19/08/2018--03:24:00	34.52	0	0.179807	0.302264	0.931551
132420	19/08/2018--03:25:00	34.45	0	0.179807	0.317078	0.931551
132480	19/08/2018--03:26:00	34.39	0	0.179807	0.302264	0.931551
132540	19/08/2018--03:27:00	34.36	0	0.179807	0.302264	0.931551
132600	19/08/2018--03:28:00	34.3	0	0.179807	0.302264	0.931551
132660	19/08/2018--03:29:00	34.27	0	0.16427	0.302264	0.931551
132720	19/08/2018--03:30:00	34.24	0	0.16427	0.302264	0.946471
132780	19/08/2018--03:31:00	34.21	0	0.16427	0.302264	0.946471
132840	19/08/2018--03:32:00	34.17	0	0.16427	0.302264	0.946471
132900	19/08/2018--03:33:00	34.16	0	0.16427	0.302264	0.946471
132960	19/08/2018--03:34:00	34.12	0	0.16427	0.317078	0.946471
133020	19/08/2018--03:35:00	34.11	0	0.16427	0.302264	0.946471
133080	19/08/2018--03:36:00	34.1	0	0.16427	0.302264	0.946471
133140	19/08/2018--03:37:00	34.08	0	0.148733	0.317078	0.931551
133200	19/08/2018--03:38:00	34.07	0	0.148733	0.302264	0.946471
133260	19/08/2018--03:39:00	34.04	0	0.16427	0.302264	0.946471
133320	19/08/2018--03:40:00	34.05	0	0.148733	0.302264	0.946471
133380	19/08/2018--03:41:00	34.01	0	0.16427	0.302264	0.946471
133440	19/08/2018--03:42:00	34	0	0.148733	0.302264	0.946471
133500	19/08/2018--03:43:00	34	0	0.148733	0.302264	0.946471
133560	19/08/2018--03:44:00	33.98	0	0.148733	0.302264	0.946471
133620	19/08/2018--03:45:00	34	0	0.16427	0.302264	0.946471
133680	19/08/2018--03:46:00	33.99	0	0.148733	0.302264	0.946471
133740	19/08/2018--03:47:00	33.96	0	0.148733	0.302264	0.946471
133800	19/08/2018--03:48:00	33.96	0	0.148733	0.302264	0.946471
133860	19/08/2018--03:49:00	33.95	0	0.148733	0.302264	0.946471
133920	19/08/2018--03:50:00	33.94	0	0.148733	0.302264	0.946471
133980	19/08/2018--03:51:00	33.94	0	0.148733	0.28745	0.946471
134040	19/08/2018--03:52:00	33.92	0	0.148733	0.302264	0.946471
134100	19/08/2018--03:53:00	33.91	0	0.148733	0.302264	0.946471
134160	19/08/2018--03:54:00	33.91	0	0.16427	0.302264	0.931551
134220	19/08/2018--03:55:00	33.91	0	0.148733	0.302264	0.931551
134280	19/08/2018--03:56:00	33.91	0	0.148733	0.302264	0.931551
134340	19/08/2018--03:57:00	33.92	0	0.148733	0.302264	0.961392
134400	19/08/2018--03:58:00	33.91	0	0.133197	0.302264	0.946471
134460	19/08/2018--03:59:00	33.91	0	0.133197	0.302264	0.946471
134520	19/08/2018--04:00:00	33.9	0	0.133197	0.302264	0.946471
134580	19/08/2018--04:01:00	33.89	0	0.133197	0.302264	0.946471
134640	19/08/2018--04:02:00	33.89	0	0.133197	0.302264	0.946471
134700	19/08/2018--04:03:00	33.91	0	0.133197	0.302264	0.946471
134760	19/08/2018--04:04:00	33.9	0	0.133197	0.302264	0.946471
134820	19/08/2018--04:05:00	33.9	0	0.133197	0.302264	0.946471
134880	19/08/2018--04:06:00	33.9	0	0.133197	0.302264	0.946471
134940	19/08/2018--04:07:00	33.89	0	0.11766	0.302264	0.946471
135000	19/08/2018--04:08:00	33.9	0	0.11766	0.302264	0.946471
135060	19/08/2018--04:09:00	33.89	0	0.11766	0.302264	0.946471
135120	19/08/2018--04:10:00	33.88	0	0.11766	0.302264	0.946471
135180	19/08/2018--04:11:00	33.89	0	0.11766	0.302264	0.946471
135240	19/08/2018--04:12:00	33.91	0	0.11766	0.302264	0.946471
135300	19/08/2018--04:13:00	33.9	0	0.11766	0.302264	0.946471
135360	19/08/2018--04:14:00	33.89	0	0.11766	0.302264	0.946471
135420	19/08/2018--04:15:00	33.91	0	0.11766	0.28745	0.946471
135480	19/08/2018--04:16:00	33.92	0	0.11766	0.302264	0.946471
135540	19/08/2018--04:17:00	33.93	0	0.11766	0.302264	0.946471
135600	19/08/2018--04:18:00	33.9	0	0.11766	0.302264	0.946471
135660	19/08/2018--04:19:00	33.93	0	0.11766	0.302264	0.946471
135720	19/08/2018--04:20:00	33.93	0	0.11766	0.302264	0.946471
135780	19/08/2018--04:21:00	33.92	0	0.11766	0.28745	0.946471
135840	19/08/2018--04:22:00	33.93	0	0.11766	0.302264	0.946471
135900	19/08/2018--04:23:00	33.91	0	0.102123	0.302264	0.946471
135960	19/08/2018--04:24:00	33.92	0	0.102123	0.302264	0.946471
136020	19/08/2018--04:25:00	33.91	0	0.11766	0.302264	0.946471
136080	19/08/2018--04:26:00	33.91	0	0.102123	0.302264	0.946471
136140	19/08/2018--04:27:00	33.91	0	0.11766	0.302264	0.946471
136200	19/08/2018--04:28:00	33.91	0	0.11766	0.28745	0.946471
136260	19/08/2018--04:29:00	33.9	0	0.11766	0.302264	0.946471
136320	19/08/2018--04:30:00	33.92	0	0.11766	0.302264	0.946471
136380	19/08/2018--04:31:00	33.91	0	0.102123	0.302264	0.946471
136440	19/08/2018--04:32:00	33.91	0	0.102123	0.302264	0.946471
136500	19/08/2018--04:33:00	33.9	0	0.102123	0.302264	0.946471
136560	19/08/2018--04:34:00	33.92	0	0.102123	0.28745	0.946471
136620	19/08/2018--04:35:00	33.92	0	0.102123	0.302264	0.946471
136680	19/08/2018--04:36:00	33.92	0	0.102123	0.28745	0.946471
136740	19/08/2018--04:37:00	33.9	0	0.102123	0.302264	0.946471
136800	19/08/2018--04:38:00	33.91	0	0.102123	0.28745	0.961392
136860	19/08/2018--04:39:00	33.9	0	0.102123	0.302264	0.961392
136920	19/08/2018--04:40:00	33.89	0	0.102123	0.302264	0.946471
136980	19/08/2018--04:41:00	33.9	0	0.102123	0.28745	0.961392
137040	19/08/2018--04:42:00	33.88	0	0.0865865	0.28745	0.946471
137100	19/08/2018--04:43:00	33.88	0	0.0865865	0.302264	0.961392
137160	19/08/2018--04:44:00	33.87	0	0.102123	0.302264	0.946471
137220	19/08/2018--04:45:00	33.85	0	0.102123	0.302264	0.946471
137280	19/08/2018--04:46:00	33.88	0	0.102123	0.28745	0.946471
137340	19/08/2018--04:47:00	33.86	0	0.102123	0.302264	0.946471
137400	19/08/2018--04:48:00	33.88	0	0.102123	0.28745	0.946471
137460	19/08/2018--04:49:00	33.87	0	0.102123	0.28745	0.961392
137520	19/08/2018--04:50:00	33.86	0	0.102123	0.28745	0.961392
137580	19/08/2018--04:51:00	33.83	0	0.102123	0.28745	0.946471
137640	19/08/2018--04:52:00	33.85	0	0.102123	0.317078	0.946471
137700	19/08/2018--04:53:00	33.85	0	0.0865865	0.302264	0.946471
137760	19/08/2018--04:54:00	33.85	0	0.0865865	0.302264	0.946471
137820	19/08/2018--04:55:00	33.84	0	0.0865865	0.302264	0.961392
137880	19/08/2018--04:56:00	33.83	0	0.0865865	0.302264	0.946471
137940	19/08/2018--04:57:00	33.82	0	0.102123	0.302264	0.946471
138000	19/08/2018--04:58:00	33.8	0	0.0865865	0.28745	0.961392
138060	19/08/2018--04:59:00	33.8	0	0.0865865	0.302264	0.946471
138120	19/08/2018--05:00:00	33.79	0	0.0865865	0.28745	0.946471
