# Supplementary material for: A randomized cross-over trial investigating differences in 24-h personal air and skin temperatures using wearable sensors between two climatologically contrasting settings
Source: Sci Rep. 2021 Nov 10;11:22020. doi: 10.1038/s41598-021-01180-y (PMC8580978; doi:10.1038/s41598-021-01180-y)
Supplement: Supplementary file 2 — Supplementary Data. [file 41598_2021_1180_MOESM2_ESM.zip › New folder/new/T38_S2new.csv]

Index	Date	Temperature	Activity	X-axis	Y-axis	Z-axis	Marker
65640	13/09/2018--05:00:00	36.05	0	0.0115247	-0.0078609	-102.107
65700	13/09/2018--05:01:00	36.07	0	0.0115247	-0.0078609	-102.107
65760	13/09/2018--05:02:00	36.07	0	0.0115247	-0.0078609	-100.612
65820	13/09/2018--05:03:00	36.1	0	0.0115247	-0.0078609	-100.612
65880	13/09/2018--05:04:00	36.12	0	-0.0039583	-0.0078609	-100.612
65940	13/09/2018--05:05:00	36.12	0	-0.0039583	-0.0078609	-102.107
66000	13/09/2018--05:06:00	36.13	0	0.0115247	-0.0078609	-100.612
66060	13/09/2018--05:07:00	36.14	0	0.0115247	-0.0227614	-102.107
66120	13/09/2018--05:08:00	36.13	0	-0.0039583	-0.0078609	-100.612
66180	13/09/2018--05:09:00	36.16	0	-0.0039583	-0.0078609	-102.107
66240	13/09/2018--05:10:00	36.15	0	-0.0039583	-0.0078609	-100.612
66300	13/09/2018--05:11:00	36.18	0	-0.0039583	-0.0078609	-100.612
66360	13/09/2018--05:12:00	36.2	0	-0.0039583	-0.0078609	-100.612
66420	13/09/2018--05:13:00	36.2	0	-0.0039583	-0.0078609	-102.107
66480	13/09/2018--05:14:00	36.18	0	-0.0039583	-0.0078609	-100.612
66540	13/09/2018--05:15:00	36.18	0	-0.0039583	-0.0078609	-102.107
66600	13/09/2018--05:16:00	36.21	0	0.0115247	0.00703959	-100.612
66660	13/09/2018--05:17:00	36.21	0	0.0270076	0.00703959	-100.612
66720	13/09/2018--05:18:00	36.21	0	0.0270076	0.00703959	-100.612
66780	13/09/2018--05:19:00	36.21	0	0.0270076	0.0219401	-100.612
66840	13/09/2018--05:20:00	36.21	0	0.0424906	0.0219401	-100.612
66900	13/09/2018--05:21:00	36.21	0	0.0424906	0.00703959	-100.612
66960	13/09/2018--05:22:00	36.23	0	0.0424906	0.0219401	-100.612
67020	13/09/2018--05:23:00	36.22	0	0.0424906	0.00703959	-100.612
67080	13/09/2018--05:24:00	36.16	61	0.0424906	0.0219401	0.997196
67140	13/09/2018--05:25:00	36.11	0	0.0424906	0.0219401	0.997196
67200	13/09/2018--05:26:00	36.12	0	0.0579736	0.0219401	0.997196
67260	13/09/2018--05:27:00	36.13	0	0.0734565	0.00703959	0.997196
67320	13/09/2018--05:28:00	36.17	0	0.0734565	-0.0078609	0.997196
67380	13/09/2018--05:29:00	36.21	0	0.0889395	0.00703959	0.997196
67440	13/09/2018--05:30:00	36.23	0	0.0889395	0.00703959	0.997196
67500	13/09/2018--05:31:00	36.21	0	0.135388	-0.0078609	0.997196
67560	13/09/2018--05:32:00	36.23	0	0.135388	-0.0078609	0.982246
67620	13/09/2018--05:33:00	36.24	0	0.150871	-0.0078609	0.997196
67680	13/09/2018--05:34:00	36.25	0	0.150871	-0.0078609	0.982246
67740	13/09/2018--05:35:00	36.23	0	0.150871	-0.0078609	0.982246
67800	13/09/2018--05:36:00	36.22	0	0.150871	-0.0078609	0.982246
67860	13/09/2018--05:37:00	36.23	0	0.150871	-0.0078609	0.982246
67920	13/09/2018--05:38:00	36.2	0	0.150871	-0.0078609	0.982246
67980	13/09/2018--05:39:00	36.19	0	0.166354	-0.0078609	0.982246
68040	13/09/2018--05:40:00	36.19	0	0.166354	-0.0227614	0.982246
68100	13/09/2018--05:41:00	36.18	0	0.166354	-0.0227614	0.982246
68160	13/09/2018--05:42:00	36.19	0	0.166354	-0.0227614	0.982246
68220	13/09/2018--05:43:00	36.16	0	0.166354	-0.0227614	0.982246
68280	13/09/2018--05:44:00	36.13	0	0.166354	-0.0227614	0.982246
68340	13/09/2018--05:45:00	36.14	0	0.166354	-0.0227614	0.982246
68400	13/09/2018--05:46:00	36.15	0	0.181837	-0.0227614	0.982246
68460	13/09/2018--05:47:00	36.12	0	0.181837	-0.0227614	0.982246
68520	13/09/2018--05:48:00	36.12	0	0.181837	-0.0227614	0.982246
68580	13/09/2018--05:49:00	36.12	0	0.181837	-0.0227614	0.982246
68640	13/09/2018--05:50:00	36.12	0	0.181837	-0.0227614	0.982246
68700	13/09/2018--05:51:00	36.1	0	0.181837	-0.0227614	0.982246
68760	13/09/2018--05:52:00	36.09	0	0.181837	-0.0227614	0.982246
68820	13/09/2018--05:53:00	36.1	0	0.181837	-0.0227614	0.982246
68880	13/09/2018--05:54:00	36.09	0	0.19732	-0.0227614	0.967296
68940	13/09/2018--05:55:00	36.09	0	-0.112339	0.0368406	0.997196
69000	13/09/2018--05:56:00	36.08	0	-0.189754	0.0368406	0.982246
69060	13/09/2018--05:57:00	36.03	95	-0.0504072	-0.0972639	-100.612
69120	13/09/2018--05:58:00	35.99	0	-0.0658901	-0.0972639	-100.612
69180	13/09/2018--05:59:00	35.99	0	-0.0658901	-0.0972639	-102.107
69240	13/09/2018--06:00:00	36	0	-0.0658901	-0.0972639	-100.612
69300	13/09/2018--06:01:00	36.01	0	-0.0658901	-0.0972639	-100.612
69360	13/09/2018--06:02:00	36.04	0	-0.0658901	-0.0972639	-100.612
69420	13/09/2018--06:03:00	36.05	0	-0.0658901	-0.0972639	-100.612
69480	13/09/2018--06:04:00	36.08	0	-0.0658901	-0.0972639	-100.612
69540	13/09/2018--06:05:00	36.09	0	-0.0813731	-0.0972639	-100.612
69600	13/09/2018--06:06:00	36.1	0	-0.0813731	-0.0972639	-100.612
69660	13/09/2018--06:07:00	36.09	0	-0.0658901	-0.0972639	-100.612
69720	13/09/2018--06:08:00	36.11	0	-0.0813731	-0.0972639	-100.612
69780	13/09/2018--06:09:00	36.13	0	-0.0658901	-0.0972639	-100.612
69840	13/09/2018--06:10:00	36.16	0	-0.0658901	-0.0972639	-100.612
69900	13/09/2018--06:11:00	36.16	0	-0.0813731	-0.0972639	-100.612
69960	13/09/2018--06:12:00	36.17	0	-0.0658901	-0.0972639	-100.612
70020	13/09/2018--06:13:00	36.18	0	-0.0813731	-0.0972639	-100.612
70080	13/09/2018--06:14:00	36.17	0	-0.0658901	-0.0972639	-100.612
70140	13/09/2018--06:15:00	36.19	0	-0.0813731	-0.0972639	-100.612
70200	13/09/2018--06:16:00	36.19	0	-0.0813731	-0.0972639	-100.612
70260	13/09/2018--06:17:00	36.2	0	-0.0813731	-0.0972639	-100.612
70320	13/09/2018--06:18:00	36.2	0	-0.0813731	-0.0972639	-100.612
70380	13/09/2018--06:19:00	36.21	0	-0.0813731	-0.0972639	-100.612
70440	13/09/2018--06:20:00	36.22	0	-0.0813731	-0.0972639	-100.612
70500	13/09/2018--06:21:00	36.22	0	-0.0813731	-0.0972639	-100.612
70560	13/09/2018--06:22:00	36.24	0	-0.0813731	-0.0972639	-100.612
70620	13/09/2018--06:23:00	36.23	0	-0.0813731	-0.0972639	-100.612
70680	13/09/2018--06:24:00	36.24	0	-0.0813731	-0.0972639	-100.612
70740	13/09/2018--06:25:00	36.23	0	-0.0813731	-0.0972639	-100.612
70800	13/09/2018--06:26:00	36.23	0	-0.0813731	-0.0972639	-100.612
70860	13/09/2018--06:27:00	36.25	0	-0.0968561	-0.0972639	-100.612
70920	13/09/2018--06:28:00	36.27	0	-0.0968561	-0.0972639	-100.612
70980	13/09/2018--06:29:00	36.26	0	-0.0813731	-0.0972639	-100.612
71040	13/09/2018--06:30:00	36.27	0	-0.0968561	-0.0972639	-100.612
71100	13/09/2018--06:31:00	36.29	0	-0.0968561	-0.0972639	-102.107
71160	13/09/2018--06:32:00	36.27	0	-0.0813731	-0.0972639	-100.612
71220	13/09/2018--06:33:00	36.29	0	-0.0813731	-0.0972639	-100.612
71280	13/09/2018--06:34:00	36.28	0	-0.0813731	-0.0972639	-100.612
71340	13/09/2018--06:35:00	36.28	0	-0.0813731	-0.0972639	-100.612
71400	13/09/2018--06:36:00	36.3	0	-0.0968561	-0.0972639	-100.612
71460	13/09/2018--06:37:00	36.3	0	-0.0813731	-0.0972639	-100.612
71520	13/09/2018--06:38:00	36.3	0	-0.0813731	-0.0972639	-100.612
71580	13/09/2018--06:39:00	36.3	0	-0.0813731	-0.0972639	-100.612
71640	13/09/2018--06:40:00	36.32	0	-0.0968561	-0.0972639	-100.612
71700	13/09/2018--06:41:00	36.32	0	-0.0968561	-0.0972639	-100.612
71760	13/09/2018--06:42:00	36.3	0	-0.0968561	-0.0972639	-100.612
71820	13/09/2018--06:43:00	36.34	0	-0.0968561	-0.0972639	-100.612
71880	13/09/2018--06:44:00	36.31	23	0.986951	0.141144	0.130088
71940	13/09/2018--06:45:00	36.27	0	0.971468	0.141144	0.189888
72000	13/09/2018--06:46:00	36.21	0	0.986951	0.156045	0.189888
72060	13/09/2018--06:47:00	36.09	25	-0.329101	0.93087	0.0403868
72120	13/09/2018--06:48:00	35.92	32	-0.871004	0.439154	-0.168915
72180	13/09/2018--06:49:00	35.75	18	-0.22072	0.975572	-0.124065
72240	13/09/2018--06:50:00	35.58	0	-0.48393	0.856368	0.100187
72300	13/09/2018--06:51:00	35.5	3	-0.236203	0.960671	-0.049314
72360	13/09/2018--06:52:00	35.42	0	-0.298135	0.945771	-0.0642642
72420	13/09/2018--06:53:00	35.36	39	0.119905	0.990472	-0.153965
72480	13/09/2018--06:54:00	35.35	252	0.150871	0.990472	-0.0194137
72540	13/09/2018--06:55:00	35.36	69	-0.0349242	0.990472	-0.00446359
72600	13/09/2018--06:56:00	35.3	0	-0.158788	0.990472	-0.0343639
72660	13/09/2018--06:57:00	35.23	0	-0.158788	0.990472	-0.0343639
72720	13/09/2018--06:58:00	35.2	0	-0.0813731	0.990472	-0.0194137
72780	13/09/2018--06:59:00	35.2	248	0.119905	115.438	-0.049314
72840	13/09/2018--07:00:00	35.2	359	0.119905	100.537	-0.0792143
72900	13/09/2018--07:01:00	35.18	180	0.0889395	100.537	-0.0642642
72960	13/09/2018--07:02:00	35.14	68	0.104422	100.537	-0.124065
73020	13/09/2018--07:03:00	35.07	119	0.0115247	0.91597	-0.109115
73080	13/09/2018--07:04:00	35	66	0.0579736	100.537	-0.049314
73140	13/09/2018--07:05:00	34.98	19	0.0734565	0.975572	-0.153965
73200	13/09/2018--07:06:00	34.99	46	-0.0039583	100.537	-0.124065
73260	13/09/2018--07:07:00	34.91	106	0.135388	0.990472	-0.139015
73320	13/09/2018--07:08:00	34.91	159	0.135388	0.990472	-0.124065
73380	13/09/2018--07:09:00	34.89	5	0.0115247	0.91597	-0.153965
73440	13/09/2018--07:10:00	34.89	199	0.166354	105.007	-0.0941644
73500	13/09/2018--07:11:00	34.86	27	0.0424906	100.537	-0.109115
73560	13/09/2018--07:12:00	34.84	159	0.150871	0.990472	-0.168915
73620	13/09/2018--07:13:00	34.77	14	-0.406515	0.886169	0.055337
73680	13/09/2018--07:14:00	34.64	0	-0.421998	0.886169	0.0702871
73740	13/09/2018--07:15:00	34.56	0	-0.391032	0.901069	0.055337
73800	13/09/2018--07:16:00	34.53	105	-0.48393	0.856368	0.0104866
73860	13/09/2018--07:17:00	34.49	1	-0.468447	0.856368	0.0104866
73920	13/09/2018--07:18:00	34.42	1	-0.514896	0.841467	-0.00446359
73980	13/09/2018--07:19:00	34.39	0	-0.437481	0.871268	-0.0642642
74040	13/09/2018--07:20:00	34.34	0	-0.452964	0.871268	-0.0642642
74100	13/09/2018--07:21:00	34.34	0	-0.421998	0.886169	-0.0792143
74160	13/09/2018--07:22:00	34.31	61	0.119905	0.945771	-0.228716
74220	13/09/2018--07:23:00	34.39	76	0.104422	0.990472	-0.124065
74280	13/09/2018--07:24:00	34.44	71	0.0270076	100.537	-0.0642642
74340	13/09/2018--07:25:00	34.43	5	0.0115247	102.027	-0.0941644
74400	13/09/2018--07:26:00	34.43	5	0.0115247	0.93087	-0.109115
74460	13/09/2018--07:27:00	34.39	6	-0.313618	0.91597	0.174938
74520	13/09/2018--07:28:00	34.36	4	0.0270076	0.990472	-0.213766
74580	13/09/2018--07:29:00	34.36	17	0.104422	0.975572	-0.183865
74640	13/09/2018--07:30:00	34.38	49	0.119905	0.975572	-0.153965
74700	13/09/2018--07:31:00	34.44	4	0.135388	0.990472	-0.124065
74760	13/09/2018--07:32:00	34.47	0	0.104422	0.990472	-0.109115
74820	13/09/2018--07:33:00	34.52	0	0.150871	100.537	-0.124065
74880	13/09/2018--07:34:00	34.54	279	0.0889395	103.517	0.0403868
74940	13/09/2018--07:35:00	34.51	230	0.986951	0.185845	-0.228716
75000	13/09/2018--07:36:00	34.51	0	0.971468	0.185845	-0.228716
75060	13/09/2018--07:37:00	34.51	0	0.971468	0.170945	-0.243666
75120	13/09/2018--07:38:00	34.55	0	0.971468	0.185845	-0.258616
75180	13/09/2018--07:39:00	34.58	0	0.971468	0.185845	-0.228716
75240	13/09/2018--07:40:00	34.61	0	0.986951	0.215646	-0.124065
75300	13/09/2018--07:41:00	34.69	0	0.986951	0.215646	-0.124065
75360	13/09/2018--07:42:00	34.74	0	0.986951	0.215646	-0.124065
75420	13/09/2018--07:43:00	34.79	0	0.986951	0.215646	-0.124065
75480	13/09/2018--07:44:00	34.84	0	0.986951	0.215646	-0.109115
75540	13/09/2018--07:45:00	34.86	0	0.986951	0.215646	-0.124065
75600	13/09/2018--07:46:00	34.91	0	0.986951	0.215646	-0.109115
75660	13/09/2018--07:47:00	34.93	0	0.986951	0.215646	-0.124065
75720	13/09/2018--07:48:00	34.97	0	0.986951	0.215646	-0.124065
75780	13/09/2018--07:49:00	34.99	0	0.986951	0.215646	-0.124065
75840	13/09/2018--07:50:00	35.02	0	0.986951	0.215646	-0.109115
75900	13/09/2018--07:51:00	35.04	0	0.986951	0.215646	-0.124065
75960	13/09/2018--07:52:00	35.06	0	0.986951	0.215646	-0.124065
76020	13/09/2018--07:53:00	35.09	0	0.986951	0.215646	-0.124065
76080	13/09/2018--07:54:00	35.11	0	0.986951	0.215646	-0.124065
76140	13/09/2018--07:55:00	35.13	0	0.986951	0.215646	-0.124065
76200	13/09/2018--07:56:00	35.14	0	0.986951	0.215646	-0.124065
76260	13/09/2018--07:57:00	35.16	0	0.986951	0.215646	-0.124065
76320	13/09/2018--07:58:00	35.18	0	0.986951	0.215646	-0.124065
76380	13/09/2018--07:59:00	35.2	0	0.986951	0.215646	-0.124065
76440	13/09/2018--08:00:00	35.22	0	0.986951	0.215646	-0.124065
76500	13/09/2018--08:01:00	35.23	1	0.971468	0.215646	-0.139015
76560	13/09/2018--08:02:00	35.19	21	-0.158788	0.0666416	0.982246
76620	13/09/2018--08:03:00	35.13	0	-0.174271	0.0666416	0.982246
76680	13/09/2018--08:04:00	35.14	0	-0.189754	0.0666416	0.982246
76740	13/09/2018--08:05:00	35.16	0	-0.174271	0.0666416	0.997196
76800	13/09/2018--08:06:00	35.18	0	-0.189754	0.0666416	0.982246
76860	13/09/2018--08:07:00	35.2	0	-0.189754	0.0666416	0.982246
76920	13/09/2018--08:08:00	35.23	0	-0.205237	0.0666416	0.982246
76980	13/09/2018--08:09:00	35.25	0	-0.205237	0.0666416	0.982246
77040	13/09/2018--08:10:00	35.27	0	-0.205237	0.0666416	0.982246
77100	13/09/2018--08:11:00	35.3	0	-0.189754	0.0666416	0.982246
77160	13/09/2018--08:12:00	35.3	0	-0.205237	0.0666416	0.982246
77220	13/09/2018--08:13:00	35.33	0	-0.205237	0.0666416	0.982246
77280	13/09/2018--08:14:00	35.37	0	-0.205237	0.0666416	0.982246
77340	13/09/2018--08:15:00	35.37	0	-0.189754	0.0666416	0.982246
77400	13/09/2018--08:16:00	35.39	0	-0.22072	0.0666416	0.982246
77460	13/09/2018--08:17:00	35.4	0	-0.205237	0.0666416	0.982246
77520	13/09/2018--08:18:00	35.42	0	-0.22072	0.0666416	0.982246
77580	13/09/2018--08:19:00	35.43	0	-0.22072	0.0666416	0.982246
77640	13/09/2018--08:20:00	35.47	0	-0.22072	0.0666416	0.982246
77700	13/09/2018--08:21:00	35.45	0	-0.205237	0.0666416	0.982246
77760	13/09/2018--08:22:00	35.46	0	-0.205237	0.0666416	0.982246
77820	13/09/2018--08:23:00	35.48	0	-0.205237	0.081542	0.967296
77880	13/09/2018--08:24:00	35.48	0	-0.22072	0.0666416	0.982246
77940	13/09/2018--08:25:00	35.49	0	-0.22072	0.0666416	0.982246
78000	13/09/2018--08:26:00	35.52	0	-0.205237	0.0666416	0.982246
78060	13/09/2018--08:27:00	35.53	0	-0.22072	0.0666416	0.982246
78120	13/09/2018--08:28:00	35.55	0	-0.22072	0.0666416	0.982246
78180	13/09/2018--08:29:00	35.55	0	-0.205237	0.0666416	0.982246
78240	13/09/2018--08:30:00	35.55	0	-0.22072	0.0666416	0.982246
78300	13/09/2018--08:31:00	35.56	0	-0.205237	0.0666416	0.967296
78360	13/09/2018--08:32:00	35.56	0	-0.22072	0.0666416	0.982246
78420	13/09/2018--08:33:00	35.59	0	-0.205237	0.0666416	0.982246
78480	13/09/2018--08:34:00	35.59	0	-0.205237	0.081542	0.982246
78540	13/09/2018--08:35:00	35.58	0	-0.205237	0.0666416	0.982246
78600	13/09/2018--08:36:00	35.59	0	-0.22072	0.0666416	0.982246
78660	13/09/2018--08:37:00	35.61	0	-0.236203	0.0666416	0.982246
78720	13/09/2018--08:38:00	35.61	0	-0.22072	0.0666416	0.982246
78780	13/09/2018--08:39:00	35.62	0	-0.22072	0.081542	0.982246
78840	13/09/2018--08:40:00	35.63	0	-0.236203	0.0666416	0.967296
78900	13/09/2018--08:41:00	35.64	0	-0.236203	0.0666416	0.967296
78960	13/09/2018--08:42:00	35.65	0	-0.236203	0.0666416	0.982246
79020	13/09/2018--08:43:00	35.64	0	-0.22072	0.0666416	0.982246
79080	13/09/2018--08:44:00	35.65	0	-0.236203	0.0666416	0.967296
79140	13/09/2018--08:45:00	35.65	0	-0.22072	0.0666416	0.967296
79200	13/09/2018--08:46:00	35.67	0	-0.236203	0.0666416	0.982246
79260	13/09/2018--08:47:00	35.67	0	-0.236203	0.0666416	0.967296
79320	13/09/2018--08:48:00	35.68	0	-0.236203	0.0666416	0.982246
79380	13/09/2018--08:49:00	35.68	0	-0.236203	0.0666416	0.967296
79440	13/09/2018--08:50:00	35.68	0	-0.236203	0.0666416	0.967296
79500	13/09/2018--08:51:00	35.69	0	-0.205237	0.0666416	0.982246
79560	13/09/2018--08:52:00	35.68	0	-0.22072	0.0666416	0.982246
79620	13/09/2018--08:53:00	35.7	0	-0.236203	0.0666416	0.922445
79680	13/09/2018--08:54:00	35.7	0	0.166354	0.0368406	0.982246
79740	13/09/2018--08:55:00	35.66	0	0.166354	0.0368406	0.982246
79800	13/09/2018--08:56:00	35.65	0	0.181837	0.0219401	0.982246
79860	13/09/2018--08:57:00	35.64	0	0.166354	0.0368406	0.982246
79920	13/09/2018--08:58:00	35.63	0	0.181837	0.0368406	0.982246
79980	13/09/2018--08:59:00	35.64	0	0.181837	0.0368406	0.967296
80040	13/09/2018--09:00:00	35.64	27	-0.48393	0.856368	0.0254367
80100	13/09/2018--09:01:00	35.61	1	-0.452964	0.871268	0.0702871
80160	13/09/2018--09:02:00	35.46	0	-0.437481	0.886169	0.0702871
80220	13/09/2018--09:03:00	35.32	0	-0.313618	0.93087	0.0104866
80280	13/09/2018--09:04:00	35.23	0	-0.329101	0.93087	0.0104866
80340	13/09/2018--09:05:00	35.16	0	-0.329101	0.93087	-0.00446359
80400	13/09/2018--09:06:00	35.08	0	-0.329101	0.93087	-0.00446359
80460	13/09/2018--09:07:00	34.96	8	-0.112339	0.409353	-0.916422
80520	13/09/2018--09:08:00	34.83	0	-0.127822	0.424253	-0.901472
80580	13/09/2018--09:09:00	34.84	0	-0.112339	0.394452	-0.931372
80640	13/09/2018--09:10:00	34.88	9	-0.267169	0.945771	-0.0194137
80700	13/09/2018--09:11:00	34.93	31	0.0115247	0.886169	-0.153965
80760	13/09/2018--09:12:00	34.93	241	0.19732	0.975572	-0.183865
80820	13/09/2018--09:13:00	34.99	96	0.119905	100.537	-0.153965
80880	13/09/2018--09:14:00	35.07	15	0.119905	100.537	-0.153965
80940	13/09/2018--09:15:00	35.13	208	-0.313618	0.603059	0.145038
81000	13/09/2018--09:16:00	35.06	115	-0.298135	0.960671	-0.00446359
81060	13/09/2018--09:17:00	34.86	35	-0.90197	0.409353	0.0104866
81120	13/09/2018--09:18:00	34.72	20	-0.979385	-0.0674629	0.100187
81180	13/09/2018--09:19:00	34.61	9	-0.871004	0.379552	0.0104866
81240	13/09/2018--09:20:00	34.53	68	-0.0658901	0.975572	-0.109115
81300	13/09/2018--09:21:00	34.44	52	0.0889395	100.537	-0.139015
81360	13/09/2018--09:22:00	34.35	20	0.104422	0.990472	-0.213766
81420	13/09/2018--09:23:00	34.35	23	0.166354	0.990472	-0.0941644
81480	13/09/2018--09:24:00	34.28	114	0.0889395	100.537	-0.124065
81540	13/09/2018--09:25:00	34.18	86	-0.0349242	103.517	-0.0642642
81600	13/09/2018--09:26:00	34.15	22	-0.251686	0.960671	-0.049314
81660	13/09/2018--09:27:00	34.14	0	-0.22072	0.960671	-0.0642642
81720	13/09/2018--09:28:00	34.1	3	-0.282652	0.975572	0.0254367
81780	13/09/2018--09:29:00	34.06	0	-0.189754	0.975572	-0.0343639
81840	13/09/2018--09:30:00	34.05	3	-0.22072	0.960671	-0.00446359
81900	13/09/2018--09:31:00	34.05	6	0.584394	0.796766	-0.363267
81960	13/09/2018--09:32:00	33.88	5	0.816639	0.498756	-0.378217
82020	13/09/2018--09:33:00	33.87	0	0.816639	0.498756	-0.378217
82080	13/09/2018--09:34:00	33.89	16	0.863088	0.468955	-0.288516
82140	13/09/2018--09:35:00	33.95	0	0.863088	0.483855	-0.273566
82200	13/09/2018--09:36:00	34.01	0	0.847605	0.454054	-0.363267
82260	13/09/2018--09:37:00	33.98	0	-0.391032	0.91597	0.0852373
82320	13/09/2018--09:38:00	33.9	0	-0.421998	0.901069	0.0403868
82380	13/09/2018--09:39:00	33.85	0	-0.391032	0.901069	0.0403868
82440	13/09/2018--09:40:00	33.79	0	-0.406515	0.901069	0.0403868
82500	13/09/2018--09:41:00	33.77	17	0.878571	0.454054	-0.273566
82560	13/09/2018--09:42:00	33.75	0	0.909537	0.424253	-0.213766
82620	13/09/2018--09:43:00	33.82	0	0.909537	0.439154	-0.124065
82680	13/09/2018--09:44:00	33.89	0	0.925019	0.439154	-0.109115
82740	13/09/2018--09:45:00	33.97	0	0.925019	0.439154	-0.124065
82800	13/09/2018--09:46:00	34.03	0	0.925019	0.424253	-0.109115
82860	13/09/2018--09:47:00	34.09	0	0.925019	0.424253	-0.109115
82920	13/09/2018--09:48:00	34.14	0	0.925019	0.424253	-0.0941644
82980	13/09/2018--09:49:00	34.19	0	0.925019	0.424253	-0.0941644
83040	13/09/2018--09:50:00	34.25	0	0.925019	0.424253	-0.0941644
83100	13/09/2018--09:51:00	34.29	0	0.925019	0.424253	-0.0941644
83160	13/09/2018--09:52:00	34.34	0	0.925019	0.424253	-0.0792143
83220	13/09/2018--09:53:00	34.37	0	0.925019	0.424253	-0.0792143
83280	13/09/2018--09:54:00	34.39	0	0.925019	0.424253	-0.0941644
83340	13/09/2018--09:55:00	34.43	0	0.925019	0.424253	-0.0792143
83400	13/09/2018--09:56:00	34.46	0	0.925019	0.424253	-0.0792143
83460	13/09/2018--09:57:00	34.5	0	0.925019	0.424253	-0.0642642
83520	13/09/2018--09:58:00	34.54	0	0.925019	0.424253	-0.0792143
83580	13/09/2018--09:59:00	34.54	0	0.925019	0.439154	-0.0642642
83640	13/09/2018--10:00:00	34.57	0	0.925019	0.424253	-0.049314
83700	13/09/2018--10:01:00	34.63	0	0.925019	0.424253	-0.00446359
83760	13/09/2018--10:02:00	34.63	0	0.925019	0.424253	-0.00446359
83820	13/09/2018--10:03:00	34.67	0	0.925019	0.424253	0.0104866
83880	13/09/2018--10:04:00	34.71	0	0.925019	0.424253	0.0104866
83940	13/09/2018--10:05:00	34.72	0	0.925019	0.424253	-0.00446359
84000	13/09/2018--10:06:00	34.74	0	0.940502	0.424253	0.0104866
84060	13/09/2018--10:07:00	34.75	0	0.925019	0.409353	0.0104866
84120	13/09/2018--10:08:00	34.79	0	0.925019	0.424253	-0.00446359
84180	13/09/2018--10:09:00	34.79	0	0.940502	0.439154	-0.0343639
84240	13/09/2018--10:10:00	34.8	0	0.925019	0.424253	-0.109115
84300	13/09/2018--10:11:00	34.82	17	0.925019	0.364651	0.174938
84360	13/09/2018--10:12:00	34.81	0	0.940502	0.364651	0.130088
84420	13/09/2018--10:13:00	34.82	0	0.940502	0.364651	0.115138
84480	13/09/2018--10:14:00	34.86	0	0.940502	0.364651	0.130088
84540	13/09/2018--10:15:00	34.89	0	0.940502	0.364651	0.130088
84600	13/09/2018--10:16:00	34.92	0	0.940502	0.364651	0.130088
84660	13/09/2018--10:17:00	34.93	0	0.940502	0.364651	0.145038
84720	13/09/2018--10:18:00	34.95	0	0.940502	0.364651	0.145038
84780	13/09/2018--10:19:00	34.96	0	0.940502	0.349751	0.159988
84840	13/09/2018--10:20:00	34.97	0	0.940502	0.349751	0.145038
84900	13/09/2018--10:21:00	34.98	0	0.940502	0.364651	0.145038
84960	13/09/2018--10:22:00	35	0	0.940502	0.364651	0.159988
85020	13/09/2018--10:23:00	35.02	0	0.940502	0.364651	0.145038
85080	13/09/2018--10:24:00	35.02	0	0.940502	0.349751	0.159988
85140	13/09/2018--10:25:00	35.05	0	0.940502	0.364651	0.174938
85200	13/09/2018--10:26:00	35.07	0	0.940502	0.364651	0.145038
85260	13/09/2018--10:27:00	35.08	0	0.940502	0.364651	0.145038
85320	13/09/2018--10:28:00	35.1	0	0.940502	0.349751	0.115138
85380	13/09/2018--10:29:00	35.11	2	0.661809	0.349751	-0.70712
85440	13/09/2018--10:30:00	34.98	18	-0.48393	0.841467	0.115138
85500	13/09/2018--10:31:00	34.77	14	-0.251686	0.960671	-0.0792143
85560	13/09/2018--10:32:00	34.63	0	-0.452964	0.781865	0.39919
85620	13/09/2018--10:33:00	34.52	27	-0.205237	0.975572	-0.0194137
85680	13/09/2018--10:34:00	34.47	0	-0.0658901	102.027	-0.0194137
85740	13/09/2018--10:35:00	34.43	1	-0.514896	0.841467	-0.0343639
85800	13/09/2018--10:36:00	34.39	0	-0.545862	0.826567	-0.0792143
85860	13/09/2018--10:37:00	34.35	0	-0.561345	0.811666	-0.0343639
85920	13/09/2018--10:38:00	34.33	0	-0.545862	0.811666	-0.0792143
85980	13/09/2018--10:39:00	34.27	0	-0.0194413	102.027	-0.0194137
86040	13/09/2018--10:40:00	34.29	77	-0.48393	0.856368	0.0104866
86100	13/09/2018--10:41:00	34.32	14	-0.545862	0.811666	0.0104866
86160	13/09/2018--10:42:00	34.3	1	-0.607794	0.61796	-0.363267
86220	13/09/2018--10:43:00	34.29	49	-0.189754	102.027	-0.213766
86280	13/09/2018--10:44:00	34.21	112	0.166354	0.990472	-0.183865
86340	13/09/2018--10:45:00	34.1	74	-0.0349242	100.537	0.0852373
86400	13/09/2018--10:46:00	34.02	17	-0.855521	0.454054	0.100187
86460	13/09/2018--10:47:00	33.98	53	0.0270076	0.960671	0.204838
86520	13/09/2018--10:48:00	33.92	0	-0.514896	0.781865	0.35434
86580	13/09/2018--10:49:00	33.87	0	-0.0813731	0.945771	0.32444
86640	13/09/2018--10:50:00	33.84	0	-0.127822	0.960671	0.249689
86700	13/09/2018--10:51:00	33.81	0	-0.0813731	0.960671	0.264639
86760	13/09/2018--10:52:00	33.78	0	-0.0349242	0.960671	0.279589
86820	13/09/2018--10:53:00	33.73	0	-0.0504072	0.945771	0.294539
86880	13/09/2018--10:54:00	33.71	0	-0.0658901	0.945771	0.279589
86940	13/09/2018--10:55:00	33.7	68	0.19732	0.990472	-0.0941644
87000	13/09/2018--10:56:00	33.76	86	0.228286	0.886169	-0.0941644
87060	13/09/2018--10:57:00	33.84	300	0.19732	100.537	-0.0642642
87120	13/09/2018--10:58:00	33.89	5	0.150871	100.537	-0.109115
87180	13/09/2018--10:59:00	33.94	108	-0.0813731	0.975572	-0.228716
87240	13/09/2018--11:00:00	33.94	16	0.166354	100.537	-0.0194137
87300	13/09/2018--11:01:00	33.96	151	0.135388	102.027	0.0104866
87360	13/09/2018--11:02:00	33.98	54	0.104422	0.826567	-0.288516
87420	13/09/2018--11:03:00	33.98	412	0.0424906	103.517	-0.0194137
87480	13/09/2018--11:04:00	33.93	193	0.305701	0.960671	-0.213766
87540	13/09/2018--11:05:00	33.71	58	-0.0504072	102.027	-0.049314
87600	13/09/2018--11:06:00	33.64	61	0.429565	0.945771	-0.168915
87660	13/09/2018--11:07:00	33.58	45	0.259252	0.93087	-0.258616
87720	13/09/2018--11:08:00	33.55	45	0.19732	0.945771	-0.288516
87780	13/09/2018--11:09:00	33.54	113	0.212803	0.91597	-0.393167
87840	13/09/2018--11:10:00	33.59	12	0.135388	0.945771	-0.303466
87900	13/09/2018--11:11:00	33.66	6	0.212803	0.901069	-0.393167
87960	13/09/2018--11:12:00	33.72	51	0.181837	0.990472	-0.198815
88020	13/09/2018--11:13:00	33.63	13	0.212803	0.91597	-0.139015
88080	13/09/2018--11:14:00	33.5	24	0.259252	0.91597	-0.348317
88140	13/09/2018--11:15:00	33.52	7	0.212803	102.027	0.100187
88200	13/09/2018--11:16:00	33.61	2	0.135388	103.517	-0.198815
88260	13/09/2018--11:17:00	33.87	312	-0.0504072	0.91597	-0.0792143
88320	13/09/2018--11:18:00	34.18	944	0.0424906	0.781865	-0.139015
88380	13/09/2018--11:19:00	34.2	909	-0.251686	137.788	-0.0792143
88440	13/09/2018--11:20:00	34.06	737	-0.251686	106.497	-0.0194137
88500	13/09/2018--11:21:00	33.92	218	0.0115247	0.990472	-0.139015
88560	13/09/2018--11:22:00	33.78	10	-0.313618	0.91597	0.189888
88620	13/09/2018--11:23:00	33.57	115	-0.0039583	100.537	-0.198815
88680	13/09/2018--11:24:00	33.51	93	0.894054	0.483855	0.0403868
88740	13/09/2018--11:25:00	33.6	0	0.940502	0.424253	-0.0343639
88800	13/09/2018--11:26:00	33.72	4	0.940502	0.409353	-0.0941644
88860	13/09/2018--11:27:00	33.84	0	0.940502	0.394452	-0.0642642
88920	13/09/2018--11:28:00	33.92	0	0.940502	0.364651	-0.049314
88980	13/09/2018--11:29:00	33.97	0	0.940502	0.379552	-0.0642642
89040	13/09/2018--11:30:00	34.02	0	0.940502	0.379552	-0.0941644
89100	13/09/2018--11:31:00	34.04	0	0.940502	0.379552	-0.0792143
89160	13/09/2018--11:32:00	34.06	0	0.940502	0.394452	-0.109115
89220	13/09/2018--11:33:00	34.09	0	0.940502	0.379552	-0.0941644
89280	13/09/2018--11:34:00	34.1	0	0.940502	0.364651	-0.0792143
89340	13/09/2018--11:35:00	34.14	0	0.940502	0.379552	-0.0642642
89400	13/09/2018--11:36:00	34.18	0	0.940502	0.379552	-0.049314
89460	13/09/2018--11:37:00	34.25	0	0.955985	0.379552	-0.0642642
89520	13/09/2018--11:38:00	34.28	0	0.955985	0.379552	-0.0642642
89580	13/09/2018--11:39:00	34.31	0	0.940502	0.379552	-0.0792143
89640	13/09/2018--11:40:00	34.36	0	0.940502	0.379552	-0.0941644
89700	13/09/2018--11:41:00	34.38	0	0.940502	0.394452	-0.109115
89760	13/09/2018--11:42:00	34.4	0	0.955985	0.379552	-0.109115
89820	13/09/2018--11:43:00	34.37	0	0.940502	0.364651	-0.183865
89880	13/09/2018--11:44:00	34.3	0	0.940502	0.349751	-0.153965
89940	13/09/2018--11:45:00	34.25	0	0.955985	0.364651	-0.153965
90000	13/09/2018--11:46:00	34.25	0	0.940502	0.364651	-0.124065
90060	13/09/2018--11:47:00	34.23	0	0.940502	0.364651	-0.124065
90120	13/09/2018--11:48:00	34.2	0	0.955985	0.364651	-0.124065
90180	13/09/2018--11:49:00	34.2	0	0.940502	0.364651	-0.124065
90240	13/09/2018--11:50:00	34.18	0	0.940502	0.364651	-0.109115
90300	13/09/2018--11:51:00	34.18	0	0.940502	0.364651	-0.139015
90360	13/09/2018--11:52:00	34.17	0	0.940502	0.364651	-0.124065
90420	13/09/2018--11:53:00	34.16	0	0.940502	0.364651	-0.109115
90480	13/09/2018--11:54:00	34.18	0	0.940502	0.364651	-0.109115
90540	13/09/2018--11:55:00	34.21	2	0.940502	0.349751	-0.109115
90600	13/09/2018--11:56:00	34.23	0	0.940502	0.364651	-0.139015
90660	13/09/2018--11:57:00	34.27	0	0.955985	0.349751	-0.124065
90720	13/09/2018--11:58:00	34.28	0	0.940502	0.349751	-0.124065
90780	13/09/2018--11:59:00	34.28	0	0.955985	0.349751	-0.124065
90840	13/09/2018--12:00:00	34.27	0	0.955985	0.364651	-0.124065
90900	13/09/2018--12:01:00	34.31	0	0.955985	0.349751	-0.0941644
90960	13/09/2018--12:02:00	34.32	12	-0.313618	0.93087	0.100187
91020	13/09/2018--12:03:00	34.2	8	0.940502	0.409353	-0.139015
91080	13/09/2018--12:04:00	34.23	0	0.925019	0.424253	-0.0642642
91140	13/09/2018--12:05:00	34.26	0	0.925019	0.439154	-0.0194137
91200	13/09/2018--12:06:00	34.29	1	0.955985	0.409353	-0.049314
91260	13/09/2018--12:07:00	34.27	51	-0.143305	0.975572	-0.109115
91320	13/09/2018--12:08:00	34.16	7	-0.375549	0.886169	0.189888
91380	13/09/2018--12:09:00	34.03	27	-0.545862	0.811666	-0.0941644
91440	13/09/2018--12:10:00	33.93	0	-0.561345	0.796766	-0.049314
91500	13/09/2018--12:11:00	33.9	0	-0.576828	0.796766	-0.0343639
91560	13/09/2018--12:12:00	33.93	7	0.119905	100.537	-0.153965
91620	13/09/2018--12:13:00	33.91	214	0.0734565	100.537	-0.153965
91680	13/09/2018--12:14:00	33.86	5	0.19732	0.990472	-0.0792143
91740	13/09/2018--12:15:00	33.74	4	0.135388	100.537	-0.0792143
91800	13/09/2018--12:16:00	33.65	11	-0.0813731	0.990472	-0.168915
91860	13/09/2018--12:17:00	33.59	0	0.0889395	0.990472	-0.139015
91920	13/09/2018--12:18:00	33.57	5	-0.251686	0.945771	-0.139015
91980	13/09/2018--12:19:00	33.59	608	-0.189754	103.517	-0.0792143
92040	13/09/2018--12:20:00	33.64	751	0.135388	100.537	-0.243666
92100	13/09/2018--12:21:00	33.91	780	0.135388	160.139	-0.0941644
92160	13/09/2018--12:22:00	34.14	271	0.290218	0.975572	0.055337
92220	13/09/2018--12:23:00	34.57	34	0.181837	0.93087	-0.303466
92280	13/09/2018--12:24:00	35.01	50	-0.22072	0.960671	0.130088
92340	13/09/2018--12:25:00	35.23	12	0.119905	0.945771	-0.318417
92400	13/09/2018--12:26:00	35.41	15	0.104422	0.93087	-0.288516
92460	13/09/2018--12:27:00	35.55	64	0.135388	0.91597	-0.318417
92520	13/09/2018--12:28:00	35.68	91	0.166354	0.91597	-0.318417
92580	13/09/2018--12:29:00	35.75	56	0.19732	0.990472	-0.153965
92640	13/09/2018--12:30:00	35.7	33	0.0115247	100.537	-0.124065
92700	13/09/2018--12:31:00	35.63	222	0.0734565	102.027	-0.168915
92760	13/09/2018--12:32:00	35.42	44	-0.375549	0.901069	0.130088
92820	13/09/2018--12:33:00	35.19	26	0.150871	0.990472	-0.139015
92880	13/09/2018--12:34:00	35.07	121	0.646326	0.662661	0.429091
92940	13/09/2018--12:35:00	35.07	0	0.630843	0.647761	0.444041
93000	13/09/2018--12:36:00	35.1	0	0.677292	0.647761	0.39919
93060	13/09/2018--12:37:00	35.11	0	0.677292	0.647761	0.39919
93120	13/09/2018--12:38:00	35.1	0	0.692775	0.647761	0.36929
93180	13/09/2018--12:39:00	35.09	0	0.692775	0.647761	0.36929
93240	13/09/2018--12:40:00	35.11	0	0.661809	0.647761	0.41414
93300	13/09/2018--12:41:00	35.12	0	0.646326	0.61796	0.488891
93360	13/09/2018--12:42:00	35.14	0	0.692775	0.647761	0.36929
93420	13/09/2018--12:43:00	35.14	0	0.692775	0.63286	0.41414
93480	13/09/2018--12:44:00	35.17	0	0.708258	0.647761	0.35434
93540	13/09/2018--12:45:00	35.18	2	0.677292	0.662661	0.35434
93600	13/09/2018--12:46:00	35.21	0	0.692775	0.647761	0.38424
93660	13/09/2018--12:47:00	35.21	0	0.708258	0.662661	0.35434
93720	13/09/2018--12:48:00	35.24	0	0.692775	0.647761	0.35434
93780	13/09/2018--12:49:00	35.22	0	0.692775	0.63286	0.38424
93840	13/09/2018--12:50:00	35.25	0	0.692775	0.662661	0.35434
93900	13/09/2018--12:51:00	35.25	9	0.677292	0.677562	0.36929
93960	13/09/2018--12:52:00	35.34	0	0.661809	0.662661	0.41414
94020	13/09/2018--12:53:00	35.41	0	0.661809	0.647761	0.458991
94080	13/09/2018--12:54:00	35.48	0	0.661809	0.63286	0.444041
94140	13/09/2018--12:55:00	35.56	0	0.661809	0.647761	0.429091
94200	13/09/2018--12:56:00	35.6	0	0.646326	0.61796	0.488891
94260	13/09/2018--12:57:00	35.66	0	0.630843	0.647761	0.473941
94320	13/09/2018--12:58:00	35.59	14	-0.329101	0.91597	0.174938
94380	13/09/2018--12:59:00	35.38	3	-0.421998	0.886169	0.115138
94440	13/09/2018--13:00:00	35.2	0	-0.375549	0.901069	0.130088
94500	13/09/2018--13:01:00	35.07	0	-0.391032	0.901069	0.0702871
94560	13/09/2018--13:02:00	35.01	0	-0.313618	0.91597	0.100187
94620	13/09/2018--13:03:00	34.97	4	0.646326	0.796766	0.0702871
94680	13/09/2018--13:04:00	34.98	0	0.661809	0.796766	-0.0343639
94740	13/09/2018--13:05:00	35.02	0	0.646326	0.796766	0.0104866
94800	13/09/2018--13:06:00	35.11	0	0.661809	0.796766	-0.0343639
94860	13/09/2018--13:07:00	35.16	0	0.661809	0.781865	-0.124065
94920	13/09/2018--13:08:00	35.17	0	0.708258	0.737164	0.100187
94980	13/09/2018--13:09:00	35.23	1	0.723741	0.722263	0.0702871
95040	13/09/2018--13:10:00	35.31	2	0.723741	0.737164	0.0852373
95100	13/09/2018--13:11:00	35.37	3	0.708258	0.722263	0.100187
95160	13/09/2018--13:12:00	35.47	10	-0.793589	0.647761	0.0403868
95220	13/09/2018--13:13:00	35.44	88	0.0424906	0.990472	-0.0194137
95280	13/09/2018--13:14:00	35.33	23	0.119905	100.537	-0.109115
95340	13/09/2018--13:15:00	35.23	15	-0.313618	0.91597	0.189888
95400	13/09/2018--13:16:00	35.07	0	-0.298135	0.91597	0.189888
95460	13/09/2018--13:17:00	34.97	0	-0.298135	0.91597	0.189888
95520	13/09/2018--13:18:00	34.91	13	0.166354	0.990472	-0.153965
95580	13/09/2018--13:19:00	34.83	18	0.150871	100.537	-0.0792143
95640	13/09/2018--13:20:00	34.86	59	0.0889395	0.960671	-0.318417
95700	13/09/2018--13:21:00	35.08	256	0.166354	0.990472	-0.109115
95760	13/09/2018--13:22:00	35.17	147	0.19732	105.007	-0.109115
95820	13/09/2018--13:23:00	35.19	73	0.0889395	0.975572	-0.109115
95880	13/09/2018--13:24:00	35.17	117	0.150871	0.990472	-0.0941644
95940	13/09/2018--13:25:00	35.1	83	0.0424906	102.027	-0.0642642
96000	13/09/2018--13:26:00	35.1	11	-0.313618	0.945771	0.055337
96060	13/09/2018--13:27:00	35.07	0	-0.391032	0.901069	-0.0343639
96120	13/09/2018--13:28:00	35.06	0	-0.298135	0.945771	-0.00446359
96180	13/09/2018--13:29:00	35.04	0	-0.406515	0.871268	0.0852373
96240	13/09/2018--13:30:00	35.02	0	-0.391032	0.886169	-0.109115
96300	13/09/2018--13:31:00	35.04	0	-0.0968561	0.975572	0.130088
96360	13/09/2018--13:32:00	35.04	2	-0.158788	0.975572	0.0852373
96420	13/09/2018--13:33:00	35.06	0	-0.298135	0.945771	0.0254367
96480	13/09/2018--13:34:00	35.04	0	-0.313618	0.91597	-0.258616
96540	13/09/2018--13:35:00	35.02	0	-0.329101	0.93087	0.055337
96600	13/09/2018--13:36:00	34.99	0	-0.282652	0.960671	0.0254367
96660	13/09/2018--13:37:00	35.02	0	-0.267169	0.945771	0.0254367
96720	13/09/2018--13:38:00	35.02	1	-0.251686	0.960671	-0.00446359
96780	13/09/2018--13:39:00	34.99	0	-0.236203	0.975572	0.0852373
96840	13/09/2018--13:40:00	35	1	-0.236203	0.960671	0.0254367
96900	13/09/2018--13:41:00	35.01	1	-0.236203	0.975572	0.055337
96960	13/09/2018--13:42:00	35	52	0.0734565	0.975572	-0.228716
97020	13/09/2018--13:43:00	35.01	95	0.0889395	103.517	-0.049314
97080	13/09/2018--13:44:00	34.75	57	0.77019	0.647761	-0.243666
97140	13/09/2018--13:45:00	34.63	0	0.77019	0.647761	-0.243666
97200	13/09/2018--13:46:00	34.68	164	-0.282652	0.91597	-0.109115
97260	13/09/2018--13:47:00	34.73	0	-0.545862	0.811666	0.0403868
97320	13/09/2018--13:48:00	34.71	0	-0.592311	0.781865	0.0254367
97380	13/09/2018--13:49:00	34.77	0	-0.576828	0.781865	0.055337
97440	13/09/2018--13:50:00	34.77	0	-0.576828	0.781865	0.055337
97500	13/09/2018--13:51:00	34.76	0	-0.576828	0.796766	0.0403868
97560	13/09/2018--13:52:00	34.78	0	-0.561345	0.796766	0.055337
97620	13/09/2018--13:53:00	34.76	0	-0.576828	0.811666	0.0702871
97680	13/09/2018--13:54:00	34.77	0	-0.251686	0.960671	-0.0194137
97740	13/09/2018--13:55:00	34.79	0	-0.267169	0.960671	-0.00446359
97800	13/09/2018--13:56:00	34.79	0	-0.251686	0.960671	0.0104866
97860	13/09/2018--13:57:00	34.79	0	-0.251686	0.960671	0.0254367
97920	13/09/2018--13:58:00	34.77	0	-0.251686	0.960671	0.0104866
97980	13/09/2018--13:59:00	34.8	0	-0.158788	0.990472	-0.0941644
98040	13/09/2018--14:00:00	34.84	16	-0.127822	0.990472	0.0254367
98100	13/09/2018--14:01:00	34.85	32	-0.174271	0.960671	-0.228716
98160	13/09/2018--14:02:00	34.85	44	0.414082	107.987	-0.183865
98220	13/09/2018--14:03:00	34.9	55	-0.0658901	0.945771	-0.213766
98280	13/09/2018--14:04:00	34.94	38	-0.530379	0.826567	-0.153965
98340	13/09/2018--14:05:00	34.93	39	0.166354	100.537	-0.183865
98400	13/09/2018--14:06:00	34.93	111	0.150871	0.990472	-0.183865
98460	13/09/2018--14:07:00	34.87	0	-0.700692	0.677562	-0.168915
98520	13/09/2018--14:08:00	34.8	1	-0.747141	0.647761	-0.124065
98580	13/09/2018--14:09:00	34.76	0	-0.747141	0.647761	-0.124065
98640	13/09/2018--14:10:00	34.77	2	0.19732	100.537	-0.124065
98700	13/09/2018--14:11:00	34.8	0	0.0270076	0.990472	-0.153965
98760	13/09/2018--14:12:00	34.76	1	-0.685209	0.692462	-0.124065
98820	13/09/2018--14:13:00	34.71	1	-0.63876	0.722263	-0.153965
98880	13/09/2018--14:14:00	34.73	277	0.19732	0.975572	-0.153965
98940	13/09/2018--14:15:00	34.7	29	0.925019	0.424253	-0.00446359
99000	13/09/2018--14:16:00	34.74	0	0.925019	0.424253	0.0104866
99060	13/09/2018--14:17:00	34.79	0	0.925019	0.424253	0.0254367
99120	13/09/2018--14:18:00	34.83	0	0.925019	0.424253	0.0254367
99180	13/09/2018--14:19:00	34.89	0	0.925019	0.409353	0.0403868
99240	13/09/2018--14:20:00	34.92	0	0.940502	0.409353	0.0254367
99300	13/09/2018--14:21:00	34.95	0	0.940502	0.394452	-0.0194137
99360	13/09/2018--14:22:00	35	0	0.925019	0.424253	0.0254367
99420	13/09/2018--14:23:00	35	47	-0.685209	0.692462	0.0852373
99480	13/09/2018--14:24:00	34.83	2	-0.63876	0.737164	0.0852373
99540	13/09/2018--14:25:00	34.67	1	-0.654243	0.722263	0.0702871
99600	13/09/2018--14:26:00	34.54	0	-0.63876	0.752064	0.055337
99660	13/09/2018--14:27:00	34.45	0	-0.623277	0.737164	0.055337
99720	13/09/2018--14:28:00	34.37	0	-0.623277	0.752064	0.0702871
99780	13/09/2018--14:29:00	34.3	1	-0.654243	0.737164	0.0403868
99840	13/09/2018--14:30:00	34.25	5	-0.437481	0.871268	0.0254367
99900	13/09/2018--14:31:00	34.21	67	0.119905	143.749	-0.168915
99960	13/09/2018--14:32:00	34.26	447	-0.360066	0.886169	0.115138
100020	13/09/2018--14:33:00	34.24	0	-0.236203	0.960671	0.159988
100080	13/09/2018--14:34:00	34.17	0	-0.282652	0.93087	0.159988
100140	13/09/2018--14:35:00	34.19	0	-0.313618	0.93087	0.159988
100200	13/09/2018--14:36:00	34.2	0	-0.313618	0.93087	0.145038
100260	13/09/2018--14:37:00	34.21	1	-0.251686	0.960671	-0.153965
100320	13/09/2018--14:38:00	34.18	0	-0.0039583	0.975572	0.234739
100380	13/09/2018--14:39:00	34.17	0	-0.205237	0.960671	0.234739
100440	13/09/2018--14:40:00	34.18	0	-0.22072	0.945771	0.234739
100500	13/09/2018--14:41:00	34.18	0	-0.251686	0.93087	0.204838
100560	13/09/2018--14:42:00	34.17	0	-0.236203	0.93087	0.219789
100620	13/09/2018--14:43:00	34.16	0	-0.236203	0.945771	0.174938
100680	13/09/2018--14:44:00	34.16	3	-0.189754	0.960671	0.174938
100740	13/09/2018--14:45:00	34.17	3	-0.158788	0.975572	0.174938
100800	13/09/2018--14:46:00	34.18	0	-0.251686	0.945771	0.189888
100860	13/09/2018--14:47:00	34.18	0	-0.22072	0.945771	0.219789
100920	13/09/2018--14:48:00	34.19	0	-0.22072	0.945771	0.189888
100980	13/09/2018--14:49:00	34.18	0	-0.236203	0.945771	0.159988
101040	13/09/2018--14:50:00	34.19	0	-0.22072	0.945771	0.159988
101100	13/09/2018--14:51:00	34.2	0	-0.22072	0.945771	0.204838
101160	13/09/2018--14:52:00	34.16	0	-0.205237	0.945771	0.249689
101220	13/09/2018--14:53:00	34.15	24	-0.189754	0.960671	0.145038
101280	13/09/2018--14:54:00	34.13	52	0.522462	0.170945	0.638393
101340	13/09/2018--14:55:00	34.11	28	-0.0658901	0.170945	0.982246
101400	13/09/2018--14:56:00	34.09	0	-0.0968561	0.170945	0.967296
101460	13/09/2018--14:57:00	34.11	0	-0.0349242	0.156045	0.982246
101520	13/09/2018--14:58:00	34.13	0	-0.0349242	0.156045	0.982246
101580	13/09/2018--14:59:00	34.15	0	-0.0194413	0.156045	0.982246
101640	13/09/2018--15:00:00	34.16	0	-0.0349242	0.156045	0.982246
101700	13/09/2018--15:01:00	34.19	0	-0.0194413	0.156045	0.982246
101760	13/09/2018--15:02:00	34.21	0	-0.0194413	0.156045	0.997196
101820	13/09/2018--15:03:00	34.22	0	-0.0194413	0.141144	0.982246
101880	13/09/2018--15:04:00	34.25	0	-0.0349242	0.141144	0.997196
101940	13/09/2018--15:05:00	34.27	0	-0.0194413	0.141144	0.997196
102000	13/09/2018--15:06:00	34.3	0	-0.0349242	0.156045	0.997196
102060	13/09/2018--15:07:00	34.31	0	-0.0349242	0.141144	0.982246
102120	13/09/2018--15:08:00	34.32	0	-0.0349242	0.156045	0.982246
102180	13/09/2018--15:09:00	34.33	0	-0.0349242	0.156045	0.997196
102240	13/09/2018--15:10:00	34.33	0	-0.0504072	0.141144	0.997196
102300	13/09/2018--15:11:00	34.36	0	-0.0349242	0.156045	0.982246
102360	13/09/2018--15:12:00	34.37	0	-0.0504072	0.156045	0.982246
102420	13/09/2018--15:13:00	34.38	0	-0.0349242	0.156045	0.982246
102480	13/09/2018--15:14:00	34.38	0	-0.0194413	0.156045	0.997196
102540	13/09/2018--15:15:00	34.39	0	-0.0349242	0.156045	0.997196
102600	13/09/2018--15:16:00	34.4	0	-0.0349242	0.156045	0.982246
102660	13/09/2018--15:17:00	34.39	0	-0.0349242	0.170945	0.982246
102720	13/09/2018--15:18:00	34.42	0	-0.0349242	0.156045	0.982246
102780	13/09/2018--15:19:00	34.43	0	-0.0349242	0.170945	0.982246
102840	13/09/2018--15:20:00	34.41	0	-0.0504072	0.156045	0.982246
102900	13/09/2018--15:21:00	34.44	0	-0.0504072	0.141144	0.997196
102960	13/09/2018--15:22:00	34.44	0	-0.282652	0.200746	0.937395
103020	13/09/2018--15:23:00	34.45	0	-0.282652	0.200746	0.937395
103080	13/09/2018--15:24:00	34.49	0	-0.298135	0.200746	0.937395
103140	13/09/2018--15:25:00	34.44	59	-0.112339	0.141144	0.997196
103200	13/09/2018--15:26:00	34.38	0	-0.112339	0.111343	0.982246
103260	13/09/2018--15:27:00	34.36	0	-0.112339	0.111343	0.982246
103320	13/09/2018--15:28:00	34.34	43	-0.267169	0.960671	-0.0792143
103380	13/09/2018--15:29:00	34.26	0	-0.267169	0.945771	-0.0792143
103440	13/09/2018--15:30:00	34.17	0	-0.267169	0.960671	-0.0792143
103500	13/09/2018--15:31:00	34.09	0	-0.236203	0.960671	-0.0792143
103560	13/09/2018--15:32:00	34.04	1	-0.236203	0.960671	-0.0642642
103620	13/09/2018--15:33:00	33.97	0	-0.158788	0.975572	-0.139015
103680	13/09/2018--15:34:00	33.93	2	-0.205237	0.975572	-0.049314
103740	13/09/2018--15:35:00	33.89	0	-0.205237	0.975572	-0.0343639
103800	13/09/2018--15:36:00	33.85	0	-0.298135	0.91597	-0.139015
103860	13/09/2018--15:37:00	33.82	0	-0.282652	0.945771	-0.0642642
103920	13/09/2018--15:38:00	33.77	0	-0.282652	0.945771	-0.0792143
103980	13/09/2018--15:39:00	33.76	0	-0.298135	0.945771	-0.049314
104040	13/09/2018--15:40:00	33.77	0	-0.251686	0.960671	-0.049314
104100	13/09/2018--15:41:00	33.77	0	-0.236203	0.960671	-0.0792143
104160	13/09/2018--15:42:00	33.77	56	0.150871	100.537	-0.0792143
104220	13/09/2018--15:43:00	33.86	81	-0.344583	0.93087	-0.00446359
104280	13/09/2018--15:44:00	33.88	0	-0.313618	0.945771	-0.00446359
104340	13/09/2018--15:45:00	33.89	0	-0.48393	0.841467	0.0702871
104400	13/09/2018--15:46:00	33.88	0	-0.437481	0.871268	0.130088
104460	13/09/2018--15:47:00	33.9	0	-0.298135	0.945771	-0.0194137
104520	13/09/2018--15:48:00	33.95	42	-0.0039583	0.990472	-0.228716
104580	13/09/2018--15:49:00	34	72	0.77019	0.662661	0.145038
104640	13/09/2018--15:50:00	34	0	0.77019	0.647761	0.159988
104700	13/09/2018--15:51:00	34	0	0.785673	0.662661	0.145038
104760	13/09/2018--15:52:00	34.02	0	0.77019	0.647761	0.145038
104820	13/09/2018--15:53:00	34.04	0	0.77019	0.647761	0.159988
104880	13/09/2018--15:54:00	34.05	0	0.77019	0.647761	0.189888
104940	13/09/2018--15:55:00	34.08	0	0.785673	0.63286	0.189888
105000	13/09/2018--15:56:00	34.1	0	0.77019	0.63286	0.204838
105060	13/09/2018--15:57:00	34.13	0	0.832122	0.513656	0.309489
105120	13/09/2018--15:58:00	34.18	0	0.816639	0.498756	0.35434
105180	13/09/2018--15:59:00	34.21	1	0.816639	0.498756	0.35434
105240	13/09/2018--16:00:00	34.23	1	0.801156	0.483855	0.36929
105300	13/09/2018--16:01:00	34.28	3	0.816639	0.483855	0.36929
105360	13/09/2018--16:02:00	34.32	0	0.801156	0.498756	0.38424
105420	13/09/2018--16:03:00	34.35	0	0.801156	0.483855	0.39919
105480	13/09/2018--16:04:00	34.39	2	0.801156	0.483855	0.39919
105540	13/09/2018--16:05:00	34.45	2	0.801156	0.468955	0.38424
105600	13/09/2018--16:06:00	34.49	1	0.801156	0.483855	0.38424
105660	13/09/2018--16:07:00	34.53	0	0.801156	0.483855	0.38424
105720	13/09/2018--16:08:00	34.58	0	0.754707	0.498756	0.473941
105780	13/09/2018--16:09:00	34.68	0	0.754707	0.483855	0.488891
105840	13/09/2018--16:10:00	34.77	0	0.739224	0.483855	0.503841
105900	13/09/2018--16:11:00	34.88	0	0.754707	0.468955	0.458991
105960	13/09/2018--16:12:00	34.92	1	0.785673	0.483855	0.41414
106020	13/09/2018--16:13:00	34.92	2	-0.360066	0.91597	0.0702871
106080	13/09/2018--16:14:00	34.86	11	-0.0349242	0.990472	-0.00446359
106140	13/09/2018--16:15:00	34.8	255	0.0270076	107.987	-0.0642642
106200	13/09/2018--16:16:00	34.77	52	0.0889395	102.027	-0.0343639
106260	13/09/2018--16:17:00	34.81	38	0.212803	0.990472	-0.109115
106320	13/09/2018--16:18:00	34.82	124	0.0270076	100.537	-0.109115
106380	13/09/2018--16:19:00	34.8	32	-0.545862	0.796766	0.0852373
106440	13/09/2018--16:20:00	34.74	0	-0.530379	0.811666	0.0702871
106500	13/09/2018--16:21:00	34.67	0	-0.545862	0.811666	0.100187
106560	13/09/2018--16:22:00	34.63	0	-0.545862	0.811666	0.0702871
106620	13/09/2018--16:23:00	34.59	0	-0.545862	0.796766	0.0852373
106680	13/09/2018--16:24:00	34.57	0	-0.545862	0.811666	0.0852373
106740	13/09/2018--16:25:00	34.53	0	-0.545862	0.811666	0.0852373
106800	13/09/2018--16:26:00	34.51	0	-0.530379	0.811666	0.0852373
106860	13/09/2018--16:27:00	34.5	0	-0.545862	0.811666	0.0852373
106920	13/09/2018--16:28:00	34.47	0	-0.545862	0.796766	0.0702871
106980	13/09/2018--16:29:00	34.46	0	-0.545862	0.811666	0.0852373
107040	13/09/2018--16:30:00	34.49	48	-0.22072	0.975572	-0.183865
107100	13/09/2018--16:31:00	34.54	3	0.119905	0.990472	-0.109115
107160	13/09/2018--16:32:00	34.55	101	0.212803	102.027	-0.0343639
107220	13/09/2018--16:33:00	34.55	39	0.0889395	103.517	-0.153965
107280	13/09/2018--16:34:00	34.55	30	0.0270076	100.537	-0.139015
107340	13/09/2018--16:35:00	34.58	50	0.19732	100.537	-0.109115
107400	13/09/2018--16:36:00	34.61	82	0.0734565	100.537	-0.124065
107460	13/09/2018--16:37:00	34.63	94	0.104422	0.91597	-0.00446359
107520	13/09/2018--16:38:00	34.68	34	0.290218	0.975572	-0.0642642
107580	13/09/2018--16:39:00	34.61	146	0.630843	0.722263	-0.393167
107640	13/09/2018--16:40:00	34.35	34	0.166354	0.990472	-0.124065
107700	13/09/2018--16:41:00	34.36	1	-0.576828	0.781865	-0.168915
107760	13/09/2018--16:42:00	34.38	59	0.599877	0.752064	-0.378217
107820	13/09/2018--16:43:00	34.35	20	0.0115247	0.975572	-0.0642642
107880	13/09/2018--16:44:00	34.45	188	0.181837	0.91597	-0.198815
107940	13/09/2018--16:45:00	34.5	80	0.19732	0.990472	-0.00446359
108000	13/09/2018--16:46:00	34.57	0	0.212803	0.990472	0.0403868
108060	13/09/2018--16:47:00	34.64	0	0.212803	0.975572	0.055337
108120	13/09/2018--16:48:00	34.74	0	0.19732	0.990472	0.0702871
108180	13/09/2018--16:49:00	34.76	0	0.212803	0.990472	0.055337
108240	13/09/2018--16:50:00	34.79	91	0.0579736	0.990472	-0.109115
108300	13/09/2018--16:51:00	34.72	52	0.166354	0.990472	-0.124065
108360	13/09/2018--16:52:00	34.69	127	0.0579736	0.960671	-0.0941644
108420	13/09/2018--16:53:00	34.66	16	0.19732	0.990472	-0.0941644
108480	13/09/2018--16:54:00	34.68	169	0.228286	0.975572	-0.109115
108540	13/09/2018--16:55:00	34.62	0	0.243769	0.975572	-0.109115
108600	13/09/2018--16:56:00	34.6	0	0.228286	0.990472	-0.0941644
108660	13/09/2018--16:57:00	34.61	0	0.228286	0.990472	-0.109115
108720	13/09/2018--16:58:00	34.56	136	0.630843	0.796766	-0.139015
108780	13/09/2018--16:59:00	34.49	0	0.630843	0.811666	-0.124065
108840	13/09/2018--17:00:00	34.5	0	0.630843	0.811666	-0.124065
108900	13/09/2018--17:01:00	34.53	0	0.630843	0.811666	-0.124065
108960	13/09/2018--17:02:00	34.55	0	0.61536	0.811666	-0.124065
109020	13/09/2018--17:03:00	34.59	0	0.630843	0.811666	-0.124065
109080	13/09/2018--17:04:00	34.64	0	0.630843	0.796766	-0.153965
109140	13/09/2018--17:05:00	34.66	0	0.630843	0.796766	-0.153965
109200	13/09/2018--17:06:00	34.7	0	0.630843	0.796766	-0.139015
109260	13/09/2018--17:07:00	34.71	0	0.646326	0.796766	-0.139015
109320	13/09/2018--17:08:00	34.75	0	0.630843	0.796766	-0.139015
109380	13/09/2018--17:09:00	34.78	0	0.646326	0.796766	-0.109115
109440	13/09/2018--17:10:00	34.8	0	0.646326	0.796766	-0.124065
109500	13/09/2018--17:11:00	34.84	0	0.630843	0.796766	-0.109115
109560	13/09/2018--17:12:00	34.87	0	0.646326	0.781865	-0.153965
109620	13/09/2018--17:13:00	34.91	0	0.646326	0.781865	-0.183865
109680	13/09/2018--17:14:00	34.91	0	0.646326	0.766965	-0.183865
109740	13/09/2018--17:15:00	34.94	0	0.646326	0.781865	-0.183865
109800	13/09/2018--17:16:00	34.98	0	0.646326	0.781865	-0.183865
109860	13/09/2018--17:17:00	34.99	0	0.646326	0.781865	-0.168915
109920	13/09/2018--17:18:00	35.02	0	0.661809	0.781865	-0.168915
109980	13/09/2018--17:19:00	35.05	0	0.646326	0.781865	-0.153965
110040	13/09/2018--17:20:00	35.05	122	0.476014	0.841467	-0.363267
110100	13/09/2018--17:21:00	34.95	0	0.476014	0.841467	-0.363267
110160	13/09/2018--17:22:00	34.94	0	0.506979	0.826567	-0.363267
110220	13/09/2018--17:23:00	34.96	0	0.692775	0.707363	-0.288516
110280	13/09/2018--17:24:00	34.99	0	0.692775	0.707363	-0.288516
110340	13/09/2018--17:25:00	35.03	0	0.692775	0.692462	-0.303466
110400	13/09/2018--17:26:00	35.08	1	0.677292	0.707363	-0.288516
110460	13/09/2018--17:27:00	35.1	0	0.692775	0.707363	-0.288516
110520	13/09/2018--17:28:00	35.12	0	0.677292	0.707363	-0.288516
110580	13/09/2018--17:29:00	35.16	0	0.692775	0.707363	-0.288516
110640	13/09/2018--17:30:00	35.2	0	0.692775	0.707363	-0.288516
110700	13/09/2018--17:31:00	35.23	0	0.692775	0.707363	-0.288516
110760	13/09/2018--17:32:00	35.26	0	0.677292	0.722263	-0.288516
110820	13/09/2018--17:33:00	35.27	0	0.677292	0.722263	-0.288516
110880	13/09/2018--17:34:00	35.32	0	0.692775	0.707363	-0.288516
110940	13/09/2018--17:35:00	35.35	0	0.692775	0.707363	-0.288516
111000	13/09/2018--17:36:00	35.35	0	0.677292	0.707363	-0.288516
111060	13/09/2018--17:37:00	35.37	0	0.677292	0.722263	-0.288516
111120	13/09/2018--17:38:00	35.4	1	0.661809	0.722263	-0.288516
111180	13/09/2018--17:39:00	35.44	0	0.661809	0.722263	-0.303466
111240	13/09/2018--17:40:00	35.43	0	0.661809	0.722263	-0.303466
111300	13/09/2018--17:41:00	35.48	0	0.661809	0.722263	-0.303466
111360	13/09/2018--17:42:00	35.49	0	0.677292	0.722263	-0.288516
111420	13/09/2018--17:43:00	35.51	0	0.677292	0.722263	-0.288516
111480	13/09/2018--17:44:00	35.54	0	0.677292	0.722263	-0.288516
111540	13/09/2018--17:45:00	35.56	0	0.677292	0.722263	-0.288516
111600	13/09/2018--17:46:00	35.57	0	0.677292	0.722263	-0.288516
111660	13/09/2018--17:47:00	35.58	0	0.677292	0.722263	-0.288516
111720	13/09/2018--17:48:00	35.61	0	0.677292	0.722263	-0.273566
111780	13/09/2018--17:49:00	35.63	0	0.677292	0.722263	-0.273566
111840	13/09/2018--17:50:00	35.65	0	0.677292	0.722263	-0.288516
111900	13/09/2018--17:51:00	35.66	0	0.677292	0.722263	-0.273566
111960	13/09/2018--17:52:00	35.67	0	0.677292	0.722263	-0.288516
112020	13/09/2018--17:53:00	35.68	0	0.677292	0.722263	-0.288516
112080	13/09/2018--17:54:00	35.71	0	0.677292	0.722263	-0.288516
112140	13/09/2018--17:55:00	35.73	0	0.677292	0.722263	-0.273566
112200	13/09/2018--17:56:00	35.74	0	0.677292	0.722263	-0.288516
112260	13/09/2018--17:57:00	35.75	0	0.677292	0.722263	-0.288516
112320	13/09/2018--17:58:00	35.77	1	0.630843	0.752064	-0.303466
112380	13/09/2018--17:59:00	35.79	0	0.630843	0.752064	-0.303466
112440	13/09/2018--18:00:00	35.81	0	0.630843	0.752064	-0.303466
112500	13/09/2018--18:01:00	35.81	4	-0.313618	0.93087	0.115138
112560	13/09/2018--18:02:00	35.63	42	0.0734565	100.537	-0.0792143
112620	13/09/2018--18:03:00	35.53	97	-0.0194413	110.968	-0.183865
112680	13/09/2018--18:04:00	35.39	161	-0.406515	0.91597	-0.0642642
112740	13/09/2018--18:05:00	35.27	0	-0.282652	0.945771	0.0104866
112800	13/09/2018--18:06:00	35.14	0	-0.329101	0.93087	0.0702871
112860	13/09/2018--18:07:00	35.03	0	-0.282652	0.945771	-0.0941644
112920	13/09/2018--18:08:00	34.92	0	-0.329101	0.93087	-0.049314
112980	13/09/2018--18:09:00	34.87	0	-0.344583	0.93087	-0.049314
113040	13/09/2018--18:10:00	34.8	0	-0.267169	0.960671	-0.0792143
113100	13/09/2018--18:11:00	34.76	0	-0.298135	0.945771	-0.049314
113160	13/09/2018--18:12:00	34.7	0	-0.205237	0.960671	0.189888
113220	13/09/2018--18:13:00	34.59	0	-0.313618	0.945771	0.0403868
113280	13/09/2018--18:14:00	34.51	0	-0.360066	0.975572	-0.124065
113340	13/09/2018--18:15:00	34.44	82	0.104422	0.990472	-0.109115
113400	13/09/2018--18:16:00	34.49	81	0.0734565	100.537	-0.109115
113460	13/09/2018--18:17:00	34.53	74	-0.0504072	0.901069	-0.452968
113520	13/09/2018--18:18:00	34.48	0	0.0424906	0.91597	-0.438018
113580	13/09/2018--18:19:00	34.43	0	0.0115247	0.901069	-0.438018
113640	13/09/2018--18:20:00	34.41	0	-0.0039583	0.901069	-0.467918
113700	13/09/2018--18:21:00	34.39	0	0.0424906	0.91597	-0.438018
113760	13/09/2018--18:22:00	34.36	0	0.0579736	0.93087	-0.378217
113820	13/09/2018--18:23:00	34.34	0	0.0270076	0.91597	-0.438018
113880	13/09/2018--18:24:00	34.3	42	0.135388	103.517	-0.124065
113940	13/09/2018--18:25:00	34.33	117	0.181837	100.537	-0.00446359
114000	13/09/2018--18:26:00	34.34	131	0.150871	102.027	-0.0642642
114060	13/09/2018--18:27:00	34.37	1	0.0424906	102.027	-0.109115
114120	13/09/2018--18:28:00	34.37	259	0.150871	0.945771	-0.153965
114180	13/09/2018--18:29:00	34.27	212	0.150871	0.975572	-0.153965
114240	13/09/2018--18:30:00	34.22	30	0.150871	100.537	-0.0194137
114300	13/09/2018--18:31:00	34.16	0	0.166354	0.990472	-0.049314
114360	13/09/2018--18:32:00	34.13	0	0.166354	0.990472	-0.124065
114420	13/09/2018--18:33:00	34.07	0	0.181837	0.990472	-0.139015
114480	13/09/2018--18:34:00	34.02	0	0.181837	0.990472	-0.168915
114540	13/09/2018--18:35:00	34	0	0.150871	0.975572	-0.198815
114600	13/09/2018--18:36:00	33.96	0	0.135388	0.990472	-0.243666
114660	13/09/2018--18:37:00	33.94	0	-0.282652	0.945771	0.055337
114720	13/09/2018--18:38:00	33.87	0	-0.344583	0.91597	0.159988
114780	13/09/2018--18:39:00	33.82	15	0.181837	0.945771	-0.348317
114840	13/09/2018--18:40:00	33.77	0	0.119905	0.960671	-0.318417
114900	13/09/2018--18:41:00	33.74	0	0.104422	0.945771	-0.363267
114960	13/09/2018--18:42:00	33.7	0	0.135388	0.945771	-0.348317
115020	13/09/2018--18:43:00	33.71	2	0.259252	0.990472	-0.168915
115080	13/09/2018--18:44:00	33.72	0	0.19732	0.990472	-0.00446359
115140	13/09/2018--18:45:00	33.71	0	-0.360066	0.91597	0.0702871
115200	13/09/2018--18:46:00	33.67	5	-0.375549	0.901069	0.115138
115260	13/09/2018--18:47:00	33.61	0	-0.48393	0.856368	0.0403868
115320	13/09/2018--18:48:00	33.61	6	-0.468447	0.871268	0.0254367
115380	13/09/2018--18:49:00	33.61	2	0.212803	0.990472	-0.0792143
115440	13/09/2018--18:50:00	33.54	0	-0.48393	0.856368	0.0403868
115500	13/09/2018--18:51:00	33.54	0	-0.406515	0.886169	0.0104866
115560	13/09/2018--18:52:00	33.49	29	0.212803	0.960671	-0.243666
115620	13/09/2018--18:53:00	33.47	0	0.243769	0.975572	-0.0941644
115680	13/09/2018--18:54:00	33.47	0	0.259252	0.975572	-0.0792143
115740	13/09/2018--18:55:00	33.46	43	0.0889395	110.968	-0.109115
115800	13/09/2018--18:56:00	33.47	129	0.135388	105.007	-0.00446359
115860	13/09/2018--18:57:00	33.55	174	-0.205237	0.960671	0.100187
115920	13/09/2018--18:58:00	33.52	2	-0.452964	0.871268	0.0702871
115980	13/09/2018--18:59:00	33.44	0	-0.437481	0.871268	0.055337
116040	13/09/2018--19:00:00	33.41	0	-0.391032	0.901069	0.0852373
116100	13/09/2018--19:01:00	33.37	13	-0.360066	0.91597	0.100187
116160	13/09/2018--19:02:00	33.33	0	-0.344583	0.93087	0.100187
116220	13/09/2018--19:03:00	33.29	0	-0.313618	0.93087	0.100187
116280	13/09/2018--19:04:00	33.26	23	-0.329101	0.93087	0.100187
116340	13/09/2018--19:05:00	33.24	0	0.150871	0.945771	0.33939
116400	13/09/2018--19:06:00	33.28	0	0.259252	0.960671	0.204838
116460	13/09/2018--19:07:00	33.34	0	0.243769	0.960671	0.219789
116520	13/09/2018--19:08:00	33.38	0	0.259252	0.960671	0.219789
116580	13/09/2018--19:09:00	33.36	3	0.212803	0.975572	0.115138
116640	13/09/2018--19:10:00	33.36	38	-0.174271	0.945771	-0.273566
116700	13/09/2018--19:11:00	33.33	27	0.19732	0.990472	-0.139015
116760	13/09/2018--19:12:00	33.31	0	0.0270076	100.537	0.0104866
116820	13/09/2018--19:13:00	33.29	0	0.212803	0.990472	-0.109115
116880	13/09/2018--19:14:00	33.3	10	0.166354	0.990472	-0.139015
116940	13/09/2018--19:15:00	33.34	1	0.166354	0.990472	-0.124065
117000	13/09/2018--19:16:00	33.32	112	0.150871	0.990472	-0.00446359
117060	13/09/2018--19:17:00	33.36	5	0.119905	0.960671	-0.168915
117120	13/09/2018--19:18:00	33.41	1	-0.0349242	100.537	-0.0194137
117180	13/09/2018--19:19:00	33.41	136	0.135388	0.990472	-0.183865
117240	13/09/2018--19:20:00	33.39	83	0.212803	0.990472	-0.00446359
117300	13/09/2018--19:21:00	33.35	0	0.19732	0.990472	0.0254367
117360	13/09/2018--19:22:00	33.32	0	0.212803	0.990472	0.0104866
117420	13/09/2018--19:23:00	33.28	0	0.19732	0.990472	0.0403868
117480	13/09/2018--19:24:00	33.23	0	0.212803	0.990472	0.0254367
117540	13/09/2018--19:25:00	33.18	0	0.19732	0.990472	-0.0642642
117600	13/09/2018--19:26:00	33.13	0	0.19732	0.990472	-0.0642642
117660	13/09/2018--19:27:00	33.08	0	0.181837	0.990472	-0.124065
117720	13/09/2018--19:28:00	33.04	0	-0.499413	0.841467	0.0403868
117780	13/09/2018--19:29:00	32.99	0	-0.499413	0.841467	-0.139015
117840	13/09/2018--19:30:00	32.91	0	-0.437481	0.886169	0.055337
117900	13/09/2018--19:31:00	32.85	0	-0.468447	0.856368	0.0852373
117960	13/09/2018--19:32:00	32.78	0	-0.406515	0.886169	0.115138
118020	13/09/2018--19:33:00	32.78	2	0.212803	0.960671	0.189888
118080	13/09/2018--19:34:00	32.82	2	0.228286	0.960671	0.204838
118140	13/09/2018--19:35:00	32.82	3	0.274735	0.975572	0.145038
118200	13/09/2018--19:36:00	32.82	1	0.274735	0.975572	0.145038
118260	13/09/2018--19:37:00	32.81	0	0.274735	0.975572	0.159988
118320	13/09/2018--19:38:00	32.83	51	-0.112339	128.848	-0.049314
118380	13/09/2018--19:39:00	32.84	92	0.894054	0.290149	-0.408117
118440	13/09/2018--19:40:00	32.88	0	0.894054	0.275248	-0.393167
118500	13/09/2018--19:41:00	32.96	0	0.909537	0.260348	-0.378217
118560	13/09/2018--19:42:00	33.06	0	0.894054	0.230547	-0.408117
118620	13/09/2018--19:43:00	33.1	0	0.894054	0.215646	-0.438018
118680	13/09/2018--19:44:00	33.16	0	0.878571	0.200746	-0.467918
118740	13/09/2018--19:45:00	33.24	0	0.863088	0.185845	-0.512768
118800	13/09/2018--19:46:00	33.27	0	0.863088	0.156045	-0.512768
118860	13/09/2018--19:47:00	33.34	0	0.801156	0.126244	-0.617419
118920	13/09/2018--19:48:00	33.37	0	0.816639	0.141144	-0.602469
118980	13/09/2018--19:49:00	33.41	1	0.816639	0.141144	-0.587519
119040	13/09/2018--19:50:00	33.45	0	0.832122	0.141144	-0.572569
119100	13/09/2018--19:51:00	33.5	1	0.863088	0.170945	-0.512768
119160	13/09/2018--19:52:00	33.54	0	0.878571	0.185845	-0.482868
119220	13/09/2018--19:53:00	33.59	0	0.878571	0.185845	-0.482868
119280	13/09/2018--19:54:00	33.63	0	0.863088	0.185845	-0.497818
119340	13/09/2018--19:55:00	33.66	0	0.878571	0.170945	-0.497818
119400	13/09/2018--19:56:00	33.72	0	0.878571	0.170945	-0.497818
119460	13/09/2018--19:57:00	33.67	50	0.0115247	103.517	-0.168915
119520	13/09/2018--19:58:00	33.61	111	0.104422	100.537	-0.109115
119580	13/09/2018--19:59:00	33.62	56	0.166354	0.93087	-0.228716
119640	13/09/2018--20:00:00	33.57	134	0.119905	0.990472	-0.0792143
119700	13/09/2018--20:01:00	33.51	19	-0.360066	0.901069	-0.139015
119760	13/09/2018--20:02:00	33.5	0	-0.391032	0.901069	-0.139015
119820	13/09/2018--20:03:00	33.5	0	-0.375549	0.91597	-0.109115
119880	13/09/2018--20:04:00	33.48	0	-0.375549	0.901069	-0.109115
119940	13/09/2018--20:05:00	33.48	0	-0.329101	0.93087	-0.109115
120000	13/09/2018--20:06:00	33.49	0	-0.360066	0.841467	-0.139015
120060	13/09/2018--20:07:00	33.47	0	-0.391032	0.901069	-0.124065
120120	13/09/2018--20:08:00	33.45	26	-0.0194413	102.027	-0.0792143
120180	13/09/2018--20:09:00	33.45	37	0.0889395	0.975572	-0.183865
120240	13/09/2018--20:10:00	33.5	0	0.119905	0.990472	-0.109115
120300	13/09/2018--20:11:00	33.5	79	0.0424906	0.960671	-0.303466
120360	13/09/2018--20:12:00	33.48	106	0.150871	0.990472	-0.139015
120420	13/09/2018--20:13:00	33.45	39	0.0115247	0.960671	-0.124065
120480	13/09/2018--20:14:00	33.41	356	0.104422	0.841467	-0.139015
120540	13/09/2018--20:15:00	33.42	241	-0.391032	0.901069	0.189888
120600	13/09/2018--20:16:00	33.41	89	0.0579736	0.975572	-0.109115
120660	13/09/2018--20:17:00	33.3	89	0.832122	0.543457	-0.213766
120720	13/09/2018--20:18:00	33.28	0	0.863088	0.513656	-0.153965
120780	13/09/2018--20:19:00	33.33	27	0.955985	0.349751	-0.109115
120840	13/09/2018--20:20:00	33.34	0	0.955985	0.379552	-0.0194137
120900	13/09/2018--20:21:00	33.39	0	0.955985	0.364651	0.0104866
120960	13/09/2018--20:22:00	33.45	0	0.940502	0.379552	0.0852373
121020	13/09/2018--20:23:00	33.52	0	0.940502	0.394452	0.0852373
121080	13/09/2018--20:24:00	33.56	0	0.940502	0.394452	0.0852373
121140	13/09/2018--20:25:00	33.6	0	0.940502	0.379552	0.0702871
121200	13/09/2018--20:26:00	33.63	0	0.940502	0.379552	0.100187
121260	13/09/2018--20:27:00	33.66	0	0.940502	0.379552	0.100187
121320	13/09/2018--20:28:00	33.69	0	0.940502	0.379552	0.115138
121380	13/09/2018--20:29:00	33.73	0	0.940502	0.379552	0.100187
121440	13/09/2018--20:30:00	33.76	0	0.940502	0.379552	0.100187
121500	13/09/2018--20:31:00	33.77	0	0.940502	0.379552	0.100187
121560	13/09/2018--20:32:00	33.81	0	0.940502	0.379552	0.100187
121620	13/09/2018--20:33:00	33.83	0	0.940502	0.379552	0.100187
121680	13/09/2018--20:34:00	33.86	0	0.940502	0.379552	0.115138
121740	13/09/2018--20:35:00	33.9	0	0.940502	0.379552	0.115138
121800	13/09/2018--20:36:00	33.91	0	0.940502	0.379552	0.115138
121860	13/09/2018--20:37:00	33.95	0	0.940502	0.379552	0.115138
121920	13/09/2018--20:38:00	33.95	0	0.940502	0.379552	0.115138
121980	13/09/2018--20:39:00	34.03	0	0.940502	0.379552	0.115138
122040	13/09/2018--20:40:00	34.01	0	0.940502	0.379552	0.130088
122100	13/09/2018--20:41:00	34.03	0	0.940502	0.379552	0.100187
122160	13/09/2018--20:42:00	34.05	0	0.940502	0.379552	0.115138
122220	13/09/2018--20:43:00	34.09	0	0.940502	0.379552	0.115138
122280	13/09/2018--20:44:00	34.11	0	0.955985	0.379552	0.055337
122340	13/09/2018--20:45:00	34.08	0	0.940502	0.379552	0.0702871
122400	13/09/2018--20:46:00	34.05	1	0.940502	0.379552	0.0702871
122460	13/09/2018--20:47:00	34.05	0	0.940502	0.379552	0.055337
122520	13/09/2018--20:48:00	34.06	0	0.940502	0.379552	0.0702871
122580	13/09/2018--20:49:00	34.07	0	0.940502	0.364651	0.0852373
122640	13/09/2018--20:50:00	34.1	0	0.955985	0.379552	0.0702871
122700	13/09/2018--20:51:00	34.13	0	0.940502	0.379552	0.0702871
122760	13/09/2018--20:52:00	34.12	0	0.940502	0.379552	0.0702871
122820	13/09/2018--20:53:00	34.14	0	0.955985	0.364651	0.0702871
122880	13/09/2018--20:54:00	34.14	0	0.940502	0.379552	0.0852373
122940	13/09/2018--20:55:00	34.18	0	0.940502	0.364651	0.0852373
123000	13/09/2018--20:56:00	34.21	0	0.955985	0.364651	0.0702871
123060	13/09/2018--20:57:00	34.24	0	0.940502	0.364651	0.0852373
123120	13/09/2018--20:58:00	34.26	0	0.955985	0.379552	0.0852373
123180	13/09/2018--20:59:00	34.28	0	0.940502	0.364651	0.0852373
123240	13/09/2018--21:00:00	34.3	0	0.940502	0.364651	0.0852373
123300	13/09/2018--21:01:00	34.33	0	0.955985	0.379552	0.0852373
123360	13/09/2018--21:02:00	34.38	0	0.940502	0.364651	0.0852373
123420	13/09/2018--21:03:00	34.43	0	0.940502	0.364651	0.115138
123480	13/09/2018--21:04:00	34.47	1	0.940502	0.364651	0.100187
123540	13/09/2018--21:05:00	34.52	0	0.925019	0.379552	0.130088
123600	13/09/2018--21:06:00	34.57	0	0.940502	0.379552	0.130088
123660	13/09/2018--21:07:00	34.63	0	0.940502	0.394452	0.130088
123720	13/09/2018--21:08:00	34.66	0	0.940502	0.379552	0.0852373
123780	13/09/2018--21:09:00	34.67	0	0.940502	0.379552	0.100187
123840	13/09/2018--21:10:00	34.61	0	0.955985	0.379552	0.0852373
123900	13/09/2018--21:11:00	34.56	11	-0.282652	0.945771	0.0403868
123960	13/09/2018--21:12:00	34.42	0	-0.267169	0.960671	0.0403868
124020	13/09/2018--21:13:00	34.32	0	-0.267169	0.945771	0.0403868
124080	13/09/2018--21:14:00	34.21	0	-0.236203	0.960671	0.055337
124140	13/09/2018--21:15:00	34.16	0	-0.22072	0.975572	0.0702871
124200	13/09/2018--21:16:00	34.1	0	-0.236203	0.960671	0.0254367
124260	13/09/2018--21:17:00	34.04	35	-0.329101	0.93087	-0.0792143
124320	13/09/2018--21:18:00	33.96	0	-0.282652	0.945771	-0.0642642
124380	13/09/2018--21:19:00	33.9	0	-0.267169	0.960671	-0.109115
124440	13/09/2018--21:20:00	33.85	0	-0.313618	0.93087	-0.0792143
124500	13/09/2018--21:21:00	33.8	0	-0.329101	0.93087	-0.0642642
124560	13/09/2018--21:22:00	33.74	1	-0.267169	0.960671	-0.0941644
124620	13/09/2018--21:23:00	33.71	0	-0.282652	0.93087	-0.0941644
124680	13/09/2018--21:24:00	33.69	0	-0.313618	0.945771	-0.0792143
124740	13/09/2018--21:25:00	33.67	0	-0.329101	0.91597	-0.153965
124800	13/09/2018--21:26:00	33.61	0	-0.298135	0.945771	-0.0792143
124860	13/09/2018--21:27:00	33.63	0	-0.251686	0.960671	-0.139015
124920	13/09/2018--21:28:00	33.64	0	-0.282652	0.93087	-0.183865
124980	13/09/2018--21:29:00	33.64	0	-0.251686	0.93087	-0.168915
125040	13/09/2018--21:30:00	33.62	14	-0.143305	0.990472	-0.0343639
125100	13/09/2018--21:31:00	33.63	93	-0.0968561	100.537	-0.198815
125160	13/09/2018--21:32:00	33.72	12	0.104422	0.990472	-0.183865
125220	13/09/2018--21:33:00	33.77	236	-0.174271	100.537	-0.273566
125280	13/09/2018--21:34:00	33.73	107	0.708258	0.692462	-0.303466
125340	13/09/2018--21:35:00	33.54	0	0.708258	0.692462	-0.288516
125400	13/09/2018--21:36:00	33.55	131	0.398599	0.826567	0.429091
125460	13/09/2018--21:37:00	33.62	0	0.398599	0.841467	0.41414
125520	13/09/2018--21:38:00	33.68	0	0.383116	0.841467	0.429091
125580	13/09/2018--21:39:00	33.69	0	0.398599	0.811666	0.458991
125640	13/09/2018--21:40:00	33.71	0	0.383116	0.826567	0.458991
125700	13/09/2018--21:41:00	33.71	0	0.383116	0.826567	0.444041
125760	13/09/2018--21:42:00	33.73	0	0.383116	0.826567	0.458991
125820	13/09/2018--21:43:00	33.75	0	0.367633	0.811666	0.488891
125880	13/09/2018--21:44:00	33.74	0	0.367633	0.841467	0.458991
125940	13/09/2018--21:45:00	33.73	0	0.383116	0.811666	0.473941
126000	13/09/2018--21:46:00	33.74	0	0.383116	0.811666	0.458991
126060	13/09/2018--21:47:00	33.77	0	0.383116	0.811666	0.473941
126120	13/09/2018--21:48:00	33.82	208	-0.0349242	0.975572	-0.168915
126180	13/09/2018--21:49:00	33.83	69	-0.298135	0.945771	-0.0941644
126240	13/09/2018--21:50:00	33.81	36	0.0889395	0.975572	-0.183865
126300	13/09/2018--21:51:00	33.81	168	0.0889395	100.537	-0.139015
126360	13/09/2018--21:52:00	33.79	32	0.0424906	0.960671	-0.228716
126420	13/09/2018--21:53:00	33.8	16	-0.143305	0.945771	0.189888
126480	13/09/2018--21:54:00	33.78	77	0.0115247	0.990472	0.0403868
126540	13/09/2018--21:55:00	33.82	359	-0.452964	0.886169	0.115138
126600	13/09/2018--21:56:00	33.81	177	0.119905	100.537	-0.0792143
126660	13/09/2018--21:57:00	33.85	104	0.166354	0.975572	-0.183865
126720	13/09/2018--21:58:00	33.91	0	0.150871	0.975572	-0.198815
126780	13/09/2018--21:59:00	33.9	331	0.429565	0.856368	0.32444
126840	13/09/2018--22:00:00	33.86	0	0.414082	0.856368	0.36929
126900	13/09/2018--22:01:00	33.84	1	0.414082	0.856368	0.36929
126960	13/09/2018--22:02:00	33.82	0	0.398599	0.856368	0.38424
127020	13/09/2018--22:03:00	33.82	1	0.398599	0.856368	0.38424
127080	13/09/2018--22:04:00	33.82	0	0.398599	0.856368	0.36929
127140	13/09/2018--22:05:00	33.82	1	0.414082	0.856368	0.35434
127200	13/09/2018--22:06:00	33.84	0	0.414082	0.856368	0.36929
127260	13/09/2018--22:07:00	33.84	0	0.414082	0.856368	0.35434
127320	13/09/2018--22:08:00	33.85	0	0.414082	0.856368	0.36929
127380	13/09/2018--22:09:00	33.86	1	0.491497	0.811666	0.36929
127440	13/09/2018--22:10:00	34.12	0	0.491497	0.796766	0.39919
127500	13/09/2018--22:11:00	34.34	0	0.491497	0.796766	0.39919
127560	13/09/2018--22:12:00	34.48	0	0.491497	0.796766	0.39919
127620	13/09/2018--22:13:00	34.56	0	0.491497	0.796766	0.41414
127680	13/09/2018--22:14:00	34.64	0	0.491497	0.796766	0.39919
127740	13/09/2018--22:15:00	34.73	0	0.491497	0.796766	0.39919
127800	13/09/2018--22:16:00	34.78	0	0.506979	0.796766	0.39919
127860	13/09/2018--22:17:00	34.82	0	0.506979	0.796766	0.39919
127920	13/09/2018--22:18:00	34.89	0	0.491497	0.781865	0.39919
127980	13/09/2018--22:19:00	34.92	0	0.506979	0.796766	0.38424
128040	13/09/2018--22:20:00	34.95	0	0.491497	0.796766	0.41414
128100	13/09/2018--22:21:00	34.95	0	0.414082	0.841467	0.41414
128160	13/09/2018--22:22:00	34.82	0	0.429565	0.826567	0.39919
128220	13/09/2018--22:23:00	34.68	0	0.429565	0.826567	0.41414
128280	13/09/2018--22:24:00	34.65	0	-0.561345	0.811666	0.0104866
128340	13/09/2018--22:25:00	34.61	0	-0.530379	0.826567	-0.00446359
128400	13/09/2018--22:26:00	34.46	0	-0.592311	0.781865	-0.0194137
128460	13/09/2018--22:27:00	34.37	0	-0.576828	0.796766	-0.00446359
128520	13/09/2018--22:28:00	34.31	0	-0.576828	0.796766	0.0104866
128580	13/09/2018--22:29:00	34.27	0	-0.623277	0.752064	0.0403868
128640	13/09/2018--22:30:00	34.21	0	-0.576828	0.796766	0.0254367
128700	13/09/2018--22:31:00	34.18	0	-0.576828	0.781865	0.0254367
128760	13/09/2018--22:32:00	34.15	0	-0.561345	0.811666	0.0104866
128820	13/09/2018--22:33:00	34.14	0	-0.545862	0.811666	0.0104866
128880	13/09/2018--22:34:00	34.12	0	-0.545862	0.811666	0.0254367
128940	13/09/2018--22:35:00	34.12	0	-0.592311	0.781865	0.055337
129000	13/09/2018--22:36:00	34.09	0	-0.716175	0.662661	0.055337
129060	13/09/2018--22:37:00	34.07	0	-0.545862	0.811666	0.0104866
129120	13/09/2018--22:38:00	34.06	0	-0.545862	0.796766	0.130088
129180	13/09/2018--22:39:00	34.06	0	-0.576828	0.811666	0.0254367
129240	13/09/2018--22:40:00	34.06	84	0.0270076	0.990472	-0.109115
129300	13/09/2018--22:41:00	34.09	4	0.0115247	0.990472	-0.0343639
129360	13/09/2018--22:42:00	34.14	20	0.150871	0.990472	-0.139015
129420	13/09/2018--22:43:00	34.19	314	-0.0968561	0.990472	-0.243666
129480	13/09/2018--22:44:00	34.17	57	-0.22072	0.975572	-0.124065
129540	13/09/2018--22:45:00	34.07	79	-0.0504072	116.928	0.055337
129600	13/09/2018--22:46:00	34.01	50	0.986951	0.126244	0.130088
129660	13/09/2018--22:47:00	34.04	0	0.986951	0.126244	0.130088
129720	13/09/2018--22:48:00	34.09	0	0.986951	0.126244	0.145038
129780	13/09/2018--22:49:00	34.11	0	0.986951	0.126244	0.130088
129840	13/09/2018--22:50:00	34.14	2	0.986951	0.126244	0.145038
129900	13/09/2018--22:51:00	34.18	0	0.986951	0.126244	0.145038
129960	13/09/2018--22:52:00	34.19	44	-0.0968561	0.0368406	0.997196
130020	13/09/2018--22:53:00	34.22	0	-0.0968561	0.0517411	0.997196
130080	13/09/2018--22:54:00	34.27	0	-0.0968561	0.0368406	0.997196
130140	13/09/2018--22:55:00	34.27	0	-0.0968561	0.0368406	0.997196
130200	13/09/2018--22:56:00	34.3	0	-0.127822	0.0368406	0.997196
130260	13/09/2018--22:57:00	34.34	0	-0.112339	0.0368406	0.997196
130320	13/09/2018--22:58:00	34.32	0	-0.0968561	0.0368406	0.997196
130380	13/09/2018--22:59:00	34.34	0	-0.0968561	0.0368406	0.997196
130440	13/09/2018--23:00:00	34.35	0	-0.112339	0.0517411	0.997196
130500	13/09/2018--23:01:00	34.38	0	-0.0968561	0.0517411	0.997196
130560	13/09/2018--23:02:00	34.38	0	-0.112339	0.0517411	0.997196
130620	13/09/2018--23:03:00	34.39	0	-0.112339	0.0368406	0.997196
130680	13/09/2018--23:04:00	34.4	0	-0.0968561	0.0517411	0.997196
130740	13/09/2018--23:05:00	34.43	0	-0.112339	0.0368406	0.997196
130800	13/09/2018--23:06:00	34.45	0	-0.0968561	0.0517411	0.997196
130860	13/09/2018--23:07:00	34.44	0	-0.0968561	0.0368406	0.997196
130920	13/09/2018--23:08:00	34.46	0	-0.112339	0.0517411	0.997196
130980	13/09/2018--23:09:00	34.45	0	-0.0813731	0.0368406	0.997196
131040	13/09/2018--23:10:00	34.47	0	-0.0968561	0.0517411	0.997196
131100	13/09/2018--23:11:00	34.49	0	-0.0968561	0.0368406	0.997196
131160	13/09/2018--23:12:00	34.5	0	-0.0968561	0.0517411	0.997196
131220	13/09/2018--23:13:00	34.5	0	-0.0813731	0.0368406	0.997196
131280	13/09/2018--23:14:00	34.5	0	-0.0968561	0.0368406	0.982246
131340	13/09/2018--23:15:00	34.5	0	-0.0968561	0.0368406	101.215
131400	13/09/2018--23:16:00	34.53	0	-0.0968561	0.0517411	0.997196
131460	13/09/2018--23:17:00	34.52	0	-0.0968561	0.0517411	0.997196
131520	13/09/2018--23:18:00	34.53	0	-0.112339	0.0368406	0.982246
131580	13/09/2018--23:19:00	34.56	0	-0.112339	0.0517411	101.215
131640	13/09/2018--23:20:00	34.55	0	-0.112339	0.0368406	0.997196
131700	13/09/2018--23:21:00	34.59	0	-0.0968561	0.0517411	0.997196
131760	13/09/2018--23:22:00	34.61	0	-0.0968561	0.0517411	0.997196
131820	13/09/2018--23:23:00	34.61	0	-0.112339	0.0368406	0.982246
131880	13/09/2018--23:24:00	34.61	0	-0.0968561	0.0368406	0.982246
131940	13/09/2018--23:25:00	34.65	0	-0.0968561	0.0368406	0.997196
132000	13/09/2018--23:26:00	34.64	0	-0.0968561	0.0368406	0.997196
132060	13/09/2018--23:27:00	34.65	0	-0.0968561	0.0517411	0.997196
132120	13/09/2018--23:28:00	34.65	0	-0.0968561	0.0368406	0.997196
132180	13/09/2018--23:29:00	34.65	0	-0.112339	0.0368406	0.997196
132240	13/09/2018--23:30:00	34.66	0	-0.0968561	0.0368406	0.997196
132300	13/09/2018--23:31:00	34.7	0	-0.112339	0.0368406	0.997196
132360	13/09/2018--23:32:00	34.69	0	-0.0813731	0.0517411	0.997196
132420	13/09/2018--23:33:00	34.7	0	-0.0813731	0.0517411	0.997196
132480	13/09/2018--23:34:00	34.7	0	-0.0968561	0.0368406	0.997196
132540	13/09/2018--23:35:00	34.72	0	-0.0968561	0.0368406	0.997196
132600	13/09/2018--23:36:00	34.72	0	-0.0968561	0.0517411	0.997196
132660	13/09/2018--23:37:00	34.76	0	-0.0968561	0.0517411	0.997196
132720	13/09/2018--23:38:00	34.75	0	-0.112339	0.0517411	0.982246
132780	13/09/2018--23:39:00	34.75	0	-0.112339	0.0368406	0.997196
132840	13/09/2018--23:40:00	34.79	0	-0.0968561	0.0517411	0.997196
132900	13/09/2018--23:41:00	34.81	0	-0.112339	0.0368406	0.997196
132960	13/09/2018--23:42:00	34.84	0	-0.143305	0.0517411	0.997196
133020	13/09/2018--23:43:00	34.84	0	-0.143305	-0.0227614	0.982246
133080	13/09/2018--23:44:00	34.84	0	-0.158788	0.0666416	0.982246
133140	13/09/2018--23:45:00	34.84	0	-0.143305	0.0666416	0.982246
133200	13/09/2018--23:46:00	34.84	0	-0.158788	0.0368406	0.982246
133260	13/09/2018--23:47:00	34.83	0	-0.158788	0.0666416	0.997196
133320	13/09/2018--23:48:00	34.81	0	-0.143305	0.0666416	0.997196
133380	13/09/2018--23:49:00	34.82	0	-0.158788	0.0666416	0.982246
133440	13/09/2018--23:50:00	34.81	0	-0.158788	0.0666416	0.982246
133500	13/09/2018--23:51:00	34.83	0	-0.158788	0.0666416	0.997196
133560	13/09/2018--23:52:00	34.83	0	-0.174271	0.0666416	0.997196
133620	13/09/2018--23:53:00	34.86	0	-0.158788	0.0666416	0.997196
133680	13/09/2018--23:54:00	34.88	0	-0.158788	0.0666416	0.997196
133740	13/09/2018--23:55:00	34.88	0	-0.158788	0.0666416	0.997196
133800	13/09/2018--23:56:00	34.88	0	-0.158788	0.0666416	0.982246
133860	13/09/2018--23:57:00	34.88	0	-0.158788	0.0666416	0.982246
133920	13/09/2018--23:58:00	34.91	0	-0.158788	0.0666416	0.997196
133980	13/09/2018--23:59:00	34.92	0	-0.158788	0.0666416	0.997196
134040	14/09/2018--00:00:00	34.91	0	-0.158788	0.0517411	0.982246
134100	14/09/2018--00:01:00	34.91	0	-0.158788	0.0666416	0.982246
134160	14/09/2018--00:02:00	34.92	0	-0.143305	0.0666416	0.982246
134220	14/09/2018--00:03:00	34.93	0	-0.158788	0.0666416	0.982246
134280	14/09/2018--00:04:00	34.92	0	-0.189754	0.0517411	0.982246
134340	14/09/2018--00:05:00	34.95	0	-0.189754	0.0666416	0.982246
134400	14/09/2018--00:06:00	34.96	0	-0.189754	0.0666416	0.982246
134460	14/09/2018--00:07:00	35.01	0	-0.189754	0.0666416	0.982246
134520	14/09/2018--00:08:00	35	0	-0.174271	0.0666416	0.982246
134580	14/09/2018--00:09:00	35	0	-0.174271	0.0517411	0.967296
134640	14/09/2018--00:10:00	35.01	0	-0.205237	0.0666416	0.982246
134700	14/09/2018--00:11:00	35.02	0	-0.189754	0.0666416	0.997196
134760	14/09/2018--00:12:00	35.04	0	-0.174271	0.0517411	0.982246
134820	14/09/2018--00:13:00	35.04	0	-0.205237	0.0517411	0.982246
134880	14/09/2018--00:14:00	35.06	0	-0.189754	0.0368406	0.982246
134940	14/09/2018--00:15:00	35.09	0	-0.189754	0.0517411	0.982246
135000	14/09/2018--00:16:00	35.09	0	-0.189754	0.0517411	0.997196
135060	14/09/2018--00:17:00	35.13	0	-0.205237	0.0517411	0.967296
135120	14/09/2018--00:18:00	35.13	0	-0.205237	0.0666416	0.997196
135180	14/09/2018--00:19:00	35.13	0	-0.189754	0.0368406	0.982246
135240	14/09/2018--00:20:00	35.13	0	-0.189754	0.0666416	0.982246
135300	14/09/2018--00:21:00	35.12	0	-0.205237	0.0666416	0.997196
135360	14/09/2018--00:22:00	35.13	0	-0.174271	0.0666416	0.982246
135420	14/09/2018--00:23:00	35.14	0	-0.189754	0.0517411	0.982246
135480	14/09/2018--00:24:00	35.13	0	-0.189754	0.0666416	0.997196
135540	14/09/2018--00:25:00	35.13	0	-0.22072	0.0368406	0.982246
135600	14/09/2018--00:26:00	35.16	0	-0.174271	0.0666416	0.982246
135660	14/09/2018--00:27:00	35.17	0	-0.174271	0.0666416	0.982246
135720	14/09/2018--00:28:00	35.19	0	-0.189754	0.0666416	0.982246
135780	14/09/2018--00:29:00	35.16	53	0.0115247	-0.0823634	-100.612
135840	14/09/2018--00:30:00	35.32	0	0.0270076	-0.0823634	-100.612
135900	14/09/2018--00:31:00	35.41	0	0.0270076	-0.0823634	-100.612
135960	14/09/2018--00:32:00	35.49	0	0.0115247	-0.0823634	-100.612
136020	14/09/2018--00:33:00	35.58	0	0.0115247	-0.0823634	-100.612
136080	14/09/2018--00:34:00	35.63	0	0.0115247	-0.0823634	-100.612
136140	14/09/2018--00:35:00	35.68	0	0.0270076	-0.0674629	-100.612
136200	14/09/2018--00:36:00	35.72	0	0.0115247	-0.0823634	-100.612
136260	14/09/2018--00:37:00	35.78	0	0.0115247	-0.0823634	-100.612
136320	14/09/2018--00:38:00	35.81	0	0.0115247	-0.0674629	-100.612
136380	14/09/2018--00:39:00	35.83	0	0.0270076	-0.0823634	-100.612
136440	14/09/2018--00:40:00	35.87	0	0.0115247	-0.0823634	-100.612
136500	14/09/2018--00:41:00	35.88	0	0.0115247	-0.0823634	-100.612
136560	14/09/2018--00:42:00	35.91	0	0.0115247	-0.0823634	-100.612
136620	14/09/2018--00:43:00	35.92	0	0.0115247	-0.0823634	-100.612
136680	14/09/2018--00:44:00	35.94	0	0.0115247	-0.0823634	-100.612
136740	14/09/2018--00:45:00	35.98	0	0.0115247	-0.0823634	-100.612
136800	14/09/2018--00:46:00	36	0	0.0115247	-0.0823634	-100.612
136860	14/09/2018--00:47:00	36	0	0.0115247	-0.0823634	-100.612
136920	14/09/2018--00:48:00	36.03	0	0.0115247	-0.0674629	-100.612
136980	14/09/2018--00:49:00	36.02	0	-0.0039583	-0.0674629	-100.612
137040	14/09/2018--00:50:00	36.04	0	0.0115247	-0.0674629	-100.612
137100	14/09/2018--00:51:00	36.07	0	0.0734565	-0.0525624	-100.612
137160	14/09/2018--00:52:00	36.08	0	0.0579736	-0.0674629	-100.612
137220	14/09/2018--00:53:00	36.09	0	0.0889395	-0.0525624	-100.612
137280	14/09/2018--00:54:00	36.11	0	0.0734565	-0.0525624	-100.612
137340	14/09/2018--00:55:00	36.1	0	0.0734565	-0.0525624	-100.612
137400	14/09/2018--00:56:00	36.12	0	0.0734565	-0.0525624	-100.612
137460	14/09/2018--00:57:00	36.12	0	0.0889395	-0.0525624	-100.612
137520	14/09/2018--00:58:00	36.14	0	0.104422	-0.0525624	-100.612
137580	14/09/2018--00:59:00	36.15	0	0.135388	-0.0376619	-100.612
137640	14/09/2018--01:00:00	36.15	0	0.104422	-0.0525624	-100.612
137700	14/09/2018--01:01:00	36.16	0	0.0889395	-0.0525624	-100.612
137760	14/09/2018--01:02:00	36.16	0	0.0889395	-0.0525624	-100.612
137820	14/09/2018--01:03:00	36.17	0	0.0889395	-0.0525624	-100.612
137880	14/09/2018--01:04:00	36.16	0	0.104422	-0.0525624	-100.612
137940	14/09/2018--01:05:00	36.18	0	0.104422	-0.0525624	-100.612
138000	14/09/2018--01:06:00	36.17	0	0.104422	-0.0525624	-100.612
138060	14/09/2018--01:07:00	36.17	0	0.104422	-0.0525624	-100.612
138120	14/09/2018--01:08:00	36.2	0	0.104422	-0.0525624	-100.612
138180	14/09/2018--01:09:00	36.18	0	0.104422	-0.0525624	-100.612
138240	14/09/2018--01:10:00	36.19	0	0.104422	-0.0525624	-100.612
138300	14/09/2018--01:11:00	36.19	0	0.104422	-0.0525624	-100.612
138360	14/09/2018--01:12:00	36.18	0	0.104422	-0.0525624	-100.612
138420	14/09/2018--01:13:00	36.19	0	0.104422	-0.0525624	-100.612
138480	14/09/2018--01:14:00	36.19	0	0.104422	-0.0525624	-100.612
138540	14/09/2018--01:15:00	36.21	0	0.104422	-0.0525624	-100.612
138600	14/09/2018--01:16:00	36.2	0	0.0889395	-0.0525624	-100.612
138660	14/09/2018--01:17:00	36.21	0	0.104422	-0.0525624	-100.612
138720	14/09/2018--01:18:00	36.2	0	0.104422	-0.0525624	-100.612
138780	14/09/2018--01:19:00	36.21	0	0.104422	-0.0525624	-100.612
138840	14/09/2018--01:20:00	36.2	0	0.104422	-0.0525624	-100.612
138900	14/09/2018--01:21:00	36.23	0	0.104422	-0.0525624	-100.612
138960	14/09/2018--01:22:00	36.2	0	0.104422	-0.0525624	-100.612
139020	14/09/2018--01:23:00	36.18	0	0.119905	-0.0376619	-100.612
139080	14/09/2018--01:24:00	36.2	0	0.119905	-0.0376619	-100.612
139140	14/09/2018--01:25:00	36.21	0	0.135388	-0.0376619	-0.991173
139200	14/09/2018--01:26:00	36.21	0	0.135388	-0.0376619	-100.612
139260	14/09/2018--01:27:00	36.2	0	0.135388	-0.0376619	-100.612
139320	14/09/2018--01:28:00	36.2	0	0.135388	-0.0376619	-100.612
139380	14/09/2018--01:29:00	36.2	0	0.135388	-0.0376619	-100.612
139440	14/09/2018--01:30:00	36.2	0	0.0734565	-0.0525624	-100.612
139500	14/09/2018--01:31:00	36.21	0	0.0734565	-0.0674629	-100.612
139560	14/09/2018--01:32:00	36.2	0	0.0889395	-0.0674629	-100.612
139620	14/09/2018--01:33:00	36.2	0	0.0889395	-0.0674629	-100.612
139680	14/09/2018--01:34:00	36.2	0	0.0734565	-0.0674629	-100.612
139740	14/09/2018--01:35:00	36.2	0	0.0889395	-0.0674629	-100.612
139800	14/09/2018--01:36:00	36.21	0	0.0734565	-0.0674629	-102.107
139860	14/09/2018--01:37:00	36.2	0	0.0889395	-0.0525624	-100.612
139920	14/09/2018--01:38:00	36.21	0	0.0889395	-0.0525624	-100.612
139980	14/09/2018--01:39:00	36.2	0	0.0889395	-0.0525624	-100.612
140040	14/09/2018--01:40:00	36.2	0	0.0889395	-0.0525624	-102.107
140100	14/09/2018--01:41:00	36.21	0	0.0889395	-0.0525624	-100.612
140160	14/09/2018--01:42:00	36.21	0	0.0889395	-0.0525624	-100.612
140220	14/09/2018--01:43:00	36.21	0	0.0889395	-0.0525624	-100.612
140280	14/09/2018--01:44:00	36.19	0	0.0889395	-0.0525624	-100.612
140340	14/09/2018--01:45:00	36.2	0	0.0889395	-0.0525624	-100.612
140400	14/09/2018--01:46:00	36.2	0	0.0889395	-0.0525624	-100.612
140460	14/09/2018--01:47:00	36.19	0	0.0889395	-0.0525624	-100.612
140520	14/09/2018--01:48:00	36.21	0	0.0889395	-0.0525624	-100.612
140580	14/09/2018--01:49:00	36.21	0	0.0889395	-0.0525624	-100.612
140640	14/09/2018--01:50:00	36.19	0	0.0889395	-0.0525624	-100.612
140700	14/09/2018--01:51:00	36.21	0	0.0889395	-0.0525624	-100.612
140760	14/09/2018--01:52:00	36.2	0	0.0889395	-0.0525624	-100.612
140820	14/09/2018--01:53:00	36.21	0	0.0889395	-0.0525624	-100.612
140880	14/09/2018--01:54:00	36.21	0	0.0889395	-0.0525624	-100.612
140940	14/09/2018--01:55:00	36.21	0	0.0889395	-0.0525624	-100.612
141000	14/09/2018--01:56:00	36.21	0	0.0889395	-0.0525624	-100.612
141060	14/09/2018--01:57:00	36.19	0	0.0889395	-0.0525624	-100.612
141120	14/09/2018--01:58:00	36.2	0	0.0734565	-0.0525624	-100.612
141180	14/09/2018--01:59:00	36.19	0	0.0889395	-0.0525624	-100.612
141240	14/09/2018--02:00:00	36.2	0	0.0889395	-0.0525624	-100.612
141300	14/09/2018--02:01:00	36.21	0	0.0734565	-0.0525624	-100.612
141360	14/09/2018--02:02:00	36.2	0	0.0734565	-0.0525624	-100.612
141420	14/09/2018--02:03:00	36.21	0	0.0889395	-0.0525624	-100.612
141480	14/09/2018--02:04:00	36.2	0	0.0734565	-0.0525624	-100.612
141540	14/09/2018--02:05:00	36.21	0	0.0889395	-0.0525624	-100.612
141600	14/09/2018--02:06:00	36.21	0	0.0889395	-0.0525624	-102.107
141660	14/09/2018--02:07:00	36.2	0	0.0889395	-0.0525624	-100.612
141720	14/09/2018--02:08:00	36.2	0	0.0734565	-0.0525624	-100.612
141780	14/09/2018--02:09:00	36.22	0	0.0734565	-0.0525624	-100.612
141840	14/09/2018--02:10:00	36.2	0	0.0889395	-0.0525624	-100.612
141900	14/09/2018--02:11:00	36.21	0	0.0734565	-0.0525624	-100.612
141960	14/09/2018--02:12:00	36.2	0	0.0889395	-0.0525624	-100.612
142020	14/09/2018--02:13:00	36.21	0	0.0889395	-0.0525624	-100.612
142080	14/09/2018--02:14:00	36.21	0	0.0734565	-0.0525624	-100.612
142140	14/09/2018--02:15:00	36.21	0	0.0734565	-0.0525624	-100.612
142200	14/09/2018--02:16:00	36.21	0	0.0889395	-0.0525624	-100.612
142260	14/09/2018--02:17:00	36.21	0	0.0889395	-0.0525624	-100.612
142320	14/09/2018--02:18:00	36.21	0	0.0889395	-0.0525624	-100.612
142380	14/09/2018--02:19:00	36.21	0	0.0734565	-0.0525624	-100.612
142440	14/09/2018--02:20:00	36.22	0	0.135388	-0.0376619	-0.991173
142500	14/09/2018--02:21:00	36.21	0	0.135388	-0.0376619	-100.612
142560	14/09/2018--02:22:00	36.22	0	0.135388	-0.0376619	-100.612
142620	14/09/2018--02:23:00	36.22	0	0.150871	-0.0376619	-100.612
142680	14/09/2018--02:24:00	36.21	0	0.150871	-0.0376619	-0.991173
142740	14/09/2018--02:25:00	36.22	0	0.135388	-0.0376619	-100.612
142800	14/09/2018--02:26:00	36.22	0	0.150871	-0.0376619	-100.612
142860	14/09/2018--02:27:00	36.24	0	0.150871	-0.0376619	-100.612
142920	14/09/2018--02:28:00	36.23	0	0.150871	-0.0376619	-100.612
142980	14/09/2018--02:29:00	36.22	0	0.150871	-0.0227614	-0.991173
143040	14/09/2018--02:30:00	36.24	0	0.150871	-0.0376619	-100.612
143100	14/09/2018--02:31:00	36.21	0	0.150871	-0.0376619	-100.612
143160	14/09/2018--02:32:00	36.21	0	0.150871	-0.0376619	-100.612
143220	14/09/2018--02:33:00	36.2	0	0.150871	-0.0376619	-100.612
143280	14/09/2018--02:34:00	36.21	7	0.708258	0.0219401	-0.482868
143340	14/09/2018--02:35:00	36.18	35	100.243	0.126244	-0.00446359
143400	14/09/2018--02:36:00	36.11	3	100.243	0.126244	-0.0792143
143460	14/09/2018--02:37:00	36.05	50	109.533	0.185845	-0.168915
143520	14/09/2018--02:38:00	35.91	57	-0.127822	0.0666416	0.997196
143580	14/09/2018--02:39:00	35.84	0	-0.127822	0.0666416	0.997196
143640	14/09/2018--02:40:00	35.77	0	-0.158788	0.0666416	0.997196
143700	14/09/2018--02:41:00	35.73	0	-0.158788	0.0666416	0.997196
143760	14/09/2018--02:42:00	35.72	0	-0.143305	0.0666416	0.997196
143820	14/09/2018--02:43:00	35.69	79	-0.0349242	100.537	-0.0343639
143880	14/09/2018--02:44:00	35.55	33	-0.360066	0.91597	0.0254367
143940	14/09/2018--02:45:00	35.34	0	-0.158788	0.975572	-0.153965
144000	14/09/2018--02:46:00	35.29	0	-0.437481	0.886169	-0.0194137
144060	14/09/2018--02:47:00	35.27	0	-0.251686	0.945771	-0.228716
144120	14/09/2018--02:48:00	35.29	0	-0.205237	0.945771	-0.139015
144180	14/09/2018--02:49:00	35.18	2	-0.251686	0.960671	-0.0194137
144240	14/09/2018--02:50:00	35.09	0	-0.282652	0.945771	0.0104866
144300	14/09/2018--02:51:00	34.98	70	0.35215	0.349751	0.533742
144360	14/09/2018--02:52:00	34.93	29	-0.0813731	0.0964425	0.997196
144420	14/09/2018--02:53:00	34.94	0	-0.0813731	0.0964425	0.997196
144480	14/09/2018--02:54:00	34.95	0	-0.0813731	0.0964425	0.997196
144540	14/09/2018--02:55:00	34.95	0	-0.0813731	0.0964425	0.997196
144600	14/09/2018--02:56:00	35	0	-0.0968561	0.0964425	0.982246
144660	14/09/2018--02:57:00	35.02	0	-0.0813731	0.111343	0.982246
144720	14/09/2018--02:58:00	35.03	0	-0.0968561	0.0964425	0.997196
144780	14/09/2018--02:59:00	35.04	0	-0.0968561	0.0964425	0.997196
144840	14/09/2018--03:00:00	35.06	0	-0.0968561	0.0964425	0.982246
144900	14/09/2018--03:01:00	35.06	0	-0.0813731	0.0964425	0.997196
144960	14/09/2018--03:02:00	35.08	0	-0.0968561	0.0964425	0.982246
145020	14/09/2018--03:03:00	35.08	0	-0.0968561	0.111343	0.997196
145080	14/09/2018--03:04:00	35.11	0	-0.0813731	0.0964425	0.997196
145140	14/09/2018--03:05:00	35.1	0	-0.0968561	0.0964425	0.997196
145200	14/09/2018--03:06:00	35.11	0	-0.0813731	0.0964425	0.997196
145260	14/09/2018--03:07:00	35.11	0	-0.0813731	0.0964425	0.997196
145320	14/09/2018--03:08:00	35.12	0	-0.0968561	0.0964425	101.215
145380	14/09/2018--03:09:00	35.11	0	-0.0813731	0.0964425	0.997196
145440	14/09/2018--03:10:00	35.12	0	-0.0968561	0.0964425	0.997196
145500	14/09/2018--03:11:00	35.14	0	-0.0968561	0.0964425	0.997196
145560	14/09/2018--03:12:00	35.14	0	-0.0813731	0.111343	0.997196
145620	14/09/2018--03:13:00	35.14	0	-0.0813731	0.111343	0.997196
145680	14/09/2018--03:14:00	35.17	0	-0.0813731	0.0964425	0.997196
145740	14/09/2018--03:15:00	35.17	0	-0.0658901	0.111343	0.997196
145800	14/09/2018--03:16:00	35.18	0	-0.0504072	0.126244	0.997196
145860	14/09/2018--03:17:00	35.2	0	-0.0813731	0.0964425	0.997196
145920	14/09/2018--03:18:00	35.2	0	-0.0813731	0.111343	0.997196
145980	14/09/2018--03:19:00	35.21	0	-0.0968561	0.0964425	0.997196
146040	14/09/2018--03:20:00	35.23	0	-0.0968561	0.0964425	0.997196
146100	14/09/2018--03:21:00	35.23	0	-0.0968561	0.111343	0.997196
146160	14/09/2018--03:22:00	35.24	0	-0.0813731	0.111343	0.997196
146220	14/09/2018--03:23:00	35.24	0	-0.0968561	0.111343	0.997196
146280	14/09/2018--03:24:00	35.27	0	-0.0968561	0.0964425	0.997196
146340	14/09/2018--03:25:00	35.29	0	-0.0968561	0.0964425	0.982246
146400	14/09/2018--03:26:00	35.29	0	-0.0968561	0.0964425	0.982246
146460	14/09/2018--03:27:00	35.3	0	-0.0813731	0.111343	0.997196
146520	14/09/2018--03:28:00	35.3	0	-0.0968561	0.0964425	0.997196
146580	14/09/2018--03:29:00	35.31	0	-0.0968561	0.0964425	0.997196
146640	14/09/2018--03:30:00	35.33	0	-0.0813731	0.111343	0.997196
146700	14/09/2018--03:31:00	35.32	0	-0.0968561	0.111343	0.997196
146760	14/09/2018--03:32:00	35.35	0	-0.0658901	0.111343	0.997196
146820	14/09/2018--03:33:00	35.34	0	-0.0968561	0.0964425	0.982246
146880	14/09/2018--03:34:00	35.36	0	-0.0968561	0.0964425	0.997196
146940	14/09/2018--03:35:00	35.36	0	-0.0968561	0.0964425	0.997196
147000	14/09/2018--03:36:00	35.36	0	-0.0968561	0.0964425	0.982246
147060	14/09/2018--03:37:00	35.38	0	-0.0968561	0.0964425	0.997196
147120	14/09/2018--03:38:00	35.37	0	-0.0968561	0.0964425	0.997196
147180	14/09/2018--03:39:00	35.38	0	-0.0813731	0.0964425	0.997196
147240	14/09/2018--03:40:00	35.39	0	-0.0968561	0.0964425	0.997196
147300	14/09/2018--03:41:00	35.42	74	0.0115247	-0.0525624	-100.612
147360	14/09/2018--03:42:00	35.5	0	0.0115247	-0.0525624	-100.612
147420	14/09/2018--03:43:00	35.57	0	-0.0039583	-0.0525624	-100.612
147480	14/09/2018--03:44:00	35.61	0	-0.0039583	-0.0674629	-100.612
147540	14/09/2018--03:45:00	35.66	0	0.0115247	-0.0525624	-100.612
147600	14/09/2018--03:46:00	35.7	0	0.0115247	-0.0525624	-100.612
147660	14/09/2018--03:47:00	35.75	0	-0.0039583	-0.0525624	-100.612
147720	14/09/2018--03:48:00	35.77	0	-0.0039583	-0.0525624	-102.107
147780	14/09/2018--03:49:00	35.8	0	-0.0039583	-0.0525624	-102.107
147840	14/09/2018--03:50:00	35.82	0	-0.0039583	-0.0525624	-100.612
147900	14/09/2018--03:51:00	35.86	0	-0.0039583	-0.0525624	-100.612
147960	14/09/2018--03:52:00	35.86	0	-0.0039583	-0.0525624	-100.612
148020	14/09/2018--03:53:00	35.89	0	-0.0039583	-0.0525624	-100.612
148080	14/09/2018--03:54:00	35.9	0	-0.0039583	-0.0674629	-100.612
148140	14/09/2018--03:55:00	35.93	0	-0.0039583	-0.0525624	-100.612
148200	14/09/2018--03:56:00	35.94	0	-0.0039583	-0.0674629	-100.612
148260	14/09/2018--03:57:00	35.95	0	-0.0039583	-0.0674629	-100.612
148320	14/09/2018--03:58:00	35.95	0	-0.0039583	-0.0525624	-102.107
148380	14/09/2018--03:59:00	35.96	0	-0.0039583	-0.0674629	-100.612
148440	14/09/2018--04:00:00	35.98	0	-0.0039583	-0.0525624	-100.612
148500	14/09/2018--04:01:00	36	0	-0.0039583	-0.0525624	-100.612
148560	14/09/2018--04:02:00	35.99	0	-0.0039583	-0.0525624	-100.612
148620	14/09/2018--04:03:00	36.02	0	-0.0039583	-0.0525624	-100.612
148680	14/09/2018--04:04:00	36.03	0	-0.0039583	-0.0525624	-100.612
148740	14/09/2018--04:05:00	36.03	0	-0.0039583	-0.0525624	-100.612
148800	14/09/2018--04:06:00	36.03	0	-0.0039583	-0.0525624	-100.612
148860	14/09/2018--04:07:00	36.04	0	0.0115247	-0.0525624	-102.107
148920	14/09/2018--04:08:00	36.05	0	-0.0039583	-0.0525624	-100.612
148980	14/09/2018--04:09:00	36.05	0	-0.0039583	-0.0525624	-100.612
149040	14/09/2018--04:10:00	36.08	0	-0.0039583	-0.0525624	-100.612
149100	14/09/2018--04:11:00	36.09	0	-0.0039583	-0.0525624	-100.612
149160	14/09/2018--04:12:00	36.09	18	0.708258	0.141144	-0.72207
149220	14/09/2018--04:13:00	36.11	0	0.708258	0.126244	-0.70712
149280	14/09/2018--04:14:00	36.11	0	0.677292	0.126244	-0.751971
149340	14/09/2018--04:15:00	36.08	0	0.661809	0.126244	-0.751971
149400	14/09/2018--04:16:00	36.08	0	0.661809	0.111343	-0.766921
149460	14/09/2018--04:17:00	36.05	0	0.677292	0.126244	-0.751971
149520	14/09/2018--04:18:00	36.05	0	0.677292	0.111343	-0.751971
149580	14/09/2018--04:19:00	36.05	0	0.677292	0.111343	-0.751971
149640	14/09/2018--04:20:00	36.03	0	0.661809	0.111343	-0.766921
149700	14/09/2018--04:21:00	36.01	0	0.646326	0.111343	-0.781871
149760	14/09/2018--04:22:00	36	0	0.646326	0.111343	-0.766921
149820	14/09/2018--04:23:00	36	0	0.61536	0.111343	-0.796821
149880	14/09/2018--04:24:00	35.98	0	0.61536	0.111343	-0.811771
149940	14/09/2018--04:25:00	35.97	6	0.0115247	-0.0078609	-100.612
150000	14/09/2018--04:26:00	35.99	0	-0.0039583	-0.0078609	-102.107
150060	14/09/2018--04:27:00	35.98	0	0.0579736	0.0368406	-100.612
150120	14/09/2018--04:28:00	35.99	0	0.0579736	0.0368406	-100.612
150180	14/09/2018--04:29:00	36	0	0.0579736	0.0368406	-100.612
150240	14/09/2018--04:30:00	36	0	0.0889395	0.0368406	-0.991173
150300	14/09/2018--04:31:00	36.01	0	0.0889395	0.0368406	-100.612
150360	14/09/2018--04:32:00	36.02	0	0.104422	0.0368406	-100.612
150420	14/09/2018--04:33:00	36.03	0	0.0889395	0.0368406	-100.612
150480	14/09/2018--04:34:00	36.04	0	0.104422	0.0368406	-100.612
150540	14/09/2018--04:35:00	36.05	0	0.104422	0.0368406	-100.612
150600	14/09/2018--04:36:00	36.04	64	-0.158788	0.0964425	101.215
150660	14/09/2018--04:37:00	35.94	0	-0.0968561	0.0666416	0.997196
150720	14/09/2018--04:38:00	35.86	0	-0.0968561	0.0666416	0.997196
150780	14/09/2018--04:39:00	35.81	0	-0.0968561	0.0666416	0.997196
150840	14/09/2018--04:40:00	35.75	0	-0.0658901	0.0666416	0.997196
150900	14/09/2018--04:41:00	35.71	0	-0.0813731	0.0666416	0.997196
150960	14/09/2018--04:42:00	35.68	0	-0.0813731	0.0666416	0.997196
151020	14/09/2018--04:43:00	35.65	0	-0.0813731	0.0666416	0.997196
151080	14/09/2018--04:44:00	35.63	0	-0.0813731	0.0666416	0.997196
151140	14/09/2018--04:45:00	35.59	0	-0.0658901	0.0666416	0.997196
151200	14/09/2018--04:46:00	35.59	0	-0.0658901	0.0666416	0.997196
151260	14/09/2018--04:47:00	35.56	0	-0.0658901	0.0666416	0.997196
151320	14/09/2018--04:48:00	35.56	0	-0.0813731	0.0666416	0.997196
151380	14/09/2018--04:49:00	35.57	0	-0.0658901	0.0666416	0.997196
151440	14/09/2018--04:50:00	35.53	0	-0.0658901	0.0666416	0.997196
151500	14/09/2018--04:51:00	35.54	0	-0.0658901	0.0666416	0.997196
151560	14/09/2018--04:52:00	35.54	0	-0.0658901	0.0666416	0.997196
151620	14/09/2018--04:53:00	35.54	0	-0.0813731	0.0666416	0.997196
151680	14/09/2018--04:54:00	35.54	0	-0.0813731	0.0666416	0.997196
151740	14/09/2018--04:55:00	35.53	0	-0.0813731	0.0666416	0.997196
151800	14/09/2018--04:56:00	35.53	0	-0.0813731	0.0666416	0.997196
151860	14/09/2018--04:57:00	35.53	0	-0.0813731	0.0666416	0.997196
151920	14/09/2018--04:58:00	35.52	0	-0.0813731	0.0666416	0.997196
151980	14/09/2018--04:59:00	35.54	0	-0.0813731	0.0666416	0.997196
152040	14/09/2018--05:00:00	35.53	0	-0.0813731	0.081542	0.997196
