# Supplementary material for: A randomized cross-over trial investigating differences in 24-h personal air and skin temperatures using wearable sensors between two climatologically contrasting settings
Source: Sci Rep. 2021 Nov 10;11:22020. doi: 10.1038/s41598-021-01180-y (PMC8580978; doi:10.1038/s41598-021-01180-y)
Supplement: Supplementary file 2 — Supplementary Data. [file 41598_2021_1180_MOESM2_ESM.zip › New folder/new/T42_A1new.csv]

Index	Date	Temperature	Activity	X-axis	Y-axis	Z-axis	Marker
66540	19/08/2018--05:00:00	23.96	0	0.0949238	100.033	0.148643
66600	19/08/2018--05:01:00	23.96	0	0.0949238	100.033	0.133839
66660	19/08/2018--05:02:00	23.98	0	0.0949238	100.033	0.133839
66720	19/08/2018--05:03:00	23.97	0	0.0949238	100.033	0.148643
66780	19/08/2018--05:04:00	23.95	0	0.0949238	100.033	0.133839
66840	19/08/2018--05:05:00	23.94	0	0.0949238	100.033	0.148643
66900	19/08/2018--05:06:00	23.99	0	0.0949238	100.033	0.148643
66960	19/08/2018--05:07:00	23.96	0	0.0949238	100.033	0.148643
67020	19/08/2018--05:08:00	23.95	0	0.0949238	100.033	0.148643
67080	19/08/2018--05:09:00	23.96	0	0.0949238	100.033	0.148643
67140	19/08/2018--05:10:00	23.96	0	0.0949238	100.033	0.148643
67200	19/08/2018--05:11:00	23.96	0	0.0949238	100.033	0.133839
67260	19/08/2018--05:12:00	23.96	0	0.0949238	100.033	0.148643
67320	19/08/2018--05:13:00	23.94	0	0.0949238	100.033	0.148643
67380	19/08/2018--05:14:00	23.94	0	0.0949238	100.033	0.133839
67440	19/08/2018--05:15:00	23.94	0	0.0949238	100.033	0.148643
67500	19/08/2018--05:16:00	23.96	0	0.0949238	0.985535	0.148643
67560	19/08/2018--05:17:00	23.95	0	0.0949238	100.033	0.148643
67620	19/08/2018--05:18:00	23.94	0	0.0949238	100.033	0.133839
67680	19/08/2018--05:19:00	23.95	0	0.0949238	100.033	0.148643
67740	19/08/2018--05:20:00	23.94	0	0.0949238	100.033	0.148643
67800	19/08/2018--05:21:00	23.95	0	0.0949238	100.033	0.148643
67860	19/08/2018--05:22:00	23.93	0	0.0949238	100.033	0.133839
67920	19/08/2018--05:23:00	23.94	0	0.0949238	100.033	0.133839
67980	19/08/2018--05:24:00	23.94	0	0.0949238	100.033	0.148643
68040	19/08/2018--05:25:00	23.93	0	0.0949238	100.033	0.133839
68100	19/08/2018--05:26:00	23.94	0	0.0949238	100.033	0.148643
68160	19/08/2018--05:27:00	23.92	0	0.0949238	100.033	0.148643
68220	19/08/2018--05:28:00	23.92	0	0.0949238	100.033	0.148643
68280	19/08/2018--05:29:00	23.92	0	0.0949238	100.033	0.148643
68340	19/08/2018--05:30:00	23.91	0	0.0949238	0.985535	0.133839
68400	19/08/2018--05:31:00	23.91	0	0.0949238	100.033	0.148643
68460	19/08/2018--05:32:00	23.91	0	0.0949238	100.033	0.148643
68520	19/08/2018--05:33:00	23.91	0	0.0949238	100.033	0.148643
68580	19/08/2018--05:34:00	23.91	0	0.0949238	100.033	0.148643
68640	19/08/2018--05:35:00	23.93	0	0.0949238	100.033	0.148643
68700	19/08/2018--05:36:00	23.91	0	0.0949238	100.033	0.148643
68760	19/08/2018--05:37:00	23.91	0	0.0949238	100.033	0.148643
68820	19/08/2018--05:38:00	23.91	0	0.0949238	100.033	0.133839
68880	19/08/2018--05:39:00	23.91	0	0.0949238	100.033	0.133839
68940	19/08/2018--05:40:00	23.91	0	0.0949238	100.033	0.148643
69000	19/08/2018--05:41:00	23.9	0	0.0949238	100.033	0.148643
69060	19/08/2018--05:42:00	23.91	0	0.0949238	100.033	0.148643
69120	19/08/2018--05:43:00	23.89	0	0.0949238	100.033	0.148643
69180	19/08/2018--05:44:00	23.9	0	0.0949238	100.033	0.148643
69240	19/08/2018--05:45:00	23.9	0	0.0949238	100.033	0.133839
69300	19/08/2018--05:46:00	23.89	0	0.0949238	100.033	0.148643
69360	19/08/2018--05:47:00	23.88	0	0.0949238	100.033	0.148643
69420	19/08/2018--05:48:00	23.89	0	0.0949238	100.033	0.148643
69480	19/08/2018--05:49:00	23.9	0	0.0949238	100.033	0.148643
69540	19/08/2018--05:50:00	23.9	0	0.0949238	100.033	0.148643
69600	19/08/2018--05:51:00	23.91	0	0.0949238	100.033	0.148643
69660	19/08/2018--05:52:00	23.9	0	0.0949238	100.033	0.133839
69720	19/08/2018--05:53:00	23.89	0	0.0949238	100.033	0.148643
69780	19/08/2018--05:54:00	23.89	0	0.0949238	100.033	0.148643
69840	19/08/2018--05:55:00	23.89	0	0.0949238	100.033	0.148643
69900	19/08/2018--05:56:00	23.88	0	0.0949238	100.033	0.148643
69960	19/08/2018--05:57:00	23.9	0	0.0949238	100.033	0.148643
70020	19/08/2018--05:58:00	23.89	0	0.0949238	100.033	0.148643
70080	19/08/2018--05:59:00	23.89	0	0.0949238	100.033	0.133839
70140	19/08/2018--06:00:00	23.89	0	0.0949238	100.033	0.148643
70200	19/08/2018--06:01:00	23.89	0	0.0949238	100.033	0.148643
70260	19/08/2018--06:02:00	23.89	0	0.0949238	100.033	0.148643
70320	19/08/2018--06:03:00	23.88	0	0.0949238	100.033	0.148643
70380	19/08/2018--06:04:00	23.89	0	0.0949238	100.033	0.148643
70440	19/08/2018--06:05:00	23.88	0	0.0949238	100.033	0.148643
70500	19/08/2018--06:06:00	23.89	0	0.0949238	100.033	0.148643
70560	19/08/2018--06:07:00	23.89	0	0.0949238	100.033	0.148643
70620	19/08/2018--06:08:00	23.89	0	0.0949238	100.033	0.133839
70680	19/08/2018--06:09:00	23.89	0	0.0949238	100.033	0.133839
70740	19/08/2018--06:10:00	23.89	0	0.0949238	100.033	0.133839
70800	19/08/2018--06:11:00	23.88	0	0.0949238	100.033	0.133839
70860	19/08/2018--06:12:00	23.86	0	0.0949238	100.033	0.148643
70920	19/08/2018--06:13:00	23.88	0	0.0949238	100.033	0.133839
70980	19/08/2018--06:14:00	23.88	0	0.0949238	100.033	0.133839
71040	19/08/2018--06:15:00	23.88	0	0.0949238	100.033	0.148643
71100	19/08/2018--06:16:00	23.88	0	0.0949238	100.033	0.148643
71160	19/08/2018--06:17:00	23.88	0	0.0949238	100.033	0.148643
71220	19/08/2018--06:18:00	23.87	0	0.0949238	100.033	0.148643
71280	19/08/2018--06:19:00	23.88	0	0.0949238	100.033	0.148643
71340	19/08/2018--06:20:00	23.86	0	0.0949238	100.033	0.133839
71400	19/08/2018--06:21:00	23.86	0	0.0949238	100.033	0.148643
71460	19/08/2018--06:22:00	23.88	0	0.0949238	100.033	0.133839
71520	19/08/2018--06:23:00	23.88	0	0.0949238	100.033	0.148643
71580	19/08/2018--06:24:00	23.89	0	0.0949238	100.033	0.133839
71640	19/08/2018--06:25:00	23.86	0	0.0949238	100.033	0.148643
71700	19/08/2018--06:26:00	23.87	0	0.0949238	100.033	0.148643
71760	19/08/2018--06:27:00	23.87	0	0.0949238	0.985535	0.148643
71820	19/08/2018--06:28:00	23.85	0	0.0949238	100.033	0.133839
71880	19/08/2018--06:29:00	23.86	0	0.0949238	100.033	0.148643
71940	19/08/2018--06:30:00	23.86	0	0.0949238	100.033	0.148643
72000	19/08/2018--06:31:00	23.85	0	0.0949238	100.033	0.133839
72060	19/08/2018--06:32:00	23.82	0	0.0949238	100.033	0.148643
72120	19/08/2018--06:33:00	23.84	0	0.0949238	100.033	0.148643
72180	19/08/2018--06:34:00	23.83	0	0.0949238	100.033	0.148643
72240	19/08/2018--06:35:00	23.85	0	0.0949238	100.033	0.148643
72300	19/08/2018--06:36:00	23.82	0	0.0949238	100.033	0.133839
72360	19/08/2018--06:37:00	23.81	0	0.0949238	100.033	0.148643
72420	19/08/2018--06:38:00	23.82	0	0.0949238	100.033	0.148643
72480	19/08/2018--06:39:00	23.83	0	0.0949238	100.033	0.148643
72540	19/08/2018--06:40:00	23.82	0	0.0949238	100.033	0.148643
72600	19/08/2018--06:41:00	23.82	0	0.0949238	0.985535	0.148643
72660	19/08/2018--06:42:00	23.82	0	0.0949238	100.033	0.133839
72720	19/08/2018--06:43:00	23.83	0	0.0949238	100.033	0.148643
72780	19/08/2018--06:44:00	23.81	0	0.0949238	100.033	0.148643
72840	19/08/2018--06:45:00	23.8	0	0.0949238	100.033	0.148643
72900	19/08/2018--06:46:00	23.81	0	0.0949238	100.033	0.148643
72960	19/08/2018--06:47:00	23.81	0	0.0949238	100.033	0.148643
73020	19/08/2018--06:48:00	23.8	0	0.0949238	100.033	0.148643
73080	19/08/2018--06:49:00	23.81	0	0.0949238	100.033	0.148643
73140	19/08/2018--06:50:00	23.8	0	0.0949238	0.985535	0.148643
73200	19/08/2018--06:51:00	23.82	0	0.0949238	100.033	0.148643
73260	19/08/2018--06:52:00	23.81	0	0.0949238	100.033	0.148643
73320	19/08/2018--06:53:00	23.83	0	0.0949238	100.033	0.148643
73380	19/08/2018--06:54:00	23.82	0	0.0949238	100.033	0.133839
73440	19/08/2018--06:55:00	23.8	0	0.0949238	100.033	0.148643
73500	19/08/2018--06:56:00	23.83	0	0.0949238	100.033	0.148643
73560	19/08/2018--06:57:00	23.82	0	0.0949238	100.033	0.148643
73620	19/08/2018--06:58:00	23.81	0	0.0949238	100.033	0.133839
73680	19/08/2018--06:59:00	23.84	0	0.0949238	100.033	0.148643
73740	19/08/2018--07:00:00	23.82	0	0.0949238	100.033	0.148643
73800	19/08/2018--07:01:00	23.83	0	0.0949238	100.033	0.133839
73860	19/08/2018--07:02:00	23.84	0	0.0949238	100.033	0.148643
73920	19/08/2018--07:03:00	23.81	0	0.0949238	100.033	0.148643
73980	19/08/2018--07:04:00	23.83	0	0.0949238	100.033	0.148643
74040	19/08/2018--07:05:00	23.84	0	0.0949238	100.033	0.148643
74100	19/08/2018--07:06:00	23.83	0	0.0949238	100.033	0.148643
74160	19/08/2018--07:07:00	23.83	0	0.0949238	100.033	0.148643
74220	19/08/2018--07:08:00	23.84	0	0.0949238	100.033	0.133839
74280	19/08/2018--07:09:00	23.83	0	0.0949238	100.033	0.148643
74340	19/08/2018--07:10:00	23.83	0	0.0949238	100.033	0.148643
74400	19/08/2018--07:11:00	23.84	0	0.0949238	100.033	0.148643
74460	19/08/2018--07:12:00	23.85	0	0.0949238	100.033	0.148643
74520	19/08/2018--07:13:00	23.86	0	0.0949238	100.033	0.148643
74580	19/08/2018--07:14:00	23.86	0	0.0949238	100.033	0.148643
74640	19/08/2018--07:15:00	23.88	0	0.0949238	100.033	0.148643
74700	19/08/2018--07:16:00	23.88	0	0.0949238	100.033	0.133839
74760	19/08/2018--07:17:00	23.9	0	0.0949238	100.033	0.148643
74820	19/08/2018--07:18:00	23.92	0	0.0949238	100.033	0.148643
74880	19/08/2018--07:19:00	23.94	0	0.0949238	100.033	0.148643
74940	19/08/2018--07:20:00	23.95	0	0.0949238	100.033	0.148643
75000	19/08/2018--07:21:00	23.97	0	0.0949238	100.033	0.148643
75060	19/08/2018--07:22:00	23.98	0	0.0949238	100.033	0.148643
75120	19/08/2018--07:23:00	24.02	0	0.0949238	100.033	0.133839
75180	19/08/2018--07:24:00	24.04	0	0.0949238	100.033	0.148643
75240	19/08/2018--07:25:00	24.07	0	0.0949238	100.033	0.148643
75300	19/08/2018--07:26:00	24.09	0	0.0949238	100.033	0.148643
75360	19/08/2018--07:27:00	24.11	0	0.0949238	100.033	0.148643
75420	19/08/2018--07:28:00	24.14	0	0.0949238	100.033	0.133839
75480	19/08/2018--07:29:00	24.17	0	0.0949238	100.033	0.133839
75540	19/08/2018--07:30:00	24.18	0	0.0949238	100.033	0.148643
75600	19/08/2018--07:31:00	24.23	0	0.0949238	100.033	0.148643
75660	19/08/2018--07:32:00	24.22	0	0.0949238	100.033	0.148643
75720	19/08/2018--07:33:00	24.26	0	0.0949238	100.033	0.148643
75780	19/08/2018--07:34:00	24.29	0	0.0949238	100.033	0.133839
75840	19/08/2018--07:35:00	24.32	0	0.0949238	100.033	0.148643
75900	19/08/2018--07:36:00	24.33	0	0.0949238	100.033	0.148643
75960	19/08/2018--07:37:00	24.34	0	0.0949238	100.033	0.148643
76020	19/08/2018--07:38:00	24.38	0	0.0949238	100.033	0.148643
76080	19/08/2018--07:39:00	24.41	0	0.0949238	100.033	0.133839
76140	19/08/2018--07:40:00	24.41	0	0.0949238	100.033	0.148643
76200	19/08/2018--07:41:00	24.44	0	0.0949238	100.033	0.148643
76260	19/08/2018--07:42:00	24.45	0	0.0949238	100.033	0.148643
76320	19/08/2018--07:43:00	24.47	0	0.0949238	100.033	0.148643
76380	19/08/2018--07:44:00	24.5	0	0.0949238	100.033	0.148643
76440	19/08/2018--07:45:00	24.49	0	0.0949238	100.033	0.148643
76500	19/08/2018--07:46:00	24.53	0	0.0949238	100.033	0.133839
76560	19/08/2018--07:47:00	24.52	0	0.0949238	100.033	0.133839
76620	19/08/2018--07:48:00	24.54	0	0.0949238	100.033	0.148643
76680	19/08/2018--07:49:00	24.54	0	0.0949238	100.033	0.148643
76740	19/08/2018--07:50:00	24.55	0	0.0949238	100.033	0.148643
76800	19/08/2018--07:51:00	24.57	0	0.0949238	100.033	0.148643
76860	19/08/2018--07:52:00	24.58	0	0.0949238	100.033	0.148643
76920	19/08/2018--07:53:00	24.57	0	0.0949238	100.033	0.148643
76980	19/08/2018--07:54:00	24.59	0	0.0949238	100.033	0.148643
77040	19/08/2018--07:55:00	24.6	0	0.0949238	100.033	0.148643
77100	19/08/2018--07:56:00	24.61	0	0.0949238	100.033	0.148643
77160	19/08/2018--07:57:00	24.59	0	0.0949238	100.033	0.148643
77220	19/08/2018--07:58:00	24.62	0	0.0949238	100.033	0.148643
77280	19/08/2018--07:59:00	24.61	0	0.0949238	100.033	0.148643
77340	19/08/2018--08:00:00	24.62	0	0.0949238	100.033	0.148643
77400	19/08/2018--08:01:00	24.62	0	0.0949238	100.033	0.148643
77460	19/08/2018--08:02:00	24.61	0	0.0949238	100.033	0.133839
77520	19/08/2018--08:03:00	24.62	0	0.0949238	100.033	0.148643
77580	19/08/2018--08:04:00	24.63	0	0.0949238	100.033	0.148643
77640	19/08/2018--08:05:00	24.64	0	0.0949238	0.985535	0.133839
77700	19/08/2018--08:06:00	24.62	0	0.0949238	100.033	0.133839
77760	19/08/2018--08:07:00	24.63	0	0.0949238	100.033	0.133839
77820	19/08/2018--08:08:00	24.64	0	0.0949238	100.033	0.133839
77880	19/08/2018--08:09:00	24.64	0	0.0949238	100.033	0.148643
77940	19/08/2018--08:10:00	24.65	0	0.0949238	100.033	0.148643
78000	19/08/2018--08:11:00	24.66	0	0.0949238	100.033	0.148643
78060	19/08/2018--08:12:00	24.64	0	0.0949238	100.033	0.148643
78120	19/08/2018--08:13:00	24.67	0	0.0949238	100.033	0.148643
78180	19/08/2018--08:14:00	24.66	0	0.0949238	100.033	0.148643
78240	19/08/2018--08:15:00	24.66	0	0.0949238	100.033	0.133839
78300	19/08/2018--08:16:00	24.69	0	0.0949238	100.033	0.148643
78360	19/08/2018--08:17:00	24.67	0	0.0949238	100.033	0.148643
78420	19/08/2018--08:18:00	24.67	0	0.0949238	100.033	0.148643
78480	19/08/2018--08:19:00	24.66	0	0.0949238	100.033	0.133839
78540	19/08/2018--08:20:00	24.66	0	0.0949238	100.033	0.148643
78600	19/08/2018--08:21:00	24.67	0	0.0949238	100.033	0.148643
78660	19/08/2018--08:22:00	24.67	0	0.0949238	100.033	0.148643
78720	19/08/2018--08:23:00	24.68	0	0.0949238	100.033	0.148643
78780	19/08/2018--08:24:00	24.68	0	0.0949238	100.033	0.148643
78840	19/08/2018--08:25:00	24.67	0	0.0949238	100.033	0.133839
78900	19/08/2018--08:26:00	24.7	0	0.0949238	100.033	0.133839
78960	19/08/2018--08:27:00	24.7	0	0.0949238	100.033	0.148643
79020	19/08/2018--08:28:00	24.71	0	0.0949238	100.033	0.148643
79080	19/08/2018--08:29:00	24.7	0	0.0949238	100.033	0.148643
79140	19/08/2018--08:30:00	24.71	0	0.0949238	100.033	0.133839
79200	19/08/2018--08:31:00	24.71	0	0.0949238	100.033	0.148643
79260	19/08/2018--08:32:00	24.71	0	0.0949238	100.033	0.133839
79320	19/08/2018--08:33:00	24.71	0	0.0949238	100.033	0.148643
79380	19/08/2018--08:34:00	24.69	0	0.0949238	100.033	0.148643
79440	19/08/2018--08:35:00	24.7	0	0.0949238	100.033	0.148643
79500	19/08/2018--08:36:00	24.71	0	0.0949238	100.033	0.148643
79560	19/08/2018--08:37:00	24.71	0	0.0949238	100.033	0.148643
79620	19/08/2018--08:38:00	24.69	0	0.0949238	100.033	0.148643
79680	19/08/2018--08:39:00	24.7	0	0.0949238	100.033	0.148643
79740	19/08/2018--08:40:00	24.71	0	0.0949238	100.033	0.148643
79800	19/08/2018--08:41:00	24.7	0	0.0949238	100.033	0.133839
79860	19/08/2018--08:42:00	24.71	0	0.0949238	100.033	0.148643
79920	19/08/2018--08:43:00	24.74	0	0.0949238	100.033	0.148643
79980	19/08/2018--08:44:00	24.72	0	0.0949238	100.033	0.148643
80040	19/08/2018--08:45:00	24.73	0	0.0949238	100.033	0.148643
80100	19/08/2018--08:46:00	24.72	0	0.0949238	100.033	0.148643
80160	19/08/2018--08:47:00	24.73	0	0.0949238	100.033	0.148643
80220	19/08/2018--08:48:00	24.73	0	0.0949238	100.033	0.133839
80280	19/08/2018--08:49:00	24.73	0	0.0949238	100.033	0.148643
80340	19/08/2018--08:50:00	24.74	0	0.0949238	100.033	0.133839
80400	19/08/2018--08:51:00	24.75	0	0.0949238	100.033	0.148643
80460	19/08/2018--08:52:00	24.77	0	0.0949238	100.033	0.148643
80520	19/08/2018--08:53:00	24.82	1	0.127393	0.985535	0.178251
80580	19/08/2018--08:54:00	24.9	0	0.127393	0.985535	0.178251
80640	19/08/2018--08:55:00	24.95	0	0.127393	0.985535	0.178251
80700	19/08/2018--08:56:00	25	0	0.127393	0.985535	0.178251
80760	19/08/2018--08:57:00	25.04	0	0.127393	0.985535	0.178251
80820	19/08/2018--08:58:00	25.06	0	0.127393	0.985535	0.178251
80880	19/08/2018--08:59:00	25.11	0	0.127393	0.985535	0.178251
80940	19/08/2018--09:00:00	25.11	0	0.127393	0.985535	0.178251
81000	19/08/2018--09:01:00	25.11	0	0.127393	0.985535	0.178251
81060	19/08/2018--09:02:00	25.13	0	0.127393	0.985535	0.178251
81120	19/08/2018--09:03:00	25.17	0	0.127393	0.985535	0.178251
81180	19/08/2018--09:04:00	25.18	0	0.127393	0.985535	0.178251
81240	19/08/2018--09:05:00	25.21	0	0.127393	0.985535	0.178251
81300	19/08/2018--09:06:00	25.26	0	0.127393	0.985535	0.178251
81360	19/08/2018--09:07:00	25.27	0	0.127393	0.985535	0.178251
81420	19/08/2018--09:08:00	25.3	0	0.127393	100.033	0.178251
81480	19/08/2018--09:09:00	25.34	0	0.127393	0.985535	0.178251
81540	19/08/2018--09:10:00	25.36	0	0.127393	0.985535	0.178251
81600	19/08/2018--09:11:00	25.42	0	0.127393	0.985535	0.178251
81660	19/08/2018--09:12:00	25.43	0	0.127393	0.985535	0.178251
81720	19/08/2018--09:13:00	25.47	0	0.127393	0.985535	0.178251
81780	19/08/2018--09:14:00	25.48	0	0.127393	0.985535	0.178251
81840	19/08/2018--09:15:00	25.52	0	0.127393	0.985535	0.178251
81900	19/08/2018--09:16:00	25.52	0	0.127393	0.985535	0.178251
81960	19/08/2018--09:17:00	25.54	0	0.127393	0.985535	0.178251
82020	19/08/2018--09:18:00	25.56	0	0.127393	0.985535	0.178251
82080	19/08/2018--09:19:00	25.57	0	0.127393	0.985535	0.178251
82140	19/08/2018--09:20:00	25.6	0	0.127393	0.985535	0.178251
82200	19/08/2018--09:21:00	25.59	0	0.127393	0.985535	0.178251
82260	19/08/2018--09:22:00	25.61	0	0.127393	0.985535	0.163447
82320	19/08/2018--09:23:00	25.61	0	0.127393	0.985535	0.178251
82380	19/08/2018--09:24:00	25.63	0	0.127393	0.985535	0.178251
82440	19/08/2018--09:25:00	25.64	0	0.127393	0.985535	0.178251
82500	19/08/2018--09:26:00	25.65	0	0.127393	0.985535	0.193055
82560	19/08/2018--09:27:00	25.66	0	0.127393	0.985535	0.178251
82620	19/08/2018--09:28:00	25.65	0	0.127393	100.033	0.178251
82680	19/08/2018--09:29:00	25.67	0	0.127393	0.985535	0.178251
82740	19/08/2018--09:30:00	25.66	0	0.127393	0.985535	0.178251
82800	19/08/2018--09:31:00	25.68	0	0.127393	0.985535	0.178251
82860	19/08/2018--09:32:00	25.69	0	0.127393	0.985535	0.178251
82920	19/08/2018--09:33:00	25.7	0	0.127393	0.985535	0.178251
82980	19/08/2018--09:34:00	25.7	0	0.127393	0.985535	0.178251
83040	19/08/2018--09:35:00	25.7	0	0.127393	0.985535	0.178251
83100	19/08/2018--09:36:00	25.7	0	0.127393	0.985535	0.178251
83160	19/08/2018--09:37:00	25.71	0	0.127393	0.985535	0.178251
83220	19/08/2018--09:38:00	25.7	0	0.127393	0.985535	0.178251
83280	19/08/2018--09:39:00	25.7	0	0.127393	0.985535	0.178251
83340	19/08/2018--09:40:00	25.68	0	0.127393	0.985535	0.178251
83400	19/08/2018--09:41:00	25.69	0	0.143628	0.985535	0.163447
83460	19/08/2018--09:42:00	25.71	0	0.143628	100.033	0.163447
83520	19/08/2018--09:43:00	25.7	0	0.127393	100.033	0.148643
83580	19/08/2018--09:44:00	25.68	0	0.127393	0.985535	0.148643
83640	19/08/2018--09:45:00	25.66	0	0.127393	100.033	0.148643
83700	19/08/2018--09:46:00	25.63	0	0.127393	100.033	0.148643
83760	19/08/2018--09:47:00	25.6	0	0.127393	100.033	0.148643
83820	19/08/2018--09:48:00	25.59	0	0.143628	100.033	0.148643
83880	19/08/2018--09:49:00	25.59	0	0.143628	0.985535	0.148643
83940	19/08/2018--09:50:00	25.58	0	0.127393	100.033	0.148643
84000	19/08/2018--09:51:00	25.61	0	0.127393	100.033	0.148643
84060	19/08/2018--09:52:00	25.6	0	0.127393	100.033	0.148643
84120	19/08/2018--09:53:00	25.59	0	0.143628	100.033	0.148643
84180	19/08/2018--09:54:00	25.62	0	0.143628	0.985535	0.163447
84240	19/08/2018--09:55:00	25.64	0	0.127393	100.033	0.148643
84300	19/08/2018--09:56:00	25.64	0	0.127393	100.033	0.148643
84360	19/08/2018--09:57:00	25.67	0	0.127393	100.033	0.148643
84420	19/08/2018--09:58:00	25.67	0	0.127393	100.033	0.148643
84480	19/08/2018--09:59:00	25.68	0	0.127393	100.033	0.148643
84540	19/08/2018--10:00:00	25.65	0	0.127393	100.033	0.148643
84600	19/08/2018--10:01:00	25.66	0	0.127393	100.033	0.148643
84660	19/08/2018--10:02:00	25.66	0	0.127393	100.033	0.148643
84720	19/08/2018--10:03:00	25.64	0	0.127393	100.033	0.148643
84780	19/08/2018--10:04:00	25.66	0	0.127393	100.033	0.148643
84840	19/08/2018--10:05:00	25.67	0	0.127393	100.033	0.148643
84900	19/08/2018--10:06:00	25.66	0	0.127393	100.033	0.148643
84960	19/08/2018--10:07:00	25.66	0	0.127393	100.033	0.148643
85020	19/08/2018--10:08:00	25.67	0	0.127393	100.033	0.148643
85080	19/08/2018--10:09:00	25.68	0	0.127393	100.033	0.148643
85140	19/08/2018--10:10:00	25.68	0	0.127393	100.033	0.148643
85200	19/08/2018--10:11:00	25.67	0	0.127393	100.033	0.148643
85260	19/08/2018--10:12:00	25.7	0	0.127393	100.033	0.148643
85320	19/08/2018--10:13:00	25.68	0	0.127393	100.033	0.148643
85380	19/08/2018--10:14:00	25.7	0	0.127393	100.033	0.148643
85440	19/08/2018--10:15:00	25.7	0	0.127393	100.033	0.148643
85500	19/08/2018--10:16:00	25.69	0	0.127393	100.033	0.148643
85560	19/08/2018--10:17:00	25.7	0	0.127393	100.033	0.148643
85620	19/08/2018--10:18:00	25.7	22	0.127393	100.033	0.148643
85680	19/08/2018--10:19:00	25.7	0	0.127393	0.985535	0.148643
85740	19/08/2018--10:20:00	25.72	0	0.127393	100.033	0.148643
85800	19/08/2018--10:21:00	25.71	0	0.127393	100.033	0.148643
85860	19/08/2018--10:22:00	25.7	0	0.127393	100.033	0.148643
85920	19/08/2018--10:23:00	25.71	0	0.127393	100.033	0.133839
85980	19/08/2018--10:24:00	25.75	0	0.127393	100.033	0.148643
86040	19/08/2018--10:25:00	25.77	0	0.127393	0.985535	0.148643
86100	19/08/2018--10:26:00	25.79	0	0.127393	100.033	0.148643
86160	19/08/2018--10:27:00	25.81	0	0.127393	100.033	0.148643
86220	19/08/2018--10:28:00	25.8	0	0.127393	100.033	0.148643
86280	19/08/2018--10:29:00	25.8	0	0.127393	100.033	0.148643
86340	19/08/2018--10:30:00	25.79	0	0.127393	100.033	0.148643
86400	19/08/2018--10:31:00	25.82	0	0.127393	100.033	0.148643
86460	19/08/2018--10:32:00	25.79	0	0.127393	100.033	0.148643
86520	19/08/2018--10:33:00	25.8	0	0.127393	100.033	0.148643
86580	19/08/2018--10:34:00	25.8	0	0.127393	100.033	0.148643
86640	19/08/2018--10:35:00	25.8	0	0.127393	0.985535	0.148643
86700	19/08/2018--10:36:00	25.8	0	0.127393	100.033	0.148643
86760	19/08/2018--10:37:00	25.81	0	0.127393	100.033	0.148643
86820	19/08/2018--10:38:00	25.8	0	0.127393	0.985535	0.148643
86880	19/08/2018--10:39:00	25.82	0	0.127393	100.033	0.148643
86940	19/08/2018--10:40:00	25.8	0	0.127393	100.033	0.148643
87000	19/08/2018--10:41:00	25.79	0	0.127393	100.033	0.148643
87060	19/08/2018--10:42:00	25.77	0	0.127393	100.033	0.148643
87120	19/08/2018--10:43:00	25.77	0	0.127393	100.033	0.148643
87180	19/08/2018--10:44:00	25.75	0	0.127393	100.033	0.148643
87240	19/08/2018--10:45:00	25.75	0	0.127393	0.985535	0.148643
87300	19/08/2018--10:46:00	25.73	0	0.127393	100.033	0.148643
87360	19/08/2018--10:47:00	25.72	0	0.127393	100.033	0.148643
87420	19/08/2018--10:48:00	25.71	0	0.127393	0.985535	0.148643
87480	19/08/2018--10:49:00	25.7	0	0.127393	100.033	0.148643
87540	19/08/2018--10:50:00	25.7	0	0.127393	100.033	0.148643
87600	19/08/2018--10:51:00	25.68	0	0.127393	100.033	0.148643
87660	19/08/2018--10:52:00	25.68	0	0.127393	100.033	0.148643
87720	19/08/2018--10:53:00	25.66	0	0.127393	100.033	0.148643
87780	19/08/2018--10:54:00	25.65	0	0.127393	100.033	0.148643
87840	19/08/2018--10:55:00	25.62	0	0.127393	100.033	0.148643
87900	19/08/2018--10:56:00	25.63	0	0.127393	0.985535	0.148643
87960	19/08/2018--10:57:00	25.61	0	0.127393	100.033	0.148643
88020	19/08/2018--10:58:00	25.62	0	0.127393	100.033	0.148643
88080	19/08/2018--10:59:00	25.6	0	0.127393	100.033	0.148643
88140	19/08/2018--11:00:00	25.61	0	0.127393	100.033	0.148643
88200	19/08/2018--11:01:00	25.6	23	0.111159	0.985535	0.178251
88260	19/08/2018--11:02:00	25.62	3	0.127393	0.985535	0.178251
88320	19/08/2018--11:03:00	25.64	0	0.127393	0.985535	0.193055
88380	19/08/2018--11:04:00	25.68	15	0.143628	0.985535	0.148643
88440	19/08/2018--11:05:00	25.72	1	0.192332	100.033	0.119035
88500	19/08/2018--11:06:00	25.73	0	0.176098	0.985535	0.163447
88560	19/08/2018--11:07:00	25.75	0	0.192332	0.985535	0.163447
88620	19/08/2018--11:08:00	25.74	0	0.176098	0.985535	0.163447
88680	19/08/2018--11:09:00	25.71	0	0.176098	0.985535	0.163447
88740	19/08/2018--11:10:00	25.7	0	0.192332	0.985535	0.163447
88800	19/08/2018--11:11:00	25.68	0	0.176098	0.985535	0.163447
88860	19/08/2018--11:12:00	25.64	0	0.176098	0.985535	0.163447
88920	19/08/2018--11:13:00	25.62	0	0.192332	0.985535	0.163447
88980	19/08/2018--11:14:00	25.63	0	0.192332	0.985535	0.163447
89040	19/08/2018--11:15:00	25.6	0	0.192332	0.985535	0.163447
89100	19/08/2018--11:16:00	25.62	0	0.192332	0.985535	0.163447
89160	19/08/2018--11:17:00	25.59	0	0.192332	0.985535	0.163447
89220	19/08/2018--11:18:00	25.57	0	0.192332	0.985535	0.163447
89280	19/08/2018--11:19:00	25.56	0	0.176098	0.985535	0.163447
89340	19/08/2018--11:20:00	25.56	0	0.192332	0.985535	0.163447
89400	19/08/2018--11:21:00	25.56	0	0.192332	0.985535	0.163447
89460	19/08/2018--11:22:00	25.55	0	0.192332	0.985535	0.163447
89520	19/08/2018--11:23:00	25.52	0	0.192332	0.985535	0.163447
89580	19/08/2018--11:24:00	25.54	0	0.192332	0.985535	0.163447
89640	19/08/2018--11:25:00	25.52	0	0.176098	0.985535	0.163447
89700	19/08/2018--11:26:00	25.52	0	0.192332	0.985535	0.163447
89760	19/08/2018--11:27:00	25.52	0	0.192332	0.985535	0.163447
89820	19/08/2018--11:28:00	25.5	0	0.176098	0.985535	0.163447
89880	19/08/2018--11:29:00	25.5	0	0.192332	0.985535	0.163447
89940	19/08/2018--11:30:00	25.5	0	0.176098	0.985535	0.163447
90000	19/08/2018--11:31:00	25.5	0	0.192332	0.985535	0.163447
90060	19/08/2018--11:32:00	25.49	0	0.192332	0.985535	0.163447
90120	19/08/2018--11:33:00	25.48	0	0.176098	0.985535	0.163447
90180	19/08/2018--11:34:00	25.46	0	0.176098	0.985535	0.163447
90240	19/08/2018--11:35:00	25.46	0	0.192332	0.985535	0.163447
90300	19/08/2018--11:36:00	25.46	0	0.192332	0.985535	0.163447
90360	19/08/2018--11:37:00	25.45	0	0.192332	0.985535	0.163447
90420	19/08/2018--11:38:00	25.45	0	0.192332	0.985535	0.163447
90480	19/08/2018--11:39:00	25.43	0	0.192332	0.985535	0.163447
90540	19/08/2018--11:40:00	25.42	0	0.192332	0.985535	0.163447
90600	19/08/2018--11:41:00	25.43	0	0.192332	0.985535	0.178251
90660	19/08/2018--11:42:00	25.4	0	0.192332	0.985535	0.163447
90720	19/08/2018--11:43:00	25.41	0	0.192332	0.985535	0.163447
90780	19/08/2018--11:44:00	25.42	0	0.192332	0.985535	0.163447
90840	19/08/2018--11:45:00	25.42	0	0.192332	0.985535	0.163447
90900	19/08/2018--11:46:00	25.41	0	0.192332	0.985535	0.163447
90960	19/08/2018--11:47:00	25.42	0	0.176098	0.985535	0.163447
91020	19/08/2018--11:48:00	25.43	0	0.192332	0.985535	0.163447
91080	19/08/2018--11:49:00	25.43	0	0.192332	0.985535	0.163447
91140	19/08/2018--11:50:00	25.41	0	0.192332	0.985535	0.163447
91200	19/08/2018--11:51:00	25.41	0	0.192332	0.985535	0.163447
91260	19/08/2018--11:52:00	25.42	0	0.192332	0.985535	0.163447
91320	19/08/2018--11:53:00	25.41	0	0.192332	0.985535	0.163447
91380	19/08/2018--11:54:00	25.41	0	0.192332	0.985535	0.163447
91440	19/08/2018--11:55:00	25.39	0	0.192332	0.985535	0.163447
91500	19/08/2018--11:56:00	25.39	0	0.176098	0.985535	0.163447
91560	19/08/2018--11:57:00	25.4	0	0.192332	0.985535	0.163447
91620	19/08/2018--11:58:00	25.4	0	0.192332	0.985535	0.163447
91680	19/08/2018--11:59:00	25.39	0	0.192332	0.985535	0.163447
91740	19/08/2018--12:00:00	25.38	0	0.176098	0.985535	0.163447
91800	19/08/2018--12:01:00	25.38	0	0.176098	0.985535	0.163447
91860	19/08/2018--12:02:00	25.38	0	0.192332	0.985535	0.163447
91920	19/08/2018--12:03:00	25.38	0	0.192332	0.985535	0.163447
91980	19/08/2018--12:04:00	25.38	0	0.176098	0.985535	0.163447
92040	19/08/2018--12:05:00	25.39	0	0.176098	0.985535	0.163447
92100	19/08/2018--12:06:00	25.39	0	0.192332	0.985535	0.163447
92160	19/08/2018--12:07:00	25.38	0	0.192332	0.985535	0.163447
92220	19/08/2018--12:08:00	25.39	0	0.192332	0.985535	0.163447
92280	19/08/2018--12:09:00	25.38	0	0.192332	0.985535	0.163447
92340	19/08/2018--12:10:00	25.36	0	0.176098	0.985535	0.163447
92400	19/08/2018--12:11:00	25.37	0	0.176098	0.985535	0.163447
92460	19/08/2018--12:12:00	25.38	0	0.192332	0.985535	0.163447
92520	19/08/2018--12:13:00	25.37	0	0.192332	0.985535	0.163447
92580	19/08/2018--12:14:00	25.38	0	0.192332	0.985535	0.163447
92640	19/08/2018--12:15:00	25.38	0	0.192332	0.985535	0.163447
92700	19/08/2018--12:16:00	25.37	0	0.192332	0.985535	0.163447
92760	19/08/2018--12:17:00	25.38	0	0.192332	0.985535	0.163447
92820	19/08/2018--12:18:00	25.37	0	0.176098	0.985535	0.163447
92880	19/08/2018--12:19:00	25.38	0	0.176098	0.985535	0.163447
92940	19/08/2018--12:20:00	25.38	0	0.192332	0.985535	0.163447
93000	19/08/2018--12:21:00	25.38	0	0.192332	0.985535	0.163447
93060	19/08/2018--12:22:00	25.38	0	0.176098	0.985535	0.163447
93120	19/08/2018--12:23:00	25.39	0	0.192332	0.985535	0.163447
93180	19/08/2018--12:24:00	25.36	0	0.176098	0.985535	0.163447
93240	19/08/2018--12:25:00	25.37	0	0.176098	0.985535	0.163447
93300	19/08/2018--12:26:00	25.39	0	0.176098	0.985535	0.163447
93360	19/08/2018--12:27:00	25.4	0	0.192332	0.985535	0.163447
93420	19/08/2018--12:28:00	25.4	0	0.192332	0.985535	0.163447
93480	19/08/2018--12:29:00	25.39	0	0.176098	0.985535	0.163447
93540	19/08/2018--12:30:00	25.4	0	0.192332	0.985535	0.163447
93600	19/08/2018--12:31:00	25.41	0	0.192332	0.985535	0.163447
93660	19/08/2018--12:32:00	25.41	0	0.192332	0.985535	0.163447
93720	19/08/2018--12:33:00	25.42	0	0.192332	0.985535	0.163447
93780	19/08/2018--12:34:00	25.42	0	0.176098	0.985535	0.163447
93840	19/08/2018--12:35:00	25.42	0	0.192332	0.985535	0.163447
93900	19/08/2018--12:36:00	25.43	0	0.192332	0.985535	0.163447
93960	19/08/2018--12:37:00	25.42	0	0.192332	0.985535	0.163447
94020	19/08/2018--12:38:00	25.42	0	0.192332	0.985535	0.163447
94080	19/08/2018--12:39:00	25.39	0	0.192332	0.985535	0.163447
94140	19/08/2018--12:40:00	25.4	0	0.192332	0.985535	0.163447
94200	19/08/2018--12:41:00	25.39	0	0.192332	0.985535	0.163447
94260	19/08/2018--12:42:00	25.38	0	0.192332	0.985535	0.163447
94320	19/08/2018--12:43:00	25.38	0	0.192332	0.985535	0.163447
94380	19/08/2018--12:44:00	25.36	0	0.192332	0.985535	0.163447
94440	19/08/2018--12:45:00	25.38	0	0.176098	0.985535	0.163447
94500	19/08/2018--12:46:00	25.37	0	0.176098	0.985535	0.163447
94560	19/08/2018--12:47:00	25.37	0	0.192332	0.985535	0.163447
94620	19/08/2018--12:48:00	25.36	0	0.176098	0.985535	0.163447
94680	19/08/2018--12:49:00	25.35	0	0.176098	0.985535	0.163447
94740	19/08/2018--12:50:00	25.34	0	0.192332	0.985535	0.163447
94800	19/08/2018--12:51:00	25.34	0	0.192332	0.985535	0.163447
94860	19/08/2018--12:52:00	25.34	0	0.192332	0.985535	0.163447
94920	19/08/2018--12:53:00	25.35	0	0.176098	0.985535	0.163447
94980	19/08/2018--12:54:00	25.32	0	0.192332	0.985535	0.163447
95040	19/08/2018--12:55:00	25.34	0	0.176098	0.985535	0.163447
95100	19/08/2018--12:56:00	25.34	0	0.192332	0.985535	0.163447
95160	19/08/2018--12:57:00	25.35	0	0.192332	0.985535	0.163447
95220	19/08/2018--12:58:00	25.35	0	0.176098	0.985535	0.163447
95280	19/08/2018--12:59:00	25.36	1	0.192332	0.985535	0.178251
95340	19/08/2018--13:00:00	25.39	4	0.257271	0.970737	0.163447
95400	19/08/2018--13:01:00	25.43	0	0.241037	0.970737	0.163447
95460	19/08/2018--13:02:00	25.45	0	0.241037	0.970737	0.163447
95520	19/08/2018--13:03:00	25.46	0	0.257271	0.985535	0.163447
95580	19/08/2018--13:04:00	25.45	0	0.241037	0.970737	0.163447
95640	19/08/2018--13:05:00	25.46	0	0.241037	0.970737	0.163447
95700	19/08/2018--13:06:00	25.46	0	0.257271	0.970737	0.163447
95760	19/08/2018--13:07:00	25.45	0	0.241037	0.970737	0.163447
95820	19/08/2018--13:08:00	25.43	0	0.241037	0.970737	0.163447
95880	19/08/2018--13:09:00	25.43	0	0.257271	0.970737	0.163447
95940	19/08/2018--13:10:00	25.43	0	0.257271	0.970737	0.163447
96000	19/08/2018--13:11:00	25.41	0	0.241037	0.970737	0.163447
96060	19/08/2018--13:12:00	25.39	0	0.257271	0.970737	0.163447
96120	19/08/2018--13:13:00	25.4	0	0.241037	0.970737	0.163447
96180	19/08/2018--13:14:00	25.41	0	0.241037	0.970737	0.163447
96240	19/08/2018--13:15:00	25.41	0	0.257271	0.970737	0.163447
96300	19/08/2018--13:16:00	25.4	0	0.257271	0.970737	0.163447
96360	19/08/2018--13:17:00	25.41	0	0.241037	0.970737	0.163447
96420	19/08/2018--13:18:00	25.41	0	0.241037	0.970737	0.163447
96480	19/08/2018--13:19:00	25.38	0	0.241037	0.970737	0.163447
96540	19/08/2018--13:20:00	25.39	0	0.257271	0.970737	0.163447
96600	19/08/2018--13:21:00	25.4	0	0.241037	0.970737	0.163447
96660	19/08/2018--13:22:00	25.38	0	0.257271	0.985535	0.163447
96720	19/08/2018--13:23:00	25.39	0	0.241037	0.970737	0.163447
96780	19/08/2018--13:24:00	25.38	0	0.241037	0.970737	0.163447
96840	19/08/2018--13:25:00	25.39	0	0.241037	0.970737	0.163447
96900	19/08/2018--13:26:00	25.4	0	0.241037	0.985535	0.163447
96960	19/08/2018--13:27:00	25.4	0	0.241037	0.970737	0.163447
97020	19/08/2018--13:28:00	25.38	0	0.241037	0.970737	0.163447
97080	19/08/2018--13:29:00	25.37	0	0.241037	0.970737	0.163447
97140	19/08/2018--13:30:00	25.38	0	0.257271	0.985535	0.163447
97200	19/08/2018--13:31:00	25.39	0	0.257271	0.985535	0.163447
97260	19/08/2018--13:32:00	25.41	0	0.241037	0.970737	0.163447
97320	19/08/2018--13:33:00	25.39	0	0.241037	0.970737	0.163447
97380	19/08/2018--13:34:00	25.4	0	0.241037	0.970737	0.163447
97440	19/08/2018--13:35:00	25.42	0	0.241037	0.970737	0.163447
97500	19/08/2018--13:36:00	25.43	0	0.257271	0.970737	0.163447
97560	19/08/2018--13:37:00	25.44	0	0.257271	0.970737	0.163447
97620	19/08/2018--13:38:00	25.43	0	0.241037	0.985535	0.163447
97680	19/08/2018--13:39:00	25.44	0	0.241037	0.970737	0.163447
97740	19/08/2018--13:40:00	25.43	0	0.257271	0.970737	0.163447
97800	19/08/2018--13:41:00	25.43	0	0.257271	0.970737	0.163447
97860	19/08/2018--13:42:00	25.44	0	0.257271	0.970737	0.163447
97920	19/08/2018--13:43:00	25.45	0	0.241037	0.970737	0.163447
97980	19/08/2018--13:44:00	25.43	0	0.241037	0.970737	0.163447
98040	19/08/2018--13:45:00	25.43	0	0.241037	0.970737	0.163447
98100	19/08/2018--13:46:00	25.45	0	0.241037	0.970737	0.163447
98160	19/08/2018--13:47:00	25.46	0	0.241037	0.985535	0.163447
98220	19/08/2018--13:48:00	25.45	0	0.241037	0.970737	0.163447
98280	19/08/2018--13:49:00	25.45	0	0.241037	0.970737	0.163447
98340	19/08/2018--13:50:00	25.45	0	0.241037	0.970737	0.163447
98400	19/08/2018--13:51:00	25.45	0	0.241037	0.970737	0.148643
98460	19/08/2018--13:52:00	25.47	0	0.241037	0.970737	0.163447
98520	19/08/2018--13:53:00	25.48	0	0.241037	0.970737	0.163447
98580	19/08/2018--13:54:00	25.46	0	0.257271	0.985535	0.163447
98640	19/08/2018--13:55:00	25.47	0	0.257271	0.970737	0.163447
98700	19/08/2018--13:56:00	25.47	0	0.257271	0.970737	0.163447
98760	19/08/2018--13:57:00	25.49	0	0.241037	0.985535	0.163447
98820	19/08/2018--13:58:00	25.48	0	0.257271	0.970737	0.163447
98880	19/08/2018--13:59:00	25.5	0	0.257271	0.970737	0.163447
98940	19/08/2018--14:00:00	25.51	0	0.241037	0.970737	0.163447
99000	19/08/2018--14:01:00	25.5	0	0.241037	0.970737	0.163447
99060	19/08/2018--14:02:00	25.5	0	0.257271	0.970737	0.163447
99120	19/08/2018--14:03:00	25.5	0	0.241037	0.985535	0.163447
99180	19/08/2018--14:04:00	25.51	0	0.241037	0.970737	0.163447
99240	19/08/2018--14:05:00	25.49	0	0.241037	0.970737	0.163447
99300	19/08/2018--14:06:00	25.5	0	0.257271	0.970737	0.163447
99360	19/08/2018--14:07:00	25.5	0	0.241037	0.970737	0.163447
99420	19/08/2018--14:08:00	25.5	0	0.257271	0.970737	0.163447
99480	19/08/2018--14:09:00	25.5	0	0.241037	0.985535	0.163447
99540	19/08/2018--14:10:00	25.49	0	0.241037	0.970737	0.163447
99600	19/08/2018--14:11:00	25.49	0	0.257271	0.970737	0.163447
99660	19/08/2018--14:12:00	25.5	0	0.241037	0.970737	0.163447
99720	19/08/2018--14:13:00	25.49	0	0.241037	0.970737	0.163447
99780	19/08/2018--14:14:00	25.48	0	0.241037	0.970737	0.163447
99840	19/08/2018--14:15:00	25.5	0	0.241037	0.985535	0.163447
99900	19/08/2018--14:16:00	25.5	0	0.241037	0.970737	0.163447
99960	19/08/2018--14:17:00	25.51	0	0.241037	0.970737	0.163447
100020	19/08/2018--14:18:00	25.52	0	0.241037	0.985535	0.163447
100080	19/08/2018--14:19:00	25.51	0	0.257271	0.970737	0.163447
100140	19/08/2018--14:20:00	25.5	0	0.241037	0.970737	0.163447
100200	19/08/2018--14:21:00	25.51	0	0.241037	0.970737	0.163447
100260	19/08/2018--14:22:00	25.52	0	0.241037	0.970737	0.163447
100320	19/08/2018--14:23:00	25.5	0	0.257271	0.985535	0.163447
100380	19/08/2018--14:24:00	25.52	0	0.257271	0.970737	0.163447
100440	19/08/2018--14:25:00	25.51	0	0.241037	0.970737	0.163447
100500	19/08/2018--14:26:00	25.52	0	0.241037	0.970737	0.163447
100560	19/08/2018--14:27:00	25.52	0	0.241037	0.970737	0.163447
100620	19/08/2018--14:28:00	25.52	0	0.257271	0.985535	0.163447
100680	19/08/2018--14:29:00	25.51	0	0.241037	0.970737	0.163447
100740	19/08/2018--14:30:00	25.53	0	0.241037	0.970737	0.163447
100800	19/08/2018--14:31:00	25.54	0	0.241037	0.970737	0.163447
100860	19/08/2018--14:32:00	25.54	0	0.241037	0.970737	0.163447
100920	19/08/2018--14:33:00	25.52	0	0.241037	0.970737	0.163447
100980	19/08/2018--14:34:00	25.54	0	0.241037	0.970737	0.163447
101040	19/08/2018--14:35:00	25.55	0	0.241037	0.970737	0.163447
101100	19/08/2018--14:36:00	25.58	2	0.273506	0.955939	0.178251
101160	19/08/2018--14:37:00	25.66	3	0.305976	0.955939	0.163447
101220	19/08/2018--14:38:00	25.72	3	0.338445	0.941141	0.163447
101280	19/08/2018--14:39:00	25.74	0	0.338445	0.955939	0.163447
101340	19/08/2018--14:40:00	25.78	0	0.338445	0.955939	0.163447
101400	19/08/2018--14:41:00	25.79	0	0.338445	0.955939	0.163447
101460	19/08/2018--14:42:00	25.82	39	0.257271	0.970737	0.207859
101520	19/08/2018--14:43:00	25.84	0	0.257271	0.970737	0.207859
101580	19/08/2018--14:44:00	25.84	0	0.257271	0.970737	0.207859
101640	19/08/2018--14:45:00	25.87	0	0.257271	0.970737	0.207859
101700	19/08/2018--14:46:00	25.88	0	0.257271	0.970737	0.207859
101760	19/08/2018--14:47:00	25.89	0	0.257271	0.970737	0.207859
101820	19/08/2018--14:48:00	25.9	0	0.257271	0.970737	0.207859
101880	19/08/2018--14:49:00	25.89	0	0.257271	0.955939	0.207859
101940	19/08/2018--14:50:00	25.87	0	0.257271	0.970737	0.193055
102000	19/08/2018--14:51:00	25.89	0	0.257271	0.970737	0.207859
102060	19/08/2018--14:52:00	25.88	0	0.257271	0.955939	0.207859
102120	19/08/2018--14:53:00	25.88	0	0.257271	0.970737	0.207859
102180	19/08/2018--14:54:00	25.87	0	0.257271	0.970737	0.207859
102240	19/08/2018--14:55:00	25.87	0	0.257271	0.955939	0.207859
102300	19/08/2018--14:56:00	25.85	0	0.257271	0.955939	0.207859
102360	19/08/2018--14:57:00	25.84	0	0.257271	0.970737	0.207859
102420	19/08/2018--14:58:00	25.83	0	0.257271	0.970737	0.207859
102480	19/08/2018--14:59:00	25.82	0	0.257271	0.970737	0.207859
102540	19/08/2018--15:00:00	25.81	0	0.257271	0.970737	0.193055
102600	19/08/2018--15:01:00	25.82	0	0.257271	0.970737	0.207859
102660	19/08/2018--15:02:00	25.8	0	0.257271	0.970737	0.207859
102720	19/08/2018--15:03:00	25.8	0	0.257271	0.955939	0.207859
102780	19/08/2018--15:04:00	25.78	0	0.257271	0.970737	0.207859
102840	19/08/2018--15:05:00	25.78	0	0.257271	0.970737	0.207859
102900	19/08/2018--15:06:00	25.78	0	0.257271	0.970737	0.207859
102960	19/08/2018--15:07:00	25.75	0	0.257271	0.970737	0.207859
103020	19/08/2018--15:08:00	25.75	0	0.257271	0.955939	0.193055
103080	19/08/2018--15:09:00	25.73	0	0.257271	0.955939	0.207859
103140	19/08/2018--15:10:00	25.71	0	0.257271	0.970737	0.207859
103200	19/08/2018--15:11:00	25.72	0	0.257271	0.970737	0.193055
103260	19/08/2018--15:12:00	25.7	0	0.257271	0.955939	0.207859
103320	19/08/2018--15:13:00	25.69	0	0.257271	0.970737	0.207859
103380	19/08/2018--15:14:00	25.67	0	0.257271	0.955939	0.193055
103440	19/08/2018--15:15:00	25.67	0	0.257271	0.955939	0.193055
103500	19/08/2018--15:16:00	25.68	0	0.257271	0.955939	0.193055
103560	19/08/2018--15:17:00	25.67	0	0.257271	0.970737	0.207859
103620	19/08/2018--15:18:00	25.66	0	0.257271	0.970737	0.193055
103680	19/08/2018--15:19:00	25.66	0	0.257271	0.970737	0.207859
103740	19/08/2018--15:20:00	25.65	0	0.257271	0.955939	0.207859
103800	19/08/2018--15:21:00	25.65	0	0.257271	0.955939	0.207859
103860	19/08/2018--15:22:00	25.67	0	0.257271	0.970737	0.207859
103920	19/08/2018--15:23:00	25.65	0	0.257271	0.970737	0.207859
103980	19/08/2018--15:24:00	25.66	0	0.257271	0.970737	0.207859
104040	19/08/2018--15:25:00	25.66	0	0.257271	0.970737	0.207859
104100	19/08/2018--15:26:00	25.64	0	0.257271	0.970737	0.207859
104160	19/08/2018--15:27:00	25.66	0	0.257271	0.970737	0.207859
104220	19/08/2018--15:28:00	25.64	0	0.257271	0.955939	0.207859
104280	19/08/2018--15:29:00	25.65	0	0.257271	0.970737	0.207859
104340	19/08/2018--15:30:00	25.66	0	0.257271	0.970737	0.207859
104400	19/08/2018--15:31:00	25.69	0	0.257271	0.970737	0.207859
104460	19/08/2018--15:32:00	25.68	0	0.257271	0.970737	0.207859
104520	19/08/2018--15:33:00	25.7	0	0.257271	0.970737	0.207859
104580	19/08/2018--15:34:00	25.73	0	0.257271	0.955939	0.193055
104640	19/08/2018--15:35:00	25.71	0	0.257271	0.970737	0.207859
104700	19/08/2018--15:36:00	25.73	0	0.257271	0.970737	0.193055
104760	19/08/2018--15:37:00	25.74	0	0.257271	0.970737	0.207859
104820	19/08/2018--15:38:00	25.77	1	0.273506	0.955939	0.222663
104880	19/08/2018--15:39:00	25.77	0	0.273506	0.955939	0.222663
104940	19/08/2018--15:40:00	25.8	0	0.273506	0.955939	0.222663
105000	19/08/2018--15:41:00	25.8	0	0.273506	0.955939	0.237467
105060	19/08/2018--15:42:00	25.84	0	0.273506	0.955939	0.222663
105120	19/08/2018--15:43:00	25.85	0	0.273506	0.955939	0.222663
105180	19/08/2018--15:44:00	25.89	0	0.273506	0.955939	0.222663
105240	19/08/2018--15:45:00	25.9	0	0.273506	0.955939	0.222663
105300	19/08/2018--15:46:00	25.93	0	0.273506	0.955939	0.222663
105360	19/08/2018--15:47:00	25.95	0	0.273506	0.955939	0.237467
105420	19/08/2018--15:48:00	25.94	0	0.273506	0.955939	0.222663
105480	19/08/2018--15:49:00	25.96	0	0.273506	0.955939	0.222663
105540	19/08/2018--15:50:00	25.98	0	0.273506	0.955939	0.222663
105600	19/08/2018--15:51:00	25.99	0	0.273506	0.955939	0.222663
105660	19/08/2018--15:52:00	25.98	0	0.273506	0.955939	0.222663
105720	19/08/2018--15:53:00	26	0	0.273506	0.955939	0.222663
105780	19/08/2018--15:54:00	26.01	0	0.273506	0.955939	0.222663
105840	19/08/2018--15:55:00	26.01	0	0.273506	0.955939	0.222663
105900	19/08/2018--15:56:00	26.02	0	0.273506	0.955939	0.222663
105960	19/08/2018--15:57:00	26.04	0	0.273506	0.955939	0.222663
106020	19/08/2018--15:58:00	26.05	0	0.273506	0.955939	0.222663
106080	19/08/2018--15:59:00	26.04	0	0.273506	0.955939	0.237467
106140	19/08/2018--16:00:00	26.05	0	0.273506	0.955939	0.222663
106200	19/08/2018--16:01:00	26.06	0	0.273506	0.955939	0.222663
106260	19/08/2018--16:02:00	26.04	0	0.273506	0.955939	0.222663
106320	19/08/2018--16:03:00	26.05	0	0.273506	0.955939	0.222663
106380	19/08/2018--16:04:00	26.03	0	0.273506	0.955939	0.222663
106440	19/08/2018--16:05:00	26.03	0	0.273506	0.955939	0.222663
106500	19/08/2018--16:06:00	26.04	0	0.273506	0.955939	0.222663
106560	19/08/2018--16:07:00	26.03	0	0.273506	0.955939	0.222663
106620	19/08/2018--16:08:00	26.01	0	0.273506	0.955939	0.222663
106680	19/08/2018--16:09:00	25.99	0	0.273506	0.955939	0.222663
106740	19/08/2018--16:10:00	25.99	0	0.273506	0.955939	0.222663
106800	19/08/2018--16:11:00	25.99	0	0.273506	0.955939	0.222663
106860	19/08/2018--16:12:00	25.98	0	0.273506	0.955939	0.222663
106920	19/08/2018--16:13:00	25.95	0	0.273506	0.955939	0.222663
106980	19/08/2018--16:14:00	25.96	0	0.273506	0.955939	0.222663
107040	19/08/2018--16:15:00	25.94	0	0.273506	0.955939	0.222663
107100	19/08/2018--16:16:00	25.95	0	0.273506	0.955939	0.222663
107160	19/08/2018--16:17:00	25.93	0	0.273506	0.955939	0.222663
107220	19/08/2018--16:18:00	25.94	0	0.273506	0.955939	0.222663
107280	19/08/2018--16:19:00	25.93	0	0.273506	0.955939	0.222663
107340	19/08/2018--16:20:00	25.91	0	0.273506	0.955939	0.237467
107400	19/08/2018--16:21:00	25.92	0	0.273506	0.955939	0.237467
107460	19/08/2018--16:22:00	25.88	0	0.273506	0.955939	0.222663
107520	19/08/2018--16:23:00	25.9	0	0.273506	0.955939	0.222663
107580	19/08/2018--16:24:00	25.91	0	0.273506	0.955939	0.222663
107640	19/08/2018--16:25:00	25.89	0	0.273506	0.955939	0.222663
107700	19/08/2018--16:26:00	25.88	0	0.273506	0.955939	0.222663
107760	19/08/2018--16:27:00	25.88	0	0.273506	0.955939	0.237467
107820	19/08/2018--16:28:00	25.88	0	0.273506	0.955939	0.237467
107880	19/08/2018--16:29:00	25.86	0	0.273506	0.955939	0.222663
107940	19/08/2018--16:30:00	25.86	0	0.273506	0.955939	0.222663
108000	19/08/2018--16:31:00	25.89	0	0.273506	0.955939	0.222663
108060	19/08/2018--16:32:00	25.89	0	0.273506	0.955939	0.222663
108120	19/08/2018--16:33:00	25.88	0	0.273506	0.955939	0.222663
108180	19/08/2018--16:34:00	25.89	0	0.273506	0.955939	0.222663
108240	19/08/2018--16:35:00	25.89	0	0.273506	0.955939	0.222663
108300	19/08/2018--16:36:00	25.89	0	0.273506	0.955939	0.222663
108360	19/08/2018--16:37:00	25.89	0	0.273506	0.955939	0.222663
108420	19/08/2018--16:38:00	25.9	0	0.273506	0.955939	0.222663
108480	19/08/2018--16:39:00	25.9	0	0.273506	0.955939	0.222663
108540	19/08/2018--16:40:00	25.9	0	0.273506	0.955939	0.222663
108600	19/08/2018--16:41:00	25.9	0	0.273506	0.955939	0.222663
108660	19/08/2018--16:42:00	25.91	0	0.273506	0.955939	0.222663
108720	19/08/2018--16:43:00	25.91	0	0.273506	0.955939	0.222663
108780	19/08/2018--16:44:00	25.89	0	0.273506	0.955939	0.222663
108840	19/08/2018--16:45:00	25.88	0	0.273506	0.955939	0.222663
108900	19/08/2018--16:46:00	25.87	0	0.273506	0.955939	0.222663
108960	19/08/2018--16:47:00	25.84	0	0.273506	0.955939	0.237467
109020	19/08/2018--16:48:00	25.84	0	0.273506	0.955939	0.222663
109080	19/08/2018--16:49:00	25.85	0	0.273506	0.955939	0.222663
109140	19/08/2018--16:50:00	25.84	0	0.273506	0.955939	0.222663
109200	19/08/2018--16:51:00	25.8	0	0.273506	0.955939	0.222663
109260	19/08/2018--16:52:00	25.8	0	0.273506	0.955939	0.222663
109320	19/08/2018--16:53:00	25.8	0	0.273506	0.955939	0.222663
109380	19/08/2018--16:54:00	25.79	0	0.273506	0.955939	0.222663
109440	19/08/2018--16:55:00	25.82	0	0.273506	0.955939	0.222663
109500	19/08/2018--16:56:00	25.8	0	0.273506	0.955939	0.237467
109560	19/08/2018--16:57:00	25.83	0	0.273506	0.955939	0.222663
109620	19/08/2018--16:58:00	25.85	0	0.273506	0.955939	0.222663
109680	19/08/2018--16:59:00	25.86	0	0.273506	0.955939	0.222663
109740	19/08/2018--17:00:00	25.86	0	0.273506	0.955939	0.222663
109800	19/08/2018--17:01:00	25.88	0	0.273506	0.955939	0.222663
109860	19/08/2018--17:02:00	25.9	0	0.273506	0.955939	0.222663
109920	19/08/2018--17:03:00	25.9	0	0.273506	0.955939	0.222663
109980	19/08/2018--17:04:00	25.91	0	0.273506	0.955939	0.222663
110040	19/08/2018--17:05:00	25.94	0	0.273506	0.955939	0.222663
110100	19/08/2018--17:06:00	25.96	0	0.273506	0.955939	0.222663
110160	19/08/2018--17:07:00	25.98	0	0.273506	0.955939	0.222663
110220	19/08/2018--17:08:00	25.96	0	0.273506	0.955939	0.222663
110280	19/08/2018--17:09:00	25.98	0	0.273506	0.955939	0.222663
110340	19/08/2018--17:10:00	25.98	0	0.273506	0.955939	0.222663
110400	19/08/2018--17:11:00	25.99	0	0.273506	0.955939	0.222663
110460	19/08/2018--17:12:00	26	0	0.273506	0.955939	0.222663
110520	19/08/2018--17:13:00	26.01	0	0.273506	0.955939	0.222663
110580	19/08/2018--17:14:00	26.02	0	0.273506	0.955939	0.222663
110640	19/08/2018--17:15:00	26.04	0	0.273506	0.955939	0.222663
110700	19/08/2018--17:16:00	26.07	0	0.273506	0.955939	0.222663
110760	19/08/2018--17:17:00	26.1	0	0.273506	0.955939	0.222663
110820	19/08/2018--17:18:00	26.14	0	0.273506	0.955939	0.222663
110880	19/08/2018--17:19:00	26.11	0	0.273506	0.955939	0.222663
110940	19/08/2018--17:20:00	26.13	0	0.273506	0.955939	0.222663
111000	19/08/2018--17:21:00	26.13	0	0.273506	0.955939	0.222663
111060	19/08/2018--17:22:00	26.13	0	0.273506	0.955939	0.222663
111120	19/08/2018--17:23:00	26.13	0	0.273506	0.955939	0.222663
111180	19/08/2018--17:24:00	26.11	0	0.273506	0.955939	0.222663
111240	19/08/2018--17:25:00	26.11	0	0.273506	0.955939	0.222663
111300	19/08/2018--17:26:00	26.09	0	0.273506	0.955939	0.222663
111360	19/08/2018--17:27:00	26.07	0	0.273506	0.955939	0.222663
111420	19/08/2018--17:28:00	26.07	0	0.273506	0.955939	0.222663
111480	19/08/2018--17:29:00	26.07	0	0.273506	0.955939	0.222663
111540	19/08/2018--17:30:00	26.07	0	0.273506	0.955939	0.222663
111600	19/08/2018--17:31:00	26.07	0	0.273506	0.955939	0.222663
111660	19/08/2018--17:32:00	26.06	0	0.273506	0.955939	0.222663
111720	19/08/2018--17:33:00	26.06	0	0.273506	0.955939	0.222663
111780	19/08/2018--17:34:00	26.05	0	0.273506	0.955939	0.222663
111840	19/08/2018--17:35:00	26.05	0	0.273506	0.955939	0.222663
111900	19/08/2018--17:36:00	26.03	0	0.273506	0.955939	0.222663
111960	19/08/2018--17:37:00	26.05	0	0.273506	0.955939	0.237467
112020	19/08/2018--17:38:00	26.04	0	0.273506	0.955939	0.222663
112080	19/08/2018--17:39:00	26.03	0	0.273506	0.955939	0.222663
112140	19/08/2018--17:40:00	26.02	0	0.273506	0.955939	0.222663
112200	19/08/2018--17:41:00	26.02	0	0.273506	0.955939	0.222663
112260	19/08/2018--17:42:00	26.03	0	0.273506	0.955939	0.222663
112320	19/08/2018--17:43:00	26.04	0	0.273506	0.955939	0.237467
112380	19/08/2018--17:44:00	26.04	0	0.273506	0.955939	0.222663
112440	19/08/2018--17:45:00	26.03	0	0.273506	0.955939	0.222663
112500	19/08/2018--17:46:00	26.02	0	0.273506	0.955939	0.237467
112560	19/08/2018--17:47:00	26.02	0	0.273506	0.955939	0.222663
112620	19/08/2018--17:48:00	26.02	0	0.273506	0.955939	0.222663
112680	19/08/2018--17:49:00	26	0	0.273506	0.955939	0.222663
112740	19/08/2018--17:50:00	26	0	0.273506	0.955939	0.237467
112800	19/08/2018--17:51:00	26	0	0.273506	0.955939	0.222663
112860	19/08/2018--17:52:00	26	0	0.273506	0.955939	0.222663
112920	19/08/2018--17:53:00	25.99	0	0.273506	0.955939	0.237467
112980	19/08/2018--17:54:00	26.01	0	0.273506	0.955939	0.222663
113040	19/08/2018--17:55:00	26	0	0.273506	0.955939	0.237467
113100	19/08/2018--17:56:00	25.99	0	0.273506	0.955939	0.222663
113160	19/08/2018--17:57:00	26.01	0	0.273506	0.955939	0.222663
113220	19/08/2018--17:58:00	26	0	0.273506	0.955939	0.222663
113280	19/08/2018--17:59:00	25.98	0	0.273506	0.955939	0.222663
113340	19/08/2018--18:00:00	25.98	0	0.273506	0.955939	0.222663
113400	19/08/2018--18:01:00	25.97	0	0.273506	0.955939	0.222663
113460	19/08/2018--18:02:00	25.98	0	0.273506	0.955939	0.222663
113520	19/08/2018--18:03:00	25.98	0	0.273506	0.955939	0.222663
113580	19/08/2018--18:04:00	25.96	0	0.273506	0.955939	0.222663
113640	19/08/2018--18:05:00	25.96	0	0.273506	0.955939	0.237467
113700	19/08/2018--18:06:00	25.95	0	0.273506	0.955939	0.237467
113760	19/08/2018--18:07:00	25.96	0	0.273506	0.955939	0.222663
113820	19/08/2018--18:08:00	25.94	0	0.273506	0.955939	0.222663
113880	19/08/2018--18:09:00	25.95	0	0.273506	0.955939	0.222663
113940	19/08/2018--18:10:00	25.96	0	0.273506	0.955939	0.222663
114000	19/08/2018--18:11:00	25.95	0	0.273506	0.955939	0.237467
114060	19/08/2018--18:12:00	25.98	0	0.273506	0.955939	0.222663
114120	19/08/2018--18:13:00	25.96	0	0.273506	0.955939	0.222663
114180	19/08/2018--18:14:00	25.99	0	0.273506	0.955939	0.222663
114240	19/08/2018--18:15:00	25.99	0	0.273506	0.955939	0.237467
114300	19/08/2018--18:16:00	26.01	0	0.273506	0.955939	0.222663
114360	19/08/2018--18:17:00	25.99	0	0.273506	0.955939	0.237467
114420	19/08/2018--18:18:00	26.02	0	0.273506	0.955939	0.237467
114480	19/08/2018--18:19:00	26.01	0	0.273506	0.955939	0.222663
114540	19/08/2018--18:20:00	26	0	0.273506	0.955939	0.222663
114600	19/08/2018--18:21:00	26.01	0	0.273506	0.955939	0.222663
114660	19/08/2018--18:22:00	25.99	0	0.273506	0.955939	0.222663
114720	19/08/2018--18:23:00	25.97	0	0.273506	0.955939	0.222663
114780	19/08/2018--18:24:00	25.97	0	0.273506	0.955939	0.222663
114840	19/08/2018--18:25:00	25.96	0	0.273506	0.955939	0.222663
114900	19/08/2018--18:26:00	25.95	0	0.273506	0.955939	0.237467
114960	19/08/2018--18:27:00	25.93	0	0.273506	0.955939	0.222663
115020	19/08/2018--18:28:00	25.91	0	0.273506	0.955939	0.222663
115080	19/08/2018--18:29:00	25.91	0	0.273506	0.955939	0.222663
115140	19/08/2018--18:30:00	25.9	0	0.273506	0.955939	0.222663
115200	19/08/2018--18:31:00	25.91	0	0.273506	0.955939	0.222663
115260	19/08/2018--18:32:00	25.91	0	0.273506	0.955939	0.222663
115320	19/08/2018--18:33:00	25.9	0	0.273506	0.955939	0.222663
115380	19/08/2018--18:34:00	25.89	0	0.273506	0.955939	0.222663
115440	19/08/2018--18:35:00	25.9	0	0.273506	0.955939	0.237467
115500	19/08/2018--18:36:00	25.89	0	0.273506	0.955939	0.222663
115560	19/08/2018--18:37:00	25.89	0	0.273506	0.955939	0.222663
115620	19/08/2018--18:38:00	25.91	0	0.273506	0.955939	0.222663
115680	19/08/2018--18:39:00	25.92	0	0.273506	0.955939	0.222663
115740	19/08/2018--18:40:00	25.94	0	0.273506	0.955939	0.222663
115800	19/08/2018--18:41:00	25.96	0	0.273506	0.955939	0.222663
115860	19/08/2018--18:42:00	25.96	0	0.273506	0.955939	0.237467
115920	19/08/2018--18:43:00	25.96	0	0.273506	0.955939	0.222663
115980	19/08/2018--18:44:00	25.97	0	0.273506	0.955939	0.222663
116040	19/08/2018--18:45:00	25.98	0	0.273506	0.955939	0.222663
116100	19/08/2018--18:46:00	25.99	0	0.273506	0.955939	0.222663
116160	19/08/2018--18:47:00	26	0	0.273506	0.955939	0.222663
116220	19/08/2018--18:48:00	26	0	0.273506	0.955939	0.222663
116280	19/08/2018--18:49:00	26.01	0	0.273506	0.955939	0.222663
116340	19/08/2018--18:50:00	26.02	0	0.273506	0.955939	0.237467
116400	19/08/2018--18:51:00	26	0	0.273506	0.955939	0.222663
116460	19/08/2018--18:52:00	25.98	0	0.273506	0.955939	0.237467
116520	19/08/2018--18:53:00	26	0	0.273506	0.955939	0.237467
116580	19/08/2018--18:54:00	25.99	0	0.273506	0.955939	0.237467
116640	19/08/2018--18:55:00	26	0	0.273506	0.955939	0.222663
116700	19/08/2018--18:56:00	26.01	0	0.273506	0.955939	0.222663
116760	19/08/2018--18:57:00	26.02	0	0.273506	0.955939	0.222663
116820	19/08/2018--18:58:00	26.04	0	0.273506	0.955939	0.222663
116880	19/08/2018--18:59:00	26.04	0	0.273506	0.955939	0.222663
116940	19/08/2018--19:00:00	26.06	0	0.273506	0.955939	0.222663
117000	19/08/2018--19:01:00	26.08	0	0.273506	0.955939	0.237467
117060	19/08/2018--19:02:00	26.08	0	0.273506	0.955939	0.222663
117120	19/08/2018--19:03:00	26.1	0	0.273506	0.955939	0.237467
117180	19/08/2018--19:04:00	26.11	0	0.273506	0.955939	0.222663
117240	19/08/2018--19:05:00	26.13	0	0.273506	0.955939	0.237467
117300	19/08/2018--19:06:00	26.11	0	0.273506	0.955939	0.222663
117360	19/08/2018--19:07:00	26.13	0	0.273506	0.955939	0.222663
117420	19/08/2018--19:08:00	26.13	0	0.273506	0.955939	0.222663
117480	19/08/2018--19:09:00	26.13	0	0.273506	0.955939	0.222663
117540	19/08/2018--19:10:00	26.12	0	0.273506	0.955939	0.222663
117600	19/08/2018--19:11:00	26.11	0	0.273506	0.955939	0.237467
117660	19/08/2018--19:12:00	26.13	0	0.273506	0.955939	0.222663
117720	19/08/2018--19:13:00	26.12	0	0.273506	0.955939	0.222663
117780	19/08/2018--19:14:00	26.11	0	0.273506	0.955939	0.237467
117840	19/08/2018--19:15:00	26.11	0	0.273506	0.955939	0.237467
117900	19/08/2018--19:16:00	26.11	0	0.273506	0.955939	0.222663
117960	19/08/2018--19:17:00	26.1	0	0.273506	0.955939	0.222663
118020	19/08/2018--19:18:00	26.09	0	0.273506	0.955939	0.222663
118080	19/08/2018--19:19:00	26.09	0	0.273506	0.955939	0.237467
118140	19/08/2018--19:20:00	26.08	0	0.273506	0.955939	0.222663
118200	19/08/2018--19:21:00	26.07	0	0.273506	0.955939	0.222663
118260	19/08/2018--19:22:00	26.09	0	0.273506	0.955939	0.237467
118320	19/08/2018--19:23:00	26.07	0	0.273506	0.955939	0.222663
118380	19/08/2018--19:24:00	26.05	0	0.273506	0.955939	0.237467
118440	19/08/2018--19:25:00	26.05	0	0.273506	0.955939	0.222663
118500	19/08/2018--19:26:00	26.04	0	0.273506	0.955939	0.222663
118560	19/08/2018--19:27:00	26.04	0	0.273506	0.955939	0.222663
118620	19/08/2018--19:28:00	26	0	0.273506	0.955939	0.237467
118680	19/08/2018--19:29:00	25.98	0	0.273506	0.955939	0.237467
118740	19/08/2018--19:30:00	25.96	0	0.273506	0.941141	0.237467
118800	19/08/2018--19:31:00	25.95	0	0.273506	0.955939	0.222663
118860	19/08/2018--19:32:00	25.92	0	0.273506	0.955939	0.237467
118920	19/08/2018--19:33:00	25.89	0	0.273506	0.955939	0.237467
118980	19/08/2018--19:34:00	25.89	0	0.273506	0.955939	0.222663
119040	19/08/2018--19:35:00	25.86	0	0.273506	0.955939	0.222663
119100	19/08/2018--19:36:00	25.84	0	0.273506	0.955939	0.222663
119160	19/08/2018--19:37:00	25.8	0	0.273506	0.955939	0.237467
119220	19/08/2018--19:38:00	25.79	0	0.273506	0.955939	0.222663
119280	19/08/2018--19:39:00	25.76	0	0.273506	0.955939	0.222663
119340	19/08/2018--19:40:00	25.74	0	0.273506	0.955939	0.222663
119400	19/08/2018--19:41:00	25.73	0	0.273506	0.955939	0.237467
119460	19/08/2018--19:42:00	25.9	419	-0.392119	0.911546	0.163447
119520	19/08/2018--19:43:00	26.66	777	-0.0836584	0.941141	0.296683
119580	19/08/2018--19:44:00	27.2	578	-0.359649	0.911546	0.711195
119640	19/08/2018--19:45:00	27.85	398	-0.765518	0.482408	0.400311
119700	19/08/2018--19:46:00	28.73	9	-0.846692	0.423216	0.311487
119760	19/08/2018--19:47:00	29.37	15	-0.797987	0.585993	0.0302116
119820	19/08/2018--19:48:00	29.78	1	-0.749283	0.585993	0.281879
119880	19/08/2018--19:49:00	29.87	0	-0.749283	0.585993	0.296683
119940	19/08/2018--19:50:00	30.19	1	-0.781753	0.600791	-0.0882203
120000	19/08/2018--19:51:00	30.38	0	-0.781753	0.615588	-0.103024
120060	19/08/2018--19:52:00	30.3	2	-0.781753	0.630386	0.0154076
120120	19/08/2018--19:53:00	30.2	0	-0.765518	0.630386	-0.0142003
120180	19/08/2018--19:54:00	30.16	0	-0.781753	0.630386	-0.0142003
120240	19/08/2018--19:55:00	30.16	0	-0.765518	0.630386	-0.0142003
120300	19/08/2018--19:56:00	30.18	1	-0.781753	0.600791	-0.103024
120360	19/08/2018--19:57:00	30.11	2	-0.797987	0.585993	0.0894275
120420	19/08/2018--19:58:00	30	0	-0.797987	0.600791	0.0894275
120480	19/08/2018--19:59:00	29.93	0	-0.797987	0.585993	0.0894275
120540	19/08/2018--20:00:00	29.88	0	-0.797987	0.600791	0.0746235
120600	19/08/2018--20:01:00	29.9	0	-0.846692	0.526801	0.0894275
120660	19/08/2018--20:02:00	29.88	0	-0.830457	0.526801	0.0894275
120720	19/08/2018--20:03:00	29.67	265	0.0462196	101.513	0.0450156
120780	19/08/2018--20:04:00	29.24	615	0.0786891	108.912	0.0302116
120840	19/08/2018--20:05:00	28.76	484	0.0299849	0.023674	0.977666
120900	19/08/2018--20:06:00	28.27	0	0.0299849	0.00887613	0.99247
120960	19/08/2018--20:07:00	27.91	0	0.0299849	0.023674	0.99247
121020	19/08/2018--20:08:00	27.63	0	0.0299849	0.023674	0.99247
121080	19/08/2018--20:09:00	27.37	0	0.0137501	0.023674	0.977666
121140	19/08/2018--20:10:00	27.17	0	0.0299849	0.023674	0.99247
121200	19/08/2018--20:11:00	26.98	0	0.0299849	0.00887613	0.99247
121260	19/08/2018--20:12:00	26.82	0	0.0137501	0.023674	0.99247
121320	19/08/2018--20:13:00	26.68	0	0.0299849	0.023674	0.99247
121380	19/08/2018--20:14:00	26.55	0	0.0299849	0.00887613	0.99247
121440	19/08/2018--20:15:00	26.45	0	0.0299849	0.023674	0.99247
121500	19/08/2018--20:16:00	26.38	0	0.0137501	0.023674	0.99247
121560	19/08/2018--20:17:00	26.29	0	0.0299849	0.023674	0.99247
121620	19/08/2018--20:18:00	26.24	0	0.0299849	0.023674	0.99247
121680	19/08/2018--20:19:00	26.17	0	0.0137501	0.023674	0.99247
121740	19/08/2018--20:20:00	26.12	0	0.0299849	0.00887613	0.99247
121800	19/08/2018--20:21:00	26.08	0	0.0299849	0.00887613	0.99247
121860	19/08/2018--20:22:00	26.04	0	0.0299849	0.00887613	0.99247
121920	19/08/2018--20:23:00	26.01	0	0.0299849	0.023674	0.99247
121980	19/08/2018--20:24:00	25.98	0	0.0299849	0.023674	0.99247
122040	19/08/2018--20:25:00	25.95	0	0.0299849	0.023674	0.99247
122100	19/08/2018--20:26:00	25.93	0	0.0137501	0.023674	0.99247
122160	19/08/2018--20:27:00	25.92	0	0.0299849	0.023674	0.99247
122220	19/08/2018--20:28:00	25.89	0	0.0299849	0.00887613	0.99247
122280	19/08/2018--20:29:00	25.86	0	0.0137501	0.00887613	0.99247
122340	19/08/2018--20:30:00	25.86	0	0.0299849	0.00887613	0.99247
122400	19/08/2018--20:31:00	25.85	0	0.0137501	0.023674	0.99247
122460	19/08/2018--20:32:00	25.83	0	0.0299849	0.023674	0.99247
122520	19/08/2018--20:33:00	25.8	0	0.0299849	0.00887613	0.99247
122580	19/08/2018--20:34:00	25.8	0	0.0299849	0.023674	0.99247
122640	19/08/2018--20:35:00	25.79	0	0.0299849	0.00887613	0.99247
122700	19/08/2018--20:36:00	25.82	0	0.0299849	0.00887613	0.99247
122760	19/08/2018--20:37:00	25.82	0	0.0137501	0.00887613	0.99247
122820	19/08/2018--20:38:00	25.81	0	0.0299849	0.00887613	0.99247
122880	19/08/2018--20:39:00	25.81	0	0.0299849	0.00887613	0.99247
122940	19/08/2018--20:40:00	25.82	0	0.0137501	0.023674	0.99247
123000	19/08/2018--20:41:00	25.82	0	0.0299849	0.00887613	0.99247
123060	19/08/2018--20:42:00	25.8	0	0.0137501	0.00887613	0.99247
123120	19/08/2018--20:43:00	25.77	0	0.0137501	0.00887613	0.99247
123180	19/08/2018--20:44:00	25.75	0	0.0137501	0.00887613	0.99247
123240	19/08/2018--20:45:00	25.75	0	0.0299849	0.00887613	0.99247
123300	19/08/2018--20:46:00	25.73	0	0.0299849	0.023674	0.99247
123360	19/08/2018--20:47:00	25.73	0	0.0137501	0.00887613	0.99247
123420	19/08/2018--20:48:00	25.71	0	0.0299849	0.00887613	0.99247
123480	19/08/2018--20:49:00	25.72	0	0.0299849	0.023674	0.99247
123540	19/08/2018--20:50:00	25.72	0	0.0299849	0.023674	0.99247
123600	19/08/2018--20:51:00	25.72	0	0.0299849	0.00887613	0.99247
123660	19/08/2018--20:52:00	25.74	0	0.0299849	0.023674	0.99247
123720	19/08/2018--20:53:00	25.74	0	0.0137501	0.00887613	0.99247
123780	19/08/2018--20:54:00	25.74	0	0.0299849	0.023674	0.99247
123840	19/08/2018--20:55:00	25.76	0	0.0299849	0.00887613	0.99247
123900	19/08/2018--20:56:00	25.77	0	0.0137501	0.023674	0.99247
123960	19/08/2018--20:57:00	25.78	0	0.0137501	0.00887613	0.99247
124020	19/08/2018--20:58:00	25.8	0	0.0299849	0.023674	0.99247
124080	19/08/2018--20:59:00	25.8	0	0.0137501	0.023674	0.99247
124140	19/08/2018--21:00:00	25.79	0	0.0299849	0.00887613	0.99247
124200	19/08/2018--21:01:00	25.8	0	0.0299849	0.023674	0.99247
124260	19/08/2018--21:02:00	25.8	0	0.0137501	0.023674	0.99247
124320	19/08/2018--21:03:00	25.8	0	0.0137501	0.023674	0.99247
124380	19/08/2018--21:04:00	25.8	0	0.0137501	0.00887613	0.99247
124440	19/08/2018--21:05:00	25.81	0	0.0137501	0.00887613	0.99247
124500	19/08/2018--21:06:00	25.82	0	0.0137501	0.00887613	0.99247
124560	19/08/2018--21:07:00	25.82	0	0.0137501	0.00887613	0.99247
124620	19/08/2018--21:08:00	25.82	0	0.0299849	0.00887613	0.99247
124680	19/08/2018--21:09:00	25.84	0	0.0137501	0.023674	0.99247
124740	19/08/2018--21:10:00	25.85	0	0.0299849	0.023674	0.99247
124800	19/08/2018--21:11:00	25.84	0	0.0299849	0.023674	0.99247
124860	19/08/2018--21:12:00	25.84	0	0.0299849	0.023674	0.99247
124920	19/08/2018--21:13:00	25.85	0	0.0299849	0.00887613	0.99247
124980	19/08/2018--21:14:00	25.83	0	0.0299849	0.023674	0.99247
125040	19/08/2018--21:15:00	25.85	0	0.0137501	0.023674	0.99247
125100	19/08/2018--21:16:00	25.84	0	0.0299849	0.023674	0.99247
125160	19/08/2018--21:17:00	25.83	0	0.0299849	0.023674	0.99247
125220	19/08/2018--21:18:00	25.82	0	0.0137501	0.00887613	0.99247
125280	19/08/2018--21:19:00	25.82	0	0.0137501	0.00887613	0.99247
125340	19/08/2018--21:20:00	25.82	0	0.0299849	0.00887613	0.99247
125400	19/08/2018--21:21:00	25.83	0	0.0299849	0.00887613	0.99247
125460	19/08/2018--21:22:00	25.81	0	0.0299849	0.00887613	0.99247
125520	19/08/2018--21:23:00	25.81	0	0.0137501	0.00887613	0.99247
125580	19/08/2018--21:24:00	25.81	6	-0.00248465	-0.0207196	0.99247
125640	19/08/2018--21:25:00	25.78	0	-0.00248465	-0.0207196	0.99247
125700	19/08/2018--21:26:00	25.79	0	-0.00248465	-0.0207196	0.99247
125760	19/08/2018--21:27:00	25.78	0	-0.00248465	-0.0207196	0.99247
125820	19/08/2018--21:28:00	25.77	0	-0.00248465	-0.0207196	0.99247
125880	19/08/2018--21:29:00	25.75	0	-0.00248465	-0.0207196	0.99247
125940	19/08/2018--21:30:00	25.74	0	-0.00248465	-0.0207196	0.99247
126000	19/08/2018--21:31:00	25.73	0	0.0137501	-0.0207196	0.99247
126060	19/08/2018--21:32:00	25.73	0	-0.00248465	-0.0207196	0.99247
126120	19/08/2018--21:33:00	25.71	0	0.0137501	-0.0207196	0.99247
126180	19/08/2018--21:34:00	25.72	0	-0.00248465	-0.0207196	0.99247
126240	19/08/2018--21:35:00	25.7	0	-0.00248465	-0.0207196	0.99247
126300	19/08/2018--21:36:00	25.7	0	-0.00248465	-0.0207196	0.99247
126360	19/08/2018--21:37:00	25.68	0	-0.00248465	-0.0207196	0.99247
126420	19/08/2018--21:38:00	25.7	0	-0.00248465	-0.0207196	0.99247
126480	19/08/2018--21:39:00	25.67	0	-0.00248465	-0.0207196	0.99247
126540	19/08/2018--21:40:00	25.68	0	-0.00248465	-0.0207196	0.99247
126600	19/08/2018--21:41:00	25.67	0	-0.00248465	-0.0207196	0.99247
126660	19/08/2018--21:42:00	25.68	0	-0.00248465	-0.0207196	0.99247
126720	19/08/2018--21:43:00	25.67	0	-0.00248465	-0.0207196	0.99247
126780	19/08/2018--21:44:00	25.65	0	-0.00248465	-0.0207196	0.99247
126840	19/08/2018--21:45:00	25.66	0	-0.00248465	-0.0207196	0.99247
126900	19/08/2018--21:46:00	25.64	0	-0.00248465	-0.0207196	0.99247
126960	19/08/2018--21:47:00	25.63	0	-0.00248465	-0.0207196	0.99247
127020	19/08/2018--21:48:00	25.64	0	-0.00248465	-0.0207196	0.99247
127080	19/08/2018--21:49:00	25.65	0	-0.00248465	-0.0207196	0.99247
127140	19/08/2018--21:50:00	25.64	0	-0.00248465	-0.0207196	0.99247
127200	19/08/2018--21:51:00	25.63	0	-0.00248465	-0.0207196	0.99247
127260	19/08/2018--21:52:00	25.64	0	-0.00248465	-0.0207196	0.99247
127320	19/08/2018--21:53:00	25.62	0	-0.00248465	-0.0207196	0.99247
127380	19/08/2018--21:54:00	25.63	0	-0.00248465	-0.0207196	0.99247
127440	19/08/2018--21:55:00	25.63	0	-0.00248465	-0.0207196	0.99247
127500	19/08/2018--21:56:00	25.67	0	-0.00248465	-0.0207196	0.99247
127560	19/08/2018--21:57:00	25.67	0	-0.00248465	-0.0207196	0.99247
127620	19/08/2018--21:58:00	25.68	0	-0.00248465	-0.0207196	0.99247
127680	19/08/2018--21:59:00	25.67	0	-0.00248465	-0.0207196	0.99247
127740	19/08/2018--22:00:00	25.67	0	-0.00248465	-0.0207196	0.99247
127800	19/08/2018--22:01:00	25.66	0	-0.00248465	-0.0207196	0.99247
127860	19/08/2018--22:02:00	25.63	0	-0.00248465	-0.0207196	0.99247
127920	19/08/2018--22:03:00	25.64	0	-0.00248465	-0.0207196	0.99247
127980	19/08/2018--22:04:00	25.62	0	-0.00248465	-0.0207196	0.99247
128040	19/08/2018--22:05:00	25.64	0	-0.00248465	-0.0207196	0.99247
128100	19/08/2018--22:06:00	25.64	0	-0.00248465	-0.0207196	0.99247
128160	19/08/2018--22:07:00	25.63	0	-0.00248465	-0.0207196	0.99247
128220	19/08/2018--22:08:00	25.61	0	-0.00248465	-0.0207196	0.99247
128280	19/08/2018--22:09:00	25.6	0	-0.00248465	-0.0207196	0.99247
128340	19/08/2018--22:10:00	25.57	0	-0.00248465	-0.0207196	0.99247
128400	19/08/2018--22:11:00	25.59	0	-0.00248465	-0.0207196	0.99247
128460	19/08/2018--22:12:00	25.57	0	-0.00248465	-0.0207196	0.99247
128520	19/08/2018--22:13:00	25.56	0	-0.00248465	-0.0207196	0.99247
128580	19/08/2018--22:14:00	25.56	0	-0.00248465	-0.0207196	0.99247
128640	19/08/2018--22:15:00	25.54	0	-0.00248465	-0.0207196	0.99247
128700	19/08/2018--22:16:00	25.53	0	-0.00248465	-0.0207196	0.99247
128760	19/08/2018--22:17:00	25.53	0	-0.00248465	-0.0207196	0.99247
128820	19/08/2018--22:18:00	25.51	0	-0.00248465	-0.0207196	0.99247
128880	19/08/2018--22:19:00	25.51	0	-0.00248465	-0.0207196	0.977666
128940	19/08/2018--22:20:00	25.5	0	-0.00248465	-0.0207196	0.99247
129000	19/08/2018--22:21:00	25.49	0	-0.00248465	-0.0355175	0.99247
129060	19/08/2018--22:22:00	25.49	0	-0.00248465	-0.0207196	0.99247
129120	19/08/2018--22:23:00	25.5	0	-0.00248465	-0.0207196	0.99247
129180	19/08/2018--22:24:00	25.49	0	-0.00248465	-0.0207196	0.99247
129240	19/08/2018--22:25:00	25.47	0	-0.00248465	-0.0207196	0.99247
129300	19/08/2018--22:26:00	25.48	0	-0.00248465	-0.0207196	0.99247
129360	19/08/2018--22:27:00	25.46	0	-0.00248465	-0.0207196	0.99247
129420	19/08/2018--22:28:00	25.47	0	-0.00248465	-0.0207196	0.99247
129480	19/08/2018--22:29:00	25.45	0	-0.00248465	-0.0207196	0.99247
129540	19/08/2018--22:30:00	25.45	0	-0.00248465	-0.0207196	0.99247
129600	19/08/2018--22:31:00	25.45	0	-0.00248465	-0.0207196	0.99247
129660	19/08/2018--22:32:00	25.45	0	-0.00248465	-0.0207196	0.99247
129720	19/08/2018--22:33:00	25.49	0	-0.00248465	-0.0207196	0.99247
129780	19/08/2018--22:34:00	25.49	0	-0.00248465	-0.0207196	0.99247
129840	19/08/2018--22:35:00	25.5	0	-0.00248465	-0.0207196	0.99247
129900	19/08/2018--22:36:00	25.51	0	-0.00248465	-0.0207196	0.99247
129960	19/08/2018--22:37:00	25.5	0	0.0137501	-0.0207196	0.99247
130020	19/08/2018--22:38:00	25.52	0	-0.00248465	-0.0207196	0.99247
130080	19/08/2018--22:39:00	25.51	0	-0.00248465	-0.0207196	0.99247
130140	19/08/2018--22:40:00	25.49	0	-0.00248465	-0.0207196	0.99247
130200	19/08/2018--22:41:00	25.46	0	-0.00248465	-0.0207196	0.99247
130260	19/08/2018--22:42:00	25.46	0	-0.00248465	-0.0207196	0.99247
130320	19/08/2018--22:43:00	25.45	0	-0.00248465	-0.0207196	0.99247
130380	19/08/2018--22:44:00	25.45	0	-0.00248465	-0.0207196	0.99247
130440	19/08/2018--22:45:00	25.44	0	-0.00248465	-0.0207196	0.99247
130500	19/08/2018--22:46:00	25.46	0	-0.00248465	-0.0207196	0.99247
130560	19/08/2018--22:47:00	25.45	0	-0.00248465	-0.0207196	0.99247
130620	19/08/2018--22:48:00	25.42	0	-0.00248465	-0.0207196	0.99247
130680	19/08/2018--22:49:00	25.43	0	-0.00248465	-0.0207196	0.99247
130740	19/08/2018--22:50:00	25.44	0	-0.00248465	-0.0207196	0.99247
130800	19/08/2018--22:51:00	25.43	0	-0.00248465	-0.0207196	0.99247
130860	19/08/2018--22:52:00	25.43	0	-0.00248465	-0.0207196	0.99247
130920	19/08/2018--22:53:00	25.43	0	-0.00248465	-0.0207196	0.99247
130980	19/08/2018--22:54:00	25.45	0	-0.00248465	-0.0207196	0.99247
131040	19/08/2018--22:55:00	25.45	0	-0.00248465	-0.0207196	0.99247
131100	19/08/2018--22:56:00	25.46	0	-0.00248465	-0.0207196	0.99247
131160	19/08/2018--22:57:00	25.45	0	-0.00248465	-0.0207196	0.99247
131220	19/08/2018--22:58:00	25.44	0	-0.00248465	-0.0207196	0.99247
131280	19/08/2018--22:59:00	25.45	0	-0.00248465	-0.0207196	0.99247
131340	19/08/2018--23:00:00	25.44	0	-0.00248465	-0.0207196	0.99247
131400	19/08/2018--23:01:00	25.44	0	-0.00248465	-0.0207196	0.99247
131460	19/08/2018--23:02:00	25.44	0	-0.00248465	-0.0207196	0.99247
131520	19/08/2018--23:03:00	25.45	0	-0.00248465	-0.0207196	0.99247
131580	19/08/2018--23:04:00	25.43	0	-0.00248465	-0.0207196	0.99247
131640	19/08/2018--23:05:00	25.42	0	-0.00248465	-0.0207196	0.99247
131700	19/08/2018--23:06:00	25.41	0	-0.00248465	-0.0207196	0.99247
131760	19/08/2018--23:07:00	25.41	0	-0.00248465	-0.0207196	0.99247
131820	19/08/2018--23:08:00	25.41	0	-0.00248465	-0.0207196	0.99247
131880	19/08/2018--23:09:00	25.42	0	-0.00248465	-0.0207196	0.99247
131940	19/08/2018--23:10:00	25.41	0	-0.00248465	-0.0207196	0.99247
132000	19/08/2018--23:11:00	25.41	0	-0.00248465	-0.0207196	0.99247
132060	19/08/2018--23:12:00	25.41	0	-0.00248465	-0.0207196	0.99247
132120	19/08/2018--23:13:00	25.4	0	-0.00248465	-0.0207196	0.99247
132180	19/08/2018--23:14:00	25.38	0	-0.00248465	-0.0207196	0.99247
132240	19/08/2018--23:15:00	25.38	0	-0.00248465	-0.0207196	0.99247
132300	19/08/2018--23:16:00	25.39	0	-0.00248465	-0.0207196	0.99247
132360	19/08/2018--23:17:00	25.39	0	-0.00248465	-0.0207196	0.99247
132420	19/08/2018--23:18:00	25.39	0	-0.00248465	-0.0207196	0.99247
132480	19/08/2018--23:19:00	25.38	0	-0.00248465	-0.0355175	0.99247
132540	19/08/2018--23:20:00	25.38	0	-0.00248465	-0.0207196	0.99247
132600	19/08/2018--23:21:00	25.38	0	-0.00248465	-0.0207196	0.99247
132660	19/08/2018--23:22:00	25.36	0	-0.00248465	-0.0207196	0.99247
132720	19/08/2018--23:23:00	25.38	0	-0.00248465	-0.0207196	0.99247
132780	19/08/2018--23:24:00	25.36	0	-0.00248465	-0.0207196	0.99247
132840	19/08/2018--23:25:00	25.36	0	-0.00248465	-0.0207196	0.99247
132900	19/08/2018--23:26:00	25.37	0	-0.00248465	-0.0207196	0.99247
132960	19/08/2018--23:27:00	25.34	0	-0.00248465	-0.0207196	0.99247
133020	19/08/2018--23:28:00	25.35	0	-0.00248465	-0.0207196	0.99247
133080	19/08/2018--23:29:00	25.34	0	-0.00248465	-0.0207196	0.99247
133140	19/08/2018--23:30:00	25.36	0	-0.00248465	-0.0355175	0.99247
133200	19/08/2018--23:31:00	25.32	0	-0.00248465	-0.0207196	0.99247
133260	19/08/2018--23:32:00	25.34	0	-0.00248465	-0.0207196	0.99247
133320	19/08/2018--23:33:00	25.37	0	-0.00248465	-0.0207196	0.99247
133380	19/08/2018--23:34:00	25.37	0	-0.00248465	-0.0207196	0.99247
133440	19/08/2018--23:35:00	25.38	0	-0.00248465	-0.0207196	0.99247
133500	19/08/2018--23:36:00	25.4	0	0.0137501	-0.0207196	0.99247
133560	19/08/2018--23:37:00	25.39	0	-0.00248465	-0.0207196	0.99247
133620	19/08/2018--23:38:00	25.39	0	-0.00248465	-0.0207196	0.99247
133680	19/08/2018--23:39:00	25.39	0	-0.00248465	-0.0207196	0.99247
133740	19/08/2018--23:40:00	25.41	0	-0.00248465	-0.0207196	0.99247
133800	19/08/2018--23:41:00	25.39	0	-0.00248465	-0.0207196	0.99247
133860	19/08/2018--23:42:00	25.39	0	-0.00248465	-0.0207196	0.977666
133920	19/08/2018--23:43:00	25.36	0	-0.00248465	-0.0207196	0.99247
133980	19/08/2018--23:44:00	25.35	0	-0.00248465	-0.0207196	0.99247
134040	19/08/2018--23:45:00	25.32	0	-0.00248465	-0.0207196	0.99247
134100	19/08/2018--23:46:00	25.33	0	-0.00248465	-0.0207196	0.99247
134160	19/08/2018--23:47:00	25.3	0	-0.00248465	-0.0207196	0.99247
134220	19/08/2018--23:48:00	25.31	0	-0.00248465	-0.0207196	0.99247
134280	19/08/2018--23:49:00	25.32	0	-0.00248465	-0.0207196	0.99247
134340	19/08/2018--23:50:00	25.3	0	-0.00248465	-0.0207196	0.99247
134400	19/08/2018--23:51:00	25.3	0	-0.00248465	-0.0207196	0.99247
134460	19/08/2018--23:52:00	25.3	0	-0.00248465	-0.0207196	0.99247
134520	19/08/2018--23:53:00	25.28	0	-0.00248465	-0.0207196	0.99247
134580	19/08/2018--23:54:00	25.27	0	-0.00248465	-0.0207196	0.99247
134640	19/08/2018--23:55:00	25.28	0	-0.00248465	-0.0207196	0.99247
134700	19/08/2018--23:56:00	25.27	0	-0.00248465	-0.0207196	0.99247
134760	19/08/2018--23:57:00	25.27	0	-0.00248465	-0.0207196	0.99247
134820	19/08/2018--23:58:00	25.27	0	-0.00248465	-0.0207196	0.99247
134880	19/08/2018--23:59:00	25.28	0	-0.00248465	-0.0207196	0.99247
134940	20/08/2018--00:00:00	25.27	0	-0.00248465	-0.0207196	0.99247
135000	20/08/2018--00:01:00	25.27	0	-0.00248465	-0.0207196	0.99247
135060	20/08/2018--00:02:00	25.25	0	-0.00248465	-0.0207196	0.99247
135120	20/08/2018--00:03:00	25.25	0	-0.00248465	-0.0207196	0.99247
135180	20/08/2018--00:04:00	25.24	0	-0.00248465	-0.0207196	0.99247
135240	20/08/2018--00:05:00	25.25	0	-0.00248465	-0.0207196	0.99247
135300	20/08/2018--00:06:00	25.25	0	-0.00248465	-0.0207196	0.99247
135360	20/08/2018--00:07:00	25.23	0	-0.00248465	-0.0207196	0.99247
135420	20/08/2018--00:08:00	25.23	0	-0.00248465	-0.0207196	0.99247
135480	20/08/2018--00:09:00	25.22	0	-0.00248465	-0.0207196	0.99247
135540	20/08/2018--00:10:00	25.22	0	-0.00248465	-0.0207196	0.99247
135600	20/08/2018--00:11:00	25.22	0	-0.00248465	-0.0207196	0.99247
135660	20/08/2018--00:12:00	25.2	0	-0.00248465	-0.0207196	0.99247
135720	20/08/2018--00:13:00	25.2	0	-0.00248465	-0.0207196	0.99247
135780	20/08/2018--00:14:00	25.19	0	-0.00248465	-0.0207196	0.99247
135840	20/08/2018--00:15:00	25.2	0	-0.00248465	-0.0207196	0.99247
135900	20/08/2018--00:16:00	25.18	0	-0.00248465	-0.0355175	0.99247
135960	20/08/2018--00:17:00	25.19	0	-0.00248465	-0.0207196	0.99247
136020	20/08/2018--00:18:00	25.17	0	-0.00248465	-0.0207196	0.99247
136080	20/08/2018--00:19:00	25.18	0	-0.00248465	-0.0207196	0.99247
136140	20/08/2018--00:20:00	25.16	0	-0.00248465	-0.0207196	0.99247
136200	20/08/2018--00:21:00	25.16	0	-0.00248465	-0.0207196	0.99247
136260	20/08/2018--00:22:00	25.16	0	-0.00248465	-0.0207196	0.99247
136320	20/08/2018--00:23:00	25.16	0	-0.00248465	-0.0207196	0.99247
136380	20/08/2018--00:24:00	25.17	0	-0.00248465	-0.0207196	0.99247
136440	20/08/2018--00:25:00	25.16	0	-0.00248465	-0.0207196	0.99247
136500	20/08/2018--00:26:00	25.15	0	-0.00248465	-0.0207196	0.99247
136560	20/08/2018--00:27:00	25.14	0	-0.00248465	-0.0207196	0.99247
136620	20/08/2018--00:28:00	25.13	0	-0.00248465	-0.0207196	0.99247
136680	20/08/2018--00:29:00	25.16	0	-0.00248465	-0.0207196	0.99247
136740	20/08/2018--00:30:00	25.14	0	-0.00248465	-0.0207196	0.99247
136800	20/08/2018--00:31:00	25.14	0	-0.00248465	-0.0207196	0.99247
136860	20/08/2018--00:32:00	25.14	0	-0.00248465	-0.0355175	0.99247
136920	20/08/2018--00:33:00	25.18	0	-0.00248465	-0.0207196	0.99247
136980	20/08/2018--00:34:00	25.21	0	-0.00248465	-0.0207196	0.99247
137040	20/08/2018--00:35:00	25.21	0	-0.00248465	-0.0207196	0.99247
137100	20/08/2018--00:36:00	25.21	0	-0.00248465	-0.0207196	0.99247
137160	20/08/2018--00:37:00	25.23	0	-0.00248465	-0.0355175	0.99247
137220	20/08/2018--00:38:00	25.23	0	-0.00248465	-0.0207196	0.99247
137280	20/08/2018--00:39:00	25.23	0	-0.00248465	-0.0207196	0.99247
137340	20/08/2018--00:40:00	25.24	0	-0.00248465	-0.0207196	0.99247
137400	20/08/2018--00:41:00	25.24	0	-0.00248465	-0.0207196	0.99247
137460	20/08/2018--00:42:00	25.23	0	-0.00248465	-0.0207196	0.99247
137520	20/08/2018--00:43:00	25.21	0	-0.00248465	-0.0207196	0.99247
137580	20/08/2018--00:44:00	25.21	0	-0.00248465	-0.0207196	0.99247
137640	20/08/2018--00:45:00	25.18	0	-0.00248465	-0.0207196	0.99247
137700	20/08/2018--00:46:00	25.18	0	-0.00248465	-0.0355175	0.99247
137760	20/08/2018--00:47:00	25.18	0	-0.00248465	-0.0355175	0.99247
137820	20/08/2018--00:48:00	25.16	0	-0.00248465	-0.0207196	0.99247
137880	20/08/2018--00:49:00	25.17	0	-0.00248465	-0.0207196	0.99247
137940	20/08/2018--00:50:00	25.17	0	-0.00248465	-0.0207196	0.99247
138000	20/08/2018--00:51:00	25.16	0	-0.00248465	-0.0207196	0.99247
138060	20/08/2018--00:52:00	25.15	0	-0.00248465	-0.0207196	0.99247
138120	20/08/2018--00:53:00	25.14	0	-0.00248465	-0.0207196	0.99247
138180	20/08/2018--00:54:00	25.15	0	-0.00248465	-0.0207196	0.99247
138240	20/08/2018--00:55:00	25.13	0	-0.00248465	-0.0207196	0.99247
138300	20/08/2018--00:56:00	25.13	0	-0.00248465	-0.0207196	0.99247
138360	20/08/2018--00:57:00	25.14	0	-0.00248465	-0.0207196	0.99247
138420	20/08/2018--00:58:00	25.13	0	-0.00248465	-0.0207196	0.99247
138480	20/08/2018--00:59:00	25.12	0	-0.00248465	-0.0207196	0.99247
138540	20/08/2018--01:00:00	25.11	0	-0.00248465	-0.0207196	0.99247
138600	20/08/2018--01:01:00	25.1	0	-0.00248465	-0.0207196	0.99247
138660	20/08/2018--01:02:00	25.09	0	-0.00248465	-0.0207196	0.99247
138720	20/08/2018--01:03:00	25.1	0	-0.00248465	-0.0207196	0.99247
138780	20/08/2018--01:04:00	25.11	0	-0.00248465	-0.0207196	0.99247
138840	20/08/2018--01:05:00	25.11	0	-0.00248465	-0.0207196	0.99247
138900	20/08/2018--01:06:00	25.1	0	-0.00248465	-0.0207196	0.99247
138960	20/08/2018--01:07:00	25.1	0	-0.00248465	-0.0207196	0.99247
139020	20/08/2018--01:08:00	25.11	0	-0.00248465	-0.0207196	0.99247
139080	20/08/2018--01:09:00	25.09	0	-0.00248465	-0.0207196	0.99247
139140	20/08/2018--01:10:00	25.09	0	-0.00248465	-0.0207196	0.99247
139200	20/08/2018--01:11:00	25.09	0	-0.00248465	-0.0207196	0.99247
139260	20/08/2018--01:12:00	25.09	0	-0.00248465	-0.0207196	0.99247
139320	20/08/2018--01:13:00	25.07	0	-0.00248465	-0.0355175	0.99247
139380	20/08/2018--01:14:00	25.09	0	-0.00248465	-0.0207196	0.99247
139440	20/08/2018--01:15:00	25.07	0	-0.00248465	-0.0207196	0.99247
139500	20/08/2018--01:16:00	25.07	0	-0.00248465	-0.0207196	0.99247
139560	20/08/2018--01:17:00	25.04	0	-0.00248465	-0.0207196	0.99247
139620	20/08/2018--01:18:00	25.04	0	-0.00248465	-0.0207196	0.99247
139680	20/08/2018--01:19:00	25.04	0	-0.00248465	-0.0207196	0.99247
139740	20/08/2018--01:20:00	25.05	0	-0.00248465	-0.0207196	0.99247
139800	20/08/2018--01:21:00	25.05	0	-0.00248465	-0.0207196	0.99247
139860	20/08/2018--01:22:00	25.06	0	-0.00248465	-0.0207196	0.99247
139920	20/08/2018--01:23:00	25.04	0	-0.00248465	-0.0207196	0.99247
139980	20/08/2018--01:24:00	25.05	0	-0.00248465	-0.0207196	0.99247
140040	20/08/2018--01:25:00	25.03	0	-0.00248465	-0.0207196	0.99247
140100	20/08/2018--01:26:00	25.04	0	-0.00248465	-0.0207196	0.99247
140160	20/08/2018--01:27:00	25.05	0	-0.00248465	-0.0207196	0.99247
140220	20/08/2018--01:28:00	25.02	0	-0.00248465	-0.0355175	0.99247
140280	20/08/2018--01:29:00	25.02	0	-0.00248465	-0.0207196	0.99247
140340	20/08/2018--01:30:00	25.02	0	-0.00248465	-0.0355175	0.99247
140400	20/08/2018--01:31:00	25.01	0	-0.00248465	-0.0207196	0.99247
140460	20/08/2018--01:32:00	25.02	0	-0.00248465	-0.0207196	0.99247
140520	20/08/2018--01:33:00	25.04	0	-0.00248465	-0.0355175	0.99247
140580	20/08/2018--01:34:00	25.07	0	-0.00248465	-0.0207196	0.99247
140640	20/08/2018--01:35:00	25.05	0	-0.00248465	-0.0207196	0.99247
140700	20/08/2018--01:36:00	25.06	0	-0.00248465	-0.0355175	0.99247
140760	20/08/2018--01:37:00	25.09	0	-0.00248465	-0.0207196	0.99247
140820	20/08/2018--01:38:00	25.09	0	-0.00248465	-0.0207196	0.99247
140880	20/08/2018--01:39:00	25.1	0	-0.00248465	-0.0355175	0.99247
140940	20/08/2018--01:40:00	25.11	0	-0.00248465	-0.0207196	0.99247
141000	20/08/2018--01:41:00	25.09	0	-0.00248465	-0.0207196	0.99247
141060	20/08/2018--01:42:00	25.09	0	-0.00248465	-0.0207196	0.99247
141120	20/08/2018--01:43:00	25.09	0	-0.00248465	-0.0207196	0.99247
141180	20/08/2018--01:44:00	25.05	0	-0.00248465	-0.0207196	0.99247
141240	20/08/2018--01:45:00	25.04	0	-0.00248465	-0.0207196	0.99247
141300	20/08/2018--01:46:00	25.04	0	-0.00248465	-0.0207196	0.99247
141360	20/08/2018--01:47:00	25.05	0	-0.00248465	-0.0207196	0.99247
141420	20/08/2018--01:48:00	25.04	0	-0.00248465	-0.0207196	0.99247
141480	20/08/2018--01:49:00	25.03	0	-0.00248465	-0.0207196	0.99247
141540	20/08/2018--01:50:00	25.01	0	-0.00248465	-0.0207196	0.99247
141600	20/08/2018--01:51:00	25	0	-0.00248465	-0.0207196	0.99247
141660	20/08/2018--01:52:00	25	0	-0.00248465	-0.0207196	0.99247
141720	20/08/2018--01:53:00	25	0	-0.00248465	-0.0207196	0.99247
141780	20/08/2018--01:54:00	24.98	0	-0.00248465	-0.0207196	0.99247
141840	20/08/2018--01:55:00	24.99	0	-0.00248465	-0.0207196	0.99247
141900	20/08/2018--01:56:00	24.98	0	-0.00248465	-0.0207196	0.99247
141960	20/08/2018--01:57:00	24.99	0	-0.00248465	-0.0207196	0.99247
142020	20/08/2018--01:58:00	24.98	0	-0.00248465	-0.0207196	0.99247
142080	20/08/2018--01:59:00	24.98	0	-0.00248465	-0.0207196	0.99247
142140	20/08/2018--02:00:00	24.98	0	-0.00248465	-0.0207196	0.99247
142200	20/08/2018--02:01:00	24.96	0	-0.00248465	-0.0207196	0.99247
142260	20/08/2018--02:02:00	24.96	0	-0.00248465	-0.0207196	0.99247
142320	20/08/2018--02:03:00	24.96	0	-0.00248465	-0.0207196	0.99247
142380	20/08/2018--02:04:00	24.96	0	-0.00248465	-0.0207196	0.99247
142440	20/08/2018--02:05:00	24.98	0	-0.00248465	-0.0207196	0.99247
142500	20/08/2018--02:06:00	24.95	0	-0.00248465	-0.0207196	0.99247
142560	20/08/2018--02:07:00	24.95	0	-0.00248465	-0.0207196	0.99247
142620	20/08/2018--02:08:00	24.93	0	-0.00248465	-0.0207196	0.99247
142680	20/08/2018--02:09:00	24.95	0	-0.00248465	-0.0207196	0.99247
142740	20/08/2018--02:10:00	24.95	0	-0.00248465	-0.0207196	0.99247
142800	20/08/2018--02:11:00	24.96	0	-0.00248465	-0.0207196	0.99247
142860	20/08/2018--02:12:00	24.94	0	-0.00248465	-0.0207196	0.99247
142920	20/08/2018--02:13:00	24.92	0	-0.00248465	-0.0207196	0.99247
142980	20/08/2018--02:14:00	24.95	0	-0.00248465	-0.0207196	0.99247
143040	20/08/2018--02:15:00	24.96	0	-0.00248465	-0.0207196	0.99247
143100	20/08/2018--02:16:00	24.97	0	-0.00248465	-0.0207196	0.99247
143160	20/08/2018--02:17:00	25.01	0	-0.00248465	-0.0207196	0.99247
143220	20/08/2018--02:18:00	25.01	0	-0.00248465	-0.0207196	0.99247
143280	20/08/2018--02:19:00	24.99	0	-0.00248465	-0.0207196	0.99247
143340	20/08/2018--02:20:00	25	0	-0.00248465	-0.0207196	0.99247
143400	20/08/2018--02:21:00	25.01	0	-0.00248465	-0.0207196	0.99247
143460	20/08/2018--02:22:00	24.98	0	-0.00248465	-0.0207196	0.977666
143520	20/08/2018--02:23:00	24.95	0	-0.00248465	-0.0207196	0.99247
143580	20/08/2018--02:24:00	24.95	0	-0.00248465	-0.0207196	0.99247
143640	20/08/2018--02:25:00	24.95	0	-0.00248465	-0.0207196	0.99247
143700	20/08/2018--02:26:00	24.95	0	-0.00248465	-0.0207196	0.99247
143760	20/08/2018--02:27:00	24.92	0	-0.00248465	-0.0207196	0.99247
143820	20/08/2018--02:28:00	24.91	0	-0.00248465	-0.0207196	0.99247
143880	20/08/2018--02:29:00	24.93	0	-0.00248465	-0.0207196	0.99247
143940	20/08/2018--02:30:00	24.93	0	-0.00248465	-0.0207196	0.99247
144000	20/08/2018--02:31:00	24.92	0	-0.00248465	-0.0207196	0.99247
144060	20/08/2018--02:32:00	24.95	0	-0.00248465	-0.0207196	0.99247
144120	20/08/2018--02:33:00	24.97	0	-0.00248465	-0.0207196	0.99247
144180	20/08/2018--02:34:00	24.96	0	-0.00248465	-0.0207196	0.99247
144240	20/08/2018--02:35:00	24.99	0	-0.00248465	-0.0207196	0.99247
144300	20/08/2018--02:36:00	25	0	-0.00248465	-0.0207196	0.99247
144360	20/08/2018--02:37:00	24.99	0	-0.00248465	-0.0207196	0.99247
144420	20/08/2018--02:38:00	24.99	0	-0.00248465	-0.0207196	0.99247
144480	20/08/2018--02:39:00	25	0	-0.00248465	-0.0207196	0.99247
144540	20/08/2018--02:40:00	25.01	0	-0.00248465	-0.0207196	0.99247
144600	20/08/2018--02:41:00	25.02	0	-0.00248465	-0.0207196	0.99247
144660	20/08/2018--02:42:00	25.03	0	-0.00248465	-0.0207196	0.99247
144720	20/08/2018--02:43:00	24.97	0	-0.00248465	-0.0207196	0.99247
144780	20/08/2018--02:44:00	24.96	0	-0.00248465	-0.0355175	0.99247
144840	20/08/2018--02:45:00	24.94	0	-0.00248465	-0.0207196	0.99247
144900	20/08/2018--02:46:00	24.95	0	-0.00248465	-0.0207196	0.99247
144960	20/08/2018--02:47:00	24.94	0	-0.00248465	-0.0207196	0.99247
145020	20/08/2018--02:48:00	24.95	0	-0.00248465	-0.0207196	0.99247
145080	20/08/2018--02:49:00	24.96	0	-0.00248465	-0.0207196	0.99247
145140	20/08/2018--02:50:00	24.99	0	-0.00248465	-0.0207196	0.99247
145200	20/08/2018--02:51:00	25	0	-0.00248465	-0.0207196	0.99247
145260	20/08/2018--02:52:00	25	0	-0.00248465	-0.0207196	0.99247
145320	20/08/2018--02:53:00	25.01	0	-0.00248465	-0.0207196	0.99247
145380	20/08/2018--02:54:00	25	0	-0.00248465	-0.0207196	0.99247
145440	20/08/2018--02:55:00	25.02	0	-0.00248465	-0.0207196	0.99247
145500	20/08/2018--02:56:00	25.02	0	-0.00248465	-0.0207196	0.99247
145560	20/08/2018--02:57:00	25.03	0	-0.00248465	-0.0207196	0.99247
145620	20/08/2018--02:58:00	25.03	0	-0.00248465	-0.0207196	0.99247
145680	20/08/2018--02:59:00	25.02	0	-0.00248465	-0.0207196	0.99247
145740	20/08/2018--03:00:00	25.03	0	-0.00248465	-0.0207196	0.99247
145800	20/08/2018--03:01:00	25.03	0	-0.00248465	-0.0207196	0.99247
145860	20/08/2018--03:02:00	25	0	-0.00248465	-0.0207196	0.99247
145920	20/08/2018--03:03:00	25	0	-0.00248465	-0.0207196	0.99247
145980	20/08/2018--03:04:00	24.97	0	-0.00248465	-0.0207196	0.99247
146040	20/08/2018--03:05:00	24.97	0	-0.00248465	-0.0207196	0.99247
146100	20/08/2018--03:06:00	24.96	0	-0.00248465	-0.0207196	0.99247
146160	20/08/2018--03:07:00	24.95	0	-0.00248465	-0.0207196	0.99247
146220	20/08/2018--03:08:00	24.96	0	-0.00248465	-0.0207196	0.99247
146280	20/08/2018--03:09:00	24.97	0	-0.00248465	-0.0207196	0.99247
146340	20/08/2018--03:10:00	24.99	0	-0.00248465	-0.0207196	0.99247
146400	20/08/2018--03:11:00	24.98	0	-0.00248465	-0.0207196	0.99247
146460	20/08/2018--03:12:00	25	0	-0.00248465	-0.0207196	0.99247
146520	20/08/2018--03:13:00	24.98	0	-0.00248465	-0.0207196	0.99247
146580	20/08/2018--03:14:00	25.01	0	-0.00248465	-0.0207196	0.99247
146640	20/08/2018--03:15:00	25.02	0	-0.00248465	-0.0355175	0.99247
146700	20/08/2018--03:16:00	25.01	0	-0.00248465	-0.0207196	0.99247
146760	20/08/2018--03:17:00	25	0	-0.00248465	-0.0207196	0.99247
146820	20/08/2018--03:18:00	25.02	0	-0.00248465	-0.0207196	0.99247
146880	20/08/2018--03:19:00	24.99	0	-0.00248465	-0.0207196	0.99247
146940	20/08/2018--03:20:00	24.96	0	-0.00248465	-0.0207196	0.99247
147000	20/08/2018--03:21:00	24.95	0	-0.00248465	-0.0207196	0.99247
147060	20/08/2018--03:22:00	24.94	0	-0.00248465	-0.0207196	0.99247
147120	20/08/2018--03:23:00	24.94	0	-0.00248465	-0.0207196	0.99247
147180	20/08/2018--03:24:00	24.92	0	-0.00248465	-0.0207196	0.99247
147240	20/08/2018--03:25:00	24.92	0	-0.00248465	-0.0207196	0.99247
147300	20/08/2018--03:26:00	24.93	0	-0.00248465	-0.0207196	0.99247
147360	20/08/2018--03:27:00	24.91	0	-0.00248465	-0.0207196	0.99247
147420	20/08/2018--03:28:00	24.89	0	-0.00248465	-0.0207196	0.99247
147480	20/08/2018--03:29:00	24.93	0	-0.00248465	-0.0207196	0.99247
147540	20/08/2018--03:30:00	24.95	0	-0.00248465	-0.0207196	0.99247
147600	20/08/2018--03:31:00	24.95	0	-0.00248465	-0.0207196	0.99247
147660	20/08/2018--03:32:00	24.96	0	-0.00248465	-0.0207196	0.99247
147720	20/08/2018--03:33:00	24.96	0	-0.00248465	-0.0207196	0.99247
147780	20/08/2018--03:34:00	24.98	0	-0.00248465	-0.0207196	0.99247
147840	20/08/2018--03:35:00	24.95	0	-0.00248465	-0.0207196	0.99247
147900	20/08/2018--03:36:00	24.98	0	-0.00248465	-0.0207196	0.99247
147960	20/08/2018--03:37:00	25	0	-0.00248465	-0.0207196	0.99247
148020	20/08/2018--03:38:00	25	0	-0.00248465	-0.0207196	0.99247
148080	20/08/2018--03:39:00	24.98	0	-0.00248465	-0.0207196	0.99247
148140	20/08/2018--03:40:00	24.98	0	-0.00248465	-0.0207196	0.99247
148200	20/08/2018--03:41:00	24.98	0	-0.00248465	-0.0207196	0.99247
148260	20/08/2018--03:42:00	24.97	0	-0.00248465	-0.0207196	0.99247
148320	20/08/2018--03:43:00	24.95	0	-0.00248465	-0.0207196	0.99247
148380	20/08/2018--03:44:00	24.93	0	-0.00248465	-0.0207196	0.99247
148440	20/08/2018--03:45:00	24.93	0	-0.00248465	-0.0207196	0.99247
148500	20/08/2018--03:46:00	24.93	0	-0.00248465	-0.0207196	0.99247
148560	20/08/2018--03:47:00	24.94	0	-0.00248465	-0.0207196	0.99247
148620	20/08/2018--03:48:00	24.96	0	-0.00248465	-0.0207196	0.99247
148680	20/08/2018--03:49:00	24.96	0	-0.00248465	-0.0207196	0.99247
148740	20/08/2018--03:50:00	24.94	0	-0.00248465	-0.0207196	0.99247
148800	20/08/2018--03:51:00	24.95	0	-0.00248465	-0.0207196	0.99247
148860	20/08/2018--03:52:00	24.95	0	-0.00248465	-0.0207196	0.99247
148920	20/08/2018--03:53:00	24.95	0	-0.00248465	-0.0207196	0.99247
148980	20/08/2018--03:54:00	24.96	0	-0.00248465	-0.0207196	0.99247
149040	20/08/2018--03:55:00	24.94	0	-0.00248465	-0.0207196	0.99247
149100	20/08/2018--03:56:00	24.93	0	-0.00248465	-0.0207196	0.99247
149160	20/08/2018--03:57:00	24.91	0	-0.00248465	-0.0207196	0.99247
149220	20/08/2018--03:58:00	24.9	0	-0.00248465	-0.0207196	0.99247
149280	20/08/2018--03:59:00	24.88	0	-0.00248465	-0.0207196	0.99247
149340	20/08/2018--04:00:00	24.87	0	-0.00248465	-0.0207196	0.99247
149400	20/08/2018--04:01:00	24.86	0	-0.00248465	-0.0207196	0.99247
149460	20/08/2018--04:02:00	24.84	0	-0.00248465	-0.0207196	0.99247
149520	20/08/2018--04:03:00	24.85	0	-0.00248465	-0.0207196	0.99247
149580	20/08/2018--04:04:00	24.85	0	-0.00248465	-0.0207196	0.99247
149640	20/08/2018--04:05:00	24.85	0	-0.00248465	-0.0207196	0.99247
149700	20/08/2018--04:06:00	24.87	0	-0.00248465	-0.0207196	0.99247
149760	20/08/2018--04:07:00	24.88	0	-0.00248465	-0.0207196	0.99247
149820	20/08/2018--04:08:00	24.88	0	-0.00248465	-0.0207196	0.99247
149880	20/08/2018--04:09:00	24.91	0	-0.00248465	-0.0207196	0.99247
149940	20/08/2018--04:10:00	24.89	0	-0.00248465	-0.0207196	0.99247
150000	20/08/2018--04:11:00	24.91	0	-0.00248465	-0.0207196	0.99247
150060	20/08/2018--04:12:00	24.9	0	-0.00248465	-0.0207196	0.99247
150120	20/08/2018--04:13:00	24.89	0	-0.00248465	-0.0207196	0.99247
150180	20/08/2018--04:14:00	24.89	0	-0.00248465	-0.0207196	0.99247
150240	20/08/2018--04:15:00	24.88	0	-0.00248465	-0.0207196	0.99247
150300	20/08/2018--04:16:00	24.85	0	-0.00248465	-0.0207196	0.99247
150360	20/08/2018--04:17:00	24.83	0	-0.00248465	-0.0207196	0.99247
150420	20/08/2018--04:18:00	24.8	0	-0.00248465	-0.0207196	0.99247
150480	20/08/2018--04:19:00	24.8	0	-0.00248465	-0.0207196	0.99247
150540	20/08/2018--04:20:00	24.8	0	-0.00248465	-0.0207196	0.99247
150600	20/08/2018--04:21:00	24.79	0	-0.00248465	-0.0207196	0.99247
150660	20/08/2018--04:22:00	24.78	0	-0.00248465	-0.0207196	0.99247
150720	20/08/2018--04:23:00	24.82	0	-0.00248465	-0.0207196	0.99247
150780	20/08/2018--04:24:00	24.79	0	-0.00248465	-0.0207196	0.99247
150840	20/08/2018--04:25:00	24.82	0	-0.00248465	-0.0207196	0.99247
150900	20/08/2018--04:26:00	24.83	0	-0.00248465	-0.0207196	0.99247
150960	20/08/2018--04:27:00	24.83	0	-0.00248465	-0.0207196	0.99247
151020	20/08/2018--04:28:00	24.83	0	-0.00248465	-0.0207196	0.99247
151080	20/08/2018--04:29:00	24.82	0	-0.00248465	-0.0207196	0.99247
151140	20/08/2018--04:30:00	24.82	0	-0.00248465	-0.0207196	0.99247
151200	20/08/2018--04:31:00	24.82	0	-0.00248465	-0.0207196	0.99247
151260	20/08/2018--04:32:00	24.84	0	-0.00248465	-0.0207196	0.99247
151320	20/08/2018--04:33:00	24.84	0	-0.00248465	-0.0207196	0.99247
151380	20/08/2018--04:34:00	24.82	0	-0.00248465	-0.0207196	0.99247
151440	20/08/2018--04:35:00	24.82	0	-0.00248465	-0.0207196	0.99247
151500	20/08/2018--04:36:00	24.81	0	-0.00248465	-0.0207196	0.99247
151560	20/08/2018--04:37:00	24.81	0	-0.00248465	-0.0207196	0.99247
151620	20/08/2018--04:38:00	24.79	0	-0.00248465	-0.0207196	0.99247
151680	20/08/2018--04:39:00	24.8	0	-0.00248465	-0.0207196	0.99247
151740	20/08/2018--04:40:00	24.79	0	-0.00248465	-0.0207196	0.99247
151800	20/08/2018--04:41:00	24.78	0	-0.00248465	-0.0207196	0.99247
151860	20/08/2018--04:42:00	24.79	0	-0.00248465	-0.0207196	0.99247
151920	20/08/2018--04:43:00	24.77	0	-0.00248465	-0.0207196	0.99247
151980	20/08/2018--04:44:00	24.77	0	-0.00248465	-0.0207196	0.99247
152040	20/08/2018--04:45:00	24.77	0	-0.00248465	-0.0207196	0.99247
152100	20/08/2018--04:46:00	24.76	0	-0.00248465	-0.0207196	0.99247
152160	20/08/2018--04:47:00	24.76	0	-0.00248465	-0.0207196	0.99247
152220	20/08/2018--04:48:00	24.76	0	-0.00248465	-0.0207196	0.99247
152280	20/08/2018--04:49:00	24.77	0	-0.00248465	-0.0207196	0.99247
152340	20/08/2018--04:50:00	24.78	0	-0.00248465	-0.0207196	0.99247
152400	20/08/2018--04:51:00	24.77	0	-0.00248465	-0.0207196	0.99247
152460	20/08/2018--04:52:00	24.77	0	-0.00248465	-0.0207196	0.977666
152520	20/08/2018--04:53:00	24.71	0	-0.00248465	-0.0207196	0.99247
152580	20/08/2018--04:54:00	24.69	0	-0.00248465	-0.0207196	0.99247
152640	20/08/2018--04:55:00	24.68	0	-0.00248465	-0.0207196	0.99247
152700	20/08/2018--04:56:00	24.67	0	-0.00248465	-0.0207196	0.99247
152760	20/08/2018--04:57:00	24.66	0	-0.00248465	-0.0207196	0.99247
152820	20/08/2018--04:58:00	24.64	0	-0.00248465	-0.0207196	0.99247
152880	20/08/2018--04:59:00	24.63	0	-0.00248465	-0.0207196	0.99247
152940	20/08/2018--05:00:00	24.67	0	-0.00248465	-0.0207196	0.99247
