# Supplementary material for: A randomized cross-over trial investigating differences in 24-h personal air and skin temperatures using wearable sensors between two climatologically contrasting settings
Source: Sci Rep. 2021 Nov 10;11:22020. doi: 10.1038/s41598-021-01180-y (PMC8580978; doi:10.1038/s41598-021-01180-y)
Supplement: Supplementary file 2 — Supplementary Data. [file 41598_2021_1180_MOESM2_ESM.zip › New folder/new/T42_S1new.csv]

Index	Date	Temperature	Activity	X-axis	Y-axis	Z-axis	Marker
66780	19/08/2018--05:00:39	24.07	0	0.0943169	0.0556919	100.443
66781	19/08/2018--05:00:40			0.0943169	0.0556919	0.989664
66782	19/08/2018--05:00:41			0.0943169	0.0556919	100.443
66783	19/08/2018--05:00:42			0.0943169	0.0556919	0.989664
66784	19/08/2018--05:00:43			0.0943169	0.0556919	0.989664
66785	19/08/2018--05:00:44			0.0943169	0.0556919	0.989664
66786	19/08/2018--05:00:45			0.0943169	0.0556919	100.443
66787	19/08/2018--05:00:46			0.0943169	0.0556919	0.989664
66788	19/08/2018--05:00:47			0.0943169	0.0556919	0.989664
66789	19/08/2018--05:00:48			0.0943169	0.0556919	100.443
66790	19/08/2018--05:00:49			0.0943169	0.0556919	0.989664
66791	19/08/2018--05:00:50			0.0943169	0.0556919	100.443
66792	19/08/2018--05:00:51			0.0943169	0.0556919	0.989664
66793	19/08/2018--05:00:52			0.0943169	0.0556919	100.443
66794	19/08/2018--05:00:53			0.0943169	0.0556919	0.989664
66795	19/08/2018--05:00:54		0	0.0943169	0.0556919	0.989664
66796	19/08/2018--05:00:55			0.0943169	0.0556919	0.989664
66797	19/08/2018--05:00:56			0.0788004	0.0556919	100.443
66798	19/08/2018--05:00:57			0.0943169	0.0556919	0.989664
66799	19/08/2018--05:00:58			0.0943169	0.0556919	0.989664
66800	19/08/2018--05:00:59			0.0943169	0.0556919	100.443
66801	19/08/2018--05:01:00			0.0943169	0.0556919	0.989664
66802	19/08/2018--05:01:01			0.0943169	0.0556919	0.989664
66803	19/08/2018--05:01:02			0.0943169	0.0556919	0.989664
66804	19/08/2018--05:01:03			0.0943169	0.0556919	0.989664
66805	19/08/2018--05:01:04			0.0788004	0.0556919	100.443
66806	19/08/2018--05:01:05			0.0943169	0.0556919	0.989664
66807	19/08/2018--05:01:06			0.0943169	0.0556919	100.443
66808	19/08/2018--05:01:07			0.0943169	0.0556919	0.989664
66809	19/08/2018--05:01:08			0.0943169	0.0556919	100.443
66810	19/08/2018--05:01:09	24.07	0	0.0943169	0.0556919	0.989664
66811	19/08/2018--05:01:10			0.0943169	0.0556919	0.989664
66812	19/08/2018--05:01:11			0.0943169	0.0556919	100.443
66813	19/08/2018--05:01:12			0.0943169	0.0556919	0.989664
66814	19/08/2018--05:01:13			0.0943169	0.0556919	100.443
66815	19/08/2018--05:01:14			0.0943169	0.0556919	0.989664
66816	19/08/2018--05:01:15			0.0943169	0.0556919	100.443
66817	19/08/2018--05:01:16			0.0943169	0.0556919	0.989664
66818	19/08/2018--05:01:17			0.0943169	0.0556919	0.989664
66819	19/08/2018--05:01:18			0.0943169	0.0556919	0.989664
66820	19/08/2018--05:01:19			0.0943169	0.0556919	0.989664
66821	19/08/2018--05:01:20			0.0943169	0.0556919	0.989664
66822	19/08/2018--05:01:21			0.0943169	0.0556919	0.989664
66823	19/08/2018--05:01:22			0.0943169	0.0556919	100.443
66824	19/08/2018--05:01:23			0.0943169	0.0556919	0.989664
66825	19/08/2018--05:01:24		0	0.0943169	0.0556919	0.989664
66826	19/08/2018--05:01:25			0.0943169	0.0556919	0.989664
66827	19/08/2018--05:01:26			0.0943169	0.0556919	0.989664
66828	19/08/2018--05:01:27			0.0788004	0.0556919	100.443
66829	19/08/2018--05:01:28			0.0943169	0.0556919	0.989664
66830	19/08/2018--05:01:29			0.0943169	0.0556919	100.443
66831	19/08/2018--05:01:30			0.0943169	0.0556919	0.989664
66832	19/08/2018--05:01:31			0.0788004	0.0556919	100.443
66833	19/08/2018--05:01:32			0.0943169	0.0556919	0.989664
66834	19/08/2018--05:01:33			0.0943169	0.0556919	100.443
66835	19/08/2018--05:01:34			0.0943169	0.0556919	0.989664
66836	19/08/2018--05:01:35			0.0943169	0.0556919	0.989664
66837	19/08/2018--05:01:36			0.0943169	0.0556919	0.989664
66838	19/08/2018--05:01:37			0.0943169	0.0556919	0.989664
66839	19/08/2018--05:01:38			0.0943169	0.0556919	100.443
66840	19/08/2018--05:01:39	24.09	0	0.0943169	0.0556919	0.989664
66841	19/08/2018--05:01:40			0.0788004	0.0556919	100.443
66842	19/08/2018--05:01:41			0.0943169	0.0556919	0.989664
66843	19/08/2018--05:01:42			0.0943169	0.0556919	0.989664
66844	19/08/2018--05:01:43			0.0943169	0.0556919	100.443
66845	19/08/2018--05:01:44			0.0943169	0.0556919	0.989664
66846	19/08/2018--05:01:45			0.0943169	0.0556919	100.443
66847	19/08/2018--05:01:46			0.0943169	0.0556919	0.989664
66848	19/08/2018--05:01:47			0.0943169	0.0556919	0.989664
66849	19/08/2018--05:01:48			0.0943169	0.0556919	0.989664
66850	19/08/2018--05:01:49			0.0788004	0.0556919	0.989664
66851	19/08/2018--05:01:50			0.0788004	0.0556919	100.443
66852	19/08/2018--05:01:51			0.0943169	0.0556919	0.989664
66853	19/08/2018--05:01:52			0.0788004	0.0556919	100.443
66854	19/08/2018--05:01:53			0.0943169	0.0556919	0.989664
66855	19/08/2018--05:01:54		0	0.0788004	0.0556919	100.443
66856	19/08/2018--05:01:55			0.0943169	0.0556919	0.989664
66857	19/08/2018--05:01:56			0.0943169	0.0556919	100.443
66858	19/08/2018--05:01:57			0.0943169	0.0556919	0.989664
66859	19/08/2018--05:01:58			0.0943169	0.0556919	0.989664
66860	19/08/2018--05:01:59			0.0943169	0.0556919	100.443
66861	19/08/2018--05:02:00			0.0788004	0.0556919	100.443
66862	19/08/2018--05:02:01			0.0943169	0.0556919	100.443
66863	19/08/2018--05:02:02			0.0943169	0.0556919	0.989664
66864	19/08/2018--05:02:03			0.0943169	0.0556919	0.989664
66865	19/08/2018--05:02:04			0.0788004	0.0556919	0.989664
66866	19/08/2018--05:02:05			0.0943169	0.0556919	0.989664
66867	19/08/2018--05:02:06			0.0943169	0.0556919	0.989664
66868	19/08/2018--05:02:07			0.0943169	0.0556919	0.989664
66869	19/08/2018--05:02:08			0.0943169	0.0556919	100.443
66870	19/08/2018--05:02:09	24.07	0	0.0788004	0.0556919	100.443
66871	19/08/2018--05:02:10			0.0788004	0.0556919	100.443
66872	19/08/2018--05:02:11			0.0943169	0.0556919	100.443
66873	19/08/2018--05:02:12			0.0943169	0.0556919	100.443
66874	19/08/2018--05:02:13			0.0943169	0.0556919	0.989664
66875	19/08/2018--05:02:14			0.0943169	0.0556919	0.989664
66876	19/08/2018--05:02:15			0.0943169	0.0556919	100.443
66877	19/08/2018--05:02:16			0.0943169	0.0556919	0.989664
66878	19/08/2018--05:02:17			0.0788004	0.0556919	100.443
66879	19/08/2018--05:02:18			0.0943169	0.0556919	0.989664
66880	19/08/2018--05:02:19			0.0943169	0.0556919	100.443
66881	19/08/2018--05:02:20			0.0943169	0.0556919	0.989664
66882	19/08/2018--05:02:21			0.0788004	0.0556919	100.443
66883	19/08/2018--05:02:22			0.0943169	0.0556919	0.989664
66884	19/08/2018--05:02:23			0.0943169	0.0556919	0.989664
66885	19/08/2018--05:02:24		0	0.0943169	0.0556919	100.443
66886	19/08/2018--05:02:25			0.0943169	0.0556919	0.989664
66887	19/08/2018--05:02:26			0.0943169	0.0556919	100.443
66888	19/08/2018--05:02:27			0.0943169	0.0556919	0.989664
66889	19/08/2018--05:02:28			0.0788004	0.0556919	100.443
66890	19/08/2018--05:02:29			0.0943169	0.0556919	0.989664
66891	19/08/2018--05:02:30			0.0943169	0.0556919	0.989664
66892	19/08/2018--05:02:31			0.0943169	0.0556919	100.443
66893	19/08/2018--05:02:32			0.0943169	0.0556919	0.989664
66894	19/08/2018--05:02:33			0.0788004	0.0556919	100.443
66895	19/08/2018--05:02:34			0.0943169	0.0556919	0.989664
66896	19/08/2018--05:02:35			0.0788004	0.0556919	100.443
66897	19/08/2018--05:02:36			0.0943169	0.0556919	0.989664
66898	19/08/2018--05:02:37			0.0943169	0.0556919	0.989664
66899	19/08/2018--05:02:38			0.0943169	0.0556919	0.989664
66900	19/08/2018--05:02:39	24.07	0	0.0943169	0.0556919	0.989664
66901	19/08/2018--05:02:40			0.0788004	0.0556919	100.443
66902	19/08/2018--05:02:41			0.0943169	0.0556919	0.989664
66903	19/08/2018--05:02:42			0.0943169	0.0556919	100.443
66904	19/08/2018--05:02:43			0.0943169	0.0556919	100.443
66905	19/08/2018--05:02:44			0.0943169	0.0556919	0.989664
66906	19/08/2018--05:02:45			0.0943169	0.0556919	100.443
66907	19/08/2018--05:02:46			0.0943169	0.0556919	0.989664
66908	19/08/2018--05:02:47			0.0943169	0.0556919	0.989664
66909	19/08/2018--05:02:48			0.0943169	0.0556919	0.989664
66910	19/08/2018--05:02:49			0.0943169	0.0556919	0.989664
66911	19/08/2018--05:02:50			0.0943169	0.0556919	0.989664
66912	19/08/2018--05:02:51			0.0943169	0.0556919	0.989664
66913	19/08/2018--05:02:52			0.0943169	0.0556919	0.989664
66914	19/08/2018--05:02:53			0.0943169	0.0556919	0.989664
66915	19/08/2018--05:02:54		0	0.0788004	0.0556919	100.443
66916	19/08/2018--05:02:55			0.0943169	0.0556919	0.989664
66917	19/08/2018--05:02:56			0.0788004	0.0556919	100.443
66918	19/08/2018--05:02:57			0.0943169	0.0556919	0.989664
66919	19/08/2018--05:02:58			0.0788004	0.0556919	100.443
66920	19/08/2018--05:02:59			0.0943169	0.0556919	0.989664
66921	19/08/2018--05:03:00			0.0943169	0.0556919	0.989664
66922	19/08/2018--05:03:01			0.0943169	0.0556919	100.443
66923	19/08/2018--05:03:02			0.0943169	0.0556919	0.989664
66924	19/08/2018--05:03:03			0.0943169	0.0556919	100.443
66925	19/08/2018--05:03:04			0.0943169	0.0556919	0.989664
66926	19/08/2018--05:03:05			0.0943169	0.0556919	100.443
66927	19/08/2018--05:03:06			0.0943169	0.0556919	100.443
66928	19/08/2018--05:03:07			0.0943169	0.0556919	0.989664
66929	19/08/2018--05:03:08			0.0943169	0.0556919	100.443
66930	19/08/2018--05:03:09	24.07	0	0.0943169	0.0556919	0.989664
66931	19/08/2018--05:03:10			0.0943169	0.0556919	100.443
66932	19/08/2018--05:03:11			0.0943169	0.0556919	0.989664
66933	19/08/2018--05:03:12			0.0788004	0.0556919	100.443
66934	19/08/2018--05:03:13			0.0943169	0.0556919	0.989664
66935	19/08/2018--05:03:14			0.0943169	0.0556919	0.989664
66936	19/08/2018--05:03:15			0.0788004	0.0556919	100.443
66937	19/08/2018--05:03:16			0.0943169	0.0556919	0.989664
66938	19/08/2018--05:03:17			0.0943169	0.0556919	100.443
66939	19/08/2018--05:03:18			0.0943169	0.0556919	0.989664
66940	19/08/2018--05:03:19			0.0788004	0.0556919	100.443
66941	19/08/2018--05:03:20			0.0943169	0.0556919	0.989664
66942	19/08/2018--05:03:21			0.0943169	0.0556919	0.989664
66943	19/08/2018--05:03:22			0.0943169	0.0556919	100.443
66944	19/08/2018--05:03:23			0.0943169	0.0556919	0.989664
66945	19/08/2018--05:03:24		0	0.0943169	0.0556919	0.989664
66946	19/08/2018--05:03:25			0.0788004	0.0556919	0.989664
66947	19/08/2018--05:03:26			0.0943169	0.0556919	100.443
66948	19/08/2018--05:03:27			0.0943169	0.0556919	0.989664
66949	19/08/2018--05:03:28			0.0943169	0.0556919	0.989664
66950	19/08/2018--05:03:29			0.0788004	0.0556919	100.443
66951	19/08/2018--05:03:30			0.0943169	0.0556919	0.989664
66952	19/08/2018--05:03:31			0.0943169	0.0556919	100.443
66953	19/08/2018--05:03:32			0.0943169	0.0556919	0.989664
66954	19/08/2018--05:03:33			0.0943169	0.0556919	100.443
66955	19/08/2018--05:03:34			0.0943169	0.0556919	0.989664
66956	19/08/2018--05:03:35			0.0943169	0.0556919	100.443
66957	19/08/2018--05:03:36			0.0943169	0.0556919	0.989664
66958	19/08/2018--05:03:37			0.0943169	0.0556919	0.989664
66959	19/08/2018--05:03:38			0.0943169	0.0556919	0.989664
66960	19/08/2018--05:03:39	24.06	0	0.0943169	0.0556919	0.989664
66961	19/08/2018--05:03:40			0.0943169	0.0556919	100.443
66962	19/08/2018--05:03:41			0.0943169	0.0556919	0.989664
66963	19/08/2018--05:03:42			0.0943169	0.0556919	100.443
66964	19/08/2018--05:03:43			0.0788004	0.0556919	100.443
66965	19/08/2018--05:03:44			0.0943169	0.0556919	0.989664
66966	19/08/2018--05:03:45			0.0788004	0.0556919	100.443
66967	19/08/2018--05:03:46			0.0943169	0.0556919	0.989664
66968	19/08/2018--05:03:47			0.0943169	0.0556919	100.443
66969	19/08/2018--05:03:48			0.0943169	0.0556919	0.989664
66970	19/08/2018--05:03:49			0.0943169	0.0556919	100.443
66971	19/08/2018--05:03:50			0.0943169	0.0556919	0.989664
66972	19/08/2018--05:03:51			0.0788004	0.0556919	0.989664
66973	19/08/2018--05:03:52			0.0943169	0.0556919	100.443
66974	19/08/2018--05:03:53			0.0943169	0.0556919	0.989664
66975	19/08/2018--05:03:54		0	0.0788004	0.0556919	100.443
66976	19/08/2018--05:03:55			0.0943169	0.0556919	0.989664
66977	19/08/2018--05:03:56			0.0788004	0.0556919	100.443
66978	19/08/2018--05:03:57			0.0943169	0.0556919	0.989664
66979	19/08/2018--05:03:58			0.0943169	0.0556919	0.989664
66980	19/08/2018--05:03:59			0.0943169	0.0556919	100.443
66981	19/08/2018--05:04:00			0.0943169	0.0556919	0.989664
66982	19/08/2018--05:04:01			0.0943169	0.0556919	100.443
66983	19/08/2018--05:04:02			0.0943169	0.0556919	0.989664
66984	19/08/2018--05:04:03			0.0943169	0.0556919	0.989664
66985	19/08/2018--05:04:04			0.0943169	0.0556919	0.989664
66986	19/08/2018--05:04:05			0.0943169	0.0556919	0.989664
66987	19/08/2018--05:04:06			0.0788004	0.0556919	100.443
66988	19/08/2018--05:04:07			0.0943169	0.0556919	0.989664
66989	19/08/2018--05:04:08			0.0943169	0.0556919	100.443
66990	19/08/2018--05:04:09	24.07	0	0.0943169	0.0556919	0.989664
66991	19/08/2018--05:04:10			0.0788004	0.0556919	100.443
66992	19/08/2018--05:04:11			0.0943169	0.0556919	0.989664
66993	19/08/2018--05:04:12			0.0943169	0.0556919	0.989664
66994	19/08/2018--05:04:13			0.0943169	0.0556919	100.443
66995	19/08/2018--05:04:14			0.0943169	0.0556919	0.989664
66996	19/08/2018--05:04:15			0.0943169	0.0556919	0.989664
66997	19/08/2018--05:04:16			0.0943169	0.0556919	0.989664
66998	19/08/2018--05:04:17			0.0943169	0.0556919	0.989664
66999	19/08/2018--05:04:18			0.0943169	0.0556919	0.989664
67000	19/08/2018--05:04:19			0.0943169	0.0556919	0.989664
67001	19/08/2018--05:04:20			0.0943169	0.0556919	100.443
67002	19/08/2018--05:04:21			0.0943169	0.0556919	0.989664
67003	19/08/2018--05:04:22			0.0943169	0.0556919	100.443
67004	19/08/2018--05:04:23			0.0943169	0.0556919	0.989664
67005	19/08/2018--05:04:24		0	0.0943169	0.0556919	0.989664
67006	19/08/2018--05:04:25			0.0943169	0.0556919	0.989664
67007	19/08/2018--05:04:26			0.0943169	0.0556919	0.989664
67008	19/08/2018--05:04:27			0.0943169	0.0556919	0.989664
67009	19/08/2018--05:04:28			0.0943169	0.0556919	0.989664
67010	19/08/2018--05:04:29			0.0943169	0.0556919	100.443
67011	19/08/2018--05:04:30			0.0943169	0.0556919	0.989664
67012	19/08/2018--05:04:31			0.0943169	0.0556919	100.443
67013	19/08/2018--05:04:32			0.0943169	0.0556919	0.989664
67014	19/08/2018--05:04:33			0.0943169	0.0556919	0.989664
67015	19/08/2018--05:04:34			0.0788004	0.0556919	100.443
67016	19/08/2018--05:04:35			0.0943169	0.0556919	0.989664
67017	19/08/2018--05:04:36			0.0943169	0.0556919	100.443
67018	19/08/2018--05:04:37			0.0943169	0.0556919	0.989664
67019	19/08/2018--05:04:38			0.0943169	0.0556919	100.443
67020	19/08/2018--05:04:39	24.07	0	0.0943169	0.0556919	0.989664
67021	19/08/2018--05:04:40			0.0943169	0.0556919	0.989664
67022	19/08/2018--05:04:41			0.0943169	0.0556919	100.443
67023	19/08/2018--05:04:42			0.0943169	0.0556919	0.989664
67024	19/08/2018--05:04:43			0.0788004	0.0556919	100.443
67025	19/08/2018--05:04:44			0.0943169	0.0556919	0.989664
67026	19/08/2018--05:04:45			0.0943169	0.0556919	0.989664
67027	19/08/2018--05:04:46			0.0788004	0.0556919	0.989664
67028	19/08/2018--05:04:47			0.0943169	0.0556919	100.443
67029	19/08/2018--05:04:48			0.0943169	0.0556919	0.989664
67030	19/08/2018--05:04:49			0.0943169	0.0556919	0.989664
67031	19/08/2018--05:04:50			0.0943169	0.0556919	100.443
67032	19/08/2018--05:04:51			0.0943169	0.0556919	0.989664
67033	19/08/2018--05:04:52			0.0943169	0.0556919	100.443
67034	19/08/2018--05:04:53			0.0943169	0.0556919	0.989664
67035	19/08/2018--05:04:54		0	0.0943169	0.0556919	100.443
67036	19/08/2018--05:04:55			0.0943169	0.0556919	0.989664
67037	19/08/2018--05:04:56			0.0943169	0.0556919	0.989664
67038	19/08/2018--05:04:57			0.0788004	0.0556919	100.443
67039	19/08/2018--05:04:58			0.0943169	0.0556919	0.989664
67040	19/08/2018--05:04:59			0.0943169	0.0556919	100.443
67041	19/08/2018--05:05:00			0.0943169	0.0556919	0.989664
67042	19/08/2018--05:05:01			0.0943169	0.0556919	0.989664
67043	19/08/2018--05:05:02			0.0943169	0.0556919	0.989664
67044	19/08/2018--05:05:03			0.0943169	0.0556919	0.989664
67045	19/08/2018--05:05:04			0.0943169	0.0556919	0.989664
67046	19/08/2018--05:05:05			0.0943169	0.0556919	0.989664
67047	19/08/2018--05:05:06			0.0788004	0.0556919	100.443
67048	19/08/2018--05:05:07			0.0943169	0.0556919	0.989664
67049	19/08/2018--05:05:08			0.0943169	0.0556919	100.443
67050	19/08/2018--05:05:09	24.06	0	0.0943169	0.0556919	0.989664
67051	19/08/2018--05:05:10			0.0943169	0.0556919	100.443
67052	19/08/2018--05:05:11			0.0943169	0.0556919	0.989664
67053	19/08/2018--05:05:12			0.0788004	0.0556919	0.989664
67054	19/08/2018--05:05:13			0.0943169	0.0556919	100.443
67055	19/08/2018--05:05:14			0.0943169	0.0556919	0.989664
67056	19/08/2018--05:05:15			0.0788004	0.0556919	100.443
67057	19/08/2018--05:05:16			0.0943169	0.0556919	0.989664
67058	19/08/2018--05:05:17			0.0943169	0.0556919	0.989664
67059	19/08/2018--05:05:18			0.0943169	0.0556919	100.443
67060	19/08/2018--05:05:19			0.0943169	0.0556919	0.989664
67061	19/08/2018--05:05:20			0.0943169	0.0556919	100.443
67062	19/08/2018--05:05:21			0.0943169	0.0556919	0.989664
67063	19/08/2018--05:05:22			0.0943169	0.0556919	100.443
67064	19/08/2018--05:05:23			0.0943169	0.0556919	0.989664
67065	19/08/2018--05:05:24		0	0.0943169	0.0556919	0.989664
67066	19/08/2018--05:05:25			0.0788004	0.0556919	100.443
67067	19/08/2018--05:05:26			0.0943169	0.0556919	0.989664
67068	19/08/2018--05:05:27			0.0943169	0.0556919	100.443
67069	19/08/2018--05:05:28			0.0943169	0.0556919	0.989664
67070	19/08/2018--05:05:29			0.0943169	0.0556919	0.989664
67071	19/08/2018--05:05:30			0.0943169	0.0556919	100.443
67072	19/08/2018--05:05:31			0.0943169	0.0556919	0.989664
67073	19/08/2018--05:05:32			0.0943169	0.0556919	0.989664
67074	19/08/2018--05:05:33			0.0943169	0.0556919	0.989664
67075	19/08/2018--05:05:34			0.0788004	0.0556919	100.443
67076	19/08/2018--05:05:35			0.0788004	0.0556919	100.443
67077	19/08/2018--05:05:36			0.0943169	0.0556919	0.989664
67078	19/08/2018--05:05:37			0.0788004	0.0556919	100.443
67079	19/08/2018--05:05:38			0.0943169	0.0556919	0.989664
67080	19/08/2018--05:05:39	24.05	0	0.0943169	0.0556919	100.443
67081	19/08/2018--05:05:40			0.0788004	0.0556919	100.443
67082	19/08/2018--05:05:41			0.0943169	0.0556919	0.989664
67083	19/08/2018--05:05:42			0.0943169	0.0556919	0.989664
67084	19/08/2018--05:05:43			0.0943169	0.0556919	0.989664
67085	19/08/2018--05:05:44			0.0943169	0.0556919	0.989664
67086	19/08/2018--05:05:45			0.0943169	0.0556919	0.989664
67087	19/08/2018--05:05:46			0.0943169	0.0556919	0.989664
67088	19/08/2018--05:05:47			0.0943169	0.0556919	0.989664
67089	19/08/2018--05:05:48			0.0943169	0.0556919	0.989664
67090	19/08/2018--05:05:49			0.0943169	0.0556919	100.443
67091	19/08/2018--05:05:50			0.0943169	0.0556919	0.989664
67092	19/08/2018--05:05:51			0.0943169	0.0556919	100.443
67093	19/08/2018--05:05:52			0.0943169	0.0556919	0.989664
67094	19/08/2018--05:05:53			0.0788004	0.0556919	100.443
67095	19/08/2018--05:05:54		0	0.0943169	0.0556919	100.443
67096	19/08/2018--05:05:55			0.0943169	0.0556919	0.989664
67097	19/08/2018--05:05:56			0.0943169	0.0556919	100.443
67098	19/08/2018--05:05:57			0.0943169	0.0556919	0.989664
67099	19/08/2018--05:05:58			0.0943169	0.0556919	0.989664
67100	19/08/2018--05:05:59			0.0943169	0.0556919	0.989664
67101	19/08/2018--05:06:00			0.0943169	0.0556919	0.989664
67102	19/08/2018--05:06:01			0.0943169	0.0556919	0.989664
67103	19/08/2018--05:06:02			0.0943169	0.0556919	0.989664
67104	19/08/2018--05:06:03			0.0943169	0.0556919	0.989664
67105	19/08/2018--05:06:04			0.0943169	0.0556919	100.443
67106	19/08/2018--05:06:05			0.0943169	0.0556919	100.443
67107	19/08/2018--05:06:06			0.0943169	0.0556919	0.989664
67108	19/08/2018--05:06:07			0.0943169	0.0556919	0.989664
67109	19/08/2018--05:06:08			0.0943169	0.0556919	0.989664
67110	19/08/2018--05:06:09	24.07	0	0.0943169	0.0556919	100.443
67111	19/08/2018--05:06:10			0.0943169	0.0556919	0.989664
67112	19/08/2018--05:06:11			0.0943169	0.0556919	0.989664
67113	19/08/2018--05:06:12			0.0943169	0.0556919	100.443
67114	19/08/2018--05:06:13			0.0943169	0.0556919	0.989664
67115	19/08/2018--05:06:14			0.0943169	0.0556919	0.989664
67116	19/08/2018--05:06:15			0.0943169	0.0556919	0.989664
67117	19/08/2018--05:06:16			0.0943169	0.0556919	100.443
67118	19/08/2018--05:06:17			0.0943169	0.0556919	100.443
67119	19/08/2018--05:06:18			0.0943169	0.0556919	0.989664
67120	19/08/2018--05:06:19			0.0943169	0.0556919	100.443
67121	19/08/2018--05:06:20			0.0788004	0.0556919	100.443
67122	19/08/2018--05:06:21			0.0788004	0.0556919	100.443
67123	19/08/2018--05:06:22			0.0943169	0.0556919	0.989664
67124	19/08/2018--05:06:23			0.0943169	0.0556919	0.989664
67125	19/08/2018--05:06:24		0	0.0943169	0.0556919	0.989664
67126	19/08/2018--05:06:25			0.0943169	0.0556919	0.989664
67127	19/08/2018--05:06:26			0.0943169	0.0556919	100.443
67128	19/08/2018--05:06:27			0.0943169	0.0556919	0.989664
67129	19/08/2018--05:06:28			0.0943169	0.0556919	100.443
67130	19/08/2018--05:06:29			0.0943169	0.0556919	0.989664
67131	19/08/2018--05:06:30			0.0788004	0.0556919	100.443
67132	19/08/2018--05:06:31			0.0943169	0.0556919	0.989664
67133	19/08/2018--05:06:32			0.0788004	0.0556919	100.443
67134	19/08/2018--05:06:33			0.0943169	0.0556919	0.989664
67135	19/08/2018--05:06:34			0.0943169	0.0556919	0.989664
67136	19/08/2018--05:06:35			0.0943169	0.0556919	100.443
67137	19/08/2018--05:06:36			0.0943169	0.0556919	0.989664
67138	19/08/2018--05:06:37			0.0943169	0.0556919	100.443
67139	19/08/2018--05:06:38			0.0943169	0.0556919	0.989664
67140	19/08/2018--05:06:39	24.06	0	0.0943169	0.0556919	0.989664
67141	19/08/2018--05:06:40			0.0943169	0.0556919	0.989664
67142	19/08/2018--05:06:41			0.0943169	0.0556919	0.989664
67143	19/08/2018--05:06:42			0.0788004	0.0556919	100.443
67144	19/08/2018--05:06:43			0.0943169	0.0556919	0.989664
67145	19/08/2018--05:06:44			0.0943169	0.0556919	100.443
67146	19/08/2018--05:06:45			0.0943169	0.0556919	0.989664
67147	19/08/2018--05:06:46			0.0943169	0.0556919	100.443
67148	19/08/2018--05:06:47			0.0943169	0.0556919	0.989664
67149	19/08/2018--05:06:48			0.0943169	0.0556919	0.989664
67150	19/08/2018--05:06:49			0.0943169	0.0556919	100.443
67151	19/08/2018--05:06:50			0.0943169	0.0556919	0.989664
67152	19/08/2018--05:06:51			0.0943169	0.0556919	100.443
67153	19/08/2018--05:06:52			0.0943169	0.0556919	0.989664
67154	19/08/2018--05:06:53			0.0788004	0.0556919	100.443
67155	19/08/2018--05:06:54		0	0.0943169	0.0556919	0.989664
67156	19/08/2018--05:06:55			0.0943169	0.0556919	0.989664
67157	19/08/2018--05:06:56			0.0943169	0.0556919	0.989664
67158	19/08/2018--05:06:57			0.0943169	0.0556919	0.989664
67159	19/08/2018--05:06:58			0.0943169	0.0556919	100.443
67160	19/08/2018--05:06:59			0.0943169	0.0556919	0.989664
67161	19/08/2018--05:07:00			0.0788004	0.0556919	100.443
67162	19/08/2018--05:07:01			0.0943169	0.0556919	0.989664
67163	19/08/2018--05:07:02			0.0943169	0.0556919	0.989664
67164	19/08/2018--05:07:03			0.0788004	0.0556919	100.443
67165	19/08/2018--05:07:04			0.0943169	0.0556919	0.989664
67166	19/08/2018--05:07:05			0.0943169	0.0556919	100.443
67167	19/08/2018--05:07:06			0.0943169	0.0556919	0.989664
67168	19/08/2018--05:07:07			0.0788004	0.0556919	100.443
67169	19/08/2018--05:07:08			0.0943169	0.0556919	0.989664
67170	19/08/2018--05:07:09	24.06	0	0.0943169	0.0556919	100.443
67171	19/08/2018--05:07:10			0.0943169	0.0556919	0.989664
67172	19/08/2018--05:07:11			0.0943169	0.0556919	0.989664
67173	19/08/2018--05:07:12			0.0943169	0.0556919	0.989664
67174	19/08/2018--05:07:13			0.0943169	0.0556919	0.989664
67175	19/08/2018--05:07:14			0.0788004	0.0556919	100.443
67176	19/08/2018--05:07:15			0.0943169	0.0556919	0.989664
67177	19/08/2018--05:07:16			0.0788004	0.0556919	100.443
67178	19/08/2018--05:07:17			0.0788004	0.0556919	100.443
67179	19/08/2018--05:07:18			0.0943169	0.0556919	0.989664
67180	19/08/2018--05:07:19			0.0943169	0.0556919	100.443
67181	19/08/2018--05:07:20			0.0943169	0.0556919	0.989664
67182	19/08/2018--05:07:21			0.0943169	0.0556919	100.443
67183	19/08/2018--05:07:22			0.0943169	0.0556919	0.989664
67184	19/08/2018--05:07:23			0.0943169	0.0556919	100.443
67185	19/08/2018--05:07:24		0	0.0943169	0.0556919	0.989664
67186	19/08/2018--05:07:25			0.0943169	0.0556919	0.989664
67187	19/08/2018--05:07:26			0.0788004	0.0556919	100.443
67188	19/08/2018--05:07:27			0.0943169	0.0556919	0.989664
67189	19/08/2018--05:07:28			0.0788004	0.0556919	100.443
67190	19/08/2018--05:07:29			0.0788004	0.0556919	100.443
67191	19/08/2018--05:07:30			0.0943169	0.0556919	100.443
67192	19/08/2018--05:07:31			0.0943169	0.0556919	0.989664
67193	19/08/2018--05:07:32			0.0943169	0.0556919	0.989664
67194	19/08/2018--05:07:33			0.0943169	0.0556919	0.989664
67195	19/08/2018--05:07:34			0.0943169	0.0556919	0.989664
67196	19/08/2018--05:07:35			0.0788004	0.0556919	100.443
67197	19/08/2018--05:07:36			0.0943169	0.0556919	0.989664
67198	19/08/2018--05:07:37			0.0943169	0.0556919	0.989664
67199	19/08/2018--05:07:38			0.0943169	0.0556919	0.989664
67200	19/08/2018--05:07:39	24.05	0	0.0943169	0.0556919	0.989664
67201	19/08/2018--05:07:40			0.0943169	0.0556919	0.989664
67202	19/08/2018--05:07:41			0.0943169	0.0556919	0.989664
67203	19/08/2018--05:07:42			0.0943169	0.0556919	100.443
67204	19/08/2018--05:07:43			0.0943169	0.0556919	0.989664
67205	19/08/2018--05:07:44			0.0943169	0.0556919	100.443
67206	19/08/2018--05:07:45			0.0943169	0.0556919	100.443
67207	19/08/2018--05:07:46			0.0943169	0.0556919	0.989664
67208	19/08/2018--05:07:47			0.0943169	0.0556919	0.989664
67209	19/08/2018--05:07:48			0.0943169	0.0556919	0.989664
67210	19/08/2018--05:07:49			0.0788004	0.0556919	100.443
67211	19/08/2018--05:07:50			0.0788004	0.0556919	100.443
67212	19/08/2018--05:07:51			0.0943169	0.0556919	0.989664
67213	19/08/2018--05:07:52			0.0943169	0.0556919	0.989664
67214	19/08/2018--05:07:53			0.0943169	0.0556919	0.989664
67215	19/08/2018--05:07:54		0	0.0943169	0.0556919	0.989664
67216	19/08/2018--05:07:55			0.0943169	0.0556919	0.989664
67217	19/08/2018--05:07:56			0.0943169	0.0556919	100.443
67218	19/08/2018--05:07:57			0.0943169	0.0556919	0.989664
67219	19/08/2018--05:07:58			0.0943169	0.0556919	100.443
67220	19/08/2018--05:07:59			0.0943169	0.0556919	0.989664
67221	19/08/2018--05:08:00			0.0943169	0.0556919	100.443
67222	19/08/2018--05:08:01			0.0943169	0.0556919	0.989664
67223	19/08/2018--05:08:02			0.0943169	0.0556919	0.989664
67224	19/08/2018--05:08:03			0.0788004	0.0556919	100.443
67225	19/08/2018--05:08:04			0.0943169	0.0556919	0.989664
67226	19/08/2018--05:08:05			0.0943169	0.0556919	100.443
67227	19/08/2018--05:08:06			0.0943169	0.0556919	0.989664
67228	19/08/2018--05:08:07			0.0788004	0.0556919	100.443
67229	19/08/2018--05:08:08			0.0943169	0.0556919	0.989664
67230	19/08/2018--05:08:09	24.06	0	0.0943169	0.0556919	0.989664
67231	19/08/2018--05:08:10			0.0943169	0.0556919	0.989664
67232	19/08/2018--05:08:11			0.0943169	0.0556919	0.989664
67233	19/08/2018--05:08:12			0.0943169	0.0556919	100.443
67234	19/08/2018--05:08:13			0.0943169	0.0556919	0.989664
67235	19/08/2018--05:08:14			0.0943169	0.0556919	0.989664
67236	19/08/2018--05:08:15			0.0943169	0.0556919	0.989664
67237	19/08/2018--05:08:16			0.0943169	0.0556919	100.443
67238	19/08/2018--05:08:17			0.0943169	0.0556919	100.443
67239	19/08/2018--05:08:18			0.0943169	0.0556919	0.989664
67240	19/08/2018--05:08:19			0.0788004	0.0556919	100.443
67241	19/08/2018--05:08:20			0.0943169	0.0556919	100.443
67242	19/08/2018--05:08:21			0.0943169	0.0556919	100.443
67243	19/08/2018--05:08:22			0.0943169	0.0556919	0.989664
67244	19/08/2018--05:08:23			0.0943169	0.0556919	0.989664
67245	19/08/2018--05:08:24		0	0.0943169	0.0556919	0.989664
67246	19/08/2018--05:08:25			0.0943169	0.0556919	0.989664
67247	19/08/2018--05:08:26			0.0943169	0.0556919	0.989664
67248	19/08/2018--05:08:27			0.0943169	0.0556919	0.989664
67249	19/08/2018--05:08:28			0.0943169	0.0556919	0.989664
67250	19/08/2018--05:08:29			0.0943169	0.0556919	100.443
67251	19/08/2018--05:08:30			0.0943169	0.0556919	100.443
67252	19/08/2018--05:08:31			0.0943169	0.0556919	0.989664
67253	19/08/2018--05:08:32			0.0943169	0.0556919	0.989664
67254	19/08/2018--05:08:33			0.0943169	0.0556919	0.989664
67255	19/08/2018--05:08:34			0.0943169	0.0556919	0.989664
67256	19/08/2018--05:08:35			0.0943169	0.0556919	100.443
67257	19/08/2018--05:08:36			0.0943169	0.0556919	0.989664
67258	19/08/2018--05:08:37			0.0943169	0.0556919	0.989664
67259	19/08/2018--05:08:38			0.0943169	0.0556919	0.989664
67260	19/08/2018--05:08:39	24.05	0	0.0943169	0.0556919	0.989664
67261	19/08/2018--05:08:40			0.0943169	0.0556919	0.989664
67262	19/08/2018--05:08:41			0.0943169	0.0556919	0.989664
67263	19/08/2018--05:08:42			0.0943169	0.0556919	100.443
67264	19/08/2018--05:08:43			0.0943169	0.0556919	0.989664
67265	19/08/2018--05:08:44			0.0943169	0.0556919	0.989664
67266	19/08/2018--05:08:45			0.0943169	0.0556919	100.443
67267	19/08/2018--05:08:46			0.0943169	0.0556919	0.989664
67268	19/08/2018--05:08:47			0.0943169	0.0556919	100.443
67269	19/08/2018--05:08:48			0.0943169	0.0556919	0.989664
67270	19/08/2018--05:08:49			0.0943169	0.0556919	0.989664
67271	19/08/2018--05:08:50			0.0943169	0.0556919	100.443
67272	19/08/2018--05:08:51			0.0943169	0.0556919	0.989664
67273	19/08/2018--05:08:52			0.0943169	0.0556919	0.989664
67274	19/08/2018--05:08:53			0.0788004	0.0556919	100.443
67275	19/08/2018--05:08:54		0	0.0943169	0.0556919	0.989664
67276	19/08/2018--05:08:55			0.0943169	0.0556919	0.989664
67277	19/08/2018--05:08:56			0.0943169	0.0556919	0.989664
67278	19/08/2018--05:08:57			0.0943169	0.0556919	100.443
67279	19/08/2018--05:08:58			0.0943169	0.0556919	0.989664
67280	19/08/2018--05:08:59			0.0943169	0.0556919	100.443
67281	19/08/2018--05:09:00			0.0943169	0.0556919	0.989664
67282	19/08/2018--05:09:01			0.0943169	0.0556919	100.443
67283	19/08/2018--05:09:02			0.0943169	0.0556919	0.989664
67284	19/08/2018--05:09:03			0.0943169	0.0556919	0.989664
67285	19/08/2018--05:09:04			0.0943169	0.0556919	100.443
67286	19/08/2018--05:09:05			0.0943169	0.0556919	0.989664
67287	19/08/2018--05:09:06			0.0943169	0.0556919	100.443
67288	19/08/2018--05:09:07			0.0943169	0.0556919	0.989664
67289	19/08/2018--05:09:08			0.0943169	0.0556919	100.443
67290	19/08/2018--05:09:09	24.05	0	0.0943169	0.0556919	0.989664
67291	19/08/2018--05:09:10			0.0943169	0.0556919	100.443
67292	19/08/2018--05:09:11			0.0943169	0.0556919	0.989664
67293	19/08/2018--05:09:12			0.0943169	0.0556919	0.989664
67294	19/08/2018--05:09:13			0.0943169	0.0556919	100.443
67295	19/08/2018--05:09:14			0.0943169	0.0556919	0.989664
67296	19/08/2018--05:09:15			0.0943169	0.0556919	0.989664
67297	19/08/2018--05:09:16			0.0943169	0.0556919	0.989664
67298	19/08/2018--05:09:17			0.0788004	0.0556919	100.443
67299	19/08/2018--05:09:18			0.0943169	0.0556919	0.989664
67300	19/08/2018--05:09:19			0.0943169	0.0556919	0.989664
67301	19/08/2018--05:09:20			0.0943169	0.0556919	100.443
67302	19/08/2018--05:09:21			0.0943169	0.0556919	0.989664
67303	19/08/2018--05:09:22			0.0788004	0.0556919	100.443
67304	19/08/2018--05:09:23			0.0943169	0.0556919	0.989664
67305	19/08/2018--05:09:24		0	0.0788004	0.0556919	100.443
67306	19/08/2018--05:09:25			0.0943169	0.0556919	0.989664
67307	19/08/2018--05:09:26			0.0788004	0.0556919	100.443
67308	19/08/2018--05:09:27			0.0788004	0.0556919	100.443
67309	19/08/2018--05:09:28			0.0943169	0.0556919	0.989664
67310	19/08/2018--05:09:29			0.0943169	0.0556919	100.443
67311	19/08/2018--05:09:30			0.0788004	0.0556919	100.443
67312	19/08/2018--05:09:31			0.0943169	0.0556919	0.989664
67313	19/08/2018--05:09:32			0.0943169	0.0556919	0.989664
67314	19/08/2018--05:09:33			0.0943169	0.0556919	0.989664
67315	19/08/2018--05:09:34			0.0943169	0.0556919	100.443
67316	19/08/2018--05:09:35			0.0943169	0.0556919	0.989664
67317	19/08/2018--05:09:36			0.0943169	0.0556919	100.443
67318	19/08/2018--05:09:37			0.0943169	0.0556919	0.989664
67319	19/08/2018--05:09:38			0.0943169	0.0556919	0.989664
67320	19/08/2018--05:09:39	24.06	0	0.0943169	0.0556919	0.989664
67321	19/08/2018--05:09:40			0.0943169	0.0556919	0.989664
67322	19/08/2018--05:09:41			0.0788004	0.0556919	100.443
67323	19/08/2018--05:09:42			0.0943169	0.0556919	0.989664
67324	19/08/2018--05:09:43			0.0943169	0.0556919	100.443
67325	19/08/2018--05:09:44			0.0943169	0.0556919	0.989664
67326	19/08/2018--05:09:45			0.0943169	0.0556919	100.443
67327	19/08/2018--05:09:46			0.0943169	0.0556919	100.443
67328	19/08/2018--05:09:47			0.0943169	0.0556919	0.989664
67329	19/08/2018--05:09:48			0.0943169	0.0556919	0.989664
67330	19/08/2018--05:09:49			0.0943169	0.0556919	0.989664
67331	19/08/2018--05:09:50			0.0943169	0.0556919	100.443
67332	19/08/2018--05:09:51			0.0943169	0.0556919	100.443
67333	19/08/2018--05:09:52			0.0943169	0.0556919	0.989664
67334	19/08/2018--05:09:53			0.0943169	0.0556919	0.989664
67335	19/08/2018--05:09:54		0	0.0788004	0.0556919	100.443
67336	19/08/2018--05:09:55			0.0943169	0.0556919	0.989664
67337	19/08/2018--05:09:56			0.0943169	0.0556919	0.989664
67338	19/08/2018--05:09:57			0.0943169	0.0556919	100.443
67339	19/08/2018--05:09:58			0.0943169	0.0556919	0.989664
67340	19/08/2018--05:09:59			0.0943169	0.0556919	100.443
67341	19/08/2018--05:10:00			0.0943169	0.0556919	0.989664
67342	19/08/2018--05:10:01			0.0788004	0.0556919	100.443
67343	19/08/2018--05:10:02			0.0943169	0.0556919	0.989664
67344	19/08/2018--05:10:03			0.0943169	0.0556919	0.989664
67345	19/08/2018--05:10:04			0.0788004	0.0556919	100.443
67346	19/08/2018--05:10:05			0.0943169	0.0556919	0.989664
67347	19/08/2018--05:10:06			0.0788004	0.0556919	100.443
67348	19/08/2018--05:10:07			0.0943169	0.0556919	0.989664
67349	19/08/2018--05:10:08			0.0943169	0.0556919	100.443
67350	19/08/2018--05:10:09	24.05	0	0.0943169	0.0556919	0.989664
67351	19/08/2018--05:10:10			0.0943169	0.0556919	0.989664
67352	19/08/2018--05:10:11			0.0943169	0.0556919	100.443
67353	19/08/2018--05:10:12			0.0943169	0.0556919	0.989664
67354	19/08/2018--05:10:13			0.0943169	0.0556919	100.443
67355	19/08/2018--05:10:14			0.0943169	0.0556919	0.989664
67356	19/08/2018--05:10:15			0.0943169	0.0556919	100.443
67357	19/08/2018--05:10:16			0.0943169	0.0556919	0.989664
67358	19/08/2018--05:10:17			0.0943169	0.0556919	0.989664
67359	19/08/2018--05:10:18			0.0943169	0.0556919	100.443
67360	19/08/2018--05:10:19			0.0943169	0.0556919	0.989664
67361	19/08/2018--05:10:20			0.0788004	0.0556919	100.443
67362	19/08/2018--05:10:21			0.0943169	0.0556919	0.989664
67363	19/08/2018--05:10:22			0.0943169	0.0556919	100.443
67364	19/08/2018--05:10:23			0.0943169	0.0556919	0.989664
67365	19/08/2018--05:10:24		0	0.0943169	0.0556919	0.989664
67366	19/08/2018--05:10:25			0.0943169	0.0556919	100.443
67367	19/08/2018--05:10:26			0.0943169	0.0556919	0.989664
67368	19/08/2018--05:10:27			0.0943169	0.0556919	100.443
67369	19/08/2018--05:10:28			0.0943169	0.0556919	0.989664
67370	19/08/2018--05:10:29			0.0943169	0.0556919	100.443
67371	19/08/2018--05:10:30			0.0943169	0.0556919	0.989664
67372	19/08/2018--05:10:31			0.0943169	0.0556919	0.989664
67373	19/08/2018--05:10:32			0.0788004	0.0556919	100.443
67374	19/08/2018--05:10:33			0.0943169	0.0556919	0.989664
67375	19/08/2018--05:10:34			0.0943169	0.0556919	0.989664
67376	19/08/2018--05:10:35			0.0943169	0.0556919	0.989664
67377	19/08/2018--05:10:36			0.0788004	0.0556919	100.443
67378	19/08/2018--05:10:37			0.0943169	0.0556919	0.989664
67379	19/08/2018--05:10:38			0.0943169	0.0556919	0.989664
67380	19/08/2018--05:10:39	24.05	0	0.0943169	0.0556919	100.443
67381	19/08/2018--05:10:40			0.0943169	0.0556919	0.989664
67382	19/08/2018--05:10:41			0.0788004	0.0556919	100.443
67383	19/08/2018--05:10:42			0.0943169	0.0556919	0.989664
67384	19/08/2018--05:10:43			0.0943169	0.0556919	100.443
67385	19/08/2018--05:10:44			0.0943169	0.0556919	0.989664
67386	19/08/2018--05:10:45			0.0943169	0.0556919	0.989664
67387	19/08/2018--05:10:46			0.0943169	0.0556919	100.443
67388	19/08/2018--05:10:47			0.0943169	0.0556919	0.989664
67389	19/08/2018--05:10:48			0.0943169	0.0556919	0.989664
67390	19/08/2018--05:10:49			0.0943169	0.0556919	0.989664
67391	19/08/2018--05:10:50			0.0943169	0.0556919	100.443
67392	19/08/2018--05:10:51			0.0943169	0.0556919	0.989664
67393	19/08/2018--05:10:52			0.0943169	0.0556919	0.989664
67394	19/08/2018--05:10:53			0.0943169	0.0556919	100.443
67395	19/08/2018--05:10:54		0	0.0943169	0.0556919	0.989664
67396	19/08/2018--05:10:55			0.0943169	0.0556919	0.989664
67397	19/08/2018--05:10:56			0.0943169	0.0556919	0.989664
67398	19/08/2018--05:10:57			0.0943169	0.0556919	0.989664
67399	19/08/2018--05:10:58			0.0943169	0.0556919	100.443
67400	19/08/2018--05:10:59			0.0943169	0.0556919	0.989664
67401	19/08/2018--05:11:00			0.0788004	0.0556919	100.443
67402	19/08/2018--05:11:01			0.0943169	0.0556919	0.989664
67403	19/08/2018--05:11:02			0.0943169	0.0556919	100.443
67404	19/08/2018--05:11:03			0.0943169	0.0556919	100.443
67405	19/08/2018--05:11:04			0.0943169	0.0556919	0.989664
67406	19/08/2018--05:11:05			0.0943169	0.0556919	0.989664
67407	19/08/2018--05:11:06			0.0788004	0.0556919	0.989664
67408	19/08/2018--05:11:07			0.0943169	0.0556919	0.989664
67409	19/08/2018--05:11:08			0.0943169	0.0556919	0.989664
67410	19/08/2018--05:11:09	24.05	0	0.0943169	0.0556919	100.443
67411	19/08/2018--05:11:10			0.0943169	0.0556919	0.989664
67412	19/08/2018--05:11:11			0.0943169	0.0556919	0.989664
67413	19/08/2018--05:11:12			0.0943169	0.0556919	100.443
67414	19/08/2018--05:11:13			0.0943169	0.0556919	0.989664
67415	19/08/2018--05:11:14			0.0943169	0.0556919	100.443
67416	19/08/2018--05:11:15			0.0943169	0.0556919	0.989664
67417	19/08/2018--05:11:16			0.0943169	0.0556919	100.443
67418	19/08/2018--05:11:17			0.0788004	0.0556919	100.443
67419	19/08/2018--05:11:18			0.0788004	0.0556919	100.443
67420	19/08/2018--05:11:19			0.0943169	0.0556919	0.989664
67421	19/08/2018--05:11:20			0.0943169	0.0556919	0.989664
67422	19/08/2018--05:11:21			0.0943169	0.0556919	100.443
67423	19/08/2018--05:11:22			0.0943169	0.0556919	0.989664
67424	19/08/2018--05:11:23			0.0788004	0.0556919	100.443
67425	19/08/2018--05:11:24		0	0.0943169	0.0556919	0.989664
67426	19/08/2018--05:11:25			0.0943169	0.0556919	0.989664
67427	19/08/2018--05:11:26			0.0788004	0.0556919	100.443
67428	19/08/2018--05:11:27			0.0943169	0.0556919	0.989664
67429	19/08/2018--05:11:28			0.0943169	0.0556919	100.443
67430	19/08/2018--05:11:29			0.0943169	0.0556919	0.989664
67431	19/08/2018--05:11:30			0.0943169	0.0556919	100.443
67432	19/08/2018--05:11:31			0.0943169	0.0556919	0.989664
67433	19/08/2018--05:11:32			0.0943169	0.0556919	0.989664
67434	19/08/2018--05:11:33			0.0943169	0.0556919	100.443
67435	19/08/2018--05:11:34			0.0788004	0.0556919	100.443
67436	19/08/2018--05:11:35			0.0943169	0.0556919	100.443
67437	19/08/2018--05:11:36			0.0788004	0.0556919	100.443
67438	19/08/2018--05:11:37			0.0788004	0.0556919	100.443
67439	19/08/2018--05:11:38			0.0943169	0.0556919	0.989664
67440	19/08/2018--05:11:39	24.04	0	0.0943169	0.0556919	0.989664
67441	19/08/2018--05:11:40			0.0943169	0.0556919	100.443
67442	19/08/2018--05:11:41			0.0943169	0.0556919	0.989664
67443	19/08/2018--05:11:42			0.0943169	0.0556919	100.443
67444	19/08/2018--05:11:43			0.0943169	0.0556919	0.989664
67445	19/08/2018--05:11:44			0.0943169	0.0556919	0.989664
67446	19/08/2018--05:11:45			0.0943169	0.0556919	0.989664
67447	19/08/2018--05:11:46			0.0943169	0.0556919	0.989664
67448	19/08/2018--05:11:47			0.0788004	0.0556919	100.443
67449	19/08/2018--05:11:48			0.0943169	0.0556919	0.989664
67450	19/08/2018--05:11:49			0.0943169	0.0556919	100.443
67451	19/08/2018--05:11:50			0.0943169	0.0556919	0.989664
67452	19/08/2018--05:11:51			0.0788004	0.0556919	100.443
67453	19/08/2018--05:11:52			0.0943169	0.0556919	0.989664
67454	19/08/2018--05:11:53			0.0943169	0.0556919	0.989664
67455	19/08/2018--05:11:54		0	0.0943169	0.0556919	100.443
67456	19/08/2018--05:11:55			0.0943169	0.0556919	0.989664
67457	19/08/2018--05:11:56			0.0788004	0.0556919	100.443
67458	19/08/2018--05:11:57			0.0943169	0.0556919	0.989664
67459	19/08/2018--05:11:58			0.0943169	0.0556919	100.443
67460	19/08/2018--05:11:59			0.0943169	0.0556919	0.989664
67461	19/08/2018--05:12:00			0.0943169	0.0556919	0.989664
67462	19/08/2018--05:12:01			0.0943169	0.0556919	0.989664
67463	19/08/2018--05:12:02			0.0943169	0.0556919	0.989664
67464	19/08/2018--05:12:03			0.0943169	0.0556919	100.443
67465	19/08/2018--05:12:04			0.0943169	0.0556919	0.989664
67466	19/08/2018--05:12:05			0.0943169	0.0556919	0.989664
67467	19/08/2018--05:12:06			0.0943169	0.0556919	0.989664
67468	19/08/2018--05:12:07			0.0943169	0.0556919	0.989664
67469	19/08/2018--05:12:08			0.0943169	0.0556919	0.989664
67470	19/08/2018--05:12:09	24.04	0	0.0943169	0.0556919	0.989664
67471	19/08/2018--05:12:10			0.0943169	0.0556919	100.443
67472	19/08/2018--05:12:11			0.0943169	0.0556919	0.989664
67473	19/08/2018--05:12:12			0.0788004	0.0556919	100.443
67474	19/08/2018--05:12:13			0.0943169	0.0556919	0.989664
67475	19/08/2018--05:12:14			0.0943169	0.0556919	0.989664
67476	19/08/2018--05:12:15			0.0943169	0.0556919	0.989664
67477	19/08/2018--05:12:16			0.0943169	0.0556919	0.989664
67478	19/08/2018--05:12:17			0.0943169	0.0556919	100.443
67479	19/08/2018--05:12:18			0.0943169	0.0556919	0.989664
67480	19/08/2018--05:12:19			0.0788004	0.0556919	100.443
67481	19/08/2018--05:12:20			0.0943169	0.0556919	100.443
67482	19/08/2018--05:12:21			0.0943169	0.0556919	0.989664
67483	19/08/2018--05:12:22			0.0943169	0.0556919	100.443
67484	19/08/2018--05:12:23			0.0943169	0.0556919	0.989664
67485	19/08/2018--05:12:24		0	0.0943169	0.0556919	100.443
67486	19/08/2018--05:12:25			0.0943169	0.0556919	0.989664
67487	19/08/2018--05:12:26			0.0943169	0.0556919	0.989664
67488	19/08/2018--05:12:27			0.0943169	0.0556919	0.989664
67489	19/08/2018--05:12:28			0.0943169	0.0556919	0.989664
67490	19/08/2018--05:12:29			0.0943169	0.0556919	100.443
67491	19/08/2018--05:12:30			0.0943169	0.0556919	0.989664
67492	19/08/2018--05:12:31			0.0788004	0.0556919	100.443
67493	19/08/2018--05:12:32			0.0943169	0.0556919	0.989664
67494	19/08/2018--05:12:33			0.0943169	0.0556919	0.989664
67495	19/08/2018--05:12:34			0.0943169	0.0556919	0.989664
67496	19/08/2018--05:12:35			0.0943169	0.0556919	0.989664
67497	19/08/2018--05:12:36			0.0943169	0.0556919	100.443
67498	19/08/2018--05:12:37			0.0943169	0.0556919	100.443
67499	19/08/2018--05:12:38			0.0943169	0.0556919	100.443
67500	19/08/2018--05:12:39	24.03	0	0.0943169	0.0556919	100.443
67501	19/08/2018--05:12:40			0.0943169	0.0556919	100.443
67502	19/08/2018--05:12:41			0.0943169	0.0556919	0.989664
67503	19/08/2018--05:12:42			0.0943169	0.0556919	0.989664
67504	19/08/2018--05:12:43			0.0788004	0.0556919	100.443
67505	19/08/2018--05:12:44			0.0943169	0.0556919	0.989664
67506	19/08/2018--05:12:45			0.0943169	0.0556919	100.443
67507	19/08/2018--05:12:46			0.0943169	0.0556919	100.443
67508	19/08/2018--05:12:47			0.0943169	0.0556919	100.443
67509	19/08/2018--05:12:48			0.0943169	0.0556919	0.989664
67510	19/08/2018--05:12:49			0.0943169	0.0556919	0.989664
67511	19/08/2018--05:12:50			0.0788004	0.0556919	100.443
67512	19/08/2018--05:12:51			0.0788004	0.0556919	0.989664
67513	19/08/2018--05:12:52			0.0943169	0.0556919	100.443
67514	19/08/2018--05:12:53			0.0943169	0.0556919	0.989664
67515	19/08/2018--05:12:54		0	0.0943169	0.0556919	0.989664
67516	19/08/2018--05:12:55			0.0943169	0.0556919	0.989664
67517	19/08/2018--05:12:56			0.0943169	0.0556919	0.989664
67518	19/08/2018--05:12:57			0.0788004	0.0556919	100.443
67519	19/08/2018--05:12:58			0.0943169	0.0556919	0.989664
67520	19/08/2018--05:12:59			0.0943169	0.0556919	100.443
67521	19/08/2018--05:13:00			0.0943169	0.0556919	0.989664
67522	19/08/2018--05:13:01			0.0943169	0.0556919	0.989664
67523	19/08/2018--05:13:02			0.0788004	0.0556919	100.443
67524	19/08/2018--05:13:03			0.0943169	0.0556919	0.989664
67525	19/08/2018--05:13:04			0.0943169	0.0556919	100.443
67526	19/08/2018--05:13:05			0.0943169	0.0556919	0.989664
67527	19/08/2018--05:13:06			0.0788004	0.0556919	100.443
67528	19/08/2018--05:13:07			0.0943169	0.0556919	0.989664
67529	19/08/2018--05:13:08			0.0943169	0.0556919	0.989664
67530	19/08/2018--05:13:09	24.05	0	0.0943169	0.0556919	100.443
67531	19/08/2018--05:13:10			0.0788004	0.0556919	100.443
67532	19/08/2018--05:13:11			0.0943169	0.0556919	100.443
67533	19/08/2018--05:13:12			0.0943169	0.0556919	0.989664
67534	19/08/2018--05:13:13			0.0943169	0.0556919	100.443
67535	19/08/2018--05:13:14			0.0943169	0.0556919	0.989664
67536	19/08/2018--05:13:15			0.0943169	0.0556919	0.989664
67537	19/08/2018--05:13:16			0.0788004	0.0556919	100.443
67538	19/08/2018--05:13:17			0.0943169	0.0556919	0.989664
67539	19/08/2018--05:13:18			0.0943169	0.0556919	100.443
67540	19/08/2018--05:13:19			0.0788004	0.0556919	100.443
67541	19/08/2018--05:13:20			0.0943169	0.0556919	100.443
67542	19/08/2018--05:13:21			0.0943169	0.0556919	0.989664
67543	19/08/2018--05:13:22			0.0943169	0.0556919	0.989664
67544	19/08/2018--05:13:23			0.0788004	0.0556919	100.443
67545	19/08/2018--05:13:24		0	0.0943169	0.0556919	0.989664
67546	19/08/2018--05:13:25			0.0943169	0.0556919	100.443
67547	19/08/2018--05:13:26			0.0943169	0.0556919	0.989664
67548	19/08/2018--05:13:27			0.0943169	0.0556919	100.443
67549	19/08/2018--05:13:28			0.0943169	0.0556919	0.989664
67550	19/08/2018--05:13:29			0.0943169	0.0556919	0.989664
67551	19/08/2018--05:13:30			0.0943169	0.0556919	100.443
67552	19/08/2018--05:13:31			0.0943169	0.0556919	100.443
67553	19/08/2018--05:13:32			0.0943169	0.0556919	100.443
67554	19/08/2018--05:13:33			0.0943169	0.0556919	0.989664
67555	19/08/2018--05:13:34			0.0943169	0.0556919	100.443
67556	19/08/2018--05:13:35			0.0943169	0.0556919	0.989664
67557	19/08/2018--05:13:36			0.0943169	0.0556919	100.443
67558	19/08/2018--05:13:37			0.0943169	0.0556919	100.443
67559	19/08/2018--05:13:38			0.0788004	0.0556919	100.443
67560	19/08/2018--05:13:39	24.05	0	0.0788004	0.0556919	100.443
67561	19/08/2018--05:13:40			0.0943169	0.0556919	100.443
67562	19/08/2018--05:13:41			0.0943169	0.0556919	100.443
67563	19/08/2018--05:13:42			0.0943169	0.0556919	0.989664
67564	19/08/2018--05:13:43			0.0943169	0.0556919	0.989664
67565	19/08/2018--05:13:44			0.0943169	0.0556919	100.443
67566	19/08/2018--05:13:45			0.0943169	0.0556919	0.989664
67567	19/08/2018--05:13:46			0.0943169	0.0556919	100.443
67568	19/08/2018--05:13:47			0.0943169	0.0556919	0.989664
67569	19/08/2018--05:13:48			0.0943169	0.0556919	0.989664
67570	19/08/2018--05:13:49			0.0788004	0.0556919	100.443
67571	19/08/2018--05:13:50			0.0943169	0.0556919	100.443
67572	19/08/2018--05:13:51			0.0943169	0.0556919	100.443
67573	19/08/2018--05:13:52			0.0943169	0.0556919	0.989664
67574	19/08/2018--05:13:53			0.0943169	0.0556919	100.443
67575	19/08/2018--05:13:54		0	0.0943169	0.0556919	0.989664
67576	19/08/2018--05:13:55			0.0943169	0.0556919	0.989664
67577	19/08/2018--05:13:56			0.0943169	0.0556919	100.443
67578	19/08/2018--05:13:57			0.0943169	0.0556919	0.989664
67579	19/08/2018--05:13:58			0.0943169	0.0556919	100.443
67580	19/08/2018--05:13:59			0.0943169	0.0556919	0.989664
67581	19/08/2018--05:14:00			0.0943169	0.0556919	100.443
67582	19/08/2018--05:14:01			0.0943169	0.0556919	0.989664
67583	19/08/2018--05:14:02			0.0943169	0.0556919	0.989664
67584	19/08/2018--05:14:03			0.0943169	0.0556919	100.443
67585	19/08/2018--05:14:04			0.0943169	0.0556919	0.989664
67586	19/08/2018--05:14:05			0.0943169	0.0556919	100.443
67587	19/08/2018--05:14:06			0.0943169	0.0556919	0.989664
67588	19/08/2018--05:14:07			0.0788004	0.0556919	100.443
67589	19/08/2018--05:14:08			0.0943169	0.0556919	0.989664
67590	19/08/2018--05:14:09	24.05	0	0.0943169	0.0556919	0.989664
67591	19/08/2018--05:14:10			0.0943169	0.0556919	100.443
67592	19/08/2018--05:14:11			0.0943169	0.0556919	0.989664
67593	19/08/2018--05:14:12			0.0943169	0.0556919	100.443
67594	19/08/2018--05:14:13			0.0943169	0.0556919	0.989664
67595	19/08/2018--05:14:14			0.0943169	0.0556919	100.443
67596	19/08/2018--05:14:15			0.0943169	0.0556919	0.989664
67597	19/08/2018--05:14:16			0.0943169	0.0556919	0.989664
67598	19/08/2018--05:14:17			0.0943169	0.0556919	100.443
67599	19/08/2018--05:14:18			0.0943169	0.0556919	0.989664
67600	19/08/2018--05:14:19			0.0943169	0.0556919	0.989664
67601	19/08/2018--05:14:20			0.0943169	0.0556919	0.989664
67602	19/08/2018--05:14:21			0.0943169	0.0556919	0.989664
67603	19/08/2018--05:14:22			0.0943169	0.0556919	100.443
67604	19/08/2018--05:14:23			0.0943169	0.0556919	0.989664
67605	19/08/2018--05:14:24		0	0.0943169	0.0556919	100.443
67606	19/08/2018--05:14:25			0.0943169	0.0556919	0.989664
67607	19/08/2018--05:14:26			0.0943169	0.0556919	0.989664
67608	19/08/2018--05:14:27			0.0943169	0.0556919	100.443
67609	19/08/2018--05:14:28			0.0943169	0.0556919	0.989664
67610	19/08/2018--05:14:29			0.0943169	0.0556919	100.443
67611	19/08/2018--05:14:30			0.0943169	0.0556919	0.989664
67612	19/08/2018--05:14:31			0.0943169	0.0556919	0.989664
67613	19/08/2018--05:14:32			0.0943169	0.0556919	0.989664
67614	19/08/2018--05:14:33			0.0943169	0.0556919	0.989664
67615	19/08/2018--05:14:34			0.0943169	0.0556919	100.443
67616	19/08/2018--05:14:35			0.0943169	0.0556919	0.989664
67617	19/08/2018--05:14:36			0.0943169	0.0556919	0.989664
67618	19/08/2018--05:14:37			0.0943169	0.0556919	0.989664
67619	19/08/2018--05:14:38			0.0943169	0.0556919	0.989664
67620	19/08/2018--05:14:39	24.05	0	0.0943169	0.0556919	0.989664
67621	19/08/2018--05:14:40			0.0943169	0.0556919	100.443
67622	19/08/2018--05:14:41			0.0943169	0.0556919	100.443
67623	19/08/2018--05:14:42			0.0788004	0.0556919	100.443
67624	19/08/2018--05:14:43			0.0943169	0.0556919	0.989664
67625	19/08/2018--05:14:44			0.0943169	0.0556919	100.443
67626	19/08/2018--05:14:45			0.0943169	0.0556919	0.989664
67627	19/08/2018--05:14:46			0.0943169	0.0556919	100.443
67628	19/08/2018--05:14:47			0.0943169	0.0556919	0.989664
67629	19/08/2018--05:14:48			0.0788004	0.0556919	100.443
67630	19/08/2018--05:14:49			0.0943169	0.0556919	0.989664
67631	19/08/2018--05:14:50			0.0943169	0.0556919	100.443
67632	19/08/2018--05:14:51			0.0943169	0.0556919	0.989664
67633	19/08/2018--05:14:52			0.0943169	0.0556919	0.989664
67634	19/08/2018--05:14:53			0.0943169	0.0556919	0.989664
67635	19/08/2018--05:14:54		0	0.0943169	0.0556919	0.989664
67636	19/08/2018--05:14:55			0.0943169	0.0556919	100.443
67637	19/08/2018--05:14:56			0.0788004	0.0556919	100.443
67638	19/08/2018--05:14:57			0.0943169	0.0556919	0.989664
67639	19/08/2018--05:14:58			0.0943169	0.0556919	0.989664
67640	19/08/2018--05:14:59			0.0788004	0.0556919	0.989664
67641	19/08/2018--05:15:00			0.0943169	0.0556919	0.989664
67642	19/08/2018--05:15:01			0.0943169	0.0556919	0.989664
67643	19/08/2018--05:15:02			0.0943169	0.0556919	100.443
67644	19/08/2018--05:15:03			0.0943169	0.0556919	0.989664
67645	19/08/2018--05:15:04			0.0943169	0.0556919	0.989664
67646	19/08/2018--05:15:05			0.0943169	0.0556919	0.989664
67647	19/08/2018--05:15:06			0.0943169	0.0556919	0.989664
67648	19/08/2018--05:15:07			0.0943169	0.0556919	0.989664
67649	19/08/2018--05:15:08			0.0943169	0.0556919	0.989664
67650	19/08/2018--05:15:09	24.05	0	0.0943169	0.0556919	0.989664
67651	19/08/2018--05:15:10			0.0943169	0.0556919	0.989664
67652	19/08/2018--05:15:11			0.0943169	0.0556919	0.989664
67653	19/08/2018--05:15:12			0.0943169	0.0556919	0.989664
67654	19/08/2018--05:15:13			0.0943169	0.0556919	0.989664
67655	19/08/2018--05:15:14			0.0943169	0.0556919	100.443
67656	19/08/2018--05:15:15			0.0943169	0.0556919	0.989664
67657	19/08/2018--05:15:16			0.0943169	0.0556919	100.443
67658	19/08/2018--05:15:17			0.0943169	0.0556919	0.989664
67659	19/08/2018--05:15:18			0.0943169	0.0556919	100.443
67660	19/08/2018--05:15:19			0.0943169	0.0556919	0.989664
67661	19/08/2018--05:15:20			0.0943169	0.0556919	0.989664
67662	19/08/2018--05:15:21			0.0943169	0.0556919	100.443
67663	19/08/2018--05:15:22			0.0943169	0.0556919	0.989664
67664	19/08/2018--05:15:23			0.0943169	0.0556919	0.989664
67665	19/08/2018--05:15:24		0	0.0943169	0.0556919	0.989664
67666	19/08/2018--05:15:25			0.0943169	0.0556919	100.443
67667	19/08/2018--05:15:26			0.0943169	0.0556919	0.989664
67668	19/08/2018--05:15:27			0.0943169	0.0556919	0.989664
67669	19/08/2018--05:15:28			0.0943169	0.0556919	100.443
67670	19/08/2018--05:15:29			0.0943169	0.0556919	0.989664
67671	19/08/2018--05:15:30			0.0943169	0.0556919	100.443
67672	19/08/2018--05:15:31			0.0943169	0.0556919	0.989664
67673	19/08/2018--05:15:32			0.0943169	0.0556919	100.443
67674	19/08/2018--05:15:33			0.0943169	0.0556919	0.989664
67675	19/08/2018--05:15:34			0.0943169	0.0556919	0.989664
67676	19/08/2018--05:15:35			0.0943169	0.0556919	0.989664
67677	19/08/2018--05:15:36			0.0788004	0.0556919	100.443
67678	19/08/2018--05:15:37			0.0943169	0.0556919	100.443
67679	19/08/2018--05:15:38			0.0943169	0.0556919	0.989664
67680	19/08/2018--05:15:39	24.03	0	0.0943169	0.0556919	0.989664
67681	19/08/2018--05:15:40			0.0788004	0.0556919	100.443
67682	19/08/2018--05:15:41			0.0943169	0.0556919	0.989664
67683	19/08/2018--05:15:42			0.0943169	0.0556919	100.443
67684	19/08/2018--05:15:43			0.0943169	0.0556919	0.989664
67685	19/08/2018--05:15:44			0.0943169	0.0556919	100.443
67686	19/08/2018--05:15:45			0.0788004	0.0556919	100.443
67687	19/08/2018--05:15:46			0.0943169	0.0556919	0.989664
67688	19/08/2018--05:15:47			0.0943169	0.0556919	100.443
67689	19/08/2018--05:15:48			0.0943169	0.0556919	0.989664
67690	19/08/2018--05:15:49			0.0943169	0.0556919	0.989664
67691	19/08/2018--05:15:50			0.0943169	0.0556919	0.989664
67692	19/08/2018--05:15:51			0.0788004	0.0556919	100.443
67693	19/08/2018--05:15:52			0.0943169	0.0556919	0.989664
67694	19/08/2018--05:15:53			0.0943169	0.0556919	0.989664
67695	19/08/2018--05:15:54		0	0.0943169	0.0556919	100.443
67696	19/08/2018--05:15:55			0.0943169	0.0556919	0.989664
67697	19/08/2018--05:15:56			0.0943169	0.0556919	100.443
67698	19/08/2018--05:15:57			0.0943169	0.0556919	0.989664
67699	19/08/2018--05:15:58			0.0788004	0.0556919	100.443
67700	19/08/2018--05:15:59			0.0943169	0.0556919	0.989664
67701	19/08/2018--05:16:00			0.0943169	0.0556919	0.989664
67702	19/08/2018--05:16:01			0.0943169	0.0556919	100.443
67703	19/08/2018--05:16:02			0.0943169	0.0556919	0.989664
67704	19/08/2018--05:16:03			0.0788004	0.0556919	100.443
67705	19/08/2018--05:16:04			0.0943169	0.0556919	0.989664
67706	19/08/2018--05:16:05			0.0943169	0.0556919	100.443
67707	19/08/2018--05:16:06			0.0943169	0.0556919	0.989664
67708	19/08/2018--05:16:07			0.0943169	0.0556919	0.989664
67709	19/08/2018--05:16:08			0.0788004	0.0556919	100.443
67710	19/08/2018--05:16:09	24.04	0	0.0943169	0.0556919	100.443
67711	19/08/2018--05:16:10			0.0788004	0.0556919	100.443
67712	19/08/2018--05:16:11			0.0943169	0.0556919	0.989664
67713	19/08/2018--05:16:12			0.0943169	0.0556919	100.443
67714	19/08/2018--05:16:13			0.0943169	0.0556919	0.989664
67715	19/08/2018--05:16:14			0.0943169	0.0556919	0.989664
67716	19/08/2018--05:16:15			0.0943169	0.0556919	100.443
67717	19/08/2018--05:16:16			0.0788004	0.0556919	100.443
67718	19/08/2018--05:16:17			0.0943169	0.0556919	0.989664
67719	19/08/2018--05:16:18			0.0943169	0.0556919	0.989664
67720	19/08/2018--05:16:19			0.0943169	0.0556919	100.443
67721	19/08/2018--05:16:20			0.0943169	0.0556919	0.989664
67722	19/08/2018--05:16:21			0.0943169	0.0556919	0.989664
67723	19/08/2018--05:16:22			0.0943169	0.0556919	100.443
67724	19/08/2018--05:16:23			0.0943169	0.0556919	0.989664
67725	19/08/2018--05:16:24		0	0.0943169	0.0556919	100.443
67726	19/08/2018--05:16:25			0.0943169	0.0556919	0.989664
67727	19/08/2018--05:16:26			0.0788004	0.0556919	100.443
67728	19/08/2018--05:16:27			0.0943169	0.0556919	0.989664
67729	19/08/2018--05:16:28			0.0943169	0.0556919	0.989664
67730	19/08/2018--05:16:29			0.0943169	0.0556919	100.443
67731	19/08/2018--05:16:30			0.0943169	0.0556919	0.989664
67732	19/08/2018--05:16:31			0.0943169	0.0556919	100.443
67733	19/08/2018--05:16:32			0.0943169	0.0556919	0.989664
67734	19/08/2018--05:16:33			0.0788004	0.0556919	100.443
67735	19/08/2018--05:16:34			0.0943169	0.0556919	0.989664
67736	19/08/2018--05:16:35			0.0943169	0.0556919	0.989664
67737	19/08/2018--05:16:36			0.0943169	0.0556919	0.989664
67738	19/08/2018--05:16:37			0.0943169	0.0556919	0.989664
67739	19/08/2018--05:16:38			0.0943169	0.0556919	0.989664
67740	19/08/2018--05:16:39	24.03	0	0.0943169	0.0556919	0.989664
67741	19/08/2018--05:16:40			0.0788004	0.0556919	100.443
67742	19/08/2018--05:16:41			0.0943169	0.0556919	0.989664
67743	19/08/2018--05:16:42			0.0943169	0.0556919	0.989664
67744	19/08/2018--05:16:43			0.0943169	0.0556919	100.443
67745	19/08/2018--05:16:44			0.0943169	0.0556919	0.989664
67746	19/08/2018--05:16:45			0.0943169	0.0556919	100.443
67747	19/08/2018--05:16:46			0.0943169	0.0556919	0.989664
67748	19/08/2018--05:16:47			0.0943169	0.0556919	0.989664
67749	19/08/2018--05:16:48			0.0943169	0.0556919	0.989664
67750	19/08/2018--05:16:49			0.0943169	0.0556919	0.989664
67751	19/08/2018--05:16:50			0.0943169	0.0556919	100.443
67752	19/08/2018--05:16:51			0.0943169	0.0556919	0.989664
67753	19/08/2018--05:16:52			0.0943169	0.0556919	100.443
67754	19/08/2018--05:16:53			0.0943169	0.0556919	0.989664
67755	19/08/2018--05:16:54		0	0.0788004	0.0556919	100.443
67756	19/08/2018--05:16:55			0.0943169	0.0556919	0.989664
67757	19/08/2018--05:16:56			0.0943169	0.0556919	0.989664
67758	19/08/2018--05:16:57			0.0943169	0.0556919	0.989664
67759	19/08/2018--05:16:58			0.0943169	0.0556919	0.989664
67760	19/08/2018--05:16:59			0.0943169	0.0556919	100.443
67761	19/08/2018--05:17:00			0.0943169	0.0556919	0.989664
67762	19/08/2018--05:17:01			0.0943169	0.0556919	100.443
67763	19/08/2018--05:17:02			0.0943169	0.0556919	0.989664
67764	19/08/2018--05:17:03			0.0943169	0.0556919	0.989664
67765	19/08/2018--05:17:04			0.0788004	0.0556919	100.443
67766	19/08/2018--05:17:05			0.0943169	0.0556919	0.989664
67767	19/08/2018--05:17:06			0.0943169	0.0556919	100.443
67768	19/08/2018--05:17:07			0.0943169	0.0556919	0.989664
67769	19/08/2018--05:17:08			0.0788004	0.0556919	100.443
67770	19/08/2018--05:17:09	24.04	0	0.0788004	0.0556919	100.443
67771	19/08/2018--05:17:10			0.0943169	0.0556919	0.989664
67772	19/08/2018--05:17:11			0.0943169	0.0556919	100.443
67773	19/08/2018--05:17:12			0.0943169	0.0556919	0.989664
67774	19/08/2018--05:17:13			0.0943169	0.0556919	100.443
67775	19/08/2018--05:17:14			0.0943169	0.0556919	0.989664
67776	19/08/2018--05:17:15			0.0788004	0.0556919	100.443
67777	19/08/2018--05:17:16			0.0788004	0.0556919	100.443
67778	19/08/2018--05:17:17			0.0943169	0.0556919	0.989664
67779	19/08/2018--05:17:18			0.0943169	0.0556919	0.989664
67780	19/08/2018--05:17:19			0.0943169	0.0556919	0.989664
67781	19/08/2018--05:17:20			0.0943169	0.0556919	100.443
67782	19/08/2018--05:17:21			0.0943169	0.0556919	0.989664
67783	19/08/2018--05:17:22			0.0943169	0.0556919	0.989664
67784	19/08/2018--05:17:23			0.0788004	0.0556919	100.443
67785	19/08/2018--05:17:24		0	0.0943169	0.0556919	0.989664
67786	19/08/2018--05:17:25			0.0943169	0.0556919	100.443
67787	19/08/2018--05:17:26			0.0943169	0.0556919	0.989664
67788	19/08/2018--05:17:27			0.0943169	0.0556919	100.443
67789	19/08/2018--05:17:28			0.0943169	0.0556919	100.443
67790	19/08/2018--05:17:29			0.0943169	0.0556919	0.989664
67791	19/08/2018--05:17:30			0.0943169	0.0556919	100.443
67792	19/08/2018--05:17:31			0.0943169	0.0556919	0.989664
67793	19/08/2018--05:17:32			0.0943169	0.0556919	100.443
67794	19/08/2018--05:17:33			0.0943169	0.0556919	0.989664
67795	19/08/2018--05:17:34			0.0943169	0.0556919	100.443
67796	19/08/2018--05:17:35			0.0788004	0.0556919	100.443
67797	19/08/2018--05:17:36			0.0943169	0.0556919	0.989664
67798	19/08/2018--05:17:37			0.0788004	0.0556919	100.443
67799	19/08/2018--05:17:38			0.0943169	0.0556919	0.989664
67800	19/08/2018--05:17:39	24.04	0	0.0943169	0.0556919	100.443
67801	19/08/2018--05:17:40			0.0943169	0.0556919	0.989664
67802	19/08/2018--05:17:41			0.0788004	0.0556919	100.443
67803	19/08/2018--05:17:42			0.0943169	0.0556919	0.989664
67804	19/08/2018--05:17:43			0.0943169	0.0556919	0.989664
67805	19/08/2018--05:17:44			0.0943169	0.0556919	100.443
67806	19/08/2018--05:17:45			0.0943169	0.0556919	0.989664
67807	19/08/2018--05:17:46			0.0943169	0.0556919	100.443
67808	19/08/2018--05:17:47			0.0943169	0.0556919	0.989664
67809	19/08/2018--05:17:48			0.0788004	0.0556919	100.443
67810	19/08/2018--05:17:49			0.0788004	0.0556919	100.443
67811	19/08/2018--05:17:50			0.0943169	0.0556919	0.989664
67812	19/08/2018--05:17:51			0.0788004	0.0556919	100.443
67813	19/08/2018--05:17:52			0.0943169	0.0556919	100.443
67814	19/08/2018--05:17:53			0.0788004	0.0556919	100.443
67815	19/08/2018--05:17:54		0	0.0943169	0.0556919	0.989664
67816	19/08/2018--05:17:55			0.0943169	0.0556919	0.989664
67817	19/08/2018--05:17:56			0.0943169	0.0556919	100.443
67818	19/08/2018--05:17:57			0.0943169	0.0556919	0.989664
67819	19/08/2018--05:17:58			0.0943169	0.0556919	100.443
67820	19/08/2018--05:17:59			0.0943169	0.0556919	0.989664
67821	19/08/2018--05:18:00			0.0943169	0.0556919	0.989664
67822	19/08/2018--05:18:01			0.0943169	0.0556919	0.989664
67823	19/08/2018--05:18:02			0.0943169	0.0556919	0.989664
67824	19/08/2018--05:18:03			0.0943169	0.0556919	100.443
67825	19/08/2018--05:18:04			0.0943169	0.0556919	0.989664
67826	19/08/2018--05:18:05			0.0943169	0.0556919	100.443
67827	19/08/2018--05:18:06			0.0943169	0.0556919	100.443
67828	19/08/2018--05:18:07			0.0943169	0.0556919	0.989664
67829	19/08/2018--05:18:08			0.0788004	0.0556919	100.443
67830	19/08/2018--05:18:09	24.02	0	0.0943169	0.0556919	0.989664
67831	19/08/2018--05:18:10			0.0943169	0.0556919	100.443
67832	19/08/2018--05:18:11			0.0943169	0.0556919	0.989664
67833	19/08/2018--05:18:12			0.0788004	0.0556919	100.443
67834	19/08/2018--05:18:13			0.0943169	0.0556919	0.989664
67835	19/08/2018--05:18:14			0.0943169	0.0556919	0.989664
67836	19/08/2018--05:18:15			0.0943169	0.0556919	100.443
67837	19/08/2018--05:18:16			0.0943169	0.0556919	0.989664
67838	19/08/2018--05:18:17			0.0943169	0.0556919	0.989664
67839	19/08/2018--05:18:18			0.0943169	0.0556919	100.443
67840	19/08/2018--05:18:19			0.0943169	0.0556919	100.443
67841	19/08/2018--05:18:20			0.0943169	0.0556919	0.989664
67842	19/08/2018--05:18:21			0.0943169	0.0556919	0.989664
67843	19/08/2018--05:18:22			0.0788004	0.0556919	100.443
67844	19/08/2018--05:18:23			0.0943169	0.0556919	0.989664
67845	19/08/2018--05:18:24		0	0.0943169	0.0556919	0.989664
67846	19/08/2018--05:18:25			0.0788004	0.0556919	100.443
67847	19/08/2018--05:18:26			0.0788004	0.0556919	100.443
67848	19/08/2018--05:18:27			0.0943169	0.0556919	0.989664
67849	19/08/2018--05:18:28			0.0943169	0.0556919	0.989664
67850	19/08/2018--05:18:29			0.0943169	0.0556919	100.443
67851	19/08/2018--05:18:30			0.0943169	0.0556919	0.989664
67852	19/08/2018--05:18:31			0.0943169	0.0556919	0.989664
67853	19/08/2018--05:18:32			0.0943169	0.0556919	0.989664
67854	19/08/2018--05:18:33			0.0943169	0.0556919	0.989664
67855	19/08/2018--05:18:34			0.0943169	0.0556919	100.443
67856	19/08/2018--05:18:35			0.0943169	0.0556919	0.989664
67857	19/08/2018--05:18:36			0.0788004	0.0556919	100.443
67858	19/08/2018--05:18:37			0.0943169	0.0556919	0.989664
67859	19/08/2018--05:18:38			0.0788004	0.0556919	100.443
67860	19/08/2018--05:18:39	24.02	0	0.0943169	0.0556919	0.989664
67861	19/08/2018--05:18:40			0.0943169	0.0556919	0.989664
67862	19/08/2018--05:18:41			0.0788004	0.0556919	100.443
67863	19/08/2018--05:18:42			0.0943169	0.0556919	0.989664
67864	19/08/2018--05:18:43			0.0943169	0.0556919	100.443
67865	19/08/2018--05:18:44			0.0943169	0.0556919	100.443
67866	19/08/2018--05:18:45			0.0943169	0.0556919	0.989664
67867	19/08/2018--05:18:46			0.0943169	0.0556919	0.989664
67868	19/08/2018--05:18:47			0.0943169	0.0556919	0.989664
67869	19/08/2018--05:18:48			0.0943169	0.0556919	100.443
67870	19/08/2018--05:18:49			0.0943169	0.0556919	0.989664
67871	19/08/2018--05:18:50			0.0943169	0.0556919	100.443
67872	19/08/2018--05:18:51			0.0943169	0.0556919	0.989664
67873	19/08/2018--05:18:52			0.0943169	0.0556919	0.989664
67874	19/08/2018--05:18:53			0.0943169	0.0556919	100.443
67875	19/08/2018--05:18:54		0	0.0943169	0.0556919	0.989664
67876	19/08/2018--05:18:55			0.0943169	0.0556919	0.989664
67877	19/08/2018--05:18:56			0.0943169	0.0556919	0.989664
67878	19/08/2018--05:18:57			0.0788004	0.0556919	100.443
67879	19/08/2018--05:18:58			0.0943169	0.0556919	0.989664
67880	19/08/2018--05:18:59			0.0943169	0.0556919	0.989664
67881	19/08/2018--05:19:00			0.0788004	0.0556919	100.443
67882	19/08/2018--05:19:01			0.0943169	0.0556919	0.989664
67883	19/08/2018--05:19:02			0.0943169	0.0556919	0.989664
67884	19/08/2018--05:19:03			0.0943169	0.0556919	0.989664
67885	19/08/2018--05:19:04			0.0943169	0.0556919	100.443
67886	19/08/2018--05:19:05			0.0943169	0.0556919	0.989664
67887	19/08/2018--05:19:06			0.0943169	0.0556919	0.989664
67888	19/08/2018--05:19:07			0.0943169	0.0556919	100.443
67889	19/08/2018--05:19:08			0.0943169	0.0556919	0.989664
67890	19/08/2018--05:19:09	24.02	0	0.0943169	0.0556919	100.443
67891	19/08/2018--05:19:10			0.0943169	0.0556919	0.989664
67892	19/08/2018--05:19:11			0.0943169	0.0556919	0.989664
67893	19/08/2018--05:19:12			0.0943169	0.0556919	100.443
67894	19/08/2018--05:19:13			0.0943169	0.0556919	0.989664
67895	19/08/2018--05:19:14			0.0943169	0.0556919	100.443
67896	19/08/2018--05:19:15			0.0943169	0.0556919	0.989664
67897	19/08/2018--05:19:16			0.0943169	0.0556919	100.443
67898	19/08/2018--05:19:17			0.0943169	0.0556919	0.989664
67899	19/08/2018--05:19:18			0.0943169	0.0556919	0.989664
67900	19/08/2018--05:19:19			0.0943169	0.0556919	100.443
67901	19/08/2018--05:19:20			0.0943169	0.0556919	0.989664
67902	19/08/2018--05:19:21			0.0943169	0.0556919	100.443
67903	19/08/2018--05:19:22			0.0943169	0.0556919	0.989664
67904	19/08/2018--05:19:23			0.0943169	0.0556919	100.443
67905	19/08/2018--05:19:24		0	0.0943169	0.0556919	100.443
67906	19/08/2018--05:19:25			0.0943169	0.0556919	0.989664
67907	19/08/2018--05:19:26			0.0788004	0.0556919	100.443
67908	19/08/2018--05:19:27			0.0943169	0.0556919	0.989664
67909	19/08/2018--05:19:28			0.0943169	0.0556919	0.989664
67910	19/08/2018--05:19:29			0.0943169	0.0556919	0.989664
67911	19/08/2018--05:19:30			0.0943169	0.0556919	100.443
67912	19/08/2018--05:19:31			0.0788004	0.0556919	100.443
67913	19/08/2018--05:19:32			0.0943169	0.0556919	0.989664
67914	19/08/2018--05:19:33			0.0788004	0.0556919	100.443
67915	19/08/2018--05:19:34			0.0943169	0.0556919	100.443
67916	19/08/2018--05:19:35			0.0943169	0.0556919	100.443
67917	19/08/2018--05:19:36			0.0943169	0.0556919	0.989664
67918	19/08/2018--05:19:37			0.0788004	0.0556919	100.443
67919	19/08/2018--05:19:38			0.0943169	0.0556919	0.989664
67920	19/08/2018--05:19:39	24.03	0	0.0943169	0.0556919	0.989664
67921	19/08/2018--05:19:40			0.0788004	0.0556919	100.443
67922	19/08/2018--05:19:41			0.0943169	0.0556919	0.989664
67923	19/08/2018--05:19:42			0.0788004	0.0556919	100.443
67924	19/08/2018--05:19:43			0.0943169	0.0556919	0.989664
67925	19/08/2018--05:19:44			0.0943169	0.0556919	100.443
67926	19/08/2018--05:19:45			0.0943169	0.0556919	0.989664
67927	19/08/2018--05:19:46			0.0943169	0.0556919	0.989664
67928	19/08/2018--05:19:47			0.0943169	0.0556919	100.443
67929	19/08/2018--05:19:48			0.0943169	0.0556919	0.989664
67930	19/08/2018--05:19:49			0.0788004	0.0556919	100.443
67931	19/08/2018--05:19:50			0.0943169	0.0556919	0.989664
67932	19/08/2018--05:19:51			0.0943169	0.0556919	100.443
67933	19/08/2018--05:19:52			0.0943169	0.0556919	0.989664
67934	19/08/2018--05:19:53			0.0943169	0.0556919	0.989664
67935	19/08/2018--05:19:54		0	0.0943169	0.0556919	100.443
67936	19/08/2018--05:19:55			0.0943169	0.0556919	100.443
67937	19/08/2018--05:19:56			0.0943169	0.0556919	100.443
67938	19/08/2018--05:19:57			0.0943169	0.0556919	0.989664
67939	19/08/2018--05:19:58			0.0788004	0.0556919	100.443
67940	19/08/2018--05:19:59			0.0943169	0.0556919	0.989664
67941	19/08/2018--05:20:00			0.0943169	0.0556919	0.989664
67942	19/08/2018--05:20:01			0.0943169	0.0556919	0.989664
67943	19/08/2018--05:20:02			0.0943169	0.0556919	0.989664
67944	19/08/2018--05:20:03			0.0943169	0.0556919	100.443
67945	19/08/2018--05:20:04			0.0943169	0.0556919	0.989664
67946	19/08/2018--05:20:05			0.0788004	0.0556919	100.443
67947	19/08/2018--05:20:06			0.0943169	0.0556919	0.989664
67948	19/08/2018--05:20:07			0.0943169	0.0556919	0.989664
67949	19/08/2018--05:20:08			0.0943169	0.0556919	100.443
67950	19/08/2018--05:20:09	24.02	0	0.0943169	0.0701558	0.989664
67951	19/08/2018--05:20:10			0.0788004	0.0556919	100.443
67952	19/08/2018--05:20:11			0.0943169	0.0556919	0.989664
67953	19/08/2018--05:20:12			0.0788004	0.0556919	100.443
67954	19/08/2018--05:20:13			0.0788004	0.0556919	100.443
67955	19/08/2018--05:20:14			0.0943169	0.0556919	0.989664
67956	19/08/2018--05:20:15			0.0943169	0.0556919	100.443
67957	19/08/2018--05:20:16			0.0943169	0.0556919	0.989664
67958	19/08/2018--05:20:17			0.0943169	0.0556919	100.443
67959	19/08/2018--05:20:18			0.0943169	0.0556919	0.989664
67960	19/08/2018--05:20:19			0.0943169	0.0556919	0.989664
67961	19/08/2018--05:20:20			0.0943169	0.0556919	0.989664
67962	19/08/2018--05:20:21			0.0943169	0.0556919	0.989664
67963	19/08/2018--05:20:22			0.0943169	0.0556919	100.443
67964	19/08/2018--05:20:23			0.0943169	0.0556919	0.989664
67965	19/08/2018--05:20:24		0	0.0788004	0.0556919	100.443
67966	19/08/2018--05:20:25			0.0943169	0.0556919	0.989664
67967	19/08/2018--05:20:26			0.0943169	0.0556919	100.443
67968	19/08/2018--05:20:27			0.0943169	0.0556919	100.443
67969	19/08/2018--05:20:28			0.0943169	0.0556919	0.989664
67970	19/08/2018--05:20:29			0.0943169	0.0556919	100.443
67971	19/08/2018--05:20:30			0.0943169	0.0556919	0.989664
67972	19/08/2018--05:20:31			0.0943169	0.0556919	100.443
67973	19/08/2018--05:20:32			0.0943169	0.0556919	0.989664
67974	19/08/2018--05:20:33			0.0943169	0.0556919	0.989664
67975	19/08/2018--05:20:34			0.0943169	0.0556919	0.989664
67976	19/08/2018--05:20:35			0.0943169	0.0556919	0.989664
67977	19/08/2018--05:20:36			0.0943169	0.0556919	100.443
67978	19/08/2018--05:20:37			0.0943169	0.0556919	0.989664
67979	19/08/2018--05:20:38			0.0943169	0.0556919	100.443
67980	19/08/2018--05:20:39	24.03	0	0.0943169	0.0556919	0.989664
67981	19/08/2018--05:20:40			0.0943169	0.0556919	0.989664
67982	19/08/2018--05:20:41			0.0943169	0.0556919	0.989664
67983	19/08/2018--05:20:42			0.0943169	0.0556919	0.989664
67984	19/08/2018--05:20:43			0.0943169	0.0556919	0.989664
67985	19/08/2018--05:20:44			0.0943169	0.0556919	0.989664
67986	19/08/2018--05:20:45			0.0788004	0.0556919	100.443
67987	19/08/2018--05:20:46			0.0943169	0.0556919	0.989664
67988	19/08/2018--05:20:47			0.0943169	0.0556919	0.989664
67989	19/08/2018--05:20:48			0.0943169	0.0556919	100.443
67990	19/08/2018--05:20:49			0.0943169	0.0556919	0.989664
67991	19/08/2018--05:20:50			0.0943169	0.0556919	100.443
67992	19/08/2018--05:20:51			0.0943169	0.0556919	0.989664
67993	19/08/2018--05:20:52			0.0788004	0.0556919	100.443
67994	19/08/2018--05:20:53			0.0788004	0.0556919	100.443
67995	19/08/2018--05:20:54		0	0.0943169	0.0556919	0.989664
67996	19/08/2018--05:20:55			0.0943169	0.0556919	100.443
67997	19/08/2018--05:20:56			0.0943169	0.0556919	0.989664
67998	19/08/2018--05:20:57			0.0788004	0.0556919	100.443
67999	19/08/2018--05:20:58			0.0943169	0.0556919	0.989664
68000	19/08/2018--05:20:59			0.0943169	0.0556919	100.443
68001	19/08/2018--05:21:00			0.0943169	0.0556919	0.989664
68002	19/08/2018--05:21:01			0.0943169	0.0556919	0.989664
68003	19/08/2018--05:21:02			0.0943169	0.0556919	0.989664
68004	19/08/2018--05:21:03			0.0943169	0.0556919	0.989664
68005	19/08/2018--05:21:04			0.0788004	0.0556919	100.443
68006	19/08/2018--05:21:05			0.0943169	0.0556919	0.989664
68007	19/08/2018--05:21:06			0.0788004	0.0556919	100.443
68008	19/08/2018--05:21:07			0.0788004	0.0556919	100.443
68009	19/08/2018--05:21:08			0.0943169	0.0556919	0.989664
68010	19/08/2018--05:21:09	24.02	0	0.0943169	0.0556919	0.989664
68011	19/08/2018--05:21:10			0.0943169	0.0556919	0.989664
68012	19/08/2018--05:21:11			0.0943169	0.0556919	100.443
68013	19/08/2018--05:21:12			0.0943169	0.0556919	0.989664
68014	19/08/2018--05:21:13			0.0788004	0.0556919	100.443
68015	19/08/2018--05:21:14			0.0943169	0.0556919	0.989664
68016	19/08/2018--05:21:15			0.0943169	0.0556919	0.989664
68017	19/08/2018--05:21:16			0.0943169	0.0556919	100.443
68018	19/08/2018--05:21:17			0.0943169	0.0556919	0.989664
68019	19/08/2018--05:21:18			0.0943169	0.0556919	100.443
68020	19/08/2018--05:21:19			0.0788004	0.0556919	100.443
68021	19/08/2018--05:21:20			0.0943169	0.0556919	0.989664
68022	19/08/2018--05:21:21			0.0943169	0.0556919	100.443
68023	19/08/2018--05:21:22			0.0943169	0.0556919	0.989664
68024	19/08/2018--05:21:23			0.0943169	0.0556919	100.443
68025	19/08/2018--05:21:24		0	0.0943169	0.0556919	0.989664
68026	19/08/2018--05:21:25			0.0788004	0.0556919	100.443
68027	19/08/2018--05:21:26			0.0943169	0.0556919	0.989664
68028	19/08/2018--05:21:27			0.0943169	0.0556919	100.443
68029	19/08/2018--05:21:28			0.0943169	0.0556919	0.989664
68030	19/08/2018--05:21:29			0.0943169	0.0556919	0.989664
68031	19/08/2018--05:21:30			0.0788004	0.0556919	100.443
68032	19/08/2018--05:21:31			0.0943169	0.0556919	0.989664
68033	19/08/2018--05:21:32			0.0943169	0.0556919	100.443
68034	19/08/2018--05:21:33			0.0943169	0.0556919	0.989664
68035	19/08/2018--05:21:34			0.0943169	0.0556919	0.989664
68036	19/08/2018--05:21:35			0.0788004	0.0556919	100.443
68037	19/08/2018--05:21:36			0.0943169	0.0556919	0.989664
68038	19/08/2018--05:21:37			0.0943169	0.0556919	100.443
68039	19/08/2018--05:21:38			0.0943169	0.0556919	0.989664
68040	19/08/2018--05:21:39	24.02	0	0.0943169	0.0556919	100.443
68041	19/08/2018--05:21:40			0.0943169	0.0556919	0.989664
68042	19/08/2018--05:21:41			0.0943169	0.0556919	100.443
68043	19/08/2018--05:21:42			0.0943169	0.0556919	0.989664
68044	19/08/2018--05:21:43			0.0943169	0.0556919	0.989664
68045	19/08/2018--05:21:44			0.0788004	0.0556919	100.443
68046	19/08/2018--05:21:45			0.0943169	0.0556919	0.989664
68047	19/08/2018--05:21:46			0.0943169	0.0556919	100.443
68048	19/08/2018--05:21:47			0.0943169	0.0556919	0.989664
68049	19/08/2018--05:21:48			0.0943169	0.0556919	100.443
68050	19/08/2018--05:21:49			0.0788004	0.0556919	100.443
68051	19/08/2018--05:21:50			0.0943169	0.0556919	0.989664
68052	19/08/2018--05:21:51			0.0943169	0.0556919	0.989664
68053	19/08/2018--05:21:52			0.0943169	0.0556919	0.989664
68054	19/08/2018--05:21:53			0.0943169	0.0556919	100.443
68055	19/08/2018--05:21:54		0	0.0943169	0.0556919	0.989664
68056	19/08/2018--05:21:55			0.0788004	0.0556919	100.443
68057	19/08/2018--05:21:56			0.0943169	0.0556919	0.989664
68058	19/08/2018--05:21:57			0.0943169	0.0556919	0.989664
68059	19/08/2018--05:21:58			0.0943169	0.0556919	100.443
68060	19/08/2018--05:21:59			0.0943169	0.0556919	0.989664
68061	19/08/2018--05:22:00			0.0943169	0.0556919	0.989664
68062	19/08/2018--05:22:01			0.0943169	0.0556919	0.989664
68063	19/08/2018--05:22:02			0.0943169	0.0556919	100.443
68064	19/08/2018--05:22:03			0.0943169	0.0556919	0.989664
68065	19/08/2018--05:22:04			0.0943169	0.0556919	0.989664
68066	19/08/2018--05:22:05			0.0943169	0.0556919	100.443
68067	19/08/2018--05:22:06			0.0943169	0.0556919	0.989664
68068	19/08/2018--05:22:07			0.0943169	0.0556919	100.443
68069	19/08/2018--05:22:08			0.0943169	0.0556919	0.989664
68070	19/08/2018--05:22:09	24	0	0.0943169	0.0556919	0.989664
68071	19/08/2018--05:22:10			0.0788004	0.0556919	100.443
68072	19/08/2018--05:22:11			0.0943169	0.0556919	0.989664
68073	19/08/2018--05:22:12			0.0943169	0.0556919	100.443
68074	19/08/2018--05:22:13			0.0943169	0.0556919	0.989664
68075	19/08/2018--05:22:14			0.0943169	0.0556919	0.989664
68076	19/08/2018--05:22:15			0.0943169	0.0556919	0.989664
68077	19/08/2018--05:22:16			0.0943169	0.0556919	100.443
68078	19/08/2018--05:22:17			0.0943169	0.0556919	100.443
68079	19/08/2018--05:22:18			0.0788004	0.0556919	100.443
68080	19/08/2018--05:22:19			0.0788004	0.0556919	100.443
68081	19/08/2018--05:22:20			0.0788004	0.0556919	100.443
68082	19/08/2018--05:22:21			0.0943169	0.0556919	0.989664
68083	19/08/2018--05:22:22			0.0943169	0.0556919	100.443
68084	19/08/2018--05:22:23			0.0943169	0.0556919	0.989664
68085	19/08/2018--05:22:24		0	0.0943169	0.0556919	100.443
68086	19/08/2018--05:22:25			0.0943169	0.0556919	0.989664
68087	19/08/2018--05:22:26			0.0943169	0.0556919	0.989664
68088	19/08/2018--05:22:27			0.0943169	0.0556919	0.989664
68089	19/08/2018--05:22:28			0.0788004	0.0556919	0.989664
68090	19/08/2018--05:22:29			0.0943169	0.0556919	0.989664
68091	19/08/2018--05:22:30			0.0943169	0.0556919	0.989664
68092	19/08/2018--05:22:31			0.0943169	0.0556919	100.443
68093	19/08/2018--05:22:32			0.0788004	0.0556919	100.443
68094	19/08/2018--05:22:33			0.0943169	0.0556919	0.989664
68095	19/08/2018--05:22:34			0.0943169	0.0556919	100.443
68096	19/08/2018--05:22:35			0.0943169	0.0556919	0.989664
68097	19/08/2018--05:22:36			0.0943169	0.0556919	100.443
68098	19/08/2018--05:22:37			0.0943169	0.0556919	0.989664
68099	19/08/2018--05:22:38			0.0943169	0.0556919	100.443
68100	19/08/2018--05:22:39	24.02	0	0.0943169	0.0556919	0.989664
68101	19/08/2018--05:22:40			0.0788004	0.0556919	100.443
68102	19/08/2018--05:22:41			0.0788004	0.0556919	100.443
68103	19/08/2018--05:22:42			0.0943169	0.0556919	0.989664
68104	19/08/2018--05:22:43			0.0943169	0.0556919	100.443
68105	19/08/2018--05:22:44			0.0943169	0.0556919	0.989664
68106	19/08/2018--05:22:45			0.0943169	0.0556919	100.443
68107	19/08/2018--05:22:46			0.0943169	0.0556919	100.443
68108	19/08/2018--05:22:47			0.0943169	0.0556919	0.989664
68109	19/08/2018--05:22:48			0.0943169	0.0556919	0.989664
68110	19/08/2018--05:22:49			0.0943169	0.0556919	0.989664
68111	19/08/2018--05:22:50			0.0943169	0.0556919	0.989664
68112	19/08/2018--05:22:51			0.0943169	0.0556919	0.989664
68113	19/08/2018--05:22:52			0.0788004	0.0556919	100.443
68114	19/08/2018--05:22:53			0.0943169	0.0556919	0.989664
68115	19/08/2018--05:22:54		0	0.0943169	0.0556919	0.989664
68116	19/08/2018--05:22:55			0.0943169	0.0556919	0.989664
68117	19/08/2018--05:22:56			0.0943169	0.0556919	0.989664
68118	19/08/2018--05:22:57			0.0943169	0.0556919	100.443
68119	19/08/2018--05:22:58			0.0943169	0.0556919	0.989664
68120	19/08/2018--05:22:59			0.0943169	0.0556919	100.443
68121	19/08/2018--05:23:00			0.0943169	0.0556919	0.989664
68122	19/08/2018--05:23:01			0.0943169	0.0556919	0.989664
68123	19/08/2018--05:23:02			0.0943169	0.0556919	0.989664
68124	19/08/2018--05:23:03			0.0943169	0.0556919	0.989664
68125	19/08/2018--05:23:04			0.0788004	0.0556919	100.443
68126	19/08/2018--05:23:05			0.0943169	0.0556919	0.989664
68127	19/08/2018--05:23:06			0.0788004	0.0556919	100.443
68128	19/08/2018--05:23:07			0.0943169	0.0556919	0.989664
68129	19/08/2018--05:23:08			0.0943169	0.0556919	0.989664
68130	19/08/2018--05:23:09	24.02	0	0.0943169	0.0556919	0.989664
68131	19/08/2018--05:23:10			0.0943169	0.0556919	0.989664
68132	19/08/2018--05:23:11			0.0943169	0.0556919	0.989664
68133	19/08/2018--05:23:12			0.0943169	0.0556919	0.989664
68134	19/08/2018--05:23:13			0.0943169	0.0556919	100.443
68135	19/08/2018--05:23:14			0.0943169	0.0556919	0.989664
68136	19/08/2018--05:23:15			0.0943169	0.0556919	0.989664
68137	19/08/2018--05:23:16			0.0943169	0.0556919	0.989664
68138	19/08/2018--05:23:17			0.0943169	0.0556919	0.989664
68139	19/08/2018--05:23:18			0.0943169	0.0556919	100.443
68140	19/08/2018--05:23:19			0.0943169	0.0556919	0.989664
68141	19/08/2018--05:23:20			0.0943169	0.0556919	100.443
68142	19/08/2018--05:23:21			0.0788004	0.0556919	100.443
68143	19/08/2018--05:23:22			0.0943169	0.0556919	0.989664
68144	19/08/2018--05:23:23			0.0943169	0.0556919	0.989664
68145	19/08/2018--05:23:24		0	0.0943169	0.0556919	0.989664
68146	19/08/2018--05:23:25			0.0943169	0.0556919	100.443
68147	19/08/2018--05:23:26			0.0943169	0.0556919	0.989664
68148	19/08/2018--05:23:27			0.0943169	0.0556919	100.443
68149	19/08/2018--05:23:28			0.0943169	0.0556919	0.989664
68150	19/08/2018--05:23:29			0.0943169	0.0556919	0.989664
68151	19/08/2018--05:23:30			0.0943169	0.0556919	100.443
68152	19/08/2018--05:23:31			0.0943169	0.0556919	0.989664
68153	19/08/2018--05:23:32			0.0943169	0.0556919	100.443
68154	19/08/2018--05:23:33			0.0943169	0.0556919	0.989664
68155	19/08/2018--05:23:34			0.0943169	0.0556919	100.443
68156	19/08/2018--05:23:35			0.0943169	0.0556919	0.989664
68157	19/08/2018--05:23:36			0.0943169	0.0556919	0.989664
68158	19/08/2018--05:23:37			0.0943169	0.0556919	100.443
68159	19/08/2018--05:23:38			0.0943169	0.0556919	0.989664
68160	19/08/2018--05:23:39	24.02	0	0.0943169	0.0556919	100.443
68161	19/08/2018--05:23:40			0.0943169	0.0556919	0.989664
68162	19/08/2018--05:23:41			0.0943169	0.0556919	0.989664
68163	19/08/2018--05:23:42			0.0943169	0.0556919	0.989664
68164	19/08/2018--05:23:43			0.0943169	0.0556919	0.989664
68165	19/08/2018--05:23:44			0.0943169	0.0556919	100.443
68166	19/08/2018--05:23:45			0.0788004	0.0556919	100.443
68167	19/08/2018--05:23:46			0.0943169	0.0556919	100.443
68168	19/08/2018--05:23:47			0.0943169	0.0556919	0.989664
68169	19/08/2018--05:23:48			0.0943169	0.0556919	0.989664
68170	19/08/2018--05:23:49			0.0943169	0.0556919	100.443
68171	19/08/2018--05:23:50			0.0943169	0.0556919	0.989664
68172	19/08/2018--05:23:51			0.0943169	0.0556919	100.443
68173	19/08/2018--05:23:52			0.0943169	0.0556919	100.443
68174	19/08/2018--05:23:53			0.0943169	0.0556919	0.989664
68175	19/08/2018--05:23:54		0	0.0943169	0.0556919	0.989664
68176	19/08/2018--05:23:55			0.0943169	0.0556919	0.989664
68177	19/08/2018--05:23:56			0.0788004	0.0556919	100.443
68178	19/08/2018--05:23:57			0.0943169	0.0556919	0.989664
68179	19/08/2018--05:23:58			0.0943169	0.0556919	100.443
68180	19/08/2018--05:23:59			0.0788004	0.0556919	100.443
68181	19/08/2018--05:24:00			0.0943169	0.0556919	0.989664
68182	19/08/2018--05:24:01			0.0943169	0.0556919	100.443
68183	19/08/2018--05:24:02			0.0943169	0.0556919	0.989664
68184	19/08/2018--05:24:03			0.0943169	0.0556919	100.443
68185	19/08/2018--05:24:04			0.0788004	0.0556919	100.443
68186	19/08/2018--05:24:05			0.0943169	0.0556919	100.443
68187	19/08/2018--05:24:06			0.0943169	0.0556919	0.989664
68188	19/08/2018--05:24:07			0.0943169	0.0556919	0.989664
68189	19/08/2018--05:24:08			0.0943169	0.0556919	100.443
68190	19/08/2018--05:24:09	23.99	0	0.0943169	0.0556919	0.989664
68191	19/08/2018--05:24:10			0.0943169	0.0556919	100.443
68192	19/08/2018--05:24:11			0.0943169	0.0556919	0.989664
68193	19/08/2018--05:24:12			0.0943169	0.0556919	0.989664
68194	19/08/2018--05:24:13			0.0943169	0.0556919	100.443
68195	19/08/2018--05:24:14			0.0943169	0.0556919	0.989664
68196	19/08/2018--05:24:15			0.0788004	0.0556919	100.443
68197	19/08/2018--05:24:16			0.0943169	0.0556919	0.989664
68198	19/08/2018--05:24:17			0.0943169	0.0556919	100.443
68199	19/08/2018--05:24:18			0.0943169	0.0556919	0.989664
68200	19/08/2018--05:24:19			0.0943169	0.0556919	0.989664
68201	19/08/2018--05:24:20			0.0788004	0.0556919	100.443
68202	19/08/2018--05:24:21			0.0943169	0.0556919	0.989664
68203	19/08/2018--05:24:22			0.0943169	0.0556919	100.443
68204	19/08/2018--05:24:23			0.0943169	0.0556919	0.989664
68205	19/08/2018--05:24:24		0	0.0943169	0.0556919	0.989664
68206	19/08/2018--05:24:25			0.0943169	0.0556919	0.989664
68207	19/08/2018--05:24:26			0.0943169	0.0556919	0.989664
68208	19/08/2018--05:24:27			0.0943169	0.0556919	100.443
68209	19/08/2018--05:24:28			0.0943169	0.0556919	0.989664
68210	19/08/2018--05:24:29			0.0943169	0.0556919	100.443
68211	19/08/2018--05:24:30			0.0943169	0.0556919	0.989664
68212	19/08/2018--05:24:31			0.0943169	0.0556919	0.989664
68213	19/08/2018--05:24:32			0.0943169	0.0556919	100.443
68214	19/08/2018--05:24:33			0.0943169	0.0556919	100.443
68215	19/08/2018--05:24:34			0.0943169	0.0556919	100.443
68216	19/08/2018--05:24:35			0.0943169	0.0556919	0.989664
68217	19/08/2018--05:24:36			0.0943169	0.0556919	100.443
68218	19/08/2018--05:24:37			0.0943169	0.0556919	0.989664
68219	19/08/2018--05:24:38			0.0943169	0.0556919	0.989664
68220	19/08/2018--05:24:39	24	0	0.0943169	0.0556919	100.443
68221	19/08/2018--05:24:40			0.0943169	0.0556919	0.989664
68222	19/08/2018--05:24:41			0.0943169	0.0556919	0.989664
68223	19/08/2018--05:24:42			0.0943169	0.0556919	0.989664
68224	19/08/2018--05:24:43			0.0943169	0.0556919	0.989664
68225	19/08/2018--05:24:44			0.0943169	0.0556919	0.989664
68226	19/08/2018--05:24:45			0.0943169	0.0556919	0.989664
68227	19/08/2018--05:24:46			0.0788004	0.0556919	100.443
68228	19/08/2018--05:24:47			0.0943169	0.0556919	0.989664
68229	19/08/2018--05:24:48			0.0943169	0.0556919	100.443
68230	19/08/2018--05:24:49			0.0788004	0.0556919	100.443
68231	19/08/2018--05:24:50			0.0943169	0.0556919	0.989664
68232	19/08/2018--05:24:51			0.0943169	0.0556919	100.443
68233	19/08/2018--05:24:52			0.0943169	0.0556919	0.989664
68234	19/08/2018--05:24:53			0.0943169	0.0556919	100.443
68235	19/08/2018--05:24:54		0	0.0943169	0.0556919	0.989664
68236	19/08/2018--05:24:55			0.0943169	0.0556919	100.443
68237	19/08/2018--05:24:56			0.0788004	0.0556919	100.443
68238	19/08/2018--05:24:57			0.0943169	0.0556919	0.989664
68239	19/08/2018--05:24:58			0.0788004	0.0556919	100.443
68240	19/08/2018--05:24:59			0.0788004	0.0556919	100.443
68241	19/08/2018--05:25:00			0.0943169	0.0556919	100.443
68242	19/08/2018--05:25:01			0.0943169	0.0556919	0.989664
68243	19/08/2018--05:25:02			0.0943169	0.0556919	100.443
68244	19/08/2018--05:25:03			0.0943169	0.0556919	0.989664
68245	19/08/2018--05:25:04			0.0943169	0.0556919	0.989664
68246	19/08/2018--05:25:05			0.0943169	0.0556919	100.443
68247	19/08/2018--05:25:06			0.0943169	0.0556919	0.989664
68248	19/08/2018--05:25:07			0.0943169	0.0556919	100.443
68249	19/08/2018--05:25:08			0.0943169	0.0556919	100.443
68250	19/08/2018--05:25:09	24	0	0.0943169	0.0556919	0.989664
68251	19/08/2018--05:25:10			0.0943169	0.0556919	100.443
68252	19/08/2018--05:25:11			0.0943169	0.0556919	0.989664
68253	19/08/2018--05:25:12			0.0943169	0.0556919	100.443
68254	19/08/2018--05:25:13			0.0943169	0.0556919	0.989664
68255	19/08/2018--05:25:14			0.0943169	0.0556919	100.443
68256	19/08/2018--05:25:15			0.0943169	0.0556919	0.989664
68257	19/08/2018--05:25:16			0.0943169	0.0556919	0.989664
68258	19/08/2018--05:25:17			0.0943169	0.0556919	100.443
68259	19/08/2018--05:25:18			0.0943169	0.0556919	0.989664
68260	19/08/2018--05:25:19			0.0943169	0.0556919	100.443
68261	19/08/2018--05:25:20			0.0943169	0.0556919	0.989664
68262	19/08/2018--05:25:21			0.0943169	0.0556919	100.443
68263	19/08/2018--05:25:22			0.0943169	0.0556919	0.989664
68264	19/08/2018--05:25:23			0.0788004	0.0556919	100.443
68265	19/08/2018--05:25:24		0	0.0943169	0.0556919	100.443
68266	19/08/2018--05:25:25			0.0943169	0.0556919	0.989664
68267	19/08/2018--05:25:26			0.0943169	0.0556919	0.989664
68268	19/08/2018--05:25:27			0.0943169	0.0556919	0.989664
68269	19/08/2018--05:25:28			0.0943169	0.0556919	100.443
68270	19/08/2018--05:25:29			0.0943169	0.0556919	0.989664
68271	19/08/2018--05:25:30			0.0943169	0.0556919	0.989664
68272	19/08/2018--05:25:31			0.0788004	0.0556919	100.443
68273	19/08/2018--05:25:32			0.0943169	0.0556919	0.989664
68274	19/08/2018--05:25:33			0.0943169	0.0556919	0.989664
68275	19/08/2018--05:25:34			0.0943169	0.0556919	0.989664
68276	19/08/2018--05:25:35			0.0943169	0.0556919	0.989664
68277	19/08/2018--05:25:36			0.0788004	0.0556919	100.443
68278	19/08/2018--05:25:37			0.0943169	0.0556919	0.989664
68279	19/08/2018--05:25:38			0.0943169	0.0556919	0.989664
68280	19/08/2018--05:25:39	24.01	0	0.0788004	0.0556919	100.443
68281	19/08/2018--05:25:40			0.0788004	0.0556919	100.443
68282	19/08/2018--05:25:41			0.0943169	0.0556919	100.443
68283	19/08/2018--05:25:42			0.0943169	0.0556919	0.989664
68284	19/08/2018--05:25:43			0.0943169	0.0556919	100.443
68285	19/08/2018--05:25:44			0.0943169	0.0556919	0.989664
68286	19/08/2018--05:25:45			0.0943169	0.0556919	100.443
68287	19/08/2018--05:25:46			0.0943169	0.0556919	0.989664
68288	19/08/2018--05:25:47			0.0788004	0.0556919	100.443
68289	19/08/2018--05:25:48			0.0943169	0.0556919	100.443
68290	19/08/2018--05:25:49			0.0943169	0.0556919	0.989664
68291	19/08/2018--05:25:50			0.0788004	0.0556919	100.443
68292	19/08/2018--05:25:51			0.0943169	0.0556919	0.989664
68293	19/08/2018--05:25:52			0.0943169	0.0556919	0.989664
68294	19/08/2018--05:25:53			0.0943169	0.0556919	0.989664
68295	19/08/2018--05:25:54		0	0.0943169	0.0556919	100.443
68296	19/08/2018--05:25:55			0.0943169	0.0556919	0.989664
68297	19/08/2018--05:25:56			0.0943169	0.0556919	0.989664
68298	19/08/2018--05:25:57			0.0943169	0.0556919	100.443
68299	19/08/2018--05:25:58			0.0943169	0.0556919	0.989664
68300	19/08/2018--05:25:59			0.0943169	0.0556919	100.443
68301	19/08/2018--05:26:00			0.0943169	0.0556919	0.989664
68302	19/08/2018--05:26:01			0.0943169	0.0556919	0.989664
68303	19/08/2018--05:26:02			0.0943169	0.0556919	0.989664
68304	19/08/2018--05:26:03			0.0943169	0.0556919	100.443
68305	19/08/2018--05:26:04			0.0943169	0.0556919	100.443
68306	19/08/2018--05:26:05			0.0943169	0.0556919	0.989664
68307	19/08/2018--05:26:06			0.0943169	0.0556919	100.443
68308	19/08/2018--05:26:07			0.0788004	0.0556919	100.443
68309	19/08/2018--05:26:08			0.0788004	0.0556919	0.989664
68310	19/08/2018--05:26:09	24.01	0	0.0788004	0.0556919	100.443
68311	19/08/2018--05:26:10			0.0943169	0.0556919	0.989664
68312	19/08/2018--05:26:11			0.0943169	0.0556919	100.443
68313	19/08/2018--05:26:12			0.0943169	0.0556919	0.989664
68314	19/08/2018--05:26:13			0.0943169	0.0556919	100.443
68315	19/08/2018--05:26:14			0.0943169	0.0556919	0.989664
68316	19/08/2018--05:26:15			0.0943169	0.0556919	0.989664
68317	19/08/2018--05:26:16			0.0943169	0.0556919	100.443
68318	19/08/2018--05:26:17			0.0943169	0.0556919	0.989664
68319	19/08/2018--05:26:18			0.0943169	0.0556919	100.443
68320	19/08/2018--05:26:19			0.0943169	0.0556919	0.989664
68321	19/08/2018--05:26:20			0.0943169	0.0556919	0.989664
68322	19/08/2018--05:26:21			0.0788004	0.0556919	100.443
68323	19/08/2018--05:26:22			0.0943169	0.0556919	0.989664
68324	19/08/2018--05:26:23			0.0788004	0.0556919	100.443
68325	19/08/2018--05:26:24		0	0.0943169	0.0556919	0.989664
68326	19/08/2018--05:26:25			0.0943169	0.0556919	100.443
68327	19/08/2018--05:26:26			0.0943169	0.0556919	0.989664
68328	19/08/2018--05:26:27			0.0943169	0.0556919	0.989664
68329	19/08/2018--05:26:28			0.0943169	0.0556919	0.989664
68330	19/08/2018--05:26:29			0.0943169	0.0556919	0.989664
68331	19/08/2018--05:26:30			0.0788004	0.0556919	100.443
68332	19/08/2018--05:26:31			0.0788004	0.0556919	0.989664
68333	19/08/2018--05:26:32			0.0943169	0.0556919	100.443
68334	19/08/2018--05:26:33			0.0943169	0.0556919	0.989664
68335	19/08/2018--05:26:34			0.0943169	0.0556919	100.443
68336	19/08/2018--05:26:35			0.0943169	0.0556919	0.989664
68337	19/08/2018--05:26:36			0.0943169	0.0556919	0.989664
68338	19/08/2018--05:26:37			0.0943169	0.0556919	100.443
68339	19/08/2018--05:26:38			0.0943169	0.0556919	100.443
68340	19/08/2018--05:26:39	24.01	0	0.0943169	0.0556919	100.443
68341	19/08/2018--05:26:40			0.0943169	0.0556919	0.989664
68342	19/08/2018--05:26:41			0.0788004	0.0556919	100.443
68343	19/08/2018--05:26:42			0.0943169	0.0556919	0.989664
68344	19/08/2018--05:26:43			0.0943169	0.0556919	0.989664
68345	19/08/2018--05:26:44			0.0943169	0.0556919	100.443
68346	19/08/2018--05:26:45			0.0788004	0.0556919	100.443
68347	19/08/2018--05:26:46			0.0788004	0.0556919	100.443
68348	19/08/2018--05:26:47			0.0943169	0.0556919	0.989664
68349	19/08/2018--05:26:48			0.0943169	0.0556919	0.989664
68350	19/08/2018--05:26:49			0.0943169	0.0556919	100.443
68351	19/08/2018--05:26:50			0.0943169	0.0556919	0.989664
68352	19/08/2018--05:26:51			0.0788004	0.0556919	100.443
68353	19/08/2018--05:26:52			0.0943169	0.0556919	0.989664
68354	19/08/2018--05:26:53			0.0788004	0.0556919	100.443
68355	19/08/2018--05:26:54		0	0.0943169	0.0556919	0.989664
68356	19/08/2018--05:26:55			0.0788004	0.0556919	100.443
68357	19/08/2018--05:26:56			0.0943169	0.0556919	0.989664
68358	19/08/2018--05:26:57			0.0788004	0.0556919	100.443
68359	19/08/2018--05:26:58			0.0943169	0.0556919	100.443
68360	19/08/2018--05:26:59			0.0943169	0.0556919	0.989664
68361	19/08/2018--05:27:00			0.0943169	0.0556919	0.989664
68362	19/08/2018--05:27:01			0.0943169	0.0556919	100.443
68363	19/08/2018--05:27:02			0.0943169	0.0556919	0.989664
68364	19/08/2018--05:27:03			0.0943169	0.0556919	100.443
68365	19/08/2018--05:27:04			0.0943169	0.0556919	0.989664
68366	19/08/2018--05:27:05			0.0943169	0.0556919	100.443
68367	19/08/2018--05:27:06			0.0943169	0.0556919	0.989664
68368	19/08/2018--05:27:07			0.0943169	0.0556919	0.989664
68369	19/08/2018--05:27:08			0.0943169	0.0556919	100.443
68370	19/08/2018--05:27:09	24.02	0	0.0943169	0.0556919	0.989664
68371	19/08/2018--05:27:10			0.0943169	0.0556919	100.443
68372	19/08/2018--05:27:11			0.0943169	0.0556919	0.989664
68373	19/08/2018--05:27:12			0.0943169	0.0556919	100.443
68374	19/08/2018--05:27:13			0.0943169	0.0556919	0.989664
68375	19/08/2018--05:27:14			0.0943169	0.0556919	0.989664
68376	19/08/2018--05:27:15			0.0943169	0.0556919	100.443
68377	19/08/2018--05:27:16			0.0943169	0.0556919	0.989664
68378	19/08/2018--05:27:17			0.0788004	0.0556919	100.443
68379	19/08/2018--05:27:18			0.0943169	0.0556919	0.989664
68380	19/08/2018--05:27:19			0.0943169	0.0556919	0.989664
68381	19/08/2018--05:27:20			0.0943169	0.0556919	0.989664
68382	19/08/2018--05:27:21			0.0943169	0.0556919	0.989664
68383	19/08/2018--05:27:22			0.0943169	0.0556919	100.443
68384	19/08/2018--05:27:23			0.0943169	0.0556919	0.989664
68385	19/08/2018--05:27:24		0	0.0788004	0.0556919	100.443
68386	19/08/2018--05:27:25			0.0943169	0.0556919	0.989664
68387	19/08/2018--05:27:26			0.0943169	0.0556919	0.989664
68388	19/08/2018--05:27:27			0.0943169	0.0556919	100.443
68389	19/08/2018--05:27:28			0.0943169	0.0556919	0.989664
68390	19/08/2018--05:27:29			0.0943169	0.0556919	0.989664
68391	19/08/2018--05:27:30			0.0943169	0.0556919	0.989664
68392	19/08/2018--05:27:31			0.0943169	0.0556919	100.443
68393	19/08/2018--05:27:32			0.0943169	0.0556919	0.989664
68394	19/08/2018--05:27:33			0.0943169	0.0556919	0.989664
68395	19/08/2018--05:27:34			0.0943169	0.0556919	100.443
68396	19/08/2018--05:27:35			0.0788004	0.0556919	100.443
68397	19/08/2018--05:27:36			0.0943169	0.0556919	100.443
68398	19/08/2018--05:27:37			0.0943169	0.0556919	0.989664
68399	19/08/2018--05:27:38			0.0943169	0.0556919	100.443
68400	19/08/2018--05:27:39	24	0	0.0788004	0.0556919	100.443
68401	19/08/2018--05:27:40			0.0943169	0.0556919	0.989664
68402	19/08/2018--05:27:41			0.0788004	0.0556919	100.443
68403	19/08/2018--05:27:42			0.0943169	0.0556919	0.989664
68404	19/08/2018--05:27:43			0.0943169	0.0556919	100.443
68405	19/08/2018--05:27:44			0.0943169	0.0556919	0.989664
68406	19/08/2018--05:27:45			0.0943169	0.0556919	0.989664
68407	19/08/2018--05:27:46			0.0943169	0.0556919	100.443
68408	19/08/2018--05:27:47			0.0943169	0.0556919	0.989664
68409	19/08/2018--05:27:48			0.0943169	0.0556919	100.443
68410	19/08/2018--05:27:49			0.0788004	0.0556919	100.443
68411	19/08/2018--05:27:50			0.0943169	0.0556919	0.989664
68412	19/08/2018--05:27:51			0.0943169	0.0556919	100.443
68413	19/08/2018--05:27:52			0.0943169	0.0556919	100.443
68414	19/08/2018--05:27:53			0.0943169	0.0556919	100.443
68415	19/08/2018--05:27:54		0	0.0943169	0.0556919	0.989664
68416	19/08/2018--05:27:55			0.0943169	0.0556919	100.443
68417	19/08/2018--05:27:56			0.0943169	0.0556919	0.989664
68418	19/08/2018--05:27:57			0.0788004	0.0556919	100.443
68419	19/08/2018--05:27:58			0.0943169	0.0556919	0.989664
68420	19/08/2018--05:27:59			0.0943169	0.0556919	0.989664
68421	19/08/2018--05:28:00			0.0943169	0.0556919	100.443
68422	19/08/2018--05:28:01			0.0943169	0.0556919	0.989664
68423	19/08/2018--05:28:02			0.0943169	0.0556919	100.443
68424	19/08/2018--05:28:03			0.0788004	0.0556919	100.443
68425	19/08/2018--05:28:04			0.0943169	0.0556919	0.989664
68426	19/08/2018--05:28:05			0.0943169	0.0556919	100.443
68427	19/08/2018--05:28:06			0.0943169	0.0556919	0.989664
68428	19/08/2018--05:28:07			0.0943169	0.0556919	100.443
68429	19/08/2018--05:28:08			0.0943169	0.0556919	0.989664
68430	19/08/2018--05:28:09	24	0	0.0943169	0.0556919	0.989664
68431	19/08/2018--05:28:10			0.0943169	0.0556919	0.989664
68432	19/08/2018--05:28:11			0.0943169	0.0556919	0.989664
68433	19/08/2018--05:28:12			0.0943169	0.0556919	0.989664
68434	19/08/2018--05:28:13			0.0943169	0.0556919	0.989664
68435	19/08/2018--05:28:14			0.0943169	0.0556919	100.443
68436	19/08/2018--05:28:15			0.0788004	0.0556919	100.443
68437	19/08/2018--05:28:16			0.0943169	0.0556919	100.443
68438	19/08/2018--05:28:17			0.0943169	0.0556919	0.989664
68439	19/08/2018--05:28:18			0.0943169	0.0556919	0.989664
68440	19/08/2018--05:28:19			0.0788004	0.0556919	100.443
68441	19/08/2018--05:28:20			0.0943169	0.0556919	0.989664
68442	19/08/2018--05:28:21			0.0943169	0.0556919	100.443
68443	19/08/2018--05:28:22			0.0788004	0.0556919	100.443
68444	19/08/2018--05:28:23			0.0943169	0.0556919	0.989664
68445	19/08/2018--05:28:24		0	0.0943169	0.0556919	100.443
68446	19/08/2018--05:28:25			0.0943169	0.0556919	0.989664
68447	19/08/2018--05:28:26			0.0788004	0.0556919	100.443
68448	19/08/2018--05:28:27			0.0943169	0.0556919	0.989664
68449	19/08/2018--05:28:28			0.0943169	0.0556919	0.989664
68450	19/08/2018--05:28:29			0.0788004	0.0556919	100.443
68451	19/08/2018--05:28:30			0.0943169	0.0556919	0.989664
68452	19/08/2018--05:28:31			0.0943169	0.0556919	0.989664
68453	19/08/2018--05:28:32			0.0943169	0.0556919	100.443
68454	19/08/2018--05:28:33			0.0788004	0.0556919	100.443
68455	19/08/2018--05:28:34			0.0943169	0.0556919	0.989664
68456	19/08/2018--05:28:35			0.0943169	0.0556919	0.989664
68457	19/08/2018--05:28:36			0.0943169	0.0556919	100.443
68458	19/08/2018--05:28:37			0.0943169	0.0556919	0.989664
68459	19/08/2018--05:28:38			0.0943169	0.0556919	100.443
68460	19/08/2018--05:28:39	24	0	0.0943169	0.0556919	0.989664
68461	19/08/2018--05:28:40			0.0943169	0.0556919	100.443
68462	19/08/2018--05:28:41			0.0943169	0.0556919	100.443
68463	19/08/2018--05:28:42			0.0943169	0.0556919	0.989664
68464	19/08/2018--05:28:43			0.0943169	0.0556919	0.989664
68465	19/08/2018--05:28:44			0.0943169	0.0556919	0.989664
68466	19/08/2018--05:28:45			0.0943169	0.0556919	100.443
68467	19/08/2018--05:28:46			0.0943169	0.0556919	100.443
68468	19/08/2018--05:28:47			0.0943169	0.0556919	0.989664
68469	19/08/2018--05:28:48			0.0943169	0.0556919	0.989664
68470	19/08/2018--05:28:49			0.0943169	0.0556919	100.443
68471	19/08/2018--05:28:50			0.0943169	0.0556919	100.443
68472	19/08/2018--05:28:51			0.0943169	0.0556919	0.989664
68473	19/08/2018--05:28:52			0.0943169	0.0556919	100.443
68474	19/08/2018--05:28:53			0.0943169	0.0556919	0.989664
68475	19/08/2018--05:28:54		0	0.0943169	0.0556919	0.989664
68476	19/08/2018--05:28:55			0.0788004	0.0556919	100.443
68477	19/08/2018--05:28:56			0.0943169	0.0556919	0.989664
68478	19/08/2018--05:28:57			0.0943169	0.0556919	100.443
68479	19/08/2018--05:28:58			0.0943169	0.0556919	0.989664
68480	19/08/2018--05:28:59			0.0943169	0.0556919	0.989664
68481	19/08/2018--05:29:00			0.0943169	0.0556919	100.443
68482	19/08/2018--05:29:01			0.0943169	0.0556919	0.989664
68483	19/08/2018--05:29:02			0.0943169	0.0556919	0.989664
68484	19/08/2018--05:29:03			0.0943169	0.0556919	100.443
68485	19/08/2018--05:29:04			0.0943169	0.0556919	0.989664
68486	19/08/2018--05:29:05			0.0943169	0.0556919	0.989664
68487	19/08/2018--05:29:06			0.0943169	0.0556919	100.443
68488	19/08/2018--05:29:07			0.0943169	0.0556919	100.443
68489	19/08/2018--05:29:08			0.0943169	0.0556919	0.989664
68490	19/08/2018--05:29:09	23.99	0	0.0943169	0.0556919	0.989664
68491	19/08/2018--05:29:10			0.0943169	0.0556919	100.443
68492	19/08/2018--05:29:11			0.0943169	0.0556919	0.989664
68493	19/08/2018--05:29:12			0.0943169	0.0556919	100.443
68494	19/08/2018--05:29:13			0.0943169	0.0556919	0.989664
68495	19/08/2018--05:29:14			0.0788004	0.0556919	100.443
68496	19/08/2018--05:29:15			0.0943169	0.0556919	100.443
68497	19/08/2018--05:29:16			0.0943169	0.0556919	100.443
68498	19/08/2018--05:29:17			0.0943169	0.0556919	0.989664
68499	19/08/2018--05:29:18			0.0943169	0.0556919	0.989664
68500	19/08/2018--05:29:19			0.0788004	0.0556919	100.443
68501	19/08/2018--05:29:20			0.0943169	0.0556919	0.989664
68502	19/08/2018--05:29:21			0.0788004	0.0556919	100.443
68503	19/08/2018--05:29:22			0.0943169	0.0556919	0.989664
68504	19/08/2018--05:29:23			0.0943169	0.0556919	0.989664
68505	19/08/2018--05:29:24		0	0.0943169	0.0556919	0.989664
68506	19/08/2018--05:29:25			0.0943169	0.0556919	0.989664
68507	19/08/2018--05:29:26			0.0943169	0.0556919	100.443
68508	19/08/2018--05:29:27			0.0943169	0.0556919	0.989664
68509	19/08/2018--05:29:28			0.0788004	0.0556919	100.443
68510	19/08/2018--05:29:29			0.0943169	0.0556919	0.989664
68511	19/08/2018--05:29:30			0.0788004	0.0556919	100.443
68512	19/08/2018--05:29:31			0.0943169	0.0556919	100.443
68513	19/08/2018--05:29:32			0.0943169	0.0556919	0.989664
68514	19/08/2018--05:29:33			0.0943169	0.0556919	100.443
68515	19/08/2018--05:29:34			0.0943169	0.0556919	0.989664
68516	19/08/2018--05:29:35			0.0788004	0.0556919	100.443
68517	19/08/2018--05:29:36			0.0788004	0.0556919	100.443
68518	19/08/2018--05:29:37			0.0943169	0.0556919	0.989664
68519	19/08/2018--05:29:38			0.0788004	0.0556919	100.443
68520	19/08/2018--05:29:39	24	0	0.0943169	0.0556919	0.989664
68521	19/08/2018--05:29:40			0.0943169	0.0556919	100.443
68522	19/08/2018--05:29:41			0.0943169	0.0556919	0.989664
68523	19/08/2018--05:29:42			0.0943169	0.0556919	100.443
68524	19/08/2018--05:29:43			0.0788004	0.0556919	100.443
68525	19/08/2018--05:29:44			0.0943169	0.0556919	0.989664
68526	19/08/2018--05:29:45			0.0943169	0.0556919	100.443
68527	19/08/2018--05:29:46			0.0943169	0.0556919	0.989664
68528	19/08/2018--05:29:47			0.0943169	0.0556919	100.443
68529	19/08/2018--05:29:48			0.0943169	0.0556919	0.989664
68530	19/08/2018--05:29:49			0.0943169	0.0556919	0.989664
68531	19/08/2018--05:29:50			0.0943169	0.0556919	0.989664
68532	19/08/2018--05:29:51			0.0943169	0.0556919	0.989664
68533	19/08/2018--05:29:52			0.0943169	0.0556919	100.443
68534	19/08/2018--05:29:53			0.0943169	0.0556919	0.989664
68535	19/08/2018--05:29:54		0	0.0943169	0.0556919	100.443
68536	19/08/2018--05:29:55			0.0943169	0.0556919	0.989664
68537	19/08/2018--05:29:56			0.0943169	0.0556919	0.989664
68538	19/08/2018--05:29:57			0.0788004	0.0556919	100.443
68539	19/08/2018--05:29:58			0.0788004	0.0556919	100.443
68540	19/08/2018--05:29:59			0.0788004	0.0556919	100.443
68541	19/08/2018--05:30:00			0.0943169	0.0556919	100.443
68542	19/08/2018--05:30:01			0.0943169	0.0556919	100.443
68543	19/08/2018--05:30:02			0.0943169	0.0556919	0.989664
68544	19/08/2018--05:30:03			0.0943169	0.0556919	0.989664
68545	19/08/2018--05:30:04			0.0788004	0.0556919	100.443
68546	19/08/2018--05:30:05			0.0943169	0.0556919	0.989664
68547	19/08/2018--05:30:06			0.0788004	0.0556919	100.443
68548	19/08/2018--05:30:07			0.0943169	0.0556919	0.989664
68549	19/08/2018--05:30:08			0.0943169	0.0556919	0.989664
68550	19/08/2018--05:30:09	24	0	0.0788004	0.0556919	100.443
68551	19/08/2018--05:30:10			0.0943169	0.0556919	0.989664
68552	19/08/2018--05:30:11			0.0788004	0.0556919	100.443
68553	19/08/2018--05:30:12			0.0943169	0.0556919	0.989664
68554	19/08/2018--05:30:13			0.0943169	0.0556919	0.989664
68555	19/08/2018--05:30:14			0.0943169	0.0556919	0.989664
68556	19/08/2018--05:30:15			0.0943169	0.0556919	0.989664
68557	19/08/2018--05:30:16			0.0943169	0.0556919	100.443
68558	19/08/2018--05:30:17			0.0788004	0.0556919	100.443
68559	19/08/2018--05:30:18			0.0788004	0.0556919	100.443
68560	19/08/2018--05:30:19			0.0943169	0.0556919	0.989664
68561	19/08/2018--05:30:20			0.0943169	0.0556919	0.989664
68562	19/08/2018--05:30:21			0.0943169	0.0556919	100.443
68563	19/08/2018--05:30:22			0.0943169	0.0556919	0.989664
68564	19/08/2018--05:30:23			0.0943169	0.0556919	100.443
68565	19/08/2018--05:30:24		0	0.0943169	0.0556919	0.989664
68566	19/08/2018--05:30:25			0.0943169	0.0556919	100.443
68567	19/08/2018--05:30:26			0.0943169	0.0556919	0.989664
68568	19/08/2018--05:30:27			0.0943169	0.0556919	0.989664
68569	19/08/2018--05:30:28			0.0943169	0.0556919	100.443
68570	19/08/2018--05:30:29			0.0943169	0.0556919	0.989664
68571	19/08/2018--05:30:30			0.0943169	0.0556919	100.443
68572	19/08/2018--05:30:31			0.0943169	0.0556919	0.989664
68573	19/08/2018--05:30:32			0.0943169	0.0556919	0.989664
68574	19/08/2018--05:30:33			0.0943169	0.0556919	100.443
68575	19/08/2018--05:30:34			0.0943169	0.0556919	0.989664
68576	19/08/2018--05:30:35			0.0943169	0.0556919	0.989664
68577	19/08/2018--05:30:36			0.0943169	0.0556919	0.989664
68578	19/08/2018--05:30:37			0.0943169	0.0556919	100.443
68579	19/08/2018--05:30:38			0.0943169	0.0556919	0.989664
68580	19/08/2018--05:30:39	23.98	0	0.0943169	0.0556919	0.989664
68581	19/08/2018--05:30:40			0.0943169	0.0556919	0.989664
68582	19/08/2018--05:30:41			0.0943169	0.0556919	0.989664
68583	19/08/2018--05:30:42			0.0788004	0.0556919	100.443
68584	19/08/2018--05:30:43			0.0943169	0.0556919	0.989664
68585	19/08/2018--05:30:44			0.0943169	0.0556919	0.989664
68586	19/08/2018--05:30:45			0.0943169	0.0556919	100.443
68587	19/08/2018--05:30:46			0.0943169	0.0556919	0.989664
68588	19/08/2018--05:30:47			0.0943169	0.0556919	100.443
68589	19/08/2018--05:30:48			0.0943169	0.0556919	0.989664
68590	19/08/2018--05:30:49			0.0943169	0.0556919	100.443
68591	19/08/2018--05:30:50			0.0943169	0.0556919	0.989664
68592	19/08/2018--05:30:51			0.0943169	0.0556919	0.989664
68593	19/08/2018--05:30:52			0.0943169	0.0556919	0.989664
68594	19/08/2018--05:30:53			0.0943169	0.0556919	0.989664
68595	19/08/2018--05:30:54		0	0.0788004	0.0556919	100.443
68596	19/08/2018--05:30:55			0.0943169	0.0556919	0.989664
68597	19/08/2018--05:30:56			0.0943169	0.0556919	0.989664
68598	19/08/2018--05:30:57			0.0943169	0.0556919	100.443
68599	19/08/2018--05:30:58			0.0943169	0.0556919	0.989664
68600	19/08/2018--05:30:59			0.0943169	0.0556919	100.443
68601	19/08/2018--05:31:00			0.0943169	0.0556919	0.989664
68602	19/08/2018--05:31:01			0.0943169	0.0556919	0.989664
68603	19/08/2018--05:31:02			0.0788004	0.0556919	100.443
68604	19/08/2018--05:31:03			0.0943169	0.0556919	0.989664
68605	19/08/2018--05:31:04			0.0943169	0.0556919	100.443
68606	19/08/2018--05:31:05			0.0943169	0.0556919	0.989664
68607	19/08/2018--05:31:06			0.0943169	0.0556919	0.989664
68608	19/08/2018--05:31:07			0.0943169	0.0556919	0.989664
68609	19/08/2018--05:31:08			0.0943169	0.0556919	0.989664
68610	19/08/2018--05:31:09	23.99	0	0.0943169	0.0556919	100.443
68611	19/08/2018--05:31:10			0.0943169	0.0556919	0.989664
68612	19/08/2018--05:31:11			0.0943169	0.0556919	0.989664
68613	19/08/2018--05:31:12			0.0943169	0.0556919	0.989664
68614	19/08/2018--05:31:13			0.0943169	0.0556919	0.989664
68615	19/08/2018--05:31:14			0.0943169	0.0556919	0.989664
68616	19/08/2018--05:31:15			0.0943169	0.0556919	0.989664
68617	19/08/2018--05:31:16			0.0943169	0.0556919	0.989664
68618	19/08/2018--05:31:17			0.0943169	0.0556919	0.989664
68619	19/08/2018--05:31:18			0.0943169	0.0556919	100.443
68620	19/08/2018--05:31:19			0.0943169	0.0556919	0.989664
68621	19/08/2018--05:31:20			0.0943169	0.0556919	0.989664
68622	19/08/2018--05:31:21			0.0943169	0.0556919	100.443
68623	19/08/2018--05:31:22			0.0943169	0.0556919	0.989664
68624	19/08/2018--05:31:23			0.0943169	0.0556919	100.443
68625	19/08/2018--05:31:24		0	0.0943169	0.0556919	100.443
68626	19/08/2018--05:31:25			0.0943169	0.0556919	0.989664
68627	19/08/2018--05:31:26			0.0943169	0.0556919	0.989664
68628	19/08/2018--05:31:27			0.0788004	0.0556919	0.989664
68629	19/08/2018--05:31:28			0.0943169	0.0556919	100.443
68630	19/08/2018--05:31:29			0.0943169	0.0556919	0.989664
68631	19/08/2018--05:31:30			0.0943169	0.0556919	100.443
68632	19/08/2018--05:31:31			0.0943169	0.0556919	0.989664
68633	19/08/2018--05:31:32			0.0943169	0.0556919	0.989664
68634	19/08/2018--05:31:33			0.0943169	0.0556919	0.989664
68635	19/08/2018--05:31:34			0.0943169	0.0556919	0.989664
68636	19/08/2018--05:31:35			0.0943169	0.0556919	100.443
68637	19/08/2018--05:31:36			0.0943169	0.0556919	0.989664
68638	19/08/2018--05:31:37			0.0943169	0.0556919	100.443
68639	19/08/2018--05:31:38			0.0943169	0.0556919	100.443
68640	19/08/2018--05:31:39	24	0	0.0943169	0.0556919	0.989664
68641	19/08/2018--05:31:40			0.0943169	0.0556919	0.989664
68642	19/08/2018--05:31:41			0.0943169	0.0556919	0.989664
68643	19/08/2018--05:31:42			0.0788004	0.0556919	100.443
68644	19/08/2018--05:31:43			0.0943169	0.0556919	0.989664
68645	19/08/2018--05:31:44			0.0788004	0.0556919	100.443
68646	19/08/2018--05:31:45			0.0943169	0.0556919	0.989664
68647	19/08/2018--05:31:46			0.0943169	0.0556919	0.989664
68648	19/08/2018--05:31:47			0.0943169	0.0556919	100.443
68649	19/08/2018--05:31:48			0.0943169	0.0556919	0.989664
68650	19/08/2018--05:31:49			0.0943169	0.0556919	100.443
68651	19/08/2018--05:31:50			0.0943169	0.0556919	0.989664
68652	19/08/2018--05:31:51			0.0943169	0.0556919	100.443
68653	19/08/2018--05:31:52			0.0943169	0.0556919	0.989664
68654	19/08/2018--05:31:53			0.0943169	0.0556919	0.989664
68655	19/08/2018--05:31:54		0	0.0943169	0.0556919	100.443
68656	19/08/2018--05:31:55			0.0943169	0.0556919	0.989664
68657	19/08/2018--05:31:56			0.0788004	0.0556919	100.443
68658	19/08/2018--05:31:57			0.0788004	0.0556919	100.443
68659	19/08/2018--05:31:58			0.0943169	0.0556919	100.443
68660	19/08/2018--05:31:59			0.0943169	0.0556919	100.443
68661	19/08/2018--05:32:00			0.0943169	0.0556919	0.989664
68662	19/08/2018--05:32:01			0.0788004	0.0556919	100.443
68663	19/08/2018--05:32:02			0.0943169	0.0556919	0.989664
68664	19/08/2018--05:32:03			0.0943169	0.0556919	100.443
68665	19/08/2018--05:32:04			0.0943169	0.0556919	0.989664
68666	19/08/2018--05:32:05			0.0943169	0.0556919	0.989664
68667	19/08/2018--05:32:06			0.0943169	0.0556919	100.443
68668	19/08/2018--05:32:07			0.0943169	0.0556919	0.989664
68669	19/08/2018--05:32:08			0.0943169	0.0556919	100.443
68670	19/08/2018--05:32:09	23.99	0	0.0943169	0.0556919	0.989664
68671	19/08/2018--05:32:10			0.0943169	0.0556919	100.443
68672	19/08/2018--05:32:11			0.0943169	0.0556919	0.989664
68673	19/08/2018--05:32:12			0.0943169	0.0556919	0.989664
68674	19/08/2018--05:32:13			0.0943169	0.0556919	100.443
68675	19/08/2018--05:32:14			0.0943169	0.0556919	0.989664
68676	19/08/2018--05:32:15			0.0943169	0.0556919	100.443
68677	19/08/2018--05:32:16			0.0943169	0.0556919	0.989664
68678	19/08/2018--05:32:17			0.0943169	0.0556919	0.989664
68679	19/08/2018--05:32:18			0.0943169	0.0556919	100.443
68680	19/08/2018--05:32:19			0.0943169	0.0556919	0.989664
68681	19/08/2018--05:32:20			0.0943169	0.0556919	100.443
68682	19/08/2018--05:32:21			0.0943169	0.0556919	0.989664
68683	19/08/2018--05:32:22			0.0943169	0.0556919	100.443
68684	19/08/2018--05:32:23			0.0943169	0.0556919	0.989664
68685	19/08/2018--05:32:24		0	0.0943169	0.0556919	0.989664
68686	19/08/2018--05:32:25			0.0943169	0.0556919	100.443
68687	19/08/2018--05:32:26			0.0943169	0.0556919	0.989664
68688	19/08/2018--05:32:27			0.0943169	0.0556919	100.443
68689	19/08/2018--05:32:28			0.0943169	0.0556919	0.989664
68690	19/08/2018--05:32:29			0.0943169	0.0556919	100.443
68691	19/08/2018--05:32:30			0.0943169	0.0556919	0.989664
68692	19/08/2018--05:32:31			0.0788004	0.0556919	100.443
68693	19/08/2018--05:32:32			0.0943169	0.0556919	100.443
68694	19/08/2018--05:32:33			0.0943169	0.0556919	0.989664
68695	19/08/2018--05:32:34			0.0788004	0.0556919	100.443
68696	19/08/2018--05:32:35			0.0943169	0.0556919	0.989664
68697	19/08/2018--05:32:36			0.0943169	0.0556919	100.443
68698	19/08/2018--05:32:37			0.0943169	0.0556919	0.989664
68699	19/08/2018--05:32:38			0.0943169	0.0556919	0.989664
68700	19/08/2018--05:32:39	24	0	0.0943169	0.0556919	100.443
68701	19/08/2018--05:32:40			0.0788004	0.0556919	100.443
68702	19/08/2018--05:32:41			0.0943169	0.0556919	100.443
68703	19/08/2018--05:32:42			0.0943169	0.0556919	0.989664
68704	19/08/2018--05:32:43			0.0943169	0.0556919	0.989664
68705	19/08/2018--05:32:44			0.0788004	0.0556919	100.443
68706	19/08/2018--05:32:45			0.0943169	0.0556919	0.989664
68707	19/08/2018--05:32:46			0.0943169	0.0556919	100.443
68708	19/08/2018--05:32:47			0.0943169	0.0556919	100.443
68709	19/08/2018--05:32:48			0.0943169	0.0556919	100.443
68710	19/08/2018--05:32:49			0.0943169	0.0556919	0.989664
68711	19/08/2018--05:32:50			0.0943169	0.0556919	0.989664
68712	19/08/2018--05:32:51			0.0943169	0.0556919	100.443
68713	19/08/2018--05:32:52			0.0943169	0.0556919	0.989664
68714	19/08/2018--05:32:53			0.0788004	0.0556919	100.443
68715	19/08/2018--05:32:54		0	0.0943169	0.0556919	100.443
68716	19/08/2018--05:32:55			0.0943169	0.0556919	0.989664
68717	19/08/2018--05:32:56			0.0943169	0.0556919	0.989664
68718	19/08/2018--05:32:57			0.0943169	0.0556919	0.989664
68719	19/08/2018--05:32:58			0.0943169	0.0556919	100.443
68720	19/08/2018--05:32:59			0.0943169	0.0556919	0.989664
68721	19/08/2018--05:33:00			0.0943169	0.0556919	0.989664
68722	19/08/2018--05:33:01			0.0943169	0.0556919	0.989664
68723	19/08/2018--05:33:02			0.0943169	0.0556919	0.989664
68724	19/08/2018--05:33:03			0.0788004	0.0556919	100.443
68725	19/08/2018--05:33:04			0.0788004	0.0556919	100.443
68726	19/08/2018--05:33:05			0.0943169	0.0556919	100.443
68727	19/08/2018--05:33:06			0.0943169	0.0556919	0.989664
68728	19/08/2018--05:33:07			0.0943169	0.0556919	0.989664
68729	19/08/2018--05:33:08			0.0943169	0.0556919	0.989664
68730	19/08/2018--05:33:09	23.98	0	0.0943169	0.0556919	0.989664
68731	19/08/2018--05:33:10			0.0943169	0.0556919	0.989664
68732	19/08/2018--05:33:11			0.0943169	0.0556919	0.989664
68733	19/08/2018--05:33:12			0.0943169	0.0556919	100.443
68734	19/08/2018--05:33:13			0.0943169	0.0556919	0.989664
68735	19/08/2018--05:33:14			0.0943169	0.0556919	0.989664
68736	19/08/2018--05:33:15			0.0943169	0.0556919	100.443
68737	19/08/2018--05:33:16			0.0943169	0.0556919	0.989664
68738	19/08/2018--05:33:17			0.0788004	0.0556919	100.443
68739	19/08/2018--05:33:18			0.0943169	0.0556919	0.989664
68740	19/08/2018--05:33:19			0.0788004	0.0556919	100.443
68741	19/08/2018--05:33:20			0.0943169	0.0556919	100.443
68742	19/08/2018--05:33:21			0.0943169	0.0556919	0.989664
68743	19/08/2018--05:33:22			0.0788004	0.0556919	100.443
68744	19/08/2018--05:33:23			0.0943169	0.0556919	0.989664
68745	19/08/2018--05:33:24		0	0.0788004	0.0556919	100.443
68746	19/08/2018--05:33:25			0.0943169	0.0556919	0.989664
68747	19/08/2018--05:33:26			0.0943169	0.0556919	0.989664
68748	19/08/2018--05:33:27			0.0943169	0.0556919	100.443
68749	19/08/2018--05:33:28			0.0943169	0.0556919	0.989664
68750	19/08/2018--05:33:29			0.0943169	0.0556919	100.443
68751	19/08/2018--05:33:30			0.0943169	0.0556919	0.989664
68752	19/08/2018--05:33:31			0.0943169	0.0556919	100.443
68753	19/08/2018--05:33:32			0.0788004	0.0556919	100.443
68754	19/08/2018--05:33:33			0.0943169	0.0556919	0.989664
68755	19/08/2018--05:33:34			0.0943169	0.0556919	100.443
68756	19/08/2018--05:33:35			0.0943169	0.0556919	0.989664
68757	19/08/2018--05:33:36			0.0943169	0.0556919	100.443
68758	19/08/2018--05:33:37			0.0943169	0.0556919	0.989664
68759	19/08/2018--05:33:38			0.0943169	0.0556919	100.443
68760	19/08/2018--05:33:39	24	0	0.0943169	0.0556919	0.989664
68761	19/08/2018--05:33:40			0.0943169	0.0556919	0.989664
68762	19/08/2018--05:33:41			0.0943169	0.0556919	100.443
68763	19/08/2018--05:33:42			0.0943169	0.0556919	0.989664
68764	19/08/2018--05:33:43			0.0943169	0.0556919	0.989664
68765	19/08/2018--05:33:44			0.0943169	0.0556919	0.989664
68766	19/08/2018--05:33:45			0.0943169	0.0556919	0.989664
68767	19/08/2018--05:33:46			0.0943169	0.0556919	0.989664
68768	19/08/2018--05:33:47			0.0943169	0.0556919	0.989664
68769	19/08/2018--05:33:48			0.0788004	0.0556919	100.443
68770	19/08/2018--05:33:49			0.0943169	0.0556919	100.443
68771	19/08/2018--05:33:50			0.0788004	0.0556919	100.443
68772	19/08/2018--05:33:51			0.0788004	0.0556919	100.443
68773	19/08/2018--05:33:52			0.0943169	0.0556919	0.989664
68774	19/08/2018--05:33:53			0.0943169	0.0556919	100.443
68775	19/08/2018--05:33:54		0	0.0943169	0.0556919	0.989664
68776	19/08/2018--05:33:55			0.0788004	0.0556919	100.443
68777	19/08/2018--05:33:56			0.0943169	0.0556919	0.989664
68778	19/08/2018--05:33:57			0.0788004	0.0556919	100.443
[truncated: 84,422 more rows]
