# Supplementary material for: A randomized cross-over trial investigating differences in 24-h personal air and skin temperatures using wearable sensors between two climatologically contrasting settings
Source: Sci Rep. 2021 Nov 10;11:22020. doi: 10.1038/s41598-021-01180-y (PMC8580978; doi:10.1038/s41598-021-01180-y)
Supplement: Supplementary file 2 — Supplementary Data. [file 41598_2021_1180_MOESM2_ESM.zip › New folder/new/T42_S2new.csv]

Index	Date	Temperature	Activity	X-axis	Y-axis	Z-axis	Marker
55260	18/09/2018--05:00:00	25.84	0	-0.0109778	0.0319384	-102.343
55320	18/09/2018--05:01:00	25.83	0	-0.0109778	0.0319384	-100.866
55380	18/09/2018--05:02:00	25.86	0	-0.0109778	0.0319384	-100.866
55440	18/09/2018--05:03:00	25.87	0	-0.0109778	0.0319384	-100.866
55500	18/09/2018--05:04:00	25.9	0	-0.0109778	0.0319384	-100.866
55560	18/09/2018--05:05:00	25.91	0	-0.0109778	0.0319384	-102.343
55620	18/09/2018--05:06:00	25.91	0	-0.0109778	0.0319384	-102.343
55680	18/09/2018--05:07:00	25.95	0	-0.0109778	0.0319384	-100.866
55740	18/09/2018--05:08:00	25.96	0	-0.0109778	0.0319384	-102.343
55800	18/09/2018--05:09:00	25.96	0	-0.0109778	0.0319384	-100.866
55860	18/09/2018--05:10:00	25.95	0	-0.0109778	0.0319384	-102.343
55920	18/09/2018--05:11:00	25.99	0	-0.0109778	0.0319384	-102.343
55980	18/09/2018--05:12:00	25.98	0	-0.0109778	0.0319384	-100.866
56040	18/09/2018--05:13:00	26	0	-0.0109778	0.0319384	-100.866
56100	18/09/2018--05:14:00	26.03	0	-0.0109778	0.0319384	-100.866
56160	18/09/2018--05:15:00	26.03	0	-0.0109778	0.0319384	-100.866
56220	18/09/2018--05:16:00	26.05	0	-0.0109778	0.0319384	-100.866
56280	18/09/2018--05:17:00	26.04	0	-0.0109778	0.0319384	-100.866
56340	18/09/2018--05:18:00	26.07	0	-0.0109778	0.0319384	-102.343
56400	18/09/2018--05:19:00	26.08	0	-0.0109778	0.0319384	-102.343
56460	18/09/2018--05:20:00	26.08	0	-0.0109778	0.0319384	-102.343
56520	18/09/2018--05:21:00	26.08	0	-0.0109778	0.0319384	-100.866
56580	18/09/2018--05:22:00	26.09	0	-0.0109778	0.0319384	-100.866
56640	18/09/2018--05:23:00	26.09	0	-0.026312	0.0319384	-100.866
56700	18/09/2018--05:24:00	26.1	0	-0.0109778	0.0319384	-100.866
56760	18/09/2018--05:25:00	26.13	0	-0.0109778	0.0319384	-102.343
56820	18/09/2018--05:26:00	26.13	0	-0.0109778	0.0319384	-102.343
56880	18/09/2018--05:27:00	26.13	0	-0.0109778	0.0319384	-102.343
56940	18/09/2018--05:28:00	26.14	0	-0.0109778	0.0319384	-100.866
57000	18/09/2018--05:29:00	26.15	0	-0.0109778	0.0319384	-100.866
57060	18/09/2018--05:30:00	26.16	0	-0.026312	0.0319384	-100.866
57120	18/09/2018--05:31:00	26.16	0	-0.0109778	0.0319384	-100.866
57180	18/09/2018--05:32:00	26.17	0	-0.0109778	0.0319384	-100.866
57240	18/09/2018--05:33:00	26.19	0	-0.0109778	0.0319384	-100.866
57300	18/09/2018--05:34:00	26.17	0	-0.0109778	0.0319384	-100.866
57360	18/09/2018--05:35:00	26.18	0	-0.0109778	0.0319384	-100.866
57420	18/09/2018--05:36:00	26.2	0	-0.026312	0.0319384	-100.866
57480	18/09/2018--05:37:00	26.22	0	-0.0109778	0.0319384	-102.343
57540	18/09/2018--05:38:00	26.22	0	-0.026312	0.0319384	-102.343
57600	18/09/2018--05:39:00	26.23	0	-0.0109778	0.0319384	-102.343
57660	18/09/2018--05:40:00	26.23	0	-0.0109778	0.0319384	-102.343
57720	18/09/2018--05:41:00	26.23	0	-0.0109778	0.0319384	-100.866
57780	18/09/2018--05:42:00	26.25	0	-0.0109778	0.0319384	-100.866
57840	18/09/2018--05:43:00	26.24	0	-0.0109778	0.0319384	-102.343
57900	18/09/2018--05:44:00	26.27	0	-0.0109778	0.0319384	-102.343
57960	18/09/2018--05:45:00	26.27	0	-0.0109778	0.0319384	-102.343
58020	18/09/2018--05:46:00	26.27	0	-0.0109778	0.0319384	-100.866
58080	18/09/2018--05:47:00	26.28	0	-0.0109778	0.0319384	-102.343
58140	18/09/2018--05:48:00	26.28	0	-0.0109778	0.0319384	-102.343
58200	18/09/2018--05:49:00	26.29	0	-0.0109778	0.0319384	-100.866
58260	18/09/2018--05:50:00	26.3	0	-0.0109778	0.0319384	-100.866
58320	18/09/2018--05:51:00	26.29	0	-0.0109778	0.0319384	-102.343
58380	18/09/2018--05:52:00	26.3	0	-0.0109778	0.0319384	-100.866
58440	18/09/2018--05:53:00	26.3	0	-0.0109778	0.0319384	-100.866
58500	18/09/2018--05:54:00	26.32	0	-0.026312	0.0319384	-102.343
58560	18/09/2018--05:55:00	26.31	0	-0.026312	0.0319384	-102.343
58620	18/09/2018--05:56:00	26.33	0	-0.026312	0.0319384	-100.866
58680	18/09/2018--05:57:00	26.34	0	-0.0109778	0.0319384	-100.866
58740	18/09/2018--05:58:00	26.34	0	-0.0109778	0.0319384	-102.343
58800	18/09/2018--05:59:00	26.34	0	-0.0109778	0.0319384	-100.866
58860	18/09/2018--06:00:00	26.34	0	-0.0109778	0.0319384	-100.866
58920	18/09/2018--06:01:00	26.34	0	-0.0109778	0.0319384	-102.343
58980	18/09/2018--06:02:00	26.36	0	-0.0109778	0.0319384	-102.343
59040	18/09/2018--06:03:00	26.36	0	-0.0109778	0.0319384	-102.343
59100	18/09/2018--06:04:00	26.38	0	-0.026312	0.0319384	-102.343
59160	18/09/2018--06:05:00	26.37	0	-0.0109778	0.0319384	-100.866
59220	18/09/2018--06:06:00	26.38	0	-0.0109778	0.0319384	-102.343
59280	18/09/2018--06:07:00	26.36	0	-0.0109778	0.0319384	-102.343
59340	18/09/2018--06:08:00	26.38	0	-0.0109778	0.0319384	-100.866
59400	18/09/2018--06:09:00	26.37	0	-0.0109778	0.0319384	-100.866
59460	18/09/2018--06:10:00	26.39	0	-0.0109778	0.0319384	-100.866
59520	18/09/2018--06:11:00	26.4	0	-0.0109778	0.0319384	-102.343
59580	18/09/2018--06:12:00	26.38	0	-0.0109778	0.0319384	-100.866
59640	18/09/2018--06:13:00	26.39	0	-0.0109778	0.0319384	-102.343
59700	18/09/2018--06:14:00	26.38	0	-0.0109778	0.0319384	-100.866
59760	18/09/2018--06:15:00	26.4	0	-0.0109778	0.0319384	-100.866
59820	18/09/2018--06:16:00	26.41	0	-0.0109778	0.0319384	-102.343
59880	18/09/2018--06:17:00	26.42	0	-0.0109778	0.0319384	-102.343
59940	18/09/2018--06:18:00	26.43	0	-0.0109778	0.0319384	-102.343
60000	18/09/2018--06:19:00	26.41	0	-0.0109778	0.0319384	-102.343
60060	18/09/2018--06:20:00	26.43	0	-0.0109778	0.0319384	-102.343
60120	18/09/2018--06:21:00	26.44	0	-0.0109778	0.0319384	-102.343
60180	18/09/2018--06:22:00	26.44	0	-0.0109778	0.0319384	-100.866
60240	18/09/2018--06:23:00	26.43	0	-0.0109778	0.0319384	-102.343
60300	18/09/2018--06:24:00	26.44	0	-0.0109778	0.0319384	-102.343
60360	18/09/2018--06:25:00	26.45	0	-0.0109778	0.0319384	-102.343
60420	18/09/2018--06:26:00	26.45	0	-0.0109778	0.0319384	-102.343
60480	18/09/2018--06:27:00	26.45	0	-0.0109778	0.0319384	-102.343
60540	18/09/2018--06:28:00	26.45	0	-0.026312	0.0319384	-102.343
60600	18/09/2018--06:29:00	26.46	0	-0.0109778	0.0319384	-102.343
60660	18/09/2018--06:30:00	26.45	0	-0.0109778	0.0319384	-100.866
60720	18/09/2018--06:31:00	26.46	0	-0.0109778	0.0319384	-100.866
60780	18/09/2018--06:32:00	26.47	0	-0.0109778	0.0319384	-102.343
60840	18/09/2018--06:33:00	26.48	0	-0.0109778	0.0319384	-102.343
60900	18/09/2018--06:34:00	26.48	0	-0.0109778	0.0319384	-102.343
60960	18/09/2018--06:35:00	26.48	0	-0.0109778	0.0319384	-102.343
61020	18/09/2018--06:36:00	26.49	0	-0.0109778	0.0319384	-102.343
61080	18/09/2018--06:37:00	26.48	0	-0.0109778	0.0319384	-102.343
61140	18/09/2018--06:38:00	26.48	0	-0.0109778	0.0319384	-100.866
61200	18/09/2018--06:39:00	26.48	0	-0.0109778	0.0319384	-102.343
61260	18/09/2018--06:40:00	26.5	0	-0.0109778	0.0319384	-100.866
61320	18/09/2018--06:41:00	26.49	0	-0.0109778	0.0319384	-100.866
61380	18/09/2018--06:42:00	26.48	0	-0.026312	0.0319384	-102.343
61440	18/09/2018--06:43:00	26.49	0	-0.0109778	0.0319384	-100.866
61500	18/09/2018--06:44:00	26.51	0	-0.0109778	0.0319384	-102.343
61560	18/09/2018--06:45:00	26.52	0	-0.0109778	0.0319384	-100.866
61620	18/09/2018--06:46:00	26.51	0	-0.0109778	0.0319384	-102.343
61680	18/09/2018--06:47:00	26.52	0	-0.0109778	0.0319384	-100.866
61740	18/09/2018--06:48:00	26.51	0	-0.0109778	0.0319384	-102.343
61800	18/09/2018--06:49:00	26.52	0	-0.0109778	0.0319384	-102.343
61860	18/09/2018--06:50:00	26.53	0	-0.026312	0.0319384	-102.343
61920	18/09/2018--06:51:00	26.52	0	-0.0109778	0.0319384	-102.343
61980	18/09/2018--06:52:00	26.52	0	-0.026312	0.0319384	-100.866
62040	18/09/2018--06:53:00	26.53	0	-0.0109778	0.0319384	-100.866
62100	18/09/2018--06:54:00	26.53	0	-0.0109778	0.0319384	-102.343
62160	18/09/2018--06:55:00	26.53	0	-0.0109778	0.0319384	-100.866
62220	18/09/2018--06:56:00	26.54	0	-0.0109778	0.0319384	-102.343
62280	18/09/2018--06:57:00	26.55	0	-0.0109778	0.0319384	-100.866
62340	18/09/2018--06:58:00	26.54	0	-0.026312	0.0319384	-102.343
62400	18/09/2018--06:59:00	26.52	0	-0.026312	0.0319384	-102.343
62460	18/09/2018--07:00:00	26.52	0	-0.0109778	0.0319384	-102.343
62520	18/09/2018--07:01:00	26.56	0	-0.026312	0.0319384	-100.866
62580	18/09/2018--07:02:00	26.56	0	-0.026312	0.0319384	-100.866
62640	18/09/2018--07:03:00	26.55	0	-0.026312	0.0319384	-102.343
62700	18/09/2018--07:04:00	26.55	0	-0.0109778	0.0319384	-100.866
62760	18/09/2018--07:05:00	26.55	0	-0.026312	0.0319384	-100.866
62820	18/09/2018--07:06:00	26.56	0	-0.0109778	0.0319384	-100.866
62880	18/09/2018--07:07:00	26.57	0	-0.0109778	0.0319384	-102.343
62940	18/09/2018--07:08:00	26.57	0	-0.0109778	0.0319384	-100.866
63000	18/09/2018--07:09:00	26.55	0	-0.0109778	0.0319384	-102.343
63060	18/09/2018--07:10:00	26.57	0	-0.0109778	0.0319384	-102.343
63120	18/09/2018--07:11:00	26.58	0	-0.0109778	0.0319384	-102.343
63180	18/09/2018--07:12:00	26.58	0	-0.0109778	0.0319384	-100.866
63240	18/09/2018--07:13:00	26.55	0	-0.0109778	0.0319384	-102.343
63300	18/09/2018--07:14:00	26.58	0	-0.0109778	0.0319384	-100.866
63360	18/09/2018--07:15:00	26.59	0	-0.0109778	0.0319384	-102.343
63420	18/09/2018--07:16:00	26.58	0	-0.0109778	0.0319384	-102.343
63480	18/09/2018--07:17:00	26.56	0	-0.0109778	0.0319384	-100.866
63540	18/09/2018--07:18:00	26.58	0	-0.0109778	0.0319384	-100.866
63600	18/09/2018--07:19:00	26.59	0	-0.0109778	0.0319384	-100.866
63660	18/09/2018--07:20:00	26.59	0	-0.0109778	0.0319384	-100.866
63720	18/09/2018--07:21:00	26.59	0	-0.0109778	0.0319384	-100.866
63780	18/09/2018--07:22:00	26.6	0	-0.0109778	0.0319384	-102.343
63840	18/09/2018--07:23:00	26.59	0	-0.0109778	0.0319384	-100.866
63900	18/09/2018--07:24:00	26.61	0	-0.0109778	0.0319384	-100.866
63960	18/09/2018--07:25:00	26.6	0	-0.0109778	0.0319384	-100.866
64020	18/09/2018--07:26:00	26.62	0	-0.0109778	0.0319384	-100.866
64080	18/09/2018--07:27:00	26.61	0	-0.0109778	0.0319384	-100.866
64140	18/09/2018--07:28:00	26.61	0	-0.0109778	0.0319384	-102.343
64200	18/09/2018--07:29:00	26.61	0	-0.0109778	0.0319384	-102.343
64260	18/09/2018--07:30:00	26.62	0	-0.0109778	0.0319384	-100.866
64320	18/09/2018--07:31:00	26.61	0	-0.0109778	0.0319384	-100.866
64380	18/09/2018--07:32:00	26.61	0	-0.0109778	0.0319384	-100.866
64440	18/09/2018--07:33:00	26.63	0	-0.0109778	0.0319384	-102.343
64500	18/09/2018--07:34:00	26.62	0	-0.0109778	0.0319384	-102.343
64560	18/09/2018--07:35:00	26.63	0	-0.0109778	0.0319384	-102.343
64620	18/09/2018--07:36:00	26.63	0	-0.0109778	0.0319384	-100.866
64680	18/09/2018--07:37:00	26.63	0	-0.0109778	0.0319384	-102.343
64740	18/09/2018--07:38:00	26.65	0	-0.0109778	0.0319384	-102.343
64800	18/09/2018--07:39:00	26.63	0	-0.0109778	0.0319384	-100.866
64860	18/09/2018--07:40:00	26.63	0	-0.0109778	0.0319384	-102.343
64920	18/09/2018--07:41:00	26.64	0	-0.0109778	0.0319384	-102.343
64980	18/09/2018--07:42:00	26.64	0	-0.0109778	0.0319384	-100.866
65040	18/09/2018--07:43:00	26.65	0	-0.0109778	0.0319384	-102.343
65100	18/09/2018--07:44:00	26.66	0	-0.0109778	0.0319384	-102.343
65160	18/09/2018--07:45:00	26.66	0	-0.0109778	0.0319384	-102.343
65220	18/09/2018--07:46:00	26.65	0	-0.0109778	0.0319384	-100.866
65280	18/09/2018--07:47:00	26.63	0	-0.0109778	0.0319384	-102.343
65340	18/09/2018--07:48:00	26.66	0	-0.0109778	0.0319384	-100.866
65400	18/09/2018--07:49:00	26.66	0	-0.0109778	0.0319384	-100.866
65460	18/09/2018--07:50:00	26.66	0	-0.0109778	0.0319384	-100.866
65520	18/09/2018--07:51:00	26.68	0	-0.026312	0.0319384	-102.343
65580	18/09/2018--07:52:00	26.68	0	-0.0109778	0.0319384	-102.343
65640	18/09/2018--07:53:00	26.67	0	-0.0109778	0.0319384	-100.866
65700	18/09/2018--07:54:00	26.67	0	-0.0109778	0.0319384	-102.343
65760	18/09/2018--07:55:00	26.67	0	-0.0109778	0.0319384	-102.343
65820	18/09/2018--07:56:00	26.68	0	-0.0109778	0.0319384	-100.866
65880	18/09/2018--07:57:00	26.69	0	-0.0109778	0.0319384	-102.343
65940	18/09/2018--07:58:00	26.69	0	-0.0109778	0.0319384	-102.343
66000	18/09/2018--07:59:00	26.7	0	-0.0109778	0.0319384	-102.343
66060	18/09/2018--08:00:00	26.7	0	-0.0109778	0.0319384	-102.343
66120	18/09/2018--08:01:00	26.7	0	-0.0109778	0.0319384	-102.343
66180	18/09/2018--08:02:00	26.7	0	-0.0109778	0.0319384	-100.866
66240	18/09/2018--08:03:00	26.71	0	-0.0109778	0.0319384	-100.866
66300	18/09/2018--08:04:00	26.71	0	-0.0109778	0.0319384	-102.343
66360	18/09/2018--08:05:00	26.71	0	-0.0109778	0.0319384	-102.343
66420	18/09/2018--08:06:00	26.72	0	-0.0109778	0.0319384	-100.866
66480	18/09/2018--08:07:00	26.7	0	-0.0109778	0.0319384	-102.343
66540	18/09/2018--08:08:00	26.72	0	-0.0109778	0.0319384	-100.866
66600	18/09/2018--08:09:00	26.72	0	-0.0109778	0.0319384	-102.343
66660	18/09/2018--08:10:00	26.73	0	-0.026312	0.0319384	-102.343
66720	18/09/2018--08:11:00	26.73	0	-0.026312	0.0319384	-100.866
66780	18/09/2018--08:12:00	26.75	0	-0.0109778	0.0319384	-102.343
66840	18/09/2018--08:13:00	26.74	0	-0.0109778	0.0319384	-100.866
66900	18/09/2018--08:14:00	26.74	0	-0.0109778	0.0319384	-100.866
66960	18/09/2018--08:15:00	26.73	0	-0.0109778	0.0319384	-102.343
67020	18/09/2018--08:16:00	26.74	0	-0.0109778	0.0319384	-100.866
67080	18/09/2018--08:17:00	26.74	0	-0.0109778	0.0319384	-100.866
67140	18/09/2018--08:18:00	26.74	0	-0.0109778	0.0319384	-100.866
67200	18/09/2018--08:19:00	26.74	0	-0.0109778	0.0319384	-102.343
67260	18/09/2018--08:20:00	26.75	0	-0.0109778	0.0319384	-102.343
67320	18/09/2018--08:21:00	26.77	0	-0.0109778	0.0319384	-102.343
67380	18/09/2018--08:22:00	26.76	0	-0.0109778	0.0319384	-102.343
67440	18/09/2018--08:23:00	26.76	0	-0.0109778	0.0319384	-100.866
67500	18/09/2018--08:24:00	26.78	0	-0.0109778	0.0319384	-102.343
67560	18/09/2018--08:25:00	26.77	0	-0.0109778	0.0319384	-102.343
67620	18/09/2018--08:26:00	26.77	0	-0.0109778	0.0319384	-100.866
67680	18/09/2018--08:27:00	26.79	0	-0.0109778	0.0319384	-102.343
67740	18/09/2018--08:28:00	26.79	0	-0.0109778	0.0319384	-102.343
67800	18/09/2018--08:29:00	26.77	0	-0.0109778	0.0319384	-102.343
67860	18/09/2018--08:30:00	26.8	0	-0.0109778	0.0319384	-100.866
67920	18/09/2018--08:31:00	26.78	0	-0.0109778	0.0319384	-100.866
67980	18/09/2018--08:32:00	26.79	0	-0.0109778	0.0319384	-102.343
68040	18/09/2018--08:33:00	26.79	0	-0.0109778	0.0319384	-100.866
68100	18/09/2018--08:34:00	26.8	0	-0.0109778	0.0319384	-102.343
68160	18/09/2018--08:35:00	26.8	0	-0.0109778	0.0319384	-102.343
68220	18/09/2018--08:36:00	26.81	0	-0.0109778	0.0319384	-102.343
68280	18/09/2018--08:37:00	26.8	0	-0.026312	0.0319384	-100.866
68340	18/09/2018--08:38:00	26.81	0	-0.0109778	0.0319384	-100.866
68400	18/09/2018--08:39:00	26.79	0	-0.0109778	0.0319384	-102.343
68460	18/09/2018--08:40:00	26.78	0	-0.0109778	0.0319384	-102.343
68520	18/09/2018--08:41:00	26.82	0	-0.0109778	0.0319384	-102.343
68580	18/09/2018--08:42:00	26.83	0	-0.0109778	0.0319384	-100.866
68640	18/09/2018--08:43:00	26.82	0	-0.0109778	0.0319384	-102.343
68700	18/09/2018--08:44:00	26.8	0	-0.0109778	0.0319384	-102.343
68760	18/09/2018--08:45:00	26.82	0	-0.0109778	0.0319384	-102.343
68820	18/09/2018--08:46:00	26.82	0	-0.0109778	0.0319384	-102.343
68880	18/09/2018--08:47:00	26.83	0	-0.0109778	0.0319384	-100.866
68940	18/09/2018--08:48:00	26.83	0	-0.0109778	0.0319384	-100.866
69000	18/09/2018--08:49:00	26.83	0	-0.0109778	0.0319384	-102.343
69060	18/09/2018--08:50:00	26.83	0	-0.0109778	0.0319384	-102.343
69120	18/09/2018--08:51:00	26.84	0	-0.0109778	0.0319384	-102.343
69180	18/09/2018--08:52:00	26.85	0	-0.0109778	0.0319384	-102.343
69240	18/09/2018--08:53:00	26.84	0	-0.0109778	0.0319384	-100.866
69300	18/09/2018--08:54:00	26.86	0	-0.0109778	0.0319384	-102.343
69360	18/09/2018--08:55:00	26.85	0	-0.0109778	0.0319384	-102.343
69420	18/09/2018--08:56:00	26.86	0	-0.0109778	0.0319384	-102.343
69480	18/09/2018--08:57:00	26.86	0	-0.0109778	0.0319384	-102.343
69540	18/09/2018--08:58:00	26.86	0	-0.0109778	0.0319384	-100.866
69600	18/09/2018--08:59:00	26.87	0	-0.0109778	0.0319384	-100.866
69660	18/09/2018--09:00:00	26.87	0	-0.0109778	0.0319384	-102.343
69720	18/09/2018--09:01:00	26.86	0	-0.0109778	0.0319384	-102.343
69780	18/09/2018--09:02:00	26.88	0	-0.0109778	0.0319384	-102.343
69840	18/09/2018--09:03:00	26.87	0	-0.0109778	0.0319384	-102.343
69900	18/09/2018--09:04:00	26.89	0	-0.0109778	0.0319384	-102.343
69960	18/09/2018--09:05:00	26.89	0	-0.0109778	0.0319384	-100.866
70020	18/09/2018--09:06:00	26.88	0	-0.0109778	0.0319384	-100.866
70080	18/09/2018--09:07:00	26.89	0	-0.0109778	0.0319384	-100.866
70140	18/09/2018--09:08:00	26.9	0	-0.026312	0.0319384	-100.866
70200	18/09/2018--09:09:00	26.89	0	-0.0109778	0.0319384	-100.866
70260	18/09/2018--09:10:00	26.92	0	-0.026312	0.0319384	-102.343
70320	18/09/2018--09:11:00	26.92	0	-0.0109778	0.0319384	-102.343
70380	18/09/2018--09:12:00	26.92	0	-0.0109778	0.0319384	-100.866
70440	18/09/2018--09:13:00	26.92	0	-0.0109778	0.0319384	-100.866
70500	18/09/2018--09:14:00	26.92	0	-0.0109778	0.0319384	-102.343
70560	18/09/2018--09:15:00	26.94	0	-0.0109778	0.0319384	-100.866
70620	18/09/2018--09:16:00	26.94	0	-0.0109778	0.046812	-100.866
70680	18/09/2018--09:17:00	26.95	0	-0.0109778	0.0319384	-102.343
70740	18/09/2018--09:18:00	26.93	0	-0.0109778	0.0319384	-100.866
70800	18/09/2018--09:19:00	26.95	0	-0.0109778	0.0319384	-102.343
70860	18/09/2018--09:20:00	26.94	0	-0.0109778	0.0319384	-100.866
70920	18/09/2018--09:21:00	26.96	0	-0.0109778	0.0319384	-102.343
70980	18/09/2018--09:22:00	26.95	0	-0.0109778	0.0319384	-102.343
71040	18/09/2018--09:23:00	26.96	0	-0.0109778	0.0319384	-102.343
71100	18/09/2018--09:24:00	26.95	0	-0.026312	0.0319384	-100.866
71160	18/09/2018--09:25:00	26.95	0	-0.0109778	0.0319384	-102.343
71220	18/09/2018--09:26:00	26.96	0	-0.0109778	0.0319384	-100.866
71280	18/09/2018--09:27:00	26.96	0	-0.0109778	0.0319384	-100.866
71340	18/09/2018--09:28:00	26.96	0	-0.0109778	0.0319384	-100.866
71400	18/09/2018--09:29:00	26.96	0	-0.0109778	0.0319384	-100.866
71460	18/09/2018--09:30:00	26.96	0	-0.0109778	0.0319384	-100.866
71520	18/09/2018--09:31:00	26.97	0	-0.0109778	0.0319384	-102.343
71580	18/09/2018--09:32:00	26.98	0	-0.0109778	0.0319384	-100.866
71640	18/09/2018--09:33:00	26.98	0	-0.0109778	0.0319384	-100.866
71700	18/09/2018--09:34:00	26.98	0	-0.0109778	0.0319384	-102.343
71760	18/09/2018--09:35:00	26.97	0	-0.0109778	0.0319384	-100.866
71820	18/09/2018--09:36:00	26.98	0	-0.0109778	0.0319384	-102.343
71880	18/09/2018--09:37:00	27.01	0	-0.0109778	0.0319384	-100.866
71940	18/09/2018--09:38:00	27.01	0	-0.0109778	0.0319384	-100.866
72000	18/09/2018--09:39:00	27.01	0	-0.0109778	0.0319384	-100.866
72060	18/09/2018--09:40:00	27.01	0	-0.0109778	0.0319384	-100.866
72120	18/09/2018--09:41:00	27.02	0	-0.026312	0.0319384	-100.866
72180	18/09/2018--09:42:00	27	0	-0.0109778	0.0319384	-100.866
72240	18/09/2018--09:43:00	27.01	0	-0.0109778	0.0319384	-100.866
72300	18/09/2018--09:44:00	27.04	0	-0.0109778	0.0319384	-100.866
72360	18/09/2018--09:45:00	27.06	0	-0.0109778	0.0319384	-102.343
72420	18/09/2018--09:46:00	27.04	0	-0.0109778	0.0319384	-100.866
72480	18/09/2018--09:47:00	27.05	0	-0.0109778	0.0319384	-100.866
72540	18/09/2018--09:48:00	27.06	0	-0.0109778	0.0319384	-102.343
72600	18/09/2018--09:49:00	27.07	0	-0.0109778	0.0319384	-102.343
72660	18/09/2018--09:50:00	27.07	0	-0.0109778	0.0319384	-102.343
72720	18/09/2018--09:51:00	27.05	0	-0.0109778	0.0319384	-100.866
72780	18/09/2018--09:52:00	27.06	0	-0.0109778	0.0319384	-102.343
72840	18/09/2018--09:53:00	27.07	0	-0.0109778	0.0319384	-100.866
72900	18/09/2018--09:54:00	27.05	0	-0.0109778	0.0319384	-100.866
72960	18/09/2018--09:55:00	27.08	0	-0.0109778	0.0319384	-102.343
73020	18/09/2018--09:56:00	27.08	0	-0.0109778	0.0319384	-100.866
73080	18/09/2018--09:57:00	27.09	0	-0.0109778	0.0319384	-100.866
73140	18/09/2018--09:58:00	27.1	0	-0.0109778	0.0319384	-102.343
73200	18/09/2018--09:59:00	27.11	0	-0.0109778	0.0319384	-102.343
73260	18/09/2018--10:00:00	27.2	31	-0.0109778	0.046812	-102.343
73320	18/09/2018--10:01:00	27.26	0	-0.0109778	0.046812	-102.343
73380	18/09/2018--10:02:00	27.32	0	-0.0109778	0.046812	-102.343
73440	18/09/2018--10:03:00	27.37	0	-0.0109778	0.046812	-102.343
73500	18/09/2018--10:04:00	27.41	0	-0.0109778	0.046812	-102.343
73560	18/09/2018--10:05:00	27.45	0	-0.0109778	0.0319384	-100.866
73620	18/09/2018--10:06:00	27.5	0	-0.0109778	0.046812	-100.866
73680	18/09/2018--10:07:00	27.5	0	-0.0109778	0.046812	-100.866
73740	18/09/2018--10:08:00	27.52	0	-0.0109778	0.0319384	-100.866
73800	18/09/2018--10:09:00	27.57	0	-0.0109778	0.046812	-100.866
73860	18/09/2018--10:10:00	27.61	0	-0.0109778	0.046812	-100.866
73920	18/09/2018--10:11:00	27.62	0	-0.0109778	0.046812	-102.343
73980	18/09/2018--10:12:00	27.64	0	-0.0109778	0.0319384	-102.343
74040	18/09/2018--10:13:00	27.66	0	-0.0109778	0.0319384	-102.343
74100	18/09/2018--10:14:00	27.68	0	-0.0109778	0.0319384	-102.343
74160	18/09/2018--10:15:00	27.7	0	-0.0109778	0.0319384	-100.866
74220	18/09/2018--10:16:00	27.74	0	-0.0109778	0.046812	-102.343
74280	18/09/2018--10:17:00	27.74	0	-0.0109778	0.046812	-100.866
74340	18/09/2018--10:18:00	27.76	0	-0.0109778	0.0319384	-102.343
74400	18/09/2018--10:19:00	27.79	0	-0.0109778	0.046812	-100.866
74460	18/09/2018--10:20:00	27.8	0	-0.0109778	0.046812	-100.866
74520	18/09/2018--10:21:00	27.82	0	-0.0109778	0.0319384	-100.866
74580	18/09/2018--10:22:00	27.85	0	-0.0109778	0.0319384	-100.866
74640	18/09/2018--10:23:00	27.88	0	-0.0109778	0.0319384	-102.343
74700	18/09/2018--10:24:00	27.88	0	-0.0109778	0.046812	-100.866
74760	18/09/2018--10:25:00	27.91	0	-0.0109778	0.0319384	-100.866
74820	18/09/2018--10:26:00	27.93	0	-0.0109778	0.0319384	-100.866
74880	18/09/2018--10:27:00	27.95	0	-0.0109778	0.0319384	-100.866
74940	18/09/2018--10:28:00	27.97	0	-0.0109778	0.046812	-100.866
75000	18/09/2018--10:29:00	27.99	0	-0.0109778	0.046812	-100.866
75060	18/09/2018--10:30:00	28.03	0	-0.0109778	0.046812	-100.866
75120	18/09/2018--10:31:00	28.03	0	-0.0109778	0.046812	-102.343
75180	18/09/2018--10:32:00	28.06	0	-0.0109778	0.046812	-100.866
75240	18/09/2018--10:33:00	28.08	0	-0.0109778	0.046812	-102.343
75300	18/09/2018--10:34:00	28.09	0	-0.0109778	0.046812	-100.866
75360	18/09/2018--10:35:00	28.11	0	-0.0109778	0.0319384	-102.343
75420	18/09/2018--10:36:00	28.12	0	-0.0109778	0.046812	-102.343
75480	18/09/2018--10:37:00	28.14	0	-0.0109778	0.046812	-100.866
75540	18/09/2018--10:38:00	28.15	0	-0.0109778	0.046812	-100.866
75600	18/09/2018--10:39:00	28.15	0	-0.0109778	0.0319384	-102.343
75660	18/09/2018--10:40:00	28.15	0	-0.0109778	0.0319384	-100.866
75720	18/09/2018--10:41:00	28.18	0	-0.0109778	0.046812	-100.866
75780	18/09/2018--10:42:00	28.18	0	-0.0109778	0.0319384	-102.343
75840	18/09/2018--10:43:00	28.22	0	-0.0109778	0.0319384	-100.866
75900	18/09/2018--10:44:00	28.22	0	-0.0109778	0.046812	-102.343
75960	18/09/2018--10:45:00	28.25	0	-0.0109778	0.0319384	-102.343
76020	18/09/2018--10:46:00	28.24	0	-0.0109778	0.046812	-100.866
76080	18/09/2018--10:47:00	28.26	0	-0.0109778	0.0319384	-100.866
76140	18/09/2018--10:48:00	28.27	0	-0.0109778	0.0319384	-100.866
76200	18/09/2018--10:49:00	28.28	0	-0.0109778	0.046812	-102.343
76260	18/09/2018--10:50:00	28.28	0	-0.0109778	0.046812	-100.866
76320	18/09/2018--10:51:00	28.3	0	-0.0109778	0.046812	-102.343
76380	18/09/2018--10:52:00	28.31	0	-0.0109778	0.046812	-100.866
76440	18/09/2018--10:53:00	28.32	0	-0.0109778	0.046812	-102.343
76500	18/09/2018--10:54:00	28.32	0	-0.0109778	0.0319384	-100.866
76560	18/09/2018--10:55:00	28.35	0	-0.0109778	0.0319384	-100.866
76620	18/09/2018--10:56:00	28.34	0	-0.0109778	0.0319384	-100.866
76680	18/09/2018--10:57:00	28.34	0	-0.0109778	0.046812	-102.343
76740	18/09/2018--10:58:00	28.35	0	-0.0109778	0.046812	-102.343
76800	18/09/2018--10:59:00	28.36	0	-0.0109778	0.0319384	-100.866
76860	18/09/2018--11:00:00	28.37	0	-0.0109778	0.046812	-100.866
76920	18/09/2018--11:01:00	28.37	0	-0.0109778	0.046812	-100.866
76980	18/09/2018--11:02:00	28.39	0	-0.0109778	0.046812	-102.343
77040	18/09/2018--11:03:00	28.39	0	-0.0109778	0.046812	-100.866
77100	18/09/2018--11:04:00	28.38	0	-0.0109778	0.046812	-100.866
77160	18/09/2018--11:05:00	28.38	0	-0.0109778	0.0319384	-100.866
77220	18/09/2018--11:06:00	28.41	0	-0.0109778	0.0319384	-100.866
77280	18/09/2018--11:07:00	28.41	0	-0.0109778	0.046812	-102.343
77340	18/09/2018--11:08:00	28.42	0	-0.0109778	0.046812	-100.866
77400	18/09/2018--11:09:00	28.44	0	-0.0109778	0.046812	-102.343
77460	18/09/2018--11:10:00	28.44	0	-0.0109778	0.0319384	-100.866
77520	18/09/2018--11:11:00	28.45	0	-0.0109778	0.046812	-100.866
77580	18/09/2018--11:12:00	28.46	0	-0.0109778	0.0319384	-100.866
77640	18/09/2018--11:13:00	28.46	0	-0.0109778	0.0319384	-102.343
77700	18/09/2018--11:14:00	28.46	0	-0.0109778	0.046812	-102.343
77760	18/09/2018--11:15:00	28.47	0	-0.0109778	0.046812	-100.866
77820	18/09/2018--11:16:00	28.48	0	-0.0109778	0.0319384	-102.343
77880	18/09/2018--11:17:00	28.49	0	-0.0109778	0.0319384	-100.866
77940	18/09/2018--11:18:00	28.48	0	-0.0109778	0.046812	-102.343
78000	18/09/2018--11:19:00	28.49	0	-0.0109778	0.0319384	-102.343
78060	18/09/2018--11:20:00	28.48	0	-0.0109778	0.046812	-100.866
78120	18/09/2018--11:21:00	28.48	0	-0.0109778	0.0319384	-100.866
78180	18/09/2018--11:22:00	28.5	0	-0.0109778	0.046812	-102.343
78240	18/09/2018--11:23:00	28.52	0	-0.0109778	0.0319384	-100.866
78300	18/09/2018--11:24:00	28.51	0	-0.0109778	0.046812	-100.866
78360	18/09/2018--11:25:00	28.5	0	-0.0109778	0.046812	-100.866
78420	18/09/2018--11:26:00	28.52	0	-0.0109778	0.046812	-100.866
78480	18/09/2018--11:27:00	28.53	0	-0.0109778	0.046812	-100.866
78540	18/09/2018--11:28:00	28.51	0	-0.0109778	0.046812	-102.343
78600	18/09/2018--11:29:00	28.55	0	-0.0109778	0.046812	-100.866
78660	18/09/2018--11:30:00	28.52	0	-0.0109778	0.0319384	-100.866
78720	18/09/2018--11:31:00	28.54	0	-0.0109778	0.046812	-100.866
78780	18/09/2018--11:32:00	28.54	0	-0.0109778	0.046812	-102.343
78840	18/09/2018--11:33:00	28.54	0	-0.0109778	0.046812	-100.866
78900	18/09/2018--11:34:00	28.53	0	-0.0109778	0.0319384	-100.866
78960	18/09/2018--11:35:00	28.55	0	-0.0109778	0.046812	-102.343
79020	18/09/2018--11:36:00	28.55	0	-0.0109778	0.046812	-102.343
79080	18/09/2018--11:37:00	28.55	0	-0.0109778	0.0319384	-102.343
79140	18/09/2018--11:38:00	28.56	0	-0.0109778	0.0319384	-102.343
79200	18/09/2018--11:39:00	28.55	0	-0.0109778	0.046812	-100.866
79260	18/09/2018--11:40:00	28.56	0	-0.0109778	0.046812	-102.343
79320	18/09/2018--11:41:00	28.55	0	-0.0109778	0.0319384	-100.866
79380	18/09/2018--11:42:00	28.55	0	-0.0109778	0.0319384	-100.866
79440	18/09/2018--11:43:00	28.55	0	-0.0109778	0.0319384	-100.866
79500	18/09/2018--11:44:00	28.56	0	-0.0109778	0.0319384	-100.866
79560	18/09/2018--11:45:00	28.57	0	-0.0109778	0.0319384	-100.866
79620	18/09/2018--11:46:00	28.54	0	-0.0109778	0.0319384	-102.343
79680	18/09/2018--11:47:00	28.56	0	-0.0109778	0.046812	-102.343
79740	18/09/2018--11:48:00	28.55	0	-0.0109778	0.046812	-100.866
79800	18/09/2018--11:49:00	28.56	0	-0.0109778	0.046812	-100.866
79860	18/09/2018--11:50:00	28.57	0	-0.0109778	0.0319384	-100.866
79920	18/09/2018--11:51:00	28.55	0	-0.0109778	0.046812	-102.343
79980	18/09/2018--11:52:00	28.57	0	-0.0109778	0.046812	-100.866
80040	18/09/2018--11:53:00	28.55	0	-0.0109778	0.046812	-102.343
80100	18/09/2018--11:54:00	28.55	0	-0.0109778	0.046812	-100.866
80160	18/09/2018--11:55:00	28.56	0	-0.0109778	0.0319384	-102.343
80220	18/09/2018--11:56:00	28.56	0	-0.0109778	0.046812	-102.343
80280	18/09/2018--11:57:00	28.55	0	-0.0109778	0.0319384	-100.866
80340	18/09/2018--11:58:00	28.55	0	-0.0109778	0.046812	-102.343
80400	18/09/2018--11:59:00	28.55	0	-0.0109778	0.0319384	-100.866
80460	18/09/2018--12:00:00	28.55	0	-0.0109778	0.046812	-102.343
80520	18/09/2018--12:01:00	28.55	0	-0.0109778	0.0319384	-102.343
80580	18/09/2018--12:02:00	28.57	0	-0.0109778	0.046812	-102.343
80640	18/09/2018--12:03:00	28.56	0	-0.0109778	0.0319384	-100.866
80700	18/09/2018--12:04:00	28.55	0	-0.0109778	0.0319384	-102.343
80760	18/09/2018--12:05:00	28.58	0	-0.0109778	0.0319384	-100.866
80820	18/09/2018--12:06:00	28.56	0	-0.0109778	0.046812	-102.343
80880	18/09/2018--12:07:00	28.55	0	-0.0109778	0.0319384	-102.343
80940	18/09/2018--12:08:00	28.57	0	-0.0109778	0.0319384	-100.866
81000	18/09/2018--12:09:00	28.54	0	-0.0109778	0.046812	-100.866
81060	18/09/2018--12:10:00	28.58	0	-0.0109778	0.046812	-102.343
81120	18/09/2018--12:11:00	28.56	0	-0.0109778	0.046812	-100.866
81180	18/09/2018--12:12:00	28.56	0	-0.0109778	0.0319384	-102.343
81240	18/09/2018--12:13:00	28.57	0	-0.0109778	0.0319384	-100.866
81300	18/09/2018--12:14:00	28.57	0	-0.0109778	0.046812	-100.866
81360	18/09/2018--12:15:00	28.57	0	-0.0109778	0.0319384	-100.866
81420	18/09/2018--12:16:00	28.57	0	-0.0109778	0.046812	-100.866
81480	18/09/2018--12:17:00	28.55	0	-0.0109778	0.0319384	-100.866
81540	18/09/2018--12:18:00	28.58	0	-0.0109778	0.0319384	-100.866
81600	18/09/2018--12:19:00	28.59	0	-0.0109778	0.046812	-102.343
81660	18/09/2018--12:20:00	28.57	0	-0.0109778	0.046812	-100.866
81720	18/09/2018--12:21:00	28.6	0	-0.0109778	0.0319384	-100.866
81780	18/09/2018--12:22:00	28.59	0	-0.0109778	0.046812	-100.866
81840	18/09/2018--12:23:00	28.59	0	-0.0109778	0.0319384	-102.343
81900	18/09/2018--12:24:00	28.56	0	-0.0109778	0.046812	-100.866
81960	18/09/2018--12:25:00	28.59	0	-0.0109778	0.0319384	-102.343
82020	18/09/2018--12:26:00	28.57	0	-0.0109778	0.046812	-102.343
82080	18/09/2018--12:27:00	28.59	0	-0.0109778	0.046812	-102.343
82140	18/09/2018--12:28:00	28.6	0	-0.0109778	0.046812	-102.343
82200	18/09/2018--12:29:00	28.59	0	-0.0109778	0.0319384	-102.343
82260	18/09/2018--12:30:00	28.6	0	-0.0109778	0.046812	-102.343
82320	18/09/2018--12:31:00	28.62	0	-0.0109778	0.0319384	-102.343
82380	18/09/2018--12:32:00	28.59	0	-0.0109778	0.0319384	-100.866
82440	18/09/2018--12:33:00	28.61	0	-0.0109778	0.0319384	-100.866
82500	18/09/2018--12:34:00	28.61	0	-0.0109778	0.046812	-102.343
82560	18/09/2018--12:35:00	28.63	0	-0.0109778	0.046812	-100.866
82620	18/09/2018--12:36:00	28.63	0	-0.0109778	0.046812	-100.866
82680	18/09/2018--12:37:00	28.63	0	-0.0109778	0.0319384	-100.866
82740	18/09/2018--12:38:00	28.62	0	-0.0109778	0.0319384	-100.866
82800	18/09/2018--12:39:00	28.62	0	-0.0109778	0.0319384	-102.343
82860	18/09/2018--12:40:00	28.6	0	-0.0109778	0.0319384	-102.343
82920	18/09/2018--12:41:00	28.58	0	-0.0109778	0.0319384	-100.866
82980	18/09/2018--12:42:00	28.57	0	-0.0109778	0.046812	-100.866
83040	18/09/2018--12:43:00	28.55	0	-0.0109778	0.0319384	-102.343
83100	18/09/2018--12:44:00	28.55	0	-0.0109778	0.046812	-100.866
83160	18/09/2018--12:45:00	28.55	0	-0.0109778	0.046812	-102.343
83220	18/09/2018--12:46:00	28.53	0	0.00435636	0.046812	-102.343
83280	18/09/2018--12:47:00	28.51	0	-0.0109778	0.0319384	-100.866
83340	18/09/2018--12:48:00	28.5	0	-0.0109778	0.0319384	-100.866
83400	18/09/2018--12:49:00	28.5	0	-0.0109778	0.0319384	-102.343
83460	18/09/2018--12:50:00	28.51	0	-0.0109778	0.0319384	-102.343
83520	18/09/2018--12:51:00	28.5	0	-0.0109778	0.0319384	-100.866
83580	18/09/2018--12:52:00	28.49	0	0.00435636	0.0319384	-100.866
83640	18/09/2018--12:53:00	28.49	0	-0.0109778	0.046812	-102.343
83700	18/09/2018--12:54:00	28.49	0	-0.0109778	0.046812	-102.343
83760	18/09/2018--12:55:00	28.48	0	-0.0109778	0.0319384	-102.343
83820	18/09/2018--12:56:00	28.5	0	-0.0109778	0.0319384	-100.866
83880	18/09/2018--12:57:00	28.48	0	-0.0109778	0.0319384	-100.866
83940	18/09/2018--12:58:00	28.48	0	-0.0109778	0.0319384	-100.866
84000	18/09/2018--12:59:00	28.48	0	-0.0109778	0.0319384	-100.866
84060	18/09/2018--13:00:00	28.49	0	-0.0109778	0.0319384	-102.343
84120	18/09/2018--13:01:00	28.48	0	-0.0109778	0.0319384	-102.343
84180	18/09/2018--13:02:00	28.5	0	-0.0109778	0.046812	-102.343
84240	18/09/2018--13:03:00	28.49	0	-0.0109778	0.0319384	-100.866
84300	18/09/2018--13:04:00	28.5	0	-0.0109778	0.046812	-102.343
84360	18/09/2018--13:05:00	28.48	0	-0.0109778	0.0319384	-102.343
84420	18/09/2018--13:06:00	28.48	0	-0.0109778	0.0319384	-102.343
84480	18/09/2018--13:07:00	28.47	0	-0.0109778	0.0319384	-102.343
84540	18/09/2018--13:08:00	28.48	0	-0.0109778	0.0319384	-102.343
84600	18/09/2018--13:09:00	28.47	0	-0.0109778	0.0319384	-100.866
84660	18/09/2018--13:10:00	28.46	0	-0.0109778	0.046812	-102.343
84720	18/09/2018--13:11:00	28.46	0	-0.0109778	0.046812	-100.866
84780	18/09/2018--13:12:00	28.45	0	-0.0109778	0.0319384	-102.343
84840	18/09/2018--13:13:00	28.46	0	0.00435636	0.0319384	-100.866
84900	18/09/2018--13:14:00	28.45	0	-0.0109778	0.0319384	-102.343
84960	18/09/2018--13:15:00	28.46	0	-0.0109778	0.0319384	-102.343
85020	18/09/2018--13:16:00	28.46	0	-0.0109778	0.0319384	-100.866
85080	18/09/2018--13:17:00	28.47	0	-0.0109778	0.0319384	-102.343
85140	18/09/2018--13:18:00	28.47	0	0.00435636	0.0319384	-102.343
85200	18/09/2018--13:19:00	28.45	0	-0.0109778	0.046812	-102.343
85260	18/09/2018--13:20:00	28.44	0	-0.0109778	0.0319384	-100.866
85320	18/09/2018--13:21:00	28.45	0	-0.0109778	0.0319384	-102.343
85380	18/09/2018--13:22:00	28.44	0	-0.0109778	0.0319384	-102.343
85440	18/09/2018--13:23:00	28.45	0	-0.0109778	0.046812	-100.866
85500	18/09/2018--13:24:00	28.44	0	-0.0109778	0.0319384	-100.866
85560	18/09/2018--13:25:00	28.45	0	-0.0109778	0.046812	-102.343
85620	18/09/2018--13:26:00	28.45	0	-0.0109778	0.0319384	-102.343
85680	18/09/2018--13:27:00	28.45	0	-0.0109778	0.0319384	-100.866
85740	18/09/2018--13:28:00	28.45	0	-0.0109778	0.0319384	-102.343
85800	18/09/2018--13:29:00	28.45	0	-0.0109778	0.0319384	-102.343
85860	18/09/2018--13:30:00	28.45	0	-0.0109778	0.0319384	-102.343
85920	18/09/2018--13:31:00	28.45	0	-0.0109778	0.0319384	-102.343
85980	18/09/2018--13:32:00	28.45	0	-0.0109778	0.0319384	-100.866
86040	18/09/2018--13:33:00	28.45	0	-0.0109778	0.0319384	-100.866
86100	18/09/2018--13:34:00	28.45	0	-0.0109778	0.0319384	-102.343
86160	18/09/2018--13:35:00	28.44	0	-0.0109778	0.046812	-102.343
86220	18/09/2018--13:36:00	28.45	0	-0.0109778	0.046812	-102.343
86280	18/09/2018--13:37:00	28.45	0	-0.0109778	0.046812	-102.343
86340	18/09/2018--13:38:00	28.43	0	-0.0109778	0.0319384	-102.343
86400	18/09/2018--13:39:00	28.45	0	-0.0109778	0.0319384	-102.343
86460	18/09/2018--13:40:00	28.46	0	-0.0109778	0.046812	-102.343
86520	18/09/2018--13:41:00	28.45	0	-0.0109778	0.0319384	-100.866
86580	18/09/2018--13:42:00	28.45	0	-0.0109778	0.046812	-102.343
86640	18/09/2018--13:43:00	28.45	0	0.00435636	0.0319384	-102.343
86700	18/09/2018--13:44:00	28.45	0	-0.0109778	0.046812	-100.866
86760	18/09/2018--13:45:00	28.45	0	-0.0109778	0.046812	-100.866
86820	18/09/2018--13:46:00	28.45	0	-0.0109778	0.0319384	-102.343
86880	18/09/2018--13:47:00	28.44	0	-0.0109778	0.0319384	-102.343
86940	18/09/2018--13:48:00	28.45	0	-0.0109778	0.0319384	-102.343
87000	18/09/2018--13:49:00	28.47	0	-0.0109778	0.0319384	-102.343
87060	18/09/2018--13:50:00	28.45	0	-0.0109778	0.046812	-102.343
87120	18/09/2018--13:51:00	28.44	0	-0.0109778	0.0319384	-102.343
87180	18/09/2018--13:52:00	28.45	0	-0.0109778	0.0319384	-100.866
87240	18/09/2018--13:53:00	28.46	0	-0.0109778	0.0319384	-102.343
87300	18/09/2018--13:54:00	28.45	0	-0.0109778	0.0319384	-102.343
87360	18/09/2018--13:55:00	28.46	0	-0.0109778	0.0319384	-102.343
87420	18/09/2018--13:56:00	28.45	0	-0.0109778	0.0319384	-100.866
87480	18/09/2018--13:57:00	28.45	0	-0.0109778	0.0319384	-100.866
87540	18/09/2018--13:58:00	28.45	0	-0.0109778	0.0319384	-102.343
87600	18/09/2018--13:59:00	28.48	0	-0.0109778	0.0319384	-100.866
87660	18/09/2018--14:00:00	28.45	0	-0.0109778	0.046812	-102.343
87720	18/09/2018--14:01:00	28.47	0	-0.0109778	0.046812	-100.866
87780	18/09/2018--14:02:00	28.46	0	-0.0109778	0.046812	-102.343
87840	18/09/2018--14:03:00	28.45	0	-0.0109778	0.046812	-102.343
87900	18/09/2018--14:04:00	28.46	0	-0.0109778	0.046812	-102.343
87960	18/09/2018--14:05:00	28.46	0	-0.0109778	0.0319384	-102.343
88020	18/09/2018--14:06:00	28.47	0	-0.0109778	0.046812	-100.866
88080	18/09/2018--14:07:00	28.46	0	-0.0109778	0.046812	-100.866
88140	18/09/2018--14:08:00	28.47	0	-0.0109778	0.0319384	-102.343
88200	18/09/2018--14:09:00	28.47	0	-0.0109778	0.0319384	-100.866
88260	18/09/2018--14:10:00	28.47	0	-0.0109778	0.046812	-100.866
88320	18/09/2018--14:11:00	28.46	0	-0.0109778	0.046812	-102.343
88380	18/09/2018--14:12:00	28.47	0	-0.0109778	0.0319384	-102.343
88440	18/09/2018--14:13:00	28.47	0	-0.0109778	0.0319384	-102.343
88500	18/09/2018--14:14:00	28.47	0	-0.0109778	0.0319384	-102.343
88560	18/09/2018--14:15:00	28.46	0	0.00435636	0.046812	-102.343
88620	18/09/2018--14:16:00	28.47	0	0.00435636	0.0319384	-102.343
88680	18/09/2018--14:17:00	28.47	0	-0.0109778	0.0319384	-100.866
88740	18/09/2018--14:18:00	28.45	0	-0.0109778	0.0319384	-100.866
88800	18/09/2018--14:19:00	28.45	0	-0.0109778	0.0319384	-102.343
88860	18/09/2018--14:20:00	28.46	0	-0.0109778	0.046812	-100.866
88920	18/09/2018--14:21:00	28.47	0	0.00435636	0.046812	-102.343
88980	18/09/2018--14:22:00	28.47	0	-0.0109778	0.046812	-100.866
89040	18/09/2018--14:23:00	28.47	0	-0.0109778	0.0319384	-100.866
89100	18/09/2018--14:24:00	28.46	0	-0.0109778	0.0319384	-102.343
89160	18/09/2018--14:25:00	28.46	0	0.00435636	0.046812	-100.866
89220	18/09/2018--14:26:00	28.47	0	-0.0109778	0.0319384	-100.866
89280	18/09/2018--14:27:00	28.48	0	-0.0109778	0.046812	-102.343
89340	18/09/2018--14:28:00	28.47	0	-0.0109778	0.0319384	-100.866
89400	18/09/2018--14:29:00	28.48	0	-0.0109778	0.0319384	-100.866
89460	18/09/2018--14:30:00	28.47	0	-0.0109778	0.046812	-100.866
89520	18/09/2018--14:31:00	28.48	0	-0.0109778	0.0319384	-100.866
89580	18/09/2018--14:32:00	28.47	0	-0.0109778	0.046812	-102.343
89640	18/09/2018--14:33:00	28.47	0	0.00435636	0.046812	-102.343
89700	18/09/2018--14:34:00	28.48	0	-0.0109778	0.0319384	-100.866
89760	18/09/2018--14:35:00	28.47	0	-0.0109778	0.046812	-102.343
89820	18/09/2018--14:36:00	28.46	0	-0.0109778	0.046812	-102.343
89880	18/09/2018--14:37:00	28.48	0	-0.0109778	0.046812	-102.343
89940	18/09/2018--14:38:00	28.49	0	-0.0109778	0.046812	-100.866
90000	18/09/2018--14:39:00	28.5	0	-0.0109778	0.046812	-102.343
90060	18/09/2018--14:40:00	28.49	0	-0.0109778	0.0319384	-100.866
90120	18/09/2018--14:41:00	28.48	0	-0.0109778	0.046812	-102.343
90180	18/09/2018--14:42:00	28.49	0	-0.0109778	0.0319384	-102.343
90240	18/09/2018--14:43:00	28.46	0	-0.0109778	0.046812	-102.343
90300	18/09/2018--14:44:00	28.46	0	-0.0109778	0.046812	-102.343
90360	18/09/2018--14:45:00	28.47	0	-0.0109778	0.0319384	-100.866
90420	18/09/2018--14:46:00	28.49	0	-0.0109778	0.046812	-102.343
90480	18/09/2018--14:47:00	28.49	0	-0.0109778	0.046812	-100.866
90540	18/09/2018--14:48:00	28.47	0	-0.0109778	0.0319384	-100.866
90600	18/09/2018--14:49:00	28.47	0	-0.0109778	0.0319384	-102.343
90660	18/09/2018--14:50:00	28.48	0	-0.0109778	0.046812	-102.343
90720	18/09/2018--14:51:00	28.48	0	-0.0109778	0.0319384	-102.343
90780	18/09/2018--14:52:00	28.47	0	-0.0109778	0.0319384	-100.866
90840	18/09/2018--14:53:00	28.48	0	-0.0109778	0.046812	-102.343
90900	18/09/2018--14:54:00	28.48	0	-0.0109778	0.0319384	-102.343
90960	18/09/2018--14:55:00	28.5	0	-0.0109778	0.0319384	-100.866
91020	18/09/2018--14:56:00	28.48	0	-0.0109778	0.0319384	-100.866
91080	18/09/2018--14:57:00	28.52	0	0.00435636	0.0319384	-102.343
91140	18/09/2018--14:58:00	28.48	0	-0.0109778	0.0319384	-100.866
91200	18/09/2018--14:59:00	28.5	0	-0.0109778	0.046812	-102.343
91260	18/09/2018--15:00:00	28.49	0	-0.0109778	0.046812	-102.343
91320	18/09/2018--15:01:00	28.49	0	-0.0109778	0.0319384	-102.343
91380	18/09/2018--15:02:00	28.46	0	-0.0109778	0.0319384	-102.343
91440	18/09/2018--15:03:00	28.4	0	-0.0109778	0.046812	-100.866
91500	18/09/2018--15:04:00	28.3	0	0.00435636	0.046812	-102.343
91560	18/09/2018--15:05:00	28.2	0	-0.0109778	0.046812	-102.343
91620	18/09/2018--15:06:00	28.12	0	0.00435636	0.0319384	-100.866
91680	18/09/2018--15:07:00	28.04	0	-0.0109778	0.046812	-100.866
91740	18/09/2018--15:08:00	27.94	0	0.00435636	0.0319384	-102.343
91800	18/09/2018--15:09:00	27.87	0	-0.0109778	0.046812	-100.866
91860	18/09/2018--15:10:00	27.79	0	-0.0109778	0.046812	-102.343
91920	18/09/2018--15:11:00	27.71	0	-0.0109778	0.046812	-102.343
91980	18/09/2018--15:12:00	27.65	0	-0.0109778	0.046812	-100.866
92040	18/09/2018--15:13:00	27.61	0	-0.0109778	0.046812	-102.343
92100	18/09/2018--15:14:00	27.55	0	-0.0109778	0.0319384	-100.866
92160	18/09/2018--15:15:00	27.48	0	-0.0109778	0.0319384	-102.343
92220	18/09/2018--15:16:00	27.44	0	-0.0109778	0.046812	-100.866
92280	18/09/2018--15:17:00	27.38	0	-0.0109778	0.0319384	-102.343
92340	18/09/2018--15:18:00	27.34	0	-0.0109778	0.0319384	-102.343
92400	18/09/2018--15:19:00	27.32	0	-0.0109778	0.046812	-102.343
92460	18/09/2018--15:20:00	27.27	0	-0.0109778	0.046812	-102.343
92520	18/09/2018--15:21:00	27.25	0	-0.0109778	0.0319384	-102.343
92580	18/09/2018--15:22:00	27.22	0	-0.0109778	0.046812	-100.866
92640	18/09/2018--15:23:00	27.19	0	-0.0109778	0.0319384	-100.866
92700	18/09/2018--15:24:00	27.15	0	-0.0109778	0.0319384	-102.343
92760	18/09/2018--15:25:00	27.15	0	-0.0109778	0.0319384	-100.866
92820	18/09/2018--15:26:00	27.13	0	-0.0109778	0.0319384	-102.343
92880	18/09/2018--15:27:00	27.16	0	-0.0109778	0.0319384	-100.866
92940	18/09/2018--15:28:00	27.21	0	-0.0109778	0.046812	-102.343
93000	18/09/2018--15:29:00	27.26	0	-0.0109778	0.0319384	-102.343
93060	18/09/2018--15:30:00	27.31	0	-0.0109778	0.046812	-100.866
93120	18/09/2018--15:31:00	27.3	0	-0.0109778	0.0319384	-102.343
93180	18/09/2018--15:32:00	27.29	0	-0.0109778	0.046812	-100.866
93240	18/09/2018--15:33:00	27.25	0	-0.0109778	0.0319384	-100.866
93300	18/09/2018--15:34:00	27.23	0	-0.0109778	0.0319384	-102.343
93360	18/09/2018--15:35:00	27.16	0	-0.0109778	0.046812	-102.343
93420	18/09/2018--15:36:00	27.13	0	-0.0109778	0.046812	-100.866
93480	18/09/2018--15:37:00	27.09	0	-0.0109778	0.0319384	-100.866
93540	18/09/2018--15:38:00	27.03	0	-0.0109778	0.046812	-102.343
93600	18/09/2018--15:39:00	27.02	0	-0.0109778	0.0319384	-100.866
93660	18/09/2018--15:40:00	27	0	-0.0109778	0.0319384	-102.343
93720	18/09/2018--15:41:00	26.95	0	-0.0109778	0.046812	-100.866
93780	18/09/2018--15:42:00	26.93	0	-0.0109778	0.0319384	-100.866
93840	18/09/2018--15:43:00	26.93	0	-0.0109778	0.046812	-100.866
93900	18/09/2018--15:44:00	26.9	0	-0.0109778	0.0319384	-100.866
93960	18/09/2018--15:45:00	26.88	0	-0.0109778	0.0319384	-102.343
94020	18/09/2018--15:46:00	26.88	0	-0.0109778	0.0319384	-102.343
94080	18/09/2018--15:47:00	26.88	0	-0.0109778	0.046812	-102.343
94140	18/09/2018--15:48:00	26.92	0	-0.0109778	0.046812	-102.343
94200	18/09/2018--15:49:00	26.97	0	-0.0109778	0.046812	-102.343
94260	18/09/2018--15:50:00	27.02	0	-0.0109778	0.0319384	-100.866
94320	18/09/2018--15:51:00	27.08	0	-0.0109778	0.0319384	-102.343
94380	18/09/2018--15:52:00	27.09	0	-0.0109778	0.046812	-102.343
94440	18/09/2018--15:53:00	27.11	0	-0.0109778	0.0319384	-102.343
94500	18/09/2018--15:54:00	27.07	0	-0.0109778	0.0319384	-100.866
94560	18/09/2018--15:55:00	27.04	0	-0.0109778	0.0319384	-102.343
94620	18/09/2018--15:56:00	27.02	0	-0.0109778	0.0319384	-102.343
94680	18/09/2018--15:57:00	26.97	0	-0.0109778	0.0319384	-100.866
94740	18/09/2018--15:58:00	26.95	0	-0.0109778	0.0319384	-100.866
94800	18/09/2018--15:59:00	26.93	0	0.00435636	0.0319384	-102.343
94860	18/09/2018--16:00:00	26.88	0	-0.0109778	0.046812	-100.866
94920	18/09/2018--16:01:00	26.84	0	-0.0109778	0.046812	-102.343
94980	18/09/2018--16:02:00	26.82	0	-0.0109778	0.046812	-102.343
95040	18/09/2018--16:03:00	26.79	0	-0.0109778	0.0319384	-100.866
95100	18/09/2018--16:04:00	26.78	0	-0.0109778	0.046812	-102.343
95160	18/09/2018--16:05:00	26.77	0	0.00435636	0.0319384	-102.343
95220	18/09/2018--16:06:00	26.75	0	-0.0109778	0.046812	-102.343
95280	18/09/2018--16:07:00	26.75	0	0.00435636	0.046812	-102.343
95340	18/09/2018--16:08:00	26.78	0	-0.0109778	0.0319384	-102.343
95400	18/09/2018--16:09:00	26.84	0	0.00435636	0.046812	-102.343
95460	18/09/2018--16:10:00	26.89	0	-0.0109778	0.0319384	-100.866
95520	18/09/2018--16:11:00	26.94	0	-0.0109778	0.0319384	-102.343
95580	18/09/2018--16:12:00	26.98	0	0.00435636	0.0319384	-102.343
95640	18/09/2018--16:13:00	26.97	0	-0.0109778	0.0319384	-102.343
95700	18/09/2018--16:14:00	26.95	0	-0.0109778	0.046812	-100.866
95760	18/09/2018--16:15:00	26.91	0	-0.0109778	0.0319384	-102.343
95820	18/09/2018--16:16:00	26.9	0	-0.0109778	0.046812	-102.343
95880	18/09/2018--16:17:00	26.84	0	-0.0109778	0.046812	-102.343
95940	18/09/2018--16:18:00	26.81	0	-0.0109778	0.0319384	-102.343
96000	18/09/2018--16:19:00	26.8	0	-0.0109778	0.046812	-102.343
96060	18/09/2018--16:20:00	26.79	0	-0.0109778	0.0319384	-102.343
96120	18/09/2018--16:21:00	26.73	0	-0.0109778	0.046812	-102.343
96180	18/09/2018--16:22:00	26.72	0	-0.0109778	0.0319384	-102.343
96240	18/09/2018--16:23:00	26.69	0	-0.0109778	0.046812	-102.343
96300	18/09/2018--16:24:00	26.67	0	-0.0109778	0.046812	-102.343
96360	18/09/2018--16:25:00	26.66	0	-0.0109778	0.0319384	-102.343
96420	18/09/2018--16:26:00	26.64	0	-0.0109778	0.046812	-102.343
96480	18/09/2018--16:27:00	26.63	0	-0.0109778	0.046812	-102.343
96540	18/09/2018--16:28:00	26.68	0	-0.0109778	0.0319384	-100.866
96600	18/09/2018--16:29:00	26.71	0	-0.0109778	0.0319384	-100.866
96660	18/09/2018--16:30:00	26.76	0	-0.0109778	0.046812	-102.343
96720	18/09/2018--16:31:00	26.83	0	-0.0109778	0.0319384	-102.343
96780	18/09/2018--16:32:00	26.85	0	-0.0109778	0.046812	-102.343
96840	18/09/2018--16:33:00	26.87	0	-0.0109778	0.0319384	-102.343
96900	18/09/2018--16:34:00	26.85	0	0.00435636	0.0319384	-102.343
96960	18/09/2018--16:35:00	26.81	0	-0.0109778	0.0319384	-100.866
97020	18/09/2018--16:36:00	26.77	0	0.00435636	0.046812	-102.343
97080	18/09/2018--16:37:00	26.74	0	-0.0109778	0.046812	-102.343
97140	18/09/2018--16:38:00	26.71	0	-0.0109778	0.0319384	-100.866
97200	18/09/2018--16:39:00	26.67	0	-0.0109778	0.046812	-102.343
97260	18/09/2018--16:40:00	26.67	0	-0.0109778	0.0319384	-102.343
97320	18/09/2018--16:41:00	26.64	0	-0.0109778	0.0319384	-102.343
97380	18/09/2018--16:42:00	26.61	0	-0.0109778	0.0319384	-102.343
97440	18/09/2018--16:43:00	26.58	0	-0.0109778	0.0319384	-100.866
97500	18/09/2018--16:44:00	26.57	0	-0.0109778	0.046812	-102.343
97560	18/09/2018--16:45:00	26.57	0	-0.0109778	0.046812	-100.866
97620	18/09/2018--16:46:00	26.54	0	0.00435636	0.046812	-100.866
97680	18/09/2018--16:47:00	26.54	0	-0.0109778	0.0319384	-102.343
97740	18/09/2018--16:48:00	26.59	0	0.00435636	0.046812	-102.343
97800	18/09/2018--16:49:00	26.63	0	-0.0109778	0.046812	-100.866
97860	18/09/2018--16:50:00	26.7	0	-0.0109778	0.046812	-102.343
97920	18/09/2018--16:51:00	26.74	0	-0.0109778	0.046812	-100.866
97980	18/09/2018--16:52:00	26.81	0	-0.0109778	0.0319384	-102.343
98040	18/09/2018--16:53:00	26.79	0	-0.0109778	0.0319384	-102.343
98100	18/09/2018--16:54:00	26.78	0	-0.0109778	0.0319384	-102.343
98160	18/09/2018--16:55:00	26.74	0	-0.0109778	0.046812	-102.343
98220	18/09/2018--16:56:00	26.72	0	-0.0109778	0.046812	-102.343
98280	18/09/2018--16:57:00	26.69	0	-0.0109778	0.0319384	-102.343
98340	18/09/2018--16:58:00	26.66	0	-0.0109778	0.0319384	-102.343
98400	18/09/2018--16:59:00	26.62	0	-0.0109778	0.046812	-102.343
98460	18/09/2018--17:00:00	26.59	0	-0.0109778	0.0319384	-100.866
98520	18/09/2018--17:01:00	26.57	0	-0.0109778	0.046812	-100.866
98580	18/09/2018--17:02:00	26.55	0	-0.0109778	0.046812	-102.343
98640	18/09/2018--17:03:00	26.54	0	0.00435636	0.046812	-100.866
98700	18/09/2018--17:04:00	26.54	0	-0.0109778	0.046812	-102.343
98760	18/09/2018--17:05:00	26.52	0	-0.0109778	0.046812	-100.866
98820	18/09/2018--17:06:00	26.51	0	-0.0109778	0.046812	-100.866
98880	18/09/2018--17:07:00	26.5	0	-0.0109778	0.046812	-102.343
98940	18/09/2018--17:08:00	26.54	0	0.00435636	0.0319384	-100.866
99000	18/09/2018--17:09:00	26.59	0	0.00435636	0.046812	-102.343
99060	18/09/2018--17:10:00	26.65	0	-0.0109778	0.0319384	-100.866
99120	18/09/2018--17:11:00	26.68	0	-0.0109778	0.0319384	-100.866
99180	18/09/2018--17:12:00	26.74	0	0.00435636	0.046812	-100.866
99240	18/09/2018--17:13:00	26.75	0	-0.0109778	0.046812	-102.343
99300	18/09/2018--17:14:00	26.74	0	0.00435636	0.0319384	-100.866
99360	18/09/2018--17:15:00	26.71	0	-0.0109778	0.0319384	-102.343
99420	18/09/2018--17:16:00	26.72	0	-0.0109778	0.0319384	-100.866
99480	18/09/2018--17:17:00	26.77	0	-0.0109778	0.0319384	-102.343
99540	18/09/2018--17:18:00	26.78	0	-0.0109778	0.046812	-102.343
99600	18/09/2018--17:19:00	26.84	0	0.00435636	0.046812	-102.343
99660	18/09/2018--17:20:00	26.88	0	-0.0109778	0.046812	-100.866
99720	18/09/2018--17:21:00	26.95	0	0.00435636	0.0319384	-102.343
99780	18/09/2018--17:22:00	27	0	-0.0109778	0.046812	-102.343
99840	18/09/2018--17:23:00	27.04	0	-0.0109778	0.0319384	-100.866
99900	18/09/2018--17:24:00	27.08	0	-0.0109778	0.046812	-100.866
99960	18/09/2018--17:25:00	27.14	0	-0.0109778	0.046812	-102.343
100020	18/09/2018--17:26:00	27.17	0	-0.0109778	0.0319384	-100.866
100080	18/09/2018--17:27:00	27.21	0	-0.0109778	0.046812	-102.343
100140	18/09/2018--17:28:00	27.24	0	-0.0109778	0.0319384	-100.866
100200	18/09/2018--17:29:00	27.28	0	-0.0109778	0.046812	-102.343
100260	18/09/2018--17:30:00	27.32	0	-0.0109778	0.0319384	-102.343
100320	18/09/2018--17:31:00	27.38	0	-0.0109778	0.0319384	-100.866
100380	18/09/2018--17:32:00	27.39	0	-0.0109778	0.0319384	-102.343
100440	18/09/2018--17:33:00	27.41	0	-0.0109778	0.046812	-102.343
100500	18/09/2018--17:34:00	27.46	0	-0.0109778	0.046812	-102.343
100560	18/09/2018--17:35:00	27.47	0	0.00435636	0.0319384	-102.343
100620	18/09/2018--17:36:00	27.5	0	-0.0109778	0.046812	-102.343
100680	18/09/2018--17:37:00	27.52	0	-0.0109778	0.046812	-100.866
100740	18/09/2018--17:38:00	27.55	0	-0.0109778	0.046812	-100.866
100800	18/09/2018--17:39:00	27.57	0	-0.0109778	0.046812	-102.343
100860	18/09/2018--17:40:00	27.6	0	-0.0109778	0.046812	-100.866
100920	18/09/2018--17:41:00	27.64	0	-0.0109778	0.046812	-100.866
100980	18/09/2018--17:42:00	27.64	0	-0.0109778	0.046812	-102.343
101040	18/09/2018--17:43:00	27.67	0	-0.0109778	0.046812	-102.343
101100	18/09/2018--17:44:00	27.68	0	-0.0109778	0.0319384	-102.343
101160	18/09/2018--17:45:00	27.68	0	-0.0109778	0.046812	-100.866
101220	18/09/2018--17:46:00	27.71	0	-0.0109778	0.046812	-100.866
101280	18/09/2018--17:47:00	27.73	0	-0.0109778	0.0319384	-100.866
101340	18/09/2018--17:48:00	27.77	0	-0.0109778	0.0319384	-102.343
101400	18/09/2018--17:49:00	27.77	0	-0.0109778	0.0319384	-102.343
101460	18/09/2018--17:50:00	27.78	0	-0.0109778	0.046812	-102.343
101520	18/09/2018--17:51:00	27.79	0	-0.0109778	0.046812	-102.343
101580	18/09/2018--17:52:00	27.81	0	-0.0109778	0.046812	-102.343
101640	18/09/2018--17:53:00	27.83	0	-0.0109778	0.0319384	-102.343
101700	18/09/2018--17:54:00	27.85	0	-0.0109778	0.0319384	-102.343
101760	18/09/2018--17:55:00	27.85	0	-0.0109778	0.0319384	-100.866
101820	18/09/2018--17:56:00	27.86	0	-0.0109778	0.046812	-102.343
101880	18/09/2018--17:57:00	27.86	0	0.00435636	0.046812	-100.866
101940	18/09/2018--17:58:00	27.89	0	0.00435636	0.0319384	-102.343
102000	18/09/2018--17:59:00	27.9	0	-0.0109778	0.0319384	-100.866
102060	18/09/2018--18:00:00	27.91	0	-0.0109778	0.0319384	-100.866
102120	18/09/2018--18:01:00	27.91	0	-0.0109778	0.046812	-102.343
102180	18/09/2018--18:02:00	27.93	0	-0.0109778	0.046812	-102.343
102240	18/09/2018--18:03:00	27.91	0	-0.0109778	0.046812	-102.343
102300	18/09/2018--18:04:00	27.93	0	-0.0109778	0.046812	-102.343
102360	18/09/2018--18:05:00	27.95	0	-0.0109778	0.0319384	-102.343
102420	18/09/2018--18:06:00	27.96	0	-0.0109778	0.0319384	-102.343
102480	18/09/2018--18:07:00	27.97	0	-0.0109778	0.0319384	-100.866
102540	18/09/2018--18:08:00	27.98	0	-0.0109778	0.046812	-102.343
102600	18/09/2018--18:09:00	27.99	0	-0.0109778	0.046812	-100.866
102660	18/09/2018--18:10:00	28	0	-0.0109778	0.0319384	-102.343
102720	18/09/2018--18:11:00	28.01	0	-0.0109778	0.046812	-102.343
102780	18/09/2018--18:12:00	28.01	0	-0.0109778	0.0319384	-102.343
102840	18/09/2018--18:13:00	27.98	0	-0.0109778	0.046812	-100.866
102900	18/09/2018--18:14:00	28.02	0	-0.0109778	0.0319384	-100.866
102960	18/09/2018--18:15:00	28.02	0	-0.0109778	0.046812	-102.343
103020	18/09/2018--18:16:00	28.03	0	-0.0109778	0.0319384	-100.866
103080	18/09/2018--18:17:00	28.04	0	-0.0109778	0.0319384	-102.343
103140	18/09/2018--18:18:00	28.03	0	-0.0109778	0.0319384	-102.343
103200	18/09/2018--18:19:00	28.04	0	-0.0109778	0.046812	-102.343
103260	18/09/2018--18:20:00	28.07	0	-0.0109778	0.046812	-102.343
103320	18/09/2018--18:21:00	28.07	0	-0.0109778	0.046812	-102.343
103380	18/09/2018--18:22:00	28.07	0	0.00435636	0.046812	-102.343
103440	18/09/2018--18:23:00	28.06	0	0.00435636	0.046812	-102.343
103500	18/09/2018--18:24:00	28.09	0	-0.0109778	0.0319384	-102.343
103560	18/09/2018--18:25:00	28.11	0	-0.0109778	0.046812	-100.866
103620	18/09/2018--18:26:00	28.08	0	0.00435636	0.046812	-102.343
103680	18/09/2018--18:27:00	28.11	0	-0.0109778	0.046812	-102.343
103740	18/09/2018--18:28:00	28.1	0	-0.0109778	0.0319384	-102.343
103800	18/09/2018--18:29:00	28.1	0	0.00435636	0.0319384	-100.866
103860	18/09/2018--18:30:00	28.11	0	-0.0109778	0.0319384	-100.866
103920	18/09/2018--18:31:00	28.11	0	-0.0109778	0.046812	-102.343
103980	18/09/2018--18:32:00	28.13	0	-0.0109778	0.046812	-100.866
104040	18/09/2018--18:33:00	28.13	0	-0.0109778	0.0319384	-102.343
104100	18/09/2018--18:34:00	28.12	0	-0.0109778	0.046812	-100.866
104160	18/09/2018--18:35:00	28.14	0	-0.0109778	0.046812	-100.866
104220	18/09/2018--18:36:00	28.14	0	-0.0109778	0.0319384	-102.343
104280	18/09/2018--18:37:00	28.13	0	-0.0109778	0.046812	-100.866
104340	18/09/2018--18:38:00	28.14	0	-0.0109778	0.046812	-102.343
104400	18/09/2018--18:39:00	28.14	0	0.00435636	0.046812	-102.343
104460	18/09/2018--18:40:00	28.17	0	-0.0109778	0.046812	-102.343
104520	18/09/2018--18:41:00	28.16	0	-0.0109778	0.046812	-102.343
104580	18/09/2018--18:42:00	28.15	0	-0.0109778	0.046812	-100.866
104640	18/09/2018--18:43:00	28.14	0	0.00435636	0.046812	-100.866
104700	18/09/2018--18:44:00	28.16	0	-0.0109778	0.046812	-102.343
104760	18/09/2018--18:45:00	28.17	0	-0.0109778	0.046812	-102.343
104820	18/09/2018--18:46:00	28.19	0	-0.0109778	0.046812	-102.343
104880	18/09/2018--18:47:00	28.16	0	-0.0109778	0.0319384	-102.343
104940	18/09/2018--18:48:00	28.18	0	-0.0109778	0.046812	-102.343
105000	18/09/2018--18:49:00	28.18	0	-0.0109778	0.046812	-102.343
105060	18/09/2018--18:50:00	28.18	0	-0.0109778	0.0319384	-102.343
105120	18/09/2018--18:51:00	28.17	0	-0.0109778	0.0319384	-100.866
105180	18/09/2018--18:52:00	28.18	0	0.00435636	0.046812	-102.343
105240	18/09/2018--18:53:00	28.18	0	0.00435636	0.046812	-102.343
105300	18/09/2018--18:54:00	28.18	0	-0.0109778	0.0319384	-102.343
105360	18/09/2018--18:55:00	28.19	0	-0.0109778	0.0319384	-102.343
105420	18/09/2018--18:56:00	28.18	0	-0.0109778	0.046812	-102.343
105480	18/09/2018--18:57:00	28.18	0	-0.0109778	0.0319384	-102.343
105540	18/09/2018--18:58:00	28.18	0	-0.0109778	0.046812	-100.866
105600	18/09/2018--18:59:00	28.18	0	-0.0109778	0.046812	-100.866
105660	18/09/2018--19:00:00	28.19	0	-0.0109778	0.0319384	-102.343
105720	18/09/2018--19:01:00	28.21	0	0.00435636	0.046812	-102.343
105780	18/09/2018--19:02:00	28.21	0	-0.0109778	0.046812	-100.866
105840	18/09/2018--19:03:00	28.21	0	-0.0109778	0.046812	-102.343
105900	18/09/2018--19:04:00	28.21	0	-0.0109778	0.046812	-100.866
105960	18/09/2018--19:05:00	28.21	0	-0.0109778	0.0319384	-102.343
106020	18/09/2018--19:06:00	28.21	0	-0.0109778	0.0319384	-102.343
106080	18/09/2018--19:07:00	28.22	0	-0.0109778	0.0319384	-102.343
106140	18/09/2018--19:08:00	28.21	0	-0.0109778	0.046812	-100.866
106200	18/09/2018--19:09:00	28.21	0	-0.0109778	0.046812	-102.343
106260	18/09/2018--19:10:00	28.24	0	-0.0109778	0.0319384	-102.343
106320	18/09/2018--19:11:00	28.23	0	-0.0109778	0.046812	-100.866
106380	18/09/2018--19:12:00	28.23	0	-0.0109778	0.046812	-102.343
106440	18/09/2018--19:13:00	28.23	0	-0.0109778	0.0319384	-100.866
106500	18/09/2018--19:14:00	28.23	0	0.00435636	0.046812	-100.866
106560	18/09/2018--19:15:00	28.24	0	0.00435636	0.0319384	-100.866
106620	18/09/2018--19:16:00	28.24	0	0.00435636	0.046812	-100.866
106680	18/09/2018--19:17:00	28.26	0	-0.0109778	0.0319384	-100.866
106740	18/09/2018--19:18:00	28.25	0	-0.0109778	0.046812	-102.343
106800	18/09/2018--19:19:00	28.25	0	-0.0109778	0.046812	-102.343
106860	18/09/2018--19:20:00	28.27	0	-0.0109778	0.046812	-100.866
106920	18/09/2018--19:21:00	28.25	0	-0.0109778	0.0319384	-102.343
106980	18/09/2018--19:22:00	28.25	0	-0.0109778	0.046812	-100.866
107040	18/09/2018--19:23:00	28.26	0	-0.0109778	0.0319384	-100.866
107100	18/09/2018--19:24:00	28.27	0	0.00435636	0.046812	-100.866
107160	18/09/2018--19:25:00	28.27	0	-0.0109778	0.046812	-102.343
107220	18/09/2018--19:26:00	28.28	0	0.00435636	0.046812	-102.343
107280	18/09/2018--19:27:00	28.27	0	-0.0109778	0.0319384	-100.866
107340	18/09/2018--19:28:00	28.27	0	0.00435636	0.046812	-102.343
107400	18/09/2018--19:29:00	28.28	0	-0.0109778	0.046812	-102.343
107460	18/09/2018--19:30:00	28.29	0	-0.0109778	0.046812	-102.343
107520	18/09/2018--19:31:00	28.29	0	-0.0109778	0.0319384	-102.343
107580	18/09/2018--19:32:00	28.28	0	-0.0109778	0.0319384	-102.343
107640	18/09/2018--19:33:00	28.29	0	-0.0109778	0.046812	-102.343
107700	18/09/2018--19:34:00	28.29	0	-0.0109778	0.046812	-102.343
107760	18/09/2018--19:35:00	28.29	0	0.00435636	0.0319384	-102.343
107820	18/09/2018--19:36:00	28.29	0	-0.0109778	0.046812	-102.343
107880	18/09/2018--19:37:00	28.3	0	-0.0109778	0.0319384	-102.343
107940	18/09/2018--19:38:00	28.29	0	-0.0109778	0.046812	-100.866
108000	18/09/2018--19:39:00	28.29	0	0.00435636	0.046812	-102.343
108060	18/09/2018--19:40:00	28.3	0	-0.0109778	0.0319384	-102.343
108120	18/09/2018--19:41:00	28.3	0	-0.0109778	0.0319384	-100.866
108180	18/09/2018--19:42:00	28.32	0	-0.0109778	0.046812	-102.343
108240	18/09/2018--19:43:00	28.29	0	-0.0109778	0.0319384	-102.343
108300	18/09/2018--19:44:00	28.31	0	-0.0109778	0.046812	-100.866
108360	18/09/2018--19:45:00	28.33	0	0.00435636	0.046812	-100.866
108420	18/09/2018--19:46:00	28.32	0	0.00435636	0.0319384	-102.343
108480	18/09/2018--19:47:00	28.33	0	-0.0109778	0.0319384	-102.343
108540	18/09/2018--19:48:00	28.33	0	-0.0109778	0.046812	-100.866
108600	18/09/2018--19:49:00	28.34	0	0.00435636	0.046812	-102.343
108660	18/09/2018--19:50:00	28.34	0	0.00435636	0.046812	-102.343
108720	18/09/2018--19:51:00	28.34	0	-0.0109778	0.0319384	-102.343
108780	18/09/2018--19:52:00	28.35	0	-0.0109778	0.046812	-102.343
108840	18/09/2018--19:53:00	28.34	0	-0.0109778	0.0319384	-102.343
108900	18/09/2018--19:54:00	28.35	0	-0.0109778	0.046812	-102.343
108960	18/09/2018--19:55:00	28.36	0	-0.0109778	0.046812	-102.343
109020	18/09/2018--19:56:00	28.35	0	-0.0109778	0.0319384	-102.343
109080	18/09/2018--19:57:00	28.34	0	-0.0109778	0.046812	-102.343
109140	18/09/2018--19:58:00	28.34	0	-0.0109778	0.0319384	-102.343
109200	18/09/2018--19:59:00	28.34	0	-0.0109778	0.046812	-102.343
109260	18/09/2018--20:00:00	28.34	0	-0.0109778	0.0319384	-100.866
109320	18/09/2018--20:01:00	28.35	0	-0.0109778	0.046812	-100.866
109380	18/09/2018--20:02:00	28.35	0	-0.0109778	0.046812	-102.343
109440	18/09/2018--20:03:00	28.34	0	-0.0109778	0.0319384	-102.343
109500	18/09/2018--20:04:00	28.35	0	-0.0109778	0.046812	-102.343
109560	18/09/2018--20:05:00	28.37	0	-0.0109778	0.0319384	-100.866
109620	18/09/2018--20:06:00	28.34	0	0.00435636	0.046812	-102.343
109680	18/09/2018--20:07:00	28.35	0	-0.0109778	0.046812	-102.343
109740	18/09/2018--20:08:00	28.35	0	-0.0109778	0.046812	-102.343
109800	18/09/2018--20:09:00	28.36	0	-0.0109778	0.046812	-102.343
109860	18/09/2018--20:10:00	28.36	0	-0.0109778	0.046812	-102.343
109920	18/09/2018--20:11:00	28.36	0	-0.0109778	0.046812	-102.343
109980	18/09/2018--20:12:00	28.35	0	-0.0109778	0.046812	-102.343
110040	18/09/2018--20:13:00	28.36	0	0.00435636	0.046812	-102.343
110100	18/09/2018--20:14:00	28.35	0	-0.0109778	0.0319384	-102.343
110160	18/09/2018--20:15:00	28.34	0	-0.0109778	0.046812	-102.343
110220	18/09/2018--20:16:00	28.34	0	0.00435636	0.046812	-102.343
110280	18/09/2018--20:17:00	28.36	0	-0.0109778	0.046812	-102.343
110340	18/09/2018--20:18:00	28.36	0	-0.0109778	0.0319384	-102.343
110400	18/09/2018--20:19:00	28.35	0	-0.0109778	0.0319384	-102.343
110460	18/09/2018--20:20:00	28.36	0	-0.0109778	0.0319384	-102.343
110520	18/09/2018--20:21:00	28.36	0	-0.0109778	0.046812	-100.866
110580	18/09/2018--20:22:00	28.36	0	-0.0109778	0.046812	-102.343
110640	18/09/2018--20:23:00	28.35	0	-0.0109778	0.046812	-102.343
110700	18/09/2018--20:24:00	28.36	0	-0.0109778	0.0319384	-102.343
110760	18/09/2018--20:25:00	28.35	0	-0.0109778	0.046812	-102.343
110820	18/09/2018--20:26:00	28.36	0	-0.0109778	0.0319384	-102.343
110880	18/09/2018--20:27:00	28.36	0	-0.0109778	0.0319384	-100.866
110940	18/09/2018--20:28:00	28.37	0	-0.0109778	0.046812	-102.343
111000	18/09/2018--20:29:00	28.36	0	-0.0109778	0.046812	-100.866
111060	18/09/2018--20:30:00	28.37	0	-0.0109778	0.0319384	-102.343
111120	18/09/2018--20:31:00	28.35	0	-0.0109778	0.0319384	-100.866
111180	18/09/2018--20:32:00	28.35	0	-0.0109778	0.046812	-102.343
111240	18/09/2018--20:33:00	28.38	0	-0.0109778	0.046812	-102.343
111300	18/09/2018--20:34:00	28.36	0	-0.0109778	0.0319384	-102.343
111360	18/09/2018--20:35:00	28.37	0	-0.0109778	0.0319384	-102.343
111420	18/09/2018--20:36:00	28.37	0	-0.0109778	0.046812	-100.866
111480	18/09/2018--20:37:00	28.37	0	0.00435636	0.046812	-100.866
111540	18/09/2018--20:38:00	28.37	0	-0.0109778	0.046812	-100.866
111600	18/09/2018--20:39:00	28.37	0	-0.0109778	0.0319384	-102.343
111660	18/09/2018--20:40:00	28.36	0	0.00435636	0.046812	-102.343
111720	18/09/2018--20:41:00	28.37	0	-0.0109778	0.046812	-100.866
111780	18/09/2018--20:42:00	28.37	0	0.00435636	0.0319384	-102.343
111840	18/09/2018--20:43:00	28.37	0	0.00435636	0.046812	-102.343
111900	18/09/2018--20:44:00	28.4	0	-0.0109778	0.046812	-102.343
111960	18/09/2018--20:45:00	28.36	0	-0.0109778	0.0319384	-102.343
112020	18/09/2018--20:46:00	28.37	0	-0.0109778	0.046812	-102.343
112080	18/09/2018--20:47:00	28.37	0	-0.0109778	0.046812	-102.343
112140	18/09/2018--20:48:00	28.36	0	-0.0109778	0.046812	-100.866
112200	18/09/2018--20:49:00	28.37	0	-0.0109778	0.046812	-102.343
112260	18/09/2018--20:50:00	28.37	0	-0.0109778	0.046812	-102.343
112320	18/09/2018--20:51:00	28.37	0	0.00435636	0.046812	-102.343
112380	18/09/2018--20:52:00	28.37	0	0.00435636	0.046812	-100.866
112440	18/09/2018--20:53:00	28.37	0	-0.0109778	0.046812	-102.343
112500	18/09/2018--20:54:00	28.38	0	-0.0109778	0.046812	-102.343
112560	18/09/2018--20:55:00	28.37	0	-0.0109778	0.0319384	-102.343
112620	18/09/2018--20:56:00	28.38	0	-0.0109778	0.0319384	-100.866
112680	18/09/2018--20:57:00	28.38	0	-0.0109778	0.046812	-102.343
112740	18/09/2018--20:58:00	28.4	0	-0.0109778	0.046812	-102.343
112800	18/09/2018--20:59:00	28.38	0	0.00435636	0.046812	-102.343
112860	18/09/2018--21:00:00	28.38	0	-0.0109778	0.0319384	-100.866
112920	18/09/2018--21:01:00	28.38	0	-0.0109778	0.046812	-102.343
112980	18/09/2018--21:02:00	28.38	0	-0.0109778	0.046812	-102.343
113040	18/09/2018--21:03:00	28.38	0	-0.0109778	0.046812	-102.343
113100	18/09/2018--21:04:00	28.38	0	-0.0109778	0.046812	-102.343
113160	18/09/2018--21:05:00	28.39	0	-0.0109778	0.0319384	-100.866
113220	18/09/2018--21:06:00	28.39	0	-0.0109778	0.0319384	-102.343
113280	18/09/2018--21:07:00	28.38	0	-0.0109778	0.0319384	-102.343
113340	18/09/2018--21:08:00	28.39	0	-0.0109778	0.046812	-102.343
113400	18/09/2018--21:09:00	28.38	0	-0.0109778	0.0319384	-102.343
113460	18/09/2018--21:10:00	28.38	0	-0.0109778	0.0319384	-102.343
113520	18/09/2018--21:11:00	28.38	0	-0.0109778	0.0319384	-102.343
113580	18/09/2018--21:12:00	28.38	0	-0.0109778	0.046812	-102.343
113640	18/09/2018--21:13:00	28.39	0	-0.0109778	0.046812	-102.343
113700	18/09/2018--21:14:00	28.39	0	-0.0109778	0.046812	-102.343
113760	18/09/2018--21:15:00	28.39	0	-0.0109778	0.046812	-100.866
113820	18/09/2018--21:16:00	28.39	0	-0.0109778	0.0319384	-102.343
113880	18/09/2018--21:17:00	28.39	0	-0.0109778	0.0319384	-100.866
113940	18/09/2018--21:18:00	28.39	0	-0.0109778	0.0319384	-102.343
114000	18/09/2018--21:19:00	28.39	0	0.00435636	0.046812	-102.343
114060	18/09/2018--21:20:00	28.39	0	-0.0109778	0.0319384	-100.866
114120	18/09/2018--21:21:00	28.39	0	0.00435636	0.046812	-102.343
114180	18/09/2018--21:22:00	28.39	0	-0.0109778	0.046812	-102.343
114240	18/09/2018--21:23:00	28.39	0	-0.0109778	0.0319384	-102.343
114300	18/09/2018--21:24:00	28.39	0	0.00435636	0.046812	-100.866
114360	18/09/2018--21:25:00	28.39	0	-0.0109778	0.0319384	-102.343
114420	18/09/2018--21:26:00	28.4	0	-0.0109778	0.046812	-102.343
114480	18/09/2018--21:27:00	28.39	0	-0.0109778	0.046812	-102.343
114540	18/09/2018--21:28:00	28.41	0	-0.0109778	0.046812	-102.343
114600	18/09/2018--21:29:00	28.39	0	-0.0109778	0.046812	-100.866
114660	18/09/2018--21:30:00	28.4	0	-0.0109778	0.046812	-100.866
114720	18/09/2018--21:31:00	28.39	0	-0.0109778	0.046812	-102.343
114780	18/09/2018--21:32:00	28.39	0	-0.0109778	0.0319384	-100.866
114840	18/09/2018--21:33:00	28.42	0	-0.0109778	0.0319384	-102.343
114900	18/09/2018--21:34:00	28.39	0	0.00435636	0.046812	-100.866
114960	18/09/2018--21:35:00	28.41	0	-0.0109778	0.046812	-100.866
115020	18/09/2018--21:36:00	28.42	0	-0.0109778	0.0319384	-102.343
115080	18/09/2018--21:37:00	28.41	0	-0.0109778	0.046812	-102.343
115140	18/09/2018--21:38:00	28.42	0	-0.0109778	0.0319384	-102.343
115200	18/09/2018--21:39:00	28.43	0	-0.0109778	0.046812	-102.343
115260	18/09/2018--21:40:00	28.43	0	-0.0109778	0.046812	-102.343
115320	18/09/2018--21:41:00	28.43	0	-0.0109778	0.046812	-102.343
115380	18/09/2018--21:42:00	28.42	0	-0.0109778	0.046812	-102.343
115440	18/09/2018--21:43:00	28.43	0	-0.0109778	0.046812	-102.343
115500	18/09/2018--21:44:00	28.44	0	-0.0109778	0.0319384	-100.866
115560	18/09/2018--21:45:00	28.43	0	-0.0109778	0.046812	-100.866
115620	18/09/2018--21:46:00	28.44	0	-0.0109778	0.0319384	-102.343
115680	18/09/2018--21:47:00	28.44	0	-0.0109778	0.046812	-102.343
115740	18/09/2018--21:48:00	28.42	0	-0.0109778	0.0319384	-102.343
115800	18/09/2018--21:49:00	28.45	0	-0.0109778	0.0319384	-100.866
115860	18/09/2018--21:50:00	28.44	0	-0.0109778	0.046812	-100.866
115920	18/09/2018--21:51:00	28.43	0	-0.0109778	0.046812	-102.343
115980	18/09/2018--21:52:00	28.43	0	-0.0109778	0.046812	-100.866
116040	18/09/2018--21:53:00	28.44	0	-0.0109778	0.046812	-102.343
116100	18/09/2018--21:54:00	28.43	0	-0.0109778	0.046812	-102.343
116160	18/09/2018--21:55:00	28.44	0	-0.0109778	0.046812	-102.343
116220	18/09/2018--21:56:00	28.43	0	-0.0109778	0.046812	-102.343
116280	18/09/2018--21:57:00	28.43	0	-0.0109778	0.046812	-100.866
116340	18/09/2018--21:58:00	28.43	0	-0.0109778	0.0319384	-102.343
116400	18/09/2018--21:59:00	28.44	0	-0.0109778	0.046812	-102.343
116460	18/09/2018--22:00:00	28.43	0	-0.0109778	0.046812	-102.343
116520	18/09/2018--22:01:00	28.45	0	-0.0109778	0.046812	-100.866
116580	18/09/2018--22:02:00	28.43	0	0.00435636	0.046812	-102.343
116640	18/09/2018--22:03:00	28.45	0	-0.0109778	0.0319384	-100.866
116700	18/09/2018--22:04:00	28.44	0	-0.0109778	0.0319384	-102.343
116760	18/09/2018--22:05:00	28.38	0	-0.0109778	0.046812	-102.343
116820	18/09/2018--22:06:00	28.33	0	0.00435636	0.046812	-102.343
116880	18/09/2018--22:07:00	28.24	0	-0.0109778	0.046812	-102.343
116940	18/09/2018--22:08:00	28.15	0	-0.0109778	0.0319384	-102.343
117000	18/09/2018--22:09:00	28.05	0	-0.0109778	0.046812	-100.866
117060	18/09/2018--22:10:00	27.96	0	-0.0109778	0.0319384	-100.866
117120	18/09/2018--22:11:00	27.88	0	-0.0109778	0.046812	-102.343
117180	18/09/2018--22:12:00	27.81	0	-0.0109778	0.0319384	-102.343
117240	18/09/2018--22:13:00	27.71	0	-0.0109778	0.046812	-102.343
117300	18/09/2018--22:14:00	27.66	0	-0.0109778	0.0319384	-102.343
117360	18/09/2018--22:15:00	27.59	0	-0.0109778	0.0319384	-102.343
117420	18/09/2018--22:16:00	27.52	0	-0.0109778	0.0319384	-102.343
117480	18/09/2018--22:17:00	27.46	0	-0.0109778	0.0319384	-100.866
117540	18/09/2018--22:18:00	27.43	0	0.00435636	0.0319384	-102.343
117600	18/09/2018--22:19:00	27.38	0	-0.0109778	0.046812	-100.866
117660	18/09/2018--22:20:00	27.31	0	-0.0109778	0.0319384	-102.343
117720	18/09/2018--22:21:00	27.27	0	-0.0109778	0.046812	-102.343
117780	18/09/2018--22:22:00	27.22	0	0.00435636	0.046812	-100.866
117840	18/09/2018--22:23:00	27.21	0	-0.0109778	0.046812	-100.866
117900	18/09/2018--22:24:00	27.14	0	-0.0109778	0.0319384	-102.343
117960	18/09/2018--22:25:00	27.13	0	0.00435636	0.046812	-102.343
118020	18/09/2018--22:26:00	27.09	0	-0.0109778	0.0319384	-102.343
118080	18/09/2018--22:27:00	27.06	0	-0.0109778	0.046812	-102.343
118140	18/09/2018--22:28:00	27.04	0	-0.0109778	0.046812	-102.343
118200	18/09/2018--22:29:00	27	0	-0.0109778	0.0319384	-100.866
118260	18/09/2018--22:30:00	26.98	0	-0.0109778	0.046812	-102.343
118320	18/09/2018--22:31:00	26.95	0	0.00435636	0.046812	-100.866
118380	18/09/2018--22:32:00	26.95	0	0.00435636	0.046812	-102.343
118440	18/09/2018--22:33:00	26.99	0	-0.0109778	0.046812	-102.343
118500	18/09/2018--22:34:00	27.03	0	-0.0109778	0.046812	-100.866
118560	18/09/2018--22:35:00	27.06	0	0.00435636	0.046812	-102.343
118620	18/09/2018--22:36:00	27.11	0	-0.0109778	0.046812	-102.343
118680	18/09/2018--22:37:00	27.12	0	-0.0109778	0.046812	-100.866
118740	18/09/2018--22:38:00	27.09	0	-0.0109778	0.046812	-102.343
118800	18/09/2018--22:39:00	27.04	0	0.00435636	0.0319384	-100.866
118860	18/09/2018--22:40:00	27.02	0	0.00435636	0.0319384	-100.866
118920	18/09/2018--22:41:00	27	0	-0.0109778	0.046812	-102.343
118980	18/09/2018--22:42:00	26.95	0	-0.0109778	0.0319384	-102.343
119040	18/09/2018--22:43:00	26.93	0	-0.0109778	0.0319384	-102.343
119100	18/09/2018--22:44:00	26.88	0	0.00435636	0.046812	-100.866
119160	18/09/2018--22:45:00	26.86	0	-0.0109778	0.0319384	-102.343
119220	18/09/2018--22:46:00	26.83	0	-0.0109778	0.046812	-102.343
119280	18/09/2018--22:47:00	26.79	0	-0.0109778	0.0319384	-102.343
119340	18/09/2018--22:48:00	26.77	0	-0.0109778	0.046812	-102.343
119400	18/09/2018--22:49:00	26.74	0	-0.0109778	0.0319384	-100.866
119460	18/09/2018--22:50:00	26.71	0	-0.0109778	0.046812	-102.343
119520	18/09/2018--22:51:00	26.7	0	-0.0109778	0.0319384	-102.343
119580	18/09/2018--22:52:00	26.71	0	0.00435636	0.046812	-102.343
119640	18/09/2018--22:53:00	26.72	0	0.00435636	0.0319384	-102.343
119700	18/09/2018--22:54:00	26.76	0	-0.0109778	0.046812	-100.866
119760	18/09/2018--22:55:00	26.82	0	-0.0109778	0.046812	-102.343
119820	18/09/2018--22:56:00	26.85	0	0.00435636	0.046812	-102.343
119880	18/09/2018--22:57:00	26.92	0	-0.0109778	0.046812	-102.343
119940	18/09/2018--22:58:00	26.91	0	-0.0109778	0.046812	-100.866
120000	18/09/2018--22:59:00	26.92	0	-0.0109778	0.046812	-100.866
120060	18/09/2018--23:00:00	26.87	0	-0.0109778	0.046812	-102.343
120120	18/09/2018--23:01:00	26.84	0	-0.0109778	0.046812	-102.343
120180	18/09/2018--23:02:00	26.8	0	-0.0109778	0.0319384	-102.343
120240	18/09/2018--23:03:00	26.76	0	-0.0109778	0.046812	-102.343
120300	18/09/2018--23:04:00	26.71	0	-0.0109778	0.046812	-102.343
120360	18/09/2018--23:05:00	26.7	0	-0.0109778	0.046812	-102.343
120420	18/09/2018--23:06:00	26.66	0	0.00435636	0.0319384	-100.866
120480	18/09/2018--23:07:00	26.63	0	-0.0109778	0.0319384	-100.866
120540	18/09/2018--23:08:00	26.61	0	0.00435636	0.046812	-102.343
120600	18/09/2018--23:09:00	26.57	0	-0.0109778	0.046812	-100.866
120660	18/09/2018--23:10:00	26.54	1	0.0196905	0.0319384	-102.343
120720	18/09/2018--23:11:00	26.5	0	0.0196905	0.0319384	-100.866
120780	18/09/2018--23:12:00	26.47	0	0.0196905	0.046812	-102.343
120840	18/09/2018--23:13:00	26.45	0	0.0196905	0.0319384	-100.866
120900	18/09/2018--23:14:00	26.46	0	0.0196905	0.046812	-102.343
120960	18/09/2018--23:15:00	26.47	0	0.0196905	0.0319384	-102.343
121020	18/09/2018--23:16:00	26.51	0	0.0196905	0.0319384	-100.866
121080	18/09/2018--23:17:00	26.52	0	0.0196905	0.0319384	-100.866
121140	18/09/2018--23:18:00	26.56	0	0.0196905	0.0319384	-102.343
121200	18/09/2018--23:19:00	26.59	0	0.0196905	0.046812	-102.343
121260	18/09/2018--23:20:00	26.54	0	0.0196905	0.0319384	-100.866
121320	18/09/2018--23:21:00	26.52	0	0.0196905	0.0319384	-102.343
121380	18/09/2018--23:22:00	26.5	0	0.0196905	0.0319384	-102.343
121440	18/09/2018--23:23:00	26.47	0	0.0196905	0.0319384	-102.343
121500	18/09/2018--23:24:00	26.44	0	0.0196905	0.0319384	-100.866
121560	18/09/2018--23:25:00	26.43	0	0.0196905	0.0319384	-102.343
121620	18/09/2018--23:26:00	26.39	0	0.0196905	0.0319384	-100.866
121680	18/09/2018--23:27:00	26.37	0	0.0196905	0.0319384	-100.866
121740	18/09/2018--23:28:00	26.35	0	0.0196905	0.0319384	-100.866
121800	18/09/2018--23:29:00	26.33	0	0.0196905	0.0319384	-102.343
121860	18/09/2018--23:30:00	26.33	0	0.0196905	0.0319384	-102.343
121920	18/09/2018--23:31:00	26.32	0	0.0196905	0.0319384	-102.343
121980	18/09/2018--23:32:00	26.31	0	0.0196905	0.0319384	-100.866
122040	18/09/2018--23:33:00	26.3	0	0.0196905	0.0319384	-102.343
122100	18/09/2018--23:34:00	26.33	0	0.0196905	0.0319384	-102.343
122160	18/09/2018--23:35:00	26.35	0	0.0196905	0.0319384	-102.343
122220	18/09/2018--23:36:00	26.38	0	0.00435636	0.0319384	-102.343
122280	18/09/2018--23:37:00	26.41	0	0.0196905	0.0319384	-102.343
122340	18/09/2018--23:38:00	26.44	0	0.00435636	0.0319384	-102.343
122400	18/09/2018--23:39:00	26.46	0	0.0196905	0.0319384	-102.343
122460	18/09/2018--23:40:00	26.44	0	0.0196905	0.0319384	-100.866
122520	18/09/2018--23:41:00	26.43	0	0.0196905	0.0319384	-102.343
122580	18/09/2018--23:42:00	26.41	0	0.0196905	0.0319384	-102.343
122640	18/09/2018--23:43:00	26.38	0	0.0196905	0.0319384	-100.866
122700	18/09/2018--23:44:00	26.36	0	0.0196905	0.0319384	-102.343
122760	18/09/2018--23:45:00	26.33	0	0.00435636	0.0319384	-102.343
122820	18/09/2018--23:46:00	26.31	0	0.0196905	0.0319384	-102.343
122880	18/09/2018--23:47:00	26.3	0	0.0196905	0.0319384	-100.866
122940	18/09/2018--23:48:00	26.26	0	0.0196905	0.0319384	-100.866
123000	18/09/2018--23:49:00	26.25	0	0.00435636	0.0319384	-102.343
123060	18/09/2018--23:50:00	26.23	0	0.0196905	0.0319384	-102.343
123120	18/09/2018--23:51:00	26.25	0	0.0196905	0.0319384	-100.866
123180	18/09/2018--23:52:00	26.27	0	0.0196905	0.0319384	-102.343
123240	18/09/2018--23:53:00	26.3	0	0.0196905	0.046812	-102.343
123300	18/09/2018--23:54:00	26.33	0	0.0196905	0.0319384	-102.343
123360	18/09/2018--23:55:00	26.36	0	0.0196905	0.0319384	-100.866
123420	18/09/2018--23:56:00	26.39	0	0.0196905	0.046812	-102.343
123480	18/09/2018--23:57:00	26.38	0	0.00435636	0.0319384	-102.343
123540	18/09/2018--23:58:00	26.36	0	0.0196905	0.0319384	-102.343
123600	18/09/2018--23:59:00	26.35	0	0.0196905	0.0319384	-102.343
123660	19/09/2018--00:00:00	26.31	0	0.0196905	0.0319384	-102.343
123720	19/09/2018--00:01:00	26.29	0	0.0196905	0.0319384	-102.343
123780	19/09/2018--00:02:00	26.27	0	0.0196905	0.0319384	-102.343
123840	19/09/2018--00:03:00	26.25	0	0.0196905	0.0319384	-102.343
123900	19/09/2018--00:04:00	26.21	0	0.0196905	0.0319384	-100.866
123960	19/09/2018--00:05:00	26.21	0	0.0196905	0.0319384	-100.866
124020	19/09/2018--00:06:00	26.2	0	0.0196905	0.0319384	-100.866
124080	19/09/2018--00:07:00	26.18	0	0.0196905	0.0319384	-102.343
124140	19/09/2018--00:08:00	26.2	0	0.0196905	0.0319384	-102.343
124200	19/09/2018--00:09:00	26.21	0	0.0196905	0.0319384	-102.343
124260	19/09/2018--00:10:00	26.24	0	0.0196905	0.0319384	-102.343
124320	19/09/2018--00:11:00	26.28	0	0.0196905	0.0319384	-100.866
124380	19/09/2018--00:12:00	26.32	0	0.0196905	0.0319384	-100.866
124440	19/09/2018--00:13:00	26.34	0	0.0196905	0.0319384	-102.343
124500	19/09/2018--00:14:00	26.33	0	0.0196905	0.046812	-102.343
124560	19/09/2018--00:15:00	26.3	0	0.0196905	0.0319384	-102.343
124620	19/09/2018--00:16:00	26.29	0	0.0196905	0.0319384	-100.866
124680	19/09/2018--00:17:00	26.26	0	0.0196905	0.046812	-102.343
124740	19/09/2018--00:18:00	26.25	0	0.0196905	0.0319384	-102.343
124800	19/09/2018--00:19:00	26.21	0	0.0196905	0.0319384	-102.343
124860	19/09/2018--00:20:00	26.2	0	0.0196905	0.0319384	-100.866
124920	19/09/2018--00:21:00	26.19	0	0.0196905	0.0319384	-100.866
124980	19/09/2018--00:22:00	26.15	0	0.0196905	0.0319384	-100.866
125040	19/09/2018--00:23:00	26.15	0	0.0196905	0.0319384	-102.343
125100	19/09/2018--00:24:00	26.14	0	0.0196905	0.0319384	-100.866
125160	19/09/2018--00:25:00	26.14	0	0.0196905	0.0319384	-102.343
125220	19/09/2018--00:26:00	26.14	0	0.0196905	0.0319384	-102.343
125280	19/09/2018--00:27:00	26.16	0	0.0196905	0.0319384	-102.343
125340	19/09/2018--00:28:00	26.21	0	0.00435636	0.0319384	-102.343
125400	19/09/2018--00:29:00	26.25	0	0.0196905	0.0319384	-102.343
125460	19/09/2018--00:30:00	26.27	0	0.0196905	0.0319384	-102.343
125520	19/09/2018--00:31:00	26.27	0	0.0196905	0.0319384	-102.343
125580	19/09/2018--00:32:00	26.24	0	0.0196905	0.0319384	-100.866
125640	19/09/2018--00:33:00	26.23	0	0.0196905	0.0319384	-102.343
125700	19/09/2018--00:34:00	26.2	0	0.0196905	0.0319384	-102.343
125760	19/09/2018--00:35:00	26.17	0	0.0196905	0.0319384	-102.343
125820	19/09/2018--00:36:00	26.14	0	0.00435636	0.0319384	-102.343
125880	19/09/2018--00:37:00	26.11	0	0.0196905	0.0319384	-102.343
125940	19/09/2018--00:38:00	26.1	0	0.00435636	0.0319384	-100.866
126000	19/09/2018--00:39:00	26.07	0	0.00435636	0.0319384	-100.866
126060	19/09/2018--00:40:00	26.05	0	0.0196905	0.0319384	-102.343
126120	19/09/2018--00:41:00	26.02	0	0.0196905	0.046812	-102.343
126180	19/09/2018--00:42:00	26.04	0	0.0196905	0.0319384	-102.343
126240	19/09/2018--00:43:00	26.07	0	0.0196905	0.0319384	-100.866
126300	19/09/2018--00:44:00	26.08	0	0.0196905	0.0319384	-102.343
126360	19/09/2018--00:45:00	26.11	0	0.0196905	0.0319384	-102.343
126420	19/09/2018--00:46:00	26.16	0	0.0196905	0.0319384	-102.343
126480	19/09/2018--00:47:00	26.16	0	0.0196905	0.0319384	-102.343
126540	19/09/2018--00:48:00	26.17	0	0.00435636	0.0319384	-102.343
126600	19/09/2018--00:49:00	26.16	0	0.0196905	0.0319384	-102.343
126660	19/09/2018--00:50:00	26.12	0	0.0196905	0.046812	-100.866
126720	19/09/2018--00:51:00	26.09	0	0.0196905	0.0319384	-102.343
126780	19/09/2018--00:52:00	26.08	0	0.0196905	0.0319384	-102.343
126840	19/09/2018--00:53:00	26.03	0	0.0196905	0.0319384	-102.343
126900	19/09/2018--00:54:00	26.01	0	0.0196905	0.0319384	-102.343
126960	19/09/2018--00:55:00	26	0	0.0196905	0.0319384	-102.343
127020	19/09/2018--00:56:00	25.98	0	0.0196905	0.0319384	-102.343
127080	19/09/2018--00:57:00	25.95	0	0.0196905	0.046812	-100.866
127140	19/09/2018--00:58:00	25.94	0	0.0196905	0.0319384	-100.866
127200	19/09/2018--00:59:00	25.93	0	0.0196905	0.0319384	-102.343
127260	19/09/2018--01:00:00	25.95	0	0.0196905	0.0319384	-100.866
127320	19/09/2018--01:01:00	25.98	0	0.0196905	0.0319384	-102.343
127380	19/09/2018--01:02:00	26.01	0	0.0196905	0.0319384	-102.343
127440	19/09/2018--01:03:00	26.05	0	0.0196905	0.0319384	-102.343
127500	19/09/2018--01:04:00	26.06	0	0.0196905	0.0319384	-102.343
127560	19/09/2018--01:05:00	26.07	0	0.0196905	0.0319384	-102.343
127620	19/09/2018--01:06:00	26.07	0	0.0196905	0.0319384	-102.343
127680	19/09/2018--01:07:00	26.05	0	0.0196905	0.0319384	-102.343
127740	19/09/2018--01:08:00	26.02	0	0.0196905	0.0319384	-100.866
127800	19/09/2018--01:09:00	26	0	0.0196905	0.0319384	-102.343
127860	19/09/2018--01:10:00	25.98	0	0.0196905	0.0319384	-102.343
127920	19/09/2018--01:11:00	25.94	0	0.0196905	0.0319384	-102.343
127980	19/09/2018--01:12:00	25.93	0	0.0196905	0.0319384	-102.343
128040	19/09/2018--01:13:00	25.9	0	0.0196905	0.0319384	-102.343
128100	19/09/2018--01:14:00	25.89	0	0.0196905	0.046812	-102.343
128160	19/09/2018--01:15:00	25.86	0	0.0196905	0.0319384	-100.866
128220	19/09/2018--01:16:00	25.85	0	0.0196905	0.0319384	-102.343
128280	19/09/2018--01:17:00	25.86	0	0.0196905	0.0319384	-100.866
128340	19/09/2018--01:18:00	25.92	0	0.0196905	0.0319384	-102.343
128400	19/09/2018--01:19:00	25.92	0	0.0196905	0.0319384	-100.866
128460	19/09/2018--01:20:00	25.95	0	0.0196905	0.0319384	-102.343
128520	19/09/2018--01:21:00	25.99	0	0.0196905	0.0319384	-100.866
128580	19/09/2018--01:22:00	25.98	0	0.0196905	0.0319384	-102.343
128640	19/09/2018--01:23:00	25.96	0	0.0196905	0.0319384	-102.343
128700	19/09/2018--01:24:00	25.96	0	0.0196905	0.0319384	-100.866
128760	19/09/2018--01:25:00	25.91	0	0.0196905	0.0319384	-102.343
128820	19/09/2018--01:26:00	25.88	0	0.0196905	0.0319384	-100.866
128880	19/09/2018--01:27:00	25.86	0	0.0196905	0.0319384	-102.343
128940	19/09/2018--01:28:00	25.87	0	0.0196905	0.0319384	-102.343
129000	19/09/2018--01:29:00	25.88	0	0.0196905	0.0319384	-102.343
129060	19/09/2018--01:30:00	25.91	0	0.0196905	0.0319384	-100.866
129120	19/09/2018--01:31:00	25.95	0	0.0196905	0.046812	-100.866
129180	19/09/2018--01:32:00	25.96	0	0.0196905	0.0319384	-102.343
129240	19/09/2018--01:33:00	25.98	0	0.0196905	0.0319384	-102.343
129300	19/09/2018--01:34:00	25.98	0	0.0196905	0.0319384	-100.866
129360	19/09/2018--01:35:00	25.98	0	0.00435636	0.0319384	-100.866
129420	19/09/2018--01:36:00	25.92	0	0.0196905	0.0319384	-102.343
129480	19/09/2018--01:37:00	25.91	0	0.0196905	0.0319384	-102.343
129540	19/09/2018--01:38:00	25.86	0	0.0196905	0.0319384	-100.866
129600	19/09/2018--01:39:00	25.86	0	0.00435636	0.0319384	-102.343
129660	19/09/2018--01:40:00	25.88	0	0.0196905	0.046812	-100.866
129720	19/09/2018--01:41:00	25.88	0	0.00435636	0.0319384	-102.343
129780	19/09/2018--01:42:00	25.93	0	0.0196905	0.0319384	-100.866
129840	19/09/2018--01:43:00	25.95	0	0.0196905	0.0319384	-100.866
129900	19/09/2018--01:44:00	25.97	0	0.0196905	0.0319384	-102.343
129960	19/09/2018--01:45:00	25.96	0	0.0196905	0.0319384	-102.343
130020	19/09/2018--01:46:00	25.95	0	0.0196905	0.0319384	-102.343
130080	19/09/2018--01:47:00	25.93	0	0.0196905	0.0319384	-100.866
130140	19/09/2018--01:48:00	25.89	0	0.00435636	0.0319384	-100.866
130200	19/09/2018--01:49:00	25.88	0	0.0196905	0.0319384	-100.866
130260	19/09/2018--01:50:00	25.84	0	0.00435636	0.0319384	-102.343
130320	19/09/2018--01:51:00	25.8	0	0.0196905	0.0319384	-100.866
130380	19/09/2018--01:52:00	25.8	0	0.0196905	0.0319384	-100.866
130440	19/09/2018--01:53:00	25.78	0	0.0196905	0.0319384	-102.343
130500	19/09/2018--01:54:00	25.75	0	0.0196905	0.0319384	-100.866
130560	19/09/2018--01:55:00	25.75	0	0.0196905	0.0319384	-100.866
130620	19/09/2018--01:56:00	25.77	0	0.0196905	0.046812	-102.343
130680	19/09/2018--01:57:00	25.79	0	0.0196905	0.0319384	-102.343
130740	19/09/2018--01:58:00	25.8	0	0.0196905	0.0319384	-102.343
130800	19/09/2018--01:59:00	25.84	0	0.0196905	0.0319384	-102.343
130860	19/09/2018--02:00:00	25.88	0	0.0196905	0.0319384	-102.343
130920	19/09/2018--02:01:00	25.87	0	0.0196905	0.0319384	-102.343
130980	19/09/2018--02:02:00	25.86	0	0.0196905	0.0319384	-100.866
131040	19/09/2018--02:03:00	25.82	0	0.0196905	0.0319384	-102.343
131100	19/09/2018--02:04:00	25.79	0	0.0196905	0.046812	-102.343
131160	19/09/2018--02:05:00	25.75	0	0.0196905	0.0319384	-100.866
131220	19/09/2018--02:06:00	25.74	0	0.00435636	0.0319384	-102.343
131280	19/09/2018--02:07:00	25.71	0	0.0196905	0.0319384	-100.866
131340	19/09/2018--02:08:00	25.75	0	0.0196905	0.0319384	-100.866
131400	19/09/2018--02:09:00	25.77	0	0.0196905	0.0319384	-102.343
131460	19/09/2018--02:10:00	25.8	0	0.00435636	0.0319384	-102.343
131520	19/09/2018--02:11:00	25.83	0	0.0196905	0.0319384	-102.343
131580	19/09/2018--02:12:00	25.85	0	0.00435636	0.0319384	-102.343
131640	19/09/2018--02:13:00	25.86	0	0.00435636	0.0319384	-100.866
131700	19/09/2018--02:14:00	25.83	0	0.0196905	0.0319384	-100.866
131760	19/09/2018--02:15:00	25.81	0	0.0196905	0.0319384	-102.343
131820	19/09/2018--02:16:00	25.77	0	0.0196905	0.0319384	-102.343
131880	19/09/2018--02:17:00	25.73	0	0.0196905	0.0319384	-100.866
131940	19/09/2018--02:18:00	25.73	0	0.0196905	0.0319384	-102.343
132000	19/09/2018--02:19:00	25.75	0	0.0196905	0.0319384	-102.343
132060	19/09/2018--02:20:00	25.77	0	0.0196905	0.0319384	-102.343
132120	19/09/2018--02:21:00	25.81	0	0.0196905	0.0319384	-102.343
132180	19/09/2018--02:22:00	25.82	0	0.00435636	0.0319384	-102.343
132240	19/09/2018--02:23:00	25.86	0	0.0196905	0.0319384	-102.343
132300	19/09/2018--02:24:00	25.84	0	0.0196905	0.0319384	-100.866
132360	19/09/2018--02:25:00	25.82	0	0.0196905	0.0319384	-102.343
132420	19/09/2018--02:26:00	25.79	0	0.0196905	0.0319384	-100.866
132480	19/09/2018--02:27:00	25.75	0	0.0196905	0.0319384	-102.343
132540	19/09/2018--02:28:00	25.73	0	0.00435636	0.0319384	-100.866
132600	19/09/2018--02:29:00	25.73	0	0.0196905	0.0319384	-102.343
132660	19/09/2018--02:30:00	25.74	0	0.0196905	0.0319384	-102.343
132720	19/09/2018--02:31:00	25.74	0	0.0196905	0.0319384	-102.343
132780	19/09/2018--02:32:00	25.76	0	0.0196905	0.0319384	-100.866
132840	19/09/2018--02:33:00	25.82	0	0.0196905	0.0319384	-102.343
132900	19/09/2018--02:34:00	25.83	0	0.0196905	0.0319384	-102.343
132960	19/09/2018--02:35:00	25.82	0	0.0196905	0.0319384	-100.866
133020	19/09/2018--02:36:00	25.8	0	0.0196905	0.0319384	-102.343
133080	19/09/2018--02:37:00	25.77	0	0.0196905	0.0319384	-102.343
133140	19/09/2018--02:38:00	25.74	0	0.0196905	0.0319384	-102.343
133200	19/09/2018--02:39:00	25.72	0	0.0196905	0.0319384	-102.343
133260	19/09/2018--02:40:00	25.68	0	0.0196905	0.0319384	-102.343
133320	19/09/2018--02:41:00	25.64	0	0.0196905	0.0319384	-100.866
133380	19/09/2018--02:42:00	25.62	0	0.0196905	0.0319384	-100.866
133440	19/09/2018--02:43:00	25.58	0	0.0196905	0.0319384	-102.343
133500	19/09/2018--02:44:00	25.57	0	0.00435636	0.0319384	-102.343
133560	19/09/2018--02:45:00	25.61	0	0.0196905	0.0319384	-102.343
133620	19/09/2018--02:46:00	25.64	0	0.0196905	0.0319384	-100.866
133680	19/09/2018--02:47:00	25.66	0	0.0196905	0.0319384	-102.343
133740	19/09/2018--02:48:00	25.69	0	0.0196905	0.0319384	-102.343
133800	19/09/2018--02:49:00	25.71	0	0.0196905	0.0319384	-102.343
133860	19/09/2018--02:50:00	25.72	0	0.0196905	0.0319384	-102.343
133920	19/09/2018--02:51:00	25.71	0	0.0196905	0.0319384	-102.343
133980	19/09/2018--02:52:00	25.68	0	0.0196905	0.0319384	-102.343
134040	19/09/2018--02:53:00	25.65	0	0.0196905	0.0319384	-102.343
134100	19/09/2018--02:54:00	25.64	0	0.0196905	0.0319384	-102.343
134160	19/09/2018--02:55:00	25.63	0	0.0196905	0.0319384	-100.866
134220	19/09/2018--02:56:00	25.64	0	0.0196905	0.0319384	-100.866
134280	19/09/2018--02:57:00	25.66	0	0.0196905	0.0319384	-102.343
134340	19/09/2018--02:58:00	25.67	0	0.0196905	0.0319384	-102.343
134400	19/09/2018--02:59:00	25.7	0	0.0196905	0.0319384	-100.866
134460	19/09/2018--03:00:00	25.74	0	0.0196905	0.0319384	-102.343
134520	19/09/2018--03:01:00	25.73	0	0.0196905	0.0319384	-100.866
134580	19/09/2018--03:02:00	25.72	0	0.0196905	0.0319384	-100.866
134640	19/09/2018--03:03:00	25.66	0	0.0196905	0.0319384	-100.866
134700	19/09/2018--03:04:00	25.65	0	0.0196905	0.046812	-102.343
134760	19/09/2018--03:05:00	25.62	0	0.0196905	0.0319384	-102.343
134820	19/09/2018--03:06:00	25.6	0	0.0196905	0.0319384	-102.343
134880	19/09/2018--03:07:00	25.6	0	0.0196905	0.0319384	-102.343
134940	19/09/2018--03:08:00	25.61	0	0.0196905	0.0319384	-102.343
135000	19/09/2018--03:09:00	25.64	0	0.0196905	0.0319384	-102.343
135060	19/09/2018--03:10:00	25.66	0	0.0196905	0.0319384	-102.343
135120	19/09/2018--03:11:00	25.69	0	0.0196905	0.0319384	-102.343
135180	19/09/2018--03:12:00	25.71	0	0.0196905	0.0319384	-102.343
135240	19/09/2018--03:13:00	25.7	0	0.00435636	0.0319384	-100.866
135300	19/09/2018--03:14:00	25.66	0	0.0196905	0.0319384	-100.866
135360	19/09/2018--03:15:00	25.65	0	0.0196905	0.0319384	-102.343
135420	19/09/2018--03:16:00	25.61	0	0.0196905	0.0319384	-102.343
135480	19/09/2018--03:17:00	25.58	0	0.0196905	0.0319384	-100.866
135540	19/09/2018--03:18:00	25.59	0	0.0196905	0.0319384	-102.343
135600	19/09/2018--03:19:00	25.62	0	0.0196905	0.046812	-102.343
135660	19/09/2018--03:20:00	25.64	0	0.0196905	0.0319384	-102.343
135720	19/09/2018--03:21:00	25.66	0	0.0196905	0.0319384	-100.866
135780	19/09/2018--03:22:00	25.68	0	0.0196905	0.0319384	-102.343
135840	19/09/2018--03:23:00	25.7	0	0.0196905	0.0319384	-100.866
135900	19/09/2018--03:24:00	25.69	0	0.0196905	0.0319384	-100.866
135960	19/09/2018--03:25:00	25.64	0	0.0196905	0.046812	-102.343
136020	19/09/2018--03:26:00	25.63	0	0.0196905	0.0319384	-102.343
136080	19/09/2018--03:27:00	25.61	0	0.0196905	0.0319384	-102.343
136140	19/09/2018--03:28:00	25.59	0	0.0196905	0.0319384	-102.343
136200	19/09/2018--03:29:00	25.62	0	0.0196905	0.0319384	-102.343
136260	19/09/2018--03:30:00	25.64	0	0.0196905	0.0319384	-100.866
136320	19/09/2018--03:31:00	25.64	0	0.0196905	0.0319384	-100.866
136380	19/09/2018--03:32:00	25.68	0	0.0196905	0.0319384	-102.343
136440	19/09/2018--03:33:00	25.7	0	0.0196905	0.0319384	-102.343
136500	19/09/2018--03:34:00	25.68	0	0.00435636	0.0319384	-102.343
136560	19/09/2018--03:35:00	25.64	0	0.0196905	0.0319384	-102.343
136620	19/09/2018--03:36:00	25.61	0	0.0196905	0.0319384	-102.343
136680	19/09/2018--03:37:00	25.58	0	0.0196905	0.0319384	-100.866
136740	19/09/2018--03:38:00	25.57	0	0.0196905	0.0319384	-102.343
136800	19/09/2018--03:39:00	25.57	0	0.0196905	0.0319384	-102.343
136860	19/09/2018--03:40:00	25.59	0	0.0196905	0.0319384	-100.866
136920	19/09/2018--03:41:00	25.61	0	0.0196905	0.0319384	-102.343
136980	19/09/2018--03:42:00	25.64	0	0.0196905	0.0319384	-100.866
137040	19/09/2018--03:43:00	25.67	0	0.0196905	0.0319384	-100.866
137100	19/09/2018--03:44:00	25.67	0	0.0196905	0.0319384	-102.343
137160	19/09/2018--03:45:00	25.65	0	0.0196905	0.0319384	-100.866
137220	19/09/2018--03:46:00	25.63	0	0.0196905	0.0319384	-102.343
137280	19/09/2018--03:47:00	25.61	0	0.0196905	0.0319384	-102.343
137340	19/09/2018--03:48:00	25.57	0	0.0196905	0.0319384	-102.343
137400	19/09/2018--03:49:00	25.59	0	0.0196905	0.0319384	-102.343
137460	19/09/2018--03:50:00	25.59	0	0.00435636	0.0319384	-102.343
137520	19/09/2018--03:51:00	25.61	0	0.0196905	0.0319384	-100.866
137580	19/09/2018--03:52:00	25.64	0	0.0196905	0.0319384	-102.343
137640	19/09/2018--03:53:00	25.68	0	0.0196905	0.0319384	-100.866
137700	19/09/2018--03:54:00	25.67	0	0.0196905	0.0319384	-102.343
137760	19/09/2018--03:55:00	25.63	0	0.0196905	0.0319384	-102.343
137820	19/09/2018--03:56:00	25.6	0	0.0196905	0.046812	-100.866
137880	19/09/2018--03:57:00	25.58	0	0.0196905	0.0319384	-102.343
137940	19/09/2018--03:58:00	25.54	0	0.0196905	0.046812	-102.343
138000	19/09/2018--03:59:00	25.52	0	0.0196905	0.0319384	-102.343
138060	19/09/2018--04:00:00	25.51	0	0.0196905	0.0319384	-102.343
138120	19/09/2018--04:01:00	25.51	0	0.0196905	0.0319384	-102.343
138180	19/09/2018--04:02:00	25.54	0	0.0196905	0.0319384	-100.866
138240	19/09/2018--04:03:00	25.56	0	0.0196905	0.0319384	-102.343
138300	19/09/2018--04:04:00	25.61	0	0.0196905	0.046812	-102.343
138360	19/09/2018--04:05:00	25.63	0	0.0196905	0.0319384	-102.343
138420	19/09/2018--04:06:00	25.6	0	0.0196905	0.0319384	-100.866
138480	19/09/2018--04:07:00	25.57	0	0.0196905	0.0319384	-100.866
138540	19/09/2018--04:08:00	25.55	0	0.0196905	0.0319384	-102.343
138600	19/09/2018--04:09:00	25.53	0	0.0196905	0.0319384	-100.866
138660	19/09/2018--04:10:00	25.51	0	0.0196905	0.0319384	-102.343
138720	19/09/2018--04:11:00	25.52	0	0.0196905	0.0319384	-100.866
138780	19/09/2018--04:12:00	25.55	0	0.0196905	0.0319384	-100.866
138840	19/09/2018--04:13:00	25.56	0	0.0196905	0.0319384	-102.343
138900	19/09/2018--04:14:00	25.59	0	0.0196905	0.0319384	-102.343
138960	19/09/2018--04:15:00	25.61	0	0.0196905	0.0319384	-102.343
139020	19/09/2018--04:16:00	25.62	0	0.0196905	0.0319384	-102.343
139080	19/09/2018--04:17:00	25.6	0	0.0196905	0.0319384	-100.866
139140	19/09/2018--04:18:00	25.55	0	0.0196905	0.0319384	-102.343
139200	19/09/2018--04:19:00	25.52	0	0.0196905	0.0319384	-102.343
139260	19/09/2018--04:20:00	25.52	0	0.0196905	0.046812	-102.343
139320	19/09/2018--04:21:00	25.53	0	0.0196905	0.0319384	-102.343
139380	19/09/2018--04:22:00	25.53	0	0.0196905	0.0319384	-102.343
139440	19/09/2018--04:23:00	25.57	0	0.0196905	0.0319384	-100.866
139500	19/09/2018--04:24:00	25.59	0	0.0196905	0.0319384	-102.343
139560	19/09/2018--04:25:00	25.61	0	0.0196905	0.0319384	-102.343
139620	19/09/2018--04:26:00	25.59	0	0.0196905	0.0319384	-102.343
139680	19/09/2018--04:27:00	25.59	0	0.0196905	0.0319384	-102.343
139740	19/09/2018--04:28:00	25.55	0	0.0196905	0.0319384	-102.343
139800	19/09/2018--04:29:00	25.51	0	0.0196905	0.0319384	-102.343
139860	19/09/2018--04:30:00	25.52	0	0.0196905	0.0319384	-102.343
139920	19/09/2018--04:31:00	25.51	0	0.0196905	0.0319384	-102.343
139980	19/09/2018--04:32:00	25.54	0	0.0196905	0.0319384	-102.343
140040	19/09/2018--04:33:00	25.57	0	0.0196905	0.0319384	-100.866
140100	19/09/2018--04:34:00	25.6	0	0.0196905	0.0319384	-100.866
140160	19/09/2018--04:35:00	25.6	0	0.0196905	0.0319384	-100.866
140220	19/09/2018--04:36:00	25.57	0	0.0196905	0.0319384	-102.343
140280	19/09/2018--04:37:00	25.55	0	0.0196905	0.0319384	-102.343
140340	19/09/2018--04:38:00	25.52	0	0.0196905	0.0319384	-100.866
140400	19/09/2018--04:39:00	25.52	0	0.0196905	0.0319384	-102.343
140460	19/09/2018--04:40:00	25.54	0	0.0196905	0.0319384	-102.343
140520	19/09/2018--04:41:00	25.56	0	0.0196905	0.0319384	-102.343
140580	19/09/2018--04:42:00	25.56	0	0.0196905	0.0319384	-102.343
140640	19/09/2018--04:43:00	25.59	0	0.0196905	0.0319384	-102.343
140700	19/09/2018--04:44:00	25.63	0	0.0196905	0.0319384	-102.343
140760	19/09/2018--04:45:00	25.59	0	0.0196905	0.0319384	-100.866
140820	19/09/2018--04:46:00	25.56	0	0.0196905	0.0319384	-102.343
140880	19/09/2018--04:47:00	25.53	0	0.0196905	0.0319384	-102.343
140940	19/09/2018--04:48:00	25.52	0	0.0196905	0.0319384	-102.343
141000	19/09/2018--04:49:00	25.52	0	0.0196905	0.046812	-102.343
141060	19/09/2018--04:50:00	25.52	0	0.0196905	0.0319384	-102.343
141120	19/09/2018--04:51:00	25.54	0	0.0196905	0.0319384	-102.343
141180	19/09/2018--04:52:00	25.55	0	0.0196905	0.0319384	-100.866
141240	19/09/2018--04:53:00	25.58	0	0.0196905	0.0319384	-100.866
141300	19/09/2018--04:54:00	25.56	0	0.0196905	0.0319384	-100.866
141360	19/09/2018--04:55:00	25.53	0	0.0196905	0.0319384	-102.343
141420	19/09/2018--04:56:00	25.48	0	0.0196905	0.0319384	-100.866
141480	19/09/2018--04:57:00	25.46	0	0.0196905	0.0319384	-102.343
141540	19/09/2018--04:58:00	25.48	0	0.0196905	0.0319384	-100.866
141600	19/09/2018--04:59:00	25.5	0	0.00435636	0.0319384	-100.866
141660	19/09/2018--05:00:00	25.52	0	0.0196905	0.046812	-102.343
