# Supplementary material for: A randomized cross-over trial investigating differences in 24-h personal air and skin temperatures using wearable sensors between two climatologically contrasting settings
Source: Sci Rep. 2021 Nov 10;11:22020. doi: 10.1038/s41598-021-01180-y (PMC8580978; doi:10.1038/s41598-021-01180-y)
Supplement: Supplementary file 2 — Supplementary Data. [file 41598_2021_1180_MOESM2_ESM.zip › New folder/new/T43_A1new.csv]

Index	Date	Temperature	Activity	X-axis	Y-axis	Z-axis	Marker
66120	05/08/2018--05:00:00	29.28	0	0.0414528	0.631574	0.788991
66180	05/08/2018--05:01:00	29.26	0	0.057067	0.631574	0.774391
66240	05/08/2018--05:02:00	29.27	0	0.057067	0.631574	0.774391
66300	05/08/2018--05:03:00	29.25	0	0.057067	0.631574	0.774391
66360	05/08/2018--05:04:00	29.25	0	0.057067	0.631574	0.774391
66420	05/08/2018--05:05:00	29.27	0	0.057067	0.631574	0.774391
66480	05/08/2018--05:06:00	29.26	0	0.057067	0.631574	0.774391
66540	05/08/2018--05:07:00	29.24	0	0.057067	0.631574	0.774391
66600	05/08/2018--05:08:00	29.24	0	0.057067	0.631574	0.774391
66660	05/08/2018--05:09:00	29.24	0	0.057067	0.631574	0.774391
66720	05/08/2018--05:10:00	29.22	0	0.057067	0.631574	0.774391
66780	05/08/2018--05:11:00	29.22	0	0.057067	0.631574	0.774391
66840	05/08/2018--05:12:00	29.22	0	0.057067	0.617247	0.774391
66900	05/08/2018--05:13:00	29.21	0	0.057067	0.631574	0.774391
66960	05/08/2018--05:14:00	29.21	0	0.057067	0.631574	0.774391
67020	05/08/2018--05:15:00	29.2	0	0.057067	0.631574	0.774391
67080	05/08/2018--05:16:00	29.2	0	0.057067	0.631574	0.774391
67140	05/08/2018--05:17:00	29.21	0	0.057067	0.631574	0.774391
67200	05/08/2018--05:18:00	29.19	0	0.057067	0.631574	0.774391
67260	05/08/2018--05:19:00	29.17	0	0.057067	0.631574	0.788991
67320	05/08/2018--05:20:00	29.18	0	0.057067	0.631574	0.774391
67380	05/08/2018--05:21:00	29.18	0	0.057067	0.617247	0.774391
67440	05/08/2018--05:22:00	29.18	0	0.057067	0.631574	0.788991
67500	05/08/2018--05:23:00	29.16	0	0.057067	0.631574	0.774391
67560	05/08/2018--05:24:00	29.17	0	0.057067	0.631574	0.788991
67620	05/08/2018--05:25:00	29.18	0	0.057067	0.631574	0.774391
67680	05/08/2018--05:26:00	29.16	0	0.057067	0.631574	0.774391
67740	05/08/2018--05:27:00	29.16	0	0.057067	0.631574	0.774391
67800	05/08/2018--05:28:00	29.15	0	0.057067	0.631574	0.788991
67860	05/08/2018--05:29:00	29.15	0	0.057067	0.631574	0.774391
67920	05/08/2018--05:30:00	29.15	0	0.057067	0.617247	0.774391
67980	05/08/2018--05:31:00	29.14	0	0.057067	0.631574	0.774391
68040	05/08/2018--05:32:00	29.13	0	0.057067	0.631574	0.774391
68100	05/08/2018--05:33:00	29.14	0	0.057067	0.631574	0.774391
68160	05/08/2018--05:34:00	29.12	0	0.057067	0.631574	0.774391
68220	05/08/2018--05:35:00	29.13	0	0.057067	0.631574	0.774391
68280	05/08/2018--05:36:00	29.12	0	0.057067	0.631574	0.774391
68340	05/08/2018--05:37:00	29.12	0	0.057067	0.631574	0.774391
68400	05/08/2018--05:38:00	29.11	0	0.057067	0.617247	0.774391
68460	05/08/2018--05:39:00	29.13	0	0.057067	0.631574	0.788991
68520	05/08/2018--05:40:00	29.1	0	0.057067	0.631574	0.774391
68580	05/08/2018--05:41:00	29.1	0	0.057067	0.631574	0.774391
68640	05/08/2018--05:42:00	29.1	0	0.057067	0.617247	0.774391
68700	05/08/2018--05:43:00	29.1	0	0.057067	0.631574	0.774391
68760	05/08/2018--05:44:00	29.1	0	0.057067	0.631574	0.774391
68820	05/08/2018--05:45:00	29.1	0	0.057067	0.617247	0.774391
68880	05/08/2018--05:46:00	29.1	0	0.057067	0.631574	0.774391
68940	05/08/2018--05:47:00	29.08	0	0.057067	0.617247	0.774391
69000	05/08/2018--05:48:00	29.09	0	0.057067	0.617247	0.774391
69060	05/08/2018--05:49:00	29.07	0	0.057067	0.631574	0.774391
69120	05/08/2018--05:50:00	29.06	0	0.057067	0.631574	0.774391
69180	05/08/2018--05:51:00	29.07	0	0.057067	0.617247	0.774391
69240	05/08/2018--05:52:00	29.05	0	0.057067	0.617247	0.774391
69300	05/08/2018--05:53:00	29.05	0	0.057067	0.617247	0.774391
69360	05/08/2018--05:54:00	29.05	0	0.057067	0.631574	0.774391
69420	05/08/2018--05:55:00	29.05	0	0.057067	0.631574	0.774391
69480	05/08/2018--05:56:00	29.04	0	0.057067	0.631574	0.774391
69540	05/08/2018--05:57:00	29.05	0	0.057067	0.631574	0.774391
69600	05/08/2018--05:58:00	29.05	0	0.057067	0.617247	0.774391
69660	05/08/2018--05:59:00	29.04	0	0.057067	0.631574	0.774391
69720	05/08/2018--06:00:00	29.04	0	0.057067	0.617247	0.774391
69780	05/08/2018--06:01:00	29.02	0	0.057067	0.631574	0.774391
69840	05/08/2018--06:02:00	29.04	0	0.057067	0.617247	0.774391
69900	05/08/2018--06:03:00	29.02	0	0.057067	0.631574	0.774391
69960	05/08/2018--06:04:00	29.02	0	0.057067	0.617247	0.774391
70020	05/08/2018--06:05:00	29.01	0	0.057067	0.631574	0.774391
70080	05/08/2018--06:06:00	29.01	0	0.057067	0.617247	0.774391
70140	05/08/2018--06:07:00	29.02	0	0.057067	0.631574	0.774391
70200	05/08/2018--06:08:00	28.99	0	0.057067	0.631574	0.774391
70260	05/08/2018--06:09:00	29	0	0.057067	0.617247	0.774391
70320	05/08/2018--06:10:00	28.98	0	0.057067	0.617247	0.774391
70380	05/08/2018--06:11:00	28.99	0	0.057067	0.617247	0.774391
70440	05/08/2018--06:12:00	28.99	0	0.057067	0.617247	0.774391
70500	05/08/2018--06:13:00	29	0	0.057067	0.631574	0.774391
70560	05/08/2018--06:14:00	28.97	0	0.057067	0.617247	0.774391
70620	05/08/2018--06:15:00	28.97	0	0.057067	0.631574	0.774391
70680	05/08/2018--06:16:00	28.98	0	0.057067	0.617247	0.788991
70740	05/08/2018--06:17:00	28.96	0	0.057067	0.631574	0.774391
70800	05/08/2018--06:18:00	28.96	0	0.057067	0.631574	0.774391
70860	05/08/2018--06:19:00	28.97	0	0.057067	0.631574	0.774391
70920	05/08/2018--06:20:00	28.95	0	0.057067	0.631574	0.774391
70980	05/08/2018--06:21:00	28.97	0	0.057067	0.631574	0.774391
71040	05/08/2018--06:22:00	28.95	0	0.057067	0.631574	0.774391
71100	05/08/2018--06:23:00	28.96	0	0.057067	0.631574	0.774391
71160	05/08/2018--06:24:00	28.93	0	0.057067	0.631574	0.774391
71220	05/08/2018--06:25:00	28.93	0	0.057067	0.631574	0.774391
71280	05/08/2018--06:26:00	28.95	0	0.057067	0.631574	0.774391
71340	05/08/2018--06:27:00	28.93	0	0.057067	0.617247	0.774391
71400	05/08/2018--06:28:00	28.93	0	0.057067	0.617247	0.774391
71460	05/08/2018--06:29:00	28.92	0	0.057067	0.631574	0.774391
71520	05/08/2018--06:30:00	28.92	0	0.057067	0.631574	0.774391
71580	05/08/2018--06:31:00	28.91	0	0.057067	0.617247	0.774391
71640	05/08/2018--06:32:00	28.91	0	0.057067	0.617247	0.774391
71700	05/08/2018--06:33:00	28.92	0	0.057067	0.631574	0.774391
71760	05/08/2018--06:34:00	28.9	0	0.057067	0.631574	0.774391
71820	05/08/2018--06:35:00	28.89	0	0.057067	0.617247	0.774391
71880	05/08/2018--06:36:00	28.9	0	0.057067	0.631574	0.774391
71940	05/08/2018--06:37:00	28.89	0	0.057067	0.631574	0.774391
72000	05/08/2018--06:38:00	28.89	0	0.057067	0.631574	0.774391
72060	05/08/2018--06:39:00	28.89	0	0.057067	0.631574	0.774391
72120	05/08/2018--06:40:00	28.88	0	0.057067	0.631574	0.774391
72180	05/08/2018--06:41:00	28.89	0	0.057067	0.631574	0.774391
72240	05/08/2018--06:42:00	28.87	0	0.057067	0.631574	0.774391
72300	05/08/2018--06:43:00	28.86	0	0.057067	0.617247	0.774391
72360	05/08/2018--06:44:00	28.84	0	0.057067	0.631574	0.774391
72420	05/08/2018--06:45:00	28.85	0	0.057067	0.617247	0.774391
72480	05/08/2018--06:46:00	28.84	0	0.057067	0.617247	0.774391
72540	05/08/2018--06:47:00	28.85	0	0.057067	0.631574	0.774391
72600	05/08/2018--06:48:00	28.85	0	0.057067	0.617247	0.774391
72660	05/08/2018--06:49:00	28.84	0	0.057067	0.631574	0.774391
72720	05/08/2018--06:50:00	28.84	0	0.057067	0.631574	0.774391
72780	05/08/2018--06:51:00	28.82	0	0.057067	0.631574	0.774391
72840	05/08/2018--06:52:00	28.85	0	0.057067	0.631574	0.774391
72900	05/08/2018--06:53:00	28.82	0	0.057067	0.617247	0.774391
72960	05/08/2018--06:54:00	28.81	0	0.057067	0.631574	0.774391
73020	05/08/2018--06:55:00	28.81	0	0.057067	0.617247	0.774391
73080	05/08/2018--06:56:00	28.82	0	0.057067	0.617247	0.774391
73140	05/08/2018--06:57:00	28.81	0	0.057067	0.631574	0.774391
73200	05/08/2018--06:58:00	28.8	0	0.057067	0.617247	0.774391
73260	05/08/2018--06:59:00	28.8	0	0.057067	0.631574	0.774391
73320	05/08/2018--07:00:00	28.79	0	0.057067	0.617247	0.774391
73380	05/08/2018--07:01:00	28.79	0	0.057067	0.631574	0.774391
73440	05/08/2018--07:02:00	28.79	0	0.057067	0.617247	0.774391
73500	05/08/2018--07:03:00	28.78	0	0.057067	0.617247	0.774391
73560	05/08/2018--07:04:00	28.78	0	0.057067	0.631574	0.788991
73620	05/08/2018--07:05:00	28.77	0	0.057067	0.617247	0.774391
73680	05/08/2018--07:06:00	28.77	0	0.057067	0.631574	0.788991
73740	05/08/2018--07:07:00	28.77	0	0.057067	0.631574	0.774391
73800	05/08/2018--07:08:00	28.77	0	0.057067	0.631574	0.774391
73860	05/08/2018--07:09:00	28.77	0	0.057067	0.631574	0.774391
73920	05/08/2018--07:10:00	28.75	0	0.0414528	0.617247	0.774391
73980	05/08/2018--07:11:00	28.75	0	0.057067	0.617247	0.774391
74040	05/08/2018--07:12:00	28.74	0	0.057067	0.631574	0.774391
74100	05/08/2018--07:13:00	28.74	0	0.057067	0.631574	0.774391
74160	05/08/2018--07:14:00	28.75	0	0.057067	0.631574	0.774391
74220	05/08/2018--07:15:00	28.74	0	0.057067	0.617247	0.774391
74280	05/08/2018--07:16:00	28.74	0	0.057067	0.631574	0.774391
74340	05/08/2018--07:17:00	28.72	0	0.057067	0.617247	0.774391
74400	05/08/2018--07:18:00	28.73	0	0.057067	0.631574	0.774391
74460	05/08/2018--07:19:00	28.73	0	0.057067	0.631574	0.774391
74520	05/08/2018--07:20:00	28.73	0	0.057067	0.617247	0.774391
74580	05/08/2018--07:21:00	28.72	0	0.057067	0.631574	0.774391
74640	05/08/2018--07:22:00	28.71	0	0.057067	0.631574	0.774391
74700	05/08/2018--07:23:00	28.72	0	0.057067	0.617247	0.774391
74760	05/08/2018--07:24:00	28.7	0	0.057067	0.617247	0.774391
74820	05/08/2018--07:25:00	28.71	0	0.057067	0.631574	0.774391
74880	05/08/2018--07:26:00	28.71	0	0.057067	0.617247	0.774391
74940	05/08/2018--07:27:00	28.71	0	0.057067	0.617247	0.774391
75000	05/08/2018--07:28:00	28.68	0	0.057067	0.631574	0.774391
75060	05/08/2018--07:29:00	28.69	0	0.057067	0.631574	0.774391
75120	05/08/2018--07:30:00	28.69	0	0.057067	0.617247	0.774391
75180	05/08/2018--07:31:00	28.7	0	0.057067	0.631574	0.774391
75240	05/08/2018--07:32:00	28.68	0	0.057067	0.631574	0.788991
75300	05/08/2018--07:33:00	28.68	0	0.057067	0.617247	0.774391
75360	05/08/2018--07:34:00	28.7	0	0.057067	0.631574	0.774391
75420	05/08/2018--07:35:00	28.68	0	0.057067	0.631574	0.774391
75480	05/08/2018--07:36:00	28.68	0	0.057067	0.631574	0.774391
75540	05/08/2018--07:37:00	28.66	0	0.057067	0.631574	0.774391
75600	05/08/2018--07:38:00	28.68	0	0.057067	0.631574	0.774391
75660	05/08/2018--07:39:00	28.68	0	0.057067	0.631574	0.774391
75720	05/08/2018--07:40:00	28.67	0	0.057067	0.617247	0.774391
75780	05/08/2018--07:41:00	28.67	0	0.057067	0.617247	0.774391
75840	05/08/2018--07:42:00	28.67	0	0.057067	0.617247	0.774391
75900	05/08/2018--07:43:00	28.66	0	0.057067	0.617247	0.788991
75960	05/08/2018--07:44:00	28.65	0	0.057067	0.631574	0.774391
76020	05/08/2018--07:45:00	28.64	0	0.057067	0.617247	0.774391
76080	05/08/2018--07:46:00	28.68	0	0.057067	0.631574	0.774391
76140	05/08/2018--07:47:00	28.66	0	0.057067	0.617247	0.774391
76200	05/08/2018--07:48:00	28.68	0	0.057067	0.617247	0.774391
76260	05/08/2018--07:49:00	28.65	0	0.057067	0.631574	0.788991
76320	05/08/2018--07:50:00	28.66	0	0.057067	0.617247	0.788991
76380	05/08/2018--07:51:00	28.68	0	0.057067	0.631574	0.774391
76440	05/08/2018--07:52:00	28.65	0	0.057067	0.631574	0.774391
76500	05/08/2018--07:53:00	28.66	0	0.057067	0.617247	0.774391
76560	05/08/2018--07:54:00	28.65	0	0.057067	0.631574	0.774391
76620	05/08/2018--07:55:00	28.65	0	0.057067	0.631574	0.774391
76680	05/08/2018--07:56:00	28.66	0	0.057067	0.617247	0.774391
76740	05/08/2018--07:57:00	28.65	0	0.057067	0.631574	0.774391
76800	05/08/2018--07:58:00	28.65	0	0.057067	0.617247	0.774391
76860	05/08/2018--07:59:00	28.65	0	0.057067	0.631574	0.774391
76920	05/08/2018--08:00:00	28.67	0	0.057067	0.631574	0.774391
76980	05/08/2018--08:01:00	28.66	0	0.057067	0.631574	0.774391
77040	05/08/2018--08:02:00	28.66	0	0.057067	0.631574	0.788991
77100	05/08/2018--08:03:00	28.67	0	0.057067	0.617247	0.774391
77160	05/08/2018--08:04:00	28.65	0	0.057067	0.617247	0.788991
77220	05/08/2018--08:05:00	28.67	0	0.057067	0.617247	0.774391
77280	05/08/2018--08:06:00	28.66	0	0.057067	0.617247	0.774391
77340	05/08/2018--08:07:00	28.66	0	0.057067	0.631574	0.774391
77400	05/08/2018--08:08:00	28.67	0	0.057067	0.617247	0.774391
77460	05/08/2018--08:09:00	28.67	0	0.057067	0.617247	0.774391
77520	05/08/2018--08:10:00	28.66	0	0.057067	0.617247	0.774391
77580	05/08/2018--08:11:00	28.67	0	0.057067	0.631574	0.788991
77640	05/08/2018--08:12:00	28.67	0	0.057067	0.617247	0.788991
77700	05/08/2018--08:13:00	28.66	0	0.057067	0.631574	0.774391
77760	05/08/2018--08:14:00	28.66	0	0.0414528	0.617247	0.774391
77820	05/08/2018--08:15:00	28.66	0	0.057067	0.631574	0.774391
77880	05/08/2018--08:16:00	28.66	0	0.057067	0.617247	0.774391
77940	05/08/2018--08:17:00	28.7	0	0.057067	0.617247	0.774391
78000	05/08/2018--08:18:00	28.66	0	0.057067	0.631574	0.774391
78060	05/08/2018--08:19:00	28.69	0	0.057067	0.617247	0.774391
78120	05/08/2018--08:20:00	28.69	0	0.057067	0.631574	0.774391
78180	05/08/2018--08:21:00	28.68	0	0.057067	0.631574	0.774391
78240	05/08/2018--08:22:00	28.68	0	0.057067	0.617247	0.788991
78300	05/08/2018--08:23:00	28.68	0	0.057067	0.617247	0.788991
78360	05/08/2018--08:24:00	28.69	0	0.057067	0.617247	0.774391
78420	05/08/2018--08:25:00	28.69	0	0.0414528	0.617247	0.774391
78480	05/08/2018--08:26:00	28.69	0	0.057067	0.617247	0.774391
78540	05/08/2018--08:27:00	28.69	0	0.057067	0.631574	0.774391
78600	05/08/2018--08:28:00	28.7	0	0.057067	0.631574	0.774391
78660	05/08/2018--08:29:00	28.7	0	0.057067	0.617247	0.774391
78720	05/08/2018--08:30:00	28.71	0	0.057067	0.631574	0.774391
78780	05/08/2018--08:31:00	28.72	0	0.057067	0.617247	0.774391
78840	05/08/2018--08:32:00	28.72	0	0.057067	0.631574	0.788991
78900	05/08/2018--08:33:00	28.71	0	0.057067	0.617247	0.774391
78960	05/08/2018--08:34:00	28.72	0	0.057067	0.631574	0.774391
79020	05/08/2018--08:35:00	28.72	0	0.057067	0.617247	0.774391
79080	05/08/2018--08:36:00	28.72	0	0.057067	0.617247	0.788991
79140	05/08/2018--08:37:00	28.71	0	0.057067	0.617247	0.774391
79200	05/08/2018--08:38:00	28.71	0	0.057067	0.631574	0.774391
79260	05/08/2018--08:39:00	28.73	0	0.057067	0.617247	0.774391
79320	05/08/2018--08:40:00	28.73	0	0.057067	0.617247	0.788991
79380	05/08/2018--08:41:00	28.74	0	0.057067	0.617247	0.774391
79440	05/08/2018--08:42:00	28.74	0	0.057067	0.617247	0.774391
79500	05/08/2018--08:43:00	28.74	0	0.057067	0.631574	0.774391
79560	05/08/2018--08:44:00	28.75	0	0.057067	0.617247	0.788991
79620	05/08/2018--08:45:00	28.75	0	0.057067	0.617247	0.788991
79680	05/08/2018--08:46:00	28.76	0	0.057067	0.617247	0.774391
79740	05/08/2018--08:47:00	28.75	0	0.057067	0.617247	0.774391
79800	05/08/2018--08:48:00	28.77	0	0.057067	0.617247	0.774391
79860	05/08/2018--08:49:00	28.75	0	0.057067	0.617247	0.788991
79920	05/08/2018--08:50:00	28.77	0	0.057067	0.617247	0.774391
79980	05/08/2018--08:51:00	28.77	0	0.057067	0.617247	0.774391
80040	05/08/2018--08:52:00	28.77	0	0.057067	0.617247	0.774391
80100	05/08/2018--08:53:00	28.76	0	0.057067	0.631574	0.774391
80160	05/08/2018--08:54:00	28.78	0	0.057067	0.631574	0.774391
80220	05/08/2018--08:55:00	28.77	0	0.057067	0.631574	0.774391
80280	05/08/2018--08:56:00	28.78	0	0.057067	0.617247	0.788991
80340	05/08/2018--08:57:00	28.78	0	0.057067	0.617247	0.788991
80400	05/08/2018--08:58:00	28.79	0	0.057067	0.617247	0.788991
80460	05/08/2018--08:59:00	28.79	0	0.057067	0.617247	0.788991
80520	05/08/2018--09:00:00	28.79	0	0.057067	0.631574	0.774391
80580	05/08/2018--09:01:00	28.8	0	0.057067	0.617247	0.774391
80640	05/08/2018--09:02:00	28.77	0	0.057067	0.617247	0.774391
80700	05/08/2018--09:03:00	28.81	0	0.057067	0.631574	0.774391
80760	05/08/2018--09:04:00	28.81	0	0.057067	0.617247	0.774391
80820	05/08/2018--09:05:00	28.8	0	0.057067	0.617247	0.774391
80880	05/08/2018--09:06:00	28.79	0	0.057067	0.631574	0.774391
80940	05/08/2018--09:07:00	28.82	0	0.057067	0.617247	0.774391
81000	05/08/2018--09:08:00	28.8	0	0.057067	0.631574	0.774391
81060	05/08/2018--09:09:00	28.8	0	0.057067	0.617247	0.774391
81120	05/08/2018--09:10:00	28.81	0	0.057067	0.617247	0.774391
81180	05/08/2018--09:11:00	28.8	0	0.057067	0.631574	0.774391
81240	05/08/2018--09:12:00	28.82	0	0.057067	0.631574	0.774391
81300	05/08/2018--09:13:00	28.82	0	0.057067	0.631574	0.774391
81360	05/08/2018--09:14:00	28.83	0	0.057067	0.617247	0.774391
81420	05/08/2018--09:15:00	28.82	0	0.057067	0.617247	0.774391
81480	05/08/2018--09:16:00	28.82	0	0.057067	0.617247	0.774391
81540	05/08/2018--09:17:00	28.82	0	0.057067	0.631574	0.774391
81600	05/08/2018--09:18:00	28.83	0	0.057067	0.617247	0.788991
81660	05/08/2018--09:19:00	28.84	0	0.0414528	0.617247	0.774391
81720	05/08/2018--09:20:00	28.84	0	0.057067	0.617247	0.774391
81780	05/08/2018--09:21:00	28.83	0	0.057067	0.631574	0.774391
81840	05/08/2018--09:22:00	28.84	0	0.057067	0.617247	0.774391
81900	05/08/2018--09:23:00	28.83	0	0.057067	0.617247	0.774391
81960	05/08/2018--09:24:00	28.84	0	0.057067	0.617247	0.774391
82020	05/08/2018--09:25:00	28.86	0	0.057067	0.631574	0.774391
82080	05/08/2018--09:26:00	28.86	0	0.057067	0.617247	0.774391
82140	05/08/2018--09:27:00	28.86	0	0.057067	0.617247	0.774391
82200	05/08/2018--09:28:00	28.84	0	0.057067	0.631574	0.774391
82260	05/08/2018--09:29:00	28.85	0	0.057067	0.631574	0.774391
82320	05/08/2018--09:30:00	28.85	0	0.057067	0.617247	0.774391
82380	05/08/2018--09:31:00	28.84	0	0.057067	0.617247	0.774391
82440	05/08/2018--09:32:00	28.87	0	0.057067	0.617247	0.774391
82500	05/08/2018--09:33:00	28.87	0	0.057067	0.617247	0.774391
82560	05/08/2018--09:34:00	28.86	0	0.057067	0.617247	0.774391
82620	05/08/2018--09:35:00	28.86	0	0.057067	0.631574	0.774391
82680	05/08/2018--09:36:00	28.87	0	0.0414528	0.617247	0.774391
82740	05/08/2018--09:37:00	28.85	0	0.057067	0.617247	0.774391
82800	05/08/2018--09:38:00	28.88	0	0.057067	0.631574	0.774391
82860	05/08/2018--09:39:00	28.88	0	0.057067	0.617247	0.774391
82920	05/08/2018--09:40:00	28.86	0	0.057067	0.631574	0.788991
82980	05/08/2018--09:41:00	28.86	0	0.057067	0.617247	0.788991
83040	05/08/2018--09:42:00	28.87	0	0.057067	0.617247	0.774391
83100	05/08/2018--09:43:00	28.89	0	0.057067	0.617247	0.774391
83160	05/08/2018--09:44:00	28.87	0	0.057067	0.631574	0.774391
83220	05/08/2018--09:45:00	28.88	0	0.057067	0.617247	0.774391
83280	05/08/2018--09:46:00	28.89	0	0.057067	0.631574	0.774391
83340	05/08/2018--09:47:00	28.88	0	0.057067	0.631574	0.774391
83400	05/08/2018--09:48:00	28.9	0	0.057067	0.617247	0.774391
83460	05/08/2018--09:49:00	28.87	0	0.057067	0.617247	0.774391
83520	05/08/2018--09:50:00	28.89	0	0.057067	0.617247	0.774391
83580	05/08/2018--09:51:00	28.9	0	0.057067	0.617247	0.774391
83640	05/08/2018--09:52:00	28.9	0	0.057067	0.617247	0.774391
83700	05/08/2018--09:53:00	28.89	0	0.057067	0.631574	0.788991
83760	05/08/2018--09:54:00	28.91	0	0.057067	0.617247	0.774391
83820	05/08/2018--09:55:00	28.92	0	0.057067	0.617247	0.774391
83880	05/08/2018--09:56:00	28.93	0	0.057067	0.617247	0.788991
83940	05/08/2018--09:57:00	28.93	0	0.057067	0.631574	0.774391
84000	05/08/2018--09:58:00	28.93	0	0.057067	0.631574	0.774391
84060	05/08/2018--09:59:00	28.92	0	0.057067	0.617247	0.774391
84120	05/08/2018--10:00:00	28.95	0	0.057067	0.631574	0.774391
84180	05/08/2018--10:01:00	28.95	0	0.057067	0.617247	0.788991
84240	05/08/2018--10:02:00	28.94	0	0.057067	0.631574	0.774391
84300	05/08/2018--10:03:00	28.95	0	0.057067	0.617247	0.788991
84360	05/08/2018--10:04:00	28.95	0	0.057067	0.617247	0.788991
84420	05/08/2018--10:05:00	28.95	0	0.057067	0.617247	0.788991
84480	05/08/2018--10:06:00	28.96	0	0.057067	0.617247	0.788991
84540	05/08/2018--10:07:00	28.96	0	0.057067	0.617247	0.774391
84600	05/08/2018--10:08:00	28.97	0	0.057067	0.617247	0.788991
84660	05/08/2018--10:09:00	28.98	0	0.057067	0.617247	0.788991
84720	05/08/2018--10:10:00	28.98	0	0.057067	0.617247	0.788991
84780	05/08/2018--10:11:00	29	0	0.057067	0.617247	0.774391
84840	05/08/2018--10:12:00	28.97	0	0.057067	0.631574	0.774391
84900	05/08/2018--10:13:00	28.99	0	0.057067	0.617247	0.774391
84960	05/08/2018--10:14:00	28.98	0	0.057067	0.617247	0.788991
85020	05/08/2018--10:15:00	29.01	0	0.057067	0.617247	0.774391
85080	05/08/2018--10:16:00	29.02	0	0.057067	0.617247	0.774391
85140	05/08/2018--10:17:00	29.01	0	0.057067	0.617247	0.774391
85200	05/08/2018--10:18:00	29.01	0	0.057067	0.631574	0.774391
85260	05/08/2018--10:19:00	29.02	0	0.057067	0.617247	0.774391
85320	05/08/2018--10:20:00	29.03	0	0.057067	0.617247	0.788991
85380	05/08/2018--10:21:00	29.03	0	0.057067	0.617247	0.774391
85440	05/08/2018--10:22:00	29.03	0	0.057067	0.617247	0.788991
85500	05/08/2018--10:23:00	29.04	0	0.057067	0.617247	0.774391
85560	05/08/2018--10:24:00	29.03	0	0.057067	0.617247	0.788991
85620	05/08/2018--10:25:00	29.06	0	0.057067	0.617247	0.774391
85680	05/08/2018--10:26:00	29.07	0	0.057067	0.617247	0.774391
85740	05/08/2018--10:27:00	29.07	0	0.057067	0.617247	0.774391
85800	05/08/2018--10:28:00	29.07	0	0.057067	0.617247	0.774391
85860	05/08/2018--10:29:00	29.07	0	0.057067	0.617247	0.788991
85920	05/08/2018--10:30:00	29.09	0	0.057067	0.617247	0.774391
85980	05/08/2018--10:31:00	29.1	0	0.057067	0.617247	0.788991
86040	05/08/2018--10:32:00	29.11	0	0.057067	0.617247	0.774391
86100	05/08/2018--10:33:00	29.11	0	0.057067	0.631574	0.774391
86160	05/08/2018--10:34:00	29.11	0	0.057067	0.617247	0.788991
86220	05/08/2018--10:35:00	29.12	0	0.057067	0.631574	0.774391
86280	05/08/2018--10:36:00	29.12	0	0.057067	0.617247	0.774391
86340	05/08/2018--10:37:00	29.14	0	0.057067	0.617247	0.774391
86400	05/08/2018--10:38:00	29.14	0	0.057067	0.617247	0.788991
86460	05/08/2018--10:39:00	29.15	0	0.057067	0.617247	0.788991
86520	05/08/2018--10:40:00	29.16	0	0.057067	0.631574	0.774391
86580	05/08/2018--10:41:00	29.18	0	0.057067	0.631574	0.788991
86640	05/08/2018--10:42:00	29.17	0	0.057067	0.617247	0.774391
86700	05/08/2018--10:43:00	29.18	0	0.057067	0.631574	0.774391
86760	05/08/2018--10:44:00	29.2	0	0.057067	0.617247	0.774391
86820	05/08/2018--10:45:00	29.2	0	0.057067	0.617247	0.788991
86880	05/08/2018--10:46:00	29.21	0	0.057067	0.617247	0.774391
86940	05/08/2018--10:47:00	29.21	0	0.057067	0.631574	0.788991
87000	05/08/2018--10:48:00	29.21	0	0.057067	0.617247	0.774391
87060	05/08/2018--10:49:00	29.23	0	0.057067	0.617247	0.774391
87120	05/08/2018--10:50:00	29.24	0	0.057067	0.617247	0.774391
87180	05/08/2018--10:51:00	29.24	0	0.057067	0.631574	0.774391
87240	05/08/2018--10:52:00	29.24	0	0.057067	0.617247	0.774391
87300	05/08/2018--10:53:00	29.25	0	0.057067	0.617247	0.788991
87360	05/08/2018--10:54:00	29.27	0	0.057067	0.617247	0.774391
87420	05/08/2018--10:55:00	29.26	0	0.057067	0.617247	0.788991
87480	05/08/2018--10:56:00	29.28	0	0.057067	0.617247	0.774391
87540	05/08/2018--10:57:00	29.27	0	0.057067	0.631574	0.788991
87600	05/08/2018--10:58:00	29.32	0	0.057067	0.617247	0.788991
87660	05/08/2018--10:59:00	29.32	0	0.057067	0.617247	0.788991
87720	05/08/2018--11:00:00	29.33	0	0.057067	0.631574	0.774391
87780	05/08/2018--11:01:00	29.33	0	0.057067	0.631574	0.788991
87840	05/08/2018--11:02:00	29.34	0	0.057067	0.617247	0.774391
87900	05/08/2018--11:03:00	29.35	0	0.057067	0.631574	0.774391
87960	05/08/2018--11:04:00	29.35	0	0.057067	0.631574	0.774391
88020	05/08/2018--11:05:00	29.37	0	0.057067	0.617247	0.774391
88080	05/08/2018--11:06:00	29.38	0	0.057067	0.617247	0.774391
88140	05/08/2018--11:07:00	29.39	0	0.057067	0.631574	0.774391
88200	05/08/2018--11:08:00	29.38	0	0.057067	0.617247	0.774391
88260	05/08/2018--11:09:00	29.42	0	0.057067	0.617247	0.774391
88320	05/08/2018--11:10:00	29.44	0	0.057067	0.617247	0.774391
88380	05/08/2018--11:11:00	29.44	0	0.057067	0.631574	0.774391
88440	05/08/2018--11:12:00	29.45	0	0.057067	0.617247	0.774391
88500	05/08/2018--11:13:00	29.46	0	0.057067	0.617247	0.788991
88560	05/08/2018--11:14:00	29.46	0	0.057067	0.617247	0.774391
88620	05/08/2018--11:15:00	29.46	0	0.057067	0.631574	0.774391
88680	05/08/2018--11:16:00	29.48	0	0.057067	0.617247	0.774391
88740	05/08/2018--11:17:00	29.49	0	0.057067	0.617247	0.774391
88800	05/08/2018--11:18:00	29.48	0	0.057067	0.631574	0.788991
88860	05/08/2018--11:19:00	29.51	0	0.057067	0.631574	0.774391
88920	05/08/2018--11:20:00	29.5	0	0.0414528	0.617247	0.774391
88980	05/08/2018--11:21:00	29.53	0	0.057067	0.617247	0.774391
89040	05/08/2018--11:22:00	29.54	0	0.057067	0.631574	0.774391
89100	05/08/2018--11:23:00	29.55	0	0.057067	0.617247	0.774391
89160	05/08/2018--11:24:00	29.55	0	0.057067	0.631574	0.788991
89220	05/08/2018--11:25:00	29.57	0	0.057067	0.617247	0.774391
89280	05/08/2018--11:26:00	29.58	0	0.057067	0.617247	0.774391
89340	05/08/2018--11:27:00	29.59	0	0.057067	0.617247	0.774391
89400	05/08/2018--11:28:00	29.6	0	0.057067	0.617247	0.774391
89460	05/08/2018--11:29:00	29.61	0	0.057067	0.617247	0.774391
89520	05/08/2018--11:30:00	29.62	0	0.057067	0.617247	0.788991
89580	05/08/2018--11:31:00	29.63	0	0.057067	0.617247	0.788991
89640	05/08/2018--11:32:00	29.66	0	0.057067	0.617247	0.788991
89700	05/08/2018--11:33:00	29.64	0	0.057067	0.617247	0.774391
89760	05/08/2018--11:34:00	29.67	0	0.057067	0.631574	0.774391
89820	05/08/2018--11:35:00	29.69	0	0.057067	0.617247	0.774391
89880	05/08/2018--11:36:00	29.69	0	0.057067	0.617247	0.774391
89940	05/08/2018--11:37:00	29.7	0	0.057067	0.617247	0.774391
90000	05/08/2018--11:38:00	29.72	0	0.057067	0.617247	0.788991
90060	05/08/2018--11:39:00	29.73	0	0.057067	0.617247	0.774391
90120	05/08/2018--11:40:00	29.74	0	0.057067	0.617247	0.774391
90180	05/08/2018--11:41:00	29.75	0	0.057067	0.617247	0.774391
90240	05/08/2018--11:42:00	29.77	0	0.057067	0.617247	0.774391
90300	05/08/2018--11:43:00	29.78	0	0.057067	0.617247	0.788991
90360	05/08/2018--11:44:00	29.79	0	0.057067	0.617247	0.788991
90420	05/08/2018--11:45:00	29.8	0	0.057067	0.617247	0.774391
90480	05/08/2018--11:46:00	29.81	0	0.057067	0.617247	0.788991
90540	05/08/2018--11:47:00	29.82	1	0.057067	0.631574	0.788991
90600	05/08/2018--11:48:00	29.84	5	0.0258386	0.631574	0.74519
90660	05/08/2018--11:49:00	29.84	156	0.0414528	0.631574	0.715989
90720	05/08/2018--11:50:00	29.86	168	0.0414528	0.660229	0.730589
90780	05/08/2018--11:51:00	29.86	129	0.0726812	0.645902	0.75979
90840	05/08/2018--11:52:00	29.88	0	0.0726812	0.645902	0.75979
90900	05/08/2018--11:53:00	29.89	0	0.0726812	0.645902	0.75979
90960	05/08/2018--11:54:00	29.89	0	0.0726812	0.645902	0.75979
91020	05/08/2018--11:55:00	29.87	0	0.0726812	0.645902	0.75979
91080	05/08/2018--11:56:00	29.88	0	0.0726812	0.645902	0.75979
91140	05/08/2018--11:57:00	29.87	0	0.0726812	0.645902	0.75979
91200	05/08/2018--11:58:00	29.84	121	-0.0210041	0.402337	0.920395
91260	05/08/2018--11:59:00	29.86	268	0.0258386	0.559938	0.920395
91320	05/08/2018--12:00:00	29.84	160	0.0102243	0.502628	0.818192
91380	05/08/2018--12:01:00	29.8	83	-0.0210041	0.54561	0.847393
91440	05/08/2018--12:02:00	29.8	0	-0.00538987	0.459646	0.891194
91500	05/08/2018--12:03:00	29.77	0	-0.00538987	0.459646	0.876594
91560	05/08/2018--12:04:00	29.73	0	-0.00538987	0.459646	0.891194
91620	05/08/2018--12:05:00	29.69	0	-0.00538987	0.459646	0.876594
91680	05/08/2018--12:06:00	29.65	0	-0.00538987	0.459646	0.876594
91740	05/08/2018--12:07:00	29.61	0	-0.00538987	0.459646	0.891194
91800	05/08/2018--12:08:00	29.58	0	-0.00538987	0.459646	0.876594
91860	05/08/2018--12:09:00	29.55	0	-0.00538987	0.459646	0.876594
91920	05/08/2018--12:10:00	29.49	0	-0.00538987	0.459646	0.876594
91980	05/08/2018--12:11:00	29.47	0	-0.00538987	0.459646	0.876594
92040	05/08/2018--12:12:00	29.43	0	-0.00538987	0.459646	0.891194
92100	05/08/2018--12:13:00	29.4	0	-0.00538987	0.459646	0.876594
92160	05/08/2018--12:14:00	29.36	0	-0.00538987	0.445319	0.876594
92220	05/08/2018--12:15:00	29.34	0	-0.00538987	0.459646	0.891194
92280	05/08/2018--12:16:00	29.29	0	-0.00538987	0.459646	0.876594
92340	05/08/2018--12:17:00	29.27	0	-0.00538987	0.459646	0.876594
92400	05/08/2018--12:18:00	29.22	0	-0.00538987	0.459646	0.891194
92460	05/08/2018--12:19:00	29.2	0	-0.00538987	0.459646	0.891194
92520	05/08/2018--12:20:00	29.18	0	-0.00538987	0.459646	0.891194
92580	05/08/2018--12:21:00	29.16	0	-0.00538987	0.459646	0.876594
92640	05/08/2018--12:22:00	29.13	0	-0.00538987	0.459646	0.876594
92700	05/08/2018--12:23:00	29.13	0	-0.00538987	0.459646	0.876594
92760	05/08/2018--12:24:00	29.09	0	-0.00538987	0.459646	0.876594
92820	05/08/2018--12:25:00	29.07	0	-0.00538987	0.459646	0.891194
92880	05/08/2018--12:26:00	29.07	0	-0.00538987	0.459646	0.876594
92940	05/08/2018--12:27:00	29.06	0	-0.00538987	0.459646	0.891194
93000	05/08/2018--12:28:00	29.05	0	-0.0210041	0.459646	0.891194
93060	05/08/2018--12:29:00	29.03	0	-0.00538987	0.459646	0.876594
93120	05/08/2018--12:30:00	29.02	0	-0.00538987	0.459646	0.876594
93180	05/08/2018--12:31:00	29.02	0	-0.00538987	0.459646	0.876594
93240	05/08/2018--12:32:00	29.01	0	-0.00538987	0.459646	0.876594
93300	05/08/2018--12:33:00	29.02	0	-0.00538987	0.459646	0.891194
93360	05/08/2018--12:34:00	29.02	0	-0.00538987	0.459646	0.891194
93420	05/08/2018--12:35:00	29	0	-0.00538987	0.459646	0.876594
93480	05/08/2018--12:36:00	29.02	0	-0.00538987	0.459646	0.876594
93540	05/08/2018--12:37:00	29.03	0	-0.00538987	0.459646	0.876594
93600	05/08/2018--12:38:00	29.02	0	-0.00538987	0.459646	0.876594
93660	05/08/2018--12:39:00	29	0	-0.00538987	0.459646	0.876594
93720	05/08/2018--12:40:00	29.03	0	-0.00538987	0.459646	0.891194
93780	05/08/2018--12:41:00	29.04	0	-0.00538987	0.459646	0.876594
93840	05/08/2018--12:42:00	29.06	0	-0.00538987	0.459646	0.876594
93900	05/08/2018--12:43:00	29.09	0	-0.00538987	0.459646	0.891194
93960	05/08/2018--12:44:00	29.09	0	-0.00538987	0.459646	0.876594
94020	05/08/2018--12:45:00	29.1	0	-0.00538987	0.459646	0.876594
94080	05/08/2018--12:46:00	29.13	0	-0.00538987	0.459646	0.891194
94140	05/08/2018--12:47:00	29.13	0	-0.00538987	0.459646	0.876594
94200	05/08/2018--12:48:00	29.16	0	-0.00538987	0.459646	0.891194
94260	05/08/2018--12:49:00	29.16	0	0.119524	0.860812	0.511583
94320	05/08/2018--12:50:00	29.2	0	0.119524	0.860812	0.511583
94380	05/08/2018--12:51:00	29.21	0	0.119524	0.860812	0.511583
94440	05/08/2018--12:52:00	29.23	0	0.119524	0.860812	0.496982
94500	05/08/2018--12:53:00	29.26	0	0.119524	0.860812	0.511583
94560	05/08/2018--12:54:00	29.29	0	0.119524	0.860812	0.511583
94620	05/08/2018--12:55:00	29.29	0	0.119524	0.860812	0.511583
94680	05/08/2018--12:56:00	29.33	0	0.119524	0.860812	0.511583
94740	05/08/2018--12:57:00	29.36	0	0.119524	0.860812	0.511583
94800	05/08/2018--12:58:00	29.39	0	0.119524	0.860812	0.511583
94860	05/08/2018--12:59:00	29.42	0	0.119524	0.860812	0.511583
94920	05/08/2018--13:00:00	29.45	0	0.119524	0.846484	0.540784
94980	05/08/2018--13:01:00	29.48	0	0.119524	0.832157	0.540784
95040	05/08/2018--13:02:00	29.51	0	0.119524	0.832157	0.555384
95100	05/08/2018--13:03:00	29.53	1	0.119524	0.832157	0.555384
95160	05/08/2018--13:04:00	29.58	0	0.119524	0.832157	0.569985
95220	05/08/2018--13:05:00	29.6	17	0.0102243	0.345028	0.934995
95280	05/08/2018--13:06:00	29.63	156	0.322509	0.54561	0.75979
95340	05/08/2018--13:07:00	29.65	166	-0.19276	0.345028	0.861993
95400	05/08/2018--13:08:00	29.68	235	0.057067	0.674556	0.832792
95460	05/08/2018--13:09:00	29.7	5	-0.0366183	0.473974	0.861993
95520	05/08/2018--13:10:00	29.71	0	-0.0366183	0.473974	0.876594
95580	05/08/2018--13:11:00	29.71	0	-0.0366183	0.473974	0.876594
95640	05/08/2018--13:12:00	29.71	0	-0.0366183	0.473974	0.876594
95700	05/08/2018--13:13:00	29.71	0	-0.0522325	0.473974	0.876594
95760	05/08/2018--13:14:00	29.71	0	-0.0522325	0.473974	0.876594
95820	05/08/2018--13:15:00	29.7	0	-0.0366183	0.473974	0.876594
95880	05/08/2018--13:16:00	29.7	0	-0.0366183	0.473974	0.876594
95940	05/08/2018--13:17:00	29.71	0	-0.0522325	0.473974	0.861993
96000	05/08/2018--13:18:00	29.69	0	-0.0366183	0.473974	0.876594
96060	05/08/2018--13:19:00	29.7	0	-0.0366183	0.473974	0.876594
96120	05/08/2018--13:20:00	29.7	0	-0.0366183	0.473974	0.876594
96180	05/08/2018--13:21:00	29.69	0	-0.0366183	0.473974	0.876594
96240	05/08/2018--13:22:00	29.7	0	-0.0366183	0.473974	0.876594
96300	05/08/2018--13:23:00	29.67	0	-0.0366183	0.473974	0.861993
96360	05/08/2018--13:24:00	29.7	5	0.369351	0.731866	0.599185
96420	05/08/2018--13:25:00	29.69	50	-0.0990752	0.660229	0.701389
96480	05/08/2018--13:26:00	29.68	170	0.0882954	0.559938	0.75979
96540	05/08/2018--13:27:00	29.7	104	0.0414528	0.617247	0.788991
96600	05/08/2018--13:28:00	29.71	0	0.0726812	0.631574	0.774391
96660	05/08/2018--13:29:00	29.68	0	0.0726812	0.631574	0.75979
96720	05/08/2018--13:30:00	29.7	3	-0.0210041	-0.0274828	0.978797
96780	05/08/2018--13:31:00	29.7	0	-0.0210041	-0.0274828	0.993397
96840	05/08/2018--13:32:00	29.7	0	-0.0210041	-0.0274828	0.993397
96900	05/08/2018--13:33:00	29.7	0	-0.0210041	-0.0274828	0.993397
96960	05/08/2018--13:34:00	29.68	0	-0.0210041	-0.0274828	0.993397
97020	05/08/2018--13:35:00	29.69	0	-0.0210041	-0.0131555	0.993397
97080	05/08/2018--13:36:00	29.66	0	-0.0210041	-0.0274828	0.993397
97140	05/08/2018--13:37:00	29.67	0	-0.0210041	-0.0274828	0.993397
97200	05/08/2018--13:38:00	29.66	0	-0.0210041	-0.0274828	0.993397
97260	05/08/2018--13:39:00	29.65	0	-0.0210041	-0.0131555	0.993397
97320	05/08/2018--13:40:00	29.64	0	-0.0210041	-0.0131555	0.993397
97380	05/08/2018--13:41:00	29.63	0	-0.0210041	-0.0131555	0.993397
97440	05/08/2018--13:42:00	29.62	0	-0.0210041	-0.0274828	0.993397
97500	05/08/2018--13:43:00	29.61	0	-0.0210041	-0.0131555	0.978797
97560	05/08/2018--13:44:00	29.63	0	-0.0210041	-0.0274828	0.993397
97620	05/08/2018--13:45:00	29.65	0	-0.0210041	-0.0274828	0.993397
97680	05/08/2018--13:46:00	29.64	0	-0.0210041	-0.0131555	0.993397
97740	05/08/2018--13:47:00	29.66	0	-0.0210041	-0.0274828	0.993397
97800	05/08/2018--13:48:00	29.64	0	-0.0210041	-0.0274828	0.993397
97860	05/08/2018--13:49:00	29.69	0	-0.0210041	-0.0131555	0.993397
97920	05/08/2018--13:50:00	29.68	0	-0.0210041	-0.0131555	0.993397
97980	05/08/2018--13:51:00	29.7	0	-0.0210041	-0.0131555	0.993397
98040	05/08/2018--13:52:00	29.72	0	-0.0210041	-0.0274828	0.978797
98100	05/08/2018--13:53:00	29.74	0	-0.0210041	-0.0131555	0.993397
98160	05/08/2018--13:54:00	29.75	0	-0.0210041	-0.0131555	0.993397
98220	05/08/2018--13:55:00	29.75	0	-0.0210041	-0.0131555	0.993397
98280	05/08/2018--13:56:00	29.79	0	-0.0210041	-0.0131555	0.993397
98340	05/08/2018--13:57:00	29.8	0	-0.0210041	-0.0131555	0.993397
98400	05/08/2018--13:58:00	29.82	0	-0.0210041	-0.0131555	0.993397
98460	05/08/2018--13:59:00	29.84	0	-0.0210041	-0.0131555	0.993397
98520	05/08/2018--14:00:00	29.87	0	-0.0210041	-0.0131555	0.993397
98580	05/08/2018--14:01:00	29.89	0	-0.0210041	-0.0274828	0.993397
98640	05/08/2018--14:02:00	29.91	0	-0.0210041	-0.0131555	0.993397
98700	05/08/2018--14:03:00	29.96	0	-0.0210041	-0.0131555	0.993397
98760	05/08/2018--14:04:00	29.97	0	-0.0210041	-0.0131555	0.993397
98820	05/08/2018--14:05:00	30.02	0	-0.0210041	-0.0274828	0.993397
98880	05/08/2018--14:06:00	30.04	0	-0.0210041	-0.0274828	0.993397
98940	05/08/2018--14:07:00	30.05	0	-0.0210041	-0.0131555	0.993397
99000	05/08/2018--14:08:00	30.11	0	-0.0210041	-0.0131555	0.978797
99060	05/08/2018--14:09:00	30.13	0	-0.0210041	-0.0131555	0.993397
99120	05/08/2018--14:10:00	30.15	0	-0.0210041	-0.0131555	0.993397
99180	05/08/2018--14:11:00	30.19	0	-0.0210041	-0.0131555	0.993397
99240	05/08/2018--14:12:00	30.21	0	-0.0210041	-0.0131555	0.993397
99300	05/08/2018--14:13:00	30.26	0	-0.0210041	-0.0131555	0.993397
99360	05/08/2018--14:14:00	30.28	0	-0.0210041	-0.0131555	0.993397
99420	05/08/2018--14:15:00	30.3	0	-0.0210041	-0.0131555	0.978797
99480	05/08/2018--14:16:00	30.35	0	-0.0210041	-0.0131555	0.993397
99540	05/08/2018--14:17:00	30.37	0	-0.0210041	-0.0131555	0.993397
99600	05/08/2018--14:18:00	30.42	0	-0.0210041	-0.0131555	0.993397
99660	05/08/2018--14:19:00	30.43	0	-0.0210041	-0.0131555	0.978797
99720	05/08/2018--14:20:00	30.47	0	-0.0210041	-0.0131555	0.993397
99780	05/08/2018--14:21:00	30.5	0	-0.0210041	-0.0131555	0.993397
99840	05/08/2018--14:22:00	30.52	0	-0.0210041	-0.0131555	0.993397
99900	05/08/2018--14:23:00	30.55	0	-0.0210041	-0.0131555	0.993397
99960	05/08/2018--14:24:00	30.59	0	-0.0210041	-0.0131555	0.993397
100020	05/08/2018--14:25:00	30.63	0	-0.0210041	-0.0131555	0.993397
100080	05/08/2018--14:26:00	30.67	0	-0.0210041	-0.0131555	0.993397
100140	05/08/2018--14:27:00	30.68	0	-0.0210041	-0.0274828	0.993397
100200	05/08/2018--14:28:00	30.73	0	-0.0210041	-0.0131555	0.993397
100260	05/08/2018--14:29:00	30.77	0	-0.0210041	-0.0131555	0.993397
100320	05/08/2018--14:30:00	30.77	0	-0.0210041	-0.0131555	0.993397
100380	05/08/2018--14:31:00	30.83	0	-0.0210041	-0.0131555	0.993397
100440	05/08/2018--14:32:00	30.85	0	-0.0210041	-0.0131555	0.993397
100500	05/08/2018--14:33:00	30.86	0	-0.0210041	-0.0131555	0.993397
100560	05/08/2018--14:34:00	30.9	0	-0.0210041	-0.0131555	0.993397
100620	05/08/2018--14:35:00	30.93	0	-0.0210041	-0.0131555	0.993397
100680	05/08/2018--14:36:00	30.97	0	-0.0210041	-0.0131555	0.978797
100740	05/08/2018--14:37:00	30.98	0	-0.0210041	-0.0131555	0.993397
100800	05/08/2018--14:38:00	31.02	0	-0.0210041	-0.0131555	0.993397
100860	05/08/2018--14:39:00	31.05	0	-0.0210041	-0.0131555	0.993397
100920	05/08/2018--14:40:00	31.1	0	-0.0210041	-0.0131555	0.993397
100980	05/08/2018--14:41:00	31.14	0	-0.0210041	-0.0131555	0.978797
101040	05/08/2018--14:42:00	31.16	0	-0.0210041	-0.0131555	0.993397
101100	05/08/2018--14:43:00	31.18	0	-0.0210041	-0.0131555	0.993397
101160	05/08/2018--14:44:00	31.2	0	-0.0210041	-0.0131555	0.993397
101220	05/08/2018--14:45:00	31.24	0	-0.0210041	-0.0131555	0.978797
101280	05/08/2018--14:46:00	31.28	0	-0.0210041	-0.0131555	0.993397
101340	05/08/2018--14:47:00	31.29	0	-0.0210041	-0.0131555	0.993397
101400	05/08/2018--14:48:00	31.31	0	-0.0210041	-0.0131555	0.993397
101460	05/08/2018--14:49:00	31.36	0	-0.0210041	-0.0131555	0.993397
101520	05/08/2018--14:50:00	31.39	0	-0.0210041	-0.0131555	0.993397
101580	05/08/2018--14:51:00	31.4	0	-0.0210041	-0.0131555	0.978797
101640	05/08/2018--14:52:00	31.44	0	-0.0366183	-0.0131555	0.993397
101700	05/08/2018--14:53:00	31.46	0	-0.0210041	-0.0131555	0.993397
101760	05/08/2018--14:54:00	31.49	0	-0.0210041	-0.0131555	0.993397
101820	05/08/2018--14:55:00	31.51	0	-0.0210041	-0.0131555	0.993397
101880	05/08/2018--14:56:00	31.54	0	-0.0210041	-0.0274828	0.993397
101940	05/08/2018--14:57:00	31.57	0	-0.0210041	-0.0131555	0.993397
102000	05/08/2018--14:58:00	31.58	0	-0.0366183	-0.0131555	0.993397
102060	05/08/2018--14:59:00	31.59	0	-0.0210041	-0.0131555	0.993397
102120	05/08/2018--15:00:00	31.63	0	-0.0210041	-0.0131555	0.978797
102180	05/08/2018--15:01:00	31.65	0	-0.0210041	-0.0131555	0.978797
102240	05/08/2018--15:02:00	31.68	0	-0.0210041	-0.0131555	0.993397
102300	05/08/2018--15:03:00	31.7	0	-0.0210041	-0.0131555	0.993397
102360	05/08/2018--15:04:00	31.74	0	-0.0210041	-0.0131555	0.993397
102420	05/08/2018--15:05:00	31.76	0	-0.0210041	-0.0131555	0.993397
102480	05/08/2018--15:06:00	31.78	0	-0.0210041	-0.0131555	0.993397
102540	05/08/2018--15:07:00	31.79	0	-0.0210041	-0.0131555	0.993397
102600	05/08/2018--15:08:00	31.82	0	-0.0210041	-0.0131555	0.993397
102660	05/08/2018--15:09:00	31.84	0	-0.0210041	-0.0131555	0.978797
102720	05/08/2018--15:10:00	31.86	0	-0.0210041	-0.0131555	0.993397
102780	05/08/2018--15:11:00	31.89	0	-0.0210041	-0.0131555	0.978797
102840	05/08/2018--15:12:00	31.9	0	-0.0210041	-0.0131555	0.993397
102900	05/08/2018--15:13:00	31.93	0	-0.0366183	-0.0131555	0.978797
102960	05/08/2018--15:14:00	31.95	0	-0.0210041	-0.0131555	0.993397
103020	05/08/2018--15:15:00	31.97	0	-0.0210041	-0.0131555	0.993397
103080	05/08/2018--15:16:00	32	0	-0.0210041	-0.0131555	0.993397
103140	05/08/2018--15:17:00	32.01	0	-0.0210041	-0.0131555	0.978797
103200	05/08/2018--15:18:00	32.02	0	-0.0210041	-0.0131555	0.993397
103260	05/08/2018--15:19:00	32.04	0	-0.0210041	-0.0131555	0.993397
103320	05/08/2018--15:20:00	32.07	0	-0.0210041	-0.0131555	0.993397
103380	05/08/2018--15:21:00	32.06	0	-0.0210041	-0.0131555	0.993397
103440	05/08/2018--15:22:00	32.1	0	-0.0210041	-0.0131555	0.993397
103500	05/08/2018--15:23:00	32.11	0	-0.0366183	-0.0131555	0.993397
103560	05/08/2018--15:24:00	32.13	0	-0.0210041	-0.0131555	0.978797
103620	05/08/2018--15:25:00	32.15	0	-0.0210041	-0.0131555	0.993397
103680	05/08/2018--15:26:00	32.18	0	-0.0210041	-0.0131555	0.993397
103740	05/08/2018--15:27:00	32.18	0	-0.0210041	-0.0131555	0.978797
103800	05/08/2018--15:28:00	32.2	0	-0.0210041	-0.0131555	0.978797
103860	05/08/2018--15:29:00	32.22	0	-0.0210041	-0.0131555	0.993397
103920	05/08/2018--15:30:00	32.22	0	-0.0210041	-0.0131555	0.993397
103980	05/08/2018--15:31:00	32.23	0	-0.0210041	-0.0131555	0.993397
104040	05/08/2018--15:32:00	32.26	0	-0.0210041	-0.0131555	0.993397
104100	05/08/2018--15:33:00	32.27	0	-0.0210041	-0.0131555	0.993397
104160	05/08/2018--15:34:00	32.28	0	-0.0210041	-0.0131555	0.993397
104220	05/08/2018--15:35:00	32.28	0	-0.0210041	-0.0131555	0.993397
104280	05/08/2018--15:36:00	32.31	0	-0.0366183	-0.0131555	0.993397
104340	05/08/2018--15:37:00	32.32	0	-0.0210041	-0.0131555	0.993397
104400	05/08/2018--15:38:00	32.32	0	-0.0210041	-0.0131555	0.993397
104460	05/08/2018--15:39:00	32.34	0	-0.0210041	-0.0131555	0.993397
104520	05/08/2018--15:40:00	32.35	0	-0.0210041	-0.0131555	0.993397
104580	05/08/2018--15:41:00	32.35	0	-0.0210041	-0.0131555	0.993397
104640	05/08/2018--15:42:00	32.35	0	-0.0210041	-0.0131555	0.993397
104700	05/08/2018--15:43:00	32.37	0	-0.0210041	-0.0131555	0.993397
104760	05/08/2018--15:44:00	32.39	0	-0.0210041	-0.0131555	0.978797
104820	05/08/2018--15:45:00	32.39	0	-0.0210041	-0.0131555	0.978797
104880	05/08/2018--15:46:00	32.4	0	-0.0210041	-0.0131555	0.978797
104940	05/08/2018--15:47:00	32.41	0	-0.0210041	-0.0131555	0.978797
105000	05/08/2018--15:48:00	32.43	0	-0.0210041	-0.0131555	0.993397
105060	05/08/2018--15:49:00	32.41	0	-0.0210041	-0.0131555	0.993397
105120	05/08/2018--15:50:00	32.41	0	-0.0210041	-0.0131555	0.993397
105180	05/08/2018--15:51:00	32.42	0	-0.0210041	-0.0131555	0.993397
105240	05/08/2018--15:52:00	32.43	0	-0.0210041	-0.0131555	0.993397
105300	05/08/2018--15:53:00	32.44	0	-0.0210041	-0.0131555	0.993397
105360	05/08/2018--15:54:00	32.47	0	-0.0210041	-0.0131555	0.993397
105420	05/08/2018--15:55:00	32.42	0	-0.0210041	-0.0131555	0.993397
105480	05/08/2018--15:56:00	32.43	0	-0.0210041	-0.0131555	0.993397
105540	05/08/2018--15:57:00	32.45	0	-0.0210041	-0.0131555	0.978797
105600	05/08/2018--15:58:00	32.46	0	-0.0210041	-0.0131555	0.993397
105660	05/08/2018--15:59:00	32.43	0	-0.0210041	-0.0131555	0.978797
105720	05/08/2018--16:00:00	32.45	0	-0.0210041	-0.0131555	0.993397
105780	05/08/2018--16:01:00	32.46	0	-0.0210041	-0.0131555	0.993397
105840	05/08/2018--16:02:00	32.45	0	-0.0210041	-0.0131555	0.993397
105900	05/08/2018--16:03:00	32.46	0	-0.0210041	-0.0131555	0.978797
105960	05/08/2018--16:04:00	32.46	0	-0.0210041	-0.0131555	0.993397
106020	05/08/2018--16:05:00	32.46	0	-0.0210041	-0.0131555	0.993397
106080	05/08/2018--16:06:00	32.46	0	-0.0210041	-0.0131555	0.978797
106140	05/08/2018--16:07:00	32.46	0	-0.0210041	-0.0131555	0.993397
106200	05/08/2018--16:08:00	32.45	0	-0.0210041	-0.0131555	0.978797
106260	05/08/2018--16:09:00	32.46	0	-0.0210041	-0.0131555	0.978797
106320	05/08/2018--16:10:00	32.46	0	-0.0210041	-0.0131555	0.993397
106380	05/08/2018--16:11:00	32.48	0	-0.0210041	-0.0131555	0.993397
106440	05/08/2018--16:12:00	32.46	0	-0.0210041	-0.0131555	0.993397
106500	05/08/2018--16:13:00	32.46	36	-0.130304	0.216082	0.934995
106560	05/08/2018--16:14:00	32.45	121	-0.0366183	-0.156429	0.934995
106620	05/08/2018--16:15:00	32.44	141	-0.00538987	-0.0274828	10.226
106680	05/08/2018--16:16:00	32.43	52	-0.0366183	0.0441538	0.964196
106740	05/08/2018--16:17:00	32.43	43	-0.0522325	0.00117183	0.978797
106800	05/08/2018--16:18:00	32.38	29	-0.0990752	-0.0131555	0.978797
106860	05/08/2018--16:19:00	32.34	0	-0.0990752	-0.0274828	0.978797
106920	05/08/2018--16:20:00	32.31	0	-0.0990752	-0.0274828	0.978797
106980	05/08/2018--16:21:00	32.26	61	-0.177146	-0.127774	10.518
107040	05/08/2018--16:22:00	32.19	129	-0.270832	-0.170756	0.978797
107100	05/08/2018--16:23:00	32.14	115	-0.0678467	-0.0418102	0.978797
107160	05/08/2018--16:24:00	32.06	136	-0.145918	0.201754	10.518
107220	05/08/2018--16:25:00	31.98	59	-0.0678467	-0.0131555	1.008
107280	05/08/2018--16:26:00	31.89	0	-0.083461	-0.0131555	0.993397
107340	05/08/2018--16:27:00	31.8	0	-0.083461	-0.0131555	0.993397
107400	05/08/2018--16:28:00	31.72	0	-0.083461	-0.0131555	0.978797
107460	05/08/2018--16:29:00	31.63	0	-0.083461	-0.0131555	0.978797
107520	05/08/2018--16:30:00	31.52	0	-0.083461	-0.0131555	0.978797
107580	05/08/2018--16:31:00	31.41	0	-0.083461	-0.0131555	0.993397
107640	05/08/2018--16:32:00	31.33	0	-0.083461	-0.0131555	0.978797
107700	05/08/2018--16:33:00	31.24	0	-0.083461	-0.0131555	0.993397
107760	05/08/2018--16:34:00	31.16	0	-0.083461	-0.0131555	0.978797
107820	05/08/2018--16:35:00	31.07	0	-0.083461	-0.0131555	0.993397
107880	05/08/2018--16:36:00	30.98	0	-0.083461	-0.0131555	0.993397
107940	05/08/2018--16:37:00	30.93	0	-0.083461	-0.0131555	0.978797
108000	05/08/2018--16:38:00	30.86	0	-0.083461	-0.0131555	0.993397
108060	05/08/2018--16:39:00	30.8	0	-0.083461	-0.0131555	0.993397
108120	05/08/2018--16:40:00	30.73	0	-0.083461	-0.0131555	0.978797
108180	05/08/2018--16:41:00	30.7	0	-0.083461	-0.0131555	0.993397
108240	05/08/2018--16:42:00	30.63	0	-0.083461	-0.0131555	0.993397
108300	05/08/2018--16:43:00	30.6	0	-0.083461	-0.0131555	0.993397
108360	05/08/2018--16:44:00	30.55	0	-0.083461	-0.0131555	0.993397
108420	05/08/2018--16:45:00	30.52	0	-0.083461	-0.0274828	0.978797
108480	05/08/2018--16:46:00	30.5	0	-0.083461	-0.0274828	0.993397
108540	05/08/2018--16:47:00	30.46	0	-0.083461	-0.0131555	0.993397
108600	05/08/2018--16:48:00	30.44	0	-0.083461	-0.0131555	0.978797
108660	05/08/2018--16:49:00	30.41	0	-0.083461	-0.0131555	0.993397
108720	05/08/2018--16:50:00	30.4	0	-0.083461	-0.0131555	0.993397
108780	05/08/2018--16:51:00	30.39	0	-0.083461	-0.0131555	0.978797
108840	05/08/2018--16:52:00	30.39	0	-0.083461	-0.0131555	0.993397
108900	05/08/2018--16:53:00	30.37	0	-0.083461	-0.0131555	0.993397
108960	05/08/2018--16:54:00	30.36	0	-0.083461	-0.0131555	0.993397
109020	05/08/2018--16:55:00	30.36	0	-0.083461	-0.0131555	0.993397
109080	05/08/2018--16:56:00	30.35	0	-0.083461	-0.0131555	0.993397
109140	05/08/2018--16:57:00	30.35	0	-0.083461	-0.0131555	0.978797
109200	05/08/2018--16:58:00	30.36	2	-0.083461	-0.0274828	0.993397
109260	05/08/2018--16:59:00	30.36	26	-0.083461	0.101463	1.008
109320	05/08/2018--17:00:00	30.36	11	-0.177146	-0.228065	0.964196
109380	05/08/2018--17:01:00	30.36	76	-0.083461	-0.113447	0.993397
109440	05/08/2018--17:02:00	30.36	56	-0.0990752	-0.0418102	0.978797
109500	05/08/2018--17:03:00	30.36	0	-0.083461	-0.0704648	0.993397
109560	05/08/2018--17:04:00	30.35	0	-0.083461	-0.0561375	0.993397
109620	05/08/2018--17:05:00	30.32	0	-0.0678467	-0.0561375	0.978797
109680	05/08/2018--17:06:00	30.28	0	-0.0678467	-0.0561375	0.993397
109740	05/08/2018--17:07:00	30.26	0	-0.083461	-0.0561375	0.978797
109800	05/08/2018--17:08:00	30.23	0	-0.083461	-0.0561375	0.978797
109860	05/08/2018--17:09:00	30.18	0	-0.0678467	-0.0561375	0.978797
109920	05/08/2018--17:10:00	30.16	0	-0.083461	-0.0561375	0.993397
109980	05/08/2018--17:11:00	30.11	0	-0.0678467	-0.0561375	0.993397
110040	05/08/2018--17:12:00	30.07	0	-0.083461	-0.0561375	0.978797
110100	05/08/2018--17:13:00	30.02	0	-0.083461	-0.0561375	0.993397
110160	05/08/2018--17:14:00	29.98	1	-0.083461	-0.0704648	0.949596
110220	05/08/2018--17:15:00	29.95	11	-0.083461	-0.0561375	0.993397
110280	05/08/2018--17:16:00	29.92	62	-0.0990752	-0.0274828	0.978797
110340	05/08/2018--17:17:00	29.9	68	-0.0522325	-0.0274828	0.993397
110400	05/08/2018--17:18:00	29.87	114	-0.0366183	0.130118	0.978797
110460	05/08/2018--17:19:00	29.82	144	-0.0990752	-0.0131555	0.978797
110520	05/08/2018--17:20:00	29.8	11	-0.0990752	-0.0704648	0.978797
110580	05/08/2018--17:21:00	29.78	0	-0.114689	-0.0704648	0.993397
110640	05/08/2018--17:22:00	29.73	0	-0.114689	-0.0704648	0.978797
110700	05/08/2018--17:23:00	29.69	0	-0.114689	-0.0704648	0.978797
110760	05/08/2018--17:24:00	29.66	0	-0.114689	-0.0847922	0.978797
110820	05/08/2018--17:25:00	29.63	0	-0.114689	-0.0704648	0.978797
110880	05/08/2018--17:26:00	29.58	0	-0.114689	-0.0847922	0.978797
110940	05/08/2018--17:27:00	29.55	0	-0.114689	-0.0704648	0.978797
111000	05/08/2018--17:28:00	29.53	0	-0.114689	-0.0704648	0.978797
111060	05/08/2018--17:29:00	29.49	0	-0.114689	-0.0704648	0.978797
111120	05/08/2018--17:30:00	29.46	0	-0.114689	-0.0847922	0.978797
111180	05/08/2018--17:31:00	29.45	0	-0.114689	-0.0704648	0.993397
111240	05/08/2018--17:32:00	29.41	0	-0.114689	-0.0704648	0.978797
111300	05/08/2018--17:33:00	29.4	0	-0.114689	-0.0847922	0.978797
111360	05/08/2018--17:34:00	29.39	0	-0.114689	-0.0847922	0.978797
111420	05/08/2018--17:35:00	29.38	0	-0.114689	-0.0847922	0.978797
111480	05/08/2018--17:36:00	29.38	0	-0.114689	-0.0704648	0.978797
111540	05/08/2018--17:37:00	29.38	0	-0.114689	-0.0847922	0.978797
111600	05/08/2018--17:38:00	29.37	0	-0.114689	-0.0847922	0.978797
111660	05/08/2018--17:39:00	29.37	0	-0.114689	-0.0704648	0.978797
111720	05/08/2018--17:40:00	29.38	0	-0.0990752	-0.0847922	0.978797
111780	05/08/2018--17:41:00	29.38	0	-0.114689	-0.0704648	0.978797
111840	05/08/2018--17:42:00	29.39	0	-0.114689	-0.0704648	0.978797
111900	05/08/2018--17:43:00	29.4	0	-0.114689	-0.0704648	0.978797
111960	05/08/2018--17:44:00	29.41	0	-0.114689	-0.0847922	0.978797
112020	05/08/2018--17:45:00	29.41	0	-0.114689	-0.0847922	0.978797
112080	05/08/2018--17:46:00	29.43	0	-0.114689	-0.0704648	0.978797
112140	05/08/2018--17:47:00	29.45	0	-0.0990752	-0.0847922	0.978797
112200	05/08/2018--17:48:00	29.44	0	-0.114689	-0.0847922	0.978797
112260	05/08/2018--17:49:00	29.46	0	-0.114689	-0.0847922	0.978797
112320	05/08/2018--17:50:00	29.48	0	-0.114689	-0.0704648	0.978797
112380	05/08/2018--17:51:00	29.52	0	-0.0990752	-0.0704648	0.978797
112440	05/08/2018--17:52:00	29.53	0	-0.114689	-0.0704648	0.978797
112500	05/08/2018--17:53:00	29.53	0	-0.114689	-0.0704648	0.978797
112560	05/08/2018--17:54:00	29.54	0	-0.114689	-0.0704648	0.978797
112620	05/08/2018--17:55:00	29.57	0	-0.114689	-0.0704648	0.993397
112680	05/08/2018--17:56:00	29.58	0	-0.114689	-0.0847922	0.978797
112740	05/08/2018--17:57:00	29.62	0	-0.114689	-0.0704648	0.978797
112800	05/08/2018--17:58:00	29.63	0	-0.114689	-0.0704648	0.978797
112860	05/08/2018--17:59:00	29.64	0	-0.114689	-0.0704648	0.993397
112920	05/08/2018--18:00:00	29.65	0	-0.114689	-0.0704648	0.978797
112980	05/08/2018--18:01:00	29.68	0	-0.114689	-0.0704648	0.978797
113040	05/08/2018--18:02:00	29.7	0	-0.114689	-0.0704648	0.978797
113100	05/08/2018--18:03:00	29.72	0	-0.114689	-0.0704648	0.993397
113160	05/08/2018--18:04:00	29.74	0	-0.114689	-0.0847922	0.978797
113220	05/08/2018--18:05:00	29.77	0	-0.114689	-0.0704648	0.978797
113280	05/08/2018--18:06:00	29.76	0	-0.114689	-0.0847922	0.978797
113340	05/08/2018--18:07:00	29.8	0	-0.114689	-0.0704648	0.978797
113400	05/08/2018--18:08:00	29.82	0	-0.114689	-0.0704648	0.978797
113460	05/08/2018--18:09:00	29.84	0	-0.114689	-0.0704648	0.978797
113520	05/08/2018--18:10:00	29.86	0	-0.114689	-0.0704648	0.978797
113580	05/08/2018--18:11:00	29.88	0	-0.114689	-0.0847922	0.978797
113640	05/08/2018--18:12:00	29.9	0	-0.114689	-0.0704648	0.978797
113700	05/08/2018--18:13:00	29.92	0	-0.114689	-0.0704648	0.978797
113760	05/08/2018--18:14:00	29.94	0	-0.114689	-0.0704648	0.978797
113820	05/08/2018--18:15:00	29.95	0	-0.114689	-0.0704648	0.978797
113880	05/08/2018--18:16:00	29.96	0	-0.114689	-0.0704648	0.978797
113940	05/08/2018--18:17:00	29.98	0	-0.114689	-0.0704648	0.978797
114000	05/08/2018--18:18:00	29.99	0	-0.114689	-0.0704648	0.978797
114060	05/08/2018--18:19:00	30.03	0	-0.114689	-0.0704648	0.978797
114120	05/08/2018--18:20:00	30.04	0	-0.114689	-0.0847922	0.978797
114180	05/08/2018--18:21:00	30.07	0	-0.114689	-0.0704648	0.978797
114240	05/08/2018--18:22:00	30.06	0	-0.114689	-0.0704648	0.978797
114300	05/08/2018--18:23:00	30.07	0	-0.114689	-0.0704648	0.978797
114360	05/08/2018--18:24:00	30.11	0	-0.114689	-0.0847922	0.978797
114420	05/08/2018--18:25:00	30.13	0	-0.114689	-0.0704648	0.978797
114480	05/08/2018--18:26:00	30.13	0	-0.114689	-0.0704648	0.978797
114540	05/08/2018--18:27:00	30.15	0	-0.114689	-0.0704648	0.978797
114600	05/08/2018--18:28:00	30.18	0	-0.114689	-0.0704648	0.978797
114660	05/08/2018--18:29:00	30.19	0	-0.114689	-0.0704648	0.978797
114720	05/08/2018--18:30:00	30.2	0	-0.114689	-0.0704648	0.978797
114780	05/08/2018--18:31:00	30.2	0	-0.114689	-0.0704648	0.978797
114840	05/08/2018--18:32:00	30.22	0	-0.114689	-0.0704648	0.978797
114900	05/08/2018--18:33:00	30.25	0	-0.114689	-0.0704648	0.978797
114960	05/08/2018--18:34:00	30.26	0	-0.114689	-0.0704648	0.978797
115020	05/08/2018--18:35:00	30.29	0	-0.114689	-0.0704648	0.978797
115080	05/08/2018--18:36:00	30.3	0	-0.114689	-0.0704648	0.978797
115140	05/08/2018--18:37:00	30.31	0	-0.0990752	-0.0704648	0.978797
115200	05/08/2018--18:38:00	30.33	0	-0.114689	-0.0704648	0.978797
115260	05/08/2018--18:39:00	30.33	0	-0.114689	-0.0847922	0.978797
115320	05/08/2018--18:40:00	30.34	0	-0.114689	-0.0704648	0.978797
115380	05/08/2018--18:41:00	30.37	0	-0.114689	-0.0847922	0.978797
115440	05/08/2018--18:42:00	30.36	0	-0.114689	-0.0704648	0.978797
115500	05/08/2018--18:43:00	30.37	0	-0.114689	-0.0704648	0.978797
115560	05/08/2018--18:44:00	30.39	0	-0.114689	-0.0704648	0.978797
115620	05/08/2018--18:45:00	30.4	0	-0.114689	-0.0704648	0.978797
115680	05/08/2018--18:46:00	30.42	0	-0.114689	-0.0704648	0.978797
115740	05/08/2018--18:47:00	30.42	0	-0.114689	-0.0847922	0.978797
115800	05/08/2018--18:48:00	30.4	0	-0.114689	-0.0704648	0.978797
115860	05/08/2018--18:49:00	30.45	0	-0.114689	-0.0704648	0.978797
115920	05/08/2018--18:50:00	30.48	0	-0.114689	-0.0847922	0.978797
115980	05/08/2018--18:51:00	30.48	0	-0.114689	-0.0704648	0.978797
116040	05/08/2018--18:52:00	30.48	0	-0.114689	-0.0704648	0.993397
116100	05/08/2018--18:53:00	30.5	0	-0.114689	-0.0704648	0.978797
116160	05/08/2018--18:54:00	30.48	0	-0.0990752	-0.0704648	0.978797
116220	05/08/2018--18:55:00	30.52	0	-0.114689	-0.0847922	0.978797
116280	05/08/2018--18:56:00	30.51	0	-0.114689	-0.0704648	0.978797
116340	05/08/2018--18:57:00	30.53	0	-0.114689	-0.0704648	0.978797
116400	05/08/2018--18:58:00	30.53	0	-0.114689	-0.0704648	0.978797
116460	05/08/2018--18:59:00	30.56	0	-0.114689	-0.0847922	0.993397
116520	05/08/2018--19:00:00	30.56	0	-0.114689	-0.0704648	0.993397
116580	05/08/2018--19:01:00	30.57	0	-0.114689	-0.0704648	0.978797
116640	05/08/2018--19:02:00	30.58	0	-0.114689	-0.0704648	0.978797
116700	05/08/2018--19:03:00	30.58	0	-0.114689	-0.0704648	0.978797
116760	05/08/2018--19:04:00	30.59	0	-0.114689	-0.0704648	0.993397
116820	05/08/2018--19:05:00	30.6	0	-0.114689	-0.0704648	0.978797
116880	05/08/2018--19:06:00	30.59	0	-0.114689	-0.0704648	0.978797
116940	05/08/2018--19:07:00	30.61	0	-0.114689	-0.0704648	0.978797
117000	05/08/2018--19:08:00	30.61	0	-0.114689	-0.0704648	0.978797
117060	05/08/2018--19:09:00	30.62	0	-0.114689	-0.0704648	0.978797
117120	05/08/2018--19:10:00	30.62	0	-0.114689	-0.0704648	0.978797
117180	05/08/2018--19:11:00	30.63	0	-0.114689	-0.0847922	0.978797
117240	05/08/2018--19:12:00	30.64	0	-0.114689	-0.0704648	0.993397
117300	05/08/2018--19:13:00	30.64	0	-0.114689	-0.0704648	0.978797
117360	05/08/2018--19:14:00	30.65	0	-0.114689	-0.0847922	0.978797
117420	05/08/2018--19:15:00	30.67	0	-0.114689	-0.0704648	0.978797
117480	05/08/2018--19:16:00	30.65	0	-0.0990752	-0.0704648	0.978797
117540	05/08/2018--19:17:00	30.68	0	-0.114689	-0.0704648	0.978797
117600	05/08/2018--19:18:00	30.68	0	-0.114689	-0.0704648	0.978797
117660	05/08/2018--19:19:00	30.67	0	-0.114689	-0.0704648	0.993397
117720	05/08/2018--19:20:00	30.67	0	-0.114689	-0.0704648	0.978797
117780	05/08/2018--19:21:00	30.7	0	-0.114689	-0.0704648	0.978797
117840	05/08/2018--19:22:00	30.68	0	-0.114689	-0.0704648	0.978797
117900	05/08/2018--19:23:00	30.68	0	-0.114689	-0.0847922	0.978797
117960	05/08/2018--19:24:00	30.7	0	-0.0990752	-0.0704648	0.978797
118020	05/08/2018--19:25:00	30.7	0	-0.114689	-0.0847922	0.978797
118080	05/08/2018--19:26:00	30.69	0	-0.114689	-0.0704648	0.978797
118140	05/08/2018--19:27:00	30.71	0	-0.114689	-0.0847922	0.993397
118200	05/08/2018--19:28:00	30.7	0	-0.114689	-0.0704648	0.978797
118260	05/08/2018--19:29:00	30.71	0	-0.114689	-0.0704648	0.978797
118320	05/08/2018--19:30:00	30.71	0	-0.114689	-0.0704648	0.978797
118380	05/08/2018--19:31:00	30.7	0	-0.114689	-0.0704648	0.978797
118440	05/08/2018--19:32:00	30.72	0	-0.114689	-0.0704648	0.978797
118500	05/08/2018--19:33:00	30.71	0	-0.114689	-0.0704648	0.978797
118560	05/08/2018--19:34:00	30.71	0	-0.114689	-0.0704648	0.993397
118620	05/08/2018--19:35:00	30.73	0	-0.114689	-0.0704648	0.978797
118680	05/08/2018--19:36:00	30.73	0	-0.114689	-0.0847922	0.978797
118740	05/08/2018--19:37:00	30.74	0	-0.0990752	-0.0847922	0.993397
118800	05/08/2018--19:38:00	30.73	0	-0.114689	-0.0704648	0.978797
118860	05/08/2018--19:39:00	30.72	0	-0.114689	-0.0704648	0.978797
118920	05/08/2018--19:40:00	30.71	0	-0.114689	-0.0704648	0.978797
118980	05/08/2018--19:41:00	30.72	0	-0.114689	-0.0704648	0.978797
119040	05/08/2018--19:42:00	30.7	0	-0.114689	-0.0704648	0.978797
119100	05/08/2018--19:43:00	30.71	0	-0.114689	-0.0847922	0.978797
119160	05/08/2018--19:44:00	30.72	0	-0.114689	-0.0704648	0.978797
119220	05/08/2018--19:45:00	30.72	0	-0.0990752	-0.0704648	0.978797
119280	05/08/2018--19:46:00	30.71	0	-0.114689	-0.0704648	0.978797
119340	05/08/2018--19:47:00	30.72	0	-0.114689	-0.0847922	0.978797
119400	05/08/2018--19:48:00	30.7	0	-0.114689	-0.0704648	0.978797
119460	05/08/2018--19:49:00	30.71	0	-0.114689	-0.0704648	0.993397
119520	05/08/2018--19:50:00	30.72	0	-0.114689	-0.0704648	0.978797
119580	05/08/2018--19:51:00	30.72	0	-0.114689	-0.0704648	0.993397
119640	05/08/2018--19:52:00	30.7	0	-0.114689	-0.0704648	0.978797
119700	05/08/2018--19:53:00	30.7	0	-0.114689	-0.0704648	0.978797
119760	05/08/2018--19:54:00	30.7	0	-0.114689	-0.0704648	0.993397
119820	05/08/2018--19:55:00	30.69	0	-0.114689	-0.0704648	0.978797
119880	05/08/2018--19:56:00	30.7	0	-0.0990752	-0.0704648	0.978797
119940	05/08/2018--19:57:00	30.68	0	-0.114689	-0.0704648	0.978797
120000	05/08/2018--19:58:00	30.68	0	-0.114689	-0.0704648	0.978797
120060	05/08/2018--19:59:00	30.69	0	-0.114689	-0.0704648	0.978797
120120	05/08/2018--20:00:00	30.67	0	-0.114689	-0.0704648	0.978797
120180	05/08/2018--20:01:00	30.67	0	-0.114689	-0.0704648	0.993397
120240	05/08/2018--20:02:00	30.68	0	-0.114689	-0.0704648	0.978797
120300	05/08/2018--20:03:00	30.65	0	-0.114689	-0.0847922	0.978797
120360	05/08/2018--20:04:00	30.66	0	-0.114689	-0.0704648	0.978797
120420	05/08/2018--20:05:00	30.66	0	-0.114689	-0.0704648	0.978797
120480	05/08/2018--20:06:00	30.64	0	-0.114689	-0.0847922	0.978797
120540	05/08/2018--20:07:00	30.66	0	-0.114689	-0.0704648	0.978797
120600	05/08/2018--20:08:00	30.64	0	-0.114689	-0.0704648	0.978797
120660	05/08/2018--20:09:00	30.64	0	-0.114689	-0.0704648	0.993397
120720	05/08/2018--20:10:00	30.64	0	-0.114689	-0.0704648	0.978797
120780	05/08/2018--20:11:00	30.64	0	-0.114689	-0.0704648	0.978797
120840	05/08/2018--20:12:00	30.61	0	-0.114689	-0.0704648	0.978797
120900	05/08/2018--20:13:00	30.61	0	-0.114689	-0.0704648	0.978797
120960	05/08/2018--20:14:00	30.61	0	-0.0990752	-0.0704648	0.978797
121020	05/08/2018--20:15:00	30.6	0	-0.114689	-0.0704648	0.978797
121080	05/08/2018--20:16:00	30.59	0	-0.114689	-0.0847922	0.978797
121140	05/08/2018--20:17:00	30.6	0	-0.114689	-0.0704648	0.978797
121200	05/08/2018--20:18:00	30.57	0	-0.114689	-0.0704648	0.978797
121260	05/08/2018--20:19:00	30.56	0	-0.114689	-0.0704648	0.978797
121320	05/08/2018--20:20:00	30.57	0	-0.114689	-0.0704648	0.978797
121380	05/08/2018--20:21:00	30.56	0	-0.114689	-0.0704648	0.978797
121440	05/08/2018--20:22:00	30.53	0	-0.114689	-0.0704648	0.978797
121500	05/08/2018--20:23:00	30.54	0	-0.114689	-0.0847922	0.978797
121560	05/08/2018--20:24:00	30.53	0	-0.114689	-0.0704648	0.978797
121620	05/08/2018--20:25:00	30.52	0	-0.114689	-0.0847922	0.978797
121680	05/08/2018--20:26:00	30.53	0	-0.114689	-0.0704648	0.978797
121740	05/08/2018--20:27:00	30.51	0	-0.114689	-0.0847922	0.978797
121800	05/08/2018--20:28:00	30.51	0	-0.114689	-0.0704648	0.978797
121860	05/08/2018--20:29:00	30.5	0	-0.114689	-0.0704648	0.978797
121920	05/08/2018--20:30:00	30.5	0	-0.114689	-0.0704648	0.978797
121980	05/08/2018--20:31:00	30.48	0	-0.114689	-0.0704648	0.978797
122040	05/08/2018--20:32:00	30.49	0	-0.114689	-0.0704648	0.978797
122100	05/08/2018--20:33:00	30.46	0	-0.114689	-0.0704648	0.978797
122160	05/08/2018--20:34:00	30.46	0	-0.114689	-0.0704648	0.978797
122220	05/08/2018--20:35:00	30.46	0	-0.114689	-0.0704648	0.978797
122280	05/08/2018--20:36:00	30.43	0	-0.114689	-0.0704648	0.978797
122340	05/08/2018--20:37:00	30.42	0	-0.114689	-0.0847922	0.978797
122400	05/08/2018--20:38:00	30.43	0	-0.114689	-0.0704648	0.978797
122460	05/08/2018--20:39:00	30.42	0	-0.114689	-0.0847922	0.978797
122520	05/08/2018--20:40:00	30.4	0	-0.114689	-0.0704648	0.978797
122580	05/08/2018--20:41:00	30.39	0	-0.114689	-0.0847922	0.978797
122640	05/08/2018--20:42:00	30.4	0	-0.0990752	-0.0704648	0.978797
122700	05/08/2018--20:43:00	30.37	0	-0.114689	-0.0704648	0.978797
122760	05/08/2018--20:44:00	30.38	0	-0.114689	-0.0704648	0.978797
122820	05/08/2018--20:45:00	30.36	0	-0.114689	-0.0847922	0.978797
122880	05/08/2018--20:46:00	30.36	0	-0.114689	-0.0704648	0.978797
122940	05/08/2018--20:47:00	30.34	0	-0.114689	-0.0704648	0.978797
123000	05/08/2018--20:48:00	30.33	0	-0.114689	-0.0847922	0.978797
123060	05/08/2018--20:49:00	30.32	0	-0.114689	-0.0847922	0.978797
123120	05/08/2018--20:50:00	30.32	0	-0.114689	-0.0704648	0.993397
123180	05/08/2018--20:51:00	30.31	0	-0.114689	-0.0704648	0.978797
123240	05/08/2018--20:52:00	30.3	0	-0.114689	-0.0704648	0.978797
123300	05/08/2018--20:53:00	30.29	0	-0.114689	-0.0704648	0.978797
123360	05/08/2018--20:54:00	30.28	0	-0.114689	-0.0704648	0.978797
123420	05/08/2018--20:55:00	30.28	0	-0.114689	-0.0704648	0.978797
123480	05/08/2018--20:56:00	30.25	0	-0.0990752	-0.0704648	0.978797
123540	05/08/2018--20:57:00	30.24	0	-0.114689	-0.0704648	0.978797
123600	05/08/2018--20:58:00	30.23	0	-0.114689	-0.0704648	0.978797
123660	05/08/2018--20:59:00	30.23	0	-0.114689	-0.0704648	0.978797
123720	05/08/2018--21:00:00	30.22	0	-0.114689	-0.0704648	0.978797
123780	05/08/2018--21:01:00	30.21	0	-0.114689	-0.0704648	0.978797
123840	05/08/2018--21:02:00	30.21	0	-0.114689	-0.0704648	0.978797
123900	05/08/2018--21:03:00	30.18	0	-0.114689	-0.0704648	0.978797
123960	05/08/2018--21:04:00	30.17	0	-0.114689	-0.0847922	0.993397
124020	05/08/2018--21:05:00	30.17	0	-0.114689	-0.0704648	0.978797
124080	05/08/2018--21:06:00	30.14	0	-0.0990752	-0.0704648	0.978797
124140	05/08/2018--21:07:00	30.15	0	-0.114689	-0.0704648	0.978797
124200	05/08/2018--21:08:00	30.12	0	-0.114689	-0.0704648	0.978797
124260	05/08/2018--21:09:00	30.12	0	-0.114689	-0.0704648	0.978797
124320	05/08/2018--21:10:00	30.11	0	-0.114689	-0.0704648	0.978797
124380	05/08/2018--21:11:00	30.1	0	-0.114689	-0.0704648	0.978797
124440	05/08/2018--21:12:00	30.1	0	-0.114689	-0.0704648	0.978797
124500	05/08/2018--21:13:00	30.07	0	-0.114689	-0.0704648	0.978797
124560	05/08/2018--21:14:00	30.05	0	-0.114689	-0.0704648	0.978797
124620	05/08/2018--21:15:00	30.03	0	-0.114689	-0.0847922	0.978797
124680	05/08/2018--21:16:00	30.04	0	-0.0990752	-0.0704648	0.993397
124740	05/08/2018--21:17:00	30.02	0	-0.114689	-0.0704648	0.978797
124800	05/08/2018--21:18:00	30	0	-0.114689	-0.0704648	0.978797
124860	05/08/2018--21:19:00	30.01	0	-0.114689	-0.0704648	0.978797
124920	05/08/2018--21:20:00	29.97	0	-0.114689	-0.0704648	0.978797
124980	05/08/2018--21:21:00	29.96	0	-0.114689	-0.0847922	0.978797
125040	05/08/2018--21:22:00	29.95	0	-0.114689	-0.0704648	0.978797
125100	05/08/2018--21:23:00	29.96	0	-0.114689	-0.0704648	0.978797
125160	05/08/2018--21:24:00	29.92	0	-0.114689	-0.0704648	0.978797
125220	05/08/2018--21:25:00	29.92	0	-0.0990752	-0.0704648	0.978797
125280	05/08/2018--21:26:00	29.93	0	-0.114689	-0.0704648	0.978797
125340	05/08/2018--21:27:00	29.89	0	-0.114689	-0.0704648	0.978797
125400	05/08/2018--21:28:00	29.91	0	-0.114689	-0.0704648	0.978797
125460	05/08/2018--21:29:00	29.88	0	-0.114689	-0.0704648	0.978797
125520	05/08/2018--21:30:00	29.88	0	-0.114689	-0.0704648	0.978797
125580	05/08/2018--21:31:00	29.86	0	-0.114689	-0.0704648	0.993397
125640	05/08/2018--21:32:00	29.85	0	-0.114689	-0.0704648	0.978797
125700	05/08/2018--21:33:00	29.84	0	-0.114689	-0.0704648	0.978797
125760	05/08/2018--21:34:00	29.82	0	-0.114689	-0.0847922	0.978797
125820	05/08/2018--21:35:00	29.8	0	-0.114689	-0.0704648	0.978797
125880	05/08/2018--21:36:00	29.79	0	-0.114689	-0.0704648	0.978797
125940	05/08/2018--21:37:00	29.79	0	-0.114689	-0.0704648	0.978797
126000	05/08/2018--21:38:00	29.77	0	-0.114689	-0.0704648	0.978797
126060	05/08/2018--21:39:00	29.76	0	-0.114689	-0.0704648	0.978797
126120	05/08/2018--21:40:00	29.75	0	-0.114689	-0.0704648	0.978797
126180	05/08/2018--21:41:00	29.73	0	-0.114689	-0.0704648	0.978797
126240	05/08/2018--21:42:00	29.74	0	-0.114689	-0.0847922	0.978797
126300	05/08/2018--21:43:00	29.71	0	-0.114689	-0.0847922	0.978797
126360	05/08/2018--21:44:00	29.7	0	-0.114689	-0.0704648	0.978797
126420	05/08/2018--21:45:00	29.69	0	-0.114689	-0.0704648	0.978797
126480	05/08/2018--21:46:00	29.68	0	-0.114689	-0.0847922	0.978797
126540	05/08/2018--21:47:00	29.67	0	-0.114689	-0.0704648	0.978797
126600	05/08/2018--21:48:00	29.65	0	-0.114689	-0.0704648	0.978797
126660	05/08/2018--21:49:00	29.64	0	-0.114689	-0.0704648	0.978797
126720	05/08/2018--21:50:00	29.62	0	-0.114689	-0.0704648	0.978797
126780	05/08/2018--21:51:00	29.62	0	-0.114689	-0.0704648	0.978797
126840	05/08/2018--21:52:00	29.61	0	-0.114689	-0.0704648	0.978797
126900	05/08/2018--21:53:00	29.59	0	-0.114689	-0.0704648	0.978797
126960	05/08/2018--21:54:00	29.59	0	-0.114689	-0.0704648	0.978797
127020	05/08/2018--21:55:00	29.57	0	-0.114689	-0.0847922	0.978797
127080	05/08/2018--21:56:00	29.54	0	-0.114689	-0.0704648	0.978797
127140	05/08/2018--21:57:00	29.54	0	-0.114689	-0.0704648	0.978797
127200	05/08/2018--21:58:00	29.53	0	-0.114689	-0.0704648	0.978797
127260	05/08/2018--21:59:00	29.52	0	-0.114689	-0.0704648	0.978797
127320	05/08/2018--22:00:00	29.5	0	-0.114689	-0.0704648	0.978797
127380	05/08/2018--22:01:00	29.51	0	-0.114689	-0.0847922	0.978797
127440	05/08/2018--22:02:00	29.48	0	-0.114689	-0.0704648	0.978797
127500	05/08/2018--22:03:00	29.45	0	-0.114689	-0.0704648	0.978797
127560	05/08/2018--22:04:00	29.45	0	-0.114689	-0.0847922	0.978797
127620	05/08/2018--22:05:00	29.43	0	-0.114689	-0.0704648	0.993397
127680	05/08/2018--22:06:00	29.44	0	-0.114689	-0.0847922	0.978797
127740	05/08/2018--22:07:00	29.42	0	-0.114689	-0.0704648	0.978797
127800	05/08/2018--22:08:00	29.38	0	-0.114689	-0.0704648	0.978797
127860	05/08/2018--22:09:00	29.39	1	-0.0990752	0.0298265	10.226
127920	05/08/2018--22:10:00	29.38	103	0.181981	-0.0131555	0.876594
127980	05/08/2018--22:11:00	29.38	144	-0.19276	-0.199411	0.964196
128040	05/08/2018--22:12:00	29.35	91	-0.0990752	0.00117183	10.226
128100	05/08/2018--22:13:00	29.32	2	-0.083461	-0.0561375	0.978797
128160	05/08/2018--22:14:00	29.31	0	-0.083461	-0.0561375	0.993397
128220	05/08/2018--22:15:00	29.29	0	-0.0678467	-0.0704648	0.993397
128280	05/08/2018--22:16:00	29.26	0	-0.0678467	-0.0561375	0.993397
128340	05/08/2018--22:17:00	29.22	0	-0.083461	-0.0561375	0.978797
128400	05/08/2018--22:18:00	29.2	0	-0.083461	-0.0561375	0.978797
128460	05/08/2018--22:19:00	29.16	0	-0.083461	-0.0561375	0.993397
128520	05/08/2018--22:20:00	29.12	0	-0.0678467	-0.0561375	0.978797
128580	05/08/2018--22:21:00	29.09	0	-0.083461	-0.0704648	0.978797
128640	05/08/2018--22:22:00	29.05	0	-0.0678467	-0.0561375	0.993397
128700	05/08/2018--22:23:00	29.01	0	-0.083461	-0.0561375	0.978797
128760	05/08/2018--22:24:00	28.99	0	-0.083461	-0.0704648	0.978797
128820	05/08/2018--22:25:00	28.95	0	-0.083461	-0.0561375	0.993397
128880	05/08/2018--22:26:00	28.93	0	-0.0678467	-0.0561375	0.978797
128940	05/08/2018--22:27:00	28.88	0	-0.0678467	-0.0561375	0.993397
129000	05/08/2018--22:28:00	28.87	0	-0.0678467	-0.0561375	0.993397
129060	05/08/2018--22:29:00	28.83	0	-0.0678467	-0.0704648	0.993397
129120	05/08/2018--22:30:00	28.81	0	-0.083461	-0.0704648	0.993397
129180	05/08/2018--22:31:00	28.79	0	-0.083461	-0.0561375	0.993397
129240	05/08/2018--22:32:00	28.75	0	-0.083461	-0.0561375	0.993397
129300	05/08/2018--22:33:00	28.75	0	-0.0678467	-0.0704648	0.993397
129360	05/08/2018--22:34:00	28.73	0	-0.083461	-0.0561375	0.978797
129420	05/08/2018--22:35:00	28.7	0	-0.0678467	-0.0561375	0.993397
129480	05/08/2018--22:36:00	28.67	0	-0.083461	-0.0561375	0.978797
129540	05/08/2018--22:37:00	28.65	0	-0.0678467	-0.0561375	0.993397
129600	05/08/2018--22:38:00	28.63	0	-0.0678467	-0.0561375	0.978797
129660	05/08/2018--22:39:00	28.63	0	-0.083461	-0.0561375	0.978797
129720	05/08/2018--22:40:00	28.6	0	-0.083461	-0.0704648	0.993397
129780	05/08/2018--22:41:00	28.6	0	-0.083461	-0.0704648	0.993397
129840	05/08/2018--22:42:00	28.59	0	-0.083461	-0.0704648	0.978797
129900	05/08/2018--22:43:00	28.55	0	-0.0678467	-0.0561375	0.993397
129960	05/08/2018--22:44:00	28.54	0	-0.083461	-0.0704648	0.978797
130020	05/08/2018--22:45:00	28.54	0	-0.083461	-0.0704648	0.978797
130080	05/08/2018--22:46:00	28.52	0	-0.083461	-0.0704648	0.993397
130140	05/08/2018--22:47:00	28.52	0	-0.083461	-0.0561375	0.978797
130200	05/08/2018--22:48:00	28.5	0	-0.083461	-0.0561375	0.978797
130260	05/08/2018--22:49:00	28.49	0	-0.083461	-0.0704648	0.978797
130320	05/08/2018--22:50:00	28.48	0	-0.083461	-0.0704648	0.993397
130380	05/08/2018--22:51:00	28.47	0	-0.083461	-0.0704648	0.993397
130440	05/08/2018--22:52:00	28.46	0	-0.083461	-0.0704648	0.978797
130500	05/08/2018--22:53:00	28.46	0	-0.083461	-0.0704648	0.993397
130560	05/08/2018--22:54:00	28.45	0	-0.083461	-0.0704648	0.978797
130620	05/08/2018--22:55:00	28.44	0	-0.0678467	-0.0704648	0.993397
130680	05/08/2018--22:56:00	28.43	0	-0.083461	-0.0704648	0.993397
130740	05/08/2018--22:57:00	28.41	0	-0.0678467	-0.0704648	0.978797
130800	05/08/2018--22:58:00	28.4	0	-0.083461	-0.0704648	0.978797
130860	05/08/2018--22:59:00	28.39	0	-0.083461	-0.0704648	0.993397
130920	05/08/2018--23:00:00	28.38	0	-0.083461	-0.0704648	0.978797
130980	05/08/2018--23:01:00	28.37	0	-0.0678467	-0.0704648	0.978797
131040	05/08/2018--23:02:00	28.37	0	-0.083461	-0.0704648	0.993397
131100	05/08/2018--23:03:00	28.36	0	-0.083461	-0.0704648	0.978797
131160	05/08/2018--23:04:00	28.37	0	-0.0678467	-0.0561375	0.978797
131220	05/08/2018--23:05:00	28.38	0	-0.0678467	-0.0704648	0.978797
131280	05/08/2018--23:06:00	28.36	0	-0.083461	-0.0561375	0.993397
131340	05/08/2018--23:07:00	28.33	0	-0.0678467	-0.0704648	0.978797
131400	05/08/2018--23:08:00	28.34	0	-0.083461	-0.0561375	0.993397
131460	05/08/2018--23:09:00	28.33	0	-0.083461	-0.0704648	0.978797
131520	05/08/2018--23:10:00	28.32	0	-0.083461	-0.0704648	0.978797
131580	05/08/2018--23:11:00	28.32	0	-0.083461	-0.0704648	0.993397
131640	05/08/2018--23:12:00	28.32	0	-0.0678467	-0.0704648	0.978797
131700	05/08/2018--23:13:00	28.32	0	-0.083461	-0.0561375	0.978797
131760	05/08/2018--23:14:00	28.3	0	-0.0678467	-0.0561375	0.993397
131820	05/08/2018--23:15:00	28.31	0	-0.083461	-0.0704648	0.978797
131880	05/08/2018--23:16:00	28.3	0	-0.083461	-0.0704648	0.978797
131940	05/08/2018--23:17:00	28.28	0	-0.083461	-0.0704648	0.993397
132000	05/08/2018--23:18:00	28.27	0	-0.083461	-0.0561375	0.978797
132060	05/08/2018--23:19:00	28.27	0	-0.083461	-0.0704648	0.993397
132120	05/08/2018--23:20:00	28.27	0	-0.083461	-0.0561375	0.978797
132180	05/08/2018--23:21:00	28.27	0	-0.083461	-0.0561375	0.978797
132240	05/08/2018--23:22:00	28.25	0	-0.083461	-0.0704648	0.978797
132300	05/08/2018--23:23:00	28.25	0	-0.0678467	-0.0561375	0.993397
132360	05/08/2018--23:24:00	28.26	0	-0.083461	-0.0704648	0.978797
132420	05/08/2018--23:25:00	28.25	0	-0.083461	-0.0704648	0.978797
132480	05/08/2018--23:26:00	28.25	0	-0.083461	-0.0704648	0.978797
132540	05/08/2018--23:27:00	28.24	0	-0.0678467	-0.0704648	0.978797
132600	05/08/2018--23:28:00	28.23	0	-0.083461	-0.0704648	0.978797
132660	05/08/2018--23:29:00	28.23	0	-0.0678467	-0.0561375	0.978797
132720	05/08/2018--23:30:00	28.23	0	-0.083461	-0.0561375	0.993397
132780	05/08/2018--23:31:00	28.22	0	-0.0678467	-0.0561375	0.978797
132840	05/08/2018--23:32:00	28.22	0	-0.083461	-0.0561375	0.978797
132900	05/08/2018--23:33:00	28.22	0	-0.0678467	-0.0704648	0.978797
132960	05/08/2018--23:34:00	28.21	0	-0.0678467	-0.0561375	0.978797
133020	05/08/2018--23:35:00	28.2	0	-0.0678467	-0.0704648	0.978797
133080	05/08/2018--23:36:00	28.2	0	-0.083461	-0.0704648	0.993397
133140	05/08/2018--23:37:00	28.2	0	-0.0678467	-0.0704648	0.993397
133200	05/08/2018--23:38:00	28.19	0	-0.083461	-0.0704648	0.978797
133260	05/08/2018--23:39:00	28.17	0	-0.083461	-0.0561375	0.978797
133320	05/08/2018--23:40:00	28.19	0	-0.083461	-0.0561375	0.978797
133380	05/08/2018--23:41:00	28.19	0	-0.083461	-0.0704648	0.993397
133440	05/08/2018--23:42:00	28.18	0	-0.083461	-0.0704648	0.993397
133500	05/08/2018--23:43:00	28.18	0	-0.0678467	-0.0704648	0.993397
133560	05/08/2018--23:44:00	28.16	0	-0.0678467	-0.0561375	0.993397
133620	05/08/2018--23:45:00	28.16	0	-0.083461	-0.0704648	0.978797
133680	05/08/2018--23:46:00	28.15	0	-0.083461	-0.0704648	0.978797
133740	05/08/2018--23:47:00	28.15	0	-0.0678467	-0.0704648	0.978797
133800	05/08/2018--23:48:00	28.16	0	-0.0678467	-0.0561375	0.978797
133860	05/08/2018--23:49:00	28.14	0	-0.0678467	-0.0561375	0.978797
133920	05/08/2018--23:50:00	28.13	0	-0.0678467	-0.0561375	0.978797
133980	05/08/2018--23:51:00	28.13	0	-0.083461	-0.0704648	0.978797
134040	05/08/2018--23:52:00	28.13	0	-0.0678467	-0.0704648	0.993397
134100	05/08/2018--23:53:00	28.12	0	-0.0678467	-0.0704648	0.978797
134160	05/08/2018--23:54:00	28.13	0	-0.083461	-0.0704648	0.978797
134220	05/08/2018--23:55:00	28.11	0	-0.083461	-0.0561375	0.978797
134280	05/08/2018--23:56:00	28.11	0	-0.083461	-0.0704648	0.993397
134340	05/08/2018--23:57:00	28.11	0	-0.0678467	-0.0704648	0.993397
134400	05/08/2018--23:58:00	28.11	0	-0.083461	-0.0561375	0.978797
134460	05/08/2018--23:59:00	28.11	0	-0.083461	-0.0704648	0.993397
134520	06/08/2018--00:00:00	28.08	0	-0.083461	-0.0704648	0.978797
134580	06/08/2018--00:01:00	28.09	0	-0.083461	-0.0561375	0.993397
134640	06/08/2018--00:02:00	28.06	0	-0.083461	-0.0704648	0.978797
134700	06/08/2018--00:03:00	28.08	0	-0.083461	-0.0561375	0.978797
134760	06/08/2018--00:04:00	28.09	0	-0.0678467	-0.0561375	0.978797
134820	06/08/2018--00:05:00	28.07	0	-0.083461	-0.0561375	0.978797
134880	06/08/2018--00:06:00	28.07	0	-0.083461	-0.0704648	0.978797
134940	06/08/2018--00:07:00	28.07	0	-0.083461	-0.0561375	0.978797
135000	06/08/2018--00:08:00	28.05	0	-0.0678467	-0.0704648	0.978797
135060	06/08/2018--00:09:00	28.05	0	-0.0678467	-0.0704648	0.978797
135120	06/08/2018--00:10:00	28.06	0	-0.083461	-0.0704648	0.993397
135180	06/08/2018--00:11:00	28.04	0	-0.0678467	-0.0561375	0.978797
135240	06/08/2018--00:12:00	28.04	0	-0.083461	-0.0704648	0.978797
135300	06/08/2018--00:13:00	28.05	0	-0.0678467	-0.0561375	0.978797
135360	06/08/2018--00:14:00	28.05	0	-0.0678467	-0.0561375	0.978797
135420	06/08/2018--00:15:00	28.03	0	-0.083461	-0.0561375	0.978797
135480	06/08/2018--00:16:00	28.03	0	-0.083461	-0.0704648	0.978797
135540	06/08/2018--00:17:00	28.02	0	-0.083461	-0.0704648	0.993397
135600	06/08/2018--00:18:00	28.02	0	-0.083461	-0.0704648	0.978797
135660	06/08/2018--00:19:00	28.02	0	-0.0678467	-0.0561375	0.978797
135720	06/08/2018--00:20:00	28.01	0	-0.083461	-0.0561375	0.978797
135780	06/08/2018--00:21:00	28.02	0	-0.0678467	-0.0704648	0.993397
135840	06/08/2018--00:22:00	28	0	-0.083461	-0.0704648	0.978797
135900	06/08/2018--00:23:00	28	0	-0.083461	-0.0704648	0.993397
135960	06/08/2018--00:24:00	27.99	0	-0.083461	-0.0561375	0.978797
136020	06/08/2018--00:25:00	28	0	-0.0678467	-0.0704648	0.978797
136080	06/08/2018--00:26:00	27.97	0	-0.083461	-0.0704648	0.993397
136140	06/08/2018--00:27:00	27.97	0	-0.083461	-0.0561375	0.978797
136200	06/08/2018--00:28:00	27.98	0	-0.083461	-0.0561375	0.978797
136260	06/08/2018--00:29:00	27.97	0	-0.083461	-0.0704648	0.993397
136320	06/08/2018--00:30:00	27.96	0	-0.0678467	-0.0561375	0.993397
136380	06/08/2018--00:31:00	27.96	0	-0.083461	-0.0704648	0.993397
136440	06/08/2018--00:32:00	27.95	0	-0.083461	-0.0561375	0.978797
136500	06/08/2018--00:33:00	27.95	0	-0.083461	-0.0704648	0.993397
136560	06/08/2018--00:34:00	27.95	0	-0.083461	-0.0704648	0.993397
136620	06/08/2018--00:35:00	27.93	0	-0.083461	-0.0704648	0.993397
136680	06/08/2018--00:36:00	27.93	0	-0.083461	-0.0561375	0.993397
136740	06/08/2018--00:37:00	27.94	0	-0.083461	-0.0561375	0.993397
136800	06/08/2018--00:38:00	27.93	0	-0.083461	-0.0704648	0.978797
136860	06/08/2018--00:39:00	27.95	0	-0.083461	-0.0561375	0.978797
136920	06/08/2018--00:40:00	27.94	0	-0.0678467	-0.0704648	0.993397
136980	06/08/2018--00:41:00	27.9	0	-0.083461	-0.0704648	0.993397
137040	06/08/2018--00:42:00	27.92	0	-0.083461	-0.0561375	0.978797
137100	06/08/2018--00:43:00	27.91	0	-0.0678467	-0.0704648	0.978797
137160	06/08/2018--00:44:00	27.92	0	-0.083461	-0.0561375	0.978797
137220	06/08/2018--00:45:00	27.92	0	-0.083461	-0.0561375	0.993397
137280	06/08/2018--00:46:00	27.92	0	-0.083461	-0.0704648	0.993397
137340	06/08/2018--00:47:00	27.9	0	-0.083461	-0.0561375	0.993397
137400	06/08/2018--00:48:00	27.89	0	-0.083461	-0.0561375	0.993397
137460	06/08/2018--00:49:00	27.88	0	-0.083461	-0.0704648	0.993397
137520	06/08/2018--00:50:00	27.88	0	-0.083461	-0.0704648	0.993397
137580	06/08/2018--00:51:00	27.89	0	-0.083461	-0.0704648	0.978797
137640	06/08/2018--00:52:00	27.88	0	-0.0678467	-0.0561375	0.978797
137700	06/08/2018--00:53:00	27.87	0	-0.0678467	-0.0561375	0.978797
137760	06/08/2018--00:54:00	27.88	0	-0.083461	-0.0704648	0.993397
137820	06/08/2018--00:55:00	27.85	0	-0.083461	-0.0561375	0.978797
137880	06/08/2018--00:56:00	27.86	0	-0.083461	-0.0704648	0.993397
137940	06/08/2018--00:57:00	27.84	0	-0.083461	-0.0704648	0.978797
138000	06/08/2018--00:58:00	27.85	0	-0.083461	-0.0561375	0.978797
138060	06/08/2018--00:59:00	27.85	0	-0.0678467	-0.0561375	0.978797
138120	06/08/2018--01:00:00	27.86	0	-0.083461	-0.0704648	0.978797
138180	06/08/2018--01:01:00	27.84	0	-0.083461	-0.0704648	0.978797
138240	06/08/2018--01:02:00	27.84	0	-0.083461	-0.0704648	0.993397
138300	06/08/2018--01:03:00	27.82	0	-0.083461	-0.0704648	0.978797
138360	06/08/2018--01:04:00	27.83	0	-0.083461	-0.0704648	0.978797
138420	06/08/2018--01:05:00	27.82	0	-0.0678467	-0.0704648	0.978797
138480	06/08/2018--01:06:00	27.83	0	-0.083461	-0.0561375	0.993397
138540	06/08/2018--01:07:00	27.81	0	-0.0678467	-0.0704648	0.993397
138600	06/08/2018--01:08:00	27.8	0	-0.083461	-0.0704648	0.978797
138660	06/08/2018--01:09:00	27.8	0	-0.0678467	-0.0561375	0.978797
138720	06/08/2018--01:10:00	27.8	0	-0.083461	-0.0704648	0.978797
138780	06/08/2018--01:11:00	27.8	0	-0.0678467	-0.0704648	0.978797
138840	06/08/2018--01:12:00	27.8	0	-0.083461	-0.0704648	0.993397
138900	06/08/2018--01:13:00	27.79	0	-0.083461	-0.0561375	0.993397
138960	06/08/2018--01:14:00	27.79	0	-0.083461	-0.0704648	0.978797
139020	06/08/2018--01:15:00	27.78	0	-0.083461	-0.0561375	0.993397
139080	06/08/2018--01:16:00	27.79	0	-0.0678467	-0.0704648	0.978797
139140	06/08/2018--01:17:00	27.78	0	-0.0678467	-0.0561375	0.993397
139200	06/08/2018--01:18:00	27.77	0	-0.083461	-0.0561375	0.993397
139260	06/08/2018--01:19:00	27.77	0	-0.083461	-0.0561375	0.993397
139320	06/08/2018--01:20:00	27.75	0	-0.0678467	-0.0704648	0.978797
139380	06/08/2018--01:21:00	27.75	0	-0.0678467	-0.0561375	0.993397
139440	06/08/2018--01:22:00	27.73	0	-0.083461	-0.0704648	0.993397
139500	06/08/2018--01:23:00	27.75	0	-0.083461	-0.0704648	0.993397
139560	06/08/2018--01:24:00	27.75	0	-0.0678467	-0.0561375	0.978797
139620	06/08/2018--01:25:00	27.73	0	-0.083461	-0.0704648	0.978797
139680	06/08/2018--01:26:00	27.73	0	-0.0678467	-0.0704648	0.993397
139740	06/08/2018--01:27:00	27.72	0	-0.083461	-0.0704648	0.993397
139800	06/08/2018--01:28:00	27.72	0	-0.0678467	-0.0704648	0.978797
139860	06/08/2018--01:29:00	27.71	0	-0.0678467	-0.0704648	0.978797
139920	06/08/2018--01:30:00	27.71	0	-0.0678467	-0.0561375	0.993397
139980	06/08/2018--01:31:00	27.73	0	-0.0678467	-0.0704648	0.978797
140040	06/08/2018--01:32:00	27.71	0	-0.083461	-0.0704648	0.993397
140100	06/08/2018--01:33:00	27.71	0	-0.083461	-0.0704648	0.978797
140160	06/08/2018--01:34:00	27.7	0	-0.083461	-0.0704648	0.978797
140220	06/08/2018--01:35:00	27.7	0	-0.083461	-0.0561375	0.978797
140280	06/08/2018--01:36:00	27.7	0	-0.083461	-0.0561375	0.978797
140340	06/08/2018--01:37:00	27.7	0	-0.083461	-0.0704648	0.978797
140400	06/08/2018--01:38:00	27.7	0	-0.083461	-0.0561375	0.978797
140460	06/08/2018--01:39:00	27.68	0	-0.083461	-0.0704648	0.978797
140520	06/08/2018--01:40:00	27.68	0	-0.0678467	-0.0704648	0.978797
140580	06/08/2018--01:41:00	27.68	0	-0.0678467	-0.0561375	0.978797
140640	06/08/2018--01:42:00	27.68	0	-0.083461	-0.0561375	0.978797
140700	06/08/2018--01:43:00	27.68	0	-0.083461	-0.0704648	0.993397
140760	06/08/2018--01:44:00	27.67	0	-0.083461	-0.0704648	0.978797
140820	06/08/2018--01:45:00	27.67	0	-0.083461	-0.0704648	0.993397
140880	06/08/2018--01:46:00	27.65	0	-0.0678467	-0.0561375	0.993397
140940	06/08/2018--01:47:00	27.65	0	-0.083461	-0.0704648	0.993397
141000	06/08/2018--01:48:00	27.64	0	-0.083461	-0.0704648	0.993397
141060	06/08/2018--01:49:00	27.63	0	-0.083461	-0.0704648	0.978797
141120	06/08/2018--01:50:00	27.64	0	-0.0678467	-0.0561375	0.978797
141180	06/08/2018--01:51:00	27.63	0	-0.083461	-0.0704648	0.978797
141240	06/08/2018--01:52:00	27.63	0	-0.083461	-0.0704648	0.993397
141300	06/08/2018--01:53:00	27.63	0	-0.083461	-0.0704648	0.993397
141360	06/08/2018--01:54:00	27.61	0	-0.083461	-0.0704648	0.993397
141420	06/08/2018--01:55:00	27.63	0	-0.083461	-0.0704648	0.978797
141480	06/08/2018--01:56:00	27.61	0	-0.0678467	-0.0704648	0.978797
141540	06/08/2018--01:57:00	27.6	0	-0.083461	-0.0561375	0.978797
141600	06/08/2018--01:58:00	27.62	0	-0.083461	-0.0704648	0.993397
141660	06/08/2018--01:59:00	27.61	0	-0.083461	-0.0704648	0.978797
141720	06/08/2018--02:00:00	27.59	0	-0.083461	-0.0561375	0.978797
141780	06/08/2018--02:01:00	27.6	0	-0.0678467	-0.0561375	0.993397
141840	06/08/2018--02:02:00	27.6	0	-0.083461	-0.0704648	0.978797
141900	06/08/2018--02:03:00	27.58	0	-0.0678467	-0.0704648	0.978797
141960	06/08/2018--02:04:00	27.58	0	-0.083461	-0.0704648	0.993397
142020	06/08/2018--02:05:00	27.59	0	-0.083461	-0.0704648	0.993397
142080	06/08/2018--02:06:00	27.56	0	-0.083461	-0.0704648	0.993397
142140	06/08/2018--02:07:00	27.57	0	-0.083461	-0.0704648	0.993397
142200	06/08/2018--02:08:00	27.56	0	-0.083461	-0.0561375	0.993397
142260	06/08/2018--02:09:00	27.56	0	-0.083461	-0.0561375	0.993397
142320	06/08/2018--02:10:00	27.56	0	-0.083461	-0.0704648	0.993397
142380	06/08/2018--02:11:00	27.56	0	-0.083461	-0.0704648	0.993397
142440	06/08/2018--02:12:00	27.56	0	-0.0678467	-0.0704648	0.978797
142500	06/08/2018--02:13:00	27.57	0	-0.083461	-0.0704648	0.978797
142560	06/08/2018--02:14:00	27.55	0	-0.083461	-0.0561375	0.993397
142620	06/08/2018--02:15:00	27.53	0	-0.083461	-0.0561375	0.978797
142680	06/08/2018--02:16:00	27.55	0	-0.083461	-0.0704648	0.993397
142740	06/08/2018--02:17:00	27.52	0	-0.083461	-0.0704648	0.978797
142800	06/08/2018--02:18:00	27.53	0	-0.0678467	-0.0561375	0.978797
142860	06/08/2018--02:19:00	27.54	0	-0.0678467	-0.0704648	0.993397
142920	06/08/2018--02:20:00	27.52	0	-0.083461	-0.0704648	0.993397
142980	06/08/2018--02:21:00	27.52	0	-0.083461	-0.0561375	0.993397
143040	06/08/2018--02:22:00	27.51	0	-0.083461	-0.0704648	0.993397
143100	06/08/2018--02:23:00	27.52	0	-0.083461	-0.0704648	0.978797
143160	06/08/2018--02:24:00	27.52	0	-0.083461	-0.0561375	0.993397
143220	06/08/2018--02:25:00	27.51	0	-0.083461	-0.0704648	0.978797
143280	06/08/2018--02:26:00	27.5	0	-0.0678467	-0.0561375	0.993397
143340	06/08/2018--02:27:00	27.51	0	-0.083461	-0.0704648	0.978797
143400	06/08/2018--02:28:00	27.48	0	-0.083461	-0.0704648	0.993397
143460	06/08/2018--02:29:00	27.49	0	-0.083461	-0.0704648	0.978797
143520	06/08/2018--02:30:00	27.48	0	-0.083461	-0.0561375	0.993397
143580	06/08/2018--02:31:00	27.5	0	-0.083461	-0.0561375	0.978797
143640	06/08/2018--02:32:00	27.5	0	-0.083461	-0.0561375	0.978797
143700	06/08/2018--02:33:00	27.49	0	-0.083461	-0.0704648	0.978797
143760	06/08/2018--02:34:00	27.49	0	-0.083461	-0.0704648	0.993397
143820	06/08/2018--02:35:00	27.47	0	-0.083461	-0.0704648	0.978797
143880	06/08/2018--02:36:00	27.45	0	-0.083461	-0.0704648	0.978797
143940	06/08/2018--02:37:00	27.47	0	-0.083461	-0.0704648	0.978797
144000	06/08/2018--02:38:00	27.46	0	-0.0678467	-0.0704648	0.978797
144060	06/08/2018--02:39:00	27.46	0	-0.083461	-0.0704648	0.978797
144120	06/08/2018--02:40:00	27.44	0	-0.083461	-0.0704648	0.993397
144180	06/08/2018--02:41:00	27.46	0	-0.083461	-0.0561375	0.993397
144240	06/08/2018--02:42:00	27.45	0	-0.083461	-0.0561375	0.993397
144300	06/08/2018--02:43:00	27.43	0	-0.083461	-0.0561375	0.978797
144360	06/08/2018--02:44:00	27.46	0	-0.083461	-0.0704648	0.978797
144420	06/08/2018--02:45:00	27.44	0	-0.0678467	-0.0704648	0.978797
144480	06/08/2018--02:46:00	27.43	0	-0.083461	-0.0704648	0.993397
144540	06/08/2018--02:47:00	27.43	0	-0.083461	-0.0561375	0.993397
144600	06/08/2018--02:48:00	27.43	0	-0.083461	-0.0561375	0.993397
144660	06/08/2018--02:49:00	27.41	0	-0.083461	-0.0704648	0.978797
144720	06/08/2018--02:50:00	27.42	0	-0.083461	-0.0704648	0.978797
144780	06/08/2018--02:51:00	27.43	0	-0.083461	-0.0704648	0.978797
144840	06/08/2018--02:52:00	27.42	0	-0.083461	-0.0704648	0.993397
144900	06/08/2018--02:53:00	27.41	0	-0.083461	-0.0704648	0.993397
144960	06/08/2018--02:54:00	27.41	0	-0.0678467	-0.0561375	0.993397
145020	06/08/2018--02:55:00	27.39	0	-0.083461	-0.0561375	0.978797
145080	06/08/2018--02:56:00	27.4	0	-0.0678467	-0.0561375	0.978797
145140	06/08/2018--02:57:00	27.38	0	-0.083461	-0.0704648	0.993397
145200	06/08/2018--02:58:00	27.39	0	-0.0678467	-0.0561375	0.993397
145260	06/08/2018--02:59:00	27.38	0	-0.0678467	-0.0704648	0.978797
145320	06/08/2018--03:00:00	27.38	0	-0.083461	-0.0704648	0.993397
145380	06/08/2018--03:01:00	27.38	0	-0.083461	-0.0704648	0.978797
145440	06/08/2018--03:02:00	27.35	0	-0.0678467	-0.0561375	0.978797
145500	06/08/2018--03:03:00	27.37	0	-0.083461	-0.0561375	0.978797
145560	06/08/2018--03:04:00	27.36	0	-0.083461	-0.0561375	0.993397
145620	06/08/2018--03:05:00	27.37	0	-0.083461	-0.0704648	0.993397
145680	06/08/2018--03:06:00	27.36	0	-0.0678467	-0.0561375	0.993397
145740	06/08/2018--03:07:00	27.35	0	-0.083461	-0.0704648	0.978797
145800	06/08/2018--03:08:00	27.35	0	-0.0678467	-0.0704648	0.978797
145860	06/08/2018--03:09:00	27.34	0	-0.083461	-0.0704648	0.978797
145920	06/08/2018--03:10:00	27.35	0	-0.0678467	-0.0561375	0.978797
145980	06/08/2018--03:11:00	27.35	0	-0.0678467	-0.0704648	0.993397
146040	06/08/2018--03:12:00	27.34	0	-0.083461	-0.0704648	0.993397
146100	06/08/2018--03:13:00	27.34	0	-0.083461	-0.0704648	0.993397
146160	06/08/2018--03:14:00	27.33	0	-0.083461	-0.0704648	0.993397
146220	06/08/2018--03:15:00	27.31	0	-0.083461	-0.0704648	0.993397
146280	06/08/2018--03:16:00	27.32	0	-0.083461	-0.0704648	0.993397
146340	06/08/2018--03:17:00	27.32	0	-0.0678467	-0.0561375	0.993397
146400	06/08/2018--03:18:00	27.33	0	-0.083461	-0.0704648	0.978797
146460	06/08/2018--03:19:00	27.3	0	-0.083461	-0.0561375	0.993397
146520	06/08/2018--03:20:00	27.3	0	-0.083461	-0.0704648	0.993397
146580	06/08/2018--03:21:00	27.3	0	-0.0678467	-0.0704648	0.978797
146640	06/08/2018--03:22:00	27.3	0	-0.0678467	-0.0561375	0.978797
146700	06/08/2018--03:23:00	27.29	0	-0.0678467	-0.0704648	0.993397
146760	06/08/2018--03:24:00	27.29	0	-0.083461	-0.0704648	0.993397
146820	06/08/2018--03:25:00	27.29	0	-0.0678467	-0.0704648	0.993397
146880	06/08/2018--03:26:00	27.27	0	-0.0678467	-0.0704648	0.978797
146940	06/08/2018--03:27:00	27.28	0	-0.083461	-0.0561375	0.978797
147000	06/08/2018--03:28:00	27.29	0	-0.0678467	-0.0704648	0.993397
147060	06/08/2018--03:29:00	27.26	0	-0.083461	-0.0704648	0.978797
147120	06/08/2018--03:30:00	27.24	0	-0.0678467	-0.0561375	0.978797
147180	06/08/2018--03:31:00	27.26	0	-0.0678467	-0.0704648	0.978797
147240	06/08/2018--03:32:00	27.24	0	-0.083461	-0.0561375	0.978797
147300	06/08/2018--03:33:00	27.25	0	-0.0678467	-0.0704648	0.993397
147360	06/08/2018--03:34:00	27.26	0	-0.083461	-0.0704648	0.993397
147420	06/08/2018--03:35:00	27.25	0	-0.083461	-0.0704648	0.978797
147480	06/08/2018--03:36:00	27.25	0	-0.083461	-0.0704648	0.993397
147540	06/08/2018--03:37:00	27.24	0	-0.0678467	-0.0704648	0.993397
147600	06/08/2018--03:38:00	27.24	0	-0.083461	-0.0561375	0.993397
147660	06/08/2018--03:39:00	27.23	0	-0.0678467	-0.0561375	0.993397
147720	06/08/2018--03:40:00	27.23	0	-0.083461	-0.0704648	0.978797
147780	06/08/2018--03:41:00	27.21	0	-0.0678467	-0.0704648	0.993397
147840	06/08/2018--03:42:00	27.23	0	-0.083461	-0.0704648	0.978797
147900	06/08/2018--03:43:00	27.22	0	-0.083461	-0.0561375	0.978797
147960	06/08/2018--03:44:00	27.21	0	-0.0678467	-0.0704648	0.978797
148020	06/08/2018--03:45:00	27.21	0	-0.083461	-0.0561375	0.993397
148080	06/08/2018--03:46:00	27.21	0	-0.083461	-0.0561375	0.978797
148140	06/08/2018--03:47:00	27.19	0	-0.083461	-0.0704648	0.978797
148200	06/08/2018--03:48:00	27.2	0	-0.0678467	-0.0561375	0.993397
148260	06/08/2018--03:49:00	27.2	0	-0.083461	-0.0704648	0.978797
148320	06/08/2018--03:50:00	27.19	0	-0.083461	-0.0704648	0.993397
148380	06/08/2018--03:51:00	27.18	0	-0.083461	-0.0561375	0.993397
148440	06/08/2018--03:52:00	27.19	0	-0.083461	-0.0704648	0.993397
148500	06/08/2018--03:53:00	27.17	0	-0.083461	-0.0704648	0.978797
148560	06/08/2018--03:54:00	27.16	0	-0.083461	-0.0561375	0.993397
148620	06/08/2018--03:55:00	27.17	0	-0.083461	-0.0561375	0.993397
148680	06/08/2018--03:56:00	27.16	0	-0.083461	-0.0704648	0.978797
148740	06/08/2018--03:57:00	27.16	0	-0.083461	-0.0704648	0.993397
148800	06/08/2018--03:58:00	27.16	0	-0.083461	-0.0704648	0.993397
148860	06/08/2018--03:59:00	27.14	0	-0.083461	-0.0561375	0.993397
148920	06/08/2018--04:00:00	27.15	0	-0.083461	-0.0561375	0.978797
148980	06/08/2018--04:01:00	27.13	0	-0.083461	-0.0561375	0.993397
149040	06/08/2018--04:02:00	27.13	0	-0.083461	-0.0704648	0.978797
149100	06/08/2018--04:03:00	27.15	0	-0.083461	-0.0561375	0.993397
149160	06/08/2018--04:04:00	27.13	0	-0.083461	-0.0704648	0.993397
149220	06/08/2018--04:05:00	27.12	0	-0.083461	-0.0561375	0.978797
149280	06/08/2018--04:06:00	27.11	0	-0.083461	-0.0704648	0.978797
149340	06/08/2018--04:07:00	27.13	0	-0.0678467	-0.0704648	0.993397
149400	06/08/2018--04:08:00	27.1	0	-0.083461	-0.0704648	0.978797
149460	06/08/2018--04:09:00	27.09	0	-0.083461	-0.0561375	0.978797
149520	06/08/2018--04:10:00	27.09	0	-0.083461	-0.0704648	0.993397
149580	06/08/2018--04:11:00	27.1	0	-0.083461	-0.0561375	0.993397
149640	06/08/2018--04:12:00	27.09	0	-0.083461	-0.0704648	0.978797
149700	06/08/2018--04:13:00	27.08	0	-0.0678467	-0.0704648	0.993397
149760	06/08/2018--04:14:00	27.08	0	-0.083461	-0.0561375	0.978797
149820	06/08/2018--04:15:00	27.07	0	-0.0678467	-0.0561375	0.978797
149880	06/08/2018--04:16:00	27.07	0	-0.0678467	-0.0561375	0.993397
149940	06/08/2018--04:17:00	27.06	0	-0.083461	-0.0561375	0.993397
150000	06/08/2018--04:18:00	27.04	0	-0.083461	-0.0561375	0.993397
150060	06/08/2018--04:19:00	27.06	0	-0.0678467	-0.0561375	0.978797
150120	06/08/2018--04:20:00	27.04	0	-0.083461	-0.0704648	0.978797
150180	06/08/2018--04:21:00	27.06	0	-0.083461	-0.0704648	0.978797
150240	06/08/2018--04:22:00	27.04	0	-0.083461	-0.0704648	0.978797
150300	06/08/2018--04:23:00	27.03	0	-0.083461	-0.0561375	0.993397
150360	06/08/2018--04:24:00	27.03	0	-0.083461	-0.0704648	0.993397
150420	06/08/2018--04:25:00	27.01	0	-0.083461	-0.0561375	0.978797
150480	06/08/2018--04:26:00	27.03	0	-0.083461	-0.0704648	0.978797
150540	06/08/2018--04:27:00	27.01	0	-0.083461	-0.0561375	0.978797
150600	06/08/2018--04:28:00	27.02	0	-0.0678467	-0.0704648	0.978797
150660	06/08/2018--04:29:00	27	0	-0.083461	-0.0704648	0.993397
150720	06/08/2018--04:30:00	27	0	-0.0678467	-0.0561375	0.978797
150780	06/08/2018--04:31:00	27.01	0	-0.0678467	-0.0704648	0.993397
150840	06/08/2018--04:32:00	27.01	0	-0.083461	-0.0704648	0.993397
150900	06/08/2018--04:33:00	27	0	-0.083461	-0.0704648	0.993397
150960	06/08/2018--04:34:00	27	0	-0.083461	-0.0561375	0.993397
151020	06/08/2018--04:35:00	26.98	0	-0.083461	-0.0704648	0.993397
151080	06/08/2018--04:36:00	26.97	0	-0.083461	-0.0704648	0.993397
151140	06/08/2018--04:37:00	26.95	0	-0.083461	-0.0704648	0.993397
151200	06/08/2018--04:38:00	26.95	0	-0.083461	-0.0704648	0.993397
151260	06/08/2018--04:39:00	26.96	0	-0.083461	-0.0704648	0.993397
151320	06/08/2018--04:40:00	26.96	0	-0.083461	-0.0704648	0.993397
151380	06/08/2018--04:41:00	26.94	0	-0.083461	-0.0561375	0.978797
151440	06/08/2018--04:42:00	26.92	0	-0.083461	-0.0704648	0.993397
151500	06/08/2018--04:43:00	26.94	0	-0.0678467	-0.0561375	0.978797
151560	06/08/2018--04:44:00	26.93	0	-0.083461	-0.0704648	0.978797
151620	06/08/2018--04:45:00	26.91	0	-0.083461	-0.0561375	0.993397
151680	06/08/2018--04:46:00	26.91	0	-0.083461	-0.0704648	0.993397
151740	06/08/2018--04:47:00	26.91	0	-0.0678467	-0.0561375	0.993397
151800	06/08/2018--04:48:00	26.91	0	-0.083461	-0.0704648	0.978797
151860	06/08/2018--04:49:00	26.91	0	-0.083461	-0.0704648	0.978797
151920	06/08/2018--04:50:00	26.89	0	-0.083461	-0.0704648	0.978797
151980	06/08/2018--04:51:00	26.89	0	-0.0678467	-0.0561375	0.978797
152040	06/08/2018--04:52:00	26.89	0	-0.083461	-0.0704648	0.993397
152100	06/08/2018--04:53:00	26.88	0	-0.083461	-0.0561375	0.978797
152160	06/08/2018--04:54:00	26.87	0	-0.083461	-0.0704648	0.978797
152220	06/08/2018--04:55:00	26.86	0	-0.083461	-0.0704648	0.978797
152280	06/08/2018--04:56:00	26.87	0	-0.083461	-0.0704648	0.978797
152340	06/08/2018--04:57:00	26.84	0	-0.083461	-0.0561375	0.993397
152400	06/08/2018--04:58:00	26.86	0	-0.083461	-0.0561375	0.978797
152460	06/08/2018--04:59:00	26.86	0	-0.083461	-0.0704648	0.978797
152520	06/08/2018--05:00:00	26.84	0	-0.083461	-0.0561375	0.993397
