# Supplementary material for: A randomized cross-over trial investigating differences in 24-h personal air and skin temperatures using wearable sensors between two climatologically contrasting settings
Source: Sci Rep. 2021 Nov 10;11:22020. doi: 10.1038/s41598-021-01180-y (PMC8580978; doi:10.1038/s41598-021-01180-y)
Supplement: Supplementary file 2 — Supplementary Data. [file 41598_2021_1180_MOESM2_ESM.zip › New folder/new/T43_S1new.csv]

Index	Date	Temperature	Activity	X-axis	Y-axis	Z-axis	Marker
66360	05/08/2018--05:00:00	34.69	1	-0.0998543	-0.779148	0.603302
66420	05/08/2018--05:01:00	34.68	1	-0.0998543	-0.764335	0.618223
66480	05/08/2018--05:02:00	34.67	2	-0.0998543	-0.779148	0.618223
66540	05/08/2018--05:03:00	34.68	0	-0.115391	-0.779148	0.603302
66600	05/08/2018--05:04:00	34.69	2	-0.0998543	-0.764335	0.618223
66660	05/08/2018--05:05:00	34.67	1	-0.0998543	-0.779148	0.618223
66720	05/08/2018--05:06:00	34.68	1	-0.0998543	-0.779148	0.603302
66780	05/08/2018--05:07:00	34.68	1	-0.0998543	-0.779148	0.603302
66840	05/08/2018--05:08:00	34.67	0	-0.0998543	-0.779148	0.603302
66900	05/08/2018--05:09:00	34.67	1	-0.0998543	-0.779148	0.618223
66960	05/08/2018--05:10:00	34.67	0	-0.0998543	-0.779148	0.618223
67020	05/08/2018--05:11:00	34.66	2	-0.0998543	-0.793962	0.603302
67080	05/08/2018--05:12:00	34.67	0	-0.115391	-0.793962	0.573462
67140	05/08/2018--05:13:00	34.65	2	-0.0532441	-0.645824	0.737586
67200	05/08/2018--05:14:00	34.61	0	-0.0532441	-0.645824	0.752506
67260	05/08/2018--05:15:00	34.6	0	-0.0687808	-0.601382	0.782347
67320	05/08/2018--05:16:00	34.6	0	-0.0532441	-0.645824	0.767427
67380	05/08/2018--05:17:00	34.75	21	-0.0532441	-0.319919	-0.963339
67440	05/08/2018--05:18:00	34.94	0	-0.0377073	-0.319919	-0.963339
67500	05/08/2018--05:19:00	35.05	0	-0.0377073	-0.319919	-0.963339
67560	05/08/2018--05:20:00	35.14	0	-0.0377073	-0.319919	-0.963339
67620	05/08/2018--05:21:00	35.2	0	-0.0377073	-0.319919	-0.963339
67680	05/08/2018--05:22:00	35.26	0	-0.0377073	-0.319919	-0.963339
67740	05/08/2018--05:23:00	35.3	0	-0.0377073	-0.319919	-0.963339
67800	05/08/2018--05:24:00	35.34	0	-0.0377073	-0.319919	-0.963339
67860	05/08/2018--05:25:00	35.37	0	-0.0377073	-0.319919	-0.963339
67920	05/08/2018--05:26:00	35.41	0	-0.0377073	-0.319919	-0.963339
67980	05/08/2018--05:27:00	35.43	0	-0.208611	-0.868032	-0.456046
68040	05/08/2018--05:28:00	35.3	267	0.847886	0.183753	-0.545568
68100	05/08/2018--05:29:00	35.31	25	0.847886	-0.127338	-0.470966
68160	05/08/2018--05:30:00	35.54	0	0.910033	-0.156966	-0.381444
68220	05/08/2018--05:31:00	35.73	153	0.863423	0.0356143	-0.545568
68280	05/08/2018--05:32:00	35.34	317	0.443931	-0.868032	0.0810884
68340	05/08/2018--05:33:00	34.85	0	0.428395	-0.868032	0.066168
68400	05/08/2018--05:34:00	34.37	0	0.428395	-0.868032	0.066168
68460	05/08/2018--05:35:00	34	0	0.428395	-0.868032	0.066168
68520	05/08/2018--05:36:00	33.68	0	0.412858	-0.882846	0.0512476
68580	05/08/2018--05:37:00	33.41	0	0.412858	-0.882846	0.0512476
68640	05/08/2018--05:38:00	33.22	0	0.412858	-0.882846	0.0512476
68700	05/08/2018--05:39:00	33.03	0	0.412858	-0.882846	0.0363272
68760	05/08/2018--05:40:00	32.9	0	0.428395	-0.868032	0.0363272
68820	05/08/2018--05:41:00	32.76	0	0.412858	-0.882846	0.0512476
68880	05/08/2018--05:42:00	32.67	0	0.412858	-0.882846	0.0363272
68940	05/08/2018--05:43:00	32.59	0	0.412858	-0.882846	0.0512476
69000	05/08/2018--05:44:00	32.5	0	0.397321	-0.868032	-0.202399
69060	05/08/2018--05:45:00	32.59	0	0.397321	-0.868032	-0.21732
69120	05/08/2018--05:46:00	32.71	0	0.412858	-0.868032	-0.21732
69180	05/08/2018--05:47:00	32.81	0	0.412858	-0.868032	-0.21732
69240	05/08/2018--05:48:00	32.88	0	0.412858	-0.853218	-0.21732
69300	05/08/2018--05:49:00	32.98	0	0.412858	-0.853218	-0.23224
69360	05/08/2018--05:50:00	33.06	0	0.241954	-0.808776	0.364576
69420	05/08/2018--05:51:00	33.32	0	-0.115391	-0.82359	-0.590329
69480	05/08/2018--05:52:00	33.48	1	-0.130928	-0.808776	-0.590329
69540	05/08/2018--05:53:00	33.55	0	-0.162001	-0.793962	-0.62017
69600	05/08/2018--05:54:00	33.6	3	-0.177538	-0.734707	-0.679852
69660	05/08/2018--05:55:00	33.63	1	-0.193075	-0.719893	-0.694772
69720	05/08/2018--05:56:00	33.65	0	-0.193075	-0.719893	-0.694772
69780	05/08/2018--05:57:00	33.69	0	-0.177538	-0.719893	-0.694772
69840	05/08/2018--05:58:00	33.68	0	-0.193075	-0.719893	-0.694772
69900	05/08/2018--05:59:00	33.69	0	-0.193075	-0.719893	-0.709693
69960	05/08/2018--06:00:00	33.69	0	-0.193075	-0.719893	-0.709693
70020	05/08/2018--06:01:00	33.71	0	-0.193075	-0.705079	-0.709693
70080	05/08/2018--06:02:00	33.7	0	-0.193075	-0.705079	-0.709693
70140	05/08/2018--06:03:00	33.71	0	-0.193075	-0.705079	-0.724613
70200	05/08/2018--06:04:00	33.7	0	-0.193075	-0.690265	-0.709693
70260	05/08/2018--06:05:00	33.68	0	-0.224148	-0.675451	-0.724613
70320	05/08/2018--06:06:00	33.66	0	-0.224148	-0.675451	-0.724613
70380	05/08/2018--06:07:00	33.65	0	-0.208611	-0.675451	-0.739533
70440	05/08/2018--06:08:00	33.64	2	-0.379515	-0.897659	-0.142718
70500	05/08/2018--06:09:00	33.64	0	-0.0532441	-0.986543	-0.157638
70560	05/08/2018--06:10:00	33.72	0	-0.0532441	-0.986543	-0.157638
70620	05/08/2018--06:11:00	33.82	0	-0.0532441	-0.986543	-0.157638
70680	05/08/2018--06:12:00	33.91	0	-0.0687808	-0.986543	-0.157638
70740	05/08/2018--06:13:00	34	0	-0.0687808	-0.986543	-0.172558
70800	05/08/2018--06:14:00	34.08	0	-0.0687808	-0.986543	-0.172558
70860	05/08/2018--06:15:00	34.13	0	-0.0532441	-0.986543	-0.172558
70920	05/08/2018--06:16:00	34.18	0	-0.0532441	-0.986543	-0.157638
70980	05/08/2018--06:17:00	34.21	0	-0.0532441	-0.986543	-0.172558
71040	05/08/2018--06:18:00	34.25	0	-0.0221706	-0.986543	-0.187479
71100	05/08/2018--06:19:00	34.25	0	-0.0221706	-0.986543	-0.187479
71160	05/08/2018--06:20:00	34.29	0	-0.0377073	-0.986543	-0.187479
71220	05/08/2018--06:21:00	34.3	0	-0.0377073	-0.986543	-0.172558
71280	05/08/2018--06:22:00	34.33	0	-0.0377073	-0.986543	-0.187479
71340	05/08/2018--06:23:00	34.35	0	-0.0221706	-0.986543	-0.187479
71400	05/08/2018--06:24:00	34.37	0	-0.0377073	-0.986543	-0.187479
71460	05/08/2018--06:25:00	34.37	0	-0.0377073	-0.986543	-0.187479
71520	05/08/2018--06:26:00	34.39	0	-0.0221706	-0.986543	-0.172558
71580	05/08/2018--06:27:00	34.41	0	-0.0687808	-0.986543	-0.157638
71640	05/08/2018--06:28:00	34.39	0	-0.0532441	-0.986543	-0.172558
71700	05/08/2018--06:29:00	34.4	0	-0.0687808	-0.986543	-0.172558
71760	05/08/2018--06:30:00	34.27	32	-0.503809	-0.186594	-0.873817
71820	05/08/2018--06:31:00	34.07	0	-0.472736	-0.186594	-0.903658
71880	05/08/2018--06:32:00	33.89	0	-0.457199	-0.17178	-0.888737
71940	05/08/2018--06:33:00	33.71	0	-0.457199	-0.17178	-0.903658
72000	05/08/2018--06:34:00	33.52	0	-0.441662	-0.17178	-0.903658
72060	05/08/2018--06:35:00	33.36	0	-0.426126	-0.156966	-0.903658
72120	05/08/2018--06:36:00	33.33	8	-0.208611	-0.17178	-0.97826
72180	05/08/2018--06:37:00	33.4	0	-0.177538	-0.201408	-0.97826
72240	05/08/2018--06:38:00	33.47	0	-0.208611	-0.201408	-0.97826
72300	05/08/2018--06:39:00	33.54	0	-0.193075	-0.201408	-0.97826
72360	05/08/2018--06:40:00	33.61	0	-0.177538	-0.127338	-0.97826
72420	05/08/2018--06:41:00	33.8	2	-0.208611	0.983702	-0.0681156
72480	05/08/2018--06:42:00	33.94	0	-0.162001	0.998516	-0.0531952
72540	05/08/2018--06:43:00	34.21	3	-0.115391	101.333	-0.0382748
72600	05/08/2018--06:44:00	34.36	0	-0.395052	0.909633	-0.083036
72660	05/08/2018--06:45:00	34.49	0	-0.130928	0.998516	-0.157638
72720	05/08/2018--06:46:00	34.63	0	-0.146464	0.998516	-0.202399
72780	05/08/2018--06:47:00	34.7	0	-0.146464	0.968888	-0.262081
72840	05/08/2018--06:48:00	34.77	0	-0.177538	0.998516	-0.202399
72900	05/08/2018--06:49:00	34.86	5	-0.0843175	101.333	-0.157638
72960	05/08/2018--06:50:00	34.93	1	-0.0221706	0.998516	-0.187479
73020	05/08/2018--06:51:00	35	0	-0.0221706	0.998516	-0.21732
73080	05/08/2018--06:52:00	35.04	1	-0.0843175	0.93926	-0.366524
73140	05/08/2018--06:53:00	35.04	304	139.167	0.109684	0.409337
73200	05/08/2018--06:54:00	34.93	95	0.97218	0.198567	-0.24716
73260	05/08/2018--06:55:00	35.01	89	0.97218	0.139311	-0.306842
73320	05/08/2018--06:56:00	34.97	575	0.568225	-0.038455	-0.829056
73380	05/08/2018--06:57:00	35	60	0.987717	0.168939	-0.0233544
73440	05/08/2018--06:58:00	35.03	235	0.350711	-0.63101	0.409337
73500	05/08/2018--06:59:00	34.83	260	0.475005	-0.82359	0.215372
73560	05/08/2018--07:00:00	34.34	304	0.273027	-0.00882729	-0.963339
73620	05/08/2018--07:01:00	34.12	0	0.16427	-0.0977105	-0.99318
73680	05/08/2018--07:02:00	34.15	0	0.16427	-0.0977105	-0.97826
73740	05/08/2018--07:03:00	34.27	0	0.16427	-0.127338	-0.97826
73800	05/08/2018--07:04:00	34.44	0	0.179807	-0.127338	-0.97826
73860	05/08/2018--07:05:00	34.56	0	0.179807	-0.127338	-0.97826
73920	05/08/2018--07:06:00	34.65	1	0.133197	-0.0532689	-0.99318
73980	05/08/2018--07:07:00	34.75	0	0.133197	-0.0532689	-0.99318
74040	05/08/2018--07:08:00	34.86	6	0.148733	-0.0977105	-0.97826
74100	05/08/2018--07:09:00	34.96	0	0.148733	-0.156966	-0.97826
74160	05/08/2018--07:10:00	35.03	0	0.148733	-0.156966	-0.97826
74220	05/08/2018--07:11:00	35.11	0	0.148733	-0.17178	-0.97826
74280	05/08/2018--07:12:00	35.17	0	0.179807	-0.156966	-0.97826
74340	05/08/2018--07:13:00	35.25	0	0.16427	-0.216221	-0.963339
74400	05/08/2018--07:14:00	35.28	4	0.0865865	-0.0680828	-10.081
74460	05/08/2018--07:15:00	35.16	0	0.102123	-0.0828966	-0.99318
74520	05/08/2018--07:16:00	35.02	0	0.102123	-0.0828966	-0.99318
74580	05/08/2018--07:17:00	35.19	0	-0.130928	-0.349546	-0.933499
74640	05/08/2018--07:18:00	35.42	3	0.847886	0.243008	-0.470966
74700	05/08/2018--07:19:00	35.21	44	0.956644	0.109684	-0.396364
74760	05/08/2018--07:20:00	35.03	184	-0.534883	0.791122	-0.23224
74820	05/08/2018--07:21:00	34.7	140	-0.721324	0.494844	0.439178
74880	05/08/2018--07:22:00	34.18	186	-0.363979	-0.942101	0.12585
74940	05/08/2018--07:23:00	33.91	0	-0.395052	-0.897659	0.289974
75000	05/08/2018--07:24:00	33.77	0	-0.395052	-0.912473	0.200452
75060	05/08/2018--07:25:00	33.64	3	-0.395052	-0.927287	0.200452
75120	05/08/2018--07:26:00	33.67	94	-0.395052	-0.897659	0.260133
75180	05/08/2018--07:27:00	33.67	107	-0.410589	-0.379174	-0.843976
75240	05/08/2018--07:28:00	33.61	17	-0.410589	-0.393988	-0.843976
75300	05/08/2018--07:29:00	33.56	30	-0.348442	-0.305105	-0.903658
75360	05/08/2018--07:30:00	33.53	19	-0.59703	-0.586568	-0.590329
75420	05/08/2018--07:31:00	33.54	4	-0.457199	-0.793962	-0.470966
75480	05/08/2018--07:32:00	33.69	586	-0.907764	0.524472	0.245213
75540	05/08/2018--07:33:00	33.88	72	-0.628103	0.376333	0.677904
75600	05/08/2018--07:34:00	33.97	185	-0.845617	0.435589	0.275054
75660	05/08/2018--07:35:00	34.03	100	-0.892228	0.48003	0.319815
75720	05/08/2018--07:36:00	34.02	163	-0.969911	-0.00882729	-0.277001
75780	05/08/2018--07:37:00	34.11	0	-0.985448	-0.0680828	-0.262081
75840	05/08/2018--07:38:00	34.21	10	-0.923301	-0.0680828	-0.411285
75900	05/08/2018--07:39:00	34.29	23	-0.985448	-0.112524	-0.21732
75960	05/08/2018--07:40:00	34.22	144	-0.985448	0.124498	-0.172558
76020	05/08/2018--07:41:00	34.24	16	-100.098	-0.156966	-0.23224
76080	05/08/2018--07:42:00	33.94	728	-0.581493	-103.098	0.200452
76140	05/08/2018--07:43:00	33.45	116	-0.628103	-0.660638	0.349656
76200	05/08/2018--07:44:00	33.05	48	-0.503809	-0.36436	-0.814135
76260	05/08/2018--07:45:00	32.86	0	-0.457199	-0.305105	-0.843976
76320	05/08/2018--07:46:00	32.82	0	-0.332905	-0.0532689	-0.933499
76380	05/08/2018--07:47:00	32.93	46	0.21088	-0.942101	-0.291922
76440	05/08/2018--07:48:00	33.03	114	-0.938838	-0.36436	0.304894
76500	05/08/2018--07:49:00	33.05	41	-0.488273	-0.127338	-0.858897
76560	05/08/2018--07:50:00	33	72	0.0555131	-0.779148	0.603302
76620	05/08/2018--07:51:00	33.11	28	0.475005	0.0652421	0.88679
76680	05/08/2018--07:52:00	33.23	0	0.459468	0.0652421	0.90171
76740	05/08/2018--07:53:00	33.39	0	0.443931	0.0652421	0.90171
76800	05/08/2018--07:54:00	33.55	0	0.443931	0.0652421	0.88679
76860	05/08/2018--07:55:00	33.68	0	0.443931	0.0652421	0.90171
76920	05/08/2018--07:56:00	33.82	0	0.443931	0.0652421	0.90171
76980	05/08/2018--07:57:00	33.94	1	0.428395	0.0504282	0.916631
77040	05/08/2018--07:58:00	33.95	6	0.350711	0.109684	0.931551
77100	05/08/2018--07:59:00	34.04	0	0.583762	0.109684	0.812188
77160	05/08/2018--08:00:00	34.15	0	0.335174	0.109684	0.946471
77220	05/08/2018--08:01:00	34.26	0	0.335174	0.0948698	0.946471
77280	05/08/2018--08:02:00	34.3	0	0.319637	0.0948698	0.946471
77340	05/08/2018--08:03:00	34.4	0	0.335174	0.0948698	0.946471
77400	05/08/2018--08:04:00	34.47	0	0.319637	0.0948698	0.931551
77460	05/08/2018--08:05:00	34.55	0	0.319637	0.0948698	0.946471
77520	05/08/2018--08:06:00	34.64	0	0.319637	0.0948698	0.946471
77580	05/08/2018--08:07:00	34.71	0	0.319637	0.0948698	0.946471
77640	05/08/2018--08:08:00	34.77	0	0.319637	0.0948698	0.946471
77700	05/08/2018--08:09:00	34.85	0	0.319637	0.0948698	0.946471
77760	05/08/2018--08:10:00	34.89	0	0.319637	0.0948698	0.946471
77820	05/08/2018--08:11:00	34.94	0	0.319637	0.0948698	0.946471
77880	05/08/2018--08:12:00	35.02	0	0.319637	0.0948698	0.946471
77940	05/08/2018--08:13:00	35.06	0	0.319637	0.0948698	0.946471
78000	05/08/2018--08:14:00	35.1	0	0.319637	0.0948698	0.946471
78060	05/08/2018--08:15:00	35.16	0	0.319637	0.0948698	0.946471
78120	05/08/2018--08:16:00	35.2	0	0.319637	0.0948698	0.946471
78180	05/08/2018--08:17:00	35.24	0	0.319637	0.0948698	0.946471
78240	05/08/2018--08:18:00	35.29	0	0.319637	0.0948698	0.946471
78300	05/08/2018--08:19:00	35.31	0	0.319637	0.0948698	0.946471
78360	05/08/2018--08:20:00	35.36	0	0.319637	0.0948698	0.946471
78420	05/08/2018--08:21:00	35.32	68	0.537152	0.139311	-0.843976
78480	05/08/2018--08:22:00	35.14	0	0.366248	0.109684	-0.933499
78540	05/08/2018--08:23:00	35.08	0	0.366248	0.109684	-0.948419
78600	05/08/2018--08:24:00	35.07	0	0.350711	0.0948698	-0.933499
78660	05/08/2018--08:25:00	35.06	0	0.335174	0.109684	-0.948419
78720	05/08/2018--08:26:00	35.07	0	0.350711	0.109684	-0.948419
78780	05/08/2018--08:27:00	35.07	0	0.335174	0.109684	-0.948419
78840	05/08/2018--08:28:00	35.09	0	0.335174	0.109684	-0.948419
78900	05/08/2018--08:29:00	35.12	0	0.350711	0.0948698	-0.933499
78960	05/08/2018--08:30:00	35.11	0	0.412858	0.139311	-0.903658
79020	05/08/2018--08:31:00	35.13	0	0.412858	0.109684	-0.918578
79080	05/08/2018--08:32:00	35.13	0	0.397321	0.124498	-0.918578
79140	05/08/2018--08:33:00	35.13	0	0.381784	0.109684	-0.933499
79200	05/08/2018--08:34:00	35.15	0	0.381784	0.139311	-0.933499
79260	05/08/2018--08:35:00	35.16	0	0.397321	0.109684	-0.918578
79320	05/08/2018--08:36:00	35.2	0	0.381784	0.109684	-0.933499
79380	05/08/2018--08:37:00	35.22	0	0.397321	0.109684	-0.918578
79440	05/08/2018--08:38:00	35.23	0	0.350711	0.109684	-0.948419
79500	05/08/2018--08:39:00	35.25	0	0.350711	0.124498	-0.948419
79560	05/08/2018--08:40:00	35.27	0	0.381784	0.0948698	-0.918578
79620	05/08/2018--08:41:00	35.28	0	0.335174	0.124498	-0.933499
79680	05/08/2018--08:42:00	35.28	0	0.350711	0.124498	-0.948419
79740	05/08/2018--08:43:00	35.31	0	0.335174	0.124498	-0.948419
79800	05/08/2018--08:44:00	35.31	0	0.350711	0.124498	-0.933499
79860	05/08/2018--08:45:00	35.32	0	0.350711	0.109684	-0.933499
79920	05/08/2018--08:46:00	35.34	0	0.241954	0.0800559	-0.97826
79980	05/08/2018--08:47:00	35.38	0	0.241954	0.0948698	-0.963339
80040	05/08/2018--08:48:00	35.39	0	0.257491	0.0800559	-0.97826
80100	05/08/2018--08:49:00	35.41	0	0.241954	0.0800559	-0.97826
80160	05/08/2018--08:50:00	35.41	0	0.241954	0.0948698	-0.97826
80220	05/08/2018--08:51:00	35.44	0	0.273027	0.0800559	-0.963339
80280	05/08/2018--08:52:00	35.46	0	0.304101	0.0800559	-0.948419
80340	05/08/2018--08:53:00	35.46	0	0.257491	0.0800559	-0.97826
80400	05/08/2018--08:54:00	35.5	0	0.428395	0.0948698	-0.903658
80460	05/08/2018--08:55:00	35.51	0	0.459468	0.0800559	-0.888737
80520	05/08/2018--08:56:00	35.5	0	0.273027	0.124498	-0.963339
80580	05/08/2018--08:57:00	35.48	0	0.319637	0.0800559	-0.948419
80640	05/08/2018--08:58:00	35.52	0	0.304101	0.0948698	-0.948419
80700	05/08/2018--08:59:00	35.5	0	0.304101	0.0948698	-0.963339
80760	05/08/2018--09:00:00	35.52	0	0.304101	0.0948698	-0.963339
80820	05/08/2018--09:01:00	35.5	0	0.304101	0.0948698	-0.963339
80880	05/08/2018--09:02:00	35.51	2	0.335174	0.124498	-0.948419
80940	05/08/2018--09:03:00	35.52	0	0.335174	0.109684	-0.948419
81000	05/08/2018--09:04:00	35.53	0	0.241954	0.0504282	-0.963339
81060	05/08/2018--09:05:00	35.55	0	0.241954	0.0652421	-0.963339
81120	05/08/2018--09:06:00	35.58	0	0.257491	0.0652421	-0.97826
81180	05/08/2018--09:07:00	35.59	0	0.241954	0.0652421	-0.97826
81240	05/08/2018--09:08:00	35.61	0	0.257491	0.0652421	-0.963339
81300	05/08/2018--09:09:00	35.6	0	0.241954	0.0504282	-0.97826
81360	05/08/2018--09:10:00	35.58	0	0.241954	0.0504282	-0.97826
81420	05/08/2018--09:11:00	35.61	6	-0.64364	-0.142152	-0.784295
81480	05/08/2018--09:12:00	35.6	0	-0.64364	-0.142152	-0.769374
81540	05/08/2018--09:13:00	35.54	0	-0.64364	-0.142152	-0.784295
81600	05/08/2018--09:14:00	35.47	0	-0.64364	-0.142152	-0.769374
81660	05/08/2018--09:15:00	35.39	0	-0.64364	-0.142152	-0.784295
81720	05/08/2018--09:16:00	35.33	0	-0.628103	-0.142152	-0.784295
81780	05/08/2018--09:17:00	35.2	55	0.00890286	-0.793962	0.603302
81840	05/08/2018--09:18:00	35.07	109	0.381784	0.139311	0.916631
81900	05/08/2018--09:19:00	34.96	8	0.428395	0.0948698	0.90171
81960	05/08/2018--09:20:00	34.96	0	0.412858	0.0948698	0.916631
82020	05/08/2018--09:21:00	35.02	1	0.412858	0.0948698	0.90171
82080	05/08/2018--09:22:00	35.09	0	0.397321	0.0948698	0.90171
82140	05/08/2018--09:23:00	35.16	0	0.397321	0.109684	0.90171
82200	05/08/2018--09:24:00	35.21	0	0.412858	0.109684	0.916631
82260	05/08/2018--09:25:00	35.3	0	0.397321	0.0948698	0.916631
82320	05/08/2018--09:26:00	35.39	0	0.366248	0.0652421	0.931551
82380	05/08/2018--09:27:00	35.46	0	0.381784	0.0652421	0.931551
82440	05/08/2018--09:28:00	35.5	0	0.381784	0.0800559	0.916631
82500	05/08/2018--09:29:00	35.56	0	0.381784	0.0800559	0.916631
82560	05/08/2018--09:30:00	35.59	0	0.381784	0.0652421	0.931551
82620	05/08/2018--09:31:00	35.64	0	0.381784	0.0800559	0.931551
82680	05/08/2018--09:32:00	35.66	2	0.335174	0.183753	0.946471
82740	05/08/2018--09:33:00	35.69	0	0.412858	0.109684	0.90171
82800	05/08/2018--09:34:00	35.68	0	0.412858	0.109684	0.90171
82860	05/08/2018--09:35:00	35.69	0	0.412858	0.109684	0.90171
82920	05/08/2018--09:36:00	35.73	0	0.412858	0.109684	0.90171
82980	05/08/2018--09:37:00	35.77	0	0.412858	0.109684	0.90171
83040	05/08/2018--09:38:00	35.77	0	0.412858	0.124498	0.90171
83100	05/08/2018--09:39:00	35.79	0	0.397321	0.124498	0.916631
83160	05/08/2018--09:40:00	35.82	0	0.381784	0.124498	0.916631
83220	05/08/2018--09:41:00	35.84	0	0.397321	0.109684	0.916631
83280	05/08/2018--09:42:00	35.84	11	0.552688	0.168939	-0.829056
83340	05/08/2018--09:43:00	35.75	2	0.521615	0.168939	-0.843976
83400	05/08/2018--09:44:00	35.66	1	0.506078	0.168939	-0.873817
83460	05/08/2018--09:45:00	35.57	1	0.506078	0.168939	-0.858897
83520	05/08/2018--09:46:00	35.52	1	0.506078	0.168939	-0.858897
83580	05/08/2018--09:47:00	35.47	0	0.490542	0.168939	-0.873817
83640	05/08/2018--09:48:00	35.42	0	0.475005	0.183753	-0.873817
83700	05/08/2018--09:49:00	35.39	1	0.521615	0.168939	-0.858897
83760	05/08/2018--09:50:00	35.33	0	0.490542	0.139311	-0.873817
83820	05/08/2018--09:51:00	35.33	0	0.506078	0.139311	-0.858897
83880	05/08/2018--09:52:00	35.3	0	0.475005	0.139311	-0.888737
83940	05/08/2018--09:53:00	35.32	0	0.490542	0.139311	-0.873817
84000	05/08/2018--09:54:00	35.28	0	0.459468	0.154125	-0.888737
84060	05/08/2018--09:55:00	35.28	0	0.443931	0.154125	-0.903658
84120	05/08/2018--09:56:00	35.27	0	0.381784	0.124498	-0.933499
84180	05/08/2018--09:57:00	35.27	0	0.381784	0.109684	-0.933499
84240	05/08/2018--09:58:00	35.24	0	0.366248	0.124498	-0.933499
84300	05/08/2018--09:59:00	35.22	0	0.350711	0.124498	-0.933499
84360	05/08/2018--10:00:00	35.24	1	0.335174	0.124498	-0.948419
84420	05/08/2018--10:01:00	35.22	1	0.412858	0.109684	-0.918578
84480	05/08/2018--10:02:00	35.2	1	0.350711	0.124498	-0.948419
84540	05/08/2018--10:03:00	35.18	3	0.397321	0.109684	-0.918578
84600	05/08/2018--10:04:00	35.19	0	0.443931	0.139311	-0.888737
84660	05/08/2018--10:05:00	35.2	0	0.397321	0.139311	-0.918578
84720	05/08/2018--10:06:00	35.2	0	0.397321	0.139311	-0.918578
84780	05/08/2018--10:07:00	35.17	0	0.412858	0.139311	-0.918578
84840	05/08/2018--10:08:00	35.14	0	0.397321	0.154125	-0.918578
84900	05/08/2018--10:09:00	35.16	0	0.412858	0.154125	-0.918578
84960	05/08/2018--10:10:00	35.12	3	0.443931	0.0948698	-0.903658
85020	05/08/2018--10:11:00	35.07	0	0.568225	0.109684	-0.829056
85080	05/08/2018--10:12:00	35.16	1	0.552688	0.124498	-0.829056
85140	05/08/2018--10:13:00	35.2	1	0.568225	0.109684	-0.829056
85200	05/08/2018--10:14:00	35.22	0	0.552688	0.124498	-0.829056
85260	05/08/2018--10:15:00	35.39	4	0.412858	0.0948698	0.90171
85320	05/08/2018--10:16:00	35.56	0	0.412858	0.0948698	0.90171
85380	05/08/2018--10:17:00	35.66	0	0.397321	0.0948698	0.916631
85440	05/08/2018--10:18:00	35.76	0	0.397321	0.0948698	0.916631
85500	05/08/2018--10:19:00	35.83	0	0.397321	0.0948698	0.916631
85560	05/08/2018--10:20:00	35.88	0	0.397321	0.0948698	0.916631
85620	05/08/2018--10:21:00	35.91	0	0.412858	0.0948698	0.90171
85680	05/08/2018--10:22:00	35.97	0	0.614835	0.139311	0.797267
85740	05/08/2018--10:23:00	36	0	0.443931	0.0800559	0.90171
85800	05/08/2018--10:24:00	36.01	0	0.443931	0.0800559	0.88679
85860	05/08/2018--10:25:00	36.04	0	0.443931	0.0800559	0.88679
85920	05/08/2018--10:26:00	36.05	0	0.459468	0.0800559	0.88679
85980	05/08/2018--10:27:00	35.94	27	0.397321	-0.112524	-0.918578
86040	05/08/2018--10:28:00	35.61	272	-0.488273	-0.112524	0.842029
86100	05/08/2018--10:29:00	35.54	27	-0.115391	-0.601382	0.797267
86160	05/08/2018--10:30:00	35.52	447	-0.799007	-0.290291	0.722665
86220	05/08/2018--10:31:00	35.61	56	-0.301832	-0.260663	0.931551
86280	05/08/2018--10:32:00	35.46	251	0.288564	0.48003	0.856949
86340	05/08/2018--10:33:00	35.48	1	0.0710498	0.983702	0.275054
86400	05/08/2018--10:34:00	35.43	0	0.0399763	0.968888	0.334735
86460	05/08/2018--10:35:00	35.4	0	-0.0843175	0.805936	0.618223
86520	05/08/2018--10:36:00	35.54	0	0.257491	0.74668	0.648063
86580	05/08/2018--10:37:00	35.68	4	0.0244396	0.731866	0.707745
86640	05/08/2018--10:38:00	35.72	137	-0.721324	-0.231035	0.976312
86700	05/08/2018--10:39:00	35.45	650	0.723593	-0.290291	0.827108
86760	05/08/2018--10:40:00	35.31	627	0.521615	-0.0977105	0.842029
86820	05/08/2018--10:41:00	35.21	313	0.475005	-0.379174	0.737586
86880	05/08/2018--10:42:00	35.08	411	0.179807	-0.260663	117.028
86940	05/08/2018--10:43:00	34.94	693	0.428395	-0.0977105	0.871869
87000	05/08/2018--10:44:00	34.78	723	0.412858	-0.0977105	0.856949
87060	05/08/2018--10:45:00	34.66	512	0.397321	-0.305105	0.842029
87120	05/08/2018--10:46:00	34.54	390	0.350711	-0.0680828	102.107
87180	05/08/2018--10:47:00	34.44	672	0.319637	-0.571754	0.543621
87240	05/08/2018--10:48:00	34.34	873	0.583762	-0.423616	0.916631
87300	05/08/2018--10:49:00	34.22	881	0.661446	0.0208004	108.076
87360	05/08/2018--10:50:00	34.03	890	0.335174	-0.142152	0.916631
87420	05/08/2018--10:51:00	33.71	23	-0.830081	-0.17178	0.633143
87480	05/08/2018--10:52:00	33.29	376	0.428395	-0.260663	0.842029
87540	05/08/2018--10:53:00	32.87	196	0.412858	0.139311	0.916631
87600	05/08/2018--10:54:00	32.54	577	0.614835	-0.00882729	0.812188
87660	05/08/2018--10:55:00	32.17	236	0.521615	-0.142152	0.961392
87720	05/08/2018--10:56:00	31.89	179	0.288564	0.0356143	0.976312
87780	05/08/2018--10:57:00	31.57	364	0.21088	-0.156966	0.648063
87840	05/08/2018--10:58:00	31.41	265	0.11766	0.0208004	100.615
87900	05/08/2018--10:59:00	31.39	57	0.304101	-0.112524	0.946471
87960	05/08/2018--11:00:00	31.31	459	0.708056	-0.216221	12.598
88020	05/08/2018--11:01:00	31.58	294	-0.348442	-0.290291	0.90171
88080	05/08/2018--11:02:00	32	26	0.0399763	-0.156966	0.961392
88140	05/08/2018--11:03:00	32.38	207	0.0555131	-0.17178	100.615
88200	05/08/2018--11:04:00	32.61	104	-0.115391	-0.305105	0.961392
88260	05/08/2018--11:05:00	32.88	90	-0.519346	-0.112524	0.827108
88320	05/08/2018--11:06:00	33.07	55	0.00890286	-0.186594	0.976312
88380	05/08/2018--11:07:00	32.85	245	0.00890286	-0.0680828	0.976312
88440	05/08/2018--11:08:00	32.61	145	0.599299	0.0208004	0.767427
88500	05/08/2018--11:09:00	32.09	276	0.87896	-0.216221	0.677904
88560	05/08/2018--11:10:00	31.9	345	0.614835	-0.0828966	0.677904
88620	05/08/2018--11:11:00	31.8	174	0.319637	-0.0532689	0.931551
88680	05/08/2018--11:12:00	31.72	89	0.257491	-0.0236412	0.961392
88740	05/08/2018--11:13:00	31.4	49	0.397321	-0.112524	0.90171
88800	05/08/2018--11:14:00	31.02	0	0.335174	-0.0828966	0.916631
88860	05/08/2018--11:15:00	30.77	77	0.521615	-0.127338	0.827108
88920	05/08/2018--11:16:00	30.55	11	0.179807	-0.142152	0.976312
88980	05/08/2018--11:17:00	30.85	372	0.459468	-0.260663	0.722665
89040	05/08/2018--11:18:00	31.43	263	0.226417	-0.482871	117.028
89100	05/08/2018--11:19:00	31.96	534	-0.488273	-0.542127	0.946471
89160	05/08/2018--11:20:00	32.39	117	0.304101	-0.17178	0.931551
89220	05/08/2018--11:21:00	32.73	249	-0.0532441	-0.438429	0.856949
89280	05/08/2018--11:22:00	33	147	-0.255222	-0.216221	0.916631
89340	05/08/2018--11:23:00	33.25	223	-0.224148	-0.0828966	100.615
89400	05/08/2018--11:24:00	33.49	422	-0.301832	-0.186594	0.88679
89460	05/08/2018--11:25:00	33.71	438	-0.332905	-0.0532689	0.722665
89520	05/08/2018--11:26:00	33.85	610	-0.286295	-0.216221	114.044
89580	05/08/2018--11:27:00	33.89	188	-0.146464	-0.0977105	0.976312
89640	05/08/2018--11:28:00	33.87	603	-0.193075	-0.379174	0.871869
89700	05/08/2018--11:29:00	33.92	17	-0.115391	-0.156966	0.991233
89760	05/08/2018--11:30:00	34	48	-0.146464	-0.17178	0.976312
89820	05/08/2018--11:31:00	34.08	161	-0.332905	-0.290291	127.472
89880	05/08/2018--11:32:00	34.16	345	0.0244396	-0.186594	0.976312
89940	05/08/2018--11:33:00	34.19	16	-0.0532441	-0.245849	0.961392
90000	05/08/2018--11:34:00	34.23	639	-0.270758	-0.408802	0.871869
90060	05/08/2018--11:35:00	34.2	277	0.0399763	-0.186594	0.916631
90120	05/08/2018--11:36:00	34.15	444	0.0244396	-0.260663	120.012
90180	05/08/2018--11:37:00	34.15	477	0.0244396	-0.319919	0.88679
90240	05/08/2018--11:38:00	34.17	82	-0.0377073	-0.0236412	102.107
90300	05/08/2018--11:39:00	34.18	71	-0.0377073	-0.36436	0.916631
90360	05/08/2018--11:40:00	34.26	314	-0.146464	-0.0828966	0.976312
90420	05/08/2018--11:41:00	34.24	669	-0.363979	-0.586568	0.782347
90480	05/08/2018--11:42:00	34.13	378	-0.193075	-0.0532689	0.976312
90540	05/08/2018--11:43:00	33.98	62	-0.224148	-0.275477	0.931551
90600	05/08/2018--11:44:00	33.84	91	-0.0843175	-0.0828966	0.782347
90660	05/08/2018--11:45:00	33.73	592	0.11766	-0.0828966	0.991233
90720	05/08/2018--11:46:00	33.78	281	-0.565956	-0.63101	0.573462
90780	05/08/2018--11:47:00	33.91	72	0.443931	0.0504282	0.88679
90840	05/08/2018--11:48:00	34.01	38	0.366248	-0.142152	0.90171
90900	05/08/2018--11:49:00	34.03	98	0.319637	0.0208004	0.931551
90960	05/08/2018--11:50:00	34.03	189	0.506078	-0.0532689	0.797267
91020	05/08/2018--11:51:00	34.07	158	0.381784	0.0948698	0.931551
91080	05/08/2018--11:52:00	34.09	507	0.0865865	-0.334732	120.012
91140	05/08/2018--11:53:00	34.06	188	0.133197	-0.216221	102.107
91200	05/08/2018--11:54:00	34.07	221	0.0244396	-0.542127	0.931551
91260	05/08/2018--11:55:00	34.15	253	-0.0377073	-0.275477	106.583
91320	05/08/2018--11:56:00	34.13	296	-0.162001	-0.0532689	114.044
91380	05/08/2018--11:57:00	34.1	502	-0.146464	-0.142152	0.394417
91440	05/08/2018--11:58:00	34.07	172	0.676982	0.228195	0.90171
91500	05/08/2018--11:59:00	34.09	268	0.537152	0.0948698	0.797267
91560	05/08/2018--12:00:00	34.08	156	0.568225	0.154125	0.767427
91620	05/08/2018--12:01:00	34.12	138	0.521615	0.0356143	0.856949
91680	05/08/2018--12:02:00	34.05	511	-0.0998543	-0.231035	0.916631
91740	05/08/2018--12:03:00	34.05	325	-0.348442	0.139311	11.852
91800	05/08/2018--12:04:00	34.02	672	-0.208611	-0.038455	0.767427
91860	05/08/2018--12:05:00	33.95	494	-0.317369	-0.319919	0.88679
91920	05/08/2018--12:06:00	33.93	600	-0.286295	-0.112524	0.976312
91980	05/08/2018--12:07:00	33.96	142	-0.332905	-0.482871	0.931551
92040	05/08/2018--12:08:00	33.95	224	-0.503809	-0.468057	0.722665
92100	05/08/2018--12:09:00	33.95	166	-0.395052	-0.216221	0.976312
92160	05/08/2018--12:10:00	33.99	198	-0.395052	-0.112524	0.871869
92220	05/08/2018--12:11:00	34.11	223	-0.534883	-0.63101	115.536
92280	05/08/2018--12:12:00	34.23	442	-0.78347	-0.201408	0.648063
92340	05/08/2018--12:13:00	34.33	171	-0.830081	-0.512499	0.0960088
92400	05/08/2018--12:14:00	34.39	291	-0.472736	0.0948698	0.856949
92460	05/08/2018--12:15:00	34.38	170	-0.581493	-0.231035	0.812188
92520	05/08/2018--12:16:00	34.41	106	-0.177538	-0.423616	0.797267
92580	05/08/2018--12:17:00	34.38	195	-0.612566	-0.601382	0.648063
92640	05/08/2018--12:18:00	34.41	174	-0.410589	-0.142152	0.90171
92700	05/08/2018--12:19:00	34.41	152	-0.472736	0.0208004	0.916631
92760	05/08/2018--12:20:00	34.45	302	-0.301832	-0.423616	0.842029
92820	05/08/2018--12:21:00	34.46	292	-0.814544	-0.542127	0.304894
92880	05/08/2018--12:22:00	34.46	397	-0.581493	-0.112524	0.827108
92940	05/08/2018--12:23:00	34.45	113	-0.503809	-0.17178	0.648063
93000	05/08/2018--12:24:00	34.41	296	-0.845617	-0.275477	0.51378
93060	05/08/2018--12:25:00	34.41	245	0.0244396	-0.0828966	12.598
93120	05/08/2018--12:26:00	34.26	592	-0.0221706	-0.275477	0.797267
93180	05/08/2018--12:27:00	33.69	192	-0.0377073	0.0800559	-10.081
93240	05/08/2018--12:28:00	32.85	0	-0.0377073	0.0800559	-0.99318
93300	05/08/2018--12:29:00	31.91	270	0.676982	0.761494	0.275054
93360	05/08/2018--12:30:00	31.42	478	0.785739	0.731866	0.170611
93420	05/08/2018--12:31:00	31.16	463	0.941107	-0.0977105	0.15569
93480	05/08/2018--12:32:00	31.09	427	0.97218	0.183753	0.0960088
93540	05/08/2018--12:33:00	30.92	316	0.987717	0.00598658	0.170611
93600	05/08/2018--12:34:00	30.82	0	0.956644	0.0208004	0.260133
93660	05/08/2018--12:35:00	30.84	10	0.910033	0.00598658	0.424258
93720	05/08/2018--12:36:00	30.74	114	0.987717	0.0800559	-0.202399
93780	05/08/2018--12:37:00	30.78	47	0.87896	-0.393988	-0.187479
93840	05/08/2018--12:38:00	30.85	0	0.83235	-0.0532689	-0.560489
93900	05/08/2018--12:39:00	30.98	4	0.941107	-0.231035	-0.00843398
93960	05/08/2018--12:40:00	30.98	412	0.521615	0.376333	-0.799215
94020	05/08/2018--12:41:00	31.01	347	115.862	-0.0828966	-0.262081
94080	05/08/2018--12:42:00	31.13	450	0.97218	0.154125	-0.21732
94140	05/08/2018--12:43:00	31.43	148	0.910033	0.124498	-0.426205
94200	05/08/2018--12:44:00	31.72	0	0.894497	0.109684	-0.456046
94260	05/08/2018--12:45:00	31.97	143	0.987717	0.0208004	-0.172558
94320	05/08/2018--12:46:00	32.02	176	100.325	0.124498	-0.0979564
94380	05/08/2018--12:47:00	32.07	220	0.97218	-0.186594	-0.23224
94440	05/08/2018--12:48:00	32.15	316	128.291	-0.142152	-0.0979564
94500	05/08/2018--12:49:00	32.19	285	0.910033	0.124498	-0.679852
94560	05/08/2018--12:50:00	32.32	54	0.97218	0.257822	-0.366524
94620	05/08/2018--12:51:00	32.49	441	0.910033	-0.216221	-0.262081
94680	05/08/2018--12:52:00	32.58	66	0.692519	-0.319919	0.618223
94740	05/08/2018--12:53:00	32.61	0	0.739129	-0.36436	0.543621
94800	05/08/2018--12:54:00	32.68	0	0.910033	-0.260663	0.275054
94860	05/08/2018--12:55:00	32.72	0	0.941107	-0.201408	0.170611
94920	05/08/2018--12:56:00	32.66	0	101.879	-0.142152	0.0810884
94980	05/08/2018--12:57:00	32.86	3	0.894497	-0.156966	0.245213
95040	05/08/2018--12:58:00	32.79	0	0.754666	0.124498	-0.679852
95100	05/08/2018--12:59:00	32.68	131	0.894497	-0.038455	-0.396364
95160	05/08/2018--13:00:00	32.73	327	0.676982	0.376333	-0.679852
95220	05/08/2018--13:01:00	32.93	895	0.583762	0.0800559	-0.262081
95280	05/08/2018--13:02:00	33.24	1006	0.676982	-0.408802	0.424258
95340	05/08/2018--13:03:00	33.37	19	0.87896	-0.36436	0.275054
95400	05/08/2018--13:04:00	32.97	5	0.92557	-0.334732	0.066168
95460	05/08/2018--13:05:00	32.51	16	0.863423	-0.379174	0.215372
95520	05/08/2018--13:06:00	32.15	92	0.816813	-0.601382	0.066168
95580	05/08/2018--13:07:00	31.8	116	0.739129	-0.36436	0.0810884
95640	05/08/2018--13:08:00	31.47	115	0.941107	-0.334732	-0.157638
95700	05/08/2018--13:09:00	31.24	70	0.987717	0.139311	-0.157638
95760	05/08/2018--13:10:00	31.32	579	117.416	-0.0680828	-0.366524
95820	05/08/2018--13:11:00	31.27	365	0.92557	0.0652421	-0.411285
95880	05/08/2018--13:12:00	31.22	6	0.987717	0.109684	-0.00843398
95940	05/08/2018--13:13:00	31.29	25	0.956644	0.346706	0.12585
96000	05/08/2018--13:14:00	31.36	28	0.83235	0.183753	-0.590329
96060	05/08/2018--13:15:00	31.37	126	0.910033	-0.00882729	-0.426205
96120	05/08/2018--13:16:00	31.34	25	0.92557	0.213381	-0.336683
96180	05/08/2018--13:17:00	31.33	19	100.325	0.0356143	0.0214068
96240	05/08/2018--13:18:00	31.3	51	0.987717	0.124498	-0.187479
96300	05/08/2018--13:19:00	31.27	15	0.956644	-0.112524	-0.262081
96360	05/08/2018--13:20:00	31.18	227	0.956644	0.168939	-0.291922
96420	05/08/2018--13:21:00	30.96	107	0.941107	-0.0828966	-0.291922
96480	05/08/2018--13:22:00	30.79	144	0.97218	0.00598658	-0.262081
96540	05/08/2018--13:23:00	30.81	1	103.433	0.0948698	-0.23224
96600	05/08/2018--13:24:00	30.87	276	129.845	0.183753	-0.351603
96660	05/08/2018--13:25:00	31.25	185	118.969	-0.512499	-0.0979564
96720	05/08/2018--13:26:00	31.34	134	0.910033	-0.423616	-0.23224
96780	05/08/2018--13:27:00	31.21	65	0.863423	-0.334732	-0.262081
96840	05/08/2018--13:28:00	31.06	0	0.956644	-0.216221	0.12585
96900	05/08/2018--13:29:00	31.33	176	0.801276	0.124498	-0.366524
96960	05/08/2018--13:30:00	31.69	620	0.97218	0.109684	-0.321762
97020	05/08/2018--13:31:00	31.93	203	0.97218	-0.0828966	-0.336683
97080	05/08/2018--13:32:00	32.09	171	0.956644	0.198567	-0.306842
97140	05/08/2018--13:33:00	32.19	96	0.816813	-0.156966	-0.366524
97200	05/08/2018--13:34:00	32.2	287	0.894497	0.228195	-0.157638
97260	05/08/2018--13:35:00	32.2	65	0.956644	-0.00882729	-0.336683
97320	05/08/2018--13:36:00	32.23	169	0.723593	0.183753	-0.694772
97380	05/08/2018--13:37:00	32.3	37	0.816813	0.0504282	-0.590329
97440	05/08/2018--13:38:00	32.36	0	0.956644	-0.0977105	-0.291922
97500	05/08/2018--13:39:00	32.43	0	0.847886	-0.0236412	-0.560489
97560	05/08/2018--13:40:00	32.48	0	0.83235	-0.038455	-0.560489
97620	05/08/2018--13:41:00	32.52	0	0.443931	0.139311	-0.888737
97680	05/08/2018--13:42:00	32.59	0	0.645909	0.154125	-0.784295
97740	05/08/2018--13:43:00	32.66	0	0.661446	0.0356143	-0.769374
97800	05/08/2018--13:44:00	32.71	87	0.723593	-0.319919	-0.769374
97860	05/08/2018--13:45:00	32.75	77	0.956644	-0.0532689	-0.277001
97920	05/08/2018--13:46:00	32.77	1	0.83235	-0.142152	-0.545568
97980	05/08/2018--13:47:00	32.83	0	0.894497	-0.186594	-0.381444
98040	05/08/2018--13:48:00	32.88	0	0.894497	-0.0680828	-0.441125
98100	05/08/2018--13:49:00	32.91	0	0.92557	0.0208004	-0.396364
98160	05/08/2018--13:50:00	32.97	0	0.847886	0.0208004	-0.545568
98220	05/08/2018--13:51:00	32.98	0	0.956644	0.0356143	-0.262081
98280	05/08/2018--13:52:00	33.05	0	0.910033	0.0800559	-0.456046
98340	05/08/2018--13:53:00	33.08	0	0.941107	0.00598658	-0.23224
98400	05/08/2018--13:54:00	33.09	0	0.847886	0.0504282	-0.545568
98460	05/08/2018--13:55:00	33.13	0	0.987717	0.0652421	-0.23224
98520	05/08/2018--13:56:00	33.15	0	0.894497	0.0800559	-0.485887
98580	05/08/2018--13:57:00	33.17	0	0.956644	0.0356143	-0.336683
98640	05/08/2018--13:58:00	33.19	0	100.325	0.139311	-0.157638
98700	05/08/2018--13:59:00	33.2	52	0.97218	0.0652421	-0.291922
98760	05/08/2018--14:00:00	33.23	1	0.785739	0.0208004	-0.635091
98820	05/08/2018--14:01:00	33.26	0	0.785739	0.0800559	-0.62017
98880	05/08/2018--14:02:00	33.31	0	0.97218	-0.127338	-0.187479
98940	05/08/2018--14:03:00	33.33	0	0.97218	-0.112524	-0.202399
99000	05/08/2018--14:04:00	33.4	0	0.92557	-0.0977105	-0.336683
99060	05/08/2018--14:05:00	33.38	0	0.910033	0.0356143	-0.426205
99120	05/08/2018--14:06:00	33.41	0	0.847886	-0.0680828	-0.515727
99180	05/08/2018--14:07:00	33.44	0	0.847886	-0.142152	-0.500807
99240	05/08/2018--14:08:00	33.4	1	0.987717	-0.0828966	0.0810884
99300	05/08/2018--14:09:00	33.42	0	0.987717	-0.0977105	-0.157638
99360	05/08/2018--14:10:00	33.44	140	0.87896	0.198567	-0.470966
99420	05/08/2018--14:11:00	33.46	220	0.754666	0.00598658	-0.650011
99480	05/08/2018--14:12:00	33.92	95	0.552688	0.74668	-0.470966
99540	05/08/2018--14:13:00	34.29	265	0.894497	0.5541	0.00648642
99600	05/08/2018--14:14:00	34.46	632	0.412858	101.333	-0.23224
99660	05/08/2018--14:15:00	34.53	17	0.475005	0.865191	0.334735
99720	05/08/2018--14:16:00	34.59	0	0.443931	0.894819	0.260133
99780	05/08/2018--14:17:00	34.68	2	0.288564	-0.112524	0.946471
99840	05/08/2018--14:18:00	34.77	0	0.273027	-0.112524	0.946471
99900	05/08/2018--14:19:00	34.86	0	0.241954	-0.142152	0.961392
99960	05/08/2018--14:20:00	34.91	0	0.226417	-0.156966	0.961392
100020	05/08/2018--14:21:00	34.96	0	0.257491	-0.156966	0.946471
100080	05/08/2018--14:22:00	35.01	0	0.226417	-0.186594	0.946471
100140	05/08/2018--14:23:00	35.07	0	0.226417	-0.17178	0.946471
100200	05/08/2018--14:24:00	35.08	0	0.226417	-0.17178	0.946471
100260	05/08/2018--14:25:00	35.15	0	0.319637	-0.0977105	0.931551
100320	05/08/2018--14:26:00	35.23	0	0.241954	-0.0680828	0.961392
100380	05/08/2018--14:27:00	35.25	0	0.21088	-0.0828966	0.976312
100440	05/08/2018--14:28:00	35.31	0	0.241954	-0.038455	102.107
100500	05/08/2018--14:29:00	35.36	0	0.16427	0.00598658	0.976312
100560	05/08/2018--14:30:00	35.4	23	0.599299	0.835563	-0.21732
100620	05/08/2018--14:31:00	35.44	178	-0.519346	0.331892	0.842029
100680	05/08/2018--14:32:00	35.48	0	-0.612566	0.391147	0.707745
100740	05/08/2018--14:33:00	35.54	0	-0.59703	0.405961	0.707745
100800	05/08/2018--14:34:00	35.62	0	-0.519346	0.435589	0.722665
100860	05/08/2018--14:35:00	35.69	4	-0.0687808	-0.0977105	0.991233
100920	05/08/2018--14:36:00	35.79	0	-0.0687808	-0.0977105	0.991233
100980	05/08/2018--14:37:00	35.84	0	-0.0687808	-0.0977105	0.991233
101040	05/08/2018--14:38:00	35.91	0	-0.0687808	-0.0977105	0.991233
101100	05/08/2018--14:39:00	35.96	0	-0.0687808	-0.0977105	102.107
101160	05/08/2018--14:40:00	36.04	0	-0.0687808	-0.0977105	0.991233
101220	05/08/2018--14:41:00	36.1	0	-0.0843175	-0.0977105	0.991233
101280	05/08/2018--14:42:00	36.16	0	-0.0843175	-0.0977105	0.991233
101340	05/08/2018--14:43:00	36.2	0	-0.0843175	-0.0977105	0.991233
101400	05/08/2018--14:44:00	36.25	0	-0.0687808	-0.0977105	100.615
101460	05/08/2018--14:45:00	36.29	0	-0.0843175	-0.0828966	0.991233
101520	05/08/2018--14:46:00	36.34	0	-0.0687808	-0.0828966	0.991233
101580	05/08/2018--14:47:00	36.39	0	-0.0843175	-0.0977105	0.991233
101640	05/08/2018--14:48:00	36.43	0	-0.0998543	-0.112524	0.991233
101700	05/08/2018--14:49:00	36.47	0	-0.0843175	-0.0977105	0.991233
101760	05/08/2018--14:50:00	36.5	0	-0.0843175	-0.0977105	0.991233
101820	05/08/2018--14:51:00	36.52	0	-0.0998543	-0.0977105	0.991233
101880	05/08/2018--14:52:00	36.56	0	-0.0532441	-0.0828966	0.991233
101940	05/08/2018--14:53:00	36.59	0	-0.115391	-0.112524	0.976312
102000	05/08/2018--14:54:00	36.64	0	-0.0687808	-0.0828966	0.991233
102060	05/08/2018--14:55:00	36.64	0	-0.0998543	-0.0977105	0.976312
102120	05/08/2018--14:56:00	36.66	0	-0.0843175	-0.0977105	0.991233
102180	05/08/2018--14:57:00	36.67	0	-0.0843175	-0.0977105	0.991233
102240	05/08/2018--14:58:00	36.7	0	-0.0843175	-0.0828966	0.991233
102300	05/08/2018--14:59:00	36.7	0	-0.0843175	-0.0828966	0.991233
102360	05/08/2018--15:00:00	36.7	0	-0.0998543	-0.0977105	0.991233
102420	05/08/2018--15:01:00	36.73	0	-0.115391	-0.0977105	0.991233
102480	05/08/2018--15:02:00	36.74	0	-0.0843175	-0.0977105	0.991233
102540	05/08/2018--15:03:00	36.74	0	-0.0998543	-0.0977105	0.991233
102600	05/08/2018--15:04:00	36.75	0	-0.0998543	-0.0977105	0.991233
102660	05/08/2018--15:05:00	36.78	0	-0.0998543	-0.0977105	0.991233
102720	05/08/2018--15:06:00	36.79	0	-0.0687808	-0.0828966	0.991233
102780	05/08/2018--15:07:00	36.8	0	-0.0998543	-0.0977105	0.991233
102840	05/08/2018--15:08:00	36.81	0	-0.0843175	-0.0977105	0.991233
102900	05/08/2018--15:09:00	36.82	0	-0.0843175	-0.0977105	0.991233
102960	05/08/2018--15:10:00	36.86	0	-0.0221706	-0.0680828	0.991233
103020	05/08/2018--15:11:00	36.84	0	-0.0843175	-0.0977105	0.991233
103080	05/08/2018--15:12:00	36.88	0	-0.0998543	-0.0977105	0.991233
103140	05/08/2018--15:13:00	36.9	0	-0.0532441	-0.0680828	0.991233
103200	05/08/2018--15:14:00	36.91	0	-0.0843175	-0.0828966	100.615
103260	05/08/2018--15:15:00	36.9	0	-0.0998543	-0.0977105	100.615
103320	05/08/2018--15:16:00	36.89	0	-0.0843175	-0.0828966	0.991233
103380	05/08/2018--15:17:00	36.87	0	-0.0843175	-0.0977105	0.991233
103440	05/08/2018--15:18:00	36.87	0	-0.0998543	-0.127338	0.991233
103500	05/08/2018--15:19:00	36.87	0	-0.0687808	-0.0977105	0.991233
103560	05/08/2018--15:20:00	36.86	0	-0.0687808	-0.0977105	0.991233
103620	05/08/2018--15:21:00	36.83	0	0.0555131	-0.260663	0.961392
103680	05/08/2018--15:22:00	36.8	0	0.00890286	-0.216221	0.961392
103740	05/08/2018--15:23:00	36.81	0	-0.0377073	-0.231035	0.976312
103800	05/08/2018--15:24:00	36.77	6	-0.0377073	-0.349546	0.946471
103860	05/08/2018--15:25:00	36.75	0	0.0555131	-0.275477	0.946471
103920	05/08/2018--15:26:00	36.75	0	-0.00663387	-0.275477	0.961392
103980	05/08/2018--15:27:00	36.71	0	-0.0221706	-0.290291	0.961392
104040	05/08/2018--15:28:00	36.68	0	0.0244396	-0.275477	0.961392
104100	05/08/2018--15:29:00	36.65	0	-0.00663387	-0.275477	0.961392
104160	05/08/2018--15:30:00	36.64	0	-0.0221706	-0.275477	0.961392
104220	05/08/2018--15:31:00	36.64	0	-0.0377073	-0.290291	0.961392
104280	05/08/2018--15:32:00	36.63	0	-0.0221706	-0.260663	0.961392
104340	05/08/2018--15:33:00	36.61	0	-0.0532441	-0.275477	0.961392
104400	05/08/2018--15:34:00	36.57	0	-0.0377073	-0.275477	0.961392
104460	05/08/2018--15:35:00	36.57	0	-0.0377073	-0.275477	0.961392
104520	05/08/2018--15:36:00	36.53	0	-0.0377073	-0.275477	0.961392
104580	05/08/2018--15:37:00	36.53	0	-0.0843175	-0.290291	0.961392
104640	05/08/2018--15:38:00	36.52	0	-0.0532441	-0.275477	0.961392
104700	05/08/2018--15:39:00	36.52	0	0.00890286	-0.231035	0.976312
104760	05/08/2018--15:40:00	36.53	2	-0.395052	0.28745	0.90171
104820	05/08/2018--15:41:00	36.54	6	0.785739	0.628169	0.304894
104880	05/08/2018--15:42:00	36.6	0	0.754666	0.628169	0.349656
104940	05/08/2018--15:43:00	36.68	752	0.645909	0.5541	0.215372
105000	05/08/2018--15:44:00	36.72	411	0.801276	0.672611	0.0960088
105060	05/08/2018--15:45:00	36.66	38	0.785739	0.702238	0.066168
105120	05/08/2018--15:46:00	36.62	132	0.801276	0.672611	0.00648642
105180	05/08/2018--15:47:00	36.36	501	0.894497	0.302264	-0.381444
105240	05/08/2018--15:48:00	35.97	181	0.723593	0.465217	-0.575409
105300	05/08/2018--15:49:00	35.78	69	0.97218	0.109684	-0.23224
105360	05/08/2018--15:50:00	35.68	34	0.987717	-0.156966	-0.157638
105420	05/08/2018--15:51:00	35.64	111	0.894497	0.0800559	-0.441125
105480	05/08/2018--15:52:00	35.7	0	0.941107	-0.0977105	-0.336683
105540	05/08/2018--15:53:00	35.82	0	0.910033	-0.142152	-0.396364
105600	05/08/2018--15:54:00	35.87	238	0.87896	0.568914	-0.291922
105660	05/08/2018--15:55:00	35.83	128	0.956644	0.228195	-0.291922
105720	05/08/2018--15:56:00	35.83	74	0.801276	0.539286	-0.351603
105780	05/08/2018--15:57:00	35.84	40	0.630372	0.0208004	-0.769374
105840	05/08/2018--15:58:00	35.93	1	0.910033	0.0356143	-0.441125
105900	05/08/2018--15:59:00	36.08	0	0.92557	0.0356143	-0.411285
105960	05/08/2018--16:00:00	36.2	0	0.97218	0.0800559	-0.291922
106020	05/08/2018--16:01:00	36.29	0	0.987717	0.0356143	-0.23224
106080	05/08/2018--16:02:00	36.31	19	101.879	0.183753	-0.187479
106140	05/08/2018--16:03:00	36.27	236	0.956644	0.28745	-0.187479
106200	05/08/2018--16:04:00	36.13	75	0.676982	-0.112524	-0.724613
106260	05/08/2018--16:05:00	36.06	356	101.879	0.0208004	-0.23224
106320	05/08/2018--16:06:00	35.96	458	0.987717	-0.0236412	-0.157638
106380	05/08/2018--16:07:00	35.89	76	0.863423	-0.0532689	-0.336683
106440	05/08/2018--16:08:00	35.88	443	103.433	-0.186594	-0.202399
106500	05/08/2018--16:09:00	35.82	362	0.987717	-0.0680828	-0.0979564
106560	05/08/2018--16:10:00	35.76	203	100.325	0.0356143	-0.0979564
106620	05/08/2018--16:11:00	35.69	321	0.956644	0.0800559	-0.336683
106680	05/08/2018--16:12:00	35.66	600	0.816813	-0.497685	-0.157638
106740	05/08/2018--16:13:00	35.67	50	0.92557	-0.438429	0.066168
106800	05/08/2018--16:14:00	35.69	124	0.83235	-0.497685	0.00648642
106860	05/08/2018--16:15:00	35.68	94	0.83235	-0.527313	0.0960088
106920	05/08/2018--16:16:00	35.66	26	0.87896	-0.438429	-0.112877
106980	05/08/2018--16:17:00	35.62	30	0.83235	-0.542127	0.00648642
107040	05/08/2018--16:18:00	35.56	91	0.816813	-0.0236412	-0.127797
107100	05/08/2018--16:19:00	35.5	182	100.325	-0.0236412	-0.0531952
107160	05/08/2018--16:20:00	35.52	102	0.847886	-0.36436	0.304894
107220	05/08/2018--16:21:00	35.6	14	0.863423	-0.497685	0.15569
107280	05/08/2018--16:22:00	35.54	51	0.801276	-0.468057	0.319815
107340	05/08/2018--16:23:00	35.46	36	0.816813	-0.482871	0.185531
107400	05/08/2018--16:24:00	35.38	36	100.325	-0.275477	0.0810884
107460	05/08/2018--16:25:00	35.28	29	0.83235	-0.482871	0.170611
107520	05/08/2018--16:26:00	35.21	0	0.847886	-0.408802	-0.291922
107580	05/08/2018--16:27:00	35.22	698	101.879	0.154125	-0.0382748
107640	05/08/2018--16:28:00	35.16	447	101.879	0.0208004	-0.00843398
107700	05/08/2018--16:29:00	35	97	100.325	0.0652421	-0.0681156
107760	05/08/2018--16:30:00	34.89	14	0.956644	0.0948698	-0.306842
107820	05/08/2018--16:31:00	34.8	170	101.879	0.0652421	-0.112877
107880	05/08/2018--16:32:00	34.73	393	0.987717	0.0652421	-0.0233544
107940	05/08/2018--16:33:00	34.59	173	115.862	0.168939	0.0512476
108000	05/08/2018--16:34:00	34.48	630	100.325	0.0356143	-0.172558
108060	05/08/2018--16:35:00	34.39	482	100.325	0.124498	-0.127797
108120	05/08/2018--16:36:00	34.32	292	100.325	0.0356143	0.0512476
108180	05/08/2018--16:37:00	34.23	16	0.987717	0.0208004	-0.0531952
108240	05/08/2018--16:38:00	34.21	450	0.87896	0.183753	0.00648642
108300	05/08/2018--16:39:00	34.18	153	100.325	0.00598658	-0.083036
108360	05/08/2018--16:40:00	34.2	439	0.863423	0.00598658	-0.083036
108420	05/08/2018--16:41:00	34.15	405	0.97218	-0.0977105	-0.00843398
108480	05/08/2018--16:42:00	34.1	472	101.879	0.154125	0.0214068
108540	05/08/2018--16:43:00	33.99	145	0.847886	0.48003	-0.351603
108600	05/08/2018--16:44:00	33.92	128	0.97218	0.213381	-0.172558
108660	05/08/2018--16:45:00	33.84	82	0.941107	-0.038455	-0.127797
108720	05/08/2018--16:46:00	33.74	439	100.325	0.109684	0.0512476
108780	05/08/2018--16:47:00	33.58	147	100.325	0.0652421	0.00648642
108840	05/08/2018--16:48:00	33.42	549	0.676982	-0.0680828	0.110929
108900	05/08/2018--16:49:00	33.29	588	0.847886	0.168939	-0.187479
108960	05/08/2018--16:50:00	33.18	264	104.986	-0.112524	-0.0979564
109020	05/08/2018--16:51:00	33.13	269	109.647	-0.17178	0.066168
109080	05/08/2018--16:52:00	33.03	1015	104.986	0.0652421	0.0363272
109140	05/08/2018--16:53:00	32.88	894	0.987717	0.0356143	-0.0531952
109200	05/08/2018--16:54:00	32.73	143	0.987717	0.213381	-0.0979564
109260	05/08/2018--16:55:00	32.7	17	100.325	0.0800559	-0.083036
109320	05/08/2018--16:56:00	32.73	619	0.83235	-0.0828966	0.066168
109380	05/08/2018--16:57:00	32.88	512	100.325	0.0356143	0.0214068
109440	05/08/2018--16:58:00	33.18	106	0.847886	-0.408802	0.289974
109500	05/08/2018--16:59:00	33.42	17	0.894497	-0.305105	0.275054
109560	05/08/2018--17:00:00	33.6	22	0.661446	-0.512499	0.483939
109620	05/08/2018--17:01:00	33.71	17	0.599299	-0.512499	0.558541
109680	05/08/2018--17:02:00	33.81	42	0.754666	-0.453243	0.439178
109740	05/08/2018--17:03:00	33.88	1	0.801276	-0.453243	0.349656
109800	05/08/2018--17:04:00	33.95	0	0.785739	-0.438429	0.379496
109860	05/08/2018--17:05:00	34.01	66	0.97218	0.109684	0.200452
109920	05/08/2018--17:06:00	34.08	530	134.506	-0.00882729	-0.172558
109980	05/08/2018--17:07:00	34.2	245	0.987717	-0.0680828	0.0363272
110040	05/08/2018--17:08:00	34.31	242	0.785739	0.0652421	0.334735
110100	05/08/2018--17:09:00	34.41	710	134.506	0.642983	0.275054
110160	05/08/2018--17:10:00	34.5	1174	140.721	0.346706	0.110929
110220	05/08/2018--17:11:00	34.54	600	0.956644	0.168939	0.260133
110280	05/08/2018--17:12:00	34.59	457	0.92557	0.228195	0.319815
110340	05/08/2018--17:13:00	34.62	658	0.92557	-0.0532689	0.12585
110400	05/08/2018--17:14:00	34.65	518	0.676982	-0.453243	0.454098
110460	05/08/2018--17:15:00	34.73	10	0.739129	-0.36436	0.51378
110520	05/08/2018--17:16:00	34.81	69	0.754666	-0.36436	0.51378
110580	05/08/2018--17:17:00	34.89	59	0.739129	-0.36436	0.5287
110640	05/08/2018--17:18:00	34.96	78	0.801276	-0.319919	0.633143
110700	05/08/2018--17:19:00	35.04	105	0.816813	-0.305105	0.424258
110760	05/08/2018--17:20:00	35.08	172	0.816813	0.0504282	-0.0233544
110820	05/08/2018--17:21:00	35.1	566	0.987717	0.183753	0.0214068
110880	05/08/2018--17:22:00	35.1	265	0.97218	0.302264	0.0512476
110940	05/08/2018--17:23:00	35.1	132	0.97218	0.139311	0.0363272
111000	05/08/2018--17:24:00	35.08	386	0.910033	0.0800559	-0.083036
111060	05/08/2018--17:25:00	35.06	149	0.956644	0.228195	-0.291922
111120	05/08/2018--17:26:00	35.08	3	0.987717	0.124498	-0.202399
111180	05/08/2018--17:27:00	35.15	0	0.987717	0.213381	-0.187479
111240	05/08/2018--17:28:00	35.24	0	0.987717	0.228195	-0.187479
111300	05/08/2018--17:29:00	35.34	290	115.862	0.0948698	0.200452
111360	05/08/2018--17:30:00	35.36	401	-0.00663387	-0.142152	0.991233
111420	05/08/2018--17:31:00	35.32	0	0.490542	-0.112524	0.856949
111480	05/08/2018--17:32:00	35.35	1	0.412858	-0.112524	0.90171
111540	05/08/2018--17:33:00	35.39	0	0.319637	-0.17178	0.946471
111600	05/08/2018--17:34:00	35.42	206	103.433	0.124498	-0.127797
111660	05/08/2018--17:35:00	35.38	314	0.770203	-0.482871	0.364576
111720	05/08/2018--17:36:00	35.35	0	0.754666	-0.497685	0.364576
111780	05/08/2018--17:37:00	35.39	0	0.754666	-0.497685	0.334735
111840	05/08/2018--17:38:00	35.42	1	0.770203	-0.482871	0.379496
111900	05/08/2018--17:39:00	35.48	0	0.754666	-0.497685	0.379496
111960	05/08/2018--17:40:00	35.5	0	0.754666	-0.482871	0.379496
112020	05/08/2018--17:41:00	35.54	122	0.97218	0.154125	-0.0681156
112080	05/08/2018--17:42:00	35.56	84	0.770203	-0.201408	0.588382
112140	05/08/2018--17:43:00	35.57	4	0.739129	-0.201408	0.633143
112200	05/08/2018--17:44:00	35.61	0	0.723593	-0.186594	0.662984
112260	05/08/2018--17:45:00	35.67	0	0.754666	-0.17178	0.633143
112320	05/08/2018--17:46:00	35.71	6	0.661446	-0.156966	0.722665
112380	05/08/2018--17:47:00	35.75	0	0.645909	-0.186594	0.737586
112440	05/08/2018--17:48:00	35.78	1	0.723593	-0.156966	0.662984
112500	05/08/2018--17:49:00	35.82	1	0.661446	-0.156966	0.737586
112560	05/08/2018--17:50:00	35.87	1	0.785739	-0.571754	0.0810884
112620	05/08/2018--17:51:00	35.88	2	0.785739	-0.586568	0.0810884
112680	05/08/2018--17:52:00	35.95	1	0.739129	-0.616196	-0.0382748
112740	05/08/2018--17:53:00	36	0	0.739129	-0.616196	-0.0382748
112800	05/08/2018--17:54:00	36.09	1	0.785739	-0.586568	0.0214068
112860	05/08/2018--17:55:00	36.16	0	0.785739	-0.571754	0.0363272
112920	05/08/2018--17:56:00	36.2	0	0.770203	-0.571754	0.0512476
112980	05/08/2018--17:57:00	36.24	0	0.785739	-0.586568	0.0512476
113040	05/08/2018--17:58:00	36.28	0	0.785739	-0.571754	0.0810884
113100	05/08/2018--17:59:00	36.31	0	0.785739	-0.571754	0.0810884
113160	05/08/2018--18:00:00	36.33	9	0.661446	-0.319919	0.648063
113220	05/08/2018--18:01:00	36.36	0	0.645909	-0.334732	0.648063
113280	05/08/2018--18:02:00	36.38	0	0.630372	-0.349546	0.662984
113340	05/08/2018--18:03:00	36.38	3	0.568225	-0.319919	0.737586
113400	05/08/2018--18:04:00	36.39	3	0.599299	-0.453243	0.633143
113460	05/08/2018--18:05:00	36.39	0	0.676982	-0.482871	0.51378
113520	05/08/2018--18:06:00	36.39	31	0.847886	-0.334732	0.349656
113580	05/08/2018--18:07:00	36.39	0	0.801276	-0.245849	0.51378
113640	05/08/2018--18:08:00	36.43	1	0.708056	-0.201408	0.662984
113700	05/08/2018--18:09:00	36.45	0	0.676982	-0.216221	0.677904
113760	05/08/2018--18:10:00	36.5	4	0.754666	-0.17178	0.618223
113820	05/08/2018--18:11:00	36.52	0	0.676982	-0.156966	0.707745
113880	05/08/2018--18:12:00	36.55	0	0.676982	-0.156966	0.707745
113940	05/08/2018--18:13:00	36.53	0	0.661446	-0.156966	0.722665
114000	05/08/2018--18:14:00	36.51	0	0.676982	-0.156966	0.722665
114060	05/08/2018--18:15:00	36.5	2	0.676982	-0.17178	0.707745
114120	05/08/2018--18:16:00	36.45	3	0.614835	-0.17178	0.737586
114180	05/08/2018--18:17:00	36.43	0	0.630372	-0.142152	0.752506
114240	05/08/2018--18:18:00	36.45	0	0.676982	-0.142152	0.707745
114300	05/08/2018--18:19:00	36.43	0	0.676982	-0.17178	0.737586
114360	05/08/2018--18:20:00	36.43	1	0.661446	-0.17178	0.722665
114420	05/08/2018--18:21:00	36.45	1	0.754666	-0.216221	0.618223
114480	05/08/2018--18:22:00	36.47	3	0.816813	-0.453243	0.289974
114540	05/08/2018--18:23:00	36.5	88	0.97218	-0.0532689	0.215372
114600	05/08/2018--18:24:00	36.48	184	0.92557	0.0208004	0.260133
114660	05/08/2018--18:25:00	36.39	35	0.97218	-0.0532689	0.230292
114720	05/08/2018--18:26:00	36.31	14	100.325	-0.0532689	0.15569
114780	05/08/2018--18:27:00	36.26	123	0.987717	-0.00882729	0.15569
114840	05/08/2018--18:28:00	36.13	227	100.325	-0.0680828	0.0363272
114900	05/08/2018--18:29:00	35.94	2	0.987717	-0.216221	-0.083036
114960	05/08/2018--18:30:00	35.75	3	100.325	-0.038455	0.00648642
115020	05/08/2018--18:31:00	35.59	78	0.894497	0.0356143	-0.262081
115080	05/08/2018--18:32:00	35.46	190	0.956644	0.139311	0.110929
115140	05/08/2018--18:33:00	35.38	335	100.325	-0.0236412	-0.0233544
115200	05/08/2018--18:34:00	35.32	0	100.325	-0.038455	-0.00843398
115260	05/08/2018--18:35:00	35.29	0	100.325	-0.0532689	-0.00843398
115320	05/08/2018--18:36:00	35.28	37	0.770203	0.346706	-0.575409
115380	05/08/2018--18:37:00	35.3	57	145.382	-0.17178	-0.127797
115440	05/08/2018--18:38:00	35.33	81	0.692519	0.391147	-0.650011
115500	05/08/2018--18:39:00	35.36	0	0.708056	0.361519	-0.679852
115560	05/08/2018--18:40:00	35.5	27	0.987717	-0.156966	-0.0681156
115620	05/08/2018--18:41:00	35.56	123	0.894497	0.346706	-0.366524
115680	05/08/2018--18:42:00	35.59	0	101.879	0.331892	-0.142718
115740	05/08/2018--18:43:00	35.64	10	0.987717	0.257822	-0.0531952
115800	05/08/2018--18:44:00	35.75	1	0.87896	0.405961	-0.351603
115860	05/08/2018--18:45:00	35.84	130	100.325	-0.00882729	-0.142718
115920	05/08/2018--18:46:00	35.81	321	100.325	0.0800559	-0.127797
115980	05/08/2018--18:47:00	35.7	245	100.325	0.0652421	-0.142718
116040	05/08/2018--18:48:00	35.62	216	0.97218	-0.038455	0.0512476
116100	05/08/2018--18:49:00	35.52	1066	0.910033	-0.379174	0.0960088
116160	05/08/2018--18:50:00	35.35	5	0.87896	-0.379174	0.260133
116220	05/08/2018--18:51:00	35.29	56	0.941107	0.0208004	-0.157638
116280	05/08/2018--18:52:00	35.28	637	100.325	0.0652421	0.0810884
116340	05/08/2018--18:53:00	35.21	289	0.739129	0.598541	-0.381444
116400	05/08/2018--18:54:00	35.18	184	0.739129	-0.0977105	-0.0681156
116460	05/08/2018--18:55:00	35.12	208	100.325	-0.0532689	-0.0233544
116520	05/08/2018--18:56:00	35.07	133	100.325	-0.0236412	-0.0382748
116580	05/08/2018--18:57:00	35.04	170	0.987717	0.124498	-0.21732
116640	05/08/2018--18:58:00	35.04	0	100.325	-0.0532689	-0.0382748
116700	05/08/2018--18:59:00	35.16	0	0.785739	-0.438429	0.409337
116760	05/08/2018--19:00:00	35.23	0	0.739129	-0.527313	0.349656
116820	05/08/2018--19:01:00	35.32	0	0.770203	-0.512499	0.334735
116880	05/08/2018--19:02:00	35.38	1	0.723593	-0.542127	0.364576
116940	05/08/2018--19:03:00	35.46	2	0.645909	-0.393988	0.633143
117000	05/08/2018--19:04:00	35.45	105	0.987717	0.0504282	-0.21732
117060	05/08/2018--19:05:00	35.36	22	0.987717	-0.142152	0.0363272
117120	05/08/2018--19:06:00	35.28	86	100.325	-0.0532689	-0.0233544
117180	05/08/2018--19:07:00	35.25	133	100.325	-0.0828966	0.0363272
117240	05/08/2018--19:08:00	35.18	331	100.325	0.0504282	-0.083036
117300	05/08/2018--19:09:00	35.13	96	0.490542	0.642983	-0.62017
117360	05/08/2018--19:10:00	35.12	56	0.97218	-0.112524	0.0363272
117420	05/08/2018--19:11:00	35.14	590	100.325	-0.00882729	0.00648642
117480	05/08/2018--19:12:00	35.09	74	0.83235	0.302264	-0.500807
117540	05/08/2018--19:13:00	35.09	488	100.325	-0.00882729	0.0512476
117600	05/08/2018--19:14:00	35.04	9	100.325	-0.038455	0.200452
117660	05/08/2018--19:15:00	35.02	358	0.97218	-0.127338	0.185531
117720	05/08/2018--19:16:00	34.93	48	0.770203	0.450403	-0.485887
117780	05/08/2018--19:17:00	34.9	68	100.325	-0.00882729	-0.0233544
117840	05/08/2018--19:18:00	34.89	10	100.325	-0.0236412	0.0512476
117900	05/08/2018--19:19:00	34.86	28	0.97218	-0.0236412	-0.23224
117960	05/08/2018--19:20:00	34.93	6	0.987717	0.0356143	-0.187479
118020	05/08/2018--19:21:00	35.07	1	100.325	0.0208004	-0.0233544
118080	05/08/2018--19:22:00	35.18	152	108.094	-0.142152	-0.0531952
118140	05/08/2018--19:23:00	35.14	87	100.325	-0.00882729	0.0810884
118200	05/08/2018--19:24:00	35.06	170	101.879	0.0652421	-0.0979564
118260	05/08/2018--19:25:00	34.97	295	100.325	-0.00882729	0.066168
118320	05/08/2018--19:26:00	34.9	30	100.325	0.00598658	0.0363272
118380	05/08/2018--19:27:00	34.81	46	100.325	0.139311	-0.0979564
118440	05/08/2018--19:28:00	34.77	0	100.325	0.154125	-0.112877
118500	05/08/2018--19:29:00	34.86	0	100.325	0.109684	-0.157638
118560	05/08/2018--19:30:00	35.01	0	100.325	0.139311	-0.142718
118620	05/08/2018--19:31:00	35.1	81	100.325	0.0208004	0.0512476
118680	05/08/2018--19:32:00	35.04	0	100.325	0.0208004	0.0512476
118740	05/08/2018--19:33:00	34.98	526	0.941107	-0.0532689	-0.0531952
118800	05/08/2018--19:34:00	34.95	588	101.879	0.109684	0.110929
118860	05/08/2018--19:35:00	34.9	421	0.956644	-0.00882729	-0.0531952
118920	05/08/2018--19:36:00	34.84	212	100.325	0.124498	0.0512476
118980	05/08/2018--19:37:00	34.8	278	100.325	-0.305105	-0.0233544
119040	05/08/2018--19:38:00	34.77	422	10.654	0.346706	0.543621
119100	05/08/2018--19:39:00	34.77	309	0.97218	-0.0532689	0.0363272
119160	05/08/2018--19:40:00	34.72	399	0.987717	0.302264	0.0512476
119220	05/08/2018--19:41:00	34.7	524	117.416	-0.0828966	-0.112877
119280	05/08/2018--19:42:00	34.65	472	0.956644	0.405961	0.0214068
119340	05/08/2018--19:43:00	34.64	574	0.910033	0.213381	0.0363272
119400	05/08/2018--19:44:00	34.59	177	0.956644	0.391147	0.12585
119460	05/08/2018--19:45:00	34.54	0	0.956644	0.391147	-0.0382748
119520	05/08/2018--19:46:00	34.5	39	0.987717	0.109684	-0.21732
119580	05/08/2018--19:47:00	34.56	0	0.987717	0.0800559	-0.157638
119640	05/08/2018--19:48:00	34.65	0	0.987717	0.0356143	-0.172558
119700	05/08/2018--19:49:00	34.8	484	0.987717	0.198567	-0.142718
119760	05/08/2018--19:50:00	34.8	0	0.97218	0.213381	-0.24716
119820	05/08/2018--19:51:00	34.85	0	0.894497	0.302264	-0.396364
119880	05/08/2018--19:52:00	34.94	0	0.87896	0.331892	-0.426205
119940	05/08/2018--19:53:00	35.05	0	0.941107	0.228195	-0.321762
120000	05/08/2018--19:54:00	35.15	0	0.87896	0.302264	-0.456046
120060	05/08/2018--19:55:00	35.25	0	0.847886	0.331892	-0.485887
120120	05/08/2018--19:56:00	35.36	0	0.863423	0.28745	-0.470966
120180	05/08/2018--19:57:00	35.44	0	0.847886	0.302264	-0.500807
120240	05/08/2018--19:58:00	35.53	0	0.87896	0.243008	-0.470966
120300	05/08/2018--19:59:00	35.63	0	0.754666	0.361519	-0.590329
120360	05/08/2018--20:00:00	35.7	0	0.816813	0.257822	-0.545568
120420	05/08/2018--20:01:00	35.77	0	0.785739	0.302264	-0.60525
120480	05/08/2018--20:02:00	35.86	0	0.87896	0.243008	-0.470966
120540	05/08/2018--20:03:00	35.92	1	0.816813	0.272636	-0.545568
120600	05/08/2018--20:04:00	35.99	0	0.83235	0.272636	-0.545568
120660	05/08/2018--20:05:00	36.06	1	0.83235	0.257822	-0.545568
120720	05/08/2018--20:06:00	36.13	0	0.801276	0.272636	-0.575409
120780	05/08/2018--20:07:00	36.16	0	0.83235	0.28745	-0.530648
120840	05/08/2018--20:08:00	36.22	0	0.801276	0.302264	-0.575409
120900	05/08/2018--20:09:00	36.28	0	0.816813	0.28745	-0.560489
120960	05/08/2018--20:10:00	36.34	0	0.83235	0.257822	-0.530648
121020	05/08/2018--20:11:00	36.37	0	0.754666	0.331892	-0.60525
121080	05/08/2018--20:12:00	36.39	1	0.723593	0.346706	-0.635091
121140	05/08/2018--20:13:00	36.45	2	0.676982	0.361519	-0.679852
121200	05/08/2018--20:14:00	36.46	16	0.645909	0.465217	-0.650011
121260	05/08/2018--20:15:00	36.44	258	0.288564	0.568914	-0.799215
121320	05/08/2018--20:16:00	36.36	146	0.785739	0.0800559	-0.545568
121380	05/08/2018--20:17:00	36.27	302	0.801276	0.509658	-0.411285
121440	05/08/2018--20:18:00	36.14	433	101.879	0.213381	-0.21732
121500	05/08/2018--20:19:00	36.01	96	0.941107	0.346706	-0.262081
121560	05/08/2018--20:20:00	35.91	227	0.92557	0.435589	0.0363272
121620	05/08/2018--20:21:00	35.82	424	0.87896	0.317078	0.0214068
121680	05/08/2018--20:22:00	35.76	336	0.739129	0.243008	-0.650011
121740	05/08/2018--20:23:00	35.68	0	0.754666	0.243008	-0.635091
121800	05/08/2018--20:24:00	35.71	0	0.754666	0.213381	-0.664931
121860	05/08/2018--20:25:00	35.78	182	0.21088	0.791122	-0.590329
121920	05/08/2018--20:26:00	35.81	163	0.956644	0.139311	-0.172558
121980	05/08/2018--20:27:00	35.79	265	0.910033	0.48003	-0.0531952
122040	05/08/2018--20:28:00	35.77	514	0.863423	0.0652421	-0.515727
122100	05/08/2018--20:29:00	35.69	0	0.863423	0.0652421	-0.530648
122160	05/08/2018--20:30:00	35.68	0	0.863423	0.0652421	-0.515727
122220	05/08/2018--20:31:00	35.69	0	0.83235	0.213381	-0.545568
122280	05/08/2018--20:32:00	35.75	0	0.847886	0.198567	-0.545568
122340	05/08/2018--20:33:00	35.79	0	0.816813	0.139311	-0.575409
122400	05/08/2018--20:34:00	35.84	0	0.785739	0.168939	-0.60525
122460	05/08/2018--20:35:00	35.89	0	0.785739	0.272636	-0.60525
122520	05/08/2018--20:36:00	35.97	0	0.739129	0.154125	-0.679852
122580	05/08/2018--20:37:00	36.02	0	0.801276	0.168939	-0.62017
122640	05/08/2018--20:38:00	36.06	0	0.816813	0.198567	-0.575409
122700	05/08/2018--20:39:00	36.11	1	0.754666	0.183753	-0.650011
122760	05/08/2018--20:40:00	36.15	0	0.770203	0.228195	-0.635091
122820	05/08/2018--20:41:00	36.18	0	0.785739	0.213381	-0.62017
122880	05/08/2018--20:42:00	36.22	0	0.708056	0.302264	-0.664931
122940	05/08/2018--20:43:00	36.26	0	0.723593	0.28745	-0.664931
123000	05/08/2018--20:44:00	36.3	0	0.754666	0.302264	-0.62017
123060	05/08/2018--20:45:00	36.33	0	0.723593	0.331892	-0.650011
123120	05/08/2018--20:46:00	36.37	0	0.723593	0.331892	-0.650011
123180	05/08/2018--20:47:00	36.39	0	0.754666	0.302264	-0.62017
123240	05/08/2018--20:48:00	36.42	1	0.801276	0.257822	-0.575409
123300	05/08/2018--20:49:00	36.48	0	0.816813	0.257822	-0.560489
123360	05/08/2018--20:50:00	36.5	0	0.754666	0.346706	-0.590329
123420	05/08/2018--20:51:00	36.53	0	0.739129	0.346706	-0.62017
123480	05/08/2018--20:52:00	36.56	0	0.723593	0.361519	-0.635091
123540	05/08/2018--20:53:00	36.61	1	0.92557	0.139311	-0.411285
123600	05/08/2018--20:54:00	36.66	193	0.692519	-0.186594	-0.00843398
123660	05/08/2018--20:55:00	36.52	515	0.956644	0.0948698	-0.321762
123720	05/08/2018--20:56:00	36.21	0	0.910033	0.257822	-0.426205
123780	05/08/2018--20:57:00	36.02	143	0.956644	0.376333	-0.157638
123840	05/08/2018--20:58:00	35.8	391	0.412858	0.302264	-0.873817
123900	05/08/2018--20:59:00	35.63	0	0.506078	0.243008	-0.843976
123960	05/08/2018--21:00:00	35.6	1	0.366248	0.391147	-0.873817
124020	05/08/2018--21:01:00	35.68	0	0.521615	0.154125	-0.843976
124080	05/08/2018--21:02:00	35.74	0	0.319637	0.257822	-0.918578
124140	05/08/2018--21:03:00	35.77	0	0.335174	0.272636	-0.918578
124200	05/08/2018--21:04:00	35.88	0	0.568225	0.198567	-0.829056
124260	05/08/2018--21:05:00	35.94	6	0.428395	0.302264	-0.873817
124320	05/08/2018--21:06:00	36	0	0.350711	0.361519	-0.873817
124380	05/08/2018--21:07:00	36.06	0	0.304101	0.302264	-0.918578
124440	05/08/2018--21:08:00	36.13	0	0.428395	0.317078	-0.858897
124500	05/08/2018--21:09:00	36.15	0	0.443931	0.331892	-0.843976
124560	05/08/2018--21:10:00	36.07	0	0.801276	-0.542127	-0.112877
124620	05/08/2018--21:11:00	35.9	0	0.801276	-0.527313	-0.127797
124680	05/08/2018--21:12:00	35.75	1	0.692519	-0.571754	-0.396364
124740	05/08/2018--21:13:00	35.65	239	134.506	0.376333	-0.157638
124800	05/08/2018--21:14:00	35.51	51	0.894497	0.213381	-0.411285
124860	05/08/2018--21:15:00	35.48	0	0.83235	0.0208004	-0.545568
124920	05/08/2018--21:16:00	35.56	0	0.894497	0.183753	-0.470966
124980	05/08/2018--21:17:00	35.66	0	0.941107	0.168939	-0.381444
125040	05/08/2018--21:18:00	35.76	0	0.941107	0.168939	-0.351603
125100	05/08/2018--21:19:00	35.81	0	0.97218	0.154125	-0.23224
125160	05/08/2018--21:20:00	35.84	0	0.987717	0.154125	-0.21732
125220	05/08/2018--21:21:00	35.88	0	0.97218	0.243008	-0.23224
125280	05/08/2018--21:22:00	35.91	0	0.956644	0.243008	-0.262081
125340	05/08/2018--21:23:00	35.9	0	0.987717	0.213381	-0.202399
125400	05/08/2018--21:24:00	35.92	0	0.863423	0.331892	-0.441125
125460	05/08/2018--21:25:00	35.92	0	0.92557	0.213381	-0.351603
125520	05/08/2018--21:26:00	35.95	81	104.986	0.346706	0.0363272
125580	05/08/2018--21:27:00	35.86	423	0.816813	0.198567	0.394417
125640	05/08/2018--21:28:00	35.76	209	0.987717	0.0356143	0.0363272
125700	05/08/2018--21:29:00	35.61	69	0.614835	-0.245849	0.737586
125760	05/08/2018--21:30:00	35.56	6	0.537152	-0.245849	0.797267
125820	05/08/2018--21:31:00	35.52	23	0.87896	-0.438429	0.00648642
125880	05/08/2018--21:32:00	35.55	0	0.816813	-0.482871	0.15569
125940	05/08/2018--21:33:00	35.64	0	0.847886	-0.482871	0.15569
126000	05/08/2018--21:34:00	35.74	0	0.83235	-0.482871	0.14077
126060	05/08/2018--21:35:00	35.81	0	0.83235	-0.482871	0.185531
126120	05/08/2018--21:36:00	35.84	0	0.785739	-0.423616	0.394417
126180	05/08/2018--21:37:00	35.9	0	0.770203	-0.438429	0.409337
126240	05/08/2018--21:38:00	35.9	0	0.770203	-0.438429	0.409337
126300	05/08/2018--21:39:00	35.9	6	0.599299	-0.334732	0.707745
126360	05/08/2018--21:40:00	35.88	0	0.583762	-0.305105	0.722665
126420	05/08/2018--21:41:00	35.8	1	0.723593	-0.438429	0.51378
126480	05/08/2018--21:42:00	35.77	0	0.708056	-0.438429	0.49886
126540	05/08/2018--21:43:00	35.79	0	0.692519	-0.438429	0.543621
126600	05/08/2018--21:44:00	35.8	0	0.692519	-0.453243	0.5287
126660	05/08/2018--21:45:00	35.81	0	0.723593	-0.497685	0.424258
126720	05/08/2018--21:46:00	35.82	0	0.723593	-0.468057	0.469019
126780	05/08/2018--21:47:00	35.84	0	0.708056	-0.468057	0.483939
126840	05/08/2018--21:48:00	35.88	0	0.692519	-0.453243	0.5287
126900	05/08/2018--21:49:00	35.89	4	0.568225	-0.334732	0.737586
126960	05/08/2018--21:50:00	35.88	0	0.506078	-0.305105	0.797267
127020	05/08/2018--21:51:00	35.82	2	0.506078	-0.305105	0.797267
127080	05/08/2018--21:52:00	35.78	1	0.521615	-0.305105	0.782347
127140	05/08/2018--21:53:00	35.72	2	0.506078	-0.305105	0.797267
127200	05/08/2018--21:54:00	35.69	4	0.490542	-0.275477	0.812188
127260	05/08/2018--21:55:00	35.66	1	0.723593	-0.408802	0.51378
127320	05/08/2018--21:56:00	35.68	0	0.661446	-0.423616	0.588382
127380	05/08/2018--21:57:00	35.72	1	0.630372	-0.423616	0.618223
127440	05/08/2018--21:58:00	35.75	1	0.614835	-0.423616	0.633143
127500	05/08/2018--21:59:00	35.81	0	0.630372	-0.408802	0.618223
127560	05/08/2018--22:00:00	35.84	0	0.614835	-0.438429	0.633143
127620	05/08/2018--22:01:00	35.86	0	0.630372	-0.438429	0.618223
127680	05/08/2018--22:02:00	35.88	143	100.325	0.228195	0.14077
127740	05/08/2018--22:03:00	35.87	338	0.83235	0.243008	0.200452
127800	05/08/2018--22:04:00	35.81	482	-0.332905	0.835563	-0.456046
127860	05/08/2018--22:05:00	35.76	292	104.986	0.0948698	0.0214068
127920	05/08/2018--22:06:00	35.73	149	0.956644	0.257822	-0.291922
127980	05/08/2018--22:07:00	35.74	409	0.956644	0.109684	-0.23224
128040	05/08/2018--22:08:00	35.71	343	-0.0998543	0.835563	-0.545568
128100	05/08/2018--22:09:00	35.6	89	0.537152	-0.127338	-0.829056
128160	05/08/2018--22:10:00	35.62	78	0.459468	-0.290291	-0.784295
128220	05/08/2018--22:11:00	35.75	98	0.645909	-0.156966	-0.709693
128280	05/08/2018--22:12:00	35.87	93	0.537152	-0.156966	-0.829056
128340	05/08/2018--22:13:00	35.97	68	0.428395	-0.127338	-0.933499
128400	05/08/2018--22:14:00	35.67	398	-0.239685	0.776308	-0.590329
128460	05/08/2018--22:15:00	35.42	475	111.201	-0.127338	-0.515727
128520	05/08/2018--22:16:00	35.21	346	0.847886	-0.0532689	-0.485887
128580	05/08/2018--22:17:00	35.18	166	-0.0843175	0.5541	-0.843976
128640	05/08/2018--22:18:00	35.21	180	0.83235	-0.00882729	-0.62017
128700	05/08/2018--22:19:00	35.12	370	0.0399763	0.568914	-0.829056
128760	05/08/2018--22:20:00	35.2	0	0.133197	0.257822	-0.963339
128820	05/08/2018--22:21:00	35.48	5	0.148733	0.257822	-0.963339
128880	05/08/2018--22:22:00	35.56	360	-0.348442	0.154125	-0.903658
128940	05/08/2018--22:23:00	35.34	306	0.956644	0.257822	-0.306842
129000	05/08/2018--22:24:00	35.32	31	0.97218	0.28745	-0.0531952
129060	05/08/2018--22:25:00	35.24	386	0.956644	0.0948698	-0.202399
129120	05/08/2018--22:26:00	35.03	272	101.879	0.228195	-0.0233544
129180	05/08/2018--22:27:00	34.91	14	0.987717	0.00598658	-0.157638
129240	05/08/2018--22:28:00	34.87	157	0.956644	-0.00882729	-0.366524
129300	05/08/2018--22:29:00	34.8	193	0.910033	-0.734707	-0.112877
129360	05/08/2018--22:30:00	34.62	5	0.723593	-0.616196	-0.23224
129420	05/08/2018--22:31:00	33.8	582	0.319637	-0.00882729	-0.888737
129480	05/08/2018--22:32:00	32.93	230	0.894497	0.376333	-0.291922
129540	05/08/2018--22:33:00	32.18	475	0.910033	0.213381	-0.664931
129600	05/08/2018--22:34:00	31.61	697	-0.0998543	0.687425	-0.679852
129660	05/08/2018--22:35:00	31.61	322	-0.146464	0.213381	0.976312
129720	05/08/2018--22:36:00	31.89	0	-0.162001	0.346706	0.931551
129780	05/08/2018--22:37:00	32.21	0	-0.162001	0.376333	0.916631
129840	05/08/2018--22:38:00	32.53	0	-0.177538	0.391147	0.916631
129900	05/08/2018--22:39:00	32.84	0	-0.162001	0.391147	0.916631
129960	05/08/2018--22:40:00	33.13	0	-0.162001	0.420775	0.90171
130020	05/08/2018--22:41:00	33.35	0	-0.177538	0.420775	0.90171
130080	05/08/2018--22:42:00	33.53	0	-0.177538	0.435589	0.90171
130140	05/08/2018--22:43:00	33.67	0	-0.162001	0.465217	0.88679
130200	05/08/2018--22:44:00	33.8	0	-0.162001	0.465217	0.88679
130260	05/08/2018--22:45:00	33.9	0	-0.146464	0.48003	0.871869
130320	05/08/2018--22:46:00	33.97	0	-0.130928	0.420775	0.916631
130380	05/08/2018--22:47:00	34.07	0	-0.177538	0.420775	0.90171
130440	05/08/2018--22:48:00	34.16	1	-0.177538	0.450403	0.88679
130500	05/08/2018--22:49:00	34.26	0	-0.146464	0.361519	0.931551
130560	05/08/2018--22:50:00	34.39	0	-0.208611	0.420775	0.88679
130620	05/08/2018--22:51:00	34.5	0	-0.193075	0.420775	0.90171
130680	05/08/2018--22:52:00	34.61	0	-0.177538	0.435589	0.88679
130740	05/08/2018--22:53:00	34.7	5	-0.193075	0.435589	0.88679
130800	05/08/2018--22:54:00	34.88	6	-0.115391	0.524472	0.856949
130860	05/08/2018--22:55:00	35.01	0	-0.239685	0.465217	0.871869
130920	05/08/2018--22:56:00	35.12	0	-0.255222	0.465217	0.856949
130980	05/08/2018--22:57:00	35.25	0	-0.286295	0.450403	0.856949
131040	05/08/2018--22:58:00	35.35	0	-0.270758	0.48003	0.856949
131100	05/08/2018--22:59:00	35.41	1	-0.239685	0.48003	0.856949
131160	05/08/2018--23:00:00	35.49	0	-0.224148	0.494844	0.856949
131220	05/08/2018--23:01:00	35.53	0	-0.224148	0.494844	0.856949
131280	05/08/2018--23:02:00	35.53	9	-0.00663387	0.198567	0.976312
131340	05/08/2018--23:03:00	35.13	35	0.910033	-0.0236412	0.379496
131400	05/08/2018--23:04:00	34.56	1	0.910033	0.183753	0.394417
131460	05/08/2018--23:05:00	34.22	46	10.654	0.00598658	0.14077
131520	05/08/2018--23:06:00	34.37	350	-128.065	-0.038455	0.364576
131580	05/08/2018--23:07:00	33.87	377	114.308	113.184	-0.441125
131640	05/08/2018--23:08:00	32.73	144	0.97218	-0.156966	0.14077
131700	05/08/2018--23:09:00	32.18	187	112.755	0.243008	-0.083036
131760	05/08/2018--23:10:00	32.01	197	-0.0221706	-0.0680828	0.976312
131820	05/08/2018--23:11:00	32.51	0	0.00890286	0.00598658	100.615
131880	05/08/2018--23:12:00	32.91	0	0.0555131	-0.127338	0.991233
131940	05/08/2018--23:13:00	33	20	0.0710498	-0.112524	0.961392
132000	05/08/2018--23:14:00	33.15	0	0.0865865	-0.17178	0.976312
132060	05/08/2018--23:15:00	33.31	0	0.102123	-0.142152	0.991233
132120	05/08/2018--23:16:00	33.48	6	0.11766	-0.156966	0.976312
132180	05/08/2018--23:17:00	33.63	0	0.11766	-0.142152	0.976312
132240	05/08/2018--23:18:00	33.76	0	0.148733	-0.112524	0.991233
132300	05/08/2018--23:19:00	33.88	0	0.179807	-0.0532689	0.976312
132360	05/08/2018--23:20:00	34.02	0	0.11766	-0.156966	0.976312
132420	05/08/2018--23:21:00	34.13	0	0.11766	-0.17178	0.961392
132480	05/08/2018--23:22:00	34.26	0	0.179807	-0.0828966	0.976312
132540	05/08/2018--23:23:00	34.35	0	0.148733	-0.127338	0.976312
132600	05/08/2018--23:24:00	34.45	0	0.0710498	-0.186594	0.976312
132660	05/08/2018--23:25:00	34.52	0	0.0865865	-0.201408	0.976312
132720	05/08/2018--23:26:00	34.61	0	0.0865865	-0.17178	0.976312
132780	05/08/2018--23:27:00	34.66	1	0.0710498	-0.186594	0.976312
132840	05/08/2018--23:28:00	34.74	0	0.0399763	-0.186594	0.991233
132900	05/08/2018--23:29:00	34.77	0	0.0555131	-0.142152	0.991233
132960	05/08/2018--23:30:00	34.82	0	0.0865865	-0.17178	0.976312
133020	05/08/2018--23:31:00	34.87	0	0.0865865	-0.127338	100.615
133080	05/08/2018--23:32:00	34.92	0	-0.00663387	-0.201408	0.976312
133140	05/08/2018--23:33:00	34.95	0	0.0244396	-0.0828966	100.615
133200	05/08/2018--23:34:00	35.02	0	-0.0377073	-0.216221	0.961392
133260	05/08/2018--23:35:00	35.04	0	0.0555131	-0.127338	0.991233
133320	05/08/2018--23:36:00	35.05	0	0.0865865	-0.0977105	0.991233
133380	05/08/2018--23:37:00	35.05	0	0.179807	0.00598658	0.991233
133440	05/08/2018--23:38:00	35.07	0	0.148733	-0.0532689	0.991233
133500	05/08/2018--23:39:00	35.1	0	0.11766	-0.0828966	0.991233
133560	05/08/2018--23:40:00	35.1	0	0.102123	-0.0977105	0.991233
133620	05/08/2018--23:41:00	35.13	0	0.148733	-0.0680828	0.991233
133680	05/08/2018--23:42:00	35.15	0	0.148733	-0.0680828	0.991233
133740	05/08/2018--23:43:00	35.18	0	0.0865865	-0.112524	0.991233
133800	05/08/2018--23:44:00	35.19	0	0.133197	-0.112524	0.976312
133860	05/08/2018--23:45:00	35.17	0	0.148733	-0.0828966	0.991233
133920	05/08/2018--23:46:00	35.19	4	0.0865865	-0.0977105	0.991233
133980	05/08/2018--23:47:00	35.25	0	-0.146464	-0.290291	0.946471
134040	05/08/2018--23:48:00	35.25	0	0.102123	-0.0532689	0.991233
134100	05/08/2018--23:49:00	35.24	0	0.133197	-0.0828966	0.976312
134160	05/08/2018--23:50:00	35.25	0	0.00890286	-0.142152	0.991233
134220	05/08/2018--23:51:00	35.27	0	0.0710498	-0.0532689	0.991233
134280	05/08/2018--23:52:00	35.3	0	0.0244396	-0.156966	0.991233
134340	05/08/2018--23:53:00	35.29	0	0.133197	-0.201408	0.961392
134400	05/08/2018--23:54:00	35.39	0	0.102123	-0.216221	0.976312
134460	05/08/2018--23:55:00	35.39	0	0.11766	-0.231035	0.961392
134520	05/08/2018--23:56:00	35.39	0	0.148733	-0.275477	0.946471
134580	05/08/2018--23:57:00	35.57	0	-0.0377073	-0.36436	0.916631
134640	05/08/2018--23:58:00	35.73	0	-0.146464	-0.36436	0.916631
134700	05/08/2018--23:59:00	35.75	0	0.0865865	-0.216221	0.976312
134760	06/08/2018--00:00:00	35.67	0	0.0865865	-0.231035	0.976312
134820	06/08/2018--00:01:00	35.66	0	0.0710498	-0.231035	0.961392
134880	06/08/2018--00:02:00	35.97	0	0.102123	-0.275477	0.961392
134940	06/08/2018--00:03:00	36.19	0	0.0399763	-0.216221	0.961392
135000	06/08/2018--00:04:00	36.28	0	0.00890286	-0.245849	0.961392
135060	06/08/2018--00:05:00	36.34	0	0.0244396	-0.245849	0.976312
135120	06/08/2018--00:06:00	36.44	0	0.0399763	-0.275477	0.961392
135180	06/08/2018--00:07:00	36.5	1	-0.00663387	-0.349546	0.931551
135240	06/08/2018--00:08:00	36.52	0	-0.0221706	-0.379174	0.931551
135300	06/08/2018--00:09:00	36.55	0	0.133197	-0.319919	0.946471
135360	06/08/2018--00:10:00	36.56	0	0.102123	-0.156966	0.976312
135420	06/08/2018--00:11:00	36.12	0	0.148733	-0.127338	0.991233
135480	06/08/2018--00:12:00	35.91	0	0.0244396	-0.216221	0.976312
135540	06/08/2018--00:13:00	35.92	0	0.133197	-0.127338	0.976312
135600	06/08/2018--00:14:00	35.78	0	0.133197	-0.0828966	0.976312
135660	06/08/2018--00:15:00	35.68	0	0.0710498	-0.112524	0.991233
135720	06/08/2018--00:16:00	35.63	6	0.102123	-0.112524	0.991233
135780	06/08/2018--00:17:00	35.57	0	0.11766	-0.0977105	0.991233
135840	06/08/2018--00:18:00	35.52	0	0.102123	-0.112524	0.991233
135900	06/08/2018--00:19:00	35.48	0	0.148733	-0.127338	0.976312
135960	06/08/2018--00:20:00	35.48	0	0.195344	-0.0828966	0.976312
136020	06/08/2018--00:21:00	35.47	0	0.148733	-0.142152	0.976312
136080	06/08/2018--00:22:00	35.48	0	0.179807	-0.0977105	0.976312
136140	06/08/2018--00:23:00	35.47	0	0.16427	-0.038455	0.991233
136200	06/08/2018--00:24:00	35.41	0	0.102123	-0.0828966	0.991233
136260	06/08/2018--00:25:00	35.37	0	0.102123	-0.0977105	0.991233
136320	06/08/2018--00:26:00	35.34	0	0.133197	-0.127338	0.976312
136380	06/08/2018--00:27:00	35.3	0	0.179807	-0.127338	0.976312
136440	06/08/2018--00:28:00	35.29	0	-0.0377073	-0.186594	0.976312
136500	06/08/2018--00:29:00	35.28	0	0.0865865	-0.142152	0.991233
136560	06/08/2018--00:30:00	35.25	0	0.148733	-0.0236412	0.976312
136620	06/08/2018--00:31:00	35.25	0	0.133197	-0.112524	0.976312
136680	06/08/2018--00:32:00	35.21	0	0.179807	-0.0828966	0.976312
136740	06/08/2018--00:33:00	35.2	0	0.0865865	-0.142152	0.991233
136800	06/08/2018--00:34:00	35.2	0	0.11766	-0.038455	100.615
136860	06/08/2018--00:35:00	35.19	4	0.11766	-0.0977105	0.991233
136920	06/08/2018--00:36:00	35.21	8	0.148733	-0.201408	0.961392
136980	06/08/2018--00:37:00	35.71	0	0.0244396	-0.260663	0.961392
137040	06/08/2018--00:38:00	35.88	0	0.102123	-0.127338	0.991233
137100	06/08/2018--00:39:00	35.59	0	0.0865865	-0.112524	0.991233
137160	06/08/2018--00:40:00	35.37	0	0.102123	-0.0828966	0.991233
137220	06/08/2018--00:41:00	35.24	0	0.102123	-0.0977105	0.991233
137280	06/08/2018--00:42:00	35.18	0	0.133197	-0.0532689	0.991233
137340	06/08/2018--00:43:00	35.12	0	0.11766	-0.112524	0.991233
137400	06/08/2018--00:44:00	35.09	0	0.0865865	-0.142152	0.976312
137460	06/08/2018--00:45:00	35.07	0	0.133197	-0.112524	0.991233
137520	06/08/2018--00:46:00	35.06	0	0.148733	-0.17178	0.961392
137580	06/08/2018--00:47:00	35.08	0	0.148733	-0.142152	0.976312
137640	06/08/2018--00:48:00	35.07	0	0.11766	-0.0828966	0.991233
137700	06/08/2018--00:49:00	35.05	0	0.0865865	-0.156966	0.976312
137760	06/08/2018--00:50:00	35.04	0	0.133197	-0.0828966	0.991233
137820	06/08/2018--00:51:00	35.04	0	0.102123	-0.142152	0.976312
137880	06/08/2018--00:52:00	35.02	0	0.16427	-0.201408	0.976312
137940	06/08/2018--00:53:00	35.03	0	0.195344	-0.127338	0.976312
138000	06/08/2018--00:54:00	35	0	0.0710498	-0.112524	0.991233
138060	06/08/2018--00:55:00	35.03	0	0.102123	-0.0532689	0.991233
138120	06/08/2018--00:56:00	35	0	0.148733	-0.0236412	100.615
138180	06/08/2018--00:57:00	35.02	0	0.0399763	-0.186594	0.976312
138240	06/08/2018--00:58:00	34.97	0	0.179807	-0.0680828	0.991233
138300	06/08/2018--00:59:00	34.97	0	0.148733	-0.038455	0.991233
138360	06/08/2018--01:00:00	34.98	0	0.148733	-0.112524	0.976312
138420	06/08/2018--01:01:00	35	0	0.148733	-0.0977105	0.976312
138480	06/08/2018--01:02:00	34.99	0	0.179807	-0.038455	0.991233
138540	06/08/2018--01:03:00	34.96	0	0.133197	-0.0977105	0.991233
138600	06/08/2018--01:04:00	34.95	0	0.21088	-0.00882729	0.976312
138660	06/08/2018--01:05:00	34.94	0	0.179807	-0.038455	0.991233
138720	06/08/2018--01:06:00	34.92	0	0.179807	-0.0236412	0.976312
138780	06/08/2018--01:07:00	34.96	0	0.148733	-0.156966	0.961392
138840	06/08/2018--01:08:00	34.96	0	0.16427	-0.156966	0.976312
138900	06/08/2018--01:09:00	34.93	0	0.11766	-0.0680828	0.976312
138960	06/08/2018--01:10:00	34.92	0	0.148733	-0.0532689	100.615
139020	06/08/2018--01:11:00	34.95	12	0.847886	0.0208004	0.260133
139080	06/08/2018--01:12:00	34.77	436	0.723593	0.805936	-0.127797
139140	06/08/2018--01:13:00	34.52	149	0.133197	0.228195	-0.963339
139200	06/08/2018--01:14:00	34.38	0	-0.0221706	0.228195	-0.97826
139260	06/08/2018--01:15:00	34.29	0	-0.286295	0.228195	-0.948419
139320	06/08/2018--01:16:00	34.22	0	-0.286295	0.228195	-0.948419
139380	06/08/2018--01:17:00	34.21	0	-0.301832	0.228195	-0.933499
139440	06/08/2018--01:18:00	34.21	0	-0.301832	0.228195	-0.933499
139500	06/08/2018--01:19:00	34.25	0	-0.301832	0.228195	-0.933499
139560	06/08/2018--01:20:00	34.25	0	-0.410589	0.213381	-0.903658
139620	06/08/2018--01:21:00	34.31	0	-0.395052	0.243008	-0.903658
139680	06/08/2018--01:22:00	34.34	0	-0.395052	0.257822	-0.873817
139740	06/08/2018--01:23:00	34.39	0	-0.177538	0.346706	-0.918578
139800	06/08/2018--01:24:00	34.46	36	-0.00663387	0.0208004	-10.081
139860	06/08/2018--01:25:00	34.24	461	-0.767934	0.494844	0.379496
139920	06/08/2018--01:26:00	33.94	90	-0.0532441	0.0800559	-0.99318
139980	06/08/2018--01:27:00	34.02	0	-0.0377073	0.0800559	-0.97826
140040	06/08/2018--01:28:00	34.09	0	-0.0377073	0.0800559	-10.081
140100	06/08/2018--01:29:00	34.13	0	-0.0377073	0.0800559	-10.081
140160	06/08/2018--01:30:00	34.16	0	-0.0377073	0.0800559	-102.302
140220	06/08/2018--01:31:00	34.19	0	-0.0377073	0.0652421	-103.794
140280	06/08/2018--01:32:00	34.23	0	-0.0532441	0.0800559	-0.963339
140340	06/08/2018--01:33:00	34.28	0	-0.0377073	0.0800559	-0.99318
140400	06/08/2018--01:34:00	34.34	0	-0.0532441	0.0800559	-0.99318
140460	06/08/2018--01:35:00	34.37	0	-0.0532441	0.0652421	-0.99318
140520	06/08/2018--01:36:00	34.41	0	-0.0532441	0.0800559	-0.99318
140580	06/08/2018--01:37:00	34.45	0	-0.0532441	0.0800559	-10.081
140640	06/08/2018--01:38:00	34.47	0	-0.0377073	0.0652421	-0.99318
140700	06/08/2018--01:39:00	34.52	0	-0.0532441	0.0652421	-0.97826
140760	06/08/2018--01:40:00	34.52	0	-0.0532441	0.0652421	-10.081
140820	06/08/2018--01:41:00	34.55	0	-0.0377073	0.0652421	-10.081
140880	06/08/2018--01:42:00	34.54	2	-0.0532441	0.0800559	-0.97826
140940	06/08/2018--01:43:00	34.57	0	-0.0532441	0.0800559	-0.99318
141000	06/08/2018--01:44:00	34.61	0	-0.0377073	0.0948698	-0.99318
141060	06/08/2018--01:45:00	34.64	0	-0.0532441	0.0948698	-0.99318
141120	06/08/2018--01:46:00	34.66	0	-0.0532441	0.0652421	-10.081
141180	06/08/2018--01:47:00	34.68	0	-0.0377073	0.0800559	-10.081
141240	06/08/2018--01:48:00	34.69	0	-0.0377073	0.0652421	-10.081
141300	06/08/2018--01:49:00	34.7	0	-0.0532441	0.0800559	-0.99318
141360	06/08/2018--01:50:00	34.7	0	-0.0532441	0.0948698	-0.99318
141420	06/08/2018--01:51:00	34.74	0	-0.0532441	0.0800559	-0.99318
141480	06/08/2018--01:52:00	34.74	0	-0.0377073	0.0652421	-10.081
141540	06/08/2018--01:53:00	34.77	0	-0.0377073	0.0652421	-10.081
141600	06/08/2018--01:54:00	34.77	0	-0.0532441	0.0800559	-0.99318
141660	06/08/2018--01:55:00	34.75	0	-0.0377073	0.0652421	-0.99318
141720	06/08/2018--01:56:00	34.75	0	-0.0532441	0.0800559	-10.081
141780	06/08/2018--01:57:00	34.74	0	-0.0532441	0.0652421	-10.081
141840	06/08/2018--01:58:00	34.71	0	0.0710498	0.0208004	-10.081
141900	06/08/2018--01:59:00	34.67	1	-0.146464	0.0208004	-10.081
141960	06/08/2018--02:00:00	34.63	0	-0.130928	0.0208004	-0.97826
142020	06/08/2018--02:01:00	34.59	0	-0.115391	0.0652421	-10.081
142080	06/08/2018--02:02:00	34.86	42	0.11766	-0.36436	0.916631
142140	06/08/2018--02:03:00	35.23	0	0.11766	-0.36436	0.90171
142200	06/08/2018--02:04:00	35.48	0	0.11766	-0.36436	0.916631
142260	06/08/2018--02:05:00	35.67	0	0.11766	-0.36436	0.916631
142320	06/08/2018--02:06:00	35.82	0	0.11766	-0.36436	0.916631
142380	06/08/2018--02:07:00	35.91	0	0.11766	-0.36436	0.916631
142440	06/08/2018--02:08:00	36.03	0	0.11766	-0.36436	0.916631
142500	06/08/2018--02:09:00	36.1	0	0.11766	-0.36436	0.916631
142560	06/08/2018--02:10:00	36.16	0	0.11766	-0.36436	0.916631
142620	06/08/2018--02:11:00	36.21	0	0.11766	-0.349546	0.916631
142680	06/08/2018--02:12:00	36.26	0	0.11766	-0.36436	0.916631
142740	06/08/2018--02:13:00	36.31	0	0.11766	-0.36436	0.916631
142800	06/08/2018--02:14:00	36.34	0	0.11766	-0.36436	0.931551
142860	06/08/2018--02:15:00	36.38	0	0.11766	-0.36436	0.916631
142920	06/08/2018--02:16:00	36.39	0	0.11766	-0.36436	0.916631
142980	06/08/2018--02:17:00	36.42	0	0.11766	-0.36436	0.916631
143040	06/08/2018--02:18:00	36.45	0	0.11766	-0.36436	0.916631
143100	06/08/2018--02:19:00	36.45	0	0.11766	-0.36436	0.916631
143160	06/08/2018--02:20:00	36.49	0	0.102123	-0.393988	0.90171
143220	06/08/2018--02:21:00	36.49	0	0.102123	-0.393988	0.90171
143280	06/08/2018--02:22:00	36.51	0	0.102123	-0.379174	0.90171
143340	06/08/2018--02:23:00	36.51	0	0.102123	-0.379174	0.90171
143400	06/08/2018--02:24:00	36.53	0	0.102123	-0.393988	0.916631
143460	06/08/2018--02:25:00	36.55	0	0.102123	-0.393988	0.90171
143520	06/08/2018--02:26:00	36.55	0	0.102123	-0.379174	0.916631
143580	06/08/2018--02:27:00	36.56	0	0.102123	-0.379174	0.916631
143640	06/08/2018--02:28:00	36.56	0	0.102123	-0.393988	0.916631
143700	06/08/2018--02:29:00	36.55	0	0.102123	-0.393988	0.916631
143760	06/08/2018--02:30:00	36.57	0	0.102123	-0.379174	0.916631
143820	06/08/2018--02:31:00	36.57	0	0.102123	-0.393988	0.90171
143880	06/08/2018--02:32:00	36.59	0	0.102123	-0.393988	0.916631
143940	06/08/2018--02:33:00	36.6	0	0.102123	-0.393988	0.90171
144000	06/08/2018--02:34:00	36.6	0	0.102123	-0.379174	0.916631
144060	06/08/2018--02:35:00	36.6	0	0.102123	-0.379174	0.90171
144120	06/08/2018--02:36:00	36.59	0	0.102123	-0.379174	0.916631
144180	06/08/2018--02:37:00	36.58	0	0.102123	-0.379174	0.90171
144240	06/08/2018--02:38:00	36.59	0	0.102123	-0.379174	0.90171
144300	06/08/2018--02:39:00	36.6	0	0.102123	-0.379174	0.90171
144360	06/08/2018--02:40:00	36.6	0	0.102123	-0.379174	0.916631
144420	06/08/2018--02:41:00	36.59	0	0.102123	-0.379174	0.916631
144480	06/08/2018--02:42:00	36.59	0	0.102123	-0.379174	0.90171
144540	06/08/2018--02:43:00	36.6	0	0.102123	-0.379174	0.916631
144600	06/08/2018--02:44:00	36.6	0	0.102123	-0.379174	0.916631
144660	06/08/2018--02:45:00	36.6	0	0.102123	-0.379174	0.916631
144720	06/08/2018--02:46:00	36.4	5	0.148733	-0.912473	-0.396364
144780	06/08/2018--02:47:00	35.76	0	0.148733	-0.897659	-0.411285
144840	06/08/2018--02:48:00	35.28	0	0.148733	-0.882846	-0.441125
144900	06/08/2018--02:49:00	34.91	0	0.148733	-0.882846	-0.426205
144960	06/08/2018--02:50:00	34.66	0	0.148733	-0.882846	-0.426205
145020	06/08/2018--02:51:00	34.46	0	0.148733	-0.868032	-0.441125
145080	06/08/2018--02:52:00	34.32	0	0.148733	-0.882846	-0.441125
145140	06/08/2018--02:53:00	34.2	0	0.133197	-0.882846	-0.441125
145200	06/08/2018--02:54:00	34.12	0	0.148733	-0.868032	-0.456046
145260	06/08/2018--02:55:00	34.07	0	0.148733	-0.868032	-0.456046
145320	06/08/2018--02:56:00	33.98	0	0.148733	-0.868032	-0.470966
145380	06/08/2018--02:57:00	33.95	0	0.148733	-0.868032	-0.456046
145440	06/08/2018--02:58:00	33.89	0	0.148733	-0.868032	-0.456046
145500	06/08/2018--02:59:00	33.87	0	0.288564	-0.868032	-0.366524
145560	06/08/2018--03:00:00	33.9	0	0.11766	-0.853218	-0.485887
145620	06/08/2018--03:01:00	33.9	0	0.11766	-0.853218	-0.500807
145680	06/08/2018--03:02:00	34.11	2	0.195344	-0.808776	-0.545568
145740	06/08/2018--03:03:00	34.75	0	0.195344	-0.808776	-0.545568
145800	06/08/2018--03:04:00	35.27	0	0.195344	-0.808776	-0.545568
145860	06/08/2018--03:05:00	35.59	0	0.195344	-0.808776	-0.560489
145920	06/08/2018--03:06:00	35.84	0	0.195344	-0.808776	-0.530648
145980	06/08/2018--03:07:00	36.04	0	0.195344	-0.808776	-0.545568
146040	06/08/2018--03:08:00	36.14	0	0.195344	-0.808776	-0.545568
146100	06/08/2018--03:09:00	36.26	0	0.179807	-0.808776	-0.530648
146160	06/08/2018--03:10:00	36.32	0	0.195344	-0.808776	-0.545568
146220	06/08/2018--03:11:00	36.4	0	0.195344	-0.808776	-0.560489
146280	06/08/2018--03:12:00	36.37	0	0.148733	-0.482871	-0.858897
146340	06/08/2018--03:13:00	35.69	0	0.179807	-0.453243	-0.873817
146400	06/08/2018--03:14:00	35.21	1	0.11766	-0.571754	-0.814135
146460	06/08/2018--03:15:00	34.86	0	0.179807	-0.542127	-0.829056
146520	06/08/2018--03:16:00	34.62	2	0.16427	-0.542127	-0.829056
146580	06/08/2018--03:17:00	34.43	1	0.16427	-0.542127	-0.829056
146640	06/08/2018--03:18:00	34.3	1	0.179807	-0.527313	-0.829056
146700	06/08/2018--03:19:00	34.2	1	0.16427	-0.527313	-0.829056
146760	06/08/2018--03:20:00	34.13	0	0.179807	-0.512499	-0.843976
146820	06/08/2018--03:21:00	34.05	1	0.0865865	-0.601382	-0.784295
146880	06/08/2018--03:22:00	34.07	8	-0.115391	0.894819	-0.650011
146940	06/08/2018--03:23:00	34.04	3	0.257491	-0.245849	-0.933499
147000	06/08/2018--03:24:00	34.02	0	0.241954	-0.260663	-0.933499
147060	06/08/2018--03:25:00	33.97	0	0.21088	-0.275477	-0.933499
147120	06/08/2018--03:26:00	33.96	0	0.273027	-0.245849	-0.933499
147180	06/08/2018--03:27:00	33.93	0	0.257491	-0.245849	-0.933499
147240	06/08/2018--03:28:00	33.92	0	0.241954	-0.260663	-0.933499
147300	06/08/2018--03:29:00	33.9	0	0.273027	-0.231035	-0.933499
147360	06/08/2018--03:30:00	33.88	0	0.226417	-0.275477	-0.948419
147420	06/08/2018--03:31:00	33.9	0	0.257491	-0.260663	-0.918578
147480	06/08/2018--03:32:00	33.89	0	0.241954	-0.275477	-0.933499
147540	06/08/2018--03:33:00	33.89	0	0.226417	-0.275477	-0.933499
147600	06/08/2018--03:34:00	33.93	0	0.16427	0.0504282	-0.99318
147660	06/08/2018--03:35:00	34.02	5	0.0244396	0.731866	-0.709693
147720	06/08/2018--03:36:00	34.1	0	0.0244396	0.717052	-0.724613
147780	06/08/2018--03:37:00	34.14	0	0.0399763	0.717052	-0.724613
147840	06/08/2018--03:38:00	34.14	0	0.0244396	0.717052	-0.724613
147900	06/08/2018--03:39:00	34.16	0	0.00890286	0.717052	-0.709693
147960	06/08/2018--03:40:00	34.18	0	0.00890286	0.717052	-0.724613
148020	06/08/2018--03:41:00	34.2	0	0.00890286	0.717052	-0.709693
148080	06/08/2018--03:42:00	34.2	0	0.0244396	0.717052	-0.709693
148140	06/08/2018--03:43:00	34.24	0	0.0555131	0.687425	-0.739533
148200	06/08/2018--03:44:00	34.18	1	-0.00663387	0.731866	-0.709693
148260	06/08/2018--03:45:00	34.13	0	0.00890286	0.731866	-0.694772
148320	06/08/2018--03:46:00	34.11	0	-0.0221706	0.731866	-0.694772
148380	06/08/2018--03:47:00	34.08	0	-0.0221706	0.74668	-0.679852
148440	06/08/2018--03:48:00	34.02	0	-0.0221706	0.74668	-0.679852
148500	06/08/2018--03:49:00	33.95	0	-0.00663387	0.74668	-0.694772
148560	06/08/2018--03:50:00	33.92	0	-0.0221706	0.74668	-0.679852
148620	06/08/2018--03:51:00	33.92	0	-0.00663387	0.74668	-0.694772
148680	06/08/2018--03:52:00	33.92	0	-0.0221706	0.74668	-0.664931
148740	06/08/2018--03:53:00	33.91	1	-0.00663387	0.731866	-0.694772
148800	06/08/2018--03:54:00	33.94	1	0.0555131	0.628169	-0.799215
148860	06/08/2018--03:55:00	34.04	0	0.0244396	0.672611	-0.769374
148920	06/08/2018--03:56:00	34.02	0	0.0399763	0.657797	-0.754454
148980	06/08/2018--03:57:00	33.99	0	0.0865865	0.642983	-0.784295
149040	06/08/2018--03:58:00	34	0	0.0710498	0.642983	-0.784295
149100	06/08/2018--03:59:00	34.01	0	0.0865865	0.642983	-0.784295
149160	06/08/2018--04:00:00	33.96	0	0.0865865	0.642983	-0.784295
149220	06/08/2018--04:01:00	33.97	0	0.0555131	0.642983	-0.784295
149280	06/08/2018--04:02:00	33.92	0	0.0555131	0.642983	-0.784295
149340	06/08/2018--04:03:00	33.89	0	0.0865865	0.642983	-0.784295
149400	06/08/2018--04:04:00	33.88	0	0.0710498	0.628169	-0.799215
149460	06/08/2018--04:05:00	33.91	0	0.0710498	0.642983	-0.784295
149520	06/08/2018--04:06:00	33.89	0	0.0710498	0.642983	-0.784295
149580	06/08/2018--04:07:00	33.91	0	0.0865865	0.642983	-0.769374
149640	06/08/2018--04:08:00	33.87	0	0.0710498	0.628169	-0.784295
149700	06/08/2018--04:09:00	33.88	0	0.0555131	0.628169	-0.784295
149760	06/08/2018--04:10:00	33.93	0	0.00890286	0.702238	-0.724613
149820	06/08/2018--04:11:00	33.93	212	0.708056	0.346706	0.648063
149880	06/08/2018--04:12:00	34.35	28	0.0555131	-0.927287	0.304894
149940	06/08/2018--04:13:00	34.72	17	0.11766	-0.497685	0.856949
150000	06/08/2018--04:14:00	34.57	339	-100.098	0.0652421	-0.172558
150060	06/08/2018--04:15:00	34.19	18	-0.519346	0.0652421	0.856949
150120	06/08/2018--04:16:00	34.13	0	-0.488273	0.0504282	0.88679
150180	06/08/2018--04:17:00	34.2	0	-0.488273	0.0504282	0.88679
150240	06/08/2018--04:18:00	34.3	0	-0.488273	0.0504282	0.88679
150300	06/08/2018--04:19:00	34.4	0	-0.488273	0.0504282	0.88679
150360	06/08/2018--04:20:00	34.47	0	-0.488273	0.0504282	0.88679
150420	06/08/2018--04:21:00	34.53	0	-0.488273	0.0504282	0.88679
150480	06/08/2018--04:22:00	34.57	0	-0.488273	0.0504282	0.88679
150540	06/08/2018--04:23:00	34.63	0	-0.488273	0.0504282	0.871869
150600	06/08/2018--04:24:00	34.63	0	-0.488273	0.0504282	0.88679
150660	06/08/2018--04:25:00	34.66	0	-0.488273	0.0504282	0.88679
150720	06/08/2018--04:26:00	34.69	0	-0.628103	0.0948698	0.782347
150780	06/08/2018--04:27:00	34.48	22	-0.441662	-0.245849	-0.873817
150840	06/08/2018--04:28:00	34.35	0	-0.426126	-0.260663	-0.873817
150900	06/08/2018--04:29:00	34.25	0	-0.410589	-0.231035	-0.888737
150960	06/08/2018--04:30:00	34.2	2	-0.503809	-0.231035	-0.858897
151020	06/08/2018--04:31:00	34.14	0	-0.503809	-0.231035	-0.843976
151080	06/08/2018--04:32:00	34.1	0	-0.503809	-0.245849	-0.843976
151140	06/08/2018--04:33:00	34.07	0	-0.488273	-0.231035	-0.858897
151200	06/08/2018--04:34:00	34.07	0	-0.503809	-0.231035	-0.843976
151260	06/08/2018--04:35:00	34.07	0	-0.472736	-0.216221	-0.873817
151320	06/08/2018--04:36:00	34.08	0	-0.472736	-0.216221	-0.873817
151380	06/08/2018--04:37:00	34.07	1	-0.472736	-0.231035	-0.873817
151440	06/08/2018--04:38:00	34.02	7	-0.193075	-0.245849	-0.963339
151500	06/08/2018--04:39:00	34.04	0	-0.193075	-0.245849	-0.948419
151560	06/08/2018--04:40:00	34.07	0	-0.193075	-0.245849	-0.963339
151620	06/08/2018--04:41:00	34.09	0	-0.177538	-0.260663	-0.963339
151680	06/08/2018--04:42:00	34.11	0	-0.193075	-0.245849	-0.948419
151740	06/08/2018--04:43:00	34.14	0	-0.193075	-0.231035	-0.963339
151800	06/08/2018--04:44:00	34.15	0	-0.224148	-0.260663	-0.948419
151860	06/08/2018--04:45:00	34.2	0	-0.193075	-0.231035	-0.963339
151920	06/08/2018--04:46:00	34.21	0	-0.208611	-0.245849	-0.963339
151980	06/08/2018--04:47:00	34.18	11	-0.457199	-0.216221	-0.873817
152040	06/08/2018--04:48:00	34.19	1	-0.472736	-0.216221	-0.873817
152100	06/08/2018--04:49:00	34.18	0	-0.488273	-0.231035	-0.858897
152160	06/08/2018--04:50:00	34.2	0	-0.503809	-0.260663	-0.843976
152220	06/08/2018--04:51:00	34.16	3	-0.239685	-0.260663	-0.948419
152280	06/08/2018--04:52:00	34.18	5	0.754666	-0.0977105	-0.664931
152340	06/08/2018--04:53:00	34.03	0	0.770203	-0.112524	-0.62017
152400	06/08/2018--04:54:00	33.84	0	0.754666	-0.0977105	-0.650011
152460	06/08/2018--04:55:00	33.7	0	0.739129	-0.0977105	-0.664931
152520	06/08/2018--04:56:00	33.57	0	0.754666	-0.0977105	-0.650011
152580	06/08/2018--04:57:00	33.49	0	0.754666	-0.0977105	-0.664931
152640	06/08/2018--04:58:00	33.43	0	0.754666	-0.0977105	-0.664931
152700	06/08/2018--04:59:00	33.38	0	0.754666	-0.0828966	-0.650011
152760	06/08/2018--05:00:00	33.32	0	0.754666	-0.0828966	-0.650011
