# Supplementary material for: A randomized cross-over trial investigating differences in 24-h personal air and skin temperatures using wearable sensors between two climatologically contrasting settings
Source: Sci Rep. 2021 Nov 10;11:22020. doi: 10.1038/s41598-021-01180-y (PMC8580978; doi:10.1038/s41598-021-01180-y)
Supplement: Supplementary file 2 — Supplementary Data. [file 41598_2021_1180_MOESM2_ESM.zip › New folder/new/T45_A1new.csv]

Index	Date	Temperature	Activity	X-axis	Y-axis	Z-axis	Marker
67260	19/08/2018--05:00:00	24.86	0	-0.044506	0.104473	0.997524
67320	19/08/2018--05:01:00	24.86	0	-0.044506	0.119474	0.983294
67380	19/08/2018--05:02:00	24.86	0	-0.044506	0.119474	0.997524
67440	19/08/2018--05:03:00	24.85	0	-0.044506	0.104473	0.983294
67500	19/08/2018--05:04:00	24.85	0	-0.044506	0.119474	0.983294
67560	19/08/2018--05:05:00	24.84	0	-0.0599663	0.119474	0.983294
67620	19/08/2018--05:06:00	24.85	0	-0.044506	0.104473	0.997524
67680	19/08/2018--05:07:00	24.86	0	-0.044506	0.119474	0.983294
67740	19/08/2018--05:08:00	24.85	0	-0.044506	0.119474	0.997524
67800	19/08/2018--05:09:00	24.86	0	-0.044506	0.119474	0.997524
67860	19/08/2018--05:10:00	24.85	0	-0.044506	0.119474	0.983294
67920	19/08/2018--05:11:00	24.86	0	-0.044506	0.119474	0.997524
67980	19/08/2018--05:12:00	24.86	0	-0.044506	0.104473	0.997524
68040	19/08/2018--05:13:00	24.85	0	-0.044506	0.104473	0.997524
68100	19/08/2018--05:14:00	24.84	0	-0.044506	0.104473	0.997524
68160	19/08/2018--05:15:00	24.86	0	-0.0599663	0.104473	0.983294
68220	19/08/2018--05:16:00	24.85	0	-0.044506	0.119474	0.983294
68280	19/08/2018--05:17:00	24.84	0	-0.044506	0.119474	0.997524
68340	19/08/2018--05:18:00	24.84	0	-0.044506	0.104473	0.997524
68400	19/08/2018--05:19:00	24.83	0	-0.044506	0.119474	0.983294
68460	19/08/2018--05:20:00	24.82	0	-0.044506	0.119474	0.983294
68520	19/08/2018--05:21:00	24.86	0	-0.044506	0.119474	0.997524
68580	19/08/2018--05:22:00	24.84	0	-0.044506	0.104473	0.997524
68640	19/08/2018--05:23:00	24.82	0	-0.044506	0.119474	0.983294
68700	19/08/2018--05:24:00	24.82	0	-0.044506	0.119474	0.983294
68760	19/08/2018--05:25:00	24.82	0	-0.044506	0.119474	0.983294
68820	19/08/2018--05:26:00	24.82	0	-0.044506	0.119474	0.997524
68880	19/08/2018--05:27:00	24.8	0	-0.044506	0.104473	0.983294
68940	19/08/2018--05:28:00	24.81	0	-0.044506	0.104473	0.997524
69000	19/08/2018--05:29:00	24.81	0	-0.044506	0.119474	0.983294
69060	19/08/2018--05:30:00	24.81	0	-0.044506	0.119474	0.983294
69120	19/08/2018--05:31:00	24.81	0	-0.044506	0.119474	0.997524
69180	19/08/2018--05:32:00	24.8	0	-0.044506	0.104473	0.997524
69240	19/08/2018--05:33:00	24.8	0	-0.044506	0.104473	0.997524
69300	19/08/2018--05:34:00	24.8	0	-0.044506	0.119474	0.983294
69360	19/08/2018--05:35:00	24.8	0	-0.044506	0.119474	0.983294
69420	19/08/2018--05:36:00	24.8	0	-0.044506	0.119474	0.983294
69480	19/08/2018--05:37:00	24.79	0	-0.044506	0.119474	0.983294
69540	19/08/2018--05:38:00	24.79	0	-0.044506	0.119474	0.983294
69600	19/08/2018--05:39:00	24.78	0	-0.044506	0.119474	0.997524
69660	19/08/2018--05:40:00	24.79	0	-0.044506	0.119474	0.997524
69720	19/08/2018--05:41:00	24.79	0	-0.044506	0.119474	0.983294
69780	19/08/2018--05:42:00	24.78	0	-0.044506	0.104473	0.983294
69840	19/08/2018--05:43:00	24.78	0	-0.044506	0.119474	0.983294
69900	19/08/2018--05:44:00	24.78	0	-0.044506	0.119474	0.997524
69960	19/08/2018--05:45:00	24.78	0	-0.044506	0.119474	0.997524
70020	19/08/2018--05:46:00	24.76	0	-0.044506	0.119474	0.983294
70080	19/08/2018--05:47:00	24.75	0	-0.0599663	0.104473	0.983294
70140	19/08/2018--05:48:00	24.77	0	-0.044506	0.119474	0.997524
70200	19/08/2018--05:49:00	24.76	0	-0.044506	0.119474	0.983294
70260	19/08/2018--05:50:00	24.77	0	-0.0599663	0.104473	0.997524
70320	19/08/2018--05:51:00	24.77	0	-0.044506	0.119474	0.997524
70380	19/08/2018--05:52:00	24.77	0	-0.044506	0.119474	0.983294
70440	19/08/2018--05:53:00	24.77	0	-0.044506	0.119474	0.997524
70500	19/08/2018--05:54:00	24.75	0	-0.044506	0.119474	0.983294
70560	19/08/2018--05:55:00	24.77	0	-0.044506	0.119474	0.997524
70620	19/08/2018--05:56:00	24.75	0	-0.0599663	0.119474	0.983294
70680	19/08/2018--05:57:00	24.77	0	-0.0599663	0.119474	0.997524
70740	19/08/2018--05:58:00	24.75	0	-0.044506	0.119474	0.983294
70800	19/08/2018--05:59:00	24.74	0	-0.044506	0.119474	0.997524
70860	19/08/2018--06:00:00	24.73	0	-0.044506	0.119474	0.983294
70920	19/08/2018--06:01:00	24.77	0	-0.044506	0.119474	0.997524
70980	19/08/2018--06:02:00	24.8	0	-0.044506	0.104473	0.983294
71040	19/08/2018--06:03:00	24.79	0	-0.044506	0.119474	0.983294
71100	19/08/2018--06:04:00	24.82	0	-0.044506	0.104473	0.997524
71160	19/08/2018--06:05:00	24.79	0	-0.044506	0.119474	0.997524
71220	19/08/2018--06:06:00	24.77	0	-0.044506	0.104473	0.983294
71280	19/08/2018--06:07:00	24.78	0	-0.044506	0.119474	0.983294
71340	19/08/2018--06:08:00	24.77	0	-0.044506	0.119474	0.997524
71400	19/08/2018--06:09:00	24.76	0	-0.0599663	0.119474	0.997524
71460	19/08/2018--06:10:00	24.76	0	-0.044506	0.119474	0.983294
71520	19/08/2018--06:11:00	24.75	0	-0.044506	0.104473	0.997524
71580	19/08/2018--06:12:00	24.74	0	-0.044506	0.104473	0.997524
71640	19/08/2018--06:13:00	24.74	0	-0.044506	0.104473	0.983294
71700	19/08/2018--06:14:00	24.75	0	-0.044506	0.104473	0.997524
71760	19/08/2018--06:15:00	24.74	0	-0.0599663	0.119474	0.983294
71820	19/08/2018--06:16:00	24.72	0	-0.044506	0.119474	0.997524
71880	19/08/2018--06:17:00	24.76	0	-0.044506	0.119474	0.997524
71940	19/08/2018--06:18:00	24.74	0	-0.044506	0.119474	0.997524
72000	19/08/2018--06:19:00	24.75	0	-0.044506	0.104473	0.983294
72060	19/08/2018--06:20:00	24.74	0	-0.044506	0.119474	0.983294
72120	19/08/2018--06:21:00	24.71	0	-0.044506	0.119474	0.997524
72180	19/08/2018--06:22:00	24.71	0	-0.044506	0.104473	0.997524
72240	19/08/2018--06:23:00	24.72	0	-0.0599663	0.119474	0.983294
72300	19/08/2018--06:24:00	24.73	0	-0.044506	0.119474	0.997524
72360	19/08/2018--06:25:00	24.71	0	-0.044506	0.119474	0.983294
72420	19/08/2018--06:26:00	24.71	0	-0.044506	0.119474	0.983294
72480	19/08/2018--06:27:00	24.71	0	-0.044506	0.119474	0.997524
72540	19/08/2018--06:28:00	24.7	0	-0.044506	0.119474	0.983294
72600	19/08/2018--06:29:00	24.7	0	-0.044506	0.119474	0.983294
72660	19/08/2018--06:30:00	24.69	0	-0.044506	0.119474	0.983294
72720	19/08/2018--06:31:00	24.69	0	-0.0599663	0.104473	0.997524
72780	19/08/2018--06:32:00	24.69	0	-0.044506	0.104473	0.997524
72840	19/08/2018--06:33:00	24.68	0	-0.044506	0.119474	0.983294
72900	19/08/2018--06:34:00	24.69	0	-0.044506	0.104473	0.997524
72960	19/08/2018--06:35:00	24.69	0	-0.044506	0.119474	0.997524
73020	19/08/2018--06:36:00	24.68	0	-0.044506	0.119474	0.983294
73080	19/08/2018--06:37:00	24.69	0	-0.044506	0.104473	0.997524
73140	19/08/2018--06:38:00	24.67	0	-0.044506	0.119474	0.983294
73200	19/08/2018--06:39:00	24.68	0	-0.0599663	0.104473	0.997524
73260	19/08/2018--06:40:00	24.68	0	-0.044506	0.104473	0.983294
73320	19/08/2018--06:41:00	24.67	0	-0.044506	0.104473	0.983294
73380	19/08/2018--06:42:00	24.67	0	-0.044506	0.119474	0.983294
73440	19/08/2018--06:43:00	24.68	0	-0.044506	0.104473	0.983294
73500	19/08/2018--06:44:00	24.67	0	-0.044506	0.104473	0.983294
73560	19/08/2018--06:45:00	24.68	0	-0.0599663	0.119474	0.983294
73620	19/08/2018--06:46:00	24.66	0	-0.044506	0.104473	0.983294
73680	19/08/2018--06:47:00	24.66	0	-0.044506	0.119474	0.997524
73740	19/08/2018--06:48:00	24.68	0	-0.0599663	0.104473	0.983294
73800	19/08/2018--06:49:00	24.66	0	-0.044506	0.119474	0.983294
73860	19/08/2018--06:50:00	24.65	0	-0.044506	0.119474	0.983294
73920	19/08/2018--06:51:00	24.67	0	-0.044506	0.119474	0.983294
73980	19/08/2018--06:52:00	24.67	0	-0.044506	0.119474	0.983294
74040	19/08/2018--06:53:00	24.65	0	-0.044506	0.104473	0.997524
74100	19/08/2018--06:54:00	24.67	0	-0.044506	0.119474	0.997524
74160	19/08/2018--06:55:00	24.66	0	-0.044506	0.104473	0.997524
74220	19/08/2018--06:56:00	24.66	0	-0.044506	0.119474	0.983294
74280	19/08/2018--06:57:00	24.66	0	-0.044506	0.104473	0.983294
74340	19/08/2018--06:58:00	24.66	0	-0.044506	0.104473	0.997524
74400	19/08/2018--06:59:00	24.68	0	-0.044506	0.104473	0.983294
74460	19/08/2018--07:00:00	24.7	0	-0.044506	0.119474	0.983294
74520	19/08/2018--07:01:00	24.71	0	-0.044506	0.104473	0.997524
74580	19/08/2018--07:02:00	24.73	0	-0.0599663	0.119474	0.983294
74640	19/08/2018--07:03:00	24.73	0	-0.044506	0.119474	0.983294
74700	19/08/2018--07:04:00	24.72	0	-0.044506	0.119474	0.997524
74760	19/08/2018--07:05:00	24.73	0	-0.044506	0.104473	0.983294
74820	19/08/2018--07:06:00	24.72	0	-0.044506	0.119474	0.983294
74880	19/08/2018--07:07:00	24.71	0	-0.044506	0.104473	0.983294
74940	19/08/2018--07:08:00	24.7	0	-0.044506	0.119474	0.997524
75000	19/08/2018--07:09:00	24.69	0	-0.044506	0.119474	0.983294
75060	19/08/2018--07:10:00	24.7	0	-0.044506	0.104473	0.983294
75120	19/08/2018--07:11:00	24.69	0	-0.044506	0.104473	0.983294
75180	19/08/2018--07:12:00	24.68	0	-0.044506	0.119474	0.983294
75240	19/08/2018--07:13:00	24.68	0	-0.0599663	0.119474	0.983294
75300	19/08/2018--07:14:00	24.67	0	-0.044506	0.104473	0.983294
75360	19/08/2018--07:15:00	24.68	0	-0.044506	0.119474	0.983294
75420	19/08/2018--07:16:00	24.67	0	-0.044506	0.104473	0.997524
75480	19/08/2018--07:17:00	24.66	0	-0.044506	0.104473	0.983294
75540	19/08/2018--07:18:00	24.7	0	-0.044506	0.119474	0.997524
75600	19/08/2018--07:19:00	24.68	0	-0.044506	0.104473	0.983294
75660	19/08/2018--07:20:00	24.68	0	-0.044506	0.104473	0.983294
75720	19/08/2018--07:21:00	24.7	0	-0.044506	0.104473	0.997524
75780	19/08/2018--07:22:00	24.68	0	-0.044506	0.119474	0.997524
75840	19/08/2018--07:23:00	24.66	0	-0.044506	0.119474	0.997524
75900	19/08/2018--07:24:00	24.68	0	-0.044506	0.104473	0.983294
75960	19/08/2018--07:25:00	24.7	0	-0.044506	0.119474	0.983294
76020	19/08/2018--07:26:00	24.7	0	-0.044506	0.119474	0.983294
76080	19/08/2018--07:27:00	24.69	0	-0.044506	0.119474	0.983294
76140	19/08/2018--07:28:00	24.69	0	-0.044506	0.104473	0.983294
76200	19/08/2018--07:29:00	24.71	0	-0.044506	0.119474	0.997524
76260	19/08/2018--07:30:00	24.7	0	-0.044506	0.104473	0.997524
76320	19/08/2018--07:31:00	24.71	0	-0.044506	0.104473	0.983294
76380	19/08/2018--07:32:00	24.7	0	-0.044506	0.119474	0.997524
76440	19/08/2018--07:33:00	24.71	0	-0.0599663	0.119474	0.983294
76500	19/08/2018--07:34:00	24.71	0	-0.044506	0.104473	0.997524
76560	19/08/2018--07:35:00	24.7	0	-0.0599663	0.104473	0.997524
76620	19/08/2018--07:36:00	24.73	0	-0.044506	0.119474	0.983294
76680	19/08/2018--07:37:00	24.77	0	-0.0599663	0.104473	0.983294
76740	19/08/2018--07:38:00	24.78	0	-0.044506	0.104473	0.997524
76800	19/08/2018--07:39:00	24.78	0	-0.044506	0.104473	0.983294
76860	19/08/2018--07:40:00	24.8	0	-0.044506	0.119474	0.997524
76920	19/08/2018--07:41:00	24.82	0	-0.044506	0.119474	0.997524
76980	19/08/2018--07:42:00	24.82	0	-0.044506	0.104473	0.997524
77040	19/08/2018--07:43:00	24.81	0	-0.044506	0.119474	0.997524
77100	19/08/2018--07:44:00	24.8	0	-0.044506	0.119474	0.997524
77160	19/08/2018--07:45:00	24.79	0	-0.044506	0.119474	0.997524
77220	19/08/2018--07:46:00	24.8	0	-0.044506	0.119474	0.997524
77280	19/08/2018--07:47:00	24.77	0	-0.044506	0.104473	0.983294
77340	19/08/2018--07:48:00	24.77	0	-0.044506	0.104473	0.997524
77400	19/08/2018--07:49:00	24.79	0	-0.044506	0.104473	0.983294
77460	19/08/2018--07:50:00	24.79	0	-0.044506	0.119474	0.983294
77520	19/08/2018--07:51:00	24.79	0	-0.044506	0.119474	0.983294
77580	19/08/2018--07:52:00	24.78	0	-0.044506	0.104473	0.997524
77640	19/08/2018--07:53:00	24.77	0	-0.044506	0.119474	0.983294
77700	19/08/2018--07:54:00	24.79	0	-0.044506	0.119474	0.997524
77760	19/08/2018--07:55:00	24.78	0	-0.0599663	0.104473	0.983294
77820	19/08/2018--07:56:00	24.81	0	-0.044506	0.119474	0.983294
77880	19/08/2018--07:57:00	24.84	0	-0.044506	0.119474	0.997524
77940	19/08/2018--07:58:00	24.86	0	-0.044506	0.119474	0.997524
78000	19/08/2018--07:59:00	24.86	0	-0.0599663	0.104473	0.997524
78060	19/08/2018--08:00:00	24.88	0	-0.044506	0.119474	0.997524
78120	19/08/2018--08:01:00	24.89	0	-0.044506	0.119474	0.997524
78180	19/08/2018--08:02:00	24.91	0	-0.0599663	0.104473	0.997524
78240	19/08/2018--08:03:00	24.89	0	-0.0599663	0.119474	0.983294
78300	19/08/2018--08:04:00	24.91	0	-0.044506	0.104473	0.983294
78360	19/08/2018--08:05:00	24.92	0	-0.044506	0.119474	0.983294
78420	19/08/2018--08:06:00	24.88	0	-0.044506	0.119474	0.983294
78480	19/08/2018--08:07:00	24.87	0	-0.044506	0.119474	0.983294
78540	19/08/2018--08:08:00	24.86	0	-0.044506	0.104473	0.983294
78600	19/08/2018--08:09:00	24.86	0	-0.044506	0.119474	0.983294
78660	19/08/2018--08:10:00	24.85	0	-0.044506	0.119474	0.983294
78720	19/08/2018--08:11:00	24.86	0	-0.044506	0.119474	0.997524
78780	19/08/2018--08:12:00	24.86	0	-0.0599663	0.104473	0.997524
78840	19/08/2018--08:13:00	24.89	0	-0.0599663	0.119474	0.997524
78900	19/08/2018--08:14:00	24.9	0	-0.044506	0.104473	0.983294
78960	19/08/2018--08:15:00	24.93	0	-0.044506	0.119474	0.983294
79020	19/08/2018--08:16:00	24.95	0	-0.044506	0.119474	0.983294
79080	19/08/2018--08:17:00	24.95	0	-0.044506	0.104473	0.983294
79140	19/08/2018--08:18:00	24.96	0	-0.044506	0.119474	0.983294
79200	19/08/2018--08:19:00	24.96	0	-0.044506	0.104473	0.983294
79260	19/08/2018--08:20:00	24.97	0	-0.044506	0.119474	0.997524
79320	19/08/2018--08:21:00	24.96	0	-0.044506	0.104473	0.997524
79380	19/08/2018--08:22:00	24.96	0	-0.044506	0.104473	0.997524
79440	19/08/2018--08:23:00	24.93	0	-0.044506	0.119474	0.997524
79500	19/08/2018--08:24:00	24.93	0	-0.0599663	0.104473	0.997524
79560	19/08/2018--08:25:00	24.93	0	-0.044506	0.119474	0.997524
79620	19/08/2018--08:26:00	24.91	0	-0.044506	0.104473	0.997524
79680	19/08/2018--08:27:00	24.92	0	-0.044506	0.119474	0.983294
79740	19/08/2018--08:28:00	24.91	0	-0.044506	0.119474	0.997524
79800	19/08/2018--08:29:00	24.92	0	-0.0599663	0.104473	0.997524
79860	19/08/2018--08:30:00	24.94	0	-0.0599663	0.104473	0.997524
79920	19/08/2018--08:31:00	24.96	0	-0.044506	0.119474	0.983294
79980	19/08/2018--08:32:00	24.97	0	-0.044506	0.119474	0.983294
80040	19/08/2018--08:33:00	24.98	0	-0.044506	0.119474	0.997524
80100	19/08/2018--08:34:00	25	0	-0.044506	0.119474	0.997524
80160	19/08/2018--08:35:00	24.99	0	-0.044506	0.104473	0.983294
80220	19/08/2018--08:36:00	25	0	-0.044506	0.104473	0.983294
80280	19/08/2018--08:37:00	24.99	0	-0.044506	0.119474	0.997524
80340	19/08/2018--08:38:00	25.01	0	-0.044506	0.119474	0.983294
80400	19/08/2018--08:39:00	25	0	-0.044506	0.119474	0.997524
80460	19/08/2018--08:40:00	25.02	0	-0.044506	0.119474	0.983294
80520	19/08/2018--08:41:00	25.01	0	-0.044506	0.104473	0.983294
80580	19/08/2018--08:42:00	25	0	-0.0599663	0.104473	0.983294
80640	19/08/2018--08:43:00	24.98	0	-0.044506	0.104473	0.997524
80700	19/08/2018--08:44:00	24.96	0	-0.0599663	0.119474	0.983294
80760	19/08/2018--08:45:00	24.96	0	-0.044506	0.119474	0.997524
80820	19/08/2018--08:46:00	24.94	0	-0.044506	0.104473	0.983294
80880	19/08/2018--08:47:00	24.93	0	-0.044506	0.119474	0.983294
80940	19/08/2018--08:48:00	24.91	0	-0.044506	0.119474	0.997524
81000	19/08/2018--08:49:00	24.94	0	-0.044506	0.119474	0.983294
81060	19/08/2018--08:50:00	24.95	0	-0.044506	0.119474	0.983294
81120	19/08/2018--08:51:00	25.24	0	0.0327956	0.194479	0.969063
81180	19/08/2018--08:52:00	25.32	8	0.0482559	0.149476	0.983294
81240	19/08/2018--08:53:00	25.32	0	0.0637162	0.149476	0.983294
81300	19/08/2018--08:54:00	25.31	0	0.0637162	0.149476	0.983294
81360	19/08/2018--08:55:00	25.3	0	0.0637162	0.149476	0.983294
81420	19/08/2018--08:56:00	25.27	0	0.0482559	0.134475	0.983294
81480	19/08/2018--08:57:00	25.25	0	0.0637162	0.149476	0.983294
81540	19/08/2018--08:58:00	25.23	0	0.0482559	0.149476	0.983294
81600	19/08/2018--08:59:00	25.22	0	0.0637162	0.134475	0.983294
81660	19/08/2018--09:00:00	25.2	0	0.0482559	0.149476	0.983294
81720	19/08/2018--09:01:00	25.19	0	0.0482559	0.149476	0.983294
81780	19/08/2018--09:02:00	25.17	0	0.0482559	0.149476	0.983294
81840	19/08/2018--09:03:00	25.18	0	0.0482559	0.149476	0.983294
81900	19/08/2018--09:04:00	25.18	0	0.0637162	0.149476	0.983294
81960	19/08/2018--09:05:00	25.13	0	0.0482559	0.134475	0.983294
82020	19/08/2018--09:06:00	25.13	0	0.0482559	0.149476	0.983294
82080	19/08/2018--09:07:00	25.12	0	0.0482559	0.134475	0.983294
82140	19/08/2018--09:08:00	25.13	0	0.0637162	0.134475	0.983294
82200	19/08/2018--09:09:00	25.14	0	0.0482559	0.149476	0.983294
82260	19/08/2018--09:10:00	25.13	0	0.0482559	0.134475	0.983294
82320	19/08/2018--09:11:00	25.11	0	0.0482559	0.149476	0.983294
82380	19/08/2018--09:12:00	25.13	0	0.0482559	0.134475	0.983294
82440	19/08/2018--09:13:00	25.14	0	0.0482559	0.134475	0.983294
82500	19/08/2018--09:14:00	25.13	0	0.0637162	0.134475	0.983294
82560	19/08/2018--09:15:00	25.13	0	0.0637162	0.149476	0.983294
82620	19/08/2018--09:16:00	25.13	0	0.0482559	0.134475	0.997524
82680	19/08/2018--09:17:00	25.14	0	0.0482559	0.134475	0.983294
82740	19/08/2018--09:18:00	25.14	0	0.0482559	0.134475	0.983294
82800	19/08/2018--09:19:00	25.14	0	0.0482559	0.134475	0.983294
82860	19/08/2018--09:20:00	25.13	0	0.0482559	0.134475	0.983294
82920	19/08/2018--09:21:00	25.14	0	0.0482559	0.134475	0.983294
82980	19/08/2018--09:22:00	25.11	0	0.0482559	0.134475	0.983294
83040	19/08/2018--09:23:00	25.07	0	0.0482559	0.134475	0.983294
83100	19/08/2018--09:24:00	25.1	0	0.0637162	0.134475	0.983294
83160	19/08/2018--09:25:00	25.07	0	0.0482559	0.149476	0.983294
83220	19/08/2018--09:26:00	25.08	0	0.0482559	0.134475	0.983294
83280	19/08/2018--09:27:00	25.09	0	0.0637162	0.134475	0.983294
83340	19/08/2018--09:28:00	25.11	0	0.0637162	0.134475	0.983294
83400	19/08/2018--09:29:00	25.13	0	0.0482559	0.134475	0.983294
83460	19/08/2018--09:30:00	25.12	0	0.0637162	0.134475	0.983294
83520	19/08/2018--09:31:00	25.14	0	0.0482559	0.134475	0.983294
83580	19/08/2018--09:32:00	25.14	0	0.0482559	0.149476	0.983294
83640	19/08/2018--09:33:00	25.14	0	0.0482559	0.134475	0.983294
83700	19/08/2018--09:34:00	25.13	0	0.0482559	0.134475	0.983294
83760	19/08/2018--09:35:00	25.15	0	0.0482559	0.134475	0.983294
83820	19/08/2018--09:36:00	25.15	0	0.0482559	0.134475	0.983294
83880	19/08/2018--09:37:00	25.17	0	0.0482559	0.134475	0.983294
83940	19/08/2018--09:38:00	25.15	0	0.0482559	0.134475	0.983294
84000	19/08/2018--09:39:00	25.16	0	0.0482559	0.134475	0.983294
84060	19/08/2018--09:40:00	25.15	0	0.0637162	0.134475	0.983294
84120	19/08/2018--09:41:00	25.16	0	0.0482559	0.134475	0.983294
84180	19/08/2018--09:42:00	25.35	117	0.0482559	-0.0155344	-102.321
84240	19/08/2018--09:43:00	25.41	0	0.0482559	-0.0155344	-100.898
84300	19/08/2018--09:44:00	25.44	0	0.0482559	-0.0155344	-102.321
84360	19/08/2018--09:45:00	25.44	0	0.0327956	-0.0155344	-102.321
84420	19/08/2018--09:46:00	25.44	0	0.0482559	-0.0155344	-102.321
84480	19/08/2018--09:47:00	25.43	0	0.0482559	-0.0155344	-102.321
84540	19/08/2018--09:48:00	25.44	0	0.0327956	-0.0455364	-102.321
84600	19/08/2018--09:49:00	25.45	0	0.0327956	-0.0455364	-102.321
84660	19/08/2018--09:50:00	25.39	0	0.0327956	-0.0455364	-102.321
84720	19/08/2018--09:51:00	25.4	0	0.0327956	-0.0455364	-102.321
84780	19/08/2018--09:52:00	25.39	0	0.0327956	-0.0305354	-102.321
84840	19/08/2018--09:53:00	25.38	0	0.0327956	-0.0305354	-102.321
84900	19/08/2018--09:54:00	25.35	0	0.0327956	-0.0455364	-102.321
84960	19/08/2018--09:55:00	25.35	0	0.0327956	-0.0455364	-102.321
85020	19/08/2018--09:56:00	25.34	0	0.0327956	-0.0455364	-102.321
85080	19/08/2018--09:57:00	25.34	0	0.0327956	-0.0455364	-102.321
85140	19/08/2018--09:58:00	25.33	0	0.0327956	-0.0455364	-102.321
85200	19/08/2018--09:59:00	25.33	0	0.0327956	-0.0455364	-102.321
85260	19/08/2018--10:00:00	25.32	0	0.0327956	-0.0305354	-102.321
85320	19/08/2018--10:01:00	25.33	0	0.0327956	-0.0455364	-102.321
85380	19/08/2018--10:02:00	25.33	0	0.0327956	-0.0305354	-102.321
85440	19/08/2018--10:03:00	25.33	0	0.0327956	-0.0305354	-102.321
85500	19/08/2018--10:04:00	25.32	0	0.0327956	-0.0305354	-102.321
85560	19/08/2018--10:05:00	25.34	0	0.0327956	-0.0305354	-102.321
85620	19/08/2018--10:06:00	25.33	0	0.0327956	-0.0305354	-102.321
85680	19/08/2018--10:07:00	25.34	0	0.0327956	-0.0305354	-102.321
85740	19/08/2018--10:08:00	25.36	0	0.0327956	-0.0305354	-100.898
85800	19/08/2018--10:09:00	25.36	0	0.0327956	-0.0305354	-102.321
85860	19/08/2018--10:10:00	25.36	0	0.0327956	-0.0305354	-100.898
85920	19/08/2018--10:11:00	25.36	0	0.0327956	-0.0305354	-102.321
85980	19/08/2018--10:12:00	25.37	0	0.0327956	-0.0305354	-102.321
86040	19/08/2018--10:13:00	25.36	0	0.0327956	-0.0305354	-102.321
86100	19/08/2018--10:14:00	25.37	0	0.0327956	-0.0305354	-100.898
86160	19/08/2018--10:15:00	25.38	0	0.0327956	-0.0305354	-102.321
86220	19/08/2018--10:16:00	25.38	0	0.0327956	-0.0305354	-102.321
86280	19/08/2018--10:17:00	25.35	0	0.0327956	-0.0305354	-102.321
86340	19/08/2018--10:18:00	25.36	0	0.0327956	-0.0455364	-102.321
86400	19/08/2018--10:19:00	25.37	0	0.0327956	-0.0455364	-100.898
86460	19/08/2018--10:20:00	25.37	0	0.0173353	-0.0455364	-102.321
86520	19/08/2018--10:21:00	25.38	0	0.0327956	-0.0305354	-102.321
86580	19/08/2018--10:22:00	25.36	0	0.0173353	-0.0455364	-102.321
86640	19/08/2018--10:23:00	25.37	0	0.0173353	-0.0305354	-102.321
86700	19/08/2018--10:24:00	25.38	0	0.0327956	-0.0455364	-100.898
86760	19/08/2018--10:25:00	25.39	0	0.0327956	-0.0455364	-102.321
86820	19/08/2018--10:26:00	25.41	0	0.0327956	-0.0455364	-100.898
86880	19/08/2018--10:27:00	25.4	0	0.0327956	-0.0305354	-100.898
86940	19/08/2018--10:28:00	25.4	0	0.0327956	-0.0455364	-102.321
87000	19/08/2018--10:29:00	25.41	0	0.0327956	-0.0305354	-102.321
87060	19/08/2018--10:30:00	25.42	0	0.0327956	-0.0455364	-102.321
87120	19/08/2018--10:31:00	25.39	0	0.0327956	-0.0305354	-102.321
87180	19/08/2018--10:32:00	25.41	0	0.0173353	-0.0455364	-102.321
87240	19/08/2018--10:33:00	25.39	0	0.0327956	-0.0305354	-102.321
87300	19/08/2018--10:34:00	25.41	0	0.0173353	-0.0455364	-100.898
87360	19/08/2018--10:35:00	25.42	0	0.0327956	-0.0305354	-102.321
87420	19/08/2018--10:36:00	25.43	0	0.0327956	-0.0305354	-100.898
87480	19/08/2018--10:37:00	25.43	0	0.0327956	-0.0305354	-100.898
87540	19/08/2018--10:38:00	25.44	0	0.0173353	-0.0305354	-100.898
87600	19/08/2018--10:39:00	25.45	0	0.0327956	-0.0455364	-102.321
87660	19/08/2018--10:40:00	25.43	0	0.0173353	-0.0305354	-102.321
87720	19/08/2018--10:41:00	25.45	0	0.0327956	-0.0455364	-100.898
87780	19/08/2018--10:42:00	25.43	0	0.0327956	-0.0305354	-102.321
87840	19/08/2018--10:43:00	25.45	0	0.0173353	-0.0305354	-102.321
87900	19/08/2018--10:44:00	25.45	0	0.0173353	-0.0305354	-102.321
87960	19/08/2018--10:45:00	25.46	0	0.0173353	-0.0305354	-100.898
88020	19/08/2018--10:46:00	25.47	0	0.0327956	-0.0305354	-100.898
88080	19/08/2018--10:47:00	25.46	69	0.156478	0.524501	-119.397
88140	19/08/2018--10:48:00	26	839	0.573907	0.854523	0.0156203
88200	19/08/2018--10:49:00	26.46	923	102.226	0.119474	-0.368603
88260	19/08/2018--10:50:00	26.77	954	0.75943	-0.225548	-0.297451
88320	19/08/2018--10:51:00	27.01	1263	0.960414	-0.0755383	0.200617
88380	19/08/2018--10:52:00	27.21	857	102.226	-0.135542	-0.0413017
88440	19/08/2018--10:53:00	27.3	1036	181.073	0.0144675	-0.0555321
88500	19/08/2018--10:54:00	27.4	1103	150.153	0.344489	0.0156203
88560	19/08/2018--10:55:00	27.89	740	12.387	0.374491	-0.809748
88620	19/08/2018--10:56:00	28.03	530	0.0946368	-0.195546	-0.994745
88680	19/08/2018--10:57:00	27.87	0	0.0946368	-0.195546	-0.994745
88740	19/08/2018--10:58:00	27.65	0	0.0946368	-0.195546	-0.994745
88800	19/08/2018--10:59:00	27.39	0	0.0946368	-0.195546	-0.980514
88860	19/08/2018--11:00:00	27.17	0	0.0946368	-0.195546	-0.994745
88920	19/08/2018--11:01:00	27	0	0.0946368	-0.210547	-0.994745
88980	19/08/2018--11:02:00	26.8	0	0.0946368	-0.195546	-0.994745
89040	19/08/2018--11:03:00	26.65	0	0.0946368	-0.195546	-0.994745
89100	19/08/2018--11:04:00	26.52	0	0.0946368	-0.195546	-0.994745
89160	19/08/2018--11:05:00	26.41	0	0.0946368	-0.195546	-0.994745
89220	19/08/2018--11:06:00	26.31	0	0.0946368	-0.195546	-0.994745
89280	19/08/2018--11:07:00	26.21	0	0.0946368	-0.195546	-0.994745
89340	19/08/2018--11:08:00	26.13	0	0.0946368	-0.195546	-0.994745
89400	19/08/2018--11:09:00	26.05	0	0.0946368	-0.210547	-0.994745
89460	19/08/2018--11:10:00	26.01	0	0.0946368	-0.195546	-0.994745
89520	19/08/2018--11:11:00	25.95	0	0.0946368	-0.195546	-0.994745
89580	19/08/2018--11:12:00	25.89	0	0.0946368	-0.195546	-0.994745
89640	19/08/2018--11:13:00	25.85	0	0.0946368	-0.210547	-0.994745
89700	19/08/2018--11:14:00	25.82	0	0.0946368	-0.210547	-0.994745
89760	19/08/2018--11:15:00	25.79	0	0.0946368	-0.195546	-0.994745
89820	19/08/2018--11:16:00	25.75	0	0.0946368	-0.195546	-0.994745
89880	19/08/2018--11:17:00	25.75	0	0.0946368	-0.195546	-0.994745
89940	19/08/2018--11:18:00	25.72	0	0.0946368	-0.195546	-0.994745
90000	19/08/2018--11:19:00	25.72	0	0.0946368	-0.210547	-0.994745
90060	19/08/2018--11:20:00	25.67	0	0.0946368	-0.210547	-0.994745
90120	19/08/2018--11:21:00	25.68	0	0.0946368	-0.210547	-0.994745
90180	19/08/2018--11:22:00	25.65	0	0.0946368	-0.195546	-0.994745
90240	19/08/2018--11:23:00	25.65	0	0.0946368	-0.210547	-0.994745
90300	19/08/2018--11:24:00	25.64	0	0.0946368	-0.195546	-0.994745
90360	19/08/2018--11:25:00	25.61	0	0.0946368	-0.195546	-0.994745
90420	19/08/2018--11:26:00	25.63	0	0.110097	-0.210547	-0.994745
90480	19/08/2018--11:27:00	25.58	0	0.0946368	-0.195546	-0.994745
90540	19/08/2018--11:28:00	25.6	0	0.0946368	-0.195546	-0.994745
90600	19/08/2018--11:29:00	25.58	0	0.0946368	-0.210547	-0.994745
90660	19/08/2018--11:30:00	25.59	0	0.0946368	-0.210547	-0.994745
90720	19/08/2018--11:31:00	25.58	0	0.0946368	-0.210547	-0.994745
90780	19/08/2018--11:32:00	25.59	0	0.0946368	-0.210547	-0.994745
90840	19/08/2018--11:33:00	25.59	0	0.0946368	-0.195546	-0.994745
90900	19/08/2018--11:34:00	25.58	0	0.0946368	-0.210547	-0.994745
90960	19/08/2018--11:35:00	25.59	0	0.0946368	-0.210547	-0.994745
91020	19/08/2018--11:36:00	25.56	0	0.0946368	-0.210547	-0.994745
91080	19/08/2018--11:37:00	25.57	0	0.0946368	-0.195546	-0.994745
91140	19/08/2018--11:38:00	25.59	0	0.0946368	-0.195546	-0.994745
91200	19/08/2018--11:39:00	25.57	0	0.0946368	-0.195546	-0.994745
91260	19/08/2018--11:40:00	25.57	0	0.0946368	-0.210547	-0.994745
91320	19/08/2018--11:41:00	25.59	0	0.0946368	-0.210547	-0.994745
91380	19/08/2018--11:42:00	25.59	0	0.0946368	-0.195546	-0.994745
91440	19/08/2018--11:43:00	25.57	0	0.0946368	-0.210547	-0.994745
91500	19/08/2018--11:44:00	25.59	0	0.0946368	-0.210547	-0.994745
91560	19/08/2018--11:45:00	25.6	0	0.0946368	-0.195546	-0.994745
91620	19/08/2018--11:46:00	25.61	0	0.0946368	-0.210547	-0.994745
91680	19/08/2018--11:47:00	25.59	0	0.0946368	-0.195546	-0.994745
91740	19/08/2018--11:48:00	25.59	0	0.0946368	-0.210547	-0.994745
91800	19/08/2018--11:49:00	25.6	0	0.0946368	-0.210547	-0.994745
91860	19/08/2018--11:50:00	25.57	0	0.0946368	-0.195546	-0.994745
91920	19/08/2018--11:51:00	25.58	0	0.0946368	-0.210547	-0.994745
91980	19/08/2018--11:52:00	25.59	0	0.0946368	-0.210547	-0.994745
92040	19/08/2018--11:53:00	25.57	0	0.0946368	-0.210547	-0.994745
92100	19/08/2018--11:54:00	25.59	0	0.0946368	-0.195546	-0.994745
92160	19/08/2018--11:55:00	25.6	0	0.0946368	-0.210547	-0.994745
92220	19/08/2018--11:56:00	25.58	0	0.0946368	-0.210547	-0.994745
92280	19/08/2018--11:57:00	25.59	0	0.0946368	-0.210547	-0.994745
92340	19/08/2018--11:58:00	25.59	0	0.0946368	-0.210547	-0.994745
92400	19/08/2018--11:59:00	25.59	0	0.0946368	-0.210547	-0.994745
92460	19/08/2018--12:00:00	25.58	0	0.0946368	-0.195546	-0.994745
92520	19/08/2018--12:01:00	25.59	0	0.110097	-0.195546	-0.994745
92580	19/08/2018--12:02:00	25.59	0	0.0946368	-0.210547	-0.994745
92640	19/08/2018--12:03:00	25.59	0	0.0946368	-0.195546	-0.994745
92700	19/08/2018--12:04:00	25.57	0	0.0946368	-0.210547	-0.994745
92760	19/08/2018--12:05:00	25.58	0	0.0946368	-0.210547	-0.994745
92820	19/08/2018--12:06:00	25.58	0	0.0946368	-0.210547	-0.994745
92880	19/08/2018--12:07:00	25.6	0	0.0946368	-0.210547	-0.994745
92940	19/08/2018--12:08:00	25.57	0	0.0946368	-0.195546	-0.994745
93000	19/08/2018--12:09:00	25.6	0	0.0946368	-0.210547	-0.994745
93060	19/08/2018--12:10:00	25.61	0	0.0946368	-0.210547	-0.994745
93120	19/08/2018--12:11:00	25.57	0	0.0946368	-0.210547	-0.994745
93180	19/08/2018--12:12:00	25.58	0	0.0946368	-0.210547	-0.994745
93240	19/08/2018--12:13:00	25.61	0	0.0946368	-0.210547	-0.994745
93300	19/08/2018--12:14:00	25.59	0	0.0946368	-0.195546	-0.994745
93360	19/08/2018--12:15:00	25.58	0	0.0946368	-0.195546	-0.994745
93420	19/08/2018--12:16:00	25.58	0	0.0946368	-0.195546	-0.994745
93480	19/08/2018--12:17:00	25.58	0	0.0946368	-0.210547	-0.994745
93540	19/08/2018--12:18:00	25.58	0	0.0946368	-0.210547	-0.994745
93600	19/08/2018--12:19:00	25.59	0	0.0946368	-0.210547	-0.994745
93660	19/08/2018--12:20:00	25.6	0	0.0946368	-0.195546	-0.994745
93720	19/08/2018--12:21:00	25.59	0	0.0946368	-0.210547	-0.994745
93780	19/08/2018--12:22:00	25.59	0	0.0946368	-0.195546	-0.994745
93840	19/08/2018--12:23:00	25.58	0	0.0946368	-0.210547	-0.994745
93900	19/08/2018--12:24:00	25.59	0	0.0946368	-0.195546	-0.994745
93960	19/08/2018--12:25:00	25.6	0	0.0946368	-0.210547	-0.994745
94020	19/08/2018--12:26:00	25.59	0	0.0946368	-0.195546	-0.994745
94080	19/08/2018--12:27:00	25.61	0	0.0946368	-0.195546	-0.994745
94140	19/08/2018--12:28:00	25.62	0	0.0946368	-0.195546	-0.994745
94200	19/08/2018--12:29:00	25.6	0	0.0946368	-0.195546	-0.994745
94260	19/08/2018--12:30:00	25.61	0	0.0946368	-0.210547	-0.994745
94320	19/08/2018--12:31:00	25.61	0	0.0946368	-0.210547	-0.994745
94380	19/08/2018--12:32:00	25.61	0	0.0946368	-0.195546	-0.994745
94440	19/08/2018--12:33:00	25.59	0	0.0946368	-0.210547	-0.994745
94500	19/08/2018--12:34:00	25.6	0	0.0946368	-0.195546	-0.994745
94560	19/08/2018--12:35:00	25.6	0	0.0946368	-0.195546	-0.994745
94620	19/08/2018--12:36:00	25.59	0	0.0946368	-0.195546	-0.994745
94680	19/08/2018--12:37:00	25.6	0	0.0946368	-0.195546	-0.994745
94740	19/08/2018--12:38:00	25.59	0	0.0946368	-0.210547	-0.994745
94800	19/08/2018--12:39:00	25.6	0	0.0946368	-0.210547	-0.994745
94860	19/08/2018--12:40:00	25.58	0	0.0946368	-0.195546	-0.994745
94920	19/08/2018--12:41:00	25.59	0	0.110097	-0.195546	-0.994745
94980	19/08/2018--12:42:00	25.58	0	0.0946368	-0.210547	-0.994745
95040	19/08/2018--12:43:00	25.58	0	0.0946368	-0.210547	-0.994745
95100	19/08/2018--12:44:00	25.58	0	0.0946368	-0.195546	-0.994745
95160	19/08/2018--12:45:00	25.57	0	0.0946368	-0.195546	-0.994745
95220	19/08/2018--12:46:00	25.57	0	0.0946368	-0.210547	-0.994745
95280	19/08/2018--12:47:00	25.56	0	0.0946368	-0.195546	-0.994745
95340	19/08/2018--12:48:00	25.58	0	0.0946368	-0.210547	-0.994745
95400	19/08/2018--12:49:00	25.57	0	0.0946368	-0.210547	-0.994745
95460	19/08/2018--12:50:00	25.57	0	0.0946368	-0.210547	-0.994745
95520	19/08/2018--12:51:00	25.57	0	0.0946368	-0.195546	-0.994745
95580	19/08/2018--12:52:00	25.56	0	0.0946368	-0.195546	-0.994745
95640	19/08/2018--12:53:00	25.54	0	0.0946368	-0.210547	-0.994745
95700	19/08/2018--12:54:00	25.57	0	0.0946368	-0.210547	-0.994745
95760	19/08/2018--12:55:00	25.56	0	0.0946368	-0.210547	-0.994745
95820	19/08/2018--12:56:00	25.57	0	0.0946368	-0.195546	-0.994745
95880	19/08/2018--12:57:00	25.57	0	0.0946368	-0.210547	-0.994745
95940	19/08/2018--12:58:00	25.55	0	0.0946368	-0.195546	-0.994745
96000	19/08/2018--12:59:00	25.55	0	0.0946368	-0.210547	-0.994745
96060	19/08/2018--13:00:00	25.57	169	0.450224	0.0144675	-0.895131
96120	19/08/2018--13:01:00	26.23	1823	-0.214569	-0.990598	-102.321
96180	19/08/2018--13:02:00	26.95	0	0.0482559	0.0294685	-102.321
96240	19/08/2018--13:03:00	27.46	0	0.0637162	0.0144675	-102.321
96300	19/08/2018--13:04:00	27.87	0	0.0482559	0.0294685	-100.898
96360	19/08/2018--13:05:00	28.18	0	0.0637162	0.0144675	-100.898
96420	19/08/2018--13:06:00	28.42	0	0.0637162	0.0144675	-102.321
96480	19/08/2018--13:07:00	28.51	0	0.0482559	0.0294685	-102.321
96540	19/08/2018--13:08:00	28.59	0	0.0482559	0.0294685	-102.321
96600	19/08/2018--13:09:00	28.66	0	0.0482559	0.0294685	-100.898
96660	19/08/2018--13:10:00	28.72	0	0.0482559	0.0294685	-100.898
96720	19/08/2018--13:11:00	28.79	0	0.0482559	0.0294685	-100.898
96780	19/08/2018--13:12:00	28.79	0	0.0637162	0.0294685	-100.898
96840	19/08/2018--13:13:00	28.84	0	0.0637162	0.0294685	-102.321
96900	19/08/2018--13:14:00	28.84	0	0.0482559	0.0294685	-102.321
96960	19/08/2018--13:15:00	28.83	0	0.0482559	0.0294685	-100.898
97020	19/08/2018--13:16:00	28.87	0	0.0482559	0.0294685	-100.898
97080	19/08/2018--13:17:00	28.94	0	0.0482559	0.0294685	-100.898
97140	19/08/2018--13:18:00	28.98	0	0.0482559	0.0294685	-100.898
97200	19/08/2018--13:19:00	29	0	0.0482559	0.0294685	-100.898
97260	19/08/2018--13:20:00	28.94	0	0.0482559	0.0294685	-100.898
97320	19/08/2018--13:21:00	28.95	0	0.0637162	0.0294685	-100.898
97380	19/08/2018--13:22:00	28.97	0	0.0637162	0.0294685	-100.898
97440	19/08/2018--13:23:00	29	0	0.0482559	0.0294685	-102.321
97500	19/08/2018--13:24:00	29.03	0	0.0482559	0.0294685	-100.898
97560	19/08/2018--13:25:00	29.02	0	0.0637162	0.0294685	-100.898
97620	19/08/2018--13:26:00	29.04	0	0.0482559	0.0294685	-102.321
97680	19/08/2018--13:27:00	29.01	0	0.0482559	0.0294685	-102.321
97740	19/08/2018--13:28:00	29.02	0	0.0482559	0.0294685	-100.898
97800	19/08/2018--13:29:00	29.04	0	0.0637162	0.0294685	-100.898
97860	19/08/2018--13:30:00	29.07	0	0.0637162	0.0294685	-100.898
97920	19/08/2018--13:31:00	29.05	0	0.0637162	0.0294685	-100.898
97980	19/08/2018--13:32:00	29.05	0	0.0482559	0.0294685	-100.898
98040	19/08/2018--13:33:00	29.11	0	0.0482559	0.0294685	-100.898
98100	19/08/2018--13:34:00	29.15	0	0.0482559	0.0294685	-100.898
98160	19/08/2018--13:35:00	29.11	0	0.0482559	0.0294685	-102.321
98220	19/08/2018--13:36:00	29.07	0	0.0637162	0.0294685	-100.898
98280	19/08/2018--13:37:00	29.04	0	0.0482559	0.0294685	-100.898
98340	19/08/2018--13:38:00	29.01	0	0.0482559	0.0294685	-102.321
98400	19/08/2018--13:39:00	29.08	0	0.0482559	0.0294685	-100.898
98460	19/08/2018--13:40:00	29.12	0	0.0482559	0.0294685	-100.898
98520	19/08/2018--13:41:00	29.13	0	0.0482559	0.0294685	-100.898
98580	19/08/2018--13:42:00	29.18	0	0.0482559	0.0294685	-100.898
98640	19/08/2018--13:43:00	29.2	0	0.0637162	0.0294685	-100.898
98700	19/08/2018--13:44:00	29.2	0	0.0482559	0.0294685	-102.321
98760	19/08/2018--13:45:00	29.21	0	0.0637162	0.0294685	-100.898
98820	19/08/2018--13:46:00	29.23	0	0.0637162	0.0294685	-102.321
98880	19/08/2018--13:47:00	29.21	0	0.0482559	0.0294685	-102.321
98940	19/08/2018--13:48:00	29.23	0	0.0482559	0.0294685	-100.898
99000	19/08/2018--13:49:00	29.28	0	0.0637162	0.0294685	-100.898
99060	19/08/2018--13:50:00	29.31	0	0.0637162	0.0294685	-102.321
99120	19/08/2018--13:51:00	29.35	0	0.0482559	0.0294685	-100.898
99180	19/08/2018--13:52:00	29.27	0	0.0482559	0.0294685	-100.898
99240	19/08/2018--13:53:00	29.21	0	0.0482559	0.0294685	-100.898
99300	19/08/2018--13:54:00	29.19	0	0.0482559	0.0294685	-102.321
99360	19/08/2018--13:55:00	29.16	0	0.0482559	0.0294685	-100.898
99420	19/08/2018--13:56:00	29.14	0	0.0482559	0.0294685	-102.321
99480	19/08/2018--13:57:00	29.16	0	0.0482559	0.0294685	-100.898
99540	19/08/2018--13:58:00	29.18	0	0.0482559	0.0294685	-100.898
99600	19/08/2018--13:59:00	29.19	0	0.0482559	0.0294685	-100.898
99660	19/08/2018--14:00:00	29.21	0	0.0482559	0.0294685	-102.321
99720	19/08/2018--14:01:00	29.26	0	0.0482559	0.0294685	-100.898
99780	19/08/2018--14:02:00	29.28	0	0.0482559	0.0294685	-100.898
99840	19/08/2018--14:03:00	29.27	0	0.0482559	0.0294685	-100.898
99900	19/08/2018--14:04:00	29.25	0	0.0482559	0.0294685	-100.898
99960	19/08/2018--14:05:00	29.26	0	0.0637162	0.0294685	-100.898
100020	19/08/2018--14:06:00	29.23	0	0.0482559	0.0294685	-100.898
100080	19/08/2018--14:07:00	29.22	0	0.0482559	0.0294685	-100.898
100140	19/08/2018--14:08:00	29.2	0	0.0482559	0.0294685	-102.321
100200	19/08/2018--14:09:00	29.19	0	0.0482559	0.0294685	-100.898
100260	19/08/2018--14:10:00	29.2	0	0.0482559	0.0294685	-100.898
100320	19/08/2018--14:11:00	29.2	0	0.0482559	0.0294685	-102.321
100380	19/08/2018--14:12:00	29.17	0	0.0482559	0.0294685	-100.898
100440	19/08/2018--14:13:00	29.22	0	0.0482559	0.0294685	-100.898
100500	19/08/2018--14:14:00	29.24	0	0.0482559	0.0294685	-100.898
100560	19/08/2018--14:15:00	29.23	0	0.0482559	0.0294685	-102.321
100620	19/08/2018--14:16:00	29.19	0	0.0482559	0.0294685	-100.898
100680	19/08/2018--14:17:00	29.26	0	0.0482559	0.0294685	-100.898
100740	19/08/2018--14:18:00	29.19	0	0.0482559	0.0294685	-102.321
100800	19/08/2018--14:19:00	29.23	0	0.0482559	0.0294685	-102.321
100860	19/08/2018--14:20:00	29.25	0	0.0482559	0.0294685	-100.898
100920	19/08/2018--14:21:00	29.2	0	0.0482559	0.0294685	-100.898
100980	19/08/2018--14:22:00	29.2	0	0.0482559	0.0294685	-100.898
101040	19/08/2018--14:23:00	29.23	0	0.0482559	0.0294685	-100.898
101100	19/08/2018--14:24:00	29.25	0	0.0637162	0.0294685	-102.321
101160	19/08/2018--14:25:00	29.25	0	0.0482559	0.0294685	-100.898
101220	19/08/2018--14:26:00	29.24	0	0.0482559	0.0294685	-100.898
101280	19/08/2018--14:27:00	29.27	0	0.0482559	0.0294685	-100.898
101340	19/08/2018--14:28:00	29.21	0	0.0482559	0.0294685	-100.898
101400	19/08/2018--14:29:00	29.19	0	0.0482559	0.0294685	-100.898
101460	19/08/2018--14:30:00	29.17	0	0.0482559	0.0294685	-100.898
101520	19/08/2018--14:31:00	29.13	0	0.0482559	0.0294685	-102.321
101580	19/08/2018--14:32:00	29.14	0	0.0482559	0.0294685	-100.898
101640	19/08/2018--14:33:00	29.17	1132	0.419303	0.0294685	-0.0270712
101700	19/08/2018--14:34:00	29.16	1030	0.0637162	-0.10554	0.983294
101760	19/08/2018--14:35:00	28.67	82	0.0173353	-0.0305354	0.997524
101820	19/08/2018--14:36:00	28.04	0	0.0173353	-0.0155344	0.983294
101880	19/08/2018--14:37:00	27.63	0	0.0173353	-0.0305354	0.997524
101940	19/08/2018--14:38:00	27.32	0	0.0173353	-0.0155344	0.997524
102000	19/08/2018--14:39:00	27.09	0	0.0173353	-0.0155344	0.997524
102060	19/08/2018--14:40:00	26.87	0	0.0173353	-0.0155344	0.997524
102120	19/08/2018--14:41:00	26.7	0	0.00187495	-0.0155344	0.997524
102180	19/08/2018--14:42:00	26.55	0	0.0173353	-0.0155344	0.997524
102240	19/08/2018--14:43:00	26.43	0	0.00187495	-0.0305354	0.997524
102300	19/08/2018--14:44:00	26.33	0	0.00187495	-0.0155344	0.997524
102360	19/08/2018--14:45:00	26.24	0	0.00187495	-0.0155344	0.997524
102420	19/08/2018--14:46:00	26.18	0	0.0173353	-0.0155344	0.997524
102480	19/08/2018--14:47:00	26.11	0	0.00187495	-0.0305354	0.997524
102540	19/08/2018--14:48:00	26.06	0	0.0173353	-0.0155344	0.997524
102600	19/08/2018--14:49:00	26	0	0.0173353	-0.0305354	0.997524
102660	19/08/2018--14:50:00	25.97	0	0.0173353	-0.0155344	0.997524
102720	19/08/2018--14:51:00	25.94	0	0.00187495	-0.0305354	0.997524
102780	19/08/2018--14:52:00	25.9	0	0.00187495	-0.0305354	0.997524
102840	19/08/2018--14:53:00	25.89	0	0.00187495	-0.0155344	0.997524
102900	19/08/2018--14:54:00	25.87	0	0.00187495	-0.0305354	0.997524
102960	19/08/2018--14:55:00	25.83	0	0.0173353	-0.0155344	0.997524
103020	19/08/2018--14:56:00	25.83	0	0.0173353	-0.0155344	0.997524
103080	19/08/2018--14:57:00	25.82	0	0.00187495	-0.0155344	0.997524
103140	19/08/2018--14:58:00	25.79	0	0.0173353	-0.0155344	0.997524
103200	19/08/2018--14:59:00	25.78	0	0.0327956	-0.0155344	0.997524
103260	19/08/2018--15:00:00	25.78	0	0.0173353	-0.0155344	0.997524
103320	19/08/2018--15:01:00	25.79	0	0.0173353	-0.0155344	0.997524
103380	19/08/2018--15:02:00	25.78	0	0.0173353	-0.0155344	0.997524
103440	19/08/2018--15:03:00	25.78	0	0.0173353	-0.0155344	0.997524
103500	19/08/2018--15:04:00	25.77	0	0.0173353	-0.0155344	0.997524
103560	19/08/2018--15:05:00	25.76	0	0.0173353	-0.0155344	0.997524
103620	19/08/2018--15:06:00	25.76	0	0.0173353	-0.0155344	0.997524
103680	19/08/2018--15:07:00	25.74	0	0.0173353	-0.0155344	0.997524
103740	19/08/2018--15:08:00	25.73	0	0.0173353	-0.0155344	0.997524
103800	19/08/2018--15:09:00	25.72	0	0.0327956	-0.0155344	0.997524
103860	19/08/2018--15:10:00	25.73	0	0.0173353	-0.0155344	0.997524
103920	19/08/2018--15:11:00	25.73	0	0.0173353	-0.0155344	0.997524
103980	19/08/2018--15:12:00	25.72	0	0.0173353	-0.0155344	0.997524
104040	19/08/2018--15:13:00	25.72	0	0.0173353	-0.0155344	0.997524
104100	19/08/2018--15:14:00	25.72	0	0.0173353	-0.0155344	0.997524
104160	19/08/2018--15:15:00	25.72	0	0.0173353	-0.0155344	0.997524
104220	19/08/2018--15:16:00	25.71	0	0.0327956	-0.0155344	0.997524
104280	19/08/2018--15:17:00	25.71	0	0.0173353	-0.0155344	0.997524
104340	19/08/2018--15:18:00	25.72	0	0.0173353	-0.0155344	0.997524
104400	19/08/2018--15:19:00	25.72	0	0.0173353	-0.0155344	0.997524
104460	19/08/2018--15:20:00	25.7	0	0.0173353	-0.0155344	0.997524
104520	19/08/2018--15:21:00	25.71	0	0.0173353	-0.0155344	0.997524
104580	19/08/2018--15:22:00	25.71	0	0.0173353	-0.0155344	0.997524
104640	19/08/2018--15:23:00	25.71	0	0.0173353	-0.0155344	0.997524
104700	19/08/2018--15:24:00	25.72	0	0.0327956	-0.0155344	0.997524
104760	19/08/2018--15:25:00	25.71	0	0.0173353	-0.0155344	0.997524
104820	19/08/2018--15:26:00	25.71	0	0.0173353	-0.0155344	0.997524
104880	19/08/2018--15:27:00	25.71	0	0.0173353	-0.0155344	0.983294
104940	19/08/2018--15:28:00	25.7	0	0.0173353	-0.0155344	0.997524
105000	19/08/2018--15:29:00	25.71	0	0.0173353	-0.0155344	0.983294
105060	19/08/2018--15:30:00	25.7	0	0.0173353	-0.0155344	0.997524
105120	19/08/2018--15:31:00	25.71	0	0.0173353	-0.0155344	0.997524
105180	19/08/2018--15:32:00	25.72	0	0.0173353	-0.0155344	0.997524
105240	19/08/2018--15:33:00	25.71	0	0.0173353	-0.0155344	0.997524
105300	19/08/2018--15:34:00	25.71	0	0.0173353	-0.0155344	0.997524
105360	19/08/2018--15:35:00	25.72	0	0.0173353	-0.0155344	0.983294
105420	19/08/2018--15:36:00	25.73	0	0.0173353	-0.0155344	0.997524
105480	19/08/2018--15:37:00	25.72	0	0.0173353	-0.0155344	0.997524
105540	19/08/2018--15:38:00	25.72	0	0.0173353	-0.0155344	0.997524
105600	19/08/2018--15:39:00	25.72	0	0.0173353	-0.0155344	0.997524
105660	19/08/2018--15:40:00	25.73	0	0.0327956	-0.0155344	0.997524
105720	19/08/2018--15:41:00	25.73	0	0.0173353	-0.0155344	0.997524
105780	19/08/2018--15:42:00	25.72	0	0.0173353	-0.0155344	0.997524
105840	19/08/2018--15:43:00	25.73	0	0.0173353	-0.0155344	0.997524
105900	19/08/2018--15:44:00	25.75	0	0.0173353	-0.0155344	0.997524
105960	19/08/2018--15:45:00	25.75	0	0.0173353	-0.0155344	0.997524
106020	19/08/2018--15:46:00	25.73	0	0.0327956	-0.0155344	0.997524
106080	19/08/2018--15:47:00	25.74	0	0.0173353	-0.0155344	0.997524
106140	19/08/2018--15:48:00	25.72	0	0.0173353	-0.0155344	0.983294
106200	19/08/2018--15:49:00	25.72	0	0.0173353	-0.0155344	0.997524
106260	19/08/2018--15:50:00	25.73	0	0.0173353	-0.0155344	0.997524
106320	19/08/2018--15:51:00	25.74	0	0.0173353	-0.0155344	0.997524
106380	19/08/2018--15:52:00	25.74	0	0.0173353	-0.0155344	0.997524
106440	19/08/2018--15:53:00	25.73	0	0.0173353	-0.0155344	0.997524
106500	19/08/2018--15:54:00	25.74	0	0.0327956	-0.0155344	0.997524
106560	19/08/2018--15:55:00	25.73	0	0.0173353	-0.0155344	0.997524
106620	19/08/2018--15:56:00	25.74	0	0.0173353	-0.0155344	0.997524
106680	19/08/2018--15:57:00	25.75	0	0.0173353	-0.0155344	0.997524
106740	19/08/2018--15:58:00	25.75	0	0.0173353	-0.0155344	0.997524
106800	19/08/2018--15:59:00	25.74	0	0.0173353	-0.0155344	0.997524
106860	19/08/2018--16:00:00	25.76	0	0.0173353	-0.0155344	0.997524
106920	19/08/2018--16:01:00	25.75	0	0.0173353	-0.0155344	0.997524
106980	19/08/2018--16:02:00	25.75	0	0.0173353	-0.0155344	0.997524
107040	19/08/2018--16:03:00	25.75	0	0.0173353	-0.0155344	0.997524
107100	19/08/2018--16:04:00	25.74	0	0.0173353	-0.0155344	0.997524
107160	19/08/2018--16:05:00	25.78	0	0.0173353	-0.0155344	0.997524
107220	19/08/2018--16:06:00	25.75	0	0.0173353	-0.0155344	0.997524
107280	19/08/2018--16:07:00	25.75	0	0.0173353	-0.0155344	0.997524
107340	19/08/2018--16:08:00	25.76	0	0.0173353	-0.0155344	0.997524
107400	19/08/2018--16:09:00	25.76	0	0.0173353	-0.0155344	0.997524
107460	19/08/2018--16:10:00	25.76	0	0.0173353	-0.0155344	0.997524
107520	19/08/2018--16:11:00	25.76	0	0.0173353	-0.0155344	0.997524
107580	19/08/2018--16:12:00	25.76	0	0.0173353	-0.0155344	0.997524
107640	19/08/2018--16:13:00	25.76	0	0.0173353	-0.0155344	0.997524
107700	19/08/2018--16:14:00	25.77	0	0.0173353	-0.0155344	0.997524
107760	19/08/2018--16:15:00	25.77	0	0.0173353	-0.0155344	0.997524
107820	19/08/2018--16:16:00	25.75	0	0.0173353	-0.0155344	0.997524
107880	19/08/2018--16:17:00	25.76	0	0.0173353	-0.0155344	0.997524
107940	19/08/2018--16:18:00	25.75	0	0.0173353	-0.0155344	0.997524
108000	19/08/2018--16:19:00	25.77	0	0.0173353	-0.0155344	0.997524
108060	19/08/2018--16:20:00	25.76	0	0.0173353	-0.0155344	0.997524
108120	19/08/2018--16:21:00	25.79	0	0.0173353	-0.0155344	0.983294
108180	19/08/2018--16:22:00	25.77	0	0.0173353	-0.0155344	0.997524
108240	19/08/2018--16:23:00	25.77	0	0.0173353	-0.0155344	0.997524
108300	19/08/2018--16:24:00	25.78	0	0.0173353	-0.0155344	0.997524
108360	19/08/2018--16:25:00	25.77	0	0.0173353	-0.0155344	0.997524
108420	19/08/2018--16:26:00	25.78	0	0.0173353	-0.0155344	0.997524
108480	19/08/2018--16:27:00	25.77	0	0.0173353	-0.0155344	0.997524
108540	19/08/2018--16:28:00	25.79	0	0.0173353	-0.0155344	0.997524
108600	19/08/2018--16:29:00	25.77	0	0.0173353	-0.0155344	0.997524
108660	19/08/2018--16:30:00	25.78	0	0.0173353	-0.0155344	0.997524
108720	19/08/2018--16:31:00	25.8	0	0.0173353	-0.0155344	0.997524
108780	19/08/2018--16:32:00	25.8	15	0.0173353	-0.000533435	0.997524
108840	19/08/2018--16:33:00	25.8	42	0.0173353	-0.000533435	0.997524
108900	19/08/2018--16:34:00	25.8	0	0.0173353	-0.000533435	0.997524
108960	19/08/2018--16:35:00	25.79	0	0.0173353	-0.000533435	0.997524
109020	19/08/2018--16:36:00	25.79	0	0.0173353	-0.000533435	0.997524
109080	19/08/2018--16:37:00	25.8	0	0.0173353	-0.000533435	0.997524
109140	19/08/2018--16:38:00	25.8	0	0.0173353	-0.000533435	0.997524
109200	19/08/2018--16:39:00	25.8	0	0.0173353	-0.0155344	0.997524
109260	19/08/2018--16:40:00	25.79	0	0.0173353	-0.000533435	0.997524
109320	19/08/2018--16:41:00	25.82	0	0.0173353	-0.000533435	0.997524
109380	19/08/2018--16:42:00	25.79	0	0.0173353	-0.0155344	0.997524
109440	19/08/2018--16:43:00	25.77	0	0.0173353	-0.000533435	0.997524
109500	19/08/2018--16:44:00	25.79	0	0.0173353	-0.0155344	0.997524
109560	19/08/2018--16:45:00	25.79	0	0.0173353	-0.000533435	0.997524
109620	19/08/2018--16:46:00	25.79	0	0.0173353	-0.0155344	0.997524
109680	19/08/2018--16:47:00	25.78	0	0.0173353	-0.000533435	0.997524
109740	19/08/2018--16:48:00	25.79	0	0.0173353	-0.000533435	0.997524
109800	19/08/2018--16:49:00	25.79	0	0.0173353	-0.000533435	0.997524
109860	19/08/2018--16:50:00	25.78	0	0.00187495	-0.000533435	0.997524
109920	19/08/2018--16:51:00	25.8	0	0.0173353	-0.000533435	0.997524
109980	19/08/2018--16:52:00	25.8	0	0.00187495	-0.0155344	0.997524
110040	19/08/2018--16:53:00	25.79	0	0.0173353	-0.0155344	0.997524
110100	19/08/2018--16:54:00	25.79	0	0.00187495	-0.0155344	0.997524
110160	19/08/2018--16:55:00	25.8	0	0.0173353	-0.000533435	0.997524
110220	19/08/2018--16:56:00	25.8	0	0.00187495	-0.0155344	0.997524
110280	19/08/2018--16:57:00	25.8	0	0.00187495	-0.000533435	0.997524
110340	19/08/2018--16:58:00	25.8	0	0.00187495	-0.0155344	0.997524
110400	19/08/2018--16:59:00	25.8	0	0.00187495	-0.0155344	0.997524
110460	19/08/2018--17:00:00	25.83	0	0.00187495	-0.000533435	0.997524
110520	19/08/2018--17:01:00	25.8	0	0.00187495	-0.0155344	0.997524
110580	19/08/2018--17:02:00	25.82	0	0.00187495	-0.000533435	0.997524
110640	19/08/2018--17:03:00	25.8	0	0.0173353	-0.0155344	0.997524
110700	19/08/2018--17:04:00	25.82	0	0.00187495	-0.000533435	0.997524
110760	19/08/2018--17:05:00	25.81	0	0.00187495	-0.000533435	0.997524
110820	19/08/2018--17:06:00	25.81	0	0.00187495	-0.0155344	0.997524
110880	19/08/2018--17:07:00	25.82	0	0.00187495	-0.0155344	0.997524
110940	19/08/2018--17:08:00	25.82	0	0.00187495	-0.000533435	0.997524
111000	19/08/2018--17:09:00	25.81	0	0.00187495	-0.0155344	0.997524
111060	19/08/2018--17:10:00	25.82	0	0.00187495	-0.000533435	0.997524
111120	19/08/2018--17:11:00	25.84	0	0.00187495	-0.0155344	0.997524
111180	19/08/2018--17:12:00	25.82	0	0.00187495	-0.000533435	0.997524
111240	19/08/2018--17:13:00	25.82	0	0.00187495	-0.000533435	0.997524
111300	19/08/2018--17:14:00	25.82	0	0.00187495	-0.0155344	0.997524
111360	19/08/2018--17:15:00	25.82	0	0.00187495	-0.000533435	0.997524
111420	19/08/2018--17:16:00	25.83	0	0.00187495	-0.0155344	0.997524
111480	19/08/2018--17:17:00	25.83	0	0.00187495	-0.0155344	0.997524
111540	19/08/2018--17:18:00	25.83	0	0.00187495	-0.0155344	0.997524
111600	19/08/2018--17:19:00	25.85	0	0.00187495	-0.000533435	0.997524
111660	19/08/2018--17:20:00	25.84	0	0.00187495	-0.0155344	0.997524
111720	19/08/2018--17:21:00	25.83	0	0.00187495	-0.0155344	0.997524
111780	19/08/2018--17:22:00	25.83	0	0.00187495	-0.0155344	0.997524
111840	19/08/2018--17:23:00	25.82	0	0.00187495	-0.0155344	0.997524
111900	19/08/2018--17:24:00	25.84	0	0.00187495	-0.0155344	0.997524
111960	19/08/2018--17:25:00	25.83	0	0.00187495	-0.0155344	0.997524
112020	19/08/2018--17:26:00	25.83	0	0.00187495	-0.0155344	0.997524
112080	19/08/2018--17:27:00	25.83	0	0.00187495	-0.0155344	0.997524
112140	19/08/2018--17:28:00	25.84	0	0.00187495	-0.0155344	0.983294
112200	19/08/2018--17:29:00	25.83	0	0.00187495	-0.0155344	0.997524
112260	19/08/2018--17:30:00	25.85	0	0.00187495	-0.0155344	0.997524
112320	19/08/2018--17:31:00	25.84	0	0.00187495	-0.0155344	0.997524
112380	19/08/2018--17:32:00	25.83	0	0.00187495	-0.0155344	0.997524
112440	19/08/2018--17:33:00	25.86	0	0.00187495	-0.0155344	0.997524
112500	19/08/2018--17:34:00	25.84	0	0.00187495	-0.0155344	0.997524
112560	19/08/2018--17:35:00	25.83	0	0.00187495	-0.0155344	0.997524
112620	19/08/2018--17:36:00	25.84	0	0.00187495	-0.0155344	0.997524
112680	19/08/2018--17:37:00	25.84	0	0.00187495	-0.0155344	0.997524
112740	19/08/2018--17:38:00	25.85	0	0.00187495	-0.0155344	0.997524
112800	19/08/2018--17:39:00	25.84	0	0.00187495	-0.0155344	0.997524
112860	19/08/2018--17:40:00	25.86	0	0.00187495	-0.0155344	0.997524
112920	19/08/2018--17:41:00	25.86	0	0.00187495	-0.0155344	0.997524
112980	19/08/2018--17:42:00	25.84	0	0.00187495	-0.0155344	0.997524
113040	19/08/2018--17:43:00	25.85	0	0.00187495	-0.0155344	0.997524
113100	19/08/2018--17:44:00	25.86	0	0.00187495	-0.0155344	0.997524
113160	19/08/2018--17:45:00	25.85	0	0.00187495	-0.0155344	0.997524
113220	19/08/2018--17:46:00	25.86	0	0.00187495	-0.0155344	0.997524
113280	19/08/2018--17:47:00	25.84	0	0.00187495	-0.0155344	0.997524
113340	19/08/2018--17:48:00	25.87	0	-0.0135854	-0.0155344	0.997524
113400	19/08/2018--17:49:00	25.85	0	-0.0135854	-0.0155344	0.997524
113460	19/08/2018--17:50:00	25.84	0	-0.0135854	-0.0155344	0.997524
113520	19/08/2018--17:51:00	25.85	0	0.00187495	-0.000533435	0.997524
113580	19/08/2018--17:52:00	25.84	0	0.00187495	-0.0155344	0.997524
113640	19/08/2018--17:53:00	25.85	0	0.00187495	-0.000533435	0.997524
113700	19/08/2018--17:54:00	25.85	0	0.00187495	-0.0155344	0.997524
113760	19/08/2018--17:55:00	25.86	0	-0.0135854	-0.0155344	0.997524
113820	19/08/2018--17:56:00	25.85	0	0.00187495	-0.0155344	0.997524
113880	19/08/2018--17:57:00	25.85	0	-0.0135854	-0.0155344	0.997524
113940	19/08/2018--17:58:00	25.85	0	0.00187495	-0.0155344	0.997524
114000	19/08/2018--17:59:00	25.87	0	-0.0135854	-0.0155344	0.997524
114060	19/08/2018--18:00:00	25.84	0	-0.0135854	-0.0155344	0.997524
114120	19/08/2018--18:01:00	25.85	0	-0.0135854	-0.0155344	0.997524
114180	19/08/2018--18:02:00	25.86	0	0.00187495	-0.000533435	0.997524
114240	19/08/2018--18:03:00	25.85	0	0.00187495	-0.0155344	0.997524
114300	19/08/2018--18:04:00	25.87	0	0.00187495	-0.0155344	0.997524
114360	19/08/2018--18:05:00	25.86	0	0.00187495	-0.0155344	0.997524
114420	19/08/2018--18:06:00	25.85	0	0.00187495	-0.0155344	0.997524
114480	19/08/2018--18:07:00	25.86	0	0.00187495	-0.0155344	0.997524
114540	19/08/2018--18:08:00	25.84	0	-0.0135854	-0.0155344	0.997524
114600	19/08/2018--18:09:00	25.84	0	-0.0135854	-0.000533435	0.997524
114660	19/08/2018--18:10:00	25.83	0	0.00187495	-0.0155344	0.997524
114720	19/08/2018--18:11:00	25.84	0	0.00187495	-0.0155344	0.997524
114780	19/08/2018--18:12:00	25.84	0	-0.0135854	-0.0155344	0.997524
114840	19/08/2018--18:13:00	25.86	0	0.00187495	-0.0155344	0.997524
114900	19/08/2018--18:14:00	25.84	0	0.00187495	-0.0155344	0.997524
114960	19/08/2018--18:15:00	25.84	0	-0.0135854	-0.0155344	0.997524
115020	19/08/2018--18:16:00	25.83	0	-0.0135854	-0.0155344	0.997524
115080	19/08/2018--18:17:00	25.83	0	-0.0135854	-0.0155344	0.997524
115140	19/08/2018--18:18:00	25.83	0	0.00187495	-0.000533435	0.997524
115200	19/08/2018--18:19:00	25.82	0	0.00187495	-0.0155344	0.997524
115260	19/08/2018--18:20:00	25.83	0	-0.0135854	-0.0155344	0.997524
115320	19/08/2018--18:21:00	25.86	0	0.00187495	-0.0155344	0.997524
115380	19/08/2018--18:22:00	25.82	0	0.00187495	-0.0155344	0.997524
115440	19/08/2018--18:23:00	25.83	0	0.00187495	-0.0155344	0.997524
115500	19/08/2018--18:24:00	25.84	0	0.00187495	-0.0155344	0.997524
115560	19/08/2018--18:25:00	25.81	0	0.00187495	-0.0155344	0.997524
115620	19/08/2018--18:26:00	25.81	0	0.00187495	-0.0155344	0.997524
115680	19/08/2018--18:27:00	25.83	0	-0.0135854	-0.0155344	0.997524
115740	19/08/2018--18:28:00	25.82	0	-0.0135854	-0.000533435	0.997524
115800	19/08/2018--18:29:00	25.83	0	-0.0135854	-0.0155344	0.997524
115860	19/08/2018--18:30:00	25.83	0	0.00187495	-0.0155344	0.997524
115920	19/08/2018--18:31:00	25.84	0	0.00187495	-0.0155344	0.983294
115980	19/08/2018--18:32:00	25.83	0	-0.0135854	-0.0155344	0.997524
116040	19/08/2018--18:33:00	25.82	0	-0.0135854	-0.0155344	0.997524
116100	19/08/2018--18:34:00	25.81	0	-0.0135854	-0.0155344	0.997524
116160	19/08/2018--18:35:00	25.8	0	0.00187495	-0.000533435	0.997524
116220	19/08/2018--18:36:00	25.8	0	-0.0135854	-0.0155344	0.997524
116280	19/08/2018--18:37:00	25.8	0	0.00187495	-0.0155344	0.997524
116340	19/08/2018--18:38:00	25.81	0	0.00187495	-0.0155344	0.997524
116400	19/08/2018--18:39:00	25.8	0	0.00187495	-0.0155344	0.997524
116460	19/08/2018--18:40:00	25.8	0	0.00187495	-0.0155344	0.997524
116520	19/08/2018--18:41:00	25.81	0	0.00187495	-0.0155344	0.997524
116580	19/08/2018--18:42:00	25.8	0	-0.0135854	-0.0155344	0.997524
116640	19/08/2018--18:43:00	25.79	0	-0.0135854	-0.0155344	0.997524
116700	19/08/2018--18:44:00	25.79	0	-0.0135854	-0.0155344	0.997524
116760	19/08/2018--18:45:00	25.78	0	0.00187495	-0.0155344	0.997524
116820	19/08/2018--18:46:00	25.81	0	-0.0135854	-0.0155344	0.997524
116880	19/08/2018--18:47:00	25.8	0	0.00187495	-0.0155344	0.997524
116940	19/08/2018--18:48:00	25.8	0	0.00187495	-0.0155344	0.997524
117000	19/08/2018--18:49:00	25.8	0	0.00187495	-0.0155344	0.997524
117060	19/08/2018--18:50:00	25.79	0	-0.0135854	-0.0155344	0.997524
117120	19/08/2018--18:51:00	25.79	0	-0.0135854	-0.0155344	0.997524
117180	19/08/2018--18:52:00	25.78	0	0.00187495	-0.0155344	0.997524
117240	19/08/2018--18:53:00	25.8	0	0.00187495	-0.0155344	0.997524
117300	19/08/2018--18:54:00	25.79	0	-0.0135854	-0.0155344	0.997524
117360	19/08/2018--18:55:00	25.79	0	0.00187495	-0.0155344	0.997524
117420	19/08/2018--18:56:00	25.8	0	-0.0135854	-0.0155344	0.997524
117480	19/08/2018--18:57:00	25.77	0	-0.0135854	-0.0155344	0.997524
117540	19/08/2018--18:58:00	25.8	0	0.00187495	-0.0155344	0.997524
117600	19/08/2018--18:59:00	25.79	0	0.00187495	-0.0155344	0.997524
117660	19/08/2018--19:00:00	25.79	0	0.00187495	-0.0155344	0.997524
117720	19/08/2018--19:01:00	25.79	0	0.00187495	-0.0155344	0.997524
117780	19/08/2018--19:02:00	25.79	0	-0.0135854	-0.0155344	0.997524
117840	19/08/2018--19:03:00	25.77	0	0.00187495	-0.0155344	0.997524
117900	19/08/2018--19:04:00	25.76	0	0.00187495	-0.000533435	0.997524
117960	19/08/2018--19:05:00	25.78	0	-0.0135854	-0.0155344	0.997524
118020	19/08/2018--19:06:00	25.79	0	0.00187495	-0.0155344	0.997524
118080	19/08/2018--19:07:00	25.79	0	0.00187495	-0.0155344	0.997524
118140	19/08/2018--19:08:00	25.78	0	-0.0135854	-0.000533435	0.997524
118200	19/08/2018--19:09:00	25.76	0	0.00187495	-0.0155344	0.997524
118260	19/08/2018--19:10:00	25.79	0	-0.0135854	-0.0155344	0.997524
118320	19/08/2018--19:11:00	25.77	0	-0.0135854	-0.0155344	0.983294
118380	19/08/2018--19:12:00	25.77	0	0.00187495	-0.0155344	0.997524
118440	19/08/2018--19:13:00	25.77	0	0.00187495	-0.0155344	0.997524
118500	19/08/2018--19:14:00	25.76	0	0.00187495	-0.0155344	0.997524
118560	19/08/2018--19:15:00	25.78	0	0.00187495	-0.0155344	0.997524
118620	19/08/2018--19:16:00	25.76	0	-0.0135854	-0.0155344	0.997524
118680	19/08/2018--19:17:00	25.75	0	-0.0135854	-0.0155344	0.997524
118740	19/08/2018--19:18:00	25.77	0	0.00187495	-0.0155344	0.997524
118800	19/08/2018--19:19:00	25.76	0	-0.0135854	-0.000533435	0.997524
118860	19/08/2018--19:20:00	25.75	0	-0.0135854	-0.0155344	0.997524
118920	19/08/2018--19:21:00	25.75	0	-0.0135854	-0.0155344	0.997524
118980	19/08/2018--19:22:00	25.77	0	0.00187495	-0.0155344	0.997524
119040	19/08/2018--19:23:00	25.77	0	-0.0135854	-0.0155344	0.997524
119100	19/08/2018--19:24:00	25.78	0	0.00187495	-0.0155344	0.997524
119160	19/08/2018--19:25:00	25.78	0	0.00187495	-0.000533435	0.997524
119220	19/08/2018--19:26:00	25.77	0	-0.0135854	-0.0155344	0.997524
119280	19/08/2018--19:27:00	25.76	0	-0.0135854	-0.0155344	0.997524
119340	19/08/2018--19:28:00	25.77	0	-0.0135854	-0.000533435	0.997524
119400	19/08/2018--19:29:00	25.77	0	0.00187495	-0.0155344	0.997524
119460	19/08/2018--19:30:00	25.75	0	0.00187495	-0.0155344	0.997524
119520	19/08/2018--19:31:00	25.76	0	-0.0135854	-0.0155344	0.997524
119580	19/08/2018--19:32:00	25.79	0	-0.0135854	-0.0155344	0.997524
119640	19/08/2018--19:33:00	25.77	0	-0.0135854	-0.0155344	0.997524
119700	19/08/2018--19:34:00	25.78	0	-0.0135854	-0.0155344	0.997524
119760	19/08/2018--19:35:00	25.89	100	0.0482559	-0.210547	-0.994745
119820	19/08/2018--19:36:00	26.03	0	0.0482559	-0.225548	-0.994745
119880	19/08/2018--19:37:00	26.05	0	0.0482559	-0.210547	-0.994745
119940	19/08/2018--19:38:00	26.04	0	0.0482559	-0.210547	-0.994745
120000	19/08/2018--19:39:00	26	0	0.0482559	-0.225548	-0.994745
120060	19/08/2018--19:40:00	25.99	0	0.0482559	-0.225548	-0.994745
120120	19/08/2018--19:41:00	25.96	0	0.0482559	-0.210547	-0.994745
120180	19/08/2018--19:42:00	25.93	0	0.0482559	-0.225548	-0.994745
120240	19/08/2018--19:43:00	25.93	0	0.0482559	-0.225548	-0.994745
120300	19/08/2018--19:44:00	25.9	0	0.0482559	-0.210547	-0.994745
120360	19/08/2018--19:45:00	25.88	0	0.0482559	-0.210547	-0.994745
120420	19/08/2018--19:46:00	25.91	0	0.0482559	-0.210547	-0.994745
120480	19/08/2018--19:47:00	25.86	0	0.0482559	-0.210547	-0.980514
120540	19/08/2018--19:48:00	25.87	0	0.0482559	-0.210547	-0.994745
120600	19/08/2018--19:49:00	25.84	0	0.0482559	-0.210547	-0.994745
120660	19/08/2018--19:50:00	25.86	0	0.0482559	-0.225548	-0.994745
120720	19/08/2018--19:51:00	25.85	0	0.0482559	-0.210547	-0.994745
120780	19/08/2018--19:52:00	25.81	0	0.0482559	-0.225548	-0.994745
120840	19/08/2018--19:53:00	25.81	0	0.0482559	-0.210547	-0.994745
120900	19/08/2018--19:54:00	25.82	0	0.0482559	-0.210547	-0.994745
120960	19/08/2018--19:55:00	25.8	0	0.0482559	-0.210547	-0.994745
121020	19/08/2018--19:56:00	25.78	0	0.0482559	-0.210547	-0.994745
121080	19/08/2018--19:57:00	25.79	0	0.0482559	-0.225548	-0.994745
121140	19/08/2018--19:58:00	25.79	0	0.0482559	-0.210547	-0.994745
121200	19/08/2018--19:59:00	25.78	0	0.0482559	-0.210547	-0.994745
121260	19/08/2018--20:00:00	25.76	0	0.0482559	-0.210547	-0.994745
121320	19/08/2018--20:01:00	25.77	0	0.0482559	-0.210547	-0.994745
121380	19/08/2018--20:02:00	25.75	0	0.0482559	-0.225548	-0.994745
121440	19/08/2018--20:03:00	25.76	0	0.0482559	-0.225548	-0.994745
121500	19/08/2018--20:04:00	25.76	0	0.0482559	-0.225548	-0.994745
121560	19/08/2018--20:05:00	25.76	0	0.0482559	-0.210547	-0.994745
121620	19/08/2018--20:06:00	25.74	0	0.0482559	-0.210547	-0.994745
121680	19/08/2018--20:07:00	25.75	0	0.0482559	-0.210547	-0.994745
121740	19/08/2018--20:08:00	25.74	0	0.0482559	-0.225548	-0.994745
121800	19/08/2018--20:09:00	25.75	0	0.0482559	-0.210547	-0.994745
121860	19/08/2018--20:10:00	25.74	0	0.0482559	-0.210547	-0.994745
121920	19/08/2018--20:11:00	25.73	0	0.0482559	-0.210547	-0.994745
121980	19/08/2018--20:12:00	25.75	0	0.0482559	-0.210547	-0.994745
122040	19/08/2018--20:13:00	25.72	0	0.0482559	-0.210547	-0.994745
122100	19/08/2018--20:14:00	25.73	0	0.0482559	-0.210547	-0.994745
122160	19/08/2018--20:15:00	25.72	0	0.0482559	-0.225548	-0.980514
122220	19/08/2018--20:16:00	25.72	0	0.0482559	-0.210547	-0.994745
122280	19/08/2018--20:17:00	25.72	0	0.0482559	-0.210547	-0.994745
122340	19/08/2018--20:18:00	25.73	0	0.0482559	-0.210547	-0.994745
122400	19/08/2018--20:19:00	25.72	0	0.0482559	-0.210547	-0.994745
122460	19/08/2018--20:20:00	25.71	0	0.0482559	-0.210547	-0.994745
122520	19/08/2018--20:21:00	25.72	0	0.0482559	-0.210547	-0.994745
122580	19/08/2018--20:22:00	25.72	0	0.0482559	-0.210547	-0.994745
122640	19/08/2018--20:23:00	25.71	0	0.0482559	-0.210547	-0.994745
122700	19/08/2018--20:24:00	25.71	0	0.0482559	-0.210547	-0.994745
122760	19/08/2018--20:25:00	25.71	0	0.0482559	-0.210547	-0.994745
122820	19/08/2018--20:26:00	25.71	0	0.0482559	-0.210547	-0.994745
122880	19/08/2018--20:27:00	25.71	0	0.0482559	-0.225548	-0.994745
122940	19/08/2018--20:28:00	25.71	0	0.0482559	-0.210547	-0.994745
123000	19/08/2018--20:29:00	25.69	0	0.0482559	-0.210547	-0.994745
123060	19/08/2018--20:30:00	25.68	0	0.0482559	-0.210547	-0.994745
123120	19/08/2018--20:31:00	25.7	0	0.0482559	-0.210547	-0.994745
123180	19/08/2018--20:32:00	25.67	0	0.0482559	-0.210547	-0.994745
123240	19/08/2018--20:33:00	25.69	0	0.0482559	-0.210547	-0.994745
123300	19/08/2018--20:34:00	25.67	0	0.0482559	-0.210547	-0.994745
123360	19/08/2018--20:35:00	25.67	0	0.0482559	-0.210547	-0.994745
123420	19/08/2018--20:36:00	25.68	0	0.0482559	-0.210547	-0.994745
123480	19/08/2018--20:37:00	25.65	0	0.0482559	-0.225548	-0.994745
123540	19/08/2018--20:38:00	25.65	0	0.0482559	-0.210547	-0.994745
123600	19/08/2018--20:39:00	25.66	0	0.0482559	-0.210547	-0.994745
123660	19/08/2018--20:40:00	25.65	0	0.0482559	-0.210547	-0.994745
123720	19/08/2018--20:41:00	25.65	0	0.0482559	-0.210547	-0.994745
123780	19/08/2018--20:42:00	25.65	0	0.0482559	-0.210547	-0.994745
123840	19/08/2018--20:43:00	25.64	0	0.0482559	-0.210547	-0.994745
123900	19/08/2018--20:44:00	25.64	0	0.0482559	-0.210547	-0.994745
123960	19/08/2018--20:45:00	25.65	0	0.0482559	-0.210547	-0.994745
124020	19/08/2018--20:46:00	25.65	0	0.0482559	-0.210547	-0.994745
124080	19/08/2018--20:47:00	25.67	0	0.0482559	-0.225548	-0.994745
124140	19/08/2018--20:48:00	25.67	0	0.0482559	-0.210547	-0.994745
124200	19/08/2018--20:49:00	25.66	0	0.0482559	-0.210547	-0.994745
124260	19/08/2018--20:50:00	25.67	0	0.0482559	-0.210547	-0.994745
124320	19/08/2018--20:51:00	25.66	0	0.0482559	-0.210547	-0.994745
124380	19/08/2018--20:52:00	25.69	0	0.0482559	-0.210547	-0.994745
124440	19/08/2018--20:53:00	25.69	0	0.0482559	-0.210547	-0.994745
124500	19/08/2018--20:54:00	25.71	0	0.0482559	-0.210547	-0.994745
124560	19/08/2018--20:55:00	25.71	0	0.0482559	-0.225548	-0.994745
124620	19/08/2018--20:56:00	25.71	0	0.0482559	-0.210547	-0.994745
124680	19/08/2018--20:57:00	25.73	0	0.0482559	-0.210547	-0.994745
124740	19/08/2018--20:58:00	25.71	0	0.0482559	-0.225548	-0.994745
124800	19/08/2018--20:59:00	25.72	0	0.0482559	-0.210547	-0.994745
124860	19/08/2018--21:00:00	25.72	0	0.0482559	-0.210547	-0.994745
124920	19/08/2018--21:01:00	25.72	0	0.0482559	-0.225548	-0.994745
124980	19/08/2018--21:02:00	25.74	0	0.0482559	-0.210547	-0.994745
125040	19/08/2018--21:03:00	25.73	0	0.0482559	-0.210547	-0.994745
125100	19/08/2018--21:04:00	25.71	0	0.0482559	-0.225548	-0.994745
125160	19/08/2018--21:05:00	25.73	0	0.0482559	-0.210547	-0.994745
125220	19/08/2018--21:06:00	25.75	0	0.0482559	-0.210547	-0.994745
125280	19/08/2018--21:07:00	25.75	0	0.0482559	-0.210547	-0.994745
125340	19/08/2018--21:08:00	25.73	0	0.0482559	-0.210547	-0.994745
125400	19/08/2018--21:09:00	25.73	0	0.0482559	-0.210547	-0.994745
125460	19/08/2018--21:10:00	25.76	0	0.0482559	-0.210547	-0.994745
125520	19/08/2018--21:11:00	25.73	0	0.0482559	-0.210547	-0.994745
125580	19/08/2018--21:12:00	25.73	0	0.0482559	-0.210547	-0.994745
125640	19/08/2018--21:13:00	25.74	0	0.0482559	-0.210547	-0.994745
125700	19/08/2018--21:14:00	25.76	0	0.0482559	-0.210547	-0.994745
125760	19/08/2018--21:15:00	25.75	0	0.0482559	-0.210547	-0.994745
125820	19/08/2018--21:16:00	25.76	0	0.0482559	-0.210547	-0.994745
125880	19/08/2018--21:17:00	25.75	0	0.0482559	-0.210547	-0.994745
125940	19/08/2018--21:18:00	25.75	0	0.0482559	-0.225548	-0.994745
126000	19/08/2018--21:19:00	25.73	0	0.0482559	-0.210547	-0.994745
126060	19/08/2018--21:20:00	25.74	0	0.0482559	-0.210547	-0.994745
126120	19/08/2018--21:21:00	25.74	0	0.0482559	-0.210547	-0.994745
126180	19/08/2018--21:22:00	25.75	0	0.0482559	-0.210547	-0.994745
126240	19/08/2018--21:23:00	25.75	0	0.0482559	-0.210547	-0.994745
126300	19/08/2018--21:24:00	25.75	0	0.0482559	-0.210547	-0.994745
126360	19/08/2018--21:25:00	25.74	0	0.0482559	-0.210547	-0.994745
126420	19/08/2018--21:26:00	25.75	0	0.0482559	-0.210547	-0.994745
126480	19/08/2018--21:27:00	25.75	0	0.0482559	-0.210547	-0.994745
126540	19/08/2018--21:28:00	25.74	0	0.0482559	-0.210547	-0.994745
126600	19/08/2018--21:29:00	25.75	0	0.0482559	-0.210547	-0.994745
126660	19/08/2018--21:30:00	25.74	0	0.0482559	-0.210547	-0.994745
126720	19/08/2018--21:31:00	25.72	0	0.0482559	-0.195546	-0.994745
126780	19/08/2018--21:32:00	25.75	0	0.0482559	-0.195546	-0.994745
126840	19/08/2018--21:33:00	25.75	0	0.0482559	-0.210547	-0.994745
126900	19/08/2018--21:34:00	25.74	0	0.0482559	-0.210547	-0.994745
126960	19/08/2018--21:35:00	25.74	0	0.0482559	-0.210547	-0.994745
127020	19/08/2018--21:36:00	25.73	0	0.0482559	-0.210547	-0.994745
127080	19/08/2018--21:37:00	25.73	0	0.0482559	-0.210547	-0.994745
127140	19/08/2018--21:38:00	25.73	0	0.0482559	-0.210547	-0.994745
127200	19/08/2018--21:39:00	25.71	0	0.0482559	-0.210547	-0.994745
127260	19/08/2018--21:40:00	25.73	0	0.0482559	-0.210547	-0.994745
127320	19/08/2018--21:41:00	25.73	0	0.0482559	-0.195546	-0.994745
127380	19/08/2018--21:42:00	25.75	0	0.0482559	-0.195546	-0.994745
127440	19/08/2018--21:43:00	25.72	0	0.0482559	-0.210547	-0.994745
127500	19/08/2018--21:44:00	25.73	0	0.0482559	-0.195546	-0.994745
127560	19/08/2018--21:45:00	25.72	0	0.0482559	-0.210547	-0.994745
127620	19/08/2018--21:46:00	25.71	0	0.0482559	-0.195546	-100.898
127680	19/08/2018--21:47:00	25.72	0	0.0482559	-0.210547	-0.994745
127740	19/08/2018--21:48:00	25.7	0	0.0482559	-0.195546	-0.994745
127800	19/08/2018--21:49:00	25.72	0	0.0482559	-0.210547	-0.994745
127860	19/08/2018--21:50:00	25.71	0	0.0482559	-0.210547	-0.994745
127920	19/08/2018--21:51:00	25.72	0	0.0482559	-0.210547	-0.994745
127980	19/08/2018--21:52:00	25.72	0	0.0482559	-0.210547	-0.994745
128040	19/08/2018--21:53:00	25.71	0	0.0482559	-0.210547	-0.994745
128100	19/08/2018--21:54:00	25.7	0	0.0482559	-0.210547	-0.994745
128160	19/08/2018--21:55:00	25.84	303	0.604827	-0.795586	-0.0555321
128220	19/08/2018--21:56:00	25.98	0	0.465684	-0.000533435	-0.895131
128280	19/08/2018--21:57:00	25.96	0	0.465684	-0.000533435	-0.895131
128340	19/08/2018--21:58:00	25.93	0	0.465684	0.0144675	-0.909362
128400	19/08/2018--21:59:00	25.89	0	0.465684	-0.000533435	-0.895131
128460	19/08/2018--22:00:00	25.87	0	0.465684	0.0144675	-0.909362
128520	19/08/2018--22:01:00	25.84	0	0.465684	0.0144675	-0.909362
128580	19/08/2018--22:02:00	25.79	0	0.465684	0.0144675	-0.895131
128640	19/08/2018--22:03:00	25.77	0	0.465684	0.0144675	-0.909362
128700	19/08/2018--22:04:00	25.75	0	0.465684	-0.000533435	-0.909362
128760	19/08/2018--22:05:00	25.73	0	0.465684	0.0144675	-0.909362
128820	19/08/2018--22:06:00	25.71	0	0.465684	0.0144675	-0.909362
128880	19/08/2018--22:07:00	25.68	0	0.465684	-0.000533435	-0.909362
128940	19/08/2018--22:08:00	25.68	0	0.465684	0.0144675	-0.909362
129000	19/08/2018--22:09:00	25.65	0	0.465684	0.0144675	-0.909362
129060	19/08/2018--22:10:00	25.65	0	0.465684	0.0144675	-0.909362
129120	19/08/2018--22:11:00	25.63	0	0.465684	0.0144675	-0.909362
129180	19/08/2018--22:12:00	25.62	0	0.465684	0.0144675	-0.909362
129240	19/08/2018--22:13:00	25.62	0	0.465684	0.0144675	-0.909362
129300	19/08/2018--22:14:00	25.59	0	0.465684	0.0144675	-0.909362
129360	19/08/2018--22:15:00	25.59	0	0.465684	0.0144675	-0.909362
129420	19/08/2018--22:16:00	25.57	0	0.465684	0.0144675	-0.909362
129480	19/08/2018--22:17:00	25.57	0	0.465684	0.0144675	-0.895131
129540	19/08/2018--22:18:00	25.56	0	0.465684	0.0144675	-0.909362
129600	19/08/2018--22:19:00	25.57	0	0.465684	0.0144675	-0.909362
129660	19/08/2018--22:20:00	25.55	0	0.465684	-0.000533435	-0.909362
129720	19/08/2018--22:21:00	25.55	0	0.465684	0.0144675	-0.909362
129780	19/08/2018--22:22:00	25.52	0	0.465684	0.0144675	-0.909362
129840	19/08/2018--22:23:00	25.52	0	0.465684	0.0144675	-0.909362
129900	19/08/2018--22:24:00	25.52	0	0.465684	0.0144675	-0.909362
129960	19/08/2018--22:25:00	25.5	0	0.465684	0.0144675	-0.909362
130020	19/08/2018--22:26:00	25.53	0	0.465684	0.0144675	-0.909362
130080	19/08/2018--22:27:00	25.51	0	0.465684	0.0144675	-0.909362
130140	19/08/2018--22:28:00	25.5	0	0.465684	0.0144675	-0.909362
130200	19/08/2018--22:29:00	25.49	0	0.465684	0.0144675	-0.909362
130260	19/08/2018--22:30:00	25.5	0	0.465684	0.0144675	-0.909362
130320	19/08/2018--22:31:00	25.49	0	0.465684	0.0144675	-0.909362
130380	19/08/2018--22:32:00	25.47	0	0.450224	0.0144675	-0.909362
130440	19/08/2018--22:33:00	25.48	0	0.465684	0.0144675	-0.895131
130500	19/08/2018--22:34:00	25.47	0	0.465684	0.0144675	-0.909362
130560	19/08/2018--22:35:00	25.48	0	0.465684	0.0144675	-0.909362
130620	19/08/2018--22:36:00	25.47	0	0.450224	0.0144675	-0.909362
130680	19/08/2018--22:37:00	25.47	0	0.465684	0.0144675	-0.909362
130740	19/08/2018--22:38:00	25.47	0	0.450224	0.0144675	-0.909362
130800	19/08/2018--22:39:00	25.47	0	0.450224	0.0144675	-0.909362
130860	19/08/2018--22:40:00	25.46	0	0.465684	0.0144675	-0.909362
130920	19/08/2018--22:41:00	25.45	0	0.450224	0.0144675	-0.909362
130980	19/08/2018--22:42:00	25.45	0	0.465684	0.0144675	-0.909362
131040	19/08/2018--22:43:00	25.46	0	0.450224	0.0144675	-0.909362
131100	19/08/2018--22:44:00	25.45	0	0.450224	0.0144675	-0.909362
131160	19/08/2018--22:45:00	25.45	0	0.450224	0.0144675	-0.909362
131220	19/08/2018--22:46:00	25.46	0	0.450224	0.0144675	-0.909362
131280	19/08/2018--22:47:00	25.43	0	0.465684	0.0144675	-0.909362
131340	19/08/2018--22:48:00	25.46	0	0.450224	0.0144675	-0.909362
131400	19/08/2018--22:49:00	25.45	0	0.450224	0.0144675	-0.909362
131460	19/08/2018--22:50:00	25.46	0	0.450224	0.0144675	-0.909362
131520	19/08/2018--22:51:00	25.47	0	0.450224	0.0144675	-0.909362
131580	19/08/2018--22:52:00	25.47	0	0.450224	0.0144675	-0.909362
131640	19/08/2018--22:53:00	25.47	0	0.450224	0.0144675	-0.909362
131700	19/08/2018--22:54:00	25.46	0	0.450224	0.0144675	-0.909362
131760	19/08/2018--22:55:00	25.48	0	0.450224	0.0144675	-0.909362
131820	19/08/2018--22:56:00	25.46	0	0.450224	0.0144675	-0.909362
131880	19/08/2018--22:57:00	25.47	0	0.450224	0.0144675	-0.909362
131940	19/08/2018--22:58:00	25.47	0	0.450224	0.0144675	-0.909362
132000	19/08/2018--22:59:00	25.48	0	0.450224	0.0144675	-0.909362
132060	19/08/2018--23:00:00	25.47	0	0.450224	-0.000533435	-0.909362
132120	19/08/2018--23:01:00	25.48	0	0.450224	0.0144675	-0.909362
132180	19/08/2018--23:02:00	25.47	0	0.450224	-0.000533435	-0.909362
132240	19/08/2018--23:03:00	25.48	0	0.450224	0.0144675	-0.909362
132300	19/08/2018--23:04:00	25.47	0	0.450224	0.0144675	-0.909362
132360	19/08/2018--23:05:00	25.46	0	0.450224	0.0144675	-0.909362
132420	19/08/2018--23:06:00	25.46	0	0.450224	0.0144675	-0.909362
132480	19/08/2018--23:07:00	25.47	0	0.450224	0.0144675	-0.909362
132540	19/08/2018--23:08:00	25.46	0	0.450224	0.0144675	-0.909362
132600	19/08/2018--23:09:00	25.46	0	0.450224	0.0144675	-0.909362
132660	19/08/2018--23:10:00	25.46	0	0.450224	0.0144675	-0.909362
132720	19/08/2018--23:11:00	25.44	0	0.450224	0.0144675	-0.909362
132780	19/08/2018--23:12:00	25.45	0	0.450224	0.0144675	-0.909362
132840	19/08/2018--23:13:00	25.46	0	0.450224	0.0144675	-0.909362
132900	19/08/2018--23:14:00	25.46	0	0.450224	0.0144675	-0.909362
132960	19/08/2018--23:15:00	25.45	0	0.450224	-0.000533435	-0.909362
133020	19/08/2018--23:16:00	25.45	0	0.450224	0.0144675	-0.909362
133080	19/08/2018--23:17:00	25.46	0	0.450224	0.0144675	-0.923592
133140	19/08/2018--23:18:00	25.44	0	0.450224	0.0144675	-0.909362
133200	19/08/2018--23:19:00	25.45	0	0.450224	0.0144675	-0.909362
133260	19/08/2018--23:20:00	25.45	0	0.450224	0.0144675	-0.909362
133320	19/08/2018--23:21:00	25.43	0	0.450224	0.0144675	-0.909362
133380	19/08/2018--23:22:00	25.44	0	0.450224	0.0144675	-0.909362
133440	19/08/2018--23:23:00	25.43	0	0.450224	0.0144675	-0.909362
133500	19/08/2018--23:24:00	25.43	0	0.450224	0.0144675	-0.909362
133560	19/08/2018--23:25:00	25.42	0	0.450224	0.0144675	-0.909362
133620	19/08/2018--23:26:00	25.41	0	0.450224	0.0144675	-0.909362
133680	19/08/2018--23:27:00	25.42	0	0.450224	0.0144675	-0.909362
133740	19/08/2018--23:28:00	25.41	0	0.450224	0.0144675	-0.909362
133800	19/08/2018--23:29:00	25.42	0	0.450224	0.0144675	-0.909362
133860	19/08/2018--23:30:00	25.39	0	0.450224	0.0144675	-0.909362
133920	19/08/2018--23:31:00	25.41	0	0.450224	0.0144675	-0.923592
133980	19/08/2018--23:32:00	25.4	0	0.450224	0.0144675	-0.909362
134040	19/08/2018--23:33:00	25.39	0	0.434764	-0.000533435	-0.909362
134100	19/08/2018--23:34:00	25.37	0	0.450224	-0.000533435	-0.923592
134160	19/08/2018--23:35:00	25.37	0	0.450224	0.0144675	-0.909362
134220	19/08/2018--23:36:00	25.38	0	0.450224	0.0144675	-0.909362
134280	19/08/2018--23:37:00	25.36	0	0.450224	0.0144675	-0.909362
134340	19/08/2018--23:38:00	25.37	0	0.450224	0.0144675	-0.909362
134400	19/08/2018--23:39:00	25.36	0	0.450224	0.0144675	-0.909362
134460	19/08/2018--23:40:00	25.34	0	0.450224	0.0144675	-0.909362
134520	19/08/2018--23:41:00	25.34	0	0.450224	0.0144675	-0.909362
134580	19/08/2018--23:42:00	25.33	0	0.450224	0.0144675	-0.923592
134640	19/08/2018--23:43:00	25.35	0	0.450224	0.0144675	-0.909362
134700	19/08/2018--23:44:00	25.34	0	0.450224	0.0144675	-0.909362
134760	19/08/2018--23:45:00	25.32	0	0.450224	0.0144675	-0.909362
134820	19/08/2018--23:46:00	25.33	0	0.450224	0.0144675	-0.909362
134880	19/08/2018--23:47:00	25.35	0	0.450224	0.0144675	-0.909362
134940	19/08/2018--23:48:00	25.32	0	0.450224	0.0144675	-0.909362
135000	19/08/2018--23:49:00	25.34	0	0.450224	0.0144675	-0.909362
135060	19/08/2018--23:50:00	25.3	0	0.450224	0.0144675	-0.909362
135120	19/08/2018--23:51:00	25.3	0	0.450224	0.0144675	-0.909362
135180	19/08/2018--23:52:00	25.3	0	0.450224	0.0144675	-0.923592
135240	19/08/2018--23:53:00	25.33	0	0.450224	0.0144675	-0.909362
135300	19/08/2018--23:54:00	25.33	0	0.450224	0.0144675	-0.909362
135360	19/08/2018--23:55:00	25.31	0	0.434764	0.0144675	-0.909362
135420	19/08/2018--23:56:00	25.3	0	0.450224	0.0144675	-0.909362
135480	19/08/2018--23:57:00	25.32	0	0.434764	0.0144675	-0.909362
135540	19/08/2018--23:58:00	25.31	0	0.450224	0.0144675	-0.909362
135600	19/08/2018--23:59:00	25.31	0	0.434764	0.0144675	-0.909362
135660	20/08/2018--00:00:00	25.32	0	0.450224	0.0144675	-0.923592
135720	20/08/2018--00:01:00	25.3	0	0.450224	0.0144675	-0.909362
135780	20/08/2018--00:02:00	25.31	0	0.434764	0.0144675	-0.909362
135840	20/08/2018--00:03:00	25.3	1	0.450224	0.0144675	-0.909362
135900	20/08/2018--00:04:00	25.29	0	0.434764	0.0144675	-0.923592
135960	20/08/2018--00:05:00	25.28	0	0.434764	0.0144675	-0.909362
136020	20/08/2018--00:06:00	25.28	0	0.434764	0.0144675	-0.923592
136080	20/08/2018--00:07:00	25.29	1	0.450224	-0.000533435	-0.923592
136140	20/08/2018--00:08:00	25.27	0	0.450224	0.0144675	-0.909362
136200	20/08/2018--00:09:00	25.28	1	0.450224	0.0144675	-0.909362
136260	20/08/2018--00:10:00	25.27	0	0.450224	0.0144675	-0.909362
136320	20/08/2018--00:11:00	25.25	0	0.450224	0.0144675	-0.923592
136380	20/08/2018--00:12:00	25.26	0	0.434764	0.0144675	-0.909362
136440	20/08/2018--00:13:00	25.24	0	0.450224	0.0144675	-0.923592
136500	20/08/2018--00:14:00	25.25	0	0.434764	0.0144675	-0.909362
136560	20/08/2018--00:15:00	25.25	0	0.450224	0.0144675	-0.909362
136620	20/08/2018--00:16:00	25.22	0	0.450224	0.0144675	-0.923592
136680	20/08/2018--00:17:00	25.24	0	0.434764	0.0144675	-0.923592
136740	20/08/2018--00:18:00	25.24	0	0.450224	0.0144675	-0.909362
136800	20/08/2018--00:19:00	25.23	0	0.450224	0.0144675	-0.909362
136860	20/08/2018--00:20:00	25.22	0	0.450224	0.0144675	-0.923592
136920	20/08/2018--00:21:00	25.2	0	0.434764	0.0144675	-0.909362
136980	20/08/2018--00:22:00	25.19	0	0.450224	0.0144675	-0.923592
137040	20/08/2018--00:23:00	25.19	0	0.450224	0.0144675	-0.909362
137100	20/08/2018--00:24:00	25.2	0	0.450224	-0.000533435	-0.909362
137160	20/08/2018--00:25:00	25.18	0	0.434764	0.0144675	-0.909362
137220	20/08/2018--00:26:00	25.2	0	0.450224	0.0144675	-0.909362
137280	20/08/2018--00:27:00	25.2	0	0.434764	0.0144675	-0.909362
137340	20/08/2018--00:28:00	25.19	0	0.434764	0.0144675	-0.909362
137400	20/08/2018--00:29:00	25.18	0	0.434764	0.0144675	-0.923592
137460	20/08/2018--00:30:00	25.18	0	0.450224	0.0144675	-0.923592
137520	20/08/2018--00:31:00	25.18	0	0.450224	0.0144675	-0.909362
137580	20/08/2018--00:32:00	25.18	0	0.450224	0.0144675	-0.909362
137640	20/08/2018--00:33:00	25.18	0	0.434764	0.0144675	-0.923592
137700	20/08/2018--00:34:00	25.18	0	0.434764	0.0144675	-0.909362
137760	20/08/2018--00:35:00	25.18	0	0.434764	0.0144675	-0.909362
137820	20/08/2018--00:36:00	25.18	0	0.434764	0.0144675	-0.909362
137880	20/08/2018--00:37:00	25.17	1	0.450224	0.0144675	-0.909362
137940	20/08/2018--00:38:00	25.18	0	0.450224	0.0144675	-0.909362
138000	20/08/2018--00:39:00	25.18	0	0.434764	0.0144675	-0.909362
138060	20/08/2018--00:40:00	25.16	0	0.434764	0.0144675	-0.923592
138120	20/08/2018--00:41:00	25.16	0	0.434764	0.0144675	-0.909362
138180	20/08/2018--00:42:00	25.16	0	0.434764	-0.000533435	-0.909362
138240	20/08/2018--00:43:00	25.16	0	0.434764	0.0144675	-0.909362
138300	20/08/2018--00:44:00	25.17	0	0.434764	0.0144675	-0.909362
138360	20/08/2018--00:45:00	25.16	0	0.434764	0.0144675	-0.923592
138420	20/08/2018--00:46:00	25.16	0	0.434764	0.0144675	-0.923592
138480	20/08/2018--00:47:00	25.16	0	0.434764	0.0144675	-0.923592
138540	20/08/2018--00:48:00	25.15	0	0.434764	0.0144675	-0.909362
138600	20/08/2018--00:49:00	25.17	0	0.434764	0.0144675	-0.923592
138660	20/08/2018--00:50:00	25.15	0	0.434764	0.0144675	-0.909362
138720	20/08/2018--00:51:00	25.14	0	0.434764	0.0144675	-0.923592
138780	20/08/2018--00:52:00	25.16	0	0.434764	0.0144675	-0.923592
138840	20/08/2018--00:53:00	25.16	0	0.434764	0.0144675	-0.923592
138900	20/08/2018--00:54:00	25.16	1	0.434764	0.0144675	-0.909362
138960	20/08/2018--00:55:00	25.16	0	0.434764	0.0144675	-0.923592
139020	20/08/2018--00:56:00	25.15	0	0.450224	0.0144675	-0.909362
139080	20/08/2018--00:57:00	25.14	0	0.434764	0.0144675	-0.909362
139140	20/08/2018--00:58:00	25.14	0	0.434764	0.0144675	-0.909362
139200	20/08/2018--00:59:00	25.15	0	0.434764	0.0144675	-0.909362
139260	20/08/2018--01:00:00	25.13	1	0.434764	0.0144675	-0.923592
139320	20/08/2018--01:01:00	25.13	0	0.434764	0.0144675	-0.923592
139380	20/08/2018--01:02:00	25.14	0	0.434764	0.0144675	-0.923592
139440	20/08/2018--01:03:00	25.13	0	0.434764	0.0144675	-0.923592
139500	20/08/2018--01:04:00	25.13	1	0.434764	0.0144675	-0.909362
139560	20/08/2018--01:05:00	25.14	1	0.434764	0.0144675	-0.923592
139620	20/08/2018--01:06:00	25.12	1	0.434764	0.0144675	-0.923592
139680	20/08/2018--01:07:00	25.1	0	0.434764	0.0144675	-0.909362
139740	20/08/2018--01:08:00	25.13	1	0.434764	0.0144675	-0.923592
139800	20/08/2018--01:09:00	25.11	0	0.434764	-0.000533435	-0.923592
139860	20/08/2018--01:10:00	25.11	0	0.434764	-0.000533435	-0.923592
139920	20/08/2018--01:11:00	25.11	0	0.434764	0.0144675	-0.909362
139980	20/08/2018--01:12:00	25.11	0	0.434764	0.0144675	-0.909362
140040	20/08/2018--01:13:00	25.11	0	0.434764	0.0144675	-0.909362
140100	20/08/2018--01:14:00	25.09	1	0.434764	0.0144675	-0.923592
140160	20/08/2018--01:15:00	25.11	0	0.434764	0.0144675	-0.909362
140220	20/08/2018--01:16:00	25.09	0	0.434764	0.0144675	-0.923592
140280	20/08/2018--01:17:00	25.09	0	0.434764	0.0144675	-0.909362
140340	20/08/2018--01:18:00	25.09	0	0.434764	0.0144675	-0.923592
140400	20/08/2018--01:19:00	25.08	0	0.434764	0.0144675	-0.909362
140460	20/08/2018--01:20:00	25.09	0	0.434764	0.0144675	-0.923592
140520	20/08/2018--01:21:00	25.08	0	0.434764	0.0144675	-0.909362
140580	20/08/2018--01:22:00	25.08	1	0.434764	0.0144675	-0.909362
140640	20/08/2018--01:23:00	25.07	0	0.434764	0.0144675	-0.923592
140700	20/08/2018--01:24:00	25.07	0	0.434764	0.0144675	-0.909362
140760	20/08/2018--01:25:00	25.08	0	0.434764	-0.000533435	-0.909362
140820	20/08/2018--01:26:00	25.06	0	0.434764	0.0144675	-0.909362
140880	20/08/2018--01:27:00	25.05	0	0.434764	0.0144675	-0.923592
140940	20/08/2018--01:28:00	25.05	1	0.434764	0.0144675	-0.909362
141000	20/08/2018--01:29:00	25.04	0	0.434764	0.0144675	-0.909362
141060	20/08/2018--01:30:00	25.04	0	0.434764	0.0144675	-0.923592
141120	20/08/2018--01:31:00	25.04	0	0.434764	0.0144675	-0.923592
141180	20/08/2018--01:32:00	25.03	0	0.434764	0.0144675	-0.923592
141240	20/08/2018--01:33:00	25.04	0	0.434764	0.0144675	-0.909362
141300	20/08/2018--01:34:00	25.03	0	0.434764	0.0144675	-0.909362
141360	20/08/2018--01:35:00	25.03	0	0.434764	0.0144675	-0.909362
141420	20/08/2018--01:36:00	25.04	2	0.434764	0.0144675	-0.923592
141480	20/08/2018--01:37:00	25.04	1	0.434764	0.0144675	-0.909362
141540	20/08/2018--01:38:00	25.02	0	0.434764	0.0144675	-0.923592
141600	20/08/2018--01:39:00	25.02	0	0.434764	0.0144675	-0.909362
141660	20/08/2018--01:40:00	25.02	0	0.434764	0.0144675	-0.923592
141720	20/08/2018--01:41:00	25.02	0	0.434764	0.0144675	-0.923592
141780	20/08/2018--01:42:00	25.02	1	0.434764	0.0144675	-0.923592
141840	20/08/2018--01:43:00	25.01	0	0.434764	-0.000533435	-0.923592
141900	20/08/2018--01:44:00	25	0	0.434764	0.0144675	-0.923592
141960	20/08/2018--01:45:00	25	0	0.434764	0.0144675	-0.909362
142020	20/08/2018--01:46:00	25	0	0.434764	0.0144675	-0.909362
142080	20/08/2018--01:47:00	25	0	0.434764	0.0144675	-0.909362
142140	20/08/2018--01:48:00	25.02	0	0.434764	0.0144675	-0.923592
142200	20/08/2018--01:49:00	25	0	0.434764	0.0144675	-0.923592
142260	20/08/2018--01:50:00	25	0	0.434764	0.0144675	-0.923592
142320	20/08/2018--01:51:00	25	1	0.434764	0.0144675	-0.923592
142380	20/08/2018--01:52:00	25	0	0.434764	0.0144675	-0.923592
142440	20/08/2018--01:53:00	25	0	0.434764	0.0144675	-0.909362
142500	20/08/2018--01:54:00	25	0	0.434764	0.0144675	-0.909362
142560	20/08/2018--01:55:00	24.99	0	0.434764	0.0144675	-0.923592
142620	20/08/2018--01:56:00	24.99	0	0.434764	0.0144675	-0.909362
142680	20/08/2018--01:57:00	24.98	0	0.434764	0.0144675	-0.923592
142740	20/08/2018--01:58:00	24.97	0	0.434764	0.0144675	-0.909362
142800	20/08/2018--01:59:00	24.98	0	0.434764	-0.000533435	-0.923592
142860	20/08/2018--02:00:00	24.97	1	0.434764	0.0144675	-0.909362
142920	20/08/2018--02:01:00	24.98	0	0.434764	0.0144675	-0.923592
142980	20/08/2018--02:02:00	24.98	1	0.434764	0.0144675	-0.923592
143040	20/08/2018--02:03:00	24.97	1	0.434764	0.0144675	-0.923592
143100	20/08/2018--02:04:00	24.99	0	0.434764	0.0144675	-0.909362
143160	20/08/2018--02:05:00	24.96	0	0.434764	0.0144675	-0.923592
143220	20/08/2018--02:06:00	24.96	1	0.434764	-0.000533435	-0.923592
143280	20/08/2018--02:07:00	24.95	1	0.434764	0.0144675	-0.923592
143340	20/08/2018--02:08:00	24.96	0	0.434764	0.0144675	-0.923592
143400	20/08/2018--02:09:00	24.95	0	0.434764	0.0144675	-0.923592
143460	20/08/2018--02:10:00	24.93	1	0.434764	0.0144675	-0.923592
143520	20/08/2018--02:11:00	24.95	0	0.434764	0.0144675	-0.923592
143580	20/08/2018--02:12:00	24.93	0	0.434764	0.0144675	-0.909362
143640	20/08/2018--02:13:00	24.94	0	0.434764	0.0144675	-0.909362
143700	20/08/2018--02:14:00	24.94	0	0.434764	0.0144675	-0.923592
143760	20/08/2018--02:15:00	24.94	0	0.434764	-0.000533435	-0.909362
143820	20/08/2018--02:16:00	24.93	0	0.434764	0.0144675	-0.923592
143880	20/08/2018--02:17:00	24.93	0	0.434764	0.0144675	-0.923592
143940	20/08/2018--02:18:00	24.92	1	0.434764	0.0144675	-0.923592
144000	20/08/2018--02:19:00	24.91	0	0.434764	0.0144675	-0.909362
144060	20/08/2018--02:20:00	24.92	0	0.450224	0.0144675	-0.923592
144120	20/08/2018--02:21:00	24.91	0	0.434764	0.0144675	-0.923592
144180	20/08/2018--02:22:00	24.91	0	0.434764	0.0144675	-0.923592
144240	20/08/2018--02:23:00	24.92	0	0.434764	0.0144675	-0.909362
144300	20/08/2018--02:24:00	24.9	0	0.434764	0.0144675	-0.923592
144360	20/08/2018--02:25:00	24.91	0	0.434764	0.0144675	-0.923592
144420	20/08/2018--02:26:00	24.9	1	0.434764	0.0144675	-0.909362
144480	20/08/2018--02:27:00	24.91	0	0.434764	0.0144675	-0.923592
144540	20/08/2018--02:28:00	24.89	1	0.434764	0.0144675	-0.923592
144600	20/08/2018--02:29:00	24.9	0	0.434764	0.0144675	-0.923592
144660	20/08/2018--02:30:00	24.89	0	0.434764	0.0144675	-0.923592
144720	20/08/2018--02:31:00	24.92	0	0.434764	0.0144675	-0.923592
144780	20/08/2018--02:32:00	24.9	0	0.434764	0.0144675	-0.923592
144840	20/08/2018--02:33:00	24.9	2	0.434764	-0.000533435	-0.923592
144900	20/08/2018--02:34:00	24.92	1	0.434764	0.0144675	-0.923592
144960	20/08/2018--02:35:00	24.89	2	0.434764	-0.000533435	-0.909362
145020	20/08/2018--02:36:00	24.9	1	0.434764	0.0144675	-0.923592
145080	20/08/2018--02:37:00	24.9	0	0.434764	-0.000533435	-0.923592
145140	20/08/2018--02:38:00	24.9	1	0.434764	0.0144675	-0.923592
145200	20/08/2018--02:39:00	24.92	0	0.434764	0.0144675	-0.923592
145260	20/08/2018--02:40:00	24.89	0	0.434764	0.0144675	-0.923592
145320	20/08/2018--02:41:00	24.89	1	0.434764	-0.000533435	-0.923592
145380	20/08/2018--02:42:00	24.89	1	0.434764	0.0144675	-0.909362
145440	20/08/2018--02:43:00	24.89	0	0.434764	0.0144675	-0.923592
145500	20/08/2018--02:44:00	24.91	0	0.434764	0.0144675	-0.923592
145560	20/08/2018--02:45:00	24.91	0	0.434764	0.0144675	-0.923592
145620	20/08/2018--02:46:00	24.9	1	0.434764	0.0144675	-0.909362
145680	20/08/2018--02:47:00	24.89	3	0.434764	0.0144675	-0.923592
145740	20/08/2018--02:48:00	24.9	1	0.434764	0.0144675	-0.923592
145800	20/08/2018--02:49:00	24.89	1	0.434764	0.0144675	-0.923592
145860	20/08/2018--02:50:00	24.88	2	0.434764	0.0144675	-0.923592
145920	20/08/2018--02:51:00	24.9	1	0.434764	-0.000533435	-0.909362
145980	20/08/2018--02:52:00	24.9	0	0.434764	-0.000533435	-0.923592
146040	20/08/2018--02:53:00	24.9	1	0.434764	0.0144675	-0.909362
146100	20/08/2018--02:54:00	24.89	1	0.434764	0.0144675	-0.923592
146160	20/08/2018--02:55:00	24.89	0	0.434764	-0.000533435	-0.923592
146220	20/08/2018--02:56:00	24.9	0	0.434764	0.0144675	-0.909362
146280	20/08/2018--02:57:00	24.9	2	0.434764	0.0144675	-0.923592
146340	20/08/2018--02:58:00	24.91	1	0.434764	0.0144675	-0.923592
146400	20/08/2018--02:59:00	24.9	0	0.434764	0.0144675	-0.923592
146460	20/08/2018--03:00:00	24.9	0	0.434764	0.0144675	-0.923592
146520	20/08/2018--03:01:00	24.9	1	0.434764	0.0144675	-0.923592
146580	20/08/2018--03:02:00	24.91	1	0.434764	0.0144675	-0.923592
146640	20/08/2018--03:03:00	24.89	0	0.434764	0.0144675	-0.923592
146700	20/08/2018--03:04:00	24.89	1	0.434764	0.0144675	-0.923592
146760	20/08/2018--03:05:00	24.9	0	0.434764	-0.000533435	-0.923592
146820	20/08/2018--03:06:00	24.9	1	0.434764	0.0144675	-0.923592
146880	20/08/2018--03:07:00	24.88	1	0.434764	0.0144675	-0.923592
146940	20/08/2018--03:08:00	24.9	2	0.434764	-0.000533435	-0.923592
147000	20/08/2018--03:09:00	24.88	0	0.434764	0.0144675	-0.909362
147060	20/08/2018--03:10:00	24.89	1	0.434764	0.0144675	-0.909362
147120	20/08/2018--03:11:00	24.89	0	0.434764	-0.000533435	-0.923592
147180	20/08/2018--03:12:00	24.88	0	0.434764	-0.000533435	-0.923592
147240	20/08/2018--03:13:00	24.9	0	0.434764	0.0144675	-0.923592
147300	20/08/2018--03:14:00	24.89	1	0.419303	0.0144675	-0.923592
147360	20/08/2018--03:15:00	24.88	1	0.434764	0.0144675	-0.923592
147420	20/08/2018--03:16:00	24.89	2	0.434764	0.0144675	-0.923592
147480	20/08/2018--03:17:00	24.9	0	0.434764	0.0144675	-0.923592
147540	20/08/2018--03:18:00	24.87	1	0.434764	0.0144675	-0.923592
147600	20/08/2018--03:19:00	24.88	2	0.434764	0.0144675	-0.923592
147660	20/08/2018--03:20:00	24.88	1	0.434764	0.0144675	-0.923592
147720	20/08/2018--03:21:00	24.87	0	0.434764	0.0144675	-0.923592
147780	20/08/2018--03:22:00	24.88	2	0.419303	0.0144675	-0.923592
147840	20/08/2018--03:23:00	24.9	2	0.434764	-0.000533435	-0.923592
147900	20/08/2018--03:24:00	24.87	1	0.434764	0.0144675	-0.923592
147960	20/08/2018--03:25:00	24.88	1	0.434764	0.0144675	-0.923592
148020	20/08/2018--03:26:00	24.88	5	0.434764	-0.000533435	-0.923592
148080	20/08/2018--03:27:00	24.87	0	0.434764	-0.000533435	-0.923592
148140	20/08/2018--03:28:00	24.88	1	0.434764	0.0144675	-0.923592
148200	20/08/2018--03:29:00	24.89	0	0.434764	-0.000533435	-0.909362
148260	20/08/2018--03:30:00	24.87	1	0.434764	-0.000533435	-0.923592
148320	20/08/2018--03:31:00	24.86	1	0.434764	-0.000533435	-0.923592
148380	20/08/2018--03:32:00	24.88	1	0.434764	0.0144675	-0.909362
148440	20/08/2018--03:33:00	24.87	2	0.419303	0.0144675	-0.923592
148500	20/08/2018--03:34:00	24.87	0	0.434764	0.0144675	-0.923592
148560	20/08/2018--03:35:00	24.87	2	0.434764	-0.000533435	-0.923592
148620	20/08/2018--03:36:00	24.87	0	0.434764	0.0144675	-0.923592
148680	20/08/2018--03:37:00	24.87	2	0.434764	0.0144675	-0.923592
148740	20/08/2018--03:38:00	24.86	0	0.434764	-0.000533435	-0.923592
148800	20/08/2018--03:39:00	24.86	1	0.434764	-0.000533435	-0.923592
148860	20/08/2018--03:40:00	24.87	1	0.434764	0.0144675	-0.923592
148920	20/08/2018--03:41:00	24.85	1	0.434764	0.0144675	-0.909362
148980	20/08/2018--03:42:00	24.85	0	0.434764	0.0144675	-0.923592
149040	20/08/2018--03:43:00	24.87	1	0.434764	-0.000533435	-0.923592
149100	20/08/2018--03:44:00	24.85	0	0.434764	0.0144675	-0.923592
149160	20/08/2018--03:45:00	24.85	2	0.434764	0.0144675	-0.923592
149220	20/08/2018--03:46:00	24.86	4	0.434764	0.0144675	-0.923592
149280	20/08/2018--03:47:00	24.85	1	0.434764	0.0144675	-0.923592
149340	20/08/2018--03:48:00	24.85	0	0.434764	0.0144675	-0.923592
149400	20/08/2018--03:49:00	24.84	0	0.434764	0.0144675	-0.923592
149460	20/08/2018--03:50:00	24.84	0	0.434764	0.0144675	-0.923592
149520	20/08/2018--03:51:00	24.85	4	0.434764	0.0144675	-0.923592
149580	20/08/2018--03:52:00	24.84	0	0.434764	0.0144675	-0.923592
149640	20/08/2018--03:53:00	24.83	1	0.434764	-0.000533435	-0.923592
149700	20/08/2018--03:54:00	24.82	1	0.434764	0.0144675	-0.923592
149760	20/08/2018--03:55:00	24.82	1	0.434764	0.0144675	-0.923592
149820	20/08/2018--03:56:00	24.8	2	0.419303	0.0144675	-0.923592
149880	20/08/2018--03:57:00	24.82	2	0.434764	0.0144675	-0.923592
149940	20/08/2018--03:58:00	24.81	2	0.434764	0.0144675	-0.923592
150000	20/08/2018--03:59:00	24.81	2	0.434764	0.0144675	-0.923592
150060	20/08/2018--04:00:00	24.82	1	0.434764	-0.000533435	-0.923592
150120	20/08/2018--04:01:00	24.81	2	0.434764	0.0144675	-0.923592
150180	20/08/2018--04:02:00	24.81	3	0.434764	0.0144675	-0.923592
150240	20/08/2018--04:03:00	24.8	1	0.434764	0.0144675	-0.923592
150300	20/08/2018--04:04:00	24.79	2	0.434764	0.0144675	-0.923592
150360	20/08/2018--04:05:00	24.79	1	0.434764	0.0144675	-0.923592
150420	20/08/2018--04:06:00	24.8	2	0.434764	0.0144675	-0.923592
150480	20/08/2018--04:07:00	24.79	1	0.434764	-0.000533435	-0.923592
150540	20/08/2018--04:08:00	24.79	1	0.434764	0.0144675	-0.923592
150600	20/08/2018--04:09:00	24.78	2	0.434764	0.0144675	-0.923592
150660	20/08/2018--04:10:00	24.77	1	0.434764	0.0144675	-0.923592
150720	20/08/2018--04:11:00	24.77	2	0.434764	0.0144675	-0.923592
150780	20/08/2018--04:12:00	24.77	2	0.434764	0.0144675	-0.923592
150840	20/08/2018--04:13:00	24.76	2	0.434764	0.0144675	-0.923592
150900	20/08/2018--04:14:00	24.77	1	0.434764	0.0144675	-0.923592
150960	20/08/2018--04:15:00	24.78	2	0.434764	0.0144675	-0.923592
151020	20/08/2018--04:16:00	24.75	1	0.434764	0.0144675	-0.923592
151080	20/08/2018--04:17:00	24.75	2	0.434764	0.0144675	-0.923592
151140	20/08/2018--04:18:00	24.74	3	0.434764	0.0144675	-0.923592
151200	20/08/2018--04:19:00	24.74	1	0.434764	0.0144675	-0.923592
151260	20/08/2018--04:20:00	24.74	1	0.434764	0.0144675	-0.923592
151320	20/08/2018--04:21:00	24.75	1	0.434764	0.0144675	-0.923592
151380	20/08/2018--04:22:00	24.74	2	0.434764	0.0144675	-0.923592
151440	20/08/2018--04:23:00	24.74	0	0.434764	0.0144675	-0.923592
151500	20/08/2018--04:24:00	24.74	2	0.434764	0.0144675	-0.909362
151560	20/08/2018--04:25:00	24.74	1	0.434764	0.0144675	-0.923592
151620	20/08/2018--04:26:00	24.74	3	0.419303	0.0144675	-0.909362
151680	20/08/2018--04:27:00	24.72	3	0.434764	0.0144675	-0.923592
151740	20/08/2018--04:28:00	24.72	2	0.434764	0.0144675	-0.923592
151800	20/08/2018--04:29:00	24.72	2	0.434764	-0.000533435	-0.923592
151860	20/08/2018--04:30:00	24.7	0	0.434764	-0.000533435	-0.923592
151920	20/08/2018--04:31:00	24.7	4	0.434764	0.0144675	-0.923592
151980	20/08/2018--04:32:00	24.7	0	0.419303	0.0144675	-0.923592
152040	20/08/2018--04:33:00	24.71	2	0.434764	0.0144675	-0.923592
152100	20/08/2018--04:34:00	24.7	3	0.434764	0.0144675	-0.923592
152160	20/08/2018--04:35:00	24.7	0	0.419303	0.0144675	-0.923592
152220	20/08/2018--04:36:00	24.69	2	0.434764	0.0144675	-0.923592
152280	20/08/2018--04:37:00	24.7	1	0.434764	0.0144675	-0.909362
152340	20/08/2018--04:38:00	24.69	0	0.434764	0.0144675	-0.923592
152400	20/08/2018--04:39:00	24.68	4	0.434764	0.0144675	-0.923592
152460	20/08/2018--04:40:00	24.66	3	0.434764	0.0144675	-0.923592
152520	20/08/2018--04:41:00	24.68	0	0.434764	0.0144675	-0.923592
152580	20/08/2018--04:42:00	24.67	3	0.419303	0.0144675	-0.923592
152640	20/08/2018--04:43:00	24.64	2	0.434764	0.0144675	-0.923592
152700	20/08/2018--04:44:00	24.64	2	0.419303	0.0144675	-0.923592
152760	20/08/2018--04:45:00	24.63	0	0.434764	0.0144675	-0.923592
152820	20/08/2018--04:46:00	24.65	2	0.434764	-0.000533435	-0.923592
152880	20/08/2018--04:47:00	24.63	0	0.434764	0.0144675	-0.923592
152940	20/08/2018--04:48:00	24.63	4	0.434764	0.0144675	-0.923592
153000	20/08/2018--04:49:00	24.63	2	0.434764	0.0144675	-0.923592
153060	20/08/2018--04:50:00	24.61	1	0.419303	0.0144675	-0.923592
153120	20/08/2018--04:51:00	24.63	3	0.419303	0.0144675	-0.923592
153180	20/08/2018--04:52:00	24.62	3	0.434764	0.0144675	-0.923592
153240	20/08/2018--04:53:00	24.6	1	0.419303	0.0144675	-0.923592
153300	20/08/2018--04:54:00	24.6	1	0.434764	-0.000533435	-0.923592
153360	20/08/2018--04:55:00	24.59	1	0.419303	0.0144675	-0.923592
153420	20/08/2018--04:56:00	24.59	3	0.419303	0.0144675	-0.923592
153480	20/08/2018--04:57:00	24.59	3	0.434764	0.0144675	-0.923592
153540	20/08/2018--04:58:00	24.57	3	0.419303	-0.000533435	-0.923592
153600	20/08/2018--04:59:00	24.59	4	0.434764	0.0144675	-0.923592
153660	20/08/2018--05:00:00	24.56	1	0.419303	0.0144675	-0.923592
