# Supplementary material for: A randomized cross-over trial investigating differences in 24-h personal air and skin temperatures using wearable sensors between two climatologically contrasting settings
Source: Sci Rep. 2021 Nov 10;11:22020. doi: 10.1038/s41598-021-01180-y (PMC8580978; doi:10.1038/s41598-021-01180-y)
Supplement: Supplementary file 2 — Supplementary Data. [file 41598_2021_1180_MOESM2_ESM.zip › New folder/new/T45_S1new.csv]

Index	Date	Temperature	Activity	X-axis	Y-axis	Z-axis	Marker
67020	19/08/2018--05:00:00	36.19	0	0.0147198	-0.0322667	0.0786582
67080	19/08/2018--05:01:00	36.19	0	0.0147198	-0.0322667	0.0786582
67140	19/08/2018--05:02:00	36.17	0	0.0147198	-0.0322667	0.0786582
67200	19/08/2018--05:03:00	36.2	0	0.0147198	-0.0322667	0.0786582
67260	19/08/2018--05:04:00	36.18	0	0.0147198	-0.0322667	0.0786582
67320	19/08/2018--05:05:00	36.18	0	0.0147198	-0.0322667	0.0786582
67380	19/08/2018--05:06:00	36.19	0	0.0147198	-0.0322667	0.0786582
67440	19/08/2018--05:07:00	36.2	0	0.0147198	-0.0322667	0.0786582
67500	19/08/2018--05:08:00	36.2	0	0.0147198	-0.0322667	0.0786582
67560	19/08/2018--05:09:00	36.2	0	0.0147198	-0.0322667	0.0786582
67620	19/08/2018--05:10:00	36.23	0	-0.000641888	-0.0172419	0.0934967
67680	19/08/2018--05:11:00	36.23	0	-0.000641888	-0.0172419	0.0934967
67740	19/08/2018--05:12:00	36.23	0	-0.000641888	-0.0172419	0.0934967
67800	19/08/2018--05:13:00	36.24	0	-0.000641888	-0.0172419	0.0934967
67860	19/08/2018--05:14:00	36.23	0	-0.000641888	-0.0172419	0.0934967
67920	19/08/2018--05:15:00	36.23	0	-0.000641888	-0.0172419	0.0934967
67980	19/08/2018--05:16:00	36.22	0	-0.000641888	-0.0172419	0.0934967
68040	19/08/2018--05:17:00	36.23	0	-0.000641888	-0.0172419	0.0934967
68100	19/08/2018--05:18:00	36.22	0	-0.000641888	-0.0172419	0.0934967
68160	19/08/2018--05:19:00	36.22	0	-0.000641888	-0.0172419	0.0934967
68220	19/08/2018--05:20:00	36.22	0	-0.000641888	-0.0172419	0.0934967
68280	19/08/2018--05:21:00	36.21	0	-0.000641888	-0.0172419	0.0934967
68340	19/08/2018--05:22:00	36.22	0	-0.000641888	-0.0172419	0.0934967
68400	19/08/2018--05:23:00	36.21	0	-0.000641888	-0.0172419	0.0934967
68460	19/08/2018--05:24:00	36.21	0	-0.000641888	-0.0172419	0.0934967
68520	19/08/2018--05:25:00	36.21	0	-0.000641888	-0.0172419	0.0934967
68580	19/08/2018--05:26:00	36.22	0	-0.000641888	-0.0172419	0.0934967
68640	19/08/2018--05:27:00	36.2	0	-0.000641888	-0.0172419	0.0934967
68700	19/08/2018--05:28:00	36.21	0	-0.000641888	-0.0172419	0.0934967
68760	19/08/2018--05:29:00	36.18	0	-0.000641888	-0.0172419	0.0934967
68820	19/08/2018--05:30:00	36.2	0	-0.000641888	-0.0172419	0.0934967
68880	19/08/2018--05:31:00	36.21	0	-0.000641888	-0.0172419	0.0934967
68940	19/08/2018--05:32:00	36.21	0	-0.000641888	-0.0172419	0.0934967
69000	19/08/2018--05:33:00	36.19	0	-0.000641888	-0.0172419	0.0934967
69060	19/08/2018--05:34:00	36.2	0	-0.000641888	-0.0172419	0.0934967
69120	19/08/2018--05:35:00	36.21	0	-0.000641888	-0.0172419	0.0934967
69180	19/08/2018--05:36:00	36.2	0	-0.000641888	-0.0172419	0.0934967
69240	19/08/2018--05:37:00	36.21	0	-0.000641888	-0.0172419	0.0934967
69300	19/08/2018--05:38:00	36.21	0	-0.000641888	-0.0172419	0.0934967
69360	19/08/2018--05:39:00	36.2	0	-0.000641888	-0.0172419	0.0934967
69420	19/08/2018--05:40:00	36.21	0	-0.000641888	-0.0172419	0.0934967
69480	19/08/2018--05:41:00	36.23	0	-0.000641888	-0.0172419	0.0934967
69540	19/08/2018--05:42:00	36.23	0	-0.000641888	-0.0172419	0.0934967
69600	19/08/2018--05:43:00	36.22	0	-0.000641888	-0.0172419	0.0934967
69660	19/08/2018--05:44:00	36.24	0	0.0147198	-0.0322667	0.0786582
69720	19/08/2018--05:45:00	36.21	0	0.0147198	-0.0322667	0.0786582
69780	19/08/2018--05:46:00	36.23	0	0.0147198	-0.0322667	0.0786582
69840	19/08/2018--05:47:00	36.22	0	0.0147198	-0.0322667	0.0786582
69900	19/08/2018--05:48:00	36.21	0	0.0147198	-0.0322667	0.0786582
69960	19/08/2018--05:49:00	36.23	0	0.0147198	-0.0322667	0.0786582
70020	19/08/2018--05:50:00	36.22	0	0.0147198	-0.0322667	0.0786582
70080	19/08/2018--05:51:00	36.23	0	0.0147198	-0.0322667	0.0786582
70140	19/08/2018--05:52:00	36.22	0	0.0147198	-0.0322667	0.0786582
70200	19/08/2018--05:53:00	36.23	0	0.0147198	-0.0322667	0.0786582
70260	19/08/2018--05:54:00	36.21	0	0.0147198	-0.0322667	0.0786582
70320	19/08/2018--05:55:00	36.22	0	0.0147198	-0.0322667	0.0786582
70380	19/08/2018--05:56:00	36.02	0	0.0147198	-0.0322667	0.0786582
70440	19/08/2018--05:57:00	35.47	0	0.0147198	-0.0322667	0.0786582
70500	19/08/2018--05:58:00	35.11	0	0.0147198	-0.0322667	0.0786582
70560	19/08/2018--05:59:00	34.91	0	-0.000641888	-0.0172419	0.0934967
70620	19/08/2018--06:00:00	34.74	0	-0.000641888	-0.0172419	0.0934967
70680	19/08/2018--06:01:00	34.56	0	-0.000641888	-0.0172419	0.0934967
70740	19/08/2018--06:02:00	34.32	0	0.0147198	-0.0322667	0.0786582
70800	19/08/2018--06:03:00	34.15	0	0.0147198	-0.0322667	0.0786582
70860	19/08/2018--06:04:00	34.02	0	0.0147198	-0.0322667	0.0786582
70920	19/08/2018--06:05:00	33.91	0	0.0147198	-0.0322667	0.0786582
70980	19/08/2018--06:06:00	33.86	0	0.0147198	-0.0322667	0.0786582
71040	19/08/2018--06:07:00	33.81	0	0.0147198	-0.0322667	0.0786582
71100	19/08/2018--06:08:00	33.77	0	0.0147198	-0.0322667	0.0786582
71160	19/08/2018--06:09:00	33.79	0	0.0147198	-0.0322667	0.0786582
71220	19/08/2018--06:10:00	33.79	0	-0.000641888	-0.0172419	0.0934967
71280	19/08/2018--06:11:00	33.77	0	-0.000641888	-0.0172419	0.0934967
71340	19/08/2018--06:12:00	33.76	0	-0.000641888	-0.0172419	0.0934967
71400	19/08/2018--06:13:00	33.76	0	-0.000641888	-0.0172419	0.0934967
71460	19/08/2018--06:14:00	33.73	0	-0.000641888	-0.0172419	0.0934967
71520	19/08/2018--06:15:00	33.72	0	-0.000641888	-0.0172419	0.0934967
71580	19/08/2018--06:16:00	33.75	0	-0.000641888	-0.0172419	0.0934967
71640	19/08/2018--06:17:00	33.74	0	-0.000641888	-0.0172419	0.0934967
71700	19/08/2018--06:18:00	33.74	0	-0.000641888	-0.0172419	0.0934967
71760	19/08/2018--06:19:00	33.75	0	-0.000641888	-0.0172419	0.0934967
71820	19/08/2018--06:20:00	33.75	0	-0.000641888	-0.0172419	0.0934967
71880	19/08/2018--06:21:00	33.75	0	-0.000641888	-0.0172419	0.0934967
71940	19/08/2018--06:22:00	33.76	0	-0.000641888	-0.0172419	0.0934967
72000	19/08/2018--06:23:00	33.74	0	-0.000641888	-0.0172419	0.0934967
72060	19/08/2018--06:24:00	33.73	0	-0.000641888	-0.0172419	0.0934967
72120	19/08/2018--06:25:00	33.74	0	-0.000641888	-0.0172419	0.0934967
72180	19/08/2018--06:26:00	33.77	0	-0.000641888	-0.0172419	0.0934967
72240	19/08/2018--06:27:00	33.75	0	-0.000641888	-0.0172419	0.0934967
72300	19/08/2018--06:28:00	33.73	0	-0.000641888	-0.0172419	0.0934967
72360	19/08/2018--06:29:00	33.75	0	-0.000641888	-0.0172419	0.0934967
72420	19/08/2018--06:30:00	33.72	0	-0.000641888	-0.0172419	0.0934967
72480	19/08/2018--06:31:00	33.71	0	-0.000641888	-0.0172419	0.0934967
72540	19/08/2018--06:32:00	33.73	0	-0.000641888	-0.0172419	0.0934967
72600	19/08/2018--06:33:00	33.71	0	-0.000641888	-0.0172419	0.0934967
72660	19/08/2018--06:34:00	33.7	0	-0.000641888	-0.0172419	0.0934967
72720	19/08/2018--06:35:00	33.7	0	-0.000641888	-0.0172419	0.0934967
72780	19/08/2018--06:36:00	33.67	0	-0.000641888	-0.0172419	0.0934967
72840	19/08/2018--06:37:00	33.69	0	-0.000641888	-0.0172419	0.0934967
72900	19/08/2018--06:38:00	33.69	0	-0.000641888	-0.0172419	0.0934967
72960	19/08/2018--06:39:00	33.7	0	-0.000641888	-0.0172419	0.0934967
73020	19/08/2018--06:40:00	33.69	0	-0.000641888	-0.0172419	0.0934967
73080	19/08/2018--06:41:00	33.7	0	-0.000641888	-0.0172419	0.0934967
73140	19/08/2018--06:42:00	33.68	0	-0.000641888	-0.0172419	0.0934967
73200	19/08/2018--06:43:00	33.67	0	-0.000641888	-0.0172419	0.0934967
73260	19/08/2018--06:44:00	33.67	0	-0.000641888	-0.0172419	0.0934967
73320	19/08/2018--06:45:00	33.63	0	-0.000641888	-0.0172419	0.0934967
73380	19/08/2018--06:46:00	33.64	0	-0.000641888	-0.0172419	0.0934967
73440	19/08/2018--06:47:00	33.63	0	-0.000641888	-0.0172419	0.0934967
73500	19/08/2018--06:48:00	33.62	0	-0.000641888	-0.0172419	0.0934967
73560	19/08/2018--06:49:00	33.62	0	-0.000641888	-0.0172419	0.0934967
73620	19/08/2018--06:50:00	33.62	0	-0.000641888	-0.0172419	0.0934967
73680	19/08/2018--06:51:00	33.62	0	-0.000641888	-0.0172419	0.0934967
73740	19/08/2018--06:52:00	33.61	0	-0.000641888	-0.0172419	0.0934967
73800	19/08/2018--06:53:00	33.61	0	-0.000641888	-0.0172419	0.0934967
73860	19/08/2018--06:54:00	33.61	0	-0.000641888	-0.0172419	0.0934967
73920	19/08/2018--06:55:00	33.6	0	-0.000641888	-0.0172419	0.0934967
73980	19/08/2018--06:56:00	33.6	0	-0.000641888	-0.0172419	0.0934967
74040	19/08/2018--06:57:00	33.59	0	-0.000641888	-0.0172419	0.0934967
74100	19/08/2018--06:58:00	33.59	0	-0.000641888	-0.0172419	0.0934967
74160	19/08/2018--06:59:00	33.57	0	-0.000641888	-0.0172419	0.0934967
74220	19/08/2018--07:00:00	33.55	0	-0.000641888	-0.0172419	0.0934967
74280	19/08/2018--07:01:00	33.55	0	-0.000641888	-0.0172419	0.0934967
74340	19/08/2018--07:02:00	33.52	0	-0.000641888	-0.0172419	0.0934967
74400	19/08/2018--07:03:00	33.52	0	-0.000641888	-0.0172419	0.0934967
74460	19/08/2018--07:04:00	33.5	0	-0.000641888	-0.0172419	0.0934967
74520	19/08/2018--07:05:00	33.48	0	-0.000641888	-0.0172419	0.0934967
74580	19/08/2018--07:06:00	33.48	0	-0.000641888	-0.0172419	0.0934967
74640	19/08/2018--07:07:00	33.45	0	-0.000641888	-0.0172419	0.0934967
74700	19/08/2018--07:08:00	33.45	0	-0.000641888	-0.0172419	0.0934967
74760	19/08/2018--07:09:00	33.47	0	-0.000641888	-0.0172419	0.0934967
74820	19/08/2018--07:10:00	33.45	0	0.0147198	-0.0322667	0.0786582
74880	19/08/2018--07:11:00	33.56	0	0.0147198	-0.0322667	0.0786582
74940	19/08/2018--07:12:00	33.54	0	0.0147198	-0.0322667	0.0786582
75000	19/08/2018--07:13:00	33.48	0	0.0147198	-0.0322667	0.0786582
75060	19/08/2018--07:14:00	33.45	0	0.0147198	-0.0322667	0.0786582
75120	19/08/2018--07:15:00	33.42	0	0.0147198	-0.0322667	0.0786582
75180	19/08/2018--07:16:00	33.42	0	0.0147198	-0.0322667	0.0786582
75240	19/08/2018--07:17:00	33.4	0	0.0147198	-0.0322667	0.0786582
75300	19/08/2018--07:18:00	33.41	0	0.0147198	-0.0322667	0.0786582
75360	19/08/2018--07:19:00	33.38	0	0.0147198	-0.0322667	0.0786582
75420	19/08/2018--07:20:00	33.36	0	0.0147198	-0.0322667	0.0786582
75480	19/08/2018--07:21:00	33.36	0	0.0147198	-0.0322667	0.0786582
75540	19/08/2018--07:22:00	33.34	0	0.0147198	-0.0322667	0.0786582
75600	19/08/2018--07:23:00	33.32	0	0.0147198	-0.0322667	0.0786582
75660	19/08/2018--07:24:00	33.34	0	0.0147198	-0.0322667	0.0786582
75720	19/08/2018--07:25:00	33.32	0	0.0147198	-0.0322667	0.0786582
75780	19/08/2018--07:26:00	33.34	0	0.0147198	-0.0322667	0.0786582
75840	19/08/2018--07:27:00	33.36	0	0.0147198	-0.0322667	0.0786582
75900	19/08/2018--07:28:00	33.37	0	0.0147198	-0.0322667	0.0786582
75960	19/08/2018--07:29:00	33.36	0	0.0147198	-0.0322667	0.0786582
76020	19/08/2018--07:30:00	33.37	0	0.0147198	-0.0322667	0.0786582
76080	19/08/2018--07:31:00	33.36	0	0.0147198	-0.0322667	0.0786582
76140	19/08/2018--07:32:00	33.38	0	0.0147198	-0.0322667	0.0786582
76200	19/08/2018--07:33:00	33.38	0	0.0147198	-0.0322667	0.0786582
76260	19/08/2018--07:34:00	33.39	0	0.0147198	-0.0322667	0.0786582
76320	19/08/2018--07:35:00	33.37	0	0.0147198	-0.0322667	0.0786582
76380	19/08/2018--07:36:00	33.39	0	0.0147198	-0.0322667	0.0786582
76440	19/08/2018--07:37:00	33.4	0	0.0147198	-0.0322667	0.0786582
76500	19/08/2018--07:38:00	33.41	0	0.0147198	-0.0322667	0.0786582
76560	19/08/2018--07:39:00	33.45	0	0.0147198	-0.0322667	0.0786582
76620	19/08/2018--07:40:00	33.44	0	0.0147198	-0.0322667	0.0786582
76680	19/08/2018--07:41:00	33.46	0	0.0147198	-0.0322667	0.0786582
76740	19/08/2018--07:42:00	33.48	0	0.0147198	-0.0322667	0.0786582
76800	19/08/2018--07:43:00	33.48	0	0.0147198	-0.0322667	0.0786582
76860	19/08/2018--07:44:00	33.49	0	0.0147198	-0.0322667	0.0786582
76920	19/08/2018--07:45:00	33.5	0	0.0147198	-0.0322667	0.0786582
76980	19/08/2018--07:46:00	33.51	0	0.0147198	-0.0322667	0.0786582
77040	19/08/2018--07:47:00	33.54	0	0.0147198	-0.0322667	0.0786582
77100	19/08/2018--07:48:00	33.56	0	0.0147198	-0.0322667	0.0786582
77160	19/08/2018--07:49:00	33.59	0	0.0147198	-0.0322667	0.0786582
77220	19/08/2018--07:50:00	33.61	0	0.0147198	-0.0322667	0.0786582
77280	19/08/2018--07:51:00	33.66	0	0.0147198	-0.0322667	0.0786582
77340	19/08/2018--07:52:00	33.66	0	0.0147198	-0.0322667	0.0786582
77400	19/08/2018--07:53:00	33.68	0	0.0147198	-0.0322667	0.0786582
77460	19/08/2018--07:54:00	33.71	0	0.0147198	-0.0322667	0.0786582
77520	19/08/2018--07:55:00	33.71	0	0.0147198	-0.0322667	0.0786582
77580	19/08/2018--07:56:00	33.71	0	0.0147198	-0.0322667	0.0786582
77640	19/08/2018--07:57:00	33.7	0	0.0147198	-0.0322667	0.0786582
77700	19/08/2018--07:58:00	33.69	0	0.0147198	-0.0322667	0.0786582
77760	19/08/2018--07:59:00	33.69	0	0.0147198	-0.0322667	0.0786582
77820	19/08/2018--08:00:00	33.7	0	0.0147198	-0.0322667	0.0786582
77880	19/08/2018--08:01:00	33.69	0	0.0147198	-0.0322667	0.0786582
77940	19/08/2018--08:02:00	33.7	0	0.0147198	-0.0322667	0.0786582
78000	19/08/2018--08:03:00	33.73	0	0.0147198	-0.0322667	0.0786582
78060	19/08/2018--08:04:00	33.71	0	0.0147198	-0.0322667	0.0786582
78120	19/08/2018--08:05:00	33.69	0	0.0147198	-0.0322667	0.0786582
78180	19/08/2018--08:06:00	33.68	0	0.0147198	-0.0322667	0.0786582
78240	19/08/2018--08:07:00	33.67	0	0.0147198	-0.0322667	0.0786582
78300	19/08/2018--08:08:00	33.68	0	0.0147198	-0.0322667	0.0786582
78360	19/08/2018--08:09:00	33.68	0	0.0147198	-0.0322667	0.0786582
78420	19/08/2018--08:10:00	33.7	0	0.0147198	-0.0322667	0.0786582
78480	19/08/2018--08:11:00	33.7	0	0.0147198	-0.0322667	0.0786582
78540	19/08/2018--08:12:00	33.69	0	0.0147198	-0.0322667	0.0786582
78600	19/08/2018--08:13:00	33.69	0	0.0147198	-0.0322667	0.0786582
78660	19/08/2018--08:14:00	33.7	0	0.0147198	-0.0322667	0.0786582
78720	19/08/2018--08:15:00	33.69	0	0.0147198	-0.0322667	0.0786582
78780	19/08/2018--08:16:00	33.7	0	0.0147198	-0.0322667	0.0786582
78840	19/08/2018--08:17:00	33.7	0	0.0147198	-0.0322667	0.0786582
78900	19/08/2018--08:18:00	33.69	0	0.0147198	-0.0322667	0.0786582
78960	19/08/2018--08:19:00	33.7	0	0.0147198	-0.0322667	0.0786582
79020	19/08/2018--08:20:00	33.7	0	0.0147198	-0.0322667	0.0786582
79080	19/08/2018--08:21:00	33.68	0	0.0147198	-0.0322667	0.0786582
79140	19/08/2018--08:22:00	33.67	0	0.0147198	-0.0322667	0.0786582
79200	19/08/2018--08:23:00	33.67	0	0.0147198	-0.0322667	0.0786582
79260	19/08/2018--08:24:00	33.66	0	0.0147198	-0.0322667	0.0786582
79320	19/08/2018--08:25:00	33.66	0	0.0147198	-0.0322667	0.0786582
79380	19/08/2018--08:26:00	33.64	0	0.0147198	-0.0322667	0.0786582
79440	19/08/2018--08:27:00	33.64	0	0.0147198	-0.0322667	0.0786582
79500	19/08/2018--08:28:00	33.66	0	0.0147198	-0.0322667	0.0786582
79560	19/08/2018--08:29:00	33.64	0	0.0147198	-0.0322667	0.0786582
79620	19/08/2018--08:30:00	33.62	0	0.0147198	-0.0322667	0.0786582
79680	19/08/2018--08:31:00	33.87	0	0.0147198	-0.0322667	0.0786582
79740	19/08/2018--08:32:00	34.14	0	0.0147198	-0.0322667	0.0786582
79800	19/08/2018--08:33:00	34.34	0	0.0147198	-0.0322667	0.0786582
79860	19/08/2018--08:34:00	34.43	0	0.0147198	-0.0322667	0.0786582
79920	19/08/2018--08:35:00	34.55	0	0.0147198	-0.0322667	0.0786582
79980	19/08/2018--08:36:00	34.61	0	0.0147198	-0.0322667	0.0786582
80040	19/08/2018--08:37:00	34.67	0	0.0147198	-0.0322667	0.0786582
80100	19/08/2018--08:38:00	34.73	0	0.0147198	-0.0322667	0.0786582
80160	19/08/2018--08:39:00	34.77	0	0.0147198	-0.0322667	0.0786582
80220	19/08/2018--08:40:00	34.84	0	0.0147198	-0.0322667	0.0786582
80280	19/08/2018--08:41:00	34.87	0	0.0147198	-0.0322667	0.0786582
80340	19/08/2018--08:42:00	34.93	0	0.0147198	-0.0322667	0.0786582
80400	19/08/2018--08:43:00	34.96	0	0.0147198	-0.0322667	0.0786582
80460	19/08/2018--08:44:00	34.99	0	0.0147198	-0.0322667	0.0786582
80520	19/08/2018--08:45:00	35.03	0	0.0147198	-0.0322667	0.0786582
80580	19/08/2018--08:46:00	35.06	0	0.0147198	-0.0322667	0.0786582
80640	19/08/2018--08:47:00	35.09	0	0.0147198	-0.0322667	0.0786582
80700	19/08/2018--08:48:00	35.11	0	0.0147198	-0.0322667	0.0786582
80760	19/08/2018--08:49:00	35.13	0	0.0147198	-0.0322667	0.0786582
80820	19/08/2018--08:50:00	35.14	0	0.0147198	-0.0322667	0.0786582
80880	19/08/2018--08:51:00	35.18	0	0.0147198	-0.0322667	0.0786582
80940	19/08/2018--08:52:00	35.19	0	0.0147198	-0.0322667	0.0786582
81000	19/08/2018--08:53:00	35.23	0	0.0147198	-0.0322667	0.0786582
81060	19/08/2018--08:54:00	35.32	0	0.0147198	-0.0322667	0.0786582
81120	19/08/2018--08:55:00	35.44	0	0.0147198	-0.0322667	0.0786582
81180	19/08/2018--08:56:00	35.53	0	0.0147198	-0.0322667	0.0786582
81240	19/08/2018--08:57:00	35.57	0	0.0147198	-0.0322667	0.0786582
81300	19/08/2018--08:58:00	35.64	0	0.0147198	-0.0322667	0.0786582
81360	19/08/2018--08:59:00	35.68	0	0.0147198	-0.0322667	0.0786582
81420	19/08/2018--09:00:00	35.74	0	0.0147198	-0.0322667	0.0786582
81480	19/08/2018--09:01:00	35.75	0	0.0147198	-0.0322667	0.0786582
81540	19/08/2018--09:02:00	35.78	0	0.0147198	-0.0322667	0.0786582
81600	19/08/2018--09:03:00	35.8	0	0.0147198	-0.0322667	0.0786582
81660	19/08/2018--09:04:00	35.82	0	0.0147198	-0.0322667	0.0786582
81720	19/08/2018--09:05:00	35.86	0	0.0147198	-0.0322667	0.0786582
81780	19/08/2018--09:06:00	35.88	0	0.0147198	-0.0322667	0.0786582
81840	19/08/2018--09:07:00	35.9	0	0.0147198	-0.0322667	0.0786582
81900	19/08/2018--09:08:00	35.92	0	0.0147198	-0.0322667	0.0786582
81960	19/08/2018--09:09:00	35.95	0	0.0147198	-0.0322667	0.0786582
82020	19/08/2018--09:10:00	35.95	0	0.0147198	-0.0322667	0.0786582
82080	19/08/2018--09:11:00	36.01	0	0.0147198	-0.0322667	0.0786582
82140	19/08/2018--09:12:00	35.96	0	0.0147198	-0.0322667	0.0786582
82200	19/08/2018--09:13:00	35.95	0	0.0147198	-0.0322667	0.0786582
82260	19/08/2018--09:14:00	35.92	0	0.0147198	-0.0322667	0.0786582
82320	19/08/2018--09:15:00	35.9	0	0.0147198	-0.0322667	0.0786582
82380	19/08/2018--09:16:00	35.89	0	0.0147198	-0.0322667	0.0786582
82440	19/08/2018--09:17:00	35.89	0	0.0147198	-0.0322667	0.0786582
82500	19/08/2018--09:18:00	35.9	0	0.0147198	-0.0322667	0.0786582
82560	19/08/2018--09:19:00	35.89	0	0.0147198	-0.0322667	0.0786582
82620	19/08/2018--09:20:00	35.88	0	0.0147198	-0.0322667	0.0786582
82680	19/08/2018--09:21:00	35.9	0	0.0147198	-0.0322667	0.0786582
82740	19/08/2018--09:22:00	35.89	0	0.0147198	-0.0322667	0.0786582
82800	19/08/2018--09:23:00	35.89	0	0.0147198	-0.0322667	0.0786582
82860	19/08/2018--09:24:00	35.9	0	0.0147198	-0.0322667	0.0786582
82920	19/08/2018--09:25:00	35.9	0	0.0147198	-0.0322667	0.0786582
82980	19/08/2018--09:26:00	35.91	0	0.0147198	-0.0322667	0.0786582
83040	19/08/2018--09:27:00	35.91	0	0.0147198	-0.0322667	0.0786582
83100	19/08/2018--09:28:00	35.89	0	0.0147198	-0.0322667	0.0786582
83160	19/08/2018--09:29:00	35.88	0	0.0147198	-0.0322667	0.0786582
83220	19/08/2018--09:30:00	35.89	0	0.0147198	-0.0322667	0.0786582
83280	19/08/2018--09:31:00	35.88	0	0.0147198	-0.0322667	0.0786582
83340	19/08/2018--09:32:00	35.88	0	0.0147198	-0.0322667	0.0786582
83400	19/08/2018--09:33:00	35.89	0	0.0147198	-0.0322667	0.0786582
83460	19/08/2018--09:34:00	35.89	0	0.0147198	-0.0322667	0.0786582
83520	19/08/2018--09:35:00	35.89	0	0.0147198	-0.0322667	0.0786582
83580	19/08/2018--09:36:00	35.9	0	0.0147198	-0.0322667	0.0786582
83640	19/08/2018--09:37:00	35.92	0	0.0147198	-0.0322667	0.0786582
83700	19/08/2018--09:38:00	35.93	0	0.0147198	-0.0322667	0.0786582
83760	19/08/2018--09:39:00	35.92	0	0.0147198	-0.0322667	0.0786582
83820	19/08/2018--09:40:00	35.9	0	0.0147198	-0.0322667	0.0786582
83880	19/08/2018--09:41:00	35.51	0	0.0147198	-0.0322667	0.0786582
83940	19/08/2018--09:42:00	35.12	0	0.0147198	-0.0322667	0.0786582
84000	19/08/2018--09:43:00	34.71	0	0.0147198	-0.0322667	0.0786582
84060	19/08/2018--09:44:00	34.46	0	0.0147198	-0.0322667	0.0786582
84120	19/08/2018--09:45:00	34.18	0	0.0147198	-0.0322667	0.0786582
84180	19/08/2018--09:46:00	33.92	0	0.0147198	-0.0322667	0.0786582
84240	19/08/2018--09:47:00	33.65	0	0.0147198	-0.0322667	0.0786582
84300	19/08/2018--09:48:00	33.63	0	0.0147198	-0.0322667	0.0786582
84360	19/08/2018--09:49:00	33.62	0	0.0147198	-0.0322667	0.0786582
84420	19/08/2018--09:50:00	33.52	0	0.0147198	-0.0322667	0.0786582
84480	19/08/2018--09:51:00	33.47	0	0.0147198	-0.0322667	0.0786582
84540	19/08/2018--09:52:00	33.38	0	0.0147198	-0.0322667	0.0786582
84600	19/08/2018--09:53:00	33.31	0	0.0147198	-0.0322667	0.0786582
84660	19/08/2018--09:54:00	33.27	0	0.0147198	-0.0322667	0.0786582
84720	19/08/2018--09:55:00	33.45	0	0.0147198	-0.0322667	0.0786582
84780	19/08/2018--09:56:00	33.61	0	0.0147198	-0.0322667	0.0786582
84840	19/08/2018--09:57:00	33.8	0	0.0147198	-0.0322667	0.0786582
84900	19/08/2018--09:58:00	33.96	0	0.0147198	-0.0322667	0.0786582
84960	19/08/2018--09:59:00	34.11	0	0.0147198	-0.0322667	0.0786582
85020	19/08/2018--10:00:00	34.2	0	0.0147198	-0.0322667	0.0786582
85080	19/08/2018--10:01:00	34.29	0	0.0147198	-0.0322667	0.0786582
85140	19/08/2018--10:02:00	34.39	0	0.0147198	-0.0322667	0.0786582
85200	19/08/2018--10:03:00	34.45	0	0.0147198	-0.0322667	0.0786582
85260	19/08/2018--10:04:00	34.54	0	0.0147198	-0.0322667	0.0786582
85320	19/08/2018--10:05:00	34.59	0	0.0147198	-0.0322667	0.0786582
85380	19/08/2018--10:06:00	34.66	0	0.0147198	-0.0322667	0.0786582
85440	19/08/2018--10:07:00	34.7	0	0.0147198	-0.0322667	0.0786582
85500	19/08/2018--10:08:00	34.76	0	0.0147198	-0.0322667	0.0786582
85560	19/08/2018--10:09:00	34.77	0	0.0147198	-0.0322667	0.0786582
85620	19/08/2018--10:10:00	34.58	0	0.0147198	-0.0322667	0.0786582
85680	19/08/2018--10:11:00	34.42	0	0.0147198	-0.0322667	0.0786582
85740	19/08/2018--10:12:00	34.23	0	0.0147198	-0.0322667	0.0786582
85800	19/08/2018--10:13:00	34.07	0	0.0147198	-0.0322667	0.0786582
85860	19/08/2018--10:14:00	33.94	0	0.0147198	-0.0322667	0.0786582
85920	19/08/2018--10:15:00	33.89	0	0.0147198	-0.0322667	0.0786582
85980	19/08/2018--10:16:00	33.92	0	0.0147198	-0.0322667	0.0786582
86040	19/08/2018--10:17:00	33.88	0	0.0147198	-0.0322667	0.0786582
86100	19/08/2018--10:18:00	33.87	0	0.0147198	-0.0322667	0.0786582
86160	19/08/2018--10:19:00	33.78	0	0.0147198	-0.0322667	0.0786582
86220	19/08/2018--10:20:00	33.64	0	0.0147198	-0.0322667	0.0786582
86280	19/08/2018--10:21:00	33.67	0	0.0147198	-0.0322667	0.0786582
86340	19/08/2018--10:22:00	33.56	0	0.0147198	-0.0322667	0.0786582
86400	19/08/2018--10:23:00	33.52	0	0.0147198	-0.0322667	0.0786582
86460	19/08/2018--10:24:00	33.68	0	0.0147198	-0.0322667	0.0786582
86520	19/08/2018--10:25:00	33.86	0	0.0147198	-0.0322667	0.0786582
86580	19/08/2018--10:26:00	34.01	0	0.0147198	-0.0322667	0.0786582
86640	19/08/2018--10:27:00	34.16	0	0.0147198	-0.0322667	0.0786582
86700	19/08/2018--10:28:00	34.25	0	0.0147198	-0.0322667	0.0786582
86760	19/08/2018--10:29:00	34.34	0	0.0147198	-0.0322667	0.0786582
86820	19/08/2018--10:30:00	34.41	0	0.0147198	-0.0322667	0.0786582
86880	19/08/2018--10:31:00	34.48	0	0.0147198	-0.0322667	0.0786582
86940	19/08/2018--10:32:00	34.58	0	0.0147198	-0.0322667	0.0786582
87000	19/08/2018--10:33:00	34.67	0	0.0147198	-0.0322667	0.0786582
87060	19/08/2018--10:34:00	34.73	0	0.0147198	-0.0322667	0.0786582
87120	19/08/2018--10:35:00	34.72	0	0.0147198	-0.0322667	0.0786582
87180	19/08/2018--10:36:00	34.63	0	0.0147198	-0.0322667	0.0786582
87240	19/08/2018--10:37:00	34.69	0	0.0147198	-0.0322667	0.0786582
87300	19/08/2018--10:38:00	34.79	0	0.0147198	-0.0322667	0.0786582
87360	19/08/2018--10:39:00	34.88	0	0.0147198	-0.0322667	0.0786582
87420	19/08/2018--10:40:00	34.87	0	0.0147198	-0.0322667	0.0786582
87480	19/08/2018--10:41:00	34.91	0	0.0147198	-0.0322667	0.0786582
87540	19/08/2018--10:42:00	34.76	0	0.0147198	-0.0322667	0.0786582
87600	19/08/2018--10:43:00	34.66	0	0.0147198	-0.0322667	0.0786582
87660	19/08/2018--10:44:00	34.46	0	0.0147198	-0.0322667	0.0786582
87720	19/08/2018--10:45:00	34.27	0	0.0147198	-0.0322667	0.0786582
87780	19/08/2018--10:46:00	34.04	0	0.0147198	-0.0322667	0.0786582
87840	19/08/2018--10:47:00	34	0	0.0147198	-0.0322667	0.0786582
87900	19/08/2018--10:48:00	34.08	0	0.0147198	-0.0322667	0.0786582
87960	19/08/2018--10:49:00	34.06	0	0.0147198	-0.0322667	0.0786582
88020	19/08/2018--10:50:00	34.1	0	0.0147198	-0.0322667	0.0786582
88080	19/08/2018--10:51:00	34.13	0	0.0147198	-0.0322667	0.0786582
88140	19/08/2018--10:52:00	34.05	0	0.0147198	-0.0322667	0.0786582
88200	19/08/2018--10:53:00	34.06	0	0.0147198	-0.0322667	0.0786582
88260	19/08/2018--10:54:00	34.1	0	0.0147198	-0.0322667	0.0786582
88320	19/08/2018--10:55:00	34.14	0	0.0147198	-0.0322667	0.0786582
88380	19/08/2018--10:56:00	33.91	0	0.0147198	-0.0322667	0.0786582
88440	19/08/2018--10:57:00	33.82	0	0.0147198	-0.0322667	0.0786582
88500	19/08/2018--10:58:00	33.9	0	0.0147198	-0.0322667	0.0786582
88560	19/08/2018--10:59:00	33.72	0	0.0147198	-0.0322667	0.0786582
88620	19/08/2018--11:00:00	33.63	0	0.0147198	-0.0322667	0.0786582
88680	19/08/2018--11:01:00	33.54	0	0.0147198	-0.0322667	0.0786582
88740	19/08/2018--11:02:00	33.34	0	0.0147198	-0.0322667	0.0786582
88800	19/08/2018--11:03:00	33.26	0	0.0147198	-0.0322667	0.0786582
88860	19/08/2018--11:04:00	33.19	0	0.0147198	-0.0322667	0.0786582
88920	19/08/2018--11:05:00	33.21	0	0.0147198	-0.0322667	0.0786582
88980	19/08/2018--11:06:00	33.36	0	0.0147198	-0.0322667	0.0786582
89040	19/08/2018--11:07:00	33.53	0	0.0147198	-0.0322667	0.0786582
89100	19/08/2018--11:08:00	33.66	0	0.0147198	-0.0322667	0.0786582
89160	19/08/2018--11:09:00	33.78	0	0.0147198	-0.0322667	0.0786582
89220	19/08/2018--11:10:00	33.86	0	0.0147198	-0.0322667	0.0786582
89280	19/08/2018--11:11:00	33.96	0	0.0147198	-0.0322667	0.0786582
89340	19/08/2018--11:12:00	34.07	0	0.0147198	-0.0322667	0.0786582
89400	19/08/2018--11:13:00	34.14	0	0.0147198	-0.0322667	0.0786582
89460	19/08/2018--11:14:00	34.23	0	0.0147198	-0.0322667	0.0786582
89520	19/08/2018--11:15:00	34.37	0	0.0147198	-0.0322667	0.0786582
89580	19/08/2018--11:16:00	34.51	0	0.0147198	-0.0322667	0.0786582
89640	19/08/2018--11:17:00	34.61	0	0.0147198	-0.0322667	0.0786582
89700	19/08/2018--11:18:00	34.65	0	0.0147198	-0.0322667	0.0786582
89760	19/08/2018--11:19:00	34.69	0	0.0147198	-0.0322667	0.0786582
89820	19/08/2018--11:20:00	34.73	0	0.0147198	-0.0322667	0.0786582
89880	19/08/2018--11:21:00	34.77	0	0.0147198	-0.0322667	0.0786582
89940	19/08/2018--11:22:00	34.79	0	0.0147198	-0.0322667	0.0786582
90000	19/08/2018--11:23:00	34.85	0	0.0147198	-0.0322667	0.0786582
90060	19/08/2018--11:24:00	34.88	0	0.0147198	-0.0322667	0.0786582
90120	19/08/2018--11:25:00	34.89	0	0.0147198	-0.0322667	0.0786582
90180	19/08/2018--11:26:00	34.93	0	0.0147198	-0.0322667	0.0786582
90240	19/08/2018--11:27:00	34.97	0	0.0147198	-0.0322667	0.0786582
90300	19/08/2018--11:28:00	35.01	0	0.0147198	-0.0322667	0.0786582
90360	19/08/2018--11:29:00	34.98	0	0.0147198	-0.0322667	0.0786582
90420	19/08/2018--11:30:00	34.54	0	0.0147198	-0.0322667	0.0786582
90480	19/08/2018--11:31:00	34.08	0	0.0147198	-0.0322667	0.0786582
90540	19/08/2018--11:32:00	33.63	0	0.0147198	-0.0322667	0.0786582
90600	19/08/2018--11:33:00	33.51	0	0.0147198	-0.0322667	0.0786582
90660	19/08/2018--11:34:00	33.54	0	0.0147198	-0.0322667	0.0786582
90720	19/08/2018--11:35:00	33.43	0	0.0147198	-0.0322667	0.0786582
90780	19/08/2018--11:36:00	33.46	0	0.0147198	-0.0322667	0.0786582
90840	19/08/2018--11:37:00	33.18	0	0.0147198	-0.0322667	0.0786582
90900	19/08/2018--11:38:00	32.6	0	0.0147198	-0.0322667	0.0786582
90960	19/08/2018--11:39:00	32.41	0	0.0147198	-0.0322667	0.0786582
91020	19/08/2018--11:40:00	32.34	0	0.0147198	-0.0322667	0.0786582
91080	19/08/2018--11:41:00	32.29	0	0.0147198	-0.0322667	0.0786582
91140	19/08/2018--11:42:00	32.41	0	0.0147198	-0.0322667	0.0786582
91200	19/08/2018--11:43:00	32.46	0	0.0147198	-0.0322667	0.0786582
91260	19/08/2018--11:44:00	32.39	0	0.0147198	-0.0322667	0.0786582
91320	19/08/2018--11:45:00	32.41	0	0.0147198	-0.0322667	0.0786582
91380	19/08/2018--11:46:00	32.52	0	0.0147198	-0.0322667	0.0786582
91440	19/08/2018--11:47:00	32.64	0	0.0147198	-0.0322667	0.0786582
91500	19/08/2018--11:48:00	32.8	0	0.0147198	-0.0322667	0.0786582
91560	19/08/2018--11:49:00	32.91	0	0.0147198	-0.0322667	0.0786582
91620	19/08/2018--11:50:00	33.02	0	0.0147198	-0.0322667	0.0786582
91680	19/08/2018--11:51:00	33.16	0	0.0147198	-0.0322667	0.0786582
91740	19/08/2018--11:52:00	33.3	0	0.0147198	-0.0322667	0.0786582
91800	19/08/2018--11:53:00	33.38	0	0.0147198	-0.0322667	0.0786582
91860	19/08/2018--11:54:00	33.17	0	0.0147198	-0.0322667	0.0786582
91920	19/08/2018--11:55:00	33.04	0	0.0147198	-0.0322667	0.0786582
91980	19/08/2018--11:56:00	33.23	0	0.0147198	-0.0322667	0.0786582
92040	19/08/2018--11:57:00	33.34	0	0.0147198	-0.0322667	0.0786582
92100	19/08/2018--11:58:00	33.46	0	0.0147198	-0.0322667	0.0786582
92160	19/08/2018--11:59:00	33.6	0	0.0147198	-0.0322667	0.0786582
92220	19/08/2018--12:00:00	33.75	0	0.0147198	-0.0322667	0.0786582
92280	19/08/2018--12:01:00	33.87	0	0.0147198	-0.0322667	0.0786582
92340	19/08/2018--12:02:00	33.98	0	0.0147198	-0.0322667	0.0786582
92400	19/08/2018--12:03:00	34.09	0	0.0147198	-0.0322667	0.0786582
92460	19/08/2018--12:04:00	34.18	0	0.0147198	-0.0322667	0.0786582
92520	19/08/2018--12:05:00	34.25	0	0.0147198	-0.0322667	0.0786582
92580	19/08/2018--12:06:00	34.35	0	0.0147198	-0.0322667	0.0786582
92640	19/08/2018--12:07:00	34.43	0	0.0147198	-0.0322667	0.0786582
92700	19/08/2018--12:08:00	34.48	0	0.0147198	-0.0322667	0.0786582
92760	19/08/2018--12:09:00	34.55	0	0.0147198	-0.0322667	0.0786582
92820	19/08/2018--12:10:00	34.6	0	0.0147198	-0.0322667	0.0786582
92880	19/08/2018--12:11:00	34.67	0	0.0147198	-0.0322667	0.0786582
92940	19/08/2018--12:12:00	34.71	0	0.0147198	-0.0322667	0.0786582
93000	19/08/2018--12:13:00	34.75	0	0.0147198	-0.0322667	0.0786582
93060	19/08/2018--12:14:00	34.82	0	0.0147198	-0.0322667	0.0786582
93120	19/08/2018--12:15:00	34.87	0	0.0147198	-0.0322667	0.0786582
93180	19/08/2018--12:16:00	34.9	0	0.0147198	-0.0322667	0.0786582
93240	19/08/2018--12:17:00	34.95	0	0.0147198	-0.0322667	0.0786582
93300	19/08/2018--12:18:00	34.98	0	0.0147198	-0.0322667	0.0786582
93360	19/08/2018--12:19:00	35.01	0	0.0147198	-0.0322667	0.0786582
93420	19/08/2018--12:20:00	35.03	0	0.0147198	-0.0322667	0.0786582
93480	19/08/2018--12:21:00	35.09	0	0.0147198	-0.0322667	0.0786582
93540	19/08/2018--12:22:00	35.12	0	0.0147198	-0.0322667	0.0786582
93600	19/08/2018--12:23:00	35.17	0	0.0147198	-0.0322667	0.0786582
93660	19/08/2018--12:24:00	35.21	0	0.0147198	-0.0322667	0.0786582
93720	19/08/2018--12:25:00	35.24	0	0.0147198	-0.0322667	0.0786582
93780	19/08/2018--12:26:00	35.28	0	0.0147198	-0.0322667	0.0786582
93840	19/08/2018--12:27:00	35.32	0	0.0147198	-0.0322667	0.0786582
93900	19/08/2018--12:28:00	35.33	0	0.0147198	-0.0322667	0.0786582
93960	19/08/2018--12:29:00	35.39	0	0.0147198	-0.0322667	0.0786582
94020	19/08/2018--12:30:00	35.32	0	0.0147198	-0.0322667	0.0786582
94080	19/08/2018--12:31:00	34.92	0	0.0147198	-0.0322667	0.0786582
94140	19/08/2018--12:32:00	34.74	0	0.0147198	-0.0322667	0.0786582
94200	19/08/2018--12:33:00	34.62	0	0.0147198	-0.0322667	0.0786582
94260	19/08/2018--12:34:00	34.61	0	0.0147198	-0.0322667	0.0786582
94320	19/08/2018--12:35:00	34.51	0	0.0147198	-0.0322667	0.0786582
94380	19/08/2018--12:36:00	34.56	0	0.0147198	-0.0322667	0.0786582
94440	19/08/2018--12:37:00	34.64	0	0.0147198	-0.0322667	0.0786582
94500	19/08/2018--12:38:00	34.64	0	0.0147198	-0.0322667	0.0786582
94560	19/08/2018--12:39:00	34.48	0	0.0147198	-0.0322667	0.0786582
94620	19/08/2018--12:40:00	34.37	0	0.0147198	-0.0322667	0.0786582
94680	19/08/2018--12:41:00	34.27	0	0.0147198	-0.0322667	0.0786582
94740	19/08/2018--12:42:00	34.23	0	0.0147198	-0.0322667	0.0786582
94800	19/08/2018--12:43:00	34.22	0	0.0147198	-0.0322667	0.0786582
94860	19/08/2018--12:44:00	34.2	0	0.0147198	-0.0322667	0.0786582
94920	19/08/2018--12:45:00	34.29	0	0.0147198	-0.0322667	0.0786582
94980	19/08/2018--12:46:00	34.45	0	0.0147198	-0.0322667	0.0786582
95040	19/08/2018--12:47:00	34.56	0	0.0147198	-0.0322667	0.0786582
95100	19/08/2018--12:48:00	34.68	0	0.0147198	-0.0322667	0.0786582
95160	19/08/2018--12:49:00	34.78	0	0.0147198	-0.0322667	0.0786582
95220	19/08/2018--12:50:00	34.84	0	0.0147198	-0.0322667	0.0786582
95280	19/08/2018--12:51:00	34.89	0	0.0147198	-0.0322667	0.0786582
95340	19/08/2018--12:52:00	34.93	0	0.0147198	-0.0322667	0.0786582
95400	19/08/2018--12:53:00	35	0	0.0147198	-0.0322667	0.0786582
95460	19/08/2018--12:54:00	34.97	0	0.0147198	-0.0322667	0.0786582
95520	19/08/2018--12:55:00	34.71	0	0.0147198	-0.0322667	0.0786582
95580	19/08/2018--12:56:00	34.28	0	0.0147198	-0.0322667	0.0786582
95640	19/08/2018--12:57:00	33.89	0	0.0147198	-0.0322667	0.0786582
95700	19/08/2018--12:58:00	33.76	0	0.0147198	-0.0322667	0.0786582
95760	19/08/2018--12:59:00	33.7	0	0.0147198	-0.0322667	0.0786582
95820	19/08/2018--13:00:00	33.7	0	0.0147198	-0.0322667	0.0786582
95880	19/08/2018--13:01:00	33.78	0	0.0147198	-0.0322667	0.0786582
95940	19/08/2018--13:02:00	33.77	0	0.0147198	-0.0322667	0.0786582
96000	19/08/2018--13:03:00	33.79	0	0.0147198	-0.0322667	0.0786582
96060	19/08/2018--13:04:00	33.9	10	0.0147198	-0.0322667	0.0786582
96120	19/08/2018--13:05:00	33.84	0	0.0147198	-0.0322667	0.0786582
96180	19/08/2018--13:06:00	33.84	0	0.0147198	-0.0322667	0.0786582
96240	19/08/2018--13:07:00	33.74	0	0.0147198	-0.0322667	0.0786582
96300	19/08/2018--13:08:00	33.59	0	0.0147198	-0.0322667	0.0786582
96360	19/08/2018--13:09:00	33.46	0	0.0147198	-0.0322667	0.0786582
96420	19/08/2018--13:10:00	33.39	0	0.0147198	-0.0322667	0.0786582
96480	19/08/2018--13:11:00	33.43	0	0.0147198	-0.0322667	0.0786582
96540	19/08/2018--13:12:00	33.3	0	0.0147198	-0.0322667	0.0786582
96600	19/08/2018--13:13:00	33.21	0	0.0147198	-0.0322667	0.0786582
96660	19/08/2018--13:14:00	33.2	0	0.0147198	-0.0322667	0.0786582
96720	19/08/2018--13:15:00	33.17	0	0.0147198	-0.0322667	0.0786582
96780	19/08/2018--13:16:00	33.14	0	0.0147198	-0.0322667	0.0786582
96840	19/08/2018--13:17:00	33.16	0	0.0147198	-0.0322667	0.0786582
96900	19/08/2018--13:18:00	33.13	0	0.0147198	-0.0322667	0.0786582
96960	19/08/2018--13:19:00	33.16	0	0.0147198	-0.0322667	0.0786582
97020	19/08/2018--13:20:00	33.11	0	0.0147198	-0.0322667	0.0786582
97080	19/08/2018--13:21:00	33.11	0	0.0147198	-0.0322667	0.0786582
97140	19/08/2018--13:22:00	33.09	0	0.0147198	-0.0322667	0.0786582
97200	19/08/2018--13:23:00	33.03	0	0.0147198	-0.0322667	0.0786582
97260	19/08/2018--13:24:00	32.98	0	0.0147198	-0.0322667	0.0786582
97320	19/08/2018--13:25:00	32.99	0	0.0147198	-0.0322667	0.0786582
97380	19/08/2018--13:26:00	33.05	0	0.0147198	-0.0322667	0.0786582
97440	19/08/2018--13:27:00	33.04	0	0.0147198	-0.0322667	0.0786582
97500	19/08/2018--13:28:00	32.95	0	0.0147198	-0.0322667	0.0786582
97560	19/08/2018--13:29:00	32.96	0	0.0147198	-0.0322667	0.0786582
97620	19/08/2018--13:30:00	32.83	0	0.0147198	-0.0322667	0.0786582
97680	19/08/2018--13:31:00	32.88	0	0.0147198	-0.0322667	0.0786582
97740	19/08/2018--13:32:00	32.88	0	0.0147198	-0.0322667	0.0786582
97800	19/08/2018--13:33:00	32.83	0	0.0147198	-0.0322667	0.0786582
97860	19/08/2018--13:34:00	32.8	0	0.0147198	-0.0322667	0.0786582
97920	19/08/2018--13:35:00	32.77	0	0.0147198	-0.0322667	0.0786582
97980	19/08/2018--13:36:00	32.78	0	0.0147198	-0.0322667	0.0786582
98040	19/08/2018--13:37:00	32.72	0	0.0147198	-0.0322667	0.0786582
98100	19/08/2018--13:38:00	32.68	0	0.0147198	-0.0322667	0.0786582
98160	19/08/2018--13:39:00	32.73	0	0.0147198	-0.0322667	0.0786582
98220	19/08/2018--13:40:00	32.79	0	0.0147198	-0.0322667	0.0786582
98280	19/08/2018--13:41:00	32.77	0	0.0147198	-0.0322667	0.0786582
98340	19/08/2018--13:42:00	32.59	0	0.0147198	-0.0322667	0.0786582
98400	19/08/2018--13:43:00	32.53	0	0.0147198	-0.0322667	0.0786582
98460	19/08/2018--13:44:00	32.45	0	0.0147198	-0.0322667	0.0786582
98520	19/08/2018--13:45:00	32.58	0	0.0147198	-0.0322667	0.0786582
98580	19/08/2018--13:46:00	32.59	0	0.0147198	-0.0322667	0.0786582
98640	19/08/2018--13:47:00	32.58	0	0.0147198	-0.0322667	0.0786582
98700	19/08/2018--13:48:00	32.52	0	0.0147198	-0.0322667	0.0786582
98760	19/08/2018--13:49:00	32.54	0	0.0147198	-0.0322667	0.0786582
98820	19/08/2018--13:50:00	32.55	0	0.0147198	-0.0322667	0.0786582
98880	19/08/2018--13:51:00	32.58	0	0.0147198	-0.0322667	0.0786582
98940	19/08/2018--13:52:00	32.61	0	0.0147198	-0.0322667	0.0786582
99000	19/08/2018--13:53:00	32.54	0	0.0147198	-0.0322667	0.0786582
99060	19/08/2018--13:54:00	32.49	0	0.0147198	-0.0322667	0.0786582
99120	19/08/2018--13:55:00	32.5	0	0.0147198	-0.0322667	0.0786582
99180	19/08/2018--13:56:00	32.36	0	0.0147198	-0.0322667	0.0786582
99240	19/08/2018--13:57:00	32.2	0	0.0147198	-0.0322667	0.0786582
99300	19/08/2018--13:58:00	32.15	0	0.0147198	-0.0322667	0.0786582
99360	19/08/2018--13:59:00	32.16	0	0.0147198	-0.0322667	0.0786582
99420	19/08/2018--14:00:00	32.16	0	0.0147198	-0.0322667	0.0786582
99480	19/08/2018--14:01:00	32.15	0	0.0147198	-0.0322667	0.0786582
99540	19/08/2018--14:02:00	32.16	0	0.0147198	-0.0322667	0.0786582
99600	19/08/2018--14:03:00	32.18	0	0.0147198	-0.0322667	0.0786582
99660	19/08/2018--14:04:00	32.14	0	0.0147198	-0.0322667	0.0786582
99720	19/08/2018--14:05:00	32.15	0	0.0147198	-0.0322667	0.0786582
99780	19/08/2018--14:06:00	32.12	0	0.0147198	-0.0322667	0.0786582
99840	19/08/2018--14:07:00	32.11	0	0.0147198	-0.0322667	0.0786582
99900	19/08/2018--14:08:00	32.13	0	0.0147198	-0.0322667	0.0786582
99960	19/08/2018--14:09:00	32.14	0	0.0147198	-0.0322667	0.0786582
100020	19/08/2018--14:10:00	32.13	0	0.0147198	-0.0322667	0.0786582
100080	19/08/2018--14:11:00	32.13	0	0.0147198	-0.0322667	0.0786582
100140	19/08/2018--14:12:00	32.14	0	0.0147198	-0.0322667	0.0786582
100200	19/08/2018--14:13:00	32.17	0	0.0147198	-0.0322667	0.0786582
100260	19/08/2018--14:14:00	32.15	0	0.0147198	-0.0322667	0.0786582
100320	19/08/2018--14:15:00	32.15	0	0.0147198	-0.0322667	0.0786582
100380	19/08/2018--14:16:00	32.15	0	0.0147198	-0.0322667	0.0786582
100440	19/08/2018--14:17:00	32.06	0	0.0147198	-0.0322667	0.0786582
100500	19/08/2018--14:18:00	32.04	0	0.0147198	-0.0322667	0.0786582
100560	19/08/2018--14:19:00	32.08	0	0.0147198	-0.0322667	0.0786582
100620	19/08/2018--14:20:00	32.09	0	0.0147198	-0.0322667	0.0786582
100680	19/08/2018--14:21:00	32.13	0	0.0147198	-0.0322667	0.0786582
100740	19/08/2018--14:22:00	32.12	0	0.0147198	-0.0322667	0.0786582
100800	19/08/2018--14:23:00	32.06	0	0.0147198	-0.0322667	0.0786582
100860	19/08/2018--14:24:00	32.07	0	0.0147198	-0.0322667	0.0786582
100920	19/08/2018--14:25:00	32.06	0	0.0147198	-0.0322667	0.0786582
100980	19/08/2018--14:26:00	32.08	0	0.0147198	-0.0322667	0.0786582
101040	19/08/2018--14:27:00	32.06	0	0.0147198	-0.0322667	0.0786582
101100	19/08/2018--14:28:00	32.06	0	0.0147198	-0.0322667	0.0786582
101160	19/08/2018--14:29:00	32.09	0	0.0147198	-0.0322667	0.0786582
101220	19/08/2018--14:30:00	32.09	0	0.0147198	-0.0322667	0.0786582
101280	19/08/2018--14:31:00	32.05	0	0.0147198	-0.0322667	0.0786582
101340	19/08/2018--14:32:00	32.25	0	0.0147198	-0.0322667	0.0786582
101400	19/08/2018--14:33:00	32.43	0	0.0147198	-0.0322667	0.0786582
101460	19/08/2018--14:34:00	32.28	0	0.0147198	-0.0322667	0.0786582
101520	19/08/2018--14:35:00	32.06	0	0.0147198	-0.0322667	0.0786582
101580	19/08/2018--14:36:00	31.83	0	0.0147198	-0.0322667	0.0786582
101640	19/08/2018--14:37:00	31.75	0	0.0147198	-0.0322667	0.0786582
101700	19/08/2018--14:38:00	31.79	0	0.0147198	-0.0322667	0.0786582
101760	19/08/2018--14:39:00	31.79	0	0.0147198	-0.0322667	0.0786582
101820	19/08/2018--14:40:00	31.62	0	0.0147198	-0.0322667	0.0786582
101880	19/08/2018--14:41:00	31.87	0	0.0147198	-0.0322667	0.0786582
101940	19/08/2018--14:42:00	32.02	0	0.0147198	-0.0322667	0.0786582
102000	19/08/2018--14:43:00	32.18	0	0.0147198	-0.0322667	0.0786582
102060	19/08/2018--14:44:00	32.28	0	0.0147198	-0.0322667	0.0786582
102120	19/08/2018--14:45:00	32.42	0	0.0147198	-0.0322667	0.0786582
102180	19/08/2018--14:46:00	32.49	0	0.0147198	-0.0322667	0.0786582
102240	19/08/2018--14:47:00	32.61	0	0.0147198	-0.0322667	0.0786582
102300	19/08/2018--14:48:00	32.66	0	0.0147198	-0.0322667	0.0786582
102360	19/08/2018--14:49:00	32.72	0	0.0147198	-0.0322667	0.0786582
102420	19/08/2018--14:50:00	32.79	0	0.0147198	-0.0322667	0.0786582
102480	19/08/2018--14:51:00	32.86	0	0.0147198	-0.0322667	0.0786582
102540	19/08/2018--14:52:00	32.93	0	0.0147198	-0.0322667	0.0786582
102600	19/08/2018--14:53:00	32.98	0	0.0147198	-0.0322667	0.0786582
102660	19/08/2018--14:54:00	33.06	0	0.0147198	-0.0322667	0.0786582
102720	19/08/2018--14:55:00	33.1	0	0.0147198	-0.0322667	0.0786582
102780	19/08/2018--14:56:00	33.17	0	0.0147198	-0.0322667	0.0786582
102840	19/08/2018--14:57:00	33.23	0	0.0147198	-0.0322667	0.0786582
102900	19/08/2018--14:58:00	33.27	0	0.0147198	-0.0322667	0.0786582
102960	19/08/2018--14:59:00	33.03	0	0.0147198	-0.0322667	0.0786582
103020	19/08/2018--15:00:00	32.77	0	0.0147198	-0.0322667	0.0786582
103080	19/08/2018--15:01:00	32.77	0	0.0147198	-0.0322667	0.0786582
103140	19/08/2018--15:02:00	32.84	0	0.0147198	-0.0322667	0.0786582
103200	19/08/2018--15:03:00	32.91	0	0.0147198	-0.0322667	0.0786582
103260	19/08/2018--15:04:00	32.99	0	0.0147198	-0.0322667	0.0786582
103320	19/08/2018--15:05:00	33.1	0	0.0147198	-0.0322667	0.0786582
103380	19/08/2018--15:06:00	33.21	0	0.0147198	-0.0322667	0.0786582
103440	19/08/2018--15:07:00	33.29	0	0.0147198	-0.0322667	0.0786582
103500	19/08/2018--15:08:00	33.37	0	0.0147198	-0.0322667	0.0786582
103560	19/08/2018--15:09:00	33.46	0	0.0147198	-0.0322667	0.0786582
103620	19/08/2018--15:10:00	33.53	0	0.0147198	-0.0322667	0.0786582
103680	19/08/2018--15:11:00	33.62	0	0.0147198	-0.0322667	0.0786582
103740	19/08/2018--15:12:00	33.68	0	0.0147198	-0.0322667	0.0786582
103800	19/08/2018--15:13:00	33.66	0	0.0147198	-0.0322667	0.0786582
103860	19/08/2018--15:14:00	33.63	0	0.0147198	-0.0322667	0.0786582
103920	19/08/2018--15:15:00	33.53	0	0.0147198	-0.0322667	0.0786582
103980	19/08/2018--15:16:00	33.48	0	0.0147198	-0.0322667	0.0786582
104040	19/08/2018--15:17:00	33.34	0	0.0147198	-0.0322667	0.0786582
104100	19/08/2018--15:18:00	33.14	0	0.0147198	-0.0322667	0.0786582
104160	19/08/2018--15:19:00	32.99	0	0.0147198	-0.0322667	0.0786582
104220	19/08/2018--15:20:00	32.88	0	0.0147198	-0.0322667	0.0786582
104280	19/08/2018--15:21:00	32.82	0	0.0147198	-0.0322667	0.0786582
104340	19/08/2018--15:22:00	32.75	0	0.0147198	-0.0322667	0.0786582
104400	19/08/2018--15:23:00	32.71	0	0.0147198	-0.0322667	0.0786582
104460	19/08/2018--15:24:00	32.68	0	0.0147198	-0.0322667	0.0786582
104520	19/08/2018--15:25:00	32.64	0	0.0147198	-0.0322667	0.0786582
104580	19/08/2018--15:26:00	32.61	0	0.0147198	-0.0322667	0.0786582
104640	19/08/2018--15:27:00	32.59	0	0.0147198	-0.0322667	0.0786582
104700	19/08/2018--15:28:00	32.56	0	0.0147198	-0.0322667	0.0786582
104760	19/08/2018--15:29:00	32.53	0	0.0147198	-0.0322667	0.0786582
104820	19/08/2018--15:30:00	32.54	0	0.0147198	-0.0322667	0.0786582
104880	19/08/2018--15:31:00	32.51	0	0.0147198	-0.0322667	0.0786582
104940	19/08/2018--15:32:00	32.5	0	0.0147198	-0.0322667	0.0786582
105000	19/08/2018--15:33:00	32.52	0	0.0147198	-0.0322667	0.0786582
105060	19/08/2018--15:34:00	32.52	0	0.0147198	-0.0322667	0.0786582
105120	19/08/2018--15:35:00	32.52	0	0.0147198	-0.0322667	0.0786582
105180	19/08/2018--15:36:00	32.51	0	0.0147198	-0.0322667	0.0786582
105240	19/08/2018--15:37:00	32.5	0	0.0147198	-0.0322667	0.0786582
105300	19/08/2018--15:38:00	32.51	0	0.0147198	-0.0322667	0.0786582
105360	19/08/2018--15:39:00	32.53	0	0.0147198	-0.0322667	0.0786582
105420	19/08/2018--15:40:00	32.52	0	0.0147198	-0.0322667	0.0786582
105480	19/08/2018--15:41:00	32.51	0	0.0147198	-0.0322667	0.0786582
105540	19/08/2018--15:42:00	32.51	0	0.0147198	-0.0322667	0.0786582
105600	19/08/2018--15:43:00	32.5	0	0.0147198	-0.0322667	0.0786582
105660	19/08/2018--15:44:00	32.5	0	0.0147198	-0.0322667	0.0786582
105720	19/08/2018--15:45:00	32.49	0	0.0147198	-0.0322667	0.0786582
105780	19/08/2018--15:46:00	32.49	0	0.0147198	-0.0322667	0.0786582
105840	19/08/2018--15:47:00	32.51	0	0.0147198	-0.0322667	0.0786582
105900	19/08/2018--15:48:00	32.5	0	0.0147198	-0.0322667	0.0786582
105960	19/08/2018--15:49:00	32.5	0	0.0147198	-0.0322667	0.0786582
106020	19/08/2018--15:50:00	32.5	0	0.0147198	-0.0322667	0.0786582
106080	19/08/2018--15:51:00	32.5	0	0.0147198	-0.0322667	0.0786582
106140	19/08/2018--15:52:00	32.52	0	0.0147198	-0.0322667	0.0786582
106200	19/08/2018--15:53:00	32.61	0	0.0147198	-0.0322667	0.0786582
106260	19/08/2018--15:54:00	32.67	0	0.0147198	-0.0322667	0.0786582
106320	19/08/2018--15:55:00	32.71	0	0.0147198	-0.0322667	0.0786582
106380	19/08/2018--15:56:00	32.71	0	0.0147198	-0.0322667	0.0786582
106440	19/08/2018--15:57:00	32.7	0	0.0147198	-0.0322667	0.0786582
106500	19/08/2018--15:58:00	32.7	0	0.0147198	-0.0322667	0.0786582
106560	19/08/2018--15:59:00	32.67	0	0.0147198	-0.0322667	0.0786582
106620	19/08/2018--16:00:00	32.65	0	0.0147198	-0.0322667	0.0786582
106680	19/08/2018--16:01:00	32.66	0	0.0147198	-0.0322667	0.0786582
106740	19/08/2018--16:02:00	32.64	0	0.0147198	-0.0322667	0.0786582
106800	19/08/2018--16:03:00	32.65	0	0.0147198	-0.0322667	0.0786582
106860	19/08/2018--16:04:00	32.64	0	0.0147198	-0.0322667	0.0786582
106920	19/08/2018--16:05:00	32.66	0	0.0147198	-0.0322667	0.0786582
106980	19/08/2018--16:06:00	32.65	0	0.0147198	-0.0322667	0.0786582
107040	19/08/2018--16:07:00	32.72	0	0.0147198	-0.0322667	0.0786582
107100	19/08/2018--16:08:00	32.83	0	0.0147198	-0.0322667	0.0786582
107160	19/08/2018--16:09:00	33	0	0.0147198	-0.0322667	0.0786582
107220	19/08/2018--16:10:00	33.08	0	0.0147198	-0.0322667	0.0786582
107280	19/08/2018--16:11:00	33.19	0	0.0147198	-0.0322667	0.0786582
107340	19/08/2018--16:12:00	33.21	0	0.0147198	-0.0322667	0.0786582
107400	19/08/2018--16:13:00	33.55	0	0.0147198	-0.0322667	0.0786582
107460	19/08/2018--16:14:00	33.44	0	0.0147198	-0.0322667	0.0786582
107520	19/08/2018--16:15:00	33.23	0	0.0147198	-0.0322667	0.0786582
107580	19/08/2018--16:16:00	33.11	0	0.0147198	-0.0322667	0.0786582
107640	19/08/2018--16:17:00	33.04	0	0.0147198	-0.0322667	0.0786582
107700	19/08/2018--16:18:00	32.98	0	0.0147198	-0.0322667	0.0786582
107760	19/08/2018--16:19:00	32.95	0	0.0147198	-0.0322667	0.0786582
107820	19/08/2018--16:20:00	32.91	0	0.0147198	-0.0322667	0.0786582
107880	19/08/2018--16:21:00	32.9	0	0.0147198	-0.0322667	0.0786582
107940	19/08/2018--16:22:00	32.87	0	0.0147198	-0.0322667	0.0786582
108000	19/08/2018--16:23:00	33.03	0	0.0147198	-0.0322667	0.0786582
108060	19/08/2018--16:24:00	33.46	0	0.0147198	-0.0322667	0.0786582
108120	19/08/2018--16:25:00	33.42	0	0.0147198	-0.0322667	0.0786582
108180	19/08/2018--16:26:00	33.38	0	0.0147198	-0.0322667	0.0786582
108240	19/08/2018--16:27:00	33.29	0	0.0147198	-0.0322667	0.0786582
108300	19/08/2018--16:28:00	33.21	0	0.0147198	-0.0322667	0.0786582
108360	19/08/2018--16:29:00	33.08	0	0.0147198	-0.0322667	0.0786582
108420	19/08/2018--16:30:00	33.04	0	0.0147198	-0.0322667	0.0786582
108480	19/08/2018--16:31:00	33.02	0	0.0147198	-0.0322667	0.0786582
108540	19/08/2018--16:32:00	32.99	0	0.0147198	-0.0322667	0.0786582
108600	19/08/2018--16:33:00	33.07	0	0.0147198	-0.0322667	0.0786582
108660	19/08/2018--16:34:00	33.2	0	0.0147198	-0.0322667	0.0786582
108720	19/08/2018--16:35:00	33.32	0	0.0147198	-0.0322667	0.0786582
108780	19/08/2018--16:36:00	33.41	0	0.0147198	-0.0322667	0.0786582
108840	19/08/2018--16:37:00	33.5	0	0.0147198	-0.0322667	0.0786582
108900	19/08/2018--16:38:00	33.57	0	0.0147198	-0.0322667	0.0786582
108960	19/08/2018--16:39:00	33.64	0	0.0147198	-0.0322667	0.0786582
109020	19/08/2018--16:40:00	33.69	0	0.0147198	-0.0322667	0.0786582
109080	19/08/2018--16:41:00	33.73	0	0.0147198	-0.0322667	0.0786582
109140	19/08/2018--16:42:00	33.82	0	0.0147198	-0.0322667	0.0786582
109200	19/08/2018--16:43:00	33.87	0	0.0147198	-0.0322667	0.0786582
109260	19/08/2018--16:44:00	33.91	0	0.0147198	-0.0322667	0.0786582
109320	19/08/2018--16:45:00	33.96	0	0.0147198	-0.0322667	0.0786582
109380	19/08/2018--16:46:00	34	0	0.0147198	-0.0322667	0.0786582
109440	19/08/2018--16:47:00	34.03	0	0.0147198	-0.0322667	0.0786582
109500	19/08/2018--16:48:00	34.02	0	0.0147198	-0.0322667	0.0786582
109560	19/08/2018--16:49:00	33.99	0	0.0147198	-0.0322667	0.0786582
109620	19/08/2018--16:50:00	33.76	0	0.0147198	-0.0322667	0.0786582
109680	19/08/2018--16:51:00	33.53	0	0.0147198	-0.0322667	0.0786582
109740	19/08/2018--16:52:00	33.46	0	0.0147198	-0.0322667	0.0786582
109800	19/08/2018--16:53:00	33.36	0	0.0147198	-0.0322667	0.0786582
109860	19/08/2018--16:54:00	33.28	0	0.0147198	-0.0322667	0.0786582
109920	19/08/2018--16:55:00	33.23	0	0.0147198	-0.0322667	0.0786582
109980	19/08/2018--16:56:00	33.17	0	0.0147198	-0.0322667	0.0786582
110040	19/08/2018--16:57:00	33.09	0	0.0147198	-0.0322667	0.0786582
110100	19/08/2018--16:58:00	33	0	0.0147198	-0.0322667	0.0786582
110160	19/08/2018--16:59:00	33.01	0	0.0147198	-0.0322667	0.0786582
110220	19/08/2018--17:00:00	32.9	0	0.0147198	-0.0322667	0.0786582
110280	19/08/2018--17:01:00	32.84	0	0.0147198	-0.0322667	0.0786582
110340	19/08/2018--17:02:00	32.81	0	0.0147198	-0.0322667	0.0786582
110400	19/08/2018--17:03:00	32.89	0	0.0147198	-0.0322667	0.0786582
110460	19/08/2018--17:04:00	32.83	0	0.0147198	-0.0322667	0.0786582
110520	19/08/2018--17:05:00	32.78	0	0.0147198	-0.0322667	0.0786582
110580	19/08/2018--17:06:00	32.72	0	0.0147198	-0.0322667	0.0786582
110640	19/08/2018--17:07:00	32.68	0	0.0147198	-0.0322667	0.0786582
110700	19/08/2018--17:08:00	32.64	0	0.0147198	-0.0322667	0.0786582
110760	19/08/2018--17:09:00	32.58	0	0.0147198	-0.0322667	0.0786582
110820	19/08/2018--17:10:00	32.57	0	0.0147198	-0.0322667	0.0786582
110880	19/08/2018--17:11:00	32.62	0	0.0147198	-0.0322667	0.0786582
110940	19/08/2018--17:12:00	32.67	0	0.0147198	-0.0322667	0.0786582
111000	19/08/2018--17:13:00	32.73	0	0.0147198	-0.0322667	0.0786582
111060	19/08/2018--17:14:00	32.82	0	0.0147198	-0.0322667	0.0786582
111120	19/08/2018--17:15:00	33.01	0	0.0147198	-0.0322667	0.0786582
111180	19/08/2018--17:16:00	33.26	0	0.0147198	-0.0322667	0.0786582
111240	19/08/2018--17:17:00	33.47	0	0.0147198	-0.0322667	0.0786582
111300	19/08/2018--17:18:00	33.65	0	0.0147198	-0.0322667	0.0786582
111360	19/08/2018--17:19:00	33.8	0	0.0147198	-0.0322667	0.0786582
111420	19/08/2018--17:20:00	33.97	0	0.0147198	-0.0322667	0.0786582
111480	19/08/2018--17:21:00	34.12	0	0.0147198	-0.0322667	0.0786582
111540	19/08/2018--17:22:00	34.23	0	0.0147198	-0.0322667	0.0786582
111594	19/08/2018--17:23:00						LOW BATTERY
111600	19/08/2018--17:23:00	34.36	0	0.0147198	-0.0322667	0.0786582
111660	19/08/2018--17:24:00	34.48	0	0.0147198	-0.0322667	0.0786582
111720	19/08/2018--17:25:00	34.59	0	0.0147198	-0.0322667	0.0786582
111780	19/08/2018--17:26:00	34.71	0	0.0147198	-0.0322667	0.0786582
111840	19/08/2018--17:27:00	34.79	0	0.0147198	-0.0322667	0.0786582
111900	19/08/2018--17:28:00	34.9	0	0.0147198	-0.0322667	0.0786582
111960	19/08/2018--17:29:00	34.98	0	0.0147198	-0.0322667	0.0786582
112020	19/08/2018--17:30:00	35.13	0	0.0147198	-0.0322667	0.0786582
112080	19/08/2018--17:31:00	35.3	0	0.0147198	-0.0322667	0.0786582
112140	19/08/2018--17:32:00	35.36	0	0.0147198	-0.0322667	0.0786582
112200	19/08/2018--17:33:00	35.39	0	0.0147198	-0.0322667	0.0786582
112260	19/08/2018--17:34:00	35.45	0	0.0147198	-0.0322667	0.0786582
112320	19/08/2018--17:35:00	35.47	0	0.0147198	-0.0322667	0.0786582
112380	19/08/2018--17:36:00	35.52	0	0.0147198	-0.0322667	0.0786582
112440	19/08/2018--17:37:00	35.52	0	0.0147198	-0.0322667	0.0786582
112500	19/08/2018--17:38:00	35.58	0	0.0147198	-0.0322667	0.0786582
112560	19/08/2018--17:39:00	35.61	0	0.0147198	-0.0322667	0.0786582
112620	19/08/2018--17:40:00	35.62	0	0.0147198	-0.0322667	0.0786582
112680	19/08/2018--17:41:00	35.68	0	0.0147198	-0.0322667	0.0786582
112740	19/08/2018--17:42:00	35.71	0	0.0147198	-0.0322667	0.0786582
112800	19/08/2018--17:43:00	35.76	0	0.0147198	-0.0322667	0.0786582
112860	19/08/2018--17:44:00	35.8	0	0.0147198	-0.0322667	0.0786582
112920	19/08/2018--17:45:00	35.86	0	0.0147198	-0.0322667	0.0786582
112980	19/08/2018--17:46:00	35.89	0	0.0147198	-0.0322667	0.0786582
113040	19/08/2018--17:47:00	35.93	0	0.0147198	-0.0322667	0.0786582
113100	19/08/2018--17:48:00	35.95	0	0.0147198	-0.0322667	0.0786582
113160	19/08/2018--17:49:00	35.99	0	0.0147198	-0.0322667	0.0786582
113220	19/08/2018--17:50:00	36.02	0	0.0147198	-0.0322667	0.0786582
113280	19/08/2018--17:51:00	36.05	0	0.0147198	-0.0322667	0.0786582
113340	19/08/2018--17:52:00	36.07	0	0.0147198	-0.0322667	0.0786582
113400	19/08/2018--17:53:00	36.11	0	0.0147198	-0.0322667	0.0786582
113460	19/08/2018--17:54:00	36.13	0	0.0147198	-0.0322667	0.0786582
113520	19/08/2018--17:55:00	36.15	0	0.0147198	-0.0322667	0.0786582
113580	19/08/2018--17:56:00	36.18	0	0.0147198	-0.0322667	0.0786582
113640	19/08/2018--17:57:00	36.2	0	0.0147198	-0.0322667	0.0786582
113700	19/08/2018--17:58:00	36.18	0	0.0147198	-0.0322667	0.0786582
113760	19/08/2018--17:59:00	35.97	0	0.0147198	-0.0322667	0.0786582
113820	19/08/2018--18:00:00	35.93	0	0.0147198	-0.0322667	0.0786582
113880	19/08/2018--18:01:00	35.95	0	0.0147198	-0.0322667	0.0786582
113940	19/08/2018--18:02:00	35.98	0	0.0147198	-0.0322667	0.0786582
114000	19/08/2018--18:03:00	36.01	0	0.0147198	-0.0322667	0.0786582
114060	19/08/2018--18:04:00	36.04	0	0.0147198	-0.0322667	0.0786582
114120	19/08/2018--18:05:00	36.05	0	0.0147198	-0.0322667	0.0786582
114180	19/08/2018--18:06:00	36.11	0	0.0147198	-0.0322667	0.0786582
114240	19/08/2018--18:07:00	36.11	0	0.0147198	-0.0322667	0.0786582
114300	19/08/2018--18:08:00	36.12	0	0.0147198	-0.0322667	0.0786582
114360	19/08/2018--18:09:00	36.13	0	0.0147198	-0.0322667	0.0786582
114420	19/08/2018--18:10:00	36.15	0	0.0147198	-0.0322667	0.0786582
114480	19/08/2018--18:11:00	36.17	0	0.0147198	-0.0322667	0.0786582
114540	19/08/2018--18:12:00	36.18	0	0.0147198	-0.0322667	0.0786582
114600	19/08/2018--18:13:00	36.01	0	0.0147198	-0.0322667	0.0786582
114660	19/08/2018--18:14:00	35.9	0	0.0147198	-0.0322667	0.0786582
114720	19/08/2018--18:15:00	35.96	0	0.0147198	-0.0322667	0.0786582
114780	19/08/2018--18:16:00	36	0	0.0147198	-0.0322667	0.0786582
114840	19/08/2018--18:17:00	36.06	0	0.0147198	-0.0322667	0.0786582
114900	19/08/2018--18:18:00	36.08	0	0.0147198	-0.0322667	0.0786582
114960	19/08/2018--18:19:00	36.12	0	0.0147198	-0.0322667	0.0786582
115020	19/08/2018--18:20:00	36.16	0	0.0147198	-0.0322667	0.0786582
115080	19/08/2018--18:21:00	36.22	0	0.0147198	-0.0322667	0.0786582
115140	19/08/2018--18:22:00	36.27	0	0.0147198	-0.0322667	0.0786582
115200	19/08/2018--18:23:00	36.28	0	0.0147198	-0.0322667	0.0786582
115260	19/08/2018--18:24:00	36.32	0	0.0147198	-0.0322667	0.0786582
115320	19/08/2018--18:25:00	36.34	0	0.0147198	-0.0322667	0.0786582
115380	19/08/2018--18:26:00	36.37	0	0.0147198	-0.0322667	0.0786582
115440	19/08/2018--18:27:00	36.37	0	0.0147198	-0.0322667	0.0786582
115500	19/08/2018--18:28:00	35.91	0	0.0147198	-0.0322667	0.0786582
115560	19/08/2018--18:29:00	35.47	0	0.0147198	-0.0322667	0.0786582
115620	19/08/2018--18:30:00	35.29	0	0.0147198	-0.0322667	0.0786582
115680	19/08/2018--18:31:00	35.17	0	0.0147198	-0.0322667	0.0786582
115740	19/08/2018--18:32:00	35.13	0	0.0147198	-0.0322667	0.0786582
115800	19/08/2018--18:33:00	35.13	0	0.0147198	-0.0322667	0.0786582
115860	19/08/2018--18:34:00	35.12	0	0.0147198	-0.0322667	0.0786582
115920	19/08/2018--18:35:00	35.06	0	0.0147198	-0.0322667	0.0786582
115980	19/08/2018--18:36:00	35.05	0	0.0147198	-0.0322667	0.0786582
116040	19/08/2018--18:37:00	35.1	0	0.0147198	-0.0322667	0.0786582
116100	19/08/2018--18:38:00	35.14	0	0.0147198	-0.0322667	0.0786582
116160	19/08/2018--18:39:00	35.18	0	0.0147198	-0.0322667	0.0786582
116220	19/08/2018--18:40:00	35.13	0	0.0147198	-0.0322667	0.0786582
116280	19/08/2018--18:41:00	35.17	0	0.0147198	-0.0322667	0.0786582
116340	19/08/2018--18:42:00	35.21	0	0.0147198	-0.0322667	0.0786582
116400	19/08/2018--18:43:00	35.05	0	0.0147198	-0.0322667	0.0786582
116460	19/08/2018--18:44:00	34.93	0	0.0147198	-0.0322667	0.0786582
116520	19/08/2018--18:45:00	34.98	0	0.0147198	-0.0322667	0.0786582
116580	19/08/2018--18:46:00	35.04	0	0.0147198	-0.0322667	0.0786582
116640	19/08/2018--18:47:00	35.05	0	0.0147198	-0.0322667	0.0786582
116700	19/08/2018--18:48:00	35.05	0	0.0147198	-0.0322667	0.0786582
116760	19/08/2018--18:49:00	35.06	0	0.0147198	-0.0322667	0.0786582
116820	19/08/2018--18:50:00	35.1	0	0.0147198	-0.0322667	0.0786582
116880	19/08/2018--18:51:00	35.02	0	0.0147198	-0.0322667	0.0786582
116940	19/08/2018--18:52:00	35.05	0	0.0147198	-0.0322667	0.0786582
117000	19/08/2018--18:53:00	35.09	0	0.0147198	-0.0322667	0.0786582
117060	19/08/2018--18:54:00	35.16	0	0.0147198	-0.0322667	0.0786582
117120	19/08/2018--18:55:00	35.18	0	0.0147198	-0.0322667	0.0786582
117180	19/08/2018--18:56:00	35.16	0	0.0147198	-0.0322667	0.0786582
117240	19/08/2018--18:57:00	35.19	0	0.0147198	-0.0322667	0.0786582
117300	19/08/2018--18:58:00	35.3	0	0.0147198	-0.0322667	0.0786582
117360	19/08/2018--18:59:00	35.35	0	0.0147198	-0.0322667	0.0786582
117420	19/08/2018--19:00:00	35.39	0	0.0147198	-0.0322667	0.0786582
117480	19/08/2018--19:01:00	35.36	0	0.0147198	-0.0322667	0.0786582
117540	19/08/2018--19:02:00	35.08	0	0.0147198	-0.0322667	0.0786582
117600	19/08/2018--19:03:00	34.81	0	0.0147198	-0.0322667	0.0786582
117660	19/08/2018--19:04:00	34.59	0	0.0147198	-0.0322667	0.0786582
117720	19/08/2018--19:05:00	34.62	0	0.0147198	-0.0322667	0.0786582
117780	19/08/2018--19:06:00	34.82	0	0.0147198	-0.0322667	0.0786582
117840	19/08/2018--19:07:00	34.96	0	0.0147198	-0.0322667	0.0786582
117900	19/08/2018--19:08:00	35.06	0	0.0147198	-0.0322667	0.0786582
117960	19/08/2018--19:09:00	35.15	0	0.0147198	-0.0322667	0.0786582
118020	19/08/2018--19:10:00	35.2	0	0.0147198	-0.0322667	0.0786582
118080	19/08/2018--19:11:00	35.28	0	0.0147198	-0.0322667	0.0786582
118140	19/08/2018--19:12:00	35.3	0	0.0147198	-0.0322667	0.0786582
118200	19/08/2018--19:13:00	35.23	0	0.0147198	-0.0322667	0.0786582
118260	19/08/2018--19:14:00	35.07	0	0.0147198	-0.0322667	0.0786582
118320	19/08/2018--19:15:00	34.84	0	0.0147198	-0.0322667	0.0786582
118380	19/08/2018--19:16:00	34.57	0	0.0147198	-0.0322667	0.0786582
118440	19/08/2018--19:17:00	34.62	0	0.0147198	-0.0322667	0.0786582
118500	19/08/2018--19:18:00	34.71	0	0.0147198	-0.0322667	0.0786582
118560	19/08/2018--19:19:00	34.81	0	0.0147198	-0.0322667	0.0786582
118620	19/08/2018--19:20:00	34.88	0	0.0147198	-0.0322667	0.0786582
118680	19/08/2018--19:21:00	34.75	0	0.0147198	-0.0322667	0.0786582
118740	19/08/2018--19:22:00	34.63	0	0.0147198	-0.0322667	0.0786582
118800	19/08/2018--19:23:00	34.64	0	0.0147198	-0.0322667	0.0786582
118860	19/08/2018--19:24:00	34.7	0	0.0147198	-0.0322667	0.0786582
118920	19/08/2018--19:25:00	34.79	0	0.0147198	-0.0322667	0.0786582
118980	19/08/2018--19:26:00	34.85	0	0.0147198	-0.0322667	0.0786582
119040	19/08/2018--19:27:00	34.93	0	0.0147198	-0.0322667	0.0786582
119100	19/08/2018--19:28:00	35	0	0.0147198	-0.0322667	0.0786582
119160	19/08/2018--19:29:00	35.06	0	0.0147198	-0.0322667	0.0786582
119220	19/08/2018--19:30:00	35.09	0	0.0147198	-0.0322667	0.0786582
119280	19/08/2018--19:31:00	35	0	0.0147198	-0.0322667	0.0786582
119340	19/08/2018--19:32:00	34.78	0	0.0147198	-0.0322667	0.0786582
119400	19/08/2018--19:33:00	34.6	0	0.0147198	-0.0322667	0.0786582
119460	19/08/2018--19:34:00	34.52	0	0.0147198	-0.0322667	0.0786582
119520	19/08/2018--19:35:00	34.54	0	0.0147198	-0.0322667	0.0786582
119580	19/08/2018--19:36:00	34.65	0	0.0147198	-0.0322667	0.0786582
119640	19/08/2018--19:37:00	34.77	0	0.0147198	-0.0322667	0.0786582
119700	19/08/2018--19:38:00	34.86	0	0.0147198	-0.0322667	0.0786582
119760	19/08/2018--19:39:00	34.92	0	0.0147198	-0.0322667	0.0786582
119820	19/08/2018--19:40:00	34.77	0	0.0147198	-0.0322667	0.0786582
119880	19/08/2018--19:41:00	34.58	0	0.0147198	-0.0322667	0.0786582
119940	19/08/2018--19:42:00	34.43	0	0.0147198	-0.0322667	0.0786582
120000	19/08/2018--19:43:00	34.38	0	0.0147198	-0.0322667	0.0786582
120060	19/08/2018--19:44:00	34.32	0	0.0147198	-0.0322667	0.0786582
120120	19/08/2018--19:45:00	34.16	0	0.0147198	-0.0322667	0.0786582
120180	19/08/2018--19:46:00	34.11	0	0.0147198	-0.0322667	0.0786582
120240	19/08/2018--19:47:00	34.05	0	0.0147198	-0.0322667	0.0786582
120300	19/08/2018--19:48:00	34.03	0	0.0147198	-0.0322667	0.0786582
120360	19/08/2018--19:49:00	34.1	0	0.0147198	-0.0322667	0.0786582
120420	19/08/2018--19:50:00	34.18	0	0.0147198	-0.0322667	0.0786582
120480	19/08/2018--19:51:00	34.27	0	0.0147198	-0.0322667	0.0786582
120540	19/08/2018--19:52:00	34.35	0	0.0147198	-0.0322667	0.0786582
120600	19/08/2018--19:53:00	34.44	0	0.0147198	-0.0322667	0.0786582
120660	19/08/2018--19:54:00	34.53	0	0.0147198	-0.0322667	0.0786582
120720	19/08/2018--19:55:00	34.63	0	0.0147198	-0.0322667	0.0786582
120780	19/08/2018--19:56:00	34.69	0	0.0147198	-0.0322667	0.0786582
120840	19/08/2018--19:57:00	34.76	0	0.0147198	-0.0322667	0.0786582
120900	19/08/2018--19:58:00	34.82	0	0.0147198	-0.0322667	0.0786582
120960	19/08/2018--19:59:00	34.87	0	0.0147198	-0.0322667	0.0786582
121020	19/08/2018--20:00:00	34.93	0	0.0147198	-0.0322667	0.0786582
121080	19/08/2018--20:01:00	34.96	0	0.0147198	-0.0322667	0.0786582
121140	19/08/2018--20:02:00	35	0	0.0147198	-0.0322667	0.0786582
121200	19/08/2018--20:03:00	35.05	0	0.0147198	-0.0322667	0.0786582
121260	19/08/2018--20:04:00	35.08	0	0.0147198	-0.0322667	0.0786582
121320	19/08/2018--20:05:00	35.11	0	0.0147198	-0.0322667	0.0786582
121380	19/08/2018--20:06:00	35.15	0	0.0147198	-0.0322667	0.0786582
121440	19/08/2018--20:07:00	35.18	0	0.0147198	-0.0322667	0.0786582
121500	19/08/2018--20:08:00	35.22	0	0.0147198	-0.0322667	0.0786582
121560	19/08/2018--20:09:00	35.3	0	0.0147198	-0.0322667	0.0786582
121620	19/08/2018--20:10:00	35.4	0	0.0147198	-0.0322667	0.0786582
121680	19/08/2018--20:11:00	35.51	0	0.0147198	-0.0322667	0.0786582
121740	19/08/2018--20:12:00	35.6	0	0.0147198	-0.0322667	0.0786582
121800	19/08/2018--20:13:00	35.66	0	0.0147198	-0.0322667	0.0786582
121860	19/08/2018--20:14:00	35.68	0	0.0147198	-0.0322667	0.0786582
121920	19/08/2018--20:15:00	35.71	0	0.0147198	-0.0322667	0.0786582
121980	19/08/2018--20:16:00	35.75	0	0.0147198	-0.0322667	0.0786582
122040	19/08/2018--20:17:00	35.75	0	0.0147198	-0.0322667	0.0786582
122100	19/08/2018--20:18:00	35.75	0	0.0147198	-0.0322667	0.0786582
122160	19/08/2018--20:19:00	35.75	0	0.0147198	-0.0322667	0.0786582
122220	19/08/2018--20:20:00	35.77	0	0.0147198	-0.0322667	0.0786582
122280	19/08/2018--20:21:00	35.79	0	0.0147198	-0.0322667	0.0786582
122340	19/08/2018--20:22:00	35.8	0	0.0147198	-0.0322667	0.0786582
122400	19/08/2018--20:23:00	35.81	0	0.0147198	-0.0322667	0.0786582
122460	19/08/2018--20:24:00	35.81	0	0.0147198	-0.0322667	0.0786582
122520	19/08/2018--20:25:00	35.8	0	0.0147198	-0.0322667	0.0786582
122580	19/08/2018--20:26:00	35.83	0	0.0147198	-0.0322667	0.0786582
122640	19/08/2018--20:27:00	35.84	0	0.0147198	-0.0322667	0.0786582
122700	19/08/2018--20:28:00	35.84	0	0.0147198	-0.0322667	0.0786582
122760	19/08/2018--20:29:00	35.85	0	0.0147198	-0.0322667	0.0786582
122820	19/08/2018--20:30:00	35.86	0	0.0147198	-0.0322667	0.0786582
122880	19/08/2018--20:31:00	35.86	0	0.0147198	-0.0322667	0.0786582
122940	19/08/2018--20:32:00	35.89	0	0.0147198	-0.0322667	0.0786582
123000	19/08/2018--20:33:00	35.89	0	0.0147198	-0.0322667	0.0786582
123060	19/08/2018--20:34:00	35.93	0	0.0147198	-0.0322667	0.0786582
123120	19/08/2018--20:35:00	35.93	0	0.0147198	-0.0322667	0.0786582
123180	19/08/2018--20:36:00	35.95	0	0.0147198	-0.0322667	0.0786582
123240	19/08/2018--20:37:00	35.96	0	0.0147198	-0.0322667	0.0786582
123300	19/08/2018--20:38:00	36.01	0	0.0147198	-0.0322667	0.0786582
123360	19/08/2018--20:39:00	36.07	0	0.0147198	-0.0322667	0.0786582
123420	19/08/2018--20:40:00	36.09	0	0.0147198	-0.0322667	0.0786582
123480	19/08/2018--20:41:00	36.14	0	0.0147198	-0.0322667	0.0786582
123540	19/08/2018--20:42:00	36.17	0	0.0147198	-0.0322667	0.0786582
123600	19/08/2018--20:43:00	36.2	0	0.0147198	-0.0322667	0.0786582
123660	19/08/2018--20:44:00	36.2	0	0.0147198	-0.0322667	0.0786582
123720	19/08/2018--20:45:00	36.21	0	0.0147198	-0.0322667	0.0786582
123780	19/08/2018--20:46:00	36.24	0	0.0147198	-0.0322667	0.0786582
123840	19/08/2018--20:47:00	36.27	0	0.0147198	-0.0322667	0.0786582
123900	19/08/2018--20:48:00	36.26	0	0.0147198	-0.0322667	0.0786582
123960	19/08/2018--20:49:00	36.29	0	0.0147198	-0.0322667	0.0786582
124020	19/08/2018--20:50:00	36.19	0	0.0147198	-0.0322667	0.0786582
124080	19/08/2018--20:51:00	35.93	0	0.0147198	-0.0322667	0.0786582
124140	19/08/2018--20:52:00	35.55	0	0.0147198	-0.0322667	0.0786582
124200	19/08/2018--20:53:00	35.25	0	0.0147198	-0.0322667	0.0786582
124260	19/08/2018--20:54:00	35	0	0.0147198	-0.0322667	0.0786582
124320	19/08/2018--20:55:00	34.73	0	0.0147198	-0.0322667	0.0786582
124380	19/08/2018--20:56:00	34.49	0	0.0147198	-0.0322667	0.0786582
124440	19/08/2018--20:57:00	34.25	0	0.0147198	-0.0322667	0.0786582
124500	19/08/2018--20:58:00	34.12	0	0.0147198	-0.0322667	0.0786582
124560	19/08/2018--20:59:00	34.12	0	0.0147198	-0.0322667	0.0786582
124620	19/08/2018--21:00:00	34.09	0	0.0147198	-0.0322667	0.0786582
124680	19/08/2018--21:01:00	34.85	0	0.0147198	-0.0322667	0.0786582
124740	19/08/2018--21:02:00	34.93	0	0.0147198	-0.0322667	0.0786582
124800	19/08/2018--21:03:00	34.52	0	0.0147198	-0.0322667	0.0786582
124860	19/08/2018--21:04:00	34.27	0	0.0147198	-0.0322667	0.0786582
124920	19/08/2018--21:05:00	33.88	0	0.0147198	-0.0322667	0.0786582
124980	19/08/2018--21:06:00	33.75	0	0.0147198	-0.0322667	0.0786582
125040	19/08/2018--21:07:00	33.82	0	0.0147198	-0.0322667	0.0786582
125100	19/08/2018--21:08:00	33.85	0	0.0147198	-0.0322667	0.0786582
125160	19/08/2018--21:09:00	33.94	0	0.0147198	-0.0322667	0.0786582
125220	19/08/2018--21:10:00	34.02	0	0.0147198	-0.0322667	0.0786582
125280	19/08/2018--21:11:00	34.01	0	0.0147198	-0.0322667	0.0786582
125340	19/08/2018--21:12:00	34.01	0	0.0147198	-0.0322667	0.0786582
125400	19/08/2018--21:13:00	33.99	0	0.0147198	-0.0322667	0.0786582
125460	19/08/2018--21:14:00	34.13	0	0.0147198	-0.0322667	0.0786582
125520	19/08/2018--21:15:00	34.35	0	0.0147198	-0.0322667	0.0786582
125580	19/08/2018--21:16:00	34.52	0	0.0147198	-0.0322667	0.0786582
125640	19/08/2018--21:17:00	34.68	0	0.0147198	-0.0322667	0.0786582
125700	19/08/2018--21:18:00	34.79	0	0.0147198	-0.0322667	0.0786582
125760	19/08/2018--21:19:00	34.86	0	0.0147198	-0.0322667	0.0786582
125820	19/08/2018--21:20:00	34.75	0	0.0147198	-0.0322667	0.0786582
125880	19/08/2018--21:21:00	34.46	0	0.0147198	-0.0322667	0.0786582
125940	19/08/2018--21:22:00	34.16	0	0.0147198	-0.0322667	0.0786582
126000	19/08/2018--21:23:00	34.08	0	0.0147198	-0.0322667	0.0786582
126060	19/08/2018--21:24:00	34.05	0	0.0147198	-0.0322667	0.0786582
126120	19/08/2018--21:25:00	34.06	0	0.0147198	-0.0322667	0.0786582
126180	19/08/2018--21:26:00	34.1	0	0.0147198	-0.0322667	0.0786582
126240	19/08/2018--21:27:00	34.14	0	0.0147198	-0.0322667	0.0786582
126300	19/08/2018--21:28:00	34.16	0	0.0147198	-0.0322667	0.0786582
126360	19/08/2018--21:29:00	34.16	0	0.0147198	-0.0322667	0.0786582
126420	19/08/2018--21:30:00	34.2	0	0.0147198	-0.0322667	0.0786582
126480	19/08/2018--21:31:00	34.31	0	0.0147198	-0.0322667	0.0786582
126540	19/08/2018--21:32:00	34.42	0	0.0147198	-0.0322667	0.0786582
126600	19/08/2018--21:33:00	34.55	0	0.0147198	-0.0322667	0.0786582
126660	19/08/2018--21:34:00	34.61	0	0.0147198	-0.0322667	0.0786582
126720	19/08/2018--21:35:00	34.68	0	0.0147198	-0.0322667	0.0786582
126780	19/08/2018--21:36:00	34.75	0	0.0147198	-0.0322667	0.0786582
126840	19/08/2018--21:37:00	34.76	0	0.0147198	-0.0322667	0.0786582
126900	19/08/2018--21:38:00	34.74	0	0.0147198	-0.0322667	0.0786582
126960	19/08/2018--21:39:00	34.76	0	0.0147198	-0.0322667	0.0786582
127020	19/08/2018--21:40:00	34.79	0	0.0147198	-0.0322667	0.0786582
127080	19/08/2018--21:41:00	34.81	0	0.0147198	-0.0322667	0.0786582
127140	19/08/2018--21:42:00	34.85	0	0.0147198	-0.0322667	0.0786582
127200	19/08/2018--21:43:00	34.86	0	0.0147198	-0.0322667	0.0786582
127260	19/08/2018--21:44:00	34.88	0	0.0147198	-0.0322667	0.0786582
127320	19/08/2018--21:45:00	34.93	0	0.0147198	-0.0322667	0.0786582
127380	19/08/2018--21:46:00	34.87	0	0.0147198	-0.0322667	0.0786582
127440	19/08/2018--21:47:00	34.87	0	0.0147198	-0.0322667	0.0786582
127500	19/08/2018--21:48:00	34.92	0	0.0147198	-0.0322667	0.0786582
127560	19/08/2018--21:49:00	34.98	0	0.0147198	-0.0322667	0.0786582
127620	19/08/2018--21:50:00	35.05	0	0.0147198	-0.0322667	0.0786582
127680	19/08/2018--21:51:00	35.13	0	0.0147198	-0.0322667	0.0786582
127740	19/08/2018--21:52:00	35.15	0	0.0147198	-0.0322667	0.0786582
127800	19/08/2018--21:53:00	35.02	0	0.0147198	-0.0322667	0.0786582
127860	19/08/2018--21:54:00	34.86	0	0.0147198	-0.0322667	0.0786582
127920	19/08/2018--21:55:00	34.68	0	0.0147198	-0.0322667	0.0786582
127980	19/08/2018--21:56:00	34.33	0	0.0147198	-0.0322667	0.0786582
128040	19/08/2018--21:57:00	34.14	0	0.0147198	-0.0322667	0.0786582
128100	19/08/2018--21:58:00	33.94	0	0.0147198	-0.0322667	0.0786582
128160	19/08/2018--21:59:00	33.82	0	0.0147198	-0.0322667	0.0786582
128220	19/08/2018--22:00:00	33.65	0	0.0147198	-0.0322667	0.0786582
128280	19/08/2018--22:01:00	33.52	0	0.0147198	-0.0322667	0.0786582
128340	19/08/2018--22:02:00	33.65	0	0.0147198	-0.0322667	0.0786582
128400	19/08/2018--22:03:00	33.73	0	0.0147198	-0.0322667	0.0786582
128460	19/08/2018--22:04:00	33.8	0	0.0147198	-0.0322667	0.0786582
128520	19/08/2018--22:05:00	33.93	0	0.0147198	-0.0322667	0.0786582
128580	19/08/2018--22:06:00	34.04	0	0.0147198	-0.0322667	0.0786582
128640	19/08/2018--22:07:00	34.16	0	0.0147198	-0.0322667	0.0786582
128700	19/08/2018--22:08:00	34.3	0	0.0147198	-0.0322667	0.0786582
128760	19/08/2018--22:09:00	34.41	0	0.0147198	-0.0322667	0.0786582
128820	19/08/2018--22:10:00	34.52	0	0.0147198	-0.0322667	0.0786582
128880	19/08/2018--22:11:00	34.63	0	0.0147198	-0.0322667	0.0786582
128940	19/08/2018--22:12:00	34.76	0	0.0147198	-0.0322667	0.0786582
129000	19/08/2018--22:13:00	34.84	0	0.0147198	-0.0322667	0.0786582
129060	19/08/2018--22:14:00	34.94	0	0.0147198	-0.0322667	0.0786582
129120	19/08/2018--22:15:00	34.93	0	0.0147198	-0.0322667	0.0786582
129180	19/08/2018--22:16:00	34.79	0	0.0147198	-0.0322667	0.0786582
129240	19/08/2018--22:17:00	34.72	0	0.0147198	-0.0322667	0.0786582
129300	19/08/2018--22:18:00	34.6	0	0.0147198	-0.0322667	0.0786582
129360	19/08/2018--22:19:00	34.45	0	0.0147198	-0.0322667	0.0786582
129420	19/08/2018--22:20:00	34.48	0	0.0147198	-0.0322667	0.0786582
129480	19/08/2018--22:21:00	34.57	0	0.0147198	-0.0322667	0.0786582
129540	19/08/2018--22:22:00	34.66	0	0.0147198	-0.0322667	0.0786582
129600	19/08/2018--22:23:00	34.76	0	0.0147198	-0.0322667	0.0786582
129660	19/08/2018--22:24:00	34.84	0	0.0147198	-0.0322667	0.0786582
129720	19/08/2018--22:25:00	34.86	0	0.0147198	-0.0322667	0.0786582
129780	19/08/2018--22:26:00	34.9	0	0.0147198	-0.0322667	0.0786582
129840	19/08/2018--22:27:00	34.98	0	0.0147198	-0.0322667	0.0786582
129900	19/08/2018--22:28:00	35.03	0	0.0147198	-0.0322667	0.0786582
129960	19/08/2018--22:29:00	35	0	0.0147198	-0.0322667	0.0786582
130020	19/08/2018--22:30:00	34.98	0	0.0147198	-0.0322667	0.0786582
130080	19/08/2018--22:31:00	35.02	0	0.0147198	-0.0322667	0.0786582
130140	19/08/2018--22:32:00	35.09	0	0.0147198	-0.0322667	0.0786582
130200	19/08/2018--22:33:00	35.14	0	0.0147198	-0.0322667	0.0786582
130260	19/08/2018--22:34:00	35.2	0	0.0147198	-0.0322667	0.0786582
130320	19/08/2018--22:35:00	35.27	0	0.0147198	-0.0322667	0.0786582
130380	19/08/2018--22:36:00	35.32	0	0.0147198	-0.0322667	0.0786582
130440	19/08/2018--22:37:00	35.4	0	0.0147198	-0.0322667	0.0786582
130500	19/08/2018--22:38:00	35.44	0	0.0147198	-0.0322667	0.0786582
130560	19/08/2018--22:39:00	35.35	0	0.0147198	-0.0322667	0.0786582
130620	19/08/2018--22:40:00	35.38	0	0.0147198	-0.0322667	0.0786582
130680	19/08/2018--22:41:00	35.4	0	0.0147198	-0.0322667	0.0786582
130740	19/08/2018--22:42:00	35.42	0	0.0147198	-0.0322667	0.0786582
130800	19/08/2018--22:43:00	35.42	0	0.0147198	-0.0322667	0.0786582
130860	19/08/2018--22:44:00	35.42	0	0.0147198	-0.0322667	0.0786582
130920	19/08/2018--22:45:00	35.44	0	0.0147198	-0.0322667	0.0786582
130980	19/08/2018--22:46:00	35.5	0	0.0147198	-0.0322667	0.0786582
131040	19/08/2018--22:47:00	35.54	0	0.0147198	-0.0322667	0.0786582
131100	19/08/2018--22:48:00	35.59	0	0.0147198	-0.0322667	0.0786582
131160	19/08/2018--22:49:00	35.64	0	0.0147198	-0.0322667	0.0786582
131220	19/08/2018--22:50:00	35.68	0	0.0147198	-0.0322667	0.0786582
131280	19/08/2018--22:51:00	35.73	0	0.0147198	-0.0322667	0.0786582
131340	19/08/2018--22:52:00	35.77	0	0.0147198	-0.0322667	0.0786582
131400	19/08/2018--22:53:00	35.79	0	0.0147198	-0.0322667	0.0786582
131460	19/08/2018--22:54:00	35.82	0	0.0147198	-0.0322667	0.0786582
131520	19/08/2018--22:55:00	35.86	0	0.0147198	-0.0322667	0.0786582
131580	19/08/2018--22:56:00	35.84	0	0.0147198	-0.0322667	0.0786582
131640	19/08/2018--22:57:00	35.76	0	0.0147198	-0.0322667	0.0786582
131700	19/08/2018--22:58:00	35.72	0	0.0147198	-0.0322667	0.0786582
131760	19/08/2018--22:59:00	35.73	0	0.0147198	-0.0322667	0.0786582
131820	19/08/2018--23:00:00	35.76	0	0.0147198	-0.0322667	0.0786582
131880	19/08/2018--23:01:00	35.77	0	0.0147198	-0.0322667	0.0786582
131940	19/08/2018--23:02:00	35.82	0	0.0147198	-0.0322667	0.0786582
132000	19/08/2018--23:03:00	35.82	0	0.0147198	-0.0322667	0.0786582
132060	19/08/2018--23:04:00	35.85	0	0.0147198	-0.0322667	0.0786582
132120	19/08/2018--23:05:00	35.89	0	0.0147198	-0.0322667	0.0786582
132180	19/08/2018--23:06:00	35.94	0	0.0147198	-0.0322667	0.0786582
132240	19/08/2018--23:07:00	36.03	0	0.0147198	-0.0322667	0.0786582
132300	19/08/2018--23:08:00	36.07	0	0.0147198	-0.0322667	0.0786582
132360	19/08/2018--23:09:00	36.14	0	0.0147198	-0.0322667	0.0786582
132420	19/08/2018--23:10:00	36.14	0	0.0147198	-0.0322667	0.0786582
132480	19/08/2018--23:11:00	36.16	0	0.0147198	-0.0322667	0.0786582
132540	19/08/2018--23:12:00	36.17	0	0.0147198	-0.0322667	0.0786582
132600	19/08/2018--23:13:00	36.18	0	0.0147198	-0.0322667	0.0786582
132660	19/08/2018--23:14:00	36.19	0	0.0147198	-0.0322667	0.0786582
132720	19/08/2018--23:15:00	36.21	0	0.0147198	-0.0322667	0.0786582
132780	19/08/2018--23:16:00	36.22	0	0.0147198	-0.0322667	0.0786582
132840	19/08/2018--23:17:00	36.24	0	0.0147198	-0.0322667	0.0786582
132900	19/08/2018--23:18:00	36.23	0	0.0147198	-0.0322667	0.0786582
132960	19/08/2018--23:19:00	36.23	0	0.0147198	-0.0322667	0.0786582
133020	19/08/2018--23:20:00	36.26	0	0.0147198	-0.0322667	0.0786582
133080	19/08/2018--23:21:00	36.25	0	0.0147198	-0.0322667	0.0786582
133140	19/08/2018--23:22:00	36.25	0	0.0147198	-0.0322667	0.0786582
133200	19/08/2018--23:23:00	36.3	0	0.0147198	-0.0322667	0.0786582
133260	19/08/2018--23:24:00	36.29	0	0.0147198	-0.0322667	0.0786582
133320	19/08/2018--23:25:00	36.3	0	0.0147198	-0.0322667	0.0786582
133380	19/08/2018--23:26:00	36.31	0	0.0147198	-0.0322667	0.0786582
133440	19/08/2018--23:27:00	36.3	0	0.0147198	-0.0322667	0.0786582
133500	19/08/2018--23:28:00	36.3	0	0.0147198	-0.0322667	0.0786582
133560	19/08/2018--23:29:00	36.3	0	0.0147198	-0.0322667	0.0786582
133620	19/08/2018--23:30:00	36.3	0	0.0147198	-0.0322667	0.0786582
133680	19/08/2018--23:31:00	36.31	0	0.0147198	-0.0322667	0.0786582
133740	19/08/2018--23:32:00	36.3	0	0.0147198	-0.0322667	0.0786582
133800	19/08/2018--23:33:00	36.29	0	0.0147198	-0.0322667	0.0786582
133860	19/08/2018--23:34:00	36.28	0	0.0147198	-0.0322667	0.0786582
133920	19/08/2018--23:35:00	36.03	0	0.0147198	-0.0322667	0.0786582
133980	19/08/2018--23:36:00	35.76	0	0.0147198	-0.0322667	0.0786582
134040	19/08/2018--23:37:00	35.54	0	0.0147198	-0.0322667	0.0786582
134100	19/08/2018--23:38:00	35.27	0	0.0147198	-0.0322667	0.0786582
134160	19/08/2018--23:39:00	35.07	0	0.0147198	-0.0322667	0.0786582
134220	19/08/2018--23:40:00	34.91	0	0.0147198	-0.0322667	0.0786582
134280	19/08/2018--23:41:00	34.77	0	0.0147198	-0.0322667	0.0786582
134340	19/08/2018--23:42:00	34.67	0	0.0147198	-0.0322667	0.0786582
134400	19/08/2018--23:43:00	34.57	0	0.0147198	-0.0322667	0.0786582
134460	19/08/2018--23:44:00	34.49	0	0.0147198	-0.0322667	0.0786582
134520	19/08/2018--23:45:00	34.42	0	0.0147198	-0.0322667	0.0786582
134580	19/08/2018--23:46:00	34.37	0	0.0147198	-0.0322667	0.0786582
134640	19/08/2018--23:47:00	34.31	0	0.0147198	-0.0322667	0.0786582
134700	19/08/2018--23:48:00	34.27	0	0.0147198	-0.0322667	0.0786582
134760	19/08/2018--23:49:00	34.23	0	0.0147198	-0.0322667	0.0786582
134820	19/08/2018--23:50:00	34.19	0	0.0147198	-0.0322667	0.0786582
134880	19/08/2018--23:51:00	34.36	0	0.0147198	-0.0322667	0.0786582
134940	19/08/2018--23:52:00	34.54	0	0.0147198	-0.0322667	0.0786582
135000	19/08/2018--23:53:00	34.82	0	0.0147198	-0.0322667	0.0786582
135060	19/08/2018--23:54:00	35.05	0	0.0147198	-0.0322667	0.0786582
135120	19/08/2018--23:55:00	35.19	0	0.0147198	-0.0322667	0.0786582
135180	19/08/2018--23:56:00	35.3	0	0.0147198	-0.0322667	0.0786582
135240	19/08/2018--23:57:00	35.42	0	0.0147198	-0.0322667	0.0786582
135300	19/08/2018--23:58:00	35.5	0	0.0147198	-0.0322667	0.0786582
135360	19/08/2018--23:59:00	35.55	0	0.0147198	-0.0322667	0.0786582
135420	20/08/2018--00:00:00	35.62	0	0.0147198	-0.0322667	0.0786582
135480	20/08/2018--00:01:00	35.66	0	0.0147198	-0.0322667	0.0786582
135540	20/08/2018--00:02:00	35.7	0	0.0147198	-0.0322667	0.0786582
135600	20/08/2018--00:03:00	35.75	0	0.0147198	-0.0322667	0.0786582
135660	20/08/2018--00:04:00	35.8	0	0.0147198	-0.0322667	0.0786582
135720	20/08/2018--00:05:00	35.83	0	0.0147198	-0.0322667	0.0786582
135780	20/08/2018--00:06:00	35.85	0	0.0147198	-0.0322667	0.0786582
135840	20/08/2018--00:07:00	35.88	0	0.0147198	-0.0322667	0.0786582
135900	20/08/2018--00:08:00	35.93	0	0.0147198	-0.0322667	0.0786582
135960	20/08/2018--00:09:00	35.93	0	0.0147198	-0.0322667	0.0786582
136020	20/08/2018--00:10:00	35.96	0	0.0147198	-0.0322667	0.0786582
136080	20/08/2018--00:11:00	35.98	0	0.0147198	-0.0322667	0.0786582
136140	20/08/2018--00:12:00	36	0	0.0147198	-0.0322667	0.0786582
136200	20/08/2018--00:13:00	36.01	0	0.0147198	-0.0322667	0.0786582
136260	20/08/2018--00:14:00	36.04	0	0.0147198	-0.0322667	0.0786582
136320	20/08/2018--00:15:00	36.05	0	0.0147198	-0.0322667	0.0786582
136380	20/08/2018--00:16:00	36.05	0	0.0147198	-0.0322667	0.0786582
136440	20/08/2018--00:17:00	36.07	0	0.0147198	-0.0322667	0.0786582
136500	20/08/2018--00:18:00	36.1	0	0.0147198	-0.0322667	0.0786582
136560	20/08/2018--00:19:00	36.09	0	0.0147198	-0.0322667	0.0786582
136620	20/08/2018--00:20:00	36.12	0	0.0147198	-0.0322667	0.0786582
136680	20/08/2018--00:21:00	36.13	0	0.0147198	-0.0322667	0.0786582
136740	20/08/2018--00:22:00	36.13	0	0.0147198	-0.0322667	0.0786582
136800	20/08/2018--00:23:00	36.15	0	0.0147198	-0.0322667	0.0786582
136860	20/08/2018--00:24:00	36.15	0	0.0147198	-0.0322667	0.0786582
136920	20/08/2018--00:25:00	36.18	0	0.0147198	-0.0322667	0.0786582
136980	20/08/2018--00:26:00	36.18	0	0.0147198	-0.0322667	0.0786582
137040	20/08/2018--00:27:00	36.18	0	0.0147198	-0.0322667	0.0786582
137100	20/08/2018--00:28:00	36.21	0	0.0147198	-0.0322667	0.0786582
137160	20/08/2018--00:29:00	36.21	0	0.0147198	-0.0322667	0.0786582
137220	20/08/2018--00:30:00	36.22	0	0.0147198	-0.0322667	0.0786582
137280	20/08/2018--00:31:00	36.21	0	0.0147198	-0.0322667	0.0786582
137340	20/08/2018--00:32:00	36.22	0	0.0147198	-0.0322667	0.0786582
137400	20/08/2018--00:33:00	36.26	0	0.0147198	-0.0322667	0.0786582
137460	20/08/2018--00:34:00	36.24	0	0.0147198	-0.0322667	0.0786582
137520	20/08/2018--00:35:00	36.25	0	0.0147198	-0.0322667	0.0786582
137580	20/08/2018--00:36:00	36.27	0	0.0147198	-0.0322667	0.0786582
137640	20/08/2018--00:37:00	36.25	0	0.0147198	-0.0322667	0.0786582
137700	20/08/2018--00:38:00	36.25	0	0.0147198	-0.0322667	0.0786582
137760	20/08/2018--00:39:00	36.27	0	0.0147198	-0.0322667	0.0786582
137820	20/08/2018--00:40:00	36.26	0	0.0147198	-0.0322667	0.0786582
137880	20/08/2018--00:41:00	36.3	0	0.0147198	-0.0322667	0.0786582
137940	20/08/2018--00:42:00	36.29	0	0.0147198	-0.0322667	0.0786582
138000	20/08/2018--00:43:00	36.14	0	0.0147198	-0.0322667	0.0786582
138060	20/08/2018--00:44:00	35.7	0	0.0147198	-0.0322667	0.0786582
138120	20/08/2018--00:45:00	35.3	0	0.0147198	-0.0322667	0.0786582
138180	20/08/2018--00:46:00	35	0	0.0147198	-0.0322667	0.0786582
138240	20/08/2018--00:47:00	34.8	0	0.0147198	-0.0322667	0.0786582
138300	20/08/2018--00:48:00	34.7	0	0.0147198	-0.0322667	0.0786582
138360	20/08/2018--00:49:00	34.73	0	0.0147198	-0.0322667	0.0786582
138420	20/08/2018--00:50:00	34.73	0	0.0147198	-0.0322667	0.0786582
138480	20/08/2018--00:51:00	34.49	0	0.0147198	-0.0322667	0.0786582
138540	20/08/2018--00:52:00	34.59	0	0.0147198	-0.0322667	0.0786582
138600	20/08/2018--00:53:00	34.71	0	0.0147198	-0.0322667	0.0786582
138660	20/08/2018--00:54:00	34.87	0	0.0147198	-0.0322667	0.0786582
138720	20/08/2018--00:55:00	35	0	0.0147198	-0.0322667	0.0786582
138780	20/08/2018--00:56:00	35.11	0	0.0147198	-0.0322667	0.0786582
138840	20/08/2018--00:57:00	35.19	0	0.0147198	-0.0322667	0.0786582
138900	20/08/2018--00:58:00	35.27	0	0.0147198	-0.0322667	0.0786582
138960	20/08/2018--00:59:00	35.35	0	0.0147198	-0.0322667	0.0786582
139020	20/08/2018--01:00:00	35.44	0	0.0147198	-0.0322667	0.0786582
139080	20/08/2018--01:01:00	35.57	0	0.0147198	-0.0322667	0.0786582
139140	20/08/2018--01:02:00	35.61	0	0.0147198	-0.0322667	0.0786582
139200	20/08/2018--01:03:00	35.65	0	0.0147198	-0.0322667	0.0786582
139260	20/08/2018--01:04:00	35.69	0	0.0147198	-0.0322667	0.0786582
139320	20/08/2018--01:05:00	35.73	0	0.0147198	-0.0322667	0.0786582
139380	20/08/2018--01:06:00	35.76	0	0.0147198	-0.0322667	0.0786582
139440	20/08/2018--01:07:00	35.81	0	0.0147198	-0.0322667	0.0786582
139500	20/08/2018--01:08:00	35.84	0	0.0147198	-0.0322667	0.0786582
139560	20/08/2018--01:09:00	35.85	0	0.0147198	-0.0322667	0.0786582
139620	20/08/2018--01:10:00	35.88	0	0.0147198	-0.0322667	0.0786582
139680	20/08/2018--01:11:00	35.91	0	0.0147198	-0.0322667	0.0786582
139740	20/08/2018--01:12:00	35.91	0	0.0147198	-0.0322667	0.0786582
139800	20/08/2018--01:13:00	35.93	0	0.0147198	-0.0322667	0.0786582
139860	20/08/2018--01:14:00	35.94	0	0.0147198	-0.0322667	0.0786582
139920	20/08/2018--01:15:00	35.96	0	0.0147198	-0.0322667	0.0786582
139980	20/08/2018--01:16:00	35.97	0	0.0147198	-0.0322667	0.0786582
140040	20/08/2018--01:17:00	35.88	0	0.0147198	-0.0322667	0.0786582
140100	20/08/2018--01:18:00	35.56	0	0.0147198	-0.0322667	0.0786582
140160	20/08/2018--01:19:00	35.25	0	0.0147198	-0.0322667	0.0786582
140220	20/08/2018--01:20:00	35.04	0	0.0147198	-0.0322667	0.0786582
140280	20/08/2018--01:21:00	34.84	0	0.0147198	-0.0322667	0.0786582
140340	20/08/2018--01:22:00	34.67	0	0.0147198	-0.0322667	0.0786582
140400	20/08/2018--01:23:00	34.6	0	0.0147198	-0.0322667	0.0786582
140460	20/08/2018--01:24:00	34.54	0	0.0147198	-0.0322667	0.0786582
140520	20/08/2018--01:25:00	34.48	0	0.0147198	-0.0322667	0.0786582
140580	20/08/2018--01:26:00	34.42	0	0.0147198	-0.0322667	0.0786582
140640	20/08/2018--01:27:00	34.39	0	0.0147198	-0.0322667	0.0786582
140700	20/08/2018--01:28:00	34.35	0	0.0147198	-0.0322667	0.0786582
140760	20/08/2018--01:29:00	34.45	0	0.0147198	-0.0322667	0.0786582
140820	20/08/2018--01:30:00	34.54	0	0.0147198	-0.0322667	0.0786582
140880	20/08/2018--01:31:00	34.67	0	0.0147198	-0.0322667	0.0786582
140940	20/08/2018--01:32:00	34.7	0	0.0147198	-0.0322667	0.0786582
141000	20/08/2018--01:33:00	34.75	0	0.0147198	-0.0322667	0.0786582
141060	20/08/2018--01:34:00	34.82	0	0.0147198	-0.0322667	0.0786582
141120	20/08/2018--01:35:00	34.86	0	0.0147198	-0.0322667	0.0786582
141180	20/08/2018--01:36:00	34.91	0	0.0147198	-0.0322667	0.0786582
141240	20/08/2018--01:37:00	34.95	0	0.0147198	-0.0322667	0.0786582
141300	20/08/2018--01:38:00	34.98	0	0.0147198	-0.0322667	0.0786582
141360	20/08/2018--01:39:00	35.01	0	0.0147198	-0.0322667	0.0786582
141420	20/08/2018--01:40:00	35.05	0	0.0147198	-0.0322667	0.0786582
141480	20/08/2018--01:41:00	35.04	0	0.0147198	-0.0322667	0.0786582
141540	20/08/2018--01:42:00	35.09	0	0.0147198	-0.0322667	0.0786582
141600	20/08/2018--01:43:00	35.12	0	0.0147198	-0.0322667	0.0786582
141660	20/08/2018--01:44:00	35.13	0	0.0147198	-0.0322667	0.0786582
141720	20/08/2018--01:45:00	35.16	0	0.0147198	-0.0322667	0.0786582
141780	20/08/2018--01:46:00	35.17	0	0.0147198	-0.0322667	0.0786582
141840	20/08/2018--01:47:00	35.18	0	0.0147198	-0.0322667	0.0786582
141900	20/08/2018--01:48:00	35.2	0	0.0147198	-0.0322667	0.0786582
141960	20/08/2018--01:49:00	35.21	0	0.0147198	-0.0322667	0.0786582
142020	20/08/2018--01:50:00	35.24	0	0.0147198	-0.0322667	0.0786582
142080	20/08/2018--01:51:00	35.25	0	0.0147198	-0.0322667	0.0786582
142140	20/08/2018--01:52:00	35.02	0	0.0147198	-0.0322667	0.0786582
142200	20/08/2018--01:53:00	34.71	0	0.0147198	-0.0322667	0.0786582
142260	20/08/2018--01:54:00	34.48	0	0.0147198	-0.0322667	0.0786582
142320	20/08/2018--01:55:00	34.28	0	0.0147198	-0.0322667	0.0786582
142380	20/08/2018--01:56:00	34.11	0	0.0147198	-0.0322667	0.0786582
142440	20/08/2018--01:57:00	33.97	0	0.0147198	-0.0322667	0.0786582
142500	20/08/2018--01:58:00	33.86	0	0.0147198	-0.0322667	0.0786582
142560	20/08/2018--01:59:00	33.77	0	0.0147198	-0.0322667	0.0786582
142620	20/08/2018--02:00:00	33.71	0	0.0147198	-0.0322667	0.0786582
142680	20/08/2018--02:01:00	33.65	0	0.0147198	-0.0322667	0.0786582
142740	20/08/2018--02:02:00	33.59	0	0.0147198	-0.0322667	0.0786582
142800	20/08/2018--02:03:00	33.56	0	0.0147198	-0.0322667	0.0786582
142860	20/08/2018--02:04:00	33.51	0	0.0147198	-0.0322667	0.0786582
142920	20/08/2018--02:05:00	33.48	0	0.0147198	-0.0322667	0.0786582
142980	20/08/2018--02:06:00	33.44	0	0.0147198	-0.0322667	0.0786582
143040	20/08/2018--02:07:00	33.4	0	0.0147198	-0.0322667	0.0786582
143100	20/08/2018--02:08:00	33.36	0	0.0147198	-0.0322667	0.0786582
143160	20/08/2018--02:09:00	33.34	0	0.0147198	-0.0322667	0.0786582
143220	20/08/2018--02:10:00	33.29	0	0.0147198	-0.0322667	0.0786582
143280	20/08/2018--02:11:00	33.29	0	0.0147198	-0.0322667	0.0786582
143340	20/08/2018--02:12:00	33.25	0	0.0147198	-0.0322667	0.0786582
143400	20/08/2018--02:13:00	33.25	0	0.0147198	-0.0322667	0.0786582
143460	20/08/2018--02:14:00	33.24	0	0.0147198	-0.0322667	0.0786582
143520	20/08/2018--02:15:00	33.24	0	0.0147198	-0.0322667	0.0786582
143580	20/08/2018--02:16:00	33.48	0	0.0147198	-0.0322667	0.0786582
143640	20/08/2018--02:17:00	34	0	0.0147198	-0.0322667	0.0786582
143700	20/08/2018--02:18:00	34.34	0	0.0147198	-0.0322667	0.0786582
143760	20/08/2018--02:19:00	34.54	0	0.0147198	-0.0322667	0.0786582
143820	20/08/2018--02:20:00	34.74	0	0.0147198	-0.0322667	0.0786582
143880	20/08/2018--02:21:00	34.88	0	0.0147198	-0.0322667	0.0786582
143940	20/08/2018--02:22:00	34.98	0	0.0147198	-0.0322667	0.0786582
144000	20/08/2018--02:23:00	35.09	0	0.0147198	-0.0322667	0.0786582
144060	20/08/2018--02:24:00	35.2	0	0.0147198	-0.0322667	0.0786582
144120	20/08/2018--02:25:00	35.28	0	0.0147198	-0.0322667	0.0786582
144180	20/08/2018--02:26:00	35.34	0	0.0147198	-0.0322667	0.0786582
144240	20/08/2018--02:27:00	35.39	0	0.0147198	-0.0322667	0.0786582
144300	20/08/2018--02:28:00	35.45	0	0.0147198	-0.0322667	0.0786582
144360	20/08/2018--02:29:00	35.52	0	0.0147198	-0.0322667	0.0786582
144420	20/08/2018--02:30:00	35.54	0	0.0147198	-0.0322667	0.0786582
144480	20/08/2018--02:31:00	35.59	0	0.0147198	-0.0322667	0.0786582
144540	20/08/2018--02:32:00	35.65	0	0.0147198	-0.0322667	0.0786582
144600	20/08/2018--02:33:00	35.66	0	0.0147198	-0.0322667	0.0786582
144660	20/08/2018--02:34:00	35.7	0	0.0147198	-0.0322667	0.0786582
144720	20/08/2018--02:35:00	35.73	0	0.0147198	-0.0322667	0.0786582
144780	20/08/2018--02:36:00	35.73	0	0.0147198	-0.0322667	0.0786582
144840	20/08/2018--02:37:00	35.78	0	0.0147198	-0.0322667	0.0786582
144900	20/08/2018--02:38:00	35.8	0	0.0147198	-0.0322667	0.0786582
144960	20/08/2018--02:39:00	35.83	0	0.0147198	-0.0322667	0.0786582
145020	20/08/2018--02:40:00	35.86	0	0.0147198	-0.0322667	0.0786582
145080	20/08/2018--02:41:00	35.86	0	0.0147198	-0.0322667	0.0786582
145140	20/08/2018--02:42:00	35.86	0	0.0147198	-0.0322667	0.0786582
145200	20/08/2018--02:43:00	35.89	0	0.0147198	-0.0322667	0.0786582
145260	20/08/2018--02:44:00	35.9	0	0.0147198	-0.0322667	0.0786582
145320	20/08/2018--02:45:00	35.91	0	0.0147198	-0.0322667	0.0786582
145380	20/08/2018--02:46:00	35.93	0	0.0147198	-0.0322667	0.0786582
145440	20/08/2018--02:47:00	35.95	0	0.0147198	-0.0322667	0.0786582
145500	20/08/2018--02:48:00	35.97	0	0.0147198	-0.0322667	0.0786582
145560	20/08/2018--02:49:00	35.96	0	0.0147198	-0.0322667	0.0786582
145620	20/08/2018--02:50:00	35.98	0	0.0147198	-0.0322667	0.0786582
145680	20/08/2018--02:51:00	35.98	0	0.0147198	-0.0322667	0.0786582
145740	20/08/2018--02:52:00	36	0	0.0147198	-0.0322667	0.0786582
145800	20/08/2018--02:53:00	36	0	0.0147198	-0.0322667	0.0786582
145860	20/08/2018--02:54:00	36.02	0	0.0147198	-0.0322667	0.0786582
145920	20/08/2018--02:55:00	36.02	0	0.0147198	-0.0322667	0.0786582
145980	20/08/2018--02:56:00	36.05	0	0.0147198	-0.0322667	0.0786582
146040	20/08/2018--02:57:00	36.03	0	0.0147198	-0.0322667	0.0786582
146100	20/08/2018--02:58:00	36.05	0	0.0147198	-0.0322667	0.0786582
146160	20/08/2018--02:59:00	36.05	0	0.0147198	-0.0322667	0.0786582
146220	20/08/2018--03:00:00	36.07	0	0.0147198	-0.0322667	0.0786582
146280	20/08/2018--03:01:00	36.07	0	0.0147198	-0.0322667	0.0786582
146340	20/08/2018--03:02:00	36.08	0	0.0147198	-0.0322667	0.0786582
146400	20/08/2018--03:03:00	36.08	0	0.0147198	-0.0322667	0.0786582
146460	20/08/2018--03:04:00	36.07	0	0.0147198	-0.0322667	0.0786582
146520	20/08/2018--03:05:00	36.09	0	0.0147198	-0.0322667	0.0786582
146580	20/08/2018--03:06:00	36.07	0	0.0147198	-0.0322667	0.0786582
146640	20/08/2018--03:07:00	36.08	0	0.0147198	-0.0322667	0.0786582
146700	20/08/2018--03:08:00	36.1	0	0.0147198	-0.0322667	0.0786582
146760	20/08/2018--03:09:00	36.09	0	0.0147198	-0.0322667	0.0786582
146820	20/08/2018--03:10:00	36.1	0	0.0147198	-0.0322667	0.0786582
146880	20/08/2018--03:11:00	36.11	0	0.0147198	-0.0322667	0.0786582
146940	20/08/2018--03:12:00	36.11	0	0.0147198	-0.0322667	0.0786582
147000	20/08/2018--03:13:00	36.12	0	0.0147198	-0.0322667	0.0786582
147060	20/08/2018--03:14:00	36.13	0	0.0147198	-0.0322667	0.0786582
147120	20/08/2018--03:15:00	36.13	0	0.0147198	-0.0322667	0.0786582
147180	20/08/2018--03:16:00	36.13	0	0.0147198	-0.0322667	0.0786582
147240	20/08/2018--03:17:00	36.12	0	0.0147198	-0.0322667	0.0786582
147300	20/08/2018--03:18:00	36.12	0	0.0147198	-0.0322667	0.0786582
147360	20/08/2018--03:19:00	36.12	0	0.0147198	-0.0322667	0.0786582
147420	20/08/2018--03:20:00	36.13	0	0.0147198	-0.0322667	0.0786582
147480	20/08/2018--03:21:00	36.13	0	0.0147198	-0.0322667	0.0786582
147540	20/08/2018--03:22:00	36.14	0	0.0147198	-0.0322667	0.0786582
147600	20/08/2018--03:23:00	36.14	0	0.0147198	-0.0322667	0.0786582
147660	20/08/2018--03:24:00	36.13	0	0.0147198	-0.0322667	0.0786582
147720	20/08/2018--03:25:00	36.14	0	0.0147198	-0.0322667	0.0786582
147780	20/08/2018--03:26:00	36.14	0	0.0147198	-0.0322667	0.0786582
147840	20/08/2018--03:27:00	36.16	0	0.0147198	-0.0322667	0.0786582
147900	20/08/2018--03:28:00	36.13	0	0.0147198	-0.0322667	0.0786582
147960	20/08/2018--03:29:00	36.15	0	0.0147198	-0.0322667	0.0786582
148020	20/08/2018--03:30:00	36.15	0	0.0147198	-0.0322667	0.0786582
148080	20/08/2018--03:31:00	36.15	0	0.0147198	-0.0322667	0.0786582
148140	20/08/2018--03:32:00	36.16	0	0.0147198	-0.0322667	0.0786582
148200	20/08/2018--03:33:00	36.14	0	0.0147198	-0.0322667	0.0786582
148260	20/08/2018--03:34:00	36.15	0	0.0147198	-0.0322667	0.0786582
148320	20/08/2018--03:35:00	36.16	0	0.0147198	-0.0322667	0.0786582
148380	20/08/2018--03:36:00	36.18	0	0.0147198	-0.0322667	0.0786582
148440	20/08/2018--03:37:00	36.16	0	0.0147198	-0.0322667	0.0786582
148500	20/08/2018--03:38:00	36.18	0	0.0147198	-0.0322667	0.0786582
148560	20/08/2018--03:39:00	36.16	0	0.0147198	-0.0322667	0.0786582
148620	20/08/2018--03:40:00	36.16	0	0.0147198	-0.0322667	0.0786582
148680	20/08/2018--03:41:00	36.18	0	0.0147198	-0.0322667	0.0786582
148740	20/08/2018--03:42:00	36.18	0	0.0147198	-0.0322667	0.0786582
148800	20/08/2018--03:43:00	36.18	0	0.0147198	-0.0322667	0.0786582
148860	20/08/2018--03:44:00	36.17	0	0.0147198	-0.0322667	0.0786582
148920	20/08/2018--03:45:00	36.19	0	0.0147198	-0.0322667	0.0786582
148980	20/08/2018--03:46:00	36.18	0	0.0147198	-0.0322667	0.0786582
149040	20/08/2018--03:47:00	36.19	0	0.0147198	-0.0322667	0.0786582
149100	20/08/2018--03:48:00	36.18	0	0.0147198	-0.0322667	0.0786582
149160	20/08/2018--03:49:00	36.18	0	0.0147198	-0.0322667	0.0786582
149220	20/08/2018--03:50:00	36.19	0	0.0147198	-0.0322667	0.0786582
149280	20/08/2018--03:51:00	36.18	0	0.0147198	-0.0322667	0.0786582
149340	20/08/2018--03:52:00	36.2	0	0.0147198	-0.0322667	0.0786582
149400	20/08/2018--03:53:00	36.24	0	0.0147198	-0.0322667	0.0786582
149460	20/08/2018--03:54:00	36.04	0	0.0147198	-0.0322667	0.0786582
149520	20/08/2018--03:55:00	35.64	0	0.0147198	-0.0322667	0.0786582
149580	20/08/2018--03:56:00	35.36	0	0.0147198	-0.0322667	0.0786582
149640	20/08/2018--03:57:00	35.13	0	0.0147198	-0.0322667	0.0786582
149700	20/08/2018--03:58:00	34.94	0	0.0147198	-0.0322667	0.0786582
149760	20/08/2018--03:59:00	34.77	0	0.0147198	-0.0322667	0.0786582
149820	20/08/2018--04:00:00	34.62	0	0.0147198	-0.0322667	0.0786582
149880	20/08/2018--04:01:00	34.51	0	0.0147198	-0.0322667	0.0786582
149940	20/08/2018--04:02:00	34.43	0	0.0147198	-0.0322667	0.0786582
150000	20/08/2018--04:03:00	34.34	0	0.0147198	-0.0322667	0.0786582
150060	20/08/2018--04:04:00	34.27	0	0.0147198	-0.0322667	0.0786582
150120	20/08/2018--04:05:00	34.22	0	0.0147198	-0.0322667	0.0786582
150180	20/08/2018--04:06:00	34.19	0	0.0147198	-0.0322667	0.0786582
150240	20/08/2018--04:07:00	34.12	0	0.0147198	-0.0322667	0.0786582
150300	20/08/2018--04:08:00	34.07	0	0.0147198	-0.0322667	0.0786582
150360	20/08/2018--04:09:00	34.07	0	0.0147198	-0.0322667	0.0786582
150420	20/08/2018--04:10:00	34.05	0	0.0147198	-0.0322667	0.0786582
150480	20/08/2018--04:11:00	34.01	0	0.0147198	-0.0322667	0.0786582
150540	20/08/2018--04:12:00	34.02	0	0.0147198	-0.0322667	0.0786582
150600	20/08/2018--04:13:00	33.98	0	0.0147198	-0.0322667	0.0786582
150660	20/08/2018--04:14:00	33.98	0	0.0147198	-0.0322667	0.0786582
150720	20/08/2018--04:15:00	33.96	0	0.0147198	-0.0322667	0.0786582
150780	20/08/2018--04:16:00	33.97	0	0.0147198	-0.0322667	0.0786582
150840	20/08/2018--04:17:00	33.94	0	0.0147198	-0.0322667	0.0786582
150900	20/08/2018--04:18:00	33.92	0	0.0147198	-0.0322667	0.0786582
150960	20/08/2018--04:19:00	33.93	0	0.0147198	-0.0322667	0.0786582
151020	20/08/2018--04:20:00	33.91	0	0.0147198	-0.0322667	0.0786582
151080	20/08/2018--04:21:00	33.92	0	0.0147198	-0.0322667	0.0786582
151140	20/08/2018--04:22:00	33.91	0	0.0147198	-0.0322667	0.0786582
151200	20/08/2018--04:23:00	33.89	0	0.0147198	-0.0322667	0.0786582
151260	20/08/2018--04:24:00	33.88	0	0.0147198	-0.0322667	0.0786582
151320	20/08/2018--04:25:00	33.87	0	0.0147198	-0.0322667	0.0786582
151380	20/08/2018--04:26:00	33.84	0	0.0147198	-0.0322667	0.0786582
151440	20/08/2018--04:27:00	33.84	0	0.0147198	-0.0322667	0.0786582
151500	20/08/2018--04:28:00	33.85	0	0.0147198	-0.0322667	0.0786582
151560	20/08/2018--04:29:00	33.82	0	0.0147198	-0.0322667	0.0786582
151620	20/08/2018--04:30:00	33.85	0	0.0147198	-0.0322667	0.0786582
151680	20/08/2018--04:31:00	33.84	0	0.0147198	-0.0322667	0.0786582
151740	20/08/2018--04:32:00	33.81	0	0.0147198	-0.0322667	0.0786582
