# Supplementary material for: A randomized cross-over trial investigating differences in 24-h personal air and skin temperatures using wearable sensors between two climatologically contrasting settings
Source: Sci Rep. 2021 Nov 10;11:22020. doi: 10.1038/s41598-021-01180-y (PMC8580978; doi:10.1038/s41598-021-01180-y)
Supplement: Supplementary file 2 — Supplementary Data. [file 41598_2021_1180_MOESM2_ESM.zip › New folder/new/T45_S2new.csv]

Index	Date	Temperature	Activity	X-axis	Y-axis	Z-axis	Marker
54480	18/09/2018--05:00:00	35.09	0	0.171418	0.140252	-0.986295
54540	18/09/2018--05:01:00	35.09	0	0.171418	0.140252	-0.986295
54600	18/09/2018--05:02:00	35.1	0	0.171418	0.140252	-0.986295
54660	18/09/2018--05:03:00	35.12	0	0.171418	0.140252	-0.986295
54720	18/09/2018--05:04:00	35.14	0	0.155551	0.140252	-0.986295
54780	18/09/2018--05:05:00	35.14	0	0.155551	0.140252	-0.986295
54840	18/09/2018--05:06:00	35.16	0	0.155551	0.140252	-0.986295
54900	18/09/2018--05:07:00	35.16	0	0.155551	0.140252	-0.986295
54960	18/09/2018--05:08:00	35.16	0	0.155551	0.140252	-0.986295
55020	18/09/2018--05:09:00	35.16	0	0.155551	0.140252	-0.986295
55080	18/09/2018--05:10:00	35.17	0	0.155551	0.140252	-0.986295
55140	18/09/2018--05:11:00	35.19	0	0.155551	0.140252	-0.986295
55200	18/09/2018--05:12:00	35.21	0	0.155551	0.140252	-0.986295
55260	18/09/2018--05:13:00	35.19	0	0.155551	0.140252	-0.986295
55320	18/09/2018--05:14:00	35.19	0	0.139684	0.140252	-0.986295
55380	18/09/2018--05:15:00	35.21	0	0.155551	0.140252	-10.017
55440	18/09/2018--05:16:00	35.22	0	0.155551	0.140252	-0.986295
55500	18/09/2018--05:17:00	35.22	0	0.155551	0.140252	-0.986295
55560	18/09/2018--05:18:00	35.22	0	0.155551	0.140252	-0.986295
55620	18/09/2018--05:19:00	35.21	0	0.155551	0.140252	-0.986295
55680	18/09/2018--05:20:00	35.24	0	0.155551	0.140252	-0.986295
55740	18/09/2018--05:21:00	35.24	0	0.155551	0.140252	-0.986295
55800	18/09/2018--05:22:00	35.25	0	0.187285	0.140252	-0.986295
55860	18/09/2018--05:23:00	35.36	12	0.948903	-0.23976	-0.170064
55920	18/09/2018--05:24:00	35.53	0	0.933036	-0.23976	-0.170064
55980	18/09/2018--05:25:00	35.61	0	0.948903	-0.23976	-0.170064
56040	18/09/2018--05:26:00	35.66	0	0.948903	-0.23976	-0.170064
56100	18/09/2018--05:27:00	35.64	0	0.948903	-0.23976	-0.170064
56160	18/09/2018--05:28:00	35.64	0	0.948903	-0.23976	-0.170064
56220	18/09/2018--05:29:00	35.63	0	0.948903	-0.23976	-0.170064
56280	18/09/2018--05:30:00	35.6	6	0.933036	-0.178958	-0.277868
56340	18/09/2018--05:31:00	35.54	0	0.933036	-0.194159	-0.293268
56400	18/09/2018--05:32:00	35.51	0	0.933036	-0.178958	-0.293268
56460	18/09/2018--05:33:00	35.49	0	0.933036	-0.194159	-0.293268
56520	18/09/2018--05:34:00	35.49	0	0.933036	-0.194159	-0.293268
56580	18/09/2018--05:35:00	35.49	0	0.885434	-0.133357	-0.431874
56640	18/09/2018--05:36:00	35.46	0	0.901301	-0.133357	-0.431874
56700	18/09/2018--05:37:00	35.46	0	0.901301	-0.133357	-0.431874
56760	18/09/2018--05:38:00	35.45	0	0.885434	-0.133357	-0.431874
56820	18/09/2018--05:39:00	35.45	0	0.885434	-0.133357	-0.431874
56880	18/09/2018--05:40:00	35.45	0	0.885434	-0.133357	-0.447274
56940	18/09/2018--05:41:00	35.46	2	0.837833	-0.133357	-0.539678
57000	18/09/2018--05:42:00	35.45	0	0.837833	-0.118156	-0.539678
57060	18/09/2018--05:43:00	35.43	0	0.837833	-0.118156	-0.539678
57120	18/09/2018--05:44:00	35.44	0	0.837833	-0.118156	-0.539678
57180	18/09/2018--05:45:00	35.43	0	0.837833	-0.118156	-0.555078
57240	18/09/2018--05:46:00	35.43	0	0.837833	-0.118156	-0.555078
57300	18/09/2018--05:47:00	35.43	0	0.837833	-0.118156	-0.555078
57360	18/09/2018--05:48:00	35.44	0	0.837833	-0.118156	-0.539678
57420	18/09/2018--05:49:00	35.45	0	0.837833	-0.118156	-0.539678
57480	18/09/2018--05:50:00	35.44	0	0.837833	-0.118156	-0.539678
57540	18/09/2018--05:51:00	35.44	0	0.837833	-0.118156	-0.539678
57600	18/09/2018--05:52:00	35.43	0	0.837833	-0.118156	-0.539678
57660	18/09/2018--05:53:00	35.44	0	0.837833	-0.118156	-0.539678
57720	18/09/2018--05:54:00	35.44	0	0.837833	-0.118156	-0.539678
57780	18/09/2018--05:55:00	35.46	0	0.837833	-0.118156	-0.539678
57840	18/09/2018--05:56:00	35.43	2	0.885434	-0.133357	-0.447274
57900	18/09/2018--05:57:00	35.46	0	0.885434	-0.133357	-0.447274
57960	18/09/2018--05:58:00	35.46	0	0.885434	-0.133357	-0.447274
58020	18/09/2018--05:59:00	35.46	0	0.885434	-0.133357	-0.431874
58080	18/09/2018--06:00:00	35.46	0	0.869567	-0.102956	-0.478075
58140	18/09/2018--06:01:00	35.48	0	0.885434	-0.102956	-0.478075
58200	18/09/2018--06:02:00	35.48	0	0.885434	-0.102956	-0.478075
58260	18/09/2018--06:03:00	35.48	0	0.869567	-0.102956	-0.478075
58320	18/09/2018--06:04:00	35.48	0	0.869567	-0.102956	-0.478075
58380	18/09/2018--06:05:00	35.5	0	0.869567	-0.102956	-0.478075
58440	18/09/2018--06:06:00	35.5	0	0.869567	-0.102956	-0.478075
58500	18/09/2018--06:07:00	35.49	0	0.869567	-0.102956	-0.493476
58560	18/09/2018--06:08:00	35.5	0	0.869567	-0.102956	-0.493476
58620	18/09/2018--06:09:00	35.5	0	0.869567	-0.102956	-0.493476
58680	18/09/2018--06:10:00	35.5	0	0.869567	-0.102956	-0.493476
58740	18/09/2018--06:11:00	35.51	0	0.869567	-0.102956	-0.493476
58800	18/09/2018--06:12:00	35.52	0	0.869567	-0.102956	-0.478075
58860	18/09/2018--06:13:00	35.52	0	0.869567	-0.118156	-0.478075
58920	18/09/2018--06:14:00	35.54	0	0.869567	-0.102956	-0.478075
58980	18/09/2018--06:15:00	35.53	0	0.869567	-0.102956	-0.493476
59040	18/09/2018--06:16:00	35.53	2	0.837833	-0.0877553	-0.539678
59100	18/09/2018--06:17:00	35.53	0	0.837833	-0.0877553	-0.539678
59160	18/09/2018--06:18:00	35.54	0	0.837833	-0.0877553	-0.539678
59220	18/09/2018--06:19:00	35.53	0	0.837833	-0.0877553	-0.539678
59280	18/09/2018--06:20:00	35.52	0	0.837833	-0.0877553	-0.539678
59340	18/09/2018--06:21:00	35.55	0	0.837833	-0.0877553	-0.555078
59400	18/09/2018--06:22:00	35.54	0	0.837833	-0.0877553	-0.539678
59460	18/09/2018--06:23:00	35.54	0	0.821966	-0.0725548	-0.555078
59520	18/09/2018--06:24:00	35.55	0	0.837833	-0.0725548	-0.555078
59580	18/09/2018--06:25:00	35.57	0	0.837833	-0.0725548	-0.555078
59640	18/09/2018--06:26:00	35.57	0	0.837833	-0.0725548	-0.570479
59700	18/09/2018--06:27:00	35.56	1	0.806099	-0.0725548	-0.58588
59760	18/09/2018--06:28:00	35.46	2	-0.32046	0.125052	0.95418
59820	18/09/2018--06:29:00	35.22	0	-0.336327	0.125052	0.938779
59880	18/09/2018--06:30:00	35	0	-0.336327	0.125052	0.938779
59940	18/09/2018--06:31:00	34.84	0	-0.336327	0.125052	0.938779
60000	18/09/2018--06:32:00	34.74	0	-0.336327	0.109851	0.938779
60060	18/09/2018--06:33:00	34.66	0	-0.336327	0.125052	0.938779
60120	18/09/2018--06:34:00	34.59	0	-0.336327	0.125052	0.938779
60180	18/09/2018--06:35:00	34.55	3	-0.336327	0.155453	0.938779
60240	18/09/2018--06:36:00	34.48	0	-0.336327	0.155453	0.938779
60300	18/09/2018--06:37:00	34.45	0	-0.368061	0.155453	0.938779
60360	18/09/2018--06:38:00	34.42	0	-0.336327	0.155453	0.938779
60420	18/09/2018--06:39:00	34.39	0	-0.32046	0.140252	0.938779
60480	18/09/2018--06:40:00	34.39	0	-0.336327	0.140252	0.938779
60540	18/09/2018--06:41:00	34.36	0	-0.336327	0.155453	0.938779
60600	18/09/2018--06:42:00	34.37	0	-0.336327	0.140252	0.938779
60660	18/09/2018--06:43:00	34.36	0	-0.336327	0.140252	0.938779
60720	18/09/2018--06:44:00	34.35	0	-0.336327	0.140252	0.938779
60780	18/09/2018--06:45:00	34.36	0	-0.336327	0.140252	0.938779
60840	18/09/2018--06:46:00	34.36	0	-0.336327	0.140252	0.938779
60900	18/09/2018--06:47:00	34.35	0	-0.32046	0.140252	0.938779
60960	18/09/2018--06:48:00	34.34	0	-0.336327	0.140252	0.938779
61020	18/09/2018--06:49:00	34.36	0	-0.336327	0.140252	0.938779
61080	18/09/2018--06:50:00	34.36	0	-0.336327	0.140252	0.938779
61140	18/09/2018--06:51:00	34.38	0	-0.32046	0.140252	0.938779
61200	18/09/2018--06:52:00	34.4	0	-0.336327	0.140252	0.95418
61260	18/09/2018--06:53:00	34.38	0	-0.336327	0.155453	0.938779
61320	18/09/2018--06:54:00	34.4	0	-0.336327	0.140252	0.938779
61380	18/09/2018--06:55:00	34.4	0	-0.336327	0.140252	0.938779
61440	18/09/2018--06:56:00	34.4	0	-0.336327	0.140252	0.938779
61500	18/09/2018--06:57:00	34.42	0	-0.336327	0.140252	0.938779
61560	18/09/2018--06:58:00	34.43	0	-0.336327	0.140252	0.938779
61620	18/09/2018--06:59:00	34.44	0	-0.336327	0.140252	0.938779
61680	18/09/2018--07:00:00	34.43	0	-0.336327	0.140252	0.938779
61740	18/09/2018--07:01:00	34.45	0	-0.336327	0.140252	0.95418
61800	18/09/2018--07:02:00	34.48	0	-0.336327	0.140252	0.938779
61860	18/09/2018--07:03:00	34.5	0	-0.336327	0.140252	0.938779
61920	18/09/2018--07:04:00	34.49	0	-0.336327	0.140252	0.938779
61980	18/09/2018--07:05:00	34.48	0	-0.336327	0.140252	0.938779
62040	18/09/2018--07:06:00	34.51	0	-0.177657	0.246656	0.95418
62100	18/09/2018--07:07:00	34.51	0	-0.336327	0.140252	0.938779
62160	18/09/2018--07:08:00	34.54	0	-0.336327	0.140252	0.938779
62220	18/09/2018--07:09:00	34.54	0	-0.336327	0.140252	0.938779
62280	18/09/2018--07:10:00	34.54	0	-0.336327	0.140252	0.938779
62340	18/09/2018--07:11:00	34.55	0	-0.336327	0.140252	0.938779
62400	18/09/2018--07:12:00	34.58	0	-0.336327	0.140252	0.938779
62460	18/09/2018--07:13:00	34.57	0	-0.336327	0.140252	0.95418
62520	18/09/2018--07:14:00	34.57	0	-0.336327	0.140252	0.95418
62580	18/09/2018--07:15:00	34.61	0	-0.336327	0.140252	0.938779
62640	18/09/2018--07:16:00	34.59	0	-0.336327	0.140252	0.938779
62700	18/09/2018--07:17:00	34.63	0	-0.32046	0.140252	0.938779
62760	18/09/2018--07:18:00	34.63	0	-0.336327	0.125052	0.938779
62820	18/09/2018--07:19:00	34.64	0	-0.336327	0.140252	0.938779
62880	18/09/2018--07:20:00	34.61	0	-0.336327	0.140252	0.938779
62940	18/09/2018--07:21:00	34.63	0	-0.352194	0.155453	0.938779
63000	18/09/2018--07:22:00	34.65	0	-0.336327	0.155453	0.938779
63060	18/09/2018--07:23:00	34.63	0	-0.336327	0.155453	0.938779
63120	18/09/2018--07:24:00	34.64	0	-0.336327	0.155453	0.938779
63180	18/09/2018--07:25:00	34.67	0	-0.352194	0.155453	0.938779
63240	18/09/2018--07:26:00	34.66	0	-0.336327	0.155453	0.938779
63300	18/09/2018--07:27:00	34.67	0	-0.336327	0.155453	0.938779
63360	18/09/2018--07:28:00	34.68	0	-0.352194	0.140252	0.938779
63420	18/09/2018--07:29:00	34.7	0	-0.352194	0.140252	0.938779
63480	18/09/2018--07:30:00	34.71	16	-0.621934	0.170653	0.784773
63540	18/09/2018--07:31:00	34.78	0	-0.621934	0.185854	0.784773
63600	18/09/2018--07:32:00	34.87	0	-0.621934	0.170653	0.769373
63660	18/09/2018--07:33:00	34.93	8	-0.542599	0.170653	0.846376
63720	18/09/2018--07:34:00	34.96	0	-0.542599	0.155453	0.846376
63780	18/09/2018--07:35:00	34.97	0	-0.542599	0.170653	0.830975
63840	18/09/2018--07:36:00	34.98	0	-0.606067	0.155453	0.800174
63900	18/09/2018--07:37:00	35	0	-0.606067	0.155453	0.800174
63960	18/09/2018--07:38:00	34.99	0	-0.606067	0.155453	0.800174
64020	18/09/2018--07:39:00	34.95	0	-0.606067	0.140252	0.800174
64080	18/09/2018--07:40:00	34.89	0	-0.606067	0.155453	0.800174
64140	18/09/2018--07:41:00	34.83	0	-0.606067	0.155453	0.800174
64200	18/09/2018--07:42:00	34.77	0	-0.606067	0.140252	0.800174
64260	18/09/2018--07:43:00	34.72	0	-0.5902	0.140252	0.800174
64320	18/09/2018--07:44:00	34.67	29	0.885434	-0.391765	0.0917466
64380	18/09/2018--07:45:00	34.68	0	0.901301	-0.376565	0.076346
64440	18/09/2018--07:46:00	34.7	0	0.901301	-0.391765	0.0609454
64500	18/09/2018--07:47:00	34.74	0	0.901301	-0.391765	0.0455448
64560	18/09/2018--07:48:00	34.79	0	0.901301	-0.391765	0.0455448
64620	18/09/2018--07:49:00	34.84	0	0.901301	-0.391765	0.0455448
64680	18/09/2018--07:50:00	34.88	0	0.901301	-0.391765	0.0455448
64740	18/09/2018--07:51:00	34.92	0	0.901301	-0.391765	0.0455448
64800	18/09/2018--07:52:00	34.94	0	0.901301	-0.391765	0.0455448
64860	18/09/2018--07:53:00	34.97	0	0.901301	-0.391765	0.0609454
64920	18/09/2018--07:54:00	35.02	0	0.901301	-0.376565	0.0609454
64980	18/09/2018--07:55:00	35.05	0	0.901301	-0.391765	0.0609454
65040	18/09/2018--07:56:00	35.08	0	0.901301	-0.376565	0.0609454
65100	18/09/2018--07:57:00	35.1	0	0.901301	-0.376565	0.0455448
65160	18/09/2018--07:58:00	35.11	0	0.901301	-0.376565	0.0455448
65220	18/09/2018--07:59:00	35.16	0	0.901301	-0.391765	0.0609454
65280	18/09/2018--08:00:00	35.18	0	0.885434	-0.391765	0.0609454
65340	18/09/2018--08:01:00	35.21	0	0.901301	-0.391765	0.0609454
65400	18/09/2018--08:02:00	35.21	0	0.885434	-0.391765	0.0609454
65460	18/09/2018--08:03:00	35.26	0	0.885434	-0.376565	0.0609454
65520	18/09/2018--08:04:00	35.26	0	0.901301	-0.391765	0.0609454
65580	18/09/2018--08:05:00	35.28	0	0.901301	-0.376565	0.0609454
65640	18/09/2018--08:06:00	35.3	0	0.901301	-0.391765	0.0609454
65700	18/09/2018--08:07:00	35.31	0	0.901301	-0.391765	0.0609454
65760	18/09/2018--08:08:00	35.34	0	0.901301	-0.391765	0.0455448
65820	18/09/2018--08:09:00	35.35	0	0.885434	-0.391765	0.0609454
65880	18/09/2018--08:10:00	35.36	0	0.901301	-0.391765	0.0609454
65940	18/09/2018--08:11:00	35.38	0	0.901301	-0.391765	0.0455448
66000	18/09/2018--08:12:00	35.38	0	0.901301	-0.391765	0.0455448
66060	18/09/2018--08:13:00	35.39	0	0.901301	-0.391765	0.0609454
66120	18/09/2018--08:14:00	35.45	0	0.885434	-0.391765	0.0609454
66180	18/09/2018--08:15:00	35.44	0	0.901301	-0.391765	0.0609454
66240	18/09/2018--08:16:00	35.45	0	0.885434	-0.391765	0.0609454
66300	18/09/2018--08:17:00	35.46	0	0.901301	-0.391765	0.0455448
66360	18/09/2018--08:18:00	35.47	0	0.901301	-0.391765	0.0609454
66420	18/09/2018--08:19:00	35.51	0	0.901301	-0.391765	0.0609454
66480	18/09/2018--08:20:00	35.5	0	0.901301	-0.391765	0.0609454
66540	18/09/2018--08:21:00	35.5	0	0.901301	-0.391765	0.0455448
66600	18/09/2018--08:22:00	35.54	0	0.901301	-0.391765	0.0609454
66660	18/09/2018--08:23:00	35.55	0	0.901301	-0.391765	0.0455448
66720	18/09/2018--08:24:00	35.55	0	0.901301	-0.391765	0.0455448
66780	18/09/2018--08:25:00	35.58	0	0.901301	-0.391765	0.0455448
66840	18/09/2018--08:26:00	35.58	0	0.901301	-0.391765	0.0455448
66900	18/09/2018--08:27:00	35.6	0	0.885434	-0.391765	0.0455448
66960	18/09/2018--08:28:00	35.59	1	0.96477	-0.22456	0.0455448
67020	18/09/2018--08:29:00	35.41	0	0.96477	-0.23976	0.0609454
67080	18/09/2018--08:30:00	35.27	0	0.96477	-0.23976	0.0455448
67140	18/09/2018--08:31:00	35.16	0	0.96477	-0.22456	0.0609454
67200	18/09/2018--08:32:00	35.16	10	0.441158	0.00344778	-0.909292
67260	18/09/2018--08:33:00	35.18	0	0.441158	0.00344778	-0.909292
67320	18/09/2018--08:34:00	35.18	0	0.441158	0.00344778	-0.909292
67380	18/09/2018--08:35:00	35.2	0	0.441158	0.00344778	-0.909292
67440	18/09/2018--08:36:00	35.2	0	0.42529	-0.0117527	-0.924693
67500	18/09/2018--08:37:00	35.22	0	0.457025	-0.0877553	-0.893891
67560	18/09/2018--08:38:00	35.22	0	0.472892	-0.0877553	-0.893891
67620	18/09/2018--08:39:00	35.25	9	0.948903	-0.270161	0.0147436
67680	18/09/2018--08:40:00	35.33	0	0.948903	-0.254961	0.0147436
67740	18/09/2018--08:41:00	35.36	0	0.948903	-0.254961	0.0147436
67800	18/09/2018--08:42:00	35.41	0	0.948903	-0.254961	0.0147436
67860	18/09/2018--08:43:00	35.41	0	0.948903	-0.254961	0.0147436
67920	18/09/2018--08:44:00	35.4	0	0.948903	-0.254961	0.0147436
67980	18/09/2018--08:45:00	35.46	0	0.948903	-0.254961	0.0147436
68040	18/09/2018--08:46:00	35.44	0	0.948903	-0.254961	0.0147436
68100	18/09/2018--08:47:00	35.45	0	0.948903	-0.254961	-0.000656989
68160	18/09/2018--08:48:00	35.49	2	0.8537	-0.22456	-0.447274
68220	18/09/2018--08:49:00	35.45	2	0.758498	-0.178958	-0.616681
68280	18/09/2018--08:50:00	35.41	1	0.726764	-0.270161	-0.616681
68340	18/09/2018--08:51:00	35.37	0	0.726764	-0.270161	-0.632081
68400	18/09/2018--08:52:00	35.35	4	0.885434	-0.376565	-0.200865
68460	18/09/2018--08:53:00	35.38	1	0.8537	-0.361364	-0.308669
68520	18/09/2018--08:54:00	35.35	0	0.869567	-0.361364	-0.324069
68580	18/09/2018--08:55:00	35.36	0	0.837833	-0.376565	-0.354871
68640	18/09/2018--08:56:00	35.3	6	0.901301	-0.361364	0.122548
68700	18/09/2018--08:57:00	35.23	0	0.901301	-0.346164	0.137948
68760	18/09/2018--08:58:00	35.23	0	0.901301	-0.346164	0.122548
68820	18/09/2018--08:59:00	35.24	0	0.901301	-0.346164	0.137948
68880	18/09/2018--09:00:00	35.26	0	0.901301	-0.346164	0.107147
68940	18/09/2018--09:01:00	35.28	0	0.901301	-0.361364	0.107147
69000	18/09/2018--09:02:00	35.28	0	0.917169	-0.330963	0.137948
69060	18/09/2018--09:03:00	35.27	3	0.917169	-0.346164	0.076346
69120	18/09/2018--09:04:00	35.29	0	0.917169	-0.346164	0.076346
69180	18/09/2018--09:05:00	35.31	0	0.917169	-0.330963	0.076346
69240	18/09/2018--09:06:00	35.3	59	0.219019	0.97628	-0.139262
69300	18/09/2018--09:07:00	35.2	251	0.377689	0.930679	-0.231666
69360	18/09/2018--09:08:00	34.95	240	0.441158	0.945879	0.076346
69420	18/09/2018--09:09:00	34.89	150	0.282487	0.97628	0.0917466
69480	18/09/2018--09:10:00	34.9	323	0.393556	0.930679	0.0609454
69540	18/09/2018--09:11:00	34.9	174	0.409423	0.930679	0.076346
69600	18/09/2018--09:12:00	34.89	222	0.298354	0.915478	0.0147436
69660	18/09/2018--09:13:00	34.91	103	0.219019	100.668	-0.123862
69720	18/09/2018--09:14:00	34.86	7	0.330088	0.97628	0.076346
69780	18/09/2018--09:15:00	34.89	3	-0.0507206	100.668	-0.0160576
69840	18/09/2018--09:16:00	34.87	4	-0.0983217	102.188	-0.0160576
69900	18/09/2018--09:17:00	34.8	258	0.26662	0.97628	-0.0930606
69960	18/09/2018--09:18:00	34.67	273	0.155551	0.991481	0.153349
70020	18/09/2018--09:19:00	34.64	230	-0.47913	0.839476	-0.0314582
70080	18/09/2018--09:20:00	34.64	327	0.219019	0.97628	0.0455448
70140	18/09/2018--09:21:00	34.77	285	0.345955	0.885077	-0.0314582
70200	18/09/2018--09:22:00	34.85	210	0.726764	0.717872	-0.0160576
70260	18/09/2018--09:23:00	34.96	0	0.726764	0.733072	-0.0314582
70320	18/09/2018--09:24:00	35.02	0	0.726764	0.733072	0.0147436
70380	18/09/2018--09:25:00	35.09	0	0.726764	0.733072	-0.000656989
70440	18/09/2018--09:26:00	35.14	0	0.726764	0.733072	-0.000656989
70500	18/09/2018--09:27:00	35.16	0	0.726764	0.733072	0.0147436
70560	18/09/2018--09:28:00	35.21	0	0.726764	0.733072	0.0147436
70620	18/09/2018--09:29:00	35.25	0	0.726764	0.733072	-0.000656989
70680	18/09/2018--09:30:00	35.26	0	0.726764	0.733072	0.0147436
70740	18/09/2018--09:31:00	35.3	0	0.726764	0.733072	0.0455448
70800	18/09/2018--09:32:00	35.37	0	0.710897	0.733072	0.0455448
70860	18/09/2018--09:33:00	35.46	0	0.710897	0.733072	0.0609454
70920	18/09/2018--09:34:00	35.49	0	0.710897	0.733072	0.0917466
70980	18/09/2018--09:35:00	35.52	0	0.710897	0.733072	0.107147
71040	18/09/2018--09:36:00	35.51	0	0.710897	0.733072	0.0917466
71100	18/09/2018--09:37:00	35.51	0	0.710897	0.733072	0.107147
71160	18/09/2018--09:38:00	35.52	0	0.710897	0.733072	0.107147
71220	18/09/2018--09:39:00	35.53	0	0.710897	0.733072	0.107147
71280	18/09/2018--09:40:00	35.55	0	0.710897	0.733072	0.107147
71340	18/09/2018--09:41:00	35.57	0	0.710897	0.733072	0.107147
71400	18/09/2018--09:42:00	35.48	191	0.377689	0.991481	-0.123862
71460	18/09/2018--09:43:00	35.2	162	0.441158	0.930679	0.0147436
71520	18/09/2018--09:44:00	35.08	133	0.0444816	100.668	0.16875
71580	18/09/2018--09:45:00	34.91	187	0.282487	0.991481	-0.0314582
71640	18/09/2018--09:46:00	34.86	188	0.377689	0.930679	0.137948
71700	18/09/2018--09:47:00	34.82	87	0.219019	100.668	-0.0314582
71760	18/09/2018--09:48:00	34.8	14	0.345955	0.96108	0.0455448
71820	18/09/2018--09:49:00	34.88	120	0.330088	0.991481	-0.123862
71880	18/09/2018--09:50:00	34.93	81	0.234886	0.991481	0.0609454
71940	18/09/2018--09:51:00	34.88	263	0.203152	0.97628	0.107147
72000	18/09/2018--09:52:00	34.87	48	-0.00311946	100.668	0.107147
72060	18/09/2018--09:53:00	34.83	1	0.0286146	100.668	0.107147
72120	18/09/2018--09:54:00	34.81	0	-0.0189865	100.668	0.0917466
72180	18/09/2018--09:55:00	34.8	0	0.0762157	102.188	0.0609454
72240	18/09/2018--09:56:00	34.82	0	-0.00311946	100.668	0.0917466
72300	18/09/2018--09:57:00	34.82	0	0.0127476	100.668	0.076346
72360	18/09/2018--09:58:00	34.84	0	0.0286146	100.668	0.107147
72420	18/09/2018--09:59:00	34.88	10	0.647429	0.778674	-0.185464
72480	18/09/2018--10:00:00	34.95	0	0.663296	0.763473	-0.185464
72540	18/09/2018--10:01:00	35.1	198	0.345955	0.97628	0.122548
72600	18/09/2018--10:02:00	35.14	144	0.0444816	100.668	0.0147436
72660	18/09/2018--10:03:00	35.08	0	0.0444816	100.668	0.0147436
72720	18/09/2018--10:04:00	35	0	0.0444816	102.188	-0.0314582
72780	18/09/2018--10:05:00	34.91	0	0.0286146	100.668	-0.0160576
72840	18/09/2018--10:06:00	34.86	0	0.0286146	100.668	-0.0160576
72900	18/09/2018--10:07:00	34.84	0	0.0444816	100.668	-0.0160576
72960	18/09/2018--10:08:00	34.83	0	0.0444816	100.668	-0.0314582
73020	18/09/2018--10:09:00	34.86	173	0.0127476	102.188	-0.000656989
73080	18/09/2018--10:10:00	34.88	2	-0.0189865	100.668	0.0301442
73140	18/09/2018--10:11:00	34.88	2	-0.0824546	100.668	-0.0160576
73200	18/09/2018--10:12:00	34.85	0	0.0127476	100.668	-0.154663
73260	18/09/2018--10:13:00	34.82	28	0.917169	0.353059	0.261153
73320	18/09/2018--10:14:00	34.83	0	0.917169	0.337859	0.245753
73380	18/09/2018--10:15:00	34.85	0	0.917169	0.337859	0.245753
73440	18/09/2018--10:16:00	34.89	0	0.917169	0.337859	0.245753
73500	18/09/2018--10:17:00	34.89	0	0.917169	0.337859	0.245753
73560	18/09/2018--10:18:00	34.89	0	0.917169	0.337859	0.245753
73620	18/09/2018--10:19:00	34.92	307	0.710897	16.907	0.44596
73680	18/09/2018--10:20:00	34.88	53	-0.0189865	100.668	-0.0160576
73740	18/09/2018--10:21:00	34.91	0	-0.0189865	100.668	0.0301442
73800	18/09/2018--10:22:00	34.98	1	-0.0665876	100.668	0.0301442
73860	18/09/2018--10:23:00	35.08	0	0.0127476	100.668	0.0609454
73920	18/09/2018--10:24:00	35.12	0	-0.00311946	100.668	0.0609454
73980	18/09/2018--10:25:00	35.21	315	0.0920827	0.915478	-0.000656989
74040	18/09/2018--10:26:00	35.24	286	0.171418	100.668	0.076346
74100	18/09/2018--10:27:00	35.17	121	0.361822	0.824275	0.338156
74160	18/09/2018--10:28:00	35.19	78	0.0920827	0.991481	0.0301442
74220	18/09/2018--10:29:00	35.03	353	0.457025	0.930679	0.0147436
74280	18/09/2018--10:30:00	34.91	88	0.361822	0.97628	0.137948
74340	18/09/2018--10:31:00	34.87	17	0.917169	0.246656	0.338156
74400	18/09/2018--10:32:00	34.9	0	0.917169	0.246656	0.353557
74460	18/09/2018--10:33:00	34.98	0	0.917169	0.246656	0.338156
74520	18/09/2018--10:34:00	35.06	0	0.917169	0.246656	0.338156
74580	18/09/2018--10:35:00	35.11	0	0.917169	0.170653	0.353557
74640	18/09/2018--10:36:00	35.18	0	0.933036	0.185854	0.307355
74700	18/09/2018--10:37:00	35.23	0	0.933036	0.185854	0.307355
74760	18/09/2018--10:38:00	35.29	2	0.980637	0.261856	0.076346
74820	18/09/2018--10:39:00	35.3	0	0.933036	0.307458	0.261153
74880	18/09/2018--10:40:00	35.32	0	0.933036	0.277057	0.245753
74940	18/09/2018--10:41:00	35.39	0	0.933036	0.292257	0.261153
75000	18/09/2018--10:42:00	35.41	64	-0.447396	0.869877	-0.139262
75060	18/09/2018--10:43:00	35.43	81	0.933036	0.246656	0.307355
75120	18/09/2018--10:44:00	35.51	0	0.917169	0.246656	0.338156
75180	18/09/2018--10:45:00	35.58	0	0.917169	0.246656	0.353557
75240	18/09/2018--10:46:00	35.61	0	0.901301	0.231455	0.353557
75300	18/09/2018--10:47:00	35.66	0	0.901301	0.246656	0.368957
75360	18/09/2018--10:48:00	35.7	0	0.901301	0.231455	0.368957
75420	18/09/2018--10:49:00	35.74	0	0.901301	0.246656	0.368957
75480	18/09/2018--10:50:00	35.78	0	0.901301	0.246656	0.368957
75540	18/09/2018--10:51:00	35.8	0	0.901301	0.246656	0.384358
75600	18/09/2018--10:52:00	35.86	0	0.901301	0.246656	0.384358
75660	18/09/2018--10:53:00	35.88	1	0.901301	0.246656	0.399758
75720	18/09/2018--10:54:00	35.89	2	0.901301	0.231455	0.384358
75780	18/09/2018--10:55:00	35.93	0	0.901301	0.170653	0.384358
75840	18/09/2018--10:56:00	36	0	0.901301	0.185854	0.399758
75900	18/09/2018--10:57:00	36.09	0	0.901301	0.185854	0.415159
75960	18/09/2018--10:58:00	36	19	0.885434	0.125052	0.461361
76020	18/09/2018--10:59:00	35.94	0	0.885434	0.125052	0.461361
76080	18/09/2018--11:00:00	35.91	0	0.885434	0.109851	0.461361
76140	18/09/2018--11:01:00	35.89	0	0.885434	0.125052	0.44596
76200	18/09/2018--11:02:00	35.87	0	0.885434	0.109851	0.44596
76260	18/09/2018--11:03:00	35.75	15	0.885434	0.337859	0.368957
76320	18/09/2018--11:04:00	35.56	40	-0.114189	0.991481	-0.0314582
76380	18/09/2018--11:05:00	35.26	1	-0.0824546	100.668	-0.0314582
76440	18/09/2018--11:06:00	34.96	0	-0.637801	0.885077	-0.0622594
76500	18/09/2018--11:07:00	34.96	435	0.568094	0.687471	0.291954
76560	18/09/2018--11:08:00	35.17	220	0.457025	0.915478	-0.154663
76620	18/09/2018--11:09:00	35.13	11	0.457025	0.900278	-0.185464
76680	18/09/2018--11:10:00	34.96	99	0.520493	0.778674	-0.508877
76740	18/09/2018--11:11:00	34.84	10	0.488759	0.626669	-0.647482
76800	18/09/2018--11:12:00	34.7	7	-0.336327	0.930679	-0.0160576
76860	18/09/2018--11:13:00	34.52	0	-0.336327	0.930679	-0.0314582
76920	18/09/2018--11:14:00	34.39	16	0.520493	0.717872	-0.508877
76980	18/09/2018--11:15:00	34.4	0	0.520493	0.717872	-0.524277
77040	18/09/2018--11:16:00	34.45	106	0.520493	0.869877	-0.07766
77100	18/09/2018--11:17:00	34.52	378	0.314221	0.96108	-0.0930606
77160	18/09/2018--11:18:00	34.57	6	0.187285	0.991481	-0.123862
77220	18/09/2018--11:19:00	34.61	282	0.393556	0.945879	0.153349
77280	18/09/2018--11:20:00	34.75	126	0.377689	0.915478	-0.108461
77340	18/09/2018--11:21:00	34.75	94	0.96477	0.322658	-0.000656989
77400	18/09/2018--11:22:00	34.68	0	0.917169	0.246656	0.322755
77460	18/09/2018--11:23:00	34.75	6	0.96477	0.246656	0.122548
77520	18/09/2018--11:24:00	34.83	0	0.980637	0.246656	0.122548
77580	18/09/2018--11:25:00	34.9	0	0.96477	0.246656	0.122548
77640	18/09/2018--11:26:00	34.97	0	0.980637	0.231455	0.137948
77700	18/09/2018--11:27:00	35.03	0	0.980637	0.246656	0.122548
77760	18/09/2018--11:28:00	35.1	0	0.96477	0.246656	0.122548
77820	18/09/2018--11:29:00	35.16	0	0.980637	0.246656	0.0917466
77880	18/09/2018--11:30:00	35.21	0	0.96477	0.246656	0.107147
77940	18/09/2018--11:31:00	35.25	0	0.980637	0.246656	0.0917466
78000	18/09/2018--11:32:00	35.3	0	0.96477	0.0186483	0.307355
78060	18/09/2018--11:33:00	35.36	1	0.96477	0.0642498	0.261153
78120	18/09/2018--11:34:00	35.44	0	0.96477	0.0642498	0.261153
78180	18/09/2018--11:35:00	35.49	13	-0.0507206	100.668	0.0301442
78240	18/09/2018--11:36:00	35.45	261	0.488759	0.854676	-0.0930606
78300	18/09/2018--11:37:00	35.27	199	0.377689	111.308	-0.0468588
78360	18/09/2018--11:38:00	35.12	71	0.377689	0.945879	0.122548
78420	18/09/2018--11:39:00	35.22	182	0.409423	0.930679	0.0301442
78480	18/09/2018--11:40:00	35.36	54	0.393556	0.945879	-0.0160576
78540	18/09/2018--11:41:00	35.43	174	0.0444816	100.668	0.0455448
78600	18/09/2018--11:42:00	35.41	0	-0.0507206	100.668	0.0455448
78660	18/09/2018--11:43:00	35.37	1	-0.0665876	100.668	0.0609454
78720	18/09/2018--11:44:00	35.36	3	-0.0348535	0.991481	0.0455448
78780	18/09/2018--11:45:00	35.38	1	-0.0189865	100.668	0.0609454
78840	18/09/2018--11:46:00	35.44	0	0.0127476	100.668	0.0301442
78900	18/09/2018--11:47:00	35.57	0	0.0286146	100.668	0.0609454
78960	18/09/2018--11:48:00	35.67	0	0.0286146	100.668	0.0609454
79020	18/09/2018--11:49:00	35.68	2	0.0127476	100.668	0.076346
79080	18/09/2018--11:50:00	35.64	12	0.837833	0.444263	-0.385672
79140	18/09/2018--11:51:00	35.45	276	-0.637801	0.793874	-0.154663
79200	18/09/2018--11:52:00	35.32	66	0.10795	100.668	-0.000656989
79260	18/09/2018--11:53:00	35.04	186	0.472892	14.323	-0.108461
79320	18/09/2018--11:54:00	34.84	398	0.250753	126.509	0.107147
79380	18/09/2018--11:55:00	34.9	362	-0.701269	0.626669	-0.200865
79440	18/09/2018--11:56:00	34.91	334	0.409423	0.96108	0.0147436
79500	18/09/2018--11:57:00	34.91	221	0.0762157	100.668	-0.07766
79560	18/09/2018--11:58:00	34.83	22	0.837833	0.535466	-0.247066
79620	18/09/2018--11:59:00	34.74	0	0.837833	0.550666	-0.216265
79680	18/09/2018--12:00:00	34.76	0	0.837833	0.550666	-0.216265
79740	18/09/2018--12:01:00	34.84	0	0.837833	0.550666	-0.216265
79800	18/09/2018--12:02:00	34.9	0	0.837833	0.550666	-0.216265
79860	18/09/2018--12:03:00	34.99	0	0.837833	0.550666	-0.216265
79920	18/09/2018--12:04:00	35.04	0	0.837833	0.550666	-0.216265
79980	18/09/2018--12:05:00	35.11	0	0.837833	0.550666	-0.216265
80040	18/09/2018--12:06:00	35.16	0	0.837833	0.550666	-0.231666
80100	18/09/2018--12:07:00	35.22	10	0.917169	0.398661	-0.216265
80160	18/09/2018--12:08:00	35.25	0	0.901301	0.398661	-0.231666
80220	18/09/2018--12:09:00	35.3	0	0.901301	0.413862	-0.231666
80280	18/09/2018--12:10:00	35.31	0	0.901301	0.413862	-0.231666
80340	18/09/2018--12:11:00	35.34	0	0.901301	0.413862	-0.231666
80400	18/09/2018--12:12:00	35.37	0	0.917169	0.398661	-0.139262
80460	18/09/2018--12:13:00	35.4	0	0.933036	0.398661	-0.139262
80520	18/09/2018--12:14:00	35.42	0	0.933036	0.398661	-0.139262
80580	18/09/2018--12:15:00	35.45	0	0.917169	0.398661	-0.154663
80640	18/09/2018--12:16:00	35.44	16	0.155551	100.668	-0.07766
80700	18/09/2018--12:17:00	35.3	1	0.0444816	100.668	-0.139262
80760	18/09/2018--12:18:00	35.27	83	0.488759	103.708	-0.0930606
80820	18/09/2018--12:19:00	35.28	450	0.234886	102.188	-0.200865
80880	18/09/2018--12:20:00	35.17	175	0.234886	0.96108	-0.0930606
80940	18/09/2018--12:21:00	35.07	294	-0.717136	0.702671	-0.139262
81000	18/09/2018--12:22:00	35.01	283	0.0762157	105.228	0.261153
81060	18/09/2018--12:23:00	34.66	276	0.345955	0.885077	0.153349
81120	18/09/2018--12:24:00	34.45	159	0.282487	0.900278	0.399758
81180	18/09/2018--12:25:00	34.39	189	-0.16179	100.668	-0.200865
81240	18/09/2018--12:26:00	34.3	73	0.0444816	0.97628	-0.170064
81300	18/09/2018--12:27:00	34.31	183	0.457025	0.839476	0.0917466
81360	18/09/2018--12:28:00	34.28	324	0.171418	0.97628	-0.0468588
81420	18/09/2018--12:29:00	34.18	222	0.520493	0.854676	0.16875
81480	18/09/2018--12:30:00	34.25	141	0.282487	0.915478	0.076346
81540	18/09/2018--12:31:00	34.27	232	0.26662	0.96108	-0.154663
81600	18/09/2018--12:32:00	34.18	306	0.298354	0.930679	0.16875
81660	18/09/2018--12:33:00	34.1	86	-0.272859	0.991481	-0.0160576
81720	18/09/2018--12:34:00	34.09	41	-0.114189	0.96108	0.338156
81780	18/09/2018--12:35:00	34.04	98	0.42529	0.945879	0.076346
81840	18/09/2018--12:36:00	34.07	20	-0.653668	0.793874	0.076346
81900	18/09/2018--12:37:00	34.05	66	0.234886	0.96108	0.230352
81960	18/09/2018--12:38:00	34.11	92	0.345955	0.930679	0.230352
82020	18/09/2018--12:39:00	34.17	19	0.393556	0.945879	-0.07766
82080	18/09/2018--12:40:00	34.19	99	0.345955	0.930679	0.153349
82140	18/09/2018--12:41:00	34.36	161	-0.796471	0.550666	-0.170064
82200	18/09/2018--12:42:00	34.37	230	-0.447396	0.854676	0.0917466
82260	18/09/2018--12:43:00	34.41	268	0.250753	0.915478	-0.139262
82320	18/09/2018--12:44:00	34.29	437	0.123817	105.228	0.0455448
82380	18/09/2018--12:45:00	34.3	281	0.806099	0.641869	-0.0160576
82440	18/09/2018--12:46:00	34.35	0	0.806099	0.641869	-0.000656989
82500	18/09/2018--12:47:00	34.47	0	0.806099	0.641869	0.0301442
82560	18/09/2018--12:48:00	34.4	2	0.774365	0.687471	0.0301442
82620	18/09/2018--12:49:00	34.39	0	0.774365	0.687471	0.0455448
82680	18/09/2018--12:50:00	34.43	1	0.774365	0.67227	0.0609454
82740	18/09/2018--12:51:00	34.48	0	0.774365	0.67227	0.0917466
82800	18/09/2018--12:52:00	34.5	1	0.758498	0.67227	0.107147
82860	18/09/2018--12:53:00	34.54	49	0.10795	103.708	0.0609454
82920	18/09/2018--12:54:00	34.51	218	0.345955	0.945879	0.18415
82980	18/09/2018--12:55:00	34.71	195	0.409423	0.930679	0.16875
83040	18/09/2018--12:56:00	34.85	223	0.457025	0.930679	-0.000656989
83100	18/09/2018--12:57:00	34.43	61	0.330088	0.915478	-0.308669
83160	18/09/2018--12:58:00	34.26	47	0.441158	0.945879	-0.123862
83220	18/09/2018--12:59:00	34.29	15	0.393556	0.915478	-0.216265
83280	18/09/2018--13:00:00	34.34	173	0.42529	0.915478	-0.170064
83340	18/09/2018--13:01:00	34.39	82	0.42529	0.900278	-0.170064
83400	18/09/2018--13:02:00	34.4	67	0.361822	0.915478	-0.170064
83460	18/09/2018--13:03:00	34.46	150	0.234886	103.708	0.107147
83520	18/09/2018--13:04:00	34.71	429	0.330088	100.668	0.291954
83580	18/09/2018--13:05:00	34.32	57	0.0444816	100.668	-0.139262
83640	18/09/2018--13:06:00	33.76	1	-0.0507206	100.668	-0.0622594
83700	18/09/2018--13:07:00	33.48	1	-0.130056	0.991481	-0.0160576
83760	18/09/2018--13:08:00	33.29	0	-0.130056	0.991481	-0.0622594
83820	18/09/2018--13:09:00	33.18	2	-0.130056	0.991481	-0.0622594
83880	18/09/2018--13:10:00	33.14	3	-0.130056	0.991481	-0.07766
83940	18/09/2018--13:11:00	33.14	0	-0.130056	0.991481	-0.0930606
84000	18/09/2018--13:12:00	33.11	0	-0.0824546	102.188	0.0455448
84060	18/09/2018--13:13:00	33.11	1	-0.114189	100.668	-0.0468588
84120	18/09/2018--13:14:00	33.08	0	-0.130056	0.991481	-0.0622594
84180	18/09/2018--13:15:00	33.06	1	-0.130056	0.991481	-0.07766
84240	18/09/2018--13:16:00	33.06	26	-0.145923	0.991481	-0.0468588
84300	18/09/2018--13:17:00	33.14	55	0.377689	0.869877	-0.0160576
84360	18/09/2018--13:18:00	33.34	277	0.234886	0.945879	0.137948
84420	18/09/2018--13:19:00	33.5	29	0.10795	0.97628	0.230352
84480	18/09/2018--13:20:00	33.68	113	0.345955	0.930679	0.276554
84540	18/09/2018--13:21:00	33.77	315	0.219019	0.945879	0.18415
84600	18/09/2018--13:22:00	33.64	19	0.203152	0.97628	0.230352
84660	18/09/2018--13:23:00	33.54	1	0.330088	0.97628	0.18415
84720	18/09/2018--13:24:00	33.5	0	0.187285	0.97628	0.214951
84780	18/09/2018--13:25:00	33.48	5	0.139684	0.96108	0.245753
84840	18/09/2018--13:26:00	33.45	0	0.10795	100.668	-0.0314582
84900	18/09/2018--13:27:00	33.34	1	0.0920827	0.97628	0.291954
84960	18/09/2018--13:28:00	33.34	0	0.203152	0.991481	0.199551
85020	18/09/2018--13:29:00	33.3	0	0.171418	0.97628	0.16875
85080	18/09/2018--13:30:00	33.31	1	-0.193524	0.945879	0.214951
85140	18/09/2018--13:31:00	33.38	0	0.155551	0.97628	0.18415
85200	18/09/2018--13:32:00	33.27	3	0.0286146	0.991481	0.199551
85260	18/09/2018--13:33:00	33.21	2	0.203152	0.97628	0.18415
85320	18/09/2018--13:34:00	33.36	4	0.139684	0.97628	0.18415
85380	18/09/2018--13:35:00	33.29	1	0.0603487	0.97628	0.261153
85440	18/09/2018--13:36:00	33.13	3	0.187285	0.97628	0.137948
85500	18/09/2018--13:37:00	33.03	1	0.0762157	100.668	0.199551
85560	18/09/2018--13:38:00	32.94	0	0.123817	100.668	0.0917466
85620	18/09/2018--13:39:00	32.76	0	0.0286146	100.668	-0.0930606
85680	18/09/2018--13:40:00	32.63	0	0.0127476	102.188	-0.108461
85740	18/09/2018--13:41:00	32.5	0	-0.0189865	0.991481	-0.108461
85800	18/09/2018--13:42:00	32.43	19	-0.0507206	100.668	-0.0314582
85860	18/09/2018--13:43:00	32.41	75	0.409423	0.930679	0.0609454
85920	18/09/2018--13:44:00	32.36	16	-0.00311946	0.991481	-0.185464
85980	18/09/2018--13:45:00	32.35	1	-0.0348535	100.668	-0.123862
86040	18/09/2018--13:46:00	32.34	1	-0.0665876	100.668	-0.123862
86100	18/09/2018--13:47:00	32.36	19	-0.0824546	0.991481	-0.0622594
86160	18/09/2018--13:48:00	32.3	5	-0.130056	0.991481	-0.0468588
86220	18/09/2018--13:49:00	32.29	13	0.155551	0.991481	0.153349
86280	18/09/2018--13:50:00	32.25	0	-0.0824546	0.991481	-0.0622594
86340	18/09/2018--13:51:00	32.2	1	-0.114189	0.991481	-0.0468588
86400	18/09/2018--13:52:00	32.17	85	-0.114189	100.668	-0.07766
86460	18/09/2018--13:53:00	32.14	3	-0.114189	100.668	-0.0468588
86520	18/09/2018--13:54:00	32.1	0	-0.114189	100.668	-0.0468588
86580	18/09/2018--13:55:00	32.09	0	-0.114189	0.991481	-0.0160576
86640	18/09/2018--13:56:00	32.44	356	0.472892	0.824275	0.384358
86700	18/09/2018--13:57:00	32.71	86	0.26662	0.97628	0.0455448
86760	18/09/2018--13:58:00	32.71	52	0.361822	0.900278	0.276554
86820	18/09/2018--13:59:00	32.82	350	0.250753	0.839476	0.44596
86880	18/09/2018--14:00:00	32.89	34	0.203152	0.97628	0.214951
86940	18/09/2018--14:01:00	32.79	1	0.155551	0.97628	0.276554
87000	18/09/2018--14:02:00	32.52	0	-0.0507206	0.97628	-0.000656989
87060	18/09/2018--14:03:00	32.31	0	-0.0983217	102.188	-0.0622594
87120	18/09/2018--14:04:00	32.2	7	-0.0824546	100.668	-0.154663
87180	18/09/2018--14:05:00	32.14	0	-0.0983217	0.991481	-0.139262
87240	18/09/2018--14:06:00	32.09	1	-0.0824546	0.991481	-0.216265
87300	18/09/2018--14:07:00	32.04	0	-0.0665876	0.97628	-0.216265
87360	18/09/2018--14:08:00	32	0	-0.0824546	0.991481	-0.170064
87420	18/09/2018--14:09:00	31.96	0	-0.177657	0.97628	-0.0622594
87480	18/09/2018--14:10:00	31.96	0	-0.209391	0.97628	-0.0468588
87540	18/09/2018--14:11:00	31.94	0	-0.225258	0.96108	-0.0622594
87600	18/09/2018--14:12:00	31.93	2	-0.177657	0.97628	-0.0622594
87660	18/09/2018--14:13:00	31.91	0	-0.193524	0.97628	-0.0930606
87720	18/09/2018--14:14:00	31.92	0	-0.16179	0.991481	-0.0468588
87780	18/09/2018--14:15:00	31.9	0	-0.225258	0.96108	-0.07766
87840	18/09/2018--14:16:00	31.89	0	-0.209391	0.97628	-0.0468588
87900	18/09/2018--14:17:00	31.87	0	-0.145923	0.991481	-0.0622594
87960	18/09/2018--14:18:00	31.85	0	-0.16179	0.991481	-0.07766
88020	18/09/2018--14:19:00	31.85	1	-0.209391	0.97628	-0.108461
88080	18/09/2018--14:20:00	31.82	0	-0.225258	0.97628	-0.0930606
88140	18/09/2018--14:21:00	31.79	0	-0.225258	0.97628	-0.0930606
88200	18/09/2018--14:22:00	31.8	0	-0.225258	0.97628	-0.0930606
88260	18/09/2018--14:23:00	31.8	15	-0.145923	100.668	-0.000656989
88320	18/09/2018--14:24:00	31.78	0	-0.130056	0.991481	-0.07766
88380	18/09/2018--14:25:00	31.77	23	0.0127476	100.668	-0.185464
88440	18/09/2018--14:26:00	31.79	0	-0.114189	0.991481	-0.07766
88500	18/09/2018--14:27:00	31.81	0	-0.145923	100.668	-0.123862
88560	18/09/2018--14:28:00	31.83	0	-0.145923	0.991481	-0.0468588
88620	18/09/2018--14:29:00	31.87	0	-0.16179	0.991481	-0.0468588
88680	18/09/2018--14:30:00	31.88	0	-0.114189	0.991481	-0.0930606
88740	18/09/2018--14:31:00	31.88	0	-0.114189	0.991481	-0.07766
88800	18/09/2018--14:32:00	31.89	18	0.583961	0.824275	0.0455448
88860	18/09/2018--14:33:00	31.92	0	0.10795	100.668	-0.0314582
88920	18/09/2018--14:34:00	31.82	4	-0.00311946	100.668	-0.123862
88980	18/09/2018--14:35:00	31.81	0	-0.0189865	100.668	-0.108461
89040	18/09/2018--14:36:00	31.87	0	0.10795	0.97628	-0.262467
89100	18/09/2018--14:37:00	31.89	0	0.0127476	100.668	-0.154663
89160	18/09/2018--14:38:00	31.91	0	-0.0348535	100.668	-0.07766
89220	18/09/2018--14:39:00	31.94	26	0.26662	0.885077	0.368957
89280	18/09/2018--14:40:00	32.11	646	0.488759	0.96108	0.0455448
89340	18/09/2018--14:41:00	32.34	129	0.53636	0.930679	0.16875
89400	18/09/2018--14:42:00	32.47	459	0.472892	0.885077	0.214951
89460	18/09/2018--14:43:00	32.53	268	0.583961	0.839476	0.076346
89520	18/09/2018--14:44:00	32.56	155	0.520493	0.854676	0.199551
89580	18/09/2018--14:45:00	32.73	329	0.10795	0.991481	0.0301442
89640	18/09/2018--14:46:00	32.86	340	0.42529	0.854676	0.291954
89700	18/09/2018--14:47:00	32.93	282	0.250753	100.668	-0.000656989
89760	18/09/2018--14:48:00	32.89	379	0.393556	0.930679	0.16875
89820	18/09/2018--14:49:00	32.87	131	0.393556	0.945879	0.137948
89880	18/09/2018--14:50:00	32.81	249	0.282487	0.945879	-0.0314582
89940	18/09/2018--14:51:00	32.72	418	0.314221	0.930679	0.122548
90000	18/09/2018--14:52:00	32.74	150	0.409423	0.930679	-0.0468588
90060	18/09/2018--14:53:00	32.84	302	-0.733003	0.641869	-0.07766
90120	18/09/2018--14:54:00	32.89	135	0.187285	0.900278	0.0609454
90180	18/09/2018--14:55:00	32.83	164	0.0603487	0.854676	0.076346
90240	18/09/2018--14:56:00	32.83	350	0.26662	0.930679	0.076346
90300	18/09/2018--14:57:00	32.97	397	0.314221	100.668	0.0147436
90360	18/09/2018--14:58:00	33.02	376	0.250753	120.429	-0.0468588
90420	18/09/2018--14:59:00	33.07	133	0.0444816	102.188	0.0301442
90480	18/09/2018--15:00:00	33.1	0	0.0127476	100.668	0.0609454
90540	18/09/2018--15:01:00	33.12	230	-0.16179	100.668	-0.139262
90600	18/09/2018--15:02:00	33.14	283	0.0920827	102.188	0.137948
90660	18/09/2018--15:03:00	33.16	229	0.504626	0.854676	0.276554
90720	18/09/2018--15:04:00	33.18	14	0.980637	0.170653	0.16875
90780	18/09/2018--15:05:00	33.28	0	0.980637	0.170653	0.16875
90840	18/09/2018--15:06:00	33.34	4	0.980637	0.109851	0.18415
90900	18/09/2018--15:07:00	33.43	6	0.901301	0.155453	0.384358
90960	18/09/2018--15:08:00	33.48	5	0.933036	0.0338488	0.368957
91020	18/09/2018--15:09:00	33.56	6	0.933036	0.140252	0.338156
91080	18/09/2018--15:10:00	33.6	0	0.933036	0.125052	0.368957
91140	18/09/2018--15:11:00	33.64	0	0.917169	0.125052	0.368957
91200	18/09/2018--15:12:00	33.69	0	0.917169	0.125052	0.384358
91260	18/09/2018--15:13:00	33.72	0	0.917169	0.125052	0.384358
91320	18/09/2018--15:14:00	33.75	0	0.917169	0.140252	0.384358
91380	18/09/2018--15:15:00	33.81	0	0.917169	0.125052	0.384358
91440	18/09/2018--15:16:00	33.86	0	0.917169	0.125052	0.368957
91500	18/09/2018--15:17:00	33.9	0	0.933036	0.125052	0.353557
91560	18/09/2018--15:18:00	33.95	0	0.917169	0.125052	0.368957
91620	18/09/2018--15:19:00	33.98	0	0.917169	0.125052	0.353557
91680	18/09/2018--15:20:00	34.03	0	0.933036	0.140252	0.353557
91740	18/09/2018--15:21:00	34.05	0	0.917169	0.125052	0.353557
91800	18/09/2018--15:22:00	34.09	0	0.933036	0.125052	0.368957
91860	18/09/2018--15:23:00	34.12	0	0.917169	0.140252	0.384358
91920	18/09/2018--15:24:00	34.15	0	0.917169	0.125052	0.384358
91980	18/09/2018--15:25:00	34.2	0	0.917169	0.140252	0.368957
92040	18/09/2018--15:26:00	34.23	0	0.917169	0.140252	0.384358
92100	18/09/2018--15:27:00	34.24	1	0.917169	0.125052	0.368957
92160	18/09/2018--15:28:00	34.27	0	0.917169	0.125052	0.368957
92220	18/09/2018--15:29:00	34.3	0	0.933036	0.109851	0.338156
92280	18/09/2018--15:30:00	34.33	0	0.917169	0.125052	0.368957
92340	18/09/2018--15:31:00	34.36	0	0.948903	0.125052	0.338156
92400	18/09/2018--15:32:00	34.38	0	0.933036	0.125052	0.322755
92460	18/09/2018--15:33:00	34.44	0	0.933036	0.109851	0.338156
92520	18/09/2018--15:34:00	34.43	0	0.933036	0.125052	0.338156
92580	18/09/2018--15:35:00	34.48	0	0.933036	0.125052	0.338156
92640	18/09/2018--15:36:00	34.53	0	0.933036	0.109851	0.338156
92700	18/09/2018--15:37:00	34.56	0	0.917169	0.125052	0.353557
92760	18/09/2018--15:38:00	34.58	0	0.933036	0.109851	0.353557
92820	18/09/2018--15:39:00	34.61	0	0.917169	0.125052	0.384358
92880	18/09/2018--15:40:00	34.62	0	0.917169	0.109851	0.384358
92940	18/09/2018--15:41:00	34.65	1	0.917169	0.109851	0.384358
93000	18/09/2018--15:42:00	34.68	0	0.917169	0.125052	0.399758
93060	18/09/2018--15:43:00	34.7	0	0.917169	0.125052	0.384358
93120	18/09/2018--15:44:00	34.73	0	0.933036	0.109851	0.368957
93180	18/09/2018--15:45:00	34.75	0	0.917169	0.109851	0.384358
93240	18/09/2018--15:46:00	34.77	1	0.917169	0.125052	0.399758
93300	18/09/2018--15:47:00	34.8	0	0.901301	0.109851	0.415159
93360	18/09/2018--15:48:00	34.81	0	0.917169	0.109851	0.399758
93420	18/09/2018--15:49:00	34.83	1	0.901301	0.125052	0.415159
93480	18/09/2018--15:50:00	34.87	1	0.917169	0.125052	0.399758
93540	18/09/2018--15:51:00	34.88	0	0.917169	0.109851	0.384358
93600	18/09/2018--15:52:00	34.9	0	0.901301	0.125052	0.399758
93660	18/09/2018--15:53:00	34.93	0	0.901301	0.109851	0.399758
93720	18/09/2018--15:54:00	35.02	0	0.901301	0.109851	0.399758
93780	18/09/2018--15:55:00	35.08	0	0.917169	0.125052	0.399758
93840	18/09/2018--15:56:00	35.15	0	0.901301	0.109851	0.399758
93900	18/09/2018--15:57:00	35.13	0	0.901301	0.125052	0.399758
93960	18/09/2018--15:58:00	35.16	0	0.901301	0.125052	0.399758
94020	18/09/2018--15:59:00	35.16	0	0.901301	0.125052	0.399758
94080	18/09/2018--16:00:00	35.19	0	0.901301	0.125052	0.399758
94140	18/09/2018--16:01:00	35.19	0	0.901301	0.125052	0.399758
94200	18/09/2018--16:02:00	35.2	0	0.933036	0.109851	0.368957
94260	18/09/2018--16:03:00	35.22	0	0.917169	0.109851	0.399758
94320	18/09/2018--16:04:00	35.23	0	0.917169	0.125052	0.368957
94380	18/09/2018--16:05:00	35.25	17	0.10795	103.708	-0.123862
94440	18/09/2018--16:06:00	35.14	3	-0.114189	0.991481	-0.0314582
94500	18/09/2018--16:07:00	34.86	3	-0.0983217	0.991481	-0.0622594
94560	18/09/2018--16:08:00	34.51	0	-0.0824546	0.97628	-0.216265
94620	18/09/2018--16:09:00	34.26	0	-0.145923	0.991481	-0.123862
94680	18/09/2018--16:10:00	34.12	19	0.948903	0.337859	-0.154663
94740	18/09/2018--16:11:00	34.13	0	0.948903	0.337859	-0.154663
94800	18/09/2018--16:12:00	34.23	0	0.948903	0.337859	-0.154663
94860	18/09/2018--16:13:00	34.33	0	0.948903	0.337859	-0.154663
94920	18/09/2018--16:14:00	34.43	0	0.948903	0.337859	-0.139262
94980	18/09/2018--16:15:00	34.5	0	0.96477	0.322658	-0.123862
95040	18/09/2018--16:16:00	34.58	19	0.948903	0.322658	0.153349
95100	18/09/2018--16:17:00	34.63	0	0.948903	0.322658	0.16875
95160	18/09/2018--16:18:00	34.67	0	0.948903	0.322658	0.153349
95220	18/09/2018--16:19:00	34.71	0	0.948903	0.353059	0.137948
95280	18/09/2018--16:20:00	34.74	1	0.8537	0.429062	-0.385672
95340	18/09/2018--16:21:00	34.75	0	0.837833	0.429062	-0.385672
95400	18/09/2018--16:22:00	34.8	0	0.837833	0.429062	-0.385672
95460	18/09/2018--16:23:00	34.8	0	0.837833	0.429062	-0.385672
95520	18/09/2018--16:24:00	34.85	0	0.837833	0.429062	-0.385672
95580	18/09/2018--16:25:00	34.88	0	0.837833	0.429062	-0.385672
95640	18/09/2018--16:26:00	34.91	0	0.837833	0.444263	-0.385672
95700	18/09/2018--16:27:00	34.95	0	0.837833	0.444263	-0.385672
95760	18/09/2018--16:28:00	34.96	8	0.96477	0.201054	0.245753
95820	18/09/2018--16:29:00	35	0	0.96477	0.201054	0.245753
95880	18/09/2018--16:30:00	35.03	0	0.948903	0.201054	0.230352
95940	18/09/2018--16:31:00	35.05	0	0.948903	0.185854	0.245753
96000	18/09/2018--16:32:00	35.06	0	0.948903	0.185854	0.261153
96060	18/09/2018--16:33:00	35.09	0	0.948903	0.185854	0.291954
96120	18/09/2018--16:34:00	35.1	187	0.377689	0.945879	0.0917466
96180	18/09/2018--16:35:00	35.21	65	0.330088	0.854676	0.307355
96240	18/09/2018--16:36:00	34.96	176	0.345955	0.900278	0.18415
96300	18/09/2018--16:37:00	34.8	271	0.298354	0.97628	-0.0468588
96360	18/09/2018--16:38:00	34.77	39	0.298354	0.945879	-0.154663
96420	18/09/2018--16:39:00	34.68	73	-0.510865	0.869877	0.0455448
96480	18/09/2018--16:40:00	34.72	337	0.298354	0.717872	-0.0622594
96540	18/09/2018--16:41:00	34.72	523	0.0920827	100.668	0.076346
96600	18/09/2018--16:42:00	34.63	33	0.980637	0.277057	-0.0160576
96660	18/09/2018--16:43:00	34.56	0	0.980637	0.277057	-0.0314582
96720	18/09/2018--16:44:00	34.62	2	0.980637	0.277057	-0.0160576
96780	18/09/2018--16:45:00	34.66	1	0.980637	0.277057	-0.0314582
96840	18/09/2018--16:46:00	34.73	0	0.980637	0.261856	-0.0314582
96900	18/09/2018--16:47:00	34.81	17	0.0920827	102.188	-0.07766
96960	18/09/2018--16:48:00	34.69	31	0.837833	0.383461	-0.431874
97020	18/09/2018--16:49:00	34.69	0	0.8537	0.36826	-0.401072
97080	18/09/2018--16:50:00	34.77	0	0.8537	0.398661	-0.416473
97140	18/09/2018--16:51:00	34.87	0	0.8537	0.383461	-0.401072
97200	18/09/2018--16:52:00	34.95	0	0.8537	0.383461	-0.401072
97260	18/09/2018--16:53:00	35.01	0	0.8537	0.398661	-0.401072
97320	18/09/2018--16:54:00	35.08	0	0.8537	0.383461	-0.401072
97380	18/09/2018--16:55:00	35.14	0	0.8537	0.383461	-0.401072
97440	18/09/2018--16:56:00	35.18	0	0.8537	0.383461	-0.416473
97500	18/09/2018--16:57:00	35.22	0	0.8537	0.383461	-0.401072
97560	18/09/2018--16:58:00	35.3	0	0.8537	0.398661	-0.401072
97620	18/09/2018--16:59:00	35.31	0	0.8537	0.383461	-0.401072
97680	18/09/2018--17:00:00	35.36	0	0.869567	0.36826	-0.385672
97740	18/09/2018--17:01:00	35.38	30	0.901301	0.36826	0.276554
97800	18/09/2018--17:02:00	35.44	0	0.901301	0.383461	0.261153
97860	18/09/2018--17:03:00	35.5	0	0.901301	0.307458	0.353557
97920	18/09/2018--17:04:00	35.51	0	0.901301	0.307458	0.353557
97980	18/09/2018--17:05:00	35.55	0	0.885434	0.292257	0.368957
98040	18/09/2018--17:06:00	35.58	0	0.885434	0.292257	0.368957
98100	18/09/2018--17:07:00	35.59	0	0.885434	0.277057	0.368957
98160	18/09/2018--17:08:00	35.64	0	0.885434	0.292257	0.368957
98220	18/09/2018--17:09:00	35.67	0	0.901301	0.292257	0.368957
98280	18/09/2018--17:10:00	35.69	0	0.885434	0.292257	0.384358
98340	18/09/2018--17:11:00	35.73	0	0.885434	0.292257	0.384358
98400	18/09/2018--17:12:00	35.73	0	0.901301	0.292257	0.368957
98460	18/09/2018--17:13:00	35.76	0	0.901301	0.261856	0.384358
98520	18/09/2018--17:14:00	35.79	0	0.885434	0.292257	0.384358
98580	18/09/2018--17:15:00	35.8	0	0.885434	0.292257	0.384358
98640	18/09/2018--17:16:00	35.84	0	0.885434	0.292257	0.368957
98700	18/09/2018--17:17:00	35.83	2	0.885434	0.307458	0.384358
98760	18/09/2018--17:18:00	35.83	0	0.885434	0.307458	0.384358
98820	18/09/2018--17:19:00	35.84	0	0.901301	0.292257	0.384358
98880	18/09/2018--17:20:00	35.85	0	0.869567	0.277057	0.384358
98940	18/09/2018--17:21:00	35.87	20	0.26662	0.97628	-0.0468588
99000	18/09/2018--17:22:00	35.63	220	0.441158	0.915478	-0.185464
99060	18/09/2018--17:23:00	35.39	139	0.0127476	0.991481	-0.185464
99120	18/09/2018--17:24:00	35.17	0	0.0762157	0.991481	-0.170064
99180	18/09/2018--17:25:00	34.98	55	0.472892	0.809075	0.199551
99240	18/09/2018--17:26:00	35	228	0.345955	0.945879	-0.170064
99300	18/09/2018--17:27:00	34.96	28	0.96477	0.292257	0.122548
99360	18/09/2018--17:28:00	35.12	0	0.96477	0.307458	0.122548
99420	18/09/2018--17:29:00	35.25	0	0.96477	0.292257	0.122548
99480	18/09/2018--17:30:00	35.33	1	0.980637	0.185854	0.16875
99540	18/09/2018--17:31:00	35.39	11	0.980637	0.246656	0.122548
99600	18/09/2018--17:32:00	35.45	0	0.96477	0.246656	0.122548
99660	18/09/2018--17:33:00	35.49	0	0.980637	0.231455	0.137948
99720	18/09/2018--17:34:00	35.52	0	0.980637	0.231455	0.137948
99780	18/09/2018--17:35:00	35.55	0	0.980637	0.246656	0.107147
99840	18/09/2018--17:36:00	35.61	0	0.980637	0.231455	0.122548
99900	18/09/2018--17:37:00	35.62	0	0.96477	0.231455	0.122548
99960	18/09/2018--17:38:00	35.66	0	0.996504	0.231455	0.122548
100020	18/09/2018--17:39:00	35.68	0	0.96477	0.231455	0.122548
100080	18/09/2018--17:40:00	35.7	0	0.96477	0.231455	0.122548
100140	18/09/2018--17:41:00	35.75	0	0.980637	0.231455	0.137948
100200	18/09/2018--17:42:00	35.85	0	0.96477	0.216255	0.199551
100260	18/09/2018--17:43:00	36.04	0	0.933036	0.185854	0.214951
100320	18/09/2018--17:44:00	36.14	0	0.96477	0.201054	0.230352
100380	18/09/2018--17:45:00	36.15	0	0.96477	0.185854	0.261153
100440	18/09/2018--17:46:00	36.13	0	0.96477	0.185854	0.230352
100500	18/09/2018--17:47:00	36.1	0	0.948903	0.185854	0.214951
100560	18/09/2018--17:48:00	36.06	0	0.96477	0.185854	0.214951
100620	18/09/2018--17:49:00	36.05	0	0.948903	0.201054	0.214951
100680	18/09/2018--17:50:00	36.05	0	0.96477	0.201054	0.230352
100740	18/09/2018--17:51:00	36.06	0	0.96477	0.201054	0.199551
100800	18/09/2018--17:52:00	36.09	0	0.917169	0.125052	0.384358
100860	18/09/2018--17:53:00	36.07	14	0.96477	0.201054	0.230352
100920	18/09/2018--17:54:00	35.98	0	0.948903	0.201054	0.276554
100980	18/09/2018--17:55:00	35.95	0	0.948903	0.201054	0.291954
101040	18/09/2018--17:56:00	35.94	0	0.948903	0.170653	0.291954
101100	18/09/2018--17:57:00	35.81	21	0.917169	0.261856	0.338156
101160	18/09/2018--17:58:00	35.75	0	0.96477	0.277057	0.0609454
101220	18/09/2018--17:59:00	35.71	0	0.917169	0.201054	0.368957
101280	18/09/2018--18:00:00	35.71	0	0.885434	0.201054	0.43056
101340	18/09/2018--18:01:00	35.74	0	0.885434	0.201054	0.44596
101400	18/09/2018--18:02:00	35.79	0	0.885434	0.201054	0.44596
101460	18/09/2018--18:03:00	35.82	0	0.885434	0.201054	0.44596
101520	18/09/2018--18:04:00	35.85	0	0.885434	0.201054	0.44596
101580	18/09/2018--18:05:00	35.88	0	0.885434	0.201054	0.43056
101640	18/09/2018--18:06:00	35.91	0	0.885434	0.170653	0.44596
101700	18/09/2018--18:07:00	35.78	24	0.314221	0.991481	-0.185464
101760	18/09/2018--18:08:00	35.43	5	-0.0824546	0.991481	-0.108461
101820	18/09/2018--18:09:00	35.18	6	0.933036	0.322658	0.230352
101880	18/09/2018--18:10:00	35.2	0	0.933036	0.337859	0.214951
101940	18/09/2018--18:11:00	35.16	30	0.393556	0.763473	-0.647482
102000	18/09/2018--18:12:00	35.3	5	-0.0189865	0.97628	0.076346
102060	18/09/2018--18:13:00	35.49	0	0.0286146	100.668	-0.0160576
102120	18/09/2018--18:14:00	35.48	0	0.0286146	102.188	-0.0160576
102180	18/09/2018--18:15:00	35.46	0	0.0444816	100.668	-0.0160576
102240	18/09/2018--18:16:00	35.42	0	0.0127476	100.668	-0.0160576
102300	18/09/2018--18:17:00	35.46	428	0.42529	0.809075	0.276554
102360	18/09/2018--18:18:00	35.44	243	0.0762157	0.717872	0.476761
102420	18/09/2018--18:19:00	35.24	58	0.393556	0.930679	-0.154663
102480	18/09/2018--18:20:00	35.21	213	0.393556	0.945879	0.107147
102540	18/09/2018--18:21:00	35.4	123	0.53636	100.668	0.199551
102600	18/09/2018--18:22:00	35.45	586	-0.0983217	0.717872	-0.216265
102660	18/09/2018--18:23:00	35.29	397	0.282487	0.97628	0.137948
102720	18/09/2018--18:24:00	35.27	85	-0.574333	0.641869	0.076346
102780	18/09/2018--18:25:00	35.35	59	0.409423	0.900278	0.214951
102840	18/09/2018--18:26:00	35.55	208	0.42529	126.509	0.0917466
102900	18/09/2018--18:27:00	35.59	368	0.26662	0.991481	0.107147
102960	18/09/2018--18:28:00	35.64	129	-0.812338	0.353059	0.415159
103020	18/09/2018--18:29:00	35.53	303	-0.637801	-0.346164	-0.447274
103080	18/09/2018--18:30:00	35.28	365	0.219019	106.748	-0.000656989
103140	18/09/2018--18:31:00	35.16	229	0.282487	0.991481	-0.0160576
103200	18/09/2018--18:32:00	35.09	58	0.361822	0.900278	-0.216265
103260	18/09/2018--18:33:00	35.05	98	-0.812338	105.228	0.16875
103320	18/09/2018--18:34:00	35.09	239	0.203152	0.991481	-0.108461
103380	18/09/2018--18:35:00	35.15	52	0.250753	140.189	0.0301442
103440	18/09/2018--18:36:00	35.26	292	0.0286146	0.991481	0.18415
103500	18/09/2018--18:37:00	35.41	123	0.234886	0.991481	0.0609454
103560	18/09/2018--18:38:00	35.34	154	-0.304593	0.945879	-0.0160576
103620	18/09/2018--18:39:00	35.14	12	-0.0665876	0.885077	-0.0314582
103680	18/09/2018--18:40:00	35.13	393	0.219019	0.945879	-0.0622594
103740	18/09/2018--18:41:00	35.16	598	-0.447396	108.268	0.322755
103800	18/09/2018--18:42:00	35.2	747	0.314221	0.733072	-0.07766
103860	18/09/2018--18:43:00	35.13	156	0.234886	0.97628	0.0609454
103920	18/09/2018--18:44:00	35.18	2	0.0286146	100.668	-0.0468588
103980	18/09/2018--18:45:00	35.08	116	0.26662	0.96108	-0.247066
104040	18/09/2018--18:46:00	35.04	318	0.123817	0.991481	0.245753
104100	18/09/2018--18:47:00	35.02	274	0.409423	0.945879	0.107147
104160	18/09/2018--18:48:00	35.11	89	-0.0189865	0.915478	0.492162
104220	18/09/2018--18:49:00	35.2	221	-0.558466	0.733072	-0.185464
104280	18/09/2018--18:50:00	35.03	191	0.457025	0.854676	0.245753
104340	18/09/2018--18:51:00	34.93	288	0.282487	0.945879	-0.000656989
104400	18/09/2018--18:52:00	34.83	130	0.917169	0.201054	0.353557
104460	18/09/2018--18:53:00	34.96	0	0.901301	0.201054	0.368957
104520	18/09/2018--18:54:00	35.16	0	0.901301	0.201054	0.384358
104580	18/09/2018--18:55:00	35.33	0	0.901301	0.201054	0.368957
104640	18/09/2018--18:56:00	35.41	26	0.0127476	100.668	-0.0622594
104700	18/09/2018--18:57:00	35.36	0	-0.0348535	100.668	-0.0622594
104760	18/09/2018--18:58:00	35.21	217	-0.32046	0.930679	0.0917466
104820	18/09/2018--18:59:00	35.01	2	-0.209391	0.97628	-0.0160576
104880	18/09/2018--19:00:00	34.86	0	-0.16179	100.668	-0.000656989
104940	18/09/2018--19:01:00	34.8	85	0.377689	0.97628	0.137948
105000	18/09/2018--19:02:00	34.93	100	0.679163	0.702671	-0.324069
105060	18/09/2018--19:03:00	34.99	32	0.219019	0.945879	0.0455448
105120	18/09/2018--19:04:00	34.99	119	0.10795	0.885077	0.461361
105180	18/09/2018--19:05:00	34.93	83	0.0762157	100.668	-0.139262
105240	18/09/2018--19:06:00	34.87	2	0.10795	0.96108	-0.247066
105300	18/09/2018--19:07:00	34.86	0	0.0603487	0.991481	-0.139262
105360	18/09/2018--19:08:00	34.77	75	-0.0189865	0.96108	0.276554
105420	18/09/2018--19:09:00	34.83	79	0.0920827	0.991481	-0.216265
105480	18/09/2018--19:10:00	34.85	16	0.123817	100.668	-0.0468588
105540	18/09/2018--19:11:00	34.91	0	0.10795	100.668	-0.108461
105600	18/09/2018--19:12:00	34.98	0	0.123817	100.668	-0.0930606
105660	18/09/2018--19:13:00	35.01	0	0.0603487	100.668	-0.07766
105720	18/09/2018--19:14:00	35.06	8	0.203152	0.97628	-0.170064
105780	18/09/2018--19:15:00	35.17	2	0.361822	0.885077	0.368957
105840	18/09/2018--19:16:00	35.26	319	0.203152	100.668	0.0455448
105900	18/09/2018--19:17:00	35.41	3	0.139684	100.668	0.076346
105960	18/09/2018--19:18:00	35.51	0	0.250753	0.97628	-0.0622594
106020	18/09/2018--19:19:00	35.62	0	0.203152	100.668	0.0455448
106080	18/09/2018--19:20:00	35.67	1	0.10795	100.668	0.076346
106140	18/09/2018--19:21:00	35.68	0	-0.00311946	100.668	0.107147
106200	18/09/2018--19:22:00	35.76	146	0.441158	15.387	-0.33947
106260	18/09/2018--19:23:00	35.54	167	0.742631	0.687471	0.137948
106320	18/09/2018--19:24:00	35.45	4	-0.00311946	100.668	0.0147436
106380	18/09/2018--19:25:00	35.41	0	0.0286146	100.668	0.0147436
106440	18/09/2018--19:26:00	35.34	0	0.837833	0.581067	0.137948
106500	18/09/2018--19:27:00	35.28	0	0.837833	0.565867	0.214951
106560	18/09/2018--19:28:00	35.32	0	0.821966	0.550666	0.245753
106620	18/09/2018--19:29:00	35.34	0	0.0762157	100.668	-0.0622594
106680	18/09/2018--19:30:00	35.29	5	0.187285	100.668	-0.0930606
106740	18/09/2018--19:31:00	35.22	0	0.139684	100.668	-0.0468588
106800	18/09/2018--19:32:00	35.18	3	0.314221	0.793874	-0.570479
106860	18/09/2018--19:33:00	35.26	0	0.123817	100.668	-0.0622594
106920	18/09/2018--19:34:00	35.32	4	-0.16179	0.991481	-0.0468588
106980	18/09/2018--19:35:00	35.27	0	-0.16179	0.97628	-0.0468588
107040	18/09/2018--19:36:00	35.16	0	-0.0983217	0.991481	-0.154663
107100	18/09/2018--19:37:00	35.03	4	0.790232	0.641869	0.137948
107160	18/09/2018--19:38:00	35.11	0	0.790232	0.626669	0.153349
107220	18/09/2018--19:39:00	35.21	0	0.790232	0.626669	0.153349
107280	18/09/2018--19:40:00	35.32	2	0.742631	0.67227	0.245753
107340	18/09/2018--19:41:00	35.39	0	0.726764	0.67227	0.230352
107400	18/09/2018--19:42:00	35.48	0	0.726764	0.67227	0.230352
107460	18/09/2018--19:43:00	35.51	0	0.726764	0.65707	0.261153
107520	18/09/2018--19:44:00	35.52	206	0.298354	0.96108	0.16875
107580	18/09/2018--19:45:00	35.53	214	-0.00311946	100.668	0.153349
107640	18/09/2018--19:46:00	35.43	11	0.0920827	100.668	0.0147436
107700	18/09/2018--19:47:00	35.31	49	0.361822	0.915478	0.137948
107760	18/09/2018--19:48:00	35.24	271	0.361822	0.930679	-0.185464
107820	18/09/2018--19:49:00	35.16	115	0.345955	0.945879	-0.139262
107880	18/09/2018--19:50:00	35.16	35	0.298354	0.96108	0.137948
107940	18/09/2018--19:51:00	35.27	254	0.282487	0.96108	0.0147436
108000	18/09/2018--19:52:00	35.11	211	0.330088	0.97628	-0.108461
108060	18/09/2018--19:53:00	35.07	320	0.314221	0.945879	-0.200865
108120	18/09/2018--19:54:00	35.01	298	0.314221	0.97628	0.18415
108180	18/09/2018--19:55:00	34.99	274	0.314221	0.97628	0.0609454
108240	18/09/2018--19:56:00	34.93	232	0.139684	102.188	0.0147436
108300	18/09/2018--19:57:00	34.97	205	0.123817	0.991481	-0.200865
108360	18/09/2018--19:58:00	34.98	337	0.10795	100.668	0.0917466
108420	18/09/2018--19:59:00	35.01	6	0.155551	0.97628	-0.185464
108480	18/09/2018--20:00:00	34.97	0	0.282487	0.96108	-0.231666
108540	18/09/2018--20:01:00	34.98	0	0.219019	0.96108	-0.262467
108600	18/09/2018--20:02:00	34.94	18	0.933036	0.125052	0.322755
108660	18/09/2018--20:03:00	34.99	0	0.948903	0.125052	0.322755
108720	18/09/2018--20:04:00	35.04	0	0.948903	0.125052	0.322755
108780	18/09/2018--20:05:00	35.09	0	0.948903	0.125052	0.291954
108840	18/09/2018--20:06:00	35.17	0	0.948903	0.125052	0.307355
108900	18/09/2018--20:07:00	35.23	0	0.948903	0.125052	0.291954
108960	18/09/2018--20:08:00	35.3	0	0.96477	0.125052	0.276554
109020	18/09/2018--20:09:00	35.36	0	0.948903	0.125052	0.276554
109080	18/09/2018--20:10:00	35.42	0	0.96477	0.140252	0.276554
109140	18/09/2018--20:11:00	35.48	0	0.933036	0.125052	0.322755
109200	18/09/2018--20:12:00	35.52	0	0.948903	0.140252	0.307355
109260	18/09/2018--20:13:00	35.59	0	0.933036	0.140252	0.307355
109320	18/09/2018--20:14:00	35.64	0	0.933036	0.125052	0.307355
109380	18/09/2018--20:15:00	35.67	0	0.948903	0.140252	0.322755
109440	18/09/2018--20:16:00	35.73	0	0.933036	0.125052	0.322755
109500	18/09/2018--20:17:00	35.78	0	0.948903	0.125052	0.307355
109560	18/09/2018--20:18:00	35.82	0	0.933036	0.125052	0.322755
109620	18/09/2018--20:19:00	35.87	0	0.948903	0.140252	0.307355
109680	18/09/2018--20:20:00	35.91	0	0.948903	0.140252	0.307355
109740	18/09/2018--20:21:00	35.93	0	0.948903	0.140252	0.322755
109800	18/09/2018--20:22:00	35.96	0	0.948903	0.125052	0.322755
109860	18/09/2018--20:23:00	35.97	0	0.948903	0.125052	0.322755
109920	18/09/2018--20:24:00	36	0	0.933036	0.125052	0.322755
109980	18/09/2018--20:25:00	36.02	0	0.933036	0.125052	0.307355
110040	18/09/2018--20:26:00	36.05	330	0.0920827	0.991481	0.199551
110100	18/09/2018--20:27:00	36.05	0	0.0603487	0.991481	0.16875
110160	18/09/2018--20:28:00	36.04	2	0.10795	0.991481	0.122548
110220	18/09/2018--20:29:00	36.04	1	0.123817	0.991481	0.153349
110280	18/09/2018--20:30:00	36.02	0	-0.0348535	0.991481	0.153349
110340	18/09/2018--20:31:00	35.99	0	0.219019	0.991481	0.076346
110400	18/09/2018--20:32:00	35.96	0	0.203152	100.668	-0.0314582
110460	18/09/2018--20:33:00	35.87	313	-0.16179	108.268	0.0455448
110520	18/09/2018--20:34:00	35.61	80	0.933036	0.261856	-0.308669
110580	18/09/2018--20:35:00	35.5	1	0.948903	0.261856	-0.262467
110640	18/09/2018--20:36:00	35.5	1	0.933036	0.277057	-0.277868
110700	18/09/2018--20:37:00	35.51	0	0.948903	0.277057	-0.262467
110760	18/09/2018--20:38:00	35.53	0	0.933036	0.261856	-0.262467
110820	18/09/2018--20:39:00	35.55	0	0.933036	0.277057	-0.262467
110880	18/09/2018--20:40:00	35.58	49	0.441158	108.268	-0.216265
110940	18/09/2018--20:41:00	35.53	218	-0.574333	0.65707	-0.0160576
111000	18/09/2018--20:42:00	35.44	75	0.0286146	100.668	-0.154663
111060	18/09/2018--20:43:00	35.35	141	-0.256992	0.915478	-0.262467
111120	18/09/2018--20:44:00	35.31	148	0.314221	0.991481	0.122548
111180	18/09/2018--20:45:00	35.36	179	0.219019	0.991481	0.153349
111240	18/09/2018--20:46:00	35.44	0	0.123817	100.668	0.0455448
111300	18/09/2018--20:47:00	35.49	25	0.980637	0.277057	0.0609454
111360	18/09/2018--20:48:00	35.53	4	0.933036	0.337859	-0.200865
111420	18/09/2018--20:49:00	35.55	5	0.96477	0.337859	-0.108461
111480	18/09/2018--20:50:00	35.58	2	0.96477	0.277057	-0.139262
111540	18/09/2018--20:51:00	35.62	0	0.980637	0.261856	-0.0930606
111600	18/09/2018--20:52:00	35.66	4	0.96477	0.292257	-0.0160576
111660	18/09/2018--20:53:00	35.69	0	0.980637	0.292257	-0.0314582
111720	18/09/2018--20:54:00	35.71	0	0.980637	0.292257	-0.0160576
111780	18/09/2018--20:55:00	35.77	0	0.96477	0.307458	-0.0622594
111840	18/09/2018--20:56:00	35.79	0	0.96477	0.322658	-0.0622594
111900	18/09/2018--20:57:00	35.83	1	0.980637	0.307458	-0.0314582
111960	18/09/2018--20:58:00	35.87	0	0.96477	0.292257	-0.0314582
112020	18/09/2018--20:59:00	35.91	9	0.96477	0.307458	-0.0160576
112080	18/09/2018--21:00:00	35.91	0	0.96477	0.292257	-0.0160576
112140	18/09/2018--21:01:00	35.95	0	0.96477	0.292257	-0.0160576
112200	18/09/2018--21:02:00	35.98	0	0.96477	0.307458	-0.0160576
112260	18/09/2018--21:03:00	36	0	0.96477	0.307458	-0.000656989
112320	18/09/2018--21:04:00	36.04	0	0.96477	0.307458	-0.000656989
112380	18/09/2018--21:05:00	36.08	0	0.96477	0.307458	-0.0160576
112440	18/09/2018--21:06:00	36.09	0	0.96477	0.307458	-0.0160576
112500	18/09/2018--21:07:00	36.12	0	0.96477	0.307458	-0.000656989
112560	18/09/2018--21:08:00	36.14	0	0.980637	0.307458	-0.0160576
112620	18/09/2018--21:09:00	36.18	0	0.96477	0.292257	-0.0160576
112680	18/09/2018--21:10:00	36.21	0	0.96477	0.307458	0.0147436
112740	18/09/2018--21:11:00	36.22	21	0.933036	0.292257	0.276554
112800	18/09/2018--21:12:00	36.25	0	0.96477	0.0642498	0.276554
112860	18/09/2018--21:13:00	36.25	4	0.996504	0.185854	-0.0160576
112920	18/09/2018--21:14:00	36.28	0	0.980637	0.201054	0.0917466
112980	18/09/2018--21:15:00	36.27	0	0.996504	0.201054	0.076346
113040	18/09/2018--21:16:00	36.3	0	0.980637	0.201054	0.0917466
113100	18/09/2018--21:17:00	36.29	0	0.980637	0.170653	0.107147
113160	18/09/2018--21:18:00	36.3	0	0.980637	0.170653	0.107147
113220	18/09/2018--21:19:00	36.32	0	0.980637	0.140252	0.18415
113280	18/09/2018--21:20:00	36.36	0	0.980637	0.140252	0.16875
113340	18/09/2018--21:21:00	36.35	0	0.980637	0.140252	0.16875
113400	18/09/2018--21:22:00	36.36	0	0.980637	0.140252	0.16875
113460	18/09/2018--21:23:00	36.38	0	0.980637	0.125052	0.18415
113520	18/09/2018--21:24:00	36.4	0	0.980637	0.140252	0.18415
113580	18/09/2018--21:25:00	36.41	0	0.96477	0.0490493	0.245753
113640	18/09/2018--21:26:00	36.43	0	0.948903	0.0794503	0.276554
113700	18/09/2018--21:27:00	36.45	0	0.96477	0.0946508	0.276554
113760	18/09/2018--21:28:00	36.48	0	0.96477	0.109851	0.276554
113820	18/09/2018--21:29:00	36.44	272	-0.74887	0.444263	-0.262467
113880	18/09/2018--21:30:00	36.21	96	-0.685402	0.550666	-0.308669
113940	18/09/2018--21:31:00	35.98	199	-0.0824546	0.97628	-0.0314582
114000	18/09/2018--21:32:00	35.8	85	0.219019	102.188	-0.277868
114060	18/09/2018--21:33:00	35.7	58	0.0444816	0.930679	-0.185464
114120	18/09/2018--21:34:00	35.61	139	-0.256992	0.915478	-0.185464
114180	18/09/2018--21:35:00	35.56	59	0.10795	100.668	-0.200865
114240	18/09/2018--21:36:00	35.53	83	0.139684	0.991481	-0.108461
114300	18/09/2018--21:37:00	35.54	117	-0.0824546	0.930679	-0.0468588
114360	18/09/2018--21:38:00	35.54	171	0.0127476	0.991481	-0.185464
114420	18/09/2018--21:39:00	35.5	438	0.393556	0.930679	0.122548
114480	18/09/2018--21:40:00	35.55	74	0.0286146	100.668	-0.0314582
114540	18/09/2018--21:41:00	35.56	3	0.0603487	100.668	-0.139262
114600	18/09/2018--21:42:00	35.52	58	0.361822	100.668	0.122548
114660	18/09/2018--21:43:00	35.64	434	0.314221	0.885077	0.214951
114720	18/09/2018--21:44:00	35.72	310	0.790232	0.429062	0.492162
114780	18/09/2018--21:45:00	35.8	0	0.790232	0.429062	0.476761
114840	18/09/2018--21:46:00	35.94	0	0.790232	0.413862	0.476761
114900	18/09/2018--21:47:00	36.05	0	0.790232	0.413862	0.476761
114960	18/09/2018--21:48:00	36.11	0	0.790232	0.429062	0.476761
115020	18/09/2018--21:49:00	36.17	0	0.806099	0.429062	0.461361
115080	18/09/2018--21:50:00	36.23	0	0.790232	0.413862	0.476761
115140	18/09/2018--21:51:00	36.19	34	0.917169	0.36826	0.230352
115200	18/09/2018--21:52:00	36.16	21	0.885434	0.246656	0.43056
115260	18/09/2018--21:53:00	36.2	0	0.869567	0.231455	0.44596
115320	18/09/2018--21:54:00	36.23	3	0.917169	0.322658	0.307355
115380	18/09/2018--21:55:00	36.23	26	0.345955	0.96108	-0.170064
115440	18/09/2018--21:56:00	36.24	132	0.948903	0.0946508	0.291954
115500	18/09/2018--21:57:00	36.37	0	0.948903	0.0946508	0.338156
115560	18/09/2018--21:58:00	36.45	0	0.933036	0.0946508	0.322755
115620	18/09/2018--21:59:00	36.5	0	0.933036	0.109851	0.338156
115680	18/09/2018--22:00:00	36.54	0	0.933036	0.109851	0.338156
115740	18/09/2018--22:01:00	36.59	0	0.933036	0.109851	0.353557
115800	18/09/2018--22:02:00	36.61	0	0.933036	0.109851	0.353557
115860	18/09/2018--22:03:00	36.66	0	0.8537	0.109851	0.507563
115920	18/09/2018--22:04:00	36.68	1	0.758498	0.185854	0.630767
115980	18/09/2018--22:05:00	36.65	1	0.948903	0.337859	-0.170064
116040	18/09/2018--22:06:00	36.61	5	0.917169	0.444263	-0.139262
116100	18/09/2018--22:07:00	36.56	3	0.901301	0.459463	-0.139262
116160	18/09/2018--22:08:00	36.55	41	0.933036	0.337859	-0.216265
116220	18/09/2018--22:09:00	36.51	12	0.980637	0.216255	-0.108461
116280	18/09/2018--22:10:00	36.58	0	0.980637	0.216255	-0.123862
116340	18/09/2018--22:11:00	36.59	0	0.980637	0.216255	-0.123862
116400	18/09/2018--22:12:00	36.59	7	0.980637	0.216255	-0.139262
116460	18/09/2018--22:13:00	36.59	35	0.504626	0.930679	-0.0468588
116520	18/09/2018--22:14:00	36.45	203	0.139684	0.991481	0.107147
116580	18/09/2018--22:15:00	36.27	0	0.0444816	100.668	-0.139262
116640	18/09/2018--22:16:00	36.03	0	0.0603487	102.188	-0.0622594
116700	18/09/2018--22:17:00	35.82	0	0.0286146	100.668	-0.0160576
116760	18/09/2018--22:18:00	35.71	21	0.0444816	100.668	-0.0622594
116820	18/09/2018--22:19:00	35.63	3	0.0603487	100.668	-0.0468588
116880	18/09/2018--22:20:00	35.58	0	0.0286146	100.668	-0.0314582
116940	18/09/2018--22:21:00	35.61	119	0.504626	0.97628	0.107147
117000	18/09/2018--22:22:00	35.66	74	0.901301	0.383461	-0.231666
117060	18/09/2018--22:23:00	35.58	0	0.933036	0.383461	-0.170064
117120	18/09/2018--22:24:00	35.61	21	0.948903	0.292257	-0.200865
117180	18/09/2018--22:25:00	35.6	0	0.933036	0.307458	-0.247066
117240	18/09/2018--22:26:00	35.63	0	0.933036	0.307458	-0.247066
117300	18/09/2018--22:27:00	35.65	0	0.933036	0.307458	-0.247066
117360	18/09/2018--22:28:00	35.7	0	0.980637	0.292257	-0.07766
117420	18/09/2018--22:29:00	35.75	0	0.96477	0.261856	-0.170064
117480	18/09/2018--22:30:00	35.81	5	0.96477	0.261856	-0.170064
117540	18/09/2018--22:31:00	35.83	0	0.96477	0.261856	-0.185464
117600	18/09/2018--22:32:00	35.85	56	0.96477	0.277057	-0.185464
117660	18/09/2018--22:33:00	35.84	3	0.980637	0.231455	-0.0468588
117720	18/09/2018--22:34:00	35.89	0	0.980637	0.231455	-0.0622594
117780	18/09/2018--22:35:00	35.91	13	0.96477	0.322658	0.076346
117840	18/09/2018--22:36:00	35.94	0	0.948903	0.337859	0.0917466
117900	18/09/2018--22:37:00	35.9	127	0.552227	0.869877	-0.123862
117960	18/09/2018--22:38:00	35.78	421	0.42529	0.991481	-0.0160576
118020	18/09/2018--22:39:00	35.59	268	0.298354	0.930679	-0.277868
118080	18/09/2018--22:40:00	35.52	95	-0.256992	0.885077	-0.401072
118140	18/09/2018--22:41:00	35.4	211	0.409423	0.839476	-0.216265
118200	18/09/2018--22:42:00	35.32	198	0.314221	0.96108	-0.0314582
118260	18/09/2018--22:43:00	35.28	21	0.234886	0.97628	-0.0622594
118320	18/09/2018--22:44:00	35.29	63	-0.0507206	0.97628	-0.139262
118380	18/09/2018--22:45:00	35.21	140	0.155551	0.991481	0.0917466
118440	18/09/2018--22:46:00	35.05	269	0.0444816	100.668	0.0609454
118500	18/09/2018--22:47:00	35.04	149	0.504626	0.885077	0.291954
118560	18/09/2018--22:48:00	35.01	185	0.155551	0.991481	-0.200865
118620	18/09/2018--22:49:00	34.65	166	0.203152	0.900278	0.0301442
118680	18/09/2018--22:50:00	34.81	144	0.234886	108.268	0.153349
118740	18/09/2018--22:51:00	34.57	361	0.314221	0.900278	-0.231666
118800	18/09/2018--22:52:00	34.41	335	-0.875806	0.550666	-0.33947
118860	18/09/2018--22:53:00	34.47	55	-0.00311946	0.915478	-0.0622594
118920	18/09/2018--22:54:00	34.61	16	0.139684	0.991481	-0.123862
118980	18/09/2018--22:55:00	34.74	14	0.901301	0.261856	0.368957
119040	18/09/2018--22:56:00	34.85	0	0.901301	0.261856	0.368957
119100	18/09/2018--22:57:00	34.98	0	0.901301	0.261856	0.368957
119160	18/09/2018--22:58:00	35.06	0	0.901301	0.261856	0.368957
119220	18/09/2018--22:59:00	35.16	0	0.901301	0.261856	0.368957
119280	18/09/2018--23:00:00	35.24	0	0.901301	0.261856	0.384358
119340	18/09/2018--23:01:00	35.32	0	0.901301	0.261856	0.384358
119400	18/09/2018--23:02:00	35.38	0	0.901301	0.261856	0.384358
119460	18/09/2018--23:03:00	35.44	0	0.901301	0.261856	0.384358
119520	18/09/2018--23:04:00	35.52	0	0.885434	0.277057	0.399758
119580	18/09/2018--23:05:00	35.56	0	0.901301	0.261856	0.384358
119640	18/09/2018--23:06:00	35.62	0	0.901301	0.261856	0.384358
119700	18/09/2018--23:07:00	35.68	0	0.901301	0.261856	0.384358
119760	18/09/2018--23:08:00	35.72	1	0.885434	0.277057	0.384358
119820	18/09/2018--23:09:00	35.76	1	0.901301	0.261856	0.399758
119880	18/09/2018--23:10:00	35.8	0	0.901301	0.261856	0.384358
119940	18/09/2018--23:11:00	35.86	0	0.885434	0.261856	0.384358
120000	18/09/2018--23:12:00	35.89	1	0.901301	0.261856	0.384358
120060	18/09/2018--23:13:00	35.94	1	0.901301	0.261856	0.368957
120120	18/09/2018--23:14:00	35.96	0	0.901301	0.261856	0.368957
120180	18/09/2018--23:15:00	35.97	1	0.901301	0.261856	0.384358
120240	18/09/2018--23:16:00	36.02	0	0.901301	0.261856	0.368957
120300	18/09/2018--23:17:00	36.04	0	0.885434	0.277057	0.384358
120360	18/09/2018--23:18:00	36.07	0	0.917169	0.261856	0.353557
120420	18/09/2018--23:19:00	36.12	0	0.917169	0.261856	0.353557
120480	18/09/2018--23:20:00	36.12	0	0.917169	0.261856	0.353557
120540	18/09/2018--23:21:00	36.16	0	0.901301	0.261856	0.353557
120600	18/09/2018--23:22:00	36.19	0	0.917169	0.261856	0.353557
120660	18/09/2018--23:23:00	36.2	0	0.917169	0.261856	0.353557
120720	18/09/2018--23:24:00	36.19	15	-0.145923	0.97628	-0.123862
120780	18/09/2018--23:25:00	35.96	271	0.472892	0.733072	0.199551
120840	18/09/2018--23:26:00	35.93	289	0.26662	0.687471	0.368957
120900	18/09/2018--23:27:00	35.61	220	0.298354	0.0642498	-0.955494
120960	18/09/2018--23:28:00	35.2	1	-0.0189865	0.0338488	-10.017
121020	18/09/2018--23:29:00	35.11	0	-0.0189865	0.0490493	-10.017
121080	18/09/2018--23:30:00	35.09	0	0.219019	0.0642498	-10.017
121140	18/09/2018--23:31:00	35.1	1	0.298354	-0.0877553	-0.924693
121200	18/09/2018--23:32:00	35.04	54	-0.383928	0.170653	0.923379
121260	18/09/2018--23:33:00	34.92	29	0.96477	-0.22456	0.122548
121320	18/09/2018--23:34:00	34.97	3	0.948903	-0.254961	0.0147436
121380	18/09/2018--23:35:00	34.98	5	0.933036	-0.163758	0.245753
121440	18/09/2018--23:36:00	35.04	6	0.996504	-0.133357	0.0455448
121500	18/09/2018--23:37:00	35.04	12	0.980637	-0.118156	0.0301442
121560	18/09/2018--23:38:00	35.01	4	0.96477	-0.133357	0.16875
121620	18/09/2018--23:39:00	35.08	26	0.409423	-0.0877553	-0.893891
121680	18/09/2018--23:40:00	35.1	0	0.203152	0.0794503	-0.970894
121740	18/09/2018--23:41:00	35.13	0	0.203152	0.0794503	-0.970894
121800	18/09/2018--23:42:00	35.14	0	0.203152	0.0794503	-0.970894
121860	18/09/2018--23:43:00	35.18	0	0.203152	0.0794503	-0.970894
121920	18/09/2018--23:44:00	35.21	0	0.203152	0.0794503	-0.986295
121980	18/09/2018--23:45:00	35.25	0	0.203152	0.0794503	-0.986295
122040	18/09/2018--23:46:00	35.27	0	0.203152	0.0794503	-0.970894
122100	18/09/2018--23:47:00	35.29	0	0.203152	0.0794503	-0.970894
122160	18/09/2018--23:48:00	35.32	0	0.219019	0.0794503	-0.986295
122220	18/09/2018--23:49:00	35.36	0	0.203152	0.0794503	-0.970894
122280	18/09/2018--23:50:00	35.38	0	0.203152	0.0794503	-0.970894
122340	18/09/2018--23:51:00	35.39	0	0.219019	0.0794503	-0.986295
122400	18/09/2018--23:52:00	35.41	0	0.203152	0.0794503	-0.970894
122460	18/09/2018--23:53:00	35.43	0	0.203152	0.0794503	-0.970894
122520	18/09/2018--23:54:00	35.45	0	0.203152	0.0794503	-0.986295
122580	18/09/2018--23:55:00	35.46	0	0.203152	0.0794503	-0.970894
122640	18/09/2018--23:56:00	35.47	0	0.219019	0.0794503	-0.970894
122700	18/09/2018--23:57:00	35.5	0	0.203152	0.0794503	-0.986295
122760	18/09/2018--23:58:00	35.49	0	0.441158	-0.0117527	-0.893891
122820	18/09/2018--23:59:00	35.45	35	-0.383928	0.261856	0.907978
122880	19/09/2018--00:00:00	35.28	2	-0.368061	0.231455	0.907978
122940	19/09/2018--00:01:00	35.18	6	-0.399795	0.277057	0.892577
123000	19/09/2018--00:02:00	35.14	1	-0.368061	0.307458	0.892577
123060	19/09/2018--00:03:00	35.08	0	-0.383928	0.292257	0.892577
123120	19/09/2018--00:04:00	35.01	0	-0.383928	0.292257	0.892577
123180	19/09/2018--00:05:00	34.95	0	-0.383928	0.292257	0.892577
123240	19/09/2018--00:06:00	34.91	1	-0.383928	0.292257	0.892577
123300	19/09/2018--00:07:00	34.93	1	-0.383928	0.292257	0.892577
123360	19/09/2018--00:08:00	34.94	0	-0.383928	0.277057	0.892577
123420	19/09/2018--00:09:00	34.95	0	-0.383928	0.292257	0.892577
123480	19/09/2018--00:10:00	34.96	0	-0.383928	0.292257	0.892577
123540	19/09/2018--00:11:00	35.02	13	-0.368061	0.185854	0.938779
123600	19/09/2018--00:12:00	35.05	0	-0.241125	0.261856	0.95418
123660	19/09/2018--00:13:00	35.08	0	-0.241125	0.261856	0.938779
123720	19/09/2018--00:14:00	35.05	0	-0.241125	0.277057	0.938779
123780	19/09/2018--00:15:00	35.05	0	-0.241125	0.261856	0.938779
123840	19/09/2018--00:16:00	35.04	0	-0.256992	0.261856	0.938779
123900	19/09/2018--00:17:00	35.02	0	-0.256992	0.261856	0.938779
123960	19/09/2018--00:18:00	35.02	0	-0.256992	0.277057	0.938779
124020	19/09/2018--00:19:00	35.01	0	-0.256992	0.292257	0.938779
124080	19/09/2018--00:20:00	35.01	0	-0.272859	0.277057	0.938779
124140	19/09/2018--00:21:00	35.03	1	-0.272859	0.277057	0.938779
124200	19/09/2018--00:22:00	35	0	-0.193524	0.36826	0.923379
124260	19/09/2018--00:23:00	35.05	13	-0.494998	0.201054	0.861776
124320	19/09/2018--00:24:00	35.02	0	-0.510865	0.185854	0.861776
124380	19/09/2018--00:25:00	34.96	0	-0.510865	0.201054	0.846376
124440	19/09/2018--00:26:00	34.93	0	-0.383928	0.216255	0.907978
124500	19/09/2018--00:27:00	34.92	0	-0.368061	0.216255	0.923379
124560	19/09/2018--00:28:00	34.91	0	-0.368061	0.231455	0.923379
124620	19/09/2018--00:29:00	34.89	42	-0.669535	0.277057	0.70777
124680	19/09/2018--00:30:00	34.74	15	0.917169	-0.330963	0.137948
124740	19/09/2018--00:31:00	34.83	0	0.917169	-0.300562	0.137948
124800	19/09/2018--00:32:00	34.98	0	0.917169	-0.300562	0.137948
124860	19/09/2018--00:33:00	35.11	0	0.917169	-0.300562	0.16875
124920	19/09/2018--00:34:00	35.19	4	0.917169	-0.254961	0.261153
124980	19/09/2018--00:35:00	35.16	0	0.917169	-0.254961	0.245753
125040	19/09/2018--00:36:00	35.23	0	0.917169	-0.254961	0.261153
125100	19/09/2018--00:37:00	35.3	0	0.917169	-0.254961	0.245753
125160	19/09/2018--00:38:00	35.32	0	0.933036	-0.254961	0.199551
125220	19/09/2018--00:39:00	35.33	13	0.472892	-0.0117527	-0.893891
125280	19/09/2018--00:40:00	35.33	0	0.472892	-0.0117527	-0.878491
125340	19/09/2018--00:41:00	35.32	0	0.472892	-0.0117527	-0.878491
125400	19/09/2018--00:42:00	35.34	0	0.472892	-0.0117527	-0.878491
125460	19/09/2018--00:43:00	35.35	0	0.26662	0.0490493	-0.970894
125520	19/09/2018--00:44:00	35.39	0	0.26662	0.0490493	-0.970894
125580	19/09/2018--00:45:00	35.38	0	0.26662	0.0642498	-0.955494
125640	19/09/2018--00:46:00	35.39	0	0.26662	0.0642498	-0.970894
125700	19/09/2018--00:47:00	35.41	0	0.26662	0.0642498	-0.970894
125760	19/09/2018--00:48:00	35.43	0	0.26662	0.0642498	-0.970894
125820	19/09/2018--00:49:00	35.41	0	0.26662	0.0490493	-0.970894
125880	19/09/2018--00:50:00	35.41	0	0.26662	0.0490493	-0.970894
125940	19/09/2018--00:51:00	35.43	0	0.26662	0.0642498	-0.970894
126000	19/09/2018--00:52:00	35.44	0	0.26662	0.0642498	-0.970894
126060	19/09/2018--00:53:00	35.44	0	0.26662	0.0490493	-0.970894
126120	19/09/2018--00:54:00	35.45	0	0.26662	0.0490493	-0.970894
126180	19/09/2018--00:55:00	35.46	0	0.26662	0.0642498	-0.970894
126240	19/09/2018--00:56:00	35.47	0	0.26662	0.0642498	-0.970894
126300	19/09/2018--00:57:00	35.47	0	0.26662	0.0642498	-0.955494
126360	19/09/2018--00:58:00	35.49	0	0.26662	0.0490493	-0.955494
126420	19/09/2018--00:59:00	35.49	0	0.26662	0.0490493	-0.970894
126480	19/09/2018--01:00:00	35.5	0	0.26662	0.0642498	-0.970894
126540	19/09/2018--01:01:00	35.5	0	0.26662	0.0490493	-0.970894
126600	19/09/2018--01:02:00	35.52	0	0.26662	0.0490493	-0.955494
126660	19/09/2018--01:03:00	35.52	0	0.26662	0.0642498	-0.955494
126720	19/09/2018--01:04:00	35.52	0	0.250753	0.0642498	-0.970894
126780	19/09/2018--01:05:00	35.52	0	0.250753	0.0642498	-0.970894
126840	19/09/2018--01:06:00	35.54	0	0.330088	0.0186483	-0.955494
126900	19/09/2018--01:07:00	35.54	0	0.330088	0.0186483	-0.955494
126960	19/09/2018--01:08:00	35.54	0	0.330088	0.0186483	-0.940093
127020	19/09/2018--01:09:00	35.55	0	0.330088	0.0186483	-0.940093
127080	19/09/2018--01:10:00	35.54	0	0.330088	0.0186483	-0.940093
127140	19/09/2018--01:11:00	35.55	0	0.330088	0.0186483	-0.955494
127200	19/09/2018--01:12:00	35.56	0	0.330088	0.0186483	-0.940093
127260	19/09/2018--01:13:00	35.56	0	0.330088	0.0186483	-0.940093
127320	19/09/2018--01:14:00	35.56	0	0.330088	0.0186483	-0.940093
127380	19/09/2018--01:15:00	35.56	0	0.330088	0.0186483	-0.955494
127440	19/09/2018--01:16:00	35.55	0	0.330088	0.0186483	-0.940093
127500	19/09/2018--01:17:00	35.59	0	0.330088	0.0186483	-0.940093
127560	19/09/2018--01:18:00	35.57	0	0.330088	0.0186483	-0.940093
127620	19/09/2018--01:19:00	35.59	0	0.330088	0.0186483	-0.955494
127680	19/09/2018--01:20:00	35.6	0	0.330088	0.0186483	-0.955494
127740	19/09/2018--01:21:00	35.6	0	0.330088	0.0186483	-0.955494
127800	19/09/2018--01:22:00	35.61	0	0.330088	0.0186483	-0.940093
127860	19/09/2018--01:23:00	35.6	0	0.330088	0.0186483	-0.940093
127920	19/09/2018--01:24:00	35.62	0	0.330088	0.0186483	-0.940093
127980	19/09/2018--01:25:00	35.61	0	0.330088	0.0186483	-0.940093
128040	19/09/2018--01:26:00	35.59	0	0.330088	0.0186483	-0.955494
128100	19/09/2018--01:27:00	35.61	0	0.330088	0.0186483	-0.940093
128160	19/09/2018--01:28:00	35.6	0	0.330088	0.0186483	-0.940093
128220	19/09/2018--01:29:00	35.62	0	0.330088	0.0186483	-0.955494
128280	19/09/2018--01:30:00	35.63	0	0.330088	0.0186483	-0.940093
128340	19/09/2018--01:31:00	35.63	0	0.345955	0.0338488	-0.940093
128400	19/09/2018--01:32:00	35.63	0	0.330088	0.0642498	-0.940093
128460	19/09/2018--01:33:00	35.65	0	0.330088	0.0490493	-0.940093
128520	19/09/2018--01:34:00	35.65	0	0.330088	0.0642498	-0.940093
128580	19/09/2018--01:35:00	35.66	0	0.330088	0.0642498	-0.955494
128640	19/09/2018--01:36:00	35.63	0	0.330088	0.0642498	-0.940093
128700	19/09/2018--01:37:00	35.64	0	0.314221	0.0642498	-0.955494
128760	19/09/2018--01:38:00	35.64	0	0.314221	0.0642498	-0.940093
128820	19/09/2018--01:39:00	35.66	0	0.314221	0.0642498	-0.940093
128880	19/09/2018--01:40:00	35.63	0	0.314221	0.0642498	-0.955494
128940	19/09/2018--01:41:00	35.63	0	0.314221	0.0642498	-0.940093
129000	19/09/2018--01:42:00	35.63	0	0.314221	0.0490493	-0.940093
129060	19/09/2018--01:43:00	35.63	0	0.314221	0.0642498	-0.940093
129120	19/09/2018--01:44:00	35.63	0	0.393556	0.0338488	-0.924693
129180	19/09/2018--01:45:00	35.63	0	0.330088	0.0490493	-0.940093
129240	19/09/2018--01:46:00	35.61	0	0.330088	0.0490493	-0.940093
129300	19/09/2018--01:47:00	35.62	0	0.330088	0.0490493	-0.940093
129360	19/09/2018--01:48:00	35.61	0	0.330088	0.0490493	-0.940093
129420	19/09/2018--01:49:00	35.62	0	0.330088	0.0490493	-0.940093
129480	19/09/2018--01:50:00	35.61	0	0.330088	0.0490493	-0.940093
129540	19/09/2018--01:51:00	35.63	0	0.330088	0.0490493	-0.955494
129600	19/09/2018--01:52:00	35.61	0	0.330088	0.0490493	-0.940093
129660	19/09/2018--01:53:00	35.61	0	0.330088	0.0490493	-0.940093
129720	19/09/2018--01:54:00	35.62	0	0.330088	0.0490493	-0.955494
129780	19/09/2018--01:55:00	35.62	0	0.314221	0.0490493	-0.940093
129840	19/09/2018--01:56:00	35.64	0	0.314221	0.0490493	-0.940093
129900	19/09/2018--01:57:00	35.62	0	0.330088	0.0490493	-0.940093
129960	19/09/2018--01:58:00	35.61	0	0.330088	0.0490493	-0.955494
130020	19/09/2018--01:59:00	35.61	0	0.330088	0.0642498	-0.955494
130080	19/09/2018--02:00:00	35.63	0	0.330088	0.0490493	-0.940093
130140	19/09/2018--02:01:00	35.61	0	0.330088	0.0490493	-0.955494
130200	19/09/2018--02:02:00	35.61	0	0.330088	0.0490493	-0.940093
130260	19/09/2018--02:03:00	35.62	0	0.330088	0.0490493	-0.940093
130320	19/09/2018--02:04:00	35.61	0	0.314221	0.0490493	-0.955494
130380	19/09/2018--02:05:00	35.62	1	0.26662	0.0794503	-0.970894
130440	19/09/2018--02:06:00	35.62	0	0.234886	0.0794503	-0.970894
130500	19/09/2018--02:07:00	35.61	0	0.234886	0.0794503	-0.970894
130560	19/09/2018--02:08:00	35.6	0	0.234886	0.0794503	-0.970894
130620	19/09/2018--02:09:00	35.61	0	0.234886	0.0794503	-0.970894
130680	19/09/2018--02:10:00	35.6	0	0.234886	0.0794503	-0.970894
130740	19/09/2018--02:11:00	35.61	0	0.234886	0.0794503	-0.970894
130800	19/09/2018--02:12:00	35.6	0	0.234886	0.0794503	-0.970894
130860	19/09/2018--02:13:00	35.61	0	0.234886	0.0794503	-0.970894
130920	19/09/2018--02:14:00	35.6	0	0.234886	0.0794503	-0.970894
130980	19/09/2018--02:15:00	35.59	0	0.234886	0.0794503	-0.970894
131040	19/09/2018--02:16:00	35.61	0	0.234886	0.0794503	-0.970894
131100	19/09/2018--02:17:00	35.61	0	0.234886	0.0794503	-0.970894
131160	19/09/2018--02:18:00	35.59	0	0.234886	0.0794503	-0.970894
131220	19/09/2018--02:19:00	35.61	0	0.219019	0.0794503	-0.970894
131280	19/09/2018--02:20:00	35.59	0	0.219019	0.0794503	-0.970894
131340	19/09/2018--02:21:00	35.59	0	0.219019	0.0794503	-0.970894
131400	19/09/2018--02:22:00	35.61	0	0.234886	0.0794503	-0.970894
131460	19/09/2018--02:23:00	35.62	0	0.219019	0.0794503	-0.970894
131520	19/09/2018--02:24:00	35.61	0	0.234886	0.0794503	-0.970894
131580	19/09/2018--02:25:00	35.6	0	0.234886	0.0794503	-0.970894
131640	19/09/2018--02:26:00	35.62	0	0.219019	0.0794503	-0.970894
131700	19/09/2018--02:27:00	35.62	0	0.219019	0.0794503	-0.970894
131760	19/09/2018--02:28:00	35.61	0	0.219019	0.0794503	-0.970894
131820	19/09/2018--02:29:00	35.61	0	0.234886	0.0794503	-0.970894
131880	19/09/2018--02:30:00	35.61	0	0.234886	0.0794503	-0.970894
131940	19/09/2018--02:31:00	35.61	0	0.219019	0.0794503	-0.970894
132000	19/09/2018--02:32:00	35.62	0	0.219019	0.0794503	-0.970894
132060	19/09/2018--02:33:00	35.62	0	0.219019	0.0794503	-0.970894
132120	19/09/2018--02:34:00	35.61	0	0.219019	0.0794503	-0.970894
132180	19/09/2018--02:35:00	35.61	0	0.234886	0.0794503	-0.970894
132240	19/09/2018--02:36:00	35.61	0	0.219019	0.0794503	-0.986295
132300	19/09/2018--02:37:00	35.61	0	0.219019	0.0794503	-0.970894
132360	19/09/2018--02:38:00	35.59	0	0.219019	0.0794503	-0.970894
132420	19/09/2018--02:39:00	35.61	0	0.234886	0.0794503	-0.970894
132480	19/09/2018--02:40:00	35.61	0	0.234886	0.0794503	-0.970894
132540	19/09/2018--02:41:00	35.61	0	0.219019	0.0794503	-0.970894
132600	19/09/2018--02:42:00	35.61	0	0.219019	0.0794503	-0.970894
132660	19/09/2018--02:43:00	35.61	0	0.219019	0.0794503	-0.970894
132720	19/09/2018--02:44:00	35.6	0	0.219019	0.0794503	-0.970894
132780	19/09/2018--02:45:00	35.61	0	0.219019	0.0794503	-0.970894
132840	19/09/2018--02:46:00	35.58	36	-0.383928	0.201054	0.923379
132900	19/09/2018--02:47:00	35.27	0	-0.399795	0.185854	0.907978
132960	19/09/2018--02:48:00	35.02	0	-0.431529	0.185854	0.892577
133020	19/09/2018--02:49:00	34.84	0	-0.431529	0.185854	0.892577
133080	19/09/2018--02:50:00	34.69	0	-0.431529	0.185854	0.907978
133140	19/09/2018--02:51:00	34.57	0	-0.431529	0.185854	0.892577
133200	19/09/2018--02:52:00	34.5	0	-0.447396	0.185854	0.892577
133260	19/09/2018--02:53:00	34.41	0	-0.447396	0.185854	0.892577
133320	19/09/2018--02:54:00	34.38	0	-0.447396	0.170653	0.892577
133380	19/09/2018--02:55:00	34.35	0	-0.463263	0.170653	0.892577
133440	19/09/2018--02:56:00	34.33	0	-0.447396	0.185854	0.892577
133500	19/09/2018--02:57:00	34.35	0	-0.0507206	0.216255	101.578
133560	19/09/2018--02:58:00	34.32	0	-0.304593	0.140252	0.95418
133620	19/09/2018--02:59:00	34.3	0	-0.304593	0.140252	0.95418
133680	19/09/2018--03:00:00	34.27	0	-0.304593	0.125052	0.95418
133740	19/09/2018--03:01:00	34.23	0	-0.304593	0.125052	0.95418
133800	19/09/2018--03:02:00	34.22	0	-0.304593	0.140252	0.95418
133860	19/09/2018--03:03:00	34.2	0	-0.304593	0.125052	0.95418
133920	19/09/2018--03:04:00	34.19	0	-0.304593	0.125052	0.95418
133980	19/09/2018--03:05:00	34.18	0	-0.304593	0.125052	0.96958
134040	19/09/2018--03:06:00	34.19	0	-0.304593	0.125052	0.95418
134100	19/09/2018--03:07:00	34.2	0	-0.304593	0.125052	0.95418
134160	19/09/2018--03:08:00	34.22	0	-0.304593	0.125052	0.96958
134220	19/09/2018--03:09:00	34.25	0	-0.304593	0.125052	0.96958
134280	19/09/2018--03:10:00	34.27	0	-0.304593	0.125052	0.96958
134340	19/09/2018--03:11:00	34.26	0	-0.304593	0.125052	0.95418
134400	19/09/2018--03:12:00	34.28	0	-0.256992	0.125052	0.984981
134460	19/09/2018--03:13:00	34.27	0	-0.241125	0.125052	0.984981
134520	19/09/2018--03:14:00	34.24	0	-0.241125	0.125052	0.96958
134580	19/09/2018--03:15:00	34.25	7	0.345955	-0.0573543	0.96958
134640	19/09/2018--03:16:00	34.31	15	-0.383928	0.140252	0.923379
134700	19/09/2018--03:17:00	34.41	0	-0.383928	0.140252	0.923379
134760	19/09/2018--03:18:00	34.44	0	-0.383928	0.140252	0.938779
134820	19/09/2018--03:19:00	34.46	0	-0.399795	0.140252	0.923379
134880	19/09/2018--03:20:00	34.5	0	-0.399795	0.125052	0.923379
134940	19/09/2018--03:21:00	34.5	0	-0.399795	0.140252	0.923379
135000	19/09/2018--03:22:00	34.49	0	-0.399795	0.140252	0.923379
135060	19/09/2018--03:23:00	34.48	0	-0.399795	0.140252	0.923379
135120	19/09/2018--03:24:00	34.45	0	-0.399795	0.125052	0.923379
135180	19/09/2018--03:25:00	34.45	0	-0.399795	0.140252	0.923379
135240	19/09/2018--03:26:00	34.41	0	-0.399795	0.140252	0.923379
135300	19/09/2018--03:27:00	34.4	2	-0.526732	0.140252	0.861776
135360	19/09/2018--03:28:00	34.35	0	-0.526732	0.140252	0.861776
135420	19/09/2018--03:29:00	34.36	0	-0.526732	0.125052	0.861776
135480	19/09/2018--03:30:00	34.35	0	-0.526732	0.140252	0.861776
135540	19/09/2018--03:31:00	34.34	0	-0.526732	0.140252	0.861776
135600	19/09/2018--03:32:00	34.33	3	-0.510865	0.155453	0.861776
135660	19/09/2018--03:33:00	34.32	0	-0.494998	0.140252	0.877177
135720	19/09/2018--03:34:00	34.27	0	-0.494998	0.140252	0.877177
135780	19/09/2018--03:35:00	34.26	0	-0.494998	0.140252	0.877177
135840	19/09/2018--03:36:00	34.24	0	-0.494998	0.140252	0.877177
135900	19/09/2018--03:37:00	34.29	28	-0.542599	0.216255	0.830975
135960	19/09/2018--03:38:00	34.29	0	-0.558466	0.216255	0.830975
136020	19/09/2018--03:39:00	34.3	0	-0.542599	0.216255	0.830975
136080	19/09/2018--03:40:00	34.32	0	-0.558466	0.216255	0.830975
136140	19/09/2018--03:41:00	34.33	0	-0.558466	0.201054	0.815574
136200	19/09/2018--03:42:00	34.32	0	-0.558466	0.201054	0.815574
136260	19/09/2018--03:43:00	34.3	0	-0.558466	0.216255	0.815574
136320	19/09/2018--03:44:00	34.27	0	-0.542599	0.216255	0.830975
136380	19/09/2018--03:45:00	34.23	0	-0.542599	0.216255	0.830975
136440	19/09/2018--03:46:00	34.2	0	-0.542599	0.201054	0.830975
136500	19/09/2018--03:47:00	34.2	0	-0.542599	0.216255	0.830975
136560	19/09/2018--03:48:00	34.18	0	-0.542599	0.216255	0.830975
136620	19/09/2018--03:49:00	34.2	0	-0.542599	0.216255	0.830975
136680	19/09/2018--03:50:00	34.24	0	-0.542599	0.216255	0.830975
136740	19/09/2018--03:51:00	34.21	0	-0.542599	0.201054	0.830975
136800	19/09/2018--03:52:00	34.24	0	-0.542599	0.216255	0.830975
136860	19/09/2018--03:53:00	34.23	0	-0.542599	0.216255	0.830975
136920	19/09/2018--03:54:00	34.23	0	-0.463263	0.201054	0.877177
136980	19/09/2018--03:55:00	34.12	1	-0.463263	0.216255	0.877177
137040	19/09/2018--03:56:00	34.02	0	-0.47913	0.216255	0.877177
137100	19/09/2018--03:57:00	33.95	0	-0.47913	0.216255	0.877177
137160	19/09/2018--03:58:00	33.89	0	-0.463263	0.201054	0.877177
137220	19/09/2018--03:59:00	33.84	1	-0.47913	0.216255	0.861776
137280	19/09/2018--04:00:00	33.82	0	-0.47913	0.201054	0.877177
137340	19/09/2018--04:01:00	33.82	0	-0.47913	0.201054	0.861776
137400	19/09/2018--04:02:00	33.82	0	-0.47913	0.201054	0.877177
137460	19/09/2018--04:03:00	33.83	1	-0.415662	0.201054	0.892577
137520	19/09/2018--04:04:00	33.87	0	-0.431529	0.201054	0.892577
137580	19/09/2018--04:05:00	33.88	0	-0.431529	0.201054	0.892577
137640	19/09/2018--04:06:00	33.87	0	-0.447396	0.201054	0.892577
137700	19/09/2018--04:07:00	33.84	0	-0.447396	0.185854	0.892577
137760	19/09/2018--04:08:00	33.8	0	-0.447396	0.185854	0.892577
137820	19/09/2018--04:09:00	33.77	0	-0.447396	0.185854	0.892577
137880	19/09/2018--04:10:00	33.77	0	-0.447396	0.185854	0.892577
137940	19/09/2018--04:11:00	33.77	0	-0.463263	0.185854	0.892577
138000	19/09/2018--04:12:00	33.78	1	-0.447396	0.185854	0.892577
138060	19/09/2018--04:13:00	33.79	0	-0.463263	0.185854	0.892577
138120	19/09/2018--04:14:00	33.81	0	-0.463263	0.185854	0.877177
138180	19/09/2018--04:15:00	33.79	0	-0.463263	0.185854	0.877177
138240	19/09/2018--04:16:00	33.77	0	-0.447396	0.185854	0.892577
138300	19/09/2018--04:17:00	33.77	0	-0.463263	0.185854	0.892577
138360	19/09/2018--04:18:00	33.75	0	-0.463263	0.185854	0.877177
138420	19/09/2018--04:19:00	33.74	1	-0.415662	0.170653	0.923379
138480	19/09/2018--04:20:00	33.73	1	-0.463263	0.170653	0.877177
138540	19/09/2018--04:21:00	33.75	1	-0.463263	0.185854	0.877177
138600	19/09/2018--04:22:00	33.78	0	-0.463263	0.185854	0.877177
138660	19/09/2018--04:23:00	33.79	0	-0.463263	0.185854	0.892577
138720	19/09/2018--04:24:00	33.84	2	-0.463263	0.185854	0.877177
138780	19/09/2018--04:25:00	33.84	0	-0.463263	0.185854	0.877177
138840	19/09/2018--04:26:00	33.82	1	-0.463263	0.185854	0.877177
138900	19/09/2018--04:27:00	33.8	2	-0.463263	0.185854	0.877177
138960	19/09/2018--04:28:00	33.8	2	-0.463263	0.185854	0.877177
139020	19/09/2018--04:29:00	33.79	1	-0.463263	0.185854	0.877177
139080	19/09/2018--04:30:00	33.8	2	-0.463263	0.185854	0.892577
139140	19/09/2018--04:31:00	33.79	0	-0.463263	0.185854	0.877177
139200	19/09/2018--04:32:00	33.81	1	-0.47913	0.185854	0.877177
139260	19/09/2018--04:33:00	33.83	2	-0.47913	0.185854	0.892577
139320	19/09/2018--04:34:00	33.85	1	-0.47913	0.185854	0.877177
139380	19/09/2018--04:35:00	33.82	1	-0.47913	0.185854	0.877177
139440	19/09/2018--04:36:00	33.8	1	-0.47913	0.185854	0.877177
139500	19/09/2018--04:37:00	33.78	0	-0.47913	0.185854	0.877177
139560	19/09/2018--04:38:00	33.78	0	-0.47913	0.185854	0.877177
139620	19/09/2018--04:39:00	33.78	1	-0.47913	0.185854	0.877177
139680	19/09/2018--04:40:00	33.79	1	-0.47913	0.185854	0.877177
139740	19/09/2018--04:41:00	33.81	0	-0.47913	0.185854	0.877177
139800	19/09/2018--04:42:00	33.84	0	-0.47913	0.170653	0.877177
139860	19/09/2018--04:43:00	33.84	1	-0.47913	0.170653	0.877177
139920	19/09/2018--04:44:00	33.8	2	-0.47913	0.185854	0.877177
139980	19/09/2018--04:45:00	33.8	0	-0.47913	0.185854	0.877177
140040	19/09/2018--04:46:00	33.77	0	-0.463263	0.170653	0.877177
140100	19/09/2018--04:47:00	33.77	1	-0.463263	0.185854	0.877177
140160	19/09/2018--04:48:00	33.77	1	-0.463263	0.185854	0.892577
140220	19/09/2018--04:49:00	33.79	0	-0.463263	0.185854	0.892577
140280	19/09/2018--04:50:00	33.81	0	-0.463263	0.185854	0.892577
140340	19/09/2018--04:51:00	33.84	0	-0.463263	0.170653	0.892577
140400	19/09/2018--04:52:00	33.83	0	-0.463263	0.185854	0.877177
140460	19/09/2018--04:53:00	33.81	0	-0.463263	0.185854	0.892577
140520	19/09/2018--04:54:00	33.82	0	-0.463263	0.185854	0.892577
140580	19/09/2018--04:55:00	33.78	1	-0.463263	0.185854	0.877177
140640	19/09/2018--04:56:00	33.79	0	-0.463263	0.185854	0.892577
140700	19/09/2018--04:57:00	33.78	1	-0.463263	0.185854	0.892577
140760	19/09/2018--04:58:00	33.79	0	-0.463263	0.185854	0.892577
140820	19/09/2018--04:59:00	33.81	0	-0.463263	0.185854	0.892577
140880	19/09/2018--05:00:00	33.84	1	-0.447396	0.185854	0.892577
