# Supplementary material for: A randomized cross-over trial investigating differences in 24-h personal air and skin temperatures using wearable sensors between two climatologically contrasting settings
Source: Sci Rep. 2021 Nov 10;11:22020. doi: 10.1038/s41598-021-01180-y (PMC8580978; doi:10.1038/s41598-021-01180-y)
Supplement: Supplementary file 2 — Supplementary Data. [file 41598_2021_1180_MOESM2_ESM.zip › New folder/new/T46_A2new.csv]

Index	Date	Temperature	Activity	X-axis	Y-axis	Z-axis	Marker
58560	13/09/2018--05:00:00	28.95	0	0.614893	-0.247226	0.732741
58620	13/09/2018--05:01:00	28.95	0	0.614893	-0.247226	0.732741
58680	13/09/2018--05:02:00	28.95	0	0.599067	-0.247226	0.717791
58740	13/09/2018--05:03:00	28.96	0	0.614893	-0.262451	0.732741
58800	13/09/2018--05:04:00	28.96	0	0.614893	-0.247226	0.732741
58860	13/09/2018--05:05:00	28.95	0	0.614893	-0.247226	0.732741
58920	13/09/2018--05:06:00	28.93	0	0.614893	-0.247226	0.732741
58980	13/09/2018--05:07:00	28.93	0	0.614893	-0.247226	0.732741
59040	13/09/2018--05:08:00	28.95	0	0.614893	-0.247226	0.732741
59100	13/09/2018--05:09:00	28.94	0	0.614893	-0.262451	0.732741
59160	13/09/2018--05:10:00	28.93	0	0.614893	-0.247226	0.747691
59220	13/09/2018--05:11:00	28.94	0	0.614893	-0.262451	0.732741
59280	13/09/2018--05:12:00	28.94	0	0.614893	-0.262451	0.732741
59340	13/09/2018--05:13:00	28.93	0	0.614893	-0.247226	0.732741
59400	13/09/2018--05:14:00	28.94	0	0.614893	-0.262451	0.732741
59460	13/09/2018--05:15:00	28.93	0	0.614893	-0.247226	0.732741
59520	13/09/2018--05:16:00	28.94	0	0.614893	-0.247226	0.717791
59580	13/09/2018--05:17:00	28.92	0	0.614893	-0.247226	0.732741
59640	13/09/2018--05:18:00	28.94	0	0.614893	-0.247226	0.732741
59700	13/09/2018--05:19:00	28.93	0	0.599067	-0.262451	0.732741
59760	13/09/2018--05:20:00	28.93	0	0.614893	-0.262451	0.732741
59820	13/09/2018--05:21:00	28.92	0	0.614893	-0.262451	0.732741
59880	13/09/2018--05:22:00	28.91	0	0.614893	-0.247226	0.732741
59940	13/09/2018--05:23:00	28.92	0	0.614893	-0.262451	0.732741
60000	13/09/2018--05:24:00	28.91	0	0.614893	-0.247226	0.732741
60060	13/09/2018--05:25:00	28.92	0	0.614893	-0.247226	0.732741
60120	13/09/2018--05:26:00	28.93	0	0.614893	-0.247226	0.732741
60180	13/09/2018--05:27:00	28.9	0	0.614893	-0.247226	0.732741
60240	13/09/2018--05:28:00	28.91	0	0.614893	-0.247226	0.732741
60300	13/09/2018--05:29:00	28.91	0	0.614893	-0.247226	0.732741
60360	13/09/2018--05:30:00	28.9	0	0.614893	-0.262451	0.717791
60420	13/09/2018--05:31:00	28.93	0	0.614893	-0.247226	0.732741
60480	13/09/2018--05:32:00	28.9	0	0.614893	-0.247226	0.732741
60540	13/09/2018--05:33:00	28.9	0	0.614893	-0.247226	0.732741
60600	13/09/2018--05:34:00	28.9	0	0.614893	-0.247226	0.732741
60660	13/09/2018--05:35:00	28.89	0	0.614893	-0.247226	0.732741
60720	13/09/2018--05:36:00	28.9	0	0.614893	-0.247226	0.732741
60780	13/09/2018--05:37:00	28.88	0	0.614893	-0.247226	0.732741
60840	13/09/2018--05:38:00	28.9	0	0.614893	-0.262451	0.732741
60900	13/09/2018--05:39:00	28.88	0	0.599067	-0.262451	0.732741
60960	13/09/2018--05:40:00	28.88	0	0.614893	-0.262451	0.732741
61020	13/09/2018--05:41:00	28.89	0	0.614893	-0.247226	0.732741
61080	13/09/2018--05:42:00	28.88	0	0.614893	-0.262451	0.732741
61140	13/09/2018--05:43:00	28.87	0	0.614893	-0.262451	0.732741
61200	13/09/2018--05:44:00	28.88	0	0.614893	-0.262451	0.732741
61260	13/09/2018--05:45:00	28.88	0	0.599067	-0.262451	0.732741
61320	13/09/2018--05:46:00	28.87	0	0.614893	-0.247226	0.732741
61380	13/09/2018--05:47:00	28.85	0	0.614893	-0.262451	0.732741
61440	13/09/2018--05:48:00	28.87	0	0.614893	-0.262451	0.732741
61500	13/09/2018--05:49:00	28.88	0	0.614893	-0.247226	0.732741
61560	13/09/2018--05:50:00	28.87	0	0.614893	-0.247226	0.732741
61620	13/09/2018--05:51:00	28.87	0	0.614893	-0.247226	0.732741
61680	13/09/2018--05:52:00	28.86	0	0.614893	-0.247226	0.732741
61740	13/09/2018--05:53:00	28.86	0	0.614893	-0.247226	0.732741
61800	13/09/2018--05:54:00	28.86	0	0.599067	-0.247226	0.732741
61860	13/09/2018--05:55:00	28.86	0	0.614893	-0.247226	0.732741
61920	13/09/2018--05:56:00	28.86	0	0.614893	-0.247226	0.732741
61980	13/09/2018--05:57:00	28.84	0	0.614893	-0.247226	0.732741
62040	13/09/2018--05:58:00	28.82	0	0.614893	-0.262451	0.732741
62100	13/09/2018--05:59:00	28.8	0	0.614893	-0.247226	0.732741
62160	13/09/2018--06:00:00	28.77	0	0.614893	-0.262451	0.732741
62220	13/09/2018--06:01:00	28.74	0	0.614893	-0.247226	0.732741
62280	13/09/2018--06:02:00	28.73	0	0.614893	-0.262451	0.732741
62340	13/09/2018--06:03:00	28.71	0	0.599067	-0.247226	0.732741
62400	13/09/2018--06:04:00	28.68	0	0.614893	-0.247226	0.732741
62460	13/09/2018--06:05:00	28.65	0	0.614893	-0.247226	0.732741
62520	13/09/2018--06:06:00	28.62	0	0.614893	-0.247226	0.732741
62580	13/09/2018--06:07:00	28.6	0	0.599067	-0.247226	0.732741
62640	13/09/2018--06:08:00	28.58	0	0.614893	-0.247226	0.732741
62700	13/09/2018--06:09:00	28.54	0	0.614893	-0.247226	0.732741
62760	13/09/2018--06:10:00	28.52	0	0.614893	-0.247226	0.732741
62820	13/09/2018--06:11:00	28.5	0	0.614893	-0.262451	0.732741
62880	13/09/2018--06:12:00	28.47	0	0.614893	-0.247226	0.732741
62940	13/09/2018--06:13:00	28.43	0	0.614893	-0.247226	0.717791
63000	13/09/2018--06:14:00	28.41	0	0.614893	-0.247226	0.732741
63060	13/09/2018--06:15:00	28.39	0	0.614893	-0.247226	0.732741
63120	13/09/2018--06:16:00	28.36	0	0.614893	-0.247226	0.732741
63180	13/09/2018--06:17:00	28.32	0	0.599067	-0.247226	0.732741
63240	13/09/2018--06:18:00	28.31	0	0.599067	-0.262451	0.732741
63300	13/09/2018--06:19:00	28.29	0	0.614893	-0.247226	0.732741
63360	13/09/2018--06:20:00	28.26	0	0.614893	-0.262451	0.732741
63420	13/09/2018--06:21:00	28.23	0	0.614893	-0.247226	0.732741
63480	13/09/2018--06:22:00	28.21	0	0.614893	-0.247226	0.732741
63540	13/09/2018--06:23:00	28.17	0	0.614893	-0.247226	0.732741
63600	13/09/2018--06:24:00	28.14	0	0.614893	-0.247226	0.732741
63660	13/09/2018--06:25:00	28.13	0	0.614893	-0.247226	0.732741
63720	13/09/2018--06:26:00	28.11	0	0.614893	-0.262451	0.732741
63780	13/09/2018--06:27:00	28.08	0	0.614893	-0.247226	0.717791
63840	13/09/2018--06:28:00	28.07	0	0.599067	-0.247226	0.732741
63900	13/09/2018--06:29:00	28.02	0	0.614893	-0.247226	0.732741
63960	13/09/2018--06:30:00	28	0	0.614893	-0.247226	0.732741
64020	13/09/2018--06:31:00	27.95	0	0.614893	-0.247226	0.732741
64080	13/09/2018--06:32:00	27.92	0	0.614893	-0.247226	0.732741
64140	13/09/2018--06:33:00	27.88	0	0.614893	-0.247226	0.732741
64200	13/09/2018--06:34:00	27.86	0	0.614893	-0.247226	0.732741
64260	13/09/2018--06:35:00	27.82	0	0.614893	-0.247226	0.732741
64320	13/09/2018--06:36:00	27.82	0	0.614893	-0.247226	0.732741
64380	13/09/2018--06:37:00	27.8	0	0.614893	-0.247226	0.717791
64440	13/09/2018--06:38:00	27.8	0	0.614893	-0.262451	0.732741
64500	13/09/2018--06:39:00	27.79	0	0.614893	-0.262451	0.732741
64560	13/09/2018--06:40:00	27.79	0	0.614893	-0.262451	0.732741
64620	13/09/2018--06:41:00	27.77	0	0.614893	-0.247226	0.732741
64680	13/09/2018--06:42:00	27.79	0	0.614893	-0.247226	0.732741
64740	13/09/2018--06:43:00	27.8	0	0.614893	-0.247226	0.732741
64800	13/09/2018--06:44:00	27.79	0	0.614893	-0.247226	0.732741
64860	13/09/2018--06:45:00	27.82	0	0.614893	-0.247226	0.732741
64920	13/09/2018--06:46:00	27.82	0	0.614893	-0.262451	0.732741
64980	13/09/2018--06:47:00	27.83	0	0.614893	-0.262451	0.732741
65040	13/09/2018--06:48:00	27.85	145	0.773155	-0.551716	0.448693
65100	13/09/2018--06:49:00	27.86	56	-0.0181558	-0.0493084	100.184
65160	13/09/2018--06:50:00	27.85	0	-0.0181558	-0.0493084	0.986888
65220	13/09/2018--06:51:00	27.82	0	-0.0181558	-0.0493084	0.986888
65280	13/09/2018--06:52:00	27.82	0	-0.0181558	-0.0493084	100.184
65340	13/09/2018--06:53:00	27.78	12	0.203411	-0.338573	0.912139
65400	13/09/2018--06:54:00	27.74	0	0.203411	-0.338573	0.912139
65460	13/09/2018--06:55:00	27.71	0	0.203411	-0.338573	0.912139
65520	13/09/2018--06:56:00	27.63	0	0.187585	-0.338573	0.912139
65580	13/09/2018--06:57:00	27.61	0	0.187585	-0.338573	0.912139
65640	13/09/2018--06:58:00	27.55	0	0.0134967	-0.171104	0.986888
65700	13/09/2018--06:59:00	27.46	0	-0.0181558	-0.15588	0.986888
65760	13/09/2018--07:00:00	27.42	0	-0.0181558	-0.140655	0.986888
65820	13/09/2018--07:01:00	27.38	0	-0.0181558	-0.140655	0.986888
65880	13/09/2018--07:02:00	27.34	0	-0.033982	-0.140655	0.986888
65940	13/09/2018--07:03:00	27.32	0	-0.033982	-0.140655	0.986888
66000	13/09/2018--07:04:00	27.29	0	-0.033982	-0.140655	0.986888
66060	13/09/2018--07:05:00	27.26	0	-0.033982	-0.125431	0.986888
66120	13/09/2018--07:06:00	27.23	0	-0.033982	-0.125431	0.986888
66180	13/09/2018--07:07:00	27.23	0	-0.033982	-0.125431	0.986888
66240	13/09/2018--07:08:00	27.23	0	-0.033982	-0.125431	0.986888
66300	13/09/2018--07:09:00	27.22	0	-0.033982	-0.125431	0.986888
66360	13/09/2018--07:10:00	27.19	0	-0.033982	-0.125431	0.986888
66420	13/09/2018--07:11:00	27.19	0	-0.0498082	-0.110206	0.986888
66480	13/09/2018--07:12:00	27.2	0	-0.033982	-0.110206	0.986888
66540	13/09/2018--07:13:00	27.26	563	0.70985	-0.2929	0.643042
66600	13/09/2018--07:14:00	27.14	136	0.3775	-0.323349	0.82244
66660	13/09/2018--07:15:00	26.99	153	0.3775	-0.338573	0.897189
66720	13/09/2018--07:16:00	26.88	148	0.298369	-0.369022	0.897189
66780	13/09/2018--07:17:00	26.78	83	0.140106	-0.140655	0.942039
66840	13/09/2018--07:18:00	26.67	250	0.393326	-0.0949818	0.971938
66900	13/09/2018--07:19:00	26.58	101	0.171759	-0.323349	0.897189
66960	13/09/2018--07:20:00	26.48	42	0.298369	-0.2929	0.927089
67020	13/09/2018--07:21:00	26.39	26	0.282542	-0.277675	0.897189
67080	13/09/2018--07:22:00	26.33	144	0.424978	-0.262451	0.882239
67140	13/09/2018--07:23:00	26.3	192	0.235064	-0.323349	0.927089
67200	13/09/2018--07:24:00	26.23	66	0.203411	-0.399471	0.882239
67260	13/09/2018--07:25:00	26.2	6	0.108454	-0.232002	0.956989
67320	13/09/2018--07:26:00	26.13	0	0.12428	-0.186329	0.956989
67380	13/09/2018--07:27:00	26.05	4	0.0768015	-0.0949818	100.184
67440	13/09/2018--07:28:00	25.97	22	0.0293229	0.0268139	100.184
67500	13/09/2018--07:29:00	25.91	4	-0.00232954	-0.0188595	0.971938
67560	13/09/2018--07:30:00	25.84	333	0.0293229	-0.125431	0.971938
67620	13/09/2018--07:31:00	25.81	148	0.0451491	-0.110206	0.971938
67680	13/09/2018--07:32:00	25.75	196	0.0134967	-0.0645328	0.986888
67740	13/09/2018--07:33:00	25.72	114	0.0134967	-0.15588	0.942039
67800	13/09/2018--07:34:00	25.7	62	0.0293229	-0.171104	100.184
67860	13/09/2018--07:35:00	25.66	9	-0.239723	-0.00363499	103.174
67920	13/09/2018--07:36:00	25.64	94	-0.239723	-0.0188595	106.164
67980	13/09/2018--07:37:00	25.63	70	0.0134967	-0.15588	0.971938
68040	13/09/2018--07:38:00	25.61	109	-0.0972868	-0.0797573	0.956989
68100	13/09/2018--07:39:00	25.6	34	0.0134967	0.0420384	0.956989
68160	13/09/2018--07:40:00	25.6	2	-0.0181558	-0.0645328	100.184
68220	13/09/2018--07:41:00	25.59	33	-0.00232954	-0.0340839	106.164
68280	13/09/2018--07:42:00	25.6	91	0.0609753	0.0420384	0.971938
68340	13/09/2018--07:43:00	25.6	141	-0.0972868	-0.323349	0.971938
68400	13/09/2018--07:44:00	25.63	399	0.535762	-0.764858	0.0450472
68460	13/09/2018--07:45:00	25.61	1347	-0.714509	-190.669	0.672941
68520	13/09/2018--07:46:00	25.34	733	0.345847	-0.978001	0.284245
68580	13/09/2018--07:47:00	25.08	757	0.504109	-0.780083	0.643042
68640	13/09/2018--07:48:00	24.79	83	0.599067	-0.749634	0.418794
68700	13/09/2018--07:49:00	24.6	590	0.171759	-0.353798	0.912139
68760	13/09/2018--07:50:00	24.52	0	0.140106	-0.338573	0.927089
68820	13/09/2018--07:51:00	24.53	0	0.140106	-0.338573	0.927089
68880	13/09/2018--07:52:00	24.52	0	0.140106	-0.323349	0.927089
68940	13/09/2018--07:53:00	24.51	0	0.140106	-0.323349	0.927089
69000	13/09/2018--07:54:00	24.53	0	0.140106	-0.323349	0.927089
69060	13/09/2018--07:55:00	24.54	0	0.12428	-0.323349	0.927089
69120	13/09/2018--07:56:00	24.52	0	0.140106	-0.323349	0.927089
69180	13/09/2018--07:57:00	24.53	0	0.12428	-0.323349	0.942039
69240	13/09/2018--07:58:00	24.55	0	0.140106	-0.323349	0.927089
69300	13/09/2018--07:59:00	24.58	0	0.12428	-0.323349	0.927089
69360	13/09/2018--08:00:00	24.59	0	0.12428	-0.323349	0.942039
69420	13/09/2018--08:01:00	24.6	0	0.12428	-0.323349	0.942039
69480	13/09/2018--08:02:00	24.62	0	0.12428	-0.308124	0.942039
69540	13/09/2018--08:03:00	24.61	0	0.12428	-0.308124	0.927089
69600	13/09/2018--08:04:00	24.63	0	0.12428	-0.323349	0.927089
69660	13/09/2018--08:05:00	24.63	0	0.12428	-0.323349	0.942039
69720	13/09/2018--08:06:00	24.66	0	0.12428	-0.308124	0.927089
69780	13/09/2018--08:07:00	24.97	217	-0.0814606	-0.0645328	0.986888
69840	13/09/2018--08:08:00	25.57	0	-0.0814606	-0.0645328	100.184
69900	13/09/2018--08:09:00	26.08	0	-0.0814606	-0.0645328	0.986888
69960	13/09/2018--08:10:00	26.46	0	-0.0814606	-0.0645328	0.986888
70020	13/09/2018--08:11:00	26.77	0	-0.0814606	-0.0645328	0.986888
70080	13/09/2018--08:12:00	27.05	0	-0.0814606	-0.0645328	0.986888
70140	13/09/2018--08:13:00	27.26	0	-0.0814606	-0.0645328	0.986888
70200	13/09/2018--08:14:00	27.49	0	-0.0814606	-0.0645328	100.184
70260	13/09/2018--08:15:00	27.63	0	-0.0814606	-0.0645328	0.986888
70320	13/09/2018--08:16:00	27.75	0	-0.0814606	-0.0645328	0.986888
70380	13/09/2018--08:17:00	27.83	0	-0.0814606	-0.0645328	0.986888
70440	13/09/2018--08:18:00	27.89	0	-0.0814606	-0.0645328	0.986888
70500	13/09/2018--08:19:00	27.96	0	-0.0814606	-0.0645328	0.986888
70560	13/09/2018--08:20:00	27.98	0	-0.0656344	-0.0645328	0.986888
70620	13/09/2018--08:21:00	28	0	-0.0656344	-0.0645328	100.184
70680	13/09/2018--08:22:00	28.01	0	-0.0656344	-0.0645328	0.986888
70740	13/09/2018--08:23:00	28	0	-0.0656344	-0.0645328	0.986888
70800	13/09/2018--08:24:00	27.95	151	0.757329	-0.612613	0.0898968
70860	13/09/2018--08:25:00	28.07	72	0.694024	-0.70396	-0.0147522
70920	13/09/2018--08:26:00	28.37	26	0.535762	-0.734409	0.388894
70980	13/09/2018--08:27:00	28.23	7	0.646545	-0.521267	0.523443
71040	13/09/2018--08:28:00	28.11	102	0.551588	-0.734409	-0.433348
71100	13/09/2018--08:29:00	27.95	9	0.741502	-0.627838	-0.164251
71160	13/09/2018--08:30:00	27.98	9	0.456631	-0.795307	0.358994
71220	13/09/2018--08:31:00	28.45	4	0.25089	-0.901878	0.388894
71280	13/09/2018--08:32:00	28.79	7	0.678198	-0.719185	-0.134351
71340	13/09/2018--08:33:00	28.79	16	0.804807	-0.56694	0.0151475
71400	13/09/2018--08:34:00	28.6	245	0.694024	-0.688736	0.0151475
71460	13/09/2018--08:35:00	28.03	198	0.70985	-0.673511	-0.0297021
71520	13/09/2018--08:36:00	27.7	251	0.551588	-0.84098	-0.0446519
71580	13/09/2018--08:37:00	27.47	7	0.567414	-0.825756	0.0300974
71640	13/09/2018--08:38:00	27.28	308	0.567414	-0.749634	0.134746
71700	13/09/2018--08:39:00	27.3	113	0.83646	-0.886654	0.194546
71760	13/09/2018--08:40:00	27.84	246	0.614893	-0.70396	0.164646
71820	13/09/2018--08:41:00	28.11	151	0.440804	-0.688736	-0.239
71880	13/09/2018--08:42:00	27.94	9	0.567414	-0.795307	0.149696
71940	13/09/2018--08:43:00	27.83	32	0.567414	-0.795307	0.119797
72000	13/09/2018--08:44:00	27.87	7	0.551588	-0.795307	0.194546
72060	13/09/2018--08:45:00	27.75	96	0.472457	-0.901878	0.0749469
72120	13/09/2018--08:46:00	27.62	8	0.504109	-0.749634	0.403844
72180	13/09/2018--08:47:00	27.66	82	0.58324	-108.457	0.0749469
72240	13/09/2018--08:48:00	27.77	156	0.219237	-0.551716	0.79254
72300	13/09/2018--08:49:00	28.22	18	0.409152	-0.780083	0.478593
72360	13/09/2018--08:50:00	28.48	23	0.0293229	-0.932327	0.433744
72420	13/09/2018--08:51:00	28.47	8	0.0926277	-0.825756	0.568292
72480	13/09/2018--08:52:00	28.51	8	0.155933	-0.810531	0.568292
72540	13/09/2018--08:53:00	28.29	397	0.314195	-0.962776	0.209496
72600	13/09/2018--08:54:00	28.06	13	0.345847	-0.901878	0.254345
72660	13/09/2018--08:55:00	27.88	116	0.266716	-0.932327	0.224446
72720	13/09/2018--08:56:00	27.78	14	0.282542	-0.947552	0.239395
72780	13/09/2018--08:57:00	27.64	11	0.298369	-0.962776	0.239395
72840	13/09/2018--08:58:00	27.67	27	0.3775	-0.917103	0.0898968
72900	13/09/2018--08:59:00	27.75	5	0.282542	-0.962776	0.149696
72960	13/09/2018--09:00:00	27.7	230	0.282542	-0.947552	0.209496
73020	13/09/2018--09:01:00	27.57	236	0.203411	-100.845	0.269295
73080	13/09/2018--09:02:00	27.6	177	0.25089	-0.749634	0.179596
73140	13/09/2018--09:03:00	27.16	631	0.0451491	-102.367	0.194546
73200	13/09/2018--09:04:00	26.94	238	0.0134967	-100.845	0.224446
73260	13/09/2018--09:05:00	26.93	204	-0.0972868	-0.993225	0.209496
73320	13/09/2018--09:06:00	26.8	62	0.12428	-100.845	0.149696
73380	13/09/2018--09:07:00	26.72	2	0.0609753	-102.367	0.164646
73440	13/09/2018--09:08:00	26.71	41	0.0926277	-0.962776	0.299195
73500	13/09/2018--09:09:00	26.8	39	-0.033982	-102.367	0.224446
73560	13/09/2018--09:10:00	26.95	67	0.0451491	-0.810531	0.224446
73620	13/09/2018--09:11:00	27.09	2	0.0134967	-0.901878	0.493543
73680	13/09/2018--09:12:00	27.16	237	0.0768015	-0.978001	0.284245
73740	13/09/2018--09:13:00	27.25	157	0.0451491	-129.771	0.373944
73800	13/09/2018--09:14:00	27.15	460	0.0134967	-105.412	0.194546
73860	13/09/2018--09:15:00	27.14	301	0.140106	-0.993225	0.209496
73920	13/09/2018--09:16:00	27.09	28	0.0609753	-100.845	0.194546
73980	13/09/2018--09:17:00	27.03	10	0.12428	-0.962776	0.104847
74040	13/09/2018--09:18:00	27	26	-0.00232954	-102.367	0.209496
74100	13/09/2018--09:19:00	27.07	36	-0.0498082	-0.978001	-0.373549
74160	13/09/2018--09:20:00	27.2	166	0.0926277	-0.993225	0.254345
74220	13/09/2018--09:21:00	27.27	211	0.0134967	-100.845	0.179596
74280	13/09/2018--09:22:00	27.27	178	0.345847	-114.547	0.239395
74340	13/09/2018--09:23:00	27.27	371	0.0293229	-10.389	-0.0147522
74400	13/09/2018--09:24:00	27.02	662	0.171759	-0.886654	0.0898968
74460	13/09/2018--09:25:00	26.76	28	0.12428	-100.845	0.209496
74520	13/09/2018--09:26:00	26.69	75	0.0134967	-100.845	0.179596
74580	13/09/2018--09:27:00	26.56	47	-0.0181558	-102.367	0.209496
74640	13/09/2018--09:28:00	26.35	81	-0.113113	-102.367	0.0450472
74700	13/09/2018--09:29:00	26.3	24	-0.00232954	-0.917103	0.478593
74760	13/09/2018--09:30:00	26.98	24	0.0451491	-0.993225	0.284245
74820	13/09/2018--09:31:00	27.91	30	0.314195	-0.947552	0.164646
74880	13/09/2018--09:32:00	27.73	64	-0.144765	-102.367	-0.119401
74940	13/09/2018--09:33:00	27.61	34	-0.113113	-0.962776	0.373944
75000	13/09/2018--09:34:00	27.57	32	0.12428	-100.845	0.179596
75060	13/09/2018--09:35:00	27.57	14	0.0293229	-100.845	0.179596
75120	13/09/2018--09:36:00	27.54	56	0.488283	-0.795307	0.344044
75180	13/09/2018--09:37:00	27.57	27	0.0926277	-0.658287	0.732741
75240	13/09/2018--09:38:00	27.55	607	-0.0656344	-0.947552	0.269295
75300	13/09/2018--09:39:00	27.38	609	-0.113113	-0.993225	0.0749469
75360	13/09/2018--09:40:00	27.4	236	-0.20807	-0.947552	0.194546
75420	13/09/2018--09:41:00	27.34	86	-0.0656344	-102.367	0.194546
75480	13/09/2018--09:42:00	27.3	25	0.108454	-0.643062	0.732741
75540	13/09/2018--09:43:00	27.21	89	-0.128939	-102.367	0.224446
75600	13/09/2018--09:44:00	27.11	288	-0.0656344	-0.780083	0.493543
75660	13/09/2018--09:45:00	27.01	206	-0.0972868	-0.993225	-0.0147522
75720	13/09/2018--09:46:00	26.84	20	-0.144765	-10.389	-0.0446519
75780	13/09/2018--09:47:00	26.59	162	-0.271375	-0.962776	0.568292
75840	13/09/2018--09:48:00	26.42	511	0.0134967	-0.993225	0.209496
75900	13/09/2018--09:49:00	26.36	509	-0.00232954	-0.978001	0.254345
75960	13/09/2018--09:50:00	26.62	552	-0.160592	-0.901878	0.179596
76020	13/09/2018--09:51:00	26.39	734	-0.318854	-0.612613	0.747691
76080	13/09/2018--09:52:00	26.39	123	-0.0498082	-102.367	0.239395
76140	13/09/2018--09:53:00	26.37	713	-0.033982	-100.845	0.299195
76200	13/09/2018--09:54:00	26.28	685	0.0926277	-113.025	0.164646
76260	13/09/2018--09:55:00	26.24	105	-0.0181558	-100.845	0.239395
76320	13/09/2018--09:56:00	26.32	7	0.393326	-0.445144	0.77759
76380	13/09/2018--09:57:00	26.54	854	-0.303028	-0.871429	0.269295
76440	13/09/2018--09:58:00	26.68	343	-0.00232954	-0.262451	0.971938
76500	13/09/2018--09:59:00	27.04	37	-0.287201	-0.749634	0.628092
76560	13/09/2018--10:00:00	27.49	33	-0.239723	-100.845	0.179596
76620	13/09/2018--10:01:00	27.46	110	0.0768015	-0.0797573	0.986888
76680	13/09/2018--10:02:00	27.2	46	-0.477116	-0.932327	0.149696
76740	13/09/2018--10:03:00	27.04	18	-0.160592	-0.673511	0.747691
76800	13/09/2018--10:04:00	27.07	97	-0.445464	-0.810531	0.433744
76860	13/09/2018--10:05:00	26.88	568	-0.33468	-0.70396	0.657991
76920	13/09/2018--10:06:00	26.7	10	-0.477116	-0.780083	0.493543
76980	13/09/2018--10:07:00	26.65	197	-0.746162	-0.764858	-0.0895015
77040	13/09/2018--10:08:00	26.81	27	-0.477116	-0.643062	-0.702446
77100	13/09/2018--10:09:00	27.14	54	-0.603726	-0.84098	-0.28385
77160	13/09/2018--10:10:00	27.43	0	-0.603726	-0.825756	-0.28385
77220	13/09/2018--10:11:00	27.68	58	-0.572073	-0.810531	-0.373549
77280	13/09/2018--10:12:00	27.91	19	-0.682857	-0.780083	-0.2689
77340	13/09/2018--10:13:00	28.08	83	-0.46129	-0.856205	-0.448298
77400	13/09/2018--10:14:00	28	66	-0.524595	-0.886654	-0.2988
77460	13/09/2018--10:15:00	27.91	162	-0.603726	-0.871429	0.134746
77520	13/09/2018--10:16:00	27.81	140	-0.350506	-0.688736	0.657991
77580	13/09/2018--10:17:00	27.68	290	-0.825293	-0.673511	-0.104451
77640	13/09/2018--10:18:00	27.47	112	-0.825293	-0.627838	0.179596
77700	13/09/2018--10:19:00	27.22	0	-0.825293	-0.627838	0.149696
77760	13/09/2018--10:20:00	27.04	109	-0.651204	-0.825756	0.119797
77820	13/09/2018--10:21:00	26.87	242	-0.841119	-0.612613	0.179596
77880	13/09/2018--10:22:00	26.91	286	-0.587899	-0.886654	-0.0147522
77940	13/09/2018--10:23:00	26.79	728	-0.287201	-0.810531	0.119797
78000	13/09/2018--10:24:00	26.54	541	-0.445464	-0.947552	0.149696
78060	13/09/2018--10:25:00	26.32	20	-0.477116	-0.947552	-0.104451
78120	13/09/2018--10:26:00	26.21	1075	-0.967729	-0.70396	0.463643
78180	13/09/2018--10:27:00	25.96	1088	-0.556247	-0.886654	0.134746
78240	13/09/2018--10:28:00	26.05	410	-0.524595	-0.886654	0.209496
78300	13/09/2018--10:29:00	26.74	65	-0.540421	-0.612613	0.583242
78360	13/09/2018--10:30:00	27.37	119	-0.524595	-0.70396	0.568292
78420	13/09/2018--10:31:00	27.17	480	-0.825293	-0.688736	-0.0297021
78480	13/09/2018--10:32:00	26.96	28	-0.856945	-0.506042	-0.2091
78540	13/09/2018--10:33:00	26.82	180	-0.66703	-0.795307	0.179596
78600	13/09/2018--10:34:00	26.84	205	-0.761988	-0.673511	0.284245
78660	13/09/2018--10:35:00	26.79	878	-101.521	-0.749634	0.687891
78720	13/09/2018--10:36:00	26.45	449	-0.888597	-0.445144	-0.313749
78780	13/09/2018--10:37:00	26.47	0	-0.825293	-0.551716	-0.2689
78840	13/09/2018--10:38:00	26.76	21	-0.651204	-0.384247	-0.747295
78900	13/09/2018--10:39:00	27.34	22	-0.841119	-0.536491	-0.2988
78960	13/09/2018--10:40:00	27.44	1068	-0.936076	-0.506042	0.0450472
79020	13/09/2018--10:41:00	27.39	614	-0.904424	-0.551716	0.0599971
79080	13/09/2018--10:42:00	27.02	594	-101.521	-0.0340839	0.000197637
79140	13/09/2018--10:43:00	26.88	284	-0.999381	-0.0645328	0.0749469
79200	13/09/2018--10:44:00	26.91	131	-0.888597	-0.216777	0.433744
79260	13/09/2018--10:45:00	27.06	84	-0.999381	-0.216777	0.0898968
79320	13/09/2018--10:46:00	27.13	6	-101.521	0.0115895	0.0898968
79380	13/09/2018--10:47:00	27.35	113	-0.999381	-0.0340839	0.0749469
79440	13/09/2018--10:48:00	27.63	6	-0.872771	-0.171104	-0.508098
79500	13/09/2018--10:49:00	27.79	16	-0.872771	0.102936	0.373944
79560	13/09/2018--10:50:00	27.89	33	-0.951902	-0.00363499	0.329095
79620	13/09/2018--10:51:00	27.88	47	-101.521	-0.0949818	0.0749469
79680	13/09/2018--10:52:00	27.69	6	-101.521	-0.0797573	0.0898968
79740	13/09/2018--10:53:00	27.48	51	-101.521	-0.0493084	0.0450472
79800	13/09/2018--10:54:00	27.52	96	-0.999381	-0.0797573	0.164646
79860	13/09/2018--10:55:00	27.33	60	-0.936076	-0.00363499	0.254345
79920	13/09/2018--10:56:00	27.24	76	-0.999381	-0.0645328	0.194546
79980	13/09/2018--10:57:00	27.03	22	-0.999381	-0.140655	0.104847
80040	13/09/2018--10:58:00	27.08	7	-0.951902	0.14861	0.986888
80100	13/09/2018--10:59:00	27.14	16	-0.429637	-0.0340839	0.912139
80160	13/09/2018--11:00:00	27.32	68	-109.434	-0.308124	0.0151475
80220	13/09/2018--11:01:00	27.65	5	-0.79364	-0.201553	0.598192
80280	13/09/2018--11:02:00	28.07	22	-0.92025	0.194283	0.329095
80340	13/09/2018--11:03:00	28.18	40	-101.521	0.0115895	0.0898968
80400	13/09/2018--11:04:00	27.92	679	-0.983555	-0.216777	0.119797
80460	13/09/2018--11:05:00	27.58	531	-0.777814	-0.0949818	0.0599971
80520	13/09/2018--11:06:00	27.43	233	-0.967729	0.0572629	-0.22405
80580	13/09/2018--11:07:00	27.45	223	-101.521	-0.186329	0.179596
80640	13/09/2018--11:08:00	27.77	169	-0.746162	0.407425	0.493543
80700	13/09/2018--11:09:00	27.92	50	-0.429637	-0.232002	0.882239
80760	13/09/2018--11:10:00	27.91	15	-0.413811	-0.0188595	0.912139
80820	13/09/2018--11:11:00	27.85	265	-0.951902	0.0115895	0.358994
80880	13/09/2018--11:12:00	27.74	27	-0.635378	0.270405	0.702841
80940	13/09/2018--11:13:00	27.89	64	-0.92025	0.118161	-0.403449
81000	13/09/2018--11:14:00	27.92	139	-0.888597	0.14861	-0.463248
81060	13/09/2018--11:15:00	27.9	42	-0.983555	-0.277675	-0.104451
81120	13/09/2018--11:16:00	27.77	66	-101.521	-0.0188595	-0.0895015
81180	13/09/2018--11:17:00	27.62	30	-0.967729	-0.262451	-0.2689
81240	13/09/2018--11:18:00	27.43	5	-0.951902	-0.2929	-0.328699
81300	13/09/2018--11:19:00	27.29	25	-0.79364	-0.582165	-0.388499
81360	13/09/2018--11:20:00	27.18	6	-0.809466	-0.475593	-0.478198
81420	13/09/2018--11:21:00	27.12	41	-0.714509	-0.186329	-0.717396
81480	13/09/2018--11:22:00	27.43	23	-0.477116	0.133385	-0.866894
81540	13/09/2018--11:23:00	28	54	-0.809466	-0.110206	0.598192
81600	13/09/2018--11:24:00	28.46	12	-0.951902	-0.0493084	0.329095
81660	13/09/2018--11:25:00	28.59	17	-0.983555	-0.171104	0.224446
81720	13/09/2018--11:26:00	28.71	26	-0.967729	0.0420384	0.299195
81780	13/09/2018--11:27:00	28.44	12	-0.967729	-0.277675	0.224446
81840	13/09/2018--11:28:00	28.27	38	-0.746162	0.0877118	-0.672546
81900	13/09/2018--11:29:00	28.05	158	-0.841119	-0.110206	0.0151475
81960	13/09/2018--11:30:00	27.79	322	-0.999381	-0.216777	0.134746
82020	13/09/2018--11:31:00	27.83	225	-0.92025	-0.201553	-0.134351
82080	13/09/2018--11:32:00	27.64	339	-0.999381	-0.15588	0.0300974
82140	13/09/2018--11:33:00	27.28	272	-104.686	-0.186329	-0.149301
82200	13/09/2018--11:34:00	27.11	225	-0.92025	0.102936	0.119797
82260	13/09/2018--11:35:00	27.08	147	-0.999381	-0.247226	-0.0147522
82320	13/09/2018--11:36:00	27.07	314	-0.967729	-0.582165	-0.418398
82380	13/09/2018--11:37:00	26.99	506	-0.66703	0.681466	-0.25395
82440	13/09/2018--11:38:00	27.34	26	-101.521	0.0115895	0.0450472
82500	13/09/2018--11:39:00	27.27	45	-0.999381	-0.140655	0.0599971
82560	13/09/2018--11:40:00	27.29	4	-0.983555	-0.262451	0.0300974
82620	13/09/2018--11:41:00	27.36	1	-0.999381	-0.0949818	0.179596
82680	13/09/2018--11:42:00	27.35	10	-0.983555	-0.216777	0.134746
82740	13/09/2018--11:43:00	27.16	130	-104.686	-0.201553	0.0450472
82800	13/09/2018--11:44:00	26.89	69	-0.92025	-0.125431	-0.448298
82860	13/09/2018--11:45:00	26.63	70	-0.619552	0.0420384	0.702841
82920	13/09/2018--11:46:00	26.95	24	-0.809466	-0.0797573	0.598192
82980	13/09/2018--11:47:00	27.66	33	-0.888597	0.0572629	0.478593
83040	13/09/2018--11:48:00	27.92	0	-0.856945	0.0115895	0.523443
83100	13/09/2018--11:49:00	28.01	0	-0.856945	0.0268139	0.508493
83160	13/09/2018--11:50:00	28.17	7	-0.951902	-0.0645328	0.329095
83220	13/09/2018--11:51:00	28.37	21	-0.936076	0.316079	-0.119401
83280	13/09/2018--11:52:00	28.94	8	-0.936076	0.0420384	0.344044
83340	13/09/2018--11:53:00	29.43	21	-0.429637	-0.15588	0.897189
83400	13/09/2018--11:54:00	29.49	11	-0.413811	-0.171104	0.912139
83460	13/09/2018--11:55:00	29.52	0	-0.413811	-0.140655	0.912139
83520	13/09/2018--11:56:00	29.56	31	-0.983555	-0.0645328	0.149696
83580	13/09/2018--11:57:00	29.14	92	-0.967729	0.0724873	0.209496
83640	13/09/2018--11:58:00	28.72	44	-0.951902	0.0877118	0.299195
83700	13/09/2018--11:59:00	28.53	32	-0.92025	-0.110206	0.448693
83760	13/09/2018--12:00:00	28.21	43	-101.521	-0.0797573	0.104847
83820	13/09/2018--12:01:00	27.82	336	-0.999381	-0.0188595	0.239395
83880	13/09/2018--12:02:00	27.48	170	-107.851	0.0724873	0.0898968
83940	13/09/2018--12:03:00	27.1	197	-0.999381	-0.15588	-0.149301
84000	13/09/2018--12:04:00	26.89	236	-101.521	-0.0645328	0.0898968
84060	13/09/2018--12:05:00	26.77	206	-101.521	-0.277675	0.0599971
84120	13/09/2018--12:06:00	26.56	179	-0.999381	-0.0949818	0.0898968
84180	13/09/2018--12:07:00	26.51	19	-104.686	-0.216777	-0.0446519
84240	13/09/2018--12:08:00	26.51	76	-101.521	-0.125431	0.104847
84300	13/09/2018--12:09:00	26.71	58	-0.825293	-0.0949818	0.568292
84360	13/09/2018--12:10:00	26.89	20	-103.103	-0.110206	0.134746
84420	13/09/2018--12:11:00	26.91	9	-0.999381	-0.15588	0.0898968
84480	13/09/2018--12:12:00	26.91	23	-0.983555	-0.0645328	-0.25395
84540	13/09/2018--12:13:00	26.96	26	-101.521	-0.15588	0.0749469
84600	13/09/2018--12:14:00	26.9	79	-0.983555	-0.0645328	0.194546
84660	13/09/2018--12:15:00	26.84	38	-0.651204	-0.201553	0.747691
84720	13/09/2018--12:16:00	26.73	16	-101.521	-0.125431	0.0151475
84780	13/09/2018--12:17:00	26.67	16	-0.556247	-0.277675	0.80749
84840	13/09/2018--12:18:00	26.75	28	-0.730335	-0.262451	0.657991
84900	13/09/2018--12:19:00	26.91	59	-0.951902	-0.125431	0.329095
84960	13/09/2018--12:20:00	26.77	570	-0.825293	0.239956	0.508493
85020	13/09/2018--12:21:00	27.05	89	-0.999381	0.0572629	0.0749469
85080	13/09/2018--12:22:00	27	247	-103.103	-0.186329	0.0151475
85140	13/09/2018--12:23:00	26.66	183	-101.521	-0.0645328	-0.134351
85200	13/09/2018--12:24:00	26.6	202	-0.841119	-0.0645328	0.149696
85260	13/09/2018--12:25:00	26.81	232	-101.521	-0.0340839	0.0450472
85320	13/09/2018--12:26:00	26.73	180	-0.746162	-0.719185	-0.2689
85380	13/09/2018--12:27:00	26.76	94	-0.777814	0.0115895	0.0898968
85440	13/09/2018--12:28:00	26.72	81	-0.983555	-0.0797573	0.209496
85500	13/09/2018--12:29:00	26.89	27	-0.904424	-0.15588	0.433744
85560	13/09/2018--12:30:00	27.17	285	-101.521	-0.171104	0.164646
85620	13/09/2018--12:31:00	27.03	38	-0.841119	-0.414695	0.478593
85680	13/09/2018--12:32:00	26.8	25	-0.888597	0.0268139	0.463643
85740	13/09/2018--12:33:00	26.77	54	-0.540421	-0.734409	-0.552947
85800	13/09/2018--12:34:00	26.89	12	-0.872771	0.0877118	0.478593
85860	13/09/2018--12:35:00	27.06	20	-0.936076	0.133385	-0.328699
85920	13/09/2018--12:36:00	27.15	23	-0.983555	-0.0797573	-0.25395
85980	13/09/2018--12:37:00	27.31	25	-0.999381	-0.216777	0.0599971
86040	13/09/2018--12:38:00	27.33	21	-0.951902	-0.15588	0.104847
86100	13/09/2018--12:39:00	26.97	1152	-109.434	-0.0340839	0.0749469
86160	13/09/2018--12:40:00	26.75	331	-0.92025	0.14861	-0.373549
86220	13/09/2018--12:41:00	26.86	126	-0.999381	-0.216777	0.134746
86280	13/09/2018--12:42:00	26.64	154	-0.888597	-0.536491	0.0749469
86340	13/09/2018--12:43:00	26.39	77	-0.33468	-0.0949818	-0.956593
86400	13/09/2018--12:44:00	26.13	27	-0.603726	-0.0188595	-0.822045
86460	13/09/2018--12:45:00	26.05	28	-0.841119	-0.0340839	-0.567897
86520	13/09/2018--12:46:00	26.21	8	-0.524595	-0.0493084	-0.881844
86580	13/09/2018--12:47:00	26.39	11	-0.967729	0.0877118	-0.25395
86640	13/09/2018--12:48:00	26.58	0	-0.936076	0.0420384	-0.493148
86700	13/09/2018--12:49:00	26.75	13	-0.999381	0.0115895	-0.149301
86760	13/09/2018--12:50:00	26.84	0	-0.983555	0.133385	-0.164251
86820	13/09/2018--12:51:00	26.84	259	-0.825293	0.407425	0.373944
86880	13/09/2018--12:52:00	27	0	-0.841119	0.361752	0.344044
86940	13/09/2018--12:53:00	27.16	1	-0.967729	0.209507	-0.0446519
87000	13/09/2018--12:54:00	27.37	0	-0.967729	0.255181	-0.0297021
87060	13/09/2018--12:55:00	27.59	24	-0.144765	-0.00363499	100.184
87120	13/09/2018--12:56:00	27.81	45	-0.66703	0.55967	0.463643
87180	13/09/2018--12:57:00	28.08	108	-0.46129	-0.186329	-0.896794
87240	13/09/2018--12:58:00	28.2	33	-0.92025	-0.0340839	-0.418398
87300	13/09/2018--12:59:00	28.56	29	-0.651204	-0.780083	0.269295
87360	13/09/2018--13:00:00	28.94	72	-0.0656344	-0.277675	0.971938
87420	13/09/2018--13:01:00	29.36	4	-0.0656344	-0.00363499	0.971938
87480	13/09/2018--13:02:00	29.86	0	-0.0814606	-0.0188595	0.986888
87540	13/09/2018--13:03:00	30.3	0	-0.113113	0.0268139	0.956989
87600	13/09/2018--13:04:00	30.45	12	-0.856945	-0.0949818	0.538393
87660	13/09/2018--13:05:00	30.46	1	-0.856945	-0.262451	0.508493
87720	13/09/2018--13:06:00	30.61	17	-139.504	0.437874	0.149696
87780	13/09/2018--13:07:00	30.43	32	-0.936076	-0.0797573	0.314145
87840	13/09/2018--13:08:00	30.07	238	-123.677	-0.0797573	0.0300974
87900	13/09/2018--13:09:00	29.61	562	-101.521	-0.0645328	0.0151475
87960	13/09/2018--13:10:00	28.61	969	-0.967729	-0.140655	0.284245
88020	13/09/2018--13:11:00	27.89	344	-104.686	-0.0493084	0.134746
88080	13/09/2018--13:12:00	27.53	35	-0.967729	-0.140655	0.254345
88140	13/09/2018--13:13:00	26.98	905	-0.92025	-0.0493084	0.0898968
88200	13/09/2018--13:14:00	26.51	678	-101.521	-0.2929	-0.0147522
88260	13/09/2018--13:15:00	26.27	341	-0.999381	0.0115895	0.104847
88320	13/09/2018--13:16:00	26.14	206	-0.967729	0.0572629	0.269295
88380	13/09/2018--13:17:00	26.1	33	-0.983555	0.194283	0.0151475
88440	13/09/2018--13:18:00	26.17	8	-0.999381	0.0724873	0.0898968
88500	13/09/2018--13:19:00	26.16	3	-0.951902	0.270405	0.0599971
88560	13/09/2018--13:20:00	26.29	13	-0.79364	0.209507	0.553342
88620	13/09/2018--13:21:00	26.49	0	-0.730335	0.376977	0.553342
88680	13/09/2018--13:22:00	26.68	0	-0.730335	0.392201	0.523443
88740	13/09/2018--13:23:00	26.88	22	-0.856945	0.0724873	-0.478198
88800	13/09/2018--13:24:00	26.96	22	-0.66703	0.239956	0.702841
88860	13/09/2018--13:25:00	27.03	0	-0.651204	0.437874	0.598192
88920	13/09/2018--13:26:00	27.18	73	-0.841119	-0.262451	0.523443
88980	13/09/2018--13:27:00	27.46	43	-0.160592	-0.00363499	0.986888
89040	13/09/2018--13:28:00	27.96	15	-0.809466	0.163834	0.568292
89100	13/09/2018--13:29:00	29.08	2	-0.66703	0.437874	-0.597797
89160	13/09/2018--13:30:00	29.6	9	0.155933	-0.308124	0.927089
89220	13/09/2018--13:31:00	29.66	42	-0.999381	0.0572629	0.134746
89280	13/09/2018--13:32:00	29.49	58	-0.888597	-0.232002	0.448693
89340	13/09/2018--13:33:00	29.41	10	-0.635378	-0.15588	0.732741
89400	13/09/2018--13:34:00	29.37	20	-0.413811	-0.0493084	0.912139
89460	13/09/2018--13:35:00	29.29	143	-0.888597	-0.201553	-0.493148
89520	13/09/2018--13:36:00	29.19	32	-0.635378	-0.0797573	-0.792145
89580	13/09/2018--13:37:00	29.28	30	-101.521	-0.0797573	0.164646
89640	13/09/2018--13:38:00	29.21	51	-0.999381	-0.0493084	0.194546
89700	13/09/2018--13:39:00	29.04	44	-0.809466	-0.216777	-0.627696
89760	13/09/2018--13:40:00	28.95	30	-0.682857	-0.110206	-0.762245
89820	13/09/2018--13:41:00	28.78	26	-0.730335	0.0268139	-0.702446
89880	13/09/2018--13:42:00	28.7	6	-0.983555	0.102936	-0.119401
89940	13/09/2018--13:43:00	28.74	30	-106.269	-0.00363499	0.104847
90000	13/09/2018--13:44:00	28.72	16	-0.999381	0.0724873	-0.149301
90060	13/09/2018--13:45:00	28.87	40	-0.856945	0.209507	0.463643
90120	13/09/2018--13:46:00	29.18	25	-0.492942	-0.0949818	0.882239
90180	13/09/2018--13:47:00	29.44	5	-0.0656344	-0.277675	0.956989
90240	13/09/2018--13:48:00	29.73	20	-0.0814606	-0.216777	0.971938
90300	13/09/2018--13:49:00	29.86	26	-0.936076	-0.0340839	0.478593
90360	13/09/2018--13:50:00	29.77	27	-0.366332	-0.110206	0.942039
90420	13/09/2018--13:51:00	29.99	1	-0.20807	-0.0493084	0.971938
90480	13/09/2018--13:52:00	30.18	0	-0.223897	-0.0797573	0.971938
90540	13/09/2018--13:53:00	30.36	0	-0.128939	-0.125431	0.986888
90600	13/09/2018--13:54:00	30.48	5	-0.872771	0.255181	0.269295
90660	13/09/2018--13:55:00	30.45	31	-0.698683	-0.00363499	0.717791
90720	13/09/2018--13:56:00	30.46	44	-0.92025	0.0115895	0.418794
90780	13/09/2018--13:57:00	30.45	3	-0.92025	-0.262451	0.358994
90840	13/09/2018--13:58:00	30.29	76	-0.809466	0.0572629	0.598192
90900	13/09/2018--13:59:00	30.02	31	-0.872771	0.0268139	0.523443
90960	13/09/2018--14:00:00	29.62	0	-0.888597	0.0572629	0.448693
91020	13/09/2018--14:01:00	29.32	21	-0.856945	0.239956	0.448693
91080	13/09/2018--14:02:00	29.16	2	-0.825293	0.0420384	0.448693
91140	13/09/2018--14:03:00	28.98	31	-0.841119	0.194283	0.493543
91200	13/09/2018--14:04:00	28.79	4	-0.951902	0.0115895	0.403844
91260	13/09/2018--14:05:00	28.73	0	-0.904424	0.102936	0.403844
91320	13/09/2018--14:06:00	28.63	10	-0.79364	-0.0949818	0.628092
91380	13/09/2018--14:07:00	28.56	3	-0.936076	0.0572629	0.344044
91440	13/09/2018--14:08:00	28.48	0	-0.951902	0.0268139	0.344044
91500	13/09/2018--14:09:00	28.41	3	-0.651204	0.0420384	0.76264
91560	13/09/2018--14:10:00	28.37	83	-0.967729	-0.0493084	0.284245
91620	13/09/2018--14:11:00	28.45	18	-0.92025	-0.171104	0.403844
91680	13/09/2018--14:12:00	28.41	24	-0.951902	-0.125431	0.329095
91740	13/09/2018--14:13:00	28.56	3	-0.682857	-0.2929	0.254345
91800	13/09/2018--14:14:00	28.7	8	-0.999381	-0.171104	-0.149301
91860	13/09/2018--14:15:00	28.6	8	-0.999381	-0.00363499	0.179596
91920	13/09/2018--14:16:00	28.52	192	-0.999381	-0.110206	0.164646
91980	13/09/2018--14:17:00	28.47	39	-104.686	-0.0340839	0.0749469
92040	13/09/2018--14:18:00	28.45	15	-0.999381	0.0268139	0.119797
92100	13/09/2018--14:19:00	28.77	8	-0.809466	0.0724873	0.583242
92160	13/09/2018--14:20:00	28.91	152	-0.967729	-0.125431	0.284245
92220	13/09/2018--14:21:00	28.86	113	-0.967729	0.0420384	0.224446
92280	13/09/2018--14:22:00	28.74	391	-0.983555	-0.0949818	0.0898968
92340	13/09/2018--14:23:00	28.62	151	-0.999381	-0.0340839	0.134746
92400	13/09/2018--14:24:00	28.34	554	-0.936076	-0.232002	0.194546
92460	13/09/2018--14:25:00	27.8	279	-111.016	-0.0340839	0.104847
92520	13/09/2018--14:26:00	27.34	217	-136.338	0.0572629	0.314145
92580	13/09/2018--14:27:00	27.32	312	-0.951902	-0.0340839	0.104847
92640	13/09/2018--14:28:00	27.09	671	-131.591	-0.70396	0.77759
92700	13/09/2018--14:29:00	26.6	894	-106.269	-0.0493084	0.104847
92760	13/09/2018--14:30:00	26.23	406	-0.0814606	-0.186329	-100.144
92820	13/09/2018--14:31:00	25.83	0	-0.0814606	-0.171104	-100.144
92880	13/09/2018--14:32:00	25.39	0	-0.0814606	-0.171104	-100.144
92940	13/09/2018--14:33:00	25.05	0	-0.0656344	-0.171104	-101.639
93000	13/09/2018--14:34:00	24.71	0	-0.0814606	-0.171104	-101.639
93060	13/09/2018--14:35:00	24.47	0	-0.0814606	-0.171104	-100.144
93120	13/09/2018--14:36:00	24.25	0	-0.0656344	-0.171104	-100.144
93180	13/09/2018--14:37:00	24.07	0	-0.0656344	-0.171104	-101.639
93240	13/09/2018--14:38:00	23.93	0	-0.0656344	-0.171104	-100.144
93300	13/09/2018--14:39:00	23.8	0	-0.0814606	-0.15588	-101.639
93360	13/09/2018--14:40:00	23.69	0	-0.0656344	-0.15588	-101.639
93420	13/09/2018--14:41:00	23.59	0	-0.0656344	-0.15588	-100.144
93480	13/09/2018--14:42:00	23.51	0	-0.0656344	-0.15588	-101.639
93540	13/09/2018--14:43:00	23.46	0	-0.0656344	-0.15588	-100.144
93600	13/09/2018--14:44:00	23.39	0	-0.0656344	-0.15588	-101.639
93660	13/09/2018--14:45:00	23.36	0	-0.0656344	-0.15588	-101.639
93720	13/09/2018--14:46:00	23.32	0	-0.0656344	-0.15588	-100.144
93780	13/09/2018--14:47:00	23.27	0	-0.0656344	-0.15588	-100.144
93840	13/09/2018--14:48:00	23.26	0	-0.0656344	-0.15588	-101.639
93900	13/09/2018--14:49:00	23.24	0	-0.0656344	-0.15588	-101.639
93960	13/09/2018--14:50:00	23.21	0	-0.0656344	-0.15588	-100.144
94020	13/09/2018--14:51:00	23.2	0	-0.0656344	-0.15588	-101.639
94080	13/09/2018--14:52:00	23.19	0	-0.0656344	-0.15588	-101.639
94140	13/09/2018--14:53:00	23.18	0	-0.0656344	-0.15588	-101.639
94200	13/09/2018--14:54:00	23.17	0	-0.0656344	-0.15588	-101.639
94260	13/09/2018--14:55:00	23.16	0	-0.0656344	-0.15588	-101.639
94320	13/09/2018--14:56:00	23.13	0	-0.0656344	-0.15588	-100.144
94380	13/09/2018--14:57:00	23.13	0	-0.0656344	-0.15588	-100.144
94440	13/09/2018--14:58:00	23.12	0	-0.0656344	-0.15588	-100.144
94500	13/09/2018--14:59:00	23.12	0	-0.0656344	-0.15588	-101.639
94560	13/09/2018--15:00:00	23.11	0	-0.0656344	-0.15588	-100.144
94620	13/09/2018--15:01:00	23.13	0	-0.0656344	-0.15588	-101.639
94680	13/09/2018--15:02:00	23.1	0	-0.0656344	-0.15588	-101.639
94740	13/09/2018--15:03:00	23.12	0	-0.0656344	-0.15588	-100.144
94800	13/09/2018--15:04:00	23.11	0	-0.0656344	-0.15588	-100.144
94860	13/09/2018--15:05:00	23.11	0	-0.0656344	-0.15588	-100.144
94920	13/09/2018--15:06:00	23.07	0	-0.0656344	-0.15588	-101.639
94980	13/09/2018--15:07:00	23.05	0	-0.0656344	-0.15588	-101.639
95040	13/09/2018--15:08:00	23.02	0	-0.0656344	-0.15588	-101.639
95100	13/09/2018--15:09:00	22.98	0	-0.0656344	-0.15588	-100.144
95160	13/09/2018--15:10:00	22.97	0	-0.0656344	-0.140655	-100.144
95220	13/09/2018--15:11:00	22.93	0	-0.0656344	-0.15588	-100.144
95280	13/09/2018--15:12:00	22.91	0	-0.0656344	-0.15588	-100.144
95340	13/09/2018--15:13:00	22.91	0	-0.0656344	-0.140655	-100.144
95400	13/09/2018--15:14:00	22.89	0	-0.0656344	-0.15588	-100.144
95460	13/09/2018--15:15:00	22.85	0	-0.0656344	-0.15588	-101.639
95520	13/09/2018--15:16:00	22.82	0	-0.0656344	-0.15588	-100.144
95580	13/09/2018--15:17:00	22.81	0	-0.0656344	-0.15588	-100.144
95640	13/09/2018--15:18:00	22.78	0	-0.0656344	-0.15588	-101.639
95700	13/09/2018--15:19:00	22.77	0	-0.0656344	-0.15588	-101.639
95760	13/09/2018--15:20:00	22.75	0	-0.0656344	-0.15588	-101.639
95820	13/09/2018--15:21:00	22.74	0	-0.0656344	-0.15588	-101.639
95880	13/09/2018--15:22:00	22.74	0	-0.0656344	-0.15588	-101.639
95940	13/09/2018--15:23:00	22.77	0	-0.0656344	-0.15588	-100.144
96000	13/09/2018--15:24:00	22.76	0	-0.0656344	-0.15588	-100.144
96060	13/09/2018--15:25:00	22.77	0	-0.0656344	-0.15588	-101.639
96120	13/09/2018--15:26:00	22.79	0	-0.0656344	-0.15588	-101.639
96180	13/09/2018--15:27:00	22.77	0	-0.0656344	-0.15588	-100.144
96240	13/09/2018--15:28:00	22.78	0	-0.0656344	-0.15588	-101.639
96300	13/09/2018--15:29:00	22.8	0	-0.0656344	-0.15588	-101.639
96360	13/09/2018--15:30:00	22.79	0	-0.0656344	-0.15588	-101.639
96420	13/09/2018--15:31:00	22.8	0	-0.0656344	-0.140655	-101.639
96480	13/09/2018--15:32:00	22.81	0	-0.0656344	-0.15588	-101.639
96540	13/09/2018--15:33:00	22.79	0	-0.0656344	-0.15588	-101.639
96600	13/09/2018--15:34:00	22.78	0	-0.0656344	-0.15588	-101.639
96660	13/09/2018--15:35:00	22.83	0	-0.0656344	-0.140655	-101.639
96720	13/09/2018--15:36:00	22.84	0	-0.0656344	-0.15588	-101.639
96780	13/09/2018--15:37:00	22.85	0	-0.0656344	-0.140655	-100.144
96840	13/09/2018--15:38:00	22.84	0	-0.0656344	-0.15588	-100.144
96900	13/09/2018--15:39:00	22.85	0	-0.0656344	-0.15588	-101.639
96960	13/09/2018--15:40:00	22.84	0	-0.0656344	-0.140655	-101.639
97020	13/09/2018--15:41:00	22.84	0	-0.0656344	-0.15588	-101.639
97080	13/09/2018--15:42:00	22.84	0	-0.0656344	-0.15588	-100.144
97140	13/09/2018--15:43:00	22.85	0	-0.0656344	-0.15588	-101.639
97200	13/09/2018--15:44:00	22.88	0	-0.0656344	-0.140655	-101.639
97260	13/09/2018--15:45:00	22.89	0	-0.0656344	-0.140655	-100.144
97320	13/09/2018--15:46:00	22.88	0	-0.0656344	-0.15588	-101.639
97380	13/09/2018--15:47:00	22.89	0	-0.0656344	-0.140655	-101.639
97440	13/09/2018--15:48:00	22.9	0	-0.0656344	-0.15588	-101.639
97500	13/09/2018--15:49:00	22.91	0	-0.0656344	-0.140655	-101.639
97560	13/09/2018--15:50:00	22.93	0	-0.0656344	-0.15588	-101.639
97620	13/09/2018--15:51:00	22.93	0	-0.0656344	-0.15588	-100.144
97680	13/09/2018--15:52:00	22.95	0	-0.0656344	-0.15588	-100.144
97740	13/09/2018--15:53:00	22.94	0	-0.0656344	-0.140655	-100.144
97800	13/09/2018--15:54:00	22.95	0	-0.0656344	-0.140655	-101.639
97860	13/09/2018--15:55:00	22.96	0	-0.0656344	-0.15588	-101.639
97920	13/09/2018--15:56:00	22.96	0	-0.0656344	-0.140655	-100.144
97980	13/09/2018--15:57:00	22.96	0	-0.0656344	-0.15588	-101.639
98040	13/09/2018--15:58:00	22.96	0	-0.0656344	-0.140655	-101.639
98100	13/09/2018--15:59:00	22.97	0	-0.0656344	-0.15588	-100.144
98160	13/09/2018--16:00:00	22.98	0	-0.0656344	-0.140655	-101.639
98220	13/09/2018--16:01:00	22.98	0	-0.0656344	-0.15588	-101.639
98280	13/09/2018--16:02:00	22.98	0	-0.0656344	-0.140655	-100.144
98340	13/09/2018--16:03:00	22.98	0	-0.0656344	-0.140655	-100.144
98400	13/09/2018--16:04:00	23	0	-0.0656344	-0.15588	-101.639
98460	13/09/2018--16:05:00	23	0	-0.0656344	-0.140655	-100.144
98520	13/09/2018--16:06:00	22.98	0	-0.0656344	-0.140655	-101.639
98580	13/09/2018--16:07:00	22.99	0	-0.0656344	-0.15588	-100.144
98640	13/09/2018--16:08:00	22.98	0	-0.0656344	-0.140655	-100.144
98700	13/09/2018--16:09:00	22.98	0	-0.0656344	-0.15588	-101.639
98760	13/09/2018--16:10:00	22.99	0	-0.0656344	-0.140655	-100.144
98820	13/09/2018--16:11:00	22.99	0	-0.0656344	-0.140655	-101.639
98880	13/09/2018--16:12:00	22.98	0	-0.0656344	-0.140655	-100.144
98940	13/09/2018--16:13:00	22.97	0	-0.0656344	-0.140655	-100.144
99000	13/09/2018--16:14:00	22.96	0	-0.0656344	-0.15588	-100.144
99060	13/09/2018--16:15:00	22.96	0	-0.0656344	-0.140655	-101.639
99120	13/09/2018--16:16:00	22.94	0	-0.0656344	-0.140655	-100.144
99180	13/09/2018--16:17:00	22.97	0	-0.0656344	-0.140655	-100.144
99240	13/09/2018--16:18:00	22.95	0	-0.0656344	-0.140655	-101.639
99300	13/09/2018--16:19:00	22.93	0	-0.0656344	-0.140655	-100.144
99360	13/09/2018--16:20:00	22.94	0	-0.0656344	-0.140655	-101.639
99420	13/09/2018--16:21:00	22.93	0	-0.0656344	-0.140655	-101.639
99480	13/09/2018--16:22:00	22.93	0	-0.0656344	-0.140655	-100.144
99540	13/09/2018--16:23:00	22.92	0	-0.0656344	-0.140655	-101.639
99600	13/09/2018--16:24:00	22.93	0	-0.0656344	-0.140655	-100.144
99660	13/09/2018--16:25:00	22.93	0	-0.0656344	-0.140655	-101.639
99720	13/09/2018--16:26:00	22.91	0	-0.0656344	-0.140655	-100.144
99780	13/09/2018--16:27:00	22.93	0	-0.0656344	-0.140655	-101.639
99840	13/09/2018--16:28:00	22.92	0	-0.0656344	-0.140655	-100.144
99900	13/09/2018--16:29:00	22.92	0	-0.0656344	-0.140655	-101.639
99960	13/09/2018--16:30:00	22.92	0	-0.0656344	-0.140655	-100.144
100020	13/09/2018--16:31:00	22.95	0	-0.0656344	-0.140655	-101.639
100080	13/09/2018--16:32:00	22.97	0	-0.0656344	-0.140655	-100.144
100140	13/09/2018--16:33:00	22.98	0	-0.0656344	-0.140655	-101.639
100200	13/09/2018--16:34:00	23	0	-0.0656344	-0.15588	-101.639
100260	13/09/2018--16:35:00	23.02	0	-0.0656344	-0.140655	-101.639
100320	13/09/2018--16:36:00	23.03	0	-0.0656344	-0.140655	-101.639
100380	13/09/2018--16:37:00	23.02	0	-0.0656344	-0.140655	-101.639
100440	13/09/2018--16:38:00	23.04	0	-0.0656344	-0.140655	-101.639
100500	13/09/2018--16:39:00	23.04	0	-0.0656344	-0.140655	-101.639
100560	13/09/2018--16:40:00	23.05	0	-0.0656344	-0.15588	-101.639
100620	13/09/2018--16:41:00	23.05	0	-0.0656344	-0.140655	-100.144
100680	13/09/2018--16:42:00	23.04	0	-0.0656344	-0.140655	-101.639
100740	13/09/2018--16:43:00	23.05	0	-0.0656344	-0.140655	-101.639
100800	13/09/2018--16:44:00	23.05	0	-0.0656344	-0.140655	-101.639
100860	13/09/2018--16:45:00	23.03	0	-0.0656344	-0.140655	-101.639
100920	13/09/2018--16:46:00	23.05	0	-0.0656344	-0.140655	-101.639
100980	13/09/2018--16:47:00	23.05	0	-0.0656344	-0.140655	-101.639
101040	13/09/2018--16:48:00	23.06	0	-0.0656344	-0.15588	-101.639
101100	13/09/2018--16:49:00	23.07	0	-0.0656344	-0.140655	-101.639
101160	13/09/2018--16:50:00	23.08	0	-0.0656344	-0.15588	-101.639
101220	13/09/2018--16:51:00	23.09	0	-0.0656344	-0.15588	-101.639
101280	13/09/2018--16:52:00	23.09	0	-0.0656344	-0.140655	-100.144
101340	13/09/2018--16:53:00	23.1	0	-0.0656344	-0.140655	-101.639
101400	13/09/2018--16:54:00	23.09	0	-0.0656344	-0.140655	-101.639
101460	13/09/2018--16:55:00	23.08	0	-0.0656344	-0.15588	-100.144
101520	13/09/2018--16:56:00	23.07	0	-0.0656344	-0.140655	-101.639
101580	13/09/2018--16:57:00	23.09	0	-0.0656344	-0.140655	-100.144
101640	13/09/2018--16:58:00	23.07	0	-0.0656344	-0.140655	-101.639
101700	13/09/2018--16:59:00	23.07	0	-0.0656344	-0.15588	-100.144
101760	13/09/2018--17:00:00	23.08	0	-0.0656344	-0.140655	-100.144
101820	13/09/2018--17:01:00	23.05	0	-0.0656344	-0.140655	-100.144
101880	13/09/2018--17:02:00	23.05	0	-0.0656344	-0.140655	-101.639
101940	13/09/2018--17:03:00	23.04	0	-0.0656344	-0.15588	-100.144
102000	13/09/2018--17:04:00	23.05	0	-0.0656344	-0.140655	-100.144
102060	13/09/2018--17:05:00	23.02	0	-0.0656344	-0.15588	-101.639
102120	13/09/2018--17:06:00	23.02	0	-0.0656344	-0.140655	-101.639
102180	13/09/2018--17:07:00	23	0	-0.0656344	-0.15588	-101.639
102240	13/09/2018--17:08:00	23.01	0	-0.0656344	-0.140655	-101.639
102300	13/09/2018--17:09:00	23	0	-0.0656344	-0.140655	-100.144
102360	13/09/2018--17:10:00	22.99	0	-0.0656344	-0.140655	-101.639
102420	13/09/2018--17:11:00	23.01	0	-0.0656344	-0.140655	-101.639
102480	13/09/2018--17:12:00	22.99	0	-0.0656344	-0.15588	-101.639
102540	13/09/2018--17:13:00	23	0	-0.0656344	-0.140655	-101.639
102600	13/09/2018--17:14:00	23	0	-0.0656344	-0.15588	-101.639
102660	13/09/2018--17:15:00	23	0	-0.0656344	-0.140655	-101.639
102720	13/09/2018--17:16:00	23.01	0	-0.0656344	-0.140655	-101.639
102780	13/09/2018--17:17:00	23.02	0	-0.0656344	-0.140655	-101.639
102840	13/09/2018--17:18:00	23.01	0	-0.0656344	-0.15588	-101.639
102900	13/09/2018--17:19:00	23	0	-0.0656344	-0.140655	-100.144
102960	13/09/2018--17:20:00	23	0	-0.0656344	-0.140655	-101.639
103020	13/09/2018--17:21:00	22.98	0	-0.0656344	-0.15588	-100.144
103080	13/09/2018--17:22:00	22.97	0	-0.0656344	-0.140655	-101.639
103140	13/09/2018--17:23:00	22.98	0	-0.0656344	-0.15588	-101.639
103200	13/09/2018--17:24:00	22.96	0	-0.0656344	-0.15588	-100.144
103260	13/09/2018--17:25:00	22.95	0	-0.0656344	-0.140655	-101.639
103320	13/09/2018--17:26:00	22.95	0	-0.0656344	-0.140655	-100.144
103380	13/09/2018--17:27:00	22.93	0	-0.0656344	-0.15588	-101.639
103440	13/09/2018--17:28:00	22.91	0	-0.0656344	-0.15588	-101.639
103500	13/09/2018--17:29:00	22.9	0	-0.0656344	-0.140655	-100.144
103560	13/09/2018--17:30:00	22.92	0	-0.0656344	-0.15588	-101.639
103620	13/09/2018--17:31:00	22.89	0	-0.0656344	-0.140655	-100.144
103680	13/09/2018--17:32:00	22.88	0	-0.0656344	-0.15588	-101.639
103740	13/09/2018--17:33:00	22.88	0	-0.0656344	-0.15588	-100.144
103800	13/09/2018--17:34:00	22.86	0	-0.0656344	-0.15588	-100.144
103860	13/09/2018--17:35:00	22.87	0	-0.0656344	-0.15588	-101.639
103920	13/09/2018--17:36:00	22.86	0	-0.0656344	-0.140655	-101.639
103980	13/09/2018--17:37:00	22.86	0	-0.0656344	-0.15588	-101.639
104040	13/09/2018--17:38:00	22.83	0	-0.0656344	-0.15588	-100.144
104100	13/09/2018--17:39:00	22.83	0	-0.0656344	-0.140655	-101.639
104160	13/09/2018--17:40:00	22.82	0	-0.0656344	-0.15588	-101.639
104220	13/09/2018--17:41:00	22.82	0	-0.0656344	-0.140655	-101.639
104280	13/09/2018--17:42:00	22.8	0	-0.0656344	-0.140655	-101.639
104340	13/09/2018--17:43:00	22.79	0	-0.0656344	-0.140655	-101.639
104400	13/09/2018--17:44:00	22.79	0	-0.0656344	-0.140655	-101.639
104460	13/09/2018--17:45:00	22.8	0	-0.0656344	-0.15588	-100.144
104520	13/09/2018--17:46:00	22.79	0	-0.0656344	-0.15588	-101.639
104580	13/09/2018--17:47:00	22.79	0	-0.0656344	-0.15588	-101.639
104640	13/09/2018--17:48:00	22.77	0	-0.0656344	-0.15588	-101.639
104700	13/09/2018--17:49:00	22.78	0	-0.0656344	-0.15588	-101.639
104760	13/09/2018--17:50:00	22.77	0	-0.0656344	-0.15588	-101.639
104820	13/09/2018--17:51:00	22.76	0	-0.0656344	-0.140655	-101.639
104880	13/09/2018--17:52:00	22.74	0	-0.0656344	-0.140655	-101.639
104940	13/09/2018--17:53:00	22.75	0	-0.0656344	-0.140655	-101.639
105000	13/09/2018--17:54:00	22.71	0	-0.0656344	-0.140655	-101.639
105060	13/09/2018--17:55:00	22.72	0	-0.0656344	-0.140655	-101.639
105120	13/09/2018--17:56:00	22.72	0	-0.0656344	-0.15588	-100.144
105180	13/09/2018--17:57:00	22.72	0	-0.0656344	-0.15588	-100.144
105240	13/09/2018--17:58:00	22.7	0	-0.0656344	-0.140655	-100.144
105300	13/09/2018--17:59:00	22.71	0	-0.0656344	-0.140655	-101.639
105360	13/09/2018--18:00:00	22.72	0	-0.0656344	-0.140655	-101.639
105420	13/09/2018--18:01:00	22.7	0	-0.0656344	-0.140655	-100.144
105480	13/09/2018--18:02:00	22.7	0	-0.0656344	-0.15588	-101.639
105540	13/09/2018--18:03:00	22.68	0	-0.0656344	-0.15588	-101.639
105600	13/09/2018--18:04:00	22.67	0	-0.0656344	-0.140655	-100.144
105660	13/09/2018--18:05:00	22.66	0	-0.0656344	-0.140655	-101.639
105720	13/09/2018--18:06:00	22.66	0	-0.0656344	-0.140655	-100.144
105780	13/09/2018--18:07:00	22.62	0	-0.0656344	-0.140655	-100.144
105840	13/09/2018--18:08:00	22.64	0	-0.0656344	-0.140655	-101.639
105900	13/09/2018--18:09:00	22.61	0	-0.0656344	-0.140655	-101.639
105960	13/09/2018--18:10:00	22.6	0	-0.0656344	-0.140655	-100.144
106020	13/09/2018--18:11:00	22.59	0	-0.0656344	-0.140655	-101.639
106080	13/09/2018--18:12:00	22.59	0	-0.0656344	-0.140655	-101.639
106140	13/09/2018--18:13:00	22.59	0	-0.0656344	-0.140655	-100.144
106200	13/09/2018--18:14:00	22.61	0	-0.0656344	-0.140655	-101.639
106260	13/09/2018--18:15:00	22.6	0	-0.0656344	-0.140655	-100.144
106320	13/09/2018--18:16:00	22.57	0	-0.0656344	-0.15588	-101.639
106380	13/09/2018--18:17:00	22.56	0	-0.0656344	-0.140655	-100.144
106440	13/09/2018--18:18:00	22.58	0	-0.0656344	-0.15588	-101.639
106500	13/09/2018--18:19:00	22.57	0	-0.0656344	-0.140655	-100.144
106560	13/09/2018--18:20:00	22.56	0	-0.0656344	-0.15588	-101.639
106620	13/09/2018--18:21:00	22.56	0	-0.0656344	-0.15588	-101.639
106680	13/09/2018--18:22:00	22.55	0	-0.0656344	-0.15588	-101.639
106740	13/09/2018--18:23:00	22.54	0	-0.0656344	-0.140655	-101.639
106800	13/09/2018--18:24:00	22.53	0	-0.0656344	-0.15588	-101.639
106860	13/09/2018--18:25:00	22.52	0	-0.0656344	-0.140655	-100.144
106920	13/09/2018--18:26:00	22.49	0	-0.0656344	-0.140655	-100.144
106980	13/09/2018--18:27:00	22.5	0	-0.0656344	-0.140655	-101.639
107040	13/09/2018--18:28:00	22.48	0	-0.0656344	-0.140655	-101.639
107100	13/09/2018--18:29:00	22.47	0	-0.0656344	-0.140655	-101.639
107160	13/09/2018--18:30:00	22.46	0	-0.0656344	-0.140655	-100.144
107220	13/09/2018--18:31:00	22.45	0	-0.0656344	-0.140655	-101.639
107280	13/09/2018--18:32:00	22.44	0	-0.0656344	-0.140655	-101.639
107340	13/09/2018--18:33:00	22.42	0	-0.0656344	-0.140655	-101.639
107400	13/09/2018--18:34:00	22.41	0	-0.0656344	-0.15588	-100.144
107460	13/09/2018--18:35:00	22.41	0	-0.0656344	-0.140655	-100.144
107520	13/09/2018--18:36:00	22.41	0	-0.0656344	-0.140655	-101.639
107580	13/09/2018--18:37:00	22.4	0	-0.0656344	-0.140655	-101.639
107640	13/09/2018--18:38:00	22.39	0	-0.0656344	-0.15588	-101.639
107700	13/09/2018--18:39:00	22.39	0	-0.0656344	-0.15588	-101.639
107760	13/09/2018--18:40:00	22.38	0	-0.0656344	-0.140655	-101.639
107820	13/09/2018--18:41:00	22.39	0	-0.0656344	-0.140655	-101.639
107880	13/09/2018--18:42:00	22.4	0	-0.0656344	-0.140655	-101.639
107940	13/09/2018--18:43:00	22.4	0	-0.0656344	-0.15588	-100.144
108000	13/09/2018--18:44:00	22.41	0	-0.0656344	-0.140655	-100.144
108060	13/09/2018--18:45:00	22.41	0	-0.0656344	-0.140655	-101.639
108120	13/09/2018--18:46:00	22.43	0	-0.0656344	-0.140655	-100.144
108180	13/09/2018--18:47:00	22.43	0	-0.0656344	-0.15588	-100.144
108240	13/09/2018--18:48:00	22.43	0	-0.0656344	-0.15588	-100.144
108300	13/09/2018--18:49:00	22.42	0	-0.0656344	-0.140655	-101.639
108360	13/09/2018--18:50:00	22.43	0	-0.0656344	-0.15588	-100.144
108420	13/09/2018--18:51:00	22.42	0	-0.0656344	-0.140655	-101.639
108480	13/09/2018--18:52:00	22.43	0	-0.0656344	-0.140655	-101.639
108540	13/09/2018--18:53:00	22.46	0	-0.0656344	-0.140655	-101.639
108600	13/09/2018--18:54:00	22.44	0	-0.0656344	-0.15588	-101.639
108660	13/09/2018--18:55:00	22.46	0	-0.0656344	-0.15588	-100.144
108720	13/09/2018--18:56:00	22.46	0	-0.0656344	-0.140655	-101.639
108780	13/09/2018--18:57:00	22.46	0	-0.0656344	-0.140655	-101.639
108840	13/09/2018--18:58:00	22.46	0	-0.0656344	-0.140655	-100.144
108900	13/09/2018--18:59:00	22.46	0	-0.0656344	-0.140655	-101.639
108960	13/09/2018--19:00:00	22.46	0	-0.0656344	-0.140655	-101.639
109020	13/09/2018--19:01:00	22.48	0	-0.0656344	-0.15588	-101.639
109080	13/09/2018--19:02:00	22.46	0	-0.0656344	-0.15588	-101.639
109140	13/09/2018--19:03:00	22.47	0	-0.0656344	-0.140655	-101.639
109200	13/09/2018--19:04:00	22.46	0	-0.0656344	-0.140655	-100.144
109260	13/09/2018--19:05:00	22.46	0	-0.0656344	-0.15588	-100.144
109320	13/09/2018--19:06:00	22.44	0	-0.0656344	-0.15588	-101.639
109380	13/09/2018--19:07:00	22.43	0	-0.0656344	-0.140655	-100.144
109440	13/09/2018--19:08:00	22.43	0	-0.0656344	-0.140655	-100.144
109500	13/09/2018--19:09:00	22.43	0	-0.0656344	-0.140655	-101.639
109560	13/09/2018--19:10:00	22.41	0	-0.0656344	-0.140655	-101.639
109620	13/09/2018--19:11:00	22.41	0	-0.0656344	-0.140655	-101.639
109680	13/09/2018--19:12:00	22.4	0	-0.0656344	-0.140655	-100.144
109740	13/09/2018--19:13:00	22.39	0	-0.0656344	-0.140655	-101.639
109800	13/09/2018--19:14:00	22.39	0	-0.0656344	-0.140655	-101.639
109860	13/09/2018--19:15:00	22.37	0	-0.0656344	-0.140655	-100.144
109920	13/09/2018--19:16:00	22.39	0	-0.0656344	-0.15588	-100.144
109980	13/09/2018--19:17:00	22.35	0	-0.0656344	-0.15588	-100.144
110040	13/09/2018--19:18:00	22.36	0	-0.0656344	-0.140655	-101.639
110100	13/09/2018--19:19:00	22.34	0	-0.0656344	-0.15588	-101.639
110160	13/09/2018--19:20:00	22.33	0	-0.0656344	-0.140655	-101.639
110220	13/09/2018--19:21:00	22.34	0	-0.0656344	-0.140655	-101.639
110280	13/09/2018--19:22:00	22.32	0	-0.0656344	-0.140655	-101.639
110340	13/09/2018--19:23:00	22.32	0	-0.0656344	-0.15588	-101.639
110400	13/09/2018--19:24:00	22.32	0	-0.0656344	-0.140655	-100.144
110460	13/09/2018--19:25:00	22.32	0	-0.0656344	-0.140655	-100.144
110520	13/09/2018--19:26:00	22.33	0	-0.0656344	-0.140655	-101.639
110580	13/09/2018--19:27:00	22.33	0	-0.0656344	-0.140655	-100.144
110640	13/09/2018--19:28:00	22.34	0	-0.0656344	-0.140655	-101.639
110700	13/09/2018--19:29:00	22.33	0	-0.0656344	-0.140655	-101.639
110760	13/09/2018--19:30:00	22.33	0	-0.0656344	-0.140655	-101.639
110820	13/09/2018--19:31:00	22.33	0	-0.0656344	-0.140655	-101.639
110880	13/09/2018--19:32:00	22.34	0	-0.0656344	-0.140655	-101.639
110940	13/09/2018--19:33:00	22.34	0	-0.0656344	-0.15588	-100.144
111000	13/09/2018--19:34:00	22.34	0	-0.0656344	-0.140655	-101.639
111060	13/09/2018--19:35:00	22.35	0	-0.0656344	-0.15588	-101.639
111120	13/09/2018--19:36:00	22.33	0	-0.0656344	-0.140655	-101.639
111180	13/09/2018--19:37:00	22.35	0	-0.0656344	-0.140655	-100.144
111240	13/09/2018--19:38:00	22.36	0	-0.0656344	-0.140655	-100.144
111300	13/09/2018--19:39:00	22.38	0	-0.0656344	-0.140655	-101.639
111360	13/09/2018--19:40:00	22.38	0	-0.0656344	-0.140655	-101.639
111420	13/09/2018--19:41:00	22.38	0	-0.0656344	-0.15588	-101.639
111480	13/09/2018--19:42:00	22.39	0	-0.0656344	-0.15588	-101.639
111540	13/09/2018--19:43:00	22.38	0	-0.0656344	-0.140655	-101.639
111600	13/09/2018--19:44:00	22.39	0	-0.0656344	-0.140655	-100.144
111660	13/09/2018--19:45:00	22.4	0	-0.0656344	-0.140655	-100.144
111720	13/09/2018--19:46:00	22.39	0	-0.0656344	-0.140655	-101.639
111780	13/09/2018--19:47:00	22.38	0	-0.0656344	-0.140655	-100.144
111840	13/09/2018--19:48:00	22.38	0	-0.0656344	-0.140655	-100.144
111900	13/09/2018--19:49:00	22.4	0	-0.0656344	-0.140655	-101.639
111960	13/09/2018--19:50:00	22.37	0	-0.0656344	-0.15588	-100.144
112020	13/09/2018--19:51:00	22.38	0	-0.0656344	-0.15588	-101.639
112080	13/09/2018--19:52:00	22.35	0	-0.0656344	-0.15588	-101.639
112140	13/09/2018--19:53:00	22.35	0	-0.0656344	-0.15588	-101.639
112200	13/09/2018--19:54:00	22.35	0	-0.0656344	-0.140655	-101.639
112260	13/09/2018--19:55:00	22.32	0	-0.0656344	-0.15588	-100.144
112320	13/09/2018--19:56:00	22.33	0	-0.0656344	-0.15588	-101.639
112380	13/09/2018--19:57:00	22.3	0	-0.0656344	-0.140655	-101.639
112440	13/09/2018--19:58:00	22.28	0	-0.0656344	-0.140655	-100.144
112500	13/09/2018--19:59:00	22.26	0	-0.0656344	-0.140655	-101.639
112560	13/09/2018--20:00:00	22.26	0	-0.0656344	-0.140655	-100.144
112620	13/09/2018--20:01:00	22.25	0	-0.0656344	-0.140655	-101.639
112680	13/09/2018--20:02:00	22.22	0	-0.0656344	-0.15588	-101.639
112740	13/09/2018--20:03:00	22.22	0	-0.0656344	-0.140655	-101.639
112800	13/09/2018--20:04:00	22.21	0	-0.0656344	-0.140655	-101.639
112860	13/09/2018--20:05:00	22.21	0	-0.0656344	-0.140655	-101.639
112920	13/09/2018--20:06:00	22.2	0	-0.0656344	-0.15588	-101.639
112980	13/09/2018--20:07:00	22.18	0	-0.0656344	-0.140655	-101.639
113040	13/09/2018--20:08:00	22.17	0	-0.0656344	-0.140655	-101.639
113100	13/09/2018--20:09:00	22.16	0	-0.0656344	-0.15588	-101.639
113160	13/09/2018--20:10:00	22.18	0	-0.0656344	-0.140655	-100.144
113220	13/09/2018--20:11:00	22.16	0	-0.0656344	-0.140655	-100.144
113280	13/09/2018--20:12:00	22.16	0	-0.0656344	-0.140655	-101.639
113340	13/09/2018--20:13:00	22.15	0	-0.0656344	-0.140655	-101.639
113400	13/09/2018--20:14:00	22.17	0	-0.0656344	-0.140655	-101.639
113460	13/09/2018--20:15:00	22.17	0	-0.0656344	-0.140655	-100.144
113520	13/09/2018--20:16:00	22.17	0	-0.0656344	-0.140655	-101.639
113580	13/09/2018--20:17:00	22.18	0	-0.0656344	-0.140655	-100.144
113640	13/09/2018--20:18:00	22.19	0	-0.0656344	-0.140655	-101.639
113700	13/09/2018--20:19:00	22.2	0	-0.0656344	-0.140655	-101.639
113760	13/09/2018--20:20:00	22.22	0	-0.0656344	-0.140655	-100.144
113820	13/09/2018--20:21:00	22.21	0	-0.0656344	-0.140655	-101.639
113880	13/09/2018--20:22:00	22.2	0	-0.0656344	-0.15588	-101.639
113940	13/09/2018--20:23:00	22.23	0	-0.0656344	-0.140655	-100.144
114000	13/09/2018--20:24:00	22.22	0	-0.0656344	-0.140655	-100.144
114060	13/09/2018--20:25:00	22.21	0	-0.0656344	-0.140655	-100.144
114120	13/09/2018--20:26:00	22.23	0	-0.0656344	-0.140655	-101.639
114180	13/09/2018--20:27:00	22.23	0	-0.0656344	-0.140655	-101.639
114240	13/09/2018--20:28:00	22.25	0	-0.0656344	-0.140655	-100.144
114300	13/09/2018--20:29:00	22.25	0	-0.0656344	-0.140655	-101.639
114360	13/09/2018--20:30:00	22.23	0	-0.0656344	-0.15588	-101.639
114420	13/09/2018--20:31:00	22.24	0	-0.0656344	-0.15588	-101.639
114480	13/09/2018--20:32:00	22.23	0	-0.0656344	-0.140655	-100.144
114540	13/09/2018--20:33:00	22.23	0	-0.0656344	-0.140655	-101.639
114600	13/09/2018--20:34:00	22.22	0	-0.0656344	-0.140655	-100.144
114660	13/09/2018--20:35:00	22.22	0	-0.0656344	-0.140655	-101.639
114720	13/09/2018--20:36:00	22.2	0	-0.0656344	-0.140655	-101.639
114780	13/09/2018--20:37:00	22.2	0	-0.0656344	-0.140655	-101.639
114840	13/09/2018--20:38:00	22.19	0	-0.0656344	-0.140655	-101.639
114900	13/09/2018--20:39:00	22.17	0	-0.0656344	-0.15588	-101.639
114960	13/09/2018--20:40:00	22.17	0	-0.0656344	-0.140655	-101.639
115020	13/09/2018--20:41:00	22.14	0	-0.0656344	-0.15588	-101.639
115080	13/09/2018--20:42:00	22.15	0	-0.0656344	-0.140655	-100.144
115140	13/09/2018--20:43:00	22.15	0	-0.0656344	-0.140655	-101.639
115200	13/09/2018--20:44:00	22.15	0	-0.0656344	-0.140655	-101.639
115260	13/09/2018--20:45:00	22.16	0	-0.0656344	-0.15588	-101.639
115320	13/09/2018--20:46:00	22.15	0	-0.0656344	-0.140655	-101.639
115380	13/09/2018--20:47:00	22.14	0	-0.0656344	-0.140655	-101.639
115440	13/09/2018--20:48:00	22.14	0	-0.0656344	-0.140655	-100.144
115500	13/09/2018--20:49:00	22.14	0	-0.0656344	-0.15588	-101.639
115560	13/09/2018--20:50:00	22.13	0	-0.0656344	-0.15588	-101.639
115620	13/09/2018--20:51:00	22.13	0	-0.0656344	-0.140655	-101.639
115680	13/09/2018--20:52:00	22.12	0	-0.0656344	-0.15588	-100.144
115740	13/09/2018--20:53:00	22.13	0	-0.0656344	-0.140655	-101.639
115800	13/09/2018--20:54:00	22.12	0	-0.0656344	-0.140655	-100.144
115860	13/09/2018--20:55:00	22.12	0	-0.0656344	-0.15588	-101.639
115920	13/09/2018--20:56:00	22.09	0	-0.0656344	-0.15588	-101.639
115980	13/09/2018--20:57:00	22.09	0	-0.0656344	-0.140655	-101.639
116040	13/09/2018--20:58:00	22.09	0	-0.0656344	-0.140655	-101.639
116100	13/09/2018--20:59:00	22.1	0	-0.0656344	-0.140655	-101.639
116160	13/09/2018--21:00:00	22.07	0	-0.0656344	-0.140655	-101.639
116220	13/09/2018--21:01:00	22.08	0	-0.0656344	-0.15588	-101.639
116280	13/09/2018--21:02:00	22.07	0	-0.0656344	-0.140655	-101.639
116340	13/09/2018--21:03:00	22.07	0	-0.0656344	-0.140655	-101.639
116400	13/09/2018--21:04:00	22.07	0	-0.0656344	-0.140655	-101.639
116460	13/09/2018--21:05:00	22.06	0	-0.0656344	-0.15588	-101.639
116520	13/09/2018--21:06:00	22.05	0	-0.0656344	-0.140655	-101.639
116580	13/09/2018--21:07:00	22.06	0	-0.0656344	-0.15588	-101.639
116640	13/09/2018--21:08:00	22.07	0	-0.0656344	-0.140655	-101.639
116700	13/09/2018--21:09:00	22.06	0	-0.0656344	-0.15588	-100.144
116760	13/09/2018--21:10:00	22.06	0	-0.0656344	-0.140655	-101.639
116820	13/09/2018--21:11:00	22.05	0	-0.0656344	-0.140655	-100.144
116880	13/09/2018--21:12:00	22.05	0	-0.0656344	-0.15588	-101.639
116940	13/09/2018--21:13:00	22.07	0	-0.0656344	-0.140655	-101.639
117000	13/09/2018--21:14:00	22.04	0	-0.0656344	-0.140655	-101.639
117060	13/09/2018--21:15:00	22.04	0	-0.0656344	-0.140655	-101.639
117120	13/09/2018--21:16:00	22.05	0	-0.0656344	-0.140655	-101.639
117180	13/09/2018--21:17:00	22.05	0	-0.0656344	-0.140655	-101.639
117240	13/09/2018--21:18:00	22.03	0	-0.0656344	-0.15588	-100.144
117300	13/09/2018--21:19:00	22.03	0	-0.0656344	-0.15588	-100.144
117360	13/09/2018--21:20:00	22.03	0	-0.0656344	-0.15588	-101.639
117420	13/09/2018--21:21:00	22.05	0	-0.0656344	-0.15588	-100.144
117480	13/09/2018--21:22:00	22.04	0	-0.0656344	-0.140655	-101.639
117540	13/09/2018--21:23:00	22.03	0	-0.0656344	-0.15588	-100.144
117600	13/09/2018--21:24:00	22.04	0	-0.0656344	-0.140655	-100.144
117660	13/09/2018--21:25:00	22.04	0	-0.0656344	-0.140655	-101.639
117720	13/09/2018--21:26:00	22.05	0	-0.0656344	-0.15588	-101.639
117780	13/09/2018--21:27:00	22.04	0	-0.0656344	-0.140655	-100.144
117840	13/09/2018--21:28:00	22.05	0	-0.0656344	-0.140655	-101.639
117900	13/09/2018--21:29:00	22.05	0	-0.0656344	-0.15588	-101.639
117960	13/09/2018--21:30:00	22.07	0	-0.0656344	-0.140655	-101.639
118020	13/09/2018--21:31:00	22.05	0	-0.0656344	-0.15588	-101.639
118080	13/09/2018--21:32:00	22.07	0	-0.0656344	-0.15588	-101.639
118140	13/09/2018--21:33:00	22.07	0	-0.0656344	-0.140655	-101.639
118200	13/09/2018--21:34:00	22.09	0	-0.0656344	-0.15588	-100.144
118260	13/09/2018--21:35:00	22.12	0	-0.0656344	-0.15588	-101.639
118320	13/09/2018--21:36:00	22.12	0	-0.0656344	-0.140655	-101.639
118380	13/09/2018--21:37:00	22.12	0	-0.0656344	-0.140655	-101.639
118440	13/09/2018--21:38:00	22.14	0	-0.0656344	-0.140655	-101.639
118500	13/09/2018--21:39:00	22.15	0	-0.0656344	-0.140655	-101.639
118560	13/09/2018--21:40:00	22.14	0	-0.0656344	-0.15588	-101.639
118620	13/09/2018--21:41:00	22.14	0	-0.0656344	-0.140655	-100.144
118680	13/09/2018--21:42:00	22.15	0	-0.0656344	-0.15588	-101.639
118740	13/09/2018--21:43:00	22.13	0	-0.0656344	-0.140655	-101.639
118800	13/09/2018--21:44:00	22.14	0	-0.0656344	-0.140655	-101.639
118860	13/09/2018--21:45:00	22.15	0	-0.0656344	-0.140655	-101.639
118920	13/09/2018--21:46:00	22.16	0	-0.0656344	-0.140655	-101.639
118980	13/09/2018--21:47:00	22.15	0	-0.0656344	-0.140655	-101.639
119040	13/09/2018--21:48:00	22.16	0	-0.0656344	-0.15588	-101.639
119100	13/09/2018--21:49:00	22.18	0	-0.0656344	-0.15588	-100.144
119160	13/09/2018--21:50:00	22.16	0	-0.0656344	-0.140655	-100.144
119220	13/09/2018--21:51:00	22.19	0	-0.0656344	-0.140655	-101.639
119280	13/09/2018--21:52:00	22.2	0	-0.0656344	-0.140655	-100.144
119340	13/09/2018--21:53:00	22.19	0	-0.0656344	-0.140655	-101.639
119400	13/09/2018--21:54:00	22.21	0	-0.0656344	-0.140655	-101.639
119460	13/09/2018--21:55:00	22.23	0	-0.0656344	-0.140655	-101.639
119520	13/09/2018--21:56:00	22.23	0	-0.0656344	-0.15588	-101.639
119580	13/09/2018--21:57:00	22.25	0	-0.0656344	-0.140655	-100.144
119640	13/09/2018--21:58:00	22.24	0	-0.0656344	-0.140655	-100.144
119700	13/09/2018--21:59:00	22.26	0	-0.0656344	-0.140655	-100.144
119760	13/09/2018--22:00:00	22.27	0	-0.0656344	-0.15588	-100.144
119820	13/09/2018--22:01:00	22.29	0	-0.0656344	-0.15588	-100.144
119880	13/09/2018--22:02:00	22.28	0	-0.0656344	-0.140655	-100.144
119940	13/09/2018--22:03:00	22.27	0	-0.0656344	-0.140655	-101.639
120000	13/09/2018--22:04:00	22.3	0	-0.0656344	-0.140655	-101.639
120060	13/09/2018--22:05:00	22.31	0	-0.0656344	-0.15588	-101.639
120120	13/09/2018--22:06:00	22.31	0	-0.0656344	-0.140655	-101.639
120180	13/09/2018--22:07:00	22.3	0	-0.0656344	-0.140655	-101.639
120240	13/09/2018--22:08:00	22.29	0	-0.0656344	-0.140655	-101.639
120300	13/09/2018--22:09:00	22.3	0	-0.0656344	-0.140655	-100.144
120360	13/09/2018--22:10:00	22.29	0	-0.0656344	-0.140655	-100.144
120420	13/09/2018--22:11:00	22.28	0	-0.0656344	-0.140655	-100.144
120480	13/09/2018--22:12:00	22.29	0	-0.0656344	-0.140655	-100.144
120540	13/09/2018--22:13:00	22.29	0	-0.0656344	-0.15588	-100.144
120600	13/09/2018--22:14:00	22.29	0	-0.0656344	-0.140655	-100.144
120660	13/09/2018--22:15:00	22.29	0	-0.0656344	-0.140655	-101.639
120720	13/09/2018--22:16:00	22.31	0	-0.0656344	-0.140655	-101.639
120780	13/09/2018--22:17:00	22.27	0	-0.0656344	-0.140655	-101.639
120840	13/09/2018--22:18:00	22.28	0	-0.0656344	-0.15588	-101.639
120900	13/09/2018--22:19:00	22.29	0	-0.0656344	-0.15588	-100.144
120960	13/09/2018--22:20:00	22.28	0	-0.0656344	-0.140655	-100.144
121020	13/09/2018--22:21:00	22.3	0	-0.0656344	-0.140655	-100.144
121080	13/09/2018--22:22:00	22.27	0	-0.0656344	-0.140655	-101.639
121140	13/09/2018--22:23:00	22.3	0	-0.0656344	-0.15588	-101.639
121200	13/09/2018--22:24:00	22.29	0	-0.0656344	-0.140655	-101.639
121260	13/09/2018--22:25:00	22.29	0	-0.0656344	-0.140655	-101.639
121320	13/09/2018--22:26:00	22.28	0	-0.0656344	-0.15588	-101.639
121380	13/09/2018--22:27:00	22.27	0	-0.0656344	-0.140655	-101.639
121440	13/09/2018--22:28:00	22.27	0	-0.0656344	-0.140655	-101.639
121500	13/09/2018--22:29:00	22.27	0	-0.0656344	-0.140655	-101.639
121560	13/09/2018--22:30:00	22.27	0	-0.0656344	-0.140655	-100.144
121620	13/09/2018--22:31:00	22.29	0	-0.0656344	-0.140655	-100.144
121680	13/09/2018--22:32:00	22.27	0	-0.0656344	-0.140655	-101.639
121740	13/09/2018--22:33:00	22.29	0	-0.0656344	-0.140655	-100.144
121800	13/09/2018--22:34:00	22.29	0	-0.0656344	-0.140655	-101.639
121860	13/09/2018--22:35:00	22.27	0	-0.0656344	-0.140655	-101.639
121920	13/09/2018--22:36:00	22.27	0	-0.0656344	-0.15588	-101.639
121980	13/09/2018--22:37:00	22.27	0	-0.0656344	-0.140655	-101.639
122040	13/09/2018--22:38:00	22.29	0	-0.0656344	-0.15588	-101.639
122100	13/09/2018--22:39:00	22.27	0	-0.0656344	-0.140655	-101.639
122160	13/09/2018--22:40:00	22.29	0	-0.0656344	-0.140655	-101.639
122220	13/09/2018--22:41:00	22.28	0	-0.0656344	-0.15588	-101.639
122280	13/09/2018--22:42:00	22.27	0	-0.0656344	-0.140655	-101.639
122340	13/09/2018--22:43:00	22.26	0	-0.0656344	-0.140655	-101.639
122400	13/09/2018--22:44:00	22.25	0	-0.0656344	-0.15588	-100.144
122460	13/09/2018--22:45:00	22.26	0	-0.0656344	-0.15588	-101.639
122520	13/09/2018--22:46:00	22.24	0	-0.0656344	-0.140655	-101.639
122580	13/09/2018--22:47:00	22.25	0	-0.0656344	-0.15588	-101.639
122640	13/09/2018--22:48:00	22.24	0	-0.0656344	-0.15588	-101.639
122700	13/09/2018--22:49:00	22.23	0	-0.0656344	-0.140655	-101.639
122760	13/09/2018--22:50:00	22.24	0	-0.0656344	-0.140655	-100.144
122820	13/09/2018--22:51:00	22.23	0	-0.0656344	-0.140655	-101.639
122880	13/09/2018--22:52:00	22.24	0	-0.0656344	-0.140655	-101.639
122940	13/09/2018--22:53:00	22.23	0	-0.0656344	-0.15588	-100.144
123000	13/09/2018--22:54:00	22.23	0	-0.0656344	-0.140655	-100.144
123060	13/09/2018--22:55:00	22.2	0	-0.0656344	-0.140655	-101.639
123120	13/09/2018--22:56:00	22.2	0	-0.0656344	-0.140655	-101.639
123180	13/09/2018--22:57:00	22.2	0	-0.0656344	-0.140655	-101.639
123240	13/09/2018--22:58:00	22.21	0	-0.0656344	-0.140655	-101.639
123300	13/09/2018--22:59:00	22.19	0	-0.0656344	-0.140655	-101.639
123360	13/09/2018--23:00:00	22.18	0	-0.0656344	-0.140655	-100.144
123420	13/09/2018--23:01:00	22.17	0	-0.0656344	-0.140655	-101.639
123480	13/09/2018--23:02:00	22.19	0	-0.0656344	-0.15588	-101.639
123540	13/09/2018--23:03:00	22.18	0	-0.0656344	-0.140655	-100.144
123600	13/09/2018--23:04:00	22.18	0	-0.0656344	-0.140655	-100.144
123660	13/09/2018--23:05:00	22.18	0	-0.0656344	-0.140655	-101.639
123720	13/09/2018--23:06:00	22.17	0	-0.0656344	-0.140655	-101.639
123780	13/09/2018--23:07:00	22.18	0	-0.0656344	-0.140655	-101.639
123840	13/09/2018--23:08:00	22.18	0	-0.0656344	-0.140655	-101.639
123900	13/09/2018--23:09:00	22.17	0	-0.0656344	-0.140655	-101.639
123960	13/09/2018--23:10:00	22.2	0	-0.0656344	-0.140655	-100.144
124020	13/09/2018--23:11:00	22.22	0	-0.0656344	-0.140655	-101.639
124080	13/09/2018--23:12:00	22.23	0	-0.0656344	-0.140655	-101.639
124140	13/09/2018--23:13:00	22.24	0	-0.0656344	-0.140655	-101.639
124200	13/09/2018--23:14:00	22.25	0	-0.0656344	-0.140655	-101.639
124260	13/09/2018--23:15:00	22.27	0	-0.0656344	-0.15588	-101.639
124320	13/09/2018--23:16:00	22.25	0	-0.0656344	-0.140655	-101.639
124380	13/09/2018--23:17:00	22.27	0	-0.0656344	-0.140655	-100.144
124440	13/09/2018--23:18:00	22.25	0	-0.0656344	-0.140655	-101.639
124500	13/09/2018--23:19:00	22.26	0	-0.0656344	-0.15588	-101.639
124560	13/09/2018--23:20:00	22.28	0	-0.0656344	-0.140655	-100.144
124620	13/09/2018--23:21:00	22.25	0	-0.0656344	-0.140655	-100.144
124680	13/09/2018--23:22:00	22.25	0	-0.0656344	-0.140655	-100.144
124740	13/09/2018--23:23:00	22.25	0	-0.0656344	-0.140655	-100.144
124800	13/09/2018--23:24:00	22.26	0	-0.0656344	-0.140655	-101.639
124860	13/09/2018--23:25:00	22.27	0	-0.0656344	-0.15588	-101.639
124920	13/09/2018--23:26:00	22.26	0	-0.0656344	-0.140655	-100.144
124980	13/09/2018--23:27:00	22.26	0	-0.0656344	-0.140655	-101.639
125040	13/09/2018--23:28:00	22.25	0	-0.0656344	-0.140655	-101.639
125100	13/09/2018--23:29:00	22.27	0	-0.0656344	-0.140655	-100.144
125160	13/09/2018--23:30:00	22.25	0	-0.0656344	-0.15588	-101.639
125220	13/09/2018--23:31:00	22.23	0	-0.0656344	-0.140655	-101.639
125280	13/09/2018--23:32:00	22.27	0	-0.0656344	-0.15588	-100.144
125340	13/09/2018--23:33:00	22.24	0	-0.0656344	-0.15588	-101.639
125400	13/09/2018--23:34:00	22.24	0	-0.0656344	-0.15588	-101.639
125460	13/09/2018--23:35:00	22.24	0	-0.0656344	-0.15588	-101.639
125520	13/09/2018--23:36:00	22.24	0	-0.0656344	-0.140655	-101.639
125580	13/09/2018--23:37:00	22.25	0	-0.0656344	-0.140655	-100.144
125640	13/09/2018--23:38:00	22.23	0	-0.0656344	-0.15588	-101.639
125700	13/09/2018--23:39:00	22.23	0	-0.0656344	-0.140655	-101.639
125760	13/09/2018--23:40:00	22.24	0	-0.0656344	-0.140655	-100.144
125820	13/09/2018--23:41:00	22.25	0	-0.0656344	-0.140655	-101.639
125880	13/09/2018--23:42:00	22.27	0	-0.0656344	-0.15588	-100.144
125940	13/09/2018--23:43:00	22.24	0	-0.0656344	-0.140655	-100.144
126000	13/09/2018--23:44:00	22.25	0	-0.0656344	-0.15588	-101.639
126060	13/09/2018--23:45:00	22.21	0	-0.0656344	-0.140655	-100.144
126120	13/09/2018--23:46:00	22.22	0	-0.0656344	-0.15588	-101.639
126180	13/09/2018--23:47:00	22.23	0	-0.0656344	-0.15588	-101.639
126240	13/09/2018--23:48:00	22.23	0	-0.0656344	-0.140655	-101.639
126300	13/09/2018--23:49:00	22.23	0	-0.0656344	-0.140655	-101.639
126360	13/09/2018--23:50:00	22.24	0	-0.0656344	-0.140655	-100.144
126420	13/09/2018--23:51:00	22.23	0	-0.0656344	-0.140655	-100.144
126480	13/09/2018--23:52:00	22.22	0	-0.0656344	-0.140655	-101.639
126540	13/09/2018--23:53:00	22.23	0	-0.0656344	-0.140655	-101.639
126600	13/09/2018--23:54:00	22.22	0	-0.0656344	-0.140655	-101.639
126660	13/09/2018--23:55:00	22.22	0	-0.0656344	-0.140655	-101.639
126720	13/09/2018--23:56:00	22.21	0	-0.0656344	-0.140655	-101.639
126780	13/09/2018--23:57:00	22.22	0	-0.0656344	-0.140655	-100.144
126840	13/09/2018--23:58:00	22.2	0	-0.0656344	-0.140655	-101.639
126900	13/09/2018--23:59:00	22.23	0	-0.0656344	-0.140655	-100.144
126960	14/09/2018--00:00:00	22.21	0	-0.0656344	-0.140655	-100.144
127020	14/09/2018--00:01:00	22.22	0	-0.0656344	-0.140655	-100.144
127080	14/09/2018--00:02:00	22.21	0	-0.0656344	-0.140655	-101.639
127140	14/09/2018--00:03:00	22.22	0	-0.0656344	-0.140655	-101.639
127200	14/09/2018--00:04:00	22.21	0	-0.0656344	-0.140655	-101.639
127260	14/09/2018--00:05:00	22.23	0	-0.0656344	-0.140655	-101.639
127320	14/09/2018--00:06:00	22.21	0	-0.0656344	-0.140655	-100.144
127380	14/09/2018--00:07:00	22.22	0	-0.0656344	-0.15588	-101.639
127440	14/09/2018--00:08:00	22.21	0	-0.0656344	-0.140655	-100.144
127500	14/09/2018--00:09:00	22.2	0	-0.0656344	-0.140655	-100.144
127560	14/09/2018--00:10:00	22.21	0	-0.0656344	-0.15588	-100.144
127620	14/09/2018--00:11:00	22.21	0	-0.0656344	-0.140655	-101.639
127680	14/09/2018--00:12:00	22.21	0	-0.0656344	-0.15588	-101.639
127740	14/09/2018--00:13:00	22.21	0	-0.0656344	-0.140655	-101.639
127800	14/09/2018--00:14:00	22.19	0	-0.0656344	-0.15588	-101.639
127860	14/09/2018--00:15:00	22.22	0	-0.0656344	-0.15588	-100.144
127920	14/09/2018--00:16:00	22.18	0	-0.0656344	-0.15588	-100.144
127980	14/09/2018--00:17:00	22.21	0	-0.0656344	-0.15588	-101.639
128040	14/09/2018--00:18:00	22.21	0	-0.0656344	-0.140655	-101.639
128100	14/09/2018--00:19:00	22.19	0	-0.0656344	-0.140655	-101.639
128160	14/09/2018--00:20:00	22.19	0	-0.0656344	-0.140655	-100.144
128220	14/09/2018--00:21:00	22.2	0	-0.0656344	-0.140655	-101.639
128280	14/09/2018--00:22:00	22.2	0	-0.0656344	-0.140655	-101.639
128340	14/09/2018--00:23:00	22.2	0	-0.0656344	-0.140655	-101.639
128400	14/09/2018--00:24:00	22.21	0	-0.0656344	-0.140655	-101.639
128460	14/09/2018--00:25:00	22.2	0	-0.0656344	-0.140655	-100.144
128520	14/09/2018--00:26:00	22.21	0	-0.0656344	-0.140655	-100.144
128580	14/09/2018--00:27:00	22.18	0	-0.0656344	-0.15588	-100.144
128640	14/09/2018--00:28:00	22.19	0	-0.0656344	-0.15588	-101.639
128700	14/09/2018--00:29:00	22.19	0	-0.0656344	-0.140655	-101.639
128760	14/09/2018--00:30:00	22.2	0	-0.0656344	-0.140655	-101.639
128820	14/09/2018--00:31:00	22.19	0	-0.0656344	-0.140655	-101.639
128880	14/09/2018--00:32:00	22.19	0	-0.0656344	-0.140655	-100.144
128940	14/09/2018--00:33:00	22.19	0	-0.0656344	-0.140655	-100.144
129000	14/09/2018--00:34:00	22.18	0	-0.0656344	-0.140655	-101.639
129060	14/09/2018--00:35:00	22.2	0	-0.0656344	-0.140655	-101.639
129120	14/09/2018--00:36:00	22.18	0	-0.0656344	-0.140655	-100.144
129180	14/09/2018--00:37:00	22.2	0	-0.0656344	-0.140655	-101.639
129240	14/09/2018--00:38:00	22.19	0	-0.0656344	-0.15588	-100.144
129300	14/09/2018--00:39:00	22.2	0	-0.0656344	-0.140655	-101.639
129360	14/09/2018--00:40:00	22.18	0	-0.0656344	-0.140655	-100.144
129420	14/09/2018--00:41:00	22.2	0	-0.0656344	-0.140655	-100.144
129480	14/09/2018--00:42:00	22.18	0	-0.0656344	-0.140655	-101.639
129540	14/09/2018--00:43:00	22.19	0	-0.0656344	-0.140655	-100.144
129600	14/09/2018--00:44:00	22.2	0	-0.0656344	-0.15588	-100.144
129660	14/09/2018--00:45:00	22.18	0	-0.0656344	-0.15588	-101.639
129720	14/09/2018--00:46:00	22.16	0	-0.0656344	-0.140655	-100.144
129780	14/09/2018--00:47:00	22.19	0	-0.0656344	-0.140655	-101.639
129840	14/09/2018--00:48:00	22.18	0	-0.0656344	-0.140655	-100.144
129900	14/09/2018--00:49:00	22.18	0	-0.0656344	-0.140655	-101.639
129960	14/09/2018--00:50:00	22.18	0	-0.0656344	-0.140655	-101.639
130020	14/09/2018--00:51:00	22.17	0	-0.0656344	-0.15588	-100.144
130080	14/09/2018--00:52:00	22.18	0	-0.0656344	-0.15588	-100.144
130140	14/09/2018--00:53:00	22.17	0	-0.0656344	-0.140655	-101.639
130200	14/09/2018--00:54:00	22.16	0	-0.0656344	-0.140655	-101.639
130260	14/09/2018--00:55:00	22.16	0	-0.0656344	-0.140655	-101.639
130320	14/09/2018--00:56:00	22.16	0	-0.0656344	-0.15588	-100.144
130380	14/09/2018--00:57:00	22.16	0	-0.0656344	-0.140655	-101.639
130440	14/09/2018--00:58:00	22.15	0	-0.0656344	-0.140655	-101.639
130500	14/09/2018--00:59:00	22.17	0	-0.0656344	-0.15588	-101.639
130560	14/09/2018--01:00:00	22.15	0	-0.0656344	-0.140655	-101.639
130620	14/09/2018--01:01:00	22.17	0	-0.0656344	-0.140655	-101.639
130680	14/09/2018--01:02:00	22.16	0	-0.0656344	-0.140655	-100.144
130740	14/09/2018--01:03:00	22.16	0	-0.0656344	-0.140655	-101.639
130800	14/09/2018--01:04:00	22.16	0	-0.0656344	-0.15588	-100.144
130860	14/09/2018--01:05:00	22.15	0	-0.0656344	-0.140655	-101.639
130920	14/09/2018--01:06:00	22.14	0	-0.0656344	-0.140655	-101.639
130980	14/09/2018--01:07:00	22.15	0	-0.0656344	-0.140655	-101.639
131040	14/09/2018--01:08:00	22.15	0	-0.0656344	-0.140655	-101.639
131100	14/09/2018--01:09:00	22.16	0	-0.0656344	-0.140655	-101.639
131160	14/09/2018--01:10:00	22.15	0	-0.0656344	-0.140655	-100.144
131220	14/09/2018--01:11:00	22.14	0	-0.0656344	-0.140655	-101.639
131280	14/09/2018--01:12:00	22.14	0	-0.0656344	-0.140655	-100.144
131340	14/09/2018--01:13:00	22.15	0	-0.0656344	-0.140655	-101.639
131400	14/09/2018--01:14:00	22.15	0	-0.0656344	-0.140655	-101.639
131460	14/09/2018--01:15:00	22.13	0	-0.0656344	-0.140655	-101.639
131520	14/09/2018--01:16:00	22.13	0	-0.0656344	-0.15588	-100.144
131580	14/09/2018--01:17:00	22.15	0	-0.0656344	-0.140655	-100.144
131640	14/09/2018--01:18:00	22.13	0	-0.0656344	-0.140655	-100.144
131700	14/09/2018--01:19:00	22.13	0	-0.0656344	-0.140655	-101.639
131760	14/09/2018--01:20:00	22.14	0	-0.0656344	-0.140655	-100.144
131820	14/09/2018--01:21:00	22.13	0	-0.0656344	-0.140655	-100.144
131880	14/09/2018--01:22:00	22.14	0	-0.0656344	-0.140655	-101.639
131940	14/09/2018--01:23:00	22.14	0	-0.0656344	-0.140655	-100.144
132000	14/09/2018--01:24:00	22.12	0	-0.0656344	-0.15588	-100.144
132060	14/09/2018--01:25:00	22.11	0	-0.0656344	-0.140655	-101.639
132120	14/09/2018--01:26:00	22.13	0	-0.0656344	-0.140655	-100.144
132180	14/09/2018--01:27:00	22.13	0	-0.0656344	-0.15588	-101.639
132240	14/09/2018--01:28:00	22.13	0	-0.0656344	-0.140655	-101.639
132300	14/09/2018--01:29:00	22.13	0	-0.0656344	-0.140655	-101.639
132360	14/09/2018--01:30:00	22.14	0	-0.0656344	-0.140655	-100.144
132420	14/09/2018--01:31:00	22.12	0	-0.0656344	-0.140655	-101.639
132480	14/09/2018--01:32:00	22.12	0	-0.0656344	-0.140655	-100.144
132540	14/09/2018--01:33:00	22.14	0	-0.0656344	-0.140655	-101.639
132600	14/09/2018--01:34:00	22.13	0	-0.0656344	-0.140655	-101.639
132660	14/09/2018--01:35:00	22.12	0	-0.0656344	-0.140655	-101.639
132720	14/09/2018--01:36:00	22.12	0	-0.0656344	-0.140655	-101.639
132780	14/09/2018--01:37:00	22.12	0	-0.0656344	-0.140655	-101.639
132840	14/09/2018--01:38:00	22.13	0	-0.0656344	-0.15588	-100.144
132900	14/09/2018--01:39:00	22.14	0	-0.0656344	-0.140655	-100.144
132960	14/09/2018--01:40:00	22.15	0	-0.0656344	-0.15588	-100.144
133020	14/09/2018--01:41:00	22.17	0	-0.0656344	-0.140655	-101.639
133080	14/09/2018--01:42:00	22.18	0	-0.0656344	-0.15588	-101.639
133140	14/09/2018--01:43:00	22.2	0	-0.0656344	-0.140655	-101.639
133200	14/09/2018--01:44:00	22.18	0	-0.0656344	-0.140655	-101.639
133260	14/09/2018--01:45:00	22.21	0	-0.0656344	-0.140655	-100.144
133320	14/09/2018--01:46:00	22.2	0	-0.0656344	-0.140655	-100.144
133380	14/09/2018--01:47:00	22.21	0	-0.0656344	-0.140655	-101.639
133440	14/09/2018--01:48:00	22.23	0	-0.0656344	-0.140655	-101.639
133500	14/09/2018--01:49:00	22.22	0	-0.0656344	-0.15588	-101.639
133560	14/09/2018--01:50:00	22.21	0	-0.0656344	-0.15588	-101.639
133620	14/09/2018--01:51:00	22.21	0	-0.0656344	-0.140655	-100.144
133680	14/09/2018--01:52:00	22.2	0	-0.0656344	-0.140655	-101.639
133740	14/09/2018--01:53:00	22.22	0	-0.0656344	-0.140655	-101.639
133800	14/09/2018--01:54:00	22.19	0	-0.0656344	-0.140655	-100.144
133860	14/09/2018--01:55:00	22.18	0	-0.0656344	-0.140655	-100.144
133920	14/09/2018--01:56:00	22.19	0	-0.0656344	-0.140655	-101.639
133980	14/09/2018--01:57:00	22.2	0	-0.0656344	-0.140655	-101.639
134040	14/09/2018--01:58:00	22.19	0	-0.0656344	-0.15588	-101.639
134100	14/09/2018--01:59:00	22.17	0	-0.0656344	-0.140655	-100.144
134160	14/09/2018--02:00:00	22.16	0	-0.0656344	-0.140655	-101.639
134220	14/09/2018--02:01:00	22.17	0	-0.0656344	-0.140655	-101.639
134280	14/09/2018--02:02:00	22.14	0	-0.0656344	-0.140655	-101.639
134340	14/09/2018--02:03:00	22.13	0	-0.0656344	-0.140655	-101.639
134400	14/09/2018--02:04:00	22.15	0	-0.0656344	-0.140655	-101.639
134460	14/09/2018--02:05:00	22.13	0	-0.0656344	-0.140655	-100.144
134520	14/09/2018--02:06:00	22.13	0	-0.0656344	-0.140655	-101.639
134580	14/09/2018--02:07:00	22.13	0	-0.0656344	-0.140655	-101.639
134640	14/09/2018--02:08:00	22.13	0	-0.0656344	-0.15588	-101.639
134700	14/09/2018--02:09:00	22.12	0	-0.0656344	-0.140655	-100.144
134760	14/09/2018--02:10:00	22.11	0	-0.0656344	-0.15588	-101.639
134820	14/09/2018--02:11:00	22.11	0	-0.0656344	-0.140655	-100.144
134880	14/09/2018--02:12:00	22.12	0	-0.0656344	-0.140655	-101.639
134940	14/09/2018--02:13:00	22.11	0	-0.0656344	-0.15588	-100.144
135000	14/09/2018--02:14:00	22.11	0	-0.0656344	-0.140655	-101.639
135060	14/09/2018--02:15:00	22.12	0	-0.0656344	-0.15588	-101.639
135120	14/09/2018--02:16:00	22.12	0	-0.0656344	-0.140655	-101.639
135180	14/09/2018--02:17:00	22.1	0	-0.0656344	-0.140655	-101.639
135240	14/09/2018--02:18:00	22.11	0	-0.0656344	-0.140655	-101.639
135300	14/09/2018--02:19:00	22.1	0	-0.0656344	-0.15588	-101.639
135360	14/09/2018--02:20:00	22.1	0	-0.0656344	-0.140655	-101.639
135420	14/09/2018--02:21:00	22.1	0	-0.0656344	-0.140655	-101.639
135480	14/09/2018--02:22:00	22.1	0	-0.0656344	-0.140655	-101.639
135540	14/09/2018--02:23:00	22.09	0	-0.0656344	-0.140655	-100.144
135600	14/09/2018--02:24:00	22.08	0	-0.0656344	-0.140655	-101.639
135660	14/09/2018--02:25:00	22.07	0	-0.0656344	-0.140655	-101.639
135720	14/09/2018--02:26:00	22.09	0	-0.0656344	-0.140655	-101.639
135780	14/09/2018--02:27:00	22.09	0	-0.0656344	-0.140655	-101.639
135840	14/09/2018--02:28:00	22.09	0	-0.0656344	-0.140655	-100.144
135900	14/09/2018--02:29:00	22.08	0	-0.0656344	-0.140655	-101.639
135960	14/09/2018--02:30:00	22.07	0	-0.0656344	-0.140655	-101.639
136020	14/09/2018--02:31:00	22.07	0	-0.0656344	-0.140655	-101.639
136080	14/09/2018--02:32:00	22.08	0	-0.0656344	-0.140655	-100.144
136140	14/09/2018--02:33:00	22.07	0	-0.0656344	-0.140655	-100.144
136200	14/09/2018--02:34:00	22.06	0	-0.0656344	-0.140655	-100.144
136260	14/09/2018--02:35:00	22.07	0	-0.0656344	-0.140655	-101.639
136320	14/09/2018--02:36:00	22.07	0	-0.0656344	-0.140655	-101.639
136380	14/09/2018--02:37:00	22.06	0	-0.0656344	-0.140655	-101.639
136440	14/09/2018--02:38:00	22.07	0	-0.0656344	-0.140655	-100.144
136500	14/09/2018--02:39:00	22.05	0	-0.0656344	-0.140655	-101.639
136560	14/09/2018--02:40:00	22.07	0	-0.0656344	-0.15588	-100.144
136620	14/09/2018--02:41:00	22.04	0	-0.0656344	-0.140655	-101.639
136680	14/09/2018--02:42:00	22.02	0	-0.0656344	-0.140655	-100.144
136740	14/09/2018--02:43:00	22.01	0	-0.0656344	-0.140655	-101.639
136800	14/09/2018--02:44:00	21.99	0	-0.0656344	-0.140655	-101.639
136860	14/09/2018--02:45:00	21.98	0	-0.0656344	-0.140655	-101.639
136920	14/09/2018--02:46:00	21.99	0	-0.0656344	-0.140655	-101.639
136980	14/09/2018--02:47:00	22	0	-0.0656344	-0.140655	-101.639
137040	14/09/2018--02:48:00	22	0	-0.0656344	-0.140655	-101.639
137100	14/09/2018--02:49:00	22	0	-0.0656344	-0.140655	-101.639
137160	14/09/2018--02:50:00	22.01	0	-0.0656344	-0.140655	-101.639
137220	14/09/2018--02:51:00	22.01	0	-0.0656344	-0.140655	-101.639
137280	14/09/2018--02:52:00	22.01	0	-0.0656344	-0.140655	-100.144
137340	14/09/2018--02:53:00	22.02	0	-0.0656344	-0.140655	-100.144
137400	14/09/2018--02:54:00	22.03	0	-0.0656344	-0.140655	-101.639
137460	14/09/2018--02:55:00	22.03	0	-0.0656344	-0.140655	-101.639
137520	14/09/2018--02:56:00	22.02	0	-0.0656344	-0.140655	-101.639
137580	14/09/2018--02:57:00	22.03	0	-0.0656344	-0.140655	-101.639
137640	14/09/2018--02:58:00	22.03	0	-0.0656344	-0.140655	-101.639
137700	14/09/2018--02:59:00	22.02	0	-0.0656344	-0.140655	-101.639
137760	14/09/2018--03:00:00	22.03	0	-0.0656344	-0.140655	-100.144
137820	14/09/2018--03:01:00	22.03	0	-0.0656344	-0.140655	-101.639
137880	14/09/2018--03:02:00	22.04	0	-0.0656344	-0.140655	-101.639
137940	14/09/2018--03:03:00	22.03	0	-0.0656344	-0.140655	-101.639
138000	14/09/2018--03:04:00	22.02	0	-0.0656344	-0.140655	-100.144
138060	14/09/2018--03:05:00	22.03	0	-0.0656344	-0.140655	-101.639
138120	14/09/2018--03:06:00	22.02	0	-0.0656344	-0.140655	-100.144
138180	14/09/2018--03:07:00	22.01	0	-0.0656344	-0.140655	-100.144
138240	14/09/2018--03:08:00	22.03	0	-0.0656344	-0.140655	-101.639
138300	14/09/2018--03:09:00	22.01	0	-0.0656344	-0.15588	-100.144
138360	14/09/2018--03:10:00	22.02	0	-0.0656344	-0.15588	-101.639
138420	14/09/2018--03:11:00	22.01	0	-0.0656344	-0.140655	-101.639
138480	14/09/2018--03:12:00	22.01	0	-0.0656344	-0.15588	-100.144
138540	14/09/2018--03:13:00	21.99	0	-0.0656344	-0.140655	-100.144
138600	14/09/2018--03:14:00	21.99	0	-0.0656344	-0.140655	-100.144
138660	14/09/2018--03:15:00	21.99	0	-0.0656344	-0.15588	-101.639
138720	14/09/2018--03:16:00	22.01	0	-0.0656344	-0.140655	-101.639
138780	14/09/2018--03:17:00	21.99	0	-0.0656344	-0.15588	-101.639
138840	14/09/2018--03:18:00	22	0	-0.0656344	-0.140655	-101.639
138900	14/09/2018--03:19:00	22.01	0	-0.0656344	-0.140655	-101.639
138960	14/09/2018--03:20:00	22	0	-0.0656344	-0.140655	-100.144
139020	14/09/2018--03:21:00	22.03	0	-0.0656344	-0.140655	-101.639
139080	14/09/2018--03:22:00	22.01	0	-0.0656344	-0.140655	-101.639
139140	14/09/2018--03:23:00	22.02	0	-0.0656344	-0.140655	-101.639
139200	14/09/2018--03:24:00	22.02	0	-0.0656344	-0.140655	-101.639
139260	14/09/2018--03:25:00	22.01	0	-0.0656344	-0.140655	-101.639
139320	14/09/2018--03:26:00	22.03	0	-0.0656344	-0.140655	-101.639
139380	14/09/2018--03:27:00	22.04	0	-0.0656344	-0.140655	-101.639
139440	14/09/2018--03:28:00	22.03	0	-0.0656344	-0.140655	-101.639
139500	14/09/2018--03:29:00	22.02	0	-0.0656344	-0.140655	-101.639
139560	14/09/2018--03:30:00	22.02	0	-0.0656344	-0.140655	-101.639
139620	14/09/2018--03:31:00	22.02	0	-0.0656344	-0.15588	-101.639
139680	14/09/2018--03:32:00	22.04	0	-0.0656344	-0.140655	-101.639
139740	14/09/2018--03:33:00	22.04	0	-0.0656344	-0.140655	-101.639
139800	14/09/2018--03:34:00	22.02	0	-0.0656344	-0.140655	-101.639
139860	14/09/2018--03:35:00	22.05	0	-0.0656344	-0.140655	-101.639
139920	14/09/2018--03:36:00	22.03	0	-0.0656344	-0.140655	-100.144
139980	14/09/2018--03:37:00	22.04	0	-0.0656344	-0.140655	-101.639
140040	14/09/2018--03:38:00	22.02	0	-0.0656344	-0.140655	-101.639
140100	14/09/2018--03:39:00	22.02	0	-0.0656344	-0.140655	-101.639
140160	14/09/2018--03:40:00	22.01	0	-0.0656344	-0.140655	-100.144
140220	14/09/2018--03:41:00	22.01	0	-0.0656344	-0.140655	-101.639
140280	14/09/2018--03:42:00	22	0	-0.0656344	-0.140655	-100.144
140340	14/09/2018--03:43:00	21.97	0	-0.0656344	-0.15588	-101.639
140400	14/09/2018--03:44:00	21.98	0	-0.0656344	-0.15588	-100.144
140460	14/09/2018--03:45:00	21.98	0	-0.0656344	-0.140655	-101.639
140520	14/09/2018--03:46:00	21.96	0	-0.0656344	-0.140655	-101.639
140580	14/09/2018--03:47:00	21.95	0	-0.0656344	-0.140655	-100.144
140640	14/09/2018--03:48:00	21.96	0	-0.0656344	-0.140655	-101.639
140700	14/09/2018--03:49:00	21.96	0	-0.0656344	-0.140655	-101.639
140760	14/09/2018--03:50:00	21.97	0	-0.0656344	-0.140655	-101.639
140820	14/09/2018--03:51:00	21.97	0	-0.0656344	-0.140655	-100.144
140880	14/09/2018--03:52:00	21.97	0	-0.0656344	-0.140655	-101.639
140940	14/09/2018--03:53:00	21.97	0	-0.0656344	-0.140655	-101.639
141000	14/09/2018--03:54:00	21.97	0	-0.0656344	-0.140655	-100.144
141060	14/09/2018--03:55:00	21.99	0	-0.0656344	-0.140655	-101.639
141120	14/09/2018--03:56:00	21.98	0	-0.0656344	-0.140655	-101.639
141180	14/09/2018--03:57:00	22	0	-0.0656344	-0.140655	-101.639
141240	14/09/2018--03:58:00	21.96	0	-0.0656344	-0.140655	-100.144
141300	14/09/2018--03:59:00	22	0	-0.0656344	-0.140655	-101.639
141360	14/09/2018--04:00:00	21.98	0	-0.0656344	-0.140655	-100.144
141420	14/09/2018--04:01:00	21.98	0	-0.0656344	-0.140655	-101.639
141480	14/09/2018--04:02:00	21.96	0	-0.0656344	-0.140655	-101.639
141540	14/09/2018--04:03:00	21.99	0	-0.0656344	-0.140655	-101.639
141600	14/09/2018--04:04:00	21.97	0	-0.0656344	-0.140655	-101.639
141660	14/09/2018--04:05:00	21.96	0	-0.0656344	-0.140655	-101.639
141720	14/09/2018--04:06:00	21.95	0	-0.0656344	-0.140655	-100.144
141780	14/09/2018--04:07:00	21.96	0	-0.0656344	-0.15588	-101.639
141840	14/09/2018--04:08:00	21.94	0	-0.0656344	-0.15588	-101.639
141900	14/09/2018--04:09:00	21.96	0	-0.0656344	-0.140655	-101.639
141960	14/09/2018--04:10:00	21.95	0	-0.0656344	-0.140655	-101.639
142020	14/09/2018--04:11:00	21.96	0	-0.0656344	-0.140655	-101.639
142080	14/09/2018--04:12:00	21.97	0	-0.0656344	-0.140655	-101.639
142140	14/09/2018--04:13:00	21.96	0	-0.0656344	-0.140655	-101.639
142200	14/09/2018--04:14:00	21.96	0	-0.0656344	-0.140655	-100.144
142260	14/09/2018--04:15:00	21.96	0	-0.0656344	-0.140655	-100.144
142320	14/09/2018--04:16:00	21.97	0	-0.0656344	-0.140655	-100.144
142380	14/09/2018--04:17:00	21.96	0	-0.0656344	-0.140655	-100.144
142440	14/09/2018--04:18:00	21.97	0	-0.0656344	-0.15588	-100.144
142500	14/09/2018--04:19:00	21.97	0	-0.0656344	-0.140655	-101.639
142560	14/09/2018--04:20:00	21.97	0	-0.0656344	-0.140655	-101.639
142620	14/09/2018--04:21:00	21.96	0	-0.0656344	-0.140655	-100.144
142680	14/09/2018--04:22:00	21.96	0	-0.0656344	-0.15588	-100.144
142740	14/09/2018--04:23:00	21.95	0	-0.0656344	-0.140655	-101.639
142800	14/09/2018--04:24:00	21.95	0	-0.0656344	-0.140655	-101.639
142860	14/09/2018--04:25:00	21.94	0	-0.0656344	-0.140655	-100.144
142920	14/09/2018--04:26:00	21.95	0	-0.0656344	-0.140655	-100.144
142980	14/09/2018--04:27:00	21.97	0	-0.0656344	-0.140655	-101.639
143040	14/09/2018--04:28:00	21.94	0	-0.0656344	-0.140655	-101.639
143100	14/09/2018--04:29:00	21.94	0	-0.0656344	-0.140655	-101.639
143160	14/09/2018--04:30:00	21.95	0	-0.0656344	-0.140655	-101.639
143220	14/09/2018--04:31:00	21.95	0	-0.0656344	-0.140655	-101.639
143280	14/09/2018--04:32:00	21.96	0	-0.0656344	-0.140655	-101.639
143340	14/09/2018--04:33:00	21.95	0	-0.0656344	-0.140655	-101.639
143400	14/09/2018--04:34:00	21.95	0	-0.0656344	-0.140655	-101.639
143460	14/09/2018--04:35:00	21.95	0	-0.0656344	-0.140655	-101.639
143520	14/09/2018--04:36:00	21.96	0	-0.0656344	-0.15588	-101.639
143580	14/09/2018--04:37:00	21.96	0	-0.0656344	-0.140655	-100.144
143640	14/09/2018--04:38:00	21.95	0	-0.0656344	-0.140655	-101.639
143700	14/09/2018--04:39:00	21.93	0	-0.0656344	-0.140655	-101.639
143760	14/09/2018--04:40:00	21.94	0	-0.0656344	-0.140655	-101.639
143820	14/09/2018--04:41:00	21.92	0	-0.0656344	-0.140655	-101.639
143880	14/09/2018--04:42:00	21.9	0	-0.0656344	-0.140655	-101.639
143940	14/09/2018--04:43:00	21.9	0	-0.0656344	-0.140655	-101.639
144000	14/09/2018--04:44:00	21.87	0	-0.0656344	-0.15588	-100.144
144060	14/09/2018--04:45:00	21.86	0	-0.0656344	-0.140655	-101.639
144120	14/09/2018--04:46:00	21.85	0	-0.0656344	-0.140655	-100.144
144180	14/09/2018--04:47:00	21.84	0	-0.0656344	-0.140655	-101.639
144240	14/09/2018--04:48:00	21.83	0	-0.0656344	-0.140655	-101.639
144300	14/09/2018--04:49:00	21.82	0	-0.0656344	-0.15588	-101.639
144360	14/09/2018--04:50:00	21.86	0	-0.0656344	-0.15588	-100.144
144420	14/09/2018--04:51:00	21.84	0	-0.0656344	-0.140655	-100.144
144480	14/09/2018--04:52:00	21.86	0	-0.0656344	-0.140655	-101.639
144540	14/09/2018--04:53:00	21.86	0	-0.0656344	-0.140655	-100.144
144600	14/09/2018--04:54:00	21.86	0	-0.0656344	-0.140655	-101.639
144660	14/09/2018--04:55:00	21.85	0	-0.0656344	-0.140655	-101.639
144720	14/09/2018--04:56:00	21.87	0	-0.0656344	-0.140655	-101.639
144780	14/09/2018--04:57:00	21.87	0	-0.0656344	-0.140655	-100.144
144840	14/09/2018--04:58:00	21.87	0	-0.0656344	-0.140655	-101.639
144900	14/09/2018--04:59:00	21.89	0	-0.0656344	-0.140655	-101.639
144960	14/09/2018--05:00:00	21.87	0	-0.0656344	-0.140655	-101.639
