# Supplementary material for: A randomized cross-over trial investigating differences in 24-h personal air and skin temperatures using wearable sensors between two climatologically contrasting settings
Source: Sci Rep. 2021 Nov 10;11:22020. doi: 10.1038/s41598-021-01180-y (PMC8580978; doi:10.1038/s41598-021-01180-y)
Supplement: Supplementary file 2 — Supplementary Data. [file 41598_2021_1180_MOESM2_ESM.zip › New folder/new/T46_S2new.csv]

Index	Date	Temperature	Activity	X-axis	Y-axis	Z-axis	Marker
58920	13/09/2018--05:00:00	35.42	2	-0.00217479	-0.0498157	-0.98854
58980	13/09/2018--05:01:00	35.48	4	-0.0185143	-0.0356571	-0.98854
59040	13/09/2018--05:02:00	35.54	6	-0.0185143	-0.0498157	-0.98854
59100	13/09/2018--05:03:00	35.56	3	-0.0838724	-0.0356571	-0.98854
59160	13/09/2018--05:04:00	35.59	7	-0.0675329	-0.0356571	-0.98854
59220	13/09/2018--05:05:00	35.6	3	-0.0838724	-0.0356571	-0.98854
59280	13/09/2018--05:06:00	35.63	5	-0.0838724	-0.0356571	-0.98854
59340	13/09/2018--05:07:00	35.66	4	-0.0675329	-0.0356571	-0.98854
59400	13/09/2018--05:08:00	35.68	5	-0.0838724	-0.0356571	-0.98854
59460	13/09/2018--05:09:00	35.68	2	-0.0675329	-0.0356571	-0.98854
59520	13/09/2018--05:10:00	35.73	3	-0.0675329	-0.0356571	-0.98854
59580	13/09/2018--05:11:00	35.75	0	0.553369	-0.134767	-0.771897
59640	13/09/2018--05:12:00	35.76	1	0.602388	-0.0781329	-0.78634
59700	13/09/2018--05:13:00	35.75	0	0.586048	-0.0781329	-0.78634
59760	13/09/2018--05:14:00	35.77	0	0.553369	-0.0781329	-0.815226
59820	13/09/2018--05:15:00	35.79	0	0.553369	-0.0781329	-0.815226
59880	13/09/2018--05:16:00	35.77	0	0.553369	-0.0781329	-0.815226
59940	13/09/2018--05:17:00	35.78	4	-0.198249	-0.0214985	-0.98854
60000	13/09/2018--05:18:00	35.76	20	-0.884509	0.459893	0.311315
60060	13/09/2018--05:19:00	35.6	70	-0.819151	0.573162	0.166887
60120	13/09/2018--05:20:00	35.38	100	0.357295	0.0776116	-0.916326
60180	13/09/2018--05:21:00	35.27	0	0.667746	0.0917702	-0.714126
60240	13/09/2018--05:22:00	35.25	0	0.929178	-0.163084	-0.295284
60300	13/09/2018--05:23:00	35.2	0	0.912838	-0.163084	-0.338612
60360	13/09/2018--05:24:00	35.19	0	0.929178	-0.163084	-0.338612
60420	13/09/2018--05:25:00	35.14	0	0.912838	-0.163084	-0.338612
60480	13/09/2018--05:26:00	35.12	0	0.733104	-0.00733995	-0.670797
60540	13/09/2018--05:27:00	35.13	0	-0.0838724	0.0209772	-101.743
60600	13/09/2018--05:28:00	35.14	2	0.0141647	-0.0356571	-0.98854
60660	13/09/2018--05:29:00	35.17	1	0.0958623	0.00681863	-0.98854
60720	13/09/2018--05:30:00	35.23	0	0.144881	0.00681863	-0.98854
60780	13/09/2018--05:31:00	35.27	0	0.586048	-0.0498157	-0.78634
60840	13/09/2018--05:32:00	35.36	0	0.586048	-0.0498157	-0.800783
60900	13/09/2018--05:33:00	35.36	1	0.537029	-0.00733995	-0.829669
60960	13/09/2018--05:34:00	35.39	0	0.537029	-0.0214985	-0.829669
61020	13/09/2018--05:35:00	35.41	0	0.553369	-0.0214985	-0.815226
61080	13/09/2018--05:36:00	35.42	0	0.52069	0.0492944	-0.829669
61140	13/09/2018--05:37:00	35.41	0	0.488011	0.00681863	-0.858554
61200	13/09/2018--05:38:00	35.44	0	0.488011	0.00681863	-0.858554
61260	13/09/2018--05:39:00	35.45	0	0.618727	-0.00733995	-0.757454
61320	13/09/2018--05:40:00	35.47	1	0.602388	0.00681863	-0.78634
61380	13/09/2018--05:41:00	35.46	0	0.50435	0.063453	-0.844111
61440	13/09/2018--05:42:00	35.46	0	0.50435	0.063453	-0.858554
61500	13/09/2018--05:43:00	35.45	95	-0.427002	0.813858	-0.12197
61560	13/09/2018--05:44:00	35.28	261	-0.0348538	0.927127	-0.107527
61620	13/09/2018--05:45:00	35.14	86	-0.753793	0.743065	0.123558
61680	13/09/2018--05:46:00	35.02	107	0.0468438	0.941285	-0.12197
61740	13/09/2018--05:47:00	34.94	77	0.0141647	0.89881	-0.251955
61800	13/09/2018--05:48:00	34.89	31	-0.16557	0.969603	-0.237512
61860	13/09/2018--05:49:00	34.84	100	-0.230928	0.99792	-0.194184
61920	13/09/2018--05:50:00	34.81	47	-0.394323	0.884651	-0.280841
61980	13/09/2018--05:51:00	34.78	93	-0.263607	0.927127	-0.266398
62040	13/09/2018--05:52:00	34.77	61	-0.0675329	0.969603	-0.324169
62100	13/09/2018--05:53:00	34.77	191	-0.16557	0.941285	-0.0786412
62160	13/09/2018--05:54:00	34.72	141	-0.361644	0.856334	-0.0641984
62220	13/09/2018--05:55:00	34.65	112	-0.198249	0.983761	-0.0786412
62280	13/09/2018--05:56:00	34.62	51	-0.214589	0.941285	-0.295284
62340	13/09/2018--05:57:00	34.55	79	-0.132891	0.955444	-0.0353127
62400	13/09/2018--05:58:00	34.49	66	-0.5087	0.856334	0.152444
62460	13/09/2018--05:59:00	34.41	0	-0.5087	0.856334	0.152444
62520	13/09/2018--06:00:00	34.37	2	-0.49236	0.870493	0.123558
62580	13/09/2018--06:01:00	34.34	40	-0.263607	0.941285	-0.237512
62640	13/09/2018--06:02:00	34.34	58	-0.214589	0.955444	-0.338612
62700	13/09/2018--06:03:00	34.34	35	-0.410663	0.884651	0.109116
62760	13/09/2018--06:04:00	34.36	56	-0.361644	0.89881	-0.295284
62820	13/09/2018--06:05:00	34.27	72	-0.753793	0.700589	0.0946728
62880	13/09/2018--06:06:00	34.23	110	-0.0838724	0.969603	-0.194184
62940	13/09/2018--06:07:00	34.27	94	-0.14923	0.969603	-0.280841
63000	13/09/2018--06:08:00	34.28	125	-0.18191	0.941285	-0.280841
63060	13/09/2018--06:09:00	34.28	13	-0.116551	0.983761	-0.194184
63120	13/09/2018--06:10:00	34.26	97	-0.361644	0.927127	0.0802299
63180	13/09/2018--06:11:00	34.18	53	-0.132891	0.955444	-0.194184
63240	13/09/2018--06:12:00	34.18	180	-0.116551	0.955444	-0.309727
63300	13/09/2018--06:13:00	34.23	7	-0.476021	0.828017	-0.280841
63360	13/09/2018--06:14:00	34.25	28	-0.18191	105.455	-0.280841
63420	13/09/2018--06:15:00	34.2	118	-0.18191	0.941285	-0.0641984
63480	13/09/2018--06:16:00	34.14	163	-0.998886	0.304149	0.109116
63540	13/09/2018--06:17:00	34.1	131	-0.296286	106.871	-0.338612
63600	13/09/2018--06:18:00	34.04	52	-0.198249	0.927127	-0.353055
63660	13/09/2018--06:19:00	33.96	7	-0.247268	0.870493	-0.454155
63720	13/09/2018--06:20:00	33.86	1	-0.247268	0.856334	-0.468598
63780	13/09/2018--06:21:00	33.89	6	-0.16557	0.842175	-0.511926
63840	13/09/2018--06:22:00	33.92	2	-0.214589	0.856334	-0.497483
63900	13/09/2018--06:23:00	33.91	7	-0.5087	0.856334	-0.107527
63960	13/09/2018--06:24:00	33.87	39	-0.230928	0.89881	0.311315
64020	13/09/2018--06:25:00	33.89	307	-0.5087	0.828017	0.210215
64080	13/09/2018--06:26:00	33.88	350	-0.590398	0.700589	0.253544
64140	13/09/2018--06:27:00	33.84	336	-0.786472	0.785541	-0.0497556
64200	13/09/2018--06:28:00	33.63	162	-0.688435	0.714748	0.152444
64260	13/09/2018--06:29:00	33.54	76	-0.0348538	0.99792	-0.0786412
64320	13/09/2018--06:30:00	33.5	39	-0.100212	0.983761	-0.208627
64380	13/09/2018--06:31:00	33.5	121	0.128541	135.188	-0.107527
64440	13/09/2018--06:32:00	33.36	242	-0.279947	0.941285	-0.295284
64500	13/09/2018--06:33:00	33.34	148	0.210239	0.912968	-0.251955
64560	13/09/2018--06:34:00	33.41	294	-0.0348538	0.969603	-0.266398
64620	13/09/2018--06:35:00	33.48	270	0.0305043	0.955444	-0.00642706
64680	13/09/2018--06:36:00	33.56	440	-0.296286	0.927127	-0.324169
64740	13/09/2018--06:37:00	33.61	98	-0.230928	0.983761	-0.353055
64800	13/09/2018--06:38:00	33.68	102	-0.247268	0.912968	0.325758
64860	13/09/2018--06:39:00	33.72	238	-0.230928	0.856334	0.0513443
64920	13/09/2018--06:40:00	33.77	242	-0.0838724	0.983761	-0.150855
64980	13/09/2018--06:41:00	33.8	22	-0.312626	0.969603	-0.107527
65040	13/09/2018--06:42:00	33.84	1	-0.312626	0.927127	0.0946728
65100	13/09/2018--06:43:00	33.87	154	-0.18191	0.884651	0.00801577
65160	13/09/2018--06:44:00	33.94	263	0.0631833	0.99792	-0.150855
65220	13/09/2018--06:45:00	34	490	-0.0675329	105.455	-0.396384
65280	13/09/2018--06:46:00	34.02	401	0.112202	0.955444	-0.338612
65340	13/09/2018--06:47:00	34.02	118	-0.377984	0.927127	0.0224586
65400	13/09/2018--06:48:00	34.05	352	-0.0511934	101.208	0.00801577
65460	13/09/2018--06:49:00	33.99	230	-0.0675329	0.912968	-0.22307
65520	13/09/2018--06:50:00	33.88	134	0.16122	0.912968	-0.396384
65580	13/09/2018--06:51:00	33.86	0	-0.737453	0.643955	0.239101
65640	13/09/2018--06:52:00	33.84	328	-0.279947	0.969603	-0.165298
65700	13/09/2018--06:53:00	33.79	380	-0.737453	0.658114	0.224658
65760	13/09/2018--06:54:00	33.79	35	-0.198249	0.969603	-0.22307
65820	13/09/2018--06:55:00	33.81	84	-0.868169	0.374942	0.28243
65880	13/09/2018--06:56:00	33.82	160	0.0958623	0.983761	-0.22307
65940	13/09/2018--06:57:00	33.9	205	-0.263607	0.927127	-0.353055
66000	13/09/2018--06:58:00	33.89	74	-0.18191	0.969603	-0.22307
66060	13/09/2018--06:59:00	34.11	44	-0.296286	0.927127	-0.165298
66120	13/09/2018--07:00:00	33.95	107	-0.361644	0.927127	-0.0208699
66180	13/09/2018--07:01:00	33.74	48	-0.279947	108.287	-0.0641984
66240	13/09/2018--07:02:00	33.64	85	-0.770132	0.629797	-0.136413
66300	13/09/2018--07:03:00	33.61	77	-0.5087	0.89881	0.0657871
66360	13/09/2018--07:04:00	33.63	104	-0.312626	0.912968	0.0946728
66420	13/09/2018--07:05:00	33.63	187	-0.541379	0.743065	0.369087
66480	13/09/2018--07:06:00	33.57	161	-0.704774	0.785541	-0.179741
66540	13/09/2018--07:07:00	33.55	124	-0.116551	0.969603	-0.136413
66600	13/09/2018--07:08:00	33.59	39	-0.737453	0.658114	0.195773
66660	13/09/2018--07:09:00	33.6	198	0.144881	0.969603	-0.309727
66720	13/09/2018--07:10:00	33.59	193	-0.296286	0.969603	-0.0353127
66780	13/09/2018--07:11:00	33.65	84	-0.247268	0.969603	-0.0930841
66840	13/09/2018--07:12:00	33.61	670	-0.198249	102.624	-0.165298
66900	13/09/2018--07:13:00	33.41	117	0.0305043	0.927127	-0.367498
66960	13/09/2018--07:14:00	33.16	246	-0.0348538	0.813858	-0.627469
67020	13/09/2018--07:15:00	33.1	307	0.193899	0.941285	-0.338612
67080	13/09/2018--07:16:00	33.09	124	0.144881	0.927127	-0.338612
67140	13/09/2018--07:17:00	33.14	331	-0.132891	101.208	-0.309727
67200	13/09/2018--07:18:00	33.17	215	0.324616	0.969603	-0.353055
67260	13/09/2018--07:19:00	33.24	72	0.17756	0.884651	-0.381941
67320	13/09/2018--07:20:00	33.32	76	-0.00217479	0.927127	-0.381941
67380	13/09/2018--07:21:00	33.4	93	0.0795228	0.941285	-0.309727
67440	13/09/2018--07:22:00	33.48	257	-0.00217479	0.969603	-0.367498
67500	13/09/2018--07:23:00	33.61	135	-0.0838724	0.99792	-0.179741
67560	13/09/2018--07:24:00	33.7	19	0.0958623	0.927127	-0.396384
67620	13/09/2018--07:25:00	33.79	4	0.144881	0.969603	-0.280841
67680	13/09/2018--07:26:00	33.88	7	0.0958623	0.941285	-0.266398
67740	13/09/2018--07:27:00	33.94	2	0.112202	0.927127	-0.454155
67800	13/09/2018--07:28:00	34.03	40	0.0141647	0.941285	-0.425269
67860	13/09/2018--07:29:00	34.1	334	0.16122	0.941285	-0.410826
67920	13/09/2018--07:30:00	34.09	247	-0.116551	0.955444	-0.237512
67980	13/09/2018--07:31:00	34.16	227	0.17756	105.455	0.0224586
68040	13/09/2018--07:32:00	34.11	185	0.0958623	0.969603	-0.381941
68100	13/09/2018--07:33:00	34.09	131	-0.214589	0.969603	-0.280841
68160	13/09/2018--07:34:00	34.05	0	0.308276	0.89881	-0.324169
68220	13/09/2018--07:35:00	34.02	104	0.0141647	0.983761	-0.266398
68280	13/09/2018--07:36:00	33.97	110	0.0305043	0.983761	-0.338612
68340	13/09/2018--07:37:00	34.01	83	0.128541	102.624	0.28243
68400	13/09/2018--07:38:00	34.02	115	0.112202	0.927127	-0.353055
68460	13/09/2018--07:39:00	34.1	2	0.16122	0.927127	-0.396384
68520	13/09/2018--07:40:00	34.12	9	0.16122	0.955444	-0.381941
68580	13/09/2018--07:41:00	34.14	146	0.373634	0.813858	-0.526369
68640	13/09/2018--07:42:00	34.05	232	0.275597	0.89881	-0.165298
68700	13/09/2018--07:43:00	34	150	-0.263607	0.870493	-0.439712
68760	13/09/2018--07:44:00	34.09	1026	0.0795228	0.771382	-0.0930841
68820	13/09/2018--07:45:00	33.79	517	0.17756	123.862	-0.00642706
68880	13/09/2018--07:46:00	33.51	781	-0.247268	116.782	-0.468598
68940	13/09/2018--07:47:00	33.46	233	0.0468438	0.969603	-0.295284
69000	13/09/2018--07:48:00	33.46	427	-0.0511934	108.287	-0.22307
69060	13/09/2018--07:49:00	33.39	110	-12.113	0.176722	-0.0641984
69120	13/09/2018--07:50:00	33.26	917	-0.116551	0.686431	-0.295284
69180	13/09/2018--07:51:00	33.06	301	-0.263607	0.927127	-0.107527
69240	13/09/2018--07:52:00	32.95	8	-0.132891	0.941285	-0.367498
69300	13/09/2018--07:53:00	32.89	9	-0.16557	0.941285	-0.338612
69360	13/09/2018--07:54:00	32.85	48	-0.328965	0.983761	-0.295284
69420	13/09/2018--07:55:00	32.86	386	-0.0675329	12.103	-0.381941
69480	13/09/2018--07:56:00	32.82	265	-0.279947	108.287	-0.208627
69540	13/09/2018--07:57:00	32.82	143	-0.0185143	0.99792	-0.0786412
69600	13/09/2018--07:58:00	32.82	179	-0.770132	0.573162	0.28243
69660	13/09/2018--07:59:00	32.8	6	-0.328965	106.871	-0.367498
69720	13/09/2018--08:00:00	32.84	35	-0.312626	0.870493	0.369087
69780	13/09/2018--08:01:00	32.88	123	-0.18191	0.912968	-0.367498
69840	13/09/2018--08:02:00	32.95	258	0.0141647	0.955444	-0.353055
69900	13/09/2018--08:03:00	33.01	125	-0.0185143	10.404	-0.425269
69960	13/09/2018--08:04:00	33.02	769	-0.0511934	0.686431	-0.208627
70020	13/09/2018--08:05:00	32.99	491	0.0468438	0.941285	-0.295284
70080	13/09/2018--08:06:00	32.96	348	-0.49236	105.455	0.138001
70140	13/09/2018--08:07:00	32.92	390	-0.16557	0.983761	0.0224586
70200	13/09/2018--08:08:00	32.82	138	-0.16557	0.927127	-0.309727
70260	13/09/2018--08:09:00	32.84	264	-0.14923	0.983761	-0.165298
70320	13/09/2018--08:10:00	32.87	234	-0.5087	0.856334	-0.165298
70380	13/09/2018--08:11:00	32.85	2	-0.49236	0.870493	-0.12197
70440	13/09/2018--08:12:00	32.87	0	-0.557719	0.828017	-0.0930841
70500	13/09/2018--08:13:00	32.89	170	-0.263607	105.455	-0.179741
70560	13/09/2018--08:14:00	32.9	375	-0.590398	0.870493	-0.0353127
70620	13/09/2018--08:15:00	32.85	174	-0.116551	0.983761	0.0946728
70680	13/09/2018--08:16:00	32.8	331	-0.116551	101.208	-0.165298
70740	13/09/2018--08:17:00	32.86	23	-0.100212	0.983761	-0.179741
70800	13/09/2018--08:18:00	32.94	30	-0.737453	0.474052	0.455744
70860	13/09/2018--08:19:00	33.01	21	-0.394323	0.856334	-0.396384
70920	13/09/2018--08:20:00	33.06	229	-0.557719	0.828017	0.0369014
70980	13/09/2018--08:21:00	33.08	0	-0.623077	0.771382	0.0513443
71040	13/09/2018--08:22:00	33.08	0	-0.476021	0.955444	-0.208627
71100	13/09/2018--08:23:00	33.12	13	-0.83549	0.389101	0.470186
71160	13/09/2018--08:24:00	33.11	32	-0.214589	0.955444	-0.22307
71220	13/09/2018--08:25:00	33.16	10	0.259258	0.941285	0.210215
71280	13/09/2018--08:26:00	33.21	2	-0.18191	0.941285	-0.309727
71340	13/09/2018--08:27:00	33.26	2	-0.361644	0.927127	0.123558
71400	13/09/2018--08:28:00	33.32	2	-0.0675329	0.955444	-0.309727
71460	13/09/2018--08:29:00	33.35	0	-0.377984	0.7997	-0.483041
71520	13/09/2018--08:30:00	33.34	1	-0.655756	0.771382	0.123558
71580	13/09/2018--08:31:00	33.34	0	-0.328965	0.969603	-0.179741
71640	13/09/2018--08:32:00	33.42	6	-0.263607	0.927127	-0.266398
71700	13/09/2018--08:33:00	33.39	31	-0.132891	0.912968	0.109116
71760	13/09/2018--08:34:00	33.37	260	-0.296286	0.828017	-0.425269
71820	13/09/2018--08:35:00	33.3	156	-0.116551	0.969603	-0.237512
71880	13/09/2018--08:36:00	33.27	0	-0.198249	0.99792	-0.0786412
71940	13/09/2018--08:37:00	33.29	162	-0.230928	0.912968	-0.338612
72000	13/09/2018--08:38:00	33.36	115	-0.247268	0.89881	-0.266398
72060	13/09/2018--08:39:00	33.39	177	-0.0838724	0.969603	-0.208627
72120	13/09/2018--08:40:00	33.34	59	-0.263607	102.624	-0.12197
72180	13/09/2018--08:41:00	33.33	25	-0.361644	0.941285	-0.0353127
72240	13/09/2018--08:42:00	33.33	0	-0.410663	0.912968	-0.0641984
72300	13/09/2018--08:43:00	33.34	0	-0.459681	0.884651	-0.12197
72360	13/09/2018--08:44:00	33.35	23	-0.0185143	101.208	-0.295284
72420	13/09/2018--08:45:00	33.32	3	-0.623077	0.785541	-0.0930841
72480	13/09/2018--08:46:00	33.28	6	-0.5087	0.856334	-0.179741
72540	13/09/2018--08:47:00	33.33	65	-0.5087	0.870493	-0.0786412
72600	13/09/2018--08:48:00	33.39	4	-0.557719	0.785541	-0.266398
72660	13/09/2018--08:49:00	33.47	0	-0.459681	0.89881	0.0513443
72720	13/09/2018--08:50:00	33.54	2	-0.361644	0.941285	-0.12197
72780	13/09/2018--08:51:00	33.57	0	-0.52504	0.856334	-0.0497556
72840	13/09/2018--08:52:00	33.57	256	-0.49236	0.870493	-0.0497556
72900	13/09/2018--08:53:00	33.57	1	-0.49236	0.870493	0.0513443
72960	13/09/2018--08:54:00	33.53	31	-0.557719	0.842175	0.0946728
73020	13/09/2018--08:55:00	33.51	9	-0.574058	0.813858	-0.0641984
73080	13/09/2018--08:56:00	33.47	1	-0.410663	0.842175	-0.367498
73140	13/09/2018--08:57:00	33.5	6	-0.476021	0.870493	-0.179741
73200	13/09/2018--08:58:00	33.53	1	-0.476021	0.870493	-0.136413
73260	13/09/2018--08:59:00	33.55	99	0.144881	0.941285	-0.353055
73320	13/09/2018--09:00:00	33.55	86	-0.279947	0.912968	-0.251955
73380	13/09/2018--09:01:00	33.49	53	-0.116551	0.955444	-0.266398
73440	13/09/2018--09:02:00	33.46	347	-0.279947	0.955444	-0.309727
73500	13/09/2018--09:03:00	33.39	57	0.0468438	101.208	-0.165298
73560	13/09/2018--09:04:00	33.42	164	-0.459681	0.89881	-0.107527
73620	13/09/2018--09:05:00	33.4	2	-0.427002	0.912968	-0.00642706
73680	13/09/2018--09:06:00	33.39	0	-0.574058	0.828017	-0.0497556
73740	13/09/2018--09:07:00	33.39	0	-0.410663	0.927127	-0.0786412
73800	13/09/2018--09:08:00	33.42	0	-0.377984	0.89881	-0.136413
73860	13/09/2018--09:09:00	33.46	2	0.0468438	0.941285	-0.381941
73920	13/09/2018--09:10:00	33.51	0	-0.247268	0.955444	-0.22307
73980	13/09/2018--09:11:00	33.53	127	-0.0838724	0.912968	-0.396384
74040	13/09/2018--09:12:00	33.55	26	-0.18191	0.955444	-0.295284
74100	13/09/2018--09:13:00	33.54	184	-0.16557	0.912968	-0.338612
74160	13/09/2018--09:14:00	33.48	87	-0.933528	0.615638	-0.12197
74220	13/09/2018--09:15:00	33.41	11	-0.116551	0.99792	-0.0208699
74280	13/09/2018--09:16:00	33.41	0	-0.557719	0.828017	-0.150855
74340	13/09/2018--09:17:00	33.45	0	-0.557719	0.828017	-0.194184
74400	13/09/2018--09:18:00	33.43	0	-0.590398	0.813858	-0.0641984
74460	13/09/2018--09:19:00	33.39	0	-0.443342	0.870493	0.239101
74520	13/09/2018--09:20:00	33.43	181	-0.0675329	0.969603	-0.295284
74580	13/09/2018--09:21:00	33.49	4	0.406313	0.969603	-0.353055
74640	13/09/2018--09:22:00	33.49	109	-0.786472	0.530686	0.239101
74700	13/09/2018--09:23:00	33.41	350	0.0958623	0.785541	-0.338612
74760	13/09/2018--09:24:00	33.41	137	-0.230928	0.983761	-0.0497556
74820	13/09/2018--09:25:00	33.39	0	-0.606737	0.7997	-0.00642706
74880	13/09/2018--09:26:00	33.27	7	-0.557719	0.813858	-0.22307
74940	13/09/2018--09:27:00	33.23	1	-0.541379	0.856334	-0.0641984
75000	13/09/2018--09:28:00	33.22	2	-0.328965	0.89881	-0.280841
75060	13/09/2018--09:29:00	33.23	0	-0.557719	0.828017	-0.12197
75120	13/09/2018--09:30:00	33.3	1	-0.476021	0.813858	0.296872
75180	13/09/2018--09:31:00	33.3	14	-0.737453	0.672272	0.152444
75240	13/09/2018--09:32:00	33.3	4	-0.263607	0.955444	-0.237512
75300	13/09/2018--09:33:00	33.28	2	-0.704774	0.686431	0.18133
75360	13/09/2018--09:34:00	33.24	0	-0.704774	0.686431	0.210215
75420	13/09/2018--09:35:00	33.26	3	-0.476021	0.884651	0.0513443
75480	13/09/2018--09:36:00	33.31	2	-0.394323	0.912968	-0.179741
75540	13/09/2018--09:37:00	33.38	170	-0.16557	0.912968	-0.483041
75600	13/09/2018--09:38:00	33.39	320	-0.0838724	0.927127	-0.381941
75660	13/09/2018--09:39:00	33.41	105	-0.0838724	0.99792	-0.0497556
75720	13/09/2018--09:40:00	33.43	85	-0.688435	0.728907	0.0224586
75780	13/09/2018--09:41:00	33.39	1	-0.18191	0.983761	0.00801577
75840	13/09/2018--09:42:00	33.43	3	-0.345305	0.941285	-0.0497556
75900	13/09/2018--09:43:00	33.46	23	-0.345305	0.927127	-0.22307
75960	13/09/2018--09:44:00	33.44	62	-0.5087	0.856334	-0.0497556
76020	13/09/2018--09:45:00	33.39	1	-0.557719	0.7997	-0.237512
76080	13/09/2018--09:46:00	33.37	0	-0.345305	0.912968	-0.251955
76140	13/09/2018--09:47:00	33.38	266	0.242918	0.856334	-0.22307
76200	13/09/2018--09:48:00	33.36	229	0.308276	10.404	0.340201
76260	13/09/2018--09:49:00	33.39	122	-0.83549	0.643955	0.0802299
76320	13/09/2018--09:50:00	33.3	356	0.0305043	0.941285	-0.12197
76380	13/09/2018--09:51:00	33.23	20	-0.377984	0.955444	0.0369014
76440	13/09/2018--09:52:00	33.2	116	-0.279947	0.842175	-0.22307
76500	13/09/2018--09:53:00	33.08	240	-0.00217479	0.884651	-0.12197
76560	13/09/2018--09:54:00	33.03	147	-0.541379	0.856334	-0.0786412
76620	13/09/2018--09:55:00	33.1	0	-0.377984	0.927127	-0.0930841
76680	13/09/2018--09:56:00	33.12	182	0.0305043	0.870493	-0.136413
76740	13/09/2018--09:57:00	33.16	332	-0.557719	0.842175	-0.0497556
76800	13/09/2018--09:58:00	33.16	11	0.0141647	0.856334	-0.511926
76860	13/09/2018--09:59:00	33.16	1	-0.0511934	0.856334	-0.526369
76920	13/09/2018--10:00:00	33.07	25	-0.00217479	0.884651	-0.483041
76980	13/09/2018--10:01:00	33.09	0	0.128541	0.912968	-0.425269
77040	13/09/2018--10:02:00	33.18	3	0.112202	0.884651	-0.483041
77100	13/09/2018--10:03:00	33.27	1	-0.52504	0.828017	-0.251955
77160	13/09/2018--10:04:00	33.23	134	-0.541379	0.842175	-0.0930841
77220	13/09/2018--10:05:00	33.21	0	-0.557719	0.828017	-0.107527
77280	13/09/2018--10:06:00	33.2	63	-0.18191	0.89881	-0.425269
77340	13/09/2018--10:07:00	33.22	4	-0.459681	0.884651	0.0224586
77400	13/09/2018--10:08:00	33.22	8	0.0141647	0.912968	-0.425269
77460	13/09/2018--10:09:00	33.21	0	-0.00217479	0.912968	-0.454155
77520	13/09/2018--10:10:00	33.21	15	0.0305043	0.89881	-0.454155
77580	13/09/2018--10:11:00	33.29	0	0.0468438	0.912968	-0.439712
77640	13/09/2018--10:12:00	33.34	0	-0.704774	0.714748	0.0513443
77700	13/09/2018--10:13:00	33.32	4	-0.230928	0.842175	-0.497483
77760	13/09/2018--10:14:00	33.33	1	-0.0348538	0.969603	-0.367498
77820	13/09/2018--10:15:00	33.38	4	-0.214589	0.941285	-0.194184
77880	13/09/2018--10:16:00	33.35	33	-0.377984	0.912968	-0.179741
77940	13/09/2018--10:17:00	33.31	2	-0.247268	0.983761	-0.22307
78000	13/09/2018--10:18:00	33.27	1	-0.541379	0.842175	-0.0641984
78060	13/09/2018--10:19:00	33.27	0	-0.557719	0.828017	-0.208627
78120	13/09/2018--10:20:00	33.23	0	-0.0511934	0.99792	-0.295284
78180	13/09/2018--10:21:00	33.19	205	-0.263607	0.941285	-0.22307
78240	13/09/2018--10:22:00	33.11	89	-0.49236	0.686431	0.0369014
78300	13/09/2018--10:23:00	33.06	175	-0.0348538	0.941285	-0.309727
78360	13/09/2018--10:24:00	33.08	23	-0.0511934	0.983761	-0.237512
78420	13/09/2018--10:25:00	33.11	276	-0.0348538	0.856334	-0.309727
78480	13/09/2018--10:26:00	33.07	1026	-0.0838724	0.941285	-0.338612
78540	13/09/2018--10:27:00	33.03	222	-0.0511934	0.983761	-0.280841
78600	13/09/2018--10:28:00	32.98	14	-0.14923	0.983761	-0.194184
78660	13/09/2018--10:29:00	32.96	15	-0.18191	0.884651	-0.483041
78720	13/09/2018--10:30:00	32.95	134	-0.0838724	0.955444	-0.309727
78780	13/09/2018--10:31:00	32.93	4	-0.116551	0.983761	-0.237512
78840	13/09/2018--10:32:00	32.9	69	-0.0348538	0.983761	-0.237512
78900	13/09/2018--10:33:00	32.88	12	0.0141647	0.99792	0.123558
78960	13/09/2018--10:34:00	32.89	360	-0.0838724	0.785541	-0.150855
79020	13/09/2018--10:35:00	32.88	603	-0.116551	0.983761	-0.194184
79080	13/09/2018--10:36:00	32.9	0	-0.116551	0.983761	-0.22307
79140	13/09/2018--10:37:00	32.88	6	-0.0511934	0.983761	-0.251955
79200	13/09/2018--10:38:00	32.83	4	-0.0838724	0.983761	-0.194184
79260	13/09/2018--10:39:00	32.82	570	-0.737453	0.771382	-0.0930841
79320	13/09/2018--10:40:00	32.79	334	0.128541	0.89881	-0.454155
79380	13/09/2018--10:41:00	32.77	258	-0.116551	0.743065	-0.0208699
79440	13/09/2018--10:42:00	32.83	195	-0.100212	0.983761	-0.237512
79500	13/09/2018--10:43:00	32.88	129	-0.132891	0.884651	-0.454155
79560	13/09/2018--10:44:00	32.93	29	-0.18191	105.455	-0.150855
79620	13/09/2018--10:45:00	33	3	-0.312626	0.856334	-0.425269
79680	13/09/2018--10:46:00	33.07	18	-0.214589	0.884651	0.369087
79740	13/09/2018--10:47:00	33.06	22	-0.639416	0.757224	-0.194184
79800	13/09/2018--10:48:00	33.02	0	-0.590398	0.7997	-0.12197
79860	13/09/2018--10:49:00	33.01	10	-0.230928	0.99792	-0.0353127
79920	13/09/2018--10:50:00	33.05	0	-0.623077	0.7997	0.0369014
79980	13/09/2018--10:51:00	33.05	29	-0.459681	0.884651	-0.136413
80040	13/09/2018--10:52:00	33.07	12	-0.18191	0.912968	-0.338612
80100	13/09/2018--10:53:00	33.06	2	-0.541379	0.856334	0.0369014
80160	13/09/2018--10:54:00	33.02	2	-0.476021	0.884651	-0.0641984
80220	13/09/2018--10:55:00	32.96	6	-0.14923	0.941285	-0.309727
80280	13/09/2018--10:56:00	32.95	6	-0.116551	0.941285	-0.338612
80340	13/09/2018--10:57:00	33.03	0	-0.296286	0.870493	-0.396384
80400	13/09/2018--10:58:00	33.11	3	0.128541	0.983761	-0.194184
80460	13/09/2018--10:59:00	33.1	3	0.16122	0.983761	-0.208627
80520	13/09/2018--11:00:00	33.06	0	-0.541379	0.828017	-0.194184
80580	13/09/2018--11:01:00	33.03	1	-0.606737	0.7997	-0.12197
80640	13/09/2018--11:02:00	33.05	1	-0.377984	0.927127	-0.150855
80700	13/09/2018--11:03:00	33.09	233	-0.688435	0.771382	0.123558
80760	13/09/2018--11:04:00	33.08	372	-0.00217479	101.208	-0.150855
80820	13/09/2018--11:05:00	33.06	225	0.0468438	0.969603	-0.266398
80880	13/09/2018--11:06:00	33.09	152	-0.0185143	0.941285	-0.468598
80940	13/09/2018--11:07:00	33.15	165	-0.18191	0.927127	-0.338612
81000	13/09/2018--11:08:00	33.2	18	-0.247268	0.941285	-0.251955
81060	13/09/2018--11:09:00	33.18	5	-0.0185143	0.955444	-0.367498
81120	13/09/2018--11:10:00	33.11	177	-0.590398	0.813858	-0.0786412
81180	13/09/2018--11:11:00	33.09	8	-0.377984	0.927127	-0.0497556
81240	13/09/2018--11:12:00	33.08	0	-0.0185143	102.624	-0.208627
81300	13/09/2018--11:13:00	33.09	5	-0.0511934	0.912968	-0.439712
81360	13/09/2018--11:14:00	33.09	0	-0.52504	0.856334	-0.0353127
81420	13/09/2018--11:15:00	33.14	14	-0.5087	0.870493	0.0802299
81480	13/09/2018--11:16:00	33.15	2	-0.557719	0.828017	-0.150855
81540	13/09/2018--11:17:00	33.16	0	-0.52504	0.828017	-0.237512
81600	13/09/2018--11:18:00	33.18	0	-0.5087	0.828017	-0.22307
81660	13/09/2018--11:19:00	33.23	0	-0.541379	0.771382	-0.367498
81720	13/09/2018--11:20:00	33.29	3	-0.49236	0.856334	-0.266398
81780	13/09/2018--11:21:00	33.3	1	0.0795228	0.828017	-0.58414
81840	13/09/2018--11:22:00	33.28	18	0.0141647	0.955444	-0.338612
81900	13/09/2018--11:23:00	33.31	0	-0.541379	0.828017	-0.0497556
81960	13/09/2018--11:24:00	33.33	0	-0.116551	0.983761	-0.22307
82020	13/09/2018--11:25:00	33.34	1	-0.623077	0.785541	-0.0786412
82080	13/09/2018--11:26:00	33.35	4	-0.377984	0.884651	-0.309727
82140	13/09/2018--11:27:00	33.31	4	-0.737453	0.686431	-0.0353127
82200	13/09/2018--11:28:00	33.25	31	-0.688435	0.743065	0.0369014
82260	13/09/2018--11:29:00	33.2	257	-0.0185143	0.983761	-0.251955
82320	13/09/2018--11:30:00	33.26	63	-0.0838724	0.955444	-0.338612
82380	13/09/2018--11:31:00	33.31	226	-0.0348538	0.941285	-0.381941
82440	13/09/2018--11:32:00	33.28	234	0.0141647	0.969603	-0.150855
82500	13/09/2018--11:33:00	33.27	125	-0.0185143	108.287	-0.280841
82560	13/09/2018--11:34:00	33.26	111	-0.541379	0.7997	-0.280841
82620	13/09/2018--11:35:00	33.29	35	-0.247268	0.856334	-0.353055
82680	13/09/2018--11:36:00	33.25	180	0.0141647	116.782	-0.381941
82740	13/09/2018--11:37:00	33.26	98	-0.5087	0.828017	-0.295284
82800	13/09/2018--11:38:00	33.31	6	-0.557719	0.842175	0.00801577
82860	13/09/2018--11:39:00	33.34	0	-0.590398	0.813858	-0.107527
82920	13/09/2018--11:40:00	33.37	0	-0.590398	0.813858	0.00801577
82980	13/09/2018--11:41:00	33.38	0	-0.574058	0.828017	-0.00642706
83040	13/09/2018--11:42:00	33.36	32	-0.410663	0.884651	-0.237512
83100	13/09/2018--11:43:00	33.34	5	-0.14923	0.941285	-0.338612
83160	13/09/2018--11:44:00	33.36	3	-0.377984	0.89881	0.239101
83220	13/09/2018--11:45:00	33.3	5	-0.0838724	0.969603	-0.280841
83280	13/09/2018--11:46:00	33.3	3	-0.443342	0.927127	-0.0786412
83340	13/09/2018--11:47:00	33.26	0	-0.263607	0.955444	-0.208627
83400	13/09/2018--11:48:00	33.2	0	-0.214589	0.941285	-0.266398
83460	13/09/2018--11:49:00	33.15	0	0.0305043	0.983761	-0.165298
83520	13/09/2018--11:50:00	33.14	1	-0.263607	0.941285	0.195773
83580	13/09/2018--11:51:00	33.16	0	0.0468438	0.955444	-0.338612
83640	13/09/2018--11:52:00	33.18	5	0.128541	0.927127	-0.338612
83700	13/09/2018--11:53:00	33.23	1	0.16122	0.969603	-0.295284
83760	13/09/2018--11:54:00	33.32	1	0.193899	0.955444	-0.309727
83820	13/09/2018--11:55:00	33.4	3	-0.247268	0.955444	-0.179741
83880	13/09/2018--11:56:00	33.41	25	-0.198249	0.969603	-0.251955
83940	13/09/2018--11:57:00	33.39	4	-0.345305	0.7997	-0.511926
84000	13/09/2018--11:58:00	33.32	5	-0.00217479	0.983761	-0.338612
84060	13/09/2018--11:59:00	33.27	4	-0.688435	0.728907	0.123558
84120	13/09/2018--12:00:00	33.3	141	-0.328965	0.743065	-0.483041
84180	13/09/2018--12:01:00	33.32	112	-0.100212	0.983761	-0.22307
84240	13/09/2018--12:02:00	33.34	163	0.0141647	0.941285	-0.381941
84300	13/09/2018--12:03:00	33.34	67	0.0141647	0.941285	-0.396384
84360	13/09/2018--12:04:00	33.34	132	0.0305043	10.404	-0.468598
84420	13/09/2018--12:05:00	33.27	216	-0.541379	0.842175	0.0657871
84480	13/09/2018--12:06:00	33.3	3	-0.672095	0.714748	-0.194184
84540	13/09/2018--12:07:00	33.3	0	-0.410663	0.927127	-0.12197
84600	13/09/2018--12:08:00	33.29	34	-0.18191	0.912968	0.28243
84660	13/09/2018--12:09:00	33.27	3	-0.361644	0.89881	-0.251955
84720	13/09/2018--12:10:00	33.23	0	-0.639416	0.771382	0.0369014
84780	13/09/2018--12:11:00	33.21	10	-0.0838724	0.912968	-0.410826
84840	13/09/2018--12:12:00	33.21	2	-0.5087	0.856334	-0.165298
84900	13/09/2018--12:13:00	33.2	8	-0.49236	0.870493	-0.136413
84960	13/09/2018--12:14:00	33.19	10	0.193899	0.828017	-0.555255
85020	13/09/2018--12:15:00	33.15	5	-0.606737	0.7997	-0.0930841
85080	13/09/2018--12:16:00	33.08	0	-0.116551	0.99792	-0.266398
85140	13/09/2018--12:17:00	33.05	0	-0.214589	0.927127	-0.353055
85200	13/09/2018--12:18:00	33.02	0	-0.574058	0.813858	-0.136413
85260	13/09/2018--12:19:00	33.03	253	-0.279947	0.955444	0.0657871
85320	13/09/2018--12:20:00	33.02	33	-0.443342	0.927127	-0.194184
85380	13/09/2018--12:21:00	33.04	89	-0.116551	0.99792	-0.22307
85440	13/09/2018--12:22:00	32.98	148	-0.0348538	0.955444	-0.309727
85500	13/09/2018--12:23:00	32.96	80	-0.345305	0.941285	-0.136413
85560	13/09/2018--12:24:00	32.94	181	-0.214589	0.969603	-0.237512
85620	13/09/2018--12:25:00	32.95	155	-0.14923	0.912968	-0.338612
85680	13/09/2018--12:26:00	32.98	19	-0.230928	0.969603	-0.0930841
85740	13/09/2018--12:27:00	32.97	20	-0.345305	0.912968	-0.251955
85800	13/09/2018--12:28:00	32.93	0	-0.0838724	0.870493	-0.497483
85860	13/09/2018--12:29:00	32.99	56	0.0468438	0.983761	-0.309727
85920	13/09/2018--12:30:00	33.02	61	-0.52504	0.842175	-0.107527
85980	13/09/2018--12:31:00	33.02	11	-0.49236	0.870493	-0.194184
86040	13/09/2018--12:32:00	33.03	13	-0.230928	0.89881	-0.396384
86100	13/09/2018--12:33:00	33.05	0	-0.52504	0.856334	-0.00642706
86160	13/09/2018--12:34:00	33.07	2	-0.574058	0.813858	-0.0208699
86220	13/09/2018--12:35:00	33.09	3	-0.721114	0.700589	0.123558
86280	13/09/2018--12:36:00	33.09	0	-0.459681	0.884651	-0.136413
86340	13/09/2018--12:37:00	33.12	0	-0.574058	0.813858	-0.136413
86400	13/09/2018--12:38:00	33.16	749	-0.0511934	0.99792	-0.425269
86460	13/09/2018--12:39:00	33.12	489	-0.361644	0.912968	-0.00642706
86520	13/09/2018--12:40:00	33.12	94	-0.0348538	0.941285	-0.425269
86580	13/09/2018--12:41:00	33.09	94	-0.623077	0.785541	0.0657871
86640	13/09/2018--12:42:00	33.04	5	-0.541379	0.842175	-0.12197
86700	13/09/2018--12:43:00	33	7	-0.0511934	0.912968	-0.425269
86760	13/09/2018--12:44:00	32.96	9	-0.0838724	0.927127	-0.396384
86820	13/09/2018--12:45:00	32.97	6	-0.52504	0.842175	-0.165298
86880	13/09/2018--12:46:00	33	5	-0.459681	0.884651	-0.12197
86940	13/09/2018--12:47:00	33	0	-0.459681	0.884651	-0.0930841
87000	13/09/2018--12:48:00	33.03	2	-0.557719	0.828017	-0.107527
87060	13/09/2018--12:49:00	33.01	1	-0.541379	0.842175	-0.107527
87120	13/09/2018--12:50:00	33.01	181	-0.721114	0.700589	0.0224586
87180	13/09/2018--12:51:00	33.06	0	-0.688435	0.743065	-0.0208699
87240	13/09/2018--12:52:00	33.11	0	-0.606737	0.7997	0.0657871
87300	13/09/2018--12:53:00	33.11	0	-0.704774	0.714748	-0.0930841
87360	13/09/2018--12:54:00	33.03	3	0.0305043	0.927127	-0.410826
87420	13/09/2018--12:55:00	33.07	27	-0.459681	0.856334	-0.309727
87480	13/09/2018--12:56:00	33.02	17	-0.16557	0.941285	-0.107527
87540	13/09/2018--12:57:00	33.02	4	-0.312626	0.828017	-0.511926
87600	13/09/2018--12:58:00	33	2	0.324616	0.912968	-0.309727
87660	13/09/2018--12:59:00	32.96	15	0.193899	0.927127	-0.396384
87720	13/09/2018--13:00:00	32.91	0	0.242918	0.884651	-0.410826
87780	13/09/2018--13:01:00	32.89	0	0.226579	0.884651	-0.439712
87840	13/09/2018--13:02:00	32.89	0	0.242918	0.884651	-0.439712
87900	13/09/2018--13:03:00	32.88	15	-0.0185143	101.208	-0.00642706
87960	13/09/2018--13:04:00	32.95	0	-0.0348538	101.208	-0.0786412
88020	13/09/2018--13:05:00	33.01	0	-0.16557	0.955444	-0.324169
88080	13/09/2018--13:06:00	33.06	17	-0.18191	0.927127	-0.367498
88140	13/09/2018--13:07:00	33.1	28	0.0141647	0.941285	0.00801577
88200	13/09/2018--13:08:00	33.11	484	0.0795228	0.927127	-0.410826
88260	13/09/2018--13:09:00	33.11	943	-0.00217479	113.951	-0.381941
88320	13/09/2018--13:10:00	33.04	251	0.0305043	0.969603	-0.266398
88380	13/09/2018--13:11:00	32.96	32	0.0468438	0.983761	-0.338612
88440	13/09/2018--13:12:00	32.96	538	0.242918	126.693	-0.0641984
88500	13/09/2018--13:13:00	32.93	643	0.0631833	102.624	-0.22307
88560	13/09/2018--13:14:00	32.89	182	-0.116551	0.969603	-0.22307
88620	13/09/2018--13:15:00	32.84	241	-0.427002	0.927127	-0.0353127
88680	13/09/2018--13:16:00	32.84	4	-0.377984	0.927127	-0.12197
88740	13/09/2018--13:17:00	32.91	0	-0.377984	0.912968	-0.237512
88800	13/09/2018--13:18:00	32.96	1	-0.574058	0.828017	-0.107527
88860	13/09/2018--13:19:00	32.86	3	-0.0185143	0.870493	-0.497483
88920	13/09/2018--13:20:00	32.87	0	0.0631833	0.828017	-0.58414
88980	13/09/2018--13:21:00	32.87	0	0.144881	0.813858	-0.58414
89040	13/09/2018--13:22:00	32.87	0	0.144881	0.813858	-0.58414
89100	13/09/2018--13:23:00	32.89	12	0.210239	0.828017	-0.540812
89160	13/09/2018--13:24:00	32.89	0	0.210239	0.828017	-0.540812
89220	13/09/2018--13:25:00	32.94	30	-0.0675329	0.969603	-0.425269
89280	13/09/2018--13:26:00	32.98	13	-0.18191	0.969603	-0.425269
89340	13/09/2018--13:27:00	32.96	10	0.16122	0.870493	-0.497483
89400	13/09/2018--13:28:00	32.92	17	-0.230928	0.884651	-0.410826
89460	13/09/2018--13:29:00	32.93	8	0.16122	0.856334	-0.526369
89520	13/09/2018--13:30:00	32.97	9	-0.443342	0.884651	-0.266398
89580	13/09/2018--13:31:00	32.96	3	-0.328965	0.884651	-0.353055
89640	13/09/2018--13:32:00	33.01	2	-0.14923	101.208	-0.00642706
89700	13/09/2018--13:33:00	33.03	9	-0.16557	0.941285	-0.295284
89760	13/09/2018--13:34:00	33.07	71	-0.5087	0.856334	-0.136413
89820	13/09/2018--13:35:00	33.11	3	-0.0838724	0.99792	-0.251955
89880	13/09/2018--13:36:00	33.12	2	-0.5087	0.856334	0.0224586
89940	13/09/2018--13:37:00	33.16	1	-0.14923	0.969603	-0.266398
90000	13/09/2018--13:38:00	33.18	4	-0.00217479	0.969603	-0.12197
90060	13/09/2018--13:39:00	33.13	4	-0.655756	0.700589	-0.309727
90120	13/09/2018--13:40:00	33.11	5	-0.100212	0.983761	-0.251955
90180	13/09/2018--13:41:00	33.03	1	-0.116551	0.955444	-0.324169
90240	13/09/2018--13:42:00	32.96	18	-0.688435	0.771382	0.0369014
90300	13/09/2018--13:43:00	32.93	21	-0.639416	0.757224	0.138001
90360	13/09/2018--13:44:00	32.91	12	-0.132891	0.99792	-0.165298
90420	13/09/2018--13:45:00	32.89	2	-0.0348538	0.983761	-0.237512
90480	13/09/2018--13:46:00	32.88	0	0.0958623	0.99792	-0.251955
90540	13/09/2018--13:47:00	32.8	4	-0.247268	0.941285	0.0224586
90600	13/09/2018--13:48:00	32.76	10	0.291937	0.955444	-0.266398
90660	13/09/2018--13:49:00	32.82	15	-0.688435	0.728907	-0.0641984
90720	13/09/2018--13:50:00	32.85	3	0.144881	0.89881	-0.439712
90780	13/09/2018--13:51:00	32.79	0	0.144881	0.927127	-0.439712
90840	13/09/2018--13:52:00	32.74	0	0.144881	0.89881	-0.454155
90900	13/09/2018--13:53:00	32.71	4	-0.639416	0.7997	-0.00642706
90960	13/09/2018--13:54:00	32.77	21	-0.100212	0.813858	-0.598583
91020	13/09/2018--13:55:00	32.79	1	-0.132891	0.99792	-0.107527
91080	13/09/2018--13:56:00	32.79	0	-0.0185143	0.99792	0.138001
91140	13/09/2018--13:57:00	32.85	13	-0.132891	0.941285	-0.22307
91200	13/09/2018--13:58:00	32.94	2	-0.00217479	0.927127	-0.396384
91260	13/09/2018--13:59:00	33.02	0	-0.0675329	0.927127	-0.396384
91320	13/09/2018--14:00:00	33.04	2	-0.230928	0.912968	-0.381941
91380	13/09/2018--14:01:00	33.02	0	-0.427002	0.714748	-0.555255
91440	13/09/2018--14:02:00	33.02	25	-0.247268	0.842175	-0.511926
91500	13/09/2018--14:03:00	33.03	0	-0.296286	0.813858	-0.497483
91560	13/09/2018--14:04:00	33.07	0	-0.361644	0.757224	-0.555255
91620	13/09/2018--14:05:00	33.1	0	-0.443342	0.714748	-0.555255
91680	13/09/2018--14:06:00	33.07	0	-0.410663	0.728907	-0.58414
91740	13/09/2018--14:07:00	33.01	0	-0.459681	0.686431	-0.58414
91800	13/09/2018--14:08:00	33.02	0	-0.0185143	0.912968	-0.439712
91860	13/09/2018--14:09:00	33	14	-0.116551	0.927127	-0.381941
91920	13/09/2018--14:10:00	33.08	2	-0.116551	0.955444	-0.324169
91980	13/09/2018--14:11:00	33.11	5	-0.100212	0.99792	-0.0930841
92040	13/09/2018--14:12:00	33.16	2	-0.00217479	0.955444	-0.324169
92100	13/09/2018--14:13:00	33.19	2	0.0468438	0.969603	-0.295284
92160	13/09/2018--14:14:00	33.21	5	-0.100212	0.884651	-0.483041
92220	13/09/2018--14:15:00	33.32	20	-0.214589	0.842175	-0.511926
92280	13/09/2018--14:16:00	33.36	11	-0.0511934	0.99792	0.0657871
92340	13/09/2018--14:17:00	33.41	5	-0.230928	0.89881	-0.396384
92400	13/09/2018--14:18:00	33.47	0	-0.100212	0.842175	-0.540812
92460	13/09/2018--14:19:00	33.43	66	-0.116551	0.941285	-0.353055
92520	13/09/2018--14:20:00	33.39	38	-0.557719	0.757224	-0.396384
92580	13/09/2018--14:21:00	33.38	138	-0.328965	112.535	-0.295284
92640	13/09/2018--14:22:00	33.33	121	-0.312626	0.955444	-0.194184
92700	13/09/2018--14:23:00	33.27	135	-0.14923	0.969603	-0.237512
92760	13/09/2018--14:24:00	33.2	290	-0.802811	0.445735	0.383529
92820	13/09/2018--14:25:00	33.12	26	0.144881	0.89881	-0.353055
92880	13/09/2018--14:26:00	33.04	225	-0.345305	0.700589	-0.396384
92940	13/09/2018--14:27:00	33.05	189	0.0305043	0.99792	-0.266398
93000	13/09/2018--14:28:00	33.05	914	-0.132891	0.969603	-0.237512
93060	13/09/2018--14:29:00	32.99	207	0.112202	0.955444	-0.367498
93120	13/09/2018--14:30:00	32.88	829	-0.0511934	0.587321	-0.251955
93180	13/09/2018--14:31:00	32.85	666	0.0468438	0.912968	-0.12197
93240	13/09/2018--14:32:00	33.29	735	-0.00217479	0.856334	-0.309727
93300	13/09/2018--14:33:00	33.7	743	-0.312626	115.366	-0.266398
93360	13/09/2018--14:34:00	33.98	694	-0.0838724	101.208	-0.208627
93420	13/09/2018--14:35:00	34.23	665	0.112202	0.658114	-0.208627
93480	13/09/2018--14:36:00	34.49	626	-0.753793	0.658114	0.195773
93540	13/09/2018--14:37:00	34.44	307	-0.116551	0.955444	-0.309727
93600	13/09/2018--14:38:00	34.43	597	-0.0838724	0.813858	-0.324169
93660	13/09/2018--14:39:00	34.68	975	-0.116551	0.884651	-0.367498
93720	13/09/2018--14:40:00	34.74	65	0.0958623	0.955444	-0.381941
93780	13/09/2018--14:41:00	34.57	10	0.0141647	0.955444	-0.295284
93840	13/09/2018--14:42:00	34.37	87	0.128541	0.856334	-0.483041
93900	13/09/2018--14:43:00	33.88	204	0.193899	0.927127	-0.425269
93960	13/09/2018--14:44:00	33.45	291	0.128541	0.941285	-0.324169
94020	13/09/2018--14:45:00	33.09	71	0.0958623	0.884651	-0.454155
94080	13/09/2018--14:46:00	32.83	333	-0.296286	0.856334	-0.497483
94140	13/09/2018--14:47:00	32.79	406	0.0305043	0.884651	-0.569698
94200	13/09/2018--14:48:00	32.54	118	0.226579	0.842175	-0.569698
94260	13/09/2018--14:49:00	32.55	186	-0.00217479	0.912968	-0.483041
94320	13/09/2018--14:50:00	32.42	213	0.275597	0.856334	-0.454155
94380	13/09/2018--14:51:00	32.23	249	-0.0511934	0.728907	-0.656355
94440	13/09/2018--14:52:00	32.05	233	0.340955	0.89881	-0.353055
94500	13/09/2018--14:53:00	31.91	45	0.144881	0.884651	-0.511926
94560	13/09/2018--14:54:00	31.82	14	-0.0675329	0.955444	-0.396384
94620	13/09/2018--14:55:00	31.79	287	0.0958623	0.912968	-0.526369
94680	13/09/2018--14:56:00	31.84	168	0.259258	0.941285	-0.439712
94740	13/09/2018--14:57:00	32.02	196	0.128541	0.941285	-0.454155
94800	13/09/2018--14:58:00	32.22	182	0.0141647	0.99792	-0.468598
94860	13/09/2018--14:59:00	32.43	299	0.193899	0.927127	-0.0930841
94920	13/09/2018--15:00:00	32.58	312	0.17756	0.884651	-0.468598
94980	13/09/2018--15:01:00	32.73	95	-0.247268	0.969603	-0.237512
95040	13/09/2018--15:02:00	33.05	279	-0.214589	0.955444	-0.179741
95100	13/09/2018--15:03:00	33.37	217	-0.949867	-0.163084	0.383529
95160	13/09/2018--15:04:00	33.52	251	-0.18191	101.208	-0.22307
95220	13/09/2018--15:05:00	33.59	108	-0.476021	0.89881	0.0513443
95280	13/09/2018--15:06:00	33.68	0	-0.377984	0.927127	0.0369014
95340	13/09/2018--15:07:00	33.78	1	-0.655756	0.757224	0.00801577
95400	13/09/2018--15:08:00	33.86	0	-0.574058	0.828017	0.0224586
95460	13/09/2018--15:09:00	33.95	1	-0.557719	0.842175	-0.0786412
95520	13/09/2018--15:10:00	34.02	0	-0.557719	0.828017	-0.0208699
95580	13/09/2018--15:11:00	34.11	0	-0.574058	0.842175	0.0513443
95640	13/09/2018--15:12:00	34.17	0	-0.476021	0.884651	0.0224586
95700	13/09/2018--15:13:00	34.22	7	-0.557719	0.842175	0.0657871
95760	13/09/2018--15:14:00	34.29	2	-0.623077	0.771382	-0.165298
95820	13/09/2018--15:15:00	34.32	0	-0.541379	0.842175	0.00801577
95880	13/09/2018--15:16:00	34.34	10	-0.541379	0.842175	0.0946728
95940	13/09/2018--15:17:00	34.38	0	-0.198249	0.7997	-0.58414
96000	13/09/2018--15:18:00	34.39	1	-0.590398	0.828017	0.0369014
96060	13/09/2018--15:19:00	34.43	1	0.0305043	0.969603	-0.295284
96120	13/09/2018--15:20:00	34.45	12	-0.0511934	0.983761	-0.0208699
96180	13/09/2018--15:21:00	34.56	323	0.0141647	10.404	-0.324169
96240	13/09/2018--15:22:00	34.58	160	-0.100212	0.955444	0.0224586
96300	13/09/2018--15:23:00	34.57	45	-0.116551	0.912968	-0.353055
96360	13/09/2018--15:24:00	34.54	358	-0.132891	0.941285	-0.324169
96420	13/09/2018--15:25:00	34.48	184	-0.998886	-0.0781329	-0.454155
96480	13/09/2018--15:26:00	34.41	70	-0.410663	0.927127	-0.12197
96540	13/09/2018--15:27:00	34.37	64	-0.214589	0.870493	-0.468598
96600	13/09/2018--15:28:00	34.34	14	0.0468438	0.927127	-0.410826
96660	13/09/2018--15:29:00	34.29	81	0.961857	-0.120609	-0.136413
96720	13/09/2018--15:30:00	34.34	0	0.961857	-0.148926	-0.194184
96780	13/09/2018--15:31:00	34.4	0	0.961857	-0.148926	-0.179741
96840	13/09/2018--15:32:00	34.46	0	0.978197	0.0209772	-0.237512
96900	13/09/2018--15:33:00	34.45	0	0.961857	0.0209772	-0.208627
96960	13/09/2018--15:34:00	34.42	2	0.961857	-0.10645	-0.237512
97020	13/09/2018--15:35:00	34.45	0	0.929178	-0.10645	-0.353055
97080	13/09/2018--15:36:00	34.5	0	0.961857	-0.120609	-0.208627
97140	13/09/2018--15:37:00	34.55	0	0.912838	-0.10645	-0.367498
97200	13/09/2018--15:38:00	34.59	0	0.912838	-0.0922915	-0.367498
97260	13/09/2018--15:39:00	34.64	0	0.961857	-0.148926	-0.179741
97320	13/09/2018--15:40:00	34.69	0	0.945517	-0.134767	-0.266398
97380	13/09/2018--15:41:00	34.72	0	0.945517	-0.134767	-0.280841
97440	13/09/2018--15:42:00	34.73	0	0.961857	-0.134767	-0.266398
97500	13/09/2018--15:43:00	34.75	1	0.929178	-0.148926	-0.324169
97560	13/09/2018--15:44:00	34.75	0	0.929178	-0.0922915	-0.309727
97620	13/09/2018--15:45:00	34.75	0	0.929178	-0.120609	-0.353055
97680	13/09/2018--15:46:00	34.71	0	0.945517	-0.134767	-0.280841
97740	13/09/2018--15:47:00	34.72	0	0.814801	-0.0356571	-0.58414
97800	13/09/2018--15:48:00	34.74	0	0.782122	-0.0214985	-0.627469
97860	13/09/2018--15:49:00	34.77	0	0.782122	-0.0214985	-0.627469
97920	13/09/2018--15:50:00	34.79	0	0.749443	-0.00733995	-0.656355
97980	13/09/2018--15:51:00	34.83	0	0.749443	-0.00733995	-0.656355
98040	13/09/2018--15:52:00	34.82	0	0.749443	-0.00733995	-0.656355
98100	13/09/2018--15:53:00	34.87	0	0.749443	-0.00733995	-0.641912
98160	13/09/2018--15:54:00	34.9	0	0.749443	-0.00733995	-0.641912
98220	13/09/2018--15:55:00	34.93	0	0.749443	-0.0214985	-0.641912
98280	13/09/2018--15:56:00	34.98	0	0.749443	-0.0214985	-0.656355
98340	13/09/2018--15:57:00	35	0	0.749443	-0.0214985	-0.641912
98400	13/09/2018--15:58:00	35.01	1	0.929178	-0.0922915	-0.353055
98460	13/09/2018--15:59:00	35.02	0	0.912838	-0.0922915	-0.353055
98520	13/09/2018--16:00:00	35.04	0	0.929178	-0.0922915	-0.353055
98580	13/09/2018--16:01:00	35.01	0	0.929178	-0.0781329	-0.353055
98640	13/09/2018--16:02:00	35.02	0	0.929178	-0.0781329	-0.367498
98700	13/09/2018--16:03:00	35.02	0	0.929178	-0.0781329	-0.353055
98760	13/09/2018--16:04:00	35.02	0	0.929178	-0.0781329	-0.353055
98820	13/09/2018--16:05:00	35.05	0	0.912838	-0.0922915	-0.353055
98880	13/09/2018--16:06:00	35.04	1	0.651406	0.0492944	-0.757454
98940	13/09/2018--16:07:00	35.04	1	0.635067	0.0492944	-0.757454
99000	13/09/2018--16:08:00	35.07	2	0.635067	0.0492944	-0.757454
99060	13/09/2018--16:09:00	35.13	4	0.635067	0.0351358	-0.771897
99120	13/09/2018--16:10:00	35.16	3	0.635067	0.0351358	-0.757454
99180	13/09/2018--16:11:00	35.22	3	0.635067	0.0351358	-0.757454
99240	13/09/2018--16:12:00	35.27	2	0.635067	0.0351358	-0.757454
99300	13/09/2018--16:13:00	35.32	1	0.635067	0.0351358	-0.771897
99360	13/09/2018--16:14:00	35.36	3	0.635067	0.0351358	-0.771897
99420	13/09/2018--16:15:00	35.4	6	0.635067	0.0351358	-0.757454
99480	13/09/2018--16:16:00	35.43	0	0.651406	0.0209772	-0.743012
99540	13/09/2018--16:17:00	35.46	0	0.651406	0.00681863	-0.757454
99600	13/09/2018--16:18:00	35.52	0	0.651406	0.00681863	-0.743012
99660	13/09/2018--16:19:00	35.54	0	0.651406	0.00681863	-0.743012
99720	13/09/2018--16:20:00	35.57	0	0.651406	0.00681863	-0.743012
99780	13/09/2018--16:21:00	35.61	0	0.635067	0.00681863	-0.757454
99840	13/09/2018--16:22:00	35.65	0	0.651406	0.00681863	-0.743012
99900	13/09/2018--16:23:00	35.67	0	0.651406	0.00681863	-0.743012
99960	13/09/2018--16:24:00	35.68	2	0.912838	-0.0781329	-0.396384
100020	13/09/2018--16:25:00	35.68	2	0.0305043	0.00681863	-0.98854
100080	13/09/2018--16:26:00	35.66	2	0.0305043	0.00681863	-0.98854
100140	13/09/2018--16:27:00	35.68	4	0.961857	0.247515	-0.194184
100200	13/09/2018--16:28:00	35.71	2	0.782122	-0.0639743	-0.598583
100260	13/09/2018--16:29:00	35.7	1	0.798462	-0.0639743	-0.58414
100320	13/09/2018--16:30:00	35.67	1	0.0141647	0.346625	0.932357
100380	13/09/2018--16:31:00	35.55	0	-0.0185143	0.360783	0.932357
100440	13/09/2018--16:32:00	35.44	0	0.765783	-0.134767	-0.58414
100500	13/09/2018--16:33:00	35.37	48	0.978197	-0.148926	0.0657871
100560	13/09/2018--16:34:00	35.33	260	-0.541379	0.856334	0.0224586
100620	13/09/2018--16:35:00	35.26	113	-0.459681	0.983761	-0.295284
100680	13/09/2018--16:36:00	35.21	131	-0.476021	0.884651	-0.107527
100740	13/09/2018--16:37:00	35.18	215	-0.655756	0.785541	0.00801577
100800	13/09/2018--16:38:00	35.19	2	-0.688435	0.728907	0.0946728
100860	13/09/2018--16:39:00	35.17	114	-0.132891	125.277	-0.295284
100920	13/09/2018--16:40:00	35.11	62	-0.427002	0.842175	0.138001
100980	13/09/2018--16:41:00	35.08	44	-0.868169	0.219197	0.412415
101040	13/09/2018--16:42:00	35.07	120	-0.0348538	0.813858	-0.439712
101100	13/09/2018--16:43:00	35	71	-0.770132	0.629797	0.0657871
101160	13/09/2018--16:44:00	34.98	81	-0.884509	-0.0781329	0.369087
101220	13/09/2018--16:45:00	34.94	146	-0.100212	0.955444	-0.280841
101280	13/09/2018--16:46:00	34.91	299	-0.884509	0.488211	0.152444
101340	13/09/2018--16:47:00	34.87	571	-0.361644	0.884651	-0.165298
101400	13/09/2018--16:48:00	34.82	188	-0.52504	0.856334	-0.266398
101460	13/09/2018--16:49:00	34.84	486	-0.14923	0.89881	0.397972
101520	13/09/2018--16:50:00	34.88	22	-0.279947	0.927127	-0.353055
101580	13/09/2018--16:51:00	34.91	80	0.0468438	101.208	-0.165298
101640	13/09/2018--16:52:00	34.93	164	-0.949867	0.134246	0.369087
101700	13/09/2018--16:53:00	34.94	35	-0.230928	0.983761	-0.0641984
101760	13/09/2018--16:54:00	34.94	6	-0.541379	0.870493	0.0657871
101820	13/09/2018--16:55:00	34.94	156	-0.361644	0.941285	-0.0641984
101880	13/09/2018--16:56:00	34.91	89	-0.18191	0.99792	-0.150855
101940	13/09/2018--16:57:00	34.9	89	-0.0348538	102.624	-0.0641984
102000	13/09/2018--16:58:00	34.9	76	-0.590398	0.813858	-0.0641984
102060	13/09/2018--16:59:00	34.88	71	0.0141647	0.969603	-0.353055
102120	13/09/2018--17:00:00	34.86	66	-0.18191	0.842175	-0.425269
102180	13/09/2018--17:01:00	34.86	18	-0.0348538	0.912968	-0.425269
102240	13/09/2018--17:02:00	34.85	39	0.128541	0.99792	-0.179741
102300	13/09/2018--17:03:00	34.89	103	0.0958623	0.842175	-0.540812
102360	13/09/2018--17:04:00	34.91	46	0.0141647	0.927127	-0.468598
102420	13/09/2018--17:05:00	34.92	408	-0.377984	0.969603	-0.0497556
102480	13/09/2018--17:06:00	34.84	171	-0.230928	152.179	0.0369014
102540	13/09/2018--17:07:00	34.8	528	-0.0675329	0.941285	-0.309727
102600	13/09/2018--17:08:00	34.76	101	-0.0511934	0.856334	-0.526369
102660	13/09/2018--17:09:00	34.83	136	0.16122	0.856334	-0.396384
102720	13/09/2018--17:10:00	34.82	329	0.0958623	0.856334	-0.526369
102780	13/09/2018--17:11:00	34.81	279	0.0141647	101.208	-0.526369
102840	13/09/2018--17:12:00	34.76	367	0.0468438	0.912968	-0.454155
102900	13/09/2018--17:13:00	34.74	127	-0.377984	0.7997	-0.468598
102960	13/09/2018--17:14:00	34.8	0	-0.0511934	0.870493	-0.526369
103020	13/09/2018--17:15:00	34.8	101	0.0468438	0.813858	-0.454155
103080	13/09/2018--17:16:00	34.76	105	0.0141647	0.856334	-0.526369
103140	13/09/2018--17:17:00	34.79	2	-0.0511934	0.856334	-0.511926
103200	13/09/2018--17:18:00	34.81	1	-0.0185143	0.842175	-0.526369
103260	13/09/2018--17:19:00	34.82	71	0.0795228	0.884651	-0.569698
103320	13/09/2018--17:20:00	34.83	44	0.128541	0.884651	-0.396384
103380	13/09/2018--17:21:00	34.84	78	0.0468438	0.912968	-0.511926
103440	13/09/2018--17:22:00	34.86	5	-0.00217479	0.89881	-0.497483
103500	13/09/2018--17:23:00	34.86	85	0.0795228	0.870493	-0.497483
103560	13/09/2018--17:24:00	34.79	10	0.128541	0.927127	-0.425269
103620	13/09/2018--17:25:00	34.71	27	0.422653	111.119	-0.353055
103680	13/09/2018--17:26:00	34.65	278	-0.247268	0.7997	-0.598583
103740	13/09/2018--17:27:00	34.61	174	-0.0511934	0.927127	-0.483041
103800	13/09/2018--17:28:00	34.57	140	-0.0675329	0.941285	0.0946728
103860	13/09/2018--17:29:00	34.44	1158	0.144881	0.771382	-0.266398
103920	13/09/2018--17:30:00	34.13	980	0.0468438	0.969603	-0.251955
103980	13/09/2018--17:31:00	33.92	200	-0.0185143	0.99792	-0.251955
104040	13/09/2018--17:32:00	33.78	38	-0.263607	0.927127	-0.266398
104100	13/09/2018--17:33:00	33.7	28	-0.49236	0.856334	-0.208627
104160	13/09/2018--17:34:00	33.61	0	-0.132891	0.983761	-0.280841
104220	13/09/2018--17:35:00	33.48	37	-0.116551	0.870493	-0.511926
104280	13/09/2018--17:36:00	33.39	0	-0.132891	0.856334	-0.526369
104340	13/09/2018--17:37:00	33.39	1	-0.132891	0.856334	-0.511926
104400	13/09/2018--17:38:00	33.43	8	-0.639416	0.757224	-0.179741
104460	13/09/2018--17:39:00	33.41	1	-0.132891	0.884651	-0.483041
104520	13/09/2018--17:40:00	33.44	0	-0.0511934	0.870493	-0.526369
104580	13/09/2018--17:41:00	33.48	0	-0.0675329	0.927127	-0.425269
104640	13/09/2018--17:42:00	33.51	1	-0.132891	0.856334	-0.511926
104700	13/09/2018--17:43:00	33.61	6	-0.18191	0.870493	-0.483041
104760	13/09/2018--17:44:00	33.75	4	-0.198249	0.870493	-0.468598
104820	13/09/2018--17:45:00	33.87	11	-0.721114	0.700589	-0.12197
104880	13/09/2018--17:46:00	33.7	2	-0.623077	0.757224	-0.266398
104940	13/09/2018--17:47:00	33.55	4	-0.16557	0.842175	-0.526369
105000	13/09/2018--17:48:00	33.51	2	-0.18191	0.842175	-0.540812
105060	13/09/2018--17:49:00	33.53	0	-0.279947	0.7997	-0.540812
105120	13/09/2018--17:50:00	33.53	0	-0.16557	0.828017	-0.555255
105180	13/09/2018--17:51:00	33.59	2	-0.18191	0.842175	-0.526369
105240	13/09/2018--17:52:00	33.64	0	-0.0675329	0.870493	-0.511926
105300	13/09/2018--17:53:00	33.67	1	-0.100212	0.870493	-0.511926
105360	13/09/2018--17:54:00	33.69	2	-0.0675329	0.870493	-0.511926
105420	13/09/2018--17:55:00	33.64	124	-0.0348538	0.955444	-0.338612
105480	13/09/2018--17:56:00	33.46	174	-0.279947	0.912968	0.296872
105540	13/09/2018--17:57:00	33.25	221	-0.116551	0.969603	-0.309727
105600	13/09/2018--17:58:00	33.05	98	0.0305043	0.99792	-0.107527
105660	13/09/2018--17:59:00	32.88	196	-0.0675329	0.969603	-0.280841
105720	13/09/2018--18:00:00	32.72	351	-0.0838724	0.629797	-0.454155
105780	13/09/2018--18:01:00	32.62	226	-0.770132	0.658114	-0.0497556
105840	13/09/2018--18:02:00	32.55	3	-0.476021	0.870493	-0.107527
105900	13/09/2018--18:03:00	32.51	0	-0.704774	0.728907	-0.0208699
105960	13/09/2018--18:04:00	32.46	0	-0.721114	0.700589	0.00801577
106020	13/09/2018--18:05:00	32.43	187	-0.623077	0.785541	-0.0641984
106080	13/09/2018--18:06:00	32.4	242	-0.0348538	0.983761	-0.338612
106140	13/09/2018--18:07:00	32.39	59	-0.83549	0.559004	0.0657871
106200	13/09/2018--18:08:00	32.43	0	-0.0675329	0.89881	-0.468598
106260	13/09/2018--18:09:00	32.48	303	-0.18191	0.983761	-0.165298
106320	13/09/2018--18:10:00	32.46	119	-0.312626	0.771382	-0.58414
106380	13/09/2018--18:11:00	32.47	22	-0.688435	0.728907	0.00801577
106440	13/09/2018--18:12:00	32.5	2	-0.639416	0.771382	-0.136413
106500	13/09/2018--18:13:00	32.54	0	-0.639416	0.771382	-0.12197
106560	13/09/2018--18:14:00	32.59	0	-0.639416	0.757224	-0.165298
106620	13/09/2018--18:15:00	32.68	9	0.242918	0.870493	-0.454155
106680	13/09/2018--18:16:00	32.68	1	0.16122	0.856334	-0.526369
106740	13/09/2018--18:17:00	32.67	1	0.17756	0.842175	-0.540812
106800	13/09/2018--18:18:00	32.65	0	0.17756	0.828017	-0.555255
106860	13/09/2018--18:19:00	32.64	2	0.193899	0.828017	-0.555255
106920	13/09/2018--18:20:00	32.66	0	0.144881	0.828017	-0.540812
106980	13/09/2018--18:21:00	32.68	0	0.242918	0.7997	-0.555255
107040	13/09/2018--18:22:00	32.69	0	0.17756	0.813858	-0.555255
107100	13/09/2018--18:23:00	32.71	0	0.17756	0.813858	-0.569698
107160	13/09/2018--18:24:00	32.74	0	0.16122	0.828017	-0.58414
107220	13/09/2018--18:25:00	32.75	0	0.16122	0.813858	-0.58414
107280	13/09/2018--18:26:00	32.75	0	0.16122	0.813858	-0.569698
107340	13/09/2018--18:27:00	32.79	18	-0.541379	0.842175	-0.12197
107400	13/09/2018--18:28:00	32.84	16	-0.16557	0.89881	-0.439712
107460	13/09/2018--18:29:00	32.86	0	-0.704774	0.728907	-0.0786412
107520	13/09/2018--18:30:00	32.86	58	-0.214589	0.941285	-0.00642706
107580	13/09/2018--18:31:00	32.86	423	0.144881	0.912968	-0.353055
107640	13/09/2018--18:32:00	32.84	419	-0.116551	0.89881	-0.425269
107700	13/09/2018--18:33:00	32.83	310	-0.00217479	0.7997	-0.338612
107760	13/09/2018--18:34:00	32.84	98	-0.0511934	0.969603	-0.309727
107820	13/09/2018--18:35:00	32.89	88	-0.0675329	0.969603	-0.309727
107880	13/09/2018--18:36:00	32.94	231	-0.557719	0.842175	0.00801577
107940	13/09/2018--18:37:00	32.85	1	-0.361644	0.672272	-0.670797
108000	13/09/2018--18:38:00	32.62	1	-0.410663	0.643955	-0.656355
108060	13/09/2018--18:39:00	32.48	1	-0.263607	0.771382	-0.58414
108120	13/09/2018--18:40:00	32.45	0	-0.394323	0.714748	-0.598583
108180	13/09/2018--18:41:00	32.41	0	-0.410663	0.700589	-0.598583
108240	13/09/2018--18:42:00	32.42	0	-0.263607	0.771382	-0.598583
108300	13/09/2018--18:43:00	32.48	613	-0.00217479	0.99792	-0.179741
108360	13/09/2018--18:44:00	32.55	260	-0.410663	0.941285	-0.280841
108420	13/09/2018--18:45:00	32.59	177	-0.214589	0.983761	-0.165298
108480	13/09/2018--18:46:00	32.62	41	-0.247268	0.912968	-0.396384
108540	13/09/2018--18:47:00	32.68	2	-0.377984	0.842175	-0.425269
108600	13/09/2018--18:48:00	32.61	0	-0.541379	0.700589	-0.497483
108660	13/09/2018--18:49:00	32.47	0	-0.443342	0.842175	-0.338612
108720	13/09/2018--18:50:00	32.55	32	-0.214589	0.89881	-0.425269
108780	13/09/2018--18:51:00	32.55	68	-0.868169	0.275832	0.383529
108840	13/09/2018--18:52:00	32.58	0	-0.443342	0.856334	0.109116
108900	13/09/2018--18:53:00	32.58	123	0.0305043	0.969603	-0.22307
108960	13/09/2018--18:54:00	32.57	24	-0.704774	0.700589	-0.208627
109020	13/09/2018--18:55:00	32.54	22	-0.0675329	0.927127	-0.410826
109080	13/09/2018--18:56:00	32.55	21	-0.704774	0.700589	-0.179741
109140	13/09/2018--18:57:00	32.5	1	-0.361644	0.927127	-0.136413
109200	13/09/2018--18:58:00	32.5	1	-0.639416	0.686431	0.325758
109260	13/09/2018--18:59:00	32.52	41	-0.83549	0.559004	0.0946728
109320	13/09/2018--19:00:00	32.54	70	-0.557719	0.7997	-0.280841
109380	13/09/2018--19:01:00	32.59	1	-0.541379	0.842175	-0.12197
109440	13/09/2018--19:02:00	32.6	5	-0.263607	0.856334	-0.468598
109500	13/09/2018--19:03:00	32.63	1	-0.198249	0.912968	-0.396384
109560	13/09/2018--19:04:00	32.66	419	-0.116551	0.714748	-0.396384
109620	13/09/2018--19:05:00	32.64	755	-0.00217479	0.969603	-0.309727
109680	13/09/2018--19:06:00	32.66	88	-0.132891	0.99792	-0.439712
109740	13/09/2018--19:07:00	32.7	109	-0.0511934	0.99792	-0.136413
109800	13/09/2018--19:08:00	32.78	7	-0.312626	0.955444	-0.0353127
109860	13/09/2018--19:09:00	32.9	239	-0.312626	111.119	-0.483041
109920	13/09/2018--19:10:00	32.92	640	-0.18191	0.927127	-0.381941
109980	13/09/2018--19:11:00	32.92	644	-0.18191	0.757224	-0.194184
110040	13/09/2018--19:12:00	32.93	704	-0.443342	0.955444	-0.165298
110100	13/09/2018--19:13:00	32.92	38	0.242918	0.955444	-0.0641984
110160	13/09/2018--19:14:00	33.04	172	0.144881	0.969603	-0.309727
110220	13/09/2018--19:15:00	33.18	88	0.16122	0.927127	-0.454155
110280	13/09/2018--19:16:00	33.35	273	0.259258	0.927127	-0.381941
110340	13/09/2018--19:17:00	33.48	233	0.128541	0.941285	-0.439712
110400	13/09/2018--19:18:00	33.57	220	0.16122	0.771382	-0.540812
110460	13/09/2018--19:19:00	33.66	407	0.16122	0.884651	-0.439712
110520	13/09/2018--19:20:00	33.73	196	-0.00217479	0.99792	-0.136413
110580	13/09/2018--19:21:00	33.83	167	0.144881	0.912968	-0.425269
110640	13/09/2018--19:22:00	33.91	182	0.0958623	0.955444	-0.22307
110700	13/09/2018--19:23:00	33.99	255	0.357295	0.955444	-0.208627
110760	13/09/2018--19:24:00	34.07	281	0.226579	0.856334	-0.367498
110820	13/09/2018--19:25:00	34.12	47	0.226579	0.941285	-0.367498
110880	13/09/2018--19:26:00	34.2	72	0.308276	0.927127	-0.381941
110940	13/09/2018--19:27:00	34.21	199	0.242918	0.884651	-0.309727
111000	13/09/2018--19:28:00	34.27	176	0.17756	0.870493	-0.540812
111060	13/09/2018--19:29:00	34.34	78	0.0468438	0.969603	-0.410826
111120	13/09/2018--19:30:00	34.39	1	0.275597	0.884651	-0.396384
111180	13/09/2018--19:31:00	34.42	15	0.324616	0.89881	-0.410826
111240	13/09/2018--19:32:00	34.46	60	0.210239	0.884651	-0.367498
111300	13/09/2018--19:33:00	34.49	49	0.537029	0.828017	-0.367498
111360	13/09/2018--19:34:00	34.53	149	0.16122	0.89881	-0.483041
111420	13/09/2018--19:35:00	34.56	132	0.16122	0.912968	-0.324169
111480	13/09/2018--19:36:00	34.56	0	0.0305043	0.927127	-0.280841
111540	13/09/2018--19:37:00	34.59	0	0.0305043	0.969603	-0.367498
111600	13/09/2018--19:38:00	34.64	0	0.0631833	0.941285	-0.295284
111660	13/09/2018--19:39:00	34.7	0	-0.00217479	0.941285	-0.295284
111720	13/09/2018--19:40:00	34.75	77	0.0795228	0.884651	-0.511926
111780	13/09/2018--19:41:00	34.77	220	0.0468438	0.941285	-0.439712
111840	13/09/2018--19:42:00	34.77	261	-0.0511934	0.813858	-0.526369
111900	13/09/2018--19:43:00	34.77	164	0.210239	0.941285	-0.324169
111960	13/09/2018--19:44:00	34.75	122	-0.312626	0.884651	-0.150855
112020	13/09/2018--19:45:00	34.68	307	-0.132891	0.983761	0.0657871
112080	13/09/2018--19:46:00	34.6	101	-0.279947	0.927127	-0.12197
112140	13/09/2018--19:47:00	34.52	147	-0.721114	0.686431	0.195773
112200	13/09/2018--19:48:00	34.46	15	-0.132891	0.884651	-0.353055
112260	13/09/2018--19:49:00	34.39	377	-0.230928	0.856334	-0.280841
112320	13/09/2018--19:50:00	34.35	193	-0.0511934	0.785541	-0.324169
112380	13/09/2018--19:51:00	34.28	257	-101.523	-0.0922915	0.166887
112440	13/09/2018--19:52:00	34.23	268	-0.590398	0.658114	-0.0353127
112500	13/09/2018--19:53:00	34.2	291	-0.933528	0.275832	0.210215
112560	13/09/2018--19:54:00	34.14	300	-0.786472	0.615638	0.109116
112620	13/09/2018--19:55:00	34.11	76	-0.14923	0.89881	-0.425269
112680	13/09/2018--19:56:00	34.1	354	-0.0511934	13.802	-0.497483
112740	13/09/2018--19:57:00	34.06	443	0.0795228	118.198	-0.410826
112800	13/09/2018--19:58:00	33.99	141	-0.132891	0.941285	-0.309727
112860	13/09/2018--19:59:00	33.98	0	-0.100212	0.927127	-0.381941
112920	13/09/2018--20:00:00	33.98	39	0.0141647	0.955444	-0.324169
112980	13/09/2018--20:01:00	33.9	99	-0.247268	0.941285	-0.295284
113040	13/09/2018--20:02:00	33.9	48	-0.884509	0.502369	0.0369014
113100	13/09/2018--20:03:00	33.91	93	-0.198249	0.955444	-0.295284
113160	13/09/2018--20:04:00	33.89	40	-0.116551	0.941285	-0.367498
113220	13/09/2018--20:05:00	33.89	48	-0.786472	0.658114	0.0369014
113280	13/09/2018--20:06:00	33.87	186	-0.16557	0.927127	-0.367498
113340	13/09/2018--20:07:00	33.8	400	-0.100212	0.955444	-0.280841
113400	13/09/2018--20:08:00	33.73	82	-0.361644	0.941285	-0.0786412
113460	13/09/2018--20:09:00	33.72	188	-0.0838724	0.969603	-0.295284
113520	13/09/2018--20:10:00	33.59	144	-0.00217479	0.983761	-0.483041
113580	13/09/2018--20:11:00	33.38	97	0.16122	10.404	-0.179741
113640	13/09/2018--20:12:00	33.31	172	-0.0348538	0.955444	-0.280841
113700	13/09/2018--20:13:00	33.34	144	0.112202	0.884651	-0.381941
113760	13/09/2018--20:14:00	33.24	50	-0.459681	0.828017	-0.367498
113820	13/09/2018--20:15:00	33.11	61	-0.0838724	0.842175	-0.295284
113880	13/09/2018--20:16:00	32.93	97	-0.0185143	0.983761	-0.00642706
113940	13/09/2018--20:17:00	32.78	38	-0.00217479	0.983761	-0.22307
114000	13/09/2018--20:18:00	32.64	18	-0.230928	0.912968	-0.381941
114060	13/09/2018--20:19:00	32.56	186	-0.18191	0.941285	-0.338612
114120	13/09/2018--20:20:00	32.69	27	-0.394323	0.941285	-0.00642706
114180	13/09/2018--20:21:00	32.85	107	-0.263607	0.828017	-0.179741
114240	13/09/2018--20:22:00	32.96	76	-0.18191	0.983761	-0.0497556
114300	13/09/2018--20:23:00	33.06	177	-0.802811	-0.0214985	0.571286
114360	13/09/2018--20:24:00	33.13	137	-0.0348538	0.941285	-0.309727
114420	13/09/2018--20:25:00	33.15	156	-103.156	-0.0214985	0.0513443
114480	13/09/2018--20:26:00	33.16	183	-0.116551	108.287	-0.0353127
114540	13/09/2018--20:27:00	33.18	145	-0.557719	0.714748	-0.425269
114600	13/09/2018--20:28:00	33.23	141	-0.639416	0.842175	0.0657871
114660	13/09/2018--20:29:00	33.14	20	-0.18191	0.955444	-0.353055
114720	13/09/2018--20:30:00	33.03	36	-0.0511934	0.969603	-0.0786412
114780	13/09/2018--20:31:00	32.84	54	-0.672095	0.672272	-0.295284
114840	13/09/2018--20:32:00	32.66	59	-0.721114	0.672272	0.0946728
114900	13/09/2018--20:33:00	32.51	149	-0.0838724	0.983761	-0.107527
114960	13/09/2018--20:34:00	32.44	145	0.0958623	0.955444	-0.324169
115020	13/09/2018--20:35:00	32.59	5	-0.83549	0.658114	0.00801577
115080	13/09/2018--20:36:00	32.77	7	-0.198249	10.404	-0.353055
115140	13/09/2018--20:37:00	32.89	186	0.0141647	0.941285	-0.367498
115200	13/09/2018--20:38:00	32.96	63	-0.0511934	0.912968	-0.468598
115260	13/09/2018--20:39:00	33.03	109	-0.0838724	10.404	-0.150855
115320	13/09/2018--20:40:00	33.09	145	-0.394323	0.771382	-0.150855
115380	13/09/2018--20:41:00	33.16	34	0.226579	0.828017	-0.540812
115440	13/09/2018--20:42:00	33.29	0	0.144881	0.828017	-0.555255
115500	13/09/2018--20:43:00	33.39	7	-0.198249	0.828017	-0.511926
115560	13/09/2018--20:44:00	33.49	0	-0.14923	0.757224	-0.641912
115620	13/09/2018--20:45:00	33.59	0	-0.14923	0.757224	-0.656355
115680	13/09/2018--20:46:00	33.72	8	0.144881	0.785541	-0.613026
115740	13/09/2018--20:47:00	33.79	0	-0.00217479	0.743065	-0.670797
115800	13/09/2018--20:48:00	33.86	0	0.0468438	0.743065	-0.68524
115860	13/09/2018--20:49:00	33.95	0	-0.0185143	0.743065	-0.68524
115920	13/09/2018--20:50:00	34.04	0	-0.0185143	0.728907	-0.68524
115980	13/09/2018--20:51:00	34.11	17	-0.704774	0.700589	0.138001
116040	13/09/2018--20:52:00	34.11	0	-0.5087	0.743065	-0.353055
116100	13/09/2018--20:53:00	34.1	0	-0.574058	0.743065	-0.353055
116160	13/09/2018--20:54:00	34.07	0	-0.574058	0.743065	-0.367498
116220	13/09/2018--20:55:00	34.06	0	-0.574058	0.743065	-0.338612
116280	13/09/2018--20:56:00	34.05	4	-103.156	0.89881	0.195773
116340	13/09/2018--20:57:00	34.03	489	-0.312626	0.912968	-0.0497556
116400	13/09/2018--20:58:00	33.99	149	-0.933528	0.0492944	0.397972
116460	13/09/2018--20:59:00	33.93	91	0.193899	0.89881	-0.410826
116520	13/09/2018--21:00:00	33.94	111	-109.692	0.247515	0.28243
116580	13/09/2018--21:01:00	33.86	382	-0.312626	105.455	-0.136413
116640	13/09/2018--21:02:00	33.8	153	-0.85183	0.643955	0.0946728
116700	13/09/2018--21:03:00	33.78	36	-0.459681	0.89881	-0.0497556
116760	13/09/2018--21:04:00	33.81	10	-0.52504	0.785541	-0.150855
116820	13/09/2018--21:05:00	33.82	120	-0.16557	0.969603	-0.251955
116880	13/09/2018--21:06:00	33.84	145	-0.361644	0.927127	-0.136413
116940	13/09/2018--21:07:00	34.01	96	0.275597	0.828017	-0.266398
117000	13/09/2018--21:08:00	33.96	92	-0.0838724	0.99792	-0.0208699
117060	13/09/2018--21:09:00	33.91	18	-0.49236	0.828017	-0.0353127
117120	13/09/2018--21:10:00	33.86	198	-0.0511934	0.856334	-0.396384
117180	13/09/2018--21:11:00	33.84	78	-0.786472	0.573162	0.239101
117240	13/09/2018--21:12:00	33.8	94	-0.198249	0.983761	-0.12197
117300	13/09/2018--21:13:00	33.79	135	0.259258	102.624	0.138001
117360	13/09/2018--21:14:00	33.79	93	0.0795228	106.871	-0.0353127
117420	13/09/2018--21:15:00	33.82	90	-0.0348538	102.624	-0.150855
117480	13/09/2018--21:16:00	33.83	428	-0.0675329	101.208	-0.0208699
117540	13/09/2018--21:17:00	33.8	207	-0.0675329	0.969603	-0.324169
117600	13/09/2018--21:18:00	33.74	77	-0.14923	0.969603	-0.251955
117660	13/09/2018--21:19:00	33.73	24	-0.0511934	0.983761	-0.338612
117720	13/09/2018--21:20:00	33.74	57	-0.100212	0.983761	-0.309727
117780	13/09/2018--21:21:00	33.75	10	-0.198249	0.99792	-0.0641984
117840	13/09/2018--21:22:00	33.71	23	-0.16557	102.624	-0.136413
117900	13/09/2018--21:23:00	33.68	249	-0.230928	0.927127	-0.251955
117960	13/09/2018--21:24:00	33.66	178	-0.230928	0.941285	-0.237512
118020	13/09/2018--21:25:00	33.65	10	-0.247268	0.983761	-0.179741
118080	13/09/2018--21:26:00	33.65	146	-0.0838724	102.624	-0.208627
118140	13/09/2018--21:27:00	33.64	181	-0.0511934	0.99792	-0.266398
118200	13/09/2018--21:28:00	33.67	221	-0.100212	0.941285	-0.353055
118260	13/09/2018--21:29:00	33.68	0	-0.00217479	0.941285	-0.381941
118320	13/09/2018--21:30:00	33.7	0	-0.0185143	0.927127	-0.425269
118380	13/09/2018--21:31:00	33.71	29	0.0305043	0.969603	-0.194184
118440	13/09/2018--21:32:00	33.75	185	0.0468438	102.624	-0.0786412
118500	13/09/2018--21:33:00	33.73	336	-0.0675329	0.969603	-0.266398
118560	13/09/2018--21:34:00	33.52	62	0.16122	0.912968	-0.454155
118620	13/09/2018--21:35:00	33.53	234	0.357295	0.828017	-0.12197
118680	13/09/2018--21:36:00	33.59	198	-0.00217479	0.743065	-0.771897
118740	13/09/2018--21:37:00	33.62	192	0.144881	0.89881	-0.396384
118800	13/09/2018--21:38:00	33.7	229	0.373634	0.7997	-0.511926
118860	13/09/2018--21:39:00	33.78	116	0.0141647	0.927127	-0.58414
118920	13/09/2018--21:40:00	33.74	123	0.0305043	0.99792	-0.208627
118980	13/09/2018--21:41:00	33.61	152	0.226579	0.884651	-0.396384
119040	13/09/2018--21:42:00	33.56	167	0.128541	0.927127	-0.396384
119100	13/09/2018--21:43:00	33.56	7	0.291937	0.89881	-0.454155
119160	13/09/2018--21:44:00	33.63	69	0.0468438	0.89881	-0.280841
119220	13/09/2018--21:45:00	33.71	137	0.291937	0.983761	-0.165298
119280	13/09/2018--21:46:00	33.75	212	0.16122	0.884651	-0.439712
119340	13/09/2018--21:47:00	33.78	93	0.406313	0.941285	-0.468598
119400	13/09/2018--21:48:00	33.75	45	-0.14923	0.955444	-0.179741
119460	13/09/2018--21:49:00	33.69	575	-0.0348538	128.109	-0.396384
119520	13/09/2018--21:50:00	33.56	695	-0.0185143	0.99792	-0.179741
119580	13/09/2018--21:51:00	33.33	677	-0.00217479	0.955444	-0.00642706
119640	13/09/2018--21:52:00	33.16	43	-0.541379	0.856334	0.109116
119700	13/09/2018--21:53:00	33.1	92	-0.0511934	126.693	-0.0497556
119760	13/09/2018--21:54:00	32.97	789	-0.214589	0.955444	-0.266398
119820	13/09/2018--21:55:00	32.96	301	-0.0348538	0.969603	-0.150855
119880	13/09/2018--21:56:00	32.86	11	-0.541379	0.842175	-0.107527
119940	13/09/2018--21:57:00	32.6	50	-0.116551	0.969603	-0.266398
120000	13/09/2018--21:58:00	32.5	6	0.0468438	0.969603	-0.280841
120060	13/09/2018--21:59:00	32.51	52	-0.132891	0.969603	-0.237512
120120	13/09/2018--22:00:00	32.41	33	-0.0185143	0.99792	-0.22307
120180	13/09/2018--22:01:00	32.4	51	-0.0675329	0.983761	-0.251955
120240	13/09/2018--22:02:00	32.45	31	-0.100212	0.983761	-0.237512
120300	13/09/2018--22:03:00	32.51	29	0.0958623	0.99792	0.0369014
120360	13/09/2018--22:04:00	32.45	22	-0.0348538	0.99792	-0.208627
120420	13/09/2018--22:05:00	32.33	76	-0.132891	101.208	-0.0786412
120480	13/09/2018--22:06:00	32.26	3	-0.0675329	0.955444	-0.338612
120540	13/09/2018--22:07:00	32.28	13	-0.0348538	0.983761	-0.237512
120600	13/09/2018--22:08:00	32.3	57	-0.0675329	0.99792	-0.208627
120660	13/09/2018--22:09:00	32.2	0	0.0141647	0.99792	-0.179741
120720	13/09/2018--22:10:00	32.15	11	-0.0185143	0.99792	-0.251955
120780	13/09/2018--22:11:00	32.07	60	-0.0348538	0.99792	-0.150855
120840	13/09/2018--22:12:00	32.02	9	-0.0511934	0.983761	-0.251955
120900	13/09/2018--22:13:00	32.01	1	-0.18191	0.927127	-0.396384
120960	13/09/2018--22:14:00	32.05	21	-0.0675329	0.969603	-0.353055
121020	13/09/2018--22:15:00	32.09	435	-0.214589	0.927127	-0.0208699
121080	13/09/2018--22:16:00	32.1	795	0.0795228	130.941	-0.396384
121140	13/09/2018--22:17:00	32.13	820	-0.116551	128.109	-0.381941
121200	13/09/2018--22:18:00	32.15	363	-0.132891	0.983761	-0.165298
121260	13/09/2018--22:19:00	32.23	492	-0.16557	0.927127	-0.251955
121320	13/09/2018--22:20:00	32.21	10	-0.214589	0.983761	-0.0497556
121380	13/09/2018--22:21:00	32.2	87	-0.557719	0.828017	0.0946728
121440	13/09/2018--22:22:00	32.08	1	-0.476021	0.884651	0.0513443
121500	13/09/2018--22:23:00	32.04	2	-0.590398	0.7997	-0.107527
121560	13/09/2018--22:24:00	32.06	23	-0.100212	0.941285	-0.353055
121620	13/09/2018--22:25:00	32.12	31	-0.132891	0.969603	-0.266398
121680	13/09/2018--22:26:00	32.11	195	-0.116551	105.455	-0.179741
121740	13/09/2018--22:27:00	32.18	31	0.0305043	0.983761	-0.251955
121800	13/09/2018--22:28:00	32.27	8	0.0305043	0.983761	-0.237512
121860	13/09/2018--22:29:00	32.31	5	-0.230928	0.927127	-0.367498
121920	13/09/2018--22:30:00	32.33	6	-0.0675329	0.99792	-0.0930841
121980	13/09/2018--22:31:00	32.34	6	-0.0511934	0.99792	-0.208627
122040	13/09/2018--22:32:00	32.39	3	-0.0838724	0.955444	-0.295284
122100	13/09/2018--22:33:00	32.46	4	-0.0185143	0.99792	-0.22307
122160	13/09/2018--22:34:00	32.53	3	-0.00217479	0.99792	-0.22307
122220	13/09/2018--22:35:00	32.6	8	-0.0511934	0.969603	-0.266398
122280	13/09/2018--22:36:00	32.64	19	0.0468438	0.983761	-0.251955
122340	13/09/2018--22:37:00	32.65	281	-0.0511934	0.99792	-0.208627
122400	13/09/2018--22:38:00	32.7	706	-0.100212	128.109	-0.58414
122460	13/09/2018--22:39:00	32.68	854	-0.606737	0.587321	0.0224586
122520	13/09/2018--22:40:00	32.59	747	0.112202	0.686431	-0.208627
122580	13/09/2018--22:41:00	32.38	344	-0.116551	0.89881	-0.468598
122640	13/09/2018--22:42:00	32.31	81	0.0141647	0.955444	-0.324169
122700	13/09/2018--22:43:00	32.39	145	0.0305043	0.941285	-0.324169
122760	13/09/2018--22:44:00	32.48	96	0.193899	0.870493	-0.483041
122820	13/09/2018--22:45:00	32.59	178	0.144881	0.941285	-0.309727
122880	13/09/2018--22:46:00	32.69	45	0.210239	0.89881	-0.22307
122940	13/09/2018--22:47:00	32.75	73	0.275597	0.89881	-0.439712
123000	13/09/2018--22:48:00	32.8	198	0.112202	0.941285	-0.237512
123060	13/09/2018--22:49:00	32.9	127	0.0958623	0.884651	-0.381941
123120	13/09/2018--22:50:00	32.94	147	0.0305043	116.782	-0.396384
123180	13/09/2018--22:51:00	32.91	276	0.0305043	101.208	-0.0786412
123240	13/09/2018--22:52:00	32.67	69	-0.116551	0.983761	-0.22307
123300	13/09/2018--22:53:00	32.52	187	-0.0838724	0.983761	-0.208627
123360	13/09/2018--22:54:00	32.45	130	0.0141647	0.969603	-0.324169
123420	13/09/2018--22:55:00	32.43	255	-0.230928	0.912968	0.0224586
123480	13/09/2018--22:56:00	32.33	25	-0.0185143	0.941285	-0.367498
123540	13/09/2018--22:57:00	32.43	127	0.17756	0.983761	-0.150855
123600	13/09/2018--22:58:00	32.51	129	0.0795228	0.955444	-0.367498
123660	13/09/2018--22:59:00	32.61	0	0.0958623	0.941285	-0.367498
123720	13/09/2018--23:00:00	32.79	11	0.0305043	0.941285	-0.425269
123780	13/09/2018--23:01:00	32.91	100	0.0631833	0.983761	-0.251955
123840	13/09/2018--23:02:00	32.99	233	0.0141647	0.941285	-0.410826
123900	13/09/2018--23:03:00	33.09	186	0.144881	102.624	-0.194184
123960	13/09/2018--23:04:00	33.16	253	0.0305043	0.912968	-0.381941
124020	13/09/2018--23:05:00	33.21	23	-0.230928	0.941285	-0.410826
124080	13/09/2018--23:06:00	33.23	403	-0.279947	0.941285	-0.0786412
124140	13/09/2018--23:07:00	33.29	115	-0.16557	116.782	-0.338612
124200	13/09/2018--23:08:00	33.27	76	-0.394323	0.941285	-0.136413
124260	13/09/2018--23:09:00	33.31	87	-0.328965	10.404	-0.251955
124320	13/09/2018--23:10:00	33.3	79	-0.296286	0.955444	-0.0641984
124380	13/09/2018--23:11:00	33.3	0	-0.247268	0.983761	-0.0786412
124440	13/09/2018--23:12:00	33.3	0	-0.247268	0.983761	-0.0786412
124500	13/09/2018--23:13:00	33.25	0	-0.394323	0.89881	0.152444
124560	13/09/2018--23:14:00	33.3	236	-0.100212	102.624	-0.251955
124620	13/09/2018--23:15:00	33.32	167	0.0631833	0.983761	0.195773
124680	13/09/2018--23:16:00	33.34	252	-0.0838724	125.277	-0.266398
124740	13/09/2018--23:17:00	33.33	278	-0.14923	0.884651	0.253544
124800	13/09/2018--23:18:00	33.38	292	-0.14923	0.983761	-0.136413
124860	13/09/2018--23:19:00	33.44	26	-0.590398	0.828017	-0.0208699
124920	13/09/2018--23:20:00	33.45	0	-0.606737	0.813858	-0.0641984
124980	13/09/2018--23:21:00	33.45	0	-0.476021	0.884651	0.0369014
125040	13/09/2018--23:22:00	33.5	2	-0.49236	0.870493	0.0369014
125100	13/09/2018--23:23:00	33.48	6	-0.5087	0.870493	0.0224586
125160	13/09/2018--23:24:00	33.49	2	-0.49236	0.884651	0.0369014
125220	13/09/2018--23:25:00	33.48	3	-0.52504	0.856334	0.0369014
125280	13/09/2018--23:26:00	33.51	0	-0.541379	0.842175	0.0657871
125340	13/09/2018--23:27:00	33.55	1	-0.5087	0.870493	0.0224586
125400	13/09/2018--23:28:00	33.56	3	-0.52504	0.856334	-0.0497556
125460	13/09/2018--23:29:00	33.48	195	-0.312626	0.828017	-0.150855
125520	13/09/2018--23:30:00	33.56	306	-0.296286	0.927127	-0.266398
125580	13/09/2018--23:31:00	33.64	124	-0.868169	0.516528	0.0802299
125640	13/09/2018--23:32:00	33.7	79	-0.328965	0.941285	-0.136413
125700	13/09/2018--23:33:00	33.72	54	0.831141	0.0492944	-0.497483
125760	13/09/2018--23:34:00	33.76	0	0.782122	-0.00733995	-0.613026
125820	13/09/2018--23:35:00	33.86	0	0.814801	-0.0498157	-0.58414
125880	13/09/2018--23:36:00	33.95	1	0.488011	0.00681863	-0.858554
125940	13/09/2018--23:37:00	34	0	0.50435	0.00681863	-0.844111
126000	13/09/2018--23:38:00	34.05	1	0.618727	0.0209772	-0.771897
126060	13/09/2018--23:39:00	34.15	0	0.618727	0.0351358	-0.771897
126120	13/09/2018--23:40:00	34.21	0	0.553369	0.063453	-0.815226
126180	13/09/2018--23:41:00	34.26	0	0.553369	0.063453	-0.815226
126240	13/09/2018--23:42:00	34.29	0	0.553369	0.063453	-0.815226
126300	13/09/2018--23:43:00	34.36	0	0.553369	0.063453	-0.815226
126360	13/09/2018--23:44:00	34.41	0	0.553369	0.063453	-0.815226
126420	13/09/2018--23:45:00	34.45	0	0.553369	0.063453	-0.815226
126480	13/09/2018--23:46:00	34.5	0	0.537029	0.0492944	-0.815226
126540	13/09/2018--23:47:00	34.55	0	0.537029	0.0492944	-0.815226
126600	13/09/2018--23:48:00	34.59	1	0.537029	0.0492944	-0.815226
126660	13/09/2018--23:49:00	34.62	0	0.553369	0.063453	-0.829669
126720	13/09/2018--23:50:00	34.66	1	0.537029	0.0492944	-0.829669
126780	13/09/2018--23:51:00	34.71	1	0.537029	0.0492944	-0.829669
126840	13/09/2018--23:52:00	34.75	0	0.537029	0.0492944	-0.815226
126900	13/09/2018--23:53:00	34.77	4	-0.100212	-0.0214985	-0.98854
126960	13/09/2018--23:54:00	34.79	6	-0.0838724	-0.0214985	-100.298
127020	13/09/2018--23:55:00	34.8	4	-0.0838724	-0.0214985	-100.298
127080	13/09/2018--23:56:00	34.84	2	0.438992	-0.0214985	-0.88744
127140	13/09/2018--23:57:00	34.85	0	0.438992	-0.0214985	-0.88744
127200	13/09/2018--23:58:00	34.88	0	0.438992	-0.0214985	-0.88744
127260	13/09/2018--23:59:00	34.93	0	0.438992	-0.0214985	-0.88744
127320	14/09/2018--00:00:00	34.97	4	0.749443	-0.00733995	-0.656355
127380	14/09/2018--00:01:00	35	0	0.602388	0.0351358	-0.771897
127440	14/09/2018--00:02:00	35.02	33	0.16122	0.332466	0.932357
127500	14/09/2018--00:03:00	34.92	0	0.144881	0.332466	0.932357
127560	14/09/2018--00:04:00	34.84	0	0.144881	0.318308	0.932357
127620	14/09/2018--00:05:00	34.78	1	0.242918	0.28999	0.932357
127680	14/09/2018--00:06:00	34.74	0	0.226579	0.28999	0.932357
127740	14/09/2018--00:07:00	34.73	0	0.226579	0.28999	0.932357
127800	14/09/2018--00:08:00	34.71	0	0.226579	0.28999	0.932357
127860	14/09/2018--00:09:00	34.7	0	0.226579	0.28999	0.932357
127920	14/09/2018--00:10:00	34.69	0	0.226579	0.304149	0.932357
127980	14/09/2018--00:11:00	34.69	0	0.226579	0.28999	0.932357
128040	14/09/2018--00:12:00	34.69	0	0.210239	0.28999	0.917914
128100	14/09/2018--00:13:00	34.71	0	0.210239	0.28999	0.932357
128160	14/09/2018--00:14:00	34.7	0	0.210239	0.28999	0.932357
128220	14/09/2018--00:15:00	34.71	0	0.210239	0.28999	0.9468
128280	14/09/2018--00:16:00	34.71	0	0.210239	0.304149	0.932357
128340	14/09/2018--00:17:00	34.73	0	0.210239	0.28999	0.932357
128400	14/09/2018--00:18:00	34.76	0	0.210239	0.304149	0.932357
128460	14/09/2018--00:19:00	34.77	0	0.210239	0.28999	0.9468
128520	14/09/2018--00:20:00	34.75	0	0.210239	0.304149	0.932357
128580	14/09/2018--00:21:00	34.77	1	0.50435	0.247515	0.831257
128640	14/09/2018--00:22:00	34.8	0	0.896499	-0.0498157	0.470186
128700	14/09/2018--00:23:00	34.77	15	0.50435	-0.0214985	-0.858554
128760	14/09/2018--00:24:00	34.77	0	0.50435	-0.0214985	-0.858554
128820	14/09/2018--00:25:00	34.75	0	0.50435	-0.0214985	-0.858554
128880	14/09/2018--00:26:00	34.77	0	0.50435	-0.0214985	-0.858554
128940	14/09/2018--00:27:00	34.81	0	0.488011	-0.0214985	-0.858554
129000	14/09/2018--00:28:00	34.84	0	0.50435	-0.0214985	-0.858554
129060	14/09/2018--00:29:00	34.88	8	0.733104	-0.0781329	-0.656355
129120	14/09/2018--00:30:00	34.93	0	0.733104	-0.0781329	-0.670797
129180	14/09/2018--00:31:00	34.98	0	0.733104	-0.0781329	-0.656355
129240	14/09/2018--00:32:00	35	0	0.733104	-0.0781329	-0.656355
129300	14/09/2018--00:33:00	35.02	0	0.733104	-0.0781329	-0.656355
129360	14/09/2018--00:34:00	35.05	0	0.733104	-0.0781329	-0.670797
129420	14/09/2018--00:35:00	35.1	0	0.733104	-0.0781329	-0.670797
129480	14/09/2018--00:36:00	35.11	0	0.733104	-0.0781329	-0.670797
129540	14/09/2018--00:37:00	35.15	0	0.733104	-0.0781329	-0.656355
129600	14/09/2018--00:38:00	35.18	0	0.733104	-0.0781329	-0.656355
129660	14/09/2018--00:39:00	35.18	0	0.733104	-0.0781329	-0.670797
129720	14/09/2018--00:40:00	35.19	0	0.733104	-0.0781329	-0.656355
129780	14/09/2018--00:41:00	35.23	0	0.733104	-0.0781329	-0.670797
129840	14/09/2018--00:42:00	35.23	0	0.733104	-0.0781329	-0.670797
129900	14/09/2018--00:43:00	35.25	0	0.765783	-0.0922915	-0.613026
129960	14/09/2018--00:44:00	35.29	0	0.765783	-0.0922915	-0.613026
130020	14/09/2018--00:45:00	35.31	0	0.765783	-0.0922915	-0.613026
130080	14/09/2018--00:46:00	35.3	0	0.782122	-0.0922915	-0.613026
130140	14/09/2018--00:47:00	35.32	0	0.765783	-0.0922915	-0.613026
130200	14/09/2018--00:48:00	35.36	0	0.765783	-0.0922915	-0.613026
130260	14/09/2018--00:49:00	35.36	0	0.765783	-0.0922915	-0.613026
130320	14/09/2018--00:50:00	35.37	0	0.765783	-0.0922915	-0.613026
130380	14/09/2018--00:51:00	35.36	0	0.537029	0.0209772	-0.829669
130440	14/09/2018--00:52:00	35.35	0	0.602388	-0.00733995	-0.78634
130500	14/09/2018--00:53:00	35.37	0	0.602388	-0.0214985	-0.78634
130560	14/09/2018--00:54:00	35.37	0	0.602388	-0.00733995	-0.78634
130620	14/09/2018--00:55:00	35.38	0	0.602388	-0.0214985	-0.78634
130680	14/09/2018--00:56:00	35.35	0	0.586048	-0.00733995	-0.800783
130740	14/09/2018--00:57:00	35.36	3	0.798462	-0.0781329	-0.58414
130800	14/09/2018--00:58:00	35.38	0	0.798462	-0.0781329	-0.58414
130860	14/09/2018--00:59:00	35.36	0	0.798462	-0.0781329	-0.58414
130920	14/09/2018--01:00:00	35.38	0	0.798462	-0.0781329	-0.58414
130980	14/09/2018--01:01:00	35.39	0	0.798462	-0.0781329	-0.58414
131040	14/09/2018--01:02:00	35.41	0	0.798462	-0.0781329	-0.58414
131100	14/09/2018--01:03:00	35.41	0	0.798462	-0.0781329	-0.598583
131160	14/09/2018--01:04:00	35.42	0	0.782122	-0.0781329	-0.598583
131220	14/09/2018--01:05:00	35.41	3	0.618727	-0.0214985	-0.771897
131280	14/09/2018--01:06:00	35.4	1	0.86382	-0.163084	-0.468598
131340	14/09/2018--01:07:00	35.33	0	0.86382	-0.148926	-0.468598
131400	14/09/2018--01:08:00	35.21	0	0.86382	-0.148926	-0.468598
131460	14/09/2018--01:09:00	35.12	0	0.86382	-0.148926	-0.468598
131520	14/09/2018--01:10:00	35.05	0	0.84748	-0.148926	-0.483041
131580	14/09/2018--01:11:00	34.99	0	0.84748	-0.148926	-0.483041
131640	14/09/2018--01:12:00	34.94	0	0.586048	-0.0498157	-0.78634
131700	14/09/2018--01:13:00	34.93	0	0.569708	-0.0639743	-0.800783
131760	14/09/2018--01:14:00	34.96	0	0.569708	-0.0498157	-0.800783
131820	14/09/2018--01:15:00	35.02	0	0.569708	-0.0498157	-0.800783
131880	14/09/2018--01:16:00	35.07	0	0.569708	-0.0498157	-0.800783
131940	14/09/2018--01:17:00	35.12	0	0.553369	-0.0498157	-0.815226
132000	14/09/2018--01:18:00	35.16	0	0.553369	-0.0498157	-0.815226
132060	14/09/2018--01:19:00	35.21	0	0.553369	-0.0498157	-0.815226
132120	14/09/2018--01:20:00	35.23	0	0.569708	-0.0498157	-0.815226
132180	14/09/2018--01:21:00	35.27	0	0.569708	-0.0498157	-0.800783
132240	14/09/2018--01:22:00	35.31	0	0.569708	-0.0498157	-0.800783
132300	14/09/2018--01:23:00	35.33	0	0.553369	-0.0498157	-0.815226
132360	14/09/2018--01:24:00	35.39	0	0.553369	-0.0498157	-0.800783
132420	14/09/2018--01:25:00	35.42	0	0.553369	-0.0498157	-0.815226
132480	14/09/2018--01:26:00	35.42	0	0.553369	-0.0356571	-0.815226
132540	14/09/2018--01:27:00	35.48	0	0.569708	-0.0498157	-0.800783
132600	14/09/2018--01:28:00	35.48	0	0.553369	-0.0498157	-0.815226
132660	14/09/2018--01:29:00	35.5	0	0.553369	-0.0498157	-0.815226
132720	14/09/2018--01:30:00	35.5	50	-0.247268	0.247515	0.9468
132780	14/09/2018--01:31:00	35.33	0	-0.247268	0.247515	0.9468
132840	14/09/2018--01:32:00	35.2	0	-0.279947	0.247515	0.9468
132900	14/09/2018--01:33:00	35.12	0	-0.263607	0.247515	0.9468
132960	14/09/2018--01:34:00	35.04	0	-0.279947	0.247515	0.932357
133020	14/09/2018--01:35:00	34.97	0	-0.279947	0.247515	0.932357
133080	14/09/2018--01:36:00	34.92	0	-0.279947	0.247515	0.9468
133140	14/09/2018--01:37:00	34.87	0	-0.279947	0.247515	0.932357
133200	14/09/2018--01:38:00	34.83	0	-0.279947	0.233356	0.932357
133260	14/09/2018--01:39:00	34.81	0	-0.279947	0.247515	0.932357
133320	14/09/2018--01:40:00	34.79	0	-0.279947	0.247515	0.9468
133380	14/09/2018--01:41:00	34.78	0	-0.296286	0.247515	0.932357
133440	14/09/2018--01:42:00	34.76	0	-0.296286	0.233356	0.932357
133500	14/09/2018--01:43:00	34.75	0	-0.296286	0.247515	0.9468
133560	14/09/2018--01:44:00	34.76	0	-0.296286	0.247515	0.932357
133620	14/09/2018--01:45:00	34.76	0	-0.296286	0.247515	0.932357
133680	14/09/2018--01:46:00	34.75	0	-0.296286	0.247515	0.932357
133740	14/09/2018--01:47:00	34.74	0	-0.296286	0.247515	0.932357
133800	14/09/2018--01:48:00	34.75	0	-0.296286	0.233356	0.932357
133860	14/09/2018--01:49:00	34.75	0	-0.296286	0.247515	0.932357
133920	14/09/2018--01:50:00	34.74	0	-0.296286	0.247515	0.932357
133980	14/09/2018--01:51:00	34.73	0	-0.296286	0.247515	0.932357
134040	14/09/2018--01:52:00	34.73	0	-0.296286	0.247515	0.932357
134100	14/09/2018--01:53:00	34.75	15	0.553369	0.19088	-0.771897
134160	14/09/2018--01:54:00	34.77	0	0.488011	0.063453	-0.858554
134220	14/09/2018--01:55:00	34.8	0	0.569708	0.063453	-0.800783
134280	14/09/2018--01:56:00	34.86	0	0.569708	0.0492944	-0.800783
134340	14/09/2018--01:57:00	34.91	0	0.569708	0.063453	-0.800783
134400	14/09/2018--01:58:00	34.99	0	0.569708	0.0492944	-0.815226
134460	14/09/2018--01:59:00	35.06	0	0.553369	0.063453	-0.800783
134520	14/09/2018--02:00:00	35.11	0	0.569708	0.0492944	-0.800783
134580	14/09/2018--02:01:00	35.17	0	0.569708	0.0492944	-0.815226
134640	14/09/2018--02:02:00	35.23	0	0.553369	0.063453	-0.815226
134700	14/09/2018--02:03:00	35.28	0	0.553369	0.0492944	-0.815226
134760	14/09/2018--02:04:00	35.32	0	0.553369	0.0492944	-0.800783
134820	14/09/2018--02:05:00	35.36	0	0.553369	0.0492944	-0.815226
134880	14/09/2018--02:06:00	35.41	0	0.553369	0.0492944	-0.815226
134940	14/09/2018--02:07:00	35.43	0	0.537029	0.0492944	-0.815226
135000	14/09/2018--02:08:00	35.46	0	0.537029	0.0492944	-0.815226
135060	14/09/2018--02:09:00	35.5	1	0.798462	0.346625	-0.425269
135120	14/09/2018--02:10:00	35.52	3	0.84748	0.105929	-0.497483
135180	14/09/2018--02:11:00	35.55	0	0.84748	0.120087	-0.497483
135240	14/09/2018--02:12:00	35.61	0	0.84748	0.105929	-0.497483
135300	14/09/2018--02:13:00	35.63	0	0.84748	0.105929	-0.497483
135360	14/09/2018--02:14:00	35.65	0	0.84748	0.105929	-0.497483
135420	14/09/2018--02:15:00	35.66	0	0.84748	0.105929	-0.497483
135480	14/09/2018--02:16:00	35.71	0	0.84748	0.105929	-0.497483
135540	14/09/2018--02:17:00	35.71	0	0.84748	0.105929	-0.497483
135600	14/09/2018--02:18:00	35.7	9	-0.16557	0.0917702	-0.98854
135660	14/09/2018--02:19:00	35.57	0	-0.14923	0.0492944	-0.974097
135720	14/09/2018--02:20:00	35.59	0	-0.14923	0.0492944	-0.974097
135780	14/09/2018--02:21:00	35.62	0	-0.14923	0.0492944	-0.974097
135840	14/09/2018--02:22:00	35.63	0	-0.14923	0.0492944	-0.974097
135900	14/09/2018--02:23:00	35.67	0	-0.14923	0.0492944	-0.974097
135960	14/09/2018--02:24:00	35.7	0	-0.14923	0.0492944	-0.98854
136020	14/09/2018--02:25:00	35.71	0	-0.16557	0.0492944	-0.974097
136080	14/09/2018--02:26:00	35.75	0	-0.14923	0.0492944	-0.974097
136140	14/09/2018--02:27:00	35.76	0	-0.14923	0.0492944	-0.974097
136200	14/09/2018--02:28:00	35.76	0	-0.14923	0.0492944	-0.974097
136260	14/09/2018--02:29:00	35.8	0	-0.14923	0.0492944	-0.974097
136320	14/09/2018--02:30:00	35.8	0	-0.14923	0.0492944	-0.974097
136380	14/09/2018--02:31:00	35.79	0	-0.132891	0.0351358	-0.974097
136440	14/09/2018--02:32:00	35.84	1	-0.0675329	0.0351358	-0.974097
136500	14/09/2018--02:33:00	35.81	1	-0.0675329	0.0351358	-0.974097
136560	14/09/2018--02:34:00	35.84	1	-0.0838724	0.0351358	-0.98854
136620	14/09/2018--02:35:00	35.82	0	-0.0838724	0.0492944	-0.98854
136680	14/09/2018--02:36:00	35.85	1	-0.0675329	0.0351358	-0.974097
136740	14/09/2018--02:37:00	35.84	0	-0.0838724	0.0351358	-0.98854
136800	14/09/2018--02:38:00	35.85	0	-0.0675329	0.0492944	-0.974097
136860	14/09/2018--02:39:00	35.86	1	-0.0838724	0.0351358	-0.974097
136920	14/09/2018--02:40:00	35.86	0	-0.0838724	0.0492944	-0.98854
136980	14/09/2018--02:41:00	35.85	0	-0.0675329	0.0351358	-0.98854
137040	14/09/2018--02:42:00	35.84	1	-0.0675329	0.0351358	-0.98854
137100	14/09/2018--02:43:00	35.84	0	-0.0675329	0.0351358	-0.98854
137160	14/09/2018--02:44:00	35.86	1	-0.0675329	0.0492944	-0.974097
137220	14/09/2018--02:45:00	35.85	2	-0.0838724	0.0492944	-0.98854
137280	14/09/2018--02:46:00	35.88	0	-0.0675329	0.0492944	-0.98854
137340	14/09/2018--02:47:00	35.87	0	-0.0675329	0.0492944	-0.974097
137400	14/09/2018--02:48:00	35.87	0	-0.0675329	0.0492944	-0.98854
137460	14/09/2018--02:49:00	35.87	2	-0.100212	0.0492944	-0.974097
137520	14/09/2018--02:50:00	35.87	0	-0.100212	0.0492944	-0.974097
137580	14/09/2018--02:51:00	35.88	1	-0.100212	0.0492944	-0.98854
137640	14/09/2018--02:52:00	35.88	0	-0.100212	0.0492944	-0.98854
137700	14/09/2018--02:53:00	35.86	0	-0.100212	0.0492944	-0.974097
137760	14/09/2018--02:54:00	35.91	0	-0.100212	0.0492944	-0.98854
137820	14/09/2018--02:55:00	35.87	0	-0.100212	0.0492944	-0.974097
137880	14/09/2018--02:56:00	35.88	0	-0.100212	0.0351358	-0.98854
137940	14/09/2018--02:57:00	35.89	0	-0.100212	0.0492944	-0.974097
138000	14/09/2018--02:58:00	35.89	0	-0.100212	0.0492944	-0.98854
138060	14/09/2018--02:59:00	35.89	0	-0.100212	0.0351358	-0.974097
138120	14/09/2018--03:00:00	35.89	0	-0.100212	0.0351358	-0.98854
138180	14/09/2018--03:01:00	35.89	2	-0.100212	0.0492944	-0.974097
138240	14/09/2018--03:02:00	35.91	0	-0.0511934	0.0492944	-0.98854
138300	14/09/2018--03:03:00	35.9	1	-0.0511934	0.0492944	-0.98854
138360	14/09/2018--03:04:00	35.89	0	-0.0511934	0.0492944	-0.98854
138420	14/09/2018--03:05:00	35.91	6	0.749443	0.00681863	-0.641912
138480	14/09/2018--03:06:00	35.93	0	0.716764	0.0209772	-0.670797
138540	14/09/2018--03:07:00	35.95	0	0.716764	0.0209772	-0.670797
138600	14/09/2018--03:08:00	35.96	0	0.716764	0.0209772	-0.68524
138660	14/09/2018--03:09:00	35.98	0	0.716764	0.0209772	-0.68524
138720	14/09/2018--03:10:00	35.95	0	0.569708	0.0492944	-0.800783
138780	14/09/2018--03:11:00	35.92	0	0.569708	0.0492944	-0.800783
138840	14/09/2018--03:12:00	35.94	0	0.569708	0.0492944	-0.800783
138900	14/09/2018--03:13:00	35.87	0	0.978197	-0.134767	-0.0930841
138960	14/09/2018--03:14:00	35.69	0	0.978197	-0.134767	-0.0930841
139020	14/09/2018--03:15:00	35.54	0	0.978197	-0.134767	-0.0930841
139080	14/09/2018--03:16:00	35.43	0	0.978197	-0.134767	-0.0930841
139140	14/09/2018--03:17:00	35.35	0	0.978197	-0.134767	-0.107527
139200	14/09/2018--03:18:00	35.26	0	0.978197	-0.134767	-0.0930841
139260	14/09/2018--03:19:00	35.33	4	-0.0348538	0.0209772	-0.98854
139320	14/09/2018--03:20:00	35.43	0	-0.0348538	0.0209772	-0.98854
139380	14/09/2018--03:21:00	35.51	2	-0.0348538	0.0209772	-0.98854
139440	14/09/2018--03:22:00	35.55	1	-0.0348538	0.0209772	-0.98854
139500	14/09/2018--03:23:00	35.59	2	-0.0348538	0.0209772	-0.98854
139560	14/09/2018--03:24:00	35.63	0	-0.0348538	0.0209772	-0.98854
139620	14/09/2018--03:25:00	35.66	2	-0.0348538	0.0209772	-0.98854
139680	14/09/2018--03:26:00	35.68	1	-0.0348538	0.0209772	-0.98854
139740	14/09/2018--03:27:00	35.71	1	-0.0348538	0.0209772	-0.98854
139800	14/09/2018--03:28:00	35.73	0	-0.0348538	0.00681863	-0.98854
139860	14/09/2018--03:29:00	35.75	0	-0.0348538	0.0209772	-0.98854
139920	14/09/2018--03:30:00	35.77	3	-0.0348538	0.00681863	-0.98854
139980	14/09/2018--03:31:00	35.76	0	-0.0348538	0.0209772	-0.98854
140040	14/09/2018--03:32:00	35.8	0	-0.0348538	0.0209772	-0.98854
140100	14/09/2018--03:33:00	35.81	2	-0.0511934	0.0209772	-0.98854
140160	14/09/2018--03:34:00	35.81	1	-0.0348538	0.0209772	-0.98854
140220	14/09/2018--03:35:00	35.83	1	-0.0348538	0.0209772	-0.98854
140280	14/09/2018--03:36:00	35.83	1	-0.0511934	0.00681863	-0.98854
140340	14/09/2018--03:37:00	35.82	0	-0.0511934	0.0209772	-0.98854
140400	14/09/2018--03:38:00	35.85	0	-0.0348538	0.0209772	-0.98854
140460	14/09/2018--03:39:00	35.84	0	-0.0348538	0.0209772	-0.98854
140520	14/09/2018--03:40:00	35.86	2	-0.0348538	0.0209772	-0.98854
140580	14/09/2018--03:41:00	35.88	0	-0.0511934	0.00681863	-0.974097
140640	14/09/2018--03:42:00	35.88	2	-0.0511934	0.0209772	-0.98854
140700	14/09/2018--03:43:00	35.88	0	-0.0511934	0.00681863	-0.98854
140760	14/09/2018--03:44:00	35.89	0	-0.0511934	0.0209772	-0.98854
140820	14/09/2018--03:45:00	35.9	0	-0.0511934	0.0209772	-0.98854
140880	14/09/2018--03:46:00	35.91	0	0.635067	0.0492944	-0.757454
140940	14/09/2018--03:47:00	35.93	0	0.569708	0.0351358	-0.78634
141000	14/09/2018--03:48:00	35.94	0	0.569708	0.0351358	-0.800783
141060	14/09/2018--03:49:00	35.95	5	-0.0675329	-0.0214985	-0.98854
141120	14/09/2018--03:50:00	35.94	1	-0.0511934	-0.00733995	-0.98854
141180	14/09/2018--03:51:00	35.94	1	-0.0511934	-0.0214985	-0.98854
141240	14/09/2018--03:52:00	35.92	0	-0.0511934	-0.00733995	-0.98854
141300	14/09/2018--03:53:00	35.9	0	-0.0511934	-0.00733995	-0.98854
141360	14/09/2018--03:54:00	35.9	0	-0.0511934	-0.00733995	-0.98854
141420	14/09/2018--03:55:00	35.9	0	-0.0511934	-0.00733995	-0.98854
141480	14/09/2018--03:56:00	35.9	0	-0.0348538	-0.00733995	-0.98854
141540	14/09/2018--03:57:00	35.89	0	-0.0511934	-0.00733995	-0.98854
141600	14/09/2018--03:58:00	35.89	2	-0.0511934	-0.00733995	-0.974097
141660	14/09/2018--03:59:00	35.89	0	-0.0511934	-0.00733995	-0.98854
141720	14/09/2018--04:00:00	35.88	1	-0.0511934	-0.00733995	-0.98854
141780	14/09/2018--04:01:00	35.89	2	-0.0511934	-0.00733995	-0.98854
141840	14/09/2018--04:02:00	35.88	1	-0.0511934	-0.00733995	-0.98854
141900	14/09/2018--04:03:00	35.89	1	-0.0348538	-0.00733995	-0.98854
141960	14/09/2018--04:04:00	35.89	0	-0.0348538	-0.00733995	-0.974097
142020	14/09/2018--04:05:00	35.9	2	-0.0348538	-0.00733995	-0.974097
142080	14/09/2018--04:06:00	35.88	2	-0.0348538	-0.00733995	-0.98854
142140	14/09/2018--04:07:00	35.89	1	-0.0348538	-0.00733995	-0.98854
142200	14/09/2018--04:08:00	35.89	1	-0.0348538	-0.00733995	-0.98854
142260	14/09/2018--04:09:00	35.89	0	0.471671	0.00681863	-0.858554
142320	14/09/2018--04:10:00	35.95	0	0.471671	-0.00733995	-0.858554
142380	14/09/2018--04:11:00	35.98	7	-0.18191	-0.00733995	-0.974097
142440	14/09/2018--04:12:00	36	0	-0.18191	-0.00733995	-0.974097
142500	14/09/2018--04:13:00	36	0	-0.14923	0.00681863	-0.974097
142560	14/09/2018--04:14:00	35.99	0	-0.16557	0.00681863	-0.974097
142620	14/09/2018--04:15:00	36.01	0	-0.14923	0.00681863	-0.974097
142680	14/09/2018--04:16:00	36.02	0	-0.16557	0.00681863	-0.974097
142740	14/09/2018--04:17:00	36.01	0	-0.14923	0.00681863	-0.974097
142800	14/09/2018--04:18:00	36	0	-0.14923	0.00681863	-0.974097
142860	14/09/2018--04:19:00	36.01	0	-0.16557	0.00681863	-0.974097
142920	14/09/2018--04:20:00	36.01	0	-0.14923	0.00681863	-0.98854
142980	14/09/2018--04:21:00	36.02	0	-0.14923	0.00681863	-0.974097
143040	14/09/2018--04:22:00	36.02	0	-0.16557	0.00681863	-0.974097
143100	14/09/2018--04:23:00	36.02	0	-0.14923	0.00681863	-0.974097
143160	14/09/2018--04:24:00	36.03	0	-0.14923	0.00681863	-0.974097
143220	14/09/2018--04:25:00	36.02	0	-0.14923	0.00681863	-0.974097
143280	14/09/2018--04:26:00	36.02	0	-0.16557	0.00681863	-0.974097
143340	14/09/2018--04:27:00	36.03	0	-0.14923	0.00681863	-0.974097
143400	14/09/2018--04:28:00	36.04	0	-0.14923	0.00681863	-0.974097
143460	14/09/2018--04:29:00	36.02	0	-0.14923	0.00681863	-0.974097
143520	14/09/2018--04:30:00	36.03	0	-0.14923	0.0209772	-0.974097
143580	14/09/2018--04:31:00	36.07	0	0.749443	-0.0214985	-0.656355
143640	14/09/2018--04:32:00	36.06	0	0.749443	-0.0214985	-0.641912
143700	14/09/2018--04:33:00	36.07	0	0.733104	-0.0214985	-0.656355
143760	14/09/2018--04:34:00	36.09	0	0.733104	-0.0214985	-0.656355
143820	14/09/2018--04:35:00	36.05	0	0.733104	-0.0214985	-0.656355
143880	14/09/2018--04:36:00	35.95	0	0.896499	-0.148926	-0.410826
143940	14/09/2018--04:37:00	35.8	0	0.896499	-0.134767	-0.410826
144000	14/09/2018--04:38:00	35.69	0	0.896499	-0.134767	-0.410826
144060	14/09/2018--04:39:00	35.59	0	0.880159	-0.134767	-0.410826
144120	14/09/2018--04:40:00	35.54	0	0.684085	-0.0639743	-0.714126
144180	14/09/2018--04:41:00	35.54	0	0.667746	-0.0639743	-0.728569
144240	14/09/2018--04:42:00	35.59	0	0.667746	-0.0639743	-0.728569
144300	14/09/2018--04:43:00	35.62	0	0.667746	-0.0781329	-0.728569
144360	14/09/2018--04:44:00	35.65	0	0.651406	-0.0639743	-0.743012
144420	14/09/2018--04:45:00	35.68	0	0.651406	-0.0781329	-0.743012
144480	14/09/2018--04:46:00	35.7	0	0.716764	-0.0781329	-0.670797
144540	14/09/2018--04:47:00	35.73	0	0.569708	-0.00733995	-0.78634
144600	14/09/2018--04:48:00	35.72	0	0.569708	-0.00733995	-0.800783
144660	14/09/2018--04:49:00	35.73	0	0.569708	-0.00733995	-0.800783
144720	14/09/2018--04:50:00	35.75	11	0.210239	0.162563	0.961243
144780	14/09/2018--04:51:00	35.61	0	0.193899	0.176722	0.975686
144840	14/09/2018--04:52:00	35.43	0	0.17756	0.176722	0.975686
144900	14/09/2018--04:53:00	35.31	0	0.193899	0.162563	0.975686
144960	14/09/2018--04:54:00	35.19	0	0.17756	0.176722	0.975686
145020	14/09/2018--04:55:00	35.12	0	0.17756	0.176722	0.961243
145080	14/09/2018--04:56:00	35.1	8	0.602388	0.00681863	-0.78634
145140	14/09/2018--04:57:00	35.12	0	0.602388	0.00681863	-0.78634
145200	14/09/2018--04:58:00	35.17	0	0.602388	0.00681863	-0.78634
145260	14/09/2018--04:59:00	35.23	0	0.602388	-0.00733995	-0.78634
145320	14/09/2018--05:00:00	35.26	0	0.602388	0.00681863	-0.78634
