# Supplementary material for: A randomized cross-over trial investigating differences in 24-h personal air and skin temperatures using wearable sensors between two climatologically contrasting settings
Source: Sci Rep. 2021 Nov 10;11:22020. doi: 10.1038/s41598-021-01180-y (PMC8580978; doi:10.1038/s41598-021-01180-y)
Supplement: Supplementary file 2 — Supplementary Data. [file 41598_2021_1180_MOESM2_ESM.zip › New folder/new/T47_A2new.csv]

Index	Date	Temperature	Activity	X-axis	Y-axis	Z-axis	Marker
58200	13/09/2018--05:00:00	22.82	0	0.936421	-0.257638	0.241881
58260	13/09/2018--05:01:00	22.81	0	0.936421	-0.257638	0.241881
58320	13/09/2018--05:02:00	22.79	0	0.936421	-0.257638	0.241881
58380	13/09/2018--05:03:00	22.8	0	0.921059	-0.257638	0.241881
58440	13/09/2018--05:04:00	22.78	0	0.936421	-0.257638	0.241881
58500	13/09/2018--05:05:00	22.78	0	0.921059	-0.257638	0.241881
58560	13/09/2018--05:06:00	22.76	0	0.936421	-0.257638	0.241881
58620	13/09/2018--05:07:00	22.75	0	0.936421	-0.257638	0.256719
58680	13/09/2018--05:08:00	22.74	0	0.936421	-0.257638	0.241881
58740	13/09/2018--05:09:00	22.72	0	0.936421	-0.257638	0.241881
58800	13/09/2018--05:10:00	22.73	0	0.936421	-0.257638	0.241881
58860	13/09/2018--05:11:00	22.73	0	0.936421	-0.257638	0.241881
58920	13/09/2018--05:12:00	22.72	0	0.936421	-0.257638	0.241881
58980	13/09/2018--05:13:00	22.68	0	0.936421	-0.257638	0.241881
59040	13/09/2018--05:14:00	22.7	0	0.936421	-0.257638	0.256719
59100	13/09/2018--05:15:00	22.69	0	0.936421	-0.257638	0.256719
59160	13/09/2018--05:16:00	22.66	0	0.936421	-0.257638	0.241881
59220	13/09/2018--05:17:00	22.67	0	0.921059	-0.257638	0.241881
59280	13/09/2018--05:18:00	22.66	0	0.936421	-0.257638	0.256719
59340	13/09/2018--05:19:00	22.64	0	0.936421	-0.257638	0.241881
59400	13/09/2018--05:20:00	22.63	0	0.936421	-0.257638	0.241881
59460	13/09/2018--05:21:00	22.62	0	0.936421	-0.257638	0.241881
59520	13/09/2018--05:22:00	22.61	0	0.936421	-0.257638	0.241881
59580	13/09/2018--05:23:00	22.61	0	0.936421	-0.257638	0.241881
59640	13/09/2018--05:24:00	22.59	0	0.936421	-0.257638	0.241881
59700	13/09/2018--05:25:00	22.57	0	0.936421	-0.257638	0.241881
59760	13/09/2018--05:26:00	22.58	0	0.936421	-0.257638	0.241881
59820	13/09/2018--05:27:00	22.56	0	0.936421	-0.257638	0.241881
59880	13/09/2018--05:28:00	22.55	0	0.936421	-0.257638	0.241881
59940	13/09/2018--05:29:00	22.54	0	0.936421	-0.257638	0.241881
60000	13/09/2018--05:30:00	22.53	0	0.936421	-0.257638	0.241881
60060	13/09/2018--05:31:00	22.51	0	0.936421	-0.257638	0.241881
60120	13/09/2018--05:32:00	22.51	0	0.936421	-0.257638	0.241881
60180	13/09/2018--05:33:00	22.51	0	0.936421	-0.257638	0.241881
60240	13/09/2018--05:34:00	22.5	0	0.921059	-0.257638	0.241881
60300	13/09/2018--05:35:00	22.49	0	0.936421	-0.257638	0.256719
60360	13/09/2018--05:36:00	22.46	0	0.936421	-0.257638	0.241881
60420	13/09/2018--05:37:00	22.46	0	0.936421	-0.257638	0.256719
60480	13/09/2018--05:38:00	22.44	0	0.936421	-0.257638	0.241881
60540	13/09/2018--05:39:00	22.45	0	0.936421	-0.257638	0.241881
60600	13/09/2018--05:40:00	22.42	0	0.936421	-0.257638	0.241881
60660	13/09/2018--05:41:00	22.43	0	0.936421	-0.257638	0.241881
60720	13/09/2018--05:42:00	22.41	0	0.936421	-0.257638	0.241881
60780	13/09/2018--05:43:00	22.4	0	0.936421	-0.257638	0.241881
60840	13/09/2018--05:44:00	22.39	0	0.936421	-0.242613	0.241881
60900	13/09/2018--05:45:00	22.37	0	0.936421	-0.257638	0.241881
60960	13/09/2018--05:46:00	22.36	0	0.936421	-0.257638	0.241881
61020	13/09/2018--05:47:00	22.36	0	0.936421	-0.257638	0.241881
61080	13/09/2018--05:48:00	22.34	0	0.921059	-0.257638	0.241881
61140	13/09/2018--05:49:00	22.36	0	0.936421	-0.257638	0.241881
61200	13/09/2018--05:50:00	22.32	0	0.936421	-0.242613	0.256719
61260	13/09/2018--05:51:00	22.31	0	0.936421	-0.257638	0.241881
61320	13/09/2018--05:52:00	22.3	0	0.936421	-0.257638	0.256719
61380	13/09/2018--05:53:00	22.29	0	0.936421	-0.257638	0.241881
61440	13/09/2018--05:54:00	22.29	0	0.936421	-0.257638	0.241881
61500	13/09/2018--05:55:00	22.27	0	0.936421	-0.257638	0.256719
61560	13/09/2018--05:56:00	22.26	0	0.921059	-0.257638	0.241881
61620	13/09/2018--05:57:00	22.25	0	0.936421	-0.257638	0.241881
61680	13/09/2018--05:58:00	22.23	0	0.936421	-0.257638	0.256719
61740	13/09/2018--05:59:00	22.23	0	0.936421	-0.257638	0.241881
61800	13/09/2018--06:00:00	22.23	0	0.936421	-0.257638	0.241881
61860	13/09/2018--06:01:00	22.21	0	0.936421	-0.257638	0.241881
61920	13/09/2018--06:02:00	22.2	0	0.936421	-0.257638	0.241881
61980	13/09/2018--06:03:00	22.17	0	0.936421	-0.257638	0.241881
62040	13/09/2018--06:04:00	22.17	0	0.936421	-0.257638	0.241881
62100	13/09/2018--06:05:00	22.16	0	0.936421	-0.257638	0.256719
62160	13/09/2018--06:06:00	22.14	0	0.936421	-0.257638	0.241881
62220	13/09/2018--06:07:00	22.13	0	0.936421	-0.257638	0.241881
62280	13/09/2018--06:08:00	22.14	0	0.936421	-0.257638	0.241881
62340	13/09/2018--06:09:00	22.11	0	0.936421	-0.257638	0.241881
62400	13/09/2018--06:10:00	22.11	0	0.936421	-0.257638	0.256719
62460	13/09/2018--06:11:00	22.09	0	0.936421	-0.257638	0.256719
62520	13/09/2018--06:12:00	22.08	0	0.936421	-0.257638	0.241881
62580	13/09/2018--06:13:00	22.09	0	0.936421	-0.257638	0.241881
62640	13/09/2018--06:14:00	22.05	0	0.936421	-0.257638	0.241881
62700	13/09/2018--06:15:00	22.05	0	0.921059	-0.257638	0.241881
62760	13/09/2018--06:16:00	22.06	0	0.921059	-0.257638	0.241881
62820	13/09/2018--06:17:00	22.05	0	0.936421	-0.257638	0.241881
62880	13/09/2018--06:18:00	22.01	0	0.936421	-0.257638	0.241881
62940	13/09/2018--06:19:00	22.01	0	0.921059	-0.257638	0.241881
63000	13/09/2018--06:20:00	22	0	0.936421	-0.257638	0.241881
63060	13/09/2018--06:21:00	21.98	0	0.936421	-0.257638	0.241881
63120	13/09/2018--06:22:00	21.98	0	0.936421	-0.257638	0.241881
63180	13/09/2018--06:23:00	21.96	0	0.936421	-0.257638	0.241881
63240	13/09/2018--06:24:00	21.96	0	0.936421	-0.257638	0.241881
63300	13/09/2018--06:25:00	21.94	0	0.936421	-0.257638	0.241881
63360	13/09/2018--06:26:00	21.95	0	0.936421	-0.257638	0.241881
63420	13/09/2018--06:27:00	21.93	0	0.936421	-0.257638	0.241881
63480	13/09/2018--06:28:00	21.92	0	0.936421	-0.257638	0.256719
63540	13/09/2018--06:29:00	21.91	0	0.936421	-0.257638	0.256719
63600	13/09/2018--06:30:00	21.89	0	0.936421	-0.257638	0.256719
63660	13/09/2018--06:31:00	21.89	0	0.936421	-0.257638	0.241881
63720	13/09/2018--06:32:00	21.89	0	0.936421	-0.257638	0.241881
63780	13/09/2018--06:33:00	21.88	0	0.921059	-0.257638	0.241881
63840	13/09/2018--06:34:00	21.87	0	0.936421	-0.257638	0.241881
63900	13/09/2018--06:35:00	21.84	0	0.936421	-0.257638	0.241881
63960	13/09/2018--06:36:00	21.84	0	0.936421	-0.257638	0.241881
64020	13/09/2018--06:37:00	21.84	0	0.936421	-0.257638	0.241881
64080	13/09/2018--06:38:00	21.84	0	0.936421	-0.257638	0.241881
64140	13/09/2018--06:39:00	21.81	0	0.936421	-0.257638	0.241881
64200	13/09/2018--06:40:00	21.82	0	0.936421	-0.257638	0.241881
64260	13/09/2018--06:41:00	21.8	0	0.936421	-0.257638	0.241881
64320	13/09/2018--06:42:00	21.8	0	0.936421	-0.257638	0.256719
64380	13/09/2018--06:43:00	21.77	0	0.936421	-0.257638	0.241881
64440	13/09/2018--06:44:00	21.77	0	0.936421	-0.257638	0.241881
64500	13/09/2018--06:45:00	21.79	0	0.936421	-0.257638	0.241881
64560	13/09/2018--06:46:00	21.76	0	0.936421	-0.257638	0.241881
64620	13/09/2018--06:47:00	21.77	0	0.936421	-0.257638	0.241881
64680	13/09/2018--06:48:00	21.75	0	0.921059	-0.257638	0.241881
64740	13/09/2018--06:49:00	21.74	0	0.936421	-0.257638	0.241881
64800	13/09/2018--06:50:00	21.74	0	0.936421	-0.257638	0.241881
64860	13/09/2018--06:51:00	21.73	0	0.936421	-0.257638	0.256719
64920	13/09/2018--06:52:00	21.75	0	0.936421	-0.257638	0.241881
64980	13/09/2018--06:53:00	21.74	0	0.936421	-0.257638	0.241881
65040	13/09/2018--06:54:00	21.75	0	0.936421	-0.257638	0.241881
65100	13/09/2018--06:55:00	21.72	0	0.936421	-0.257638	0.241881
65160	13/09/2018--06:56:00	21.72	0	0.936421	-0.257638	0.241881
65220	13/09/2018--06:57:00	21.71	0	0.936421	-0.257638	0.241881
65280	13/09/2018--06:58:00	21.72	0	0.936421	-0.257638	0.241881
65340	13/09/2018--06:59:00	21.71	0	0.936421	-0.257638	0.256719
65400	13/09/2018--07:00:00	21.7	0	0.936421	-0.257638	0.241881
65460	13/09/2018--07:01:00	21.7	0	0.936421	-0.257638	0.241881
65520	13/09/2018--07:02:00	21.7	0	0.936421	-0.257638	0.241881
65580	13/09/2018--07:03:00	21.7	0	0.936421	-0.257638	0.241881
65640	13/09/2018--07:04:00	21.72	0	0.936421	-0.257638	0.241881
65700	13/09/2018--07:05:00	21.69	0	0.936421	-0.257638	0.241881
65760	13/09/2018--07:06:00	21.7	0	0.936421	-0.257638	0.241881
65820	13/09/2018--07:07:00	21.7	0	0.936421	-0.257638	0.241881
65880	13/09/2018--07:08:00	21.71	0	0.936421	-0.257638	0.241881
65940	13/09/2018--07:09:00	21.71	0	0.936421	-0.257638	0.241881
66000	13/09/2018--07:10:00	21.73	0	0.936421	-0.257638	0.241881
66060	13/09/2018--07:11:00	21.7	0	0.936421	-0.257638	0.241881
66120	13/09/2018--07:12:00	21.74	0	0.936421	-0.257638	0.241881
66180	13/09/2018--07:13:00	21.76	20	0.874974	-0.287687	0.375427
66240	13/09/2018--07:14:00	21.96	109	0.905698	-0.257638	0.34575
66300	13/09/2018--07:15:00	22.19	342	0.936421	-0.317737	0.256719
66360	13/09/2018--07:16:00	22.38	49	0.874974	-0.257638	0.405104
66420	13/09/2018--07:17:00	22.53	243	0.782804	-0.302712	0.508973
66480	13/09/2018--07:18:00	22.7	289	0.705996	-0.287687	0.34575
66540	13/09/2018--07:19:00	22.82	98	0.890336	-0.257638	0.360589
66600	13/09/2018--07:20:00	22.95	66	0.921059	-0.257638	0.375427
66660	13/09/2018--07:21:00	23.06	81	0.951783	0.0128075	0.375427
66720	13/09/2018--07:22:00	23.16	206	0.844251	-0.257638	0.360589
66780	13/09/2018--07:23:00	23.24	161	0.890336	-0.227588	0.553488
66840	13/09/2018--07:24:00	23.34	95	0.905698	-0.242613	0.34575
66900	13/09/2018--07:25:00	23.38	14	0.905698	-0.257638	0.316073
66960	13/09/2018--07:26:00	23.44	8	0.905698	-0.242613	0.360589
67020	13/09/2018--07:27:00	23.44	0	0.874974	-0.257638	0.375427
67080	13/09/2018--07:28:00	23.41	40	0.874974	-0.242613	0.375427
67140	13/09/2018--07:29:00	23.41	139	101.323	-0.483009	0.419942
67200	13/09/2018--07:30:00	23.32	413	0.859612	-0.227588	0.360589
67260	13/09/2018--07:31:00	23.27	224	0.859612	-0.227588	0.434781
67320	13/09/2018--07:32:00	23.23	202	0.905698	-0.302712	0.360589
67380	13/09/2018--07:33:00	23.17	161	0.798166	-0.39286	0.360589
67440	13/09/2018--07:34:00	23.12	46	0.890336	-0.272663	0.360589
67500	13/09/2018--07:35:00	23.07	75	0.921059	-0.317737	0.375427
67560	13/09/2018--07:36:00	23.02	223	0.905698	-0.257638	0.316073
67620	13/09/2018--07:37:00	22.98	28	0.844251	-0.287687	0.53865
67680	13/09/2018--07:38:00	22.96	205	0.859612	-0.287687	0.419942
67740	13/09/2018--07:39:00	22.94	1	0.890336	-0.257638	0.360589
67800	13/09/2018--07:40:00	22.92	1	0.905698	-0.272663	0.360589
67860	13/09/2018--07:41:00	22.91	191	0.936421	-0.257638	0.227043
67920	13/09/2018--07:42:00	22.88	112	0.874974	-0.287687	0.360589
67980	13/09/2018--07:43:00	22.89	155	0.997868	-0.332761	0.0489814
68040	13/09/2018--07:44:00	22.88	44	0.997868	-0.212564	0.227043
68100	13/09/2018--07:45:00	22.87	134	0.951783	-0.377836	0.405104
68160	13/09/2018--07:46:00	22.84	40	0.905698	-0.332761	0.375427
68220	13/09/2018--07:47:00	22.86	13	0.859612	-0.332761	0.360589
68280	13/09/2018--07:48:00	23.13	818	135.119	-0.452959	-0.663264
68340	13/09/2018--07:49:00	23.94	790	0.905698	-0.302712	-0.336818
68400	13/09/2018--07:50:00	24.51	325	107.468	-0.39286	-0.529718
68460	13/09/2018--07:51:00	24.79	1328	109.004	-0.362811	-0.500041
68520	13/09/2018--07:52:00	24.75	907	115.148	-0.407885	-0.514879
68580	13/09/2018--07:53:00	24.81	1246	116.685	-0.272663	-0.514879
68640	13/09/2018--07:54:00	24.59	688	101.323	-0.182514	0.0489814
68700	13/09/2018--07:55:00	24.46	0	0.936421	-0.242613	0.227043
68760	13/09/2018--07:56:00	24.4	0	0.936421	-0.242613	0.241881
68820	13/09/2018--07:57:00	24.33	278	0.675272	-0.407885	-0.574233
68880	13/09/2018--07:58:00	24.26	0	0.675272	-0.407885	-0.574233
68940	13/09/2018--07:59:00	24.26	0	0.675272	-0.407885	-0.559394
69000	13/09/2018--08:00:00	24.25	0	0.675272	-0.407885	-0.574233
69060	13/09/2018--08:01:00	24.27	0	0.675272	-0.407885	-0.574233
69120	13/09/2018--08:02:00	24.29	0	0.675272	-0.39286	-0.574233
69180	13/09/2018--08:03:00	24.26	0	0.675272	-0.39286	-0.559394
69240	13/09/2018--08:04:00	24.28	0	0.675272	-0.39286	-0.574233
69300	13/09/2018--08:05:00	24.29	0	0.690634	-0.407885	-0.574233
69360	13/09/2018--08:06:00	24.27	0	0.675272	-0.39286	-0.574233
69420	13/09/2018--08:07:00	24.27	0	0.690634	-0.407885	-0.574233
69480	13/09/2018--08:08:00	24.26	0	0.690634	-0.39286	-0.574233
69540	13/09/2018--08:09:00	24.27	0	0.675272	-0.39286	-0.574233
69600	13/09/2018--08:10:00	24.24	0	0.675272	-0.39286	-0.574233
69660	13/09/2018--08:11:00	24.22	0	0.675272	-0.39286	-0.574233
69720	13/09/2018--08:12:00	24.2	0	0.675272	-0.39286	-0.574233
69780	13/09/2018--08:13:00	24.2	0	0.675272	-0.407885	-0.574233
69840	13/09/2018--08:14:00	24.15	0	0.675272	-0.39286	-0.574233
69900	13/09/2018--08:15:00	24.18	0	0.675272	-0.39286	-0.574233
69960	13/09/2018--08:16:00	24.14	0	0.675272	-0.39286	-0.574233
70020	13/09/2018--08:17:00	24.13	0	0.675272	-0.39286	-0.574233
70080	13/09/2018--08:18:00	24.09	0	0.675272	-0.39286	-0.574233
70140	13/09/2018--08:19:00	24.1	0	0.675272	-0.39286	-0.574233
70200	13/09/2018--08:20:00	24.07	0	0.675272	-0.39286	-0.574233
70260	13/09/2018--08:21:00	24.05	0	0.690634	-0.39286	-0.574233
70320	13/09/2018--08:22:00	24.02	0	0.675272	-0.39286	-0.574233
70380	13/09/2018--08:23:00	24	0	0.675272	-0.39286	-0.574233
70440	13/09/2018--08:24:00	23.98	0	0.675272	-0.39286	-0.574233
70500	13/09/2018--08:25:00	23.98	0	0.675272	-0.39286	-0.574233
70560	13/09/2018--08:26:00	23.94	0	0.675272	-0.39286	-0.574233
70620	13/09/2018--08:27:00	23.94	0	0.675272	-0.39286	-0.574233
70680	13/09/2018--08:28:00	23.91	0	0.675272	-0.39286	-0.574233
70740	13/09/2018--08:29:00	23.88	0	0.675272	-0.39286	-0.574233
70800	13/09/2018--08:30:00	23.87	0	0.675272	-0.39286	-0.574233
70860	13/09/2018--08:31:00	23.88	0	0.675272	-0.39286	-0.574233
70920	13/09/2018--08:32:00	23.85	0	0.675272	-0.39286	-0.574233
70980	13/09/2018--08:33:00	23.81	0	0.675272	-0.39286	-0.574233
71040	13/09/2018--08:34:00	23.82	0	0.675272	-0.39286	-0.574233
71100	13/09/2018--08:35:00	23.8	0	0.675272	-0.39286	-0.574233
71160	13/09/2018--08:36:00	23.77	0	0.675272	-0.39286	-0.574233
71220	13/09/2018--08:37:00	23.77	0	0.675272	-0.39286	-0.574233
71280	13/09/2018--08:38:00	23.75	0	0.675272	-0.39286	-0.574233
71340	13/09/2018--08:39:00	23.72	0	0.675272	-0.39286	-0.574233
71400	13/09/2018--08:40:00	23.7	0	0.675272	-0.39286	-0.574233
71460	13/09/2018--08:41:00	23.7	0	0.675272	-0.39286	-0.574233
71520	13/09/2018--08:42:00	23.68	0	0.675272	-0.39286	-0.574233
71580	13/09/2018--08:43:00	23.67	0	0.675272	-0.39286	-0.574233
71640	13/09/2018--08:44:00	23.64	0	0.675272	-0.39286	-0.574233
71700	13/09/2018--08:45:00	23.63	0	0.675272	-0.39286	-0.574233
71760	13/09/2018--08:46:00	23.63	0	0.675272	-0.39286	-0.574233
71820	13/09/2018--08:47:00	23.6	10	0.859612	-0.317737	-0.336818
71880	13/09/2018--08:48:00	23.58	0	0.844251	-0.332761	-0.351656
71940	13/09/2018--08:49:00	23.59	0	0.844251	-0.317737	-0.351656
72000	13/09/2018--08:50:00	23.57	0	0.844251	-0.332761	-0.351656
72060	13/09/2018--08:51:00	23.57	0	0.844251	-0.317737	-0.366495
72120	13/09/2018--08:52:00	23.56	0	0.844251	-0.317737	-0.366495
72180	13/09/2018--08:53:00	23.55	0	0.844251	-0.317737	-0.366495
72240	13/09/2018--08:54:00	23.54	0	0.844251	-0.317737	-0.351656
72300	13/09/2018--08:55:00	23.54	0	0.844251	-0.317737	-0.366495
72360	13/09/2018--08:56:00	23.53	0	0.844251	-0.317737	-0.366495
72420	13/09/2018--08:57:00	23.54	0	0.844251	-0.317737	-0.366495
72480	13/09/2018--08:58:00	23.53	0	0.844251	-0.317737	-0.366495
72540	13/09/2018--08:59:00	23.52	0	0.844251	-0.332761	-0.366495
72600	13/09/2018--09:00:00	23.51	0	0.844251	-0.317737	-0.381333
72660	13/09/2018--09:01:00	23.5	0	0.844251	-0.317737	-0.366495
72720	13/09/2018--09:02:00	23.48	2	0.782804	-0.0172419	-0.589071
72780	13/09/2018--09:03:00	23.47	0	0.782804	-0.0022172	-0.589071
72840	13/09/2018--09:04:00	23.43	132	-0.0313653	0.117981	-0.989709
72900	13/09/2018--09:05:00	23.36	0	-0.0467269	0.117981	-0.974871
72960	13/09/2018--09:06:00	23.28	0	-0.0313653	0.117981	-0.974871
73020	13/09/2018--09:07:00	23.21	0	-0.0467269	0.117981	-0.974871
73080	13/09/2018--09:08:00	23.13	0	-0.0313653	0.117981	-0.974871
73140	13/09/2018--09:09:00	23.08	0	-0.0467269	0.102956	-0.989709
73200	13/09/2018--09:10:00	23.05	0	-0.0313653	0.102956	-0.974871
73260	13/09/2018--09:11:00	22.99	0	-0.0467269	0.117981	-0.974871
73320	13/09/2018--09:12:00	22.95	0	-0.0313653	0.117981	-0.989709
73380	13/09/2018--09:13:00	22.91	0	-0.0467269	0.117981	-0.989709
73440	13/09/2018--09:14:00	22.88	0	-0.0467269	0.117981	-0.989709
73500	13/09/2018--09:15:00	22.84	0	-0.0467269	0.117981	-0.989709
73560	13/09/2018--09:16:00	22.84	0	-0.0467269	0.117981	-0.974871
73620	13/09/2018--09:17:00	22.81	0	-0.0313653	0.117981	-0.989709
73680	13/09/2018--09:18:00	22.8	0	-0.0467269	0.117981	-0.974871
73740	13/09/2018--09:19:00	22.79	0	-0.0467269	0.117981	-0.989709
73800	13/09/2018--09:20:00	22.78	0	-0.0467269	0.117981	-0.974871
73860	13/09/2018--09:21:00	22.75	0	-0.0467269	0.117981	-0.989709
73920	13/09/2018--09:22:00	22.73	0	-0.0467269	0.117981	-0.989709
73980	13/09/2018--09:23:00	22.73	0	-0.0467269	0.117981	-0.989709
74040	13/09/2018--09:24:00	22.73	0	-0.0467269	0.117981	-0.989709
74100	13/09/2018--09:25:00	22.73	0	-0.0313653	0.117981	-0.989709
74160	13/09/2018--09:26:00	22.71	0	-0.0313653	0.117981	-0.989709
74220	13/09/2018--09:27:00	22.71	0	-0.0467269	0.117981	-0.989709
74280	13/09/2018--09:28:00	22.69	0	-0.0467269	0.117981	-0.989709
74340	13/09/2018--09:29:00	22.69	0	-0.0467269	0.102956	-0.974871
74400	13/09/2018--09:30:00	22.68	0	-0.0467269	0.117981	-0.989709
74460	13/09/2018--09:31:00	22.68	0	-0.0467269	0.117981	-0.989709
74520	13/09/2018--09:32:00	22.68	0	-0.0467269	0.117981	-0.989709
74580	13/09/2018--09:33:00	22.68	0	-0.0313653	0.117981	-0.974871
74640	13/09/2018--09:34:00	22.68	0	-0.0467269	0.117981	-0.989709
74700	13/09/2018--09:35:00	22.67	0	-0.0467269	0.117981	-0.989709
74760	13/09/2018--09:36:00	22.67	0	-0.0467269	0.117981	-0.989709
74820	13/09/2018--09:37:00	22.68	0	-0.0467269	0.117981	-0.989709
74880	13/09/2018--09:38:00	22.66	0	-0.0467269	0.117981	-0.974871
74940	13/09/2018--09:39:00	22.67	0	-0.0467269	0.117981	-0.989709
75000	13/09/2018--09:40:00	22.66	0	-0.0467269	0.117981	-0.989709
75060	13/09/2018--09:41:00	22.66	0	-0.0467269	0.117981	-0.974871
75120	13/09/2018--09:42:00	22.64	0	-0.0467269	0.117981	-0.989709
75180	13/09/2018--09:43:00	22.65	0	-0.0467269	0.102956	-0.989709
75240	13/09/2018--09:44:00	22.67	0	-0.0467269	0.117981	-0.989709
75300	13/09/2018--09:45:00	22.66	0	-0.0467269	0.117981	-0.989709
75360	13/09/2018--09:46:00	22.66	0	-0.0467269	0.117981	-0.989709
75420	13/09/2018--09:47:00	22.66	0	-0.0467269	0.117981	-0.989709
75480	13/09/2018--09:48:00	22.66	0	-0.0467269	0.102956	-0.989709
75540	13/09/2018--09:49:00	22.66	0	-0.0467269	0.117981	-0.989709
75600	13/09/2018--09:50:00	22.66	0	-0.0467269	0.117981	-0.974871
75660	13/09/2018--09:51:00	22.66	0	-0.0467269	0.102956	-0.989709
75720	13/09/2018--09:52:00	22.65	0	-0.0467269	0.117981	-0.974871
75780	13/09/2018--09:53:00	22.64	0	-0.0467269	0.117981	-0.974871
75840	13/09/2018--09:54:00	22.66	0	-0.0467269	0.117981	-0.989709
75900	13/09/2018--09:55:00	22.64	0	-0.0467269	0.117981	-0.989709
75960	13/09/2018--09:56:00	22.65	0	-0.0467269	0.117981	-0.989709
76020	13/09/2018--09:57:00	22.64	0	-0.0467269	0.117981	-0.989709
76080	13/09/2018--09:58:00	22.64	0	-0.0467269	0.117981	-0.974871
76140	13/09/2018--09:59:00	22.64	0	-0.0467269	0.117981	-0.974871
76200	13/09/2018--10:00:00	22.65	0	-0.0467269	0.117981	-0.989709
76260	13/09/2018--10:01:00	22.64	2	-0.0467269	0.117981	-0.989709
76320	13/09/2018--10:02:00	22.67	6	-0.0467269	0.102956	-0.989709
76380	13/09/2018--10:03:00	22.67	0	-0.0467269	0.102956	-0.989709
76440	13/09/2018--10:04:00	22.68	0	-0.0467269	0.102956	-0.974871
76500	13/09/2018--10:05:00	22.68	0	-0.0313653	0.102956	-0.989709
76560	13/09/2018--10:06:00	22.66	0	-0.0467269	0.102956	-0.989709
76620	13/09/2018--10:07:00	22.68	0	-0.0467269	0.102956	-0.989709
76680	13/09/2018--10:08:00	22.68	0	-0.0467269	0.102956	-0.989709
76740	13/09/2018--10:09:00	22.68	0	-0.0467269	0.102956	-0.974871
76800	13/09/2018--10:10:00	22.68	0	-0.0467269	0.102956	-0.989709
76860	13/09/2018--10:11:00	22.68	0	-0.0467269	0.102956	-0.974871
76920	13/09/2018--10:12:00	22.69	0	-0.0467269	0.102956	-0.974871
76980	13/09/2018--10:13:00	22.66	0	-0.0467269	0.102956	-0.974871
77040	13/09/2018--10:14:00	22.66	0	-0.0467269	0.102956	-0.989709
77100	13/09/2018--10:15:00	22.68	0	-0.0467269	0.102956	-0.989709
77160	13/09/2018--10:16:00	22.67	0	-0.0467269	0.0879312	-0.989709
77220	13/09/2018--10:17:00	22.66	0	-0.0467269	0.102956	-0.974871
77280	13/09/2018--10:18:00	22.67	0	-0.0467269	0.102956	-0.989709
77340	13/09/2018--10:19:00	22.66	0	-0.0467269	0.102956	-0.989709
77400	13/09/2018--10:20:00	22.66	0	-0.0467269	0.102956	-0.974871
77460	13/09/2018--10:21:00	22.67	0	-0.0467269	0.102956	-0.989709
77520	13/09/2018--10:22:00	22.66	0	-0.0313653	0.102956	-0.989709
77580	13/09/2018--10:23:00	22.67	0	-0.0467269	0.102956	-0.989709
77640	13/09/2018--10:24:00	22.65	0	-0.0467269	0.102956	-0.989709
77700	13/09/2018--10:25:00	22.66	0	-0.0467269	0.102956	-0.989709
77760	13/09/2018--10:26:00	22.65	0	-0.0467269	0.102956	-0.989709
77820	13/09/2018--10:27:00	22.66	0	-0.0467269	0.102956	-0.974871
77880	13/09/2018--10:28:00	22.65	0	-0.0313653	0.102956	-0.989709
77940	13/09/2018--10:29:00	22.65	0	-0.0467269	0.102956	-0.989709
78000	13/09/2018--10:30:00	22.66	0	-0.0467269	0.102956	-0.989709
78060	13/09/2018--10:31:00	22.66	0	-0.0467269	0.102956	-0.989709
78120	13/09/2018--10:32:00	22.66	0	-0.0467269	0.102956	-0.974871
78180	13/09/2018--10:33:00	22.67	0	-0.0467269	0.102956	-0.989709
78240	13/09/2018--10:34:00	22.67	0	-0.0467269	0.102956	-0.989709
78300	13/09/2018--10:35:00	22.66	0	-0.0467269	0.102956	-0.989709
78360	13/09/2018--10:36:00	22.68	0	-0.0467269	0.102956	-0.989709
78420	13/09/2018--10:37:00	22.66	0	-0.0467269	0.102956	-0.989709
78480	13/09/2018--10:38:00	22.67	0	-0.0467269	0.102956	-0.974871
78540	13/09/2018--10:39:00	22.66	0	-0.0467269	0.102956	-0.989709
78600	13/09/2018--10:40:00	22.65	0	-0.0313653	0.102956	-0.989709
78660	13/09/2018--10:41:00	22.65	0	-0.0467269	0.102956	-0.989709
78720	13/09/2018--10:42:00	22.66	0	-0.0467269	0.102956	-0.989709
78780	13/09/2018--10:43:00	22.65	0	-0.0467269	0.102956	-0.974871
78840	13/09/2018--10:44:00	22.65	0	-0.0467269	0.102956	-0.989709
78900	13/09/2018--10:45:00	22.65	0	-0.0467269	0.102956	-0.989709
78960	13/09/2018--10:46:00	22.66	0	-0.0467269	0.102956	-0.989709
79020	13/09/2018--10:47:00	22.65	0	-0.0467269	0.102956	-0.974871
79080	13/09/2018--10:48:00	22.66	0	-0.0467269	0.102956	-0.989709
79140	13/09/2018--10:49:00	22.68	0	-0.0467269	0.102956	-0.989709
79200	13/09/2018--10:50:00	22.68	0	-0.0467269	0.102956	-0.989709
79260	13/09/2018--10:51:00	22.7	1	-0.0467269	0.0879312	-0.989709
79320	13/09/2018--10:52:00	22.71	0	-0.0467269	0.102956	-0.989709
79380	13/09/2018--10:53:00	22.75	0	-0.0467269	0.102956	-0.989709
79440	13/09/2018--10:54:00	22.74	0	-0.0467269	0.102956	-0.974871
79500	13/09/2018--10:55:00	22.76	0	-0.0313653	0.102956	-0.989709
79560	13/09/2018--10:56:00	22.76	0	-0.0467269	0.0879312	-0.974871
79620	13/09/2018--10:57:00	22.77	0	-0.0467269	0.102956	-0.989709
79680	13/09/2018--10:58:00	22.78	0	-0.0467269	0.102956	-0.989709
79740	13/09/2018--10:59:00	22.77	0	-0.0467269	0.102956	-0.974871
79800	13/09/2018--11:00:00	22.78	0	-0.0467269	0.102956	-0.989709
79860	13/09/2018--11:01:00	22.79	0	-0.0467269	0.102956	-0.989709
79920	13/09/2018--11:02:00	22.79	0	-0.0467269	0.102956	-0.974871
79980	13/09/2018--11:03:00	22.8	0	-0.0467269	0.0879312	-0.989709
80040	13/09/2018--11:04:00	22.81	0	-0.0467269	0.102956	-0.989709
80100	13/09/2018--11:05:00	22.8	0	-0.0467269	0.102956	-0.989709
80160	13/09/2018--11:06:00	22.81	0	-0.0467269	0.102956	-0.989709
80220	13/09/2018--11:07:00	22.82	34	0.0454432	0.238179	-0.960032
80280	13/09/2018--11:08:00	22.79	0	0.0454432	0.238179	-0.974871
80340	13/09/2018--11:09:00	22.8	0	0.0454432	0.238179	-0.960032
80400	13/09/2018--11:10:00	22.8	0	0.0454432	0.238179	-0.960032
80460	13/09/2018--11:11:00	22.8	75	0.10689	0.914292	-0.440687
80520	13/09/2018--11:12:00	22.85	1	0.10689	0.914292	-0.440687
80580	13/09/2018--11:13:00	22.86	0	0.10689	0.899267	-0.440687
80640	13/09/2018--11:14:00	22.88	0	0.10689	0.914292	-0.440687
80700	13/09/2018--11:15:00	22.88	0	0.10689	0.914292	-0.440687
80760	13/09/2018--11:16:00	22.88	0	0.10689	0.914292	-0.440687
80820	13/09/2018--11:17:00	22.89	0	0.10689	0.914292	-0.440687
80880	13/09/2018--11:18:00	22.87	0	0.10689	0.899267	-0.425849
80940	13/09/2018--11:19:00	22.89	0	0.10689	0.914292	-0.440687
81000	13/09/2018--11:20:00	22.91	0	0.10689	0.899267	-0.440687
81060	13/09/2018--11:21:00	22.88	0	0.10689	0.914292	-0.425849
81120	13/09/2018--11:22:00	22.91	0	0.10689	0.914292	-0.440687
81180	13/09/2018--11:23:00	22.89	0	0.10689	0.914292	-0.425849
81240	13/09/2018--11:24:00	22.9	0	0.10689	0.899267	-0.440687
81300	13/09/2018--11:25:00	22.89	0	0.10689	0.914292	-0.440687
81360	13/09/2018--11:26:00	22.89	0	0.10689	0.914292	-0.440687
81420	13/09/2018--11:27:00	22.91	0	0.10689	0.914292	-0.440687
81480	13/09/2018--11:28:00	22.9	0	0.10689	0.914292	-0.425849
81540	13/09/2018--11:29:00	22.89	0	0.10689	0.914292	-0.440687
81600	13/09/2018--11:30:00	22.9	0	0.10689	0.914292	-0.440687
81660	13/09/2018--11:31:00	22.91	0	0.10689	0.899267	-0.440687
81720	13/09/2018--11:32:00	22.91	0	0.10689	0.899267	-0.440687
81780	13/09/2018--11:33:00	22.93	0	0.10689	0.914292	-0.440687
81840	13/09/2018--11:34:00	22.92	0	0.10689	0.899267	-0.440687
81900	13/09/2018--11:35:00	22.92	0	0.10689	0.914292	-0.440687
81960	13/09/2018--11:36:00	22.91	0	0.10689	0.899267	-0.440687
82020	13/09/2018--11:37:00	22.92	0	0.10689	0.914292	-0.440687
82080	13/09/2018--11:38:00	22.9	0	0.10689	0.899267	-0.440687
82140	13/09/2018--11:39:00	22.89	0	0.10689	0.914292	-0.440687
82200	13/09/2018--11:40:00	22.93	0	0.10689	0.899267	-0.440687
82260	13/09/2018--11:41:00	22.91	0	0.10689	0.914292	-0.440687
82320	13/09/2018--11:42:00	22.91	0	0.10689	0.914292	-0.440687
82380	13/09/2018--11:43:00	22.93	0	0.10689	0.899267	-0.440687
82440	13/09/2018--11:44:00	22.91	0	0.10689	0.914292	-0.440687
82500	13/09/2018--11:45:00	22.91	0	0.10689	0.914292	-0.440687
82560	13/09/2018--11:46:00	22.9	0	0.10689	0.914292	-0.440687
82620	13/09/2018--11:47:00	22.89	0	0.10689	0.899267	-0.440687
82680	13/09/2018--11:48:00	22.91	0	0.10689	0.914292	-0.440687
82740	13/09/2018--11:49:00	22.91	0	0.10689	0.899267	-0.440687
82800	13/09/2018--11:50:00	22.91	0	0.10689	0.899267	-0.440687
82860	13/09/2018--11:51:00	22.91	0	0.10689	0.899267	-0.440687
82920	13/09/2018--11:52:00	22.9	0	0.10689	0.914292	-0.440687
82980	13/09/2018--11:53:00	22.9	0	0.10689	0.914292	-0.440687
83040	13/09/2018--11:54:00	22.9	0	0.10689	0.899267	-0.440687
83100	13/09/2018--11:55:00	22.89	0	0.10689	0.899267	-0.440687
83160	13/09/2018--11:56:00	22.88	0	0.10689	0.914292	-0.440687
83220	13/09/2018--11:57:00	22.9	0	0.10689	0.899267	-0.440687
83280	13/09/2018--11:58:00	22.88	0	0.10689	0.899267	-0.440687
83340	13/09/2018--11:59:00	22.89	0	0.10689	0.914292	-0.440687
83400	13/09/2018--12:00:00	22.89	0	0.10689	0.899267	-0.440687
83460	13/09/2018--12:01:00	22.9	0	0.10689	0.899267	-0.440687
83520	13/09/2018--12:02:00	22.88	0	0.10689	0.914292	-0.440687
83580	13/09/2018--12:03:00	22.87	0	0.10689	0.899267	-0.440687
83640	13/09/2018--12:04:00	22.89	0	0.10689	0.914292	-0.440687
83700	13/09/2018--12:05:00	22.88	0	0.10689	0.914292	-0.440687
83760	13/09/2018--12:06:00	22.88	0	0.10689	0.914292	-0.440687
83820	13/09/2018--12:07:00	22.86	0	0.10689	0.899267	-0.440687
83880	13/09/2018--12:08:00	22.86	0	0.10689	0.914292	-0.440687
83940	13/09/2018--12:09:00	22.86	0	0.10689	0.914292	-0.440687
84000	13/09/2018--12:10:00	22.87	0	0.10689	0.914292	-0.440687
84060	13/09/2018--12:11:00	22.87	0	0.10689	0.899267	-0.440687
84120	13/09/2018--12:12:00	22.86	0	0.10689	0.899267	-0.440687
84180	13/09/2018--12:13:00	22.86	0	0.10689	0.899267	-0.440687
84240	13/09/2018--12:14:00	22.86	0	0.10689	0.899267	-0.440687
84300	13/09/2018--12:15:00	22.86	0	0.10689	0.914292	-0.440687
84360	13/09/2018--12:16:00	22.86	0	0.10689	0.899267	-0.440687
84420	13/09/2018--12:17:00	22.85	0	0.10689	0.914292	-0.440687
84480	13/09/2018--12:18:00	22.85	0	0.10689	0.899267	-0.440687
84540	13/09/2018--12:19:00	22.84	0	0.10689	0.899267	-0.440687
84600	13/09/2018--12:20:00	22.85	0	0.10689	0.899267	-0.440687
84660	13/09/2018--12:21:00	22.84	0	0.10689	0.914292	-0.440687
84720	13/09/2018--12:22:00	22.84	0	0.10689	0.914292	-0.440687
84780	13/09/2018--12:23:00	22.86	0	0.10689	0.899267	-0.440687
84840	13/09/2018--12:24:00	22.83	0	0.10689	0.914292	-0.440687
84900	13/09/2018--12:25:00	22.85	0	0.10689	0.914292	-0.440687
84960	13/09/2018--12:26:00	22.84	0	0.10689	0.899267	-0.440687
85020	13/09/2018--12:27:00	22.82	0	0.10689	0.914292	-0.440687
85080	13/09/2018--12:28:00	22.83	0	0.10689	0.899267	-0.440687
85140	13/09/2018--12:29:00	22.84	0	0.10689	0.899267	-0.440687
85200	13/09/2018--12:30:00	22.83	0	0.10689	0.899267	-0.440687
85260	13/09/2018--12:31:00	22.83	0	0.10689	0.899267	-0.440687
85320	13/09/2018--12:32:00	22.82	0	0.10689	0.899267	-0.440687
85380	13/09/2018--12:33:00	22.81	0	0.10689	0.899267	-0.440687
85440	13/09/2018--12:34:00	22.83	0	0.10689	0.899267	-0.440687
85500	13/09/2018--12:35:00	22.81	0	0.10689	0.899267	-0.440687
85560	13/09/2018--12:36:00	22.82	0	0.10689	0.899267	-0.440687
85620	13/09/2018--12:37:00	22.81	0	0.10689	0.899267	-0.440687
85680	13/09/2018--12:38:00	22.83	0	0.10689	0.899267	-0.440687
85740	13/09/2018--12:39:00	22.81	0	0.10689	0.914292	-0.440687
85800	13/09/2018--12:40:00	22.81	0	0.10689	0.914292	-0.440687
85860	13/09/2018--12:41:00	22.8	0	0.10689	0.899267	-0.440687
85920	13/09/2018--12:42:00	22.8	0	0.10689	0.899267	-0.440687
85980	13/09/2018--12:43:00	22.8	0	0.10689	0.914292	-0.440687
86040	13/09/2018--12:44:00	22.81	0	0.10689	0.914292	-0.440687
86100	13/09/2018--12:45:00	22.81	0	0.10689	0.914292	-0.440687
86160	13/09/2018--12:46:00	22.8	0	0.10689	0.914292	-0.440687
86220	13/09/2018--12:47:00	22.8	0	0.10689	0.914292	-0.440687
86280	13/09/2018--12:48:00	22.79	0	0.10689	0.899267	-0.440687
86340	13/09/2018--12:49:00	22.8	0	0.10689	0.899267	-0.440687
86400	13/09/2018--12:50:00	22.78	2	0.10689	0.899267	-0.440687
86460	13/09/2018--12:51:00	22.8	0	0.10689	0.914292	-0.440687
86520	13/09/2018--12:52:00	22.79	0	0.10689	0.899267	-0.440687
86580	13/09/2018--12:53:00	22.79	0	0.10689	0.899267	-0.440687
86640	13/09/2018--12:54:00	22.8	0	0.10689	0.899267	-0.440687
86700	13/09/2018--12:55:00	22.77	0	0.10689	0.899267	-0.440687
86760	13/09/2018--12:56:00	22.78	0	0.10689	0.899267	-0.440687
86820	13/09/2018--12:57:00	22.77	0	0.10689	0.914292	-0.440687
86880	13/09/2018--12:58:00	22.77	0	0.10689	0.914292	-0.440687
86940	13/09/2018--12:59:00	22.77	0	0.10689	0.899267	-0.440687
87000	13/09/2018--13:00:00	22.76	0	0.10689	0.899267	-0.440687
87060	13/09/2018--13:01:00	22.77	0	0.10689	0.914292	-0.440687
87120	13/09/2018--13:02:00	22.77	0	0.10689	0.914292	-0.440687
87180	13/09/2018--13:03:00	22.76	0	0.10689	0.899267	-0.440687
87240	13/09/2018--13:04:00	22.77	0	0.10689	0.899267	-0.440687
87300	13/09/2018--13:05:00	22.77	0	0.10689	0.899267	-0.440687
87360	13/09/2018--13:06:00	22.76	0	0.10689	0.899267	-0.440687
87420	13/09/2018--13:07:00	22.75	0	0.10689	0.914292	-0.440687
87480	13/09/2018--13:08:00	22.77	0	0.10689	0.899267	-0.440687
87540	13/09/2018--13:09:00	22.77	0	0.10689	0.899267	-0.440687
87600	13/09/2018--13:10:00	22.75	0	0.10689	0.899267	-0.440687
87660	13/09/2018--13:11:00	22.77	0	0.10689	0.899267	-0.440687
87720	13/09/2018--13:12:00	22.77	0	0.10689	0.914292	-0.440687
87780	13/09/2018--13:13:00	22.75	0	0.10689	0.899267	-0.440687
87840	13/09/2018--13:14:00	22.75	0	0.10689	0.899267	-0.440687
87900	13/09/2018--13:15:00	22.75	0	0.10689	0.914292	-0.440687
87960	13/09/2018--13:16:00	22.75	0	0.10689	0.899267	-0.440687
88020	13/09/2018--13:17:00	22.74	0	0.10689	0.899267	-0.440687
88080	13/09/2018--13:18:00	23.2	308	-0.415407	0.313302	0.850257
88140	13/09/2018--13:19:00	23.29	6	-0.292514	0.313302	0.924449
88200	13/09/2018--13:20:00	23.26	0	-0.292514	0.313302	0.924449
88260	13/09/2018--13:21:00	23.2	0	-0.292514	0.313302	0.924449
88320	13/09/2018--13:22:00	23.13	0	-0.277152	0.313302	0.924449
88380	13/09/2018--13:23:00	23.07	0	-0.292514	0.313302	0.924449
88440	13/09/2018--13:24:00	23.01	1	-0.16962	0.328327	0.954126
88500	13/09/2018--13:25:00	22.95	0	-0.184982	0.328327	0.954126
88560	13/09/2018--13:26:00	22.9	0	-0.16962	0.328327	0.954126
88620	13/09/2018--13:27:00	22.85	710	155.089	0.824144	0.612842
88680	13/09/2018--13:28:00	22.82	1073	0.874974	0.343352	0.0489814
88740	13/09/2018--13:29:00	22.98	1450	109.004	115.469	-0.0103724
88800	13/09/2018--13:30:00	23.65	1451	0.460209	0.899267	0.0638198
88860	13/09/2018--13:31:00	24.55	1397	0.321953	184.583	0.0934967
88920	13/09/2018--13:32:00	25.43	1377	0.306592	0.448525	-0.232949
88980	13/09/2018--13:33:00	26.07	42	0.122252	0.703946	0.805742
89040	13/09/2018--13:34:00	26.54	121	0.152975	0.794094	0.657357
89100	13/09/2018--13:35:00	26.91	164	0.0454432	0.733995	0.672196
89160	13/09/2018--13:36:00	27.23	160	0.0915282	0.568723	0.805742
89220	13/09/2018--13:37:00	27.49	67	0.168337	0.688921	0.746388
89280	13/09/2018--13:38:00	27.69	2	0.168337	0.703946	0.746388
89340	13/09/2018--13:39:00	27.9	107	0.337315	0.959366	-0.143918
89400	13/09/2018--13:40:00	28.26	0	0.321953	0.959366	-0.158757
89460	13/09/2018--13:41:00	28.57	0	0.337315	0.959366	-0.158757
89520	13/09/2018--13:42:00	28.8	0	0.337315	0.959366	-0.143918
89580	13/09/2018--13:43:00	29	0	0.321953	0.959366	-0.143918
89640	13/09/2018--13:44:00	29.14	0	0.337315	0.959366	-0.143918
89700	13/09/2018--13:45:00	29.25	0	0.337315	0.959366	-0.143918
89760	13/09/2018--13:46:00	29.38	0	0.337315	0.959366	-0.158757
89820	13/09/2018--13:47:00	29.48	0	0.337315	0.959366	-0.143918
89880	13/09/2018--13:48:00	29.54	0	0.337315	0.959366	-0.143918
89940	13/09/2018--13:49:00	29.61	0	0.337315	0.959366	-0.158757
90000	13/09/2018--13:50:00	29.67	0	0.337315	0.944341	-0.143918
90060	13/09/2018--13:51:00	29.72	0	0.337315	0.959366	-0.143918
90120	13/09/2018--13:52:00	29.75	0	0.337315	0.959366	-0.143918
90180	13/09/2018--13:53:00	29.8	0	0.337315	0.959366	-0.143918
90240	13/09/2018--13:54:00	29.84	0	0.337315	0.959366	-0.143918
90300	13/09/2018--13:55:00	29.88	0	0.337315	0.959366	-0.158757
90360	13/09/2018--13:56:00	29.91	0	0.337315	0.959366	-0.158757
90420	13/09/2018--13:57:00	29.93	0	0.337315	0.959366	-0.143918
90480	13/09/2018--13:58:00	29.95	0	0.337315	0.959366	-0.143918
90540	13/09/2018--13:59:00	29.98	0	0.337315	0.959366	-0.143918
90600	13/09/2018--14:00:00	30	0	0.337315	0.959366	-0.158757
90660	13/09/2018--14:01:00	30.04	0	0.337315	0.959366	-0.158757
90720	13/09/2018--14:02:00	30.05	0	0.337315	0.959366	-0.143918
90780	13/09/2018--14:03:00	30.05	0	0.337315	0.959366	-0.143918
90840	13/09/2018--14:04:00	30.09	0	0.337315	0.944341	-0.143918
90900	13/09/2018--14:05:00	30.1	0	0.337315	0.959366	-0.158757
90960	13/09/2018--14:06:00	30.12	0	0.337315	0.944341	-0.158757
91020	13/09/2018--14:07:00	30.13	0	0.337315	0.959366	-0.158757
91080	13/09/2018--14:08:00	30.14	0	0.337315	0.959366	-0.143918
91140	13/09/2018--14:09:00	30.17	0	0.337315	0.959366	-0.158757
91200	13/09/2018--14:10:00	30.18	0	0.337315	0.959366	-0.143918
91260	13/09/2018--14:11:00	30.16	0	0.337315	0.959366	-0.143918
91320	13/09/2018--14:12:00	30.19	0	0.337315	0.944341	-0.158757
91380	13/09/2018--14:13:00	30.2	0	0.337315	0.959366	-0.143918
91440	13/09/2018--14:14:00	30.23	0	0.337315	0.959366	-0.158757
91500	13/09/2018--14:15:00	30.25	0	0.337315	0.944341	-0.143918
91560	13/09/2018--14:16:00	30.23	0	0.337315	0.944341	-0.158757
91620	13/09/2018--14:17:00	30.23	0	0.321953	0.959366	-0.143918
91680	13/09/2018--14:18:00	30.25	0	0.337315	0.959366	-0.143918
91740	13/09/2018--14:19:00	30.27	0	0.337315	0.959366	-0.143918
91800	13/09/2018--14:20:00	30.28	0	0.337315	0.959366	-0.143918
91860	13/09/2018--14:21:00	30.27	0	0.337315	0.959366	-0.143918
91920	13/09/2018--14:22:00	30.29	0	0.337315	0.959366	-0.143918
91980	13/09/2018--14:23:00	30.29	0	0.337315	0.944341	-0.143918
92040	13/09/2018--14:24:00	30.3	0	0.337315	0.959366	-0.143918
92100	13/09/2018--14:25:00	30.3	0	0.337315	0.959366	-0.143918
92160	13/09/2018--14:26:00	30.33	0	0.337315	0.959366	-0.143918
92220	13/09/2018--14:27:00	30.32	0	0.337315	0.959366	-0.143918
92280	13/09/2018--14:28:00	30.34	0	0.337315	0.959366	-0.143918
92340	13/09/2018--14:29:00	30.33	0	0.337315	0.959366	-0.143918
92400	13/09/2018--14:30:00	30.36	0	0.337315	0.959366	-0.158757
92460	13/09/2018--14:31:00	30.35	0	0.337315	0.959366	-0.158757
92520	13/09/2018--14:32:00	30.36	0	0.337315	0.959366	-0.143918
92580	13/09/2018--14:33:00	30.36	0	0.337315	0.959366	-0.143918
92640	13/09/2018--14:34:00	30.37	0	0.337315	0.959366	-0.158757
92700	13/09/2018--14:35:00	30.37	0	0.337315	0.959366	-0.143918
92760	13/09/2018--14:36:00	30.38	41	0.29123	0.914292	-0.114241
92820	13/09/2018--14:37:00	30.38	133	0.245145	0.989416	0.0341429
92880	13/09/2018--14:38:00	30.38	24	0.306592	0.974391	-0.114241
92940	13/09/2018--14:39:00	30.34	0	0.306592	0.974391	-0.114241
93000	13/09/2018--14:40:00	30.29	29	0.337315	100.444	-0.143918
93060	13/09/2018--14:41:00	30.23	36	0.321953	0.989416	-0.12908
93120	13/09/2018--14:42:00	30.18	96	0.29123	0.899267	-0.0845645
93180	13/09/2018--14:43:00	30.07	117	0.306592	0.959366	-0.0400492
93240	13/09/2018--14:44:00	29.97	308	0.47557	107.956	-0.173595
93300	13/09/2018--14:45:00	29.85	46	0.398762	0.944341	0.0193045
93360	13/09/2018--14:46:00	29.69	295	0.321953	0.959366	0.0934967
93420	13/09/2018--14:47:00	29.59	627	0.414124	0.974391	-0.158757
93480	13/09/2018--14:48:00	29.45	183	0.490932	0.944341	0.00446607
93540	13/09/2018--14:49:00	29.28	157	0.306592	103.449	-0.0548877
93600	13/09/2018--14:50:00	29.14	165	0.214422	0.989416	-0.0103724
93660	13/09/2018--14:51:00	28.98	231	0.398762	0.989416	-0.0548877
93720	13/09/2018--14:52:00	28.85	314	0.214422	101.947	0.00446607
93780	13/09/2018--14:53:00	28.73	71	0.352677	0.989416	-0.0697261
93840	13/09/2018--14:54:00	28.57	44	0.306592	0.869218	-0.0697261
93900	13/09/2018--14:55:00	28.45	220	0.275868	0.959366	-0.0252108
93960	13/09/2018--14:56:00	28.31	172	0.337315	100.444	-0.0252108
94020	13/09/2018--14:57:00	28.18	263	0.306592	0.989416	-0.0400492
94080	13/09/2018--14:58:00	28.05	122	0.321953	0.74902	0.212204
94140	13/09/2018--14:59:00	27.95	246	0.0761665	0.854193	-0.0697261
94200	13/09/2018--15:00:00	27.85	260	0.306592	122.981	0.138012
94260	13/09/2018--15:01:00	27.77	107	0.352677	0.974391	-0.0548877
94320	13/09/2018--15:02:00	27.69	236	0.0454432	0.854193	-0.381333
94380	13/09/2018--15:03:00	27.91	660	0.321953	0.869218	0.449619
94440	13/09/2018--15:04:00	28.08	0	0.321953	0.869218	0.449619
94500	13/09/2018--15:05:00	28.21	0	0.306592	0.869218	0.449619
94560	13/09/2018--15:06:00	28.35	0	0.321953	0.869218	0.449619
94620	13/09/2018--15:07:00	28.47	0	0.321953	0.869218	0.449619
94680	13/09/2018--15:08:00	28.58	0	0.321953	0.869218	0.449619
94740	13/09/2018--15:09:00	28.67	0	0.321953	0.869218	0.449619
94800	13/09/2018--15:10:00	28.77	0	0.321953	0.869218	0.449619
94860	13/09/2018--15:11:00	28.84	0	0.306592	0.869218	0.464458
94920	13/09/2018--15:12:00	28.91	0	0.321953	0.869218	0.449619
94980	13/09/2018--15:13:00	28.97	0	0.321953	0.869218	0.464458
95040	13/09/2018--15:14:00	29.01	0	0.306592	0.869218	0.464458
95100	13/09/2018--15:15:00	29.06	0	0.306592	0.869218	0.449619
95160	13/09/2018--15:16:00	29.12	0	0.321953	0.869218	0.464458
95220	13/09/2018--15:17:00	29.18	0	0.306592	0.854193	0.449619
95280	13/09/2018--15:18:00	29.2	0	0.321953	0.869218	0.464458
95340	13/09/2018--15:19:00	29.24	0	0.321953	0.854193	0.464458
95400	13/09/2018--15:20:00	29.27	0	0.321953	0.869218	0.449619
95460	13/09/2018--15:21:00	29.3	0	0.321953	0.869218	0.449619
95520	13/09/2018--15:22:00	29.32	0	0.321953	0.869218	0.449619
95580	13/09/2018--15:23:00	29.35	0	0.321953	0.854193	0.464458
95640	13/09/2018--15:24:00	29.38	0	0.306592	0.869218	0.464458
95700	13/09/2018--15:25:00	29.4	0	0.306592	0.869218	0.449619
95760	13/09/2018--15:26:00	29.43	92	0.337315	0.959366	-0.0548877
95820	13/09/2018--15:27:00	29.46	542	0.152975	0.944341	-0.336818
95880	13/09/2018--15:28:00	29.48	115	0.260507	0.74902	-0.633587
95940	13/09/2018--15:29:00	29.49	0	0.260507	0.74902	-0.633587
96000	13/09/2018--15:30:00	29.49	0	0.260507	0.74902	-0.633587
96060	13/09/2018--15:31:00	29.5	0	0.260507	0.74902	-0.633587
96120	13/09/2018--15:32:00	29.51	1	0.260507	0.74902	-0.633587
96180	13/09/2018--15:33:00	29.5	0	0.275868	0.74902	-0.633587
96240	13/09/2018--15:34:00	29.51	0	0.260507	0.74902	-0.633587
96300	13/09/2018--15:35:00	29.49	25	0.275868	0.74902	-0.633587
96360	13/09/2018--15:36:00	29.5	1	0.275868	0.74902	-0.618748
96420	13/09/2018--15:37:00	29.48	0	0.275868	0.74902	-0.618748
96480	13/09/2018--15:38:00	29.49	0	0.275868	0.74902	-0.618748
96540	13/09/2018--15:39:00	29.5	19	0.275868	0.733995	-0.633587
96600	13/09/2018--15:40:00	29.49	0	0.275868	0.733995	-0.633587
96660	13/09/2018--15:41:00	29.5	0	0.275868	0.733995	-0.633587
96720	13/09/2018--15:42:00	29.51	0	0.275868	0.733995	-0.633587
96780	13/09/2018--15:43:00	29.52	0	0.275868	0.74902	-0.633587
96840	13/09/2018--15:44:00	29.52	0	0.275868	0.733995	-0.633587
96900	13/09/2018--15:45:00	29.53	0	0.275868	0.733995	-0.633587
96960	13/09/2018--15:46:00	29.52	0	0.275868	0.733995	-0.633587
97020	13/09/2018--15:47:00	29.54	0	0.275868	0.733995	-0.633587
97080	13/09/2018--15:48:00	29.55	0	0.275868	0.733995	-0.633587
97140	13/09/2018--15:49:00	29.54	0	0.275868	0.74902	-0.633587
97200	13/09/2018--15:50:00	29.54	0	0.275868	0.733995	-0.633587
97260	13/09/2018--15:51:00	29.57	0	0.275868	0.733995	-0.633587
97320	13/09/2018--15:52:00	29.57	0	0.275868	0.733995	-0.633587
97380	13/09/2018--15:53:00	29.57	0	0.275868	0.733995	-0.633587
97440	13/09/2018--15:54:00	29.59	0	0.275868	0.733995	-0.633587
97500	13/09/2018--15:55:00	29.59	0	0.275868	0.733995	-0.633587
97560	13/09/2018--15:56:00	29.6	0	0.275868	0.733995	-0.633587
97620	13/09/2018--15:57:00	29.59	0	0.275868	0.733995	-0.633587
97680	13/09/2018--15:58:00	29.59	0	0.275868	0.733995	-0.633587
97740	13/09/2018--15:59:00	29.6	0	0.275868	0.733995	-0.633587
97800	13/09/2018--16:00:00	29.61	0	0.275868	0.733995	-0.633587
97860	13/09/2018--16:01:00	29.63	0	0.275868	0.733995	-0.633587
97920	13/09/2018--16:02:00	29.61	0	0.275868	0.733995	-0.633587
97980	13/09/2018--16:03:00	29.61	0	0.275868	0.733995	-0.633587
98040	13/09/2018--16:04:00	29.61	0	0.275868	0.733995	-0.633587
98100	13/09/2018--16:05:00	29.62	0	0.275868	0.733995	-0.633587
98160	13/09/2018--16:06:00	29.62	0	0.275868	0.733995	-0.633587
98220	13/09/2018--16:07:00	29.63	0	0.275868	0.733995	-0.633587
98280	13/09/2018--16:08:00	29.63	0	0.275868	0.733995	-0.633587
98340	13/09/2018--16:09:00	29.63	0	0.275868	0.733995	-0.633587
98400	13/09/2018--16:10:00	29.63	0	0.275868	0.733995	-0.633587
98460	13/09/2018--16:11:00	29.62	0	0.29123	0.733995	-0.633587
98520	13/09/2018--16:12:00	29.61	0	0.275868	0.733995	-0.633587
98580	13/09/2018--16:13:00	29.63	0	0.275868	0.733995	-0.633587
98640	13/09/2018--16:14:00	29.63	0	0.275868	0.733995	-0.633587
98700	13/09/2018--16:15:00	29.63	0	0.275868	0.733995	-0.633587
98760	13/09/2018--16:16:00	29.63	0	0.29123	0.733995	-0.633587
98820	13/09/2018--16:17:00	29.63	0	0.275868	0.733995	-0.633587
98880	13/09/2018--16:18:00	29.62	0	0.275868	0.733995	-0.633587
98940	13/09/2018--16:19:00	29.6	0	0.275868	0.733995	-0.633587
99000	13/09/2018--16:20:00	29.62	0	0.275868	0.733995	-0.633587
99060	13/09/2018--16:21:00	29.61	0	0.275868	0.733995	-0.633587
99120	13/09/2018--16:22:00	29.62	0	0.275868	0.733995	-0.633587
99180	13/09/2018--16:23:00	29.61	0	0.275868	0.733995	-0.633587
99240	13/09/2018--16:24:00	29.61	0	0.275868	0.74902	-0.633587
99300	13/09/2018--16:25:00	29.61	0	0.275868	0.733995	-0.633587
99360	13/09/2018--16:26:00	29.6	0	0.275868	0.733995	-0.633587
99420	13/09/2018--16:27:00	29.6	0	0.275868	0.733995	-0.633587
99480	13/09/2018--16:28:00	29.59	0	0.275868	0.733995	-0.633587
99540	13/09/2018--16:29:00	29.59	0	0.275868	0.733995	-0.633587
99600	13/09/2018--16:30:00	29.58	0	0.29123	0.733995	-0.633587
99660	13/09/2018--16:31:00	29.58	0	0.29123	0.733995	-0.633587
99720	13/09/2018--16:32:00	29.59	0	0.275868	0.733995	-0.633587
99780	13/09/2018--16:33:00	29.55	0	0.275868	0.733995	-0.633587
99840	13/09/2018--16:34:00	29.57	0	0.275868	0.733995	-0.633587
99900	13/09/2018--16:35:00	29.55	0	0.275868	0.733995	-0.633587
99960	13/09/2018--16:36:00	29.58	0	0.275868	0.733995	-0.633587
100020	13/09/2018--16:37:00	29.57	0	0.29123	0.733995	-0.633587
100080	13/09/2018--16:38:00	29.59	0	0.275868	0.74902	-0.633587
100140	13/09/2018--16:39:00	29.57	0	0.275868	0.733995	-0.633587
100200	13/09/2018--16:40:00	29.56	0	0.275868	0.733995	-0.633587
100260	13/09/2018--16:41:00	29.56	0	0.275868	0.733995	-0.633587
100320	13/09/2018--16:42:00	29.56	0	0.275868	0.733995	-0.633587
100380	13/09/2018--16:43:00	29.57	0	0.275868	0.733995	-0.633587
100440	13/09/2018--16:44:00	29.58	0	0.275868	0.733995	-0.633587
100500	13/09/2018--16:45:00	29.57	0	0.29123	0.733995	-0.633587
100560	13/09/2018--16:46:00	29.58	0	0.275868	0.733995	-0.633587
100620	13/09/2018--16:47:00	29.57	0	0.275868	0.733995	-0.633587
100680	13/09/2018--16:48:00	29.55	0	0.275868	0.733995	-0.633587
100740	13/09/2018--16:49:00	29.55	0	0.275868	0.733995	-0.633587
100800	13/09/2018--16:50:00	29.55	0	0.29123	0.74902	-0.633587
100860	13/09/2018--16:51:00	29.55	0	0.275868	0.74902	-0.633587
100920	13/09/2018--16:52:00	29.53	0	0.275868	0.733995	-0.633587
100980	13/09/2018--16:53:00	29.55	0	0.275868	0.733995	-0.633587
101040	13/09/2018--16:54:00	29.57	0	0.275868	0.74902	-0.633587
101100	13/09/2018--16:55:00	29.54	0	0.275868	0.733995	-0.633587
101160	13/09/2018--16:56:00	29.54	0	0.275868	0.733995	-0.633587
101220	13/09/2018--16:57:00	29.56	0	0.275868	0.733995	-0.633587
101280	13/09/2018--16:58:00	29.54	0	0.275868	0.733995	-0.618748
101340	13/09/2018--16:59:00	29.53	0	0.275868	0.733995	-0.633587
101400	13/09/2018--17:00:00	29.52	0	0.275868	0.733995	-0.633587
101460	13/09/2018--17:01:00	29.53	0	0.275868	0.733995	-0.633587
101520	13/09/2018--17:02:00	29.54	0	0.275868	0.733995	-0.633587
101580	13/09/2018--17:03:00	29.53	0	0.275868	0.733995	-0.633587
101640	13/09/2018--17:04:00	29.51	0	0.275868	0.74902	-0.633587
101700	13/09/2018--17:05:00	29.55	0	0.275868	0.733995	-0.633587
101760	13/09/2018--17:06:00	29.53	0	0.275868	0.733995	-0.633587
101820	13/09/2018--17:07:00	29.52	0	0.275868	0.733995	-0.633587
101880	13/09/2018--17:08:00	29.52	0	0.275868	0.733995	-0.633587
101940	13/09/2018--17:09:00	29.51	0	0.275868	0.733995	-0.633587
102000	13/09/2018--17:10:00	29.51	0	0.275868	0.733995	-0.633587
102060	13/09/2018--17:11:00	29.49	0	0.275868	0.733995	-0.633587
102120	13/09/2018--17:12:00	29.48	0	0.275868	0.733995	-0.633587
102180	13/09/2018--17:13:00	29.47	0	0.275868	0.733995	-0.633587
102240	13/09/2018--17:14:00	29.49	0	0.275868	0.74902	-0.633587
102300	13/09/2018--17:15:00	29.46	0	0.275868	0.74902	-0.633587
102360	13/09/2018--17:16:00	29.46	0	0.275868	0.733995	-0.633587
102420	13/09/2018--17:17:00	29.46	0	0.275868	0.733995	-0.633587
102480	13/09/2018--17:18:00	29.44	0	0.275868	0.733995	-0.633587
102540	13/09/2018--17:19:00	29.44	0	0.275868	0.733995	-0.633587
102600	13/09/2018--17:20:00	29.45	0	0.275868	0.733995	-0.633587
102660	13/09/2018--17:21:00	29.43	0	0.275868	0.733995	-0.633587
102720	13/09/2018--17:22:00	29.44	0	0.275868	0.74902	-0.633587
102780	13/09/2018--17:23:00	29.42	0	0.275868	0.733995	-0.633587
102840	13/09/2018--17:24:00	29.45	0	0.275868	0.733995	-0.633587
102900	13/09/2018--17:25:00	29.44	0	0.275868	0.733995	-0.633587
102960	13/09/2018--17:26:00	29.45	0	0.275868	0.733995	-0.633587
103020	13/09/2018--17:27:00	29.43	0	0.275868	0.74902	-0.633587
103080	13/09/2018--17:28:00	29.43	0	0.275868	0.733995	-0.633587
103140	13/09/2018--17:29:00	29.44	0	0.275868	0.733995	-0.633587
103200	13/09/2018--17:30:00	29.43	0	0.275868	0.733995	-0.633587
103260	13/09/2018--17:31:00	29.42	0	0.275868	0.74902	-0.633587
103320	13/09/2018--17:32:00	29.42	0	0.275868	0.733995	-0.633587
103380	13/09/2018--17:33:00	29.43	0	0.275868	0.733995	-0.633587
103440	13/09/2018--17:34:00	29.43	0	0.275868	0.733995	-0.633587
103500	13/09/2018--17:35:00	29.42	0	0.275868	0.74902	-0.633587
103560	13/09/2018--17:36:00	29.43	0	0.275868	0.733995	-0.633587
103620	13/09/2018--17:37:00	29.43	0	0.275868	0.733995	-0.633587
103680	13/09/2018--17:38:00	29.43	0	0.275868	0.733995	-0.633587
103740	13/09/2018--17:39:00	29.43	0	0.275868	0.733995	-0.633587
103800	13/09/2018--17:40:00	29.43	0	0.275868	0.733995	-0.633587
103860	13/09/2018--17:41:00	29.44	0	0.275868	0.733995	-0.633587
103920	13/09/2018--17:42:00	29.41	0	0.275868	0.74902	-0.633587
103980	13/09/2018--17:43:00	29.42	0	0.275868	0.733995	-0.633587
104040	13/09/2018--17:44:00	29.43	0	0.275868	0.733995	-0.633587
104100	13/09/2018--17:45:00	29.42	0	0.275868	0.733995	-0.633587
104160	13/09/2018--17:46:00	29.41	0	0.275868	0.74902	-0.633587
104220	13/09/2018--17:47:00	29.42	0	0.275868	0.74902	-0.633587
104280	13/09/2018--17:48:00	29.44	0	0.275868	0.733995	-0.633587
104340	13/09/2018--17:49:00	29.4	0	0.275868	0.733995	-0.648425
104400	13/09/2018--17:50:00	29.43	0	0.275868	0.733995	-0.633587
104460	13/09/2018--17:51:00	29.41	0	0.275868	0.733995	-0.633587
104520	13/09/2018--17:52:00	29.41	0	0.275868	0.733995	-0.633587
104580	13/09/2018--17:53:00	29.41	0	0.275868	0.733995	-0.633587
104640	13/09/2018--17:54:00	29.41	0	0.275868	0.74902	-0.633587
104700	13/09/2018--17:55:00	29.41	0	0.275868	0.733995	-0.633587
104760	13/09/2018--17:56:00	29.4	0	0.275868	0.74902	-0.633587
104820	13/09/2018--17:57:00	29.41	0	0.275868	0.733995	-0.633587
104880	13/09/2018--17:58:00	29.4	0	0.275868	0.733995	-0.633587
104940	13/09/2018--17:59:00	29.39	0	0.275868	0.733995	-0.633587
105000	13/09/2018--18:00:00	29.41	0	0.275868	0.733995	-0.633587
105060	13/09/2018--18:01:00	29.39	0	0.275868	0.733995	-0.633587
105120	13/09/2018--18:02:00	29.4	0	0.275868	0.74902	-0.633587
105180	13/09/2018--18:03:00	29.41	0	0.275868	0.74902	-0.633587
105240	13/09/2018--18:04:00	29.39	0	0.275868	0.733995	-0.633587
105300	13/09/2018--18:05:00	29.39	0	0.275868	0.733995	-0.633587
105360	13/09/2018--18:06:00	29.38	0	0.275868	0.733995	-0.633587
105420	13/09/2018--18:07:00	29.39	0	0.275868	0.733995	-0.633587
105480	13/09/2018--18:08:00	29.38	0	0.275868	0.733995	-0.633587
105540	13/09/2018--18:09:00	29.39	0	0.275868	0.733995	-0.633587
105600	13/09/2018--18:10:00	29.39	0	0.275868	0.733995	-0.633587
105660	13/09/2018--18:11:00	29.37	0	0.275868	0.74902	-0.633587
105720	13/09/2018--18:12:00	29.37	0	0.275868	0.733995	-0.633587
105780	13/09/2018--18:13:00	29.37	0	0.275868	0.733995	-0.633587
105840	13/09/2018--18:14:00	29.38	0	0.275868	0.733995	-0.633587
105900	13/09/2018--18:15:00	29.37	0	0.275868	0.733995	-0.633587
105960	13/09/2018--18:16:00	29.38	0	0.275868	0.733995	-0.633587
106020	13/09/2018--18:17:00	29.37	0	0.275868	0.733995	-0.633587
106080	13/09/2018--18:18:00	29.38	0	0.275868	0.733995	-0.633587
106140	13/09/2018--18:19:00	29.38	0	0.275868	0.733995	-0.633587
106200	13/09/2018--18:20:00	29.38	0	0.275868	0.733995	-0.633587
106260	13/09/2018--18:21:00	29.38	0	0.275868	0.733995	-0.633587
106320	13/09/2018--18:22:00	29.37	0	0.275868	0.733995	-0.633587
106380	13/09/2018--18:23:00	29.37	0	0.275868	0.733995	-0.633587
106440	13/09/2018--18:24:00	29.37	0	0.275868	0.733995	-0.633587
106500	13/09/2018--18:25:00	29.37	0	0.275868	0.74902	-0.633587
106560	13/09/2018--18:26:00	29.37	0	0.275868	0.733995	-0.633587
106620	13/09/2018--18:27:00	29.35	0	0.275868	0.733995	-0.633587
106680	13/09/2018--18:28:00	29.35	0	0.275868	0.733995	-0.633587
106740	13/09/2018--18:29:00	29.35	0	0.275868	0.733995	-0.633587
106800	13/09/2018--18:30:00	29.37	0	0.275868	0.733995	-0.633587
106860	13/09/2018--18:31:00	29.35	0	0.275868	0.733995	-0.633587
106920	13/09/2018--18:32:00	29.34	0	0.275868	0.74902	-0.633587
106980	13/09/2018--18:33:00	29.36	0	0.275868	0.74902	-0.633587
107040	13/09/2018--18:34:00	29.37	0	0.275868	0.733995	-0.633587
107100	13/09/2018--18:35:00	29.36	0	0.275868	0.74902	-0.633587
107160	13/09/2018--18:36:00	29.34	0	0.275868	0.733995	-0.633587
107220	13/09/2018--18:37:00	29.37	0	0.275868	0.733995	-0.633587
107280	13/09/2018--18:38:00	29.36	0	0.275868	0.733995	-0.633587
107340	13/09/2018--18:39:00	29.36	0	0.275868	0.733995	-0.633587
107400	13/09/2018--18:40:00	29.34	0	0.275868	0.733995	-0.633587
107460	13/09/2018--18:41:00	29.36	0	0.275868	0.733995	-0.633587
107520	13/09/2018--18:42:00	29.36	0	0.275868	0.733995	-0.633587
107580	13/09/2018--18:43:00	29.36	0	0.275868	0.733995	-0.633587
107640	13/09/2018--18:44:00	29.36	0	0.275868	0.74902	-0.633587
107700	13/09/2018--18:45:00	29.37	0	0.275868	0.733995	-0.633587
107760	13/09/2018--18:46:00	29.36	0	0.275868	0.733995	-0.633587
107820	13/09/2018--18:47:00	29.34	0	0.275868	0.733995	-0.633587
107880	13/09/2018--18:48:00	29.36	0	0.275868	0.733995	-0.633587
107940	13/09/2018--18:49:00	29.34	0	0.275868	0.733995	-0.633587
108000	13/09/2018--18:50:00	29.35	0	0.275868	0.74902	-0.633587
108060	13/09/2018--18:51:00	29.34	0	0.275868	0.733995	-0.633587
108120	13/09/2018--18:52:00	29.34	0	0.275868	0.733995	-0.648425
108180	13/09/2018--18:53:00	29.34	0	0.275868	0.733995	-0.633587
108240	13/09/2018--18:54:00	29.33	0	0.275868	0.74902	-0.633587
108300	13/09/2018--18:55:00	29.34	0	0.275868	0.733995	-0.633587
108360	13/09/2018--18:56:00	29.33	0	0.275868	0.74902	-0.633587
108420	13/09/2018--18:57:00	29.35	0	0.275868	0.733995	-0.633587
108480	13/09/2018--18:58:00	29.34	0	0.275868	0.733995	-0.633587
108540	13/09/2018--18:59:00	29.33	0	0.275868	0.733995	-0.633587
108600	13/09/2018--19:00:00	29.33	0	0.275868	0.74902	-0.633587
108660	13/09/2018--19:01:00	29.33	0	0.275868	0.733995	-0.633587
108720	13/09/2018--19:02:00	29.31	0	0.275868	0.733995	-0.633587
108780	13/09/2018--19:03:00	29.32	0	0.275868	0.733995	-0.633587
108840	13/09/2018--19:04:00	29.32	0	0.275868	0.733995	-0.633587
108900	13/09/2018--19:05:00	29.31	0	0.275868	0.74902	-0.633587
108960	13/09/2018--19:06:00	29.32	0	0.275868	0.733995	-0.633587
109020	13/09/2018--19:07:00	29.29	0	0.275868	0.733995	-0.633587
109080	13/09/2018--19:08:00	29.3	0	0.275868	0.733995	-0.633587
109140	13/09/2018--19:09:00	29.29	0	0.275868	0.74902	-0.633587
109200	13/09/2018--19:10:00	29.28	0	0.275868	0.733995	-0.633587
109260	13/09/2018--19:11:00	29.3	0	0.275868	0.733995	-0.633587
109320	13/09/2018--19:12:00	29.29	0	0.275868	0.74902	-0.633587
109380	13/09/2018--19:13:00	29.27	0	0.275868	0.74902	-0.633587
109440	13/09/2018--19:14:00	29.27	0	0.275868	0.733995	-0.633587
109500	13/09/2018--19:15:00	29.27	0	0.275868	0.74902	-0.633587
109560	13/09/2018--19:16:00	29.28	0	0.275868	0.733995	-0.633587
109620	13/09/2018--19:17:00	29.27	1	0.275868	0.733995	-0.633587
109680	13/09/2018--19:18:00	29.27	0	0.275868	0.74902	-0.633587
109740	13/09/2018--19:19:00	29.27	0	0.275868	0.733995	-0.633587
109800	13/09/2018--19:20:00	29.26	0	0.275868	0.733995	-0.633587
109860	13/09/2018--19:21:00	29.26	0	0.275868	0.733995	-0.633587
109920	13/09/2018--19:22:00	29.27	0	0.275868	0.733995	-0.633587
109980	13/09/2018--19:23:00	29.26	0	0.275868	0.733995	-0.633587
110040	13/09/2018--19:24:00	29.26	0	0.275868	0.733995	-0.633587
110100	13/09/2018--19:25:00	29.25	0	0.275868	0.733995	-0.633587
110160	13/09/2018--19:26:00	29.25	0	0.275868	0.733995	-0.633587
110220	13/09/2018--19:27:00	29.24	0	0.275868	0.733995	-0.633587
110280	13/09/2018--19:28:00	29.25	0	0.275868	0.733995	-0.633587
110340	13/09/2018--19:29:00	29.24	0	0.275868	0.74902	-0.633587
110400	13/09/2018--19:30:00	29.22	0	0.275868	0.733995	-0.633587
110460	13/09/2018--19:31:00	29.25	0	0.275868	0.733995	-0.633587
110520	13/09/2018--19:32:00	29.24	0	0.275868	0.733995	-0.633587
110580	13/09/2018--19:33:00	29.24	0	0.275868	0.733995	-0.633587
110640	13/09/2018--19:34:00	29.22	0	0.275868	0.733995	-0.633587
110700	13/09/2018--19:35:00	29.21	0	0.275868	0.733995	-0.633587
110760	13/09/2018--19:36:00	29.21	0	0.275868	0.733995	-0.633587
110820	13/09/2018--19:37:00	29.24	0	0.275868	0.733995	-0.633587
110880	13/09/2018--19:38:00	29.21	0	0.275868	0.733995	-0.633587
110940	13/09/2018--19:39:00	29.22	0	0.275868	0.74902	-0.633587
111000	13/09/2018--19:40:00	29.21	0	0.275868	0.733995	-0.633587
111060	13/09/2018--19:41:00	29.2	0	0.275868	0.74902	-0.633587
111120	13/09/2018--19:42:00	29.2	0	0.275868	0.733995	-0.633587
111180	13/09/2018--19:43:00	29.21	0	0.275868	0.733995	-0.633587
111240	13/09/2018--19:44:00	29.21	0	0.275868	0.74902	-0.633587
111300	13/09/2018--19:45:00	29.2	0	0.275868	0.733995	-0.633587
111360	13/09/2018--19:46:00	29.21	0	0.275868	0.733995	-0.633587
111420	13/09/2018--19:47:00	29.21	0	0.275868	0.733995	-0.633587
111480	13/09/2018--19:48:00	29.2	0	0.275868	0.733995	-0.633587
111540	13/09/2018--19:49:00	29.18	0	0.275868	0.733995	-0.633587
111600	13/09/2018--19:50:00	29.21	0	0.275868	0.733995	-0.633587
111660	13/09/2018--19:51:00	29.21	0	0.275868	0.733995	-0.633587
111720	13/09/2018--19:52:00	29.22	0	0.275868	0.733995	-0.633587
111780	13/09/2018--19:53:00	29.22	0	0.275868	0.733995	-0.633587
111840	13/09/2018--19:54:00	29.24	0	0.275868	0.733995	-0.633587
111900	13/09/2018--19:55:00	29.22	0	0.275868	0.733995	-0.633587
111960	13/09/2018--19:56:00	29.23	0	0.275868	0.733995	-0.633587
112020	13/09/2018--19:57:00	29.23	0	0.275868	0.733995	-0.633587
112080	13/09/2018--19:58:00	29.23	0	0.275868	0.733995	-0.633587
112140	13/09/2018--19:59:00	29.23	0	0.275868	0.733995	-0.633587
112200	13/09/2018--20:00:00	29.25	0	0.275868	0.733995	-0.648425
112260	13/09/2018--20:01:00	29.27	0	0.275868	0.733995	-0.633587
112320	13/09/2018--20:02:00	29.26	0	0.275868	0.733995	-0.648425
112380	13/09/2018--20:03:00	29.26	0	0.275868	0.733995	-0.633587
112440	13/09/2018--20:04:00	29.28	0	0.275868	0.733995	-0.633587
112500	13/09/2018--20:05:00	29.27	0	0.275868	0.733995	-0.633587
112560	13/09/2018--20:06:00	29.27	0	0.275868	0.733995	-0.633587
112620	13/09/2018--20:07:00	29.28	0	0.275868	0.733995	-0.633587
112680	13/09/2018--20:08:00	29.28	0	0.275868	0.733995	-0.633587
112740	13/09/2018--20:09:00	29.28	0	0.275868	0.733995	-0.648425
112800	13/09/2018--20:10:00	29.27	0	0.275868	0.733995	-0.633587
112860	13/09/2018--20:11:00	29.29	0	0.275868	0.733995	-0.648425
112920	13/09/2018--20:12:00	29.27	0	0.275868	0.733995	-0.648425
112980	13/09/2018--20:13:00	29.27	0	0.275868	0.733995	-0.633587
113040	13/09/2018--20:14:00	29.27	0	0.275868	0.733995	-0.633587
113100	13/09/2018--20:15:00	29.27	0	0.275868	0.733995	-0.633587
113160	13/09/2018--20:16:00	29.28	0	0.275868	0.733995	-0.633587
113220	13/09/2018--20:17:00	29.29	0	0.275868	0.733995	-0.633587
113280	13/09/2018--20:18:00	29.3	0	0.275868	0.733995	-0.648425
113340	13/09/2018--20:19:00	29.27	0	0.275868	0.733995	-0.633587
113400	13/09/2018--20:20:00	29.3	0	0.275868	0.74902	-0.633587
113460	13/09/2018--20:21:00	29.29	0	0.275868	0.733995	-0.633587
113520	13/09/2018--20:22:00	29.29	0	0.275868	0.733995	-0.633587
113580	13/09/2018--20:23:00	29.29	0	0.275868	0.733995	-0.633587
113640	13/09/2018--20:24:00	29.29	0	0.275868	0.733995	-0.633587
113700	13/09/2018--20:25:00	29.29	0	0.275868	0.733995	-0.648425
113760	13/09/2018--20:26:00	29.29	0	0.275868	0.733995	-0.633587
113820	13/09/2018--20:27:00	29.29	0	0.275868	0.733995	-0.633587
113880	13/09/2018--20:28:00	29.31	0	0.275868	0.733995	-0.633587
113940	13/09/2018--20:29:00	29.29	0	0.275868	0.733995	-0.633587
114000	13/09/2018--20:30:00	29.31	0	0.275868	0.733995	-0.633587
114060	13/09/2018--20:31:00	29.3	0	0.275868	0.733995	-0.633587
114120	13/09/2018--20:32:00	29.3	0	0.275868	0.733995	-0.648425
114180	13/09/2018--20:33:00	29.3	0	0.275868	0.733995	-0.633587
114240	13/09/2018--20:34:00	29.3	0	0.275868	0.733995	-0.633587
114300	13/09/2018--20:35:00	29.32	0	0.275868	0.733995	-0.633587
114360	13/09/2018--20:36:00	29.3	0	0.275868	0.733995	-0.633587
114420	13/09/2018--20:37:00	29.31	0	0.275868	0.733995	-0.633587
114480	13/09/2018--20:38:00	29.3	0	0.275868	0.733995	-0.633587
114540	13/09/2018--20:39:00	29.31	0	0.275868	0.733995	-0.633587
114600	13/09/2018--20:40:00	29.31	0	0.275868	0.733995	-0.633587
114660	13/09/2018--20:41:00	29.32	0	0.275868	0.733995	-0.648425
114720	13/09/2018--20:42:00	29.32	0	0.275868	0.733995	-0.633587
114780	13/09/2018--20:43:00	29.32	0	0.275868	0.733995	-0.633587
114840	13/09/2018--20:44:00	29.32	0	0.275868	0.733995	-0.648425
114900	13/09/2018--20:45:00	29.31	0	0.275868	0.733995	-0.648425
114960	13/09/2018--20:46:00	29.3	0	0.275868	0.733995	-0.648425
115020	13/09/2018--20:47:00	29.29	0	0.275868	0.733995	-0.633587
115080	13/09/2018--20:48:00	29.3	0	0.275868	0.733995	-0.633587
115140	13/09/2018--20:49:00	29.31	0	0.275868	0.733995	-0.633587
115200	13/09/2018--20:50:00	29.3	0	0.275868	0.733995	-0.648425
115260	13/09/2018--20:51:00	29.29	0	0.275868	0.733995	-0.633587
115320	13/09/2018--20:52:00	29.29	0	0.275868	0.733995	-0.633587
115380	13/09/2018--20:53:00	29.29	0	0.275868	0.733995	-0.648425
115440	13/09/2018--20:54:00	29.29	0	0.275868	0.733995	-0.633587
115500	13/09/2018--20:55:00	29.27	0	0.275868	0.733995	-0.633587
115560	13/09/2018--20:56:00	29.27	0	0.275868	0.733995	-0.633587
115620	13/09/2018--20:57:00	29.26	0	0.275868	0.733995	-0.633587
115680	13/09/2018--20:58:00	29.23	0	0.275868	0.733995	-0.648425
115740	13/09/2018--20:59:00	29.25	0	0.275868	0.733995	-0.633587
115800	13/09/2018--21:00:00	29.25	0	0.275868	0.733995	-0.648425
115860	13/09/2018--21:01:00	29.23	0	0.275868	0.733995	-0.633587
115920	13/09/2018--21:02:00	29.23	0	0.275868	0.733995	-0.633587
115980	13/09/2018--21:03:00	29.21	0	0.275868	0.733995	-0.648425
116040	13/09/2018--21:04:00	29.23	0	0.275868	0.733995	-0.633587
116100	13/09/2018--21:05:00	29.2	0	0.275868	0.733995	-0.633587
116160	13/09/2018--21:06:00	29.21	0	0.275868	0.733995	-0.633587
116220	13/09/2018--21:07:00	29.2	0	0.275868	0.733995	-0.633587
116280	13/09/2018--21:08:00	29.2	0	0.275868	0.733995	-0.633587
116340	13/09/2018--21:09:00	29.2	0	0.275868	0.733995	-0.633587
116400	13/09/2018--21:10:00	29.2	0	0.275868	0.733995	-0.633587
116460	13/09/2018--21:11:00	29.19	0	0.275868	0.733995	-0.633587
116520	13/09/2018--21:12:00	29.2	0	0.275868	0.733995	-0.633587
116580	13/09/2018--21:13:00	29.19	0	0.275868	0.733995	-0.633587
116640	13/09/2018--21:14:00	29.21	0	0.275868	0.733995	-0.633587
116700	13/09/2018--21:15:00	29.2	0	0.275868	0.733995	-0.633587
116760	13/09/2018--21:16:00	29.21	0	0.275868	0.733995	-0.633587
116820	13/09/2018--21:17:00	29.22	0	0.275868	0.733995	-0.633587
116880	13/09/2018--21:18:00	29.24	0	0.275868	0.733995	-0.648425
116940	13/09/2018--21:19:00	29.24	0	0.275868	0.733995	-0.633587
117000	13/09/2018--21:20:00	29.27	0	0.275868	0.733995	-0.633587
117060	13/09/2018--21:21:00	29.25	0	0.275868	0.733995	-0.648425
117120	13/09/2018--21:22:00	29.27	0	0.275868	0.733995	-0.633587
117180	13/09/2018--21:23:00	29.29	0	0.275868	0.733995	-0.648425
117240	13/09/2018--21:24:00	29.29	0	0.275868	0.733995	-0.633587
117300	13/09/2018--21:25:00	29.3	0	0.275868	0.733995	-0.633587
117360	13/09/2018--21:26:00	29.3	0	0.275868	0.733995	-0.633587
117420	13/09/2018--21:27:00	29.33	0	0.275868	0.733995	-0.633587
117480	13/09/2018--21:28:00	29.32	0	0.275868	0.733995	-0.633587
117540	13/09/2018--21:29:00	29.33	0	0.275868	0.733995	-0.633587
117600	13/09/2018--21:30:00	29.34	0	0.275868	0.733995	-0.648425
117660	13/09/2018--21:31:00	29.36	0	0.275868	0.733995	-0.648425
117720	13/09/2018--21:32:00	29.38	0	0.275868	0.733995	-0.633587
117780	13/09/2018--21:33:00	29.36	0	0.275868	0.733995	-0.648425
117840	13/09/2018--21:34:00	29.37	0	0.275868	0.733995	-0.648425
117900	13/09/2018--21:35:00	29.36	0	0.275868	0.733995	-0.648425
117960	13/09/2018--21:36:00	29.34	0	0.275868	0.733995	-0.648425
118020	13/09/2018--21:37:00	29.34	0	0.275868	0.733995	-0.648425
118080	13/09/2018--21:38:00	29.32	0	0.275868	0.733995	-0.633587
118140	13/09/2018--21:39:00	29.3	0	0.275868	0.733995	-0.633587
118200	13/09/2018--21:40:00	29.31	0	0.275868	0.733995	-0.633587
118260	13/09/2018--21:41:00	29.3	0	0.275868	0.733995	-0.633587
118320	13/09/2018--21:42:00	29.26	0	0.275868	0.733995	-0.633587
118380	13/09/2018--21:43:00	29.25	0	0.275868	0.733995	-0.633587
118440	13/09/2018--21:44:00	29.24	0	0.275868	0.733995	-0.633587
118500	13/09/2018--21:45:00	29.24	0	0.275868	0.733995	-0.648425
118560	13/09/2018--21:46:00	29.21	0	0.275868	0.733995	-0.633587
118620	13/09/2018--21:47:00	29.18	0	0.275868	0.733995	-0.633587
118680	13/09/2018--21:48:00	29.19	0	0.275868	0.733995	-0.633587
118740	13/09/2018--21:49:00	29.17	0	0.275868	0.733995	-0.648425
118800	13/09/2018--21:50:00	29.16	0	0.275868	0.733995	-0.633587
118860	13/09/2018--21:51:00	29.15	0	0.275868	0.733995	-0.633587
118920	13/09/2018--21:52:00	29.16	0	0.275868	0.733995	-0.648425
118980	13/09/2018--21:53:00	29.14	0	0.275868	0.733995	-0.633587
119040	13/09/2018--21:54:00	29.14	0	0.275868	0.733995	-0.648425
119100	13/09/2018--21:55:00	29.11	0	0.275868	0.733995	-0.648425
119160	13/09/2018--21:56:00	29.13	0	0.275868	0.733995	-0.648425
119220	13/09/2018--21:57:00	29.1	0	0.275868	0.733995	-0.633587
119280	13/09/2018--21:58:00	29.09	0	0.275868	0.733995	-0.648425
119340	13/09/2018--21:59:00	29.07	0	0.275868	0.733995	-0.633587
119400	13/09/2018--22:00:00	29.05	0	0.275868	0.733995	-0.633587
119460	13/09/2018--22:01:00	29.06	0	0.275868	0.733995	-0.633587
119520	13/09/2018--22:02:00	29.05	0	0.275868	0.733995	-0.633587
119580	13/09/2018--22:03:00	29.06	0	0.275868	0.733995	-0.648425
119640	13/09/2018--22:04:00	29.05	0	0.275868	0.733995	-0.633587
119700	13/09/2018--22:05:00	29.06	0	0.275868	0.733995	-0.633587
119760	13/09/2018--22:06:00	29.05	0	0.275868	0.733995	-0.633587
119820	13/09/2018--22:07:00	29.04	0	0.275868	0.733995	-0.633587
119880	13/09/2018--22:08:00	29.04	0	0.275868	0.733995	-0.633587
119940	13/09/2018--22:09:00	29.03	0	0.275868	0.733995	-0.648425
120000	13/09/2018--22:10:00	29.03	0	0.275868	0.733995	-0.633587
120060	13/09/2018--22:11:00	29.03	0	0.275868	0.733995	-0.633587
120120	13/09/2018--22:12:00	29.03	0	0.275868	0.733995	-0.648425
120180	13/09/2018--22:13:00	29.02	0	0.275868	0.733995	-0.633587
120240	13/09/2018--22:14:00	29.02	0	0.275868	0.733995	-0.633587
120300	13/09/2018--22:15:00	29.02	0	0.275868	0.733995	-0.648425
120360	13/09/2018--22:16:00	29.02	0	0.275868	0.733995	-0.633587
120420	13/09/2018--22:17:00	29	0	0.275868	0.733995	-0.633587
120480	13/09/2018--22:18:00	29.01	0	0.275868	0.733995	-0.648425
120540	13/09/2018--22:19:00	29	0	0.275868	0.733995	-0.633587
120600	13/09/2018--22:20:00	28.98	0	0.275868	0.733995	-0.648425
120660	13/09/2018--22:21:00	29	0	0.275868	0.733995	-0.633587
120720	13/09/2018--22:22:00	29	0	0.275868	0.733995	-0.648425
120780	13/09/2018--22:23:00	29.01	0	0.275868	0.733995	-0.633587
120840	13/09/2018--22:24:00	29	0	0.275868	0.733995	-0.633587
120900	13/09/2018--22:25:00	28.98	0	0.275868	0.733995	-0.633587
120960	13/09/2018--22:26:00	29	0	0.275868	0.733995	-0.633587
121020	13/09/2018--22:27:00	28.99	0	0.275868	0.733995	-0.633587
121080	13/09/2018--22:28:00	29	0	0.275868	0.733995	-0.648425
121140	13/09/2018--22:29:00	29.02	0	0.275868	0.733995	-0.633587
121200	13/09/2018--22:30:00	29	0	0.275868	0.733995	-0.633587
121260	13/09/2018--22:31:00	28.99	0	0.275868	0.733995	-0.633587
121320	13/09/2018--22:32:00	28.98	0	0.275868	0.733995	-0.648425
121380	13/09/2018--22:33:00	28.98	0	0.275868	0.733995	-0.633587
121440	13/09/2018--22:34:00	28.98	0	0.275868	0.733995	-0.648425
121500	13/09/2018--22:35:00	28.98	0	0.275868	0.733995	-0.633587
121560	13/09/2018--22:36:00	28.98	0	0.275868	0.733995	-0.633587
121620	13/09/2018--22:37:00	28.98	0	0.275868	0.733995	-0.648425
121680	13/09/2018--22:38:00	28.96	0	0.275868	0.733995	-0.633587
121740	13/09/2018--22:39:00	28.98	0	0.275868	0.733995	-0.633587
121800	13/09/2018--22:40:00	28.98	0	0.275868	0.733995	-0.648425
121860	13/09/2018--22:41:00	28.96	0	0.275868	0.733995	-0.648425
121920	13/09/2018--22:42:00	28.95	0	0.275868	0.733995	-0.633587
121980	13/09/2018--22:43:00	28.94	0	0.275868	0.733995	-0.648425
122040	13/09/2018--22:44:00	28.93	0	0.275868	0.733995	-0.648425
122100	13/09/2018--22:45:00	28.91	0	0.275868	0.733995	-0.633587
122160	13/09/2018--22:46:00	28.92	0	0.275868	0.733995	-0.633587
122220	13/09/2018--22:47:00	28.92	0	0.275868	0.733995	-0.648425
122280	13/09/2018--22:48:00	28.91	0	0.275868	0.733995	-0.633587
122340	13/09/2018--22:49:00	28.91	0	0.275868	0.733995	-0.633587
122400	13/09/2018--22:50:00	28.9	0	0.275868	0.733995	-0.633587
122460	13/09/2018--22:51:00	28.9	0	0.275868	0.733995	-0.633587
122520	13/09/2018--22:52:00	28.89	0	0.275868	0.733995	-0.633587
122580	13/09/2018--22:53:00	28.9	0	0.275868	0.733995	-0.633587
122640	13/09/2018--22:54:00	28.91	0	0.275868	0.733995	-0.633587
122700	13/09/2018--22:55:00	28.9	0	0.275868	0.733995	-0.633587
122760	13/09/2018--22:56:00	28.9	0	0.275868	0.733995	-0.648425
122820	13/09/2018--22:57:00	28.9	0	0.275868	0.733995	-0.633587
122880	13/09/2018--22:58:00	28.89	0	0.275868	0.733995	-0.633587
122940	13/09/2018--22:59:00	28.89	0	0.275868	0.733995	-0.648425
123000	13/09/2018--23:00:00	28.88	0	0.275868	0.733995	-0.633587
123060	13/09/2018--23:01:00	28.88	0	0.275868	0.733995	-0.648425
123120	13/09/2018--23:02:00	28.87	0	0.275868	0.733995	-0.633587
123180	13/09/2018--23:03:00	28.85	0	0.275868	0.733995	-0.633587
123240	13/09/2018--23:04:00	28.86	0	0.275868	0.733995	-0.633587
123300	13/09/2018--23:05:00	28.84	0	0.275868	0.733995	-0.633587
123360	13/09/2018--23:06:00	28.84	0	0.275868	0.733995	-0.633587
123420	13/09/2018--23:07:00	28.83	0	0.275868	0.733995	-0.648425
123480	13/09/2018--23:08:00	28.84	0	0.275868	0.733995	-0.648425
123540	13/09/2018--23:09:00	28.83	0	0.275868	0.733995	-0.633587
123600	13/09/2018--23:10:00	28.84	0	0.275868	0.733995	-0.633587
123660	13/09/2018--23:11:00	28.83	0	0.275868	0.733995	-0.633587
123720	13/09/2018--23:12:00	28.84	0	0.275868	0.733995	-0.633587
123780	13/09/2018--23:13:00	28.86	0	0.275868	0.733995	-0.633587
123840	13/09/2018--23:14:00	28.87	0	0.275868	0.733995	-0.633587
123900	13/09/2018--23:15:00	28.87	0	0.275868	0.733995	-0.633587
123960	13/09/2018--23:16:00	28.9	0	0.275868	0.733995	-0.633587
124020	13/09/2018--23:17:00	28.91	0	0.275868	0.733995	-0.633587
124080	13/09/2018--23:18:00	28.91	0	0.275868	0.733995	-0.648425
124140	13/09/2018--23:19:00	28.92	0	0.275868	0.733995	-0.648425
124200	13/09/2018--23:20:00	28.94	0	0.275868	0.733995	-0.633587
124260	13/09/2018--23:21:00	28.94	0	0.275868	0.733995	-0.648425
124320	13/09/2018--23:22:00	28.92	0	0.275868	0.733995	-0.633587
124380	13/09/2018--23:23:00	28.95	0	0.275868	0.733995	-0.633587
124440	13/09/2018--23:24:00	28.96	0	0.275868	0.733995	-0.633587
124500	13/09/2018--23:25:00	28.96	0	0.275868	0.733995	-0.633587
124560	13/09/2018--23:26:00	28.96	0	0.260507	0.733995	-0.633587
124620	13/09/2018--23:27:00	28.96	0	0.275868	0.733995	-0.633587
124680	13/09/2018--23:28:00	28.96	0	0.275868	0.733995	-0.633587
124740	13/09/2018--23:29:00	28.97	0	0.275868	0.733995	-0.633587
124800	13/09/2018--23:30:00	28.99	0	0.275868	0.733995	-0.633587
124860	13/09/2018--23:31:00	28.99	0	0.275868	0.733995	-0.633587
124920	13/09/2018--23:32:00	29	0	0.275868	0.733995	-0.633587
124980	13/09/2018--23:33:00	29.01	0	0.275868	0.733995	-0.648425
125040	13/09/2018--23:34:00	29.01	0	0.275868	0.733995	-0.648425
125100	13/09/2018--23:35:00	29	0	0.275868	0.733995	-0.648425
125160	13/09/2018--23:36:00	29.02	0	0.275868	0.733995	-0.648425
125220	13/09/2018--23:37:00	29.01	0	0.275868	0.733995	-0.648425
125280	13/09/2018--23:38:00	29	0	0.275868	0.733995	-0.633587
125340	13/09/2018--23:39:00	28.99	0	0.275868	0.733995	-0.633587
125400	13/09/2018--23:40:00	29	0	0.275868	0.733995	-0.633587
125460	13/09/2018--23:41:00	29	0	0.275868	0.733995	-0.633587
125520	13/09/2018--23:42:00	28.99	0	0.275868	0.733995	-0.648425
125580	13/09/2018--23:43:00	28.98	0	0.275868	0.733995	-0.648425
125640	13/09/2018--23:44:00	28.99	0	0.275868	0.733995	-0.633587
125700	13/09/2018--23:45:00	28.97	0	0.275868	0.733995	-0.633587
125760	13/09/2018--23:46:00	28.99	0	0.275868	0.733995	-0.648425
125820	13/09/2018--23:47:00	28.98	0	0.275868	0.733995	-0.633587
125880	13/09/2018--23:48:00	28.97	0	0.275868	0.733995	-0.633587
125940	13/09/2018--23:49:00	28.96	0	0.275868	0.733995	-0.633587
126000	13/09/2018--23:50:00	28.96	0	0.275868	0.733995	-0.633587
126060	13/09/2018--23:51:00	28.95	0	0.275868	0.733995	-0.648425
126120	13/09/2018--23:52:00	28.93	0	0.275868	0.733995	-0.633587
126180	13/09/2018--23:53:00	28.92	0	0.275868	0.733995	-0.633587
126240	13/09/2018--23:54:00	28.9	0	0.275868	0.733995	-0.633587
126300	13/09/2018--23:55:00	28.9	0	0.275868	0.733995	-0.633587
126360	13/09/2018--23:56:00	28.9	0	0.275868	0.733995	-0.633587
126420	13/09/2018--23:57:00	28.89	0	0.275868	0.733995	-0.648425
126480	13/09/2018--23:58:00	28.88	0	0.275868	0.733995	-0.633587
126540	13/09/2018--23:59:00	28.89	0	0.275868	0.733995	-0.633587
126600	14/09/2018--00:00:00	28.87	0	0.275868	0.733995	-0.648425
126660	14/09/2018--00:01:00	28.86	0	0.275868	0.733995	-0.633587
126720	14/09/2018--00:02:00	28.86	1	0.275868	0.733995	-0.648425
126780	14/09/2018--00:03:00	28.85	0	0.275868	0.733995	-0.648425
126840	14/09/2018--00:04:00	28.85	0	0.275868	0.733995	-0.648425
126900	14/09/2018--00:05:00	28.86	0	0.275868	0.733995	-0.648425
126960	14/09/2018--00:06:00	28.86	0	0.275868	0.733995	-0.648425
127020	14/09/2018--00:07:00	28.84	0	0.275868	0.733995	-0.648425
127080	14/09/2018--00:08:00	28.84	0	0.275868	0.733995	-0.648425
127140	14/09/2018--00:09:00	28.84	0	0.275868	0.733995	-0.648425
127200	14/09/2018--00:10:00	28.82	0	0.275868	0.733995	-0.648425
127260	14/09/2018--00:11:00	28.84	0	0.275868	0.733995	-0.648425
127320	14/09/2018--00:12:00	28.83	0	0.275868	0.733995	-0.648425
127380	14/09/2018--00:13:00	28.82	0	0.275868	0.733995	-0.648425
127440	14/09/2018--00:14:00	28.82	0	0.275868	0.733995	-0.648425
127500	14/09/2018--00:15:00	28.8	0	0.275868	0.733995	-0.648425
127560	14/09/2018--00:16:00	28.79	0	0.275868	0.733995	-0.648425
127620	14/09/2018--00:17:00	28.78	0	0.275868	0.733995	-0.648425
127680	14/09/2018--00:18:00	28.78	0	0.275868	0.733995	-0.648425
127740	14/09/2018--00:19:00	28.77	0	0.275868	0.733995	-0.648425
127800	14/09/2018--00:20:00	28.76	0	0.275868	0.733995	-0.648425
127860	14/09/2018--00:21:00	28.74	0	0.275868	0.733995	-0.648425
127920	14/09/2018--00:22:00	28.76	0	0.275868	0.71897	-0.648425
127980	14/09/2018--00:23:00	28.73	0	0.275868	0.733995	-0.648425
128040	14/09/2018--00:24:00	28.73	0	0.275868	0.733995	-0.648425
128100	14/09/2018--00:25:00	28.73	0	0.260507	0.71897	-0.648425
128160	14/09/2018--00:26:00	28.72	0	0.275868	0.71897	-0.648425
128220	14/09/2018--00:27:00	28.72	0	0.275868	0.733995	-0.648425
128280	14/09/2018--00:28:00	28.7	0	0.275868	0.71897	-0.648425
128340	14/09/2018--00:29:00	28.69	0	0.275868	0.733995	-0.648425
128400	14/09/2018--00:30:00	28.71	0	0.275868	0.733995	-0.648425
128460	14/09/2018--00:31:00	28.69	0	0.275868	0.733995	-0.648425
128520	14/09/2018--00:32:00	28.69	0	0.275868	0.733995	-0.648425
128580	14/09/2018--00:33:00	28.68	0	0.275868	0.733995	-0.648425
128640	14/09/2018--00:34:00	28.71	0	0.275868	0.733995	-0.648425
128700	14/09/2018--00:35:00	28.67	0	0.260507	0.71897	-0.648425
128760	14/09/2018--00:36:00	28.66	0	0.275868	0.733995	-0.648425
128820	14/09/2018--00:37:00	28.69	0	0.260507	0.733995	-0.648425
128880	14/09/2018--00:38:00	28.68	0	0.275868	0.733995	-0.648425
128940	14/09/2018--00:39:00	28.66	0	0.275868	0.71897	-0.648425
129000	14/09/2018--00:40:00	28.66	0	0.275868	0.733995	-0.648425
129060	14/09/2018--00:41:00	28.66	0	0.275868	0.733995	-0.648425
129120	14/09/2018--00:42:00	28.66	0	0.275868	0.733995	-0.648425
129180	14/09/2018--00:43:00	28.66	0	0.275868	0.733995	-0.648425
129240	14/09/2018--00:44:00	28.66	0	0.275868	0.71897	-0.648425
129300	14/09/2018--00:45:00	28.64	0	0.275868	0.733995	-0.648425
129360	14/09/2018--00:46:00	28.65	0	0.275868	0.733995	-0.648425
129420	14/09/2018--00:47:00	28.64	0	0.275868	0.733995	-0.648425
129480	14/09/2018--00:48:00	28.66	0	0.275868	0.733995	-0.648425
129540	14/09/2018--00:49:00	28.66	0	0.275868	0.733995	-0.648425
129600	14/09/2018--00:50:00	28.64	0	0.275868	0.71897	-0.648425
129660	14/09/2018--00:51:00	28.63	0	0.260507	0.71897	-0.648425
129720	14/09/2018--00:52:00	28.62	0	0.275868	0.733995	-0.633587
129780	14/09/2018--00:53:00	28.63	0	0.275868	0.733995	-0.648425
129840	14/09/2018--00:54:00	28.63	0	0.275868	0.733995	-0.648425
129900	14/09/2018--00:55:00	28.63	0	0.275868	0.71897	-0.648425
129960	14/09/2018--00:56:00	28.62	0	0.275868	0.71897	-0.648425
130020	14/09/2018--00:57:00	28.6	0	0.275868	0.733995	-0.648425
130080	14/09/2018--00:58:00	28.61	0	0.275868	0.733995	-0.648425
130140	14/09/2018--00:59:00	28.61	0	0.260507	0.733995	-0.648425
130200	14/09/2018--01:00:00	28.59	0	0.275868	0.71897	-0.648425
130260	14/09/2018--01:01:00	28.61	0	0.275868	0.71897	-0.648425
130320	14/09/2018--01:02:00	28.59	0	0.275868	0.71897	-0.648425
130380	14/09/2018--01:03:00	28.61	0	0.275868	0.71897	-0.648425
130440	14/09/2018--01:04:00	28.61	0	0.275868	0.733995	-0.648425
130500	14/09/2018--01:05:00	28.58	0	0.260507	0.733995	-0.648425
130560	14/09/2018--01:06:00	28.59	0	0.275868	0.733995	-0.648425
130620	14/09/2018--01:07:00	28.55	0	0.275868	0.733995	-0.648425
130680	14/09/2018--01:08:00	28.56	0	0.275868	0.71897	-0.648425
130740	14/09/2018--01:09:00	28.55	0	0.275868	0.733995	-0.648425
130800	14/09/2018--01:10:00	28.53	0	0.275868	0.733995	-0.648425
130860	14/09/2018--01:11:00	28.53	0	0.275868	0.733995	-0.648425
130920	14/09/2018--01:12:00	28.52	0	0.275868	0.733995	-0.648425
130980	14/09/2018--01:13:00	28.52	0	0.275868	0.733995	-0.648425
131040	14/09/2018--01:14:00	28.51	0	0.275868	0.733995	-0.648425
131100	14/09/2018--01:15:00	28.51	0	0.275868	0.733995	-0.648425
131160	14/09/2018--01:16:00	28.5	0	0.275868	0.733995	-0.648425
131220	14/09/2018--01:17:00	28.5	0	0.275868	0.733995	-0.648425
131280	14/09/2018--01:18:00	28.49	0	0.275868	0.733995	-0.648425
131340	14/09/2018--01:19:00	28.5	0	0.275868	0.733995	-0.648425
131400	14/09/2018--01:20:00	28.49	0	0.275868	0.733995	-0.648425
131460	14/09/2018--01:21:00	28.49	0	0.275868	0.733995	-0.648425
131520	14/09/2018--01:22:00	28.49	0	0.275868	0.733995	-0.648425
131580	14/09/2018--01:23:00	28.48	0	0.275868	0.733995	-0.648425
131640	14/09/2018--01:24:00	28.48	0	0.275868	0.733995	-0.648425
131700	14/09/2018--01:25:00	28.49	0	0.275868	0.71897	-0.648425
131760	14/09/2018--01:26:00	28.46	0	0.275868	0.71897	-0.648425
131820	14/09/2018--01:27:00	28.48	0	0.275868	0.733995	-0.648425
131880	14/09/2018--01:28:00	28.47	0	0.275868	0.733995	-0.648425
131940	14/09/2018--01:29:00	28.47	0	0.275868	0.733995	-0.648425
132000	14/09/2018--01:30:00	28.47	0	0.275868	0.733995	-0.648425
132060	14/09/2018--01:31:00	28.46	0	0.275868	0.733995	-0.648425
132120	14/09/2018--01:32:00	28.43	0	0.275868	0.733995	-0.648425
132180	14/09/2018--01:33:00	28.42	0	0.275868	0.733995	-0.648425
132240	14/09/2018--01:34:00	28.39	0	0.275868	0.733995	-0.648425
132300	14/09/2018--01:35:00	28.37	0	0.275868	0.733995	-0.648425
132360	14/09/2018--01:36:00	28.36	0	0.260507	0.733995	-0.648425
132420	14/09/2018--01:37:00	28.34	0	0.275868	0.733995	-0.648425
132480	14/09/2018--01:38:00	28.32	0	0.260507	0.733995	-0.648425
132540	14/09/2018--01:39:00	28.31	0	0.275868	0.733995	-0.648425
132600	14/09/2018--01:40:00	28.29	0	0.275868	0.733995	-0.648425
132660	14/09/2018--01:41:00	28.28	0	0.275868	0.733995	-0.648425
132720	14/09/2018--01:42:00	28.25	0	0.275868	0.733995	-0.648425
132780	14/09/2018--01:43:00	28.22	0	0.260507	0.733995	-0.648425
132840	14/09/2018--01:44:00	28.2	0	0.275868	0.733995	-0.648425
132900	14/09/2018--01:45:00	28.18	0	0.275868	0.733995	-0.648425
132960	14/09/2018--01:46:00	28.16	0	0.275868	0.733995	-0.648425
133020	14/09/2018--01:47:00	28.17	0	0.275868	0.733995	-0.648425
133080	14/09/2018--01:48:00	28.14	0	0.275868	0.71897	-0.648425
133140	14/09/2018--01:49:00	28.14	0	0.260507	0.733995	-0.648425
133200	14/09/2018--01:50:00	28.12	0	0.275868	0.733995	-0.633587
133260	14/09/2018--01:51:00	28.11	0	0.275868	0.71897	-0.648425
133320	14/09/2018--01:52:00	28.11	0	0.275868	0.733995	-0.648425
133380	14/09/2018--01:53:00	28.07	0	0.275868	0.733995	-0.648425
133440	14/09/2018--01:54:00	28.09	0	0.275868	0.733995	-0.648425
133500	14/09/2018--01:55:00	28.05	0	0.275868	0.733995	-0.648425
133560	14/09/2018--01:56:00	28.05	0	0.275868	0.71897	-0.648425
133620	14/09/2018--01:57:00	28.05	0	0.275868	0.733995	-0.648425
133680	14/09/2018--01:58:00	28.02	0	0.275868	0.733995	-0.633587
133740	14/09/2018--01:59:00	28	0	0.275868	0.733995	-0.648425
133800	14/09/2018--02:00:00	28.01	0	0.275868	0.733995	-0.648425
133860	14/09/2018--02:01:00	27.99	0	0.275868	0.733995	-0.648425
133920	14/09/2018--02:02:00	27.98	0	0.275868	0.733995	-0.648425
133980	14/09/2018--02:03:00	27.96	0	0.260507	0.71897	-0.648425
134040	14/09/2018--02:04:00	27.96	0	0.275868	0.71897	-0.648425
134100	14/09/2018--02:05:00	27.95	0	0.260507	0.733995	-0.648425
134160	14/09/2018--02:06:00	27.92	0	0.260507	0.733995	-0.648425
134220	14/09/2018--02:07:00	27.93	0	0.275868	0.733995	-0.648425
134280	14/09/2018--02:08:00	27.9	0	0.275868	0.733995	-0.648425
134340	14/09/2018--02:09:00	27.89	0	0.275868	0.733995	-0.648425
134400	14/09/2018--02:10:00	27.88	0	0.260507	0.733995	-0.648425
134460	14/09/2018--02:11:00	27.87	0	0.275868	0.733995	-0.648425
134520	14/09/2018--02:12:00	27.85	0	0.275868	0.733995	-0.648425
134580	14/09/2018--02:13:00	27.82	0	0.275868	0.733995	-0.648425
134640	14/09/2018--02:14:00	27.8	0	0.275868	0.733995	-0.648425
134700	14/09/2018--02:15:00	27.78	0	0.275868	0.733995	-0.648425
134760	14/09/2018--02:16:00	27.76	0	0.275868	0.733995	-0.648425
134820	14/09/2018--02:17:00	27.77	0	0.275868	0.733995	-0.648425
134880	14/09/2018--02:18:00	27.77	0	0.275868	0.733995	-0.648425
134940	14/09/2018--02:19:00	27.77	0	0.275868	0.733995	-0.648425
135000	14/09/2018--02:20:00	27.75	0	0.275868	0.733995	-0.648425
135060	14/09/2018--02:21:00	27.74	0	0.275868	0.71897	-0.648425
135120	14/09/2018--02:22:00	27.73	0	0.275868	0.733995	-0.648425
135180	14/09/2018--02:23:00	27.71	0	0.275868	0.71897	-0.648425
135240	14/09/2018--02:24:00	27.67	0	0.275868	0.733995	-0.648425
135300	14/09/2018--02:25:00	27.65	0	0.275868	0.733995	-0.648425
135360	14/09/2018--02:26:00	27.61	0	0.260507	0.733995	-0.648425
135420	14/09/2018--02:27:00	27.59	0	0.275868	0.733995	-0.648425
135480	14/09/2018--02:28:00	27.59	0	0.275868	0.733995	-0.648425
135540	14/09/2018--02:29:00	27.59	0	0.275868	0.733995	-0.648425
135600	14/09/2018--02:30:00	27.58	0	0.275868	0.733995	-0.648425
135660	14/09/2018--02:31:00	27.59	0	0.275868	0.733995	-0.648425
135720	14/09/2018--02:32:00	27.6	0	0.275868	0.733995	-0.648425
135780	14/09/2018--02:33:00	27.57	0	0.275868	0.733995	-0.648425
135840	14/09/2018--02:34:00	27.57	0	0.275868	0.733995	-0.648425
135900	14/09/2018--02:35:00	27.57	0	0.275868	0.733995	-0.648425
135960	14/09/2018--02:36:00	27.56	0	0.275868	0.733995	-0.648425
136020	14/09/2018--02:37:00	27.54	0	0.275868	0.71897	-0.648425
136080	14/09/2018--02:38:00	27.49	0	0.275868	0.733995	-0.648425
136140	14/09/2018--02:39:00	27.5	0	0.275868	0.733995	-0.648425
136200	14/09/2018--02:40:00	27.48	0	0.275868	0.733995	-0.648425
136260	14/09/2018--02:41:00	27.46	0	0.275868	0.71897	-0.633587
136320	14/09/2018--02:42:00	27.48	0	0.275868	0.733995	-0.648425
136380	14/09/2018--02:43:00	27.51	0	0.275868	0.733995	-0.648425
136440	14/09/2018--02:44:00	27.53	0	0.260507	0.733995	-0.648425
136500	14/09/2018--02:45:00	27.52	0	0.260507	0.733995	-0.633587
136560	14/09/2018--02:46:00	27.55	0	0.275868	0.733995	-0.648425
136620	14/09/2018--02:47:00	27.57	0	0.275868	0.733995	-0.648425
136680	14/09/2018--02:48:00	27.61	0	0.275868	0.733995	-0.648425
136740	14/09/2018--02:49:00	27.61	0	0.275868	0.733995	-0.648425
136800	14/09/2018--02:50:00	27.64	0	0.275868	0.733995	-0.648425
136860	14/09/2018--02:51:00	27.68	0	0.275868	0.733995	-0.648425
136920	14/09/2018--02:52:00	27.7	0	0.275868	0.733995	-0.648425
136980	14/09/2018--02:53:00	27.7	0	0.275868	0.733995	-0.648425
137040	14/09/2018--02:54:00	27.7	0	0.275868	0.733995	-0.648425
137100	14/09/2018--02:55:00	27.7	0	0.275868	0.733995	-0.648425
137160	14/09/2018--02:56:00	27.69	0	0.275868	0.733995	-0.648425
137220	14/09/2018--02:57:00	27.69	0	0.275868	0.733995	-0.648425
137280	14/09/2018--02:58:00	27.67	0	0.275868	0.733995	-0.648425
137340	14/09/2018--02:59:00	27.62	0	0.275868	0.733995	-0.648425
137400	14/09/2018--03:00:00	27.6	0	0.260507	0.733995	-0.648425
137460	14/09/2018--03:01:00	27.59	0	0.260507	0.733995	-0.648425
137520	14/09/2018--03:02:00	27.58	0	0.275868	0.733995	-0.648425
137580	14/09/2018--03:03:00	27.59	0	0.275868	0.733995	-0.648425
137640	14/09/2018--03:04:00	27.6	0	0.260507	0.733995	-0.633587
137700	14/09/2018--03:05:00	27.6	0	0.275868	0.733995	-0.648425
137760	14/09/2018--03:06:00	27.6	0	0.275868	0.733995	-0.648425
137820	14/09/2018--03:07:00	27.6	0	0.275868	0.733995	-0.648425
137880	14/09/2018--03:08:00	27.61	0	0.275868	0.733995	-0.648425
137940	14/09/2018--03:09:00	27.6	0	0.275868	0.733995	-0.648425
138000	14/09/2018--03:10:00	27.62	0	0.275868	0.733995	-0.648425
138060	14/09/2018--03:11:00	27.6	0	0.275868	0.733995	-0.648425
138120	14/09/2018--03:12:00	27.61	0	0.260507	0.733995	-0.648425
138180	14/09/2018--03:13:00	27.61	0	0.260507	0.733995	-0.648425
138240	14/09/2018--03:14:00	27.58	0	0.260507	0.733995	-0.648425
138300	14/09/2018--03:15:00	27.55	0	0.260507	0.733995	-0.648425
138360	14/09/2018--03:16:00	27.52	0	0.275868	0.71897	-0.648425
138420	14/09/2018--03:17:00	27.52	0	0.275868	0.733995	-0.648425
138480	14/09/2018--03:18:00	27.49	0	0.275868	0.733995	-0.648425
138540	14/09/2018--03:19:00	27.47	0	0.275868	0.71897	-0.633587
138600	14/09/2018--03:20:00	27.44	0	0.275868	0.733995	-0.648425
138660	14/09/2018--03:21:00	27.43	0	0.260507	0.733995	-0.648425
138720	14/09/2018--03:22:00	27.42	0	0.275868	0.733995	-0.648425
138780	14/09/2018--03:23:00	27.42	0	0.275868	0.733995	-0.648425
138840	14/09/2018--03:24:00	27.41	0	0.260507	0.733995	-0.648425
138900	14/09/2018--03:25:00	27.42	0	0.275868	0.733995	-0.648425
138960	14/09/2018--03:26:00	27.43	0	0.275868	0.733995	-0.648425
139020	14/09/2018--03:27:00	27.45	0	0.275868	0.733995	-0.648425
139080	14/09/2018--03:28:00	27.46	0	0.260507	0.733995	-0.648425
139140	14/09/2018--03:29:00	27.47	0	0.275868	0.733995	-0.648425
139200	14/09/2018--03:30:00	27.49	0	0.275868	0.733995	-0.648425
139260	14/09/2018--03:31:00	27.54	0	0.275868	0.733995	-0.648425
139320	14/09/2018--03:32:00	27.52	0	0.275868	0.733995	-0.648425
139380	14/09/2018--03:33:00	27.54	0	0.260507	0.733995	-0.648425
139440	14/09/2018--03:34:00	27.57	0	0.275868	0.733995	-0.648425
139500	14/09/2018--03:35:00	27.58	0	0.260507	0.733995	-0.648425
139560	14/09/2018--03:36:00	27.59	0	0.275868	0.733995	-0.648425
139620	14/09/2018--03:37:00	27.56	0	0.275868	0.733995	-0.648425
139680	14/09/2018--03:38:00	27.56	0	0.275868	0.71897	-0.648425
139740	14/09/2018--03:39:00	27.59	0	0.275868	0.733995	-0.648425
139800	14/09/2018--03:40:00	27.55	0	0.275868	0.733995	-0.648425
139860	14/09/2018--03:41:00	27.54	0	0.275868	0.733995	-0.648425
139920	14/09/2018--03:42:00	27.53	0	0.260507	0.733995	-0.648425
139980	14/09/2018--03:43:00	27.49	0	0.275868	0.71897	-0.648425
140040	14/09/2018--03:44:00	27.46	0	0.275868	0.71897	-0.648425
140100	14/09/2018--03:45:00	27.43	0	0.275868	0.733995	-0.648425
140160	14/09/2018--03:46:00	27.41	0	0.275868	0.733995	-0.648425
140220	14/09/2018--03:47:00	27.37	0	0.275868	0.733995	-0.648425
140280	14/09/2018--03:48:00	27.36	0	0.275868	0.733995	-0.648425
140340	14/09/2018--03:49:00	27.36	0	0.260507	0.733995	-0.648425
140400	14/09/2018--03:50:00	27.36	0	0.260507	0.733995	-0.648425
140460	14/09/2018--03:51:00	27.36	0	0.275868	0.733995	-0.648425
140520	14/09/2018--03:52:00	27.36	0	0.260507	0.733995	-0.648425
140580	14/09/2018--03:53:00	27.36	0	0.275868	0.733995	-0.648425
140640	14/09/2018--03:54:00	27.36	0	0.275868	0.733995	-0.648425
140700	14/09/2018--03:55:00	27.38	0	0.275868	0.733995	-0.648425
140760	14/09/2018--03:56:00	27.39	0	0.275868	0.733995	-0.648425
140820	14/09/2018--03:57:00	27.39	0	0.275868	0.733995	-0.648425
140880	14/09/2018--03:58:00	27.4	0	0.275868	0.733995	-0.648425
140940	14/09/2018--03:59:00	27.41	0	0.260507	0.71897	-0.648425
141000	14/09/2018--04:00:00	27.41	0	0.275868	0.733995	-0.648425
141060	14/09/2018--04:01:00	27.43	0	0.275868	0.733995	-0.648425
141120	14/09/2018--04:02:00	27.42	0	0.260507	0.71897	-0.648425
141180	14/09/2018--04:03:00	27.42	0	0.275868	0.733995	-0.648425
141240	14/09/2018--04:04:00	27.45	0	0.260507	0.733995	-0.648425
141300	14/09/2018--04:05:00	27.43	0	0.275868	0.733995	-0.648425
141360	14/09/2018--04:06:00	27.45	0	0.275868	0.733995	-0.648425
141420	14/09/2018--04:07:00	27.44	0	0.275868	0.733995	-0.648425
141480	14/09/2018--04:08:00	27.45	0	0.275868	0.733995	-0.648425
141540	14/09/2018--04:09:00	27.46	0	0.275868	0.733995	-0.648425
141600	14/09/2018--04:10:00	27.47	0	0.275868	0.733995	-0.648425
141660	14/09/2018--04:11:00	27.49	0	0.275868	0.733995	-0.648425
141720	14/09/2018--04:12:00	27.51	0	0.275868	0.733995	-0.648425
141780	14/09/2018--04:13:00	27.51	0	0.275868	0.71897	-0.648425
141840	14/09/2018--04:14:00	27.54	0	0.275868	0.733995	-0.648425
141900	14/09/2018--04:15:00	27.54	0	0.275868	0.733995	-0.633587
141960	14/09/2018--04:16:00	27.55	0	0.275868	0.733995	-0.648425
142020	14/09/2018--04:17:00	27.57	0	0.275868	0.733995	-0.648425
142080	14/09/2018--04:18:00	27.55	0	0.275868	0.733995	-0.648425
142140	14/09/2018--04:19:00	27.57	0	0.275868	0.733995	-0.648425
142200	14/09/2018--04:20:00	27.59	0	0.275868	0.733995	-0.648425
142260	14/09/2018--04:21:00	27.57	0	0.275868	0.71897	-0.648425
142320	14/09/2018--04:22:00	27.58	0	0.275868	0.733995	-0.648425
142380	14/09/2018--04:23:00	27.58	0	0.275868	0.733995	-0.648425
142440	14/09/2018--04:24:00	27.59	0	0.275868	0.733995	-0.648425
142500	14/09/2018--04:25:00	27.6	0	0.275868	0.733995	-0.648425
142560	14/09/2018--04:26:00	27.6	0	0.275868	0.733995	-0.648425
142620	14/09/2018--04:27:00	27.61	0	0.275868	0.733995	-0.648425
142680	14/09/2018--04:28:00	27.61	0	0.275868	0.733995	-0.648425
142740	14/09/2018--04:29:00	27.6	0	0.275868	0.733995	-0.648425
142800	14/09/2018--04:30:00	27.63	0	0.275868	0.733995	-0.648425
142860	14/09/2018--04:31:00	27.6	0	0.275868	0.733995	-0.648425
142920	14/09/2018--04:32:00	27.63	0	0.275868	0.71897	-0.648425
142980	14/09/2018--04:33:00	27.63	0	0.275868	0.71897	-0.648425
143040	14/09/2018--04:34:00	27.62	0	0.275868	0.733995	-0.648425
143100	14/09/2018--04:35:00	27.63	0	0.275868	0.733995	-0.648425
143160	14/09/2018--04:36:00	27.63	0	0.275868	0.733995	-0.648425
143220	14/09/2018--04:37:00	27.62	0	0.275868	0.733995	-0.648425
143280	14/09/2018--04:38:00	27.59	0	0.275868	0.733995	-0.648425
143340	14/09/2018--04:39:00	27.6	0	0.260507	0.733995	-0.648425
143400	14/09/2018--04:40:00	27.58	0	0.275868	0.733995	-0.648425
143460	14/09/2018--04:41:00	27.56	0	0.275868	0.733995	-0.648425
143520	14/09/2018--04:42:00	27.55	0	0.275868	0.733995	-0.648425
143580	14/09/2018--04:43:00	27.54	0	0.260507	0.71897	-0.648425
143640	14/09/2018--04:44:00	27.52	0	0.275868	0.733995	-0.648425
143700	14/09/2018--04:45:00	27.49	0	0.275868	0.733995	-0.648425
143760	14/09/2018--04:46:00	27.46	0	0.275868	0.733995	-0.648425
143820	14/09/2018--04:47:00	27.46	0	0.275868	0.733995	-0.648425
143880	14/09/2018--04:48:00	27.43	0	0.275868	0.733995	-0.648425
143940	14/09/2018--04:49:00	27.4	0	0.275868	0.733995	-0.648425
144000	14/09/2018--04:50:00	27.36	0	0.275868	0.733995	-0.648425
144060	14/09/2018--04:51:00	27.33	0	0.275868	0.733995	-0.648425
144120	14/09/2018--04:52:00	27.27	0	0.275868	0.733995	-0.648425
144180	14/09/2018--04:53:00	27.26	0	0.275868	0.733995	-0.648425
144240	14/09/2018--04:54:00	27.22	0	0.275868	0.733995	-0.648425
144300	14/09/2018--04:55:00	27.18	0	0.275868	0.733995	-0.648425
144360	14/09/2018--04:56:00	27.16	0	0.275868	0.71897	-0.648425
144420	14/09/2018--04:57:00	27.13	0	0.275868	0.71897	-0.648425
144480	14/09/2018--04:58:00	27.14	0	0.275868	0.733995	-0.648425
144540	14/09/2018--04:59:00	27.11	0	0.275868	0.733995	-0.648425
144600	14/09/2018--05:00:00	27.09	0	0.275868	0.733995	-0.648425
