# Supplementary material for: A randomized cross-over trial investigating differences in 24-h personal air and skin temperatures using wearable sensors between two climatologically contrasting settings
Source: Sci Rep. 2021 Nov 10;11:22020. doi: 10.1038/s41598-021-01180-y (PMC8580978; doi:10.1038/s41598-021-01180-y)
Supplement: Supplementary file 2 — Supplementary Data. [file 41598_2021_1180_MOESM2_ESM.zip › New folder/new/T47_S2new.csv]

Index	Date	Temperature	Activity	X-axis	Y-axis	Z-axis	Marker
58020	13/09/2018--05:00:00	35.72	0	0.0128718	0.0652436	-100.671
58080	13/09/2018--05:01:00	35.75	0	0.0128718	0.0652436	-0.991634
58140	13/09/2018--05:02:00	35.74	0	0.0128718	0.0652436	-100.671
58200	13/09/2018--05:03:00	35.75	0	0.0128718	0.0652436	-0.991634
58260	13/09/2018--05:04:00	35.73	0	0.0128718	0.0652436	-100.671
58320	13/09/2018--05:05:00	35.75	0	0.0128718	0.0652436	-0.991634
58380	13/09/2018--05:06:00	35.75	0	-0.00279819	0.0652436	-100.671
58440	13/09/2018--05:07:00	35.74	0	0.0128718	0.0652436	-100.671
58500	13/09/2018--05:08:00	35.75	0	0.0128718	0.0652436	-100.671
58560	13/09/2018--05:09:00	35.77	0	0.0128718	0.0652436	-100.671
58620	13/09/2018--05:10:00	35.75	0	0.0128718	0.0652436	-100.671
58680	13/09/2018--05:11:00	35.73	0	0.0128718	0.0652436	-0.991634
58740	13/09/2018--05:12:00	35.76	0	-0.00279819	0.0652436	-100.671
58800	13/09/2018--05:13:00	35.74	0	-0.00279819	0.0652436	-0.991634
58860	13/09/2018--05:14:00	35.75	0	0.561322	0.00531616	-0.855969
58920	13/09/2018--05:15:00	35.74	0	0.482972	-0.0396294	-0.886117
58980	13/09/2018--05:16:00	35.73	0	0.467302	-0.0396294	-0.886117
59040	13/09/2018--05:17:00	35.75	0	0.435962	-0.0246476	-0.90119
59100	13/09/2018--05:18:00	35.73	0	0.0285418	0.0502617	-100.671
59160	13/09/2018--05:19:00	35.75	0	0.0598818	0.0502617	-100.671
59220	13/09/2018--05:20:00	35.73	0	0.0598818	0.0502617	-0.991634
59280	13/09/2018--05:21:00	35.74	0	0.0442118	0.0502617	-100.671
59340	13/09/2018--05:22:00	35.73	0	0.0442118	0.0502617	-100.671
59400	13/09/2018--05:23:00	35.74	0	0.0442118	0.0652436	-100.671
59460	13/09/2018--05:24:00	35.73	0	0.0442118	0.0502617	-100.671
59520	13/09/2018--05:25:00	35.73	0	0.0442118	0.0502617	-100.671
59580	13/09/2018--05:26:00	35.73	0	0.0442118	0.0502617	-100.671
59640	13/09/2018--05:27:00	35.69	0	0.0442118	0.0502617	-100.671
59700	13/09/2018--05:28:00	35.72	0	0.0442118	0.0502617	-100.671
59760	13/09/2018--05:29:00	35.71	0	0.0442118	0.0502617	-100.671
59820	13/09/2018--05:30:00	35.71	0	0.0442118	0.0502617	-0.991634
59880	13/09/2018--05:31:00	35.71	0	0.0442118	0.0652436	-100.671
59940	13/09/2018--05:32:00	35.71	0	0.0442118	0.0502617	-100.671
60000	13/09/2018--05:33:00	35.69	0	0.0442118	0.0502617	-100.671
60060	13/09/2018--05:34:00	35.68	0	0.0442118	0.0502617	-100.671
60120	13/09/2018--05:35:00	35.69	0	0.0442118	0.0502617	-100.671
60180	13/09/2018--05:36:00	35.69	0	0.0442118	0.0502617	-0.991634
60240	13/09/2018--05:37:00	35.66	0	0.0598818	0.0502617	-0.991634
60300	13/09/2018--05:38:00	35.68	0	0.0442118	0.0502617	-100.671
60360	13/09/2018--05:39:00	35.69	0	0.0442118	0.0652436	-0.991634
60420	13/09/2018--05:40:00	35.68	0	0.0442118	0.0502617	-100.671
60480	13/09/2018--05:41:00	35.68	0	0.0598818	0.0502617	-100.671
60540	13/09/2018--05:42:00	35.66	0	0.0598818	0.0502617	-100.671
60600	13/09/2018--05:43:00	35.67	0	0.0442118	0.0502617	-100.671
60660	13/09/2018--05:44:00	35.67	0	0.0598818	0.0502617	-100.671
60720	13/09/2018--05:45:00	35.66	0	0.0598818	0.0502617	-100.671
60780	13/09/2018--05:46:00	35.66	0	0.0598818	0.0502617	-100.671
60840	13/09/2018--05:47:00	35.67	0	0.0598818	0.0502617	-100.671
60900	13/09/2018--05:48:00	35.66	0	0.0598818	0.0502617	-100.671
60960	13/09/2018--05:49:00	35.67	0	0.0598818	0.0502617	-100.671
61020	13/09/2018--05:50:00	35.67	0	0.0598818	0.0502617	-0.991634
61080	13/09/2018--05:51:00	35.67	0	0.0598818	0.0652436	-100.671
61140	13/09/2018--05:52:00	35.65	0	0.0598818	0.0502617	-100.671
61200	13/09/2018--05:53:00	35.65	0	0.0598818	0.0652436	-100.671
61260	13/09/2018--05:54:00	35.65	6	0.373282	-0.0246476	-100.671
61320	13/09/2018--05:55:00	35.45	171	-0.237848	0.964155	-0.102272
61380	13/09/2018--05:56:00	35.25	147	0.122562	0.994119	0.00324504
61440	13/09/2018--05:57:00	35.05	164	0.357612	0.110189	0.922754
61500	13/09/2018--05:58:00	34.99	0	0.0755518	0.304953	0.952902
61560	13/09/2018--05:59:00	34.91	0	-0.0498082	0.27499	0.967976
61620	13/09/2018--06:00:00	34.87	0	-0.0498082	0.27499	0.967976
61680	13/09/2018--06:01:00	34.77	0	-0.0498082	0.260008	0.967976
61740	13/09/2018--06:02:00	34.7	0	-0.0498082	0.260008	0.967976
61800	13/09/2018--06:03:00	35.02	3	0.435962	-0.0246476	0.892607
61860	13/09/2018--06:04:00	35.19	0	0.435962	-0.0246476	0.892607
61920	13/09/2018--06:05:00	35.24	12	0.968741	-0.0546113	-0.237938
61980	13/09/2018--06:06:00	35.04	0	0.968741	-0.0396294	-0.253012
62040	13/09/2018--06:07:00	34.87	0	0.968741	-0.0396294	-0.268086
62100	13/09/2018--06:08:00	34.79	1	0.968741	-0.0546113	-0.268086
62160	13/09/2018--06:09:00	34.81	0	0.968741	-0.0546113	-0.268086
62220	13/09/2018--06:10:00	34.84	8	0.232252	0.0652436	-0.97656
62280	13/09/2018--06:11:00	34.9	0	0.232252	0.0652436	-0.97656
62340	13/09/2018--06:12:00	34.9	0	0.232252	0.0652436	-0.97656
62400	13/09/2018--06:13:00	34.94	0	0.232252	0.0652436	-0.97656
62460	13/09/2018--06:14:00	34.98	0	0.232252	0.0652436	-0.97656
62520	13/09/2018--06:15:00	35	0	0.232252	0.0652436	-0.991634
62580	13/09/2018--06:16:00	35.04	0	0.232252	0.0652436	-0.991634
62640	13/09/2018--06:17:00	35.02	31	-0.0968182	0.230044	0.98305
62700	13/09/2018--06:18:00	34.91	0	-0.112488	0.230044	0.98305
62760	13/09/2018--06:19:00	34.79	0	-0.112488	0.215062	0.98305
62820	13/09/2018--06:20:00	34.68	0	-0.112488	0.215062	0.967976
62880	13/09/2018--06:21:00	34.61	0	-0.0968182	0.215062	0.967976
62940	13/09/2018--06:22:00	34.53	0	-0.112488	0.215062	0.98305
63000	13/09/2018--06:23:00	34.48	0	-0.0968182	0.215062	0.98305
63060	13/09/2018--06:24:00	34.46	0	-0.112488	0.230044	0.98305
63120	13/09/2018--06:25:00	34.4	0	-0.112488	0.215062	0.967976
63180	13/09/2018--06:26:00	34.37	0	-0.112488	0.215062	0.98305
63240	13/09/2018--06:27:00	34.34	0	-0.112488	0.215062	0.98305
63300	13/09/2018--06:28:00	34.29	0	-0.112488	0.215062	0.98305
63360	13/09/2018--06:29:00	34.28	0	0.968741	-0.0096657	-0.253012
63420	13/09/2018--06:30:00	34.23	0	0.968741	-0.0096657	-0.237938
63480	13/09/2018--06:31:00	34.19	0	0.968741	-0.0096657	-0.237938
63540	13/09/2018--06:32:00	34.15	0	0.968741	-0.0096657	-0.237938
63600	13/09/2018--06:33:00	34.12	0	0.968741	-0.0096657	-0.222864
63660	13/09/2018--06:34:00	34.07	0	0.968741	-0.0096657	-0.237938
63720	13/09/2018--06:35:00	33.99	0	0.984411	-0.0096657	-0.237938
63780	13/09/2018--06:36:00	33.89	1	0.874722	-0.354248	-0.0269028
63840	13/09/2018--06:37:00	33.84	3	-0.237848	0.215062	0.952902
63900	13/09/2018--06:38:00	33.82	0	-0.237848	0.215062	0.952902
63960	13/09/2018--06:39:00	33.78	0	-0.253518	0.215062	0.952902
64020	13/09/2018--06:40:00	33.75	0	-0.253518	0.215062	0.952902
64080	13/09/2018--06:41:00	33.75	0	-0.253518	0.215062	0.952902
64140	13/09/2018--06:42:00	33.75	0	-0.253518	0.215062	0.952902
64200	13/09/2018--06:43:00	33.75	3	0.576992	0.0502617	0.817237
64260	13/09/2018--06:44:00	33.82	10	0.796372	-0.0546113	-0.599712
64320	13/09/2018--06:45:00	33.84	88	0.279262	0.964155	-0.117346
64380	13/09/2018--06:46:00	33.87	100	0.310602	0.949173	0.00324504
64440	13/09/2018--06:47:00	33.89	42	-0.222178	0.949173	-0.147494
64500	13/09/2018--06:48:00	33.88	112	0.216582	0.964155	-0.0871985
64560	13/09/2018--06:49:00	34.23	104	0.169572	0.934191	-0.268086
64620	13/09/2018--06:50:00	34.39	22	0.106892	0.964155	-0.268086
64680	13/09/2018--06:51:00	34.58	61	0.0285418	0.979137	-0.192716
64740	13/09/2018--06:52:00	34.82	63	0.0598818	102.408	-0.102272
64800	13/09/2018--06:53:00	34.88	58	0.185242	0.994119	-0.20779
64860	13/09/2018--06:54:00	34.93	94	-0.253518	126.379	-0.0721246
64920	13/09/2018--06:55:00	34.61	157	0.122562	0.994119	-0.20779
64980	13/09/2018--06:56:00	34.45	64	0.0912218	0.874264	-0.253012
65040	13/09/2018--06:57:00	34.31	35	0.122562	0.964155	-0.343455
65100	13/09/2018--06:58:00	34.15	49	0.0755518	0.994119	-0.162568
65160	13/09/2018--06:59:00	34.02	1	-0.0341382	0.979137	-0.222864
65220	13/09/2018--07:00:00	33.95	0	0.169572	0.949173	-0.328381
65280	13/09/2018--07:01:00	33.9	19	0.0285418	10.091	-0.28316
65340	13/09/2018--07:02:00	33.92	24	0.0598818	0.979137	-0.0419767
65400	13/09/2018--07:03:00	33.9	232	-0.00279819	0.949173	-0.13242
65460	13/09/2018--07:04:00	33.91	112	0.0442118	102.408	-0.0570507
65520	13/09/2018--07:05:00	33.89	171	0.0912218	0.949173	-0.28316
65580	13/09/2018--07:06:00	33.87	208	-0.0184682	0.994119	-0.13242
65640	13/09/2018--07:07:00	33.84	311	0.326272	190.801	-0.90119
65700	13/09/2018--07:08:00	33.87	181	-0.222178	0.964155	0.0936886
65760	13/09/2018--07:09:00	33.85	87	-0.833308	0.589609	-0.117346
65820	13/09/2018--07:10:00	33.8	257	-0.0654782	0.874264	0.440389
65880	13/09/2018--07:11:00	33.78	500	0.0442118	0.874264	-0.388677
65940	13/09/2018--07:12:00	33.88	319	-0.739288	0.619572	0.0484668
66000	13/09/2018--07:13:00	33.9	364	0.138232	0.934191	-0.373603
66060	13/09/2018--07:14:00	33.45	128	-0.0498082	0.994119	-0.298233
66120	13/09/2018--07:15:00	33.23	157	-0.143828	0.889246	-0.464047
66180	13/09/2018--07:16:00	33.26	71	0.0912218	0.979137	-0.222864
66240	13/09/2018--07:17:00	33.25	150	0.0442118	0.934191	-0.418825
66300	13/09/2018--07:18:00	33.32	173	0.0128718	0.8443	-0.464047
66360	13/09/2018--07:19:00	33.4	50	-0.0341382	0.859282	-0.479121
66420	13/09/2018--07:20:00	33.5	20	-0.190838	0.904228	-0.418825
66480	13/09/2018--07:21:00	33.56	10	-0.0811482	0.91921	-0.403751
66540	13/09/2018--07:22:00	33.64	116	0.122562	0.829318	-0.509268
66600	13/09/2018--07:23:00	33.7	71	0.122562	0.859282	-0.524342
66660	13/09/2018--07:24:00	33.77	37	-0.0341382	0.889246	-0.464047
66720	13/09/2018--07:25:00	33.65	7	0.0128718	0.874264	-0.464047
66780	13/09/2018--07:26:00	33.68	3	0.0598818	0.91921	-0.464047
66840	13/09/2018--07:27:00	33.75	0	-0.0811482	0.91921	-0.418825
66900	13/09/2018--07:28:00	33.81	15	-0.0184682	0.904228	-0.494195
66960	13/09/2018--07:29:00	33.8	82	0.0442118	0.904228	-0.388677
67020	13/09/2018--07:30:00	33.88	205	-0.00279819	0.934191	-0.464047
67080	13/09/2018--07:31:00	33.97	93	-0.0654782	0.889246	-0.690156
67140	13/09/2018--07:32:00	34.03	143	0.0128718	0.874264	-0.358529
67200	13/09/2018--07:33:00	34.09	100	0.247922	0.889246	-0.464047
67260	13/09/2018--07:34:00	34.13	44	0.0598818	0.91921	-0.433899
67320	13/09/2018--07:35:00	34.09	37	0.0598818	0.904228	-0.433899
67380	13/09/2018--07:36:00	34.05	79	-0.175168	0.979137	-0.253012
67440	13/09/2018--07:37:00	34.1	32	0.0285418	0.91921	-0.403751
67500	13/09/2018--07:38:00	34.13	131	0.138232	0.889246	-0.448973
67560	13/09/2018--07:39:00	34.13	14	0.247922	0.91921	-0.464047
67620	13/09/2018--07:40:00	34.01	1	-0.143828	0.904228	-0.373603
67680	13/09/2018--07:41:00	34.06	75	-0.128158	10.091	-0.313307
67740	13/09/2018--07:42:00	34.11	45	-0.190838	0.91921	-0.313307
67800	13/09/2018--07:43:00	34.16	122	0.0912218	0.904228	-0.343455
67860	13/09/2018--07:44:00	34.04	29	0.0598818	0.949173	-0.599712
67920	13/09/2018--07:45:00	33.96	109	0.0755518	0.949173	-0.343455
67980	13/09/2018--07:46:00	33.94	39	-0.0968182	0.949173	-0.268086
68040	13/09/2018--07:47:00	33.94	48	0.0755518	0.949173	-0.373603
68100	13/09/2018--07:48:00	34.02	693	-0.0811482	0.304953	-0.177642
68160	13/09/2018--07:49:00	34.18	947	0.216582	0.934191	0.018319
68220	13/09/2018--07:50:00	34.29	162	0.153902	0.904228	-0.298233
68280	13/09/2018--07:51:00	34.34	1432	0.0285418	0.409826	-0.192716
68340	13/09/2018--07:52:00	34.19	771	0.0755518	0.889246	-0.20779
68400	13/09/2018--07:53:00	34.1	1218	0.326272	153.347	-0.0871985
68460	13/09/2018--07:54:00	34.07	582	0.294932	127.877	-0.177642
68520	13/09/2018--07:55:00	33.92	148	0.0128718	11.739	-0.13242
68580	13/09/2018--07:56:00	33.54	96	0.153902	0.979137	-0.192716
68640	13/09/2018--07:57:00	33.37	100	0.263592	0.979137	-0.0269028
68700	13/09/2018--07:58:00	33.31	445	0.153902	0.979137	-0.268086
68760	13/09/2018--07:59:00	33.31	327	0.122562	0.589609	-0.0118289
68820	13/09/2018--08:00:00	33.37	186	-0.0184682	112.896	-0.237938
68880	13/09/2018--08:01:00	33.36	230	0.294932	11.739	-0.328381
68940	13/09/2018--08:02:00	33.34	156	0.216582	0.889246	-0.28316
69000	13/09/2018--08:03:00	33.31	151	0.122562	0.934191	-0.388677
69060	13/09/2018--08:04:00	33.34	9	0.247922	0.949173	-0.253012
69120	13/09/2018--08:05:00	33.38	15	-0.347538	0.934191	-0.0269028
69180	13/09/2018--08:06:00	33.21	0	-0.378878	0.91921	0.0786147
69240	13/09/2018--08:07:00	33.07	15	0.388952	0.949173	-0.177642
69300	13/09/2018--08:08:00	33.2	1	0.279262	0.964155	-0.117346
69360	13/09/2018--08:09:00	33.14	0	-0.159498	0.664518	-0.735377
69420	13/09/2018--08:10:00	33.11	0	0.263592	0.829318	-0.509268
69480	13/09/2018--08:11:00	33.17	1	0.0755518	0.709464	-0.705229
69540	13/09/2018--08:12:00	33.16	0	-0.0968182	0.664518	-0.750451
69600	13/09/2018--08:13:00	33.21	3	0.0285418	0.8443	-0.539416
69660	13/09/2018--08:14:00	33.16	5	0.279262	0.8443	-0.479121
69720	13/09/2018--08:15:00	33.18	1	0.169572	0.829318	-0.55449
69780	13/09/2018--08:16:00	33.25	0	0.185242	0.829318	-0.55449
69840	13/09/2018--08:17:00	33.3	0	-0.0341382	0.799355	-0.599712
69900	13/09/2018--08:18:00	33.34	35	-0.488568	0.814337	-0.28316
69960	13/09/2018--08:19:00	33.25	540	0.279262	0.994119	0.018319
70020	13/09/2018--08:20:00	33.25	252	0.0285418	0.979137	-0.403751
70080	13/09/2018--08:21:00	33.24	498	0.200912	0.934191	-0.328381
70140	13/09/2018--08:22:00	33.34	100	0.185242	0.889246	-0.237938
70200	13/09/2018--08:23:00	33.39	127	0.200912	0.934191	-0.313307
70260	13/09/2018--08:24:00	33.33	91	0.279262	0.964155	-0.237938
70320	13/09/2018--08:25:00	33.25	12	0.341942	0.904228	-0.313307
70380	13/09/2018--08:26:00	33.26	60	0.0285418	10.091	0.0333929
70440	13/09/2018--08:27:00	33.31	10	0.294932	0.979137	0.0635407
70500	13/09/2018--08:28:00	33.35	35	0.435962	0.874264	-0.13242
70560	13/09/2018--08:29:00	33.36	15	0.279262	0.964155	-0.177642
70620	13/09/2018--08:30:00	33.34	5	0.294932	0.91921	-0.268086
70680	13/09/2018--08:31:00	33.29	4	0.247922	0.91921	-0.328381
70740	13/09/2018--08:32:00	33.26	0	0.122562	0.8443	-0.539416
70800	13/09/2018--08:33:00	33.21	64	0.232252	111.397	-0.343455
70860	13/09/2018--08:34:00	33.21	1088	0.216582	0.964155	-0.222864
70920	13/09/2018--08:35:00	33.09	159	0.0128718	0.91921	-0.328381
70980	13/09/2018--08:36:00	33	177	-0.0498082	0.829318	-0.268086
71040	13/09/2018--08:37:00	32.89	50	0.247922	0.769391	-0.599712
71100	13/09/2018--08:38:00	32.8	18	0.357612	0.934191	-0.162568
71160	13/09/2018--08:39:00	32.86	0	0.185242	0.784373	-0.614786
71220	13/09/2018--08:40:00	32.86	5	-0.410218	0.889246	0.0936886
71280	13/09/2018--08:41:00	32.82	1	-0.347538	0.91921	0.0936886
71340	13/09/2018--08:42:00	32.76	185	0.200912	0.964155	-0.0118289
71400	13/09/2018--08:43:00	32.8	143	0.373282	0.91921	-0.237938
71460	13/09/2018--08:44:00	33	0	0.310602	0.934191	-0.20779
71520	13/09/2018--08:45:00	33.14	0	0.326272	0.934191	-0.237938
71580	13/09/2018--08:46:00	33.26	183	-0.0341382	108.401	-0.177642
71640	13/09/2018--08:47:00	33.32	424	0.357612	127.877	-0.253012
71700	13/09/2018--08:48:00	33.23	479	0.279262	0.964155	-0.20779
71760	13/09/2018--08:49:00	33.19	41	0.0912218	0.949173	-0.298233
71820	13/09/2018--08:50:00	33.1	32	0.0912218	0.934191	-0.373603
71880	13/09/2018--08:51:00	33.05	1	0.0755518	0.964155	-0.268086
71940	13/09/2018--08:52:00	32.97	50	-0.394548	0.889246	0.0333929
72000	13/09/2018--08:53:00	32.92	34	0.169572	0.91921	-0.253012
72060	13/09/2018--08:54:00	32.93	59	-0.394548	0.904228	0.00324504
72120	13/09/2018--08:55:00	32.91	1	-0.363208	0.904228	0.0635407
72180	13/09/2018--08:56:00	32.89	4	0.138232	0.904228	-0.448973
72240	13/09/2018--08:57:00	32.87	0	-0.425888	0.889246	0.13891
72300	13/09/2018--08:58:00	32.79	4	-0.347538	0.934191	0.0635407
72360	13/09/2018--08:59:00	32.77	0	-0.378878	0.904228	0.0333929
72420	13/09/2018--09:00:00	32.72	0	-0.410218	0.904228	0.018319
72480	13/09/2018--09:01:00	32.69	181	0.0598818	105.405	-0.0118289
72540	13/09/2018--09:02:00	32.68	545	0.357612	0.91921	0.108763
72600	13/09/2018--09:03:00	32.67	96	-0.00279819	0.964155	-0.343455
72660	13/09/2018--09:04:00	32.7	127	0.467302	0.904228	-0.0118289
72720	13/09/2018--09:05:00	32.7	717	0.200912	0.994119	0.153984
72780	13/09/2018--09:06:00	32.65	273	0.326272	0.949173	-0.177642
72840	13/09/2018--09:07:00	32.73	139	-0.0184682	0.904228	-0.448973
72900	13/09/2018--09:08:00	32.86	184	-0.739288	0.589609	-0.0419767
72960	13/09/2018--09:09:00	32.93	221	0.169572	0.949173	-0.328381
73020	13/09/2018--09:10:00	32.95	485	0.467302	0.934191	0.153984
73080	13/09/2018--09:11:00	32.79	62	0.200912	0.979137	-0.162568
73140	13/09/2018--09:12:00	32.79	25	0.106892	0.934191	-0.373603
73200	13/09/2018--09:13:00	32.74	229	0.0912218	0.874264	-0.177642
73260	13/09/2018--09:14:00	32.61	262	0.232252	10.091	-0.0871985
73320	13/09/2018--09:15:00	32.55	137	0.263592	0.964155	-0.177642
73380	13/09/2018--09:16:00	32.65	0	0.247922	0.964155	-0.177642
73440	13/09/2018--09:17:00	32.77	21	0.185242	0.964155	-0.253012
73500	13/09/2018--09:18:00	32.81	100	0.247922	0.964155	-0.222864
73560	13/09/2018--09:19:00	32.86	2	0.263592	0.934191	-0.298233
73620	13/09/2018--09:20:00	32.93	5	0.263592	0.949173	-0.253012
73680	13/09/2018--09:21:00	32.99	8	0.247922	0.949173	-0.313307
73740	13/09/2018--09:22:00	33	217	0.0912218	112.896	0.018319
73800	13/09/2018--09:23:00	32.99	94	0.247922	0.949173	-0.298233
73860	13/09/2018--09:24:00	33.04	6	0.247922	0.949173	-0.28316
73920	13/09/2018--09:25:00	33.09	130	0.216582	0.949173	-0.28316
73980	13/09/2018--09:26:00	33.13	6	0.185242	0.964155	-0.268086
74040	13/09/2018--09:27:00	33.14	14	0.232252	0.934191	-0.328381
74100	13/09/2018--09:28:00	33.17	47	-0.692278	0.589609	-0.433899
74160	13/09/2018--09:29:00	33.23	123	-0.0184682	0.889246	-0.403751
74220	13/09/2018--09:30:00	33.25	1	0.153902	0.994119	-0.162568
74280	13/09/2018--09:31:00	33.27	10	0.200912	0.934191	-0.343455
74340	13/09/2018--09:32:00	33.21	58	-0.128158	0.994119	-0.117346
74400	13/09/2018--09:33:00	33.15	0	-0.143828	0.964155	-0.147494
74460	13/09/2018--09:34:00	33.11	0	-0.159498	0.979137	-0.117346
74520	13/09/2018--09:35:00	33.1	0	0.153902	0.994119	-0.177642
74580	13/09/2018--09:36:00	33.11	1	0.247922	0.91921	-0.343455
74640	13/09/2018--09:37:00	33.11	23	0.232252	0.949173	-0.253012
74700	13/09/2018--09:38:00	33.11	25	0.153902	0.934191	-0.373603
74760	13/09/2018--09:39:00	33.17	39	-0.143828	0.964155	-0.20779
74820	13/09/2018--09:40:00	33.23	36	-0.128158	0.979137	-0.147494
74880	13/09/2018--09:41:00	33.27	0	-0.143828	0.979137	-0.13242
74940	13/09/2018--09:42:00	33.27	0	-0.128158	0.979137	-0.117346
75000	13/09/2018--09:43:00	33.25	0	-0.0811482	0.979137	-0.162568
75060	13/09/2018--09:44:00	33.24	0	0.0912218	0.979137	-0.237938
75120	13/09/2018--09:45:00	33.24	37	0.279262	0.949173	-0.28316
75180	13/09/2018--09:46:00	33.2	105	0.232252	102.408	0.0333929
75240	13/09/2018--09:47:00	33.18	365	-0.284858	0.859282	0.0484668
75300	13/09/2018--09:48:00	33.01	95	-0.441558	0.8443	-0.0118289
75360	13/09/2018--09:49:00	32.95	5	0.263592	0.724445	-0.660008
75420	13/09/2018--09:50:00	32.87	2	0.404622	0.814337	-0.509268
75480	13/09/2018--09:51:00	32.88	0	0.357612	0.769391	-0.569564
75540	13/09/2018--09:52:00	32.84	13	0.294932	0.784373	-0.569564
75600	13/09/2018--09:53:00	32.79	12	0.232252	0.769391	-0.614786
75660	13/09/2018--09:54:00	32.76	95	0.185242	0.994119	-0.0871985
75720	13/09/2018--09:55:00	32.79	44	0.153902	0.964155	-0.268086
75780	13/09/2018--09:56:00	32.87	83	-0.316198	0.934191	0.018319
75840	13/09/2018--09:57:00	32.78	1	-0.206508	0.964155	0.0635407
75900	13/09/2018--09:58:00	32.71	0	-0.378878	0.904228	-0.20779
75960	13/09/2018--09:59:00	32.68	159	0.279262	138.365	0.0333929
76020	13/09/2018--10:00:00	32.7	746	0.200912	0.949173	0.184132
76080	13/09/2018--10:01:00	32.5	240	0.169572	10.091	-0.192716
76140	13/09/2018--10:02:00	32.5	334	0.404622	0.889246	0.00324504
76200	13/09/2018--10:03:00	32.63	1017	0.106892	102.408	-0.13242
76260	13/09/2018--10:04:00	32.83	1405	0.341942	0.544663	0.018319
76320	13/09/2018--10:05:00	33.14	1455	-0.00279819	0.739427	-0.298233
76380	13/09/2018--10:06:00	33.46	1467	0.545652	124.881	-0.13242
76440	13/09/2018--10:07:00	33.81	1514	0.106892	121.885	-0.358529
76500	13/09/2018--10:08:00	34.07	1240	0.294932	0.949173	-0.298233
76560	13/09/2018--10:09:00	34.34	1438	-0.300528	103.906	-0.464047
76620	13/09/2018--10:10:00	34.43	1289	-0.112488	0.889246	-0.28316
76680	13/09/2018--10:11:00	34.48	1560	0.373282	0.799355	-0.13242
76740	13/09/2018--10:12:00	34.47	1450	-0.0184682	0.724445	-0.253012
76800	13/09/2018--10:13:00	34.24	866	0.0285418	0.979137	-0.192716
76860	13/09/2018--10:14:00	34.1	372	-0.300528	0.934191	-0.0419767
76920	13/09/2018--10:15:00	33.96	152	0.451632	0.91921	-0.0570507
76980	13/09/2018--10:16:00	33.95	281	0.0598818	10.091	-0.237938
77040	13/09/2018--10:17:00	34	164	0.0285418	0.814337	-0.373603
77100	13/09/2018--10:18:00	34.08	452	0.185242	0.949173	-0.268086
77160	13/09/2018--10:19:00	34.11	402	0.263592	0.91921	-0.313307
77220	13/09/2018--10:20:00	34.16	258	0.106892	0.934191	-0.388677
77280	13/09/2018--10:21:00	34.18	217	0.185242	0.784373	-0.147494
77340	13/09/2018--10:22:00	34.2	491	0.185242	0.949173	-0.28316
77400	13/09/2018--10:23:00	34.23	166	0.279262	0.964155	-0.192716
77460	13/09/2018--10:24:00	34.23	10	0.169572	0.979137	-0.20779
77520	13/09/2018--10:25:00	34.14	206	0.232252	0.949173	-0.237938
77580	13/09/2018--10:26:00	33.96	353	0.310602	109.899	-0.237938
77640	13/09/2018--10:27:00	33.96	531	0.247922	0.964155	-0.147494
77700	13/09/2018--10:28:00	34.05	148	0.247922	0.964155	-0.162568
77760	13/09/2018--10:29:00	34.1	27	0.185242	0.994119	-0.0118289
77820	13/09/2018--10:30:00	33.99	10	0.232252	0.979137	-0.147494
77880	13/09/2018--10:31:00	33.98	130	0.185242	0.994119	-0.222864
77940	13/09/2018--10:32:00	34.06	76	0.106892	0.8443	-0.343455
78000	13/09/2018--10:33:00	34.16	86	0.200912	0.964155	-0.253012
78060	13/09/2018--10:34:00	34.32	23	0.200912	0.979137	-0.177642
78120	13/09/2018--10:35:00	34.41	175	0.216582	120.386	-0.313307
78180	13/09/2018--10:36:00	34.35	877	0.247922	0.964155	-0.298233
78240	13/09/2018--10:37:00	34.29	1169	0.498642	118.888	-0.388677
78300	13/09/2018--10:38:00	34.33	1582	0.294932	0.949173	-0.358529
78360	13/09/2018--10:39:00	34.42	937	0.0128718	0.589609	-0.373603
78420	13/09/2018--10:40:00	34.52	1421	-0.0654782	0.484736	-0.253012
78480	13/09/2018--10:41:00	34.64	1170	-0.0968182	0.574627	-0.403751
78540	13/09/2018--10:42:00	34.8	1523	-0.0498082	105.405	-0.388677
78600	13/09/2018--10:43:00	34.95	1357	0.138232	130.874	-0.237938
78660	13/09/2018--10:44:00	35.07	1301	-0.175168	115.892	-0.177642
78720	13/09/2018--10:45:00	35.07	1536	0.357612	18.331	-0.0269028
78780	13/09/2018--10:46:00	35.02	898	-0.0341382	120.386	-0.403751
78840	13/09/2018--10:47:00	34.96	822	0.341942	129.376	-0.403751
78900	13/09/2018--10:48:00	34.7	188	0.263592	10.091	-0.0269028
78960	13/09/2018--10:49:00	34.29	187	0.153902	0.994119	-0.177642
79020	13/09/2018--10:50:00	34.05	127	0.279262	0.889246	-0.298233
79080	13/09/2018--10:51:00	33.92	481	0.247922	0.949173	-0.268086
79140	13/09/2018--10:52:00	33.88	166	0.279262	10.091	-0.0871985
79200	13/09/2018--10:53:00	33.86	214	-0.190838	0.91921	-0.237938
79260	13/09/2018--10:54:00	33.75	18	-0.253518	0.949173	-0.0721246
79320	13/09/2018--10:55:00	33.58	1	0.247922	0.889246	-0.433899
79380	13/09/2018--10:56:00	33.45	1	0.420292	0.91921	0.153984
79440	13/09/2018--10:57:00	33.35	0	0.341942	0.769391	0.56098
79500	13/09/2018--10:58:00	33.3	1	0.482972	0.904228	0.0635407
79560	13/09/2018--10:59:00	33.23	1	0.482972	0.904228	0.0786147
79620	13/09/2018--11:00:00	33.21	2	-0.0184682	0.544663	-0.855969
79680	13/09/2018--11:01:00	33.17	1	0.482972	0.904228	-0.117346
79740	13/09/2018--11:02:00	33.18	1	0.279262	0.934191	-0.313307
79800	13/09/2018--11:03:00	33.08	0	0.247922	0.889246	-0.403751
79860	13/09/2018--11:04:00	32.99	0	-0.0184682	0.619572	-0.795673
79920	13/09/2018--11:05:00	32.95	9	-0.00279819	0.964155	-0.20779
79980	13/09/2018--11:06:00	32.96	212	-0.0498082	0.829318	-0.0570507
80040	13/09/2018--11:07:00	32.97	381	-0.519908	0.874264	-0.0118289
80100	13/09/2018--11:08:00	32.94	108	-0.175168	0.979137	0.108763
80160	13/09/2018--11:09:00	32.94	50	-0.394548	0.889246	-0.0269028
80220	13/09/2018--11:10:00	32.9	121	-100.568	0.00531616	0.108763
80280	13/09/2018--11:11:00	32.83	171	0.138232	0.979137	-0.0118289
80340	13/09/2018--11:12:00	32.88	156	0.153902	0.91921	-0.388677
80400	13/09/2018--11:13:00	32.93	7	0.0912218	0.949173	-0.358529
80460	13/09/2018--11:14:00	32.86	547	0.153902	0.859282	-0.509268
80520	13/09/2018--11:15:00	32.84	2	0.106892	0.769391	-0.644934
80580	13/09/2018--11:16:00	32.86	0	0.0912218	0.859282	-0.539416
80640	13/09/2018--11:17:00	32.83	1	-0.0654782	0.724445	-0.690156
80700	13/09/2018--11:18:00	32.8	0	-0.143828	0.694482	-0.720303
80760	13/09/2018--11:19:00	32.77	0	-0.143828	0.694482	-0.720303
80820	13/09/2018--11:20:00	32.81	1	-0.190838	0.649536	-0.735377
80880	13/09/2018--11:21:00	32.8	0	-0.190838	0.619572	-0.750451
80940	13/09/2018--11:22:00	32.84	0	-0.206508	0.604591	-0.780599
81000	13/09/2018--11:23:00	32.87	0	-0.206508	0.604591	-0.780599
81060	13/09/2018--11:24:00	32.9	0	-0.159498	0.664518	-0.735377
81120	13/09/2018--11:25:00	32.91	0	-0.175168	0.649536	-0.750451
81180	13/09/2018--11:26:00	32.93	0	-0.190838	0.649536	-0.735377
81240	13/09/2018--11:27:00	32.95	0	-0.175168	0.649536	-0.750451
81300	13/09/2018--11:28:00	32.98	0	0.247922	0.829318	-0.524342
81360	13/09/2018--11:29:00	32.98	318	0.232252	0.994119	0.123836
81420	13/09/2018--11:30:00	32.86	59	0.326272	0.904228	-0.313307
81480	13/09/2018--11:31:00	32.82	51	0.294932	0.934191	-0.268086
81540	13/09/2018--11:32:00	32.82	31	0.232252	0.979137	-0.117346
81600	13/09/2018--11:33:00	32.89	15	0.263592	0.964155	-0.192716
81660	13/09/2018--11:34:00	33	5	0.279262	0.964155	-0.177642
81720	13/09/2018--11:35:00	33.12	22	0.247922	0.979137	-0.192716
81780	13/09/2018--11:36:00	33.21	11	0.294932	0.949173	-0.20779
81840	13/09/2018--11:37:00	33.33	22	0.232252	0.979137	-0.0118289
81900	13/09/2018--11:38:00	33.38	14	0.200912	0.949173	-0.268086
81960	13/09/2018--11:39:00	33.39	16	0.0755518	10.091	-0.162568
82020	13/09/2018--11:40:00	33.48	29	0.200912	10.091	-0.0269028
82080	13/09/2018--11:41:00	33.6	27	-0.0811482	0.994119	-0.102272
82140	13/09/2018--11:42:00	33.66	0	-0.0811482	0.994119	-0.117346
82200	13/09/2018--11:43:00	33.63	15	0.216582	0.829318	0.0333929
82260	13/09/2018--11:44:00	33.55	12	0.138232	0.994119	-0.177642
82320	13/09/2018--11:45:00	33.49	0	0.122562	0.979137	-0.20779
82380	13/09/2018--11:46:00	33.48	0	0.279262	0.934191	-0.298233
82440	13/09/2018--11:47:00	33.44	20	0.0912218	102.408	-0.28316
82500	13/09/2018--11:48:00	33.39	16	-0.0654782	0.994119	-0.0419767
82560	13/09/2018--11:49:00	33.36	0	-0.0654782	0.979137	-0.147494
82620	13/09/2018--11:50:00	33.33	0	0.106892	0.979137	-0.253012
82680	13/09/2018--11:51:00	33.35	0	0.122562	0.964155	-0.268086
82740	13/09/2018--11:52:00	33.34	0	0.153902	0.934191	-0.343455
82800	13/09/2018--11:53:00	33.32	1	0.0285418	0.964155	-0.253012
82860	13/09/2018--11:54:00	33.31	1	0.247922	0.934191	-0.343455
82920	13/09/2018--11:55:00	33.29	0	0.294932	0.904228	-0.373603
82980	13/09/2018--11:56:00	33.29	0	0.294932	0.889246	-0.373603
83040	13/09/2018--11:57:00	33.27	0	0.294932	0.889246	-0.373603
83100	13/09/2018--11:58:00	33.25	0	0.138232	0.91921	-0.418825
83160	13/09/2018--11:59:00	33.27	0	0.106892	0.949173	-0.343455
83220	13/09/2018--12:00:00	33.27	0	0.138232	0.949173	-0.343455
83280	13/09/2018--12:01:00	33.29	0	0.122562	0.904228	-0.433899
83340	13/09/2018--12:02:00	33.27	77	0.106892	0.949173	-0.328381
83400	13/09/2018--12:03:00	33.24	36	0.279262	0.949173	-0.268086
83460	13/09/2018--12:04:00	33.29	177	0.263592	0.949173	-0.237938
83520	13/09/2018--12:05:00	33.33	133	0.216582	0.964155	-0.222864
83580	13/09/2018--12:06:00	33.43	7	0.247922	0.934191	-0.313307
83640	13/09/2018--12:07:00	33.52	67	0.169572	0.904228	-0.0721246
83700	13/09/2018--12:08:00	33.63	198	0.169572	0.994119	-0.0871985
83760	13/09/2018--12:09:00	33.7	29	0.153902	10.091	-0.102272
83820	13/09/2018--12:10:00	33.71	71	0.185242	0.994119	-0.0570507
83880	13/09/2018--12:11:00	33.76	118	0.247922	0.994119	-0.0570507
83940	13/09/2018--12:12:00	33.8	18	0.247922	0.979137	-0.147494
84000	13/09/2018--12:13:00	33.8	63	0.169572	0.994119	-0.117346
84060	13/09/2018--12:14:00	33.84	27	0.138232	0.964155	-0.237938
84120	13/09/2018--12:15:00	33.98	106	-0.0654782	0.949173	0.334871
84180	13/09/2018--12:16:00	34.02	37	0.122562	0.934191	-0.373603
84240	13/09/2018--12:17:00	33.97	0	-0.112488	0.979137	-0.177642
84300	13/09/2018--12:18:00	33.89	3	-0.143828	0.964155	-0.222864
84360	13/09/2018--12:19:00	33.88	3	0.232252	0.934191	-0.313307
84420	13/09/2018--12:20:00	33.84	0	-0.143828	0.979137	-0.0871985
84480	13/09/2018--12:21:00	33.78	0	0.153902	0.964155	-0.298233
84540	13/09/2018--12:22:00	33.75	34	-0.0811482	0.979137	-0.162568
84600	13/09/2018--12:23:00	33.69	0	-0.112488	0.979137	-0.13242
84660	13/09/2018--12:24:00	33.63	0	0.106892	0.934191	-0.343455
84720	13/09/2018--12:25:00	33.59	3	-0.128158	0.979137	-0.177642
84780	13/09/2018--12:26:00	33.59	37	0.373282	0.979137	-0.102272
84840	13/09/2018--12:27:00	33.68	12	0.310602	0.91921	-0.298233
84900	13/09/2018--12:28:00	33.71	86	0.106892	0.934191	-0.418825
84960	13/09/2018--12:29:00	33.64	11	0.0912218	10.091	-0.0118289
85020	13/09/2018--12:30:00	33.65	51	-0.0968182	0.979137	-0.147494
85080	13/09/2018--12:31:00	33.71	0	-0.128158	0.979137	-0.117346
85140	13/09/2018--12:32:00	33.68	0	0.185242	0.964155	-0.237938
85200	13/09/2018--12:33:00	33.7	0	0.106892	0.979137	-0.192716
85260	13/09/2018--12:34:00	33.67	45	0.216582	0.949173	-0.298233
85320	13/09/2018--12:35:00	33.69	0	0.0598818	0.904228	-0.433899
85380	13/09/2018--12:36:00	33.66	0	0.0755518	0.91921	-0.403751
85440	13/09/2018--12:37:00	33.67	0	0.263592	0.874264	-0.448973
85500	13/09/2018--12:38:00	33.66	0	0.0755518	0.979137	-0.237938
85560	13/09/2018--12:39:00	33.67	0	0.0442118	0.994119	-0.20779
85620	13/09/2018--12:40:00	33.64	27	-0.0811482	0.979137	-0.192716
85680	13/09/2018--12:41:00	33.65	2	-0.0968182	10.091	-0.162568
85740	13/09/2018--12:42:00	33.63	20	0.388952	0.934191	-0.192716
85800	13/09/2018--12:43:00	33.63	288	0.169572	118.888	-0.418825
85860	13/09/2018--12:44:00	33.56	329	0.169572	0.979137	-0.162568
85920	13/09/2018--12:45:00	33.52	124	0.122562	0.934191	-0.373603
85980	13/09/2018--12:46:00	33.48	33	0.247922	0.934191	-0.268086
86040	13/09/2018--12:47:00	33.53	57	0.0912218	105.405	-0.192716
86100	13/09/2018--12:48:00	33.59	152	0.200912	10.091	0.108763
86160	13/09/2018--12:49:00	33.7	413	0.373282	0.349899	-0.0721246
86220	13/09/2018--12:50:00	33.66	845	0.373282	115.892	-0.192716
86280	13/09/2018--12:51:00	33.61	875	0.294932	0.424808	0.00324504
86340	13/09/2018--12:52:00	33.61	447	0.216582	0.994119	-0.268086
86400	13/09/2018--12:53:00	33.74	123	0.514312	10.091	-0.328381
86460	13/09/2018--12:54:00	33.83	785	0.169572	0.889246	-0.253012
86520	13/09/2018--12:55:00	33.8	439	0.169572	0.814337	-0.569564
86580	13/09/2018--12:56:00	33.72	1	-0.206508	0.694482	-0.690156
86640	13/09/2018--12:57:00	33.68	0	-0.190838	0.6795	-0.705229
86700	13/09/2018--12:58:00	33.62	12	0.639672	0.769391	-0.268086
86760	13/09/2018--12:59:00	33.53	8	0.0442118	0.8443	-0.524342
86820	13/09/2018--13:00:00	33.48	0	0.0285418	0.874264	-0.509268
86880	13/09/2018--13:01:00	33.43	2	0.138232	0.949173	-0.328381
86940	13/09/2018--13:02:00	33.37	0	0.106892	0.949173	-0.328381
87000	13/09/2018--13:03:00	33.36	36	0.357612	0.574627	-0.750451
87060	13/09/2018--13:04:00	33.35	0	0.404622	0.619572	-0.675082
87120	13/09/2018--13:05:00	33.4	6	0.404622	0.694482	-0.62986
87180	13/09/2018--13:06:00	33.36	0	0.294932	0.604591	-0.765525
87240	13/09/2018--13:07:00	33.41	36	0.0912218	0.994119	-0.117346
87300	13/09/2018--13:08:00	33.38	275	0.388952	130.874	-0.298233
87360	13/09/2018--13:09:00	33.36	619	0.106892	0.949173	-0.343455
87420	13/09/2018--13:10:00	33.36	61	-0.206508	0.155135	-0.97656
87480	13/09/2018--13:11:00	33.2	0	-0.519908	0.230044	-0.825821
87540	13/09/2018--13:12:00	33.17	64	-0.190838	0.889246	-0.28316
87600	13/09/2018--13:13:00	33.22	94	-0.128158	0.964155	-0.433899
87660	13/09/2018--13:14:00	33.23	59	-0.300528	0.934191	-0.0269028
87720	13/09/2018--13:15:00	33.26	77	0.263592	0.949173	-0.237938
87780	13/09/2018--13:16:00	33.29	527	-0.00279819	0.934191	0.018319
87840	13/09/2018--13:17:00	33.28	27	0.185242	0.964155	-0.268086
87900	13/09/2018--13:18:00	33.28	82	-0.707948	10.091	-0.177642
87960	13/09/2018--13:19:00	33.2	284	0.106892	0.964155	-0.0269028
88020	13/09/2018--13:20:00	33.24	366	0.279262	0.949173	-0.268086
88080	13/09/2018--13:21:00	33.34	5	0.216582	0.949173	-0.343455
88140	13/09/2018--13:22:00	33.4	22	0.200912	0.964155	-0.13242
88200	13/09/2018--13:23:00	33.39	10	0.216582	0.934191	-0.328381
88260	13/09/2018--13:24:00	33.34	499	0.0128718	0.979137	0.0936886
88320	13/09/2018--13:25:00	33.04	133	-0.128158	0.904228	-0.328381
88380	13/09/2018--13:26:00	32.89	163	-0.754958	0.799355	0.184132
88440	13/09/2018--13:27:00	32.91	315	0.0442118	0.979137	-0.253012
88500	13/09/2018--13:28:00	32.93	739	0.0128718	0.799355	-0.268086
88560	13/09/2018--13:29:00	33.04	1322	-0.143828	112.896	-0.117346
88620	13/09/2018--13:30:00	33.29	1197	0.0755518	0.964155	-0.298233
88680	13/09/2018--13:31:00	33.53	832	0.0442118	109.899	-0.192716
88740	13/09/2018--13:32:00	33.73	1287	0.200912	0.979137	-0.0570507
88800	13/09/2018--13:33:00	33.82	198	-0.0341382	0.91921	-0.509268
88860	13/09/2018--13:34:00	33.86	61	-0.128158	0.904228	-0.433899
88920	13/09/2018--13:35:00	33.96	55	0.0285418	0.8443	-0.509268
88980	13/09/2018--13:36:00	34.04	27	0.671012	118.888	0.0936886
89040	13/09/2018--13:37:00	34.13	57	-0.0968182	0.859282	-0.494195
89100	13/09/2018--13:38:00	34.19	37	0.0128718	0.91921	-0.358529
89160	13/09/2018--13:39:00	34.25	204	0.279262	0.904228	-0.268086
89220	13/09/2018--13:40:00	34.24	876	0.373282	126.379	-0.147494
89280	13/09/2018--13:41:00	34.22	499	0.0285418	0.709464	-0.237938
89340	13/09/2018--13:42:00	34.18	285	0.185242	0.964155	-0.28316
89400	13/09/2018--13:43:00	34.17	90	0.247922	0.949173	-0.253012
89460	13/09/2018--13:44:00	34.16	312	0.153902	106.903	-0.0118289
89520	13/09/2018--13:45:00	34.15	346	0.232252	0.829318	0.0484668
89580	13/09/2018--13:46:00	34.25	352	-0.00279819	0.904228	-0.28316
89640	13/09/2018--13:47:00	34.26	155	0.247922	0.979137	-0.0419767
89700	13/09/2018--13:48:00	34.29	689	0.671012	115.892	0.0333929
89760	13/09/2018--13:49:00	34.28	382	0.185242	0.994119	-0.13242
89820	13/09/2018--13:50:00	34.33	200	0.279262	0.904228	-0.162568
89880	13/09/2018--13:51:00	34.3	120	0.200912	0.979137	-0.13242
89940	13/09/2018--13:52:00	34.29	129	0.106892	0.979137	0.169058
90000	13/09/2018--13:53:00	34.32	153	0.122562	0.904228	-0.177642
90060	13/09/2018--13:54:00	34.42	207	0.232252	0.979137	-0.298233
90120	13/09/2018--13:55:00	34.45	199	0.106892	0.994119	-0.192716
90180	13/09/2018--13:56:00	34.47	146	0.232252	0.994119	-0.0721246
90240	13/09/2018--13:57:00	34.6	300	0.263592	0.814337	-0.13242
90300	13/09/2018--13:58:00	34.71	208	0.467302	105.405	-0.403751
90360	13/09/2018--13:59:00	34.63	131	0.153902	0.949173	-0.298233
90420	13/09/2018--14:00:00	34.64	186	0.200912	0.979137	-0.222864
90480	13/09/2018--14:01:00	34.59	221	-0.0811482	0.994119	-0.0269028
90540	13/09/2018--14:02:00	34.39	151	0.247922	10.091	-0.222864
90600	13/09/2018--14:03:00	34.4	121	0.185242	0.979137	-0.162568
90660	13/09/2018--14:04:00	34.36	29	0.263592	0.934191	-0.313307
90720	13/09/2018--14:05:00	34.34	173	0.169572	0.949173	-0.237938
90780	13/09/2018--14:06:00	34.29	204	0.200912	0.979137	-0.117346
90840	13/09/2018--14:07:00	34.41	78	0.185242	0.949173	-0.298233
90900	13/09/2018--14:08:00	34.36	4	0.185242	0.964155	-0.253012
90960	13/09/2018--14:09:00	34.42	54	0.232252	0.91921	-0.358529
91020	13/09/2018--14:10:00	34.46	476	0.388952	120.386	-0.388677
91080	13/09/2018--14:11:00	34.4	450	0.232252	0.904228	-0.222864
91140	13/09/2018--14:12:00	34.31	797	-0.206508	0.754409	-0.117346
91200	13/09/2018--14:13:00	34.2	793	0.216582	0.91921	-0.373603
91260	13/09/2018--14:14:00	34.17	806	-0.00279819	0.814337	-0.494195
91320	13/09/2018--14:15:00	34.18	318	0.216582	0.979137	-0.13242
91380	13/09/2018--14:16:00	34.23	778	-0.0184682	127.877	-0.177642
91440	13/09/2018--14:17:00	34.18	992	0.420292	0.904228	-0.192716
91500	13/09/2018--14:18:00	34.16	618	0.138232	0.994119	0.0484668
91560	13/09/2018--14:19:00	34.18	930	0.451632	0.874264	-0.102272
91620	13/09/2018--14:20:00	34.26	1222	0.467302	124.881	-0.268086
91680	13/09/2018--14:21:00	34.37	974	0.263592	0.949173	-0.253012
91740	13/09/2018--14:22:00	34.4	205	-0.00279819	111.397	-0.268086
91800	13/09/2018--14:23:00	34.38	781	0.216582	0.889246	-0.313307
91860	13/09/2018--14:24:00	34.38	91	0.0912218	0.994119	-0.433899
91920	13/09/2018--14:25:00	34.3	332	0.200912	0.964155	0.13891
91980	13/09/2018--14:26:00	34.29	194	0.200912	0.994119	-0.0871985
92040	13/09/2018--14:27:00	34.28	236	0.216582	0.949173	-0.222864
92100	13/09/2018--14:28:00	34.32	155	0.169572	0.949173	-0.0118289
92160	13/09/2018--14:29:00	34.31	184	0.0755518	0.904228	-0.373603
92220	13/09/2018--14:30:00	34.27	266	0.435962	111.397	-0.0269028
92280	13/09/2018--14:31:00	34.28	561	-0.253518	0.889246	-0.20779
92340	13/09/2018--14:32:00	34.3	1148	0.279262	0.979137	-0.20779
92400	13/09/2018--14:33:00	34.45	1205	-0.112488	106.903	-0.0721246
92460	13/09/2018--14:34:00	34.65	909	0.263592	0.784373	-0.0570507
92520	13/09/2018--14:35:00	34.64	1110	-0.143828	0.949173	-0.162568
92580	13/09/2018--14:36:00	34.62	222	-0.0811482	0.8443	-0.343455
92640	13/09/2018--14:37:00	34.62	40	0.0442118	0.829318	-0.644934
92700	13/09/2018--14:38:00	34.63	29	-0.0498082	0.889246	-0.448973
92760	13/09/2018--14:39:00	34.64	0	-0.0654782	0.889246	-0.464047
92820	13/09/2018--14:40:00	34.69	2	0.0442118	0.889246	-0.524342
92880	13/09/2018--14:41:00	34.81	24	-0.175168	0.889246	-0.313307
92940	13/09/2018--14:42:00	34.92	31	-0.0811482	0.859282	-0.403751
93000	13/09/2018--14:43:00	34.97	40	-0.0184682	0.874264	-0.584638
93060	13/09/2018--14:44:00	35.01	111	-0.112488	0.91921	-0.539416
93120	13/09/2018--14:45:00	35.07	34	-0.00279819	0.91921	-0.433899
93180	13/09/2018--14:46:00	35.07	128	0.138232	0.904228	-0.479121
93240	13/09/2018--14:47:00	35.12	323	0.0598818	0.934191	-0.388677
93300	13/09/2018--14:48:00	34.74	123	-0.143828	0.91921	-0.358529
93360	13/09/2018--14:49:00	34.69	67	-0.0341382	0.859282	-0.509268
93420	13/09/2018--14:50:00	34.81	82	0.0128718	0.904228	-0.373603
93480	13/09/2018--14:51:00	34.92	78	0.153902	0.829318	-0.55449
93540	13/09/2018--14:52:00	34.77	157	-0.159498	0.8443	-0.373603
93600	13/09/2018--14:53:00	34.67	46	-0.00279819	0.874264	-0.479121
93660	13/09/2018--14:54:00	34.77	22	0.0285418	0.904228	-0.448973
93720	13/09/2018--14:55:00	34.86	122	0.106892	0.964155	-0.464047
93780	13/09/2018--14:56:00	34.97	78	0.138232	0.91921	-0.479121
93840	13/09/2018--14:57:00	35.07	165	-0.00279819	0.949173	-0.388677
93900	13/09/2018--14:58:00	35	77	0.341942	0.964155	-0.237938
93960	13/09/2018--14:59:00	34.85	131	0.0442118	0.964155	-0.494195
94020	13/09/2018--15:00:00	34.66	137	-0.0341382	0.964155	-0.222864
94080	13/09/2018--15:01:00	34.63	87	0.0598818	0.904228	-0.418825
94140	13/09/2018--15:02:00	34.73	134	0.451632	136.867	-0.162568
94200	13/09/2018--15:03:00	34.96	388	0.122562	0.994119	-0.268086
94260	13/09/2018--15:04:00	35.13	338	-0.864648	0.27499	0.018319
94320	13/09/2018--15:05:00	35.17	435	0.185242	0.8443	-0.0871985
94380	13/09/2018--15:06:00	35.18	364	-0.707948	0.604591	0.244428
94440	13/09/2018--15:07:00	35.15	46	-0.394548	0.904228	0.0786147
94500	13/09/2018--15:08:00	35.13	5	-0.0498082	103.906	-0.222864
94560	13/09/2018--15:09:00	35.13	1	-0.00279819	0.964155	-0.237938
94620	13/09/2018--15:10:00	35.11	5	-0.425888	0.904228	-0.0269028
94680	13/09/2018--15:11:00	35.07	149	-0.347538	0.91921	0.00324504
94740	13/09/2018--15:12:00	35.08	1	-0.425888	0.889246	0.0936886
94800	13/09/2018--15:13:00	35.09	5	-0.410218	0.889246	0.00324504
94860	13/09/2018--15:14:00	35.11	3	-0.394548	0.904228	0.018319
94920	13/09/2018--15:15:00	35.12	0	-0.394548	0.889246	0.0936886
94980	13/09/2018--15:16:00	35.11	1	-0.363208	0.874264	0.169058
95040	13/09/2018--15:17:00	35.12	0	-0.378878	0.904228	-0.0721246
95100	13/09/2018--15:18:00	35.14	0	-0.347538	0.934191	0.00324504
95160	13/09/2018--15:19:00	35.14	3	-0.410218	0.889246	0.0635407
95220	13/09/2018--15:20:00	35.14	2	-0.394548	0.91921	0.108763
95280	13/09/2018--15:21:00	35.17	138	-0.895988	0.27499	-0.192716
95340	13/09/2018--15:22:00	35.13	98	0.373282	0.8443	-0.0721246
95400	13/09/2018--15:23:00	35.09	96	0.169572	0.979137	-0.20779
95460	13/09/2018--15:24:00	35.06	52	0.153902	0.979137	-0.222864
95520	13/09/2018--15:25:00	35.05	193	-0.00279819	0.949173	-0.20779
95580	13/09/2018--15:26:00	35.02	117	0.294932	0.889246	-0.418825
95640	13/09/2018--15:27:00	35.01	382	0.153902	0.664518	-0.147494
95700	13/09/2018--15:28:00	34.91	205	-0.0341382	0.979137	-0.0419767
95760	13/09/2018--15:29:00	34.86	92	0.326272	0.964155	-0.0118289
95820	13/09/2018--15:30:00	34.82	150	0.968741	-0.114539	0.169058
95880	13/09/2018--15:31:00	34.79	0	0.984411	-0.0246476	-0.268086
95940	13/09/2018--15:32:00	34.79	6	101.575	0.0652436	-0.0118289
96000	13/09/2018--15:33:00	34.76	0	100.008	-0.0546113	-0.0419767
96060	13/09/2018--15:34:00	34.77	3	0.890392	0.0502617	-0.479121
96120	13/09/2018--15:35:00	34.73	135	0.341942	0.91921	-0.343455
96180	13/09/2018--15:36:00	34.68	5	0.341942	0.934191	-0.237938
96240	13/09/2018--15:37:00	34.65	7	0.482972	0.889246	0.0484668
96300	13/09/2018--15:38:00	34.59	24	-0.143828	0.964155	-0.20779
96360	13/09/2018--15:39:00	34.52	161	101.575	0.0352799	-0.177642
96420	13/09/2018--15:40:00	34.44	8	0.639672	-0.0096657	-0.780599
96480	13/09/2018--15:41:00	34.48	5	0.765032	0.0652436	-0.644934
96540	13/09/2018--15:42:00	34.51	29	0.953071	-0.084575	-0.298233
96600	13/09/2018--15:43:00	34.55	1	100.008	-0.0396294	-0.0871985
96660	13/09/2018--15:44:00	34.57	0	0.968741	0.020298	-0.268086
96720	13/09/2018--15:45:00	34.56	27	0.953071	-0.249375	-0.13242
96780	13/09/2018--15:46:00	34.65	0	0.937402	-0.219412	-0.222864
96840	13/09/2018--15:47:00	34.71	0	0.953071	-0.20443	-0.117346
96900	13/09/2018--15:48:00	34.78	0	0.937402	-0.219412	-0.177642
96960	13/09/2018--15:49:00	34.78	1	0.984411	-0.114539	-0.13242
97020	13/09/2018--15:50:00	34.69	3	0.859052	0.020298	-0.509268
97080	13/09/2018--15:51:00	34.69	1	0.921732	-0.0695931	-0.328381
97140	13/09/2018--15:52:00	34.68	9	0.890392	0.00531616	-0.479121
97200	13/09/2018--15:53:00	34.69	0	0.733692	-0.0396294	-0.690156
97260	13/09/2018--15:54:00	34.72	0	0.702352	-0.0246476	-0.720303
97320	13/09/2018--15:55:00	34.75	0	0.718022	-0.0246476	-0.750451
97380	13/09/2018--15:56:00	34.75	4	0.984411	-0.0546113	-0.147494
97440	13/09/2018--15:57:00	34.66	2	0.749362	0.00531616	-0.675082
97500	13/09/2018--15:58:00	34.66	5	0.812042	0.020298	-0.599712
97560	13/09/2018--15:59:00	34.72	0	0.796372	0.00531616	-0.62986
97620	13/09/2018--16:00:00	34.78	0	0.765032	0.020298	-0.660008
97680	13/09/2018--16:01:00	34.85	0	0.812042	0.020298	-0.599712
97740	13/09/2018--16:02:00	34.88	0	0.812042	0.020298	-0.584638
97800	13/09/2018--16:03:00	34.95	0	0.812042	0.00531616	-0.569564
97860	13/09/2018--16:04:00	35.01	0	0.827712	0.00531616	-0.584638
97920	13/09/2018--16:05:00	35.05	0	0.827712	0.00531616	-0.569564
97980	13/09/2018--16:06:00	35.07	0	0.812042	0.00531616	-0.599712
98040	13/09/2018--16:07:00	35.13	0	0.796372	0.020298	-0.614786
98100	13/09/2018--16:08:00	35.18	0	0.765032	-0.0246476	-0.660008
98160	13/09/2018--16:09:00	35.17	3	0.968741	-0.0546113	0.0333929
98220	13/09/2018--16:10:00	35.06	0	100.008	-0.0546113	0.00324504
98280	13/09/2018--16:11:00	34.99	2	0.702352	0.020298	-0.720303
98340	13/09/2018--16:12:00	35.01	0	0.671012	0.00531616	-0.750451
98400	13/09/2018--16:13:00	35.05	5	100.008	-0.0096657	-0.102272
98460	13/09/2018--16:14:00	34.99	0	100.008	-0.0096657	-0.0871985
98520	13/09/2018--16:15:00	34.95	3	0.749362	0.0352799	-0.675082
98580	13/09/2018--16:16:00	34.96	0	0.749362	0.020298	-0.675082
98640	13/09/2018--16:17:00	35.05	0	0.749362	0.020298	-0.660008
98700	13/09/2018--16:18:00	35.08	1	0.843382	-0.0246476	-0.539416
98760	13/09/2018--16:19:00	35.09	0	0.859052	-0.0246476	-0.509268
98820	13/09/2018--16:20:00	35.06	0	0.749362	-0.0096657	-0.660008
98880	13/09/2018--16:21:00	35.11	0	0.749362	-0.0096657	-0.660008
98940	13/09/2018--16:22:00	35.13	19	100.008	0.020298	0.0635407
99000	13/09/2018--16:23:00	35.07	3	100.008	0.0352799	-0.13242
99060	13/09/2018--16:24:00	35.01	1	0.373282	0.0502617	-0.916264
99120	13/09/2018--16:25:00	35.07	0	0.435962	0.0502617	-0.916264
99180	13/09/2018--16:26:00	35.13	0	0.482972	0.0352799	-0.886117
99240	13/09/2018--16:27:00	35.18	0	0.467302	0.0352799	-0.886117
99300	13/09/2018--16:28:00	35.23	0	0.435962	0.0352799	-0.90119
99360	13/09/2018--16:29:00	35.29	2	0.671012	0.0652436	-0.750451
99420	13/09/2018--16:30:00	35.31	1	0.514312	0.0352799	-0.855969
99480	13/09/2018--16:31:00	35.33	0	0.545652	0.0352799	-0.840895
99540	13/09/2018--16:32:00	35.36	0	0.592662	0.020298	-0.810747
99600	13/09/2018--16:33:00	35.32	26	0.0755518	0.0352799	-100.671
99660	13/09/2018--16:34:00	35.31	0	0.0755518	0.0502617	-100.671
99720	13/09/2018--16:35:00	35.33	2	-0.128158	0.020298	-0.991634
99780	13/09/2018--16:36:00	35.35	0	-0.175168	0.020298	-0.991634
99840	13/09/2018--16:37:00	35.38	0	-0.175168	0.00531616	-0.991634
99900	13/09/2018--16:38:00	35.43	0	0.138232	0.020298	-0.991634
99960	13/09/2018--16:39:00	35.46	0	0.138232	0.020298	-0.991634
100020	13/09/2018--16:40:00	35.46	0	0.106892	0.020298	-0.991634
100080	13/09/2018--16:41:00	35.46	35	-0.112488	0.020298	-100.671
100140	13/09/2018--16:42:00	35.42	0	-0.159498	0.020298	-0.97656
100200	13/09/2018--16:43:00	35.46	0	-0.159498	0.020298	-0.991634
100260	13/09/2018--16:44:00	35.48	0	0.122562	0.020298	-0.991634
100320	13/09/2018--16:45:00	35.52	0	0.106892	0.020298	-0.991634
100380	13/09/2018--16:46:00	35.57	2	-0.190838	-0.0096657	-0.991634
100440	13/09/2018--16:47:00	35.64	30	0.765032	-0.189448	-0.62986
100500	13/09/2018--16:48:00	35.65	9	0.592662	-0.0995569	-0.810747
100560	13/09/2018--16:49:00	35.66	101	-105.269	0.185098	-0.0721246
100620	13/09/2018--16:50:00	35.49	118	0.138232	0.964155	-0.253012
100680	13/09/2018--16:51:00	35.35	45	0.200912	0.964155	-0.328381
100740	13/09/2018--16:52:00	35.26	54	-0.284858	0.649536	-0.192716
100800	13/09/2018--16:53:00	35.16	121	0.200912	0.949173	-0.298233
100860	13/09/2018--16:54:00	35.07	157	0.232252	10.091	-0.177642
100920	13/09/2018--16:55:00	35	190	0.404622	126.379	-0.313307
100980	13/09/2018--16:56:00	34.98	441	0.106892	0.979137	-0.343455
101040	13/09/2018--16:57:00	35.07	180	0.138232	0.979137	-0.222864
101100	13/09/2018--16:58:00	35.05	67	-0.0654782	0.91921	-0.418825
101160	13/09/2018--16:59:00	35.03	38	0.185242	0.964155	-0.253012
101220	13/09/2018--17:00:00	35.03	31	0.326272	0.859282	-0.448973
101280	13/09/2018--17:01:00	35.04	105	0.122562	0.979137	-0.177642
101340	13/09/2018--17:02:00	35.03	79	0.0912218	0.889246	-0.464047
101400	13/09/2018--17:03:00	35.08	43	0.310602	0.934191	-0.102272
101460	13/09/2018--17:04:00	35.07	96	0.263592	135.368	-0.343455
101520	13/09/2018--17:05:00	35.11	132	0.106892	0.8443	-0.524342
101580	13/09/2018--17:06:00	35.07	0	-0.112488	0.724445	-0.675082
101640	13/09/2018--17:07:00	35.05	304	0.153902	0.994119	-0.102272
101700	13/09/2018--17:08:00	35.09	183	-0.00279819	0.8443	-0.509268
101760	13/09/2018--17:09:00	35.11	49	-0.112488	0.949173	-0.479121
101820	13/09/2018--17:10:00	35.03	105	-0.190838	0.934191	-0.388677
101880	13/09/2018--17:11:00	35.01	174	-0.159498	0.619572	-0.388677
101940	13/09/2018--17:12:00	34.91	153	-0.206508	0.949173	-0.162568
102000	13/09/2018--17:13:00	34.79	77	-0.237848	0.874264	-0.388677
102060	13/09/2018--17:14:00	34.79	0	0.0912218	0.994119	-0.253012
102120	13/09/2018--17:15:00	34.89	1	0.0442118	0.91921	-0.388677
102180	13/09/2018--17:16:00	35	68	-0.112488	0.904228	-0.418825
102240	13/09/2018--17:17:00	35.09	6	0.0598818	0.91921	-0.464047
102300	13/09/2018--17:18:00	35.21	1	-0.0811482	0.934191	-0.388677
102360	13/09/2018--17:19:00	35.21	11	-0.0184682	0.934191	-0.433899
102420	13/09/2018--17:20:00	35.23	6	0.0128718	0.8443	-0.479121
102480	13/09/2018--17:21:00	35.27	33	-0.159498	0.8443	-0.448973
102540	13/09/2018--17:22:00	35.31	10	-0.0184682	0.859282	-0.494195
102600	13/09/2018--17:23:00	35.36	20	-0.00279819	0.889246	-0.388677
102660	13/09/2018--17:24:00	35.37	18	0.0912218	0.91921	-0.403751
102720	13/09/2018--17:25:00	35.38	1	-0.0341382	0.889246	-0.479121
102780	13/09/2018--17:26:00	35.4	43	-0.0184682	0.904228	-0.388677
102840	13/09/2018--17:27:00	35.39	58	-0.0341382	0.859282	-0.494195
102900	13/09/2018--17:28:00	35.43	114	0.0128718	0.949173	-0.358529
102960	13/09/2018--17:29:00	35.25	28	0.0128718	0.979137	-0.117346
103020	13/09/2018--17:30:00	35.04	26	0.169572	0.934191	-0.433899
103080	13/09/2018--17:31:00	35.05	804	0.498642	0.859282	-0.147494
103140	13/09/2018--17:32:00	35.02	555	0.310602	0.91921	-0.313307
103200	13/09/2018--17:33:00	34.88	22	0.0442118	0.904228	-0.448973
103260	13/09/2018--17:34:00	34.75	15	0.216582	0.964155	-0.237938
103320	13/09/2018--17:35:00	34.64	132	0.263592	10.091	-0.28316
103380	13/09/2018--17:36:00	34.64	127	0.247922	0.979137	-0.0118289
103440	13/09/2018--17:37:00	34.68	101	0.247922	0.934191	-0.28316
103500	13/09/2018--17:38:00	34.7	53	0.200912	0.964155	-0.313307
103560	13/09/2018--17:39:00	34.64	73	0.200912	0.964155	-0.20779
103620	13/09/2018--17:40:00	34.66	54	-0.817638	0.574627	0.184132
103680	13/09/2018--17:41:00	34.7	101	0.294932	0.91921	-0.358529
103740	13/09/2018--17:42:00	34.6	44	-0.535578	0.769391	0.334871
103800	13/09/2018--17:43:00	34.4	0	-0.269188	0.934191	0.229354
103860	13/09/2018--17:44:00	34.25	54	-0.143828	0.874264	-0.464047
103920	13/09/2018--17:45:00	34.22	270	0.200912	0.889246	-0.388677
103980	13/09/2018--17:46:00	34.25	459	0.388952	105.405	-0.222864
104040	13/09/2018--17:47:00	34.18	1115	0.341942	148.852	-0.524342
104100	13/09/2018--17:48:00	34.18	768	0.200912	0.979137	-0.117346
104160	13/09/2018--17:49:00	34.2	781	0.514312	0.784373	-0.13242
104220	13/09/2018--17:50:00	34.13	1208	0.169572	0.889246	-0.388677
104280	13/09/2018--17:51:00	34.2	4	0.169572	10.091	-0.0118289
104340	13/09/2018--17:52:00	34.35	27	0.263592	0.8443	-0.358529
104400	13/09/2018--17:53:00	34.49	20	0.247922	102.408	-0.0269028
104460	13/09/2018--17:54:00	34.68	34	0.326272	0.949173	-0.192716
104520	13/09/2018--17:55:00	34.65	193	0.185242	105.405	-0.298233
104580	13/09/2018--17:56:00	34.61	131	0.232252	0.979137	0.00324504
104640	13/09/2018--17:57:00	34.7	335	0.310602	0.949173	0.0333929
104700	13/09/2018--17:58:00	34.56	295	0.388952	0.859282	-0.237938
104760	13/09/2018--17:59:00	34.48	114	0.169572	0.994119	-0.147494
104820	13/09/2018--18:00:00	34.44	240	0.138232	0.934191	-0.343455
104880	13/09/2018--18:01:00	34.23	451	-0.112488	0.814337	-0.569564
104940	13/09/2018--18:02:00	33.9	4	-0.159498	0.8443	-0.524342
105000	13/09/2018--18:03:00	33.58	3	-0.0498082	0.829318	-0.539416
105060	13/09/2018--18:04:00	33.34	3	-0.112488	0.814337	-0.584638
105120	13/09/2018--18:05:00	33.19	1	0.310602	0.889246	-0.433899
105180	13/09/2018--18:06:00	33.11	24	-0.425888	0.724445	-0.524342
105240	13/09/2018--18:07:00	33.25	0	-0.394548	0.739427	-0.539416
105300	13/09/2018--18:08:00	33.39	0	-0.394548	0.739427	-0.539416
105360	13/09/2018--18:09:00	33.52	0	-0.410218	0.739427	-0.509268
105420	13/09/2018--18:10:00	33.58	0	-0.190838	0.814337	-0.539416
105480	13/09/2018--18:11:00	33.52	3	-0.0498082	0.8443	-0.539416
105540	13/09/2018--18:12:00	33.41	0	-0.222178	0.784373	-0.584638
105600	13/09/2018--18:13:00	33.31	0	-0.253518	0.784373	-0.55449
105660	13/09/2018--18:14:00	33.31	1	-0.363208	0.754409	-0.539416
105720	13/09/2018--18:15:00	33.37	0	-0.378878	0.754409	-0.524342
105780	13/09/2018--18:16:00	33.42	0	-0.300528	0.769391	-0.55449
105840	13/09/2018--18:17:00	33.48	0	-0.284858	0.784373	-0.55449
105900	13/09/2018--18:18:00	33.47	0	-0.253518	0.769391	-0.584638
105960	13/09/2018--18:19:00	33.46	0	-0.269188	0.754409	-0.584638
106020	13/09/2018--18:20:00	33.43	0	-0.00279819	0.814337	-0.584638
106080	13/09/2018--18:21:00	33.32	18	-0.786298	0.574627	0.00324504
106140	13/09/2018--18:22:00	33.05	3	0.0128718	10.091	-0.102272
106200	13/09/2018--18:23:00	32.85	0	-0.00279819	0.994119	-0.162568
106260	13/09/2018--18:24:00	32.65	1	0.0285418	10.091	-0.117346
106320	13/09/2018--18:25:00	32.52	0	0.0128718	0.979137	-0.162568
106380	13/09/2018--18:26:00	32.39	2	-0.786298	0.589609	-0.0118289
106440	13/09/2018--18:27:00	32.29	11	-0.457228	0.874264	0.0635407
106500	13/09/2018--18:28:00	32.24	1	0.435962	0.949173	0.0786147
106560	13/09/2018--18:29:00	32.21	30	-113.104	0.27499	0.123836
106620	13/09/2018--18:30:00	32.3	59	0.279262	10.091	-0.253012
106680	13/09/2018--18:31:00	32.48	342	0.185242	0.949173	-0.328381
106740	13/09/2018--18:32:00	32.61	720	0.232252	0.979137	-0.13242
106800	13/09/2018--18:33:00	32.91	177	-0.0654782	0.994119	-0.0721246
106860	13/09/2018--18:34:00	33.15	407	0.388952	0.904228	-0.0269028
106920	13/09/2018--18:35:00	33.2	141	0.0755518	0.889246	0.00324504
106980	13/09/2018--18:36:00	33.27	44	-0.0184682	0.949173	-0.313307
107040	13/09/2018--18:37:00	33.33	20	0.153902	0.979137	-0.177642
107100	13/09/2018--18:38:00	33.55	55	0.106892	0.994119	-0.222864
107160	13/09/2018--18:39:00	33.59	75	-0.112488	0.904228	-0.313307
107220	13/09/2018--18:40:00	33.51	44	0.0285418	0.994119	-0.117346
107280	13/09/2018--18:41:00	33.5	8	0.138232	0.91921	-0.388677
107340	13/09/2018--18:42:00	33.5	134	-0.190838	0.949173	-0.28316
107400	13/09/2018--18:43:00	33.51	647	0.294932	103.906	-0.448973
107460	13/09/2018--18:44:00	33.42	447	0.153902	111.397	-0.298233
107520	13/09/2018--18:45:00	33.41	410	0.216582	0.979137	-0.328381
107580	13/09/2018--18:46:00	33.41	102	0.138232	10.091	-0.0871985
107640	13/09/2018--18:47:00	33.59	14	0.247922	0.964155	-0.253012
107700	13/09/2018--18:48:00	33.58	24	-0.190838	0.694482	-0.0419767
107760	13/09/2018--18:49:00	33.45	45	0.122562	0.964155	-0.268086
107820	13/09/2018--18:50:00	33.31	4	0.0912218	0.979137	-0.222864
107880	13/09/2018--18:51:00	33.21	26	-0.00279819	112.896	-0.268086
107940	13/09/2018--18:52:00	33.4	29	0.0755518	0.994119	-0.162568
108000	13/09/2018--18:53:00	33.52	16	0.122562	0.994119	-0.162568
108060	13/09/2018--18:54:00	33.46	28	0.153902	114.394	-0.328381
108120	13/09/2018--18:55:00	33.39	11	0.0755518	0.979137	-0.222864
108180	13/09/2018--18:56:00	33.27	0	0.153902	0.964155	-0.237938
108240	13/09/2018--18:57:00	33.19	6	0.0442118	108.401	-0.20779
108300	13/09/2018--18:58:00	33.19	31	0.216582	0.964155	-0.268086
108360	13/09/2018--18:59:00	33.21	9	0.122562	0.994119	0.00324504
108420	13/09/2018--19:00:00	33.28	134	-0.269188	0.889246	-0.418825
108480	13/09/2018--19:01:00	33.36	45	0.138232	0.994119	-0.0721246
108540	13/09/2018--19:02:00	33.41	78	0.138232	0.994119	-0.13242
108600	13/09/2018--19:03:00	33.5	38	0.106892	0.979137	-0.222864
108660	13/09/2018--19:04:00	33.36	2	0.0912218	0.994119	-0.0570507
108720	13/09/2018--19:05:00	33.2	12	0.0285418	0.994119	-0.13242
108780	13/09/2018--19:06:00	33.07	5	0.0442118	0.979137	-0.20779
108840	13/09/2018--19:07:00	32.95	25	0.0598818	0.949173	-0.343455
108900	13/09/2018--19:08:00	32.88	11	-0.331868	0.934191	0.018319
108960	13/09/2018--19:09:00	32.84	25	-0.676608	0.364881	-0.0118289
109020	13/09/2018--19:10:00	32.9	1167	-0.00279819	120.386	0.13891
109080	13/09/2018--19:11:00	33.09	494	0.106892	0.964155	-0.0721246
109140	13/09/2018--19:12:00	33.2	895	0.294932	111.397	-0.373603
109200	13/09/2018--19:13:00	33.27	206	0.0912218	10.091	-0.192716
109260	13/09/2018--19:14:00	33.31	84	0.200912	0.979137	-0.373603
109320	13/09/2018--19:15:00	33.41	50	-0.0184682	0.904228	-0.373603
109380	13/09/2018--19:16:00	33.54	74	-0.00279819	0.889246	-0.433899
109440	13/09/2018--19:17:00	33.66	121	-0.0341382	0.91921	-0.343455
109500	13/09/2018--19:18:00	33.78	61	-0.0811482	0.904228	-0.403751
109560	13/09/2018--19:19:00	33.88	214	-0.0654782	0.949173	-0.373603
109620	13/09/2018--19:20:00	33.98	159	-0.0498082	0.934191	-0.433899
109680	13/09/2018--19:21:00	34.06	83	0.0912218	0.874264	-0.253012
109740	13/09/2018--19:22:00	34.16	65	-0.112488	0.889246	-0.433899
109800	13/09/2018--19:23:00	34.25	64	0.0755518	0.979137	-0.464047
109860	13/09/2018--19:24:00	34.32	130	0.0128718	0.91921	-0.509268
109920	13/09/2018--19:25:00	34.39	81	-0.0184682	0.889246	-0.448973
109980	13/09/2018--19:26:00	34.48	1	0.0442118	0.91921	-0.418825
110040	13/09/2018--19:27:00	34.55	69	0.0912218	0.829318	-0.343455
110100	13/09/2018--19:28:00	34.66	63	0.0598818	0.889246	-0.388677
110160	13/09/2018--19:29:00	34.71	114	0.0285418	0.8443	-0.418825
110220	13/09/2018--19:30:00	34.76	8	0.0755518	0.979137	-0.328381
110280	13/09/2018--19:31:00	34.83	11	-0.00279819	0.889246	-0.539416
110340	13/09/2018--19:32:00	34.88	12	-0.112488	0.949173	-0.494195
110400	13/09/2018--19:33:00	34.95	30	-0.0184682	0.949173	-0.343455
110460	13/09/2018--19:34:00	34.98	52	-0.00279819	0.964155	-0.479121
110520	13/09/2018--19:35:00	34.98	115	-0.0811482	0.829318	-0.433899
110580	13/09/2018--19:36:00	34.97	12	0.0285418	0.979137	-0.253012
110640	13/09/2018--19:37:00	35.03	0	-0.190838	0.889246	-0.403751
110700	13/09/2018--19:38:00	34.96	5	0.200912	0.934191	-0.373603
110760	13/09/2018--19:39:00	34.96	0	-0.410218	0.664518	-0.599712
110820	13/09/2018--19:40:00	34.93	33	-0.237848	0.784373	-0.690156
110880	13/09/2018--19:41:00	34.91	92	-0.0498082	0.859282	-0.464047
110940	13/09/2018--19:42:00	34.93	83	0.279262	109.899	-0.222864
111000	13/09/2018--19:43:00	34.89	162	-0.175168	0.724445	-0.524342
111060	13/09/2018--19:44:00	34.84	60	-100.568	0.20008	-0.102272
111120	13/09/2018--19:45:00	34.77	252	-0.00279819	0.799355	-0.343455
111180	13/09/2018--19:46:00	34.77	623	-0.0968182	102.408	-0.0118289
111240	13/09/2018--19:47:00	34.73	305	0.0128718	0.8443	-0.102272
111300	13/09/2018--19:48:00	34.66	204	0.733692	0.319935	-0.599712
111360	13/09/2018--19:49:00	34.63	92	0.138232	0.934191	-0.358529
111420	13/09/2018--19:50:00	34.61	142	0.216582	0.859282	-0.222864
111480	13/09/2018--19:51:00	34.6	125	0.263592	0.934191	0.0635407
111540	13/09/2018--19:52:00	34.54	216	-105.269	0.0802255	-0.117346
111600	13/09/2018--19:53:00	34.5	167	0.357612	0.934191	-0.117346
111660	13/09/2018--19:54:00	34.48	263	0.310602	0.949173	-0.20779
111720	13/09/2018--19:55:00	34.47	120	0.0442118	0.964155	0.0786147
111780	13/09/2018--19:56:00	34.51	141	-0.707948	0.544663	0.184132
111840	13/09/2018--19:57:00	34.55	143	-0.833308	0.574627	0.018319
111900	13/09/2018--19:58:00	34.64	183	-0.0184682	0.994119	-0.147494
111960	13/09/2018--19:59:00	34.67	166	0.279262	0.589609	-0.343455
112020	13/09/2018--20:00:00	34.75	384	-0.0968182	10.091	-0.177642
112080	13/09/2018--20:01:00	34.77	526	0.0755518	0.91921	-0.433899
112140	13/09/2018--20:02:00	34.77	166	0.0285418	0.814337	-0.614786
112200	13/09/2018--20:03:00	34.79	155	0.0442118	0.964155	-0.268086
112260	13/09/2018--20:04:00	34.84	107	-0.0184682	105.405	0.018319
112320	13/09/2018--20:05:00	34.85	221	0.106892	0.964155	-0.298233
112380	13/09/2018--20:06:00	34.91	803	0.0912218	0.185098	0.018319
112440	13/09/2018--20:07:00	34.8	420	-0.0811482	0.964155	0.0333929
112500	13/09/2018--20:08:00	34.7	487	0.373282	0.979137	-0.177642
112560	13/09/2018--20:09:00	34.6	650	0.467302	190.801	-0.0570507
112620	13/09/2018--20:10:00	34.51	725	0.138232	10.091	-0.117346
112680	13/09/2018--20:11:00	34.44	214	-0.425888	0.874264	-0.388677
112740	13/09/2018--20:12:00	34.37	881	-0.0184682	0.634554	-0.192716
112800	13/09/2018--20:13:00	34.39	826	0.294932	0.799355	-0.0269028
112860	13/09/2018--20:14:00	34.35	902	0.0442118	106.903	-0.0721246
112920	13/09/2018--20:15:00	34.35	1051	0.153902	0.754409	-0.0570507
112980	13/09/2018--20:16:00	34.37	747	-0.0184682	0.904228	-0.222864
113040	13/09/2018--20:17:00	34.39	547	0.200912	0.964155	-0.192716
113100	13/09/2018--20:18:00	34.43	935	-0.0968182	0.859282	-0.0871985
113160	13/09/2018--20:19:00	34.5	781	-0.0968182	0.769391	-0.0570507
113220	13/09/2018--20:20:00	34.6	949	0.0285418	0.8443	-0.539416
113280	13/09/2018--20:21:00	34.72	851	-0.190838	114.394	-0.373603
113340	13/09/2018--20:22:00	34.83	812	0.138232	0.964155	-0.20779
113400	13/09/2018--20:23:00	34.95	1047	0.0598818	0.949173	-0.433899
113460	13/09/2018--20:24:00	35.05	885	0.0598818	0.949173	-0.388677
113520	13/09/2018--20:25:00	35.16	573	0.185242	0.964155	-0.237938
113580	13/09/2018--20:26:00	35.28	452	0.232252	-0.44414	0.0484668
113640	13/09/2018--20:27:00	35.32	981	0.0128718	121.885	-0.117346
113700	13/09/2018--20:28:00	35.38	105	0.185242	0.964155	-0.253012
113760	13/09/2018--20:29:00	35.45	508	0.420292	0.904228	-0.117346
113820	13/09/2018--20:30:00	35.49	882	0.326272	0.889246	-0.358529
113880	13/09/2018--20:31:00	35.48	853	0.169572	0.934191	-0.28316
113940	13/09/2018--20:32:00	35.46	514	0.200912	0.964155	-0.237938
114000	13/09/2018--20:33:00	35.47	641	0.185242	0.874264	-0.494195
114060	13/09/2018--20:34:00	35.52	1099	0.263592	102.408	-0.117346
114120	13/09/2018--20:35:00	35.57	740	-0.00279819	0.979137	-0.0269028
114180	13/09/2018--20:36:00	35.59	1110	0.232252	0.8443	-0.13242
114240	13/09/2018--20:37:00	35.56	907	-0.848978	0.484736	0.274576
114300	13/09/2018--20:38:00	35.57	866	0.310602	103.906	-0.253012
114360	13/09/2018--20:39:00	35.61	950	-0.0968182	0.664518	-0.117346
114420	13/09/2018--20:40:00	35.64	1028	0.200912	0.00531616	0.28965
114480	13/09/2018--20:41:00	35.66	748	-0.441558	0.8443	-0.448973
114540	13/09/2018--20:42:00	35.7	872	-0.00279819	0.994119	0.0484668
114600	13/09/2018--20:43:00	35.7	550	0.185242	0.979137	0.0333929
114660	13/09/2018--20:44:00	35.7	863	0.185242	0.964155	-0.0118289
114720	13/09/2018--20:45:00	35.69	846	0.106892	136.867	-0.298233
114780	13/09/2018--20:46:00	35.69	849	0.138232	0.889246	-0.418825
114840	13/09/2018--20:47:00	35.71	444	0.232252	0.964155	-0.0871985
114900	13/09/2018--20:48:00	35.71	388	-0.0184682	0.814337	-0.448973
114960	13/09/2018--20:49:00	35.71	944	-0.457228	0.125171	-0.388677
115020	13/09/2018--20:50:00	35.62	914	0.624002	0.499718	-0.192716
115080	13/09/2018--20:51:00	35.59	789	0.326272	0.949173	0.00324504
115140	13/09/2018--20:52:00	35.54	574	0.310602	0.874264	-0.0721246
115200	13/09/2018--20:53:00	35.51	983	0.388952	103.906	-0.0419767
115260	13/09/2018--20:54:00	35.41	1161	0.263592	0.949173	-0.0871985
115320	13/09/2018--20:55:00	35.29	730	-0.0811482	0.904228	-0.20779
115380	13/09/2018--20:56:00	35.18	734	-0.112488	0.829318	-0.780599
115440	13/09/2018--20:57:00	35.09	855	0.122562	0.874264	-0.20779
115500	13/09/2018--20:58:00	35.07	1064	0.294932	0.709464	-0.373603
115560	13/09/2018--20:59:00	34.99	1006	0.890392	190.801	0.259502
115620	13/09/2018--21:00:00	34.8	792	0.0598818	0.8443	-0.237938
115680	13/09/2018--21:01:00	34.67	777	-0.0654782	0.829318	-0.0570507
115740	13/09/2018--21:02:00	34.67	720	0.388952	0.874264	-0.222864
115800	13/09/2018--21:03:00	34.58	894	0.326272	10.091	0.018319
115860	13/09/2018--21:04:00	34.53	436	0.0442118	-0.44414	-0.147494
115920	13/09/2018--21:05:00	34.47	870	-0.0654782	0.934191	-0.343455
115980	13/09/2018--21:06:00	34.36	964	0.357612	0.0802255	0.169058
116040	13/09/2018--21:07:00	34.25	779	0.169572	0.964155	-0.147494
116100	13/09/2018--21:08:00	34.07	631	0.0912218	0.859282	-0.192716
116160	13/09/2018--21:09:00	34.32	810	-0.0811482	0.634554	-0.328381
116220	13/09/2018--21:10:00	34.52	807	0.0285418	0.709464	-0.373603
116280	13/09/2018--21:11:00	34.7	893	0.0598818	127.877	-0.448973
116340	13/09/2018--21:12:00	34.71	1184	0.216582	11.739	-0.343455
116400	13/09/2018--21:13:00	34.75	430	0.294932	0.769391	-0.253012
116460	13/09/2018--21:14:00	34.94	113	-0.143828	0.904228	-0.464047
116520	13/09/2018--21:15:00	35.16	62	-0.112488	0.859282	-0.675082
116580	13/09/2018--21:16:00	35.37	294	-0.0341382	0.874264	-0.418825
116640	13/09/2018--21:17:00	35.64	242	-0.00279819	0.934191	-0.388677
116700	13/09/2018--21:18:00	35.82	143	0.326272	109.899	-0.192716
116760	13/09/2018--21:19:00	35.63	594	-0.112488	0.829318	-0.0721246
116820	13/09/2018--21:20:00	35.5	513	-0.990008	-0.294321	0.21428
116880	13/09/2018--21:21:00	35.46	481	-0.848978	-0.0546113	-0.0269028
116940	13/09/2018--21:22:00	35.29	482	0.263592	0.904228	-0.298233
117000	13/09/2018--21:23:00	35.11	215	0.185242	0.904228	-0.0570507
117060	13/09/2018--21:24:00	35.09	283	0.420292	0.949173	-0.117346
117120	13/09/2018--21:25:00	35	196	-0.0498082	0.889246	-0.117346
117180	13/09/2018--21:26:00	34.86	145	0.310602	0.904228	-0.192716
117240	13/09/2018--21:27:00	34.82	168	0.232252	0.979137	-0.147494
117300	13/09/2018--21:28:00	34.58	327	0.153902	103.906	-0.0570507
117360	13/09/2018--21:29:00	34.44	228	-0.927328	0.469754	-0.13242
117420	13/09/2018--21:30:00	34.41	262	-0.801968	0.529681	0.395167
117480	13/09/2018--21:31:00	34.43	231	0.185242	10.091	0.0936886
117540	13/09/2018--21:32:00	34.36	524	-0.0498082	0.889246	-0.418825
117600	13/09/2018--21:33:00	34.43	239	0.341942	0.964155	-0.388677
117660	13/09/2018--21:34:00	34.46	279	0.232252	0.934191	-0.358529
117720	13/09/2018--21:35:00	34.27	159	-0.00279819	0.889246	-0.448973
117780	13/09/2018--21:36:00	34.25	100	-0.0654782	0.8443	-0.509268
117840	13/09/2018--21:37:00	34.38	156	-0.316198	0.814337	-0.403751
117900	13/09/2018--21:38:00	34.45	136	-0.0184682	0.484736	-0.614786
117960	13/09/2018--21:39:00	34.54	68	-0.143828	0.859282	-0.448973
118020	13/09/2018--21:40:00	34.55	43	-0.0341382	0.904228	-0.448973
118080	13/09/2018--21:41:00	34.64	43	-0.0654782	0.8443	-0.509268
118140	13/09/2018--21:42:00	34.73	109	0.0755518	0.904228	-0.373603
118200	13/09/2018--21:43:00	34.87	36	-0.0184682	0.904228	-0.433899
118260	13/09/2018--21:44:00	34.68	54	-0.112488	0.859282	-0.509268
118320	13/09/2018--21:45:00	34.68	62	0.122562	0.889246	-0.55449
118380	13/09/2018--21:46:00	34.79	110	0.0598818	0.859282	-0.403751
118440	13/09/2018--21:47:00	34.59	167	0.0755518	0.91921	-0.464047
118500	13/09/2018--21:48:00	34.43	44	0.122562	0.964155	-0.328381
118560	13/09/2018--21:49:00	34.27	321	-0.0968182	114.394	-0.0871985
118620	13/09/2018--21:50:00	34.2	915	0.498642	103.906	-0.13242
118680	13/09/2018--21:51:00	34.06	769	0.0598818	103.906	-0.253012
118740	13/09/2018--21:52:00	33.98	382	0.326272	0.934191	0.0936886
118800	13/09/2018--21:53:00	33.83	28	-0.143828	0.634554	-0.780599
118860	13/09/2018--21:54:00	33.62	466	0.435962	0.694482	-0.0721246
118920	13/09/2018--21:55:00	33.6	754	0.263592	0.934191	-0.28316
118980	13/09/2018--21:56:00	33.52	109	0.0912218	0.949173	-0.313307
119040	13/09/2018--21:57:00	33.29	27	0.122562	0.964155	-0.313307
119100	13/09/2018--21:58:00	33.14	26	0.200912	0.949173	-0.328381
119160	13/09/2018--21:59:00	33.12	22	0.247922	0.949173	-0.298233
119220	13/09/2018--22:00:00	33.11	25	0.326272	0.91921	-0.328381
119280	13/09/2018--22:01:00	33.16	20	0.294932	0.964155	-0.0570507
119340	13/09/2018--22:02:00	33.36	22	0.138232	0.91921	-0.403751
119400	13/09/2018--22:03:00	33.25	12	0.310602	0.979137	0.0333929
119460	13/09/2018--22:04:00	33.21	35	0.310602	0.979137	-0.0118289
119520	13/09/2018--22:05:00	33.21	65	-0.00279819	0.904228	0.319797
119580	13/09/2018--22:06:00	33.24	23	0.420292	0.934191	-0.117346
119640	13/09/2018--22:07:00	33.19	8	0.247922	0.964155	-0.162568
119700	13/09/2018--22:08:00	33.1	2	0.294932	0.964155	0.018319
119760	13/09/2018--22:09:00	33.08	31	0.169572	0.91921	-0.328381
119820	13/09/2018--22:10:00	33.02	8	0.279262	0.889246	-0.433899
119880	13/09/2018--22:11:00	33.04	77	0.216582	0.964155	-0.177642
119940	13/09/2018--22:12:00	33.29	76	0.216582	0.979137	-0.147494
120000	13/09/2018--22:13:00	33.46	31	0.0755518	0.91921	-0.403751
120060	13/09/2018--22:14:00	33.28	12	0.263592	0.91921	-0.102272
120120	13/09/2018--22:15:00	33.18	103	0.294932	0.814337	-0.177642
120180	13/09/2018--22:16:00	33.23	807	0.451632	0.8443	-0.177642
120240	13/09/2018--22:17:00	33.26	847	0.404622	108.401	-0.28316
120300	13/09/2018--22:18:00	33.26	748	0.216582	0.964155	-0.177642
120360	13/09/2018--22:19:00	33.41	330	0.357612	0.784373	-0.28316
120420	13/09/2018--22:20:00	33.62	93	0.310602	0.949173	-0.147494
120480	13/09/2018--22:21:00	33.8	38	0.294932	0.949173	-0.268086
120540	13/09/2018--22:22:00	33.69	3	0.294932	0.904228	-0.358529
120600	13/09/2018--22:23:00	33.63	8	0.326272	0.91921	-0.268086
120660	13/09/2018--22:24:00	33.62	19	0.0755518	0.994119	-0.0419767
120720	13/09/2018--22:25:00	33.55	3	0.0912218	0.784373	-0.644934
120780	13/09/2018--22:26:00	33.54	0	0.0912218	0.784373	-0.644934
120840	13/09/2018--22:27:00	33.6	65	0.153902	0.964155	-0.253012
120900	13/09/2018--22:28:00	33.64	8	0.200912	0.904228	-0.418825
120960	13/09/2018--22:29:00	33.72	44	0.0598818	0.949173	-0.343455
121020	13/09/2018--22:30:00	33.84	45	0.263592	0.964155	-0.20779
121080	13/09/2018--22:31:00	34.01	20	0.216582	0.904228	-0.298233
121140	13/09/2018--22:32:00	34	44	0.122562	0.949173	-0.328381
121200	13/09/2018--22:33:00	33.81	15	0.0755518	0.91921	-0.448973
121260	13/09/2018--22:34:00	33.7	40	0.294932	0.934191	-0.253012
121320	13/09/2018--22:35:00	33.75	0	0.279262	0.964155	-0.13242
121380	13/09/2018--22:36:00	33.83	25	0.294932	0.874264	-0.448973
121440	13/09/2018--22:37:00	33.92	298	0.279262	0.934191	-0.418825
121500	13/09/2018--22:38:00	33.89	405	0.404622	0.634554	-0.162568
121560	13/09/2018--22:39:00	33.79	931	0.373282	0.91921	-0.192716
121620	13/09/2018--22:40:00	33.86	729	0.169572	0.904228	-0.358529
121680	13/09/2018--22:41:00	33.84	705	0.169572	0.964155	-0.448973
121740	13/09/2018--22:42:00	33.61	56	-0.00279819	10.091	-0.0118289
121800	13/09/2018--22:43:00	33.43	62	0.0128718	0.889246	-0.479121
121860	13/09/2018--22:44:00	33.5	88	0.153902	0.994119	-0.20779
121920	13/09/2018--22:45:00	33.66	94	-0.00279819	0.979137	-0.509268
121980	13/09/2018--22:46:00	33.78	69	-0.0498082	0.91921	-0.418825
122040	13/09/2018--22:47:00	33.89	20	-0.112488	0.964155	-0.298233
122100	13/09/2018--22:48:00	33.97	93	0.0128718	0.814337	-0.479121
122160	13/09/2018--22:49:00	34.03	98	0.0442118	0.91921	-0.479121
122220	13/09/2018--22:50:00	34.15	23	-0.0654782	0.949173	-0.28316
122280	13/09/2018--22:51:00	34.08	372	0.279262	0.904228	-0.328381
122340	13/09/2018--22:52:00	33.9	72	0.216582	0.904228	-0.403751
122400	13/09/2018--22:53:00	33.72	146	0.326272	0.949173	-0.373603
122460	13/09/2018--22:54:00	33.66	159	0.106892	0.8443	-0.253012
122520	13/09/2018--22:55:00	33.59	51	0.326272	0.934191	-0.192716
122580	13/09/2018--22:56:00	33.54	367	0.310602	0.784373	-0.539416
122640	13/09/2018--22:57:00	33.4	28	0.0598818	0.91921	-0.509268
122700	13/09/2018--22:58:00	33.45	68	-0.0341382	0.904228	-0.373603
122760	13/09/2018--22:59:00	33.52	266	0.263592	0.889246	-0.433899
122820	13/09/2018--23:00:00	33.52	232	0.122562	0.91921	-0.388677
122880	13/09/2018--23:01:00	33.45	60	0.232252	0.934191	-0.298233
122940	13/09/2018--23:02:00	33.43	106	-0.316198	0.634554	-0.660008
123000	13/09/2018--23:03:00	33.53	151	-0.0968182	0.859282	-0.479121
123060	13/09/2018--23:04:00	33.68	127	0.169572	0.8443	-0.614786
123120	13/09/2018--23:05:00	33.67	88	-0.00279819	0.829318	-0.584638
123180	13/09/2018--23:06:00	33.71	201	0.357612	0.91921	0.108763
123240	13/09/2018--23:07:00	33.88	388	0.106892	106.903	-0.509268
123300	13/09/2018--23:08:00	33.98	112	0.0598818	102.408	-0.102272
123360	13/09/2018--23:09:00	34.04	68	0.232252	0.979137	-0.298233
123420	13/09/2018--23:10:00	34.02	62	-0.629598	0.784373	-0.0570507
123480	13/09/2018--23:11:00	34.04	90	0.216582	0.91921	-0.373603
123540	13/09/2018--23:12:00	34.02	59	0.153902	0.904228	-0.433899
123600	13/09/2018--23:13:00	34.05	11	0.200912	0.904228	-0.433899
123660	13/09/2018--23:14:00	34.08	57	-0.942998	0.27499	-0.20779
123720	13/09/2018--23:15:00	34.04	49	0.0128718	0.979137	-0.147494
123780	13/09/2018--23:16:00	33.98	109	0.0755518	0.91921	-0.448973
123840	13/09/2018--23:17:00	33.96	73	0.122562	0.904228	-0.464047
123900	13/09/2018--23:18:00	33.97	148	0.263592	0.874264	-0.433899
123960	13/09/2018--23:19:00	33.97	82	0.138232	0.91921	-0.433899
124020	13/09/2018--23:20:00	33.85	56	0.0285418	0.8443	-0.584638
124080	13/09/2018--23:21:00	33.81	0	0.0128718	0.829318	-0.584638
124140	13/09/2018--23:22:00	33.87	0	-0.00279819	0.829318	-0.569564
124200	13/09/2018--23:23:00	33.96	0	-0.0184682	0.829318	-0.584638
124260	13/09/2018--23:24:00	34.04	0	-0.0341382	0.829318	-0.584638
124320	13/09/2018--23:25:00	34.13	0	-0.0498082	0.784373	-0.62986
124380	13/09/2018--23:26:00	34.2	0	-0.0341382	0.769391	-0.660008
124440	13/09/2018--23:27:00	34.23	0	-0.112488	0.784373	-0.62986
124500	13/09/2018--23:28:00	34.26	0	-0.128158	0.769391	-0.62986
124560	13/09/2018--23:29:00	34.32	0	-0.143828	0.769391	-0.62986
124620	13/09/2018--23:30:00	34.29	0	-0.0968182	0.739427	-0.675082
124680	13/09/2018--23:31:00	34.29	0	-0.0968182	0.724445	-0.675082
124740	13/09/2018--23:32:00	34.27	0	-0.0968182	0.724445	-0.690156
124800	13/09/2018--23:33:00	34.23	141	0.263592	0.664518	-0.147494
124860	13/09/2018--23:34:00	34.17	271	0.655342	153.347	0.0333929
124920	13/09/2018--23:35:00	33.94	421	-0.0498082	0.829318	-0.147494
124980	13/09/2018--23:36:00	33.69	155	0.169572	0.964155	-0.403751
125040	13/09/2018--23:37:00	33.59	165	0.0598818	0.814337	-0.644934
125100	13/09/2018--23:38:00	33.61	91	-0.0654782	0.8443	-0.614786
125160	13/09/2018--23:39:00	33.6	48	-0.284858	0.709464	-0.690156
125220	13/09/2018--23:40:00	33.57	35	-0.0498082	102.408	-0.0871985
125280	13/09/2018--23:41:00	33.6	34	-0.378878	0.604591	-0.705229
125340	13/09/2018--23:42:00	33.58	62	-0.519908	0.949173	0.380093
125400	13/09/2018--23:43:00	33.53	141	0.169572	0.859282	-0.509268
125460	13/09/2018--23:44:00	33.49	81	0.138232	0.979137	-0.268086
125520	13/09/2018--23:45:00	33.31	112	-0.112488	0.829318	-0.55449
125580	13/09/2018--23:46:00	33.22	42	-0.190838	0.769391	-0.735377
125640	13/09/2018--23:47:00	33.24	57	-0.128158	0.769391	-0.569564
125700	13/09/2018--23:48:00	33.21	59	-0.175168	0.799355	-0.584638
125760	13/09/2018--23:49:00	33.25	84	-0.363208	0.754409	-0.660008
125820	13/09/2018--23:50:00	33.17	37	-0.237848	0.754409	-0.675082
125880	13/09/2018--23:51:00	33.09	46	0.200912	0.904228	-0.433899
125940	13/09/2018--23:52:00	33.08	17	-0.347538	0.979137	0.274576
126000	13/09/2018--23:53:00	33.13	318	0.279262	0.91921	-0.388677
126060	13/09/2018--23:54:00	33.16	134	0.0128718	10.091	-0.117346
126120	13/09/2018--23:55:00	33.18	252	0.200912	0.91921	-0.373603
126180	13/09/2018--23:56:00	33.24	56	0.404622	0.91921	0.153984
126240	13/09/2018--23:57:00	33.32	20	-0.00279819	0.979137	-0.192716
126300	13/09/2018--23:58:00	33.38	17	0.106892	0.964155	-0.268086
126360	13/09/2018--23:59:00	33.4	8	-0.410218	0.829318	-0.0419767
126420	14/09/2018--00:00:00	33.41	18	0.247922	0.964155	-0.237938
126480	14/09/2018--00:01:00	33.47	321	0.216582	0.739427	-0.298233
126540	14/09/2018--00:02:00	33.46	354	0.138232	0.904228	-0.328381
126600	14/09/2018--00:03:00	33.44	187	0.122562	0.889246	-0.464047
126660	14/09/2018--00:04:00	33.45	250	-0.958668	0.215062	-0.20779
126720	14/09/2018--00:05:00	33.42	129	0.921732	-0.264357	-0.0871985
126780	14/09/2018--00:06:00	33.48	12	0.921732	-0.189448	-0.343455
126840	14/09/2018--00:07:00	33.55	18	0.529982	-0.0546113	-0.855969
126900	14/09/2018--00:08:00	33.59	1	0.592662	-0.0995569	-0.810747
126960	14/09/2018--00:09:00	33.65	2	0.937402	0.155135	-0.358529
127020	14/09/2018--00:10:00	33.69	3	0.545652	-0.0546113	-0.855969
127080	14/09/2018--00:11:00	33.73	0	0.514312	-0.0546113	-0.871043
127140	14/09/2018--00:12:00	33.78	2	0.639672	-0.084575	-0.765525
127200	14/09/2018--00:13:00	33.82	1	0.843382	0.020298	-0.55449
127260	14/09/2018--00:14:00	33.82	3	0.561322	-0.0695931	-0.825821
127320	14/09/2018--00:15:00	33.87	0	0.561322	-0.0695931	-0.840895
127380	14/09/2018--00:16:00	33.9	0	0.498642	-0.0695931	-0.871043
127440	14/09/2018--00:17:00	33.96	0	0.624002	-0.0546113	-0.795673
127500	14/09/2018--00:18:00	34.02	0	0.624002	-0.0396294	-0.795673
127560	14/09/2018--00:19:00	34.05	0	0.639672	-0.0396294	-0.780599
127620	14/09/2018--00:20:00	34.1	0	0.608332	-0.0546113	-0.795673
127680	14/09/2018--00:21:00	34.13	0	0.576992	-0.0546113	-0.825821
127740	14/09/2018--00:22:00	34.17	0	0.561322	-0.0396294	-0.840895
127800	14/09/2018--00:23:00	34.21	0	0.921732	0.020298	-0.388677
127860	14/09/2018--00:24:00	34.13	0	0.968741	-0.0995569	-0.222864
127920	14/09/2018--00:25:00	34.08	0	0.498642	-0.0546113	-0.871043
127980	14/09/2018--00:26:00	34.13	0	0.498642	-0.0546113	-0.871043
128040	14/09/2018--00:27:00	34.18	0	0.482972	-0.0546113	-0.886117
128100	14/09/2018--00:28:00	34.26	0	0.514312	-0.0695931	-0.871043
128160	14/09/2018--00:29:00	34.28	10	0.0128718	0.27499	0.967976
128220	14/09/2018--00:30:00	34.32	55	0.388952	0.0652436	0.922754
128280	14/09/2018--00:31:00	34.4	10	0.404622	0.0502617	0.907681
128340	14/09/2018--00:32:00	34.46	0	0.341942	0.140153	0.907681
128400	14/09/2018--00:33:00	34.52	0	0.514312	0.00531616	0.847385
128460	14/09/2018--00:34:00	34.46	0	0.404622	0.230044	0.892607
128520	14/09/2018--00:35:00	34.48	5	0.279262	0.185098	0.937828
128580	14/09/2018--00:36:00	34.5	0	0.733692	0.020298	0.666498
128640	14/09/2018--00:37:00	34.43	0	0.765032	0.110189	0.666498
128700	14/09/2018--00:38:00	34.42	4	-0.0341382	0.230044	0.98305
128760	14/09/2018--00:39:00	34.71	0	-0.00279819	0.215062	0.98305
128820	14/09/2018--00:40:00	34.85	0	-0.0184682	0.215062	0.98305
128880	14/09/2018--00:41:00	34.95	0	-0.0654782	0.230044	0.98305
128940	14/09/2018--00:42:00	35.04	0	-0.0811482	0.230044	0.98305
129000	14/09/2018--00:43:00	35.12	0	-0.0811482	0.230044	0.98305
129060	14/09/2018--00:44:00	35.19	0	-0.0811482	0.230044	0.967976
129120	14/09/2018--00:45:00	35.26	0	-0.0811482	0.230044	0.98305
129180	14/09/2018--00:46:00	35.32	0	-0.0968182	0.230044	0.967976
129240	14/09/2018--00:47:00	35.38	0	-0.0811482	0.230044	0.967976
129300	14/09/2018--00:48:00	35.44	0	-0.0968182	0.230044	0.98305
129360	14/09/2018--00:49:00	35.49	0	-0.0968182	0.230044	0.98305
129420	14/09/2018--00:50:00	35.58	0	-0.112488	0.245026	0.967976
129480	14/09/2018--00:51:00	35.62	0	-0.128158	0.245026	0.967976
129540	14/09/2018--00:52:00	35.66	0	-0.128158	0.245026	0.967976
129600	14/09/2018--00:53:00	35.71	0	-0.128158	0.245026	0.967976
129660	14/09/2018--00:54:00	35.73	0	-0.128158	0.245026	0.967976
129720	14/09/2018--00:55:00	35.77	0	-0.128158	0.245026	0.967976
129780	14/09/2018--00:56:00	35.8	0	-0.128158	0.245026	0.98305
129840	14/09/2018--00:57:00	35.83	0	-0.128158	0.245026	0.967976
129900	14/09/2018--00:58:00	35.87	0	-0.128158	0.245026	0.967976
129960	14/09/2018--00:59:00	35.88	0	-0.128158	0.245026	0.967976
130020	14/09/2018--01:00:00	35.93	0	-0.143828	0.245026	0.967976
130080	14/09/2018--01:01:00	35.93	0	-0.143828	0.245026	0.967976
130140	14/09/2018--01:02:00	35.98	0	-0.143828	0.245026	0.967976
130200	14/09/2018--01:03:00	36	0	-0.159498	0.260008	0.952902
130260	14/09/2018--01:04:00	36	0	-0.159498	0.260008	0.952902
130320	14/09/2018--01:05:00	35.91	40	0.0912218	0.0502617	-102.178
130380	14/09/2018--01:06:00	35.73	0	0.153902	0.0352799	-0.991634
130440	14/09/2018--01:07:00	35.73	0	0.200912	0.0352799	-0.991634
130500	14/09/2018--01:08:00	35.75	0	0.200912	0.0352799	-0.991634
130560	14/09/2018--01:09:00	35.76	0	0.200912	0.0502617	-0.991634
130620	14/09/2018--01:10:00	35.76	0	0.216582	0.0502617	-0.991634
130680	14/09/2018--01:11:00	35.76	0	0.326272	0.0502617	-0.946412
130740	14/09/2018--01:12:00	35.76	0	0.326272	0.0502617	-0.946412
130800	14/09/2018--01:13:00	35.74	0	0.326272	0.0502617	-0.961486
130860	14/09/2018--01:14:00	35.72	0	0.326272	0.0502617	-0.946412
130920	14/09/2018--01:15:00	35.71	0	0.326272	0.0502617	-0.946412
130980	14/09/2018--01:16:00	35.71	0	0.326272	0.0502617	-0.961486
131040	14/09/2018--01:17:00	35.71	0	0.326272	0.0502617	-0.946412
131100	14/09/2018--01:18:00	35.7	0	0.326272	0.0502617	-0.946412
131160	14/09/2018--01:19:00	35.71	0	0.326272	0.0502617	-0.946412
131220	14/09/2018--01:20:00	35.71	0	0.326272	0.0502617	-0.946412
131280	14/09/2018--01:21:00	35.7	0	0.326272	0.0502617	-0.946412
131340	14/09/2018--01:22:00	35.7	0	0.326272	0.0502617	-0.946412
131400	14/09/2018--01:23:00	35.71	0	0.326272	0.0502617	-0.946412
131460	14/09/2018--01:24:00	35.71	0	0.326272	0.0502617	-0.946412
131520	14/09/2018--01:25:00	35.71	0	0.326272	0.0502617	-0.946412
131580	14/09/2018--01:26:00	35.71	0	0.341942	0.0502617	-0.961486
131640	14/09/2018--01:27:00	35.72	0	0.326272	0.0502617	-0.961486
131700	14/09/2018--01:28:00	35.73	0	0.326272	0.0502617	-0.946412
131760	14/09/2018--01:29:00	35.73	0	0.326272	0.0502617	-0.961486
131820	14/09/2018--01:30:00	35.75	0	0.388952	-0.0695931	-0.916264
131880	14/09/2018--01:31:00	35.74	0	0.404622	-0.0546113	-0.931338
131940	14/09/2018--01:32:00	35.73	0	0.404622	-0.0546113	-0.931338
132000	14/09/2018--01:33:00	35.76	0	0.404622	-0.0546113	-0.916264
132060	14/09/2018--01:34:00	35.77	0	0.404622	-0.0546113	-0.916264
132120	14/09/2018--01:35:00	35.77	0	0.404622	-0.0546113	-0.916264
132180	14/09/2018--01:36:00	35.77	0	0.404622	-0.0546113	-0.931338
132240	14/09/2018--01:37:00	35.79	0	0.404622	-0.0546113	-0.916264
132300	14/09/2018--01:38:00	35.78	0	0.404622	-0.0546113	-0.931338
132360	14/09/2018--01:39:00	35.78	0	0.404622	-0.0546113	-0.916264
132420	14/09/2018--01:40:00	35.78	0	0.404622	-0.0695931	-0.916264
132480	14/09/2018--01:41:00	35.79	0	0.404622	-0.0546113	-0.916264
132540	14/09/2018--01:42:00	35.81	0	0.404622	-0.0695931	-0.916264
132600	14/09/2018--01:43:00	35.81	0	0.404622	-0.0695931	-0.916264
132660	14/09/2018--01:44:00	35.8	0	0.404622	-0.0695931	-0.916264
132720	14/09/2018--01:45:00	35.82	0	0.404622	-0.0695931	-0.916264
132780	14/09/2018--01:46:00	35.81	0	0.404622	-0.0695931	-0.916264
132840	14/09/2018--01:47:00	35.82	0	0.404622	-0.0695931	-0.916264
132900	14/09/2018--01:48:00	35.82	0	0.404622	-0.0695931	-0.931338
132960	14/09/2018--01:49:00	35.82	0	0.404622	-0.0695931	-0.916264
133020	14/09/2018--01:50:00	35.84	0	0.404622	-0.0695931	-0.916264
133080	14/09/2018--01:51:00	35.84	0	0.404622	-0.0695931	-0.916264
133140	14/09/2018--01:52:00	35.83	0	0.404622	-0.0695931	-0.916264
133200	14/09/2018--01:53:00	35.83	0	0.404622	-0.0695931	-0.916264
133260	14/09/2018--01:54:00	35.84	3	0.185242	0.0502617	-0.991634
133320	14/09/2018--01:55:00	35.85	0	0.185242	0.0502617	-0.991634
133380	14/09/2018--01:56:00	35.85	0	0.185242	0.0502617	-0.991634
133440	14/09/2018--01:57:00	35.86	0	0.185242	0.0502617	-0.991634
133500	14/09/2018--01:58:00	35.87	0	0.185242	0.0502617	-0.991634
133560	14/09/2018--01:59:00	35.88	0	0.185242	0.0502617	-0.991634
133620	14/09/2018--02:00:00	35.87	0	0.185242	0.0502617	-0.991634
133680	14/09/2018--02:01:00	35.88	0	0.185242	0.0502617	-0.991634
133740	14/09/2018--02:02:00	35.88	0	0.185242	0.0352799	-0.991634
133800	14/09/2018--02:03:00	35.88	0	0.185242	0.0502617	-0.991634
133860	14/09/2018--02:04:00	35.91	0	0.185242	0.0502617	-0.991634
133920	14/09/2018--02:05:00	35.89	0	0.185242	0.0502617	-0.991634
133980	14/09/2018--02:06:00	35.91	0	0.451632	-0.0396294	-0.90119
134040	14/09/2018--02:07:00	35.93	0	0.420292	-0.0396294	-0.916264
134100	14/09/2018--02:08:00	35.9	0	0.420292	-0.0246476	-0.916264
134160	14/09/2018--02:09:00	35.92	0	0.420292	-0.0396294	-0.916264
134220	14/09/2018--02:10:00	35.94	0	-0.00279819	0.020298	-100.671
134280	14/09/2018--02:11:00	35.94	0	-0.0184682	0.020298	-100.671
134340	14/09/2018--02:12:00	35.94	0	-0.0184682	0.020298	-100.671
134400	14/09/2018--02:13:00	35.94	0	-0.0184682	0.020298	-100.671
134460	14/09/2018--02:14:00	35.95	0	-0.0184682	0.020298	-100.671
134520	14/09/2018--02:15:00	35.96	0	-0.0184682	0.020298	-100.671
134580	14/09/2018--02:16:00	35.96	0	-0.0184682	0.020298	-100.671
134640	14/09/2018--02:17:00	35.99	0	-0.0184682	0.020298	-100.671
134700	14/09/2018--02:18:00	35.98	0	-0.00279819	0.020298	-100.671
134760	14/09/2018--02:19:00	36	0	-0.00279819	0.020298	-100.671
134820	14/09/2018--02:20:00	35.99	0	-0.0184682	0.020298	-100.671
134880	14/09/2018--02:21:00	35.99	0	-0.0184682	0.020298	-100.671
134940	14/09/2018--02:22:00	36	0	-0.0184682	0.020298	-100.671
135000	14/09/2018--02:23:00	35.99	0	-0.0184682	0.020298	-100.671
135060	14/09/2018--02:24:00	36.03	0	-0.0184682	0.020298	-100.671
135120	14/09/2018--02:25:00	36.01	0	-0.0184682	0.020298	-100.671
135180	14/09/2018--02:26:00	36.04	0	-0.0184682	0.020298	-100.671
135240	14/09/2018--02:27:00	36.04	0	-0.00279819	0.020298	-100.671
135300	14/09/2018--02:28:00	36.03	0	-0.0184682	0.020298	-100.671
135360	14/09/2018--02:29:00	36.04	0	-0.0184682	0.020298	-100.671
135420	14/09/2018--02:30:00	36.05	0	-0.0184682	0.020298	-100.671
135480	14/09/2018--02:31:00	36.04	0	-0.0184682	0.020298	-100.671
135540	14/09/2018--02:32:00	36.05	0	0.122562	0.0502617	-0.991634
135600	14/09/2018--02:33:00	36.04	0	0.122562	0.0652436	-0.991634
135660	14/09/2018--02:34:00	36.04	0	0.122562	0.0502617	-0.991634
135720	14/09/2018--02:35:00	36.01	0	0.122562	0.0652436	-0.991634
135780	14/09/2018--02:36:00	36.04	0	0.122562	0.0652436	-0.991634
135840	14/09/2018--02:37:00	36.04	0	0.122562	0.0502617	-0.991634
135900	14/09/2018--02:38:00	36.02	0	0.138232	0.0502617	-0.991634
135960	14/09/2018--02:39:00	36.02	0	0.138232	0.0652436	-0.991634
136020	14/09/2018--02:40:00	36.01	0	0.138232	0.0652436	-0.991634
136080	14/09/2018--02:41:00	36	0	0.138232	0.0502617	-0.991634
136140	14/09/2018--02:42:00	36	0	0.138232	0.0652436	-0.991634
136200	14/09/2018--02:43:00	36	0	0.138232	0.0652436	-0.991634
136260	14/09/2018--02:44:00	35.98	0	0.138232	0.0652436	-0.991634
136320	14/09/2018--02:45:00	35.98	0	0.138232	0.0652436	-0.991634
136380	14/09/2018--02:46:00	35.98	0	0.138232	0.0652436	-0.991634
136440	14/09/2018--02:47:00	35.98	0	0.138232	0.0652436	-0.991634
136500	14/09/2018--02:48:00	35.97	0	0.138232	0.0652436	-0.991634
136560	14/09/2018--02:49:00	35.96	0	0.404622	0.0352799	-0.931338
136620	14/09/2018--02:50:00	35.95	7	0.671012	-0.174466	-0.720303
136680	14/09/2018--02:51:00	35.92	0	0.671012	-0.174466	-0.735377
136740	14/09/2018--02:52:00	35.86	0	0.655342	-0.174466	-0.735377
136800	14/09/2018--02:53:00	35.86	0	0.655342	-0.174466	-0.735377
136860	14/09/2018--02:54:00	35.81	0	0.655342	-0.174466	-0.735377
136920	14/09/2018--02:55:00	35.77	0	0.655342	-0.174466	-0.750451
136980	14/09/2018--02:56:00	35.75	0	0.655342	-0.159484	-0.750451
137040	14/09/2018--02:57:00	35.72	0	0.655342	-0.159484	-0.735377
137100	14/09/2018--02:58:00	35.71	0	0.639672	-0.159484	-0.750451
137160	14/09/2018--02:59:00	35.68	0	0.655342	-0.159484	-0.750451
137220	14/09/2018--03:00:00	35.66	0	0.639672	-0.159484	-0.750451
137280	14/09/2018--03:01:00	35.62	0	0.639672	-0.159484	-0.750451
137340	14/09/2018--03:02:00	35.61	0	0.639672	-0.174466	-0.750451
137400	14/09/2018--03:03:00	35.62	0	0.639672	-0.159484	-0.750451
137460	14/09/2018--03:04:00	35.61	0	0.639672	-0.159484	-0.750451
137520	14/09/2018--03:05:00	35.6	0	0.655342	-0.159484	-0.750451
137580	14/09/2018--03:06:00	35.51	60	0.185242	0.185098	0.967976
137640	14/09/2018--03:07:00	35.33	0	0.232252	0.185098	0.952902
137700	14/09/2018--03:08:00	35.21	0	0.216582	0.185098	0.967976
137760	14/09/2018--03:09:00	35.12	0	0.232252	0.185098	0.952902
137820	14/09/2018--03:10:00	35.03	0	0.232252	0.185098	0.967976
137880	14/09/2018--03:11:00	34.96	0	0.232252	0.185098	0.967976
137940	14/09/2018--03:12:00	34.88	0	0.232252	0.185098	0.952902
138000	14/09/2018--03:13:00	34.86	0	0.216582	0.185098	0.952902
138060	14/09/2018--03:14:00	34.79	0	0.216582	0.185098	0.952902
138120	14/09/2018--03:15:00	34.72	0	0.216582	0.185098	0.952902
138180	14/09/2018--03:16:00	34.62	0	0.232252	0.170117	0.952902
138240	14/09/2018--03:17:00	34.55	0	0.216582	0.185098	0.952902
138300	14/09/2018--03:18:00	34.51	0	0.216582	0.185098	0.952902
138360	14/09/2018--03:19:00	34.49	0	0.232252	0.170117	0.952902
138420	14/09/2018--03:20:00	34.49	0	0.232252	0.185098	0.952902
138480	14/09/2018--03:21:00	34.44	0	0.232252	0.185098	0.952902
138540	14/09/2018--03:22:00	34.42	0	0.232252	0.185098	0.952902
138600	14/09/2018--03:23:00	34.45	0	0.216582	0.185098	0.952902
138660	14/09/2018--03:24:00	34.44	0	0.232252	0.170117	0.952902
138720	14/09/2018--03:25:00	34.42	0	0.232252	0.185098	0.952902
138780	14/09/2018--03:26:00	34.45	0	0.232252	0.185098	0.952902
138840	14/09/2018--03:27:00	34.45	0	0.232252	0.185098	0.952902
138900	14/09/2018--03:28:00	34.45	0	0.232252	0.185098	0.952902
138960	14/09/2018--03:29:00	34.45	0	0.921732	-0.0695931	0.349945
139020	14/09/2018--03:30:00	34.46	0	0.937402	-0.084575	0.334871
139080	14/09/2018--03:31:00	34.48	0	0.937402	-0.0995569	0.319797
139140	14/09/2018--03:32:00	34.53	0	0.937402	-0.0995569	0.304724
139200	14/09/2018--03:33:00	34.55	0	0.937402	-0.114539	0.304724
139260	14/09/2018--03:34:00	34.58	0	0.953071	-0.0995569	0.274576
139320	14/09/2018--03:35:00	34.63	0	0.937402	-0.114539	0.274576
139380	14/09/2018--03:36:00	34.68	0	0.937402	-0.114539	0.28965
139440	14/09/2018--03:37:00	34.71	0	0.953071	-0.114539	0.274576
139500	14/09/2018--03:38:00	34.74	0	0.953071	-0.129521	0.259502
139560	14/09/2018--03:39:00	34.77	4	0.953071	-0.129521	0.244428
139620	14/09/2018--03:40:00	34.8	0	0.953071	-0.129521	0.244428
139680	14/09/2018--03:41:00	34.82	0	0.953071	-0.129521	0.229354
139740	14/09/2018--03:42:00	34.84	0	0.953071	-0.129521	0.229354
139800	14/09/2018--03:43:00	34.83	0	0.953071	-0.129521	0.229354
139860	14/09/2018--03:44:00	34.85	0	0.953071	-0.144502	0.229354
139920	14/09/2018--03:45:00	34.87	0	0.953071	-0.144502	0.21428
139980	14/09/2018--03:46:00	34.86	3	0.921732	-0.0546113	0.28965
140040	14/09/2018--03:47:00	34.9	0	0.890392	-0.084575	0.410241
140100	14/09/2018--03:48:00	35.05	1	0.937402	-0.0695931	0.319797
140160	14/09/2018--03:49:00	35.23	0	0.968741	-0.0995569	0.153984
140220	14/09/2018--03:50:00	35.3	2	0.984411	-0.0695931	0.13891
140280	14/09/2018--03:51:00	35.37	0	0.984411	-0.0695931	0.13891
140340	14/09/2018--03:52:00	35.41	0	0.984411	-0.0695931	0.123836
140400	14/09/2018--03:53:00	35.45	9	0.357612	-0.0995569	-0.97656
140460	14/09/2018--03:54:00	35.42	21	0.122562	0.0652436	-0.991634
140520	14/09/2018--03:55:00	35.47	0	0.122562	0.0652436	-0.991634
140580	14/09/2018--03:56:00	35.49	0	0.122562	0.0652436	-0.991634
140640	14/09/2018--03:57:00	35.51	0	0.216582	0.0802255	-0.97656
140700	14/09/2018--03:58:00	35.52	0	0.232252	0.0802255	-0.97656
140760	14/09/2018--03:59:00	35.52	0	0.232252	0.0802255	-0.97656
140820	14/09/2018--04:00:00	35.55	0	0.232252	0.0802255	-0.97656
140880	14/09/2018--04:01:00	35.56	0	0.232252	0.0652436	-0.97656
140940	14/09/2018--04:02:00	35.55	0	0.232252	0.0802255	-0.991634
141000	14/09/2018--04:03:00	35.55	0	0.232252	0.0802255	-0.991634
141060	14/09/2018--04:04:00	35.59	0	0.232252	0.0652436	-0.97656
141120	14/09/2018--04:05:00	35.6	0	0.138232	0.0802255	-0.991634
141180	14/09/2018--04:06:00	35.62	0	0.138232	0.0802255	-0.991634
141240	14/09/2018--04:07:00	35.62	0	0.138232	0.0802255	-0.991634
141300	14/09/2018--04:08:00	35.63	0	0.138232	0.0802255	-0.991634
141360	14/09/2018--04:09:00	35.65	0	0.200912	0.0652436	-0.97656
141420	14/09/2018--04:10:00	35.66	0	0.200912	0.0802255	-0.97656
141480	14/09/2018--04:11:00	35.66	0	0.216582	0.0652436	-0.991634
141540	14/09/2018--04:12:00	35.66	0	0.216582	0.0652436	-0.97656
141600	14/09/2018--04:13:00	35.68	0	0.216582	0.0802255	-0.97656
141660	14/09/2018--04:14:00	35.65	0	0.216582	0.0652436	-0.97656
141720	14/09/2018--04:15:00	35.67	0	0.216582	0.0652436	-0.991634
141780	14/09/2018--04:16:00	35.65	0	0.232252	0.0652436	-0.97656
141840	14/09/2018--04:17:00	35.66	0	0.232252	0.0652436	-0.97656
141900	14/09/2018--04:18:00	35.67	0	0.216582	0.0652436	-0.97656
141960	14/09/2018--04:19:00	35.67	0	0.232252	0.0652436	-0.97656
142020	14/09/2018--04:20:00	35.66	0	0.200912	0.0802255	-0.991634
142080	14/09/2018--04:21:00	35.66	0	0.200912	0.0802255	-0.991634
142140	14/09/2018--04:22:00	35.68	0	0.200912	0.0802255	-0.991634
142200	14/09/2018--04:23:00	35.68	0	0.200912	0.0802255	-0.97656
142260	14/09/2018--04:24:00	35.68	0	0.200912	0.0802255	-0.97656
142320	14/09/2018--04:25:00	35.68	0	0.216582	0.0802255	-0.97656
142380	14/09/2018--04:26:00	35.68	0	0.200912	0.0802255	-0.97656
142440	14/09/2018--04:27:00	35.69	0	0.200912	0.0802255	-0.97656
142500	14/09/2018--04:28:00	35.67	0	0.200912	0.0802255	-0.97656
142560	14/09/2018--04:29:00	35.67	0	0.200912	0.0802255	-0.97656
142620	14/09/2018--04:30:00	35.69	0	0.200912	0.0802255	-0.97656
142680	14/09/2018--04:31:00	35.68	0	0.216582	0.0802255	-0.991634
142740	14/09/2018--04:32:00	35.7	0	0.200912	0.0802255	-0.97656
142800	14/09/2018--04:33:00	35.7	0	0.451632	-0.0246476	-0.90119
142860	14/09/2018--04:34:00	35.71	0	0.451632	-0.0246476	-0.90119
142920	14/09/2018--04:35:00	35.7	0	0.435962	-0.0246476	-0.916264
142980	14/09/2018--04:36:00	35.7	0	0.435962	-0.0246476	-0.916264
143040	14/09/2018--04:37:00	35.71	0	0.435962	-0.0246476	-0.90119
143100	14/09/2018--04:38:00	35.71	0	0.435962	-0.0246476	-0.90119
143160	14/09/2018--04:39:00	35.69	0	0.420292	-0.0246476	-0.916264
143220	14/09/2018--04:40:00	35.7	0	0.435962	-0.0246476	-0.916264
143280	14/09/2018--04:41:00	35.71	0	0.435962	-0.0246476	-0.90119
143340	14/09/2018--04:42:00	35.68	0	0.420292	-0.0246476	-0.90119
143400	14/09/2018--04:43:00	35.69	0	0.435962	-0.0246476	-0.916264
143460	14/09/2018--04:44:00	35.69	10	0.0755518	0.0352799	-100.671
143520	14/09/2018--04:45:00	35.68	0	0.0755518	0.0352799	-100.671
143580	14/09/2018--04:46:00	35.69	0	0.0755518	0.0352799	-100.671
143640	14/09/2018--04:47:00	35.7	0	0.0755518	0.0352799	-100.671
143700	14/09/2018--04:48:00	35.69	0	0.0755518	0.0352799	-100.671
143760	14/09/2018--04:49:00	35.68	0	0.0755518	0.0352799	-100.671
143820	14/09/2018--04:50:00	35.68	0	0.0755518	0.0352799	-100.671
143880	14/09/2018--04:51:00	35.69	0	0.0755518	0.0352799	-100.671
143940	14/09/2018--04:52:00	35.68	0	0.0755518	0.0352799	-100.671
144000	14/09/2018--04:53:00	35.68	0	0.0755518	0.0352799	-100.671
144060	14/09/2018--04:54:00	35.67	0	0.0755518	0.0352799	-100.671
144120	14/09/2018--04:55:00	35.67	0	0.0755518	0.0352799	-100.671
144180	14/09/2018--04:56:00	35.68	0	0.0912218	0.0352799	-100.671
144240	14/09/2018--04:57:00	35.68	0	0.0912218	0.0352799	-0.991634
144300	14/09/2018--04:58:00	35.67	0	0.0912218	0.0352799	-100.671
144360	14/09/2018--04:59:00	35.67	0	0.106892	0.0352799	-100.671
144420	14/09/2018--05:00:00	35.7	0	0.106892	0.0352799	-100.671
