# Supplementary material for: A randomized cross-over trial investigating differences in 24-h personal air and skin temperatures using wearable sensors between two climatologically contrasting settings
Source: Sci Rep. 2021 Nov 10;11:22020. doi: 10.1038/s41598-021-01180-y (PMC8580978; doi:10.1038/s41598-021-01180-y)
Supplement: Supplementary file 2 — Supplementary Data. [file 41598_2021_1180_MOESM2_ESM.zip › New folder/new/T51_A2new.csv]

Index	Date	Temperature	Activity	X-axis	Y-axis	Z-axis	Marker
69060	13/09/2018--05:00:00	27.07	0	0.00121774	0.0556919	0.989664
69120	13/09/2018--05:01:00	27.07	0	0.00121774	0.0556919	100.443
69180	13/09/2018--05:02:00	27.07	0	0.00121774	0.0556919	0.989664
69240	13/09/2018--05:03:00	27.06	0	0.00121774	0.0556919	100.443
69300	13/09/2018--05:04:00	27.04	0	0.00121774	0.0556919	100.443
69360	13/09/2018--05:05:00	27.04	0	0.00121774	0.0556919	100.443
69420	13/09/2018--05:06:00	27.05	0	0.00121774	0.0556919	100.443
69480	13/09/2018--05:07:00	27.07	0	0.00121774	0.0556919	0.989664
69540	13/09/2018--05:08:00	27.05	0	0.00121774	0.0556919	100.443
69600	13/09/2018--05:09:00	27.04	0	0.00121774	0.0556919	100.443
69660	13/09/2018--05:10:00	27.03	0	0.00121774	0.0556919	100.443
69720	13/09/2018--05:11:00	27.04	0	0.00121774	0.0556919	100.443
69780	13/09/2018--05:12:00	27.04	0	0.00121774	0.0556919	100.443
69840	13/09/2018--05:13:00	27.03	0	0.00121774	0.0556919	100.443
69900	13/09/2018--05:14:00	27.05	0	0.00121774	0.0556919	100.443
69960	13/09/2018--05:15:00	27.03	0	0.00121774	0.0556919	100.443
70020	13/09/2018--05:16:00	27.03	0	0.00121774	0.0556919	100.443
70080	13/09/2018--05:17:00	27	0	0.00121774	0.0556919	100.443
70140	13/09/2018--05:18:00	27.02	0	0.00121774	0.0556919	0.989664
70200	13/09/2018--05:19:00	27	0	0.00121774	0.0556919	0.989664
70260	13/09/2018--05:20:00	27	0	0.00121774	0.0556919	100.443
70320	13/09/2018--05:21:00	27.02	0	0.00121774	0.0556919	100.443
70380	13/09/2018--05:22:00	27.04	0	0.00121774	0.0556919	100.443
70440	13/09/2018--05:23:00	27.02	0	0.00121774	0.0556919	100.443
70500	13/09/2018--05:24:00	27.01	0	0.00121774	0.0556919	100.443
70560	13/09/2018--05:25:00	27.04	0	0.00121774	0.0556919	0.989664
70620	13/09/2018--05:26:00	27.02	0	0.00121774	0.0556919	100.443
70680	13/09/2018--05:27:00	27.01	0	0.00121774	0.0556919	100.443
70740	13/09/2018--05:28:00	27.04	0	0.00121774	0.0556919	100.443
70800	13/09/2018--05:29:00	27.01	0	0.00121774	0.0556919	100.443
70860	13/09/2018--05:30:00	27.02	0	0.00121774	0.0556919	100.443
70920	13/09/2018--05:31:00	27	0	0.00121774	0.0556919	100.443
70980	13/09/2018--05:32:00	27.02	0	0.00121774	0.0556919	100.443
71040	13/09/2018--05:33:00	27.01	0	0.00121774	0.0556919	0.989664
71100	13/09/2018--05:34:00	27.01	0	0.00121774	0.0556919	0.989664
71160	13/09/2018--05:35:00	27	0	0.00121774	0.0556919	100.443
71220	13/09/2018--05:36:00	26.97	0	0.00121774	0.0556919	0.989664
71280	13/09/2018--05:37:00	26.97	0	0.00121774	0.0556919	0.989664
71340	13/09/2018--05:38:00	26.95	0	0.00121774	0.0556919	100.443
71400	13/09/2018--05:39:00	26.95	0	0.00121774	0.0556919	100.443
71460	13/09/2018--05:40:00	26.94	0	0.00121774	0.0556919	0.989664
71520	13/09/2018--05:41:00	26.92	0	0.00121774	0.0556919	100.443
71580	13/09/2018--05:42:00	26.91	0	0.00121774	0.0556919	100.443
71640	13/09/2018--05:43:00	26.91	0	0.00121774	0.0556919	0.989664
71700	13/09/2018--05:44:00	26.96	5	-0.0608484	0.0701558	100.443
71760	13/09/2018--05:45:00	27.03	0	-0.0608484	0.0556919	0.989664
71820	13/09/2018--05:46:00	27.09	0	-0.0608484	0.0701558	0.989664
71880	13/09/2018--05:47:00	27.14	0	-0.0608484	0.0701558	100.443
71940	13/09/2018--05:48:00	27.17	0	-0.0608484	0.0701558	0.989664
72000	13/09/2018--05:49:00	27.2	2	-0.0142988	0.0701558	100.443
72060	13/09/2018--05:50:00	27.18	0	-0.0142988	0.0701558	0.989664
72120	13/09/2018--05:51:00	27.16	0	-0.0142988	0.0846197	0.989664
72180	13/09/2018--05:52:00	27.13	0	-0.0142988	0.0846197	100.443
72240	13/09/2018--05:53:00	27.12	0	0.00121774	0.0701558	0.989664
72300	13/09/2018--05:54:00	27.09	0	-0.0142988	0.0701558	100.443
72360	13/09/2018--05:55:00	27.07	0	0.00121774	0.0701558	0.989664
72420	13/09/2018--05:56:00	27.07	0	0.00121774	0.0701558	0.989664
72480	13/09/2018--05:57:00	27.04	0	0.00121774	0.0701558	100.443
72540	13/09/2018--05:58:00	27.02	0	0.00121774	0.0701558	0.989664
72600	13/09/2018--05:59:00	27.02	0	0.00121774	0.0701558	100.443
72660	13/09/2018--06:00:00	26.98	0	-0.0142988	0.0701558	100.443
72720	13/09/2018--06:01:00	26.98	0	0.00121774	0.0701558	0.989664
72780	13/09/2018--06:02:00	26.96	54	-0.99184	-0.146803	0.103599
72840	13/09/2018--06:03:00	27	528	-100.736	0.0846197	-0.0588458
72900	13/09/2018--06:04:00	27.17	236	-100.736	-0.0600195	0.000225208
72960	13/09/2018--06:05:00	27.38	470	-100.736	-0.0889473	-0.044078
73020	13/09/2018--06:06:00	28.15	200	-105.391	-0.204659	-0.044078
73080	13/09/2018--06:07:00	28.54	139	-0.99184	0.113548	-0.0145425
73140	13/09/2018--06:08:00	28.78	152	-100.736	-0.0166277	0.000225208
73200	13/09/2018--06:09:00	29.02	252	-100.736	-0.146803	-0.103149
73260	13/09/2018--06:10:00	29.11	196	-100.736	-0.132339	-0.0145425
73320	13/09/2018--06:11:00	29.09	365	-105.391	-0.0310917	0.014993
73380	13/09/2018--06:12:00	29.04	366	-105.391	0.0701558	-0.0293103
73440	13/09/2018--06:13:00	28.81	356	-100.736	-0.0166277	-0.117917
73500	13/09/2018--06:14:00	28.71	252	-102.287	-0.0166277	-0.0293103
73560	13/09/2018--06:15:00	28.74	73	-0.99184	-0.103411	-0.044078
73620	13/09/2018--06:16:00	28.79	42	-100.736	-0.103411	-0.0736135
73680	13/09/2018--06:17:00	28.81	343	-0.805642	0.0701558	0.605703
73740	13/09/2018--06:18:00	29.01	0	-0.790125	0.0701558	0.620471
73800	13/09/2018--06:19:00	29.23	8	-0.774609	-0.190195	0.620471
73860	13/09/2018--06:20:00	29.44	0	-0.63496	-0.276978	0.738613
73920	13/09/2018--06:21:00	29.71	0	-0.94529	-0.117875	0.369419
73980	13/09/2018--06:22:00	29.87	0	-0.960807	-0.0021638	0.310348
74040	13/09/2018--06:23:00	29.99	0	-0.960807	0.026764	0.310348
74100	13/09/2018--06:24:00	30.18	2	-0.759092	-0.190195	0.650006
74160	13/09/2018--06:25:00	30.3	176	-0.99184	-0.146803	-0.044078
74220	13/09/2018--06:26:00	29.89	212	-100.736	0.0990837	-0.0293103
74280	13/09/2018--06:27:00	29.75	235	-0.99184	-0.0600195	0.192206
74340	13/09/2018--06:28:00	29.44	153	-100.736	-0.132339	0.103599
74400	13/09/2018--06:29:00	29.38	187	-108.494	-0.0310917	-0.0883813
74460	13/09/2018--06:30:00	29.33	415	-0.99184	-0.190195	0.177438
74520	13/09/2018--06:31:00	29.12	348	-0.960807	-0.0744834	-0.117917
74580	13/09/2018--06:32:00	28.82	179	-100.736	-0.0455556	0.0445285
74640	13/09/2018--06:33:00	28.75	216	-0.728059	0.692105	146.223
74700	13/09/2018--06:34:00	28.63	256	-105.391	-0.0600195	-0.103149
74760	13/09/2018--06:35:00	28.61	132	-100.736	0.156939	0.0740639
74820	13/09/2018--06:36:00	28.71	471	-0.216014	-0.0744834	0.945361
74880	13/09/2018--06:37:00	28.89	239	-0.790125	0.185867	0.502329
74940	13/09/2018--06:38:00	29.38	354	-102.287	-0.175731	0.206974
75000	13/09/2018--06:39:00	29.13	465	-102.287	-0.161267	-0.103149
75060	13/09/2018--06:40:00	28.73	313	-102.287	-0.0021638	-0.0736135
75120	13/09/2018--06:41:00	28.51	258	-100.736	0.0990837	-0.0883813
75180	13/09/2018--06:42:00	28.29	178	-0.200497	-0.175731	0.960129
75240	13/09/2018--06:43:00	28.16	0	-0.184981	-0.190195	0.974897
75300	13/09/2018--06:44:00	28.07	0	-0.169464	-0.190195	0.960129
75360	13/09/2018--06:45:00	27.98	0	-0.184981	-0.0455556	0.974897
75420	13/09/2018--06:46:00	27.9	0	-0.184981	-0.0455556	0.974897
75480	13/09/2018--06:47:00	27.83	0	-0.184981	-0.0455556	0.989664
75540	13/09/2018--06:48:00	27.76	0	-0.184981	-0.0455556	0.974897
75600	13/09/2018--06:49:00	27.67	310	-0.759092	-0.0310917	-0.044078
75660	13/09/2018--06:50:00	28.08	331	-0.898741	-0.0166277	-0.0588458
75720	13/09/2018--06:51:00	28.24	149	-100.736	-0.0310917	-0.103149
75780	13/09/2018--06:52:00	27.97	508	-100.736	0.0701558	-0.117917
75840	13/09/2018--06:53:00	27.7	217	-0.976323	0.026764	-0.206523
75900	13/09/2018--06:54:00	27.55	114	-0.99184	0.0123001	-0.103149
75960	13/09/2018--06:55:00	27.48	337	-0.0142988	-0.146803	-104.828
76020	13/09/2018--06:56:00	28.2	607	-0.99184	0.0556919	-0.103149
76080	13/09/2018--06:57:00	28.09	424	-0.976323	-0.0889473	-0.16222
76140	13/09/2018--06:58:00	27.96	286	-0.929774	0.128012	0.206974
76200	13/09/2018--06:59:00	27.78	477	-0.99184	-0.190195	-0.206523
76260	13/09/2018--07:00:00	27.63	324	-110.046	-0.0600195	-0.147452
76320	13/09/2018--07:01:00	27.62	211	-100.736	0.026764	-0.147452
76380	13/09/2018--07:02:00	27.79	285	-0.929774	0.113548	-0.368969
76440	13/09/2018--07:03:00	28.04	626	-0.99184	-0.161267	-0.0883813
76500	13/09/2018--07:04:00	28.21	641	-100.736	-0.0310917	0.000225208
76560	13/09/2018--07:05:00	28.2	405	-103.839	0.128012	-0.103149
76620	13/09/2018--07:06:00	27.79	34	-100.736	0.0123001	-0.0736135
76680	13/09/2018--07:07:00	27.58	594	-102.287	-0.132339	-0.117917
76740	13/09/2018--07:08:00	27.55	418	-103.839	0.113548	-0.0736135
76800	13/09/2018--07:09:00	27.48	586	-0.99184	0.128012	-0.0588458
76860	13/09/2018--07:10:00	27.52	247	-100.736	-0.0600195	-0.044078
76920	13/09/2018--07:11:00	27.78	603	-108.494	-0.146803	-0.0883813
76980	13/09/2018--07:12:00	27.7	782	-110.046	-0.132339	-0.0736135
77040	13/09/2018--07:13:00	27.15	401	-0.759092	-0.248051	-0.649556
77100	13/09/2018--07:14:00	27.11	88	0.296032	0.0701558	0.960129
77160	13/09/2018--07:15:00	27.12	490	-0.743575	-0.117875	0.635238
77220	13/09/2018--07:16:00	27.45	96	-0.94529	-0.305906	-0.0736135
77280	13/09/2018--07:17:00	27.3	442	-0.960807	0.0846197	-0.442807
77340	13/09/2018--07:18:00	27.37	65	-103.839	0.0846197	0.0297607
77400	13/09/2018--07:19:00	27.21	42	-100.736	-0.0600195	-0.0736135
77460	13/09/2018--07:20:00	26.95	49	-102.287	0.026764	-0.117917
77520	13/09/2018--07:21:00	26.77	483	-0.650476	0.243723	0.709077
77580	13/09/2018--07:22:00	26.95	78	-0.99184	-0.233587	0.369419
77640	13/09/2018--07:23:00	27.23	23	-0.681509	-0.0600195	0.709077
77700	13/09/2018--07:24:00	27.56	58	-0.852191	-0.0310917	0.546632
77760	13/09/2018--07:25:00	27.93	32	-0.929774	-0.103411	0.369419
77820	13/09/2018--07:26:00	28.29	32	-0.94529	-0.103411	0.398954
77880	13/09/2018--07:27:00	28.59	34	-0.960807	-0.0889473	0.42849
77940	13/09/2018--07:28:00	28.85	28	-0.929774	-0.0889473	0.413722
78000	13/09/2018--07:29:00	29.07	16	-0.960807	-0.132339	0.339883
78060	13/09/2018--07:30:00	29.24	140	-0.883224	-0.190195	0.398954
78120	13/09/2018--07:31:00	29.37	151	-0.929774	-0.132339	0.384187
78180	13/09/2018--07:32:00	29.49	83	-0.94529	-0.248051	0.354651
78240	13/09/2018--07:33:00	29.39	535	-0.914257	0.0701558	0.014993
78300	13/09/2018--07:34:00	28.66	468	-100.736	-0.0166277	0.014993
78360	13/09/2018--07:35:00	27.9	472	-111.597	0.0123001	-0.0145425
78420	13/09/2018--07:36:00	27.13	944	-102.287	-0.175731	0.0592962
78480	13/09/2018--07:37:00	26.67	257	-110.046	0.171403	0.000225208
78540	13/09/2018--07:38:00	26.12	786	-193.835	-0.276978	-0.044078
78600	13/09/2018--07:39:00	25.89	591	-110.046	-0.103411	0.0445285
78660	13/09/2018--07:40:00	25.95	675	-169.008	-0.0744834	0.000225208
78720	13/09/2018--07:41:00	25.64	342	-0.728059	-0.0889473	-0.723394
78780	13/09/2018--07:42:00	25.59	258	-193.835	-0.0166277	-0.0293103
78840	13/09/2018--07:43:00	25.35	493	-100.736	0.026764	0.0297607
78900	13/09/2018--07:44:00	25.01	416	-0.99184	-0.0310917	-0.044078
78960	13/09/2018--07:45:00	24.71	491	-0.697026	0.185867	-0.708627
79020	13/09/2018--07:46:00	24.74	5	-0.852191	-0.190195	-0.531414
79080	13/09/2018--07:47:00	25.09	4	-0.603927	0.185867	-0.797233
79140	13/09/2018--07:48:00	25.55	302	-0.712542	0.0846197	0.014993
79200	13/09/2018--07:49:00	25.66	432	-102.287	0.026764	-0.0145425
79260	13/09/2018--07:50:00	25.57	1	-100.736	0.0556919	-0.0145425
79320	13/09/2018--07:51:00	25.46	388	-0.898741	-0.0889473	0.398954
79380	13/09/2018--07:52:00	25.84	23	-0.790125	-0.0600195	0.620471
79440	13/09/2018--07:53:00	26.3	4	-0.836675	0.113548	0.5614
79500	13/09/2018--07:54:00	26.67	9	-0.976323	-0.0889473	0.251277
79560	13/09/2018--07:55:00	26.83	16	-0.898741	-0.0600195	0.487561
79620	13/09/2018--07:56:00	26.76	172	-0.929774	-0.0889473	-0.413272
79680	13/09/2018--07:57:00	26.66	3	-0.836675	-0.421618	-0.413272
79740	13/09/2018--07:58:00	26.46	443	-108.494	0.272651	-0.206523
79800	13/09/2018--07:59:00	26	718	-148.837	-0.0166277	0.0297607
79860	13/09/2018--08:00:00	25.89	497	-100.736	-0.0021638	-0.0588458
79920	13/09/2018--08:01:00	26.12	2	-100.736	0.0123001	-0.0145425
79980	13/09/2018--08:02:00	26.51	52	-102.287	0.0846197	-0.0145425
80040	13/09/2018--08:03:00	26.76	161	-105.391	-0.132339	-0.0145425
80100	13/09/2018--08:04:00	26.97	185	-127.114	0.026764	0.014993
80160	13/09/2018--08:05:00	27.06	808	-0.340146	-0.219123	0.915826
80220	13/09/2018--08:06:00	27.21	291	-0.743575	-0.276978	0.354651
80280	13/09/2018--08:07:00	27.34	359	-0.821158	0.373898	0.398954
80340	13/09/2018--08:08:00	27.49	87	-0.867708	-0.0021638	0.517096
80400	13/09/2018--08:09:00	28	461	-108.494	-0.0310917	-0.0588458
80460	13/09/2018--08:10:00	27.98	880	-114.701	-0.0021638	0.014993
80520	13/09/2018--08:11:00	27.13	841	-114.701	-0.161267	-0.0145425
80580	13/09/2018--08:12:00	25.68	506	-105.391	-0.117875	-0.044078
80640	13/09/2018--08:13:00	24.52	718	-0.960807	-0.117875	-0.0293103
80700	13/09/2018--08:14:00	23.96	386	-100.736	-0.0310917	-0.16222
80760	13/09/2018--08:15:00	23.7	784	-110.046	-0.190195	0.014993
80820	13/09/2018--08:16:00	23.34	552	-105.391	0.0701558	-0.0293103
80880	13/09/2018--08:17:00	22.84	728	-110.046	-0.219123	-0.383736
80940	13/09/2018--08:18:00	22.59	533	-113.149	-0.146803	-0.0145425
81000	13/09/2018--08:19:00	22.52	400	-100.736	0.0701558	-0.103149
81060	13/09/2018--08:20:00	22.66	267	-100.736	0.041228	-0.0588458
81120	13/09/2018--08:21:00	22.8	426	-0.99184	-0.233587	-0.0293103
81180	13/09/2018--08:22:00	22.88	548	-0.960807	-0.0310917	0.118367
81240	13/09/2018--08:23:00	23.04	519	-111.597	-0.0744834	-0.0883813
81300	13/09/2018--08:24:00	23.05	458	-0.99184	0.0990837	-0.044078
81360	13/09/2018--08:25:00	23.03	155	-0.976323	-0.117875	0.251277
81420	13/09/2018--08:26:00	23.14	54	-0.99184	0.142475	-0.0293103
81480	13/09/2018--08:27:00	23.36	76	-102.287	0.0123001	-0.0293103
81540	13/09/2018--08:28:00	23.59	375	-100.736	-0.0744834	-0.0588458
81600	13/09/2018--08:29:00	23.8	35	-0.960807	-0.0021638	-0.0145425
81660	13/09/2018--08:30:00	24.09	838	-0.99184	0.0123001	0.000225208
81720	13/09/2018--08:31:00	24.52	620	-100.736	0.0990837	0.000225208
81780	13/09/2018--08:32:00	24.98	442	-111.597	-0.103411	-0.679091
81840	13/09/2018--08:33:00	25.7	950	-0.914257	0.041228	-0.0588458
81900	13/09/2018--08:34:00	26.21	394	-0.759092	-0.624113	-0.191756
81960	13/09/2018--08:35:00	27.18	30	-0.790125	-0.609649	-0.368969
82020	13/09/2018--08:36:00	27.95	261	-0.743575	-0.566257	-0.29513
82080	13/09/2018--08:37:00	28.47	225	-0.805642	-0.595185	0.16267
82140	13/09/2018--08:38:00	28.56	555	-108.494	-0.0021638	-0.0736135
82200	13/09/2018--08:39:00	28.3	897	-103.839	-0.276978	-0.0293103
82260	13/09/2018--08:40:00	27.93	326	-102.287	-0.0021638	-0.044078
82320	13/09/2018--08:41:00	27.41	616	-0.929774	-0.276978	0.339883
82380	13/09/2018--08:42:00	27.25	51	-119.355	-0.739824	0.0740639
82440	13/09/2018--08:43:00	27.05	267	-110.046	-0.0166277	-0.0293103
82500	13/09/2018--08:44:00	27.03	62	-0.898741	-0.248051	0.413722
82560	13/09/2018--08:45:00	27.39	1	-100.736	-0.0310917	0.118367
82620	13/09/2018--08:46:00	27.41	1	-0.541861	0.041228	0.841987
82680	13/09/2018--08:47:00	27.49	66	-0.929774	-0.0310917	0.42849
82740	13/09/2018--08:48:00	27.53	1	-0.94529	0.0846197	0.339883
82800	13/09/2018--08:49:00	27.43	242	-0.821158	-0.493937	-0.428039
82860	13/09/2018--08:50:00	27.18	5	-0.867708	-0.407154	-0.368969
82920	13/09/2018--08:51:00	27.1	18	-0.821158	-0.291442	-0.531414
82980	13/09/2018--08:52:00	26.96	5	-0.898741	-0.204659	-0.428039
83040	13/09/2018--08:53:00	26.86	282	-0.99184	-0.103411	-0.29513
83100	13/09/2018--08:54:00	26.71	302	-0.960807	-0.0889473	0.280812
83160	13/09/2018--08:55:00	26.79	19	-0.883224	-0.0310917	0.502329
83220	13/09/2018--08:56:00	27.19	3	-0.976323	-0.0166277	0.251277
83280	13/09/2018--08:57:00	27.07	640	-108.494	-0.219123	-0.0736135
83340	13/09/2018--08:58:00	26.78	366	-100.736	0.0123001	-0.044078
83400	13/09/2018--08:59:00	26.66	100	-0.99184	-0.190195	-0.191756
83460	13/09/2018--09:00:00	26.59	60	-0.929774	-0.146803	-0.413272
83520	13/09/2018--09:01:00	26.63	26	-100.736	-0.161267	-0.0883813
83580	13/09/2018--09:02:00	26.6	290	-0.99184	-0.0744834	-0.221291
83640	13/09/2018--09:03:00	26.88	77	-103.839	-0.0889473	0.014993
83700	13/09/2018--09:04:00	26.86	490	-0.976323	-0.132339	-0.044078
83760	13/09/2018--09:05:00	26.59	469	-0.774609	-0.0889473	-0.649556
83820	13/09/2018--09:06:00	26.45	48	-0.914257	0.0556919	-0.442807
83880	13/09/2018--09:07:00	26.38	5	-0.898741	0.171403	-0.413272
83940	13/09/2018--09:08:00	26.39	458	-0.914257	-0.175731	0.0297607
84000	13/09/2018--09:09:00	26.1	829	-113.149	-0.0744834	-0.0293103
84060	13/09/2018--09:10:00	25.98	457	-0.976323	0.0123001	0.280812
84120	13/09/2018--09:11:00	25.97	170	-0.821158	-0.0455556	-0.62002
84180	13/09/2018--09:12:00	25.91	9	-0.774609	-0.0455556	-0.664323
84240	13/09/2018--09:13:00	26.77	107	-102.287	-0.0744834	-0.117917
84300	13/09/2018--09:14:00	26.6	12	-100.736	0.0846197	-0.103149
84360	13/09/2018--09:15:00	26.4	4	-102.287	0.142475	-0.044078
84420	13/09/2018--09:16:00	26.3	86	-0.852191	-0.0455556	-0.546181
84480	13/09/2018--09:17:00	26.41	5	-0.836675	0.0123001	-0.590485
84540	13/09/2018--09:18:00	26.57	224	-0.914257	-0.175731	-0.0293103
84600	13/09/2018--09:19:00	26.6	124	-0.743575	0.200331	-0.634788
84660	13/09/2018--09:20:00	26.59	61	-0.960807	-0.161267	-0.428039
84720	13/09/2018--09:21:00	26.48	196	-0.99184	-0.161267	-0.221291
84780	13/09/2018--09:22:00	26.34	231	-0.712542	0.272651	-0.679091
84840	13/09/2018--09:23:00	26.38	22	-0.836675	-0.175731	-0.575717
84900	13/09/2018--09:24:00	26.51	23	-0.99184	-0.190195	0.133135
84960	13/09/2018--09:25:00	26.68	12	-0.619443	-0.349298	0.738613
85020	13/09/2018--09:26:00	26.76	12	-0.976323	-0.0310917	0.280812
85080	13/09/2018--09:27:00	26.99	8	-0.976323	-0.0166277	0.29558
85140	13/09/2018--09:28:00	27.15	5	-0.867708	0.041228	0.487561
85200	13/09/2018--09:29:00	27.23	3	-0.929774	-0.0889473	0.384187
85260	13/09/2018--09:30:00	27.47	3	-0.852191	-0.103411	0.546632
85320	13/09/2018--09:31:00	27.46	36	-0.960807	0.041228	0.325116
85380	13/09/2018--09:32:00	27.18	259	-0.99184	0.0123001	-0.132685
85440	13/09/2018--09:33:00	26.66	424	-0.790125	-0.0744834	-0.649556
85500	13/09/2018--09:34:00	26.48	54	0.0167343	-0.262514	0.974897
85560	13/09/2018--09:35:00	26.71	77	-0.883224	0.229259	0.42849
85620	13/09/2018--09:36:00	26.84	42	-0.697026	-0.378226	-0.634788
85680	13/09/2018--09:37:00	26.93	5	-0.883224	-0.262514	-0.442807
85740	13/09/2018--09:38:00	27.02	4	-0.960807	0.041228	-0.29513
85800	13/09/2018--09:39:00	27.12	0	-100.736	-0.0166277	-0.0145425
85860	13/09/2018--09:40:00	27.11	19	-0.728059	0.258187	-0.664323
85920	13/09/2018--09:41:00	27.07	0	-0.743575	0.214795	-0.649556
85980	13/09/2018--09:42:00	27.04	17	-0.883224	-0.0455556	-0.472343
86040	13/09/2018--09:43:00	27.11	52	-0.510828	0.0990837	-0.871072
86100	13/09/2018--09:44:00	27.39	4	-0.541861	0.128012	-0.841536
86160	13/09/2018--09:45:00	27.5	48	-0.805642	-0.0744834	-0.62002
86220	13/09/2018--09:46:00	27.64	5	-0.402212	-0.0744834	-0.856304
86280	13/09/2018--09:47:00	27.64	59	-0.99184	-0.0310917	-0.221291
86340	13/09/2018--09:48:00	27.62	101	-105.391	-0.0455556	-0.044078
86400	13/09/2018--09:49:00	27.3	174	-0.94529	-0.0310917	-0.0145425
86460	13/09/2018--09:50:00	26.8	186	-0.805642	0.0123001	-0.634788
86520	13/09/2018--09:51:00	26.63	140	-110.046	-0.190195	-0.0145425
86580	13/09/2018--09:52:00	26.57	72	-0.99184	-0.175731	0.16267
86640	13/09/2018--09:53:00	26.75	17	-0.883224	-0.248051	0.384187
86700	13/09/2018--09:54:00	26.85	10	-0.99184	0.041228	0.206974
86760	13/09/2018--09:55:00	26.81	79	-114.701	-0.175731	-0.221291
86820	13/09/2018--09:56:00	26.52	145	-0.960807	-0.0166277	-0.206523
86880	13/09/2018--09:57:00	26.49	850	-103.839	-0.175731	-0.0145425
86940	13/09/2018--09:58:00	26.73	227	-108.494	0.0990837	-0.0145425
87000	13/09/2018--09:59:00	26.94	305	-100.736	-0.132339	0.192206
87060	13/09/2018--10:00:00	26.98	306	-100.736	-0.0021638	-0.044078
87120	13/09/2018--10:01:00	27.2	152	-0.929774	-0.0310917	0.369419
87180	13/09/2018--10:02:00	27.75	84	-100.736	-0.175731	-0.0293103
87240	13/09/2018--10:03:00	28.25	72	-100.736	-0.0889473	-0.0145425
87300	13/09/2018--10:04:00	28.63	261	-0.914257	-0.204659	-0.221291
87360	13/09/2018--10:05:00	28.25	711	-0.681509	0.113548	-0.738162
87420	13/09/2018--10:06:00	28.27	18	-0.883224	-0.0744834	0.487561
87480	13/09/2018--10:07:00	28.34	190	-125.562	-0.146803	0.000225208
87540	13/09/2018--10:08:00	27.7	378	-0.448761	0.865672	-0.0145425
87600	13/09/2018--10:09:00	27.59	75	-0.836675	-0.0889473	0.590935
87660	13/09/2018--10:10:00	27.67	10	-0.929774	-0.103411	-0.383736
87720	13/09/2018--10:11:00	27.56	54	-0.898741	-0.190195	-0.457575
87780	13/09/2018--10:12:00	27.95	5	-0.247047	0.128012	0.960129
87840	13/09/2018--10:13:00	28.26	5	-0.153948	0.214795	0.960129
87900	13/09/2018--10:14:00	28.36	14	-0.960807	-0.146803	0.974897
87960	13/09/2018--10:15:00	28.5	98	-0.805642	-0.0021638	-0.0293103
88020	13/09/2018--10:16:00	28	412	-0.883224	-0.103411	-0.501878
88080	13/09/2018--10:17:00	27.49	537	-0.790125	-0.103411	0.0445285
88140	13/09/2018--10:18:00	26.96	199	-0.852191	0.0556919	0.531864
88200	13/09/2018--10:19:00	26.89	18	-0.883224	-0.0889473	0.546632
88260	13/09/2018--10:20:00	27.14	6	-0.805642	-0.0310917	0.605703
88320	13/09/2018--10:21:00	27.25	1	-0.94529	0.041228	0.310348
88380	13/09/2018--10:22:00	27.35	18	-100.736	0.041228	0.177438
88440	13/09/2018--10:23:00	27.29	24	-100.736	-0.103411	0.413722
88500	13/09/2018--10:24:00	27.24	170	-0.697026	-0.0600195	0.000225208
88560	13/09/2018--10:25:00	26.84	1046	-0.402212	-0.0600195	0.000225208
88620	13/09/2018--10:26:00	26.51	630	-0.976323	0.113548	0.014993
88680	13/09/2018--10:27:00	26.43	771	-100.736	0.0556919	0.0740639
88740	13/09/2018--10:28:00	26.37	19	-100.736	0.0123001	0.000225208
88800	13/09/2018--10:29:00	26.35	139	-0.99184	0.041228	-0.0736135
88860	13/09/2018--10:30:00	26.2	72	-100.736	0.0701558	-0.0883813
88920	13/09/2018--10:31:00	26.11	73	-100.736	0.041228	-0.0883813
88980	13/09/2018--10:32:00	26.11	138	-106.942	0.113548	-0.117917
89040	13/09/2018--10:33:00	26.2	124	-125.562	0.229259	-0.147452
89100	13/09/2018--10:34:00	26.29	79	-100.736	0.026764	0.221741
89160	13/09/2018--10:35:00	26.4	17	-102.287	-0.0600195	-0.0588458
89220	13/09/2018--10:36:00	26.45	84	-125.562	0.214795	-0.103149
89280	13/09/2018--10:37:00	26.74	153	-0.557377	0.605321	-0.48711
89340	13/09/2018--10:38:00	26.94	147	-102.287	0.0701558	-0.0293103
89400	13/09/2018--10:39:00	26.86	482	-100.736	0.0701558	0.014993
89460	13/09/2018--10:40:00	26.59	455	-0.448761	0.533001	0.75338
89520	13/09/2018--10:41:00	26.62	351	-108.494	0.0701558	-0.0293103
89580	13/09/2018--10:42:00	26.38	126	-102.287	0.0123001	-0.0588458
89640	13/09/2018--10:43:00	26.23	193	-100.736	-0.0455556	-0.0293103
89700	13/09/2018--10:44:00	26.23	252	-0.898741	0.229259	-0.0293103
89760	13/09/2018--10:45:00	26.11	639	-100.736	-0.407154	0.000225208
89820	13/09/2018--10:46:00	26.13	53	-0.898741	0.113548	-0.472343
89880	13/09/2018--10:47:00	26.57	8	-0.852191	0.460682	-0.309898
89940	13/09/2018--10:48:00	26.91	22	-0.743575	-0.103411	-0.693859
90000	13/09/2018--10:49:00	27.17	2	-0.960807	-0.0310917	-0.309898
90060	13/09/2018--10:50:00	27.46	1	-0.94529	0.128012	-0.324665
90120	13/09/2018--10:51:00	27.26	612	-100.736	0.0990837	-0.221291
90180	13/09/2018--10:52:00	26.77	362	-0.976323	0.0701558	-0.147452
90240	13/09/2018--10:53:00	26.49	33	-100.736	-0.0455556	-0.0588458
90300	13/09/2018--10:54:00	26.29	113	-100.736	-0.0021638	-0.0293103
90360	13/09/2018--10:55:00	26.05	42	-117.804	0.026764	-0.0736135
90420	13/09/2018--10:56:00	25.82	96	-0.976323	-0.0455556	-0.265594
90480	13/09/2018--10:57:00	25.68	18	-0.976323	0.041228	-0.117917
90540	13/09/2018--10:58:00	25.6	23	-0.99184	-0.175731	-0.0883813
90600	13/09/2018--10:59:00	25.6	4	-100.736	-0.117875	-0.0293103
90660	13/09/2018--11:00:00	25.53	44	-100.736	0.113548	-0.0293103
90720	13/09/2018--11:01:00	25.32	478	-0.650476	-0.262514	-0.103149
90780	13/09/2018--11:02:00	25.51	131	-0.99184	0.128012	-0.044078
90840	13/09/2018--11:03:00	25.75	165	-100.736	0.026764	-0.0883813
90900	13/09/2018--11:04:00	25.9	49	-100.736	-0.0166277	-0.103149
90960	13/09/2018--11:05:00	26.11	569	-102.287	0.0123001	0.000225208
91020	13/09/2018--11:06:00	26.03	497	-0.572894	0.446218	-0.693859
91080	13/09/2018--11:07:00	25.92	0	-0.63496	0.316043	-0.708627
91140	13/09/2018--11:08:00	25.9	0	-0.63496	0.388362	-0.693859
91200	13/09/2018--11:09:00	25.93	9	-0.603927	0.128012	-0.812001
91260	13/09/2018--11:10:00	25.96	14	-0.852191	0.0990837	-0.546181
91320	13/09/2018--11:11:00	26.14	9	-0.63496	-0.0455556	-0.812001
91380	13/09/2018--11:12:00	26.17	15	-100.736	-0.0021638	-0.044078
91440	13/09/2018--11:13:00	25.93	2	-100.736	0.0556919	-0.0588458
91500	13/09/2018--11:14:00	25.59	2	-100.736	0.0123001	-0.16222
91560	13/09/2018--11:15:00	25.32	0	-100.736	0.041228	-0.147452
91620	13/09/2018--11:16:00	25.09	0	-0.960807	-0.117875	0.251277
91680	13/09/2018--11:17:00	24.95	30	-0.960807	0.0701558	-0.324665
91740	13/09/2018--11:18:00	25.1	0	-0.94529	0.0701558	-0.339433
91800	13/09/2018--11:19:00	25.32	33	-100.736	-0.132339	-0.176988
91860	13/09/2018--11:20:00	25.51	6	-102.287	-0.0600195	-0.191756
91920	13/09/2018--11:21:00	25.69	22	-0.929774	0.0123001	-0.398504
91980	13/09/2018--11:22:00	25.91	115	-100.736	0.0556919	0.0445285
92040	13/09/2018--11:23:00	25.72	245	-100.736	0.0846197	-0.0588458
92100	13/09/2018--11:24:00	25.41	108	-100.736	-0.0021638	-0.0588458
92160	13/09/2018--11:25:00	25.3	46	-0.99184	-0.0455556	0.192206
92220	13/09/2018--11:26:00	25.41	44	-0.58841	-0.0310917	0.812451
92280	13/09/2018--11:27:00	25.35	847	-0.99184	0.0123001	-0.0293103
92340	13/09/2018--11:28:00	25.58	75	-106.942	0.0123001	0.0297607
92400	13/09/2018--11:29:00	25.88	87	-102.287	-0.117875	-0.0736135
92460	13/09/2018--11:30:00	26.1	119	-100.736	-0.0021638	-0.0293103
92520	13/09/2018--11:31:00	26.31	2	-100.736	-0.0744834	-0.132685
92580	13/09/2018--11:32:00	26.61	32	-0.712542	0.0990837	-0.693859
92640	13/09/2018--11:33:00	26.77	646	-0.526344	-0.204659	-0.0145425
92700	13/09/2018--11:34:00	26.61	502	-0.697026	-0.0889473	-0.147452
92760	13/09/2018--11:35:00	26.54	94	-0.63496	-0.132339	0.768148
92820	13/09/2018--11:36:00	27.32	52	-0.94529	-0.219123	0.384187
92880	13/09/2018--11:37:00	27.68	15	-0.960807	0.026764	0.280812
92940	13/09/2018--11:38:00	27.79	7	-0.914257	-0.233587	0.369419
93000	13/09/2018--11:39:00	27.94	0	-0.743575	-0.233587	0.679542
93060	13/09/2018--11:40:00	27.95	107	-0.836675	-0.0021638	-0.575717
93120	13/09/2018--11:41:00	27.85	19	-0.153948	0.909063	-0.413272
93180	13/09/2018--11:42:00	28.42	43	-0.914257	-0.0889473	0.42849
93240	13/09/2018--11:43:00	28.69	49	-0.883224	0.185867	0.443258
93300	13/09/2018--11:44:00	28.64	6	-0.805642	0.185867	0.5614
93360	13/09/2018--11:45:00	28.48	7	-0.774609	0.243723	0.487561
93420	13/09/2018--11:46:00	28.39	11	-0.852191	0.171403	0.502329
93480	13/09/2018--11:47:00	28.27	0	-0.852191	0.0990837	0.531864
93540	13/09/2018--11:48:00	28.28	20	-0.898741	0.128012	0.398954
93600	13/09/2018--11:49:00	28.25	2	-0.836675	0.026764	0.502329
93660	13/09/2018--11:50:00	28.15	121	-0.619443	0.663177	-0.413272
93720	13/09/2018--11:51:00	28.11	43	-100.736	0.156939	-0.103149
93780	13/09/2018--11:52:00	28.08	2	-0.665993	0.214795	-0.738162
93840	13/09/2018--11:53:00	28.16	0	-0.650476	0.156939	-0.767698
93900	13/09/2018--11:54:00	28.28	0	-0.63496	0.113548	-0.782465
93960	13/09/2018--11:55:00	28.38	3	-0.479795	0.156939	-0.871072
94020	13/09/2018--11:56:00	28.49	0	-0.324629	0.229259	-0.930143
94080	13/09/2018--11:57:00	28.67	0	-0.293596	0.214795	-0.930143
94140	13/09/2018--11:58:00	28.8	1	-0.309113	0.229259	-0.944911
94200	13/09/2018--11:59:00	28.91	20	-0.867708	0.258187	-0.442807
94260	13/09/2018--12:00:00	28.74	32	-0.712542	0.0556919	-0.75293
94320	13/09/2018--12:01:00	28.68	1	0.233966	0.026764	-0.974446
94380	13/09/2018--12:02:00	28.63	0	0.202933	0.0123001	-100.398
94440	13/09/2018--12:03:00	28.55	4	0.264999	-0.0166277	-0.974446
94500	13/09/2018--12:04:00	28.45	7	-0.914257	0.0123001	-0.428039
94560	13/09/2018--12:05:00	28.28	4	-0.914257	0.0701558	-0.457575
94620	13/09/2018--12:06:00	28.25	371	-102.287	0.041228	-0.103149
94680	13/09/2018--12:07:00	27.97	350	-108.494	-0.0744834	-0.0293103
94740	13/09/2018--12:08:00	27.69	334	-100.736	0.0701558	-0.132685
94800	13/09/2018--12:09:00	27.26	823	-111.597	0.171403	-0.0293103
94860	13/09/2018--12:10:00	27.13	442	-0.836675	0.0123001	-0.590485
94920	13/09/2018--12:11:00	27.34	250	-111.597	-0.0021638	-0.0293103
94980	13/09/2018--12:12:00	27.6	338	-0.94529	-0.117875	0.29558
95040	13/09/2018--12:13:00	27.71	192	-100.736	-0.0021638	-0.147452
95100	13/09/2018--12:14:00	27.94	145	-0.976323	0.243723	0.0592962
95160	13/09/2018--12:15:00	28.51	479	-0.433245	0.026764	0.014993
95220	13/09/2018--12:16:00	28.49	344	-0.603927	0.200331	0.782916
95280	13/09/2018--12:17:00	28.63	14	-0.324629	-0.0021638	0.945361
95340	13/09/2018--12:18:00	28.71	0	-0.402212	0.026764	0.915826
95400	13/09/2018--12:19:00	28.77	9	-0.448761	-0.175731	0.88629
95460	13/09/2018--12:20:00	28.91	11	-0.309113	-0.0021638	0.960129
95520	13/09/2018--12:21:00	28.97	0	-0.340146	0.0701558	0.930593
95580	13/09/2018--12:22:00	29	18	-0.852191	-0.204659	0.472793
95640	13/09/2018--12:23:00	28.98	13	-0.960807	-0.0600195	0.325116
95700	13/09/2018--12:24:00	28.84	18	-0.99184	-0.0600195	0.192206
95760	13/09/2018--12:25:00	28.51	734	-100.736	-0.117875	-0.0883813
95820	13/09/2018--12:26:00	28.08	178	-103.839	-0.0021638	-0.103149
95880	13/09/2018--12:27:00	27.76	36	-0.99184	0.0990837	-0.117917
95940	13/09/2018--12:28:00	27.52	787	-100.736	0.026764	-0.103149
96000	13/09/2018--12:29:00	27.2	76	-100.736	0.026764	-0.0736135
96060	13/09/2018--12:30:00	27.14	236	0.358098	0.952455	0.0888317
96120	13/09/2018--12:31:00	27.5	19	-0.99184	0.0846197	0.118367
96180	13/09/2018--12:32:00	27.64	0	-0.99184	0.113548	0.177438
96240	13/09/2018--12:33:00	27.71	48	-0.184981	0.041228	0.974897
96300	13/09/2018--12:34:00	27.46	237	-0.681509	0.185867	-0.723394
96360	13/09/2018--12:35:00	27.34	7	-0.697026	0.402826	-0.605252
96420	13/09/2018--12:36:00	27.34	64	-0.464278	0.185867	-0.88584
96480	13/09/2018--12:37:00	27.35	31	-0.836675	0.0123001	-0.575717
96540	13/09/2018--12:38:00	27.49	153	-0.960807	0.0123001	-0.324665
96600	13/09/2018--12:39:00	27.88	7	-0.433245	0.778888	0.42849
96660	13/09/2018--12:40:00	28	3	-0.759092	0.504074	0.398954
96720	13/09/2018--12:41:00	28.11	29	-0.94529	0.0846197	0.325116
96780	13/09/2018--12:42:00	28.22	3	-0.898741	0.34497	0.251277
96840	13/09/2018--12:43:00	28.38	32	-0.759092	0.113548	-0.649556
96900	13/09/2018--12:44:00	28.56	28	-0.836675	0.243723	-0.560949
96960	13/09/2018--12:45:00	28.6	3	-0.603927	-0.0166277	-0.812001
97020	13/09/2018--12:46:00	28.63	34	-0.836675	0.229259	-0.48711
97080	13/09/2018--12:47:00	28.73	53	-0.728059	0.113548	-0.708627
97140	13/09/2018--12:48:00	28.82	6	-0.743575	-0.0744834	-0.708627
97200	13/09/2018--12:49:00	28.84	25	-0.867708	-0.0021638	-0.48711
97260	13/09/2018--12:50:00	28.75	12	-0.929774	-0.0455556	-0.413272
97320	13/09/2018--12:51:00	28.69	25	-0.914257	0.171403	-0.398504
97380	13/09/2018--12:52:00	28.59	0	-0.805642	0.142475	-0.605252
97440	13/09/2018--12:53:00	28.34	505	-0.697026	0.026764	0.782916
97500	13/09/2018--12:54:00	28.3	36	-0.619443	-0.291442	0.738613
97560	13/09/2018--12:55:00	28.27	89	-0.665993	0.34497	0.650006
97620	13/09/2018--12:56:00	28.4	8	-0.63496	0.388362	0.664774
97680	13/09/2018--12:57:00	28.46	34	-0.526344	0.171403	0.841987
97740	13/09/2018--12:58:00	28.65	0	-0.603927	0.200331	0.782916
97800	13/09/2018--12:59:00	28.6	424	-0.728059	-0.0310917	-0.280362
97860	13/09/2018--13:00:00	28.28	113	-0.526344	-0.0310917	0.856755
97920	13/09/2018--13:01:00	28.26	370	-144.182	0.373898	-125.503
97980	13/09/2018--13:02:00	27.59	912	-100.736	0.113548	-0.132685
98040	13/09/2018--13:03:00	26.88	749	-175.215	0.0556919	-0.221291
98100	13/09/2018--13:04:00	26.57	596	-0.852191	0.214795	-0.457575
98160	13/09/2018--13:05:00	26.66	502	-0.976323	0.243723	-0.132685
98220	13/09/2018--13:06:00	26.49	579	-0.603927	0.41729	0.694309
98280	13/09/2018--13:07:00	26.8	93	-100.736	0.0123001	-0.132685
98340	13/09/2018--13:08:00	27.13	0	-100.736	-0.0021638	-0.117917
98400	13/09/2018--13:09:00	27.35	0	-100.736	0.113548	-0.132685
98460	13/09/2018--13:10:00	27.66	153	-100.736	0.142475	-0.103149
98520	13/09/2018--13:11:00	27.96	27	-100.736	0.0123001	-0.132685
98580	13/09/2018--13:12:00	28.14	133	-0.867708	0.171403	0.472793
98640	13/09/2018--13:13:00	28.38	101	-100.736	-0.0744834	-0.117917
98700	13/09/2018--13:14:00	28.66	213	-0.94529	-0.132339	-0.0883813
98760	13/09/2018--13:15:00	28.8	399	-0.99184	0.156939	-0.117917
98820	13/09/2018--13:16:00	28.77	425	-0.852191	0.113548	0.000225208
98880	13/09/2018--13:17:00	28.43	681	-0.371179	-0.0021638	-0.944911
98940	13/09/2018--13:18:00	28.08	15	-0.402212	0.041228	-0.930143
99000	13/09/2018--13:19:00	27.94	1	-0.836675	-0.291442	-0.531414
99060	13/09/2018--13:20:00	27.77	3	-0.790125	-0.0455556	-0.649556
99120	13/09/2018--13:21:00	27.64	20	-0.852191	0.142475	-0.546181
99180	13/09/2018--13:22:00	27.5	212	-0.976323	0.258187	-0.0588458
99240	13/09/2018--13:23:00	27.25	0	-0.867708	0.287115	-0.398504
99300	13/09/2018--13:24:00	27.08	197	-0.836675	0.171403	0.531864
99360	13/09/2018--13:25:00	27.1	4	-0.697026	0.0123001	0.723845
99420	13/09/2018--13:26:00	27.12	43	-0.883224	0.0556919	-0.0145425
99480	13/09/2018--13:27:00	26.73	456	-0.976323	-0.0889473	-0.0145425
99540	13/09/2018--13:28:00	26.25	39	-0.976323	-0.248051	-0.147452
99600	13/09/2018--13:29:00	25.96	129	-0.99184	-0.0166277	-0.206523
99660	13/09/2018--13:30:00	25.71	660	-0.99184	-0.190195	-0.132685
99720	13/09/2018--13:31:00	25.79	69	-0.976323	-0.0744834	-0.176988
99780	13/09/2018--13:32:00	26	422	-122.459	-0.0166277	-0.0883813
99840	13/09/2018--13:33:00	25.77	571	-116.252	-0.0744834	-0.16222
99900	13/09/2018--13:34:00	25.43	295	-0.790125	0.402826	-0.442807
99960	13/09/2018--13:35:00	25.55	49	-0.572894	0.533001	0.620471
100020	13/09/2018--13:36:00	25.95	0	-0.557377	0.634249	0.487561
100080	13/09/2018--13:37:00	26.06	539	-0.99184	0.200331	-0.442807
100140	13/09/2018--13:38:00	25.71	217	-0.960807	-0.219123	-0.132685
100200	13/09/2018--13:39:00	25.48	683	-0.94529	0.0990837	-0.103149
100260	13/09/2018--13:40:00	25.28	232	-0.898741	-0.0310917	-0.472343
100320	13/09/2018--13:41:00	25.15	21	-0.898741	0.142475	-0.428039
100380	13/09/2018--13:42:00	25.17	9	-0.867708	0.041228	-0.48711
100440	13/09/2018--13:43:00	25.27	3	-0.867708	-0.103411	-0.531414
100500	13/09/2018--13:44:00	25.34	378	-110.046	-0.146803	-0.147452
100560	13/09/2018--13:45:00	25.07	428	-0.929774	-0.161267	-0.16222
100620	13/09/2018--13:46:00	24.81	590	-100.736	0.0123001	-0.117917
100680	13/09/2018--13:47:00	24.92	687	-0.883224	-0.0889473	-0.117917
100740	13/09/2018--13:48:00	26.11	584	-100.736	-0.291442	-0.368969
100800	13/09/2018--13:49:00	28.29	198	-0.402212	-0.0744834	-0.0736135
100860	13/09/2018--13:50:00	29.9	156	-0.867708	0.026764	0.502329
100920	13/09/2018--13:51:00	30.43	158	-0.99184	-0.103411	0.310348
100980	13/09/2018--13:52:00	30.55	48	-0.852191	0.0846197	0.531864
101040	13/09/2018--13:53:00	30.68	123	-0.805642	0.0123001	0.605703
101100	13/09/2018--13:54:00	31.08	15	-0.914257	-0.103411	0.354651
101160	13/09/2018--13:55:00	31.31	47	-0.914257	-0.0744834	0.443258
101220	13/09/2018--13:56:00	31.48	42	-0.898741	-0.0455556	0.502329
101280	13/09/2018--13:57:00	31.63	41	-0.836675	-0.0889473	0.620471
101340	13/09/2018--13:58:00	31.59	100	-0.867708	0.113548	0.517096
101400	13/09/2018--13:59:00	31.59	85	-0.821158	-0.0744834	0.620471
101460	13/09/2018--14:00:00	31.61	425	-100.736	-0.0744834	-0.0588458
101520	13/09/2018--14:01:00	31.5	315	-0.836675	0.128012	-0.560949
101580	13/09/2018--14:02:00	31.37	474	-0.0298153	-0.103411	-101.875
101640	13/09/2018--14:03:00	31.27	371	-100.736	-0.146803	-0.0293103
101700	13/09/2018--14:04:00	31.07	353	-13.332	0.185867	-0.0883813
101760	13/09/2018--14:05:00	31.04	531	-0.0763649	-0.262514	0.930593
101820	13/09/2018--14:06:00	31.38	164	-0.728059	-0.0889473	-0.708627
101880	13/09/2018--14:07:00	31.48	57	-0.821158	0.026764	-0.516646
101940	13/09/2018--14:08:00	31.16	69	-0.728059	0.0556919	-0.693859
102000	13/09/2018--14:09:00	31.04	34	-0.867708	0.0701558	-0.546181
102060	13/09/2018--14:10:00	30.96	82	-0.712542	-0.0166277	-0.767698
102120	13/09/2018--14:11:00	31.02	19	-0.836675	0.142475	-0.649556
102180	13/09/2018--14:12:00	31.32	39	-0.883224	-0.0021638	-0.605252
102240	13/09/2018--14:13:00	31.68	45	-0.821158	-0.0455556	-0.575717
102300	13/09/2018--14:14:00	32.2	21	-0.883224	-0.146803	-0.472343
102360	13/09/2018--14:15:00	32.63	14	-0.821158	0.229259	-0.575717
102420	13/09/2018--14:16:00	32.87	13	-0.63496	0.388362	-0.693859
102480	13/09/2018--14:17:00	33.05	152	-0.712542	0.330506	-0.62002
102540	13/09/2018--14:18:00	33.09	155	-0.99184	0.287115	-0.191756
102600	13/09/2018--14:19:00	32.95	275	-113.149	0.026764	-0.0588458
102660	13/09/2018--14:20:00	32.54	794	-102.287	-0.0310917	0.000225208
102720	13/09/2018--14:21:00	31.6	582	-116.252	0.041228	-0.147452
102780	13/09/2018--14:22:00	30.68	343	-106.942	-0.0310917	-0.176988
102840	13/09/2018--14:23:00	29.94	365	-0.898741	-0.0455556	-0.0588458
102900	13/09/2018--14:24:00	29.1	1173	-106.942	-0.103411	-0.62002
102960	13/09/2018--14:25:00	28.59	256	-0.852191	-0.0021638	0.531864
103020	13/09/2018--14:26:00	28.48	14	-0.603927	0.0701558	0.797684
103080	13/09/2018--14:27:00	28.41	12	-0.603927	0.287115	0.738613
103140	13/09/2018--14:28:00	28.46	23	-0.650476	0.113548	0.768148
103200	13/09/2018--14:29:00	28.6	4	-0.650476	0.0701558	0.75338
103260	13/09/2018--14:30:00	28.41	859	-100.736	0.0701558	-0.103149
103320	13/09/2018--14:31:00	28.36	348	-0.960807	0.041228	-0.0883813
103380	13/09/2018--14:32:00	28.23	804	-0.759092	0.041228	-0.0293103
103440	13/09/2018--14:33:00	27.5	309	-0.681509	0.634249	0.369419
103500	13/09/2018--14:34:00	26.89	113	-0.99184	-0.219123	-0.117917
103560	13/09/2018--14:35:00	26.61	307	-0.852191	-0.0600195	-0.560949
103620	13/09/2018--14:36:00	26.56	19	-0.402212	0.431754	-0.826769
103680	13/09/2018--14:37:00	26.58	0	-0.417728	0.34497	-0.856304
103740	13/09/2018--14:38:00	26.7	7	-0.759092	0.171403	-0.649556
103800	13/09/2018--14:39:00	26.84	0	-0.759092	0.185867	-0.634788
103860	13/09/2018--14:40:00	27.29	21	-0.262563	0.533001	0.812451
103920	13/09/2018--14:41:00	28.67	4	-0.355662	0.518537	0.768148
103980	13/09/2018--14:42:00	29.87	3	-0.340146	0.518537	0.782916
104040	13/09/2018--14:43:00	30.65	24	-0.759092	0.185867	0.635238
104100	13/09/2018--14:44:00	30.48	685	-102.287	-0.0310917	-0.0883813
104160	13/09/2018--14:45:00	30.2	11	-0.402212	0.41729	0.812451
104220	13/09/2018--14:46:00	29.97	693	-100.736	-0.117875	0.0888317
104280	13/09/2018--14:47:00	29.2	96	-0.960807	-0.0310917	0.339883
104340	13/09/2018--14:48:00	28.82	22	-0.464278	0.0556919	-0.900607
104400	13/09/2018--14:49:00	28.66	0	-0.495311	-0.0166277	-0.88584
104460	13/09/2018--14:50:00	28.6	0	-0.479795	0.026764	-0.900607
104520	13/09/2018--14:51:00	28.58	0	-0.464278	0.0123001	-0.900607
104580	13/09/2018--14:52:00	28.54	53	-0.495311	-0.248051	0.856755
104640	13/09/2018--14:53:00	28.43	59	-0.929774	-0.204659	-0.339433
104700	13/09/2018--14:54:00	28.38	38	-0.58841	0.229259	-0.797233
104760	13/09/2018--14:55:00	28.38	13	-0.960807	0.041228	-0.309898
104820	13/09/2018--14:56:00	28.45	0	-0.960807	0.041228	-0.309898
104880	13/09/2018--14:57:00	28.57	3	-0.960807	0.0123001	-0.309898
104940	13/09/2018--14:58:00	28.68	2	-0.960807	-0.0310917	-0.324665
105000	13/09/2018--14:59:00	28.79	0	-0.960807	0.026764	-0.354201
105060	13/09/2018--15:00:00	28.84	2	-0.94529	0.041228	-0.354201
105120	13/09/2018--15:01:00	28.92	2	-0.960807	0.041228	-0.354201
105180	13/09/2018--15:02:00	28.96	2	-0.960807	0.026764	-0.309898
105240	13/09/2018--15:03:00	29.02	0	-0.960807	0.041228	-0.339433
105300	13/09/2018--15:04:00	29.04	28	-0.216014	0.677641	-0.75293
105360	13/09/2018--15:05:00	28.78	572	-0.960807	-0.175731	-0.0736135
105420	13/09/2018--15:06:00	28.12	408	-0.99184	0.026764	-0.0883813
105480	13/09/2018--15:07:00	27.35	566	-105.391	0.026764	-0.0883813
105540	13/09/2018--15:08:00	26.79	919	-100.736	-0.0021638	0.014993
105600	13/09/2018--15:09:00	27.5	607	-0.495311	0.706568	0.472793
105660	13/09/2018--15:10:00	28.63	145	-0.790125	-0.0600195	0.605703
105720	13/09/2018--15:11:00	29.77	208	-0.867708	-0.0889473	0.576167
105780	13/09/2018--15:12:00	30.36	130	-0.867708	-0.219123	0.517096
105840	13/09/2018--15:13:00	30.85	76	-0.976323	-0.0310917	0.325116
105900	13/09/2018--15:14:00	31.38	45	-0.852191	0.0701558	0.531864
105960	13/09/2018--15:15:00	31.67	33	-0.821158	-0.0310917	0.531864
106020	13/09/2018--15:16:00	31.77	47	-0.898741	-0.0166277	0.487561
106080	13/09/2018--15:17:00	31.84	38	-0.914257	0.243723	0.369419
106140	13/09/2018--15:18:00	31.9	45	-0.774609	0.0701558	0.679542
106200	13/09/2018--15:19:00	31.79	63	-100.736	0.156939	0.236509
106260	13/09/2018--15:20:00	31.48	45	-100.736	0.0701558	0.413722
106320	13/09/2018--15:21:00	31.42	618	-137.975	-0.103411	-0.0293103
106380	13/09/2018--15:22:00	31.39	446	-0.929774	0.287115	-0.0883813
106440	13/09/2018--15:23:00	31.18	515	-108.494	0.547465	-0.0883813
106500	13/09/2018--15:24:00	30.96	586	-0.805642	0.359434	-0.560949
106560	13/09/2018--15:25:00	30.74	436	-125.562	0.518537	0.487561
106620	13/09/2018--15:26:00	30.59	209	-0.99184	0.243723	-0.044078
106680	13/09/2018--15:27:00	30.54	555	-0.99184	0.214795	-0.147452
106740	13/09/2018--15:28:00	30.34	294	-0.99184	0.171403	-0.044078
106800	13/09/2018--15:29:00	30.25	13	-0.976323	-0.276978	-0.0883813
106860	13/09/2018--15:30:00	30.29	313	-117.804	0.34497	0.0740639
106920	13/09/2018--15:31:00	30.13	728	-0.898741	0.359434	-0.0736135
106980	13/09/2018--15:32:00	30.15	472	-0.99184	0.214795	-0.0588458
107040	13/09/2018--15:33:00	30.11	414	-0.976323	0.200331	-0.16222
107100	13/09/2018--15:34:00	30.25	62	-0.94529	0.142475	-0.398504
107160	13/09/2018--15:35:00	30.16	458	-100.736	0.460682	-0.723394
107220	13/09/2018--15:36:00	29.79	467	-0.960807	0.156939	-0.191756
107280	13/09/2018--15:37:00	29.45	298	-0.99184	0.142475	-0.191756
107340	13/09/2018--15:38:00	29.21	375	-0.836675	0.301579	-0.16222
107400	13/09/2018--15:39:00	29.18	194	-100.736	0.113548	-0.0145425
107460	13/09/2018--15:40:00	29.13	140	-0.929774	0.34497	-0.0883813
107520	13/09/2018--15:41:00	29.11	560	-0.836675	0.0701558	-0.0736135
107580	13/09/2018--15:42:00	29.11	435	-0.914257	0.373898	-0.0588458
107640	13/09/2018--15:43:00	29.18	473	-0.510828	0.142475	-0.0145425
107700	13/09/2018--15:44:00	29.66	189	-0.898741	-0.146803	-0.516646
107760	13/09/2018--15:45:00	30.14	54	-0.603927	0.359434	-0.679091
107820	13/09/2018--15:46:00	30.6	53	-0.805642	-0.0166277	-0.605252
107880	13/09/2018--15:47:00	30.67	63	-0.790125	0.214795	-0.679091
107940	13/09/2018--15:48:00	30.49	130	-0.743575	-0.537329	0.42849
108000	13/09/2018--15:49:00	29.68	238	-0.836675	-0.493937	0.354651
108060	13/09/2018--15:50:00	29.34	104	-0.805642	0.0990837	0.576167
108120	13/09/2018--15:51:00	29.79	82	-0.867708	0.185867	-0.48711
108180	13/09/2018--15:52:00	29.99	128	-0.728059	0.373898	-0.634788
108240	13/09/2018--15:53:00	30.21	99	-0.821158	0.214795	-0.546181
108300	13/09/2018--15:54:00	30.44	9	-0.805642	0.316043	-0.546181
108360	13/09/2018--15:55:00	30.59	5	-0.867708	0.0990837	-0.501878
108420	13/09/2018--15:56:00	30.7	57	-0.821158	0.229259	-0.723394
108480	13/09/2018--15:57:00	30.77	143	-0.821158	0.388362	-0.48711
108540	13/09/2018--15:58:00	30.68	142	-100.736	0.0846197	0.133135
108600	13/09/2018--15:59:00	30.85	546	-113.149	0.142475	-0.103149
108660	13/09/2018--16:00:00	30.81	719	-0.619443	0.258187	-0.398504
108720	13/09/2018--16:01:00	30.74	479	-0.960807	0.287115	-0.0883813
108780	13/09/2018--16:02:00	30.71	114	-0.852191	0.041228	-0.250827
108840	13/09/2018--16:03:00	30.9	9	-0.867708	0.34497	-0.354201
108900	13/09/2018--16:04:00	31.16	57	-0.0608484	0.128012	-0.989214
108960	13/09/2018--16:05:00	31.47	18	-0.914257	0.34497	-0.265594
109020	13/09/2018--16:06:00	31.56	0	-0.898741	0.359434	-0.265594
109080	13/09/2018--16:07:00	31.61	1	-0.914257	0.316043	-0.29513
109140	13/09/2018--16:08:00	31.65	1	-0.898741	0.359434	-0.309898
109200	13/09/2018--16:09:00	31.67	0	-0.836675	0.475146	-0.29513
109260	13/09/2018--16:10:00	31.63	0	-0.619443	0.721032	-0.309898
109320	13/09/2018--16:11:00	31.55	1	-0.417728	0.851208	-0.428039
109380	13/09/2018--16:12:00	31.43	0	-0.417728	0.82228	-0.398504
109440	13/09/2018--16:13:00	31.25	0	-0.386695	0.836744	-0.383736
109500	13/09/2018--16:14:00	31.27	3	-0.386695	0.865672	-0.309898
109560	13/09/2018--16:15:00	31.17	6	-0.464278	0.764424	-0.457575
109620	13/09/2018--16:16:00	30.93	0	-0.448761	0.74996	-0.501878
109680	13/09/2018--16:17:00	30.86	4	-0.433245	0.692105	-0.62002
109740	13/09/2018--16:18:00	30.69	10	-0.27808	0.590857	-0.767698
109800	13/09/2018--16:19:00	30.52	3	-0.27808	0.402826	-0.871072
109860	13/09/2018--16:20:00	30.57	45	-0.572894	-0.0600195	-0.841536
109920	13/09/2018--16:21:00	30.07	4	-0.650476	-0.0310917	-0.797233
109980	13/09/2018--16:22:00	29.45	43	-0.805642	-0.0166277	-0.649556
110040	13/09/2018--16:23:00	28.91	2	-0.883224	-0.0166277	-0.501878
110100	13/09/2018--16:24:00	28.45	0	-0.883224	0.0123001	-0.516646
110160	13/09/2018--16:25:00	28.06	4	-0.743575	0.0123001	-0.679091
110220	13/09/2018--16:26:00	27.7	19	-0.805642	-0.0744834	-0.634788
110280	13/09/2018--16:27:00	27.34	1	-0.743575	-0.0600195	-0.693859
110340	13/09/2018--16:28:00	27.04	32	-0.759092	-0.0889473	-0.664323
110400	13/09/2018--16:29:00	26.78	202	-100.736	0.0701558	-0.0293103
110460	13/09/2018--16:30:00	27.17	173	-0.665993	0.0990837	-0.75293
110520	13/09/2018--16:31:00	27.4	4	-0.63496	0.113548	-0.782465
110580	13/09/2018--16:32:00	27.63	125	-0.94529	0.142475	0.369419
110640	13/09/2018--16:33:00	27.86	98	-0.355662	-0.349298	0.871522
110700	13/09/2018--16:34:00	27.68	100	-0.929774	0.200331	-0.117917
110760	13/09/2018--16:35:00	27.48	173	-0.619443	-0.132339	0.782916
110820	13/09/2018--16:36:00	27.63	19	-0.976323	0.142475	0.236509
110880	13/09/2018--16:37:00	27.88	58	-100.736	-0.146803	-0.044078
110940	13/09/2018--16:38:00	27.96	183	-0.960807	-0.161267	0.206974
111000	13/09/2018--16:39:00	27.97	83	-102.287	0.156939	-0.0883813
111060	13/09/2018--16:40:00	27.77	84	-100.736	0.142475	-0.0588458
111120	13/09/2018--16:41:00	27.63	24	-100.736	0.0701558	-0.044078
111180	13/09/2018--16:42:00	27.58	75	-0.914257	0.156939	0.398954
111240	13/09/2018--16:43:00	27.8	22	-0.665993	-0.248051	0.723845
111300	13/09/2018--16:44:00	27.98	4	-0.712542	-0.0021638	0.723845
111360	13/09/2018--16:45:00	28.16	7	-0.63496	-0.175731	0.75338
111420	13/09/2018--16:46:00	28.23	24	-0.94529	-0.0600195	0.354651
111480	13/09/2018--16:47:00	28.21	162	-100.736	0.128012	-0.0588458
111540	13/09/2018--16:48:00	27.99	48	-0.697026	0.0556919	0.723845
111600	13/09/2018--16:49:00	27.99	177	-0.960807	-0.0744834	-0.324665
111660	13/09/2018--16:50:00	27.93	446	-100.736	0.026764	0.0592962
111720	13/09/2018--16:51:00	28.22	224	-100.736	0.0701558	-0.0736135
111780	13/09/2018--16:52:00	28.09	79	-0.122914	0.0990837	0.989664
111840	13/09/2018--16:53:00	28.02	346	-0.99184	-0.0310917	0.0297607
111900	13/09/2018--16:54:00	28.23	906	-0.883224	0.026764	-0.0293103
111960	13/09/2018--16:55:00	28.82	308	-0.883224	0.026764	0.517096
112020	13/09/2018--16:56:00	30.02	93	-0.572894	0.258187	0.812451
112080	13/09/2018--16:57:00	31.19	5	-0.665993	0.200331	0.723845
112140	13/09/2018--16:58:00	32.01	77	-0.665993	0.359434	0.709077
112200	13/09/2018--16:59:00	32.48	26	-0.759092	0.258187	0.576167
112260	13/09/2018--17:00:00	32.84	9	-0.805642	0.330506	0.531864
112320	13/09/2018--17:01:00	33.07	71	-0.852191	0.373898	0.590935
112380	13/09/2018--17:02:00	33.16	463	-110.046	-0.0166277	0.280812
112440	13/09/2018--17:03:00	32.51	607	-0.774609	0.142475	0.443258
112500	13/09/2018--17:04:00	31.59	506	-127.114	-0.0310917	-0.0736135
112560	13/09/2018--17:05:00	30.84	273	-0.99184	-0.0021638	-0.0293103
112620	13/09/2018--17:06:00	30.36	252	-0.976323	0.200331	0.014993
112680	13/09/2018--17:07:00	30.05	221	-105.391	0.185867	0.29558
112740	13/09/2018--17:08:00	30.12	86	-0.99184	0.185867	-0.044078
112800	13/09/2018--17:09:00	30.11	142	-102.287	0.229259	-0.147452
112860	13/09/2018--17:10:00	30.16	335	-119.355	0.185867	-0.117917
112920	13/09/2018--17:11:00	30.47	330	-0.883224	0.402826	0.16267
112980	13/09/2018--17:12:00	30.45	136	-0.976323	0.142475	-0.0293103
113040	13/09/2018--17:13:00	30.2	10	-0.976323	0.0123001	0.266045
113100	13/09/2018--17:14:00	30.16	663	-0.867708	0.0846197	0.502329
113160	13/09/2018--17:15:00	30.6	74	-0.960807	0.214795	0.266045
113220	13/09/2018--17:16:00	31.07	71	-0.836675	0.026764	0.502329
113280	13/09/2018--17:17:00	31.29	103	-103.839	0.34497	-0.044078
113340	13/09/2018--17:18:00	31.17	535	-102.287	-0.0166277	-0.0293103
113400	13/09/2018--17:19:00	31.07	83	-105.391	0.026764	-0.0736135
113460	13/09/2018--17:20:00	30.9	564	-110.046	-0.0600195	-0.0588458
113520	13/09/2018--17:21:00	30.7	377	-0.99184	0.171403	-0.044078
113580	13/09/2018--17:22:00	30.48	531	-100.736	-0.103411	0.000225208
113640	13/09/2018--17:23:00	30.31	424	-100.736	0.243723	-0.0588458
113700	13/09/2018--17:24:00	30.3	171	-0.960807	-0.334834	0.0888317
113760	13/09/2018--17:25:00	30.33	482	-0.99184	0.272651	-0.117917
113820	13/09/2018--17:26:00	30.19	607	-0.759092	0.156939	-0.132685
113880	13/09/2018--17:27:00	30.17	617	-0.929774	0.171403	-0.0588458
113940	13/09/2018--17:28:00	30.58	121	-100.736	-0.0310917	0.133135
114000	13/09/2018--17:29:00	31.04	104	-0.976323	0.0556919	0.118367
114060	13/09/2018--17:30:00	30.78	531	-0.0918814	0.0556919	0.989664
114120	13/09/2018--17:31:00	30.5	14	-0.0298153	0.0990837	0.989664
114180	13/09/2018--17:32:00	30.29	0	-0.0298153	0.0990837	0.989664
114240	13/09/2018--17:33:00	30.13	0	-0.0298153	0.0990837	0.989664
114300	13/09/2018--17:34:00	30	0	-0.0453318	0.0990837	0.989664
114360	13/09/2018--17:35:00	29.88	0	-0.0298153	0.0990837	100.443
114420	13/09/2018--17:36:00	29.79	0	-0.0298153	0.0990837	0.989664
114480	13/09/2018--17:37:00	29.69	0	-0.0453318	0.0990837	0.989664
114540	13/09/2018--17:38:00	29.62	0	-0.0453318	0.113548	0.989664
114600	13/09/2018--17:39:00	29.54	2	-0.0453318	0.185867	140.316
114660	13/09/2018--17:40:00	29.48	1	-0.0608484	0.0990837	0.989664
114720	13/09/2018--17:41:00	29.44	0	-0.0608484	0.0990837	100.443
114780	13/09/2018--17:42:00	29.37	0	-0.0608484	0.0990837	0.989664
114840	13/09/2018--17:43:00	29.32	329	-0.94529	0.171403	0.0592962
114900	13/09/2018--17:44:00	29.23	613	-0.960807	0.171403	0.339883
114960	13/09/2018--17:45:00	29.22	263	-0.99184	0.0123001	0.0445285
115020	13/09/2018--17:46:00	29.25	540	-0.94529	0.113548	0.147903
115080	13/09/2018--17:47:00	29.24	627	-100.736	0.0701558	0.000225208
115140	13/09/2018--17:48:00	29.26	344	-108.494	-0.0600195	-0.0145425
115200	13/09/2018--17:49:00	29.27	360	-0.976323	0.0846197	0.0297607
115260	13/09/2018--17:50:00	29.27	328	-106.942	0.0123001	-0.044078
115320	13/09/2018--17:51:00	29.27	494	-103.839	0.142475	0.000225208
115380	13/09/2018--17:52:00	29.23	525	-110.046	0.026764	0.0592962
115440	13/09/2018--17:53:00	29.19	535	-102.287	-0.0021638	0.014993
115500	13/09/2018--17:54:00	29.18	700	-0.94529	0.113548	-0.0145425
115560	13/09/2018--17:55:00	29.23	658	-113.149	-0.0166277	-0.0145425
115620	13/09/2018--17:56:00	29.2	332	-0.743575	0.34497	-0.0293103
115680	13/09/2018--17:57:00	29.18	353	-103.839	0.229259	-0.0883813
115740	13/09/2018--17:58:00	29.16	703	-0.821158	0.041228	-0.62002
115800	13/09/2018--17:59:00	29.09	357	-102.287	-0.190195	-0.132685
115860	13/09/2018--18:00:00	29.04	479	-145.734	0.0701558	-0.501878
115920	13/09/2018--18:01:00	29.04	437	-102.287	0.0556919	-0.176988
115980	13/09/2018--18:02:00	29.07	460	-106.942	0.0990837	-0.191756
116040	13/09/2018--18:03:00	29.07	456	-100.736	0.0123001	-0.132685
116100	13/09/2018--18:04:00	29.34	406	-0.976323	0.0556919	-0.221291
116160	13/09/2018--18:05:00	29.43	368	-108.494	-0.0455556	-0.16222
116220	13/09/2018--18:06:00	29.36	435	-100.736	-0.0310917	-0.191756
116280	13/09/2018--18:07:00	29.29	478	-0.759092	0.0701558	-0.103149
116340	13/09/2018--18:08:00	29.2	390	-105.391	-0.0600195	-0.16222
116400	13/09/2018--18:09:00	29.15	492	-106.942	0.0990837	-0.0883813
116460	13/09/2018--18:10:00	29.19	327	-12.401	-0.0455556	-0.147452
116520	13/09/2018--18:11:00	29.21	213	-102.287	-0.0744834	-0.147452
116580	13/09/2018--18:12:00	29.3	351	-0.914257	0.0123001	-0.147452
116640	13/09/2018--18:13:00	29.45	371	0.00121774	0.026764	100.443
116700	13/09/2018--18:14:00	29.2	0	0.00121774	0.026764	100.443
116760	13/09/2018--18:15:00	29.04	0	0.00121774	0.0123001	0.989664
116820	13/09/2018--18:16:00	28.94	0	0.00121774	0.0123001	0.989664
116880	13/09/2018--18:17:00	28.92	225	-0.976323	-0.0455556	-0.0145425
116940	13/09/2018--18:18:00	28.95	584	-0.94529	0.0556919	0.014993
117000	13/09/2018--18:19:00	28.93	728	-0.976323	0.229259	0.147903
117060	13/09/2018--18:20:00	28.89	477	-102.287	0.128012	0.000225208
117120	13/09/2018--18:21:00	28.84	757	-169.008	-0.132339	1.477
117180	13/09/2018--18:22:00	28.81	560	-0.960807	-0.0310917	0.0740639
117240	13/09/2018--18:23:00	28.79	386	-106.942	-0.0310917	-0.221291
117300	13/09/2018--18:24:00	29.38	8	-100.736	-0.0310917	0.147903
117360	13/09/2018--18:25:00	29.66	357	-0.929774	0.0556919	0.384187
117420	13/09/2018--18:26:00	29.56	678	-0.976323	-0.0310917	0.0740639
117480	13/09/2018--18:27:00	29.57	415	-102.287	0.142475	-0.103149
117540	13/09/2018--18:28:00	29.45	402	-0.976323	0.0990837	0.236509
117600	13/09/2018--18:29:00	29.35	635	-127.114	0.171403	0.103599
117660	13/09/2018--18:30:00	29.18	849	-119.355	0.316043	0.0297607
117720	13/09/2018--18:31:00	29.16	656	-110.046	0.301579	0.0297607
117780	13/09/2018--18:32:00	29.01	702	-0.976323	-0.219123	-0.176988
117840	13/09/2018--18:33:00	28.93	466	-102.287	0.0701558	0.0592962
117900	13/09/2018--18:34:00	29.06	399	-0.960807	0.272651	-0.0588458
117960	13/09/2018--18:35:00	29.14	352	-0.94529	0.185867	0.0740639
118020	13/09/2018--18:36:00	28.98	185	-0.960807	0.258187	0.014993
118080	13/09/2018--18:37:00	28.8	211	-0.883224	0.0123001	0.0740639
118140	13/09/2018--18:38:00	28.66	313	-0.99184	0.229259	0.0297607
118200	13/09/2018--18:39:00	28.67	189	-0.976323	0.200331	-0.103149
118260	13/09/2018--18:40:00	28.8	95	-108.494	0.316043	0.192206
118320	13/09/2018--18:41:00	28.64	462	-0.759092	0.287115	0.502329
118380	13/09/2018--18:42:00	28.63	466	-100.736	0.128012	-0.0588458
118440	13/09/2018--18:43:00	28.53	637	-0.99184	0.142475	0.0888317
118500	13/09/2018--18:44:00	28.47	547	-100.736	0.171403	0.118367
118560	13/09/2018--18:45:00	28.48	538	-105.391	-0.0600195	0.103599
118620	13/09/2018--18:46:00	28.42	734	-0.836675	0.272651	0.0592962
118680	13/09/2018--18:47:00	28.42	239	-0.929774	-0.117875	0.0592962
118740	13/09/2018--18:48:00	28.41	601	-0.94529	0.214795	0.0592962
118800	13/09/2018--18:49:00	28.36	353	-100.736	0.128012	0.014993
118860	13/09/2018--18:50:00	28.91	187	-0.94529	0.026764	0.0740639
118920	13/09/2018--18:51:00	28.71	563	-0.976323	0.026764	0.0740639
118980	13/09/2018--18:52:00	28.46	518	-0.99184	0.243723	0.0740639
119040	13/09/2018--18:53:00	28.3	333	-0.94529	-0.103411	0.103599
119100	13/09/2018--18:54:00	28.25	232	-0.929774	-0.0166277	0.0740639
119160	13/09/2018--18:55:00	28.13	234	-193.835	-0.0889473	0.147903
119220	13/09/2018--18:56:00	28.09	188	-0.99184	0.156939	0.0592962
119280	13/09/2018--18:57:00	28.25	192	-102.287	-0.0889473	0.103599
119340	13/09/2018--18:58:00	28.3	170	-100.736	0.229259	0.103599
119400	13/09/2018--18:59:00	28.27	273	-0.914257	0.229259	0.339883
119460	13/09/2018--19:00:00	28.37	0	-0.94529	0.128012	0.29558
119520	13/09/2018--19:01:00	28.52	158	-0.99184	0.113548	0.0740639
119580	13/09/2018--19:02:00	28.67	313	-119.355	-0.0889473	0.118367
119640	13/09/2018--19:03:00	28.54	259	-0.94529	0.258187	0.0888317
119700	13/09/2018--19:04:00	28.4	235	-100.736	-0.305906	0.221741
119760	13/09/2018--19:05:00	28.24	256	-106.942	0.0701558	0.0888317
119820	13/09/2018--19:06:00	28.17	483	-127.114	0.041228	0.0740639
119880	13/09/2018--19:07:00	27.99	154	-100.736	0.041228	0.0592962
119940	13/09/2018--19:08:00	27.84	569	-100.736	0.171403	0.0297607
120000	13/09/2018--19:09:00	27.81	806	-134.872	0.185867	0.118367
120060	13/09/2018--19:10:00	27.83	188	-100.736	-0.0310917	0.0592962
120120	13/09/2018--19:11:00	27.86	699	-127.114	0.301579	0.147903
120180	13/09/2018--19:12:00	27.89	293	-0.960807	0.200331	0.147903
120240	13/09/2018--19:13:00	28.03	580	-193.835	-188.247	-0.176988
120300	13/09/2018--19:14:00	27.96	526	-108.494	-0.0744834	0.0740639
120360	13/09/2018--19:15:00	28.02	576	-111.597	0.041228	0.0592962
120420	13/09/2018--19:16:00	28.1	544	-102.287	0.171403	0.0592962
120480	13/09/2018--19:17:00	28.07	480	-0.898741	0.301579	0.0592962
120540	13/09/2018--19:18:00	28.3	443	-178.318	-0.291442	180.189
120600	13/09/2018--19:19:00	28.14	843	-0.759092	0.0846197	0.0297607
120660	13/09/2018--19:20:00	27.88	1093	-106.942	0.258187	0.0740639
120720	13/09/2018--19:21:00	27.66	409	-0.898741	0.0556919	0.0888317
120780	13/09/2018--19:22:00	27.56	839	-0.976323	0.185867	0.103599
120840	13/09/2018--19:23:00	27.92	194	-0.99184	-0.146803	0.16267
120900	13/09/2018--19:24:00	28.55	5	-100.736	-0.0744834	0.133135
120960	13/09/2018--19:25:00	29.05	228	-0.914257	0.214795	0.0592962
121020	13/09/2018--19:26:00	29.07	22	-0.371179	0.200331	0.88629
121080	13/09/2018--19:27:00	29.14	325	-0.914257	0.171403	0.0592962
121140	13/09/2018--19:28:00	28.91	825	-105.391	-0.0744834	0.0740639
121200	13/09/2018--19:29:00	29	341	-0.99184	0.142475	0.0592962
121260	13/09/2018--19:30:00	29.12	287	-113.149	-0.0310917	0.0297607
121320	13/09/2018--19:31:00	28.89	630	-100.736	-0.0166277	-0.0588458
121380	13/09/2018--19:32:00	28.88	273	-128.665	0.0123001	0.384187
121440	13/09/2018--19:33:00	28.65	649	-108.494	0.301579	0.118367
121500	13/09/2018--19:34:00	28.49	434	-100.736	-0.103411	0.103599
121560	13/09/2018--19:35:00	28.45	863	-186.077	0.0556919	0.118367
121620	13/09/2018--19:36:00	28.26	379	-0.99184	0.0701558	0.103599
121680	13/09/2018--19:37:00	28.07	609	-0.883224	0.272651	-0.398504
121740	13/09/2018--19:38:00	28.15	392	-0.976323	0.258187	0.0740639
121800	13/09/2018--19:39:00	28.06	436	-106.942	0.0701558	0.192206
121860	13/09/2018--19:40:00	27.93	159	-0.976323	0.200331	0.147903
121920	13/09/2018--19:41:00	27.6	263	-0.99184	0.0990837	0.177438
121980	13/09/2018--19:42:00	27.43	524	-0.94529	0.316043	0.177438
122040	13/09/2018--19:43:00	27.87	6	-0.883224	0.402826	0.236509
122100	13/09/2018--19:44:00	28.42	0	-0.821158	0.388362	0.398954
122160	13/09/2018--19:45:00	28.75	0	-0.852191	0.359434	0.369419
122220	13/09/2018--19:46:00	29.09	16	-0.867708	0.402826	0.354651
122280	13/09/2018--19:47:00	29.54	0	-0.790125	0.460682	-0.413272
122340	13/09/2018--19:48:00	29.77	0	-0.821158	0.431754	-0.368969
122400	13/09/2018--19:49:00	30	1	-0.790125	0.388362	-0.48711
122460	13/09/2018--19:50:00	30.18	0	-0.790125	0.431754	-0.48711
122520	13/09/2018--19:51:00	30.56	1	-0.774609	0.373898	-0.531414
122580	13/09/2018--19:52:00	30.82	0	-0.790125	0.373898	-0.501878
122640	13/09/2018--19:53:00	30.89	35	-0.94529	0.200331	-0.280362
122700	13/09/2018--19:54:00	30.73	131	-0.960807	0.229259	0.133135
122760	13/09/2018--19:55:00	30.4	277	-0.898741	0.402826	0.0888317
122820	13/09/2018--19:56:00	30.11	122	-127.114	0.0990837	0.118367
122880	13/09/2018--19:57:00	29.82	182	-0.976323	0.185867	0.0888317
122940	13/09/2018--19:58:00	29.5	140	-0.960807	0.185867	0.0888317
123000	13/09/2018--19:59:00	29.18	350	-0.976323	0.229259	-0.044078
123060	13/09/2018--20:00:00	29.16	122	-0.99184	0.142475	0.0740639
123120	13/09/2018--20:01:00	29.07	153	-105.391	0.041228	-0.29513
123180	13/09/2018--20:02:00	28.92	289	-0.94529	0.243723	0.206974
123240	13/09/2018--20:03:00	29.24	73	-0.681509	0.402826	0.576167
123300	13/09/2018--20:04:00	29.45	55	-0.976323	-0.146803	-0.250827
123360	13/09/2018--20:05:00	29.57	203	-0.99184	0.214795	0.0445285
123420	13/09/2018--20:06:00	29.57	307	-0.960807	0.229259	0.0297607
123480	13/09/2018--20:07:00	29.45	579	-0.99184	0.431754	-0.0145425
123540	13/09/2018--20:08:00	29.31	165	-0.960807	0.258187	0.0445285
123600	13/09/2018--20:09:00	29.26	131	-0.94529	0.359434	0.0297607
123660	13/09/2018--20:10:00	29.23	261	-150.389	0.388362	0.0445285
123720	13/09/2018--20:11:00	28.96	709	-0.99184	0.460682	0.0740639
123780	13/09/2018--20:12:00	29.11	146	-100.736	0.113548	0.0445285
123840	13/09/2018--20:13:00	29.53	199	-0.898741	0.373898	0.133135
123900	13/09/2018--20:14:00	29.38	333	-0.960807	0.258187	0.133135
123960	13/09/2018--20:15:00	29.12	105	-0.340146	-0.551793	-0.797233
124020	13/09/2018--20:16:00	29.04	1	-0.355662	-0.537329	-0.797233
124080	13/09/2018--20:17:00	29.1	1	-0.386695	-0.537329	-0.782465
124140	13/09/2018--20:18:00	29.3	22	-0.309113	-0.479473	0.827219
124200	13/09/2018--20:19:00	29.7	175	-0.619443	0.0701558	0.0297607
124260	13/09/2018--20:20:00	29.64	290	-0.929774	0.388362	0.118367
124320	13/09/2018--20:21:00	29.21	465	-100.736	0.142475	0.147903
124380	13/09/2018--20:22:00	29.11	252	-0.836675	0.272651	0.118367
124440	13/09/2018--20:23:00	28.83	164	-0.216014	0.0990837	0.974897
124500	13/09/2018--20:24:00	28.73	0	-0.247047	0.142475	0.960129
124560	13/09/2018--20:25:00	28.73	0	-0.262563	0.142475	0.945361
124620	13/09/2018--20:26:00	28.79	199	-120.907	-0.117875	0.133135
124680	13/09/2018--20:27:00	28.62	550	-0.836675	-0.0310917	0.576167
124740	13/09/2018--20:28:00	28.75	0	-0.836675	-0.0310917	0.5614
124800	13/09/2018--20:29:00	28.86	0	-0.836675	-0.0310917	0.576167
124860	13/09/2018--20:30:00	29	0	-0.836675	-0.0310917	0.576167
124920	13/09/2018--20:31:00	29.12	0	-0.836675	-0.0310917	0.5614
124980	13/09/2018--20:32:00	29.24	0	-0.821158	-0.0310917	0.576167
125040	13/09/2018--20:33:00	29.32	0	-0.821158	-0.0310917	0.576167
125100	13/09/2018--20:34:00	29.37	0	-0.821158	-0.0310917	0.576167
125160	13/09/2018--20:35:00	29.42	0	-0.836675	-0.0166277	0.5614
125220	13/09/2018--20:36:00	29.5	6	-0.665993	-0.407154	0.650006
125280	13/09/2018--20:37:00	29.75	9	-0.914257	-0.0021638	0.443258
125340	13/09/2018--20:38:00	30.01	32	-0.262563	-0.79768	-0.605252
125400	13/09/2018--20:39:00	29.97	216	-0.99184	0.128012	0.133135
125460	13/09/2018--20:40:00	29.63	479	-100.736	0.156939	0.0888317
125520	13/09/2018--20:41:00	29.15	177	-100.736	0.156939	0.0592962
125580	13/09/2018--20:42:00	29.05	65	-0.976323	0.0701558	0.0740639
125640	13/09/2018--20:43:00	28.91	323	-0.99184	-0.219123	0.0592962
125700	13/09/2018--20:44:00	28.96	69	-0.728059	-0.0600195	0.694309
125760	13/09/2018--20:45:00	29.02	0	-0.852191	0.0990837	0.531864
125820	13/09/2018--20:46:00	29.06	373	-122.459	0.243723	0.0888317
125880	13/09/2018--20:47:00	28.9	253	0.0322508	0.0123001	0.989664
125940	13/09/2018--20:48:00	28.72	0	0.0322508	0.0123001	0.989664
126000	13/09/2018--20:49:00	28.66	404	-106.942	0.0123001	0.0888317
126060	13/09/2018--20:50:00	28.59	438	-0.99184	0.156939	0.0592962
126120	13/09/2018--20:51:00	28.57	5	-0.99184	0.171403	0.0592962
126180	13/09/2018--20:52:00	28.53	3	-0.99184	0.156939	0.0592962
126240	13/09/2018--20:53:00	28.48	0	-0.99184	0.142475	0.0592962
126300	13/09/2018--20:54:00	28.43	0	-0.99184	0.156939	0.0592962
126360	13/09/2018--20:55:00	28.37	0	-0.99184	0.142475	0.0592962
126420	13/09/2018--20:56:00	28.4	2	-0.99184	0.142475	0.0592962
126480	13/09/2018--20:57:00	28.43	35	-0.99184	0.128012	0.0592962
126540	13/09/2018--20:58:00	28.44	0	-100.736	0.128012	0.0592962
126600	13/09/2018--20:59:00	28.38	0	-100.736	0.113548	0.0592962
126660	13/09/2018--21:00:00	28.27	0	-0.99184	0.128012	0.0592962
126720	13/09/2018--21:01:00	28.2	0	-100.736	0.128012	0.0592962
126780	13/09/2018--21:02:00	28.07	0	-0.99184	0.128012	0.0592962
126840	13/09/2018--21:03:00	27.97	0	-100.736	0.128012	0.0592962
126900	13/09/2018--21:04:00	27.89	0	-100.736	0.128012	0.0445285
126960	13/09/2018--21:05:00	27.88	19	-0.355662	0.547465	0.709077
127020	13/09/2018--21:06:00	28	12	-100.736	0.128012	0.0592962
127080	13/09/2018--21:07:00	28.1	9	-100.736	0.128012	0.0445285
127140	13/09/2018--21:08:00	28.13	0	-100.736	0.128012	0.0592962
127200	13/09/2018--21:09:00	28.14	196	-103.839	-0.117875	0.0592962
127260	13/09/2018--21:10:00	28	492	-102.287	0.0556919	0.0592962
127320	13/09/2018--21:11:00	27.91	4	-100.736	-0.0310917	0.0445285
127380	13/09/2018--21:12:00	28	9	-0.572894	0.0123001	0.782916
127440	13/09/2018--21:13:00	28.19	60	-100.736	0.214795	0.0592962
127500	13/09/2018--21:14:00	28.29	59	-0.99184	0.113548	0.0740639
127560	13/09/2018--21:15:00	28.45	122	-0.495311	-0.696432	-0.546181
127620	13/09/2018--21:16:00	28.67	42	-0.216014	-0.132339	0.974897
127680	13/09/2018--21:17:00	29.02	58	-0.619443	0.156939	-0.797233
127740	13/09/2018--21:18:00	29.41	4	-0.712542	0.0123001	-0.738162
127800	13/09/2018--21:19:00	29.69	16	-0.836675	0.272651	-0.516646
127860	13/09/2018--21:20:00	29.85	69	-119.355	-0.0021638	0.0888317
127920	13/09/2018--21:21:00	29.76	606	-102.287	0.0846197	0.0445285
127980	13/09/2018--21:22:00	29.52	516	-0.976323	0.229259	-0.0588458
128040	13/09/2018--21:23:00	29.24	556	-103.839	-0.0455556	-0.103149
128100	13/09/2018--21:24:00	28.94	549	-103.839	0.0846197	0.221741
128160	13/09/2018--21:25:00	28.75	432	-0.94529	0.185867	0.236509
128220	13/09/2018--21:26:00	28.66	622	-100.736	0.0123001	0.0297607
128280	13/09/2018--21:27:00	28.51	642	-105.391	0.0846197	0.0592962
128340	13/09/2018--21:28:00	28.3	627	-0.665993	0.287115	-0.693859
128400	13/09/2018--21:29:00	28.44	232	-100.736	-0.0455556	0.0740639
128460	13/09/2018--21:30:00	28.38	369	-100.736	-0.146803	0.0592962
128520	13/09/2018--21:31:00	28.31	297	-0.340146	-0.421618	-0.974446
128580	13/09/2018--21:32:00	28.5	54	-0.572894	0.547465	-0.62002
128640	13/09/2018--21:33:00	28.87	0	-0.572894	0.547465	-0.62002
128700	13/09/2018--21:34:00	29.19	480	-15.194	-0.551793	0.221741
128760	13/09/2018--21:35:00	29.13	134	-102.287	-0.0166277	0.014993
128820	13/09/2018--21:36:00	29.07	204	-102.287	0.0123001	-0.117917
128880	13/09/2018--21:37:00	28.91	93	-100.736	0.0123001	0.014993
128940	13/09/2018--21:38:00	28.86	127	-100.736	-0.0021638	0.014993
129000	13/09/2018--21:39:00	28.93	196	-100.736	-0.0310917	0.0297607
129060	13/09/2018--21:40:00	28.88	693	-0.960807	-0.0744834	0.014993
129120	13/09/2018--21:41:00	28.88	125	-0.960807	0.142475	-0.309898
129180	13/09/2018--21:42:00	29.02	380	-0.836675	-0.0310917	0.605703
129240	13/09/2018--21:43:00	29.21	211	-100.736	0.0990837	0.014993
129300	13/09/2018--21:44:00	29.05	485	-100.736	0.0556919	0.000225208
129360	13/09/2018--21:45:00	28.83	134	-100.736	0.113548	0.014993
129420	13/09/2018--21:46:00	28.6	723	-103.839	0.185867	0.000225208
129480	13/09/2018--21:47:00	28.46	139	-0.94529	-0.175731	0.339883
129540	13/09/2018--21:48:00	28.57	141	-119.355	0.272651	0.0592962
129600	13/09/2018--21:49:00	28.46	444	-0.976323	-0.132339	0.0297607
129660	13/09/2018--21:50:00	28.38	279	-0.976323	0.229259	0.014993
129720	13/09/2018--21:51:00	28.43	118	-0.99184	0.128012	-0.0145425
129780	13/09/2018--21:52:00	28.55	186	-130.217	-0.0310917	-0.0588458
129840	13/09/2018--21:53:00	28.6	433	-0.976323	0.0123001	0.103599
129900	13/09/2018--21:54:00	28.48	330	-102.287	0.0701558	0.000225208
129960	13/09/2018--21:55:00	28.38	607	-125.562	-0.0455556	-0.0145425
130020	13/09/2018--21:56:00	28.38	355	-0.976323	0.214795	0.0297607
130080	13/09/2018--21:57:00	28.29	174	-106.942	0.200331	0.118367
130140	13/09/2018--21:58:00	28.11	307	-0.99184	0.128012	0.147903
130200	13/09/2018--21:59:00	28.12	136	-0.99184	0.200331	0.014993
130260	13/09/2018--22:00:00	28.2	484	-0.790125	-0.0021638	0.014993
130320	13/09/2018--22:01:00	28.15	460	-113.149	0.258187	-0.0588458
130380	13/09/2018--22:02:00	28	310	-100.736	0.026764	-0.0293103
130440	13/09/2018--22:03:00	28.14	656	-100.736	0.229259	-0.0145425
130500	13/09/2018--22:04:00	28.09	278	-0.0918814	-0.146803	-100.398
130560	13/09/2018--22:05:00	28.12	48	-113.149	0.287115	-0.044078
130620	13/09/2018--22:06:00	28.1	222	-0.665993	0.185867	-0.0883813
130680	13/09/2018--22:07:00	28.15	119	-100.736	-0.0021638	-0.147452
130740	13/09/2018--22:08:00	28.09	516	-100.736	0.287115	-0.132685
130800	13/09/2018--22:09:00	28.1	442	-0.99184	0.142475	-0.132685
130860	13/09/2018--22:10:00	28.2	284	-0.914257	0.243723	-0.0883813
130920	13/09/2018--22:11:00	28.04	430	-0.960807	0.272651	-0.132685
130980	13/09/2018--22:12:00	27.99	140	-0.960807	0.128012	-0.16222
131040	13/09/2018--22:13:00	27.93	135	-0.99184	0.214795	-0.0736135
131100	13/09/2018--22:14:00	28.09	71	-100.736	0.113548	-0.117917
131160	13/09/2018--22:15:00	28.15	209	-0.216014	-0.291442	-0.959678
131220	13/09/2018--22:16:00	28.27	419	-0.976323	0.0846197	-0.16222
131280	13/09/2018--22:17:00	28.23	640	-0.914257	0.156939	-0.0883813
131340	13/09/2018--22:18:00	28.17	560	-108.494	0.0123001	0.177438
131400	13/09/2018--22:19:00	28.38	434	-0.898741	0.0556919	-0.428039
131460	13/09/2018--22:20:00	28.84	107	-0.743575	0.258187	-0.634788
131520	13/09/2018--22:21:00	29.26	331	-0.976323	0.156939	-0.132685
131580	13/09/2018--22:22:00	29.06	682	-0.914257	0.243723	-0.0736135
131640	13/09/2018--22:23:00	28.63	407	-102.287	-0.0166277	-0.044078
131700	13/09/2018--22:24:00	29.35	9	-103.839	0.142475	0.000225208
131760	13/09/2018--22:25:00	29.39	250	-100.736	-0.0600195	0.0740639
131820	13/09/2018--22:26:00	29.27	0	-100.736	-0.0744834	0.0592962
131880	13/09/2018--22:27:00	29.28	0	-100.736	-0.0600195	0.103599
131940	13/09/2018--22:28:00	29.31	0	-100.736	-0.0600195	0.103599
132000	13/09/2018--22:29:00	29.4	19	-0.417728	-0.0889473	0.915826
132060	13/09/2018--22:30:00	29.48	23	-0.99184	0.026764	0.177438
132120	13/09/2018--22:31:00	29.57	0	-0.99184	0.026764	0.192206
132180	13/09/2018--22:32:00	29.64	0	-100.736	0.026764	0.192206
132240	13/09/2018--22:33:00	29.71	0	-0.99184	0.026764	0.177438
132300	13/09/2018--22:34:00	29.83	11	-100.736	0.0123001	0.0592962
132360	13/09/2018--22:35:00	29.95	0	-100.736	0.0123001	0.0740639
132420	13/09/2018--22:36:00	30.05	0	-100.736	0.0123001	0.0740639
132480	13/09/2018--22:37:00	30.17	0	-100.736	0.0123001	0.0592962
132540	13/09/2018--22:38:00	30.26	0	-102.287	0.0123001	0.0592962
132600	13/09/2018--22:39:00	30.36	0	-100.736	0.0123001	0.0740639
132660	13/09/2018--22:40:00	30.43	0	-100.736	0.0123001	0.0592962
132720	13/09/2018--22:41:00	30.55	16	-0.821158	0.200331	0.546632
132780	13/09/2018--22:42:00	30.61	0	-0.805642	0.200331	0.5614
132840	13/09/2018--22:43:00	30.66	0	-0.805642	0.214795	0.576167
132900	13/09/2018--22:44:00	30.71	0	-0.774609	0.200331	0.576167
132960	13/09/2018--22:45:00	30.74	0	-0.759092	0.185867	0.620471
133020	13/09/2018--22:46:00	30.76	1	-0.650476	0.200331	0.738613
133080	13/09/2018--22:47:00	30.8	6	-0.774609	0.287115	0.546632
133140	13/09/2018--22:48:00	30.82	0	-0.743575	0.34497	0.576167
133200	13/09/2018--22:49:00	30.75	117	-0.960807	0.287115	-0.0293103
133260	13/09/2018--22:50:00	30.86	53	-0.309113	0.243723	-0.930143
133320	13/09/2018--22:51:00	30.79	2	-0.464278	0.330506	-0.826769
133380	13/09/2018--22:52:00	30.61	502	-113.149	-0.132339	0.0445285
133440	13/09/2018--22:53:00	30.19	369	-0.309113	-118.821	0.384187
133500	13/09/2018--22:54:00	30.06	630	-193.835	0.330506	0.0740639
133560	13/09/2018--22:55:00	29.8	165	-0.107398	0.0701558	-101.875
133620	13/09/2018--22:56:00	29.52	0	-0.107398	0.0701558	-100.398
133680	13/09/2018--22:57:00	29.24	0	-0.107398	0.0556919	-100.398
133740	13/09/2018--22:58:00	29.03	0	-0.107398	0.0556919	-100.398
133800	13/09/2018--22:59:00	28.81	0	-0.107398	0.0556919	-100.398
133860	13/09/2018--23:00:00	28.67	0	-0.107398	0.0701558	-100.398
133920	13/09/2018--23:01:00	28.55	0	-0.107398	0.0556919	-100.398
133980	13/09/2018--23:02:00	28.44	2	0.0167343	0.113548	-0.974446
134040	13/09/2018--23:03:00	28.37	10	-0.0453318	0.0556919	-100.398
134100	13/09/2018--23:04:00	28.32	0	-0.0453318	0.0556919	-100.398
134160	13/09/2018--23:05:00	28.27	0	-0.0453318	0.0556919	-101.875
134220	13/09/2018--23:06:00	28.23	0	-0.0453318	0.0556919	-101.875
134280	13/09/2018--23:07:00	28.2	0	-0.0453318	0.0556919	-101.875
134340	13/09/2018--23:08:00	28.14	0	-0.0453318	0.041228	-101.875
134400	13/09/2018--23:09:00	28.09	0	-0.0453318	0.0556919	-101.875
134460	13/09/2018--23:10:00	28.09	0	-0.0298153	0.041228	-101.875
134520	13/09/2018--23:11:00	28.06	0	-0.0298153	0.0556919	-101.875
134580	13/09/2018--23:12:00	28.03	0	-0.0453318	0.0556919	-100.398
134640	13/09/2018--23:13:00	28.02	0	-0.0453318	0.0556919	-101.875
134700	13/09/2018--23:14:00	27.99	0	-0.0453318	0.0556919	-101.875
134760	13/09/2018--23:15:00	27.96	0	-0.0298153	0.0556919	-101.875
134820	13/09/2018--23:16:00	27.96	0	-0.0298153	0.041228	-101.875
134880	13/09/2018--23:17:00	27.95	0	-0.0298153	0.0556919	-101.875
134940	13/09/2018--23:18:00	27.95	0	-0.0298153	0.0556919	-101.875
135000	13/09/2018--23:19:00	27.92	0	-0.0298153	0.0556919	-101.875
135060	13/09/2018--23:20:00	27.93	0	-0.0298153	0.041228	-100.398
135120	13/09/2018--23:21:00	27.91	0	-0.0298153	0.0556919	-101.875
135180	13/09/2018--23:22:00	27.9	0	-0.0453318	0.0556919	-101.875
135240	13/09/2018--23:23:00	27.89	0	-0.0298153	0.0556919	-101.875
135300	13/09/2018--23:24:00	27.88	0	-0.0298153	0.041228	-101.875
135360	13/09/2018--23:25:00	27.86	0	-0.0298153	0.041228	-101.875
135420	13/09/2018--23:26:00	27.86	0	-0.0298153	0.0556919	-101.875
135480	13/09/2018--23:27:00	27.88	0	-0.0298153	0.0556919	-101.875
135540	13/09/2018--23:28:00	27.87	0	-0.0298153	0.0556919	-101.875
135600	13/09/2018--23:29:00	27.87	0	-0.0298153	0.041228	-101.875
135660	13/09/2018--23:30:00	27.84	0	-0.0298153	0.0556919	-101.875
135720	13/09/2018--23:31:00	27.87	0	-0.0298153	0.041228	-101.875
135780	13/09/2018--23:32:00	27.87	0	-0.0298153	0.0556919	-101.875
135840	13/09/2018--23:33:00	27.87	0	-0.0298153	0.0556919	-101.875
135900	13/09/2018--23:34:00	27.88	0	-0.0298153	0.0556919	-101.875
135960	13/09/2018--23:35:00	27.85	0	-0.0298153	0.0556919	-101.875
136020	13/09/2018--23:36:00	27.86	0	-0.0298153	0.0556919	-101.875
136080	13/09/2018--23:37:00	27.85	0	-0.0298153	0.0556919	-101.875
136140	13/09/2018--23:38:00	27.86	0	-0.0298153	0.0556919	-101.875
136200	13/09/2018--23:39:00	27.85	0	-0.0298153	0.0556919	-101.875
136260	13/09/2018--23:40:00	27.85	0	-0.0298153	0.041228	-100.398
136320	13/09/2018--23:41:00	27.84	0	-0.0298153	0.041228	-101.875
136380	13/09/2018--23:42:00	27.84	0	-0.0298153	0.0556919	-101.875
136440	13/09/2018--23:43:00	27.85	0	-0.0298153	0.0556919	-101.875
136500	13/09/2018--23:44:00	27.84	0	-0.0298153	0.0556919	-101.875
136560	13/09/2018--23:45:00	27.83	0	-0.0298153	0.0556919	-101.875
136620	13/09/2018--23:46:00	27.84	0	-0.0298153	0.041228	-101.875
136680	13/09/2018--23:47:00	27.84	0	-0.0298153	0.0556919	-101.875
136740	13/09/2018--23:48:00	27.82	0	-0.0298153	0.0556919	-101.875
136800	13/09/2018--23:49:00	27.83	1	-0.0298153	0.0556919	-101.875
136860	13/09/2018--23:50:00	27.82	0	-0.0298153	0.0556919	-101.875
136920	13/09/2018--23:51:00	27.81	0	-0.0298153	0.0556919	-101.875
136980	13/09/2018--23:52:00	27.79	0	-0.0298153	0.0556919	-101.875
137040	13/09/2018--23:53:00	27.8	0	-0.0298153	0.0556919	-101.875
137100	13/09/2018--23:54:00	27.79	0	-0.0453318	0.041228	-101.875
137160	13/09/2018--23:55:00	27.77	0	-0.0298153	0.0556919	-101.875
137220	13/09/2018--23:56:00	27.77	0	-0.0298153	0.0556919	-100.398
137280	13/09/2018--23:57:00	27.76	0	-0.0298153	0.0556919	-101.875
137340	13/09/2018--23:58:00	27.74	0	-0.0298153	0.0556919	-101.875
137400	13/09/2018--23:59:00	27.73	0	-0.0298153	0.041228	-101.875
137460	14/09/2018--00:00:00	27.76	0	-0.0298153	0.0556919	-101.875
137520	14/09/2018--00:01:00	27.74	0	-0.0298153	0.0556919	-101.875
137580	14/09/2018--00:02:00	27.74	0	-0.0298153	0.0556919	-101.875
137640	14/09/2018--00:03:00	27.73	0	-0.0298153	0.0556919	-101.875
137700	14/09/2018--00:04:00	27.72	0	-0.0298153	0.0556919	-101.875
137760	14/09/2018--00:05:00	27.72	1	-0.0298153	0.0556919	-101.875
137820	14/09/2018--00:06:00	27.71	0	-0.0298153	0.0556919	-101.875
137880	14/09/2018--00:07:00	27.7	0	-0.0298153	0.0556919	-101.875
137940	14/09/2018--00:08:00	27.68	0	-0.0298153	0.0556919	-101.875
138000	14/09/2018--00:09:00	27.68	0	-0.0298153	0.041228	-101.875
138060	14/09/2018--00:10:00	27.67	0	-0.0298153	0.041228	-100.398
138120	14/09/2018--00:11:00	27.66	0	-0.0298153	0.041228	-101.875
138180	14/09/2018--00:12:00	27.65	0	-0.0298153	0.0556919	-101.875
138240	14/09/2018--00:13:00	27.67	0	-0.0298153	0.0556919	-101.875
138300	14/09/2018--00:14:00	27.66	0	-0.0298153	0.0556919	-101.875
138360	14/09/2018--00:15:00	27.62	0	-0.0298153	0.0556919	-101.875
138420	14/09/2018--00:16:00	27.59	0	-0.0298153	0.0556919	-100.398
138480	14/09/2018--00:17:00	27.61	0	-0.0298153	0.041228	-100.398
138540	14/09/2018--00:18:00	27.59	0	-0.0298153	0.0556919	-100.398
138600	14/09/2018--00:19:00	27.57	0	-0.0298153	0.0556919	-101.875
138660	14/09/2018--00:20:00	27.59	0	-0.0298153	0.041228	-101.875
138720	14/09/2018--00:21:00	27.58	0	-0.0298153	0.0556919	-100.398
138780	14/09/2018--00:22:00	27.59	1	-0.0298153	0.0556919	-100.398
138840	14/09/2018--00:23:00	27.57	0	-0.0298153	0.041228	-101.875
138900	14/09/2018--00:24:00	27.56	0	-0.0298153	0.0556919	-101.875
138960	14/09/2018--00:25:00	27.58	0	-0.0298153	0.0556919	-101.875
139020	14/09/2018--00:26:00	27.59	1	-0.0298153	0.041228	-101.875
139080	14/09/2018--00:27:00	27.57	0	-0.0298153	0.041228	-101.875
139140	14/09/2018--00:28:00	27.57	0	-0.0298153	0.041228	-101.875
139200	14/09/2018--00:29:00	27.57	0	-0.0298153	0.041228	-100.398
139260	14/09/2018--00:30:00	27.61	0	-0.0298153	0.0556919	-101.875
139320	14/09/2018--00:31:00	27.59	0	-0.0298153	0.0556919	-101.875
139380	14/09/2018--00:32:00	27.62	0	-0.0298153	0.0556919	-100.398
139440	14/09/2018--00:33:00	27.62	0	-0.0298153	0.0556919	-101.875
139500	14/09/2018--00:34:00	27.61	0	-0.0298153	0.041228	-100.398
139560	14/09/2018--00:35:00	27.61	0	-0.0298153	0.0556919	-100.398
139620	14/09/2018--00:36:00	27.61	1	-0.0298153	0.0556919	-100.398
139680	14/09/2018--00:37:00	27.62	0	-0.0298153	0.0556919	-101.875
139740	14/09/2018--00:38:00	27.61	0	-0.0298153	0.0556919	-101.875
139800	14/09/2018--00:39:00	27.59	0	-0.0298153	0.041228	-101.875
139860	14/09/2018--00:40:00	27.61	0	-0.0298153	0.0556919	-100.398
139920	14/09/2018--00:41:00	27.61	0	-0.0298153	0.0556919	-100.398
139980	14/09/2018--00:42:00	27.6	0	-0.0298153	0.0556919	-101.875
140040	14/09/2018--00:43:00	27.61	0	-0.0298153	0.041228	-101.875
140100	14/09/2018--00:44:00	27.59	0	-0.0298153	0.0556919	-101.875
140160	14/09/2018--00:45:00	27.58	0	-0.0298153	0.0556919	-101.875
140220	14/09/2018--00:46:00	27.6	0	-0.0298153	0.0556919	-101.875
140280	14/09/2018--00:47:00	27.61	0	-0.0298153	0.0556919	-101.875
140340	14/09/2018--00:48:00	27.6	0	-0.0298153	0.0556919	-101.875
140400	14/09/2018--00:49:00	27.6	0	-0.0298153	0.041228	-101.875
140460	14/09/2018--00:50:00	27.58	0	-0.0298153	0.0556919	-101.875
140520	14/09/2018--00:51:00	27.58	0	-0.0298153	0.041228	-101.875
140580	14/09/2018--00:52:00	27.6	0	-0.0298153	0.041228	-101.875
140640	14/09/2018--00:53:00	27.59	0	-0.0298153	0.0556919	-101.875
140700	14/09/2018--00:54:00	27.56	0	-0.0298153	0.0556919	-100.398
140760	14/09/2018--00:55:00	27.58	0	-0.0298153	0.041228	-101.875
140820	14/09/2018--00:56:00	27.56	0	-0.0298153	0.0556919	-101.875
140880	14/09/2018--00:57:00	27.59	0	-0.0298153	0.0556919	-101.875
140940	14/09/2018--00:58:00	27.56	0	-0.0298153	0.0556919	-101.875
141000	14/09/2018--00:59:00	27.57	0	-0.0298153	0.041228	-101.875
141060	14/09/2018--01:00:00	27.55	0	-0.0298153	0.0556919	-101.875
141120	14/09/2018--01:01:00	27.55	0	-0.0298153	0.0556919	-101.875
141180	14/09/2018--01:02:00	27.54	0	-0.0298153	0.0556919	-100.398
141240	14/09/2018--01:03:00	27.52	0	-0.0298153	0.0556919	-101.875
141300	14/09/2018--01:04:00	27.52	0	-0.0298153	0.041228	-101.875
141360	14/09/2018--01:05:00	27.48	0	-0.0298153	0.0556919	-100.398
141420	14/09/2018--01:06:00	27.49	0	-0.0298153	0.0556919	-100.398
141480	14/09/2018--01:07:00	27.47	0	-0.0298153	0.041228	-101.875
141540	14/09/2018--01:08:00	27.47	0	-0.0298153	0.0556919	-101.875
141600	14/09/2018--01:09:00	27.47	0	-0.0298153	0.0556919	-101.875
141660	14/09/2018--01:10:00	27.48	0	-0.0298153	0.0556919	-101.875
141720	14/09/2018--01:11:00	27.47	0	-0.0298153	0.0556919	-100.398
141780	14/09/2018--01:12:00	27.46	0	-0.0298153	0.0556919	-101.875
141840	14/09/2018--01:13:00	27.45	0	-0.0298153	0.0556919	-101.875
141900	14/09/2018--01:14:00	27.46	0	-0.0298153	0.0556919	-101.875
141960	14/09/2018--01:15:00	27.45	0	-0.0298153	0.041228	-101.875
142020	14/09/2018--01:16:00	27.43	0	-0.0298153	0.0556919	-101.875
142080	14/09/2018--01:17:00	27.43	1	-0.0298153	0.0556919	-101.875
142140	14/09/2018--01:18:00	27.43	0	-0.0298153	0.041228	-100.398
142200	14/09/2018--01:19:00	27.42	0	-0.0298153	0.0556919	-101.875
142260	14/09/2018--01:20:00	27.42	0	-0.0298153	0.041228	-101.875
142320	14/09/2018--01:21:00	27.4	0	-0.0298153	0.0556919	-101.875
142380	14/09/2018--01:22:00	27.39	0	-0.0298153	0.0556919	-101.875
142440	14/09/2018--01:23:00	27.4	0	-0.0298153	0.0556919	-100.398
142500	14/09/2018--01:24:00	27.38	0	-0.0298153	0.041228	-101.875
142560	14/09/2018--01:25:00	27.4	0	-0.0298153	0.0556919	-101.875
142620	14/09/2018--01:26:00	27.39	0	-0.0298153	0.0556919	-101.875
142680	14/09/2018--01:27:00	27.39	0	-0.0298153	0.0556919	-101.875
142740	14/09/2018--01:28:00	27.38	0	-0.0298153	0.0556919	-100.398
142800	14/09/2018--01:29:00	27.37	0	-0.0298153	0.041228	-101.875
142860	14/09/2018--01:30:00	27.38	0	-0.0298153	0.0556919	-101.875
142920	14/09/2018--01:31:00	27.39	0	-0.0298153	0.041228	-100.398
142980	14/09/2018--01:32:00	27.38	1	-0.0298153	0.041228	-101.875
143040	14/09/2018--01:33:00	27.37	0	-0.0298153	0.0556919	-101.875
143100	14/09/2018--01:34:00	27.36	1	-0.0298153	0.0556919	-101.875
143160	14/09/2018--01:35:00	27.36	0	-0.0298153	0.0556919	-101.875
143220	14/09/2018--01:36:00	27.37	0	-0.0298153	0.0556919	-101.875
143280	14/09/2018--01:37:00	27.35	0	-0.0298153	0.0556919	-101.875
143340	14/09/2018--01:38:00	27.38	0	-0.0298153	0.0556919	-101.875
143400	14/09/2018--01:39:00	27.36	0	-0.0298153	0.0556919	-100.398
143460	14/09/2018--01:40:00	27.36	0	-0.0298153	0.041228	-100.398
143520	14/09/2018--01:41:00	27.38	0	-0.0298153	0.0556919	-101.875
143580	14/09/2018--01:42:00	27.36	1	-0.0298153	0.041228	-101.875
143640	14/09/2018--01:43:00	27.35	0	-0.0298153	0.041228	-101.875
143700	14/09/2018--01:44:00	27.36	0	-0.0298153	0.0556919	-101.875
143760	14/09/2018--01:45:00	27.36	0	-0.0298153	0.0556919	-101.875
143820	14/09/2018--01:46:00	27.36	0	-0.0298153	0.0556919	-100.398
143880	14/09/2018--01:47:00	27.34	0	-0.0298153	0.0556919	-101.875
143940	14/09/2018--01:48:00	27.34	0	-0.0298153	0.041228	-101.875
144000	14/09/2018--01:49:00	27.34	0	-0.0298153	0.041228	-101.875
144060	14/09/2018--01:50:00	27.34	0	-0.0298153	0.041228	-100.398
144120	14/09/2018--01:51:00	27.31	0	-0.0298153	0.041228	-101.875
144180	14/09/2018--01:52:00	27.3	0	-0.0298153	0.0556919	-101.875
144240	14/09/2018--01:53:00	27.31	0	-0.0298153	0.0556919	-101.875
144300	14/09/2018--01:54:00	27.3	0	-0.0298153	0.041228	-101.875
144360	14/09/2018--01:55:00	27.3	2	-0.0298153	0.041228	-101.875
144420	14/09/2018--01:56:00	27.3	0	-0.0298153	0.0556919	-101.875
144480	14/09/2018--01:57:00	27.29	0	-0.0298153	0.0556919	-101.875
144540	14/09/2018--01:58:00	27.3	0	-0.0298153	0.041228	-101.875
144600	14/09/2018--01:59:00	27.3	0	-0.0298153	0.0556919	-101.875
144660	14/09/2018--02:00:00	27.31	0	-0.0298153	0.0556919	-101.875
144720	14/09/2018--02:01:00	27.32	0	-0.0298153	0.0556919	-101.875
144780	14/09/2018--02:02:00	27.33	0	-0.0298153	0.0556919	-101.875
144840	14/09/2018--02:03:00	27.33	0	-0.0298153	0.041228	-100.398
144900	14/09/2018--02:04:00	27.31	0	-0.0298153	0.0556919	-101.875
144960	14/09/2018--02:05:00	27.32	0	-0.0298153	0.041228	-101.875
145020	14/09/2018--02:06:00	27.33	0	-0.0298153	0.0556919	-101.875
145080	14/09/2018--02:07:00	27.32	0	-0.0298153	0.0556919	-101.875
145140	14/09/2018--02:08:00	27.33	0	-0.0298153	0.0556919	-101.875
145200	14/09/2018--02:09:00	27.31	0	-0.0298153	0.0556919	-101.875
145260	14/09/2018--02:10:00	27.31	0	-0.0298153	0.0556919	-100.398
145320	14/09/2018--02:11:00	27.32	0	-0.0298153	0.0556919	-101.875
145380	14/09/2018--02:12:00	27.3	0	-0.0298153	0.0556919	-101.875
145440	14/09/2018--02:13:00	27.31	0	-0.0298153	0.0556919	-101.875
145500	14/09/2018--02:14:00	27.3	0	-0.0298153	0.0556919	-101.875
145560	14/09/2018--02:15:00	27.31	0	-0.0298153	0.0556919	-101.875
145620	14/09/2018--02:16:00	27.32	0	-0.0298153	0.0556919	-101.875
145680	14/09/2018--02:17:00	27.32	0	-0.0298153	0.0556919	-101.875
145740	14/09/2018--02:18:00	27.31	0	-0.0298153	0.0556919	-101.875
145800	14/09/2018--02:19:00	27.32	0	-0.0298153	0.0556919	-100.398
145860	14/09/2018--02:20:00	27.32	0	-0.0298153	0.0556919	-101.875
145920	14/09/2018--02:21:00	27.3	0	-0.0298153	0.0556919	-101.875
145980	14/09/2018--02:22:00	27.3	0	-0.0298153	0.0556919	-100.398
146040	14/09/2018--02:23:00	27.32	0	-0.0298153	0.0556919	-101.875
146100	14/09/2018--02:24:00	27.32	0	-0.0298153	0.041228	-101.875
146160	14/09/2018--02:25:00	27.32	0	-0.0298153	0.0556919	-101.875
146220	14/09/2018--02:26:00	27.31	0	-0.0298153	0.0556919	-101.875
146280	14/09/2018--02:27:00	27.32	0	-0.0298153	0.0556919	-100.398
146340	14/09/2018--02:28:00	27.32	0	-0.0298153	0.041228	-101.875
146400	14/09/2018--02:29:00	27.3	0	-0.0298153	0.041228	-101.875
146460	14/09/2018--02:30:00	27.27	0	-0.0298153	0.041228	-101.875
146520	14/09/2018--02:31:00	27.29	0	-0.0298153	0.0556919	-101.875
146580	14/09/2018--02:32:00	27.26	0	-0.0298153	0.0556919	-101.875
146640	14/09/2018--02:33:00	27.27	0	-0.0298153	0.0556919	-101.875
146700	14/09/2018--02:34:00	27.27	0	-0.0298153	0.0556919	-101.875
146760	14/09/2018--02:35:00	27.27	0	-0.0298153	0.0556919	-100.398
146820	14/09/2018--02:36:00	27.28	0	-0.0298153	0.041228	-100.398
146880	14/09/2018--02:37:00	27.3	0	-0.0298153	0.0556919	-101.875
146940	14/09/2018--02:38:00	27.29	0	-0.0298153	0.041228	-101.875
147000	14/09/2018--02:39:00	27.3	0	-0.0298153	0.0556919	-101.875
147060	14/09/2018--02:40:00	27.3	0	-0.0298153	0.041228	-101.875
147120	14/09/2018--02:41:00	27.31	0	-0.0298153	0.0556919	-101.875
147180	14/09/2018--02:42:00	27.3	0	-0.0298153	0.0556919	-101.875
147240	14/09/2018--02:43:00	27.31	0	-0.0298153	0.0556919	-101.875
147300	14/09/2018--02:44:00	27.31	0	-0.0298153	0.0556919	-101.875
147360	14/09/2018--02:45:00	27.31	0	-0.0298153	0.041228	-101.875
147420	14/09/2018--02:46:00	27.3	0	-0.0298153	0.041228	-101.875
147480	14/09/2018--02:47:00	27.3	0	-0.0298153	0.041228	-101.875
147540	14/09/2018--02:48:00	27.32	0	-0.0298153	0.041228	-101.875
147600	14/09/2018--02:49:00	27.3	0	-0.0298153	0.0556919	-101.875
147660	14/09/2018--02:50:00	27.3	0	-0.0298153	0.0556919	-101.875
147720	14/09/2018--02:51:00	27.32	0	-0.0298153	0.041228	-101.875
147780	14/09/2018--02:52:00	27.32	0	-0.0298153	0.0556919	-101.875
147840	14/09/2018--02:53:00	27.32	0	-0.0298153	0.041228	-101.875
147900	14/09/2018--02:54:00	27.31	0	-0.0298153	0.041228	-101.875
147960	14/09/2018--02:55:00	27.32	0	-0.0298153	0.0556919	-101.875
148020	14/09/2018--02:56:00	27.3	1	-0.0298153	0.0556919	-101.875
148080	14/09/2018--02:57:00	27.31	0	-0.0298153	0.0556919	-101.875
148140	14/09/2018--02:58:00	27.31	0	-0.0298153	0.041228	-101.875
148200	14/09/2018--02:59:00	27.3	0	-0.0298153	0.0556919	-101.875
148260	14/09/2018--03:00:00	27.3	0	-0.0298153	0.0556919	-101.875
148320	14/09/2018--03:01:00	27.3	0	-0.0298153	0.041228	-101.875
148380	14/09/2018--03:02:00	27.32	0	-0.0298153	0.0556919	-101.875
148440	14/09/2018--03:03:00	27.3	0	-0.0298153	0.041228	-101.875
148500	14/09/2018--03:04:00	27.28	0	-0.0298153	0.041228	-100.398
148560	14/09/2018--03:05:00	27.27	1	-0.0298153	0.0556919	-101.875
148620	14/09/2018--03:06:00	27.26	0	-0.0298153	0.041228	-101.875
148680	14/09/2018--03:07:00	27.26	0	-0.0298153	0.0556919	-101.875
148740	14/09/2018--03:08:00	27.26	0	-0.0298153	0.0556919	-101.875
148800	14/09/2018--03:09:00	27.25	0	-0.0298153	0.0556919	-101.875
148860	14/09/2018--03:10:00	27.26	1	-0.0298153	0.0556919	-101.875
148920	14/09/2018--03:11:00	27.25	0	-0.0298153	0.0556919	-101.875
148980	14/09/2018--03:12:00	27.25	0	-0.0298153	0.041228	-101.875
149040	14/09/2018--03:13:00	27.24	0	-0.0298153	0.0556919	-101.875
149100	14/09/2018--03:14:00	27.24	0	-0.0298153	0.0556919	-101.875
149160	14/09/2018--03:15:00	27.25	0	-0.0298153	0.041228	-101.875
149220	14/09/2018--03:16:00	27.26	0	-0.0298153	0.0556919	-101.875
149280	14/09/2018--03:17:00	27.25	0	-0.0298153	0.0556919	-101.875
149340	14/09/2018--03:18:00	27.26	0	-0.0298153	0.041228	-100.398
149400	14/09/2018--03:19:00	27.25	0	-0.0298153	0.0556919	-101.875
149460	14/09/2018--03:20:00	27.23	0	-0.0298153	0.0556919	-101.875
149520	14/09/2018--03:21:00	27.2	0	-0.0298153	0.0556919	-101.875
149580	14/09/2018--03:22:00	27.2	0	-0.0298153	0.041228	-101.875
149640	14/09/2018--03:23:00	27.16	1	-0.0298153	0.0556919	-101.875
149700	14/09/2018--03:24:00	27.16	0	-0.0298153	0.0556919	-101.875
149760	14/09/2018--03:25:00	27.12	1	-0.0298153	0.0556919	-100.398
149820	14/09/2018--03:26:00	27.09	0	-0.0298153	0.041228	-100.398
149880	14/09/2018--03:27:00	27.07	0	-0.0298153	0.0556919	-101.875
149940	14/09/2018--03:28:00	27.07	0	-0.0298153	0.0556919	-101.875
150000	14/09/2018--03:29:00	27.05	0	-0.0298153	0.0556919	-101.875
150060	14/09/2018--03:30:00	27.02	0	-0.0298153	0.0556919	-100.398
150120	14/09/2018--03:31:00	27.01	0	-0.0298153	0.0556919	-101.875
150180	14/09/2018--03:32:00	27.03	0	-0.0298153	0.0556919	-100.398
150240	14/09/2018--03:33:00	26.99	0	-0.0298153	0.041228	-101.875
150300	14/09/2018--03:34:00	26.99	0	-0.0298153	0.041228	-101.875
150360	14/09/2018--03:35:00	26.98	0	-0.0298153	0.0556919	-101.875
150420	14/09/2018--03:36:00	26.95	0	-0.0298153	0.041228	-101.875
150480	14/09/2018--03:37:00	26.93	0	-0.0298153	0.0556919	-101.875
150540	14/09/2018--03:38:00	26.91	0	-0.0298153	0.041228	-101.875
150600	14/09/2018--03:39:00	26.93	0	-0.0298153	0.0556919	-101.875
150660	14/09/2018--03:40:00	26.91	0	-0.0298153	0.0556919	-101.875
150720	14/09/2018--03:41:00	26.9	0	-0.0298153	0.0556919	-101.875
150780	14/09/2018--03:42:00	26.91	0	-0.0298153	0.0556919	-101.875
150840	14/09/2018--03:43:00	26.9	0	-0.0298153	0.0556919	-101.875
150900	14/09/2018--03:44:00	26.91	1	-0.0298153	0.041228	-101.875
150960	14/09/2018--03:45:00	26.9	0	-0.0298153	0.041228	-101.875
151020	14/09/2018--03:46:00	26.91	0	-0.0298153	0.0556919	-101.875
151080	14/09/2018--03:47:00	26.93	0	-0.0298153	0.041228	-101.875
151140	14/09/2018--03:48:00	26.93	0	-0.0298153	0.041228	-100.398
151200	14/09/2018--03:49:00	26.96	0	-0.0298153	0.0556919	-101.875
151260	14/09/2018--03:50:00	26.96	0	-0.0298153	0.0556919	-101.875
151320	14/09/2018--03:51:00	26.97	0	-0.0298153	0.041228	-101.875
151380	14/09/2018--03:52:00	26.98	0	-0.0298153	0.041228	-101.875
151440	14/09/2018--03:53:00	26.98	1	-0.0298153	0.0556919	-101.875
151500	14/09/2018--03:54:00	26.99	0	-0.0298153	0.041228	-101.875
151560	14/09/2018--03:55:00	27	0	-0.0298153	0.041228	-101.875
151620	14/09/2018--03:56:00	27.01	0	-0.0298153	0.0556919	-101.875
151680	14/09/2018--03:57:00	27.02	0	-0.0298153	0.0556919	-101.875
151740	14/09/2018--03:58:00	27.04	0	-0.0298153	0.0556919	-100.398
151800	14/09/2018--03:59:00	27.04	0	-0.0298153	0.041228	-101.875
151860	14/09/2018--04:00:00	27.05	0	-0.0298153	0.0556919	-101.875
151920	14/09/2018--04:01:00	27.04	0	-0.0298153	0.0556919	-101.875
151980	14/09/2018--04:02:00	27.05	0	-0.0298153	0.0556919	-101.875
152040	14/09/2018--04:03:00	27.05	0	-0.0298153	0.041228	-101.875
152100	14/09/2018--04:04:00	27.05	0	-0.0298153	0.041228	-101.875
152160	14/09/2018--04:05:00	27.07	0	-0.0298153	0.0556919	-100.398
152220	14/09/2018--04:06:00	27.06	0	-0.0298153	0.0556919	-101.875
152280	14/09/2018--04:07:00	27.07	0	-0.0298153	0.0556919	-101.875
152340	14/09/2018--04:08:00	27.07	0	-0.0298153	0.041228	-101.875
152400	14/09/2018--04:09:00	27.07	0	-0.0298153	0.0556919	-101.875
152460	14/09/2018--04:10:00	27.08	0	-0.0298153	0.0556919	-101.875
152520	14/09/2018--04:11:00	27.05	0	-0.0298153	0.0556919	-101.875
152580	14/09/2018--04:12:00	27.04	0	-0.0298153	0.0556919	-101.875
152640	14/09/2018--04:13:00	27.05	0	-0.0298153	0.0556919	-100.398
152700	14/09/2018--04:14:00	27.06	0	-0.0298153	0.041228	-101.875
152760	14/09/2018--04:15:00	27.05	0	-0.0298153	0.041228	-101.875
152820	14/09/2018--04:16:00	27.05	0	-0.0298153	0.041228	-101.875
152880	14/09/2018--04:17:00	27.04	0	-0.0298153	0.0556919	-101.875
152940	14/09/2018--04:18:00	27.05	0	-0.0298153	0.0556919	-101.875
153000	14/09/2018--04:19:00	26.99	0	-0.0298153	0.041228	-101.875
153060	14/09/2018--04:20:00	27	0	-0.0298153	0.0556919	-100.398
153120	14/09/2018--04:21:00	26.95	0	-0.0298153	0.0556919	-100.398
153180	14/09/2018--04:22:00	26.95	0	-0.0298153	0.0556919	-101.875
153240	14/09/2018--04:23:00	26.92	0	-0.0298153	0.0556919	-101.875
153300	14/09/2018--04:24:00	26.91	0	-0.0298153	0.041228	-101.875
153360	14/09/2018--04:25:00	26.9	0	-0.0298153	0.0556919	-101.875
153420	14/09/2018--04:26:00	26.88	0	-0.0298153	0.0556919	-101.875
153480	14/09/2018--04:27:00	26.87	0	-0.0298153	0.0556919	-101.875
153540	14/09/2018--04:28:00	26.86	0	-0.0298153	0.0556919	-101.875
153600	14/09/2018--04:29:00	26.82	1	-0.0298153	0.0556919	-101.875
153660	14/09/2018--04:30:00	26.82	1	-0.0298153	0.041228	-101.875
153720	14/09/2018--04:31:00	26.81	0	-0.0298153	0.041228	-101.875
153780	14/09/2018--04:32:00	26.83	0	-0.0298153	0.0556919	-101.875
153840	14/09/2018--04:33:00	26.79	0	-0.0298153	0.0556919	-101.875
153900	14/09/2018--04:34:00	26.79	0	-0.0298153	0.041228	-101.875
153960	14/09/2018--04:35:00	26.78	0	-0.0298153	0.041228	-101.875
154020	14/09/2018--04:36:00	26.77	0	-0.0298153	0.0556919	-101.875
154080	14/09/2018--04:37:00	26.75	0	-0.0298153	0.0556919	-101.875
154140	14/09/2018--04:38:00	26.77	0	-0.0298153	0.041228	-101.875
154200	14/09/2018--04:39:00	26.76	0	-0.0298153	0.0556919	-101.875
154260	14/09/2018--04:40:00	26.77	0	-0.0298153	0.041228	-101.875
154320	14/09/2018--04:41:00	26.76	1	-0.0298153	0.0556919	-101.875
154380	14/09/2018--04:42:00	26.77	0	-0.0298153	0.0556919	-101.875
154440	14/09/2018--04:43:00	26.76	0	-0.0298153	0.0556919	-101.875
154500	14/09/2018--04:44:00	26.75	0	-0.0298153	0.0556919	-101.875
154560	14/09/2018--04:45:00	26.75	0	-0.0298153	0.041228	-101.875
154620	14/09/2018--04:46:00	26.75	0	-0.0298153	0.0556919	-100.398
154680	14/09/2018--04:47:00	26.76	0	-0.0298153	0.0556919	-101.875
154740	14/09/2018--04:48:00	26.74	0	-0.0298153	0.041228	-101.875
154800	14/09/2018--04:49:00	26.72	0	-0.0298153	0.041228	-101.875
154860	14/09/2018--04:50:00	26.7	0	-0.0298153	0.0556919	-101.875
154920	14/09/2018--04:51:00	26.71	0	-0.0298153	0.041228	-101.875
154980	14/09/2018--04:52:00	26.71	0	-0.0298153	0.041228	-101.875
155040	14/09/2018--04:53:00	26.72	0	-0.0298153	0.0556919	-101.875
155100	14/09/2018--04:54:00	26.72	0	-0.0298153	0.041228	-101.875
155160	14/09/2018--04:55:00	26.71	0	-0.0298153	0.041228	-101.875
155220	14/09/2018--04:56:00	26.71	0	-0.0298153	0.0556919	-101.875
155280	14/09/2018--04:57:00	26.71	0	-0.0298153	0.0556919	-100.398
155340	14/09/2018--04:58:00	26.72	0	-0.0298153	0.0556919	-101.875
155400	14/09/2018--04:59:00	26.71	0	-0.0298153	0.0556919	-101.875
155460	14/09/2018--05:00:00	26.7	0	-0.0298153	0.041228	-101.875
