# Supplementary material for: A randomized cross-over trial investigating differences in 24-h personal air and skin temperatures using wearable sensors between two climatologically contrasting settings
Source: Sci Rep. 2021 Nov 10;11:22020. doi: 10.1038/s41598-021-01180-y (PMC8580978; doi:10.1038/s41598-021-01180-y)
Supplement: Supplementary file 2 — Supplementary Data. [file 41598_2021_1180_MOESM2_ESM.zip › New folder/new/T51_S2new.csv]

Index	Date	Temperature	Activity	X-axis	Y-axis	Z-axis	Marker
69300	13/09/2018--05:00:00	35.14	0	-0.306125	0.1462	-0.951466
69360	13/09/2018--05:01:00	35.18	0	-0.306125	0.1462	-0.951466
69420	13/09/2018--05:02:00	35.24	0	-0.0576817	0.115755	-10.255
69480	13/09/2018--05:03:00	35.28	0	-0.0576817	0.0853105	-0.995889
69540	13/09/2018--05:04:00	35.32	0	-0.0576817	0.0853105	-0.995889
69600	13/09/2018--05:05:00	35.36	0	-0.0266263	0.100533	-0.995889
69660	13/09/2018--05:06:00	35.37	0	-0.0266263	0.0853105	-0.995889
69720	13/09/2018--05:07:00	35.4	0	-0.042154	0.100533	-0.995889
69780	13/09/2018--05:08:00	35.43	0	-0.042154	0.100533	-0.995889
69840	13/09/2018--05:09:00	35.47	0	-0.042154	0.0853105	-10.107
69900	13/09/2018--05:10:00	35.48	0	-0.042154	0.100533	-0.995889
69960	13/09/2018--05:11:00	35.52	0	0.0354845	0.0548656	-10.107
70020	13/09/2018--05:12:00	35.55	0	0.0510122	0.070088	-10.107
70080	13/09/2018--05:13:00	35.56	0	0.0510122	0.070088	-10.107
70140	13/09/2018--05:14:00	35.58	0	0.0510122	0.070088	-10.107
70200	13/09/2018--05:15:00	35.6	0	0.0665399	0.070088	-0.995889
70260	13/09/2018--05:16:00	35.63	0	0.0665399	0.070088	-10.107
70320	13/09/2018--05:17:00	35.65	0	0.0510122	0.070088	-0.995889
70380	13/09/2018--05:18:00	35.64	0	0.0665399	0.070088	-10.107
70440	13/09/2018--05:19:00	35.68	0	0.0665399	0.070088	-10.107
70500	13/09/2018--05:20:00	35.68	0	0.0665399	0.070088	-10.107
70560	13/09/2018--05:21:00	35.7	0	0.0665399	0.070088	-10.107
70620	13/09/2018--05:22:00	35.71	0	0.0665399	0.070088	-10.107
70680	13/09/2018--05:23:00	35.76	0	0.0665399	0.070088	-0.995889
70740	13/09/2018--05:24:00	35.75	0	0.0665399	0.0548656	-0.995889
70800	13/09/2018--05:25:00	35.79	0	0.0665399	0.070088	-0.995889
70860	13/09/2018--05:26:00	35.77	0	0.0665399	0.070088	-0.995889
70920	13/09/2018--05:27:00	35.79	0	0.0665399	0.070088	-10.107
70980	13/09/2018--05:28:00	35.82	0	0.501315	-0.264805	-0.833004
71040	13/09/2018--05:29:00	35.85	0	0.501315	-0.249582	-0.847812
71100	13/09/2018--05:30:00	35.87	0	0.501315	-0.249582	-0.833004
71160	13/09/2018--05:31:00	35.89	0	0.501315	-0.249582	-0.847812
71220	13/09/2018--05:32:00	35.89	0	0.501315	-0.23436	-0.847812
71280	13/09/2018--05:33:00	35.91	0	0.501315	-0.23436	-0.847812
71340	13/09/2018--05:34:00	35.92	0	0.501315	-0.249582	-0.833004
71400	13/09/2018--05:35:00	35.93	0	0.128651	-0.0212464	-10.107
71460	13/09/2018--05:36:00	35.94	0	0.128651	-0.0212464	-0.995889
71520	13/09/2018--05:37:00	35.93	0	0.128651	-0.00602396	-0.995889
71580	13/09/2018--05:38:00	35.93	0	0.128651	-0.00602396	-0.995889
71640	13/09/2018--05:39:00	35.93	0	0.128651	-0.00602396	-0.995889
71700	13/09/2018--05:40:00	35.94	0	0.113123	-0.00602396	-0.995889
71760	13/09/2018--05:41:00	35.95	0	0.113123	-0.00602396	-10.107
71820	13/09/2018--05:42:00	35.96	0	0.113123	-0.0212464	-0.995889
71880	13/09/2018--05:43:00	35.89	19	0.501315	-0.188693	-0.862619
71940	13/09/2018--05:44:00	35.87	0	0.656592	-0.325694	-0.684926
72000	13/09/2018--05:45:00	35.88	0	0.625537	-0.310472	-0.72935
72060	13/09/2018--05:46:00	35.88	0	-0.0266263	-0.00602396	-10.107
72120	13/09/2018--05:47:00	35.88	0	-0.042154	-0.00602396	-10.107
72180	13/09/2018--05:48:00	35.83	11	0.0199568	0.998655	-0.166656
72240	13/09/2018--05:49:00	35.63	57	-0.104265	0.983432	-0.166656
72300	13/09/2018--05:50:00	35.43	191	0.392621	0.90732	-0.373964
72360	13/09/2018--05:51:00	35.26	164	0.346038	0.983432	-0.27031
72420	13/09/2018--05:52:00	35.12	23	-0.523512	0.800763	-0.0926169
72480	13/09/2018--05:53:00	35.02	19	-0.0732093	0.998655	-0.181463
72540	13/09/2018--05:54:00	34.93	0	0.113123	0.96821	-0.314733
72600	13/09/2018--05:55:00	34.91	0	-0.570096	0.815986	-0.0630014
72660	13/09/2018--05:56:00	34.89	18	0.237345	0.937765	-0.388772
72720	13/09/2018--05:57:00	34.85	10	0.00442912	0.892098	-0.477618
72780	13/09/2018--05:58:00	34.8	3	-0.0732093	0.998655	-0.225887
72840	13/09/2018--05:59:00	34.73	19	0.346038	0.846431	-0.46281
72900	13/09/2018--06:00:00	34.74	5	-0.787483	0.557205	-0.00377042
72960	13/09/2018--06:01:00	34.75	77	0.206289	0.922543	-0.359156
73020	13/09/2018--06:02:00	34.65	197	0.2684	0.96821	-0.122232
73080	13/09/2018--06:03:00	34.54	151	0.330511	0.846431	-0.536849
73140	13/09/2018--06:04:00	34.45	270	0.252872	0.952987	-0.27031
73200	13/09/2018--06:05:00	34.42	59	0.175234	0.922543	-0.46281
73260	13/09/2018--06:06:00	34.43	85	0.221817	0.96821	-0.255502
73320	13/09/2018--06:07:00	34.43	95	0.128651	0.998655	0.203538
73380	13/09/2018--06:08:00	34.44	32	0.00442912	101.388	-0.211079
73440	13/09/2018--06:09:00	34.45	5	-0.290597	0.96821	-0.0926169
73500	13/09/2018--06:10:00	34.44	75	0.283928	0.952987	-0.255502
73560	13/09/2018--06:11:00	34.4	167	0.314983	0.846431	-0.551657
73620	13/09/2018--06:12:00	34.35	132	0.144178	0.724651	-0.27031
73680	13/09/2018--06:13:00	34.33	270	-0.0732093	0.983432	-0.122232
73740	13/09/2018--06:14:00	34.31	24	0.206289	0.90732	-0.373964
73800	13/09/2018--06:15:00	34.32	31	0.330511	0.861653	-0.314733
73860	13/09/2018--06:16:00	34.36	262	0.190761	0.96821	-0.285117
73920	13/09/2018--06:17:00	34.3	0	0.00442912	0.831208	-0.581272
73980	13/09/2018--06:18:00	34.26	0	0.0820676	0.983432	-0.225887
74040	13/09/2018--06:19:00	34.26	0	-0.197431	0.96821	-0.13704
74100	13/09/2018--06:20:00	34.29	0	0.361566	0.861653	-0.403579
74160	13/09/2018--06:21:00	34.29	1	0.392621	0.831208	-0.448003
74220	13/09/2018--06:22:00	34.3	0	0.377094	0.831208	-0.477618
74280	13/09/2018--06:23:00	34.3	0	-0.181903	0.983432	-0.166656
74340	13/09/2018--06:24:00	34.29	24	-0.228486	0.96821	-0.0481936
74400	13/09/2018--06:25:00	34.29	83	-0.865122	0.481093	-0.299925
74460	13/09/2018--06:26:00	34.25	82	-0.212959	0.937765	-0.107425
74520	13/09/2018--06:27:00	34.21	0	0.175234	0.998655	-0.13704
74580	13/09/2018--06:28:00	34.21	76	0.206289	101.388	0.0406528
74640	13/09/2018--06:29:00	34.2	153	0.175234	0.937765	-0.492426
74700	13/09/2018--06:30:00	34.17	220	0.144178	0.846431	-0.329541
74760	13/09/2018--06:31:00	34.09	101	0.283928	0.96821	-0.0926169
74820	13/09/2018--06:32:00	34.1	142	0.485788	0.755096	-0.27031
74880	13/09/2018--06:33:00	34.11	93	0.423677	0.770319	-0.448003
74940	13/09/2018--06:34:00	34.09	110	0.0975953	0.937765	-0.418387
75000	13/09/2018--06:35:00	34.07	266	-0.989343	0.161422	-0.27031
75060	13/09/2018--06:36:00	34.05	132	-0.228486	0.96821	-0.122232
75120	13/09/2018--06:37:00	34.07	116	0.392621	110.521	-0.359156
75180	13/09/2018--06:38:00	34.07	289	0.0665399	0.892098	-0.507234
75240	13/09/2018--06:39:00	34.03	176	0.283928	0.96821	-0.27031
75300	13/09/2018--06:40:00	34.02	152	0.408149	0.90732	-0.285117
75360	13/09/2018--06:41:00	34.04	129	0.252872	0.96821	-0.166656
75420	13/09/2018--06:42:00	33.95	27	0.144178	0.96821	-0.255502
75480	13/09/2018--06:43:00	33.9	71	-0.0576817	0.876875	-0.418387
75540	13/09/2018--06:44:00	33.84	52	-0.492457	0.846431	0.129499
75600	13/09/2018--06:45:00	33.73	0	-0.694317	0.663762	0.085076
75660	13/09/2018--06:46:00	33.7	87	-0.570096	0.739874	0.351615
75720	13/09/2018--06:47:00	33.71	107	0.159706	0.861653	-0.46281
75780	13/09/2018--06:48:00	33.7	85	-0.865122	0.58765	-0.13704
75840	13/09/2018--06:49:00	33.64	98	-0.228486	0.937765	-0.27031
75900	13/09/2018--06:50:00	33.61	104	-0.632206	0.755096	0.0258451
75960	13/09/2018--06:51:00	33.58	200	0.361566	0.831208	-0.744157
76020	13/09/2018--06:52:00	33.54	132	0.237345	0.861653	-0.477618
76080	13/09/2018--06:53:00	33.49	51	0.299455	0.861653	-0.388772
76140	13/09/2018--06:54:00	33.44	152	-0.771956	0.618095	-0.0185782
76200	13/09/2018--06:55:00	33.45	241	-0.694317	0.678984	-0.107425
76260	13/09/2018--06:56:00	33.45	253	0.0354845	0.998655	-0.00377042
76320	13/09/2018--06:57:00	33.46	108	-0.94276	0.267979	0.336808
76380	13/09/2018--06:58:00	33.45	178	0.252872	0.861653	-0.507234
76440	13/09/2018--06:59:00	33.42	104	0.283928	0.952987	-0.0926169
76500	13/09/2018--07:00:00	33.43	172	-0.13532	0.983432	0.114691
76560	13/09/2018--07:01:00	33.44	29	0.113123	0.876875	-0.536849
76620	13/09/2018--07:02:00	33.46	193	-0.0110986	0.846431	-0.255502
76680	13/09/2018--07:03:00	33.49	343	0.0665399	0.678984	-0.477618
76740	13/09/2018--07:04:00	33.49	210	-0.430346	0.815986	-0.344348
76800	13/09/2018--07:05:00	33.5	16	0.2684	0.892098	-0.448003
76860	13/09/2018--07:06:00	33.49	251	0.00442912	0.998655	-0.181463
76920	13/09/2018--07:07:00	33.49	209	0.252872	0.952987	-0.314733
76980	13/09/2018--07:08:00	33.45	403	0.221817	0.922543	-0.225887
77040	13/09/2018--07:09:00	33.41	164	0.175234	0.861653	-0.507234
77100	13/09/2018--07:10:00	33.36	331	0.454732	11.661	-0.166656
77160	13/09/2018--07:11:00	33.36	639	0.330511	0.90732	-0.373964
77220	13/09/2018--07:12:00	33.29	320	0.330511	0.937765	-0.299925
77280	13/09/2018--07:13:00	32.99	152	0.392621	0.922543	-0.240694
77340	13/09/2018--07:14:00	32.86	287	0.190761	0.785541	-0.655311
77400	13/09/2018--07:15:00	32.73	133	0.175234	0.861653	-0.492426
77460	13/09/2018--07:16:00	32.66	347	0.299455	0.922543	-0.359156
77520	13/09/2018--07:17:00	32.68	54	0.252872	0.90732	-0.388772
77580	13/09/2018--07:18:00	32.66	32	0.252872	0.831208	-0.551657
77640	13/09/2018--07:19:00	32.62	30	0.252872	0.800763	-0.566465
77700	13/09/2018--07:20:00	32.57	380	0.361566	0.892098	-0.0630014
77760	13/09/2018--07:21:00	32.56	171	0.175234	0.831208	-0.522041
77820	13/09/2018--07:22:00	32.45	53	0.190761	0.770319	-0.610888
77880	13/09/2018--07:23:00	32.31	109	-0.0110986	0.831208	-0.536849
77940	13/09/2018--07:24:00	32.33	25	0.237345	0.785541	-0.566465
78000	13/09/2018--07:25:00	32.46	32	0.299455	0.861653	-0.46281
78060	13/09/2018--07:26:00	32.55	30	0.00442912	0.96821	-0.107425
78120	13/09/2018--07:27:00	32.61	21	0.0975953	0.815986	-0.551657
78180	13/09/2018--07:28:00	32.63	22	0.206289	0.815986	-0.581272
78240	13/09/2018--07:29:00	32.65	180	0.159706	0.96821	-0.181463
78300	13/09/2018--07:30:00	32.59	265	0.175234	0.815986	-0.625696
78360	13/09/2018--07:31:00	32.56	223	0.346038	0.861653	-0.46281
78420	13/09/2018--07:32:00	32.55	252	0.128651	0.648539	-0.418387
78480	13/09/2018--07:33:00	32.52	489	0.2684	0.90732	-0.388772
78540	13/09/2018--07:34:00	32.55	228	-0.042154	0.983432	0.159115
78600	13/09/2018--07:35:00	32.56	753	0.423677	0.815986	-0.344348
78660	13/09/2018--07:36:00	32.55	120	0.252872	0.846431	-0.507234
78720	13/09/2018--07:37:00	32.47	354	0.47026	104.432	-0.507234
78780	13/09/2018--07:38:00	32.45	478	0.0975953	113.566	-0.418387
78840	13/09/2018--07:39:00	32.5	519	0.439205	107.477	-0.536849
78900	13/09/2018--07:40:00	32.38	276	0.0975953	0.90732	-0.418387
78960	13/09/2018--07:41:00	32.27	80	0.314983	0.90732	-0.344348
79020	13/09/2018--07:42:00	32.19	308	-0.104265	0.709429	-0.581272
79080	13/09/2018--07:43:00	32.09	152	-0.492457	0.785541	0.262769
79140	13/09/2018--07:44:00	32.04	230	0.159706	0.846431	-0.433195
79200	13/09/2018--07:45:00	32	104	0.159706	0.90732	-0.448003
79260	13/09/2018--07:46:00	31.96	2	-0.0266263	0.96821	-0.344348
79320	13/09/2018--07:47:00	31.94	66	0.144178	0.876875	-0.492426
79380	13/09/2018--07:48:00	31.86	388	0.190761	0.892098	-0.477618
79440	13/09/2018--07:49:00	31.82	0	0.144178	0.876875	-0.522041
79500	13/09/2018--07:50:00	31.78	185	0.0665399	0.96821	-0.373964
79560	13/09/2018--07:51:00	31.84	8	0.206289	0.861653	-0.507234
79620	13/09/2018--07:52:00	31.89	7	0.0975953	0.96821	-0.329541
79680	13/09/2018--07:53:00	31.86	0	-0.0266263	0.998655	0.085076
79740	13/09/2018--07:54:00	31.82	1	-0.088737	0.952987	-0.344348
79800	13/09/2018--07:55:00	31.77	69	0.175234	0.998655	-0.151848
79860	13/09/2018--07:56:00	31.77	2	-0.244014	0.90732	-0.181463
79920	13/09/2018--07:57:00	31.73	154	0.299455	0.937765	-0.0333859
79980	13/09/2018--07:58:00	31.71	615	0.144178	0.922543	-0.46281
80040	13/09/2018--07:59:00	31.74	460	0.314983	0.861653	-0.477618
80100	13/09/2018--08:00:00	31.9	0	0.283928	0.876875	-0.448003
80160	13/09/2018--08:01:00	32.05	24	0.175234	0.846431	-0.566465
80220	13/09/2018--08:02:00	32.19	3	-0.042154	0.96821	-0.314733
80280	13/09/2018--08:03:00	32.29	8	0.408149	0.983432	-0.255502
80340	13/09/2018--08:04:00	32.34	578	0.221817	121.177	-0.581272
80400	13/09/2018--08:05:00	32.3	104	0.190761	0.90732	-0.655311
80460	13/09/2018--08:06:00	32.13	196	0.175234	0.892098	-0.344348
80520	13/09/2018--08:07:00	32.07	95	0.0510122	0.815986	-0.551657
80580	13/09/2018--08:08:00	32.09	124	0.206289	0.496315	-0.433195
80640	13/09/2018--08:09:00	32.29	783	0.206289	0.861653	-0.507234
80700	13/09/2018--08:10:00	32.18	534	0.0665399	0.983432	-0.255502
80760	13/09/2018--08:11:00	31.84	288	0.252872	107.477	-0.507234
80820	13/09/2018--08:12:00	31.61	427	0.2684	0.937765	-0.492426
80880	13/09/2018--08:13:00	31.48	329	0.299455	0.922543	-0.329541
80940	13/09/2018--08:14:00	31.46	295	0.221817	10.291	-0.373964
81000	13/09/2018--08:15:00	31.35	473	0.0975953	0.922543	-0.477618
81060	13/09/2018--08:16:00	31.2	431	0.0354845	0.815986	-0.388772
81120	13/09/2018--08:17:00	31.13	261	-0.0110986	0.952987	-0.373964
81180	13/09/2018--08:18:00	31.14	303	0.237345	0.892098	-0.448003
81240	13/09/2018--08:19:00	31.18	115	0.128651	0.876875	-0.46281
81300	13/09/2018--08:20:00	31.23	157	0.0975953	0.983432	-0.285117
81360	13/09/2018--08:21:00	31.21	322	-0.368236	0.678984	-0.13704
81420	13/09/2018--08:22:00	31.24	229	-0.0576817	0.96821	0.292384
81480	13/09/2018--08:23:00	31.23	222	0.283928	0.90732	-0.373964
81540	13/09/2018--08:24:00	31.18	46	0.330511	0.937765	-0.285117
81600	13/09/2018--08:25:00	31.23	21	0.2684	0.90732	-0.373964
81660	13/09/2018--08:26:00	31.28	14	0.190761	0.876875	-0.492426
81720	13/09/2018--08:27:00	31.28	131	0.221817	0.892098	-0.46281
81780	13/09/2018--08:28:00	31.3	2	0.175234	0.90732	-0.433195
81840	13/09/2018--08:29:00	31.34	450	-0.0732093	0.937765	-0.196271
81900	13/09/2018--08:30:00	31.66	440	-0.399291	0.892098	-0.240694
81960	13/09/2018--08:31:00	31.86	53	-0.461402	0.602872	-0.744157
82020	13/09/2018--08:32:00	32.04	651	0.423677	0.892098	-0.46281
82080	13/09/2018--08:33:00	32.21	594	0.144178	0.90732	-0.448003
82140	13/09/2018--08:34:00	32.42	37	0.237345	0.90732	-0.418387
82200	13/09/2018--08:35:00	32.69	155	0.0820676	0.846431	-0.59608
82260	13/09/2018--08:36:00	32.91	216	0.252872	115.088	-0.196271
82320	13/09/2018--08:37:00	32.85	312	0.299455	0.96821	-0.225887
82380	13/09/2018--08:38:00	32.74	532	0.439205	115.088	-0.59608
82440	13/09/2018--08:39:00	32.61	159	0.128651	0.755096	-0.373964
82500	13/09/2018--08:40:00	32.51	520	0.159706	0.998655	-0.255502
82560	13/09/2018--08:41:00	32.46	0	0.00442912	0.861653	-0.551657
82620	13/09/2018--08:42:00	32.38	108	0.221817	0.785541	-0.344348
82680	13/09/2018--08:43:00	32.32	32	0.175234	0.892098	-0.477618
82740	13/09/2018--08:44:00	32.25	1	-0.259542	0.952987	-0.181463
82800	13/09/2018--08:45:00	32.16	0	0.159706	0.937765	-0.388772
82860	13/09/2018--08:46:00	32.14	4	-0.461402	0.831208	-0.359156
82920	13/09/2018--08:47:00	32.2	1	0.221817	0.952987	-0.285117
82980	13/09/2018--08:48:00	32.29	107	0.144178	0.922543	-0.403579
83040	13/09/2018--08:49:00	32.28	1	-0.290597	0.937765	-0.122232
83100	13/09/2018--08:50:00	32.23	6	-0.042154	0.96821	-0.329541
83160	13/09/2018--08:51:00	32.17	0	-0.088737	0.998655	-0.122232
83220	13/09/2018--08:52:00	32.13	120	0.175234	0.846431	-0.507234
83280	13/09/2018--08:53:00	32.07	198	-0.0576817	0.998655	-0.107425
83340	13/09/2018--08:54:00	32.03	0	-0.0576817	0.983432	-0.196271
83400	13/09/2018--08:55:00	31.94	6	-0.042154	0.96821	-0.255502
83460	13/09/2018--08:56:00	31.89	470	-0.461402	0.876875	-0.0333859
83520	13/09/2018--08:57:00	31.99	254	0.221817	0.983432	-0.359156
83580	13/09/2018--08:58:00	32.06	22	0.190761	0.800763	-0.59608
83640	13/09/2018--08:59:00	32.11	6	0.330511	0.952987	-0.196271
83700	13/09/2018--09:00:00	32.21	0	0.113123	0.876875	-0.477618
83760	13/09/2018--09:01:00	32.3	189	0.0975953	0.90732	-0.46281
83820	13/09/2018--09:02:00	32.27	2	0.252872	0.861653	-0.46281
83880	13/09/2018--09:03:00	32.17	281	0.299455	0.831208	-0.285117
83940	13/09/2018--09:04:00	32.12	413	0.00442912	0.998655	-0.00377042
84000	13/09/2018--09:05:00	32.07	14	-0.212959	0.90732	-0.373964
84060	13/09/2018--09:06:00	32.03	2	-0.197431	0.937765	-0.329541
84120	13/09/2018--09:07:00	31.97	164	0.563426	14.401	-0.448003
84180	13/09/2018--09:08:00	31.93	682	0.361566	0.846431	-0.299925
84240	13/09/2018--09:09:00	31.94	417	0.237345	0.861653	-0.477618
84300	13/09/2018--09:10:00	31.89	82	0.0510122	0.952987	-0.344348
84360	13/09/2018--09:11:00	31.85	0	0.0665399	0.983432	-0.240694
84420	13/09/2018--09:12:00	31.8	4	0.159706	0.952987	-0.329541
84480	13/09/2018--09:13:00	31.79	35	0.190761	0.922543	-0.388772
84540	13/09/2018--09:14:00	31.82	0	0.314983	0.846431	-0.507234
84600	13/09/2018--09:15:00	31.82	40	0.0820676	0.952987	-0.359156
84660	13/09/2018--09:16:00	31.84	2	0.113123	0.90732	-0.477618
84720	13/09/2018--09:17:00	31.83	42	0.283928	0.709429	-0.699734
84780	13/09/2018--09:18:00	31.84	54	0.283928	0.739874	-0.655311
84840	13/09/2018--09:19:00	31.76	6	-0.0266263	0.998655	-0.196271
84900	13/09/2018--09:20:00	31.71	88	-0.694317	0.648539	0.247961
84960	13/09/2018--09:21:00	31.71	59	0.128651	0.96821	-0.255502
85020	13/09/2018--09:22:00	31.72	0	0.47026	0.876875	-0.285117
85080	13/09/2018--09:23:00	31.71	0	0.0820676	0.983432	-0.285117
85140	13/09/2018--09:24:00	31.7	0	-0.181903	0.937765	0.292384
85200	13/09/2018--09:25:00	31.71	1	0.0199568	0.90732	-0.448003
85260	13/09/2018--09:26:00	31.69	0	0.0665399	0.922543	-0.448003
85320	13/09/2018--09:27:00	31.69	0	0.314983	0.922543	-0.314733
85380	13/09/2018--09:28:00	31.72	0	0.206289	0.846431	-0.551657
85440	13/09/2018--09:29:00	31.72	0	0.314983	0.90732	-0.359156
85500	13/09/2018--09:30:00	31.71	34	-0.0576817	0.952987	-0.344348
85560	13/09/2018--09:31:00	31.74	137	0.377094	0.876875	-0.388772
85620	13/09/2018--09:32:00	31.8	194	0.128651	0.96821	-0.314733
85680	13/09/2018--09:33:00	31.79	0	0.485788	0.800763	-0.433195
85740	13/09/2018--09:34:00	31.78	0	0.0199568	0.983432	-0.225887
85800	13/09/2018--09:35:00	31.8	8	0.0665399	0.937765	-0.388772
85860	13/09/2018--09:36:00	31.84	0	0.0665399	0.922543	-0.433195
85920	13/09/2018--09:37:00	31.91	0	0.237345	0.922543	-0.359156
85980	13/09/2018--09:38:00	31.96	2	-0.0266263	0.983432	-0.240694
86040	13/09/2018--09:39:00	31.99	9	0.0510122	0.998655	-0.211079
86100	13/09/2018--09:40:00	31.98	0	0.113123	0.96821	-0.329541
86160	13/09/2018--09:41:00	31.97	0	-0.13532	0.998655	-0.0926169
86220	13/09/2018--09:42:00	31.99	1	0.0510122	0.983432	-0.285117
86280	13/09/2018--09:43:00	31.97	0	0.0975953	0.952987	-0.359156
86340	13/09/2018--09:44:00	31.97	3	-0.150848	0.892098	-0.418387
86400	13/09/2018--09:45:00	32	1	-0.197431	0.96821	-0.240694
86460	13/09/2018--09:46:00	31.95	0	-0.228486	0.952987	-0.225887
86520	13/09/2018--09:47:00	31.99	0	0.237345	0.892098	-0.448003
86580	13/09/2018--09:48:00	31.98	117	0.206289	0.937765	-0.359156
86640	13/09/2018--09:49:00	31.99	87	0.0975953	0.96821	-0.27031
86700	13/09/2018--09:50:00	32.04	8	0.175234	0.90732	-0.448003
86760	13/09/2018--09:51:00	32.11	103	0.0975953	0.952987	-0.359156
86820	13/09/2018--09:52:00	32.11	1	0.159706	0.96821	-0.285117
86880	13/09/2018--09:53:00	32.07	1	0.439205	0.892098	-0.255502
86940	13/09/2018--09:54:00	32.02	30	0.252872	0.876875	-0.46281
87000	13/09/2018--09:55:00	32.12	124	0.377094	0.815986	-0.507234
87060	13/09/2018--09:56:00	32.25	534	0.175234	0.937765	0.173922
87120	13/09/2018--09:57:00	32.38	59	0.0820676	101.388	-0.344348
87180	13/09/2018--09:58:00	32.47	168	0.283928	0.892098	-0.433195
87240	13/09/2018--09:59:00	32.56	68	0.00442912	0.739874	-0.699734
87300	13/09/2018--10:00:00	32.67	39	-0.865122	0.450648	-0.107425
87360	13/09/2018--10:01:00	32.7	55	0.2684	0.770319	-0.610888
87420	13/09/2018--10:02:00	32.75	18	0.190761	0.876875	-0.507234
87480	13/09/2018--10:03:00	32.81	40	0.392621	0.90732	-0.448003
87540	13/09/2018--10:04:00	32.84	612	0.314983	113.566	-0.507234
87600	13/09/2018--10:05:00	32.73	47	-0.13532	0.983432	-0.211079
87660	13/09/2018--10:06:00	32.58	40	0.2684	0.815986	-0.240694
87720	13/09/2018--10:07:00	32.52	251	0.113123	101.388	-0.151848
87780	13/09/2018--10:08:00	32.45	21	0.0975953	0.770319	-0.655311
87840	13/09/2018--10:09:00	32.39	0	0.0354845	0.96821	-0.359156
87900	13/09/2018--10:10:00	32.34	0	0.128651	0.937765	-0.418387
87960	13/09/2018--10:11:00	32.3	0	-0.088737	0.96821	-0.255502
88020	13/09/2018--10:12:00	32.28	4	0.00442912	101.388	-0.0333859
88080	13/09/2018--10:13:00	32.27	0	-0.0732093	0.96821	-0.255502
88140	13/09/2018--10:14:00	32.26	5	0.346038	0.922543	-0.285117
88200	13/09/2018--10:15:00	32.28	283	-0.228486	0.952987	-0.27031
88260	13/09/2018--10:16:00	32.33	256	-0.290597	0.937765	-0.0926169
88320	13/09/2018--10:17:00	32.33	218	-0.119792	0.952987	-0.314733
88380	13/09/2018--10:18:00	32.31	5	-0.244014	0.952987	-0.196271
88440	13/09/2018--10:19:00	32.3	0	0.299455	0.861653	-0.46281
88500	13/09/2018--10:20:00	32.33	0	0.206289	0.96821	-0.285117
88560	13/09/2018--10:21:00	32.38	0	0.159706	0.892098	-0.492426
88620	13/09/2018--10:22:00	32.43	2	-0.0266263	0.983432	0.159115
88680	13/09/2018--10:23:00	32.47	77	0.252872	0.922543	-0.433195
88740	13/09/2018--10:24:00	32.5	795	0.190761	112.043	-0.181463
88800	13/09/2018--10:25:00	32.55	589	0.330511	0.892098	-0.418387
88860	13/09/2018--10:26:00	32.68	504	0.252872	10.291	-0.536849
88920	13/09/2018--10:27:00	32.76	38	0.237345	0.952987	-0.329541
88980	13/09/2018--10:28:00	32.82	26	0.237345	0.922543	-0.240694
89040	13/09/2018--10:29:00	32.91	31	0.299455	0.922543	-0.299925
89100	13/09/2018--10:30:00	32.91	41	0.113123	0.96821	-0.299925
89160	13/09/2018--10:31:00	32.94	101	0.283928	0.861653	-0.46281
89220	13/09/2018--10:32:00	33	32	0.2684	0.846431	-0.492426
89280	13/09/2018--10:33:00	33.07	107	0.2684	0.922543	-0.403579
89340	13/09/2018--10:34:00	33.13	8	0.221817	0.90732	-0.403579
89400	13/09/2018--10:35:00	33.18	49	-0.306125	0.831208	0.366423
89460	13/09/2018--10:36:00	33.18	22	-0.0110986	0.998655	-0.107425
89520	13/09/2018--10:37:00	33.2	58	0.252872	0.96821	-0.373964
89580	13/09/2018--10:38:00	33.26	269	0.206289	0.876875	-0.46281
89640	13/09/2018--10:39:00	33.3	171	0.501315	0.633317	-0.13704
89700	13/09/2018--10:40:00	33.36	268	0.392621	125.744	-0.59608
89760	13/09/2018--10:41:00	33.38	153	0.283928	0.876875	-0.492426
89820	13/09/2018--10:42:00	33.39	71	0.175234	115.088	-0.373964
89880	13/09/2018--10:43:00	33.41	121	0.314983	0.96821	-0.329541
89940	13/09/2018--10:44:00	33.46	607	-0.104265	0.96821	-0.285117
90000	13/09/2018--10:45:00	33.37	7	-0.0110986	0.998655	-0.196271
90060	13/09/2018--10:46:00	33.29	1	-0.212959	0.952987	-0.225887
90120	13/09/2018--10:47:00	33.25	0	0.578954	0.861653	-0.13704
90180	13/09/2018--10:48:00	33.23	3	-0.0266263	0.998655	-0.151848
90240	13/09/2018--10:49:00	33.22	0	-0.197431	0.983432	-0.0630014
90300	13/09/2018--10:50:00	33.2	252	0.0354845	0.755096	-0.59608
90360	13/09/2018--10:51:00	33.22	394	0.206289	0.952987	-0.299925
90420	13/09/2018--10:52:00	33.27	6	0.175234	0.90732	-0.448003
90480	13/09/2018--10:53:00	33.32	21	0.190761	0.876875	-0.314733
90540	13/09/2018--10:54:00	33.42	10	0.2684	0.861653	-0.492426
90600	13/09/2018--10:55:00	33.5	60	0.252872	0.998655	-0.0630014
90660	13/09/2018--10:56:00	33.46	7	0.0665399	0.922543	-0.418387
90720	13/09/2018--10:57:00	33.43	6	0.237345	0.831208	-0.551657
90780	13/09/2018--10:58:00	33.5	8	0.299455	0.96821	-0.314733
90840	13/09/2018--10:59:00	33.56	23	0.377094	0.892098	-0.359156
90900	13/09/2018--11:00:00	33.5	200	0.159706	0.678984	-0.373964
90960	13/09/2018--11:01:00	33.54	283	-0.0266263	0.998655	-0.166656
91020	13/09/2018--11:02:00	33.62	8	0.237345	0.892098	-0.581272
91080	13/09/2018--11:03:00	33.68	51	0.346038	0.876875	-0.433195
91140	13/09/2018--11:04:00	33.7	285	0.330511	0.694207	-0.285117
91200	13/09/2018--11:05:00	33.7	572	0.252872	0.90732	-0.388772
91260	13/09/2018--11:06:00	33.67	0	0.361566	0.846431	-0.448003
91320	13/09/2018--11:07:00	33.67	0	0.408149	0.831208	-0.46281
91380	13/09/2018--11:08:00	33.7	0	-0.259542	0.952987	-0.166656
91440	13/09/2018--11:09:00	33.63	0	-0.290597	0.952987	-0.13704
91500	13/09/2018--11:10:00	33.53	3	0.190761	0.937765	-0.373964
91560	13/09/2018--11:11:00	33.44	0	-0.290597	0.952987	-0.0333859
91620	13/09/2018--11:12:00	33.3	0	-0.306125	0.952987	-0.0481936
91680	13/09/2018--11:13:00	33.23	0	-0.0576817	0.983432	-0.240694
91740	13/09/2018--11:14:00	33.21	0	-0.0110986	0.983432	-0.211079
91800	13/09/2018--11:15:00	33.22	0	-0.0732093	0.983432	-0.255502
91860	13/09/2018--11:16:00	33.21	3	-0.166376	0.983432	-0.0333859
91920	13/09/2018--11:17:00	33.15	0	-0.166376	0.983432	-0.0333859
91980	13/09/2018--11:18:00	33.08	5	-0.275069	0.952987	-0.225887
92040	13/09/2018--11:19:00	33.12	0	-0.244014	0.96821	-0.196271
92100	13/09/2018--11:20:00	33.12	1	0.190761	0.90732	-0.433195
92160	13/09/2018--11:21:00	33.13	29	-0.181903	110.521	-0.314733
92220	13/09/2018--11:22:00	33.14	161	0.206289	0.922543	-0.388772
92280	13/09/2018--11:23:00	33.12	7	-0.647734	0.739874	0.0258451
92340	13/09/2018--11:24:00	33.13	12	0.252872	0.90732	-0.314733
92400	13/09/2018--11:25:00	33.18	11	-0.461402	0.90732	-0.0778091
92460	13/09/2018--11:26:00	33.18	546	0.190761	107.477	-0.507234
92520	13/09/2018--11:27:00	33.23	72	0.2684	0.800763	-0.581272
92580	13/09/2018--11:28:00	33.32	24	0.237345	0.96821	-0.211079
92640	13/09/2018--11:29:00	33.38	67	0.283928	0.952987	-0.299925
92700	13/09/2018--11:30:00	33.39	0	0.113123	0.922543	-0.403579
92760	13/09/2018--11:31:00	33.44	3	0.128651	0.998655	-0.151848
92820	13/09/2018--11:32:00	33.44	233	0.2684	0.572427	-0.403579
92880	13/09/2018--11:33:00	33.44	403	-0.53904	0.846431	-0.151848
92940	13/09/2018--11:34:00	33.39	109	-0.0110986	0.983432	-0.240694
93000	13/09/2018--11:35:00	33.39	0	0.128651	0.922543	-0.507234
93060	13/09/2018--11:36:00	33.39	2	-0.306125	0.937765	-0.151848
93120	13/09/2018--11:37:00	33.4	0	0.314983	0.96821	-0.107425
93180	13/09/2018--11:38:00	33.43	0	0.128651	0.952987	-0.373964
93240	13/09/2018--11:39:00	33.41	9	0.144178	0.937765	-0.255502
93300	13/09/2018--11:40:00	33.42	7	-0.0266263	0.937765	-0.388772
93360	13/09/2018--11:41:00	33.45	8	0.128651	0.96821	-0.314733
93420	13/09/2018--11:42:00	33.51	0	0.0665399	0.983432	-0.299925
93480	13/09/2018--11:43:00	33.51	7	-0.150848	0.952987	-0.255502
93540	13/09/2018--11:44:00	33.47	0	0.175234	0.922543	-0.388772
93600	13/09/2018--11:45:00	33.47	8	-0.197431	0.96821	-0.240694
93660	13/09/2018--11:46:00	33.43	0	0.159706	0.96821	-0.27031
93720	13/09/2018--11:47:00	33.42	1	0.190761	0.90732	-0.418387
93780	13/09/2018--11:48:00	33.45	1	0.0975953	0.96821	-0.314733
93840	13/09/2018--11:49:00	33.43	26	0.0199568	0.90732	-0.477618
93900	13/09/2018--11:50:00	33.39	1	0.0975953	0.96821	-0.314733
93960	13/09/2018--11:51:00	33.42	3	0.0510122	0.96821	-0.299925
94020	13/09/2018--11:52:00	33.45	0	0.0510122	0.96821	-0.299925
94080	13/09/2018--11:53:00	33.46	0	0.0199568	0.998655	-0.196271
94140	13/09/2018--11:54:00	33.45	0	0.00442912	0.96821	-0.285117
94200	13/09/2018--11:55:00	33.45	0	-0.0266263	0.983432	-0.196271
94260	13/09/2018--11:56:00	33.42	0	-0.119792	0.983432	-0.13704
94320	13/09/2018--11:57:00	33.38	0	-0.104265	0.998655	-0.122232
94380	13/09/2018--11:58:00	33.34	0	-0.197431	0.96821	-0.225887
94440	13/09/2018--11:59:00	33.39	5	0.00442912	0.983432	-0.255502
94500	13/09/2018--12:00:00	33.39	0	-0.088737	0.952987	-0.329541
94560	13/09/2018--12:01:00	33.4	0	-0.0266263	0.96821	-0.299925
94620	13/09/2018--12:02:00	33.43	0	-0.0110986	0.96821	-0.314733
94680	13/09/2018--12:03:00	33.46	0	0.0199568	0.998655	-0.181463
94740	13/09/2018--12:04:00	33.49	2	0.128651	0.998655	-0.225887
94800	13/09/2018--12:05:00	33.53	201	0.392621	0.922543	-0.27031
94860	13/09/2018--12:06:00	33.54	200	-0.088737	0.937765	-0.359156
94920	13/09/2018--12:07:00	33.51	174	0.0665399	0.785541	-0.655311
94980	13/09/2018--12:08:00	33.5	461	0.252872	0.892098	-0.448003
95040	13/09/2018--12:09:00	33.53	275	-0.0576817	0.998655	-0.181463
95100	13/09/2018--12:10:00	33.58	45	-0.601151	0.800763	0.0554605
95160	13/09/2018--12:11:00	33.67	93	0.361566	0.861653	-0.373964
95220	13/09/2018--12:12:00	33.69	118	0.159706	0.96821	-0.225887
95280	13/09/2018--12:13:00	33.7	66	0.0510122	0.952987	-0.329541
95340	13/09/2018--12:14:00	33.7	173	0.501315	14.401	-0.655311
95400	13/09/2018--12:15:00	33.69	365	-0.0110986	0.937765	-0.388772
95460	13/09/2018--12:16:00	33.66	0	0.00442912	0.998655	-0.255502
95520	13/09/2018--12:17:00	33.59	1	0.0354845	101.388	-0.122232
95580	13/09/2018--12:18:00	33.52	0	-0.119792	0.937765	-0.388772
95640	13/09/2018--12:19:00	33.48	0	-0.13532	0.922543	-0.373964
95700	13/09/2018--12:20:00	33.45	0	0.0820676	101.388	-0.107425
95760	13/09/2018--12:21:00	33.41	0	-0.197431	0.96821	-0.166656
95820	13/09/2018--12:22:00	33.43	0	-0.13532	0.96821	-0.255502
95880	13/09/2018--12:23:00	33.45	5	0.330511	0.90732	-0.403579
95940	13/09/2018--12:24:00	33.46	406	0.454732	137.921	-0.359156
96000	13/09/2018--12:25:00	33.48	154	0.252872	0.90732	-0.507234
96060	13/09/2018--12:26:00	33.58	15	0.439205	0.90732	-0.225887
96120	13/09/2018--12:27:00	33.68	495	0.346038	0.937765	0.0110373
96180	13/09/2018--12:28:00	33.67	82	0.237345	0.892098	-0.46281
96240	13/09/2018--12:29:00	33.63	111	-0.33718	0.937765	-0.0778091
96300	13/09/2018--12:30:00	33.54	0	0.2684	0.952987	-0.27031
96360	13/09/2018--12:31:00	33.54	0	-0.104265	0.96821	-0.27031
96420	13/09/2018--12:32:00	33.52	0	0.314983	0.876875	-0.418387
96480	13/09/2018--12:33:00	33.48	98	-0.290597	0.846431	-0.344348
96540	13/09/2018--12:34:00	33.5	14	-0.104265	0.983432	-0.181463
96600	13/09/2018--12:35:00	33.46	0	-0.166376	0.983432	-0.107425
96660	13/09/2018--12:36:00	33.46	2	0.0665399	0.739874	-0.684926
96720	13/09/2018--12:37:00	33.43	26	0.0354845	0.90732	-0.46281
96780	13/09/2018--12:38:00	33.42	3	0.47026	0.846431	-0.344348
96840	13/09/2018--12:39:00	33.43	0	0.113123	0.785541	-0.640503
96900	13/09/2018--12:40:00	33.47	0	0.423677	0.952987	-0.151848
96960	13/09/2018--12:41:00	33.48	3	-0.0110986	0.861653	-0.536849
97020	13/09/2018--12:42:00	33.49	0	0.516843	0.892098	0.0554605
97080	13/09/2018--12:43:00	33.52	0	-0.042154	0.998655	-0.166656
97140	13/09/2018--12:44:00	33.5	0	0.377094	0.922543	-0.27031
97200	13/09/2018--12:45:00	33.48	6	0.144178	0.998655	-0.13704
97260	13/09/2018--12:46:00	33.48	0	-0.104265	0.998655	-0.151848
97320	13/09/2018--12:47:00	33.46	9	-0.042154	0.96821	-0.299925
97380	13/09/2018--12:48:00	33.47	1	0.159706	0.846431	-0.566465
97440	13/09/2018--12:49:00	33.47	0	0.547898	0.815986	-0.344348
97500	13/09/2018--12:50:00	33.52	0	-0.166376	0.998655	-0.00377042
97560	13/09/2018--12:51:00	33.52	0	0.144178	0.96821	-0.285117
97620	13/09/2018--12:52:00	33.54	249	0.113123	0.785541	-0.640503
97680	13/09/2018--12:53:00	33.54	16	0.128651	0.815986	-0.581272
97740	13/09/2018--12:54:00	33.5	5	-0.321652	0.90732	-0.285117
97800	13/09/2018--12:55:00	33.44	0	0.0199568	0.724651	-0.684926
97860	13/09/2018--12:56:00	33.37	0	-0.150848	0.96821	-0.255502
97920	13/09/2018--12:57:00	33.27	0	-0.150848	0.983432	-0.122232
97980	13/09/2018--12:58:00	33.21	147	-0.212959	10.291	-0.744157
98040	13/09/2018--12:59:00	33.22	108	0.128651	0.96821	-0.329541
98100	13/09/2018--13:00:00	33.23	108	0.128651	0.846431	-0.655311
98160	13/09/2018--13:01:00	33.27	844	-0.33718	0.937765	-0.122232
98220	13/09/2018--13:02:00	33.29	468	0.159706	0.815986	-0.46281
98280	13/09/2018--13:03:00	33.3	466	0.190761	0.770319	-0.655311
98340	13/09/2018--13:04:00	33.38	271	-0.259542	0.937765	-0.151848
98400	13/09/2018--13:05:00	33.39	442	0.00442912	0.90732	-0.46281
98460	13/09/2018--13:06:00	33.4	37	0.113123	0.937765	-0.507234
98520	13/09/2018--13:07:00	33.46	14	0.221817	0.846431	-0.507234
98580	13/09/2018--13:08:00	33.54	0	0.221817	0.846431	-0.536849
98640	13/09/2018--13:09:00	33.59	49	0.159706	0.922543	-0.46281
98700	13/09/2018--13:10:00	33.63	32	0.0975953	0.861653	-0.551657
98760	13/09/2018--13:11:00	33.64	25	0.159706	0.998655	-0.196271
98820	13/09/2018--13:12:00	33.68	39	-0.0576817	0.922543	-0.418387
98880	13/09/2018--13:13:00	33.71	32	0.144178	0.892098	-0.536849
98940	13/09/2018--13:14:00	33.73	135	-0.150848	0.96821	-0.240694
99000	13/09/2018--13:15:00	33.78	180	0.237345	0.861653	-0.492426
99060	13/09/2018--13:16:00	33.82	515	-0.042154	0.983432	-0.314733
99120	13/09/2018--13:17:00	33.68	8	-0.13532	0.96821	-0.285117
99180	13/09/2018--13:18:00	33.55	0	0.2684	0.952987	-0.285117
99240	13/09/2018--13:19:00	33.44	2	-0.119792	0.983432	-0.211079
99300	13/09/2018--13:20:00	33.32	0	0.206289	0.952987	-0.299925
99360	13/09/2018--13:21:00	33.31	126	0.159706	0.983432	-0.166656
99420	13/09/2018--13:22:00	33.28	2	0.237345	0.952987	-0.314733
99480	13/09/2018--13:23:00	33.25	110	-0.321652	0.937765	-0.122232
99540	13/09/2018--13:24:00	33.18	3	0.0510122	0.952987	-0.373964
99600	13/09/2018--13:25:00	33.19	0	0.0354845	0.998655	-0.151848
99660	13/09/2018--13:26:00	33.19	202	0.190761	110.521	-0.477618
99720	13/09/2018--13:27:00	33.14	49	0.128651	0.90732	-0.448003
99780	13/09/2018--13:28:00	33.09	73	0.299455	0.892098	-0.433195
99840	13/09/2018--13:29:00	33.08	445	0.175234	0.770319	-0.46281
99900	13/09/2018--13:30:00	33.11	68	0.2684	0.937765	-0.299925
99960	13/09/2018--13:31:00	33.16	115	0.221817	113.566	-0.670119
100020	13/09/2018--13:32:00	33.16	491	0.0354845	0.922543	-0.359156
100080	13/09/2018--13:33:00	33.11	183	0.206289	0.876875	-0.477618
100140	13/09/2018--13:34:00	33.04	14	0.128651	0.937765	-0.403579
100200	13/09/2018--13:35:00	33.05	2	0.314983	0.937765	-0.299925
100260	13/09/2018--13:36:00	33.11	287	0.734231	140.966	-0.448003
100320	13/09/2018--13:37:00	33.09	290	-0.290597	0.90732	-0.285117
100380	13/09/2018--13:38:00	33.08	329	0.237345	127.266	-0.59608
100440	13/09/2018--13:39:00	33.11	343	0.299455	0.937765	-0.329541
100500	13/09/2018--13:40:00	33.16	0	0.237345	0.846431	-0.536849
100560	13/09/2018--13:41:00	33.14	8	0.0510122	0.983432	-0.285117
100620	13/09/2018--13:42:00	33.1	1	0.0665399	0.937765	-0.418387
100680	13/09/2018--13:43:00	33.07	161	0.408149	0.831208	-0.477618
100740	13/09/2018--13:44:00	33.05	169	0.0665399	101.388	0.085076
100800	13/09/2018--13:45:00	33.01	375	0.408149	0.96821	-0.299925
100860	13/09/2018--13:46:00	33.05	466	0.0510122	0.876875	-0.0481936
100920	13/09/2018--13:47:00	33.29	504	0.00442912	0.831208	-0.581272
100980	13/09/2018--13:48:00	34.11	114	0.330511	0.892098	-0.492426
101040	13/09/2018--13:49:00	34.47	201	0.283928	0.800763	-0.610888
101100	13/09/2018--13:50:00	34.64	161	0.190761	0.90732	-0.359156
101160	13/09/2018--13:51:00	34.68	91	0.0975953	0.922543	-0.240694
101220	13/09/2018--13:52:00	34.77	92	0.237345	0.846431	-0.536849
101280	13/09/2018--13:53:00	34.82	2	0.206289	0.800763	-0.625696
101340	13/09/2018--13:54:00	34.88	96	0.190761	0.815986	-0.477618
101400	13/09/2018--13:55:00	34.94	65	0.299455	0.861653	-0.492426
101460	13/09/2018--13:56:00	34.96	63	0.159706	0.952987	-0.522041
101520	13/09/2018--13:57:00	34.89	155	0.346038	0.983432	-0.433195
101580	13/09/2018--13:58:00	34.84	120	0.190761	0.983432	-0.448003
101640	13/09/2018--13:59:00	34.79	165	0.299455	0.846431	-0.403579
101700	13/09/2018--14:00:00	34.83	193	-0.0732093	0.815986	-0.59608
101760	13/09/2018--14:01:00	34.77	196	-0.896177	0.252757	0.499693
101820	13/09/2018--14:02:00	34.66	162	-0.0576817	101.388	-0.107425
101880	13/09/2018--14:03:00	34.61	82	-0.414819	0.831208	0.292384
101940	13/09/2018--14:04:00	34.59	275	0.0510122	0.922543	-0.448003
102000	13/09/2018--14:05:00	34.67	70	0.144178	0.937765	-0.344348
102060	13/09/2018--14:06:00	34.71	64	0.283928	101.388	-0.388772
102120	13/09/2018--14:07:00	34.61	77	0.175234	0.861653	-0.536849
102180	13/09/2018--14:08:00	34.48	42	0.237345	0.90732	-0.46281
102240	13/09/2018--14:09:00	34.41	185	0.128651	0.90732	-0.373964
102300	13/09/2018--14:10:00	34.42	41	0.237345	0.831208	-0.551657
102360	13/09/2018--14:11:00	34.45	40	0.252872	0.785541	-0.566465
102420	13/09/2018--14:12:00	34.58	60	0.175234	0.876875	-0.551657
102480	13/09/2018--14:13:00	34.66	35	0.252872	0.922543	-0.299925
102540	13/09/2018--14:14:00	34.71	21	0.190761	0.861653	-0.536849
102600	13/09/2018--14:15:00	34.79	8	0.128651	0.846431	-0.610888
102660	13/09/2018--14:16:00	34.82	248	0.330511	0.846431	-0.314733
102720	13/09/2018--14:17:00	34.83	231	0.2684	0.846431	-0.522041
102780	13/09/2018--14:18:00	34.8	199	0.0665399	0.892098	-0.388772
102840	13/09/2018--14:19:00	34.84	628	0.2684	0.861653	-0.448003
102900	13/09/2018--14:20:00	34.73	270	0.0199568	0.846431	-0.507234
102960	13/09/2018--14:21:00	34.55	222	-0.197431	0.983432	0.0406528
103020	13/09/2018--14:22:00	34.44	173	0.206289	0.983432	-0.166656
103080	13/09/2018--14:23:00	34.33	669	0.501315	105.954	-0.640503
103140	13/09/2018--14:24:00	34.19	358	0.128651	0.90732	-0.46281
103200	13/09/2018--14:25:00	34.09	0	-0.0110986	0.937765	-0.418387
103260	13/09/2018--14:26:00	34	0	-0.119792	0.922543	-0.403579
103320	13/09/2018--14:27:00	33.87	0	-0.042154	0.983432	-0.255502
103380	13/09/2018--14:28:00	33.78	0	-0.0110986	0.983432	-0.211079
103440	13/09/2018--14:29:00	33.75	476	0.206289	10.291	-0.46281
103500	13/09/2018--14:30:00	33.88	159	0.252872	0.952987	-0.640503
103560	13/09/2018--14:31:00	33.94	415	0.47026	0.648539	-0.433195
103620	13/09/2018--14:32:00	33.9	348	-0.150848	0.96821	-0.225887
103680	13/09/2018--14:33:00	33.76	5	-0.53904	0.663762	0.484885
103740	13/09/2018--14:34:00	33.66	166	0.283928	0.922543	-0.403579
103800	13/09/2018--14:35:00	33.62	0	-0.212959	0.983432	-0.0185782
103860	13/09/2018--14:36:00	33.53	0	-0.197431	0.983432	0.0110373
103920	13/09/2018--14:37:00	33.47	0	-0.042154	0.983432	-0.240694
103980	13/09/2018--14:38:00	33.45	0	0.361566	0.785541	-0.551657
104040	13/09/2018--14:39:00	33.52	1	-0.461402	0.876875	-0.0926169
104100	13/09/2018--14:40:00	33.43	0	-0.368236	0.892098	-0.255502
104160	13/09/2018--14:41:00	33.32	0	-0.445874	0.876875	-0.122232
104220	13/09/2018--14:42:00	33.29	0	-0.212959	0.937765	-0.299925
104280	13/09/2018--14:43:00	33.27	483	-0.119792	0.846431	-0.418387
104340	13/09/2018--14:44:00	33.42	53	0.0975953	0.952987	-0.403579
104400	13/09/2018--14:45:00	33.59	397	0.206289	0.846431	-0.285117
104460	13/09/2018--14:46:00	33.52	133	0.330511	0.831208	-0.522041
104520	13/09/2018--14:47:00	33.41	1	-0.259542	0.96821	-0.0630014
104580	13/09/2018--14:48:00	33.32	1	-0.259542	0.96821	-0.0185782
104640	13/09/2018--14:49:00	33.27	0	-0.244014	0.96821	-0.0481936
104700	13/09/2018--14:50:00	33.2	0	-0.244014	0.96821	-0.0481936
104760	13/09/2018--14:51:00	33.18	1	-0.275069	0.96821	-0.0630014
104820	13/09/2018--14:52:00	33.14	4	0.0820676	0.937765	-0.418387
104880	13/09/2018--14:53:00	33.13	14	0.0820676	0.876875	-0.507234
104940	13/09/2018--14:54:00	33.11	0	-0.197431	0.983432	-0.13704
105000	13/09/2018--14:55:00	33.06	0	-0.212959	0.96821	-0.151848
105060	13/09/2018--14:56:00	33.01	0	-0.166376	0.96821	-0.225887
105120	13/09/2018--14:57:00	32.98	0	-0.150848	0.96821	-0.240694
105180	13/09/2018--14:58:00	32.93	0	-0.197431	0.952987	-0.225887
105240	13/09/2018--14:59:00	32.9	0	-0.212959	0.96821	-0.0926169
105300	13/09/2018--15:00:00	32.91	0	-0.228486	0.96821	-0.0778091
105360	13/09/2018--15:01:00	32.88	0	-0.197431	0.96821	-0.166656
105420	13/09/2018--15:02:00	32.85	0	-0.181903	0.96821	-0.211079
105480	13/09/2018--15:03:00	32.84	0	-0.0732093	0.96821	-0.314733
105540	13/09/2018--15:04:00	32.82	212	0.206289	0.937765	-0.507234
105600	13/09/2018--15:05:00	32.84	235	0.175234	0.90732	-0.714542
105660	13/09/2018--15:06:00	32.84	413	0.221817	0.876875	-0.492426
105720	13/09/2018--15:07:00	32.88	515	0.0665399	0.663762	-0.0630014
105780	13/09/2018--15:08:00	33.23	551	0.144178	0.861653	-0.522041
105840	13/09/2018--15:09:00	34.06	71	0.408149	0.800763	-0.551657
105900	13/09/2018--15:10:00	34.34	253	0.190761	0.846431	-0.551657
105960	13/09/2018--15:11:00	34.43	259	0.439205	0.90732	-0.448003
106020	13/09/2018--15:12:00	34.47	102	0.237345	0.892098	-0.477618
106080	13/09/2018--15:13:00	34.55	8	0.299455	0.861653	-0.640503
106140	13/09/2018--15:14:00	34.66	42	0.144178	0.770319	-0.551657
106200	13/09/2018--15:15:00	34.71	39	0.175234	0.831208	-0.522041
106260	13/09/2018--15:16:00	34.74	54	0.159706	0.90732	-0.507234
106320	13/09/2018--15:17:00	34.72	64	0.00442912	0.815986	-0.610888
106380	13/09/2018--15:18:00	34.68	66	0.0820676	0.800763	-0.581272
106440	13/09/2018--15:19:00	34.66	67	0.128651	0.90732	-0.448003
106500	13/09/2018--15:20:00	34.67	222	0.330511	0.770319	-0.477618
106560	13/09/2018--15:21:00	34.82	329	-0.0266263	0.90732	-0.0630014
106620	13/09/2018--15:22:00	34.8	215	0.113123	0.861653	0.351615
106680	13/09/2018--15:23:00	34.78	367	0.190761	0.937765	-0.181463
106740	13/09/2018--15:24:00	34.7	166	0.0975953	0.96821	-0.27031
106800	13/09/2018--15:25:00	34.63	156	-0.119792	0.952987	-0.344348
106860	13/09/2018--15:26:00	34.58	100	0.439205	105.954	-0.299925
106920	13/09/2018--15:27:00	34.52	299	0.0820676	0.96821	-0.314733
106980	13/09/2018--15:28:00	34.48	3	-0.259542	0.952987	-0.181463
107040	13/09/2018--15:29:00	34.44	76	0.206289	0.831208	-0.566465
107100	13/09/2018--15:30:00	34.4	414	0.0354845	0.678984	-0.59608
107160	13/09/2018--15:31:00	34.48	279	-0.181903	0.800763	-0.314733
107220	13/09/2018--15:32:00	34.5	367	-0.0732093	0.998655	-0.13704
107280	13/09/2018--15:33:00	34.4	26	0.0199568	0.90732	-0.477618
107340	13/09/2018--15:34:00	34.3	162	0.0665399	0.618095	-0.403579
107400	13/09/2018--15:35:00	34.25	355	0.0665399	0.96821	-0.418387
107460	13/09/2018--15:36:00	34.21	182	0.0510122	108.999	-0.0630014
107520	13/09/2018--15:37:00	34.21	137	-0.321652	0.861653	0.0406528
107580	13/09/2018--15:38:00	34.23	82	0.206289	0.876875	-0.403579
107640	13/09/2018--15:39:00	34.27	70	0.314983	0.876875	-0.448003
107700	13/09/2018--15:40:00	34.34	239	0.377094	0.800763	-0.314733
107760	13/09/2018--15:41:00	34.43	440	0.299455	0.952987	-0.211079
107820	13/09/2018--15:42:00	34.45	255	0.330511	0.922543	-0.329541
107880	13/09/2018--15:43:00	34.63	242	0.221817	0.815986	-0.566465
107940	13/09/2018--15:44:00	34.74	15	0.175234	0.846431	-0.536849
108000	13/09/2018--15:45:00	34.65	17	0.159706	0.861653	-0.507234
108060	13/09/2018--15:46:00	34.38	54	0.221817	0.800763	-0.59608
108120	13/09/2018--15:47:00	34.05	107	0.283928	0.770319	-0.59608
108180	13/09/2018--15:48:00	33.7	166	0.159706	0.922543	-0.684926
108240	13/09/2018--15:49:00	33.69	90	0.0510122	0.861653	-0.373964
108300	13/09/2018--15:50:00	33.93	28	0.439205	10.291	-0.314733
108360	13/09/2018--15:51:00	34	59	0.175234	0.892098	-0.492426
108420	13/09/2018--15:52:00	34.13	65	0.221817	0.892098	-0.477618
108480	13/09/2018--15:53:00	34.28	13	0.206289	0.983432	-0.181463
108540	13/09/2018--15:54:00	34.48	15	0.237345	0.709429	-0.684926
108600	13/09/2018--15:55:00	34.56	27	0.516843	0.800763	-0.551657
108660	13/09/2018--15:56:00	34.65	37	0.252872	0.922543	-0.0778091
108720	13/09/2018--15:57:00	34.62	155	0.516843	0.800763	-0.359156
108780	13/09/2018--15:58:00	34.68	296	0.330511	0.952987	-0.285117
108840	13/09/2018--15:59:00	34.74	412	0.144178	0.846431	-0.522041
108900	13/09/2018--16:00:00	34.74	313	0.206289	104.432	-0.255502
108960	13/09/2018--16:01:00	34.73	80	0.796341	-0.508363	-0.285117
109020	13/09/2018--16:02:00	34.84	16	0.87398	-0.371362	-0.27031
109080	13/09/2018--16:03:00	34.95	0	0.827397	-0.477918	-0.285117
109140	13/09/2018--16:04:00	35.03	0	0.858452	-0.447474	-0.211079
109200	13/09/2018--16:05:00	35.04	0	0.920563	-0.371362	-0.0481936
109260	13/09/2018--16:06:00	35.11	0	0.87398	-0.447474	-0.13704
109320	13/09/2018--16:07:00	35.15	0	0.905035	-0.401806	-0.0926169
109380	13/09/2018--16:08:00	35.18	0	0.87398	-0.462696	-0.0185782
109440	13/09/2018--16:09:00	35.27	0	0.889508	-0.417029	-0.0630014
109500	13/09/2018--16:10:00	35.34	0	0.842925	-0.493141	-0.0333859
109560	13/09/2018--16:11:00	35.39	0	0.858452	-0.477918	-0.0185782
109620	13/09/2018--16:12:00	35.44	0	0.87398	-0.447474	-0.00377042
109680	13/09/2018--16:13:00	35.5	0	0.858452	-0.477918	0.0406528
109740	13/09/2018--16:14:00	35.5	0	0.827397	-0.477918	-0.27031
109800	13/09/2018--16:15:00	35.38	0	0.811869	-0.477918	-0.314733
109860	13/09/2018--16:16:00	35.31	0	0.749758	-0.523586	-0.403579
109920	13/09/2018--16:17:00	35.26	0	0.796341	-0.462696	-0.388772
109980	13/09/2018--16:18:00	35.22	1	0.765286	-0.538808	-0.344348
110040	13/09/2018--16:19:00	35.2	1	0.765286	-0.538808	-0.344348
110100	13/09/2018--16:20:00	35.21	0	0.765286	-0.55403	-0.359156
110160	13/09/2018--16:21:00	35.25	2	0.827397	-0.462696	-0.299925
110220	13/09/2018--16:22:00	35.18	0	0.827397	-0.447474	-0.359156
110280	13/09/2018--16:23:00	35.06	0	0.87398	-0.477918	0.0110373
110340	13/09/2018--16:24:00	35.09	0	0.858452	-0.462696	0.0258451
110400	13/09/2018--16:25:00	35.21	1	0.858452	-0.508363	-0.0778091
110460	13/09/2018--16:26:00	35.23	0	0.796341	-0.493141	-0.314733
110520	13/09/2018--16:27:00	35.23	0	0.749758	-0.55403	-0.373964
110580	13/09/2018--16:28:00	35.24	13	0.718703	0.678984	-0.196271
110640	13/09/2018--16:29:00	34.96	42	0.0975953	0.983432	-0.211079
110700	13/09/2018--16:30:00	34.48	0	0.113123	0.983432	-0.211079
110760	13/09/2018--16:31:00	34.14	35	-0.0732093	0.846431	-0.0630014
110820	13/09/2018--16:32:00	33.93	15	-0.119792	0.952987	-0.344348
110880	13/09/2018--16:33:00	33.69	37	0.2684	0.892098	-0.433195
110940	13/09/2018--16:34:00	33.6	63	0.113123	101.388	-0.107425
111000	13/09/2018--16:35:00	33.47	0	-0.0732093	0.998655	-0.0926169
111060	13/09/2018--16:36:00	33.29	2	-0.0266263	0.96821	-0.299925
111120	13/09/2018--16:37:00	33.15	49	0.128651	0.998655	-0.240694
111180	13/09/2018--16:38:00	33.14	31	0.252872	0.892098	-0.46281
111240	13/09/2018--16:39:00	33.2	36	0.128651	0.90732	-0.433195
111300	13/09/2018--16:40:00	33.24	6	-0.150848	0.952987	-0.255502
111360	13/09/2018--16:41:00	33.24	28	0.113123	0.952987	-0.359156
111420	13/09/2018--16:42:00	33.15	5	0.00442912	101.388	-0.107425
111480	13/09/2018--16:43:00	33.07	0	0.0665399	0.998655	-0.13704
111540	13/09/2018--16:44:00	33.04	1	0.0354845	101.388	-0.181463
111600	13/09/2018--16:45:00	33	1	-0.0110986	0.998655	-0.166656
111660	13/09/2018--16:46:00	33.04	38	0.0820676	0.90732	-0.536849
111720	13/09/2018--16:47:00	33.15	47	0.00442912	0.96821	-0.314733
111780	13/09/2018--16:48:00	33.16	9	-0.088737	0.937765	-0.329541
111840	13/09/2018--16:49:00	33.26	288	0.206289	0.998655	-0.107425
111900	13/09/2018--16:50:00	33.58	137	0.190761	0.937765	-0.329541
111960	13/09/2018--16:51:00	33.61	34	0.330511	0.90732	-0.344348
112020	13/09/2018--16:52:00	33.57	107	-0.0576817	105.954	-0.27031
112080	13/09/2018--16:53:00	33.79	599	0.408149	0.770319	-0.181463
112140	13/09/2018--16:54:00	34.15	368	0.346038	0.937765	-0.373964
112200	13/09/2018--16:55:00	34.56	122	0.206289	0.952987	-0.640503
112260	13/09/2018--16:56:00	34.88	49	0.392621	0.800763	-0.507234
112320	13/09/2018--16:57:00	35.08	58	0.2684	0.90732	-0.448003
112380	13/09/2018--16:58:00	35.14	94	0.128651	0.952987	-0.359156
112440	13/09/2018--16:59:00	35.04	0	0.190761	0.770319	-0.59608
112500	13/09/2018--17:00:00	35.04	70	0.113123	0.952987	-0.418387
112560	13/09/2018--17:01:00	35.14	271	0.392621	0.892098	-0.314733
112620	13/09/2018--17:02:00	35.16	366	0.221817	105.954	-0.566465
112680	13/09/2018--17:03:00	35.08	447	0.237345	0.90732	-0.373964
112740	13/09/2018--17:04:00	34.96	175	0.346038	0.922543	-0.344348
112800	13/09/2018--17:05:00	34.84	89	0.2684	0.800763	-0.551657
112860	13/09/2018--17:06:00	34.73	87	0.190761	0.815986	-0.610888
112920	13/09/2018--17:07:00	34.68	122	0.408149	0.846431	-0.418387
112980	13/09/2018--17:08:00	34.63	55	0.299455	0.90732	-0.344348
113040	13/09/2018--17:09:00	34.62	390	0.516843	0.800763	-0.225887
113100	13/09/2018--17:10:00	34.62	309	0.423677	0.90732	-0.27031
113160	13/09/2018--17:11:00	34.57	214	0.330511	0.90732	-0.373964
113220	13/09/2018--17:12:00	34.53	11	0.190761	0.876875	-0.522041
113280	13/09/2018--17:13:00	34.53	263	0.454732	0.892098	0.233153
113340	13/09/2018--17:14:00	34.86	168	0.113123	0.831208	-0.655311
113400	13/09/2018--17:15:00	35.29	59	0.190761	0.937765	-0.373964
113460	13/09/2018--17:16:00	35.41	129	0.0665399	10.291	-0.211079
113520	13/09/2018--17:17:00	35.37	375	0.346038	0.770319	-0.344348
113580	13/09/2018--17:18:00	35.34	79	0.237345	0.861653	-0.492426
113640	13/09/2018--17:19:00	35.25	237	0.361566	0.892098	-0.329541
113700	13/09/2018--17:20:00	35.16	267	-0.104265	0.952987	-0.240694
113760	13/09/2018--17:21:00	35.08	232	0.190761	0.618095	-0.72935
113820	13/09/2018--17:22:00	34.99	234	0.175234	0.922543	-0.373964
113880	13/09/2018--17:23:00	34.97	96	0.0354845	0.876875	-0.507234
113940	13/09/2018--17:24:00	34.96	177	0.159706	0.831208	-0.433195
114000	13/09/2018--17:25:00	34.98	574	0.206289	0.846431	-0.581272
114060	13/09/2018--17:26:00	35.01	243	0.159706	104.432	-0.285117
114120	13/09/2018--17:27:00	34.97	254	-0.0266263	0.96821	-0.314733
114180	13/09/2018--17:28:00	34.93	0	0.299455	0.861653	-0.46281
114240	13/09/2018--17:29:00	34.82	373	-0.787483	0.359314	0.410846
114300	13/09/2018--17:30:00	34.78	171	-0.430346	0.785541	-0.433195
114360	13/09/2018--17:31:00	34.66	301	-0.0576817	0.861653	-0.522041
114420	13/09/2018--17:32:00	34.56	207	-0.0576817	0.785541	-0.566465
114480	13/09/2018--17:33:00	34.5	174	0.0975953	0.663762	-0.744157
114540	13/09/2018--17:34:00	34.45	74	-0.181903	0.922543	-0.388772
114600	13/09/2018--17:35:00	34.39	0	-0.166376	0.922543	-0.359156
114660	13/09/2018--17:36:00	34.36	202	0.314983	0.90732	-0.388772
114720	13/09/2018--17:37:00	34.38	281	-0.119792	0.648539	-0.610888
114780	13/09/2018--17:38:00	34.34	445	-0.368236	0.755096	-0.507234
114840	13/09/2018--17:39:00	34.27	289	-0.13532	0.983432	-0.196271
114900	13/09/2018--17:40:00	34.24	288	0.113123	0.633317	-0.818196
114960	13/09/2018--17:41:00	34.23	159	-0.803011	0.602872	-0.122232
115020	13/09/2018--17:42:00	34.2	259	0.0199568	0.770319	-0.329541
115080	13/09/2018--17:43:00	34.17	260	0.221817	0.709429	-0.892235
115140	13/09/2018--17:44:00	34.15	116	-0.0732093	0.800763	-0.610888
115200	13/09/2018--17:45:00	34.14	150	-0.709845	0.709429	-0.196271
115260	13/09/2018--17:46:00	34.16	267	-0.166376	0.800763	-0.255502
115320	13/09/2018--17:47:00	34.17	26	-0.849594	0.496315	-0.122232
115380	13/09/2018--17:48:00	34.18	108	0.0199568	0.739874	-0.699734
115440	13/09/2018--17:49:00	34.22	64	0.0510122	0.937765	-0.329541
115500	13/09/2018--17:50:00	34.22	187	0.0665399	0.785541	-0.551657
115560	13/09/2018--17:51:00	34.17	202	0.190761	0.831208	-0.803388
115620	13/09/2018--17:52:00	34.14	217	-0.104265	0.96821	-0.314733
115680	13/09/2018--17:53:00	34.13	216	0.128651	0.678984	-0.758965
115740	13/09/2018--17:54:00	34.12	162	0.0665399	0.90732	-0.581272
115800	13/09/2018--17:55:00	34.1	164	0.0820676	0.90732	-0.448003
115860	13/09/2018--17:56:00	34.11	158	-0.880649	0.496315	0.18873
115920	13/09/2018--17:57:00	34.14	246	-0.244014	0.892098	-0.359156
115980	13/09/2018--17:58:00	34.14	148	0.221817	0.755096	-0.655311
116040	13/09/2018--17:59:00	34.15	105	0.361566	0.861653	-0.507234
116100	13/09/2018--18:00:00	34.12	151	-0.601151	0.724651	-0.27031
116160	13/09/2018--18:01:00	34.14	223	0.190761	0.96821	-0.640503
116220	13/09/2018--18:02:00	34.11	202	-0.709845	0.450648	0.410846
116280	13/09/2018--18:03:00	34.12	133	0.128651	0.755096	-0.655311
116340	13/09/2018--18:04:00	34.16	119	0.175234	0.846431	-0.551657
116400	13/09/2018--18:05:00	34.17	158	0.206289	0.90732	-0.403579
116460	13/09/2018--18:06:00	34.16	154	0.330511	0.770319	-0.640503
116520	13/09/2018--18:07:00	34.14	201	0.113123	0.739874	-0.670119
116580	13/09/2018--18:08:00	34.12	211	0.221817	0.800763	-0.551657
116640	13/09/2018--18:09:00	34.12	95	0.330511	0.785541	-0.581272
116700	13/09/2018--18:10:00	34.16	140	0.113123	0.770319	-0.684926
116760	13/09/2018--18:11:00	34.2	165	-0.445874	0.800763	0.366423
116820	13/09/2018--18:12:00	34.14	256	-105.145	0.176645	0.0110373
116880	13/09/2018--18:13:00	34.08	350	0.206289	0.770319	-0.655311
116940	13/09/2018--18:14:00	34.03	241	-0.601151	0.785541	0.18873
117000	13/09/2018--18:15:00	34.03	190	-114.462	-0.356139	0.0258451
117060	13/09/2018--18:16:00	34	299	0.144178	0.755096	-0.670119
117120	13/09/2018--18:17:00	34.04	156	-0.244014	0.846431	-0.344348
117180	13/09/2018--18:18:00	33.98	187	-0.0110986	0.937765	-0.72935
117240	13/09/2018--18:19:00	33.96	244	0.252872	0.815986	-0.551657
117300	13/09/2018--18:20:00	33.92	223	0.206289	0.846431	-0.536849
117360	13/09/2018--18:21:00	33.9	351	0.0510122	0.724651	-0.72935
117420	13/09/2018--18:22:00	33.92	222	0.190761	0.770319	-0.625696
117480	13/09/2018--18:23:00	33.97	5	0.299455	0.770319	-0.610888
117540	13/09/2018--18:24:00	34.02	212	0.2684	0.892098	-0.522041
117600	13/09/2018--18:25:00	34.01	256	0.283928	0.876875	-0.477618
117660	13/09/2018--18:26:00	33.98	124	0.0665399	0.694207	-0.610888
117720	13/09/2018--18:27:00	33.94	115	-0.430346	0.90732	0.0406528
117780	13/09/2018--18:28:00	33.94	265	0.190761	0.755096	-0.329541
117840	13/09/2018--18:29:00	33.9	365	0.128651	0.739874	-0.758965
117900	13/09/2018--18:30:00	33.88	273	0.454732	0.846431	-0.329541
117960	13/09/2018--18:31:00	33.87	381	-0.228486	0.694207	-0.299925
118020	13/09/2018--18:32:00	33.88	271	0.346038	0.815986	-0.536849
118080	13/09/2018--18:33:00	33.86	215	-0.042154	0.892098	-0.448003
118140	13/09/2018--18:34:00	33.8	149	0.252872	0.572427	-0.833004
118200	13/09/2018--18:35:00	33.64	63	0.439205	0.755096	-0.625696
118260	13/09/2018--18:36:00	33.53	99	0.377094	0.831208	-0.492426
118320	13/09/2018--18:37:00	33.54	189	0.206289	0.785541	-0.59608
118380	13/09/2018--18:38:00	33.61	48	0.221817	0.770319	-0.433195
118440	13/09/2018--18:39:00	33.66	42	-0.181903	0.892098	-0.448003
118500	13/09/2018--18:40:00	33.59	273	0.00442912	0.96821	-0.329541
118560	13/09/2018--18:41:00	33.44	107	0.346038	0.861653	-0.507234
118620	13/09/2018--18:42:00	33.33	299	0.0354845	0.90732	-0.610888
118680	13/09/2018--18:43:00	33.35	269	-0.0576817	0.831208	-0.640503
118740	13/09/2018--18:44:00	33.4	150	0.314983	108.999	-0.655311
118800	13/09/2018--18:45:00	33.39	495	-0.088737	0.861653	-0.477618
118860	13/09/2018--18:46:00	33.43	134	0.454732	0.831208	-0.418387
118920	13/09/2018--18:47:00	33.47	197	0.346038	0.800763	-0.492426
118980	13/09/2018--18:48:00	33.44	133	0.0665399	0.892098	-0.566465
119040	13/09/2018--18:49:00	33.34	65	0.2684	0.694207	-0.72935
119100	13/09/2018--18:50:00	33.3	168	0.2684	0.861653	-0.373964
119160	13/09/2018--18:51:00	33.29	159	-0.197431	0.815986	-0.522041
119220	13/09/2018--18:52:00	33.25	186	0.128651	0.52676	-0.833004
119280	13/09/2018--18:53:00	33.23	121	0.314983	0.800763	-0.581272
119340	13/09/2018--18:54:00	33.22	25	0.206289	0.785541	-0.610888
119400	13/09/2018--18:55:00	33.23	160	0.0354845	0.922543	-0.373964
119460	13/09/2018--18:56:00	33.29	58	0.299455	0.755096	-0.477618
119520	13/09/2018--18:57:00	33.3	162	0.159706	0.861653	-0.507234
119580	13/09/2018--18:58:00	33.29	145	0.377094	0.709429	-0.640503
119640	13/09/2018--18:59:00	33.26	0	0.361566	0.709429	-0.655311
119700	13/09/2018--19:00:00	33.37	65	-0.0732093	0.846431	-0.418387
119760	13/09/2018--19:01:00	33.41	78	0.361566	0.739874	-0.59608
119820	13/09/2018--19:02:00	33.39	108	0.113123	0.785541	-0.46281
119880	13/09/2018--19:03:00	33.41	123	-0.383763	0.557205	-0.670119
119940	13/09/2018--19:04:00	33.36	82	-0.104265	0.831208	0.085076
120000	13/09/2018--19:05:00	33.26	125	0.0354845	0.937765	-0.344348
120060	13/09/2018--19:06:00	33.21	104	0.314983	0.892098	-0.403579
120120	13/09/2018--19:07:00	33.18	234	0.0820676	0.983432	-0.225887
120180	13/09/2018--19:08:00	33.13	500	-0.445874	0.739874	0.410846
120240	13/09/2018--19:09:00	33.11	117	0.206289	0.831208	-0.507234
120300	13/09/2018--19:10:00	33.05	307	0.346038	0.709429	-0.72935
120360	13/09/2018--19:11:00	32.96	177	-0.0576817	0.861653	-0.507234
120420	13/09/2018--19:12:00	32.98	199	0.144178	107.477	-0.13704
120480	13/09/2018--19:13:00	32.94	283	0.330511	0.831208	-0.477618
120540	13/09/2018--19:14:00	32.98	297	0.206289	0.846431	-0.522041
120600	13/09/2018--19:15:00	33.02	161	0.206289	0.846431	-0.329541
120660	13/09/2018--19:16:00	33	287	0.113123	0.922543	-0.433195
120720	13/09/2018--19:17:00	32.93	211	0.0354845	0.90732	-0.403579
120780	13/09/2018--19:18:00	32.92	600	-0.973816	-0.00602396	-0.0481936
120840	13/09/2018--19:19:00	32.86	631	0.252872	134.877	-0.907043
120900	13/09/2018--19:20:00	32.77	285	-0.119792	0.831208	-0.477618
120960	13/09/2018--19:21:00	32.82	447	0.252872	0.952987	-0.477618
121020	13/09/2018--19:22:00	32.89	213	0.361566	0.511538	-0.818196
121080	13/09/2018--19:23:00	33.04	0	0.252872	0.450648	-0.862619
121140	13/09/2018--19:24:00	33.18	27	0.299455	112.043	-0.818196
121200	13/09/2018--19:25:00	33.22	102	-0.0110986	0.998655	-0.211079
121260	13/09/2018--19:26:00	33.19	90	0.190761	0.785541	-0.625696
121320	13/09/2018--19:27:00	33.17	492	0.346038	0.785541	-0.477618
121380	13/09/2018--19:28:00	33.25	122	-0.911705	0.663762	-0.166656
121440	13/09/2018--19:29:00	33.37	92	0.237345	0.861653	-0.46281
121500	13/09/2018--19:30:00	33.43	480	0.159706	0.892098	-0.46281
121560	13/09/2018--19:31:00	33.43	108	0.299455	0.892098	-0.418387
121620	13/09/2018--19:32:00	33.38	266	0.47026	0.937765	-0.285117
121680	13/09/2018--19:33:00	33.36	271	-0.647734	0.602872	0.292384
121740	13/09/2018--19:34:00	33.39	336	0.252872	0.739874	-0.359156
121800	13/09/2018--19:35:00	33.33	245	0.113123	0.876875	-0.522041
121860	13/09/2018--19:36:00	33.24	268	0.0820676	0.800763	-0.566465
121920	13/09/2018--19:37:00	33.24	170	0.190761	0.785541	-0.625696
121980	13/09/2018--19:38:00	33.2	133	-0.104265	0.678984	-0.448003
122040	13/09/2018--19:39:00	33.09	230	0.0510122	0.815986	-0.551657
122100	13/09/2018--19:40:00	32.91	102	0.0665399	0.861653	-0.551657
122160	13/09/2018--19:41:00	32.76	254	0.144178	0.846431	-0.551657
122220	13/09/2018--19:42:00	32.88	2	-0.212959	0.937765	-0.299925
122280	13/09/2018--19:43:00	32.97	0	-0.212959	0.90732	-0.359156
122340	13/09/2018--19:44:00	33.05	0	-0.321652	0.922543	-0.240694
122400	13/09/2018--19:45:00	33.11	0	-0.197431	0.90732	-0.373964
122460	13/09/2018--19:46:00	33.16	2	-0.104265	0.846431	-0.522041
122520	13/09/2018--19:47:00	33.21	0	-0.321652	0.90732	-0.166656
122580	13/09/2018--19:48:00	33.24	0	-0.150848	0.90732	-0.448003
122640	13/09/2018--19:49:00	33.29	1	-0.181903	0.922543	-0.344348
122700	13/09/2018--19:50:00	33.3	1	-0.0110986	0.892098	-0.507234
122760	13/09/2018--19:51:00	33.33	0	-0.306125	0.922543	-0.255502
122820	13/09/2018--19:52:00	33.35	5	-0.119792	0.922543	-0.403579
122880	13/09/2018--19:53:00	33.34	42	0.314983	0.770319	-0.551657
122940	13/09/2018--19:54:00	33.33	134	-0.694317	0.283202	0.588539
123000	13/09/2018--19:55:00	33.31	30	0.237345	0.861653	-0.448003
123060	13/09/2018--19:56:00	33.34	110	0.221817	0.846431	-0.625696
123120	13/09/2018--19:57:00	33.31	44	0.0199568	0.846431	-0.536849
123180	13/09/2018--19:58:00	33.33	127	0.206289	0.846431	-0.536849
123240	13/09/2018--19:59:00	33.29	112	0.175234	0.952987	-0.344348
123300	13/09/2018--20:00:00	33.3	61	-0.678789	0.694207	0.203538
123360	13/09/2018--20:01:00	33.31	137	-0.0576817	133.355	-0.13704
123420	13/09/2018--20:02:00	33.4	31	0.408149	0.770319	-0.566465
123480	13/09/2018--20:03:00	33.53	23	0.159706	0.694207	-0.744157
123540	13/09/2018--20:04:00	33.6	15	-0.694317	0.739874	-0.0333859
123600	13/09/2018--20:05:00	33.53	216	0.175234	0.892098	-0.803388
123660	13/09/2018--20:06:00	33.51	230	0.00442912	0.648539	-0.551657
123720	13/09/2018--20:07:00	33.42	188	-0.166376	0.861653	-0.507234
123780	13/09/2018--20:08:00	33.41	28	0.190761	0.876875	-0.507234
123840	13/09/2018--20:09:00	33.43	45	0.00442912	110.521	-0.403579
123900	13/09/2018--20:10:00	33.33	500	0.00442912	0.618095	-0.640503
123960	13/09/2018--20:11:00	33.21	150	0.439205	0.785541	-0.507234
124020	13/09/2018--20:12:00	33.25	60	0.144178	11.661	-0.59608
124080	13/09/2018--20:13:00	33.22	130	0.314983	101.388	-0.507234
124140	13/09/2018--20:14:00	33.14	89	0.299455	0.58765	-0.773773
124200	13/09/2018--20:15:00	33.19	0	0.283928	0.58765	-0.788581
124260	13/09/2018--20:16:00	33.34	0	0.283928	0.572427	-0.788581
124320	13/09/2018--20:17:00	33.48	3	-0.430346	0.770319	-0.477618
124380	13/09/2018--20:18:00	33.52	30	0.206289	0.770319	-0.744157
124440	13/09/2018--20:19:00	33.44	169	0.0199568	0.846431	-0.522041
124500	13/09/2018--20:20:00	33.34	234	0.330511	0.983432	-0.625696
124560	13/09/2018--20:21:00	33.2	133	-0.0732093	0.876875	-0.522041
124620	13/09/2018--20:22:00	33.1	110	-0.0110986	0.876875	-0.507234
124680	13/09/2018--20:23:00	33.04	11	0.175234	0.541983	-0.833004
124740	13/09/2018--20:24:00	33.17	0	0.175234	0.541983	-0.847812
124800	13/09/2018--20:25:00	33.35	15	0.2684	0.755096	-0.536849
124860	13/09/2018--20:26:00	33.34	343	0.423677	0.572427	-0.744157
124920	13/09/2018--20:27:00	33.43	0	0.377094	0.572427	-0.758965
124980	13/09/2018--20:28:00	33.6	0	0.361566	0.58765	-0.758965
125040	13/09/2018--20:29:00	33.76	0	0.377094	0.572427	-0.758965
125100	13/09/2018--20:30:00	33.93	0	0.361566	0.541983	-0.773773
125160	13/09/2018--20:31:00	34.08	0	0.346038	0.557205	-0.773773
125220	13/09/2018--20:32:00	34.22	0	0.346038	0.557205	-0.773773
125280	13/09/2018--20:33:00	34.35	0	0.346038	0.541983	-0.788581
125340	13/09/2018--20:34:00	34.46	0	0.330511	0.541983	-0.788581
125400	13/09/2018--20:35:00	34.57	0	0.346038	0.52676	-0.803388
125460	13/09/2018--20:36:00	34.52	0	-0.461402	0.770319	-0.418387
125520	13/09/2018--20:37:00	34.32	0	-0.476929	0.815986	-0.329541
125580	13/09/2018--20:38:00	34.2	115	0.314983	0.831208	-0.59608
125640	13/09/2018--20:39:00	34.02	193	-0.166376	0.861653	-0.522041
125700	13/09/2018--20:40:00	33.98	56	0.144178	0.937765	-0.388772
125760	13/09/2018--20:41:00	33.9	108	0.346038	0.800763	-0.522041
125820	13/09/2018--20:42:00	33.8	141	-0.321652	0.770319	-0.536849
125880	13/09/2018--20:43:00	33.75	27	0.0665399	0.922543	-0.388772
125940	13/09/2018--20:44:00	33.71	0	0.0820676	0.96821	-0.314733
126000	13/09/2018--20:45:00	33.66	62	0.516843	0.998655	-0.803388
126060	13/09/2018--20:46:00	33.63	218	-0.570096	0.602872	-0.373964
126120	13/09/2018--20:47:00	33.68	27	-0.042154	0.724651	-0.72935
126180	13/09/2018--20:48:00	33.7	158	-0.119792	0.770319	-0.625696
126240	13/09/2018--20:49:00	33.68	268	0.392621	0.876875	-0.566465
126300	13/09/2018--20:50:00	33.7	80	-0.0732093	0.96821	-0.359156
126360	13/09/2018--20:51:00	33.76	96	-0.166376	0.983432	-0.151848
126420	13/09/2018--20:52:00	33.87	17	-0.53904	0.785541	0.0998838
126480	13/09/2018--20:53:00	34.13	69	-0.150848	101.388	-0.0333859
126540	13/09/2018--20:54:00	34.27	106	0.423677	0.96821	-0.151848
126600	13/09/2018--20:55:00	33.97	37	-0.383763	0.983432	-0.0778091
126660	13/09/2018--20:56:00	33.88	169	-0.694317	0.663762	0.292384
126720	13/09/2018--20:57:00	33.77	203	0.330511	0.96821	-0.181463
126780	13/09/2018--20:58:00	33.63	166	0.0820676	0.998655	-0.0333859
126840	13/09/2018--20:59:00	33.56	240	-0.228486	0.96821	-0.0926169
126900	13/09/2018--21:00:00	33.59	131	-0.150848	127.266	-0.507234
126960	13/09/2018--21:01:00	33.61	445	-0.554568	0.785541	-0.107425
127020	13/09/2018--21:02:00	33.64	137	0.221817	0.937765	-0.0185782
127080	13/09/2018--21:03:00	33.7	507	0.0975953	0.952987	-0.388772
127140	13/09/2018--21:04:00	33.75	45	0.283928	0.876875	-0.433195
127200	13/09/2018--21:05:00	33.74	64	-0.53904	0.815986	-0.122232
127260	13/09/2018--21:06:00	33.71	20	0.501315	0.663762	-0.59608
127320	13/09/2018--21:07:00	33.7	2	0.547898	0.846431	-0.314733
127380	13/09/2018--21:08:00	33.72	344	0.423677	0.785541	-0.492426
127440	13/09/2018--21:09:00	33.76	371	-0.476929	0.861653	-0.122232
127500	13/09/2018--21:10:00	33.76	1	-0.492457	0.846431	-0.122232
127560	13/09/2018--21:11:00	33.76	1	-0.104265	0.952987	-0.299925
127620	13/09/2018--21:12:00	33.7	22	-0.476929	0.846431	-0.196271
127680	13/09/2018--21:13:00	33.69	4	-0.0110986	101.388	-0.13704
127740	13/09/2018--21:14:00	33.7	0	0.113123	0.998655	-0.255502
127800	13/09/2018--21:15:00	33.72	15	0.0820676	0.998655	-0.255502
127860	13/09/2018--21:16:00	33.75	1	-0.042154	0.998655	-0.181463
127920	13/09/2018--21:17:00	33.71	0	0.252872	0.983432	-0.122232
127980	13/09/2018--21:18:00	33.7	0	0.516843	0.876875	-0.00377042
128040	13/09/2018--21:19:00	33.71	0	0.0820676	0.983432	-0.225887
128100	13/09/2018--21:20:00	33.78	403	0.283928	0.90732	-0.448003
128160	13/09/2018--21:21:00	33.79	189	-0.088737	0.96821	-0.344348
128220	13/09/2018--21:22:00	33.81	296	0.299455	0.831208	-0.151848
128280	13/09/2018--21:23:00	33.82	448	0.0820676	0.952987	-0.329541
128340	13/09/2018--21:24:00	33.83	227	0.392621	0.892098	-0.507234
128400	13/09/2018--21:25:00	33.87	356	0.330511	0.800763	-0.285117
128460	13/09/2018--21:26:00	33.86	423	0.485788	0.922543	-0.27031
128520	13/09/2018--21:27:00	33.86	461	-0.570096	0.557205	0.144307
128580	13/09/2018--21:28:00	33.87	187	0.330511	0.892098	-0.373964
128640	13/09/2018--21:29:00	33.86	116	0.2684	0.892098	-0.181463
128700	13/09/2018--21:30:00	33.84	164	0.346038	0.800763	-0.551657
128760	13/09/2018--21:31:00	33.83	0	0.252872	0.739874	-0.655311
128820	13/09/2018--21:32:00	33.85	0	0.237345	0.755096	-0.655311
128880	13/09/2018--21:33:00	33.94	195	-0.771956	0.450648	0.440462
128940	13/09/2018--21:34:00	33.91	162	0.128651	107.477	-0.211079
129000	13/09/2018--21:35:00	33.82	40	0.237345	0.937765	-0.344348
129060	13/09/2018--21:36:00	33.81	97	0.206289	0.90732	-0.388772
129120	13/09/2018--21:37:00	33.81	28	0.159706	0.922543	-0.433195
129180	13/09/2018--21:38:00	33.82	47	0.221817	0.952987	-0.27031
129240	13/09/2018--21:39:00	33.84	215	0.113123	0.846431	-0.373964
129300	13/09/2018--21:40:00	33.87	186	-0.181903	0.983432	-0.107425
129360	13/09/2018--21:41:00	33.88	123	-0.523512	0.846431	0.233153
129420	13/09/2018--21:42:00	33.88	80	0.128651	0.90732	-0.403579
129480	13/09/2018--21:43:00	33.89	345	0.252872	0.892098	-0.46281
129540	13/09/2018--21:44:00	33.85	57	0.144178	0.998655	-0.0926169
129600	13/09/2018--21:45:00	33.8	325	-0.119792	10.291	0.144307
129660	13/09/2018--21:46:00	33.82	146	0.0820676	0.998655	-0.0481936
129720	13/09/2018--21:47:00	33.76	9	0.144178	0.96821	-0.225887
129780	13/09/2018--21:48:00	33.74	230	-0.290597	0.96821	-0.299925
129840	13/09/2018--21:49:00	33.72	170	0.361566	0.876875	-0.388772
129900	13/09/2018--21:50:00	33.75	21	0.283928	0.983432	-0.225887
129960	13/09/2018--21:51:00	33.79	27	-0.445874	0.846431	0.203538
130020	13/09/2018--21:52:00	33.84	153	0.346038	137.921	-0.507234
130080	13/09/2018--21:53:00	33.81	221	0.00442912	0.96821	-0.27031
130140	13/09/2018--21:54:00	33.78	153	-0.53904	0.96821	0.0258451
130200	13/09/2018--21:55:00	33.75	177	-0.94276	0.252757	0.173922
130260	13/09/2018--21:56:00	33.74	87	-0.259542	0.952987	0.159115
130320	13/09/2018--21:57:00	33.65	125	-0.973816	0.1462	-0.107425
130380	13/09/2018--21:58:00	33.68	67	0.190761	0.983432	-0.255502
130440	13/09/2018--21:59:00	33.74	247	0.578954	119.655	-0.566465
130500	13/09/2018--22:00:00	33.75	390	0.361566	0.922543	-0.27031
130560	13/09/2018--22:01:00	33.73	266	0.0820676	10.291	-0.240694
130620	13/09/2018--22:02:00	33.71	374	0.221817	0.709429	-0.344348
130680	13/09/2018--22:03:00	33.7	178	0.283928	0.937765	-0.285117
130740	13/09/2018--22:04:00	33.69	77	-0.352708	0.90732	-0.151848
130800	13/09/2018--22:05:00	33.63	133	0.00442912	0.998655	-0.211079
130860	13/09/2018--22:06:00	33.63	14	0.252872	0.96821	-0.255502
130920	13/09/2018--22:07:00	33.63	396	0.00442912	0.90732	-0.433195
130980	13/09/2018--22:08:00	33.65	241	0.128651	113.566	-0.373964
131040	13/09/2018--22:09:00	33.68	167	0.283928	0.922543	-0.388772
131100	13/09/2018--22:10:00	33.66	413	0.113123	0.937765	-0.388772
131160	13/09/2018--22:11:00	33.63	88	0.0975953	0.892098	-0.196271
131220	13/09/2018--22:12:00	33.59	113	-0.0266263	0.998655	-0.0926169
131280	13/09/2018--22:13:00	33.56	26	-0.244014	0.922543	-0.299925
131340	13/09/2018--22:14:00	33.57	183	-0.306125	0.952987	-0.0630014
131400	13/09/2018--22:15:00	33.51	167	0.190761	0.815986	-0.507234
131460	13/09/2018--22:16:00	33.5	468	0.314983	0.755096	-0.477618
131520	13/09/2018--22:17:00	33.56	318	0.0354845	0.998655	-0.344348
131580	13/09/2018--22:18:00	33.61	156	-0.119792	0.96821	-0.196271
131640	13/09/2018--22:19:00	33.67	11	-0.212959	0.983432	-0.211079
131700	13/09/2018--22:20:00	33.73	112	0.283928	0.937765	-0.27031
131760	13/09/2018--22:21:00	33.75	485	0.314983	0.846431	-0.388772
131820	13/09/2018--22:22:00	33.73	268	-0.0576817	0.96821	0.0554605
131880	13/09/2018--22:23:00	33.7	25	0.113123	0.983432	-0.225887
131940	13/09/2018--22:24:00	33.67	142	0.2684	0.618095	-0.122232
132000	13/09/2018--22:25:00	33.61	8	0.392621	0.618095	-0.714542
132060	13/09/2018--22:26:00	33.56	0	0.377094	0.602872	-0.744157
132120	13/09/2018--22:27:00	33.61	0	0.423677	0.602872	-0.714542
132180	13/09/2018--22:28:00	33.71	0	0.408149	0.572427	-0.744157
132240	13/09/2018--22:29:00	33.79	0	0.439205	0.572427	-0.714542
132300	13/09/2018--22:30:00	33.91	0	0.439205	0.557205	-0.744157
132360	13/09/2018--22:31:00	34	0	0.439205	0.557205	-0.744157
132420	13/09/2018--22:32:00	34.08	0	0.423677	0.557205	-0.744157
132480	13/09/2018--22:33:00	34.17	9	0.656592	0.800763	-0.0630014
132540	13/09/2018--22:34:00	34.22	0	0.656592	0.800763	-0.0778091
132600	13/09/2018--22:35:00	34.21	0	0.656592	0.785541	-0.0630014
132660	13/09/2018--22:36:00	34.21	0	0.656592	0.800763	-0.0630014
132720	13/09/2018--22:37:00	34.23	0	0.656592	0.785541	-0.0630014
132780	13/09/2018--22:38:00	34.25	0	0.656592	0.785541	-0.0630014
132840	13/09/2018--22:39:00	34.27	0	0.67212	0.800763	-0.0630014
132900	13/09/2018--22:40:00	34.3	16	0.610009	0.572427	-0.610888
132960	13/09/2018--22:41:00	34.46	0	0.594481	0.572427	-0.610888
133020	13/09/2018--22:42:00	34.59	0	0.610009	0.541983	-0.610888
133080	13/09/2018--22:43:00	34.68	0	0.610009	0.541983	-0.625696
133140	13/09/2018--22:44:00	34.75	0	0.610009	0.557205	-0.625696
133200	13/09/2018--22:45:00	34.82	0	0.749758	0.450648	-0.522041
133260	13/09/2018--22:46:00	34.86	18	0.718703	0.450648	-0.581272
133320	13/09/2018--22:47:00	34.86	0	0.703175	0.344091	-0.640503
133380	13/09/2018--22:48:00	34.84	30	-0.275069	0.937765	-0.225887
133440	13/09/2018--22:49:00	34.68	9	0.408149	0.511538	-0.773773
133500	13/09/2018--22:50:00	34.64	0	0.423677	0.511538	-0.773773
133560	13/09/2018--22:51:00	34.59	202	0.392621	0.770319	-0.314733
133620	13/09/2018--22:52:00	34.51	247	-0.849594	0.374536	0.292384
133680	13/09/2018--22:53:00	34.46	273	0.314983	0.785541	-0.59608
133740	13/09/2018--22:54:00	34.38	236	0.47026	0.770319	0.410846
133800	13/09/2018--22:55:00	34.39	92	0.87398	-0.249582	0.247961
133860	13/09/2018--22:56:00	34.43	18	0.951618	-0.29525	0.144307
133920	13/09/2018--22:57:00	34.46	3	0.687648	-0.264805	-0.684926
133980	13/09/2018--22:58:00	34.46	1	0.951618	-0.280027	-0.0778091
134040	13/09/2018--22:59:00	34.41	27	0.423677	-0.203915	-0.877427
134100	13/09/2018--23:00:00	34.49	6	0.423677	-0.00602396	-0.907043
134160	13/09/2018--23:01:00	34.58	0	0.361566	0.0853105	-0.966274
134220	13/09/2018--23:02:00	34.72	3	-0.104265	0.100533	-0.995889
134280	13/09/2018--23:03:00	34.81	0	-0.088737	0.0548656	-0.995889
134340	13/09/2018--23:04:00	34.89	3	0.423677	-0.127803	-0.92185
134400	13/09/2018--23:05:00	34.89	27	-0.445874	0.496315	0.736617
134460	13/09/2018--23:06:00	34.75	0	-0.430346	0.511538	0.721809
134520	13/09/2018--23:07:00	34.66	0	-0.445874	0.52676	0.736617
134580	13/09/2018--23:08:00	34.58	0	-0.445874	0.511538	0.736617
134640	13/09/2018--23:09:00	34.52	0	-0.430346	0.511538	0.721809
134700	13/09/2018--23:10:00	34.5	0	-0.445874	0.511538	0.736617
134760	13/09/2018--23:11:00	34.47	0	-0.445874	0.511538	0.721809
134820	13/09/2018--23:12:00	34.46	0	-0.445874	0.52676	0.736617
134880	13/09/2018--23:13:00	34.44	0	-0.430346	0.52676	0.721809
134940	13/09/2018--23:14:00	34.45	0	-0.445874	0.52676	0.721809
135000	13/09/2018--23:15:00	34.46	0	-0.430346	0.511538	0.721809
135060	13/09/2018--23:16:00	34.45	0	-0.430346	0.511538	0.736617
135120	13/09/2018--23:17:00	34.45	0	-0.430346	0.511538	0.736617
135180	13/09/2018--23:18:00	34.45	0	-0.430346	0.511538	0.736617
135240	13/09/2018--23:19:00	34.46	0	-0.414819	0.496315	0.751424
135300	13/09/2018--23:20:00	34.45	0	-0.414819	0.511538	0.736617
135360	13/09/2018--23:21:00	34.47	0	-0.430346	0.511538	0.736617
135420	13/09/2018--23:22:00	34.46	0	-0.430346	0.511538	0.736617
135480	13/09/2018--23:23:00	34.45	0	-0.430346	0.511538	0.751424
135540	13/09/2018--23:24:00	34.44	0	-0.430346	0.511538	0.736617
135600	13/09/2018--23:25:00	34.43	9	-0.33718	0.176645	-0.936658
135660	13/09/2018--23:26:00	34.47	0	-0.321652	0.176645	-0.936658
135720	13/09/2018--23:27:00	34.57	0	-0.33718	0.176645	-0.936658
135780	13/09/2018--23:28:00	34.7	0	-0.33718	0.176645	-0.92185
135840	13/09/2018--23:29:00	34.8	0	-0.321652	0.176645	-0.936658
135900	13/09/2018--23:30:00	34.91	0	-0.321652	0.191867	-0.936658
135960	13/09/2018--23:31:00	34.98	0	-0.33718	0.176645	-0.936658
136020	13/09/2018--23:32:00	35.09	0	-0.321652	0.176645	-0.936658
136080	13/09/2018--23:33:00	35.16	0	-0.321652	0.176645	-0.936658
136140	13/09/2018--23:34:00	35.21	0	-0.321652	0.176645	-0.936658
136200	13/09/2018--23:35:00	35.27	0	-0.321652	0.176645	-0.936658
136260	13/09/2018--23:36:00	35.32	0	-0.321652	0.176645	-0.936658
136320	13/09/2018--23:37:00	35.36	0	-0.321652	0.176645	-0.92185
136380	13/09/2018--23:38:00	35.43	0	-0.321652	0.191867	-0.936658
136440	13/09/2018--23:39:00	35.45	0	-0.321652	0.191867	-0.936658
136500	13/09/2018--23:40:00	35.49	0	-0.321652	0.176645	-0.936658
136560	13/09/2018--23:41:00	35.51	0	-0.321652	0.176645	-0.936658
136620	13/09/2018--23:42:00	35.54	0	-0.321652	0.176645	-0.92185
136680	13/09/2018--23:43:00	35.59	0	-0.306125	0.176645	-0.936658
136740	13/09/2018--23:44:00	35.61	0	-0.306125	0.176645	-0.936658
136800	13/09/2018--23:45:00	35.64	0	-0.306125	0.176645	-0.936658
136860	13/09/2018--23:46:00	35.66	14	0.501315	-0.249582	-0.833004
136920	13/09/2018--23:47:00	35.7	0	0.501315	-0.249582	-0.833004
136980	13/09/2018--23:48:00	35.74	1	0.501315	-0.249582	-0.847812
137040	13/09/2018--23:49:00	35.78	0	0.501315	-0.249582	-0.847812
137100	13/09/2018--23:50:00	35.8	0	0.485788	-0.23436	-0.847812
137160	13/09/2018--23:51:00	35.83	0	0.485788	-0.23436	-0.847812
137220	13/09/2018--23:52:00	35.83	0	0.485788	-0.23436	-0.847812
137280	13/09/2018--23:53:00	35.85	0	0.485788	-0.23436	-0.847812
137340	13/09/2018--23:54:00	35.86	0	0.485788	-0.23436	-0.847812
137400	13/09/2018--23:55:00	35.88	0	0.485788	-0.23436	-0.847812
137460	13/09/2018--23:56:00	35.89	10	0.563426	-0.23436	-0.788581
137520	13/09/2018--23:57:00	35.85	0	0.532371	-0.219138	-0.833004
137580	13/09/2018--23:58:00	35.84	0	0.532371	-0.219138	-0.833004
137640	13/09/2018--23:59:00	35.85	0	0.532371	-0.219138	-0.833004
137700	14/09/2018--00:00:00	35.85	0	0.532371	-0.203915	-0.833004
137760	14/09/2018--00:01:00	35.84	0	0.532371	-0.203915	-0.833004
137820	14/09/2018--00:02:00	35.84	0	0.532371	-0.219138	-0.833004
137880	14/09/2018--00:03:00	35.84	0	0.532371	-0.219138	-0.833004
137940	14/09/2018--00:04:00	35.84	0	0.532371	-0.203915	-0.833004
138000	14/09/2018--00:05:00	35.84	0	0.516843	-0.203915	-0.833004
138060	14/09/2018--00:06:00	35.85	0	0.532371	-0.203915	-0.833004
138120	14/09/2018--00:07:00	35.86	0	0.532371	-0.203915	-0.833004
138180	14/09/2018--00:08:00	35.86	0	0.532371	-0.203915	-0.833004
138240	14/09/2018--00:09:00	35.86	0	0.532371	-0.203915	-0.833004
138300	14/09/2018--00:10:00	35.86	0	0.532371	-0.203915	-0.847812
138360	14/09/2018--00:11:00	35.89	0	0.516843	-0.203915	-0.833004
138420	14/09/2018--00:12:00	35.88	0	0.516843	-0.203915	-0.833004
138480	14/09/2018--00:13:00	35.83	116	0.190761	0.876875	-0.299925
138540	14/09/2018--00:14:00	35.53	242	-0.13532	0.998655	-0.107425
138600	14/09/2018--00:15:00	35.33	108	-0.399291	0.46587	0.766232
138660	14/09/2018--00:16:00	35.23	0	-0.414819	0.46587	0.78104
138720	14/09/2018--00:17:00	35.2	0	-0.414819	0.481093	0.766232
138780	14/09/2018--00:18:00	35.21	1	-0.414819	0.481093	0.766232
138840	14/09/2018--00:19:00	35.23	0	-0.414819	0.481093	0.78104
138900	14/09/2018--00:20:00	35.25	1	-0.414819	0.481093	0.766232
138960	14/09/2018--00:21:00	35.25	1	-0.399291	0.46587	0.78104
139020	14/09/2018--00:22:00	35.26	2	-0.414819	0.46587	0.766232
139080	14/09/2018--00:23:00	35.24	0	-0.399291	0.481093	0.78104
139140	14/09/2018--00:24:00	35.27	0	-0.414819	0.481093	0.78104
139200	14/09/2018--00:25:00	35.27	1	-0.414819	0.481093	0.78104
139260	14/09/2018--00:26:00	35.29	0	-0.414819	0.481093	0.766232
139320	14/09/2018--00:27:00	35.31	9	-0.352708	0.191867	-0.92185
139380	14/09/2018--00:28:00	35.43	0	-0.352708	0.191867	-0.92185
139440	14/09/2018--00:29:00	35.52	0	-0.33718	0.191867	-0.92185
139500	14/09/2018--00:30:00	35.59	0	-0.33718	0.191867	-0.92185
139560	14/09/2018--00:31:00	35.65	0	-0.352708	0.191867	-0.92185
139620	14/09/2018--00:32:00	35.7	0	-0.166376	0.176645	-0.966274
139680	14/09/2018--00:33:00	35.71	0	0.0510122	0.100533	-0.995889
139740	14/09/2018--00:34:00	35.75	0	0.0665399	0.100533	-0.995889
139800	14/09/2018--00:35:00	35.76	0	0.0665399	0.100533	-0.995889
139860	14/09/2018--00:36:00	35.79	0	0.0665399	0.100533	-0.995889
139920	14/09/2018--00:37:00	35.78	0	0.0665399	0.100533	-0.995889
139980	14/09/2018--00:38:00	35.81	0	0.0665399	0.100533	-0.995889
140040	14/09/2018--00:39:00	35.82	0	0.0665399	0.100533	-0.995889
140100	14/09/2018--00:40:00	35.86	0	0.0665399	0.100533	-0.995889
140160	14/09/2018--00:41:00	35.86	0	0.0665399	0.100533	-0.995889
140220	14/09/2018--00:42:00	35.88	0	0.0665399	0.100533	-0.995889
140280	14/09/2018--00:43:00	35.88	0	0.0665399	0.100533	-0.995889
140340	14/09/2018--00:44:00	35.9	0	0.0820676	0.100533	-0.995889
140400	14/09/2018--00:45:00	35.91	0	0.0665399	0.0853105	-0.995889
140460	14/09/2018--00:46:00	35.91	0	0.0820676	0.100533	-0.995889
140520	14/09/2018--00:47:00	35.93	0	0.0820676	0.100533	-0.995889
140580	14/09/2018--00:48:00	35.93	0	0.0820676	0.100533	-0.995889
140640	14/09/2018--00:49:00	35.96	0	0.0820676	0.100533	-0.995889
140700	14/09/2018--00:50:00	35.96	0	0.0820676	0.100533	-0.995889
140760	14/09/2018--00:51:00	35.97	0	0.0820676	0.100533	-0.995889
140820	14/09/2018--00:52:00	35.98	3	0.47026	-0.158248	-0.877427
140880	14/09/2018--00:53:00	36.02	0	0.485788	-0.143026	-0.877427
140940	14/09/2018--00:54:00	36.04	0	0.47026	-0.158248	-0.877427
141000	14/09/2018--00:55:00	36.07	0	0.485788	-0.158248	-0.862619
141060	14/09/2018--00:56:00	36.07	0	0.501315	-0.158248	-0.877427
141120	14/09/2018--00:57:00	36.11	0	0.485788	-0.158248	-0.862619
141180	14/09/2018--00:58:00	36.1	0	0.485788	-0.158248	-0.862619
141240	14/09/2018--00:59:00	36.13	0	0.485788	-0.158248	-0.862619
141300	14/09/2018--01:00:00	36.13	0	0.485788	-0.158248	-0.862619
141360	14/09/2018--01:01:00	36.13	0	0.485788	-0.158248	-0.862619
141420	14/09/2018--01:02:00	36.13	0	0.485788	-0.158248	-0.862619
141480	14/09/2018--01:03:00	36.13	0	0.485788	-0.158248	-0.862619
141540	14/09/2018--01:04:00	36.13	0	0.485788	-0.158248	-0.862619
141600	14/09/2018--01:05:00	36.15	0	0.485788	-0.158248	-0.862619
141660	14/09/2018--01:06:00	36.16	0	0.485788	-0.158248	-0.877427
141720	14/09/2018--01:07:00	36.16	0	0.485788	-0.158248	-0.877427
141780	14/09/2018--01:08:00	36.15	0	0.485788	-0.158248	-0.862619
141840	14/09/2018--01:09:00	36.16	0	0.485788	-0.158248	-0.862619
141900	14/09/2018--01:10:00	36.16	0	0.485788	-0.158248	-0.862619
141960	14/09/2018--01:11:00	36.15	0	0.485788	-0.158248	-0.862619
142020	14/09/2018--01:12:00	36.16	0	0.501315	-0.158248	-0.862619
142080	14/09/2018--01:13:00	36.17	0	0.485788	-0.158248	-0.862619
142140	14/09/2018--01:14:00	36.18	0	0.485788	-0.158248	-0.877427
142200	14/09/2018--01:15:00	36.17	0	0.485788	-0.158248	-0.862619
142260	14/09/2018--01:16:00	36.16	0	0.485788	-0.158248	-0.862619
142320	14/09/2018--01:17:00	36.17	0	0.485788	-0.158248	-0.862619
142380	14/09/2018--01:18:00	36.19	0	0.485788	-0.158248	-0.862619
142440	14/09/2018--01:19:00	36.18	0	0.485788	-0.158248	-0.862619
142500	14/09/2018--01:20:00	36.17	0	-0.042154	0.00919844	-10.107
142560	14/09/2018--01:21:00	36.16	0	-0.042154	0.00919844	-10.107
142620	14/09/2018--01:22:00	36.16	0	-0.042154	0.00919844	-10.107
142680	14/09/2018--01:23:00	36.18	0	-0.042154	0.00919844	-0.995889
142740	14/09/2018--01:24:00	36.18	0	-0.042154	0.00919844	-0.995889
142800	14/09/2018--01:25:00	36.18	0	-0.042154	0.00919844	-10.107
142860	14/09/2018--01:26:00	36.19	0	-0.042154	0.00919844	-10.107
142920	14/09/2018--01:27:00	36.17	0	-0.042154	0.00919844	-10.107
142980	14/09/2018--01:28:00	36.17	0	-0.042154	0.00919844	-0.995889
143040	14/09/2018--01:29:00	36.16	0	-0.042154	0.00919844	-10.107
143100	14/09/2018--01:30:00	36.17	0	-0.042154	0.00919844	-0.995889
143160	14/09/2018--01:31:00	36.16	0	-0.042154	0.00919844	-10.107
143220	14/09/2018--01:32:00	36.16	0	-0.0576817	0.00919844	-10.107
143280	14/09/2018--01:33:00	36.16	0	-0.042154	0.00919844	-10.107
143340	14/09/2018--01:34:00	36.14	14	-0.507985	0.541983	0.662578
143400	14/09/2018--01:35:00	36.02	0	-0.492457	0.541983	0.662578
143460	14/09/2018--01:36:00	35.93	0	-0.492457	0.541983	0.662578
143520	14/09/2018--01:37:00	35.82	0	-0.492457	0.557205	0.662578
143580	14/09/2018--01:38:00	35.75	0	-0.492457	0.557205	0.662578
143640	14/09/2018--01:39:00	35.68	0	-0.492457	0.557205	0.662578
143700	14/09/2018--01:40:00	35.64	0	-0.492457	0.557205	0.662578
143760	14/09/2018--01:41:00	35.58	0	-0.507985	0.541983	0.662578
143820	14/09/2018--01:42:00	35.54	0	-0.492457	0.541983	0.662578
143880	14/09/2018--01:43:00	35.5	0	-0.492457	0.557205	0.662578
143940	14/09/2018--01:44:00	35.47	0	-0.492457	0.541983	0.662578
144000	14/09/2018--01:45:00	35.45	0	-0.492457	0.541983	0.662578
144060	14/09/2018--01:46:00	35.42	0	-0.492457	0.557205	0.662578
144120	14/09/2018--01:47:00	35.39	0	-0.492457	0.557205	0.662578
144180	14/09/2018--01:48:00	35.37	0	-0.492457	0.557205	0.677386
144240	14/09/2018--01:49:00	35.36	0	-0.523512	0.831208	-0.00377042
144300	14/09/2018--01:50:00	35.36	0	-0.228486	0.176645	-0.966274
144360	14/09/2018--01:51:00	35.41	0	-0.212959	0.176645	-0.966274
144420	14/09/2018--01:52:00	35.49	0	-0.13532	0.115755	-0.995889
144480	14/09/2018--01:53:00	35.54	0	-0.13532	0.115755	-0.995889
144540	14/09/2018--01:54:00	35.61	0	-0.13532	0.115755	-0.995889
144600	14/09/2018--01:55:00	35.66	0	-0.150848	0.115755	-0.981081
144660	14/09/2018--01:56:00	35.7	0	-0.13532	0.115755	-0.995889
144720	14/09/2018--01:57:00	35.73	0	-0.13532	0.115755	-0.995889
144780	14/09/2018--01:58:00	35.75	0	-0.150848	0.115755	-0.995889
144840	14/09/2018--01:59:00	35.78	0	-0.13532	0.115755	-0.981081
144900	14/09/2018--02:00:00	35.84	0	-0.13532	0.115755	-0.995889
144960	14/09/2018--02:01:00	35.84	0	-0.13532	0.115755	-0.995889
145020	14/09/2018--02:02:00	35.88	1	0.361566	-0.127803	-0.936658
145080	14/09/2018--02:03:00	35.91	0	0.361566	-0.127803	-0.92185
145140	14/09/2018--02:04:00	35.95	0	0.377094	-0.127803	-0.92185
145200	14/09/2018--02:05:00	35.95	0	0.361566	-0.127803	-0.936658
145260	14/09/2018--02:06:00	35.98	0	0.377094	-0.127803	-0.936658
145320	14/09/2018--02:07:00	35.97	0	0.377094	-0.127803	-0.936658
145380	14/09/2018--02:08:00	36.02	0	0.361566	-0.127803	-0.936658
145440	14/09/2018--02:09:00	36.01	0	0.361566	-0.112581	-0.936658
145500	14/09/2018--02:10:00	36.03	0	0.392621	-0.127803	-0.936658
145560	14/09/2018--02:11:00	36.04	0	0.377094	-0.127803	-0.92185
145620	14/09/2018--02:12:00	36.04	0	0.377094	-0.127803	-0.92185
145680	14/09/2018--02:13:00	36.05	0	0.377094	-0.127803	-0.92185
145740	14/09/2018--02:14:00	36.06	0	0.377094	-0.112581	-0.92185
145800	14/09/2018--02:15:00	36.08	0	0.377094	-0.112581	-0.92185
145860	14/09/2018--02:16:00	36.06	0	0.377094	-0.112581	-0.936658
145920	14/09/2018--02:17:00	36.09	0	0.47026	-0.158248	-0.877427
145980	14/09/2018--02:18:00	36.07	0	0.454732	-0.143026	-0.877427
146040	14/09/2018--02:19:00	36.07	0	0.454732	-0.143026	-0.877427
146100	14/09/2018--02:20:00	36.06	0	0.47026	-0.143026	-0.877427
146160	14/09/2018--02:21:00	36.07	0	0.454732	-0.143026	-0.877427
146220	14/09/2018--02:22:00	36.09	0	0.47026	-0.143026	-0.892235
146280	14/09/2018--02:23:00	36.07	0	0.454732	-0.143026	-0.877427
146340	14/09/2018--02:24:00	36.07	0	0.47026	-0.143026	-0.892235
146400	14/09/2018--02:25:00	36.07	0	0.454732	-0.143026	-0.877427
146460	14/09/2018--02:26:00	36.08	0	0.454732	-0.143026	-0.892235
146520	14/09/2018--02:27:00	36.08	0	0.454732	-0.143026	-0.892235
146580	14/09/2018--02:28:00	36.09	0	0.454732	-0.143026	-0.892235
146640	14/09/2018--02:29:00	36.09	0	0.454732	-0.143026	-0.877427
146700	14/09/2018--02:30:00	36.1	0	0.47026	-0.143026	-0.877427
146760	14/09/2018--02:31:00	36.09	0	0.454732	-0.143026	-0.892235
146820	14/09/2018--02:32:00	36.12	0	0.454732	-0.158248	-0.877427
146880	14/09/2018--02:33:00	36.13	0	0.454732	-0.143026	-0.877427
146940	14/09/2018--02:34:00	36.11	0	0.454732	-0.143026	-0.892235
147000	14/09/2018--02:35:00	36.11	0	0.454732	-0.143026	-0.892235
147060	14/09/2018--02:36:00	36.12	0	0.454732	-0.143026	-0.877427
147120	14/09/2018--02:37:00	36.11	0	0.454732	-0.143026	-0.892235
147180	14/09/2018--02:38:00	36.13	0	0.454732	-0.143026	-0.892235
147240	14/09/2018--02:39:00	36.13	0	0.454732	-0.143026	-0.877427
147300	14/09/2018--02:40:00	36.14	0	0.454732	-0.143026	-0.892235
147360	14/09/2018--02:41:00	36.13	0	0.47026	-0.143026	-0.892235
147420	14/09/2018--02:42:00	36.13	0	0.454732	-0.143026	-0.892235
147480	14/09/2018--02:43:00	36.15	0	0.454732	-0.143026	-0.892235
147540	14/09/2018--02:44:00	36.15	0	0.454732	-0.143026	-0.877427
147600	14/09/2018--02:45:00	36.14	0	0.454732	-0.17347	-0.877427
147660	14/09/2018--02:46:00	36.14	0	0.454732	-0.143026	-0.877427
147720	14/09/2018--02:47:00	36.15	0	0.454732	-0.143026	-0.877427
147780	14/09/2018--02:48:00	36.14	0	0.454732	-0.143026	-0.877427
147840	14/09/2018--02:49:00	36.15	0	0.454732	-0.158248	-0.892235
147900	14/09/2018--02:50:00	36.16	0	0.454732	-0.143026	-0.877427
147960	14/09/2018--02:51:00	36.15	0	0.454732	-0.143026	-0.877427
148020	14/09/2018--02:52:00	36.16	0	0.454732	-0.143026	-0.877427
148080	14/09/2018--02:53:00	36.15	0	0.454732	-0.158248	-0.877427
148140	14/09/2018--02:54:00	36.15	0	0.454732	-0.143026	-0.892235
148200	14/09/2018--02:55:00	36.15	0	0.454732	-0.158248	-0.877427
148260	14/09/2018--02:56:00	36.15	0	0.0975953	-0.00602396	-10.107
148320	14/09/2018--02:57:00	36.15	0	0.0975953	-0.00602396	-10.107
148380	14/09/2018--02:58:00	36.17	0	0.0975953	-0.00602396	-0.995889
148440	14/09/2018--02:59:00	36.15	0	0.0975953	-0.00602396	-0.995889
148500	14/09/2018--03:00:00	36.15	0	0.0975953	-0.00602396	-10.107
148560	14/09/2018--03:01:00	36.14	0	0.0820676	-0.00602396	-0.995889
148620	14/09/2018--03:02:00	36.14	0	0.0975953	-0.00602396	-0.995889
148680	14/09/2018--03:03:00	36.13	0	0.0820676	-0.00602396	-0.995889
148740	14/09/2018--03:04:00	36.13	0	0.0820676	-0.00602396	-10.107
148800	14/09/2018--03:05:00	36.13	0	0.0975953	-0.00602396	-0.995889
148860	14/09/2018--03:06:00	36.11	0	0.0820676	-0.00602396	-10.107
148920	14/09/2018--03:07:00	36.11	0	0.0820676	-0.00602396	-10.107
148980	14/09/2018--03:08:00	36.11	0	0.175234	-0.0212464	-0.981081
149040	14/09/2018--03:09:00	36.11	0	0.206289	-0.0364688	-0.981081
149100	14/09/2018--03:10:00	36.09	0	0.206289	-0.0364688	-0.981081
149160	14/09/2018--03:11:00	36.11	0	0.206289	-0.0364688	-0.981081
149220	14/09/2018--03:12:00	36.11	0	0.330511	-0.0516912	-0.951466
149280	14/09/2018--03:13:00	36.11	0	0.346038	-0.0516912	-0.936658
149340	14/09/2018--03:14:00	36.09	0	0.346038	-0.0516912	-0.951466
149400	14/09/2018--03:15:00	36.11	0	0.346038	-0.0364688	-0.936658
149460	14/09/2018--03:16:00	36.12	0	0.346038	-0.0364688	-0.951466
149520	14/09/2018--03:17:00	36.11	0	0.346038	-0.0364688	-0.936658
149580	14/09/2018--03:18:00	36.11	0	0.361566	-0.0364688	-0.936658
149640	14/09/2018--03:19:00	36.1	0	0.361566	-0.0364688	-0.951466
149700	14/09/2018--03:20:00	36.11	0	0.361566	-0.0364688	-0.936658
149760	14/09/2018--03:21:00	36.11	0	0.346038	-0.0364688	-0.936658
149820	14/09/2018--03:22:00	36.1	0	0.361566	-0.0364688	-0.936658
149880	14/09/2018--03:23:00	36.12	0	0.346038	-0.0364688	-0.951466
149940	14/09/2018--03:24:00	36.1	0	0.361566	-0.0364688	-0.936658
150000	14/09/2018--03:25:00	36.1	0	0.346038	-0.0516912	-0.951466
150060	14/09/2018--03:26:00	36.12	3	-0.756428	0.633317	-0.122232
150120	14/09/2018--03:27:00	35.96	0	-0.53904	0.557205	0.632962
150180	14/09/2018--03:28:00	35.74	1	-0.523512	0.557205	0.618155
150240	14/09/2018--03:29:00	35.52	0	-0.53904	0.557205	0.632962
150300	14/09/2018--03:30:00	35.4	1	-0.523512	0.557205	0.632962
150360	14/09/2018--03:31:00	35.27	4	-0.492457	0.557205	0.64777
150420	14/09/2018--03:32:00	35.1	0	-0.492457	0.557205	0.662578
150480	14/09/2018--03:33:00	34.99	0	-0.492457	0.557205	0.662578
150540	14/09/2018--03:34:00	34.85	0	-0.492457	0.572427	0.64777
150600	14/09/2018--03:35:00	34.76	0	-0.492457	0.572427	0.662578
150660	14/09/2018--03:36:00	34.8	6	-0.119792	0.0853105	-0.995889
150720	14/09/2018--03:37:00	34.99	0	-0.119792	0.0853105	-0.995889
150780	14/09/2018--03:38:00	35.13	0	-0.13532	0.070088	-0.995889
150840	14/09/2018--03:39:00	35.23	0	0.0199568	0.0548656	-0.995889
150900	14/09/2018--03:40:00	35.32	0	0.0354845	0.0548656	-10.107
150960	14/09/2018--03:41:00	35.39	0	0.0354845	0.0548656	-10.107
151020	14/09/2018--03:42:00	35.43	0	0.0354845	0.0548656	-0.995889
151080	14/09/2018--03:43:00	35.49	0	0.0354845	0.0548656	-10.107
151140	14/09/2018--03:44:00	35.54	0	0.0354845	0.0548656	-0.995889
151200	14/09/2018--03:45:00	35.57	0	0.0510122	0.0548656	-10.107
151260	14/09/2018--03:46:00	35.62	0	0.0510122	0.0548656	-10.107
151320	14/09/2018--03:47:00	35.59	4	-0.492457	0.557205	0.64777
151380	14/09/2018--03:48:00	35.42	0	-0.507985	0.557205	0.64777
151440	14/09/2018--03:49:00	35.23	0	-0.507985	0.557205	0.64777
151500	14/09/2018--03:50:00	35.11	0	-0.507985	0.557205	0.64777
151560	14/09/2018--03:51:00	35	0	-0.507985	0.557205	0.64777
151620	14/09/2018--03:52:00	34.93	0	-0.507985	0.557205	0.64777
151680	14/09/2018--03:53:00	34.85	0	-0.554568	0.709429	-0.403579
151740	14/09/2018--03:54:00	34.85	2	-0.104265	0.115755	-0.995889
151800	14/09/2018--03:55:00	34.92	0	-0.104265	0.115755	-0.995889
151860	14/09/2018--03:56:00	35.03	0	-0.088737	0.130978	-0.995889
151920	14/09/2018--03:57:00	35.12	0	-0.088737	0.130978	-0.995889
151980	14/09/2018--03:58:00	35.2	0	-0.104265	0.115755	-0.995889
152040	14/09/2018--03:59:00	35.26	0	-0.088737	0.130978	-0.995889
152100	14/09/2018--04:00:00	35.32	0	-0.088737	0.115755	-0.981081
152160	14/09/2018--04:01:00	35.38	0	-0.088737	0.130978	-0.995889
152220	14/09/2018--04:02:00	35.41	0	-0.088737	0.130978	-0.995889
152280	14/09/2018--04:03:00	35.45	0	-0.104265	0.115755	-0.995889
152340	14/09/2018--04:04:00	35.51	0	-0.104265	0.115755	-0.981081
152400	14/09/2018--04:05:00	35.54	0	-0.088737	0.130978	-0.995889
152460	14/09/2018--04:06:00	35.58	0	-0.104265	0.130978	-0.995889
152520	14/09/2018--04:07:00	35.61	0	-0.104265	0.130978	-0.995889
152580	14/09/2018--04:08:00	35.63	0	-0.104265	0.130978	-0.995889
152640	14/09/2018--04:09:00	35.67	0	-0.104265	0.130978	-0.995889
152700	14/09/2018--04:10:00	35.68	0	-0.104265	0.130978	-0.995889
152760	14/09/2018--04:11:00	35.71	0	-0.104265	0.130978	-0.995889
152820	14/09/2018--04:12:00	35.72	0	-0.104265	0.130978	-0.995889
152880	14/09/2018--04:13:00	35.76	0	-0.104265	0.130978	-0.981081
152940	14/09/2018--04:14:00	35.75	0	-0.104265	0.130978	-0.981081
153000	14/09/2018--04:15:00	35.79	0	-0.104265	0.130978	-0.995889
153060	14/09/2018--04:16:00	35.79	0	-0.104265	0.130978	-0.995889
153120	14/09/2018--04:17:00	35.8	0	-0.104265	0.130978	-0.995889
153180	14/09/2018--04:18:00	35.82	0	-0.104265	0.130978	-0.995889
153240	14/09/2018--04:19:00	35.83	0	-0.104265	0.130978	-0.995889
153300	14/09/2018--04:20:00	35.85	0	-0.104265	0.130978	-0.995889
153360	14/09/2018--04:21:00	35.83	0	-0.104265	0.130978	-0.995889
153420	14/09/2018--04:22:00	35.89	0	-0.088737	0.130978	-0.995889
153480	14/09/2018--04:23:00	35.88	0	-0.104265	0.130978	-0.995889
153540	14/09/2018--04:24:00	35.9	0	-0.104265	0.130978	-0.981081
153600	14/09/2018--04:25:00	35.89	0	-0.104265	0.130978	-0.995889
153660	14/09/2018--04:26:00	35.9	0	-0.104265	0.130978	-0.995889
153720	14/09/2018--04:27:00	35.91	15	0.485788	0.00919844	-0.877427
153780	14/09/2018--04:28:00	35.8	0	0.501315	0.0244208	-0.877427
153840	14/09/2018--04:29:00	35.76	0	0.501315	0.0244208	-0.877427
153900	14/09/2018--04:30:00	35.74	0	0.501315	0.00919844	-0.877427
153960	14/09/2018--04:31:00	35.75	0	0.501315	0.0244208	-0.877427
154020	14/09/2018--04:32:00	35.74	14	0.734231	-0.325694	-0.59608
154080	14/09/2018--04:33:00	35.66	0	0.749758	-0.325694	-0.59608
154140	14/09/2018--04:34:00	35.61	0	0.734231	-0.325694	-0.610888
154200	14/09/2018--04:35:00	35.55	0	0.734231	-0.325694	-0.610888
154260	14/09/2018--04:36:00	35.51	2	0.858452	-0.356139	-0.344348
154320	14/09/2018--04:37:00	35.58	2	0.190761	0.00919844	-0.981081
154380	14/09/2018--04:38:00	35.64	0	0.190761	-0.00602396	-0.981081
154440	14/09/2018--04:39:00	35.65	0	0.206289	0.00919844	-0.981081
154500	14/09/2018--04:40:00	35.67	0	0.206289	-0.00602396	-0.981081
154560	14/09/2018--04:41:00	35.69	0	0.206289	-0.00602396	-0.981081
154620	14/09/2018--04:42:00	35.73	0	0.206289	0.00919844	-0.995889
154680	14/09/2018--04:43:00	35.74	0	0.206289	0.00919844	-0.981081
154740	14/09/2018--04:44:00	35.76	0	0.206289	-0.00602396	-0.981081
154800	14/09/2018--04:45:00	35.76	0	0.206289	0.00919844	-0.981081
154860	14/09/2018--04:46:00	35.78	0	0.206289	0.00919844	-0.981081
154920	14/09/2018--04:47:00	35.81	0	0.206289	-0.00602396	-0.981081
154980	14/09/2018--04:48:00	35.82	0	0.206289	-0.00602396	-0.981081
155040	14/09/2018--04:49:00	35.82	0	0.206289	-0.00602396	-0.981081
155100	14/09/2018--04:50:00	35.84	0	0.206289	-0.00602396	-0.981081
155160	14/09/2018--04:51:00	35.85	0	0.206289	-0.00602396	-0.981081
155220	14/09/2018--04:52:00	35.87	0	0.221817	0.00919844	-0.981081
155280	14/09/2018--04:53:00	35.87	0	0.206289	-0.00602396	-0.981081
155340	14/09/2018--04:54:00	35.88	0	0.206289	-0.00602396	-0.981081
155400	14/09/2018--04:55:00	35.9	0	0.206289	-0.00602396	-0.981081
155460	14/09/2018--04:56:00	35.91	0	0.206289	-0.00602396	-0.981081
155520	14/09/2018--04:57:00	35.92	0	0.206289	-0.00602396	-0.981081
155580	14/09/2018--04:58:00	35.92	0	0.206289	-0.00602396	-0.981081
155640	14/09/2018--04:59:00	35.92	0	0.206289	-0.00602396	-0.981081
155700	14/09/2018--05:00:00	35.94	0	0.206289	0.00919844	-0.981081
