# Supplementary material for: A randomized cross-over trial investigating differences in 24-h personal air and skin temperatures using wearable sensors between two climatologically contrasting settings
Source: Sci Rep. 2021 Nov 10;11:22020. doi: 10.1038/s41598-021-01180-y (PMC8580978; doi:10.1038/s41598-021-01180-y)
Supplement: Supplementary file 2 — Supplementary Data. [file 41598_2021_1180_MOESM2_ESM.zip › New folder/new/T52_A2new.csv]

Index	Date	Temperature	Activity	X-axis	Y-axis	Z-axis	Marker
46020	29/08/2018--05:00:00	29.93	0	-0.391585	0.0251471	0.91209
46080	29/08/2018--05:01:00	29.95	0	-0.391585	0.0251471	0.91209
46140	29/08/2018--05:02:00	29.96	0	-0.391585	0.0251471	0.91209
46200	29/08/2018--05:03:00	29.99	0	-0.391585	0.0251471	0.927029
46260	29/08/2018--05:04:00	30	0	-0.391585	0.0251471	0.91209
46320	29/08/2018--05:05:00	30.01	0	-0.407075	0.0251471	0.91209
46380	29/08/2018--05:06:00	30.01	0	-0.391585	0.0251471	0.91209
46440	29/08/2018--05:07:00	29.99	0	-0.391585	0.0251471	0.91209
46500	29/08/2018--05:08:00	29.98	0	-0.391585	0.0251471	0.91209
46560	29/08/2018--05:09:00	29.99	0	-0.391585	0.0251471	0.927029
46620	29/08/2018--05:10:00	29.96	0	-0.391585	0.0251471	0.91209
46680	29/08/2018--05:11:00	29.97	0	-0.391585	0.0251471	0.927029
46740	29/08/2018--05:12:00	29.94	0	-0.391585	0.0251471	0.91209
46800	29/08/2018--05:13:00	29.93	0	-0.407075	0.0251471	0.91209
46860	29/08/2018--05:14:00	29.91	0	-0.391585	0.0251471	0.91209
46920	29/08/2018--05:15:00	29.89	0	-0.391585	0.0251471	0.927029
46980	29/08/2018--05:16:00	29.89	0	-0.391585	0.0251471	0.91209
47040	29/08/2018--05:17:00	29.9	0	-0.391585	0.0251471	0.91209
47100	29/08/2018--05:18:00	29.89	0	-0.391585	0.0251471	0.91209
47160	29/08/2018--05:19:00	29.86	0	-0.391585	0.0251471	0.91209
47220	29/08/2018--05:20:00	29.85	0	-0.391585	0.0251471	0.91209
47280	29/08/2018--05:21:00	29.83	0	-0.391585	0.0251471	0.91209
47340	29/08/2018--05:22:00	29.82	0	-0.391585	0.0251471	0.927029
47400	29/08/2018--05:23:00	29.8	0	-0.391585	0.0251471	0.927029
47460	29/08/2018--05:24:00	29.8	0	-0.391585	0.0251471	0.91209
47520	29/08/2018--05:25:00	29.79	0	-0.391585	0.0251471	0.91209
47580	29/08/2018--05:26:00	29.77	0	-0.391585	0.0251471	0.927029
47640	29/08/2018--05:27:00	29.78	0	-0.391585	0.0251471	0.927029
47700	29/08/2018--05:28:00	29.77	0	-0.391585	0.0251471	0.91209
47760	29/08/2018--05:29:00	29.79	0	-0.391585	0.0251471	0.927029
47820	29/08/2018--05:30:00	29.77	0	-0.391585	0.0251471	0.91209
47880	29/08/2018--05:31:00	29.77	0	-0.391585	0.0251471	0.91209
47940	29/08/2018--05:32:00	29.75	0	-0.391585	0.0251471	0.91209
48000	29/08/2018--05:33:00	29.76	0	-0.391585	0.0251471	0.91209
48060	29/08/2018--05:34:00	29.77	0	-0.391585	0.0251471	0.91209
48120	29/08/2018--05:35:00	29.77	0	-0.391585	0.0251471	0.91209
48180	29/08/2018--05:36:00	29.76	0	-0.391585	0.0251471	0.91209
48240	29/08/2018--05:37:00	29.75	0	-0.391585	0.0251471	0.927029
48300	29/08/2018--05:38:00	29.77	0	-0.391585	0.0251471	0.91209
48360	29/08/2018--05:39:00	29.77	0	-0.391585	0.0251471	0.927029
48420	29/08/2018--05:40:00	29.82	0	-0.391585	0.0251471	0.927029
48480	29/08/2018--05:41:00	29.83	0	-0.391585	0.0251471	0.91209
48540	29/08/2018--05:42:00	29.82	0	-0.391585	0.0251471	0.91209
48600	29/08/2018--05:43:00	29.84	0	-0.391585	0.0251471	0.91209
48660	29/08/2018--05:44:00	29.83	0	-0.391585	0.0251471	0.91209
48720	29/08/2018--05:45:00	29.83	0	-0.391585	0.0251471	0.927029
48780	29/08/2018--05:46:00	29.85	0	-0.391585	0.0251471	0.91209
48840	29/08/2018--05:47:00	29.85	0	-0.391585	0.0251471	0.91209
48900	29/08/2018--05:48:00	29.84	0	-0.391585	0.0251471	0.91209
48960	29/08/2018--05:49:00	29.86	0	-0.391585	0.0251471	0.91209
49020	29/08/2018--05:50:00	29.85	0	-0.391585	0.0251471	0.91209
49080	29/08/2018--05:51:00	29.82	0	-0.391585	0.0251471	0.91209
49140	29/08/2018--05:52:00	29.79	0	-0.391585	0.0251471	0.91209
49200	29/08/2018--05:53:00	29.76	0	-0.391585	0.0251471	0.927029
49260	29/08/2018--05:54:00	29.73	0	-0.391585	0.0251471	0.91209
49320	29/08/2018--05:55:00	29.72	0	-0.391585	0.0251471	0.927029
49380	29/08/2018--05:56:00	29.71	0	-0.391585	0.0251471	0.927029
49440	29/08/2018--05:57:00	29.71	0	-0.391585	0.0251471	0.91209
49500	29/08/2018--05:58:00	29.69	0	-0.391585	0.0251471	0.91209
49560	29/08/2018--05:59:00	29.69	0	-0.391585	0.0251471	0.91209
49620	29/08/2018--06:00:00	29.7	0	-0.391585	0.0251471	0.91209
49680	29/08/2018--06:01:00	29.67	0	-0.391585	0.0251471	0.91209
49740	29/08/2018--06:02:00	29.68	0	-0.391585	0.0251471	0.91209
49800	29/08/2018--06:03:00	29.7	0	-0.391585	0.0251471	0.91209
49860	29/08/2018--06:04:00	29.66	0	-0.391585	0.0251471	0.91209
49920	29/08/2018--06:05:00	29.69	0	-0.391585	0.0251471	0.91209
49980	29/08/2018--06:06:00	29.7	0	-0.391585	0.0251471	0.91209
50040	29/08/2018--06:07:00	29.7	0	-0.391585	0.0251471	0.91209
50100	29/08/2018--06:08:00	29.72	0	-0.391585	0.0251471	0.91209
50160	29/08/2018--06:09:00	29.73	0	-0.391585	0.0251471	0.91209
50220	29/08/2018--06:10:00	29.74	0	-0.391585	0.0251471	0.927029
50280	29/08/2018--06:11:00	29.77	0	-0.391585	0.0251471	0.91209
50340	29/08/2018--06:12:00	29.78	0	-0.391585	0.0251471	0.91209
50400	29/08/2018--06:13:00	29.77	0	-0.391585	0.0251471	0.927029
50460	29/08/2018--06:14:00	29.77	0	-0.391585	0.0251471	0.91209
50520	29/08/2018--06:15:00	29.76	0	-0.391585	0.0251471	0.91209
50580	29/08/2018--06:16:00	29.76	0	-0.391585	0.0251471	0.91209
50640	29/08/2018--06:17:00	29.77	0	-0.391585	0.0251471	0.91209
50700	29/08/2018--06:18:00	29.79	0	-0.391585	0.0251471	0.91209
50760	29/08/2018--06:19:00	29.78	0	-0.391585	0.0251471	0.91209
50820	29/08/2018--06:20:00	29.8	0	-0.391585	0.0251471	0.927029
50880	29/08/2018--06:21:00	29.81	0	-0.391585	0.0251471	0.927029
50940	29/08/2018--06:22:00	29.8	0	-0.391585	0.0251471	0.91209
51000	29/08/2018--06:23:00	29.83	0	-0.391585	0.0251471	0.91209
51060	29/08/2018--06:24:00	29.83	0	-0.391585	0.0251471	0.927029
51120	29/08/2018--06:25:00	29.82	0	-0.391585	0.0251471	0.91209
51180	29/08/2018--06:26:00	29.84	0	-0.391585	0.0251471	0.91209
51240	29/08/2018--06:27:00	29.8	0	-0.391585	0.0251471	0.91209
51300	29/08/2018--06:28:00	29.8	0	-0.391585	0.0251471	0.927029
51360	29/08/2018--06:29:00	29.78	0	-0.391585	0.0251471	0.91209
51420	29/08/2018--06:30:00	29.76	0	-0.391585	0.0251471	0.91209
51480	29/08/2018--06:31:00	29.77	0	-0.391585	0.0251471	0.91209
51540	29/08/2018--06:32:00	29.75	0	-0.391585	0.0251471	0.927029
51600	29/08/2018--06:33:00	29.73	0	-0.391585	0.0251471	0.91209
51660	29/08/2018--06:34:00	29.71	0	-0.391585	0.0251471	0.927029
51720	29/08/2018--06:35:00	29.69	0	-0.391585	0.0251471	0.91209
51780	29/08/2018--06:36:00	29.66	0	-0.391585	0.0251471	0.927029
51840	29/08/2018--06:37:00	29.66	0	-0.391585	0.0251471	0.91209
51900	29/08/2018--06:38:00	29.64	0	-0.391585	0.0251471	0.927029
51960	29/08/2018--06:39:00	29.63	0	-0.391585	0.0251471	0.91209
52020	29/08/2018--06:40:00	29.61	0	-0.391585	0.0251471	0.91209
52080	29/08/2018--06:41:00	29.6	0	-0.391585	0.0251471	0.91209
52140	29/08/2018--06:42:00	29.58	0	-0.391585	0.0251471	0.91209
52200	29/08/2018--06:43:00	29.61	0	-0.391585	0.0251471	0.91209
52260	29/08/2018--06:44:00	29.62	0	-0.391585	0.0251471	0.927029
52320	29/08/2018--06:45:00	29.63	0	-0.391585	0.0251471	0.91209
52380	29/08/2018--06:46:00	29.63	0	-0.391585	0.0251471	0.91209
52440	29/08/2018--06:47:00	29.65	0	-0.391585	0.0251471	0.927029
52500	29/08/2018--06:48:00	29.65	0	-0.391585	0.0251471	0.91209
52560	29/08/2018--06:49:00	29.68	0	-0.391585	0.0251471	0.927029
52620	29/08/2018--06:50:00	29.67	0	-0.391585	0.0251471	0.927029
52680	29/08/2018--06:51:00	29.71	0	-0.391585	0.0251471	0.91209
52740	29/08/2018--06:52:00	29.72	0	-0.391585	0.0251471	0.91209
52800	29/08/2018--06:53:00	29.71	0	-0.391585	0.0251471	0.927029
52860	29/08/2018--06:54:00	29.73	0	-0.391585	0.0251471	0.91209
52920	29/08/2018--06:55:00	29.73	0	-0.391585	0.0251471	0.927029
52980	29/08/2018--06:56:00	29.73	0	-0.391585	0.0251471	0.91209
53040	29/08/2018--06:57:00	29.71	0	-0.391585	0.0251471	0.91209
53100	29/08/2018--06:58:00	29.7	0	-0.391585	0.0251471	0.91209
53160	29/08/2018--06:59:00	29.7	0	-0.391585	0.0251471	0.91209
53220	29/08/2018--07:00:00	29.7	0	-0.391585	0.0251471	0.91209
53280	29/08/2018--07:01:00	29.7	0	-0.391585	0.0251471	0.91209
53340	29/08/2018--07:02:00	29.7	0	-0.391585	0.0251471	0.91209
53400	29/08/2018--07:03:00	29.69	0	-0.391585	0.0251471	0.91209
53460	29/08/2018--07:04:00	29.7	0	-0.391585	0.0251471	0.91209
53520	29/08/2018--07:05:00	29.72	0	-0.391585	0.0251471	0.927029
53580	29/08/2018--07:06:00	29.74	0	-0.391585	0.0251471	0.91209
53640	29/08/2018--07:07:00	29.75	0	-0.391585	0.0251471	0.91209
53700	29/08/2018--07:08:00	29.75	0	-0.391585	0.0251471	0.91209
53760	29/08/2018--07:09:00	29.79	0	-0.391585	0.0251471	0.91209
53820	29/08/2018--07:10:00	29.79	0	-0.391585	0.0251471	0.927029
53880	29/08/2018--07:11:00	29.79	0	-0.391585	0.0251471	0.91209
53940	29/08/2018--07:12:00	29.8	0	-0.391585	0.0251471	0.91209
54000	29/08/2018--07:13:00	29.8	0	-0.391585	0.0251471	0.927029
54060	29/08/2018--07:14:00	29.79	0	-0.391585	0.0251471	0.91209
54120	29/08/2018--07:15:00	29.79	0	-0.391585	0.0251471	0.91209
54180	29/08/2018--07:16:00	29.79	0	-0.391585	0.0251471	0.927029
54240	29/08/2018--07:17:00	29.77	0	-0.391585	0.0251471	0.91209
54300	29/08/2018--07:18:00	29.77	0	-0.391585	0.0251471	0.927029
54360	29/08/2018--07:19:00	29.78	0	-0.391585	0.0251471	0.91209
54420	29/08/2018--07:20:00	29.76	0	-0.391585	0.0251471	0.927029
54480	29/08/2018--07:21:00	29.78	0	-0.391585	0.0251471	0.91209
54540	29/08/2018--07:22:00	29.79	0	-0.391585	0.0251471	0.91209
54600	29/08/2018--07:23:00	29.83	0	-0.391585	0.0251471	0.91209
54660	29/08/2018--07:24:00	29.84	0	-0.391585	0.0251471	0.927029
54720	29/08/2018--07:25:00	29.86	0	-0.391585	0.0251471	0.91209
54780	29/08/2018--07:26:00	29.87	0	-0.391585	0.0251471	0.91209
54840	29/08/2018--07:27:00	29.87	0	-0.391585	0.0251471	0.91209
54900	29/08/2018--07:28:00	29.87	0	-0.391585	0.0251471	0.927029
54960	29/08/2018--07:29:00	29.85	0	-0.391585	0.0251471	0.91209
55020	29/08/2018--07:30:00	29.86	0	-0.391585	0.0251471	0.91209
55080	29/08/2018--07:31:00	29.86	0	-0.407075	0.0251471	0.91209
55140	29/08/2018--07:32:00	29.86	0	-0.391585	0.0251471	0.91209
55200	29/08/2018--07:33:00	29.86	0	-0.391585	0.0251471	0.927029
55260	29/08/2018--07:34:00	29.86	0	-0.391585	0.0251471	0.91209
55320	29/08/2018--07:35:00	29.86	0	-0.391585	0.0251471	0.91209
55380	29/08/2018--07:36:00	29.86	0	-0.391585	0.0251471	0.927029
55440	29/08/2018--07:37:00	29.88	0	-0.391585	0.0251471	0.91209
55500	29/08/2018--07:38:00	29.88	0	-0.391585	0.0251471	0.91209
55560	29/08/2018--07:39:00	29.88	0	-0.391585	0.0251471	0.91209
55620	29/08/2018--07:40:00	29.89	0	-0.391585	0.0251471	0.927029
55680	29/08/2018--07:41:00	29.89	0	-0.391585	0.0251471	0.91209
55740	29/08/2018--07:42:00	29.9	0	-0.391585	0.0251471	0.91209
55800	29/08/2018--07:43:00	29.92	0	-0.391585	0.0251471	0.91209
55860	29/08/2018--07:44:00	29.91	0	-0.391585	0.0251471	0.927029
55920	29/08/2018--07:45:00	29.93	0	-0.407075	0.0251471	0.91209
55980	29/08/2018--07:46:00	29.92	0	-0.391585	0.0251471	0.91209
56040	29/08/2018--07:47:00	29.94	0	-0.391585	0.0251471	0.91209
56100	29/08/2018--07:48:00	29.93	0	-0.391585	0.0251471	0.91209
56160	29/08/2018--07:49:00	29.95	0	-0.391585	0.0251471	0.91209
56220	29/08/2018--07:50:00	29.93	0	-0.391585	0.0251471	0.91209
56280	29/08/2018--07:51:00	29.95	0	-0.391585	0.0251471	0.927029
56340	29/08/2018--07:52:00	29.96	0	-0.391585	0.0251471	0.91209
56400	29/08/2018--07:53:00	29.98	0	-0.391585	0.0251471	0.927029
56460	29/08/2018--07:54:00	30	0	-0.391585	0.0251471	0.91209
56520	29/08/2018--07:55:00	30	0	-0.391585	0.0251471	0.927029
56580	29/08/2018--07:56:00	30.04	0	-0.391585	0.0251471	0.927029
56640	29/08/2018--07:57:00	30.08	0	-0.391585	0.0251471	0.91209
56700	29/08/2018--07:58:00	30.1	0	-0.391585	0.0251471	0.91209
56760	29/08/2018--07:59:00	30.11	0	-0.391585	0.0251471	0.91209
56820	29/08/2018--08:00:00	30.14	0	-0.391585	0.0251471	0.91209
56880	29/08/2018--08:01:00	30.17	0	-0.391585	0.0251471	0.927029
56940	29/08/2018--08:02:00	30.19	0	-0.391585	0.0251471	0.927029
57000	29/08/2018--08:03:00	30.19	0	-0.391585	0.0251471	0.927029
57060	29/08/2018--08:04:00	30.23	0	-0.391585	0.0251471	0.91209
57120	29/08/2018--08:05:00	30.21	0	-0.391585	0.0251471	0.91209
57180	29/08/2018--08:06:00	30.23	0	-0.391585	0.0251471	0.91209
57240	29/08/2018--08:07:00	30.23	0	-0.391585	0.0251471	0.91209
57300	29/08/2018--08:08:00	30.27	0	-0.391585	0.0251471	0.91209
57360	29/08/2018--08:09:00	30.28	0	-0.407075	0.0251471	0.927029
57420	29/08/2018--08:10:00	30.29	0	-0.391585	0.0251471	0.91209
57480	29/08/2018--08:11:00	30.3	0	-0.391585	0.0251471	0.91209
57540	29/08/2018--08:12:00	30.3	0	-0.391585	0.0251471	0.927029
57600	29/08/2018--08:13:00	30.33	0	-0.391585	0.0251471	0.91209
57660	29/08/2018--08:14:00	30.35	0	-0.391585	0.0251471	0.91209
57720	29/08/2018--08:15:00	30.36	0	-0.391585	0.0251471	0.91209
57780	29/08/2018--08:16:00	30.36	0	-0.391585	0.0251471	0.927029
57840	29/08/2018--08:17:00	30.4	0	-0.391585	0.0251471	0.91209
57900	29/08/2018--08:18:00	30.41	0	-0.391585	0.0251471	0.91209
57960	29/08/2018--08:19:00	30.44	0	-0.391585	0.0251471	0.91209
58020	29/08/2018--08:20:00	30.45	0	-0.391585	0.0251471	0.927029
58080	29/08/2018--08:21:00	30.48	0	-0.391585	0.0251471	0.927029
58140	29/08/2018--08:22:00	30.51	0	-0.391585	0.0251471	0.927029
58200	29/08/2018--08:23:00	30.55	0	-0.391585	0.0251471	0.927029
58260	29/08/2018--08:24:00	30.54	0	-0.391585	0.0251471	0.927029
58320	29/08/2018--08:25:00	30.59	0	-0.391585	0.0251471	0.91209
58380	29/08/2018--08:26:00	30.57	0	-0.407075	0.0100883	0.927029
58440	29/08/2018--08:27:00	30.6	0	-0.391585	0.0251471	0.91209
58500	29/08/2018--08:28:00	30.63	0	-0.391585	0.0251471	0.91209
58560	29/08/2018--08:29:00	30.63	0	-0.391585	0.0251471	0.91209
58620	29/08/2018--08:30:00	30.64	0	-0.391585	0.0251471	0.927029
58680	29/08/2018--08:31:00	30.65	0	-0.391585	0.0251471	0.927029
58740	29/08/2018--08:32:00	30.64	0	-0.391585	0.0251471	0.927029
58800	29/08/2018--08:33:00	30.67	0	-0.391585	0.0251471	0.91209
58860	29/08/2018--08:34:00	30.66	0	-0.391585	0.0251471	0.927029
58920	29/08/2018--08:35:00	30.67	0	-0.391585	0.0251471	0.927029
58980	29/08/2018--08:36:00	30.69	0	-0.391585	0.0251471	0.927029
59040	29/08/2018--08:37:00	30.7	0	-0.391585	0.0251471	0.91209
59100	29/08/2018--08:38:00	30.69	0	-0.391585	0.0251471	0.91209
59160	29/08/2018--08:39:00	30.69	0	-0.407075	0.0251471	0.927029
59220	29/08/2018--08:40:00	30.72	0	-0.391585	0.0251471	0.91209
59280	29/08/2018--08:41:00	30.73	0	-0.391585	0.0251471	0.91209
59340	29/08/2018--08:42:00	30.73	0	-0.391585	0.0251471	0.91209
59400	29/08/2018--08:43:00	30.74	0	-0.391585	0.0251471	0.91209
59460	29/08/2018--08:44:00	30.73	0	-0.391585	0.0251471	0.927029
59520	29/08/2018--08:45:00	30.75	0	-0.391585	0.0251471	0.927029
59580	29/08/2018--08:46:00	30.76	0	-0.391585	0.0251471	0.927029
59640	29/08/2018--08:47:00	30.78	0	-0.391585	0.0251471	0.927029
59700	29/08/2018--08:48:00	30.77	0	-0.391585	0.0251471	0.927029
59760	29/08/2018--08:49:00	30.8	0	-0.391585	0.0251471	0.927029
59820	29/08/2018--08:50:00	30.81	0	-0.391585	0.0251471	0.927029
59880	29/08/2018--08:51:00	30.8	0	-0.391585	0.0251471	0.91209
59940	29/08/2018--08:52:00	30.78	0	-0.391585	0.0251471	0.91209
60000	29/08/2018--08:53:00	30.77	0	-0.391585	0.0251471	0.927029
60060	29/08/2018--08:54:00	30.8	584	-0.98021	-0.291088	-0.0738889
60120	29/08/2018--08:55:00	30.75	279	-101.119	-0.321205	-0.163523
60180	29/08/2018--08:56:00	30.75	229	-0.933739	-0.245911	-0.088828
60240	29/08/2018--08:57:00	30.66	228	-0.98021	-0.200735	-0.0589498
60300	29/08/2018--08:58:00	30.52	623	-0.856289	0.0853822	-0.0738889
60360	29/08/2018--08:59:00	30.1	309	-0.778838	0.461852	0.404162
60420	29/08/2018--09:00:00	29.85	0	-0.701387	0.537146	0.448979
60480	29/08/2018--09:01:00	29.76	0	-0.438055	0.73291	0.493796
60540	29/08/2018--09:02:00	29.6	0	-0.360605	0.717851	0.583431
60600	29/08/2018--09:03:00	29.38	2	-0.438055	0.627499	0.643187
60660	29/08/2018--09:04:00	29.21	0	-0.422565	0.627499	0.628248
60720	29/08/2018--09:05:00	29.1	1	-0.267664	0.73291	0.613309
60780	29/08/2018--09:06:00	29.01	12	-0.933739	-0.0350881	0.374283
60840	29/08/2018--09:07:00	28.91	4	-0.794328	0.582322	-0.0141326
60900	29/08/2018--09:08:00	28.8	0	-0.732368	0.657616	-0.133645
60960	29/08/2018--09:09:00	28.69	0	-0.778838	0.597381	0.135258
61020	29/08/2018--09:10:00	28.64	0	-0.763348	0.61244	0.150197
61080	29/08/2018--09:11:00	28.64	0	-0.840799	0.507028	0.165136
61140	29/08/2018--09:12:00	28.66	0	-0.825308	0.522087	0.180075
61200	29/08/2018--09:13:00	28.71	566	-0.949229	0.1155	-0.088828
61260	29/08/2018--09:14:00	28.95	468	-0.592957	-0.230852	0.777639
61320	29/08/2018--09:15:00	28.95	0	-0.577466	-0.185676	0.792578
61380	29/08/2018--09:16:00	28.95	0	-0.592957	-0.155558	0.792578
61440	29/08/2018--09:17:00	28.91	0	-0.639427	-0.200735	0.747761
61500	29/08/2018--09:18:00	28.84	0	-0.639427	-0.155558	0.7627
61560	29/08/2018--09:19:00	28.8	0	-0.639427	-0.170617	0.747761
61620	29/08/2018--09:20:00	28.75	0	-0.592957	-0.185676	0.777639
61680	29/08/2018--09:21:00	28.8	23	-0.871779	0.311264	-0.402549
61740	29/08/2018--09:22:00	28.87	8	-0.98021	-0.0350881	0.254771
61800	29/08/2018--09:23:00	29.02	16	-0.98021	-0.230852	0.135258
61860	29/08/2018--09:24:00	29.15	14	-0.98021	-0.0802645	0.209954
61920	29/08/2018--09:25:00	29.29	0	-0.9957	-0.0802645	0.180075
61980	29/08/2018--09:26:00	29.38	1	-101.119	-0.125441	0.135258
62040	29/08/2018--09:27:00	29.47	2	-0.9957	-0.0802645	0.180075
62100	29/08/2018--09:28:00	29.52	0	-0.9957	-0.0802645	0.165136
62160	29/08/2018--09:29:00	29.56	1	-101.119	-0.110382	0.090441
62220	29/08/2018--09:30:00	29.64	49	-0.747858	-0.592263	-0.402549
62280	29/08/2018--09:31:00	29.61	6	-0.747858	-0.562146	-0.462305
62340	29/08/2018--09:32:00	29.52	0	-0.809818	-0.456734	-0.477244
62400	29/08/2018--09:33:00	29.48	13	-0.794328	-0.26097	-0.596757
62460	29/08/2018--09:34:00	29.61	0	-0.794328	-0.26097	-0.611696
62520	29/08/2018--09:35:00	29.79	0	-0.794328	-0.245911	-0.611696
62580	29/08/2018--09:36:00	29.95	10	-0.794328	-0.110382	-0.641574
62640	29/08/2018--09:37:00	30.12	0	-0.778838	-0.110382	-0.656513
62700	29/08/2018--09:38:00	30.18	8	-0.933739	-0.426617	0.0456237
62760	29/08/2018--09:39:00	30.23	0	-0.933739	-0.441675	0.0755019
62820	29/08/2018--09:40:00	30.23	44	-0.902759	-0.366382	-0.357731
62880	29/08/2018--09:41:00	30.08	1	-0.871779	-0.200735	-0.522061
62940	29/08/2018--09:42:00	29.89	150	-101.119	-0.00497053	-0.0589498
63000	29/08/2018--09:43:00	29.84	379	-139.844	-0.1405	-0.0141326
63060	29/08/2018--09:44:00	29.86	654	-11.506	-0.0953233	-0.088828
63120	29/08/2018--09:45:00	29.67	528	-101.119	0.0402058	-0.103767
63180	29/08/2018--09:46:00	29.72	604	-101.119	-0.0200293	0.10538
63240	29/08/2018--09:47:00	29.73	2	-101.119	-0.0350881	0.090441
63300	29/08/2018--09:48:00	29.8	66	-0.546486	-0.00497053	-0.86566
63360	29/08/2018--09:49:00	29.76	90	-0.267664	0.0402058	-0.985173
63420	29/08/2018--09:50:00	29.57	104	-0.933739	0.341382	-0.118706
63480	29/08/2018--09:51:00	29.49	61	-0.949229	0.0100883	-0.38761
63540	29/08/2018--09:52:00	29.41	24	-101.119	0.0853822	-0.0738889
63600	29/08/2018--09:53:00	29.3	29	-0.887269	0.0552646	0.448979
63660	29/08/2018--09:54:00	29.27	91	-0.933739	-0.170617	-0.372671
63720	29/08/2018--09:55:00	29.31	14	-0.809818	0.401617	-0.432427
63780	29/08/2018--09:56:00	29.38	124	-0.964719	0.160676	-0.238219
63840	29/08/2018--09:57:00	29.55	204	-0.825308	-0.00497053	-0.0290717
63900	29/08/2018--09:58:00	29.75	335	-0.949229	-0.0200293	-0.0589498
63960	29/08/2018--09:59:00	29.94	670	-0.9957	-0.200735	-0.0738889
64020	29/08/2018--10:00:00	29.93	44	-0.778838	0.0853822	-0.641574
64080	29/08/2018--10:01:00	29.96	3	-0.9957	0.0251471	-0.193402
64140	29/08/2018--10:02:00	30.18	0	-101.119	0.100441	-0.0141326
64200	29/08/2018--10:03:00	30.29	24	-0.546486	0.537146	-0.626635
64260	29/08/2018--10:04:00	30.32	27	-0.887269	-0.110382	-0.507122
64320	29/08/2018--10:05:00	30.3	11	-0.530996	-0.848263	-0.208341
64380	29/08/2018--10:06:00	30.31	0	-0.345115	-0.652499	0.613309
64440	29/08/2018--10:07:00	30.3	202	-0.964719	-0.321205	0.0456237
64500	29/08/2018--10:08:00	30.18	315	-108.864	0.0100883	-0.163523
64560	29/08/2018--10:09:00	29.85	274	-0.484526	-0.0200293	0.882212
64620	29/08/2018--10:10:00	29.68	68	-0.778838	-0.110382	-0.0440108
64680	29/08/2018--10:11:00	29.6	141	-0.794328	-0.607322	0.26971
64740	29/08/2018--10:12:00	29.59	16	-0.856289	-0.547087	-0.22328
64800	29/08/2018--10:13:00	29.63	17	-0.763348	-0.667557	-0.238219
64860	29/08/2018--10:14:00	29.73	0	-0.778838	-0.667557	-0.133645
64920	29/08/2018--10:15:00	29.82	11	-0.933739	-0.26097	0.26971
64980	29/08/2018--10:16:00	29.98	5	-0.902759	-0.00497053	0.448979
65040	29/08/2018--10:17:00	30.02	2	-0.747858	0.281146	0.583431
65100	29/08/2018--10:18:00	30.09	0	-0.887269	0.0251471	0.463918
65160	29/08/2018--10:19:00	30.14	13	-0.794328	0.0703234	0.613309
65220	29/08/2018--10:20:00	30.12	5	-0.685897	0.266088	0.673065
65280	29/08/2018--10:21:00	30.23	5	-0.685897	0.0853822	0.732821
65340	29/08/2018--10:22:00	30.34	0	-0.685897	0.0853822	0.732821
65400	29/08/2018--10:23:00	30.45	0	-0.654917	0.0853822	0.7627
65460	29/08/2018--10:24:00	30.48	0	-0.670407	0.100441	0.747761
65520	29/08/2018--10:25:00	30.44	0	-0.654917	0.100441	0.747761
65580	29/08/2018--10:26:00	30.47	12	-0.794328	-0.562146	0.314527
65640	29/08/2018--10:27:00	30.55	13	-101.119	-0.0200293	-0.103767
65700	29/08/2018--10:28:00	30.59	1	-0.9957	0.0100883	-0.178462
65760	29/08/2018--10:29:00	30.65	0	-101.119	-0.0200293	-0.148584
65820	29/08/2018--10:30:00	30.71	7	-0.763348	0.522087	-0.312914
65880	29/08/2018--10:31:00	30.83	177	-101.119	-0.0200293	-0.0589498
65940	29/08/2018--10:32:00	30.87	147	-107.315	0.0402058	-0.0589498
66000	29/08/2018--10:33:00	30.84	42	-0.933739	0.190794	-0.327853
66060	29/08/2018--10:34:00	30.83	12	-101.119	0.1155	0.0157456
66120	29/08/2018--10:35:00	30.85	131	-0.949229	-0.276029	-0.656513
66180	29/08/2018--10:36:00	30.76	369	-0.918249	-0.185676	-0.0738889
66240	29/08/2018--10:37:00	30.66	269	-101.119	-0.1405	-0.103767
66300	29/08/2018--10:38:00	30.7	600	-0.840799	0.311264	0.419101
66360	29/08/2018--10:39:00	31.13	832	-0.9957	0.0703234	-0.103767
66420	29/08/2018--10:40:00	31.12	174	-101.119	-0.0350881	-0.103767
66480	29/08/2018--10:41:00	31.22	242	-0.964719	0.100441	-0.088828
66540	29/08/2018--10:42:00	31.38	727	-105.766	0.160676	-0.193402
66600	29/08/2018--10:43:00	31.31	664	-153.785	-0.501911	-0.477244
66660	29/08/2018--10:44:00	31.31	145	-0.685897	-0.351323	-0.686391
66720	29/08/2018--10:45:00	31.39	654	-163.079	-0.170617	-0.0440108
66780	29/08/2018--10:46:00	31.3	300	-102.668	0.1155	-0.103767
66840	29/08/2018--10:47:00	31.23	755	-0.918249	0.130559	-0.0290717
66900	29/08/2018--10:48:00	31.1	536	-0.871779	0.266088	0.404162
66960	29/08/2018--10:49:00	30.95	26	-0.716878	-0.727792	-0.193402
67020	29/08/2018--10:50:00	30.86	2	-0.763348	-0.592263	-0.342792
67080	29/08/2018--10:51:00	31.03	122	-0.856289	0.0703234	-0.551939
67140	29/08/2018--10:52:00	31.72	25	-0.623937	-0.110382	-0.805904
67200	29/08/2018--10:53:00	31.89	14	-0.592957	-0.170617	-0.820843
67260	29/08/2018--10:54:00	31.88	0	-0.577466	-0.155558	-0.835782
67320	29/08/2018--10:55:00	31.84	0	-0.639427	-0.0802645	-0.805904
67380	29/08/2018--10:56:00	31.75	2	-0.623937	-0.125441	-0.776026
67440	29/08/2018--10:57:00	31.7	6	-0.623937	-0.245911	-0.790965
67500	29/08/2018--10:58:00	31.64	0	-0.608447	-0.26097	-0.776026
67560	29/08/2018--10:59:00	31.58	0	-0.623937	-0.26097	-0.776026
67620	29/08/2018--11:00:00	31.56	0	-0.623937	-0.245911	-0.776026
67680	29/08/2018--11:01:00	31.52	7	-0.639427	-0.170617	-0.790965
67740	29/08/2018--11:02:00	31.43	0	-0.639427	-0.170617	-0.790965
67800	29/08/2018--11:03:00	31.35	32	-0.840799	-0.592263	-0.148584
67860	29/08/2018--11:04:00	31.36	2	-0.964719	-0.38144	0.0605628
67920	29/08/2018--11:05:00	31.31	0	-0.964719	-0.336264	-0.103767
67980	29/08/2018--11:06:00	31.29	0	-0.964719	-0.336264	-0.133645
68040	29/08/2018--11:07:00	31.31	1	-0.98021	-0.26097	0.135258
68100	29/08/2018--11:08:00	31.36	5	-0.902759	-0.38144	-0.268097
68160	29/08/2018--11:09:00	31.29	6	-0.964719	0.0703234	-0.327853
68220	29/08/2018--11:10:00	31.19	0	-0.9957	-0.00497053	-0.22328
68280	29/08/2018--11:11:00	31.04	0	-0.98021	0.1155	-0.253158
68340	29/08/2018--11:12:00	30.95	6	-0.964719	0.0703234	-0.312914
68400	29/08/2018--11:13:00	30.88	0	-0.98021	0.0703234	-0.22328
68460	29/08/2018--11:14:00	30.83	0	-0.98021	0.0703234	-0.22328
68520	29/08/2018--11:15:00	30.73	5	-101.119	-0.200735	-0.0290717
68580	29/08/2018--11:16:00	30.73	0	-0.98021	-0.110382	0.224893
68640	29/08/2018--11:17:00	30.75	0	-0.98021	-0.110382	0.224893
68700	29/08/2018--11:18:00	30.81	0	-0.98021	-0.110382	0.224893
68760	29/08/2018--11:19:00	30.86	0	-0.98021	-0.0953233	0.239832
68820	29/08/2018--11:20:00	30.89	0	-0.9957	-0.110382	0.209954
68880	29/08/2018--11:21:00	30.9	0	-0.98021	-0.110382	0.224893
68940	29/08/2018--11:22:00	30.88	8	-0.98021	-0.0953233	0.239832
69000	29/08/2018--11:23:00	30.91	0	-0.98021	-0.0953233	0.239832
69060	29/08/2018--11:24:00	30.93	0	-0.98021	-0.0802645	0.239832
69120	29/08/2018--11:25:00	30.97	218	-101.119	0.0853822	-0.0141326
69180	29/08/2018--11:26:00	30.91	597	-105.766	-0.245911	-0.103767
69240	29/08/2018--11:27:00	30.94	466	-0.964719	0.145617	-0.0589498
69300	29/08/2018--11:28:00	30.91	293	-102.668	-0.230852	0.150197
69360	29/08/2018--11:29:00	31.02	2	-101.119	-0.125441	-0.0738889
69420	29/08/2018--11:30:00	31.21	0	-101.119	-0.155558	-0.0589498
69480	29/08/2018--11:31:00	31.39	2	-101.119	-0.170617	0.0157456
69540	29/08/2018--11:32:00	31.52	320	-0.98021	-0.0200293	-0.0589498
69600	29/08/2018--11:33:00	31.45	548	-101.119	-0.230852	-0.0290717
69660	29/08/2018--11:34:00	31.32	746	-107.315	-0.245911	-0.088828
69720	29/08/2018--11:35:00	31.23	465	-0.9957	0.0853822	-0.088828
69780	29/08/2018--11:36:00	31.24	804	-122.805	0.205853	-0.0589498
69840	29/08/2018--11:37:00	31.11	176	-0.809818	-0.00497053	-0.0440108
69900	29/08/2018--11:38:00	31.07	612	-0.9957	-0.170617	-0.088828
69960	29/08/2018--11:39:00	31.13	4	-101.119	-0.0953233	-0.0589498
70020	29/08/2018--11:40:00	31.16	316	0.0111582	-0.00497053	-101.505
70080	29/08/2018--11:41:00	31.16	0	-0.00433197	-0.00497053	-101.505
70140	29/08/2018--11:42:00	31.13	205	-113.511	-0.00497053	-0.0290717
70200	29/08/2018--11:43:00	31.13	271	-101.119	0.0251471	-0.088828
70260	29/08/2018--11:44:00	31.21	53	-0.9957	-0.0501469	-0.133645
70320	29/08/2018--11:45:00	31.35	23	-101.119	-0.00497053	-0.163523
70380	29/08/2018--11:46:00	31.49	128	-0.840799	0.205853	0.523674
70440	29/08/2018--11:47:00	31.58	96	-0.840799	0.0402058	0.553552
70500	29/08/2018--11:48:00	31.81	0	-0.840799	0.0100883	0.553552
70560	29/08/2018--11:49:00	31.99	5	-0.840799	-0.0652057	0.583431
70620	29/08/2018--11:50:00	32.14	0	-0.825308	0.0100883	0.508735
70680	29/08/2018--11:51:00	32.3	2	-0.840799	-0.1405	0.568492
70740	29/08/2018--11:52:00	32.35	0	-0.794328	0.0251471	0.628248
70800	29/08/2018--11:53:00	32.23	0	-0.778838	-0.0350881	0.628248
70860	29/08/2018--11:54:00	32.13	4	-0.778838	-0.0200293	0.643187
70920	29/08/2018--11:55:00	32.04	0	-0.763348	-0.0501469	0.658126
70980	29/08/2018--11:56:00	31.96	0	-0.763348	-0.0652057	0.658126
71040	29/08/2018--11:57:00	31.94	0	-0.763348	-0.0652057	0.643187
71100	29/08/2018--11:58:00	31.95	0	-0.763348	-0.0652057	0.643187
71160	29/08/2018--11:59:00	31.96	0	-0.778838	-0.0652057	0.643187
71220	29/08/2018--12:00:00	31.97	0	-0.778838	-0.0652057	0.643187
71280	29/08/2018--12:01:00	32	0	-0.763348	-0.0802645	0.643187
71340	29/08/2018--12:02:00	32.09	62	-0.809818	0.0402058	0.583431
71400	29/08/2018--12:03:00	32.24	0	-0.856289	0.0100883	0.538613
71460	29/08/2018--12:04:00	32.42	0	-0.856289	0.0703234	0.538613
71520	29/08/2018--12:05:00	32.56	0	-0.856289	0.0703234	0.523674
71580	29/08/2018--12:06:00	32.63	0	-0.840799	0.100441	0.523674
71640	29/08/2018--12:07:00	32.67	4	-0.747858	0.100441	0.673065
71700	29/08/2018--12:08:00	32.7	0	-0.732368	0.0703234	0.688004
71760	29/08/2018--12:09:00	32.72	0	-0.732368	0.0853822	0.673065
71820	29/08/2018--12:10:00	32.7	0	-0.716878	-0.00497053	0.717882
71880	29/08/2018--12:11:00	32.68	0	-0.732368	0.0100883	0.688004
71940	29/08/2018--12:12:00	32.66	0	-0.763348	0.0100883	0.673065
72000	29/08/2018--12:13:00	32.66	0	-0.778838	-0.0200293	0.643187
72060	29/08/2018--12:14:00	32.7	0	-0.778838	0.0100883	0.643187
72120	29/08/2018--12:15:00	32.66	5	-0.778838	-0.0200293	0.658126
72180	29/08/2018--12:16:00	32.61	0	-0.763348	-0.0953233	0.658126
72240	29/08/2018--12:17:00	32.57	0	-0.716878	-0.0802645	0.688004
72300	29/08/2018--12:18:00	32.57	2	-0.763348	-0.0200293	0.643187
72360	29/08/2018--12:19:00	32.62	4	-0.763348	-0.110382	0.658126
72420	29/08/2018--12:20:00	32.67	0	-0.747858	-0.0953233	0.658126
72480	29/08/2018--12:21:00	32.71	0	-0.747858	-0.0953233	0.673065
72540	29/08/2018--12:22:00	32.72	1	-0.732368	0.0100883	0.688004
72600	29/08/2018--12:23:00	32.66	0	-0.747858	-0.0652057	0.673065
72660	29/08/2018--12:24:00	32.6	3	-0.716878	0.0100883	0.702943
72720	29/08/2018--12:25:00	32.51	1	-0.701387	0.0100883	0.717882
72780	29/08/2018--12:26:00	32.45	3	-0.314134	-0.0802645	101.666
72840	29/08/2018--12:27:00	32.33	510	-101.119	0.100441	-0.0440108
72900	29/08/2018--12:28:00	31.88	211	-0.964719	0.0100883	-0.088828
72960	29/08/2018--12:29:00	31.54	588	-0.840799	0.190794	-0.0141326
73020	29/08/2018--12:30:00	31.45	437	-0.623937	0.687734	-0.372671
73080	29/08/2018--12:31:00	31.43	16	-0.9957	-0.125441	0.150197
73140	29/08/2018--12:32:00	31.48	3	-0.98021	-0.0200293	0.209954
73200	29/08/2018--12:33:00	31.53	29	-0.918249	-0.155558	0.43404
73260	29/08/2018--12:34:00	31.52	6	-0.9957	-0.170617	-0.148584
73320	29/08/2018--12:35:00	31.57	2	-0.9957	-0.170617	-0.178462
73380	29/08/2018--12:36:00	31.66	0	-101.119	-0.125441	-0.148584
73440	29/08/2018--12:37:00	31.73	409	-101.119	0.145617	-0.088828
73500	29/08/2018--12:38:00	31.66	385	-101.119	-0.00497053	-0.088828
73560	29/08/2018--12:39:00	31.54	170	-104.217	0.0703234	-0.103767
73620	29/08/2018--12:40:00	31.45	400	-0.9957	0.100441	-0.103767
73680	29/08/2018--12:41:00	31.44	407	-101.119	0.0100883	-0.103767
73740	29/08/2018--12:42:00	31.38	118	-0.9957	0.1155	-0.103767
73800	29/08/2018--12:43:00	31.32	515	-0.9957	0.1155	-0.103767
73860	29/08/2018--12:44:00	31.32	2	-101.119	-0.0501469	-0.103767
73920	29/08/2018--12:45:00	31.3	7	-0.9957	0.0251471	-0.103767
73980	29/08/2018--12:46:00	31.23	0	-0.9957	0.130559	-0.088828
74040	29/08/2018--12:47:00	31.14	1	-0.9957	0.1155	-0.088828
74100	29/08/2018--12:48:00	31.08	1	-0.9957	0.130559	-0.103767
74160	29/08/2018--12:49:00	31.05	370	-0.887269	-0.0200293	0.478857
74220	29/08/2018--12:50:00	31.09	591	-0.902759	0.1155	-0.118706
74280	29/08/2018--12:51:00	31.14	521	-0.608447	0.311264	-0.731208
74340	29/08/2018--12:52:00	31.28	136	-0.887269	-0.501911	-0.193402
74400	29/08/2018--12:53:00	31.45	18	-0.747858	-0.230852	-0.671452
74460	29/08/2018--12:54:00	31.63	109	-113.511	-0.110382	-0.103767
74520	29/08/2018--12:55:00	31.67	497	-101.119	-0.0200293	-0.088828
74580	29/08/2018--12:56:00	31.7	310	-0.856289	-0.110382	-0.163523
74640	29/08/2018--12:57:00	31.71	853	-105.766	-0.125441	-0.0141326
74700	29/08/2018--12:58:00	31.7	379	-0.778838	-0.170617	-0.656513
74760	29/08/2018--12:59:00	31.75	9	-0.732368	-0.0802645	-0.70133
74820	29/08/2018--13:00:00	31.82	4	-0.592957	-0.200735	-0.805904
74880	29/08/2018--13:01:00	31.93	0	-0.608447	-0.185676	-0.805904
74940	29/08/2018--13:02:00	32.05	0	-0.608447	-0.185676	-0.805904
75000	29/08/2018--13:03:00	32.17	0	-0.608447	-0.185676	-0.805904
75060	29/08/2018--13:04:00	32.23	1	-0.623937	-0.170617	-0.790965
75120	29/08/2018--13:05:00	32.27	0	-0.608447	-0.0501469	-0.820843
75180	29/08/2018--13:06:00	32.31	0	-0.608447	-0.00497053	-0.820843
75240	29/08/2018--13:07:00	32.36	1	-0.561976	0.0552646	-0.850721
75300	29/08/2018--13:08:00	32.42	0	-0.577466	0.0552646	-0.835782
75360	29/08/2018--13:09:00	32.47	0	-0.561976	0.0402058	-0.850721
75420	29/08/2018--13:10:00	32.52	0	-0.561976	0.0402058	-0.850721
75480	29/08/2018--13:11:00	32.56	0	-0.577466	0.0552646	-0.850721
75540	29/08/2018--13:12:00	32.51	404	-101.119	-0.185676	-0.103767
75600	29/08/2018--13:13:00	32.38	536	-0.933739	0.0703234	-0.148584
75660	29/08/2018--13:14:00	32.72	503	-110.413	-0.0652057	-0.0290717
75720	29/08/2018--13:15:00	33.7	983	-0.515506	-0.155558	-0.0440108
75780	29/08/2018--13:16:00	33.88	484	-102.668	-0.0652057	-0.103767
75840	29/08/2018--13:17:00	33.64	417	-105.766	-0.00497053	-0.133645
75900	29/08/2018--13:18:00	33.3	507	-0.933739	0.130559	-0.0589498
75960	29/08/2018--13:19:00	32.95	25	-0.685897	0.0853822	-0.731208
76020	29/08/2018--13:20:00	32.71	2	-0.701387	0.100441	-0.731208
76080	29/08/2018--13:21:00	32.61	7	-0.670407	-0.0802645	-0.761087
76140	29/08/2018--13:22:00	32.61	1	-0.685897	-0.185676	-0.731208
76200	29/08/2018--13:23:00	32.57	9	-0.716878	0.0100883	-0.731208
76260	29/08/2018--13:24:00	32.56	6	-0.654917	0.0251471	-0.776026
76320	29/08/2018--13:25:00	32.57	214	-113.511	-0.245911	-0.148584
76380	29/08/2018--13:26:00	32.47	302	-101.119	-0.170617	-0.118706
76440	29/08/2018--13:27:00	32.31	502	-0.918249	0.0251471	-0.103767
76500	29/08/2018--13:28:00	32.14	404	-101.119	0.0552646	-0.103767
76560	29/08/2018--13:29:00	31.97	499	-0.856289	-0.0802645	0.553552
76620	29/08/2018--13:30:00	31.96	0	-0.840799	-0.110382	0.538613
76680	29/08/2018--13:31:00	32.03	44	-0.716878	-0.215794	-0.70133
76740	29/08/2018--13:32:00	32.09	0	-0.732368	-0.185676	-0.70133
76800	29/08/2018--13:33:00	32.18	9	-0.530996	-0.0953233	-0.850721
76860	29/08/2018--13:34:00	32.2	9	-0.887269	-0.336264	-0.432427
76920	29/08/2018--13:35:00	32.16	0	-0.964719	-0.155558	-0.327853
76980	29/08/2018--13:36:00	32.05	1	-0.964719	-0.155558	-0.342792
77040	29/08/2018--13:37:00	31.96	0	-0.964719	-0.0350881	-0.327853
77100	29/08/2018--13:38:00	31.94	3	-0.964719	-0.0350881	-0.327853
77160	29/08/2018--13:39:00	31.9	0	-0.964719	-0.0652057	-0.342792
77220	29/08/2018--13:40:00	31.89	0	-0.964719	-0.0652057	-0.342792
77280	29/08/2018--13:41:00	31.88	0	-0.964719	-0.0501469	-0.357731
77340	29/08/2018--13:42:00	31.86	0	-0.949229	-0.0350881	-0.372671
77400	29/08/2018--13:43:00	31.87	27	-0.9957	-0.185676	-0.402549
77460	29/08/2018--13:44:00	31.86	64	-0.949229	-0.155558	-0.327853
77520	29/08/2018--13:45:00	31.88	38	-186.315	-0.411558	-0.447366
77580	29/08/2018--13:46:00	31.85	151	-0.00433197	-0.125441	-101.505
77640	29/08/2018--13:47:00	31.77	0	-0.00433197	-0.125441	-101.505
77700	29/08/2018--13:48:00	31.66	0	-0.00433197	-0.125441	-101.505
77760	29/08/2018--13:49:00	31.61	0	-0.00433197	-0.125441	-101.505
77820	29/08/2018--13:50:00	31.52	0	-0.00433197	-0.125441	-101.505
77880	29/08/2018--13:51:00	31.48	0	-0.00433197	-0.125441	-101.505
77940	29/08/2018--13:52:00	31.45	0	-0.00433197	-0.125441	-101.505
78000	29/08/2018--13:53:00	31.42	0	-0.00433197	-0.125441	-100.011
78060	29/08/2018--13:54:00	31.39	0	-0.00433197	-0.125441	-101.505
78120	29/08/2018--13:55:00	31.37	0	-0.00433197	-0.125441	-101.505
78180	29/08/2018--13:56:00	31.35	0	-0.00433197	-0.125441	-101.505
78240	29/08/2018--13:57:00	31.32	0	-0.00433197	-0.125441	-101.505
78300	29/08/2018--13:58:00	31.33	0	-0.00433197	-0.125441	-101.505
78360	29/08/2018--13:59:00	31.33	0	-0.00433197	-0.125441	-101.505
78420	29/08/2018--14:00:00	31.32	0	-0.00433197	-0.125441	-100.011
78480	29/08/2018--14:01:00	31.3	0	-0.00433197	-0.125441	-101.505
78540	29/08/2018--14:02:00	31.31	0	-0.00433197	-0.125441	-101.505
78600	29/08/2018--14:03:00	31.29	0	-0.00433197	-0.125441	-101.505
78660	29/08/2018--14:04:00	31.29	0	-0.00433197	-0.125441	-101.505
78720	29/08/2018--14:05:00	31.3	0	-0.00433197	-0.125441	-101.505
78780	29/08/2018--14:06:00	31.31	0	-0.00433197	-0.125441	-101.505
78840	29/08/2018--14:07:00	31.31	0	-0.00433197	-0.110382	-101.505
78900	29/08/2018--14:08:00	31.31	0	-0.00433197	-0.125441	-100.011
78960	29/08/2018--14:09:00	31.32	0	-0.00433197	-0.110382	-101.505
79020	29/08/2018--14:10:00	31.31	0	-0.00433197	-0.125441	-101.505
79080	29/08/2018--14:11:00	31.31	0	-0.00433197	-0.125441	-101.505
79140	29/08/2018--14:12:00	31.34	0	-0.00433197	-0.110382	-101.505
79200	29/08/2018--14:13:00	31.32	0	-0.00433197	-0.125441	-101.505
79260	29/08/2018--14:14:00	31.34	0	-0.00433197	-0.110382	-100.011
79320	29/08/2018--14:15:00	31.33	0	-0.00433197	-0.125441	-101.505
79380	29/08/2018--14:16:00	31.33	0	-0.00433197	-0.125441	-101.505
79440	29/08/2018--14:17:00	31.34	0	-0.00433197	-0.110382	-101.505
79500	29/08/2018--14:18:00	31.34	0	-0.00433197	-0.110382	-100.011
79560	29/08/2018--14:19:00	31.34	0	-0.00433197	-0.125441	-101.505
79620	29/08/2018--14:20:00	31.34	0	-0.00433197	-0.110382	-101.505
79680	29/08/2018--14:21:00	31.34	0	-0.00433197	-0.125441	-101.505
79740	29/08/2018--14:22:00	31.34	0	-0.00433197	-0.110382	-101.505
79800	29/08/2018--14:23:00	31.35	0	-0.00433197	-0.110382	-101.505
79860	29/08/2018--14:24:00	31.35	0	-0.00433197	-0.125441	-101.505
79920	29/08/2018--14:25:00	31.36	2	-0.0198221	-0.110382	-101.505
79980	29/08/2018--14:26:00	31.37	0	-0.0198221	-0.110382	-101.505
80040	29/08/2018--14:27:00	31.38	0	-0.00433197	-0.110382	-101.505
80100	29/08/2018--14:28:00	31.38	0	-0.00433197	-0.110382	-101.505
80160	29/08/2018--14:29:00	31.38	0	-0.0198221	-0.0953233	-101.505
80220	29/08/2018--14:30:00	31.36	0	-0.00433197	-0.0953233	-101.505
80280	29/08/2018--14:31:00	31.38	0	-0.0198221	-0.110382	-101.505
80340	29/08/2018--14:32:00	31.36	0	-0.0198221	-0.0953233	-101.505
80400	29/08/2018--14:33:00	31.38	0	-0.0198221	-0.110382	-101.505
80460	29/08/2018--14:34:00	31.36	0	-0.0198221	-0.110382	-101.505
80520	29/08/2018--14:35:00	31.37	0	-0.00433197	-0.110382	-101.505
80580	29/08/2018--14:36:00	31.36	0	-0.0198221	-0.110382	-101.505
80640	29/08/2018--14:37:00	31.38	0	-0.0198221	-0.110382	-101.505
80700	29/08/2018--14:38:00	31.36	0	-0.00433197	-0.110382	-101.505
80760	29/08/2018--14:39:00	31.36	0	-0.0198221	-0.110382	-101.505
80820	29/08/2018--14:40:00	31.38	0	-0.00433197	-0.110382	-101.505
80880	29/08/2018--14:41:00	31.36	0	-0.0198221	-0.110382	-101.505
80940	29/08/2018--14:42:00	31.37	0	-0.0198221	-0.110382	-101.505
81000	29/08/2018--14:43:00	31.37	0	-0.00433197	-0.110382	-101.505
81060	29/08/2018--14:44:00	31.38	0	-0.00433197	-0.110382	-101.505
81120	29/08/2018--14:45:00	31.36	0	-0.00433197	-0.110382	-101.505
81180	29/08/2018--14:46:00	31.36	0	-0.0198221	-0.110382	-101.505
81240	29/08/2018--14:47:00	31.36	0	-0.00433197	-0.110382	-101.505
81300	29/08/2018--14:48:00	31.34	0	-0.0198221	-0.110382	-101.505
81360	29/08/2018--14:49:00	31.35	0	-0.0198221	-0.110382	-101.505
81420	29/08/2018--14:50:00	31.36	0	-0.0198221	-0.110382	-101.505
81480	29/08/2018--14:51:00	31.33	0	-0.0198221	-0.0953233	-101.505
81540	29/08/2018--14:52:00	31.35	0	-0.00433197	-0.0953233	-101.505
81600	29/08/2018--14:53:00	31.34	0	-0.00433197	-0.0953233	-101.505
81660	29/08/2018--14:54:00	31.35	0	-0.00433197	-0.0953233	-101.505
81720	29/08/2018--14:55:00	31.34	0	-0.00433197	-0.0953233	-101.505
81780	29/08/2018--14:56:00	31.33	0	-0.00433197	-0.110382	-101.505
81840	29/08/2018--14:57:00	31.34	0	-0.00433197	-0.110382	-101.505
81900	29/08/2018--14:58:00	31.34	0	-0.00433197	-0.110382	-101.505
81960	29/08/2018--14:59:00	31.33	0	-0.0198221	-0.110382	-101.505
82020	29/08/2018--15:00:00	31.33	0	-0.0198221	-0.110382	-101.505
82080	29/08/2018--15:01:00	31.35	0	-0.00433197	-0.0953233	-101.505
82140	29/08/2018--15:02:00	31.34	0	-0.00433197	-0.0953233	-101.505
82200	29/08/2018--15:03:00	31.32	0	-0.0198221	-0.110382	-101.505
82260	29/08/2018--15:04:00	31.35	0	-0.00433197	-0.110382	-101.505
82320	29/08/2018--15:05:00	31.33	0	-0.0198221	-0.0953233	-101.505
82380	29/08/2018--15:06:00	31.34	0	-0.00433197	-0.0953233	-101.505
82440	29/08/2018--15:07:00	31.36	0	-0.0198221	-0.110382	-101.505
82500	29/08/2018--15:08:00	31.36	0	-0.00433197	-0.0953233	-101.505
82560	29/08/2018--15:09:00	31.34	0	-0.0198221	-0.110382	-101.505
82620	29/08/2018--15:10:00	31.36	0	-0.00433197	-0.110382	-101.505
82680	29/08/2018--15:11:00	31.36	0	-0.00433197	-0.110382	-101.505
82740	29/08/2018--15:12:00	31.37	0	-0.00433197	-0.0953233	-101.505
82800	29/08/2018--15:13:00	31.37	0	-0.00433197	-0.0953233	-101.505
82860	29/08/2018--15:14:00	31.35	0	-0.0198221	-0.110382	-101.505
82920	29/08/2018--15:15:00	31.36	0	-0.0198221	-0.0953233	-101.505
82980	29/08/2018--15:16:00	31.36	0	-0.00433197	-0.110382	-101.505
83040	29/08/2018--15:17:00	31.36	0	-0.00433197	-0.0953233	-101.505
83100	29/08/2018--15:18:00	31.38	0	-0.00433197	-0.110382	-101.505
83160	29/08/2018--15:19:00	31.37	0	-0.00433197	-0.0953233	-101.505
83220	29/08/2018--15:20:00	31.35	0	-0.0198221	-0.110382	-101.505
83280	29/08/2018--15:21:00	31.36	0	-0.0198221	-0.0953233	-101.505
83340	29/08/2018--15:22:00	31.36	0	-0.00433197	-0.110382	-101.505
83400	29/08/2018--15:23:00	31.39	0	-0.00433197	-0.0953233	-101.505
83460	29/08/2018--15:24:00	31.36	0	-0.0198221	-0.110382	-101.505
83520	29/08/2018--15:25:00	31.35	0	-0.0198221	-0.110382	-101.505
83580	29/08/2018--15:26:00	31.36	0	-0.0198221	-0.0953233	-101.505
83640	29/08/2018--15:27:00	31.35	0	-0.00433197	-0.0953233	-101.505
83700	29/08/2018--15:28:00	31.35	0	-0.00433197	-0.110382	-101.505
83760	29/08/2018--15:29:00	31.35	0	-0.00433197	-0.110382	-102.999
83820	29/08/2018--15:30:00	31.37	0	-0.00433197	-0.0953233	-101.505
83880	29/08/2018--15:31:00	31.36	0	-0.0198221	-0.110382	-101.505
83940	29/08/2018--15:32:00	31.37	0	-0.00433197	-0.0953233	-101.505
84000	29/08/2018--15:33:00	31.37	0	-0.0198221	-0.110382	-101.505
84060	29/08/2018--15:34:00	31.36	0	-0.00433197	-0.110382	-101.505
84120	29/08/2018--15:35:00	31.36	0	-0.00433197	-0.0953233	-101.505
84180	29/08/2018--15:36:00	31.36	0	-0.00433197	-0.110382	-101.505
84240	29/08/2018--15:37:00	31.35	0	-0.00433197	-0.110382	-101.505
84300	29/08/2018--15:38:00	31.33	0	-0.00433197	-0.0953233	-101.505
84360	29/08/2018--15:39:00	31.35	0	-0.0198221	-0.110382	-101.505
84420	29/08/2018--15:40:00	31.34	0	-0.00433197	-0.110382	-101.505
84480	29/08/2018--15:41:00	31.35	0	-0.00433197	-0.110382	-101.505
84540	29/08/2018--15:42:00	31.35	0	-0.00433197	-0.0953233	-101.505
84600	29/08/2018--15:43:00	31.31	0	-0.0198221	-0.0953233	-101.505
84660	29/08/2018--15:44:00	31.33	0	-0.0198221	-0.110382	-101.505
84720	29/08/2018--15:45:00	31.33	0	-0.00433197	-0.110382	-101.505
84780	29/08/2018--15:46:00	31.33	0	-0.0198221	-0.110382	-101.505
84840	29/08/2018--15:47:00	31.33	0	-0.00433197	-0.110382	-101.505
84900	29/08/2018--15:48:00	31.34	0	-0.00433197	-0.110382	-101.505
84960	29/08/2018--15:49:00	31.36	0	-0.00433197	-0.0953233	-101.505
85020	29/08/2018--15:50:00	31.36	0	-0.00433197	-0.0953233	-101.505
85080	29/08/2018--15:51:00	31.38	0	-0.00433197	-0.0953233	-101.505
85140	29/08/2018--15:52:00	31.39	0	-0.00433197	-0.110382	-101.505
85200	29/08/2018--15:53:00	31.39	0	-0.00433197	-0.110382	-101.505
85260	29/08/2018--15:54:00	31.42	0	-0.00433197	-0.110382	-101.505
85320	29/08/2018--15:55:00	31.4	0	-0.00433197	-0.0953233	-101.505
85380	29/08/2018--15:56:00	31.42	0	-0.00433197	-0.0953233	-101.505
85440	29/08/2018--15:57:00	31.42	0	-0.00433197	-0.110382	-101.505
85500	29/08/2018--15:58:00	31.43	0	-0.00433197	-0.0953233	-100.011
85560	29/08/2018--15:59:00	31.44	0	-0.00433197	-0.110382	-101.505
85620	29/08/2018--16:00:00	31.43	0	-0.00433197	-0.0953233	-101.505
85680	29/08/2018--16:01:00	31.44	0	-0.00433197	-0.110382	-101.505
85740	29/08/2018--16:02:00	31.44	0	-0.00433197	-0.0953233	-101.505
85800	29/08/2018--16:03:00	31.45	0	-0.00433197	-0.0953233	-101.505
85860	29/08/2018--16:04:00	31.45	0	-0.00433197	-0.110382	-101.505
85920	29/08/2018--16:05:00	31.44	0	-0.0198221	-0.0953233	-101.505
85980	29/08/2018--16:06:00	31.46	0	-0.0198221	-0.0953233	-101.505
86040	29/08/2018--16:07:00	31.45	0	-0.00433197	-0.110382	-101.505
86100	29/08/2018--16:08:00	31.45	0	-0.00433197	-0.110382	-101.505
86160	29/08/2018--16:09:00	31.47	0	-0.00433197	-0.110382	-101.505
86220	29/08/2018--16:10:00	31.46	0	-0.00433197	-0.0953233	-101.505
86280	29/08/2018--16:11:00	31.46	0	-0.00433197	-0.0953233	-101.505
86340	29/08/2018--16:12:00	31.47	0	-0.00433197	-0.110382	-101.505
86400	29/08/2018--16:13:00	31.46	0	-0.00433197	-0.0953233	-101.505
86460	29/08/2018--16:14:00	31.47	0	-0.0198221	-0.110382	-101.505
86520	29/08/2018--16:15:00	31.46	0	-0.00433197	-0.110382	-101.505
86580	29/08/2018--16:16:00	31.48	0	-0.00433197	-0.0953233	-101.505
86640	29/08/2018--16:17:00	31.48	0	0.0266483	-0.110382	-101.505
86700	29/08/2018--16:18:00	31.48	0	0.0266483	-0.110382	-101.505
86760	29/08/2018--16:19:00	31.47	0	0.0111582	-0.0953233	-101.505
86820	29/08/2018--16:20:00	31.48	0	0.0266483	-0.110382	-101.505
86880	29/08/2018--16:21:00	31.49	0	0.0111582	-0.110382	-101.505
86940	29/08/2018--16:22:00	31.48	0	0.0111582	-0.110382	-101.505
87000	29/08/2018--16:23:00	31.49	0	0.0111582	-0.110382	-101.505
87060	29/08/2018--16:24:00	31.48	0	0.0111582	-0.0953233	-101.505
87120	29/08/2018--16:25:00	31.49	0	0.0111582	-0.0953233	-101.505
87180	29/08/2018--16:26:00	31.47	0	0.0111582	-0.0953233	-101.505
87240	29/08/2018--16:27:00	31.49	0	0.0111582	-0.110382	-101.505
87300	29/08/2018--16:28:00	31.5	0	0.0111582	-0.110382	-101.505
87360	29/08/2018--16:29:00	31.48	2	0.0111582	-0.0953233	-101.505
87420	29/08/2018--16:30:00	31.48	0	0.0111582	-0.0953233	-101.505
87480	29/08/2018--16:31:00	31.49	0	0.0111582	-0.0953233	-101.505
87540	29/08/2018--16:32:00	31.49	0	0.0111582	-0.0802645	-101.505
87600	29/08/2018--16:33:00	31.48	0	0.0111582	-0.0953233	-101.505
87660	29/08/2018--16:34:00	31.48	0	0.0111582	-0.0953233	-101.505
87720	29/08/2018--16:35:00	31.5	0	0.0111582	-0.0802645	-101.505
87780	29/08/2018--16:36:00	31.5	0	0.0111582	-0.0802645	-101.505
87840	29/08/2018--16:37:00	31.49	0	0.0111582	-0.0953233	-101.505
87900	29/08/2018--16:38:00	31.49	0	0.0111582	-0.0953233	-101.505
87960	29/08/2018--16:39:00	31.5	0	0.0111582	-0.0953233	-101.505
88020	29/08/2018--16:40:00	31.49	0	0.0111582	-0.0953233	-101.505
88080	29/08/2018--16:41:00	31.48	0	0.0111582	-0.0953233	-101.505
88140	29/08/2018--16:42:00	31.49	0	0.0111582	-0.0953233	-101.505
88200	29/08/2018--16:43:00	31.5	4	0.0266483	-0.125441	-101.505
88260	29/08/2018--16:44:00	31.5	0	0.0266483	-0.110382	-101.505
88320	29/08/2018--16:45:00	31.47	0	0.0266483	-0.125441	-101.505
88380	29/08/2018--16:46:00	31.49	0	0.0266483	-0.125441	-101.505
88440	29/08/2018--16:47:00	31.48	0	0.0266483	-0.125441	-101.505
88500	29/08/2018--16:48:00	31.49	0	0.0266483	-0.110382	-101.505
88560	29/08/2018--16:49:00	31.46	0	0.0266483	-0.125441	-100.011
88620	29/08/2018--16:50:00	31.48	0	0.0266483	-0.125441	-101.505
88680	29/08/2018--16:51:00	31.48	0	0.0266483	-0.125441	-101.505
88740	29/08/2018--16:52:00	31.47	0	0.0266483	-0.125441	-101.505
88800	29/08/2018--16:53:00	31.48	0	0.0266483	-0.110382	-101.505
88860	29/08/2018--16:54:00	31.48	0	0.0266483	-0.110382	-101.505
88920	29/08/2018--16:55:00	31.48	0	0.0266483	-0.125441	-101.505
88980	29/08/2018--16:56:00	31.48	0	0.0266483	-0.125441	-101.505
89040	29/08/2018--16:57:00	31.5	0	0.0266483	-0.125441	-101.505
89100	29/08/2018--16:58:00	31.49	0	0.0266483	-0.125441	-101.505
89160	29/08/2018--16:59:00	31.47	0	0.0266483	-0.125441	-101.505
89220	29/08/2018--17:00:00	31.48	1	0.0421384	-0.0953233	-101.505
89280	29/08/2018--17:01:00	31.48	0	0.0421384	-0.0953233	-101.505
89340	29/08/2018--17:02:00	31.48	0	0.0421384	-0.0953233	-101.505
89400	29/08/2018--17:03:00	31.48	0	0.0421384	-0.0953233	-101.505
89460	29/08/2018--17:04:00	31.5	0	0.0421384	-0.0953233	-101.505
89520	29/08/2018--17:05:00	31.5	0	0.0421384	-0.0953233	-101.505
89580	29/08/2018--17:06:00	31.48	0	0.0421384	-0.0953233	-101.505
89640	29/08/2018--17:07:00	31.49	0	0.0421384	-0.0953233	-101.505
89700	29/08/2018--17:08:00	31.48	0	0.0421384	-0.0953233	-101.505
89760	29/08/2018--17:09:00	31.48	0	0.0421384	-0.0953233	-101.505
89820	29/08/2018--17:10:00	31.49	0	0.0421384	-0.0953233	-101.505
89880	29/08/2018--17:11:00	31.5	0	0.0266483	-0.0953233	-101.505
89940	29/08/2018--17:12:00	31.5	0	0.0421384	-0.0953233	-101.505
90000	29/08/2018--17:13:00	31.48	0	0.0421384	-0.0953233	-101.505
90060	29/08/2018--17:14:00	31.52	0	0.0421384	-0.0953233	-101.505
90120	29/08/2018--17:15:00	31.49	0	0.0421384	-0.0953233	-101.505
90180	29/08/2018--17:16:00	31.5	85	-0.128253	0.0402058	0.986786
90240	29/08/2018--17:17:00	31.54	2	-0.128253	0.0402058	0.986786
90300	29/08/2018--17:18:00	31.54	0	-0.128253	0.0402058	0.986786
90360	29/08/2018--17:19:00	31.55	0	-0.128253	0.0402058	0.986786
90420	29/08/2018--17:20:00	31.56	0	-0.128253	0.0402058	0.986786
90480	29/08/2018--17:21:00	31.57	0	-0.128253	0.0402058	0.986786
90540	29/08/2018--17:22:00	31.57	0	-0.128253	0.0402058	0.986786
90600	29/08/2018--17:23:00	31.59	0	-0.128253	0.0402058	0.986786
90660	29/08/2018--17:24:00	31.57	0	-0.128253	0.0402058	0.986786
90720	29/08/2018--17:25:00	31.6	0	-0.128253	0.0402058	0.986786
90780	29/08/2018--17:26:00	31.59	0	-0.128253	0.0402058	0.986786
90840	29/08/2018--17:27:00	31.58	0	-0.128253	0.0402058	0.986786
90900	29/08/2018--17:28:00	31.59	0	-0.128253	0.0402058	0.986786
90960	29/08/2018--17:29:00	31.59	0	-0.128253	0.0402058	0.986786
91020	29/08/2018--17:30:00	31.59	0	-0.128253	0.0402058	0.986786
91080	29/08/2018--17:31:00	31.6	0	-0.128253	0.0402058	0.986786
91140	29/08/2018--17:32:00	31.58	0	-0.128253	0.0402058	0.986786
91200	29/08/2018--17:33:00	31.58	0	-0.128253	0.0402058	0.986786
91260	29/08/2018--17:34:00	31.57	0	-0.128253	0.0402058	0.986786
91320	29/08/2018--17:35:00	31.57	0	-0.128253	0.0402058	0.986786
91380	29/08/2018--17:36:00	31.57	0	-0.128253	0.0402058	0.986786
91440	29/08/2018--17:37:00	31.57	0	-0.128253	0.0402058	0.986786
91500	29/08/2018--17:38:00	31.55	0	-0.128253	0.0402058	0.986786
91560	29/08/2018--17:39:00	31.55	0	-0.128253	0.0402058	0.986786
91620	29/08/2018--17:40:00	31.56	0	-0.128253	0.0552646	0.986786
91680	29/08/2018--17:41:00	31.55	0	-0.128253	0.0402058	0.986786
91740	29/08/2018--17:42:00	31.55	0	-0.112763	0.0402058	0.986786
91800	29/08/2018--17:43:00	31.54	0	-0.128253	0.0552646	0.986786
91860	29/08/2018--17:44:00	31.54	0	-0.128253	0.0402058	0.986786
91920	29/08/2018--17:45:00	31.52	0	-0.112763	0.0402058	0.971847
91980	29/08/2018--17:46:00	31.52	0	-0.128253	0.0402058	0.986786
92040	29/08/2018--17:47:00	31.52	0	-0.112763	0.0552646	0.986786
92100	29/08/2018--17:48:00	31.52	0	-0.128253	0.0402058	0.971847
92160	29/08/2018--17:49:00	31.51	0	-0.112763	0.0402058	0.986786
92220	29/08/2018--17:50:00	31.49	0	-0.112763	0.0552646	0.986786
92280	29/08/2018--17:51:00	31.49	0	-0.112763	0.0402058	0.986786
92340	29/08/2018--17:52:00	31.51	0	-0.128253	0.0402058	0.971847
92400	29/08/2018--17:53:00	31.49	0	-0.112763	0.0402058	0.986786
92460	29/08/2018--17:54:00	31.49	0	-0.112763	0.0402058	0.986786
92520	29/08/2018--17:55:00	31.49	0	-0.112763	0.0402058	0.986786
92580	29/08/2018--17:56:00	31.49	0	-0.112763	0.0552646	0.986786
92640	29/08/2018--17:57:00	31.48	0	-0.128253	0.0402058	0.986786
92700	29/08/2018--17:58:00	31.48	0	-0.128253	0.0402058	0.986786
92760	29/08/2018--17:59:00	31.48	0	-0.112763	0.0402058	0.986786
92820	29/08/2018--18:00:00	31.48	0	-0.112763	0.0402058	0.986786
92880	29/08/2018--18:01:00	31.44	0	-0.128253	0.0402058	0.986786
92940	29/08/2018--18:02:00	31.47	0	-0.128253	0.0402058	0.986786
93000	29/08/2018--18:03:00	31.44	0	-0.112763	0.0402058	0.986786
93060	29/08/2018--18:04:00	31.46	0	-0.112763	0.0552646	0.986786
93120	29/08/2018--18:05:00	31.45	0	-0.112763	0.0402058	0.986786
93180	29/08/2018--18:06:00	31.46	0	-0.112763	0.0402058	0.986786
93240	29/08/2018--18:07:00	31.43	0	-0.112763	0.0402058	0.986786
93300	29/08/2018--18:08:00	31.43	0	-0.128253	0.0402058	0.986786
93360	29/08/2018--18:09:00	31.43	0	-0.128253	0.0402058	0.986786
93420	29/08/2018--18:10:00	31.42	0	-0.112763	0.0402058	0.986786
93480	29/08/2018--18:11:00	31.43	0	-0.112763	0.0402058	0.986786
93540	29/08/2018--18:12:00	31.42	0	-0.112763	0.0402058	0.986786
93600	29/08/2018--18:13:00	31.42	0	-0.112763	0.0402058	0.986786
93660	29/08/2018--18:14:00	31.39	0	-0.112763	0.0552646	0.986786
93720	29/08/2018--18:15:00	31.4	0	-0.112763	0.0402058	0.986786
93780	29/08/2018--18:16:00	31.39	0	-0.112763	0.0402058	0.986786
93840	29/08/2018--18:17:00	31.39	0	-0.112763	0.0402058	0.986786
93900	29/08/2018--18:18:00	31.38	0	-0.128253	0.0402058	0.986786
93960	29/08/2018--18:19:00	31.38	0	-0.112763	0.0402058	0.986786
94020	29/08/2018--18:20:00	31.37	0	-0.112763	0.0402058	0.986786
94080	29/08/2018--18:21:00	31.35	0	-0.112763	0.0402058	0.986786
94140	29/08/2018--18:22:00	31.33	0	-0.112763	0.0402058	0.986786
94200	29/08/2018--18:23:00	31.34	0	-0.112763	0.0402058	0.986786
94260	29/08/2018--18:24:00	31.31	0	-0.128253	0.0402058	0.986786
94320	29/08/2018--18:25:00	31.31	0	-0.112763	0.0402058	0.986786
94380	29/08/2018--18:26:00	31.32	0	-0.112763	0.0402058	0.986786
94440	29/08/2018--18:27:00	31.3	0	-0.112763	0.0552646	0.986786
94500	29/08/2018--18:28:00	31.31	0	-0.112763	0.0402058	0.986786
94560	29/08/2018--18:29:00	31.29	0	-0.112763	0.0552646	0.986786
94620	29/08/2018--18:30:00	31.31	0	-0.112763	0.0552646	0.986786
94680	29/08/2018--18:31:00	31.3	0	-0.112763	0.0402058	0.986786
94740	29/08/2018--18:32:00	31.3	0	-0.112763	0.0552646	0.986786
94800	29/08/2018--18:33:00	31.31	0	-0.112763	0.0552646	0.986786
94860	29/08/2018--18:34:00	31.31	0	-0.112763	0.0552646	0.986786
94920	29/08/2018--18:35:00	31.3	0	-0.112763	0.0402058	0.986786
94980	29/08/2018--18:36:00	31.3	0	-0.112763	0.0552646	0.986786
95040	29/08/2018--18:37:00	31.29	0	-0.112763	0.0552646	0.986786
95100	29/08/2018--18:38:00	31.3	0	-0.112763	0.0402058	0.986786
95160	29/08/2018--18:39:00	31.32	0	-0.112763	0.0552646	0.986786
95220	29/08/2018--18:40:00	31.3	0	-0.112763	0.0402058	0.986786
95280	29/08/2018--18:41:00	31.31	0	-0.112763	0.0402058	0.986786
95340	29/08/2018--18:42:00	31.3	0	-0.112763	0.0552646	0.986786
95400	29/08/2018--18:43:00	31.29	0	-0.112763	0.0402058	0.986786
95460	29/08/2018--18:44:00	31.28	0	-0.112763	0.0402058	0.986786
95520	29/08/2018--18:45:00	31.3	0	-0.112763	0.0552646	0.986786
95580	29/08/2018--18:46:00	31.29	0	-0.112763	0.0402058	0.986786
95640	29/08/2018--18:47:00	31.28	0	-0.112763	0.0402058	0.986786
95700	29/08/2018--18:48:00	31.28	0	-0.112763	0.0552646	0.986786
95760	29/08/2018--18:49:00	31.25	0	-0.112763	0.0552646	0.986786
95820	29/08/2018--18:50:00	31.25	0	-0.112763	0.0402058	0.986786
95880	29/08/2018--18:51:00	31.25	0	-0.112763	0.0552646	0.986786
95940	29/08/2018--18:52:00	31.25	0	-0.112763	0.0402058	0.986786
96000	29/08/2018--18:53:00	31.24	0	-0.112763	0.0402058	100.172
96060	29/08/2018--18:54:00	31.24	0	-0.112763	0.0402058	0.986786
96120	29/08/2018--18:55:00	31.25	0	-0.112763	0.0552646	0.986786
96180	29/08/2018--18:56:00	31.22	0	-0.112763	0.0402058	0.986786
96240	29/08/2018--18:57:00	31.22	0	-0.112763	0.0402058	0.986786
96300	29/08/2018--18:58:00	31.2	0	-0.112763	0.0552646	0.986786
96360	29/08/2018--18:59:00	31.18	0	-0.112763	0.0552646	0.986786
96420	29/08/2018--19:00:00	31.19	0	-0.112763	0.0552646	0.986786
96480	29/08/2018--19:01:00	31.16	0	-0.112763	0.0402058	0.986786
96540	29/08/2018--19:02:00	31.18	0	-0.128253	0.0402058	0.986786
96600	29/08/2018--19:03:00	31.16	0	-0.112763	0.0402058	0.986786
96660	29/08/2018--19:04:00	31.16	0	-0.112763	0.0552646	0.986786
96720	29/08/2018--19:05:00	31.18	0	-0.112763	0.0402058	0.986786
96780	29/08/2018--19:06:00	31.16	0	-0.112763	0.0402058	0.986786
96840	29/08/2018--19:07:00	31.16	0	-0.112763	0.0402058	0.986786
96900	29/08/2018--19:08:00	31.16	0	-0.112763	0.0402058	0.986786
96960	29/08/2018--19:09:00	31.14	0	-0.112763	0.0402058	0.986786
97020	29/08/2018--19:10:00	31.13	0	-0.112763	0.0402058	0.971847
97080	29/08/2018--19:11:00	31.11	0	-0.112763	0.0402058	0.986786
97140	29/08/2018--19:12:00	31.11	0	-0.112763	0.0552646	0.986786
97200	29/08/2018--19:13:00	31.1	0	-0.112763	0.0402058	0.986786
97260	29/08/2018--19:14:00	31.09	0	-0.112763	0.0552646	0.986786
97320	29/08/2018--19:15:00	31.06	0	-0.112763	0.0402058	0.986786
97380	29/08/2018--19:16:00	31.05	0	-0.112763	0.0402058	0.986786
97440	29/08/2018--19:17:00	31.04	0	-0.112763	0.0552646	0.986786
97500	29/08/2018--19:18:00	31.04	0	-0.112763	0.0552646	0.986786
97560	29/08/2018--19:19:00	31.02	0	-0.112763	0.0402058	0.986786
97620	29/08/2018--19:20:00	31.01	0	-0.112763	0.0402058	0.986786
97680	29/08/2018--19:21:00	31	0	-0.112763	0.0552646	0.986786
97740	29/08/2018--19:22:00	31	0	-0.112763	0.0552646	0.986786
97800	29/08/2018--19:23:00	30.98	0	-0.112763	0.0552646	0.986786
97860	29/08/2018--19:24:00	30.97	0	-0.112763	0.0402058	0.986786
97920	29/08/2018--19:25:00	30.95	0	-0.112763	0.0552646	0.986786
97980	29/08/2018--19:26:00	30.95	0	-0.112763	0.0402058	0.986786
98040	29/08/2018--19:27:00	30.95	0	-0.112763	0.0552646	0.986786
98100	29/08/2018--19:28:00	30.97	0	-0.112763	0.0552646	0.986786
98160	29/08/2018--19:29:00	30.95	0	-0.112763	0.0552646	0.986786
98220	29/08/2018--19:30:00	30.97	0	-0.112763	0.0402058	0.986786
98280	29/08/2018--19:31:00	30.97	0	-0.112763	0.0402058	0.986786
98340	29/08/2018--19:32:00	30.99	0	-0.112763	0.0552646	0.986786
98400	29/08/2018--19:33:00	30.96	0	-0.112763	0.0552646	0.986786
98460	29/08/2018--19:34:00	31	0	-0.112763	0.0402058	0.986786
98520	29/08/2018--19:35:00	30.98	0	-0.112763	0.0402058	0.986786
98580	29/08/2018--19:36:00	30.99	0	-0.112763	0.0402058	0.986786
98640	29/08/2018--19:37:00	30.99	0	-0.112763	0.0402058	0.986786
98700	29/08/2018--19:38:00	30.98	0	-0.112763	0.0402058	0.986786
98760	29/08/2018--19:39:00	30.98	0	-0.112763	0.0402058	0.986786
98820	29/08/2018--19:40:00	30.96	0	-0.112763	0.0402058	0.986786
98880	29/08/2018--19:41:00	30.96	0	-0.112763	0.0402058	0.986786
98940	29/08/2018--19:42:00	30.98	0	-0.112763	0.0552646	0.986786
99000	29/08/2018--19:43:00	30.98	0	-0.112763	0.0552646	0.986786
99060	29/08/2018--19:44:00	30.98	0	-0.112763	0.0552646	0.986786
99120	29/08/2018--19:45:00	30.98	0	-0.112763	0.0402058	0.986786
99180	29/08/2018--19:46:00	30.98	0	-0.112763	0.0402058	0.986786
99240	29/08/2018--19:47:00	30.98	0	-0.112763	0.0402058	0.986786
99300	29/08/2018--19:48:00	30.97	0	-0.112763	0.0552646	0.986786
99360	29/08/2018--19:49:00	30.95	0	-0.112763	0.0402058	0.986786
99420	29/08/2018--19:50:00	30.96	0	-0.112763	0.0552646	0.986786
99480	29/08/2018--19:51:00	30.97	0	-0.112763	0.0402058	0.986786
99540	29/08/2018--19:52:00	30.95	0	-0.112763	0.0402058	0.986786
99600	29/08/2018--19:53:00	30.96	0	-0.112763	0.0402058	0.986786
99660	29/08/2018--19:54:00	30.95	0	-0.112763	0.0402058	0.986786
99720	29/08/2018--19:55:00	30.95	0	-0.112763	0.0402058	0.986786
99780	29/08/2018--19:56:00	30.96	0	-0.112763	0.0552646	0.986786
99840	29/08/2018--19:57:00	30.95	0	-0.112763	0.0552646	0.986786
99900	29/08/2018--19:58:00	30.93	0	-0.112763	0.0402058	0.986786
99960	29/08/2018--19:59:00	30.91	0	-0.112763	0.0402058	0.986786
100020	29/08/2018--20:00:00	30.92	0	-0.112763	0.0552646	0.986786
100080	29/08/2018--20:01:00	30.9	0	-0.112763	0.0402058	0.986786
100140	29/08/2018--20:02:00	30.88	0	-0.112763	0.0552646	0.986786
100200	29/08/2018--20:03:00	30.89	0	-0.112763	0.0552646	0.986786
100260	29/08/2018--20:04:00	30.88	0	-0.112763	0.0552646	0.986786
100320	29/08/2018--20:05:00	30.87	0	-0.112763	0.0552646	0.986786
100380	29/08/2018--20:06:00	30.86	0	-0.112763	0.0552646	0.986786
100440	29/08/2018--20:07:00	30.86	0	-0.112763	0.0552646	0.986786
100500	29/08/2018--20:08:00	30.84	0	-0.112763	0.0552646	0.986786
100560	29/08/2018--20:09:00	30.84	0	-0.112763	0.0552646	0.986786
100620	29/08/2018--20:10:00	30.84	0	-0.112763	0.0552646	0.986786
100680	29/08/2018--20:11:00	30.8	0	-0.112763	0.0402058	0.986786
100740	29/08/2018--20:12:00	30.8	0	-0.112763	0.0402058	0.986786
100800	29/08/2018--20:13:00	30.8	0	-0.112763	0.0552646	0.986786
100860	29/08/2018--20:14:00	30.78	0	-0.112763	0.0402058	0.986786
100920	29/08/2018--20:15:00	30.78	0	-0.112763	0.0402058	0.986786
100980	29/08/2018--20:16:00	30.77	0	-0.112763	0.0552646	0.986786
101040	29/08/2018--20:17:00	30.77	0	-0.112763	0.0402058	0.986786
101100	29/08/2018--20:18:00	30.75	0	-0.112763	0.0552646	0.986786
101160	29/08/2018--20:19:00	30.74	0	-0.112763	0.0402058	0.986786
101220	29/08/2018--20:20:00	30.72	0	-0.112763	0.0552646	0.986786
101280	29/08/2018--20:21:00	30.73	0	-0.112763	0.0552646	0.986786
101340	29/08/2018--20:22:00	30.7	0	-0.112763	0.0552646	0.986786
101400	29/08/2018--20:23:00	30.72	0	-0.112763	0.0402058	0.986786
101460	29/08/2018--20:24:00	30.71	0	-0.112763	0.0402058	0.986786
101520	29/08/2018--20:25:00	30.71	0	-0.112763	0.0552646	0.986786
101580	29/08/2018--20:26:00	30.7	0	-0.112763	0.0402058	0.986786
101640	29/08/2018--20:27:00	30.7	0	-0.112763	0.0402058	0.986786
101700	29/08/2018--20:28:00	30.7	0	-0.112763	0.0402058	0.986786
101760	29/08/2018--20:29:00	30.69	0	-0.112763	0.0402058	0.986786
101820	29/08/2018--20:30:00	30.68	0	-0.112763	0.0402058	0.986786
101880	29/08/2018--20:31:00	30.68	0	-0.112763	0.0402058	0.986786
101940	29/08/2018--20:32:00	30.66	0	-0.112763	0.0402058	0.986786
102000	29/08/2018--20:33:00	30.68	0	-0.112763	0.0552646	0.986786
102060	29/08/2018--20:34:00	30.68	0	-0.112763	0.0402058	0.986786
102120	29/08/2018--20:35:00	30.68	0	-0.112763	0.0402058	0.986786
102180	29/08/2018--20:36:00	30.67	0	-0.112763	0.0552646	0.986786
102240	29/08/2018--20:37:00	30.64	0	-0.112763	0.0402058	0.986786
102300	29/08/2018--20:38:00	30.65	0	-0.112763	0.0402058	0.986786
102360	29/08/2018--20:39:00	30.64	0	-0.112763	0.0552646	0.986786
102420	29/08/2018--20:40:00	30.64	0	-0.112763	0.0402058	0.986786
102480	29/08/2018--20:41:00	30.63	0	-0.112763	0.0402058	0.986786
102540	29/08/2018--20:42:00	30.63	0	-0.112763	0.0402058	0.986786
102600	29/08/2018--20:43:00	30.6	0	-0.112763	0.0402058	0.986786
102660	29/08/2018--20:44:00	30.62	0	-0.112763	0.0402058	0.986786
102720	29/08/2018--20:45:00	30.6	0	-0.112763	0.0402058	0.986786
102780	29/08/2018--20:46:00	30.61	0	-0.112763	0.0402058	0.986786
102840	29/08/2018--20:47:00	30.61	0	-0.112763	0.0552646	0.986786
102900	29/08/2018--20:48:00	30.61	0	-0.112763	0.0402058	0.986786
102960	29/08/2018--20:49:00	30.6	0	-0.112763	0.0552646	0.986786
103020	29/08/2018--20:50:00	30.6	0	-0.112763	0.0552646	0.986786
103080	29/08/2018--20:51:00	30.61	0	-0.112763	0.0552646	0.986786
103140	29/08/2018--20:52:00	30.61	0	-0.112763	0.0402058	0.986786
103200	29/08/2018--20:53:00	30.59	0	-0.112763	0.0552646	0.986786
103260	29/08/2018--20:54:00	30.58	0	-0.112763	0.0552646	0.986786
103320	29/08/2018--20:55:00	30.58	0	-0.112763	0.0552646	0.986786
103380	29/08/2018--20:56:00	30.58	0	-0.112763	0.0402058	0.986786
103440	29/08/2018--20:57:00	30.56	0	-0.112763	0.0402058	0.986786
103500	29/08/2018--20:58:00	30.56	0	-0.112763	0.0402058	0.986786
103560	29/08/2018--20:59:00	30.55	0	-0.112763	0.0552646	0.986786
103620	29/08/2018--21:00:00	30.56	0	-0.112763	0.0402058	0.986786
103680	29/08/2018--21:01:00	30.55	0	-0.112763	0.0402058	0.986786
103740	29/08/2018--21:02:00	30.57	0	-0.112763	0.0402058	0.986786
103800	29/08/2018--21:03:00	30.57	0	-0.112763	0.0402058	0.986786
103860	29/08/2018--21:04:00	30.54	0	-0.112763	0.0552646	0.986786
103920	29/08/2018--21:05:00	30.54	0	-0.112763	0.0402058	0.986786
103980	29/08/2018--21:06:00	30.54	0	-0.112763	0.0552646	0.986786
104040	29/08/2018--21:07:00	30.55	0	-0.112763	0.0552646	0.986786
104100	29/08/2018--21:08:00	30.54	0	-0.112763	0.0402058	0.986786
104160	29/08/2018--21:09:00	30.54	0	-0.112763	0.0402058	0.986786
104220	29/08/2018--21:10:00	30.54	0	-0.112763	0.0552646	0.986786
104280	29/08/2018--21:11:00	30.55	0	-0.112763	0.0552646	0.986786
104340	29/08/2018--21:12:00	30.57	0	-0.112763	0.0552646	0.986786
104400	29/08/2018--21:13:00	30.57	0	-0.112763	0.0552646	0.986786
104460	29/08/2018--21:14:00	30.56	0	-0.112763	0.0552646	0.986786
104520	29/08/2018--21:15:00	30.57	0	-0.112763	0.0402058	0.986786
104580	29/08/2018--21:16:00	30.55	0	-0.112763	0.0402058	0.986786
104640	29/08/2018--21:17:00	30.54	0	-0.112763	0.0552646	0.986786
104700	29/08/2018--21:18:00	30.54	0	-0.112763	0.0552646	0.986786
104760	29/08/2018--21:19:00	30.51	0	-0.112763	0.0402058	0.986786
104820	29/08/2018--21:20:00	30.49	0	-0.112763	0.0552646	0.986786
104880	29/08/2018--21:21:00	30.5	0	-0.112763	0.0402058	0.986786
104940	29/08/2018--21:22:00	30.48	0	-0.112763	0.0552646	0.986786
105000	29/08/2018--21:23:00	30.48	0	-0.112763	0.0402058	0.986786
105060	29/08/2018--21:24:00	30.46	0	-0.112763	0.0552646	0.986786
105120	29/08/2018--21:25:00	30.47	0	-0.112763	0.0552646	0.986786
105180	29/08/2018--21:26:00	30.46	0	-0.112763	0.0552646	0.986786
105240	29/08/2018--21:27:00	30.47	0	-0.112763	0.0552646	0.986786
105300	29/08/2018--21:28:00	30.46	0	-0.112763	0.0402058	0.986786
105360	29/08/2018--21:29:00	30.43	0	-0.112763	0.0402058	0.986786
105420	29/08/2018--21:30:00	30.44	0	-0.112763	0.0402058	0.986786
105480	29/08/2018--21:31:00	30.43	0	-0.112763	0.0552646	0.986786
105540	29/08/2018--21:32:00	30.43	0	-0.112763	0.0402058	0.986786
105600	29/08/2018--21:33:00	30.41	0	-0.112763	0.0552646	0.986786
105660	29/08/2018--21:34:00	30.43	0	-0.112763	0.0552646	0.986786
105720	29/08/2018--21:35:00	30.41	23	0.0266483	-0.0802645	-101.505
105780	29/08/2018--21:36:00	30.42	0	0.0266483	-0.0652057	-101.505
105840	29/08/2018--21:37:00	30.42	0	0.0266483	-0.0802645	-101.505
105900	29/08/2018--21:38:00	30.44	0	0.0266483	-0.0652057	-101.505
105960	29/08/2018--21:39:00	30.43	0	0.0266483	-0.0652057	-101.505
106020	29/08/2018--21:40:00	30.45	0	0.0421384	-0.0652057	-101.505
106080	29/08/2018--21:41:00	30.43	0	0.0421384	-0.0652057	-101.505
106140	29/08/2018--21:42:00	30.45	0	0.0266483	-0.0652057	-101.505
106200	29/08/2018--21:43:00	30.45	0	0.0266483	-0.0802645	-101.505
106260	29/08/2018--21:44:00	30.41	0	0.0266483	-0.0652057	-101.505
106320	29/08/2018--21:45:00	30.42	0	0.0266483	-0.0652057	-101.505
106380	29/08/2018--21:46:00	30.41	0	0.0421384	-0.0652057	-101.505
106440	29/08/2018--21:47:00	30.4	0	0.0266483	-0.0652057	-101.505
106500	29/08/2018--21:48:00	30.4	0	0.0266483	-0.0802645	-101.505
106560	29/08/2018--21:49:00	30.39	0	0.0266483	-0.0802645	-101.505
106620	29/08/2018--21:50:00	30.39	0	0.0266483	-0.0652057	-101.505
106680	29/08/2018--21:51:00	30.4	0	0.0266483	-0.0652057	-101.505
106740	29/08/2018--21:52:00	30.39	0	0.0266483	-0.0652057	-101.505
106800	29/08/2018--21:53:00	30.4	0	0.0266483	-0.0802645	-101.505
106860	29/08/2018--21:54:00	30.39	0	0.0421384	-0.0652057	-101.505
106920	29/08/2018--21:55:00	30.42	0	0.0266483	-0.0652057	-101.505
106980	29/08/2018--21:56:00	30.4	0	0.0266483	-0.0652057	-101.505
107040	29/08/2018--21:57:00	30.42	0	0.0266483	-0.0652057	-102.999
107100	29/08/2018--21:58:00	30.41	0	0.0421384	-0.0652057	-101.505
107160	29/08/2018--21:59:00	30.43	0	0.0421384	-0.0652057	-101.505
107220	29/08/2018--22:00:00	30.41	0	0.0421384	-0.0652057	-101.505
107280	29/08/2018--22:01:00	30.41	0	0.0266483	-0.0652057	-101.505
107340	29/08/2018--22:02:00	30.41	0	0.0421384	-0.0652057	-101.505
107400	29/08/2018--22:03:00	30.41	0	0.0266483	-0.0652057	-101.505
107460	29/08/2018--22:04:00	30.39	0	0.0421384	-0.0652057	-101.505
107520	29/08/2018--22:05:00	30.38	0	0.0421384	-0.0652057	-101.505
107580	29/08/2018--22:06:00	30.4	0	0.0266483	-0.0652057	-101.505
107640	29/08/2018--22:07:00	30.38	0	0.0266483	-0.0652057	-101.505
107700	29/08/2018--22:08:00	30.39	0	0.0266483	-0.0802645	-101.505
107760	29/08/2018--22:09:00	30.39	0	0.0421384	-0.0652057	-101.505
107820	29/08/2018--22:10:00	30.39	0	0.0421384	-0.0652057	-101.505
107880	29/08/2018--22:11:00	30.4	0	0.0266483	-0.0652057	-101.505
107940	29/08/2018--22:12:00	30.39	0	0.0421384	-0.0652057	-101.505
108000	29/08/2018--22:13:00	30.4	0	0.0421384	-0.0652057	-101.505
108060	29/08/2018--22:14:00	30.4	0	0.0266483	-0.0652057	-101.505
108120	29/08/2018--22:15:00	30.4	0	0.0421384	-0.0652057	-101.505
108180	29/08/2018--22:16:00	30.39	0	0.0421384	-0.0652057	-101.505
108240	29/08/2018--22:17:00	30.39	0	0.0266483	-0.0802645	-101.505
108300	29/08/2018--22:18:00	30.39	0	0.0421384	-0.0652057	-101.505
108360	29/08/2018--22:19:00	30.38	0	0.0421384	-0.0652057	-101.505
108420	29/08/2018--22:20:00	30.38	0	0.0266483	-0.0652057	-101.505
108480	29/08/2018--22:21:00	30.39	0	0.0266483	-0.0652057	-101.505
108540	29/08/2018--22:22:00	30.38	0	0.0421384	-0.0652057	-101.505
108600	29/08/2018--22:23:00	30.41	0	0.0421384	-0.0652057	-101.505
108660	29/08/2018--22:24:00	30.4	0	0.0266483	-0.0652057	-101.505
108720	29/08/2018--22:25:00	30.41	0	0.0421384	-0.0652057	-101.505
108780	29/08/2018--22:26:00	30.41	0	0.0421384	-0.0652057	-101.505
108840	29/08/2018--22:27:00	30.41	0	0.0266483	-0.0652057	-101.505
108900	29/08/2018--22:28:00	30.42	0	0.0421384	-0.0652057	-102.999
108960	29/08/2018--22:29:00	30.41	0	0.0421384	-0.0652057	-101.505
109020	29/08/2018--22:30:00	30.4	0	0.0266483	-0.0652057	-101.505
109080	29/08/2018--22:31:00	30.42	0	0.0421384	-0.0652057	-101.505
109140	29/08/2018--22:32:00	30.43	0	0.0421384	-0.0652057	-101.505
109200	29/08/2018--22:33:00	30.43	315	-0.887269	0.386558	-0.0738889
109260	29/08/2018--22:34:00	30.35	150	-0.608447	-0.547087	0.583431
109320	29/08/2018--22:35:00	30.24	2	-0.608447	-0.321205	0.732821
109380	29/08/2018--22:36:00	30.13	6	-0.515506	-0.336264	0.792578
109440	29/08/2018--22:37:00	30.11	7	-0.592957	-0.396499	0.702943
109500	29/08/2018--22:38:00	30.01	379	-101.119	0.0703234	-0.0738889
109560	29/08/2018--22:39:00	29.71	109	-0.840799	-0.0501469	0.553552
109620	29/08/2018--22:40:00	29.52	0	-0.856289	-0.0200293	0.538613
109680	29/08/2018--22:41:00	29.47	15	-0.530996	-0.697675	0.508735
109740	29/08/2018--22:42:00	29.55	0	-0.530996	-0.712734	0.508735
109800	29/08/2018--22:43:00	29.63	1	-0.515506	-0.697675	0.508735
109860	29/08/2018--22:44:00	29.73	2	-0.500016	-0.697675	0.523674
109920	29/08/2018--22:45:00	29.81	154	-0.902759	0.190794	-0.477244
109980	29/08/2018--22:46:00	29.53	46	-101.119	-0.200735	0.150197
110040	29/08/2018--22:47:00	29.19	73	-0.856289	-0.125441	-0.551939
110100	29/08/2018--22:48:00	28.83	6	-0.794328	-0.185676	-0.626635
110160	29/08/2018--22:49:00	28.47	208	-153.785	-0.0200293	-0.0738889
110220	29/08/2018--22:50:00	28.41	405	-0.856289	0.0251471	-0.0738889
110280	29/08/2018--22:51:00	28.49	477	-101.119	0.0853822	-0.0738889
110340	29/08/2018--22:52:00	28.38	446	-105.766	-0.170617	-0.0738889
110400	29/08/2018--22:53:00	28.12	372	-0.9957	-0.00497053	0.180075
110460	29/08/2018--22:54:00	28.36	19	-0.9957	0.0100883	0.150197
110520	29/08/2018--22:55:00	28.73	16	-0.98021	0.0402058	0.209954
110580	29/08/2018--22:56:00	29.23	6	-0.964719	0.0703234	0.239832
110640	29/08/2018--22:57:00	29.46	169	-101.119	-0.0652057	-0.0738889
110700	29/08/2018--22:58:00	29.43	228	-104.217	0.0552646	0.000806486
110760	29/08/2018--22:59:00	29.09	178	-101.119	0.0251471	-0.0141326
110820	29/08/2018--23:00:00	28.59	550	-101.119	-0.0501469	-0.0141326
110880	29/08/2018--23:01:00	28.18	416	-101.119	0.0251471	-0.0290717
110940	29/08/2018--23:02:00	27.78	251	-0.902759	0.371499	-0.148584
111000	29/08/2018--23:03:00	27.93	42	-0.918249	0.326323	-0.22328
111060	29/08/2018--23:04:00	28.23	34	-0.949229	0.220911	-0.268097
111120	29/08/2018--23:05:00	28.33	549	-101.119	-0.215794	-0.0440108
111180	29/08/2018--23:06:00	28.35	708	-0.592957	-0.547087	0.613309
111240	29/08/2018--23:07:00	28.38	0	-0.577466	-0.516969	0.643187
111300	29/08/2018--23:08:00	28.51	0	-0.592957	-0.516969	0.658126
111360	29/08/2018--23:09:00	28.71	7	-0.360605	-0.562146	0.747761
111420	29/08/2018--23:10:00	28.93	6	-0.376095	-0.486852	0.792578
111480	29/08/2018--23:11:00	29.21	1	-0.407075	-0.441675	0.792578
111540	29/08/2018--23:12:00	29.64	1	-0.438055	-0.38144	0.807517
111600	29/08/2018--23:13:00	30.09	2	-0.484526	-0.351323	0.822456
111660	29/08/2018--23:14:00	30.46	0	-0.469036	-0.351323	0.822456
111720	29/08/2018--23:15:00	30.7	3	-0.515506	-0.336264	0.792578
111780	29/08/2018--23:16:00	30.77	0	-0.500016	-0.351323	0.807517
111840	29/08/2018--23:17:00	30.85	0	-0.561976	-0.321205	0.777639
111900	29/08/2018--23:18:00	30.95	0	-0.546486	-0.306146	0.777639
111960	29/08/2018--23:19:00	31.06	0	-0.546486	-0.306146	0.777639
112020	29/08/2018--23:20:00	31.15	99	-149.138	-0.0200293	0.000806486
112080	29/08/2018--23:21:00	30.8	251	-0.360605	-0.0501469	0.927029
112140	29/08/2018--23:22:00	30.6	29	-0.654917	-0.577205	0.508735
112200	29/08/2018--23:23:00	31.55	1	-0.484526	-0.486852	0.732821
112260	29/08/2018--23:24:00	32.39	3	-0.639427	-0.622381	0.493796
112320	29/08/2018--23:25:00	32.96	4	-0.500016	-0.411558	0.7627
112380	29/08/2018--23:26:00	33.46	4	-0.825308	-0.0200293	0.583431
112440	29/08/2018--23:27:00	33.93	1	-0.546486	-0.0652057	0.852334
112500	29/08/2018--23:28:00	34.15	1	-0.453545	-0.155558	0.882212
112560	29/08/2018--23:29:00	34.31	1	-0.484526	-0.110382	0.867273
112620	29/08/2018--23:30:00	34.44	3	-0.484526	-0.185676	0.867273
112680	29/08/2018--23:31:00	34.54	0	-0.500016	-0.200735	0.837395
112740	29/08/2018--23:32:00	34.2	58	-0.871779	-0.0953233	0.508735
112800	29/08/2018--23:33:00	33.07	0	-0.918249	-0.0350881	0.448979
112860	29/08/2018--23:34:00	31.96	11	-0.9957	-0.200735	0.150197
112920	29/08/2018--23:35:00	30.9	9	-102.668	-0.0501469	0.224893
112980	29/08/2018--23:36:00	30.15	787	-101.119	-0.0350881	0.000806486
113040	29/08/2018--23:37:00	29.63	703	-0.949229	-0.200735	0.000806486
113100	29/08/2018--23:38:00	28.9	897	-0.9957	-0.155558	-0.0141326
113160	29/08/2018--23:39:00	28.02	832	-0.794328	-0.170617	0.000806486
113220	29/08/2018--23:40:00	27.6	484	-0.98021	0.0853822	0.0456237
113280	29/08/2018--23:41:00	27.5	335	-0.9957	-0.00497053	0.120319
113340	29/08/2018--23:42:00	27.47	210	-0.670407	-0.0200293	0.732821
113400	29/08/2018--23:43:00	27.57	14	-0.407075	-0.848263	0.628248
113460	29/08/2018--23:44:00	28.07	49	-0.949229	-0.291088	0.239832
113520	29/08/2018--23:45:00	27.92	1	-101.119	-0.0953233	0.135258
113580	29/08/2018--23:46:00	27.69	0	-0.964719	-0.276029	0.165136
113640	29/08/2018--23:47:00	27.42	0	-0.98021	-0.215794	0.165136
113700	29/08/2018--23:48:00	27.21	0	-0.964719	-0.306146	0.180075
113760	29/08/2018--23:49:00	27.03	0	-0.98021	-0.26097	0.150197
113820	29/08/2018--23:50:00	26.84	0	-0.964719	-0.291088	0.150197
113880	29/08/2018--23:51:00	26.73	281	-0.778838	0.0100883	0.0157456
113940	29/08/2018--23:52:00	26.65	621	-113.511	-0.230852	0.000806486
114000	29/08/2018--23:53:00	26.53	699	-119.707	0.0402058	0.090441
114060	29/08/2018--23:54:00	26.5	641	-101.119	0.0402058	0.0306846
114120	29/08/2018--23:55:00	26.62	346	-102.668	0.0552646	0.0306846
114180	29/08/2018--23:56:00	26.84	461	-101.119	0.0703234	0.0157456
114240	29/08/2018--23:57:00	27.12	65	-101.119	0.0100883	0.0306846
114300	29/08/2018--23:58:00	27.41	2	-101.119	-0.0200293	0.0157456
114360	29/08/2018--23:59:00	27.78	418	-0.0662925	-0.0350881	0.971847
114420	30/08/2018--00:00:00	28.31	4	0.0886088	-0.0652057	0.986786
114480	30/08/2018--00:01:00	28.66	0	0.0886088	-0.0652057	0.971847
114540	30/08/2018--00:02:00	28.95	0	0.0886088	-0.0652057	0.986786
114600	30/08/2018--00:03:00	29.19	0	0.0886088	-0.0652057	0.971847
114660	30/08/2018--00:04:00	29.38	0	0.0886088	-0.0652057	0.986786
114720	30/08/2018--00:05:00	29.57	0	0.0886088	-0.0652057	0.971847
114780	30/08/2018--00:06:00	29.7	0	0.0886088	-0.0652057	0.986786
114840	30/08/2018--00:07:00	29.82	0	0.0886088	-0.0652057	0.986786
114900	30/08/2018--00:08:00	29.93	0	0.0886088	-0.0652057	0.986786
114960	30/08/2018--00:09:00	30.01	0	0.0731186	-0.0501469	0.986786
115020	30/08/2018--00:10:00	30.08	0	0.0731186	-0.0501469	0.986786
115080	30/08/2018--00:11:00	30.16	0	0.0731186	-0.0501469	0.986786
115140	30/08/2018--00:12:00	30.22	0	0.0731186	-0.0501469	0.986786
115200	30/08/2018--00:13:00	30.3	0	0.0731186	-0.0501469	0.986786
115260	30/08/2018--00:14:00	30.33	0	0.0731186	-0.0501469	0.986786
115320	30/08/2018--00:15:00	30.36	0	0.0731186	-0.0501469	0.986786
115380	30/08/2018--00:16:00	30.4	0	0.0731186	-0.0501469	0.986786
115440	30/08/2018--00:17:00	30.43	0	0.0576285	-0.0501469	0.986786
115500	30/08/2018--00:18:00	30.45	0	0.0731186	-0.0501469	0.986786
115560	30/08/2018--00:19:00	30.47	0	0.0731186	-0.0501469	0.986786
115620	30/08/2018--00:20:00	30.48	0	0.0731186	-0.0501469	0.986786
115680	30/08/2018--00:21:00	30.52	0	0.0731186	-0.0501469	0.986786
115740	30/08/2018--00:22:00	30.53	0	0.0731186	-0.0350881	0.986786
115800	30/08/2018--00:23:00	30.52	0	0.0731186	-0.0501469	0.986786
115860	30/08/2018--00:24:00	30.54	0	0.0731186	-0.0501469	0.986786
115920	30/08/2018--00:25:00	30.56	0	0.0731186	-0.0501469	0.986786
115980	30/08/2018--00:26:00	30.56	0	0.0731186	-0.0501469	0.986786
116040	30/08/2018--00:27:00	30.58	0	0.0731186	-0.0501469	0.986786
116100	30/08/2018--00:28:00	30.58	0	0.0731186	-0.0501469	0.971847
116160	30/08/2018--00:29:00	30.61	0	0.0731186	-0.0501469	0.986786
116220	30/08/2018--00:30:00	30.59	0	0.0731186	-0.0501469	0.986786
116280	30/08/2018--00:31:00	30.61	0	0.0731186	-0.0501469	0.986786
116340	30/08/2018--00:32:00	30.61	0	0.0731186	-0.0501469	0.986786
116400	30/08/2018--00:33:00	30.61	0	0.0731186	-0.0501469	0.986786
116460	30/08/2018--00:34:00	30.61	0	0.0731186	-0.0501469	0.986786
116520	30/08/2018--00:35:00	30.62	0	0.0731186	-0.0501469	0.986786
116580	30/08/2018--00:36:00	30.63	0	0.0576285	-0.0501469	0.986786
116640	30/08/2018--00:37:00	30.61	0	0.0731186	-0.0501469	0.986786
116700	30/08/2018--00:38:00	30.61	0	0.0731186	-0.0501469	0.986786
116760	30/08/2018--00:39:00	30.63	0	0.0731186	-0.0501469	0.986786
116820	30/08/2018--00:40:00	30.64	0	0.0576285	-0.0501469	0.986786
116880	30/08/2018--00:41:00	30.64	0	0.0731186	-0.0501469	0.986786
116940	30/08/2018--00:42:00	30.63	0	0.0731186	-0.0501469	0.986786
117000	30/08/2018--00:43:00	30.64	0	0.0731186	-0.0501469	0.986786
117060	30/08/2018--00:44:00	30.64	0	0.0731186	-0.0501469	0.986786
117120	30/08/2018--00:45:00	30.64	0	0.0731186	-0.0501469	0.986786
117180	30/08/2018--00:46:00	30.65	0	0.0731186	-0.0501469	0.986786
117240	30/08/2018--00:47:00	30.67	0	0.0731186	-0.0501469	0.986786
117300	30/08/2018--00:48:00	30.67	0	0.0731186	-0.0501469	0.986786
117360	30/08/2018--00:49:00	30.67	0	0.0731186	-0.0350881	0.986786
117420	30/08/2018--00:50:00	30.66	0	0.0731186	-0.0501469	0.986786
117480	30/08/2018--00:51:00	30.68	0	0.0731186	-0.0501469	0.986786
117540	30/08/2018--00:52:00	30.68	0	0.0576285	-0.0501469	0.986786
117600	30/08/2018--00:53:00	30.68	0	0.0731186	-0.0501469	0.986786
117660	30/08/2018--00:54:00	30.68	0	0.0731186	-0.0501469	0.986786
117720	30/08/2018--00:55:00	30.68	0	0.0731186	-0.0501469	0.986786
117780	30/08/2018--00:56:00	30.69	0	0.0731186	-0.0501469	0.986786
117840	30/08/2018--00:57:00	30.68	0	0.0731186	-0.0501469	0.986786
117900	30/08/2018--00:58:00	30.68	0	0.0731186	-0.0501469	0.986786
117960	30/08/2018--00:59:00	30.68	0	0.0731186	-0.0350881	0.986786
118020	30/08/2018--01:00:00	30.68	0	0.0731186	-0.0501469	0.986786
118080	30/08/2018--01:01:00	30.69	0	0.0731186	-0.0501469	0.986786
118140	30/08/2018--01:02:00	30.68	0	0.0731186	-0.0501469	0.986786
118200	30/08/2018--01:03:00	30.67	0	0.0731186	-0.0501469	0.986786
118260	30/08/2018--01:04:00	30.68	0	0.0731186	-0.0501469	0.986786
118320	30/08/2018--01:05:00	30.67	0	0.0731186	-0.0501469	0.986786
118380	30/08/2018--01:06:00	30.67	0	0.0731186	-0.0501469	0.986786
118440	30/08/2018--01:07:00	30.68	0	0.0576285	-0.0501469	0.986786
118500	30/08/2018--01:08:00	30.68	0	0.0576285	-0.0501469	0.986786
118560	30/08/2018--01:09:00	30.68	0	0.0731186	-0.0501469	0.986786
118620	30/08/2018--01:10:00	30.66	0	0.0731186	-0.0501469	0.986786
118680	30/08/2018--01:11:00	30.69	0	0.0576285	-0.0501469	0.986786
118740	30/08/2018--01:12:00	30.68	0	0.0731186	-0.0501469	0.986786
118800	30/08/2018--01:13:00	30.69	0	0.0576285	-0.0501469	0.986786
118860	30/08/2018--01:14:00	30.71	0	0.0731186	-0.0501469	0.986786
118920	30/08/2018--01:15:00	30.7	0	0.0731186	-0.0501469	0.986786
118980	30/08/2018--01:16:00	30.7	0	0.0731186	-0.0501469	0.986786
119040	30/08/2018--01:17:00	30.7	0	0.0576285	-0.0501469	0.986786
119100	30/08/2018--01:18:00	30.71	0	0.0576285	-0.0501469	0.986786
119160	30/08/2018--01:19:00	30.68	0	0.0576285	-0.0501469	0.986786
119220	30/08/2018--01:20:00	30.69	0	0.0576285	-0.0501469	0.986786
119280	30/08/2018--01:21:00	30.7	0	0.0731186	-0.0501469	0.986786
119340	30/08/2018--01:22:00	30.7	0	0.0731186	-0.0501469	0.986786
119400	30/08/2018--01:23:00	30.69	0	0.0731186	-0.0501469	0.986786
119460	30/08/2018--01:24:00	30.7	0	0.0731186	-0.0501469	0.986786
119520	30/08/2018--01:25:00	30.7	0	0.0731186	-0.0501469	0.986786
119580	30/08/2018--01:26:00	30.7	0	0.0731186	-0.0501469	0.986786
119640	30/08/2018--01:27:00	30.7	0	0.0731186	-0.0501469	0.986786
119700	30/08/2018--01:28:00	30.7	0	0.0731186	-0.0501469	0.986786
119760	30/08/2018--01:29:00	30.7	0	0.0731186	-0.0501469	0.986786
119820	30/08/2018--01:30:00	30.7	0	0.0731186	-0.0501469	0.986786
119880	30/08/2018--01:31:00	30.71	0	0.0576285	-0.0501469	0.986786
119940	30/08/2018--01:32:00	30.7	0	0.0576285	-0.0501469	0.986786
120000	30/08/2018--01:33:00	30.7	0	0.0576285	-0.0501469	0.971847
120060	30/08/2018--01:34:00	30.7	0	0.0731186	-0.0501469	0.986786
120120	30/08/2018--01:35:00	30.7	0	0.0731186	-0.0501469	0.986786
120180	30/08/2018--01:36:00	30.69	0	0.0731186	-0.0501469	0.986786
120240	30/08/2018--01:37:00	30.7	0	0.0731186	-0.0501469	0.986786
120300	30/08/2018--01:38:00	30.71	0	0.0731186	-0.0501469	0.986786
120360	30/08/2018--01:39:00	30.68	0	0.0731186	-0.0501469	0.986786
120420	30/08/2018--01:40:00	30.69	0	0.0731186	-0.0501469	0.986786
120480	30/08/2018--01:41:00	30.69	0	0.0731186	-0.0501469	0.986786
120540	30/08/2018--01:42:00	30.68	0	0.0576285	-0.0501469	0.986786
120600	30/08/2018--01:43:00	30.69	0	0.0576285	-0.0501469	0.986786
120660	30/08/2018--01:44:00	30.68	0	0.0731186	-0.0501469	0.986786
120720	30/08/2018--01:45:00	30.69	0	0.0576285	-0.0501469	0.986786
120780	30/08/2018--01:46:00	30.68	0	0.0731186	-0.0501469	0.986786
120840	30/08/2018--01:47:00	30.68	0	0.0731186	-0.0501469	0.986786
120900	30/08/2018--01:48:00	30.7	0	0.0731186	-0.0501469	0.986786
120960	30/08/2018--01:49:00	30.68	0	0.0576285	-0.0501469	0.986786
121020	30/08/2018--01:50:00	30.68	0	0.0576285	-0.0501469	0.986786
121080	30/08/2018--01:51:00	30.68	0	0.0731186	-0.0501469	0.986786
121140	30/08/2018--01:52:00	30.7	0	0.0731186	-0.0501469	0.986786
121200	30/08/2018--01:53:00	30.68	0	0.0576285	-0.0501469	0.986786
121260	30/08/2018--01:54:00	30.68	0	0.0576285	-0.0501469	0.986786
121320	30/08/2018--01:55:00	30.69	0	0.0731186	-0.0501469	0.986786
121380	30/08/2018--01:56:00	30.67	0	0.0576285	-0.0501469	0.971847
121440	30/08/2018--01:57:00	30.69	0	0.0731186	-0.0501469	0.986786
121500	30/08/2018--01:58:00	30.69	0	0.0731186	-0.0501469	0.986786
121560	30/08/2018--01:59:00	30.67	0	0.0576285	-0.0501469	0.986786
121620	30/08/2018--02:00:00	30.68	0	0.0731186	-0.0501469	0.971847
121680	30/08/2018--02:01:00	30.69	0	0.0731186	-0.0501469	0.986786
121740	30/08/2018--02:02:00	30.67	0	0.0731186	-0.0501469	0.986786
121800	30/08/2018--02:03:00	30.67	0	0.0576285	-0.0501469	0.986786
121860	30/08/2018--02:04:00	30.68	0	0.0731186	-0.0501469	0.986786
121920	30/08/2018--02:05:00	30.66	0	0.0731186	-0.0501469	0.986786
121980	30/08/2018--02:06:00	30.69	0	0.0731186	-0.0501469	0.986786
122040	30/08/2018--02:07:00	30.7	0	0.0576285	-0.0501469	0.986786
122100	30/08/2018--02:08:00	30.68	0	0.0576285	-0.0501469	0.986786
122160	30/08/2018--02:09:00	30.69	0	0.0731186	-0.0501469	0.986786
122220	30/08/2018--02:10:00	30.67	0	0.0731186	-0.0350881	0.986786
122280	30/08/2018--02:11:00	30.68	0	0.0731186	-0.0501469	0.986786
122340	30/08/2018--02:12:00	30.68	0	0.0731186	-0.0501469	0.986786
122400	30/08/2018--02:13:00	30.68	0	0.0731186	-0.0501469	0.986786
122460	30/08/2018--02:14:00	30.67	0	0.0576285	-0.0501469	0.986786
122520	30/08/2018--02:15:00	30.67	0	0.0576285	-0.0501469	0.986786
122580	30/08/2018--02:16:00	30.67	0	0.0576285	-0.0501469	0.986786
122640	30/08/2018--02:17:00	30.67	0	0.0576285	-0.0501469	0.986786
122700	30/08/2018--02:18:00	30.66	0	0.0576285	-0.0501469	0.986786
122760	30/08/2018--02:19:00	30.66	0	0.0731186	-0.0501469	0.986786
122820	30/08/2018--02:20:00	30.68	0	0.0576285	-0.0501469	0.986786
122880	30/08/2018--02:21:00	30.69	0	0.0731186	-0.0501469	0.986786
122940	30/08/2018--02:22:00	30.68	0	0.0576285	-0.0501469	0.986786
123000	30/08/2018--02:23:00	30.68	0	0.0576285	-0.0501469	0.986786
123060	30/08/2018--02:24:00	30.68	0	0.0731186	-0.0501469	0.986786
123120	30/08/2018--02:25:00	30.68	0	0.0731186	-0.0501469	0.986786
123180	30/08/2018--02:26:00	30.69	0	0.0576285	-0.0501469	0.986786
123240	30/08/2018--02:27:00	30.67	0	0.0731186	-0.0501469	0.986786
123300	30/08/2018--02:28:00	30.67	0	0.0576285	-0.0501469	0.986786
123360	30/08/2018--02:29:00	30.69	0	0.0576285	-0.0501469	0.986786
123420	30/08/2018--02:30:00	30.68	0	0.0576285	-0.0501469	0.986786
123480	30/08/2018--02:31:00	30.67	0	0.0576285	-0.0501469	0.986786
123540	30/08/2018--02:32:00	30.66	0	0.0576285	-0.0501469	0.986786
123600	30/08/2018--02:33:00	30.68	0	0.0576285	-0.0501469	0.986786
123660	30/08/2018--02:34:00	30.67	0	0.0576285	-0.0501469	0.986786
123720	30/08/2018--02:35:00	30.68	0	0.0576285	-0.0501469	0.971847
123780	30/08/2018--02:36:00	30.68	0	0.0731186	-0.0501469	0.986786
123840	30/08/2018--02:37:00	30.68	0	0.0576285	-0.0501469	0.986786
123900	30/08/2018--02:38:00	30.67	0	0.0731186	-0.0501469	0.986786
123960	30/08/2018--02:39:00	30.67	0	0.0731186	-0.0501469	0.986786
124020	30/08/2018--02:40:00	30.65	0	0.0576285	-0.0350881	0.986786
124080	30/08/2018--02:41:00	30.66	0	0.0576285	-0.0501469	0.986786
124140	30/08/2018--02:42:00	30.66	0	0.0576285	-0.0501469	0.986786
124200	30/08/2018--02:43:00	30.66	0	0.0731186	-0.0501469	0.986786
124260	30/08/2018--02:44:00	30.67	0	0.0576285	-0.0501469	0.986786
124320	30/08/2018--02:45:00	30.65	0	0.0731186	-0.0501469	0.986786
124380	30/08/2018--02:46:00	30.66	0	0.0731186	-0.0501469	0.986786
124440	30/08/2018--02:47:00	30.66	0	0.0576285	-0.0501469	0.986786
124500	30/08/2018--02:48:00	30.68	0	0.0576285	-0.0501469	0.986786
124560	30/08/2018--02:49:00	30.68	0	0.0731186	-0.0501469	0.986786
124620	30/08/2018--02:50:00	30.68	0	0.0576285	-0.0501469	0.986786
124680	30/08/2018--02:51:00	30.67	0	0.0576285	-0.0501469	0.986786
124740	30/08/2018--02:52:00	30.67	0	0.0731186	-0.0501469	0.986786
124800	30/08/2018--02:53:00	30.69	0	0.0576285	-0.0501469	0.986786
124860	30/08/2018--02:54:00	30.69	0	0.0731186	-0.0501469	0.986786
124920	30/08/2018--02:55:00	30.7	0	0.0576285	-0.0501469	0.986786
124980	30/08/2018--02:56:00	30.69	0	0.0576285	-0.0501469	0.986786
125040	30/08/2018--02:57:00	30.67	0	0.0576285	-0.0501469	0.986786
125100	30/08/2018--02:58:00	30.68	0	0.0576285	-0.0501469	0.986786
125160	30/08/2018--02:59:00	30.68	0	0.0576285	-0.0501469	0.986786
125220	30/08/2018--03:00:00	30.68	0	0.0576285	-0.0501469	0.986786
125280	30/08/2018--03:01:00	30.67	0	0.0731186	-0.0501469	0.986786
125340	30/08/2018--03:02:00	30.68	0	0.0731186	-0.0501469	0.986786
125400	30/08/2018--03:03:00	30.66	0	0.0576285	-0.0501469	0.986786
125460	30/08/2018--03:04:00	30.66	0	0.0576285	-0.0501469	0.986786
125520	30/08/2018--03:05:00	30.67	0	0.0576285	-0.0501469	0.986786
125580	30/08/2018--03:06:00	30.67	0	0.0731186	-0.0501469	0.986786
125640	30/08/2018--03:07:00	30.64	0	0.0576285	-0.0501469	0.986786
125700	30/08/2018--03:08:00	30.66	0	0.0576285	-0.0501469	0.986786
125760	30/08/2018--03:09:00	30.67	0	0.0731186	-0.0501469	0.986786
125820	30/08/2018--03:10:00	30.67	0	0.0731186	-0.0501469	0.986786
125880	30/08/2018--03:11:00	30.64	0	0.0731186	-0.0501469	0.986786
125940	30/08/2018--03:12:00	30.64	0	0.0731186	-0.0501469	0.986786
126000	30/08/2018--03:13:00	30.62	0	0.0576285	-0.0501469	0.986786
126060	30/08/2018--03:14:00	30.64	0	0.0576285	-0.0501469	0.986786
126120	30/08/2018--03:15:00	30.62	0	0.0576285	-0.0501469	0.986786
126180	30/08/2018--03:16:00	30.63	0	0.0576285	-0.0501469	0.986786
126240	30/08/2018--03:17:00	30.63	0	0.0576285	-0.0501469	0.986786
126300	30/08/2018--03:18:00	30.62	0	0.0576285	-0.0501469	0.986786
126360	30/08/2018--03:19:00	30.62	0	0.0731186	-0.0501469	0.986786
126420	30/08/2018--03:20:00	30.61	0	0.0576285	-0.0501469	0.986786
126480	30/08/2018--03:21:00	30.6	0	0.0576285	-0.0501469	0.986786
126540	30/08/2018--03:22:00	30.6	0	0.0731186	-0.0501469	0.986786
126600	30/08/2018--03:23:00	30.59	0	0.0576285	-0.0501469	0.986786
126660	30/08/2018--03:24:00	30.59	0	0.0731186	-0.0501469	0.986786
126720	30/08/2018--03:25:00	30.61	0	0.0576285	-0.0501469	0.986786
126780	30/08/2018--03:26:00	30.58	0	0.0576285	-0.0501469	0.986786
126840	30/08/2018--03:27:00	30.59	0	0.0576285	-0.0501469	0.986786
126900	30/08/2018--03:28:00	30.59	0	0.0731186	-0.0501469	0.986786
126960	30/08/2018--03:29:00	30.57	0	0.0576285	-0.0501469	0.986786
127020	30/08/2018--03:30:00	30.57	0	0.0576285	-0.0501469	0.986786
127080	30/08/2018--03:31:00	30.57	0	0.0731186	-0.0501469	0.986786
127140	30/08/2018--03:32:00	30.58	0	0.0576285	-0.0501469	0.986786
127200	30/08/2018--03:33:00	30.58	0	0.0576285	-0.0501469	0.986786
127260	30/08/2018--03:34:00	30.55	0	0.0731186	-0.0501469	0.986786
127320	30/08/2018--03:35:00	30.57	0	0.0576285	-0.0501469	0.986786
127380	30/08/2018--03:36:00	30.57	0	0.0576285	-0.0501469	0.986786
127440	30/08/2018--03:37:00	30.55	0	0.0731186	-0.0501469	0.986786
127500	30/08/2018--03:38:00	30.58	0	0.0576285	-0.0501469	0.986786
127560	30/08/2018--03:39:00	30.55	0	0.0576285	-0.0501469	0.986786
127620	30/08/2018--03:40:00	30.57	0	0.0576285	-0.0501469	0.986786
127680	30/08/2018--03:41:00	30.55	0	0.0576285	-0.0501469	0.986786
127740	30/08/2018--03:42:00	30.56	0	0.0576285	-0.0501469	0.986786
127800	30/08/2018--03:43:00	30.56	0	0.0576285	-0.0501469	0.986786
127860	30/08/2018--03:44:00	30.55	0	0.0576285	-0.0501469	0.986786
127920	30/08/2018--03:45:00	30.55	0	0.0731186	-0.0501469	0.986786
127980	30/08/2018--03:46:00	30.55	0	0.0731186	-0.0501469	0.986786
128040	30/08/2018--03:47:00	30.55	0	0.0576285	-0.0501469	0.986786
128100	30/08/2018--03:48:00	30.55	0	0.0576285	-0.0501469	0.986786
128160	30/08/2018--03:49:00	30.57	0	0.0576285	-0.0501469	0.986786
128220	30/08/2018--03:50:00	30.55	0	0.0576285	-0.0501469	0.986786
128280	30/08/2018--03:51:00	30.56	0	0.0576285	-0.0501469	0.986786
128340	30/08/2018--03:52:00	30.55	0	0.0576285	-0.0501469	0.986786
128400	30/08/2018--03:53:00	30.55	0	0.0576285	-0.0501469	0.986786
128460	30/08/2018--03:54:00	30.54	0	0.0576285	-0.0501469	0.986786
128520	30/08/2018--03:55:00	30.54	0	0.0731186	-0.0501469	0.986786
128580	30/08/2018--03:56:00	30.54	0	0.0576285	-0.0501469	0.986786
128640	30/08/2018--03:57:00	30.54	0	0.0576285	-0.0501469	0.986786
128700	30/08/2018--03:58:00	30.55	0	0.0576285	-0.0501469	0.986786
128760	30/08/2018--03:59:00	30.53	0	0.0576285	-0.0501469	0.986786
128820	30/08/2018--04:00:00	30.54	0	0.0576285	-0.0501469	0.986786
128880	30/08/2018--04:01:00	30.54	0	0.0576285	-0.0501469	0.986786
128940	30/08/2018--04:02:00	30.53	0	0.0576285	-0.0501469	0.986786
129000	30/08/2018--04:03:00	30.52	0	0.0576285	-0.0501469	0.986786
129060	30/08/2018--04:04:00	30.54	0	0.0576285	-0.0501469	0.986786
129120	30/08/2018--04:05:00	30.53	0	0.0576285	-0.0501469	0.986786
129180	30/08/2018--04:06:00	30.52	0	0.0576285	-0.0501469	0.986786
129240	30/08/2018--04:07:00	30.53	0	0.0576285	-0.0501469	0.986786
129300	30/08/2018--04:08:00	30.52	0	0.0576285	-0.0501469	0.986786
129360	30/08/2018--04:09:00	30.52	0	0.0576285	-0.0501469	0.986786
129420	30/08/2018--04:10:00	30.51	0	0.0576285	-0.0501469	0.986786
129480	30/08/2018--04:11:00	30.53	0	0.0576285	-0.0501469	0.986786
129540	30/08/2018--04:12:00	30.53	0	0.0576285	-0.0501469	0.986786
129600	30/08/2018--04:13:00	30.52	0	0.0576285	-0.0501469	0.986786
129660	30/08/2018--04:14:00	30.52	0	0.0576285	-0.0501469	0.986786
129720	30/08/2018--04:15:00	30.52	0	0.0576285	-0.0501469	0.986786
129780	30/08/2018--04:16:00	30.53	0	0.0576285	-0.0501469	0.986786
129840	30/08/2018--04:17:00	30.51	0	0.0576285	-0.0501469	0.986786
129900	30/08/2018--04:18:00	30.5	0	0.0576285	-0.0501469	0.986786
129960	30/08/2018--04:19:00	30.5	0	0.0576285	-0.0501469	0.986786
130020	30/08/2018--04:20:00	30.5	0	0.0731186	-0.0501469	0.986786
130080	30/08/2018--04:21:00	30.48	0	0.0576285	-0.0501469	0.986786
130140	30/08/2018--04:22:00	30.47	0	0.0576285	-0.0501469	0.986786
130200	30/08/2018--04:23:00	30.48	0	0.0576285	-0.0501469	0.986786
130260	30/08/2018--04:24:00	30.47	0	0.0576285	-0.0501469	0.986786
130320	30/08/2018--04:25:00	30.48	0	0.0576285	-0.0501469	0.986786
130380	30/08/2018--04:26:00	30.45	0	0.0576285	-0.0501469	0.986786
130440	30/08/2018--04:27:00	30.46	0	0.0576285	-0.0501469	0.986786
130500	30/08/2018--04:28:00	30.46	0	0.0731186	-0.0501469	0.986786
130560	30/08/2018--04:29:00	30.45	0	0.0576285	-0.0501469	0.986786
130620	30/08/2018--04:30:00	30.45	0	0.0576285	-0.0501469	0.986786
130680	30/08/2018--04:31:00	30.44	0	0.0576285	-0.0501469	0.986786
130740	30/08/2018--04:32:00	30.46	0	0.0576285	-0.0501469	0.986786
130800	30/08/2018--04:33:00	30.44	0	0.0576285	-0.0501469	0.986786
130860	30/08/2018--04:34:00	30.43	0	0.0576285	-0.0501469	0.986786
130920	30/08/2018--04:35:00	30.43	0	0.0731186	-0.0501469	0.986786
130980	30/08/2018--04:36:00	30.43	0	0.0576285	-0.0501469	0.986786
131040	30/08/2018--04:37:00	30.41	0	0.0731186	-0.0501469	0.986786
131100	30/08/2018--04:38:00	30.41	0	0.0576285	-0.0501469	0.986786
131160	30/08/2018--04:39:00	30.41	0	0.0576285	-0.0501469	0.986786
131220	30/08/2018--04:40:00	30.39	0	0.0576285	-0.0501469	0.986786
131280	30/08/2018--04:41:00	30.4	0	0.0576285	-0.0501469	0.986786
131340	30/08/2018--04:42:00	30.39	0	0.0576285	-0.0501469	0.986786
131400	30/08/2018--04:43:00	30.39	0	0.0731186	-0.0501469	0.986786
131460	30/08/2018--04:44:00	30.39	0	0.0576285	-0.0501469	0.986786
131520	30/08/2018--04:45:00	30.39	0	0.0576285	-0.0501469	0.986786
131580	30/08/2018--04:46:00	30.39	0	0.0576285	-0.0501469	0.986786
131640	30/08/2018--04:47:00	30.38	0	0.0731186	-0.0501469	0.986786
131700	30/08/2018--04:48:00	30.4	0	0.0576285	-0.0501469	0.986786
131760	30/08/2018--04:49:00	30.38	0	0.0576285	-0.0501469	0.986786
131820	30/08/2018--04:50:00	30.38	0	0.0576285	-0.0501469	0.986786
131880	30/08/2018--04:51:00	30.38	0	0.0576285	-0.0501469	0.986786
131940	30/08/2018--04:52:00	30.38	0	0.0576285	-0.0501469	0.986786
132000	30/08/2018--04:53:00	30.36	0	0.0576285	-0.0501469	0.986786
132060	30/08/2018--04:54:00	30.38	0	0.0576285	-0.0501469	0.986786
132120	30/08/2018--04:55:00	30.37	0	0.0576285	-0.0501469	0.986786
132180	30/08/2018--04:56:00	30.37	0	0.0576285	-0.0501469	0.986786
132240	30/08/2018--04:57:00	30.38	0	0.0576285	-0.0501469	0.986786
132300	30/08/2018--04:58:00	30.35	0	0.0576285	-0.0501469	0.986786
132360	30/08/2018--04:59:00	30.36	0	0.0576285	-0.0501469	0.986786
132420	30/08/2018--05:00:00	30.35	0	0.0576285	-0.0501469	0.986786
