# Supplementary material for: A randomized cross-over trial investigating differences in 24-h personal air and skin temperatures using wearable sensors between two climatologically contrasting settings
Source: Sci Rep. 2021 Nov 10;11:22020. doi: 10.1038/s41598-021-01180-y (PMC8580978; doi:10.1038/s41598-021-01180-y)
Supplement: Supplementary file 2 — Supplementary Data. [file 41598_2021_1180_MOESM2_ESM.zip › New folder/new/T52_S2new.csv]

Index	Date	Temperature	Activity	X-axis	Y-axis	Z-axis	Marker
45480	29/08/2018--05:00:00	35.32	0	-0.0507206	0.36826	0.938779
45540	29/08/2018--05:01:00	35.33	0	-0.0507206	0.353059	0.938779
45600	29/08/2018--05:02:00	35.34	0	-0.0348535	0.337859	0.938779
45660	29/08/2018--05:03:00	35.32	0	-0.0348535	0.337859	0.938779
45720	29/08/2018--05:04:00	35.35	0	-0.0348535	0.337859	0.938779
45780	29/08/2018--05:05:00	35.38	0	-0.0189865	0.337859	0.938779
45840	29/08/2018--05:06:00	35.38	0	-0.0189865	0.337859	0.938779
45900	29/08/2018--05:07:00	35.41	0	0.139684	0.322658	0.938779
45960	29/08/2018--05:08:00	35.42	0	0.10795	0.322658	0.938779
46020	29/08/2018--05:09:00	35.39	0	0.123817	0.307458	0.95418
46080	29/08/2018--05:10:00	35.39	0	0.123817	0.322658	0.95418
46140	29/08/2018--05:11:00	35.4	0	0.123817	0.307458	0.938779
46200	29/08/2018--05:12:00	35.39	0	0.806099	0.0338488	-0.60128
46260	29/08/2018--05:13:00	35.33	0	0.583961	0.0794503	-0.816888
46320	29/08/2018--05:14:00	35.23	0	-0.00311946	0.109851	-10.017
46380	29/08/2018--05:15:00	35.21	0	-0.00311946	0.125052	-10.017
46440	29/08/2018--05:16:00	35.23	0	-0.0189865	0.109851	-10.017
46500	29/08/2018--05:17:00	35.24	0	-0.00311946	0.109851	-10.017
46560	29/08/2018--05:18:00	35.29	0	-0.0189865	0.109851	-10.017
46620	29/08/2018--05:19:00	35.31	0	-0.0189865	0.109851	-10.017
46680	29/08/2018--05:20:00	35.31	0	-0.0189865	0.125052	-10.017
46740	29/08/2018--05:21:00	35.38	0	-0.0189865	0.109851	-10.171
46800	29/08/2018--05:22:00	35.39	0	-0.0189865	0.109851	-10.017
46860	29/08/2018--05:23:00	35.41	0	-0.0189865	0.109851	-10.171
46920	29/08/2018--05:24:00	35.44	0	-0.0189865	0.109851	-10.017
46980	29/08/2018--05:25:00	35.46	0	-0.0189865	0.109851	-10.017
47040	29/08/2018--05:26:00	35.48	0	-0.0189865	0.125052	-10.017
47100	29/08/2018--05:27:00	35.52	0	-0.0189865	0.109851	-10.017
47160	29/08/2018--05:28:00	35.52	0	-0.0189865	0.109851	-10.017
47220	29/08/2018--05:29:00	35.55	0	-0.0189865	0.109851	-10.017
47280	29/08/2018--05:30:00	35.58	0	-0.0189865	0.109851	-10.017
47340	29/08/2018--05:31:00	35.59	0	-0.0189865	0.109851	-10.017
47400	29/08/2018--05:32:00	35.61	0	-0.0189865	0.109851	-10.017
47460	29/08/2018--05:33:00	35.63	0	-0.0189865	0.109851	-10.017
47520	29/08/2018--05:34:00	35.66	3	0.917169	0.322658	-0.293268
47580	29/08/2018--05:35:00	35.66	0	0.917169	0.322658	-0.293268
47640	29/08/2018--05:36:00	35.66	0	0.96477	0.261856	-0.139262
47700	29/08/2018--05:37:00	35.7	0	0.980637	0.261856	-0.154663
47760	29/08/2018--05:38:00	35.7	0	-0.0507206	0.36826	0.938779
47820	29/08/2018--05:39:00	35.7	0	-0.0507206	0.307458	0.95418
47880	29/08/2018--05:40:00	35.67	0	-0.0189865	0.307458	0.95418
47940	29/08/2018--05:41:00	35.67	0	-0.00311946	0.292257	0.96958
48000	29/08/2018--05:42:00	35.66	0	-0.00311946	0.292257	0.95418
48060	29/08/2018--05:43:00	35.66	0	-0.0507206	0.292257	0.95418
48120	29/08/2018--05:44:00	35.66	0	-0.0665876	0.307458	0.95418
48180	29/08/2018--05:45:00	35.7	0	-0.145923	0.322658	0.938779
48240	29/08/2018--05:46:00	35.68	0	-0.16179	0.322658	0.938779
48300	29/08/2018--05:47:00	35.67	0	-0.16179	0.337859	0.938779
48360	29/08/2018--05:48:00	35.68	0	-0.16179	0.322658	0.938779
48420	29/08/2018--05:49:00	35.68	155	-0.336327	0.915478	-0.139262
48480	29/08/2018--05:50:00	35.63	0	-0.399795	0.900278	-0.108461
48540	29/08/2018--05:51:00	35.57	0	-0.225258	0.96108	-0.0930606
48600	29/08/2018--05:52:00	35.55	81	-0.16179	0.869877	-0.0160576
48660	29/08/2018--05:53:00	35.52	123	0.885434	0.140252	0.43056
48720	29/08/2018--05:54:00	35.3	0	0.885434	0.155453	0.43056
48780	29/08/2018--05:55:00	35.13	0	0.901301	0.155453	0.399758
48840	29/08/2018--05:56:00	35.02	0	0.901301	0.140252	0.399758
48900	29/08/2018--05:57:00	34.93	0	0.901301	0.140252	0.399758
48960	29/08/2018--05:58:00	34.86	0	0.901301	0.155453	0.399758
49020	29/08/2018--05:59:00	34.79	0	0.901301	0.155453	0.399758
49080	29/08/2018--06:00:00	34.75	0	0.901301	0.155453	0.399758
49140	29/08/2018--06:01:00	34.71	0	0.901301	0.155453	0.415159
49200	29/08/2018--06:02:00	34.67	0	0.901301	0.155453	0.399758
49260	29/08/2018--06:03:00	34.67	14	0.10795	0.444263	0.892577
49320	29/08/2018--06:04:00	34.67	0	0.123817	0.444263	0.892577
49380	29/08/2018--06:05:00	34.64	0	0.123817	0.444263	0.892577
49440	29/08/2018--06:06:00	34.64	0	0.282487	0.398661	0.877177
49500	29/08/2018--06:07:00	34.63	1	0.298354	0.398661	0.877177
49560	29/08/2018--06:08:00	34.63	0	0.298354	0.398661	0.877177
49620	29/08/2018--06:09:00	34.61	0	0.298354	0.398661	0.877177
49680	29/08/2018--06:10:00	34.61	0	0.314221	0.383461	0.877177
49740	29/08/2018--06:11:00	34.62	2	0.298354	0.383461	0.877177
49800	29/08/2018--06:12:00	34.59	0	0.298354	0.383461	0.877177
49860	29/08/2018--06:13:00	34.6	0	0.901301	0.125052	0.399758
49920	29/08/2018--06:14:00	34.73	0	0.933036	0.125052	0.322755
49980	29/08/2018--06:15:00	34.76	0	0.933036	0.109851	0.291954
50040	29/08/2018--06:16:00	34.71	0	0.948903	0.125052	0.291954
50100	29/08/2018--06:17:00	34.65	0	0.948903	0.125052	0.291954
50160	29/08/2018--06:18:00	34.62	0	0.948903	0.125052	0.291954
50220	29/08/2018--06:19:00	34.59	3	0.155551	0.505065	0.861776
50280	29/08/2018--06:20:00	34.58	0	0.187285	0.520265	0.830975
50340	29/08/2018--06:21:00	34.61	0	0.155551	0.444263	0.877177
50400	29/08/2018--06:22:00	34.63	1	0.139684	0.444263	0.892577
50460	29/08/2018--06:23:00	34.66	0	0.155551	0.429062	0.892577
50520	29/08/2018--06:24:00	34.66	0	0.155551	0.429062	0.907978
50580	29/08/2018--06:25:00	34.69	0	0.155551	0.429062	0.892577
50640	29/08/2018--06:26:00	34.7	0	0.171418	0.444263	0.892577
50700	29/08/2018--06:27:00	34.67	0	0.187285	0.140252	-0.986295
50760	29/08/2018--06:28:00	34.67	0	0.187285	0.155453	-0.986295
50820	29/08/2018--06:29:00	34.73	0	0.187285	0.140252	-0.986295
50880	29/08/2018--06:30:00	34.78	0	0.187285	0.155453	-0.986295
50940	29/08/2018--06:31:00	34.84	0	0.155551	0.155453	-0.986295
51000	29/08/2018--06:32:00	34.9	0	0.155551	0.155453	-0.986295
51060	29/08/2018--06:33:00	34.94	0	0.155551	0.155453	-0.986295
51120	29/08/2018--06:34:00	34.99	0	0.155551	0.155453	-0.986295
51180	29/08/2018--06:35:00	35.04	0	0.139684	0.155453	-0.986295
51240	29/08/2018--06:36:00	35.07	0	0.155551	0.155453	-0.986295
51300	29/08/2018--06:37:00	35.1	0	0.155551	0.155453	-0.986295
51360	29/08/2018--06:38:00	35.13	5	0.980637	-0.0573543	-0.154663
51420	29/08/2018--06:39:00	35.05	0	0.980637	-0.0269532	-0.231666
51480	29/08/2018--06:40:00	34.94	0	0.96477	-0.0269532	-0.277868
51540	29/08/2018--06:41:00	34.89	27	0.10795	0.322658	0.938779
51600	29/08/2018--06:42:00	34.79	0	0.0920827	0.322658	0.938779
51660	29/08/2018--06:43:00	34.76	0	0.0762157	0.36826	0.923379
51720	29/08/2018--06:44:00	34.69	0	0.0920827	0.383461	0.938779
51780	29/08/2018--06:45:00	34.67	0	0.0762157	0.36826	0.923379
51840	29/08/2018--06:46:00	34.64	0	0.0762157	0.36826	0.938779
51900	29/08/2018--06:47:00	34.61	0	0.0444816	0.353059	0.938779
51960	29/08/2018--06:48:00	34.61	0	0.10795	0.36826	0.923379
52020	29/08/2018--06:49:00	34.6	0	0.10795	0.36826	0.923379
52080	29/08/2018--06:50:00	34.59	0	0.10795	0.36826	0.938779
52140	29/08/2018--06:51:00	34.58	0	0.10795	0.36826	0.938779
52200	29/08/2018--06:52:00	34.55	0	0.0920827	0.36826	0.923379
52260	29/08/2018--06:53:00	34.54	0	0.0762157	0.36826	0.923379
52320	29/08/2018--06:54:00	34.52	3	0.901301	0.155453	0.399758
52380	29/08/2018--06:55:00	34.48	1	0.901301	0.155453	0.399758
52440	29/08/2018--06:56:00	34.41	1	0.901301	0.155453	0.399758
52500	29/08/2018--06:57:00	34.33	0	0.901301	0.155453	0.399758
52560	29/08/2018--06:58:00	34.3	0	0.901301	0.170653	0.399758
52620	29/08/2018--06:59:00	34.24	0	0.901301	0.155453	0.399758
52680	29/08/2018--07:00:00	34.21	11	0.663296	0.0946508	-0.739886
52740	29/08/2018--07:01:00	34.25	0	0.869567	0.292257	-0.462675
52800	29/08/2018--07:02:00	34.32	0	0.8537	0.307458	-0.462675
52860	29/08/2018--07:03:00	34.41	0	0.139684	0.140252	-0.986295
52920	29/08/2018--07:04:00	34.5	0	0.123817	0.140252	-0.986295
52980	29/08/2018--07:05:00	34.56	0	0.123817	0.140252	-10.017
53040	29/08/2018--07:06:00	34.64	0	0.123817	0.140252	-0.986295
53100	29/08/2018--07:07:00	34.69	0	0.123817	0.140252	-10.017
53160	29/08/2018--07:08:00	34.73	0	0.10795	0.140252	-10.017
53220	29/08/2018--07:09:00	34.8	0	0.139684	0.140252	-0.986295
53280	29/08/2018--07:10:00	34.88	0	0.123817	0.140252	-10.017
53340	29/08/2018--07:11:00	34.89	0	0.10795	0.125052	-10.017
53400	29/08/2018--07:12:00	34.94	0	0.10795	0.125052	-0.986295
53460	29/08/2018--07:13:00	35	0	0.10795	0.125052	-10.017
53520	29/08/2018--07:14:00	35.03	0	0.10795	0.125052	-10.017
53580	29/08/2018--07:15:00	35.07	0	0.10795	0.140252	-10.017
53640	29/08/2018--07:16:00	35.11	0	0.0920827	0.140252	-0.986295
53700	29/08/2018--07:17:00	35.14	0	0.0603487	0.140252	-10.017
53760	29/08/2018--07:18:00	35.2	0	0.0920827	0.125052	-10.017
53820	29/08/2018--07:19:00	35.22	0	0.10795	0.140252	-0.986295
53880	29/08/2018--07:20:00	35.23	0	0.123817	0.140252	-10.017
53940	29/08/2018--07:21:00	35.28	0	0.10795	0.125052	-10.017
54000	29/08/2018--07:22:00	35.29	0	0.123817	0.140252	-0.986295
54060	29/08/2018--07:23:00	35.32	8	-0.685402	0.307458	-0.0468588
54120	29/08/2018--07:24:00	35.34	31	-0.971009	0.231455	-0.0314582
54180	29/08/2018--07:25:00	35.3	0	-0.971009	0.231455	-0.0314582
54240	29/08/2018--07:26:00	35.23	0	-0.971009	0.231455	0.0147436
54300	29/08/2018--07:27:00	35.19	0	-0.971009	0.231455	-0.000656989
54360	29/08/2018--07:28:00	35.11	0	-0.971009	0.231455	0.0147436
54420	29/08/2018--07:29:00	35.1	0	-0.971009	0.231455	0.0301442
54480	29/08/2018--07:30:00	35.04	0	-0.971009	0.231455	0.0301442
54540	29/08/2018--07:31:00	35.03	0	-0.971009	0.231455	0.0147436
54600	29/08/2018--07:32:00	35.01	0	-0.971009	0.231455	0.0609454
54660	29/08/2018--07:33:00	34.98	0	-0.971009	0.246656	0.0455448
54720	29/08/2018--07:34:00	34.95	0	-0.971009	0.246656	0.0609454
54780	29/08/2018--07:35:00	34.95	0	-0.955142	0.261856	0.0609454
54840	29/08/2018--07:36:00	34.92	0	-0.971009	0.246656	0.0455448
54900	29/08/2018--07:37:00	34.92	0	-0.971009	0.261856	0.0609454
54960	29/08/2018--07:38:00	34.92	0	-0.971009	0.246656	0.0301442
55020	29/08/2018--07:39:00	34.93	2	-0.955142	0.140252	0.276554
55080	29/08/2018--07:40:00	34.91	0	-0.955142	0.155453	0.276554
55140	29/08/2018--07:41:00	34.88	0	-0.955142	0.155453	0.261153
55200	29/08/2018--07:42:00	34.88	4	-0.955142	0.125052	0.276554
55260	29/08/2018--07:43:00	34.84	0	-0.955142	0.109851	0.291954
55320	29/08/2018--07:44:00	34.78	14	-0.955142	0.125052	0.276554
55380	29/08/2018--07:45:00	34.75	10	-0.939274	0.125052	0.338156
55440	29/08/2018--07:46:00	34.73	0	-0.939274	0.125052	0.338156
55500	29/08/2018--07:47:00	34.73	0	-0.939274	0.125052	0.338156
55560	29/08/2018--07:48:00	34.7	0	-0.939274	0.125052	0.322755
55620	29/08/2018--07:49:00	34.68	0	-0.939274	0.140252	0.322755
55680	29/08/2018--07:50:00	34.67	1	-0.939274	0.125052	0.338156
55740	29/08/2018--07:51:00	34.67	4	-0.939274	0.125052	0.322755
55800	29/08/2018--07:52:00	34.66	0	-0.939274	0.125052	0.307355
55860	29/08/2018--07:53:00	34.65	2	-0.939274	0.140252	0.322755
55920	29/08/2018--07:54:00	34.65	19	0.520493	0.0794503	0.830975
55980	29/08/2018--07:55:00	34.67	0	0.504626	0.0794503	0.846376
56040	29/08/2018--07:56:00	34.68	0	0.520493	0.0794503	0.830975
56100	29/08/2018--07:57:00	34.7	0	0.520493	0.0946508	0.846376
56160	29/08/2018--07:58:00	34.71	0	0.520493	0.0794503	0.830975
56220	29/08/2018--07:59:00	34.7	2	0.837833	0.109851	0.507563
56280	29/08/2018--08:00:00	34.75	0	0.837833	0.109851	0.507563
56340	29/08/2018--08:01:00	34.85	0	0.8537	0.109851	0.507563
56400	29/08/2018--08:02:00	34.95	0	0.901301	0.185854	0.43056
56460	29/08/2018--08:03:00	34.97	0	0.806099	0.155453	0.569165
56520	29/08/2018--08:04:00	34.93	0	0.806099	0.170653	0.569165
56580	29/08/2018--08:05:00	34.86	0	0.806099	0.170653	0.569165
56640	29/08/2018--08:06:00	34.84	0	0.806099	0.170653	0.569165
56700	29/08/2018--08:07:00	34.84	7	0.885434	0.474664	-0.170064
56760	29/08/2018--08:08:00	34.82	91	-0.0189865	0.991481	-0.170064
56820	29/08/2018--08:09:00	34.88	274	-0.0824546	106.748	-0.231666
56880	29/08/2018--08:10:00	34.91	57	-0.225258	0.945879	-0.231666
56940	29/08/2018--08:11:00	34.91	0	-0.0507206	0.97628	-0.247066
57000	29/08/2018--08:12:00	34.9	6	-0.352194	0.915478	-0.170064
57060	29/08/2018--08:13:00	34.89	38	-0.114189	0.96108	-0.324069
57120	29/08/2018--08:14:00	34.9	224	-0.145923	0.991481	-0.0160576
57180	29/08/2018--08:15:00	34.88	208	-0.0983217	0.945879	-0.401072
57240	29/08/2018--08:16:00	34.84	89	0.774365	0.0186483	-0.647482
57300	29/08/2018--08:17:00	34.73	2	0.933036	0.0490493	-0.370271
57360	29/08/2018--08:18:00	34.69	0	0.948903	0.0338488	-0.354871
57420	29/08/2018--08:19:00	34.64	0	0.933036	0.0338488	-0.354871
57480	29/08/2018--08:20:00	34.6	0	0.933036	0.0338488	-0.370271
57540	29/08/2018--08:21:00	34.59	0	0.933036	0.0338488	-0.370271
57600	29/08/2018--08:22:00	34.54	0	0.933036	0.0338488	-0.354871
57660	29/08/2018--08:23:00	34.54	0	0.948903	0.0338488	-0.324069
57720	29/08/2018--08:24:00	34.52	0	0.948903	0.0338488	-0.324069
57780	29/08/2018--08:25:00	34.48	0	0.933036	0.0338488	-0.308669
57840	29/08/2018--08:26:00	34.52	2	0.726764	0.0186483	-0.693684
57900	29/08/2018--08:27:00	34.54	0	0.726764	0.0186483	-0.709084
57960	29/08/2018--08:28:00	34.52	0	0.679163	0.0338488	-0.755286
58020	29/08/2018--08:29:00	34.55	0	0.679163	0.0338488	-0.755286
58080	29/08/2018--08:30:00	34.6	0	0.631562	0.0490493	-0.786087
58140	29/08/2018--08:31:00	34.62	1	0.53636	0.0490493	-0.86309
58200	29/08/2018--08:32:00	34.64	0	0.742631	0.0338488	-0.678283
58260	29/08/2018--08:33:00	34.68	0	0.996504	0.185854	-0.000656989
58320	29/08/2018--08:34:00	34.7	3	0.948903	0.00344778	-0.324069
58380	29/08/2018--08:35:00	34.63	0	0.901301	0.0338488	-0.447274
58440	29/08/2018--08:36:00	34.63	0	0.917169	0.0338488	-0.416473
58500	29/08/2018--08:37:00	34.62	0	0.901301	0.0338488	-0.447274
58560	29/08/2018--08:38:00	34.6	5	-0.653668	0.337859	0.69237
58620	29/08/2018--08:39:00	34.63	1	0.869567	-0.0269532	0.461361
58680	29/08/2018--08:40:00	34.71	0	0.885434	-0.0421537	0.44596
58740	29/08/2018--08:41:00	34.75	0	0.885434	-0.0421537	0.415159
58800	29/08/2018--08:42:00	34.8	0	0.885434	-0.0421537	0.43056
58860	29/08/2018--08:43:00	34.84	0	0.885434	-0.0269532	0.43056
58920	29/08/2018--08:44:00	34.85	0	0.96477	0.140252	0.291954
58980	29/08/2018--08:45:00	34.71	0	0.96477	0.246656	0.137948
59040	29/08/2018--08:46:00	34.53	7	0.948903	0.337859	-0.185464
59100	29/08/2018--08:47:00	34.41	2	0.948903	0.337859	-0.0468588
59160	29/08/2018--08:48:00	34.32	2	0.96477	0.277057	-0.185464
59220	29/08/2018--08:49:00	34.34	76	-0.0348535	102.188	0.076346
59280	29/08/2018--08:50:00	34.42	194	-0.510865	0.854676	-0.108461
59340	29/08/2018--08:51:00	34.43	0	-0.526732	0.854676	-0.0622594
59400	29/08/2018--08:52:00	34.46	21	0.187285	103.708	-0.0622594
59460	29/08/2018--08:53:00	34.53	86	0.0127476	0.945879	-0.216265
59520	29/08/2018--08:54:00	34.56	231	0.203152	100.668	-0.0160576
59580	29/08/2018--08:55:00	34.55	149	0.0127476	111.308	-0.123862
59640	29/08/2018--08:56:00	34.54	85	-0.0189865	100.668	0.076346
59700	29/08/2018--08:57:00	34.52	113	0.0444816	0.991481	0.16875
59760	29/08/2018--08:58:00	34.56	305	0.187285	0.991481	-0.07766
59820	29/08/2018--08:59:00	34.52	93	-0.272859	0.869877	-0.416473
59880	29/08/2018--09:00:00	34.4	0	-0.47913	0.839476	-0.231666
59940	29/08/2018--09:01:00	34.27	1	-0.526732	0.809075	-0.154663
60000	29/08/2018--09:02:00	34.14	1	-0.47913	0.854676	-0.170064
60060	29/08/2018--09:03:00	34.04	0	-0.225258	0.96108	-0.108461
60120	29/08/2018--09:04:00	33.96	0	-0.431529	0.839476	-0.277868
60180	29/08/2018--09:05:00	33.89	0	-0.463263	0.869877	-0.170064
60240	29/08/2018--09:06:00	33.88	0	-0.383928	0.900278	-0.200865
60300	29/08/2018--09:07:00	33.88	0	-0.447396	0.869877	-0.185464
60360	29/08/2018--09:08:00	33.79	0	-0.368061	0.854676	-0.385672
60420	29/08/2018--09:09:00	33.71	0	-0.336327	0.885077	-0.308669
60480	29/08/2018--09:10:00	33.66	0	-0.288726	0.915478	-0.308669
60540	29/08/2018--09:11:00	33.62	0	-0.336327	0.915478	-0.200865
60600	29/08/2018--09:12:00	33.64	0	-0.288726	0.854676	-0.401072
60660	29/08/2018--09:13:00	33.78	376	-0.0665876	14.323	0.0147436
60720	29/08/2018--09:14:00	33.95	150	-0.415662	0.854676	-0.354871
60780	29/08/2018--09:15:00	33.91	0	-0.368061	0.854676	-0.33947
60840	29/08/2018--09:16:00	33.79	0	-0.383928	0.869877	-0.293268
60900	29/08/2018--09:17:00	33.73	0	-0.368061	0.900278	-0.216265
60960	29/08/2018--09:18:00	33.67	0	-0.368061	0.915478	-0.185464
61020	29/08/2018--09:19:00	33.64	0	-0.368061	0.900278	-0.154663
61080	29/08/2018--09:20:00	33.62	0	-0.399795	0.869877	-0.247066
61140	29/08/2018--09:21:00	33.61	0	-0.352194	0.900278	-0.247066
61200	29/08/2018--09:22:00	33.64	0	-0.368061	0.809075	-0.447274
61260	29/08/2018--09:23:00	33.67	8	-0.256992	0.945879	-0.154663
61320	29/08/2018--09:24:00	33.74	0	-0.399795	0.854676	-0.324069
61380	29/08/2018--09:25:00	33.76	0	-0.399795	0.869877	-0.262467
61440	29/08/2018--09:26:00	33.71	0	-0.399795	0.869877	-0.277868
61500	29/08/2018--09:27:00	33.69	0	-0.288726	0.900278	-0.33947
61560	29/08/2018--09:28:00	33.67	0	-0.383928	0.854676	-0.324069
61620	29/08/2018--09:29:00	33.68	3	-0.177657	0.930679	-0.354871
61680	29/08/2018--09:30:00	33.71	2	0.0127476	0.991481	-0.231666
61740	29/08/2018--09:31:00	33.77	0	-0.0348535	0.900278	-0.462675
61800	29/08/2018--09:32:00	33.78	0	-0.0189865	0.915478	-0.447274
61860	29/08/2018--09:33:00	33.78	0	0.171418	0.778674	-0.632081
61920	29/08/2018--09:34:00	33.75	0	0.123817	0.778674	-0.647482
61980	29/08/2018--09:35:00	33.73	0	-0.00311946	0.67227	-0.755286
62040	29/08/2018--09:36:00	33.73	13	-0.241125	0.581067	-0.786087
62100	29/08/2018--09:37:00	33.75	0	-0.256992	0.596268	-0.755286
62160	29/08/2018--09:38:00	33.81	11	-0.352194	0.869877	-0.354871
62220	29/08/2018--09:39:00	33.82	0	-0.383928	0.824275	-0.431874
62280	29/08/2018--09:40:00	33.77	2	0.187285	0.991481	0.137948
62340	29/08/2018--09:41:00	33.81	0	-0.0348535	0.991481	-0.139262
62400	29/08/2018--09:42:00	33.84	97	0.123817	105.228	-0.0468588
62460	29/08/2018--09:43:00	33.97	316	0.0603487	131.069	-0.324069
62520	29/08/2018--09:44:00	34.02	192	0.10795	100.668	-0.108461
62580	29/08/2018--09:45:00	34.05	279	-0.368061	0.854676	0.291954
62640	29/08/2018--09:46:00	34.13	274	-0.415662	0.824275	-0.354871
62700	29/08/2018--09:47:00	34.09	0	-0.368061	0.854676	-0.370271
62760	29/08/2018--09:48:00	33.91	8	-0.764737	0.520265	-0.370271
62820	29/08/2018--09:49:00	33.9	23	-0.844072	0.535466	-0.0468588
62880	29/08/2018--09:50:00	33.87	16	-0.336327	0.885077	-0.324069
62940	29/08/2018--09:51:00	33.9	9	-0.558466	0.778674	-0.247066
63000	29/08/2018--09:52:00	33.86	1	-0.130056	0.96108	-0.185464
63060	29/08/2018--09:53:00	33.84	14	0.187285	0.945879	-0.493476
63120	29/08/2018--09:54:00	33.82	18	-0.130056	0.991481	0.0917466
63180	29/08/2018--09:55:00	33.8	5	-0.288726	0.945879	-0.231666
63240	29/08/2018--09:56:00	33.89	4	-0.16179	0.991481	0.076346
63300	29/08/2018--09:57:00	33.98	208	0.0603487	0.854676	-0.123862
63360	29/08/2018--09:58:00	34.09	90	-0.0665876	106.748	0.153349
63420	29/08/2018--09:59:00	34.16	240	-0.764737	0.611468	-0.0930606
63480	29/08/2018--10:00:00	34.07	12	-0.32046	0.900278	-0.262467
63540	29/08/2018--10:01:00	34.04	2	-0.383928	0.900278	-0.170064
63600	29/08/2018--10:02:00	33.96	0	-0.352194	0.839476	-0.401072
63660	29/08/2018--10:03:00	33.91	9	-0.304593	0.900278	-0.277868
63720	29/08/2018--10:04:00	33.88	1	0.472892	0.900278	-0.108461
63780	29/08/2018--10:05:00	33.85	5	0.0920827	100.668	-0.123862
63840	29/08/2018--10:06:00	33.85	0	-0.352194	0.900278	-0.262467
63900	29/08/2018--10:07:00	33.9	82	0.123817	100.668	0.076346
63960	29/08/2018--10:08:00	34.05	167	0.0603487	0.915478	-0.431874
64020	29/08/2018--10:09:00	34.09	128	-0.685402	0.748273	0.0301442
64080	29/08/2018--10:10:00	34.06	0	-0.574333	0.778674	0.16875
64140	29/08/2018--10:11:00	34.07	27	-0.209391	0.824275	-0.508877
64200	29/08/2018--10:12:00	34.05	1	-0.0665876	0.97628	-0.185464
64260	29/08/2018--10:13:00	34.07	0	-0.336327	0.885077	-0.293268
64320	29/08/2018--10:14:00	34.06	0	-0.399795	0.915478	-0.0622594
64380	29/08/2018--10:15:00	34.03	0	0.0762157	100.668	-0.0160576
64440	29/08/2018--10:16:00	34.04	0	0.0920827	100.668	0.0609454
64500	29/08/2018--10:17:00	34.07	0	-0.32046	0.930679	-0.139262
64560	29/08/2018--10:18:00	34.07	0	0.10795	0.945879	-0.370271
64620	29/08/2018--10:19:00	34.09	0	0.282487	0.96108	-0.216265
64680	29/08/2018--10:20:00	34.12	2	0.409423	0.915478	-0.216265
64740	29/08/2018--10:21:00	34.11	2	0.457025	0.915478	-0.108461
64800	29/08/2018--10:22:00	34.14	0	0.457025	0.900278	-0.154663
64860	29/08/2018--10:23:00	34.15	0	0.472892	0.900278	-0.139262
64920	29/08/2018--10:24:00	34.13	0	0.457025	0.900278	-0.170064
64980	29/08/2018--10:25:00	34.09	0	0.457025	0.915478	-0.185464
65040	29/08/2018--10:26:00	34.09	7	-0.399795	0.915478	-0.0468588
65100	29/08/2018--10:27:00	34.07	0	-0.352194	0.869877	-0.33947
65160	29/08/2018--10:28:00	34.04	1	-0.447396	0.854676	-0.200865
65220	29/08/2018--10:29:00	34.01	0	-0.399795	0.854676	-0.324069
65280	29/08/2018--10:30:00	34	5	0.0762157	0.991481	0.214951
65340	29/08/2018--10:31:00	34.06	31	-0.0824546	0.96108	-0.262467
65400	29/08/2018--10:32:00	34.18	39	-0.352194	0.885077	-0.247066
65460	29/08/2018--10:33:00	34.22	5	-0.193524	0.991481	-0.139262
65520	29/08/2018--10:34:00	34.23	0	-0.431529	0.809075	-0.385672
65580	29/08/2018--10:35:00	34.21	49	0.123817	100.668	0.0301442
65640	29/08/2018--10:36:00	34.3	202	-0.0348535	0.885077	-0.33947
65700	29/08/2018--10:37:00	34.34	144	0.139684	0.97628	-0.293268
65760	29/08/2018--10:38:00	34.38	351	0.0286146	0.824275	0.076346
65820	29/08/2018--10:39:00	34.48	380	0.171418	0.915478	0.261153
65880	29/08/2018--10:40:00	34.54	67	0.10795	102.188	0.0455448
65940	29/08/2018--10:41:00	34.56	159	0.139684	0.930679	0.199551
66000	29/08/2018--10:42:00	34.61	449	-0.145923	132.589	0.307355
66060	29/08/2018--10:43:00	34.63	286	-0.00311946	0.96108	-0.185464
66120	29/08/2018--10:44:00	34.53	32	0.171418	0.535466	-0.84769
66180	29/08/2018--10:45:00	34.5	358	0.0444816	0.824275	-0.58588
66240	29/08/2018--10:46:00	34.49	173	-0.0983217	100.668	-0.200865
66300	29/08/2018--10:47:00	34.53	433	-0.0348535	0.885077	-0.200865
66360	29/08/2018--10:48:00	34.57	190	-0.352194	0.930679	-0.0622594
66420	29/08/2018--10:49:00	34.49	17	-0.368061	0.885077	-0.247066
66480	29/08/2018--10:50:00	34.35	15	0.26662	0.945879	-0.247066
66540	29/08/2018--10:51:00	34.3	0	0.330088	0.96108	-0.0930606
66600	29/08/2018--10:52:00	34.33	5	0.345955	0.96108	-0.0314582
66660	29/08/2018--10:53:00	34.39	6	0.361822	0.930679	-0.231666
66720	29/08/2018--10:54:00	34.39	0	0.361822	0.930679	-0.247066
66780	29/08/2018--10:55:00	34.32	2	0.361822	0.763473	-0.570479
66840	29/08/2018--10:56:00	34.23	0	0.298354	0.793874	-0.570479
66900	29/08/2018--10:57:00	34.1	5	0.171418	0.809075	-0.58588
66960	29/08/2018--10:58:00	33.97	0	0.155551	0.809075	-0.60128
67020	29/08/2018--10:59:00	33.89	0	0.234886	0.733072	-0.678283
67080	29/08/2018--11:00:00	33.82	14	0.488759	0.748273	-0.508877
67140	29/08/2018--11:01:00	33.82	4	0.568094	0.687471	-0.524277
67200	29/08/2018--11:02:00	33.82	0	0.568094	0.641869	-0.555078
67260	29/08/2018--11:03:00	33.8	19	-0.288726	0.885077	-0.385672
67320	29/08/2018--11:04:00	33.8	0	-0.32046	0.900278	-0.293268
67380	29/08/2018--11:05:00	33.8	0	-0.336327	0.930679	-0.170064
67440	29/08/2018--11:06:00	33.81	0	-0.304593	0.930679	-0.216265
67500	29/08/2018--11:07:00	33.84	0	-0.336327	0.885077	-0.324069
67560	29/08/2018--11:08:00	33.84	3	-0.304593	0.900278	-0.277868
67620	29/08/2018--11:09:00	33.84	0	-0.336327	0.900278	-0.262467
67680	29/08/2018--11:10:00	33.84	0	-0.272859	0.869877	-0.416473
67740	29/08/2018--11:11:00	33.86	0	-0.352194	0.854676	-0.370271
67800	29/08/2018--11:12:00	33.88	2	-0.145923	0.930679	-0.354871
67860	29/08/2018--11:13:00	33.95	0	-0.0665876	0.930679	-0.385672
67920	29/08/2018--11:14:00	33.97	0	-0.0665876	0.930679	-0.370271
67980	29/08/2018--11:15:00	33.96	3	0.234886	0.748273	-0.647482
68040	29/08/2018--11:16:00	33.94	1	0.377689	0.702671	-0.647482
68100	29/08/2018--11:17:00	33.9	0	0.26662	0.763473	-0.632081
68160	29/08/2018--11:18:00	33.85	0	0.26662	0.763473	-0.616681
68220	29/08/2018--11:19:00	33.8	0	0.26662	0.778674	-0.60128
68280	29/08/2018--11:20:00	33.76	0	0.282487	0.778674	-0.60128
68340	29/08/2018--11:21:00	33.71	0	0.282487	0.763473	-0.616681
68400	29/08/2018--11:22:00	33.67	2	0.345955	0.702671	-0.662883
68460	29/08/2018--11:23:00	33.67	0	0.361822	0.717872	-0.632081
68520	29/08/2018--11:24:00	33.65	0	0.330088	0.65707	-0.709084
68580	29/08/2018--11:25:00	33.66	125	-0.0665876	118.909	-0.262467
68640	29/08/2018--11:26:00	33.77	254	0.0286146	0.930679	-0.154663
68700	29/08/2018--11:27:00	33.93	196	0.219019	131.069	-0.139262
68760	29/08/2018--11:28:00	34.05	126	-0.383928	0.824275	-0.416473
68820	29/08/2018--11:29:00	34	0	-0.368061	0.885077	-0.231666
68880	29/08/2018--11:30:00	33.94	0	-0.383928	0.885077	-0.200865
68940	29/08/2018--11:31:00	33.88	0	-0.368061	0.854676	-0.370271
69000	29/08/2018--11:32:00	33.88	248	-0.494998	0.854676	0.0609454
69060	29/08/2018--11:33:00	33.96	282	0.0444816	100.668	-0.123862
69120	29/08/2018--11:34:00	34.11	429	-0.526732	0.763473	-0.277868
69180	29/08/2018--11:35:00	34.18	160	0.0762157	100.668	-0.170064
69240	29/08/2018--11:36:00	34.29	370	-0.32046	0.915478	-0.308669
69300	29/08/2018--11:37:00	34.3	192	0.0286146	102.188	-0.185464
69360	29/08/2018--11:38:00	34.34	180	0.139684	100.668	-0.0468588
69420	29/08/2018--11:39:00	34.45	48	-0.272859	0.900278	-0.07766
69480	29/08/2018--11:40:00	34.46	121	-0.304593	0.930679	-0.139262
69540	29/08/2018--11:41:00	34.41	1	-0.685402	0.687471	0.153349
69600	29/08/2018--11:42:00	34.38	237	0.0920827	100.668	-0.0160576
69660	29/08/2018--11:43:00	34.44	32	0.171418	0.991481	-0.185464
69720	29/08/2018--11:44:00	34.54	13	0.139684	0.97628	-0.231666
69780	29/08/2018--11:45:00	34.61	0	0.0920827	0.991481	-0.231666
69840	29/08/2018--11:46:00	34.6	28	-0.0824546	0.869877	0.44596
69900	29/08/2018--11:47:00	34.55	33	0.187285	0.930679	-0.385672
69960	29/08/2018--11:48:00	34.43	6	0.504626	0.885077	-0.07766
70020	29/08/2018--11:49:00	34.3	0	0.26662	0.885077	-0.431874
70080	29/08/2018--11:50:00	34.29	0	-0.225258	0.733072	-0.632081
70140	29/08/2018--11:51:00	34.24	0	-0.114189	0.930679	-0.370271
70200	29/08/2018--11:52:00	34.21	3	0.330088	0.96108	0.0609454
70260	29/08/2018--11:53:00	34.21	0	0.345955	0.96108	0.0455448
70320	29/08/2018--11:54:00	34.21	0	0.330088	0.97628	0.107147
70380	29/08/2018--11:55:00	34.17	1	0.314221	0.945879	0.153349
70440	29/08/2018--11:56:00	34.16	0	0.314221	0.96108	0.137948
70500	29/08/2018--11:57:00	34.16	0	0.314221	0.96108	0.137948
70560	29/08/2018--11:58:00	34.15	0	0.298354	0.96108	0.137948
70620	29/08/2018--11:59:00	34.16	0	0.314221	0.96108	0.137948
70680	29/08/2018--12:00:00	34.16	0	0.314221	0.96108	0.107147
70740	29/08/2018--12:01:00	34.17	0	0.314221	0.96108	0.076346
70800	29/08/2018--12:02:00	34.19	21	0.42529	0.915478	-0.200865
70860	29/08/2018--12:03:00	34.22	8	0.488759	0.885077	-0.170064
70920	29/08/2018--12:04:00	34.21	0	0.361822	0.915478	0.245753
70980	29/08/2018--12:05:00	34.23	0	0.361822	0.915478	0.245753
71040	29/08/2018--12:06:00	34.23	0	0.345955	0.930679	0.245753
71100	29/08/2018--12:07:00	34.26	8	0.298354	0.97628	0.0917466
71160	29/08/2018--12:08:00	34.26	0	0.298354	0.97628	0.076346
71220	29/08/2018--12:09:00	34.29	0	0.282487	0.97628	0.0917466
71280	29/08/2018--12:10:00	34.29	0	0.314221	0.96108	0.107147
71340	29/08/2018--12:11:00	34.31	0	0.298354	0.97628	0.076346
71400	29/08/2018--12:12:00	34.32	0	0.298354	0.97628	0.076346
71460	29/08/2018--12:13:00	34.31	1	0.26662	0.97628	0.076346
71520	29/08/2018--12:14:00	34.33	1	0.26662	0.97628	0.076346
71580	29/08/2018--12:15:00	34.36	0	0.345955	0.96108	-0.0468588
71640	29/08/2018--12:16:00	34.4	0	0.314221	0.96108	0.076346
71700	29/08/2018--12:17:00	34.39	0	0.314221	0.97628	0.0609454
71760	29/08/2018--12:18:00	34.39	3	0.330088	0.96108	0.0917466
71820	29/08/2018--12:19:00	34.4	0	0.330088	0.945879	0.107147
71880	29/08/2018--12:20:00	34.38	0	0.330088	0.96108	0.107147
71940	29/08/2018--12:21:00	34.38	0	0.330088	0.96108	0.107147
72000	29/08/2018--12:22:00	34.38	1	0.330088	0.96108	0.0609454
72060	29/08/2018--12:23:00	34.38	0	0.361822	0.96108	0.0609454
72120	29/08/2018--12:24:00	34.39	15	0.42529	0.915478	-0.07766
72180	29/08/2018--12:25:00	34.44	0	0.42529	0.930679	-0.0930606
72240	29/08/2018--12:26:00	34.46	48	-0.0507206	0.97628	-0.0160576
72300	29/08/2018--12:27:00	34.47	217	-0.241125	0.945879	0.0917466
72360	29/08/2018--12:28:00	34.45	101	-0.193524	0.945879	-0.354871
72420	29/08/2018--12:29:00	34.5	390	0.0762157	115.869	-0.0314582
72480	29/08/2018--12:30:00	34.59	129	-0.47913	0.854676	-0.185464
72540	29/08/2018--12:31:00	34.55	1	-0.288726	0.945879	0.0917466
72600	29/08/2018--12:32:00	34.52	0	0.0127476	100.668	-0.07766
72660	29/08/2018--12:33:00	34.48	0	0.10795	0.97628	0.245753
72720	29/08/2018--12:34:00	34.5	0	-0.16179	0.97628	0.153349
72780	29/08/2018--12:35:00	34.48	0	-0.272859	0.945879	0.0147436
72840	29/08/2018--12:36:00	34.38	0	-0.399795	0.869877	-0.293268
72900	29/08/2018--12:37:00	34.34	310	0.10795	118.909	-0.108461
72960	29/08/2018--12:38:00	34.41	124	-0.828205	0.520265	-0.154663
73020	29/08/2018--12:39:00	34.49	150	0.187285	0.96108	-0.07766
73080	29/08/2018--12:40:00	34.55	147	-0.669535	0.717872	-0.0314582
73140	29/08/2018--12:41:00	34.61	246	0.123817	0.930679	0.199551
73200	29/08/2018--12:42:00	34.64	77	-0.145923	105.228	0.245753
73260	29/08/2018--12:43:00	34.64	200	0.0127476	100.668	-0.154663
73320	29/08/2018--12:44:00	34.67	2	-0.0189865	100.668	-0.108461
73380	29/08/2018--12:45:00	34.66	0	-0.574333	0.809075	0.0147436
73440	29/08/2018--12:46:00	34.59	0	-0.494998	0.869877	-0.0160576
73500	29/08/2018--12:47:00	34.49	0	-0.336327	0.930679	-0.139262
73560	29/08/2018--12:48:00	34.5	0	-0.193524	0.96108	-0.216265
73620	29/08/2018--12:49:00	34.49	202	0.203152	0.945879	-0.308669
73680	29/08/2018--12:50:00	34.57	325	0.123817	103.708	-0.185464
73740	29/08/2018--12:51:00	34.59	145	-0.130056	100.668	-0.0314582
73800	29/08/2018--12:52:00	34.6	0	0.139684	0.930679	-0.385672
73860	29/08/2018--12:53:00	34.6	0	0.0444816	0.67227	-0.755286
73920	29/08/2018--12:54:00	34.55	156	0.0444816	0.824275	-0.385672
73980	29/08/2018--12:55:00	34.57	150	0.0286146	103.708	-0.108461
74040	29/08/2018--12:56:00	34.69	204	0.0762157	102.188	0.137948
74100	29/08/2018--12:57:00	34.74	378	-0.0507206	0.885077	0.137948
74160	29/08/2018--12:58:00	34.69	87	-0.0348535	0.900278	-0.447274
74220	29/08/2018--12:59:00	34.58	0	-0.0824546	0.854676	-0.539678
74280	29/08/2018--13:00:00	34.5	0	-0.114189	0.824275	-0.570479
74340	29/08/2018--13:01:00	34.45	0	-0.130056	0.809075	-0.58588
74400	29/08/2018--13:02:00	34.4	0	-0.114189	0.824275	-0.570479
74460	29/08/2018--13:03:00	34.36	0	-0.130056	0.824275	-0.570479
74520	29/08/2018--13:04:00	34.31	0	0.10795	0.930679	-0.462675
74580	29/08/2018--13:05:00	34.3	0	-0.0507206	0.869877	-0.508877
74640	29/08/2018--13:06:00	34.27	0	-0.0665876	0.900278	-0.431874
74700	29/08/2018--13:07:00	34.29	6	0.203152	0.96108	-0.247066
74760	29/08/2018--13:08:00	34.29	0	0.234886	0.945879	-0.200865
74820	29/08/2018--13:09:00	34.3	0	-0.0507206	0.900278	-0.431874
74880	29/08/2018--13:10:00	34.27	0	0.203152	0.96108	-0.262467
74940	29/08/2018--13:11:00	34.27	5	-0.844072	0.489864	0.214951
75000	29/08/2018--13:12:00	34.32	246	-0.114189	0.824275	0.107147
75060	29/08/2018--13:13:00	34.43	196	0.203152	0.97628	-0.123862
75120	29/08/2018--13:14:00	34.52	382	-0.288726	0.991481	0.137948
75180	29/08/2018--13:15:00	34.66	559	-0.0348535	0.915478	-0.0622594
75240	29/08/2018--13:16:00	34.8	235	-0.0507206	0.991481	-0.262467
75300	29/08/2018--13:17:00	34.82	185	0.0920827	0.930679	-0.0468588
75360	29/08/2018--13:18:00	34.86	209	-0.463263	0.824275	-0.308669
75420	29/08/2018--13:19:00	34.67	2	-0.00311946	0.900278	-0.462675
75480	29/08/2018--13:20:00	34.56	0	-0.177657	0.809075	-0.570479
75540	29/08/2018--13:21:00	34.47	0	-0.177657	0.778674	-0.616681
75600	29/08/2018--13:22:00	34.43	0	-0.193524	0.763473	-0.616681
75660	29/08/2018--13:23:00	34.42	1	-0.0824546	0.793874	-0.616681
75720	29/08/2018--13:24:00	34.45	0	-0.114189	0.763473	-0.647482
75780	29/08/2018--13:25:00	34.45	135	0.219019	0.97628	-0.170064
75840	29/08/2018--13:26:00	34.48	109	-0.0189865	0.96108	-0.000656989
75900	29/08/2018--13:27:00	34.47	259	0.0762157	100.668	0.0147436
75960	29/08/2018--13:28:00	34.56	226	0.203152	102.188	-0.139262
76020	29/08/2018--13:29:00	34.61	218	0.250753	0.96108	-0.262467
76080	29/08/2018--13:30:00	34.51	4	-0.352194	0.869877	-0.401072
76140	29/08/2018--13:31:00	34.33	2	0.203152	0.702671	-0.709084
76200	29/08/2018--13:32:00	34.17	0	0.187285	0.581067	-0.801488
76260	29/08/2018--13:33:00	34.13	0	0.219019	0.0794503	-0.986295
76320	29/08/2018--13:34:00	34.13	1	0.26662	0.0186483	-0.970894
76380	29/08/2018--13:35:00	34.13	0	0.26662	-0.0573543	-0.970894
76440	29/08/2018--13:36:00	34.14	0	0.26662	-0.0725548	-0.970894
76500	29/08/2018--13:37:00	34.13	0	0.282487	0.00344778	-0.970894
76560	29/08/2018--13:38:00	34.13	0	0.282487	0.00344778	-0.970894
76620	29/08/2018--13:39:00	34.14	0	0.282487	0.00344778	-0.970894
76680	29/08/2018--13:40:00	34.17	0	0.282487	-0.0117527	-0.970894
76740	29/08/2018--13:41:00	34.18	0	0.282487	0.00344778	-0.970894
76800	29/08/2018--13:42:00	34.2	0	0.282487	-0.0117527	-0.970894
76860	29/08/2018--13:43:00	34.27	0	-0.447396	0.885077	-0.07766
76920	29/08/2018--13:44:00	34.37	0	-0.431529	0.900278	-0.07766
76980	29/08/2018--13:45:00	34.43	29	-0.209391	0.824275	-0.216265
77040	29/08/2018--13:46:00	34.38	139	0.821966	0.322658	0.476761
77100	29/08/2018--13:47:00	34.29	0	0.806099	0.322658	0.476761
77160	29/08/2018--13:48:00	34.26	11	0.885434	0.383461	0.322755
77220	29/08/2018--13:49:00	34.25	3	0.885434	0.36826	0.338156
77280	29/08/2018--13:50:00	34.26	0	0.885434	0.383461	0.322755
77340	29/08/2018--13:51:00	34.28	0	0.869567	0.383461	0.353557
77400	29/08/2018--13:52:00	34.29	0	0.869567	0.36826	0.338156
77460	29/08/2018--13:53:00	34.32	0	0.885434	0.383461	0.338156
77520	29/08/2018--13:54:00	34.28	18	0.409423	0.155453	-0.909292
77580	29/08/2018--13:55:00	34.28	0	0.393556	0.155453	-0.924693
77640	29/08/2018--13:56:00	34.29	0	0.393556	0.140252	-0.924693
77700	29/08/2018--13:57:00	34.34	0	0.409423	0.155453	-0.924693
77760	29/08/2018--13:58:00	34.39	0	0.409423	0.170653	-0.909292
77820	29/08/2018--13:59:00	34.43	0	0.393556	0.170653	-0.924693
77880	29/08/2018--14:00:00	34.47	0	0.393556	0.170653	-0.909292
77940	29/08/2018--14:01:00	34.5	0	0.393556	0.170653	-0.909292
78000	29/08/2018--14:02:00	34.52	0	0.393556	0.170653	-0.924693
78060	29/08/2018--14:03:00	34.57	0	0.393556	0.170653	-0.924693
78120	29/08/2018--14:04:00	34.58	0	0.393556	0.170653	-0.924693
78180	29/08/2018--14:05:00	34.6	0	0.393556	0.170653	-0.924693
78240	29/08/2018--14:06:00	34.63	0	0.393556	0.170653	-0.924693
78300	29/08/2018--14:07:00	34.66	0	-0.0348535	0.0642498	-10.171
78360	29/08/2018--14:08:00	34.72	0	-0.0189865	0.0642498	-10.017
78420	29/08/2018--14:09:00	34.75	0	-0.0348535	0.0642498	-10.017
78480	29/08/2018--14:10:00	34.79	0	-0.0348535	0.0642498	-10.017
78540	29/08/2018--14:11:00	34.83	0	-0.0348535	0.0642498	-10.171
78600	29/08/2018--14:12:00	34.87	0	-0.0348535	0.0642498	-10.017
78660	29/08/2018--14:13:00	34.92	0	-0.0348535	0.0642498	-10.017
78720	29/08/2018--14:14:00	34.95	0	-0.0348535	0.0642498	-10.017
78780	29/08/2018--14:15:00	34.98	0	-0.0348535	0.0642498	-10.017
78840	29/08/2018--14:16:00	35.02	0	-0.0665876	0.0490493	-10.171
78900	29/08/2018--14:17:00	35.03	0	-0.0665876	0.0642498	-10.017
78960	29/08/2018--14:18:00	35.08	0	0.0127476	0.0794503	-10.017
79020	29/08/2018--14:19:00	35.13	0	0.0127476	0.0946508	-10.017
79080	29/08/2018--14:20:00	35.16	0	0.0127476	0.0794503	-10.017
79140	29/08/2018--14:21:00	35.18	0	0.0127476	0.0794503	-10.017
79200	29/08/2018--14:22:00	35.23	0	-0.00311946	0.0794503	-10.017
79260	29/08/2018--14:23:00	35.27	0	-0.00311946	0.0794503	-10.171
79320	29/08/2018--14:24:00	35.29	0	0.282487	0.140252	-0.970894
79380	29/08/2018--14:25:00	35.28	17	-0.415662	0.429062	0.815574
79440	29/08/2018--14:26:00	35.17	297	-0.0983217	120.429	0.137948
79500	29/08/2018--14:27:00	35.12	99	-0.399795	0.900278	-0.07766
79560	29/08/2018--14:28:00	35.1	0	-0.0824546	0.991481	-0.0468588
79620	29/08/2018--14:29:00	35.07	144	-0.0507206	0.97628	-0.354871
79680	29/08/2018--14:30:00	35.07	222	0.0127476	0.97628	-0.247066
79740	29/08/2018--14:31:00	35.08	165	-0.0189865	102.188	-0.231666
79800	29/08/2018--14:32:00	35.03	51	-0.0189865	0.885077	-0.33947
79860	29/08/2018--14:33:00	34.98	226	0.219019	0.991481	0.0301442
79920	29/08/2018--14:34:00	35.02	21	-0.0824546	0.97628	-0.200865
79980	29/08/2018--14:35:00	35.09	135	-0.0665876	118.909	-0.324069
80040	29/08/2018--14:36:00	35.1	91	-0.0507206	100.668	-0.07766
80100	29/08/2018--14:37:00	35.14	244	-0.542599	0.839476	-0.123862
80160	29/08/2018--14:38:00	35.05	24	-0.780604	0.535466	-0.277868
80220	29/08/2018--14:39:00	34.96	8	-0.463263	0.854676	-0.231666
80280	29/08/2018--14:40:00	34.91	0	-0.463263	0.854676	-0.200865
80340	29/08/2018--14:41:00	34.89	0	-0.415662	0.885077	-0.123862
80400	29/08/2018--14:42:00	34.86	0	-0.272859	0.915478	-0.0930606
80460	29/08/2018--14:43:00	34.86	3	0.26662	0.489864	-0.84769
80520	29/08/2018--14:44:00	34.83	1	0.26662	0.489864	-0.84769
80580	29/08/2018--14:45:00	34.85	0	0.298354	0.459463	-0.86309
80640	29/08/2018--14:46:00	34.87	202	0.0286146	100.668	-0.0622594
80700	29/08/2018--14:47:00	34.93	120	-0.0507206	0.97628	-0.216265
80760	29/08/2018--14:48:00	35.01	10	0.123817	0.991481	0.076346
80820	29/08/2018--14:49:00	35.07	261	-0.00311946	0.885077	-0.324069
80880	29/08/2018--14:50:00	35.13	239	-0.0189865	100.668	-0.0468588
80940	29/08/2018--14:51:00	35.14	85	0.0920827	0.991481	-0.170064
81000	29/08/2018--14:52:00	35.11	206	-0.256992	0.96108	-0.185464
81060	29/08/2018--14:53:00	35.06	64	-0.00311946	102.188	-0.0314582
81120	29/08/2018--14:54:00	35	38	-0.130056	0.945879	-0.185464
81180	29/08/2018--14:55:00	34.98	189	-0.225258	0.930679	0.199551
81240	29/08/2018--14:56:00	34.98	204	0.123817	100.668	-0.000656989
81300	29/08/2018--14:57:00	35.02	191	-0.32046	0.839476	0.43056
81360	29/08/2018--14:58:00	35.08	120	0.10795	102.188	-0.0930606
81420	29/08/2018--14:59:00	35.1	66	-0.256992	0.97628	-0.262467
81480	29/08/2018--15:00:00	35.05	84	-0.0348535	0.96108	-0.262467
81540	29/08/2018--15:01:00	35.05	173	-0.0824546	106.748	0.0455448
81600	29/08/2018--15:02:00	35.08	382	-0.114189	108.268	0.076346
81660	29/08/2018--15:03:00	35.11	383	-0.574333	0.763473	0.137948
81720	29/08/2018--15:04:00	35.04	9	-0.447396	0.869877	-0.185464
81780	29/08/2018--15:05:00	34.93	23	-0.177657	0.945879	-0.277868
81840	29/08/2018--15:06:00	34.86	0	-0.225258	0.915478	-0.308669
81900	29/08/2018--15:07:00	34.84	0	-0.447396	0.900278	-0.0314582
81960	29/08/2018--15:08:00	34.82	0	-0.304593	0.915478	0.18415
82020	29/08/2018--15:09:00	34.79	0	-0.256992	0.96108	0.0301442
82080	29/08/2018--15:10:00	34.75	0	-0.336327	0.930679	-0.0314582
82140	29/08/2018--15:11:00	34.73	145	-0.272859	0.945879	0.214951
82200	29/08/2018--15:12:00	34.76	174	-0.368061	0.900278	-0.231666
82260	29/08/2018--15:13:00	34.76	0	-0.304593	0.945879	-0.0314582
82320	29/08/2018--15:14:00	34.76	0	-0.304593	0.945879	-0.0930606
82380	29/08/2018--15:15:00	34.77	0	-0.177657	100.668	0.0455448
82440	29/08/2018--15:16:00	34.81	3	-0.130056	0.96108	0.199551
82500	29/08/2018--15:17:00	34.82	11	-0.130056	0.97628	0.261153
82560	29/08/2018--15:18:00	34.77	0	-0.272859	0.945879	0.16875
82620	29/08/2018--15:19:00	34.73	3	-0.256992	0.945879	0.0147436
82680	29/08/2018--15:20:00	34.77	1	-0.177657	0.991481	0.0609454
82740	29/08/2018--15:21:00	34.8	1	-0.352194	0.915478	-0.123862
82800	29/08/2018--15:22:00	34.82	2	-0.415662	0.885077	-0.123862
82860	29/08/2018--15:23:00	34.79	0	-0.368061	0.900278	-0.139262
82920	29/08/2018--15:24:00	34.76	0	-0.336327	0.930679	0.0301442
82980	29/08/2018--15:25:00	34.73	1	-0.0983217	0.97628	0.214951
83040	29/08/2018--15:26:00	34.72	4	-0.368061	0.900278	-0.200865
83100	29/08/2018--15:27:00	34.71	90	-0.90754	0.140252	-0.247066
83160	29/08/2018--15:28:00	34.77	156	0.234886	103.708	0.276554
83220	29/08/2018--15:29:00	34.83	29	-0.00311946	0.945879	-0.354871
83280	29/08/2018--15:30:00	34.9	30	-0.5902	0.687471	-0.416473
83340	29/08/2018--15:31:00	34.91	30	0.139684	0.97628	-0.185464
83400	29/08/2018--15:32:00	34.94	96	-0.114189	0.930679	0.076346
83460	29/08/2018--15:33:00	34.93	402	0.123817	0.869877	-0.431874
83520	29/08/2018--15:34:00	34.85	77	0.0286146	100.668	-0.07766
83580	29/08/2018--15:35:00	34.84	3	-0.0983217	0.991481	0.0455448
83640	29/08/2018--15:36:00	34.84	1	-0.16179	0.945879	-0.262467
83700	29/08/2018--15:37:00	34.85	0	-0.0665876	100.668	-0.0468588
83760	29/08/2018--15:38:00	34.84	0	-0.272859	0.930679	-0.262467
83820	29/08/2018--15:39:00	34.82	3	-0.256992	0.96108	-0.0930606
83880	29/08/2018--15:40:00	34.77	2	-0.828205	0.565867	-0.0622594
83940	29/08/2018--15:41:00	34.72	1	-0.574333	0.778674	-0.308669
84000	29/08/2018--15:42:00	34.63	93	-0.986876	-0.23976	-0.247066
84060	29/08/2018--15:43:00	34.58	78	-0.669535	0.733072	0.153349
84120	29/08/2018--15:44:00	34.51	137	-0.225258	0.915478	-0.108461
84180	29/08/2018--15:45:00	34.46	28	-0.812338	0.565867	-0.000656989
84240	29/08/2018--15:46:00	34.4	65	-0.717136	0.459463	-0.678283
84300	29/08/2018--15:47:00	34.33	124	0.96477	0.322658	0.076346
84360	29/08/2018--15:48:00	34.29	8	0.948903	0.277057	0.0147436
84420	29/08/2018--15:49:00	34.23	1	0.96477	0.322658	0.0455448
84480	29/08/2018--15:50:00	34.18	3	0.96477	0.322658	-0.07766
84540	29/08/2018--15:51:00	34.13	0	0.96477	0.322658	-0.0314582
84600	29/08/2018--15:52:00	34.11	0	0.96477	0.337859	-0.0468588
84660	29/08/2018--15:53:00	34.06	0	0.96477	0.322658	-0.07766
84720	29/08/2018--15:54:00	34.05	0	0.96477	0.322658	-0.0930606
84780	29/08/2018--15:55:00	34.01	4	0.96477	0.307458	0.0147436
84840	29/08/2018--15:56:00	34.01	0	0.96477	0.322658	0.0301442
84900	29/08/2018--15:57:00	34	0	0.96477	0.322658	0.0301442
84960	29/08/2018--15:58:00	33.96	12	0.96477	0.353059	-0.0314582
85020	29/08/2018--15:59:00	33.96	0	0.948903	0.353059	-0.0314582
85080	29/08/2018--16:00:00	33.94	4	0.96477	0.36826	-0.0160576
85140	29/08/2018--16:01:00	33.9	0	0.948903	0.353059	-0.0160576
85200	29/08/2018--16:02:00	33.89	0	0.948903	0.36826	-0.000656989
85260	29/08/2018--16:03:00	33.88	1	0.948903	0.353059	-0.000656989
85320	29/08/2018--16:04:00	33.87	0	0.96477	0.337859	0.0147436
85380	29/08/2018--16:05:00	33.88	0	0.948903	0.353059	0.0301442
85440	29/08/2018--16:06:00	33.86	0	0.948903	0.353059	0.0301442
85500	29/08/2018--16:07:00	33.83	0	0.948903	0.353059	-0.000656989
85560	29/08/2018--16:08:00	33.81	1	0.948903	0.353059	-0.000656989
85620	29/08/2018--16:09:00	33.82	1	0.96477	0.353059	-0.000656989
85680	29/08/2018--16:10:00	33.81	0	0.948903	0.337859	-0.000656989
85740	29/08/2018--16:11:00	33.8	0	0.948903	0.353059	-0.000656989
85800	29/08/2018--16:12:00	33.8	0	0.96477	0.337859	-0.000656989
85860	29/08/2018--16:13:00	33.81	19	0.901301	0.36826	0.307355
85920	29/08/2018--16:14:00	33.88	3	0.8537	0.0794503	0.492162
85980	29/08/2018--16:15:00	33.93	0	0.96477	0.277057	0.137948
86040	29/08/2018--16:16:00	33.97	0	0.948903	0.277057	0.18415
86100	29/08/2018--16:17:00	34.02	7	0.96477	0.170653	0.214951
86160	29/08/2018--16:18:00	34.07	0	0.96477	0.201054	0.16875
86220	29/08/2018--16:19:00	34.11	1	0.933036	0.00344778	0.307355
86280	29/08/2018--16:20:00	34.14	0	0.948903	0.0186483	0.307355
86340	29/08/2018--16:21:00	34.15	0	0.948903	0.0490493	0.307355
86400	29/08/2018--16:22:00	34.21	1	0.96477	0.0794503	0.245753
86460	29/08/2018--16:23:00	34.23	0	0.933036	0.0642498	0.338156
86520	29/08/2018--16:24:00	34.27	7	0.996504	0.0946508	0.0455448
86580	29/08/2018--16:25:00	34.24	0	0.996504	0.0946508	0.0609454
86640	29/08/2018--16:26:00	34.23	1	0.552227	0.459463	0.69237
86700	29/08/2018--16:27:00	34.22	7	0.948903	0.261856	0.18415
86760	29/08/2018--16:28:00	34.21	2	0.96477	0.0490493	0.261153
86820	29/08/2018--16:29:00	34.23	10	0.933036	0.201054	0.307355
86880	29/08/2018--16:30:00	34.13	0	0.980637	0.261856	-0.0314582
86940	29/08/2018--16:31:00	34.09	0	0.980637	0.170653	0.0455448
87000	29/08/2018--16:32:00	34.1	0	0.980637	0.216255	-0.123862
87060	29/08/2018--16:33:00	34.14	0	0.980637	0.231455	-0.139262
87120	29/08/2018--16:34:00	34.13	2	0.96477	0.277057	-0.185464
87180	29/08/2018--16:35:00	34.15	5	0.96477	0.322658	-0.0468588
87240	29/08/2018--16:36:00	34.17	0	0.933036	0.413862	-0.0622594
87300	29/08/2018--16:37:00	34.21	0	0.933036	0.429062	-0.0468588
87360	29/08/2018--16:38:00	34.25	1	0.948903	0.353059	-0.0468588
87420	29/08/2018--16:39:00	34.29	8	0.901301	-0.133357	0.384358
87480	29/08/2018--16:40:00	34.3	0	0.917169	-0.133357	0.353557
87540	29/08/2018--16:41:00	34.33	0	0.96477	0.0338488	0.214951
87600	29/08/2018--16:42:00	34.36	4	0.8537	-0.0877553	0.476761
87660	29/08/2018--16:43:00	34.33	46	-0.74887	0.322658	-0.570479
87720	29/08/2018--16:44:00	34.34	0	-0.701269	0.353059	-0.616681
87780	29/08/2018--16:45:00	34.34	0	-0.637801	0.36826	-0.678283
87840	29/08/2018--16:46:00	34.37	0	-0.637801	0.36826	-0.678283
87900	29/08/2018--16:47:00	34.38	3	-0.637801	0.353059	-0.662883
87960	29/08/2018--16:48:00	34.39	0	-0.637801	0.36826	-0.678283
88020	29/08/2018--16:49:00	34.42	0	-0.637801	0.36826	-0.678283
88080	29/08/2018--16:50:00	34.47	0	-0.621934	0.36826	-0.60128
88140	29/08/2018--16:51:00	34.48	20	0.663296	-0.0421537	-0.739886
88200	29/08/2018--16:52:00	34.52	0	0.69503	-0.0421537	-0.724485
88260	29/08/2018--16:53:00	34.58	0	0.663296	0.00344778	-0.755286
88320	29/08/2018--16:54:00	34.63	1	0.0762157	0.0946508	-0.986295
88380	29/08/2018--16:55:00	34.7	0	0.0762157	0.0946508	-10.017
88440	29/08/2018--16:56:00	34.73	0	0.0286146	0.0794503	-10.017
88500	29/08/2018--16:57:00	34.79	0	0.0127476	0.0642498	-10.017
88560	29/08/2018--16:58:00	34.82	0	0.0127476	0.0642498	-10.171
88620	29/08/2018--16:59:00	34.86	1	0.568094	0.0338488	-0.832289
88680	29/08/2018--17:00:00	34.89	0	0.726764	0.109851	-0.693684
88740	29/08/2018--17:01:00	34.92	0	0.710897	0.125052	-0.709084
88800	29/08/2018--17:02:00	34.95	5	0.599828	0.140252	-0.816888
88860	29/08/2018--17:03:00	34.97	0	0.869567	0.140252	-0.508877
88920	29/08/2018--17:04:00	34.97	0	0.885434	0.125052	-0.478075
88980	29/08/2018--17:05:00	34.97	0	0.647429	0.140252	-0.770687
89040	29/08/2018--17:06:00	34.99	0	0.663296	0.140252	-0.755286
89100	29/08/2018--17:07:00	35	0	0.663296	0.140252	-0.755286
89160	29/08/2018--17:08:00	35	53	-0.32046	0.900278	-0.293268
89220	29/08/2018--17:09:00	34.97	122	-0.00311946	0.97628	0.492162
89280	29/08/2018--17:10:00	34.98	327	-0.225258	0.96108	-0.185464
89340	29/08/2018--17:11:00	34.92	12	-0.32046	0.930679	-0.07766
89400	29/08/2018--17:12:00	34.84	214	-0.0824546	0.930679	-0.354871
89460	29/08/2018--17:13:00	34.79	225	-0.130056	129.549	-0.108461
89520	29/08/2018--17:14:00	34.7	169	0.0127476	0.97628	-0.0314582
89580	29/08/2018--17:15:00	34.62	59	-0.939274	0.155453	-0.401072
89640	29/08/2018--17:16:00	34.62	274	0.0444816	0.945879	-0.33947
89700	29/08/2018--17:17:00	34.63	138	-0.669535	0.565867	-0.354871
89760	29/08/2018--17:18:00	34.59	105	-0.764737	0.337859	-0.524277
89820	29/08/2018--17:19:00	34.6	232	-0.00311946	0.945879	-0.370271
89880	29/08/2018--17:20:00	34.61	157	-0.145923	0.96108	-0.0468588
89940	29/08/2018--17:21:00	34.63	401	-0.225258	0.809075	-0.539678
90000	29/08/2018--17:22:00	34.75	113	0.123817	0.991481	-0.108461
90060	29/08/2018--17:23:00	34.84	18	0.155551	0.991481	-0.0622594
90120	29/08/2018--17:24:00	34.88	128	-0.939274	0.216255	-0.308669
90180	29/08/2018--17:25:00	34.81	172	-0.177657	0.97628	-0.185464
90240	29/08/2018--17:26:00	34.84	386	-0.368061	0.97628	-0.200865
90300	29/08/2018--17:27:00	35.2	54	-0.114189	0.915478	-0.401072
90360	29/08/2018--17:28:00	35.53	48	0.250753	0.748273	-0.60128
90420	29/08/2018--17:29:00	35.76	55	-0.16179	0.824275	-0.616681
90480	29/08/2018--17:30:00	35.9	54	0.203152	0.839476	-0.570479
90540	29/08/2018--17:31:00	36	28	-0.130056	0.839476	-0.493476
90600	29/08/2018--17:32:00	36.04	32	-0.193524	0.900278	-0.555078
90660	29/08/2018--17:33:00	36.1	132	0.0286146	0.793874	-0.493476
90720	29/08/2018--17:34:00	36.08	65	-0.288726	0.702671	-0.539678
90780	29/08/2018--17:35:00	36.15	78	0.0762157	0.915478	-0.370271
90840	29/08/2018--17:36:00	36.26	16	0.10795	0.96108	-0.478075
90900	29/08/2018--17:37:00	36.32	36	-0.16179	0.793874	-0.570479
90960	29/08/2018--17:38:00	36.36	20	-0.177657	0.717872	-0.462675
91020	29/08/2018--17:39:00	36.36	36	-0.177657	0.778674	-0.555078
91080	29/08/2018--17:40:00	36.39	103	-0.177657	0.839476	-0.555078
91140	29/08/2018--17:41:00	36.37	207	-0.0824546	0.869877	-0.416473
91200	29/08/2018--17:42:00	36.33	10	0.155551	0.885077	-0.493476
91260	29/08/2018--17:43:00	36.32	0	-0.193524	0.839476	-0.493476
91320	29/08/2018--17:44:00	36.34	0	-0.209391	0.824275	-0.524277
91380	29/08/2018--17:45:00	36.35	77	0.203152	0.900278	-0.570479
91440	29/08/2018--17:46:00	36.36	87	-0.114189	0.991481	-0.385672
91500	29/08/2018--17:47:00	36.4	66	-0.130056	0.945879	-0.524277
91560	29/08/2018--17:48:00	36.42	25	-0.16179	0.885077	-0.493476
91620	29/08/2018--17:49:00	36.44	18	-0.0824546	0.869877	-0.570479
91680	29/08/2018--17:50:00	36.43	105	0.314221	0.915478	-0.216265
91740	29/08/2018--17:51:00	36.46	91	0.0762157	0.945879	-0.493476
91800	29/08/2018--17:52:00	36.48	45	0.155551	0.900278	-0.447274
91860	29/08/2018--17:53:00	36.53	6	0.0127476	0.930679	-0.431874
91920	29/08/2018--17:54:00	36.53	27	-0.0983217	0.839476	-0.555078
91980	29/08/2018--17:55:00	36.52	91	0.0762157	0.885077	-0.493476
92040	29/08/2018--17:56:00	36.46	252	-0.288726	0.97628	-0.108461
92100	29/08/2018--17:57:00	36.34	467	0.0603487	0.930679	-0.200865
92160	29/08/2018--17:58:00	36.23	356	-0.0665876	0.930679	-0.0468588
92220	29/08/2018--17:59:00	36.11	820	-0.209391	0.824275	0.0147436
92280	29/08/2018--18:00:00	35.95	269	-0.368061	0.900278	-0.108461
92340	29/08/2018--18:01:00	35.64	204	-0.0983217	100.668	-0.508877
92400	29/08/2018--18:02:00	35.47	186	0.0762157	100.668	-0.0622594
92460	29/08/2018--18:03:00	35.26	14	-0.875806	0.353059	-0.33947
92520	29/08/2018--18:04:00	35.07	90	-0.399795	0.885077	-0.231666
92580	29/08/2018--18:05:00	34.9	0	-0.399795	0.885077	-0.216265
92640	29/08/2018--18:06:00	34.77	0	-0.447396	0.869877	-0.247066
92700	29/08/2018--18:07:00	34.68	0	-0.399795	0.885077	-0.185464
92760	29/08/2018--18:08:00	34.58	0	-0.383928	0.885077	-0.247066
92820	29/08/2018--18:09:00	34.54	0	-0.383928	0.885077	-0.262467
92880	29/08/2018--18:10:00	34.49	0	-0.383928	0.885077	-0.247066
92940	29/08/2018--18:11:00	34.41	0	-0.383928	0.915478	-0.07766
93000	29/08/2018--18:12:00	34.37	7	0.647429	0.778674	-0.07766
93060	29/08/2018--18:13:00	34.38	6	-0.415662	0.854676	-0.293268
93120	29/08/2018--18:14:00	34.33	0	-0.383928	0.854676	-0.324069
93180	29/08/2018--18:15:00	34.24	1	-0.447396	0.869877	-0.185464
93240	29/08/2018--18:16:00	34.13	2	-0.447396	0.854676	-0.247066
93300	29/08/2018--18:17:00	34.02	0	-0.447396	0.854676	-0.231666
93360	29/08/2018--18:18:00	34.02	188	-0.74887	0.641869	-0.000656989
93420	29/08/2018--18:19:00	34.08	60	-0.542599	0.793874	-0.262467
93480	29/08/2018--18:20:00	34.05	26	0.171418	0.97628	0.214951
93540	29/08/2018--18:21:00	34.26	120	0.123817	0.96108	-0.0468588
93600	29/08/2018--18:22:00	34.48	130	0.187285	0.991481	0.076346
93660	29/08/2018--18:23:00	34.48	145	-0.0507206	0.930679	-0.385672
93720	29/08/2018--18:24:00	34.38	103	-0.542599	0.824275	-0.123862
93780	29/08/2018--18:25:00	34.24	175	0.26662	0.96108	-0.108461
93840	29/08/2018--18:26:00	34.25	170	0.219019	0.930679	-0.354871
93900	29/08/2018--18:27:00	34.22	114	0.203152	103.708	0.122548
93960	29/08/2018--18:28:00	34.29	245	-0.130056	0.824275	-0.308669
94020	29/08/2018--18:29:00	34.2	212	0.123817	106.748	0.0301442
94080	29/08/2018--18:30:00	34	162	0.139684	0.96108	-0.277868
94140	29/08/2018--18:31:00	33.95	199	-0.0348535	0.930679	-0.308669
94200	29/08/2018--18:32:00	33.91	167	-0.00311946	0.991481	-0.0622594
94260	29/08/2018--18:33:00	33.92	93	-0.209391	0.915478	-0.170064
94320	29/08/2018--18:34:00	33.95	120	-0.0824546	100.668	0.076346
94380	29/08/2018--18:35:00	33.89	117	0.171418	100.668	0.0147436
94440	29/08/2018--18:36:00	33.86	133	-0.288726	0.839476	-0.416473
94500	29/08/2018--18:37:00	33.91	115	-0.241125	0.945879	-0.33947
94560	29/08/2018--18:38:00	34.01	117	0.298354	100.668	-0.33947
94620	29/08/2018--18:39:00	33.96	183	0.0920827	118.909	-0.0160576
94680	29/08/2018--18:40:00	34.09	46	0.139684	100.668	0.0455448
94740	29/08/2018--18:41:00	34.13	152	0.0920827	0.96108	-0.308669
94800	29/08/2018--18:42:00	34.11	101	0.234886	121.949	0.153349
94860	29/08/2018--18:43:00	34.02	33	-0.16179	105.228	0.153349
94920	29/08/2018--18:44:00	33.85	42	0.155551	0.96108	-0.247066
94980	29/08/2018--18:45:00	33.77	127	0.123817	102.188	0.076346
95040	29/08/2018--18:46:00	33.88	130	-0.0189865	100.668	0.0147436
95100	29/08/2018--18:47:00	33.9	134	0.155551	0.991481	-0.154663
95160	29/08/2018--18:48:00	33.82	144	0.123817	0.945879	-0.247066
95220	29/08/2018--18:49:00	33.82	18	0.345955	0.885077	0.353557
95280	29/08/2018--18:50:00	33.88	44	0.0127476	0.945879	-0.0314582
95340	29/08/2018--18:51:00	33.85	118	0.0127476	0.97628	-0.293268
95400	29/08/2018--18:52:00	33.84	94	0.0920827	0.96108	-0.324069
95460	29/08/2018--18:53:00	33.86	149	0.219019	102.188	0.076346
95520	29/08/2018--18:54:00	33.84	114	0.139684	114.349	-0.123862
95580	29/08/2018--18:55:00	33.8	233	-0.177657	0.97628	0.0609454
95640	29/08/2018--18:56:00	33.74	201	-0.225258	0.97628	-0.07766
95700	29/08/2018--18:57:00	33.73	72	0.0444816	0.945879	-0.354871
95760	29/08/2018--18:58:00	33.77	98	-0.0348535	100.668	-0.308669
95820	29/08/2018--18:59:00	33.79	136	0.187285	0.991481	-0.0930606
95880	29/08/2018--19:00:00	33.83	118	0.26662	0.900278	0.338156
95940	29/08/2018--19:01:00	33.81	91	0.171418	100.668	0.0455448
96000	29/08/2018--19:02:00	33.81	142	0.0603487	103.708	-0.308669
96060	29/08/2018--19:03:00	33.77	60	-0.272859	0.96108	0.16875
96120	29/08/2018--19:04:00	33.68	55	-0.145923	0.915478	-0.33947
96180	29/08/2018--19:05:00	33.62	53	0.0444816	0.915478	-0.0160576
96240	29/08/2018--19:06:00	33.65	110	-0.431529	0.824275	-0.431874
96300	29/08/2018--19:07:00	33.65	117	0.171418	0.97628	-0.216265
96360	29/08/2018--19:08:00	33.63	156	-0.0824546	0.97628	-0.07766
96420	29/08/2018--19:09:00	33.53	127	0.0444816	0.915478	-0.277868
96480	29/08/2018--19:10:00	33.5	68	0.10795	0.991481	-0.277868
96540	29/08/2018--19:11:00	33.48	60	-0.225258	0.97628	-0.139262
96600	29/08/2018--19:12:00	33.46	93	-0.637801	0.763473	-0.139262
96660	29/08/2018--19:13:00	33.45	104	0.0762157	0.991481	-0.0160576
96720	29/08/2018--19:14:00	33.38	105	0.0920827	0.991481	-0.200865
96780	29/08/2018--19:15:00	33.34	123	0.298354	0.930679	0.307355
96840	29/08/2018--19:16:00	33.42	101	0.0762157	0.930679	-0.447274
96900	29/08/2018--19:17:00	33.42	58	0.123817	0.869877	-0.185464
96960	29/08/2018--19:18:00	33.37	127	0.10795	100.668	-0.247066
97020	29/08/2018--19:19:00	33.28	167	0.219019	0.97628	0.245753
97080	29/08/2018--19:20:00	33.28	65	-0.0983217	0.97628	-0.0160576
97140	29/08/2018--19:21:00	33.29	122	0.139684	0.96108	-0.308669
97200	29/08/2018--19:22:00	33.27	177	0.0920827	0.869877	0.322755
97260	29/08/2018--19:23:00	33.22	90	-0.114189	100.668	-0.0468588
97320	29/08/2018--19:24:00	33.25	56	0.0920827	103.708	-0.293268
97380	29/08/2018--19:25:00	33.19	137	0.155551	0.930679	0.368957
97440	29/08/2018--19:26:00	33.27	50	0.0444816	100.668	-0.07766
97500	29/08/2018--19:27:00	33.3	63	-0.32046	0.930679	-0.216265
97560	29/08/2018--19:28:00	33.21	0	-0.352194	0.915478	-0.170064
97620	29/08/2018--19:29:00	32.98	0	-0.399795	0.900278	-0.139262
97680	29/08/2018--19:30:00	32.82	0	-0.383928	0.915478	-0.139262
97740	29/08/2018--19:31:00	32.67	0	-0.383928	0.900278	-0.139262
97800	29/08/2018--19:32:00	32.57	0	-0.383928	0.915478	-0.139262
97860	29/08/2018--19:33:00	32.5	0	-0.352194	0.915478	-0.154663
97920	29/08/2018--19:34:00	32.45	0	-0.368061	0.915478	-0.139262
97980	29/08/2018--19:35:00	32.52	165	-0.368061	0.930679	-0.0314582
98040	29/08/2018--19:36:00	32.59	0	-0.368061	0.915478	-0.0160576
98100	29/08/2018--19:37:00	32.56	0	-0.368061	0.930679	-0.0622594
98160	29/08/2018--19:38:00	32.5	0	-0.368061	0.930679	-0.0160576
98220	29/08/2018--19:39:00	32.45	0	-0.383928	0.930679	-0.0314582
98280	29/08/2018--19:40:00	32.38	0	-0.336327	0.945879	-0.0314582
98340	29/08/2018--19:41:00	32.3	0	-0.352194	0.930679	-0.0314582
98400	29/08/2018--19:42:00	32.22	0	0.203152	0.96108	-0.277868
98460	29/08/2018--19:43:00	32.17	0	0.219019	0.97628	-0.216265
98520	29/08/2018--19:44:00	32.09	0	0.314221	0.930679	-0.262467
98580	29/08/2018--19:45:00	32.05	0	0.219019	0.96108	-0.262467
98640	29/08/2018--19:46:00	32	16	-0.145923	0.900278	-0.0468588
98700	29/08/2018--19:47:00	32.02	1	-0.352194	0.900278	-0.216265
98760	29/08/2018--19:48:00	32.01	1	-0.383928	0.900278	-0.139262
98820	29/08/2018--19:49:00	31.99	0	-0.399795	0.900278	-0.123862
98880	29/08/2018--19:50:00	31.98	0	-0.399795	0.900278	-0.0930606
98940	29/08/2018--19:51:00	31.93	0	-0.415662	0.900278	-0.108461
99000	29/08/2018--19:52:00	31.86	0	-0.399795	0.900278	-0.07766
99060	29/08/2018--19:53:00	31.79	0	-0.399795	0.900278	-0.07766
99120	29/08/2018--19:54:00	31.75	0	-0.399795	0.900278	-0.07766
99180	29/08/2018--19:55:00	31.7	0	-0.399795	0.869877	-0.277868
99240	29/08/2018--19:56:00	31.63	0	0.568094	0.839476	-0.185464
99300	29/08/2018--19:57:00	31.61	111	-0.16179	0.930679	-0.262467
99360	29/08/2018--19:58:00	31.89	176	0.0920827	0.930679	0.276554
99420	29/08/2018--19:59:00	32.02	111	0.139684	0.97628	-0.000656989
99480	29/08/2018--20:00:00	32.16	46	-0.145923	0.945879	0.353557
99540	29/08/2018--20:01:00	32.21	145	-0.0348535	0.991481	-0.185464
99600	29/08/2018--20:02:00	32.21	107	0.0444816	0.97628	-0.277868
99660	29/08/2018--20:03:00	32.26	132	0.26662	103.708	-0.123862
99720	29/08/2018--20:04:00	32.31	166	-0.00311946	106.748	0.0147436
99780	29/08/2018--20:05:00	32.31	93	0.139684	0.991481	-0.000656989
99840	29/08/2018--20:06:00	32.34	134	0.155551	118.909	0.0455448
99900	29/08/2018--20:07:00	32.34	45	0.0920827	105.228	-0.154663
99960	29/08/2018--20:08:00	32.32	90	0.0603487	100.668	-0.277868
100020	29/08/2018--20:09:00	32.43	39	0.0127476	102.188	-0.000656989
100080	29/08/2018--20:10:00	32.46	112	0.282487	100.668	-0.293268
100140	29/08/2018--20:11:00	32.52	202	0.250753	0.97628	0.0147436
100200	29/08/2018--20:12:00	32.52	157	-0.0824546	0.96108	-0.370271
100260	29/08/2018--20:13:00	32.45	304	0.171418	100.668	0.0917466
100320	29/08/2018--20:14:00	32.46	73	0.139684	0.97628	-0.33947
100380	29/08/2018--20:15:00	32.48	145	-0.241125	0.793874	-0.570479
100440	29/08/2018--20:16:00	32.46	13	0.171418	102.188	-0.108461
100500	29/08/2018--20:17:00	32.5	146	-0.288726	0.869877	-0.33947
100560	29/08/2018--20:18:00	32.46	102	-0.0507206	105.228	0.0301442
100620	29/08/2018--20:19:00	32.47	162	0.139684	0.97628	-0.293268
100680	29/08/2018--20:20:00	32.47	192	0.171418	100.668	-0.0160576
100740	29/08/2018--20:21:00	32.46	92	0.203152	0.97628	0.199551
100800	29/08/2018--20:22:00	32.52	163	-0.0824546	0.885077	-0.524277
100860	29/08/2018--20:23:00	32.53	25	0.187285	0.96108	-0.262467
100920	29/08/2018--20:24:00	32.57	82	0.0920827	100.668	-0.308669
100980	29/08/2018--20:25:00	32.57	45	-0.209391	0.900278	-0.401072
101040	29/08/2018--20:26:00	32.57	79	-0.272859	0.945879	-0.123862
101100	29/08/2018--20:27:00	32.54	6	-0.32046	0.945879	0.0301442
101160	29/08/2018--20:28:00	32.55	70	0.187285	100.668	0.0455448
101220	29/08/2018--20:29:00	32.64	75	0.26662	108.268	-0.185464
101280	29/08/2018--20:30:00	32.68	64	0.203152	0.991481	0.153349
101340	29/08/2018--20:31:00	32.74	118	0.345955	0.915478	-0.0314582
101400	29/08/2018--20:32:00	32.76	62	0.0444816	102.188	-0.247066
101460	29/08/2018--20:33:00	32.75	102	0.10795	102.188	-0.0468588
101520	29/08/2018--20:34:00	32.77	134	0.234886	0.96108	-0.185464
101580	29/08/2018--20:35:00	32.79	129	0.250753	106.748	0.0147436
101640	29/08/2018--20:36:00	32.89	130	0.155551	100.668	-0.108461
101700	29/08/2018--20:37:00	32.93	187	-0.288726	0.930679	-0.185464
101760	29/08/2018--20:38:00	32.93	242	0.234886	0.991481	-0.123862
101820	29/08/2018--20:39:00	32.95	97	0.0444816	103.708	0.137948
101880	29/08/2018--20:40:00	32.96	82	0.298354	0.97628	-0.154663
101940	29/08/2018--20:41:00	32.91	174	-0.00311946	0.97628	-0.293268
102000	29/08/2018--20:42:00	32.84	103	-0.209391	0.96108	0.107147
102060	29/08/2018--20:43:00	32.75	139	-0.177657	128.029	-0.385672
102120	29/08/2018--20:44:00	32.82	124	-0.145923	0.991481	-0.185464
102180	29/08/2018--20:45:00	32.9	89	-0.0507206	0.96108	-0.416473
102240	29/08/2018--20:46:00	32.84	81	-0.00311946	102.188	-0.0622594
102300	29/08/2018--20:47:00	32.84	149	0.10795	0.900278	0.230352
102360	29/08/2018--20:48:00	32.84	63	-0.225258	100.668	0.0301442
102420	29/08/2018--20:49:00	32.79	74	0.155551	100.668	0.0609454
102480	29/08/2018--20:50:00	32.77	268	0.234886	0.915478	0.230352
102540	29/08/2018--20:51:00	32.79	97	0.155551	0.991481	-0.0930606
102600	29/08/2018--20:52:00	32.74	90	-0.00311946	0.885077	0.276554
102660	29/08/2018--20:53:00	32.76	74	-0.526732	0.824275	-0.185464
102720	29/08/2018--20:54:00	32.57	6	-0.47913	0.854676	-0.170064
102780	29/08/2018--20:55:00	32.38	0	-0.0824546	0.824275	-0.693684
102840	29/08/2018--20:56:00	32.45	58	0.171418	0.96108	-0.0930606
102900	29/08/2018--20:57:00	32.53	36	0.0127476	0.930679	0.384358
102960	29/08/2018--20:58:00	32.59	68	-0.431529	0.854676	-0.293268
103020	29/08/2018--20:59:00	32.54	0	-0.304593	0.900278	-0.33947
103080	29/08/2018--21:00:00	32.44	47	-0.764737	0.611468	-0.216265
103140	29/08/2018--21:01:00	32.4	161	0.0444816	106.748	-0.0930606
103200	29/08/2018--21:02:00	32.44	126	-0.923407	0.383461	-0.0622594
103260	29/08/2018--21:03:00	32.42	183	0.155551	0.97628	-0.216265
103320	29/08/2018--21:04:00	32.54	860	0.0444816	0.809075	-0.231666
103380	29/08/2018--21:05:00	32.78	683	-0.0507206	100.668	-0.185464
103440	29/08/2018--21:06:00	32.91	61	-0.463263	0.596268	-0.678283
103500	29/08/2018--21:07:00	32.95	123	-0.225258	0.945879	-0.385672
103560	29/08/2018--21:08:00	33.02	135	-0.177657	0.809075	-0.58588
103620	29/08/2018--21:09:00	33.09	233	0.0920827	0.97628	-0.354871
103680	29/08/2018--21:10:00	33.17	133	-0.00311946	0.885077	-0.416473
103740	29/08/2018--21:11:00	33.25	37	0.0603487	0.97628	-0.431874
103800	29/08/2018--21:12:00	33.3	49	0.187285	0.930679	-0.385672
103860	29/08/2018--21:13:00	33.36	119	-0.0348535	0.930679	-0.354871
103920	29/08/2018--21:14:00	33.44	41	0.139684	0.945879	-0.231666
103980	29/08/2018--21:15:00	33.51	108	-0.0983217	0.869877	-0.524277
104040	29/08/2018--21:16:00	33.57	152	0.203152	0.945879	-0.385672
104100	29/08/2018--21:17:00	33.62	86	0.0920827	0.839476	-0.33947
104160	29/08/2018--21:18:00	33.67	57	0.0127476	0.991481	-0.370271
104220	29/08/2018--21:19:00	33.72	26	-0.0189865	0.945879	-0.33947
104280	29/08/2018--21:20:00	33.78	51	0.0603487	0.915478	-0.401072
104340	29/08/2018--21:21:00	33.82	9	0.0603487	0.930679	-0.33947
104400	29/08/2018--21:22:00	33.82	90	0.139684	0.96108	-0.416473
104460	29/08/2018--21:23:00	33.82	115	0.0762157	0.885077	-0.370271
104520	29/08/2018--21:24:00	33.86	142	0.0444816	0.930679	-0.385672
104580	29/08/2018--21:25:00	33.9	74	0.0762157	0.945879	-0.416473
104640	29/08/2018--21:26:00	33.95	75	-0.114189	0.930679	-0.308669
104700	29/08/2018--21:27:00	33.97	66	0.26662	0.96108	-0.262467
104760	29/08/2018--21:28:00	34.04	197	0.0286146	0.930679	-0.401072
104820	29/08/2018--21:29:00	34.04	49	0.10795	100.668	-0.07766
104880	29/08/2018--21:30:00	34.04	67	-0.494998	0.869877	-0.108461
104940	29/08/2018--21:31:00	34	254	0.0762157	102.188	-0.170064
105000	29/08/2018--21:32:00	33.98	340	-0.955142	-0.0269532	-0.154663
105060	29/08/2018--21:33:00	33.95	154	-0.32046	0.930679	-0.108461
105120	29/08/2018--21:34:00	33.96	78	-0.0665876	0.97628	-0.200865
105180	29/08/2018--21:35:00	33.96	286	0.171418	0.869877	-0.324069
105240	29/08/2018--21:36:00	33.93	391	-0.844072	0.292257	-0.354871
105300	29/08/2018--21:37:00	33.91	174	0.219019	0.991481	0.0147436
105360	29/08/2018--21:38:00	33.98	163	-0.431529	0.854676	-0.216265
105420	29/08/2018--21:39:00	33.95	0	-0.415662	0.885077	-0.154663
105480	29/08/2018--21:40:00	33.86	0	-0.415662	0.900278	-0.139262
105540	29/08/2018--21:41:00	33.77	7	-0.368061	0.915478	-0.154663
105600	29/08/2018--21:42:00	33.73	0	-0.368061	0.915478	-0.108461
105660	29/08/2018--21:43:00	33.68	0	-0.272859	0.945879	-0.170064
105720	29/08/2018--21:44:00	33.64	0	-0.415662	0.885077	-0.108461
105780	29/08/2018--21:45:00	33.6	0	-0.304593	0.900278	-0.308669
105840	29/08/2018--21:46:00	33.57	0	-0.368061	0.915478	-0.170064
105900	29/08/2018--21:47:00	33.54	0	-0.288726	0.915478	-0.324069
105960	29/08/2018--21:48:00	33.49	0	-0.368061	0.930679	-0.139262
106020	29/08/2018--21:49:00	33.46	3	0.0920827	0.991481	0.0455448
106080	29/08/2018--21:50:00	33.48	179	-0.304593	0.945879	-0.07766
106140	29/08/2018--21:51:00	33.57	14	0.552227	0.824275	0.245753
106200	29/08/2018--21:52:00	33.66	17	0.377689	0.809075	-0.493476
106260	29/08/2018--21:53:00	33.53	13	0.647429	0.778674	-0.123862
106320	29/08/2018--21:54:00	33.39	4	0.42529	0.930679	-0.0930606
106380	29/08/2018--21:55:00	33.34	82	-0.415662	0.900278	-0.0622594
106440	29/08/2018--21:56:00	33.25	38	0.330088	0.763473	-0.60128
106500	29/08/2018--21:57:00	33.14	7	0.330088	0.748273	-0.632081
106560	29/08/2018--21:58:00	33.06	0	0.282487	0.702671	-0.693684
106620	29/08/2018--21:59:00	32.97	0	0.314221	0.702671	-0.662883
106680	29/08/2018--22:00:00	32.95	138	0.155551	0.945879	-0.293268
106740	29/08/2018--22:01:00	33.08	43	-0.272859	0.945879	-0.154663
106800	29/08/2018--22:02:00	33.16	0	-0.0348535	100.668	0.0455448
106860	29/08/2018--22:03:00	33.27	62	0.123817	100.668	0.0609454
106920	29/08/2018--22:04:00	33.42	96	0.457025	0.869877	0.276554
106980	29/08/2018--22:05:00	33.54	83	-0.114189	0.930679	-0.385672
107040	29/08/2018--22:06:00	33.58	38	-0.0507206	100.668	-0.170064
107100	29/08/2018--22:07:00	33.65	54	0.139684	100.668	-0.0160576
107160	29/08/2018--22:08:00	33.73	171	0.0444816	0.96108	-0.324069
107220	29/08/2018--22:09:00	33.61	0	0.0444816	0.97628	-0.262467
107280	29/08/2018--22:10:00	33.54	3	0.219019	0.915478	-0.370271
107340	29/08/2018--22:11:00	33.57	5	0.298354	0.945879	-0.231666
107400	29/08/2018--22:12:00	33.58	0	0.219019	0.96108	-0.277868
107460	29/08/2018--22:13:00	33.63	6	0.0444816	0.97628	-0.277868
107520	29/08/2018--22:14:00	33.65	2	0.0762157	0.991481	-0.231666
107580	29/08/2018--22:15:00	33.66	3	0.10795	0.97628	-0.231666
107640	29/08/2018--22:16:00	33.67	0	0.0920827	0.97628	-0.247066
107700	29/08/2018--22:17:00	33.7	0	0.0444816	0.97628	-0.293268
107760	29/08/2018--22:18:00	33.7	11	0.0762157	0.945879	-0.385672
107820	29/08/2018--22:19:00	33.68	0	0.0444816	0.945879	-0.354871
107880	29/08/2018--22:20:00	33.64	25	-0.0665876	0.97628	-0.262467
107940	29/08/2018--22:21:00	33.6	0	-0.0824546	0.945879	-0.33947
108000	29/08/2018--22:22:00	33.62	0	0.0286146	0.96108	-0.324069
108060	29/08/2018--22:23:00	33.64	0	0.0127476	0.96108	-0.293268
108120	29/08/2018--22:24:00	33.69	0	0.0127476	0.96108	-0.308669
108180	29/08/2018--22:25:00	33.73	0	-0.00311946	0.96108	-0.308669
108240	29/08/2018--22:26:00	33.75	0	-0.00311946	0.96108	-0.308669
108300	29/08/2018--22:27:00	33.93	44	0.0127476	0.991481	-0.262467
108360	29/08/2018--22:28:00	34.02	180	0.0762157	0.97628	-0.247066
108420	29/08/2018--22:29:00	33.86	0	0.0603487	0.991481	-0.231666
108480	29/08/2018--22:30:00	33.84	0	0.0444816	0.97628	-0.216265
108540	29/08/2018--22:31:00	33.81	0	0.0603487	0.97628	-0.293268
108600	29/08/2018--22:32:00	33.82	26	0.0444816	0.900278	0.0917466
108660	29/08/2018--22:33:00	33.97	551	0.361822	0.945879	-0.123862
108720	29/08/2018--22:34:00	33.95	0	0.234886	0.96108	-0.247066
108780	29/08/2018--22:35:00	33.96	5	0.345955	0.945879	-0.200865
108840	29/08/2018--22:36:00	33.99	0	0.0920827	100.668	-0.154663
108900	29/08/2018--22:37:00	33.98	12	0.187285	0.97628	-0.0314582
108960	29/08/2018--22:38:00	34.06	204	0.123817	0.991481	-0.139262
109020	29/08/2018--22:39:00	34.04	58	0.53636	0.885077	-0.000656989
109080	29/08/2018--22:40:00	33.91	3	0.409423	0.915478	-0.231666
109140	29/08/2018--22:41:00	33.79	0	0.42529	0.900278	0.230352
109200	29/08/2018--22:42:00	33.63	0	0.457025	0.915478	0.107147
109260	29/08/2018--22:43:00	33.55	0	0.219019	0.991481	0.0917466
109320	29/08/2018--22:44:00	33.62	0	0.234886	0.97628	0.076346
109380	29/08/2018--22:45:00	33.73	30	0.393556	0.930679	0.16875
109440	29/08/2018--22:46:00	33.89	0	0.26662	0.991481	0.0609454
109500	29/08/2018--22:47:00	33.94	1	0.26662	0.96108	0.214951
109560	29/08/2018--22:48:00	34.03	0	0.250753	0.96108	0.199551
109620	29/08/2018--22:49:00	34.13	174	0.203152	0.97628	-0.139262
109680	29/08/2018--22:50:00	34.14	278	0.0603487	0.97628	-0.0314582
109740	29/08/2018--22:51:00	34.2	157	0.123817	0.900278	-0.170064
109800	29/08/2018--22:52:00	34.26	245	-0.717136	0.535466	-0.262467
109860	29/08/2018--22:53:00	34.19	124	-0.0983217	100.668	-0.0622594
109920	29/08/2018--22:54:00	34.14	16	-0.193524	0.991481	0.0301442
109980	29/08/2018--22:55:00	34.16	6	0.0762157	0.991481	-0.247066
110040	29/08/2018--22:56:00	34.18	1	-0.0189865	100.668	-0.170064
110100	29/08/2018--22:57:00	34.17	14	-0.0507206	102.188	-0.0160576
110160	29/08/2018--22:58:00	34.14	71	0.155551	100.668	-0.000656989
110220	29/08/2018--22:59:00	34.2	107	-0.0507206	0.809075	0.415159
110280	29/08/2018--23:00:00	34.25	237	0.139684	100.668	0.0147436
110340	29/08/2018--23:01:00	34.26	311	-0.0824546	0.885077	-0.216265
110400	29/08/2018--23:02:00	34.2	75	-0.0189865	0.945879	-0.108461
110460	29/08/2018--23:03:00	34.04	32	0.10795	100.668	-0.000656989
110520	29/08/2018--23:04:00	33.94	62	0.0127476	0.96108	-0.07766
110580	29/08/2018--23:05:00	34	394	0.0286146	0.930679	-0.293268
110640	29/08/2018--23:06:00	34.05	288	0.0444816	0.991481	-0.231666
110700	29/08/2018--23:07:00	33.86	0	-0.00311946	0.991481	-0.216265
110760	29/08/2018--23:08:00	33.79	0	-0.00311946	0.97628	-0.231666
110820	29/08/2018--23:09:00	33.79	1	-0.130056	0.97628	-0.200865
110880	29/08/2018--23:10:00	33.85	0	-0.130056	0.96108	-0.262467
110940	29/08/2018--23:11:00	33.88	0	-0.0824546	0.96108	-0.277868
111000	29/08/2018--23:12:00	33.9	0	-0.0983217	0.96108	-0.262467
111060	29/08/2018--23:13:00	33.93	0	-0.114189	0.96108	-0.262467
111120	29/08/2018--23:14:00	33.94	0	-0.114189	0.96108	-0.262467
111180	29/08/2018--23:15:00	33.96	0	-0.0983217	0.96108	-0.277868
111240	29/08/2018--23:16:00	33.97	0	-0.114189	0.96108	-0.277868
111300	29/08/2018--23:17:00	34	0	-0.0824546	0.945879	-0.324069
111360	29/08/2018--23:18:00	33.99	0	-0.0824546	0.945879	-0.324069
111420	29/08/2018--23:19:00	33.99	0	-0.0983217	0.945879	-0.324069
111480	29/08/2018--23:20:00	34.03	101	-0.0824546	114.349	0.137948
111540	29/08/2018--23:21:00	34.07	80	-0.606067	0.793874	0.0301442
111600	29/08/2018--23:22:00	33.96	1	0.0920827	0.991481	-0.170064
111660	29/08/2018--23:23:00	33.84	0	0.10795	0.991481	-0.170064
111720	29/08/2018--23:24:00	33.83	1	0.0920827	100.668	-0.154663
111780	29/08/2018--23:25:00	33.87	2	0.0920827	0.991481	-0.154663
111840	29/08/2018--23:26:00	33.92	0	0.0603487	0.991481	-0.170064
111900	29/08/2018--23:27:00	33.95	1	0.0444816	100.668	-0.154663
111960	29/08/2018--23:28:00	33.97	1	0.0444816	100.668	-0.154663
112020	29/08/2018--23:29:00	34.03	1	0.0444816	0.991481	-0.139262
112080	29/08/2018--23:30:00	34.04	0	0.0444816	100.668	-0.139262
112140	29/08/2018--23:31:00	34.09	0	0.139684	100.668	-0.108461
112200	29/08/2018--23:32:00	34.13	0	0.139684	100.668	-0.0930606
112260	29/08/2018--23:33:00	34.14	0	0.10795	100.668	-0.108461
112320	29/08/2018--23:34:00	34.16	0	-0.0189865	0.991481	-0.216265
112380	29/08/2018--23:35:00	34.16	83	-0.368061	0.778674	0.0609454
112440	29/08/2018--23:36:00	34.23	387	0.155551	0.96108	-0.200865
112500	29/08/2018--23:37:00	34.21	369	-0.193524	0.900278	-0.0160576
112560	29/08/2018--23:38:00	34.18	572	-0.272859	0.885077	0.338156
112620	29/08/2018--23:39:00	34.15	615	-0.00311946	105.228	-0.293268
112680	29/08/2018--23:40:00	34.18	125	-0.939274	0.307458	-0.200865
112740	29/08/2018--23:41:00	34.2	192	0.0762157	0.96108	-0.33947
112800	29/08/2018--23:42:00	34.11	87	-0.0665876	0.96108	-0.293268
112860	29/08/2018--23:43:00	33.99	0	0.0286146	0.96108	-0.293268
112920	29/08/2018--23:44:00	33.91	0	-0.00311946	0.96108	-0.324069
112980	29/08/2018--23:45:00	33.9	0	-0.00311946	0.96108	-0.324069
113040	29/08/2018--23:46:00	33.92	0	-0.0189865	0.96108	-0.324069
113100	29/08/2018--23:47:00	33.95	0	-0.0983217	0.945879	-0.324069
113160	29/08/2018--23:48:00	33.99	0	-0.0983217	0.945879	-0.324069
113220	29/08/2018--23:49:00	34	0	-0.0983217	0.945879	-0.324069
113280	29/08/2018--23:50:00	34.04	0	-0.0983217	0.945879	-0.324069
113340	29/08/2018--23:51:00	34.06	185	-0.304593	0.97628	-0.170064
113400	29/08/2018--23:52:00	34.07	236	0.0920827	0.96108	-0.0160576
113460	29/08/2018--23:53:00	34.08	248	0.0286146	103.708	0.0147436
113520	29/08/2018--23:54:00	34.13	229	0.0762157	0.991481	-0.0622594
113580	29/08/2018--23:55:00	34.17	178	0.10795	0.97628	0.245753
113640	29/08/2018--23:56:00	34.22	261	0.171418	0.991481	0.076346
113700	29/08/2018--23:57:00	34.27	0	0.139684	0.991481	-0.216265
113760	29/08/2018--23:58:00	34.36	0	0.10795	100.668	0.0147436
113820	29/08/2018--23:59:00	34.38	247	-0.0824546	0.97628	-0.277868
113880	30/08/2018--00:00:00	34.38	366	-0.383928	0.809075	-0.478075
113940	30/08/2018--00:01:00	34.34	36	-0.0983217	0.97628	-0.0468588
114000	30/08/2018--00:02:00	34.39	116	-0.733003	0.611468	-0.277868
114060	30/08/2018--00:03:00	34.63	181	0.0286146	0.945879	-0.277868
114120	30/08/2018--00:04:00	34.53	48	-0.431529	0.824275	-0.185464
114180	30/08/2018--00:05:00	34.38	193	-0.0348535	0.945879	-0.33947
114240	30/08/2018--00:06:00	34.16	300	0.0444816	0.991481	-0.247066
114300	30/08/2018--00:07:00	34.02	389	0.139684	0.885077	0.261153
114360	30/08/2018--00:08:00	34.05	312	-0.47913	0.854676	-0.170064
114420	30/08/2018--00:09:00	34.05	247	-0.368061	0.702671	0.291954
114480	30/08/2018--00:10:00	34.05	216	0.96477	0.0794503	0.122548
114540	30/08/2018--00:11:00	34.02	0	0.980637	0.109851	0.153349
114600	30/08/2018--00:12:00	33.97	0	0.980637	0.125052	0.153349
114660	30/08/2018--00:13:00	33.96	1	0.980637	0.109851	0.122548
114720	30/08/2018--00:14:00	33.93	0	0.980637	0.109851	0.137948
114780	30/08/2018--00:15:00	33.91	0	0.980637	0.125052	0.122548
114840	30/08/2018--00:16:00	33.95	0	0.996504	0.140252	0.107147
114900	30/08/2018--00:17:00	33.94	0	0.980637	0.140252	0.107147
114960	30/08/2018--00:18:00	33.95	20	0.996504	0.185854	0.0147436
115020	30/08/2018--00:19:00	33.99	0	0.996504	0.170653	0.0455448
115080	30/08/2018--00:20:00	34.01	0	0.980637	0.155453	0.0917466
115140	30/08/2018--00:21:00	34.02	0	0.980637	0.155453	0.076346
115200	30/08/2018--00:22:00	34.02	169	-0.891673	0.277057	0.384358
115260	30/08/2018--00:23:00	34.05	0	-0.875806	0.246656	0.399758
115320	30/08/2018--00:24:00	34.06	1	-0.875806	0.261856	0.399758
115380	30/08/2018--00:25:00	34.09	0	-0.891673	0.246656	0.399758
115440	30/08/2018--00:26:00	34.13	1	-0.875806	0.261856	0.415159
115500	30/08/2018--00:27:00	34.15	1	-0.859939	0.246656	0.461361
115560	30/08/2018--00:28:00	34.13	0	-0.859939	0.246656	0.461361
115620	30/08/2018--00:29:00	34.11	0	-0.859939	0.246656	0.44596
115680	30/08/2018--00:30:00	34.12	0	-0.859939	0.246656	0.44596
115740	30/08/2018--00:31:00	34.13	0	-0.859939	0.231455	0.461361
115800	30/08/2018--00:32:00	34.14	0	-0.859939	0.231455	0.44596
115860	30/08/2018--00:33:00	34.15	2	-0.875806	0.231455	0.44596
115920	30/08/2018--00:34:00	34.17	0	-0.875806	0.231455	0.44596
115980	30/08/2018--00:35:00	34.18	0	-0.875806	0.231455	0.44596
116040	30/08/2018--00:36:00	34.18	0	-0.875806	0.231455	0.44596
116100	30/08/2018--00:37:00	34.19	0	-0.875806	0.216255	0.44596
116160	30/08/2018--00:38:00	34.21	0	-0.875806	0.216255	0.44596
116220	30/08/2018--00:39:00	34.2	0	-0.875806	0.231455	0.44596
116280	30/08/2018--00:40:00	34.23	0	-0.859939	0.261856	0.44596
116340	30/08/2018--00:41:00	34.24	0	-0.859939	0.261856	0.44596
116400	30/08/2018--00:42:00	34.25	0	-0.859939	0.261856	0.44596
116460	30/08/2018--00:43:00	34.25	0	-0.859939	0.261856	0.44596
116520	30/08/2018--00:44:00	34.24	0	-0.859939	0.246656	0.44596
116580	30/08/2018--00:45:00	34.24	0	-0.875806	0.231455	0.44596
116640	30/08/2018--00:46:00	34.24	0	-0.875806	0.216255	0.43056
116700	30/08/2018--00:47:00	34.27	0	-0.875806	0.246656	0.415159
116760	30/08/2018--00:48:00	34.28	16	0.869567	0.0642498	0.476761
116820	30/08/2018--00:49:00	34.34	10	-0.241125	0.322658	0.815574
116880	30/08/2018--00:50:00	34.38	0	-0.0507206	0.337859	0.938779
116940	30/08/2018--00:51:00	34.44	0	0.26662	0.36826	0.892577
117000	30/08/2018--00:52:00	34.49	6	0.933036	0.0946508	0.338156
117060	30/08/2018--00:53:00	34.53	0	0.948903	0.0642498	0.322755
117120	30/08/2018--00:54:00	34.6	0	0.933036	0.0642498	0.338156
117180	30/08/2018--00:55:00	34.65	0	0.980637	0.0946508	0.18415
117240	30/08/2018--00:56:00	34.72	0	0.26662	0.155453	0.95418
117300	30/08/2018--00:57:00	34.78	0	0.26662	0.155453	0.95418
117360	30/08/2018--00:58:00	34.85	0	0.26662	0.155453	0.95418
117420	30/08/2018--00:59:00	34.89	1	0.948903	0.0186483	0.291954
117480	30/08/2018--01:00:00	34.93	1	0.948903	0.00344778	0.276554
117540	30/08/2018--01:01:00	34.88	0	0.96477	-0.0269532	0.214951
117600	30/08/2018--01:02:00	34.84	4	0.0603487	0.413862	0.923379
117660	30/08/2018--01:03:00	34.87	0	0.0444816	0.170653	0.96958
117720	30/08/2018--01:04:00	34.89	0	0.0603487	0.307458	0.95418
117780	30/08/2018--01:05:00	34.92	0	-0.16179	0.353059	0.923379
117840	30/08/2018--01:06:00	34.95	0	0.10795	0.307458	0.907978
117900	30/08/2018--01:07:00	34.93	0	0.96477	-0.0573543	0.245753
117960	30/08/2018--01:08:00	34.89	6	-0.558466	0.307458	0.769373
118020	30/08/2018--01:09:00	34.9	1	-0.494998	0.337859	0.800174
118080	30/08/2018--01:10:00	34.9	1	-0.494998	0.337859	0.800174
118140	30/08/2018--01:11:00	34.95	0	-0.494998	0.353059	0.800174
118200	30/08/2018--01:12:00	34.98	0	-0.463263	0.36826	0.815574
118260	30/08/2018--01:13:00	35.01	0	-0.431529	0.36826	0.815574
118320	30/08/2018--01:14:00	35.02	0	-0.47913	0.383461	0.784773
118380	30/08/2018--01:15:00	35.03	0	-0.510865	0.398661	0.769373
118440	30/08/2018--01:16:00	35.07	0	-0.526732	0.429062	0.738572
118500	30/08/2018--01:17:00	35.06	0	-0.542599	0.429062	0.723171
118560	30/08/2018--01:18:00	35.07	0	-0.574333	0.429062	0.70777
118620	30/08/2018--01:19:00	35.07	0	-0.574333	0.429062	0.69237
118680	30/08/2018--01:20:00	35.05	0	-0.574333	0.429062	0.69237
118740	30/08/2018--01:21:00	35.05	0	-0.574333	0.429062	0.69237
118800	30/08/2018--01:22:00	35.05	0	-0.574333	0.429062	0.69237
118860	30/08/2018--01:23:00	35.04	0	-0.574333	0.444263	0.69237
118920	30/08/2018--01:24:00	35.05	0	-0.574333	0.444263	0.69237
118980	30/08/2018--01:25:00	35.04	0	-0.574333	0.444263	0.69237
119040	30/08/2018--01:26:00	35.05	0	-0.5902	0.429062	0.69237
119100	30/08/2018--01:27:00	35.06	0	-0.5902	0.444263	0.69237
119160	30/08/2018--01:28:00	35.07	0	-0.574333	0.444263	0.69237
119220	30/08/2018--01:29:00	35.05	0	-0.574333	0.444263	0.69237
119280	30/08/2018--01:30:00	35.05	0	-0.574333	0.429062	0.69237
119340	30/08/2018--01:31:00	35.06	0	0.885434	0.00344778	0.461361
119400	30/08/2018--01:32:00	35.15	0	0.996504	-0.0117527	0.0609454
119460	30/08/2018--01:33:00	35.19	0	0.996504	0.0186483	0.0609454
119520	30/08/2018--01:34:00	35.22	0	0.996504	0.0338488	0.0917466
119580	30/08/2018--01:35:00	35.26	1	0.96477	0.109851	0.230352
119640	30/08/2018--01:36:00	35.32	2	0.96477	0.0490493	0.261153
119700	30/08/2018--01:37:00	35.25	0	0.980637	0.0338488	0.199551
119760	30/08/2018--01:38:00	35.2	0	-0.0189865	0.246656	0.96958
119820	30/08/2018--01:39:00	35.18	0	-0.0348535	0.216255	0.984981
119880	30/08/2018--01:40:00	35.18	0	-0.0189865	0.201054	0.984981
119940	30/08/2018--01:41:00	35.22	0	-0.0983217	0.201054	0.984981
120000	30/08/2018--01:42:00	35.25	0	0.0444816	0.155453	100.038
120060	30/08/2018--01:43:00	35.28	0	0.0286146	0.155453	100.038
120120	30/08/2018--01:44:00	35.3	0	0.0444816	0.155453	100.038
120180	30/08/2018--01:45:00	35.34	0	0.0286146	0.155453	100.038
120240	30/08/2018--01:46:00	35.36	0	0.0444816	0.155453	100.038
120300	30/08/2018--01:47:00	35.38	0	0.0286146	0.155453	100.038
120360	30/08/2018--01:48:00	35.42	0	0.0127476	0.140252	100.038
120420	30/08/2018--01:49:00	35.46	0	0.0444816	0.155453	100.038
120480	30/08/2018--01:50:00	35.46	0	0.0286146	0.140252	100.038
120540	30/08/2018--01:51:00	35.46	0	0.0286146	0.140252	100.038
120600	30/08/2018--01:52:00	35.5	0	0.0444816	0.140252	0.984981
120660	30/08/2018--01:53:00	35.52	0	0.0444816	0.140252	100.038
120720	30/08/2018--01:54:00	35.52	0	0.0286146	0.155453	100.038
120780	30/08/2018--01:55:00	35.55	0	0.0444816	0.140252	100.038
120840	30/08/2018--01:56:00	35.58	0	0.0444816	0.140252	100.038
120900	30/08/2018--01:57:00	35.57	0	0.0444816	0.155453	100.038
120960	30/08/2018--01:58:00	35.58	0	-0.0189865	0.125052	100.038
121020	30/08/2018--01:59:00	35.59	0	0.0127476	0.140252	100.038
121080	30/08/2018--02:00:00	35.61	0	-0.00311946	0.140252	100.038
121140	30/08/2018--02:01:00	35.63	0	-0.0189865	0.140252	100.038
121200	30/08/2018--02:02:00	35.64	0	0.0127476	0.140252	100.038
121260	30/08/2018--02:03:00	35.67	0	0.0127476	0.155453	100.038
121320	30/08/2018--02:04:00	35.69	0	0.0127476	0.155453	100.038
121380	30/08/2018--02:05:00	35.7	0	0.0603487	0.140252	100.038
121440	30/08/2018--02:06:00	35.71	0	0.0444816	0.155453	0.984981
121500	30/08/2018--02:07:00	35.72	0	0.0444816	0.140252	0.984981
121560	30/08/2018--02:08:00	35.72	0	0.0127476	0.155453	100.038
121620	30/08/2018--02:09:00	35.7	21	0.901301	0.0186483	0.415159
121680	30/08/2018--02:10:00	35.56	10	0.933036	0.0946508	0.338156
121740	30/08/2018--02:11:00	35.48	0	0.933036	0.0946508	0.353557
121800	30/08/2018--02:12:00	35.45	0	0.917169	0.0794503	0.384358
121860	30/08/2018--02:13:00	35.46	0	0.917169	0.0794503	0.384358
121920	30/08/2018--02:14:00	35.47	0	0.948903	0.109851	0.291954
121980	30/08/2018--02:15:00	35.48	0	0.933036	0.125052	0.322755
122040	30/08/2018--02:16:00	35.52	0	0.933036	0.109851	0.322755
122100	30/08/2018--02:17:00	35.53	0	0.996504	0.00344778	0.0147436
122160	30/08/2018--02:18:00	35.48	0	0.996504	-0.0117527	-0.0314582
122220	30/08/2018--02:19:00	35.4	0	0.996504	-0.0117527	-0.0160576
122280	30/08/2018--02:20:00	35.32	8	0.917169	0.185854	0.368957
122340	30/08/2018--02:21:00	35.28	1	-0.114189	0.474664	0.877177
122400	30/08/2018--02:22:00	35.27	1	-0.0348535	0.429062	0.907978
122460	30/08/2018--02:23:00	35.29	0	-0.0189865	0.413862	0.923379
122520	30/08/2018--02:24:00	35.28	0	-0.0189865	0.413862	0.923379
122580	30/08/2018--02:25:00	35.26	0	-0.0189865	0.413862	0.923379
122640	30/08/2018--02:26:00	35.27	0	-0.00311946	0.413862	0.923379
122700	30/08/2018--02:27:00	35.29	0	-0.00311946	0.413862	0.907978
122760	30/08/2018--02:28:00	35.3	0	-0.00311946	0.413862	0.923379
122820	30/08/2018--02:29:00	35.29	0	-0.00311946	0.413862	0.923379
122880	30/08/2018--02:30:00	35.31	0	0.0127476	0.398661	0.923379
122940	30/08/2018--02:31:00	35.32	0	-0.00311946	0.398661	0.923379
123000	30/08/2018--02:32:00	35.31	0	0.0127476	0.413862	0.923379
123060	30/08/2018--02:33:00	35.33	0	0.0127476	0.413862	0.923379
123120	30/08/2018--02:34:00	35.33	0	0.0127476	0.398661	0.923379
123180	30/08/2018--02:35:00	35.35	0	0.0127476	0.398661	0.923379
123240	30/08/2018--02:36:00	35.35	0	0.0127476	0.398661	0.938779
123300	30/08/2018--02:37:00	35.35	0	0.948903	-0.148557	0.245753
123360	30/08/2018--02:38:00	35.43	0	0.96477	-0.0877553	0.230352
123420	30/08/2018--02:39:00	35.5	0	-0.16179	0.36826	0.923379
123480	30/08/2018--02:40:00	35.55	0	-0.145923	0.322658	0.95418
123540	30/08/2018--02:41:00	35.56	0	-0.114189	0.277057	0.96958
123600	30/08/2018--02:42:00	35.55	1	-0.574333	0.474664	0.661569
123660	30/08/2018--02:43:00	35.52	0	-0.5902	0.459463	0.676969
123720	30/08/2018--02:44:00	35.48	0	-0.368061	0.505065	0.784773
123780	30/08/2018--02:45:00	35.48	3	0.901301	-0.0269532	0.43056
123840	30/08/2018--02:46:00	35.49	7	0.980637	-0.102956	0.137948
123900	30/08/2018--02:47:00	35.55	0	0.980637	-0.0877553	0.137948
123960	30/08/2018--02:48:00	35.55	0	0.980637	-0.0877553	0.153349
124020	30/08/2018--02:49:00	35.6	0	0.980637	-0.0725548	0.137948
124080	30/08/2018--02:50:00	35.61	0	0.980637	-0.0725548	0.153349
124140	30/08/2018--02:51:00	35.62	0	0.980637	-0.0725548	0.153349
124200	30/08/2018--02:52:00	35.65	0	0.980637	-0.0725548	0.153349
124260	30/08/2018--02:53:00	35.67	0	0.980637	-0.0725548	0.16875
124320	30/08/2018--02:54:00	35.7	18	-0.304593	0.444263	0.784773
124380	30/08/2018--02:55:00	35.56	0	-0.415662	0.459463	0.800174
124440	30/08/2018--02:56:00	35.35	0	-0.415662	0.444263	0.800174
124500	30/08/2018--02:57:00	35.21	0	-0.431529	0.444263	0.784773
124560	30/08/2018--02:58:00	35.09	0	-0.415662	0.444263	0.800174
124620	30/08/2018--02:59:00	35.02	0	-0.431529	0.444263	0.800174
124680	30/08/2018--03:00:00	34.93	0	-0.431529	0.444263	0.800174
124740	30/08/2018--03:01:00	34.91	0	-0.431529	0.444263	0.800174
124800	30/08/2018--03:02:00	34.83	0	-0.431529	0.444263	0.800174
124860	30/08/2018--03:03:00	34.79	0	-0.431529	0.444263	0.800174
124920	30/08/2018--03:04:00	34.77	0	-0.431529	0.429062	0.800174
124980	30/08/2018--03:05:00	34.74	0	-0.431529	0.444263	0.784773
125040	30/08/2018--03:06:00	34.71	0	-0.431529	0.444263	0.800174
125100	30/08/2018--03:07:00	34.66	0	-0.431529	0.429062	0.784773
125160	30/08/2018--03:08:00	34.65	0	-0.431529	0.444263	0.800174
125220	30/08/2018--03:09:00	34.65	0	0.171418	0.459463	0.892577
125280	30/08/2018--03:10:00	34.67	0	0.187285	0.429062	0.892577
125340	30/08/2018--03:11:00	34.76	0	0.203152	0.429062	0.892577
125400	30/08/2018--03:12:00	34.82	4	0.901301	-0.0269532	0.415159
125460	30/08/2018--03:13:00	34.91	0	0.885434	-0.0269532	0.43056
125520	30/08/2018--03:14:00	35	9	0.980637	-0.102956	-0.0622594
125580	30/08/2018--03:15:00	35.09	0	0.996504	-0.118156	-0.000656989
125640	30/08/2018--03:16:00	35.15	11	0.0444816	-0.0117527	-10.017
125700	30/08/2018--03:17:00	35.19	0	0.0444816	-0.0117527	-10.017
125760	30/08/2018--03:18:00	35.21	0	0.0444816	-0.0117527	-10.171
125820	30/08/2018--03:19:00	35.24	0	0.0286146	-0.0269532	-10.017
125880	30/08/2018--03:20:00	35.27	0	0.0286146	-0.0117527	-10.171
125940	30/08/2018--03:21:00	35.3	0	0.0286146	-0.0117527	-10.017
126000	30/08/2018--03:22:00	35.31	0	0.0286146	-0.0117527	-10.171
126060	30/08/2018--03:23:00	35.33	4	0.0603487	0.0338488	-10.017
126120	30/08/2018--03:24:00	35.34	0	0.0603487	0.0490493	-10.017
126180	30/08/2018--03:25:00	35.38	0	0.0762157	0.0490493	-10.017
126240	30/08/2018--03:26:00	35.41	0	0.0762157	0.0490493	-10.171
126300	30/08/2018--03:27:00	35.42	0	0.0762157	0.0490493	-10.017
126360	30/08/2018--03:28:00	35.46	0	0.0603487	0.0490493	-10.017
126420	30/08/2018--03:29:00	35.45	0	0.0444816	0.0490493	-10.017
126480	30/08/2018--03:30:00	35.47	0	0.0762157	0.0490493	-10.017
126540	30/08/2018--03:31:00	35.5	0	0.0603487	0.0490493	-10.017
126600	30/08/2018--03:32:00	35.52	0	0.0762157	0.0490493	-10.017
126660	30/08/2018--03:33:00	35.54	0	0.0920827	0.0642498	-10.017
126720	30/08/2018--03:34:00	35.55	0	0.0920827	0.0642498	-10.017
126780	30/08/2018--03:35:00	35.57	0	0.0920827	0.0642498	-10.017
126840	30/08/2018--03:36:00	35.57	0	0.0920827	0.0642498	-10.017
126900	30/08/2018--03:37:00	35.59	0	0.0920827	0.0642498	-10.017
126960	30/08/2018--03:38:00	35.61	0	0.0920827	0.0642498	-10.017
127020	30/08/2018--03:39:00	35.64	0	0.0920827	0.0642498	-10.017
127080	30/08/2018--03:40:00	35.64	0	0.0920827	0.0642498	-10.017
127140	30/08/2018--03:41:00	35.66	0	0.0762157	0.0490493	-10.017
127200	30/08/2018--03:42:00	35.67	5	0.0603487	0.0794503	-10.017
127260	30/08/2018--03:43:00	35.68	0	0.0127476	0.0946508	-10.017
127320	30/08/2018--03:44:00	35.68	0	-0.0348535	0.0794503	-10.017
127380	30/08/2018--03:45:00	35.71	0	-0.0507206	0.0794503	-10.017
127440	30/08/2018--03:46:00	35.71	0	-0.0348535	0.0794503	-10.017
127500	30/08/2018--03:47:00	35.71	0	-0.0507206	0.0794503	-10.017
127560	30/08/2018--03:48:00	35.72	0	-0.0507206	0.0794503	-10.017
127620	30/08/2018--03:49:00	35.72	0	-0.0507206	0.0794503	-10.017
127680	30/08/2018--03:50:00	35.75	0	-0.0507206	0.0794503	-10.017
127740	30/08/2018--03:51:00	35.75	0	-0.0507206	0.0794503	-10.017
127800	30/08/2018--03:52:00	35.75	0	-0.0507206	0.0794503	-10.017
127860	30/08/2018--03:53:00	35.77	0	-0.0507206	0.0794503	-10.017
127920	30/08/2018--03:54:00	35.76	0	-0.0507206	0.0794503	-10.017
127980	30/08/2018--03:55:00	35.78	0	-0.0507206	0.0794503	-10.017
128040	30/08/2018--03:56:00	35.78	0	-0.0507206	0.0794503	-10.017
128100	30/08/2018--03:57:00	35.79	0	-0.0507206	0.0794503	-10.017
128160	30/08/2018--03:58:00	35.81	0	-0.0507206	0.0946508	-10.017
128220	30/08/2018--03:59:00	35.8	0	-0.0507206	0.0794503	-10.017
128280	30/08/2018--04:00:00	35.82	0	-0.0507206	0.0794503	-10.017
128340	30/08/2018--04:01:00	35.83	0	-0.0507206	0.0794503	-10.017
128400	30/08/2018--04:02:00	35.81	0	-0.0507206	0.0794503	-10.017
128460	30/08/2018--04:03:00	35.82	0	-0.0507206	0.0794503	-10.017
128520	30/08/2018--04:04:00	35.83	0	-0.0507206	0.0794503	-10.017
128580	30/08/2018--04:05:00	35.84	0	-0.0507206	0.0794503	-10.017
128640	30/08/2018--04:06:00	35.86	0	-0.0507206	0.0794503	-10.017
128700	30/08/2018--04:07:00	35.86	0	-0.0507206	0.0794503	-10.017
128760	30/08/2018--04:08:00	35.84	0	-0.0507206	0.0794503	-10.017
128820	30/08/2018--04:09:00	35.86	0	-0.0507206	0.0794503	-10.017
128880	30/08/2018--04:10:00	35.84	0	-0.0507206	0.0794503	-10.017
128940	30/08/2018--04:11:00	35.88	0	-0.0507206	0.0794503	-10.017
129000	30/08/2018--04:12:00	35.86	0	-0.0507206	0.0794503	-10.017
129060	30/08/2018--04:13:00	35.86	0	-0.0507206	0.0794503	-10.017
129120	30/08/2018--04:14:00	35.87	0	-0.0507206	0.0794503	-0.986295
129180	30/08/2018--04:15:00	35.87	0	-0.0665876	0.0794503	-10.017
129240	30/08/2018--04:16:00	35.89	0	-0.0665876	0.0794503	-10.017
129300	30/08/2018--04:17:00	35.88	0	0.26662	0.0186483	-10.017
129360	30/08/2018--04:18:00	35.88	0	0.219019	0.0490493	-0.986295
129420	30/08/2018--04:19:00	35.89	0	0.219019	0.0642498	-0.986295
129480	30/08/2018--04:20:00	35.89	0	0.219019	0.0490493	-0.986295
129540	30/08/2018--04:21:00	35.92	0	0.203152	0.0642498	-0.986295
129600	30/08/2018--04:22:00	35.92	0	0.219019	0.0490493	-0.986295
129660	30/08/2018--04:23:00	35.93	0	0.219019	0.0490493	-0.986295
129720	30/08/2018--04:24:00	35.93	0	0.806099	-0.163758	-0.60128
129780	30/08/2018--04:25:00	35.92	0	0.457025	-0.0877553	-0.893891
129840	30/08/2018--04:26:00	35.92	0	0.457025	-0.0877553	-0.893891
129900	30/08/2018--04:27:00	35.92	0	0.441158	-0.0877553	-0.909292
129960	30/08/2018--04:28:00	35.89	0	0.10795	0.0794503	-10.017
130020	30/08/2018--04:29:00	35.9	0	0.123817	0.0794503	-10.017
130080	30/08/2018--04:30:00	35.9	0	0.123817	0.0794503	-0.986295
130140	30/08/2018--04:31:00	35.92	0	0.123817	0.0794503	-10.017
130200	30/08/2018--04:32:00	35.91	0	0.123817	0.0794503	-10.017
130260	30/08/2018--04:33:00	35.91	0	0.123817	0.0794503	-0.986295
130320	30/08/2018--04:34:00	35.94	0	0.123817	0.0794503	-10.017
130380	30/08/2018--04:35:00	35.93	0	0.123817	0.0794503	-10.017
130440	30/08/2018--04:36:00	35.93	0	0.123817	0.0794503	-10.017
130500	30/08/2018--04:37:00	35.97	0	0.123817	0.0794503	-10.017
130560	30/08/2018--04:38:00	35.98	0	0.123817	0.0794503	-10.017
130620	30/08/2018--04:39:00	35.97	0	0.123817	0.0946508	-10.017
130680	30/08/2018--04:40:00	35.98	0	0.679163	0.0642498	-0.755286
130740	30/08/2018--04:41:00	35.98	0	0.631562	0.0490493	-0.786087
130800	30/08/2018--04:42:00	35.96	0	-0.0507206	0.0642498	-10.017
130860	30/08/2018--04:43:00	35.95	0	-0.0507206	0.0490493	-10.171
130920	30/08/2018--04:44:00	35.94	0	-0.0665876	0.0490493	-10.017
130980	30/08/2018--04:45:00	35.93	10	0.726764	0.109851	-0.693684
131040	30/08/2018--04:46:00	35.96	45	-0.494998	0.444263	0.753972
131100	30/08/2018--04:47:00	35.82	0	-0.510865	0.413862	0.753972
131160	30/08/2018--04:48:00	35.64	0	-0.431529	0.444263	0.800174
131220	30/08/2018--04:49:00	35.54	0	-0.415662	0.429062	0.800174
131280	30/08/2018--04:50:00	35.44	0	-0.415662	0.429062	0.815574
131340	30/08/2018--04:51:00	35.38	0	-0.431529	0.429062	0.800174
131400	30/08/2018--04:52:00	35.31	0	-0.415662	0.429062	0.800174
131460	30/08/2018--04:53:00	35.28	0	-0.415662	0.429062	0.815574
131520	30/08/2018--04:54:00	35.22	0	-0.431529	0.413862	0.815574
131580	30/08/2018--04:55:00	35.19	0	-0.431529	0.413862	0.800174
131640	30/08/2018--04:56:00	35.14	0	-0.431529	0.413862	0.815574
131700	30/08/2018--04:57:00	35.11	0	-0.431529	0.429062	0.815574
131760	30/08/2018--04:58:00	35.09	0	-0.415662	0.429062	0.815574
131820	30/08/2018--04:59:00	35.04	0	-0.415662	0.429062	0.815574
131880	30/08/2018--05:00:00	35.03	0	-0.415662	0.429062	0.815574
