# Supplementary material for: A randomized cross-over trial investigating differences in 24-h personal air and skin temperatures using wearable sensors between two climatologically contrasting settings
Source: Sci Rep. 2021 Nov 10;11:22020. doi: 10.1038/s41598-021-01180-y (PMC8580978; doi:10.1038/s41598-021-01180-y)
Supplement: Supplementary file 2 — Supplementary Data. [file 41598_2021_1180_MOESM2_ESM.zip › New folder/new/T53_A1new.csv]

Index	Date	Temperature	Activity	X-axis	Y-axis	Z-axis	Marker
39660	26/07/2018--05:00:00	28.91	0	-0.0813731	0.0517411	-100.612
39720	26/07/2018--05:01:00	28.91	0	-0.0813731	0.0517411	-102.107
39780	26/07/2018--05:02:00	28.9	0	-0.0658901	0.0517411	-100.612
39840	26/07/2018--05:03:00	28.93	0	-0.0813731	0.0517411	-100.612
39900	26/07/2018--05:04:00	28.93	0	-0.0813731	0.0517411	-102.107
39960	26/07/2018--05:05:00	28.94	0	-0.0813731	0.0517411	-102.107
40020	26/07/2018--05:06:00	28.91	0	-0.0813731	0.0517411	-100.612
40080	26/07/2018--05:07:00	28.92	0	-0.0658901	0.0517411	-100.612
40140	26/07/2018--05:08:00	28.92	0	-0.0813731	0.0517411	-102.107
40200	26/07/2018--05:09:00	28.93	0	-0.0813731	0.0517411	-100.612
40260	26/07/2018--05:10:00	28.91	0	-0.0813731	0.0517411	-100.612
40320	26/07/2018--05:11:00	28.92	0	-0.0658901	0.0517411	-100.612
40380	26/07/2018--05:12:00	28.95	0	-0.0658901	0.0517411	-100.612
40440	26/07/2018--05:13:00	28.97	0	-0.0813731	0.0517411	-100.612
40500	26/07/2018--05:14:00	29.02	0	-0.0813731	0.0517411	-102.107
40560	26/07/2018--05:15:00	29.05	0	-0.0813731	0.0517411	-102.107
40620	26/07/2018--05:16:00	29.07	0	-0.0813731	0.0517411	-100.612
40680	26/07/2018--05:17:00	29.07	0	-0.0813731	0.0517411	-100.612
40740	26/07/2018--05:18:00	29.08	0	-0.0813731	0.0517411	-102.107
40800	26/07/2018--05:19:00	29.07	0	-0.0813731	0.0517411	-102.107
40860	26/07/2018--05:20:00	29.1	0	-0.0813731	0.0517411	-102.107
40920	26/07/2018--05:21:00	29.13	0	-0.0813731	0.0517411	-100.612
40980	26/07/2018--05:22:00	29.16	0	-0.0813731	0.0517411	-100.612
41040	26/07/2018--05:23:00	29.19	0	-0.0813731	0.0517411	-100.612
41100	26/07/2018--05:24:00	29.18	0	-0.0813731	0.0517411	-100.612
41160	26/07/2018--05:25:00	29.13	0	-0.0813731	0.0517411	-100.612
41220	26/07/2018--05:26:00	29.1	0	-0.0813731	0.0517411	-102.107
41280	26/07/2018--05:27:00	29.1	0	-0.0658901	0.0517411	-100.612
41340	26/07/2018--05:28:00	29.14	0	-0.0813731	0.0517411	-102.107
41400	26/07/2018--05:29:00	29.14	0	-0.0813731	0.0517411	-102.107
41460	26/07/2018--05:30:00	29.11	0	-0.0813731	0.0517411	-100.612
41520	26/07/2018--05:31:00	29.09	0	-0.0813731	0.0517411	-100.612
41580	26/07/2018--05:32:00	29.07	0	-0.0813731	0.0517411	-102.107
41640	26/07/2018--05:33:00	29.04	0	-0.0813731	0.0517411	-100.612
41700	26/07/2018--05:34:00	28.96	0	-0.0658901	0.0517411	-100.612
41760	26/07/2018--05:35:00	28.91	0	-0.0813731	0.0517411	-100.612
41820	26/07/2018--05:36:00	28.92	0	-0.0813731	0.0517411	-100.612
41880	26/07/2018--05:37:00	28.9	0	-0.0658901	0.0517411	-100.612
41940	26/07/2018--05:38:00	28.89	0	-0.0813731	0.0517411	-102.107
42000	26/07/2018--05:39:00	28.92	0	-0.0813731	0.0517411	-102.107
42060	26/07/2018--05:40:00	28.89	0	-0.0813731	0.0517411	-100.612
42120	26/07/2018--05:41:00	28.87	0	-0.0813731	0.0517411	-102.107
42180	26/07/2018--05:42:00	28.85	0	-0.0813731	0.0517411	-100.612
42240	26/07/2018--05:43:00	28.82	0	-0.0813731	0.0517411	-100.612
42300	26/07/2018--05:44:00	28.77	0	-0.0813731	0.0517411	-100.612
42360	26/07/2018--05:45:00	28.73	0	-0.0813731	0.0517411	-102.107
42420	26/07/2018--05:46:00	28.7	0	-0.0813731	0.0517411	-102.107
42480	26/07/2018--05:47:00	28.68	0	-0.0813731	0.0517411	-100.612
42540	26/07/2018--05:48:00	28.65	0	-0.0658901	0.0517411	-100.612
42600	26/07/2018--05:49:00	28.64	0	-0.0658901	0.0517411	-102.107
42660	26/07/2018--05:50:00	28.64	0	-0.0813731	0.0517411	-100.612
42720	26/07/2018--05:51:00	28.63	0	-0.0813731	0.0517411	-100.612
42780	26/07/2018--05:52:00	28.61	0	-0.0813731	0.0517411	-102.107
42840	26/07/2018--05:53:00	28.58	0	-0.0813731	0.0517411	-102.107
42900	26/07/2018--05:54:00	28.62	0	-0.0813731	0.0517411	-102.107
42960	26/07/2018--05:55:00	28.62	0	-0.0813731	0.0517411	-102.107
43020	26/07/2018--05:56:00	28.61	0	-0.0813731	0.0517411	-100.612
43080	26/07/2018--05:57:00	28.6	0	-0.0658901	0.0517411	-100.612
43140	26/07/2018--05:58:00	28.63	0	-0.0813731	0.0517411	-102.107
43200	26/07/2018--05:59:00	28.63	0	-0.0813731	0.0517411	-102.107
43260	26/07/2018--06:00:00	28.61	0	-0.0813731	0.0517411	-100.612
43320	26/07/2018--06:01:00	28.63	0	-0.0813731	0.0517411	-102.107
43380	26/07/2018--06:02:00	28.64	0	-0.0658901	0.0517411	-100.612
43440	26/07/2018--06:03:00	28.65	0	-0.0813731	0.0517411	-102.107
43500	26/07/2018--06:04:00	28.7	0	-0.0813731	0.0517411	-100.612
43560	26/07/2018--06:05:00	28.7	0	-0.0813731	0.0517411	-100.612
43620	26/07/2018--06:06:00	28.68	0	-0.0658901	0.0517411	-100.612
43680	26/07/2018--06:07:00	28.65	0	-0.0813731	0.0517411	-100.612
43740	26/07/2018--06:08:00	28.66	0	-0.0813731	0.0517411	-100.612
43800	26/07/2018--06:09:00	28.65	0	-0.0813731	0.0517411	-102.107
43860	26/07/2018--06:10:00	28.67	0	-0.0813731	0.0517411	-100.612
43920	26/07/2018--06:11:00	28.67	0	-0.0813731	0.0517411	-100.612
43980	26/07/2018--06:12:00	28.68	0	-0.0813731	0.0517411	-100.612
44040	26/07/2018--06:13:00	28.7	0	-0.0813731	0.0517411	-100.612
44100	26/07/2018--06:14:00	28.72	0	-0.0813731	0.0517411	-102.107
44160	26/07/2018--06:15:00	28.72	0	-0.0813731	0.0517411	-102.107
44220	26/07/2018--06:16:00	28.73	0	-0.0813731	0.0517411	-100.612
44280	26/07/2018--06:17:00	28.74	0	-0.0813731	0.0517411	-102.107
44340	26/07/2018--06:18:00	28.77	0	-0.0813731	0.0517411	-100.612
44400	26/07/2018--06:19:00	28.74	0	-0.0813731	0.0517411	-100.612
44460	26/07/2018--06:20:00	28.75	0	-0.0813731	0.0517411	-102.107
44520	26/07/2018--06:21:00	28.77	0	-0.0813731	0.0517411	-100.612
44580	26/07/2018--06:22:00	28.77	0	-0.0813731	0.0517411	-102.107
44640	26/07/2018--06:23:00	28.79	0	-0.0658901	0.0517411	-100.612
44700	26/07/2018--06:24:00	28.75	0	-0.0813731	0.0517411	-102.107
44760	26/07/2018--06:25:00	28.76	0	-0.0813731	0.0517411	-102.107
44820	26/07/2018--06:26:00	28.75	0	-0.0813731	0.0517411	-100.612
44880	26/07/2018--06:27:00	28.77	0	-0.0813731	0.0517411	-100.612
44940	26/07/2018--06:28:00	28.77	0	-0.0813731	0.0517411	-102.107
45000	26/07/2018--06:29:00	28.77	0	-0.0813731	0.0517411	-102.107
45060	26/07/2018--06:30:00	28.77	0	-0.0813731	0.0517411	-102.107
45120	26/07/2018--06:31:00	28.8	0	-0.0658901	0.0517411	-102.107
45180	26/07/2018--06:32:00	28.82	0	-0.0813731	0.0517411	-100.612
45240	26/07/2018--06:33:00	28.82	0	-0.0813731	0.0517411	-102.107
45300	26/07/2018--06:34:00	28.84	0	-0.0813731	0.0517411	-102.107
45360	26/07/2018--06:35:00	28.83	0	-0.0658901	0.0517411	-100.612
45420	26/07/2018--06:36:00	28.83	0	-0.0813731	0.0517411	-100.612
45480	26/07/2018--06:37:00	28.83	0	-0.0658901	0.0517411	-102.107
45540	26/07/2018--06:38:00	28.82	0	-0.0813731	0.0517411	-100.612
45600	26/07/2018--06:39:00	28.82	0	-0.0658901	0.0517411	-102.107
45660	26/07/2018--06:40:00	28.82	0	-0.0658901	0.0517411	-100.612
45720	26/07/2018--06:41:00	28.82	0	-0.0813731	0.0517411	-102.107
45780	26/07/2018--06:42:00	28.82	0	-0.0658901	0.0517411	-100.612
45840	26/07/2018--06:43:00	28.86	0	-0.0658901	0.0517411	-100.612
45900	26/07/2018--06:44:00	28.83	0	-0.0658901	0.0517411	-102.107
45960	26/07/2018--06:45:00	28.85	0	-0.0658901	0.0517411	-102.107
46020	26/07/2018--06:46:00	28.85	0	-0.0813731	0.0517411	-102.107
46080	26/07/2018--06:47:00	28.84	0	-0.0813731	0.0517411	-100.612
46140	26/07/2018--06:48:00	28.85	0	-0.0813731	0.0517411	-100.612
46200	26/07/2018--06:49:00	28.87	0	-0.0658901	0.0517411	-102.107
46260	26/07/2018--06:50:00	28.87	4	-0.0813731	0.0517411	-102.107
46320	26/07/2018--06:51:00	28.88	0	-0.0813731	0.0517411	-100.612
46380	26/07/2018--06:52:00	28.93	0	-0.0813731	0.0517411	-102.107
46440	26/07/2018--06:53:00	28.91	0	-0.0658901	0.0517411	-102.107
46500	26/07/2018--06:54:00	28.95	0	-0.0658901	0.0368406	-100.612
46560	26/07/2018--06:55:00	28.95	0	-0.0658901	0.0517411	-102.107
46620	26/07/2018--06:56:00	28.92	0	-0.0658901	0.0517411	-100.612
46680	26/07/2018--06:57:00	28.92	0	-0.0813731	0.0517411	-102.107
46740	26/07/2018--06:58:00	28.87	0	-0.0658901	0.0517411	-102.107
46800	26/07/2018--06:59:00	28.84	0	-0.0658901	0.0517411	-100.612
46860	26/07/2018--07:00:00	28.85	3	-0.0813731	0.0368406	-102.107
46920	26/07/2018--07:01:00	28.95	195	0.0115247	0.156045	-100.612
46980	26/07/2018--07:02:00	29.08	0	0.0115247	0.141144	-100.612
47040	26/07/2018--07:03:00	29.18	0	0.0115247	0.156045	-100.612
47100	26/07/2018--07:04:00	29.27	0	0.0115247	0.141144	-100.612
47160	26/07/2018--07:05:00	29.36	0	0.0115247	0.156045	-100.612
47220	26/07/2018--07:06:00	29.43	0	0.0115247	0.141144	-100.612
47280	26/07/2018--07:07:00	29.47	0	0.0115247	0.141144	-100.612
47340	26/07/2018--07:08:00	29.5	0	0.0115247	0.141144	-100.612
47400	26/07/2018--07:09:00	29.51	0	0.0115247	0.141144	-100.612
47460	26/07/2018--07:10:00	29.51	0	0.0115247	0.156045	-100.612
47520	26/07/2018--07:11:00	29.54	0	0.0115247	0.141144	-100.612
47580	26/07/2018--07:12:00	29.55	0	0.0115247	0.156045	-100.612
47640	26/07/2018--07:13:00	29.53	0	0.0115247	0.141144	-100.612
47700	26/07/2018--07:14:00	29.53	0	0.0115247	0.156045	-100.612
47760	26/07/2018--07:15:00	29.55	0	0.0115247	0.141144	-100.612
47820	26/07/2018--07:16:00	29.61	0	0.0115247	0.156045	-100.612
47880	26/07/2018--07:17:00	29.64	0	0.0115247	0.156045	-100.612
47940	26/07/2018--07:18:00	29.65	0	0.0115247	0.156045	-100.612
48000	26/07/2018--07:19:00	29.69	0	0.0115247	0.141144	-100.612
48060	26/07/2018--07:20:00	29.64	0	0.0115247	0.156045	-100.612
48120	26/07/2018--07:21:00	29.54	0	0.0115247	0.156045	-100.612
48180	26/07/2018--07:22:00	29.46	0	0.0115247	0.141144	-100.612
48240	26/07/2018--07:23:00	29.43	0	0.0115247	0.156045	-100.612
48300	26/07/2018--07:24:00	29.37	0	0.0115247	0.141144	-100.612
48360	26/07/2018--07:25:00	29.35	0	0.0115247	0.141144	-100.612
48420	26/07/2018--07:26:00	29.32	0	0.0115247	0.156045	-100.612
48480	26/07/2018--07:27:00	29.27	0	0.0115247	0.141144	-100.612
48540	26/07/2018--07:28:00	29.26	0	0.0115247	0.141144	-100.612
48600	26/07/2018--07:29:00	29.27	0	0.0115247	0.156045	-100.612
48660	26/07/2018--07:30:00	29.21	0	0.0115247	0.141144	-100.612
48720	26/07/2018--07:31:00	29.23	0	0.0115247	0.156045	-100.612
48780	26/07/2018--07:32:00	29.23	0	0.0115247	0.156045	-100.612
48840	26/07/2018--07:33:00	29.27	0	0.0115247	0.141144	-100.612
48900	26/07/2018--07:34:00	29.29	0	0.0115247	0.141144	-100.612
48960	26/07/2018--07:35:00	29.27	0	0.0115247	0.156045	-100.612
49020	26/07/2018--07:36:00	29.23	0	0.0115247	0.156045	-100.612
49080	26/07/2018--07:37:00	29.2	0	0.0115247	0.156045	-100.612
49140	26/07/2018--07:38:00	29.21	0	0.0115247	0.156045	-100.612
49200	26/07/2018--07:39:00	29.24	0	0.0115247	0.156045	-100.612
49260	26/07/2018--07:40:00	29.27	0	0.0115247	0.156045	-100.612
49320	26/07/2018--07:41:00	29.25	0	0.0115247	0.156045	-100.612
49380	26/07/2018--07:42:00	29.28	0	0.0115247	0.156045	-100.612
49440	26/07/2018--07:43:00	29.26	0	0.0115247	0.156045	-100.612
49500	26/07/2018--07:44:00	29.28	0	0.0115247	0.156045	-100.612
49560	26/07/2018--07:45:00	29.3	0	0.0115247	0.156045	-100.612
49620	26/07/2018--07:46:00	29.31	0	0.0115247	0.156045	-100.612
49680	26/07/2018--07:47:00	29.3	0	0.0115247	0.156045	-100.612
49740	26/07/2018--07:48:00	29.32	0	0.0115247	0.141144	-102.107
49800	26/07/2018--07:49:00	29.32	0	0.0115247	0.156045	-100.612
49860	26/07/2018--07:50:00	29.35	0	0.0115247	0.156045	-100.612
49920	26/07/2018--07:51:00	29.34	0	0.0115247	0.156045	-100.612
49980	26/07/2018--07:52:00	29.34	0	0.0115247	0.156045	-100.612
50040	26/07/2018--07:53:00	29.38	0	0.0115247	0.141144	-100.612
50100	26/07/2018--07:54:00	29.38	0	0.0115247	0.156045	-100.612
50160	26/07/2018--07:55:00	29.37	0	0.0115247	0.156045	-100.612
50220	26/07/2018--07:56:00	29.4	0	0.0115247	0.141144	-100.612
50280	26/07/2018--07:57:00	29.4	0	0.0115247	0.141144	-100.612
50340	26/07/2018--07:58:00	29.4	0	0.0115247	0.156045	-100.612
50400	26/07/2018--07:59:00	29.4	0	0.0115247	0.156045	-100.612
50460	26/07/2018--08:00:00	29.41	0	0.0115247	0.156045	-100.612
50520	26/07/2018--08:01:00	29.41	0	0.0115247	0.156045	-100.612
50580	26/07/2018--08:02:00	29.43	0	0.0115247	0.156045	-100.612
50640	26/07/2018--08:03:00	29.39	0	0.0115247	0.156045	-100.612
50700	26/07/2018--08:04:00	29.39	0	0.0115247	0.156045	-100.612
50760	26/07/2018--08:05:00	29.38	0	0.0115247	0.141144	-100.612
50820	26/07/2018--08:06:00	29.36	0	0.0115247	0.156045	-100.612
50880	26/07/2018--08:07:00	29.37	0	0.0115247	0.156045	-100.612
50940	26/07/2018--08:08:00	29.37	0	0.0115247	0.141144	-100.612
51000	26/07/2018--08:09:00	29.38	0	0.0115247	0.156045	-100.612
51060	26/07/2018--08:10:00	29.38	0	0.0115247	0.156045	-100.612
51120	26/07/2018--08:11:00	29.4	0	0.0115247	0.156045	-100.612
51180	26/07/2018--08:12:00	29.41	0	0.0115247	0.141144	-100.612
51240	26/07/2018--08:13:00	29.41	0	0.0115247	0.156045	-100.612
51300	26/07/2018--08:14:00	29.45	0	0.0115247	0.156045	-100.612
51360	26/07/2018--08:15:00	29.48	0	0.0115247	0.156045	-100.612
51420	26/07/2018--08:16:00	29.5	97	-0.143305	-0.261169	-0.69217
51480	26/07/2018--08:17:00	29.86	188	-0.793589	-0.663483	0.100187
51540	26/07/2018--08:18:00	30.18	156	-0.607794	-0.633682	0.219789
51600	26/07/2018--08:19:00	30.46	335	-0.63876	-0.797587	-0.124065
51660	26/07/2018--08:20:00	30.76	30	-0.762623	-0.678383	-0.228716
51720	26/07/2018--08:21:00	31.06	422	-0.530379	-0.991293	-0.124065
51780	26/07/2018--08:22:00	31.34	726	-0.607794	-0.857189	0.115138
51840	26/07/2018--08:23:00	31.63	557	-0.514896	-0.797587	-0.0941644
51900	26/07/2018--08:24:00	31.89	341	-0.576828	-0.752885	-0.139015
51960	26/07/2018--08:25:00	32.09	499	-0.685209	-0.812487	-0.228716
52020	26/07/2018--08:26:00	32.19	549	-0.576828	-0.812487	-0.153965
52080	26/07/2018--08:27:00	32.31	295	-0.669726	-0.782686	-0.124065
52140	26/07/2018--08:28:00	32.45	147	-0.669726	-0.797587	-0.139015
52200	26/07/2018--08:29:00	32.57	546	-0.669726	-0.797587	0.0104866
52260	26/07/2018--08:30:00	32.64	95	-0.654243	-0.812487	-0.00446359
52320	26/07/2018--08:31:00	32.68	74	-0.685209	-0.857189	-0.0642642
52380	26/07/2018--08:32:00	32.79	47	-0.623277	-0.797587	-0.198815
52440	26/07/2018--08:33:00	32.8	180	-0.63876	-0.782686	-0.288516
52500	26/07/2018--08:34:00	32.81	65	-0.63876	-0.812487	-0.153965
52560	26/07/2018--08:35:00	32.83	124	-0.63876	-0.797587	-0.168915
52620	26/07/2018--08:36:00	32.87	0	-0.63876	-0.812487	-0.124065
52680	26/07/2018--08:37:00	32.87	205	-0.468447	-0.603881	-0.198815
52740	26/07/2018--08:38:00	32.9	610	-0.685209	-0.827388	0.130088
52800	26/07/2018--08:39:00	32.96	464	-0.592311	-0.842288	-0.183865
52860	26/07/2018--08:40:00	33.03	247	-0.669726	-0.797587	-0.0343639
52920	26/07/2018--08:41:00	33.11	27	-0.716175	-0.663483	0.473941
52980	26/07/2018--08:42:00	33.2	931	-0.793589	-0.827388	0.743044
53040	26/07/2018--08:43:00	33.26	1205	-0.700692	-0.57408	0.264639
53100	26/07/2018--08:44:00	33.36	913	-0.561345	-0.708184	0.518791
53160	26/07/2018--08:45:00	33.53	362	-0.452964	-0.469776	0.787894
53220	26/07/2018--08:46:00	33.39	75	-0.545862	-0.544279	0.683243
53280	26/07/2018--08:47:00	32.93	9	-0.514896	-0.559179	0.683243
53340	26/07/2018--08:48:00	32.43	0	-0.514896	-0.559179	0.698193
53400	26/07/2018--08:49:00	31.96	0	-0.499413	-0.559179	0.683243
53460	26/07/2018--08:50:00	31.5	0	-0.499413	-0.544279	0.683243
53520	26/07/2018--08:51:00	31.09	30	-0.530379	-0.559179	0.668293
53580	26/07/2018--08:52:00	30.69	20	-0.48393	-0.529378	0.728093
53640	26/07/2018--08:53:00	30.33	0	-0.530379	-0.529378	0.698193
53700	26/07/2018--08:54:00	30	9	-0.499413	-0.514478	0.728093
53760	26/07/2018--08:55:00	29.68	0	-0.48393	-0.529378	0.713143
53820	26/07/2018--08:56:00	29.42	1	-0.468447	-0.529378	0.713143
53880	26/07/2018--08:57:00	29.17	0	-0.48393	-0.529378	0.728093
53940	26/07/2018--08:58:00	28.94	0	-0.48393	-0.529378	0.713143
54000	26/07/2018--08:59:00	28.73	0	-0.48393	-0.529378	0.713143
54060	26/07/2018--09:00:00	28.53	1	-0.468447	-0.529378	0.728093
54120	26/07/2018--09:01:00	28.34	2	-0.452964	-0.499577	0.757994
54180	26/07/2018--09:02:00	28.2	0	-0.468447	-0.499577	0.757994
54240	26/07/2018--09:03:00	28.02	11	-0.499413	-0.559179	0.683243
54300	26/07/2018--09:04:00	27.88	16	-0.499413	-0.559179	0.683243
54360	26/07/2018--09:05:00	27.73	1	-0.499413	-0.559179	0.683243
54420	26/07/2018--09:06:00	27.59	2	-0.48393	-0.529378	0.713143
54480	26/07/2018--09:07:00	27.5	0	-0.48393	-0.529378	0.728093
54540	26/07/2018--09:08:00	27.4	40	-0.48393	-0.544279	0.713143
54600	26/07/2018--09:09:00	27.3	5	-0.499413	-0.58898	0.668293
54660	26/07/2018--09:10:00	27.22	4	-0.468447	-0.529378	0.728093
54720	26/07/2018--09:11:00	27.14	2	-0.48393	-0.529378	0.728093
54780	26/07/2018--09:12:00	27.08	0	-0.48393	-0.529378	0.713143
54840	26/07/2018--09:13:00	26.99	2	-0.48393	-0.529378	0.728093
54900	26/07/2018--09:14:00	26.95	0	-0.48393	-0.529378	0.713143
54960	26/07/2018--09:15:00	26.91	0	-0.48393	-0.529378	0.713143
55020	26/07/2018--09:16:00	26.86	0	-0.48393	-0.529378	0.713143
55080	26/07/2018--09:17:00	26.79	0	-0.48393	-0.529378	0.713143
55140	26/07/2018--09:18:00	26.76	0	-0.499413	-0.529378	0.713143
55200	26/07/2018--09:19:00	26.71	0	-0.48393	-0.529378	0.728093
55260	26/07/2018--09:20:00	26.68	0	-0.48393	-0.514478	0.728093
55320	26/07/2018--09:21:00	26.64	2	-0.48393	-0.529378	0.728093
55380	26/07/2018--09:22:00	26.6	0	-0.48393	-0.529378	0.713143
55440	26/07/2018--09:23:00	26.55	92	-0.48393	-0.529378	0.713143
55500	26/07/2018--09:24:00	26.5	0	-0.48393	-0.529378	0.713143
55560	26/07/2018--09:25:00	26.47	0	-0.48393	-0.529378	0.713143
55620	26/07/2018--09:26:00	26.43	0	-0.48393	-0.529378	0.713143
55680	26/07/2018--09:27:00	26.41	0	-0.468447	-0.529378	0.728093
55740	26/07/2018--09:28:00	26.39	10	-0.48393	-0.544279	0.713143
55800	26/07/2018--09:29:00	26.34	0	-0.48393	-0.544279	0.713143
55860	26/07/2018--09:30:00	26.31	0	-0.48393	-0.544279	0.713143
55920	26/07/2018--09:31:00	26.28	0	-0.48393	-0.529378	0.713143
55980	26/07/2018--09:32:00	26.26	0	-0.48393	-0.544279	0.713143
56040	26/07/2018--09:33:00	26.25	1	-0.48393	-0.544279	0.713143
56100	26/07/2018--09:34:00	26.25	0	-0.48393	-0.544279	0.713143
56160	26/07/2018--09:35:00	26.22	1	-0.468447	-0.529378	0.683243
56220	26/07/2018--09:36:00	26.2	0	-0.48393	-0.544279	0.713143
56280	26/07/2018--09:37:00	26.19	0	-0.468447	-0.544279	0.713143
56340	26/07/2018--09:38:00	26.18	0	-0.48393	-0.529378	0.713143
56400	26/07/2018--09:39:00	26.18	2	-0.48393	-0.529378	0.713143
56460	26/07/2018--09:40:00	26.18	0	-0.48393	-0.529378	0.713143
56520	26/07/2018--09:41:00	26.16	3	-0.468447	-0.529378	0.713143
56580	26/07/2018--09:42:00	26.18	2	-0.468447	-0.529378	0.728093
56640	26/07/2018--09:43:00	26.16	0	-0.468447	-0.529378	0.728093
56700	26/07/2018--09:44:00	26.14	1	-0.468447	-0.529378	0.713143
56760	26/07/2018--09:45:00	26.11	2	-0.48393	-0.529378	0.713143
56820	26/07/2018--09:46:00	26.08	1	-0.48393	-0.529378	0.713143
56880	26/07/2018--09:47:00	26.04	2	-0.48393	-0.529378	0.728093
56940	26/07/2018--09:48:00	26	2	-0.530379	-0.559179	0.668293
57000	26/07/2018--09:49:00	25.95	61	-0.499413	-0.559179	0.683243
57060	26/07/2018--09:50:00	25.94	0	-0.514896	-0.559179	0.683243
57120	26/07/2018--09:51:00	25.91	0	-0.514896	-0.559179	0.683243
57180	26/07/2018--09:52:00	25.91	0	-0.499413	-0.559179	0.668293
57240	26/07/2018--09:53:00	25.9	0	-0.499413	-0.57408	0.683243
57300	26/07/2018--09:54:00	25.89	0	-0.514896	-0.559179	0.668293
57360	26/07/2018--09:55:00	25.89	3	-0.499413	-0.559179	0.668293
57420	26/07/2018--09:56:00	25.88	4	-0.514896	-0.559179	0.668293
57480	26/07/2018--09:57:00	25.88	0	-0.514896	-0.559179	0.683243
57540	26/07/2018--09:58:00	25.88	6	-0.530379	-0.57408	0.698193
57600	26/07/2018--09:59:00	25.89	68	-0.514896	-0.57408	0.668293
57660	26/07/2018--10:00:00	25.91	1	-0.514896	-0.57408	0.668293
57720	26/07/2018--10:01:00	25.9	0	-0.514896	-0.57408	0.668293
57780	26/07/2018--10:02:00	25.9	5	-0.48393	-0.529378	0.713143
57840	26/07/2018--10:03:00	25.89	0	-0.514896	-0.559179	0.668293
57900	26/07/2018--10:04:00	25.9	3	-0.514896	-0.529378	0.683243
57960	26/07/2018--10:05:00	25.88	0	-0.514896	-0.57408	0.668293
58020	26/07/2018--10:06:00	25.88	10	-0.499413	-0.529378	0.713143
58080	26/07/2018--10:07:00	25.88	3	-0.514896	-0.559179	0.668293
58140	26/07/2018--10:08:00	25.87	2	-0.499413	-0.529378	0.713143
58200	26/07/2018--10:09:00	25.87	1	-0.499413	-0.529378	0.713143
58260	26/07/2018--10:10:00	25.84	1	-0.48393	-0.529378	0.713143
58320	26/07/2018--10:11:00	25.83	68	-0.499413	-0.544279	0.683243
58380	26/07/2018--10:12:00	25.82	0	-0.514896	-0.544279	0.683243
58440	26/07/2018--10:13:00	25.81	14	-0.499413	-0.544279	0.683243
58500	26/07/2018--10:14:00	25.79	0	-0.514896	-0.544279	0.698193
58560	26/07/2018--10:15:00	25.78	0	-0.499413	-0.544279	0.698193
58620	26/07/2018--10:16:00	25.75	0	-0.499413	-0.544279	0.698193
58680	26/07/2018--10:17:00	25.75	0	-0.499413	-0.544279	0.683243
58740	26/07/2018--10:18:00	25.75	0	-0.499413	-0.544279	0.683243
58800	26/07/2018--10:19:00	25.73	0	-0.499413	-0.544279	0.698193
58860	26/07/2018--10:20:00	25.72	0	-0.499413	-0.544279	0.683243
58920	26/07/2018--10:21:00	25.74	0	-0.499413	-0.544279	0.683243
58980	26/07/2018--10:22:00	25.75	0	-0.499413	-0.544279	0.698193
59040	26/07/2018--10:23:00	25.73	0	-0.499413	-0.559179	0.698193
59100	26/07/2018--10:24:00	25.73	1	-0.499413	-0.559179	0.698193
59160	26/07/2018--10:25:00	25.76	0	-0.48393	-0.544279	0.698193
59220	26/07/2018--10:26:00	25.77	0	-0.499413	-0.544279	0.698193
59280	26/07/2018--10:27:00	25.76	0	-0.48393	-0.544279	0.698193
59340	26/07/2018--10:28:00	25.75	0	-0.499413	-0.544279	0.698193
59400	26/07/2018--10:29:00	25.74	0	-0.499413	-0.544279	0.698193
59460	26/07/2018--10:30:00	25.72	0	-0.499413	-0.544279	0.698193
59520	26/07/2018--10:31:00	25.71	0	-0.499413	-0.544279	0.698193
59580	26/07/2018--10:32:00	25.7	0	-0.499413	-0.544279	0.698193
59640	26/07/2018--10:33:00	25.68	0	-0.499413	-0.544279	0.683243
59700	26/07/2018--10:34:00	25.65	0	-0.499413	-0.544279	0.698193
59760	26/07/2018--10:35:00	25.64	0	-0.499413	-0.544279	0.698193
59820	26/07/2018--10:36:00	25.63	0	-0.499413	-0.544279	0.698193
59880	26/07/2018--10:37:00	25.62	0	-0.48393	-0.544279	0.698193
59940	26/07/2018--10:38:00	25.58	0	-0.48393	-0.544279	0.698193
60000	26/07/2018--10:39:00	25.57	0	-0.48393	-0.544279	0.698193
60060	26/07/2018--10:40:00	25.55	0	-0.48393	-0.544279	0.698193
60120	26/07/2018--10:41:00	25.55	0	-0.499413	-0.559179	0.698193
60180	26/07/2018--10:42:00	25.53	0	-0.499413	-0.544279	0.698193
60240	26/07/2018--10:43:00	25.5	0	-0.499413	-0.544279	0.698193
60300	26/07/2018--10:44:00	25.49	0	-0.499413	-0.544279	0.698193
60360	26/07/2018--10:45:00	25.48	0	-0.499413	-0.544279	0.698193
60420	26/07/2018--10:46:00	25.47	0	-0.499413	-0.544279	0.698193
60480	26/07/2018--10:47:00	25.45	0	-0.499413	-0.544279	0.698193
60540	26/07/2018--10:48:00	25.43	0	-0.499413	-0.544279	0.698193
60600	26/07/2018--10:49:00	25.43	0	-0.499413	-0.544279	0.698193
60660	26/07/2018--10:50:00	25.43	0	-0.48393	-0.559179	0.698193
60720	26/07/2018--10:51:00	25.39	0	-0.499413	-0.544279	0.698193
60780	26/07/2018--10:52:00	25.39	0	-0.499413	-0.544279	0.698193
60840	26/07/2018--10:53:00	25.39	0	-0.48393	-0.544279	0.683243
60900	26/07/2018--10:54:00	25.38	0	-0.499413	-0.544279	0.698193
60960	26/07/2018--10:55:00	25.34	0	-0.499413	-0.559179	0.698193
61020	26/07/2018--10:56:00	25.36	0	-0.499413	-0.544279	0.698193
61080	26/07/2018--10:57:00	25.34	0	-0.48393	-0.544279	0.698193
61140	26/07/2018--10:58:00	25.34	0	-0.48393	-0.544279	0.698193
61200	26/07/2018--10:59:00	25.33	0	-0.48393	-0.544279	0.698193
61260	26/07/2018--11:00:00	25.32	0	-0.499413	-0.544279	0.698193
61320	26/07/2018--11:01:00	25.3	0	-0.48393	-0.544279	0.698193
61380	26/07/2018--11:02:00	25.31	0	-0.499413	-0.544279	0.698193
61440	26/07/2018--11:03:00	25.32	0	-0.499413	-0.544279	0.683243
61500	26/07/2018--11:04:00	25.31	26	-0.48393	-0.529378	0.713143
61560	26/07/2018--11:05:00	25.33	84	-0.499413	-0.58898	0.653343
61620	26/07/2018--11:06:00	25.34	1	-0.514896	-0.58898	0.653343
61680	26/07/2018--11:07:00	25.34	0	-0.499413	-0.58898	0.653343
61740	26/07/2018--11:08:00	25.34	0	-0.499413	-0.58898	0.653343
61800	26/07/2018--11:09:00	25.34	2	-0.48393	-0.57408	0.683243
61860	26/07/2018--11:10:00	25.34	0	-0.499413	-0.58898	0.653343
61920	26/07/2018--11:11:00	25.34	0	-0.499413	-0.58898	0.653343
61980	26/07/2018--11:12:00	25.32	1	-0.514896	-0.58898	0.653343
62040	26/07/2018--11:13:00	25.3	2	-0.514896	-0.603881	0.653343
62100	26/07/2018--11:14:00	25.3	21	-0.499413	-0.58898	0.653343
62160	26/07/2018--11:15:00	25.31	3	-0.514896	-0.58898	0.668293
62220	26/07/2018--11:16:00	25.29	10	-0.514896	-0.58898	0.638393
62280	26/07/2018--11:17:00	25.29	2	-0.530379	-0.58898	0.638393
62340	26/07/2018--11:18:00	25.28	0	-0.530379	-0.58898	0.638393
62400	26/07/2018--11:19:00	25.29	0	-0.514896	-0.58898	0.638393
62460	26/07/2018--11:20:00	25.35	203	0.119905	-0.0227614	0.982246
62520	26/07/2018--11:21:00	25.33	0	0.119905	-0.0227614	0.982246
62580	26/07/2018--11:22:00	25.33	0	0.119905	-0.0227614	0.982246
62640	26/07/2018--11:23:00	25.32	0	0.104422	-0.0227614	0.982246
62700	26/07/2018--11:24:00	25.32	0	0.119905	-0.0227614	0.982246
62760	26/07/2018--11:25:00	25.34	0	0.119905	-0.0227614	0.982246
62820	26/07/2018--11:26:00	25.34	0	0.119905	-0.0227614	0.982246
62880	26/07/2018--11:27:00	25.36	0	0.119905	-0.0227614	0.982246
62940	26/07/2018--11:28:00	25.34	0	0.119905	-0.0227614	0.982246
63000	26/07/2018--11:29:00	25.36	0	0.104422	-0.0227614	0.982246
63060	26/07/2018--11:30:00	25.36	0	0.119905	-0.0227614	0.982246
63120	26/07/2018--11:31:00	25.32	0	0.119905	-0.0227614	0.982246
63180	26/07/2018--11:32:00	25.3	0	0.119905	-0.0227614	0.982246
63240	26/07/2018--11:33:00	25.29	0	0.119905	-0.0227614	0.982246
63300	26/07/2018--11:34:00	25.24	0	0.119905	-0.0227614	0.982246
63360	26/07/2018--11:35:00	25.24	0	0.119905	-0.0227614	0.982246
63420	26/07/2018--11:36:00	25.21	0	0.119905	-0.0227614	0.982246
63480	26/07/2018--11:37:00	25.2	0	0.119905	-0.0227614	0.982246
63540	26/07/2018--11:38:00	25.16	0	0.104422	-0.0227614	0.982246
63600	26/07/2018--11:39:00	25.17	0	0.119905	-0.0227614	0.982246
63660	26/07/2018--11:40:00	25.16	0	0.104422	-0.0227614	0.982246
63720	26/07/2018--11:41:00	25.13	0	0.119905	-0.0227614	0.982246
63780	26/07/2018--11:42:00	25.16	0	0.119905	-0.0227614	0.982246
63840	26/07/2018--11:43:00	25.14	0	0.119905	-0.0227614	0.982246
63900	26/07/2018--11:44:00	25.16	0	0.104422	-0.0227614	0.982246
63960	26/07/2018--11:45:00	25.19	0	0.104422	-0.0227614	0.982246
64020	26/07/2018--11:46:00	25.2	0	0.104422	-0.0227614	0.982246
64080	26/07/2018--11:47:00	25.23	0	0.119905	-0.0227614	0.982246
64140	26/07/2018--11:48:00	25.26	0	0.119905	-0.0227614	0.982246
64200	26/07/2018--11:49:00	25.26	0	0.104422	-0.0227614	0.982246
64260	26/07/2018--11:50:00	25.3	0	0.119905	-0.0227614	0.982246
64320	26/07/2018--11:51:00	25.33	0	0.119905	-0.0227614	0.982246
64380	26/07/2018--11:52:00	25.35	0	0.119905	-0.0227614	0.982246
64440	26/07/2018--11:53:00	25.37	0	0.104422	-0.0227614	0.982246
64500	26/07/2018--11:54:00	25.36	0	0.104422	-0.0227614	0.982246
64560	26/07/2018--11:55:00	25.35	0	0.104422	-0.0227614	0.982246
64620	26/07/2018--11:56:00	25.35	0	0.119905	-0.0227614	0.982246
64680	26/07/2018--11:57:00	25.34	0	0.104422	-0.0227614	0.982246
64740	26/07/2018--11:58:00	25.32	0	0.119905	-0.0227614	0.982246
64800	26/07/2018--11:59:00	25.3	0	0.119905	-0.0227614	0.982246
64860	26/07/2018--12:00:00	25.28	0	0.119905	-0.0376619	0.982246
64920	26/07/2018--12:01:00	25.23	0	0.104422	-0.0227614	0.982246
64980	26/07/2018--12:02:00	25.2	0	0.104422	-0.0227614	0.982246
65040	26/07/2018--12:03:00	25.19	0	0.104422	-0.0227614	0.982246
65100	26/07/2018--12:04:00	25.14	0	0.104422	-0.0227614	0.982246
65160	26/07/2018--12:05:00	25.14	0	0.119905	-0.0227614	0.982246
65220	26/07/2018--12:06:00	25.12	0	0.119905	-0.0227614	0.982246
65280	26/07/2018--12:07:00	25.13	0	0.119905	-0.0227614	0.982246
65340	26/07/2018--12:08:00	25.16	0	0.104422	-0.0227614	0.982246
65400	26/07/2018--12:09:00	25.17	0	0.119905	-0.0227614	0.982246
65460	26/07/2018--12:10:00	25.2	0	0.104422	-0.0227614	0.982246
65520	26/07/2018--12:11:00	25.21	0	0.119905	-0.0227614	0.982246
65580	26/07/2018--12:12:00	25.25	0	0.119905	-0.0227614	0.982246
65640	26/07/2018--12:13:00	25.26	0	0.104422	-0.0227614	0.982246
65700	26/07/2018--12:14:00	25.27	0	0.104422	-0.0227614	0.982246
65760	26/07/2018--12:15:00	25.29	0	0.104422	-0.0227614	0.982246
65820	26/07/2018--12:16:00	25.34	0	0.104422	-0.0227614	0.982246
65880	26/07/2018--12:17:00	25.36	1	0.119905	-0.0227614	0.982246
65940	26/07/2018--12:18:00	25.37	0	0.104422	-0.0227614	0.982246
66000	26/07/2018--12:19:00	25.38	0	0.104422	-0.0227614	0.982246
66060	26/07/2018--12:20:00	25.39	0	0.104422	-0.0227614	0.982246
66120	26/07/2018--12:21:00	25.42	0	0.104422	-0.0227614	0.982246
66180	26/07/2018--12:22:00	25.43	0	0.104422	-0.0227614	0.982246
66240	26/07/2018--12:23:00	25.45	0	0.119905	-0.0227614	0.982246
66300	26/07/2018--12:24:00	25.45	0	0.119905	-0.0227614	0.982246
66360	26/07/2018--12:25:00	25.46	0	0.104422	-0.0227614	0.982246
66420	26/07/2018--12:26:00	25.48	0	0.119905	-0.0227614	0.982246
66480	26/07/2018--12:27:00	25.48	0	0.104422	-0.0227614	0.982246
66540	26/07/2018--12:28:00	25.48	0	0.119905	-0.0376619	0.982246
66600	26/07/2018--12:29:00	25.53	0	0.104422	-0.0227614	0.982246
66660	26/07/2018--12:30:00	25.53	0	0.104422	-0.0227614	0.982246
66720	26/07/2018--12:31:00	25.55	0	0.104422	-0.0227614	0.982246
66780	26/07/2018--12:32:00	25.56	0	0.119905	-0.0227614	0.982246
66840	26/07/2018--12:33:00	25.57	0	0.104422	-0.0227614	0.982246
66900	26/07/2018--12:34:00	25.57	0	0.119905	-0.0227614	0.982246
66960	26/07/2018--12:35:00	25.59	0	0.104422	-0.0227614	0.982246
67020	26/07/2018--12:36:00	25.6	0	0.104422	-0.0227614	0.982246
67080	26/07/2018--12:37:00	25.6	0	0.104422	-0.0227614	0.982246
67140	26/07/2018--12:38:00	25.61	0	0.104422	-0.0227614	0.982246
67200	26/07/2018--12:39:00	25.61	0	0.119905	-0.0227614	0.982246
67260	26/07/2018--12:40:00	25.61	0	0.119905	-0.0227614	0.982246
67320	26/07/2018--12:41:00	25.61	0	0.104422	-0.0227614	0.982246
67380	26/07/2018--12:42:00	25.62	0	0.104422	-0.0227614	0.982246
67440	26/07/2018--12:43:00	25.62	0	0.104422	-0.0227614	0.982246
67500	26/07/2018--12:44:00	25.64	0	0.104422	-0.0227614	0.982246
67560	26/07/2018--12:45:00	25.65	0	0.119905	-0.0227614	0.982246
67620	26/07/2018--12:46:00	25.64	0	0.104422	-0.0227614	0.982246
67680	26/07/2018--12:47:00	25.67	0	0.104422	-0.0227614	0.982246
67740	26/07/2018--12:48:00	25.66	0	0.119905	-0.0227614	0.982246
67800	26/07/2018--12:49:00	25.67	0	0.104422	-0.0227614	0.982246
67860	26/07/2018--12:50:00	25.68	0	0.119905	-0.0227614	0.982246
67920	26/07/2018--12:51:00	25.7	0	0.104422	-0.0227614	0.997196
67980	26/07/2018--12:52:00	25.7	0	0.119905	-0.0227614	0.982246
68040	26/07/2018--12:53:00	25.7	0	0.119905	-0.0376619	0.982246
68100	26/07/2018--12:54:00	25.71	0	0.104422	-0.0227614	0.982246
68160	26/07/2018--12:55:00	25.73	0	0.119905	-0.0376619	0.982246
68220	26/07/2018--12:56:00	25.73	0	0.104422	-0.0227614	0.982246
68280	26/07/2018--12:57:00	25.75	0	0.104422	-0.0227614	0.982246
68340	26/07/2018--12:58:00	25.74	0	0.119905	-0.0227614	0.982246
68400	26/07/2018--12:59:00	25.75	0	0.104422	-0.0227614	0.982246
68460	26/07/2018--13:00:00	25.77	0	0.119905	-0.0227614	0.982246
68520	26/07/2018--13:01:00	25.76	0	0.119905	-0.0227614	0.982246
68580	26/07/2018--13:02:00	25.77	0	0.119905	-0.0227614	0.982246
68640	26/07/2018--13:03:00	25.77	0	0.119905	-0.0227614	0.982246
68700	26/07/2018--13:04:00	25.77	0	0.119905	-0.0227614	0.982246
68760	26/07/2018--13:05:00	25.79	0	0.119905	-0.0227614	0.982246
68820	26/07/2018--13:06:00	25.78	0	0.104422	-0.0227614	0.982246
68880	26/07/2018--13:07:00	25.78	0	0.119905	-0.0227614	0.982246
68940	26/07/2018--13:08:00	25.77	0	0.104422	-0.0227614	0.982246
69000	26/07/2018--13:09:00	25.77	0	0.119905	-0.0376619	0.982246
69060	26/07/2018--13:10:00	25.78	0	0.104422	-0.0227614	0.982246
69120	26/07/2018--13:11:00	25.79	0	0.119905	-0.0227614	0.982246
69180	26/07/2018--13:12:00	25.76	0	0.104422	-0.0227614	0.982246
69240	26/07/2018--13:13:00	25.76	0	0.104422	-0.0227614	0.982246
69300	26/07/2018--13:14:00	25.77	0	0.104422	-0.0227614	0.982246
69360	26/07/2018--13:15:00	25.77	0	0.104422	-0.0227614	0.982246
69420	26/07/2018--13:16:00	25.79	0	0.104422	-0.0376619	0.982246
69480	26/07/2018--13:17:00	25.79	0	0.119905	-0.0227614	0.982246
69540	26/07/2018--13:18:00	25.79	0	0.104422	-0.0227614	0.982246
69600	26/07/2018--13:19:00	25.79	0	0.119905	-0.0227614	0.982246
69660	26/07/2018--13:20:00	25.79	0	0.104422	-0.0227614	0.982246
69720	26/07/2018--13:21:00	25.79	0	0.119905	-0.0227614	0.982246
69780	26/07/2018--13:22:00	25.79	0	0.104422	-0.0227614	0.982246
69840	26/07/2018--13:23:00	25.79	0	0.104422	-0.0227614	0.982246
69900	26/07/2018--13:24:00	25.79	0	0.104422	-0.0227614	0.982246
69960	26/07/2018--13:25:00	25.79	0	0.119905	-0.0227614	0.982246
70020	26/07/2018--13:26:00	25.78	0	0.104422	-0.0227614	0.982246
70080	26/07/2018--13:27:00	25.79	0	0.104422	-0.0227614	0.982246
70140	26/07/2018--13:28:00	25.79	0	0.104422	-0.0227614	0.982246
70200	26/07/2018--13:29:00	25.78	0	0.104422	-0.0227614	0.982246
70260	26/07/2018--13:30:00	25.79	0	0.119905	-0.0227614	0.982246
70320	26/07/2018--13:31:00	25.78	0	0.104422	-0.0227614	0.982246
70380	26/07/2018--13:32:00	25.79	0	0.104422	-0.0227614	0.982246
70440	26/07/2018--13:33:00	25.79	0	0.104422	-0.0227614	0.982246
70500	26/07/2018--13:34:00	25.79	0	0.104422	-0.0227614	0.982246
70560	26/07/2018--13:35:00	25.81	0	0.104422	-0.0227614	0.982246
70620	26/07/2018--13:36:00	25.8	0	0.104422	-0.0227614	0.982246
70680	26/07/2018--13:37:00	25.79	0	0.104422	-0.0227614	0.982246
70740	26/07/2018--13:38:00	25.77	0	0.104422	-0.0227614	0.982246
70800	26/07/2018--13:39:00	25.78	0	0.104422	-0.0227614	0.982246
70860	26/07/2018--13:40:00	25.79	0	0.104422	-0.0227614	0.982246
70920	26/07/2018--13:41:00	25.79	0	0.104422	-0.0227614	0.982246
70980	26/07/2018--13:42:00	25.79	0	0.104422	-0.0227614	0.982246
71040	26/07/2018--13:43:00	25.81	0	0.104422	-0.0227614	0.982246
71100	26/07/2018--13:44:00	25.82	0	0.119905	-0.0227614	0.982246
71160	26/07/2018--13:45:00	25.82	0	0.104422	-0.0227614	0.982246
71220	26/07/2018--13:46:00	25.85	0	0.119905	-0.0227614	0.982246
71280	26/07/2018--13:47:00	25.87	0	0.119905	-0.0227614	0.982246
71340	26/07/2018--13:48:00	25.88	0	0.104422	-0.0227614	0.982246
71400	26/07/2018--13:49:00	25.89	0	0.104422	-0.0227614	0.982246
71460	26/07/2018--13:50:00	25.89	0	0.104422	-0.0376619	0.982246
71520	26/07/2018--13:51:00	25.91	0	0.104422	-0.0227614	0.982246
71580	26/07/2018--13:52:00	25.9	0	0.104422	-0.0227614	0.982246
71640	26/07/2018--13:53:00	25.86	0	0.104422	-0.0376619	0.982246
71700	26/07/2018--13:54:00	25.84	0	0.119905	-0.0227614	0.982246
71760	26/07/2018--13:55:00	25.84	0	0.104422	-0.0376619	0.982246
71820	26/07/2018--13:56:00	25.83	0	0.104422	-0.0227614	0.982246
71880	26/07/2018--13:57:00	25.79	0	0.104422	-0.0227614	0.982246
71940	26/07/2018--13:58:00	25.78	0	0.119905	-0.0227614	0.982246
72000	26/07/2018--13:59:00	25.76	0	0.119905	-0.0227614	0.982246
72060	26/07/2018--14:00:00	25.75	0	0.119905	-0.0227614	0.982246
72120	26/07/2018--14:01:00	25.74	0	0.104422	-0.0227614	0.982246
72180	26/07/2018--14:02:00	25.71	0	0.104422	-0.0227614	0.982246
72240	26/07/2018--14:03:00	25.7	0	0.104422	-0.0227614	0.982246
72300	26/07/2018--14:04:00	25.69	0	0.119905	-0.0227614	0.982246
72360	26/07/2018--14:05:00	25.68	0	0.104422	-0.0227614	0.982246
72420	26/07/2018--14:06:00	25.66	0	0.104422	-0.0227614	0.982246
72480	26/07/2018--14:07:00	25.65	0	0.104422	-0.0227614	0.982246
72540	26/07/2018--14:08:00	25.63	0	0.104422	-0.0376619	0.982246
72600	26/07/2018--14:09:00	25.59	0	0.104422	-0.0227614	0.982246
72660	26/07/2018--14:10:00	25.58	0	0.119905	-0.0227614	0.982246
72720	26/07/2018--14:11:00	25.57	0	0.104422	-0.0227614	0.982246
72780	26/07/2018--14:12:00	25.52	0	0.104422	-0.0227614	0.982246
72840	26/07/2018--14:13:00	25.5	0	0.119905	-0.0227614	0.982246
72900	26/07/2018--14:14:00	25.49	0	0.119905	-0.0227614	0.982246
72960	26/07/2018--14:15:00	25.48	0	0.119905	-0.0227614	0.982246
73020	26/07/2018--14:16:00	25.45	0	0.104422	-0.0227614	0.982246
73080	26/07/2018--14:17:00	25.45	0	0.104422	-0.0227614	0.982246
73140	26/07/2018--14:18:00	25.46	0	0.104422	-0.0227614	0.997196
73200	26/07/2018--14:19:00	25.45	0	0.104422	-0.0227614	0.982246
73260	26/07/2018--14:20:00	25.43	0	0.104422	-0.0227614	0.982246
73320	26/07/2018--14:21:00	25.43	0	0.119905	-0.0227614	0.982246
73380	26/07/2018--14:22:00	25.45	0	0.104422	-0.0227614	0.982246
73440	26/07/2018--14:23:00	25.45	0	0.104422	-0.0227614	0.982246
73500	26/07/2018--14:24:00	25.45	0	0.104422	-0.0227614	0.982246
73560	26/07/2018--14:25:00	25.42	0	0.104422	-0.0376619	0.982246
73620	26/07/2018--14:26:00	25.46	0	0.104422	-0.0227614	0.982246
73680	26/07/2018--14:27:00	25.45	0	0.0889395	-0.0227614	0.982246
73740	26/07/2018--14:28:00	25.45	0	0.0889395	-0.0227614	0.997196
73800	26/07/2018--14:29:00	25.45	0	0.0889395	-0.0227614	0.982246
73860	26/07/2018--14:30:00	25.46	0	0.0889395	-0.0227614	0.982246
73920	26/07/2018--14:31:00	25.48	0	0.0889395	-0.0227614	0.982246
73980	26/07/2018--14:32:00	25.45	0	0.0889395	-0.0227614	0.982246
74040	26/07/2018--14:33:00	25.46	0	0.0889395	-0.0227614	0.982246
74100	26/07/2018--14:34:00	25.45	0	0.0889395	-0.0227614	0.982246
74160	26/07/2018--14:35:00	25.45	0	0.0889395	-0.0227614	0.982246
74220	26/07/2018--14:36:00	25.45	0	0.0889395	-0.0227614	0.982246
74280	26/07/2018--14:37:00	25.41	0	0.0889395	-0.0227614	0.982246
74340	26/07/2018--14:38:00	25.39	0	0.0889395	-0.0227614	0.982246
74400	26/07/2018--14:39:00	25.37	0	0.0889395	-0.0227614	0.982246
74460	26/07/2018--14:40:00	25.36	0	0.0889395	-0.0227614	0.982246
74520	26/07/2018--14:41:00	25.33	0	0.0889395	-0.0227614	0.982246
74580	26/07/2018--14:42:00	25.32	0	0.0889395	-0.0227614	0.997196
74640	26/07/2018--14:43:00	25.34	0	0.0889395	-0.0227614	0.982246
74700	26/07/2018--14:44:00	25.34	0	0.0889395	-0.0227614	0.982246
74760	26/07/2018--14:45:00	25.31	0	0.0889395	-0.0227614	0.982246
74820	26/07/2018--14:46:00	25.31	0	0.0889395	-0.0227614	0.982246
74880	26/07/2018--14:47:00	25.31	0	0.0889395	-0.0227614	0.997196
74940	26/07/2018--14:48:00	25.31	0	0.0889395	-0.0227614	0.982246
75000	26/07/2018--14:49:00	25.3	0	0.0889395	-0.0227614	0.982246
75060	26/07/2018--14:50:00	25.3	0	0.0889395	-0.0227614	0.982246
75120	26/07/2018--14:51:00	25.3	0	0.0889395	-0.0227614	0.997196
75180	26/07/2018--14:52:00	25.31	0	0.0889395	-0.0227614	0.982246
75240	26/07/2018--14:53:00	25.32	0	0.0734565	-0.0227614	0.982246
75300	26/07/2018--14:54:00	25.32	0	0.0889395	-0.0227614	0.982246
75360	26/07/2018--14:55:00	25.33	0	0.0734565	-0.0227614	0.982246
75420	26/07/2018--14:56:00	25.34	0	0.0889395	-0.0227614	0.997196
75480	26/07/2018--14:57:00	25.34	0	0.0889395	-0.0227614	0.982246
75540	26/07/2018--14:58:00	25.35	0	0.0889395	-0.0227614	0.982246
75600	26/07/2018--14:59:00	25.34	0	0.0889395	-0.0227614	0.982246
75660	26/07/2018--15:00:00	25.32	0	0.0889395	-0.0227614	0.997196
75720	26/07/2018--15:01:00	25.3	0	0.0889395	-0.0227614	0.982246
75780	26/07/2018--15:02:00	25.29	0	0.0889395	-0.0227614	0.982246
75840	26/07/2018--15:03:00	25.3	0	0.0734565	-0.0227614	0.982246
75900	26/07/2018--15:04:00	25.29	0	0.0889395	-0.0227614	0.982246
75960	26/07/2018--15:05:00	25.26	0	0.0889395	-0.0227614	0.997196
76020	26/07/2018--15:06:00	25.28	0	0.0889395	-0.0227614	0.997196
76080	26/07/2018--15:07:00	25.27	0	0.0889395	-0.0227614	0.982246
76140	26/07/2018--15:08:00	25.27	0	0.0889395	-0.0227614	0.982246
76200	26/07/2018--15:09:00	25.26	0	0.0734565	-0.0227614	0.982246
76260	26/07/2018--15:10:00	25.26	0	0.0889395	-0.0227614	0.982246
76320	26/07/2018--15:11:00	25.26	0	0.0734565	-0.0227614	0.982246
76380	26/07/2018--15:12:00	25.26	0	0.0734565	-0.0227614	0.982246
76440	26/07/2018--15:13:00	25.25	0	0.0734565	-0.0227614	0.997196
76500	26/07/2018--15:14:00	25.25	0	0.0889395	-0.0227614	0.982246
76560	26/07/2018--15:15:00	25.25	0	0.0734565	-0.0227614	0.997196
76620	26/07/2018--15:16:00	25.26	0	0.0734565	-0.0227614	0.982246
76680	26/07/2018--15:17:00	25.25	0	0.0889395	-0.0227614	0.982246
76740	26/07/2018--15:18:00	25.25	0	0.0889395	-0.0227614	0.982246
76800	26/07/2018--15:19:00	25.25	0	0.0734565	-0.0227614	0.982246
76860	26/07/2018--15:20:00	25.25	0	0.0734565	-0.0227614	0.982246
76920	26/07/2018--15:21:00	25.25	0	0.0734565	-0.0227614	0.982246
76980	26/07/2018--15:22:00	25.21	0	0.0734565	-0.0227614	0.982246
77040	26/07/2018--15:23:00	25.15	0	0.0889395	-0.0227614	0.982246
77100	26/07/2018--15:24:00	25.1	0	0.0734565	-0.0227614	0.982246
77160	26/07/2018--15:25:00	25.03	0	0.0889395	-0.0227614	0.997196
77220	26/07/2018--15:26:00	24.96	0	0.0734565	-0.0227614	0.982246
77280	26/07/2018--15:27:00	24.89	0	0.0734565	-0.0227614	0.997196
77340	26/07/2018--15:28:00	24.82	0	0.0734565	-0.0227614	0.982246
77400	26/07/2018--15:29:00	24.78	0	0.0889395	-0.0227614	0.982246
77460	26/07/2018--15:30:00	24.71	0	0.0889395	-0.0227614	0.982246
77520	26/07/2018--15:31:00	24.66	0	0.0734565	-0.0227614	0.982246
77580	26/07/2018--15:32:00	24.61	0	0.0734565	-0.0227614	0.982246
77640	26/07/2018--15:33:00	24.59	0	0.0734565	-0.0227614	0.982246
77700	26/07/2018--15:34:00	24.54	0	0.0889395	-0.0227614	0.982246
77760	26/07/2018--15:35:00	24.52	0	0.0734565	-0.0227614	0.982246
77820	26/07/2018--15:36:00	24.48	0	0.0734565	-0.0227614	0.982246
77880	26/07/2018--15:37:00	24.46	0	0.0734565	-0.0227614	0.982246
77940	26/07/2018--15:38:00	24.42	0	0.0734565	-0.0227614	0.982246
78000	26/07/2018--15:39:00	24.39	0	0.0734565	-0.0227614	0.997196
78060	26/07/2018--15:40:00	24.36	0	0.0734565	-0.0227614	0.982246
78120	26/07/2018--15:41:00	24.34	0	0.0734565	-0.0227614	0.982246
78180	26/07/2018--15:42:00	24.36	0	0.0734565	-0.0227614	0.982246
78240	26/07/2018--15:43:00	24.36	0	0.0734565	-0.0227614	0.982246
78300	26/07/2018--15:44:00	24.36	0	0.0734565	-0.0227614	0.982246
78360	26/07/2018--15:45:00	24.31	0	0.0734565	-0.0227614	0.982246
78420	26/07/2018--15:46:00	24.3	0	0.0734565	-0.0227614	0.982246
78480	26/07/2018--15:47:00	24.29	0	0.0734565	-0.0227614	0.982246
78540	26/07/2018--15:48:00	24.26	0	0.0734565	-0.0227614	0.982246
78600	26/07/2018--15:49:00	24.26	0	0.0734565	-0.0227614	0.982246
78660	26/07/2018--15:50:00	24.22	0	0.0734565	-0.0227614	0.982246
78720	26/07/2018--15:51:00	24.22	0	0.0734565	-0.0227614	0.982246
78780	26/07/2018--15:52:00	24.19	0	0.0734565	-0.0078609	0.982246
78840	26/07/2018--15:53:00	24.17	0	0.0734565	-0.0227614	0.997196
78900	26/07/2018--15:54:00	24.15	0	0.0734565	-0.0227614	0.982246
78960	26/07/2018--15:55:00	24.14	0	0.0734565	-0.0227614	0.982246
79020	26/07/2018--15:56:00	24.12	0	0.0734565	-0.0227614	0.997196
79080	26/07/2018--15:57:00	24.12	0	0.0734565	-0.0227614	0.982246
79140	26/07/2018--15:58:00	24.1	0	0.0734565	-0.0227614	0.982246
79200	26/07/2018--15:59:00	24.11	0	0.0734565	-0.0227614	0.982246
79260	26/07/2018--16:00:00	24.1	0	0.0734565	-0.0227614	0.982246
79320	26/07/2018--16:01:00	24.08	0	0.0734565	-0.0227614	0.982246
79380	26/07/2018--16:02:00	24.08	0	0.0734565	-0.0227614	0.982246
79440	26/07/2018--16:03:00	24.09	0	0.0734565	-0.0227614	0.982246
79500	26/07/2018--16:04:00	24.11	0	0.0734565	-0.0227614	0.997196
79560	26/07/2018--16:05:00	24.14	0	0.0734565	-0.0227614	0.982246
79620	26/07/2018--16:06:00	24.19	0	0.0734565	-0.0227614	0.982246
79680	26/07/2018--16:07:00	24.18	0	0.0734565	-0.0227614	0.982246
79740	26/07/2018--16:08:00	24.21	0	0.0734565	-0.0227614	0.982246
79800	26/07/2018--16:09:00	24.24	0	0.0734565	-0.0227614	0.982246
79860	26/07/2018--16:10:00	24.25	0	0.0734565	-0.0227614	0.982246
79920	26/07/2018--16:11:00	24.26	0	0.0734565	-0.0227614	0.982246
79980	26/07/2018--16:12:00	24.29	0	0.0734565	-0.0227614	0.982246
80040	26/07/2018--16:13:00	24.27	0	0.0734565	-0.0078609	0.982246
80100	26/07/2018--16:14:00	24.29	0	0.0734565	-0.0227614	0.982246
80160	26/07/2018--16:15:00	24.3	0	0.0734565	-0.0227614	0.982246
80220	26/07/2018--16:16:00	24.29	0	0.0734565	-0.0227614	0.982246
80280	26/07/2018--16:17:00	24.31	0	0.0734565	-0.0227614	0.967296
80340	26/07/2018--16:18:00	24.29	0	0.0734565	-0.0227614	0.982246
80400	26/07/2018--16:19:00	24.3	0	0.0734565	-0.0078609	0.997196
80460	26/07/2018--16:20:00	24.29	0	0.0734565	-0.0227614	0.982246
80520	26/07/2018--16:21:00	24.29	0	0.0734565	-0.0227614	0.982246
80580	26/07/2018--16:22:00	24.29	0	0.0734565	-0.0227614	0.982246
80640	26/07/2018--16:23:00	24.27	0	0.0734565	-0.0078609	0.982246
80700	26/07/2018--16:24:00	24.26	0	0.0734565	-0.0227614	0.982246
80760	26/07/2018--16:25:00	24.26	0	0.0734565	-0.0227614	0.982246
80820	26/07/2018--16:26:00	24.25	0	0.0734565	-0.0227614	0.997196
80880	26/07/2018--16:27:00	24.25	0	0.0734565	-0.0227614	0.982246
80940	26/07/2018--16:28:00	24.27	0	0.0734565	-0.0227614	0.982246
81000	26/07/2018--16:29:00	24.25	0	0.0734565	-0.0227614	0.982246
81060	26/07/2018--16:30:00	24.26	0	0.0734565	-0.0227614	0.982246
81120	26/07/2018--16:31:00	24.24	0	0.0734565	-0.0227614	0.997196
81180	26/07/2018--16:32:00	24.25	0	0.0734565	-0.0227614	0.997196
81240	26/07/2018--16:33:00	24.24	0	0.0734565	-0.0227614	0.982246
81300	26/07/2018--16:34:00	24.25	0	0.0734565	-0.0227614	0.997196
81360	26/07/2018--16:35:00	24.25	0	0.0734565	-0.0227614	0.982246
81420	26/07/2018--16:36:00	24.25	0	0.0734565	-0.0227614	0.982246
81480	26/07/2018--16:37:00	24.25	0	0.0734565	-0.0227614	0.982246
81540	26/07/2018--16:38:00	24.26	0	0.0734565	-0.0227614	0.982246
81600	26/07/2018--16:39:00	24.28	0	0.0734565	-0.0227614	0.982246
81660	26/07/2018--16:40:00	24.29	0	0.0734565	-0.0227614	0.982246
81720	26/07/2018--16:41:00	24.28	0	0.0734565	-0.0227614	0.982246
81780	26/07/2018--16:42:00	24.27	0	0.0734565	-0.0227614	0.982246
81840	26/07/2018--16:43:00	24.28	0	0.0734565	-0.0227614	0.982246
81900	26/07/2018--16:44:00	24.29	0	0.0734565	-0.0227614	0.982246
81960	26/07/2018--16:45:00	24.29	0	0.0734565	-0.0227614	0.982246
82020	26/07/2018--16:46:00	24.27	0	0.0734565	-0.0227614	0.997196
82080	26/07/2018--16:47:00	24.28	0	0.0734565	-0.0227614	0.982246
82140	26/07/2018--16:48:00	24.27	0	0.0734565	-0.0227614	0.982246
82200	26/07/2018--16:49:00	24.29	0	0.0734565	-0.0227614	0.982246
82260	26/07/2018--16:50:00	24.28	0	0.0734565	-0.0227614	0.982246
82320	26/07/2018--16:51:00	24.28	0	0.0734565	-0.0078609	0.982246
82380	26/07/2018--16:52:00	24.29	0	0.0734565	-0.0227614	0.982246
82440	26/07/2018--16:53:00	24.32	0	0.0734565	-0.0227614	0.982246
82500	26/07/2018--16:54:00	24.34	0	0.0734565	-0.0227614	0.982246
82560	26/07/2018--16:55:00	24.32	0	0.0734565	-0.0227614	0.982246
82620	26/07/2018--16:56:00	24.33	0	0.0734565	-0.0227614	0.982246
82680	26/07/2018--16:57:00	24.33	0	0.0734565	-0.0227614	0.997196
82740	26/07/2018--16:58:00	24.34	0	0.0734565	-0.0227614	0.982246
82800	26/07/2018--16:59:00	24.37	0	0.0734565	-0.0227614	0.982246
82860	26/07/2018--17:00:00	24.38	0	0.0734565	-0.0227614	0.982246
82920	26/07/2018--17:01:00	24.39	0	0.0734565	-0.0227614	0.982246
82980	26/07/2018--17:02:00	24.4	0	0.0734565	-0.0227614	0.982246
83040	26/07/2018--17:03:00	24.41	0	0.0734565	-0.0227614	0.982246
83100	26/07/2018--17:04:00	24.4	0	0.0734565	-0.0227614	0.982246
83160	26/07/2018--17:05:00	24.42	0	0.0734565	-0.0227614	0.997196
83220	26/07/2018--17:06:00	24.41	0	0.0734565	-0.0227614	0.982246
83280	26/07/2018--17:07:00	24.39	0	0.0734565	-0.0227614	0.982246
83340	26/07/2018--17:08:00	24.39	0	0.0734565	-0.0227614	0.982246
83400	26/07/2018--17:09:00	24.42	0	0.0734565	-0.0227614	0.982246
83460	26/07/2018--17:10:00	24.4	0	0.0734565	-0.0227614	0.982246
83520	26/07/2018--17:11:00	24.41	0	0.0734565	-0.0227614	0.982246
83580	26/07/2018--17:12:00	24.41	0	0.0734565	-0.0227614	0.982246
83640	26/07/2018--17:13:00	24.41	0	0.0734565	-0.0227614	0.982246
83700	26/07/2018--17:14:00	24.38	0	0.0734565	-0.0227614	0.982246
83760	26/07/2018--17:15:00	24.4	0	0.0734565	-0.0227614	0.982246
83820	26/07/2018--17:16:00	24.4	0	0.0734565	-0.0227614	0.982246
83880	26/07/2018--17:17:00	24.37	0	0.0734565	-0.0227614	0.997196
83940	26/07/2018--17:18:00	24.39	0	0.0734565	-0.0227614	0.997196
84000	26/07/2018--17:19:00	24.37	0	0.0734565	-0.0227614	0.982246
84060	26/07/2018--17:20:00	24.39	0	0.0734565	-0.0227614	0.982246
84120	26/07/2018--17:21:00	24.39	0	0.0734565	-0.0227614	0.982246
84180	26/07/2018--17:22:00	24.39	0	0.0734565	-0.0227614	0.982246
84240	26/07/2018--17:23:00	24.42	0	0.0734565	-0.0227614	0.982246
84300	26/07/2018--17:24:00	24.41	0	0.0734565	-0.0227614	0.982246
84360	26/07/2018--17:25:00	24.43	0	0.0734565	-0.0227614	0.982246
84420	26/07/2018--17:26:00	24.42	0	0.0734565	-0.0227614	0.982246
84480	26/07/2018--17:27:00	24.41	0	0.0734565	-0.0227614	0.982246
84540	26/07/2018--17:28:00	24.41	0	0.0734565	-0.0227614	0.982246
84600	26/07/2018--17:29:00	24.41	0	0.0734565	-0.0227614	0.982246
84660	26/07/2018--17:30:00	24.41	0	0.0734565	-0.0227614	0.982246
84720	26/07/2018--17:31:00	24.38	0	0.0734565	-0.0227614	0.982246
84780	26/07/2018--17:32:00	24.4	0	0.0734565	-0.0227614	0.982246
84840	26/07/2018--17:33:00	24.39	0	0.0734565	-0.0227614	0.982246
84900	26/07/2018--17:34:00	24.39	0	0.0734565	-0.0227614	0.982246
84960	26/07/2018--17:35:00	24.38	0	0.0734565	-0.0227614	0.982246
85020	26/07/2018--17:36:00	24.38	0	0.0734565	-0.0227614	0.982246
85080	26/07/2018--17:37:00	24.38	0	0.0734565	-0.0227614	0.982246
85140	26/07/2018--17:38:00	24.38	0	0.0734565	-0.0227614	0.982246
85200	26/07/2018--17:39:00	24.37	0	0.0734565	-0.0227614	0.982246
85260	26/07/2018--17:40:00	24.36	0	0.0734565	-0.0227614	0.982246
85320	26/07/2018--17:41:00	24.37	0	0.0734565	-0.0227614	0.997196
85380	26/07/2018--17:42:00	24.38	0	0.0734565	-0.0227614	0.982246
85440	26/07/2018--17:43:00	24.37	0	0.0734565	-0.0227614	0.982246
85500	26/07/2018--17:44:00	24.36	0	0.0734565	-0.0227614	0.982246
85560	26/07/2018--17:45:00	24.38	0	0.0734565	-0.0227614	0.982246
85620	26/07/2018--17:46:00	24.36	0	0.0734565	-0.0227614	0.982246
85680	26/07/2018--17:47:00	24.39	0	0.0734565	-0.0227614	0.997196
85740	26/07/2018--17:48:00	24.39	0	0.0734565	-0.0227614	0.997196
85800	26/07/2018--17:49:00	24.41	0	0.0734565	-0.0227614	0.997196
85860	26/07/2018--17:50:00	24.43	509	-0.576828	-0.857189	0.100187
85920	26/07/2018--17:51:00	24.5	499	-0.607794	-12.297	0.683243
85980	26/07/2018--17:52:00	24.63	1177	-0.607794	-0.410174	-0.109115
86040	26/07/2018--17:53:00	24.82	1224	-0.499413	-0.946592	-0.0194137
86100	26/07/2018--17:54:00	25.11	452	-0.437481	-0.708184	0.563642
86160	26/07/2018--17:55:00	25.48	243	-0.545862	-0.514478	0.563642
86220	26/07/2018--17:56:00	26	472	-0.452964	-0.663483	0.623442
86280	26/07/2018--17:57:00	26.62	550	-0.514896	-0.737985	0.473941
86340	26/07/2018--17:58:00	27.21	4	-0.514896	-0.678383	0.578592
86400	26/07/2018--17:59:00	27.71	1	-0.514896	-0.693284	0.563642
86460	26/07/2018--18:00:00	28.07	29	-0.499413	-0.678383	0.548692
86520	26/07/2018--18:01:00	28.34	14	-0.48393	-0.663483	0.593542
86580	26/07/2018--18:02:00	28.5	12	-0.48393	-0.678383	0.578592
86640	26/07/2018--18:03:00	28.59	9	-0.514896	-0.678383	0.548692
86700	26/07/2018--18:04:00	28.62	7	-0.468447	-0.723084	0.548692
86760	26/07/2018--18:05:00	28.67	70	-0.63876	-0.708184	0.309489
86820	26/07/2018--18:06:00	29.02	228	-0.747141	-0.812487	0.41414
86880	26/07/2018--18:07:00	29.49	450	-0.654243	-0.663483	0.294539
86940	26/07/2018--18:08:00	29.91	349	-0.669726	-0.648582	0.35434
87000	26/07/2018--18:09:00	30.31	171	-0.731658	-0.708184	0.249689
87060	26/07/2018--18:10:00	30.61	1	-0.731658	-0.723084	0.249689
87120	26/07/2018--18:11:00	30.82	505	-0.669726	-0.812487	-0.0343639
87180	26/07/2018--18:12:00	31	210	-0.654243	-0.797587	0.0254367
87240	26/07/2018--18:13:00	31.11	349	-0.932936	-0.797587	0.249689
87300	26/07/2018--18:14:00	31.2	592	-0.855521	-0.797587	0.174938
87360	26/07/2018--18:15:00	31.28	703	-0.747141	-0.723084	0.41414
87420	26/07/2018--18:16:00	31.37	574	-0.406515	-0.842288	0.429091
87480	26/07/2018--18:17:00	31.4	641	-0.654243	-0.752885	0.219789
87540	26/07/2018--18:18:00	31.43	37	-0.685209	-0.723084	0.294539
87600	26/07/2018--18:19:00	31.38	482	-0.158788	-0.961492	-0.243666
87660	26/07/2018--18:20:00	31.37	78	-0.592311	-0.782686	-0.333367
87720	26/07/2018--18:21:00	31.37	0	-0.607794	-0.782686	-0.333367
87780	26/07/2018--18:22:00	31.39	0	-0.592311	-0.782686	-0.333367
87840	26/07/2018--18:23:00	31.42	0	-0.592311	-0.782686	-0.333367
87900	26/07/2018--18:24:00	31.54	2	-0.592311	-0.782686	-0.333367
87960	26/07/2018--18:25:00	31.69	0	-0.607794	-0.782686	-0.333367
88020	26/07/2018--18:26:00	31.77	0	-0.607794	-0.782686	-0.333367
88080	26/07/2018--18:27:00	31.85	0	-0.607794	-0.782686	-0.333367
88140	26/07/2018--18:28:00	31.92	2	-0.607794	-0.782686	-0.333367
88200	26/07/2018--18:29:00	32	0	-0.607794	-0.797587	-0.288516
88260	26/07/2018--18:30:00	32.05	0	-0.607794	-0.797587	-0.288516
88320	26/07/2018--18:31:00	32.13	0	-0.607794	-0.797587	-0.288516
88380	26/07/2018--18:32:00	32.22	0	-0.607794	-0.797587	-0.288516
88440	26/07/2018--18:33:00	32.28	121	-0.112339	0.0666416	0.982246
88500	26/07/2018--18:34:00	32.43	0	-0.112339	0.0666416	0.997196
88560	26/07/2018--18:35:00	32.47	0	-0.112339	0.0666416	0.997196
88620	26/07/2018--18:36:00	32.5	0	-0.112339	0.0666416	0.982246
88680	26/07/2018--18:37:00	32.49	0	-0.0968561	0.0666416	0.982246
88740	26/07/2018--18:38:00	32.48	0	-0.112339	0.0666416	0.997196
88800	26/07/2018--18:39:00	32.48	0	-0.112339	0.0666416	0.982246
88860	26/07/2018--18:40:00	32.46	0	-0.112339	0.0666416	0.982246
88920	26/07/2018--18:41:00	32.45	0	-0.112339	0.0666416	0.997196
88980	26/07/2018--18:42:00	32.44	0	-0.112339	0.0666416	0.997196
89040	26/07/2018--18:43:00	32.45	0	-0.112339	0.0666416	0.997196
89100	26/07/2018--18:44:00	32.45	0	-0.112339	0.0666416	0.997196
89160	26/07/2018--18:45:00	32.43	0	-0.112339	0.0666416	0.997196
89220	26/07/2018--18:46:00	32.43	0	-0.112339	0.0666416	0.997196
89280	26/07/2018--18:47:00	32.42	0	-0.112339	0.0666416	0.997196
89340	26/07/2018--18:48:00	32.41	0	-0.112339	0.0666416	0.997196
89400	26/07/2018--18:49:00	32.41	0	-0.112339	0.0666416	0.997196
89460	26/07/2018--18:50:00	32.38	0	-0.112339	0.0666416	0.982246
89520	26/07/2018--18:51:00	32.39	0	-0.112339	0.0666416	0.997196
89580	26/07/2018--18:52:00	32.39	0	-0.112339	0.0666416	0.982246
89640	26/07/2018--18:53:00	32.39	0	-0.112339	0.0666416	0.997196
89700	26/07/2018--18:54:00	32.38	0	-0.112339	0.0666416	0.982246
89760	26/07/2018--18:55:00	32.36	0	-0.112339	0.0666416	0.997196
89820	26/07/2018--18:56:00	32.36	0	-0.112339	0.0666416	0.982246
89880	26/07/2018--18:57:00	32.35	0	-0.112339	0.0666416	0.997196
89940	26/07/2018--18:58:00	32.32	0	-0.112339	0.0666416	0.997196
90000	26/07/2018--18:59:00	32.34	0	-0.112339	0.0666416	0.997196
90060	26/07/2018--19:00:00	32.31	1	-0.112339	0.0964425	0.997196
90120	26/07/2018--19:01:00	32.32	0	-0.112339	0.081542	0.982246
90180	26/07/2018--19:02:00	32.3	0	-0.0968561	0.0964425	0.997196
90240	26/07/2018--19:03:00	32.28	0	-0.0968561	0.0964425	0.997196
90300	26/07/2018--19:04:00	32.27	0	-0.0968561	0.0964425	0.997196
90360	26/07/2018--19:05:00	32.25	0	-0.0968561	0.0964425	0.997196
90420	26/07/2018--19:06:00	32.25	0	-0.0968561	0.0964425	0.982246
90480	26/07/2018--19:07:00	32.23	0	-0.0968561	0.081542	0.997196
90540	26/07/2018--19:08:00	32.21	0	-0.0968561	0.0964425	0.982246
90600	26/07/2018--19:09:00	32.18	0	-0.0968561	0.0964425	0.997196
90660	26/07/2018--19:10:00	32.14	0	-0.0968561	0.0964425	0.982246
90720	26/07/2018--19:11:00	32.11	0	-0.0968561	0.0964425	0.982246
90780	26/07/2018--19:12:00	32.05	0	-0.0968561	0.081542	0.982246
90840	26/07/2018--19:13:00	32.04	0	-0.112339	0.0964425	0.982246
90900	26/07/2018--19:14:00	32	0	-0.0968561	0.0964425	0.997196
90960	26/07/2018--19:15:00	31.97	0	-0.0968561	0.0964425	0.982246
91020	26/07/2018--19:16:00	31.96	0	-0.0968561	0.081542	0.982246
91080	26/07/2018--19:17:00	31.91	0	-0.0968561	0.0964425	0.997196
91140	26/07/2018--19:18:00	31.9	0	-0.0968561	0.0964425	0.982246
91200	26/07/2018--19:19:00	31.86	0	-0.0968561	0.0964425	0.982246
91260	26/07/2018--19:20:00	31.84	0	-0.0968561	0.0964425	0.997196
91320	26/07/2018--19:21:00	31.81	0	-0.0968561	0.081542	0.997196
91380	26/07/2018--19:22:00	31.81	0	-0.0968561	0.081542	0.997196
91440	26/07/2018--19:23:00	31.8	0	-0.0968561	0.081542	0.982246
91500	26/07/2018--19:24:00	31.79	0	-0.0968561	0.081542	0.982246
91560	26/07/2018--19:25:00	31.77	0	-0.0968561	0.081542	0.997196
91620	26/07/2018--19:26:00	31.76	0	-0.0968561	0.081542	0.982246
91680	26/07/2018--19:27:00	31.72	0	-0.0968561	0.0964425	0.997196
91740	26/07/2018--19:28:00	31.73	0	-0.0968561	0.081542	0.997196
91800	26/07/2018--19:29:00	31.74	0	-0.0968561	0.081542	0.997196
91860	26/07/2018--19:30:00	31.72	0	-0.0968561	0.0964425	0.982246
91920	26/07/2018--19:31:00	31.7	0	-0.0968561	0.081542	0.997196
91980	26/07/2018--19:32:00	31.66	0	-0.0968561	0.0964425	0.997196
92040	26/07/2018--19:33:00	31.65	0	-0.0968561	0.0964425	0.997196
92100	26/07/2018--19:34:00	31.63	0	-0.0968561	0.0964425	0.997196
92160	26/07/2018--19:35:00	31.61	0	-0.0968561	0.0964425	0.997196
92220	26/07/2018--19:36:00	31.6	0	-0.0968561	0.0964425	0.982246
92280	26/07/2018--19:37:00	31.6	0	-0.0968561	0.081542	0.997196
92340	26/07/2018--19:38:00	31.6	0	-0.0968561	0.0964425	0.997196
92400	26/07/2018--19:39:00	31.6	0	-0.0968561	0.0964425	0.997196
92460	26/07/2018--19:40:00	31.62	0	-0.0968561	0.0964425	0.982246
92520	26/07/2018--19:41:00	31.59	0	-0.0968561	0.081542	0.997196
92580	26/07/2018--19:42:00	31.59	0	-0.0968561	0.081542	0.997196
92640	26/07/2018--19:43:00	31.61	0	-0.0968561	0.0964425	0.982246
92700	26/07/2018--19:44:00	31.59	0	-0.0968561	0.0964425	0.982246
92760	26/07/2018--19:45:00	31.59	0	-0.0968561	0.0964425	0.982246
92820	26/07/2018--19:46:00	31.57	0	-0.0968561	0.0964425	0.982246
92880	26/07/2018--19:47:00	31.57	0	-0.0968561	0.0964425	0.982246
92940	26/07/2018--19:48:00	31.54	0	-0.0968561	0.0964425	0.997196
93000	26/07/2018--19:49:00	31.54	0	-0.0968561	0.0964425	0.982246
93060	26/07/2018--19:50:00	31.52	0	-0.0968561	0.081542	0.982246
93120	26/07/2018--19:51:00	31.52	0	-0.0968561	0.081542	0.982246
93180	26/07/2018--19:52:00	31.49	0	-0.0968561	0.0964425	0.982246
93240	26/07/2018--19:53:00	31.45	0	-0.0968561	0.081542	0.982246
93300	26/07/2018--19:54:00	31.43	0	-0.112339	0.081542	0.997196
93360	26/07/2018--19:55:00	31.42	0	-0.0968561	0.081542	0.982246
93420	26/07/2018--19:56:00	31.41	0	-0.0968561	0.0964425	0.997196
93480	26/07/2018--19:57:00	31.39	0	-0.0968561	0.081542	0.982246
93540	26/07/2018--19:58:00	31.39	0	-0.0968561	0.0964425	0.997196
93600	26/07/2018--19:59:00	31.36	0	-0.0968561	0.0964425	0.982246
93660	26/07/2018--20:00:00	31.36	0	-0.0968561	0.0964425	0.997196
93720	26/07/2018--20:01:00	31.35	0	-0.0968561	0.081542	0.997196
93780	26/07/2018--20:02:00	31.32	0	-0.0968561	0.081542	0.997196
93840	26/07/2018--20:03:00	31.32	0	-0.0968561	0.0964425	0.982246
93900	26/07/2018--20:04:00	31.3	0	-0.0968561	0.081542	0.997196
93960	26/07/2018--20:05:00	31.29	0	-0.0968561	0.081542	0.997196
94020	26/07/2018--20:06:00	31.26	0	-0.0968561	0.0964425	0.982246
94080	26/07/2018--20:07:00	31.25	0	-0.0968561	0.0964425	0.982246
94140	26/07/2018--20:08:00	31.25	0	-0.112339	0.081542	0.997196
94200	26/07/2018--20:09:00	31.24	0	-0.0968561	0.0964425	0.982246
94260	26/07/2018--20:10:00	31.21	0	-0.0968561	0.0964425	0.997196
94320	26/07/2018--20:11:00	31.2	0	-0.0968561	0.0964425	0.982246
94380	26/07/2018--20:12:00	31.19	0	-0.0968561	0.0964425	0.997196
94440	26/07/2018--20:13:00	31.18	0	-0.0968561	0.081542	0.982246
94500	26/07/2018--20:14:00	31.14	0	-0.0968561	0.081542	0.997196
94560	26/07/2018--20:15:00	31.13	0	-0.0968561	0.0964425	0.982246
94620	26/07/2018--20:16:00	31.12	0	-0.0968561	0.0964425	0.997196
94680	26/07/2018--20:17:00	31.13	0	-0.0968561	0.0964425	0.997196
94740	26/07/2018--20:18:00	31.13	0	-0.0968561	0.081542	0.997196
94800	26/07/2018--20:19:00	31.13	0	-0.0968561	0.081542	0.982246
94860	26/07/2018--20:20:00	31.11	0	-0.0968561	0.081542	0.982246
94920	26/07/2018--20:21:00	31.11	0	-0.0968561	0.0964425	0.982246
94980	26/07/2018--20:22:00	31.08	0	-0.0968561	0.081542	0.982246
95040	26/07/2018--20:23:00	31.07	0	-0.0968561	0.0964425	0.997196
95100	26/07/2018--20:24:00	31.04	0	-0.112339	0.081542	0.997196
95160	26/07/2018--20:25:00	31.04	0	-0.0968561	0.0964425	0.982246
95220	26/07/2018--20:26:00	31.03	0	-0.0968561	0.0964425	0.982246
95280	26/07/2018--20:27:00	31.02	0	-0.0968561	0.0964425	0.997196
95340	26/07/2018--20:28:00	31	0	-0.0968561	0.081542	0.997196
95400	26/07/2018--20:29:00	31.01	0	-0.0968561	0.081542	0.997196
95460	26/07/2018--20:30:00	31	0	-0.0968561	0.0964425	0.997196
95520	26/07/2018--20:31:00	31	0	-0.0968561	0.0964425	0.982246
95580	26/07/2018--20:32:00	30.99	0	-0.0968561	0.081542	0.997196
95640	26/07/2018--20:33:00	30.97	0	-0.0968561	0.0964425	0.982246
95700	26/07/2018--20:34:00	30.95	0	-0.0968561	0.081542	0.997196
95760	26/07/2018--20:35:00	30.95	0	-0.0968561	0.0964425	0.982246
95820	26/07/2018--20:36:00	30.91	0	-0.112339	0.0964425	0.997196
95880	26/07/2018--20:37:00	30.9	0	-0.0968561	0.0964425	0.982246
95940	26/07/2018--20:38:00	30.89	0	-0.0968561	0.081542	0.982246
96000	26/07/2018--20:39:00	30.87	0	-0.112339	0.0964425	0.982246
96060	26/07/2018--20:40:00	30.83	0	-0.0968561	0.081542	0.997196
96120	26/07/2018--20:41:00	30.79	0	-0.0968561	0.0964425	0.982246
96180	26/07/2018--20:42:00	30.73	0	-0.112339	0.081542	0.982246
96240	26/07/2018--20:43:00	30.66	0	-0.0968561	0.081542	0.982246
96300	26/07/2018--20:44:00	30.59	0	-0.0968561	0.0964425	0.982246
96360	26/07/2018--20:45:00	30.49	0	-0.0968561	0.081542	0.982246
96420	26/07/2018--20:46:00	30.39	0	-0.0968561	0.0964425	0.982246
96480	26/07/2018--20:47:00	30.32	0	-0.0968561	0.081542	0.982246
96540	26/07/2018--20:48:00	30.26	0	-0.0968561	0.0964425	0.982246
96600	26/07/2018--20:49:00	30.22	0	-0.0968561	0.0964425	0.997196
96660	26/07/2018--20:50:00	30.19	0	-0.0968561	0.081542	0.982246
96720	26/07/2018--20:51:00	30.18	0	-0.0968561	0.0964425	0.982246
96780	26/07/2018--20:52:00	30.15	0	-0.0968561	0.0964425	0.997196
96840	26/07/2018--20:53:00	30.14	0	-0.0968561	0.0964425	0.982246
96900	26/07/2018--20:54:00	30.09	0	-0.0968561	0.081542	0.982246
96960	26/07/2018--20:55:00	30.01	0	-0.112339	0.081542	0.982246
97020	26/07/2018--20:56:00	29.98	0	-0.0968561	0.0964425	0.997196
97080	26/07/2018--20:57:00	29.94	0	-0.0968561	0.0964425	0.982246
97140	26/07/2018--20:58:00	29.93	0	-0.0968561	0.0964425	0.997196
97200	26/07/2018--20:59:00	29.88	0	-0.0968561	0.0964425	0.982246
97260	26/07/2018--21:00:00	29.86	0	-0.0968561	0.0964425	0.982246
97320	26/07/2018--21:01:00	29.86	0	-0.0968561	0.0964425	0.982246
97380	26/07/2018--21:02:00	29.87	0	-0.0968561	0.0964425	0.997196
97440	26/07/2018--21:03:00	29.85	0	-0.0968561	0.0964425	0.982246
97500	26/07/2018--21:04:00	29.88	0	-0.0968561	0.0964425	0.982246
97560	26/07/2018--21:05:00	29.88	0	-0.0968561	0.0964425	0.997196
97620	26/07/2018--21:06:00	29.84	0	-0.0968561	0.0964425	0.982246
97680	26/07/2018--21:07:00	29.82	0	-0.0968561	0.0964425	0.982246
97740	26/07/2018--21:08:00	29.77	0	-0.0968561	0.081542	0.997196
97800	26/07/2018--21:09:00	29.75	0	-0.0968561	0.081542	0.997196
97860	26/07/2018--21:10:00	29.73	0	-0.0968561	0.0964425	0.997196
97920	26/07/2018--21:11:00	29.69	0	-0.0968561	0.081542	0.982246
97980	26/07/2018--21:12:00	29.7	0	-0.0968561	0.081542	0.982246
98040	26/07/2018--21:13:00	29.7	0	-0.0968561	0.0964425	0.997196
98100	26/07/2018--21:14:00	29.69	0	-0.0968561	0.0964425	0.982246
98160	26/07/2018--21:15:00	29.68	0	-0.0968561	0.0964425	0.982246
98220	26/07/2018--21:16:00	29.68	0	-0.0968561	0.081542	0.982246
98280	26/07/2018--21:17:00	29.63	0	-0.0968561	0.0964425	0.982246
98340	26/07/2018--21:18:00	29.55	0	-0.0968561	0.0964425	0.982246
98400	26/07/2018--21:19:00	29.46	0	-0.0968561	0.0964425	0.982246
98460	26/07/2018--21:20:00	29.42	0	-0.0968561	0.0964425	0.997196
98520	26/07/2018--21:21:00	29.41	0	-0.0968561	0.081542	0.982246
98580	26/07/2018--21:22:00	29.39	0	-0.0968561	0.0964425	0.982246
98640	26/07/2018--21:23:00	29.39	0	-0.0968561	0.0964425	0.997196
98700	26/07/2018--21:24:00	29.36	0	-0.0968561	0.0964425	0.982246
98760	26/07/2018--21:25:00	29.32	0	-0.0968561	0.0964425	0.982246
98820	26/07/2018--21:26:00	29.24	0	-0.0968561	0.081542	0.982246
98880	26/07/2018--21:27:00	29.21	0	-0.0968561	0.081542	0.997196
98940	26/07/2018--21:28:00	29.19	0	-0.0968561	0.0964425	0.982246
99000	26/07/2018--21:29:00	29.18	0	-0.0968561	0.0964425	0.982246
99060	26/07/2018--21:30:00	29.12	0	-0.0968561	0.0964425	0.982246
99120	26/07/2018--21:31:00	29.07	0	-0.0968561	0.0964425	0.982246
99180	26/07/2018--21:32:00	29.08	0	-0.0968561	0.0964425	0.982246
99240	26/07/2018--21:33:00	29.08	0	-0.0968561	0.081542	0.982246
99300	26/07/2018--21:34:00	29.06	0	-0.0968561	0.0964425	0.982246
99360	26/07/2018--21:35:00	29.01	0	-0.0968561	0.0964425	0.982246
99420	26/07/2018--21:36:00	28.99	0	-0.112339	0.0964425	0.982246
99480	26/07/2018--21:37:00	28.98	0	-0.0968561	0.0964425	0.982246
99540	26/07/2018--21:38:00	28.99	0	-0.0968561	0.0964425	0.982246
99600	26/07/2018--21:39:00	28.98	0	-0.0968561	0.0964425	0.982246
99660	26/07/2018--21:40:00	28.97	0	-0.0968561	0.0964425	0.982246
99720	26/07/2018--21:41:00	28.95	0	-0.0968561	0.0964425	0.997196
99780	26/07/2018--21:42:00	28.91	0	-0.0968561	0.0964425	0.982246
99840	26/07/2018--21:43:00	28.91	0	-0.0968561	0.081542	0.982246
99900	26/07/2018--21:44:00	28.92	0	-0.0968561	0.0964425	0.982246
99960	26/07/2018--21:45:00	28.91	0	-0.0968561	0.0964425	0.997196
100020	26/07/2018--21:46:00	28.93	0	-0.0968561	0.0964425	0.982246
100080	26/07/2018--21:47:00	28.93	0	-0.0968561	0.0964425	0.997196
100140	26/07/2018--21:48:00	28.98	0	-0.0968561	0.081542	0.982246
100200	26/07/2018--21:49:00	28.99	0	-0.0968561	0.0964425	0.982246
100260	26/07/2018--21:50:00	29.03	0	-0.0968561	0.0964425	0.982246
100320	26/07/2018--21:51:00	29.06	0	-0.0968561	0.0964425	0.982246
100380	26/07/2018--21:52:00	29.08	0	-0.0968561	0.0964425	0.982246
100440	26/07/2018--21:53:00	29.08	0	-0.112339	0.081542	0.997196
100500	26/07/2018--21:54:00	29.11	0	-0.0968561	0.0964425	0.997196
100560	26/07/2018--21:55:00	29.1	0	-0.0968561	0.0964425	0.982246
100620	26/07/2018--21:56:00	29.07	0	-0.0968561	0.0964425	0.982246
100680	26/07/2018--21:57:00	29.06	0	-0.0968561	0.0964425	0.982246
100740	26/07/2018--21:58:00	29.04	0	-0.112339	0.0964425	0.997196
100800	26/07/2018--21:59:00	28.99	0	-0.0968561	0.0964425	0.982246
100860	26/07/2018--22:00:00	28.95	0	-0.0968561	0.0964425	0.982246
100920	26/07/2018--22:01:00	28.91	0	-0.112339	0.081542	0.982246
100980	26/07/2018--22:02:00	28.9	0	-0.0968561	0.0964425	0.982246
101040	26/07/2018--22:03:00	28.89	0	-0.0968561	0.0964425	0.982246
101100	26/07/2018--22:04:00	28.89	0	-0.0968561	0.0964425	0.982246
101160	26/07/2018--22:05:00	28.86	0	-0.0968561	0.0964425	0.982246
101220	26/07/2018--22:06:00	28.87	0	-0.0968561	0.081542	0.997196
101280	26/07/2018--22:07:00	28.9	0	-0.0968561	0.081542	0.997196
101340	26/07/2018--22:08:00	28.91	0	-0.0968561	0.081542	0.982246
101400	26/07/2018--22:09:00	28.92	1	-0.112339	0.081542	0.982246
101460	26/07/2018--22:10:00	28.92	0	-0.112339	0.081542	0.982246
101520	26/07/2018--22:11:00	28.93	0	-0.112339	0.081542	0.982246
101580	26/07/2018--22:12:00	28.93	0	-0.112339	0.081542	0.982246
101640	26/07/2018--22:13:00	28.93	0	-0.0968561	0.081542	0.982246
101700	26/07/2018--22:14:00	28.93	0	-0.112339	0.081542	0.982246
101760	26/07/2018--22:15:00	28.93	2	-0.112339	0.081542	0.982246
101820	26/07/2018--22:16:00	28.96	0	-0.112339	0.081542	0.982246
101880	26/07/2018--22:17:00	28.97	0	-0.112339	0.081542	0.982246
101940	26/07/2018--22:18:00	28.98	0	-0.112339	0.081542	0.982246
102000	26/07/2018--22:19:00	28.97	0	-0.112339	0.081542	0.982246
102060	26/07/2018--22:20:00	28.95	0	-0.112339	0.081542	0.982246
102120	26/07/2018--22:21:00	28.96	0	-0.112339	0.081542	0.982246
102180	26/07/2018--22:22:00	28.96	0	-0.112339	0.081542	0.997196
102240	26/07/2018--22:23:00	28.97	0	-0.112339	0.081542	0.982246
102300	26/07/2018--22:24:00	28.93	0	-0.112339	0.081542	0.982246
102360	26/07/2018--22:25:00	28.94	0	-0.112339	0.081542	0.982246
102420	26/07/2018--22:26:00	28.93	3	-0.127822	0.0666416	0.997196
102480	26/07/2018--22:27:00	28.95	0	-0.127822	0.0666416	0.982246
102540	26/07/2018--22:28:00	28.96	0	-0.127822	0.0666416	0.982246
102600	26/07/2018--22:29:00	28.95	0	-0.127822	0.0666416	0.997196
102660	26/07/2018--22:30:00	28.89	0	-0.127822	0.0666416	0.982246
102720	26/07/2018--22:31:00	28.86	0	-0.127822	0.0666416	0.982246
102780	26/07/2018--22:32:00	28.86	0	-0.127822	0.0666416	0.982246
102840	26/07/2018--22:33:00	28.83	0	-0.143305	0.0666416	0.982246
102900	26/07/2018--22:34:00	28.79	0	-0.127822	0.0666416	0.982246
102960	26/07/2018--22:35:00	28.77	0	-0.127822	0.0666416	0.997196
103020	26/07/2018--22:36:00	28.77	0	-0.127822	0.0666416	0.997196
103080	26/07/2018--22:37:00	28.79	0	-0.127822	0.0666416	0.982246
103140	26/07/2018--22:38:00	28.8	0	-0.127822	0.0666416	0.982246
103200	26/07/2018--22:39:00	28.8	0	-0.127822	0.0666416	0.997196
103260	26/07/2018--22:40:00	28.75	0	-0.127822	0.0666416	0.982246
103320	26/07/2018--22:41:00	28.7	0	-0.127822	0.0666416	0.982246
103380	26/07/2018--22:42:00	28.64	0	-0.127822	0.0666416	0.982246
103440	26/07/2018--22:43:00	28.64	0	-0.127822	0.0666416	0.997196
103500	26/07/2018--22:44:00	28.63	0	-0.127822	0.0666416	0.982246
103560	26/07/2018--22:45:00	28.63	0	-0.127822	0.0666416	0.982246
103620	26/07/2018--22:46:00	28.68	0	-0.127822	0.0666416	0.982246
103680	26/07/2018--22:47:00	28.72	0	-0.127822	0.0666416	0.982246
103740	26/07/2018--22:48:00	28.76	0	-0.127822	0.0666416	0.997196
103800	26/07/2018--22:49:00	28.78	0	-0.127822	0.0666416	0.982246
103860	26/07/2018--22:50:00	28.8	0	-0.127822	0.0666416	0.997196
103920	26/07/2018--22:51:00	28.78	0	-0.127822	0.0666416	0.982246
103980	26/07/2018--22:52:00	28.75	0	-0.127822	0.0666416	0.982246
104040	26/07/2018--22:53:00	28.75	0	-0.127822	0.0666416	0.982246
104100	26/07/2018--22:54:00	28.77	0	-0.127822	0.0666416	0.982246
104160	26/07/2018--22:55:00	28.77	0	-0.127822	0.0666416	0.982246
104220	26/07/2018--22:56:00	28.79	0	-0.127822	0.0666416	0.982246
104280	26/07/2018--22:57:00	28.79	0	-0.127822	0.0666416	0.982246
104340	26/07/2018--22:58:00	28.8	0	-0.127822	0.0666416	0.982246
104400	26/07/2018--22:59:00	28.79	0	-0.127822	0.0666416	0.982246
104460	26/07/2018--23:00:00	28.8	0	-0.127822	0.0666416	0.982246
104520	26/07/2018--23:01:00	28.81	0	-0.127822	0.0666416	0.982246
104580	26/07/2018--23:02:00	28.77	0	-0.127822	0.0666416	0.982246
104640	26/07/2018--23:03:00	28.75	0	-0.127822	0.0666416	0.982246
104700	26/07/2018--23:04:00	28.72	0	-0.127822	0.0666416	0.982246
104760	26/07/2018--23:05:00	28.71	0	-0.127822	0.0666416	0.982246
104820	26/07/2018--23:06:00	28.68	0	-0.127822	0.0666416	0.982246
104880	26/07/2018--23:07:00	28.67	0	-0.127822	0.0666416	0.982246
104940	26/07/2018--23:08:00	28.63	0	-0.127822	0.0666416	0.997196
105000	26/07/2018--23:09:00	28.57	0	-0.127822	0.0666416	0.982246
105060	26/07/2018--23:10:00	28.52	0	-0.127822	0.0666416	0.982246
105120	26/07/2018--23:11:00	28.48	0	-0.127822	0.0666416	0.982246
105180	26/07/2018--23:12:00	28.49	0	-0.127822	0.0666416	0.982246
105240	26/07/2018--23:13:00	28.48	0	-0.127822	0.0666416	0.982246
105300	26/07/2018--23:14:00	28.48	0	-0.127822	0.0666416	0.982246
105360	26/07/2018--23:15:00	28.5	0	-0.127822	0.0666416	0.982246
105420	26/07/2018--23:16:00	28.46	0	-0.127822	0.0666416	0.982246
105480	26/07/2018--23:17:00	28.45	0	-0.127822	0.0666416	0.982246
105540	26/07/2018--23:18:00	28.4	0	-0.127822	0.0666416	0.982246
105600	26/07/2018--23:19:00	28.34	0	-0.127822	0.0666416	0.982246
105660	26/07/2018--23:20:00	28.31	0	-0.127822	0.0666416	0.982246
105720	26/07/2018--23:21:00	28.25	0	-0.127822	0.0666416	0.982246
105780	26/07/2018--23:22:00	28.23	0	-0.127822	0.0666416	0.982246
105840	26/07/2018--23:23:00	28.23	0	-0.127822	0.0666416	0.982246
105900	26/07/2018--23:24:00	28.21	0	-0.127822	0.0666416	0.982246
105960	26/07/2018--23:25:00	28.23	0	-0.127822	0.0666416	0.982246
106020	26/07/2018--23:26:00	28.25	0	-0.127822	0.0666416	0.982246
106080	26/07/2018--23:27:00	28.26	0	-0.127822	0.0666416	0.982246
106140	26/07/2018--23:28:00	28.24	0	-0.127822	0.0666416	0.982246
106200	26/07/2018--23:29:00	28.23	0	-0.127822	0.0666416	0.982246
106260	26/07/2018--23:30:00	28.22	0	-0.127822	0.0666416	0.982246
106320	26/07/2018--23:31:00	28.21	0	-0.127822	0.0666416	0.997196
106380	26/07/2018--23:32:00	28.23	0	-0.127822	0.0666416	0.982246
106440	26/07/2018--23:33:00	28.27	0	-0.127822	0.0666416	0.982246
106500	26/07/2018--23:34:00	28.29	0	-0.127822	0.0666416	0.982246
106560	26/07/2018--23:35:00	28.24	0	-0.127822	0.0666416	0.982246
106620	26/07/2018--23:36:00	28.21	0	-0.127822	0.0666416	0.982246
106680	26/07/2018--23:37:00	28.13	0	-0.127822	0.0666416	0.982246
106740	26/07/2018--23:38:00	28.1	0	-0.127822	0.0666416	0.982246
106800	26/07/2018--23:39:00	28.08	0	-0.127822	0.0666416	0.982246
106860	26/07/2018--23:40:00	28.06	0	-0.127822	0.081542	0.982246
106920	26/07/2018--23:41:00	28.03	0	-0.127822	0.0666416	0.982246
106980	26/07/2018--23:42:00	27.99	0	-0.127822	0.0666416	0.982246
107040	26/07/2018--23:43:00	27.96	0	-0.127822	0.0666416	0.997196
107100	26/07/2018--23:44:00	27.93	0	-0.127822	0.0666416	0.982246
107160	26/07/2018--23:45:00	27.9	0	-0.127822	0.0666416	0.982246
107220	26/07/2018--23:46:00	27.92	0	-0.127822	0.0666416	0.982246
107280	26/07/2018--23:47:00	27.91	0	-0.127822	0.0666416	0.982246
107340	26/07/2018--23:48:00	27.89	0	-0.127822	0.0666416	0.982246
107400	26/07/2018--23:49:00	27.93	0	-0.127822	0.0666416	0.982246
107460	26/07/2018--23:50:00	28.12	161	-0.112339	0.081542	0.997196
107520	26/07/2018--23:51:00	28.32	0	-0.112339	0.081542	0.982246
107580	26/07/2018--23:52:00	28.48	0	-0.112339	0.0666416	0.982246
107640	26/07/2018--23:53:00	28.6	0	-0.112339	0.081542	0.982246
107700	26/07/2018--23:54:00	28.7	0	-0.112339	0.0666416	0.982246
107760	26/07/2018--23:55:00	28.79	1	-0.112339	-0.0227614	0.997196
107820	26/07/2018--23:56:00	28.88	0	-0.112339	-0.0227614	0.982246
107880	26/07/2018--23:57:00	28.97	0	-0.112339	-0.0227614	0.997196
107940	26/07/2018--23:58:00	29	0	-0.112339	-0.0227614	0.997196
108000	26/07/2018--23:59:00	29.09	0	-0.112339	-0.0227614	0.982246
108060	27/07/2018--00:00:00	29.11	0	-0.112339	-0.0227614	0.997196
108120	27/07/2018--00:01:00	29.13	0	-0.112339	-0.0227614	0.997196
108180	27/07/2018--00:02:00	29.16	0	-0.112339	-0.0227614	0.982246
108240	27/07/2018--00:03:00	29.18	0	-0.112339	-0.0227614	0.982246
108300	27/07/2018--00:04:00	29.19	0	-0.112339	-0.0227614	0.997196
108360	27/07/2018--00:05:00	29.21	0	-0.112339	-0.0227614	0.997196
108420	27/07/2018--00:06:00	29.21	0	-0.112339	-0.0227614	0.997196
108480	27/07/2018--00:07:00	29.23	0	-0.112339	-0.0227614	0.982246
108540	27/07/2018--00:08:00	29.25	0	-0.112339	-0.0227614	0.997196
108600	27/07/2018--00:09:00	29.23	0	-0.112339	-0.0227614	0.997196
108660	27/07/2018--00:10:00	29.25	0	-0.112339	-0.0227614	0.997196
108720	27/07/2018--00:11:00	29.29	0	-0.112339	-0.0227614	0.997196
108780	27/07/2018--00:12:00	29.3	0	-0.112339	-0.0227614	0.982246
108840	27/07/2018--00:13:00	29.3	0	-0.112339	-0.0227614	0.997196
108900	27/07/2018--00:14:00	29.32	0	-0.112339	-0.0227614	0.997196
108960	27/07/2018--00:15:00	29.35	0	-0.112339	-0.0227614	0.982246
109020	27/07/2018--00:16:00	29.35	0	-0.112339	-0.0227614	0.997196
109080	27/07/2018--00:17:00	29.34	0	-0.112339	-0.0227614	0.997196
109140	27/07/2018--00:18:00	29.37	0	-0.112339	-0.0227614	0.997196
109200	27/07/2018--00:19:00	29.35	0	-0.112339	-0.0227614	0.997196
109260	27/07/2018--00:20:00	29.34	0	-0.112339	-0.0227614	0.997196
109320	27/07/2018--00:21:00	29.34	0	-0.112339	-0.0227614	0.997196
109380	27/07/2018--00:22:00	29.36	0	-0.112339	-0.0227614	0.997196
109440	27/07/2018--00:23:00	29.35	0	-0.112339	-0.0227614	0.982246
109500	27/07/2018--00:24:00	29.36	0	-0.112339	-0.0227614	0.997196
109560	27/07/2018--00:25:00	29.35	0	-0.112339	-0.0227614	0.997196
109620	27/07/2018--00:26:00	29.36	0	-0.112339	-0.0227614	0.997196
109680	27/07/2018--00:27:00	29.34	0	-0.112339	-0.0227614	0.982246
109740	27/07/2018--00:28:00	29.34	0	-0.112339	-0.0227614	0.982246
109800	27/07/2018--00:29:00	29.33	0	-0.112339	-0.0227614	0.997196
109860	27/07/2018--00:30:00	29.35	0	-0.112339	-0.0227614	0.997196
109920	27/07/2018--00:31:00	29.35	0	-0.112339	-0.0227614	0.997196
109980	27/07/2018--00:32:00	29.34	0	-0.112339	-0.0227614	0.997196
110040	27/07/2018--00:33:00	29.36	0	-0.112339	-0.0227614	0.982246
110100	27/07/2018--00:34:00	29.35	0	-0.112339	-0.0227614	0.997196
110160	27/07/2018--00:35:00	29.35	0	-0.112339	-0.0227614	0.982246
110220	27/07/2018--00:36:00	29.36	0	-0.112339	-0.0227614	0.997196
110280	27/07/2018--00:37:00	29.34	0	-0.127822	-0.0227614	0.997196
110340	27/07/2018--00:38:00	29.36	0	-0.112339	-0.0227614	0.997196
110400	27/07/2018--00:39:00	29.36	0	-0.112339	-0.0227614	0.997196
110460	27/07/2018--00:40:00	29.36	0	-0.112339	-0.0227614	0.997196
110520	27/07/2018--00:41:00	29.34	0	-0.112339	-0.0227614	0.997196
110580	27/07/2018--00:42:00	29.35	0	-0.112339	-0.0227614	0.997196
110640	27/07/2018--00:43:00	29.34	0	-0.112339	-0.0227614	0.997196
110700	27/07/2018--00:44:00	29.34	0	-0.112339	-0.0227614	0.997196
110760	27/07/2018--00:45:00	29.33	0	-0.112339	-0.0227614	0.982246
110820	27/07/2018--00:46:00	29.35	0	-0.112339	-0.0227614	0.997196
110880	27/07/2018--00:47:00	29.35	0	-0.112339	-0.0227614	0.997196
110940	27/07/2018--00:48:00	29.32	0	-0.112339	-0.0227614	0.997196
111000	27/07/2018--00:49:00	29.32	0	-0.112339	-0.0227614	0.997196
111060	27/07/2018--00:50:00	29.32	0	-0.112339	-0.0227614	0.982246
111120	27/07/2018--00:51:00	29.35	0	-0.112339	-0.0227614	0.997196
111180	27/07/2018--00:52:00	29.35	0	-0.112339	-0.0227614	0.982246
111240	27/07/2018--00:53:00	29.34	0	-0.127822	-0.0227614	0.997196
111300	27/07/2018--00:54:00	29.34	0	-0.112339	-0.0227614	0.997196
111360	27/07/2018--00:55:00	29.35	0	-0.112339	-0.0227614	0.997196
111420	27/07/2018--00:56:00	29.34	0	-0.112339	-0.0227614	0.982246
111480	27/07/2018--00:57:00	29.36	0	-0.112339	-0.0227614	0.997196
111540	27/07/2018--00:58:00	29.34	0	-0.112339	-0.0227614	0.982246
111600	27/07/2018--00:59:00	29.35	0	-0.112339	-0.0227614	0.997196
111660	27/07/2018--01:00:00	29.32	0	-0.112339	-0.0227614	0.997196
111720	27/07/2018--01:01:00	29.32	0	-0.112339	-0.0227614	0.982246
111780	27/07/2018--01:02:00	29.31	0	-0.127822	-0.0227614	0.982246
111840	27/07/2018--01:03:00	29.29	0	-0.127822	-0.0227614	0.997196
111900	27/07/2018--01:04:00	29.3	0	-0.112339	-0.0227614	0.982246
111960	27/07/2018--01:05:00	29.31	0	-0.112339	-0.0227614	0.997196
112020	27/07/2018--01:06:00	29.3	0	-0.112339	-0.0227614	0.982246
112080	27/07/2018--01:07:00	29.29	0	-0.112339	-0.0227614	0.997196
112140	27/07/2018--01:08:00	29.29	0	-0.127822	-0.0227614	0.997196
112200	27/07/2018--01:09:00	29.3	0	-0.112339	-0.0227614	0.997196
112260	27/07/2018--01:10:00	29.32	0	-0.112339	-0.0227614	0.997196
112320	27/07/2018--01:11:00	29.3	0	-0.112339	-0.0227614	0.997196
112380	27/07/2018--01:12:00	29.3	0	-0.112339	-0.0227614	0.997196
112440	27/07/2018--01:13:00	29.29	0	-0.112339	-0.0227614	0.997196
112500	27/07/2018--01:14:00	29.29	0	-0.127822	-0.0227614	0.982246
112560	27/07/2018--01:15:00	29.3	0	-0.112339	-0.0227614	0.982246
112620	27/07/2018--01:16:00	29.32	0	-0.112339	-0.0227614	0.982246
112680	27/07/2018--01:17:00	29.32	0	-0.112339	-0.0227614	0.982246
112740	27/07/2018--01:18:00	29.3	0	-0.112339	-0.0227614	0.982246
112800	27/07/2018--01:19:00	29.32	0	-0.112339	-0.0227614	0.997196
112860	27/07/2018--01:20:00	29.3	0	-0.112339	-0.0227614	0.982246
112920	27/07/2018--01:21:00	29.31	0	-0.112339	-0.0227614	0.997196
112980	27/07/2018--01:22:00	29.3	0	-0.112339	-0.0227614	0.997196
113040	27/07/2018--01:23:00	29.29	0	-0.112339	-0.0227614	0.982246
113100	27/07/2018--01:24:00	29.28	0	-0.112339	-0.0227614	0.997196
113160	27/07/2018--01:25:00	29.29	0	-0.127822	-0.0227614	0.997196
113220	27/07/2018--01:26:00	29.29	0	-0.112339	-0.0227614	0.997196
113280	27/07/2018--01:27:00	29.29	0	-0.112339	-0.0227614	0.982246
113340	27/07/2018--01:28:00	29.29	0	-0.112339	-0.0227614	0.982246
113400	27/07/2018--01:29:00	29.27	0	-0.112339	-0.0227614	0.982246
113460	27/07/2018--01:30:00	29.27	0	-0.112339	-0.0227614	0.997196
113520	27/07/2018--01:31:00	29.3	0	-0.112339	-0.0227614	0.997196
113580	27/07/2018--01:32:00	29.29	0	-0.112339	-0.0227614	0.997196
113640	27/07/2018--01:33:00	29.29	0	-0.127822	-0.0227614	0.997196
113700	27/07/2018--01:34:00	29.28	0	-0.127822	-0.0227614	0.997196
113760	27/07/2018--01:35:00	29.27	0	-0.127822	-0.0227614	0.982246
113820	27/07/2018--01:36:00	29.29	0	-0.112339	-0.0227614	0.982246
113880	27/07/2018--01:37:00	29.26	0	-0.112339	-0.0227614	0.997196
113940	27/07/2018--01:38:00	29.26	0	-0.127822	-0.0227614	0.982246
114000	27/07/2018--01:39:00	29.26	0	-0.112339	-0.0227614	0.997196
114060	27/07/2018--01:40:00	29.24	0	-0.112339	-0.0227614	0.997196
114120	27/07/2018--01:41:00	29.25	0	-0.112339	-0.0227614	0.997196
114180	27/07/2018--01:42:00	29.24	0	-0.112339	-0.0227614	0.982246
114240	27/07/2018--01:43:00	29.25	0	-0.112339	-0.0227614	0.997196
114300	27/07/2018--01:44:00	29.22	0	-0.112339	-0.0227614	0.997196
114360	27/07/2018--01:45:00	29.24	0	-0.112339	-0.0227614	0.997196
114420	27/07/2018--01:46:00	29.21	0	-0.112339	-0.0227614	0.997196
114480	27/07/2018--01:47:00	29.2	0	-0.127822	-0.0227614	0.997196
114540	27/07/2018--01:48:00	29.21	0	-0.112339	-0.0227614	0.982246
114600	27/07/2018--01:49:00	29.18	0	-0.112339	-0.0227614	0.982246
114660	27/07/2018--01:50:00	29.21	0	-0.112339	-0.0227614	0.997196
114720	27/07/2018--01:51:00	29.2	0	-0.112339	-0.0227614	0.982246
114780	27/07/2018--01:52:00	29.19	0	-0.127822	-0.0227614	0.982246
114840	27/07/2018--01:53:00	29.2	0	-0.112339	-0.0227614	0.982246
114900	27/07/2018--01:54:00	29.18	0	-0.112339	-0.0227614	0.997196
114960	27/07/2018--01:55:00	29.2	0	-0.112339	-0.0227614	0.982246
115020	27/07/2018--01:56:00	29.17	0	-0.112339	-0.0227614	0.982246
115080	27/07/2018--01:57:00	29.17	0	-0.127822	-0.0227614	0.982246
115140	27/07/2018--01:58:00	29.16	0	-0.127822	-0.0227614	0.982246
115200	27/07/2018--01:59:00	29.13	0	-0.127822	-0.0227614	0.982246
115260	27/07/2018--02:00:00	29.13	0	-0.127822	-0.0227614	0.982246
115320	27/07/2018--02:01:00	29.1	0	-0.112339	-0.0227614	0.997196
115380	27/07/2018--02:02:00	29.1	0	-0.112339	-0.0227614	0.982246
115440	27/07/2018--02:03:00	29.09	0	-0.127822	-0.0227614	0.997196
115500	27/07/2018--02:04:00	29.08	0	-0.127822	-0.0227614	0.997196
115560	27/07/2018--02:05:00	29.09	0	-0.112339	-0.0227614	0.982246
115620	27/07/2018--02:06:00	29.09	0	-0.127822	-0.0227614	0.997196
115680	27/07/2018--02:07:00	29.08	0	-0.112339	-0.0227614	0.997196
115740	27/07/2018--02:08:00	29.08	0	-0.112339	-0.0227614	0.982246
115800	27/07/2018--02:09:00	29.08	0	-0.112339	-0.0227614	0.997196
115860	27/07/2018--02:10:00	29.07	0	-0.112339	-0.0227614	0.997196
115920	27/07/2018--02:11:00	29.05	0	-0.112339	-0.0227614	0.997196
115980	27/07/2018--02:12:00	29.07	0	-0.112339	-0.0227614	0.982246
116040	27/07/2018--02:13:00	29.05	0	-0.112339	-0.0227614	0.997196
116100	27/07/2018--02:14:00	29.07	0	-0.127822	-0.0227614	0.997196
116160	27/07/2018--02:15:00	29.06	0	-0.112339	-0.0227614	0.997196
116220	27/07/2018--02:16:00	29.06	0	-0.112339	-0.0227614	0.997196
116280	27/07/2018--02:17:00	29.04	0	-0.112339	-0.0227614	0.982246
116340	27/07/2018--02:18:00	29.05	0	-0.127822	-0.0227614	0.997196
116400	27/07/2018--02:19:00	29.04	0	-0.112339	-0.0227614	0.997196
116460	27/07/2018--02:20:00	29.04	0	-0.112339	-0.0227614	0.982246
116520	27/07/2018--02:21:00	29.04	0	-0.112339	-0.0227614	0.982246
116580	27/07/2018--02:22:00	29.05	0	-0.127822	-0.0227614	0.982246
116640	27/07/2018--02:23:00	29.04	0	-0.112339	-0.0227614	0.982246
116700	27/07/2018--02:24:00	29.05	0	-0.127822	-0.0227614	0.997196
116760	27/07/2018--02:25:00	29.05	0	-0.127822	-0.0227614	0.997196
116820	27/07/2018--02:26:00	29.06	0	-0.127822	-0.0227614	0.997196
116880	27/07/2018--02:27:00	29.08	0	-0.112339	-0.0227614	0.997196
116940	27/07/2018--02:28:00	29.08	0	-0.127822	-0.0227614	0.997196
117000	27/07/2018--02:29:00	29.09	0	-0.112339	-0.0227614	0.997196
117060	27/07/2018--02:30:00	29.08	0	-0.127822	-0.0227614	0.997196
117120	27/07/2018--02:31:00	29.09	0	-0.127822	-0.0227614	0.997196
117180	27/07/2018--02:32:00	29.08	0	-0.127822	-0.0227614	0.982246
117240	27/07/2018--02:33:00	29.06	0	-0.112339	-0.0227614	0.997196
117300	27/07/2018--02:34:00	29.08	0	-0.127822	-0.0227614	0.997196
117360	27/07/2018--02:35:00	29.08	0	-0.112339	-0.0227614	0.982246
117420	27/07/2018--02:36:00	29.08	0	-0.127822	-0.0227614	0.997196
117480	27/07/2018--02:37:00	29.07	0	-0.112339	-0.0227614	0.997196
117540	27/07/2018--02:38:00	29.07	0	-0.112339	-0.0227614	0.982246
117600	27/07/2018--02:39:00	29.07	0	-0.127822	-0.0227614	0.982246
117660	27/07/2018--02:40:00	29.07	0	-0.112339	-0.0227614	0.997196
117720	27/07/2018--02:41:00	29.06	0	-0.127822	-0.0227614	0.982246
117780	27/07/2018--02:42:00	29.05	0	-0.127822	-0.0227614	0.982246
117840	27/07/2018--02:43:00	29.05	0	-0.112339	-0.0227614	0.982246
117900	27/07/2018--02:44:00	29.05	0	-0.112339	-0.0227614	0.982246
117960	27/07/2018--02:45:00	29.04	0	-0.127822	-0.0227614	0.982246
118020	27/07/2018--02:46:00	29.04	0	-0.112339	-0.0227614	0.982246
118080	27/07/2018--02:47:00	29.04	0	-0.127822	-0.0227614	0.982246
118140	27/07/2018--02:48:00	29.02	0	-0.127822	-0.0227614	0.997196
118200	27/07/2018--02:49:00	29.02	0	-0.112339	-0.0227614	0.997196
118260	27/07/2018--02:50:00	29.01	0	-0.112339	-0.0227614	0.997196
118320	27/07/2018--02:51:00	28.98	0	-0.112339	-0.0227614	0.997196
118380	27/07/2018--02:52:00	29	0	-0.127822	-0.0227614	0.997196
118440	27/07/2018--02:53:00	29	0	-0.112339	-0.0227614	0.997196
118500	27/07/2018--02:54:00	29.02	0	-0.112339	-0.0227614	0.997196
118560	27/07/2018--02:55:00	29.01	0	-0.127822	-0.0227614	0.982246
118620	27/07/2018--02:56:00	29.02	0	-0.127822	-0.0227614	0.997196
118680	27/07/2018--02:57:00	29.01	0	-0.127822	-0.0227614	0.982246
118740	27/07/2018--02:58:00	29.04	0	-0.112339	-0.0227614	0.982246
118800	27/07/2018--02:59:00	29.04	0	-0.112339	-0.0227614	0.982246
118860	27/07/2018--03:00:00	29.02	0	-0.112339	-0.0227614	0.997196
118920	27/07/2018--03:01:00	29.04	0	-0.127822	-0.0227614	0.997196
118980	27/07/2018--03:02:00	29.04	0	-0.127822	-0.0227614	0.997196
119040	27/07/2018--03:03:00	29.05	0	-0.127822	-0.0227614	0.997196
119100	27/07/2018--03:04:00	29.04	0	-0.127822	-0.0227614	0.997196
119160	27/07/2018--03:05:00	29.03	0	-0.127822	-0.0227614	0.982246
119220	27/07/2018--03:06:00	29.04	0	-0.112339	-0.0227614	0.982246
119280	27/07/2018--03:07:00	29.05	0	-0.127822	-0.0227614	0.997196
119340	27/07/2018--03:08:00	29.04	0	-0.127822	-0.0227614	0.982246
119400	27/07/2018--03:09:00	29.04	0	-0.127822	-0.0227614	0.997196
119460	27/07/2018--03:10:00	29.05	0	-0.127822	-0.0227614	0.997196
119520	27/07/2018--03:11:00	29.03	0	-0.127822	-0.0227614	0.982246
119580	27/07/2018--03:12:00	29.03	0	-0.112339	-0.0227614	0.982246
119640	27/07/2018--03:13:00	29.03	0	-0.112339	-0.0227614	0.997196
119700	27/07/2018--03:14:00	29.02	0	-0.112339	-0.0227614	0.997196
119760	27/07/2018--03:15:00	29.02	0	-0.112339	-0.0227614	0.982246
119820	27/07/2018--03:16:00	29.01	0	-0.112339	-0.0227614	0.997196
119880	27/07/2018--03:17:00	29.01	0	-0.112339	-0.0227614	0.997196
119940	27/07/2018--03:18:00	29.02	0	-0.112339	-0.0227614	0.982246
120000	27/07/2018--03:19:00	29	0	-0.127822	-0.0227614	0.997196
120060	27/07/2018--03:20:00	29	0	-0.112339	-0.0227614	0.997196
120120	27/07/2018--03:21:00	29.02	0	-0.112339	-0.0227614	0.997196
120180	27/07/2018--03:22:00	28.98	0	-0.112339	-0.0227614	0.997196
120240	27/07/2018--03:23:00	28.99	0	-0.127822	-0.0227614	0.982246
120300	27/07/2018--03:24:00	28.99	0	-0.127822	-0.0227614	0.982246
120360	27/07/2018--03:25:00	28.99	0	-0.127822	-0.0227614	0.982246
120420	27/07/2018--03:26:00	28.98	0	-0.112339	-0.0227614	0.997196
120480	27/07/2018--03:27:00	28.97	0	-0.127822	-0.0227614	0.997196
120540	27/07/2018--03:28:00	29	0	-0.112339	-0.0227614	0.982246
120600	27/07/2018--03:29:00	28.99	0	-0.112339	-0.0227614	0.997196
120660	27/07/2018--03:30:00	28.99	0	-0.127822	-0.0227614	0.997196
120720	27/07/2018--03:31:00	28.99	0	-0.112339	-0.0227614	0.997196
120780	27/07/2018--03:32:00	28.98	0	-0.112339	-0.0227614	0.982246
120840	27/07/2018--03:33:00	28.98	0	-0.112339	-0.0227614	0.997196
120900	27/07/2018--03:34:00	28.99	0	-0.127822	-0.0227614	0.982246
120960	27/07/2018--03:35:00	28.97	0	-0.127822	-0.0227614	0.997196
121020	27/07/2018--03:36:00	28.96	0	-0.112339	-0.0227614	0.997196
121080	27/07/2018--03:37:00	28.95	0	-0.127822	-0.0227614	0.997196
121140	27/07/2018--03:38:00	28.96	0	-0.127822	-0.0227614	0.997196
121200	27/07/2018--03:39:00	28.96	0	-0.127822	-0.0227614	0.997196
121260	27/07/2018--03:40:00	28.96	0	-0.127822	-0.0227614	0.982246
121320	27/07/2018--03:41:00	28.94	0	-0.127822	-0.0227614	0.997196
121380	27/07/2018--03:42:00	28.95	0	-0.127822	-0.0227614	0.997196
121440	27/07/2018--03:43:00	28.96	0	-0.112339	-0.0227614	0.997196
121500	27/07/2018--03:44:00	28.95	0	-0.127822	-0.0227614	0.997196
121560	27/07/2018--03:45:00	28.94	0	-0.127822	-0.0227614	0.982246
121620	27/07/2018--03:46:00	28.94	0	-0.112339	-0.0227614	0.982246
121680	27/07/2018--03:47:00	28.94	0	-0.127822	-0.0227614	0.997196
121740	27/07/2018--03:48:00	28.93	0	-0.127822	-0.0227614	0.982246
121800	27/07/2018--03:49:00	28.94	0	-0.127822	-0.0227614	0.997196
121860	27/07/2018--03:50:00	28.93	0	-0.127822	-0.0227614	0.997196
121920	27/07/2018--03:51:00	28.96	0	-0.127822	-0.0227614	0.997196
121980	27/07/2018--03:52:00	28.94	0	-0.127822	-0.0227614	0.982246
122040	27/07/2018--03:53:00	28.93	0	-0.112339	-0.0227614	0.997196
122100	27/07/2018--03:54:00	28.95	0	-0.127822	-0.0227614	0.982246
122160	27/07/2018--03:55:00	28.93	0	-0.112339	-0.0227614	0.997196
122220	27/07/2018--03:56:00	28.93	0	-0.127822	-0.0227614	0.997196
122280	27/07/2018--03:57:00	28.94	0	-0.112339	-0.0227614	0.997196
122340	27/07/2018--03:58:00	28.93	0	-0.127822	-0.0227614	0.982246
122400	27/07/2018--03:59:00	28.95	0	-0.127822	-0.0227614	0.982246
122460	27/07/2018--04:00:00	28.93	0	-0.127822	-0.0227614	0.997196
122520	27/07/2018--04:01:00	28.94	0	-0.127822	-0.0227614	0.982246
122580	27/07/2018--04:02:00	28.94	0	-0.127822	-0.0227614	0.997196
122640	27/07/2018--04:03:00	28.95	0	-0.112339	-0.0227614	0.997196
122700	27/07/2018--04:04:00	28.94	0	-0.127822	-0.0227614	0.982246
122760	27/07/2018--04:05:00	28.96	0	-0.127822	-0.0227614	0.982246
122820	27/07/2018--04:06:00	28.94	0	-0.127822	-0.0227614	0.997196
122880	27/07/2018--04:07:00	28.95	0	-0.127822	-0.0227614	0.997196
122940	27/07/2018--04:08:00	28.95	0	-0.127822	-0.0227614	0.997196
123000	27/07/2018--04:09:00	28.96	0	-0.127822	-0.0227614	0.982246
123060	27/07/2018--04:10:00	28.95	0	-0.127822	-0.0227614	0.997196
123120	27/07/2018--04:11:00	28.94	0	-0.112339	-0.0227614	0.982246
123180	27/07/2018--04:12:00	28.92	0	-0.127822	-0.0227614	0.982246
123240	27/07/2018--04:13:00	28.91	0	-0.127822	-0.0227614	0.982246
123300	27/07/2018--04:14:00	28.91	0	-0.127822	-0.0227614	0.997196
123360	27/07/2018--04:15:00	28.93	0	-0.127822	-0.0227614	0.982246
123420	27/07/2018--04:16:00	28.91	0	-0.112339	-0.0227614	0.982246
123480	27/07/2018--04:17:00	28.91	0	-0.112339	-0.0227614	0.997196
123540	27/07/2018--04:18:00	28.91	0	-0.112339	-0.0227614	0.982246
123600	27/07/2018--04:19:00	28.9	0	-0.127822	-0.0227614	0.997196
123660	27/07/2018--04:20:00	28.91	0	-0.127822	-0.0227614	0.982246
123720	27/07/2018--04:21:00	28.89	0	-0.112339	-0.0227614	0.997196
123780	27/07/2018--04:22:00	28.88	0	-0.127822	-0.0227614	0.997196
123840	27/07/2018--04:23:00	28.89	0	-0.127822	-0.0227614	0.997196
123900	27/07/2018--04:24:00	28.88	0	-0.127822	-0.0227614	0.997196
123960	27/07/2018--04:25:00	28.88	0	-0.127822	-0.0227614	0.982246
124020	27/07/2018--04:26:00	28.87	0	-0.112339	-0.0227614	0.982246
124080	27/07/2018--04:27:00	28.86	0	-0.127822	-0.0227614	0.982246
124140	27/07/2018--04:28:00	28.85	0	-0.127822	-0.0227614	0.997196
124200	27/07/2018--04:29:00	28.84	0	-0.127822	-0.0227614	0.982246
124260	27/07/2018--04:30:00	28.86	0	-0.127822	-0.0227614	0.982246
124320	27/07/2018--04:31:00	28.84	0	-0.127822	-0.0227614	0.982246
124380	27/07/2018--04:32:00	28.86	0	-0.112339	-0.0227614	0.997196
124440	27/07/2018--04:33:00	28.85	0	-0.127822	-0.0227614	0.997196
124500	27/07/2018--04:34:00	28.84	0	-0.127822	-0.0227614	0.997196
124560	27/07/2018--04:35:00	28.83	0	-0.127822	-0.0227614	0.997196
124620	27/07/2018--04:36:00	28.83	0	-0.127822	-0.0227614	0.997196
124680	27/07/2018--04:37:00	28.84	0	-0.127822	-0.0227614	0.982246
124740	27/07/2018--04:38:00	28.83	0	-0.112339	-0.0227614	0.997196
124800	27/07/2018--04:39:00	28.82	0	-0.127822	-0.0227614	0.982246
124860	27/07/2018--04:40:00	28.82	0	-0.127822	-0.0227614	0.997196
124920	27/07/2018--04:41:00	28.82	0	-0.127822	-0.0227614	0.982246
124980	27/07/2018--04:42:00	28.82	0	-0.127822	-0.0227614	0.982246
125040	27/07/2018--04:43:00	28.8	0	-0.127822	-0.0227614	0.982246
125100	27/07/2018--04:44:00	28.77	0	-0.127822	-0.0227614	0.982246
125160	27/07/2018--04:45:00	28.77	0	-0.127822	-0.0227614	0.982246
125220	27/07/2018--04:46:00	28.73	0	-0.127822	-0.0227614	0.982246
125280	27/07/2018--04:47:00	28.74	0	-0.127822	-0.0227614	0.982246
125340	27/07/2018--04:48:00	28.74	0	-0.127822	-0.0227614	0.982246
125400	27/07/2018--04:49:00	28.73	0	-0.127822	-0.0227614	0.982246
125460	27/07/2018--04:50:00	28.71	0	-0.127822	-0.0227614	0.982246
125520	27/07/2018--04:51:00	28.71	0	-0.127822	-0.0227614	0.982246
125580	27/07/2018--04:52:00	28.68	0	-0.127822	-0.0227614	0.982246
125640	27/07/2018--04:53:00	28.67	0	-0.127822	-0.0227614	0.982246
125700	27/07/2018--04:54:00	28.63	0	-0.127822	-0.0227614	0.982246
125760	27/07/2018--04:55:00	28.61	0	-0.127822	-0.0227614	0.982246
125820	27/07/2018--04:56:00	28.6	0	-0.127822	-0.0227614	0.982246
125880	27/07/2018--04:57:00	28.56	0	-0.127822	-0.0227614	0.982246
125940	27/07/2018--04:58:00	28.56	0	-0.127822	-0.0227614	0.982246
126000	27/07/2018--04:59:00	28.54	0	-0.127822	-0.0227614	0.982246
126060	27/07/2018--05:00:00	28.54	0	-0.127822	-0.0227614	0.982246
