# Supplementary material for: A randomized cross-over trial investigating differences in 24-h personal air and skin temperatures using wearable sensors between two climatologically contrasting settings
Source: Sci Rep. 2021 Nov 10;11:22020. doi: 10.1038/s41598-021-01180-y (PMC8580978; doi:10.1038/s41598-021-01180-y)
Supplement: Supplementary file 2 — Supplementary Data. [file 41598_2021_1180_MOESM2_ESM.zip › New folder/new/T53_S1new.csv]

Index	Date	Temperature	Activity	X-axis	Y-axis	Z-axis	Marker
39960	26/07/2018--05:00:00	36.28	0	-0.410152	-0.170538	-0.917779
40020	26/07/2018--05:01:00	36.31	0	-0.410152	-0.155689	-0.932356
40080	26/07/2018--05:02:00	36.31	0	-0.410152	-0.155689	-0.917779
40140	26/07/2018--05:03:00	36.31	0	-0.410152	-0.155689	-0.932356
40200	26/07/2018--05:04:00	36.3	0	-0.410152	-0.155689	-0.917779
40260	26/07/2018--05:05:00	36.32	0	-0.410152	-0.170538	-0.917779
40320	26/07/2018--05:06:00	36.34	0	-0.410152	-0.155689	-0.917779
40380	26/07/2018--05:07:00	36.35	0	-0.487037	-0.170538	-0.874049
40440	26/07/2018--05:08:00	36.36	4	0.312566	0.00764883	-0.976086
40500	26/07/2018--05:09:00	36.37	0	0.312566	0.00764883	-0.961509
40560	26/07/2018--05:10:00	36.36	0	0.312566	0.00764883	-0.976086
40620	26/07/2018--05:11:00	36.36	0	0.312566	0.00764883	-0.961509
40680	26/07/2018--05:12:00	36.36	0	0.312566	0.00764883	-0.976086
40740	26/07/2018--05:13:00	36.36	0	0.312566	0.0224978	-0.976086
40800	26/07/2018--05:14:00	36.34	0	0.312566	0.00764883	-0.976086
40860	26/07/2018--05:15:00	36.35	0	0.312566	0.0224978	-0.976086
40920	26/07/2018--05:16:00	36.36	0	0.312566	0.00764883	-0.976086
40980	26/07/2018--05:17:00	36.34	0	0.312566	0.00764883	-0.976086
41040	26/07/2018--05:18:00	36.33	0	0.327943	0.00764883	-0.961509
41100	26/07/2018--05:19:00	36.34	0	0.312566	0.0224978	-0.976086
41160	26/07/2018--05:20:00	36.33	0	-0.364021	-0.170538	-0.932356
41220	26/07/2018--05:21:00	36.32	0	-0.394775	-0.14084	-0.932356
41280	26/07/2018--05:22:00	36.33	0	-0.394775	-0.125992	-0.932356
41340	26/07/2018--05:23:00	36.35	0	-0.394775	-0.125992	-0.932356
41400	26/07/2018--05:24:00	36.35	0	-0.394775	-0.125992	-0.932356
41460	26/07/2018--05:25:00	36.37	0	-0.394775	-0.14084	-0.932356
41520	26/07/2018--05:26:00	36.38	0	-0.394775	-0.125992	-0.932356
41580	26/07/2018--05:27:00	36.38	0	-0.394775	-0.14084	-0.932356
41640	26/07/2018--05:28:00	36.39	0	-0.394775	-0.14084	-0.932356
41700	26/07/2018--05:29:00	36.39	1	-0.379398	-0.111143	-0.932356
41760	26/07/2018--05:30:00	36.39	0	-0.379398	-0.125992	-0.946932
41820	26/07/2018--05:31:00	36.41	0	-0.379398	-0.125992	-0.946932
41880	26/07/2018--05:32:00	36.41	0	-0.379398	-0.125992	-0.946932
41940	26/07/2018--05:33:00	36.41	0	-0.379398	-0.125992	-0.946932
42000	26/07/2018--05:34:00	36.42	0	-0.379398	-0.125992	-0.946932
42060	26/07/2018--05:35:00	36.44	0	-0.379398	-0.125992	-0.932356
42120	26/07/2018--05:36:00	36.44	5	0.512467	0.0224978	-0.874049
42180	26/07/2018--05:37:00	36.41	0	0.512467	0.0224978	-0.874049
42240	26/07/2018--05:38:00	36.42	1	0.543221	0.0224978	-0.874049
42300	26/07/2018--05:39:00	36.43	0	0.543221	0.0373467	-0.859473
42360	26/07/2018--05:40:00	36.39	0	0.543221	0.0373467	-0.859473
42420	26/07/2018--05:41:00	36.4	3	0.558598	0.0373467	-0.844896
42480	26/07/2018--05:42:00	36.38	0	0.558598	0.0373467	-0.859473
42540	26/07/2018--05:43:00	36.36	0	0.558598	0.0373467	-0.859473
42600	26/07/2018--05:44:00	36.36	0	0.543221	0.0373467	-0.844896
42660	26/07/2018--05:45:00	36.38	0	-0.241005	-0.185387	-0.976086
42720	26/07/2018--05:46:00	36.38	0	-0.241005	-0.185387	-0.976086
42780	26/07/2018--05:47:00	36.38	0	-0.241005	-0.185387	-0.990662
42840	26/07/2018--05:48:00	36.38	0	-0.117989	-0.0665958	-103.439
42900	26/07/2018--05:49:00	36.38	0	-0.225628	-0.155689	-0.990662
42960	26/07/2018--05:50:00	36.37	1	-0.225628	-0.155689	-0.976086
43020	26/07/2018--05:51:00	36.37	0	-0.225628	-0.155689	-0.976086
43080	26/07/2018--05:52:00	36.36	1	-0.225628	-0.155689	-0.976086
43140	26/07/2018--05:53:00	36.36	2	-0.225628	-0.155689	-0.990662
43200	26/07/2018--05:54:00	36.36	2	-0.225628	-0.155689	-0.976086
43260	26/07/2018--05:55:00	36.37	2	-0.225628	-0.155689	-0.990662
43320	26/07/2018--05:56:00	36.37	0	-0.225628	-0.155689	-0.990662
43380	26/07/2018--05:57:00	36.36	0	-0.225628	-0.155689	-0.990662
43440	26/07/2018--05:58:00	36.38	14	0.604729	0.12644	-0.815743
43500	26/07/2018--05:59:00	36.37	0	0.635483	0.12644	-0.786589
43560	26/07/2018--06:00:00	36.39	15	-0.671561	-0.319028	-0.728283
43620	26/07/2018--06:01:00	36.3	4	-0.133366	0.0818935	0.991762
43680	26/07/2018--06:02:00	36.11	0	-0.117989	0.0967424	0.977186
43740	26/07/2018--06:03:00	35.94	0	-0.117989	0.0818935	0.991762
43800	26/07/2018--06:04:00	35.82	0	-0.117989	0.0967424	0.991762
43860	26/07/2018--06:05:00	35.7	0	-0.117989	0.0967424	0.991762
43920	26/07/2018--06:06:00	35.63	0	-0.394775	0.0670445	0.918879
43980	26/07/2018--06:07:00	35.54	0	-0.379398	0.0670445	0.918879
44040	26/07/2018--06:08:00	35.47	0	-0.364021	0.0967424	0.918879
44100	26/07/2018--06:09:00	35.41	0	-0.348644	0.0967424	0.933456
44160	26/07/2018--06:10:00	35.36	3	-0.410152	0.0967424	0.904302
44220	26/07/2018--06:11:00	35.35	0	-0.364021	0.0818935	0.933456
44280	26/07/2018--06:12:00	35.32	0	-0.348644	0.0670445	0.933456
44340	26/07/2018--06:13:00	35.29	0	-0.348644	0.0670445	0.933456
44400	26/07/2018--06:14:00	35.23	0	-0.348644	0.0670445	0.933456
44460	26/07/2018--06:15:00	35.21	0	-0.348644	0.0670445	0.933456
44520	26/07/2018--06:16:00	35.21	0	-0.348644	0.0670445	0.933456
44580	26/07/2018--06:17:00	35.19	0	-0.348644	0.0670445	0.933456
44640	26/07/2018--06:18:00	35.18	12	-0.117989	0.111591	0.977186
44700	26/07/2018--06:19:00	35.13	0	-0.102612	0.12644	0.977186
44760	26/07/2018--06:20:00	35.11	0	-0.287136	0.12644	0.933456
44820	26/07/2018--06:21:00	35.05	0	-0.287136	0.12644	0.948032
44880	26/07/2018--06:22:00	35.05	0	-0.302513	0.12644	0.948032
44940	26/07/2018--06:23:00	35.02	0	-0.302513	0.12644	0.948032
45000	26/07/2018--06:24:00	35.02	0	-0.31789	0.12644	0.933456
45060	26/07/2018--06:25:00	35.02	0	-0.31789	0.12644	0.948032
45120	26/07/2018--06:26:00	35.02	0	-0.31789	0.12644	0.933456
45180	26/07/2018--06:27:00	35.02	0	-0.31789	0.12644	0.933456
45240	26/07/2018--06:28:00	34.96	0	-0.31789	0.12644	0.948032
45300	26/07/2018--06:29:00	34.99	0	-0.31789	0.12644	0.948032
45360	26/07/2018--06:30:00	35	66	0.850761	0.319476	0.408696
45420	26/07/2018--06:31:00	35.04	0	0.850761	0.304627	0.437849
45480	26/07/2018--06:32:00	35.03	0	0.850761	0.304627	0.437849
45540	26/07/2018--06:33:00	35.03	1	0.850761	0.289778	0.437849
45600	26/07/2018--06:34:00	35.02	0	0.850761	0.304627	0.423273
45660	26/07/2018--06:35:00	35.02	9	0.835384	0.349174	0.423273
45720	26/07/2018--06:36:00	35.04	12	0.835384	0.319476	0.467003
45780	26/07/2018--06:37:00	35.06	0	0.835384	0.319476	0.452426
45840	26/07/2018--06:38:00	35.05	0	0.835384	0.304627	0.452426
45900	26/07/2018--06:39:00	35.03	0	0.850761	0.319476	0.452426
45960	26/07/2018--06:40:00	35.05	10	0.850761	0.364023	0.39412
46020	26/07/2018--06:41:00	35.05	0	0.850761	0.319476	0.437849
46080	26/07/2018--06:42:00	35.04	0	0.835384	0.319476	0.452426
46140	26/07/2018--06:43:00	35.05	2	0.866138	0.304627	0.423273
46200	26/07/2018--06:44:00	35.04	0	0.850761	0.304627	0.408696
46260	26/07/2018--06:45:00	35.07	0	0.835384	0.304627	0.467003
46320	26/07/2018--06:46:00	35.05	0	0.835384	0.304627	0.467003
46380	26/07/2018--06:47:00	35.04	0	0.835384	0.304627	0.467003
46440	26/07/2018--06:48:00	35.05	0	0.835384	0.304627	0.467003
46500	26/07/2018--06:49:00	35.05	0	0.835384	0.304627	0.467003
46560	26/07/2018--06:50:00	35.07	30	-0.794577	-0.616006	-0.203523
46620	26/07/2018--06:51:00	35.22	0	-0.425529	-0.200236	-0.917779
46680	26/07/2018--06:52:00	35.3	1	0.0819115	0.111591	0.977186
46740	26/07/2018--06:53:00	35.3	0	0.0972885	0.141289	0.991762
46800	26/07/2018--06:54:00	35.26	0	0.112665	0.141289	0.991762
46860	26/07/2018--06:55:00	35.24	0	0.112665	0.156138	0.977186
46920	26/07/2018--06:56:00	35.21	0	0.128042	0.156138	0.977186
46980	26/07/2018--06:57:00	35.2	0	0.128042	0.156138	0.977186
47040	26/07/2018--06:58:00	35.19	0	0.128042	0.170987	0.977186
47100	26/07/2018--06:59:00	35.2	3	-0.871462	-0.378423	-0.407596
47160	26/07/2018--07:00:00	35.18	22	-0.364021	0.95798	-0.101487
47220	26/07/2018--07:01:00	35.16	156	-0.102612	0.95798	-0.290983
47280	26/07/2018--07:02:00	35.09	64	0.297189	0.95798	0.000549904
47340	26/07/2018--07:03:00	35.05	76	-0.0411044	100.253	-0.145217
47400	26/07/2018--07:04:00	34.99	75	0.773876	0.794642	0.35039
47460	26/07/2018--07:05:00	34.93	16	0.604729	0.764944	0.321236
47520	26/07/2018--07:06:00	34.94	2	0.620106	0.779793	0.35039
47580	26/07/2018--07:07:00	34.92	134	0.281812	101.738	0.0734332
47640	26/07/2018--07:08:00	34.9	72	0.743122	0.616455	0.35039
47700	26/07/2018--07:09:00	34.93	35	0.850761	0.512512	-0.2181
47760	26/07/2018--07:10:00	34.89	122	-0.133366	101.738	-0.116063
47820	26/07/2018--07:11:00	34.91	11	-0.16412	0.95798	-0.320136
47880	26/07/2018--07:12:00	34.93	56	0.912269	0.378872	0.248353
47940	26/07/2018--07:13:00	34.89	72	0.789253	0.378872	0.467003
48000	26/07/2018--07:14:00	34.88	50	-0.117989	0.987678	-0.26183
48060	26/07/2018--07:15:00	34.86	86	-0.225628	0.972829	-0.13064
48120	26/07/2018--07:16:00	34.88	0	-0.271759	0.943131	-0.13064
48180	26/07/2018--07:17:00	34.91	10	-0.0718583	100.253	-0.0286034
48240	26/07/2018--07:18:00	34.92	25	-0.0872353	0.972829	-0.276406
48300	26/07/2018--07:19:00	34.93	57	-0.16412	0.972829	-0.232677
48360	26/07/2018--07:20:00	34.9	51	-0.148743	0.987678	-0.145217
48420	26/07/2018--07:21:00	34.78	102	-0.0718583	0.987678	-0.0577567
48480	26/07/2018--07:22:00	34.55	48	-0.0103504	0.928282	-0.290983
48540	26/07/2018--07:23:00	34.4	32	0.0511575	0.987678	-0.247253
48600	26/07/2018--07:24:00	34.42	59	-0.102612	0.972829	-0.203523
48660	26/07/2018--07:25:00	34.36	35	0.0204036	0.943131	-0.363866
48720	26/07/2018--07:26:00	34.38	114	-0.102612	0.95798	-0.188947
48780	26/07/2018--07:27:00	34.31	80	-0.0411044	101.738	-0.276406
48840	26/07/2018--07:28:00	34.23	54	-0.194874	0.95798	-0.203523
48900	26/07/2018--07:29:00	34.27	0	-0.256382	0.95798	-0.101487
48960	26/07/2018--07:30:00	34.26	64	-0.194874	0.972829	-0.13064
49020	26/07/2018--07:31:00	34.28	74	-0.0103504	100.253	-0.0577567
49080	26/07/2018--07:32:00	34.3	0	-0.0257274	100.253	-0.0286034
49140	26/07/2018--07:33:00	34.4	0	-0.0103504	100.253	-0.0140267
49200	26/07/2018--07:34:00	34.47	90	-0.302513	0.943131	-0.188947
49260	26/07/2018--07:35:00	34.42	81	0.143419	103.222	-0.203523
49320	26/07/2018--07:36:00	34.38	127	-0.0718583	100.253	0.0442799
49380	26/07/2018--07:37:00	34.34	88	-0.117989	0.987678	-0.0577567
49440	26/07/2018--07:38:00	34.34	130	-0.179497	0.95798	-0.13064
49500	26/07/2018--07:39:00	34.36	17	-0.0257274	100.253	0.000549904
49560	26/07/2018--07:40:00	34.41	6	0.466336	0.913433	0.17547
49620	26/07/2018--07:41:00	34.51	113	0.204927	0.987678	-0.26183
49680	26/07/2018--07:42:00	34.53	83	0.158796	0.987678	0.160893
49740	26/07/2018--07:43:00	34.57	0	0.158796	0.972829	0.190046
49800	26/07/2018--07:44:00	34.57	0	0.143419	0.987678	0.17547
49860	26/07/2018--07:45:00	34.59	1	0.251058	0.987678	0.0734332
49920	26/07/2018--07:46:00	34.6	3	0.0819115	0.987678	0.2192
49980	26/07/2018--07:47:00	34.64	0	0.327943	0.95798	0.0297032
50040	26/07/2018--07:48:00	34.65	1	0.143419	0.987678	0.146316
50100	26/07/2018--07:49:00	34.67	0	-0.241005	0.95798	-0.101487
50160	26/07/2018--07:50:00	34.68	220	0.18955	0.972829	-0.0431801
50220	26/07/2018--07:51:00	34.68	38	0.589352	0.750095	0.35039
50280	26/07/2018--07:52:00	34.73	53	-0.47166	0.928282	-0.188947
50340	26/07/2018--07:53:00	34.77	90	-0.302513	0.883736	-0.378443
50400	26/07/2018--07:54:00	34.82	43	-0.31789	0.928282	-0.0577567
50460	26/07/2018--07:55:00	34.88	69	-0.102612	0.972829	-0.26183
50520	26/07/2018--07:56:00	34.71	20	-0.287136	0.898585	-0.290983
50580	26/07/2018--07:57:00	34.67	138	0.18955	101.738	0.0297032
50640	26/07/2018--07:58:00	34.7	121	0.0357806	0.987678	0.0442799
50700	26/07/2018--07:59:00	34.62	140	-0.16412	0.987678	-0.2181
50760	26/07/2018--08:00:00	34.6	169	0.896892	0.482815	0.30666
50820	26/07/2018--08:01:00	34.64	94	0.158796	0.972829	-0.203523
50880	26/07/2018--08:02:00	34.63	93	-0.0103504	0.987678	0.117163
50940	26/07/2018--08:03:00	34.66	107	-0.148743	0.95798	0.2192
51000	26/07/2018--08:04:00	34.63	81	-0.225628	0.943131	-0.276406
51060	26/07/2018--08:05:00	34.67	10	-0.0564814	100.253	0.000549904
51120	26/07/2018--08:06:00	34.73	25	0.112665	100.253	-0.0431801
51180	26/07/2018--08:07:00	34.78	23	-0.148743	0.972829	-0.159793
51240	26/07/2018--08:08:00	34.85	95	-0.364021	0.913433	-0.203523
51300	26/07/2018--08:09:00	34.88	2	-0.0411044	100.253	-0.145217
51360	26/07/2018--08:10:00	34.95	95	-0.194874	0.972829	-0.17437
51420	26/07/2018--08:11:00	35.01	2	-0.241005	0.972829	-0.0431801
51480	26/07/2018--08:12:00	35.08	0	-0.102612	100.253	-0.145217
51540	26/07/2018--08:13:00	35.11	63	0.512467	0.779793	0.335813
51600	26/07/2018--08:14:00	35.13	128	0.466336	0.95798	0.117163
51660	26/07/2018--08:15:00	35.17	150	-0.16412	0.928282	-0.188947
51720	26/07/2018--08:16:00	35.2	195	-0.241005	0.943131	-0.203523
51780	26/07/2018--08:17:00	35.24	237	0.266435	0.987678	-0.0723334
51840	26/07/2018--08:18:00	35.25	50	-0.102612	0.928282	-0.39302
51900	26/07/2018--08:19:00	35.27	228	-0.0564814	0.943131	0.30666
51960	26/07/2018--08:20:00	35.21	14	-0.0257274	0.987678	-0.116063
52020	26/07/2018--08:21:00	35.16	105	-0.117989	109.162	-0.320136
52080	26/07/2018--08:22:00	35.16	224	-0.287136	101.738	-0.0140267
52140	26/07/2018--08:23:00	35.25	133	-0.0564814	100.253	-0.0577567
52200	26/07/2018--08:24:00	35.5	44	-0.179497	100.253	-0.0431801
52260	26/07/2018--08:25:00	35.51	52	-0.0718583	0.987678	-0.08691
52320	26/07/2018--08:26:00	35.4	95	-0.179497	0.95798	-0.116063
52380	26/07/2018--08:27:00	35.29	67	-0.194874	0.987678	-0.101487
52440	26/07/2018--08:28:00	35.22	5	-0.241005	0.943131	-0.2181
52500	26/07/2018--08:29:00	35.22	11	-0.210251	0.95798	-0.17437
52560	26/07/2018--08:30:00	35.24	4	-0.31789	0.972829	-0.188947
52620	26/07/2018--08:31:00	35.23	0	-0.133366	100.253	-0.116063
52680	26/07/2018--08:32:00	35.25	2	-0.210251	0.95798	-0.17437
52740	26/07/2018--08:33:00	35.23	3	-0.148743	0.987678	-0.13064
52800	26/07/2018--08:34:00	35.22	0	-0.16412	0.95798	-0.26183
52860	26/07/2018--08:35:00	35.22	1	-0.256382	0.943131	-0.34929
52920	26/07/2018--08:36:00	35.27	0	-0.241005	0.943131	-0.2181
52980	26/07/2018--08:37:00	35.37	11	-0.133366	100.253	-0.116063
53040	26/07/2018--08:38:00	35.34	165	-0.394775	0.839189	0.146316
53100	26/07/2018--08:39:00	35.22	172	0.251058	106.192	-0.145217
53160	26/07/2018--08:40:00	35.15	66	-0.0411044	0.987678	-0.116063
53220	26/07/2018--08:41:00	35.07	24	-0.0411044	0.943131	-0.320136
53280	26/07/2018--08:42:00	35.13	337	-0.394775	0.972829	-0.320136
53340	26/07/2018--08:43:00	35.2	982	-0.0411044	0.6907	-0.232677
53400	26/07/2018--08:44:00	35.27	1013	-0.133366	0.95798	0.0588565
53460	26/07/2018--08:45:00	35.26	165	-0.256382	0.809491	-0.232677
53520	26/07/2018--08:46:00	35.16	116	0.297189	0.95798	-0.0286034
53580	26/07/2018--08:47:00	35.02	235	-0.287136	0.883736	0.0880098
53640	26/07/2018--08:48:00	34.99	454	-0.117989	106.192	-0.247253
53700	26/07/2018--08:49:00	34.98	73	-0.117989	0.928282	-0.363866
53760	26/07/2018--08:50:00	35	12	-0.271759	0.943131	-0.334713
53820	26/07/2018--08:51:00	35.02	256	-0.302513	0.898585	-0.378443
53880	26/07/2018--08:52:00	35	81	-0.256382	0.928282	-0.232677
53940	26/07/2018--08:53:00	34.95	0	0.112665	100.253	-0.0431801
54000	26/07/2018--08:54:00	34.91	3	-0.287136	0.95798	-0.101487
54060	26/07/2018--08:55:00	34.85	3	-0.31789	0.943131	-0.116063
54120	26/07/2018--08:56:00	34.8	0	-0.287136	0.928282	-0.203523
54180	26/07/2018--08:57:00	34.77	0	-0.271759	0.943131	-0.145217
54240	26/07/2018--08:58:00	34.75	0	-0.302513	0.928282	-0.232677
54300	26/07/2018--08:59:00	34.76	0	-0.287136	0.928282	-0.247253
54360	26/07/2018--09:00:00	34.8	0	-0.287136	0.913433	-0.17437
54420	26/07/2018--09:01:00	34.81	0	-0.364021	0.898585	-0.17437
54480	26/07/2018--09:02:00	34.8	0	-0.364021	0.913433	-0.17437
54540	26/07/2018--09:03:00	34.79	0	-0.256382	0.95798	-0.101487
54600	26/07/2018--09:04:00	34.75	277	0.34332	0.943131	0.13174
54660	26/07/2018--09:05:00	34.69	1	0.204927	0.987678	0.0588565
54720	26/07/2018--09:06:00	34.6	3	-0.133366	0.972829	-0.17437
54780	26/07/2018--09:07:00	34.57	0	-0.210251	0.972829	-0.145217
54840	26/07/2018--09:08:00	34.58	107	0.128042	0.943131	0.321236
54900	26/07/2018--09:09:00	34.5	114	0.174173	0.972829	-0.26183
54960	26/07/2018--09:10:00	34.45	11	-0.0411044	0.95798	-0.276406
55020	26/07/2018--09:11:00	34.52	0	-0.117989	0.898585	-0.43675
55080	26/07/2018--09:12:00	34.55	0	0.0204036	0.943131	-0.378443
55140	26/07/2018--09:13:00	34.6	0	-0.0872353	0.95798	-0.30556
55200	26/07/2018--09:14:00	34.63	0	-0.0718583	0.972829	-0.276406
55260	26/07/2018--09:15:00	34.65	0	-0.0718583	0.95798	-0.290983
55320	26/07/2018--09:16:00	34.66	0	-0.0257274	0.972829	-0.26183
55380	26/07/2018--09:17:00	34.63	0	-0.0564814	0.95798	-0.320136
55440	26/07/2018--09:18:00	34.64	0	-0.133366	0.95798	-0.2181
55500	26/07/2018--09:19:00	34.7	0	-0.117989	0.95798	-0.26183
55560	26/07/2018--09:20:00	34.71	0	-0.117989	0.95798	-0.290983
55620	26/07/2018--09:21:00	34.73	0	-0.133366	0.943131	-0.276406
55680	26/07/2018--09:22:00	34.74	0	-0.102612	0.95798	-0.290983
55740	26/07/2018--09:23:00	34.72	33	-0.0257274	0.972829	-0.30556
55800	26/07/2018--09:24:00	34.62	0	-0.0564814	0.95798	-0.30556
55860	26/07/2018--09:25:00	34.56	0	-0.0411044	0.95798	-0.320136
55920	26/07/2018--09:26:00	34.54	0	-0.0411044	0.95798	-0.334713
55980	26/07/2018--09:27:00	34.51	0	-0.0257274	0.95798	-0.334713
56040	26/07/2018--09:28:00	34.49	17	0.0665345	0.95798	-0.334713
56100	26/07/2018--09:29:00	34.43	0	0.0511575	0.95798	-0.320136
56160	26/07/2018--09:30:00	34.41	0	0.0511575	0.95798	-0.320136
56220	26/07/2018--09:31:00	34.43	0	0.0357806	0.95798	-0.334713
56280	26/07/2018--09:32:00	34.44	0	0.0357806	0.95798	-0.334713
56340	26/07/2018--09:33:00	34.45	0	0.0357806	0.95798	-0.334713
56400	26/07/2018--09:34:00	34.47	0	0.0357806	0.95798	-0.34929
56460	26/07/2018--09:35:00	34.48	0	0.0204036	0.95798	-0.320136
56520	26/07/2018--09:36:00	34.48	0	0.0357806	0.95798	-0.334713
56580	26/07/2018--09:37:00	34.49	0	0.0204036	0.943131	-0.363866
56640	26/07/2018--09:38:00	34.47	0	0.0357806	0.95798	-0.320136
56700	26/07/2018--09:39:00	34.46	0	0.0665345	0.95798	-0.334713
56760	26/07/2018--09:40:00	34.43	0	0.0665345	0.95798	-0.334713
56820	26/07/2018--09:41:00	34.47	0	0.0204036	0.943131	-0.34929
56880	26/07/2018--09:42:00	34.51	0	-0.0103504	0.928282	-0.39302
56940	26/07/2018--09:43:00	34.55	0	0.00502658	0.928282	-0.39302
57000	26/07/2018--09:44:00	34.56	0	-0.0411044	0.928282	-0.407596
57060	26/07/2018--09:45:00	34.55	0	-0.148743	0.82434	-0.553363
57120	26/07/2018--09:46:00	34.52	0	-0.0564814	0.913433	-0.43675
57180	26/07/2018--09:47:00	34.52	0	-0.0411044	0.913433	-0.422173
57240	26/07/2018--09:48:00	34.51	0	-0.0718583	0.898585	-0.451326
57300	26/07/2018--09:49:00	34.5	54	0.450959	0.898585	-0.0577567
57360	26/07/2018--09:50:00	34.44	0	0.466336	0.928282	0.000549904
57420	26/07/2018--09:51:00	34.36	0	0.327943	0.95798	-0.0140267
57480	26/07/2018--09:52:00	34.3	1	0.0665345	0.987678	-0.145217
57540	26/07/2018--09:53:00	34.31	2	0.143419	0.987678	0.0588565
57600	26/07/2018--09:54:00	34.33	2	0.174173	100.253	0.0151266
57660	26/07/2018--09:55:00	34.32	6	-0.133366	0.928282	0.335813
57720	26/07/2018--09:56:00	34.28	8	0.158796	100.253	0.000549904
57780	26/07/2018--09:57:00	34.23	8	0.374074	0.943131	-0.0723334
57840	26/07/2018--09:58:00	34.18	13	0.49709	0.898585	-0.159793
57900	26/07/2018--09:59:00	34.1	48	0.00502658	100.253	-0.101487
57960	26/07/2018--10:00:00	34.07	13	0.466336	0.898585	0.102586
58020	26/07/2018--10:01:00	34.01	14	0.312566	0.972829	-0.0431801
58080	26/07/2018--10:02:00	33.98	10	-0.16412	0.82434	-0.56794
58140	26/07/2018--10:03:00	33.97	3	0.266435	0.987678	-0.0286034
58200	26/07/2018--10:04:00	33.93	1	0.174173	101.738	-0.0577567
58260	26/07/2018--10:05:00	33.87	9	0.281812	0.987678	-0.101487
58320	26/07/2018--10:06:00	33.87	8	-0.271759	0.6907	-0.699129
58380	26/07/2018--10:07:00	33.89	8	0.34332	0.95798	0.0151266
58440	26/07/2018--10:08:00	33.86	7	-0.256382	0.764944	-0.611669
58500	26/07/2018--10:09:00	33.88	0	-0.287136	0.750095	-0.611669
58560	26/07/2018--10:10:00	33.92	1	-0.31789	0.779793	-0.509633
58620	26/07/2018--10:11:00	33.96	1	-0.302513	0.764944	-0.553363
58680	26/07/2018--10:12:00	34	30	0.00502658	100.253	-0.0723334
58740	26/07/2018--10:13:00	34.05	234	-0.148743	0.913433	-0.451326
58800	26/07/2018--10:14:00	34.05	97	0.297189	0.972829	-0.13064
58860	26/07/2018--10:15:00	34.07	1	0.481713	0.883736	0.160893
58920	26/07/2018--10:16:00	34.05	2	0.558598	0.839189	0.160893
58980	26/07/2018--10:17:00	34	0	0.589352	0.82434	0.13174
59040	26/07/2018--10:18:00	34.01	8	0.604729	0.809491	0.117163
59100	26/07/2018--10:19:00	34.04	12	0.604729	0.809491	0.13174
59160	26/07/2018--10:20:00	34.04	5	0.281812	0.913433	-0.363866
59220	26/07/2018--10:21:00	34.05	19	0.543221	0.913433	0.102586
59280	26/07/2018--10:22:00	34.04	4	0.204927	0.839189	-0.538786
59340	26/07/2018--10:23:00	33.93	0	0.65086	0.779793	0.0734332
59400	26/07/2018--10:24:00	33.92	6	-0.517791	0.631304	-0.597093
59460	26/07/2018--10:25:00	34	0	-0.548545	0.601606	-0.582516
59520	26/07/2018--10:26:00	34.06	0	-0.502414	0.616455	-0.611669
59580	26/07/2018--10:27:00	34.12	12	0.65086	0.779793	0.146316
59640	26/07/2018--10:28:00	34.07	6	0.251058	0.987678	0.0734332
59700	26/07/2018--10:29:00	33.98	2	0.49709	0.883736	0.0297032
59760	26/07/2018--10:30:00	33.9	0	0.374074	0.95798	-0.0431801
59820	26/07/2018--10:31:00	33.81	0	0.481713	0.898585	-0.0140267
59880	26/07/2018--10:32:00	33.72	0	0.420205	0.928282	-0.0577567
59940	26/07/2018--10:33:00	33.65	0	0.220304	0.82434	-0.553363
60000	26/07/2018--10:34:00	33.63	6	0.174173	0.883736	-0.48048
60060	26/07/2018--10:35:00	33.59	10	0.543221	0.868887	0.0588565
60120	26/07/2018--10:36:00	33.59	1	0.558598	0.854038	0.0588565
60180	26/07/2018--10:37:00	33.59	62	0.0665345	0.854038	-0.553363
60240	26/07/2018--10:38:00	33.57	19	0.0665345	101.738	-0.116063
60300	26/07/2018--10:39:00	33.63	15	0.220304	0.898585	-0.43675
60360	26/07/2018--10:40:00	33.64	0	0.235681	0.883736	-0.465903
60420	26/07/2018--10:41:00	33.64	2	0.251058	0.987678	-0.0431801
60480	26/07/2018--10:42:00	33.63	8	0.204927	0.809491	-0.597093
60540	26/07/2018--10:43:00	33.64	6	0.312566	0.95798	-0.0723334
60600	26/07/2018--10:44:00	33.64	7	0.220304	0.82434	-0.553363
60660	26/07/2018--10:45:00	33.63	1	-0.594676	0.586757	-0.553363
60720	26/07/2018--10:46:00	33.82	0	-0.594676	0.586757	-0.56794
60780	26/07/2018--10:47:00	33.95	3	0.112665	0.794642	-0.611669
60840	26/07/2018--10:48:00	33.89	50	0.589352	0.854038	-0.0577567
60900	26/07/2018--10:49:00	33.82	0	0.573975	0.854038	0.0297032
60960	26/07/2018--10:50:00	33.8	1	0.543221	0.868887	0.0151266
61020	26/07/2018--10:51:00	33.77	24	0.327943	0.95798	0.0880098
61080	26/07/2018--10:52:00	33.71	19	0.297189	0.972829	-0.101487
61140	26/07/2018--10:53:00	33.68	1	0.112665	100.253	-0.08691
61200	26/07/2018--10:54:00	33.73	0	0.112665	100.253	-0.0723334
61260	26/07/2018--10:55:00	33.78	0	0.0972885	100.253	-0.0723334
61320	26/07/2018--10:56:00	33.83	0	0.0819115	100.253	-0.0577567
61380	26/07/2018--10:57:00	33.84	0	0.0665345	101.738	-0.0431801
61440	26/07/2018--10:58:00	33.88	6	0.158796	100.253	-0.101487
61500	26/07/2018--10:59:00	33.96	0	-0.0257274	100.253	-0.101487
61560	26/07/2018--11:00:00	34.03	5	-0.0257274	100.253	-0.101487
61620	26/07/2018--11:01:00	34.07	2	-0.133366	100.253	-0.145217
61680	26/07/2018--11:02:00	34.09	56	-0.133366	100.253	-0.232677
61740	26/07/2018--11:03:00	34.07	750	-0.31789	0.868887	-0.290983
61800	26/07/2018--11:04:00	34.03	609	-0.0257274	0.868887	-0.509633
61860	26/07/2018--11:05:00	34.04	148	-0.0564814	0.987678	-0.247253
61920	26/07/2018--11:06:00	34.04	16	0.0357806	100.253	-0.0577567
61980	26/07/2018--11:07:00	34.15	0	0.00502658	100.253	-0.145217
62040	26/07/2018--11:08:00	34.24	0	0.18955	0.987678	0.0297032
62100	26/07/2018--11:09:00	34.3	0	0.18955	100.253	0.0297032
62160	26/07/2018--11:10:00	34.34	1	0.220304	0.987678	0.0151266
62220	26/07/2018--11:11:00	34.38	0	0.0972885	100.253	0.0297032
62280	26/07/2018--11:12:00	34.43	0	0.0819115	100.253	0.0442799
62340	26/07/2018--11:13:00	34.46	0	0.112665	100.253	-0.0577567
62400	26/07/2018--11:14:00	34.5	13	-0.0872353	0.987678	-0.13064
62460	26/07/2018--11:15:00	34.56	373	-0.102612	103.222	-0.334713
62520	26/07/2018--11:16:00	34.62	225	-0.0564814	0.987678	-0.17437
62580	26/07/2018--11:17:00	34.63	0	-0.0564814	0.987678	-0.159793
62640	26/07/2018--11:18:00	34.65	0	-0.0103504	100.253	-0.13064
62700	26/07/2018--11:19:00	34.66	0	0.0204036	100.253	0.0151266
62760	26/07/2018--11:20:00	34.7	4	-0.0564814	0.987678	-0.2181
62820	26/07/2018--11:21:00	34.73	0	0.158796	0.987678	0.0588565
62880	26/07/2018--11:22:00	34.75	1	0.235681	0.987678	0.0734332
62940	26/07/2018--11:23:00	34.73	2	0.204927	0.987678	0.0588565
63000	26/07/2018--11:24:00	34.76	0	0.220304	0.987678	0.102586
63060	26/07/2018--11:25:00	34.76	0	0.251058	0.95798	0.160893
63120	26/07/2018--11:26:00	34.76	0	0.235681	0.987678	0.0588565
63180	26/07/2018--11:27:00	34.78	0	0.251058	0.972829	0.13174
63240	26/07/2018--11:28:00	34.79	0	0.235681	0.972829	0.13174
63300	26/07/2018--11:29:00	34.81	3	0.235681	0.972829	0.146316
63360	26/07/2018--11:30:00	34.79	0	0.251058	0.972829	0.146316
63420	26/07/2018--11:31:00	34.8	1	0.251058	0.972829	0.146316
63480	26/07/2018--11:32:00	34.81	0	0.251058	0.972829	0.13174
63540	26/07/2018--11:33:00	34.79	4	0.235681	0.972829	0.0588565
63600	26/07/2018--11:34:00	34.77	0	0.112665	100.253	-0.0140267
63660	26/07/2018--11:35:00	34.77	0	0.112665	100.253	-0.0286034
63720	26/07/2018--11:36:00	34.73	0	0.112665	100.253	-0.0286034
63780	26/07/2018--11:37:00	34.71	0	-0.102612	0.883736	-0.465903
63840	26/07/2018--11:38:00	34.63	0	-0.0872353	0.898585	-0.465903
63900	26/07/2018--11:39:00	34.61	0	-0.0872353	0.898585	-0.451326
63960	26/07/2018--11:40:00	34.61	0	-0.0872353	0.898585	-0.465903
64020	26/07/2018--11:41:00	34.6	0	-0.0872353	0.898585	-0.465903
64080	26/07/2018--11:42:00	34.61	73	0.143419	0.972829	-0.203523
64140	26/07/2018--11:43:00	34.54	3	-0.102612	0.898585	-0.451326
64200	26/07/2018--11:44:00	34.48	5	0.220304	0.987678	0.102586
64260	26/07/2018--11:45:00	34.52	4	0.128042	0.987678	0.117163
64320	26/07/2018--11:46:00	34.55	0	0.251058	0.972829	0.0880098
64380	26/07/2018--11:47:00	34.55	0	0.18955	101.738	0.117163
64440	26/07/2018--11:48:00	34.57	2	0.18955	100.253	0.0297032
64500	26/07/2018--11:49:00	34.57	0	0.404828	0.928282	0.117163
64560	26/07/2018--11:50:00	34.58	0	0.358697	0.943131	0.13174
64620	26/07/2018--11:51:00	34.65	2	0.327943	0.95798	0.0588565
64680	26/07/2018--11:52:00	34.67	0	0.297189	0.972829	0.0442799
64740	26/07/2018--11:53:00	34.7	3	0.266435	0.943131	0.17547
64800	26/07/2018--11:54:00	34.7	0	0.281812	0.972829	0.13174
64860	26/07/2018--11:55:00	34.66	0	0.297189	0.943131	0.17547
64920	26/07/2018--11:56:00	34.68	82	0.0819115	100.253	-0.101487
64980	26/07/2018--11:57:00	34.58	1	0.312566	0.809491	-0.582516
65040	26/07/2018--11:58:00	34.51	0	0.220304	0.839189	-0.553363
65100	26/07/2018--11:59:00	34.57	0	0.204927	0.82434	-0.582516
65160	26/07/2018--12:00:00	34.64	98	-0.0103504	0.913433	-0.0723334
65220	26/07/2018--12:01:00	34.64	18	-0.0872353	100.253	-0.13064
65280	26/07/2018--12:02:00	34.64	84	-0.287136	0.868887	-0.34929
65340	26/07/2018--12:03:00	34.71	61	0.174173	0.735246	0.743959
65400	26/07/2018--12:04:00	34.71	49	0.128042	0.987678	-0.232677
65460	26/07/2018--12:05:00	34.76	12	0.281812	0.972829	0.0151266
65520	26/07/2018--12:06:00	34.77	0	0.235681	0.987678	0.000549904
65580	26/07/2018--12:07:00	34.79	0	0.128042	100.253	-0.13064
65640	26/07/2018--12:08:00	34.82	0	0.158796	0.987678	-0.0723334
65700	26/07/2018--12:09:00	34.84	0	0.251058	0.987678	0.0297032
65760	26/07/2018--12:10:00	34.84	0	0.158796	100.253	0.000549904
65820	26/07/2018--12:11:00	34.86	0	0.174173	100.253	-0.08691
65880	26/07/2018--12:12:00	34.86	0	0.158796	100.253	-0.0577567
65940	26/07/2018--12:13:00	34.86	0	0.18955	100.253	-0.0577567
66000	26/07/2018--12:14:00	34.88	0	0.358697	0.943131	0.102586
66060	26/07/2018--12:15:00	34.91	0	0.251058	0.987678	0.0151266
66120	26/07/2018--12:16:00	34.94	1	-0.440906	0.854038	-0.232677
66180	26/07/2018--12:17:00	34.91	1	-0.410152	0.794642	-0.451326
66240	26/07/2018--12:18:00	34.93	193	-0.0872353	0.987678	0.0442799
66300	26/07/2018--12:19:00	34.98	211	0.128042	100.253	0.000549904
66360	26/07/2018--12:20:00	35	7	0.128042	100.253	-0.0431801
66420	26/07/2018--12:21:00	35	0	0.128042	100.253	-0.0286034
66480	26/07/2018--12:22:00	35	0	0.128042	100.253	-0.0723334
66540	26/07/2018--12:23:00	35	3	-0.179497	0.868887	-0.48048
66600	26/07/2018--12:24:00	35.01	0	-0.179497	0.868887	-0.465903
66660	26/07/2018--12:25:00	35.02	0	-0.225628	0.913433	-0.363866
66720	26/07/2018--12:26:00	35.08	0	-0.210251	0.913433	-0.363866
66780	26/07/2018--12:27:00	35.11	0	-0.225628	0.898585	-0.363866
66840	26/07/2018--12:28:00	35.15	0	-0.256382	0.898585	-0.363866
66900	26/07/2018--12:29:00	35.18	0	-0.256382	0.913433	-0.334713
66960	26/07/2018--12:30:00	35.23	0	-0.256382	0.898585	-0.363866
67020	26/07/2018--12:31:00	35.23	0	-0.241005	0.913433	-0.363866
67080	26/07/2018--12:32:00	35.22	0	-0.241005	0.898585	-0.363866
67140	26/07/2018--12:33:00	35.21	0	-0.241005	0.898585	-0.378443
67200	26/07/2018--12:34:00	35.21	0	-0.241005	0.898585	-0.363866
67260	26/07/2018--12:35:00	35.23	0	-0.256382	0.868887	-0.422173
67320	26/07/2018--12:36:00	35.22	0	-0.302513	0.883736	-0.363866
67380	26/07/2018--12:37:00	35.19	1	0.297189	0.943131	-0.320136
67440	26/07/2018--12:38:00	35.06	84	0.312566	0.972829	-0.101487
67500	26/07/2018--12:39:00	35.08	20	0.327943	0.928282	0.190046
67560	26/07/2018--12:40:00	35.07	0	0.0819115	101.738	-0.0723334
67620	26/07/2018--12:41:00	35.11	3	0.0819115	100.253	0.000549904
67680	26/07/2018--12:42:00	35.19	32	-0.0564814	0.987678	-0.101487
67740	26/07/2018--12:43:00	35.21	0	-0.0257274	101.738	-0.0723334
67800	26/07/2018--12:44:00	35.21	2	-0.210251	0.928282	-0.334713
67860	26/07/2018--12:45:00	35.23	7	0.158796	0.943131	-0.17437
67920	26/07/2018--12:46:00	35.25	11	0.0511575	100.253	-0.145217
67980	26/07/2018--12:47:00	35.26	0	0.0357806	100.253	-0.145217
68040	26/07/2018--12:48:00	35.27	0	0.00502658	0.987678	-0.159793
68100	26/07/2018--12:49:00	35.26	20	-0.256382	0.883736	-0.2181
68160	26/07/2018--12:50:00	35.23	0	-0.287136	0.898585	-0.30556
68220	26/07/2018--12:51:00	35.19	0	-0.225628	0.898585	-0.363866
68280	26/07/2018--12:52:00	35.13	0	-0.225628	0.913433	-0.334713
68340	26/07/2018--12:53:00	35.06	14	0.404828	0.868887	-0.363866
68400	26/07/2018--12:54:00	35.07	6	-0.241005	0.854038	-0.495056
68460	26/07/2018--12:55:00	35.09	0	-0.241005	0.854038	-0.48048
68520	26/07/2018--12:56:00	35.09	0	-0.225628	0.854038	-0.465903
68580	26/07/2018--12:57:00	35.07	7	-0.225628	113.617	-0.232677
68640	26/07/2018--12:58:00	35.08	4	-0.656184	0.661002	-0.334713
68700	26/07/2018--12:59:00	35.11	0	-0.640807	0.675851	-0.334713
68760	26/07/2018--13:00:00	35.14	0	-0.62543	0.6907	-0.334713
68820	26/07/2018--13:01:00	35.15	0	-0.563922	0.720397	-0.407596
68880	26/07/2018--13:02:00	35.17	0	-0.594676	0.675851	-0.422173
68940	26/07/2018--13:03:00	35.19	0	-0.548545	0.750095	-0.30556
69000	26/07/2018--13:04:00	35.21	0	-0.563922	0.6907	-0.451326
69060	26/07/2018--13:05:00	35.23	0	-0.563922	0.6907	-0.451326
69120	26/07/2018--13:06:00	35.25	43	0.435582	0.883736	0.248353
69180	26/07/2018--13:07:00	35.22	24	0.65086	0.794642	0.0151266
69240	26/07/2018--13:08:00	35.19	7	0.743122	0.586757	0.335813
69300	26/07/2018--13:09:00	35.1	6	0.743122	0.601606	0.321236
69360	26/07/2018--13:10:00	35.04	0	0.743122	0.616455	0.321236
69420	26/07/2018--13:11:00	35	81	0.0972885	100.253	-0.101487
69480	26/07/2018--13:12:00	35.02	0	0.174173	100.253	-0.0431801
69540	26/07/2018--13:13:00	35.08	0	-0.102612	0.95798	-0.13064
69600	26/07/2018--13:14:00	35.08	0	-0.0103504	100.253	-0.116063
69660	26/07/2018--13:15:00	35.09	0	-0.0103504	0.987678	-0.17437
69720	26/07/2018--13:16:00	35.09	0	0.0357806	100.253	-0.08691
69780	26/07/2018--13:17:00	35.07	0	0.00502658	100.253	0.000549904
69840	26/07/2018--13:18:00	35.07	8	0.0511575	100.253	0.0151266
69900	26/07/2018--13:19:00	35.11	167	-0.410152	146.284	-0.611669
69960	26/07/2018--13:20:00	35.16	75	-0.271759	0.928282	-0.2181
70020	26/07/2018--13:21:00	35.27	0	-0.225628	0.928282	-0.232677
70080	26/07/2018--13:22:00	35.35	0	-0.287136	0.883736	-0.34929
70140	26/07/2018--13:23:00	35.44	12	-0.133366	0.95798	-0.26183
70200	26/07/2018--13:24:00	35.5	23	-0.102612	0.943131	-0.320136
70260	26/07/2018--13:25:00	35.55	25	-0.179497	0.883736	-0.320136
70320	26/07/2018--13:26:00	35.59	172	-0.0257274	103.222	-0.159793
70380	26/07/2018--13:27:00	35.56	160	-0.117989	0.943131	-0.422173
70440	26/07/2018--13:28:00	35.53	6	0.112665	100.253	-0.13064
70500	26/07/2018--13:29:00	35.52	0	-0.0257274	0.987678	-0.188947
70560	26/07/2018--13:30:00	35.48	3	0.0972885	100.253	-0.0577567
70620	26/07/2018--13:31:00	35.42	0	0.204927	0.987678	0.000549904
70680	26/07/2018--13:32:00	35.38	0	0.112665	100.253	-0.0286034
70740	26/07/2018--13:33:00	35.38	0	0.204927	100.253	0.000549904
70800	26/07/2018--13:34:00	35.32	0	0.220304	0.987678	-0.0577567
70860	26/07/2018--13:35:00	35.29	0	0.112665	0.987678	-0.116063
70920	26/07/2018--13:36:00	35.25	2	-0.0872353	100.253	-0.116063
70980	26/07/2018--13:37:00	35.21	0	0.0665345	100.253	-0.116063
71040	26/07/2018--13:38:00	35.23	0	0.128042	100.253	0.0151266
71100	26/07/2018--13:39:00	35.23	0	0.0972885	100.253	-0.101487
71160	26/07/2018--13:40:00	35.26	0	0.112665	100.253	-0.13064
71220	26/07/2018--13:41:00	35.25	0	0.128042	100.253	-0.116063
71280	26/07/2018--13:42:00	35.29	66	0.18955	0.987678	0.0151266
71340	26/07/2018--13:43:00	35.25	0	0.235681	0.972829	0.0442799
71400	26/07/2018--13:44:00	35.21	0	0.174173	0.987678	0.0442799
71460	26/07/2018--13:45:00	35.21	19	0.158796	100.253	-0.0431801
71520	26/07/2018--13:46:00	35.21	0	0.128042	0.987678	0.102586
71580	26/07/2018--13:47:00	35.2	0	0.174173	0.987678	-0.0286034
71640	26/07/2018--13:48:00	35.16	2	0.266435	0.972829	0.000549904
71700	26/07/2018--13:49:00	35.17	14	0.466336	0.82434	0.233776
71760	26/07/2018--13:50:00	35.15	9	0.0511575	0.972829	-0.17437
71820	26/07/2018--13:51:00	35.1	8	-0.0872353	103.222	-0.159793
71880	26/07/2018--13:52:00	35.12	0	-0.0257274	100.253	-0.0723334
71940	26/07/2018--13:53:00	35.14	0	0.158796	100.253	0.0297032
72000	26/07/2018--13:54:00	35.15	220	-0.0718583	0.82434	-0.495056
72060	26/07/2018--13:55:00	35.14	136	-0.225628	0.943131	-0.30556
72120	26/07/2018--13:56:00	35.1	14	-0.241005	0.883736	-0.407596
72180	26/07/2018--13:57:00	35.09	0	-0.31789	0.868887	-0.39302
72240	26/07/2018--13:58:00	35.07	56	-0.0257274	101.738	-0.08691
72300	26/07/2018--13:59:00	35.09	0	-0.0872353	0.95798	-0.290983
72360	26/07/2018--14:00:00	35.16	0	-0.102612	0.95798	-0.290983
72420	26/07/2018--14:01:00	35.23	261	-0.210251	0.913433	-0.247253
72480	26/07/2018--14:02:00	35.39	4	-0.0872353	0.972829	-0.247253
72540	26/07/2018--14:03:00	35.49	0	-0.117989	0.987678	-0.276406
72600	26/07/2018--14:04:00	35.61	0	0.00502658	0.972829	-0.290983
72660	26/07/2018--14:05:00	35.74	22	-0.0257274	0.943131	-0.363866
72720	26/07/2018--14:06:00	35.86	1	0.0665345	0.913433	-0.422173
72780	26/07/2018--14:07:00	36.01	1	0.297189	0.95798	-0.159793
72840	26/07/2018--14:08:00	36.09	1	0.220304	0.972829	-0.145217
72900	26/07/2018--14:09:00	36.09	0	0.18955	0.987678	-0.101487
72960	26/07/2018--14:10:00	36.18	1	0.00502658	100.253	0.0442799
73020	26/07/2018--14:11:00	36.25	4	-0.0718583	100.253	-0.0140267
73080	26/07/2018--14:12:00	36.34	15	-0.16412	0.987678	-0.0286034
73140	26/07/2018--14:13:00	36.4	0	-0.102612	0.987678	0.0588565
73200	26/07/2018--14:14:00	36.48	1	0.251058	0.987678	0.000549904
73260	26/07/2018--14:15:00	36.47	61	0.18955	100.253	0.000549904
73320	26/07/2018--14:16:00	36.54	2	0.297189	0.95798	0.000549904
73380	26/07/2018--14:17:00	36.59	2	0.143419	0.987678	-0.145217
73440	26/07/2018--14:18:00	36.6	1	0.235681	0.987678	-0.0286034
73500	26/07/2018--14:19:00	36.58	8	0.589352	0.839189	-0.0286034
73560	26/07/2018--14:20:00	36.56	3	0.635483	0.82434	0.000549904
73620	26/07/2018--14:21:00	36.51	160	-0.256382	0.794642	-0.48048
73680	26/07/2018--14:22:00	36.37	63	-0.0103504	0.972829	-0.247253
73740	26/07/2018--14:23:00	36.18	0	-0.133366	0.913433	-0.378443
73800	26/07/2018--14:24:00	36.03	4	0.00502658	0.987678	-0.101487
73860	26/07/2018--14:25:00	35.89	0	0.0819115	100.253	-0.0286034
73920	26/07/2018--14:26:00	35.75	0	0.0511575	100.253	-0.101487
73980	26/07/2018--14:27:00	35.65	1	0.251058	0.972829	0.102586
74040	26/07/2018--14:28:00	35.57	2	0.266435	0.987678	0.0588565
74100	26/07/2018--14:29:00	35.48	0	-0.0411044	0.987678	0.0880098
74160	26/07/2018--14:30:00	35.39	1	0.0204036	100.253	0.0588565
74220	26/07/2018--14:31:00	35.32	1	0.235681	0.987678	0.0880098
74280	26/07/2018--14:32:00	35.27	0	0.0665345	100.253	0.0297032
74340	26/07/2018--14:33:00	35.23	1	0.18955	0.987678	0.0880098
74400	26/07/2018--14:34:00	35.17	1	0.18955	100.253	0.0297032
74460	26/07/2018--14:35:00	35.11	0	0.158796	0.987678	0.0297032
74520	26/07/2018--14:36:00	35.09	0	0.158796	100.253	0.0442799
74580	26/07/2018--14:37:00	35.07	0	0.0204036	101.738	-0.0577567
74640	26/07/2018--14:38:00	35.09	1	0.18955	100.253	0.0442799
74700	26/07/2018--14:39:00	35.03	2	0.128042	100.253	0.000549904
74760	26/07/2018--14:40:00	34.99	0	0.143419	0.987678	0.0442799
74820	26/07/2018--14:41:00	34.96	0	0.0511575	100.253	-0.0431801
74880	26/07/2018--14:42:00	34.92	2	0.00502658	0.987678	-0.17437
74940	26/07/2018--14:43:00	34.94	0	0.0972885	100.253	0.000549904
75000	26/07/2018--14:44:00	34.96	0	0.0204036	100.253	-0.159793
75060	26/07/2018--14:45:00	34.98	0	0.0204036	100.253	-0.13064
75120	26/07/2018--14:46:00	34.99	0	0.0665345	100.253	-0.0723334
75180	26/07/2018--14:47:00	34.98	0	0.0204036	100.253	-0.116063
75240	26/07/2018--14:48:00	34.95	0	0.0972885	100.253	-0.0140267
75300	26/07/2018--14:49:00	34.9	0	0.00502658	100.253	-0.145217
75360	26/07/2018--14:50:00	34.89	0	0.0204036	0.987678	-0.159793
75420	26/07/2018--14:51:00	34.89	0	0.0819115	100.253	-0.101487
75480	26/07/2018--14:52:00	34.93	1	0.0972885	100.253	0.0297032
75540	26/07/2018--14:53:00	34.91	0	0.0204036	100.253	-0.159793
75600	26/07/2018--14:54:00	34.91	0	-0.117989	0.987678	-0.116063
75660	26/07/2018--14:55:00	34.93	0	-0.0564814	0.972829	-0.232677
75720	26/07/2018--14:56:00	34.93	0	-0.133366	0.987678	-0.145217
75780	26/07/2018--14:57:00	34.9	0	-0.0564814	0.95798	-0.17437
75840	26/07/2018--14:58:00	34.92	300	0.251058	0.987678	0.0297032
75900	26/07/2018--14:59:00	35.09	86	-0.133366	0.943131	-0.0723334
75960	26/07/2018--15:00:00	35.24	275	-0.225628	0.928282	-0.52421
76020	26/07/2018--15:01:00	35.22	32	-0.256382	0.928282	-0.276406
76080	26/07/2018--15:02:00	35.15	0	-0.210251	0.883736	-0.43675
76140	26/07/2018--15:03:00	35.12	0	-0.241005	0.898585	-0.451326
76200	26/07/2018--15:04:00	35.08	0	-0.210251	0.898585	-0.407596
76260	26/07/2018--15:05:00	35.04	0	-0.256382	0.898585	-0.363866
76320	26/07/2018--15:06:00	35	139	-0.133366	0.95798	-0.363866
76380	26/07/2018--15:07:00	35	77	-0.225628	0.839189	-0.52421
76440	26/07/2018--15:08:00	35.07	20	-0.0411044	0.972829	-0.232677
76500	26/07/2018--15:09:00	35.13	85	0.158796	100.253	0.000549904
76560	26/07/2018--15:10:00	35.17	44	-0.179497	0.913433	-0.422173
76620	26/07/2018--15:11:00	35.23	12	-0.333267	0.928282	-0.247253
76680	26/07/2018--15:12:00	35.27	27	0.881515	0.497663	-0.159793
76740	26/07/2018--15:13:00	35.3	52	-0.31789	0.943131	-0.188947
76800	26/07/2018--15:14:00	35.02	84	0.0665345	100.253	-0.13064
76860	26/07/2018--15:15:00	35.01	76	-0.0564814	0.972829	-0.247253
76920	26/07/2018--15:16:00	35.07	4	-0.117989	0.972829	-0.188947
76980	26/07/2018--15:17:00	35.11	12	-0.0718583	0.987678	-0.101487
77040	26/07/2018--15:18:00	35.19	6	-0.102612	0.972829	-0.0723334
77100	26/07/2018--15:19:00	35.23	259	-0.271759	0.839189	-0.48048
77160	26/07/2018--15:20:00	35.21	302	-0.210251	0.928282	-0.465903
77220	26/07/2018--15:21:00	35.11	171	0.0204036	100.253	-0.0577567
77280	26/07/2018--15:22:00	35.04	14	0.0204036	100.253	0.0297032
77340	26/07/2018--15:23:00	34.95	1	-0.102612	0.972829	-0.232677
77400	26/07/2018--15:24:00	34.88	85	-0.0411044	0.95798	-0.26183
77460	26/07/2018--15:25:00	34.84	0	0.143419	100.253	-0.0140267
77520	26/07/2018--15:26:00	34.82	0	0.128042	100.253	-0.0431801
77580	26/07/2018--15:27:00	34.77	0	0.266435	0.972829	-0.0431801
77640	26/07/2018--15:28:00	34.79	17	0.0204036	0.972829	-0.159793
77700	26/07/2018--15:29:00	34.72	0	0.174173	100.253	0.0151266
77760	26/07/2018--15:30:00	34.67	0	0.327943	0.95798	0.0880098
77820	26/07/2018--15:31:00	34.65	0	0.281812	0.972829	0.117163
77880	26/07/2018--15:32:00	34.63	0	0.0357806	100.253	0.0151266
77940	26/07/2018--15:33:00	34.6	0	0.235681	0.987678	0.0151266
78000	26/07/2018--15:34:00	34.6	0	0.281812	0.972829	0.0734332
78060	26/07/2018--15:35:00	34.62	9	-0.271759	0.928282	-0.276406
78120	26/07/2018--15:36:00	34.66	0	-0.271759	0.928282	-0.290983
78180	26/07/2018--15:37:00	34.7	0	-0.287136	0.913433	-0.290983
78240	26/07/2018--15:38:00	34.78	73	0.850761	0.646153	-0.188947
78300	26/07/2018--15:39:00	34.78	22	0.604729	0.82434	-0.0140267
78360	26/07/2018--15:40:00	34.75	106	-0.194874	0.898585	-0.407596
78420	26/07/2018--15:41:00	34.73	0	-0.179497	0.928282	-0.363866
78480	26/07/2018--15:42:00	34.75	0	-0.179497	0.913433	-0.378443
78540	26/07/2018--15:43:00	34.8	0	-0.241005	0.898585	-0.34929
78600	26/07/2018--15:44:00	34.83	0	-0.102612	0.943131	-0.34929
78660	26/07/2018--15:45:00	34.84	0	-0.271759	0.943131	-0.232677
78720	26/07/2018--15:46:00	34.87	0	-0.287136	0.898585	-0.320136
78780	26/07/2018--15:47:00	34.89	0	-0.210251	0.928282	-0.334713
78840	26/07/2018--15:48:00	34.92	17	-0.241005	0.913433	-0.363866
78900	26/07/2018--15:49:00	34.95	0	-0.241005	0.928282	-0.30556
78960	26/07/2018--15:50:00	34.98	0	-0.256382	0.898585	-0.34929
79020	26/07/2018--15:51:00	35.03	0	-0.256382	0.913433	-0.320136
79080	26/07/2018--15:52:00	35.04	0	-0.256382	0.898585	-0.34929
79140	26/07/2018--15:53:00	35.05	0	-0.287136	0.898585	-0.34929
79200	26/07/2018--15:54:00	35.06	0	-0.271759	0.913433	-0.334713
79260	26/07/2018--15:55:00	35.07	0	-0.271759	0.913433	-0.30556
79320	26/07/2018--15:56:00	35.07	0	-0.302513	0.898585	-0.320136
79380	26/07/2018--15:57:00	35.03	0	-0.117989	0.898585	-0.407596
79440	26/07/2018--15:58:00	34.99	0	-0.16412	0.839189	-0.538786
79500	26/07/2018--15:59:00	35	0	-0.210251	0.868887	-0.465903
79560	26/07/2018--16:00:00	35	0	-0.31789	0.764944	-0.553363
79620	26/07/2018--16:01:00	35.01	0	-0.333267	0.720397	-0.611669
79680	26/07/2018--16:02:00	34.98	8	0.512467	0.868887	0.0151266
79740	26/07/2018--16:03:00	34.95	2	0.312566	0.95798	-0.247253
79800	26/07/2018--16:04:00	34.92	0	0.420205	0.928282	-0.08691
79860	26/07/2018--16:05:00	34.95	0	0.420205	0.928282	-0.08691
79920	26/07/2018--16:06:00	34.95	3	0.220304	0.95798	-0.145217
79980	26/07/2018--16:07:00	34.95	97	0.312566	0.95798	0.13174
80040	26/07/2018--16:08:00	34.93	286	0.128042	0.898585	-0.451326
80100	26/07/2018--16:09:00	34.82	22	0.34332	0.943131	-0.145217
80160	26/07/2018--16:10:00	34.79	0	0.312566	0.972829	-0.145217
80220	26/07/2018--16:11:00	34.74	0	0.112665	100.253	-0.0431801
80280	26/07/2018--16:12:00	34.64	0	0.112665	101.738	-0.0140267
80340	26/07/2018--16:13:00	34.54	0	0.0972885	100.253	-0.0577567
80400	26/07/2018--16:14:00	34.49	0	0.0972885	100.253	-0.08691
80460	26/07/2018--16:15:00	34.43	0	-0.117989	0.987678	-0.159793
80520	26/07/2018--16:16:00	34.4	2	-0.102612	0.987678	-0.145217
80580	26/07/2018--16:17:00	34.39	88	-0.348644	0.898585	-0.203523
80640	26/07/2018--16:18:00	34.38	40	-0.0564814	0.987678	-0.26183
80700	26/07/2018--16:19:00	34.38	2	0.00502658	0.943131	-0.378443
80760	26/07/2018--16:20:00	34.43	86	0.0357806	0.928282	-0.378443
80820	26/07/2018--16:21:00	34.43	3	0.204927	100.253	0.0151266
80880	26/07/2018--16:22:00	34.4	8	0.0819115	101.738	0.000549904
80940	26/07/2018--16:23:00	34.39	0	0.112665	100.253	0.0151266
81000	26/07/2018--16:24:00	34.39	40	-0.0257274	0.943131	-0.334713
81060	26/07/2018--16:25:00	34.41	5	0.174173	100.253	-0.116063
81120	26/07/2018--16:26:00	34.46	18	-0.348644	0.883736	-0.276406
81180	26/07/2018--16:27:00	34.46	95	-0.271759	0.913433	-0.30556
81240	26/07/2018--16:28:00	34.62	116	0.0511575	0.943131	-0.30556
81300	26/07/2018--16:29:00	34.81	3	0.34332	0.95798	-0.145217
81360	26/07/2018--16:30:00	34.97	0	0.204927	0.95798	-0.290983
81420	26/07/2018--16:31:00	35.13	1	0.204927	0.972829	-0.203523
81480	26/07/2018--16:32:00	35.24	0	0.266435	0.987678	-0.0286034
81540	26/07/2018--16:33:00	35.32	1	0.281812	0.972829	-0.0286034
81600	26/07/2018--16:34:00	35.41	0	0.327943	0.972829	0.0297032
81660	26/07/2018--16:35:00	35.45	0	0.327943	0.95798	0.0297032
81720	26/07/2018--16:36:00	35.5	0	0.312566	0.972829	0.0297032
81780	26/07/2018--16:37:00	35.53	2	0.281812	0.95798	0.0297032
81840	26/07/2018--16:38:00	35.6	1	0.297189	0.95798	0.0588565
81900	26/07/2018--16:39:00	35.63	2	0.327943	0.95798	0.0442799
81960	26/07/2018--16:40:00	35.69	6	0.358697	0.95798	-0.13064
82020	26/07/2018--16:41:00	35.75	0	0.312566	0.928282	-0.276406
82080	26/07/2018--16:42:00	35.84	90	-0.179497	0.854038	-0.52421
82140	26/07/2018--16:43:00	35.83	348	-0.133366	0.987678	-0.495056
82200	26/07/2018--16:44:00	35.76	210	0.896892	0.482815	0.467003
82260	26/07/2018--16:45:00	35.79	155	0.404828	103.222	-0.08691
82320	26/07/2018--16:46:00	35.78	318	-0.364021	0.839189	-0.363866
82380	26/07/2018--16:47:00	35.65	0	-0.333267	0.868887	-0.363866
82440	26/07/2018--16:48:00	35.52	0	-0.333267	0.868887	-0.363866
82500	26/07/2018--16:49:00	35.39	0	-0.333267	0.868887	-0.363866
82560	26/07/2018--16:50:00	35.3	0	-0.194874	0.898585	-0.422173
82620	26/07/2018--16:51:00	35.23	0	-0.179497	0.913433	-0.39302
82680	26/07/2018--16:52:00	35.15	0	-0.256382	0.868887	-0.43675
82740	26/07/2018--16:53:00	35.1	1	-0.348644	0.82434	-0.451326
82800	26/07/2018--16:54:00	35.07	0	-0.379398	0.82434	-0.422173
82860	26/07/2018--16:55:00	35.05	0	-0.271759	0.868887	-0.422173
82920	26/07/2018--16:56:00	35.07	7	-0.31789	0.839189	-0.451326
82980	26/07/2018--16:57:00	35.11	5	-0.440906	0.779793	-0.465903
83040	26/07/2018--16:58:00	35.14	8	-0.410152	0.779793	-0.465903
83100	26/07/2018--16:59:00	35.16	0	-0.425529	0.794642	-0.422173
83160	26/07/2018--17:00:00	35.18	1	0.204927	0.987678	-0.08691
83220	26/07/2018--17:01:00	35.17	37	-0.179497	0.883736	-0.43675
83280	26/07/2018--17:02:00	35.08	20	-0.0103504	0.943131	-0.378443
83340	26/07/2018--17:03:00	34.92	86	0.312566	0.987678	0.0151266
83400	26/07/2018--17:04:00	34.79	19	0.297189	0.972829	0.117163
83460	26/07/2018--17:05:00	34.67	4	0.143419	0.987678	-0.0431801
83520	26/07/2018--17:06:00	34.61	0	0.0511575	100.253	0.0442799
83580	26/07/2018--17:07:00	34.61	3	0.251058	0.987678	0.0442799
83640	26/07/2018--17:08:00	34.57	21	0.327943	0.95798	0.0734332
83700	26/07/2018--17:09:00	34.58	0	0.312566	0.943131	0.160893
83760	26/07/2018--17:10:00	34.53	0	0.358697	0.928282	0.160893
83820	26/07/2018--17:11:00	34.53	0	0.220304	0.987678	0.0734332
83880	26/07/2018--17:12:00	34.51	20	0.143419	100.253	0.0442799
83940	26/07/2018--17:13:00	34.51	1	0.158796	100.253	-0.0286034
84000	26/07/2018--17:14:00	34.58	169	0.435582	0.913433	0.13174
84060	26/07/2018--17:15:00	34.63	207	0.0972885	100.253	-0.0286034
84120	26/07/2018--17:16:00	34.62	0	0.112665	100.253	-0.0286034
84180	26/07/2018--17:17:00	34.61	0	0.112665	100.253	-0.0286034
84240	26/07/2018--17:18:00	34.58	0	0.281812	0.95798	0.2192
84300	26/07/2018--17:19:00	34.59	0	0.251058	0.95798	0.2192
84360	26/07/2018--17:20:00	34.61	4	-0.148743	0.928282	-0.363866
84420	26/07/2018--17:21:00	34.64	1	-0.117989	0.943131	-0.334713
84480	26/07/2018--17:22:00	34.68	1	-0.271759	0.898585	-0.363866
84540	26/07/2018--17:23:00	34.76	0	-0.210251	0.95798	-0.2181
84600	26/07/2018--17:24:00	34.8	0	-0.210251	0.95798	-0.232677
84660	26/07/2018--17:25:00	34.82	2	-0.241005	0.95798	0.0151266
84720	26/07/2018--17:26:00	34.81	0	-0.348644	0.928282	-0.145217
84780	26/07/2018--17:27:00	34.85	0	-0.31789	0.928282	-0.203523
84840	26/07/2018--17:28:00	34.89	0	-0.31789	0.928282	-0.203523
84900	26/07/2018--17:29:00	34.92	0	-0.31789	0.913433	-0.26183
84960	26/07/2018--17:30:00	34.96	0	-0.302513	0.913433	-0.276406
85020	26/07/2018--17:31:00	34.96	3	0.112665	100.253	-0.0140267
85080	26/07/2018--17:32:00	34.94	94	0.143419	0.972829	-0.232677
85140	26/07/2018--17:33:00	34.92	51	-0.0718583	0.883736	-0.538786
85200	26/07/2018--17:34:00	34.82	77	-0.0103504	0.943131	-0.2181
85260	26/07/2018--17:35:00	34.76	18	-0.179497	0.95798	-0.232677
85320	26/07/2018--17:36:00	34.7	6	-0.179497	0.95798	-0.2181
85380	26/07/2018--17:37:00	34.6	51	0.00502658	0.987678	0.0880098
85440	26/07/2018--17:38:00	34.51	2	0.0204036	0.95798	0.17547
85500	26/07/2018--17:39:00	34.52	9	-0.0257274	0.972829	0.190046
85560	26/07/2018--17:40:00	34.52	6	0.420205	0.735246	-0.582516
85620	26/07/2018--17:41:00	34.56	0	0.435582	0.735246	-0.582516
85680	26/07/2018--17:42:00	34.64	3	0.204927	100.253	-0.0577567
85740	26/07/2018--17:43:00	34.65	311	-0.0718583	0.809491	-0.495056
85800	26/07/2018--17:44:00	34.66	461	0.374074	0.868887	0.335813
85860	26/07/2018--17:45:00	34.64	166	0.128042	0.987678	-0.0577567
85920	26/07/2018--17:46:00	34.65	2	0.235681	0.987678	-0.08691
85980	26/07/2018--17:47:00	34.66	9	-0.225628	0.928282	-0.0286034
86040	26/07/2018--17:48:00	34.68	5	0.0357806	100.253	-0.0140267
86100	26/07/2018--17:49:00	34.68	79	-0.133366	104.707	0.0588565
86160	26/07/2018--17:50:00	34.64	336	-0.0872353	0.809491	-0.30556
86220	26/07/2018--17:51:00	34.61	261	0.0511575	0.972829	-0.363866
86280	26/07/2018--17:52:00	34.74	877	-0.148743	0.913433	-0.43675
86340	26/07/2018--17:53:00	34.87	1120	-0.133366	0.720397	-0.43675
86400	26/07/2018--17:54:00	34.97	622	-0.271759	0.928282	-0.188947
86460	26/07/2018--17:55:00	35.27	37	-0.133366	0.928282	-0.422173
86520	26/07/2018--17:56:00	35.51	223	0.0204036	101.738	-0.407596
86580	26/07/2018--17:57:00	35.66	279	-0.133366	0.987678	-0.26183
86640	26/07/2018--17:58:00	35.77	34	-0.241005	0.987678	-0.203523
86700	26/07/2018--17:59:00	35.85	2	-0.333267	0.868887	-0.320136
86760	26/07/2018--18:00:00	35.94	0	-0.256382	0.883736	-0.290983
86820	26/07/2018--18:01:00	35.99	0	-0.348644	0.868887	-0.363866
86880	26/07/2018--18:02:00	36.04	3	-0.333267	0.883736	-0.290983
86940	26/07/2018--18:03:00	36.08	2	-0.225628	0.883736	-0.422173
87000	26/07/2018--18:04:00	36.15	0	-0.148743	0.987678	-0.290983
87060	26/07/2018--18:05:00	36.21	1	-0.179497	0.868887	-0.465903
87120	26/07/2018--18:06:00	36.16	55	-0.194874	0.943131	-0.247253
87180	26/07/2018--18:07:00	36.04	11	-0.241005	0.913433	-0.334713
87240	26/07/2018--18:08:00	35.92	38	-0.302513	0.839189	-0.290983
87300	26/07/2018--18:09:00	35.91	95	-0.394775	0.839189	-0.378443
87360	26/07/2018--18:10:00	35.89	0	-0.271759	0.883736	-0.39302
87420	26/07/2018--18:11:00	35.94	40	-0.31789	0.764944	-0.290983
87480	26/07/2018--18:12:00	35.98	4	-0.333267	0.868887	-0.34929
87540	26/07/2018--18:13:00	36	49	-0.271759	0.883736	-0.378443
87600	26/07/2018--18:14:00	36.05	58	-0.210251	0.868887	-0.13064
87660	26/07/2018--18:15:00	35.96	78	-0.117989	0.95798	-0.276406
87720	26/07/2018--18:16:00	35.9	174	0.0204036	0.913433	-0.116063
87780	26/07/2018--18:17:00	35.8	212	-0.148743	0.943131	-0.145217
87840	26/07/2018--18:18:00	35.73	114	0.00502658	0.972829	-0.247253
87900	26/07/2018--18:19:00	35.74	212	-0.210251	0.972829	-0.188947
87960	26/07/2018--18:20:00	35.81	159	0.712368	0.735246	0.000549904
88020	26/07/2018--18:21:00	35.94	55	0.450959	0.868887	-0.0723334
88080	26/07/2018--18:22:00	36.08	42	0.681614	0.735246	0.510733
88140	26/07/2018--18:23:00	36.17	29	0.573975	0.794642	0.248353
88200	26/07/2018--18:24:00	36.27	43	0.435582	0.868887	0.13174
88260	26/07/2018--18:25:00	36.35	130	-0.148743	0.987678	-0.203523
88320	26/07/2018--18:26:00	36.41	160	-0.16412	0.943131	-0.26183
88380	26/07/2018--18:27:00	36.31	167	-0.241005	0.928282	-0.276406
88440	26/07/2018--18:28:00	36.21	145	-0.0103504	0.913433	-0.30556
88500	26/07/2018--18:29:00	36.16	184	-0.271759	0.868887	-0.247253
88560	26/07/2018--18:30:00	36.11	18	-0.287136	0.616455	-0.742859
88620	26/07/2018--18:31:00	36.19	1	-0.256382	0.601606	-0.757436
88680	26/07/2018--18:32:00	36.24	0	-0.364021	0.601606	-0.728283
88740	26/07/2018--18:33:00	36.3	72	0.358697	0.943131	-0.116063
88800	26/07/2018--18:34:00	36.32	55	-0.456283	0.512512	-0.742859
88860	26/07/2018--18:35:00	36.36	5	-0.440906	0.512512	-0.757436
88920	26/07/2018--18:36:00	36.44	0	-0.425529	0.497663	-0.757436
88980	26/07/2018--18:37:00	36.5	3	-0.425529	0.497663	-0.757436
89040	26/07/2018--18:38:00	36.56	1	-0.425529	0.512512	-0.757436
89100	26/07/2018--18:39:00	36.61	1	-0.425529	0.497663	-0.757436
89160	26/07/2018--18:40:00	36.68	2	-0.425529	0.497663	-0.772013
89220	26/07/2018--18:41:00	36.71	2	-0.410152	0.512512	-0.757436
89280	26/07/2018--18:42:00	36.72	0	-0.440906	0.497663	-0.757436
89340	26/07/2018--18:43:00	36.77	1	-0.456283	0.482815	-0.757436
89400	26/07/2018--18:44:00	36.8	0	-0.487037	0.467966	-0.728283
89460	26/07/2018--18:45:00	36.83	1	-0.47166	0.482815	-0.742859
89520	26/07/2018--18:46:00	36.84	1	-0.563922	0.453117	-0.684553
89580	26/07/2018--18:47:00	36.82	0	-0.563922	0.453117	-0.699129
89640	26/07/2018--18:48:00	36.8	0	-0.502414	0.497663	-0.728283
89700	26/07/2018--18:49:00	36.8	0	-0.502414	0.512512	-0.713706
89760	26/07/2018--18:50:00	36.8	0	-0.517791	0.497663	-0.699129
89820	26/07/2018--18:51:00	36.8	0	-0.517791	0.497663	-0.699129
89880	26/07/2018--18:52:00	36.8	0	-0.456283	0.497663	-0.757436
89940	26/07/2018--18:53:00	36.82	0	-0.364021	0.54221	-0.772013
90000	26/07/2018--18:54:00	36.81	0	-0.394775	0.497663	-0.786589
90060	26/07/2018--18:55:00	36.83	1	-0.379398	0.497663	-0.786589
90120	26/07/2018--18:56:00	36.86	0	-0.394775	0.497663	-0.772013
90180	26/07/2018--18:57:00	36.87	0	-0.394775	0.497663	-0.786589
90240	26/07/2018--18:58:00	36.9	0	-0.425529	0.482815	-0.786589
90300	26/07/2018--18:59:00	36.91	0	-0.425529	0.482815	-0.786589
90360	26/07/2018--19:00:00	36.92	0	-0.410152	0.482815	-0.801166
90420	26/07/2018--19:01:00	36.95	0	-0.410152	0.482815	-0.801166
90480	26/07/2018--19:02:00	36.96	0	-0.410152	0.467966	-0.786589
90540	26/07/2018--19:03:00	36.97	0	-0.410152	0.467966	-0.786589
90600	26/07/2018--19:04:00	36.96	30	-0.640807	0.0521956	-0.801166
90660	26/07/2018--19:05:00	36.96	0	-0.640807	0.0521956	-0.786589
90720	26/07/2018--19:06:00	36.97	0	-0.640807	0.0373467	-0.786589
90780	26/07/2018--19:07:00	36.98	0	-0.656184	0.0373467	-0.772013
90840	26/07/2018--19:08:00	36.89	0	-0.7792	0.0224978	-0.669976
90900	26/07/2018--19:09:00	36.8	0	-0.763823	0.0224978	-0.669976
90960	26/07/2018--19:10:00	36.73	0	-0.7792	0.00764883	-0.669976
91020	26/07/2018--19:11:00	36.65	0	-0.7792	0.0224978	-0.655399
91080	26/07/2018--19:12:00	36.6	0	-0.7792	0.0224978	-0.655399
91140	26/07/2018--19:13:00	36.57	0	-0.794577	0.0373467	-0.640823
91200	26/07/2018--19:14:00	36.52	0	-0.7792	0.0373467	-0.655399
91260	26/07/2018--19:15:00	36.46	0	-0.748446	0.0521956	-0.699129
91320	26/07/2018--19:16:00	36.44	0	-0.733069	0.0521956	-0.713706
91380	26/07/2018--19:17:00	36.49	0	-0.717692	0.0670445	-0.728283
91440	26/07/2018--19:18:00	36.47	0	-0.7792	0.0224978	-0.655399
91500	26/07/2018--19:19:00	36.5	0	-0.7792	0.0224978	-0.655399
91560	26/07/2018--19:20:00	36.47	0	-0.794577	0.0224978	-0.655399
91620	26/07/2018--19:21:00	36.48	1	-0.47166	0.0224978	-0.903203
91680	26/07/2018--19:22:00	36.53	2	-0.487037	-0.022049	-0.903203
91740	26/07/2018--19:23:00	36.46	0	-0.47166	-0.022049	-0.903203
91800	26/07/2018--19:24:00	36.42	0	-0.456283	-0.022049	-0.917779
91860	26/07/2018--19:25:00	36.38	1	-0.440906	-0.022049	-0.932356
91920	26/07/2018--19:26:00	36.38	0	-0.47166	-0.0072001	-0.903203
91980	26/07/2018--19:27:00	36.39	0	-0.548545	-0.022049	-0.888626
92040	26/07/2018--19:28:00	36.45	9	-0.563922	0.0373467	-0.859473
92100	26/07/2018--19:29:00	36.46	0	-0.563922	0.0373467	-0.844896
92160	26/07/2018--19:30:00	36.51	0	-0.533168	0.0373467	-0.874049
92220	26/07/2018--19:31:00	36.53	0	-0.533168	0.0373467	-0.874049
92280	26/07/2018--19:32:00	36.55	0	-0.517791	0.0670445	-0.874049
92340	26/07/2018--19:33:00	36.55	0	-0.517791	0.0521956	-0.874049
92400	26/07/2018--19:34:00	36.6	0	-0.517791	0.0521956	-0.874049
92460	26/07/2018--19:35:00	36.61	0	-0.533168	0.0373467	-0.874049
92520	26/07/2018--19:36:00	36.64	0	-0.517791	0.0373467	-0.874049
92580	26/07/2018--19:37:00	36.65	0	-0.487037	0.0521956	-0.903203
92640	26/07/2018--19:38:00	36.66	0	-0.517791	0.0521956	-0.874049
92700	26/07/2018--19:39:00	36.66	0	-0.502414	0.0521956	-0.888626
92760	26/07/2018--19:40:00	36.65	0	-0.517791	0.0521956	-0.888626
92820	26/07/2018--19:41:00	36.65	0	-0.517791	0.0373467	-0.874049
92880	26/07/2018--19:42:00	36.66	0	-0.502414	0.0521956	-0.888626
92940	26/07/2018--19:43:00	36.66	0	-0.502414	0.0373467	-0.888626
93000	26/07/2018--19:44:00	36.66	0	-0.502414	0.0521956	-0.903203
93060	26/07/2018--19:45:00	36.67	0	-0.47166	0.0521956	-0.903203
93120	26/07/2018--19:46:00	36.68	0	-0.440906	0.0521956	-0.917779
93180	26/07/2018--19:47:00	36.68	0	-0.456283	0.0521956	-0.917779
93240	26/07/2018--19:48:00	36.68	0	-0.456283	0.0373467	-0.903203
93300	26/07/2018--19:49:00	36.68	0	-0.456283	0.0521956	-0.903203
93360	26/07/2018--19:50:00	36.7	0	-0.487037	0.0521956	-0.888626
93420	26/07/2018--19:51:00	36.69	0	-0.487037	0.0373467	-0.888626
93480	26/07/2018--19:52:00	36.7	0	-0.502414	0.0373467	-0.888626
93540	26/07/2018--19:53:00	36.71	0	-0.487037	0.0373467	-0.903203
93600	26/07/2018--19:54:00	36.7	0	-0.487037	0.0373467	-0.903203
93660	26/07/2018--19:55:00	36.69	0	-0.456283	0.0373467	-0.917779
93720	26/07/2018--19:56:00	36.7	0	-0.47166	0.0521956	-0.903203
93780	26/07/2018--19:57:00	36.7	0	-0.487037	0.0521956	-0.903203
93840	26/07/2018--19:58:00	36.72	0	-0.440906	0.0521956	-0.917779
93900	26/07/2018--19:59:00	36.73	0	-0.410152	0.0521956	-0.932356
93960	26/07/2018--20:00:00	36.72	1	-0.425529	0.0521956	-0.917779
94020	26/07/2018--20:01:00	36.73	0	-0.440906	0.0521956	-0.917779
94080	26/07/2018--20:02:00	36.74	0	-0.425529	0.0521956	-0.917779
94140	26/07/2018--20:03:00	36.77	0	-0.440906	0.0521956	-0.917779
94200	26/07/2018--20:04:00	36.78	0	-0.425529	0.0373467	-0.917779
94260	26/07/2018--20:05:00	36.78	1	-0.440906	0.0670445	-0.917779
94320	26/07/2018--20:06:00	36.79	0	-0.456283	0.0521956	-0.903203
94380	26/07/2018--20:07:00	36.8	0	-0.456283	0.0670445	-0.917779
94440	26/07/2018--20:08:00	36.8	0	-0.440906	0.0670445	-0.917779
94500	26/07/2018--20:09:00	36.8	0	-0.440906	0.0670445	-0.917779
94560	26/07/2018--20:10:00	36.82	0	-0.440906	0.0521956	-0.917779
94620	26/07/2018--20:11:00	36.82	0	-0.440906	0.0521956	-0.917779
94680	26/07/2018--20:12:00	36.82	0	-0.487037	0.0521956	-0.903203
94740	26/07/2018--20:13:00	36.82	2	-0.440906	0.0670445	-0.917779
94800	26/07/2018--20:14:00	36.81	0	-0.364021	0.0670445	-0.946932
94860	26/07/2018--20:15:00	36.83	0	-0.364021	0.0670445	-0.946932
94920	26/07/2018--20:16:00	36.84	0	-0.364021	0.0670445	-0.946932
94980	26/07/2018--20:17:00	36.85	0	-0.425529	0.0521956	-0.932356
95040	26/07/2018--20:18:00	36.85	0	-0.410152	0.0521956	-0.932356
95100	26/07/2018--20:19:00	36.86	0	-0.425529	0.0373467	-0.932356
95160	26/07/2018--20:20:00	36.86	1	-0.425529	0.0521956	-0.932356
95220	26/07/2018--20:21:00	36.85	0	-0.440906	0.0521956	-0.917779
95280	26/07/2018--20:22:00	36.84	1	-0.410152	0.0521956	-0.932356
95340	26/07/2018--20:23:00	36.84	0	-0.410152	0.0521956	-0.932356
95400	26/07/2018--20:24:00	36.86	0	-0.410152	0.0521956	-0.932356
95460	26/07/2018--20:25:00	36.86	0	-0.410152	0.0521956	-0.932356
95520	26/07/2018--20:26:00	36.86	0	-0.425529	0.0670445	-0.932356
95580	26/07/2018--20:27:00	36.86	0	-0.440906	0.0521956	-0.917779
95640	26/07/2018--20:28:00	36.86	0	-0.440906	0.0521956	-0.917779
95700	26/07/2018--20:29:00	36.86	0	-0.440906	0.0521956	-0.917779
95760	26/07/2018--20:30:00	36.85	0	-0.440906	0.0521956	-0.917779
95820	26/07/2018--20:31:00	36.84	0	-0.47166	0.0373467	-0.903203
95880	26/07/2018--20:32:00	36.86	0	-0.47166	0.0373467	-0.903203
95940	26/07/2018--20:33:00	36.87	0	-0.456283	0.0670445	-0.917779
96000	26/07/2018--20:34:00	36.86	0	-0.379398	0.0521956	-0.946932
96060	26/07/2018--20:35:00	36.86	0	-0.31789	-0.0072001	-0.976086
96120	26/07/2018--20:36:00	36.84	82	-0.287136	0.913433	-0.247253
96180	26/07/2018--20:37:00	36.69	44	0.112665	112.132	-0.2181
96240	26/07/2018--20:38:00	36.53	126	-0.210251	0.95798	-0.0286034
96300	26/07/2018--20:39:00	36.33	234	0.235681	0.943131	-0.0723334
96360	26/07/2018--20:40:00	36.07	123	0.789253	0.646153	-0.0140267
96420	26/07/2018--20:41:00	35.9	20	-0.610053	0.571908	-0.52421
96480	26/07/2018--20:42:00	35.73	1	-0.640807	0.571908	-0.495056
96540	26/07/2018--20:43:00	35.76	1	-0.62543	0.482815	-0.626246
96600	26/07/2018--20:44:00	35.88	0	-0.610053	0.512512	-0.611669
96660	26/07/2018--20:45:00	35.96	0	-0.62543	0.497663	-0.611669
96720	26/07/2018--20:46:00	36.02	4	0.00502658	0.675851	-0.772013
96780	26/07/2018--20:47:00	36.08	0	-0.302513	0.527361	-0.801166
96840	26/07/2018--20:48:00	36.07	214	-0.256382	0.883736	-0.378443
96900	26/07/2018--20:49:00	36.04	68	-0.333267	0.601606	-0.728283
96960	26/07/2018--20:50:00	36.11	1	-0.394775	0.616455	-0.669976
97020	26/07/2018--20:51:00	36.2	0	-0.348644	0.586757	-0.757436
97080	26/07/2018--20:52:00	36.28	0	-0.364021	0.54221	-0.772013
97140	26/07/2018--20:53:00	36.34	1	-0.394775	0.527361	-0.742859
97200	26/07/2018--20:54:00	36.38	20	-0.456283	0.616455	-0.640823
97260	26/07/2018--20:55:00	36.31	0	-0.456283	0.453117	-0.786589
97320	26/07/2018--20:56:00	36.29	0	-0.47166	0.453117	-0.757436
97380	26/07/2018--20:57:00	36.28	0	-0.487037	0.393721	-0.801166
97440	26/07/2018--20:58:00	36.3	1	-0.425529	0.512512	-0.757436
97500	26/07/2018--20:59:00	36.29	2	-0.440906	0.497663	-0.757436
97560	26/07/2018--21:00:00	36.3	0	-0.456283	0.512512	-0.742859
97620	26/07/2018--21:01:00	36.31	0	-0.425529	0.512512	-0.757436
97680	26/07/2018--21:02:00	36.32	5	-0.563922	0.497663	-0.655399
97740	26/07/2018--21:03:00	36.36	0	-0.533168	0.393721	-0.757436
97800	26/07/2018--21:04:00	36.38	0	-0.548545	0.349174	-0.728283
97860	26/07/2018--21:05:00	36.39	0	-0.487037	0.40857	-0.786589
97920	26/07/2018--21:06:00	36.4	0	-0.487037	0.40857	-0.786589
97980	26/07/2018--21:07:00	36.39	0	-0.487037	0.40857	-0.772013
98040	26/07/2018--21:08:00	36.43	0	-0.487037	0.40857	-0.772013
98100	26/07/2018--21:09:00	36.34	118	-0.271759	0.646153	-0.728283
98160	26/07/2018--21:10:00	36.21	0	-0.517791	0.438268	-0.757436
98220	26/07/2018--21:11:00	36.24	0	-0.533168	0.467966	-0.713706
98280	26/07/2018--21:12:00	36.27	0	-0.533168	0.453117	-0.742859
98340	26/07/2018--21:13:00	36.28	0	-0.517791	0.453117	-0.728283
98400	26/07/2018--21:14:00	36.3	0	-0.579299	0.467966	-0.669976
98460	26/07/2018--21:15:00	36.29	0	-0.640807	0.482815	-0.597093
98520	26/07/2018--21:16:00	36.29	0	-0.686938	0.467966	-0.56794
98580	26/07/2018--21:17:00	36.28	0	-0.7792	0.378872	-0.495056
98640	26/07/2018--21:18:00	36.33	0	-0.7792	0.378872	-0.509633
98700	26/07/2018--21:19:00	36.38	0	-0.7792	0.378872	-0.495056
98760	26/07/2018--21:20:00	36.45	0	-0.794577	0.438268	-0.407596
98820	26/07/2018--21:21:00	36.5	15	-0.886839	0.334325	-0.320136
98880	26/07/2018--21:22:00	36.56	1	-0.917593	0.304627	-0.247253
98940	26/07/2018--21:23:00	36.6	4	-0.825331	0.245232	-0.52421
99000	26/07/2018--21:24:00	36.64	0	-0.825331	0.289778	-0.495056
99060	26/07/2018--21:25:00	36.65	0	-0.717692	0.200685	-0.684553
99120	26/07/2018--21:26:00	36.63	0	-0.717692	0.185836	-0.699129
99180	26/07/2018--21:27:00	36.62	0	-0.763823	0.185836	-0.640823
99240	26/07/2018--21:28:00	36.59	0	-0.748446	0.200685	-0.655399
99300	26/07/2018--21:29:00	36.59	0	-0.748446	0.185836	-0.655399
99360	26/07/2018--21:30:00	36.6	0	-0.763823	0.170987	-0.655399
99420	26/07/2018--21:31:00	36.57	1	-0.702315	0.185836	-0.597093
99480	26/07/2018--21:32:00	36.58	0	-0.62543	0.215534	-0.772013
99540	26/07/2018--21:33:00	36.57	1	-0.610053	0.200685	-0.786589
99600	26/07/2018--21:34:00	36.57	0	-0.579299	0.245232	-0.786589
99660	26/07/2018--21:35:00	36.54	0	-0.563922	0.215534	-0.801166
99720	26/07/2018--21:36:00	36.54	1	-0.594676	0.230383	-0.801166
99780	26/07/2018--21:37:00	36.54	0	-0.640807	0.200685	-0.757436
99840	26/07/2018--21:38:00	36.55	0	-0.610053	0.215534	-0.772013
99900	26/07/2018--21:39:00	36.53	0	-0.594676	0.230383	-0.786589
99960	26/07/2018--21:40:00	36.54	0	-0.610053	0.230383	-0.772013
100020	26/07/2018--21:41:00	36.51	0	-0.594676	0.245232	-0.786589
100080	26/07/2018--21:42:00	36.53	0	-0.563922	0.289778	-0.786589
100140	26/07/2018--21:43:00	36.51	0	-0.594676	0.230383	-0.786589
100200	26/07/2018--21:44:00	36.51	0	-0.548545	0.27493	-0.801166
100260	26/07/2018--21:45:00	36.51	0	-0.594676	0.230383	-0.786589
100320	26/07/2018--21:46:00	36.51	0	-0.563922	0.170987	-0.830319
100380	26/07/2018--21:47:00	36.5	0	-0.47166	0.245232	-0.859473
100440	26/07/2018--21:48:00	36.49	6	-0.748446	0.27493	-0.640823
100500	26/07/2018--21:49:00	36.47	1	-0.579299	0.289778	-0.772013
100560	26/07/2018--21:50:00	36.47	0	-0.579299	0.289778	-0.772013
100620	26/07/2018--21:51:00	36.46	0	-0.579299	0.289778	-0.786589
100680	26/07/2018--21:52:00	36.48	0	-0.548545	0.304627	-0.786589
100740	26/07/2018--21:53:00	36.47	0	-0.548545	0.304627	-0.786589
100800	26/07/2018--21:54:00	36.48	0	-0.533168	0.319476	-0.801166
100860	26/07/2018--21:55:00	36.46	0	-0.533168	0.304627	-0.801166
100920	26/07/2018--21:56:00	36.48	0	-0.548545	0.304627	-0.801166
100980	26/07/2018--21:57:00	36.48	0	-0.533168	0.304627	-0.801166
101040	26/07/2018--21:58:00	36.45	0	-0.47166	0.319476	-0.830319
101100	26/07/2018--21:59:00	36.46	0	-0.487037	0.319476	-0.830319
101160	26/07/2018--22:00:00	36.47	0	-0.47166	0.319476	-0.830319
101220	26/07/2018--22:01:00	36.45	0	-0.47166	0.319476	-0.830319
101280	26/07/2018--22:02:00	36.46	0	-0.47166	0.334325	-0.815743
101340	26/07/2018--22:03:00	36.45	0	-0.487037	0.319476	-0.844896
101400	26/07/2018--22:04:00	36.44	0	-0.487037	0.319476	-0.815743
101460	26/07/2018--22:05:00	36.47	0	-0.487037	0.319476	-0.830319
101520	26/07/2018--22:06:00	36.46	0	0.0357806	103.222	0.13174
101580	26/07/2018--22:07:00	36.33	9	-0.809954	0.54221	-0.188947
101640	26/07/2018--22:08:00	36.37	0	-0.825331	0.527361	-0.17437
101700	26/07/2018--22:09:00	36.39	2	0.158796	100.253	-0.101487
101760	26/07/2018--22:10:00	36.21	0	0.143419	100.253	-0.13064
101820	26/07/2018--22:11:00	36.04	43	-0.271759	0.913433	-0.290983
101880	26/07/2018--22:12:00	35.84	18	0.435582	0.913433	-0.0286034
101940	26/07/2018--22:13:00	35.72	123	0.281812	0.972829	-0.0577567
102000	26/07/2018--22:14:00	35.61	228	0.604729	101.738	0.13174
102060	26/07/2018--22:15:00	35.48	119	-0.0103504	0.987678	-0.159793
102120	26/07/2018--22:16:00	35.35	0	0.0972885	0.987678	-0.17437
102180	26/07/2018--22:17:00	35.3	91	-0.287136	0.913433	-0.30556
102240	26/07/2018--22:18:00	35.24	0	-0.241005	0.95798	-0.188947
102300	26/07/2018--22:19:00	35.17	0	-0.333267	0.868887	-0.34929
102360	26/07/2018--22:20:00	35.09	0	-0.16412	0.987678	-0.08691
102420	26/07/2018--22:21:00	35.09	1	-0.256382	0.943131	-0.26183
102480	26/07/2018--22:22:00	35.09	0	-0.179497	0.972829	-0.13064
102540	26/07/2018--22:23:00	35.04	1	-0.133366	0.987678	-0.159793
102600	26/07/2018--22:24:00	35.03	47	0.204927	0.943131	-0.378443
102660	26/07/2018--22:25:00	35	1	0.297189	0.972829	-0.0577567
102720	26/07/2018--22:26:00	34.95	1	0.18955	0.987678	-0.188947
102780	26/07/2018--22:27:00	34.92	9	-0.563922	0.512512	-0.655399
102840	26/07/2018--22:28:00	34.94	0	-0.563922	0.527361	-0.655399
102900	26/07/2018--22:29:00	35.09	0	-0.563922	0.512512	-0.655399
102960	26/07/2018--22:30:00	35.23	0	-0.548545	0.527361	-0.640823
103020	26/07/2018--22:31:00	35.31	0	-0.548545	0.527361	-0.640823
103080	26/07/2018--22:32:00	35.43	0	-0.563922	0.527361	-0.640823
103140	26/07/2018--22:33:00	35.53	0	-0.563922	0.512512	-0.655399
103200	26/07/2018--22:34:00	35.61	0	-0.548545	0.527361	-0.655399
103260	26/07/2018--22:35:00	35.69	0	-0.548545	0.527361	-0.655399
103320	26/07/2018--22:36:00	35.77	0	-0.548545	0.527361	-0.640823
103380	26/07/2018--22:37:00	35.79	0	-0.548545	0.40857	-0.742859
103440	26/07/2018--22:38:00	35.87	0	-0.563922	0.527361	-0.655399
103500	26/07/2018--22:39:00	35.86	42	0.0665345	100.253	0.13174
103560	26/07/2018--22:40:00	35.64	3	-0.16412	0.95798	0.117163
103620	26/07/2018--22:41:00	35.41	0	0.0665345	0.972829	-0.08691
103680	26/07/2018--22:42:00	35.24	0	-0.102612	0.987678	-0.0431801
103740	26/07/2018--22:43:00	35.13	76	-0.210251	0.972829	-0.145217
103800	26/07/2018--22:44:00	35.11	54	0.0972885	101.738	0.117163
103860	26/07/2018--22:45:00	35.14	114	-0.194874	0.809491	-0.363866
103920	26/07/2018--22:46:00	35.13	118	-0.241005	0.898585	-0.363866
103980	26/07/2018--22:47:00	35.07	100	-0.271759	0.928282	-0.276406
104040	26/07/2018--22:48:00	35.04	42	-0.0872353	0.913433	0.13174
104100	26/07/2018--22:49:00	34.96	170	-0.31789	0.928282	-0.159793
104160	26/07/2018--22:50:00	34.83	23	-0.210251	0.928282	-0.276406
104220	26/07/2018--22:51:00	34.71	5	-0.16412	0.928282	-0.334713
104280	26/07/2018--22:52:00	34.61	157	-0.256382	0.95798	-0.13064
104340	26/07/2018--22:53:00	34.56	15	-0.364021	0.883736	-0.2181
104400	26/07/2018--22:54:00	34.57	44	-0.210251	0.987678	-0.13064
104460	26/07/2018--22:55:00	34.61	100	-0.333267	0.854038	-0.422173
104520	26/07/2018--22:56:00	34.63	69	0.0357806	100.253	-0.145217
104580	26/07/2018--22:57:00	34.63	24	-0.179497	0.972829	-0.08691
104640	26/07/2018--22:58:00	34.61	166	-0.194874	0.750095	-0.655399
104700	26/07/2018--22:59:00	34.59	0	-0.210251	0.6907	-0.699129
104760	26/07/2018--23:00:00	34.64	0	-0.241005	0.631304	-0.757436
104820	26/07/2018--23:01:00	34.68	0	-0.287136	0.616455	-0.757436
104880	26/07/2018--23:02:00	34.71	0	-0.210251	0.482815	-0.874049
104940	26/07/2018--23:03:00	34.77	0	-0.364021	0.512512	-0.801166
105000	26/07/2018--23:04:00	34.83	1	-0.348644	0.497663	-0.815743
105060	26/07/2018--23:05:00	34.93	67	0.112665	0.839189	-0.407596
105120	26/07/2018--23:06:00	34.87	129	-0.241005	0.467966	-0.874049
105180	26/07/2018--23:07:00	34.96	1	-0.256382	0.467966	-0.859473
105240	26/07/2018--23:08:00	35.11	0	-0.702315	0.40857	-0.582516
105300	26/07/2018--23:09:00	35.23	0	-0.702315	0.423419	-0.582516
105360	26/07/2018--23:10:00	35.32	0	-0.594676	0.378872	-0.742859
105420	26/07/2018--23:11:00	35.43	0	-0.533168	0.393721	-0.772013
105480	26/07/2018--23:12:00	35.51	0	-0.548545	0.393721	-0.742859
105540	26/07/2018--23:13:00	35.57	0	-0.502414	0.467966	-0.728283
105600	26/07/2018--23:14:00	35.63	1	-0.502414	0.453117	-0.742859
105660	26/07/2018--23:15:00	35.68	0	-0.487037	0.453117	-0.742859
105720	26/07/2018--23:16:00	35.73	0	-0.47166	0.467966	-0.757436
105780	26/07/2018--23:17:00	35.79	0	-0.502414	0.482815	-0.728283
105840	26/07/2018--23:18:00	35.82	1	-0.47166	0.482815	-0.757436
105900	26/07/2018--23:19:00	35.86	0	-0.517791	0.438268	-0.742859
105960	26/07/2018--23:20:00	35.89	0	-0.502414	0.467966	-0.742859
106020	26/07/2018--23:21:00	35.94	0	-0.502414	0.467966	-0.728283
106080	26/07/2018--23:22:00	35.96	0	-0.517791	0.453117	-0.742859
106140	26/07/2018--23:23:00	36.01	0	-0.517791	0.438268	-0.742859
106200	26/07/2018--23:24:00	36.04	0	-0.133366	0.601606	-0.815743
106260	26/07/2018--23:25:00	36.05	0	-0.16412	0.497663	-0.874049
106320	26/07/2018--23:26:00	36.08	0	-0.31789	0.40857	-0.874049
106380	26/07/2018--23:27:00	36.1	0	-0.31789	0.423419	-0.859473
106440	26/07/2018--23:28:00	36.11	0	-0.31789	0.40857	-0.874049
106500	26/07/2018--23:29:00	36.14	0	-0.31789	0.40857	-0.859473
106560	26/07/2018--23:30:00	36.15	0	-0.287136	0.423419	-0.874049
106620	26/07/2018--23:31:00	36.18	0	-0.364021	0.393721	-0.859473
106680	26/07/2018--23:32:00	36.19	0	-0.364021	0.40857	-0.859473
106740	26/07/2018--23:33:00	36.03	129	-0.871462	0.378872	-0.334713
106800	26/07/2018--23:34:00	35.82	0	-0.871462	0.364023	-0.334713
106860	26/07/2018--23:35:00	35.78	0	-0.871462	0.378872	-0.334713
106920	26/07/2018--23:36:00	35.79	0	-0.871462	0.378872	-0.320136
106980	26/07/2018--23:37:00	35.85	2	-0.809954	0.393721	-0.422173
107040	26/07/2018--23:38:00	35.88	0	-0.809954	0.393721	-0.422173
107100	26/07/2018--23:39:00	35.91	0	-0.809954	0.438268	-0.39302
107160	26/07/2018--23:40:00	35.93	0	-0.809954	0.438268	-0.39302
107220	26/07/2018--23:41:00	35.98	0	-0.809954	0.438268	-0.39302
107280	26/07/2018--23:42:00	35.99	0	-0.809954	0.438268	-0.39302
107340	26/07/2018--23:43:00	36	0	-0.809954	0.438268	-0.378443
107400	26/07/2018--23:44:00	36.02	0	-0.809954	0.438268	-0.378443
107460	26/07/2018--23:45:00	36.04	0	-0.809954	0.438268	-0.378443
107520	26/07/2018--23:46:00	36.04	0	-0.809954	0.438268	-0.363866
107580	26/07/2018--23:47:00	36.05	0	-0.809954	0.438268	-0.378443
107640	26/07/2018--23:48:00	36.06	0	-0.809954	0.438268	-0.378443
107700	26/07/2018--23:49:00	35.97	135	0.466336	0.794642	-0.43675
107760	26/07/2018--23:50:00	35.75	102	-0.0872353	0.95798	-0.232677
107820	26/07/2018--23:51:00	35.56	81	0.912269	0.349174	0.292083
107880	26/07/2018--23:52:00	35.35	127	0.204927	101.738	0.102586
107940	26/07/2018--23:53:00	35.23	144	-0.364021	0.868887	-0.290983
108000	26/07/2018--23:54:00	35.14	151	0.973777	0.423419	0.26293
108060	26/07/2018--23:55:00	35	132	-0.410152	0.156138	0.889726
108120	26/07/2018--23:56:00	34.99	4	-0.0103504	0.289778	0.962609
108180	26/07/2018--23:57:00	35	0	-0.0103504	0.27493	0.948032
108240	26/07/2018--23:58:00	35.03	0	0.0204036	0.349174	0.933456
108300	26/07/2018--23:59:00	35.04	0	0.0204036	0.349174	0.933456
108360	27/07/2018--00:00:00	35.02	0	0.0357806	0.349174	0.933456
108420	27/07/2018--00:01:00	35.02	0	0.0204036	0.364023	0.933456
108480	27/07/2018--00:02:00	35.04	0	0.0204036	0.349174	0.933456
108540	27/07/2018--00:03:00	35.02	0	0.0204036	0.349174	0.933456
108600	27/07/2018--00:04:00	35.04	0	0.0204036	0.378872	0.918879
108660	27/07/2018--00:05:00	35.04	0	0.0204036	0.364023	0.933456
108720	27/07/2018--00:06:00	35.01	8	0.0357806	0.334325	0.933456
108780	27/07/2018--00:07:00	35.01	0	0.0357806	0.334325	0.933456
108840	27/07/2018--00:08:00	35.02	0	0.0357806	0.334325	0.933456
108900	27/07/2018--00:09:00	34.99	0	0.0357806	0.334325	0.933456
108960	27/07/2018--00:10:00	34.99	0	0.0357806	0.319476	0.948032
109020	27/07/2018--00:11:00	35	0	0.0357806	0.334325	0.933456
109080	27/07/2018--00:12:00	34.96	0	0.0357806	0.334325	0.933456
109140	27/07/2018--00:13:00	34.95	0	0.0357806	0.334325	0.933456
109200	27/07/2018--00:14:00	34.91	0	0.0511575	0.334325	0.933456
109260	27/07/2018--00:15:00	34.88	0	0.0357806	0.334325	0.933456
109320	27/07/2018--00:16:00	34.89	0	0.0357806	0.334325	0.933456
109380	27/07/2018--00:17:00	34.87	0	0.0357806	0.334325	0.933456
109440	27/07/2018--00:18:00	34.86	0	0.0357806	0.334325	0.948032
109500	27/07/2018--00:19:00	34.84	0	0.0357806	0.334325	0.933456
109560	27/07/2018--00:20:00	34.82	0	0.0511575	0.334325	0.933456
109620	27/07/2018--00:21:00	34.82	0	0.0357806	0.334325	0.933456
109680	27/07/2018--00:22:00	34.81	0	0.0357806	0.319476	0.933456
109740	27/07/2018--00:23:00	34.8	0	0.0511575	0.334325	0.933456
109800	27/07/2018--00:24:00	34.78	0	0.0357806	0.334325	0.933456
109860	27/07/2018--00:25:00	34.79	0	0.0357806	0.334325	0.933456
109920	27/07/2018--00:26:00	34.8	0	0.0511575	0.334325	0.948032
109980	27/07/2018--00:27:00	34.8	0	0.0357806	0.319476	0.933456
110040	27/07/2018--00:28:00	34.77	0	0.0511575	0.334325	0.933456
110100	27/07/2018--00:29:00	34.76	0	0.0511575	0.334325	0.933456
110160	27/07/2018--00:30:00	34.73	0	0.0357806	0.334325	0.933456
110220	27/07/2018--00:31:00	34.72	0	0.0665345	0.349174	0.933456
110280	27/07/2018--00:32:00	34.72	0	0.0665345	0.334325	0.933456
110340	27/07/2018--00:33:00	34.69	0	0.0819115	0.334325	0.933456
110400	27/07/2018--00:34:00	34.68	0	0.0819115	0.334325	0.933456
110460	27/07/2018--00:35:00	34.68	0	0.0819115	0.334325	0.933456
110520	27/07/2018--00:36:00	34.67	0	0.0819115	0.334325	0.933456
110580	27/07/2018--00:37:00	34.64	0	0.0819115	0.334325	0.933456
110640	27/07/2018--00:38:00	34.66	0	0.0819115	0.334325	0.933456
110700	27/07/2018--00:39:00	34.68	0	0.0819115	0.334325	0.933456
110760	27/07/2018--00:40:00	34.68	0	0.0819115	0.319476	0.933456
110820	27/07/2018--00:41:00	34.7	0	0.0819115	0.334325	0.933456
110880	27/07/2018--00:42:00	34.67	0	0.0972885	0.334325	0.933456
110940	27/07/2018--00:43:00	34.68	0	0.0972885	0.319476	0.933456
111000	27/07/2018--00:44:00	34.68	0	0.0972885	0.319476	0.933456
111060	27/07/2018--00:45:00	34.67	0	0.0819115	0.319476	0.933456
111120	27/07/2018--00:46:00	34.66	0	0.0819115	0.319476	0.948032
111180	27/07/2018--00:47:00	34.64	0	0.0972885	0.319476	0.948032
111240	27/07/2018--00:48:00	34.65	0	0.0819115	0.319476	0.933456
111300	27/07/2018--00:49:00	34.64	0	0.0972885	0.319476	0.933456
111360	27/07/2018--00:50:00	34.64	0	0.0819115	0.319476	0.933456
111420	27/07/2018--00:51:00	34.61	0	0.0972885	0.319476	0.933456
111480	27/07/2018--00:52:00	34.63	0	0.0972885	0.319476	0.933456
111540	27/07/2018--00:53:00	34.62	0	0.0819115	0.319476	0.933456
111600	27/07/2018--00:54:00	34.6	0	0.0819115	0.319476	0.933456
111660	27/07/2018--00:55:00	34.59	0	0.0819115	0.319476	0.948032
111720	27/07/2018--00:56:00	34.58	0	0.0972885	0.319476	0.933456
111780	27/07/2018--00:57:00	34.6	0	0.0972885	0.319476	0.933456
111840	27/07/2018--00:58:00	34.59	0	0.0972885	0.304627	0.948032
111900	27/07/2018--00:59:00	34.58	0	0.112665	0.319476	0.948032
111960	27/07/2018--01:00:00	34.57	0	0.0972885	0.304627	0.948032
112020	27/07/2018--01:01:00	34.61	23	-0.656184	-0.363574	-0.713706
112080	27/07/2018--01:02:00	34.68	0	-0.640807	-0.348725	-0.728283
112140	27/07/2018--01:03:00	34.75	0	-0.62543	-0.348725	-0.742859
112200	27/07/2018--01:04:00	34.82	2	-0.610053	-0.348725	-0.757436
112260	27/07/2018--01:05:00	34.87	2	-0.610053	-0.348725	-0.757436
112320	27/07/2018--01:06:00	34.93	0	-0.610053	-0.348725	-0.757436
112380	27/07/2018--01:07:00	34.97	0	-0.594676	-0.333877	-0.772013
112440	27/07/2018--01:08:00	35.02	0	-0.594676	-0.333877	-0.772013
112500	27/07/2018--01:09:00	35.04	0	-0.517791	-0.229934	-0.859473
112560	27/07/2018--01:10:00	35.07	0	-0.533168	-0.244783	-0.844896
112620	27/07/2018--01:11:00	35.11	0	-0.533168	-0.244783	-0.844896
112680	27/07/2018--01:12:00	35.18	0	-0.533168	-0.244783	-0.844896
112740	27/07/2018--01:13:00	35.2	0	-0.533168	-0.244783	-0.844896
112800	27/07/2018--01:14:00	35.25	0	-0.533168	-0.244783	-0.844896
112860	27/07/2018--01:15:00	35.29	0	-0.533168	-0.244783	-0.844896
112920	27/07/2018--01:16:00	35.31	0	-0.533168	-0.244783	-0.844896
112980	27/07/2018--01:17:00	35.34	0	-0.533168	-0.244783	-0.844896
113040	27/07/2018--01:18:00	35.38	0	-0.533168	-0.244783	-0.844896
113100	27/07/2018--01:19:00	35.41	0	-0.533168	-0.244783	-0.844896
113160	27/07/2018--01:20:00	35.44	0	-0.702315	-0.319028	-0.699129
113220	27/07/2018--01:21:00	35.44	0	-0.686938	-0.319028	-0.699129
113280	27/07/2018--01:22:00	35.46	0	-0.686938	-0.304179	-0.699129
113340	27/07/2018--01:23:00	35.45	0	-0.702315	-0.304179	-0.699129
113400	27/07/2018--01:24:00	35.47	0	-0.702315	-0.319028	-0.699129
113460	27/07/2018--01:25:00	35.49	0	-0.702315	-0.319028	-0.699129
113520	27/07/2018--01:26:00	35.5	0	-0.594676	-0.274481	-0.801166
113580	27/07/2018--01:27:00	35.54	0	-0.579299	-0.274481	-0.801166
113640	27/07/2018--01:28:00	35.57	0	-0.594676	-0.28933	-0.801166
113700	27/07/2018--01:29:00	35.63	0	-0.579299	-0.274481	-0.801166
113760	27/07/2018--01:30:00	35.64	0	-0.579299	-0.274481	-0.801166
113820	27/07/2018--01:31:00	35.66	0	-0.579299	-0.274481	-0.801166
113880	27/07/2018--01:32:00	35.69	0	-0.579299	-0.28933	-0.801166
113940	27/07/2018--01:33:00	35.71	0	-0.579299	-0.274481	-0.801166
114000	27/07/2018--01:34:00	35.73	0	-0.579299	-0.274481	-0.815743
114060	27/07/2018--01:35:00	35.76	0	-0.579299	-0.274481	-0.801166
114120	27/07/2018--01:36:00	35.76	0	-0.579299	-0.28933	-0.801166
114180	27/07/2018--01:37:00	35.79	0	-0.563922	-0.274481	-0.801166
114240	27/07/2018--01:38:00	35.79	0	-0.579299	-0.274481	-0.801166
114300	27/07/2018--01:39:00	35.82	0	-0.579299	-0.274481	-0.801166
114360	27/07/2018--01:40:00	35.84	0	-0.563922	-0.274481	-0.815743
114420	27/07/2018--01:41:00	35.85	0	-0.579299	-0.274481	-0.801166
114480	27/07/2018--01:42:00	35.88	0	-0.563922	-0.274481	-0.815743
114540	27/07/2018--01:43:00	35.88	0	-0.579299	-0.28933	-0.801166
114600	27/07/2018--01:44:00	35.89	0	-0.563922	-0.274481	-0.815743
114660	27/07/2018--01:45:00	35.92	0	-0.563922	-0.274481	-0.815743
114720	27/07/2018--01:46:00	35.9	0	-0.563922	-0.274481	-0.815743
114780	27/07/2018--01:47:00	35.94	0	-0.579299	-0.28933	-0.801166
114840	27/07/2018--01:48:00	35.96	0	-0.563922	-0.274481	-0.815743
114900	27/07/2018--01:49:00	35.98	0	-0.563922	-0.274481	-0.815743
114960	27/07/2018--01:50:00	35.96	0	-0.563922	-0.274481	-0.815743
115020	27/07/2018--01:51:00	35.98	0	-0.563922	-0.274481	-0.815743
115080	27/07/2018--01:52:00	36	0	-0.563922	-0.28933	-0.815743
115140	27/07/2018--01:53:00	36.01	0	-0.563922	-0.274481	-0.815743
115200	27/07/2018--01:54:00	36	0	-0.563922	-0.274481	-0.815743
115260	27/07/2018--01:55:00	36.02	0	-0.563922	-0.28933	-0.801166
115320	27/07/2018--01:56:00	36.04	0	-0.579299	-0.28933	-0.801166
115380	27/07/2018--01:57:00	36.03	0	-0.563922	-0.274481	-0.815743
115440	27/07/2018--01:58:00	36.06	0	-0.563922	-0.274481	-0.815743
115500	27/07/2018--01:59:00	36.07	0	-0.548545	-0.274481	-0.815743
115560	27/07/2018--02:00:00	36.09	0	-0.563922	-0.274481	-0.815743
115620	27/07/2018--02:01:00	36.07	0	-0.548545	-0.274481	-0.830319
115680	27/07/2018--02:02:00	36.09	0	-0.563922	-0.274481	-0.815743
115740	27/07/2018--02:03:00	36.1	0	-0.563922	-0.28933	-0.815743
115800	27/07/2018--02:04:00	36.09	0	-0.548545	-0.274481	-0.815743
115860	27/07/2018--02:05:00	36.11	0	-0.563922	-0.274481	-0.815743
115920	27/07/2018--02:06:00	36.11	0	-0.563922	-0.274481	-0.815743
115980	27/07/2018--02:07:00	36.12	0	-0.563922	-0.274481	-0.815743
116040	27/07/2018--02:08:00	36.14	0	-0.548545	-0.274481	-0.815743
116100	27/07/2018--02:09:00	36.15	0	-0.548545	-0.274481	-0.815743
116160	27/07/2018--02:10:00	36.14	0	-0.548545	-0.274481	-0.815743
116220	27/07/2018--02:11:00	36.15	0	-0.548545	-0.274481	-0.815743
116280	27/07/2018--02:12:00	36.17	0	-0.548545	-0.274481	-0.815743
116340	27/07/2018--02:13:00	36.18	0	-0.563922	-0.28933	-0.815743
116400	27/07/2018--02:14:00	36.18	0	-0.548545	-0.274481	-0.815743
116460	27/07/2018--02:15:00	36.19	0	-0.563922	-0.28933	-0.815743
116520	27/07/2018--02:16:00	36.18	0	-0.548545	-0.274481	-0.815743
116580	27/07/2018--02:17:00	36.14	2	-0.117989	0.200685	0.977186
116640	27/07/2018--02:18:00	35.96	0	-0.0872353	0.215534	0.977186
116700	27/07/2018--02:19:00	35.81	0	-0.0718583	0.230383	0.962609
116760	27/07/2018--02:20:00	35.68	0	-0.0718583	0.230383	0.962609
116820	27/07/2018--02:21:00	35.57	0	-0.0718583	0.230383	0.962609
116880	27/07/2018--02:22:00	35.49	0	-0.0564814	0.230383	0.962609
116940	27/07/2018--02:23:00	35.41	0	-0.0564814	0.245232	0.962609
117000	27/07/2018--02:24:00	35.35	0	-0.0564814	0.245232	0.962609
117060	27/07/2018--02:25:00	35.3	0	-0.0411044	0.230383	0.962609
117120	27/07/2018--02:26:00	35.27	0	-0.0411044	0.245232	0.962609
117180	27/07/2018--02:27:00	35.24	0	-0.0411044	0.245232	0.962609
117240	27/07/2018--02:28:00	35.21	0	-0.0257274	0.260081	0.962609
117300	27/07/2018--02:29:00	35.15	0	-0.0257274	0.245232	0.962609
117360	27/07/2018--02:30:00	35.11	0	-0.0257274	0.260081	0.962609
117420	27/07/2018--02:31:00	35.08	0	-0.0257274	0.260081	0.962609
117480	27/07/2018--02:32:00	35.1	0	-0.0257274	0.260081	0.962609
117540	27/07/2018--02:33:00	35.07	0	-0.0257274	0.245232	0.962609
117600	27/07/2018--02:34:00	35.04	0	-0.0103504	0.260081	0.962609
117660	27/07/2018--02:35:00	35.04	0	-0.0103504	0.245232	0.962609
117720	27/07/2018--02:36:00	35.04	0	-0.0103504	0.260081	0.962609
117780	27/07/2018--02:37:00	35	0	-0.0103504	0.260081	0.962609
117840	27/07/2018--02:38:00	34.99	0	-0.0103504	0.260081	0.962609
117900	27/07/2018--02:39:00	34.98	0	-0.410152	0.156138	0.904302
117960	27/07/2018--02:40:00	34.94	0	-0.394775	0.141289	0.918879
118020	27/07/2018--02:41:00	34.87	0	-0.379398	0.141289	0.918879
118080	27/07/2018--02:42:00	34.82	0	-0.379398	0.141289	0.918879
118140	27/07/2018--02:43:00	34.78	0	-0.379398	0.141289	0.904302
118200	27/07/2018--02:44:00	34.72	0	-0.287136	0.170987	0.948032
118260	27/07/2018--02:45:00	34.73	30	-0.579299	-0.319028	-0.786589
118320	27/07/2018--02:46:00	34.78	0	-0.579299	-0.319028	-0.801166
118380	27/07/2018--02:47:00	34.83	1	-0.748446	-0.348725	-0.699129
118440	27/07/2018--02:48:00	34.9	3	-0.640807	-0.319028	-0.728283
118500	27/07/2018--02:49:00	34.96	0	-0.640807	-0.319028	-0.742859
118560	27/07/2018--02:50:00	35.02	1	-0.640807	-0.319028	-0.742859
118620	27/07/2018--02:51:00	35.05	0	-0.62543	-0.319028	-0.757436
118680	27/07/2018--02:52:00	35.09	0	-0.640807	-0.319028	-0.757436
118740	27/07/2018--02:53:00	35.13	0	-0.62543	-0.319028	-0.757436
118800	27/07/2018--02:54:00	35.19	1	-0.610053	-0.319028	-0.757436
118860	27/07/2018--02:55:00	35.23	0	-0.62543	-0.319028	-0.757436
118920	27/07/2018--02:56:00	35.24	0	-0.610053	-0.319028	-0.772013
118980	27/07/2018--02:57:00	35.27	0	-0.62543	-0.319028	-0.757436
119040	27/07/2018--02:58:00	35.3	3	-0.548545	-0.319028	-0.815743
119100	27/07/2018--02:59:00	35.33	3	-0.364021	-0.170538	-0.946932
119160	27/07/2018--03:00:00	35.35	0	-0.364021	-0.170538	-0.946932
119220	27/07/2018--03:01:00	35.38	0	-0.364021	-0.170538	-0.946932
119280	27/07/2018--03:02:00	35.39	0	-0.364021	-0.170538	-0.946932
119340	27/07/2018--03:03:00	35.38	0	-0.364021	-0.170538	-0.946932
119400	27/07/2018--03:04:00	35.4	0	-0.364021	-0.170538	-0.946932
119460	27/07/2018--03:05:00	35.42	2	-0.364021	-0.170538	-0.946932
119520	27/07/2018--03:06:00	35.41	10	0.573975	0.0373467	-0.830319
119580	27/07/2018--03:07:00	35.52	0	0.604729	0.0373467	-0.815743
119640	27/07/2018--03:08:00	35.55	0	0.620106	0.0373467	-0.801166
119700	27/07/2018--03:09:00	35.59	0	0.543221	0.0224978	-0.874049
119760	27/07/2018--03:10:00	35.57	0	0.527844	0.0224978	-0.874049
119820	27/07/2018--03:11:00	35.57	0	0.527844	0.0224978	-0.874049
119880	27/07/2018--03:12:00	35.59	0	0.543221	0.0224978	-0.874049
119940	27/07/2018--03:13:00	35.61	0	0.543221	0.0224978	-0.859473
120000	27/07/2018--03:14:00	35.62	0	0.543221	0.0224978	-0.859473
120060	27/07/2018--03:15:00	35.62	0	0.543221	0.0224978	-0.859473
120120	27/07/2018--03:16:00	35.62	0	0.543221	0.00764883	-0.859473
120180	27/07/2018--03:17:00	35.63	0	0.543221	0.00764883	-0.859473
120240	27/07/2018--03:18:00	35.65	0	0.543221	0.00764883	-0.859473
120300	27/07/2018--03:19:00	35.67	0	0.543221	0.00764883	-0.859473
120360	27/07/2018--03:20:00	35.67	0	0.543221	0.0224978	-0.859473
120420	27/07/2018--03:21:00	35.68	0	0.543221	0.00764883	-0.874049
120480	27/07/2018--03:22:00	35.69	0	-0.31789	-0.28933	-0.932356
120540	27/07/2018--03:23:00	35.73	0	-0.31789	-0.28933	-0.932356
120600	27/07/2018--03:24:00	35.75	0	-0.31789	-0.28933	-0.932356
120660	27/07/2018--03:25:00	35.73	0	-0.302513	-0.28933	-0.932356
120720	27/07/2018--03:26:00	35.73	0	-0.302513	-0.28933	-0.932356
120780	27/07/2018--03:27:00	35.72	0	-0.31789	-0.28933	-0.932356
120840	27/07/2018--03:28:00	35.74	0	-0.31789	-0.28933	-0.932356
120900	27/07/2018--03:29:00	35.72	0	-0.302513	-0.28933	-0.932356
120960	27/07/2018--03:30:00	35.72	0	-0.302513	-0.304179	-0.932356
121020	27/07/2018--03:31:00	35.72	0	-0.31789	-0.304179	-0.932356
121080	27/07/2018--03:32:00	35.71	0	-0.31789	-0.28933	-0.932356
121140	27/07/2018--03:33:00	35.75	0	-0.31789	-0.28933	-0.932356
121200	27/07/2018--03:34:00	35.74	0	-0.31789	-0.28933	-0.932356
121260	27/07/2018--03:35:00	35.75	0	-0.31789	-0.28933	-0.932356
121320	27/07/2018--03:36:00	35.74	0	-0.31789	-0.28933	-0.932356
121380	27/07/2018--03:37:00	35.75	0	-0.31789	-0.28933	-0.932356
121440	27/07/2018--03:38:00	35.76	0	-0.31789	-0.28933	-0.932356
121500	27/07/2018--03:39:00	35.77	0	-0.31789	-0.304179	-0.932356
121560	27/07/2018--03:40:00	35.76	0	-0.31789	-0.28933	-0.932356
121620	27/07/2018--03:41:00	35.77	0	-0.31789	-0.274481	-0.932356
121680	27/07/2018--03:42:00	35.78	0	-0.31789	-0.274481	-0.932356
121740	27/07/2018--03:43:00	35.79	0	-0.31789	-0.274481	-0.932356
121800	27/07/2018--03:44:00	35.79	0	-0.31789	-0.274481	-0.932356
121860	27/07/2018--03:45:00	35.8	0	-0.31789	-0.274481	-0.932356
121920	27/07/2018--03:46:00	35.81	0	-0.333267	-0.274481	-0.932356
121980	27/07/2018--03:47:00	35.81	0	-0.31789	-0.274481	-0.932356
122040	27/07/2018--03:48:00	35.8	0	-0.31789	-0.274481	-0.932356
122100	27/07/2018--03:49:00	35.81	0	-0.31789	-0.274481	-0.932356
122160	27/07/2018--03:50:00	35.84	0	-0.31789	-0.274481	-0.932356
122220	27/07/2018--03:51:00	35.83	0	-0.31789	-0.274481	-0.932356
122280	27/07/2018--03:52:00	35.85	0	-0.31789	-0.274481	-0.932356
122340	27/07/2018--03:53:00	35.85	0	-0.333267	-0.274481	-0.932356
122400	27/07/2018--03:54:00	35.85	0	-0.31789	-0.274481	-0.932356
122460	27/07/2018--03:55:00	35.86	0	-0.31789	-0.274481	-0.932356
122520	27/07/2018--03:56:00	35.86	1	-0.271759	-0.259632	-0.932356
122580	27/07/2018--03:57:00	35.9	3	0.312566	0.0818935	-0.961509
122640	27/07/2018--03:58:00	35.91	0	0.435582	0.0373467	-0.917779
122700	27/07/2018--03:59:00	35.93	0	0.435582	0.0373467	-0.917779
122760	27/07/2018--04:00:00	35.93	18	0.527844	0.141289	-0.874049
122820	27/07/2018--04:01:00	35.96	0	0.49709	0.141289	-0.874049
122880	27/07/2018--04:02:00	35.95	0	0.389451	0.111591	-0.932356
122940	27/07/2018--04:03:00	35.95	0	0.389451	0.111591	-0.932356
123000	27/07/2018--04:04:00	35.94	0	0.389451	0.111591	-0.932356
123060	27/07/2018--04:05:00	35.95	0	0.374074	0.111591	-0.946932
123120	27/07/2018--04:06:00	35.95	0	0.389451	0.111591	-0.932356
123180	27/07/2018--04:07:00	35.94	0	0.389451	0.111591	-0.932356
123240	27/07/2018--04:08:00	35.96	0	0.389451	0.111591	-0.932356
123300	27/07/2018--04:09:00	35.95	0	0.389451	0.12644	-0.932356
123360	27/07/2018--04:10:00	35.95	0	0.389451	0.111591	-0.932356
123420	27/07/2018--04:11:00	35.96	0	0.389451	0.111591	-0.932356
123480	27/07/2018--04:12:00	35.98	0	0.389451	0.111591	-0.932356
123540	27/07/2018--04:13:00	35.96	0	-0.425529	-0.111143	-0.932356
123600	27/07/2018--04:14:00	35.95	0	-0.425529	-0.0962937	-0.932356
123660	27/07/2018--04:15:00	35.94	0	-0.425529	-0.0962937	-0.932356
123720	27/07/2018--04:16:00	35.95	1	0.312566	0.0373467	-0.976086
123780	27/07/2018--04:17:00	35.94	0	0.312566	0.0373467	-0.961509
123840	27/07/2018--04:18:00	35.93	0	0.312566	0.0373467	-0.961509
123900	27/07/2018--04:19:00	35.95	0	0.297189	0.0521956	-0.976086
123960	27/07/2018--04:20:00	35.95	0	0.297189	0.0521956	-0.961509
124020	27/07/2018--04:21:00	35.96	5	0.312566	0.0521956	-0.976086
124080	27/07/2018--04:22:00	35.96	0	0.297189	0.0521956	-0.961509
124140	27/07/2018--04:23:00	35.96	3	0.297189	0.0521956	-0.961509
124200	27/07/2018--04:24:00	35.98	1	0.312566	0.0521956	-0.976086
124260	27/07/2018--04:25:00	35.98	1	0.297189	0.0521956	-0.976086
124320	27/07/2018--04:26:00	35.98	1	0.297189	0.0521956	-0.976086
124380	27/07/2018--04:27:00	36	1	0.297189	0.0521956	-0.976086
124440	27/07/2018--04:28:00	36	0	0.312566	0.0521956	-0.976086
124500	27/07/2018--04:29:00	36	1	0.297189	0.0521956	-0.976086
124560	27/07/2018--04:30:00	36	2	0.312566	0.0521956	-0.961509
124620	27/07/2018--04:31:00	36.01	1	0.297189	0.0521956	-0.961509
124680	27/07/2018--04:32:00	36.02	1	0.312566	0.0521956	-0.976086
124740	27/07/2018--04:33:00	36.01	2	0.297189	0.0521956	-0.976086
124800	27/07/2018--04:34:00	36.02	0	0.312566	0.0521956	-0.976086
124860	27/07/2018--04:35:00	36.03	4	0.297189	0.0521956	-0.976086
124920	27/07/2018--04:36:00	36.03	1	0.297189	0.0521956	-0.961509
124980	27/07/2018--04:37:00	36.03	3	0.312566	0.0521956	-0.976086
125040	27/07/2018--04:38:00	36.04	0	0.297189	0.0521956	-0.976086
125100	27/07/2018--04:39:00	36.03	1	0.312566	0.0521956	-0.976086
125160	27/07/2018--04:40:00	36.05	0	0.297189	0.0521956	-0.976086
125220	27/07/2018--04:41:00	36.04	1	0.297189	0.0521956	-0.976086
125280	27/07/2018--04:42:00	36.06	0	0.297189	0.0521956	-0.976086
125340	27/07/2018--04:43:00	36.06	0	0.297189	0.0521956	-0.976086
125400	27/07/2018--04:44:00	36.06	0	0.297189	0.0521956	-0.976086
125460	27/07/2018--04:45:00	36.07	0	0.297189	0.0521956	-0.961509
125520	27/07/2018--04:46:00	36.08	0	0.297189	0.0521956	-0.961509
125580	27/07/2018--04:47:00	36.05	0	0.312566	0.0521956	-0.976086
125640	27/07/2018--04:48:00	36.07	0	0.312566	0.0521956	-0.961509
125700	27/07/2018--04:49:00	36.09	0	0.312566	0.0521956	-0.976086
125760	27/07/2018--04:50:00	36.1	6	-0.410152	-0.215085	-0.917779
125820	27/07/2018--04:51:00	36.14	0	-0.410152	-0.229934	-0.917779
125880	27/07/2018--04:52:00	36.15	0	-0.394775	-0.215085	-0.917779
125940	27/07/2018--04:53:00	36.15	0	-0.394775	-0.215085	-0.917779
126000	27/07/2018--04:54:00	36.14	0	-0.394775	-0.215085	-0.917779
126060	27/07/2018--04:55:00	36.14	0	-0.394775	-0.215085	-0.917779
126120	27/07/2018--04:56:00	36.14	0	-0.394775	-0.215085	-0.917779
126180	27/07/2018--04:57:00	36.11	0	-0.394775	-0.215085	-0.917779
126240	27/07/2018--04:58:00	36.12	0	-0.394775	-0.200236	-0.932356
126300	27/07/2018--04:59:00	36.13	0	-0.379398	-0.200236	-0.932356
126360	27/07/2018--05:00:00	36.11	0	-0.394775	-0.200236	-0.917779
