# Supplementary material for: A randomized cross-over trial investigating differences in 24-h personal air and skin temperatures using wearable sensors between two climatologically contrasting settings
Source: Sci Rep. 2021 Nov 10;11:22020. doi: 10.1038/s41598-021-01180-y (PMC8580978; doi:10.1038/s41598-021-01180-y)
Supplement: Supplementary file 2 — Supplementary Data. [file 41598_2021_1180_MOESM2_ESM.zip › New folder/new/T54_A2new.csv]

Index	Date	Temperature	Activity	X-axis	Y-axis	Z-axis	Marker
63600	13/09/2018--05:00:00	28.59	0	0.169384	-0.906321	0.314885
63660	13/09/2018--05:01:00	28.59	0	0.169384	-0.92113	0.314885
63720	13/09/2018--05:02:00	28.59	0	0.169384	-0.92113	0.314885
63780	13/09/2018--05:03:00	28.58	0	0.169384	-0.92113	0.314885
63840	13/09/2018--05:04:00	28.58	0	0.169384	-0.92113	0.300291
63900	13/09/2018--05:05:00	28.6	0	0.169384	-0.92113	0.314885
63960	13/09/2018--05:06:00	28.59	0	0.169384	-0.92113	0.300291
64020	13/09/2018--05:07:00	28.58	0	0.153981	-0.906321	0.314885
64080	13/09/2018--05:08:00	28.59	0	0.169384	-0.92113	0.314885
64140	13/09/2018--05:09:00	28.59	0	0.169384	-0.92113	0.314885
64200	13/09/2018--05:10:00	28.58	0	0.169384	-0.92113	0.300291
64260	13/09/2018--05:11:00	28.56	0	0.169384	-0.92113	0.314885
64320	13/09/2018--05:12:00	28.58	0	0.169384	-0.92113	0.300291
64380	13/09/2018--05:13:00	28.58	0	0.153981	-0.92113	0.314885
64440	13/09/2018--05:14:00	28.57	0	0.169384	-0.92113	0.300291
64500	13/09/2018--05:15:00	28.58	0	0.169384	-0.92113	0.314885
64560	13/09/2018--05:16:00	28.58	0	0.169384	-0.92113	0.314885
64620	13/09/2018--05:17:00	28.57	0	0.169384	-0.92113	0.300291
64680	13/09/2018--05:18:00	28.56	0	0.169384	-0.92113	0.314885
64740	13/09/2018--05:19:00	28.58	0	0.169384	-0.92113	0.300291
64800	13/09/2018--05:20:00	28.55	0	0.169384	-0.92113	0.314885
64860	13/09/2018--05:21:00	28.57	0	0.169384	-0.92113	0.300291
64920	13/09/2018--05:22:00	28.57	0	0.169384	-0.92113	0.300291
64980	13/09/2018--05:23:00	28.56	0	0.169384	-0.906321	0.314885
65040	13/09/2018--05:24:00	28.57	0	0.169384	-0.92113	0.314885
65100	13/09/2018--05:25:00	28.55	0	0.169384	-0.906321	0.314885
65160	13/09/2018--05:26:00	28.55	0	0.169384	-0.92113	0.300291
65220	13/09/2018--05:27:00	28.57	0	0.169384	-0.92113	0.300291
65280	13/09/2018--05:28:00	28.55	0	0.169384	-0.92113	0.314885
65340	13/09/2018--05:29:00	28.55	0	0.169384	-0.92113	0.314885
65400	13/09/2018--05:30:00	28.58	0	0.169384	-0.906321	0.314885
65460	13/09/2018--05:31:00	28.56	0	0.169384	-0.906321	0.314885
65520	13/09/2018--05:32:00	28.54	0	0.153981	-0.92113	0.314885
65580	13/09/2018--05:33:00	28.56	0	0.169384	-0.92113	0.300291
65640	13/09/2018--05:34:00	28.56	0	0.169384	-0.92113	0.314885
65700	13/09/2018--05:35:00	28.54	0	0.169384	-0.92113	0.314885
65760	13/09/2018--05:36:00	28.55	0	0.153981	-0.92113	0.314885
65820	13/09/2018--05:37:00	28.55	0	0.169384	-0.906321	0.314885
65880	13/09/2018--05:38:00	28.55	0	0.169384	-0.92113	0.300291
65940	13/09/2018--05:39:00	28.56	0	0.169384	-0.92113	0.314885
66000	13/09/2018--05:40:00	28.55	0	0.169384	-0.92113	0.314885
66060	13/09/2018--05:41:00	28.55	0	0.169384	-0.92113	0.314885
66120	13/09/2018--05:42:00	28.55	0	0.169384	-0.92113	0.300291
66180	13/09/2018--05:43:00	28.55	0	0.169384	-0.92113	0.314885
66240	13/09/2018--05:44:00	28.54	0	0.169384	-0.92113	0.314885
66300	13/09/2018--05:45:00	28.55	170	-0.0308573	-123.212	0.300291
66360	13/09/2018--05:46:00	28.54	96	0.107771	-0.980367	0.0230085
66420	13/09/2018--05:47:00	28.52	0	0.107771	-0.980367	0.00841464
66480	13/09/2018--05:48:00	28.52	0	0.107771	-0.980367	0.0230085
66540	13/09/2018--05:49:00	28.5	0	0.107771	-0.980367	0.0230085
66600	13/09/2018--05:50:00	28.5	0	0.107771	-0.980367	0.00841464
66660	13/09/2018--05:51:00	28.49	0	0.107771	-0.980367	0.00841464
66720	13/09/2018--05:52:00	28.46	0	0.107771	-0.980367	0.00841464
66780	13/09/2018--05:53:00	28.47	0	0.107771	-0.980367	0.00841464
66840	13/09/2018--05:54:00	28.46	0	0.107771	-0.980367	0.0230085
66900	13/09/2018--05:55:00	28.44	0	0.107771	-0.980367	0.0230085
66960	13/09/2018--05:56:00	28.44	0	0.107771	-0.980367	0.00841464
67020	13/09/2018--05:57:00	28.43	0	0.107771	-0.980367	0.0230085
67080	13/09/2018--05:58:00	28.41	0	0.107771	-0.980367	0.0230085
67140	13/09/2018--05:59:00	28.42	0	0.107771	-0.980367	0.0230085
67200	13/09/2018--06:00:00	28.39	0	0.107771	-0.980367	0.0230085
67260	13/09/2018--06:01:00	28.39	0	0.107771	-0.980367	0.0230085
67320	13/09/2018--06:02:00	28.37	0	0.107771	-0.980367	0.0230085
67380	13/09/2018--06:03:00	28.36	0	0.107771	-0.980367	0.00841464
67440	13/09/2018--06:04:00	28.36	0	0.107771	-0.995176	0.00841464
67500	13/09/2018--06:05:00	28.35	0	0.107771	-0.980367	0.0230085
67560	13/09/2018--06:06:00	28.32	0	0.107771	-0.980367	0.0230085
67620	13/09/2018--06:07:00	28.33	0	0.107771	-0.980367	0.0230085
67680	13/09/2018--06:08:00	28.29	0	0.107771	-0.980367	0.0230085
67740	13/09/2018--06:09:00	28.3	0	0.107771	-0.980367	0.00841464
67800	13/09/2018--06:10:00	28.29	0	0.107771	-0.980367	0.00841464
67860	13/09/2018--06:11:00	28.26	0	0.107771	-0.980367	0.00841464
67920	13/09/2018--06:12:00	28.25	0	0.107771	-0.980367	0.0230085
67980	13/09/2018--06:13:00	28.25	0	0.107771	-0.980367	0.0230085
68040	13/09/2018--06:14:00	28.24	0	0.107771	-0.980367	0.0230085
68100	13/09/2018--06:15:00	28.23	0	0.107771	-0.980367	0.00841464
68160	13/09/2018--06:16:00	28.2	0	0.107771	-0.995176	0.0230085
68220	13/09/2018--06:17:00	28.19	0	0.107771	-0.980367	0.0230085
68280	13/09/2018--06:18:00	28.18	0	0.107771	-0.980367	0.0230085
68340	13/09/2018--06:19:00	28.18	0	0.107771	-0.980367	0.0230085
68400	13/09/2018--06:20:00	28.17	0	0.107771	-0.980367	0.0230085
68460	13/09/2018--06:21:00	28.15	0	0.107771	-0.980367	0.0230085
68520	13/09/2018--06:22:00	28.14	0	0.107771	-0.980367	0.00841464
68580	13/09/2018--06:23:00	28.13	0	0.107771	-0.980367	0.0230085
68640	13/09/2018--06:24:00	28.13	0	0.107771	-0.980367	0.0230085
68700	13/09/2018--06:25:00	28.13	0	0.107771	-0.980367	0.0230085
68760	13/09/2018--06:26:00	28.13	0	0.107771	-0.980367	0.00841464
68820	13/09/2018--06:27:00	28.13	0	0.107771	-0.980367	0.00841464
68880	13/09/2018--06:28:00	28.11	0	0.107771	-0.980367	0.0230085
68940	13/09/2018--06:29:00	28.09	0	0.107771	-0.980367	0.00841464
69000	13/09/2018--06:30:00	28.1	0	0.107771	-0.980367	0.00841464
69060	13/09/2018--06:31:00	28.09	0	0.107771	-0.980367	0.00841464
69120	13/09/2018--06:32:00	28.07	0	0.107771	-0.980367	0.0230085
69180	13/09/2018--06:33:00	28.07	0	0.107771	-0.980367	0.0230085
69240	13/09/2018--06:34:00	28.04	0	0.107771	-0.980367	0.0230085
69300	13/09/2018--06:35:00	28.06	0	0.107771	-0.980367	0.0230085
69360	13/09/2018--06:36:00	28.04	0	0.107771	-0.995176	0.0230085
69420	13/09/2018--06:37:00	28.04	0	0.107771	-0.980367	0.0230085
69480	13/09/2018--06:38:00	28.02	0	0.107771	-0.980367	0.0230085
69540	13/09/2018--06:39:00	28.01	0	0.107771	-0.980367	0.00841464
69600	13/09/2018--06:40:00	28.01	0	0.107771	-0.980367	0.0230085
69660	13/09/2018--06:41:00	27.99	0	0.107771	-0.980367	0.00841464
69720	13/09/2018--06:42:00	27.98	0	0.107771	-0.980367	0.00841464
69780	13/09/2018--06:43:00	27.99	0	0.107771	-0.980367	0.0230085
69840	13/09/2018--06:44:00	27.97	0	0.107771	-0.980367	0.0230085
69900	13/09/2018--06:45:00	27.99	0	0.107771	-0.980367	0.0230085
69960	13/09/2018--06:46:00	27.96	0	0.107771	-0.980367	0.0230085
70020	13/09/2018--06:47:00	27.96	0	0.107771	-0.980367	0.0230085
70080	13/09/2018--06:48:00	27.94	0	0.107771	-0.980367	0.0230085
70140	13/09/2018--06:49:00	27.95	0	0.107771	-0.980367	0.0230085
70200	13/09/2018--06:50:00	27.93	0	0.107771	-0.980367	0.0230085
70260	13/09/2018--06:51:00	27.93	0	0.107771	-0.980367	0.00841464
70320	13/09/2018--06:52:00	27.91	0	0.107771	-0.980367	0.00841464
70380	13/09/2018--06:53:00	27.93	0	0.107771	-0.980367	0.0230085
70440	13/09/2018--06:54:00	27.91	0	0.107771	-0.980367	0.0230085
70500	13/09/2018--06:55:00	27.89	0	0.107771	-0.980367	0.0230085
70560	13/09/2018--06:56:00	27.86	0	0.107771	-0.980367	0.00841464
70620	13/09/2018--06:57:00	27.87	0	0.107771	-0.980367	0.0230085
70680	13/09/2018--06:58:00	27.85	0	0.107771	-0.980367	0.0230085
70740	13/09/2018--06:59:00	27.86	0	0.107771	-0.980367	0.00841464
70800	13/09/2018--07:00:00	27.84	0	0.107771	-0.995176	0.0230085
70860	13/09/2018--07:01:00	27.84	0	0.107771	-0.980367	0.0230085
70920	13/09/2018--07:02:00	27.84	0	0.107771	-0.980367	0.0230085
70980	13/09/2018--07:03:00	27.83	0	0.107771	-0.980367	0.0230085
71040	13/09/2018--07:04:00	27.83	0	0.107771	-0.980367	0.0230085
71100	13/09/2018--07:05:00	27.81	0	0.107771	-0.980367	0.0230085
71160	13/09/2018--07:06:00	27.82	0	0.107771	-0.980367	0.0230085
71220	13/09/2018--07:07:00	27.8	0	0.107771	-0.980367	0.0230085
71280	13/09/2018--07:08:00	27.79	0	0.107771	-0.980367	0.0230085
71340	13/09/2018--07:09:00	27.8	0	0.107771	-0.980367	0.0230085
71400	13/09/2018--07:10:00	27.78	0	0.107771	-0.980367	0.00841464
71460	13/09/2018--07:11:00	27.77	0	0.107771	-0.980367	0.0230085
71520	13/09/2018--07:12:00	27.76	0	0.107771	-0.980367	0.0230085
71580	13/09/2018--07:13:00	27.77	0	0.107771	-0.980367	0.0230085
71640	13/09/2018--07:14:00	27.78	0	0.107771	-0.980367	0.00841464
71700	13/09/2018--07:15:00	27.76	0	0.107771	-0.980367	0.0230085
71760	13/09/2018--07:16:00	27.77	0	0.107771	-0.980367	0.0230085
71820	13/09/2018--07:17:00	27.76	0	0.107771	-0.980367	0.0230085
71880	13/09/2018--07:18:00	27.77	0	0.107771	-0.980367	0.00841464
71940	13/09/2018--07:19:00	27.75	0	0.107771	-0.980367	0.0230085
72000	13/09/2018--07:20:00	27.76	0	0.107771	-0.980367	0.0230085
72060	13/09/2018--07:21:00	27.75	0	0.107771	-0.980367	0.0230085
72120	13/09/2018--07:22:00	27.77	0	0.107771	-0.980367	0.0230085
72180	13/09/2018--07:23:00	27.76	0	0.107771	-0.980367	0.0230085
72240	13/09/2018--07:24:00	27.77	0	0.107771	-0.980367	0.0230085
72300	13/09/2018--07:25:00	27.76	0	0.107771	-0.980367	0.0230085
72360	13/09/2018--07:26:00	27.77	0	0.107771	-0.980367	0.0230085
72420	13/09/2018--07:27:00	27.77	0	0.107771	-0.995176	0.00841464
72480	13/09/2018--07:28:00	27.77	0	0.107771	-0.980367	0.0230085
72540	13/09/2018--07:29:00	27.77	0	0.107771	-0.980367	0.0230085
72600	13/09/2018--07:30:00	27.79	0	0.107771	-0.980367	0.0230085
72660	13/09/2018--07:31:00	27.77	0	0.107771	-0.980367	0.00841464
72720	13/09/2018--07:32:00	27.79	0	0.107771	-0.980367	0.00841464
72780	13/09/2018--07:33:00	27.78	0	0.107771	-0.980367	0.00841464
72840	13/09/2018--07:34:00	27.79	0	0.107771	-0.980367	0.00841464
72900	13/09/2018--07:35:00	27.8	0	0.107771	-0.980367	0.00841464
72960	13/09/2018--07:36:00	27.81	0	0.107771	-0.980367	0.00841464
73020	13/09/2018--07:37:00	27.8	0	0.107771	-0.980367	0.00841464
73080	13/09/2018--07:38:00	27.81	0	0.107771	-0.995176	0.00841464
73140	13/09/2018--07:39:00	27.84	0	0.107771	-0.980367	0.00841464
73200	13/09/2018--07:40:00	27.83	0	0.107771	-0.980367	0.00841464
73260	13/09/2018--07:41:00	27.83	0	0.107771	-0.980367	0.00841464
73320	13/09/2018--07:42:00	27.86	68	0.0769648	-0.980367	-0.020773
73380	13/09/2018--07:43:00	27.86	0	0.0769648	-0.995176	-0.020773
73440	13/09/2018--07:44:00	27.87	0	0.0769648	-0.980367	-0.020773
73500	13/09/2018--07:45:00	27.88	0	0.0769648	-0.995176	-0.020773
73560	13/09/2018--07:46:00	27.89	0	0.0769648	-0.980367	-0.020773
73620	13/09/2018--07:47:00	27.91	0	0.0769648	-0.995176	-0.020773
73680	13/09/2018--07:48:00	27.91	0	0.0769648	-0.995176	-0.020773
73740	13/09/2018--07:49:00	27.93	0	0.0769648	-0.995176	-0.020773
73800	13/09/2018--07:50:00	27.93	0	0.0769648	-0.995176	-0.020773
73860	13/09/2018--07:51:00	27.91	0	0.0769648	-0.995176	-0.020773
73920	13/09/2018--07:52:00	27.92	0	0.0769648	-0.995176	-0.020773
73980	13/09/2018--07:53:00	27.94	0	0.0615616	-0.995176	-0.020773
74040	13/09/2018--07:54:00	27.94	0	0.0769648	-0.995176	-0.020773
74100	13/09/2018--07:55:00	27.95	0	0.0769648	-0.995176	-0.020773
74160	13/09/2018--07:56:00	27.95	0	0.0769648	-0.995176	-0.020773
74220	13/09/2018--07:57:00	27.98	0	0.0769648	-0.995176	-0.020773
74280	13/09/2018--07:58:00	27.98	0	0.0769648	-0.995176	-0.020773
74340	13/09/2018--07:59:00	28	0	0.0769648	-0.980367	-0.020773
74400	13/09/2018--08:00:00	27.98	0	0.0615616	-0.995176	-0.020773
74460	13/09/2018--08:01:00	27.99	0	0.0769648	-0.995176	-0.020773
74520	13/09/2018--08:02:00	28	0	0.0769648	-0.995176	-0.020773
74580	13/09/2018--08:03:00	28.01	0	0.0769648	-0.980367	-0.020773
74640	13/09/2018--08:04:00	28	0	0.0615616	-0.995176	-0.020773
74700	13/09/2018--08:05:00	28.02	0	0.0769648	-0.995176	-0.020773
74760	13/09/2018--08:06:00	28.01	0	0.0769648	-0.995176	-0.020773
74820	13/09/2018--08:07:00	28.04	0	0.0615616	-0.995176	-0.020773
74880	13/09/2018--08:08:00	28.04	0	0.0615616	-0.995176	-0.020773
74940	13/09/2018--08:09:00	28.05	0	0.0615616	-0.995176	-0.020773
75000	13/09/2018--08:10:00	28.04	0	0.0769648	-0.995176	-0.020773
75060	13/09/2018--08:11:00	28.05	0	0.0769648	-0.995176	-0.020773
75120	13/09/2018--08:12:00	28.07	0	0.0769648	-0.995176	-0.020773
75180	13/09/2018--08:13:00	28.07	0	0.0769648	-0.995176	-0.00617916
75240	13/09/2018--08:14:00	28.08	0	0.0615616	-0.995176	-0.020773
75300	13/09/2018--08:15:00	28.09	0	0.0769648	-0.980367	-0.020773
75360	13/09/2018--08:16:00	28.08	0	0.0769648	-0.995176	-0.020773
75420	13/09/2018--08:17:00	28.09	0	0.0769648	-0.995176	-0.020773
75480	13/09/2018--08:18:00	28.09	0	0.0769648	-0.980367	-0.020773
75540	13/09/2018--08:19:00	28.11	0	0.0769648	-0.995176	-0.020773
75600	13/09/2018--08:20:00	28.11	0	0.0769648	-0.995176	-0.020773
75660	13/09/2018--08:21:00	28.11	0	0.0769648	-0.995176	-0.020773
75720	13/09/2018--08:22:00	28.12	0	0.0769648	-0.995176	-0.020773
75780	13/09/2018--08:23:00	28.13	0	0.0615616	-0.995176	-0.020773
75840	13/09/2018--08:24:00	28.12	0	0.0769648	-0.995176	-0.020773
75900	13/09/2018--08:25:00	28.14	0	0.0769648	-0.995176	-0.020773
75960	13/09/2018--08:26:00	28.14	0	0.0769648	-0.995176	-0.020773
76020	13/09/2018--08:27:00	28.15	0	0.0615616	-0.995176	-0.020773
76080	13/09/2018--08:28:00	28.15	0	0.0615616	-0.995176	-0.020773
76140	13/09/2018--08:29:00	28.18	0	0.0769648	-0.980367	-0.020773
76200	13/09/2018--08:30:00	28.15	0	0.0769648	-0.995176	-0.020773
76260	13/09/2018--08:31:00	28.15	0	0.0769648	-0.995176	-0.020773
76320	13/09/2018--08:32:00	28.17	0	0.0769648	-0.980367	-0.020773
76380	13/09/2018--08:33:00	28.16	0	0.0769648	-0.995176	-0.020773
76440	13/09/2018--08:34:00	28.18	0	0.0769648	-0.995176	-0.020773
76500	13/09/2018--08:35:00	28.16	0	0.0769648	-0.995176	-0.020773
76560	13/09/2018--08:36:00	28.18	0	0.0615616	-0.995176	-0.020773
76620	13/09/2018--08:37:00	28.18	0	0.0769648	-0.995176	-0.020773
76680	13/09/2018--08:38:00	28.18	0	0.0615616	-0.995176	-0.020773
76740	13/09/2018--08:39:00	28.2	0	0.0769648	-0.995176	-0.020773
76800	13/09/2018--08:40:00	28.21	0	0.0769648	-0.980367	-0.020773
76860	13/09/2018--08:41:00	28.2	0	0.0769648	-0.995176	-0.020773
76920	13/09/2018--08:42:00	28.21	0	0.0769648	-0.995176	-0.020773
76980	13/09/2018--08:43:00	28.21	0	0.0769648	-0.995176	-0.020773
77040	13/09/2018--08:44:00	28.21	0	0.0769648	-0.995176	-0.020773
77100	13/09/2018--08:45:00	28.22	0	0.0615616	-0.995176	-0.020773
77160	13/09/2018--08:46:00	28.21	0	0.0769648	-0.995176	-0.020773
77220	13/09/2018--08:47:00	28.22	0	0.0769648	-0.995176	-0.020773
77280	13/09/2018--08:48:00	28.23	0	0.0769648	-0.995176	-0.020773
77340	13/09/2018--08:49:00	28.25	0	0.0769648	-0.980367	-0.020773
77400	13/09/2018--08:50:00	28.23	0	0.0769648	-0.995176	-0.020773
77460	13/09/2018--08:51:00	28.24	0	0.0769648	-0.995176	-0.020773
77520	13/09/2018--08:52:00	28.23	0	0.0769648	-0.980367	-0.020773
77580	13/09/2018--08:53:00	28.23	0	0.0769648	-0.995176	-0.020773
77640	13/09/2018--08:54:00	28.24	0	0.0769648	-0.995176	-0.020773
77700	13/09/2018--08:55:00	28.24	0	0.0769648	-0.995176	-0.020773
77760	13/09/2018--08:56:00	28.26	0	0.0769648	-0.995176	-0.020773
77820	13/09/2018--08:57:00	28.28	0	0.0769648	-0.995176	-0.020773
77880	13/09/2018--08:58:00	28.26	0	0.0769648	-0.995176	-0.00617916
77940	13/09/2018--08:59:00	28.25	0	0.0769648	-0.995176	-0.020773
78000	13/09/2018--09:00:00	28.27	0	0.0769648	-0.980367	-0.020773
78060	13/09/2018--09:01:00	28.28	0	0.0769648	-0.995176	-0.020773
78120	13/09/2018--09:02:00	28.27	0	0.0769648	-0.995176	-0.020773
78180	13/09/2018--09:03:00	28.27	0	0.0615616	-0.995176	-0.00617916
78240	13/09/2018--09:04:00	28.28	0	0.0769648	-0.995176	-0.00617916
78300	13/09/2018--09:05:00	28.3	0	0.0769648	-0.995176	-0.020773
78360	13/09/2018--09:06:00	28.29	0	0.0769648	-0.995176	-0.020773
78420	13/09/2018--09:07:00	28.29	0	0.0769648	-0.995176	-0.020773
78480	13/09/2018--09:08:00	28.29	0	0.0769648	-0.995176	-0.020773
78540	13/09/2018--09:09:00	28.28	0	0.0769648	-0.995176	-0.020773
78600	13/09/2018--09:10:00	28.3	0	0.0769648	-0.995176	-0.020773
78660	13/09/2018--09:11:00	28.29	0	0.0769648	-0.995176	-0.00617916
78720	13/09/2018--09:12:00	28.33	0	0.0769648	-0.995176	-0.020773
78780	13/09/2018--09:13:00	28.3	0	0.0615616	-0.995176	-0.020773
78840	13/09/2018--09:14:00	28.29	0	0.0615616	-0.995176	-0.020773
78900	13/09/2018--09:15:00	28.3	0	0.0769648	-0.995176	-0.020773
78960	13/09/2018--09:16:00	28.3	0	0.0769648	-0.980367	-0.020773
79020	13/09/2018--09:17:00	28.31	0	0.0769648	-0.980367	-0.00617916
79080	13/09/2018--09:18:00	28.31	0	0.0769648	-0.995176	-0.00617916
79140	13/09/2018--09:19:00	28.31	0	0.0769648	-0.995176	-0.00617916
79200	13/09/2018--09:20:00	28.33	0	0.0769648	-0.995176	-0.00617916
79260	13/09/2018--09:21:00	28.33	0	0.0769648	-0.995176	-0.00617916
79320	13/09/2018--09:22:00	28.32	0	0.0769648	-0.995176	-0.00617916
79380	13/09/2018--09:23:00	28.32	0	0.0769648	-0.995176	-0.00617916
79440	13/09/2018--09:24:00	28.32	0	0.0769648	-0.995176	0.00841464
79500	13/09/2018--09:25:00	28.32	0	0.0769648	-0.995176	-0.00617916
79560	13/09/2018--09:26:00	28.33	0	0.0769648	-0.980367	0.00841464
79620	13/09/2018--09:27:00	28.32	0	0.0769648	-0.995176	-0.00617916
79680	13/09/2018--09:28:00	28.33	0	0.0769648	-0.995176	-0.00617916
79740	13/09/2018--09:29:00	28.34	0	0.0769648	-0.995176	-0.00617916
79800	13/09/2018--09:30:00	28.32	0	0.0769648	-0.995176	-0.00617916
79860	13/09/2018--09:31:00	28.32	0	0.0769648	-0.995176	0.00841464
79920	13/09/2018--09:32:00	28.34	0	0.0769648	-0.995176	-0.00617916
79980	13/09/2018--09:33:00	28.34	0	0.0615616	-0.995176	0.00841464
80040	13/09/2018--09:34:00	28.34	0	0.0769648	-0.995176	0.00841464
80100	13/09/2018--09:35:00	28.34	0	0.0769648	-0.995176	0.00841464
80160	13/09/2018--09:36:00	28.33	0	0.0769648	-0.980367	-0.00617916
80220	13/09/2018--09:37:00	28.36	0	0.0769648	-0.995176	-0.00617916
80280	13/09/2018--09:38:00	28.35	0	0.0769648	-0.995176	-0.00617916
80340	13/09/2018--09:39:00	28.36	0	0.0769648	-0.995176	-0.00617916
80400	13/09/2018--09:40:00	28.34	0	0.0769648	-0.995176	0.00841464
80460	13/09/2018--09:41:00	28.37	0	0.0769648	-0.980367	0.00841464
80520	13/09/2018--09:42:00	28.36	0	0.0769648	-0.995176	-0.00617916
80580	13/09/2018--09:43:00	28.36	0	0.0769648	-0.995176	-0.00617916
80640	13/09/2018--09:44:00	28.36	0	0.0769648	-0.995176	0.00841464
80700	13/09/2018--09:45:00	28.37	0	0.0769648	-0.980367	0.00841464
80760	13/09/2018--09:46:00	28.38	0	0.0769648	-0.980367	0.00841464
80820	13/09/2018--09:47:00	28.37	0	0.0769648	-0.995176	0.00841464
80880	13/09/2018--09:48:00	28.36	0	0.0769648	-0.995176	0.00841464
80940	13/09/2018--09:49:00	28.38	0	0.0769648	-0.995176	0.00841464
81000	13/09/2018--09:50:00	28.39	0	0.0769648	-0.980367	0.00841464
81060	13/09/2018--09:51:00	28.4	0	0.0769648	-0.980367	-0.00617916
81120	13/09/2018--09:52:00	28.39	0	0.0769648	-0.995176	-0.00617916
81180	13/09/2018--09:53:00	28.4	0	0.0769648	-0.995176	0.00841464
81240	13/09/2018--09:54:00	28.38	0	0.0769648	-0.995176	0.00841464
81300	13/09/2018--09:55:00	28.41	0	0.0769648	-0.995176	0.00841464
81360	13/09/2018--09:56:00	28.38	0	0.0769648	-0.995176	0.00841464
81420	13/09/2018--09:57:00	28.41	0	0.0769648	-0.995176	0.00841464
81480	13/09/2018--09:58:00	28.41	0	0.0769648	-0.995176	0.00841464
81540	13/09/2018--09:59:00	28.39	0	0.0769648	-0.995176	0.00841464
81600	13/09/2018--10:00:00	28.41	0	0.0615616	-0.995176	-0.00617916
81660	13/09/2018--10:01:00	28.41	0	0.0769648	-0.995176	0.00841464
81720	13/09/2018--10:02:00	28.42	0	0.0769648	-0.995176	0.00841464
81780	13/09/2018--10:03:00	28.41	0	0.0769648	-0.995176	0.00841464
81840	13/09/2018--10:04:00	28.39	0	0.0769648	-0.980367	0.00841464
81900	13/09/2018--10:05:00	28.39	0	0.0769648	-0.980367	0.00841464
81960	13/09/2018--10:06:00	28.41	0	0.0769648	-0.995176	0.00841464
82020	13/09/2018--10:07:00	28.41	0	0.0769648	-0.995176	0.00841464
82080	13/09/2018--10:08:00	28.4	0	0.0769648	-0.995176	-0.00617916
82140	13/09/2018--10:09:00	28.4	0	0.0769648	-0.995176	-0.00617916
82200	13/09/2018--10:10:00	28.4	0	0.0769648	-0.980367	0.00841464
82260	13/09/2018--10:11:00	28.39	0	0.0769648	-0.995176	0.00841464
82320	13/09/2018--10:12:00	28.4	0	0.0769648	-0.995176	-0.00617916
82380	13/09/2018--10:13:00	28.41	0	0.0769648	-0.995176	0.00841464
82440	13/09/2018--10:14:00	28.41	0	0.0769648	-0.995176	-0.00617916
82500	13/09/2018--10:15:00	28.39	0	0.0769648	-0.995176	0.00841464
82560	13/09/2018--10:16:00	28.39	0	0.0769648	-0.995176	0.00841464
82620	13/09/2018--10:17:00	28.4	0	0.0769648	-0.995176	0.00841464
82680	13/09/2018--10:18:00	28.4	0	0.0769648	-0.995176	0.00841464
82740	13/09/2018--10:19:00	28.39	0	0.0769648	-0.995176	-0.00617916
82800	13/09/2018--10:20:00	28.4	0	0.0769648	-0.995176	0.00841464
82860	13/09/2018--10:21:00	28.41	0	0.0769648	-0.995176	0.00841464
82920	13/09/2018--10:22:00	28.4	0	0.0769648	-0.980367	0.00841464
82980	13/09/2018--10:23:00	28.39	0	0.0769648	-0.995176	0.00841464
83040	13/09/2018--10:24:00	28.4	0	0.0769648	-0.980367	0.00841464
83100	13/09/2018--10:25:00	28.38	0	0.0769648	-0.995176	0.00841464
83160	13/09/2018--10:26:00	28.39	0	0.0769648	-0.980367	0.00841464
83220	13/09/2018--10:27:00	28.4	0	0.0615616	-0.995176	-0.00617916
83280	13/09/2018--10:28:00	28.39	0	0.0769648	-0.995176	0.00841464
83340	13/09/2018--10:29:00	28.4	0	0.0769648	-0.995176	0.00841464
83400	13/09/2018--10:30:00	28.39	0	0.0769648	-0.980367	0.00841464
83460	13/09/2018--10:31:00	28.41	0	0.0769648	-0.995176	-0.00617916
83520	13/09/2018--10:32:00	28.41	0	0.0769648	-0.995176	0.00841464
83580	13/09/2018--10:33:00	28.39	0	0.0769648	-0.995176	-0.00617916
83640	13/09/2018--10:34:00	28.4	0	0.0769648	-0.995176	0.00841464
83700	13/09/2018--10:35:00	28.39	0	0.0769648	-0.995176	0.00841464
83760	13/09/2018--10:36:00	28.38	0	0.0769648	-0.995176	0.00841464
83820	13/09/2018--10:37:00	28.4	0	0.0769648	-0.995176	0.00841464
83880	13/09/2018--10:38:00	28.39	0	0.0769648	-0.995176	0.00841464
83940	13/09/2018--10:39:00	28.39	0	0.0769648	-0.995176	0.00841464
84000	13/09/2018--10:40:00	28.39	0	0.0769648	-0.995176	0.00841464
84060	13/09/2018--10:41:00	28.38	0	0.0769648	-0.995176	0.00841464
84120	13/09/2018--10:42:00	28.39	0	0.0769648	-0.995176	0.00841464
84180	13/09/2018--10:43:00	28.39	0	0.0769648	-0.980367	0.00841464
84240	13/09/2018--10:44:00	28.38	0	0.0769648	-0.995176	0.00841464
84300	13/09/2018--10:45:00	28.39	0	0.0769648	-0.980367	-0.00617916
84360	13/09/2018--10:46:00	28.39	0	0.0769648	-0.995176	0.00841464
84420	13/09/2018--10:47:00	28.4	0	0.0769648	-0.995176	0.00841464
84480	13/09/2018--10:48:00	28.39	0	0.0769648	-0.995176	0.00841464
84540	13/09/2018--10:49:00	28.4	0	0.0769648	-0.995176	0.00841464
84600	13/09/2018--10:50:00	28.4	0	0.0769648	-0.995176	-0.00617916
84660	13/09/2018--10:51:00	28.39	0	0.0769648	-0.995176	0.00841464
84720	13/09/2018--10:52:00	28.4	0	0.0769648	-0.980367	-0.00617916
84780	13/09/2018--10:53:00	28.39	0	0.0769648	-0.995176	0.00841464
84840	13/09/2018--10:54:00	28.38	0	0.0769648	-0.995176	0.00841464
84900	13/09/2018--10:55:00	28.41	0	0.0769648	-0.995176	-0.00617916
84960	13/09/2018--10:56:00	28.39	0	0.0769648	-0.995176	0.00841464
85020	13/09/2018--10:57:00	28.41	0	0.0769648	-0.995176	0.00841464
85080	13/09/2018--10:58:00	28.4	0	0.0769648	-0.995176	0.00841464
85140	13/09/2018--10:59:00	28.38	0	0.0769648	-0.995176	0.00841464
85200	13/09/2018--11:00:00	28.38	0	0.0769648	-0.995176	0.00841464
85260	13/09/2018--11:01:00	28.39	0	0.0769648	-0.995176	-0.00617916
85320	13/09/2018--11:02:00	28.39	0	0.0769648	-0.995176	0.00841464
85380	13/09/2018--11:03:00	28.39	0	0.0769648	-0.995176	0.00841464
85440	13/09/2018--11:04:00	28.39	0	0.0769648	-0.995176	0.00841464
85500	13/09/2018--11:05:00	28.4	0	0.0769648	-0.980367	0.00841464
85560	13/09/2018--11:06:00	28.4	0	0.0769648	-0.995176	-0.00617916
85620	13/09/2018--11:07:00	28.39	0	0.0769648	-0.995176	0.00841464
85680	13/09/2018--11:08:00	28.39	0	0.0769648	-0.995176	0.00841464
85740	13/09/2018--11:09:00	28.38	0	0.0769648	-0.995176	0.00841464
85800	13/09/2018--11:10:00	28.39	0	0.0769648	-0.995176	0.00841464
85860	13/09/2018--11:11:00	28.36	0	0.0769648	-0.995176	-0.00617916
85920	13/09/2018--11:12:00	28.4	0	0.0769648	-0.995176	0.00841464
85980	13/09/2018--11:13:00	28.39	0	0.0769648	-0.995176	0.00841464
86040	13/09/2018--11:14:00	28.37	0	0.0769648	-0.980367	0.00841464
86100	13/09/2018--11:15:00	28.37	0	0.0769648	-0.995176	0.00841464
86160	13/09/2018--11:16:00	28.4	0	0.0769648	-0.995176	0.00841464
86220	13/09/2018--11:17:00	28.39	0	0.0769648	-0.980367	0.00841464
86280	13/09/2018--11:18:00	28.39	0	0.0769648	-0.995176	0.00841464
86340	13/09/2018--11:19:00	28.4	0	0.0769648	-0.980367	0.00841464
86400	13/09/2018--11:20:00	28.39	0	0.0769648	-0.980367	0.00841464
86460	13/09/2018--11:21:00	28.39	0	0.0769648	-0.980367	0.00841464
86520	13/09/2018--11:22:00	28.38	0	0.0769648	-0.995176	0.00841464
86580	13/09/2018--11:23:00	28.37	0	0.0769648	-0.995176	0.00841464
86640	13/09/2018--11:24:00	28.4	0	0.0769648	-0.980367	0.00841464
86700	13/09/2018--11:25:00	28.37	0	0.0769648	-0.980367	0.00841464
86760	13/09/2018--11:26:00	28.39	0	0.0769648	-0.995176	0.00841464
86820	13/09/2018--11:27:00	28.39	0	0.0769648	-0.980367	0.00841464
86880	13/09/2018--11:28:00	28.39	0	0.0769648	-0.995176	0.00841464
86940	13/09/2018--11:29:00	28.39	0	0.0769648	-0.995176	0.00841464
87000	13/09/2018--11:30:00	28.38	0	0.0769648	-0.980367	0.00841464
87060	13/09/2018--11:31:00	28.38	0	0.0769648	-0.995176	0.00841464
87120	13/09/2018--11:32:00	28.4	0	0.0769648	-0.995176	0.00841464
87180	13/09/2018--11:33:00	28.39	0	0.0769648	-0.995176	0.00841464
87240	13/09/2018--11:34:00	28.39	0	0.0769648	-0.995176	0.00841464
87300	13/09/2018--11:35:00	28.39	0	0.0769648	-0.995176	0.00841464
87360	13/09/2018--11:36:00	28.39	0	0.0769648	-0.995176	0.00841464
87420	13/09/2018--11:37:00	28.39	0	0.0769648	-0.980367	0.00841464
87480	13/09/2018--11:38:00	28.4	0	0.0769648	-0.980367	0.00841464
87540	13/09/2018--11:39:00	28.4	0	0.0769648	-0.995176	0.00841464
87600	13/09/2018--11:40:00	28.39	0	0.0769648	-0.980367	0.00841464
87660	13/09/2018--11:41:00	28.41	0	0.0769648	-0.995176	0.00841464
87720	13/09/2018--11:42:00	28.4	0	0.0769648	-0.995176	0.00841464
87780	13/09/2018--11:43:00	28.41	0	0.0769648	-0.995176	0.00841464
87840	13/09/2018--11:44:00	28.4	0	0.0769648	-0.995176	0.00841464
87900	13/09/2018--11:45:00	28.41	0	0.0769648	-0.995176	0.00841464
87960	13/09/2018--11:46:00	28.42	0	0.0769648	-0.995176	0.00841464
88020	13/09/2018--11:47:00	28.41	0	0.0769648	-0.995176	0.00841464
88080	13/09/2018--11:48:00	28.39	0	0.0769648	-0.995176	0.00841464
88140	13/09/2018--11:49:00	28.41	0	0.0769648	-0.995176	0.00841464
88200	13/09/2018--11:50:00	28.43	0	0.0769648	-0.995176	0.00841464
88260	13/09/2018--11:51:00	28.41	0	0.0769648	-0.995176	0.00841464
88320	13/09/2018--11:52:00	28.41	0	0.0769648	-0.995176	0.00841464
88380	13/09/2018--11:53:00	28.41	0	0.0769648	-0.995176	0.00841464
88440	13/09/2018--11:54:00	28.41	0	0.0769648	-0.980367	0.00841464
88500	13/09/2018--11:55:00	28.41	0	0.0769648	-0.980367	0.00841464
88560	13/09/2018--11:56:00	28.42	0	0.0769648	-0.995176	0.00841464
88620	13/09/2018--11:57:00	28.42	0	0.0769648	-0.995176	0.00841464
88680	13/09/2018--11:58:00	28.42	0	0.0769648	-0.995176	0.00841464
88740	13/09/2018--11:59:00	28.41	0	0.0769648	-0.995176	0.00841464
88800	13/09/2018--12:00:00	28.41	0	0.0769648	-0.995176	0.00841464
88860	13/09/2018--12:01:00	28.43	0	0.0769648	-0.995176	0.00841464
88920	13/09/2018--12:02:00	28.43	0	0.0769648	-0.995176	0.00841464
88980	13/09/2018--12:03:00	28.41	0	0.0769648	-0.995176	0.00841464
89040	13/09/2018--12:04:00	28.41	0	0.0769648	-0.980367	0.00841464
89100	13/09/2018--12:05:00	28.4	0	0.0769648	-0.995176	-0.00617916
89160	13/09/2018--12:06:00	28.41	0	0.0769648	-0.995176	0.00841464
89220	13/09/2018--12:07:00	28.41	0	0.0769648	-0.995176	0.00841464
89280	13/09/2018--12:08:00	28.42	0	0.0769648	-0.995176	0.00841464
89340	13/09/2018--12:09:00	28.41	0	0.0769648	-0.995176	0.00841464
89400	13/09/2018--12:10:00	28.41	0	0.0769648	-0.995176	0.00841464
89460	13/09/2018--12:11:00	28.42	0	0.0769648	-0.995176	-0.00617916
89520	13/09/2018--12:12:00	28.42	0	0.0769648	-0.980367	0.00841464
89580	13/09/2018--12:13:00	28.42	0	0.0769648	-0.995176	-0.00617916
89640	13/09/2018--12:14:00	28.42	0	0.0769648	-0.980367	0.00841464
89700	13/09/2018--12:15:00	28.43	0	0.0769648	-0.995176	-0.00617916
89760	13/09/2018--12:16:00	28.42	0	0.0769648	-0.995176	0.00841464
89820	13/09/2018--12:17:00	28.43	0	0.0769648	-0.995176	0.00841464
89880	13/09/2018--12:18:00	28.42	0	0.0769648	-0.980367	0.00841464
89940	13/09/2018--12:19:00	28.45	0	0.0769648	-0.995176	-0.00617916
90000	13/09/2018--12:20:00	28.43	0	0.0769648	-0.980367	-0.00617916
90060	13/09/2018--12:21:00	28.43	0	0.0769648	-0.980367	0.00841464
90120	13/09/2018--12:22:00	28.45	0	0.0769648	-0.995176	-0.00617916
90180	13/09/2018--12:23:00	28.42	0	0.0615616	-0.995176	0.00841464
90240	13/09/2018--12:24:00	28.43	0	0.0769648	-0.995176	0.00841464
90300	13/09/2018--12:25:00	28.43	0	0.0769648	-0.995176	0.00841464
90360	13/09/2018--12:26:00	28.44	0	0.0769648	-0.995176	-0.00617916
90420	13/09/2018--12:27:00	28.43	0	0.0769648	-0.980367	0.00841464
90480	13/09/2018--12:28:00	28.46	0	0.0769648	-0.980367	0.00841464
90540	13/09/2018--12:29:00	28.45	0	0.0769648	-0.995176	0.00841464
90600	13/09/2018--12:30:00	28.45	0	0.0769648	-0.995176	0.00841464
90660	13/09/2018--12:31:00	28.46	0	0.0769648	-0.995176	0.00841464
90720	13/09/2018--12:32:00	28.46	0	0.0769648	-0.980367	-0.00617916
90780	13/09/2018--12:33:00	28.45	0	0.0769648	-0.995176	0.00841464
90840	13/09/2018--12:34:00	28.45	0	0.0769648	-0.980367	0.00841464
90900	13/09/2018--12:35:00	28.43	0	0.0769648	-0.995176	0.00841464
90960	13/09/2018--12:36:00	28.43	0	0.0769648	-0.995176	0.00841464
91020	13/09/2018--12:37:00	28.44	0	0.0769648	-0.995176	0.00841464
91080	13/09/2018--12:38:00	28.44	0	0.0769648	-0.995176	-0.00617916
91140	13/09/2018--12:39:00	28.43	0	0.0769648	-0.980367	0.00841464
91200	13/09/2018--12:40:00	28.45	0	0.0769648	-0.995176	0.00841464
91260	13/09/2018--12:41:00	28.45	0	0.0769648	-0.995176	0.00841464
91320	13/09/2018--12:42:00	28.44	0	0.0769648	-0.995176	0.00841464
91380	13/09/2018--12:43:00	28.44	0	0.0769648	-0.995176	0.00841464
91440	13/09/2018--12:44:00	28.43	0	0.0769648	-0.995176	0.00841464
91500	13/09/2018--12:45:00	28.43	0	0.0769648	-0.995176	0.00841464
91560	13/09/2018--12:46:00	28.45	0	0.0769648	-0.995176	0.00841464
91620	13/09/2018--12:47:00	28.41	0	0.0769648	-0.995176	0.00841464
91680	13/09/2018--12:48:00	28.43	0	0.0769648	-0.980367	0.00841464
91740	13/09/2018--12:49:00	28.44	0	0.0769648	-0.995176	0.00841464
91800	13/09/2018--12:50:00	28.44	0	0.0769648	-0.995176	0.00841464
91860	13/09/2018--12:51:00	28.44	0	0.0769648	-0.995176	0.00841464
91920	13/09/2018--12:52:00	28.45	0	0.0769648	-0.995176	0.00841464
91980	13/09/2018--12:53:00	28.45	0	0.0769648	-0.995176	0.00841464
92040	13/09/2018--12:54:00	28.47	0	0.0769648	-0.995176	0.00841464
92100	13/09/2018--12:55:00	28.45	0	0.0769648	-0.980367	0.00841464
92160	13/09/2018--12:56:00	28.46	0	0.0769648	-0.980367	0.00841464
92220	13/09/2018--12:57:00	28.45	0	0.0769648	-0.995176	0.00841464
92280	13/09/2018--12:58:00	28.45	0	0.0769648	-0.995176	0.00841464
92340	13/09/2018--12:59:00	28.46	0	0.0769648	-0.995176	0.00841464
92400	13/09/2018--13:00:00	28.47	0	0.0769648	-0.995176	0.00841464
92460	13/09/2018--13:01:00	28.46	0	0.0769648	-0.995176	0.00841464
92520	13/09/2018--13:02:00	28.47	0	0.0769648	-0.980367	0.00841464
92580	13/09/2018--13:03:00	28.47	0	0.0769648	-0.995176	0.00841464
92640	13/09/2018--13:04:00	28.46	0	0.0769648	-0.995176	0.00841464
92700	13/09/2018--13:05:00	28.46	0	0.0769648	-0.995176	0.00841464
92760	13/09/2018--13:06:00	28.47	0	0.0769648	-0.980367	0.0230085
92820	13/09/2018--13:07:00	28.47	0	0.0769648	-0.995176	0.0230085
92880	13/09/2018--13:08:00	28.47	0	0.0769648	-0.995176	0.0230085
92940	13/09/2018--13:09:00	28.48	0	0.0769648	-0.980367	0.0230085
93000	13/09/2018--13:10:00	28.46	0	0.0769648	-0.995176	0.0230085
93060	13/09/2018--13:11:00	28.47	0	0.0769648	-0.995176	0.00841464
93120	13/09/2018--13:12:00	28.48	0	0.0769648	-0.995176	0.00841464
93180	13/09/2018--13:13:00	28.48	0	0.0769648	-0.995176	0.0230085
93240	13/09/2018--13:14:00	28.5	0	0.0769648	-0.995176	0.00841464
93300	13/09/2018--13:15:00	28.49	0	0.0769648	-0.995176	0.0230085
93360	13/09/2018--13:16:00	28.46	0	0.0769648	-0.980367	0.0230085
93420	13/09/2018--13:17:00	28.52	0	0.0769648	-0.995176	0.0230085
93480	13/09/2018--13:18:00	28.48	0	0.0769648	-0.995176	0.0230085
93540	13/09/2018--13:19:00	28.48	0	0.0769648	-0.995176	0.0230085
93600	13/09/2018--13:20:00	28.48	0	0.0769648	-0.995176	0.0230085
93660	13/09/2018--13:21:00	28.49	0	0.0769648	-0.980367	0.00841464
93720	13/09/2018--13:22:00	28.5	0	0.0769648	-0.995176	0.0230085
93780	13/09/2018--13:23:00	28.49	0	0.0769648	-0.995176	0.0230085
93840	13/09/2018--13:24:00	28.52	0	0.0769648	-0.995176	0.0230085
93900	13/09/2018--13:25:00	28.51	0	0.0769648	-0.980367	0.0230085
93960	13/09/2018--13:26:00	28.49	0	0.0769648	-0.995176	0.0230085
94020	13/09/2018--13:27:00	28.49	0	0.0769648	-0.995176	0.0230085
94080	13/09/2018--13:28:00	28.51	0	0.0769648	-0.995176	0.00841464
94140	13/09/2018--13:29:00	28.51	0	0.0769648	-0.980367	0.0230085
94200	13/09/2018--13:30:00	28.51	0	0.0769648	-0.995176	0.0230085
94260	13/09/2018--13:31:00	28.5	0	0.0769648	-0.980367	0.00841464
94320	13/09/2018--13:32:00	28.51	0	0.0769648	-0.995176	0.0230085
94380	13/09/2018--13:33:00	28.5	0	0.0769648	-0.995176	0.00841464
94440	13/09/2018--13:34:00	28.52	0	0.0769648	-0.995176	0.0230085
94500	13/09/2018--13:35:00	28.51	0	0.0769648	-0.995176	0.0230085
94560	13/09/2018--13:36:00	28.51	0	0.0769648	-0.995176	0.0230085
94620	13/09/2018--13:37:00	28.51	0	0.0769648	-0.980367	0.00841464
94680	13/09/2018--13:38:00	28.5	0	0.0769648	-0.995176	0.00841464
94740	13/09/2018--13:39:00	28.51	0	0.0769648	-0.995176	0.0230085
94800	13/09/2018--13:40:00	28.54	0	0.0769648	-0.995176	0.0230085
94860	13/09/2018--13:41:00	28.52	0	0.0769648	-0.995176	0.0230085
94920	13/09/2018--13:42:00	28.53	0	0.0769648	-0.995176	0.00841464
94980	13/09/2018--13:43:00	28.54	0	0.0769648	-0.980367	0.00841464
95040	13/09/2018--13:44:00	28.55	0	0.0769648	-0.995176	0.0230085
95100	13/09/2018--13:45:00	28.55	0	0.0769648	-0.980367	0.0230085
95160	13/09/2018--13:46:00	28.55	0	0.0769648	-0.995176	0.0230085
95220	13/09/2018--13:47:00	28.56	0	0.0769648	-0.995176	0.0230085
95280	13/09/2018--13:48:00	28.56	0	0.0769648	-0.995176	0.0230085
95340	13/09/2018--13:49:00	28.57	0	0.0769648	-0.980367	0.0230085
95400	13/09/2018--13:50:00	28.55	0	0.0769648	-0.995176	0.0230085
95460	13/09/2018--13:51:00	28.59	0	0.0769648	-0.995176	0.0230085
95520	13/09/2018--13:52:00	28.58	0	0.0769648	-0.980367	0.0230085
95580	13/09/2018--13:53:00	28.57	0	0.0769648	-0.995176	0.0230085
95640	13/09/2018--13:54:00	28.59	0	0.0769648	-0.995176	0.0230085
95700	13/09/2018--13:55:00	28.59	0	0.0769648	-0.980367	0.0230085
95760	13/09/2018--13:56:00	28.57	0	0.0769648	-0.995176	0.0230085
95820	13/09/2018--13:57:00	28.6	0	0.0769648	-0.995176	0.0230085
95880	13/09/2018--13:58:00	28.59	0	0.0769648	-0.995176	0.0230085
95940	13/09/2018--13:59:00	28.58	0	0.0769648	-0.995176	0.0230085
96000	13/09/2018--14:00:00	28.6	0	0.0769648	-0.980367	0.00841464
96060	13/09/2018--14:01:00	28.64	0	0.0769648	-0.980367	0.00841464
96120	13/09/2018--14:02:00	28.61	0	0.0769648	-0.995176	0.0230085
96180	13/09/2018--14:03:00	28.61	0	0.0769648	-0.995176	0.0230085
96240	13/09/2018--14:04:00	28.61	0	0.0769648	-0.995176	0.0230085
96300	13/09/2018--14:05:00	28.61	0	0.0769648	-0.995176	0.0230085
96360	13/09/2018--14:06:00	28.64	0	0.0769648	-0.995176	0.0230085
96420	13/09/2018--14:07:00	28.61	0	0.0769648	-0.980367	0.0230085
96480	13/09/2018--14:08:00	28.62	0	0.0769648	-0.995176	0.0230085
96540	13/09/2018--14:09:00	28.64	0	0.0769648	-0.980367	0.0230085
96600	13/09/2018--14:10:00	28.64	0	0.0769648	-0.995176	0.0230085
96660	13/09/2018--14:11:00	28.66	0	0.0769648	-0.995176	0.00841464
96720	13/09/2018--14:12:00	28.65	0	0.0769648	-0.995176	0.0230085
96780	13/09/2018--14:13:00	28.64	0	0.0769648	-0.995176	0.0230085
96840	13/09/2018--14:14:00	28.63	0	0.0769648	-0.995176	0.0230085
96900	13/09/2018--14:15:00	28.65	0	0.0769648	-0.995176	0.0230085
96960	13/09/2018--14:16:00	28.64	0	0.0769648	-0.995176	0.0230085
97020	13/09/2018--14:17:00	28.65	0	0.0769648	-0.995176	0.0230085
97080	13/09/2018--14:18:00	28.63	0	0.0769648	-0.995176	0.00841464
97140	13/09/2018--14:19:00	28.66	0	0.0769648	-0.995176	0.0230085
97200	13/09/2018--14:20:00	28.63	0	0.0615616	-0.995176	0.0230085
97260	13/09/2018--14:21:00	28.64	0	0.0769648	-0.995176	0.0230085
97320	13/09/2018--14:22:00	28.64	0	0.0769648	-0.995176	0.0230085
97380	13/09/2018--14:23:00	28.64	0	0.0769648	-0.995176	0.0230085
97440	13/09/2018--14:24:00	28.65	0	0.0769648	-0.995176	0.00841464
97500	13/09/2018--14:25:00	28.66	0	0.0769648	-0.980367	0.00841464
97560	13/09/2018--14:26:00	28.64	0	0.0769648	-0.995176	0.0230085
97620	13/09/2018--14:27:00	28.66	0	0.0769648	-0.980367	0.0230085
97680	13/09/2018--14:28:00	28.65	0	0.0769648	-0.995176	0.0230085
97740	13/09/2018--14:29:00	28.66	0	0.0769648	-0.980367	0.00841464
97800	13/09/2018--14:30:00	28.68	0	0.0769648	-0.995176	0.0230085
97860	13/09/2018--14:31:00	28.65	0	0.0769648	-0.995176	0.00841464
97920	13/09/2018--14:32:00	28.65	0	0.0769648	-0.995176	0.00841464
97980	13/09/2018--14:33:00	28.66	0	0.0769648	-0.980367	0.00841464
98040	13/09/2018--14:34:00	28.67	0	0.0769648	-0.995176	0.00841464
98100	13/09/2018--14:35:00	28.66	0	0.0769648	-0.995176	0.00841464
98160	13/09/2018--14:36:00	28.67	0	0.0769648	-0.995176	0.00841464
98220	13/09/2018--14:37:00	28.66	0	0.0769648	-0.995176	0.00841464
98280	13/09/2018--14:38:00	28.68	0	0.0769648	-0.995176	0.00841464
98340	13/09/2018--14:39:00	28.66	0	0.0769648	-0.995176	0.00841464
98400	13/09/2018--14:40:00	28.65	0	0.0769648	-0.995176	0.0230085
98460	13/09/2018--14:41:00	28.67	0	0.0769648	-0.995176	0.0230085
98520	13/09/2018--14:42:00	28.68	0	0.0769648	-0.980367	0.00841464
98580	13/09/2018--14:43:00	28.69	0	0.0769648	-0.995176	0.0230085
98640	13/09/2018--14:44:00	28.7	0	0.0769648	-0.980367	0.0230085
98700	13/09/2018--14:45:00	28.71	0	0.0769648	-0.995176	0.0230085
98760	13/09/2018--14:46:00	28.68	0	0.0769648	-0.995176	0.00841464
98820	13/09/2018--14:47:00	28.69	0	0.0769648	-0.980367	0.0230085
98880	13/09/2018--14:48:00	28.7	0	0.0769648	-0.995176	0.0230085
98940	13/09/2018--14:49:00	28.7	0	0.0769648	-0.995176	0.00841464
99000	13/09/2018--14:50:00	28.71	0	0.0769648	-0.995176	-0.00617916
99060	13/09/2018--14:51:00	28.71	0	0.0769648	-0.980367	0.00841464
99120	13/09/2018--14:52:00	28.7	0	0.0769648	-0.995176	0.0230085
99180	13/09/2018--14:53:00	28.71	0	0.0769648	-0.995176	0.0230085
99240	13/09/2018--14:54:00	28.71	0	0.0769648	-0.995176	0.0230085
99300	13/09/2018--14:55:00	28.72	0	0.0769648	-0.980367	0.0230085
99360	13/09/2018--14:56:00	28.71	0	0.0769648	-0.995176	0.0230085
99420	13/09/2018--14:57:00	28.73	0	0.0769648	-0.995176	0.0230085
99480	13/09/2018--14:58:00	28.72	0	0.0769648	-0.995176	0.0230085
99540	13/09/2018--14:59:00	28.71	0	0.0769648	-0.995176	0.0230085
99600	13/09/2018--15:00:00	28.72	0	0.0769648	-0.980367	0.0230085
99660	13/09/2018--15:01:00	28.71	0	0.0769648	-0.980367	0.0230085
99720	13/09/2018--15:02:00	28.74	0	0.0769648	-0.995176	0.0230085
99780	13/09/2018--15:03:00	28.72	0	0.0769648	-0.995176	0.0230085
99840	13/09/2018--15:04:00	28.73	0	0.0769648	-0.995176	0.0376023
99900	13/09/2018--15:05:00	28.74	0	0.0769648	-0.995176	0.0376023
99960	13/09/2018--15:06:00	28.73	0	0.0769648	-0.995176	0.0376023
100020	13/09/2018--15:07:00	28.73	0	0.0769648	-0.995176	0.0376023
100080	13/09/2018--15:08:00	28.75	0	0.0769648	-0.980367	0.0376023
100140	13/09/2018--15:09:00	28.73	0	0.0769648	-0.980367	0.0376023
100200	13/09/2018--15:10:00	28.75	0	0.0769648	-0.995176	0.0376023
100260	13/09/2018--15:11:00	28.74	0	0.0769648	-0.980367	0.0376023
100320	13/09/2018--15:12:00	28.76	0	0.0769648	-0.995176	0.0376023
100380	13/09/2018--15:13:00	28.75	0	0.0769648	-0.980367	0.0376023
100440	13/09/2018--15:14:00	28.75	0	0.0769648	-0.980367	0.0376023
100500	13/09/2018--15:15:00	28.75	0	0.0769648	-0.995176	0.0376023
100560	13/09/2018--15:16:00	28.75	0	0.0769648	-0.980367	0.0376023
100620	13/09/2018--15:17:00	28.76	0	0.0769648	-0.980367	0.0376023
100680	13/09/2018--15:18:00	28.76	0	0.0769648	-0.980367	0.0376023
100740	13/09/2018--15:19:00	28.75	0	0.0769648	-0.980367	0.0376023
100800	13/09/2018--15:20:00	28.75	0	0.0769648	-0.995176	0.0376023
100860	13/09/2018--15:21:00	28.77	0	0.0769648	-0.980367	0.0376023
100920	13/09/2018--15:22:00	28.76	0	0.0769648	-0.995176	0.0376023
100980	13/09/2018--15:23:00	28.77	0	0.0769648	-0.995176	0.0376023
101040	13/09/2018--15:24:00	28.78	0	0.0769648	-0.995176	0.0376023
101100	13/09/2018--15:25:00	28.76	0	0.0769648	-0.995176	0.0376023
101160	13/09/2018--15:26:00	28.76	0	0.0769648	-0.995176	0.0376023
101220	13/09/2018--15:27:00	28.78	0	0.0769648	-0.980367	0.0376023
101280	13/09/2018--15:28:00	28.77	0	0.0769648	-0.980367	0.0376023
101340	13/09/2018--15:29:00	28.77	0	0.0769648	-0.995176	0.0376023
101400	13/09/2018--15:30:00	28.78	0	0.0769648	-0.995176	0.0376023
101460	13/09/2018--15:31:00	28.78	0	0.0769648	-0.980367	0.0376023
101520	13/09/2018--15:32:00	28.77	0	0.0769648	-0.980367	0.0376023
101580	13/09/2018--15:33:00	28.78	0	0.0769648	-0.980367	0.0376023
101640	13/09/2018--15:34:00	28.77	0	0.0769648	-0.980367	0.0376023
101700	13/09/2018--15:35:00	28.78	0	0.0769648	-0.980367	0.0376023
101760	13/09/2018--15:36:00	28.78	0	0.0769648	-0.995176	0.0376023
101820	13/09/2018--15:37:00	28.77	0	0.0769648	-0.980367	0.0376023
101880	13/09/2018--15:38:00	28.77	0	0.0769648	-0.995176	0.0376023
101940	13/09/2018--15:39:00	28.77	0	0.0769648	-0.980367	0.0376023
102000	13/09/2018--15:40:00	28.79	0	0.0769648	-0.995176	0.0376023
102060	13/09/2018--15:41:00	28.8	0	0.0769648	-0.980367	0.0376023
102120	13/09/2018--15:42:00	28.79	0	0.0769648	-0.980367	0.0376023
102180	13/09/2018--15:43:00	28.78	0	0.0769648	-0.995176	0.0376023
102240	13/09/2018--15:44:00	28.79	0	0.0769648	-0.980367	0.0376023
102300	13/09/2018--15:45:00	28.79	0	0.0769648	-0.980367	0.0376023
102360	13/09/2018--15:46:00	28.8	0	0.0769648	-0.980367	0.0376023
102420	13/09/2018--15:47:00	28.79	0	0.0769648	-0.995176	0.0376023
102480	13/09/2018--15:48:00	28.79	0	0.0769648	-0.995176	0.0376023
102540	13/09/2018--15:49:00	28.79	0	0.0769648	-0.980367	0.0376023
102600	13/09/2018--15:50:00	28.78	0	0.0769648	-0.980367	0.0376023
102660	13/09/2018--15:51:00	28.79	0	0.0769648	-0.995176	0.0376023
102720	13/09/2018--15:52:00	28.77	0	0.0769648	-0.980367	0.0376023
102780	13/09/2018--15:53:00	28.79	0	0.0769648	-0.995176	0.0376023
102840	13/09/2018--15:54:00	28.8	0	0.0769648	-0.995176	0.0376023
102900	13/09/2018--15:55:00	28.8	0	0.0769648	-0.980367	0.0376023
102960	13/09/2018--15:56:00	28.8	0	0.0769648	-0.995176	0.0376023
103020	13/09/2018--15:57:00	28.79	0	0.0769648	-0.980367	0.0376023
103080	13/09/2018--15:58:00	28.79	0	0.0769648	-0.995176	0.0376023
103140	13/09/2018--15:59:00	28.79	0	0.0769648	-0.980367	0.0376023
103200	13/09/2018--16:00:00	28.8	0	0.0769648	-0.995176	0.0376023
103260	13/09/2018--16:01:00	28.8	0	0.0769648	-0.980367	0.0376023
103320	13/09/2018--16:02:00	28.78	0	0.0769648	-0.995176	0.0376023
103380	13/09/2018--16:03:00	28.8	0	0.0769648	-0.980367	0.0376023
103440	13/09/2018--16:04:00	28.8	0	0.0769648	-0.980367	0.0376023
103500	13/09/2018--16:05:00	28.8	0	0.0769648	-0.980367	0.0376023
103560	13/09/2018--16:06:00	28.82	0	0.0769648	-0.995176	0.0376023
103620	13/09/2018--16:07:00	28.81	0	0.0769648	-0.980367	0.0376023
103680	13/09/2018--16:08:00	28.8	0	0.0769648	-0.980367	0.0376023
103740	13/09/2018--16:09:00	28.8	0	0.0769648	-0.995176	0.0376023
103800	13/09/2018--16:10:00	28.8	0	0.0769648	-0.980367	0.0376023
103860	13/09/2018--16:11:00	28.81	0	0.0769648	-0.995176	0.0376023
103920	13/09/2018--16:12:00	28.8	0	0.0769648	-0.995176	0.0376023
103980	13/09/2018--16:13:00	28.8	0	0.0769648	-0.995176	0.0376023
104040	13/09/2018--16:14:00	28.8	0	0.0769648	-0.980367	0.0376023
104100	13/09/2018--16:15:00	28.81	0	0.0769648	-0.980367	0.0376023
104160	13/09/2018--16:16:00	28.8	0	0.0769648	-0.995176	0.0376023
104220	13/09/2018--16:17:00	28.79	0	0.0769648	-0.980367	0.0376023
104280	13/09/2018--16:18:00	28.81	0	0.0769648	-0.980367	0.0376023
104340	13/09/2018--16:19:00	28.82	0	0.0769648	-0.980367	0.0376023
104400	13/09/2018--16:20:00	28.81	0	0.0769648	-0.995176	0.0376023
104460	13/09/2018--16:21:00	28.81	0	0.0769648	-0.995176	0.0376023
104520	13/09/2018--16:22:00	28.82	0	0.0769648	-0.995176	0.0376023
104580	13/09/2018--16:23:00	28.83	0	0.0769648	-0.980367	0.0376023
104640	13/09/2018--16:24:00	28.82	0	0.0769648	-0.995176	0.0376023
104700	13/09/2018--16:25:00	28.82	0	0.0769648	-0.980367	0.0376023
104760	13/09/2018--16:26:00	28.8	0	0.0769648	-0.995176	0.0376023
104820	13/09/2018--16:27:00	28.82	0	0.0769648	-0.995176	0.0376023
104880	13/09/2018--16:28:00	28.82	0	0.0769648	-0.995176	0.0376023
104940	13/09/2018--16:29:00	28.82	0	0.0769648	-0.995176	0.0376023
105000	13/09/2018--16:30:00	28.81	0	0.0769648	-0.995176	0.0376023
105060	13/09/2018--16:31:00	28.82	0	0.0769648	-0.980367	0.0376023
105120	13/09/2018--16:32:00	28.82	0	0.0769648	-0.980367	0.0376023
105180	13/09/2018--16:33:00	28.81	0	0.0769648	-0.980367	0.0376023
105240	13/09/2018--16:34:00	28.81	0	0.0769648	-0.980367	0.0376023
105300	13/09/2018--16:35:00	28.83	0	0.0769648	-0.995176	0.0376023
105360	13/09/2018--16:36:00	28.81	0	0.0769648	-0.995176	0.0376023
105420	13/09/2018--16:37:00	28.83	0	0.0769648	-0.980367	0.0376023
105480	13/09/2018--16:38:00	28.81	0	0.0769648	-0.995176	0.0376023
105540	13/09/2018--16:39:00	28.82	0	0.0769648	-0.980367	0.0376023
105600	13/09/2018--16:40:00	28.83	0	0.0769648	-0.980367	0.0376023
105660	13/09/2018--16:41:00	28.82	0	0.0769648	-0.980367	0.0376023
105720	13/09/2018--16:42:00	28.83	0	0.0769648	-0.995176	0.0376023
105780	13/09/2018--16:43:00	28.83	0	0.0769648	-0.980367	0.0376023
105840	13/09/2018--16:44:00	28.84	0	0.0769648	-0.980367	0.0376023
105900	13/09/2018--16:45:00	28.82	0	0.0769648	-0.980367	0.0376023
105960	13/09/2018--16:46:00	28.84	0	0.0769648	-0.980367	0.0376023
106020	13/09/2018--16:47:00	28.83	0	0.0769648	-0.995176	0.0376023
106080	13/09/2018--16:48:00	28.84	0	0.0769648	-0.980367	0.0376023
106140	13/09/2018--16:49:00	28.82	0	0.0769648	-0.980367	0.0376023
106200	13/09/2018--16:50:00	28.82	0	0.0769648	-0.995176	0.0376023
106260	13/09/2018--16:51:00	28.81	0	0.0769648	-0.980367	0.0376023
106320	13/09/2018--16:52:00	28.83	0	0.0769648	-0.995176	0.0376023
106380	13/09/2018--16:53:00	28.83	0	0.0769648	-0.980367	0.0376023
106440	13/09/2018--16:54:00	28.82	0	0.0769648	-0.980367	0.0376023
106500	13/09/2018--16:55:00	28.83	0	0.0769648	-0.980367	0.0376023
106560	13/09/2018--16:56:00	28.83	0	0.0769648	-0.980367	0.0376023
106620	13/09/2018--16:57:00	28.82	0	0.0769648	-0.980367	0.0376023
106680	13/09/2018--16:58:00	28.83	0	0.0769648	-0.980367	0.0376023
106740	13/09/2018--16:59:00	28.82	0	0.0769648	-0.980367	0.0376023
106800	13/09/2018--17:00:00	28.83	0	0.0769648	-0.980367	0.0376023
106860	13/09/2018--17:01:00	28.83	0	0.0769648	-0.980367	0.0376023
106920	13/09/2018--17:02:00	28.82	0	0.0769648	-0.995176	0.0376023
106980	13/09/2018--17:03:00	28.81	0	0.0769648	-0.995176	0.0376023
107040	13/09/2018--17:04:00	28.82	0	0.0769648	-0.995176	0.0376023
107100	13/09/2018--17:05:00	28.84	0	0.0769648	-0.995176	0.0521961
107160	13/09/2018--17:06:00	28.82	0	0.0769648	-0.980367	0.0376023
107220	13/09/2018--17:07:00	28.83	0	0.0769648	-0.980367	0.0376023
107280	13/09/2018--17:08:00	28.81	0	0.0769648	-0.980367	0.0813837
107340	13/09/2018--17:09:00	28.82	0	0.0769648	-0.980367	0.0959775
107400	13/09/2018--17:10:00	28.82	0	0.0769648	-0.980367	0.0813837
107460	13/09/2018--17:11:00	28.83	0	0.0769648	-0.980367	0.0959775
107520	13/09/2018--17:12:00	28.84	0	0.0769648	-0.980367	0.0813837
107580	13/09/2018--17:13:00	28.84	0	0.0769648	-0.980367	0.0813837
107640	13/09/2018--17:14:00	28.84	0	0.0769648	-0.980367	0.0813837
107700	13/09/2018--17:15:00	28.83	0	0.0769648	-0.980367	0.0813837
107760	13/09/2018--17:16:00	28.83	0	0.0769648	-0.980367	0.0959775
107820	13/09/2018--17:17:00	28.84	0	0.0769648	-0.980367	0.0813837
107880	13/09/2018--17:18:00	28.85	0	0.0769648	-0.980367	0.0813837
107940	13/09/2018--17:19:00	28.82	0	0.0769648	-0.980367	0.0813837
108000	13/09/2018--17:20:00	28.85	0	0.0769648	-0.980367	0.0813837
108060	13/09/2018--17:21:00	28.86	0	0.0769648	-0.980367	0.0813837
108120	13/09/2018--17:22:00	28.85	0	0.0769648	-0.980367	0.0959775
108180	13/09/2018--17:23:00	28.84	0	0.0769648	-0.980367	0.0813837
108240	13/09/2018--17:24:00	28.84	0	0.0769648	-0.980367	0.0959775
108300	13/09/2018--17:25:00	28.84	0	0.0769648	-0.980367	0.0813837
108360	13/09/2018--17:26:00	28.84	0	0.0769648	-0.980367	0.0813837
108420	13/09/2018--17:27:00	28.84	0	0.0769648	-0.980367	0.0813837
108480	13/09/2018--17:28:00	28.86	0	0.0769648	-0.980367	0.0813837
108540	13/09/2018--17:29:00	28.84	0	0.0769648	-0.980367	0.0813837
108600	13/09/2018--17:30:00	28.83	0	0.0769648	-0.980367	0.0813837
108660	13/09/2018--17:31:00	28.86	0	0.0769648	-0.980367	0.0813837
108720	13/09/2018--17:32:00	28.85	0	0.0769648	-0.980367	0.0813837
108780	13/09/2018--17:33:00	28.84	0	0.0769648	-0.980367	0.0959775
108840	13/09/2018--17:34:00	28.84	0	0.0769648	-0.980367	0.0813837
108900	13/09/2018--17:35:00	28.85	0	0.0769648	-0.980367	0.0813837
108960	13/09/2018--17:36:00	28.86	0	0.0769648	-0.980367	0.0813837
109020	13/09/2018--17:37:00	28.84	0	0.0769648	-0.980367	0.0813837
109080	13/09/2018--17:38:00	28.84	0	0.0769648	-0.980367	0.0813837
109140	13/09/2018--17:39:00	28.85	0	0.0769648	-0.980367	0.0959775
109200	13/09/2018--17:40:00	28.82	0	0.0769648	-0.980367	0.0813837
109260	13/09/2018--17:41:00	28.85	0	0.0769648	-0.980367	0.0959775
109320	13/09/2018--17:42:00	28.85	0	0.0769648	-0.980367	0.0813837
109380	13/09/2018--17:43:00	28.84	0	0.0769648	-0.980367	0.0959775
109440	13/09/2018--17:44:00	28.84	0	0.0769648	-0.980367	0.0959775
109500	13/09/2018--17:45:00	28.85	0	0.0769648	-0.980367	0.0813837
109560	13/09/2018--17:46:00	28.84	0	0.0769648	-0.980367	0.0813837
109620	13/09/2018--17:47:00	28.84	0	0.0769648	-0.980367	0.0813837
109680	13/09/2018--17:48:00	28.84	0	0.0769648	-0.980367	0.0813837
109740	13/09/2018--17:49:00	28.83	0	0.0769648	-0.980367	0.0813837
109800	13/09/2018--17:50:00	28.85	0	0.0769648	-0.980367	0.0813837
109860	13/09/2018--17:51:00	28.84	0	0.0769648	-0.980367	0.0813837
109920	13/09/2018--17:52:00	28.84	0	0.0769648	-0.980367	0.0813837
109980	13/09/2018--17:53:00	28.84	0	0.0769648	-0.980367	0.0813837
110040	13/09/2018--17:54:00	28.82	0	0.0769648	-0.980367	0.0813837
110100	13/09/2018--17:55:00	28.85	0	0.0769648	-0.980367	0.0813837
110160	13/09/2018--17:56:00	28.83	0	0.0769648	-0.980367	0.0959775
110220	13/09/2018--17:57:00	28.83	0	0.0769648	-0.980367	0.0813837
110280	13/09/2018--17:58:00	28.84	0	0.0769648	-0.980367	0.0813837
110340	13/09/2018--17:59:00	28.84	0	0.0769648	-0.980367	0.0959775
110400	13/09/2018--18:00:00	28.83	0	0.0769648	-0.980367	0.0813837
110460	13/09/2018--18:01:00	28.82	0	0.0769648	-0.995176	0.0959775
110520	13/09/2018--18:02:00	28.82	0	0.0769648	-0.980367	0.0959775
110580	13/09/2018--18:03:00	28.84	0	0.0769648	-0.980367	0.0813837
110640	13/09/2018--18:04:00	28.84	0	0.0769648	-0.980367	0.0959775
110700	13/09/2018--18:05:00	28.83	0	0.0769648	-0.980367	0.0813837
110760	13/09/2018--18:06:00	28.83	0	0.0769648	-0.980367	0.0813837
110820	13/09/2018--18:07:00	28.84	0	0.0769648	-0.980367	0.0813837
110880	13/09/2018--18:08:00	28.82	0	0.0769648	-0.980367	0.0959775
110940	13/09/2018--18:09:00	28.84	0	0.0769648	-0.980367	0.0959775
111000	13/09/2018--18:10:00	28.83	0	0.0769648	-0.980367	0.0813837
111060	13/09/2018--18:11:00	28.84	0	0.0769648	-0.980367	0.0813837
111120	13/09/2018--18:12:00	28.84	0	0.0769648	-0.980367	0.0813837
111180	13/09/2018--18:13:00	28.84	0	0.0769648	-0.995176	0.0813837
111240	13/09/2018--18:14:00	28.84	0	0.0769648	-0.980367	0.0959775
111300	13/09/2018--18:15:00	28.86	0	0.0769648	-0.980367	0.0813837
111360	13/09/2018--18:16:00	28.84	0	0.0769648	-0.980367	0.0813837
111420	13/09/2018--18:17:00	28.84	0	0.0769648	-0.980367	0.0813837
111480	13/09/2018--18:18:00	28.83	0	0.0769648	-0.980367	0.0813837
111540	13/09/2018--18:19:00	28.84	0	0.0769648	-0.980367	0.0959775
111600	13/09/2018--18:20:00	28.86	0	0.0769648	-0.980367	0.0813837
111660	13/09/2018--18:21:00	28.85	0	0.0769648	-0.980367	0.0813837
111720	13/09/2018--18:22:00	28.84	0	0.0769648	-0.980367	0.0813837
111780	13/09/2018--18:23:00	28.86	0	0.0769648	-0.980367	0.0813837
111840	13/09/2018--18:24:00	28.85	0	0.0769648	-0.980367	0.0959775
111900	13/09/2018--18:25:00	28.86	0	0.0769648	-0.980367	0.0813837
111960	13/09/2018--18:26:00	28.84	0	0.0769648	-0.980367	0.0813837
112020	13/09/2018--18:27:00	28.85	0	0.0769648	-0.980367	0.0813837
112080	13/09/2018--18:28:00	28.85	0	0.0769648	-0.980367	0.0959775
112140	13/09/2018--18:29:00	28.85	0	0.0769648	-0.980367	0.0813837
112200	13/09/2018--18:30:00	28.84	0	0.0769648	-0.980367	0.0959775
112260	13/09/2018--18:31:00	28.84	0	0.0769648	-0.980367	0.0813837
112320	13/09/2018--18:32:00	28.87	0	0.0769648	-0.980367	0.0959775
112380	13/09/2018--18:33:00	28.85	0	0.0769648	-0.980367	0.0813837
112440	13/09/2018--18:34:00	28.86	0	0.0769648	-0.980367	0.0813837
112500	13/09/2018--18:35:00	28.86	0	0.0769648	-0.995176	0.0813837
112560	13/09/2018--18:36:00	28.85	0	0.0769648	-0.980367	0.0959775
112620	13/09/2018--18:37:00	28.85	0	0.0769648	-0.980367	0.0813837
112680	13/09/2018--18:38:00	28.86	0	0.0769648	-0.980367	0.0813837
112740	13/09/2018--18:39:00	28.86	0	0.0769648	-0.980367	0.0813837
112800	13/09/2018--18:40:00	28.87	0	0.0769648	-0.980367	0.0813837
112860	13/09/2018--18:41:00	28.86	0	0.0769648	-0.980367	0.0813837
112920	13/09/2018--18:42:00	28.86	0	0.0769648	-0.980367	0.0813837
112980	13/09/2018--18:43:00	28.86	0	0.0769648	-0.980367	0.0813837
113040	13/09/2018--18:44:00	28.84	0	0.0769648	-0.980367	0.0813837
113100	13/09/2018--18:45:00	28.86	0	0.0769648	-0.980367	0.0813837
113160	13/09/2018--18:46:00	28.85	0	0.0769648	-0.980367	0.0959775
113220	13/09/2018--18:47:00	28.84	0	0.0769648	-0.980367	0.0813837
113280	13/09/2018--18:48:00	28.88	0	0.0769648	-0.980367	0.0813837
113340	13/09/2018--18:49:00	28.86	0	0.0769648	-0.980367	0.0813837
113400	13/09/2018--18:50:00	28.86	0	0.0769648	-0.980367	0.0813837
113460	13/09/2018--18:51:00	28.85	0	0.0769648	-0.980367	0.0813837
113520	13/09/2018--18:52:00	28.88	0	0.0769648	-0.980367	0.0813837
113580	13/09/2018--18:53:00	28.87	0	0.0769648	-0.980367	0.0813837
113640	13/09/2018--18:54:00	28.87	0	0.0769648	-0.980367	0.0813837
113700	13/09/2018--18:55:00	28.86	0	0.0769648	-0.980367	0.0813837
113760	13/09/2018--18:56:00	28.86	0	0.0769648	-0.980367	0.0959775
113820	13/09/2018--18:57:00	28.86	0	0.0769648	-0.980367	0.0813837
113880	13/09/2018--18:58:00	28.87	0	0.0769648	-0.980367	0.0959775
113940	13/09/2018--18:59:00	28.86	0	0.0769648	-0.980367	0.0813837
114000	13/09/2018--19:00:00	28.88	0	0.0769648	-0.980367	0.0959775
114060	13/09/2018--19:01:00	28.87	0	0.0769648	-0.980367	0.0959775
114120	13/09/2018--19:02:00	28.87	0	0.0769648	-0.980367	0.0813837
114180	13/09/2018--19:03:00	28.87	0	0.0769648	-0.980367	0.0813837
114240	13/09/2018--19:04:00	28.87	2	0.0769648	-0.965558	0.154353
114300	13/09/2018--19:05:00	28.88	0	0.0769648	-0.965558	0.154353
114360	13/09/2018--19:06:00	28.89	0	0.0923679	-0.965558	0.154353
114420	13/09/2018--19:07:00	28.9	0	0.0923679	-0.965558	0.154353
114480	13/09/2018--19:08:00	28.91	0	0.0769648	-0.980367	0.154353
114540	13/09/2018--19:09:00	28.92	0	0.0923679	-0.965558	0.154353
114600	13/09/2018--19:10:00	28.92	0	0.0923679	-0.965558	0.154353
114660	13/09/2018--19:11:00	28.92	0	0.0923679	-0.980367	0.154353
114720	13/09/2018--19:12:00	28.92	0	0.0923679	-0.965558	0.154353
114780	13/09/2018--19:13:00	28.92	0	0.0923679	-0.965558	0.154353
114840	13/09/2018--19:14:00	28.91	0	0.0923679	-0.965558	0.154353
114900	13/09/2018--19:15:00	28.91	0	0.0923679	-0.965558	0.154353
114960	13/09/2018--19:16:00	28.9	0	0.0923679	-0.965558	0.154353
115020	13/09/2018--19:17:00	28.89	0	0.0923679	-0.965558	0.154353
115080	13/09/2018--19:18:00	28.9	0	0.0923679	-0.980367	0.154353
115140	13/09/2018--19:19:00	28.9	0	0.0923679	-0.980367	0.154353
115200	13/09/2018--19:20:00	28.9	0	0.0923679	-0.965558	0.154353
115260	13/09/2018--19:21:00	28.91	0	0.0923679	-0.965558	0.154353
115320	13/09/2018--19:22:00	28.91	0	0.0923679	-0.965558	0.154353
115380	13/09/2018--19:23:00	28.91	0	0.0923679	-0.965558	0.154353
115440	13/09/2018--19:24:00	28.91	0	0.0923679	-0.965558	0.154353
115500	13/09/2018--19:25:00	28.92	0	0.0923679	-0.965558	0.154353
115560	13/09/2018--19:26:00	28.92	0	0.0923679	-0.980367	0.154353
115620	13/09/2018--19:27:00	28.93	0	0.0923679	-0.965558	0.154353
115680	13/09/2018--19:28:00	28.94	0	0.0923679	-0.965558	0.154353
115740	13/09/2018--19:29:00	28.95	0	0.0923679	-0.965558	0.154353
115800	13/09/2018--19:30:00	28.93	0	0.0923679	-0.965558	0.154353
115860	13/09/2018--19:31:00	28.96	0	0.0923679	-0.965558	0.154353
115920	13/09/2018--19:32:00	28.95	0	0.0923679	-0.980367	0.154353
115980	13/09/2018--19:33:00	28.96	0	0.0923679	-0.980367	0.154353
116040	13/09/2018--19:34:00	28.97	0	0.0923679	-0.965558	0.154353
116100	13/09/2018--19:35:00	28.96	0	0.0923679	-0.980367	0.154353
116160	13/09/2018--19:36:00	28.96	0	0.0923679	-0.965558	0.154353
116220	13/09/2018--19:37:00	28.95	0	0.0923679	-0.965558	0.154353
116280	13/09/2018--19:38:00	28.98	0	0.0923679	-0.965558	0.154353
116340	13/09/2018--19:39:00	28.98	0	0.0923679	-0.965558	0.154353
116400	13/09/2018--19:40:00	28.97	0	0.0923679	-0.965558	0.154353
116460	13/09/2018--19:41:00	28.98	0	0.0923679	-0.980367	0.154353
116520	13/09/2018--19:42:00	28.97	0	0.0923679	-0.980367	0.154353
116580	13/09/2018--19:43:00	28.98	0	0.0923679	-0.965558	0.154353
116640	13/09/2018--19:44:00	28.96	0	0.0923679	-0.980367	0.154353
116700	13/09/2018--19:45:00	28.99	0	0.0923679	-0.965558	0.154353
116760	13/09/2018--19:46:00	28.97	0	0.0923679	-0.965558	0.154353
116820	13/09/2018--19:47:00	28.97	0	0.0923679	-0.980367	0.154353
116880	13/09/2018--19:48:00	28.99	0	0.0923679	-0.980367	0.154353
116940	13/09/2018--19:49:00	28.98	0	0.0923679	-0.980367	0.154353
117000	13/09/2018--19:50:00	29	0	0.0923679	-0.965558	0.154353
117060	13/09/2018--19:51:00	29	0	0.0923679	-0.965558	0.154353
117120	13/09/2018--19:52:00	28.97	0	0.0923679	-0.965558	0.154353
117180	13/09/2018--19:53:00	28.98	0	0.0923679	-0.980367	0.139759
117240	13/09/2018--19:54:00	28.99	0	0.0923679	-0.965558	0.154353
117300	13/09/2018--19:55:00	28.99	0	0.0923679	-0.965558	0.154353
117360	13/09/2018--19:56:00	28.98	0	0.0923679	-0.980367	0.154353
117420	13/09/2018--19:57:00	28.98	0	0.0923679	-0.965558	0.154353
117480	13/09/2018--19:58:00	28.97	0	0.0923679	-0.965558	0.154353
117540	13/09/2018--19:59:00	28.99	0	0.0923679	-0.965558	0.154353
117600	13/09/2018--20:00:00	28.99	0	0.0923679	-0.965558	0.154353
117660	13/09/2018--20:01:00	28.98	0	0.0923679	-0.965558	0.154353
117720	13/09/2018--20:02:00	28.98	0	0.0923679	-0.965558	0.154353
117780	13/09/2018--20:03:00	28.98	0	0.0923679	-0.965558	0.154353
117840	13/09/2018--20:04:00	28.99	0	0.0923679	-0.965558	0.154353
117900	13/09/2018--20:05:00	28.98	0	0.0923679	-0.965558	0.154353
117960	13/09/2018--20:06:00	28.98	0	0.0923679	-0.965558	0.154353
118020	13/09/2018--20:07:00	28.98	0	0.0923679	-0.965558	0.154353
118080	13/09/2018--20:08:00	29.01	0	0.0923679	-0.965558	0.154353
118140	13/09/2018--20:09:00	28.99	0	0.0923679	-0.965558	0.154353
118200	13/09/2018--20:10:00	28.98	0	0.0923679	-0.965558	0.154353
118260	13/09/2018--20:11:00	28.97	0	0.0923679	-0.965558	0.154353
118320	13/09/2018--20:12:00	28.98	0	0.0923679	-0.980367	0.154353
118380	13/09/2018--20:13:00	28.98	0	0.0923679	-0.980367	0.154353
118440	13/09/2018--20:14:00	28.99	0	0.0923679	-0.965558	0.154353
118500	13/09/2018--20:15:00	29	0	0.0923679	-0.965558	0.154353
118560	13/09/2018--20:16:00	28.98	0	0.0923679	-0.980367	0.154353
118620	13/09/2018--20:17:00	28.97	0	0.0923679	-0.965558	0.154353
118680	13/09/2018--20:18:00	28.98	0	0.0923679	-0.980367	0.154353
118740	13/09/2018--20:19:00	28.98	0	0.0923679	-0.965558	0.154353
118800	13/09/2018--20:20:00	28.98	0	0.0923679	-0.980367	0.154353
118860	13/09/2018--20:21:00	28.98	0	0.0923679	-0.965558	0.154353
118920	13/09/2018--20:22:00	28.99	0	0.0923679	-0.965558	0.154353
118980	13/09/2018--20:23:00	28.96	0	0.0923679	-0.980367	0.154353
119040	13/09/2018--20:24:00	28.98	0	0.0923679	-0.965558	0.154353
119100	13/09/2018--20:25:00	28.98	0	0.0923679	-0.965558	0.154353
119160	13/09/2018--20:26:00	28.98	0	0.0923679	-0.980367	0.154353
119220	13/09/2018--20:27:00	28.97	0	0.0923679	-0.980367	0.110571
119280	13/09/2018--20:28:00	28.97	0	0.0923679	-0.980367	0.110571
119340	13/09/2018--20:29:00	28.97	0	0.107771	-0.980367	0.125165
119400	13/09/2018--20:30:00	28.96	0	0.107771	-0.980367	0.125165
119460	13/09/2018--20:31:00	28.96	0	0.107771	-0.980367	0.125165
119520	13/09/2018--20:32:00	28.98	0	0.107771	-0.980367	0.125165
119580	13/09/2018--20:33:00	28.98	0	0.107771	-0.980367	0.110571
119640	13/09/2018--20:34:00	28.99	0	0.107771	-0.980367	0.125165
119700	13/09/2018--20:35:00	28.97	0	0.107771	-0.980367	0.125165
119760	13/09/2018--20:36:00	28.99	0	0.0923679	-0.980367	0.125165
119820	13/09/2018--20:37:00	28.99	0	0.107771	-0.980367	0.125165
119880	13/09/2018--20:38:00	28.98	0	0.0923679	-0.980367	0.125165
119940	13/09/2018--20:39:00	29	0	0.0923679	-0.980367	0.125165
120000	13/09/2018--20:40:00	29	0	0.0923679	-0.965558	0.125165
120060	13/09/2018--20:41:00	29	0	0.107771	-0.980367	0.125165
120120	13/09/2018--20:42:00	29.03	0	0.0923679	-0.980367	0.125165
120180	13/09/2018--20:43:00	29.03	0	0.0923679	-0.980367	0.125165
120240	13/09/2018--20:44:00	29.04	0	0.107771	-0.965558	0.125165
120300	13/09/2018--20:45:00	29.06	0	0.107771	-0.980367	0.125165
120360	13/09/2018--20:46:00	29.06	0	0.107771	-0.980367	0.125165
120420	13/09/2018--20:47:00	29.07	0	0.0923679	-0.980367	0.125165
120480	13/09/2018--20:48:00	29.08	0	0.107771	-0.980367	0.125165
120540	13/09/2018--20:49:00	29.07	0	0.0923679	-0.980367	0.125165
120600	13/09/2018--20:50:00	29.06	0	0.107771	-0.980367	0.125165
120660	13/09/2018--20:51:00	29.05	0	0.107771	-0.980367	0.125165
120720	13/09/2018--20:52:00	29.05	0	0.107771	-0.980367	0.125165
120780	13/09/2018--20:53:00	29.04	0	0.0923679	-0.980367	0.125165
120840	13/09/2018--20:54:00	29.02	0	0.107771	-0.980367	0.125165
120900	13/09/2018--20:55:00	29.02	0	0.107771	-0.965558	0.125165
120960	13/09/2018--20:56:00	28.99	0	0.107771	-0.965558	0.125165
121020	13/09/2018--20:57:00	29	0	0.107771	-0.965558	0.125165
121080	13/09/2018--20:58:00	29	0	0.107771	-0.980367	0.139759
121140	13/09/2018--20:59:00	28.98	0	0.107771	-0.980367	0.125165
121200	13/09/2018--21:00:00	28.98	0	0.107771	-0.980367	0.125165
121260	13/09/2018--21:01:00	28.96	0	0.0923679	-0.980367	0.125165
121320	13/09/2018--21:02:00	28.96	0	0.0923679	-0.980367	0.125165
121380	13/09/2018--21:03:00	28.95	0	0.0923679	-0.965558	0.125165
121440	13/09/2018--21:04:00	28.94	0	0.107771	-0.980367	0.125165
121500	13/09/2018--21:05:00	28.93	0	0.0923679	-0.965558	0.125165
121560	13/09/2018--21:06:00	28.93	0	0.0923679	-0.980367	0.125165
121620	13/09/2018--21:07:00	28.93	0	0.107771	-0.980367	0.125165
121680	13/09/2018--21:08:00	28.91	0	0.107771	-0.980367	0.125165
121740	13/09/2018--21:09:00	28.92	0	0.107771	-0.965558	0.125165
121800	13/09/2018--21:10:00	28.92	0	0.107771	-0.965558	0.125165
121860	13/09/2018--21:11:00	28.91	0	0.0923679	-0.980367	0.125165
121920	13/09/2018--21:12:00	28.9	0	0.107771	-0.965558	0.125165
121980	13/09/2018--21:13:00	28.9	0	0.0923679	-0.980367	0.125165
122040	13/09/2018--21:14:00	28.89	0	0.107771	-0.965558	0.125165
122100	13/09/2018--21:15:00	28.89	0	0.107771	-0.980367	0.125165
122160	13/09/2018--21:16:00	28.89	0	0.107771	-0.980367	0.125165
122220	13/09/2018--21:17:00	28.87	0	0.107771	-0.980367	0.125165
122280	13/09/2018--21:18:00	28.9	0	0.0923679	-0.980367	0.125165
122340	13/09/2018--21:19:00	28.88	0	0.107771	-0.980367	0.139759
122400	13/09/2018--21:20:00	28.89	0	0.107771	-0.980367	0.125165
122460	13/09/2018--21:21:00	28.88	0	0.0923679	-0.980367	0.125165
122520	13/09/2018--21:22:00	28.89	0	0.0923679	-0.965558	0.125165
122580	13/09/2018--21:23:00	28.88	0	0.107771	-0.965558	0.125165
122640	13/09/2018--21:24:00	28.91	0	0.0923679	-0.980367	0.125165
122700	13/09/2018--21:25:00	28.87	0	0.0923679	-0.965558	0.139759
122760	13/09/2018--21:26:00	28.88	0	0.0923679	-0.980367	0.139759
122820	13/09/2018--21:27:00	28.86	0	0.107771	-0.965558	0.139759
122880	13/09/2018--21:28:00	28.88	0	0.107771	-0.980367	0.139759
122940	13/09/2018--21:29:00	28.89	0	0.0923679	-0.965558	0.125165
123000	13/09/2018--21:30:00	28.86	0	0.0923679	-0.980367	0.139759
123060	13/09/2018--21:31:00	28.85	0	0.0923679	-0.980367	0.125165
123120	13/09/2018--21:32:00	28.89	0	0.107771	-0.980367	0.139759
123180	13/09/2018--21:33:00	28.86	0	0.0923679	-0.965558	0.125165
123240	13/09/2018--21:34:00	28.89	0	0.107771	-0.965558	0.125165
123300	13/09/2018--21:35:00	28.88	0	0.107771	-0.980367	0.139759
123360	13/09/2018--21:36:00	28.88	0	0.107771	-0.980367	0.125165
123420	13/09/2018--21:37:00	28.88	0	0.0923679	-0.965558	0.125165
123480	13/09/2018--21:38:00	28.87	0	0.107771	-0.980367	0.125165
123540	13/09/2018--21:39:00	28.87	0	0.0923679	-0.980367	0.125165
123600	13/09/2018--21:40:00	28.87	0	0.107771	-0.980367	0.125165
123660	13/09/2018--21:41:00	28.86	0	0.107771	-0.980367	0.139759
123720	13/09/2018--21:42:00	28.86	0	0.0923679	-0.980367	0.125165
123780	13/09/2018--21:43:00	28.88	0	0.0923679	-0.965558	0.139759
123840	13/09/2018--21:44:00	28.87	0	0.107771	-0.980367	0.139759
123900	13/09/2018--21:45:00	28.87	0	0.0923679	-0.980367	0.139759
123960	13/09/2018--21:46:00	28.87	0	0.0923679	-0.980367	0.125165
124020	13/09/2018--21:47:00	28.86	0	0.107771	-0.980367	0.125165
124080	13/09/2018--21:48:00	28.86	0	0.107771	-0.980367	0.139759
124140	13/09/2018--21:49:00	28.87	0	0.0923679	-0.965558	0.125165
124200	13/09/2018--21:50:00	28.87	0	0.107771	-0.980367	0.139759
124260	13/09/2018--21:51:00	28.85	0	0.107771	-0.980367	0.125165
124320	13/09/2018--21:52:00	28.86	0	0.0923679	-0.980367	0.139759
124380	13/09/2018--21:53:00	28.88	0	0.0923679	-0.980367	0.125165
124440	13/09/2018--21:54:00	28.87	0	0.0923679	-0.980367	0.125165
124500	13/09/2018--21:55:00	28.85	0	0.0923679	-0.965558	0.139759
124560	13/09/2018--21:56:00	28.86	0	0.0923679	-0.980367	0.139759
124620	13/09/2018--21:57:00	28.87	0	0.0923679	-0.965558	0.125165
124680	13/09/2018--21:58:00	28.86	0	0.107771	-0.965558	0.139759
124740	13/09/2018--21:59:00	28.85	0	0.107771	-0.965558	0.139759
124800	13/09/2018--22:00:00	28.86	0	0.107771	-0.980367	0.125165
124860	13/09/2018--22:01:00	28.87	0	0.0923679	-0.965558	0.125165
124920	13/09/2018--22:02:00	28.86	0	0.0923679	-0.980367	0.125165
124980	13/09/2018--22:03:00	28.86	0	0.107771	-0.965558	0.125165
125040	13/09/2018--22:04:00	28.86	0	0.0923679	-0.980367	0.139759
125100	13/09/2018--22:05:00	28.84	0	0.107771	-0.980367	0.125165
125160	13/09/2018--22:06:00	28.87	0	0.0923679	-0.980367	0.125165
125220	13/09/2018--22:07:00	28.84	0	0.0923679	-0.980367	0.139759
125280	13/09/2018--22:08:00	28.84	0	0.0923679	-0.980367	0.125165
125340	13/09/2018--22:09:00	28.87	0	0.107771	-0.980367	0.139759
125400	13/09/2018--22:10:00	28.83	0	0.107771	-0.965558	0.139759
125460	13/09/2018--22:11:00	28.86	0	0.0923679	-0.980367	0.139759
125520	13/09/2018--22:12:00	28.84	0	0.0923679	-0.980367	0.139759
125580	13/09/2018--22:13:00	28.85	0	0.107771	-0.980367	0.139759
125640	13/09/2018--22:14:00	28.85	0	0.0923679	-0.980367	0.125165
125700	13/09/2018--22:15:00	28.86	0	0.0923679	-0.980367	0.125165
125760	13/09/2018--22:16:00	28.84	0	0.0923679	-0.980367	0.125165
125820	13/09/2018--22:17:00	28.85	0	0.107771	-0.965558	0.139759
125880	13/09/2018--22:18:00	28.85	0	0.0923679	-0.965558	0.139759
125940	13/09/2018--22:19:00	28.84	0	0.0923679	-0.980367	0.139759
126000	13/09/2018--22:20:00	28.85	0	0.107771	-0.980367	0.139759
126060	13/09/2018--22:21:00	28.86	0	0.0923679	-0.980367	0.139759
126120	13/09/2018--22:22:00	28.83	0	0.0923679	-0.980367	0.139759
126180	13/09/2018--22:23:00	28.86	0	0.107771	-0.965558	0.139759
126240	13/09/2018--22:24:00	28.85	0	0.107771	-0.965558	0.125165
126300	13/09/2018--22:25:00	28.84	0	0.0923679	-0.980367	0.139759
126360	13/09/2018--22:26:00	28.84	0	0.107771	-0.965558	0.125165
126420	13/09/2018--22:27:00	28.86	0	0.0923679	-0.980367	0.139759
126480	13/09/2018--22:28:00	28.85	0	0.0923679	-0.965558	0.139759
126540	13/09/2018--22:29:00	28.86	0	0.107771	-0.965558	0.125165
126600	13/09/2018--22:30:00	28.84	0	0.107771	-0.980367	0.125165
126660	13/09/2018--22:31:00	28.84	0	0.0923679	-0.965558	0.139759
126720	13/09/2018--22:32:00	28.85	0	0.107771	-0.980367	0.125165
126780	13/09/2018--22:33:00	28.84	0	0.107771	-0.980367	0.125165
126840	13/09/2018--22:34:00	28.84	0	0.107771	-0.965558	0.139759
126900	13/09/2018--22:35:00	28.82	0	0.107771	-0.965558	0.139759
126960	13/09/2018--22:36:00	28.84	0	0.107771	-0.980367	0.139759
127020	13/09/2018--22:37:00	28.83	0	0.107771	-0.980367	0.125165
127080	13/09/2018--22:38:00	28.83	0	0.107771	-0.965558	0.139759
127140	13/09/2018--22:39:00	28.83	0	0.0923679	-0.965558	0.139759
127200	13/09/2018--22:40:00	28.82	0	0.107771	-0.980367	0.139759
127260	13/09/2018--22:41:00	28.85	0	0.0923679	-0.980367	0.139759
127320	13/09/2018--22:42:00	28.83	0	0.0923679	-0.980367	0.139759
127380	13/09/2018--22:43:00	28.82	0	0.107771	-0.965558	0.125165
127440	13/09/2018--22:44:00	28.82	0	0.107771	-0.965558	0.125165
127500	13/09/2018--22:45:00	28.82	0	0.107771	-0.980367	0.125165
127560	13/09/2018--22:46:00	28.84	0	0.107771	-0.965558	0.139759
127620	13/09/2018--22:47:00	28.82	0	0.107771	-0.965558	0.139759
127680	13/09/2018--22:48:00	28.83	0	0.0923679	-0.980367	0.125165
127740	13/09/2018--22:49:00	28.81	0	0.107771	-0.965558	0.139759
127800	13/09/2018--22:50:00	28.83	0	0.107771	-0.980367	0.139759
127860	13/09/2018--22:51:00	28.82	0	0.0923679	-0.980367	0.139759
127920	13/09/2018--22:52:00	28.82	0	0.107771	-0.980367	0.139759
127980	13/09/2018--22:53:00	28.84	0	0.0923679	-0.980367	0.139759
128040	13/09/2018--22:54:00	28.82	0	0.107771	-0.965558	0.139759
128100	13/09/2018--22:55:00	28.81	0	0.107771	-0.965558	0.125165
128160	13/09/2018--22:56:00	28.82	0	0.0923679	-0.965558	0.139759
128220	13/09/2018--22:57:00	28.82	0	0.0923679	-0.965558	0.139759
128280	13/09/2018--22:58:00	28.82	0	0.0923679	-0.965558	0.139759
128340	13/09/2018--22:59:00	28.82	0	0.0923679	-0.965558	0.139759
128400	13/09/2018--23:00:00	28.82	0	0.107771	-0.965558	0.139759
128460	13/09/2018--23:01:00	28.82	0	0.107771	-0.965558	0.139759
128520	13/09/2018--23:02:00	28.82	0	0.0923679	-0.980367	0.139759
128580	13/09/2018--23:03:00	28.8	0	0.0923679	-0.965558	0.125165
128640	13/09/2018--23:04:00	28.81	0	0.107771	-0.980367	0.125165
128700	13/09/2018--23:05:00	28.8	0	0.107771	-0.965558	0.139759
128760	13/09/2018--23:06:00	28.82	0	0.0923679	-0.965558	0.139759
128820	13/09/2018--23:07:00	28.8	0	0.107771	-0.980367	0.139759
128880	13/09/2018--23:08:00	28.82	0	0.107771	-0.965558	0.139759
128940	13/09/2018--23:09:00	28.8	0	0.107771	-0.965558	0.154353
129000	13/09/2018--23:10:00	28.8	0	0.0923679	-0.965558	0.168947
129060	13/09/2018--23:11:00	28.82	0	0.0923679	-0.965558	0.168947
129120	13/09/2018--23:12:00	28.8	0	0.0923679	-0.965558	0.168947
129180	13/09/2018--23:13:00	28.79	0	0.107771	-0.965558	0.168947
129240	13/09/2018--23:14:00	28.8	0	0.0923679	-0.965558	0.168947
129300	13/09/2018--23:15:00	28.79	0	0.107771	-0.965558	0.168947
129360	13/09/2018--23:16:00	28.8	0	0.107771	-0.965558	0.168947
129420	13/09/2018--23:17:00	28.78	0	0.0923679	-0.965558	0.168947
129480	13/09/2018--23:18:00	28.76	0	0.0923679	-0.965558	0.168947
129540	13/09/2018--23:19:00	28.77	0	0.0923679	-0.965558	0.168947
129600	13/09/2018--23:20:00	28.77	0	0.0923679	-0.965558	0.168947
129660	13/09/2018--23:21:00	28.78	0	0.107771	-0.965558	0.168947
129720	13/09/2018--23:22:00	28.77	0	0.107771	-0.965558	0.168947
129780	13/09/2018--23:23:00	28.77	0	0.0923679	-0.965558	0.168947
129840	13/09/2018--23:24:00	28.77	0	0.0923679	-0.965558	0.168947
129900	13/09/2018--23:25:00	28.76	0	0.0923679	-0.965558	0.168947
129960	13/09/2018--23:26:00	28.77	0	0.0923679	-0.965558	0.168947
130020	13/09/2018--23:27:00	28.77	0	0.0923679	-0.965558	0.168947
130080	13/09/2018--23:28:00	28.77	0	0.107771	-0.965558	0.18354
130140	13/09/2018--23:29:00	28.76	0	0.0923679	-0.965558	0.18354
130200	13/09/2018--23:30:00	28.77	0	0.107771	-0.965558	0.18354
130260	13/09/2018--23:31:00	28.77	0	0.107771	-0.965558	0.18354
130320	13/09/2018--23:32:00	28.77	0	0.107771	-0.965558	0.18354
130380	13/09/2018--23:33:00	28.75	0	0.107771	-0.965558	0.18354
130440	13/09/2018--23:34:00	28.75	0	0.0923679	-0.965558	0.18354
130500	13/09/2018--23:35:00	28.77	0	0.0923679	-0.965558	0.18354
130560	13/09/2018--23:36:00	28.76	0	0.0923679	-0.965558	0.18354
130620	13/09/2018--23:37:00	28.75	0	0.0923679	-0.965558	0.18354
130680	13/09/2018--23:38:00	28.76	0	0.0923679	-0.965558	0.18354
130740	13/09/2018--23:39:00	28.77	0	0.0923679	-0.965558	0.18354
130800	13/09/2018--23:40:00	28.74	0	0.0923679	-0.965558	0.18354
130860	13/09/2018--23:41:00	28.78	0	0.0923679	-0.965558	0.18354
130920	13/09/2018--23:42:00	28.75	0	0.0923679	-0.965558	0.18354
130980	13/09/2018--23:43:00	28.74	0	0.0923679	-0.965558	0.18354
131040	13/09/2018--23:44:00	28.75	0	0.0923679	-0.965558	0.18354
131100	13/09/2018--23:45:00	28.73	0	0.0923679	-0.965558	0.198134
131160	13/09/2018--23:46:00	28.74	0	0.0923679	-0.965558	0.18354
131220	13/09/2018--23:47:00	28.75	0	0.0923679	-0.965558	0.18354
131280	13/09/2018--23:48:00	28.74	0	0.0923679	-0.965558	0.18354
131340	13/09/2018--23:49:00	28.75	0	0.0923679	-0.965558	0.198134
131400	13/09/2018--23:50:00	28.75	0	0.0923679	-0.965558	0.18354
131460	13/09/2018--23:51:00	28.75	0	0.0923679	-0.965558	0.198134
131520	13/09/2018--23:52:00	28.74	0	0.0923679	-0.965558	0.18354
131580	13/09/2018--23:53:00	28.74	0	0.0923679	-0.965558	0.18354
131640	13/09/2018--23:54:00	28.73	0	0.0923679	-0.965558	0.18354
131700	13/09/2018--23:55:00	28.73	0	0.0923679	-0.965558	0.18354
131760	13/09/2018--23:56:00	28.72	0	0.0923679	-0.965558	0.18354
131820	13/09/2018--23:57:00	28.73	0	0.0923679	-0.965558	0.18354
131880	13/09/2018--23:58:00	28.73	0	0.0923679	-0.965558	0.198134
131940	13/09/2018--23:59:00	28.72	0	0.0923679	-0.965558	0.18354
132000	14/09/2018--00:00:00	28.71	0	0.107771	-0.965558	0.18354
132060	14/09/2018--00:01:00	28.71	0	0.0923679	-0.965558	0.18354
132120	14/09/2018--00:02:00	28.73	0	0.0923679	-0.965558	0.18354
132180	14/09/2018--00:03:00	28.71	0	0.0923679	-0.965558	0.18354
132240	14/09/2018--00:04:00	28.72	0	0.0923679	-0.965558	0.18354
132300	14/09/2018--00:05:00	28.71	0	0.0923679	-0.965558	0.18354
132360	14/09/2018--00:06:00	28.71	0	0.0923679	-0.965558	0.18354
132420	14/09/2018--00:07:00	28.7	0	0.0923679	-0.965558	0.18354
132480	14/09/2018--00:08:00	28.72	0	0.0923679	-0.965558	0.18354
132540	14/09/2018--00:09:00	28.72	0	0.0923679	-0.965558	0.18354
132600	14/09/2018--00:10:00	28.71	0	0.0923679	-0.965558	0.18354
132660	14/09/2018--00:11:00	28.71	0	0.0923679	-0.965558	0.18354
132720	14/09/2018--00:12:00	28.71	0	0.107771	-0.965558	0.18354
132780	14/09/2018--00:13:00	28.73	0	0.107771	-0.965558	0.18354
132840	14/09/2018--00:14:00	28.71	0	0.0923679	-0.965558	0.18354
132900	14/09/2018--00:15:00	28.71	0	0.0923679	-0.965558	0.18354
132960	14/09/2018--00:16:00	28.7	0	0.107771	-0.965558	0.18354
133020	14/09/2018--00:17:00	28.7	0	0.0923679	-0.965558	0.198134
133080	14/09/2018--00:18:00	28.71	0	0.0923679	-0.965558	0.18354
133140	14/09/2018--00:19:00	28.69	0	0.0923679	-0.965558	0.18354
133200	14/09/2018--00:20:00	28.7	0	0.107771	-0.965558	0.18354
133260	14/09/2018--00:21:00	28.7	0	0.107771	-0.965558	0.198134
133320	14/09/2018--00:22:00	28.69	0	0.107771	-0.965558	0.18354
133380	14/09/2018--00:23:00	28.69	0	0.0923679	-0.965558	0.18354
133440	14/09/2018--00:24:00	28.69	0	0.0923679	-0.965558	0.18354
133500	14/09/2018--00:25:00	28.67	0	0.0923679	-0.965558	0.18354
133560	14/09/2018--00:26:00	28.7	0	0.0923679	-0.965558	0.198134
133620	14/09/2018--00:27:00	28.67	0	0.0923679	-0.965558	0.18354
133680	14/09/2018--00:28:00	28.69	0	0.0923679	-0.965558	0.18354
133740	14/09/2018--00:29:00	28.7	0	0.107771	-0.965558	0.18354
133800	14/09/2018--00:30:00	28.67	0	0.0923679	-0.965558	0.18354
133860	14/09/2018--00:31:00	28.67	0	0.0923679	-0.965558	0.18354
133920	14/09/2018--00:32:00	28.68	0	0.0923679	-0.965558	0.18354
133980	14/09/2018--00:33:00	28.65	0	0.0923679	-0.965558	0.198134
134040	14/09/2018--00:34:00	28.68	0	0.107771	-0.965558	0.198134
134100	14/09/2018--00:35:00	28.68	0	0.107771	-0.965558	0.18354
134160	14/09/2018--00:36:00	28.68	0	0.0923679	-0.965558	0.18354
134220	14/09/2018--00:37:00	28.68	0	0.0923679	-0.965558	0.18354
134280	14/09/2018--00:38:00	28.67	0	0.0923679	-0.965558	0.18354
134340	14/09/2018--00:39:00	28.67	0	0.0923679	-0.965558	0.18354
134400	14/09/2018--00:40:00	28.67	0	0.0923679	-0.965558	0.198134
134460	14/09/2018--00:41:00	28.67	0	0.0923679	-0.965558	0.18354
134520	14/09/2018--00:42:00	28.66	0	0.0923679	-0.965558	0.198134
134580	14/09/2018--00:43:00	28.66	0	0.0923679	-0.965558	0.18354
134640	14/09/2018--00:44:00	28.65	0	0.0923679	-0.965558	0.198134
134700	14/09/2018--00:45:00	28.66	0	0.0923679	-0.965558	0.198134
134760	14/09/2018--00:46:00	28.66	0	0.107771	-0.965558	0.18354
134820	14/09/2018--00:47:00	28.66	0	0.107771	-0.965558	0.18354
134880	14/09/2018--00:48:00	28.64	0	0.0923679	-0.965558	0.18354
134940	14/09/2018--00:49:00	28.66	0	0.0923679	-0.965558	0.198134
135000	14/09/2018--00:50:00	28.66	0	0.107771	-0.965558	0.18354
135060	14/09/2018--00:51:00	28.64	0	0.0923679	-0.965558	0.18354
135120	14/09/2018--00:52:00	28.66	0	0.107771	-0.965558	0.198134
135180	14/09/2018--00:53:00	28.66	0	0.0923679	-0.965558	0.198134
135240	14/09/2018--00:54:00	28.64	0	0.0923679	-0.965558	0.18354
135300	14/09/2018--00:55:00	28.64	0	0.107771	-0.965558	0.198134
135360	14/09/2018--00:56:00	28.65	0	0.0923679	-0.965558	0.198134
135420	14/09/2018--00:57:00	28.65	0	0.0923679	-0.965558	0.18354
135480	14/09/2018--00:58:00	28.62	0	0.0923679	-0.965558	0.198134
135540	14/09/2018--00:59:00	28.66	0	0.0923679	-0.965558	0.198134
135600	14/09/2018--01:00:00	28.63	0	0.0923679	-0.965558	0.198134
135660	14/09/2018--01:01:00	28.64	0	0.0923679	-0.965558	0.18354
135720	14/09/2018--01:02:00	28.63	0	0.0923679	-0.965558	0.18354
135780	14/09/2018--01:03:00	28.63	0	0.107771	-0.965558	0.198134
135840	14/09/2018--01:04:00	28.63	0	0.107771	-0.965558	0.198134
135900	14/09/2018--01:05:00	28.63	0	0.0923679	-0.965558	0.198134
135960	14/09/2018--01:06:00	28.63	0	0.0923679	-0.965558	0.198134
136020	14/09/2018--01:07:00	28.62	0	0.0923679	-0.965558	0.198134
136080	14/09/2018--01:08:00	28.62	0	0.107771	-0.965558	0.18354
136140	14/09/2018--01:09:00	28.63	0	0.107771	-0.965558	0.198134
136200	14/09/2018--01:10:00	28.63	0	0.107771	-0.965558	0.198134
136260	14/09/2018--01:11:00	28.61	0	0.0923679	-0.965558	0.198134
136320	14/09/2018--01:12:00	28.61	0	0.0923679	-0.965558	0.18354
136380	14/09/2018--01:13:00	28.62	0	0.107771	-0.965558	0.198134
136440	14/09/2018--01:14:00	28.63	0	0.0923679	-0.965558	0.18354
136500	14/09/2018--01:15:00	28.63	0	0.107771	-0.965558	0.198134
136560	14/09/2018--01:16:00	28.61	0	0.0923679	-0.965558	0.198134
136620	14/09/2018--01:17:00	28.59	0	0.0923679	-0.965558	0.18354
136680	14/09/2018--01:18:00	28.61	0	0.107771	-0.965558	0.198134
136740	14/09/2018--01:19:00	28.62	0	0.0923679	-0.965558	0.198134
136800	14/09/2018--01:20:00	28.61	0	0.0923679	-0.965558	0.18354
136860	14/09/2018--01:21:00	28.59	0	0.0923679	-0.965558	0.18354
136920	14/09/2018--01:22:00	28.59	0	0.0923679	-0.965558	0.18354
136980	14/09/2018--01:23:00	28.6	0	0.0923679	-0.965558	0.198134
137040	14/09/2018--01:24:00	28.59	0	0.0923679	-0.965558	0.18354
137100	14/09/2018--01:25:00	28.6	0	0.0923679	-0.965558	0.198134
137160	14/09/2018--01:26:00	28.59	0	0.0923679	-0.965558	0.18354
137220	14/09/2018--01:27:00	28.59	0	0.0923679	-0.965558	0.18354
137280	14/09/2018--01:28:00	28.58	0	0.0923679	-0.965558	0.198134
137340	14/09/2018--01:29:00	28.57	0	0.0923679	-0.965558	0.198134
137400	14/09/2018--01:30:00	28.58	0	0.0923679	-0.965558	0.18354
137460	14/09/2018--01:31:00	28.59	0	0.0923679	-0.965558	0.198134
137520	14/09/2018--01:32:00	28.59	0	0.0923679	-0.965558	0.198134
137580	14/09/2018--01:33:00	28.57	0	0.0923679	-0.965558	0.198134
137640	14/09/2018--01:34:00	28.56	0	0.107771	-0.965558	0.198134
137700	14/09/2018--01:35:00	28.57	0	0.0923679	-0.965558	0.198134
137760	14/09/2018--01:36:00	28.56	0	0.0923679	-0.965558	0.198134
137820	14/09/2018--01:37:00	28.54	0	0.0923679	-0.965558	0.198134
137880	14/09/2018--01:38:00	28.55	0	0.0923679	-0.965558	0.18354
137940	14/09/2018--01:39:00	28.56	0	0.0923679	-0.965558	0.198134
138000	14/09/2018--01:40:00	28.55	0	0.107771	-0.965558	0.198134
138060	14/09/2018--01:41:00	28.56	0	0.0923679	-0.965558	0.198134
138120	14/09/2018--01:42:00	28.56	0	0.0923679	-0.965558	0.198134
138180	14/09/2018--01:43:00	28.55	0	0.0923679	-0.965558	0.18354
138240	14/09/2018--01:44:00	28.53	0	0.107771	-0.965558	0.198134
138300	14/09/2018--01:45:00	28.53	0	0.0923679	-0.965558	0.198134
138360	14/09/2018--01:46:00	28.53	0	0.0923679	-0.965558	0.198134
138420	14/09/2018--01:47:00	28.53	0	0.0923679	-0.965558	0.198134
138480	14/09/2018--01:48:00	28.52	0	0.0923679	-0.965558	0.198134
138540	14/09/2018--01:49:00	28.52	0	0.0923679	-0.965558	0.198134
138600	14/09/2018--01:50:00	28.52	0	0.0923679	-0.965558	0.198134
138660	14/09/2018--01:51:00	28.53	0	0.0923679	-0.965558	0.198134
138720	14/09/2018--01:52:00	28.5	0	0.107771	-0.965558	0.198134
138780	14/09/2018--01:53:00	28.54	0	0.107771	-0.965558	0.198134
138840	14/09/2018--01:54:00	28.52	0	0.0923679	-0.965558	0.198134
138900	14/09/2018--01:55:00	28.51	0	0.0923679	-0.965558	0.198134
138960	14/09/2018--01:56:00	28.53	0	0.0923679	-0.965558	0.198134
139020	14/09/2018--01:57:00	28.52	0	0.0923679	-0.965558	0.198134
139080	14/09/2018--01:58:00	28.52	0	0.0923679	-0.965558	0.198134
139140	14/09/2018--01:59:00	28.52	0	0.0923679	-0.965558	0.18354
139200	14/09/2018--02:00:00	28.51	0	0.107771	-0.965558	0.198134
139260	14/09/2018--02:01:00	28.5	0	0.0923679	-0.965558	0.198134
139320	14/09/2018--02:02:00	28.5	0	0.0923679	-0.965558	0.198134
139380	14/09/2018--02:03:00	28.51	0	0.107771	-0.965558	0.198134
139440	14/09/2018--02:04:00	28.5	0	0.0923679	-0.965558	0.198134
139500	14/09/2018--02:05:00	28.5	0	0.0923679	-0.965558	0.198134
139560	14/09/2018--02:06:00	28.5	0	0.0923679	-0.965558	0.198134
139620	14/09/2018--02:07:00	28.49	0	0.0923679	-0.965558	0.198134
139680	14/09/2018--02:08:00	28.49	0	0.0923679	-0.965558	0.198134
139740	14/09/2018--02:09:00	28.51	0	0.107771	-0.965558	0.18354
139800	14/09/2018--02:10:00	28.51	0	0.107771	-0.965558	0.198134
139860	14/09/2018--02:11:00	28.49	0	0.0923679	-0.965558	0.18354
139920	14/09/2018--02:12:00	28.48	0	0.0923679	-0.965558	0.198134
139980	14/09/2018--02:13:00	28.47	0	0.0923679	-0.965558	0.198134
140040	14/09/2018--02:14:00	28.47	0	0.0923679	-0.965558	0.198134
140100	14/09/2018--02:15:00	28.46	0	0.0923679	-0.965558	0.198134
140160	14/09/2018--02:16:00	28.47	0	0.0923679	-0.965558	0.198134
140220	14/09/2018--02:17:00	28.47	0	0.0923679	-0.965558	0.198134
140280	14/09/2018--02:18:00	28.47	0	0.0923679	-0.965558	0.198134
140340	14/09/2018--02:19:00	28.46	0	0.107771	-0.965558	0.198134
140400	14/09/2018--02:20:00	28.45	0	0.0923679	-0.965558	0.198134
140460	14/09/2018--02:21:00	28.47	0	0.107771	-0.965558	0.198134
140520	14/09/2018--02:22:00	28.47	0	0.0923679	-0.965558	0.198134
140580	14/09/2018--02:23:00	28.48	0	0.0923679	-0.965558	0.198134
140640	14/09/2018--02:24:00	28.46	0	0.0923679	-0.965558	0.198134
140700	14/09/2018--02:25:00	28.46	0	0.0923679	-0.965558	0.18354
140760	14/09/2018--02:26:00	28.45	0	0.0923679	-0.965558	0.198134
140820	14/09/2018--02:27:00	28.46	0	0.0923679	-0.965558	0.198134
140880	14/09/2018--02:28:00	28.45	0	0.107771	-0.965558	0.198134
140940	14/09/2018--02:29:00	28.46	0	0.107771	-0.965558	0.198134
141000	14/09/2018--02:30:00	28.44	0	0.0923679	-0.965558	0.198134
141060	14/09/2018--02:31:00	28.46	0	0.0923679	-0.950749	0.198134
141120	14/09/2018--02:32:00	28.45	0	0.0923679	-0.965558	0.198134
141180	14/09/2018--02:33:00	28.44	0	0.0923679	-0.965558	0.198134
141240	14/09/2018--02:34:00	28.44	0	0.0923679	-0.965558	0.198134
141300	14/09/2018--02:35:00	28.43	0	0.107771	-0.965558	0.18354
141360	14/09/2018--02:36:00	28.45	0	0.107771	-0.965558	0.198134
141420	14/09/2018--02:37:00	28.45	0	0.0923679	-0.965558	0.198134
141480	14/09/2018--02:38:00	28.46	0	0.0923679	-0.965558	0.198134
141540	14/09/2018--02:39:00	28.43	0	0.0923679	-0.965558	0.198134
141600	14/09/2018--02:40:00	28.43	0	0.107771	-0.950749	0.198134
141660	14/09/2018--02:41:00	28.41	0	0.0923679	-0.965558	0.198134
141720	14/09/2018--02:42:00	28.44	0	0.0923679	-0.965558	0.198134
141780	14/09/2018--02:43:00	28.44	0	0.107771	-0.965558	0.198134
141840	14/09/2018--02:44:00	28.43	0	0.0923679	-0.965558	0.198134
141900	14/09/2018--02:45:00	28.42	0	0.107771	-0.950749	0.198134
141960	14/09/2018--02:46:00	28.43	0	0.0923679	-0.965558	0.198134
142020	14/09/2018--02:47:00	28.43	0	0.107771	-0.965558	0.198134
142080	14/09/2018--02:48:00	28.41	0	0.0923679	-0.965558	0.198134
142140	14/09/2018--02:49:00	28.43	0	0.0923679	-0.965558	0.198134
142200	14/09/2018--02:50:00	28.42	1	0.0923679	-0.965558	0.18354
142260	14/09/2018--02:51:00	28.41	0	0.107771	-0.965558	0.168947
142320	14/09/2018--02:52:00	28.41	0	0.107771	-0.965558	0.154353
142380	14/09/2018--02:53:00	28.42	0	0.107771	-0.965558	0.168947
142440	14/09/2018--02:54:00	28.41	0	0.107771	-0.965558	0.168947
142500	14/09/2018--02:55:00	28.43	0	0.107771	-0.965558	0.168947
142560	14/09/2018--02:56:00	28.42	0	0.107771	-0.965558	0.154353
142620	14/09/2018--02:57:00	28.42	0	0.107771	-0.965558	0.168947
142680	14/09/2018--02:58:00	28.42	0	0.107771	-0.965558	0.168947
142740	14/09/2018--02:59:00	28.43	0	0.107771	-0.965558	0.168947
142800	14/09/2018--03:00:00	28.43	0	0.107771	-0.965558	0.154353
142860	14/09/2018--03:01:00	28.43	0	0.107771	-0.965558	0.168947
142920	14/09/2018--03:02:00	28.42	0	0.107771	-0.965558	0.168947
142980	14/09/2018--03:03:00	28.43	0	0.107771	-0.965558	0.168947
143040	14/09/2018--03:04:00	28.41	0	0.107771	-0.965558	0.168947
143100	14/09/2018--03:05:00	28.43	0	0.107771	-0.965558	0.168947
143160	14/09/2018--03:06:00	28.41	0	0.107771	-0.965558	0.168947
143220	14/09/2018--03:07:00	28.41	0	0.0923679	-0.965558	0.168947
143280	14/09/2018--03:08:00	28.41	0	0.107771	-0.965558	0.168947
143340	14/09/2018--03:09:00	28.41	0	0.107771	-0.965558	0.154353
143400	14/09/2018--03:10:00	28.42	0	0.107771	-0.965558	0.168947
143460	14/09/2018--03:11:00	28.42	0	0.107771	-0.965558	0.168947
143520	14/09/2018--03:12:00	28.41	0	0.0923679	-0.965558	0.168947
143580	14/09/2018--03:13:00	28.41	0	0.107771	-0.965558	0.168947
143640	14/09/2018--03:14:00	28.4	0	0.107771	-0.965558	0.168947
143700	14/09/2018--03:15:00	28.39	0	0.107771	-0.965558	0.168947
143760	14/09/2018--03:16:00	28.41	0	0.107771	-0.965558	0.168947
143820	14/09/2018--03:17:00	28.4	0	0.0923679	-0.965558	0.154353
143880	14/09/2018--03:18:00	28.38	0	0.107771	-0.965558	0.168947
143940	14/09/2018--03:19:00	28.38	0	0.107771	-0.965558	0.168947
144000	14/09/2018--03:20:00	28.37	0	0.107771	-0.965558	0.168947
144060	14/09/2018--03:21:00	28.38	0	0.107771	-0.965558	0.154353
144120	14/09/2018--03:22:00	28.38	0	0.107771	-0.965558	0.168947
144180	14/09/2018--03:23:00	28.39	0	0.107771	-0.965558	0.168947
144240	14/09/2018--03:24:00	28.39	0	0.0923679	-0.965558	0.168947
144300	14/09/2018--03:25:00	28.38	0	0.0923679	-0.965558	0.168947
144360	14/09/2018--03:26:00	28.36	0	0.107771	-0.965558	0.168947
144420	14/09/2018--03:27:00	28.39	0	0.107771	-0.965558	0.168947
144480	14/09/2018--03:28:00	28.37	0	0.107771	-0.965558	0.154353
144540	14/09/2018--03:29:00	28.4	0	0.107771	-0.965558	0.168947
144600	14/09/2018--03:30:00	28.39	0	0.107771	-0.965558	0.154353
144660	14/09/2018--03:31:00	28.38	0	0.107771	-0.965558	0.154353
144720	14/09/2018--03:32:00	28.39	0	0.107771	-0.965558	0.168947
144780	14/09/2018--03:33:00	28.37	0	0.107771	-0.965558	0.168947
144840	14/09/2018--03:34:00	28.39	0	0.107771	-0.965558	0.168947
144900	14/09/2018--03:35:00	28.36	0	0.107771	-0.965558	0.154353
144960	14/09/2018--03:36:00	28.37	0	0.107771	-0.965558	0.168947
145020	14/09/2018--03:37:00	28.37	0	0.107771	-0.965558	0.154353
145080	14/09/2018--03:38:00	28.38	0	0.107771	-0.965558	0.168947
145140	14/09/2018--03:39:00	28.36	0	0.107771	-0.965558	0.168947
145200	14/09/2018--03:40:00	28.36	0	0.107771	-0.965558	0.168947
145260	14/09/2018--03:41:00	28.37	0	0.107771	-0.980367	0.154353
145320	14/09/2018--03:42:00	28.36	0	0.107771	-0.965558	0.168947
145380	14/09/2018--03:43:00	28.34	0	0.107771	-0.965558	0.154353
145440	14/09/2018--03:44:00	28.36	0	0.107771	-0.965558	0.168947
145500	14/09/2018--03:45:00	28.36	0	0.107771	-0.965558	0.154353
145560	14/09/2018--03:46:00	28.35	0	0.107771	-0.965558	0.168947
145620	14/09/2018--03:47:00	28.35	0	0.107771	-0.965558	0.168947
145680	14/09/2018--03:48:00	28.35	0	0.107771	-0.965558	0.154353
145740	14/09/2018--03:49:00	28.34	0	0.107771	-0.965558	0.168947
145800	14/09/2018--03:50:00	28.35	0	0.107771	-0.965558	0.168947
145860	14/09/2018--03:51:00	28.34	0	0.107771	-0.965558	0.168947
145920	14/09/2018--03:52:00	28.35	0	0.107771	-0.965558	0.168947
145980	14/09/2018--03:53:00	28.36	0	0.107771	-0.965558	0.168947
146040	14/09/2018--03:54:00	28.34	0	0.107771	-0.965558	0.168947
146100	14/09/2018--03:55:00	28.34	0	0.107771	-0.965558	0.168947
146160	14/09/2018--03:56:00	28.34	0	0.0923679	-0.965558	0.168947
146220	14/09/2018--03:57:00	28.34	0	0.107771	-0.965558	0.168947
146280	14/09/2018--03:58:00	28.32	0	0.107771	-0.965558	0.154353
146340	14/09/2018--03:59:00	28.32	0	0.107771	-0.965558	0.168947
146400	14/09/2018--04:00:00	28.31	0	0.107771	-0.965558	0.168947
146460	14/09/2018--04:01:00	28.32	0	0.107771	-0.965558	0.154353
146520	14/09/2018--04:02:00	28.32	0	0.107771	-0.965558	0.168947
146580	14/09/2018--04:03:00	28.31	0	0.107771	-0.965558	0.154353
146640	14/09/2018--04:04:00	28.32	0	0.107771	-0.965558	0.168947
146700	14/09/2018--04:05:00	28.3	0	0.107771	-0.965558	0.154353
146760	14/09/2018--04:06:00	28.31	0	0.107771	-0.965558	0.154353
146820	14/09/2018--04:07:00	28.31	0	0.107771	-0.965558	0.168947
146880	14/09/2018--04:08:00	28.32	0	0.107771	-0.965558	0.168947
146940	14/09/2018--04:09:00	28.3	0	0.107771	-0.965558	0.168947
147000	14/09/2018--04:10:00	28.29	0	0.0923679	-0.965558	0.168947
147060	14/09/2018--04:11:00	28.29	0	0.0923679	-0.965558	0.168947
147120	14/09/2018--04:12:00	28.29	0	0.107771	-0.965558	0.168947
147180	14/09/2018--04:13:00	28.3	0	0.107771	-0.965558	0.168947
147240	14/09/2018--04:14:00	28.3	0	0.107771	-0.965558	0.154353
147300	14/09/2018--04:15:00	28.3	0	0.107771	-0.965558	0.154353
147360	14/09/2018--04:16:00	28.28	0	0.0923679	-0.965558	0.168947
147420	14/09/2018--04:17:00	28.3	0	0.107771	-0.965558	0.154353
147480	14/09/2018--04:18:00	28.29	0	0.107771	-0.965558	0.168947
147540	14/09/2018--04:19:00	28.29	0	0.107771	-0.965558	0.154353
147600	14/09/2018--04:20:00	28.29	0	0.107771	-0.965558	0.168947
147660	14/09/2018--04:21:00	28.28	0	0.107771	-0.965558	0.154353
147720	14/09/2018--04:22:00	28.3	0	0.107771	-0.965558	0.168947
147780	14/09/2018--04:23:00	28.28	0	0.107771	-0.965558	0.168947
147840	14/09/2018--04:24:00	28.29	0	0.107771	-0.965558	0.154353
147900	14/09/2018--04:25:00	28.28	0	0.107771	-0.965558	0.168947
147960	14/09/2018--04:26:00	28.29	0	0.107771	-0.965558	0.168947
148020	14/09/2018--04:27:00	28.26	0	0.107771	-0.965558	0.168947
148080	14/09/2018--04:28:00	28.29	0	0.107771	-0.965558	0.154353
148140	14/09/2018--04:29:00	28.28	0	0.107771	-0.965558	0.168947
148200	14/09/2018--04:30:00	28.28	0	0.107771	-0.965558	0.154353
148260	14/09/2018--04:31:00	28.27	0	0.107771	-0.965558	0.168947
148320	14/09/2018--04:32:00	28.27	0	0.107771	-0.965558	0.168947
148380	14/09/2018--04:33:00	28.27	0	0.107771	-0.965558	0.168947
148440	14/09/2018--04:34:00	28.26	0	0.107771	-0.965558	0.168947
148500	14/09/2018--04:35:00	28.26	0	0.107771	-0.965558	0.168947
148560	14/09/2018--04:36:00	28.26	0	0.0923679	-0.965558	0.168947
148620	14/09/2018--04:37:00	28.27	0	0.107771	-0.965558	0.168947
148680	14/09/2018--04:38:00	28.25	0	0.107771	-0.965558	0.154353
148740	14/09/2018--04:39:00	28.25	0	0.107771	-0.965558	0.168947
148800	14/09/2018--04:40:00	28.24	0	0.107771	-0.965558	0.168947
148860	14/09/2018--04:41:00	28.24	0	0.107771	-0.965558	0.168947
148920	14/09/2018--04:42:00	28.25	0	0.107771	-0.965558	0.168947
148980	14/09/2018--04:43:00	28.25	0	0.107771	-0.965558	0.168947
149040	14/09/2018--04:44:00	28.25	0	0.107771	-0.965558	0.168947
149100	14/09/2018--04:45:00	28.23	0	0.107771	-0.965558	0.154353
149160	14/09/2018--04:46:00	28.23	0	0.107771	-0.965558	0.168947
149220	14/09/2018--04:47:00	28.23	0	0.107771	-0.965558	0.168947
149280	14/09/2018--04:48:00	28.25	0	0.107771	-0.965558	0.168947
149340	14/09/2018--04:49:00	28.25	0	0.107771	-0.965558	0.168947
149400	14/09/2018--04:50:00	28.23	0	0.107771	-0.965558	0.168947
149460	14/09/2018--04:51:00	28.23	0	0.107771	-0.965558	0.168947
149520	14/09/2018--04:52:00	28.25	0	0.107771	-0.965558	0.154353
149580	14/09/2018--04:53:00	28.23	0	0.107771	-0.965558	0.154353
149640	14/09/2018--04:54:00	28.24	0	0.0923679	-0.965558	0.168947
149700	14/09/2018--04:55:00	28.24	0	0.107771	-0.965558	0.168947
149760	14/09/2018--04:56:00	28.23	0	0.107771	-0.965558	0.168947
149820	14/09/2018--04:57:00	28.25	0	0.107771	-0.965558	0.168947
149880	14/09/2018--04:58:00	28.24	0	0.107771	-0.965558	0.168947
149940	14/09/2018--04:59:00	28.23	0	0.107771	-0.965558	0.168947
150000	14/09/2018--05:00:00	28.24	0	0.107771	-0.965558	0.168947
