# Supplementary material for: A randomized cross-over trial investigating differences in 24-h personal air and skin temperatures using wearable sensors between two climatologically contrasting settings
Source: Sci Rep. 2021 Nov 10;11:22020. doi: 10.1038/s41598-021-01180-y (PMC8580978; doi:10.1038/s41598-021-01180-y)
Supplement: Supplementary file 2 — Supplementary Data. [file 41598_2021_1180_MOESM2_ESM.zip › New folder/new/T54_S2new.csv]

Index	Date	Temperature	Activity	X-axis	Y-axis	Z-axis	Marker
63420	13/09/2018--05:00:00	28.53	0	-0.18547	0.932427	0.303711
63480	13/09/2018--05:01:00	28.54	0	-0.18547	0.932427	0.303711
63540	13/09/2018--05:02:00	28.52	0	-0.200923	0.932427	0.303711
63600	13/09/2018--05:03:00	28.54	0	-0.18547	0.932427	0.303711
63660	13/09/2018--05:04:00	28.55	0	-0.200923	0.932427	0.303711
63720	13/09/2018--05:05:00	28.53	0	-0.200923	0.932427	0.303711
63780	13/09/2018--05:06:00	28.51	0	-0.18547	0.932427	0.303711
63840	13/09/2018--05:07:00	28.53	0	-0.18547	0.932427	0.303711
63900	13/09/2018--05:08:00	28.51	0	-0.18547	0.932427	0.303711
63960	13/09/2018--05:09:00	28.54	0	-0.18547	0.932427	0.303711
64020	13/09/2018--05:10:00	28.5	0	-0.200923	0.932427	0.289126
64080	13/09/2018--05:11:00	28.52	0	-0.200923	0.932427	0.303711
64140	13/09/2018--05:12:00	28.53	0	-0.200923	0.932427	0.303711
64200	13/09/2018--05:13:00	28.52	0	-0.18547	0.932427	0.303711
64260	13/09/2018--05:14:00	28.5	0	-0.18547	0.932427	0.303711
64320	13/09/2018--05:15:00	28.52	0	-0.18547	0.932427	0.303711
64380	13/09/2018--05:16:00	28.51	0	-0.18547	0.932427	0.303711
64440	13/09/2018--05:17:00	28.5	0	-0.200923	0.932427	0.303711
64500	13/09/2018--05:18:00	28.52	0	-0.18547	0.932427	0.303711
64560	13/09/2018--05:19:00	28.52	0	-0.18547	0.932427	0.303711
64620	13/09/2018--05:20:00	28.5	0	-0.18547	0.932427	0.303711
64680	13/09/2018--05:21:00	28.5	0	-0.200923	0.932427	0.303711
64740	13/09/2018--05:22:00	28.51	0	-0.18547	0.932427	0.303711
64800	13/09/2018--05:23:00	28.5	0	-0.18547	0.932427	0.303711
64860	13/09/2018--05:24:00	28.5	0	-0.200923	0.932427	0.303711
64920	13/09/2018--05:25:00	28.52	0	-0.18547	0.932427	0.303711
64980	13/09/2018--05:26:00	28.5	0	-0.200923	0.932427	0.303711
65040	13/09/2018--05:27:00	28.5	0	-0.18547	0.932427	0.303711
65100	13/09/2018--05:28:00	28.49	0	-0.200923	0.932427	0.303711
65160	13/09/2018--05:29:00	28.49	0	-0.200923	0.932427	0.303711
65220	13/09/2018--05:30:00	28.49	0	-0.18547	0.932427	0.303711
65280	13/09/2018--05:31:00	28.52	0	-0.200923	0.932427	0.303711
65340	13/09/2018--05:32:00	28.5	0	-0.18547	0.932427	0.303711
65400	13/09/2018--05:33:00	28.51	0	-0.18547	0.932427	0.303711
65460	13/09/2018--05:34:00	28.51	0	-0.18547	0.932427	0.303711
65520	13/09/2018--05:35:00	28.48	0	-0.18547	0.932427	0.303711
65580	13/09/2018--05:36:00	28.49	0	-0.200923	0.932427	0.303711
65640	13/09/2018--05:37:00	28.49	0	-0.18547	0.932427	0.303711
65700	13/09/2018--05:38:00	28.49	0	-0.18547	0.932427	0.303711
65760	13/09/2018--05:39:00	28.5	0	-0.200923	0.932427	0.303711
65820	13/09/2018--05:40:00	28.48	0	-0.200923	0.932427	0.303711
65880	13/09/2018--05:41:00	28.49	0	-0.200923	0.932427	0.303711
65940	13/09/2018--05:42:00	28.49	0	-0.200923	0.932427	0.303711
66000	13/09/2018--05:43:00	28.5	0	-0.18547	0.932427	0.303711
66060	13/09/2018--05:44:00	28.5	0	-0.18547	0.932427	0.303711
66120	13/09/2018--05:45:00	28.48	243	-0.0772998	0.888712	0.216198
66180	13/09/2018--05:46:00	28.49	42	-0.123658	0.990712	-0.00258573
66240	13/09/2018--05:47:00	28.46	0	-0.123658	100.528	-0.0171713
66300	13/09/2018--05:48:00	28.45	0	-0.123658	0.990712	-0.00258573
66360	13/09/2018--05:49:00	28.45	0	-0.123658	0.990712	-0.00258573
66420	13/09/2018--05:50:00	28.43	0	-0.123658	100.528	-0.00258573
66480	13/09/2018--05:51:00	28.41	0	-0.123658	100.528	-0.00258573
66540	13/09/2018--05:52:00	28.41	0	-0.123658	100.528	-0.00258573
66600	13/09/2018--05:53:00	28.39	0	-0.123658	100.528	-0.00258573
66660	13/09/2018--05:54:00	28.38	0	-0.123658	100.528	-0.00258573
66720	13/09/2018--05:55:00	28.36	0	-0.123658	0.990712	-0.00258573
66780	13/09/2018--05:56:00	28.33	0	-0.123658	100.528	-0.00258573
66840	13/09/2018--05:57:00	28.34	0	-0.123658	100.528	-0.00258573
66900	13/09/2018--05:58:00	28.32	0	-0.123658	0.990712	-0.0171713
66960	13/09/2018--05:59:00	28.32	0	-0.123658	100.528	-0.00258573
67020	13/09/2018--06:00:00	28.31	0	-0.123658	100.528	-0.0171713
67080	13/09/2018--06:01:00	28.28	0	-0.123658	100.528	-0.00258573
67140	13/09/2018--06:02:00	28.27	0	-0.123658	100.528	-0.0171713
67200	13/09/2018--06:03:00	28.25	0	-0.123658	100.528	-0.0171713
67260	13/09/2018--06:04:00	28.25	0	-0.123658	100.528	-0.00258573
67320	13/09/2018--06:05:00	28.25	0	-0.123658	0.990712	-0.00258573
67380	13/09/2018--06:06:00	28.23	0	-0.123658	100.528	-0.00258573
67440	13/09/2018--06:07:00	28.21	0	-0.123658	100.528	-0.00258573
67500	13/09/2018--06:08:00	28.2	0	-0.123658	100.528	-0.0171713
67560	13/09/2018--06:09:00	28.18	0	-0.123658	0.990712	-0.00258573
67620	13/09/2018--06:10:00	28.16	0	-0.123658	100.528	-0.0171713
67680	13/09/2018--06:11:00	28.16	0	-0.123658	0.990712	-0.00258573
67740	13/09/2018--06:12:00	28.13	0	-0.123658	100.528	-0.00258573
67800	13/09/2018--06:13:00	28.12	0	-0.123658	100.528	-0.0171713
67860	13/09/2018--06:14:00	28.1	0	-0.123658	100.528	-0.00258573
67920	13/09/2018--06:15:00	28.09	0	-0.123658	100.528	-0.00258573
67980	13/09/2018--06:16:00	28.06	0	-0.123658	100.528	-0.0171713
68040	13/09/2018--06:17:00	28.07	0	-0.123658	100.528	-0.0171713
68100	13/09/2018--06:18:00	28.06	0	-0.123658	100.528	-0.0171713
68160	13/09/2018--06:19:00	28.06	0	-0.123658	0.990712	-0.0171713
68220	13/09/2018--06:20:00	28.03	0	-0.123658	100.528	-0.00258573
68280	13/09/2018--06:21:00	28.01	0	-0.123658	100.528	-0.0171713
68340	13/09/2018--06:22:00	28	0	-0.123658	0.990712	-0.0171713
68400	13/09/2018--06:23:00	28	0	-0.123658	100.528	-0.00258573
68460	13/09/2018--06:24:00	27.99	0	-0.123658	100.528	-0.00258573
68520	13/09/2018--06:25:00	27.98	0	-0.123658	100.528	-0.0171713
68580	13/09/2018--06:26:00	27.98	0	-0.123658	100.528	-0.00258573
68640	13/09/2018--06:27:00	27.96	0	-0.123658	0.990712	-0.00258573
68700	13/09/2018--06:28:00	27.98	0	-0.123658	100.528	-0.00258573
68760	13/09/2018--06:29:00	27.98	0	-0.123658	0.990712	-0.00258573
68820	13/09/2018--06:30:00	27.96	0	-0.123658	100.528	-0.00258573
68880	13/09/2018--06:31:00	27.95	0	-0.123658	0.990712	-0.0171713
68940	13/09/2018--06:32:00	27.96	0	-0.123658	100.528	-0.0171713
69000	13/09/2018--06:33:00	27.91	0	-0.123658	100.528	-0.0171713
69060	13/09/2018--06:34:00	27.94	0	-0.123658	0.990712	-0.0171713
69120	13/09/2018--06:35:00	27.91	0	-0.123658	100.528	-0.00258573
69180	13/09/2018--06:36:00	27.91	0	-0.123658	100.528	-0.00258573
69240	13/09/2018--06:37:00	27.9	0	-0.123658	100.528	-0.00258573
69300	13/09/2018--06:38:00	27.88	0	-0.123658	100.528	-0.00258573
69360	13/09/2018--06:39:00	27.89	0	-0.123658	100.528	-0.00258573
69420	13/09/2018--06:40:00	27.89	0	-0.123658	100.528	-0.00258573
69480	13/09/2018--06:41:00	27.86	0	-0.123658	100.528	-0.0171713
69540	13/09/2018--06:42:00	27.88	0	-0.123658	100.528	-0.00258573
69600	13/09/2018--06:43:00	27.84	0	-0.123658	100.528	-0.00258573
69660	13/09/2018--06:44:00	27.82	0	-0.123658	100.528	-0.00258573
69720	13/09/2018--06:45:00	27.84	0	-0.123658	100.528	-0.00258573
69780	13/09/2018--06:46:00	27.82	0	-0.123658	100.528	-0.00258573
69840	13/09/2018--06:47:00	27.83	0	-0.123658	100.528	-0.00258573
69900	13/09/2018--06:48:00	27.81	0	-0.123658	100.528	-0.00258573
69960	13/09/2018--06:49:00	27.8	0	-0.123658	0.990712	-0.00258573
70020	13/09/2018--06:50:00	27.81	0	-0.123658	100.528	-0.00258573
70080	13/09/2018--06:51:00	27.78	0	-0.123658	100.528	-0.0171713
70140	13/09/2018--06:52:00	27.79	0	-0.123658	100.528	-0.00258573
70200	13/09/2018--06:53:00	27.78	0	-0.123658	100.528	-0.0171713
70260	13/09/2018--06:54:00	27.77	0	-0.123658	100.528	-0.0171713
70320	13/09/2018--06:55:00	27.75	0	-0.123658	100.528	-0.00258573
70380	13/09/2018--06:56:00	27.75	0	-0.123658	0.990712	-0.0171713
70440	13/09/2018--06:57:00	27.75	0	-0.123658	100.528	-0.00258573
70500	13/09/2018--06:58:00	27.74	0	-0.123658	100.528	-0.00258573
70560	13/09/2018--06:59:00	27.72	0	-0.123658	100.528	-0.0171713
70620	13/09/2018--07:00:00	27.72	0	-0.123658	100.528	-0.00258573
70680	13/09/2018--07:01:00	27.7	0	-0.123658	0.990712	-0.00258573
70740	13/09/2018--07:02:00	27.71	0	-0.123658	100.528	-0.0171713
70800	13/09/2018--07:03:00	27.71	0	-0.123658	100.528	-0.0171713
70860	13/09/2018--07:04:00	27.69	0	-0.123658	100.528	-0.00258573
70920	13/09/2018--07:05:00	27.67	0	-0.123658	100.528	-0.0171713
70980	13/09/2018--07:06:00	27.68	0	-0.123658	100.528	-0.0171713
71040	13/09/2018--07:07:00	27.67	0	-0.123658	100.528	-0.00258573
71100	13/09/2018--07:08:00	27.67	0	-0.123658	100.528	-0.0171713
71160	13/09/2018--07:09:00	27.65	0	-0.123658	0.990712	-0.00258573
71220	13/09/2018--07:10:00	27.64	0	-0.123658	0.990712	-0.00258573
71280	13/09/2018--07:11:00	27.64	0	-0.123658	100.528	-0.0171713
71340	13/09/2018--07:12:00	27.65	0	-0.123658	100.528	-0.00258573
71400	13/09/2018--07:13:00	27.64	0	-0.123658	100.528	-0.00258573
71460	13/09/2018--07:14:00	27.66	0	-0.123658	0.990712	-0.0171713
71520	13/09/2018--07:15:00	27.66	0	-0.123658	100.528	-0.00258573
71580	13/09/2018--07:16:00	27.64	0	-0.123658	100.528	-0.0171713
71640	13/09/2018--07:17:00	27.65	0	-0.108206	100.528	-0.0171713
71700	13/09/2018--07:18:00	27.64	0	-0.108206	100.528	-0.00258573
71760	13/09/2018--07:19:00	27.65	0	-0.123658	100.528	-0.0171713
71820	13/09/2018--07:20:00	27.68	0	-0.123658	100.528	-0.0171713
71880	13/09/2018--07:21:00	27.65	0	-0.123658	0.990712	-0.00258573
71940	13/09/2018--07:22:00	27.66	0	-0.123658	100.528	-0.0171713
72000	13/09/2018--07:23:00	27.66	0	-0.123658	0.990712	-0.00258573
72060	13/09/2018--07:24:00	27.67	0	-0.123658	100.528	-0.0171713
72120	13/09/2018--07:25:00	27.67	0	-0.123658	100.528	-0.00258573
72180	13/09/2018--07:26:00	27.68	0	-0.123658	0.990712	-0.00258573
72240	13/09/2018--07:27:00	27.71	0	-0.123658	100.528	-0.00258573
72300	13/09/2018--07:28:00	27.68	0	-0.108206	100.528	-0.0171713
72360	13/09/2018--07:29:00	27.7	0	-0.108206	100.528	-0.0171713
72420	13/09/2018--07:30:00	27.7	0	-0.108206	100.528	-0.0171713
72480	13/09/2018--07:31:00	27.72	0	-0.108206	100.528	-0.0171713
72540	13/09/2018--07:32:00	27.72	0	-0.108206	100.528	-0.0317569
72600	13/09/2018--07:33:00	27.74	0	-0.108206	100.528	-0.0317569
72660	13/09/2018--07:34:00	27.73	0	-0.108206	0.990712	-0.0317569
72720	13/09/2018--07:35:00	27.75	0	-0.108206	100.528	-0.0317569
72780	13/09/2018--07:36:00	27.76	0	-0.108206	0.990712	-0.0317569
72840	13/09/2018--07:37:00	27.77	0	-0.108206	0.990712	-0.0317569
72900	13/09/2018--07:38:00	27.79	0	-0.108206	100.528	-0.0317569
72960	13/09/2018--07:39:00	27.8	0	-0.108206	100.528	-0.0317569
73020	13/09/2018--07:40:00	27.8	0	-0.108206	100.528	-0.0317569
73080	13/09/2018--07:41:00	27.83	0	-0.108206	100.528	-0.0317569
73140	13/09/2018--07:42:00	27.83	65	-0.0772998	100.528	-0.0463424
73200	13/09/2018--07:43:00	27.85	0	-0.0618469	100.528	-0.0463424
73260	13/09/2018--07:44:00	27.87	0	-0.0772998	100.528	-0.0463424
73320	13/09/2018--07:45:00	27.88	0	-0.0772998	100.528	-0.0463424
73380	13/09/2018--07:46:00	27.88	0	-0.0772998	100.528	-0.0463424
73440	13/09/2018--07:47:00	27.89	0	-0.0772998	100.528	-0.0463424
73500	13/09/2018--07:48:00	27.92	0	-0.0772998	100.528	-0.0463424
73560	13/09/2018--07:49:00	27.91	0	-0.0618469	100.528	-0.0463424
73620	13/09/2018--07:50:00	27.92	0	-0.0618469	100.528	-0.0463424
73680	13/09/2018--07:51:00	27.93	0	-0.0772998	100.528	-0.0463424
73740	13/09/2018--07:52:00	27.96	0	-0.0772998	100.528	-0.0463424
73800	13/09/2018--07:53:00	27.96	0	-0.0772998	100.528	-0.0463424
73860	13/09/2018--07:54:00	27.95	0	-0.0772998	100.528	-0.0463424
73920	13/09/2018--07:55:00	27.96	0	-0.0772998	100.528	-0.0463424
73980	13/09/2018--07:56:00	27.97	0	-0.0772998	100.528	-0.0463424
74040	13/09/2018--07:57:00	27.99	0	-0.0772998	100.528	-0.0463424
74100	13/09/2018--07:58:00	27.99	0	-0.0772998	100.528	-0.0463424
74160	13/09/2018--07:59:00	28	0	-0.0772998	100.528	-0.0463424
74220	13/09/2018--08:00:00	28	0	-0.0772998	100.528	-0.0463424
74280	13/09/2018--08:01:00	28.02	0	-0.0772998	100.528	-0.0463424
74340	13/09/2018--08:02:00	28.02	0	-0.0772998	100.528	-0.0463424
74400	13/09/2018--08:03:00	28.04	0	-0.0772998	100.528	-0.0463424
74460	13/09/2018--08:04:00	28.05	0	-0.0618469	100.528	-0.0463424
74520	13/09/2018--08:05:00	28.04	0	-0.0772998	100.528	-0.0463424
74580	13/09/2018--08:06:00	28.04	0	-0.0772998	100.528	-0.0463424
74640	13/09/2018--08:07:00	28.06	0	-0.0772998	100.528	-0.0463424
74700	13/09/2018--08:08:00	28.04	0	-0.0772998	100.528	-0.0463424
74760	13/09/2018--08:09:00	28.07	0	-0.0772998	100.528	-0.0463424
74820	13/09/2018--08:10:00	28.08	0	-0.0772998	100.528	-0.0463424
74880	13/09/2018--08:11:00	28.07	0	-0.0772998	100.528	-0.0463424
74940	13/09/2018--08:12:00	28.08	0	-0.0772998	100.528	-0.0463424
75000	13/09/2018--08:13:00	28.09	0	-0.0618469	100.528	-0.0463424
75060	13/09/2018--08:14:00	28.08	0	-0.0772998	100.528	-0.0463424
75120	13/09/2018--08:15:00	28.09	0	-0.0772998	100.528	-0.0463424
75180	13/09/2018--08:16:00	28.1	0	-0.0618469	100.528	-0.0463424
75240	13/09/2018--08:17:00	28.09	0	-0.0772998	100.528	-0.0463424
75300	13/09/2018--08:18:00	28.09	0	-0.0772998	100.528	-0.0463424
75360	13/09/2018--08:19:00	28.13	0	-0.0772998	100.528	-0.0463424
75420	13/09/2018--08:20:00	28.12	0	-0.0772998	100.528	-0.0463424
75480	13/09/2018--08:21:00	28.13	0	-0.0772998	100.528	-0.0463424
75540	13/09/2018--08:22:00	28.13	0	-0.0772998	100.528	-0.0463424
75600	13/09/2018--08:23:00	28.13	0	-0.0772998	100.528	-0.0463424
75660	13/09/2018--08:24:00	28.13	0	-0.0618469	100.528	-0.0463424
75720	13/09/2018--08:25:00	28.14	0	-0.0772998	100.528	-0.0463424
75780	13/09/2018--08:26:00	28.16	0	-0.0772998	100.528	-0.0463424
75840	13/09/2018--08:27:00	28.15	0	-0.0772998	100.528	-0.0463424
75900	13/09/2018--08:28:00	28.14	0	-0.0772998	100.528	-0.0463424
75960	13/09/2018--08:29:00	28.16	0	-0.0772998	100.528	-0.0463424
76020	13/09/2018--08:30:00	28.16	0	-0.0618469	100.528	-0.0463424
76080	13/09/2018--08:31:00	28.17	0	-0.0618469	100.528	-0.0463424
76140	13/09/2018--08:32:00	28.16	0	-0.0772998	100.528	-0.0463424
76200	13/09/2018--08:33:00	28.16	0	-0.0772998	100.528	-0.0463424
76260	13/09/2018--08:34:00	28.17	0	-0.0772998	100.528	-0.0463424
76320	13/09/2018--08:35:00	28.17	0	-0.0772998	100.528	-0.0317569
76380	13/09/2018--08:36:00	28.18	0	-0.0772998	100.528	-0.0463424
76440	13/09/2018--08:37:00	28.18	0	-0.0772998	100.528	-0.0463424
76500	13/09/2018--08:38:00	28.19	0	-0.0772998	100.528	-0.0463424
76560	13/09/2018--08:39:00	28.18	0	-0.0772998	100.528	-0.0463424
76620	13/09/2018--08:40:00	28.21	0	-0.0772998	100.528	-0.0463424
76680	13/09/2018--08:41:00	28.21	0	-0.0772998	100.528	-0.0463424
76740	13/09/2018--08:42:00	28.21	0	-0.0772998	100.528	-0.0463424
76800	13/09/2018--08:43:00	28.21	0	-0.0772998	100.528	-0.0463424
76860	13/09/2018--08:44:00	28.2	0	-0.0772998	100.528	-0.0463424
76920	13/09/2018--08:45:00	28.23	0	-0.0772998	100.528	-0.0463424
76980	13/09/2018--08:46:00	28.21	0	-0.0772998	100.528	-0.0463424
77040	13/09/2018--08:47:00	28.23	0	-0.0772998	100.528	-0.0463424
77100	13/09/2018--08:48:00	28.2	0	-0.0772998	100.528	-0.0463424
77160	13/09/2018--08:49:00	28.22	0	-0.0772998	100.528	-0.0463424
77220	13/09/2018--08:50:00	28.23	0	-0.0772998	100.528	-0.0463424
77280	13/09/2018--08:51:00	28.24	0	-0.0772998	100.528	-0.0463424
77340	13/09/2018--08:52:00	28.24	0	-0.0772998	100.528	-0.0463424
77400	13/09/2018--08:53:00	28.24	0	-0.0772998	100.528	-0.0463424
77460	13/09/2018--08:54:00	28.23	0	-0.0772998	100.528	-0.0463424
77520	13/09/2018--08:55:00	28.24	0	-0.0618469	100.528	-0.0463424
77580	13/09/2018--08:56:00	28.25	0	-0.0772998	100.528	-0.0463424
77640	13/09/2018--08:57:00	28.25	0	-0.0772998	100.528	-0.0463424
77700	13/09/2018--08:58:00	28.25	0	-0.0772998	100.528	-0.0463424
77760	13/09/2018--08:59:00	28.25	0	-0.0772998	100.528	-0.0463424
77820	13/09/2018--09:00:00	28.25	0	-0.0772998	100.528	-0.0463424
77880	13/09/2018--09:01:00	28.27	0	-0.0772998	100.528	-0.0463424
77940	13/09/2018--09:02:00	28.25	0	-0.0772998	100.528	-0.0463424
78000	13/09/2018--09:03:00	28.26	0	-0.0772998	100.528	-0.0463424
78060	13/09/2018--09:04:00	28.27	0	-0.0772998	100.528	-0.0463424
78120	13/09/2018--09:05:00	28.27	0	-0.0772998	100.528	-0.0463424
78180	13/09/2018--09:06:00	28.27	0	-0.0772998	100.528	-0.0463424
78240	13/09/2018--09:07:00	28.28	0	-0.0772998	100.528	-0.0463424
78300	13/09/2018--09:08:00	28.26	0	-0.0772998	100.528	-0.0463424
78360	13/09/2018--09:09:00	28.28	0	-0.0772998	100.528	-0.0463424
78420	13/09/2018--09:10:00	28.29	0	-0.0772998	100.528	-0.0463424
78480	13/09/2018--09:11:00	28.28	0	-0.0772998	100.528	-0.0463424
78540	13/09/2018--09:12:00	28.29	0	-0.0772998	100.528	-0.0463424
78600	13/09/2018--09:13:00	28.27	0	-0.0772998	100.528	-0.0463424
78660	13/09/2018--09:14:00	28.3	0	-0.0772998	100.528	-0.0463424
78720	13/09/2018--09:15:00	28.29	0	-0.0772998	100.528	-0.0463424
78780	13/09/2018--09:16:00	28.29	0	-0.0772998	100.528	-0.0317569
78840	13/09/2018--09:17:00	28.3	0	-0.0772998	100.528	-0.0317569
78900	13/09/2018--09:18:00	28.29	0	-0.0772998	100.528	-0.0317569
78960	13/09/2018--09:19:00	28.29	0	-0.0772998	100.528	-0.0317569
79020	13/09/2018--09:20:00	28.29	0	-0.0772998	100.528	-0.0317569
79080	13/09/2018--09:21:00	28.27	0	-0.0772998	100.528	-0.0317569
79140	13/09/2018--09:22:00	28.29	0	-0.0772998	100.528	-0.0317569
79200	13/09/2018--09:23:00	28.28	0	-0.0772998	100.528	-0.0317569
79260	13/09/2018--09:24:00	28.28	0	-0.0772998	100.528	-0.0317569
79320	13/09/2018--09:25:00	28.29	0	-0.0772998	100.528	-0.0317569
79380	13/09/2018--09:26:00	28.3	0	-0.0772998	100.528	-0.0317569
79440	13/09/2018--09:27:00	28.3	0	-0.0772998	100.528	-0.0317569
79500	13/09/2018--09:28:00	28.29	0	-0.0772998	100.528	-0.0317569
79560	13/09/2018--09:29:00	28.3	0	-0.0772998	100.528	-0.0317569
79620	13/09/2018--09:30:00	28.28	0	-0.0772998	100.528	-0.0317569
79680	13/09/2018--09:31:00	28.3	0	-0.0772998	100.528	-0.0317569
79740	13/09/2018--09:32:00	28.3	0	-0.0772998	100.528	-0.0171713
79800	13/09/2018--09:33:00	28.28	0	-0.0772998	100.528	-0.0317569
79860	13/09/2018--09:34:00	28.31	0	-0.0772998	100.528	-0.0317569
79920	13/09/2018--09:35:00	28.31	0	-0.0772998	100.528	-0.0171713
79980	13/09/2018--09:36:00	28.3	0	-0.0772998	100.528	-0.0317569
80040	13/09/2018--09:37:00	28.33	0	-0.0772998	100.528	-0.0317569
80100	13/09/2018--09:38:00	28.33	0	-0.0772998	100.528	-0.0317569
80160	13/09/2018--09:39:00	28.33	0	-0.0772998	100.528	-0.0171713
80220	13/09/2018--09:40:00	28.34	0	-0.0772998	100.528	-0.0317569
80280	13/09/2018--09:41:00	28.33	0	-0.0772998	100.528	-0.0317569
80340	13/09/2018--09:42:00	28.33	0	-0.0772998	100.528	-0.0317569
80400	13/09/2018--09:43:00	28.33	0	-0.0772998	100.528	-0.0317569
80460	13/09/2018--09:44:00	28.34	0	-0.0772998	100.528	-0.0171713
80520	13/09/2018--09:45:00	28.34	0	-0.0772998	100.528	-0.0171713
80580	13/09/2018--09:46:00	28.35	0	-0.0772998	100.528	-0.0317569
80640	13/09/2018--09:47:00	28.35	0	-0.0772998	100.528	-0.0171713
80700	13/09/2018--09:48:00	28.34	0	-0.0772998	100.528	-0.0317569
80760	13/09/2018--09:49:00	28.36	0	-0.0772998	100.528	-0.0317569
80820	13/09/2018--09:50:00	28.34	0	-0.0772998	100.528	-0.0171713
80880	13/09/2018--09:51:00	28.36	0	-0.0772998	100.528	-0.0317569
80940	13/09/2018--09:52:00	28.36	0	-0.0772998	100.528	-0.0171713
81000	13/09/2018--09:53:00	28.37	0	-0.0772998	100.528	-0.0171713
81060	13/09/2018--09:54:00	28.36	0	-0.0772998	100.528	-0.0317569
81120	13/09/2018--09:55:00	28.36	0	-0.0772998	100.528	-0.0317569
81180	13/09/2018--09:56:00	28.38	0	-0.0772998	100.528	-0.0317569
81240	13/09/2018--09:57:00	28.38	0	-0.0772998	100.528	-0.0171713
81300	13/09/2018--09:58:00	28.36	0	-0.0772998	100.528	-0.0317569
81360	13/09/2018--09:59:00	28.38	0	-0.0772998	100.528	-0.0317569
81420	13/09/2018--10:00:00	28.39	0	-0.0772998	100.528	-0.0171713
81480	13/09/2018--10:01:00	28.38	0	-0.0772998	100.528	-0.0317569
81540	13/09/2018--10:02:00	28.37	0	-0.0772998	100.528	-0.0317569
81600	13/09/2018--10:03:00	28.38	0	-0.0772998	100.528	-0.0171713
81660	13/09/2018--10:04:00	28.38	0	-0.0772998	100.528	-0.0317569
81720	13/09/2018--10:05:00	28.39	0	-0.0772998	100.528	-0.0317569
81780	13/09/2018--10:06:00	28.38	0	-0.0772998	100.528	-0.0317569
81840	13/09/2018--10:07:00	28.38	0	-0.0772998	100.528	-0.0171713
81900	13/09/2018--10:08:00	28.36	0	-0.0772998	100.528	-0.0171713
81960	13/09/2018--10:09:00	28.37	0	-0.0772998	100.528	-0.0317569
82020	13/09/2018--10:10:00	28.37	0	-0.0772998	100.528	-0.0171713
82080	13/09/2018--10:11:00	28.36	0	-0.0772998	100.528	-0.0317569
82140	13/09/2018--10:12:00	28.36	0	-0.0772998	100.528	-0.0317569
82200	13/09/2018--10:13:00	28.37	0	-0.0772998	100.528	-0.0317569
82260	13/09/2018--10:14:00	28.36	0	-0.0772998	100.528	-0.0171713
82320	13/09/2018--10:15:00	28.36	0	-0.0772998	100.528	-0.0317569
82380	13/09/2018--10:16:00	28.36	0	-0.0772998	100.528	-0.0171713
82440	13/09/2018--10:17:00	28.34	0	-0.0772998	100.528	-0.0171713
82500	13/09/2018--10:18:00	28.34	0	-0.0772998	100.528	-0.0317569
82560	13/09/2018--10:19:00	28.38	0	-0.0772998	100.528	-0.0317569
82620	13/09/2018--10:20:00	28.34	0	-0.0772998	100.528	-0.0171713
82680	13/09/2018--10:21:00	28.36	0	-0.0772998	100.528	-0.0171713
82740	13/09/2018--10:22:00	28.32	0	-0.0772998	100.528	-0.0171713
82800	13/09/2018--10:23:00	28.35	0	-0.0772998	100.528	-0.0317569
82860	13/09/2018--10:24:00	28.33	0	-0.0772998	100.528	-0.0171713
82920	13/09/2018--10:25:00	28.34	0	-0.0772998	100.528	-0.0171713
82980	13/09/2018--10:26:00	28.33	0	-0.0772998	100.528	-0.0317569
83040	13/09/2018--10:27:00	28.33	0	-0.0772998	100.528	-0.0171713
83100	13/09/2018--10:28:00	28.36	0	-0.0772998	100.528	-0.0171713
83160	13/09/2018--10:29:00	28.33	0	-0.0772998	100.528	-0.0171713
83220	13/09/2018--10:30:00	28.34	0	-0.0772998	100.528	-0.0171713
83280	13/09/2018--10:31:00	28.34	0	-0.0772998	100.528	-0.0171713
83340	13/09/2018--10:32:00	28.35	0	-0.0772998	100.528	-0.0317569
83400	13/09/2018--10:33:00	28.34	0	-0.0772998	100.528	-0.0171713
83460	13/09/2018--10:34:00	28.32	0	-0.0772998	100.528	-0.0171713
83520	13/09/2018--10:35:00	28.34	0	-0.0772998	100.528	-0.0317569
83580	13/09/2018--10:36:00	28.32	0	-0.0772998	100.528	-0.0317569
83640	13/09/2018--10:37:00	28.35	0	-0.0772998	100.528	-0.0317569
83700	13/09/2018--10:38:00	28.34	0	-0.0772998	100.528	-0.0171713
83760	13/09/2018--10:39:00	28.33	0	-0.0772998	100.528	-0.0171713
83820	13/09/2018--10:40:00	28.32	0	-0.0772998	100.528	-0.0171713
83880	13/09/2018--10:41:00	28.31	0	-0.0772998	100.528	-0.0171713
83940	13/09/2018--10:42:00	28.33	0	-0.0772998	100.528	-0.0171713
84000	13/09/2018--10:43:00	28.34	0	-0.0772998	100.528	-0.0171713
84060	13/09/2018--10:44:00	28.34	0	-0.0772998	100.528	-0.0317569
84120	13/09/2018--10:45:00	28.32	0	-0.0772998	100.528	-0.0171713
84180	13/09/2018--10:46:00	28.34	0	-0.0772998	100.528	-0.0171713
84240	13/09/2018--10:47:00	28.34	0	-0.0772998	100.528	-0.0171713
84300	13/09/2018--10:48:00	28.33	0	-0.0772998	100.528	-0.0171713
84360	13/09/2018--10:49:00	28.33	0	-0.0772998	100.528	-0.0317569
84420	13/09/2018--10:50:00	28.34	0	-0.0772998	100.528	-0.0317569
84480	13/09/2018--10:51:00	28.33	0	-0.0772998	100.528	-0.0171713
84540	13/09/2018--10:52:00	28.34	0	-0.0618469	100.528	-0.0171713
84600	13/09/2018--10:53:00	28.32	0	-0.0772998	100.528	-0.0171713
84660	13/09/2018--10:54:00	28.33	0	-0.0772998	100.528	-0.0317569
84720	13/09/2018--10:55:00	28.34	0	-0.0772998	100.528	-0.0171713
84780	13/09/2018--10:56:00	28.33	0	-0.0772998	100.528	-0.0171713
84840	13/09/2018--10:57:00	28.35	0	-0.0772998	100.528	-0.0171713
84900	13/09/2018--10:58:00	28.33	0	-0.0772998	100.528	-0.0171713
84960	13/09/2018--10:59:00	28.33	0	-0.0772998	100.528	-0.0171713
85020	13/09/2018--11:00:00	28.34	0	-0.0772998	100.528	-0.0317569
85080	13/09/2018--11:01:00	28.34	0	-0.0772998	100.528	-0.0171713
85140	13/09/2018--11:02:00	28.34	0	-0.0772998	100.528	-0.0171713
85200	13/09/2018--11:03:00	28.32	0	-0.0772998	100.528	-0.0171713
85260	13/09/2018--11:04:00	28.33	0	-0.0772998	100.528	-0.0171713
85320	13/09/2018--11:05:00	28.34	0	-0.0772998	100.528	-0.0171713
85380	13/09/2018--11:06:00	28.33	0	-0.0772998	100.528	-0.0317569
85440	13/09/2018--11:07:00	28.34	0	-0.0772998	100.528	-0.0317569
85500	13/09/2018--11:08:00	28.35	0	-0.0772998	100.528	-0.0171713
85560	13/09/2018--11:09:00	28.32	0	-0.0772998	100.528	-0.0171713
85620	13/09/2018--11:10:00	28.34	0	-0.0772998	100.528	-0.0171713
85680	13/09/2018--11:11:00	28.33	0	-0.0772998	100.528	-0.0171713
85740	13/09/2018--11:12:00	28.33	0	-0.0772998	100.528	-0.0317569
85800	13/09/2018--11:13:00	28.34	0	-0.0772998	100.528	-0.0317569
85860	13/09/2018--11:14:00	28.32	0	-0.0772998	100.528	-0.0171713
85920	13/09/2018--11:15:00	28.33	0	-0.0772998	100.528	-0.0171713
85980	13/09/2018--11:16:00	28.33	0	-0.0772998	100.528	-0.0317569
86040	13/09/2018--11:17:00	28.32	0	-0.0772998	100.528	-0.0171713
86100	13/09/2018--11:18:00	28.34	0	-0.0772998	100.528	-0.0317569
86160	13/09/2018--11:19:00	28.33	0	-0.0772998	100.528	-0.0171713
86220	13/09/2018--11:20:00	28.34	0	-0.0772998	100.528	-0.0171713
86280	13/09/2018--11:21:00	28.34	0	-0.0772998	100.528	-0.0171713
86340	13/09/2018--11:22:00	28.34	0	-0.0772998	100.528	-0.0171713
86400	13/09/2018--11:23:00	28.33	0	-0.0772998	100.528	-0.0317569
86460	13/09/2018--11:24:00	28.34	0	-0.0772998	100.528	-0.0171713
86520	13/09/2018--11:25:00	28.33	0	-0.0772998	100.528	-0.0171713
86580	13/09/2018--11:26:00	28.35	0	-0.0772998	100.528	-0.0171713
86640	13/09/2018--11:27:00	28.34	0	-0.0772998	100.528	-0.0171713
86700	13/09/2018--11:28:00	28.33	0	-0.0772998	100.528	-0.0171713
86760	13/09/2018--11:29:00	28.33	0	-0.0772998	100.528	-0.0171713
86820	13/09/2018--11:30:00	28.34	0	-0.0772998	100.528	-0.0171713
86880	13/09/2018--11:31:00	28.33	0	-0.0772998	100.528	-0.0171713
86940	13/09/2018--11:32:00	28.35	0	-0.0772998	100.528	-0.0171713
87000	13/09/2018--11:33:00	28.35	0	-0.0772998	100.528	-0.0317569
87060	13/09/2018--11:34:00	28.35	0	-0.0772998	100.528	-0.0171713
87120	13/09/2018--11:35:00	28.35	0	-0.0772998	100.528	-0.0171713
87180	13/09/2018--11:36:00	28.34	0	-0.0772998	100.528	-0.0171713
87240	13/09/2018--11:37:00	28.35	0	-0.0772998	100.528	-0.0171713
87300	13/09/2018--11:38:00	28.35	0	-0.0772998	100.528	-0.0171713
87360	13/09/2018--11:39:00	28.36	0	-0.0772998	100.528	-0.0171713
87420	13/09/2018--11:40:00	28.36	0	-0.0772998	100.528	-0.0171713
87480	13/09/2018--11:41:00	28.37	0	-0.0772998	100.528	-0.0171713
87540	13/09/2018--11:42:00	28.35	0	-0.0772998	100.528	-0.0171713
87600	13/09/2018--11:43:00	28.34	0	-0.0772998	100.528	-0.0171713
87660	13/09/2018--11:44:00	28.35	0	-0.0772998	100.528	-0.0317569
87720	13/09/2018--11:45:00	28.33	0	-0.0772998	100.528	-0.0171713
87780	13/09/2018--11:46:00	28.36	0	-0.0772998	100.528	-0.0171713
87840	13/09/2018--11:47:00	28.36	0	-0.0772998	100.528	-0.0171713
87900	13/09/2018--11:48:00	28.38	0	-0.0772998	100.528	-0.0171713
87960	13/09/2018--11:49:00	28.36	0	-0.0772998	100.528	-0.0171713
88020	13/09/2018--11:50:00	28.37	0	-0.0772998	100.528	-0.0171713
88080	13/09/2018--11:51:00	28.37	0	-0.0772998	100.528	-0.0171713
88140	13/09/2018--11:52:00	28.37	0	-0.0772998	100.528	-0.0171713
88200	13/09/2018--11:53:00	28.37	0	-0.0772998	100.528	-0.0171713
88260	13/09/2018--11:54:00	28.38	0	-0.0772998	100.528	-0.0171713
88320	13/09/2018--11:55:00	28.38	0	-0.0772998	100.528	-0.0171713
88380	13/09/2018--11:56:00	28.36	0	-0.0772998	100.528	-0.0171713
88440	13/09/2018--11:57:00	28.38	0	-0.0772998	100.528	-0.0171713
88500	13/09/2018--11:58:00	28.38	0	-0.0772998	100.528	-0.0171713
88560	13/09/2018--11:59:00	28.39	0	-0.0772998	100.528	-0.0171713
88620	13/09/2018--12:00:00	28.39	0	-0.0772998	100.528	-0.0171713
88680	13/09/2018--12:01:00	28.4	0	-0.0772998	100.528	-0.0171713
88740	13/09/2018--12:02:00	28.37	0	-0.0772998	100.528	-0.0171713
88800	13/09/2018--12:03:00	28.38	0	-0.0772998	100.528	-0.0317569
88860	13/09/2018--12:04:00	28.39	0	-0.0772998	100.528	-0.0171713
88920	13/09/2018--12:05:00	28.38	0	-0.0772998	100.528	-0.0171713
88980	13/09/2018--12:06:00	28.37	0	-0.0772998	100.528	-0.0171713
89040	13/09/2018--12:07:00	28.38	0	-0.0772998	100.528	-0.0171713
89100	13/09/2018--12:08:00	28.38	0	-0.0772998	100.528	-0.0171713
89160	13/09/2018--12:09:00	28.38	0	-0.0772998	100.528	-0.0171713
89220	13/09/2018--12:10:00	28.39	0	-0.0772998	100.528	-0.0171713
89280	13/09/2018--12:11:00	28.37	0	-0.0772998	100.528	-0.0171713
89340	13/09/2018--12:12:00	28.38	0	-0.0772998	100.528	-0.0171713
89400	13/09/2018--12:13:00	28.38	0	-0.0772998	100.528	-0.0171713
89460	13/09/2018--12:14:00	28.38	0	-0.0772998	100.528	-0.0317569
89520	13/09/2018--12:15:00	28.39	0	-0.0772998	100.528	-0.0171713
89580	13/09/2018--12:16:00	28.41	0	-0.0772998	100.528	-0.0171713
89640	13/09/2018--12:17:00	28.38	0	-0.0772998	100.528	-0.0171713
89700	13/09/2018--12:18:00	28.4	0	-0.0772998	100.528	-0.0171713
89760	13/09/2018--12:19:00	28.4	0	-0.0772998	100.528	-0.0171713
89820	13/09/2018--12:20:00	28.39	0	-0.0772998	100.528	-0.0171713
89880	13/09/2018--12:21:00	28.39	0	-0.0772998	100.528	-0.0317569
89940	13/09/2018--12:22:00	28.39	0	-0.0772998	100.528	-0.0171713
90000	13/09/2018--12:23:00	28.4	0	-0.0772998	100.528	-0.0317569
90060	13/09/2018--12:24:00	28.4	0	-0.0772998	100.528	-0.0171713
90120	13/09/2018--12:25:00	28.4	0	-0.0772998	100.528	-0.0171713
90180	13/09/2018--12:26:00	28.39	0	-0.0772998	100.528	-0.0171713
90240	13/09/2018--12:27:00	28.39	0	-0.0772998	100.528	-0.0171713
90300	13/09/2018--12:28:00	28.4	0	-0.0772998	100.528	-0.0171713
90360	13/09/2018--12:29:00	28.4	0	-0.0772998	100.528	-0.0171713
90420	13/09/2018--12:30:00	28.4	0	-0.0772998	100.528	-0.0171713
90480	13/09/2018--12:31:00	28.41	0	-0.0772998	100.528	-0.0171713
90540	13/09/2018--12:32:00	28.41	0	-0.0772998	100.528	-0.0171713
90600	13/09/2018--12:33:00	28.4	0	-0.0772998	100.528	-0.0171713
90660	13/09/2018--12:34:00	28.41	0	-0.0772998	100.528	-0.0171713
90720	13/09/2018--12:35:00	28.41	0	-0.0772998	100.528	-0.0317569
90780	13/09/2018--12:36:00	28.4	0	-0.0772998	100.528	-0.0171713
90840	13/09/2018--12:37:00	28.41	0	-0.0772998	100.528	-0.0171713
90900	13/09/2018--12:38:00	28.4	0	-0.0772998	100.528	-0.0171713
90960	13/09/2018--12:39:00	28.39	0	-0.0772998	100.528	-0.0317569
91020	13/09/2018--12:40:00	28.39	0	-0.0772998	100.528	-0.0171713
91080	13/09/2018--12:41:00	28.39	0	-0.0772998	100.528	-0.0317569
91140	13/09/2018--12:42:00	28.39	0	-0.0618469	100.528	-0.0171713
91200	13/09/2018--12:43:00	28.38	0	-0.0772998	100.528	-0.0171713
91260	13/09/2018--12:44:00	28.39	0	-0.0772998	100.528	-0.0171713
91320	13/09/2018--12:45:00	28.39	0	-0.0772998	100.528	-0.0171713
91380	13/09/2018--12:46:00	28.39	0	-0.0772998	100.528	-0.0171713
91440	13/09/2018--12:47:00	28.39	0	-0.0772998	100.528	-0.0171713
91500	13/09/2018--12:48:00	28.4	0	-0.0772998	100.528	-0.0171713
91560	13/09/2018--12:49:00	28.39	0	-0.0772998	100.528	-0.0171713
91620	13/09/2018--12:50:00	28.39	0	-0.0772998	100.528	-0.0171713
91680	13/09/2018--12:51:00	28.42	0	-0.0772998	100.528	-0.0317569
91740	13/09/2018--12:52:00	28.39	0	-0.0772998	100.528	-0.0171713
91800	13/09/2018--12:53:00	28.41	0	-0.0772998	100.528	-0.0171713
91860	13/09/2018--12:54:00	28.41	0	-0.0772998	100.528	-0.0171713
91920	13/09/2018--12:55:00	28.41	0	-0.0772998	100.528	-0.0171713
91980	13/09/2018--12:56:00	28.4	0	-0.0772998	100.528	-0.0171713
92040	13/09/2018--12:57:00	28.42	0	-0.0772998	100.528	-0.0171713
92100	13/09/2018--12:58:00	28.43	0	-0.0772998	100.528	-0.0171713
92160	13/09/2018--12:59:00	28.42	0	-0.0772998	100.528	-0.0171713
92220	13/09/2018--13:00:00	28.41	0	-0.0772998	100.528	-0.0171713
92280	13/09/2018--13:01:00	28.43	0	-0.0772998	100.528	-0.0171713
92340	13/09/2018--13:02:00	28.41	0	-0.0772998	100.528	-0.0171713
92400	13/09/2018--13:03:00	28.43	0	-0.0772998	100.528	-0.0171713
92460	13/09/2018--13:04:00	28.43	0	-0.0772998	100.528	-0.0171713
92520	13/09/2018--13:05:00	28.43	0	-0.0772998	100.528	-0.00258573
92580	13/09/2018--13:06:00	28.44	0	-0.0772998	100.528	-0.0171713
92640	13/09/2018--13:07:00	28.43	0	-0.0772998	100.528	-0.0171713
92700	13/09/2018--13:08:00	28.46	0	-0.0772998	100.528	-0.0171713
92760	13/09/2018--13:09:00	28.45	0	-0.0772998	100.528	-0.0171713
92820	13/09/2018--13:10:00	28.45	0	-0.0772998	100.528	-0.0171713
92880	13/09/2018--13:11:00	28.48	0	-0.0772998	100.528	-0.0171713
92940	13/09/2018--13:12:00	28.45	0	-0.0772998	100.528	-0.0171713
93000	13/09/2018--13:13:00	28.45	0	-0.0772998	100.528	-0.0171713
93060	13/09/2018--13:14:00	28.46	0	-0.0772998	100.528	-0.00258573
93120	13/09/2018--13:15:00	28.47	0	-0.0772998	100.528	-0.0171713
93180	13/09/2018--13:16:00	28.46	0	-0.0772998	100.528	-0.0171713
93240	13/09/2018--13:17:00	28.47	0	-0.0772998	100.528	-0.0171713
93300	13/09/2018--13:18:00	28.48	0	-0.0772998	100.528	-0.0171713
93360	13/09/2018--13:19:00	28.46	0	-0.0772998	100.528	-0.0171713
93420	13/09/2018--13:20:00	28.47	0	-0.0772998	100.528	-0.0171713
93480	13/09/2018--13:21:00	28.5	0	-0.0772998	100.528	-0.0171713
93540	13/09/2018--13:22:00	28.47	0	-0.0772998	100.528	-0.0171713
93600	13/09/2018--13:23:00	28.48	0	-0.0772998	100.528	-0.0171713
93660	13/09/2018--13:24:00	28.46	0	-0.0772998	100.528	-0.0171713
93720	13/09/2018--13:25:00	28.49	0	-0.0772998	100.528	-0.0171713
93780	13/09/2018--13:26:00	28.49	0	-0.0772998	100.528	-0.0171713
93840	13/09/2018--13:27:00	28.5	0	-0.0772998	100.528	-0.0171713
93900	13/09/2018--13:28:00	28.48	0	-0.0772998	100.528	-0.0171713
93960	13/09/2018--13:29:00	28.49	0	-0.0772998	100.528	-0.0171713
94020	13/09/2018--13:30:00	28.49	0	-0.0772998	100.528	-0.0171713
94080	13/09/2018--13:31:00	28.48	0	-0.0772998	100.528	-0.0171713
94140	13/09/2018--13:32:00	28.48	0	-0.0772998	100.528	-0.0171713
94200	13/09/2018--13:33:00	28.5	0	-0.0772998	100.528	-0.0171713
94260	13/09/2018--13:34:00	28.49	0	-0.0772998	100.528	-0.0171713
94320	13/09/2018--13:35:00	28.5	0	-0.0772998	100.528	-0.00258573
94380	13/09/2018--13:36:00	28.49	0	-0.0772998	100.528	-0.0171713
94440	13/09/2018--13:37:00	28.51	0	-0.0772998	100.528	-0.0171713
94500	13/09/2018--13:38:00	28.5	0	-0.0772998	100.528	-0.0171713
94560	13/09/2018--13:39:00	28.5	0	-0.0772998	100.528	-0.00258573
94620	13/09/2018--13:40:00	28.52	0	-0.0772998	100.528	-0.0171713
94680	13/09/2018--13:41:00	28.5	0	-0.0772998	100.528	-0.00258573
94740	13/09/2018--13:42:00	28.52	0	-0.0772998	100.528	-0.0171713
94800	13/09/2018--13:43:00	28.54	0	-0.0772998	100.528	-0.00258573
94860	13/09/2018--13:44:00	28.54	0	-0.0772998	100.528	-0.0171713
94920	13/09/2018--13:45:00	28.54	0	-0.0772998	100.528	-0.00258573
94980	13/09/2018--13:46:00	28.54	0	-0.0772998	100.528	-0.0171713
95040	13/09/2018--13:47:00	28.54	0	-0.0772998	100.528	-0.0171713
95100	13/09/2018--13:48:00	28.55	0	-0.0772998	100.528	-0.0171713
95160	13/09/2018--13:49:00	28.56	0	-0.0772998	100.528	-0.0171713
95220	13/09/2018--13:50:00	28.56	0	-0.0772998	100.528	-0.0171713
95280	13/09/2018--13:51:00	28.55	0	-0.0772998	100.528	-0.0171713
95340	13/09/2018--13:52:00	28.58	0	-0.0772998	100.528	-0.0171713
95400	13/09/2018--13:53:00	28.58	0	-0.0772998	100.528	-0.0171713
95460	13/09/2018--13:54:00	28.58	0	-0.0772998	100.528	-0.0171713
95520	13/09/2018--13:55:00	28.58	0	-0.0772998	100.528	-0.0171713
95580	13/09/2018--13:56:00	28.59	0	-0.0772998	100.528	-0.0171713
95640	13/09/2018--13:57:00	28.59	0	-0.0772998	100.528	-0.00258573
95700	13/09/2018--13:58:00	28.6	0	-0.0772998	100.528	-0.0171713
95760	13/09/2018--13:59:00	28.6	0	-0.0772998	100.528	-0.0171713
95820	13/09/2018--14:00:00	28.61	0	-0.0772998	100.528	-0.0171713
95880	13/09/2018--14:01:00	28.6	0	-0.0772998	100.528	-0.0171713
95940	13/09/2018--14:02:00	28.61	0	-0.0772998	100.528	-0.0171713
96000	13/09/2018--14:03:00	28.61	0	-0.0772998	100.528	-0.0171713
96060	13/09/2018--14:04:00	28.61	0	-0.0772998	100.528	-0.0171713
96120	13/09/2018--14:05:00	28.61	0	-0.0772998	100.528	-0.0171713
96180	13/09/2018--14:06:00	28.61	0	-0.0772998	100.528	-0.0171713
96240	13/09/2018--14:07:00	28.61	0	-0.0772998	100.528	-0.0171713
96300	13/09/2018--14:08:00	28.61	0	-0.0772998	100.528	-0.0171713
96360	13/09/2018--14:09:00	28.62	0	-0.0772998	100.528	-0.0171713
96420	13/09/2018--14:10:00	28.62	0	-0.0772998	100.528	-0.00258573
96480	13/09/2018--14:11:00	28.62	0	-0.0772998	100.528	-0.0171713
96540	13/09/2018--14:12:00	28.63	0	-0.0772998	100.528	-0.0171713
96600	13/09/2018--14:13:00	28.62	0	-0.0772998	100.528	-0.00258573
96660	13/09/2018--14:14:00	28.63	0	-0.0772998	100.528	-0.00258573
96720	13/09/2018--14:15:00	28.63	0	-0.0772998	100.528	-0.0171713
96780	13/09/2018--14:16:00	28.63	0	-0.0772998	100.528	-0.00258573
96840	13/09/2018--14:17:00	28.64	0	-0.0772998	100.528	-0.00258573
96900	13/09/2018--14:18:00	28.64	0	-0.0772998	100.528	-0.0171713
96960	13/09/2018--14:19:00	28.64	0	-0.0772998	100.528	-0.0171713
97020	13/09/2018--14:20:00	28.62	0	-0.0772998	100.528	-0.0171713
97080	13/09/2018--14:21:00	28.64	0	-0.0772998	100.528	-0.00258573
97140	13/09/2018--14:22:00	28.66	0	-0.0772998	100.528	-0.00258573
97200	13/09/2018--14:23:00	28.64	0	-0.0772998	100.528	-0.0171713
97260	13/09/2018--14:24:00	28.64	0	-0.0772998	100.528	-0.0171713
97320	13/09/2018--14:25:00	28.63	0	-0.0772998	100.528	-0.0171713
97380	13/09/2018--14:26:00	28.64	0	-0.0772998	100.528	-0.0171713
97440	13/09/2018--14:27:00	28.65	0	-0.0772998	100.528	-0.0171713
97500	13/09/2018--14:28:00	28.64	0	-0.0772998	100.528	-0.00258573
97560	13/09/2018--14:29:00	28.64	0	-0.0772998	100.528	-0.0171713
97620	13/09/2018--14:30:00	28.66	0	-0.0772998	100.528	-0.0171713
97680	13/09/2018--14:31:00	28.65	0	-0.0772998	100.528	-0.0171713
97740	13/09/2018--14:32:00	28.64	0	-0.0772998	100.528	-0.0171713
97800	13/09/2018--14:33:00	28.65	0	-0.0772998	100.528	-0.0317569
97860	13/09/2018--14:34:00	28.64	0	-0.0772998	100.528	-0.0171713
97920	13/09/2018--14:35:00	28.65	0	-0.0772998	100.528	-0.0171713
97980	13/09/2018--14:36:00	28.64	0	-0.0772998	100.528	-0.0171713
98040	13/09/2018--14:37:00	28.65	0	-0.0772998	100.528	-0.0171713
98100	13/09/2018--14:38:00	28.65	0	-0.0772998	100.528	-0.0171713
98160	13/09/2018--14:39:00	28.65	0	-0.0772998	100.528	-0.0171713
98220	13/09/2018--14:40:00	28.67	0	-0.0772998	100.528	-0.00258573
98280	13/09/2018--14:41:00	28.66	0	-0.0772998	100.528	-0.00258573
98340	13/09/2018--14:42:00	28.67	0	-0.0772998	100.528	-0.0171713
98400	13/09/2018--14:43:00	28.66	0	-0.0772998	100.528	-0.00258573
98460	13/09/2018--14:44:00	28.66	0	-0.0772998	100.528	-0.00258573
98520	13/09/2018--14:45:00	28.66	0	-0.0772998	100.528	-0.00258573
98580	13/09/2018--14:46:00	28.68	0	-0.0772998	100.528	-0.00258573
98640	13/09/2018--14:47:00	28.68	0	-0.0772998	100.528	-0.0171713
98700	13/09/2018--14:48:00	28.66	0	-0.0772998	100.528	-0.00258573
98760	13/09/2018--14:49:00	28.67	0	-0.0772998	100.528	-0.0317569
98820	13/09/2018--14:50:00	28.7	0	-0.0772998	100.528	-0.0317569
98880	13/09/2018--14:51:00	28.67	0	-0.0772998	100.528	-0.0317569
98940	13/09/2018--14:52:00	28.7	0	-0.0772998	100.528	-0.00258573
99000	13/09/2018--14:53:00	28.69	0	-0.0772998	100.528	-0.00258573
99060	13/09/2018--14:54:00	28.7	0	-0.0772998	100.528	-0.00258573
99120	13/09/2018--14:55:00	28.7	0	-0.0772998	100.528	-0.00258573
99180	13/09/2018--14:56:00	28.68	0	-0.0772998	100.528	-0.00258573
99240	13/09/2018--14:57:00	28.7	0	-0.0772998	100.528	-0.0171713
99300	13/09/2018--14:58:00	28.71	0	-0.0772998	100.528	-0.0171713
99360	13/09/2018--14:59:00	28.69	0	-0.0772998	100.528	-0.00258573
99420	13/09/2018--15:00:00	28.71	0	-0.0772998	100.528	-0.00258573
99480	13/09/2018--15:01:00	28.7	0	-0.0772998	100.528	-0.00258573
99540	13/09/2018--15:02:00	28.71	0	-0.0772998	100.528	-0.00258573
99600	13/09/2018--15:03:00	28.7	0	-0.0772998	100.528	-0.00258573
99660	13/09/2018--15:04:00	28.73	0	-0.0772998	100.528	-0.00258573
99720	13/09/2018--15:05:00	28.72	0	-0.0772998	100.528	-0.00258573
99780	13/09/2018--15:06:00	28.7	0	-0.0927527	100.528	-0.00258573
99840	13/09/2018--15:07:00	28.72	0	-0.0772998	100.528	-0.00258573
99900	13/09/2018--15:08:00	28.72	0	-0.0772998	100.528	-0.00258573
99960	13/09/2018--15:09:00	28.73	0	-0.0772998	100.528	-0.00258573
100020	13/09/2018--15:10:00	28.74	0	-0.0772998	100.528	-0.00258573
100080	13/09/2018--15:11:00	28.73	0	-0.0772998	100.528	0.0119998
100140	13/09/2018--15:12:00	28.73	0	-0.0772998	100.528	0.0119998
100200	13/09/2018--15:13:00	28.73	0	-0.0772998	100.528	-0.00258573
100260	13/09/2018--15:14:00	28.75	0	-0.0772998	100.528	-0.00258573
100320	13/09/2018--15:15:00	28.73	0	-0.0772998	100.528	0.0119998
100380	13/09/2018--15:16:00	28.75	0	-0.0772998	100.528	0.0119998
100440	13/09/2018--15:17:00	28.75	0	-0.0772998	100.528	0.0119998
100500	13/09/2018--15:18:00	28.73	0	-0.0772998	100.528	-0.00258573
100560	13/09/2018--15:19:00	28.73	0	-0.0772998	100.528	0.0119998
100620	13/09/2018--15:20:00	28.74	0	-0.0772998	100.528	-0.00258573
100680	13/09/2018--15:21:00	28.73	0	-0.0772998	100.528	0.0119998
100740	13/09/2018--15:22:00	28.73	0	-0.0772998	100.528	0.0119998
100800	13/09/2018--15:23:00	28.73	0	-0.0772998	100.528	0.0119998
100860	13/09/2018--15:24:00	28.76	0	-0.0772998	100.528	-0.00258573
100920	13/09/2018--15:25:00	28.75	0	-0.0772998	100.528	-0.00258573
100980	13/09/2018--15:26:00	28.75	0	-0.0772998	100.528	-0.00258573
101040	13/09/2018--15:27:00	28.75	0	-0.0772998	100.528	-0.00258573
101100	13/09/2018--15:28:00	28.75	0	-0.0772998	100.528	0.0119998
101160	13/09/2018--15:29:00	28.75	0	-0.0772998	100.528	0.0119998
101220	13/09/2018--15:30:00	28.78	0	-0.0772998	100.528	0.0119998
101280	13/09/2018--15:31:00	28.75	0	-0.0772998	100.528	0.0119998
101340	13/09/2018--15:32:00	28.76	0	-0.0772998	100.528	-0.00258573
101400	13/09/2018--15:33:00	28.76	0	-0.0772998	100.528	-0.00258573
101460	13/09/2018--15:34:00	28.76	0	-0.0772998	100.528	0.0119998
101520	13/09/2018--15:35:00	28.77	0	-0.0772998	100.528	-0.00258573
101580	13/09/2018--15:36:00	28.76	0	-0.0772998	100.528	0.0119998
101640	13/09/2018--15:37:00	28.75	0	-0.0772998	100.528	0.0119998
101700	13/09/2018--15:38:00	28.77	0	-0.0772998	100.528	0.0119998
101760	13/09/2018--15:39:00	28.75	0	-0.0772998	100.528	-0.00258573
101820	13/09/2018--15:40:00	28.75	0	-0.0772998	100.528	-0.00258573
101880	13/09/2018--15:41:00	28.77	0	-0.0772998	100.528	0.0119998
101940	13/09/2018--15:42:00	28.75	0	-0.0772998	100.528	-0.00258573
102000	13/09/2018--15:43:00	28.77	0	-0.0772998	100.528	-0.00258573
102060	13/09/2018--15:44:00	28.75	0	-0.0772998	100.528	-0.00258573
102120	13/09/2018--15:45:00	28.76	0	-0.0772998	100.528	-0.00258573
102180	13/09/2018--15:46:00	28.76	0	-0.0772998	100.528	-0.00258573
102240	13/09/2018--15:47:00	28.78	0	-0.0772998	100.528	-0.00258573
102300	13/09/2018--15:48:00	28.77	0	-0.0772998	100.528	-0.00258573
102360	13/09/2018--15:49:00	28.77	0	-0.0772998	100.528	0.0119998
102420	13/09/2018--15:50:00	28.76	0	-0.0772998	100.528	0.0119998
102480	13/09/2018--15:51:00	28.77	0	-0.0772998	100.528	0.0119998
102540	13/09/2018--15:52:00	28.76	0	-0.0772998	100.528	0.0119998
102600	13/09/2018--15:53:00	28.78	0	-0.0772998	100.528	-0.00258573
102660	13/09/2018--15:54:00	28.76	0	-0.0772998	100.528	0.0119998
102720	13/09/2018--15:55:00	28.77	0	-0.0772998	100.528	-0.00258573
102780	13/09/2018--15:56:00	28.77	0	-0.0772998	100.528	-0.00258573
102840	13/09/2018--15:57:00	28.78	0	-0.0772998	100.528	-0.00258573
102900	13/09/2018--15:58:00	28.76	0	-0.0772998	100.528	-0.00258573
102960	13/09/2018--15:59:00	28.77	0	-0.0772998	100.528	0.0119998
103020	13/09/2018--16:00:00	28.76	0	-0.0772998	100.528	0.0119998
103080	13/09/2018--16:01:00	28.77	0	-0.0772998	100.528	0.0119998
103140	13/09/2018--16:02:00	28.78	0	-0.0772998	100.528	0.0119998
103200	13/09/2018--16:03:00	28.78	0	-0.0772998	100.528	-0.00258573
103260	13/09/2018--16:04:00	28.77	0	-0.0772998	100.528	-0.00258573
103320	13/09/2018--16:05:00	28.78	0	-0.0772998	100.528	0.0119998
103380	13/09/2018--16:06:00	28.79	0	-0.0772998	100.528	0.0119998
103440	13/09/2018--16:07:00	28.77	0	-0.0772998	100.528	-0.00258573
103500	13/09/2018--16:08:00	28.78	0	-0.0772998	100.528	0.0119998
103560	13/09/2018--16:09:00	28.78	0	-0.0772998	100.528	-0.00258573
103620	13/09/2018--16:10:00	28.78	0	-0.0772998	100.528	0.0119998
103680	13/09/2018--16:11:00	28.79	0	-0.0772998	100.528	0.0119998
103740	13/09/2018--16:12:00	28.77	0	-0.0772998	100.528	-0.00258573
103800	13/09/2018--16:13:00	28.79	0	-0.0772998	100.528	-0.00258573
103860	13/09/2018--16:14:00	28.79	0	-0.0772998	100.528	0.0119998
103920	13/09/2018--16:15:00	28.77	0	-0.0772998	100.528	0.0119998
103980	13/09/2018--16:16:00	28.79	0	-0.0772998	100.528	0.0119998
104040	13/09/2018--16:17:00	28.8	0	-0.0772998	100.528	0.0119998
104100	13/09/2018--16:18:00	28.79	0	-0.0772998	100.528	0.0119998
104160	13/09/2018--16:19:00	28.77	0	-0.0772998	100.528	-0.00258573
104220	13/09/2018--16:20:00	28.79	0	-0.0772998	100.528	0.0119998
104280	13/09/2018--16:21:00	28.79	0	-0.0772998	100.528	-0.00258573
104340	13/09/2018--16:22:00	28.79	0	-0.0772998	100.528	-0.00258573
104400	13/09/2018--16:23:00	28.79	0	-0.0772998	100.528	0.0119998
104460	13/09/2018--16:24:00	28.78	0	-0.0772998	100.528	0.0119998
104520	13/09/2018--16:25:00	28.77	0	-0.0772998	100.528	0.0119998
104580	13/09/2018--16:26:00	28.8	0	-0.0772998	100.528	0.0119998
104640	13/09/2018--16:27:00	28.8	0	-0.0772998	100.528	0.0119998
104700	13/09/2018--16:28:00	28.8	0	-0.0772998	100.528	0.0119998
104760	13/09/2018--16:29:00	28.79	0	-0.0772998	100.528	0.0119998
104820	13/09/2018--16:30:00	28.79	0	-0.0772998	100.528	-0.00258573
104880	13/09/2018--16:31:00	28.77	0	-0.0772998	100.528	0.0119998
104940	13/09/2018--16:32:00	28.79	0	-0.0772998	100.528	-0.00258573
105000	13/09/2018--16:33:00	28.79	0	-0.0772998	100.528	-0.00258573
105060	13/09/2018--16:34:00	28.79	0	-0.0772998	100.528	-0.00258573
105120	13/09/2018--16:35:00	28.8	0	-0.0772998	100.528	0.0119998
105180	13/09/2018--16:36:00	28.8	0	-0.0772998	100.528	0.0119998
105240	13/09/2018--16:37:00	28.79	0	-0.0772998	100.528	-0.00258573
105300	13/09/2018--16:38:00	28.79	0	-0.0772998	100.528	0.0119998
105360	13/09/2018--16:39:00	28.8	0	-0.0772998	100.528	0.0119998
105420	13/09/2018--16:40:00	28.8	0	-0.0772998	100.528	0.0119998
105480	13/09/2018--16:41:00	28.8	0	-0.0772998	100.528	-0.00258573
105540	13/09/2018--16:42:00	28.79	0	-0.0772998	100.528	0.0119998
105600	13/09/2018--16:43:00	28.8	0	-0.0772998	100.528	0.0119998
105660	13/09/2018--16:44:00	28.82	0	-0.0772998	100.528	0.0119998
105720	13/09/2018--16:45:00	28.79	0	-0.0772998	100.528	-0.00258573
105780	13/09/2018--16:46:00	28.81	0	-0.0772998	100.528	0.0119998
105840	13/09/2018--16:47:00	28.79	0	-0.0772998	100.528	0.0119998
105900	13/09/2018--16:48:00	28.79	0	-0.0772998	100.528	0.0119998
105960	13/09/2018--16:49:00	28.8	0	-0.0772998	100.528	-0.00258573
106020	13/09/2018--16:50:00	28.79	0	-0.0772998	100.528	0.0119998
106080	13/09/2018--16:51:00	28.8	0	-0.0772998	100.528	0.0119998
106140	13/09/2018--16:52:00	28.8	0	-0.0772998	100.528	0.0119998
106200	13/09/2018--16:53:00	28.79	0	-0.0772998	100.528	0.0119998
106260	13/09/2018--16:54:00	28.82	0	-0.0772998	100.528	0.0119998
106320	13/09/2018--16:55:00	28.79	0	-0.0772998	100.528	0.0119998
106380	13/09/2018--16:56:00	28.79	0	-0.0772998	100.528	0.0119998
106440	13/09/2018--16:57:00	28.8	0	-0.0772998	100.528	-0.00258573
106500	13/09/2018--16:58:00	28.79	0	-0.0772998	100.528	0.0119998
106560	13/09/2018--16:59:00	28.82	0	-0.0772998	100.528	0.0119998
106620	13/09/2018--17:00:00	28.8	0	-0.0772998	100.528	0.0119998
106680	13/09/2018--17:01:00	28.81	0	-0.0772998	100.528	-0.00258573
106740	13/09/2018--17:02:00	28.79	0	-0.0772998	100.528	-0.00258573
106800	13/09/2018--17:03:00	28.79	0	-0.0772998	100.528	0.0119998
106860	13/09/2018--17:04:00	28.8	0	-0.0772998	100.528	0.0119998
106920	13/09/2018--17:05:00	28.8	0	-0.0772998	100.528	0.0119998
106980	13/09/2018--17:06:00	28.81	0	-0.0772998	100.528	-0.00258573
107040	13/09/2018--17:07:00	28.82	0	-0.0772998	100.528	0.0119998
107100	13/09/2018--17:08:00	28.82	0	-0.0772998	100.528	0.0557565
107160	13/09/2018--17:09:00	28.8	0	-0.0772998	100.528	0.0557565
107220	13/09/2018--17:10:00	28.81	0	-0.0772998	100.528	0.0557565
107280	13/09/2018--17:11:00	28.79	0	-0.0772998	100.528	0.041171
107340	13/09/2018--17:12:00	28.8	0	-0.0772998	100.528	0.0557565
107400	13/09/2018--17:13:00	28.82	0	-0.0772998	100.528	0.041171
107460	13/09/2018--17:14:00	28.8	0	-0.0772998	100.528	0.041171
107520	13/09/2018--17:15:00	28.8	0	-0.0772998	100.528	0.0557565
107580	13/09/2018--17:16:00	28.79	0	-0.0772998	100.528	0.0557565
107640	13/09/2018--17:17:00	28.82	0	-0.0772998	100.528	0.041171
107700	13/09/2018--17:18:00	28.8	0	-0.0772998	100.528	0.0557565
107760	13/09/2018--17:19:00	28.82	0	-0.0772998	100.528	0.0557565
107820	13/09/2018--17:20:00	28.81	0	-0.0772998	100.528	0.0557565
107880	13/09/2018--17:21:00	28.82	0	-0.0772998	100.528	0.041171
107940	13/09/2018--17:22:00	28.82	0	-0.0772998	100.528	0.041171
108000	13/09/2018--17:23:00	28.8	0	-0.0772998	100.528	0.0557565
108060	13/09/2018--17:24:00	28.79	0	-0.0772998	100.528	0.041171
108120	13/09/2018--17:25:00	28.81	0	-0.0772998	100.528	0.0557565
108180	13/09/2018--17:26:00	28.83	0	-0.0772998	100.528	0.041171
108240	13/09/2018--17:27:00	28.83	0	-0.0772998	100.528	0.041171
108300	13/09/2018--17:28:00	28.81	0	-0.0772998	100.528	0.041171
108360	13/09/2018--17:29:00	28.78	0	-0.0772998	100.528	0.0557565
108420	13/09/2018--17:30:00	28.81	0	-0.0772998	100.528	0.0557565
108480	13/09/2018--17:31:00	28.84	0	-0.0772998	100.528	0.041171
108540	13/09/2018--17:32:00	28.82	0	-0.0772998	100.528	0.0557565
108600	13/09/2018--17:33:00	28.81	0	-0.0772998	100.528	0.0557565
108660	13/09/2018--17:34:00	28.81	0	-0.0772998	100.528	0.0557565
108720	13/09/2018--17:35:00	28.81	0	-0.0772998	100.528	0.041171
108780	13/09/2018--17:36:00	28.83	0	-0.0772998	100.528	0.041171
108840	13/09/2018--17:37:00	28.8	0	-0.0772998	100.528	0.041171
108900	13/09/2018--17:38:00	28.81	0	-0.0772998	100.528	0.0557565
108960	13/09/2018--17:39:00	28.81	0	-0.0772998	100.528	0.0557565
109020	13/09/2018--17:40:00	28.79	0	-0.0772998	100.528	0.0557565
109080	13/09/2018--17:41:00	28.8	0	-0.0772998	100.528	0.0557565
109140	13/09/2018--17:42:00	28.81	0	-0.0772998	100.528	0.041171
109200	13/09/2018--17:43:00	28.8	0	-0.0772998	100.528	0.041171
109260	13/09/2018--17:44:00	28.8	0	-0.0772998	100.528	0.0557565
109320	13/09/2018--17:45:00	28.79	0	-0.0772998	100.528	0.0557565
109380	13/09/2018--17:46:00	28.8	0	-0.0772998	100.528	0.041171
109440	13/09/2018--17:47:00	28.82	0	-0.0772998	100.528	0.041171
109500	13/09/2018--17:48:00	28.8	0	-0.0772998	100.528	0.041171
109560	13/09/2018--17:49:00	28.79	0	-0.0772998	100.528	0.0557565
109620	13/09/2018--17:50:00	28.79	0	-0.0772998	100.528	0.041171
109680	13/09/2018--17:51:00	28.8	0	-0.0772998	100.528	0.0557565
109740	13/09/2018--17:52:00	28.8	0	-0.0772998	100.528	0.041171
109800	13/09/2018--17:53:00	28.81	0	-0.0772998	0.990712	0.0557565
109860	13/09/2018--17:54:00	28.81	0	-0.0772998	100.528	0.041171
109920	13/09/2018--17:55:00	28.81	0	-0.0772998	100.528	0.0557565
109980	13/09/2018--17:56:00	28.81	0	-0.0772998	100.528	0.041171
110040	13/09/2018--17:57:00	28.82	0	-0.0772998	100.528	0.0557565
110100	13/09/2018--17:58:00	28.8	0	-0.0772998	100.528	0.0557565
110160	13/09/2018--17:59:00	28.8	0	-0.0772998	100.528	0.041171
110220	13/09/2018--18:00:00	28.8	0	-0.0772998	100.528	0.0557565
110280	13/09/2018--18:01:00	28.8	0	-0.0772998	100.528	0.0557565
110340	13/09/2018--18:02:00	28.8	0	-0.0772998	100.528	0.0557565
110400	13/09/2018--18:03:00	28.8	0	-0.0772998	100.528	0.0557565
110460	13/09/2018--18:04:00	28.82	0	-0.0772998	100.528	0.041171
110520	13/09/2018--18:05:00	28.82	0	-0.0772998	100.528	0.0557565
110580	13/09/2018--18:06:00	28.8	0	-0.0772998	100.528	0.0557565
110640	13/09/2018--18:07:00	28.79	0	-0.0772998	100.528	0.0557565
110700	13/09/2018--18:08:00	28.79	0	-0.0772998	100.528	0.0557565
110760	13/09/2018--18:09:00	28.8	0	-0.0772998	100.528	0.041171
110820	13/09/2018--18:10:00	28.82	0	-0.0772998	100.528	0.0557565
110880	13/09/2018--18:11:00	28.79	0	-0.0772998	100.528	0.0557565
110940	13/09/2018--18:12:00	28.82	0	-0.0772998	100.528	0.0557565
111000	13/09/2018--18:13:00	28.81	0	-0.0772998	100.528	0.041171
111060	13/09/2018--18:14:00	28.81	0	-0.0772998	100.528	0.041171
111120	13/09/2018--18:15:00	28.82	0	-0.0772998	100.528	0.0557565
111180	13/09/2018--18:16:00	28.82	0	-0.0772998	100.528	0.041171
111240	13/09/2018--18:17:00	28.81	0	-0.0772998	100.528	0.041171
111300	13/09/2018--18:18:00	28.82	0	-0.0772998	100.528	0.0557565
111360	13/09/2018--18:19:00	28.82	0	-0.0772998	100.528	0.0557565
111420	13/09/2018--18:20:00	28.8	0	-0.0772998	100.528	0.041171
111480	13/09/2018--18:21:00	28.82	0	-0.0772998	100.528	0.041171
111540	13/09/2018--18:22:00	28.83	0	-0.0772998	100.528	0.0557565
111600	13/09/2018--18:23:00	28.81	0	-0.0772998	100.528	0.0557565
111660	13/09/2018--18:24:00	28.81	0	-0.0772998	100.528	0.041171
111720	13/09/2018--18:25:00	28.81	0	-0.0772998	100.528	0.0557565
111780	13/09/2018--18:26:00	28.82	0	-0.0772998	100.528	0.041171
111840	13/09/2018--18:27:00	28.83	0	-0.0772998	100.528	0.041171
111900	13/09/2018--18:28:00	28.8	0	-0.0772998	100.528	0.0557565
111960	13/09/2018--18:29:00	28.82	0	-0.0772998	100.528	0.0557565
112020	13/09/2018--18:30:00	28.8	0	-0.0772998	100.528	0.0557565
112080	13/09/2018--18:31:00	28.82	0	-0.0772998	100.528	0.0557565
112140	13/09/2018--18:32:00	28.8	0	-0.0772998	100.528	0.0557565
112200	13/09/2018--18:33:00	28.83	0	-0.0772998	100.528	0.0557565
112260	13/09/2018--18:34:00	28.83	0	-0.0772998	100.528	0.0557565
112320	13/09/2018--18:35:00	28.82	0	-0.0772998	100.528	0.041171
112380	13/09/2018--18:36:00	28.83	0	-0.0772998	100.528	0.0557565
112440	13/09/2018--18:37:00	28.81	0	-0.0772998	100.528	0.041171
112500	13/09/2018--18:38:00	28.83	0	-0.0772998	100.528	0.0557565
112560	13/09/2018--18:39:00	28.82	0	-0.0772998	100.528	0.0557565
112620	13/09/2018--18:40:00	28.82	0	-0.0772998	100.528	0.0557565
112680	13/09/2018--18:41:00	28.8	0	-0.0772998	100.528	0.0557565
112740	13/09/2018--18:42:00	28.82	0	-0.0772998	100.528	0.041171
112800	13/09/2018--18:43:00	28.82	0	-0.0772998	100.528	0.0557565
112860	13/09/2018--18:44:00	28.82	0	-0.0772998	100.528	0.041171
112920	13/09/2018--18:45:00	28.82	0	-0.0772998	100.528	0.0557565
112980	13/09/2018--18:46:00	28.82	0	-0.0772998	100.528	0.041171
113040	13/09/2018--18:47:00	28.83	0	-0.0772998	100.528	0.0557565
113100	13/09/2018--18:48:00	28.82	0	-0.0772998	100.528	0.0557565
113160	13/09/2018--18:49:00	28.84	0	-0.0772998	100.528	0.0557565
113220	13/09/2018--18:50:00	28.83	0	-0.0772998	100.528	0.0557565
113280	13/09/2018--18:51:00	28.84	0	-0.0772998	100.528	0.0557565
113340	13/09/2018--18:52:00	28.82	0	-0.0772998	100.528	0.041171
113400	13/09/2018--18:53:00	28.84	0	-0.0772998	100.528	0.0557565
113460	13/09/2018--18:54:00	28.84	0	-0.0772998	100.528	0.0557565
113520	13/09/2018--18:55:00	28.83	0	-0.0772998	100.528	0.0557565
113580	13/09/2018--18:56:00	28.84	0	-0.0772998	100.528	0.0557565
113640	13/09/2018--18:57:00	28.82	0	-0.0772998	100.528	0.0557565
113700	13/09/2018--18:58:00	28.83	0	-0.0772998	100.528	0.0557565
113760	13/09/2018--18:59:00	28.85	0	-0.0772998	100.528	0.0557565
113820	13/09/2018--19:00:00	28.84	0	-0.0772998	100.528	0.041171
113880	13/09/2018--19:01:00	28.85	0	-0.0772998	100.528	0.0557565
113940	13/09/2018--19:02:00	28.83	0	-0.0772998	100.528	0.0557565
114000	13/09/2018--19:03:00	28.85	0	-0.0772998	100.528	0.041171
114060	13/09/2018--19:04:00	28.85	4	-0.0927527	0.990712	0.114099
114120	13/09/2018--19:05:00	28.84	0	-0.0927527	0.990712	0.128684
114180	13/09/2018--19:06:00	28.87	3	-0.0927527	0.990712	0.114099
114240	13/09/2018--19:07:00	28.88	0	-0.0927527	0.990712	0.0995132
114300	13/09/2018--19:08:00	28.89	0	-0.0927527	0.990712	0.0995132
114360	13/09/2018--19:09:00	28.9	0	-0.0927527	0.990712	0.0995132
114420	13/09/2018--19:10:00	28.91	0	-0.0927527	100.528	0.114099
114480	13/09/2018--19:11:00	28.9	0	-0.0927527	0.990712	0.114099
114540	13/09/2018--19:12:00	28.91	0	-0.0927527	100.528	0.114099
114600	13/09/2018--19:13:00	28.9	0	-0.0927527	0.990712	0.114099
114660	13/09/2018--19:14:00	28.88	0	-0.0927527	0.990712	0.114099
114720	13/09/2018--19:15:00	28.87	0	-0.0927527	0.990712	0.114099
114780	13/09/2018--19:16:00	28.85	0	-0.0927527	0.990712	0.114099
114840	13/09/2018--19:17:00	28.84	0	-0.0927527	0.990712	0.114099
114900	13/09/2018--19:18:00	28.85	0	-0.0927527	0.990712	0.114099
114960	13/09/2018--19:19:00	28.86	0	-0.0927527	0.990712	0.114099
115020	13/09/2018--19:20:00	28.85	0	-0.0927527	0.990712	0.114099
115080	13/09/2018--19:21:00	28.87	0	-0.0927527	0.990712	0.114099
115140	13/09/2018--19:22:00	28.85	0	-0.0927527	0.990712	0.114099
115200	13/09/2018--19:23:00	28.89	0	-0.0927527	0.990712	0.114099
115260	13/09/2018--19:24:00	28.89	0	-0.0927527	0.990712	0.114099
115320	13/09/2018--19:25:00	28.88	0	-0.0927527	0.990712	0.114099
115380	13/09/2018--19:26:00	28.91	0	-0.0927527	0.990712	0.114099
115440	13/09/2018--19:27:00	28.9	0	-0.0927527	0.990712	0.114099
115500	13/09/2018--19:28:00	28.91	0	-0.0927527	0.990712	0.0995132
115560	13/09/2018--19:29:00	28.92	0	-0.0927527	0.990712	0.114099
115620	13/09/2018--19:30:00	28.92	0	-0.0927527	0.990712	0.114099
115680	13/09/2018--19:31:00	28.92	0	-0.0927527	0.990712	0.114099
115740	13/09/2018--19:32:00	28.93	0	-0.0927527	0.990712	0.114099
115800	13/09/2018--19:33:00	28.93	0	-0.0927527	0.990712	0.114099
115860	13/09/2018--19:34:00	28.93	0	-0.0927527	0.990712	0.114099
115920	13/09/2018--19:35:00	28.92	0	-0.0927527	100.528	0.114099
115980	13/09/2018--19:36:00	28.93	0	-0.0927527	0.990712	0.114099
116040	13/09/2018--19:37:00	28.92	0	-0.0927527	0.990712	0.114099
116100	13/09/2018--19:38:00	28.94	0	-0.0927527	0.990712	0.114099
116160	13/09/2018--19:39:00	28.94	0	-0.0927527	0.990712	0.114099
116220	13/09/2018--19:40:00	28.93	0	-0.0927527	100.528	0.114099
116280	13/09/2018--19:41:00	28.92	0	-0.0927527	0.990712	0.114099
116340	13/09/2018--19:42:00	28.93	0	-0.0927527	0.990712	0.114099
116400	13/09/2018--19:43:00	28.93	0	-0.0927527	0.990712	0.114099
116460	13/09/2018--19:44:00	28.93	0	-0.0927527	0.990712	0.114099
116520	13/09/2018--19:45:00	28.94	0	-0.108206	0.990712	0.114099
116580	13/09/2018--19:46:00	28.92	0	-0.0927527	100.528	0.114099
116640	13/09/2018--19:47:00	28.93	0	-0.0927527	0.990712	0.114099
116700	13/09/2018--19:48:00	28.93	0	-0.0927527	100.528	0.114099
116760	13/09/2018--19:49:00	28.92	0	-0.0927527	100.528	0.128684
116820	13/09/2018--19:50:00	28.92	0	-0.0927527	0.990712	0.114099
116880	13/09/2018--19:51:00	28.93	0	-0.0927527	0.990712	0.114099
116940	13/09/2018--19:52:00	28.93	0	-0.0927527	0.990712	0.114099
117000	13/09/2018--19:53:00	28.94	0	-0.0927527	0.990712	0.114099
117060	13/09/2018--19:54:00	28.93	0	-0.0927527	0.990712	0.114099
117120	13/09/2018--19:55:00	28.93	0	-0.0927527	0.990712	0.114099
117180	13/09/2018--19:56:00	28.93	0	-0.0927527	0.990712	0.114099
117240	13/09/2018--19:57:00	28.93	0	-0.0927527	0.990712	0.114099
117300	13/09/2018--19:58:00	28.93	0	-0.108206	0.990712	0.114099
117360	13/09/2018--19:59:00	28.93	0	-0.0927527	100.528	0.114099
117420	13/09/2018--20:00:00	28.9	0	-0.0927527	0.990712	0.114099
117480	13/09/2018--20:01:00	28.92	0	-0.0927527	0.990712	0.114099
117540	13/09/2018--20:02:00	28.91	0	-0.0927527	100.528	0.114099
117600	13/09/2018--20:03:00	28.93	0	-0.0927527	0.990712	0.128684
117660	13/09/2018--20:04:00	28.92	0	-0.0927527	100.528	0.114099
117720	13/09/2018--20:05:00	28.91	0	-0.0927527	0.990712	0.114099
117780	13/09/2018--20:06:00	28.91	0	-0.0927527	0.990712	0.114099
117840	13/09/2018--20:07:00	28.93	0	-0.0927527	0.990712	0.114099
117900	13/09/2018--20:08:00	28.92	0	-0.0927527	0.990712	0.114099
117960	13/09/2018--20:09:00	28.91	0	-0.0927527	100.528	0.114099
118020	13/09/2018--20:10:00	28.9	0	-0.0927527	0.990712	0.114099
118080	13/09/2018--20:11:00	28.9	0	-0.108206	0.990712	0.114099
118140	13/09/2018--20:12:00	28.91	0	-0.0927527	0.990712	0.114099
118200	13/09/2018--20:13:00	28.9	0	-0.0927527	0.990712	0.114099
118260	13/09/2018--20:14:00	28.9	0	-0.0927527	0.990712	0.114099
118320	13/09/2018--20:15:00	28.89	0	-0.0927527	0.990712	0.114099
118380	13/09/2018--20:16:00	28.91	0	-0.0927527	100.528	0.114099
118440	13/09/2018--20:17:00	28.9	0	-0.0927527	0.990712	0.114099
118500	13/09/2018--20:18:00	28.91	0	-0.0927527	100.528	0.114099
118560	13/09/2018--20:19:00	28.9	0	-0.0927527	0.990712	0.114099
118620	13/09/2018--20:20:00	28.9	0	-0.0927527	0.990712	0.114099
118680	13/09/2018--20:21:00	28.89	0	-0.0927527	0.990712	0.114099
118740	13/09/2018--20:22:00	28.9	0	-0.0927527	0.990712	0.114099
118800	13/09/2018--20:23:00	28.89	0	-0.0927527	0.990712	0.114099
118860	13/09/2018--20:24:00	28.88	0	-0.0927527	0.990712	0.128684
118920	13/09/2018--20:25:00	28.89	0	-0.0927527	0.990712	0.114099
118980	13/09/2018--20:26:00	28.88	0	-0.0927527	0.990712	0.114099
119040	13/09/2018--20:27:00	28.89	0	-0.108206	100.528	0.0703421
119100	13/09/2018--20:28:00	28.89	0	-0.108206	0.990712	0.0703421
119160	13/09/2018--20:29:00	28.9	0	-0.108206	100.528	0.0703421
119220	13/09/2018--20:30:00	28.9	0	-0.108206	100.528	0.0703421
119280	13/09/2018--20:31:00	28.89	0	-0.0927527	100.528	0.0703421
119340	13/09/2018--20:32:00	28.91	0	-0.108206	0.990712	0.0703421
119400	13/09/2018--20:33:00	28.91	0	-0.108206	100.528	0.0703421
119460	13/09/2018--20:34:00	28.91	0	-0.108206	100.528	0.0849276
119520	13/09/2018--20:35:00	28.91	0	-0.108206	100.528	0.0703421
119580	13/09/2018--20:36:00	28.91	0	-0.108206	100.528	0.0703421
119640	13/09/2018--20:37:00	28.91	0	-0.108206	0.990712	0.0703421
119700	13/09/2018--20:38:00	28.92	0	-0.108206	0.990712	0.0703421
119760	13/09/2018--20:39:00	28.92	0	-0.108206	100.528	0.0703421
119820	13/09/2018--20:40:00	28.93	0	-0.108206	100.528	0.0703421
119880	13/09/2018--20:41:00	28.93	0	-0.108206	100.528	0.0703421
119940	13/09/2018--20:42:00	28.95	0	-0.108206	100.528	0.0703421
120000	13/09/2018--20:43:00	28.94	0	-0.0927527	100.528	0.0849276
120060	13/09/2018--20:44:00	28.94	0	-0.108206	100.528	0.0849276
120120	13/09/2018--20:45:00	28.93	0	-0.108206	100.528	0.0703421
120180	13/09/2018--20:46:00	28.93	0	-0.108206	0.990712	0.0849276
120240	13/09/2018--20:47:00	28.92	0	-0.108206	100.528	0.0703421
120300	13/09/2018--20:48:00	28.9	0	-0.108206	100.528	0.0849276
120360	13/09/2018--20:49:00	28.89	0	-0.108206	0.990712	0.0849276
120420	13/09/2018--20:50:00	28.87	0	-0.108206	100.528	0.0849276
120480	13/09/2018--20:51:00	28.85	0	-0.108206	100.528	0.0849276
120540	13/09/2018--20:52:00	28.84	0	-0.108206	100.528	0.0849276
120600	13/09/2018--20:53:00	28.85	0	-0.108206	100.528	0.0703421
120660	13/09/2018--20:54:00	28.83	0	-0.108206	0.990712	0.0849276
120720	13/09/2018--20:55:00	28.79	0	-0.108206	0.990712	0.0849276
120780	13/09/2018--20:56:00	28.81	0	-0.108206	100.528	0.0849276
120840	13/09/2018--20:57:00	28.79	0	-0.108206	100.528	0.0849276
120900	13/09/2018--20:58:00	28.79	0	-0.108206	0.990712	0.0849276
120960	13/09/2018--20:59:00	28.77	0	-0.108206	100.528	0.0849276
121020	13/09/2018--21:00:00	28.77	0	-0.108206	100.528	0.0849276
121080	13/09/2018--21:01:00	28.77	0	-0.108206	100.528	0.0849276
121140	13/09/2018--21:02:00	28.77	0	-0.108206	100.528	0.0849276
121200	13/09/2018--21:03:00	28.74	0	-0.108206	100.528	0.0849276
121260	13/09/2018--21:04:00	28.75	0	-0.108206	0.990712	0.0703421
121320	13/09/2018--21:05:00	28.75	0	-0.0927527	100.528	0.0849276
121380	13/09/2018--21:06:00	28.73	0	-0.108206	100.528	0.0849276
121440	13/09/2018--21:07:00	28.75	0	-0.108206	0.990712	0.0849276
121500	13/09/2018--21:08:00	28.75	0	-0.108206	0.990712	0.0849276
121560	13/09/2018--21:09:00	28.73	0	-0.108206	0.990712	0.0849276
121620	13/09/2018--21:10:00	28.75	0	-0.108206	0.990712	0.0849276
121680	13/09/2018--21:11:00	28.75	0	-0.108206	0.990712	0.0849276
121740	13/09/2018--21:12:00	28.73	0	-0.108206	100.528	0.0849276
121800	13/09/2018--21:13:00	28.74	0	-0.108206	0.990712	0.0849276
121860	13/09/2018--21:14:00	28.72	0	-0.108206	100.528	0.0849276
121920	13/09/2018--21:15:00	28.76	0	-0.108206	0.990712	0.0849276
121980	13/09/2018--21:16:00	28.73	0	-0.108206	100.528	0.0849276
122040	13/09/2018--21:17:00	28.74	0	-0.108206	0.990712	0.0849276
122100	13/09/2018--21:18:00	28.73	0	-0.108206	0.990712	0.0849276
122160	13/09/2018--21:19:00	28.73	0	-0.108206	100.528	0.0849276
122220	13/09/2018--21:20:00	28.76	0	-0.108206	0.990712	0.0849276
122280	13/09/2018--21:21:00	28.75	0	-0.108206	0.990712	0.0849276
122340	13/09/2018--21:22:00	28.76	0	-0.108206	100.528	0.0849276
122400	13/09/2018--21:23:00	28.74	0	-0.108206	0.990712	0.0849276
122460	13/09/2018--21:24:00	28.76	0	-0.108206	100.528	0.0849276
122520	13/09/2018--21:25:00	28.75	0	-0.108206	100.528	0.0849276
122580	13/09/2018--21:26:00	28.75	0	-0.108206	100.528	0.0849276
122640	13/09/2018--21:27:00	28.76	0	-0.108206	0.990712	0.0849276
122700	13/09/2018--21:28:00	28.77	0	-0.108206	100.528	0.0849276
122760	13/09/2018--21:29:00	28.75	0	-0.108206	0.990712	0.0849276
122820	13/09/2018--21:30:00	28.76	0	-0.108206	100.528	0.0849276
122880	13/09/2018--21:31:00	28.73	0	-0.108206	100.528	0.0849276
122940	13/09/2018--21:32:00	28.75	0	-0.108206	0.990712	0.0849276
123000	13/09/2018--21:33:00	28.76	0	-0.108206	100.528	0.0849276
123060	13/09/2018--21:34:00	28.75	0	-0.108206	0.990712	0.0849276
123120	13/09/2018--21:35:00	28.75	0	-0.108206	0.990712	0.0849276
123180	13/09/2018--21:36:00	28.76	0	-0.108206	0.990712	0.0849276
123240	13/09/2018--21:37:00	28.76	0	-0.108206	100.528	0.0849276
123300	13/09/2018--21:38:00	28.75	0	-0.108206	0.990712	0.0849276
123360	13/09/2018--21:39:00	28.77	0	-0.108206	0.990712	0.0849276
123420	13/09/2018--21:40:00	28.75	0	-0.108206	0.990712	0.0849276
123480	13/09/2018--21:41:00	28.77	0	-0.108206	100.528	0.0849276
123540	13/09/2018--21:42:00	28.75	0	-0.108206	100.528	0.0849276
123600	13/09/2018--21:43:00	28.75	0	-0.108206	0.990712	0.0849276
123660	13/09/2018--21:44:00	28.75	0	-0.108206	0.990712	0.0849276
123720	13/09/2018--21:45:00	28.76	0	-0.108206	0.990712	0.0849276
123780	13/09/2018--21:46:00	28.75	0	-0.108206	0.990712	0.0849276
123840	13/09/2018--21:47:00	28.76	0	-0.108206	0.990712	0.0849276
123900	13/09/2018--21:48:00	28.76	0	-0.108206	100.528	0.0849276
123960	13/09/2018--21:49:00	28.76	0	-0.108206	0.990712	0.0849276
124020	13/09/2018--21:50:00	28.76	0	-0.108206	100.528	0.0849276
124080	13/09/2018--21:51:00	28.76	0	-0.108206	100.528	0.0849276
124140	13/09/2018--21:52:00	28.75	0	-0.108206	0.990712	0.0849276
124200	13/09/2018--21:53:00	28.75	0	-0.108206	0.990712	0.0849276
124260	13/09/2018--21:54:00	28.77	0	-0.108206	100.528	0.0849276
124320	13/09/2018--21:55:00	28.77	0	-0.108206	0.990712	0.0849276
124380	13/09/2018--21:56:00	28.75	0	-0.108206	0.990712	0.0849276
124440	13/09/2018--21:57:00	28.75	0	-0.108206	100.528	0.0849276
124500	13/09/2018--21:58:00	28.74	0	-0.108206	100.528	0.0849276
124560	13/09/2018--21:59:00	28.76	0	-0.108206	100.528	0.0849276
124620	13/09/2018--22:00:00	28.76	0	-0.108206	0.990712	0.0849276
124680	13/09/2018--22:01:00	28.75	0	-0.108206	0.990712	0.0849276
124740	13/09/2018--22:02:00	28.73	0	-0.108206	100.528	0.0849276
124800	13/09/2018--22:03:00	28.74	0	-0.108206	0.990712	0.0849276
124860	13/09/2018--22:04:00	28.73	0	-0.108206	100.528	0.0849276
124920	13/09/2018--22:05:00	28.75	0	-0.108206	0.990712	0.0849276
124980	13/09/2018--22:06:00	28.76	0	-0.108206	0.990712	0.0849276
125040	13/09/2018--22:07:00	28.75	0	-0.108206	100.528	0.0849276
125100	13/09/2018--22:08:00	28.73	0	-0.108206	0.990712	0.0849276
125160	13/09/2018--22:09:00	28.75	0	-0.108206	100.528	0.0849276
125220	13/09/2018--22:10:00	28.75	0	-0.108206	0.990712	0.0849276
125280	13/09/2018--22:11:00	28.74	0	-0.108206	0.990712	0.0849276
125340	13/09/2018--22:12:00	28.76	0	-0.108206	0.990712	0.0849276
125400	13/09/2018--22:13:00	28.75	0	-0.108206	0.990712	0.0849276
125460	13/09/2018--22:14:00	28.75	0	-0.108206	0.990712	0.0849276
125520	13/09/2018--22:15:00	28.75	0	-0.108206	0.990712	0.0849276
125580	13/09/2018--22:16:00	28.75	0	-0.108206	0.990712	0.0849276
125640	13/09/2018--22:17:00	28.74	0	-0.108206	100.528	0.0849276
125700	13/09/2018--22:18:00	28.74	0	-0.108206	0.990712	0.0849276
125760	13/09/2018--22:19:00	28.72	0	-0.108206	0.990712	0.0849276
125820	13/09/2018--22:20:00	28.74	0	-0.108206	100.528	0.0849276
125880	13/09/2018--22:21:00	28.73	0	-0.108206	0.990712	0.0849276
125940	13/09/2018--22:22:00	28.73	0	-0.108206	0.990712	0.0849276
126000	13/09/2018--22:23:00	28.73	0	-0.108206	100.528	0.0849276
126060	13/09/2018--22:24:00	28.73	0	-0.108206	0.990712	0.0849276
126120	13/09/2018--22:25:00	28.73	0	-0.108206	100.528	0.0995132
126180	13/09/2018--22:26:00	28.73	0	-0.108206	0.990712	0.0849276
126240	13/09/2018--22:27:00	28.72	0	-0.108206	0.990712	0.0849276
126300	13/09/2018--22:28:00	28.74	0	-0.108206	100.528	0.0849276
126360	13/09/2018--22:29:00	28.73	0	-0.108206	0.990712	0.0849276
126420	13/09/2018--22:30:00	28.73	0	-0.108206	100.528	0.0849276
126480	13/09/2018--22:31:00	28.74	0	-0.108206	100.528	0.0849276
126540	13/09/2018--22:32:00	28.72	0	-0.108206	100.528	0.0849276
126600	13/09/2018--22:33:00	28.73	0	-0.108206	0.990712	0.0849276
126660	13/09/2018--22:34:00	28.73	0	-0.108206	100.528	0.0995132
126720	13/09/2018--22:35:00	28.72	0	-0.108206	0.990712	0.0849276
126780	13/09/2018--22:36:00	28.74	0	-0.108206	0.990712	0.0849276
126840	13/09/2018--22:37:00	28.73	0	-0.108206	100.528	0.0849276
126900	13/09/2018--22:38:00	28.73	0	-0.108206	100.528	0.0849276
126960	13/09/2018--22:39:00	28.7	0	-0.108206	100.528	0.0849276
127020	13/09/2018--22:40:00	28.72	0	-0.108206	100.528	0.0849276
127080	13/09/2018--22:41:00	28.73	0	-0.108206	0.990712	0.0849276
127140	13/09/2018--22:42:00	28.72	0	-0.108206	100.528	0.0849276
127200	13/09/2018--22:43:00	28.73	0	-0.108206	0.990712	0.0849276
127260	13/09/2018--22:44:00	28.71	0	-0.108206	0.990712	0.0849276
127320	13/09/2018--22:45:00	28.72	0	-0.108206	0.990712	0.0849276
127380	13/09/2018--22:46:00	28.71	0	-0.108206	0.990712	0.0995132
127440	13/09/2018--22:47:00	28.71	0	-0.108206	0.990712	0.0849276
127500	13/09/2018--22:48:00	28.72	0	-0.108206	0.990712	0.0849276
127560	13/09/2018--22:49:00	28.7	0	-0.108206	0.990712	0.0849276
127620	13/09/2018--22:50:00	28.71	0	-0.108206	0.990712	0.0849276
127680	13/09/2018--22:51:00	28.7	0	-0.108206	0.990712	0.0849276
127740	13/09/2018--22:52:00	28.7	0	-0.108206	0.990712	0.0849276
127800	13/09/2018--22:53:00	28.7	0	-0.108206	0.990712	0.0849276
127860	13/09/2018--22:54:00	28.71	0	-0.108206	0.990712	0.0995132
127920	13/09/2018--22:55:00	28.69	0	-0.108206	0.990712	0.0849276
127980	13/09/2018--22:56:00	28.7	0	-0.108206	0.990712	0.0849276
128040	13/09/2018--22:57:00	28.7	0	-0.108206	100.528	0.0849276
128100	13/09/2018--22:58:00	28.7	0	-0.108206	0.990712	0.0849276
128160	13/09/2018--22:59:00	28.7	0	-0.108206	100.528	0.0849276
128220	13/09/2018--23:00:00	28.68	0	-0.108206	0.990712	0.0849276
128280	13/09/2018--23:01:00	28.69	0	-0.0927527	100.528	0.0849276
128340	13/09/2018--23:02:00	28.69	0	-0.108206	100.528	0.0849276
128400	13/09/2018--23:03:00	28.68	0	-0.108206	0.990712	0.0849276
128460	13/09/2018--23:04:00	28.69	0	-0.108206	0.990712	0.0849276
128520	13/09/2018--23:05:00	28.69	0	-0.108206	100.528	0.0849276
128580	13/09/2018--23:06:00	28.68	0	-0.108206	0.990712	0.0849276
128640	13/09/2018--23:07:00	28.69	0	-0.108206	0.990712	0.0849276
128700	13/09/2018--23:08:00	28.67	0	-0.108206	0.990712	0.0849276
128760	13/09/2018--23:09:00	28.69	0	-0.108206	0.990712	0.114099
128820	13/09/2018--23:10:00	28.68	0	-0.108206	0.990712	0.128684
128880	13/09/2018--23:11:00	28.66	0	-0.108206	0.990712	0.128684
128940	13/09/2018--23:12:00	28.67	0	-0.108206	0.990712	0.128684
129000	13/09/2018--23:13:00	28.7	0	-0.108206	0.990712	0.128684
129060	13/09/2018--23:14:00	28.68	0	-0.108206	0.990712	0.128684
129120	13/09/2018--23:15:00	28.68	0	-0.108206	0.990712	0.128684
129180	13/09/2018--23:16:00	28.67	0	-0.108206	0.990712	0.128684
129240	13/09/2018--23:17:00	28.66	0	-0.108206	0.990712	0.128684
129300	13/09/2018--23:18:00	28.63	0	-0.108206	0.990712	0.128684
129360	13/09/2018--23:19:00	28.61	0	-0.108206	0.990712	0.128684
129420	13/09/2018--23:20:00	28.63	0	-0.108206	0.990712	0.128684
129480	13/09/2018--23:21:00	28.61	0	-0.108206	0.990712	0.128684
129540	13/09/2018--23:22:00	28.62	0	-0.108206	0.990712	0.114099
129600	13/09/2018--23:23:00	28.62	0	-0.108206	0.990712	0.128684
129660	13/09/2018--23:24:00	28.6	0	-0.108206	0.990712	0.128684
129720	13/09/2018--23:25:00	28.6	0	-0.108206	0.990712	0.128684
129780	13/09/2018--23:26:00	28.61	0	-0.108206	0.990712	0.128684
129840	13/09/2018--23:27:00	28.61	0	-0.108206	0.990712	0.128684
129900	13/09/2018--23:28:00	28.6	0	-0.108206	0.990712	0.128684
129960	13/09/2018--23:29:00	28.63	0	-0.108206	0.990712	0.128684
130020	13/09/2018--23:30:00	28.61	0	-0.108206	0.990712	0.128684
130080	13/09/2018--23:31:00	28.61	0	-0.108206	0.990712	0.128684
130140	13/09/2018--23:32:00	28.61	0	-0.108206	0.990712	0.128684
130200	13/09/2018--23:33:00	28.61	0	-0.108206	0.990712	0.128684
130260	13/09/2018--23:34:00	28.61	0	-0.108206	0.990712	0.14327
130320	13/09/2018--23:35:00	28.64	0	-0.108206	0.990712	0.14327
130380	13/09/2018--23:36:00	28.62	0	-0.108206	0.990712	0.14327
130440	13/09/2018--23:37:00	28.62	0	-0.108206	0.990712	0.14327
130500	13/09/2018--23:38:00	28.61	0	-0.108206	0.990712	0.14327
130560	13/09/2018--23:39:00	28.6	0	-0.108206	0.990712	0.14327
130620	13/09/2018--23:40:00	28.62	0	-0.108206	0.990712	0.14327
130680	13/09/2018--23:41:00	28.61	0	-0.108206	0.990712	0.14327
130740	13/09/2018--23:42:00	28.59	0	-0.108206	0.990712	0.14327
130800	13/09/2018--23:43:00	28.61	0	-0.108206	0.990712	0.14327
130860	13/09/2018--23:44:00	28.6	0	-0.108206	0.990712	0.14327
130920	13/09/2018--23:45:00	28.6	0	-0.108206	0.976141	0.14327
130980	13/09/2018--23:46:00	28.6	0	-0.108206	0.990712	0.14327
131040	13/09/2018--23:47:00	28.61	0	-0.108206	0.990712	0.14327
131100	13/09/2018--23:48:00	28.6	0	-0.108206	0.990712	0.14327
131160	13/09/2018--23:49:00	28.6	0	-0.108206	0.990712	0.14327
131220	13/09/2018--23:50:00	28.59	0	-0.108206	0.990712	0.14327
131280	13/09/2018--23:51:00	28.61	0	-0.108206	0.990712	0.14327
131340	13/09/2018--23:52:00	28.59	0	-0.108206	0.990712	0.14327
131400	13/09/2018--23:53:00	28.59	0	-0.108206	0.990712	0.14327
131460	13/09/2018--23:54:00	28.57	0	-0.108206	0.990712	0.14327
131520	13/09/2018--23:55:00	28.57	0	-0.108206	0.990712	0.14327
131580	13/09/2018--23:56:00	28.58	0	-0.108206	0.990712	0.14327
131640	13/09/2018--23:57:00	28.57	0	-0.108206	0.990712	0.14327
131700	13/09/2018--23:58:00	28.58	0	-0.108206	0.990712	0.14327
131760	13/09/2018--23:59:00	28.57	0	-0.108206	0.990712	0.14327
131820	14/09/2018--00:00:00	28.56	0	-0.108206	0.990712	0.14327
131880	14/09/2018--00:01:00	28.57	0	-0.108206	0.990712	0.14327
131940	14/09/2018--00:02:00	28.57	0	-0.108206	0.990712	0.14327
132000	14/09/2018--00:03:00	28.57	0	-0.108206	0.990712	0.14327
132060	14/09/2018--00:04:00	28.57	0	-0.108206	0.990712	0.14327
132120	14/09/2018--00:05:00	28.57	0	-0.108206	0.990712	0.14327
132180	14/09/2018--00:06:00	28.57	0	-0.108206	0.990712	0.14327
132240	14/09/2018--00:07:00	28.55	0	-0.108206	0.990712	0.14327
132300	14/09/2018--00:08:00	28.57	0	-0.108206	0.990712	0.14327
132360	14/09/2018--00:09:00	28.55	0	-0.108206	0.990712	0.14327
132420	14/09/2018--00:10:00	28.55	0	-0.108206	0.990712	0.14327
132480	14/09/2018--00:11:00	28.55	0	-0.108206	0.990712	0.14327
132540	14/09/2018--00:12:00	28.55	0	-0.108206	0.990712	0.14327
132600	14/09/2018--00:13:00	28.55	0	-0.108206	0.990712	0.14327
132660	14/09/2018--00:14:00	28.52	0	-0.108206	0.990712	0.14327
132720	14/09/2018--00:15:00	28.54	0	-0.108206	0.990712	0.14327
132780	14/09/2018--00:16:00	28.54	0	-0.108206	0.990712	0.14327
132840	14/09/2018--00:17:00	28.54	0	-0.108206	0.990712	0.14327
132900	14/09/2018--00:18:00	28.53	0	-0.108206	0.990712	0.14327
132960	14/09/2018--00:19:00	28.56	0	-0.108206	0.990712	0.14327
133020	14/09/2018--00:20:00	28.52	0	-0.108206	0.990712	0.157855
133080	14/09/2018--00:21:00	28.54	0	-0.108206	0.990712	0.14327
133140	14/09/2018--00:22:00	28.54	0	-0.108206	0.990712	0.14327
133200	14/09/2018--00:23:00	28.54	0	-0.108206	0.990712	0.14327
133260	14/09/2018--00:24:00	28.53	0	-0.108206	0.990712	0.14327
133320	14/09/2018--00:25:00	28.53	0	-0.108206	0.990712	0.14327
133380	14/09/2018--00:26:00	28.52	0	-0.108206	0.990712	0.14327
133440	14/09/2018--00:27:00	28.52	0	-0.108206	0.990712	0.14327
133500	14/09/2018--00:28:00	28.52	0	-0.108206	0.990712	0.14327
133560	14/09/2018--00:29:00	28.52	0	-0.108206	0.990712	0.14327
133620	14/09/2018--00:30:00	28.52	0	-0.108206	0.990712	0.14327
133680	14/09/2018--00:31:00	28.51	0	-0.108206	0.990712	0.14327
133740	14/09/2018--00:32:00	28.5	0	-0.108206	0.990712	0.14327
133800	14/09/2018--00:33:00	28.52	0	-0.108206	0.990712	0.14327
133860	14/09/2018--00:34:00	28.52	0	-0.108206	0.990712	0.14327
133920	14/09/2018--00:35:00	28.52	0	-0.108206	0.990712	0.14327
133980	14/09/2018--00:36:00	28.52	0	-0.108206	0.990712	0.14327
134040	14/09/2018--00:37:00	28.5	0	-0.108206	0.990712	0.14327
134100	14/09/2018--00:38:00	28.51	0	-0.108206	0.990712	0.14327
134160	14/09/2018--00:39:00	28.52	0	-0.108206	0.990712	0.14327
134220	14/09/2018--00:40:00	28.5	0	-0.108206	0.990712	0.157855
134280	14/09/2018--00:41:00	28.5	0	-0.108206	0.990712	0.14327
134340	14/09/2018--00:42:00	28.51	0	-0.108206	0.990712	0.14327
134400	14/09/2018--00:43:00	28.49	0	-0.108206	0.990712	0.14327
134460	14/09/2018--00:44:00	28.5	0	-0.108206	0.990712	0.14327
134520	14/09/2018--00:45:00	28.48	0	-0.108206	0.990712	0.14327
134580	14/09/2018--00:46:00	28.5	0	-0.108206	0.990712	0.14327
134640	14/09/2018--00:47:00	28.5	0	-0.108206	0.990712	0.14327
134700	14/09/2018--00:48:00	28.5	0	-0.108206	0.990712	0.14327
134760	14/09/2018--00:49:00	28.5	0	-0.108206	0.990712	0.14327
134820	14/09/2018--00:50:00	28.5	0	-0.108206	0.990712	0.14327
134880	14/09/2018--00:51:00	28.49	0	-0.108206	0.990712	0.14327
134940	14/09/2018--00:52:00	28.48	0	-0.108206	0.990712	0.157855
135000	14/09/2018--00:53:00	28.49	0	-0.108206	0.990712	0.14327
135060	14/09/2018--00:54:00	28.5	0	-0.108206	0.990712	0.14327
135120	14/09/2018--00:55:00	28.48	0	-0.108206	0.990712	0.14327
135180	14/09/2018--00:56:00	28.47	0	-0.108206	0.990712	0.157855
135240	14/09/2018--00:57:00	28.47	0	-0.108206	0.990712	0.14327
135300	14/09/2018--00:58:00	28.49	0	-0.108206	0.990712	0.14327
135360	14/09/2018--00:59:00	28.48	0	-0.108206	0.990712	0.14327
135420	14/09/2018--01:00:00	28.48	0	-0.108206	0.990712	0.14327
135480	14/09/2018--01:01:00	28.46	0	-0.108206	0.990712	0.14327
135540	14/09/2018--01:02:00	28.48	0	-0.108206	0.990712	0.14327
135600	14/09/2018--01:03:00	28.45	0	-0.108206	0.990712	0.14327
135660	14/09/2018--01:04:00	28.46	0	-0.108206	0.990712	0.14327
135720	14/09/2018--01:05:00	28.46	0	-0.108206	0.990712	0.14327
135780	14/09/2018--01:06:00	28.47	0	-0.108206	0.990712	0.157855
135840	14/09/2018--01:07:00	28.47	0	-0.108206	0.990712	0.14327
135900	14/09/2018--01:08:00	28.45	0	-0.108206	0.990712	0.14327
135960	14/09/2018--01:09:00	28.45	0	-0.108206	0.990712	0.14327
136020	14/09/2018--01:10:00	28.45	0	-0.108206	0.990712	0.14327
136080	14/09/2018--01:11:00	28.44	0	-0.108206	0.990712	0.14327
136140	14/09/2018--01:12:00	28.45	0	-0.108206	0.990712	0.14327
136200	14/09/2018--01:13:00	28.45	0	-0.108206	0.976141	0.14327
136260	14/09/2018--01:14:00	28.46	0	-0.108206	0.990712	0.157855
136320	14/09/2018--01:15:00	28.44	0	-0.108206	0.990712	0.14327
136380	14/09/2018--01:16:00	28.45	0	-0.108206	0.990712	0.14327
136440	14/09/2018--01:17:00	28.44	0	-0.108206	0.990712	0.14327
136500	14/09/2018--01:18:00	28.43	0	-0.108206	0.990712	0.14327
136560	14/09/2018--01:19:00	28.43	0	-0.108206	0.990712	0.14327
136620	14/09/2018--01:20:00	28.43	0	-0.108206	0.990712	0.14327
136680	14/09/2018--01:21:00	28.44	0	-0.108206	0.990712	0.14327
136740	14/09/2018--01:22:00	28.41	0	-0.108206	0.990712	0.14327
136800	14/09/2018--01:23:00	28.42	0	-0.108206	0.990712	0.157855
136860	14/09/2018--01:24:00	28.41	0	-0.108206	0.990712	0.14327
136920	14/09/2018--01:25:00	28.43	0	-0.108206	0.990712	0.14327
136980	14/09/2018--01:26:00	28.4	0	-0.108206	0.990712	0.14327
137040	14/09/2018--01:27:00	28.41	0	-0.108206	0.990712	0.14327
137100	14/09/2018--01:28:00	28.41	0	-0.108206	0.990712	0.14327
137160	14/09/2018--01:29:00	28.4	0	-0.108206	0.990712	0.14327
137220	14/09/2018--01:30:00	28.39	0	-0.108206	0.990712	0.14327
137280	14/09/2018--01:31:00	28.39	0	-0.108206	0.990712	0.14327
137340	14/09/2018--01:32:00	28.39	0	-0.108206	0.990712	0.14327
137400	14/09/2018--01:33:00	28.39	0	-0.108206	0.990712	0.14327
137460	14/09/2018--01:34:00	28.38	0	-0.108206	0.990712	0.14327
137520	14/09/2018--01:35:00	28.39	0	-0.108206	0.990712	0.14327
137580	14/09/2018--01:36:00	28.39	0	-0.108206	0.990712	0.14327
137640	14/09/2018--01:37:00	28.39	0	-0.108206	0.990712	0.14327
137700	14/09/2018--01:38:00	28.38	0	-0.108206	0.990712	0.14327
137760	14/09/2018--01:39:00	28.36	0	-0.108206	0.990712	0.157855
137820	14/09/2018--01:40:00	28.39	0	-0.108206	0.990712	0.14327
137880	14/09/2018--01:41:00	28.38	0	-0.108206	0.990712	0.14327
137940	14/09/2018--01:42:00	28.37	0	-0.108206	0.990712	0.14327
138000	14/09/2018--01:43:00	28.36	0	-0.108206	0.990712	0.14327
138060	14/09/2018--01:44:00	28.35	0	-0.108206	0.990712	0.14327
138120	14/09/2018--01:45:00	28.35	0	-0.108206	0.990712	0.14327
138180	14/09/2018--01:46:00	28.33	0	-0.108206	0.990712	0.157855
138240	14/09/2018--01:47:00	28.35	0	-0.108206	0.990712	0.157855
138300	14/09/2018--01:48:00	28.34	0	-0.108206	0.990712	0.14327
138360	14/09/2018--01:49:00	28.35	0	-0.108206	0.990712	0.14327
138420	14/09/2018--01:50:00	28.35	0	-0.108206	0.990712	0.157855
138480	14/09/2018--01:51:00	28.34	0	-0.108206	0.990712	0.14327
138540	14/09/2018--01:52:00	28.34	0	-0.108206	0.990712	0.14327
138600	14/09/2018--01:53:00	28.32	0	-0.108206	0.990712	0.14327
138660	14/09/2018--01:54:00	28.35	0	-0.108206	0.990712	0.14327
138720	14/09/2018--01:55:00	28.32	0	-0.108206	0.990712	0.14327
138780	14/09/2018--01:56:00	28.32	0	-0.108206	0.990712	0.14327
138840	14/09/2018--01:57:00	28.33	0	-0.108206	0.990712	0.14327
138900	14/09/2018--01:58:00	28.32	0	-0.108206	0.990712	0.14327
138960	14/09/2018--01:59:00	28.33	0	-0.108206	0.990712	0.14327
139020	14/09/2018--02:00:00	28.31	0	-0.108206	0.990712	0.14327
139080	14/09/2018--02:01:00	28.31	0	-0.108206	0.990712	0.157855
139140	14/09/2018--02:02:00	28.32	0	-0.108206	0.990712	0.14327
139200	14/09/2018--02:03:00	28.31	0	-0.108206	0.990712	0.14327
139260	14/09/2018--02:04:00	28.31	0	-0.108206	0.990712	0.14327
139320	14/09/2018--02:05:00	28.32	0	-0.108206	0.990712	0.14327
139380	14/09/2018--02:06:00	28.32	0	-0.108206	0.990712	0.14327
139440	14/09/2018--02:07:00	28.31	0	-0.108206	0.990712	0.14327
139500	14/09/2018--02:08:00	28.32	0	-0.108206	0.990712	0.14327
139560	14/09/2018--02:09:00	28.29	0	-0.108206	0.990712	0.14327
139620	14/09/2018--02:10:00	28.3	0	-0.108206	0.990712	0.14327
139680	14/09/2018--02:11:00	28.3	0	-0.108206	0.990712	0.14327
139740	14/09/2018--02:12:00	28.3	0	-0.108206	0.990712	0.14327
139800	14/09/2018--02:13:00	28.31	0	-0.108206	0.990712	0.14327
139860	14/09/2018--02:14:00	28.3	0	-0.108206	0.990712	0.14327
139920	14/09/2018--02:15:00	28.3	0	-0.108206	0.990712	0.14327
139980	14/09/2018--02:16:00	28.29	0	-0.108206	0.990712	0.14327
140040	14/09/2018--02:17:00	28.29	0	-0.108206	0.990712	0.14327
140100	14/09/2018--02:18:00	28.3	0	-0.108206	0.990712	0.14327
140160	14/09/2018--02:19:00	28.27	0	-0.108206	0.990712	0.14327
140220	14/09/2018--02:20:00	28.26	0	-0.108206	0.990712	0.14327
140280	14/09/2018--02:21:00	28.28	0	-0.108206	0.990712	0.157855
140340	14/09/2018--02:22:00	28.29	0	-0.108206	0.990712	0.157855
140400	14/09/2018--02:23:00	28.28	0	-0.108206	0.990712	0.14327
140460	14/09/2018--02:24:00	28.26	0	-0.108206	0.990712	0.14327
140520	14/09/2018--02:25:00	28.27	0	-0.108206	0.990712	0.14327
140580	14/09/2018--02:26:00	28.27	0	-0.108206	0.990712	0.14327
140640	14/09/2018--02:27:00	28.26	0	-0.108206	0.990712	0.157855
140700	14/09/2018--02:28:00	28.25	0	-0.108206	0.990712	0.157855
140760	14/09/2018--02:29:00	28.28	0	-0.108206	0.990712	0.14327
140820	14/09/2018--02:30:00	28.24	0	-0.108206	0.990712	0.157855
140880	14/09/2018--02:31:00	28.27	0	-0.108206	0.990712	0.157855
140940	14/09/2018--02:32:00	28.27	0	-0.108206	0.976141	0.157855
141000	14/09/2018--02:33:00	28.26	0	-0.108206	0.990712	0.14327
141060	14/09/2018--02:34:00	28.26	0	-0.108206	0.990712	0.157855
141120	14/09/2018--02:35:00	28.25	0	-0.108206	0.990712	0.14327
141180	14/09/2018--02:36:00	28.24	0	-0.108206	0.990712	0.157855
141240	14/09/2018--02:37:00	28.24	0	-0.108206	0.976141	0.157855
141300	14/09/2018--02:38:00	28.25	0	-0.108206	0.990712	0.14327
141360	14/09/2018--02:39:00	28.25	0	-0.108206	0.990712	0.157855
141420	14/09/2018--02:40:00	28.24	0	-0.108206	0.990712	0.14327
141480	14/09/2018--02:41:00	28.25	0	-0.108206	0.990712	0.14327
141540	14/09/2018--02:42:00	28.25	0	-0.108206	0.976141	0.14327
141600	14/09/2018--02:43:00	28.23	0	-0.108206	0.990712	0.157855
141660	14/09/2018--02:44:00	28.23	0	-0.108206	0.990712	0.157855
141720	14/09/2018--02:45:00	28.24	0	-0.108206	0.990712	0.14327
141780	14/09/2018--02:46:00	28.25	0	-0.108206	0.990712	0.157855
141840	14/09/2018--02:47:00	28.24	0	-0.108206	0.990712	0.157855
141900	14/09/2018--02:48:00	28.23	0	-0.108206	0.990712	0.157855
141960	14/09/2018--02:49:00	28.23	0	-0.108206	0.990712	0.14327
142020	14/09/2018--02:50:00	28.23	0	-0.108206	0.990712	0.14327
142080	14/09/2018--02:51:00	28.23	0	-0.108206	0.990712	0.114099
142140	14/09/2018--02:52:00	28.23	0	-0.108206	0.990712	0.114099
142200	14/09/2018--02:53:00	28.24	0	-0.108206	0.990712	0.114099
142260	14/09/2018--02:54:00	28.24	0	-0.108206	0.990712	0.114099
142320	14/09/2018--02:55:00	28.24	0	-0.108206	0.990712	0.114099
142380	14/09/2018--02:56:00	28.24	0	-0.108206	0.990712	0.128684
142440	14/09/2018--02:57:00	28.26	0	-0.108206	0.990712	0.114099
142500	14/09/2018--02:58:00	28.28	0	-0.108206	0.990712	0.114099
142560	14/09/2018--02:59:00	28.27	0	-0.108206	0.990712	0.114099
142620	14/09/2018--03:00:00	28.25	0	-0.108206	0.990712	0.114099
142680	14/09/2018--03:01:00	28.25	0	-0.108206	0.990712	0.114099
142740	14/09/2018--03:02:00	28.25	0	-0.108206	0.990712	0.114099
142800	14/09/2018--03:03:00	28.25	0	-0.108206	0.990712	0.114099
142860	14/09/2018--03:04:00	28.25	0	-0.108206	0.990712	0.128684
142920	14/09/2018--03:05:00	28.24	0	-0.108206	0.990712	0.128684
142980	14/09/2018--03:06:00	28.24	0	-0.108206	0.990712	0.114099
143040	14/09/2018--03:07:00	28.24	0	-0.108206	0.990712	0.114099
143100	14/09/2018--03:08:00	28.25	0	-0.108206	0.990712	0.114099
143160	14/09/2018--03:09:00	28.23	0	-0.108206	0.990712	0.128684
143220	14/09/2018--03:10:00	28.25	0	-0.108206	0.990712	0.114099
143280	14/09/2018--03:11:00	28.24	0	-0.108206	0.990712	0.114099
143340	14/09/2018--03:12:00	28.24	0	-0.108206	0.990712	0.114099
143400	14/09/2018--03:13:00	28.23	0	-0.108206	0.990712	0.114099
143460	14/09/2018--03:14:00	28.23	0	-0.108206	0.990712	0.114099
143520	14/09/2018--03:15:00	28.21	0	-0.108206	0.990712	0.114099
143580	14/09/2018--03:16:00	28.21	0	-0.108206	0.990712	0.114099
143640	14/09/2018--03:17:00	28.21	0	-0.108206	0.990712	0.114099
143700	14/09/2018--03:18:00	28.22	0	-0.108206	0.990712	0.114099
143760	14/09/2018--03:19:00	28.21	0	-0.108206	0.990712	0.114099
143820	14/09/2018--03:20:00	28.2	0	-0.108206	0.990712	0.128684
143880	14/09/2018--03:21:00	28.22	0	-0.108206	0.990712	0.114099
143940	14/09/2018--03:22:00	28.21	0	-0.108206	0.990712	0.114099
144000	14/09/2018--03:23:00	28.2	0	-0.108206	0.990712	0.114099
144060	14/09/2018--03:24:00	28.2	0	-0.108206	0.990712	0.114099
144120	14/09/2018--03:25:00	28.21	0	-0.108206	0.990712	0.114099
144180	14/09/2018--03:26:00	28.2	0	-0.108206	0.990712	0.128684
144240	14/09/2018--03:27:00	28.21	0	-0.108206	0.990712	0.114099
144300	14/09/2018--03:28:00	28.2	0	-0.108206	0.990712	0.114099
144360	14/09/2018--03:29:00	28.19	0	-0.108206	0.990712	0.128684
144420	14/09/2018--03:30:00	28.2	0	-0.108206	0.990712	0.114099
144480	14/09/2018--03:31:00	28.2	0	-0.108206	0.990712	0.114099
144540	14/09/2018--03:32:00	28.19	0	-0.108206	0.990712	0.114099
144600	14/09/2018--03:33:00	28.18	0	-0.108206	0.990712	0.114099
144660	14/09/2018--03:34:00	28.19	0	-0.108206	0.990712	0.114099
144720	14/09/2018--03:35:00	28.2	0	-0.108206	0.990712	0.128684
144780	14/09/2018--03:36:00	28.17	0	-0.108206	0.990712	0.114099
144840	14/09/2018--03:37:00	28.18	0	-0.108206	0.990712	0.114099
144900	14/09/2018--03:38:00	28.19	0	-0.108206	0.990712	0.128684
144960	14/09/2018--03:39:00	28.19	0	-0.108206	0.990712	0.114099
145020	14/09/2018--03:40:00	28.17	0	-0.108206	0.990712	0.114099
145080	14/09/2018--03:41:00	28.18	0	-0.108206	0.990712	0.114099
145140	14/09/2018--03:42:00	28.17	0	-0.108206	0.990712	0.128684
145200	14/09/2018--03:43:00	28.17	0	-0.108206	0.990712	0.114099
145260	14/09/2018--03:44:00	28.2	0	-0.108206	0.990712	0.114099
145320	14/09/2018--03:45:00	28.17	0	-0.108206	0.990712	0.114099
145380	14/09/2018--03:46:00	28.16	0	-0.108206	0.990712	0.114099
145440	14/09/2018--03:47:00	28.16	0	-0.108206	0.990712	0.128684
145500	14/09/2018--03:48:00	28.16	0	-0.108206	0.990712	0.114099
145560	14/09/2018--03:49:00	28.17	0	-0.108206	0.990712	0.114099
145620	14/09/2018--03:50:00	28.15	0	-0.108206	0.990712	0.128684
145680	14/09/2018--03:51:00	28.15	0	-0.108206	0.990712	0.128684
145740	14/09/2018--03:52:00	28.14	0	-0.108206	0.990712	0.114099
145800	14/09/2018--03:53:00	28.16	0	-0.108206	0.990712	0.128684
145860	14/09/2018--03:54:00	28.12	0	-0.108206	0.990712	0.114099
145920	14/09/2018--03:55:00	28.14	0	-0.108206	0.990712	0.114099
145980	14/09/2018--03:56:00	28.15	0	-0.108206	0.990712	0.114099
146040	14/09/2018--03:57:00	28.14	0	-0.108206	0.990712	0.128684
146100	14/09/2018--03:58:00	28.14	0	-0.108206	0.990712	0.128684
146160	14/09/2018--03:59:00	28.14	0	-0.108206	0.990712	0.114099
146220	14/09/2018--04:00:00	28.13	0	-0.108206	0.990712	0.128684
146280	14/09/2018--04:01:00	28.13	0	-0.108206	0.990712	0.114099
146340	14/09/2018--04:02:00	28.14	0	-0.108206	0.990712	0.114099
146400	14/09/2018--04:03:00	28.14	0	-0.108206	0.990712	0.128684
146460	14/09/2018--04:04:00	28.12	0	-0.108206	0.990712	0.114099
146520	14/09/2018--04:05:00	28.14	0	-0.108206	0.990712	0.114099
146580	14/09/2018--04:06:00	28.12	0	-0.108206	0.990712	0.114099
146640	14/09/2018--04:07:00	28.1	0	-0.108206	0.990712	0.114099
146700	14/09/2018--04:08:00	28.12	0	-0.108206	0.990712	0.114099
146760	14/09/2018--04:09:00	28.1	0	-0.108206	0.990712	0.114099
146820	14/09/2018--04:10:00	28.09	0	-0.108206	0.990712	0.114099
146880	14/09/2018--04:11:00	28.1	0	-0.108206	0.990712	0.128684
146940	14/09/2018--04:12:00	28.11	0	-0.108206	0.990712	0.114099
147000	14/09/2018--04:13:00	28.11	0	-0.108206	0.990712	0.114099
147060	14/09/2018--04:14:00	28.09	0	-0.108206	0.990712	0.114099
147120	14/09/2018--04:15:00	28.1	0	-0.108206	0.990712	0.128684
147180	14/09/2018--04:16:00	28.11	0	-0.108206	0.990712	0.128684
147240	14/09/2018--04:17:00	28.11	0	-0.108206	0.990712	0.114099
147300	14/09/2018--04:18:00	28.11	0	-0.108206	0.990712	0.128684
147360	14/09/2018--04:19:00	28.09	0	-0.108206	0.990712	0.114099
147420	14/09/2018--04:20:00	28.1	0	-0.108206	0.990712	0.114099
147480	14/09/2018--04:21:00	28.1	0	-0.108206	0.990712	0.128684
147540	14/09/2018--04:22:00	28.09	0	-0.108206	0.990712	0.114099
147600	14/09/2018--04:23:00	28.1	0	-0.108206	0.990712	0.114099
147660	14/09/2018--04:24:00	28.11	0	-0.108206	0.990712	0.114099
147720	14/09/2018--04:25:00	28.08	0	-0.108206	0.990712	0.114099
147780	14/09/2018--04:26:00	28.09	0	-0.108206	0.990712	0.114099
147840	14/09/2018--04:27:00	28.08	0	-0.108206	0.990712	0.114099
147900	14/09/2018--04:28:00	28.09	0	-0.108206	0.990712	0.128684
147960	14/09/2018--04:29:00	28.08	0	-0.108206	0.990712	0.114099
148020	14/09/2018--04:30:00	28.09	0	-0.108206	0.990712	0.114099
148080	14/09/2018--04:31:00	28.08	0	-0.108206	0.990712	0.114099
148140	14/09/2018--04:32:00	28.07	0	-0.108206	0.990712	0.114099
148200	14/09/2018--04:33:00	28.09	0	-0.108206	0.990712	0.114099
148260	14/09/2018--04:34:00	28.06	0	-0.108206	0.990712	0.114099
148320	14/09/2018--04:35:00	28.06	0	-0.108206	0.990712	0.114099
148380	14/09/2018--04:36:00	28.07	0	-0.108206	0.990712	0.114099
148440	14/09/2018--04:37:00	28.06	0	-0.108206	0.990712	0.114099
148500	14/09/2018--04:38:00	28.07	0	-0.108206	0.990712	0.128684
148560	14/09/2018--04:39:00	28.05	0	-0.108206	0.990712	0.114099
148620	14/09/2018--04:40:00	28.06	0	-0.108206	0.990712	0.114099
148680	14/09/2018--04:41:00	28.08	0	-0.108206	0.990712	0.114099
148740	14/09/2018--04:42:00	28.06	0	-0.108206	0.990712	0.114099
148800	14/09/2018--04:43:00	28.06	0	-0.108206	0.990712	0.114099
148860	14/09/2018--04:44:00	28.07	0	-0.108206	0.990712	0.114099
148920	14/09/2018--04:45:00	28.07	0	-0.108206	0.990712	0.114099
148980	14/09/2018--04:46:00	28.06	0	-0.108206	0.990712	0.114099
149040	14/09/2018--04:47:00	28.06	0	-0.108206	0.990712	0.114099
149100	14/09/2018--04:48:00	28.05	0	-0.108206	0.990712	0.114099
149160	14/09/2018--04:49:00	28.04	0	-0.108206	0.990712	0.114099
149220	14/09/2018--04:50:00	28.05	0	-0.108206	0.990712	0.114099
149280	14/09/2018--04:51:00	28.05	0	-0.108206	0.990712	0.114099
149340	14/09/2018--04:52:00	28.04	0	-0.108206	0.990712	0.128684
149400	14/09/2018--04:53:00	28.06	0	-0.108206	0.990712	0.128684
149460	14/09/2018--04:54:00	28.05	0	-0.108206	0.990712	0.114099
149520	14/09/2018--04:55:00	28.04	0	-0.108206	0.990712	0.114099
149580	14/09/2018--04:56:00	28.04	0	-0.108206	0.990712	0.114099
149640	14/09/2018--04:57:00	28.04	0	-0.108206	0.990712	0.128684
149700	14/09/2018--04:58:00	28.04	0	-0.108206	0.990712	0.114099
149760	14/09/2018--04:59:00	28.05	0	-0.108206	0.990712	0.114099
149820	14/09/2018--05:00:00	28.05	0	-0.108206	0.990712	0.114099
