# Supplementary material for: A randomized cross-over trial investigating differences in 24-h personal air and skin temperatures using wearable sensors between two climatologically contrasting settings
Source: Sci Rep. 2021 Nov 10;11:22020. doi: 10.1038/s41598-021-01180-y (PMC8580978; doi:10.1038/s41598-021-01180-y)
Supplement: Supplementary file 2 — Supplementary Data. [file 41598_2021_1180_MOESM2_ESM.zip › New folder/new/T56_A2new.csv]

Index	Date	Temperature	Activity	X-axis	Y-axis	Z-axis	Marker
59400	28/09/2018--05:00:00	31.63	0	0.690634	0.0278323	-0.69294
59460	28/09/2018--05:01:00	31.59	0	0.690634	0.0128075	-0.707779
59520	28/09/2018--05:02:00	32.26	17	0.260507	-0.152465	0.968964
59580	28/09/2018--05:03:00	32.67	0	0.245145	-0.152465	0.983803
59640	28/09/2018--05:04:00	32.82	3	-0.338599	0.283253	0.924449
59700	28/09/2018--05:05:00	33.05	0	-0.323237	0.283253	0.909611
59760	28/09/2018--05:06:00	33.21	0	-0.338599	0.283253	0.909611
59820	28/09/2018--05:07:00	33.34	0	-0.338599	0.283253	0.909611
59880	28/09/2018--05:08:00	33.42	0	-0.338599	0.268228	0.924449
59940	28/09/2018--05:09:00	33.52	0	-0.338599	0.268228	0.909611
60000	28/09/2018--05:10:00	33.59	0	-0.338599	0.268228	0.909611
60060	28/09/2018--05:11:00	33.64	0	-0.338599	0.268228	0.909611
60120	28/09/2018--05:12:00	33.7	0	-0.338599	0.268228	0.909611
60180	28/09/2018--05:13:00	33.76	0	-0.292514	0.238179	0.939288
60240	28/09/2018--05:14:00	33.88	0	-0.277152	0.238179	0.939288
60300	28/09/2018--05:15:00	33.96	0	-0.277152	0.238179	0.939288
60360	28/09/2018--05:16:00	34.06	0	-0.277152	0.238179	0.939288
60420	28/09/2018--05:17:00	34.13	0	-0.277152	0.238179	0.954126
60480	28/09/2018--05:18:00	34.2	0	-0.277152	0.238179	0.939288
60540	28/09/2018--05:19:00	34.27	0	-0.277152	0.238179	0.939288
60600	28/09/2018--05:20:00	34.32	0	-0.277152	0.238179	0.939288
60660	28/09/2018--05:21:00	34.39	0	-0.261791	0.238179	0.939288
60720	28/09/2018--05:22:00	34.43	0	-0.261791	0.238179	0.939288
60780	28/09/2018--05:23:00	34.48	0	-0.277152	0.238179	0.939288
60840	28/09/2018--05:24:00	34.54	0	-0.261791	0.238179	0.939288
60900	28/09/2018--05:25:00	34.58	0	-0.277152	0.238179	0.939288
60960	28/09/2018--05:26:00	34.63	0	-0.261791	0.238179	0.939288
61020	28/09/2018--05:27:00	34.66	0	-0.261791	0.238179	0.939288
61080	28/09/2018--05:28:00	34.71	0	-0.261791	0.238179	0.939288
61140	28/09/2018--05:29:00	34.73	0	-0.261791	0.238179	0.939288
61200	28/09/2018--05:30:00	34.75	0	-0.277152	0.238179	0.939288
61260	28/09/2018--05:31:00	34.79	0	-0.261791	0.238179	0.939288
61320	28/09/2018--05:32:00	34.81	0	-0.277152	0.238179	0.939288
61380	28/09/2018--05:33:00	34.85	0	-0.261791	0.238179	0.939288
61440	28/09/2018--05:34:00	34.87	0	-0.261791	0.238179	0.939288
61500	28/09/2018--05:35:00	34.89	0	-0.261791	0.238179	0.939288
61560	28/09/2018--05:36:00	34.93	0	-0.261791	0.238179	0.939288
61620	28/09/2018--05:37:00	34.95	0	-0.261791	0.238179	0.939288
61680	28/09/2018--05:38:00	34.95	0	-0.261791	0.238179	0.954126
61740	28/09/2018--05:39:00	34.98	0	-0.261791	0.238179	0.939288
61800	28/09/2018--05:40:00	35.01	0	-0.261791	0.238179	0.954126
61860	28/09/2018--05:41:00	35.03	0	-0.277152	0.238179	0.939288
61920	28/09/2018--05:42:00	35.04	0	-0.261791	0.238179	0.939288
61980	28/09/2018--05:43:00	35.06	0	-0.277152	0.238179	0.939288
62040	28/09/2018--05:44:00	35.09	0	-0.277152	0.238179	0.939288
62100	28/09/2018--05:45:00	35.11	46	0.398762	-0.362811	0.850257
62160	28/09/2018--05:46:00	35.15	0	0.3834	-0.347786	0.865095
62220	28/09/2018--05:47:00	35.18	0	0.3834	-0.347786	0.865095
62280	28/09/2018--05:48:00	35.17	0	0.368039	-0.347786	0.865095
62340	28/09/2018--05:49:00	35.18	0	0.3834	-0.347786	0.865095
62400	28/09/2018--05:50:00	35.18	0	0.368039	-0.332761	0.879934
62460	28/09/2018--05:51:00	35.16	0	0.3834	-0.332761	0.865095
62520	28/09/2018--05:52:00	35.16	0	0.368039	-0.332761	0.879934
62580	28/09/2018--05:53:00	35.16	0	0.368039	-0.332761	0.865095
62640	28/09/2018--05:54:00	35.14	0	0.368039	-0.317737	0.879934
62700	28/09/2018--05:55:00	35.14	0	0.368039	-0.317737	0.879934
62760	28/09/2018--05:56:00	35.13	0	0.368039	-0.317737	0.879934
62820	28/09/2018--05:57:00	35.12	0	0.368039	-0.317737	0.879934
62880	28/09/2018--05:58:00	35.1	0	0.275868	-0.152465	0.954126
62940	28/09/2018--05:59:00	35.1	0	0.306592	-0.13744	0.954126
63000	28/09/2018--06:00:00	35.11	0	0.29123	-0.13744	0.968964
63060	28/09/2018--06:01:00	35.13	0	0.29123	-0.13744	0.939288
63120	28/09/2018--06:02:00	35.13	0	0.29123	-0.13744	0.954126
63180	28/09/2018--06:03:00	35.14	0	0.29123	-0.13744	0.954126
63240	28/09/2018--06:04:00	35.14	0	0.29123	-0.13744	0.954126
63300	28/09/2018--06:05:00	35.16	0	0.29123	-0.13744	0.954126
63360	28/09/2018--06:06:00	35.2	0	0.29123	-0.13744	0.954126
63420	28/09/2018--06:07:00	35.19	4	0.337315	-0.167489	0.939288
63480	28/09/2018--06:08:00	35.21	0	0.321953	-0.167489	0.924449
63540	28/09/2018--06:09:00	35.23	0	0.337315	-0.167489	0.939288
63600	28/09/2018--06:10:00	35.26	0	0.337315	-0.167489	0.939288
63660	28/09/2018--06:11:00	35.28	0	0.337315	-0.167489	0.939288
63720	28/09/2018--06:12:00	35.31	0	0.337315	-0.167489	0.939288
63780	28/09/2018--06:13:00	35.33	0	0.321953	-0.13744	0.954126
63840	28/09/2018--06:14:00	35.34	0	0.321953	-0.13744	0.939288
63900	28/09/2018--06:15:00	35.37	0	0.306592	-0.13744	0.939288
63960	28/09/2018--06:16:00	35.38	0	0.306592	-0.13744	0.954126
64020	28/09/2018--06:17:00	35.4	0	0.321953	-0.13744	0.939288
64080	28/09/2018--06:18:00	35.43	0	0.321953	-0.13744	0.954126
64140	28/09/2018--06:19:00	35.45	21	0.3834	-0.0322667	0.924449
64200	28/09/2018--06:20:00	35.45	0	0.368039	-0.0322667	0.939288
64260	28/09/2018--06:21:00	35.46	0	0.368039	-0.0322667	0.939288
64320	28/09/2018--06:22:00	35.5	0	0.368039	-0.0322667	0.939288
64380	28/09/2018--06:23:00	35.49	0	0.368039	-0.0322667	0.954126
64440	28/09/2018--06:24:00	35.52	0	0.368039	-0.0322667	0.939288
64500	28/09/2018--06:25:00	35.53	0	0.368039	-0.0322667	0.939288
64560	28/09/2018--06:26:00	35.53	0	0.368039	-0.0322667	0.939288
64620	28/09/2018--06:27:00	35.53	0	0.352677	-0.0322667	0.939288
64680	28/09/2018--06:28:00	35.56	3	0.352677	-0.0773409	0.939288
64740	28/09/2018--06:29:00	35.56	0	0.352677	-0.0773409	0.939288
64800	28/09/2018--06:30:00	35.57	0	0.352677	-0.0623162	0.954126
64860	28/09/2018--06:31:00	35.57	0	0.352677	-0.0773409	0.954126
64920	28/09/2018--06:32:00	35.58	0	0.352677	-0.0773409	0.939288
64980	28/09/2018--06:33:00	35.61	0	0.337315	-0.0623162	0.954126
65040	28/09/2018--06:34:00	35.59	0	0.352677	-0.0623162	0.939288
65100	28/09/2018--06:35:00	35.61	0	0.337315	-0.0623162	0.939288
65160	28/09/2018--06:36:00	35.63	2	0.352677	-0.0623162	0.954126
65220	28/09/2018--06:37:00	35.63	0	0.352677	-0.0623162	0.954126
65280	28/09/2018--06:38:00	35.64	0	0.352677	-0.0623162	0.939288
65340	28/09/2018--06:39:00	35.62	0	0.368039	-0.0623162	0.939288
65400	28/09/2018--06:40:00	35.64	0	0.368039	-0.0472914	0.939288
65460	28/09/2018--06:41:00	35.66	0	0.368039	-0.0623162	0.939288
65520	28/09/2018--06:42:00	35.65	0	0.368039	-0.0472914	0.939288
65580	28/09/2018--06:43:00	35.66	0	0.368039	-0.0472914	0.939288
65640	28/09/2018--06:44:00	35.67	0	0.368039	-0.0623162	0.939288
65700	28/09/2018--06:45:00	35.68	0	0.368039	-0.0623162	0.939288
65760	28/09/2018--06:46:00	35.69	0	0.368039	-0.0472914	0.939288
65820	28/09/2018--06:47:00	35.7	0	0.368039	-0.0472914	0.939288
65880	28/09/2018--06:48:00	35.71	0	0.368039	-0.0623162	0.939288
65940	28/09/2018--06:49:00	35.71	0	0.368039	-0.0623162	0.939288
66000	28/09/2018--06:50:00	35.72	0	0.368039	-0.0472914	0.939288
66060	28/09/2018--06:51:00	35.72	0	0.368039	-0.0472914	0.939288
66120	28/09/2018--06:52:00	35.74	0	0.368039	-0.0472914	0.939288
66180	28/09/2018--06:53:00	35.75	0	0.368039	-0.0472914	0.939288
66240	28/09/2018--06:54:00	35.76	0	0.368039	-0.0472914	0.939288
66300	28/09/2018--06:55:00	35.75	0	0.352677	-0.0623162	0.939288
66360	28/09/2018--06:56:00	35.77	0	0.368039	-0.0472914	0.939288
66420	28/09/2018--06:57:00	35.77	0	0.352677	-0.0472914	0.939288
66480	28/09/2018--06:58:00	35.78	0	0.352677	-0.0623162	0.939288
66540	28/09/2018--06:59:00	35.79	0	0.352677	-0.0623162	0.939288
66600	28/09/2018--07:00:00	35.8	0	0.352677	-0.0472914	0.939288
66660	28/09/2018--07:01:00	35.81	0	0.352677	-0.0472914	0.939288
66720	28/09/2018--07:02:00	35.81	0	0.352677	-0.0472914	0.954126
66780	28/09/2018--07:03:00	35.82	0	0.352677	-0.0472914	0.939288
66840	28/09/2018--07:04:00	35.83	0	0.352677	-0.0472914	0.939288
66900	28/09/2018--07:05:00	35.83	0	0.352677	-0.0472914	0.939288
66960	28/09/2018--07:06:00	35.85	0	0.368039	-0.0623162	0.939288
67020	28/09/2018--07:07:00	35.84	0	0.368039	-0.0623162	0.939288
67080	28/09/2018--07:08:00	35.87	0	0.368039	-0.0623162	0.939288
67140	28/09/2018--07:09:00	35.85	0	0.368039	-0.0623162	0.939288
67200	28/09/2018--07:10:00	35.88	0	0.490932	-0.377836	0.805742
67260	28/09/2018--07:11:00	35.69	64	0.460209	0.0278323	-0.88584
67320	28/09/2018--07:12:00	35.3	0	0.460209	0.0278323	-0.88584
67380	28/09/2018--07:13:00	34.9	27	0.47557	-0.543108	0.687034
67440	28/09/2018--07:14:00	34.56	20	0.398762	-0.0172419	-0.915517
67500	28/09/2018--07:15:00	34.26	4	0.47557	-0.0172419	-0.871002
67560	28/09/2018--07:16:00	33.83	2	0.644549	-0.10739	-0.737456
67620	28/09/2018--07:17:00	33.93	25	0.398762	-0.13744	0.924449
67680	28/09/2018--07:18:00	33.02	397	0.997868	0.0879312	0.00446607
67740	28/09/2018--07:19:00	32.76	5	0.721357	-0.648281	-0.0845645
67800	28/09/2018--07:20:00	32.44	134	0.874974	-0.437935	0.00446607
67860	28/09/2018--07:21:00	32.01	201	0.675272	-0.483009	-0.0400492
67920	28/09/2018--07:22:00	31.53	147	0.782804	-0.558133	-0.0252108
67980	28/09/2018--07:23:00	31.2	66	0.644549	-0.588182	-0.12908
68040	28/09/2018--07:24:00	31	331	0.905698	-0.347786	-0.114241
68100	28/09/2018--07:25:00	30.73	391	0.951783	-0.588182	-0.0548877
68160	28/09/2018--07:26:00	29.73	270	0.844251	-0.498034	-0.0400492
68220	28/09/2018--07:27:00	28.92	103	0.951783	-0.407885	-0.425849
68280	28/09/2018--07:28:00	28.46	396	0.675272	-0.257638	-0.0103724
68340	28/09/2018--07:29:00	28.2	402	0.951783	-0.287687	-0.0103724
68400	28/09/2018--07:30:00	28.12	566	0.951783	-0.182514	0.0638198
68460	28/09/2018--07:31:00	27.6	556	101.323	-0.227588	0.108335
68520	28/09/2018--07:32:00	27.18	713	0.997868	0.0278323	-0.0252108
68580	28/09/2018--07:33:00	27.34	645	0.905698	-0.0472914	0.00446607
68640	28/09/2018--07:34:00	27.62	181	0.982506	-0.0472914	0.00446607
68700	28/09/2018--07:35:00	27.96	80	0.967144	-0.287687	0.00446607
68760	28/09/2018--07:36:00	28.34	101	112.076	-0.0923656	-0.12908
68820	28/09/2018--07:37:00	28.52	839	102.859	-0.13744	0.0934967
68880	28/09/2018--07:38:00	28.66	559	0.982506	-0.0322667	0.00446607
68940	28/09/2018--07:39:00	28.43	459	113.612	0.102956	-0.0103724
69000	28/09/2018--07:40:00	28.31	102	107.468	-0.0773409	-0.114241
69060	28/09/2018--07:41:00	27.99	568	0.936421	-0.0773409	-0.0548877
69120	28/09/2018--07:42:00	27.74	241	0.982506	-0.0022172	-0.0845645
69180	28/09/2018--07:43:00	27.66	31	0.982506	-0.0322667	-0.143918
69240	28/09/2018--07:44:00	27.63	300	0.997868	-0.13744	0.00446607
69300	28/09/2018--07:45:00	27.79	390	0.967144	0.0128075	-0.0103724
69360	28/09/2018--07:46:00	28.28	269	0.997868	0.042857	0.00446607
69420	28/09/2018--07:47:00	28.42	203	0.997868	0.0278323	-0.0697261
69480	28/09/2018--07:48:00	28.32	417	0.997868	0.0128075	0.0193045
69540	28/09/2018--07:49:00	28.12	208	0.921059	-0.0472914	0.00446607
69600	28/09/2018--07:50:00	27.95	89	101.323	0.0578818	-0.0103724
69660	28/09/2018--07:51:00	27.95	259	101.323	0.0578818	-0.0103724
69720	28/09/2018--07:52:00	27.85	95	0.951783	-0.0923656	-0.0103724
69780	28/09/2018--07:53:00	27.86	19	0.997868	0.042857	-0.0103724
69840	28/09/2018--07:54:00	27.96	33	0.997868	0.0729065	-0.114241
69900	28/09/2018--07:55:00	28.04	361	0.982506	-0.13744	-0.0103724
69960	28/09/2018--07:56:00	27.94	523	0.859612	-0.0923656	-0.0252108
70020	28/09/2018--07:57:00	27.79	448	0.890336	-0.242613	-0.0845645
70080	28/09/2018--07:58:00	27.59	573	101.323	-0.0773409	0.0193045
70140	28/09/2018--07:59:00	27.52	257	0.936421	-0.182514	0.0934967
70200	28/09/2018--08:00:00	27.43	488	102.859	0.0128075	0.0341429
70260	28/09/2018--08:01:00	27.41	327	0.967144	-0.242613	0.0193045
70320	28/09/2018--08:02:00	27.57	106	0.997868	-0.167489	-0.099403
70380	28/09/2018--08:03:00	27.6	367	0.951783	-0.167489	-0.0103724
70440	28/09/2018--08:04:00	27.55	469	107.468	0.042857	0.0489814
70500	28/09/2018--08:05:00	27.52	558	0.813527	-0.182514	-0.0103724
70560	28/09/2018--08:06:00	27.31	418	105.931	0.102956	0.0193045
70620	28/09/2018--08:07:00	27.2	111	0.936421	-0.182514	-0.0103724
70680	28/09/2018--08:08:00	27.2	11	101.323	0.042857	-0.0103724
70740	28/09/2018--08:09:00	27.21	256	101.323	-0.10739	0.0193045
70800	28/09/2018--08:10:00	27.22	130	0.997868	-0.0022172	0.0193045
70860	28/09/2018--08:11:00	27.28	366	0.921059	-0.0322667	-0.0252108
70920	28/09/2018--08:12:00	27.37	307	0.997868	-0.0472914	-0.203272
70980	28/09/2018--08:13:00	27.39	432	0.921059	-0.257638	0.00446607
71040	28/09/2018--08:14:00	27.18	716	0.951783	0.0278323	0.0489814
71100	28/09/2018--08:15:00	26.89	181	102.859	0.163055	0.182527
71160	28/09/2018--08:16:00	26.95	282	0.506294	-0.212564	-0.366495
71220	28/09/2018--08:17:00	27.11	141	0.813527	0.133005	-0.247787
71280	28/09/2018--08:18:00	27.29	265	0.951783	0.0729065	-0.455525
71340	28/09/2018--08:19:00	27.5	210	0.890336	-0.0472914	-0.455525
71400	28/09/2018--08:20:00	27.75	61	0.967144	0.042857	-0.114241
71460	28/09/2018--08:21:00	27.89	33	0.844251	0.0128075	0.583165
71520	28/09/2018--08:22:00	28.05	116	0.905698	-0.0172419	-0.158757
71580	28/09/2018--08:23:00	28.21	72	0.951783	0.0278323	-0.262626
71640	28/09/2018--08:24:00	28.35	25	0.890336	0.508624	-0.099403
71700	28/09/2018--08:25:00	28.42	126	102.859	0.268228	0.0193045
71760	28/09/2018--08:26:00	28.54	237	0.997868	-0.0172419	0.15285
71820	28/09/2018--08:27:00	28.6	314	0.982506	-0.0472914	0.0934967
71880	28/09/2018--08:28:00	28.55	955	0.982506	0.133005	0.227043
71940	28/09/2018--08:29:00	28.35	753	119.757	-0.347786	0.0193045
72000	28/09/2018--08:30:00	28.45	221	0.967144	0.042857	-0.0252108
72060	28/09/2018--08:31:00	28.67	147	0.982506	-0.0022172	-0.0252108
72120	28/09/2018--08:32:00	28.91	150	102.859	-0.0623162	0.0193045
72180	28/09/2018--08:33:00	29.08	57	0.56774	-0.42291	0.716711
72240	28/09/2018--08:34:00	29.32	241	0.982506	-0.122415	0.0786582
72300	28/09/2018--08:35:00	29.49	35	0.951783	-0.197539	0.197366
72360	28/09/2018--08:36:00	29.71	5	0.951783	0.313302	-0.158757
72420	28/09/2018--08:37:00	29.86	3	0.936421	0.403451	-0.0252108
72480	28/09/2018--08:38:00	29.99	3	0.874974	0.388426	-0.336818
72540	28/09/2018--08:39:00	30.13	10	0.982506	-0.0022172	0.197366
72600	28/09/2018--08:40:00	30.27	26	0.644549	-0.663306	-0.292303
72660	28/09/2018--08:41:00	30.36	8	0.982506	0.0278323	-0.158757
72720	28/09/2018--08:42:00	30.52	1	0.997868	-0.0022172	-0.0845645
72780	28/09/2018--08:43:00	30.68	2	0.967144	-0.0472914	-0.188434
72840	28/09/2018--08:44:00	30.88	0	0.982506	0.0729065	-0.188434
72900	28/09/2018--08:45:00	31.02	4	0.997868	-0.0923656	0.108335
72960	28/09/2018--08:46:00	31.02	0	0.921059	-0.287687	-0.173595
73020	28/09/2018--08:47:00	30.95	4	0.967144	-0.227588	0.0341429
73080	28/09/2018--08:48:00	30.81	6	0.997868	-0.0773409	0.108335
73140	28/09/2018--08:49:00	30.64	1	0.982506	-0.212564	0.108335
73200	28/09/2018--08:50:00	30.52	8	0.982506	-0.152465	0.0341429
73260	28/09/2018--08:51:00	30.39	0	0.997868	-0.13744	0.0341429
73320	28/09/2018--08:52:00	30.3	0	0.951783	-0.257638	0.00446607
73380	28/09/2018--08:53:00	30.22	3	0.967144	-0.197539	-0.0252108
73440	28/09/2018--08:54:00	30.12	1	0.967144	-0.197539	-0.0103724
73500	28/09/2018--08:55:00	30.02	1	0.982506	-0.182514	0.0193045
73560	28/09/2018--08:56:00	29.96	1	0.967144	-0.197539	0.0638198
73620	28/09/2018--08:57:00	29.89	0	0.967144	-0.182514	-0.0548877
73680	28/09/2018--08:58:00	29.79	0	0.967144	-0.197539	-0.0548877
73740	28/09/2018--08:59:00	29.73	1	0.951783	-0.212564	-0.099403
73800	28/09/2018--09:00:00	29.64	2	0.951783	-0.227588	-0.0697261
73860	28/09/2018--09:01:00	29.57	10	0.721357	-0.618232	-0.173595
73920	28/09/2018--09:02:00	29.55	2	0.936421	-0.332761	0.0341429
73980	28/09/2018--09:03:00	29.52	1	0.951783	-0.242613	0.0341429
74040	28/09/2018--09:04:00	29.52	7	0.967144	-0.227588	0.0193045
74100	28/09/2018--09:05:00	29.49	0	0.982506	-0.182514	0.0341429
74160	28/09/2018--09:06:00	29.47	28	0.921059	-0.0923656	0.271558
74220	28/09/2018--09:07:00	29.49	39	0.721357	-0.633256	0.15285
74280	28/09/2018--09:08:00	29.44	4	0.967144	-0.13744	-0.099403
74340	28/09/2018--09:09:00	29.34	6	0.890336	-0.377836	-0.173595
74400	28/09/2018--09:10:00	29.31	2	0.752081	-0.573157	-0.21811
74460	28/09/2018--09:11:00	29.28	1	0.705996	-0.573157	-0.351656
74520	28/09/2018--09:12:00	29.22	7	0.936421	-0.272663	0.0193045
74580	28/09/2018--09:13:00	29.31	0	0.936421	-0.302712	-0.0252108
74640	28/09/2018--09:14:00	29.5	0	0.951783	-0.272663	-0.0103724
74700	28/09/2018--09:15:00	29.66	2	0.997868	-0.0623162	0.0341429
74760	28/09/2018--09:16:00	29.91	0	0.982506	-0.152465	0.0341429
74820	28/09/2018--09:17:00	30.12	0	0.997868	-0.0623162	0.0786582
74880	28/09/2018--09:18:00	30.33	2	0.936421	-0.287687	-0.114241
74940	28/09/2018--09:19:00	30.45	4	0.982506	-0.122415	0.108335
75000	28/09/2018--09:20:00	30.57	1	0.982506	-0.10739	0.0786582
75060	28/09/2018--09:21:00	30.64	2	0.951783	-0.227588	-0.0548877
75120	28/09/2018--09:22:00	30.72	2	0.982506	-0.0923656	0.138012
75180	28/09/2018--09:23:00	30.72	17	0.828889	-0.467984	-0.099403
75240	28/09/2018--09:24:00	30.59	0	0.752081	-0.603207	-0.12908
75300	28/09/2018--09:25:00	30.33	1	0.552379	-0.768479	-0.203272
75360	28/09/2018--09:26:00	30.19	0	0.583102	-0.768479	0.00446607
75420	28/09/2018--09:27:00	30.1	0	0.506294	-0.738429	-0.366495
75480	28/09/2018--09:28:00	30.02	0	0.598464	-0.618232	-0.425849
75540	28/09/2018--09:29:00	29.91	0	0.613826	-0.618232	-0.41101
75600	28/09/2018--09:30:00	29.79	0	0.659911	-0.573157	-0.41101
75660	28/09/2018--09:31:00	29.67	0	0.598464	-0.663306	-0.381333
75720	28/09/2018--09:32:00	29.61	0	0.56774	-0.603207	-0.500041
75780	28/09/2018--09:33:00	29.57	1	0.583102	-0.633256	-0.425849
75840	28/09/2018--09:34:00	29.55	0	0.490932	-0.558133	-0.633587
75900	28/09/2018--09:35:00	29.57	1	0.490932	-0.70838	-0.500041
75960	28/09/2018--09:36:00	29.64	0	0.444847	-0.70838	-0.500041
76020	28/09/2018--09:37:00	29.69	0	0.583102	-0.573157	-0.529718
76080	28/09/2018--09:38:00	29.77	0	0.552379	-0.528083	-0.589071
76140	28/09/2018--09:39:00	29.8	0	0.583102	-0.558133	-0.529718
76200	28/09/2018--09:40:00	29.81	1	0.690634	-0.407885	-0.544556
76260	28/09/2018--09:41:00	29.82	212	0.982506	-0.0472914	-0.12908
76320	28/09/2018--09:42:00	29.72	81	0.736719	-0.167489	-0.60391
76380	28/09/2018--09:43:00	29.84	326	105.931	0.0128075	-0.0697261
76440	28/09/2018--09:44:00	30.25	332	0.905698	-0.0773409	-0.0252108
76500	28/09/2018--09:45:00	30.69	763	144.336	0.102956	0.00446607
76560	28/09/2018--09:46:00	30.75	179	0.337315	0.343352	0.894772
76620	28/09/2018--09:47:00	31.12	175	0.951783	-0.197539	0.271558
76680	28/09/2018--09:48:00	31.41	52	0.813527	-0.332761	0.375427
76740	28/09/2018--09:49:00	31.63	101	0.767442	-0.347786	0.553488
76800	28/09/2018--09:50:00	31.86	123	0.798166	-0.467984	0.167689
76860	28/09/2018--09:51:00	31.89	10	0.859612	-0.39286	0.449619
76920	28/09/2018--09:52:00	31.79	59	0.813527	-0.362811	0.434781
76980	28/09/2018--09:53:00	31.68	27	0.890336	-0.39286	0.227043
77040	28/09/2018--09:54:00	31.55	31	0.844251	-0.332761	0.464458
77100	28/09/2018--09:55:00	31.38	113	0.890336	-0.287687	0.241881
77160	28/09/2018--09:56:00	31.84	202	0.782804	-0.437935	0.434781
77220	28/09/2018--09:57:00	31.74	129	0.967144	-0.498034	0.301235
77280	28/09/2018--09:58:00	31.66	104	0.29123	-0.242613	-0.915517
77340	28/09/2018--09:59:00	31.33	672	128.974	-0.257638	-0.0103724
77400	28/09/2018--10:00:00	30.93	147	0.997868	-0.13744	-0.0252108
77460	28/09/2018--10:01:00	30.6	143	0.982506	-0.242613	-0.099403
77520	28/09/2018--10:02:00	30.13	584	101.323	0.193104	0.00446607
77580	28/09/2018--10:03:00	29.77	285	0.859612	-0.122415	0.00446607
77640	28/09/2018--10:04:00	29.43	762	0.997868	0.0128075	-0.143918
77700	28/09/2018--10:05:00	29.28	50	104.395	-0.13744	-0.0252108
77760	28/09/2018--10:06:00	29.14	370	101.323	0.223154	0.0638198
77820	28/09/2018--10:07:00	29.05	374	122.829	-0.407885	-0.247787
77880	28/09/2018--10:08:00	28.91	544	0.921059	-0.0773409	0.405104
77940	28/09/2018--10:09:00	28.8	543	0.982506	0.0128075	-0.0252108
78000	28/09/2018--10:10:00	28.73	319	101.323	0.042857	-0.099403
78060	28/09/2018--10:11:00	28.65	337	0.951783	0.17808	-0.0103724
78120	28/09/2018--10:12:00	28.56	464	107.468	0.208129	-0.143918
78180	28/09/2018--10:13:00	28.49	338	0.982506	-0.0172419	-0.0845645
78240	28/09/2018--10:14:00	28.41	514	0.890336	0.328327	-0.0548877
78300	28/09/2018--10:15:00	28.55	790	107.468	-0.0472914	-0.0400492
78360	28/09/2018--10:16:00	28.57	660	0.905698	-0.0172419	-0.0252108
78420	28/09/2018--10:17:00	28.59	437	0.982506	-0.0322667	-0.0252108
78480	28/09/2018--10:18:00	28.48	689	0.997868	-0.197539	-0.114241
78540	28/09/2018--10:19:00	28.81	206	0.460209	-10.239	0.00446607
78600	28/09/2018--10:20:00	29.46	126	0.767442	-0.618232	0.419942
78660	28/09/2018--10:21:00	30.09	159	0.951783	-0.167489	0.360589
78720	28/09/2018--10:22:00	29.73	193	0.936421	0.0128075	0.731549
78780	28/09/2018--10:23:00	29	22	0.997868	-0.13744	0.197366
78840	28/09/2018--10:24:00	28.37	16	101.323	-0.182514	0.0341429
78900	28/09/2018--10:25:00	27.83	76	0.982506	-0.242613	0.108335
78960	28/09/2018--10:26:00	27.26	24	0.936421	-0.287687	-0.173595
79020	28/09/2018--10:27:00	26.86	62	105.931	-0.332761	-0.173595
79080	28/09/2018--10:28:00	26.36	91	0.921059	-0.302712	0.108335
79140	28/09/2018--10:29:00	25.9	10	0.890336	-0.212564	0.419942
79200	28/09/2018--10:30:00	25.59	419	0.429485	0.328327	-0.707779
79260	28/09/2018--10:31:00	26.02	482	0.905698	-0.227588	0.0193045
79320	28/09/2018--10:32:00	25.85	168	0.967144	-0.182514	0.167689
79380	28/09/2018--10:33:00	25.67	100	0.659911	0.0128075	-0.12908
79440	28/09/2018--10:34:00	25.77	61	101.323	-0.122415	-0.0400492
79500	28/09/2018--10:35:00	25.96	89	0.921059	-0.332761	-0.0252108
79560	28/09/2018--10:36:00	25.89	373	0.967144	-0.212564	-0.0252108
79620	28/09/2018--10:37:00	25.73	272	0.951783	-0.242613	-0.0400492
79680	28/09/2018--10:38:00	25.7	29	0.844251	-0.197539	-0.277464
79740	28/09/2018--10:39:00	25.77	8	0.936421	-0.272663	-0.12908
79800	28/09/2018--10:40:00	25.89	84	0.967144	-0.212564	-0.0400492
79860	28/09/2018--10:41:00	25.96	174	0.951783	-0.13744	-0.12908
79920	28/09/2018--10:42:00	25.94	172	0.951783	-0.242613	-0.143918
79980	28/09/2018--10:43:00	25.93	74	101.323	-0.257638	-0.158757
80040	28/09/2018--10:44:00	25.87	167	0.967144	-0.212564	-0.114241
80100	28/09/2018--10:45:00	25.9	196	0.951783	-0.257638	0.0638198
80160	28/09/2018--10:46:00	25.95	91	104.395	-0.13744	-0.0103724
80220	28/09/2018--10:47:00	25.89	201	0.982506	-0.0923656	-0.099403
80280	28/09/2018--10:48:00	25.71	237	0.936421	-0.242613	0.0341429
80340	28/09/2018--10:49:00	25.65	115	0.967144	-0.242613	-0.0697261
80400	28/09/2018--10:50:00	25.66	170	0.982506	-0.0923656	-0.0697261
80460	28/09/2018--10:51:00	25.72	63	0.982506	-0.0773409	-0.158757
80520	28/09/2018--10:52:00	25.86	224	0.982506	-0.0773409	-0.0252108
80580	28/09/2018--10:53:00	25.94	67	0.997868	-0.0472914	0.0638198
80640	28/09/2018--10:54:00	26.17	13	0.982506	-0.0773409	-0.173595
80700	28/09/2018--10:55:00	26.34	3	0.982506	-0.0472914	-0.158757
80760	28/09/2018--10:56:00	26.5	1	0.997868	-0.0472914	-0.0103724
80820	28/09/2018--10:57:00	26.61	0	0.982506	-0.0472914	-0.12908
80880	28/09/2018--10:58:00	26.81	112	0.997868	-0.0172419	0.0786582
80940	28/09/2018--10:59:00	26.97	0	0.982506	-0.0172419	-0.12908
81000	28/09/2018--11:00:00	27.02	0	0.936421	-0.0172419	0.34575
81060	28/09/2018--11:01:00	27.08	57	0.967144	-0.0623162	-0.0697261
81120	28/09/2018--11:02:00	27.07	92	0.951783	-0.483009	0.0341429
81180	28/09/2018--11:03:00	27.02	76	0.967144	0.0879312	0.0638198
81240	28/09/2018--11:04:00	27.34	569	0.905698	-0.122415	-0.277464
81300	28/09/2018--11:05:00	28.54	13	0.967144	0.0879312	-0.203272
81360	28/09/2018--11:06:00	29.67	3	0.982506	-0.10739	-0.203272
81420	28/09/2018--11:07:00	30.25	46	0.997868	-0.122415	-0.173595
81480	28/09/2018--11:08:00	30.56	62	0.982506	0.102956	-0.0548877
81540	28/09/2018--11:09:00	30.59	63	105.931	-0.122415	-0.158757
81600	28/09/2018--11:10:00	30.45	74	0.921059	-0.152465	-0.262626
81660	28/09/2018--11:11:00	30.21	154	0.752081	-0.452959	-0.0103724
81720	28/09/2018--11:12:00	29.95	144	0.951783	0.0128075	-0.0697261
81780	28/09/2018--11:13:00	29.64	30	0.598464	-0.723405	-0.32198
81840	28/09/2018--11:14:00	29.6	12	0.767442	-0.543108	-0.21811
81900	28/09/2018--11:15:00	29.66	62	0.936421	-0.152465	0.241881
81960	28/09/2018--11:16:00	29.26	246	0.921059	-0.317737	0.123174
82020	28/09/2018--11:17:00	28.57	112	102.859	-0.242613	0.434781
82080	28/09/2018--11:18:00	28.56	177	0.951783	-0.182514	0.227043
82140	28/09/2018--11:19:00	27.81	308	104.395	-0.242613	-0.262626
82200	28/09/2018--11:20:00	27.6	328	0.828889	0.0278323	-0.381333
82260	28/09/2018--11:21:00	27.96	22	101.323	0.0729065	0.00446607
82320	28/09/2018--11:22:00	28.48	77	0.951783	0.0729065	-0.232949
82380	28/09/2018--11:23:00	28.98	191	0.967144	-0.302712	-0.158757
82440	28/09/2018--11:24:00	29.56	129	0.951783	0.0128075	-0.143918
82500	28/09/2018--11:25:00	30.06	134	0.997868	0.0729065	-0.0252108
82560	28/09/2018--11:26:00	30.41	225	132.046	0.0278323	0.0638198
82620	28/09/2018--11:27:00	29.65	738	0.997868	-0.0322667	0.0193045
82680	28/09/2018--11:28:00	28.49	564	128.974	0.0128075	-0.247787
82740	28/09/2018--11:29:00	27.66	546	115.148	-0.227588	-0.60391
82800	28/09/2018--11:30:00	27.01	685	0.982506	-0.167489	-0.485202
82860	28/09/2018--11:31:00	26.51	620	0.936421	-0.0022172	0.0638198
82920	28/09/2018--11:32:00	26.11	329	0.890336	-0.13744	0.00446607
82980	28/09/2018--11:33:00	25.85	19	0.951783	0.14803	0.0193045
83040	28/09/2018--11:34:00	25.52	67	0.890336	0.163055	-0.396172
83100	28/09/2018--11:35:00	25.17	128	0.844251	-0.0923656	0.123174
83160	28/09/2018--11:36:00	24.97	472	105.931	-0.0022172	0.123174
83220	28/09/2018--11:37:00	24.92	402	0.982506	-0.152465	-0.0400492
83280	28/09/2018--11:38:00	25.27	350	122.829	-0.0022172	0.523811
83340	28/09/2018--11:39:00	26.48	701	0.813527	0.0729065	0.0341429
83400	28/09/2018--11:40:00	26.56	491	0.967144	-0.10739	-0.0548877
83460	28/09/2018--11:41:00	26.87	523	0.752081	-0.483009	0.449619
83520	28/09/2018--11:42:00	27.97	388	0.859612	0.538673	-0.366495
83580	28/09/2018--11:43:00	28.7	305	0.997868	0.133005	0.108335
83640	28/09/2018--11:44:00	29.18	3	0.967144	-0.167489	0.123174
83700	28/09/2018--11:45:00	29.58	30	0.890336	-0.0623162	-0.41101
83760	28/09/2018--11:46:00	29.93	194	113.612	0.0578818	-0.158757
83820	28/09/2018--11:47:00	30.18	187	0.951783	0.253203	-0.203272
83880	28/09/2018--11:48:00	30.52	545	0.874974	-0.0773409	0.00446607
83940	28/09/2018--11:49:00	30.54	479	11.054	0.0879312	0.0193045
84000	28/09/2018--11:50:00	30.54	573	0.921059	-0.182514	0.0193045
84060	28/09/2018--11:51:00	30.79	712	0.982506	0.0128075	0.0193045
84120	28/09/2018--11:52:00	30.61	263	0.967144	0.0729065	0.00446607
84180	28/09/2018--11:53:00	30.35	231	135.119	-0.0923656	-0.158757
84240	28/09/2018--11:54:00	30.01	240	0.997868	-0.167489	-0.143918
84300	28/09/2018--11:55:00	29.77	177	0.997868	-0.0322667	-0.0252108
84360	28/09/2018--11:56:00	29.61	281	0.982506	-0.167489	-0.173595
84420	28/09/2018--11:57:00	29.4	547	112.076	0.208129	0.330912
84480	28/09/2018--11:58:00	29.18	256	0.352677	-0.648281	0.672196
84540	28/09/2018--11:59:00	29.24	10	0.982506	-0.182514	0.00446607
84600	28/09/2018--12:00:00	29.3	11	0.997868	-0.167489	0.167689
84660	28/09/2018--12:01:00	29.33	153	0.982506	-0.10739	-0.0252108
84720	28/09/2018--12:02:00	29.36	263	0.997868	-0.0773409	-0.0252108
84780	28/09/2018--12:03:00	29.31	134	0.890336	-0.212564	0.00446607
84840	28/09/2018--12:04:00	29.25	37	109.004	-0.10739	-0.351656
84900	28/09/2018--12:05:00	29.24	350	101.323	0.0578818	-0.0252108
84960	28/09/2018--12:06:00	29.08	628	118.221	-0.122415	0.0193045
85020	28/09/2018--12:07:00	29.08	290	101.323	0.042857	-0.0400492
85080	28/09/2018--12:08:00	29.09	560	0.982506	-0.152465	-0.0845645
85140	28/09/2018--12:09:00	29.08	441	105.931	-0.0923656	0.0638198
85200	28/09/2018--12:10:00	28.92	620	0.705996	-0.42291	-0.307141
85260	28/09/2018--12:11:00	28.8	661	11.054	-0.10739	-0.974871
85320	28/09/2018--12:12:00	28.56	619	0.874974	-0.573157	-0.0103724
85380	28/09/2018--12:13:00	28.46	286	0.828889	-0.513058	-0.0400492
85440	28/09/2018--12:14:00	28.54	61	0.782804	-0.543108	-0.099403
85500	28/09/2018--12:15:00	28.87	79	105.931	-0.452959	-0.0252108
85560	28/09/2018--12:16:00	29.18	90	0.767442	-0.633256	0.182527
85620	28/09/2018--12:17:00	29.39	138	0.690634	-0.693355	-0.158757
85680	28/09/2018--12:18:00	29.34	394	0.905698	-0.42291	-0.0103724
85740	28/09/2018--12:19:00	29.34	119	0.967144	-0.437935	-0.12908
85800	28/09/2018--12:20:00	29.59	64	0.951783	-0.182514	0.0193045
85860	28/09/2018--12:21:00	29.91	181	0.951783	-0.212564	-0.114241
85920	28/09/2018--12:22:00	30.32	215	0.967144	-0.182514	-0.0103724
85980	28/09/2018--12:23:00	30.37	98	101.323	-0.39286	-0.099403
86040	28/09/2018--12:24:00	30.3	142	0.951783	-0.152465	-0.0103724
86100	28/09/2018--12:25:00	30.3	117	0.905698	-0.287687	-0.0400492
86160	28/09/2018--12:26:00	30.29	404	0.967144	-0.0923656	-0.0252108
86220	28/09/2018--12:27:00	30.21	149	0.921059	-0.332761	-0.0400492
86280	28/09/2018--12:28:00	30.14	299	0.890336	-0.302712	-0.0697261
86340	28/09/2018--12:29:00	29.99	351	0.936421	-0.302712	-0.0845645
86400	28/09/2018--12:30:00	29.77	325	115.148	-0.0472914	-0.0252108
86460	28/09/2018--12:31:00	29.52	565	124.365	0.133005	0.0193045
86520	28/09/2018--12:32:00	29.42	454	105.931	-0.197539	-0.0252108
86580	28/09/2018--12:33:00	29.48	340	0.982506	-0.227588	0.0193045
86640	28/09/2018--12:34:00	29.54	330	0.721357	-0.0923656	0.0193045
86700	28/09/2018--12:35:00	29.51	343	11.054	0.0128075	-0.0400492
86760	28/09/2018--12:36:00	29.41	396	104.395	0.0278323	0.00446607
86820	28/09/2018--12:37:00	29.36	265	104.395	-0.0172419	0.0341429
86880	28/09/2018--12:38:00	29.3	401	0.921059	0.102956	-0.0103724
86940	28/09/2018--12:39:00	29.25	198	0.951783	-0.0172419	-0.0103724
87000	28/09/2018--12:40:00	29.14	465	0.982506	0.163055	0.00446607
87060	28/09/2018--12:41:00	29.09	58	101.323	0.193104	-0.0252108
87120	28/09/2018--12:42:00	29.02	123	0.982506	0.0578818	-0.143918
87180	28/09/2018--12:43:00	29.23	206	0.951783	-0.0172419	-0.0548877
87240	28/09/2018--12:44:00	29.48	217	0.982506	0.0578818	-0.0252108
87300	28/09/2018--12:45:00	29.51	177	0.874974	-0.0623162	-0.0103724
87360	28/09/2018--12:46:00	29.34	258	101.323	0.102956	-0.0548877
87420	28/09/2018--12:47:00	29.09	288	105.931	0.133005	-0.0400492
87480	28/09/2018--12:48:00	29.04	264	0.967144	0.042857	-0.114241
87540	28/09/2018--12:49:00	28.9	272	0.997868	0.0578818	-0.0845645
87600	28/09/2018--12:50:00	28.74	167	135.119	0.193104	-0.173595
87660	28/09/2018--12:51:00	28.59	596	115.148	0.0278323	-0.0252108
87720	28/09/2018--12:52:00	28.44	491	105.931	-0.182514	-0.0103724
87780	28/09/2018--12:53:00	28.46	469	0.951783	-0.10739	0.0489814
87840	28/09/2018--12:54:00	28.47	55	0.997868	0.0879312	-0.0252108
87900	28/09/2018--12:55:00	28.44	57	102.859	-0.0172419	-0.0103724
87960	28/09/2018--12:56:00	28.31	44	0.997868	-0.0172419	0.0193045
88020	28/09/2018--12:57:00	28.11	616	109.004	0.328327	-146.454
88080	28/09/2018--12:58:00	27.94	491	102.859	0.0278323	-0.0103724
88140	28/09/2018--12:59:00	27.82	502	0.951783	-0.0472914	0.0193045
88200	28/09/2018--13:00:00	27.85	269	104.395	0.163055	0.0934967
88260	28/09/2018--13:01:00	28.22	316	101.323	0.0879312	-0.114241
88320	28/09/2018--13:02:00	28.42	361	0.997868	-0.0172419	0.00446607
88380	28/09/2018--13:03:00	28.61	240	101.323	-0.0172419	-0.0252108
88440	28/09/2018--13:04:00	29.09	664	0.936421	-0.182514	-0.396172
88500	28/09/2018--13:05:00	29.73	207	0.583102	0.0879312	-0.856163
88560	28/09/2018--13:06:00	30.65	752	138.191	-0.0623162	0.138012
88620	28/09/2018--13:07:00	30.68	243	0.644549	-0.543108	-0.485202
88680	28/09/2018--13:08:00	30.72	8	0.690634	-0.528083	-0.41101
88740	28/09/2018--13:09:00	30.76	7	0.613826	-0.452959	-0.589071
88800	28/09/2018--13:10:00	30.84	0	0.460209	-0.257638	-0.826486
88860	28/09/2018--13:11:00	30.96	1	0.306592	-0.242613	-0.900678
88920	28/09/2018--13:12:00	31.04	0	0.306592	-0.257638	-0.900678
88980	28/09/2018--13:13:00	31.2	19	0.813527	0.102956	0.598003
89040	28/09/2018--13:14:00	31.34	115	0.905698	0.283253	0.405104
89100	28/09/2018--13:15:00	31.49	23	0.874974	0.133005	0.494134
89160	28/09/2018--13:16:00	31.77	37	0.798166	-0.10739	0.598003
89220	28/09/2018--13:17:00	32	81	0.798166	-0.0923656	0.612842
89280	28/09/2018--13:18:00	32.13	4	0.798166	-0.0773409	0.612842
89340	28/09/2018--13:19:00	32.29	5	0.859612	-0.0773409	0.494134
89400	28/09/2018--13:20:00	32.39	0	0.874974	-0.0923656	0.479296
89460	28/09/2018--13:21:00	32.41	0	0.859612	-0.10739	0.508973
89520	28/09/2018--13:22:00	32.36	0	0.874974	-0.10739	0.479296
89580	28/09/2018--13:23:00	32.25	84	0.874974	0.0278323	-0.440687
89640	28/09/2018--13:24:00	32.14	0	0.890336	0.0879312	-0.440687
89700	28/09/2018--13:25:00	32.03	5	0.767442	0.328327	-0.559394
89760	28/09/2018--13:26:00	31.91	0	0.721357	0.403451	-0.589071
89820	28/09/2018--13:27:00	31.79	7	0.859612	0.17808	-0.455525
89880	28/09/2018--13:28:00	31.74	1	0.844251	-0.0773409	-0.500041
89940	28/09/2018--13:29:00	31.74	1	0.859612	-0.152465	-0.440687
90000	28/09/2018--13:30:00	31.73	0	0.828889	-0.0472914	-0.559394
90060	28/09/2018--13:31:00	31.73	0	0.798166	-0.0923656	-0.574233
90120	28/09/2018--13:32:00	31.7	34	0.782804	-0.0172419	0.642519
90180	28/09/2018--13:33:00	31.75	0	0.782804	-0.0322667	0.612842
90240	28/09/2018--13:34:00	31.79	0	0.613826	-0.10739	0.790903
90300	28/09/2018--13:35:00	31.75	0	0.828889	-0.287687	0.464458
90360	28/09/2018--13:36:00	31.69	0	0.874974	-0.242613	0.405104
90420	28/09/2018--13:37:00	31.63	1	0.828889	-0.242613	0.494134
90480	28/09/2018--13:38:00	31.64	0	0.828889	-0.227588	0.523811
90540	28/09/2018--13:39:00	31.71	0	0.828889	-0.242613	0.494134
90600	28/09/2018--13:40:00	31.73	0	0.828889	-0.227588	0.494134
90660	28/09/2018--13:41:00	31.81	0	0.767442	-0.212564	0.598003
90720	28/09/2018--13:42:00	31.82	47	0.951783	0.238179	-0.203272
90780	28/09/2018--13:43:00	31.79	0	0.936421	0.253203	-0.277464
90840	28/09/2018--13:44:00	31.81	15	0.890336	0.0729065	-0.425849
90900	28/09/2018--13:45:00	31.83	0	0.874974	0.0879312	-0.470364
90960	28/09/2018--13:46:00	31.78	0	0.874974	0.0729065	-0.470364
91020	28/09/2018--13:47:00	31.77	0	0.890336	0.0729065	-0.440687
91080	28/09/2018--13:48:00	31.76	0	0.967144	0.0729065	-0.247787
91140	28/09/2018--13:49:00	31.77	0	0.936421	0.042857	-0.351656
91200	28/09/2018--13:50:00	31.84	12	0.967144	0.102956	-0.114241
91260	28/09/2018--13:51:00	31.94	61	0.859612	0.0578818	-0.485202
91320	28/09/2018--13:52:00	31.95	0	0.844251	0.0278323	-0.529718
91380	28/09/2018--13:53:00	31.92	7	0.921059	0.117981	-0.381333
91440	28/09/2018--13:54:00	31.94	7	0.844251	0.238179	-0.485202
91500	28/09/2018--13:55:00	31.92	37	0.905698	0.102956	-0.425849
91560	28/09/2018--13:56:00	31.88	4	0.921059	0.0578818	-0.381333
91620	28/09/2018--13:57:00	31.89	49	0.967144	-0.0322667	0.286396
91680	28/09/2018--13:58:00	31.82	6	0.859612	0.0278323	0.523811
91740	28/09/2018--13:59:00	31.77	3	0.629187	-0.0623162	0.790903
91800	28/09/2018--14:00:00	31.76	0	0.47557	-0.167489	0.865095
91860	28/09/2018--14:01:00	31.82	0	0.47557	-0.13744	0.879934
91920	28/09/2018--14:02:00	31.85	1	0.782804	-0.212564	0.583165
91980	28/09/2018--14:03:00	31.89	0	0.782804	-0.182514	0.583165
92040	28/09/2018--14:04:00	31.93	1	0.828889	-0.197539	0.53865
92100	28/09/2018--14:05:00	31.98	1	0.859612	-0.13744	0.494134
92160	28/09/2018--14:06:00	32.05	0	0.782804	-0.212564	0.583165
92220	28/09/2018--14:07:00	32.11	24	0.798166	-0.0773409	-0.559394
92280	28/09/2018--14:08:00	32.09	3	0.967144	-0.167489	-0.173595
92340	28/09/2018--14:09:00	32.16	312	0.921059	-0.122415	-0.0103724
92400	28/09/2018--14:10:00	32.3	445	109.004	-0.13744	-0.0252108
92460	28/09/2018--14:11:00	32.35	748	0.844251	-0.257638	0.508973
92520	28/09/2018--14:12:00	33.02	277	0.874974	0.0128075	0.464458
92580	28/09/2018--14:13:00	33.43	642	132.046	0.163055	-0.0400492
92640	28/09/2018--14:14:00	33.63	716	113.612	0.208129	0.123174
92700	28/09/2018--14:15:00	33.08	476	0.705996	0.223154	-0.678102
92760	28/09/2018--14:16:00	32.48	401	0.982506	-0.0623162	-0.099403
92820	28/09/2018--14:17:00	32.16	103	102.859	0.0879312	0.00446607
92880	28/09/2018--14:18:00	31.8	151	0.982506	-0.0022172	-0.0103724
92940	28/09/2018--14:19:00	31.54	216	104.395	0.102956	-0.143918
93000	28/09/2018--14:20:00	31.29	1	0.982506	-0.0322667	-0.158757
93060	28/09/2018--14:21:00	31.1	21	0.951783	-0.13744	-0.099403
93120	28/09/2018--14:22:00	30.95	202	105.931	-0.0923656	0.00446607
93180	28/09/2018--14:23:00	31.42	139	105.931	-0.122415	-0.188434
93240	28/09/2018--14:24:00	31.91	95	0.982506	-0.0172419	-0.158757
93300	28/09/2018--14:25:00	31.76	41	0.997868	-0.0322667	0.00446607
93360	28/09/2018--14:26:00	31.43	0	0.997868	0.0278323	-0.0252108
93420	28/09/2018--14:27:00	31.07	0	0.997868	-0.0172419	-0.0103724
93480	28/09/2018--14:28:00	30.72	0	0.997868	-0.0172419	-0.0103724
93540	28/09/2018--14:29:00	30.37	1	0.997868	-0.0322667	-0.0103724
93600	28/09/2018--14:30:00	30.13	0	101.323	-0.0172419	0.00446607
93660	28/09/2018--14:31:00	29.91	340	102.859	-0.10739	-0.099403
93720	28/09/2018--14:32:00	29.8	192	0.921059	-0.0022172	-0.0697261
93780	28/09/2018--14:33:00	29.68	378	0.874974	-0.0472914	0.0193045
93840	28/09/2018--14:34:00	29.51	514	0.951783	-0.0923656	-0.0103724
93900	28/09/2018--14:35:00	29.44	599	102.859	0.14803	-0.0103724
93960	28/09/2018--14:36:00	29.52	538	0.951783	0.0729065	-0.0103724
94020	28/09/2018--14:37:00	29.7	570	0.122252	-0.603207	-0.811648
94080	28/09/2018--14:38:00	29.79	4	-0.000641888	-0.467984	-0.871002
94140	28/09/2018--14:39:00	29.82	0	0.0147198	-0.437935	-0.88584
94200	28/09/2018--14:40:00	29.82	1	0.0608049	-0.452959	-0.88584
94260	28/09/2018--14:41:00	29.84	0	0.0608049	-0.377836	-0.915517
94320	28/09/2018--14:42:00	29.84	0	0.0454432	-0.377836	-0.915517
94380	28/09/2018--14:43:00	29.88	153	127.438	-0.0322667	-0.173595
94440	28/09/2018--14:44:00	30.08	104	0.705996	-0.10739	-0.678102
94500	28/09/2018--14:45:00	30.23	0	0.705996	-0.122415	-0.678102
94560	28/09/2018--14:46:00	30.32	0	0.705996	-0.10739	-0.678102
94620	28/09/2018--14:47:00	30.67	1	0.19906	-0.257638	-0.930355
94680	28/09/2018--14:48:00	31.3	0	0.19906	-0.242613	-0.945194
94740	28/09/2018--14:49:00	31.76	0	0.19906	-0.242613	-0.945194
94800	28/09/2018--14:50:00	31.97	202	0.967144	-0.0623162	0.271558
94860	28/09/2018--14:51:00	31.85	0	0.967144	-0.0472914	0.256719
94920	28/09/2018--14:52:00	31.65	0	0.967144	-0.0322667	0.256719
94980	28/09/2018--14:53:00	31.44	0	0.967144	-0.0172419	0.271558
95040	28/09/2018--14:54:00	31.25	0	0.967144	-0.0172419	0.256719
95100	28/09/2018--14:55:00	31.08	0	0.967144	-0.0022172	0.256719
95160	28/09/2018--14:56:00	30.95	0	0.967144	-0.0022172	0.256719
95220	28/09/2018--14:57:00	30.83	0	0.967144	-0.0022172	0.256719
95280	28/09/2018--14:58:00	30.81	44	0.921059	0.4335	0.00446607
95340	28/09/2018--14:59:00	31	0	0.921059	0.4335	-0.0103724
95400	28/09/2018--15:00:00	31.26	0	0.921059	0.4335	-0.0103724
95460	28/09/2018--15:01:00	31.68	9	0.890336	0.493599	-0.0548877
95520	28/09/2018--15:02:00	32	0	0.905698	0.493599	-0.0548877
95580	28/09/2018--15:03:00	32.33	81	0.936421	-0.0472914	-0.32198
95640	28/09/2018--15:04:00	32.52	0	0.936421	-0.0472914	-0.336818
95700	28/09/2018--15:05:00	32.7	0	0.936421	-0.0472914	-0.336818
95760	28/09/2018--15:06:00	32.84	0	0.936421	-0.0472914	-0.32198
95820	28/09/2018--15:07:00	32.97	0	0.936421	-0.0472914	-0.336818
95880	28/09/2018--15:08:00	33.07	0	0.936421	-0.0322667	-0.336818
95940	28/09/2018--15:09:00	33.17	0	0.936421	-0.0322667	-0.336818
96000	28/09/2018--15:10:00	33.25	0	0.936421	-0.0472914	-0.336818
96060	28/09/2018--15:11:00	33.32	0	0.936421	-0.0322667	-0.336818
96120	28/09/2018--15:12:00	33.39	0	0.936421	-0.0472914	-0.336818
96180	28/09/2018--15:13:00	33.46	1	0.967144	0.0128075	-0.21811
96240	28/09/2018--15:14:00	33.44	0	0.967144	0.0128075	-0.21811
96300	28/09/2018--15:15:00	33.46	0	0.967144	0.0128075	-0.247787
96360	28/09/2018--15:16:00	33.49	0	0.967144	0.0128075	-0.232949
96420	28/09/2018--15:17:00	33.48	0	0.967144	0.0128075	-0.232949
96480	28/09/2018--15:18:00	33.5	0	0.967144	0.0128075	-0.232949
96540	28/09/2018--15:19:00	33.52	0	0.967144	0.0128075	-0.247787
96600	28/09/2018--15:20:00	33.53	0	0.967144	0.0128075	-0.247787
96660	28/09/2018--15:21:00	33.55	0	0.874974	-0.0022172	-0.455525
96720	28/09/2018--15:22:00	33.58	0	0.890336	-0.0022172	-0.455525
96780	28/09/2018--15:23:00	33.61	0	0.890336	-0.0022172	-0.455525
96840	28/09/2018--15:24:00	33.66	0	0.890336	-0.0022172	-0.455525
96900	28/09/2018--15:25:00	33.7	0	0.874974	-0.0022172	-0.455525
96960	28/09/2018--15:26:00	33.76	0	0.874974	-0.0022172	-0.455525
97020	28/09/2018--15:27:00	33.79	0	0.874974	-0.0022172	-0.455525
97080	28/09/2018--15:28:00	33.85	0	0.874974	-0.0172419	-0.455525
97140	28/09/2018--15:29:00	33.89	0	0.874974	-0.0172419	-0.455525
97200	28/09/2018--15:30:00	33.93	0	0.874974	-0.0022172	-0.455525
97260	28/09/2018--15:31:00	33.96	0	0.874974	-0.0022172	-0.455525
97320	28/09/2018--15:32:00	34	0	0.874974	-0.0022172	-0.455525
97380	28/09/2018--15:33:00	34.03	0	0.890336	-0.0022172	-0.455525
97440	28/09/2018--15:34:00	34.09	0	0.890336	-0.0022172	-0.455525
97500	28/09/2018--15:35:00	34.13	0	0.874974	-0.0022172	-0.455525
97560	28/09/2018--15:36:00	34.17	0	0.874974	-0.0022172	-0.455525
97620	28/09/2018--15:37:00	34.22	3	0.767442	-0.152465	-0.60391
97680	28/09/2018--15:38:00	34.27	0	0.767442	-0.152465	-0.60391
97740	28/09/2018--15:39:00	34.34	0	0.767442	-0.152465	-0.60391
97800	28/09/2018--15:40:00	34.39	0	0.828889	-0.167489	-0.500041
97860	28/09/2018--15:41:00	34.43	0	0.813527	-0.167489	-0.514879
97920	28/09/2018--15:42:00	34.48	0	0.828889	-0.152465	-0.514879
97980	28/09/2018--15:43:00	34.52	0	0.813527	-0.167489	-0.514879
98040	28/09/2018--15:44:00	34.56	0	0.813527	-0.167489	-0.514879
98100	28/09/2018--15:45:00	34.59	0	0.813527	-0.167489	-0.529718
98160	28/09/2018--15:46:00	34.65	0	0.813527	-0.167489	-0.529718
98220	28/09/2018--15:47:00	34.66	0	0.813527	-0.167489	-0.529718
98280	28/09/2018--15:48:00	34.71	0	0.813527	-0.167489	-0.529718
98340	28/09/2018--15:49:00	34.75	0	0.813527	-0.167489	-0.529718
98400	28/09/2018--15:50:00	34.79	0	0.813527	-0.167489	-0.529718
98460	28/09/2018--15:51:00	34.8	0	0.813527	-0.167489	-0.529718
98520	28/09/2018--15:52:00	34.82	0	0.782804	-0.152465	-0.589071
98580	28/09/2018--15:53:00	34.88	1	0.782804	-0.152465	-0.589071
98640	28/09/2018--15:54:00	34.89	0	0.782804	-0.152465	-0.589071
98700	28/09/2018--15:55:00	34.95	0	0.782804	-0.152465	-0.589071
98760	28/09/2018--15:56:00	34.98	0	0.767442	-0.152465	-0.589071
98820	28/09/2018--15:57:00	35.04	0	0.782804	-0.152465	-0.589071
98880	28/09/2018--15:58:00	35.07	0	0.782804	-0.152465	-0.589071
98940	28/09/2018--15:59:00	35.11	0	0.782804	-0.152465	-0.589071
99000	28/09/2018--16:00:00	35.13	0	0.782804	-0.152465	-0.574233
99060	28/09/2018--16:01:00	35.18	0	0.782804	-0.152465	-0.574233
99120	28/09/2018--16:02:00	35.18	2	0.798166	-0.122415	-0.574233
99180	28/09/2018--16:03:00	35.22	0	0.798166	-0.122415	-0.574233
99240	28/09/2018--16:04:00	35.26	0	0.782804	-0.122415	-0.589071
99300	28/09/2018--16:05:00	35.29	0	0.798166	-0.13744	-0.574233
99360	28/09/2018--16:06:00	35.31	0	0.782804	-0.122415	-0.574233
99420	28/09/2018--16:07:00	35.36	0	0.782804	-0.122415	-0.574233
99480	28/09/2018--16:08:00	35.38	0	0.782804	-0.122415	-0.574233
99540	28/09/2018--16:09:00	35.41	0	0.782804	-0.122415	-0.574233
99600	28/09/2018--16:10:00	35.41	0	0.782804	-0.122415	-0.574233
99660	28/09/2018--16:11:00	35.42	0	0.798166	-0.122415	-0.574233
99720	28/09/2018--16:12:00	35.45	0	0.782804	-0.13744	-0.574233
99780	28/09/2018--16:13:00	35.47	0	0.782804	-0.13744	-0.574233
99840	28/09/2018--16:14:00	35.46	0	0.782804	-0.13744	-0.574233
99900	28/09/2018--16:15:00	35.46	5	0.844251	-0.10739	-0.500041
99960	28/09/2018--16:16:00	35.43	0	0.844251	-0.10739	-0.514879
100020	28/09/2018--16:17:00	35.4	0	0.844251	-0.10739	-0.514879
100080	28/09/2018--16:18:00	35.37	0	0.844251	-0.10739	-0.500041
100140	28/09/2018--16:19:00	35.33	0	0.828889	-0.10739	-0.514879
100200	28/09/2018--16:20:00	35.29	0	0.844251	-0.10739	-0.514879
100260	28/09/2018--16:21:00	35.26	0	0.828889	-0.10739	-0.514879
100320	28/09/2018--16:22:00	35.23	0	0.844251	-0.10739	-0.514879
100380	28/09/2018--16:23:00	35	81	-0.292514	-0.10739	0.968964
100440	28/09/2018--16:24:00	34.47	0	-0.292514	-0.10739	0.968964
100500	28/09/2018--16:25:00	34	0	-0.292514	-0.10739	0.954126
100560	28/09/2018--16:26:00	33.51	1	-0.261791	0.042857	0.983803
100620	28/09/2018--16:27:00	33.05	0	-0.261791	0.042857	0.983803
100680	28/09/2018--16:28:00	32.68	9	-0.154259	0.14803	0.998641
100740	28/09/2018--16:29:00	32.46	0	-0.16962	0.133005	0.983803
100800	28/09/2018--16:30:00	32.39	0	-0.261791	0.208129	0.954126
100860	28/09/2018--16:31:00	32.52	0	-0.261791	0.208129	0.954126
100920	28/09/2018--16:32:00	32.65	0	-0.261791	0.208129	0.954126
100980	28/09/2018--16:33:00	32.77	0	-0.261791	0.208129	0.954126
101040	28/09/2018--16:34:00	32.89	0	-0.261791	0.208129	0.954126
101100	28/09/2018--16:35:00	32.97	0	-0.261791	0.208129	0.954126
101160	28/09/2018--16:36:00	33.11	0	-0.261791	0.208129	0.954126
101220	28/09/2018--16:37:00	33.21	0	-0.261791	0.208129	0.954126
101280	28/09/2018--16:38:00	33.32	0	-0.261791	0.208129	0.954126
101340	28/09/2018--16:39:00	33.27	0	-0.16962	0.117981	0.983803
101400	28/09/2018--16:40:00	33.1	0	-0.16962	0.117981	0.983803
101460	28/09/2018--16:41:00	32.94	0	-0.184982	0.193104	0.983803
101520	28/09/2018--16:42:00	32.88	0	-0.184982	0.17808	0.983803
101580	28/09/2018--16:43:00	32.74	0	-0.200344	0.17808	0.968964
101640	28/09/2018--16:44:00	32.63	0	-0.184982	0.193104	0.968964
101700	28/09/2018--16:45:00	32.52	0	-0.184982	0.193104	0.983803
101760	28/09/2018--16:46:00	32.38	0	-0.184982	0.193104	0.983803
101820	28/09/2018--16:47:00	32.27	1	-0.16962	0.253203	0.954126
101880	28/09/2018--16:48:00	32.41	74	-0.0774503	-0.0022172	-100.455
101940	28/09/2018--16:49:00	32.63	81	0.890336	-0.272663	0.0934967
102000	28/09/2018--16:50:00	32.54	396	0.583102	-0.287687	-0.811648
102060	28/09/2018--16:51:00	32.18	486	0.997868	-0.0623162	-0.0103724
102120	28/09/2018--16:52:00	31.82	606	0.967144	-0.10739	0.00446607
102180	28/09/2018--16:53:00	31.74	143	0.967144	0.102956	-0.0103724
102240	28/09/2018--16:54:00	31.63	123	109.004	0.193104	0.0341429
102300	28/09/2018--16:55:00	31.48	296	0.798166	-0.0022172	0.00446607
102360	28/09/2018--16:56:00	31.35	484	0.982506	0.0879312	-0.188434
102420	28/09/2018--16:57:00	31.3	400	-0.261791	0.478574	-0.826486
102480	28/09/2018--16:58:00	31.25	352	105.931	0.0278323	-0.0252108
102540	28/09/2018--16:59:00	31.18	275	0.982506	0.163055	-0.0845645
102600	28/09/2018--17:00:00	31.13	411	0.997868	-0.167489	-0.0400492
102660	28/09/2018--17:01:00	30.86	109	0.997868	0.042857	-0.0103724
102720	28/09/2018--17:02:00	30.61	0	0.997868	0.042857	-0.0252108
102780	28/09/2018--17:03:00	30.41	1	0.997868	-0.122415	-0.0252108
102840	28/09/2018--17:04:00	30.25	6	0.997868	-0.0773409	-0.0103724
102900	28/09/2018--17:05:00	30.15	52	0.752081	-0.317737	-0.500041
102960	28/09/2018--17:06:00	30.21	0	0.813527	-0.242613	-0.455525
103020	28/09/2018--17:07:00	30.27	0	0.844251	-0.197539	-0.455525
103080	28/09/2018--17:08:00	30.36	0	0.874974	-0.182514	-0.396172
103140	28/09/2018--17:09:00	30.47	1	0.890336	-0.167489	-0.381333
103200	28/09/2018--17:10:00	30.53	2	0.890336	-0.182514	-0.381333
103260	28/09/2018--17:11:00	30.67	3	0.921059	-0.197539	-0.307141
103320	28/09/2018--17:12:00	30.81	0	0.905698	-0.227588	-0.307141
103380	28/09/2018--17:13:00	30.95	0	0.890336	-0.287687	-0.292303
103440	28/09/2018--17:14:00	31.08	0	0.890336	-0.287687	-0.277464
103500	28/09/2018--17:15:00	31.21	0	0.890336	-0.317737	-0.262626
103560	28/09/2018--17:16:00	31.3	0	0.890336	-0.332761	-0.247787
103620	28/09/2018--17:17:00	31.41	0	0.890336	-0.332761	-0.203272
103680	28/09/2018--17:18:00	31.46	0	0.890336	-0.317737	-0.232949
103740	28/09/2018--17:19:00	31.57	0	0.890336	-0.317737	-0.203272
103800	28/09/2018--17:20:00	31.62	0	0.890336	-0.317737	-0.21811
103860	28/09/2018--17:21:00	31.67	0	0.890336	-0.332761	-0.21811
103920	28/09/2018--17:22:00	31.71	0	0.890336	-0.332761	-0.203272
103980	28/09/2018--17:23:00	31.76	0	0.890336	-0.332761	-0.21811
104040	28/09/2018--17:24:00	31.77	0	0.890336	-0.332761	-0.21811
104100	28/09/2018--17:25:00	31.73	40	0.537017	-0.0472914	0.850257
104160	28/09/2018--17:26:00	31.5	30	0.921059	0.0278323	-0.0845645
104220	28/09/2018--17:27:00	31.31	99	0.967144	-0.212564	-0.0103724
104280	28/09/2018--17:28:00	31.02	0	0.982506	-0.13744	-0.0103724
104340	28/09/2018--17:29:00	30.75	1	0.982506	-0.13744	0.00446607
104400	28/09/2018--17:30:00	30.52	2	0.951783	-0.227588	0.00446607
104460	28/09/2018--17:31:00	30.53	98	0.767442	-0.0472914	0.0786582
104520	28/09/2018--17:32:00	30.36	472	0.813527	-0.317737	0.0638198
104580	28/09/2018--17:33:00	30.2	174	0.997868	-0.0923656	-0.0252108
104640	28/09/2018--17:34:00	30.02	186	0.982506	-0.0773409	-0.0548877
104700	28/09/2018--17:35:00	29.89	171	104.395	0.102956	-0.0103724
104760	28/09/2018--17:36:00	29.79	264	0.997868	0.0879312	0.00446607
104820	28/09/2018--17:37:00	29.66	0	101.323	0.117981	0.00446607
104880	28/09/2018--17:38:00	29.52	4	0.997868	-0.0322667	-0.0103724
104940	28/09/2018--17:39:00	29.57	21	0.3834	-0.272663	-0.871002
105000	28/09/2018--17:40:00	29.72	403	113.612	0.0729065	0.0489814
105060	28/09/2018--17:41:00	29.7	201	0.997868	-0.0923656	-0.0400492
105120	28/09/2018--17:42:00	29.65	249	13.051	0.0278323	0.0341429
105180	28/09/2018--17:43:00	29.57	180	0.997868	-0.0322667	-0.0103724
105240	28/09/2018--17:44:00	29.54	0	0.997868	-0.0172419	-0.0103724
105300	28/09/2018--17:45:00	29.53	0	0.997868	-0.0172419	-0.0252108
105360	28/09/2018--17:46:00	29.71	28	0.552379	-0.377836	-0.707779
105420	28/09/2018--17:47:00	29.98	1	0.47557	-0.467984	-0.707779
105480	28/09/2018--17:48:00	30.21	0	0.613826	-0.332761	-0.678102
105540	28/09/2018--17:49:00	30.39	0	0.583102	-0.362811	-0.69294
105600	28/09/2018--17:50:00	30.57	0	0.583102	-0.377836	-0.69294
105660	28/09/2018--17:51:00	30.73	2	0.598464	-0.362811	-0.678102
105720	28/09/2018--17:52:00	30.82	0	0.598464	-0.362811	-0.678102
105780	28/09/2018--17:53:00	30.9	0	0.598464	-0.377836	-0.678102
105840	28/09/2018--17:54:00	30.99	0	0.583102	-0.377836	-0.678102
105900	28/09/2018--17:55:00	31.06	0	0.598464	-0.407885	-0.648425
105960	28/09/2018--17:56:00	31.12	0	0.583102	-0.39286	-0.678102
106020	28/09/2018--17:57:00	31.16	0	0.56774	-0.407885	-0.678102
106080	28/09/2018--17:58:00	31.21	0	0.56774	-0.39286	-0.678102
106140	28/09/2018--17:59:00	31.24	0	0.56774	-0.39286	-0.678102
106200	28/09/2018--18:00:00	31.27	6	0.56774	-0.377836	-0.69294
106260	28/09/2018--18:01:00	31.32	0	0.521655	-0.437935	-0.69294
106320	28/09/2018--18:02:00	31.29	0	0.521655	-0.452959	-0.69294
106380	28/09/2018--18:03:00	31.28	0	0.490932	-0.452959	-0.69294
106440	28/09/2018--18:04:00	31.29	0	0.490932	-0.452959	-0.707779
106500	28/09/2018--18:05:00	31.29	0	0.506294	-0.42291	-0.722617
106560	28/09/2018--18:06:00	31.25	0	0.506294	-0.407885	-0.737456
106620	28/09/2018--18:07:00	31.23	1	0.490932	-0.407885	-0.722617
106680	28/09/2018--18:08:00	31.18	1	0.490932	-0.377836	-0.737456
106740	28/09/2018--18:09:00	31.17	0	0.490932	-0.39286	-0.752294
106800	28/09/2018--18:10:00	31.18	1	0.460209	-0.39286	-0.767133
106860	28/09/2018--18:11:00	30.98	284	0.997868	0.102956	0.0193045
106920	28/09/2018--18:12:00	30.58	223	101.323	-0.0172419	0.0341429
106980	28/09/2018--18:13:00	30.33	224	0.982506	0.0278323	-0.0103724
107040	28/09/2018--18:14:00	30.23	133	0.767442	-0.0773409	-0.0548877
107100	28/09/2018--18:15:00	30.07	364	102.859	0.163055	0.00446607
107160	28/09/2018--18:16:00	29.89	284	0.583102	-0.167489	0.0341429
107220	28/09/2018--18:17:00	30	624	0.997868	0.0729065	0.00446607
107280	28/09/2018--18:18:00	30.03	109	0.982506	-0.122415	-0.0697261
107340	28/09/2018--18:19:00	30.11	92	107.468	0.0278323	0.0341429
107400	28/09/2018--18:20:00	30.33	322	0.921059	-0.10739	-0.0103724
107460	28/09/2018--18:21:00	30.31	240	104.395	0.238179	-0.188434
107520	28/09/2018--18:22:00	30.23	298	0.905698	0.14803	0.00446607
107580	28/09/2018--18:23:00	30.07	502	0.967144	-0.122415	-0.0252108
107640	28/09/2018--18:24:00	29.91	213	0.997868	-0.0172419	-0.0252108
107700	28/09/2018--18:25:00	29.83	208	0.874974	-0.0322667	-0.188434
107760	28/09/2018--18:26:00	29.77	173	0.936421	-0.152465	-0.158757
107820	28/09/2018--18:27:00	29.73	123	0.782804	0.0128075	0.642519
107880	28/09/2018--18:28:00	29.72	164	0.982506	-0.10739	-0.0697261
107940	28/09/2018--18:29:00	29.8	35	0.982506	-0.167489	-0.0400492
108000	28/09/2018--18:30:00	29.87	112	101.323	-0.152465	-0.0697261
108060	28/09/2018--18:31:00	29.83	139	0.782804	-0.167489	-0.574233
108120	28/09/2018--18:32:00	29.78	281	0.859612	-0.227588	-0.0252108
108180	28/09/2018--18:33:00	29.84	117	0.690634	-0.182514	0.701873
108240	28/09/2018--18:34:00	29.88	69	105.931	0.17808	-0.0697261
108300	28/09/2018--18:35:00	29.95	60	0.490932	0.598772	0.672196
108360	28/09/2018--18:36:00	30.05	111	0.721357	-0.0472914	-0.678102
108420	28/09/2018--18:37:00	30.2	109	0.721357	-0.452959	-0.470364
108480	28/09/2018--18:38:00	30.27	0	0.767442	-0.498034	-0.32198
108540	28/09/2018--18:39:00	30.28	185	0.982506	-0.0923656	-0.0252108
108600	28/09/2018--18:40:00	30.09	87	0.967144	-0.152465	-0.099403
108660	28/09/2018--18:41:00	29.94	203	0.844251	0.238179	-0.0845645
108720	28/09/2018--18:42:00	29.79	491	0.997868	-0.0022172	-0.0103724
108780	28/09/2018--18:43:00	29.68	225	107.468	0.208129	-0.366495
108840	28/09/2018--18:44:00	29.61	421	0.967144	0.0128075	-0.0252108
108900	28/09/2018--18:45:00	29.47	37	0.997868	0.042857	-0.0103724
108960	28/09/2018--18:46:00	29.36	30	0.982506	0.0729065	-0.099403
109020	28/09/2018--18:47:00	29.07	471	0.951783	-0.0773409	-0.173595
109080	28/09/2018--18:48:00	28.64	539	0.982506	-0.0172419	-0.0400492
109140	28/09/2018--18:49:00	28.37	299	11.054	-0.0623162	-0.0548877
109200	28/09/2018--18:50:00	28.41	231	0.828889	-0.0623162	-0.0103724
109260	28/09/2018--18:51:00	28.41	269	0.951783	-0.0022172	-0.0400492
109320	28/09/2018--18:52:00	28.02	331	101.323	0.0128075	-0.247787
109380	28/09/2018--18:53:00	28.02	154	0.997868	-0.0022172	-0.0548877
109440	28/09/2018--18:54:00	28.2	213	0.997868	0.042857	-0.0103724
109500	28/09/2018--18:55:00	28.3	2	0.997868	0.0879312	-0.0252108
109560	28/09/2018--18:56:00	28.41	32	0.982506	0.0879312	-0.0252108
109620	28/09/2018--18:57:00	28.49	580	104.395	-0.0623162	0.138012
109680	28/09/2018--18:58:00	28.52	478	0.997868	-0.0773409	-0.0845645
109740	28/09/2018--18:59:00	28.53	522	107.468	-0.0022172	-0.0400492
109800	28/09/2018--19:00:00	28.54	451	0.306592	-0.633256	-0.811648
109860	28/09/2018--19:01:00	28.77	95	0.890336	0.298278	0.449619
109920	28/09/2018--19:02:00	29.13	362	0.767442	-0.272663	0.0786582
109980	28/09/2018--19:03:00	29.13	653	0.951783	-0.0322667	-0.0697261
110040	28/09/2018--19:04:00	29.04	526	0.967144	-0.0322667	-0.114241
110100	28/09/2018--19:05:00	29.04	501	118.221	0.133005	-0.0400492
110160	28/09/2018--19:06:00	28.92	588	101.323	-0.197539	-0.0252108
110220	28/09/2018--19:07:00	28.8	371	0.982506	0.0128075	-0.12908
110280	28/09/2018--19:08:00	28.89	43	0.982506	0.042857	-0.12908
110340	28/09/2018--19:09:00	29.16	0	0.982506	-0.122415	-0.114241
110400	28/09/2018--19:10:00	29.36	31	132.046	-0.0623162	0.00446607
110460	28/09/2018--19:11:00	29.36	316	0.997868	-0.122415	-0.0252108
110520	28/09/2018--19:12:00	29.29	50	0.982506	-0.0923656	-0.099403
110580	28/09/2018--19:13:00	29.35	298	0.997868	-0.0623162	-0.0252108
110640	28/09/2018--19:14:00	29.48	189	0.997868	-0.0022172	0.0489814
110700	28/09/2018--19:15:00	29.44	755	0.982506	0.253203	-0.0400492
110760	28/09/2018--19:16:00	29.61	44	0.997868	0.253203	-0.0252108
110820	28/09/2018--19:17:00	29.53	708	104.395	-0.0773409	-0.0400492
110880	28/09/2018--19:18:00	29.27	503	102.859	0.042857	-0.0252108
110940	28/09/2018--19:19:00	28.89	510	0.414124	0.0729065	-0.974871
111000	28/09/2018--19:20:00	28.82	376	0.429485	-0.212564	-0.960032
111060	28/09/2018--19:21:00	28.36	102	0.229783	0.0729065	-0.974871
111120	28/09/2018--19:22:00	28.02	182	0.152975	-0.0773409	-0.974871
111180	28/09/2018--19:23:00	27.88	216	0.921059	0.223154	-0.0548877
111240	28/09/2018--19:24:00	27.88	67	0.56774	-0.0773409	-0.811648
111300	28/09/2018--19:25:00	27.76	456	112.076	0.133005	0.0341429
111360	28/09/2018--19:26:00	27.09	648	0.997868	-0.0773409	-0.0252108
111420	28/09/2018--19:27:00	26.55	408	0.997868	-0.10739	-0.0548877
111480	28/09/2018--19:28:00	26.14	482	102.859	-0.0623162	-0.0400492
111540	28/09/2018--19:29:00	25.75	325	0.997868	-0.0472914	-0.0400492
111600	28/09/2018--19:30:00	25.52	524	0.967144	0.117981	0.0193045
111660	28/09/2018--19:31:00	25.32	738	152.016	0.0578818	-0.0845645
111720	28/09/2018--19:32:00	25.18	435	0.997868	-0.0773409	-0.0400492
111780	28/09/2018--19:33:00	25.17	103	0.997868	0.117981	-0.0697261
111840	28/09/2018--19:34:00	25.29	67	101.323	0.0128075	-0.114241
111900	28/09/2018--19:35:00	25	592	0.936421	-0.0172419	-0.0400492
111960	28/09/2018--19:36:00	24.82	171	0.874974	0.133005	0.0341429
112020	28/09/2018--19:37:00	24.8	803	102.859	0.0729065	-0.099403
112080	28/09/2018--19:38:00	24.63	707	0.967144	-0.167489	-0.0697261
112140	28/09/2018--19:39:00	24.52	719	0.982506	0.0879312	-0.0400492
112200	28/09/2018--19:40:00	24.42	951	0.905698	-0.0773409	0.00446607
112260	28/09/2018--19:41:00	24.34	881	0.874974	-0.122415	0.0193045
112320	28/09/2018--19:42:00	24.39	391	102.859	-0.0472914	-0.114241
112380	28/09/2018--19:43:00	24.43	690	0.675272	-0.0172419	0.0341429
112440	28/09/2018--19:44:00	24.27	696	0.782804	-0.0623162	-0.0103724
112500	28/09/2018--19:45:00	24.12	952	0.967144	0.328327	-0.589071
112560	28/09/2018--19:46:00	24.07	240	112.076	-0.0623162	-0.0845645
112620	28/09/2018--19:47:00	24.3	676	0.782804	-0.287687	-0.544556
112680	28/09/2018--19:48:00	25.21	310	0.828889	0.448525	-0.425849
112740	28/09/2018--19:49:00	25.78	118	0.936421	0.0128075	-0.351656
112800	28/09/2018--19:50:00	26.04	224	0.951783	0.14803	-0.307141
112860	28/09/2018--19:51:00	26.13	395	0.936421	0.0578818	0.286396
112920	28/09/2018--19:52:00	26.25	152	0.997868	-0.10739	0.301235
112980	28/09/2018--19:53:00	26.64	533	104.395	-0.0472914	-0.0400492
113040	28/09/2018--19:54:00	27.27	157	0.921059	-0.0172419	0.419942
113100	28/09/2018--19:55:00	28.62	39	0.874974	-0.0773409	0.405104
113160	28/09/2018--19:56:00	29.1	6	0.659911	-0.242613	0.716711
113220	28/09/2018--19:57:00	29.93	1	0.521655	-0.317737	0.790903
113280	28/09/2018--19:58:00	30.51	0	0.552379	-0.272663	0.805742
113340	28/09/2018--19:59:00	30.98	2	0.56774	-0.257638	0.790903
113400	28/09/2018--20:00:00	31.33	0	0.521655	-0.302712	0.805742
113460	28/09/2018--20:01:00	31.66	0	0.444847	-0.302712	0.835418
113520	28/09/2018--20:02:00	31.93	0	0.444847	-0.302712	0.850257
113580	28/09/2018--20:03:00	32.12	0	0.414124	-0.287687	0.865095
113640	28/09/2018--20:04:00	32.28	0	0.429485	-0.287687	0.865095
113700	28/09/2018--20:05:00	32.26	2	0.675272	-0.197539	0.716711
113760	28/09/2018--20:06:00	32.29	0	0.552379	-0.227588	0.82058
113820	28/09/2018--20:07:00	32.38	1	0.537017	-0.257638	0.805742
113880	28/09/2018--20:08:00	32.42	26	0.629187	-0.212564	-0.722617
113940	28/09/2018--20:09:00	32.46	7	0.767442	0.17808	-0.60391
114000	28/09/2018--20:10:00	32.57	11	0.705996	-0.212564	-0.648425
114060	28/09/2018--20:11:00	32.38	17	0.675272	-0.182514	-0.69294
114120	28/09/2018--20:12:00	32.11	8	0.813527	0.0729065	-0.574233
114180	28/09/2018--20:13:00	31.96	4	0.752081	0.0278323	-0.648425
114240	28/09/2018--20:14:00	31.96	10	0.782804	0.133005	-0.60391
114300	28/09/2018--20:15:00	31.93	95	0.997868	0.0879312	-0.0252108
114360	28/09/2018--20:16:00	31.46	328	0.844251	-0.0773409	-0.500041
114420	28/09/2018--20:17:00	31.08	453	0.997868	0.643847	-0.173595
114480	28/09/2018--20:18:00	30.55	82	0.521655	0.042857	-0.915517
114540	28/09/2018--20:19:00	29.83	165	0.859612	-0.13744	-0.559394
114600	28/09/2018--20:20:00	29.28	443	119.757	0.117981	-0.0697261
114660	28/09/2018--20:21:00	28.71	504	107.468	0.117981	-0.0697261
114720	28/09/2018--20:22:00	28.3	694	0.936421	-0.0472914	0.0934967
114780	28/09/2018--20:23:00	27.87	810	119.757	-0.0022172	0.0638198
114840	28/09/2018--20:24:00	27.64	685	0.997868	0.0278323	-0.099403
114900	28/09/2018--20:25:00	27.8	23	0.982506	0.0128075	-0.0845645
114960	28/09/2018--20:26:00	27.9	607	0.936421	0.133005	-0.114241
115020	28/09/2018--20:27:00	27.81	767	0.429485	-0.0773409	-0.0548877
115080	28/09/2018--20:28:00	27.83	355	0.967144	0.042857	-0.277464
115140	28/09/2018--20:29:00	27.95	162	101.323	-0.10739	-0.203272
115200	28/09/2018--20:30:00	28.06	71	0.982506	0.0578818	-0.143918
115260	28/09/2018--20:31:00	28.23	36	0.967144	0.0128075	-0.099403
115320	28/09/2018--20:32:00	28.41	110	0.967144	-0.0923656	-0.099403
115380	28/09/2018--20:33:00	28.54	94	0.951783	-0.0472914	-0.099403
115440	28/09/2018--20:34:00	28.65	57	0.982506	-0.0022172	-0.247787
115500	28/09/2018--20:35:00	28.87	28	0.951783	0.0879312	-0.143918
115560	28/09/2018--20:36:00	28.95	59	101.323	-0.0022172	-0.099403
115620	28/09/2018--20:37:00	29.03	72	0.905698	-0.0172419	-0.0400492
115680	28/09/2018--20:38:00	29.09	222	0.828889	0.0879312	-0.0252108
115740	28/09/2018--20:39:00	29.06	196	0.997868	0.163055	-0.0845645
115800	28/09/2018--20:40:00	29.11	211	0.982506	-0.0322667	-0.158757
115860	28/09/2018--20:41:00	29.09	170	0.967144	-0.10739	-0.099403
115920	28/09/2018--20:42:00	29.14	85	0.951783	-0.0773409	-0.336818
115980	28/09/2018--20:43:00	29.2	6	0.890336	-0.0472914	-0.41101
116040	28/09/2018--20:44:00	29.21	10	0.844251	-0.13744	-0.485202
116100	28/09/2018--20:45:00	29.26	296	0.890336	-0.0773409	-0.41101
116160	28/09/2018--20:46:00	29.38	159	0.905698	-0.257638	-0.0697261
116220	28/09/2018--20:47:00	29.36	186	0.859612	-0.152465	-0.455525
116280	28/09/2018--20:48:00	29.11	904	0.874974	-0.0623162	-0.232949
116340	28/09/2018--20:49:00	29.01	94	0.675272	-0.0322667	-0.707779
116400	28/09/2018--20:50:00	29.05	16	0.936421	-0.0773409	-0.32198
116460	28/09/2018--20:51:00	29.11	118	0.997868	0.0128075	-0.114241
116520	28/09/2018--20:52:00	29.11	353	11.054	0.0278323	-0.0845645
116580	28/09/2018--20:53:00	28.92	440	0.967144	-0.167489	-0.0845645
116640	28/09/2018--20:54:00	28.79	347	0.982506	-0.0022172	-0.12908
116700	28/09/2018--20:55:00	28.71	389	0.997868	-0.0923656	-0.0697261
116760	28/09/2018--20:56:00	28.76	194	0.967144	-0.0923656	-0.0845645
116820	28/09/2018--20:57:00	28.89	146	0.214422	0.343352	0.954126
116880	28/09/2018--20:58:00	28.94	31	0.905698	0.0578818	0.464458
116940	28/09/2018--20:59:00	29.02	14	0.890336	0.0578818	0.464458
117000	28/09/2018--21:00:00	29.14	10	0.828889	0.283253	0.508973
117060	28/09/2018--21:01:00	29.21	33	0.982506	-0.0322667	0.212204
117120	28/09/2018--21:02:00	29.37	7	0.951783	0.0278323	0.330912
117180	28/09/2018--21:03:00	29.45	3	0.967144	0.0729065	0.301235
117240	28/09/2018--21:04:00	29.48	0	0.936421	0.117981	0.34575
117300	28/09/2018--21:05:00	29.45	4	0.997868	0.0128075	0.0934967
117360	28/09/2018--21:06:00	29.44	16	0.967144	-0.0923656	0.197366
117420	28/09/2018--21:07:00	29.55	241	0.951783	-0.227588	-0.114241
117480	28/09/2018--21:08:00	29.66	196	0.859612	-0.272663	-0.099403
117540	28/09/2018--21:09:00	29.33	285	0.951783	-0.197539	-0.0400492
117600	28/09/2018--21:10:00	28.74	208	102.859	-0.0923656	-0.0103724
117660	28/09/2018--21:11:00	28.07	680	0.767442	-0.0172419	-0.0400492
117720	28/09/2018--21:12:00	28.11	698	104.395	-0.212564	-0.0252108
117780	28/09/2018--21:13:00	28.46	327	104.395	-0.122415	-0.0845645
117840	28/09/2018--21:14:00	28.66	294	104.395	-0.10739	-0.0697261
117900	28/09/2018--21:15:00	28.78	230	0.690634	-0.0322667	-0.0103724
117960	28/09/2018--21:16:00	28.92	208	0.967144	0.133005	-0.0697261
118020	28/09/2018--21:17:00	29.14	211	0.828889	0.418476	0.464458
118080	28/09/2018--21:18:00	29.73	49	0.982506	-0.0322667	-0.0548877
118140	28/09/2018--21:19:00	30.04	432	0.828889	-0.122415	-0.0697261
118200	28/09/2018--21:20:00	29.66	566	0.936421	-0.242613	-0.173595
118260	28/09/2018--21:21:00	29.48	371	0.982506	-0.152465	-0.143918
118320	28/09/2018--21:22:00	29.26	250	118.221	0.253203	0.316073
118380	28/09/2018--21:23:00	29.2	168	0.905698	-0.0172419	0.449619
118440	28/09/2018--21:24:00	29.13	398	102.859	0.14803	-0.0252108
118500	28/09/2018--21:25:00	29.04	454	101.323	0.0128075	-0.0252108
118560	28/09/2018--21:26:00	28.99	227	0.982506	0.0729065	-0.114241
118620	28/09/2018--21:27:00	28.93	382	0.982506	-0.182514	-0.0697261
118680	28/09/2018--21:28:00	28.84	547	102.859	-0.122415	-0.0400492
118740	28/09/2018--21:29:00	28.78	394	107.468	0.102956	-0.099403
118800	28/09/2018--21:30:00	28.71	356	102.859	-0.0773409	-0.0845645
118860	28/09/2018--21:31:00	28.62	395	109.004	-0.152465	-0.0697261
118920	28/09/2018--21:32:00	28.59	435	0.721357	0.0278323	0.00446607
118980	28/09/2018--21:33:00	28.69	167	109.004	-0.0022172	0.0193045
119040	28/09/2018--21:34:00	28.69	288	0.982506	-0.0172419	-0.0845645
119100	28/09/2018--21:35:00	28.74	243	0.997868	-0.0022172	0.0934967
119160	28/09/2018--21:36:00	28.73	106	0.921059	-0.167489	-0.0103724
119220	28/09/2018--21:37:00	28.67	292	13.051	-0.227588	-0.0548877
119280	28/09/2018--21:38:00	28.58	90	101.323	0.0278323	-0.0845645
119340	28/09/2018--21:39:00	28.57	40	0.982506	-0.122415	-0.0103724
119400	28/09/2018--21:40:00	28.47	261	0.997868	-0.0322667	-0.0400492
119460	28/09/2018--21:41:00	28.46	221	101.323	-0.0773409	-0.0548877
119520	28/09/2018--21:42:00	28.44	485	118.221	0.163055	-0.0697261
119580	28/09/2018--21:43:00	28.36	296	0.967144	0.163055	-0.21811
119640	28/09/2018--21:44:00	28.48	531	0.967144	0.042857	-0.114241
119700	28/09/2018--21:45:00	28.53	391	0.506294	-0.498034	-0.678102
119760	28/09/2018--21:46:00	28.94	13	0.613826	-0.287687	-0.678102
119820	28/09/2018--21:47:00	29.36	2	0.905698	-0.13744	-0.366495
119880	28/09/2018--21:48:00	29.69	2	0.629187	-0.13744	-0.737456
119940	28/09/2018--21:49:00	29.9	3	0.414124	-0.858627	-0.173595
120000	28/09/2018--21:50:00	29.96	23	0.798166	-0.467984	-0.292303
120060	28/09/2018--21:51:00	29.96	0	0.905698	-0.302712	-0.203272
120120	28/09/2018--21:52:00	29.94	0	0.936421	-0.212564	-0.232949
120180	28/09/2018--21:53:00	29.98	0	0.951783	-0.167489	-0.21811
120240	28/09/2018--21:54:00	30	0	0.967144	-0.122415	-0.188434
120300	28/09/2018--21:55:00	30.04	0	0.967144	-0.122415	-0.173595
120360	28/09/2018--21:56:00	30.09	0	0.951783	-0.167489	-0.203272
120420	28/09/2018--21:57:00	30.15	0	0.967144	-0.152465	-0.203272
120480	28/09/2018--21:58:00	30.21	0	0.967144	-0.167489	-0.158757
120540	28/09/2018--21:59:00	30.23	0	0.967144	-0.167489	-0.158757
120600	28/09/2018--22:00:00	30.3	0	0.967144	-0.182514	-0.173595
120660	28/09/2018--22:01:00	30.32	0	0.951783	-0.167489	-0.173595
120720	28/09/2018--22:02:00	30.38	0	0.967144	-0.152465	-0.158757
120780	28/09/2018--22:03:00	30.39	121	0.967144	-0.167489	-0.0548877
120840	28/09/2018--22:04:00	30.11	377	0.967144	0.238179	-0.0697261
120900	28/09/2018--22:05:00	29.84	377	0.982506	0.0278323	-0.158757
120960	28/09/2018--22:06:00	29.59	151	0.997868	0.0128075	-0.114241
121020	28/09/2018--22:07:00	29.4	273	0.982506	0.133005	-0.158757
121080	28/09/2018--22:08:00	29.21	256	0.982506	-0.167489	-0.158757
121140	28/09/2018--22:09:00	29.06	313	112.076	0.208129	0.464458
121200	28/09/2018--22:10:00	29.01	339	0.982506	0.102956	-0.158757
121260	28/09/2018--22:11:00	29.14	279	0.982506	-0.0022172	-0.143918
121320	28/09/2018--22:12:00	29	256	0.921059	0.313302	-0.262626
121380	28/09/2018--22:13:00	28.57	403	0.997868	0.0278323	-0.0548877
121440	28/09/2018--22:14:00	28.77	326	101.323	-0.0172419	-0.0252108
121500	28/09/2018--22:15:00	29.02	322	101.323	0.0128075	-0.0548877
121560	28/09/2018--22:16:00	29.11	258	0.997868	0.042857	-0.12908
121620	28/09/2018--22:17:00	29.39	187	0.982506	0.102956	-0.203272
121680	28/09/2018--22:18:00	29.63	121	0.890336	0.117981	-0.0845645
121740	28/09/2018--22:19:00	29.83	266	0.890336	0.0729065	-0.32198
121800	28/09/2018--22:20:00	29.8	164	0.967144	-0.10739	0.0341429
121860	28/09/2018--22:21:00	29.71	95	0.982506	-0.0773409	-0.0103724
121920	28/09/2018--22:22:00	29.62	29	104.395	0.0729065	-0.0400492
121980	28/09/2018--22:23:00	29.6	225	0.767442	-0.0472914	-0.0548877
122040	28/09/2018--22:24:00	29.5	334	109.004	-0.0773409	-0.099403
122100	28/09/2018--22:25:00	29.41	146	0.997868	-0.0322667	-0.0548877
122160	28/09/2018--22:26:00	29.36	221	0.997868	0.0128075	-0.0697261
122220	28/09/2018--22:27:00	29.61	119	0.859612	-0.0172419	-0.143918
122280	28/09/2018--22:28:00	29.93	44	0.997868	0.0128075	-0.099403
122340	28/09/2018--22:29:00	30.07	62	101.323	0.042857	-0.0697261
122400	28/09/2018--22:30:00	30.08	175	101.323	0.102956	-0.114241
122460	28/09/2018--22:31:00	30.02	96	0.997868	-0.0322667	-0.099403
122520	28/09/2018--22:32:00	29.86	11	0.997868	-0.10739	-0.099403
122580	28/09/2018--22:33:00	29.74	26	0.982506	0.0128075	-0.12908
122640	28/09/2018--22:34:00	29.71	176	0.905698	-0.10739	-0.0252108
122700	28/09/2018--22:35:00	29.64	11	0.997868	0.0278323	-0.0845645
122760	28/09/2018--22:36:00	29.54	19	0.967144	0.0278323	-0.0103724
122820	28/09/2018--22:37:00	29.5	35	0.813527	-0.0172419	0.301235
122880	28/09/2018--22:38:00	29.54	248	101.323	0.0128075	-0.114241
122940	28/09/2018--22:39:00	29.44	251	0.997868	-0.0623162	-0.0400492
123000	28/09/2018--22:40:00	29.26	310	101.323	0.0128075	-0.0548877
123060	28/09/2018--22:41:00	29.15	160	0.967144	-0.0623162	-0.0548877
123120	28/09/2018--22:42:00	29.46	113	0.921059	0.14803	-0.12908
123180	28/09/2018--22:43:00	29.6	107	0.997868	0.117981	-0.0400492
123240	28/09/2018--22:44:00	29.49	219	101.323	-0.0022172	-0.0400492
123300	28/09/2018--22:45:00	29.36	144	0.982506	-0.152465	-0.173595
123360	28/09/2018--22:46:00	29.13	286	0.967144	-0.10739	-0.21811
123420	28/09/2018--22:47:00	29.32	465	102.859	0.117981	-0.0400492
123480	28/09/2018--22:48:00	30.69	321	0.997868	0.042857	-0.0548877
123540	28/09/2018--22:49:00	30.9	84	101.323	0.0879312	-0.0252108
123600	28/09/2018--22:50:00	30.54	537	0.967144	-0.167489	-0.0400492
123660	28/09/2018--22:51:00	30.14	312	0.982506	-0.0022172	-0.203272
123720	28/09/2018--22:52:00	30.02	4	0.967144	0.117981	-0.158757
123780	28/09/2018--22:53:00	29.96	8	0.967144	0.133005	-0.21811
123840	28/09/2018--22:54:00	30.02	200	102.859	0.0128075	-0.0103724
123900	28/09/2018--22:55:00	30.14	370	101.323	-0.0172419	-0.0400492
123960	28/09/2018--22:56:00	30.18	311	0.997868	-0.0172419	-0.0252108
124020	28/09/2018--22:57:00	30.26	330	0.951783	-0.0172419	-0.0252108
124080	28/09/2018--22:58:00	30.16	174	105.931	0.102956	-0.0845645
124140	28/09/2018--22:59:00	29.99	301	0.752081	-0.0172419	-0.0103724
124200	28/09/2018--23:00:00	29.77	282	102.859	0.133005	-0.0252108
124260	28/09/2018--23:01:00	29.57	272	0.905698	-0.0172419	-0.0400492
124320	28/09/2018--23:02:00	29.46	387	101.323	-0.317737	-0.0103724
124380	28/09/2018--23:03:00	29.3	446	0.951783	-0.0773409	-0.203272
124440	28/09/2018--23:04:00	29.24	156	0.997868	-0.0172419	-0.0103724
124500	28/09/2018--23:05:00	29.09	334	0.997868	-0.13744	0.138012
124560	28/09/2018--23:06:00	28.96	175	0.982506	-0.0623162	-0.0697261
124620	28/09/2018--23:07:00	28.98	522	0.905698	-0.0623162	0.0193045
124680	28/09/2018--23:08:00	29.44	422	0.997868	0.0278323	-0.099403
124740	28/09/2018--23:09:00	29.71	388	-0.369322	0.133005	-0.841325
124800	28/09/2018--23:10:00	29.82	337	0.890336	-0.302712	-0.0103724
124860	28/09/2018--23:11:00	29.8	489	0.936421	0.0879312	-0.0252108
124920	28/09/2018--23:12:00	29.62	478	101.323	0.0729065	-0.0845645
124980	28/09/2018--23:13:00	29.66	204	0.997868	0.133005	0.0341429
125040	28/09/2018--23:14:00	29.86	253	0.967144	-0.122415	-0.0103724
125100	28/09/2018--23:15:00	29.98	320	11.054	-0.0923656	0.00446607
125160	28/09/2018--23:16:00	30.23	181	0.997868	0.0278323	-0.0548877
125220	28/09/2018--23:17:00	30.32	225	0.967144	-0.0472914	0.301235
125280	28/09/2018--23:18:00	30.1	121	0.997868	-0.0472914	-0.0252108
125340	28/09/2018--23:19:00	29.89	87	0.997868	0.0578818	-0.0252108
125400	28/09/2018--23:20:00	29.57	178	0.982506	-0.10739	-0.099403
125460	28/09/2018--23:21:00	29.3	306	0.982506	0.283253	-0.277464
125520	28/09/2018--23:22:00	29.14	273	0.967144	-0.0923656	0.00446607
125580	28/09/2018--23:23:00	28.99	413	0.936421	0.0729065	-0.0400492
125640	28/09/2018--23:24:00	28.91	278	102.859	0.17808	-0.0252108
125700	28/09/2018--23:25:00	28.88	81	0.997868	0.0128075	-0.0400492
125760	28/09/2018--23:26:00	28.86	252	0.921059	-0.0773409	-0.12908
125820	28/09/2018--23:27:00	28.82	278	101.323	-0.0623162	-0.0103724
125880	28/09/2018--23:28:00	28.79	53	0.982506	-0.0322667	0.212204
125940	28/09/2018--23:29:00	28.89	109	102.859	0.14803	0.00446607
126000	28/09/2018--23:30:00	28.71	243	0.997868	0.0578818	-0.0548877
126060	28/09/2018--23:31:00	28.65	55	0.982506	-0.0623162	0.182527
126120	28/09/2018--23:32:00	28.68	91	105.931	-0.302712	-0.0103724
126180	28/09/2018--23:33:00	28.61	357	0.967144	0.0278323	-0.099403
126240	28/09/2018--23:34:00	28.61	227	102.859	-0.13744	-0.114241
126300	28/09/2018--23:35:00	28.66	179	0.982506	0.163055	-0.247787
126360	28/09/2018--23:36:00	28.8	53	0.905698	0.17808	-0.0697261
126420	28/09/2018--23:37:00	28.95	121	0.936421	0.163055	-0.0548877
126480	28/09/2018--23:38:00	28.8	165	0.844251	-0.0322667	0.553488
126540	28/09/2018--23:39:00	28.77	71	0.997868	-0.0623162	-0.0252108
126600	28/09/2018--23:40:00	28.67	61	0.997868	-0.0022172	-0.0400492
126660	28/09/2018--23:41:00	28.6	65	0.967144	-0.0172419	0.286396
126720	28/09/2018--23:42:00	28.53	354	0.982506	-0.182514	-0.0103724
126780	28/09/2018--23:43:00	28.3	653	0.997868	-0.10739	-0.099403
126840	28/09/2018--23:44:00	28.15	244	0.629187	-0.152465	-0.737456
126900	28/09/2018--23:45:00	28.37	0	0.644549	-0.122415	-0.737456
126960	28/09/2018--23:46:00	28.67	0	0.644549	-0.152465	-0.722617
127020	28/09/2018--23:47:00	28.92	0	0.644549	-0.10739	-0.722617
127080	28/09/2018--23:48:00	29.17	0	0.629187	-0.0623162	-0.752294
127140	28/09/2018--23:49:00	29.38	9	0.552379	-0.0022172	0.850257
127200	28/09/2018--23:50:00	29.35	247	0.967144	-0.167489	-0.099403
127260	28/09/2018--23:51:00	29.17	204	0.490932	-0.122415	0.879934
127320	28/09/2018--23:52:00	29.18	32	0.398762	-0.42291	0.82058
127380	28/09/2018--23:53:00	29.25	25	0.460209	0.102956	0.909611
127440	28/09/2018--23:54:00	29.32	22	0.56774	0.0278323	0.850257
127500	28/09/2018--23:55:00	29.45	263	0.429485	0.042857	0.924449
127560	28/09/2018--23:56:00	29.56	10	0.490932	0.163055	0.879934
127620	28/09/2018--23:57:00	29.6	342	0.967144	-0.0172419	-0.0548877
127680	28/09/2018--23:58:00	29.52	255	0.874974	0.0729065	-0.0697261
127740	28/09/2018--23:59:00	29.46	140	0.752081	-0.0472914	-0.633587
127800	29/09/2018--00:00:00	29.91	4	0.736719	-0.0623162	-0.663264
127860	29/09/2018--00:01:00	30.2	1	0.736719	-0.0172419	-0.648425
127920	29/09/2018--00:02:00	30.5	0	0.736719	-0.0623162	-0.648425
127980	29/09/2018--00:03:00	30.77	1	0.675272	-0.122415	-0.69294
128040	29/09/2018--00:04:00	30.93	0	0.721357	-0.0472914	-0.663264
128100	29/09/2018--00:05:00	31.05	2	0.736719	-0.0172419	-0.663264
128160	29/09/2018--00:06:00	31.16	1	0.736719	-0.0022172	-0.663264
128220	29/09/2018--00:07:00	31.29	0	0.736719	-0.0022172	-0.663264
128280	29/09/2018--00:08:00	31.35	5	0.721357	-0.0322667	-0.678102
128340	29/09/2018--00:09:00	31.4	0	0.736719	0.042857	-0.663264
128400	29/09/2018--00:10:00	31.53	1	0.736719	0.0278323	-0.648425
128460	29/09/2018--00:11:00	31.72	112	0.967144	-0.227588	0.00446607
128520	29/09/2018--00:12:00	31.48	240	0.997868	-0.0472914	-0.0252108
128580	29/09/2018--00:13:00	31.23	222	101.323	-0.0472914	-0.0400492
128640	29/09/2018--00:14:00	30.83	321	0.936421	-0.0322667	-0.366495
128700	29/09/2018--00:15:00	30.48	320	0.997868	0.0729065	-0.0548877
128760	29/09/2018--00:16:00	30.25	263	0.936421	-0.0923656	0.108335
128820	29/09/2018--00:17:00	29.83	374	0.982506	0.042857	-0.099403
128880	29/09/2018--00:18:00	29.8	15	0.997868	0.0128075	-0.114241
128940	29/09/2018--00:19:00	29.76	434	102.859	-0.152465	-0.0400492
129000	29/09/2018--00:20:00	29.58	444	11.054	0.0578818	-0.0252108
129060	29/09/2018--00:21:00	29.37	303	0.844251	0.0729065	0.00446607
129120	29/09/2018--00:22:00	29.12	488	0.828889	0.102956	0.0341429
129180	29/09/2018--00:23:00	28.94	572	0.967144	0.0578818	-0.0400492
129240	29/09/2018--00:24:00	28.85	655	104.395	0.163055	0.00446607
129300	29/09/2018--00:25:00	28.81	515	0.982506	-0.0472914	0.0193045
129360	29/09/2018--00:26:00	28.79	432	0.813527	-0.10739	-0.0252108
129420	29/09/2018--00:27:00	28.85	398	0.921059	-0.152465	-0.247787
129480	29/09/2018--00:28:00	29.11	0	0.951783	-0.152465	-0.232949
129540	29/09/2018--00:29:00	29.48	50	0.629187	0.133005	-0.767133
129600	29/09/2018--00:30:00	29.77	0	0.3834	0.163055	-0.900678
129660	29/09/2018--00:31:00	30.18	27	0.537017	-0.13744	-0.826486
129720	29/09/2018--00:32:00	30.73	0	0.521655	-0.152465	-0.811648
129780	29/09/2018--00:33:00	31.1	0	0.521655	-0.152465	-0.811648
129840	29/09/2018--00:34:00	31.34	0	0.521655	-0.152465	-0.811648
129900	29/09/2018--00:35:00	31.61	2	0.321953	-0.13744	-0.930355
129960	29/09/2018--00:36:00	31.94	4	0.275868	-0.13744	-0.945194
130020	29/09/2018--00:37:00	32.26	0	0.29123	-0.13744	-0.945194
130080	29/09/2018--00:38:00	32.48	0	0.29123	-0.13744	-0.945194
130140	29/09/2018--00:39:00	32.69	0	0.29123	-0.122415	-0.945194
130200	29/09/2018--00:40:00	32.88	0	0.29123	-0.13744	-0.945194
130260	29/09/2018--00:41:00	33.03	0	0.29123	-0.13744	-0.945194
130320	29/09/2018--00:42:00	33.17	0	0.29123	-0.13744	-0.945194
130380	29/09/2018--00:43:00	33.32	0	0.29123	-0.13744	-0.930355
130440	29/09/2018--00:44:00	33.43	0	0.29123	-0.13744	-0.945194
130500	29/09/2018--00:45:00	33.54	0	0.29123	-0.13744	-0.945194
130560	29/09/2018--00:46:00	33.66	0	0.29123	-0.13744	-0.945194
130620	29/09/2018--00:47:00	33.75	0	0.29123	-0.13744	-0.945194
130680	29/09/2018--00:48:00	33.84	0	0.29123	-0.13744	-0.945194
130740	29/09/2018--00:49:00	33.92	14	0.321953	-0.152465	-0.915517
130800	29/09/2018--00:50:00	34	0	0.321953	-0.152465	-0.930355
130860	29/09/2018--00:51:00	34.05	0	0.321953	-0.152465	-0.930355
130920	29/09/2018--00:52:00	34.11	0	0.321953	-0.152465	-0.930355
130980	29/09/2018--00:53:00	34.17	5	0.275868	-0.227588	-0.930355
131040	29/09/2018--00:54:00	34.24	0	0.260507	-0.227588	-0.930355
131100	29/09/2018--00:55:00	34.34	0	0.260507	-0.227588	-0.930355
131160	29/09/2018--00:56:00	34.36	0	0.260507	-0.227588	-0.930355
131220	29/09/2018--00:57:00	34.41	0	0.260507	-0.227588	-0.930355
131280	29/09/2018--00:58:00	34.47	0	0.260507	-0.227588	-0.930355
131340	29/09/2018--00:59:00	34.51	0	0.260507	-0.227588	-0.930355
131400	29/09/2018--01:00:00	34.56	0	0.260507	-0.227588	-0.930355
131460	29/09/2018--01:01:00	34.6	0	0.260507	-0.227588	-0.930355
131520	29/09/2018--01:02:00	34.64	0	0.260507	-0.227588	-0.930355
131580	29/09/2018--01:03:00	34.7	1	0.275868	-0.227588	-0.930355
131640	29/09/2018--01:04:00	34.73	0	0.275868	-0.227588	-0.930355
131700	29/09/2018--01:05:00	34.76	0	0.275868	-0.227588	-0.930355
131760	29/09/2018--01:06:00	34.8	0	0.275868	-0.227588	-0.930355
131820	29/09/2018--01:07:00	34.83	0	0.275868	-0.227588	-0.930355
131880	29/09/2018--01:08:00	34.88	0	0.275868	-0.227588	-0.930355
131940	29/09/2018--01:09:00	34.9	0	0.260507	-0.227588	-0.930355
132000	29/09/2018--01:10:00	34.94	0	0.275868	-0.227588	-0.930355
132060	29/09/2018--01:11:00	34.96	0	0.260507	-0.227588	-0.915517
132120	29/09/2018--01:12:00	34.98	0	0.260507	-0.227588	-0.930355
132180	29/09/2018--01:13:00	35.02	0	0.275868	-0.227588	-0.930355
132240	29/09/2018--01:14:00	35.07	0	0.275868	-0.227588	-0.930355
132300	29/09/2018--01:15:00	35.1	0	0.275868	-0.227588	-0.930355
132360	29/09/2018--01:16:00	35.12	0	0.275868	-0.227588	-0.930355
132420	29/09/2018--01:17:00	35.15	0	0.275868	-0.227588	-0.930355
132480	29/09/2018--01:18:00	35.18	0	0.275868	-0.227588	-0.930355
132540	29/09/2018--01:19:00	35.2	0	0.260507	-0.227588	-0.930355
132600	29/09/2018--01:20:00	35.25	0	0.260507	-0.227588	-0.915517
132660	29/09/2018--01:21:00	35.26	0	0.275868	-0.227588	-0.930355
132720	29/09/2018--01:22:00	35.3	0	0.275868	-0.227588	-0.930355
132780	29/09/2018--01:23:00	35.32	0	0.275868	-0.227588	-0.930355
132840	29/09/2018--01:24:00	35.35	0	0.275868	-0.227588	-0.930355
132900	29/09/2018--01:25:00	35.37	0	0.260507	-0.227588	-0.930355
132960	29/09/2018--01:26:00	35.41	0	0.275868	-0.227588	-0.930355
133020	29/09/2018--01:27:00	35.43	0	0.260507	-0.227588	-0.930355
133080	29/09/2018--01:28:00	35.46	0	0.260507	-0.227588	-0.930355
133140	29/09/2018--01:29:00	35.5	0	0.275868	-0.227588	-0.930355
133200	29/09/2018--01:30:00	35.53	0	0.275868	-0.227588	-0.930355
133260	29/09/2018--01:31:00	35.54	0	0.306592	-0.182514	-0.930355
133320	29/09/2018--01:32:00	35.6	0	0.47557	-0.287687	-0.811648
133380	29/09/2018--01:33:00	35.63	0	0.306592	-0.272663	-0.900678
133440	29/09/2018--01:34:00	35.66	0	0.29123	-0.257638	-0.915517
133500	29/09/2018--01:35:00	35.7	0	0.29123	-0.272663	-0.915517
133560	29/09/2018--01:36:00	35.73	0	0.29123	-0.257638	-0.915517
133620	29/09/2018--01:37:00	35.74	0	0.29123	-0.257638	-0.915517
133680	29/09/2018--01:38:00	35.77	0	0.29123	-0.257638	-0.915517
133740	29/09/2018--01:39:00	35.78	0	0.29123	-0.257638	-0.915517
133800	29/09/2018--01:40:00	35.79	0	0.29123	-0.257638	-0.915517
133860	29/09/2018--01:41:00	35.79	0	0.29123	-0.257638	-0.915517
133920	29/09/2018--01:42:00	35.78	0	0.29123	-0.257638	-0.915517
133980	29/09/2018--01:43:00	35.78	0	0.29123	-0.257638	-0.915517
134040	29/09/2018--01:44:00	35.8	0	0.29123	-0.257638	-0.915517
134100	29/09/2018--01:45:00	35.79	0	0.29123	-0.257638	-0.915517
134160	29/09/2018--01:46:00	35.76	0	0.29123	-0.257638	-0.915517
134220	29/09/2018--01:47:00	35.79	0	0.29123	-0.257638	-0.915517
134280	29/09/2018--01:48:00	35.78	0	0.29123	-0.257638	-0.915517
134340	29/09/2018--01:49:00	35.77	0	0.29123	-0.257638	-0.915517
134400	29/09/2018--01:50:00	35.77	0	0.29123	-0.257638	-0.915517
134460	29/09/2018--01:51:00	35.79	0	0.29123	-0.257638	-0.915517
134520	29/09/2018--01:52:00	35.76	0	0.29123	-0.257638	-0.915517
134580	29/09/2018--01:53:00	35.77	0	0.29123	-0.257638	-0.915517
134640	29/09/2018--01:54:00	35.75	0	0.29123	-0.257638	-0.915517
134700	29/09/2018--01:55:00	35.76	0	0.29123	-0.272663	-0.915517
134760	29/09/2018--01:56:00	35.75	0	0.275868	-0.257638	-0.915517
134820	29/09/2018--01:57:00	35.75	0	0.29123	-0.257638	-0.915517
134880	29/09/2018--01:58:00	35.76	0	0.29123	-0.257638	-0.915517
134940	29/09/2018--01:59:00	35.76	0	0.29123	-0.257638	-0.915517
135000	29/09/2018--02:00:00	35.77	1	0.29123	-0.227588	-0.915517
135060	29/09/2018--02:01:00	35.78	0	0.306592	-0.227588	-0.915517
135120	29/09/2018--02:02:00	35.76	0	0.306592	-0.227588	-0.915517
135180	29/09/2018--02:03:00	35.75	0	0.29123	-0.212564	-0.930355
135240	29/09/2018--02:04:00	35.75	0	0.29123	-0.212564	-0.930355
135300	29/09/2018--02:05:00	35.75	0	0.29123	-0.212564	-0.915517
135360	29/09/2018--02:06:00	35.78	4	0.275868	-0.182514	-0.945194
135420	29/09/2018--02:07:00	35.77	0	0.275868	-0.182514	-0.930355
135480	29/09/2018--02:08:00	35.78	0	0.275868	-0.182514	-0.930355
135540	29/09/2018--02:09:00	35.76	0	0.275868	-0.182514	-0.930355
135600	29/09/2018--02:10:00	35.79	0	0.275868	-0.227588	-0.930355
135660	29/09/2018--02:11:00	35.77	0	0.275868	-0.242613	-0.915517
135720	29/09/2018--02:12:00	35.8	0	0.275868	-0.242613	-0.915517
135780	29/09/2018--02:13:00	35.78	0	0.275868	-0.242613	-0.915517
135840	29/09/2018--02:14:00	35.78	0	0.275868	-0.242613	-0.915517
135900	29/09/2018--02:15:00	35.78	0	0.275868	-0.227588	-0.930355
135960	29/09/2018--02:16:00	35.79	0	0.275868	-0.242613	-0.930355
136020	29/09/2018--02:17:00	35.81	0	0.275868	-0.242613	-0.930355
136080	29/09/2018--02:18:00	35.8	0	0.275868	-0.242613	-0.930355
136140	29/09/2018--02:19:00	35.81	0	0.275868	-0.227588	-0.930355
136200	29/09/2018--02:20:00	35.82	0	0.275868	-0.242613	-0.930355
136260	29/09/2018--02:21:00	35.83	0	0.275868	-0.242613	-0.915517
136320	29/09/2018--02:22:00	35.84	0	0.275868	-0.242613	-0.930355
136380	29/09/2018--02:23:00	35.84	0	0.275868	-0.242613	-0.915517
136440	29/09/2018--02:24:00	35.83	0	0.275868	-0.242613	-0.930355
136500	29/09/2018--02:25:00	35.86	0	0.275868	-0.242613	-0.930355
136560	29/09/2018--02:26:00	35.88	0	0.275868	-0.242613	-0.930355
136620	29/09/2018--02:27:00	35.9	0	0.275868	-0.242613	-0.930355
136680	29/09/2018--02:28:00	35.9	0	0.275868	-0.242613	-0.930355
136740	29/09/2018--02:29:00	35.91	0	0.275868	-0.242613	-0.915517
136800	29/09/2018--02:30:00	35.91	0	0.275868	-0.242613	-0.930355
136860	29/09/2018--02:31:00	35.93	0	0.275868	-0.242613	-0.930355
136920	29/09/2018--02:32:00	35.96	0	0.275868	-0.242613	-0.930355
136980	29/09/2018--02:33:00	35.96	0	0.275868	-0.242613	-0.930355
137040	29/09/2018--02:34:00	35.96	0	0.275868	-0.242613	-0.915517
137100	29/09/2018--02:35:00	35.97	0	0.321953	-0.197539	-0.900678
137160	29/09/2018--02:36:00	35.99	1	0.29123	-0.167489	-0.930355
137220	29/09/2018--02:37:00	35.98	3	0.321953	-0.167489	-0.930355
137280	29/09/2018--02:38:00	35.98	0	0.321953	-0.167489	-0.930355
137340	29/09/2018--02:39:00	35.98	0	0.29123	-0.197539	-0.930355
137400	29/09/2018--02:40:00	36	0	0.29123	-0.197539	-0.930355
137460	29/09/2018--02:41:00	36	0	0.29123	-0.167489	-0.930355
137520	29/09/2018--02:42:00	35.98	0	0.29123	-0.167489	-0.930355
137580	29/09/2018--02:43:00	35.99	0	0.306592	-0.167489	-0.930355
137640	29/09/2018--02:44:00	35.99	2	0.275868	-0.212564	-0.930355
137700	29/09/2018--02:45:00	35.97	0	0.275868	-0.212564	-0.930355
137760	29/09/2018--02:46:00	35.99	0	0.275868	-0.212564	-0.930355
137820	29/09/2018--02:47:00	35.96	0	0.275868	-0.212564	-0.930355
137880	29/09/2018--02:48:00	35.95	18	0.0147198	0.223154	0.983803
137940	29/09/2018--02:49:00	35.33	0	0.0147198	0.208129	0.998641
138000	29/09/2018--02:50:00	34.72	0	-0.000641888	0.208129	0.983803
138060	29/09/2018--02:51:00	34.21	0	-0.000641888	0.208129	0.983803
138120	29/09/2018--02:52:00	33.75	0	-0.000641888	0.208129	0.983803
138180	29/09/2018--02:53:00	33.37	0	-0.000641888	0.193104	0.998641
138240	29/09/2018--02:54:00	33.08	0	-0.000641888	0.193104	0.998641
138300	29/09/2018--02:55:00	32.78	0	-0.000641888	0.193104	0.983803
138360	29/09/2018--02:56:00	32.57	0	-0.000641888	0.193104	0.983803
138420	29/09/2018--02:57:00	32.38	0	-0.000641888	0.193104	0.983803
138480	29/09/2018--02:58:00	32.25	0	0.0915282	0.163055	0.998641
138540	29/09/2018--02:59:00	32.1	1	0.0454432	0.17808	0.998641
138600	29/09/2018--03:00:00	32	0	0.0300815	0.17808	0.998641
138660	29/09/2018--03:01:00	31.92	0	0.0300815	0.17808	0.998641
138720	29/09/2018--03:02:00	31.84	0	0.0300815	0.193104	0.983803
138780	29/09/2018--03:03:00	31.77	0	0.0300815	0.17808	0.983803
138840	29/09/2018--03:04:00	31.72	0	0.0300815	0.17808	0.998641
138900	29/09/2018--03:05:00	31.68	0	0.0300815	0.193104	0.998641
138960	29/09/2018--03:06:00	31.64	1	0.0761665	0.163055	0.998641
139020	29/09/2018--03:07:00	31.61	0	0.10689	0.163055	0.998641
139080	29/09/2018--03:08:00	31.55	0	0.10689	0.163055	0.998641
139140	29/09/2018--03:09:00	31.52	0	0.122252	0.163055	0.983803
139200	29/09/2018--03:10:00	31.5	0	0.137613	0.14803	0.998641
139260	29/09/2018--03:11:00	31.45	0	0.137613	0.163055	0.998641
139320	29/09/2018--03:12:00	31.42	0	0.137613	0.14803	0.983803
139380	29/09/2018--03:13:00	31.41	0	0.137613	0.14803	0.998641
139440	29/09/2018--03:14:00	31.39	0	0.152975	0.14803	0.983803
139500	29/09/2018--03:15:00	31.38	0	0.168337	0.14803	0.983803
139560	29/09/2018--03:16:00	31.34	0	0.168337	0.14803	0.983803
139620	29/09/2018--03:17:00	31.33	0	0.168337	0.133005	0.983803
139680	29/09/2018--03:18:00	31.31	0	0.168337	0.14803	0.983803
139740	29/09/2018--03:19:00	31.28	0	0.168337	0.133005	0.998641
139800	29/09/2018--03:20:00	31.29	0	0.183698	0.133005	0.983803
139860	29/09/2018--03:21:00	31.3	0	0.183698	0.133005	0.983803
139920	29/09/2018--03:22:00	31.28	0	0.183698	0.133005	0.983803
139980	29/09/2018--03:23:00	31.27	0	0.183698	0.133005	0.983803
140040	29/09/2018--03:24:00	31.24	0	0.183698	0.133005	0.983803
140100	29/09/2018--03:25:00	31.27	0	0.19906	0.133005	0.983803
140160	29/09/2018--03:26:00	31.25	0	0.19906	0.133005	0.983803
140220	29/09/2018--03:27:00	31.23	0	0.19906	0.133005	0.983803
140280	29/09/2018--03:28:00	31.25	0	0.260507	0.193104	0.968964
140340	29/09/2018--03:29:00	31.24	8	0.245145	-0.0322667	-0.974871
140400	29/09/2018--03:30:00	31.57	0	0.245145	-0.0322667	-0.974871
140460	29/09/2018--03:31:00	31.87	0	0.245145	-0.0322667	-0.974871
140520	29/09/2018--03:32:00	32.15	0	0.245145	-0.0322667	-0.960032
140580	29/09/2018--03:33:00	32.38	0	0.229783	-0.0322667	-0.960032
140640	29/09/2018--03:34:00	32.61	0	0.229783	-0.0322667	-0.960032
140700	29/09/2018--03:35:00	32.8	0	0.229783	-0.0322667	-0.974871
140760	29/09/2018--03:36:00	32.94	0	0.229783	-0.0322667	-0.960032
140820	29/09/2018--03:37:00	33.09	0	0.245145	-0.0172419	-0.974871
140880	29/09/2018--03:38:00	33.22	0	0.245145	-0.0322667	-0.960032
140940	29/09/2018--03:39:00	33.33	0	0.245145	-0.0322667	-0.960032
141000	29/09/2018--03:40:00	33.43	0	0.245145	-0.0322667	-0.974871
141060	29/09/2018--03:41:00	33.52	0	0.245145	-0.0322667	-0.974871
141120	29/09/2018--03:42:00	33.61	0	0.245145	-0.0322667	-0.960032
141180	29/09/2018--03:43:00	33.69	0	0.245145	-0.0322667	-0.974871
141240	29/09/2018--03:44:00	33.76	0	0.245145	-0.0322667	-0.974871
141300	29/09/2018--03:45:00	33.86	0	0.245145	-0.0322667	-0.960032
141360	29/09/2018--03:46:00	33.9	0	0.245145	-0.0322667	-0.960032
141420	29/09/2018--03:47:00	33.99	0	0.245145	-0.0322667	-0.960032
141480	29/09/2018--03:48:00	34.04	0	0.245145	-0.0322667	-0.974871
141540	29/09/2018--03:49:00	34.1	0	0.245145	-0.0322667	-0.960032
141600	29/09/2018--03:50:00	34.15	0	0.245145	-0.0322667	-0.960032
141660	29/09/2018--03:51:00	34.22	0	0.245145	-0.0322667	-0.960032
141720	29/09/2018--03:52:00	34.27	0	0.245145	-0.0322667	-0.974871
141780	29/09/2018--03:53:00	34.31	0	0.245145	-0.0322667	-0.960032
141840	29/09/2018--03:54:00	34.38	0	0.245145	-0.0322667	-0.960032
141900	29/09/2018--03:55:00	34.41	0	0.245145	-0.0322667	-0.960032
141960	29/09/2018--03:56:00	34.28	11	0.0454432	0.208129	0.983803
142020	29/09/2018--03:57:00	33.86	0	0.0300815	0.208129	0.983803
142080	29/09/2018--03:58:00	33.41	0	0.0300815	0.208129	0.983803
142140	29/09/2018--03:59:00	33.03	0	0.0300815	0.223154	0.983803
142200	29/09/2018--04:00:00	32.72	0	0.0300815	0.223154	0.983803
142260	29/09/2018--04:01:00	32.48	0	0.0454432	0.208129	0.983803
142320	29/09/2018--04:02:00	32.25	0	0.0147198	0.208129	0.983803
142380	29/09/2018--04:03:00	31.96	15	0.321953	0.0278323	-0.945194
142440	29/09/2018--04:04:00	32.04	2	0.306592	0.0128075	-0.945194
142500	29/09/2018--04:05:00	32.28	0	0.306592	0.0128075	-0.945194
142560	29/09/2018--04:06:00	32.4	18	0.0915282	0.193104	0.983803
142620	29/09/2018--04:07:00	32.2	38	-0.16962	0.163055	0.983803
142680	29/09/2018--04:08:00	32.02	0	-0.184982	0.163055	0.983803
142740	29/09/2018--04:09:00	31.8	0	-0.16962	0.163055	0.983803
142800	29/09/2018--04:10:00	31.57	0	-0.154259	0.163055	0.983803
142860	29/09/2018--04:11:00	31.37	0	-0.16962	0.163055	0.983803
142920	29/09/2018--04:12:00	31.31	23	-0.184982	0.163055	0.983803
142980	29/09/2018--04:13:00	31.27	0	-0.184982	0.14803	0.983803
143040	29/09/2018--04:14:00	31.07	8	0.275868	-0.122415	-0.945194
143100	29/09/2018--04:15:00	31.29	0	0.275868	-0.122415	-0.945194
143160	29/09/2018--04:16:00	31.54	0	0.275868	-0.122415	-0.945194
143220	29/09/2018--04:17:00	31.78	0	0.275868	-0.13744	-0.945194
143280	29/09/2018--04:18:00	32.02	0	0.275868	-0.13744	-0.945194
143340	29/09/2018--04:19:00	32.23	0	0.275868	-0.122415	-0.945194
143400	29/09/2018--04:20:00	32.41	0	0.275868	-0.122415	-0.945194
143460	29/09/2018--04:21:00	32.58	0	0.275868	-0.122415	-0.945194
143520	29/09/2018--04:22:00	32.72	0	0.275868	-0.13744	-0.945194
143580	29/09/2018--04:23:00	32.84	0	0.275868	-0.13744	-0.945194
143640	29/09/2018--04:24:00	32.98	0	0.275868	-0.122415	-0.945194
143700	29/09/2018--04:25:00	33.09	0	0.275868	-0.122415	-0.945194
143760	29/09/2018--04:26:00	33.16	0	0.275868	-0.13744	-0.945194
143820	29/09/2018--04:27:00	33.27	0	0.275868	-0.122415	-0.945194
143880	29/09/2018--04:28:00	33.36	0	0.275868	-0.122415	-0.945194
143940	29/09/2018--04:29:00	33.43	0	0.275868	-0.122415	-0.945194
144000	29/09/2018--04:30:00	33.5	0	0.275868	-0.13744	-0.945194
144060	29/09/2018--04:31:00	33.56	0	0.275868	-0.13744	-0.960032
144120	29/09/2018--04:32:00	33.64	0	0.275868	-0.13744	-0.945194
144180	29/09/2018--04:33:00	33.7	0	0.275868	-0.13744	-0.945194
144240	29/09/2018--04:34:00	33.76	0	0.275868	-0.13744	-0.945194
144300	29/09/2018--04:35:00	33.82	0	0.275868	-0.13744	-0.945194
144360	29/09/2018--04:36:00	33.87	0	0.275868	-0.13744	-0.945194
144420	29/09/2018--04:37:00	33.91	0	0.275868	-0.13744	-0.945194
144480	29/09/2018--04:38:00	33.94	0	0.29123	-0.13744	-0.945194
144540	29/09/2018--04:39:00	33.99	0	0.29123	-0.13744	-0.945194
144600	29/09/2018--04:40:00	34	148	0.782804	0.14803	-0.574233
144660	29/09/2018--04:41:00	33.96	136	0.183698	0.238179	0.968964
144720	29/09/2018--04:42:00	34.08	0	0.183698	0.238179	0.968964
144780	29/09/2018--04:43:00	34.18	0	0.183698	0.238179	0.968964
144840	29/09/2018--04:44:00	34.26	0	0.183698	0.238179	0.968964
144900	29/09/2018--04:45:00	34.34	0	0.183698	0.238179	0.968964
144960	29/09/2018--04:46:00	34.39	0	0.183698	0.223154	0.968964
145020	29/09/2018--04:47:00	34.45	0	0.183698	0.238179	0.968964
145080	29/09/2018--04:48:00	34.5	0	0.183698	0.238179	0.968964
145140	29/09/2018--04:49:00	34.55	0	0.183698	0.238179	0.968964
145200	29/09/2018--04:50:00	34.61	0	0.183698	0.238179	0.968964
145260	29/09/2018--04:51:00	34.63	0	0.183698	0.238179	0.968964
145320	29/09/2018--04:52:00	34.69	0	0.183698	0.238179	0.968964
145380	29/09/2018--04:53:00	34.73	0	0.183698	0.238179	0.968964
145440	29/09/2018--04:54:00	34.79	0	0.183698	0.223154	0.968964
145500	29/09/2018--04:55:00	34.8	0	0.183698	0.238179	0.968964
145560	29/09/2018--04:56:00	34.83	0	0.183698	0.238179	0.968964
145620	29/09/2018--04:57:00	34.89	0	0.183698	0.238179	0.968964
145680	29/09/2018--04:58:00	34.93	0	0.183698	0.238179	0.968964
145740	29/09/2018--04:59:00	34.96	0	0.183698	0.238179	0.968964
145800	29/09/2018--05:00:00	34.99	0	0.183698	0.223154	0.968964
