# Supplementary material for: A randomized cross-over trial investigating differences in 24-h personal air and skin temperatures using wearable sensors between two climatologically contrasting settings
Source: Sci Rep. 2021 Nov 10;11:22020. doi: 10.1038/s41598-021-01180-y (PMC8580978; doi:10.1038/s41598-021-01180-y)
Supplement: Supplementary file 2 — Supplementary Data. [file 41598_2021_1180_MOESM2_ESM.zip › New folder/new/T56_S2new.csv]

Index	Date	Temperature	Activity	X-axis	Y-axis	Z-axis	Marker
59640	28/09/2018--05:00:00	35.76	0	-0.548545	-0.170538	-0.844896
59700	28/09/2018--05:01:00	35.75	0	-0.548545	-0.170538	-0.844896
59760	28/09/2018--05:02:00	35.75	55	-0.9791	-0.28933	0.102586
59820	28/09/2018--05:03:00	35.76	0	-0.9791	-0.28933	0.117163
59880	28/09/2018--05:04:00	35.75	19	0.881515	0.319476	0.364966
59940	28/09/2018--05:05:00	35.67	0	0.866138	0.334325	0.364966
60000	28/09/2018--05:06:00	35.58	0	0.881515	0.334325	0.364966
60060	28/09/2018--05:07:00	35.52	0	0.881515	0.334325	0.364966
60120	28/09/2018--05:08:00	35.48	0	0.881515	0.334325	0.364966
60180	28/09/2018--05:09:00	35.49	8	0.896892	0.319476	0.364966
60240	28/09/2018--05:10:00	35.47	0	0.896892	0.319476	0.364966
60300	28/09/2018--05:11:00	35.43	0	0.896892	0.304627	0.35039
60360	28/09/2018--05:12:00	35.37	0	0.881515	0.319476	0.35039
60420	28/09/2018--05:13:00	35.32	6	0.866138	0.230383	0.452426
60480	28/09/2018--05:14:00	35.1	0	0.866138	0.230383	0.452426
60540	28/09/2018--05:15:00	34.88	0	0.866138	0.230383	0.452426
60600	28/09/2018--05:16:00	34.66	0	0.866138	0.230383	0.452426
60660	28/09/2018--05:17:00	34.53	0	0.866138	0.230383	0.452426
60720	28/09/2018--05:18:00	34.41	0	0.866138	0.215534	0.467003
60780	28/09/2018--05:19:00	34.3	0	0.850761	0.230383	0.452426
60840	28/09/2018--05:20:00	34.21	0	0.866138	0.230383	0.452426
60900	28/09/2018--05:21:00	34.15	0	0.866138	0.215534	0.467003
60960	28/09/2018--05:22:00	34.1	0	0.850761	0.215534	0.467003
61020	28/09/2018--05:23:00	34.02	0	0.866138	0.230383	0.452426
61080	28/09/2018--05:24:00	33.96	0	0.866138	0.230383	0.452426
61140	28/09/2018--05:25:00	33.91	0	0.866138	0.215534	0.452426
61200	28/09/2018--05:26:00	33.89	0	0.866138	0.215534	0.452426
61260	28/09/2018--05:27:00	33.86	0	0.866138	0.215534	0.452426
61320	28/09/2018--05:28:00	33.82	0	0.866138	0.215534	0.452426
61380	28/09/2018--05:29:00	33.77	0	0.866138	0.230383	0.452426
61440	28/09/2018--05:30:00	33.74	0	0.866138	0.230383	0.452426
61500	28/09/2018--05:31:00	33.73	0	0.866138	0.215534	0.452426
61560	28/09/2018--05:32:00	33.7	0	0.866138	0.230383	0.452426
61620	28/09/2018--05:33:00	33.68	0	0.866138	0.230383	0.452426
61680	28/09/2018--05:34:00	33.64	0	0.866138	0.215534	0.452426
61740	28/09/2018--05:35:00	33.63	0	0.866138	0.215534	0.452426
61800	28/09/2018--05:36:00	33.62	0	0.866138	0.215534	0.467003
61860	28/09/2018--05:37:00	33.6	0	0.866138	0.215534	0.452426
61920	28/09/2018--05:38:00	33.6	0	0.866138	0.215534	0.452426
61980	28/09/2018--05:39:00	33.58	0	0.866138	0.230383	0.452426
62040	28/09/2018--05:40:00	33.57	0	0.866138	0.230383	0.452426
62100	28/09/2018--05:41:00	33.55	0	0.866138	0.215534	0.452426
62160	28/09/2018--05:42:00	33.55	0	0.866138	0.215534	0.452426
62220	28/09/2018--05:43:00	33.54	0	0.866138	0.215534	0.452426
62280	28/09/2018--05:44:00	33.52	0	0.866138	0.215534	0.437849
62340	28/09/2018--05:45:00	33.78	92	-0.856085	-0.155689	0.525309
62400	28/09/2018--05:46:00	33.89	0	-0.856085	-0.155689	0.510733
62460	28/09/2018--05:47:00	33.93	0	-0.856085	-0.170538	0.510733
62520	28/09/2018--05:48:00	33.94	0	-0.856085	-0.155689	0.510733
62580	28/09/2018--05:49:00	33.95	0	-0.871462	-0.155689	0.510733
62640	28/09/2018--05:50:00	33.91	0	-0.871462	-0.155689	0.496156
62700	28/09/2018--05:51:00	33.91	0	-0.871462	-0.155689	0.496156
62760	28/09/2018--05:52:00	33.88	0	-0.871462	-0.155689	0.510733
62820	28/09/2018--05:53:00	33.87	0	-0.856085	-0.155689	0.496156
62880	28/09/2018--05:54:00	33.87	0	-0.871462	-0.14084	0.510733
62940	28/09/2018--05:55:00	33.86	0	-0.856085	-0.14084	0.496156
63000	28/09/2018--05:56:00	33.82	0	-0.871462	-0.155689	0.496156
63060	28/09/2018--05:57:00	33.82	0	-0.871462	-0.14084	0.496156
63120	28/09/2018--05:58:00	33.8	0	-0.840708	-0.155689	0.539886
63180	28/09/2018--05:59:00	33.85	1	-0.856085	-0.155689	0.525309
63240	28/09/2018--06:00:00	33.87	0	-0.856085	-0.155689	0.510733
63300	28/09/2018--06:01:00	33.91	0	-0.856085	-0.155689	0.525309
63360	28/09/2018--06:02:00	33.9	0	-0.856085	-0.155689	0.510733
63420	28/09/2018--06:03:00	33.95	0	-0.856085	-0.155689	0.510733
63480	28/09/2018--06:04:00	33.94	0	-0.856085	-0.155689	0.510733
63540	28/09/2018--06:05:00	33.97	0	-0.856085	-0.155689	0.510733
63600	28/09/2018--06:06:00	34.01	0	-0.856085	-0.155689	0.510733
63660	28/09/2018--06:07:00	34	11	-0.917593	-0.215085	0.364966
63720	28/09/2018--06:08:00	34.01	1	-0.932969	-0.170538	0.379543
63780	28/09/2018--06:09:00	34.08	1	-0.917593	-0.200236	0.379543
63840	28/09/2018--06:10:00	34.16	0	-0.917593	-0.200236	0.379543
63900	28/09/2018--06:11:00	34.28	0	-0.917593	-0.185387	0.379543
63960	28/09/2018--06:12:00	34.38	4	-0.856085	-0.244783	0.481579
64020	28/09/2018--06:13:00	34.44	0	-0.917593	-0.170538	0.408696
64080	28/09/2018--06:14:00	34.5	0	-0.917593	-0.170538	0.408696
64140	28/09/2018--06:15:00	34.56	1	-0.902216	-0.155689	0.423273
64200	28/09/2018--06:16:00	34.66	1	-0.902216	-0.155689	0.423273
64260	28/09/2018--06:17:00	34.72	0	-0.917593	-0.155689	0.423273
64320	28/09/2018--06:18:00	34.78	1	-0.917593	-0.155689	0.408696
64380	28/09/2018--06:19:00	34.86	2	-0.902216	-0.155689	0.423273
64440	28/09/2018--06:20:00	34.79	6	-0.871462	-0.14084	0.496156
64500	28/09/2018--06:21:00	34.68	0	-0.886839	-0.14084	0.481579
64560	28/09/2018--06:22:00	34.57	0	-0.886839	-0.14084	0.481579
64620	28/09/2018--06:23:00	34.52	0	-0.886839	-0.14084	0.481579
64680	28/09/2018--06:24:00	34.46	0	-0.886839	-0.14084	0.467003
64740	28/09/2018--06:25:00	34.41	0	-0.886839	-0.14084	0.467003
64800	28/09/2018--06:26:00	34.38	0	-0.886839	-0.14084	0.467003
64860	28/09/2018--06:27:00	34.33	0	-0.886839	-0.14084	0.467003
64920	28/09/2018--06:28:00	34.3	0	-0.886839	-0.155689	0.452426
64980	28/09/2018--06:29:00	34.31	0	-0.886839	-0.14084	0.467003
65040	28/09/2018--06:30:00	34.3	0	-0.886839	-0.14084	0.467003
65100	28/09/2018--06:31:00	34.31	0	-0.886839	-0.14084	0.467003
65160	28/09/2018--06:32:00	34.29	0	-0.886839	-0.14084	0.467003
65220	28/09/2018--06:33:00	34.29	0	-0.886839	-0.14084	0.467003
65280	28/09/2018--06:34:00	34.3	0	-0.886839	-0.14084	0.467003
65340	28/09/2018--06:35:00	34.27	0	-0.886839	-0.14084	0.467003
65400	28/09/2018--06:36:00	34.25	0	-0.963723	-0.215085	0.408696
65460	28/09/2018--06:37:00	34.23	0	-0.886839	-0.14084	0.467003
65520	28/09/2018--06:38:00	34.24	0	-0.886839	-0.14084	0.467003
65580	28/09/2018--06:39:00	34.19	11	-0.932969	-0.215085	0.321236
65640	28/09/2018--06:40:00	34.19	0	-0.932969	-0.229934	0.321236
65700	28/09/2018--06:41:00	34.25	0	-0.932969	-0.215085	0.335813
65760	28/09/2018--06:42:00	34.33	0	-0.932969	-0.215085	0.321236
65820	28/09/2018--06:43:00	34.41	0	-0.932969	-0.215085	0.321236
65880	28/09/2018--06:44:00	34.51	0	-0.932969	-0.215085	0.321236
65940	28/09/2018--06:45:00	34.59	0	-0.948346	-0.215085	0.321236
66000	28/09/2018--06:46:00	34.7	0	-0.932969	-0.229934	0.321236
66060	28/09/2018--06:47:00	34.78	0	-0.932969	-0.215085	0.321236
66120	28/09/2018--06:48:00	34.85	0	-0.948346	-0.215085	0.335813
66180	28/09/2018--06:49:00	34.93	0	-0.948346	-0.215085	0.321236
66240	28/09/2018--06:50:00	35.01	0	-0.948346	-0.215085	0.321236
66300	28/09/2018--06:51:00	35.08	0	-0.932969	-0.200236	0.321236
66360	28/09/2018--06:52:00	35.13	0	-0.948346	-0.215085	0.321236
66420	28/09/2018--06:53:00	35.19	0	-0.948346	-0.215085	0.321236
66480	28/09/2018--06:54:00	35.25	0	-0.932969	-0.215085	0.321236
66540	28/09/2018--06:55:00	35.31	0	-0.932969	-0.200236	0.321236
66600	28/09/2018--06:56:00	35.36	0	-0.932969	-0.215085	0.321236
66660	28/09/2018--06:57:00	35.44	0	-0.948346	-0.200236	0.321236
66720	28/09/2018--06:58:00	35.48	0	-0.948346	-0.200236	0.30666
66780	28/09/2018--06:59:00	35.52	0	-0.948346	-0.229934	0.30666
66840	28/09/2018--07:00:00	35.59	0	-0.948346	-0.215085	0.321236
66900	28/09/2018--07:01:00	35.64	0	-0.948346	-0.215085	0.321236
66960	28/09/2018--07:02:00	35.67	0	-0.948346	-0.215085	0.321236
67020	28/09/2018--07:03:00	35.71	0	-0.932969	-0.215085	0.321236
67080	28/09/2018--07:04:00	35.75	0	-0.948346	-0.215085	0.30666
67140	28/09/2018--07:05:00	35.8	0	-0.948346	-0.215085	0.321236
67200	28/09/2018--07:06:00	35.84	0	-0.932969	-0.215085	0.321236
67260	28/09/2018--07:07:00	35.86	0	-0.948346	-0.215085	0.321236
67320	28/09/2018--07:08:00	35.9	0	-0.932969	-0.215085	0.321236
67380	28/09/2018--07:09:00	35.93	0	-0.948346	-0.215085	0.321236
67440	28/09/2018--07:10:00	35.97	0	-0.948346	-0.200236	0.321236
67500	28/09/2018--07:11:00	35.81	69	-0.333267	-0.111143	-0.961509
67560	28/09/2018--07:12:00	35.69	0	-0.333267	-0.111143	-0.946932
67620	28/09/2018--07:13:00	35.65	11	-0.994477	-0.185387	-0.0140267
67680	28/09/2018--07:14:00	35.56	2	-0.364021	-0.0517469	-0.946932
67740	28/09/2018--07:15:00	35.55	0	-0.379398	-0.0814447	-0.946932
67800	28/09/2018--07:16:00	35.59	2	-0.364021	-0.0814447	-0.946932
67860	28/09/2018--07:17:00	35.61	18	-100.985	-0.170538	0.0151266
67920	28/09/2018--07:18:00	35.48	215	0.312566	0.839189	-0.509633
67980	28/09/2018--07:19:00	35.28	0	0.389451	0.809491	-0.48048
68040	28/09/2018--07:20:00	35.13	54	0.327943	0.557059	-0.422173
68100	28/09/2018--07:21:00	35.16	286	-0.287136	0.987678	-0.0723334
68160	28/09/2018--07:22:00	35.13	143	-0.210251	0.95798	-0.08691
68220	28/09/2018--07:23:00	35.22	136	0.466336	0.750095	-0.538786
68280	28/09/2018--07:24:00	35.19	76	-0.133366	107.677	-0.2181
68340	28/09/2018--07:25:00	35.15	224	-0.148743	0.898585	0.0880098
68400	28/09/2018--07:26:00	35.12	174	-0.117989	0.95798	0.0151266
68460	28/09/2018--07:27:00	35.07	157	-0.487037	0.82434	0.190046
68520	28/09/2018--07:28:00	35.12	270	-0.148743	0.987678	-0.203523
68580	28/09/2018--07:29:00	35.08	243	-0.47166	0.854038	0.0734332
68640	28/09/2018--07:30:00	35.08	327	-0.271759	0.839189	0.233776
68700	28/09/2018--07:31:00	35.03	360	-0.194874	0.898585	0.233776
68760	28/09/2018--07:32:00	34.86	447	-0.225628	0.987678	-0.247253
68820	28/09/2018--07:33:00	34.72	396	-0.410152	162.618	0.452426
68880	28/09/2018--07:34:00	34.8	349	-0.179497	0.987678	0.0880098
68940	28/09/2018--07:35:00	34.8	65	-0.117989	0.972829	0.26293
69000	28/09/2018--07:36:00	34.84	115	-0.31789	0.928282	0.2192
69060	28/09/2018--07:37:00	34.93	503	-0.179497	0.794642	-0.0577567
69120	28/09/2018--07:38:00	34.86	354	0.49709	0.111591	-112.185
69180	28/09/2018--07:39:00	34.8	191	0.204927	0.868887	-0.465903
69240	28/09/2018--07:40:00	34.64	165	-0.425529	0.794642	0.204623
69300	28/09/2018--07:41:00	34.59	404	-0.148743	115.102	0.0588565
69360	28/09/2018--07:42:00	34.6	284	0.0972885	0.95798	0.160893
69420	28/09/2018--07:43:00	34.66	9	0.0204036	0.987678	0.117163
69480	28/09/2018--07:44:00	34.63	232	0.681614	-0.0814447	-0.801166
69540	28/09/2018--07:45:00	34.52	260	-0.0411044	0.913433	0.0442799
69600	28/09/2018--07:46:00	34.62	123	-0.102612	100.253	0.0734332
69660	28/09/2018--07:47:00	34.78	99	-0.194874	0.854038	0.2192
69720	28/09/2018--07:48:00	34.93	340	0.128042	0.868887	0.0588565
69780	28/09/2018--07:49:00	35.11	197	-0.133366	104.707	-0.0140267
69840	28/09/2018--07:50:00	35.26	146	-0.16412	0.987678	0.0734332
69900	28/09/2018--07:51:00	35.52	192	0.143419	101.738	-0.159793
69960	28/09/2018--07:52:00	35.64	135	0.235681	0.913433	-0.378443
70020	28/09/2018--07:53:00	35.72	12	0.220304	0.972829	-0.101487
70080	28/09/2018--07:54:00	35.77	28	0.0204036	0.972829	0.35039
70140	28/09/2018--07:55:00	35.66	212	-0.302513	116.587	0.0880098
70200	28/09/2018--07:56:00	35.67	233	-0.302513	0.972829	-0.17437
70260	28/09/2018--07:57:00	35.55	359	-0.0103504	0.928282	-0.145217
70320	28/09/2018--07:58:00	35.51	349	-0.179497	0.883736	-0.334713
70380	28/09/2018--07:59:00	35.39	103	-0.0257274	100.253	-0.0723334
70440	28/09/2018--08:00:00	35.4	303	0.404828	0.260081	-0.888626
70500	28/09/2018--08:01:00	35.5	188	-0.133366	0.95798	0.0442799
70560	28/09/2018--08:02:00	35.34	63	-0.31789	0.913433	0.190046
70620	28/09/2018--08:03:00	35.29	243	0.327943	0.601606	-0.742859
70680	28/09/2018--08:04:00	35.29	207	0.251058	100.253	0.146316
70740	28/09/2018--08:05:00	35.15	312	-0.440906	126.981	-0.0577567
70800	28/09/2018--08:06:00	35.14	333	0.143419	0.987678	0.0588565
70860	28/09/2018--08:07:00	35.14	153	-0.0564814	101.738	-0.0286034
70920	28/09/2018--08:08:00	35.19	4	-0.0872353	0.987678	-0.17437
70980	28/09/2018--08:09:00	35.31	159	-0.102612	149.254	-0.159793
71040	28/09/2018--08:10:00	35.48	69	0.0972885	0.987678	0.146316
71100	28/09/2018--08:11:00	35.68	214	0.0665345	0.943131	-0.101487
71160	28/09/2018--08:12:00	35.78	236	-0.179497	107.677	0.0588565
71220	28/09/2018--08:13:00	35.7	179	-0.0564814	103.222	0.0151266
71280	28/09/2018--08:14:00	35.49	520	-0.241005	0.779793	0.13174
71340	28/09/2018--08:15:00	35.26	208	-0.0872353	125.496	0.496156
71400	28/09/2018--08:16:00	35.13	242	-0.16412	0.972829	0.0588565
71460	28/09/2018--08:17:00	35.05	284	-0.410152	0.794642	0.554463
71520	28/09/2018--08:18:00	35.05	331	-0.333267	0.883736	0.35039
71580	28/09/2018--08:19:00	35.07	270	-0.0872353	100.253	0.190046
71640	28/09/2018--08:20:00	35.11	103	-0.148743	0.943131	-0.0431801
71700	28/09/2018--08:21:00	35.17	59	-0.148743	100.253	0.0588565
71760	28/09/2018--08:22:00	35.29	168	-0.241005	0.95798	0.190046
71820	28/09/2018--08:23:00	35.38	134	0.0972885	112.132	0.0151266
71880	28/09/2018--08:24:00	35.43	39	-0.16412	0.987678	0.0442799
71940	28/09/2018--08:25:00	35.45	182	-0.210251	0.913433	0.0442799
72000	28/09/2018--08:26:00	35.54	178	-0.271759	0.987678	0.248353
72060	28/09/2018--08:27:00	35.57	126	0.404828	0.928282	-0.0431801
72120	28/09/2018--08:28:00	35.59	535	-0.210251	129.951	-0.0577567
72180	28/09/2018--08:29:00	35.62	465	-0.194874	0.972829	-0.08691
72240	28/09/2018--08:30:00	35.64	176	-0.0564814	100.253	0.0880098
72300	28/09/2018--08:31:00	35.69	78	0.0665345	103.222	0.190046
72360	28/09/2018--08:32:00	35.75	46	0.235681	0.943131	-0.26183
72420	28/09/2018--08:33:00	35.86	78	0.281812	0.972829	-0.17437
72480	28/09/2018--08:34:00	36.04	58	-0.179497	103.222	0.248353
72540	28/09/2018--08:35:00	36.2	5	0.420205	0.95798	0.0442799
72600	28/09/2018--08:36:00	36.38	10	0.450959	0.913433	0.0151266
72660	28/09/2018--08:37:00	36.51	1	0.420205	0.898585	-0.232677
72720	28/09/2018--08:38:00	36.54	1	0.266435	0.95798	0.000549904
72780	28/09/2018--08:39:00	36.56	15	0.174173	0.928282	-0.34929
72840	28/09/2018--08:40:00	36.35	11	0.251058	101.738	-0.13064
72900	28/09/2018--08:41:00	36.13	33	0.34332	0.883736	-0.378443
72960	28/09/2018--08:42:00	35.75	29	0.297189	0.943131	0.17547
73020	28/09/2018--08:43:00	35.85	3	0.34332	0.95798	-0.08691
73080	28/09/2018--08:44:00	35.95	1	0.281812	0.928282	-0.2181
73140	28/09/2018--08:45:00	36.06	2	0.266435	0.972829	-0.101487
73200	28/09/2018--08:46:00	36.18	0	0.143419	0.987678	0.0442799
73260	28/09/2018--08:47:00	36.23	0	0.251058	0.987678	0.000549904
73320	28/09/2018--08:48:00	36.23	2	0.235681	0.987678	0.000549904
73380	28/09/2018--08:49:00	36.25	2	0.266435	0.987678	0.0442799
73440	28/09/2018--08:50:00	36.24	4	0.0665345	0.987678	0.146316
73500	28/09/2018--08:51:00	36.15	3	0.281812	0.972829	-0.145217
73560	28/09/2018--08:52:00	36.15	0	0.266435	0.972829	-0.101487
73620	28/09/2018--08:53:00	36.18	0	0.128042	101.738	0.000549904
73680	28/09/2018--08:54:00	36.26	2	0.158796	0.987678	0.160893
73740	28/09/2018--08:55:00	36.24	1	0.266435	0.972829	-0.145217
73800	28/09/2018--08:56:00	36.24	12	0.235681	101.738	0.0151266
73860	28/09/2018--08:57:00	36.23	2	0.251058	100.253	-0.0140267
73920	28/09/2018--08:58:00	36.19	0	0.174173	0.987678	0.0734332
73980	28/09/2018--08:59:00	36.23	0	0.251058	0.972829	-0.08691
74040	28/09/2018--09:00:00	36.23	1	0.266435	0.987678	-0.232677
74100	28/09/2018--09:01:00	36.2	1	0.174173	0.987678	-0.0140267
74160	28/09/2018--09:02:00	36.25	0	0.220304	0.972829	0.17547
74220	28/09/2018--09:03:00	36.26	0	0.220304	0.987678	0.0442799
74280	28/09/2018--09:04:00	36.25	0	0.297189	0.972829	-0.0723334
74340	28/09/2018--09:05:00	36.26	0	0.235681	0.987678	0.0588565
74400	28/09/2018--09:06:00	36.31	16	0.174173	0.987678	0.0297032
74460	28/09/2018--09:07:00	36.3	18	0.297189	0.972829	-0.145217
74520	28/09/2018--09:08:00	36.05	6	0.128042	101.738	0.0442799
74580	28/09/2018--09:09:00	36	1	0.266435	0.972829	0.0151266
74640	28/09/2018--09:10:00	36.06	2	0.34332	0.943131	-0.0577567
74700	28/09/2018--09:11:00	36.1	1	0.235681	0.987678	-0.0431801
74760	28/09/2018--09:12:00	35.81	10	0.281812	0.913433	-0.320136
74820	28/09/2018--09:13:00	35.52	1	0.143419	100.253	0.0151266
74880	28/09/2018--09:14:00	35.6	1	0.312566	0.943131	-0.26183
74940	28/09/2018--09:15:00	35.6	1	0.312566	0.987678	-0.30556
75000	28/09/2018--09:16:00	35.7	0	0.297189	0.95798	-0.159793
75060	28/09/2018--09:17:00	35.84	0	0.235681	0.95798	-0.247253
75120	28/09/2018--09:18:00	35.83	2	0.281812	0.943131	-0.26183
75180	28/09/2018--09:19:00	35.88	4	0.18955	0.987678	-0.0431801
75240	28/09/2018--09:20:00	35.95	0	0.174173	0.95798	-0.0723334
75300	28/09/2018--09:21:00	36.03	0	0.174173	100.253	-0.0577567
75360	28/09/2018--09:22:00	36.05	2	0.34332	0.95798	-0.145217
75420	28/09/2018--09:23:00	36.02	3	0.297189	0.95798	-0.116063
75480	28/09/2018--09:24:00	36.05	5	0.251058	0.972829	0.0734332
75540	28/09/2018--09:25:00	36.1	2	0.235681	0.972829	0.0880098
75600	28/09/2018--09:26:00	36.18	3	0.297189	0.972829	0.0151266
75660	28/09/2018--09:27:00	36.03	11	0.266435	0.987678	-0.0286034
75720	28/09/2018--09:28:00	35.89	2	0.266435	0.95798	-0.0577567
75780	28/09/2018--09:29:00	35.83	6	0.251058	0.943131	-0.34929
75840	28/09/2018--09:30:00	35.72	0	0.174173	0.987678	0.13174
75900	28/09/2018--09:31:00	35.66	3	0.266435	0.972829	-0.159793
75960	28/09/2018--09:32:00	35.72	1	0.0819115	0.987678	-0.159793
76020	28/09/2018--09:33:00	35.77	1	0.235681	0.972829	-0.145217
76080	28/09/2018--09:34:00	35.71	2	0.266435	0.95798	-0.188947
76140	28/09/2018--09:35:00	35.64	6	0.18955	0.972829	0.0297032
76200	28/09/2018--09:36:00	35.58	4	0.327943	100.253	-0.0577567
76260	28/09/2018--09:37:00	35.44	4	0.281812	0.972829	-0.08691
76320	28/09/2018--09:38:00	35.33	3	0.251058	0.987678	-0.0723334
76380	28/09/2018--09:39:00	35.14	8	0.297189	0.943131	-0.159793
76440	28/09/2018--09:40:00	34.99	5	0.174173	0.913433	0.000549904
76500	28/09/2018--09:41:00	34.98	41	0.112665	0.95798	-0.0577567
76560	28/09/2018--09:42:00	35.22	45	-0.0257274	100.253	-0.0577567
76620	28/09/2018--09:43:00	35.23	75	-0.102612	100.253	0.0734332
76680	28/09/2018--09:44:00	35.11	301	-0.179497	103.222	0.102586
76740	28/09/2018--09:45:00	35.09	379	-0.117989	153.709	0.0880098
76800	28/09/2018--09:46:00	35.09	274	-0.271759	0.913433	0.0297032
76860	28/09/2018--09:47:00	35.09	28	0.158796	0.972829	0.0588565
76920	28/09/2018--09:48:00	34.99	145	-0.517791	0.779793	0.39412
76980	28/09/2018--09:49:00	34.71	234	-0.179497	0.943131	0.248353
77040	28/09/2018--09:50:00	34.67	180	-0.148743	0.95798	0.0151266
77100	28/09/2018--09:51:00	34.4	58	-0.117989	101.738	0.233776
77160	28/09/2018--09:52:00	34.25	181	-0.0718583	0.95798	0.146316
77220	28/09/2018--09:53:00	34.34	39	-0.179497	103.222	0.233776
77280	28/09/2018--09:54:00	34.32	57	-0.117989	116.587	0.0734332
77340	28/09/2018--09:55:00	34.26	165	-0.148743	0.82434	0.0151266
77400	28/09/2018--09:56:00	34.37	308	-0.179497	101.738	0.146316
77460	28/09/2018--09:57:00	34.5	181	-0.148743	0.943131	-0.145217
77520	28/09/2018--09:58:00	34.56	136	0.0511575	0.972829	-0.116063
77580	28/09/2018--09:59:00	34.68	303	-0.241005	0.928282	0.000549904
77640	28/09/2018--10:00:00	34.56	143	0.0511575	0.972829	0.0588565
77700	28/09/2018--10:01:00	34.51	104	0.327943	0.913433	-0.378443
77760	28/09/2018--10:02:00	34.49	298	0.773876	-0.378423	-0.465903
77820	28/09/2018--10:03:00	34.33	123	-0.0872353	103.222	0.204623
77880	28/09/2018--10:04:00	34.44	461	-0.194874	0.943131	-0.101487
77940	28/09/2018--10:05:00	34.45	109	0.0204036	0.854038	-0.52421
78000	28/09/2018--10:06:00	34.45	181	0.174173	0.972829	-0.0286034
78060	28/09/2018--10:07:00	34.48	125	0.00502658	101.738	-0.13064
78120	28/09/2018--10:08:00	34.32	303	-0.0564814	0.943131	0.292083
78180	28/09/2018--10:09:00	34.29	340	-0.379398	0.913433	0.233776
78240	28/09/2018--10:10:00	34.22	268	-0.456283	0.883736	0.0588565
78300	28/09/2018--10:11:00	34.22	225	-0.179497	0.750095	0.0880098
78360	28/09/2018--10:12:00	34.27	338	-0.210251	107.677	0.408696
78420	28/09/2018--10:13:00	34.14	231	-0.241005	0.943131	0.277506
78480	28/09/2018--10:14:00	34.23	248	0.80463	0.27493	-0.538786
78540	28/09/2018--10:15:00	34.24	375	-0.179497	0.928282	0.0588565
78600	28/09/2018--10:16:00	34.17	585	0.00502658	0.95798	-0.17437
78660	28/09/2018--10:17:00	34.11	212	-0.117989	106.192	0.0442799
78720	28/09/2018--10:18:00	34.11	416	-0.0718583	0.779793	0.160893
78780	28/09/2018--10:19:00	34.07	292	-0.394775	0.95798	-0.0286034
78840	28/09/2018--10:20:00	34.02	275	-0.0872353	112.132	-0.0140267
78900	28/09/2018--10:21:00	34.22	350	0.112665	103.222	0.13174
78960	28/09/2018--10:22:00	34.13	377	-0.117989	0.972829	-0.0577567
79020	28/09/2018--10:23:00	33.92	172	0.18955	100.253	-0.145217
79080	28/09/2018--10:24:00	33.91	59	-0.179497	103.222	0.102586
79140	28/09/2018--10:25:00	33.77	115	-0.0411044	106.192	0.0151266
79200	28/09/2018--10:26:00	33.54	85	0.0819115	0.987678	-0.101487
79260	28/09/2018--10:27:00	33.43	158	-0.0564814	0.928282	-0.0140267
79320	28/09/2018--10:28:00	33.35	288	-0.0564814	0.987678	0.0297032
79380	28/09/2018--10:29:00	33.13	85	-0.133366	104.707	0.117163
79440	28/09/2018--10:30:00	33.21	215	0.374074	0.779793	-0.451326
79500	28/09/2018--10:31:00	33.32	366	-0.256382	0.943131	0.248353
79560	28/09/2018--10:32:00	33.39	163	-0.31789	0.913433	0.190046
79620	28/09/2018--10:33:00	33.41	13	-0.117989	100.253	0.17547
79680	28/09/2018--10:34:00	33.55	79	0.00502658	0.972829	0.30666
79740	28/09/2018--10:35:00	33.67	14	-0.210251	0.95798	0.204623
79800	28/09/2018--10:36:00	33.66	248	-0.117989	0.987678	0.0151266
79860	28/09/2018--10:37:00	33.84	350	-0.179497	0.928282	0.26293
79920	28/09/2018--10:38:00	33.91	54	-0.133366	104.707	0.146316
79980	28/09/2018--10:39:00	34.02	8	-0.0103504	0.987678	0.2192
80040	28/09/2018--10:40:00	34.05	101	-0.0257274	0.928282	0.0880098
80100	28/09/2018--10:41:00	34.12	175	-0.133366	104.707	0.26293
80160	28/09/2018--10:42:00	34.09	120	-0.133366	0.943131	0.30666
80220	28/09/2018--10:43:00	34.07	7	-0.117989	0.928282	0.321236
80280	28/09/2018--10:44:00	34.17	135	-0.117989	0.928282	0.277506
80340	28/09/2018--10:45:00	34.27	110	-0.133366	0.95798	0.248353
80400	28/09/2018--10:46:00	34.39	12	-0.0718583	0.972829	0.2192
80460	28/09/2018--10:47:00	34.49	209	0.0665345	0.95798	0.277506
80520	28/09/2018--10:48:00	34.55	110	0.0357806	0.675851	-0.888626
80580	28/09/2018--10:49:00	34.55	24	-0.102612	100.253	0.204623
80640	28/09/2018--10:50:00	34.51	105	-0.225628	0.943131	0.233776
80700	28/09/2018--10:51:00	34.31	18	-0.194874	0.913433	0.292083
80760	28/09/2018--10:52:00	34.16	139	-0.102612	110.647	0.204623
80820	28/09/2018--10:53:00	34.19	67	-0.210251	0.943131	0.248353
80880	28/09/2018--10:54:00	34.37	4	-0.0718583	0.987678	0.204623
80940	28/09/2018--10:55:00	34.52	1	0.00502658	0.987678	0.204623
81000	28/09/2018--10:56:00	34.65	1	-0.0411044	0.987678	0.160893
81060	28/09/2018--10:57:00	34.75	0	-0.0564814	0.987678	0.17547
81120	28/09/2018--10:58:00	34.88	22	-0.0257274	0.972829	0.277506
81180	28/09/2018--10:59:00	34.9	2	0.0357806	0.95798	0.30666
81240	28/09/2018--11:00:00	34.91	0	0.0665345	0.95798	0.277506
81300	28/09/2018--11:01:00	34.91	16	-0.241005	0.943131	0.0588565
81360	28/09/2018--11:02:00	34.66	33	-0.0103504	103.222	0.000549904
81420	28/09/2018--11:03:00	34.41	32	-0.194874	0.987678	-0.08691
81480	28/09/2018--11:04:00	34.25	521	0.0204036	103.222	-0.232677
81540	28/09/2018--11:05:00	34.27	18	0.0819115	100.253	-0.0431801
81600	28/09/2018--11:06:00	34.36	24	0.00502658	0.987678	-0.247253
81660	28/09/2018--11:07:00	34.28	190	-0.0564814	104.707	0.0297032
81720	28/09/2018--11:08:00	34.15	265	-0.0564814	0.987678	0.0151266
81780	28/09/2018--11:09:00	33.97	155	-0.16412	0.95798	0.13174
81840	28/09/2018--11:10:00	33.83	146	-0.0103504	107.677	0.30666
81900	28/09/2018--11:11:00	33.52	302	-0.0564814	0.898585	0.0297032
81960	28/09/2018--11:12:00	33.1	366	0.00502658	0.987678	0.0297032
82020	28/09/2018--11:13:00	33.22	50	-0.302513	0.82434	0.481579
82080	28/09/2018--11:14:00	33.41	16	-0.31789	0.854038	0.379543
82140	28/09/2018--11:15:00	33.62	9	-0.179497	101.738	-0.17437
82200	28/09/2018--11:16:00	33.45	115	0.00502658	0.987678	-0.203523
82260	28/09/2018--11:17:00	33.28	134	0.0204036	0.987678	-0.17437
82320	28/09/2018--11:18:00	33.12	295	0.0665345	109.162	0.190046
82380	28/09/2018--11:19:00	32.97	349	0.0972885	106.192	-0.145217
82440	28/09/2018--11:20:00	32.96	254	-0.271759	0.883736	0.292083
82500	28/09/2018--11:21:00	32.98	124	-0.0872353	0.987678	-0.203523
82560	28/09/2018--11:22:00	32.88	230	-0.194874	110.647	0.292083
82620	28/09/2018--11:23:00	33.02	329	-0.0872353	115.102	-0.08691
82680	28/09/2018--11:24:00	33.24	323	-0.148743	101.738	0.248353
82740	28/09/2018--11:25:00	33.36	271	-0.0103504	0.854038	0.554463
82800	28/09/2018--11:26:00	33.43	22	-0.563922	0.868887	-0.08691
82860	28/09/2018--11:27:00	33.38	542	-0.117989	0.883736	0.160893
82920	28/09/2018--11:28:00	33.21	585	-0.287136	0.943131	-0.0431801
82980	28/09/2018--11:29:00	33.09	452	0.0204036	0.631304	0.160893
83040	28/09/2018--11:30:00	33.13	516	0.235681	-0.244783	-119.474
83100	28/09/2018--11:31:00	33.13	327	-0.194874	0.95798	0.0151266
83160	28/09/2018--11:32:00	33.1	243	-0.241005	0.95798	0.0588565
83220	28/09/2018--11:33:00	32.73	47	-0.148743	0.987678	0.0734332
83280	28/09/2018--11:34:00	32.39	48	-0.225628	0.987678	-0.0723334
83340	28/09/2018--11:35:00	32.39	41	-0.16412	0.95798	0.2192
83400	28/09/2018--11:36:00	32.59	377	-0.117989	100.253	0.335813
83460	28/09/2018--11:37:00	32.82	525	0.112665	0.913433	0.0880098
83520	28/09/2018--11:38:00	32.96	143	-0.179497	0.972829	0.000549904
83580	28/09/2018--11:39:00	33.04	566	-0.133366	116.587	0.102586
83640	28/09/2018--11:40:00	33.25	522	-0.0103504	0.943131	0.248353
83700	28/09/2018--11:41:00	33.4	399	-0.271759	0.675851	0.598193
83760	28/09/2018--11:42:00	33.52	277	-0.0257274	100.253	0.000549904
83820	28/09/2018--11:43:00	33.43	285	0.49709	0.868887	-0.26183
83880	28/09/2018--11:44:00	33.34	15	0.235681	0.987678	0.13174
83940	28/09/2018--11:45:00	33.42	12	0.143419	0.898585	0.30666
84000	28/09/2018--11:46:00	33.29	253	-0.0103504	0.735246	0.0880098
84060	28/09/2018--11:47:00	33.07	309	0.0204036	0.987678	0.2192
84120	28/09/2018--11:48:00	33.14	146	0.251058	0.809491	0.0297032
84180	28/09/2018--11:49:00	33.13	493	-0.0257274	101.738	-0.0140267
84240	28/09/2018--11:50:00	33.23	456	0.204927	0.794642	-0.203523
84300	28/09/2018--11:51:00	33.41	469	-0.0103504	100.253	0.0734332
84360	28/09/2018--11:52:00	33.44	197	-0.133366	0.987678	-0.0723334
84420	28/09/2018--11:53:00	33.55	172	-0.133366	0.972829	0.146316
84480	28/09/2018--11:54:00	33.63	252	-0.0411044	0.883736	0.0151266
84540	28/09/2018--11:55:00	33.68	256	-0.117989	0.943131	0.39412
84600	28/09/2018--11:56:00	33.76	246	-0.333267	0.928282	0.233776
84660	28/09/2018--11:57:00	33.79	443	-0.179497	0.868887	0.2192
84720	28/09/2018--11:58:00	33.89	280	0.404828	0.898585	-0.188947
84780	28/09/2018--11:59:00	33.98	0	0.358697	0.943131	0.190046
84840	28/09/2018--12:00:00	34.14	0	0.00502658	0.987678	0.17547
84900	28/09/2018--12:01:00	34.21	76	-0.16412	0.95798	0.248353
84960	28/09/2018--12:02:00	34.35	167	-0.16412	0.928282	0.102586
85020	28/09/2018--12:03:00	34.36	171	0.143419	0.987678	0.000549904
85080	28/09/2018--12:04:00	34.34	43	0.281812	0.95798	0.160893
85140	28/09/2018--12:05:00	34.35	270	-0.117989	0.913433	0.292083
85200	28/09/2018--12:06:00	34.33	348	-0.271759	0.898585	-0.116063
85260	28/09/2018--12:07:00	34.23	266	-0.148743	0.928282	0.160893
85320	28/09/2018--12:08:00	34.19	223	-0.210251	106.192	0.190046
85380	28/09/2018--12:09:00	34.18	189	-0.302513	104.707	0.0151266
85440	28/09/2018--12:10:00	34.18	594	0.404828	0.913433	-0.232677
85500	28/09/2018--12:11:00	34.11	339	-0.16412	0.779793	0.204623
85560	28/09/2018--12:12:00	34.04	536	-0.348644	0.943131	-0.116063
85620	28/09/2018--12:13:00	33.98	384	0.112665	0.913433	0.2192
85680	28/09/2018--12:14:00	34.1	48	-0.0718583	0.95798	0.277506
85740	28/09/2018--12:15:00	34.28	102	0.143419	0.883736	-0.13064
85800	28/09/2018--12:16:00	34.37	108	-0.102612	100.253	0.13174
85860	28/09/2018--12:17:00	34.45	131	0.374074	0.6907	-0.39302
85920	28/09/2018--12:18:00	34.5	250	0.0357806	0.95798	0.248353
85980	28/09/2018--12:19:00	34.53	184	0.204927	0.987678	0.190046
86040	28/09/2018--12:20:00	34.45	129	0.789253	0.304627	-0.56794
86100	28/09/2018--12:21:00	34.43	199	-0.102612	100.253	0.364966
86160	28/09/2018--12:22:00	34.57	145	-0.302513	0.913433	0.248353
86220	28/09/2018--12:23:00	34.7	124	-0.179497	0.913433	0.30666
86280	28/09/2018--12:24:00	34.78	122	0.0511575	106.192	0.233776
86340	28/09/2018--12:25:00	34.79	125	0.158796	0.928282	0.13174
86400	28/09/2018--12:26:00	34.81	369	-0.148743	0.972829	0.0880098
86460	28/09/2018--12:27:00	34.78	95	-0.0872353	0.987678	0.0588565
86520	28/09/2018--12:28:00	34.87	284	-0.0872353	0.928282	0.26293
86580	28/09/2018--12:29:00	34.95	338	0.389451	0.883736	0.364966
86640	28/09/2018--12:30:00	34.97	170	-0.0411044	0.987678	0.248353
86700	28/09/2018--12:31:00	35.05	401	0.358697	0.913433	-0.0140267
86760	28/09/2018--12:32:00	35.07	434	0.174173	0.972829	0.496156
86820	28/09/2018--12:33:00	35	290	0.251058	0.987678	0.0734332
86880	28/09/2018--12:34:00	34.96	337	-0.0564814	0.95798	0.277506
86940	28/09/2018--12:35:00	34.99	226	0.0972885	103.222	0.117163
87000	28/09/2018--12:36:00	34.98	215	-0.0411044	106.192	0.292083
87060	28/09/2018--12:37:00	35.01	164	0.0665345	0.883736	0.2192
87120	28/09/2018--12:38:00	35.04	211	0.573975	0.631304	-0.407596
87180	28/09/2018--12:39:00	35.12	178	0.527844	0.839189	-0.203523
87240	28/09/2018--12:40:00	35.13	296	0.989154	-0.14084	-0.961509
87300	28/09/2018--12:41:00	35.17	54	0.297189	0.898585	0.321236
87360	28/09/2018--12:42:00	35.21	125	-0.256382	0.943131	0.102586
87420	28/09/2018--12:43:00	35.16	86	0.420205	126.981	0.248353
87480	28/09/2018--12:44:00	35.09	224	0.466336	0.854038	-0.48048
87540	28/09/2018--12:45:00	35.08	106	0.358697	0.898585	0.233776
87600	28/09/2018--12:46:00	35.21	151	-0.0103504	100.253	0.204623
87660	28/09/2018--12:47:00	35.1	273	0.327943	0.557059	-0.801166
87720	28/09/2018--12:48:00	35.16	174	-0.0564814	0.987678	0.17547
87780	28/09/2018--12:49:00	35.25	186	0.374074	0.928282	-0.145217
87840	28/09/2018--12:50:00	35.16	158	-0.194874	13.292	0.292083
87900	28/09/2018--12:51:00	35.24	415	-0.0103504	0.943131	0.321236
87960	28/09/2018--12:52:00	35.17	266	0.0511575	0.95798	-0.188947
88020	28/09/2018--12:53:00	35.17	382	0.251058	0.972829	0.17547
88080	28/09/2018--12:54:00	35.28	75	0.18955	0.987678	0.17547
88140	28/09/2018--12:55:00	35.33	135	0.297189	0.987678	0.0734332
88200	28/09/2018--12:56:00	35.4	81	0.220304	0.987678	0.102586
88260	28/09/2018--12:57:00	35.38	424	0.00502658	0.809491	-0.145217
88320	28/09/2018--12:58:00	35.34	420	0.00502658	100.253	0.379543
88380	28/09/2018--12:59:00	35.38	326	-0.0564814	0.972829	0.2192
88440	28/09/2018--13:00:00	35.42	219	-0.0257274	0.972829	0.204623
88500	28/09/2018--13:01:00	35.47	293	0.128042	0.987678	0.35039
88560	28/09/2018--13:02:00	35.47	244	0.143419	0.987678	0.17547
88620	28/09/2018--13:03:00	35.46	197	0.00502658	0.972829	0.204623
88680	28/09/2018--13:04:00	35.47	477	-0.148743	0.898585	0.146316
88740	28/09/2018--13:05:00	35.38	184	0.0972885	100.253	0.2192
88800	28/09/2018--13:06:00	35.47	553	0.0665345	0.987678	0.117163
88860	28/09/2018--13:07:00	35.46	280	0.466336	0.883736	0.204623
88920	28/09/2018--13:08:00	35.27	7	0.466336	0.898585	-0.13064
88980	28/09/2018--13:09:00	35.02	3	0.558598	0.794642	-0.34929
89040	28/09/2018--13:10:00	34.85	3	0.573975	0.794642	-0.30556
89100	28/09/2018--13:11:00	34.75	3	0.573975	0.809491	-0.320136
89160	28/09/2018--13:12:00	34.68	0	0.604729	0.779793	-0.232677
89220	28/09/2018--13:13:00	34.8	2	0.481713	0.898585	-0.13064
89280	28/09/2018--13:14:00	34.82	2	0.297189	0.943131	0.204623
89340	28/09/2018--13:15:00	34.89	82	0.527844	0.839189	-0.290983
89400	28/09/2018--13:16:00	34.8	6	0.435582	0.854038	-0.320136
89460	28/09/2018--13:17:00	34.86	67	0.204927	100.253	-0.0723334
89520	28/09/2018--13:18:00	34.98	3	0.251058	0.972829	-0.203523
89580	28/09/2018--13:19:00	35	7	0.266435	0.987678	-0.145217
89640	28/09/2018--13:20:00	35	4	0.204927	0.972829	-0.2181
89700	28/09/2018--13:21:00	34.98	2	0.18955	0.972829	-0.17437
89760	28/09/2018--13:22:00	34.99	2	0.220304	0.972829	-0.13064
89820	28/09/2018--13:23:00	34.98	0	0.112665	100.253	-0.08691
89880	28/09/2018--13:24:00	35.04	2	0.158796	100.253	-0.116063
89940	28/09/2018--13:25:00	35.06	0	0.281812	0.95798	-0.2181
90000	28/09/2018--13:26:00	35.06	2	0.0819115	0.987678	-0.0723334
90060	28/09/2018--13:27:00	35.09	1	0.0972885	100.253	-0.08691
90120	28/09/2018--13:28:00	35.14	0	0.128042	100.253	0.0442799
90180	28/09/2018--13:29:00	35.18	0	0.0665345	100.253	-0.0577567
90240	28/09/2018--13:30:00	35.11	1	0.0972885	100.253	-0.0431801
90300	28/09/2018--13:31:00	35.03	0	0.128042	100.253	-0.101487
90360	28/09/2018--13:32:00	35.13	22	0.251058	0.928282	-0.232677
90420	28/09/2018--13:33:00	35.05	0	0.251058	0.95798	-0.203523
90480	28/09/2018--13:34:00	34.98	2	0.297189	0.95798	-0.2181
90540	28/09/2018--13:35:00	34.95	3	0.158796	0.987678	-0.08691
90600	28/09/2018--13:36:00	34.95	2	0.18955	101.738	0.0151266
90660	28/09/2018--13:37:00	34.91	2	0.220304	0.987678	-0.116063
90720	28/09/2018--13:38:00	34.86	5	0.235681	0.95798	-0.0431801
90780	28/09/2018--13:39:00	34.79	0	0.18955	0.987678	-0.116063
90840	28/09/2018--13:40:00	34.8	1	0.204927	100.253	-0.101487
90900	28/09/2018--13:41:00	34.73	5	0.174173	0.972829	-0.145217
90960	28/09/2018--13:42:00	34.76	18	0.143419	100.253	-0.101487
91020	28/09/2018--13:43:00	34.67	2	0.204927	0.987678	-0.13064
91080	28/09/2018--13:44:00	34.66	2	0.220304	0.972829	-0.188947
91140	28/09/2018--13:45:00	34.64	0	0.235681	0.972829	-0.188947
91200	28/09/2018--13:46:00	34.57	3	0.174173	0.987678	-0.188947
91260	28/09/2018--13:47:00	34.55	4	0.204927	0.972829	-0.188947
91320	28/09/2018--13:48:00	34.63	6	0.174173	0.987678	-0.116063
91380	28/09/2018--13:49:00	34.72	0	0.174173	0.95798	-0.13064
91440	28/09/2018--13:50:00	34.8	12	0.174173	0.987678	-0.2181
91500	28/09/2018--13:51:00	34.83	18	0.251058	0.972829	-0.145217
91560	28/09/2018--13:52:00	34.87	2	0.220304	0.987678	-0.159793
91620	28/09/2018--13:53:00	34.8	0	0.235681	0.987678	-0.0577567
91680	28/09/2018--13:54:00	34.75	1	0.251058	0.987678	-0.145217
91740	28/09/2018--13:55:00	34.73	1	0.112665	101.738	-0.0577567
91800	28/09/2018--13:56:00	34.77	1	0.174173	100.253	-0.0431801
91860	28/09/2018--13:57:00	34.85	19	0.18955	0.987678	-0.188947
91920	28/09/2018--13:58:00	34.79	0	0.220304	0.972829	-0.188947
91980	28/09/2018--13:59:00	34.73	2	0.312566	0.943131	-0.2181
92040	28/09/2018--14:00:00	34.65	0	0.327943	0.943131	-0.203523
92100	28/09/2018--14:01:00	34.62	1	0.327943	0.943131	-0.17437
92160	28/09/2018--14:02:00	34.57	0	0.158796	0.987678	-0.17437
92220	28/09/2018--14:03:00	34.56	3	0.235681	0.972829	-0.101487
92280	28/09/2018--14:04:00	34.57	2	0.18955	0.95798	-0.17437
92340	28/09/2018--14:05:00	34.57	1	0.174173	0.972829	-0.188947
92400	28/09/2018--14:06:00	34.6	3	0.18955	0.987678	-0.159793
92460	28/09/2018--14:07:00	34.59	7	0.251058	0.943131	-0.30556
92520	28/09/2018--14:08:00	34.52	4	0.220304	0.95798	-0.145217
92580	28/09/2018--14:09:00	34.59	88	0.266435	0.95798	0.190046
92640	28/09/2018--14:10:00	34.73	73	0.204927	0.987678	0.190046
92700	28/09/2018--14:11:00	34.73	663	0.0819115	0.95798	-0.0140267
92760	28/09/2018--14:12:00	34.71	153	0.0665345	0.987678	0.146316
92820	28/09/2018--14:13:00	34.59	269	0.0819115	112.132	0.17547
92880	28/09/2018--14:14:00	34.73	714	-0.0411044	104.707	-0.26183
92940	28/09/2018--14:15:00	34.41	328	-0.825331	0.557059	0.0442799
93000	28/09/2018--14:16:00	34.05	322	-0.0411044	0.928282	-0.101487
93060	28/09/2018--14:17:00	33.81	99	0.235681	0.987678	-0.0431801
93120	28/09/2018--14:18:00	33.86	99	-0.102612	101.738	0.160893
93180	28/09/2018--14:19:00	33.94	104	-0.16412	106.192	-0.159793
93240	28/09/2018--14:20:00	33.88	50	0.0972885	0.95798	0.26293
93300	28/09/2018--14:21:00	33.8	16	-0.0872353	100.253	-0.0286034
93360	28/09/2018--14:22:00	33.79	154	0.18955	0.839189	0.510733
93420	28/09/2018--14:23:00	33.84	32	0.0204036	101.738	0.248353
93480	28/09/2018--14:24:00	34.07	151	-0.394775	0.883736	0.292083
93540	28/09/2018--14:25:00	34.03	46	0.527844	0.839189	-0.26183
93600	28/09/2018--14:26:00	33.77	0	0.512467	0.854038	-0.232677
93660	28/09/2018--14:27:00	33.54	4	0.527844	0.82434	-0.320136
93720	28/09/2018--14:28:00	33.35	2	0.49709	0.82434	-0.334713
93780	28/09/2018--14:29:00	33.23	0	0.49709	0.82434	-0.34929
93840	28/09/2018--14:30:00	33.14	0	0.481713	0.868887	-0.247253
93900	28/09/2018--14:31:00	33.16	158	-0.117989	100.253	0.160893
93960	28/09/2018--14:32:00	33.32	197	-0.133366	0.987678	0.0297032
94020	28/09/2018--14:33:00	33.48	233	0.266435	0.557059	0.2192
94080	28/09/2018--14:34:00	33.59	461	0.0819115	0.987678	0.102586
94140	28/09/2018--14:35:00	33.7	438	0.281812	0.972829	0.0880098
94200	28/09/2018--14:36:00	33.72	343	0.235681	0.972829	-0.17437
94260	28/09/2018--14:37:00	33.71	305	-0.0564814	0.972829	-0.08691
94320	28/09/2018--14:38:00	33.71	41	-0.963723	-0.155689	0.292083
94380	28/09/2018--14:39:00	33.78	0	-0.963723	-0.155689	0.292083
94440	28/09/2018--14:40:00	33.85	0	-0.948346	-0.155689	0.321236
94500	28/09/2018--14:41:00	33.86	0	-0.948346	-0.185387	0.30666
94560	28/09/2018--14:42:00	33.8	0	-0.932969	-0.200236	0.364966
94620	28/09/2018--14:43:00	33.71	13	-0.886839	-0.0962937	0.481579
94680	28/09/2018--14:44:00	33.72	121	-100.985	-0.0814447	-0.08691
94740	28/09/2018--14:45:00	33.75	0	-100.985	-0.0814447	-0.08691
94800	28/09/2018--14:46:00	33.75	0	-100.985	-0.0814447	-0.08691
94860	28/09/2018--14:47:00	33.84	9	-0.425529	-0.0665958	-0.932356
94920	28/09/2018--14:48:00	33.95	0	-0.410152	-0.0665958	-0.932356
94980	28/09/2018--14:49:00	34.04	0	-0.410152	-0.0665958	-0.932356
95040	28/09/2018--14:50:00	34.08	85	-0.886839	-0.215085	0.437849
95100	28/09/2018--14:51:00	34.05	0	-0.886839	-0.229934	0.452426
95160	28/09/2018--14:52:00	33.96	0	-0.886839	-0.229934	0.437849
95220	28/09/2018--14:53:00	33.91	0	-0.886839	-0.229934	0.452426
95280	28/09/2018--14:54:00	33.86	0	-0.871462	-0.229934	0.452426
95340	28/09/2018--14:55:00	33.83	0	-0.886839	-0.229934	0.452426
95400	28/09/2018--14:56:00	33.82	0	-0.871462	-0.229934	0.452426
95460	28/09/2018--14:57:00	33.79	0	-0.871462	-0.229934	0.452426
95520	28/09/2018--14:58:00	33.77	4	-0.886839	-0.229934	0.423273
95580	28/09/2018--14:59:00	33.74	0	-0.886839	-0.229934	0.423273
95640	28/09/2018--15:00:00	33.73	0	-0.886839	-0.229934	0.437849
95700	28/09/2018--15:01:00	33.7	0	-0.886839	-0.229934	0.423273
95760	28/09/2018--15:02:00	33.65	0	-0.902216	-0.229934	0.437849
95820	28/09/2018--15:03:00	33.64	37	-0.871462	-0.125992	0.510733
95880	28/09/2018--15:04:00	33.64	0	-0.871462	-0.125992	0.496156
95940	28/09/2018--15:05:00	33.63	0	-0.886839	-0.125992	0.481579
96000	28/09/2018--15:06:00	33.61	0	-0.886839	-0.14084	0.467003
96060	28/09/2018--15:07:00	33.63	0	-0.886839	-0.14084	0.467003
96120	28/09/2018--15:08:00	33.63	0	-0.902216	-0.14084	0.467003
96180	28/09/2018--15:09:00	33.6	0	-0.886839	-0.14084	0.452426
96240	28/09/2018--15:10:00	33.6	0	-0.902216	-0.14084	0.452426
96300	28/09/2018--15:11:00	33.57	0	-0.886839	-0.14084	0.452426
96360	28/09/2018--15:12:00	33.57	0	-0.902216	-0.14084	0.452426
96420	28/09/2018--15:13:00	33.53	1	-0.840708	-0.200236	0.525309
96480	28/09/2018--15:14:00	33.54	0	-0.856085	-0.200236	0.525309
96540	28/09/2018--15:15:00	33.54	0	-0.856085	-0.200236	0.525309
96600	28/09/2018--15:16:00	33.54	0	-0.840708	-0.200236	0.510733
96660	28/09/2018--15:17:00	33.57	0	-0.856085	-0.200236	0.525309
96720	28/09/2018--15:18:00	33.58	0	-0.840708	-0.200236	0.510733
96780	28/09/2018--15:19:00	33.62	0	-0.840708	-0.185387	0.510733
96840	28/09/2018--15:20:00	33.6	0	-0.856085	-0.200236	0.510733
96900	28/09/2018--15:21:00	33.63	0	-0.856085	-0.200236	0.510733
96960	28/09/2018--15:22:00	33.63	0	-0.840708	-0.200236	0.510733
97020	28/09/2018--15:23:00	33.64	0	-0.856085	-0.200236	0.510733
97080	28/09/2018--15:24:00	33.67	0	-0.840708	-0.200236	0.525309
97140	28/09/2018--15:25:00	33.69	0	-0.856085	-0.200236	0.510733
97200	28/09/2018--15:26:00	33.68	0	-0.856085	-0.200236	0.510733
97260	28/09/2018--15:27:00	33.71	0	-0.856085	-0.200236	0.510733
97320	28/09/2018--15:28:00	33.72	0	-0.856085	-0.200236	0.525309
97380	28/09/2018--15:29:00	33.73	0	-0.856085	-0.200236	0.510733
97440	28/09/2018--15:30:00	33.75	0	-0.856085	-0.200236	0.510733
97500	28/09/2018--15:31:00	33.77	0	-0.856085	-0.200236	0.525309
97560	28/09/2018--15:32:00	33.8	0	-0.856085	-0.200236	0.510733
97620	28/09/2018--15:33:00	33.81	0	-0.840708	-0.200236	0.510733
97680	28/09/2018--15:34:00	33.84	0	-0.856085	-0.200236	0.510733
97740	28/09/2018--15:35:00	33.86	0	-0.856085	-0.200236	0.510733
97800	28/09/2018--15:36:00	33.89	0	-0.856085	-0.200236	0.510733
97860	28/09/2018--15:37:00	34.05	20	-0.963723	-0.125992	0.248353
97920	28/09/2018--15:38:00	34.36	0	-0.9791	-0.125992	0.248353
97980	28/09/2018--15:39:00	34.55	0	-0.9791	-0.111143	0.26293
98040	28/09/2018--15:40:00	34.7	0	-0.9791	-0.125992	0.248353
98100	28/09/2018--15:41:00	34.82	4	-0.963723	-0.0962937	0.30666
98160	28/09/2018--15:42:00	34.96	0	-0.963723	-0.0814447	0.30666
98220	28/09/2018--15:43:00	35.09	0	-0.963723	-0.0814447	0.30666
98280	28/09/2018--15:44:00	35.17	0	-0.9791	-0.0814447	0.30666
98340	28/09/2018--15:45:00	35.27	0	-0.963723	-0.0814447	0.30666
98400	28/09/2018--15:46:00	35.36	0	-0.963723	-0.0814447	0.30666
98460	28/09/2018--15:47:00	35.48	0	-0.963723	-0.0814447	0.30666
98520	28/09/2018--15:48:00	35.54	0	-0.963723	-0.0814447	0.30666
98580	28/09/2018--15:49:00	35.63	0	-0.963723	-0.0814447	0.30666
98640	28/09/2018--15:50:00	35.7	0	-0.963723	-0.0814447	0.30666
98700	28/09/2018--15:51:00	35.77	0	-0.963723	-0.0962937	0.30666
98760	28/09/2018--15:52:00	35.82	0	-0.9791	-0.111143	0.277506
98820	28/09/2018--15:53:00	35.88	0	-0.9791	-0.0962937	0.277506
98880	28/09/2018--15:54:00	35.93	0	-0.9791	-0.0962937	0.277506
98940	28/09/2018--15:55:00	35.97	0	-0.9791	-0.0962937	0.26293
99000	28/09/2018--15:56:00	36.01	0	-0.9791	-0.111143	0.277506
99060	28/09/2018--15:57:00	36.07	0	-0.963723	-0.0962937	0.26293
99120	28/09/2018--15:58:00	36.13	0	-0.9791	-0.111143	0.277506
99180	28/09/2018--15:59:00	36.17	0	-0.9791	-0.111143	0.277506
99240	28/09/2018--16:00:00	36.18	0	-0.9791	-0.111143	0.277506
99300	28/09/2018--16:01:00	36.22	0	-0.9791	-0.111143	0.277506
99360	28/09/2018--16:02:00	36.26	0	-0.963723	-0.0814447	0.292083
99420	28/09/2018--16:03:00	36.3	0	-0.963723	-0.0962937	0.292083
99480	28/09/2018--16:04:00	36.31	0	-0.963723	-0.0814447	0.292083
99540	28/09/2018--16:05:00	36.35	0	-0.963723	-0.0814447	0.277506
99600	28/09/2018--16:06:00	36.37	0	-0.963723	-0.0814447	0.292083
99660	28/09/2018--16:07:00	36.39	0	-0.963723	-0.0814447	0.292083
99720	28/09/2018--16:08:00	36.41	0	-0.963723	-0.0962937	0.292083
99780	28/09/2018--16:09:00	36.44	0	-0.963723	-0.0814447	0.292083
99840	28/09/2018--16:10:00	36.45	0	-0.963723	-0.0814447	0.292083
99900	28/09/2018--16:11:00	36.48	0	-0.963723	-0.0814447	0.292083
99960	28/09/2018--16:12:00	36.48	0	-0.9791	-0.111143	0.277506
100020	28/09/2018--16:13:00	36.51	0	-0.9791	-0.0962937	0.277506
100080	28/09/2018--16:14:00	36.52	0	-0.963723	-0.0962937	0.277506
100140	28/09/2018--16:15:00	36.57	0	-0.963723	-0.0814447	0.277506
100200	28/09/2018--16:16:00	36.56	0	-0.9791	-0.0814447	0.277506
100260	28/09/2018--16:17:00	36.57	0	-0.9791	-0.0814447	0.277506
100320	28/09/2018--16:18:00	36.59	0	-0.963723	-0.0962937	0.277506
100380	28/09/2018--16:19:00	36.59	0	-0.9791	-0.0814447	0.277506
100440	28/09/2018--16:20:00	36.6	0	-0.9791	-0.0962937	0.277506
100500	28/09/2018--16:21:00	36.61	0	-0.963723	-0.0962937	0.277506
100560	28/09/2018--16:22:00	36.62	0	-0.9791	-0.0962937	0.292083
100620	28/09/2018--16:23:00	36.59	34	-0.686938	0.12644	-0.742859
100680	28/09/2018--16:24:00	36.52	2	-0.671561	0.111591	-0.757436
100740	28/09/2018--16:25:00	36.48	1	-0.671561	0.12644	-0.757436
100800	28/09/2018--16:26:00	36.48	5	-0.671561	0.111591	-0.757436
100860	28/09/2018--16:27:00	36.47	5	-0.671561	0.111591	-0.757436
100920	28/09/2018--16:28:00	36.45	0	-0.656184	0.111591	-0.757436
100980	28/09/2018--16:29:00	36.39	3	-0.748446	-0.14084	-0.669976
101040	28/09/2018--16:30:00	36.29	0	-0.348644	-0.036898	-0.961509
101100	28/09/2018--16:31:00	36.24	0	-0.348644	-0.036898	-0.946932
101160	28/09/2018--16:32:00	36.23	0	-0.348644	-0.036898	-0.946932
101220	28/09/2018--16:33:00	36.22	0	-0.348644	-0.036898	-0.961509
101280	28/09/2018--16:34:00	36.22	0	-0.348644	-0.0517469	-0.946932
101340	28/09/2018--16:35:00	36.23	0	-0.348644	-0.036898	-0.961509
101400	28/09/2018--16:36:00	36.23	0	-0.348644	-0.036898	-0.946932
101460	28/09/2018--16:37:00	36.21	0	-0.348644	-0.036898	-0.946932
101520	28/09/2018--16:38:00	36.23	0	-0.348644	-0.036898	-0.961509
101580	28/09/2018--16:39:00	36.23	0	-0.671561	-0.111143	-0.757436
101640	28/09/2018--16:40:00	36.22	0	-0.656184	-0.111143	-0.757436
101700	28/09/2018--16:41:00	36.15	17	-0.9791	-0.259632	-0.145217
101760	28/09/2018--16:42:00	35.95	0	-0.9791	-0.259632	-0.145217
101820	28/09/2018--16:43:00	35.75	0	-0.9791	-0.244783	-0.159793
101880	28/09/2018--16:44:00	35.57	0	-0.9791	-0.229934	-0.188947
101940	28/09/2018--16:45:00	35.45	0	-0.994477	-0.200236	-0.145217
102000	28/09/2018--16:46:00	35.33	0	-0.994477	-0.185387	-0.159793
102060	28/09/2018--16:47:00	35.23	4	-0.994477	-0.200236	-0.101487
102120	28/09/2018--16:48:00	35.2	44	-0.948346	-0.185387	0.30666
102180	28/09/2018--16:49:00	35.14	0	-0.948346	-0.185387	0.321236
102240	28/09/2018--16:50:00	35.14	260	0.266435	0.943131	-0.276406
102300	28/09/2018--16:51:00	35.22	182	0.327943	0.631304	-0.728283
102360	28/09/2018--16:52:00	35.3	271	0.112665	0.987678	0.233776
102420	28/09/2018--16:53:00	35.32	191	-0.0872353	0.913433	0.0151266
102480	28/09/2018--16:54:00	35.26	201	0.112665	0.972829	0.0442799
102540	28/09/2018--16:55:00	35.32	165	0.0357806	0.943131	0.364966
102600	28/09/2018--16:56:00	35.34	275	0.773876	-0.274481	-0.597093
102660	28/09/2018--16:57:00	35.28	136	-0.948346	-0.022049	0.0880098
102720	28/09/2018--16:58:00	35.12	85	-0.0718583	100.253	0.0151266
102780	28/09/2018--16:59:00	35.06	229	-0.0257274	0.854038	0.204623
102840	28/09/2018--17:00:00	35.08	242	-0.0103504	0.987678	0.0880098
102900	28/09/2018--17:01:00	35.08	215	0.404828	0.809491	-0.495056
102960	28/09/2018--17:02:00	35.08	0	0.420205	0.794642	-0.48048
103020	28/09/2018--17:03:00	35.05	3	0.49709	0.868887	-0.2181
103080	28/09/2018--17:04:00	35	6	0.312566	0.82434	-0.495056
103140	28/09/2018--17:05:00	34.89	0	0.404828	0.883736	-0.320136
103200	28/09/2018--17:06:00	35.04	7	-0.610053	0.646153	0.452426
103260	28/09/2018--17:07:00	35.21	0	-0.610053	0.646153	0.452426
103320	28/09/2018--17:08:00	35.34	1	-0.563922	0.705548	0.408696
103380	28/09/2018--17:09:00	35.41	0	-0.563922	0.705548	0.408696
103440	28/09/2018--17:10:00	35.5	0	-0.487037	0.720397	0.481579
103500	28/09/2018--17:11:00	35.6	0	-0.47166	0.720397	0.481579
103560	28/09/2018--17:12:00	35.65	1	-0.456283	0.735246	0.481579
103620	28/09/2018--17:13:00	35.73	0	-0.456283	0.750095	0.452426
103680	28/09/2018--17:14:00	35.77	2	-0.456283	0.750095	0.452426
103740	28/09/2018--17:15:00	35.83	1	-0.456283	0.750095	0.437849
103800	28/09/2018--17:16:00	35.89	0	-0.47166	0.750095	0.437849
103860	28/09/2018--17:17:00	35.92	0	-0.47166	0.764944	0.408696
103920	28/09/2018--17:18:00	35.96	3	-0.440906	0.750095	0.467003
103980	28/09/2018--17:19:00	35.98	1	-0.456283	0.750095	0.452426
104040	28/09/2018--17:20:00	36.04	0	-0.425529	0.764944	0.452426
104100	28/09/2018--17:21:00	36.07	1	-0.440906	0.764944	0.452426
104160	28/09/2018--17:22:00	36.11	0	-0.425529	0.764944	0.452426
104220	28/09/2018--17:23:00	36.14	1	-0.425529	0.764944	0.467003
104280	28/09/2018--17:24:00	36.17	0	-0.410152	0.779793	0.452426
104340	28/09/2018--17:25:00	36.2	11	0.327943	0.750095	-0.582516
104400	28/09/2018--17:26:00	36.1	2	0.358697	0.661002	-0.699129
104460	28/09/2018--17:27:00	35.97	77	0.589352	0.750095	-0.407596
104520	28/09/2018--17:28:00	35.86	3	0.543221	0.794642	-0.34929
104580	28/09/2018--17:29:00	35.77	0	0.49709	0.82434	-0.363866
104640	28/09/2018--17:30:00	35.72	0	0.512467	0.839189	-0.26183
104700	28/09/2018--17:31:00	35.66	12	-0.686938	0.705548	0.0442799
104760	28/09/2018--17:32:00	35.72	200	-0.0411044	0.987678	0.13174
104820	28/09/2018--17:33:00	35.72	125	-0.102612	0.868887	0.17547
104880	28/09/2018--17:34:00	35.64	200	0.0665345	101.738	0.0442799
104940	28/09/2018--17:35:00	35.64	101	0.0204036	0.928282	0.17547
105000	28/09/2018--17:36:00	35.64	229	0.696991	0.735246	-0.26183
105060	28/09/2018--17:37:00	35.47	3	0.666237	0.764944	-0.203523
105120	28/09/2018--17:38:00	35.29	8	0.635483	0.779793	-0.247253
105180	28/09/2018--17:39:00	35.2	9	-0.62543	0.601606	0.452426
105240	28/09/2018--17:40:00	35.31	277	0.00502658	0.987678	0.233776
105300	28/09/2018--17:41:00	35.43	245	0.18955	100.253	0.0442799
105360	28/09/2018--17:42:00	35.5	179	0.158796	0.987678	0.0442799
105420	28/09/2018--17:43:00	35.47	206	0.327943	0.735246	-0.640823
105480	28/09/2018--17:44:00	35.41	0	0.358697	0.720397	-0.626246
105540	28/09/2018--17:45:00	35.39	0	0.34332	0.675851	-0.699129
105600	28/09/2018--17:46:00	35.41	6	-0.7792	0.438268	0.408696
105660	28/09/2018--17:47:00	35.55	0	-0.825331	0.393721	0.39412
105720	28/09/2018--17:48:00	35.66	0	-0.7792	0.378872	0.496156
105780	28/09/2018--17:49:00	35.73	0	-0.7792	0.364023	0.496156
105840	28/09/2018--17:50:00	35.8	0	-0.763823	0.378872	0.510733
105900	28/09/2018--17:51:00	35.85	3	-0.717692	0.423419	0.539886
105960	28/09/2018--17:52:00	35.91	0	-0.717692	0.423419	0.554463
106020	28/09/2018--17:53:00	35.94	0	-0.717692	0.423419	0.539886
106080	28/09/2018--17:54:00	35.97	0	-0.717692	0.438268	0.554463
106140	28/09/2018--17:55:00	36.01	0	-0.717692	0.438268	0.539886
106200	28/09/2018--17:56:00	36.04	0	-0.686938	0.453117	0.554463
106260	28/09/2018--17:57:00	36.06	0	-0.702315	0.438268	0.539886
106320	28/09/2018--17:58:00	36.07	0	-0.702315	0.438268	0.539886
106380	28/09/2018--17:59:00	36.09	0	-0.686938	0.453117	0.554463
106440	28/09/2018--18:00:00	36.13	0	-0.748446	0.40857	0.496156
106500	28/09/2018--18:01:00	36.13	7	-0.733069	0.393721	0.539886
106560	28/09/2018--18:02:00	36.11	0	-0.717692	0.40857	0.539886
106620	28/09/2018--18:03:00	36.14	0	-0.733069	0.40857	0.539886
106680	28/09/2018--18:04:00	36.15	0	-0.717692	0.423419	0.539886
106740	28/09/2018--18:05:00	36.17	0	-0.733069	0.423419	0.525309
106800	28/09/2018--18:06:00	36.18	0	-0.748446	0.423419	0.510733
106860	28/09/2018--18:07:00	36.21	0	-0.748446	0.423419	0.510733
106920	28/09/2018--18:08:00	36.26	0	-0.748446	0.40857	0.525309
106980	28/09/2018--18:09:00	36.27	0	-0.733069	0.40857	0.525309
107040	28/09/2018--18:10:00	36.28	0	-0.7792	0.393721	0.481579
107100	28/09/2018--18:11:00	36.3	160	-0.0718583	0.987678	-0.101487
107160	28/09/2018--18:12:00	36.28	191	0.251058	0.95798	-0.247253
107220	28/09/2018--18:13:00	36.18	223	-0.102612	0.95798	0.190046
107280	28/09/2018--18:14:00	36.08	131	-0.194874	0.809491	0.0151266
107340	28/09/2018--18:15:00	36	325	-0.0564814	0.868887	0.13174
107400	28/09/2018--18:16:00	35.91	267	0.251058	0.972829	0.13174
107460	28/09/2018--18:17:00	35.89	617	-0.148743	0.95798	0.160893
107520	28/09/2018--18:18:00	35.83	138	-0.0718583	100.253	-0.101487
107580	28/09/2018--18:19:00	35.82	80	0.251058	0.95798	0.0880098
107640	28/09/2018--18:20:00	35.84	288	0.00502658	0.987678	0.190046
107700	28/09/2018--18:21:00	35.78	212	0.0204036	0.883736	0.190046
107760	28/09/2018--18:22:00	35.68	179	0.0204036	101.738	0.525309
107820	28/09/2018--18:23:00	35.61	346	-0.0103504	0.95798	0.160893
107880	28/09/2018--18:24:00	35.61	171	-0.0564814	0.928282	0.0880098
107940	28/09/2018--18:25:00	35.52	212	0.00502658	0.972829	0.233776
108000	28/09/2018--18:26:00	35.52	221	0.420205	0.972829	-0.101487
108060	28/09/2018--18:27:00	35.37	215	0.34332	0.95798	-0.13064
108120	28/09/2018--18:28:00	35.36	135	-0.194874	0.883736	0.204623
108180	28/09/2018--18:29:00	35.52	33	-0.0411044	100.253	0.146316
108240	28/09/2018--18:30:00	35.51	64	0.0204036	103.222	0.0442799
108300	28/09/2018--18:31:00	35.42	183	-0.271759	0.928282	0.2192
108360	28/09/2018--18:32:00	35.43	129	0.435582	0.883736	-0.509633
108420	28/09/2018--18:33:00	35.29	86	0.18955	0.764944	0.204623
108480	28/09/2018--18:34:00	35.2	65	0.112665	0.95798	-0.334713
108540	28/09/2018--18:35:00	35.18	100	0.573975	0.764944	-0.378443
108600	28/09/2018--18:36:00	35.11	147	0.450959	0.82434	-0.363866
108660	28/09/2018--18:37:00	35.11	160	0.358697	0.913433	0.2192
108720	28/09/2018--18:38:00	35.11	3	0.620106	0.705548	-0.422173
108780	28/09/2018--18:39:00	34.96	73	-0.394775	0.82434	0.146316
108840	28/09/2018--18:40:00	35	127	-0.102612	0.987678	-0.116063
108900	28/09/2018--18:41:00	34.97	148	-0.210251	0.987678	0.17547
108960	28/09/2018--18:42:00	34.98	309	-0.0564814	110.647	0.204623
109020	28/09/2018--18:43:00	35.09	206	0.420205	0.95798	0.0588565
109080	28/09/2018--18:44:00	35.16	365	0.327943	0.913433	0.0151266
109140	28/09/2018--18:45:00	35.15	113	0.327943	0.943131	0.17547
109200	28/09/2018--18:46:00	35.18	89	0.0819115	0.972829	0.0588565
109260	28/09/2018--18:47:00	35.26	430	0.112665	100.253	0.0442799
109320	28/09/2018--18:48:00	35.26	513	0.758499	-0.363574	-0.52421
109380	28/09/2018--18:49:00	35.12	204	-0.16412	0.972829	0.13174
109440	28/09/2018--18:50:00	35.13	211	-0.0103504	0.987678	-0.0577567
109500	28/09/2018--18:51:00	35.12	225	0.712368	0.111591	-0.699129
109560	28/09/2018--18:52:00	35.12	239	-0.348644	100.253	0.160893
109620	28/09/2018--18:53:00	35.02	217	0.143419	101.738	-0.101487
109680	28/09/2018--18:54:00	35.04	165	0.527844	0.809491	-0.320136
109740	28/09/2018--18:55:00	34.96	0	0.543221	0.809491	-0.30556
109800	28/09/2018--18:56:00	34.81	0	0.49709	0.854038	-0.30556
109860	28/09/2018--18:57:00	34.89	396	0.635483	-0.42297	-0.757436
109920	28/09/2018--18:58:00	34.91	477	0.0665345	119.556	0.0880098
109980	28/09/2018--18:59:00	34.99	359	-0.148743	0.883736	0.321236
110040	28/09/2018--19:00:00	34.97	359	0.727745	-0.378423	-0.728283
110100	28/09/2018--19:01:00	34.79	168	0.374074	0.809491	-0.407596
110160	28/09/2018--19:02:00	34.6	196	0.543221	0.839189	-0.34929
110220	28/09/2018--19:03:00	34.3	334	0.158796	0.898585	0.26293
110280	28/09/2018--19:04:00	34.05	549	-0.0257274	110.647	0.000549904
110340	28/09/2018--19:05:00	34.01	292	0.235681	107.677	0.0880098
110400	28/09/2018--19:06:00	34.21	517	0.143419	129.951	0.0588565
110460	28/09/2018--19:07:00	34.31	271	0.158796	0.972829	0.117163
110520	28/09/2018--19:08:00	34.43	110	-0.0257274	100.253	0.0442799
110580	28/09/2018--19:09:00	34.6	3	0.0819115	100.253	0.0588565
110640	28/09/2018--19:10:00	34.78	1	-0.0257274	101.738	0.102586
110700	28/09/2018--19:11:00	34.9	193	0.128042	100.253	0.0880098
110760	28/09/2018--19:12:00	35.08	16	0.174173	0.987678	0.102586
110820	28/09/2018--19:13:00	35.28	52	0.881515	0.0818935	-0.553363
110880	28/09/2018--19:14:00	35.3	41	0.112665	0.972829	0.0734332
110940	28/09/2018--19:15:00	35.37	34	-0.0257274	0.883736	0.292083
111000	28/09/2018--19:16:00	35.44	4	0.0357806	0.972829	0.2192
111060	28/09/2018--19:17:00	35.29	345	0.420205	112.132	0.292083
111120	28/09/2018--19:18:00	34.92	399	0.0204036	0.883736	0.160893
111180	28/09/2018--19:19:00	34.55	466	-0.0564814	109.162	0.0297032
111240	28/09/2018--19:20:00	34.05	368	0.34332	0.95798	-0.145217
111300	28/09/2018--19:21:00	33.86	155	-0.0872353	0.839189	-0.247253
111360	28/09/2018--19:22:00	33.78	271	-0.0872353	100.253	-0.247253
111420	28/09/2018--19:23:00	33.71	242	0.235681	0.898585	-0.378443
111480	28/09/2018--19:24:00	33.93	76	-0.0718583	0.943131	0.30666
111540	28/09/2018--19:25:00	34.17	243	-0.0564814	0.95798	0.204623
111600	28/09/2018--19:26:00	34.37	408	0.49709	0.646153	-0.640823
111660	28/09/2018--19:27:00	34.46	255	0.0204036	100.253	0.0588565
111720	28/09/2018--19:28:00	34.45	271	0.174173	101.738	0.204623
111780	28/09/2018--19:29:00	34.29	248	-0.16412	0.943131	0.160893
111840	28/09/2018--19:30:00	34.28	285	0.143419	103.222	0.146316
111900	28/09/2018--19:31:00	34.23	478	-0.0718583	0.868887	0.0588565
111960	28/09/2018--19:32:00	34.39	378	0.0357806	0.987678	-0.13064
112020	28/09/2018--19:33:00	34.18	95	0.0819115	106.192	0.190046
112080	28/09/2018--19:34:00	33.96	47	0.0357806	0.987678	0.2192
112140	28/09/2018--19:35:00	33.91	259	0.0357806	0.987678	0.17547
112200	28/09/2018--19:36:00	34.02	232	0.112665	0.987678	0.117163
112260	28/09/2018--19:37:00	34.13	255	-0.0257274	0.943131	0.0151266
112320	28/09/2018--19:38:00	34.34	367	0.0357806	0.928282	0.0442799
112380	28/09/2018--19:39:00	34.49	341	0.0665345	107.677	0.117163
112440	28/09/2018--19:40:00	34.6	369	0.0972885	0.82434	0.2192
112500	28/09/2018--19:41:00	34.67	508	0.512467	-0.408121	-0.742859
112560	28/09/2018--19:42:00	34.41	288	0.0665345	100.253	0.13174
112620	28/09/2018--19:43:00	34.36	515	-0.179497	115.102	0.146316
112680	28/09/2018--19:44:00	34.36	527	0.297189	100.253	0.000549904
112740	28/09/2018--19:45:00	34.47	766	-0.179497	0.82434	0.160893
112800	28/09/2018--19:46:00	34.52	108	0.128042	0.972829	-0.0431801
112860	28/09/2018--19:47:00	34.47	455	-0.31789	0.868887	-0.08691
112920	28/09/2018--19:48:00	34.43	195	0.0357806	0.972829	0.0297032
112980	28/09/2018--19:49:00	34.09	174	0.143419	100.253	0.0151266
113040	28/09/2018--19:50:00	33.65	257	0.174173	0.95798	0.13174
113100	28/09/2018--19:51:00	33.27	333	0.0819115	0.883736	0.0297032
113160	28/09/2018--19:52:00	33.05	215	0.112665	101.738	-0.0723334
113220	28/09/2018--19:53:00	33.39	451	0.0204036	100.253	0.117163
113280	28/09/2018--19:54:00	33.79	77	0.558598	0.854038	0.13174
113340	28/09/2018--19:55:00	33.9	48	0.635483	0.705548	-0.407596
113400	28/09/2018--19:56:00	33.91	6	-0.0257274	0.95798	0.277506
113460	28/09/2018--19:57:00	33.8	2	0.743122	0.631304	-0.334713
113520	28/09/2018--19:58:00	33.56	0	0.743122	0.601606	-0.39302
113580	28/09/2018--19:59:00	33.33	0	0.727745	0.571908	-0.407596
113640	28/09/2018--20:00:00	33.16	0	0.727745	0.631304	-0.363866
113700	28/09/2018--20:01:00	32.98	3	0.743122	0.675851	-0.188947
113760	28/09/2018--20:02:00	32.76	2	0.743122	0.6907	-0.159793
113820	28/09/2018--20:03:00	32.59	0	0.543221	0.809491	-0.2181
113880	28/09/2018--20:04:00	32.47	8	0.727745	0.720397	-0.159793
113940	28/09/2018--20:05:00	32.37	3	0.712368	0.661002	-0.320136
114000	28/09/2018--20:06:00	32.21	1	0.681614	0.735246	-0.17437
114060	28/09/2018--20:07:00	32.07	0	0.681614	0.750095	-0.203523
114120	28/09/2018--20:08:00	32.37	18	-0.348644	0.913433	0.204623
114180	28/09/2018--20:09:00	33.02	2	-0.287136	0.928282	0.190046
114240	28/09/2018--20:10:00	33.32	1	-0.256382	0.943131	0.204623
114300	28/09/2018--20:11:00	33.43	2	-0.117989	0.868887	0.496156
114360	28/09/2018--20:12:00	33.5	5	-0.0718583	0.839189	0.525309
114420	28/09/2018--20:13:00	33.47	7	-0.148743	0.913433	0.364966
114480	28/09/2018--20:14:00	33.54	3	-0.256382	0.95798	0.000549904
114540	28/09/2018--20:15:00	33.59	29	0.0204036	0.987678	-0.0723334
114600	28/09/2018--20:16:00	33.97	173	-0.0103504	0.95798	0.0734332
114660	28/09/2018--20:17:00	34.14	347	-0.302513	0.987678	-0.0723334
114720	28/09/2018--20:18:00	33.91	49	0.281812	100.253	-0.145217
114780	28/09/2018--20:19:00	33.48	197	0.0357806	0.987678	-0.08691
114840	28/09/2018--20:20:00	33.35	107	0.220304	0.987678	0.204623
114900	28/09/2018--20:21:00	33.48	405	0.0204036	0.750095	0.160893
114960	28/09/2018--20:22:00	33.7	626	-0.0872353	0.972829	0.321236
115020	28/09/2018--20:23:00	33.79	413	-0.102612	0.82434	0.160893
115080	28/09/2018--20:24:00	33.93	543	-0.148743	0.987678	0.233776
115140	28/09/2018--20:25:00	34.1	84	0.0511575	0.987678	0.204623
115200	28/09/2018--20:26:00	34.23	408	0.620106	0.82434	-0.145217
115260	28/09/2018--20:27:00	34.32	411	0.358697	0.6907	-0.728283
115320	28/09/2018--20:28:00	34.42	421	-0.117989	0.987678	0.13174
115380	28/09/2018--20:29:00	34.78	53	-0.148743	0.839189	0.190046
115440	28/09/2018--20:30:00	34.82	105	0.358697	0.972829	0.000549904
115500	28/09/2018--20:31:00	34.77	14	0.297189	0.987678	0.0297032
115560	28/09/2018--20:32:00	34.74	16	0.204927	101.738	0.0880098
115620	28/09/2018--20:33:00	34.67	6	0.251058	0.987678	-0.08691
115680	28/09/2018--20:34:00	34.58	14	0.312566	100.253	-0.116063
115740	28/09/2018--20:35:00	34.6	11	0.420205	0.898585	-0.17437
115800	28/09/2018--20:36:00	34.59	15	0.128042	0.987678	0.146316
115860	28/09/2018--20:37:00	34.69	15	0.727745	0.349174	-0.669976
115920	28/09/2018--20:38:00	34.78	53	-0.0564814	100.253	0.117163
115980	28/09/2018--20:39:00	34.94	243	0.0357806	0.972829	0.17547
116040	28/09/2018--20:40:00	34.95	95	0.0511575	0.987678	0.13174
116100	28/09/2018--20:41:00	34.97	110	0.174173	0.972829	0.190046
116160	28/09/2018--20:42:00	34.91	36	0.0665345	101.738	-0.188947
116220	28/09/2018--20:43:00	35	26	-0.0718583	0.943131	0.335813
116280	28/09/2018--20:44:00	34.97	0	-0.16412	0.987678	-0.0723334
116340	28/09/2018--20:45:00	34.77	231	0.666237	0.764944	0.13174
116400	28/09/2018--20:46:00	34.69	7	0.327943	0.95798	-0.0286034
116460	28/09/2018--20:47:00	34.55	173	0.681614	0.750095	-0.13064
116520	28/09/2018--20:48:00	34.25	595	0.00502658	0.616455	0.146316
116580	28/09/2018--20:49:00	34.21	210	0.0511575	0.972829	0.233776
116640	28/09/2018--20:50:00	34.3	0	0.389451	0.928282	0.0588565
116700	28/09/2018--20:51:00	34.39	87	0.174173	101.738	0.0151266
116760	28/09/2018--20:52:00	34.32	152	0.0204036	0.794642	0.0880098
116820	28/09/2018--20:53:00	34.36	382	-0.0103504	0.794642	0.0588565
116880	28/09/2018--20:54:00	34.36	291	-0.0103504	103.222	0.000549904
116940	28/09/2018--20:55:00	34.38	285	0.220304	0.943131	0.233776
117000	28/09/2018--20:56:00	34.48	83	0.112665	106.192	0.0151266
117060	28/09/2018--20:57:00	34.56	104	0.0819115	0.928282	0.364966
117120	28/09/2018--20:58:00	34.39	77	0.527844	0.82434	-0.26183
117180	28/09/2018--20:59:00	34.16	3	0.527844	0.854038	-0.188947
117240	28/09/2018--21:00:00	33.95	0	0.558598	0.809491	-0.26183
117300	28/09/2018--21:01:00	33.93	13	0.435582	0.809491	-0.43675
117360	28/09/2018--21:02:00	33.93	0	0.481713	0.794642	-0.43675
117420	28/09/2018--21:03:00	34.03	0	0.49709	0.779793	-0.43675
117480	28/09/2018--21:04:00	34.03	0	0.450959	0.809491	-0.422173
117540	28/09/2018--21:05:00	34.07	6	0.49709	0.809491	-0.451326
117600	28/09/2018--21:06:00	34.08	6	0.512467	0.794642	-0.39302
117660	28/09/2018--21:07:00	34.17	162	0.0511575	0.987678	-0.116063
117720	28/09/2018--21:08:00	34.21	100	0.0357806	0.95798	-0.0140267
117780	28/09/2018--21:09:00	34.26	257	0.235681	0.898585	0.160893
117840	28/09/2018--21:10:00	34.21	218	0.758499	-0.14084	-0.669976
117900	28/09/2018--21:11:00	34.09	413	0.00502658	0.913433	0.117163
117960	28/09/2018--21:12:00	33.95	537	-0.0411044	0.987678	0.17547
118020	28/09/2018--21:13:00	33.63	232	0.389451	0.854038	0.39412
118080	28/09/2018--21:14:00	33.55	317	0.327943	0.943131	0.13174
118140	28/09/2018--21:15:00	33.59	199	0.312566	0.898585	0.0880098
118200	28/09/2018--21:16:00	33.52	359	-0.16412	115.102	-0.0723334
118260	28/09/2018--21:17:00	33.54	261	0.635483	-0.719949	-0.407596
118320	28/09/2018--21:18:00	33.45	114	0.327943	0.987678	0.000549904
118380	28/09/2018--21:19:00	33.4	285	0.128042	0.987678	0.0442799
118440	28/09/2018--21:20:00	33.36	649	0.389451	0.794642	0.277506
118500	28/09/2018--21:21:00	33.4	309	-0.117989	118.071	0.0588565
118560	28/09/2018--21:22:00	33.6	279	0.128042	0.987678	0.233776
118620	28/09/2018--21:23:00	33.79	102	0.251058	0.913433	-0.08691
118680	28/09/2018--21:24:00	33.96	500	0.204927	103.222	-0.0140267
118740	28/09/2018--21:25:00	34.04	305	-0.0257274	0.943131	-0.34929
118800	28/09/2018--21:26:00	34.08	203	0.374074	0.898585	-0.334713
118860	28/09/2018--21:27:00	34.15	434	0.235681	100.253	0.204623
118920	28/09/2018--21:28:00	34.22	346	-0.0564814	0.987678	0.160893
118980	28/09/2018--21:29:00	34.25	301	0.0357806	0.987678	-0.276406
119040	28/09/2018--21:30:00	34.35	191	-0.16412	0.95798	0.0442799
119100	28/09/2018--21:31:00	34.43	227	0.420205	0.898585	0.0588565
119160	28/09/2018--21:32:00	34.4	322	0.158796	0.987678	0.26293
119220	28/09/2018--21:33:00	34.45	157	0.220304	0.304627	-0.946932
119280	28/09/2018--21:34:00	34.48	140	-0.16412	0.943131	0.160893
119340	28/09/2018--21:35:00	34.47	184	0.00502658	0.972829	0.160893
119400	28/09/2018--21:36:00	34.54	114	0.204927	0.987678	0.0297032
119460	28/09/2018--21:37:00	34.58	169	-0.0411044	0.839189	0.248353
119520	28/09/2018--21:38:00	34.61	118	0.0204036	103.222	0.146316
119580	28/09/2018--21:39:00	34.74	1	-0.0411044	101.738	0.0151266
119640	28/09/2018--21:40:00	34.72	166	0.251058	0.943131	-0.0577567
119700	28/09/2018--21:41:00	34.73	77	-0.0872353	103.222	0.0151266
119760	28/09/2018--21:42:00	34.69	290	0.00502658	0.868887	0.17547
119820	28/09/2018--21:43:00	34.71	193	0.204927	0.987678	0.0588565
119880	28/09/2018--21:44:00	34.7	228	-0.0564814	122.526	0.0734332
119940	28/09/2018--21:45:00	34.75	325	-0.456283	0.735246	0.467003
120000	28/09/2018--21:46:00	34.84	0	-0.225628	0.868887	0.437849
120060	28/09/2018--21:47:00	34.61	0	-0.610053	0.705548	0.321236
120120	28/09/2018--21:48:00	34.25	0	-0.610053	0.720397	0.30666
120180	28/09/2018--21:49:00	34.31	1	-0.271759	0.779793	0.554463
120240	28/09/2018--21:50:00	34.54	0	-0.210251	0.779793	0.598193
120300	28/09/2018--21:51:00	34.63	0	-0.533168	0.809491	0.204623
120360	28/09/2018--21:52:00	34.48	0	-0.517791	0.809491	0.204623
120420	28/09/2018--21:53:00	34.34	0	-0.517791	0.809491	0.2192
120480	28/09/2018--21:54:00	34.2	0	-0.533168	0.794642	0.204623
120540	28/09/2018--21:55:00	34.11	0	-0.533168	0.809491	0.204623
120600	28/09/2018--21:56:00	34	0	-0.517791	0.809491	0.190046
120660	28/09/2018--21:57:00	33.94	0	-0.533168	0.809491	0.17547
120720	28/09/2018--21:58:00	34.09	0	-0.287136	0.735246	0.612769
120780	28/09/2018--21:59:00	34.31	0	-0.287136	0.750095	0.598193
120840	28/09/2018--22:00:00	34.45	1	-0.179497	0.764944	0.627346
120900	28/09/2018--22:01:00	34.59	0	-0.148743	0.764944	0.627346
120960	28/09/2018--22:02:00	34.66	0	-0.133366	0.764944	0.627346
121020	28/09/2018--22:03:00	34.75	0	-0.16412	0.750095	0.641923
121080	28/09/2018--22:04:00	34.82	261	0.49709	-0.036898	-0.903203
121140	28/09/2018--22:05:00	34.76	212	0.235681	0.928282	0.117163
121200	28/09/2018--22:06:00	34.76	94	0.0819115	0.95798	-0.320136
121260	28/09/2018--22:07:00	34.75	169	0.0972885	100.253	-0.0286034
121320	28/09/2018--22:08:00	34.71	210	0.251058	101.738	-0.2181
121380	28/09/2018--22:09:00	34.7	183	0.389451	-0.645704	-0.699129
121440	28/09/2018--22:10:00	34.67	270	-0.148743	0.972829	-0.290983
121500	28/09/2018--22:11:00	34.68	213	-0.0564814	0.987678	0.102586
121560	28/09/2018--22:12:00	34.75	210	-0.364021	0.913433	-0.101487
121620	28/09/2018--22:13:00	34.47	272	-0.0718583	106.192	-0.116063
121680	28/09/2018--22:14:00	34.45	252	0.0819115	0.95798	-0.0723334
121740	28/09/2018--22:15:00	34.5	161	-0.0718583	0.987678	0.233776
121800	28/09/2018--22:16:00	34.46	174	-0.102612	0.972829	0.0734332
121860	28/09/2018--22:17:00	34.51	129	-0.0872353	107.677	0.233776
121920	28/09/2018--22:18:00	34.58	152	0.0511575	0.943131	-0.0140267
121980	28/09/2018--22:19:00	34.62	184	0.0972885	100.253	0.000549904
122040	28/09/2018--22:20:00	34.61	131	0.174173	103.222	0.321236
122100	28/09/2018--22:21:00	34.67	105	0.128042	0.987678	-0.0286034
122160	28/09/2018--22:22:00	34.7	22	0.158796	101.738	0.146316
122220	28/09/2018--22:23:00	34.69	156	0.158796	0.913433	-0.08691
122280	28/09/2018--22:24:00	34.67	224	-0.117989	0.898585	0.248353
122340	28/09/2018--22:25:00	34.69	188	0.158796	0.987678	0.102586
122400	28/09/2018--22:26:00	34.73	152	0.0357806	0.987678	0.17547
122460	28/09/2018--22:27:00	34.75	141	-0.0257274	0.928282	0.190046
122520	28/09/2018--22:28:00	34.74	114	0.0819115	100.253	0.117163
122580	28/09/2018--22:29:00	34.75	43	0.143419	0.987678	-0.0286034
122640	28/09/2018--22:30:00	34.76	120	0.128042	109.162	0.0588565
122700	28/09/2018--22:31:00	34.75	159	0.00502658	0.987678	-0.232677
122760	28/09/2018--22:32:00	34.72	6	0.00502658	103.222	0.117163
122820	28/09/2018--22:33:00	34.73	132	0.128042	0.987678	0.102586
122880	28/09/2018--22:34:00	34.73	142	-0.117989	106.192	0.146316
122940	28/09/2018--22:35:00	34.74	101	0.112665	0.987678	-0.101487
123000	28/09/2018--22:36:00	34.75	48	0.174173	100.253	0.0442799
123060	28/09/2018--22:37:00	34.84	141	0.235681	101.738	-0.13064
123120	28/09/2018--22:38:00	34.88	189	-0.148743	100.253	-0.0723334
123180	28/09/2018--22:39:00	34.92	249	0.0665345	100.253	0.190046
123240	28/09/2018--22:40:00	34.93	229	0.251058	0.972829	0.0880098
123300	28/09/2018--22:41:00	34.9	145	-0.0103504	100.253	-0.2181
123360	28/09/2018--22:42:00	34.94	164	0.18955	0.987678	0.233776
123420	28/09/2018--22:43:00	35	48	0.573975	0.82434	-0.101487
123480	28/09/2018--22:44:00	35.02	211	0.0204036	0.987678	0.146316
123540	28/09/2018--22:45:00	35.06	149	0.0357806	0.987678	0.0880098
123600	28/09/2018--22:46:00	35.02	237	-0.0103504	0.943131	0.277506
123660	28/09/2018--22:47:00	35.09	280	0.174173	0.95798	-0.17437
123720	28/09/2018--22:48:00	35.15	225	0.0819115	0.972829	0.0734332
123780	28/09/2018--22:49:00	35.04	103	0.112665	107.677	0.204623
123840	28/09/2018--22:50:00	35.13	282	0.0665345	0.95798	0.17547
123900	28/09/2018--22:51:00	35.14	306	0.0511575	0.972829	0.17547
123960	28/09/2018--22:52:00	35.2	1	-0.0257274	100.253	-0.0140267
124020	28/09/2018--22:53:00	35.31	3	-0.210251	0.972829	0.0588565
124080	28/09/2018--22:54:00	35.43	84	-0.0564814	107.677	0.2192
124140	28/09/2018--22:55:00	35.43	224	0.420205	0.750095	-0.56794
124200	28/09/2018--22:56:00	35.41	230	0.112665	0.928282	-0.188947
124260	28/09/2018--22:57:00	35.39	186	0.00502658	110.647	-0.0723334
124320	28/09/2018--22:58:00	35.39	165	-0.117989	0.972829	-0.101487
124380	28/09/2018--22:59:00	35.25	140	-0.194874	0.913433	-0.0577567
124440	28/09/2018--23:00:00	35.15	247	0.358697	0.943131	-0.17437
124500	28/09/2018--23:01:00	35.23	152	0.266435	0.809491	-0.538786
124560	28/09/2018--23:02:00	35.23	224	0.174173	103.222	0.13174
124620	28/09/2018--23:03:00	35.28	361	-0.0718583	0.898585	0.233776
124680	28/09/2018--23:04:00	35.26	71	0.281812	0.839189	-0.407596
124740	28/09/2018--23:05:00	35.27	325	0.297189	0.972829	-0.0577567
124800	28/09/2018--23:06:00	35.32	94	0.00502658	0.972829	0.13174
124860	28/09/2018--23:07:00	35.3	280	0.220304	0.943131	0.0442799
124920	28/09/2018--23:08:00	35.32	360	0.00502658	0.928282	0.17547
124980	28/09/2018--23:09:00	35.32	174	0.297189	0.245232	-0.874049
125040	28/09/2018--23:10:00	35.27	216	0.0357806	100.253	0.233776
125100	28/09/2018--23:11:00	35.24	359	-0.102612	0.82434	-0.495056
125160	28/09/2018--23:12:00	35.27	362	0.0357806	0.928282	0.000549904
125220	28/09/2018--23:13:00	35.19	246	0.174173	104.707	0.0297032
125280	28/09/2018--23:14:00	35.23	142	-0.0411044	0.928282	0.2192
125340	28/09/2018--23:15:00	35.21	346	-0.0872353	101.738	-0.0286034
125400	28/09/2018--23:16:00	35.24	167	0.0819115	107.677	0.0151266
125460	28/09/2018--23:17:00	35.29	237	0.297189	100.253	0.0297032
125520	28/09/2018--23:18:00	35.29	88	-0.0564814	0.987678	0.0880098
125580	28/09/2018--23:19:00	35.34	129	0.251058	0.987678	-0.101487
125640	28/09/2018--23:20:00	35.38	104	-0.0564814	0.972829	0.117163
125700	28/09/2018--23:21:00	35.45	256	0.0357806	100.253	-0.0286034
125760	28/09/2018--23:22:00	35.43	133	-0.0718583	0.913433	0.17547
125820	28/09/2018--23:23:00	35.45	236	-0.0718583	104.707	-0.08691
125880	28/09/2018--23:24:00	35.46	205	-0.0257274	126.981	0.0442799
125940	28/09/2018--23:25:00	35.46	89	0.281812	101.738	-0.08691
126000	28/09/2018--23:26:00	35.45	191	0.174173	0.750095	0.17547
126060	28/09/2018--23:27:00	35.43	232	-0.133366	0.913433	-0.30556
126120	28/09/2018--23:28:00	35.41	54	0.128042	0.943131	0.0880098
126180	28/09/2018--23:29:00	35.45	71	0.34332	100.253	-0.0431801
126240	28/09/2018--23:30:00	35.41	244	0.312566	100.253	-0.232677
126300	28/09/2018--23:31:00	35.39	60	0.34332	0.883736	-0.159793
126360	28/09/2018--23:32:00	35.46	82	0.18955	0.943131	-0.101487
126420	28/09/2018--23:33:00	35.53	259	0.0204036	0.928282	0.321236
126480	28/09/2018--23:34:00	35.61	132	-0.0872353	101.738	-0.13064
126540	28/09/2018--23:35:00	35.64	190	0.143419	0.972829	0.17547
126600	28/09/2018--23:36:00	35.63	95	0.143419	0.987678	0.146316
126660	28/09/2018--23:37:00	35.66	154	0.0972885	100.253	0.117163
126720	28/09/2018--23:38:00	35.66	177	0.220304	100.253	0.0151266
126780	28/09/2018--23:39:00	35.7	44	0.174173	110.647	-0.0286034
126840	28/09/2018--23:40:00	35.64	148	0.0357806	0.898585	-0.276406
126900	28/09/2018--23:41:00	35.58	76	0.251058	0.987678	-0.247253
126960	28/09/2018--23:42:00	35.62	215	0.00502658	0.868887	0.0442799
127020	28/09/2018--23:43:00	35.57	488	-0.16412	0.987678	0.160893
127080	28/09/2018--23:44:00	35.53	272	-0.579299	0.750095	0.292083
127140	28/09/2018--23:45:00	35.26	0	-0.594676	0.735246	0.26293
127200	28/09/2018--23:46:00	34.97	0	-0.579299	0.750095	0.248353
127260	28/09/2018--23:47:00	34.72	0	-0.594676	0.720397	0.30666
127320	28/09/2018--23:48:00	34.55	0	-0.594676	0.735246	0.292083
127380	28/09/2018--23:49:00	34.44	0	-0.594676	0.750095	0.233776
127440	28/09/2018--23:50:00	34.62	139	-0.102612	0.987678	0.13174
127500	28/09/2018--23:51:00	34.94	188	0.450959	0.720397	-0.538786
127560	28/09/2018--23:52:00	34.91	0	0.435582	0.675851	-0.640823
127620	28/09/2018--23:53:00	34.89	3	0.543221	0.571908	-0.669976
127680	28/09/2018--23:54:00	34.79	7	0.450959	0.631304	-0.640823
127740	28/09/2018--23:55:00	34.76	153	0.450959	0.586757	-0.699129
127800	28/09/2018--23:56:00	34.77	2	0.466336	0.54221	-0.713706
127860	28/09/2018--23:57:00	34.84	153	0.0357806	0.898585	0.26293
127920	28/09/2018--23:58:00	34.93	198	0.0819115	0.750095	0.204623
127980	28/09/2018--23:59:00	34.91	122	-0.686938	0.675851	0.2192
128040	29/09/2018--00:00:00	34.82	8	-0.579299	0.779793	0.190046
128100	29/09/2018--00:01:00	34.64	0	-0.579299	0.779793	0.17547
128160	29/09/2018--00:02:00	34.48	0	-0.579299	0.779793	0.17547
128220	29/09/2018--00:03:00	34.34	0	-0.579299	0.764944	0.17547
128280	29/09/2018--00:04:00	34.26	0	-0.594676	0.764944	0.160893
128340	29/09/2018--00:05:00	34.18	0	-0.579299	0.779793	0.160893
128400	29/09/2018--00:06:00	34.13	0	-0.594676	0.779793	0.146316
128460	29/09/2018--00:07:00	34.09	0	-0.579299	0.779793	0.13174
128520	29/09/2018--00:08:00	34.09	1	-0.348644	0.82434	0.423273
128580	29/09/2018--00:09:00	34.13	0	-0.348644	0.82434	0.423273
128640	29/09/2018--00:10:00	34.14	3	-0.548545	0.809491	0.0442799
128700	29/09/2018--00:11:00	34.18	6	0.420205	0.809491	-0.451326
128760	29/09/2018--00:12:00	34.54	184	0.158796	100.253	0.0734332
128820	29/09/2018--00:13:00	34.77	5	0.220304	0.987678	0.204623
128880	29/09/2018--00:14:00	34.92	216	0.543221	0.839189	-0.276406
128940	29/09/2018--00:15:00	34.96	195	0.0204036	100.253	0.13174
129000	29/09/2018--00:16:00	35.06	190	0.712368	-0.55661	-0.509633
129060	29/09/2018--00:17:00	35.08	169	0.0204036	100.253	0.0442799
129120	29/09/2018--00:18:00	35.18	2	0.0511575	100.253	0.0151266
129180	29/09/2018--00:19:00	35.3	149	0.0511575	125.496	0.000549904
129240	29/09/2018--00:20:00	35.37	352	0.0819115	0.720397	0.2192
129300	29/09/2018--00:21:00	35.38	171	0.297189	0.705548	-0.669976
129360	29/09/2018--00:22:00	35.36	344	0.00502658	0.987678	-0.145217
129420	29/09/2018--00:23:00	35.38	411	-0.0411044	0.987678	0.117163
129480	29/09/2018--00:24:00	35.43	450	-0.0411044	116.587	0.0880098
129540	29/09/2018--00:25:00	35.33	197	0.220304	0.95798	0.000549904
129600	29/09/2018--00:26:00	35.22	295	0.0819115	100.253	0.146316
129660	29/09/2018--00:27:00	35.2	322	-0.963723	0.260081	0.117163
129720	29/09/2018--00:28:00	35	0	-0.948346	0.111591	0.321236
129780	29/09/2018--00:29:00	34.83	51	-0.871462	0.0818935	0.496156
129840	29/09/2018--00:30:00	34.69	5	-0.871462	0.111591	0.467003
129900	29/09/2018--00:31:00	34.63	0	-0.856085	0.156138	0.496156
129960	29/09/2018--00:32:00	34.55	20	-0.610053	0.141289	0.787689
130020	29/09/2018--00:33:00	34.49	0	-0.594676	0.141289	0.802266
130080	29/09/2018--00:34:00	34.45	0	-0.610053	0.141289	0.787689
130140	29/09/2018--00:35:00	34.39	9	-0.825331	0.12644	0.569039
130200	29/09/2018--00:36:00	34.35	0	-0.840708	0.12644	0.539886
130260	29/09/2018--00:37:00	34.38	5	-0.871462	0.0521956	0.481579
130320	29/09/2018--00:38:00	34.52	0	-0.871462	0.0521956	0.481579
130380	29/09/2018--00:39:00	34.64	0	-0.871462	0.0521956	0.481579
130440	29/09/2018--00:40:00	34.71	0	-0.886839	0.0521956	0.481579
130500	29/09/2018--00:41:00	34.79	0	-0.886839	0.0373467	0.481579
130560	29/09/2018--00:42:00	34.84	0	-0.886839	0.0521956	0.481579
130620	29/09/2018--00:43:00	34.87	0	-0.886839	0.0373467	0.481579
130680	29/09/2018--00:44:00	34.91	0	-0.886839	0.0521956	0.481579
130740	29/09/2018--00:45:00	34.96	0	-0.886839	0.0521956	0.481579
130800	29/09/2018--00:46:00	34.97	0	-0.886839	0.0521956	0.481579
130860	29/09/2018--00:47:00	35.02	0	-0.886839	0.0521956	0.481579
130920	29/09/2018--00:48:00	35.03	0	-0.886839	0.0521956	0.481579
130980	29/09/2018--00:49:00	35.05	35	-0.702315	0.141289	0.700229
131040	29/09/2018--00:50:00	35.06	2	-0.717692	0.215534	0.671076
131100	29/09/2018--00:51:00	35.12	0	-0.717692	0.215534	0.671076
131160	29/09/2018--00:52:00	35.19	0	-0.717692	0.215534	0.671076
131220	29/09/2018--00:53:00	35.24	0	-0.856085	0.215534	0.612769
131280	29/09/2018--00:54:00	35.27	18	-0.840708	0.0818935	0.539886
131340	29/09/2018--00:55:00	35.32	0	-0.840708	0.0818935	0.539886
131400	29/09/2018--00:56:00	35.41	0	-0.840708	0.0818935	0.539886
131460	29/09/2018--00:57:00	35.43	0	-0.840708	0.0818935	0.539886
131520	29/09/2018--00:58:00	35.51	0	-0.840708	0.0818935	0.539886
131580	29/09/2018--00:59:00	35.57	0	-0.856085	0.0818935	0.539886
131640	29/09/2018--01:00:00	35.63	0	-0.856085	0.0818935	0.525309
131700	29/09/2018--01:01:00	35.66	0	-0.856085	0.0818935	0.539886
131760	29/09/2018--01:02:00	35.69	0	-0.856085	0.0818935	0.539886
131820	29/09/2018--01:03:00	35.73	1	-0.886839	0.0818935	0.481579
131880	29/09/2018--01:04:00	35.75	0	-0.871462	0.0818935	0.481579
131940	29/09/2018--01:05:00	35.77	0	-0.886839	0.0818935	0.467003
132000	29/09/2018--01:06:00	35.8	0	-0.886839	0.0818935	0.467003
132060	29/09/2018--01:07:00	35.82	0	-0.886839	0.0818935	0.467003
132120	29/09/2018--01:08:00	35.82	0	-0.886839	0.0818935	0.481579
132180	29/09/2018--01:09:00	35.87	0	-0.886839	0.0818935	0.467003
132240	29/09/2018--01:10:00	35.87	0	-0.886839	0.0818935	0.481579
132300	29/09/2018--01:11:00	35.89	0	-0.886839	0.0818935	0.467003
132360	29/09/2018--01:12:00	35.91	0	-0.886839	0.0818935	0.481579
132420	29/09/2018--01:13:00	35.91	0	-0.886839	0.0818935	0.467003
132480	29/09/2018--01:14:00	35.94	0	-0.886839	0.0818935	0.467003
132540	29/09/2018--01:15:00	35.98	0	-0.886839	0.0818935	0.467003
132600	29/09/2018--01:16:00	36	0	-0.886839	0.0818935	0.467003
132660	29/09/2018--01:17:00	36.02	0	-0.886839	0.0818935	0.467003
132720	29/09/2018--01:18:00	36.02	0	-0.886839	0.0818935	0.467003
132780	29/09/2018--01:19:00	36.04	0	-0.886839	0.0818935	0.467003
132840	29/09/2018--01:20:00	36.05	0	-0.871462	0.0818935	0.467003
132900	29/09/2018--01:21:00	36.08	0	-0.886839	0.0818935	0.467003
132960	29/09/2018--01:22:00	36.1	0	-0.886839	0.0818935	0.467003
133020	29/09/2018--01:23:00	36.13	0	-0.886839	0.0818935	0.467003
133080	29/09/2018--01:24:00	36.14	0	-0.886839	0.0818935	0.481579
133140	29/09/2018--01:25:00	36.13	0	-0.886839	0.0818935	0.467003
133200	29/09/2018--01:26:00	36.17	0	-0.886839	0.0818935	0.481579
133260	29/09/2018--01:27:00	36.18	0	-0.886839	0.0818935	0.467003
133320	29/09/2018--01:28:00	36.2	0	-0.886839	0.0818935	0.467003
133380	29/09/2018--01:29:00	36.23	0	-0.886839	0.0818935	0.467003
133440	29/09/2018--01:30:00	36.23	0	-0.886839	0.0818935	0.467003
133500	29/09/2018--01:31:00	36.24	7	-0.671561	0.141289	0.729382
133560	29/09/2018--01:32:00	36.2	2	-0.717692	0.0818935	0.714806
133620	29/09/2018--01:33:00	36.02	0	-0.809954	0.0818935	0.583616
133680	29/09/2018--01:34:00	35.72	0	-0.825331	0.0818935	0.569039
133740	29/09/2018--01:35:00	35.42	0	-0.825331	0.0818935	0.569039
133800	29/09/2018--01:36:00	35.21	0	-0.825331	0.0818935	0.569039
133860	29/09/2018--01:37:00	34.99	0	-0.825331	0.0818935	0.569039
133920	29/09/2018--01:38:00	34.88	0	-0.825331	0.0818935	0.569039
133980	29/09/2018--01:39:00	34.77	0	-0.825331	0.0818935	0.554463
134040	29/09/2018--01:40:00	34.65	0	-0.825331	0.0818935	0.569039
134100	29/09/2018--01:41:00	34.56	0	-0.825331	0.0818935	0.569039
134160	29/09/2018--01:42:00	34.49	0	-0.825331	0.0818935	0.569039
134220	29/09/2018--01:43:00	34.42	0	-0.825331	0.0818935	0.569039
134280	29/09/2018--01:44:00	34.37	0	-0.825331	0.0818935	0.569039
134340	29/09/2018--01:45:00	34.33	0	-0.825331	0.0818935	0.569039
134400	29/09/2018--01:46:00	34.31	0	-0.825331	0.0818935	0.554463
134460	29/09/2018--01:47:00	34.26	0	-0.825331	0.0818935	0.569039
134520	29/09/2018--01:48:00	34.25	0	-0.825331	0.0818935	0.569039
134580	29/09/2018--01:49:00	34.22	0	-0.825331	0.0818935	0.554463
134640	29/09/2018--01:50:00	34.2	0	-0.825331	0.0818935	0.569039
134700	29/09/2018--01:51:00	34.16	0	-0.825331	0.0818935	0.569039
134760	29/09/2018--01:52:00	34.13	0	-0.825331	0.0818935	0.569039
134820	29/09/2018--01:53:00	34.11	0	-0.840708	0.0818935	0.554463
134880	29/09/2018--01:54:00	34.08	0	-0.840708	0.0818935	0.554463
134940	29/09/2018--01:55:00	34.05	0	-0.825331	0.0818935	0.554463
135000	29/09/2018--01:56:00	34.01	0	-0.825331	0.0818935	0.554463
135060	29/09/2018--01:57:00	33.98	0	-0.825331	0.0818935	0.554463
135120	29/09/2018--01:58:00	33.99	0	-0.840708	0.0818935	0.554463
135180	29/09/2018--01:59:00	33.95	0	-0.825331	0.0818935	0.554463
135240	29/09/2018--02:00:00	33.94	3	-0.856085	0.0818935	0.525309
135300	29/09/2018--02:01:00	34.07	0	-0.856085	0.111591	0.525309
135360	29/09/2018--02:02:00	34.25	0	-0.856085	0.111591	0.525309
135420	29/09/2018--02:03:00	34.38	0	-0.856085	0.12644	0.525309
135480	29/09/2018--02:04:00	34.52	0	-0.856085	0.12644	0.510733
135540	29/09/2018--02:05:00	34.62	0	-0.856085	0.111591	0.510733
135600	29/09/2018--02:06:00	34.73	12	-0.763823	0.200685	0.612769
135660	29/09/2018--02:07:00	34.88	0	-0.763823	0.200685	0.612769
135720	29/09/2018--02:08:00	35.01	0	-0.763823	0.200685	0.612769
135780	29/09/2018--02:09:00	35.14	0	-0.763823	0.200685	0.612769
135840	29/09/2018--02:10:00	35.13	3	-0.871462	0.0818935	0.481579
135900	29/09/2018--02:11:00	34.94	0	-0.871462	0.0967424	0.481579
135960	29/09/2018--02:12:00	34.76	0	-0.871462	0.0967424	0.481579
136020	29/09/2018--02:13:00	34.67	0	-0.871462	0.0818935	0.481579
136080	29/09/2018--02:14:00	34.59	0	-0.886839	0.0818935	0.481579
136140	29/09/2018--02:15:00	34.51	0	-0.871462	0.0967424	0.481579
136200	29/09/2018--02:16:00	34.45	0	-0.871462	0.0818935	0.481579
136260	29/09/2018--02:17:00	34.38	0	-0.871462	0.0818935	0.481579
136320	29/09/2018--02:18:00	34.33	0	-0.871462	0.0967424	0.481579
136380	29/09/2018--02:19:00	34.29	0	-0.871462	0.0967424	0.481579
136440	29/09/2018--02:20:00	34.29	0	-0.871462	0.0967424	0.481579
136500	29/09/2018--02:21:00	34.24	0	-0.871462	0.0967424	0.481579
136560	29/09/2018--02:22:00	34.23	0	-0.886839	0.0818935	0.481579
136620	29/09/2018--02:23:00	34.25	0	-0.886839	0.0967424	0.481579
136680	29/09/2018--02:24:00	34.23	0	-0.871462	0.0818935	0.481579
136740	29/09/2018--02:25:00	34.22	0	-0.871462	0.0967424	0.481579
136800	29/09/2018--02:26:00	34.2	0	-0.871462	0.0967424	0.481579
136860	29/09/2018--02:27:00	34.2	0	-0.871462	0.0967424	0.481579
136920	29/09/2018--02:28:00	34.2	0	-0.871462	0.0967424	0.481579
136980	29/09/2018--02:29:00	34.22	0	-0.871462	0.0967424	0.481579
137040	29/09/2018--02:30:00	34.18	0	-0.871462	0.0818935	0.481579
137100	29/09/2018--02:31:00	34.18	0	-0.871462	0.0967424	0.481579
137160	29/09/2018--02:32:00	34.2	0	-0.886839	0.0967424	0.481579
137220	29/09/2018--02:33:00	34.19	0	-0.886839	0.0967424	0.481579
137280	29/09/2018--02:34:00	34.16	0	-0.871462	0.0967424	0.481579
137340	29/09/2018--02:35:00	34.16	0	-0.871462	0.0967424	0.481579
137400	29/09/2018--02:36:00	34.29	20	-0.656184	0.215534	0.729382
137460	29/09/2018--02:37:00	34.51	14	-0.640807	0.200685	0.743959
137520	29/09/2018--02:38:00	34.67	0	-0.640807	0.200685	0.743959
137580	29/09/2018--02:39:00	34.8	0	-0.748446	0.12644	0.671076
137640	29/09/2018--02:40:00	34.77	1	-0.763823	0.12644	0.641923
137700	29/09/2018--02:41:00	34.68	6	-0.62543	0.156138	0.773112
137760	29/09/2018--02:42:00	34.76	0	-0.640807	0.156138	0.773112
137820	29/09/2018--02:43:00	34.87	0	-0.62543	0.156138	0.773112
137880	29/09/2018--02:44:00	34.95	21	-0.902216	0.00764883	0.467003
137940	29/09/2018--02:45:00	35.01	0	-0.902216	0.00764883	0.467003
138000	29/09/2018--02:46:00	35.07	0	-0.902216	0.00764883	0.467003
138060	29/09/2018--02:47:00	35.14	0	-0.902216	0.00764883	0.481579
138120	29/09/2018--02:48:00	35.2	2	-0.640807	0.111591	0.714806
138180	29/09/2018--02:49:00	35.07	15	0.927646	-0.0517469	0.35039
138240	29/09/2018--02:50:00	34.84	0	0.927646	-0.0665958	0.335813
138300	29/09/2018--02:51:00	34.63	0	0.927646	-0.0665958	0.335813
138360	29/09/2018--02:52:00	34.47	0	0.943023	-0.0665958	0.335813
138420	29/09/2018--02:53:00	34.36	0	0.927646	-0.0665958	0.335813
138480	29/09/2018--02:54:00	34.26	0	0.927646	-0.0665958	0.335813
138540	29/09/2018--02:55:00	34.18	0	0.943023	-0.0665958	0.335813
138600	29/09/2018--02:56:00	34.11	0	0.927646	-0.0665958	0.335813
138660	29/09/2018--02:57:00	34.02	0	0.927646	-0.0665958	0.335813
138720	29/09/2018--02:58:00	33.99	0	0.896892	-0.0814447	0.408696
138780	29/09/2018--02:59:00	33.99	0	0.927646	-0.0665958	0.364966
138840	29/09/2018--03:00:00	33.97	0	0.927646	-0.0814447	0.35039
138900	29/09/2018--03:01:00	33.96	0	0.927646	-0.0814447	0.35039
138960	29/09/2018--03:02:00	33.95	0	0.912269	-0.0814447	0.35039
139020	29/09/2018--03:03:00	33.93	0	0.927646	-0.0814447	0.35039
139080	29/09/2018--03:04:00	33.9	0	0.912269	-0.0814447	0.35039
139140	29/09/2018--03:05:00	33.9	0	0.927646	-0.0814447	0.35039
139200	29/09/2018--03:06:00	33.86	0	0.896892	-0.0814447	0.39412
139260	29/09/2018--03:07:00	33.84	0	0.896892	-0.0814447	0.423273
139320	29/09/2018--03:08:00	33.82	0	0.896892	-0.0814447	0.423273
139380	29/09/2018--03:09:00	33.82	0	0.881515	-0.0814447	0.437849
139440	29/09/2018--03:10:00	33.83	0	0.881515	-0.0814447	0.437849
139500	29/09/2018--03:11:00	33.83	0	0.881515	-0.0814447	0.437849
139560	29/09/2018--03:12:00	33.83	0	0.881515	-0.0814447	0.452426
139620	29/09/2018--03:13:00	33.8	0	0.881515	-0.0814447	0.452426
139680	29/09/2018--03:14:00	33.8	0	0.866138	-0.0962937	0.467003
139740	29/09/2018--03:15:00	33.8	0	0.866138	-0.0814447	0.467003
139800	29/09/2018--03:16:00	33.79	0	0.866138	-0.0814447	0.481579
139860	29/09/2018--03:17:00	33.79	0	0.866138	-0.0814447	0.481579
139920	29/09/2018--03:18:00	33.77	0	0.866138	-0.0814447	0.481579
139980	29/09/2018--03:19:00	33.75	0	0.850761	-0.0814447	0.481579
140040	29/09/2018--03:20:00	33.75	0	0.850761	-0.0962937	0.481579
140100	29/09/2018--03:21:00	33.75	0	0.850761	-0.0814447	0.481579
140160	29/09/2018--03:22:00	33.74	0	0.850761	-0.0814447	0.496156
140220	29/09/2018--03:23:00	33.74	0	0.850761	-0.0814447	0.496156
140280	29/09/2018--03:24:00	33.71	0	0.850761	-0.0814447	0.496156
140340	29/09/2018--03:25:00	33.71	0	0.850761	-0.0814447	0.496156
140400	29/09/2018--03:26:00	33.71	0	0.850761	-0.0814447	0.496156
140460	29/09/2018--03:27:00	33.68	0	0.850761	-0.0814447	0.496156
140520	29/09/2018--03:28:00	33.68	0	0.850761	-0.0814447	0.510733
140580	29/09/2018--03:29:00	33.86	5	-0.856085	-0.0517469	0.539886
140640	29/09/2018--03:30:00	34.12	0	-0.840708	-0.0665958	0.539886
140700	29/09/2018--03:31:00	34.31	0	-0.840708	-0.0665958	0.554463
140760	29/09/2018--03:32:00	34.46	0	-0.840708	-0.0665958	0.554463
140820	29/09/2018--03:33:00	34.56	0	-0.840708	-0.0665958	0.539886
140880	29/09/2018--03:34:00	34.67	0	-0.856085	-0.0665958	0.539886
140940	29/09/2018--03:35:00	34.76	0	-0.856085	-0.0665958	0.539886
141000	29/09/2018--03:36:00	34.84	0	-0.840708	-0.0665958	0.554463
141060	29/09/2018--03:37:00	34.9	0	-0.856085	-0.0665958	0.539886
141120	29/09/2018--03:38:00	34.98	0	-0.871462	-0.0665958	0.525309
141180	29/09/2018--03:39:00	35.06	0	-0.871462	-0.0665958	0.510733
141240	29/09/2018--03:40:00	35.12	0	-0.871462	-0.0665958	0.525309
141300	29/09/2018--03:41:00	35.19	0	-0.871462	-0.0665958	0.510733
141360	29/09/2018--03:42:00	35.23	0	-0.871462	-0.0814447	0.510733
141420	29/09/2018--03:43:00	35.3	0	-0.871462	-0.0665958	0.525309
141480	29/09/2018--03:44:00	35.34	6	-0.794577	-0.0962937	0.627346
141540	29/09/2018--03:45:00	35.39	0	-0.794577	-0.0962937	0.627346
141600	29/09/2018--03:46:00	35.43	0	-0.794577	-0.111143	0.627346
141660	29/09/2018--03:47:00	35.46	0	-0.794577	-0.111143	0.627346
141720	29/09/2018--03:48:00	35.5	0	-0.7792	-0.111143	0.627346
141780	29/09/2018--03:49:00	35.55	0	-0.809954	-0.111143	0.598193
141840	29/09/2018--03:50:00	35.58	0	-0.794577	-0.111143	0.612769
141900	29/09/2018--03:51:00	35.62	0	-0.809954	-0.111143	0.598193
141960	29/09/2018--03:52:00	35.66	0	-0.794577	-0.111143	0.612769
142020	29/09/2018--03:53:00	35.68	0	-0.809954	-0.111143	0.598193
142080	29/09/2018--03:54:00	35.75	0	-0.794577	-0.111143	0.612769
142140	29/09/2018--03:55:00	35.76	0	-0.809954	-0.111143	0.598193
142200	29/09/2018--03:56:00	35.71	18	0.912269	-0.0072001	0.39412
142260	29/09/2018--03:57:00	35.4	0	0.927646	-0.0072001	0.364966
142320	29/09/2018--03:58:00	35.07	0	0.927646	-0.0072001	0.35039
142380	29/09/2018--03:59:00	34.84	0	0.927646	-0.022049	0.35039
142440	29/09/2018--04:00:00	34.66	0	0.927646	-0.022049	0.364966
142500	29/09/2018--04:01:00	34.55	0	0.927646	-0.022049	0.364966
142560	29/09/2018--04:02:00	34.43	0	0.927646	-0.0072001	0.35039
142620	29/09/2018--04:03:00	34.38	21	-0.871462	0.0521956	0.481579
142680	29/09/2018--04:04:00	34.52	7	-0.917593	-0.0072001	0.423273
142740	29/09/2018--04:05:00	34.79	3	-0.917593	-0.022049	0.408696
142800	29/09/2018--04:06:00	34.9	8	0.927646	-0.0517469	0.364966
142860	29/09/2018--04:07:00	34.71	2	0.927646	-0.0517469	0.364966
142920	29/09/2018--04:08:00	34.51	0	0.927646	-0.036898	0.35039
142980	29/09/2018--04:09:00	34.32	0	0.927646	-0.0517469	0.364966
143040	29/09/2018--04:10:00	34.15	0	0.927646	-0.0517469	0.364966
143100	29/09/2018--04:11:00	34.04	0	0.927646	-0.036898	0.35039
143160	29/09/2018--04:12:00	33.93	1	0.927646	-0.036898	0.335813
143220	29/09/2018--04:13:00	33.87	0	0.927646	-0.036898	0.335813
143280	29/09/2018--04:14:00	33.89	8	-0.9791	-0.036898	0.26293
143340	29/09/2018--04:15:00	34.23	4	-0.9791	0.0224978	0.26293
143400	29/09/2018--04:16:00	34.54	0	-0.9791	0.0373467	0.26293
143460	29/09/2018--04:17:00	34.7	0	-0.9791	0.0224978	0.26293
143520	29/09/2018--04:18:00	34.81	0	-0.9791	0.0373467	0.26293
143580	29/09/2018--04:19:00	34.91	0	-0.9791	0.0373467	0.26293
143640	29/09/2018--04:20:00	34.98	0	-0.9791	0.0373467	0.248353
143700	29/09/2018--04:21:00	35.03	0	-0.9791	0.0373467	0.248353
143760	29/09/2018--04:22:00	35.08	0	-0.9791	0.0373467	0.248353
143820	29/09/2018--04:23:00	35.13	0	-0.9791	0.0373467	0.248353
143880	29/09/2018--04:24:00	35.2	0	-0.9791	0.0373467	0.248353
143940	29/09/2018--04:25:00	35.21	0	-0.9791	0.0373467	0.248353
144000	29/09/2018--04:26:00	35.28	0	-0.9791	0.0224978	0.233776
144060	29/09/2018--04:27:00	35.29	0	-0.9791	0.0373467	0.233776
144120	29/09/2018--04:28:00	35.33	0	-0.9791	0.0373467	0.248353
144180	29/09/2018--04:29:00	35.36	0	-0.9791	0.0373467	0.248353
144240	29/09/2018--04:30:00	35.39	0	-0.9791	0.0373467	0.233776
144300	29/09/2018--04:31:00	35.43	0	-0.9791	0.0224978	0.204623
144360	29/09/2018--04:32:00	35.43	0	-0.9791	-0.022049	0.204623
144420	29/09/2018--04:33:00	35.46	0	-0.994477	0.00764883	0.204623
144480	29/09/2018--04:34:00	35.48	0	-0.9791	0.0224978	0.204623
144540	29/09/2018--04:35:00	35.47	0	-0.9791	0.0373467	0.233776
144600	29/09/2018--04:36:00	35.49	0	-0.994477	0.0224978	0.204623
144660	29/09/2018--04:37:00	35.52	0	-0.994477	0.00764883	0.204623
144720	29/09/2018--04:38:00	35.53	1	-0.917593	0.00764883	0.408696
144780	29/09/2018--04:39:00	35.54	0	-0.917593	0.00764883	0.423273
144840	29/09/2018--04:40:00	35.56	9	0.0819115	-0.022049	0.991762
144900	29/09/2018--04:41:00	35.41	172	-0.410152	0.0670445	-0.932356
144960	29/09/2018--04:42:00	35.27	0	-0.410152	0.0670445	-0.917779
145020	29/09/2018--04:43:00	35.26	0	-0.379398	0.0670445	-0.932356
145080	29/09/2018--04:44:00	35.29	0	-0.379398	0.0670445	-0.932356
145140	29/09/2018--04:45:00	35.29	0	-0.379398	0.0670445	-0.932356
145200	29/09/2018--04:46:00	35.31	0	-0.379398	0.0670445	-0.932356
145260	29/09/2018--04:47:00	35.3	0	-0.379398	0.0670445	-0.932356
145320	29/09/2018--04:48:00	35.33	0	-0.410152	0.0818935	-0.917779
145380	29/09/2018--04:49:00	35.35	0	-0.410152	0.0670445	-0.917779
145440	29/09/2018--04:50:00	35.36	0	-0.410152	0.0818935	-0.917779
145500	29/09/2018--04:51:00	35.38	0	-0.410152	0.0670445	-0.917779
145560	29/09/2018--04:52:00	35.37	0	-0.410152	0.0670445	-0.932356
145620	29/09/2018--04:53:00	35.39	0	-0.410152	0.0818935	-0.932356
145680	29/09/2018--04:54:00	35.4	0	-0.410152	0.0818935	-0.917779
145740	29/09/2018--04:55:00	35.4	0	-0.394775	0.0670445	-0.917779
145800	29/09/2018--04:56:00	35.43	0	-0.410152	0.0670445	-0.917779
145860	29/09/2018--04:57:00	35.43	0	-0.394775	0.0670445	-0.917779
145920	29/09/2018--04:58:00	35.46	0	-0.410152	0.0670445	-0.917779
145980	29/09/2018--04:59:00	35.46	0	-0.410152	0.0670445	-0.917779
146040	29/09/2018--05:00:00	35.48	0	-0.410152	0.0818935	-0.917779
