# Supplementary material for: A randomized cross-over trial investigating differences in 24-h personal air and skin temperatures using wearable sensors between two climatologically contrasting settings
Source: Sci Rep. 2021 Nov 10;11:22020. doi: 10.1038/s41598-021-01180-y (PMC8580978; doi:10.1038/s41598-021-01180-y)
Supplement: Supplementary file 2 — Supplementary Data. [file 41598_2021_1180_MOESM2_ESM.zip › New folder/new/T60_A1new.csv]

Index	Date	Temperature	Activity	X-axis	Y-axis	Z-axis	Marker
49260	17/08/2018--05:00:00	27.48	0	-0.92424	-0.299147	-0.371024
49320	17/08/2018--05:01:00	27.49	0	-0.92424	-0.299147	-0.371024
49380	17/08/2018--05:02:00	27.48	0	-0.92424	-0.313956	-0.356431
49440	17/08/2018--05:03:00	27.49	0	-0.92424	-0.313956	-0.356431
49500	17/08/2018--05:04:00	27.5	0	-0.908837	-0.299147	-0.356431
49560	17/08/2018--05:05:00	27.48	0	-0.92424	-0.299147	-0.371024
49620	17/08/2018--05:06:00	27.48	0	-0.92424	-0.299147	-0.356431
49680	17/08/2018--05:07:00	27.49	0	-0.92424	-0.313956	-0.356431
49740	17/08/2018--05:08:00	27.46	0	-0.92424	-0.299147	-0.371024
49800	17/08/2018--05:09:00	27.47	0	-0.92424	-0.313956	-0.356431
49860	17/08/2018--05:10:00	27.48	0	-0.92424	-0.313956	-0.371024
49920	17/08/2018--05:11:00	27.48	0	-0.92424	-0.299147	-0.356431
49980	17/08/2018--05:12:00	27.48	0	-0.92424	-0.313956	-0.356431
50040	17/08/2018--05:13:00	27.49	0	-0.92424	-0.313956	-0.371024
50100	17/08/2018--05:14:00	27.48	0	-0.92424	-0.313956	-0.371024
50160	17/08/2018--05:15:00	27.48	0	-0.92424	-0.313956	-0.356431
50220	17/08/2018--05:16:00	27.5	0	-0.92424	-0.313956	-0.356431
50280	17/08/2018--05:17:00	27.48	0	-0.92424	-0.299147	-0.371024
50340	17/08/2018--05:18:00	27.48	0	-0.92424	-0.313956	-0.356431
50400	17/08/2018--05:19:00	27.49	0	-0.92424	-0.313956	-0.371024
50460	17/08/2018--05:20:00	27.5	0	-0.92424	-0.313956	-0.356431
50520	17/08/2018--05:21:00	27.49	0	-0.92424	-0.313956	-0.356431
50580	17/08/2018--05:22:00	27.5	0	-0.92424	-0.313956	-0.371024
50640	17/08/2018--05:23:00	27.49	0	-0.92424	-0.299147	-0.371024
50700	17/08/2018--05:24:00	27.5	0	-0.908837	-0.299147	-0.356431
50760	17/08/2018--05:25:00	27.5	0	-0.92424	-0.313956	-0.356431
50820	17/08/2018--05:26:00	27.48	0	-0.92424	-0.299147	-0.356431
50880	17/08/2018--05:27:00	27.49	0	-0.92424	-0.299147	-0.356431
50940	17/08/2018--05:28:00	27.5	0	-0.92424	-0.299147	-0.371024
51000	17/08/2018--05:29:00	27.49	0	-0.92424	-0.313956	-0.371024
51060	17/08/2018--05:30:00	27.5	0	-0.92424	-0.313956	-0.356431
51120	17/08/2018--05:31:00	27.47	0	-0.92424	-0.299147	-0.356431
51180	17/08/2018--05:32:00	27.49	0	-0.92424	-0.313956	-0.356431
51240	17/08/2018--05:33:00	27.5	0	-0.92424	-0.313956	-0.371024
51300	17/08/2018--05:34:00	27.48	0	-0.92424	-0.299147	-0.371024
51360	17/08/2018--05:35:00	27.5	0	-0.908837	-0.313956	-0.356431
51420	17/08/2018--05:36:00	27.48	0	-0.92424	-0.299147	-0.371024
51480	17/08/2018--05:37:00	27.48	0	-0.92424	-0.313956	-0.356431
51540	17/08/2018--05:38:00	27.49	0	-0.92424	-0.299147	-0.371024
51600	17/08/2018--05:39:00	27.48	0	-0.92424	-0.313956	-0.371024
51660	17/08/2018--05:40:00	27.48	0	-0.92424	-0.299147	-0.356431
51720	17/08/2018--05:41:00	27.49	0	-0.92424	-0.299147	-0.371024
51780	17/08/2018--05:42:00	27.45	0	-0.92424	-0.313956	-0.356431
51840	17/08/2018--05:43:00	27.46	0	-0.92424	-0.313956	-0.356431
51900	17/08/2018--05:44:00	27.45	0	-0.92424	-0.299147	-0.356431
51960	17/08/2018--05:45:00	27.45	0	-0.92424	-0.313956	-0.356431
52020	17/08/2018--05:46:00	27.45	0	-0.92424	-0.299147	-0.356431
52080	17/08/2018--05:47:00	27.45	0	-0.908837	-0.299147	-0.371024
52140	17/08/2018--05:48:00	27.44	0	-0.92424	-0.299147	-0.371024
52200	17/08/2018--05:49:00	27.44	0	-0.92424	-0.299147	-0.356431
52260	17/08/2018--05:50:00	27.41	0	-0.92424	-0.313956	-0.356431
52320	17/08/2018--05:51:00	27.43	0	-0.92424	-0.299147	-0.356431
52380	17/08/2018--05:52:00	27.42	0	-0.92424	-0.299147	-0.356431
52440	17/08/2018--05:53:00	27.41	0	-0.92424	-0.313956	-0.356431
52500	17/08/2018--05:54:00	27.43	0	-0.92424	-0.299147	-0.356431
52560	17/08/2018--05:55:00	27.41	0	-0.92424	-0.313956	-0.371024
52620	17/08/2018--05:56:00	27.39	0	-0.92424	-0.299147	-0.371024
52680	17/08/2018--05:57:00	27.4	0	-0.92424	-0.313956	-0.356431
52740	17/08/2018--05:58:00	27.4	0	-0.92424	-0.313956	-0.371024
52800	17/08/2018--05:59:00	27.39	0	-0.92424	-0.299147	-0.356431
52860	17/08/2018--06:00:00	27.37	0	-0.92424	-0.299147	-0.356431
52920	17/08/2018--06:01:00	27.38	0	-0.908837	-0.299147	-0.356431
52980	17/08/2018--06:02:00	27.4	0	-0.92424	-0.313956	-0.371024
53040	17/08/2018--06:03:00	27.38	0	-0.908837	-0.299147	-0.356431
53100	17/08/2018--06:04:00	27.37	0	-0.92424	-0.299147	-0.356431
53160	17/08/2018--06:05:00	27.36	0	-0.92424	-0.313956	-0.356431
53220	17/08/2018--06:06:00	27.37	0	-0.92424	-0.299147	-0.356431
53280	17/08/2018--06:07:00	27.37	0	-0.92424	-0.299147	-0.356431
53340	17/08/2018--06:08:00	27.36	0	-0.92424	-0.313956	-0.356431
53400	17/08/2018--06:09:00	27.36	0	-0.92424	-0.299147	-0.371024
53460	17/08/2018--06:10:00	27.34	0	-0.92424	-0.299147	-0.371024
53520	17/08/2018--06:11:00	27.35	0	-0.92424	-0.313956	-0.356431
53580	17/08/2018--06:12:00	27.36	0	-0.92424	-0.299147	-0.356431
53640	17/08/2018--06:13:00	27.34	0	-0.92424	-0.299147	-0.356431
53700	17/08/2018--06:14:00	27.33	0	-0.92424	-0.299147	-0.356431
53760	17/08/2018--06:15:00	27.33	0	-0.92424	-0.299147	-0.356431
53820	17/08/2018--06:16:00	27.31	0	-0.92424	-0.313956	-0.371024
53880	17/08/2018--06:17:00	27.3	0	-0.92424	-0.313956	-0.371024
53940	17/08/2018--06:18:00	27.31	0	-0.92424	-0.313956	-0.371024
54000	17/08/2018--06:19:00	27.3	0	-0.92424	-0.313956	-0.356431
54060	17/08/2018--06:20:00	27.29	0	-0.92424	-0.299147	-0.356431
54120	17/08/2018--06:21:00	27.3	0	-0.92424	-0.313956	-0.371024
54180	17/08/2018--06:22:00	27.29	0	-0.92424	-0.299147	-0.371024
54240	17/08/2018--06:23:00	27.27	0	-0.92424	-0.313956	-0.371024
54300	17/08/2018--06:24:00	27.28	0	-0.92424	-0.313956	-0.371024
54360	17/08/2018--06:25:00	27.28	0	-0.92424	-0.299147	-0.356431
54420	17/08/2018--06:26:00	27.26	0	-0.92424	-0.299147	-0.371024
54480	17/08/2018--06:27:00	27.25	0	-0.92424	-0.313956	-0.371024
54540	17/08/2018--06:28:00	27.24	0	-0.92424	-0.299147	-0.371024
54600	17/08/2018--06:29:00	27.25	0	-0.92424	-0.299147	-0.356431
54660	17/08/2018--06:30:00	27.25	0	-0.92424	-0.299147	-0.356431
54720	17/08/2018--06:31:00	27.24	0	-0.92424	-0.328765	-0.356431
54780	17/08/2018--06:32:00	27.23	0	-0.92424	-0.328765	-0.356431
54840	17/08/2018--06:33:00	27.23	0	-0.92424	-0.328765	-0.356431
54900	17/08/2018--06:34:00	27.24	0	-0.908837	-0.328765	-0.356431
54960	17/08/2018--06:35:00	27.25	0	-0.92424	-0.313956	-0.356431
55020	17/08/2018--06:36:00	27.22	0	-0.92424	-0.313956	-0.356431
55080	17/08/2018--06:37:00	27.21	0	-0.908837	-0.328765	-0.356431
55140	17/08/2018--06:38:00	27.2	0	-0.908837	-0.313956	-0.356431
55200	17/08/2018--06:39:00	27.17	0	-0.92424	-0.328765	-0.356431
55260	17/08/2018--06:40:00	27.15	0	-0.92424	-0.313956	-0.356431
55320	17/08/2018--06:41:00	27.12	0	-0.92424	-0.313956	-0.356431
55380	17/08/2018--06:42:00	27.09	0	-0.92424	-0.313956	-0.356431
55440	17/08/2018--06:43:00	27.09	0	-0.92424	-0.328765	-0.356431
55500	17/08/2018--06:44:00	27.07	0	-0.92424	-0.313956	-0.356431
55560	17/08/2018--06:45:00	27.07	0	-0.92424	-0.313956	-0.356431
55620	17/08/2018--06:46:00	27.03	0	-0.92424	-0.328765	-0.356431
55680	17/08/2018--06:47:00	27.02	0	-0.908837	-0.313956	-0.356431
55740	17/08/2018--06:48:00	27.01	0	-0.92424	-0.328765	-0.356431
55800	17/08/2018--06:49:00	27	0	-0.92424	-0.313956	-0.356431
55860	17/08/2018--06:50:00	26.98	0	-0.92424	-0.328765	-0.356431
55920	17/08/2018--06:51:00	26.97	0	-0.92424	-0.328765	-0.341837
55980	17/08/2018--06:52:00	26.96	0	-0.92424	-0.328765	-0.341837
56040	17/08/2018--06:53:00	26.94	0	-0.908837	-0.328765	-0.341837
56100	17/08/2018--06:54:00	26.93	0	-0.92424	-0.328765	-0.341837
56160	17/08/2018--06:55:00	26.91	0	-0.908837	-0.328765	-0.356431
56220	17/08/2018--06:56:00	26.92	0	-0.92424	-0.328765	-0.356431
56280	17/08/2018--06:57:00	26.9	0	-0.92424	-0.328765	-0.341837
56340	17/08/2018--06:58:00	26.89	0	-0.92424	-0.328765	-0.356431
56400	17/08/2018--06:59:00	26.87	0	-0.908837	-0.328765	-0.356431
56460	17/08/2018--07:00:00	26.85	0	-0.92424	-0.328765	-0.356431
56520	17/08/2018--07:01:00	26.86	0	-0.92424	-0.328765	-0.356431
56580	17/08/2018--07:02:00	26.83	0	-0.92424	-0.328765	-0.356431
56640	17/08/2018--07:03:00	26.82	0	-0.92424	-0.313956	-0.356431
56700	17/08/2018--07:04:00	26.81	0	-0.92424	-0.313956	-0.356431
56760	17/08/2018--07:05:00	26.81	0	-0.92424	-0.328765	-0.341837
56820	17/08/2018--07:06:00	26.8	0	-0.92424	-0.328765	-0.356431
56880	17/08/2018--07:07:00	26.79	0	-0.92424	-0.313956	-0.356431
56940	17/08/2018--07:08:00	26.77	0	-0.908837	-0.328765	-0.341837
57000	17/08/2018--07:09:00	26.76	0	-0.908837	-0.328765	-0.356431
57060	17/08/2018--07:10:00	26.74	0	-0.92424	-0.328765	-0.356431
57120	17/08/2018--07:11:00	26.73	0	-0.908837	-0.328765	-0.356431
57180	17/08/2018--07:12:00	26.73	0	-0.92424	-0.328765	-0.356431
57240	17/08/2018--07:13:00	26.73	0	-0.92424	-0.328765	-0.356431
57300	17/08/2018--07:14:00	26.71	0	-0.92424	-0.313956	-0.356431
57360	17/08/2018--07:15:00	26.7	0	-0.908837	-0.313956	-0.341837
57420	17/08/2018--07:16:00	26.7	0	-0.92424	-0.313956	-0.356431
57480	17/08/2018--07:17:00	26.69	0	-0.908837	-0.313956	-0.356431
57540	17/08/2018--07:18:00	26.67	0	-0.92424	-0.328765	-0.356431
57600	17/08/2018--07:19:00	26.67	0	-0.92424	-0.328765	-0.356431
57660	17/08/2018--07:20:00	26.66	0	-0.92424	-0.328765	-0.356431
57720	17/08/2018--07:21:00	26.66	0	-0.92424	-0.328765	-0.356431
57780	17/08/2018--07:22:00	26.65	0	-0.92424	-0.328765	-0.356431
57840	17/08/2018--07:23:00	26.64	0	-0.92424	-0.313956	-0.356431
57900	17/08/2018--07:24:00	26.63	0	-0.92424	-0.328765	-0.356431
57960	17/08/2018--07:25:00	26.64	0	-0.92424	-0.328765	-0.356431
58020	17/08/2018--07:26:00	26.62	0	-0.92424	-0.328765	-0.356431
58080	17/08/2018--07:27:00	26.62	0	-0.92424	-0.313956	-0.356431
58140	17/08/2018--07:28:00	26.63	0	-0.908837	-0.313956	-0.356431
58200	17/08/2018--07:29:00	26.63	0	-0.92424	-0.328765	-0.356431
58260	17/08/2018--07:30:00	26.62	0	-0.92424	-0.328765	-0.356431
58320	17/08/2018--07:31:00	26.61	0	-0.92424	-0.328765	-0.356431
58380	17/08/2018--07:32:00	26.61	2	-0.92424	-0.284338	-0.356431
58440	17/08/2018--07:33:00	26.62	0	-0.92424	-0.284338	-0.356431
58500	17/08/2018--07:34:00	26.62	2	-0.92424	-0.284338	-0.356431
58560	17/08/2018--07:35:00	26.62	0	-0.92424	-0.299147	-0.356431
58620	17/08/2018--07:36:00	26.61	0	-0.92424	-0.284338	-0.356431
58680	17/08/2018--07:37:00	26.61	0	-0.92424	-0.299147	-0.356431
58740	17/08/2018--07:38:00	26.6	0	-0.92424	-0.299147	-0.356431
58800	17/08/2018--07:39:00	26.6	0	-0.92424	-0.299147	-0.356431
58860	17/08/2018--07:40:00	26.63	0	-0.92424	-0.284338	-0.356431
58920	17/08/2018--07:41:00	26.63	0	-0.92424	-0.284338	-0.356431
58980	17/08/2018--07:42:00	26.62	2	-0.92424	-0.284338	-0.356431
59040	17/08/2018--07:43:00	26.63	1	-0.92424	-0.284338	-0.356431
59100	17/08/2018--07:44:00	26.64	0	-0.92424	-0.284338	-0.356431
59160	17/08/2018--07:45:00	26.63	0	-0.92424	-0.299147	-0.356431
59220	17/08/2018--07:46:00	26.62	0	-0.92424	-0.299147	-0.356431
59280	17/08/2018--07:47:00	26.61	0	-0.92424	-0.284338	-0.356431
59340	17/08/2018--07:48:00	26.62	0	-0.92424	-0.299147	-0.356431
59400	17/08/2018--07:49:00	26.63	0	-0.92424	-0.284338	-0.356431
59460	17/08/2018--07:50:00	26.61	0	-0.92424	-0.284338	-0.356431
59520	17/08/2018--07:51:00	26.64	0	-0.92424	-0.299147	-0.356431
59580	17/08/2018--07:52:00	26.62	0	-0.92424	-0.299147	-0.356431
59640	17/08/2018--07:53:00	26.6	0	-0.92424	-0.299147	-0.356431
59700	17/08/2018--07:54:00	26.61	0	-0.92424	-0.299147	-0.356431
59760	17/08/2018--07:55:00	26.63	0	-0.92424	-0.299147	-0.356431
59820	17/08/2018--07:56:00	26.64	0	-0.939643	-0.299147	-0.356431
59880	17/08/2018--07:57:00	26.63	0	-0.92424	-0.284338	-0.356431
59940	17/08/2018--07:58:00	26.63	0	-0.92424	-0.299147	-0.356431
60000	17/08/2018--07:59:00	26.64	0	-0.92424	-0.299147	-0.356431
60060	17/08/2018--08:00:00	26.63	0	-0.92424	-0.284338	-0.356431
60120	17/08/2018--08:01:00	26.64	0	-0.92424	-0.299147	-0.356431
60180	17/08/2018--08:02:00	26.63	0	-0.92424	-0.313956	-0.341837
60240	17/08/2018--08:03:00	26.63	0	-0.92424	-0.313956	-0.341837
60300	17/08/2018--08:04:00	26.64	0	-0.92424	-0.313956	-0.327243
60360	17/08/2018--08:05:00	26.65	0	-0.92424	-0.313956	-0.341837
60420	17/08/2018--08:06:00	26.65	0	-0.92424	-0.313956	-0.341837
60480	17/08/2018--08:07:00	26.64	0	-0.92424	-0.313956	-0.341837
60540	17/08/2018--08:08:00	26.65	0	-0.92424	-0.313956	-0.341837
60600	17/08/2018--08:09:00	26.64	0	-0.92424	-0.313956	-0.341837
60660	17/08/2018--08:10:00	26.65	0	-0.92424	-0.328765	-0.341837
60720	17/08/2018--08:11:00	26.63	0	-0.92424	-0.313956	-0.341837
60780	17/08/2018--08:12:00	26.63	0	-0.92424	-0.313956	-0.341837
60840	17/08/2018--08:13:00	26.65	0	-0.92424	-0.313956	-0.341837
60900	17/08/2018--08:14:00	26.64	0	-0.92424	-0.313956	-0.341837
60960	17/08/2018--08:15:00	26.64	0	-0.92424	-0.313956	-0.341837
61020	17/08/2018--08:16:00	26.63	1	-0.92424	-0.313956	-0.341837
61080	17/08/2018--08:17:00	26.64	0	-0.92424	-0.313956	-0.341837
61140	17/08/2018--08:18:00	26.63	0	-0.92424	-0.313956	-0.341837
61200	17/08/2018--08:19:00	26.64	0	-0.92424	-0.313956	-0.341837
61260	17/08/2018--08:20:00	26.64	0	-0.92424	-0.313956	-0.341837
61320	17/08/2018--08:21:00	26.62	0	-0.92424	-0.313956	-0.341837
61380	17/08/2018--08:22:00	26.63	0	-0.92424	-0.313956	-0.341837
61440	17/08/2018--08:23:00	26.62	0	-0.92424	-0.313956	-0.341837
61500	17/08/2018--08:24:00	26.63	0	-0.92424	-0.313956	-0.341837
61560	17/08/2018--08:25:00	26.64	0	-0.92424	-0.313956	-0.341837
61620	17/08/2018--08:26:00	26.63	0	-0.92424	-0.313956	-0.341837
61680	17/08/2018--08:27:00	26.64	0	-0.92424	-0.313956	-0.341837
61740	17/08/2018--08:28:00	26.63	0	-0.92424	-0.313956	-0.341837
61800	17/08/2018--08:29:00	26.63	0	-0.92424	-0.313956	-0.341837
61860	17/08/2018--08:30:00	26.62	0	-0.92424	-0.313956	-0.341837
61920	17/08/2018--08:31:00	26.62	0	-0.92424	-0.313956	-0.341837
61980	17/08/2018--08:32:00	26.64	0	-0.92424	-0.313956	-0.341837
62040	17/08/2018--08:33:00	26.63	0	-0.92424	-0.313956	-0.341837
62100	17/08/2018--08:34:00	26.64	0	-0.92424	-0.313956	-0.341837
62160	17/08/2018--08:35:00	26.64	0	-0.92424	-0.313956	-0.341837
62220	17/08/2018--08:36:00	26.63	0	-0.92424	-0.313956	-0.327243
62280	17/08/2018--08:37:00	26.65	0	-0.92424	-0.313956	-0.341837
62340	17/08/2018--08:38:00	26.64	0	-0.92424	-0.313956	-0.341837
62400	17/08/2018--08:39:00	26.65	1	-0.939643	-0.284338	-0.356431
62460	17/08/2018--08:40:00	26.65	2	-0.92424	-0.284338	-0.356431
62520	17/08/2018--08:41:00	26.64	0	-0.92424	-0.284338	-0.356431
62580	17/08/2018--08:42:00	26.66	1	-0.939643	-0.284338	-0.356431
62640	17/08/2018--08:43:00	26.66	1	-0.92424	-0.284338	-0.356431
62700	17/08/2018--08:44:00	26.66	1	-0.939643	-0.284338	-0.356431
62760	17/08/2018--08:45:00	26.68	1	-0.92424	-0.284338	-0.356431
62820	17/08/2018--08:46:00	26.68	2	-0.939643	-0.299147	-0.327243
62880	17/08/2018--08:47:00	26.67	0	-0.939643	-0.299147	-0.327243
62940	17/08/2018--08:48:00	26.68	3	-0.939643	-0.299147	-0.327243
63000	17/08/2018--08:49:00	26.66	2	-0.939643	-0.284338	-0.356431
63060	17/08/2018--08:50:00	26.68	1	-0.939643	-0.284338	-0.341837
63120	17/08/2018--08:51:00	26.67	0	-0.939643	-0.284338	-0.341837
63180	17/08/2018--08:52:00	26.69	0	-0.939643	-0.284338	-0.341837
63240	17/08/2018--08:53:00	26.71	1	-0.939643	-0.284338	-0.341837
63300	17/08/2018--08:54:00	26.7	0	-0.939643	-0.284338	-0.341837
63360	17/08/2018--08:55:00	26.7	1	-0.939643	-0.284338	-0.341837
63420	17/08/2018--08:56:00	26.71	0	-0.939643	-0.284338	-0.341837
63480	17/08/2018--08:57:00	26.71	3	-0.939643	-0.313956	-0.327243
63540	17/08/2018--08:58:00	26.7	0	-0.939643	-0.299147	-0.312649
63600	17/08/2018--08:59:00	26.71	0	-0.939643	-0.299147	-0.327243
63660	17/08/2018--09:00:00	26.72	0	-0.939643	-0.299147	-0.312649
63720	17/08/2018--09:01:00	26.72	0	-0.939643	-0.299147	-0.312649
63780	17/08/2018--09:02:00	26.72	0	-0.939643	-0.299147	-0.312649
63840	17/08/2018--09:03:00	26.73	0	-0.939643	-0.299147	-0.327243
63900	17/08/2018--09:04:00	26.71	0	-0.939643	-0.299147	-0.312649
63960	17/08/2018--09:05:00	26.74	0	-0.939643	-0.299147	-0.312649
64020	17/08/2018--09:06:00	26.73	0	-0.939643	-0.299147	-0.327243
64080	17/08/2018--09:07:00	26.76	0	-0.939643	-0.299147	-0.312649
64140	17/08/2018--09:08:00	26.73	0	-0.939643	-0.299147	-0.312649
64200	17/08/2018--09:09:00	26.77	0	-0.939643	-0.299147	-0.312649
64260	17/08/2018--09:10:00	26.78	0	-0.939643	-0.299147	-0.327243
64320	17/08/2018--09:11:00	26.79	0	-0.939643	-0.299147	-0.312649
64380	17/08/2018--09:12:00	26.8	0	-0.939643	-0.299147	-0.312649
64440	17/08/2018--09:13:00	26.81	0	-0.939643	-0.299147	-0.312649
64500	17/08/2018--09:14:00	26.81	0	-0.939643	-0.299147	-0.327243
64560	17/08/2018--09:15:00	26.82	0	-0.939643	-0.299147	-0.312649
64620	17/08/2018--09:16:00	26.82	0	-0.939643	-0.284338	-0.327243
64680	17/08/2018--09:17:00	26.83	0	-0.939643	-0.299147	-0.312649
64740	17/08/2018--09:18:00	26.83	0	-0.939643	-0.299147	-0.327243
64800	17/08/2018--09:19:00	26.82	0	-0.939643	-0.299147	-0.327243
64860	17/08/2018--09:20:00	26.84	0	-0.939643	-0.284338	-0.327243
64920	17/08/2018--09:21:00	26.84	0	-0.939643	-0.299147	-0.312649
64980	17/08/2018--09:22:00	26.83	0	-0.939643	-0.299147	-0.312649
65040	17/08/2018--09:23:00	26.85	0	-0.939643	-0.299147	-0.312649
65100	17/08/2018--09:24:00	26.84	0	-0.939643	-0.299147	-0.327243
65160	17/08/2018--09:25:00	26.85	0	-0.939643	-0.299147	-0.327243
65220	17/08/2018--09:26:00	26.83	0	-0.939643	-0.299147	-0.312649
65280	17/08/2018--09:27:00	26.86	0	-0.939643	-0.299147	-0.312649
65340	17/08/2018--09:28:00	26.85	0	-0.939643	-0.299147	-0.327243
65400	17/08/2018--09:29:00	26.86	0	-0.939643	-0.299147	-0.327243
65460	17/08/2018--09:30:00	26.86	0	-0.939643	-0.299147	-0.312649
65520	17/08/2018--09:31:00	26.87	0	-0.939643	-0.299147	-0.327243
65580	17/08/2018--09:32:00	26.88	0	-0.939643	-0.299147	-0.327243
65640	17/08/2018--09:33:00	26.88	0	-0.939643	-0.299147	-0.312649
65700	17/08/2018--09:34:00	26.9	0	-0.939643	-0.299147	-0.312649
65760	17/08/2018--09:35:00	26.9	0	-0.939643	-0.299147	-0.327243
65820	17/08/2018--09:36:00	26.91	0	-0.939643	-0.299147	-0.327243
65880	17/08/2018--09:37:00	26.89	0	-0.939643	-0.299147	-0.312649
65940	17/08/2018--09:38:00	26.91	0	-0.939643	-0.284338	-0.312649
66000	17/08/2018--09:39:00	26.92	0	-0.939643	-0.299147	-0.312649
66060	17/08/2018--09:40:00	26.9	0	-0.939643	-0.299147	-0.312649
66120	17/08/2018--09:41:00	26.92	0	-0.939643	-0.284338	-0.327243
66180	17/08/2018--09:42:00	26.92	0	-0.939643	-0.299147	-0.312649
66240	17/08/2018--09:43:00	26.93	0	-0.939643	-0.299147	-0.327243
66300	17/08/2018--09:44:00	26.92	0	-0.939643	-0.299147	-0.312649
66360	17/08/2018--09:45:00	26.91	0	-0.939643	-0.299147	-0.327243
66420	17/08/2018--09:46:00	26.94	0	-0.939643	-0.299147	-0.327243
66480	17/08/2018--09:47:00	26.93	0	-0.939643	-0.284338	-0.312649
66540	17/08/2018--09:48:00	26.97	0	-0.939643	-0.299147	-0.327243
66600	17/08/2018--09:49:00	26.96	0	-0.939643	-0.299147	-0.327243
66660	17/08/2018--09:50:00	26.96	28	-0.785612	-0.462047	0.504604
66720	17/08/2018--09:51:00	27.01	41	-0.939643	-0.313956	-0.298055
66780	17/08/2018--09:52:00	27.02	0	-0.939643	-0.313956	-0.298055
66840	17/08/2018--09:53:00	27.05	0	-0.939643	-0.313956	-0.298055
66900	17/08/2018--09:54:00	27.07	0	-0.939643	-0.313956	-0.298055
66960	17/08/2018--09:55:00	27.09	0	-0.939643	-0.313956	-0.298055
67020	17/08/2018--09:56:00	27.11	1	-0.939643	-0.313956	-0.298055
67080	17/08/2018--09:57:00	27.13	0	-0.939643	-0.313956	-0.298055
67140	17/08/2018--09:58:00	27.16	2	-0.939643	-0.313956	-0.298055
67200	17/08/2018--09:59:00	27.19	0	-0.939643	-0.313956	-0.298055
67260	17/08/2018--10:00:00	27.22	0	-0.939643	-0.313956	-0.312649
67320	17/08/2018--10:01:00	27.25	4	-0.939643	-0.313956	-0.312649
67380	17/08/2018--10:02:00	27.26	1	-0.939643	-0.313956	-0.298055
67440	17/08/2018--10:03:00	27.25	2	-0.939643	-0.313956	-0.312649
67500	17/08/2018--10:04:00	27.27	1	-0.939643	-0.299147	-0.298055
67560	17/08/2018--10:05:00	27.25	1	-0.939643	-0.313956	-0.298055
67620	17/08/2018--10:06:00	27.27	0	-0.939643	-0.313956	-0.298055
67680	17/08/2018--10:07:00	27.28	0	-0.939643	-0.313956	-0.312649
67740	17/08/2018--10:08:00	27.28	2	-0.939643	-0.313956	-0.298055
67800	17/08/2018--10:09:00	27.29	0	-0.939643	-0.313956	-0.312649
67860	17/08/2018--10:10:00	27.29	2	-0.939643	-0.299147	-0.298055
67920	17/08/2018--10:11:00	27.29	4	-0.939643	-0.313956	-0.298055
67980	17/08/2018--10:12:00	27.28	0	-0.939643	-0.313956	-0.298055
68040	17/08/2018--10:13:00	27.28	1	-0.939643	-0.313956	-0.298055
68100	17/08/2018--10:14:00	27.27	0	-0.939643	-0.313956	-0.312649
68160	17/08/2018--10:15:00	27.28	0	-0.939643	-0.313956	-0.298055
68220	17/08/2018--10:16:00	27.28	4	-0.939643	-0.313956	-0.312649
68280	17/08/2018--10:17:00	27.29	3	-0.939643	-0.313956	-0.312649
68340	17/08/2018--10:18:00	27.3	1	-0.939643	-0.313956	-0.298055
68400	17/08/2018--10:19:00	27.31	3	-0.939643	-0.313956	-0.298055
68460	17/08/2018--10:20:00	27.31	2	-0.939643	-0.313956	-0.312649
68520	17/08/2018--10:21:00	27.3	2	-0.939643	-0.313956	-0.298055
68580	17/08/2018--10:22:00	27.32	4	-0.939643	-0.313956	-0.312649
68640	17/08/2018--10:23:00	27.34	2	-0.939643	-0.313956	-0.312649
68700	17/08/2018--10:24:00	27.34	4	-0.939643	-0.313956	-0.312649
68760	17/08/2018--10:25:00	27.36	1	-0.939643	-0.313956	-0.298055
68820	17/08/2018--10:26:00	27.35	1	-0.939643	-0.313956	-0.298055
68880	17/08/2018--10:27:00	27.35	1	-0.939643	-0.313956	-0.298055
68940	17/08/2018--10:28:00	27.36	0	-0.939643	-0.313956	-0.298055
69000	17/08/2018--10:29:00	27.37	6	-0.939643	-0.328765	-0.298055
69060	17/08/2018--10:30:00	27.39	1	-0.939643	-0.313956	-0.312649
69120	17/08/2018--10:31:00	27.41	3	-0.939643	-0.313956	-0.298055
69180	17/08/2018--10:32:00	27.4	1	-0.939643	-0.313956	-0.298055
69240	17/08/2018--10:33:00	27.42	2	-0.939643	-0.313956	-0.298055
69300	17/08/2018--10:34:00	27.42	2	-0.939643	-0.328765	-0.312649
69360	17/08/2018--10:35:00	27.43	0	-0.939643	-0.328765	-0.298055
69420	17/08/2018--10:36:00	27.45	1	-0.939643	-0.313956	-0.298055
69480	17/08/2018--10:37:00	27.45	1	-0.939643	-0.328765	-0.312649
69540	17/08/2018--10:38:00	27.45	0	-0.939643	-0.313956	-0.312649
69600	17/08/2018--10:39:00	27.45	3	-0.939643	-0.313956	-0.298055
69660	17/08/2018--10:40:00	27.44	1	-0.939643	-0.313956	-0.312649
69720	17/08/2018--10:41:00	27.47	2	-0.939643	-0.313956	-0.298055
69780	17/08/2018--10:42:00	27.46	1	-0.939643	-0.313956	-0.312649
69840	17/08/2018--10:43:00	27.47	1	-0.939643	-0.328765	-0.312649
69900	17/08/2018--10:44:00	27.49	2	-0.939643	-0.313956	-0.298055
69960	17/08/2018--10:45:00	27.5	0	-0.939643	-0.313956	-0.312649
70020	17/08/2018--10:46:00	27.51	3	-0.939643	-0.313956	-0.298055
70080	17/08/2018--10:47:00	27.51	0	-0.939643	-0.313956	-0.298055
70140	17/08/2018--10:48:00	27.54	1	-0.939643	-0.313956	-0.312649
70200	17/08/2018--10:49:00	27.54	0	-0.939643	-0.313956	-0.298055
70260	17/08/2018--10:50:00	27.54	3	-0.939643	-0.313956	-0.298055
70320	17/08/2018--10:51:00	27.57	0	-0.939643	-0.313956	-0.312649
70380	17/08/2018--10:52:00	27.57	1	-0.939643	-0.313956	-0.298055
70440	17/08/2018--10:53:00	27.56	3	-0.939643	-0.328765	-0.298055
70500	17/08/2018--10:54:00	27.58	0	-0.939643	-0.328765	-0.298055
70560	17/08/2018--10:55:00	27.57	1	-0.939643	-0.313956	-0.312649
70620	17/08/2018--10:56:00	27.6	2	-0.939643	-0.313956	-0.312649
70680	17/08/2018--10:57:00	27.61	1	-0.939643	-0.313956	-0.298055
70740	17/08/2018--10:58:00	27.62	1	-0.939643	-0.313956	-0.312649
70800	17/08/2018--10:59:00	27.63	2	-0.939643	-0.313956	-0.312649
70860	17/08/2018--11:00:00	27.63	1	-0.939643	-0.328765	-0.298055
70920	17/08/2018--11:01:00	27.64	2	-0.939643	-0.313956	-0.312649
70980	17/08/2018--11:02:00	27.64	0	-0.939643	-0.313956	-0.312649
71040	17/08/2018--11:03:00	27.66	0	-0.939643	-0.328765	-0.298055
71100	17/08/2018--11:04:00	27.66	1	-0.939643	-0.313956	-0.298055
71160	17/08/2018--11:05:00	27.65	3	-0.939643	-0.313956	-0.312649
71220	17/08/2018--11:06:00	27.68	0	-0.939643	-0.313956	-0.298055
71280	17/08/2018--11:07:00	27.67	3	-0.939643	-0.328765	-0.312649
71340	17/08/2018--11:08:00	27.69	2	-0.939643	-0.313956	-0.312649
71400	17/08/2018--11:09:00	27.7	0	-0.939643	-0.313956	-0.298055
71460	17/08/2018--11:10:00	27.7	4	-0.939643	-0.313956	-0.312649
71520	17/08/2018--11:11:00	27.71	0	-0.939643	-0.313956	-0.312649
71580	17/08/2018--11:12:00	27.71	1	-0.939643	-0.313956	-0.298055
71640	17/08/2018--11:13:00	27.74	1	-0.939643	-0.328765	-0.298055
71700	17/08/2018--11:14:00	27.73	1	-0.939643	-0.313956	-0.298055
71760	17/08/2018--11:15:00	27.73	1	-0.939643	-0.313956	-0.312649
71820	17/08/2018--11:16:00	27.75	1	-0.939643	-0.328765	-0.312649
71880	17/08/2018--11:17:00	27.75	3	-0.939643	-0.313956	-0.312649
71940	17/08/2018--11:18:00	27.76	1	-0.939643	-0.313956	-0.298055
72000	17/08/2018--11:19:00	27.77	5	-0.939643	-0.313956	-0.298055
72060	17/08/2018--11:20:00	27.77	2	-0.939643	-0.313956	-0.298055
72120	17/08/2018--11:21:00	27.79	1	-0.939643	-0.313956	-0.312649
72180	17/08/2018--11:22:00	27.79	2	-0.939643	-0.313956	-0.312649
72240	17/08/2018--11:23:00	27.82	2	-0.939643	-0.313956	-0.312649
72300	17/08/2018--11:24:00	27.82	1	-0.939643	-0.328765	-0.298055
72360	17/08/2018--11:25:00	27.81	1	-0.939643	-0.313956	-0.298055
72420	17/08/2018--11:26:00	27.84	0	-0.939643	-0.328765	-0.298055
72480	17/08/2018--11:27:00	27.83	2	-0.939643	-0.313956	-0.312649
72540	17/08/2018--11:28:00	27.85	0	-0.939643	-0.313956	-0.298055
72600	17/08/2018--11:29:00	27.84	0	-0.939643	-0.313956	-0.298055
72660	17/08/2018--11:30:00	27.88	0	-0.939643	-0.313956	-0.298055
72720	17/08/2018--11:31:00	27.88	2	-0.939643	-0.328765	-0.312649
72780	17/08/2018--11:32:00	27.88	0	-0.939643	-0.313956	-0.298055
72840	17/08/2018--11:33:00	27.88	3	-0.939643	-0.328765	-0.312649
72900	17/08/2018--11:34:00	27.91	0	-0.939643	-0.313956	-0.312649
72960	17/08/2018--11:35:00	27.9	2	-0.939643	-0.328765	-0.298055
73020	17/08/2018--11:36:00	27.9	2	-0.939643	-0.328765	-0.298055
73080	17/08/2018--11:37:00	27.92	1	-0.939643	-0.313956	-0.312649
73140	17/08/2018--11:38:00	27.91	0	-0.939643	-0.313956	-0.298055
73200	17/08/2018--11:39:00	27.92	4	-0.939643	-0.313956	-0.298055
73260	17/08/2018--11:40:00	27.95	1	-0.939643	-0.328765	-0.312649
73320	17/08/2018--11:41:00	27.93	0	-0.939643	-0.328765	-0.298055
73380	17/08/2018--11:42:00	27.93	2	-0.939643	-0.313956	-0.298055
73440	17/08/2018--11:43:00	27.96	0	-0.939643	-0.328765	-0.298055
73500	17/08/2018--11:44:00	27.96	0	-0.939643	-0.313956	-0.298055
73560	17/08/2018--11:45:00	27.98	0	-0.939643	-0.313956	-0.312649
73620	17/08/2018--11:46:00	27.97	0	-0.939643	-0.313956	-0.312649
73680	17/08/2018--11:47:00	27.98	1	-0.939643	-0.313956	-0.312649
73740	17/08/2018--11:48:00	27.99	0	-0.939643	-0.313956	-0.312649
73800	17/08/2018--11:49:00	28	1	-0.939643	-0.313956	-0.298055
73860	17/08/2018--11:50:00	28	2	-0.939643	-0.313956	-0.298055
73920	17/08/2018--11:51:00	28	0	-0.939643	-0.313956	-0.298055
73980	17/08/2018--11:52:00	28.02	3	-0.939643	-0.313956	-0.312649
74040	17/08/2018--11:53:00	28.01	2	-0.939643	-0.313956	-0.312649
74100	17/08/2018--11:54:00	28.03	2	-0.939643	-0.313956	-0.298055
74160	17/08/2018--11:55:00	28.04	8	-0.955047	-0.284338	-0.268868
74220	17/08/2018--11:56:00	28.06	0	-0.955047	-0.284338	-0.268868
74280	17/08/2018--11:57:00	28.08	0	-0.955047	-0.284338	-0.268868
74340	17/08/2018--11:58:00	28.11	0	-0.955047	-0.284338	-0.268868
74400	17/08/2018--11:59:00	28.14	0	-0.955047	-0.284338	-0.268868
74460	17/08/2018--12:00:00	28.16	0	-0.955047	-0.284338	-0.268868
74520	17/08/2018--12:01:00	28.2	0	-0.97045	-0.299147	-0.254274
74580	17/08/2018--12:02:00	28.23	4	-0.955047	-0.284338	-0.268868
74640	17/08/2018--12:03:00	28.26	0	-0.955047	-0.284338	-0.268868
74700	17/08/2018--12:04:00	28.3	0	-0.955047	-0.284338	-0.268868
74760	17/08/2018--12:05:00	28.32	0	-0.955047	-0.284338	-0.268868
74820	17/08/2018--12:06:00	28.32	0	-0.955047	-0.284338	-0.268868
74880	17/08/2018--12:07:00	28.36	0	-0.955047	-0.284338	-0.268868
74940	17/08/2018--12:08:00	28.38	0	-0.955047	-0.284338	-0.268868
75000	17/08/2018--12:09:00	28.4	0	-0.955047	-0.284338	-0.268868
75060	17/08/2018--12:10:00	28.42	0	-0.955047	-0.299147	-0.268868
75120	17/08/2018--12:11:00	28.42	0	-0.955047	-0.284338	-0.268868
75180	17/08/2018--12:12:00	28.45	0	-0.955047	-0.284338	-0.268868
75240	17/08/2018--12:13:00	28.47	0	-0.955047	-0.284338	-0.268868
75300	17/08/2018--12:14:00	28.48	0	-0.955047	-0.284338	-0.268868
75360	17/08/2018--12:15:00	28.5	2	-0.97045	-0.254719	-0.23968
75420	17/08/2018--12:16:00	28.55	0	-0.97045	-0.269528	-0.23968
75480	17/08/2018--12:17:00	28.56	0	-0.97045	-0.269528	-0.23968
75540	17/08/2018--12:18:00	28.59	0	-0.97045	-0.23991	-0.254274
75600	17/08/2018--12:19:00	28.62	0	-0.97045	-0.269528	-0.23968
75660	17/08/2018--12:20:00	28.64	0	-0.97045	-0.254719	-0.254274
75720	17/08/2018--12:21:00	28.66	0	-0.97045	-0.269528	-0.23968
75780	17/08/2018--12:22:00	28.66	0	-0.97045	-0.269528	-0.254274
75840	17/08/2018--12:23:00	28.7	0	-0.97045	-0.269528	-0.23968
75900	17/08/2018--12:24:00	28.69	0	-0.97045	-0.269528	-0.23968
75960	17/08/2018--12:25:00	28.71	0	-0.97045	-0.269528	-0.254274
76020	17/08/2018--12:26:00	28.73	0	-0.97045	-0.269528	-0.23968
76080	17/08/2018--12:27:00	28.77	0	-0.97045	-0.269528	-0.23968
76140	17/08/2018--12:28:00	28.76	0	-0.97045	-0.269528	-0.254274
76200	17/08/2018--12:29:00	28.76	0	-0.97045	-0.269528	-0.254274
76260	17/08/2018--12:30:00	28.8	0	-0.97045	-0.269528	-0.23968
76320	17/08/2018--12:31:00	28.79	0	-0.97045	-0.269528	-0.23968
76380	17/08/2018--12:32:00	28.81	0	-0.97045	-0.269528	-0.23968
76440	17/08/2018--12:33:00	28.82	0	-0.97045	-0.269528	-0.23968
76500	17/08/2018--12:34:00	28.82	0	-0.97045	-0.269528	-0.254274
76560	17/08/2018--12:35:00	28.83	0	-0.97045	-0.269528	-0.23968
76620	17/08/2018--12:36:00	28.86	0	-0.97045	-0.269528	-0.23968
76680	17/08/2018--12:37:00	28.88	0	-0.97045	-0.269528	-0.23968
76740	17/08/2018--12:38:00	28.87	0	-0.97045	-0.269528	-0.254274
76800	17/08/2018--12:39:00	28.88	0	-0.97045	-0.269528	-0.23968
76860	17/08/2018--12:40:00	28.9	0	-0.97045	-0.269528	-0.23968
76920	17/08/2018--12:41:00	28.94	0	-0.97045	-0.269528	-0.23968
76980	17/08/2018--12:42:00	28.92	0	-0.97045	-0.269528	-0.23968
77040	17/08/2018--12:43:00	28.96	0	-0.97045	-0.269528	-0.23968
77100	17/08/2018--12:44:00	28.97	0	-0.97045	-0.269528	-0.23968
77160	17/08/2018--12:45:00	28.98	0	-0.97045	-0.269528	-0.23968
77220	17/08/2018--12:46:00	29.03	0	-0.97045	-0.269528	-0.23968
77280	17/08/2018--12:47:00	29.03	0	-0.97045	-0.269528	-0.23968
77340	17/08/2018--12:48:00	29.06	0	-0.97045	-0.269528	-0.23968
77400	17/08/2018--12:49:00	29.06	0	-0.97045	-0.269528	-0.23968
77460	17/08/2018--12:50:00	29.08	0	-0.97045	-0.269528	-0.23968
77520	17/08/2018--12:51:00	29.08	0	-0.97045	-0.269528	-0.23968
77580	17/08/2018--12:52:00	29.1	0	-0.97045	-0.269528	-0.254274
77640	17/08/2018--12:53:00	29.1	0	-0.97045	-0.269528	-0.23968
77700	17/08/2018--12:54:00	29.14	0	-0.97045	-0.269528	-0.254274
77760	17/08/2018--12:55:00	29.12	0	-0.97045	-0.269528	-0.23968
77820	17/08/2018--12:56:00	29.14	0	-0.97045	-0.269528	-0.23968
77880	17/08/2018--12:57:00	29.17	0	-0.97045	-0.269528	-0.23968
77940	17/08/2018--12:58:00	29.2	0	-0.97045	-0.269528	-0.254274
78000	17/08/2018--12:59:00	29.21	0	-0.97045	-0.269528	-0.23968
78060	17/08/2018--13:00:00	29.22	0	-0.97045	-0.269528	-0.23968
78120	17/08/2018--13:01:00	29.23	0	-0.97045	-0.269528	-0.23968
78180	17/08/2018--13:02:00	29.25	0	-0.97045	-0.269528	-0.23968
78240	17/08/2018--13:03:00	29.26	0	-0.97045	-0.269528	-0.23968
78300	17/08/2018--13:04:00	29.29	0	-0.97045	-0.269528	-0.23968
78360	17/08/2018--13:05:00	29.31	0	-0.97045	-0.269528	-0.23968
78420	17/08/2018--13:06:00	29.32	0	-0.97045	-0.269528	-0.23968
78480	17/08/2018--13:07:00	29.33	0	-0.97045	-0.269528	-0.23968
78540	17/08/2018--13:08:00	29.35	0	-0.97045	-0.269528	-0.23968
78600	17/08/2018--13:09:00	29.36	0	-0.97045	-0.269528	-0.254274
78660	17/08/2018--13:10:00	29.36	0	-0.97045	-0.269528	-0.23968
78720	17/08/2018--13:11:00	29.36	0	-0.97045	-0.269528	-0.23968
78780	17/08/2018--13:12:00	29.38	0	-0.97045	-0.269528	-0.23968
78840	17/08/2018--13:13:00	29.37	0	-0.97045	-0.269528	-0.23968
78900	17/08/2018--13:14:00	29.41	0	-0.97045	-0.269528	-0.23968
78960	17/08/2018--13:15:00	29.42	0	-0.97045	-0.269528	-0.23968
79020	17/08/2018--13:16:00	29.43	0	-0.97045	-0.269528	-0.23968
79080	17/08/2018--13:17:00	29.44	0	-0.97045	-0.269528	-0.23968
79140	17/08/2018--13:18:00	29.46	0	-0.97045	-0.269528	-0.23968
79200	17/08/2018--13:19:00	29.47	0	-0.97045	-0.269528	-0.23968
79260	17/08/2018--13:20:00	29.46	0	-0.97045	-0.269528	-0.23968
79320	17/08/2018--13:21:00	29.48	0	-0.97045	-0.269528	-0.23968
79380	17/08/2018--13:22:00	29.49	0	-0.97045	-0.269528	-0.23968
79440	17/08/2018--13:23:00	29.52	0	-0.97045	-0.269528	-0.23968
79500	17/08/2018--13:24:00	29.51	0	-0.97045	-0.269528	-0.23968
79560	17/08/2018--13:25:00	29.53	0	-0.97045	-0.269528	-0.23968
79620	17/08/2018--13:26:00	29.56	0	-0.97045	-0.269528	-0.23968
79680	17/08/2018--13:27:00	29.58	0	-0.97045	-0.269528	-0.23968
79740	17/08/2018--13:28:00	29.6	0	-0.97045	-0.269528	-0.254274
79800	17/08/2018--13:29:00	29.61	0	-0.97045	-0.269528	-0.23968
79860	17/08/2018--13:30:00	29.64	0	-0.97045	-0.269528	-0.23968
79920	17/08/2018--13:31:00	29.65	0	-0.985853	-0.269528	-0.23968
79980	17/08/2018--13:32:00	29.67	0	-0.97045	-0.269528	-0.23968
80040	17/08/2018--13:33:00	29.69	0	-0.97045	-0.269528	-0.23968
80100	17/08/2018--13:34:00	29.7	0	-0.97045	-0.269528	-0.23968
80160	17/08/2018--13:35:00	29.71	0	-0.97045	-0.269528	-0.23968
80220	17/08/2018--13:36:00	29.75	0	-0.97045	-0.269528	-0.23968
80280	17/08/2018--13:37:00	29.73	0	-0.97045	-0.269528	-0.23968
80340	17/08/2018--13:38:00	29.74	0	-0.97045	-0.269528	-0.23968
80400	17/08/2018--13:39:00	29.77	0	-0.97045	-0.269528	-0.23968
80460	17/08/2018--13:40:00	29.78	0	-0.97045	-0.269528	-0.23968
80520	17/08/2018--13:41:00	29.77	0	-0.97045	-0.269528	-0.23968
80580	17/08/2018--13:42:00	29.8	0	-0.97045	-0.269528	-0.23968
80640	17/08/2018--13:43:00	29.79	0	-0.97045	-0.269528	-0.23968
80700	17/08/2018--13:44:00	29.82	0	-0.97045	-0.269528	-0.23968
80760	17/08/2018--13:45:00	29.85	0	-0.97045	-0.269528	-0.23968
80820	17/08/2018--13:46:00	29.85	0	-0.97045	-0.269528	-0.23968
80880	17/08/2018--13:47:00	29.88	0	-0.97045	-0.269528	-0.23968
80940	17/08/2018--13:48:00	29.88	0	-0.97045	-0.269528	-0.23968
81000	17/08/2018--13:49:00	29.9	0	-0.97045	-0.269528	-0.23968
81060	17/08/2018--13:50:00	29.9	0	-0.97045	-0.269528	-0.23968
81120	17/08/2018--13:51:00	29.91	0	-0.97045	-0.269528	-0.23968
81180	17/08/2018--13:52:00	29.92	0	-0.97045	-0.269528	-0.23968
81240	17/08/2018--13:53:00	29.92	0	-0.97045	-0.269528	-0.23968
81300	17/08/2018--13:54:00	29.93	0	-0.97045	-0.269528	-0.23968
81360	17/08/2018--13:55:00	29.95	0	-0.97045	-0.269528	-0.23968
81420	17/08/2018--13:56:00	29.93	0	-0.97045	-0.269528	-0.23968
81480	17/08/2018--13:57:00	29.93	0	-0.97045	-0.269528	-0.23968
81540	17/08/2018--13:58:00	29.95	0	-0.97045	-0.269528	-0.23968
81600	17/08/2018--13:59:00	29.93	0	-0.97045	-0.269528	-0.23968
81660	17/08/2018--14:00:00	29.94	0	-0.97045	-0.269528	-0.23968
81720	17/08/2018--14:01:00	29.94	0	-0.97045	-0.269528	-0.23968
81780	17/08/2018--14:02:00	29.93	0	-0.97045	-0.269528	-0.23968
81840	17/08/2018--14:03:00	29.95	0	-0.97045	-0.269528	-0.23968
81900	17/08/2018--14:04:00	29.93	0	-0.97045	-0.269528	-0.23968
81960	17/08/2018--14:05:00	29.92	0	-0.97045	-0.269528	-0.23968
82020	17/08/2018--14:06:00	29.95	0	-0.97045	-0.269528	-0.23968
82080	17/08/2018--14:07:00	29.93	0	-0.97045	-0.269528	-0.23968
82140	17/08/2018--14:08:00	29.95	0	-0.97045	-0.269528	-0.23968
82200	17/08/2018--14:09:00	29.93	0	-0.97045	-0.269528	-0.23968
82260	17/08/2018--14:10:00	29.95	0	-0.97045	-0.269528	-0.23968
82320	17/08/2018--14:11:00	29.96	0	-0.97045	-0.269528	-0.23968
82380	17/08/2018--14:12:00	29.95	0	-0.97045	-0.269528	-0.23968
82440	17/08/2018--14:13:00	29.95	0	-0.97045	-0.269528	-0.23968
82500	17/08/2018--14:14:00	29.96	0	-0.97045	-0.269528	-0.23968
82560	17/08/2018--14:15:00	29.97	0	-0.97045	-0.269528	-0.23968
82620	17/08/2018--14:16:00	29.96	0	-0.97045	-0.269528	-0.23968
82680	17/08/2018--14:17:00	29.98	0	-0.97045	-0.269528	-0.23968
82740	17/08/2018--14:18:00	29.97	0	-0.97045	-0.269528	-0.23968
82800	17/08/2018--14:19:00	29.97	0	-0.97045	-0.269528	-0.23968
82860	17/08/2018--14:20:00	29.97	0	-0.97045	-0.269528	-0.23968
82920	17/08/2018--14:21:00	29.96	0	-0.97045	-0.269528	-0.23968
82980	17/08/2018--14:22:00	29.96	0	-0.97045	-0.269528	-0.23968
83040	17/08/2018--14:23:00	29.97	0	-0.97045	-0.269528	-0.23968
83100	17/08/2018--14:24:00	29.96	0	-0.97045	-0.269528	-0.23968
83160	17/08/2018--14:25:00	29.96	0	-0.97045	-0.269528	-0.254274
83220	17/08/2018--14:26:00	29.97	0	-0.97045	-0.269528	-0.23968
83280	17/08/2018--14:27:00	29.96	0	-0.985853	-0.269528	-0.23968
83340	17/08/2018--14:28:00	29.98	0	-0.97045	-0.269528	-0.23968
83400	17/08/2018--14:29:00	29.98	0	-0.97045	-0.269528	-0.23968
83460	17/08/2018--14:30:00	29.99	0	-0.97045	-0.269528	-0.23968
83520	17/08/2018--14:31:00	30	0	-0.97045	-0.269528	-0.23968
83580	17/08/2018--14:32:00	30	0	-0.97045	-0.269528	-0.23968
83640	17/08/2018--14:33:00	30.02	0	-0.97045	-0.269528	-0.23968
83700	17/08/2018--14:34:00	30.04	0	-0.97045	-0.269528	-0.23968
83760	17/08/2018--14:35:00	30.04	0	-0.97045	-0.269528	-0.23968
83820	17/08/2018--14:36:00	30.06	0	-0.97045	-0.269528	-0.23968
83880	17/08/2018--14:37:00	30.05	0	-0.97045	-0.269528	-0.23968
83940	17/08/2018--14:38:00	30.1	0	-0.97045	-0.269528	-0.23968
84000	17/08/2018--14:39:00	30.11	0	-0.97045	-0.269528	-0.23968
84060	17/08/2018--14:40:00	30.11	0	-0.97045	-0.269528	-0.23968
84120	17/08/2018--14:41:00	30.14	0	-0.97045	-0.269528	-0.23968
84180	17/08/2018--14:42:00	30.15	0	-0.97045	-0.269528	-0.23968
84240	17/08/2018--14:43:00	30.15	0	-0.97045	-0.269528	-0.23968
84300	17/08/2018--14:44:00	30.16	0	-0.97045	-0.269528	-0.23968
84360	17/08/2018--14:45:00	30.16	0	-0.97045	-0.269528	-0.23968
84420	17/08/2018--14:46:00	30.17	0	-0.97045	-0.269528	-0.23968
84480	17/08/2018--14:47:00	30.17	0	-0.97045	-0.269528	-0.23968
84540	17/08/2018--14:48:00	30.19	0	-0.97045	-0.269528	-0.23968
84600	17/08/2018--14:49:00	30.17	0	-0.97045	-0.269528	-0.23968
84660	17/08/2018--14:50:00	30.17	0	-0.97045	-0.269528	-0.23968
84720	17/08/2018--14:51:00	30.17	0	-0.97045	-0.269528	-0.23968
84780	17/08/2018--14:52:00	30.18	0	-0.97045	-0.269528	-0.23968
84840	17/08/2018--14:53:00	30.17	0	-0.97045	-0.269528	-0.23968
84900	17/08/2018--14:54:00	30.14	0	-0.97045	-0.269528	-0.23968
84960	17/08/2018--14:55:00	30.16	0	-0.97045	-0.269528	-0.23968
85020	17/08/2018--14:56:00	30.15	0	-0.97045	-0.269528	-0.23968
85080	17/08/2018--14:57:00	30.15	0	-0.97045	-0.269528	-0.23968
85140	17/08/2018--14:58:00	30.12	0	-0.97045	-0.269528	-0.23968
85200	17/08/2018--14:59:00	30.15	0	-0.97045	-0.269528	-0.23968
85260	17/08/2018--15:00:00	30.13	0	-0.97045	-0.269528	-0.23968
85320	17/08/2018--15:01:00	30.14	0	-0.97045	-0.269528	-0.23968
85380	17/08/2018--15:02:00	30.14	0	-0.97045	-0.269528	-0.23968
85440	17/08/2018--15:03:00	30.15	0	-0.97045	-0.269528	-0.23968
85500	17/08/2018--15:04:00	30.15	0	-0.97045	-0.269528	-0.23968
85560	17/08/2018--15:05:00	30.13	0	-0.97045	-0.269528	-0.23968
85620	17/08/2018--15:06:00	30.16	0	-0.97045	-0.269528	-0.23968
85680	17/08/2018--15:07:00	30.16	0	-0.97045	-0.269528	-0.23968
85740	17/08/2018--15:08:00	30.16	0	-0.97045	-0.269528	-0.23968
85800	17/08/2018--15:09:00	30.18	0	-0.97045	-0.269528	-0.23968
85860	17/08/2018--15:10:00	30.18	0	-0.97045	-0.269528	-0.23968
85920	17/08/2018--15:11:00	30.18	0	-0.97045	-0.269528	-0.23968
85980	17/08/2018--15:12:00	30.2	0	-0.97045	-0.269528	-0.23968
86040	17/08/2018--15:13:00	30.21	0	-0.97045	-0.269528	-0.23968
86100	17/08/2018--15:14:00	30.2	0	-0.97045	-0.269528	-0.254274
86160	17/08/2018--15:15:00	30.18	0	-0.97045	-0.269528	-0.23968
86220	17/08/2018--15:16:00	30.21	0	-0.97045	-0.269528	-0.23968
86280	17/08/2018--15:17:00	30.21	0	-0.97045	-0.269528	-0.23968
86340	17/08/2018--15:18:00	30.23	0	-0.97045	-0.269528	-0.23968
86400	17/08/2018--15:19:00	30.23	0	-0.97045	-0.269528	-0.23968
86460	17/08/2018--15:20:00	30.23	0	-0.97045	-0.269528	-0.23968
86520	17/08/2018--15:21:00	30.23	0	-0.97045	-0.269528	-0.23968
86580	17/08/2018--15:22:00	30.23	0	-0.97045	-0.269528	-0.23968
86640	17/08/2018--15:23:00	30.23	0	-0.97045	-0.269528	-0.23968
86700	17/08/2018--15:24:00	30.23	0	-0.97045	-0.269528	-0.23968
86760	17/08/2018--15:25:00	30.26	0	-0.97045	-0.269528	-0.23968
86820	17/08/2018--15:26:00	30.26	0	-0.97045	-0.269528	-0.23968
86880	17/08/2018--15:27:00	30.28	0	-0.97045	-0.269528	-0.23968
86940	17/08/2018--15:28:00	30.29	0	-0.97045	-0.269528	-0.23968
87000	17/08/2018--15:29:00	30.3	0	-0.97045	-0.269528	-0.23968
87060	17/08/2018--15:30:00	30.29	0	-0.97045	-0.269528	-0.23968
87120	17/08/2018--15:31:00	30.29	0	-0.97045	-0.269528	-0.23968
87180	17/08/2018--15:32:00	30.29	0	-0.97045	-0.269528	-0.23968
87240	17/08/2018--15:33:00	30.27	0	-0.97045	-0.269528	-0.23968
87300	17/08/2018--15:34:00	30.27	0	-0.97045	-0.269528	-0.23968
87360	17/08/2018--15:35:00	30.3	0	-0.97045	-0.269528	-0.23968
87420	17/08/2018--15:36:00	30.28	0	-0.97045	-0.269528	-0.23968
87480	17/08/2018--15:37:00	30.28	0	-0.97045	-0.269528	-0.23968
87540	17/08/2018--15:38:00	30.3	0	-0.97045	-0.269528	-0.23968
87600	17/08/2018--15:39:00	30.29	0	-0.97045	-0.269528	-0.254274
87660	17/08/2018--15:40:00	30.29	0	-0.97045	-0.269528	-0.23968
87720	17/08/2018--15:41:00	30.32	0	-0.97045	-0.269528	-0.23968
87780	17/08/2018--15:42:00	30.32	0	-0.97045	-0.269528	-0.23968
87840	17/08/2018--15:43:00	30.31	0	-0.97045	-0.269528	-0.23968
87900	17/08/2018--15:44:00	30.32	0	-0.97045	-0.269528	-0.23968
87960	17/08/2018--15:45:00	30.34	0	-0.97045	-0.269528	-0.23968
88020	17/08/2018--15:46:00	30.35	0	-0.97045	-0.269528	-0.23968
88080	17/08/2018--15:47:00	30.35	0	-0.97045	-0.269528	-0.23968
88140	17/08/2018--15:48:00	30.34	0	-0.97045	-0.269528	-0.23968
88200	17/08/2018--15:49:00	30.34	0	-0.97045	-0.269528	-0.23968
88260	17/08/2018--15:50:00	30.35	0	-0.97045	-0.269528	-0.23968
88320	17/08/2018--15:51:00	30.34	0	-0.97045	-0.269528	-0.23968
88380	17/08/2018--15:52:00	30.37	0	-0.97045	-0.269528	-0.23968
88440	17/08/2018--15:53:00	30.35	0	-0.97045	-0.269528	-0.23968
88500	17/08/2018--15:54:00	30.36	0	-0.97045	-0.269528	-0.23968
88560	17/08/2018--15:55:00	30.36	0	-0.97045	-0.269528	-0.23968
88620	17/08/2018--15:56:00	30.36	0	-0.97045	-0.269528	-0.23968
88680	17/08/2018--15:57:00	30.36	0	-0.97045	-0.269528	-0.23968
88740	17/08/2018--15:58:00	30.35	0	-0.97045	-0.269528	-0.23968
88800	17/08/2018--15:59:00	30.36	0	-0.97045	-0.269528	-0.23968
88860	17/08/2018--16:00:00	30.37	0	-0.97045	-0.269528	-0.23968
88920	17/08/2018--16:01:00	30.37	0	-0.985853	-0.269528	-0.23968
88980	17/08/2018--16:02:00	30.37	0	-0.97045	-0.269528	-0.23968
89040	17/08/2018--16:03:00	30.36	0	-0.97045	-0.269528	-0.23968
89100	17/08/2018--16:04:00	30.36	0	-0.97045	-0.269528	-0.23968
89160	17/08/2018--16:05:00	30.38	300	-0.770209	-0.254719	0.606761
89220	17/08/2018--16:06:00	30.38	0	-0.801015	-0.23991	0.592167
89280	17/08/2018--16:07:00	30.36	160	-0.308114	-0.195483	0.927825
89340	17/08/2018--16:08:00	30.3	0	-0.323517	-0.195483	0.927825
89400	17/08/2018--16:09:00	30.26	281	-0.107873	0.293219	0.971606
89460	17/08/2018--16:10:00	30.29	19	-0.107873	-0.121437	0.9862
89520	17/08/2018--16:11:00	30.32	0	-0.107873	-0.106628	0.971606
89580	17/08/2018--16:12:00	30.31	0	-0.107873	-0.106628	0.9862
89640	17/08/2018--16:13:00	30.25	0	-0.107873	-0.121437	0.9862
89700	17/08/2018--16:14:00	30.17	8	-0.0770668	-0.0177732	0.9862
89760	17/08/2018--16:15:00	30.11	10	-0.200292	0.0118451	0.971606
89820	17/08/2018--16:16:00	30.02	9	-0.0770668	-0.0473914	0.9862
89880	17/08/2018--16:17:00	29.94	0	-0.0770668	-0.0473914	0.9862
89940	17/08/2018--16:18:00	29.84	104	0.0307553	0.1007	-101.315
90000	17/08/2018--16:19:00	29.62	0	0.0307553	0.1007	-101.315
90060	17/08/2018--16:20:00	29.42	0	0.0153522	0.1007	-101.315
90120	17/08/2018--16:21:00	29.45	189	-0.246501	10.781	0.0959775
90180	17/08/2018--16:22:00	29.85	767	-0.246501	0.78192	0.0521961
90240	17/08/2018--16:23:00	30.7	779	-0.369727	109.291	0.300291
90300	17/08/2018--16:24:00	31.32	298	-0.323517	0.900393	0.417041
90360	17/08/2018--16:25:00	31.81	435	-0.616177	0.737493	0.300291
90420	17/08/2018--16:26:00	32.01	36	-0.600774	0.737493	0.241916
90480	17/08/2018--16:27:00	32.18	17	-0.585371	0.648638	0.460823
90540	17/08/2018--16:28:00	32.29	0	-0.569968	0.663447	0.460823
90600	17/08/2018--16:29:00	32.32	0	-0.369727	0.826347	0.417041
90660	17/08/2018--16:30:00	32.26	2	-0.415936	0.900393	0.125165
90720	17/08/2018--16:31:00	32.34	0	-0.369727	0.915202	0.110571
90780	17/08/2018--16:32:00	32.48	62	-0.38513	100.406	0.212728
90840	17/08/2018--16:33:00	32.81	565	-0.569968	0.855966	-0.0791482
90900	17/08/2018--16:34:00	33.08	261	-0.323517	103.368	0.154353
90960	17/08/2018--16:35:00	33.34	278	-0.354324	0.900393	0.256509
91020	17/08/2018--16:36:00	33.64	473	0.0923679	0.411692	0.913231
91080	17/08/2018--16:37:00	33.93	491	0.107771	0.974439	0.0813837
91140	17/08/2018--16:38:00	34.23	103	0.107771	0.930011	0.37326
91200	17/08/2018--16:39:00	34.41	79	-0.246501	0.95963	0.154353
91260	17/08/2018--16:40:00	34.46	113	-0.184889	103.368	-0.0645544
91320	17/08/2018--16:41:00	34.41	118	-0.33892	0.900393	0.256509
91380	17/08/2018--16:42:00	34.35	131	-0.0770668	0.989248	0.110571
91440	17/08/2018--16:43:00	34.2	58	-0.277308	0.722683	-0.166711
91500	17/08/2018--16:44:00	34.11	49	0.0769648	101.887	0.0959775
91560	17/08/2018--16:45:00	34.04	54	0.0769648	0.974439	-0.312649
91620	17/08/2018--16:46:00	34.02	58	-0.107873	0.989248	-0.00617916
91680	17/08/2018--16:47:00	33.94	35	-0.200292	0.885584	0.0230085
91740	17/08/2018--16:48:00	33.77	163	-0.0308573	0.930011	0.00841464
91800	17/08/2018--16:49:00	33.6	43	-0.138679	100.406	-0.00617916
91860	17/08/2018--16:50:00	33.52	25	-0.0770668	101.887	0.0376023
91920	17/08/2018--16:51:00	33.46	113	0.169384	112.253	0.285697
91980	17/08/2018--16:52:00	33.27	57	0.123174	101.887	-0.0791482
92040	17/08/2018--16:53:00	33.09	117	-5.1	100.406	0.125165
92100	17/08/2018--16:54:00	32.88	93	-0.107873	0.989248	0.110571
92160	17/08/2018--16:55:00	32.6	89	0.0307553	104.848	-0.0499606
92220	17/08/2018--16:56:00	32.48	81	-0.0462604	0.989248	0.139759
92280	17/08/2018--16:57:00	32.5	45	-0.107873	0.989248	0.139759
92340	17/08/2018--16:58:00	32.62	71	-0.138679	101.887	0.0667899
92400	17/08/2018--16:59:00	32.77	10	-0.0308573	0.94482	0.168947
92460	17/08/2018--17:00:00	33.04	6	-0.0154541	0.974439	0.227322
92520	17/08/2018--17:01:00	33.28	9	-0.123276	0.94482	0.168947
92580	17/08/2018--17:02:00	33.37	58	-0.0154541	0.989248	-0.108336
92640	17/08/2018--17:03:00	33.36	249	-0.154083	0.855966	0.0521961
92700	17/08/2018--17:04:00	33.35	112	-0.308114	0.94482	-0.0499606
92760	17/08/2018--17:05:00	33.45	60	-0.154083	0.974439	-0.12293
92820	17/08/2018--17:06:00	33.55	14	0.0307553	0.989248	0.198134
92880	17/08/2018--17:07:00	33.62	163	-0.0770668	0.95963	0.227322
92940	17/08/2018--17:08:00	33.71	38	-0.0616636	0.915202	0.431635
93000	17/08/2018--17:09:00	33.79	101	-0.107873	0.974439	-0.210492
93060	17/08/2018--17:10:00	33.84	0	-0.261905	0.95963	0.00841464
93120	17/08/2018--17:11:00	33.77	74	-0.107873	0.94482	0.0376023
93180	17/08/2018--17:12:00	33.46	265	0.369625	0.930011	-0.181305
93240	17/08/2018--17:13:00	33.05	174	-0.107873	0.974439	0.18354
93300	17/08/2018--17:14:00	32.81	91	-0.0924699	0.707874	-0.0645544
93360	17/08/2018--17:15:00	32.49	156	-0.123276	0.974439	0.154353
93420	17/08/2018--17:16:00	32.24	111	0.277206	106.329	-0.341837
93480	17/08/2018--17:17:00	31.98	353	-0.231098	0.722683	0.635948
93540	17/08/2018--17:18:00	31.74	8	-0.323517	0.737493	0.592167
93600	17/08/2018--17:19:00	31.53	6	-0.169486	0.826347	0.519198
93660	17/08/2018--17:20:00	31.36	17	-0.200292	0.826347	0.533792
93720	17/08/2018--17:21:00	31.16	15	-0.138679	0.78192	0.606761
93780	17/08/2018--17:22:00	30.95	4	-0.0924699	0.826347	0.562979
93840	17/08/2018--17:23:00	30.71	7	-0.231098	0.885584	0.446229
93900	17/08/2018--17:24:00	30.69	16	0.215593	103.368	-0.0645544
93960	17/08/2018--17:25:00	30.72	9	-0.0924699	0.767111	0.635948
94020	17/08/2018--17:26:00	30.75	15	-0.154083	0.796729	0.577573
94080	17/08/2018--17:27:00	30.86	31	0.0153522	101.887	-0.12293
94140	17/08/2018--17:28:00	30.88	156	-0.261905	0.707874	-0.575338
94200	17/08/2018--17:29:00	31.07	70	-0.138679	0.989248	0.125165
94260	17/08/2018--17:30:00	31.49	7	-0.123276	0.94482	0.300291
94320	17/08/2018--17:31:00	31.95	0	-0.0616636	0.94482	0.329478
94380	17/08/2018--17:32:00	32.26	0	-0.0924699	0.95963	0.271103
94440	17/08/2018--17:33:00	32.4	1	0.0153522	100.406	0.125165
94500	17/08/2018--17:34:00	32.46	4	-0.0308573	0.989248	0.00841464
94560	17/08/2018--17:35:00	32.4	0	-0.0154541	100.406	0.0521961
94620	17/08/2018--17:36:00	32.34	4	0.0153522	100.406	-0.225086
94680	17/08/2018--17:37:00	32.14	16	-0.0616636	0.989248	0.18354
94740	17/08/2018--17:38:00	32.27	4	0.107771	0.989248	0.198134
94800	17/08/2018--17:39:00	32.47	4	-0.0924699	0.989248	0.125165
94860	17/08/2018--17:40:00	32.64	0	-0.0154541	0.989248	0.227322
94920	17/08/2018--17:41:00	32.63	5	-0.107873	0.974439	0.241916
94980	17/08/2018--17:42:00	32.6	111	-0.123276	0.94482	0.00841464
95040	17/08/2018--17:43:00	32.2	604	-0.0154541	0.94482	0.358666
95100	17/08/2018--17:44:00	31.96	13	0.169384	0.974439	-0.268868
95160	17/08/2018--17:45:00	31.86	298	-0.0308573	0.94482	0.18354
95220	17/08/2018--17:46:00	31.92	38	0.0153522	100.406	0.139759
95280	17/08/2018--17:47:00	32.03	103	-0.169486	0.989248	-0.0791482
95340	17/08/2018--17:48:00	32.03	207	0.123174	0.855966	0.0376023
95400	17/08/2018--17:49:00	32.2	75	0.153981	0.989248	-0.210492
95460	17/08/2018--17:50:00	32.25	353	-0.138679	0.989248	0.0813837
95520	17/08/2018--17:51:00	32.33	147	-0.0924699	0.855966	0.475416
95580	17/08/2018--17:52:00	32.32	241	-0.169486	100.406	0.0521961
95640	17/08/2018--17:53:00	32.25	1	-0.0154541	100.406	-0.020773
95700	17/08/2018--17:54:00	32.27	2	-0.0462604	100.406	-0.137523
95760	17/08/2018--17:55:00	32.24	14	-0.184889	0.95963	-0.0353668
95820	17/08/2018--17:56:00	32.06	42	-5.1	101.887	-0.0645544
95880	17/08/2018--17:57:00	31.8	84	0.169384	101.887	0.0667899
95940	17/08/2018--17:58:00	31.36	137	0.107771	101.887	0.110571
96000	17/08/2018--17:59:00	30.68	142	-5.1	101.887	0.0230085
96060	17/08/2018--18:00:00	30.18	203	0.0461585	0.989248	0.168947
96120	17/08/2018--18:01:00	29.87	0	-0.0154541	0.870775	0.504604
96180	17/08/2018--18:02:00	29.54	16	-0.107873	0.885584	0.431635
96240	17/08/2018--18:03:00	29.25	1	-5.1	0.900393	0.460823
96300	17/08/2018--18:04:00	29.02	2	-0.0154541	0.885584	0.475416
96360	17/08/2018--18:05:00	28.79	3	-0.0462604	0.915202	0.417041
96420	17/08/2018--18:06:00	28.67	2	0.107771	100.406	0.110571
96480	17/08/2018--18:07:00	28.67	6	-0.0616636	0.989248	-0.181305
96540	17/08/2018--18:08:00	29.02	0	0.0307553	0.94482	-0.371024
96600	17/08/2018--18:09:00	29.38	1	-0.308114	0.95963	0.256509
96660	17/08/2018--18:10:00	29.67	0	-0.107873	100.406	-0.00617916
96720	17/08/2018--18:11:00	29.89	0	-0.231098	0.94482	0.256509
96780	17/08/2018--18:12:00	30.1	0	-0.323517	0.885584	0.329478
96840	17/08/2018--18:13:00	30.29	1	-0.123276	0.94482	0.329478
96900	17/08/2018--18:14:00	30.46	0	-0.0462604	0.95963	0.329478
96960	17/08/2018--18:15:00	30.64	0	-0.0770668	0.94482	0.314885
97020	17/08/2018--18:16:00	30.73	211	-0.0924699	0.885584	-0.0499606
97080	17/08/2018--18:17:00	30.72	130	0.0615616	0.989248	0.154353
97140	17/08/2018--18:18:00	31.23	173	0.0461585	0.61902	-0.808839
97200	17/08/2018--18:19:00	31.54	0	0.0153522	0.796729	-0.633713
97260	17/08/2018--18:20:00	31.73	198	-0.138679	0.94482	-0.0353668
97320	17/08/2018--18:21:00	31.68	142	-0.0924699	100.406	-0.0791482
97380	17/08/2018--18:22:00	31.52	344	-0.0154541	0.974439	-0.093742
97440	17/08/2018--18:23:00	31.56	130	-0.0462604	100.406	-0.108336
97500	17/08/2018--18:24:00	31.68	110	0.123174	100.406	0.0230085
97560	17/08/2018--18:25:00	31.75	124	0.169384	103.368	-0.12293
97620	17/08/2018--18:26:00	31.85	327	0.0615616	0.989248	0.00841464
97680	17/08/2018--18:27:00	31.97	174	-0.0154541	101.887	0.0959775
97740	17/08/2018--18:28:00	32.15	93	-0.123276	0.989248	0.0230085
97800	17/08/2018--18:29:00	32.31	200	-0.323517	0.796729	-0.531556
97860	17/08/2018--18:30:00	32.43	426	0.153981	100.406	0.0230085
97920	17/08/2018--18:31:00	32.38	11	0.0923679	101.887	-0.0645544
97980	17/08/2018--18:32:00	32.33	18	0.138577	101.887	0.0813837
98040	17/08/2018--18:33:00	32.19	24	0.0615616	115.215	0.0667899
98100	17/08/2018--18:34:00	32.12	26	0.0153522	101.887	0.0376023
98160	17/08/2018--18:35:00	32.07	245	0.138577	0.826347	-0.225086
98220	17/08/2018--18:36:00	31.98	370	-0.0924699	0.989248	-0.152117
98280	17/08/2018--18:37:00	31.98	47	-5.1	101.887	-0.0353668
98340	17/08/2018--18:38:00	32.14	5	-0.0770668	0.885584	-0.195899
98400	17/08/2018--18:39:00	32.21	75	0.0769648	100.406	-0.0353668
98460	17/08/2018--18:40:00	32.08	388	0.169384	0.752302	-0.152117
98520	17/08/2018--18:41:00	31.76	106	-0.138679	0.989248	0.00841464
98580	17/08/2018--18:42:00	31.55	121	0.169384	0.974439	-0.137523
98640	17/08/2018--18:43:00	31.29	181	-0.277308	110.772	0.125165
98700	17/08/2018--18:44:00	31.07	34	-0.308114	0.94482	0.00841464
98760	17/08/2018--18:45:00	31.12	84	-0.400533	0.915202	0.139759
98820	17/08/2018--18:46:00	30.95	74	-0.0462604	0.989248	-0.152117
98880	17/08/2018--18:47:00	30.79	66	-0.154083	0.989248	-0.108336
98940	17/08/2018--18:48:00	30.5	154	0.0307553	104.848	0.212728
99000	17/08/2018--18:49:00	30.24	66	-0.138679	0.95963	-0.210492
99060	17/08/2018--18:50:00	30.05	134	0.107771	110.772	0.0667899
99120	17/08/2018--18:51:00	29.93	90	0.0769648	0.989248	-0.0353668
99180	17/08/2018--18:52:00	29.89	154	0.0923679	0.989248	-0.312649
99240	17/08/2018--18:53:00	29.88	48	-0.0770668	100.406	-0.093742
99300	17/08/2018--18:54:00	30.09	46	-5.1	0.989248	0.18354
99360	17/08/2018--18:55:00	30.17	1	0.0769648	0.693065	-0.152117
99420	17/08/2018--18:56:00	30.12	61	-0.138679	104.848	0.212728
99480	17/08/2018--18:57:00	30.15	88	0.0769648	100.406	0.125165
99540	17/08/2018--18:58:00	30.34	57	0.0615616	100.406	0.139759
99600	17/08/2018--18:59:00	30.55	34	-5.1	101.887	-0.0353668
99660	17/08/2018--19:00:00	30.78	150	-5.1	101.887	-0.00617916
99720	17/08/2018--19:01:00	31.01	210	0.153981	100.406	-0.0499606
99780	17/08/2018--19:02:00	31.17	252	-0.323517	0.796729	-0.268868
99840	17/08/2018--19:03:00	31.35	397	0.0307553	101.887	0.0959775
99900	17/08/2018--19:04:00	31.55	72	-0.184889	0.95963	0.139759
99960	17/08/2018--19:05:00	31.75	93	-0.354324	0.900393	0.18354
100020	17/08/2018--19:06:00	31.86	264	0.184787	110.772	-0.00617916
100080	17/08/2018--19:07:00	31.93	119	0.153981	0.900393	-0.400212
100140	17/08/2018--19:08:00	31.95	36	0.0153522	101.887	-0.195899
100200	17/08/2018--19:09:00	31.95	6	-0.0924699	0.989248	-0.166711
100260	17/08/2018--19:10:00	31.9	1	-0.107873	0.989248	-0.137523
100320	17/08/2018--19:11:00	31.71	398	-0.0462604	103.368	-0.093742
100380	17/08/2018--19:12:00	31.46	25	-5.1	100.406	-0.12293
100440	17/08/2018--19:13:00	31.3	45	0.0615616	100.406	0.0667899
100500	17/08/2018--19:14:00	31.14	62	-5.1	0.989248	-0.020773
100560	17/08/2018--19:15:00	30.92	5	-0.169486	0.989248	-0.181305
100620	17/08/2018--19:16:00	30.64	151	-0.138679	100.406	-0.0353668
100680	17/08/2018--19:17:00	30.32	195	-0.107873	0.989248	0.139759
100740	17/08/2018--19:18:00	30	103	-0.107873	0.974439	-0.137523
100800	17/08/2018--19:19:00	29.75	152	-0.138679	0.94482	0.0230085
100860	17/08/2018--19:20:00	29.61	43	0.0769648	0.989248	0.0959775
100920	17/08/2018--19:21:00	29.62	32	0.0923679	0.989248	0.154353
100980	17/08/2018--19:22:00	29.64	71	0.169384	104.848	0.0813837
101040	17/08/2018--19:23:00	29.62	133	-0.0154541	100.406	-0.283462
101100	17/08/2018--19:24:00	29.92	54	0.215593	0.989248	0.0230085
101160	17/08/2018--19:25:00	30.12	180	-0.33892	109.291	0.154353
101220	17/08/2018--19:26:00	30.33	253	0.153981	0.95963	0.241916
101280	17/08/2018--19:27:00	30.46	170	-0.123276	0.94482	0.0521961
101340	17/08/2018--19:28:00	30.55	249	0.184787	0.974439	0.0376023
101400	17/08/2018--19:29:00	30.71	52	-0.169486	10.781	0.139759
101460	17/08/2018--19:30:00	30.94	106	0.0307553	100.406	0.125165
101520	17/08/2018--19:31:00	31.17	95	-0.0770668	104.848	0.212728
101580	17/08/2018--19:32:00	31.37	26	-0.323517	0.841157	-0.371024
101640	17/08/2018--19:33:00	31.49	190	-0.169486	0.974439	0.00841464
101700	17/08/2018--19:34:00	31.54	312	0.0153522	103.368	0.0813837
101760	17/08/2018--19:35:00	31.5	59	0.20019	0.974439	0.0667899
101820	17/08/2018--19:36:00	31.35	283	-0.0924699	103.368	-0.020773
101880	17/08/2018--19:37:00	31.36	58	-0.0154541	0.989248	-0.137523
101940	17/08/2018--19:38:00	31.36	31	-0.0154541	0.989248	-0.0499606
102000	17/08/2018--19:39:00	31.38	207	-0.0154541	101.887	-0.12293
102060	17/08/2018--19:40:00	31.36	71	-0.184889	0.989248	0.0376023
102120	17/08/2018--19:41:00	31.39	38	-5.1	103.368	0.00841464
102180	17/08/2018--19:42:00	31.41	38	-0.138679	0.95963	0.00841464
102240	17/08/2018--19:43:00	31.41	111	-0.0616636	103.368	-0.0499606
102300	17/08/2018--19:44:00	31.3	15	-0.184889	0.989248	0.00841464
102360	17/08/2018--19:45:00	31.14	0	0.0615616	0.989248	-0.166711
102420	17/08/2018--19:46:00	30.89	437	-0.138679	0.900393	-0.020773
102480	17/08/2018--19:47:00	30.6	87	0.0153522	0.885584	0.475416
102540	17/08/2018--19:48:00	30.45	1	0.0615616	0.900393	0.475416
102600	17/08/2018--19:49:00	30.27	0	-5.1	0.885584	0.475416
102660	17/08/2018--19:50:00	30.19	7	-0.184889	0.974439	0.154353
102720	17/08/2018--19:51:00	30.11	1	-0.261905	0.885584	0.37326
102780	17/08/2018--19:52:00	30.19	1	-0.308114	0.885584	0.344072
102840	17/08/2018--19:53:00	30.32	8	-0.138679	0.915202	-0.385618
102900	17/08/2018--19:54:00	30.32	19	-0.354324	0.870775	-0.327243
102960	17/08/2018--19:55:00	30.21	33	-0.0154541	100.406	-0.093742
103020	17/08/2018--19:56:00	30.16	4	0.400431	0.841157	-0.443993
103080	17/08/2018--19:57:00	30.25	6	0.662285	0.78192	-0.181305
103140	17/08/2018--19:58:00	30.37	0	0.462044	0.915202	-0.020773
103200	17/08/2018--19:59:00	30.43	15	0.0307553	0.94482	-0.385618
103260	17/08/2018--20:00:00	30.61	5	-0.184889	0.915202	0.344072
103320	17/08/2018--20:01:00	30.83	11	-0.0154541	0.811538	-0.604525
103380	17/08/2018--20:02:00	30.74	5	-0.323517	0.900393	0.285697
103440	17/08/2018--20:03:00	30.72	25	-0.0924699	0.974439	0.241916
103500	17/08/2018--20:04:00	30.64	3	0.246399	0.767111	-0.633713
103560	17/08/2018--20:05:00	30.54	71	-0.246501	0.796729	-0.560744
103620	17/08/2018--20:06:00	30.63	37	-0.246501	0.855966	0.431635
103680	17/08/2018--20:07:00	30.59	27	0.153981	0.930011	0.358666
103740	17/08/2018--20:08:00	30.63	17	0.0923679	0.95963	0.314885
103800	17/08/2018--20:09:00	30.68	9	-0.246501	0.94482	-0.254274
103860	17/08/2018--20:10:00	30.87	8	-0.138679	0.95963	-0.254274
103920	17/08/2018--20:11:00	30.91	1	-0.200292	0.95963	-0.225086
103980	17/08/2018--20:12:00	31.03	1	-0.231098	0.974439	-0.0645544
104040	17/08/2018--20:13:00	31.16	0	-0.33892	0.930011	-0.0499606
104100	17/08/2018--20:14:00	31.33	2	-0.354324	0.885584	-0.327243
104160	17/08/2018--20:15:00	31.47	1	-0.184889	0.900393	0.37326
104220	17/08/2018--20:16:00	31.55	2	-0.215695	0.826347	0.533792
104280	17/08/2018--20:17:00	31.51	5	-0.231098	0.78192	0.577573
104340	17/08/2018--20:18:00	31.44	1	-0.107873	0.44131	0.898637
104400	17/08/2018--20:19:00	31.36	10	0.184787	100.406	-0.12293
104460	17/08/2018--20:20:00	31.29	21	-0.123276	0.94482	-0.298055
104520	17/08/2018--20:21:00	31.38	1	-0.184889	0.95963	-0.23968
104580	17/08/2018--20:22:00	31.48	1	-0.184889	0.974439	-0.108336
104640	17/08/2018--20:23:00	31.58	6	-0.246501	0.95963	-0.137523
104700	17/08/2018--20:24:00	31.73	0	-0.107873	100.406	0.0230085
104760	17/08/2018--20:25:00	31.85	0	-0.215695	0.974439	-0.12293
104820	17/08/2018--20:26:00	31.96	4	-0.431339	0.885584	0.125165
104880	17/08/2018--20:27:00	31.71	265	-0.369727	0.737493	-0.648307
104940	17/08/2018--20:28:00	31.15	306	-0.0770668	0.989248	-0.166711
105000	17/08/2018--20:29:00	30.8	53	-0.184889	0.95963	0.18354
105060	17/08/2018--20:30:00	30.75	26	0.0461585	101.887	-0.0353668
105120	17/08/2018--20:31:00	30.68	136	0.0461585	0.989248	0.0959775
105180	17/08/2018--20:32:00	30.51	103	-0.369727	0.974439	0.110571
105240	17/08/2018--20:33:00	30.58	62	0.0461585	104.848	-0.137523
105300	17/08/2018--20:34:00	30.48	138	0.0923679	0.989248	0.168947
105360	17/08/2018--20:35:00	30.31	67	-0.123276	101.887	0.271103
105420	17/08/2018--20:36:00	30.41	110	-0.107873	0.989248	0.139759
105480	17/08/2018--20:37:00	30.55	321	0.0307553	10.781	0.125165
105540	17/08/2018--20:38:00	30.59	163	-0.0462604	0.915202	-0.020773
105600	17/08/2018--20:39:00	30.56	69	-0.0462604	100.406	-0.0791482
105660	17/08/2018--20:40:00	30.52	153	-0.0308573	0.930011	-0.195899
105720	17/08/2018--20:41:00	30.5	73	-0.107873	0.974439	-0.093742
105780	17/08/2018--20:42:00	30.47	3	0.0615616	103.368	-0.108336
105840	17/08/2018--20:43:00	30.48	1	-0.0616636	101.887	-0.0791482
105900	17/08/2018--20:44:00	30.33	114	0.107771	0.989248	-0.0645544
105960	17/08/2018--20:45:00	29.96	168	-0.169486	0.989248	0.00841464
106020	17/08/2018--20:46:00	29.49	130	0.123174	100.406	0.110571
106080	17/08/2018--20:47:00	29.08	40	0.0615616	100.406	-0.12293
106140	17/08/2018--20:48:00	28.8	0	-0.200292	0.974439	-0.00617916
106200	17/08/2018--20:49:00	28.6	19	0.338818	0.95963	0.18354
106260	17/08/2018--20:50:00	28.36	291	0.0307553	101.887	-0.137523
106320	17/08/2018--20:51:00	28.1	202	-0.0154541	103.368	0.00841464
106380	17/08/2018--20:52:00	27.84	73	0.0615616	101.887	0.0667899
106440	17/08/2018--20:53:00	27.66	78	-0.0308573	101.887	0.0376023
106500	17/08/2018--20:54:00	27.63	41	-0.0308573	100.406	0.0230085
106560	17/08/2018--20:55:00	27.76	113	-0.107873	101.887	0.0959775
106620	17/08/2018--20:56:00	27.92	76	-0.107873	0.989248	0.0667899
106680	17/08/2018--20:57:00	28.12	57	-0.231098	0.915202	0.0521961
106740	17/08/2018--20:58:00	28.44	134	0.0923679	0.885584	-0.0353668
106800	17/08/2018--20:59:00	28.48	320	-0.0154541	100.406	0.110571
106860	17/08/2018--21:00:00	28.44	51	-0.0924699	0.974439	0.168947
106920	17/08/2018--21:01:00	28.47	71	-0.0154541	0.989248	-0.093742
106980	17/08/2018--21:02:00	28.57	55	0.138577	0.95963	0.300291
107040	17/08/2018--21:03:00	28.55	234	0.292609	0.885584	-0.312649
107100	17/08/2018--21:04:00	28.57	67	-0.0770668	0.989248	0.125165
107160	17/08/2018--21:05:00	28.45	71	0.0461585	100.406	0.0667899
107220	17/08/2018--21:06:00	28.55	169	-0.0770668	0.989248	0.139759
107280	17/08/2018--21:07:00	28.58	169	-0.0462604	0.94482	0.358666
107340	17/08/2018--21:08:00	28.68	121	-0.215695	0.95963	0.227322
107400	17/08/2018--21:09:00	28.75	27	-0.123276	0.989248	-0.195899
107460	17/08/2018--21:10:00	28.88	147	-0.0154541	100.406	0.139759
107520	17/08/2018--21:11:00	28.92	0	0.0615616	100.406	0.110571
107580	17/08/2018--21:12:00	28.91	42	-0.0924699	0.989248	-0.093742
107640	17/08/2018--21:13:00	28.94	29	0.169384	0.989248	-0.137523
107700	17/08/2018--21:14:00	29.07	2	0.230996	0.989248	-0.152117
107760	17/08/2018--21:15:00	29.23	29	-0.246501	0.95963	0.0230085
107820	17/08/2018--21:16:00	29.64	27	-0.138679	0.974439	0.110571
107880	17/08/2018--21:17:00	29.98	45	-0.138679	0.989248	-0.0645544
107940	17/08/2018--21:18:00	30.2	35	0.184787	100.406	-0.108336
108000	17/08/2018--21:19:00	30.39	2	0.153981	100.406	-0.020773
108060	17/08/2018--21:20:00	30.63	29	-0.0308573	0.900393	-0.473181
108120	17/08/2018--21:21:00	30.8	27	-0.0770668	0.974439	-0.268868
108180	17/08/2018--21:22:00	30.97	12	-0.107873	100.406	0.154353
108240	17/08/2018--21:23:00	31.16	33	-0.107873	0.94482	-0.341837
108300	17/08/2018--21:24:00	31.38	34	-0.0154541	100.406	0.0959775
108360	17/08/2018--21:25:00	31.31	35	0.0769648	101.887	0.154353
108420	17/08/2018--21:26:00	31.31	27	0.0153522	100.406	0.154353
108480	17/08/2018--21:27:00	31.3	1	-0.0308573	100.406	0.0813837
108540	17/08/2018--21:28:00	31.14	29	-0.107873	0.95963	0.285697
108600	17/08/2018--21:29:00	31.18	2	-0.215695	0.94482	0.285697
108660	17/08/2018--21:30:00	31.16	89	-0.0308573	0.989248	0.139759
108720	17/08/2018--21:31:00	30.84	175	0.0307553	101.887	0.110571
108780	17/08/2018--21:32:00	30.55	3	-0.184889	0.974439	0.0667899
108840	17/08/2018--21:33:00	30.32	8	-0.184889	0.974439	0.168947
108900	17/08/2018--21:34:00	30.17	9	-0.107873	0.989248	0.154353
108960	17/08/2018--21:35:00	30.19	24	-0.123276	0.989248	0.0959775
109020	17/08/2018--21:36:00	30.19	125	-0.169486	1.241	0.198134
109080	17/08/2018--21:37:00	30.13	67	-0.0770668	10.781	0.0959775
109140	17/08/2018--21:38:00	30.09	40	-0.107873	0.989248	0.0813837
109200	17/08/2018--21:39:00	30.02	57	-0.123276	0.989248	0.0667899
109260	17/08/2018--21:40:00	29.95	11	-0.0924699	100.406	0.168947
109320	17/08/2018--21:41:00	29.92	42	-0.0924699	100.406	0.0521961
109380	17/08/2018--21:42:00	29.93	66	-0.107873	0.95963	0.110571
109440	17/08/2018--21:43:00	29.91	128	-0.292711	0.989248	-0.589931
109500	17/08/2018--21:44:00	29.91	92	-0.215695	0.974439	0.0813837
109560	17/08/2018--21:45:00	29.95	85	-0.200292	0.95963	-0.020773
109620	17/08/2018--21:46:00	29.91	149	-0.277308	0.974439	0.0667899
109680	17/08/2018--21:47:00	29.82	67	0.261803	0.989248	-0.166711
109740	17/08/2018--21:48:00	29.72	68	-0.123276	0.989248	-0.108336
109800	17/08/2018--21:49:00	29.68	8	-0.107873	0.989248	0.0959775
109860	17/08/2018--21:50:00	29.66	18	-0.354324	0.915202	-0.166711
109920	17/08/2018--21:51:00	29.59	53	0.0153522	100.406	-0.0645544
109980	17/08/2018--21:52:00	29.27	25	-0.0770668	0.989248	-0.020773
110040	17/08/2018--21:53:00	28.98	81	-0.369727	0.915202	-0.12293
110100	17/08/2018--21:54:00	28.84	12	-0.123276	0.974439	-0.0353668
110160	17/08/2018--21:55:00	28.87	18	-0.107873	0.94482	-0.108336
110220	17/08/2018--21:56:00	28.83	33	-5.1	100.406	-0.137523
110280	17/08/2018--21:57:00	28.8	47	0.0769648	106.329	-0.093742
110340	17/08/2018--21:58:00	28.64	35	0.0615616	103.368	-0.0353668
110400	17/08/2018--21:59:00	28.52	212	-0.0924699	100.406	-0.166711
110460	17/08/2018--22:00:00	28.34	43	-0.0308573	100.406	-0.108336
110520	17/08/2018--22:01:00	28.24	45	-0.215695	0.95963	-0.166711
110580	17/08/2018--22:02:00	28.16	40	0.323415	0.885584	-0.414806
110640	17/08/2018--22:03:00	28.07	64	-0.154083	104.848	-0.00617916
110700	17/08/2018--22:04:00	28.04	90	-0.0308573	0.989248	0.0667899
110760	17/08/2018--22:05:00	27.94	3	0.107771	100.406	-0.020773
110820	17/08/2018--22:06:00	27.85	26	-0.231098	0.95963	0.0376023
110880	17/08/2018--22:07:00	27.83	19	-0.0462604	0.974439	0.0959775
110940	17/08/2018--22:08:00	27.75	95	-0.0308573	100.406	-0.093742
111000	17/08/2018--22:09:00	27.74	63	-0.0770668	103.368	-0.00617916
111060	17/08/2018--22:10:00	27.75	30	0.0307553	100.406	0.125165
111120	17/08/2018--22:11:00	27.76	102	-0.0154541	100.406	-0.0791482
111180	17/08/2018--22:12:00	27.91	123	-0.154083	101.887	-0.00617916
111240	17/08/2018--22:13:00	28.14	86	-0.215695	0.989248	-0.0353668
111300	17/08/2018--22:14:00	28.3	156	0.0461585	104.848	0.00841464
111360	17/08/2018--22:15:00	28.54	249	-5.1	101.887	-0.00617916
111420	17/08/2018--22:16:00	28.64	119	-0.0308573	0.95963	0.271103
111480	17/08/2018--22:17:00	28.63	523	-5.1	132.986	0.562979
111540	17/08/2018--22:18:00	28.55	562	0.770107	-0.00296405	-0.633713
111600	17/08/2018--22:19:00	28.43	99	0.939541	-0.0177732	-0.371024
111660	17/08/2018--22:20:00	28.27	296	0.754704	-0.595329	-0.312649
111720	17/08/2018--22:21:00	27.94	741	0.431237	-0.698993	-0.137523
111780	17/08/2018--22:22:00	27.92	168	-0.0308573	-0.565711	-0.85262
111840	17/08/2018--22:23:00	28.15	152	-0.200292	-0.299147	-0.940183
111900	17/08/2018--22:24:00	28.5	121	-0.184889	-0.358383	-0.940183
111960	17/08/2018--22:25:00	28.82	320	-0.0770668	-0.402811	-0.838026
112020	17/08/2018--22:26:00	28.92	484	0.600672	-0.950749	-0.677494
112080	17/08/2018--22:27:00	28.81	314	0.446641	-0.743421	-0.560744
112140	17/08/2018--22:28:00	28.87	183	-0.261905	0.515356	-0.823432
112200	17/08/2018--22:29:00	28.89	0	-0.261905	0.515356	-0.838026
112260	17/08/2018--22:30:00	28.87	0	-0.246501	0.530165	-0.838026
112320	17/08/2018--22:31:00	28.84	0	-0.246501	0.530165	-0.823432
112380	17/08/2018--22:32:00	28.8	0	-0.261905	0.515356	-0.838026
112440	17/08/2018--22:33:00	28.77	0	-0.246501	0.515356	-0.823432
112500	17/08/2018--22:34:00	28.71	0	-0.246501	0.515356	-0.838026
112560	17/08/2018--22:35:00	28.7	0	-0.261905	0.515356	-0.838026
112620	17/08/2018--22:36:00	28.63	1	-0.200292	0.530165	-0.838026
112680	17/08/2018--22:37:00	28.6	0	-0.200292	0.530165	-0.838026
112740	17/08/2018--22:38:00	28.56	0	-0.200292	0.530165	-0.838026
112800	17/08/2018--22:39:00	28.51	0	-0.200292	0.530165	-0.838026
112860	17/08/2018--22:40:00	28.48	0	-0.231098	0.544974	-0.823432
112920	17/08/2018--22:41:00	28.44	0	-0.215695	0.544974	-0.823432
112980	17/08/2018--22:42:00	28.39	0	-0.215695	0.544974	-0.823432
113040	17/08/2018--22:43:00	28.38	0	-0.215695	0.544974	-0.823432
113100	17/08/2018--22:44:00	28.32	0	-0.231098	0.544974	-0.823432
113160	17/08/2018--22:45:00	28.29	0	-0.215695	0.544974	-0.823432
113220	17/08/2018--22:46:00	28.25	2	-0.215695	0.544974	-0.823432
113280	17/08/2018--22:47:00	28.23	0	-0.215695	0.544974	-0.823432
113340	17/08/2018--22:48:00	28.18	0	-0.215695	0.544974	-0.823432
113400	17/08/2018--22:49:00	28.18	0	-0.215695	0.544974	-0.823432
113460	17/08/2018--22:50:00	28.14	0	-0.215695	0.544974	-0.823432
113520	17/08/2018--22:51:00	28.11	0	-0.215695	0.559783	-0.823432
113580	17/08/2018--22:52:00	28.09	0	-0.215695	0.544974	-0.823432
113640	17/08/2018--22:53:00	28.11	0	-0.215695	0.544974	-0.823432
113700	17/08/2018--22:54:00	28.07	0	-0.215695	0.544974	-0.823432
113760	17/08/2018--22:55:00	28.07	0	-0.215695	0.544974	-0.823432
113820	17/08/2018--22:56:00	28.06	0	-0.215695	0.559783	-0.823432
113880	17/08/2018--22:57:00	28.07	5	0.677688	0.707874	-193.256
113940	17/08/2018--22:58:00	28.07	24	0.230996	0.159936	-0.983964
114000	17/08/2018--22:59:00	28.08	0	0.230996	0.159936	-0.983964
114060	17/08/2018--23:00:00	28.08	0	0.20019	0.189555	-0.998558
114120	17/08/2018--23:01:00	28.05	6	0.20019	0.159936	-0.998558
114180	17/08/2018--23:02:00	28.06	4	0.153981	0.189555	-0.998558
114240	17/08/2018--23:03:00	28.04	0	0.153981	0.189555	-0.983964
114300	17/08/2018--23:04:00	28.03	0	0.138577	0.204364	-0.998558
114360	17/08/2018--23:05:00	28.03	0	0.123174	0.219173	-0.983964
114420	17/08/2018--23:06:00	28	0	0.123174	0.204364	-0.983964
114480	17/08/2018--23:07:00	27.98	2	0.123174	0.204364	-0.983964
114540	17/08/2018--23:08:00	27.96	0	0.123174	0.204364	-0.998558
114600	17/08/2018--23:09:00	27.95	0	0.123174	0.204364	-0.983964
114660	17/08/2018--23:10:00	27.93	0	0.123174	0.204364	-0.998558
114720	17/08/2018--23:11:00	27.91	0	0.123174	0.204364	-0.998558
114780	17/08/2018--23:12:00	27.92	0	0.138577	0.204364	-0.998558
114840	17/08/2018--23:13:00	27.9	0	0.138577	0.204364	-0.998558
114900	17/08/2018--23:14:00	27.89	0	0.138577	0.204364	-0.983964
114960	17/08/2018--23:15:00	27.89	0	0.123174	0.204364	-0.983964
115020	17/08/2018--23:16:00	27.88	0	0.123174	0.204364	-0.983964
115080	17/08/2018--23:17:00	27.85	0	0.138577	0.204364	-0.998558
115140	17/08/2018--23:18:00	27.83	54	0.0769648	-0.0770097	-101.315
115200	17/08/2018--23:19:00	27.84	3	0.0923679	-0.121437	-101.315
115260	17/08/2018--23:20:00	27.87	0	0.0923679	-0.121437	-101.315
115320	17/08/2018--23:21:00	27.88	0	0.0923679	-0.121437	-101.315
115380	17/08/2018--23:22:00	27.87	72	-0.400533	-0.195483	-0.925589
115440	17/08/2018--23:23:00	27.85	0	-0.38513	-0.195483	-0.925589
115500	17/08/2018--23:24:00	27.82	0	-0.400533	-0.195483	-0.925589
115560	17/08/2018--23:25:00	27.8	0	-0.38513	-0.180674	-0.940183
115620	17/08/2018--23:26:00	27.79	0	-0.38513	-0.195483	-0.925589
115680	17/08/2018--23:27:00	27.81	0	-0.38513	-0.180674	-0.940183
115740	17/08/2018--23:28:00	27.79	0	-0.38513	-0.195483	-0.925589
115800	17/08/2018--23:29:00	27.79	0	-0.38513	-0.195483	-0.925589
115860	17/08/2018--23:30:00	27.79	0	-0.400533	-0.180674	-0.925589
115920	17/08/2018--23:31:00	27.77	0	-0.38513	-0.195483	-0.940183
115980	17/08/2018--23:32:00	27.8	0	-0.38513	-0.195483	-0.925589
116040	17/08/2018--23:33:00	27.8	0	-0.38513	-0.195483	-0.925589
116100	17/08/2018--23:34:00	27.78	0	-0.38513	-0.195483	-0.925589
116160	17/08/2018--23:35:00	27.8	0	-0.38513	-0.195483	-0.925589
116220	17/08/2018--23:36:00	27.8	0	-0.38513	-0.195483	-0.925589
116280	17/08/2018--23:37:00	27.81	0	-0.38513	-0.180674	-0.925589
116340	17/08/2018--23:38:00	27.83	0	-0.38513	-0.195483	-0.925589
116400	17/08/2018--23:39:00	27.83	0	-0.38513	-0.195483	-0.925589
116460	17/08/2018--23:40:00	27.84	0	-0.38513	-0.195483	-0.940183
116520	17/08/2018--23:41:00	27.84	0	-0.38513	-0.195483	-0.925589
116580	17/08/2018--23:42:00	27.84	0	-0.38513	-0.195483	-0.925589
116640	17/08/2018--23:43:00	27.85	0	-0.38513	-0.195483	-0.925589
116700	17/08/2018--23:44:00	27.85	0	-0.38513	-0.195483	-0.925589
116760	17/08/2018--23:45:00	27.86	0	-0.38513	-0.195483	-0.925589
116820	17/08/2018--23:46:00	27.85	0	-0.38513	-0.195483	-0.925589
116880	17/08/2018--23:47:00	27.88	0	-0.38513	-0.195483	-0.925589
116940	17/08/2018--23:48:00	27.86	0	-0.38513	-0.195483	-0.940183
117000	17/08/2018--23:49:00	27.88	0	-0.38513	-0.195483	-0.925589
117060	17/08/2018--23:50:00	27.88	0	-0.38513	-0.195483	-0.925589
117120	17/08/2018--23:51:00	27.89	0	-0.38513	-0.195483	-0.925589
117180	17/08/2018--23:52:00	27.91	0	-0.38513	-0.195483	-0.925589
117240	17/08/2018--23:53:00	27.89	0	-0.38513	-0.195483	-0.940183
117300	17/08/2018--23:54:00	27.89	0	-0.38513	-0.195483	-0.925589
117360	17/08/2018--23:55:00	27.91	0	-0.38513	-0.195483	-0.925589
117420	17/08/2018--23:56:00	27.91	0	-0.38513	-0.195483	-0.925589
117480	17/08/2018--23:57:00	27.91	0	-0.38513	-0.195483	-0.925589
117540	17/08/2018--23:58:00	27.91	0	-0.38513	-0.195483	-0.925589
117600	17/08/2018--23:59:00	27.91	0	-0.38513	-0.195483	-0.925589
117660	18/08/2018--00:00:00	27.9	0	-0.38513	-0.195483	-0.940183
117720	18/08/2018--00:01:00	27.92	0	-0.38513	-0.195483	-0.925589
117780	18/08/2018--00:02:00	27.91	0	-0.38513	-0.195483	-0.925589
117840	18/08/2018--00:03:00	27.93	0	-0.38513	-0.195483	-0.925589
117900	18/08/2018--00:04:00	27.91	0	-0.38513	-0.195483	-0.925589
117960	18/08/2018--00:05:00	27.9	0	-0.38513	-0.195483	-0.925589
118020	18/08/2018--00:06:00	27.91	0	-0.38513	-0.195483	-0.925589
118080	18/08/2018--00:07:00	27.93	0	-0.38513	-0.195483	-0.940183
118140	18/08/2018--00:08:00	27.93	0	-0.38513	-0.195483	-0.925589
118200	18/08/2018--00:09:00	27.92	0	-0.38513	-0.195483	-0.925589
118260	18/08/2018--00:10:00	27.94	0	-0.38513	-0.195483	-0.940183
118320	18/08/2018--00:11:00	27.92	0	-0.38513	-0.195483	-0.925589
118380	18/08/2018--00:12:00	27.94	0	-0.38513	-0.195483	-0.925589
118440	18/08/2018--00:13:00	27.94	0	-0.38513	-0.195483	-0.925589
118500	18/08/2018--00:14:00	27.92	0	-0.38513	-0.195483	-0.940183
118560	18/08/2018--00:15:00	27.94	0	-0.38513	-0.195483	-0.925589
118620	18/08/2018--00:16:00	27.94	0	-0.38513	-0.195483	-0.925589
118680	18/08/2018--00:17:00	27.94	0	-0.38513	-0.195483	-0.925589
118740	18/08/2018--00:18:00	27.93	0	-0.38513	-0.195483	-0.925589
118800	18/08/2018--00:19:00	27.93	0	-0.38513	-0.195483	-0.940183
118860	18/08/2018--00:20:00	27.93	0	-0.38513	-0.195483	-0.925589
118920	18/08/2018--00:21:00	27.94	0	-0.38513	-0.195483	-0.925589
118980	18/08/2018--00:22:00	27.92	0	-0.38513	-0.195483	-0.940183
119040	18/08/2018--00:23:00	27.92	0	-0.38513	-0.195483	-0.925589
119100	18/08/2018--00:24:00	27.92	0	-0.38513	-0.195483	-0.925589
119160	18/08/2018--00:25:00	27.94	0	-0.38513	-0.195483	-0.925589
119220	18/08/2018--00:26:00	27.95	0	-0.38513	-0.195483	-0.940183
119280	18/08/2018--00:27:00	27.94	0	-0.38513	-0.195483	-0.940183
119340	18/08/2018--00:28:00	27.94	0	-0.38513	-0.195483	-0.940183
119400	18/08/2018--00:29:00	27.94	0	-0.38513	-0.195483	-0.940183
119460	18/08/2018--00:30:00	27.94	0	-0.38513	-0.195483	-0.940183
119520	18/08/2018--00:31:00	27.94	0	-0.38513	-0.195483	-0.940183
119580	18/08/2018--00:32:00	27.93	0	-0.38513	-0.195483	-0.925589
119640	18/08/2018--00:33:00	27.94	0	-0.38513	-0.195483	-0.940183
119700	18/08/2018--00:34:00	27.91	0	-0.38513	-0.195483	-0.925589
119760	18/08/2018--00:35:00	27.91	0	-0.38513	-0.195483	-0.940183
119820	18/08/2018--00:36:00	27.91	0	-0.38513	-0.195483	-0.940183
119880	18/08/2018--00:37:00	27.93	0	-0.38513	-0.195483	-0.925589
119940	18/08/2018--00:38:00	27.92	0	-0.38513	-0.195483	-0.940183
120000	18/08/2018--00:39:00	27.9	0	-0.38513	-0.195483	-0.925589
120060	18/08/2018--00:40:00	27.91	0	-0.38513	-0.195483	-0.925589
120120	18/08/2018--00:41:00	27.92	0	-0.38513	-0.195483	-0.925589
120180	18/08/2018--00:42:00	27.89	0	-0.38513	-0.195483	-0.925589
120240	18/08/2018--00:43:00	27.91	0	-0.38513	-0.195483	-0.940183
120300	18/08/2018--00:44:00	27.9	0	-0.38513	-0.195483	-0.940183
120360	18/08/2018--00:45:00	27.91	0	-0.38513	-0.195483	-0.925589
120420	18/08/2018--00:46:00	27.91	0	-0.38513	-0.195483	-0.925589
120480	18/08/2018--00:47:00	27.9	0	-0.38513	-0.195483	-0.925589
120540	18/08/2018--00:48:00	27.88	0	-0.38513	-0.195483	-0.940183
120600	18/08/2018--00:49:00	27.89	0	-0.38513	-0.195483	-0.925589
120660	18/08/2018--00:50:00	27.88	0	-0.38513	-0.195483	-0.925589
120720	18/08/2018--00:51:00	27.88	0	-0.38513	-0.195483	-0.940183
120780	18/08/2018--00:52:00	27.9	0	-0.38513	-0.195483	-0.940183
120840	18/08/2018--00:53:00	27.87	0	-0.38513	-0.195483	-0.925589
120900	18/08/2018--00:54:00	27.86	0	-0.38513	-0.195483	-0.925589
120960	18/08/2018--00:55:00	27.87	0	-0.38513	-0.195483	-0.940183
121020	18/08/2018--00:56:00	27.87	0	-0.38513	-0.195483	-0.925589
121080	18/08/2018--00:57:00	27.85	0	-0.38513	-0.195483	-0.925589
121140	18/08/2018--00:58:00	27.85	0	-0.38513	-0.195483	-0.925589
121200	18/08/2018--00:59:00	27.86	0	-0.38513	-0.195483	-0.925589
121260	18/08/2018--01:00:00	27.84	0	-0.38513	-0.195483	-0.940183
121320	18/08/2018--01:01:00	27.84	0	-0.38513	-0.195483	-0.940183
121380	18/08/2018--01:02:00	27.86	0	-0.38513	-0.195483	-0.925589
121440	18/08/2018--01:03:00	27.84	0	-0.38513	-0.195483	-0.940183
121500	18/08/2018--01:04:00	27.84	0	-0.38513	-0.195483	-0.940183
121560	18/08/2018--01:05:00	27.83	0	-0.38513	-0.195483	-0.925589
121620	18/08/2018--01:06:00	27.84	0	-0.38513	-0.195483	-0.940183
121680	18/08/2018--01:07:00	27.84	0	-0.38513	-0.195483	-0.940183
121740	18/08/2018--01:08:00	27.82	0	-0.38513	-0.195483	-0.925589
121800	18/08/2018--01:09:00	27.82	0	-0.38513	-0.195483	-0.940183
121860	18/08/2018--01:10:00	27.82	0	-0.38513	-0.195483	-0.925589
121920	18/08/2018--01:11:00	27.82	0	-0.38513	-0.195483	-0.940183
121980	18/08/2018--01:12:00	27.8	9	-0.354324	-0.210292	-0.940183
122040	18/08/2018--01:13:00	27.78	0	-0.354324	-0.210292	-0.940183
122100	18/08/2018--01:14:00	27.77	0	-0.354324	-0.210292	-0.925589
122160	18/08/2018--01:15:00	27.75	1	-0.354324	-0.210292	-0.940183
122220	18/08/2018--01:16:00	27.73	0	-0.354324	-0.210292	-0.940183
122280	18/08/2018--01:17:00	27.72	0	-0.354324	-0.210292	-0.940183
122340	18/08/2018--01:18:00	27.68	0	-0.354324	-0.210292	-0.940183
122400	18/08/2018--01:19:00	27.66	0	-0.354324	-0.210292	-0.940183
122460	18/08/2018--01:20:00	27.65	0	-0.354324	-0.210292	-0.940183
122520	18/08/2018--01:21:00	27.62	0	-0.354324	-0.210292	-0.940183
122580	18/08/2018--01:22:00	27.58	0	-0.354324	-0.210292	-0.940183
122640	18/08/2018--01:23:00	27.55	0	-0.354324	-0.210292	-0.940183
122700	18/08/2018--01:24:00	27.53	0	-0.354324	-0.210292	-0.940183
122760	18/08/2018--01:25:00	27.52	0	-0.354324	-0.210292	-0.940183
122820	18/08/2018--01:26:00	27.5	0	-0.354324	-0.210292	-0.940183
122880	18/08/2018--01:27:00	27.45	0	-0.354324	-0.210292	-0.940183
122940	18/08/2018--01:28:00	27.43	0	-0.354324	-0.210292	-0.940183
123000	18/08/2018--01:29:00	27.41	0	-0.354324	-0.225101	-0.940183
123060	18/08/2018--01:30:00	27.39	0	-0.354324	-0.210292	-0.940183
123120	18/08/2018--01:31:00	27.36	0	-0.354324	-0.210292	-0.940183
123180	18/08/2018--01:32:00	27.34	0	-0.354324	-0.210292	-0.940183
123240	18/08/2018--01:33:00	27.33	0	-0.354324	-0.225101	-0.940183
123300	18/08/2018--01:34:00	27.3	0	-0.354324	-0.225101	-0.940183
123360	18/08/2018--01:35:00	27.28	0	-0.354324	-0.210292	-0.940183
123420	18/08/2018--01:36:00	27.27	0	-0.354324	-0.210292	-0.940183
123480	18/08/2018--01:37:00	27.25	0	-0.354324	-0.210292	-0.940183
123540	18/08/2018--01:38:00	27.23	0	-0.354324	-0.225101	-0.940183
123600	18/08/2018--01:39:00	27.2	0	-0.354324	-0.210292	-0.940183
123660	18/08/2018--01:40:00	27.2	0	-0.354324	-0.210292	-0.940183
123720	18/08/2018--01:41:00	27.17	0	-0.354324	-0.210292	-0.940183
123780	18/08/2018--01:42:00	27.14	0	-0.354324	-0.210292	-0.940183
123840	18/08/2018--01:43:00	27.13	0	-0.354324	-0.210292	-0.940183
123900	18/08/2018--01:44:00	27.12	0	-0.354324	-0.210292	-0.940183
123960	18/08/2018--01:45:00	27.08	0	-0.354324	-0.210292	-0.940183
124020	18/08/2018--01:46:00	27.08	0	-0.354324	-0.210292	-0.940183
124080	18/08/2018--01:47:00	27.06	0	-0.354324	-0.225101	-0.940183
124140	18/08/2018--01:48:00	27.07	0	-0.354324	-0.225101	-0.940183
124200	18/08/2018--01:49:00	27.04	0	-0.354324	-0.225101	-0.940183
124260	18/08/2018--01:50:00	27.01	0	-0.354324	-0.210292	-0.940183
124320	18/08/2018--01:51:00	27	0	-0.354324	-0.210292	-0.940183
124380	18/08/2018--01:52:00	26.99	0	-0.354324	-0.210292	-0.940183
124440	18/08/2018--01:53:00	26.98	0	-0.354324	-0.210292	-0.940183
124500	18/08/2018--01:54:00	26.95	0	-0.354324	-0.225101	-0.940183
124560	18/08/2018--01:55:00	26.94	0	-0.354324	-0.210292	-0.940183
124620	18/08/2018--01:56:00	26.93	0	-0.354324	-0.210292	-0.940183
124680	18/08/2018--01:57:00	26.93	0	-0.354324	-0.210292	-0.940183
124740	18/08/2018--01:58:00	26.91	0	-0.354324	-0.210292	-0.940183
124800	18/08/2018--01:59:00	26.89	0	-0.354324	-0.210292	-0.940183
124860	18/08/2018--02:00:00	26.87	0	-0.354324	-0.210292	-0.925589
124920	18/08/2018--02:01:00	26.86	0	-0.354324	-0.210292	-0.940183
124980	18/08/2018--02:02:00	26.85	0	-0.354324	-0.210292	-0.940183
125040	18/08/2018--02:03:00	26.83	0	-0.354324	-0.210292	-0.940183
125100	18/08/2018--02:04:00	26.8	0	-0.354324	-0.225101	-0.940183
125160	18/08/2018--02:05:00	26.79	0	-0.354324	-0.225101	-0.940183
125220	18/08/2018--02:06:00	26.8	0	-0.354324	-0.210292	-0.940183
125280	18/08/2018--02:07:00	26.77	0	-0.354324	-0.210292	-0.940183
125340	18/08/2018--02:08:00	26.77	0	-0.354324	-0.210292	-0.940183
125400	18/08/2018--02:09:00	26.75	0	-0.354324	-0.210292	-0.940183
125460	18/08/2018--02:10:00	26.73	0	-0.354324	-0.225101	-0.940183
125520	18/08/2018--02:11:00	26.71	0	-0.354324	-0.210292	-0.940183
125580	18/08/2018--02:12:00	26.71	0	-0.354324	-0.210292	-0.940183
125640	18/08/2018--02:13:00	26.7	0	-0.354324	-0.210292	-0.940183
125700	18/08/2018--02:14:00	26.69	0	-0.354324	-0.210292	-0.940183
125760	18/08/2018--02:15:00	26.68	0	-0.354324	-0.210292	-0.940183
125820	18/08/2018--02:16:00	26.67	0	-0.354324	-0.225101	-0.940183
125880	18/08/2018--02:17:00	26.66	0	-0.354324	-0.210292	-0.940183
125940	18/08/2018--02:18:00	26.63	0	-0.354324	-0.210292	-0.940183
126000	18/08/2018--02:19:00	26.64	0	-0.354324	-0.210292	-0.940183
126060	18/08/2018--02:20:00	26.63	0	-0.354324	-0.210292	-0.940183
126120	18/08/2018--02:21:00	26.6	0	-0.354324	-0.210292	-0.940183
126180	18/08/2018--02:22:00	26.59	0	-0.354324	-0.210292	-0.940183
126240	18/08/2018--02:23:00	26.58	0	-0.354324	-0.210292	-0.940183
126300	18/08/2018--02:24:00	26.56	0	-0.354324	-0.225101	-0.940183
126360	18/08/2018--02:25:00	26.55	0	-0.354324	-0.210292	-0.940183
126420	18/08/2018--02:26:00	26.56	0	-0.354324	-0.210292	-0.940183
126480	18/08/2018--02:27:00	26.55	0	-0.354324	-0.225101	-0.940183
126540	18/08/2018--02:28:00	26.55	0	-0.33892	-0.210292	-0.940183
126600	18/08/2018--02:29:00	26.53	0	-0.354324	-0.210292	-0.940183
126660	18/08/2018--02:30:00	26.52	0	-0.354324	-0.210292	-0.940183
126720	18/08/2018--02:31:00	26.54	0	-0.354324	-0.210292	-0.940183
126780	18/08/2018--02:32:00	26.52	0	-0.354324	-0.210292	-0.940183
126840	18/08/2018--02:33:00	26.53	0	-0.354324	-0.210292	-0.940183
126900	18/08/2018--02:34:00	26.52	0	-0.354324	-0.210292	-0.940183
126960	18/08/2018--02:35:00	26.53	0	-0.354324	-0.225101	-0.940183
127020	18/08/2018--02:36:00	26.52	0	-0.354324	-0.225101	-0.940183
127080	18/08/2018--02:37:00	26.5	0	-0.354324	-0.225101	-0.940183
127140	18/08/2018--02:38:00	26.5	0	-0.354324	-0.225101	-0.940183
127200	18/08/2018--02:39:00	26.49	0	-0.354324	-0.225101	-0.940183
127260	18/08/2018--02:40:00	26.47	0	-0.33892	-0.225101	-0.940183
127320	18/08/2018--02:41:00	26.47	0	-0.354324	-0.225101	-0.940183
127380	18/08/2018--02:42:00	26.46	0	-0.354324	-0.225101	-0.940183
127440	18/08/2018--02:43:00	26.44	0	-0.354324	-0.225101	-0.940183
127500	18/08/2018--02:44:00	26.45	0	-0.354324	-0.225101	-0.940183
127560	18/08/2018--02:45:00	26.42	0	-0.354324	-0.225101	-0.940183
127620	18/08/2018--02:46:00	26.41	0	-0.354324	-0.225101	-0.940183
127680	18/08/2018--02:47:00	26.39	0	-0.354324	-0.225101	-0.940183
127740	18/08/2018--02:48:00	26.38	1	-0.354324	-0.225101	-0.940183
127800	18/08/2018--02:49:00	26.36	0	-0.354324	-0.225101	-0.940183
127860	18/08/2018--02:50:00	26.35	0	-0.354324	-0.225101	-0.940183
127920	18/08/2018--02:51:00	26.35	0	-0.354324	-0.225101	-0.940183
127980	18/08/2018--02:52:00	26.34	0	-0.33892	-0.225101	-0.940183
128040	18/08/2018--02:53:00	26.32	0	-0.354324	-0.225101	-0.940183
128100	18/08/2018--02:54:00	26.34	0	-0.354324	-0.225101	-0.940183
128160	18/08/2018--02:55:00	26.34	0	-0.354324	-0.225101	-0.940183
128220	18/08/2018--02:56:00	26.3	0	-0.354324	-0.225101	-0.940183
128280	18/08/2018--02:57:00	26.3	0	-0.354324	-0.225101	-0.940183
128340	18/08/2018--02:58:00	26.31	0	-0.33892	-0.225101	-0.940183
128400	18/08/2018--02:59:00	26.3	0	-0.354324	-0.225101	-0.940183
128460	18/08/2018--03:00:00	26.3	0	-0.354324	-0.225101	-0.940183
128520	18/08/2018--03:01:00	26.3	0	-0.354324	-0.225101	-0.940183
128580	18/08/2018--03:02:00	26.3	0	-0.33892	-0.225101	-0.940183
128640	18/08/2018--03:03:00	26.28	0	-0.354324	-0.225101	-0.940183
128700	18/08/2018--03:04:00	26.28	0	-0.33892	-0.225101	-0.940183
128760	18/08/2018--03:05:00	26.3	0	-0.33892	-0.225101	-0.940183
128820	18/08/2018--03:06:00	26.29	0	-0.354324	-0.225101	-0.940183
128880	18/08/2018--03:07:00	26.29	0	-0.354324	-0.225101	-0.940183
128940	18/08/2018--03:08:00	26.28	0	-0.33892	-0.225101	-0.940183
129000	18/08/2018--03:09:00	26.27	0	-0.354324	-0.225101	-0.940183
129060	18/08/2018--03:10:00	26.25	0	-0.33892	-0.225101	-0.940183
129120	18/08/2018--03:11:00	26.27	0	-0.354324	-0.225101	-0.940183
129180	18/08/2018--03:12:00	26.26	0	-0.354324	-0.225101	-0.940183
129240	18/08/2018--03:13:00	26.27	0	-0.33892	-0.225101	-0.940183
129300	18/08/2018--03:14:00	26.28	0	-0.354324	-0.225101	-0.940183
129360	18/08/2018--03:15:00	26.27	0	-0.33892	-0.225101	-0.940183
129420	18/08/2018--03:16:00	26.27	0	-0.354324	-0.225101	-0.940183
129480	18/08/2018--03:17:00	26.25	0	-0.33892	-0.225101	-0.940183
129540	18/08/2018--03:18:00	26.25	0	-0.33892	-0.225101	-0.940183
129600	18/08/2018--03:19:00	26.25	0	-0.33892	-0.225101	-0.940183
129660	18/08/2018--03:20:00	26.24	0	-0.33892	-0.225101	-0.940183
129720	18/08/2018--03:21:00	26.23	0	-0.33892	-0.225101	-0.940183
129780	18/08/2018--03:22:00	26.22	0	-0.33892	-0.225101	-0.940183
129840	18/08/2018--03:23:00	26.24	0	-0.33892	-0.225101	-0.940183
129900	18/08/2018--03:24:00	26.2	0	-0.33892	-0.225101	-0.940183
129960	18/08/2018--03:25:00	26.2	0	-0.354324	-0.225101	-0.940183
130020	18/08/2018--03:26:00	26.19	0	-0.33892	-0.225101	-0.940183
130080	18/08/2018--03:27:00	26.17	0	-0.33892	-0.225101	-0.940183
130140	18/08/2018--03:28:00	26.16	0	-0.33892	-0.225101	-0.940183
130200	18/08/2018--03:29:00	26.16	0	-0.33892	-0.225101	-0.940183
130260	18/08/2018--03:30:00	26.14	0	-0.33892	-0.225101	-0.940183
130320	18/08/2018--03:31:00	26.12	0	-0.33892	-0.225101	-0.940183
130380	18/08/2018--03:32:00	26.11	0	-0.33892	-0.225101	-0.940183
130440	18/08/2018--03:33:00	26.09	0	-0.33892	-0.225101	-0.940183
130500	18/08/2018--03:34:00	26.1	0	-0.354324	-0.225101	-0.940183
130560	18/08/2018--03:35:00	26.06	179	-0.569968	0.456119	-0.692088
130620	18/08/2018--03:36:00	26.04	0	-0.554565	0.456119	-0.706682
130680	18/08/2018--03:37:00	26	0	-0.554565	0.456119	-0.706682
130740	18/08/2018--03:38:00	25.94	8	-0.554565	0.663447	-0.516962
130800	18/08/2018--03:39:00	25.89	14	-0.539161	0.44131	-0.633713
130860	18/08/2018--03:40:00	25.83	63	-0.646983	0.396883	-0.6629
130920	18/08/2018--03:41:00	25.8	24	-0.63158	-0.0177732	-0.808839
130980	18/08/2018--03:42:00	25.79	9	-0.38513	0.174746	-0.925589
131040	18/08/2018--03:43:00	25.81	0	-0.38513	0.174746	-0.925589
131100	18/08/2018--03:44:00	25.83	0	-0.415936	0.189555	-0.910995
131160	18/08/2018--03:45:00	25.82	0	-0.400533	0.174746	-0.910995
131220	18/08/2018--03:46:00	25.82	0	-0.400533	0.189555	-0.910995
131280	18/08/2018--03:47:00	25.82	0	-0.400533	0.189555	-0.910995
131340	18/08/2018--03:48:00	25.9	127	-0.323517	0.0414633	-0.96937
131400	18/08/2018--03:49:00	26	0	-0.323517	0.0414633	-0.96937
131460	18/08/2018--03:50:00	26.04	1	-0.354324	0.0414633	-0.954777
131520	18/08/2018--03:51:00	26.05	0	-0.354324	0.0414633	-0.954777
131580	18/08/2018--03:52:00	26.09	0	-0.354324	0.0414633	-0.954777
131640	18/08/2018--03:53:00	26.1	0	-0.354324	0.0414633	-0.954777
131700	18/08/2018--03:54:00	26.11	0	-0.354324	0.0414633	-0.954777
131760	18/08/2018--03:55:00	26.14	0	-0.354324	0.0414633	-0.954777
131820	18/08/2018--03:56:00	26.12	0	-0.354324	0.0414633	-0.954777
131880	18/08/2018--03:57:00	26.12	0	-0.354324	0.0414633	-0.954777
131940	18/08/2018--03:58:00	26.13	0	-0.354324	0.0414633	-0.954777
132000	18/08/2018--03:59:00	26.14	0	-0.354324	0.0414633	-0.954777
132060	18/08/2018--04:00:00	26.14	0	-0.354324	0.0414633	-0.954777
132120	18/08/2018--04:01:00	26.14	0	-0.354324	0.0414633	-0.954777
132180	18/08/2018--04:02:00	26.14	0	-0.354324	0.0414633	-0.954777
132240	18/08/2018--04:03:00	26.16	0	-0.354324	0.0414633	-0.954777
132300	18/08/2018--04:04:00	26.14	1	-0.354324	-0.00296405	-0.954777
132360	18/08/2018--04:05:00	26.19	2	-0.369727	0.0414633	-0.954777
132420	18/08/2018--04:06:00	26.22	0	-0.369727	0.0414633	-0.954777
132480	18/08/2018--04:07:00	26.23	1	-0.369727	0.0414633	-0.954777
132540	18/08/2018--04:08:00	26.27	12	-0.0154541	0.0266542	-101.315
132600	18/08/2018--04:09:00	26.29	0	-0.0154541	0.0266542	-101.315
132660	18/08/2018--04:10:00	26.3	0	-0.0154541	0.0266542	-102.775
132720	18/08/2018--04:11:00	26.32	0	-0.0154541	0.0266542	-102.775
132780	18/08/2018--04:12:00	26.32	0	-0.0154541	0.0266542	-101.315
132840	18/08/2018--04:13:00	26.32	0	-0.0154541	0.0266542	-102.775
132900	18/08/2018--04:14:00	26.33	0	-0.0154541	0.0266542	-102.775
132960	18/08/2018--04:15:00	26.32	0	-0.0154541	0.0266542	-102.775
133020	18/08/2018--04:16:00	26.35	0	-0.0154541	0.0266542	-102.775
133080	18/08/2018--04:17:00	26.35	0	-0.0154541	0.0266542	-101.315
133140	18/08/2018--04:18:00	26.36	0	-0.0154541	0.0266542	-101.315
133200	18/08/2018--04:19:00	26.35	0	-0.0154541	0.0266542	-102.775
133260	18/08/2018--04:20:00	26.37	0	-0.0154541	0.0266542	-102.775
133320	18/08/2018--04:21:00	26.36	0	-0.0154541	0.0266542	-102.775
133380	18/08/2018--04:22:00	26.36	0	-0.0154541	0.0266542	-102.775
133440	18/08/2018--04:23:00	26.36	0	-0.0154541	0.0266542	-102.775
133500	18/08/2018--04:24:00	26.36	0	-0.0154541	0.0266542	-102.775
133560	18/08/2018--04:25:00	26.38	0	-0.0154541	0.0266542	-101.315
133620	18/08/2018--04:26:00	26.37	0	-0.0154541	0.0266542	-102.775
133680	18/08/2018--04:27:00	26.38	0	-0.0154541	0.0266542	-101.315
133740	18/08/2018--04:28:00	26.36	0	-0.0154541	0.0266542	-102.775
133800	18/08/2018--04:29:00	26.35	0	-0.0308573	0.0266542	-102.775
133860	18/08/2018--04:30:00	26.36	0	-0.0154541	0.0266542	-101.315
133920	18/08/2018--04:31:00	26.36	0	-0.0154541	0.0266542	-102.775
133980	18/08/2018--04:32:00	26.35	0	-0.0154541	0.0266542	-101.315
134040	18/08/2018--04:33:00	26.37	0	-0.0154541	0.0266542	-102.775
134100	18/08/2018--04:34:00	26.36	0	-0.0154541	0.0266542	-102.775
134160	18/08/2018--04:35:00	26.38	0	-0.0154541	0.0266542	-101.315
134220	18/08/2018--04:36:00	26.35	0	-0.0154541	0.0266542	-101.315
134280	18/08/2018--04:37:00	26.36	0	-0.0154541	0.0266542	-101.315
134340	18/08/2018--04:38:00	26.38	0	-0.0154541	0.0266542	-102.775
134400	18/08/2018--04:39:00	26.37	0	-0.0154541	0.0266542	-101.315
134460	18/08/2018--04:40:00	26.37	0	-0.0154541	0.0266542	-101.315
134520	18/08/2018--04:41:00	26.37	0	-0.0154541	0.0266542	-102.775
134580	18/08/2018--04:42:00	26.36	0	-0.0154541	0.0266542	-101.315
134640	18/08/2018--04:43:00	26.38	0	-0.0154541	0.0266542	-101.315
134700	18/08/2018--04:44:00	26.39	0	-0.0154541	0.0266542	-102.775
134760	18/08/2018--04:45:00	26.38	0	-0.0154541	0.0266542	-101.315
134820	18/08/2018--04:46:00	26.35	0	-0.0154541	0.0266542	-101.315
134880	18/08/2018--04:47:00	26.36	0	-0.0154541	0.0266542	-102.775
134940	18/08/2018--04:48:00	26.37	0	-0.0154541	0.0266542	-101.315
135000	18/08/2018--04:49:00	26.38	0	-0.0154541	0.0266542	-101.315
135060	18/08/2018--04:50:00	26.37	0	-0.0154541	0.0266542	-102.775
135120	18/08/2018--04:51:00	26.37	0	-0.0154541	0.0266542	-101.315
135180	18/08/2018--04:52:00	26.37	0	-0.0154541	0.0266542	-101.315
135240	18/08/2018--04:53:00	26.38	0	-0.0154541	0.0266542	-102.775
135300	18/08/2018--04:54:00	26.38	0	-0.0154541	0.0266542	-101.315
135360	18/08/2018--04:55:00	26.38	0	-0.0154541	0.0266542	-102.775
135420	18/08/2018--04:56:00	26.38	0	-0.0154541	0.0266542	-101.315
135480	18/08/2018--04:57:00	26.38	0	-0.0308573	0.0266542	-102.775
135540	18/08/2018--04:58:00	26.38	0	-0.0154541	0.0266542	-102.775
135600	18/08/2018--04:59:00	26.39	0	-0.0154541	0.0266542	-102.775
135660	18/08/2018--05:00:00	26.39	0	-0.0154541	0.0266542	-102.775
