# Supplementary material for: A randomized cross-over trial investigating differences in 24-h personal air and skin temperatures using wearable sensors between two climatologically contrasting settings
Source: Sci Rep. 2021 Nov 10;11:22020. doi: 10.1038/s41598-021-01180-y (PMC8580978; doi:10.1038/s41598-021-01180-y)
Supplement: Supplementary file 2 — Supplementary Data. [file 41598_2021_1180_MOESM2_ESM.zip › New folder/new/T60_A2new.csv]

Index	Date	Temperature	Activity	X-axis	Y-axis	Z-axis	Marker
35520	24/09/2018--05:00:00	27.01	0	-0.173653	-0.056019	-102.068
35580	24/09/2018--05:01:00	27.02	0	-0.173653	-0.0410626	-102.068
35640	24/09/2018--05:02:00	27	0	-0.173653	-0.056019	-100.573
35700	24/09/2018--05:03:00	27	0	-0.173653	-0.056019	-102.068
35760	24/09/2018--05:04:00	26.99	0	-0.173653	-0.056019	-102.068
35820	24/09/2018--05:05:00	27	0	-0.173653	-0.0410626	-102.068
35880	24/09/2018--05:06:00	27	0	-0.173653	-0.056019	-102.068
35940	24/09/2018--05:07:00	27	0	-0.173653	-0.056019	-102.068
36000	24/09/2018--05:08:00	26.97	0	-0.173653	-0.056019	-102.068
36060	24/09/2018--05:09:00	26.97	0	-0.173653	-0.056019	-102.068
36120	24/09/2018--05:10:00	26.97	0	-0.173653	-0.0410626	-102.068
36180	24/09/2018--05:11:00	26.97	0	-0.173653	-0.056019	-102.068
36240	24/09/2018--05:12:00	26.96	0	-0.173653	-0.0410626	-100.573
36300	24/09/2018--05:13:00	26.96	0	-0.173653	-0.056019	-100.573
36360	24/09/2018--05:14:00	26.97	0	-0.173653	-0.056019	-102.068
36420	24/09/2018--05:15:00	26.96	0	-0.173653	-0.0410626	-102.068
36480	24/09/2018--05:16:00	26.95	0	-0.173653	-0.056019	-102.068
36540	24/09/2018--05:17:00	26.96	0	-0.173653	-0.056019	-102.068
36600	24/09/2018--05:18:00	26.94	0	-0.173653	-0.056019	-102.068
36660	24/09/2018--05:19:00	26.95	0	-0.173653	-0.0410626	-102.068
36720	24/09/2018--05:20:00	26.95	0	-0.173653	-0.0410626	-102.068
36780	24/09/2018--05:21:00	26.92	0	-0.173653	-0.056019	-102.068
36840	24/09/2018--05:22:00	26.94	0	-0.173653	-0.056019	-102.068
36900	24/09/2018--05:23:00	26.93	0	-0.173653	-0.056019	-102.068
36960	24/09/2018--05:24:00	26.93	0	-0.173653	-0.0410626	-102.068
37020	24/09/2018--05:25:00	26.92	0	-0.173653	-0.056019	-102.068
37080	24/09/2018--05:26:00	26.91	0	-0.173653	-0.056019	-100.573
37140	24/09/2018--05:27:00	26.93	0	-0.173653	-0.056019	-102.068
37200	24/09/2018--05:28:00	26.9	0	-0.173653	-0.056019	-102.068
37260	24/09/2018--05:29:00	26.91	0	-0.173653	-0.056019	-102.068
37320	24/09/2018--05:30:00	26.89	0	-0.173653	-0.056019	-102.068
37380	24/09/2018--05:31:00	26.9	0	-0.15827	-0.056019	-102.068
37440	24/09/2018--05:32:00	26.87	0	-0.173653	-0.0410626	-102.068
37500	24/09/2018--05:33:00	26.89	0	-0.173653	-0.056019	-102.068
37560	24/09/2018--05:34:00	26.89	0	-0.173653	-0.0410626	-102.068
37620	24/09/2018--05:35:00	26.89	0	-0.173653	-0.056019	-102.068
37680	24/09/2018--05:36:00	26.88	0	-0.173653	-0.0410626	-102.068
37740	24/09/2018--05:37:00	26.88	0	-0.173653	-0.056019	-102.068
37800	24/09/2018--05:38:00	26.88	0	-0.173653	-0.056019	-102.068
37860	24/09/2018--05:39:00	26.86	0	-0.173653	-0.056019	-100.573
37920	24/09/2018--05:40:00	26.86	0	-0.173653	-0.056019	-102.068
37980	24/09/2018--05:41:00	26.86	0	-0.173653	-0.056019	-102.068
38040	24/09/2018--05:42:00	26.85	0	-0.173653	-0.056019	-102.068
38100	24/09/2018--05:43:00	26.84	0	-0.173653	-0.056019	-102.068
38160	24/09/2018--05:44:00	26.86	0	-0.173653	-0.056019	-102.068
38220	24/09/2018--05:45:00	26.83	0	-0.173653	-0.056019	-102.068
38280	24/09/2018--05:46:00	26.83	0	-0.173653	-0.056019	-102.068
38340	24/09/2018--05:47:00	26.83	0	-0.173653	-0.0410626	-102.068
38400	24/09/2018--05:48:00	26.83	0	-0.173653	-0.056019	-102.068
38460	24/09/2018--05:49:00	26.82	0	-0.173653	-0.056019	-102.068
38520	24/09/2018--05:50:00	26.82	0	-0.173653	-0.056019	-102.068
38580	24/09/2018--05:51:00	26.82	0	-0.173653	-0.056019	-100.573
38640	24/09/2018--05:52:00	26.81	0	-0.173653	-0.056019	-102.068
38700	24/09/2018--05:53:00	26.81	0	-0.173653	-0.056019	-102.068
38760	24/09/2018--05:54:00	26.81	0	-0.173653	-0.056019	-102.068
38820	24/09/2018--05:55:00	26.79	0	-0.173653	-0.056019	-102.068
38880	24/09/2018--05:56:00	26.79	0	-0.173653	-0.056019	-102.068
38940	24/09/2018--05:57:00	26.79	0	-0.173653	-0.056019	-102.068
39000	24/09/2018--05:58:00	26.79	0	-0.173653	-0.056019	-102.068
39060	24/09/2018--05:59:00	26.78	0	-0.173653	-0.056019	-100.573
39120	24/09/2018--06:00:00	26.77	0	-0.173653	-0.056019	-102.068
39180	24/09/2018--06:01:00	26.75	0	-0.173653	-0.056019	-102.068
39240	24/09/2018--06:02:00	26.75	0	-0.173653	-0.056019	-102.068
39300	24/09/2018--06:03:00	26.75	0	-0.173653	-0.056019	-102.068
39360	24/09/2018--06:04:00	26.74	0	-0.173653	-0.056019	-102.068
39420	24/09/2018--06:05:00	26.72	0	-0.173653	-0.056019	-102.068
39480	24/09/2018--06:06:00	26.73	0	-0.173653	-0.056019	-102.068
39540	24/09/2018--06:07:00	26.73	0	-0.173653	-0.056019	-102.068
39600	24/09/2018--06:08:00	26.73	0	-0.173653	-0.056019	-102.068
39660	24/09/2018--06:09:00	26.72	0	-0.173653	-0.056019	-102.068
39720	24/09/2018--06:10:00	26.71	0	-0.173653	-0.056019	-102.068
39780	24/09/2018--06:11:00	26.7	0	-0.173653	-0.056019	-102.068
39840	24/09/2018--06:12:00	26.71	0	-0.173653	-0.056019	-100.573
39900	24/09/2018--06:13:00	26.7	0	-0.173653	-0.056019	-102.068
39960	24/09/2018--06:14:00	26.7	0	-0.173653	-0.056019	-102.068
40020	24/09/2018--06:15:00	26.68	0	-0.173653	-0.0410626	-102.068
40080	24/09/2018--06:16:00	26.68	0	-0.173653	-0.056019	-102.068
40140	24/09/2018--06:17:00	26.68	0	-0.173653	-0.0410626	-102.068
40200	24/09/2018--06:18:00	26.66	0	-0.173653	-0.056019	-102.068
40260	24/09/2018--06:19:00	26.66	0	-0.173653	-0.0410626	-100.573
40320	24/09/2018--06:20:00	26.65	0	-0.173653	-0.0410626	-102.068
40380	24/09/2018--06:21:00	26.65	0	-0.173653	-0.0410626	-102.068
40440	24/09/2018--06:22:00	26.64	0	-0.173653	-0.0410626	-102.068
40500	24/09/2018--06:23:00	26.64	0	-0.173653	-0.0410626	-102.068
40560	24/09/2018--06:24:00	26.63	0	-0.173653	-0.056019	-102.068
40620	24/09/2018--06:25:00	26.62	0	-0.173653	-0.0410626	-102.068
40680	24/09/2018--06:26:00	26.62	0	-0.173653	-0.0410626	-102.068
40740	24/09/2018--06:27:00	26.59	0	-0.173653	-0.0410626	-102.068
40800	24/09/2018--06:28:00	26.59	0	-0.173653	-0.0410626	-102.068
40860	24/09/2018--06:29:00	26.58	0	-0.173653	-0.056019	-100.573
40920	24/09/2018--06:30:00	26.59	0	-0.173653	-0.056019	-102.068
40980	24/09/2018--06:31:00	26.59	0	-0.173653	-0.0410626	-102.068
41040	24/09/2018--06:32:00	26.57	0	-0.173653	-0.056019	-102.068
41100	24/09/2018--06:33:00	26.55	0	-0.173653	-0.0410626	-102.068
41160	24/09/2018--06:34:00	26.56	0	-0.173653	-0.056019	-102.068
41220	24/09/2018--06:35:00	26.55	0	-0.173653	-0.0410626	-102.068
41280	24/09/2018--06:36:00	26.54	0	-0.173653	-0.0410626	-102.068
41340	24/09/2018--06:37:00	26.55	0	-0.173653	-0.056019	-102.068
41400	24/09/2018--06:38:00	26.54	0	-0.173653	-0.056019	-102.068
41460	24/09/2018--06:39:00	26.52	0	-0.173653	-0.056019	-102.068
41520	24/09/2018--06:40:00	26.52	2	-0.20442	0.00380655	-100.573
41580	24/09/2018--06:41:00	26.51	0	-0.20442	-0.0111498	-102.068
41640	24/09/2018--06:42:00	26.51	0	-0.20442	0.00380655	-102.068
41700	24/09/2018--06:43:00	26.51	0	-0.20442	0.00380655	-100.573
41760	24/09/2018--06:44:00	26.51	0	-0.20442	0.00380655	-100.573
41820	24/09/2018--06:45:00	26.49	0	-0.20442	-0.0111498	-102.068
41880	24/09/2018--06:46:00	26.51	0	-0.20442	0.00380655	-102.068
41940	24/09/2018--06:47:00	26.51	0	-0.173653	-0.0261062	-102.068
42000	24/09/2018--06:48:00	26.5	0	-0.173653	-0.0261062	-102.068
42060	24/09/2018--06:49:00	26.5	0	-0.173653	-0.0261062	-102.068
42120	24/09/2018--06:50:00	26.51	0	-0.173653	-0.0261062	-102.068
42180	24/09/2018--06:51:00	26.49	0	-0.173653	-0.0261062	-102.068
42240	24/09/2018--06:52:00	26.48	0	-0.173653	-0.0261062	-102.068
42300	24/09/2018--06:53:00	26.49	0	-0.173653	-0.0261062	-102.068
42360	24/09/2018--06:54:00	26.48	0	-0.173653	-0.0261062	-102.068
42420	24/09/2018--06:55:00	26.47	0	-0.173653	-0.0261062	-102.068
42480	24/09/2018--06:56:00	26.45	0	-0.173653	-0.0261062	-102.068
42540	24/09/2018--06:57:00	26.45	2	-0.20442	0.00380655	-102.068
42600	24/09/2018--06:58:00	26.45	0	-0.20442	0.00380655	-102.068
42660	24/09/2018--06:59:00	26.46	0	-0.189036	0.0187629	-100.573
42720	24/09/2018--07:00:00	26.45	0	-0.20442	0.0187629	-102.068
42780	24/09/2018--07:01:00	26.46	0	-0.189036	0.0187629	-100.573
42840	24/09/2018--07:02:00	26.43	0	-0.20442	0.00380655	-102.068
42900	24/09/2018--07:03:00	26.47	33	-0.11212	-0.056019	-102.068
42960	24/09/2018--07:04:00	26.52	0	-0.11212	-0.056019	-102.068
43020	24/09/2018--07:05:00	26.53	0	-0.11212	-0.056019	-102.068
43080	24/09/2018--07:06:00	26.55	0	-0.11212	-0.056019	-102.068
43140	24/09/2018--07:07:00	26.57	0	-0.11212	-0.056019	-102.068
43200	24/09/2018--07:08:00	26.58	0	-0.11212	-0.056019	-102.068
43260	24/09/2018--07:09:00	26.58	0	-0.11212	-0.056019	-102.068
43320	24/09/2018--07:10:00	26.62	0	-0.11212	-0.056019	-102.068
43380	24/09/2018--07:11:00	26.61	0	-0.11212	-0.056019	-102.068
43440	24/09/2018--07:12:00	26.6	0	-0.11212	-0.056019	-102.068
43500	24/09/2018--07:13:00	26.58	0	-0.11212	-0.0410626	-103.563
43560	24/09/2018--07:14:00	26.59	0	-0.127503	-0.0261062	-102.068
43620	24/09/2018--07:15:00	26.6	0	-0.142887	-0.0261062	-102.068
43680	24/09/2018--07:16:00	26.57	0	-0.142887	-0.0261062	-102.068
43740	24/09/2018--07:17:00	26.59	0	-0.11212	-0.0709754	-102.068
43800	24/09/2018--07:18:00	26.58	0	-0.11212	-0.0709754	-102.068
43860	24/09/2018--07:19:00	26.58	0	-0.127503	-0.0410626	-102.068
43920	24/09/2018--07:20:00	26.66	10	-0.15827	0.0785885	-102.068
43980	24/09/2018--07:21:00	26.89	0	-0.15827	0.0785885	-100.573
44040	24/09/2018--07:22:00	27.13	0	-0.15827	0.0935449	-102.068
44100	24/09/2018--07:23:00	27.41	0	-0.15827	0.0935449	-100.573
44160	24/09/2018--07:24:00	27.64	0	-0.15827	0.0935449	-100.573
44220	24/09/2018--07:25:00	27.86	0	-0.15827	0.0935449	-102.068
44280	24/09/2018--07:26:00	28.04	0	-0.15827	0.0935449	-102.068
44340	24/09/2018--07:27:00	28.22	0	-0.15827	0.0935449	-100.573
44400	24/09/2018--07:28:00	28.37	0	-0.15827	0.0935449	-102.068
44460	24/09/2018--07:29:00	28.46	0	-0.15827	0.0935449	-102.068
44520	24/09/2018--07:30:00	28.56	0	-0.15827	0.0935449	-100.573
44580	24/09/2018--07:31:00	28.62	0	-0.15827	0.0935449	-102.068
44640	24/09/2018--07:32:00	28.71	0	-0.15827	0.0935449	-100.573
44700	24/09/2018--07:33:00	28.81	0	-0.15827	0.0935449	-100.573
44760	24/09/2018--07:34:00	28.86	0	-0.15827	0.0935449	-100.573
44820	24/09/2018--07:35:00	28.89	0	-0.15827	0.0935449	-102.068
44880	24/09/2018--07:36:00	28.91	0	-0.15827	0.0935449	-102.068
44940	24/09/2018--07:37:00	28.96	0	-0.15827	0.0935449	-102.068
45000	24/09/2018--07:38:00	28.98	0	-0.15827	0.0935449	-102.068
45060	24/09/2018--07:39:00	29.03	0	-0.15827	0.0935449	-102.068
45120	24/09/2018--07:40:00	29.09	0	-0.15827	0.0935449	-100.573
45180	24/09/2018--07:41:00	29.11	0	-0.15827	0.0935449	-100.573
45240	24/09/2018--07:42:00	29.15	0	-0.15827	0.0935449	-102.068
45300	24/09/2018--07:43:00	29.19	0	-0.15827	0.0935449	-102.068
45360	24/09/2018--07:44:00	29.23	0	-0.15827	0.0935449	-100.573
45420	24/09/2018--07:45:00	29.26	0	-0.15827	0.0935449	-102.068
45480	24/09/2018--07:46:00	29.31	0	-0.15827	0.0935449	-100.573
45540	24/09/2018--07:47:00	29.31	0	-0.15827	0.0935449	-102.068
45600	24/09/2018--07:48:00	29.35	0	-0.15827	0.0935449	-102.068
45660	24/09/2018--07:49:00	29.34	0	-0.15827	0.0935449	-100.573
45720	24/09/2018--07:50:00	29.33	0	-0.15827	0.0935449	-102.068
45780	24/09/2018--07:51:00	29.35	0	-0.15827	0.0935449	-102.068
45840	24/09/2018--07:52:00	29.36	0	-0.15827	0.0935449	-102.068
45900	24/09/2018--07:53:00	29.38	0	-0.15827	0.0935449	-102.068
45960	24/09/2018--07:54:00	29.41	0	-0.15827	0.0935449	-100.573
46020	24/09/2018--07:55:00	29.42	0	-0.15827	0.0935449	-100.573
46080	24/09/2018--07:56:00	29.46	0	-0.15827	0.0935449	-100.573
46140	24/09/2018--07:57:00	29.48	0	-0.15827	0.0935449	-102.068
46200	24/09/2018--07:58:00	29.5	0	-0.15827	0.0935449	-100.573
46260	24/09/2018--07:59:00	29.51	0	-0.15827	0.0935449	-102.068
46320	24/09/2018--08:00:00	29.52	0	-0.15827	0.0935449	-102.068
46380	24/09/2018--08:01:00	29.55	0	-0.15827	0.0935449	-102.068
46440	24/09/2018--08:02:00	29.57	0	-0.15827	0.0935449	-102.068
46500	24/09/2018--08:03:00	29.56	0	-0.173653	0.0935449	-100.573
46560	24/09/2018--08:04:00	29.57	0	-0.15827	0.0935449	-102.068
46620	24/09/2018--08:05:00	29.57	0	-0.15827	0.0935449	-102.068
46680	24/09/2018--08:06:00	29.55	0	-0.15827	0.0935449	-102.068
46740	24/09/2018--08:07:00	29.55	0	-0.15827	0.0935449	-102.068
46800	24/09/2018--08:08:00	29.66	1	-0.189036	0.00380655	-102.068
46860	24/09/2018--08:09:00	29.88	0	-0.173653	0.00380655	-102.068
46920	24/09/2018--08:10:00	29.92	0	-0.173653	0.00380655	-102.068
46980	24/09/2018--08:11:00	29.89	0	-0.173653	0.00380655	-102.068
47040	24/09/2018--08:12:00	29.82	0	-0.173653	0.00380655	-102.068
47100	24/09/2018--08:13:00	29.72	0	-0.173653	0.00380655	-102.068
47160	24/09/2018--08:14:00	29.62	0	-0.173653	0.00380655	-102.068
47220	24/09/2018--08:15:00	29.52	0	-0.173653	0.00380655	-102.068
47280	24/09/2018--08:16:00	29.4	0	-0.173653	0.00380655	-102.068
47340	24/09/2018--08:17:00	29.27	0	-0.173653	0.00380655	-102.068
47400	24/09/2018--08:18:00	29.16	0	-0.173653	0.00380655	-102.068
47460	24/09/2018--08:19:00	29.05	0	-0.173653	-0.0111498	-102.068
47520	24/09/2018--08:20:00	28.94	0	-0.173653	0.00380655	-102.068
47580	24/09/2018--08:21:00	28.85	0	-0.173653	-0.0111498	-102.068
47640	24/09/2018--08:22:00	28.73	0	-0.173653	-0.0111498	-102.068
47700	24/09/2018--08:23:00	28.62	0	-0.173653	0.00380655	-102.068
47760	24/09/2018--08:24:00	28.52	0	-0.189036	-0.0111498	-102.068
47820	24/09/2018--08:25:00	28.45	0	-0.173653	-0.0111498	-102.068
47880	24/09/2018--08:26:00	28.35	0	-0.173653	-0.0111498	-100.573
47940	24/09/2018--08:27:00	28.28	0	-0.173653	-0.0111498	-102.068
48000	24/09/2018--08:28:00	28.2	0	-0.173653	0.00380655	-102.068
48060	24/09/2018--08:29:00	28.13	0	-0.173653	0.00380655	-102.068
48120	24/09/2018--08:30:00	28.07	0	-0.173653	0.00380655	-102.068
48180	24/09/2018--08:31:00	27.98	0	-0.173653	0.00380655	-102.068
48240	24/09/2018--08:32:00	27.91	0	-0.173653	0.00380655	-102.068
48300	24/09/2018--08:33:00	27.84	0	-0.173653	-0.0111498	-102.068
48360	24/09/2018--08:34:00	27.79	0	-0.173653	0.00380655	-102.068
48420	24/09/2018--08:35:00	27.72	0	-0.173653	0.00380655	-102.068
48480	24/09/2018--08:36:00	27.68	0	-0.173653	0.00380655	-102.068
48540	24/09/2018--08:37:00	27.61	0	-0.173653	0.00380655	-102.068
48600	24/09/2018--08:38:00	27.56	0	-0.173653	0.00380655	-102.068
48660	24/09/2018--08:39:00	27.52	0	-0.173653	0.00380655	-102.068
48720	24/09/2018--08:40:00	27.46	0	-0.173653	0.00380655	-102.068
48780	24/09/2018--08:41:00	27.45	0	-0.173653	0.00380655	-102.068
48840	24/09/2018--08:42:00	27.39	0	-0.173653	0.00380655	-102.068
48900	24/09/2018--08:43:00	27.36	0	-0.173653	-0.0111498	-102.068
48960	24/09/2018--08:44:00	27.32	0	-0.173653	0.00380655	-102.068
49020	24/09/2018--08:45:00	27.29	0	-0.173653	0.00380655	-102.068
49080	24/09/2018--08:46:00	27.25	0	-0.173653	0.00380655	-102.068
49140	24/09/2018--08:47:00	27.23	0	-0.173653	0.00380655	-102.068
49200	24/09/2018--08:48:00	27.19	0	-0.173653	0.00380655	-102.068
49260	24/09/2018--08:49:00	27.16	0	-0.173653	0.00380655	-102.068
49320	24/09/2018--08:50:00	27.13	0	-0.173653	0.00380655	-102.068
49380	24/09/2018--08:51:00	27.11	0	-0.173653	0.00380655	-102.068
49440	24/09/2018--08:52:00	27.08	0	-0.173653	0.00380655	-102.068
49500	24/09/2018--08:53:00	27.04	0	-0.173653	0.00380655	-102.068
49560	24/09/2018--08:54:00	27.02	0	-0.173653	0.00380655	-102.068
49620	24/09/2018--08:55:00	27	0	-0.173653	0.00380655	-102.068
49680	24/09/2018--08:56:00	26.99	0	-0.173653	0.00380655	-102.068
49740	24/09/2018--08:57:00	26.95	0	-0.173653	0.00380655	-102.068
49800	24/09/2018--08:58:00	26.93	0	-0.173653	0.00380655	-102.068
49860	24/09/2018--08:59:00	26.91	0	-0.173653	0.00380655	-102.068
49920	24/09/2018--09:00:00	26.88	0	-0.173653	0.00380655	-102.068
49980	24/09/2018--09:01:00	26.88	0	-0.173653	0.00380655	-102.068
50040	24/09/2018--09:02:00	26.83	0	-0.173653	0.00380655	-102.068
50100	24/09/2018--09:03:00	26.83	0	-0.173653	0.00380655	-102.068
50160	24/09/2018--09:04:00	26.81	0	-0.173653	0.00380655	-102.068
50220	24/09/2018--09:05:00	26.77	0	-0.173653	0.00380655	-102.068
50280	24/09/2018--09:06:00	26.75	0	-0.173653	-0.0111498	-102.068
50340	24/09/2018--09:07:00	26.75	0	-0.173653	0.00380655	-102.068
50400	24/09/2018--09:08:00	26.74	0	-0.173653	0.00380655	-102.068
50460	24/09/2018--09:09:00	26.71	0	-0.173653	0.00380655	-102.068
50520	24/09/2018--09:10:00	26.68	0	-0.173653	0.00380655	-102.068
50580	24/09/2018--09:11:00	26.7	0	-0.173653	0.00380655	-102.068
50640	24/09/2018--09:12:00	26.7	0	-0.173653	0.00380655	-102.068
50700	24/09/2018--09:13:00	26.66	0	-0.173653	0.00380655	-102.068
50760	24/09/2018--09:14:00	26.65	0	-0.173653	0.00380655	-102.068
50820	24/09/2018--09:15:00	26.64	0	-0.173653	0.00380655	-102.068
50880	24/09/2018--09:16:00	26.63	0	-0.189036	0.0187629	-0.990782
50940	24/09/2018--09:17:00	26.62	1	-0.20442	0.0187629	-100.573
51000	24/09/2018--09:18:00	26.6	0	-0.20442	0.0187629	-100.573
51060	24/09/2018--09:19:00	26.58	0	-0.189036	0.0337193	-100.573
51120	24/09/2018--09:20:00	26.59	0	-0.173653	-0.0261062	-102.068
51180	24/09/2018--09:21:00	26.57	0	-0.15827	-0.0410626	-102.068
51240	24/09/2018--09:22:00	26.54	0	-0.15827	-0.0410626	-102.068
51300	24/09/2018--09:23:00	26.55	0	-0.15827	-0.0410626	-102.068
51360	24/09/2018--09:24:00	26.54	0	-0.15827	-0.0410626	-102.068
51420	24/09/2018--09:25:00	26.53	0	-0.15827	-0.0410626	-102.068
51480	24/09/2018--09:26:00	26.53	0	-0.15827	-0.0410626	-102.068
51540	24/09/2018--09:27:00	26.5	0	-0.15827	-0.0410626	-102.068
51600	24/09/2018--09:28:00	26.5	0	-0.15827	-0.0410626	-102.068
51660	24/09/2018--09:29:00	26.5	0	-0.15827	-0.0410626	-102.068
51720	24/09/2018--09:30:00	26.5	0	-0.15827	-0.0410626	-102.068
51780	24/09/2018--09:31:00	26.48	0	-0.15827	-0.0410626	-102.068
51840	24/09/2018--09:32:00	26.47	0	-0.15827	-0.0410626	-102.068
51900	24/09/2018--09:33:00	26.46	0	-0.15827	-0.0410626	-102.068
51960	24/09/2018--09:34:00	26.47	0	-0.15827	-0.0410626	-102.068
52020	24/09/2018--09:35:00	26.43	0	-0.15827	-0.0410626	-102.068
52080	24/09/2018--09:36:00	26.44	0	-0.15827	-0.0410626	-102.068
52140	24/09/2018--09:37:00	26.43	0	-0.15827	-0.056019	-102.068
52200	24/09/2018--09:38:00	26.43	0	-0.15827	-0.0410626	-102.068
52260	24/09/2018--09:39:00	26.43	0	-0.15827	-0.0410626	-102.068
52320	24/09/2018--09:40:00	26.4	0	-0.15827	-0.0410626	-102.068
52380	24/09/2018--09:41:00	26.38	0	-0.15827	-0.0410626	-102.068
52440	24/09/2018--09:42:00	26.4	0	-0.15827	-0.0410626	-102.068
52500	24/09/2018--09:43:00	26.38	0	-0.15827	-0.0410626	-102.068
52560	24/09/2018--09:44:00	26.38	0	-0.15827	-0.0410626	-102.068
52620	24/09/2018--09:45:00	26.4	0	-0.15827	-0.0410626	-102.068
52680	24/09/2018--09:46:00	26.37	0	-0.15827	-0.0410626	-102.068
52740	24/09/2018--09:47:00	26.37	12	-0.15827	-0.0410626	-102.068
52800	24/09/2018--09:48:00	26.36	0	-0.15827	-0.0410626	-102.068
52860	24/09/2018--09:49:00	26.36	0	-0.142887	-0.0410626	-102.068
52920	24/09/2018--09:50:00	26.36	0	-0.142887	-0.0410626	-102.068
52980	24/09/2018--09:51:00	26.36	0	-0.15827	-0.0410626	-102.068
53040	24/09/2018--09:52:00	26.34	0	-0.15827	-0.0410626	-102.068
53100	24/09/2018--09:53:00	26.34	0	-0.142887	-0.0410626	-102.068
53160	24/09/2018--09:54:00	26.35	0	-0.15827	-0.0410626	-102.068
53220	24/09/2018--09:55:00	26.36	0	-0.15827	-0.0410626	-102.068
53280	24/09/2018--09:56:00	26.33	4	-0.189036	0.00380655	-102.068
53340	24/09/2018--09:57:00	26.35	0	-0.189036	0.0187629	-102.068
53400	24/09/2018--09:58:00	26.36	0	-0.20442	0.0187629	-100.573
53460	24/09/2018--09:59:00	26.39	0	-0.20442	0.00380655	-100.573
53520	24/09/2018--10:00:00	26.38	0	-0.20442	0.0187629	-100.573
53580	24/09/2018--10:01:00	26.39	0	-0.20442	0.00380655	-100.573
53640	24/09/2018--10:02:00	26.41	0	-0.20442	0.00380655	-100.573
53700	24/09/2018--10:03:00	26.41	0	-0.20442	0.00380655	-102.068
53760	24/09/2018--10:04:00	26.43	4	-0.189036	-0.0111498	-102.068
53820	24/09/2018--10:05:00	26.43	0	-0.189036	-0.0261062	-102.068
53880	24/09/2018--10:06:00	26.45	0	-0.173653	-0.0261062	-102.068
53940	24/09/2018--10:07:00	26.45	0	-0.189036	-0.0261062	-100.573
54000	24/09/2018--10:08:00	26.45	0	-0.173653	-0.0111498	-102.068
54060	24/09/2018--10:09:00	26.46	0	-0.189036	-0.0261062	-102.068
54120	24/09/2018--10:10:00	26.48	0	-0.189036	-0.0261062	-102.068
54180	24/09/2018--10:11:00	26.49	0	-0.173653	-0.0261062	-102.068
54240	24/09/2018--10:12:00	26.5	0	-0.189036	-0.0261062	-102.068
54300	24/09/2018--10:13:00	26.54	0	-0.189036	-0.0261062	-100.573
54360	24/09/2018--10:14:00	26.55	0	-0.189036	-0.0111498	-102.068
54420	24/09/2018--10:15:00	26.57	0	-0.189036	-0.0261062	-102.068
54480	24/09/2018--10:16:00	26.59	0	-0.189036	-0.0261062	-102.068
54540	24/09/2018--10:17:00	26.6	0	-0.189036	-0.0261062	-102.068
54600	24/09/2018--10:18:00	26.63	0	-0.189036	-0.0261062	-102.068
54660	24/09/2018--10:19:00	26.64	0	-0.189036	-0.0261062	-102.068
54720	24/09/2018--10:20:00	26.67	0	-0.189036	-0.0261062	-102.068
54780	24/09/2018--10:21:00	26.69	13	-0.173653	0.15337	-100.573
54840	24/09/2018--10:22:00	26.73	0	-0.173653	0.15337	-100.573
54900	24/09/2018--10:23:00	26.72	0	-0.173653	0.15337	-100.573
54960	24/09/2018--10:24:00	26.72	0	-0.173653	0.15337	-100.573
55020	24/09/2018--10:25:00	26.71	0	-0.173653	0.15337	-100.573
55080	24/09/2018--10:26:00	26.72	0	-0.173653	0.15337	-100.573
55140	24/09/2018--10:27:00	26.71	1	-0.173653	0.15337	-100.573
55200	24/09/2018--10:28:00	26.71	0	-0.173653	0.15337	-100.573
55260	24/09/2018--10:29:00	26.71	0	-0.173653	0.15337	-102.068
55320	24/09/2018--10:30:00	26.71	0	-0.173653	0.15337	-100.573
55380	24/09/2018--10:31:00	26.71	0	-0.173653	0.168327	-100.573
55440	24/09/2018--10:32:00	26.7	0	-0.15827	0.15337	-100.573
55500	24/09/2018--10:33:00	26.7	0	-0.173653	0.138414	-102.068
55560	24/09/2018--10:34:00	26.68	0	-0.173653	0.15337	-100.573
55620	24/09/2018--10:35:00	26.71	0	-0.173653	0.15337	-100.573
55680	24/09/2018--10:36:00	26.68	0	-0.173653	0.15337	-100.573
55740	24/09/2018--10:37:00	26.66	0	-0.173653	0.15337	-100.573
55800	24/09/2018--10:38:00	26.65	0	-0.173653	0.15337	-100.573
55860	24/09/2018--10:39:00	26.64	0	-0.173653	0.15337	-100.573
55920	24/09/2018--10:40:00	26.64	0	-0.173653	0.15337	-102.068
55980	24/09/2018--10:41:00	26.63	0	-0.173653	0.15337	-100.573
56040	24/09/2018--10:42:00	26.62	0	-0.15827	0.168327	-100.573
56100	24/09/2018--10:43:00	26.63	0	-0.173653	0.168327	-100.573
56160	24/09/2018--10:44:00	26.61	0	-0.173653	0.15337	-100.573
56220	24/09/2018--10:45:00	26.6	0	-0.173653	0.15337	-100.573
56280	24/09/2018--10:46:00	26.59	0	-0.173653	0.15337	-100.573
56340	24/09/2018--10:47:00	26.61	0	-0.173653	0.15337	-100.573
56400	24/09/2018--10:48:00	26.58	0	-0.173653	0.15337	-100.573
56460	24/09/2018--10:49:00	26.59	0	-0.173653	0.15337	-100.573
56520	24/09/2018--10:50:00	26.59	0	-0.15827	0.15337	-100.573
56580	24/09/2018--10:51:00	26.57	0	-0.15827	0.15337	-100.573
56640	24/09/2018--10:52:00	26.55	0	-0.15827	0.15337	-100.573
56700	24/09/2018--10:53:00	26.53	0	-0.15827	0.15337	-100.573
56760	24/09/2018--10:54:00	26.53	0	-0.15827	0.15337	-100.573
56820	24/09/2018--10:55:00	26.54	0	-0.15827	0.15337	-100.573
56880	24/09/2018--10:56:00	26.52	0	-0.173653	0.15337	-102.068
56940	24/09/2018--10:57:00	26.51	0	-0.15827	0.15337	-100.573
57000	24/09/2018--10:58:00	26.5	0	-0.15827	0.15337	-100.573
57060	24/09/2018--10:59:00	26.51	1	-0.15827	0.168327	-102.068
57120	24/09/2018--11:00:00	26.49	0	-0.173653	0.168327	-100.573
57180	24/09/2018--11:01:00	26.48	0	-0.173653	0.183283	-100.573
57240	24/09/2018--11:02:00	26.46	0	-0.173653	0.168327	-100.573
57300	24/09/2018--11:03:00	26.46	0	-0.173653	0.183283	-100.573
57360	24/09/2018--11:04:00	26.45	0	-0.173653	0.168327	-100.573
57420	24/09/2018--11:05:00	26.48	0	-0.173653	0.168327	-100.573
57480	24/09/2018--11:06:00	26.44	0	-0.173653	0.183283	-0.990782
57540	24/09/2018--11:07:00	26.45	0	-0.173653	0.168327	-100.573
57600	24/09/2018--11:08:00	26.46	0	-0.127503	0.168327	-100.573
57660	24/09/2018--11:09:00	26.46	0	-0.0967367	0.138414	-102.068
57720	24/09/2018--11:10:00	26.45	0	-0.11212	0.138414	-102.068
57780	24/09/2018--11:11:00	26.46	0	-0.0967367	0.123458	-102.068
57840	24/09/2018--11:12:00	26.47	0	-0.0967367	0.138414	-102.068
57900	24/09/2018--11:13:00	26.46	0	-0.11212	0.108501	-102.068
57960	24/09/2018--11:14:00	26.46	0	-0.11212	0.108501	-102.068
58020	24/09/2018--11:15:00	26.48	0	-0.11212	0.108501	-102.068
58080	24/09/2018--11:16:00	26.52	0	-0.11212	0.108501	-102.068
58140	24/09/2018--11:17:00	26.5	0	-0.11212	0.108501	-102.068
58200	24/09/2018--11:18:00	26.52	0	-0.11212	0.108501	-102.068
58260	24/09/2018--11:19:00	26.52	3	-0.142887	0.138414	-102.068
58320	24/09/2018--11:20:00	26.52	0	-0.11212	0.123458	-102.068
58380	24/09/2018--11:21:00	26.53	0	-0.0967367	0.123458	-102.068
58440	24/09/2018--11:22:00	26.57	0	-0.11212	0.123458	-103.563
58500	24/09/2018--11:23:00	26.55	0	-0.0967367	0.123458	-102.068
58560	24/09/2018--11:24:00	26.56	0	-0.11212	0.123458	-102.068
58620	24/09/2018--11:25:00	26.57	0	-0.11212	0.123458	-102.068
58680	24/09/2018--11:26:00	26.57	0	-0.0967367	0.123458	-102.068
58740	24/09/2018--11:27:00	26.58	0	-0.0967367	0.123458	-102.068
58800	24/09/2018--11:28:00	26.59	0	-0.0967367	0.123458	-102.068
58860	24/09/2018--11:29:00	26.57	0	-0.11212	0.123458	-102.068
58920	24/09/2018--11:30:00	26.59	1	-0.11212	0.123458	-102.068
58980	24/09/2018--11:31:00	26.59	0	-0.11212	0.123458	-102.068
59040	24/09/2018--11:32:00	26.58	0	-0.11212	0.123458	-102.068
59100	24/09/2018--11:33:00	26.59	0	-0.11212	0.123458	-102.068
59160	24/09/2018--11:34:00	26.6	0	-0.11212	0.123458	-102.068
59220	24/09/2018--11:35:00	26.59	0	-0.11212	0.123458	-102.068
59280	24/09/2018--11:36:00	26.58	0	-0.11212	0.123458	-102.068
59340	24/09/2018--11:37:00	26.59	0	-0.11212	0.123458	-102.068
59400	24/09/2018--11:38:00	26.59	0	-0.11212	0.123458	-102.068
59460	24/09/2018--11:39:00	26.59	0	-0.11212	0.108501	-102.068
59520	24/09/2018--11:40:00	26.6	0	-0.11212	0.123458	-102.068
59580	24/09/2018--11:41:00	26.59	0	-0.11212	0.108501	-102.068
59640	24/09/2018--11:42:00	26.57	0	-0.11212	0.123458	-100.573
59700	24/09/2018--11:43:00	26.59	0	-0.11212	0.108501	-102.068
59760	24/09/2018--11:44:00	26.59	4	-0.127503	0.108501	-102.068
59820	24/09/2018--11:45:00	26.59	0	-0.0967367	0.123458	-102.068
59880	24/09/2018--11:46:00	26.59	0	-0.0967367	0.123458	-102.068
59940	24/09/2018--11:47:00	26.59	0	-0.11212	0.123458	-102.068
60000	24/09/2018--11:48:00	26.61	0	-0.0967367	0.123458	-102.068
60060	24/09/2018--11:49:00	26.6	0	-0.0967367	0.123458	-102.068
60120	24/09/2018--11:50:00	26.6	0	-0.0967367	0.123458	-102.068
60180	24/09/2018--11:51:00	26.61	0	-0.0967367	0.123458	-102.068
60240	24/09/2018--11:52:00	26.61	0	-0.0967367	0.123458	-102.068
60300	24/09/2018--11:53:00	26.6	0	-0.0967367	0.123458	-102.068
60360	24/09/2018--11:54:00	26.59	0	-0.0967367	0.123458	-103.563
60420	24/09/2018--11:55:00	26.6	0	-0.0967367	0.123458	-102.068
60480	24/09/2018--11:56:00	26.6	0	-0.0967367	0.123458	-102.068
60540	24/09/2018--11:57:00	26.6	0	-0.0967367	0.123458	-102.068
60600	24/09/2018--11:58:00	26.6	0	-0.0967367	0.123458	-102.068
60660	24/09/2018--11:59:00	26.61	0	-0.0967367	0.108501	-102.068
60720	24/09/2018--12:00:00	26.6	0	-0.0967367	0.123458	-102.068
60780	24/09/2018--12:01:00	26.6	0	-0.0967367	0.123458	-102.068
60840	24/09/2018--12:02:00	26.61	0	-0.0967367	0.123458	-102.068
60900	24/09/2018--12:03:00	26.59	0	-0.0967367	0.123458	-102.068
60960	24/09/2018--12:04:00	26.59	0	-0.0967367	0.108501	-102.068
61020	24/09/2018--12:05:00	26.59	0	-0.0967367	0.108501	-102.068
61080	24/09/2018--12:06:00	26.59	0	-0.0967367	0.123458	-102.068
61140	24/09/2018--12:07:00	26.59	0	-0.0967367	0.123458	-102.068
61200	24/09/2018--12:08:00	26.59	0	-0.0967367	0.108501	-102.068
61260	24/09/2018--12:09:00	26.59	0	-0.0967367	0.123458	-102.068
61320	24/09/2018--12:10:00	26.59	0	-0.0967367	0.108501	-102.068
61380	24/09/2018--12:11:00	26.59	0	-0.0967367	0.123458	-102.068
61440	24/09/2018--12:12:00	26.58	0	-0.0967367	0.123458	-102.068
61500	24/09/2018--12:13:00	26.59	0	-0.0967367	0.123458	-102.068
61560	24/09/2018--12:14:00	26.59	0	-0.0967367	0.123458	-102.068
61620	24/09/2018--12:15:00	26.57	0	-0.0967367	0.123458	-102.068
61680	24/09/2018--12:16:00	26.59	0	-0.0967367	0.123458	-102.068
61740	24/09/2018--12:17:00	26.59	0	-0.0967367	0.108501	-102.068
61800	24/09/2018--12:18:00	26.59	0	-0.0967367	0.123458	-102.068
61860	24/09/2018--12:19:00	26.6	0	-0.0967367	0.123458	-102.068
61920	24/09/2018--12:20:00	26.58	0	-0.0967367	0.123458	-102.068
61980	24/09/2018--12:21:00	26.57	0	-0.0813534	0.123458	-102.068
62040	24/09/2018--12:22:00	26.59	0	-0.0967367	0.123458	-102.068
62100	24/09/2018--12:23:00	26.59	0	-0.11212	0.123458	-102.068
62160	24/09/2018--12:24:00	26.58	0	-0.11212	0.123458	-102.068
62220	24/09/2018--12:25:00	26.59	0	-0.11212	0.123458	-102.068
62280	24/09/2018--12:26:00	26.58	0	-0.11212	0.108501	-102.068
62340	24/09/2018--12:27:00	26.58	0	-0.11212	0.123458	-102.068
62400	24/09/2018--12:28:00	26.59	0	-0.11212	0.108501	-102.068
62460	24/09/2018--12:29:00	26.58	0	-0.11212	0.108501	-102.068
62520	24/09/2018--12:30:00	26.59	0	-0.11212	0.108501	-102.068
62580	24/09/2018--12:31:00	26.57	0	-0.0967367	0.123458	-102.068
62640	24/09/2018--12:32:00	26.59	0	-0.0967367	0.123458	-102.068
62700	24/09/2018--12:33:00	26.59	0	-0.0967367	0.123458	-102.068
62760	24/09/2018--12:34:00	26.6	0	-0.11212	0.108501	-102.068
62820	24/09/2018--12:35:00	26.58	0	-0.11212	0.108501	-102.068
62880	24/09/2018--12:36:00	26.59	0	-0.11212	0.123458	-102.068
62940	24/09/2018--12:37:00	26.58	0	-0.11212	0.108501	-102.068
63000	24/09/2018--12:38:00	26.59	0	-0.11212	0.108501	-102.068
63060	24/09/2018--12:39:00	26.59	0	-0.11212	0.108501	-102.068
63120	24/09/2018--12:40:00	26.61	0	-0.11212	0.108501	-102.068
63180	24/09/2018--12:41:00	26.6	0	-0.11212	0.108501	-102.068
63240	24/09/2018--12:42:00	26.61	0	-0.11212	0.123458	-102.068
63300	24/09/2018--12:43:00	26.6	0	-0.11212	0.123458	-102.068
63360	24/09/2018--12:44:00	26.61	0	-0.0967367	0.123458	-102.068
63420	24/09/2018--12:45:00	26.6	0	-0.11212	0.108501	-102.068
63480	24/09/2018--12:46:00	26.61	0	-0.11212	0.108501	-102.068
63540	24/09/2018--12:47:00	26.6	0	-0.11212	0.123458	-102.068
63600	24/09/2018--12:48:00	26.6	0	-0.11212	0.123458	-102.068
63660	24/09/2018--12:49:00	26.61	0	-0.0967367	0.108501	-102.068
63720	24/09/2018--12:50:00	26.61	0	-0.11212	0.123458	-102.068
63780	24/09/2018--12:51:00	26.61	0	-0.0967367	0.123458	-102.068
63840	24/09/2018--12:52:00	26.63	0	-0.0967367	0.123458	-102.068
63900	24/09/2018--12:53:00	26.62	0	-0.0967367	0.123458	-102.068
63960	24/09/2018--12:54:00	26.61	0	-0.0967367	0.123458	-102.068
64020	24/09/2018--12:55:00	26.62	0	-0.11212	0.123458	-102.068
64080	24/09/2018--12:56:00	26.63	0	-0.0967367	0.123458	-102.068
64140	24/09/2018--12:57:00	26.63	0	-0.0967367	0.123458	-102.068
64200	24/09/2018--12:58:00	26.64	0	-0.0967367	0.123458	-102.068
64260	24/09/2018--12:59:00	26.63	0	-0.0967367	0.123458	-102.068
64320	24/09/2018--13:00:00	26.63	0	-0.0967367	0.123458	-102.068
64380	24/09/2018--13:01:00	26.64	0	-0.11212	0.123458	-102.068
64440	24/09/2018--13:02:00	26.62	1	-0.11212	0.123458	-102.068
64500	24/09/2018--13:03:00	26.63	0	-0.11212	0.123458	-102.068
64560	24/09/2018--13:04:00	26.64	0	-0.11212	0.123458	-102.068
64620	24/09/2018--13:05:00	26.64	0	-0.11212	0.123458	-102.068
64680	24/09/2018--13:06:00	26.64	0	-0.11212	0.123458	-102.068
64740	24/09/2018--13:07:00	26.64	0	-0.11212	0.123458	-102.068
64800	24/09/2018--13:08:00	26.64	0	-0.11212	0.123458	-102.068
64860	24/09/2018--13:09:00	26.66	0	-0.11212	0.123458	-102.068
64920	24/09/2018--13:10:00	26.66	0	-0.11212	0.123458	-102.068
64980	24/09/2018--13:11:00	26.66	0	-0.11212	0.108501	-102.068
65040	24/09/2018--13:12:00	26.66	0	-0.11212	0.108501	-102.068
65100	24/09/2018--13:13:00	26.68	0	-0.11212	0.108501	-102.068
65160	24/09/2018--13:14:00	26.68	0	-0.11212	0.108501	-102.068
65220	24/09/2018--13:15:00	26.66	2	-0.142887	0.138414	-102.068
65280	24/09/2018--13:16:00	26.69	0	-0.142887	0.138414	-100.573
65340	24/09/2018--13:17:00	26.68	0	-0.142887	0.138414	-102.068
65400	24/09/2018--13:18:00	26.68	0	-0.127503	0.108501	-102.068
65460	24/09/2018--13:19:00	26.67	0	-0.11212	0.108501	-102.068
65520	24/09/2018--13:20:00	26.7	0	-0.11212	0.108501	-102.068
65580	24/09/2018--13:21:00	26.69	0	-0.11212	0.108501	-102.068
65640	24/09/2018--13:22:00	26.7	0	-0.11212	0.108501	-102.068
65700	24/09/2018--13:23:00	26.7	0	-0.11212	0.108501	-102.068
65760	24/09/2018--13:24:00	26.7	0	-0.11212	0.108501	-102.068
65820	24/09/2018--13:25:00	26.71	0	-0.11212	0.108501	-102.068
65880	24/09/2018--13:26:00	26.71	0	-0.11212	0.108501	-102.068
65940	24/09/2018--13:27:00	26.73	0	-0.11212	0.108501	-102.068
66000	24/09/2018--13:28:00	26.72	0	-0.11212	0.108501	-102.068
66060	24/09/2018--13:29:00	26.73	0	-0.11212	0.108501	-102.068
66120	24/09/2018--13:30:00	26.73	0	-0.11212	0.108501	-102.068
66180	24/09/2018--13:31:00	26.74	0	-0.11212	0.108501	-102.068
66240	24/09/2018--13:32:00	26.75	0	-0.11212	0.108501	-102.068
66300	24/09/2018--13:33:00	26.75	0	-0.11212	0.108501	-102.068
66360	24/09/2018--13:34:00	26.75	0	-0.11212	0.108501	-102.068
66420	24/09/2018--13:35:00	26.75	0	-0.11212	0.108501	-102.068
66480	24/09/2018--13:36:00	26.75	0	-0.11212	0.108501	-102.068
66540	24/09/2018--13:37:00	26.76	0	-0.11212	0.108501	-102.068
66600	24/09/2018--13:38:00	26.78	0	-0.127503	0.108501	-102.068
66660	24/09/2018--13:39:00	26.77	0	-0.11212	0.108501	-102.068
66720	24/09/2018--13:40:00	26.77	0	-0.11212	0.108501	-102.068
66780	24/09/2018--13:41:00	26.78	0	-0.11212	0.108501	-102.068
66840	24/09/2018--13:42:00	26.79	0	-0.11212	0.108501	-102.068
66900	24/09/2018--13:43:00	26.8	0	-0.127503	0.108501	-102.068
66960	24/09/2018--13:44:00	26.8	0	-0.11212	0.108501	-102.068
67020	24/09/2018--13:45:00	26.81	0	-0.11212	0.108501	-102.068
67080	24/09/2018--13:46:00	26.83	0	-0.11212	0.108501	-102.068
67140	24/09/2018--13:47:00	26.81	0	-0.11212	0.108501	-102.068
67200	24/09/2018--13:48:00	26.85	5	-0.11212	0.108501	-102.068
67260	24/09/2018--13:49:00	26.84	0	-0.11212	0.108501	-102.068
67320	24/09/2018--13:50:00	26.85	0	-0.11212	0.108501	-102.068
67380	24/09/2018--13:51:00	26.86	0	-0.11212	0.108501	-102.068
67440	24/09/2018--13:52:00	26.86	0	-0.11212	0.108501	-102.068
67500	24/09/2018--13:53:00	26.88	0	-0.11212	0.108501	-102.068
67560	24/09/2018--13:54:00	26.88	0	-0.11212	0.108501	-102.068
67620	24/09/2018--13:55:00	26.89	0	-0.11212	0.108501	-102.068
67680	24/09/2018--13:56:00	26.9	0	-0.11212	0.108501	-102.068
67740	24/09/2018--13:57:00	26.91	0	-0.11212	0.108501	-102.068
67800	24/09/2018--13:58:00	26.94	0	-0.11212	0.108501	-102.068
67860	24/09/2018--13:59:00	26.93	0	-0.11212	0.108501	-102.068
67920	24/09/2018--14:00:00	26.96	0	-0.11212	0.108501	-102.068
67980	24/09/2018--14:01:00	26.94	0	-0.11212	0.108501	-102.068
68040	24/09/2018--14:02:00	26.96	0	-0.11212	0.108501	-102.068
68100	24/09/2018--14:03:00	26.98	0	-0.11212	0.108501	-102.068
68160	24/09/2018--14:04:00	26.99	0	-0.11212	0.108501	-102.068
68220	24/09/2018--14:05:00	27	0	-0.11212	0.108501	-102.068
68280	24/09/2018--14:06:00	27.02	0	-0.11212	0.108501	-102.068
68340	24/09/2018--14:07:00	27.02	0	-0.11212	0.108501	-102.068
68400	24/09/2018--14:08:00	27.04	0	-0.11212	0.108501	-102.068
68460	24/09/2018--14:09:00	27.04	0	-0.11212	0.108501	-102.068
68520	24/09/2018--14:10:00	27.04	0	-0.11212	0.108501	-102.068
68580	24/09/2018--14:11:00	27.07	0	-0.11212	0.108501	-102.068
68640	24/09/2018--14:12:00	27.08	0	-0.11212	0.108501	-100.573
68700	24/09/2018--14:13:00	27.07	0	-0.11212	0.108501	-102.068
68760	24/09/2018--14:14:00	27.09	0	-0.11212	0.108501	-102.068
68820	24/09/2018--14:15:00	27.1	0	-0.11212	0.108501	-102.068
68880	24/09/2018--14:16:00	27.09	0	-0.11212	0.108501	-102.068
68940	24/09/2018--14:17:00	27.11	0	-0.11212	0.108501	-102.068
69000	24/09/2018--14:18:00	27.11	0	-0.11212	0.108501	-102.068
69060	24/09/2018--14:19:00	27.11	0	-0.11212	0.108501	-102.068
69120	24/09/2018--14:20:00	27.14	0	-0.11212	0.108501	-102.068
69180	24/09/2018--14:21:00	27.13	0	-0.11212	0.108501	-102.068
69240	24/09/2018--14:22:00	27.15	0	-0.11212	0.108501	-102.068
69300	24/09/2018--14:23:00	27.16	0	-0.11212	0.108501	-102.068
69360	24/09/2018--14:24:00	27.15	0	-0.11212	0.108501	-102.068
69420	24/09/2018--14:25:00	27.17	0	-0.11212	0.108501	-102.068
69480	24/09/2018--14:26:00	27.18	0	-0.11212	0.108501	-102.068
69540	24/09/2018--14:27:00	27.17	0	-0.11212	0.108501	-102.068
69600	24/09/2018--14:28:00	27.2	0	-0.11212	0.108501	-102.068
69660	24/09/2018--14:29:00	27.2	0	-0.11212	0.108501	-102.068
69720	24/09/2018--14:30:00	27.2	0	-0.11212	0.108501	-102.068
69780	24/09/2018--14:31:00	27.22	0	-0.11212	0.108501	-102.068
69840	24/09/2018--14:32:00	27.23	0	-0.11212	0.108501	-102.068
69900	24/09/2018--14:33:00	27.23	0	-0.11212	0.108501	-102.068
69960	24/09/2018--14:34:00	27.23	0	-0.11212	0.108501	-102.068
70020	24/09/2018--14:35:00	27.24	0	-0.11212	0.108501	-102.068
70080	24/09/2018--14:36:00	27.25	0	-0.11212	0.108501	-102.068
70140	24/09/2018--14:37:00	27.25	0	-0.11212	0.108501	-102.068
70200	24/09/2018--14:38:00	27.26	0	-0.11212	0.108501	-102.068
70260	24/09/2018--14:39:00	27.26	0	-0.11212	0.108501	-102.068
70320	24/09/2018--14:40:00	27.28	0	-0.11212	0.108501	-102.068
70380	24/09/2018--14:41:00	27.28	0	-0.11212	0.0935449	-102.068
70440	24/09/2018--14:42:00	27.29	0	-0.11212	0.108501	-102.068
70500	24/09/2018--14:43:00	27.27	0	-0.11212	0.108501	-102.068
70560	24/09/2018--14:44:00	27.28	0	-0.11212	0.108501	-102.068
70620	24/09/2018--14:45:00	27.3	0	-0.11212	0.108501	-102.068
70680	24/09/2018--14:46:00	27.3	0	-0.11212	0.108501	-102.068
70740	24/09/2018--14:47:00	27.32	0	-0.11212	0.108501	-102.068
70800	24/09/2018--14:48:00	27.32	0	-0.11212	0.108501	-102.068
70860	24/09/2018--14:49:00	27.31	0	-0.11212	0.108501	-102.068
70920	24/09/2018--14:50:00	27.33	0	-0.11212	0.108501	-102.068
70980	24/09/2018--14:51:00	27.33	0	-0.11212	0.108501	-102.068
71040	24/09/2018--14:52:00	27.35	0	-0.11212	0.108501	-102.068
71100	24/09/2018--14:53:00	27.35	0	-0.11212	0.0935449	-102.068
71160	24/09/2018--14:54:00	27.36	0	-0.11212	0.108501	-102.068
71220	24/09/2018--14:55:00	27.36	0	-0.11212	0.108501	-102.068
71280	24/09/2018--14:56:00	27.37	0	-0.11212	0.108501	-102.068
71340	24/09/2018--14:57:00	27.36	0	-0.11212	0.108501	-102.068
71400	24/09/2018--14:58:00	27.4	0	-0.11212	0.108501	-102.068
71460	24/09/2018--14:59:00	27.41	0	-0.11212	0.108501	-102.068
71520	24/09/2018--15:00:00	27.41	0	-0.11212	0.108501	-102.068
71580	24/09/2018--15:01:00	27.42	0	-0.11212	0.108501	-102.068
71640	24/09/2018--15:02:00	27.44	0	-0.11212	0.108501	-102.068
71700	24/09/2018--15:03:00	27.4	0	-0.11212	0.108501	-102.068
71760	24/09/2018--15:04:00	27.43	0	-0.11212	0.108501	-102.068
71820	24/09/2018--15:05:00	27.44	0	-0.11212	0.108501	-102.068
71880	24/09/2018--15:06:00	27.45	0	-0.11212	0.108501	-102.068
71940	24/09/2018--15:07:00	27.45	0	-0.11212	0.108501	-102.068
72000	24/09/2018--15:08:00	27.45	0	-0.11212	0.108501	-102.068
72060	24/09/2018--15:09:00	27.47	0	-0.11212	0.108501	-102.068
72120	24/09/2018--15:10:00	27.46	0	-0.11212	0.108501	-102.068
72180	24/09/2018--15:11:00	27.47	0	-0.11212	0.108501	-102.068
72240	24/09/2018--15:12:00	27.5	0	-0.11212	0.108501	-102.068
72300	24/09/2018--15:13:00	27.48	0	-0.11212	0.108501	-102.068
72360	24/09/2018--15:14:00	27.49	0	-0.11212	0.108501	-102.068
72420	24/09/2018--15:15:00	27.5	0	-0.11212	0.108501	-102.068
72480	24/09/2018--15:16:00	27.5	0	-0.11212	0.108501	-102.068
72540	24/09/2018--15:17:00	27.5	0	-0.11212	0.108501	-102.068
72600	24/09/2018--15:18:00	27.52	0	-0.11212	0.0935449	-102.068
72660	24/09/2018--15:19:00	27.55	0	-0.11212	0.108501	-102.068
72720	24/09/2018--15:20:00	27.55	0	-0.11212	0.108501	-102.068
72780	24/09/2018--15:21:00	27.54	0	-0.11212	0.108501	-102.068
72840	24/09/2018--15:22:00	27.55	0	-0.11212	0.108501	-102.068
72900	24/09/2018--15:23:00	27.55	0	-0.11212	0.108501	-102.068
72960	24/09/2018--15:24:00	27.57	0	-0.11212	0.108501	-102.068
73020	24/09/2018--15:25:00	27.6	0	-0.11212	0.108501	-102.068
73080	24/09/2018--15:26:00	27.61	0	-0.11212	0.0935449	-102.068
73140	24/09/2018--15:27:00	27.62	0	-0.11212	0.108501	-102.068
73200	24/09/2018--15:28:00	27.63	0	-0.11212	0.108501	-102.068
73260	24/09/2018--15:29:00	27.64	0	-0.11212	0.0935449	-102.068
73320	24/09/2018--15:30:00	27.66	0	-0.11212	0.108501	-102.068
73380	24/09/2018--15:31:00	27.69	0	-0.11212	0.0935449	-102.068
73440	24/09/2018--15:32:00	27.7	0	-0.11212	0.108501	-102.068
73500	24/09/2018--15:33:00	27.71	0	-0.11212	0.108501	-102.068
73560	24/09/2018--15:34:00	27.74	0	-0.11212	0.108501	-102.068
73620	24/09/2018--15:35:00	27.76	0	-0.11212	0.108501	-102.068
73680	24/09/2018--15:36:00	27.76	0	-0.11212	0.0935449	-102.068
73740	24/09/2018--15:37:00	27.78	0	-0.11212	0.108501	-102.068
73800	24/09/2018--15:38:00	27.8	0	-0.11212	0.108501	-102.068
73860	24/09/2018--15:39:00	27.83	0	-0.11212	0.0935449	-102.068
73920	24/09/2018--15:40:00	27.84	0	-0.11212	0.0935449	-102.068
73980	24/09/2018--15:41:00	27.86	0	-0.11212	0.108501	-102.068
74040	24/09/2018--15:42:00	27.88	0	-0.11212	0.0935449	-102.068
74100	24/09/2018--15:43:00	27.89	0	-0.11212	0.108501	-102.068
74160	24/09/2018--15:44:00	27.91	0	-0.11212	0.0935449	-102.068
74220	24/09/2018--15:45:00	27.93	0	-0.11212	0.108501	-102.068
74280	24/09/2018--15:46:00	27.93	0	-0.11212	0.108501	-102.068
74340	24/09/2018--15:47:00	27.96	0	-0.11212	0.0935449	-102.068
74400	24/09/2018--15:48:00	27.97	0	-0.11212	0.108501	-102.068
74460	24/09/2018--15:49:00	28.01	0	-0.11212	0.108501	-102.068
74520	24/09/2018--15:50:00	28.02	0	-0.11212	0.108501	-102.068
74580	24/09/2018--15:51:00	28.04	0	-0.11212	0.108501	-102.068
74640	24/09/2018--15:52:00	28.07	0	-0.11212	0.108501	-102.068
74700	24/09/2018--15:53:00	28.08	0	-0.11212	0.108501	-102.068
74760	24/09/2018--15:54:00	28.1	0	-0.11212	0.0935449	-102.068
74820	24/09/2018--15:55:00	28.11	0	-0.11212	0.0935449	-102.068
74880	24/09/2018--15:56:00	28.13	0	-0.11212	0.108501	-102.068
74940	24/09/2018--15:57:00	28.14	0	-0.11212	0.108501	-102.068
75000	24/09/2018--15:58:00	28.15	0	-0.11212	0.108501	-102.068
75060	24/09/2018--15:59:00	28.18	0	-0.11212	0.108501	-102.068
75120	24/09/2018--16:00:00	28.18	0	-0.11212	0.108501	-102.068
75180	24/09/2018--16:01:00	28.2	0	-0.11212	0.0935449	-102.068
75240	24/09/2018--16:02:00	28.23	0	-0.11212	0.108501	-102.068
75300	24/09/2018--16:03:00	28.23	0	-0.11212	0.108501	-102.068
75360	24/09/2018--16:04:00	28.26	0	-0.11212	0.0935449	-102.068
75420	24/09/2018--16:05:00	28.27	0	-0.11212	0.108501	-102.068
75480	24/09/2018--16:06:00	28.27	0	-0.11212	0.108501	-102.068
75540	24/09/2018--16:07:00	28.29	0	-0.11212	0.108501	-102.068
75600	24/09/2018--16:08:00	28.3	0	-0.11212	0.108501	-102.068
75660	24/09/2018--16:09:00	28.32	0	-0.11212	0.108501	-102.068
75720	24/09/2018--16:10:00	28.36	0	-0.11212	0.108501	-102.068
75780	24/09/2018--16:11:00	28.36	0	-0.11212	0.108501	-102.068
75840	24/09/2018--16:12:00	28.38	0	-0.11212	0.0935449	-102.068
75900	24/09/2018--16:13:00	28.38	0	-0.11212	0.108501	-102.068
75960	24/09/2018--16:14:00	28.4	0	-0.11212	0.0935449	-102.068
76020	24/09/2018--16:15:00	28.42	0	-0.11212	0.108501	-102.068
76080	24/09/2018--16:16:00	28.42	0	-0.11212	0.108501	-102.068
76140	24/09/2018--16:17:00	28.44	0	-0.11212	0.108501	-102.068
76200	24/09/2018--16:18:00	28.44	0	-0.11212	0.108501	-102.068
76260	24/09/2018--16:19:00	28.46	0	-0.11212	0.108501	-102.068
76320	24/09/2018--16:20:00	28.5	0	-0.11212	0.108501	-102.068
76380	24/09/2018--16:21:00	28.49	0	-0.11212	0.108501	-102.068
76440	24/09/2018--16:22:00	28.52	0	-0.11212	0.108501	-102.068
76500	24/09/2018--16:23:00	28.52	0	-0.11212	0.108501	-102.068
76560	24/09/2018--16:24:00	28.54	0	-0.11212	0.108501	-102.068
76620	24/09/2018--16:25:00	28.54	0	-0.11212	0.108501	-102.068
76680	24/09/2018--16:26:00	28.55	0	-0.11212	0.0935449	-102.068
76740	24/09/2018--16:27:00	28.57	0	-0.11212	0.108501	-102.068
76800	24/09/2018--16:28:00	28.57	0	-0.11212	0.108501	-102.068
76860	24/09/2018--16:29:00	28.59	0	-0.11212	0.108501	-102.068
76920	24/09/2018--16:30:00	28.61	0	-0.11212	0.108501	-102.068
76980	24/09/2018--16:31:00	28.63	0	-0.11212	0.0935449	-102.068
77040	24/09/2018--16:32:00	28.63	0	-0.11212	0.108501	-102.068
77100	24/09/2018--16:33:00	28.63	0	-0.11212	0.0935449	-102.068
77160	24/09/2018--16:34:00	28.64	0	-0.11212	0.0935449	-102.068
77220	24/09/2018--16:35:00	28.66	0	-0.11212	0.108501	-102.068
77280	24/09/2018--16:36:00	28.66	0	-0.11212	0.108501	-102.068
77340	24/09/2018--16:37:00	28.66	0	-0.11212	0.0935449	-102.068
77400	24/09/2018--16:38:00	28.71	0	-0.11212	0.0935449	-102.068
77460	24/09/2018--16:39:00	28.7	0	-0.11212	0.108501	-102.068
77520	24/09/2018--16:40:00	28.71	0	-0.11212	0.0935449	-102.068
77580	24/09/2018--16:41:00	28.74	0	-0.11212	0.108501	-102.068
77640	24/09/2018--16:42:00	28.73	0	-0.11212	0.108501	-102.068
77700	24/09/2018--16:43:00	28.73	0	-0.11212	0.108501	-102.068
77760	24/09/2018--16:44:00	28.76	0	-0.11212	0.108501	-102.068
77820	24/09/2018--16:45:00	28.75	0	-0.11212	0.0935449	-102.068
77880	24/09/2018--16:46:00	28.79	0	-0.11212	0.0935449	-102.068
77940	24/09/2018--16:47:00	28.79	0	-0.11212	0.108501	-102.068
78000	24/09/2018--16:48:00	28.81	0	-0.11212	0.0935449	-102.068
78060	24/09/2018--16:49:00	28.8	0	-0.11212	0.0935449	-102.068
78120	24/09/2018--16:50:00	28.81	0	-0.11212	0.0935449	-103.563
78180	24/09/2018--16:51:00	28.81	0	-0.11212	0.0935449	-102.068
78240	24/09/2018--16:52:00	28.83	0	-0.11212	0.108501	-102.068
78300	24/09/2018--16:53:00	28.83	0	-0.11212	0.0935449	-102.068
78360	24/09/2018--16:54:00	28.84	0	-0.11212	0.108501	-102.068
78420	24/09/2018--16:55:00	28.86	0	-0.11212	0.0935449	-102.068
78480	24/09/2018--16:56:00	28.87	0	-0.11212	0.108501	-102.068
78540	24/09/2018--16:57:00	28.87	0	-0.11212	0.108501	-102.068
78600	24/09/2018--16:58:00	28.89	0	-0.11212	0.108501	-102.068
78660	24/09/2018--16:59:00	28.89	0	-0.11212	0.108501	-102.068
78720	24/09/2018--17:00:00	28.89	0	-0.11212	0.0935449	-102.068
78780	24/09/2018--17:01:00	28.91	0	-0.11212	0.0935449	-102.068
78840	24/09/2018--17:02:00	28.9	0	-0.11212	0.0935449	-102.068
78900	24/09/2018--17:03:00	28.91	0	-0.11212	0.0935449	-102.068
78960	24/09/2018--17:04:00	28.93	0	-0.11212	0.108501	-102.068
79020	24/09/2018--17:05:00	28.94	0	-0.11212	0.108501	-102.068
79080	24/09/2018--17:06:00	28.93	0	-0.11212	0.0935449	-102.068
79140	24/09/2018--17:07:00	28.96	0	-0.11212	0.108501	-102.068
79200	24/09/2018--17:08:00	28.95	0	-0.11212	0.0935449	-102.068
79260	24/09/2018--17:09:00	28.98	0	-0.11212	0.108501	-102.068
79320	24/09/2018--17:10:00	28.97	0	-0.11212	0.0935449	-102.068
79380	24/09/2018--17:11:00	28.98	0	-0.11212	0.0935449	-102.068
79440	24/09/2018--17:12:00	29	0	-0.11212	0.0935449	-102.068
79500	24/09/2018--17:13:00	29.01	0	-0.11212	0.0935449	-102.068
79560	24/09/2018--17:14:00	29.01	0	-0.11212	0.0935449	-102.068
79620	24/09/2018--17:15:00	29.02	0	-0.11212	0.0935449	-102.068
79680	24/09/2018--17:16:00	29.04	0	-0.11212	0.0935449	-102.068
79740	24/09/2018--17:17:00	29.02	0	-0.11212	0.108501	-102.068
79800	24/09/2018--17:18:00	29.04	0	-0.11212	0.108501	-102.068
79860	24/09/2018--17:19:00	29.04	0	-0.11212	0.108501	-102.068
79920	24/09/2018--17:20:00	29.04	0	-0.11212	0.108501	-102.068
79980	24/09/2018--17:21:00	29.05	0	-0.11212	0.108501	-102.068
80040	24/09/2018--17:22:00	29.05	0	-0.11212	0.0935449	-102.068
80100	24/09/2018--17:23:00	29.09	0	-0.11212	0.0935449	-102.068
80160	24/09/2018--17:24:00	29.08	0	-0.11212	0.108501	-102.068
80220	24/09/2018--17:25:00	29.08	0	-0.11212	0.108501	-102.068
80280	24/09/2018--17:26:00	29.11	0	-0.11212	0.108501	-102.068
80340	24/09/2018--17:27:00	29.09	2	-0.11212	0.108501	-102.068
80400	24/09/2018--17:28:00	29.1	3	-0.127503	0.0785885	-102.068
80460	24/09/2018--17:29:00	29.11	0	-0.127503	0.0785885	-102.068
80520	24/09/2018--17:30:00	29.11	0	-0.127503	0.0785885	-102.068
80580	24/09/2018--17:31:00	29.1	0	-0.127503	0.0785885	-102.068
80640	24/09/2018--17:32:00	29.11	0	-0.127503	0.0785885	-102.068
80700	24/09/2018--17:33:00	29.11	0	-0.127503	0.0785885	-102.068
80760	24/09/2018--17:34:00	29.11	0	-0.127503	0.0785885	-102.068
80820	24/09/2018--17:35:00	29.11	0	-0.127503	0.0785885	-102.068
80880	24/09/2018--17:36:00	29.1	0	-0.127503	0.0785885	-102.068
80940	24/09/2018--17:37:00	29.08	0	-0.127503	0.0785885	-102.068
81000	24/09/2018--17:38:00	29.07	0	-0.127503	0.0785885	-102.068
81060	24/09/2018--17:39:00	29.05	0	-0.127503	0.0785885	-102.068
81120	24/09/2018--17:40:00	29.01	0	-0.127503	0.0785885	-102.068
81180	24/09/2018--17:41:00	29	0	-0.127503	0.0785885	-102.068
81240	24/09/2018--17:42:00	28.98	0	-0.127503	0.0785885	-102.068
81300	24/09/2018--17:43:00	28.95	8	-0.11212	0.138414	-102.068
81360	24/09/2018--17:44:00	28.93	0	-0.11212	0.138414	-100.573
81420	24/09/2018--17:45:00	28.93	0	-0.11212	0.138414	-102.068
81480	24/09/2018--17:46:00	28.89	0	-0.11212	0.138414	-102.068
81540	24/09/2018--17:47:00	28.88	0	-0.11212	0.138414	-102.068
81600	24/09/2018--17:48:00	28.88	0	-0.11212	0.138414	-102.068
81660	24/09/2018--17:49:00	28.86	0	-0.11212	0.15337	-102.068
81720	24/09/2018--17:50:00	28.86	0	-0.11212	0.15337	-102.068
81780	24/09/2018--17:51:00	28.83	0	-0.11212	0.15337	-102.068
81840	24/09/2018--17:52:00	28.85	0	-0.11212	0.15337	-102.068
81900	24/09/2018--17:53:00	28.84	0	-0.11212	0.15337	-102.068
81960	24/09/2018--17:54:00	28.82	0	-0.11212	0.138414	-102.068
82020	24/09/2018--17:55:00	28.81	0	-0.11212	0.138414	-102.068
82080	24/09/2018--17:56:00	28.83	0	-0.11212	0.138414	-102.068
82140	24/09/2018--17:57:00	28.8	0	-0.11212	0.15337	-102.068
82200	24/09/2018--17:58:00	28.81	0	-0.127503	0.0636321	-102.068
82260	24/09/2018--17:59:00	28.79	3	-0.173653	0.15337	-100.573
82320	24/09/2018--18:00:00	28.79	0	-0.189036	0.15337	-100.573
82380	24/09/2018--18:01:00	28.79	0	-0.189036	0.168327	-100.573
82440	24/09/2018--18:02:00	28.76	0	-0.173653	0.168327	-100.573
82500	24/09/2018--18:03:00	28.78	0	-0.11212	0.108501	-102.068
82560	24/09/2018--18:04:00	28.74	0	-0.127503	0.108501	-102.068
82620	24/09/2018--18:05:00	28.71	0	-0.127503	0.108501	-102.068
82680	24/09/2018--18:06:00	28.72	0	-0.127503	0.108501	-102.068
82740	24/09/2018--18:07:00	28.69	0	-0.127503	0.108501	-102.068
82800	24/09/2018--18:08:00	28.69	0	-0.142887	0.123458	-102.068
82860	24/09/2018--18:09:00	28.65	0	-0.142887	0.123458	-102.068
82920	24/09/2018--18:10:00	28.65	0	-0.127503	0.138414	-102.068
82980	24/09/2018--18:11:00	28.63	0	-0.142887	0.123458	-102.068
83040	24/09/2018--18:12:00	28.61	0	-0.142887	0.123458	-102.068
83100	24/09/2018--18:13:00	28.59	0	-0.142887	0.123458	-102.068
83160	24/09/2018--18:14:00	28.58	0	-0.142887	0.123458	-102.068
83220	24/09/2018--18:15:00	28.57	0	-0.142887	0.0935449	-102.068
83280	24/09/2018--18:16:00	28.57	0	-0.127503	0.0935449	-102.068
83340	24/09/2018--18:17:00	28.53	0	-0.127503	0.0785885	-102.068
83400	24/09/2018--18:18:00	28.52	0	-0.127503	0.0935449	-102.068
83460	24/09/2018--18:19:00	28.51	0	-0.142887	0.0935449	-102.068
83520	24/09/2018--18:20:00	28.48	0	-0.127503	0.0785885	-102.068
83580	24/09/2018--18:21:00	28.48	0	-0.142887	0.0935449	-102.068
83640	24/09/2018--18:22:00	28.47	0	-0.142887	0.0785885	-102.068
83700	24/09/2018--18:23:00	28.46	0	-0.127503	0.0935449	-102.068
83760	24/09/2018--18:24:00	28.45	0	-0.127503	0.0935449	-102.068
83820	24/09/2018--18:25:00	28.44	0	-0.142887	0.0935449	-102.068
83880	24/09/2018--18:26:00	28.41	0	-0.127503	0.0935449	-102.068
83940	24/09/2018--18:27:00	28.41	0	-0.127503	0.0785885	-102.068
84000	24/09/2018--18:28:00	28.39	0	-0.127503	0.0785885	-102.068
84060	24/09/2018--18:29:00	28.36	0	-0.127503	0.0785885	-102.068
84120	24/09/2018--18:30:00	28.36	0	-0.127503	0.0785885	-102.068
84180	24/09/2018--18:31:00	28.34	0	-0.127503	0.0935449	-102.068
84240	24/09/2018--18:32:00	28.33	0	-0.127503	0.0785885	-102.068
84300	24/09/2018--18:33:00	28.32	0	-0.127503	0.0935449	-102.068
84360	24/09/2018--18:34:00	28.31	0	-0.127503	0.0785885	-102.068
84420	24/09/2018--18:35:00	28.28	0	-0.127503	0.0935449	-102.068
84480	24/09/2018--18:36:00	28.29	0	-0.127503	0.0785885	-102.068
84540	24/09/2018--18:37:00	28.27	0	-0.127503	0.0935449	-102.068
84600	24/09/2018--18:38:00	28.27	0	-0.127503	0.0935449	-102.068
84660	24/09/2018--18:39:00	28.24	0	-0.127503	0.0935449	-102.068
84720	24/09/2018--18:40:00	28.23	0	-0.127503	0.0935449	-102.068
84780	24/09/2018--18:41:00	28.21	0	-0.127503	0.0785885	-102.068
84840	24/09/2018--18:42:00	28.2	0	-0.127503	0.0785885	-102.068
84900	24/09/2018--18:43:00	28.17	0	-0.127503	0.0785885	-102.068
84960	24/09/2018--18:44:00	28.19	0	-0.127503	0.0785885	-102.068
85020	24/09/2018--18:45:00	28.16	0	-0.142887	0.0785885	-103.563
85080	24/09/2018--18:46:00	28.14	0	-0.127503	0.0935449	-102.068
85140	24/09/2018--18:47:00	28.14	0	-0.127503	0.0935449	-102.068
85200	24/09/2018--18:48:00	28.12	0	-0.127503	0.0935449	-102.068
85260	24/09/2018--18:49:00	28.12	0	-0.127503	0.0935449	-102.068
85320	24/09/2018--18:50:00	28.09	0	-0.127503	0.0935449	-102.068
85380	24/09/2018--18:51:00	28.08	0	-0.127503	0.0935449	-102.068
85440	24/09/2018--18:52:00	28.07	0	-0.127503	0.0935449	-102.068
85500	24/09/2018--18:53:00	28.07	0	-0.127503	0.0935449	-102.068
85560	24/09/2018--18:54:00	28.03	0	-0.127503	0.0785885	-102.068
85620	24/09/2018--18:55:00	28.05	0	-0.127503	0.0785885	-102.068
85680	24/09/2018--18:56:00	28.04	0	-0.127503	0.0935449	-102.068
85740	24/09/2018--18:57:00	28.02	0	-0.127503	0.0935449	-102.068
85800	24/09/2018--18:58:00	28.01	0	-0.127503	0.0785885	-102.068
85860	24/09/2018--18:59:00	28	0	-0.127503	0.0785885	-102.068
85920	24/09/2018--19:00:00	27.99	0	-0.127503	0.0935449	-102.068
85980	24/09/2018--19:01:00	27.98	0	-0.127503	0.0935449	-102.068
86040	24/09/2018--19:02:00	27.96	0	-0.127503	0.0935449	-102.068
86100	24/09/2018--19:03:00	27.97	0	-0.127503	0.0785885	-102.068
86160	24/09/2018--19:04:00	27.95	0	-0.127503	0.0935449	-102.068
86220	24/09/2018--19:05:00	27.95	0	-0.127503	0.0785885	-102.068
86280	24/09/2018--19:06:00	27.94	0	-0.127503	0.0785885	-102.068
86340	24/09/2018--19:07:00	27.93	0	-0.127503	0.0785885	-102.068
86400	24/09/2018--19:08:00	27.91	0	-0.127503	0.0785885	-103.563
86460	24/09/2018--19:09:00	27.91	0	-0.127503	0.0935449	-102.068
86520	24/09/2018--19:10:00	27.92	0	-0.127503	0.0935449	-102.068
86580	24/09/2018--19:11:00	27.89	0	-0.127503	0.0935449	-102.068
86640	24/09/2018--19:12:00	27.89	0	-0.127503	0.0785885	-102.068
86700	24/09/2018--19:13:00	27.88	0	-0.127503	0.0785885	-102.068
86760	24/09/2018--19:14:00	27.88	0	-0.127503	0.0785885	-102.068
86820	24/09/2018--19:15:00	27.87	0	-0.127503	0.0785885	-102.068
86880	24/09/2018--19:16:00	27.87	0	-0.127503	0.0935449	-102.068
86940	24/09/2018--19:17:00	27.84	0	-0.127503	0.0935449	-102.068
87000	24/09/2018--19:18:00	27.84	0	-0.127503	0.0935449	-102.068
87060	24/09/2018--19:19:00	27.83	0	-0.127503	0.0935449	-102.068
87120	24/09/2018--19:20:00	27.83	0	-0.127503	0.0785885	-102.068
87180	24/09/2018--19:21:00	27.81	0	-0.127503	0.0935449	-102.068
87240	24/09/2018--19:22:00	27.8	0	-0.127503	0.0785885	-102.068
87300	24/09/2018--19:23:00	27.79	0	-0.127503	0.0935449	-102.068
87360	24/09/2018--19:24:00	27.77	0	-0.127503	0.0935449	-102.068
87420	24/09/2018--19:25:00	27.77	0	-0.127503	0.0935449	-102.068
87480	24/09/2018--19:26:00	27.77	0	-0.127503	0.0785885	-102.068
87540	24/09/2018--19:27:00	27.75	0	-0.127503	0.0935449	-102.068
87600	24/09/2018--19:28:00	27.76	0	-0.142887	0.0785885	-102.068
87660	24/09/2018--19:29:00	27.75	0	-0.127503	0.0785885	-102.068
87720	24/09/2018--19:30:00	27.71	0	-0.127503	0.0785885	-102.068
87780	24/09/2018--19:31:00	27.7	0	-0.127503	0.0785885	-102.068
87840	24/09/2018--19:32:00	27.71	0	-0.127503	0.0785885	-102.068
87900	24/09/2018--19:33:00	27.7	0	-0.127503	0.0785885	-102.068
87960	24/09/2018--19:34:00	27.68	0	-0.127503	0.0785885	-102.068
88020	24/09/2018--19:35:00	27.68	0	-0.127503	0.0785885	-102.068
88080	24/09/2018--19:36:00	27.66	0	-0.127503	0.0785885	-102.068
88140	24/09/2018--19:37:00	27.65	0	-0.127503	0.0935449	-102.068
88200	24/09/2018--19:38:00	27.65	0	-0.127503	0.0935449	-102.068
88260	24/09/2018--19:39:00	27.64	0	-0.127503	0.0785885	-102.068
88320	24/09/2018--19:40:00	27.64	0	-0.127503	0.0935449	-103.563
88380	24/09/2018--19:41:00	27.61	0	-0.127503	0.0935449	-102.068
88440	24/09/2018--19:42:00	27.61	0	-0.127503	0.0785885	-102.068
88500	24/09/2018--19:43:00	27.59	0	-0.127503	0.0935449	-102.068
88560	24/09/2018--19:44:00	27.59	0	-0.127503	0.0785885	-102.068
88620	24/09/2018--19:45:00	27.58	0	-0.127503	0.0935449	-102.068
88680	24/09/2018--19:46:00	27.58	0	-0.127503	0.0935449	-102.068
88740	24/09/2018--19:47:00	27.57	0	-0.127503	0.0935449	-102.068
88800	24/09/2018--19:48:00	27.56	0	-0.127503	0.0935449	-102.068
88860	24/09/2018--19:49:00	27.54	1	-0.127503	0.0785885	-102.068
88920	24/09/2018--19:50:00	27.53	0	-0.127503	0.0935449	-102.068
88980	24/09/2018--19:51:00	27.52	0	-0.127503	0.0935449	-102.068
89040	24/09/2018--19:52:00	27.51	0	-0.127503	0.0935449	-103.563
89100	24/09/2018--19:53:00	27.51	0	-0.127503	0.0785885	-102.068
89160	24/09/2018--19:54:00	27.49	0	-0.127503	0.0785885	-102.068
89220	24/09/2018--19:55:00	27.5	0	-0.127503	0.0785885	-102.068
89280	24/09/2018--19:56:00	27.48	0	-0.127503	0.0935449	-102.068
89340	24/09/2018--19:57:00	27.48	0	-0.127503	0.0785885	-102.068
89400	24/09/2018--19:58:00	27.48	0	-0.127503	0.0785885	-102.068
89460	24/09/2018--19:59:00	27.47	0	-0.127503	0.0785885	-102.068
89520	24/09/2018--20:00:00	27.46	0	-0.127503	0.0785885	-102.068
89580	24/09/2018--20:01:00	27.46	0	-0.127503	0.0785885	-102.068
89640	24/09/2018--20:02:00	27.46	0	-0.127503	0.0935449	-102.068
89700	24/09/2018--20:03:00	27.45	0	-0.127503	0.0785885	-102.068
89760	24/09/2018--20:04:00	27.45	0	-0.127503	0.0785885	-102.068
89820	24/09/2018--20:05:00	27.46	0	-0.127503	0.0935449	-102.068
89880	24/09/2018--20:06:00	27.46	0	-0.127503	0.0785885	-102.068
89940	24/09/2018--20:07:00	27.45	0	-0.127503	0.0935449	-102.068
90000	24/09/2018--20:08:00	27.47	0	-0.127503	0.0785885	-102.068
90060	24/09/2018--20:09:00	27.47	0	-0.127503	0.0785885	-102.068
90120	24/09/2018--20:10:00	27.45	0	-0.127503	0.0935449	-102.068
90180	24/09/2018--20:11:00	27.46	0	-0.127503	0.0935449	-102.068
90240	24/09/2018--20:12:00	27.45	0	-0.127503	0.0785885	-102.068
90300	24/09/2018--20:13:00	27.45	0	-0.127503	0.0935449	-102.068
90360	24/09/2018--20:14:00	27.45	0	-0.127503	0.0935449	-102.068
90420	24/09/2018--20:15:00	27.46	0	-0.127503	0.0785885	-102.068
90480	24/09/2018--20:16:00	27.45	0	-0.127503	0.0785885	-102.068
90540	24/09/2018--20:17:00	27.48	0	-0.127503	0.0785885	-102.068
90600	24/09/2018--20:18:00	27.47	0	-0.127503	0.0785885	-102.068
90660	24/09/2018--20:19:00	27.46	0	-0.127503	0.0935449	-102.068
90720	24/09/2018--20:20:00	27.47	0	-0.127503	0.0785885	-102.068
90780	24/09/2018--20:21:00	27.47	0	-0.127503	0.0935449	-102.068
90840	24/09/2018--20:22:00	27.48	0	-0.127503	0.0935449	-102.068
90900	24/09/2018--20:23:00	27.48	0	-0.127503	0.0935449	-102.068
90960	24/09/2018--20:24:00	27.48	0	-0.127503	0.0935449	-102.068
91020	24/09/2018--20:25:00	27.5	0	-0.127503	0.0785885	-102.068
91080	24/09/2018--20:26:00	27.48	0	-0.127503	0.0935449	-102.068
91140	24/09/2018--20:27:00	27.48	0	-0.127503	0.0935449	-102.068
91200	24/09/2018--20:28:00	27.5	0	-0.127503	0.0785885	-102.068
91260	24/09/2018--20:29:00	27.5	0	-0.127503	0.0935449	-102.068
91320	24/09/2018--20:30:00	27.5	0	-0.127503	0.0785885	-102.068
91380	24/09/2018--20:31:00	27.5	0	-0.127503	0.0785885	-102.068
91440	24/09/2018--20:32:00	27.5	0	-0.127503	0.0935449	-102.068
91500	24/09/2018--20:33:00	27.51	0	-0.127503	0.0785885	-102.068
91560	24/09/2018--20:34:00	27.52	0	-0.127503	0.0935449	-102.068
91620	24/09/2018--20:35:00	27.54	0	-0.127503	0.0785885	-102.068
91680	24/09/2018--20:36:00	27.52	0	-0.127503	0.0785885	-102.068
91740	24/09/2018--20:37:00	27.53	0	-0.127503	0.0785885	-102.068
91800	24/09/2018--20:38:00	27.54	0	-0.127503	0.0785885	-102.068
91860	24/09/2018--20:39:00	27.55	0	-0.127503	0.0935449	-102.068
91920	24/09/2018--20:40:00	27.55	0	-0.127503	0.0935449	-102.068
91980	24/09/2018--20:41:00	27.55	0	-0.127503	0.0785885	-102.068
92040	24/09/2018--20:42:00	27.56	0	-0.127503	0.0935449	-102.068
92100	24/09/2018--20:43:00	27.57	0	-0.127503	0.0935449	-102.068
92160	24/09/2018--20:44:00	27.56	0	-0.127503	0.0935449	-103.563
92220	24/09/2018--20:45:00	27.57	0	-0.127503	0.0935449	-102.068
92280	24/09/2018--20:46:00	27.57	0	-0.127503	0.0785885	-102.068
92340	24/09/2018--20:47:00	27.57	0	-0.127503	0.0935449	-102.068
92400	24/09/2018--20:48:00	27.58	0	-0.127503	0.0935449	-102.068
92460	24/09/2018--20:49:00	27.74	88	0.0263297	0.0935449	-102.068
92520	24/09/2018--20:50:00	28.2	158	-0.0198202	0.0187629	-103.563
92580	24/09/2018--20:51:00	28.52	0	-0.0198202	0.0187629	-103.563
92640	24/09/2018--20:52:00	28.78	0	-0.0198202	0.0187629	-103.563
92700	24/09/2018--20:53:00	28.99	0	-0.0198202	0.0187629	-103.563
92760	24/09/2018--20:54:00	29.15	0	-0.0198202	0.0337193	-103.563
92820	24/09/2018--20:55:00	29.29	0	-0.0198202	0.0187629	-103.563
92880	24/09/2018--20:56:00	29.39	0	-0.0198202	0.0187629	-103.563
92940	24/09/2018--20:57:00	29.48	0	-0.0198202	0.0187629	-102.068
93000	24/09/2018--20:58:00	29.53	0	-0.0198202	0.0187629	-103.563
93060	24/09/2018--20:59:00	29.59	0	-0.0198202	0.0187629	-103.563
93120	24/09/2018--21:00:00	29.61	0	-0.0198202	0.0187629	-103.563
93180	24/09/2018--21:01:00	29.68	0	-0.0198202	0.0187629	-103.563
93240	24/09/2018--21:02:00	29.7	0	-0.0198202	0.0337193	-103.563
93300	24/09/2018--21:03:00	29.73	0	-0.0198202	0.0187629	-103.563
93360	24/09/2018--21:04:00	29.73	0	-0.0198202	0.0187629	-103.563
93420	24/09/2018--21:05:00	29.71	0	-0.0198202	0.0187629	-103.563
93480	24/09/2018--21:06:00	29.72	0	-0.0198202	0.0337193	-103.563
93540	24/09/2018--21:07:00	29.69	0	-0.0198202	0.0187629	-102.068
93600	24/09/2018--21:08:00	29.67	0	-0.0198202	0.0337193	-102.068
93660	24/09/2018--21:09:00	29.68	0	-0.0198202	0.0187629	-102.068
93720	24/09/2018--21:10:00	29.67	0	-0.0198202	0.0337193	-103.563
93780	24/09/2018--21:11:00	29.68	0	-0.0198202	0.0187629	-103.563
93840	24/09/2018--21:12:00	29.67	0	-0.0198202	0.0187629	-103.563
93900	24/09/2018--21:13:00	29.66	0	-0.0198202	0.0187629	-103.563
93960	24/09/2018--21:14:00	29.68	5	-0.0198202	0.0187629	-103.563
94020	24/09/2018--21:15:00	29.69	0	-0.0198202	0.0337193	-103.563
94080	24/09/2018--21:16:00	29.67	0	-0.0198202	0.0187629	-103.563
94140	24/09/2018--21:17:00	29.67	0	-0.0198202	0.0337193	-103.563
94200	24/09/2018--21:18:00	29.68	0	-0.0198202	0.0337193	-103.563
94260	24/09/2018--21:19:00	29.68	0	-0.0198202	0.0187629	-103.563
94320	24/09/2018--21:20:00	29.7	0	-0.0198202	0.0337193	-103.563
94380	24/09/2018--21:21:00	29.71	0	-0.0198202	0.0337193	-103.563
94440	24/09/2018--21:22:00	29.72	0	-0.0198202	0.0187629	-103.563
94500	24/09/2018--21:23:00	29.75	0	-0.0198202	0.0337193	-102.068
94560	24/09/2018--21:24:00	29.81	86	0.472445	0.0935449	-0.930984
94620	24/09/2018--21:25:00	29.68	123	-0.0198202	-0.0410626	-103.563
94680	24/09/2018--21:26:00	29.46	6	-0.0505868	-0.0410626	-103.563
94740	24/09/2018--21:27:00	29.6	515	-0.173653	0.916146	-0.0190599
94800	24/09/2018--21:28:00	29.84	98	-0.127503	0.946059	0.0108393
94860	24/09/2018--21:29:00	29.98	440	-0.358253	0.916146	-0.273203
94920	24/09/2018--21:30:00	29.95	2	-0.327486	0.90119	-0.318051
94980	24/09/2018--21:31:00	29.96	57	-0.142887	0.36276	-0.960883
95040	24/09/2018--21:32:00	30.15	54	-0.00443693	0.587106	-0.901085
95100	24/09/2018--21:33:00	30.42	304	-0.15827	0.990928	0.0257888
95160	24/09/2018--21:34:00	30.67	346	-0.173653	102.084	0.0706376
95220	24/09/2018--21:35:00	30.68	304	-0.0659701	0.975972	-0.258253
95280	24/09/2018--21:36:00	30.69	169	-0.20442	0.931103	0.279932
95340	24/09/2018--21:37:00	30.73	446	-0.20442	0.931103	0.0257888
95400	24/09/2018--21:38:00	30.75	306	-0.281336	0.975972	0.0257888
95460	24/09/2018--21:39:00	30.85	106	-0.235186	0.975972	-0.048959
95520	24/09/2018--21:40:00	30.98	92	-0.235186	0.975972	0.055688
95580	24/09/2018--21:41:00	30.94	367	-0.20442	10.358	-0.198455
95640	24/09/2018--21:42:00	31.16	0	-0.265953	0.916146	-0.347951
95700	24/09/2018--21:43:00	31.45	1	-0.219803	0.931103	-0.318051
95760	24/09/2018--21:44:00	31.72	0	-0.219803	0.931103	-0.347951
95820	24/09/2018--21:45:00	31.96	0	-0.219803	0.931103	-0.333001
95880	24/09/2018--21:46:00	32.14	19	-0.15827	0.961015	-0.273203
95940	24/09/2018--21:47:00	32.34	0	-0.142887	0.946059	-0.333001
96000	24/09/2018--21:48:00	32.46	19	-0.15827	0.916146	0.369629
96060	24/09/2018--21:49:00	32.69	0	-0.142887	0.916146	0.384579
96120	24/09/2018--21:50:00	32.86	4	-0.142887	0.73667	-0.72169
96180	24/09/2018--21:51:00	32.91	81	-0.0505868	0.826408	0.563974
96240	24/09/2018--21:52:00	33	10	0.0570962	0.826408	0.549024
96300	24/09/2018--21:53:00	33.03	17	-0.11212	0.766582	0.623772
96360	24/09/2018--21:54:00	33.05	10	-0.0198202	0.781539	0.608822
96420	24/09/2018--21:55:00	33.09	7	0.0570962	0.811452	0.578923
96480	24/09/2018--21:56:00	33	7	-0.0967367	0.990928	0.0706376
96540	24/09/2018--21:57:00	32.95	15	-0.373636	0.721713	0.549024
96600	24/09/2018--21:58:00	32.96	10	-0.235186	0.766582	0.563974
96660	24/09/2018--21:59:00	33.07	7	-0.342869	0.676844	0.638721
96720	24/09/2018--22:00:00	33.18	1	-0.25057	0.751626	0.608822
96780	24/09/2018--22:01:00	33.19	0	-0.219803	0.751626	0.593873
96840	24/09/2018--22:02:00	33.16	0	-0.235186	0.751626	0.593873
96900	24/09/2018--22:03:00	33.18	0	-0.25057	0.73667	0.608822
96960	24/09/2018--22:04:00	33.22	0	-0.235186	0.721713	0.623772
97020	24/09/2018--22:05:00	33.19	0	0.180163	0.990928	-0.228354
97080	24/09/2018--22:06:00	33.07	50	-0.25057	0.602062	0.743368
97140	24/09/2018--22:07:00	33.1	4	-0.29672	0.587106	0.728419
97200	24/09/2018--22:08:00	33.19	9	-0.573619	0.587106	0.534074
97260	24/09/2018--22:09:00	32.91	2	-0.465936	0.781539	0.384579
97320	24/09/2018--22:10:00	32.6	1	-0.419786	0.811452	0.354679
97380	24/09/2018--22:11:00	32.33	3	-0.20442	0.961015	0.235083
97440	24/09/2018--22:12:00	32.13	0	-0.11212	0.961015	0.279932
97500	24/09/2018--22:13:00	31.97	6	-0.419786	0.631975	-0.676841
97560	24/09/2018--22:14:00	31.8	1	-0.312103	0.751626	-0.617043
97620	24/09/2018--22:15:00	31.68	0	-0.327486	0.73667	-0.631992
97680	24/09/2018--22:16:00	31.55	0	-0.373636	0.721713	-0.617043
97740	24/09/2018--22:17:00	31.45	6	-0.589002	0.6918	-0.318051
97800	24/09/2018--22:18:00	31.34	33	-0.235186	0.856321	-0.497446
97860	24/09/2018--22:19:00	31.27	0	-0.235186	0.856321	-0.497446
97920	24/09/2018--22:20:00	31.22	0	-0.265953	0.856321	-0.482497
97980	24/09/2018--22:21:00	31.14	0	-0.327486	0.856321	-0.452598
98040	24/09/2018--22:22:00	31.12	0	-0.327486	0.856321	-0.452598
98100	24/09/2018--22:23:00	31.11	1	-0.265953	0.90119	-0.37785
98160	24/09/2018--22:24:00	31.17	0	-0.327486	0.886234	-0.3629
98220	24/09/2018--22:25:00	31.3	2	-0.342869	0.90119	-0.303102
98280	24/09/2018--22:26:00	31.5	0	-0.435169	0.871277	-0.258253
98340	24/09/2018--22:27:00	31.68	0	-0.450552	0.856321	-0.243304
98400	24/09/2018--22:28:00	31.81	0	-0.189036	0.931103	-0.37785
98460	24/09/2018--22:29:00	32.13	5	-0.281336	0.661888	-0.751589
98520	24/09/2018--22:30:00	32.38	0	-0.281336	0.661888	-0.72169
98580	24/09/2018--22:31:00	32.53	0	-0.281336	0.661888	-0.70674
98640	24/09/2018--22:32:00	32.65	0	-0.312103	0.676844	-0.70674
98700	24/09/2018--22:33:00	32.64	115	-0.0352035	0.826408	-0.422698
98760	24/09/2018--22:34:00	32.28	2	-0.0813534	0.886234	-0.512396
98820	24/09/2018--22:35:00	31.95	41	0.503212	0.811452	0.294881
98880	24/09/2018--22:36:00	31.68	10	0.0263297	0.90119	0.429427
98940	24/09/2018--22:37:00	31.49	0	0.0878628	0.871277	0.489226
99000	24/09/2018--22:38:00	31.37	0	0.0878628	0.871277	0.489226
99060	24/09/2018--22:39:00	31.25	0	0.103246	0.871277	0.489226
99120	24/09/2018--22:40:00	31.2	0	0.118629	0.871277	0.474276
99180	24/09/2018--22:41:00	31.11	9	0.164779	0.886234	0.444377
99240	24/09/2018--22:42:00	30.91	0	0.0724795	0.916146	0.384579
99300	24/09/2018--22:43:00	30.72	1	0.149396	0.90119	0.444377
99360	24/09/2018--22:44:00	30.61	25	0.0878628	0.916146	0.444377
99420	24/09/2018--22:45:00	30.52	1	0.0570962	0.90119	0.444377
99480	24/09/2018--22:46:00	30.48	0	0.103246	0.886234	0.459327
99540	24/09/2018--22:47:00	30.46	0	0.149396	0.90119	0.414478
99600	24/09/2018--22:48:00	30.47	6	0.149396	0.946059	0.309831
99660	24/09/2018--22:49:00	30.55	28	0.134013	0.990928	0.115486
99720	24/09/2018--22:50:00	30.65	6	0.134013	0.975972	0.205184
99780	24/09/2018--22:51:00	30.86	80	0.0724795	0.437542	0.68357
99840	24/09/2018--22:52:00	31.18	32	-0.0352035	0.946059	0.33973
99900	24/09/2018--22:53:00	31.43	0	-0.0198202	0.961015	0.309831
99960	24/09/2018--22:54:00	31.64	32	-0.0352035	0.961015	0.279932
100020	24/09/2018--22:55:00	31.79	3	-0.0198202	0.916146	0.414478
100080	24/09/2018--22:56:00	31.87	0	-0.0198202	0.916146	0.384579
100140	24/09/2018--22:57:00	31.96	10	0.041713	108.067	0.294881
100200	24/09/2018--22:58:00	32.05	33	0.164779	0.886234	0.384579
100260	24/09/2018--22:59:00	32.07	2	0.0878628	0.931103	0.33973
100320	24/09/2018--23:00:00	32.12	0	0.149396	0.946059	0.294881
100380	24/09/2018--23:01:00	32.22	15	0.134013	0.946059	0.309831
100440	24/09/2018--23:02:00	32.26	0	0.134013	0.946059	0.309831
100500	24/09/2018--23:03:00	32.31	0	0.134013	0.946059	0.32478
100560	24/09/2018--23:04:00	32.36	0	0.134013	0.931103	0.33973
100620	24/09/2018--23:05:00	32.4	0	0.134013	0.931103	0.354679
100680	24/09/2018--23:06:00	32.43	0	0.149396	0.931103	0.354679
100740	24/09/2018--23:07:00	32.46	0	0.149396	0.931103	0.354679
100800	24/09/2018--23:08:00	32.48	0	0.180163	0.916146	0.369629
100860	24/09/2018--23:09:00	32.51	6	0.149396	100.588	0.0407384
100920	24/09/2018--23:10:00	32.48	17	0.333996	0.452498	-0.856236
100980	24/09/2018--23:11:00	32.63	0	0.333996	0.422585	-0.886135
101040	24/09/2018--23:12:00	33.03	1	0.395529	0.482411	-0.826337
101100	24/09/2018--23:13:00	33.38	0	0.349379	0.407629	-0.871186
101160	24/09/2018--23:14:00	33.57	0	0.349379	0.422585	-0.886135
101220	24/09/2018--23:15:00	33.71	0	0.349379	0.407629	-0.871186
101280	24/09/2018--23:16:00	33.84	0	0.349379	0.392673	-0.886135
101340	24/09/2018--23:17:00	33.96	0	0.349379	0.407629	-0.886135
101400	24/09/2018--23:18:00	34.05	0	0.349379	0.392673	-0.871186
101460	24/09/2018--23:19:00	34.15	0	0.349379	0.407629	-0.886135
101520	24/09/2018--23:20:00	34.23	1	0.380145	0.422585	-0.856236
101580	24/09/2018--23:21:00	34.26	0	0.380145	0.437542	-0.856236
101640	24/09/2018--23:22:00	34.29	3	0.380145	0.422585	-0.856236
101700	24/09/2018--23:23:00	34.28	3	0.272462	0.36276	-0.930984
101760	24/09/2018--23:24:00	34.15	41	0.103246	0.332847	-0.975833
101820	24/09/2018--23:25:00	33.89	127	-0.0198202	0.961015	0.264982
101880	24/09/2018--23:26:00	33.86	0	-0.0198202	0.961015	0.279932
101940	24/09/2018--23:27:00	34.03	17	-0.0967367	0.961015	0.264982
102000	24/09/2018--23:28:00	34.28	9	0.103246	0.961015	0.220133
102060	24/09/2018--23:29:00	34.36	2	0.149396	0.975972	0.235083
102120	24/09/2018--23:30:00	34.37	0	0.149396	0.961015	0.250032
102180	24/09/2018--23:31:00	34.27	9	0.041713	0.975972	0.250032
102240	24/09/2018--23:32:00	34.11	2	0.118629	0.990928	0.190234
102300	24/09/2018--23:33:00	33.92	0	0.134013	0.990928	0.130436
102360	24/09/2018--23:34:00	33.77	10	0.134013	0.990928	0.175285
102420	24/09/2018--23:35:00	33.66	0	0.103246	0.990928	0.115486
102480	24/09/2018--23:36:00	33.59	0	0.118629	100.588	0.055688
102540	24/09/2018--23:37:00	33.55	0	0.103246	100.588	0.0855871
102600	24/09/2018--23:38:00	33.54	0	0.0878628	100.588	-0.048959
102660	24/09/2018--23:39:00	33.51	0	0.241696	0.961015	0.205184
102720	24/09/2018--23:40:00	33.5	0	0.180163	0.990928	-0.138656
102780	24/09/2018--23:41:00	33.51	12	0.180163	102.084	0.160335
102840	24/09/2018--23:42:00	33.49	28	0.380145	0.946059	0.055688
102900	24/09/2018--23:43:00	33.42	9	0.303229	0.916146	0.309831
102960	24/09/2018--23:44:00	33.28	5	0.303229	0.946059	0.160335
103020	24/09/2018--23:45:00	33.17	0	0.349379	0.931103	0.175285
103080	24/09/2018--23:46:00	33.08	0	0.364762	0.931103	0.160335
103140	24/09/2018--23:47:00	33	0	0.364762	0.931103	0.160335
103200	24/09/2018--23:48:00	32.94	0	0.426295	0.90119	0.175285
103260	24/09/2018--23:49:00	32.88	4	0.349379	0.946059	0.160335
103320	24/09/2018--23:50:00	32.88	16	0.241696	0.946059	0.235083
103380	24/09/2018--23:51:00	32.76	1	0.257079	0.931103	0.279932
103440	24/09/2018--23:52:00	32.68	0	0.287846	0.946059	0.235083
103500	24/09/2018--23:53:00	32.59	1	0.380145	0.946059	0.0706376
103560	24/09/2018--23:54:00	32.59	0	0.241696	0.975972	0.0257888
103620	24/09/2018--23:55:00	32.59	0	0.287846	0.975972	0.0407384
103680	24/09/2018--23:56:00	32.61	0	0.287846	0.975972	0.0407384
103740	24/09/2018--23:57:00	32.61	0	0.364762	0.946059	0.100537
103800	24/09/2018--23:58:00	32.63	2	0.180163	0.975972	0.145385
103860	24/09/2018--23:59:00	32.69	0	0.164779	0.990928	0.100537
103920	25/09/2018--00:00:00	32.73	2	0.195546	0.975972	0.145385
103980	25/09/2018--00:01:00	32.77	1	0.226312	0.975972	0.145385
104040	25/09/2018--00:02:00	32.74	0	0.226312	0.975972	0.145385
104100	25/09/2018--00:03:00	32.75	1	0.241696	0.990928	0.0706376
104160	25/09/2018--00:04:00	32.76	6	0.318612	0.975972	-0.0190599
104220	25/09/2018--00:05:00	32.72	2	0.164779	0.946059	-0.347951
104280	25/09/2018--00:06:00	32.63	2	0.164779	0.975972	-0.273203
104340	25/09/2018--00:07:00	32.58	2	0.118629	0.990928	-0.123707
104400	25/09/2018--00:08:00	32.57	43	0.226312	100.588	0.0855871
104460	25/09/2018--00:09:00	32.57	0	0.226312	0.990928	0.0108393
104520	25/09/2018--00:10:00	32.53	1	0.195546	0.975972	0.115486
104580	25/09/2018--00:11:00	32.53	23	0.164779	0.990928	0.0706376
104640	25/09/2018--00:12:00	32.48	7	0.195546	0.990928	0.0706376
104700	25/09/2018--00:13:00	32.5	82	0.180163	0.931103	-0.048959
104760	25/09/2018--00:14:00	32.2	433	0.195546	0.990928	0.0108393
104820	25/09/2018--00:15:00	31.79	323	-0.0198202	0.961015	-0.0639086
104880	25/09/2018--00:16:00	31.42	264	-0.0659701	0.916146	-0.00411031
104940	25/09/2018--00:17:00	30.87	301	0.333996	0.482411	-0.841286
105000	25/09/2018--00:18:00	30.66	10	0.533978	0.706757	-0.512396
105060	25/09/2018--00:19:00	30.57	2	0.457062	0.781539	-0.482497
105120	25/09/2018--00:20:00	30.47	7	0.318612	0.796495	-0.587144
105180	25/09/2018--00:21:00	30.65	1	0.287846	0.811452	-0.572194
105240	25/09/2018--00:22:00	30.89	6	0.287846	0.856321	-0.467547
105300	25/09/2018--00:23:00	31.09	6	0.349379	0.766582	-0.587144
105360	25/09/2018--00:24:00	31.33	0	0.364762	0.766582	-0.587144
105420	25/09/2018--00:25:00	31.53	0	0.349379	0.796495	-0.572194
105480	25/09/2018--00:26:00	31.78	0	0.333996	0.841364	-0.542295
105540	25/09/2018--00:27:00	32.02	5	0.272462	0.631975	-0.766539
105600	25/09/2018--00:28:00	32.36	0	0.303229	0.661888	-0.736639
105660	25/09/2018--00:29:00	32.63	16	0.226312	0.646931	-0.766539
105720	25/09/2018--00:30:00	32.75	6	0.195546	0.841364	-0.542295
105780	25/09/2018--00:31:00	32.4	0	0.226312	0.871277	-0.497446
105840	25/09/2018--00:32:00	32.27	1	0.364762	0.796495	-0.557245
105900	25/09/2018--00:33:00	32.2	5	0.380145	0.796495	-0.542295
105960	25/09/2018--00:34:00	32.27	0	0.364762	0.811452	-0.527345
106020	25/09/2018--00:35:00	32.36	3	0.441679	0.766582	-0.542295
106080	25/09/2018--00:36:00	32.41	0	0.564745	0.661888	-0.542295
106140	25/09/2018--00:37:00	32.36	1	0.533978	0.6918	-0.557245
106200	25/09/2018--00:38:00	32.21	2	0.564745	0.617019	-0.587144
106260	25/09/2018--00:39:00	32.05	12	0.580128	0.512324	-0.676841
106320	25/09/2018--00:40:00	31.89	0	0.533978	0.52728	-0.70674
106380	25/09/2018--00:41:00	31.91	10	0.718578	0.437542	-0.602093
106440	25/09/2018--00:42:00	31.97	16	0.410912	0.916146	-0.228354
106500	25/09/2018--00:43:00	31.92	0	0.487828	0.886234	-0.168556
106560	25/09/2018--00:44:00	31.84	10	0.441679	0.602062	0.668621
106620	25/09/2018--00:45:00	32.05	1	0.472445	0.602062	0.638721
106680	25/09/2018--00:46:00	32.3	0	0.472445	0.587106	0.653671
106740	25/09/2018--00:47:00	32.51	0	0.472445	0.587106	0.653671
106800	25/09/2018--00:48:00	32.73	1	0.426295	0.557193	0.713469
106860	25/09/2018--00:49:00	32.92	0	0.457062	0.572149	0.668621
106920	25/09/2018--00:50:00	32.97	0	0.426295	0.557193	0.69852
106980	25/09/2018--00:51:00	33.07	0	0.395529	0.542237	0.728419
107040	25/09/2018--00:52:00	33.45	37	0.272462	0.168327	-0.990782
107100	25/09/2018--00:53:00	33.39	28	0.0878628	0.15337	-102.068
107160	25/09/2018--00:54:00	33.15	3	-0.00443693	0.183283	-100.573
107220	25/09/2018--00:55:00	32.91	3	0.0109464	0.213196	-100.573
107280	25/09/2018--00:56:00	32.77	102	-0.00443693	0.631975	-0.811387
107340	25/09/2018--00:57:00	32.58	50	-0.696685	0.602062	-0.392799
107400	25/09/2018--00:58:00	32.41	77	-0.589002	0.52728	-0.646942
107460	25/09/2018--00:59:00	32.37	68	-0.973584	0.302934	0.0855871
107520	25/09/2018--01:00:00	32.22	0	-100.435	0.0486757	0.0108393
107580	25/09/2018--01:01:00	31.98	3	-100.435	0.0636321	-0.00411031
107640	25/09/2018--01:02:00	31.75	0	-100.435	0.0337193	0.0257888
107700	25/09/2018--01:03:00	31.37	76	-103.512	0.00380655	-0.347951
107760	25/09/2018--01:04:00	30.91	13	-0.988968	0.0785885	-0.153606
107820	25/09/2018--01:05:00	30.5	25	-0.927435	0.0785885	-0.452598
107880	25/09/2018--01:06:00	30.17	0	-0.942818	-0.0709754	-0.392799
107940	25/09/2018--01:07:00	29.9	5	-0.973584	0.0935449	-0.318051
108000	25/09/2018--01:08:00	29.71	13	-0.927435	0.138414	-0.37785
108060	25/09/2018--01:09:00	29.55	15	-0.850518	-0.250452	-0.542295
108120	25/09/2018--01:10:00	29.39	4	-0.942818	0.213196	-0.318051
108180	25/09/2018--01:11:00	29.33	0	-0.881285	0.19824	-0.482497
108240	25/09/2018--01:12:00	29.48	321	-0.00443693	0.258065	0.967612
108300	25/09/2018--01:13:00	29.6	458	-101.973	-0.056019	0.0257888
108360	25/09/2018--01:14:00	29.8	204	-100.435	0.123458	0.0407384
108420	25/09/2018--01:15:00	29.97	343	-0.958201	0.243109	0.175285
108480	25/09/2018--01:16:00	30.02	563	-0.727452	-0.250452	0.593873
108540	25/09/2018--01:17:00	31.02	204	-0.988968	0.19824	-0.0340095
108600	25/09/2018--01:18:00	30.72	375	-100.435	0.0337193	0.055688
108660	25/09/2018--01:19:00	30.41	0	-100.435	0.0486757	0.0855871
108720	25/09/2018--01:20:00	30.2	0	-0.988968	0.0486757	0.130436
108780	25/09/2018--01:21:00	30.05	176	-0.589002	-0.773926	-0.482497
108840	25/09/2018--01:22:00	30.25	3	-0.727452	-0.609405	0.354679
108900	25/09/2018--01:23:00	30.46	18	-0.29672	-0.863664	-0.048959
108960	25/09/2018--01:24:00	30.45	354	-0.819751	0.497367	0.100537
109020	25/09/2018--01:25:00	29.69	730	-100.435	-0.100888	0.0108393
109080	25/09/2018--01:26:00	29.41	388	-10.505	0.317891	0.0108393
109140	25/09/2018--01:27:00	29.43	720	-129.663	0.258065	-0.0938078
109200	25/09/2018--01:28:00	29.47	669	-108.127	-0.0261062	-0.0190599
109260	25/09/2018--01:29:00	29.42	545	-0.788985	-0.280365	-0.617043
109320	25/09/2018--01:30:00	29.06	59	-0.835135	-0.100888	-0.587144
109380	25/09/2018--01:31:00	28.73	42	-100.435	-0.145757	-0.168556
109440	25/09/2018--01:32:00	28.51	161	-0.435169	0.228152	0.833066
109500	25/09/2018--01:33:00	29.08	32	0.103246	0.931103	0.369629
109560	25/09/2018--01:34:00	29.48	17	-0.958201	-0.190627	-0.333001
109620	25/09/2018--01:35:00	29.76	95	-100.435	-0.115845	-0.138656
109680	25/09/2018--01:36:00	30.13	1	-100.435	-0.115845	-0.108757
109740	25/09/2018--01:37:00	30.48	1	-100.435	-0.130801	-0.0788582
109800	25/09/2018--01:38:00	30.87	0	-100.435	-0.130801	-0.0938078
109860	25/09/2018--01:39:00	31.12	3	-0.942818	-0.056019	-0.422698
109920	25/09/2018--01:40:00	31.16	0	-0.942818	-0.056019	-0.392799
109980	25/09/2018--01:41:00	31.11	0	-0.942818	-0.056019	-0.392799
110040	25/09/2018--01:42:00	30.92	85	-0.481319	0.228152	-0.886135
110100	25/09/2018--01:43:00	30.77	29	-0.327486	0.0337193	0.937713
110160	25/09/2018--01:44:00	30.59	221	-0.142887	-0.160714	-100.573
110220	25/09/2018--01:45:00	30.15	7	-0.29672	-0.0111498	-100.573
110280	25/09/2018--01:46:00	29.84	18	-0.11212	-0.17567	-102.068
110340	25/09/2018--01:47:00	29.84	117	-0.973584	0.15337	-0.243304
110400	25/09/2018--01:48:00	29.79	435	-101.973	-0.056019	-0.0340095
110460	25/09/2018--01:49:00	29.78	86	0.333996	0.0337193	0.922763
110520	25/09/2018--01:50:00	29.87	2	0.103246	-0.0859318	0.997511
110580	25/09/2018--01:51:00	29.97	37	-0.973584	-0.310278	-0.00411031
110640	25/09/2018--01:52:00	30.1	0	-0.973584	-0.310278	0.0706376
110700	25/09/2018--01:53:00	30.27	6	-0.942818	0.0636321	0.309831
110760	25/09/2018--01:54:00	30.38	3	-0.927435	-0.0261062	0.354679
110820	25/09/2018--01:55:00	30.51	21	-109.665	-0.235496	0.0108393
110880	25/09/2018--01:56:00	30.55	60	-0.496702	-0.115845	-0.901085
110940	25/09/2018--01:57:00	30.49	2	-0.604385	-0.130801	-0.856236
111000	25/09/2018--01:58:00	30.42	0	-0.512086	-0.130801	-0.886135
111060	25/09/2018--01:59:00	30.32	0	-0.512086	-0.115845	-0.886135
111120	25/09/2018--02:00:00	30.25	0	-0.542852	-0.115845	-0.871186
111180	25/09/2018--02:01:00	30.22	7	-0.29672	-0.160714	-0.975833
111240	25/09/2018--02:02:00	30.27	5	-0.542852	0.0337193	-0.886135
111300	25/09/2018--02:03:00	30.29	63	-0.942818	-0.504711	0.0407384
111360	25/09/2018--02:04:00	30.27	27	-0.865901	-0.459842	0.264982
111420	25/09/2018--02:05:00	30.24	6	-0.942818	-0.280365	0.250032
111480	25/09/2018--02:06:00	30.19	2	-0.927435	-0.310278	0.309831
111540	25/09/2018--02:07:00	30.12	0	-0.942818	-0.205583	0.309831
111600	25/09/2018--02:08:00	30.05	11	-101.973	-0.0261062	-0.0938078
111660	25/09/2018--02:09:00	29.96	0	-100.435	-0.0410626	-0.00411031
111720	25/09/2018--02:10:00	29.93	0	-101.973	-0.0261062	-0.00411031
111780	25/09/2018--02:11:00	29.89	0	-0.973584	0.0636321	0.264982
111840	25/09/2018--02:12:00	29.84	549	-103.512	-0.190627	-0.0340095
111900	25/09/2018--02:13:00	29.65	873	-0.896668	0.0187629	-0.00411031
111960	25/09/2018--02:14:00	29.52	536	-126.587	0.228152	-0.0340095
112020	25/09/2018--02:15:00	29.09	598	-103.512	-0.0859318	-0.0190599
112080	25/09/2018--02:16:00	28.91	262	-0.0659701	-0.0859318	0.967612
112140	25/09/2018--02:17:00	28.63	14	-0.0198202	-0.0111498	0.982562
112200	25/09/2018--02:18:00	28.47	0	-0.0198202	-0.0111498	0.967612
112260	25/09/2018--02:19:00	28.33	5	-0.0198202	0.00380655	0.967612
112320	25/09/2018--02:20:00	28.22	0	-0.0352035	-0.0261062	0.982562
112380	25/09/2018--02:21:00	28.14	70	-0.0659701	0.0187629	-103.563
112440	25/09/2018--02:22:00	28.14	0	-0.0659701	0.0187629	-103.563
112500	25/09/2018--02:23:00	28.2	0	-0.0659701	0.00380655	-103.563
112560	25/09/2018--02:24:00	28.25	4	-0.0659701	0.00380655	-103.563
112620	25/09/2018--02:25:00	28.31	0	-0.0505868	0.00380655	-103.563
112680	25/09/2018--02:26:00	28.34	0	-0.0659701	0.00380655	-103.563
112740	25/09/2018--02:27:00	28.38	38	-0.312103	0.0636321	-0.990782
112800	25/09/2018--02:28:00	28.3	0	-0.29672	0.0486757	-0.990782
112860	25/09/2018--02:29:00	28.24	0	-0.281336	0.0337193	-100.573
112920	25/09/2018--02:30:00	28.17	0	-0.281336	0.0486757	-0.990782
112980	25/09/2018--02:31:00	28.09	0	-0.25057	0.0337193	-100.573
113040	25/09/2018--02:32:00	28.02	0	-0.265953	0.0337193	-100.573
113100	25/09/2018--02:33:00	27.95	0	-0.281336	0.0486757	-0.990782
113160	25/09/2018--02:34:00	27.91	0	-0.29672	0.0486757	-0.990782
113220	25/09/2018--02:35:00	27.89	0	-0.29672	0.0636321	-0.990782
113280	25/09/2018--02:36:00	27.86	0	-0.29672	0.0636321	-0.990782
113340	25/09/2018--02:37:00	27.84	0	-0.281336	0.0486757	-0.990782
113400	25/09/2018--02:38:00	27.81	0	-0.281336	0.0486757	-0.990782
113460	25/09/2018--02:39:00	27.79	0	-0.281336	0.0486757	-0.990782
113520	25/09/2018--02:40:00	27.77	0	-0.281336	0.0486757	-0.990782
113580	25/09/2018--02:41:00	27.75	0	-0.265953	0.0486757	-0.990782
113640	25/09/2018--02:42:00	27.73	0	-0.281336	0.0337193	-100.573
113700	25/09/2018--02:43:00	27.71	0	-0.265953	0.0337193	-100.573
113760	25/09/2018--02:44:00	27.69	0	-0.265953	0.0337193	-100.573
113820	25/09/2018--02:45:00	27.67	0	-0.25057	0.0337193	-100.573
113880	25/09/2018--02:46:00	27.67	0	-0.265953	0.0337193	-100.573
113940	25/09/2018--02:47:00	27.66	0	-0.265953	0.0337193	-100.573
114000	25/09/2018--02:48:00	27.67	0	-0.25057	0.0337193	-100.573
114060	25/09/2018--02:49:00	27.65	0	-0.265953	0.0337193	-100.573
114120	25/09/2018--02:50:00	27.66	0	-0.265953	0.0337193	-100.573
114180	25/09/2018--02:51:00	27.64	0	-0.25057	0.0337193	-0.990782
114240	25/09/2018--02:52:00	27.65	0	-0.265953	0.0337193	-100.573
114300	25/09/2018--02:53:00	27.64	0	-0.265953	0.0337193	-100.573
114360	25/09/2018--02:54:00	27.64	0	-0.25057	0.0337193	-0.990782
114420	25/09/2018--02:55:00	27.65	0	-0.25057	0.0337193	-100.573
114480	25/09/2018--02:56:00	27.64	0	-0.25057	0.0337193	-100.573
114540	25/09/2018--02:57:00	27.66	0	-0.265953	0.0337193	-100.573
114600	25/09/2018--02:58:00	27.63	0	-0.25057	0.0337193	-100.573
114660	25/09/2018--02:59:00	27.61	0	-0.265953	0.0337193	-100.573
114720	25/09/2018--03:00:00	27.64	0	-0.265953	0.0337193	-100.573
114780	25/09/2018--03:01:00	27.62	0	-0.265953	0.0337193	-100.573
114840	25/09/2018--03:02:00	27.64	0	-0.25057	0.0337193	-100.573
114900	25/09/2018--03:03:00	27.64	0	-0.25057	0.0337193	-100.573
114960	25/09/2018--03:04:00	27.63	0	-0.265953	0.0337193	-100.573
115020	25/09/2018--03:05:00	27.63	0	-0.265953	0.0337193	-100.573
115080	25/09/2018--03:06:00	27.63	0	-0.265953	0.0337193	-100.573
115140	25/09/2018--03:07:00	27.61	0	-0.25057	0.0337193	-100.573
115200	25/09/2018--03:08:00	27.59	0	-0.265953	0.0337193	-100.573
115260	25/09/2018--03:09:00	27.61	0	-0.265953	0.0337193	-100.573
115320	25/09/2018--03:10:00	27.62	0	-0.25057	0.0337193	-0.990782
115380	25/09/2018--03:11:00	27.59	0	-0.265953	0.0337193	-100.573
115440	25/09/2018--03:12:00	27.6	0	-0.265953	0.0337193	-100.573
115500	25/09/2018--03:13:00	27.58	0	-0.265953	0.0337193	-100.573
115560	25/09/2018--03:14:00	27.61	0	-0.25057	0.0337193	-100.573
115620	25/09/2018--03:15:00	27.59	0	-0.25057	0.0337193	-100.573
115680	25/09/2018--03:16:00	27.59	0	-0.265953	0.0337193	-100.573
115740	25/09/2018--03:17:00	27.57	0	-0.265953	0.0337193	-100.573
115800	25/09/2018--03:18:00	27.57	0	-0.265953	0.0337193	-100.573
115860	25/09/2018--03:19:00	27.55	0	-0.25057	0.0337193	-100.573
115920	25/09/2018--03:20:00	27.56	0	-0.25057	0.0337193	-100.573
115980	25/09/2018--03:21:00	27.57	0	-0.265953	0.0337193	-100.573
116040	25/09/2018--03:22:00	27.57	0	-0.265953	0.0337193	-100.573
116100	25/09/2018--03:23:00	27.56	0	-0.25057	0.0337193	-100.573
116160	25/09/2018--03:24:00	27.55	2	-0.235186	0.0337193	-100.573
116220	25/09/2018--03:25:00	27.55	0	-0.219803	0.0337193	-100.573
116280	25/09/2018--03:26:00	27.54	0	-0.219803	0.0337193	-102.068
116340	25/09/2018--03:27:00	27.55	0	-0.219803	0.0337193	-100.573
116400	25/09/2018--03:28:00	27.55	4	-0.20442	0.0636321	-100.573
116460	25/09/2018--03:29:00	27.55	7	-0.20442	0.0486757	-100.573
116520	25/09/2018--03:30:00	27.57	7	-0.665919	0.108501	-0.781488
116580	25/09/2018--03:31:00	27.59	0	-0.604385	0.0935449	-0.841286
116640	25/09/2018--03:32:00	27.59	0	-0.604385	0.0935449	-0.841286
116700	25/09/2018--03:33:00	27.59	0	-0.604385	0.0935449	-0.826337
116760	25/09/2018--03:34:00	27.61	32	-0.0505868	0.0636321	-103.563
116820	25/09/2018--03:35:00	27.63	0	-0.0659701	0.0636321	-103.563
116880	25/09/2018--03:36:00	27.63	0	-0.0659701	0.0636321	-103.563
116940	25/09/2018--03:37:00	27.63	0	-0.0659701	0.0636321	-102.068
117000	25/09/2018--03:38:00	27.66	0	-0.0659701	0.0636321	-103.563
117060	25/09/2018--03:39:00	27.63	0	-0.0659701	0.0636321	-102.068
117120	25/09/2018--03:40:00	27.63	0	-0.0659701	0.0636321	-102.068
117180	25/09/2018--03:41:00	27.63	0	-0.0659701	0.0636321	-103.563
117240	25/09/2018--03:42:00	27.6	0	-0.0352035	0.0486757	-103.563
117300	25/09/2018--03:43:00	27.59	0	-0.0352035	0.0486757	-103.563
117360	25/09/2018--03:44:00	27.59	0	-0.0352035	0.0486757	-103.563
117420	25/09/2018--03:45:00	27.56	0	-0.0352035	0.0486757	-103.563
117480	25/09/2018--03:46:00	27.55	0	-0.0505868	0.0486757	-103.563
117540	25/09/2018--03:47:00	27.55	0	-0.0352035	0.0486757	-103.563
117600	25/09/2018--03:48:00	27.54	0	-0.0352035	0.0486757	-103.563
117660	25/09/2018--03:49:00	27.54	0	-0.0352035	0.0486757	-103.563
117720	25/09/2018--03:50:00	27.53	0	-0.0352035	0.0486757	-102.068
117780	25/09/2018--03:51:00	27.53	0	-0.0352035	0.0486757	-103.563
117840	25/09/2018--03:52:00	27.52	0	-0.0352035	0.0486757	-103.563
117900	25/09/2018--03:53:00	27.52	0	-0.0352035	0.0486757	-103.563
117960	25/09/2018--03:54:00	27.5	0	-0.0352035	0.0486757	-103.563
118020	25/09/2018--03:55:00	27.5	0	-0.0505868	0.0486757	-103.563
118080	25/09/2018--03:56:00	27.48	0	-0.0352035	0.0486757	-103.563
118140	25/09/2018--03:57:00	27.47	0	-0.0352035	0.0486757	-102.068
118200	25/09/2018--03:58:00	27.45	0	-0.0352035	0.0486757	-103.563
118260	25/09/2018--03:59:00	27.45	0	-0.0352035	0.0486757	-103.563
118320	25/09/2018--04:00:00	27.42	0	-0.0352035	0.0486757	-103.563
118380	25/09/2018--04:01:00	27.42	0	-0.0352035	0.0486757	-103.563
118440	25/09/2018--04:02:00	27.43	0	-0.0352035	0.0486757	-103.563
118500	25/09/2018--04:03:00	27.4	0	-0.0352035	0.0486757	-103.563
118560	25/09/2018--04:04:00	27.41	0	-0.0352035	0.0486757	-103.563
118620	25/09/2018--04:05:00	27.39	0	-0.0352035	0.0486757	-103.563
118680	25/09/2018--04:06:00	27.38	0	-0.0352035	0.0486757	-103.563
118740	25/09/2018--04:07:00	27.38	0	-0.0352035	0.0486757	-103.563
118800	25/09/2018--04:08:00	27.36	0	-0.0352035	0.0486757	-103.563
118860	25/09/2018--04:09:00	27.34	0	-0.0352035	0.0486757	-103.563
118920	25/09/2018--04:10:00	27.34	0	-0.0352035	0.0486757	-103.563
118980	25/09/2018--04:11:00	27.34	0	-0.0352035	0.0486757	-103.563
119040	25/09/2018--04:12:00	27.31	0	-0.0352035	0.0486757	-103.563
119100	25/09/2018--04:13:00	27.29	0	-0.0352035	0.0486757	-103.563
119160	25/09/2018--04:14:00	27.29	0	-0.0352035	0.0486757	-103.563
119220	25/09/2018--04:15:00	27.28	0	-0.0352035	0.0486757	-103.563
119280	25/09/2018--04:16:00	27.27	0	-0.0352035	0.0486757	-103.563
119340	25/09/2018--04:17:00	27.27	0	-0.0352035	0.0486757	-103.563
119400	25/09/2018--04:18:00	27.27	0	-0.0352035	0.0486757	-103.563
119460	25/09/2018--04:19:00	27.26	0	-0.0352035	0.0486757	-103.563
119520	25/09/2018--04:20:00	27.25	0	-0.0352035	0.0486757	-103.563
119580	25/09/2018--04:21:00	27.24	0	-0.0352035	0.0486757	-103.563
119640	25/09/2018--04:22:00	27.22	0	-0.0352035	0.0486757	-103.563
119700	25/09/2018--04:23:00	27.2	0	-0.0352035	0.0486757	-103.563
119760	25/09/2018--04:24:00	27.17	0	-0.0352035	0.0486757	-103.563
119820	25/09/2018--04:25:00	27.18	0	-0.0352035	0.0486757	-103.563
119880	25/09/2018--04:26:00	27.17	0	-0.0352035	0.0486757	-103.563
119940	25/09/2018--04:27:00	27.16	0	-0.0352035	0.0486757	-103.563
120000	25/09/2018--04:28:00	27.14	0	-0.0352035	0.0486757	-103.563
120060	25/09/2018--04:29:00	27.13	0	-0.0352035	0.0486757	-103.563
120120	25/09/2018--04:30:00	27.13	0	-0.0352035	0.0486757	-103.563
120180	25/09/2018--04:31:00	27.13	0	-0.0352035	0.0486757	-103.563
120240	25/09/2018--04:32:00	27.12	0	-0.0352035	0.0486757	-103.563
120300	25/09/2018--04:33:00	27.12	0	-0.0352035	0.0486757	-103.563
120360	25/09/2018--04:34:00	27.11	0	-0.0352035	0.0486757	-102.068
120420	25/09/2018--04:35:00	27.09	0	-0.0352035	0.0486757	-102.068
120480	25/09/2018--04:36:00	27.11	0	-0.0352035	0.0486757	-103.563
120540	25/09/2018--04:37:00	27.06	0	-0.0352035	0.0486757	-102.068
120600	25/09/2018--04:38:00	27.07	0	-0.0352035	0.0486757	-103.563
120660	25/09/2018--04:39:00	27.05	0	-0.0352035	0.0486757	-103.563
120720	25/09/2018--04:40:00	27.05	0	-0.0352035	0.0486757	-102.068
120780	25/09/2018--04:41:00	27.05	0	-0.0352035	0.0486757	-103.563
120840	25/09/2018--04:42:00	27.04	0	-0.0352035	0.0486757	-103.563
120900	25/09/2018--04:43:00	27.04	0	-0.0352035	0.0486757	-103.563
120960	25/09/2018--04:44:00	27.05	0	-0.0198202	0.0486757	-103.563
121020	25/09/2018--04:45:00	27.02	0	-0.0198202	0.0486757	-103.563
121080	25/09/2018--04:46:00	27.02	0	-0.0198202	0.0486757	-103.563
121140	25/09/2018--04:47:00	27.01	0	-0.0198202	0.0486757	-103.563
121200	25/09/2018--04:48:00	27	0	-0.0198202	0.0486757	-103.563
121260	25/09/2018--04:49:00	27.01	0	-0.0198202	0.0486757	-103.563
121320	25/09/2018--04:50:00	27	0	-0.0198202	0.0486757	-103.563
121380	25/09/2018--04:51:00	27	0	-0.0198202	0.0486757	-103.563
121440	25/09/2018--04:52:00	26.98	0	-0.0198202	0.0486757	-102.068
121500	25/09/2018--04:53:00	26.99	0	-0.0198202	0.0337193	-103.563
121560	25/09/2018--04:54:00	26.99	0	-0.0198202	0.0486757	-103.563
121620	25/09/2018--04:55:00	26.98	0	-0.0198202	0.0337193	-103.563
121680	25/09/2018--04:56:00	26.98	0	-0.0198202	0.0486757	-103.563
121740	25/09/2018--04:57:00	26.97	0	-0.00443693	0.0337193	-103.563
121800	25/09/2018--04:58:00	26.97	0	-0.00443693	0.0337193	-103.563
121860	25/09/2018--04:59:00	26.97	0	-0.00443693	0.0337193	-103.563
121920	25/09/2018--05:00:00	26.96	0	-0.00443693	0.0337193	-103.563
