# Supplementary material for: A randomized cross-over trial investigating differences in 24-h personal air and skin temperatures using wearable sensors between two climatologically contrasting settings
Source: Sci Rep. 2021 Nov 10;11:22020. doi: 10.1038/s41598-021-01180-y (PMC8580978; doi:10.1038/s41598-021-01180-y)
Supplement: Supplementary file 2 — Supplementary Data. [file 41598_2021_1180_MOESM2_ESM.zip › New folder/new/T60_S1new.csv]

Index	Date	Temperature	Activity	X-axis	Y-axis	Z-axis	Marker
49680	17/08/2018--05:00:00	26.22	0	-0.013118	-0.000188805	0.999812
49740	17/08/2018--05:01:00	26.21	0	-0.013118	-0.000188805	0.999812
49800	17/08/2018--05:02:00	26.2	0	-0.013118	-0.000188805	0.999812
49860	17/08/2018--05:03:00	26.2	0	-0.013118	0.0148255	0.999812
49920	17/08/2018--05:04:00	26.19	0	-0.013118	0.0148255	0.999812
49980	17/08/2018--05:05:00	26.18	0	-0.013118	-0.000188805	0.984973
50040	17/08/2018--05:06:00	26.17	0	-0.013118	-0.000188805	0.999812
50100	17/08/2018--05:07:00	26.15	0	-0.013118	-0.000188805	0.999812
50160	17/08/2018--05:08:00	26.17	0	-0.013118	0.0148255	0.999812
50220	17/08/2018--05:09:00	26.16	0	-0.013118	-0.000188805	0.999812
50280	17/08/2018--05:10:00	26.15	0	-0.013118	-0.000188805	0.999812
50340	17/08/2018--05:11:00	26.15	0	-0.013118	-0.000188805	0.999812
50400	17/08/2018--05:12:00	26.16	0	-0.013118	-0.000188805	0.999812
50460	17/08/2018--05:13:00	26.14	0	-0.013118	-0.000188805	0.999812
50520	17/08/2018--05:14:00	26.13	0	-0.013118	0.0148255	0.999812
50580	17/08/2018--05:15:00	26.13	0	-0.013118	0.0148255	0.999812
50640	17/08/2018--05:16:00	26.13	0	-0.013118	-0.000188805	0.999812
50700	17/08/2018--05:17:00	26.12	0	-0.013118	-0.000188805	0.999812
50760	17/08/2018--05:18:00	26.13	0	-0.013118	-0.000188805	0.999812
50820	17/08/2018--05:19:00	26.12	0	-0.013118	-0.000188805	0.984973
50880	17/08/2018--05:20:00	26.14	0	-0.013118	0.0148255	0.984973
50940	17/08/2018--05:21:00	26.14	0	-0.013118	-0.000188805	0.999812
51000	17/08/2018--05:22:00	26.14	0	-0.013118	-0.000188805	0.999812
51060	17/08/2018--05:23:00	26.13	0	-0.013118	0.0148255	0.999812
51120	17/08/2018--05:24:00	26.16	0	-0.013118	-0.000188805	0.999812
51180	17/08/2018--05:25:00	26.12	0	-0.013118	0.0148255	0.999812
51240	17/08/2018--05:26:00	26.12	0	-0.013118	0.0148255	0.999812
51300	17/08/2018--05:27:00	26.17	0	-0.013118	-0.000188805	0.999812
51360	17/08/2018--05:28:00	26.17	0	-0.013118	-0.000188805	0.999812
51420	17/08/2018--05:29:00	26.17	0	-0.013118	0.0148255	0.999812
51480	17/08/2018--05:30:00	26.21	0	-0.013118	0.0148255	0.999812
51540	17/08/2018--05:31:00	26.26	0	-0.013118	-0.000188805	0.984973
51600	17/08/2018--05:32:00	26.3	0	-0.013118	-0.000188805	0.999812
51660	17/08/2018--05:33:00	26.34	0	-0.013118	-0.000188805	0.999812
51720	17/08/2018--05:34:00	26.39	0	-0.013118	0.0148255	0.999812
51780	17/08/2018--05:35:00	26.45	0	-0.013118	0.0148255	0.999812
51840	17/08/2018--05:36:00	26.47	0	-0.013118	-0.000188805	0.999812
51900	17/08/2018--05:37:00	26.5	0	-0.013118	-0.000188805	0.999812
51960	17/08/2018--05:38:00	26.55	0	-0.013118	-0.000188805	0.999812
52020	17/08/2018--05:39:00	26.56	0	-0.013118	0.0148255	0.999812
52080	17/08/2018--05:40:00	26.59	0	-0.013118	0.0148255	0.999812
52140	17/08/2018--05:41:00	26.61	0	-0.013118	-0.000188805	0.984973
52200	17/08/2018--05:42:00	26.63	0	-0.013118	-0.000188805	0.999812
52260	17/08/2018--05:43:00	26.64	0	-0.013118	-0.000188805	0.999812
52320	17/08/2018--05:44:00	26.65	0	-0.013118	-0.000188805	0.999812
52380	17/08/2018--05:45:00	26.68	0	-0.013118	-0.000188805	0.999812
52440	17/08/2018--05:46:00	26.67	0	-0.013118	0.0148255	0.999812
52500	17/08/2018--05:47:00	26.68	0	-0.013118	0.0148255	0.984973
52560	17/08/2018--05:48:00	26.68	0	-0.013118	0.0148255	0.999812
52620	17/08/2018--05:49:00	26.69	0	-0.013118	-0.000188805	0.999812
52680	17/08/2018--05:50:00	26.7	0	-0.013118	-0.000188805	0.999812
52740	17/08/2018--05:51:00	26.69	0	-0.013118	0.0148255	0.999812
52800	17/08/2018--05:52:00	26.69	0	-0.013118	-0.000188805	0.999812
52860	17/08/2018--05:53:00	26.69	0	-0.013118	-0.000188805	0.999812
52920	17/08/2018--05:54:00	26.68	0	-0.013118	-0.000188805	0.999812
52980	17/08/2018--05:55:00	26.68	0	-0.013118	-0.000188805	0.999812
53040	17/08/2018--05:56:00	26.66	0	-0.013118	-0.000188805	0.999812
53100	17/08/2018--05:57:00	26.67	0	-0.013118	0.0148255	0.999812
53160	17/08/2018--05:58:00	26.67	0	-0.013118	0.0148255	0.999812
53220	17/08/2018--05:59:00	26.66	0	-0.013118	0.0148255	0.984973
53280	17/08/2018--06:00:00	26.67	0	-0.013118	-0.000188805	0.999812
53340	17/08/2018--06:01:00	26.67	0	-0.013118	-0.000188805	0.999812
53400	17/08/2018--06:02:00	26.66	0	-0.013118	-0.000188805	0.999812
53460	17/08/2018--06:03:00	26.65	0	-0.013118	0.0148255	0.999812
53520	17/08/2018--06:04:00	26.66	0	-0.013118	0.0148255	0.999812
53580	17/08/2018--06:05:00	26.64	0	-0.013118	0.0148255	0.999812
53640	17/08/2018--06:06:00	26.64	0	-0.013118	-0.000188805	0.999812
53700	17/08/2018--06:07:00	26.64	0	-0.013118	0.0148255	0.999812
53760	17/08/2018--06:08:00	26.63	0	-0.013118	0.0148255	0.999812
53820	17/08/2018--06:09:00	26.61	0	-0.013118	-0.000188805	0.999812
53880	17/08/2018--06:10:00	26.64	0	-0.013118	0.0148255	0.999812
53940	17/08/2018--06:11:00	26.61	0	-0.013118	-0.000188805	0.999812
54000	17/08/2018--06:12:00	26.61	0	-0.013118	-0.000188805	0.999812
54060	17/08/2018--06:13:00	26.61	0	-0.013118	0.0148255	0.999812
54120	17/08/2018--06:14:00	26.61	0	-0.013118	-0.000188805	0.999812
54180	17/08/2018--06:15:00	26.6	0	-0.013118	-0.000188805	0.999812
54240	17/08/2018--06:16:00	26.59	0	-0.013118	-0.000188805	0.984973
54300	17/08/2018--06:17:00	26.57	0	-0.013118	0.0148255	0.999812
54360	17/08/2018--06:18:00	26.59	0	-0.013118	0.0148255	0.984973
54420	17/08/2018--06:19:00	26.58	0	-0.013118	-0.000188805	0.999812
54480	17/08/2018--06:20:00	26.56	0	-0.013118	-0.000188805	0.984973
54540	17/08/2018--06:21:00	26.59	0	-0.013118	0.0148255	0.984973
54600	17/08/2018--06:22:00	26.57	0	-0.013118	-0.000188805	0.999812
54660	17/08/2018--06:23:00	26.56	0	-0.013118	0.0148255	0.999812
54720	17/08/2018--06:24:00	26.56	0	-0.013118	-0.000188805	0.999812
54780	17/08/2018--06:25:00	26.56	0	-0.013118	0.0148255	0.999812
54840	17/08/2018--06:26:00	26.55	0	-0.013118	-0.000188805	0.999812
54900	17/08/2018--06:27:00	26.56	0	-0.013118	-0.000188805	0.999812
54960	17/08/2018--06:28:00	26.53	0	-0.013118	-0.000188805	0.999812
55020	17/08/2018--06:29:00	26.53	0	-0.013118	0.0148255	0.999812
55080	17/08/2018--06:30:00	26.54	0	-0.013118	-0.000188805	0.999812
55140	17/08/2018--06:31:00	26.53	0	-0.013118	-0.000188805	0.999812
55200	17/08/2018--06:32:00	26.52	0	-0.013118	0.0148255	0.999812
55260	17/08/2018--06:33:00	26.52	0	-0.013118	-0.000188805	0.999812
55320	17/08/2018--06:34:00	26.51	0	-0.013118	0.0148255	0.984973
55380	17/08/2018--06:35:00	26.53	0	-0.013118	-0.000188805	0.999812
55440	17/08/2018--06:36:00	26.52	0	-0.013118	0.0148255	0.999812
55500	17/08/2018--06:37:00	26.53	0	-0.013118	0.0148255	0.999812
55560	17/08/2018--06:38:00	26.54	0	-0.013118	0.0148255	0.999812
55620	17/08/2018--06:39:00	26.52	0	-0.013118	-0.000188805	0.999812
55680	17/08/2018--06:40:00	26.49	0	-0.013118	0.0148255	0.999812
55740	17/08/2018--06:41:00	26.51	0	-0.013118	0.0148255	0.999812
55800	17/08/2018--06:42:00	26.5	0	-0.013118	0.0148255	0.999812
55860	17/08/2018--06:43:00	26.5	0	-0.013118	-0.000188805	0.984973
55920	17/08/2018--06:44:00	26.51	0	-0.013118	-0.000188805	0.984973
55980	17/08/2018--06:45:00	26.48	0	-0.013118	-0.000188805	0.999812
56040	17/08/2018--06:46:00	26.49	0	-0.013118	-0.000188805	0.999812
56100	17/08/2018--06:47:00	26.5	0	-0.013118	-0.000188805	0.999812
56160	17/08/2018--06:48:00	26.49	0	-0.013118	-0.000188805	0.999812
56220	17/08/2018--06:49:00	26.5	0	-0.013118	-0.000188805	0.999812
56280	17/08/2018--06:50:00	26.5	0	-0.013118	-0.000188805	0.999812
56340	17/08/2018--06:51:00	26.5	0	-0.013118	0.0148255	0.999812
56400	17/08/2018--06:52:00	26.52	0	-0.013118	0.0148255	0.999812
56460	17/08/2018--06:53:00	26.5	0	-0.013118	0.0148255	0.999812
56520	17/08/2018--06:54:00	26.49	0	-0.013118	-0.000188805	0.984973
56580	17/08/2018--06:55:00	26.47	0	-0.013118	-0.000188805	0.999812
56640	17/08/2018--06:56:00	26.5	0	-0.013118	-0.000188805	0.999812
56700	17/08/2018--06:57:00	26.5	0	-0.013118	-0.000188805	0.999812
56760	17/08/2018--06:58:00	26.5	0	-0.013118	-0.000188805	0.999812
56820	17/08/2018--06:59:00	26.5	0	-0.013118	-0.000188805	0.999812
56880	17/08/2018--07:00:00	26.52	0	-0.013118	-0.000188805	0.999812
56940	17/08/2018--07:01:00	26.52	0	-0.013118	-0.000188805	0.999812
57000	17/08/2018--07:02:00	26.5	0	-0.013118	-0.000188805	0.999812
57060	17/08/2018--07:03:00	26.5	0	-0.013118	0.0148255	0.984973
57120	17/08/2018--07:04:00	26.5	0	-0.013118	-0.000188805	0.999812
57180	17/08/2018--07:05:00	26.51	0	-0.013118	0.0148255	0.999812
57240	17/08/2018--07:06:00	26.5	0	-0.013118	0.0148255	0.999812
57300	17/08/2018--07:07:00	26.52	0	-0.013118	-0.000188805	0.999812
57360	17/08/2018--07:08:00	26.51	0	-0.013118	-0.000188805	0.984973
57420	17/08/2018--07:09:00	26.51	0	-0.013118	-0.000188805	0.999812
57480	17/08/2018--07:10:00	26.52	0	-0.013118	-0.000188805	0.999812
57540	17/08/2018--07:11:00	26.51	0	-0.013118	-0.000188805	0.999812
57600	17/08/2018--07:12:00	26.52	0	-0.013118	0.0148255	0.999812
57660	17/08/2018--07:13:00	26.49	0	-0.013118	-0.000188805	0.999812
57720	17/08/2018--07:14:00	26.5	0	-0.013118	-0.000188805	0.984973
57780	17/08/2018--07:15:00	26.5	0	-0.013118	0.0148255	0.999812
57840	17/08/2018--07:16:00	26.51	0	-0.013118	-0.000188805	0.999812
57900	17/08/2018--07:17:00	26.5	0	-0.013118	0.0148255	0.999812
57960	17/08/2018--07:18:00	26.5	0	-0.013118	-0.000188805	0.999812
58020	17/08/2018--07:19:00	26.5	0	-0.013118	0.0148255	0.999812
58080	17/08/2018--07:20:00	26.5	0	-0.013118	0.0148255	0.999812
58140	17/08/2018--07:21:00	26.52	0	-0.013118	-0.000188805	0.999812
58200	17/08/2018--07:22:00	26.52	0	-0.013118	-0.000188805	0.999812
58260	17/08/2018--07:23:00	26.51	0	-0.013118	-0.000188805	0.999812
58320	17/08/2018--07:24:00	26.51	0	-0.013118	-0.000188805	0.999812
58380	17/08/2018--07:25:00	26.52	0	-0.013118	-0.000188805	0.984973
58440	17/08/2018--07:26:00	26.53	0	-0.013118	-0.000188805	0.999812
58500	17/08/2018--07:27:00	26.52	0	-0.013118	0.0148255	0.999812
58560	17/08/2018--07:28:00	26.51	0	-0.013118	-0.000188805	0.999812
58620	17/08/2018--07:29:00	26.53	0	-0.013118	-0.000188805	0.984973
58680	17/08/2018--07:30:00	26.52	0	-0.013118	-0.000188805	0.999812
58740	17/08/2018--07:31:00	26.53	0	-0.013118	-0.000188805	0.984973
58800	17/08/2018--07:32:00	26.53	0	-0.013118	-0.000188805	0.984973
58860	17/08/2018--07:33:00	26.52	0	-0.013118	-0.000188805	0.999812
58920	17/08/2018--07:34:00	26.53	0	-0.013118	-0.000188805	0.999812
58980	17/08/2018--07:35:00	26.55	0	-0.013118	-0.000188805	0.999812
59040	17/08/2018--07:36:00	26.55	0	-0.013118	0.0148255	0.999812
59100	17/08/2018--07:37:00	26.53	0	-0.013118	-0.000188805	0.999812
59160	17/08/2018--07:38:00	26.56	0	-0.013118	0.0148255	0.999812
59220	17/08/2018--07:39:00	26.55	0	-0.013118	0.0148255	0.999812
59280	17/08/2018--07:40:00	26.55	0	-0.013118	0.0148255	0.999812
59340	17/08/2018--07:41:00	26.56	0	-0.013118	-0.000188805	0.999812
59400	17/08/2018--07:42:00	26.56	0	-0.013118	-0.000188805	0.984973
59460	17/08/2018--07:43:00	26.56	0	-0.013118	0.0148255	0.999812
59520	17/08/2018--07:44:00	26.55	0	-0.013118	-0.000188805	0.984973
59580	17/08/2018--07:45:00	26.56	0	-0.013118	-0.000188805	0.999812
59640	17/08/2018--07:46:00	26.58	0	-0.013118	-0.000188805	0.984973
59700	17/08/2018--07:47:00	26.56	0	-0.013118	0.0148255	0.999812
59760	17/08/2018--07:48:00	26.59	0	-0.013118	-0.000188805	0.999812
59820	17/08/2018--07:49:00	26.59	0	-0.013118	0.0148255	0.984973
59880	17/08/2018--07:50:00	26.57	0	-0.013118	-0.000188805	0.999812
59940	17/08/2018--07:51:00	26.59	0	-0.013118	-0.000188805	0.999812
60000	17/08/2018--07:52:00	26.58	0	-0.013118	-0.000188805	0.984973
60060	17/08/2018--07:53:00	26.58	0	-0.013118	0.0148255	0.999812
60120	17/08/2018--07:54:00	26.61	0	-0.013118	-0.000188805	0.999812
60180	17/08/2018--07:55:00	26.6	0	-0.013118	-0.000188805	0.984973
60240	17/08/2018--07:56:00	26.61	0	-0.013118	-0.000188805	0.999812
60300	17/08/2018--07:57:00	26.61	0	-0.013118	-0.000188805	0.999812
60360	17/08/2018--07:58:00	26.62	0	-0.013118	-0.000188805	0.984973
60420	17/08/2018--07:59:00	26.61	0	-0.013118	-0.000188805	0.999812
60480	17/08/2018--08:00:00	26.61	0	-0.013118	-0.000188805	0.999812
60540	17/08/2018--08:01:00	26.61	0	-0.013118	-0.000188805	0.999812
60600	17/08/2018--08:02:00	26.63	0	-0.013118	-0.000188805	0.984973
60660	17/08/2018--08:03:00	26.63	0	-0.013118	-0.000188805	0.999812
60720	17/08/2018--08:04:00	26.64	0	-0.013118	-0.000188805	0.999812
60780	17/08/2018--08:05:00	26.63	0	-0.013118	-0.000188805	0.999812
60840	17/08/2018--08:06:00	26.63	0	-0.013118	-0.000188805	0.984973
60900	17/08/2018--08:07:00	26.64	0	-0.013118	-0.000188805	0.984973
60960	17/08/2018--08:08:00	26.65	0	-0.013118	-0.000188805	0.999812
61020	17/08/2018--08:09:00	26.65	0	-0.013118	-0.000188805	0.999812
61080	17/08/2018--08:10:00	26.67	0	-0.013118	-0.000188805	0.999812
61140	17/08/2018--08:11:00	26.64	0	-0.013118	-0.000188805	0.984973
61200	17/08/2018--08:12:00	26.67	0	-0.013118	-0.000188805	0.999812
61260	17/08/2018--08:13:00	26.66	0	-0.013118	0.0148255	0.999812
61320	17/08/2018--08:14:00	26.68	0	-0.013118	-0.000188805	0.999812
61380	17/08/2018--08:15:00	26.69	0	-0.013118	0.0148255	0.999812
61440	17/08/2018--08:16:00	26.69	0	-0.013118	-0.000188805	0.999812
61500	17/08/2018--08:17:00	26.69	0	-0.013118	-0.000188805	0.999812
61560	17/08/2018--08:18:00	26.69	0	-0.013118	-0.000188805	0.999812
61620	17/08/2018--08:19:00	27.13	43	0.0961187	0.0298398	0.999812
61680	17/08/2018--08:20:00	29.9	129	-0.200381	0.45024	-0.884705
61740	17/08/2018--08:21:00	31.69	0	-0.200381	0.465254	-0.884705
61800	17/08/2018--08:22:00	32.74	0	-0.200381	0.45024	-0.884705
61860	17/08/2018--08:23:00	33.47	0	-0.184776	0.45024	-0.884705
61920	17/08/2018--08:24:00	33.99	0	-0.200381	0.45024	-0.899544
61980	17/08/2018--08:25:00	34.39	0	-0.184776	0.45024	-0.884705
62040	17/08/2018--08:26:00	34.71	0	-0.200381	0.480268	-0.869866
62100	17/08/2018--08:27:00	34.99	0	-0.200381	0.480268	-0.869866
62160	17/08/2018--08:28:00	35.18	0	-0.200381	0.480268	-0.869866
62220	17/08/2018--08:29:00	35.34	0	-0.200381	0.480268	-0.869866
62280	17/08/2018--08:30:00	35.46	0	-0.247197	0.495283	-0.855028
62340	17/08/2018--08:31:00	35.56	0	-0.247197	0.495283	-0.840189
62400	17/08/2018--08:32:00	35.66	0	-0.247197	0.495283	-0.840189
62460	17/08/2018--08:33:00	35.52	0	-0.200381	0.615397	-0.780834
62520	17/08/2018--08:34:00	35.49	0	-0.184776	0.615397	-0.780834
62580	17/08/2018--08:35:00	35.45	0	-0.184776	0.615397	-0.765995
62640	17/08/2018--08:36:00	35.44	1	-0.184776	0.615397	-0.780834
62700	17/08/2018--08:37:00	35.39	0	-0.200381	0.615397	-0.780834
62760	17/08/2018--08:38:00	35.41	0	-0.200381	0.615397	-0.780834
62820	17/08/2018--08:39:00	35.41	0	-0.184776	0.615397	-0.765995
62880	17/08/2018--08:40:00	35.4	1	-0.200381	0.615397	-0.765995
62940	17/08/2018--08:41:00	35.41	0	-0.200381	0.615397	-0.780834
63000	17/08/2018--08:42:00	35.43	1	-0.200381	0.615397	-0.780834
63060	17/08/2018--08:43:00	35.42	0	-0.200381	0.615397	-0.780834
63120	17/08/2018--08:44:00	35.44	0	-0.184776	0.615397	-0.765995
63180	17/08/2018--08:45:00	35.43	0	-0.200381	0.615397	-0.765995
63240	17/08/2018--08:46:00	35.41	0	-0.200381	0.615397	-0.765995
63300	17/08/2018--08:47:00	35.42	2	-0.215986	0.600383	-0.751157
63360	17/08/2018--08:48:00	35.41	1	-0.200381	0.615397	-0.765995
63420	17/08/2018--08:49:00	35.4	1	-0.200381	0.615397	-0.765995
63480	17/08/2018--08:50:00	35.41	0	-0.200381	0.615397	-0.765995
63540	17/08/2018--08:51:00	35.39	2	-0.200381	0.615397	-0.765995
63600	17/08/2018--08:52:00	35.39	0	-0.200381	0.630411	-0.765995
63660	17/08/2018--08:53:00	35.39	1	-0.200381	0.630411	-0.765995
63720	17/08/2018--08:54:00	35.39	1	-0.200381	0.615397	-0.780834
63780	17/08/2018--08:55:00	35.4	2	-0.200381	0.615397	-0.780834
63840	17/08/2018--08:56:00	35.39	0	-0.200381	0.615397	-0.780834
63900	17/08/2018--08:57:00	35.41	0	-0.200381	0.615397	-0.765995
63960	17/08/2018--08:58:00	35.39	0	-0.200381	0.630411	-0.765995
64020	17/08/2018--08:59:00	35.4	0	-0.200381	0.630411	-0.765995
64080	17/08/2018--09:00:00	35.37	0	-0.200381	0.630411	-0.765995
64140	17/08/2018--09:01:00	35.36	0	-0.200381	0.630411	-0.751157
64200	17/08/2018--09:02:00	35.35	0	-0.200381	0.630411	-0.765995
64260	17/08/2018--09:03:00	35.34	0	-0.200381	0.630411	-0.765995
64320	17/08/2018--09:04:00	35.31	0	-0.200381	0.630411	-0.751157
64380	17/08/2018--09:05:00	35.33	0	-0.200381	0.630411	-0.751157
64440	17/08/2018--09:06:00	35.31	0	-0.200381	0.630411	-0.751157
64500	17/08/2018--09:07:00	35.26	0	-0.200381	0.630411	-0.765995
64560	17/08/2018--09:08:00	35.28	0	-0.200381	0.630411	-0.751157
64620	17/08/2018--09:09:00	35.25	0	-0.200381	0.630411	-0.765995
64680	17/08/2018--09:10:00	35.14	21	0.298987	-0.360532	0.881102
64740	17/08/2018--09:11:00	34.82	8	0.330197	-0.360532	0.866263
64800	17/08/2018--09:12:00	34.82	0	0.330197	-0.360532	0.851425
64860	17/08/2018--09:13:00	34.89	8	0.408224	-0.555717	0.688199
64920	17/08/2018--09:14:00	35.06	0	0.408224	-0.555717	0.703037
64980	17/08/2018--09:15:00	35.2	0	0.408224	-0.555717	0.688199
65040	17/08/2018--09:16:00	35.31	0	0.392618	-0.555717	0.688199
65100	17/08/2018--09:17:00	35.39	0	0.392618	-0.555717	0.688199
65160	17/08/2018--09:18:00	35.46	0	0.392618	-0.570732	0.688199
65220	17/08/2018--09:19:00	35.52	0	0.392618	-0.570732	0.688199
65280	17/08/2018--09:20:00	35.59	0	0.392618	-0.570732	0.688199
65340	17/08/2018--09:21:00	35.63	0	0.455039	-0.60076	0.703037
65400	17/08/2018--09:22:00	35.59	12	0.174145	-0.645803	0.703037
65460	17/08/2018--09:23:00	35.6	0	0.267776	-0.645803	0.688199
65520	17/08/2018--09:24:00	35.64	0	0.236566	-0.645803	0.703037
65580	17/08/2018--09:25:00	35.66	0	0.236566	-0.645803	0.688199
65640	17/08/2018--09:26:00	35.71	0	0.220961	-0.645803	0.703037
65700	17/08/2018--09:27:00	35.74	0	0.236566	-0.645803	0.703037
65760	17/08/2018--09:28:00	35.78	0	0.236566	-0.645803	0.688199
65820	17/08/2018--09:29:00	35.82	0	0.00248724	-0.660817	0.717876
65880	17/08/2018--09:30:00	35.63	2	0.0961187	-0.375546	-0.929221
65940	17/08/2018--09:31:00	35.34	21	-0.13796	-0.0752602	0.984973
66000	17/08/2018--09:32:00	34.71	0	-0.13796	-0.0752602	0.999812
66060	17/08/2018--09:33:00	34.19	0	-0.13796	-0.0752602	0.984973
66120	17/08/2018--09:34:00	33.74	0	-0.13796	-0.0752602	0.984973
66180	17/08/2018--09:35:00	33.32	0	-0.13796	-0.0752602	0.984973
66240	17/08/2018--09:36:00	32.96	0	-0.13796	-0.0752602	0.984973
66300	17/08/2018--09:37:00	32.64	0	-0.13796	-0.0752602	0.984973
66360	17/08/2018--09:38:00	32.34	0	-0.215986	-0.0752602	0.970134
66420	17/08/2018--09:39:00	32.18	2	-0.340828	-0.165346	0.925618
66480	17/08/2018--09:40:00	32.15	0	-0.340828	-0.165346	0.940457
66540	17/08/2018--09:41:00	32.28	0	-0.340828	-0.165346	0.940457
66600	17/08/2018--09:42:00	32.33	11	-0.0911442	-0.0302174	0.999812
66660	17/08/2018--09:43:00	32.18	0	-0.0911442	-0.0452317	0.984973
66720	17/08/2018--09:44:00	31.94	1	-0.0911442	-0.0602459	0.984973
66780	17/08/2018--09:45:00	32.11	245	-0.184776	-0.91606	0.198521
66840	17/08/2018--09:46:00	33.31	276	-0.574907	-0.840989	-0.0388983
66900	17/08/2018--09:47:00	33.84	292	-0.808985	-0.630789	0.168844
66960	17/08/2018--09:48:00	34.16	241	-0.715354	-0.735889	0.0204566
67020	17/08/2018--09:49:00	34.41	14	-0.949433	-0.405574	0.0798114
67080	17/08/2018--09:50:00	34.63	116	-0.309618	-0.946089	-0.0240596
67140	17/08/2018--09:51:00	35	165	-0.294012	-0.856003	-0.469221
67200	17/08/2018--09:52:00	35.1	32	-0.247197	-0.961103	-0.216963
67260	17/08/2018--09:53:00	35.17	0	0.548671	-0.765917	-0.261479
67320	17/08/2018--09:54:00	35.24	3	0.548671	-0.735889	-0.320834
67380	17/08/2018--09:55:00	35.31	2	0.548671	-0.690846	-0.320834
67440	17/08/2018--09:56:00	35.34	57	-0.387644	-0.961103	-0.0388983
67500	17/08/2018--09:57:00	35.38	6	-0.0287232	-0.991132	-0.00922085
67560	17/08/2018--09:58:00	35.43	87	-0.309618	-0.961103	-0.187285
67620	17/08/2018--09:59:00	35.46	153	0.15854	-0.976117	-0.053737
67680	17/08/2018--10:00:00	35.5	158	-0.231591	-0.991132	-0.0834144
67740	17/08/2018--10:01:00	35.52	124	0.252171	-0.946089	-0.0834144
67800	17/08/2018--10:02:00	35.52	169	-0.387644	-0.91606	-0.172447
67860	17/08/2018--10:03:00	35.53	299	-0.184776	-0.901046	-0.24664
67920	17/08/2018--10:04:00	35.55	291	-0.294012	-0.931074	-0.276318
67980	17/08/2018--10:05:00	35.54	305	-0.231591	-0.886032	-0.187285
68040	17/08/2018--10:06:00	35.52	42	-0.340828	-0.946089	-0.202124
68100	17/08/2018--10:07:00	35.56	255	-0.278407	-0.840989	-0.424705
68160	17/08/2018--10:08:00	35.6	613	-0.262802	-135.147	-0.469221
68220	17/08/2018--10:09:00	35.62	498	-0.340828	-0.81096	-0.48406
68280	17/08/2018--10:10:00	35.68	428	-0.262802	-10.662	-0.335673
68340	17/08/2018--10:11:00	35.75	617	-0.278407	-0.871017	-0.350511
68400	17/08/2018--10:12:00	35.79	333	0.579881	-0.780932	-0.216963
68460	17/08/2018--10:13:00	35.84	15	0.595486	-0.735889	-0.216963
68520	17/08/2018--10:14:00	35.88	124	-0.325223	-0.886032	-0.395027
68580	17/08/2018--10:15:00	35.93	260	0.720328	-0.510674	-0.48406
68640	17/08/2018--10:16:00	35.93	109	-0.247197	-0.976117	-0.172447
68700	17/08/2018--10:17:00	35.92	213	-0.43446	-0.931074	-0.053737
68760	17/08/2018--10:18:00	35.88	167	-0.43446	-0.856003	-0.172447
68820	17/08/2018--10:19:00	35.86	400	-0.356433	-0.901046	-0.454382
68880	17/08/2018--10:20:00	35.82	616	-0.278407	-0.840989	-0.187285
68940	17/08/2018--10:21:00	35.82	882	-0.387644	-0.871017	-0.305995
69000	17/08/2018--10:22:00	35.75	36	-0.403249	-0.886032	-0.350511
69060	17/08/2018--10:23:00	35.68	21	-0.418854	-0.886032	-0.291156
69120	17/08/2018--10:24:00	35.59	14	-0.387644	-0.871017	-0.320834
69180	17/08/2018--10:25:00	35.53	50	-0.387644	-0.840989	-0.395027
69240	17/08/2018--10:26:00	35.47	42	-0.356433	-0.901046	-0.291156
69300	17/08/2018--10:27:00	35.43	8	-0.372039	-0.946089	-0.202124
69360	17/08/2018--10:28:00	35.38	35	-0.387644	-0.901046	-0.276318
69420	17/08/2018--10:29:00	35.32	34	-0.340828	-0.931074	-0.261479
69480	17/08/2018--10:30:00	35.28	3	-0.450065	-0.886032	-0.276318
69540	17/08/2018--10:31:00	35.24	105	-0.372039	-0.91606	-0.231802
69600	17/08/2018--10:32:00	35.15	47	-0.43446	-0.871017	-0.320834
69660	17/08/2018--10:33:00	35.14	68	-0.403249	-0.931074	-0.216963
69720	17/08/2018--10:34:00	35.11	22	-0.294012	-0.931074	-0.305995
69780	17/08/2018--10:35:00	35.11	242	-0.512486	-0.840989	-0.350511
69840	17/08/2018--10:36:00	35.14	699	-0.43446	-0.901046	-0.261479
69900	17/08/2018--10:37:00	35.2	494	-0.356433	-0.931074	-0.231802
69960	17/08/2018--10:38:00	35.24	364	-0.247197	-0.795946	-0.24664
70020	17/08/2018--10:39:00	35.25	402	-0.294012	-0.931074	-0.320834
70080	17/08/2018--10:40:00	35.31	13	-0.372039	-0.91606	-0.291156
70140	17/08/2018--10:41:00	35.32	35	-0.418854	-0.886032	-0.335673
70200	17/08/2018--10:42:00	35.26	23	-0.418854	-0.871017	-0.157608
70260	17/08/2018--10:43:00	35.25	74	-0.372039	-0.901046	-0.320834
70320	17/08/2018--10:44:00	35.22	26	-0.340828	-0.961103	0.0352953
70380	17/08/2018--10:45:00	35.18	0	-0.340828	-0.976117	0.0946502
70440	17/08/2018--10:46:00	35.18	0	-0.325223	-0.961103	0.050134
70500	17/08/2018--10:47:00	35.18	0	-0.309618	-0.961103	0.109489
70560	17/08/2018--10:48:00	35.21	21	-0.372039	-0.931074	-0.320834
70620	17/08/2018--10:49:00	35.23	131	-0.340828	-0.886032	-0.305995
70680	17/08/2018--10:50:00	35.23	706	-0.309618	-111.125	-0.0685757
70740	17/08/2018--10:51:00	35.2	270	-0.387644	-0.795946	-0.528576
70800	17/08/2018--10:52:00	35.2	253	-0.231591	-0.931074	0.168844
70860	17/08/2018--10:53:00	35.21	365	-0.637328	-0.780932	-0.231802
70920	17/08/2018--10:54:00	35.25	1	-0.528091	-0.946089	-0.113092
70980	17/08/2018--10:55:00	35.28	15	-0.637328	-0.81096	-0.0685757
71040	17/08/2018--10:56:00	35.28	10	-0.231591	-0.991132	-0.216963
71100	17/08/2018--10:57:00	35.24	23	-0.606117	-0.840989	-0.0834144
71160	17/08/2018--10:58:00	35.18	15	0.174145	-0.91606	-0.335673
71220	17/08/2018--10:59:00	35.16	380	-0.247197	-0.931074	-0.216963
71280	17/08/2018--11:00:00	35.09	280	-0.418854	-0.871017	-0.350511
71340	17/08/2018--11:01:00	35.04	28	-0.46567	-0.886032	-0.261479
71400	17/08/2018--11:02:00	35	479	0.111724	-156.167	-0.202124
71460	17/08/2018--11:03:00	35	332	-0.668538	-0.765917	-0.231802
71520	17/08/2018--11:04:00	34.98	27	0.049303	-0.961103	-0.216963
71580	17/08/2018--11:05:00	34.98	2	0.0649082	-0.976117	-0.202124
71640	17/08/2018--11:06:00	35	2	0.0649082	-0.961103	-0.276318
71700	17/08/2018--11:07:00	35.01	0	0.0961187	-0.961103	-0.261479
71760	17/08/2018--11:08:00	35	10	-0.43446	-0.931074	0.00561786
71820	17/08/2018--11:09:00	35	0	0.0649082	-0.946089	-0.291156
71880	17/08/2018--11:10:00	35.02	4	-0.574907	-0.871017	-0.0240596
71940	17/08/2018--11:11:00	35.03	6	-0.075539	-0.991132	-0.231802
72000	17/08/2018--11:12:00	35.02	2	0.049303	-0.976117	-0.24664
72060	17/08/2018--11:13:00	35.06	1	0.049303	-100.615	-0.231802
72120	17/08/2018--11:14:00	35.09	3	0.0805135	-0.961103	-0.24664
72180	17/08/2018--11:15:00	35.11	3	0.0649082	-0.976117	-0.231802
72240	17/08/2018--11:16:00	35.13	0	0.0649082	-0.961103	-0.261479
72300	17/08/2018--11:17:00	35.12	2	0.00248724	-0.976117	-0.261479
72360	17/08/2018--11:18:00	35.14	0	0.00248724	-0.961103	-0.320834
72420	17/08/2018--11:19:00	35.14	3	0.111724	-0.946089	-0.276318
72480	17/08/2018--11:20:00	35.16	2	0.111724	-0.976117	-0.187285
72540	17/08/2018--11:21:00	35.17	2	-0.46567	-0.91606	0.050134
72600	17/08/2018--11:22:00	35.2	2	0.0180925	-0.976117	-0.231802
72660	17/08/2018--11:23:00	35.22	3	-0.559302	-0.840989	-0.216963
72720	17/08/2018--11:24:00	35.23	9	-0.543696	-0.871017	-0.0834144
72780	17/08/2018--11:25:00	35.24	31	-0.543696	-0.871017	-0.202124
72840	17/08/2018--11:26:00	35.25	0	-0.590512	-0.825974	-0.187285
72900	17/08/2018--11:27:00	35.25	0	-0.496881	-0.871017	-0.216963
72960	17/08/2018--11:28:00	35.27	0	-0.559302	-0.840989	-0.202124
73020	17/08/2018--11:29:00	35.25	2	-0.528091	-0.840989	-0.24664
73080	17/08/2018--11:30:00	35.27	0	-0.543696	-0.840989	-0.231802
73140	17/08/2018--11:31:00	35.29	4	0.0336977	-0.976117	-0.261479
73200	17/08/2018--11:32:00	35.31	0	-0.0287232	-0.931074	-0.320834
73260	17/08/2018--11:33:00	35.3	6	0.0180925	-0.946089	-0.291156
73320	17/08/2018--11:34:00	35.32	14	-0.496881	-0.871017	-0.127931
73380	17/08/2018--11:35:00	35.34	11	-0.0287232	-0.946089	-0.276318
73440	17/08/2018--11:36:00	35.33	10	-0.543696	-0.886032	0.00561786
73500	17/08/2018--11:37:00	35.36	14	0.142934	-0.961103	-0.276318
73560	17/08/2018--11:38:00	35.38	10	0.049303	-0.946089	-0.261479
73620	17/08/2018--11:39:00	35.41	34	-0.528091	-0.871017	-0.00922085
73680	17/08/2018--11:40:00	35.41	3	-0.512486	-0.886032	-0.00922085
73740	17/08/2018--11:41:00	35.39	5	0.049303	-0.991132	-0.24664
73800	17/08/2018--11:42:00	35.4	2	0.267776	-0.931074	-0.157608
73860	17/08/2018--11:43:00	35.41	3	-0.106749	-0.991132	-0.24664
73920	17/08/2018--11:44:00	35.41	3	-0.0287232	-0.991132	-0.0982531
73980	17/08/2018--11:45:00	35.42	6	-0.543696	-0.871017	0.050134
74040	17/08/2018--11:46:00	35.44	56	-0.43446	-0.886032	-0.305995
74100	17/08/2018--11:47:00	35.46	43	-0.13796	-0.931074	-0.350511
74160	17/08/2018--11:48:00	35.47	79	-0.387644	-0.871017	-0.350511
74220	17/08/2018--11:49:00	35.45	170	-0.215986	-0.976117	-0.202124
74280	17/08/2018--11:50:00	35.45	74	-0.450065	-0.840989	-0.350511
74340	17/08/2018--11:51:00	35.49	68	-0.403249	-0.856003	-0.305995
74400	17/08/2018--11:52:00	35.44	25	-0.450065	-0.871017	-0.291156
74460	17/08/2018--11:53:00	35.44	54	-0.403249	-0.91606	-0.231802
74520	17/08/2018--11:54:00	35.41	11	-0.387644	-0.871017	-0.350511
74580	17/08/2018--11:55:00	35.39	14	-0.403249	-0.901046	-0.24664
74640	17/08/2018--11:56:00	35.39	98	-0.418854	-0.91606	-0.231802
74700	17/08/2018--11:57:00	35.34	22	-0.43446	-0.931074	-0.231802
74760	17/08/2018--11:58:00	35.33	39	-0.356433	-0.91606	-0.231802
74820	17/08/2018--11:59:00	35.34	78	-0.247197	-0.976117	-0.439544
74880	17/08/2018--12:00:00	35.34	10	-0.450065	-0.91606	-0.276318
74940	17/08/2018--12:01:00	35.35	49	-0.340828	-0.886032	-0.291156
75000	17/08/2018--12:02:00	35.34	42	-0.450065	-0.765917	-0.48406
75060	17/08/2018--12:03:00	35.37	30	-0.43446	-0.856003	-0.305995
75120	17/08/2018--12:04:00	35.37	57	-0.309618	-0.946089	-0.157608
75180	17/08/2018--12:05:00	35.4	494	-0.387644	-0.871017	-0.36535
75240	17/08/2018--12:06:00	35.44	440	-0.450065	-0.946089	-0.276318
75300	17/08/2018--12:07:00	35.56	405	-0.106749	-0.991132	-0.172447
75360	17/08/2018--12:08:00	35.61	502	-0.200381	-0.991132	-0.187285
75420	17/08/2018--12:09:00	35.61	378	0.564276	-0.60076	-0.498898
75480	17/08/2018--12:10:00	35.56	204	0.298987	-0.991132	-0.0685757
75540	17/08/2018--12:11:00	35.5	317	0.595486	-0.871017	-0.320834
75600	17/08/2018--12:12:00	34.3	116	-0.0599337	-0.105289	-100.341
75660	17/08/2018--12:13:00	33.37	22	0.00248724	0.044854	-101.825
75720	17/08/2018--12:14:00	32.79	6	-0.0287232	-0.150332	-100.341
75780	17/08/2018--12:15:00	32.31	2	0.0336977	-0.0152031	-100.341
75840	17/08/2018--12:16:00	31.97	0	0.0336977	-0.0152031	-101.825
75900	17/08/2018--12:17:00	31.64	2	0.00248724	0.0148255	-100.341
75960	17/08/2018--12:18:00	32.27	258	-0.278407	-10.662	0.495295
76020	17/08/2018--12:19:00	32.98	138	0.220961	-0.931074	0.228199
76080	17/08/2018--12:20:00	33.36	160	0.252171	-0.946089	0.168844
76140	17/08/2018--12:21:00	33.64	85	0.84517	-0.420589	-0.291156
76200	17/08/2018--12:22:00	33.9	56	0.220961	-115.629	-0.439544
76260	17/08/2018--12:23:00	34.11	98	0.51746	-0.91606	0.168844
76320	17/08/2018--12:24:00	34.3	282	0.642302	-0.645803	-0.276318
76380	17/08/2018--12:25:00	34.44	207	0.205355	-0.825974	0.361747
76440	17/08/2018--12:26:00	34.54	255	0.298987	-0.840989	0.228199
76500	17/08/2018--12:27:00	34.62	287	0.236566	-0.961103	0.302392
76560	17/08/2018--12:28:00	34.64	312	0.142934	-0.886032	0.154005
76620	17/08/2018--12:29:00	34.76	680	0.455039	-0.976117	0.806908
76680	17/08/2018--12:30:00	34.91	411	-0.294012	-0.901046	0.480457
76740	17/08/2018--12:31:00	34.99	365	-0.16917	-0.840989	0.67336
76800	17/08/2018--12:32:00	35.04	213	-0.106749	-0.750903	0.569489
76860	17/08/2018--12:33:00	35.07	154	-0.200381	-0.70586	0.703037
76920	17/08/2018--12:34:00	35.07	22	-0.278407	-0.750903	0.628844
76980	17/08/2018--12:35:00	35.05	9	-0.16917	-0.840989	0.510134
77040	17/08/2018--12:36:00	34.98	71	-0.16917	-0.91606	0.361747
77100	17/08/2018--12:37:00	34.95	0	-0.215986	-0.961103	0.21336
77160	17/08/2018--12:38:00	34.95	0	-0.200381	-0.91606	0.376586
77220	17/08/2018--12:39:00	34.9	3	-0.278407	-0.856003	0.465618
77280	17/08/2018--12:40:00	34.84	106	-0.294012	-0.765917	0.510134
77340	17/08/2018--12:41:00	34.77	327	-0.340828	-0.750903	0.628844
77400	17/08/2018--12:42:00	34.73	361	-0.309618	-0.91606	0.524973
77460	17/08/2018--12:43:00	34.65	477	-0.43446	-0.886032	0.406263
77520	17/08/2018--12:44:00	34.61	433	-0.0287232	-0.675832	0.717876
77580	17/08/2018--12:45:00	34.57	513	-0.387644	-0.825974	0.243037
77640	17/08/2018--12:46:00	34.53	499	-0.262802	-0.750903	0.569489
77700	17/08/2018--12:47:00	34.54	476	-0.356433	-0.795946	0.435941
77760	17/08/2018--12:48:00	34.59	355	-0.278407	-0.795946	0.614005
77820	17/08/2018--12:49:00	34.63	631	-0.247197	-0.70586	0.55465
77880	17/08/2018--12:50:00	34.68	531	-0.200381	-0.615774	0.450779
77940	17/08/2018--12:51:00	34.69	587	-0.309618	-0.840989	0.524973
78000	17/08/2018--12:52:00	34.68	275	-0.387644	-0.840989	0.302392
78060	17/08/2018--12:53:00	34.69	427	-0.231591	-0.840989	0.599166
78120	17/08/2018--12:54:00	34.7	205	-0.075539	-0.795946	0.67336
78180	17/08/2018--12:55:00	34.68	225	-0.0443285	-0.81096	0.628844
78240	17/08/2018--12:56:00	34.68	179	-0.231591	-0.825974	0.465618
78300	17/08/2018--12:57:00	34.68	231	-0.231591	-0.856003	0.524973
78360	17/08/2018--12:58:00	34.7	464	0.049303	-10.662	-0.00922085
78420	17/08/2018--12:59:00	34.75	488	0.314592	-0.976117	0.376586
78480	17/08/2018--13:00:00	34.83	401	-0.0911442	-0.825974	0.198521
78540	17/08/2018--13:01:00	34.98	229	-0.356433	-10.662	-0.0240596
78600	17/08/2018--13:02:00	35.07	276	-0.262802	-0.946089	0.228199
78660	17/08/2018--13:03:00	35.14	285	0.423829	-0.886032	-0.127931
78720	17/08/2018--13:04:00	35.15	190	-0.403249	-0.825974	0.376586
78780	17/08/2018--13:05:00	35.13	152	-0.215986	-0.750903	0.599166
78840	17/08/2018--13:06:00	35.09	71	0.423829	-0.825974	-0.24664
78900	17/08/2018--13:07:00	35.24	344	-0.075539	-0.735889	0.361747
78960	17/08/2018--13:08:00	35.5	908	-0.0443285	-114.127	0.495295
79020	17/08/2018--13:09:00	35.71	707	0.142934	-0.91606	-0.0982531
79080	17/08/2018--13:10:00	35.89	648	-0.122355	-0.645803	0.628844
79140	17/08/2018--13:11:00	35.98	102	0.923197	-0.270446	-0.261479
79200	17/08/2018--13:12:00	35.99	93	0.252171	-0.901046	0.21336
79260	17/08/2018--13:13:00	35.95	27	0.049303	-0.961103	0.183682
79320	17/08/2018--13:14:00	35.94	7	0.127329	-0.991132	0.154005
79380	17/08/2018--13:15:00	35.92	3	0.111724	-0.91606	0.0946502
79440	17/08/2018--13:16:00	35.91	6	0.220961	-0.961103	0.109489
79500	17/08/2018--13:17:00	35.7	140	-0.606117	-0.765917	0.465618
79560	17/08/2018--13:18:00	35.58	101	-0.902617	-0.330503	0.317231
79620	17/08/2018--13:19:00	35.5	44	-0.855801	-0.0902745	0.524973
79680	17/08/2018--13:20:00	35.49	0	-0.933827	0.0148255	0.376586
79740	17/08/2018--13:21:00	35.49	1	-0.855801	-0.150332	0.510134
79800	17/08/2018--13:22:00	35.49	187	-0.387644	-0.931074	-0.157608
79860	17/08/2018--13:23:00	35.46	11	-0.902617	-0.210389	0.421102
79920	17/08/2018--13:24:00	35.49	7	-0.855801	-0.300474	0.495295
79980	17/08/2018--13:25:00	35.54	27	-0.278407	-0.961103	0.0649727
80040	17/08/2018--13:26:00	35.56	10	-0.887012	-0.360532	0.391424
80100	17/08/2018--13:27:00	35.59	17	-0.840196	-0.360532	0.480457
80160	17/08/2018--13:28:00	35.63	6	-0.79338	-0.345517	0.480457
80220	17/08/2018--13:29:00	35.67	8	-0.871406	-0.255432	0.495295
80280	17/08/2018--13:30:00	35.69	6	-0.965038	-0.18036	0.302392
80340	17/08/2018--13:31:00	35.7	6	-0.933827	-0.210389	0.361747
80400	17/08/2018--13:32:00	35.71	3	-0.840196	-0.210389	0.524973
80460	17/08/2018--13:33:00	35.74	0	-0.871406	-0.120303	0.495295
80520	17/08/2018--13:34:00	35.73	2	-0.902617	-0.0902745	0.465618
80580	17/08/2018--13:35:00	35.75	21	-0.278407	-0.961103	0.183682
80640	17/08/2018--13:36:00	35.73	35	-0.79338	-0.0152031	0.628844
80700	17/08/2018--13:37:00	35.77	7	-0.855801	-0.150332	0.510134
80760	17/08/2018--13:38:00	35.76	6	-0.824591	-0.0152031	0.584328
80820	17/08/2018--13:39:00	35.74	0	-0.824591	-0.0602459	0.569489
80880	17/08/2018--13:40:00	35.75	0	-0.808985	0.0148255	0.599166
80940	17/08/2018--13:41:00	35.76	13	-0.840196	0.0148255	0.584328
81000	17/08/2018--13:42:00	35.8	2	-0.933827	-0.0452317	0.465618
81060	17/08/2018--13:43:00	35.8	106	0.84517	-0.420589	-0.216963
81120	17/08/2018--13:44:00	35.79	102	-0.356433	-0.856003	0.272715
81180	17/08/2018--13:45:00	35.75	40	-0.902617	-0.300474	0.376586
81240	17/08/2018--13:46:00	35.76	0	-0.777775	-0.330503	0.569489
81300	17/08/2018--13:47:00	35.79	0	-0.76217	-0.345517	0.584328
81360	17/08/2018--13:48:00	35.81	0	-0.777775	-0.345517	0.569489
81420	17/08/2018--13:49:00	35.83	10	-0.730959	-0.225403	0.658521
81480	17/08/2018--13:50:00	35.82	4	-0.777775	-0.18036	0.614005
81540	17/08/2018--13:51:00	35.82	0	-0.824591	-0.165346	0.584328
81600	17/08/2018--13:52:00	35.82	2	-0.980643	-0.165346	0.228199
81660	17/08/2018--13:53:00	35.83	14	-0.808985	-0.105289	0.614005
81720	17/08/2018--13:54:00	35.84	0	-0.79338	-0.0902745	0.614005
81780	17/08/2018--13:55:00	35.88	7	-0.76217	-0.0302174	0.643683
81840	17/08/2018--13:56:00	35.9	117	-0.699749	-0.0452317	0.717876
81900	17/08/2018--13:57:00	35.95	8	-0.855801	0.104911	0.539812
81960	17/08/2018--13:58:00	36.01	0	-0.715354	-0.0602459	0.717876
82020	17/08/2018--13:59:00	35.97	1	-0.699749	-0.0152031	0.732715
82080	17/08/2018--14:00:00	35.95	0	-0.699749	0.0148255	0.732715
82140	17/08/2018--14:01:00	35.95	0	-0.684143	-0.000188805	0.747554
82200	17/08/2018--14:02:00	35.95	0	-0.652933	0.0148255	0.762392
82260	17/08/2018--14:03:00	35.93	18	-0.621722	-0.0902745	0.79207
82320	17/08/2018--14:04:00	35.93	15	-0.606117	-0.0602459	0.806908
82380	17/08/2018--14:05:00	35.93	0	-0.559302	-0.0452317	0.851425
82440	17/08/2018--14:06:00	35.97	0	-0.621722	-0.0452317	0.806908
82500	17/08/2018--14:07:00	35.96	1	-0.543696	-0.0752602	0.851425
82560	17/08/2018--14:08:00	35.97	0	-0.559302	-0.0302174	0.836586
82620	17/08/2018--14:09:00	35.97	13	-0.325223	-0.961103	-0.0685757
82680	17/08/2018--14:10:00	35.93	7	-0.247197	-0.976117	-0.00922085
82740	17/08/2018--14:11:00	35.93	0	-0.294012	-0.976117	-0.053737
82800	17/08/2018--14:12:00	35.95	4	-0.231591	-0.976117	-0.113092
82860	17/08/2018--14:13:00	35.96	3	-0.606117	-0.871017	-0.0834144
82920	17/08/2018--14:14:00	36.03	4	-0.247197	-0.976117	-0.0685757
82980	17/08/2018--14:15:00	36.01	16	-0.075539	-0.946089	-0.291156
83040	17/08/2018--14:16:00	35.99	65	-0.247197	-0.976117	-0.0982531
83100	17/08/2018--14:17:00	35.98	26	-0.215986	-0.991132	0.00561786
83160	17/08/2018--14:18:00	35.96	4	-0.309618	-0.976117	0.0204566
83220	17/08/2018--14:19:00	35.95	89	-0.215986	-0.991132	0.0946502
83280	17/08/2018--14:20:00	35.95	0	-0.231591	-0.991132	0.0798114
83340	17/08/2018--14:21:00	35.95	16	-0.450065	-0.840989	0.361747
83400	17/08/2018--14:22:00	35.97	152	-0.153565	-0.991132	0.0204566
83460	17/08/2018--14:23:00	35.94	11	-0.106749	-0.991132	0.0204566
83520	17/08/2018--14:24:00	35.94	0	-0.153565	-0.976117	0.0946502
83580	17/08/2018--14:25:00	35.91	0	-0.16917	-0.991132	0.0649727
83640	17/08/2018--14:26:00	35.89	0	-0.16917	-0.991132	0.0946502
83700	17/08/2018--14:27:00	35.87	0	-0.200381	-0.976117	0.109489
83760	17/08/2018--14:28:00	35.83	0	-0.231591	-0.976117	0.139166
83820	17/08/2018--14:29:00	35.82	3	-0.16917	-0.991132	0.0798114
83880	17/08/2018--14:30:00	35.8	3	-0.13796	-0.991132	0.0946502
83940	17/08/2018--14:31:00	35.79	2	-0.16917	-0.976117	0.139166
84000	17/08/2018--14:32:00	35.77	0	-0.16917	-0.976117	0.139166
84060	17/08/2018--14:33:00	35.74	0	-0.231591	-0.976117	0.0798114
84120	17/08/2018--14:34:00	35.73	0	-0.106749	-0.976117	0.183682
84180	17/08/2018--14:35:00	35.68	0	-0.16917	-0.991132	0.0649727
84240	17/08/2018--14:36:00	35.68	0	-0.16917	-0.991132	0.0649727
84300	17/08/2018--14:37:00	35.68	0	-0.356433	-0.946089	0.109489
84360	17/08/2018--14:38:00	35.7	9	-0.215986	-0.976117	0.139166
84420	17/08/2018--14:39:00	35.66	0	-0.247197	-0.976117	0.124328
84480	17/08/2018--14:40:00	35.66	3	-0.200381	-0.991132	0.050134
84540	17/08/2018--14:41:00	35.64	0	-0.247197	-0.976117	0.0649727
84600	17/08/2018--14:42:00	35.66	0	-0.200381	-0.991132	0.0649727
84660	17/08/2018--14:43:00	35.65	0	-0.153565	-102.116	0.0798114
84720	17/08/2018--14:44:00	35.67	90	-0.16917	-105.119	0.050134
84780	17/08/2018--14:45:00	35.67	15	-0.122355	-0.991132	0.050134
84840	17/08/2018--14:46:00	35.64	31	-0.200381	-0.976117	0.183682
84900	17/08/2018--14:47:00	35.62	551	-0.403249	-0.750903	0.406263
84960	17/08/2018--14:48:00	35.61	156	-0.590512	-0.825974	0.154005
85020	17/08/2018--14:49:00	35.64	400	-0.512486	-0.765917	0.391424
85080	17/08/2018--14:50:00	35.67	555	-0.528091	-0.780932	0.361747
85140	17/08/2018--14:51:00	35.71	354	-0.450065	-0.630789	0.406263
85200	17/08/2018--14:52:00	35.74	428	-0.184776	-0.976117	0.168844
85260	17/08/2018--14:53:00	35.75	39	-0.43446	-0.901046	0.154005
85320	17/08/2018--14:54:00	35.78	88	-0.590512	-0.60076	0.33207
85380	17/08/2018--14:55:00	35.79	34	-0.684143	-0.0902745	0.732715
85440	17/08/2018--14:56:00	35.78	4	-0.715354	-0.195374	0.688199
85500	17/08/2018--14:57:00	35.79	8	-0.652933	-0.165346	0.732715
85560	17/08/2018--14:58:00	35.79	3	-0.621722	-0.0752602	0.806908
85620	17/08/2018--14:59:00	35.79	1	-0.574907	-0.0602459	0.836586
85680	17/08/2018--15:00:00	35.79	8	-0.933827	-0.165346	0.391424
85740	17/08/2018--15:01:00	35.81	16	-0.715354	0.0298398	0.717876
85800	17/08/2018--15:02:00	35.81	7	-0.652933	-0.0152031	0.777231
85860	17/08/2018--15:03:00	35.82	35	-0.777775	0.0748826	0.628844
85920	17/08/2018--15:04:00	35.82	15	-0.013118	-0.0752602	-100.341
85980	17/08/2018--15:05:00	35.83	65	-0.902617	-0.0602459	0.435941
86040	17/08/2018--15:06:00	35.82	49	-0.746564	-0.28546	0.643683
86100	17/08/2018--15:07:00	35.84	4	-0.684143	-0.210389	0.747554
86160	17/08/2018--15:08:00	35.86	1	-0.637328	-0.135317	0.777231
86220	17/08/2018--15:09:00	35.88	11	-0.309618	-0.976117	-0.00922085
86280	17/08/2018--15:10:00	35.85	40	-0.730959	-0.0152031	0.67336
86340	17/08/2018--15:11:00	35.85	4	-0.715354	0.0148255	0.717876
86400	17/08/2018--15:12:00	35.88	10	-0.559302	-0.0602459	0.643683
86460	17/08/2018--15:13:00	35.91	3	-0.652933	-0.0302174	0.762392
86520	17/08/2018--15:14:00	35.93	0	-0.699749	0.0148255	0.747554
86580	17/08/2018--15:15:00	35.92	18	-0.559302	-0.840989	0.228199
86640	17/08/2018--15:16:00	35.9	37	0.470645	-0.750903	-0.335673
86700	17/08/2018--15:17:00	35.89	200	-0.559302	-0.840989	0.0649727
86760	17/08/2018--15:18:00	35.88	250	-0.013118	-100.615	-0.172447
86820	17/08/2018--15:19:00	35.87	119	-0.278407	-0.886032	0.0649727
86880	17/08/2018--15:20:00	35.85	162	0.142934	-129.142	-0.335673
86940	17/08/2018--15:21:00	35.84	9	-0.247197	-0.976117	-0.142769
87000	17/08/2018--15:22:00	35.83	0	-0.231591	-0.976117	-0.0834144
87060	17/08/2018--15:23:00	35.83	0	-0.200381	-0.976117	-0.0388983
87120	17/08/2018--15:24:00	35.81	0	-0.247197	-0.991132	0.00561786
87180	17/08/2018--15:25:00	35.81	9	-0.247197	-0.976117	0.00561786
87240	17/08/2018--15:26:00	35.83	0	-0.403249	-0.946089	0.139166
87300	17/08/2018--15:27:00	35.84	110	-0.200381	-0.976117	-0.00922085
87360	17/08/2018--15:28:00	35.84	0	-0.403249	-0.931074	0.124328
87420	17/08/2018--15:29:00	35.83	320	-0.309618	-0.840989	0.302392
87480	17/08/2018--15:30:00	35.8	20	0.704723	-0.570732	-0.409866
87540	17/08/2018--15:31:00	35.79	111	-0.43446	-0.856003	0.361747
87600	17/08/2018--15:32:00	35.79	872	-0.372039	-0.540703	0.361747
87660	17/08/2018--15:33:00	35.8	986	-0.372039	-100.615	0.495295
87720	17/08/2018--15:34:00	35.83	124	-0.559302	-0.615774	0.584328
87780	17/08/2018--15:35:00	35.88	546	-0.340828	-0.886032	0.614005
87840	17/08/2018--15:36:00	35.93	476	-0.325223	-0.825974	0.628844
87900	17/08/2018--15:37:00	35.95	503	-0.559302	-0.750903	0.435941
87960	17/08/2018--15:38:00	35.97	725	-0.372039	-0.765917	0.688199
88020	17/08/2018--15:39:00	35.98	609	-0.543696	-0.70586	0.569489
88080	17/08/2018--15:40:00	35.98	192	-0.543696	-0.510674	0.717876
88140	17/08/2018--15:41:00	35.98	154	-0.356433	-0.555717	0.79207
88200	17/08/2018--15:42:00	35.99	155	-0.621722	-0.570732	0.67336
88260	17/08/2018--15:43:00	35.96	295	-0.496881	-0.555717	0.643683
88320	17/08/2018--15:44:00	35.98	307	-0.450065	-0.615774	0.658521
88380	17/08/2018--15:45:00	35.95	391	-0.590512	-0.570732	0.658521
88440	17/08/2018--15:46:00	35.92	435	-0.418854	-0.690846	0.628844
88500	17/08/2018--15:47:00	35.89	566	-0.450065	-0.70586	0.495295
88560	17/08/2018--15:48:00	35.88	650	-0.450065	-0.91606	0.510134
88620	17/08/2018--15:49:00	35.87	761	-0.496881	-0.70586	0.406263
88680	17/08/2018--15:50:00	35.87	591	-0.543696	-0.615774	0.599166
88740	17/08/2018--15:51:00	35.82	603	-0.46567	-0.585746	0.465618
88800	17/08/2018--15:52:00	35.78	721	-0.637328	-0.555717	0.524973
88860	17/08/2018--15:53:00	35.78	489	-0.481275	-0.70586	0.480457
88920	17/08/2018--15:54:00	35.82	583	-0.715354	-0.750903	0.539812
88980	17/08/2018--15:55:00	35.85	528	-0.325223	-0.901046	0.599166
89040	17/08/2018--15:56:00	35.89	524	-0.496881	-0.49566	0.599166
89100	17/08/2018--15:57:00	35.94	335	-0.730959	-0.645803	0.524973
89160	17/08/2018--15:58:00	36	276	-0.43446	-0.465632	0.717876
89220	17/08/2018--15:59:00	36.12	361	-0.574907	-0.330503	0.777231
89280	17/08/2018--16:00:00	36.2	351	-0.512486	-0.690846	0.465618
89340	17/08/2018--16:01:00	36.24	137	-0.450065	-0.555717	-0.053737
89400	17/08/2018--16:02:00	36.26	489	-0.372039	-0.871017	0.272715
89460	17/08/2018--16:03:00	36.23	356	-0.699749	-0.856003	0.317231
89520	17/08/2018--16:04:00	35.25	361	-0.0287232	-0.000188805	-101.825
89580	17/08/2018--16:05:00	34.12	0	-0.0287232	-0.000188805	-101.825
89640	17/08/2018--16:06:00	33.38	0	-0.0287232	-0.000188805	-101.825
89700	17/08/2018--16:07:00	32.83	0	-0.0287232	-0.000188805	-101.825
89760	17/08/2018--16:08:00	32.42	0	-0.0287232	-0.000188805	-101.825
89820	17/08/2018--16:09:00	32.14	0	-0.0287232	-0.000188805	-101.825
89880	17/08/2018--16:10:00	31.89	0	-0.0287232	-0.000188805	-101.825
89940	17/08/2018--16:11:00	31.55	109	0.127329	0.149954	-0.988576
90000	17/08/2018--16:12:00	31.25	9	0.111724	0.13494	-100.341
90060	17/08/2018--16:13:00	31.03	90	-0.574907	-0.825974	0.109489
90120	17/08/2018--16:14:00	32.91	420	0.330197	-0.901046	-0.24664
90180	17/08/2018--16:15:00	33.44	93	0.767144	-0.60076	-0.127931
90240	17/08/2018--16:16:00	33.76	173	0.392618	-0.886032	0.0798114
90300	17/08/2018--16:17:00	33.94	30	0.579881	-0.28546	-0.795673
90360	17/08/2018--16:18:00	34.14	56	0.0805135	-0.840989	0.435941
90420	17/08/2018--16:19:00	34.21	299	0.985618	0.044854	-0.216963
90480	17/08/2018--16:20:00	34.3	314	0.408224	-0.81096	0.302392
90540	17/08/2018--16:21:00	34.43	533	0.252171	-0.840989	0.272715
90600	17/08/2018--16:22:00	34.46	279	0.533066	-11.713	0.510134
90660	17/08/2018--16:23:00	34.61	435	0.252171	-0.871017	0.391424
90720	17/08/2018--16:24:00	34.72	361	-0.0287232	-0.991132	0.198521
90780	17/08/2018--16:25:00	34.73	142	0.15854	-0.931074	0.272715
90840	17/08/2018--16:26:00	34.66	59	0.111724	-102.116	0.361747
90900	17/08/2018--16:27:00	34.6	40	0.049303	-0.901046	0.391424
90960	17/08/2018--16:28:00	34.6	0	0.0180925	-0.91606	0.391424
91020	17/08/2018--16:29:00	34.58	0	0.00248724	-0.976117	0.124328
91080	17/08/2018--16:30:00	34.54	5	0.220961	-0.946089	-0.202124
91140	17/08/2018--16:31:00	34.67	1	0.220961	-0.91606	-0.24664
91200	17/08/2018--16:32:00	34.87	53	0.18975	-0.991132	-0.276318
91260	17/08/2018--16:33:00	35.09	431	0.345803	-0.81096	0.21336
91320	17/08/2018--16:34:00	35.24	223	0.51746	-0.780932	-0.469221
91380	17/08/2018--16:35:00	35.39	267	0.252171	-0.931074	0.139166
91440	17/08/2018--16:36:00	35.5	109	0.236566	-0.91606	0.21336
91500	17/08/2018--16:37:00	35.57	168	0.236566	-0.946089	-0.053737
91560	17/08/2018--16:38:00	35.63	53	0.283382	-0.931074	0.198521
91620	17/08/2018--16:39:00	35.69	50	0.220961	-0.961103	0.050134
91680	17/08/2018--16:40:00	35.71	30	0.392618	-0.871017	0.154005
91740	17/08/2018--16:41:00	35.73	92	0.548671	-0.690846	0.421102
91800	17/08/2018--16:42:00	35.75	72	0.455039	-0.976117	0.124328
91860	17/08/2018--16:43:00	35.75	29	0.345803	-0.91606	0.124328
91920	17/08/2018--16:44:00	35.75	27	0.611092	-115.629	-0.0388983
91980	17/08/2018--16:45:00	35.75	60	0.470645	-0.856003	0.0204566
92040	17/08/2018--16:46:00	35.8	38	0.533066	-0.825974	0.0204566
92100	17/08/2018--16:47:00	35.84	16	0.283382	-0.886032	0.198521
92160	17/08/2018--16:48:00	35.84	100	0.439434	-0.856003	0.168844
92220	17/08/2018--16:49:00	35.79	34	0.361408	-0.91606	-0.0240596
92280	17/08/2018--16:50:00	35.79	13	0.48625	-0.780932	0.302392
92340	17/08/2018--16:51:00	35.82	77	0.345803	-0.871017	0.168844
92400	17/08/2018--16:52:00	35.81	52	0.408224	-0.886032	0.0352953
92460	17/08/2018--16:53:00	35.78	55	0.252171	-0.675832	-0.172447
92520	17/08/2018--16:54:00	35.74	72	0.470645	-0.840989	0.183682
92580	17/08/2018--16:55:00	35.76	51	0.470645	-0.840989	0.139166
92640	17/08/2018--16:56:00	35.73	64	0.236566	-0.991132	0.0352953
92700	17/08/2018--16:57:00	35.74	29	0.283382	-0.931074	0.124328
92760	17/08/2018--16:58:00	35.73	43	0.283382	-0.91606	0.168844
92820	17/08/2018--16:59:00	35.75	36	0.252171	-0.946089	0.00561786
92880	17/08/2018--17:00:00	35.79	22	0.220961	-0.961103	0.139166
92940	17/08/2018--17:01:00	35.81	21	0.18975	-0.976117	0.109489
93000	17/08/2018--17:02:00	35.84	36	0.626697	-0.735889	-0.127931
93060	17/08/2018--17:03:00	35.82	146	0.423829	-0.780932	0.243037
93120	17/08/2018--17:04:00	35.77	117	0.595486	-0.735889	0.154005
93180	17/08/2018--17:05:00	35.8	31	0.345803	-0.91606	-0.0834144
93240	17/08/2018--17:06:00	35.82	8	0.298987	-0.931074	0.109489
93300	17/08/2018--17:07:00	35.81	1	0.220961	-0.871017	0.435941
93360	17/08/2018--17:08:00	35.8	1	0.267776	-0.91606	0.257876
93420	17/08/2018--17:09:00	35.85	30	0.439434	-0.840989	0.00561786
93480	17/08/2018--17:10:00	35.89	8	0.48625	-0.780932	0.272715
93540	17/08/2018--17:11:00	35.89	33	0.205355	-0.961103	0.109489
93600	17/08/2018--17:12:00	35.82	158	0.564276	-0.70586	-0.439544
93660	17/08/2018--17:13:00	35.71	176	0.361408	-0.871017	0.183682
93720	17/08/2018--17:14:00	35.62	43	0.361408	-0.901046	-0.172447
93780	17/08/2018--17:15:00	35.58	146	0.48625	-0.825974	0.124328
93840	17/08/2018--17:16:00	35.54	43	0.252171	-0.931074	0.0352953
93900	17/08/2018--17:17:00	35.52	327	0.049303	-0.886032	0.450779
93960	17/08/2018--17:18:00	35.43	0	-0.0287232	-0.871017	0.480457
94020	17/08/2018--17:19:00	35.32	1	0.00248724	-0.91606	0.406263
94080	17/08/2018--17:20:00	35.24	3	-0.0287232	-0.91606	0.376586
94140	17/08/2018--17:21:00	35.22	16	-0.013118	-0.901046	0.391424
94200	17/08/2018--17:22:00	35.2	3	-0.122355	-0.901046	0.421102
94260	17/08/2018--17:23:00	35.2	0	0.0180925	-0.886032	0.376586
94320	17/08/2018--17:24:00	35.17	27	-0.0599337	-0.871017	0.495295
94380	17/08/2018--17:25:00	35.17	42	0.00248724	-0.946089	0.346908
94440	17/08/2018--17:26:00	35.21	3	-0.075539	-0.901046	0.376586
94500	17/08/2018--17:27:00	35.21	7	0.205355	-0.825974	0.480457
94560	17/08/2018--17:28:00	35.19	66	0.392618	-0.931074	0.0798114
94620	17/08/2018--17:29:00	35.14	104	0.314592	-0.91606	0.109489
94680	17/08/2018--17:30:00	35.11	8	0.314592	-0.931074	-0.0240596
94740	17/08/2018--17:31:00	35.22	1	0.283382	-0.825974	0.450779
94800	17/08/2018--17:32:00	35.36	5	0.174145	-0.946089	0.198521
94860	17/08/2018--17:33:00	35.41	3	0.142934	-0.961103	0.168844
94920	17/08/2018--17:34:00	35.29	0	0.361408	-0.856003	0.272715
94980	17/08/2018--17:35:00	35.11	0	0.361408	-0.871017	0.272715
95040	17/08/2018--17:36:00	34.98	0	0.314592	-0.886032	0.302392
95100	17/08/2018--17:37:00	34.89	7	0.330197	-0.91606	0.0352953
95160	17/08/2018--17:38:00	34.84	0	0.205355	-0.946089	0.183682
95220	17/08/2018--17:39:00	34.86	0	0.361408	-0.901046	0.0798114
95280	17/08/2018--17:40:00	34.86	2	0.267776	-0.946089	0.154005
95340	17/08/2018--17:41:00	34.86	4	0.236566	-0.946089	0.0946502
95400	17/08/2018--17:42:00	34.87	45	0.345803	-0.931074	0.21336
95460	17/08/2018--17:43:00	34.96	491	0.252171	-0.976117	-0.053737
95520	17/08/2018--17:44:00	34.98	7	0.782749	-0.60076	-0.142769
95580	17/08/2018--17:45:00	34.98	148	0.548671	-0.555717	0.168844
95640	17/08/2018--17:46:00	35.01	91	0.18975	-0.961103	0.0946502
95700	17/08/2018--17:47:00	35.07	39	0.564276	-0.765917	0.243037
95760	17/08/2018--17:48:00	35.16	162	0.283382	-0.931074	0.0946502
95820	17/08/2018--17:49:00	35.21	43	0.267776	-0.931074	0.154005
95880	17/08/2018--17:50:00	35.27	230	0.220961	-0.976117	0.109489
95940	17/08/2018--17:51:00	35.31	85	0.142934	-0.961103	0.0798114
96000	17/08/2018--17:52:00	35.34	256	0.564276	-0.795946	0.154005
96060	17/08/2018--17:53:00	35.34	1	0.455039	-0.840989	0.183682
96120	17/08/2018--17:54:00	35.42	0	0.657907	-0.645803	0.168844
96180	17/08/2018--17:55:00	35.54	0	0.298987	-0.901046	0.109489
96240	17/08/2018--17:56:00	35.59	14	0.439434	-0.856003	-0.127931
96300	17/08/2018--17:57:00	35.58	90	0.18975	-0.946089	0.168844
96360	17/08/2018--17:58:00	35.5	121	0.455039	-0.825974	0.198521
96420	17/08/2018--17:59:00	35.47	109	0.891986	-0.39056	0.109489
96480	17/08/2018--18:00:00	35.45	150	0.377013	-0.901046	-0.0388983
96540	17/08/2018--18:01:00	35.41	0	0.408224	-0.886032	-0.00922085
96600	17/08/2018--18:02:00	35.36	16	0.392618	-0.901046	-0.00922085
96660	17/08/2018--18:03:00	35.29	1	0.377013	-0.901046	-0.0240596
96720	17/08/2018--18:04:00	35.23	0	0.408224	-0.886032	-0.053737
96780	17/08/2018--18:05:00	35.19	0	0.501855	-0.840989	-0.0240596
96840	17/08/2018--18:06:00	35.2	0	0.470645	-0.856003	-0.113092
96900	17/08/2018--18:07:00	35.29	1	0.408224	-0.886032	-0.00922085
96960	17/08/2018--18:08:00	35.32	3	0.533066	-0.81096	-0.113092
97020	17/08/2018--18:09:00	35.32	5	0.673513	-0.660817	0.243037
97080	17/08/2018--18:10:00	35.32	2	0.392618	-0.886032	0.0798114
97140	17/08/2018--18:11:00	35.3	0	0.408224	-0.871017	0.050134
97200	17/08/2018--18:12:00	35.26	0	0.423829	-0.871017	0.0946502
97260	17/08/2018--18:13:00	35.32	0	0.455039	-0.871017	-0.0388983
97320	17/08/2018--18:14:00	35.34	0	0.439434	-0.871017	-0.00922085
97380	17/08/2018--18:15:00	35.32	0	0.439434	-0.871017	0.0204566
97440	17/08/2018--18:16:00	35.34	60	0.423829	-108.122	0.124328
97500	17/08/2018--18:17:00	35.32	188	0.51746	-0.825974	-0.00922085
97560	17/08/2018--18:18:00	35.39	48	0.205355	-0.931074	0.198521
97620	17/08/2018--18:19:00	35.45	1	0.330197	-0.901046	0.198521
97680	17/08/2018--18:20:00	35.5	94	0.345803	-102.116	0.168844
97740	17/08/2018--18:21:00	35.5	180	0.439434	-0.856003	0.050134
97800	17/08/2018--18:22:00	35.38	237	0.377013	-0.991132	-0.0388983
97860	17/08/2018--18:23:00	35.3	80	0.392618	-0.886032	-0.0982531
97920	17/08/2018--18:24:00	35.25	47	0.298987	-0.91606	0.0352953
97980	17/08/2018--18:25:00	35.27	67	0.377013	-0.946089	0.0798114
98040	17/08/2018--18:26:00	35.27	200	0.314592	-0.825974	-0.00922085
98100	17/08/2018--18:27:00	35.3	203	0.314592	-0.886032	0.228199
98160	17/08/2018--18:28:00	35.34	79	0.267776	-0.946089	0.0352953
98220	17/08/2018--18:29:00	35.38	154	0.0336977	-0.976117	0.0649727
98280	17/08/2018--18:30:00	35.4	365	0.205355	-0.991132	0.154005
98340	17/08/2018--18:31:00	35.32	9	0.48625	-0.825974	0.109489
98400	17/08/2018--18:32:00	35.24	4	0.283382	-0.931074	0.139166
98460	17/08/2018--18:33:00	35.16	5	0.345803	-0.901046	0.168844
98520	17/08/2018--18:34:00	35.09	10	0.283382	-0.931074	0.124328
98580	17/08/2018--18:35:00	35.03	64	0.439434	-150.162	0.0649727
98640	17/08/2018--18:36:00	34.96	387	0.15854	-0.976117	0.0946502
98700	17/08/2018--18:37:00	35.03	62	0.408224	-0.81096	-0.0685757
98760	17/08/2018--18:38:00	35.11	0	0.579881	-0.795946	-0.0240596
98820	17/08/2018--18:39:00	35.19	25	0.673513	-0.675832	0.0649727
98880	17/08/2018--18:40:00	35.29	296	0.267776	-0.946089	0.0649727
98940	17/08/2018--18:41:00	35.29	106	0.392618	-0.886032	0.0204566
99000	17/08/2018--18:42:00	35.31	66	0.345803	-0.886032	-0.291156
99060	17/08/2018--18:43:00	35.33	109	0.361408	-0.901046	0.168844
99120	17/08/2018--18:44:00	35.31	27	0.439434	-0.871017	0.0798114
99180	17/08/2018--18:45:00	35.38	52	0.361408	-0.901046	0.139166
99240	17/08/2018--18:46:00	35.4	54	0.548671	-0.795946	0.0649727
99300	17/08/2018--18:47:00	35.43	34	0.330197	-109.623	0.154005
99360	17/08/2018--18:48:00	35.38	84	0.267776	-0.871017	0.287553
99420	17/08/2018--18:49:00	35.35	68	0.345803	-0.931074	-0.053737
99480	17/08/2018--18:50:00	35.36	63	0.267776	-0.961103	-0.053737
99540	17/08/2018--18:51:00	35.4	96	0.377013	-0.91606	0.198521
99600	17/08/2018--18:52:00	35.41	105	0.673513	-0.60076	0.139166
99660	17/08/2018--18:53:00	35.41	49	0.439434	-0.871017	0.0204566
99720	17/08/2018--18:54:00	35.42	20	0.127329	-0.976117	0.109489
99780	17/08/2018--18:55:00	35.42	0	0.15854	-0.946089	0.124328
99840	17/08/2018--18:56:00	35.41	37	0.15854	-0.961103	0.139166
99900	17/08/2018--18:57:00	35.4	68	0.049303	-0.991132	0.050134
99960	17/08/2018--18:58:00	35.39	35	0.111724	-0.961103	0.0946502
100020	17/08/2018--18:59:00	35.34	11	0.611092	-0.735889	-0.00922085
100080	17/08/2018--19:00:00	35.34	86	0.0961187	-102.116	-0.231802
100140	17/08/2018--19:01:00	35.31	106	0.127329	-103.617	-0.187285
100200	17/08/2018--19:02:00	35.25	128	0.657907	-0.690846	0.183682
100260	17/08/2018--19:03:00	35.2	232	0.18975	-0.931074	0.183682
100320	17/08/2018--19:04:00	35.15	122	0.0961187	-0.931074	0.050134
100380	17/08/2018--19:05:00	35.18	90	0.252171	-0.991132	0.124328
100440	17/08/2018--19:06:00	35.21	208	0.51746	-0.825974	-0.113092
100500	17/08/2018--19:07:00	35.21	81	0.611092	-0.735889	0.139166
100560	17/08/2018--19:08:00	35.19	22	0.470645	-0.856003	0.0204566
100620	17/08/2018--19:09:00	35.19	2	0.626697	-0.780932	-0.0240596
100680	17/08/2018--19:10:00	35.19	0	0.642302	-0.795946	-0.216963
100740	17/08/2018--19:11:00	35.15	336	0.642302	-0.630789	0.302392
100800	17/08/2018--19:12:00	35.13	1	0.642302	-0.720874	0.0352953
100860	17/08/2018--19:13:00	35.12	5	0.283382	-103.617	-0.0240596
100920	17/08/2018--19:14:00	35.14	55	0.455039	-0.871017	-0.00922085
100980	17/08/2018--19:15:00	35.17	0	0.267776	-0.931074	0.00561786
101040	17/08/2018--19:16:00	35.2	102	0.657907	-0.660817	0.0798114
101100	17/08/2018--19:17:00	35.2	78	0.330197	-102.116	0.228199
101160	17/08/2018--19:18:00	35.19	93	0.18975	-0.976117	-0.00922085
101220	17/08/2018--19:19:00	35.18	55	0.423829	-0.871017	0.139166
101280	17/08/2018--19:20:00	35.19	76	0.205355	-0.931074	0.109489
101340	17/08/2018--19:21:00	35.2	28	0.127329	-0.976117	0.0798114
101400	17/08/2018--19:22:00	35.21	45	0.798355	-0.510674	-0.36535
101460	17/08/2018--19:23:00	35.21	85	0.642302	-0.795946	-0.00922085
101520	17/08/2018--19:24:00	35.25	9	0.423829	-0.81096	0.168844
101580	17/08/2018--19:25:00	35.27	152	0.548671	-0.70586	0.421102
101640	17/08/2018--19:26:00	35.25	181	0.298987	-0.871017	0.154005
101700	17/08/2018--19:27:00	35.19	62	0.298987	-0.871017	0.33207
101760	17/08/2018--19:28:00	35.14	124	0.564276	-0.780932	0.050134
101820	17/08/2018--19:29:00	35.14	62	0.220961	-0.961103	0.139166
101880	17/08/2018--19:30:00	35.14	79	0.501855	-105.119	0.228199
101940	17/08/2018--19:31:00	35.15	85	0.533066	-0.795946	0.228199
102000	17/08/2018--19:32:00	35.15	48	0.501855	-0.840989	-0.053737
102060	17/08/2018--19:33:00	35.12	83	0.267776	-0.901046	-0.216963
102120	17/08/2018--19:34:00	35.08	179	0.345803	-0.901046	-0.0240596
102180	17/08/2018--19:35:00	35.04	7	0.142934	-0.976117	-0.00922085
102240	17/08/2018--19:36:00	34.93	212	0.345803	-0.886032	-0.053737
102300	17/08/2018--19:37:00	34.91	27	0.48625	-0.81096	-0.00922085
102360	17/08/2018--19:38:00	34.92	0	0.548671	-0.795946	-0.053737
102420	17/08/2018--19:39:00	34.98	78	0.673513	-0.690846	0.0946502
102480	17/08/2018--19:40:00	35.02	34	0.689118	-0.70586	-0.0834144
102540	17/08/2018--19:41:00	35.08	20	0.51746	-0.825974	-0.24664
102600	17/08/2018--19:42:00	35.11	1	0.48625	-0.856003	-0.0834144
102660	17/08/2018--19:43:00	35.18	87	0.564276	-0.795946	0.124328
102720	17/08/2018--19:44:00	35.21	1	0.455039	-0.886032	0.00561786
102780	17/08/2018--19:45:00	35.22	0	0.626697	-0.720874	0.154005
102840	17/08/2018--19:46:00	35.24	228	0.220961	-0.961103	0.0649727
102900	17/08/2018--19:47:00	35.19	162	-0.0911442	-0.931074	0.243037
102960	17/08/2018--19:48:00	35.09	2	-0.122355	-0.961103	0.228199
103020	17/08/2018--19:49:00	35	3	-0.153565	-0.961103	0.243037
103080	17/08/2018--19:50:00	34.93	0	-0.13796	-0.931074	0.33207
103140	17/08/2018--19:51:00	34.91	0	0.220961	-0.825974	0.465618
103200	17/08/2018--19:52:00	34.91	1	0.298987	-0.825974	0.450779
103260	17/08/2018--19:53:00	34.89	2	0.595486	-0.735889	-0.261479
103320	17/08/2018--19:54:00	34.89	21	0.455039	-0.840989	-0.202124
103380	17/08/2018--19:55:00	34.86	0	0.579881	-0.750903	-0.172447
103440	17/08/2018--19:56:00	34.84	0	0.595486	-0.750903	-0.261479
103500	17/08/2018--19:57:00	34.83	2	0.501855	-0.795946	-0.261479
103560	17/08/2018--19:58:00	34.85	0	0.51746	-0.780932	-0.157608
103620	17/08/2018--19:59:00	34.86	5	0.611092	-0.735889	-0.142769
103680	17/08/2018--20:00:00	34.86	5	0.0961187	-0.81096	0.55465
103740	17/08/2018--20:01:00	34.87	7	0.533066	-0.795946	-0.0982531
103800	17/08/2018--20:02:00	34.87	4	0.548671	-0.795946	-0.0982531
103860	17/08/2018--20:03:00	34.86	2	0.0961187	-0.871017	0.465618
103920	17/08/2018--20:04:00	34.79	2	0.642302	-0.70586	0.0649727
103980	17/08/2018--20:05:00	34.77	11	0.548671	-0.825974	-0.113092
104040	17/08/2018--20:06:00	34.73	5	0.470645	-0.825974	0.21336
104100	17/08/2018--20:07:00	34.73	9	-0.0599337	-0.946089	0.287553
104160	17/08/2018--20:08:00	34.76	0	-0.0287232	-0.946089	0.302392
104220	17/08/2018--20:09:00	34.79	2	0.704723	-0.645803	0.050134
104280	17/08/2018--20:10:00	34.79	1	0.111724	-0.901046	0.391424
104340	17/08/2018--20:11:00	34.79	2	0.626697	-0.765917	-0.0685757
104400	17/08/2018--20:12:00	34.81	1	0.48625	-0.840989	0.0204566
104460	17/08/2018--20:13:00	34.82	0	0.548671	-0.795946	0.0352953
104520	17/08/2018--20:14:00	34.82	2	0.657907	-0.720874	-0.0685757
104580	17/08/2018--20:15:00	34.88	1	0.314592	-0.825974	-0.454382
104640	17/08/2018--20:16:00	34.97	0	0.283382	-0.871017	-0.36535
104700	17/08/2018--20:17:00	35.06	1	0.283382	-0.840989	-0.469221
104760	17/08/2018--20:18:00	35.15	2	-0.075539	-0.991132	-0.157608
104820	17/08/2018--20:19:00	35.23	7	0.423829	-0.91606	0.0204566
104880	17/08/2018--20:20:00	35.29	19	0.595486	-0.750903	-0.053737
104940	17/08/2018--20:21:00	35.25	0	0.111724	-0.946089	-0.187285
105000	17/08/2018--20:22:00	35.23	9	0.501855	-0.931074	0.21336
105060	17/08/2018--20:23:00	35.19	3	0.548671	-0.795946	0.0798114
105120	17/08/2018--20:24:00	35.18	2	0.252171	-0.780932	0.0352953
105180	17/08/2018--20:25:00	35.16	0	0.470645	-0.856003	0.00561786
105240	17/08/2018--20:26:00	35.21	3	0.345803	-0.901046	0.168844
105300	17/08/2018--20:27:00	35.22	145	0.408224	-0.931074	0.0352953
105360	17/08/2018--20:28:00	35.14	165	0.283382	-0.886032	0.21336
105420	17/08/2018--20:29:00	35.09	83	0.626697	-0.735889	0.0946502
105480	17/08/2018--20:30:00	35.12	11	0.127329	-0.931074	0.257876
105540	17/08/2018--20:31:00	35.16	62	0.236566	-102.116	0.0798114
105600	17/08/2018--20:32:00	35.2	53	0.111724	-0.976117	0.0649727
105660	17/08/2018--20:33:00	35.2	29	0.18975	-0.946089	0.0946502
105720	17/08/2018--20:34:00	35.23	86	0.111724	-100.615	0.0649727
105780	17/08/2018--20:35:00	35.26	51	0.18975	-102.116	0.109489
105840	17/08/2018--20:36:00	35.29	149	0.735934	-0.510674	-0.469221
105900	17/08/2018--20:37:00	35.33	224	0.298987	-0.946089	0.183682
105960	17/08/2018--20:38:00	35.34	182	0.111724	-0.976117	0.0204566
106020	17/08/2018--20:39:00	35.35	38	0.18975	-108.122	-0.00922085
106080	17/08/2018--20:40:00	35.39	118	0.626697	-0.735889	-0.0240596
106140	17/08/2018--20:41:00	35.38	47	0.455039	-0.780932	-0.113092
106200	17/08/2018--20:42:00	35.4	0	0.51746	-0.81096	0.0798114
106260	17/08/2018--20:43:00	35.41	0	0.392618	-0.901046	-0.0388983
106320	17/08/2018--20:44:00	35.41	106	0.283382	-0.931074	0.0649727
106380	17/08/2018--20:45:00	35.43	91	0.15854	-0.931074	-0.216963
106440	17/08/2018--20:46:00	35.44	79	0.330197	-0.901046	0.139166
106500	17/08/2018--20:47:00	35.43	30	0.408224	-0.886032	0.0649727
106560	17/08/2018--20:48:00	35.45	0	0.345803	-0.886032	0.109489
106620	17/08/2018--20:49:00	35.43	2	0.330197	-0.886032	0.228199
106680	17/08/2018--20:50:00	35.43	210	0.829565	0.420211	-0.424705
106740	17/08/2018--20:51:00	35.42	197	0.564276	-0.765917	0.0649727
106800	17/08/2018--20:52:00	35.42	40	0.455039	-0.886032	0.0798114
106860	17/08/2018--20:53:00	35.44	9	0.611092	-0.81096	0.168844
106920	17/08/2018--20:54:00	35.43	43	0.361408	-0.931074	0.0352953
106980	17/08/2018--20:55:00	35.49	71	0.377013	-0.871017	0.124328
107040	17/08/2018--20:56:00	35.49	39	0.345803	-0.946089	0.0204566
107100	17/08/2018--20:57:00	35.53	46	0.283382	-0.886032	0.257876
107160	17/08/2018--20:58:00	35.54	86	0.283382	-0.946089	0.109489
107220	17/08/2018--20:59:00	35.57	300	0.377013	-0.856003	0.243037
107280	17/08/2018--21:00:00	35.55	35	0.18975	-0.976117	0.0649727
107340	17/08/2018--21:01:00	35.54	26	0.205355	-0.991132	-0.053737
107400	17/08/2018--21:02:00	35.51	24	0.205355	-0.91606	0.154005
107460	17/08/2018--21:03:00	35.49	82	0.298987	-0.886032	-0.113092
107520	17/08/2018--21:04:00	35.48	114	0.127329	-0.976117	0.198521
107580	17/08/2018--21:05:00	35.48	59	0.174145	-0.961103	-0.053737
107640	17/08/2018--21:06:00	35.43	125	0.267776	-0.931074	0.168844
107700	17/08/2018--21:07:00	35.38	122	0.298987	-0.901046	0.21336
107760	17/08/2018--21:08:00	35.33	63	0.298987	-0.886032	0.139166
107820	17/08/2018--21:09:00	35.3	8	0.220961	-0.901046	0.287553
107880	17/08/2018--21:10:00	35.29	115	0.15854	-0.946089	0.21336
107940	17/08/2018--21:11:00	35.32	0	0.127329	-0.961103	0.168844
108000	17/08/2018--21:12:00	35.32	28	0.252171	-0.886032	0.272715
108060	17/08/2018--21:13:00	35.31	16	0.18975	-0.946089	0.198521
108120	17/08/2018--21:14:00	35.31	0	0.0961187	-0.976117	0.139166
108180	17/08/2018--21:15:00	35.34	20	0.220961	-0.931074	0.21336
108240	17/08/2018--21:16:00	35.38	0	0.314592	-0.961103	0.168844
108300	17/08/2018--21:17:00	35.39	48	0.18975	-0.946089	0.183682
108360	17/08/2018--21:18:00	35.42	18	0.0961187	-0.976117	0.168844
108420	17/08/2018--21:19:00	35.47	0	0.111724	-0.976117	0.109489
108480	17/08/2018--21:20:00	35.52	20	0.298987	-0.931074	0.124328
108540	17/08/2018--21:21:00	35.54	19	0.392618	-0.886032	0.0352953
108600	17/08/2018--21:22:00	35.6	8	0.15854	-0.976117	0.109489
108660	17/08/2018--21:23:00	35.59	25	0.236566	-0.931074	0.228199
108720	17/08/2018--21:24:00	35.57	26	0.205355	-103.617	0.109489
108780	17/08/2018--21:25:00	35.52	28	0.127329	-0.961103	0.139166
108840	17/08/2018--21:26:00	35.48	18	0.236566	-0.946089	0.124328
108900	17/08/2018--21:27:00	35.5	4	0.18975	-0.976117	0.050134
108960	17/08/2018--21:28:00	35.52	21	0.111724	-0.976117	0.139166
109020	17/08/2018--21:29:00	35.51	0	0.252171	-0.946089	0.139166
109080	17/08/2018--21:30:00	35.5	62	0.0805135	-0.976117	0.154005
109140	17/08/2018--21:31:00	35.45	99	0.174145	-102.116	-0.0240596
109200	17/08/2018--21:32:00	35.38	26	0.205355	-0.946089	0.154005
109260	17/08/2018--21:33:00	35.29	3	0.283382	-0.901046	0.21336
109320	17/08/2018--21:34:00	35.24	5	0.174145	-0.976117	0.139166
109380	17/08/2018--21:35:00	35.21	1	0.205355	-0.961103	0.257876
109440	17/08/2018--21:36:00	35.19	58	0.330197	-0.660817	-0.157608
109500	17/08/2018--21:37:00	35.16	64	0.15854	-0.946089	0.139166
109560	17/08/2018--21:38:00	35.11	40	0.252171	-0.931074	0.168844
109620	17/08/2018--21:39:00	35.08	27	0.267776	-0.931074	0.139166
109680	17/08/2018--21:40:00	35.09	6	0.361408	-0.946089	0.124328
109740	17/08/2018--21:41:00	35.1	5	0.345803	-0.886032	0.109489
109800	17/08/2018--21:42:00	35.12	77	0.267776	-0.901046	0.257876
109860	17/08/2018--21:43:00	35.13	83	0.907591	-0.315489	-0.142769
109920	17/08/2018--21:44:00	35.11	56	0.439434	-0.840989	0.198521
109980	17/08/2018--21:45:00	35.11	3	0.595486	-0.750903	0.139166
110040	17/08/2018--21:46:00	35.1	100	0.876381	-0.450617	0.0798114
110100	17/08/2018--21:47:00	35.09	23	0.142934	-0.871017	-0.113092
110160	17/08/2018--21:48:00	35.12	61	0.579881	-0.750903	0.0798114
110220	17/08/2018--21:49:00	35.13	2	0.236566	-0.976117	0.0649727
110280	17/08/2018--21:50:00	35.23	12	0.423829	-0.871017	0.154005
110340	17/08/2018--21:51:00	35.26	34	0.283382	-0.901046	0.302392
110400	17/08/2018--21:52:00	35.25	16	0.377013	-0.886032	0.124328
110460	17/08/2018--21:53:00	35.23	0	0.626697	-0.750903	0.00561786
110520	17/08/2018--21:54:00	35.23	1	0.439434	-0.825974	0.243037
110580	17/08/2018--21:55:00	35.25	0	0.111724	-0.961103	-0.0834144
110640	17/08/2018--21:56:00	35.27	21	0.501855	-0.825974	0.139166
110700	17/08/2018--21:57:00	35.26	25	0.439434	-0.825974	-0.202124
110760	17/08/2018--21:58:00	35.28	0	0.579881	-0.780932	-0.127931
110820	17/08/2018--21:59:00	35.31	161	0.345803	-0.871017	-0.187285
110880	17/08/2018--22:00:00	35.28	1	0.533066	-0.840989	0.00561786
110940	17/08/2018--22:01:00	35.21	29	0.455039	-0.871017	-0.00922085
111000	17/08/2018--22:02:00	35.18	19	0.377013	-0.901046	0.0798114
111060	17/08/2018--22:03:00	35.18	27	0.439434	-0.825974	0.0649727
111120	17/08/2018--22:04:00	35.17	66	0.298987	-0.901046	0.257876
111180	17/08/2018--22:05:00	35.16	3	0.345803	-0.886032	0.0946502
111240	17/08/2018--22:06:00	35.11	1	0.51746	-0.81096	0.0649727
111300	17/08/2018--22:07:00	35.15	12	0.236566	-0.91606	0.243037
111360	17/08/2018--22:08:00	35.12	61	0.455039	-0.81096	0.272715
111420	17/08/2018--22:09:00	35.12	8	0.111724	-102.116	-0.00922085
111480	17/08/2018--22:10:00	35.13	34	0.111724	-0.976117	0.124328
111540	17/08/2018--22:11:00	35.1	40	0.423829	-10.662	0.124328
111600	17/08/2018--22:12:00	35.09	73	0.423829	-0.856003	0.243037
111660	17/08/2018--22:13:00	35.09	50	0.439434	-0.871017	0.0798114
111720	17/08/2018--22:14:00	35.11	31	0.642302	-0.720874	0.139166
111780	17/08/2018--22:15:00	35.13	55	0.283382	-0.91606	-0.127931
111840	17/08/2018--22:16:00	35.14	73	0.205355	-0.931074	0.109489
111900	17/08/2018--22:17:00	35.12	259	0.377013	-102.116	0.0649727
111960	17/08/2018--22:18:00	35.1	282	0.236566	-0.91606	0.243037
112020	17/08/2018--22:19:00	35.06	62	0.174145	-0.976117	0.109489
112080	17/08/2018--22:20:00	35.07	156	0.18975	-0.961103	0.183682
112140	17/08/2018--22:21:00	34.97	425	0.205355	-111.125	0.109489
112200	17/08/2018--22:22:00	34.8	242	0.0805135	-0.795946	0.495295
112260	17/08/2018--22:23:00	34.82	104	-0.0911442	-0.81096	0.539812
112320	17/08/2018--22:24:00	34.98	59	0.111724	-0.780932	0.599166
112380	17/08/2018--22:25:00	35.11	143	0.049303	-0.946089	0.168844
112440	17/08/2018--22:26:00	35.14	490	0.423829	-0.91606	0.168844
112500	17/08/2018--22:27:00	35.03	173	0.127329	-0.946089	0.168844
112560	17/08/2018--22:28:00	34.96	111	0.564276	-0.765917	0.21336
112620	17/08/2018--22:29:00	34.95	111	0.423829	-0.91606	-0.113092
112680	17/08/2018--22:30:00	33.98	260	-0.013118	0.0148255	-101.825
112740	17/08/2018--22:31:00	32.7	0	-0.013118	0.0148255	-101.825
112800	17/08/2018--22:32:00	31.86	0	-0.013118	0.0148255	-101.825
112860	17/08/2018--22:33:00	31.25	0	-0.013118	0.0148255	-101.825
112920	17/08/2018--22:34:00	30.77	0	-0.013118	0.0298398	-101.825
112980	17/08/2018--22:35:00	30.41	0	-0.013118	0.0148255	-101.825
113040	17/08/2018--22:36:00	30.13	0	-0.013118	0.0148255	-101.825
113100	17/08/2018--22:37:00	29.89	1	-0.013118	0.0148255	-101.825
113160	17/08/2018--22:38:00	29.72	0	-0.013118	0.0148255	-101.825
113220	17/08/2018--22:39:00	29.57	0	-0.013118	0.0148255	-101.825
113280	17/08/2018--22:40:00	29.46	0	-0.013118	0.0148255	-101.825
113340	17/08/2018--22:41:00	29.36	0	-0.013118	0.0148255	-101.825
113400	17/08/2018--22:42:00	29.28	0	-0.013118	0.0148255	-101.825
113460	17/08/2018--22:43:00	29.18	0	-0.013118	0.0148255	-101.825
113520	17/08/2018--22:44:00	29.12	1	-0.013118	0.0148255	-101.825
113580	17/08/2018--22:45:00	29.05	0	-0.013118	0.0148255	-101.825
113640	17/08/2018--22:46:00	29	0	-0.013118	0.0148255	-101.825
113700	17/08/2018--22:47:00	28.95	0	-0.013118	0.0148255	-101.825
113760	17/08/2018--22:48:00	28.91	0	-0.013118	0.0148255	-101.825
113820	17/08/2018--22:49:00	28.86	1	-0.013118	0.0148255	-101.825
113880	17/08/2018--22:50:00	28.82	0	-0.013118	0.0148255	-101.825
113940	17/08/2018--22:51:00	28.81	0	-0.013118	0.0148255	-101.825
114000	17/08/2018--22:52:00	28.8	0	-0.013118	0.0148255	-101.825
114060	17/08/2018--22:53:00	28.8	0	-0.013118	0.0148255	-101.825
114120	17/08/2018--22:54:00	28.81	0	-0.013118	0.0148255	-101.825
114180	17/08/2018--22:55:00	28.81	0	-0.013118	0.0148255	-101.825
114240	17/08/2018--22:56:00	28.82	0	-0.013118	0.0148255	-101.825
114300	17/08/2018--22:57:00	28.81	1	-0.013118	0.0148255	-101.825
114360	17/08/2018--22:58:00	28.8	0	-0.013118	0.0148255	-101.825
114420	17/08/2018--22:59:00	28.78	0	-0.013118	0.0148255	-101.825
114480	17/08/2018--23:00:00	28.79	0	-0.013118	0.0148255	-101.825
114540	17/08/2018--23:01:00	28.8	0	-0.013118	0.0148255	-101.825
114600	17/08/2018--23:02:00	28.78	0	-0.013118	0.0148255	-101.825
114660	17/08/2018--23:03:00	28.73	0	-0.013118	0.0148255	-101.825
114720	17/08/2018--23:04:00	28.69	0	-0.013118	0.0148255	-101.825
114780	17/08/2018--23:05:00	28.65	1	-0.0287232	-0.000188805	-100.341
114840	17/08/2018--23:06:00	28.61	0	-0.013118	-0.000188805	-101.825
114900	17/08/2018--23:07:00	28.59	0	-0.013118	-0.000188805	-101.825
114960	17/08/2018--23:08:00	28.57	1	-0.013118	-0.000188805	-101.825
115020	17/08/2018--23:09:00	28.55	1	-0.013118	0.0148255	-101.825
115080	17/08/2018--23:10:00	28.54	0	-0.013118	-0.000188805	-101.825
115140	17/08/2018--23:11:00	28.5	0	-0.013118	-0.000188805	-101.825
115200	17/08/2018--23:12:00	28.5	0	-0.013118	-0.000188805	-101.825
115260	17/08/2018--23:13:00	28.46	0	-0.013118	-0.000188805	-101.825
115320	17/08/2018--23:14:00	28.46	0	-0.013118	0.0148255	-101.825
115380	17/08/2018--23:15:00	28.46	0	-0.013118	0.0148255	-101.825
115440	17/08/2018--23:16:00	28.44	0	-0.0287232	-0.000188805	-101.825
115500	17/08/2018--23:17:00	28.46	0	-0.013118	-0.000188805	-101.825
115560	17/08/2018--23:18:00	28.42	0	-0.013118	-0.000188805	-101.825
115620	17/08/2018--23:19:00	28.42	0	-0.013118	-0.000188805	-101.825
115680	17/08/2018--23:20:00	28.38	0	-0.013118	-0.000188805	-101.825
115740	17/08/2018--23:21:00	28.38	0	-0.013118	-0.000188805	-101.825
115800	17/08/2018--23:22:00	28.38	0	-0.013118	0.0148255	-101.825
115860	17/08/2018--23:23:00	28.39	0	-0.013118	-0.000188805	-101.825
115920	17/08/2018--23:24:00	28.38	0	-0.013118	0.0148255	-101.825
115980	17/08/2018--23:25:00	28.37	0	-0.013118	-0.000188805	-101.825
116040	17/08/2018--23:26:00	28.38	0	-0.013118	0.0148255	-101.825
116100	17/08/2018--23:27:00	28.39	0	-0.013118	-0.000188805	-101.825
116160	17/08/2018--23:28:00	28.37	0	-0.013118	-0.000188805	-101.825
116220	17/08/2018--23:29:00	28.4	0	-0.013118	-0.000188805	-101.825
116280	17/08/2018--23:30:00	28.4	0	-0.013118	-0.000188805	-101.825
116340	17/08/2018--23:31:00	28.38	1	-0.013118	0.0148255	-101.825
116400	17/08/2018--23:32:00	28.38	0	-0.013118	0.0148255	-101.825
116460	17/08/2018--23:33:00	28.39	0	-0.013118	-0.000188805	-101.825
116520	17/08/2018--23:34:00	28.38	0	-0.013118	-0.000188805	-101.825
116580	17/08/2018--23:35:00	28.37	0	-0.013118	0.0148255	-101.825
116640	17/08/2018--23:36:00	28.37	0	-0.013118	-0.000188805	-101.825
116700	17/08/2018--23:37:00	28.37	0	-0.013118	0.0148255	-101.825
116760	17/08/2018--23:38:00	28.36	0	-0.013118	-0.000188805	-101.825
116820	17/08/2018--23:39:00	28.35	0	-0.013118	0.0148255	-101.825
116880	17/08/2018--23:40:00	28.38	0	-0.013118	-0.000188805	-101.825
116940	17/08/2018--23:41:00	28.37	0	-0.013118	-0.000188805	-101.825
117000	17/08/2018--23:42:00	28.36	0	-0.013118	-0.000188805	-101.825
117060	17/08/2018--23:43:00	28.34	0	-0.013118	0.0148255	-101.825
117120	17/08/2018--23:44:00	28.35	0	-0.013118	-0.000188805	-101.825
117180	17/08/2018--23:45:00	28.35	0	-0.013118	-0.000188805	-101.825
117240	17/08/2018--23:46:00	28.32	0	-0.013118	-0.000188805	-101.825
117300	17/08/2018--23:47:00	28.33	0	-0.013118	-0.000188805	-101.825
117360	17/08/2018--23:48:00	28.34	1	-0.013118	-0.000188805	-101.825
117420	17/08/2018--23:49:00	28.31	0	-0.013118	-0.000188805	-101.825
117480	17/08/2018--23:50:00	28.3	0	-0.013118	-0.000188805	-101.825
117540	17/08/2018--23:51:00	28.32	0	-0.013118	-0.000188805	-101.825
117600	17/08/2018--23:52:00	28.31	1	-0.013118	0.0148255	-101.825
117660	17/08/2018--23:53:00	28.31	0	-0.013118	0.0148255	-101.825
117720	17/08/2018--23:54:00	28.29	0	-0.013118	0.0148255	-101.825
117780	17/08/2018--23:55:00	28.28	0	-0.013118	-0.000188805	-101.825
117840	17/08/2018--23:56:00	28.26	0	-0.013118	-0.000188805	-101.825
117900	17/08/2018--23:57:00	28.27	0	-0.013118	-0.000188805	-101.825
117960	17/08/2018--23:58:00	28.28	0	-0.013118	-0.000188805	-101.825
118020	17/08/2018--23:59:00	28.27	0	-0.013118	-0.000188805	-101.825
118080	18/08/2018--00:00:00	28.25	0	-0.013118	-0.000188805	-101.825
118140	18/08/2018--00:01:00	28.25	0	-0.013118	-0.000188805	-101.825
118200	18/08/2018--00:02:00	28.25	0	-0.013118	0.0148255	-101.825
118260	18/08/2018--00:03:00	28.25	0	-0.013118	-0.000188805	-101.825
118320	18/08/2018--00:04:00	28.22	0	-0.013118	-0.000188805	-101.825
118380	18/08/2018--00:05:00	28.24	0	-0.013118	-0.000188805	-101.825
118440	18/08/2018--00:06:00	28.24	0	-0.013118	0.0148255	-101.825
118500	18/08/2018--00:07:00	28.24	0	-0.013118	0.0148255	-101.825
118560	18/08/2018--00:08:00	28.2	0	-0.013118	-0.000188805	-101.825
118620	18/08/2018--00:09:00	28.21	0	-0.013118	-0.000188805	-101.825
118680	18/08/2018--00:10:00	28.2	0	-0.013118	-0.000188805	-101.825
118740	18/08/2018--00:11:00	28.19	0	-0.013118	-0.000188805	-101.825
118800	18/08/2018--00:12:00	28.19	0	-0.013118	0.0148255	-101.825
118860	18/08/2018--00:13:00	28.18	0	-0.013118	0.0148255	-101.825
118920	18/08/2018--00:14:00	28.17	0	-0.013118	0.0148255	-101.825
118980	18/08/2018--00:15:00	28.16	0	-0.013118	0.0148255	-101.825
119040	18/08/2018--00:16:00	28.16	0	-0.013118	-0.000188805	-101.825
119100	18/08/2018--00:17:00	28.14	0	-0.013118	-0.000188805	-101.825
119160	18/08/2018--00:18:00	28.14	0	-0.013118	-0.000188805	-101.825
119220	18/08/2018--00:19:00	28.14	0	-0.013118	-0.000188805	-101.825
119280	18/08/2018--00:20:00	28.1	0	-0.013118	-0.000188805	-101.825
119340	18/08/2018--00:21:00	28.11	0	-0.013118	-0.000188805	-101.825
119400	18/08/2018--00:22:00	28.09	0	-0.013118	-0.000188805	-101.825
119460	18/08/2018--00:23:00	28.07	0	-0.013118	-0.000188805	-101.825
119520	18/08/2018--00:24:00	28.07	0	-0.013118	-0.000188805	-101.825
119580	18/08/2018--00:25:00	28.05	0	-0.013118	0.0148255	-101.825
119640	18/08/2018--00:26:00	28.06	0	-0.013118	0.0148255	-101.825
119700	18/08/2018--00:27:00	28.02	0	-0.013118	0.0148255	-101.825
119760	18/08/2018--00:28:00	28.04	0	-0.013118	-0.000188805	-101.825
119820	18/08/2018--00:29:00	28.03	0	-0.013118	0.0148255	-101.825
119880	18/08/2018--00:30:00	28.02	0	-0.013118	0.0148255	-101.825
119940	18/08/2018--00:31:00	27.99	0	-0.013118	-0.000188805	-101.825
120000	18/08/2018--00:32:00	27.99	0	-0.013118	0.0148255	-101.825
120060	18/08/2018--00:33:00	27.98	0	-0.013118	-0.000188805	-101.825
120120	18/08/2018--00:34:00	27.98	0	-0.013118	0.0148255	-101.825
120180	18/08/2018--00:35:00	27.97	0	-0.013118	-0.000188805	-101.825
120240	18/08/2018--00:36:00	27.98	0	-0.013118	-0.000188805	-101.825
120300	18/08/2018--00:37:00	27.96	0	-0.013118	-0.000188805	-101.825
120360	18/08/2018--00:38:00	27.97	0	-0.013118	-0.000188805	-101.825
120420	18/08/2018--00:39:00	27.96	0	-0.013118	-0.000188805	-101.825
120480	18/08/2018--00:40:00	27.95	0	-0.013118	0.0148255	-101.825
120540	18/08/2018--00:41:00	27.94	0	-0.013118	-0.000188805	-101.825
120600	18/08/2018--00:42:00	27.94	0	-0.013118	-0.000188805	-101.825
120660	18/08/2018--00:43:00	27.95	0	-0.013118	-0.000188805	-101.825
120720	18/08/2018--00:44:00	27.93	0	-0.013118	-0.000188805	-101.825
120780	18/08/2018--00:45:00	27.92	0	-0.013118	-0.000188805	-101.825
120840	18/08/2018--00:46:00	27.91	0	-0.013118	0.0148255	-101.825
120900	18/08/2018--00:47:00	27.91	0	-0.013118	0.0148255	-101.825
120960	18/08/2018--00:48:00	27.89	0	-0.013118	-0.000188805	-101.825
121020	18/08/2018--00:49:00	27.9	0	-0.013118	-0.000188805	-101.825
121080	18/08/2018--00:50:00	27.88	0	-0.013118	-0.000188805	-101.825
121140	18/08/2018--00:51:00	27.88	1	-0.013118	-0.000188805	-101.825
121200	18/08/2018--00:52:00	27.88	0	-0.013118	0.0148255	-101.825
121260	18/08/2018--00:53:00	27.88	0	-0.013118	-0.000188805	-101.825
121320	18/08/2018--00:54:00	27.86	0	-0.013118	-0.000188805	-101.825
121380	18/08/2018--00:55:00	27.86	0	-0.013118	0.0148255	-101.825
121440	18/08/2018--00:56:00	27.83	0	-0.013118	0.0148255	-101.825
121500	18/08/2018--00:57:00	27.83	0	-0.013118	-0.000188805	-101.825
121560	18/08/2018--00:58:00	27.85	0	-0.013118	0.0148255	-101.825
121620	18/08/2018--00:59:00	27.8	0	-0.013118	-0.000188805	-101.825
121680	18/08/2018--01:00:00	27.81	0	-0.013118	-0.000188805	-101.825
121740	18/08/2018--01:01:00	27.81	0	-0.013118	0.0148255	-101.825
121800	18/08/2018--01:02:00	27.79	0	-0.013118	-0.000188805	-101.825
121860	18/08/2018--01:03:00	27.79	0	-0.013118	-0.000188805	-101.825
121920	18/08/2018--01:04:00	27.77	0	-0.013118	-0.000188805	-101.825
121980	18/08/2018--01:05:00	27.76	0	-0.013118	0.0148255	-101.825
122040	18/08/2018--01:06:00	27.73	1	-0.013118	-0.000188805	-101.825
122100	18/08/2018--01:07:00	27.64	0	-0.013118	-0.000188805	-101.825
122160	18/08/2018--01:08:00	27.59	0	-0.013118	0.0148255	-101.825
122220	18/08/2018--01:09:00	27.54	0	-0.013118	-0.000188805	-101.825
122280	18/08/2018--01:10:00	27.51	0	-0.013118	-0.000188805	-101.825
122340	18/08/2018--01:11:00	27.44	0	-0.013118	-0.000188805	-101.825
122400	18/08/2018--01:12:00	27.39	0	-0.013118	-0.000188805	-101.825
122460	18/08/2018--01:13:00	27.34	0	-0.013118	0.0148255	-101.825
122520	18/08/2018--01:14:00	27.33	0	-0.013118	-0.000188805	-101.825
122580	18/08/2018--01:15:00	27.29	0	-0.013118	-0.000188805	-101.825
122640	18/08/2018--01:16:00	27.29	0	-0.013118	-0.000188805	-101.825
122700	18/08/2018--01:17:00	27.27	0	-0.013118	-0.000188805	-101.825
122760	18/08/2018--01:18:00	27.25	0	-0.013118	0.0148255	-101.825
122820	18/08/2018--01:19:00	27.21	0	-0.013118	-0.000188805	-101.825
122880	18/08/2018--01:20:00	27.19	0	-0.013118	-0.000188805	-101.825
122940	18/08/2018--01:21:00	27.16	0	-0.013118	-0.000188805	-101.825
123000	18/08/2018--01:22:00	27.15	0	-0.013118	-0.000188805	-101.825
123060	18/08/2018--01:23:00	27.14	0	-0.013118	-0.000188805	-101.825
123120	18/08/2018--01:24:00	27.12	0	-0.013118	-0.000188805	-101.825
123180	18/08/2018--01:25:00	27.1	0	-0.013118	0.0148255	-101.825
123240	18/08/2018--01:26:00	27.07	0	-0.013118	-0.000188805	-101.825
123300	18/08/2018--01:27:00	27.07	0	-0.013118	0.0148255	-101.825
123360	18/08/2018--01:28:00	27.06	0	-0.013118	-0.000188805	-101.825
123420	18/08/2018--01:29:00	27.04	0	-0.013118	-0.000188805	-101.825
123480	18/08/2018--01:30:00	27.02	0	-0.013118	-0.000188805	-101.825
123540	18/08/2018--01:31:00	26.99	0	-0.013118	-0.000188805	-101.825
123600	18/08/2018--01:32:00	26.99	0	-0.013118	-0.000188805	-101.825
123660	18/08/2018--01:33:00	27	0	-0.013118	-0.000188805	-101.825
123720	18/08/2018--01:34:00	26.98	0	-0.013118	-0.000188805	-101.825
123780	18/08/2018--01:35:00	26.98	0	-0.013118	-0.000188805	-101.825
123840	18/08/2018--01:36:00	26.94	0	-0.013118	0.0148255	-101.825
123900	18/08/2018--01:37:00	26.93	0	-0.013118	-0.000188805	-101.825
123960	18/08/2018--01:38:00	26.93	0	-0.013118	-0.000188805	-101.825
124020	18/08/2018--01:39:00	26.89	0	-0.013118	0.0148255	-101.825
124080	18/08/2018--01:40:00	26.91	0	-0.013118	0.0148255	-101.825
124140	18/08/2018--01:41:00	26.88	0	-0.013118	-0.000188805	-101.825
124200	18/08/2018--01:42:00	26.86	0	-0.013118	0.0148255	-101.825
124260	18/08/2018--01:43:00	26.85	0	-0.013118	-0.000188805	-101.825
124320	18/08/2018--01:44:00	26.83	0	-0.013118	-0.000188805	-101.825
124380	18/08/2018--01:45:00	26.82	0	-0.013118	-0.000188805	-101.825
124440	18/08/2018--01:46:00	26.81	0	-0.013118	-0.000188805	-101.825
124500	18/08/2018--01:47:00	26.82	0	-0.013118	-0.000188805	-101.825
124560	18/08/2018--01:48:00	26.79	0	-0.013118	-0.000188805	-101.825
124620	18/08/2018--01:49:00	26.78	0	-0.013118	-0.000188805	-101.825
124680	18/08/2018--01:50:00	26.79	0	-0.013118	-0.000188805	-101.825
124740	18/08/2018--01:51:00	26.77	0	-0.013118	0.0148255	-101.825
124800	18/08/2018--01:52:00	26.74	0	-0.013118	0.0148255	-101.825
124860	18/08/2018--01:53:00	26.73	0	-0.013118	0.0148255	-101.825
124920	18/08/2018--01:54:00	26.73	0	-0.013118	0.0148255	-101.825
124980	18/08/2018--01:55:00	26.72	0	-0.013118	-0.000188805	-101.825
125040	18/08/2018--01:56:00	26.7	0	-0.013118	-0.000188805	-101.825
125100	18/08/2018--01:57:00	26.69	0	-0.013118	-0.000188805	-101.825
125160	18/08/2018--01:58:00	26.68	0	-0.013118	-0.000188805	-101.825
125220	18/08/2018--01:59:00	26.67	0	-0.013118	-0.000188805	-101.825
125280	18/08/2018--02:00:00	26.66	0	-0.013118	0.0148255	-101.825
125340	18/08/2018--02:01:00	26.64	0	-0.013118	0.0148255	-101.825
125400	18/08/2018--02:02:00	26.63	0	-0.013118	-0.000188805	-101.825
125460	18/08/2018--02:03:00	26.62	0	-0.013118	-0.000188805	-101.825
125520	18/08/2018--02:04:00	26.59	0	-0.013118	-0.000188805	-101.825
125580	18/08/2018--02:05:00	26.59	0	-0.013118	-0.000188805	-101.825
125640	18/08/2018--02:06:00	26.58	0	-0.013118	-0.000188805	-101.825
125700	18/08/2018--02:07:00	26.59	0	-0.013118	0.0148255	-101.825
125760	18/08/2018--02:08:00	26.57	0	-0.013118	-0.000188805	-101.825
125820	18/08/2018--02:09:00	26.55	0	-0.013118	-0.000188805	-101.825
125880	18/08/2018--02:10:00	26.54	0	-0.013118	0.0148255	-101.825
125940	18/08/2018--02:11:00	26.53	0	-0.013118	0.0148255	-101.825
126000	18/08/2018--02:12:00	26.52	0	-0.013118	-0.000188805	-101.825
126060	18/08/2018--02:13:00	26.5	0	-0.013118	-0.000188805	-101.825
126120	18/08/2018--02:14:00	26.5	0	-0.013118	0.0148255	-101.825
126180	18/08/2018--02:15:00	26.48	0	-0.013118	-0.000188805	-101.825
126240	18/08/2018--02:16:00	26.48	0	-0.013118	-0.000188805	-101.825
126300	18/08/2018--02:17:00	26.46	0	-0.013118	-0.000188805	-101.825
126360	18/08/2018--02:18:00	26.42	0	-0.013118	-0.000188805	-103.309
126420	18/08/2018--02:19:00	26.42	0	-0.013118	-0.000188805	-101.825
126480	18/08/2018--02:20:00	26.41	0	-0.013118	-0.000188805	-101.825
126540	18/08/2018--02:21:00	26.41	0	-0.013118	-0.000188805	-101.825
126600	18/08/2018--02:22:00	26.37	0	-0.013118	-0.000188805	-101.825
126660	18/08/2018--02:23:00	26.41	0	-0.013118	-0.000188805	-101.825
126720	18/08/2018--02:24:00	26.42	0	-0.013118	-0.000188805	-101.825
126780	18/08/2018--02:25:00	26.44	0	-0.013118	-0.000188805	-103.309
126840	18/08/2018--02:26:00	26.47	0	-0.013118	-0.000188805	-101.825
126900	18/08/2018--02:27:00	26.48	0	-0.013118	-0.000188805	-101.825
126960	18/08/2018--02:28:00	26.49	0	-0.013118	-0.000188805	-101.825
127020	18/08/2018--02:29:00	26.49	0	-0.013118	0.0148255	-101.825
127080	18/08/2018--02:30:00	26.48	0	-0.013118	-0.000188805	-101.825
127140	18/08/2018--02:31:00	26.5	0	-0.013118	0.0148255	-101.825
127200	18/08/2018--02:32:00	26.51	0	-0.013118	-0.000188805	-101.825
127260	18/08/2018--02:33:00	26.5	0	-0.013118	-0.000188805	-101.825
127320	18/08/2018--02:34:00	26.49	0	-0.013118	-0.000188805	-101.825
127380	18/08/2018--02:35:00	26.48	0	-0.013118	-0.000188805	-101.825
127440	18/08/2018--02:36:00	26.47	0	-0.013118	-0.000188805	-101.825
127500	18/08/2018--02:37:00	26.44	0	-0.013118	0.0148255	-101.825
127560	18/08/2018--02:38:00	26.42	0	-0.013118	-0.000188805	-101.825
127620	18/08/2018--02:39:00	26.41	0	-0.013118	-0.000188805	-101.825
127680	18/08/2018--02:40:00	26.39	0	-0.013118	-0.000188805	-101.825
127740	18/08/2018--02:41:00	26.37	0	-0.013118	-0.000188805	-101.825
127800	18/08/2018--02:42:00	26.35	0	-0.013118	-0.000188805	-101.825
127860	18/08/2018--02:43:00	26.33	0	-0.013118	-0.000188805	-101.825
127920	18/08/2018--02:44:00	26.3	0	-0.013118	-0.000188805	-101.825
127980	18/08/2018--02:45:00	26.29	0	-0.013118	0.0148255	-101.825
128040	18/08/2018--02:46:00	26.28	0	-0.013118	0.0148255	-101.825
128100	18/08/2018--02:47:00	26.25	0	-0.013118	0.0148255	-101.825
128160	18/08/2018--02:48:00	26.24	0	-0.013118	0.0148255	-101.825
128220	18/08/2018--02:49:00	26.23	0	-0.013118	-0.000188805	-101.825
128280	18/08/2018--02:50:00	26.24	0	-0.013118	0.0148255	-101.825
128340	18/08/2018--02:51:00	26.21	0	-0.013118	0.0148255	-101.825
128400	18/08/2018--02:52:00	26.23	0	-0.013118	-0.000188805	-101.825
128460	18/08/2018--02:53:00	26.23	0	-0.013118	-0.000188805	-101.825
128520	18/08/2018--02:54:00	26.22	0	-0.013118	-0.000188805	-101.825
128580	18/08/2018--02:55:00	26.23	0	-0.013118	-0.000188805	-101.825
128640	18/08/2018--02:56:00	26.24	0	-0.013118	-0.000188805	-101.825
128700	18/08/2018--02:57:00	26.23	0	-0.013118	-0.000188805	-101.825
128760	18/08/2018--02:58:00	26.23	0	-0.013118	0.0148255	-101.825
128820	18/08/2018--02:59:00	26.24	0	-0.013118	-0.000188805	-101.825
128880	18/08/2018--03:00:00	26.25	0	-0.013118	-0.000188805	-101.825
128940	18/08/2018--03:01:00	26.24	0	-0.013118	-0.000188805	-101.825
129000	18/08/2018--03:02:00	26.25	0	-0.013118	0.0148255	-101.825
129060	18/08/2018--03:03:00	26.24	0	-0.013118	-0.000188805	-101.825
129120	18/08/2018--03:04:00	26.23	0	-0.013118	-0.000188805	-101.825
129180	18/08/2018--03:05:00	26.23	0	-0.013118	0.0148255	-101.825
129240	18/08/2018--03:06:00	26.21	0	-0.013118	-0.000188805	-101.825
129300	18/08/2018--03:07:00	26.21	0	-0.013118	-0.000188805	-101.825
129360	18/08/2018--03:08:00	26.19	0	-0.013118	0.0148255	-101.825
129420	18/08/2018--03:09:00	26.2	0	-0.013118	-0.000188805	-101.825
129480	18/08/2018--03:10:00	26.19	0	-0.013118	-0.000188805	-101.825
129540	18/08/2018--03:11:00	26.19	0	-0.013118	0.0148255	-101.825
129600	18/08/2018--03:12:00	26.18	0	-0.013118	-0.000188805	-101.825
129660	18/08/2018--03:13:00	26.18	0	-0.013118	-0.000188805	-101.825
129720	18/08/2018--03:14:00	26.18	0	-0.013118	-0.000188805	-101.825
129780	18/08/2018--03:15:00	26.2	0	-0.013118	0.0148255	-101.825
129840	18/08/2018--03:16:00	26.17	0	-0.013118	0.0148255	-101.825
129900	18/08/2018--03:17:00	26.2	0	-0.013118	0.0148255	-101.825
129960	18/08/2018--03:18:00	26.18	0	-0.013118	0.0148255	-101.825
130020	18/08/2018--03:19:00	26.16	0	-0.013118	-0.000188805	-101.825
130080	18/08/2018--03:20:00	26.13	0	-0.013118	-0.000188805	-101.825
130140	18/08/2018--03:21:00	26.09	0	-0.013118	-0.000188805	-101.825
130200	18/08/2018--03:22:00	26.08	0	-0.013118	-0.000188805	-101.825
130260	18/08/2018--03:23:00	26.09	0	-0.013118	-0.000188805	-101.825
130320	18/08/2018--03:24:00	26.07	0	-0.013118	-0.000188805	-101.825
130380	18/08/2018--03:25:00	26.06	0	-0.013118	-0.000188805	-101.825
130440	18/08/2018--03:26:00	26.06	0	-0.013118	-0.000188805	-101.825
130500	18/08/2018--03:27:00	26.05	0	-0.013118	-0.000188805	-101.825
130560	18/08/2018--03:28:00	26.03	0	-0.013118	-0.000188805	-101.825
130620	18/08/2018--03:29:00	26.04	0	-0.013118	-0.000188805	-101.825
130680	18/08/2018--03:30:00	26.03	0	-0.013118	-0.000188805	-101.825
130740	18/08/2018--03:31:00	26.02	0	-0.013118	-0.000188805	-101.825
130800	18/08/2018--03:32:00	26	0	-0.013118	-0.000188805	-101.825
130860	18/08/2018--03:33:00	25.99	0	-0.013118	-0.000188805	-101.825
130920	18/08/2018--03:34:00	25.97	0	-0.013118	-0.000188805	-101.825
130980	18/08/2018--03:35:00	25.95	0	-0.013118	-0.000188805	-101.825
131040	18/08/2018--03:36:00	25.93	0	-0.013118	-0.000188805	-101.825
131100	18/08/2018--03:37:00	25.93	0	-0.013118	0.0148255	-101.825
131160	18/08/2018--03:38:00	25.91	0	-0.013118	-0.000188805	-101.825
131220	18/08/2018--03:39:00	25.91	0	-0.013118	-0.000188805	-101.825
131280	18/08/2018--03:40:00	25.89	0	-0.013118	-0.000188805	-101.825
131340	18/08/2018--03:41:00	25.93	0	-0.013118	0.0148255	-101.825
131400	18/08/2018--03:42:00	25.96	0	-0.013118	-0.000188805	-101.825
131460	18/08/2018--03:43:00	25.98	0	-0.013118	0.0148255	-101.825
131520	18/08/2018--03:44:00	26	0	-0.013118	0.0148255	-101.825
131580	18/08/2018--03:45:00	26.01	0	-0.013118	0.0148255	-101.825
131640	18/08/2018--03:46:00	26.01	0	-0.013118	0.0148255	-101.825
131700	18/08/2018--03:47:00	26.06	0	-0.013118	0.0148255	-101.825
131760	18/08/2018--03:48:00	26.29	52	0.0180925	0.0148255	-101.825
131820	18/08/2018--03:49:00	26.25	0	0.0180925	0.0148255	-101.825
131880	18/08/2018--03:50:00	26.24	0	0.111724	0.0298398	-101.825
131940	18/08/2018--03:51:00	26.23	0	0.111724	0.044854	-101.825
132000	18/08/2018--03:52:00	26.24	1	0.111724	0.044854	-100.341
132060	18/08/2018--03:53:00	26.21	1	0.111724	0.044854	-101.825
132120	18/08/2018--03:54:00	26.21	0	0.111724	0.0298398	-101.825
132180	18/08/2018--03:55:00	26.2	2	0.111724	0.0298398	-101.825
132240	18/08/2018--03:56:00	26.18	0	0.111724	0.044854	-101.825
132300	18/08/2018--03:57:00	26.18	1	0.0961187	0.0298398	-101.825
132360	18/08/2018--03:58:00	26.17	0	0.0961187	0.0298398	-100.341
132420	18/08/2018--03:59:00	26.16	1	0.111724	0.044854	-101.825
132480	18/08/2018--04:00:00	26.16	0	0.0961187	0.0298398	-101.825
132540	18/08/2018--04:01:00	26.17	0	0.111724	0.044854	-101.825
132600	18/08/2018--04:02:00	26.16	0	0.0961187	0.0298398	-101.825
132660	18/08/2018--04:03:00	26.17	0	0.111724	0.044854	-100.341
132720	18/08/2018--04:04:00	26.18	1	0.0961187	0.044854	-101.825
132780	18/08/2018--04:05:00	26.3	3	0.127329	0.0298398	-101.825
132840	18/08/2018--04:06:00	26.41	1	0.111724	0.0298398	-100.341
132900	18/08/2018--04:07:00	26.46	2	0.111724	0.0298398	-101.825
132960	18/08/2018--04:08:00	26.5	1	0.345803	-0.0152031	-0.958899
133020	18/08/2018--04:09:00	26.54	0	0.345803	-0.000188805	-0.958899
133080	18/08/2018--04:10:00	26.55	0	0.345803	-0.0152031	-0.958899
133140	18/08/2018--04:11:00	26.57	0	0.345803	-0.000188805	-0.958899
133200	18/08/2018--04:12:00	26.61	0	0.345803	-0.000188805	-0.958899
133260	18/08/2018--04:13:00	26.62	0	0.345803	-0.000188805	-0.958899
133320	18/08/2018--04:14:00	26.62	0	0.345803	-0.000188805	-0.958899
133380	18/08/2018--04:15:00	26.63	0	0.345803	-0.0152031	-0.958899
133440	18/08/2018--04:16:00	26.64	0	0.283382	-0.000188805	-0.973737
133500	18/08/2018--04:17:00	26.64	0	0.283382	-0.000188805	-0.988576
133560	18/08/2018--04:18:00	26.63	0	0.283382	-0.0152031	-0.973737
133620	18/08/2018--04:19:00	26.65	0	0.267776	-0.000188805	-0.973737
133680	18/08/2018--04:20:00	26.63	0	0.283382	-0.000188805	-0.973737
133740	18/08/2018--04:21:00	26.65	0	0.267776	-0.000188805	-0.973737
133800	18/08/2018--04:22:00	26.64	0	0.267776	-0.000188805	-0.973737
133860	18/08/2018--04:23:00	26.64	0	0.283382	-0.000188805	-0.973737
133920	18/08/2018--04:24:00	26.62	0	0.283382	-0.000188805	-0.973737
133980	18/08/2018--04:25:00	26.63	0	0.267776	-0.0152031	-0.973737
134040	18/08/2018--04:26:00	26.6	0	0.267776	-0.000188805	-0.988576
134100	18/08/2018--04:27:00	26.59	0	0.267776	-0.000188805	-0.988576
134160	18/08/2018--04:28:00	26.59	0	0.283382	-0.000188805	-0.973737
134220	18/08/2018--04:29:00	26.59	0	0.283382	-0.000188805	-0.973737
134280	18/08/2018--04:30:00	26.59	0	0.283382	-0.000188805	-0.988576
134340	18/08/2018--04:31:00	26.58	0	0.267776	-0.000188805	-0.973737
134400	18/08/2018--04:32:00	26.58	0	0.267776	-0.000188805	-0.988576
134460	18/08/2018--04:33:00	26.57	0	0.283382	-0.000188805	-0.988576
134520	18/08/2018--04:34:00	26.57	0	0.267776	-0.000188805	-0.988576
134580	18/08/2018--04:35:00	26.56	0	0.267776	-0.000188805	-0.973737
134640	18/08/2018--04:36:00	26.57	0	0.283382	-0.000188805	-0.988576
134700	18/08/2018--04:37:00	26.55	0	0.267776	-0.000188805	-0.988576
134760	18/08/2018--04:38:00	26.55	0	0.283382	-0.000188805	-0.973737
134820	18/08/2018--04:39:00	26.54	0	0.267776	-0.000188805	-0.973737
134880	18/08/2018--04:40:00	26.54	0	0.267776	-0.000188805	-0.973737
134940	18/08/2018--04:41:00	26.55	0	0.283382	-0.000188805	-0.973737
135000	18/08/2018--04:42:00	26.54	0	0.267776	-0.000188805	-0.973737
135060	18/08/2018--04:43:00	26.54	0	0.267776	-0.0152031	-0.973737
135120	18/08/2018--04:44:00	26.53	0	0.283382	-0.000188805	-0.973737
135180	18/08/2018--04:45:00	26.52	0	0.267776	-0.000188805	-0.988576
135240	18/08/2018--04:46:00	26.52	0	0.267776	-0.000188805	-0.988576
135300	18/08/2018--04:47:00	26.52	0	0.267776	-0.000188805	-0.988576
135360	18/08/2018--04:48:00	26.51	0	0.283382	-0.000188805	-0.988576
135420	18/08/2018--04:49:00	26.52	0	0.267776	-0.000188805	-0.988576
135480	18/08/2018--04:50:00	26.5	0	0.267776	-0.000188805	-0.973737
135540	18/08/2018--04:51:00	26.52	0	0.283382	-0.000188805	-0.973737
135600	18/08/2018--04:52:00	26.52	0	0.267776	-0.000188805	-0.988576
135660	18/08/2018--04:53:00	26.48	0	0.267776	-0.000188805	-0.988576
135720	18/08/2018--04:54:00	26.5	0	0.267776	-0.000188805	-0.988576
135780	18/08/2018--04:55:00	26.5	0	0.267776	-0.000188805	-0.973737
135840	18/08/2018--04:56:00	26.49	0	0.267776	-0.000188805	-0.973737
135900	18/08/2018--04:57:00	26.49	0	0.267776	-0.000188805	-0.973737
135960	18/08/2018--04:58:00	26.48	0	0.267776	-0.000188805	-0.973737
136020	18/08/2018--04:59:00	26.5	0	0.283382	-0.000188805	-0.988576
136080	18/08/2018--05:00:00	26.48	0	0.283382	-0.000188805	-0.988576
