# Supplementary material for: A randomized cross-over trial investigating differences in 24-h personal air and skin temperatures using wearable sensors between two climatologically contrasting settings
Source: Sci Rep. 2021 Nov 10;11:22020. doi: 10.1038/s41598-021-01180-y (PMC8580978; doi:10.1038/s41598-021-01180-y)
Supplement: Supplementary file 2 — Supplementary Data. [file 41598_2021_1180_MOESM2_ESM.zip › New folder/new/T60_S2new.csv]

Index	Date	Temperature	Activity	X-axis	Y-axis	Z-axis	Marker
34620	24/09/2018--05:00:00	36.76	0	-0.590512	0.705483	0.33207
34680	24/09/2018--05:01:00	36.77	0	-0.590512	0.705483	0.33207
34740	24/09/2018--05:02:00	36.75	0	-0.590512	0.705483	0.317231
34800	24/09/2018--05:03:00	36.75	0	-0.590512	0.720497	0.317231
34860	24/09/2018--05:04:00	36.76	0	-0.590512	0.720497	0.317231
34920	24/09/2018--05:05:00	36.75	0	-0.574907	0.705483	0.33207
34980	24/09/2018--05:06:00	36.75	0	-0.590512	0.720497	0.33207
35040	24/09/2018--05:07:00	36.76	0	-0.590512	0.705483	0.317231
35100	24/09/2018--05:08:00	36.74	0	-0.590512	0.705483	0.33207
35160	24/09/2018--05:09:00	36.75	0	-0.590512	0.705483	0.317231
35220	24/09/2018--05:10:00	36.75	0	-0.590512	0.705483	0.317231
35280	24/09/2018--05:11:00	36.74	0	-0.606117	0.705483	0.317231
35340	24/09/2018--05:12:00	36.75	0	-0.590512	0.720497	0.317231
35400	24/09/2018--05:13:00	36.72	0	-0.590512	0.705483	0.317231
35460	24/09/2018--05:14:00	36.74	0	-0.590512	0.705483	0.317231
35520	24/09/2018--05:15:00	36.74	0	-0.590512	0.720497	0.33207
35580	24/09/2018--05:16:00	36.74	0	-0.590512	0.705483	0.33207
35640	24/09/2018--05:17:00	36.75	0	-0.606117	0.720497	0.302392
35700	24/09/2018--05:18:00	36.74	0	-0.590512	0.705483	0.317231
35760	24/09/2018--05:19:00	36.75	0	-0.590512	0.705483	0.33207
35820	24/09/2018--05:20:00	36.73	0	-0.590512	0.705483	0.317231
35880	24/09/2018--05:21:00	36.75	0	-0.590512	0.705483	0.317231
35940	24/09/2018--05:22:00	36.75	0	-0.606117	0.705483	0.33207
36000	24/09/2018--05:23:00	36.73	0	-0.606117	0.705483	0.33207
36060	24/09/2018--05:24:00	36.72	0	-0.231591	0.780554	0.569489
36120	24/09/2018--05:25:00	36.69	0	-0.231591	0.780554	0.584328
36180	24/09/2018--05:26:00	36.7	0	-0.231591	0.76554	0.599166
36240	24/09/2018--05:27:00	36.66	0	-0.231591	0.76554	0.584328
36300	24/09/2018--05:28:00	36.66	0	-0.231591	0.76554	0.584328
36360	24/09/2018--05:29:00	36.62	0	-0.215986	0.780554	0.584328
36420	24/09/2018--05:30:00	36.62	7	-0.075539	0.780554	0.614005
36480	24/09/2018--05:31:00	36.62	13	-0.481275	0.705483	0.495295
36540	24/09/2018--05:32:00	36.64	0	-0.46567	0.720497	0.480457
36600	24/09/2018--05:33:00	36.65	0	-0.450065	0.720497	0.495295
36660	24/09/2018--05:34:00	36.68	0	-0.46567	0.720497	0.480457
36720	24/09/2018--05:35:00	36.66	0	-0.46567	0.720497	0.480457
36780	24/09/2018--05:36:00	36.7	0	-0.450065	0.720497	0.495295
36840	24/09/2018--05:37:00	36.7	0	-0.0287232	0.735511	0.688199
36900	24/09/2018--05:38:00	36.7	0	-0.0443285	0.735511	0.67336
36960	24/09/2018--05:39:00	36.7	0	-0.0287232	0.720497	0.688199
37020	24/09/2018--05:40:00	36.69	0	-0.0443285	0.735511	0.67336
37080	24/09/2018--05:41:00	36.7	0	-0.0443285	0.735511	0.67336
37140	24/09/2018--05:42:00	36.69	0	-0.0443285	0.735511	0.688199
37200	24/09/2018--05:43:00	36.73	0	-0.0443285	0.735511	0.688199
37260	24/09/2018--05:44:00	36.7	0	-0.0287232	0.720497	0.688199
37320	24/09/2018--05:45:00	36.72	0	-0.0443285	0.735511	0.688199
37380	24/09/2018--05:46:00	36.72	0	-0.0443285	0.720497	0.688199
37440	24/09/2018--05:47:00	36.72	0	-0.0287232	0.720497	0.688199
37500	24/09/2018--05:48:00	36.72	0	-0.0443285	0.720497	0.688199
37560	24/09/2018--05:49:00	36.73	0	-0.0287232	0.720497	0.688199
37620	24/09/2018--05:50:00	36.73	0	-0.0443285	0.720497	0.688199
37680	24/09/2018--05:51:00	36.73	0	-0.0287232	0.735511	0.688199
37740	24/09/2018--05:52:00	36.74	0	-0.0287232	0.720497	0.688199
37800	24/09/2018--05:53:00	36.7	1	-0.574907	0.720497	0.317231
37860	24/09/2018--05:54:00	36.69	0	-0.574907	0.720497	0.317231
37920	24/09/2018--05:55:00	36.68	0	-0.559302	0.720497	0.361747
37980	24/09/2018--05:56:00	36.68	0	-0.574907	0.720497	0.33207
38040	24/09/2018--05:57:00	36.66	0	-0.559302	0.720497	0.346908
38100	24/09/2018--05:58:00	36.64	0	-0.574907	0.720497	0.33207
38160	24/09/2018--05:59:00	36.64	0	-0.559302	0.720497	0.346908
38220	24/09/2018--06:00:00	36.62	0	-0.574907	0.720497	0.346908
38280	24/09/2018--06:01:00	36.62	0	-0.543696	0.720497	0.376586
38340	24/09/2018--06:02:00	36.62	0	-0.543696	0.720497	0.376586
38400	24/09/2018--06:03:00	36.61	0	-0.559302	0.720497	0.346908
38460	24/09/2018--06:04:00	36.6	0	-0.559302	0.720497	0.346908
38520	24/09/2018--06:05:00	36.61	0	-0.559302	0.720497	0.361747
38580	24/09/2018--06:06:00	36.6	0	-0.559302	0.720497	0.346908
38640	24/09/2018--06:07:00	36.6	0	-0.543696	0.720497	0.391424
38700	24/09/2018--06:08:00	36.6	0	-0.559302	0.720497	0.361747
38760	24/09/2018--06:09:00	36.59	0	-0.574907	0.720497	0.361747
38820	24/09/2018--06:10:00	36.6	0	-0.606117	0.690468	0.346908
38880	24/09/2018--06:11:00	36.6	0	-0.528091	0.720497	0.406263
38940	24/09/2018--06:12:00	36.59	0	-0.559302	0.720497	0.376586
39000	24/09/2018--06:13:00	36.61	0	-0.543696	0.720497	0.391424
39060	24/09/2018--06:14:00	36.6	0	-0.294012	0.76554	0.55465
39120	24/09/2018--06:15:00	36.59	0	-0.325223	0.76554	0.524973
39180	24/09/2018--06:16:00	36.58	0	-0.325223	0.780554	0.524973
39240	24/09/2018--06:17:00	36.56	0	-0.325223	0.76554	0.524973
39300	24/09/2018--06:18:00	36.56	0	-0.325223	0.76554	0.524973
39360	24/09/2018--06:19:00	36.56	0	-0.325223	0.780554	0.524973
39420	24/09/2018--06:20:00	36.52	0	-0.278407	0.76554	0.55465
39480	24/09/2018--06:21:00	36.54	0	-0.325223	0.780554	0.510134
39540	24/09/2018--06:22:00	36.54	0	-0.294012	0.76554	0.55465
39600	24/09/2018--06:23:00	36.54	0	-0.309618	0.780554	0.524973
39660	24/09/2018--06:24:00	36.52	0	-0.325223	0.780554	0.524973
39720	24/09/2018--06:25:00	36.55	0	-0.278407	0.780554	0.539812
39780	24/09/2018--06:26:00	36.54	0	-0.278407	0.780554	0.539812
39840	24/09/2018--06:27:00	36.52	0	-0.294012	0.780554	0.539812
39900	24/09/2018--06:28:00	36.53	0	-0.262802	0.76554	0.55465
39960	24/09/2018--06:29:00	36.52	0	-0.294012	0.780554	0.539812
40020	24/09/2018--06:30:00	36.54	0	-0.309618	0.780554	0.524973
40080	24/09/2018--06:31:00	36.53	0	-0.309618	0.780554	0.524973
40140	24/09/2018--06:32:00	36.44	8	0.314592	-0.60076	0.703037
40200	24/09/2018--06:33:00	36.36	0	0.314592	-0.60076	0.703037
40260	24/09/2018--06:34:00	36.41	0	0.314592	-0.60076	0.703037
40320	24/09/2018--06:35:00	36.48	0	0.314592	-0.615774	0.688199
40380	24/09/2018--06:36:00	36.55	0	0.330197	-0.615774	0.67336
40440	24/09/2018--06:37:00	36.61	0	0.330197	-0.615774	0.688199
40500	24/09/2018--06:38:00	36.66	0	0.298987	-0.615774	0.703037
40560	24/09/2018--06:39:00	36.69	18	-0.294012	0.915682	0.21336
40620	24/09/2018--06:40:00	36.61	0	-0.278407	0.915682	0.257876
40680	24/09/2018--06:41:00	36.57	0	-0.278407	0.915682	0.21336
40740	24/09/2018--06:42:00	36.5	0	-0.278407	0.915682	0.21336
40800	24/09/2018--06:43:00	36.46	0	-0.278407	0.915682	0.21336
40860	24/09/2018--06:44:00	36.41	0	-0.294012	0.930697	0.198521
40920	24/09/2018--06:45:00	36.39	0	-0.278407	0.915682	0.243037
40980	24/09/2018--06:46:00	36.34	0	-0.278407	0.915682	0.243037
41040	24/09/2018--06:47:00	36.27	0	-0.106749	0.795568	0.599166
41100	24/09/2018--06:48:00	36.19	0	-0.122355	0.795568	0.599166
41160	24/09/2018--06:49:00	36.1	0	-0.075539	0.750525	0.643683
41220	24/09/2018--06:50:00	36.05	0	-0.106749	0.840611	0.510134
41280	24/09/2018--06:51:00	36.02	0	0.0336977	0.795568	0.599166
41340	24/09/2018--06:52:00	36.03	0	0.0336977	0.795568	0.614005
41400	24/09/2018--06:53:00	36.06	0	0.049303	0.780554	0.614005
41460	24/09/2018--06:54:00	36.08	0	0.0336977	0.795568	0.599166
41520	24/09/2018--06:55:00	36.11	0	0.0336977	0.795568	0.614005
41580	24/09/2018--06:56:00	36.13	22	-0.496881	0.76554	0.361747
41640	24/09/2018--06:57:00	36.16	0	-0.481275	0.750525	0.406263
41700	24/09/2018--06:58:00	36.19	0	-0.481275	0.750525	0.391424
41760	24/09/2018--06:59:00	36.24	0	-0.481275	0.76554	0.406263
41820	24/09/2018--07:00:00	36.3	0	-0.496881	0.750525	0.391424
41880	24/09/2018--07:01:00	36.34	0	-0.481275	0.76554	0.406263
41940	24/09/2018--07:02:00	36.37	0	-0.496881	0.750525	0.391424
42000	24/09/2018--07:03:00	36.32	45	0.0961187	-0.630789	-0.795673
42060	24/09/2018--07:04:00	36.16	1	0.0336977	-0.435603	-0.914382
42120	24/09/2018--07:05:00	36.11	0	0.0336977	-0.435603	-0.914382
42180	24/09/2018--07:06:00	36.08	0	0.0336977	-0.435603	-0.929221
42240	24/09/2018--07:07:00	36.09	0	0.0336977	-0.435603	-0.914382
42300	24/09/2018--07:08:00	36.11	0	0.0180925	-0.435603	-0.914382
42360	24/09/2018--07:09:00	36.11	0	0.0336977	-0.435603	-0.914382
42420	24/09/2018--07:10:00	36.13	0	0.0336977	-0.435603	-0.914382
42480	24/09/2018--07:11:00	36.16	0	0.0336977	-0.435603	-0.914382
42540	24/09/2018--07:12:00	36.18	0	0.0336977	-0.435603	-0.914382
42600	24/09/2018--07:13:00	36.19	0	0.0336977	-0.435603	-0.914382
42660	24/09/2018--07:14:00	36.18	3	0.81396	0.119925	0.569489
42720	24/09/2018--07:15:00	36.21	0	0.860776	0.119925	0.480457
42780	24/09/2018--07:16:00	36.25	4	0.938802	0.465254	-0.305995
42840	24/09/2018--07:17:00	35.65	262	0.00248724	0.0148255	-101.825
42900	24/09/2018--07:18:00	34.21	21	0.720328	0.360154	-100.341
42960	24/09/2018--07:19:00	34.31	315	-0.278407	0.960725	0.050134
43020	24/09/2018--07:20:00	34.61	0	-0.262802	0.945711	0.050134
43080	24/09/2018--07:21:00	34.84	0	-0.262802	0.945711	0.050134
43140	24/09/2018--07:22:00	35.03	0	-0.262802	0.945711	0.050134
43200	24/09/2018--07:23:00	35.16	0	-0.262802	0.945711	0.050134
43260	24/09/2018--07:24:00	35.27	0	-0.278407	0.945711	0.050134
43320	24/09/2018--07:25:00	35.36	0	-0.278407	0.945711	0.050134
43380	24/09/2018--07:26:00	35.42	0	-0.278407	0.945711	0.050134
43440	24/09/2018--07:27:00	35.46	0	-0.278407	0.945711	0.050134
43500	24/09/2018--07:28:00	35.49	0	-0.262802	0.945711	0.050134
43560	24/09/2018--07:29:00	35.53	0	-0.278407	0.945711	0.050134
43620	24/09/2018--07:30:00	35.55	0	-0.278407	0.945711	0.050134
43680	24/09/2018--07:31:00	35.57	0	-0.278407	0.945711	0.050134
43740	24/09/2018--07:32:00	35.61	0	-0.278407	0.945711	0.0649727
43800	24/09/2018--07:33:00	35.59	0	-0.278407	0.945711	0.050134
43860	24/09/2018--07:34:00	35.61	0	-0.278407	0.945711	0.0649727
43920	24/09/2018--07:35:00	35.63	0	-0.278407	0.945711	0.0649727
43980	24/09/2018--07:36:00	35.64	0	-0.278407	0.945711	0.050134
44040	24/09/2018--07:37:00	35.66	0	-0.278407	0.945711	0.050134
44100	24/09/2018--07:38:00	35.65	0	-0.278407	0.945711	0.050134
44160	24/09/2018--07:39:00	35.65	0	-0.278407	0.945711	0.050134
44220	24/09/2018--07:40:00	35.66	0	-0.278407	0.945711	0.050134
44280	24/09/2018--07:41:00	35.68	0	-0.278407	0.945711	0.050134
44340	24/09/2018--07:42:00	35.68	0	-0.278407	0.945711	0.050134
44400	24/09/2018--07:43:00	35.68	0	-0.278407	0.945711	0.050134
44460	24/09/2018--07:44:00	35.66	0	-0.278407	0.945711	0.050134
44520	24/09/2018--07:45:00	35.68	0	-0.278407	0.945711	0.050134
44580	24/09/2018--07:46:00	35.7	0	-0.278407	0.945711	0.050134
44640	24/09/2018--07:47:00	35.68	0	-0.278407	0.945711	0.050134
44700	24/09/2018--07:48:00	35.69	0	-0.278407	0.945711	0.0649727
44760	24/09/2018--07:49:00	35.7	0	-0.278407	0.945711	0.0649727
44820	24/09/2018--07:50:00	35.67	0	-0.278407	0.945711	0.0649727
44880	24/09/2018--07:51:00	35.71	0	-0.278407	0.945711	0.050134
44940	24/09/2018--07:52:00	35.7	0	-0.278407	0.945711	0.050134
45000	24/09/2018--07:53:00	35.71	0	-0.278407	0.945711	0.050134
45060	24/09/2018--07:54:00	35.7	0	-0.278407	0.945711	0.050134
45120	24/09/2018--07:55:00	35.71	0	-0.278407	0.945711	0.050134
45180	24/09/2018--07:56:00	35.71	0	-0.278407	0.945711	0.050134
45240	24/09/2018--07:57:00	35.7	0	-0.278407	0.945711	0.050134
45300	24/09/2018--07:58:00	35.69	0	-0.278407	0.945711	0.050134
45360	24/09/2018--07:59:00	35.72	0	-0.278407	0.945711	0.050134
45420	24/09/2018--08:00:00	35.71	0	-0.278407	0.945711	0.050134
45480	24/09/2018--08:01:00	35.71	0	-0.278407	0.945711	0.050134
45540	24/09/2018--08:02:00	35.72	0	-0.278407	0.945711	0.050134
45600	24/09/2018--08:03:00	35.7	0	-0.278407	0.945711	0.050134
45660	24/09/2018--08:04:00	35.7	0	-0.278407	0.945711	0.050134
45720	24/09/2018--08:05:00	35.7	0	-0.278407	0.945711	0.050134
45780	24/09/2018--08:06:00	35.71	0	-0.278407	0.945711	0.050134
45840	24/09/2018--08:07:00	35.7	0	-0.278407	0.945711	0.050134
45900	24/09/2018--08:08:00	35.68	28	0.283382	-0.946089	0.0204566
45960	24/09/2018--08:09:00	35.72	0	0.267776	-0.946089	-0.00922085
46020	24/09/2018--08:10:00	35.74	1	0.283382	-0.931074	-0.00922085
46080	24/09/2018--08:11:00	35.8	2	0.283382	-0.931074	-0.00922085
46140	24/09/2018--08:12:00	35.86	2	0.298987	-0.931074	-0.00922085
46200	24/09/2018--08:13:00	35.91	1	0.283382	-0.931074	-0.0240596
46260	24/09/2018--08:14:00	35.95	2	0.283382	-0.931074	-0.0240596
46320	24/09/2018--08:15:00	36.02	2	0.0649082	-0.765917	-0.647286
46380	24/09/2018--08:16:00	36.02	3	0.0649082	-0.81096	-0.587931
46440	24/09/2018--08:17:00	36	0	0.0649082	-0.81096	-0.587931
46500	24/09/2018--08:18:00	36.02	0	0.0649082	-0.81096	-0.587931
46560	24/09/2018--08:19:00	36.04	0	0.127329	-0.795946	-0.587931
46620	24/09/2018--08:20:00	36.06	0	0.0805135	-0.825974	-0.587931
46680	24/09/2018--08:21:00	36.07	0	0.0336977	-0.525689	-0.869866
46740	24/09/2018--08:22:00	36.09	0	0.0336977	-0.525689	-0.869866
46800	24/09/2018--08:23:00	36.1	0	0.0336977	-0.525689	-0.869866
46860	24/09/2018--08:24:00	36.12	2	0.142934	-0.525689	-0.855028
46920	24/09/2018--08:25:00	36.14	0	0.0961187	-0.585746	-0.82535
46980	24/09/2018--08:26:00	36.12	0	0.0961187	-0.585746	-0.82535
47040	24/09/2018--08:27:00	36.17	0	0.0961187	-0.585746	-0.810511
47100	24/09/2018--08:28:00	36.18	0	0.0961187	-0.585746	-0.82535
47160	24/09/2018--08:29:00	36.04	18	-0.621722	-0.0752602	-0.795673
47220	24/09/2018--08:30:00	35.82	0	-0.621722	-0.0752602	-0.795673
47280	24/09/2018--08:31:00	35.58	0	-0.699749	-0.0602459	-0.736318
47340	24/09/2018--08:32:00	35.36	0	-0.699749	-0.0452317	-0.736318
47400	24/09/2018--08:33:00	35.17	0	-0.387644	-0.0452317	-0.94406
47460	24/09/2018--08:34:00	34.8	0	-0.387644	-0.0452317	-0.94406
47520	24/09/2018--08:35:00	34.48	5	-0.13796	-0.0302174	-100.341
47580	24/09/2018--08:36:00	34.14	18	-0.372039	-0.0602459	-0.94406
47640	24/09/2018--08:37:00	33.88	0	-0.372039	-0.0752602	-0.94406
47700	24/09/2018--08:38:00	33.65	0	-0.372039	-0.0752602	-0.94406
47760	24/09/2018--08:39:00	33.46	0	-0.372039	-0.0752602	-0.94406
47820	24/09/2018--08:40:00	33.26	0	-0.184776	-0.0452317	-100.341
47880	24/09/2018--08:41:00	33.04	0	-0.184776	-0.0452317	-100.341
47940	24/09/2018--08:42:00	32.79	0	-0.184776	-0.0302174	-100.341
48000	24/09/2018--08:43:00	32.56	0	-0.184776	-0.0302174	-100.341
48060	24/09/2018--08:44:00	32.33	0	-0.184776	-0.0302174	-100.341
48120	24/09/2018--08:45:00	32.13	0	-0.184776	-0.0452317	-100.341
48180	24/09/2018--08:46:00	31.92	0	-0.184776	-0.0452317	-100.341
48240	24/09/2018--08:47:00	31.72	0	-0.184776	-0.0302174	-100.341
48300	24/09/2018--08:48:00	31.53	0	-0.184776	-0.0452317	-100.341
48360	24/09/2018--08:49:00	31.38	0	-0.184776	-0.0302174	-100.341
48420	24/09/2018--08:50:00	31.2	0	-0.184776	-0.0452317	-100.341
48480	24/09/2018--08:51:00	31.04	0	-0.184776	-0.0452317	-100.341
48540	24/09/2018--08:52:00	30.89	0	-0.184776	-0.0452317	-100.341
48600	24/09/2018--08:53:00	30.77	0	-0.184776	-0.0452317	-100.341
48660	24/09/2018--08:54:00	30.65	0	-0.184776	-0.0452317	-100.341
48720	24/09/2018--08:55:00	30.52	0	-0.184776	-0.0452317	-100.341
48780	24/09/2018--08:56:00	30.43	0	-0.184776	-0.0452317	-100.341
48840	24/09/2018--08:57:00	30.32	0	-0.184776	-0.0452317	-100.341
48900	24/09/2018--08:58:00	30.22	0	-0.184776	-0.0452317	-100.341
48960	24/09/2018--08:59:00	30.14	2	-0.184776	-0.0302174	-100.341
49020	24/09/2018--09:00:00	30.04	0	-0.184776	-0.0452317	-100.341
49080	24/09/2018--09:01:00	29.97	1	-0.184776	-0.0302174	-100.341
49140	24/09/2018--09:02:00	29.9	0	-0.184776	-0.0302174	-100.341
49200	24/09/2018--09:03:00	29.84	1	-0.184776	-0.0452317	-100.341
49260	24/09/2018--09:04:00	29.76	0	-0.184776	-0.0302174	-100.341
49320	24/09/2018--09:05:00	29.72	0	-0.184776	-0.0302174	-100.341
49380	24/09/2018--09:06:00	29.64	0	-0.184776	-0.0302174	-100.341
49440	24/09/2018--09:07:00	29.59	0	-0.184776	-0.0452317	-100.341
49500	24/09/2018--09:08:00	29.57	0	-0.184776	-0.0452317	-100.341
49560	24/09/2018--09:09:00	29.52	0	-0.184776	-0.0302174	-100.341
49620	24/09/2018--09:10:00	29.48	0	-0.184776	-0.0452317	-100.341
49680	24/09/2018--09:11:00	29.43	0	-0.184776	-0.0452317	-100.341
49740	24/09/2018--09:12:00	29.37	1	-0.184776	-0.0452317	-100.341
49800	24/09/2018--09:13:00	29.33	0	-0.184776	-0.0452317	-100.341
49860	24/09/2018--09:14:00	29.29	0	-0.184776	-0.0452317	-100.341
49920	24/09/2018--09:15:00	29.25	0	-0.184776	-0.0302174	-100.341
49980	24/09/2018--09:16:00	29.18	9	-0.278407	-0.210389	-0.958899
50040	24/09/2018--09:17:00	29.16	0	-0.294012	-0.210389	-0.958899
50100	24/09/2018--09:18:00	29.12	0	-0.450065	-0.315489	-0.869866
50160	24/09/2018--09:19:00	29.23	0	-0.418854	-0.300474	-0.884705
50220	24/09/2018--09:20:00	29.36	2	-0.0599337	-0.120303	-101.825
50280	24/09/2018--09:21:00	29.38	0	-0.013118	-0.0902745	-101.825
50340	24/09/2018--09:22:00	31.2	281	-0.684143	-0.270446	0.569489
50400	24/09/2018--09:23:00	32.72	190	-0.965038	0.0298398	-0.127931
50460	24/09/2018--09:24:00	33.23	320	-0.79338	-0.375546	0.0946502
50520	24/09/2018--09:25:00	33.65	161	-0.606117	0.495283	0.614005
50580	24/09/2018--09:26:00	33.97	68	-0.637328	0.525311	0.539812
50640	24/09/2018--09:27:00	34.28	332	-0.606117	0.480268	0.599166
50700	24/09/2018--09:28:00	34.57	248	-0.824591	0.540325	0.584328
50760	24/09/2018--09:29:00	34.77	138	-0.824591	0.330125	0.450779
50820	24/09/2018--09:30:00	35.02	653	-0.996248	0.24004	0.124328
50880	24/09/2018--09:31:00	35.14	158	-0.965038	0.044854	0.287553
50940	24/09/2018--09:32:00	35.22	2	-0.980643	-0.000188805	0.198521
51000	24/09/2018--09:33:00	35.31	7	-0.965038	0.0748826	0.287553
51060	24/09/2018--09:34:00	35.35	13	-0.965038	0.0748826	0.302392
51120	24/09/2018--09:35:00	35.38	3	-0.980643	0.0748826	0.21336
51180	24/09/2018--09:36:00	35.41	13	-101.185	-0.18036	0.124328
51240	24/09/2018--09:37:00	35.42	28	-0.965038	0.0748826	0.257876
51300	24/09/2018--09:38:00	35.45	23	-0.902617	0.0748826	0.406263
51360	24/09/2018--09:39:00	35.47	607	-0.871406	0.0898969	0.0798114
51420	24/09/2018--09:40:00	35.5	138	-0.637328	0.495283	0.524973
51480	24/09/2018--09:41:00	35.51	166	-0.715354	0.495283	0.495295
51540	24/09/2018--09:42:00	35.5	269	-0.637328	0.45024	0.55465
51600	24/09/2018--09:43:00	35.48	252	-0.746564	0.465254	0.584328
51660	24/09/2018--09:44:00	35.46	117	-0.840196	0.315111	0.480457
51720	24/09/2018--09:45:00	35.48	38	-0.933827	-0.270446	0.139166
51780	24/09/2018--09:46:00	35.5	324	-0.840196	0.13494	0.243037
51840	24/09/2018--09:47:00	35.33	88	-0.699749	0.24004	0.658521
51900	24/09/2018--09:48:00	35.09	109	-0.013118	0.285083	-0.973737
51960	24/09/2018--09:49:00	34.89	0	0.00248724	0.285083	-0.973737
52020	24/09/2018--09:50:00	34.89	0	-0.0599337	0.179983	-100.341
52080	24/09/2018--09:51:00	34.98	2	-0.278407	0.66044	-0.721479
52140	24/09/2018--09:52:00	35.13	0	-0.013118	0.300097	-0.973737
52200	24/09/2018--09:53:00	35.25	0	-0.013118	0.285083	-0.973737
52260	24/09/2018--09:54:00	35.32	0	-0.013118	0.300097	-0.973737
52320	24/09/2018--09:55:00	35.32	63	0.564276	-0.660817	0.406263
52380	24/09/2018--09:56:00	35.26	0	0.533066	-0.720874	0.346908
52440	24/09/2018--09:57:00	35.19	0	0.533066	-0.720874	0.346908
52500	24/09/2018--09:58:00	35.18	0	0.548671	-0.720874	0.33207
52560	24/09/2018--09:59:00	35.2	0	0.548671	-0.720874	0.33207
52620	24/09/2018--10:00:00	35.16	0	0.548671	-0.720874	0.346908
52680	24/09/2018--10:01:00	35.16	0	0.548671	-0.720874	0.33207
52740	24/09/2018--10:02:00	35.18	0	0.548671	-0.720874	0.33207
52800	24/09/2018--10:03:00	35.18	0	0.548671	-0.720874	0.33207
52860	24/09/2018--10:04:00	35.2	15	0.533066	-0.405574	0.703037
52920	24/09/2018--10:05:00	35.28	0	0.533066	-0.405574	0.703037
52980	24/09/2018--10:06:00	35.34	0	0.51746	-0.405574	0.703037
53040	24/09/2018--10:07:00	35.35	0	0.533066	-0.405574	0.717876
53100	24/09/2018--10:08:00	35.4	0	0.533066	-0.405574	0.717876
53160	24/09/2018--10:09:00	35.43	0	0.51746	-0.405574	0.703037
53220	24/09/2018--10:10:00	35.45	0	0.51746	-0.405574	0.717876
53280	24/09/2018--10:11:00	35.46	0	0.533066	-0.405574	0.717876
53340	24/09/2018--10:12:00	35.47	0	0.51746	-0.405574	0.717876
53400	24/09/2018--10:13:00	35.47	0	0.51746	-0.405574	0.717876
53460	24/09/2018--10:14:00	35.47	0	0.51746	-0.405574	0.717876
53520	24/09/2018--10:15:00	35.47	0	0.51746	-0.405574	0.717876
53580	24/09/2018--10:16:00	35.48	0	0.51746	-0.405574	0.703037
53640	24/09/2018--10:17:00	35.48	0	0.533066	-0.405574	0.717876
53700	24/09/2018--10:18:00	35.46	0	0.533066	-0.405574	0.703037
53760	24/09/2018--10:19:00	35.48	0	0.533066	-0.405574	0.703037
53820	24/09/2018--10:20:00	35.46	0	0.533066	-0.405574	0.717876
53880	24/09/2018--10:21:00	35.44	31	0.548671	-0.765917	0.272715
53940	24/09/2018--10:22:00	35.45	0	0.548671	-0.750903	0.272715
54000	24/09/2018--10:23:00	35.48	0	0.548671	-0.750903	0.272715
54060	24/09/2018--10:24:00	35.53	0	0.548671	-0.750903	0.272715
54120	24/09/2018--10:25:00	35.57	0	0.564276	-0.750903	0.272715
54180	24/09/2018--10:26:00	35.56	0	0.51746	-0.81096	0.228199
54240	24/09/2018--10:27:00	35.42	5	0.423829	-0.615774	0.599166
54300	24/09/2018--10:28:00	35.23	0	0.439434	-0.615774	0.614005
54360	24/09/2018--10:29:00	35.08	0	0.423829	-0.615774	0.614005
54420	24/09/2018--10:30:00	34.93	0	0.439434	-0.615774	0.614005
54480	24/09/2018--10:31:00	34.83	0	0.423829	-0.630789	0.614005
54540	24/09/2018--10:32:00	34.76	0	0.423829	-0.630789	0.614005
54600	24/09/2018--10:33:00	34.7	0	0.423829	-0.630789	0.614005
54660	24/09/2018--10:34:00	34.65	0	0.423829	-0.630789	0.599166
54720	24/09/2018--10:35:00	34.61	0	0.423829	-0.630789	0.614005
54780	24/09/2018--10:36:00	34.56	0	0.423829	-0.630789	0.614005
54840	24/09/2018--10:37:00	34.54	0	0.423829	-0.630789	0.614005
54900	24/09/2018--10:38:00	34.51	0	0.423829	-0.630789	0.599166
54960	24/09/2018--10:39:00	34.5	0	0.423829	-0.630789	0.599166
55020	24/09/2018--10:40:00	34.48	0	0.423829	-0.630789	0.614005
55080	24/09/2018--10:41:00	34.46	0	0.423829	-0.645803	0.599166
55140	24/09/2018--10:42:00	34.43	0	0.423829	-0.630789	0.599166
55200	24/09/2018--10:43:00	34.42	0	0.423829	-0.630789	0.599166
55260	24/09/2018--10:44:00	34.46	1	0.501855	-0.570732	0.599166
55320	24/09/2018--10:45:00	34.56	0	0.501855	-0.585746	0.599166
55380	24/09/2018--10:46:00	34.65	0	0.501855	-0.570732	0.584328
55440	24/09/2018--10:47:00	34.71	0	0.51746	-0.570732	0.599166
55500	24/09/2018--10:48:00	34.77	1	0.501855	-0.585746	0.599166
55560	24/09/2018--10:49:00	34.82	1	0.501855	-0.570732	0.599166
55620	24/09/2018--10:50:00	34.83	0	0.501855	-0.570732	0.599166
55680	24/09/2018--10:51:00	34.9	0	0.501855	-0.585746	0.599166
55740	24/09/2018--10:52:00	34.94	0	0.501855	-0.585746	0.584328
55800	24/09/2018--10:53:00	35	0	0.501855	-0.585746	0.599166
55860	24/09/2018--10:54:00	35	0	0.501855	-0.585746	0.599166
55920	24/09/2018--10:55:00	35.05	0	0.501855	-0.585746	0.599166
55980	24/09/2018--10:56:00	35.05	1	0.501855	-0.585746	0.599166
56040	24/09/2018--10:57:00	35.08	1	0.501855	-0.570732	0.599166
56100	24/09/2018--10:58:00	35.1	0	0.501855	-0.585746	0.584328
56160	24/09/2018--10:59:00	35.11	2	0.48625	-0.60076	0.584328
56220	24/09/2018--11:00:00	35.11	0	0.501855	-0.60076	0.584328
56280	24/09/2018--11:01:00	35.12	2	0.48625	-0.60076	0.584328
56340	24/09/2018--11:02:00	35.11	0	0.501855	-0.585746	0.584328
56400	24/09/2018--11:03:00	35.12	1	0.501855	-0.585746	0.584328
56460	24/09/2018--11:04:00	35.11	1	0.501855	-0.585746	0.584328
56520	24/09/2018--11:05:00	35.12	0	0.501855	-0.60076	0.584328
56580	24/09/2018--11:06:00	35.1	0	0.501855	-0.585746	0.584328
56640	24/09/2018--11:07:00	35.08	3	0.501855	-0.150332	0.836586
56700	24/09/2018--11:08:00	35.05	33	-0.496881	0.570354	-0.676963
56760	24/09/2018--11:09:00	34.95	5	-0.418854	0.225025	-0.899544
56820	24/09/2018--11:10:00	35.05	0	-0.418854	0.225025	-0.899544
56880	24/09/2018--11:11:00	35.17	0	-0.418854	0.225025	-0.899544
56940	24/09/2018--11:12:00	35.27	0	-0.43446	0.405197	-0.810511
57000	24/09/2018--11:13:00	35.3	129	198.435	-0.840989	-0.231802
57060	24/09/2018--11:14:00	33.89	70	0.00248724	0.0148255	-101.825
57120	24/09/2018--11:15:00	32.54	0	0.00248724	0.0298398	-101.825
57180	24/09/2018--11:16:00	31.53	0	0.00248724	0.0148255	-101.825
57240	24/09/2018--11:17:00	30.84	0	0.00248724	0.0148255	-101.825
57300	24/09/2018--11:18:00	30.31	0	0.00248724	0.0148255	-101.825
57360	24/09/2018--11:19:00	31.87	153	-0.278407	0.480268	0.821747
57420	24/09/2018--11:20:00	32.47	0	-0.122355	0.795568	0.584328
57480	24/09/2018--11:21:00	32.74	0	-0.450065	0.840611	-0.276318
57540	24/09/2018--11:22:00	32.87	0	-0.013118	0.825597	0.569489
57600	24/09/2018--11:23:00	33.05	0	-0.013118	0.810583	0.584328
57660	24/09/2018--11:24:00	33.2	0	-0.013118	0.810583	0.584328
57720	24/09/2018--11:25:00	33.3	0	-0.013118	0.810583	0.569489
57780	24/09/2018--11:26:00	33.38	0	-0.0599337	0.795568	0.599166
57840	24/09/2018--11:27:00	33.45	0	-0.0599337	0.795568	0.599166
57900	24/09/2018--11:28:00	33.53	0	-0.0599337	0.795568	0.599166
57960	24/09/2018--11:29:00	33.59	0	-0.153565	0.855625	0.480457
58020	24/09/2018--11:30:00	33.69	40	0.205355	-0.450617	0.851425
58080	24/09/2018--11:31:00	33.82	0	0.220961	-0.525689	0.79207
58140	24/09/2018--11:32:00	33.9	0	0.236566	-0.525689	0.79207
58200	24/09/2018--11:33:00	33.96	2	0.423829	-0.750903	0.450779
58260	24/09/2018--11:34:00	34.04	0	0.423829	-0.750903	0.450779
58320	24/09/2018--11:35:00	34.15	0	0.423829	-0.750903	0.450779
58380	24/09/2018--11:36:00	34.21	0	0.423829	-0.750903	0.435941
58440	24/09/2018--11:37:00	34.27	0	0.423829	-0.750903	0.450779
58500	24/09/2018--11:38:00	34.34	0	0.423829	-0.750903	0.450779
58560	24/09/2018--11:39:00	34.38	0	0.455039	0.0598683	0.881102
58620	24/09/2018--11:40:00	34.4	0	0.455039	0.0598683	0.881102
58680	24/09/2018--11:41:00	34.42	0	0.298987	0.24004	0.910779
58740	24/09/2018--11:42:00	34.42	0	0.205355	0.390183	0.895941
58800	24/09/2018--11:43:00	34.43	0	0.501855	0.149954	0.836586
58860	24/09/2018--11:44:00	34.46	19	0.439434	-0.630789	0.599166
58920	24/09/2018--11:45:00	34.46	0	0.392618	-0.840989	0.257876
58980	24/09/2018--11:46:00	34.51	0	0.392618	-0.856003	0.257876
59040	24/09/2018--11:47:00	34.53	3	0.392618	-0.720874	0.510134
59100	24/09/2018--11:48:00	34.55	0	0.377013	-0.720874	0.524973
59160	24/09/2018--11:49:00	34.55	0	0.377013	-0.735889	0.524973
59220	24/09/2018--11:50:00	34.54	0	0.377013	-0.720874	0.524973
59280	24/09/2018--11:51:00	34.55	0	0.377013	-0.720874	0.524973
59340	24/09/2018--11:52:00	34.57	0	0.377013	-0.720874	0.524973
59400	24/09/2018--11:53:00	34.56	0	0.377013	-0.720874	0.524973
59460	24/09/2018--11:54:00	34.59	0	0.377013	-0.735889	0.510134
59520	24/09/2018--11:55:00	34.59	0	0.377013	-0.720874	0.524973
59580	24/09/2018--11:56:00	34.6	0	0.377013	-0.735889	0.524973
59640	24/09/2018--11:57:00	34.6	0	0.392618	-0.720874	0.510134
59700	24/09/2018--11:58:00	34.6	0	0.377013	-0.720874	0.524973
59760	24/09/2018--11:59:00	34.6	0	0.377013	-0.735889	0.524973
59820	24/09/2018--12:00:00	34.62	0	0.392618	-0.720874	0.510134
59880	24/09/2018--12:01:00	34.62	0	0.392618	-0.720874	0.510134
59940	24/09/2018--12:02:00	34.63	0	0.392618	-0.720874	0.510134
60000	24/09/2018--12:03:00	34.64	0	0.377013	-0.735889	0.524973
60060	24/09/2018--12:04:00	34.64	0	0.377013	-0.735889	0.524973
60120	24/09/2018--12:05:00	34.63	0	0.377013	-0.735889	0.524973
60180	24/09/2018--12:06:00	34.66	0	0.377013	-0.720874	0.524973
60240	24/09/2018--12:07:00	34.64	0	0.377013	-0.735889	0.524973
60300	24/09/2018--12:08:00	34.64	0	0.377013	-0.720874	0.524973
60360	24/09/2018--12:09:00	34.68	0	0.377013	-0.735889	0.524973
60420	24/09/2018--12:10:00	34.67	0	0.392618	-0.720874	0.510134
60480	24/09/2018--12:11:00	34.68	0	0.377013	-0.735889	0.510134
60540	24/09/2018--12:12:00	34.69	0	0.377013	-0.720874	0.510134
60600	24/09/2018--12:13:00	34.71	0	0.392618	-0.720874	0.524973
60660	24/09/2018--12:14:00	34.71	0	0.377013	-0.720874	0.524973
60720	24/09/2018--12:15:00	34.72	0	0.377013	-0.735889	0.510134
60780	24/09/2018--12:16:00	34.71	0	0.377013	-0.720874	0.510134
60840	24/09/2018--12:17:00	34.71	0	0.377013	-0.735889	0.524973
60900	24/09/2018--12:18:00	34.71	0	0.377013	-0.720874	0.510134
60960	24/09/2018--12:19:00	34.74	0	0.392618	-0.735889	0.510134
61020	24/09/2018--12:20:00	34.74	0	0.377013	-0.735889	0.510134
61080	24/09/2018--12:21:00	34.75	0	0.377013	-0.735889	0.510134
61140	24/09/2018--12:22:00	34.74	0	0.377013	-0.735889	0.524973
61200	24/09/2018--12:23:00	34.76	69	-0.122355	0.0298398	-100.341
61260	24/09/2018--12:24:00	34.96	3	-0.122355	0.044854	-101.825
61320	24/09/2018--12:25:00	35.12	3	-0.13796	0.044854	-100.341
61380	24/09/2018--12:26:00	35.26	0	-0.13796	0.044854	-101.825
61440	24/09/2018--12:27:00	35.36	0	-0.13796	0.044854	-101.825
61500	24/09/2018--12:28:00	35.44	0	-0.13796	0.044854	-101.825
61560	24/09/2018--12:29:00	35.5	0	-0.13796	0.044854	-101.825
61620	24/09/2018--12:30:00	35.57	0	-0.13796	0.0598683	-100.341
61680	24/09/2018--12:31:00	35.61	0	-0.13796	0.044854	-101.825
61740	24/09/2018--12:32:00	35.67	1	-0.13796	0.044854	-100.341
61800	24/09/2018--12:33:00	35.7	1	-0.13796	0.044854	-101.825
61860	24/09/2018--12:34:00	35.73	2	-0.13796	0.044854	-101.825
61920	24/09/2018--12:35:00	35.78	1	-0.13796	0.044854	-100.341
61980	24/09/2018--12:36:00	35.81	1	-0.122355	0.044854	-100.341
62040	24/09/2018--12:37:00	35.83	2	-0.122355	0.044854	-101.825
62100	24/09/2018--12:38:00	35.86	2	-0.122355	0.044854	-101.825
62160	24/09/2018--12:39:00	35.88	0	-0.122355	0.044854	-101.825
62220	24/09/2018--12:40:00	35.92	1	-0.122355	0.0598683	-100.341
62280	24/09/2018--12:41:00	35.92	2	-0.13796	-0.120303	-100.341
62340	24/09/2018--12:42:00	35.97	0	-0.325223	0.600383	-0.721479
62400	24/09/2018--12:43:00	36	0	-0.340828	0.615397	-0.721479
62460	24/09/2018--12:44:00	36.04	0	-0.325223	0.45024	-0.840189
62520	24/09/2018--12:45:00	36.04	0	-0.325223	0.435225	-0.840189
62580	24/09/2018--12:46:00	36.06	0	-0.340828	0.420211	-0.855028
62640	24/09/2018--12:47:00	36.09	0	-0.340828	0.420211	-0.855028
62700	24/09/2018--12:48:00	36	23	0.252171	0.465254	0.851425
62760	24/09/2018--12:49:00	35.84	0	0.51746	-0.480646	0.67336
62820	24/09/2018--12:50:00	35.71	1	0.377013	-0.480646	0.762392
62880	24/09/2018--12:51:00	35.61	0	0.361408	-0.480646	0.762392
62940	24/09/2018--12:52:00	35.51	0	0.361408	-0.480646	0.762392
63000	24/09/2018--12:53:00	35.47	0	0.361408	-0.480646	0.762392
63060	24/09/2018--12:54:00	35.38	0	0.361408	-0.480646	0.762392
63120	24/09/2018--12:55:00	35.34	0	0.361408	-0.480646	0.762392
63180	24/09/2018--12:56:00	35.32	0	0.377013	-0.480646	0.762392
63240	24/09/2018--12:57:00	35.26	0	0.392618	-0.480646	0.747554
63300	24/09/2018--12:58:00	35.23	0	0.392618	-0.480646	0.747554
63360	24/09/2018--12:59:00	35.21	0	0.392618	-0.480646	0.747554
63420	24/09/2018--13:00:00	35.15	0	0.392618	-0.49566	0.747554
63480	24/09/2018--13:01:00	35.13	2	0.423829	-0.28546	0.836586
63540	24/09/2018--13:02:00	35.13	0	0.423829	-0.28546	0.836586
63600	24/09/2018--13:03:00	35.08	0	0.423829	-0.28546	0.836586
63660	24/09/2018--13:04:00	35.07	0	0.439434	-0.28546	0.836586
63720	24/09/2018--13:05:00	35.05	0	0.423829	-0.28546	0.836586
63780	24/09/2018--13:06:00	35.04	0	0.439434	-0.28546	0.836586
63840	24/09/2018--13:07:00	35.01	0	0.423829	-0.28546	0.836586
63900	24/09/2018--13:08:00	35.01	0	0.423829	-0.28546	0.836586
63960	24/09/2018--13:09:00	34.99	0	0.439434	-0.28546	0.836586
64020	24/09/2018--13:10:00	34.99	4	-0.13796	0.810583	0.55465
64080	24/09/2018--13:11:00	35.01	0	-0.13796	0.810583	0.55465
64140	24/09/2018--13:12:00	35.04	0	-0.13796	0.810583	0.55465
64200	24/09/2018--13:13:00	35.06	0	-0.13796	0.810583	0.55465
64260	24/09/2018--13:14:00	35.07	0	-0.13796	0.810583	0.55465
64320	24/09/2018--13:15:00	35.07	5	0.205355	-0.300474	0.910779
64380	24/09/2018--13:16:00	35.04	0	0.236566	-0.345517	0.895941
64440	24/09/2018--13:17:00	35.05	0	0.236566	-0.345517	0.881102
64500	24/09/2018--13:18:00	35.02	1	-0.075539	0.97574	0.183682
64560	24/09/2018--13:19:00	35.04	104	-0.965038	-0.165346	0.243037
64620	24/09/2018--13:20:00	35.01	284	-0.980643	-0.225403	0.183682
64680	24/09/2018--13:21:00	35	397	-0.574907	-0.120303	0.361747
64740	24/09/2018--13:22:00	33.86	142	0.00248724	0.0148255	-103.309
64800	24/09/2018--13:23:00	32.76	0	0.00248724	0.0148255	-101.825
64860	24/09/2018--13:24:00	31.97	0	0.00248724	0.0148255	-101.825
64920	24/09/2018--13:25:00	31.38	0	0.00248724	0.0148255	-101.825
64980	24/09/2018--13:26:00	30.91	0	0.00248724	0.0148255	-101.825
65040	24/09/2018--13:27:00	30.57	0	0.00248724	0.0148255	-101.825
65100	24/09/2018--13:28:00	30.3	0	0.00248724	0.0148255	-101.825
65160	24/09/2018--13:29:00	30.09	0	0.00248724	0.0148255	-101.825
65220	24/09/2018--13:30:00	29.94	0	0.00248724	0.0148255	-101.825
65280	24/09/2018--13:31:00	32.14	409	0.84517	0.690468	0.050134
65340	24/09/2018--13:32:00	33.57	176	0.720328	-0.660817	-0.0240596
65400	24/09/2018--13:33:00	34.07	418	0.611092	-0.540703	-0.127931
65460	24/09/2018--13:34:00	34.3	204	0.907591	-0.360532	-0.0982531
65520	24/09/2018--13:35:00	34.5	125	0.84517	-0.375546	-0.0240596
65580	24/09/2018--13:36:00	34.7	304	0.704723	-0.570732	0.0352953
65640	24/09/2018--13:37:00	34.83	246	0.891986	-0.405574	0.0946502
65700	24/09/2018--13:38:00	34.94	149	0.954407	-0.315489	-0.0834144
65760	24/09/2018--13:39:00	35.04	109	0.829565	-0.465632	-0.172447
65820	24/09/2018--13:40:00	35.12	117	0.907591	-0.435603	-0.142769
65880	24/09/2018--13:41:00	35.21	295	0.860776	-0.510674	-0.216963
65940	24/09/2018--13:42:00	35.27	425	0.891986	-0.480646	0.00561786
66000	24/09/2018--13:43:00	35.3	256	0.938802	0.149954	0.154005
66060	24/09/2018--13:44:00	35.36	3	0.985618	-0.150332	-0.172447
66120	24/09/2018--13:45:00	35.43	70	104.804	0.0298398	-0.113092
66180	24/09/2018--13:46:00	35.51	55	0.611092	-0.675832	0.21336
66240	24/09/2018--13:47:00	35.55	167	100.122	-0.0902745	-0.454382
66300	24/09/2018--13:48:00	35.48	263	101.683	-0.240417	-0.0240596
66360	24/09/2018--13:49:00	35.45	258	0.642302	-0.630789	-0.24664
66420	24/09/2018--13:50:00	35.45	188	0.938802	-0.240417	0.109489
66480	24/09/2018--13:51:00	35.46	151	0.891986	-0.360532	0.0649727
66540	24/09/2018--13:52:00	35.51	130	0.970012	-0.555717	-0.0982531
66600	24/09/2018--13:53:00	35.54	125	0.782749	-0.435603	0.124328
66660	24/09/2018--13:54:00	35.56	210	0.81396	-0.49566	-0.157608
66720	24/09/2018--13:55:00	35.57	90	0.985618	0.119925	-0.0834144
66780	24/09/2018--13:56:00	35.57	243	0.860776	0.405197	-0.202124
66840	24/09/2018--13:57:00	35.58	210	0.970012	-0.000188805	0.0352953
66900	24/09/2018--13:58:00	35.6	70	111.046	-0.360532	0.0204566
66960	24/09/2018--13:59:00	35.59	206	0.923197	-0.360532	-0.113092
67020	24/09/2018--14:00:00	35.59	229	0.84517	-0.435603	-0.216963
67080	24/09/2018--14:01:00	35.64	48	0.907591	-0.300474	0.0352953
67140	24/09/2018--14:02:00	35.65	149	0.84517	-0.465632	-0.216963
67200	24/09/2018--14:03:00	35.7	98	0.392618	0.97574	0.391424
67260	24/09/2018--14:04:00	35.74	146	0.798355	-0.540703	-0.216963
67320	24/09/2018--14:05:00	35.73	102	0.938802	-0.0752602	-0.424705
67380	24/09/2018--14:06:00	35.77	26	0.876381	-0.39056	-0.113092
67440	24/09/2018--14:07:00	35.75	63	100.122	-0.0752602	0.139166
67500	24/09/2018--14:08:00	35.7	86	0.923197	-0.28546	-0.202124
67560	24/09/2018--14:09:00	35.68	118	0.720328	-0.49566	0.21336
67620	24/09/2018--14:10:00	35.64	145	0.81396	-0.465632	-0.157608
67680	24/09/2018--14:11:00	35.62	88	0.860776	-0.375546	0.168844
67740	24/09/2018--14:12:00	35.58	430	0.533066	-0.345517	0.0798114
67800	24/09/2018--14:13:00	35.6	345	0.673513	-0.690846	0.287553
67860	24/09/2018--14:14:00	35.61	70	0.689118	-0.525689	0.539812
67920	24/09/2018--14:15:00	35.63	67	0.689118	-0.540703	0.287553
67980	24/09/2018--14:16:00	35.65	190	0.829565	-0.570732	0.168844
68040	24/09/2018--14:17:00	35.61	133	0.735934	-0.60076	0.139166
68100	24/09/2018--14:18:00	35.6	12	0.720328	-0.690846	0.154005
68160	24/09/2018--14:19:00	35.59	25	0.689118	-0.615774	0.109489
68220	24/09/2018--14:20:00	35.56	64	0.81396	-0.49566	0.183682
68280	24/09/2018--14:21:00	35.59	45	0.548671	-0.645803	0.272715
68340	24/09/2018--14:22:00	35.63	89	0.642302	-0.70586	0.124328
68400	24/09/2018--14:23:00	35.6	262	0.642302	-0.660817	0.302392
68460	24/09/2018--14:24:00	35.59	282	0.408224	-0.405574	0.168844
68520	24/09/2018--14:25:00	35.61	230	107.925	-0.120303	0.0204566
68580	24/09/2018--14:26:00	35.64	509	0.720328	-0.645803	-0.0685757
68640	24/09/2018--14:27:00	35.58	407	0.891986	-0.360532	-0.0834144
68700	24/09/2018--14:28:00	35.56	537	0.938802	-0.345517	0.0204566
68760	24/09/2018--14:29:00	35.57	261	100.122	0.0598683	0.0946502
68820	24/09/2018--14:30:00	35.5	202	103.243	-0.18036	0.243037
68880	24/09/2018--14:31:00	35.47	101	100.122	0.0748826	0.139166
68940	24/09/2018--14:32:00	35.54	84	0.907591	-0.240417	0.406263
69000	24/09/2018--14:33:00	35.6	31	0.954407	-0.135317	0.228199
69060	24/09/2018--14:34:00	35.61	107	0.923197	0.34514	-0.0834144
69120	24/09/2018--14:35:00	35.52	354	0.970012	0.0898969	0.0798114
69180	24/09/2018--14:36:00	35.42	182	0.985618	-0.150332	-0.142769
69240	24/09/2018--14:37:00	35.4	144	100.122	0.13494	0.139166
69300	24/09/2018--14:38:00	35.41	72	100.122	-0.120303	0.0798114
69360	24/09/2018--14:39:00	35.36	132	0.938802	-0.120303	-0.127931
69420	24/09/2018--14:40:00	35.35	114	0.985618	-0.165346	-0.0834144
69480	24/09/2018--14:41:00	35.34	495	0.970012	0.164968	-0.053737
69540	24/09/2018--14:42:00	35.28	677	0.985618	0.119925	0.139166
69600	24/09/2018--14:43:00	35.23	284	0.985618	-0.195374	-0.0834144
69660	24/09/2018--14:44:00	35.19	70	0.923197	-0.165346	-0.00922085
69720	24/09/2018--14:45:00	35.16	60	100.122	-0.0152031	-0.0834144
69780	24/09/2018--14:46:00	35.1	211	104.804	-0.0752602	0.0649727
69840	24/09/2018--14:47:00	35.04	188	0.970012	0.0598683	0.198521
69900	24/09/2018--14:48:00	34.98	157	0.970012	0.360154	-0.231802
69960	24/09/2018--14:49:00	34.95	170	0.923197	-0.225403	-0.142769
70020	24/09/2018--14:50:00	34.89	335	100.122	0.405197	-0.647286
70080	24/09/2018--14:51:00	34.85	254	0.907591	0.465254	-0.0834144
70140	24/09/2018--14:52:00	34.83	210	100.122	-0.0602459	-0.127931
70200	24/09/2018--14:53:00	34.86	151	0.970012	0.270068	-0.127931
70260	24/09/2018--14:54:00	34.82	460	132.893	0.375168	-0.172447
70320	24/09/2018--14:55:00	34.77	547	126.651	0.0898969	-0.0388983
70380	24/09/2018--14:56:00	34.73	204	0.345803	0.990754	-0.127931
70440	24/09/2018--14:57:00	34.66	166	0.798355	0.540325	-0.454382
70500	24/09/2018--14:58:00	34.68	111	100.122	0.0148255	-0.0388983
70560	24/09/2018--14:59:00	34.67	150	0.923197	0.420211	-0.187285
70620	24/09/2018--15:00:00	34.65	192	0.970012	0.300097	0.0204566
70680	24/09/2018--15:01:00	34.62	276	0.782749	0.525311	0.243037
70740	24/09/2018--15:02:00	34.57	52	0.657907	0.750525	-0.380189
70800	24/09/2018--15:03:00	34.52	260	0.798355	-0.0602459	-0.276318
70860	24/09/2018--15:04:00	34.49	76	0.923197	0.45024	-0.00922085
70920	24/09/2018--15:05:00	34.47	150	0.704723	0.76554	-0.127931
70980	24/09/2018--15:06:00	34.44	90	0.985618	-0.000188805	-0.202124
71040	24/09/2018--15:07:00	34.44	61	0.985618	-0.0152031	-0.216963
71100	24/09/2018--15:08:00	34.43	19	0.970012	-0.165346	-0.172447
71160	24/09/2018--15:09:00	34.34	214	111.046	-0.0752602	-0.231802
71220	24/09/2018--15:10:00	34.3	215	0.985618	0.0748826	0.0204566
71280	24/09/2018--15:11:00	34.28	85	0.970012	-0.165346	-0.216963
71340	24/09/2018--15:12:00	34.32	91	100.122	-0.105289	0.154005
71400	24/09/2018--15:13:00	34.37	107	0.954407	-0.135317	0.21336
71460	24/09/2018--15:14:00	34.41	19	0.954407	-0.255432	0.00561786
71520	24/09/2018--15:15:00	34.52	40	0.907591	0.24004	0.346908
71580	24/09/2018--15:16:00	34.55	131	0.923197	-0.300474	-0.305995
71640	24/09/2018--15:17:00	34.46	251	0.954407	-0.120303	0.124328
71700	24/09/2018--15:18:00	34.32	125	0.252171	0.945711	-0.335673
71760	24/09/2018--15:19:00	34.22	182	0.970012	-0.150332	-0.113092
71820	24/09/2018--15:20:00	34.18	64	103.243	-0.0602459	0.050134
71880	24/09/2018--15:21:00	34.14	160	0.985618	-0.18036	-0.0240596
71940	24/09/2018--15:22:00	34.09	228	0.985618	0.119925	-0.187285
72000	24/09/2018--15:23:00	34.07	160	107.925	-0.000188805	-0.528576
72060	24/09/2018--15:24:00	34.03	111	0.985618	-0.165346	-0.053737
72120	24/09/2018--15:25:00	34.03	27	0.891986	-0.0602459	0.0204566
72180	24/09/2018--15:26:00	34.01	130	0.938802	0.0298398	-0.00922085
72240	24/09/2018--15:27:00	33.97	220	0.51746	0.840611	-0.320834
72300	24/09/2018--15:28:00	33.93	72	0.642302	0.780554	-0.187285
72360	24/09/2018--15:29:00	33.92	22	0.985618	-0.135317	-0.053737
72420	24/09/2018--15:30:00	33.91	371	0.923197	-0.120303	-0.380189
72480	24/09/2018--15:31:00	33.9	230	0.970012	-0.0452317	0.0798114
72540	24/09/2018--15:32:00	33.89	251	0.985618	-0.0602459	-0.0388983
72600	24/09/2018--15:33:00	33.91	49	0.985618	-0.0902745	-0.0685757
72660	24/09/2018--15:34:00	33.91	19	0.938802	-0.135317	-0.216963
72720	24/09/2018--15:35:00	33.88	92	0.876381	-0.300474	-0.216963
72780	24/09/2018--15:36:00	33.86	81	100.122	-0.0452317	0.124328
72840	24/09/2018--15:37:00	33.85	258	101.683	-0.135317	0.0649727
72900	24/09/2018--15:38:00	33.82	157	0.876381	0.480268	-0.0982531
72960	24/09/2018--15:39:00	33.8	150	0.954407	0.330125	0.0946502
73020	24/09/2018--15:40:00	33.82	12	0.611092	0.225025	-0.795673
73080	24/09/2018--15:41:00	33.93	27	0.689118	0.540325	-0.528576
73140	24/09/2018--15:42:00	34.03	22	0.564276	0.375168	-0.780834
73200	24/09/2018--15:43:00	34.11	161	0.548671	0.525311	-0.973737
73260	24/09/2018--15:44:00	34.07	177	0.361408	-0.0302174	-0.958899
73320	24/09/2018--15:45:00	34.03	89	0.564276	0.795568	-0.305995
73380	24/09/2018--15:46:00	34.02	111	0.626697	0.810583	-0.053737
73440	24/09/2018--15:47:00	33.95	147	0.954407	-0.165346	0.168844
73500	24/09/2018--15:48:00	33.91	45	100.122	-0.240417	-0.00922085
73560	24/09/2018--15:49:00	33.9	34	0.970012	-0.300474	0.0352953
73620	24/09/2018--15:50:00	33.89	48	0.891986	-0.195374	0.183682
73680	24/09/2018--15:51:00	33.91	43	0.938802	-0.18036	0.243037
73740	24/09/2018--15:52:00	33.93	22	0.907591	-0.210389	-0.350511
73800	24/09/2018--15:53:00	33.94	24	100.122	-0.120303	-0.0388983
73860	24/09/2018--15:54:00	33.98	106	0.923197	-0.375546	-0.127931
73920	24/09/2018--15:55:00	33.96	400	0.985618	0.495283	0.050134
73980	24/09/2018--15:56:00	33.92	390	0.954407	-0.0302174	-0.216963
74040	24/09/2018--15:57:00	33.91	142	0.954407	-0.165346	-0.261479
74100	24/09/2018--15:58:00	33.89	111	0.377013	127.603	0.109489
74160	24/09/2018--15:59:00	33.87	124	107.925	0.0298398	0.050134
74220	24/09/2018--16:00:00	33.94	84	0.985618	0.179983	0.139166
74280	24/09/2018--16:01:00	33.95	19	0.938802	-0.0452317	-0.216963
74340	24/09/2018--16:02:00	33.92	44	100.122	0.0598683	0.0946502
74400	24/09/2018--16:03:00	33.88	107	101.683	0.0898969	-0.127931
74460	24/09/2018--16:04:00	33.87	122	0.938802	0.420211	0.0946502
74520	24/09/2018--16:05:00	33.88	242	0.938802	-0.150332	-0.00922085
74580	24/09/2018--16:06:00	33.84	396	0.767144	0.480268	0.0204566
74640	24/09/2018--16:07:00	33.78	693	0.985618	0.164968	0.198521
74700	24/09/2018--16:08:00	33.79	63	0.907591	0.375168	-0.305995
74760	24/09/2018--16:09:00	33.8	522	0.970012	-0.0902745	-0.053737
74820	24/09/2018--16:10:00	33.79	556	100.122	0.164968	-0.24664
74880	24/09/2018--16:11:00	33.8	106	0.923197	0.390183	0.109489
74940	24/09/2018--16:12:00	33.89	192	0.985618	0.360154	-0.202124
75000	24/09/2018--16:13:00	33.93	368	0.876381	0.164968	0.21336
75060	24/09/2018--16:14:00	33.87	628	0.923197	-0.0752602	0.00561786
75120	24/09/2018--16:15:00	33.78	298	107.925	-0.105289	-0.127931
75180	24/09/2018--16:16:00	33.74	392	0.938802	-0.0152031	0.109489
75240	24/09/2018--16:17:00	33.7	89	0.782749	0.510297	-0.469221
75300	24/09/2018--16:18:00	33.65	51	0.720328	0.690468	-0.291156
75360	24/09/2018--16:19:00	33.58	18	0.220961	0.97574	-0.113092
75420	24/09/2018--16:20:00	33.55	22	0.0961187	0.885654	-0.513737
75480	24/09/2018--16:21:00	33.54	30	0.18975	0.97574	-0.24664
75540	24/09/2018--16:22:00	33.54	9	0.720328	0.600383	-0.454382
75600	24/09/2018--16:23:00	33.49	28	0.564276	0.810583	-0.261479
75660	24/09/2018--16:24:00	33.46	17	0.689118	0.720497	-0.276318
75720	24/09/2018--16:25:00	33.46	41	0.938802	-0.240417	0.0204566
75780	24/09/2018--16:26:00	33.48	10	0.954407	-0.210389	-0.00922085
75840	24/09/2018--16:27:00	33.42	13	-0.0443285	0.420211	-0.94406
75900	24/09/2018--16:28:00	33.51	45	0.0649082	0.375168	-0.958899
75960	24/09/2018--16:29:00	33.54	14	0.970012	-0.165346	-0.00922085
76020	24/09/2018--16:30:00	33.58	117	0.345803	0.885654	-0.647286
76080	24/09/2018--16:31:00	33.62	118	0.985618	0.225025	0.0204566
76140	24/09/2018--16:32:00	33.59	66	100.122	0.149954	-0.0240596
76200	24/09/2018--16:33:00	33.55	54	-0.106749	0.300097	-100.341
76260	24/09/2018--16:34:00	33.57	115	0.985618	0.225025	-0.157608
76320	24/09/2018--16:35:00	33.54	67	0.0336977	0.690468	-0.736318
76380	24/09/2018--16:36:00	33.51	18	0.970012	0.255054	-0.0685757
76440	24/09/2018--16:37:00	33.54	30	100.122	0.225025	-0.202124
76500	24/09/2018--16:38:00	33.55	63	100.122	0.104911	-0.053737
76560	24/09/2018--16:39:00	33.54	38	-0.16917	-0.000188805	-101.825
76620	24/09/2018--16:40:00	33.55	40	0.985618	-0.0752602	-0.0685757
76680	24/09/2018--16:41:00	33.59	20	-0.106749	0.480268	-0.884705
76740	24/09/2018--16:42:00	33.58	18	-0.075539	0.66044	-0.765995
76800	24/09/2018--16:43:00	33.64	42	-0.184776	0.0898969	-100.341
76860	24/09/2018--16:44:00	33.73	72	0.970012	0.0148255	-0.320834
76920	24/09/2018--16:45:00	33.73	60	0.985618	-0.135317	0.050134
76980	24/09/2018--16:46:00	33.68	241	0.970012	-0.135317	0.0649727
77040	24/09/2018--16:47:00	33.62	249	0.439434	0.495283	-0.795673
77100	24/09/2018--16:48:00	33.58	86	100.122	0.104911	-0.0685757
77160	24/09/2018--16:49:00	33.59	130	0.985618	-0.0302174	0.00561786
77220	24/09/2018--16:50:00	33.55	82	0.548671	0.810583	-0.0982531
77280	24/09/2018--16:51:00	33.58	93	0.938802	-0.300474	-0.127931
77340	24/09/2018--16:52:00	33.55	56	0.891986	-0.315489	-0.305995
77400	24/09/2018--16:53:00	33.53	20	0.970012	-0.150332	-0.00922085
77460	24/09/2018--16:54:00	33.5	12	104.804	-0.000188805	-0.157608
77520	24/09/2018--16:55:00	33.51	6	0.985618	-0.120303	-0.053737
77580	24/09/2018--16:56:00	33.5	27	103.243	-0.0752602	0.0204566
77640	24/09/2018--16:57:00	33.55	71	0.907591	0.465254	0.168844
77700	24/09/2018--16:58:00	33.62	132	0.907591	-0.0902745	0.0798114
77760	24/09/2018--16:59:00	33.68	201	0.81396	0.570354	-0.291156
77820	24/09/2018--17:00:00	33.71	113	0.954407	-0.300474	-0.0982531
77880	24/09/2018--17:01:00	33.73	113	0.455039	0.855625	-0.320834
77940	24/09/2018--17:02:00	33.65	34	0.938802	0.285083	-0.305995
78000	24/09/2018--17:03:00	33.62	35	0.985618	-0.165346	-0.113092
78060	24/09/2018--17:04:00	33.61	2	0.970012	-0.150332	-0.0834144
78120	24/09/2018--17:05:00	33.62	0	0.938802	0.375168	0.139166
78180	24/09/2018--17:06:00	33.56	2	100.122	0.13494	0.0204566
78240	24/09/2018--17:07:00	33.57	58	0.985618	0.164968	0.0798114
78300	24/09/2018--17:08:00	33.61	27	0.314592	0.795568	-0.587931
78360	24/09/2018--17:09:00	33.66	26	0.51746	0.810583	-0.395027
78420	24/09/2018--17:10:00	33.68	38	-0.075539	0.495283	-0.899544
78480	24/09/2018--17:11:00	33.72	53	-0.13796	0.164968	-100.341
78540	24/09/2018--17:12:00	33.72	289	0.377013	0.690468	-0.70664
78600	24/09/2018--17:13:00	33.7	179	0.970012	-0.120303	-0.0388983
78660	24/09/2018--17:14:00	33.65	112	0.298987	0.930697	-0.216963
78720	24/09/2018--17:15:00	33.69	21	0.689118	0.750525	-0.305995
78780	24/09/2018--17:16:00	33.67	31	0.876381	-0.420589	0.0204566
78840	24/09/2018--17:17:00	33.67	71	0.970012	-0.225403	0.00561786
78900	24/09/2018--17:18:00	33.66	102	0.970012	-0.18036	0.00561786
78960	24/09/2018--17:19:00	33.65	115	0.439434	0.900668	-0.335673
79020	24/09/2018--17:20:00	33.66	47	0.891986	-0.195374	0.361747
79080	24/09/2018--17:21:00	33.71	11	0.548671	0.930697	-0.0982531
79140	24/09/2018--17:22:00	33.73	31	0.954407	-0.225403	0.109489
79200	24/09/2018--17:23:00	33.75	25	0.798355	0.675454	-0.0685757
79260	24/09/2018--17:24:00	33.78	30	0.642302	0.76554	-0.187285
79320	24/09/2018--17:25:00	33.8	68	103.243	0.104911	-0.395027
79380	24/09/2018--17:26:00	33.83	197	0.891986	-0.135317	-0.053737
79440	24/09/2018--17:27:00	33.81	85	118.849	0.0148255	-0.439544
79500	24/09/2018--17:28:00	33.82	127	100.122	-0.0452317	0.00561786
79560	24/09/2018--17:29:00	33.84	108	0.970012	-0.120303	-0.0388983
79620	24/09/2018--17:30:00	33.86	64	100.122	-0.0752602	-0.113092
79680	24/09/2018--17:31:00	33.84	39	0.657907	0.795568	-0.261479
79740	24/09/2018--17:32:00	33.87	21	0.689118	0.735511	-0.216963
79800	24/09/2018--17:33:00	33.85	31	0.657907	0.750525	-0.276318
79860	24/09/2018--17:34:00	33.84	14	0.938802	-0.240417	-0.202124
79920	24/09/2018--17:35:00	33.88	199	0.954407	-0.135317	0.21336
79980	24/09/2018--17:36:00	33.89	18	103.243	-0.270446	-0.0982531
80040	24/09/2018--17:37:00	33.87	59	0.985618	0.194997	0.109489
80100	24/09/2018--17:38:00	33.88	14	0.767144	0.420211	-0.469221
80160	24/09/2018--17:39:00	33.9	8	0.829565	0.34514	-0.469221
80220	24/09/2018--17:40:00	33.89	37	0.923197	0.405197	0.21336
80280	24/09/2018--17:41:00	33.93	35	112.606	0.149954	-0.157608
80340	24/09/2018--17:42:00	33.98	108	100.122	0.45024	-0.261479
80400	24/09/2018--17:43:00	34.02	141	0.954407	0.194997	0.183682
80460	24/09/2018--17:44:00	34	16	0.891986	-0.0152031	0.168844
80520	24/09/2018--17:45:00	34.02	73	0.970012	0.179983	-0.202124
80580	24/09/2018--17:46:00	34.05	7	0.923197	0.270068	-0.395027
80640	24/09/2018--17:47:00	34.08	64	100.122	-0.0302174	-0.0685757
80700	24/09/2018--17:48:00	34.07	29	0.970012	-0.0152031	0.198521
80760	24/09/2018--17:49:00	34.05	28	104.804	0.194997	0.361747
80820	24/09/2018--17:50:00	34.03	14	0.689118	-0.675832	0.0649727
80880	24/09/2018--17:51:00	34.07	91	0.938802	0.044854	-0.395027
80940	24/09/2018--17:52:00	34.08	5	0.923197	0.0298398	-0.469221
81000	24/09/2018--17:53:00	34.07	10	100.122	-0.000188805	0.168844
81060	24/09/2018--17:54:00	34.07	72	100.122	-0.150332	0.228199
81120	24/09/2018--17:55:00	34.04	110	0.954407	-0.135317	-0.142769
81180	24/09/2018--17:56:00	34.06	67	0.985618	0.194997	-0.053737
81240	24/09/2018--17:57:00	34.05	100	0.954407	-0.255432	-0.053737
81300	24/09/2018--17:58:00	34.01	114	0.642302	0.885654	-0.142769
81360	24/09/2018--17:59:00	33.93	53	0.298987	0.87064	-0.320834
81420	24/09/2018--18:00:00	33.97	70	0.767144	0.675454	0.228199
81480	24/09/2018--18:01:00	34.02	104	0.985618	0.044854	-0.216963
81540	24/09/2018--18:02:00	34.08	89	106.364	-0.195374	-0.216963
81600	24/09/2018--18:03:00	34.12	104	0.81396	0.13494	-0.127931
81660	24/09/2018--18:04:00	34.14	185	101.683	0.194997	-0.187285
81720	24/09/2018--18:05:00	34.16	148	104.804	-0.18036	-0.127931
81780	24/09/2018--18:06:00	34.18	178	100.122	-0.225403	-0.0982531
81840	24/09/2018--18:07:00	34.13	156	0.985618	-0.165346	0.183682
81900	24/09/2018--18:08:00	34.13	22	104.804	0.149954	0.109489
81960	24/09/2018--18:09:00	34.11	138	0.970012	0.0298398	0.168844
82020	24/09/2018--18:10:00	34.11	113	0.954407	-0.165346	0.168844
82080	24/09/2018--18:11:00	34.1	34	101.683	-0.0752602	0.0204566
82140	24/09/2018--18:12:00	34.08	88	0.954407	-0.240417	0.00561786
82200	24/09/2018--18:13:00	34.07	31	0.923197	-0.315489	0.0649727
82260	24/09/2018--18:14:00	34.07	52	100.122	0.044854	-0.0388983
82320	24/09/2018--18:15:00	34.04	24	101.683	0.13494	-0.0834144
82380	24/09/2018--18:16:00	34.05	25	100.122	0.149954	-0.142769
82440	24/09/2018--18:17:00	34.07	72	0.970012	-0.18036	-0.0982531
82500	24/09/2018--18:18:00	34.09	524	0.673513	0.0148255	0.124328
82560	24/09/2018--18:19:00	34.07	578	0.985618	0.0148255	-0.0834144
82620	24/09/2018--18:20:00	34.06	4	0.970012	-0.0452317	-0.276318
82680	24/09/2018--18:21:00	34.05	0	0.970012	-0.0752602	-0.202124
82740	24/09/2018--18:22:00	34.05	0	0.970012	-0.0902745	-0.231802
82800	24/09/2018--18:23:00	34.06	0	0.985618	-0.0602459	-0.127931
82860	24/09/2018--18:24:00	34.02	0	0.970012	-0.165346	-0.202124
82920	24/09/2018--18:25:00	34.01	0	0.985618	-0.105289	-0.320834
82980	24/09/2018--18:26:00	34.01	0	0.938802	0.104911	-0.409866
83040	24/09/2018--18:27:00	34.03	3	0.954407	-0.210389	-0.113092
83100	24/09/2018--18:28:00	34.02	0	100.122	-0.150332	-0.113092
83160	24/09/2018--18:29:00	34.06	1	0.938802	-0.165346	-0.291156
83220	24/09/2018--18:30:00	34.13	158	0.954407	-0.210389	0.050134
83280	24/09/2018--18:31:00	34.12	169	0.985618	-0.150332	0.0649727
83340	24/09/2018--18:32:00	34.08	3	100.122	-0.0602459	0.050134
83400	24/09/2018--18:33:00	34.07	120	0.907591	-0.0452317	-0.127931
83460	24/09/2018--18:34:00	34.07	460	120.409	-0.0602459	0.0946502
83520	24/09/2018--18:35:00	34.07	78	109.485	-0.105289	-0.320834
83580	24/09/2018--18:36:00	34.05	444	0.891986	-0.270446	0.00561786
83640	24/09/2018--18:37:00	34.09	545	0.579881	0.194997	-0.335673
83700	24/09/2018--18:38:00	34.11	838	114.167	-0.210389	-0.216963
83760	24/09/2018--18:39:00	34.09	68	0.970012	-0.18036	-0.053737
83820	24/09/2018--18:40:00	34.09	106	100.122	0.164968	-0.113092
83880	24/09/2018--18:41:00	34.16	129	0.938802	0.044854	0.228199
83940	24/09/2018--18:42:00	34.25	232	0.907591	0.375168	0.0798114
84000	24/09/2018--18:43:00	34.34	381	0.84517	0.34514	-0.142769
84060	24/09/2018--18:44:00	34.31	777	106.364	0.044854	-0.172447
84120	24/09/2018--18:45:00	34.24	507	0.938802	-0.0902745	0.0204566
84180	24/09/2018--18:46:00	34.19	102	104.804	-0.240417	-0.395027
84240	24/09/2018--18:47:00	34.16	442	109.485	0.255054	-0.00922085
84300	24/09/2018--18:48:00	34.16	311	0.907591	0.0298398	0.302392
84360	24/09/2018--18:49:00	34.15	501	0.84517	0.750525	-0.0685757
84420	24/09/2018--18:50:00	34.17	584	0.923197	0.194997	-0.36535
84480	24/09/2018--18:51:00	34.17	410	0.860776	0.210011	-0.573092
84540	24/09/2018--18:52:00	34.16	438	100.122	0.194997	0.0204566
84600	24/09/2018--18:53:00	34.14	412	0.377013	0.87064	-0.380189
84660	24/09/2018--18:54:00	34.16	456	0.938802	-0.135317	-0.113092
84720	24/09/2018--18:55:00	34.17	97	0.985618	-0.0302174	0.124328
84780	24/09/2018--18:56:00	34.2	188	-0.200381	0.930697	-0.053737
84840	24/09/2018--18:57:00	34.22	133	0.923197	-0.270446	-0.261479
84900	24/09/2018--18:58:00	34.25	227	0.907591	-0.330503	0.050134
84960	24/09/2018--18:59:00	34.25	686	0.51746	0.705483	-0.662124
85020	24/09/2018--19:00:00	34.2	63	0.408224	0.720497	-0.617608
85080	24/09/2018--19:01:00	34.26	89	0.673513	-0.0302174	0.0798114
85140	24/09/2018--19:02:00	34.28	752	0.954407	-0.105289	-0.350511
85200	24/09/2018--19:03:00	34.23	447	0.798355	0.0748826	-0.350511
85260	24/09/2018--19:04:00	34.17	587	-0.0287232	0.930697	-0.409866
85320	24/09/2018--19:05:00	34.14	605	0.985618	-0.150332	-0.0388983
85380	24/09/2018--19:06:00	34.08	662	109.485	0.0898969	-0.424705
85440	24/09/2018--19:07:00	34.03	890	0.907591	0.34514	-0.142769
85500	24/09/2018--19:08:00	33.97	488	101.683	-0.105289	-0.231802
85560	24/09/2018--19:09:00	33.95	181	103.243	0.194997	-0.113092
85620	24/09/2018--19:10:00	33.92	396	0.970012	-0.0902745	-0.053737
85680	24/09/2018--19:11:00	34	348	0.84517	0.465254	0.376586
85740	24/09/2018--19:12:00	34.12	85	100.122	-0.0452317	-0.0240596
85800	24/09/2018--19:13:00	34.09	190	0.891986	0.0298398	0.406263
85860	24/09/2018--19:14:00	34.13	131	0.970012	-0.000188805	0.109489
85920	24/09/2018--19:15:00	34.11	149	0.923197	-0.300474	-0.24664
85980	24/09/2018--19:16:00	34.11	237	0.923197	-0.150332	0.272715
86040	24/09/2018--19:17:00	34.1	168	101.683	-0.000188805	-0.291156
86100	24/09/2018--19:18:00	34.08	113	0.907591	-0.0452317	0.168844
86160	24/09/2018--19:19:00	34.07	24	0.938802	-0.135317	0.287553
86220	24/09/2018--19:20:00	34.03	21	0.985618	-0.0902745	0.198521
86280	24/09/2018--19:21:00	34.02	171	0.923197	0.0748826	-0.439544
86340	24/09/2018--19:22:00	34	219	0.985618	0.194997	-0.0834144
86400	24/09/2018--19:23:00	34	152	0.0805135	0.990754	-0.231802
86460	24/09/2018--19:24:00	34	147	0.970012	0.465254	-0.0240596
86520	24/09/2018--19:25:00	34.03	172	0.923197	0.164968	0.33207
86580	24/09/2018--19:26:00	34.01	281	103.243	0.0598683	-0.0982531
86640	24/09/2018--19:27:00	33.95	438	-0.184776	0.97574	-0.320834
86700	24/09/2018--19:28:00	33.91	293	0.891986	-0.0302174	-0.0834144
86760	24/09/2018--19:29:00	33.85	355	0.954407	0.044854	0.154005
86820	24/09/2018--19:30:00	33.8	331	103.243	-0.120303	0.00561786
86880	24/09/2018--19:31:00	33.79	414	0.985618	-0.150332	-0.216963
86940	24/09/2018--19:32:00	33.72	195	0.985618	-0.105289	-0.0685757
87000	24/09/2018--19:33:00	33.76	329	106.364	-0.0452317	-0.0685757
87060	24/09/2018--19:34:00	33.72	254	0.954407	-0.210389	0.124328
87120	24/09/2018--19:35:00	33.7	448	0.985618	-0.135317	0.050134
87180	24/09/2018--19:36:00	33.7	268	0.15854	0.900668	-0.469221
87240	24/09/2018--19:37:00	33.68	124	0.907591	-0.210389	0.0798114
87300	24/09/2018--19:38:00	33.73	44	0.860776	-0.300474	0.109489
87360	24/09/2018--19:39:00	33.78	88	0.891986	-0.0152031	0.346908
87420	24/09/2018--19:40:00	33.77	81	0.985618	-0.315489	-0.172447
87480	24/09/2018--19:41:00	33.77	105	0.970012	-0.0452317	-0.395027
87540	24/09/2018--19:42:00	33.76	85	0.985618	0.300097	-0.187285
87600	24/09/2018--19:43:00	33.74	34	0.579881	0.285083	-0.810511
87660	24/09/2018--19:44:00	33.73	21	0.938802	0.390183	-0.291156
87720	24/09/2018--19:45:00	33.86	38	100.122	-0.0302174	0.109489
87780	24/09/2018--19:46:00	33.84	301	100.122	-0.0602459	-0.172447
87840	24/09/2018--19:47:00	33.82	243	100.122	-0.0602459	-0.00922085
87900	24/09/2018--19:48:00	33.77	42	0.985618	-0.165346	-0.0388983
87960	24/09/2018--19:49:00	33.7	441	0.954407	-0.28546	-0.142769
88020	24/09/2018--19:50:00	33.67	84	0.970012	-0.18036	-0.127931
88080	24/09/2018--19:51:00	33.65	69	0.970012	-0.210389	-0.0982531
88140	24/09/2018--19:52:00	33.6	15	100.122	-0.0902745	0.00561786
88200	24/09/2018--19:53:00	33.59	115	0.954407	-0.240417	-0.0834144
88260	24/09/2018--19:54:00	33.59	0	0.923197	-0.240417	-0.0685757
88320	24/09/2018--19:55:00	33.57	4	100.122	-0.0452317	-0.113092
88380	24/09/2018--19:56:00	33.59	221	0.923197	-0.270446	-0.157608
88440	24/09/2018--19:57:00	33.58	123	0.891986	-0.120303	-0.409866
88500	24/09/2018--19:58:00	33.61	205	0.985618	0.119925	-0.172447
88560	24/09/2018--19:59:00	33.64	107	0.954407	0.34514	-0.127931
88620	24/09/2018--20:00:00	33.73	46	100.122	0.270068	-0.113092
88680	24/09/2018--20:01:00	33.84	204	0.923197	0.300097	-0.113092
88740	24/09/2018--20:02:00	33.93	230	0.0805135	102.078	-0.350511
88800	24/09/2018--20:03:00	33.9	459	0.579881	0.705483	-0.0982531
88860	24/09/2018--20:04:00	33.83	436	103.243	0.0748826	-0.00922085
88920	24/09/2018--20:05:00	33.8	235	0.985618	-0.120303	0.0204566
88980	24/09/2018--20:06:00	33.8	176	0.954407	-0.300474	-0.0834144
89040	24/09/2018--20:07:00	33.79	61	0.970012	-0.135317	-0.0685757
89100	24/09/2018--20:08:00	33.82	21	0.923197	-0.345517	-0.24664
89160	24/09/2018--20:09:00	33.84	85	0.923197	-0.270446	0.0649727
89220	24/09/2018--20:10:00	33.84	195	0.704723	0.720497	0.287553
89280	24/09/2018--20:11:00	33.85	229	0.860776	0.390183	-0.305995
89340	24/09/2018--20:12:00	33.83	152	0.0180925	100.577	-0.0834144
89400	24/09/2018--20:13:00	33.82	543	0.704723	0.300097	0.124328
89460	24/09/2018--20:14:00	33.82	111	0.51746	-0.000188805	-0.899544
89520	24/09/2018--20:15:00	33.86	94	0.985618	-0.195374	0.0204566
89580	24/09/2018--20:16:00	33.94	128	0.954407	-0.120303	0.050134
89640	24/09/2018--20:17:00	33.93	102	0.236566	0.97574	-0.305995
89700	24/09/2018--20:18:00	33.9	244	100.122	0.149954	-0.053737
89760	24/09/2018--20:19:00	33.94	154	0.985618	-0.0902745	-0.187285
89820	24/09/2018--20:20:00	33.94	379	129.772	0.0148255	-0.172447
89880	24/09/2018--20:21:00	33.88	137	0.954407	-0.165346	-0.0388983
89940	24/09/2018--20:22:00	33.86	179	0.704723	-0.0752602	-0.053737
90000	24/09/2018--20:23:00	33.85	450	101.683	-0.18036	-0.142769
90060	24/09/2018--20:24:00	33.8	327	100.122	-0.0302174	-0.187285
90120	24/09/2018--20:25:00	33.71	410	100.122	0.0298398	0.0204566
90180	24/09/2018--20:26:00	33.6	231	0.970012	0.225025	-0.0685757
90240	24/09/2018--20:27:00	33.61	387	0.735934	-0.0752602	-0.0982531
90300	24/09/2018--20:28:00	33.62	83	0.985618	-0.28546	-0.127931
90360	24/09/2018--20:29:00	33.73	25	100.122	-0.225403	-0.0388983
90420	24/09/2018--20:30:00	33.84	25	104.804	-0.165346	-0.0240596
90480	24/09/2018--20:31:00	33.85	60	0.954407	-0.120303	0.124328
90540	24/09/2018--20:32:00	33.81	61	0.985618	-0.300474	-0.0388983
90600	24/09/2018--20:33:00	33.77	125	104.804	-0.0452317	-0.36535
90660	24/09/2018--20:34:00	33.7	240	0.970012	-0.165346	0.0649727
90720	24/09/2018--20:35:00	33.73	66	101.683	-0.120303	0.0352953
90780	24/09/2018--20:36:00	33.79	67	0.970012	-0.18036	0.228199
90840	24/09/2018--20:37:00	33.88	38	0.81396	-0.49566	0.376586
90900	24/09/2018--20:38:00	34.06	143	0.938802	-0.210389	0.168844
90960	24/09/2018--20:39:00	34.14	148	0.970012	-0.28546	-0.157608
91020	24/09/2018--20:40:00	34.18	75	103.243	-0.0452317	-0.053737
91080	24/09/2018--20:41:00	34.21	165	0.455039	0.855625	-0.36535
91140	24/09/2018--20:42:00	34.2	323	0.798355	0.119925	-0.053737
91200	24/09/2018--20:43:00	34.15	263	0.985618	-0.150332	0.050134
91260	24/09/2018--20:44:00	34.17	23	100.122	-0.0302174	0.0204566
91320	24/09/2018--20:45:00	34.25	32	100.122	-0.18036	-0.00922085
91380	24/09/2018--20:46:00	34.29	227	100.122	-0.0752602	-0.0834144
91440	24/09/2018--20:47:00	34.34	30	0.954407	-0.150332	0.0352953
91500	24/09/2018--20:48:00	34.38	128	0.970012	0.044854	-0.276318
91560	24/09/2018--20:49:00	34.45	444	0.00248724	-0.000188805	-101.825
91620	24/09/2018--20:50:00	32.81	0	0.00248724	-0.000188805	-101.825
91680	24/09/2018--20:51:00	31.74	0	0.00248724	0.0148255	-101.825
91740	24/09/2018--20:52:00	31.12	0	0.00248724	0.0148255	-101.825
91800	24/09/2018--20:53:00	30.73	0	0.00248724	0.0148255	-101.825
91860	24/09/2018--20:54:00	30.45	0	0.00248724	0.0148255	-101.825
91920	24/09/2018--20:55:00	30.24	0	0.00248724	-0.000188805	-101.825
91980	24/09/2018--20:56:00	30.08	0	0.00248724	0.0148255	-101.825
92040	24/09/2018--20:57:00	30	0	0.00248724	0.0148255	-101.825
92100	24/09/2018--20:58:00	29.91	0	0.00248724	0.0148255	-101.825
92160	24/09/2018--20:59:00	29.87	0	0.00248724	-0.000188805	-101.825
92220	24/09/2018--21:00:00	29.84	0	0.00248724	-0.000188805	-101.825
92280	24/09/2018--21:01:00	29.82	0	0.00248724	0.0148255	-101.825
92340	24/09/2018--21:02:00	29.82	0	0.00248724	0.0148255	-101.825
92400	24/09/2018--21:03:00	29.83	0	0.00248724	0.0148255	-101.825
92460	24/09/2018--21:04:00	29.76	0	0.00248724	-0.000188805	-101.825
92520	24/09/2018--21:05:00	29.71	0	0.00248724	0.0148255	-101.825
92580	24/09/2018--21:06:00	29.66	0	0.00248724	-0.000188805	-101.825
92640	24/09/2018--21:07:00	29.66	0	0.00248724	0.0148255	-101.825
92700	24/09/2018--21:08:00	29.61	0	0.00248724	0.0148255	-101.825
92760	24/09/2018--21:09:00	29.61	1	0.00248724	0.0148255	-101.825
92820	24/09/2018--21:10:00	29.6	0	0.00248724	0.0148255	-101.825
92880	24/09/2018--21:11:00	29.61	0	0.00248724	0.0148255	-101.825
92940	24/09/2018--21:12:00	29.59	0	0.00248724	0.0148255	-101.825
93000	24/09/2018--21:13:00	29.59	0	0.00248724	0.0148255	-101.825
93060	24/09/2018--21:14:00	29.61	29	0.00248724	0.0148255	-101.825
93120	24/09/2018--21:15:00	29.6	0	0.00248724	-0.000188805	-101.825
93180	24/09/2018--21:16:00	29.6	1	0.00248724	-0.000188805	-101.825
93240	24/09/2018--21:17:00	29.59	0	0.00248724	0.0148255	-101.825
93300	24/09/2018--21:18:00	29.59	0	0.00248724	0.0148255	-101.825
93360	24/09/2018--21:19:00	29.61	0	0.00248724	-0.000188805	-101.825
93420	24/09/2018--21:20:00	29.66	0	0.00248724	-0.000188805	-101.825
93480	24/09/2018--21:21:00	29.7	0	0.00248724	0.0148255	-101.825
93540	24/09/2018--21:22:00	29.71	0	0.00248724	0.0148255	-101.825
93600	24/09/2018--21:23:00	29.73	0	0.00248724	-0.000188805	-101.825
93660	24/09/2018--21:24:00	29.88	220	0.049303	-0.0752602	-101.825
93720	24/09/2018--21:25:00	29.98	1	0.049303	-0.0752602	-101.825
93780	24/09/2018--21:26:00	31.13	103	0.923197	0.300097	0.243037
93840	24/09/2018--21:27:00	32	284	0.938802	0.255054	0.302392
93900	24/09/2018--21:28:00	32.57	75	0.970012	0.24004	0.0798114
93960	24/09/2018--21:29:00	32.89	231	0.657907	-0.120303	0.717876
94020	24/09/2018--21:30:00	33.23	0	0.626697	-0.135317	0.747554
94080	24/09/2018--21:31:00	33.55	0	0.611092	-0.120303	0.747554
94140	24/09/2018--21:32:00	33.78	100	0.970012	0.375168	0.302392
94200	24/09/2018--21:33:00	33.82	190	0.938802	0.285083	0.109489
94260	24/09/2018--21:34:00	33.88	184	0.673513	0.495283	0.139166
94320	24/09/2018--21:35:00	33.94	154	0.923197	0.315111	0.228199
94380	24/09/2018--21:36:00	34	149	0.923197	0.510297	0.21336
94440	24/09/2018--21:37:00	34.1	222	0.923197	0.315111	0.243037
94500	24/09/2018--21:38:00	34.14	109	0.938802	0.315111	0.228199
94560	24/09/2018--21:39:00	34.22	56	0.923197	0.34514	0.228199
94620	24/09/2018--21:40:00	34.34	75	0.876381	0.480268	0.124328
94680	24/09/2018--21:41:00	34.34	290	0.860776	0.119925	0.495295
94740	24/09/2018--21:42:00	34.45	0	0.860776	0.164968	0.465618
94800	24/09/2018--21:43:00	34.63	0	0.81396	0.149954	0.539812
94860	24/09/2018--21:44:00	34.84	0	0.860776	0.194997	0.465618
94920	24/09/2018--21:45:00	35.03	0	0.689118	-0.0302174	0.703037
94980	24/09/2018--21:46:00	35.19	0	0.860776	0.255054	0.450779
95040	24/09/2018--21:47:00	35.34	13	0.611092	-0.165346	0.717876
95100	24/09/2018--21:48:00	35.45	0	0.564276	-0.28546	0.747554
95160	24/09/2018--21:49:00	35.44	0	0.564276	-0.300474	0.747554
95220	24/09/2018--21:50:00	35.43	1	0.533066	-0.360532	0.732715
95280	24/09/2018--21:51:00	35.41	0	0.626697	-0.39056	0.643683
95340	24/09/2018--21:52:00	35.55	2	0.564276	-0.39056	0.688199
95400	24/09/2018--21:53:00	35.52	0	0.579881	-0.405574	0.658521
95460	24/09/2018--21:54:00	35.47	0	0.595486	-0.420589	0.658521
95520	24/09/2018--21:55:00	35.45	0	0.595486	-0.405574	0.658521
95580	24/09/2018--21:56:00	35.48	1	0.470645	-0.450617	0.717876
95640	24/09/2018--21:57:00	35.5	3	0.455039	-0.49566	0.703037
95700	24/09/2018--21:58:00	35.57	10	0.361408	-0.555717	0.732715
95760	24/09/2018--21:59:00	35.61	6	0.361408	-0.525689	0.747554
95820	24/09/2018--22:00:00	35.64	3	0.377013	-0.525689	0.717876
95880	24/09/2018--22:01:00	35.61	0	0.377013	-0.540703	0.717876
95940	24/09/2018--22:02:00	35.57	0	0.392618	-0.540703	0.717876
96000	24/09/2018--22:03:00	35.57	0	0.392618	-0.555717	0.717876
96060	24/09/2018--22:04:00	35.54	0	0.361408	-0.555717	0.717876
96120	24/09/2018--22:05:00	35.53	6	0.314592	-0.60076	0.703037
96180	24/09/2018--22:06:00	35.53	0	0.330197	-0.660817	0.628844
96240	24/09/2018--22:07:00	35.45	0	0.345803	-0.660817	0.628844
96300	24/09/2018--22:08:00	35.41	0	0.127329	-0.510674	0.836586
96360	24/09/2018--22:09:00	35.39	0	0.174145	-0.570732	0.777231
96420	24/09/2018--22:10:00	35.41	0	0.174145	-0.570732	0.777231
96480	24/09/2018--22:11:00	35.42	4	0.18975	-0.585746	0.762392
96540	24/09/2018--22:12:00	35.45	1	-0.0443285	-0.450617	0.821747
96600	24/09/2018--22:13:00	35.44	0	0.111724	-0.49566	0.851425
96660	24/09/2018--22:14:00	35.44	3	0.361408	-0.735889	0.539812
96720	24/09/2018--22:15:00	35.41	0	0.361408	-0.735889	0.524973
96780	24/09/2018--22:16:00	35.39	0	0.361408	-0.735889	0.524973
96840	24/09/2018--22:17:00	35.34	0	0.345803	-0.750903	0.524973
96900	24/09/2018--22:18:00	35.32	0	0.361408	-0.750903	0.510134
96960	24/09/2018--22:19:00	35.31	0	0.361408	-0.750903	0.495295
97020	24/09/2018--22:20:00	35.28	0	0.361408	-0.750903	0.510134
97080	24/09/2018--22:21:00	35.31	0	0.345803	-0.750903	0.495295
97140	24/09/2018--22:22:00	35.25	0	0.361408	-0.750903	0.495295
97200	24/09/2018--22:23:00	35.25	0	0.252171	-0.765917	0.55465
97260	24/09/2018--22:24:00	35.28	0	0.314592	-0.750903	0.539812
97320	24/09/2018--22:25:00	35.24	0	0.283382	-0.780932	0.524973
97380	24/09/2018--22:26:00	35.25	0	0.252171	-0.780932	0.524973
97440	24/09/2018--22:27:00	35.21	0	0.439434	-0.70586	0.495295
97500	24/09/2018--22:28:00	35.15	1	0.470645	-0.70586	0.450779
97560	24/09/2018--22:29:00	35.24	0	0.48625	-0.720874	0.435941
97620	24/09/2018--22:30:00	35.3	0	0.48625	-0.720874	0.421102
97680	24/09/2018--22:31:00	35.37	0	0.470645	-0.720874	0.435941
97740	24/09/2018--22:32:00	35.48	1	0.283382	-0.660817	0.643683
97800	24/09/2018--22:33:00	35.66	4	0.829565	0.0898969	0.524973
97860	24/09/2018--22:34:00	35.8	0	0.876381	0.194997	0.406263
97920	24/09/2018--22:35:00	35.91	0	0.907591	0.45024	0.0352953
97980	24/09/2018--22:36:00	36.07	0	0.84517	0.179983	0.510134
98040	24/09/2018--22:37:00	36.17	0	0.891986	0.255054	0.361747
98100	24/09/2018--22:38:00	36.26	0	0.876381	0.255054	0.421102
98160	24/09/2018--22:39:00	36.37	0	0.860776	0.225025	0.435941
98220	24/09/2018--22:40:00	36.43	0	0.938802	0.390183	0.0204566
98280	24/09/2018--22:41:00	36.51	0	0.876381	0.210011	0.435941
98340	24/09/2018--22:42:00	36.56	0	0.84517	0.149954	0.510134
98400	24/09/2018--22:43:00	36.6	0	0.829565	0.13494	0.539812
98460	24/09/2018--22:44:00	36.61	1	0.798355	0.13494	0.569489
98520	24/09/2018--22:45:00	36.62	0	0.798355	0.104911	0.599166
98580	24/09/2018--22:46:00	36.65	0	0.798355	0.149954	0.584328
98640	24/09/2018--22:47:00	36.69	0	0.798355	0.13494	0.569489
98700	24/09/2018--22:48:00	36.7	0	0.751539	0.13494	0.643683
98760	24/09/2018--22:49:00	36.59	7	0.330197	-0.660817	0.643683
98820	24/09/2018--22:50:00	36.4	4	0.314592	-0.645803	0.658521
98880	24/09/2018--22:51:00	36.24	3	0.142934	-0.70586	0.688199
98940	24/09/2018--22:52:00	36.16	0	0.18975	-0.660817	0.688199
99000	24/09/2018--22:53:00	36.09	0	0.174145	-0.660817	0.703037
99060	24/09/2018--22:54:00	36.03	5	0.236566	-0.645803	0.688199
99120	24/09/2018--22:55:00	35.9	0	0.236566	-0.660817	0.688199
99180	24/09/2018--22:56:00	35.84	0	0.236566	-0.660817	0.688199
99240	24/09/2018--22:57:00	35.82	1	0.252171	-0.660817	0.688199
99300	24/09/2018--22:58:00	35.76	0	0.236566	-0.645803	0.688199
99360	24/09/2018--22:59:00	35.76	0	0.283382	-0.660817	0.658521
99420	24/09/2018--23:00:00	35.74	0	0.283382	-0.660817	0.658521
99480	24/09/2018--23:01:00	35.78	0	0.220961	-0.645803	0.688199
99540	24/09/2018--23:02:00	35.81	0	0.220961	-0.645803	0.688199
99600	24/09/2018--23:03:00	35.84	0	0.252171	-0.660817	0.67336
99660	24/09/2018--23:04:00	35.93	0	0.267776	-0.660817	0.658521
99720	24/09/2018--23:05:00	35.97	0	0.252171	-0.660817	0.67336
99780	24/09/2018--23:06:00	36.03	0	0.283382	-0.645803	0.658521
99840	24/09/2018--23:07:00	36.11	0	0.283382	-0.660817	0.658521
99900	24/09/2018--23:08:00	36.18	0	0.267776	-0.660817	0.67336
99960	24/09/2018--23:09:00	36.21	0	0.283382	-0.660817	0.658521
100020	24/09/2018--23:10:00	36.12	0	0.205355	-0.675832	0.688199
100080	24/09/2018--23:11:00	36.1	0	0.314592	-0.675832	0.643683
100140	24/09/2018--23:12:00	36.12	1	0.220961	-0.690846	0.643683
100200	24/09/2018--23:13:00	36.05	0	0.298987	-0.70586	0.599166
100260	24/09/2018--23:14:00	36.11	0	0.236566	-0.690846	0.658521
100320	24/09/2018--23:15:00	36.07	1	0.236566	-0.70586	0.628844
100380	24/09/2018--23:16:00	35.96	0	0.236566	-0.70586	0.643683
100440	24/09/2018--23:17:00	35.9	0	0.205355	-0.70586	0.643683
100500	24/09/2018--23:18:00	35.87	1	0.236566	-0.70586	0.643683
100560	24/09/2018--23:19:00	35.82	1	0.236566	-0.70586	0.614005
100620	24/09/2018--23:20:00	35.77	1	0.220961	-0.70586	0.643683
100680	24/09/2018--23:21:00	35.69	0	0.236566	-0.690846	0.643683
100740	24/09/2018--23:22:00	35.63	0	0.252171	-0.70586	0.643683
100800	24/09/2018--23:23:00	35.59	5	0.298987	-0.615774	0.703037
100860	24/09/2018--23:24:00	35.6	0	0.423829	-0.49566	0.717876
100920	24/09/2018--23:25:00	35.63	1	0.330197	-0.690846	0.599166
100980	24/09/2018--23:26:00	35.63	0	0.361408	-0.645803	0.614005
101040	24/09/2018--23:27:00	35.65	0	0.377013	-0.645803	0.614005
101100	24/09/2018--23:28:00	35.68	0	0.361408	-0.70586	0.55465
101160	24/09/2018--23:29:00	35.71	0	0.377013	-0.690846	0.569489
101220	24/09/2018--23:30:00	35.75	2	0.330197	-0.735889	0.55465
101280	24/09/2018--23:31:00	35.71	0	0.345803	-0.720874	0.539812
101340	24/09/2018--23:32:00	35.66	0	0.361408	-0.735889	0.524973
101400	24/09/2018--23:33:00	35.61	0	0.314592	-0.750903	0.524973
101460	24/09/2018--23:34:00	35.61	0	0.361408	-0.720874	0.539812
101520	24/09/2018--23:35:00	35.64	0	0.361408	-0.720874	0.55465
101580	24/09/2018--23:36:00	35.66	0	0.345803	-0.720874	0.55465
101640	24/09/2018--23:37:00	35.7	0	0.377013	-0.720874	0.539812
101700	24/09/2018--23:38:00	35.72	0	0.439434	-0.690846	0.510134
101760	24/09/2018--23:39:00	35.75	0	0.470645	-0.690846	0.510134
101820	24/09/2018--23:40:00	35.76	0	0.392618	-0.70586	0.539812
101880	24/09/2018--23:41:00	35.76	0	0.283382	-0.660817	0.67336
101940	24/09/2018--23:42:00	35.78	1	0.330197	-0.630789	0.658521
102000	24/09/2018--23:43:00	35.77	1	0.377013	-0.630789	0.643683
102060	24/09/2018--23:44:00	35.74	0	0.345803	-0.645803	0.643683
102120	24/09/2018--23:45:00	35.75	1	0.330197	-0.645803	0.658521
102180	24/09/2018--23:46:00	35.73	0	0.330197	-0.645803	0.643683
102240	24/09/2018--23:47:00	35.71	0	0.330197	-0.645803	0.643683
102300	24/09/2018--23:48:00	35.7	1	0.205355	-0.675832	0.658521
102360	24/09/2018--23:49:00	35.68	0	0.236566	-0.675832	0.67336
102420	24/09/2018--23:50:00	35.66	0	0.267776	-0.675832	0.67336
102480	24/09/2018--23:51:00	35.63	1	0.330197	-0.660817	0.628844
102540	24/09/2018--23:52:00	35.61	0	0.345803	-0.660817	0.628844
102600	24/09/2018--23:53:00	35.6	0	0.392618	-0.645803	0.614005
102660	24/09/2018--23:54:00	35.59	0	0.345803	-0.660817	0.628844
102720	24/09/2018--23:55:00	35.59	0	0.345803	-0.630789	0.643683
102780	24/09/2018--23:56:00	35.59	0	0.361408	-0.645803	0.628844
102840	24/09/2018--23:57:00	35.59	0	0.330197	-0.660817	0.628844
102900	24/09/2018--23:58:00	35.59	1	0.392618	-0.675832	0.584328
102960	24/09/2018--23:59:00	35.58	0	0.392618	-0.675832	0.584328
103020	25/09/2018--00:00:00	35.61	0	0.267776	-0.675832	0.658521
103080	25/09/2018--00:01:00	35.61	0	0.330197	-0.660817	0.628844
103140	25/09/2018--00:02:00	35.63	0	0.361408	-0.675832	0.599166
103200	25/09/2018--00:03:00	35.63	0	0.345803	-0.645803	0.628844
103260	25/09/2018--00:04:00	35.64	0	0.298987	-0.750903	0.539812
103320	25/09/2018--00:05:00	35.6	0	0.392618	-0.735889	0.495295
103380	25/09/2018--00:06:00	35.59	1	0.314592	-0.735889	0.55465
103440	25/09/2018--00:07:00	35.59	0	0.361408	-0.750903	0.510134
103500	25/09/2018--00:08:00	35.66	3	0.314592	-0.60076	0.688199
103560	25/09/2018--00:09:00	35.7	0	0.298987	-0.645803	0.658521
103620	25/09/2018--00:10:00	35.66	2	0.345803	-0.630789	0.67336
103680	25/09/2018--00:11:00	35.66	0	0.283382	-0.645803	0.67336
103740	25/09/2018--00:12:00	35.66	1	0.174145	-0.690846	0.67336
103800	25/09/2018--00:13:00	35.65	201	0.938802	0.270068	0.228199
103860	25/09/2018--00:14:00	35.65	88	0.798355	0.690468	0.0204566
103920	25/09/2018--00:15:00	35.65	185	0.81396	0.270068	0.302392
103980	25/09/2018--00:16:00	35.64	199	-0.075539	-100.615	0.925618
104040	25/09/2018--00:17:00	35.61	6	0.174145	-0.60076	0.762392
104100	25/09/2018--00:18:00	35.64	0	0.174145	-0.615774	0.747554
104160	25/09/2018--00:19:00	35.66	0	0.174145	-0.60076	0.777231
104220	25/09/2018--00:20:00	35.66	0	0.252171	-0.750903	0.569489
104280	25/09/2018--00:21:00	35.68	0	0.330197	-0.70586	0.569489
104340	25/09/2018--00:22:00	35.66	0	0.330197	-0.70586	0.599166
104400	25/09/2018--00:23:00	35.7	0	0.345803	-0.70586	0.569489
104460	25/09/2018--00:24:00	35.68	0	0.298987	-0.720874	0.569489
104520	25/09/2018--00:25:00	35.67	0	0.392618	-0.690846	0.55465
104580	25/09/2018--00:26:00	35.66	0	0.377013	-0.70586	0.55465
104640	25/09/2018--00:27:00	35.65	0	0.423829	-0.690846	0.524973
104700	25/09/2018--00:28:00	35.64	0	0.392618	-0.70586	0.539812
104760	25/09/2018--00:29:00	35.63	0	0.377013	-0.70586	0.539812
104820	25/09/2018--00:30:00	35.62	0	0.298987	-0.720874	0.584328
104880	25/09/2018--00:31:00	35.62	0	0.298987	-0.735889	0.569489
104940	25/09/2018--00:32:00	35.61	0	0.392618	-0.690846	0.55465
105000	25/09/2018--00:33:00	35.61	0	0.392618	-0.690846	0.55465
105060	25/09/2018--00:34:00	35.62	0	0.377013	-0.690846	0.569489
105120	25/09/2018--00:35:00	35.62	0	0.392618	-0.690846	0.55465
105180	25/09/2018--00:36:00	35.62	0	0.423829	-0.675832	0.55465
105240	25/09/2018--00:37:00	35.61	0	0.423829	-0.675832	0.55465
105300	25/09/2018--00:38:00	35.6	0	0.423829	-0.690846	0.539812
105360	25/09/2018--00:39:00	35.61	3	0.377013	-0.70586	0.55465
105420	25/09/2018--00:40:00	35.61	0	0.330197	-0.675832	0.614005
105480	25/09/2018--00:41:00	35.63	0	0.298987	-0.675832	0.628844
105540	25/09/2018--00:42:00	35.64	5	0.174145	-0.765917	0.599166
105600	25/09/2018--00:43:00	35.65	0	0.205355	-0.70586	0.643683
105660	25/09/2018--00:44:00	35.62	2	0.330197	-0.690846	0.599166
105720	25/09/2018--00:45:00	35.62	0	0.330197	-0.720874	0.569489
105780	25/09/2018--00:46:00	35.61	0	0.330197	-0.720874	0.584328
105840	25/09/2018--00:47:00	35.59	0	0.408224	-0.675832	0.55465
105900	25/09/2018--00:48:00	35.59	0	0.361408	-0.690846	0.569489
105960	25/09/2018--00:49:00	35.59	0	0.392618	-0.70586	0.524973
106020	25/09/2018--00:50:00	35.57	0	0.423829	-0.660817	0.569489
106080	25/09/2018--00:51:00	35.55	0	0.205355	-0.735889	0.599166
106140	25/09/2018--00:52:00	35.55	0	0.236566	-0.750903	0.569489
106200	25/09/2018--00:53:00	35.52	0	0.330197	-0.675832	0.599166
106260	25/09/2018--00:54:00	35.57	0	0.283382	-0.675832	0.643683
106320	25/09/2018--00:55:00	35.61	0	0.236566	-0.735889	0.614005
106380	25/09/2018--00:56:00	35.67	6	0.48625	-0.60076	0.584328
106440	25/09/2018--00:57:00	35.7	0	0.48625	-0.615774	0.569489
106500	25/09/2018--00:58:00	35.73	1	0.735934	-0.210389	0.584328
106560	25/09/2018--00:59:00	35.83	0	0.876381	0.164968	0.450779
106620	25/09/2018--01:00:00	35.98	0	0.907591	0.225025	0.361747
106680	25/09/2018--01:01:00	36.11	0	0.891986	0.225025	0.376586
106740	25/09/2018--01:02:00	36.23	0	0.907591	0.24004	0.346908
106800	25/09/2018--01:03:00	36.33	0	0.907591	0.255054	0.361747
106860	25/09/2018--01:04:00	36.43	0	0.907591	0.24004	0.376586
106920	25/09/2018--01:05:00	36.48	0	0.907591	0.210011	0.361747
106980	25/09/2018--01:06:00	36.55	0	0.829565	0.044854	0.524973
107040	25/09/2018--01:07:00	36.58	0	0.907591	0.194997	0.361747
107100	25/09/2018--01:08:00	36.64	0	0.860776	0.0748826	0.480457
107160	25/09/2018--01:09:00	36.66	0	0.938802	0.270068	0.228199
107220	25/09/2018--01:10:00	36.69	0	0.923197	0.255054	0.243037
107280	25/09/2018--01:11:00	36.71	75	0.891986	0.360154	0.272715
107340	25/09/2018--01:12:00	36.56	198	104.804	0.66044	0.317231
107400	25/09/2018--01:13:00	36.34	290	0.938802	0.225025	0.183682
107460	25/09/2018--01:14:00	36.18	208	101.683	0.194997	0.0352953
107520	25/09/2018--01:15:00	36.05	259	101.683	0.0898969	0.154005
107580	25/09/2018--01:16:00	33.74	318	-0.013118	-0.000188805	0.999812
107640	25/09/2018--01:17:00	33.78	120	-0.0443285	0.960725	0.124328
107700	25/09/2018--01:18:00	34.26	101	-0.16917	0.97574	0.0946502
107760	25/09/2018--01:19:00	34.44	0	-0.13796	0.97574	0.124328
107820	25/09/2018--01:20:00	34.52	32	-0.153565	0.97574	0.183682
107880	25/09/2018--01:21:00	34.67	50	0.00248724	0.615397	0.79207
107940	25/09/2018--01:22:00	35	0	0.00248724	0.55534	0.836586
108000	25/09/2018--01:23:00	35.26	13	-0.0599337	0.990754	0.0946502
108060	25/09/2018--01:24:00	35.25	129	-0.699749	0.420211	0.228199
108120	25/09/2018--01:25:00	34.82	281	0.439434	0.915682	-0.187285
108180	25/09/2018--01:26:00	34.44	567	-0.013118	0.45024	-0.691802
108240	25/09/2018--01:27:00	33.42	333	0.252171	0.495283	-0.929221
108300	25/09/2018--01:28:00	32.65	478	-0.0599337	0.540325	-0.973737
108360	25/09/2018--01:29:00	33.05	139	0.267776	0.900668	-0.409866
108420	25/09/2018--01:30:00	33.68	0	0.174145	0.87064	-0.498898
108480	25/09/2018--01:31:00	34.12	0	0.298987	0.885654	-0.395027
108540	25/09/2018--01:32:00	34.62	0	0.314592	0.76554	0.569489
108600	25/09/2018--01:33:00	34.95	4	0.205355	0.900668	0.391424
108660	25/09/2018--01:34:00	34.95	1	0.283382	0.840611	0.495295
108720	25/09/2018--01:35:00	34.88	4	0.220961	0.855625	0.465618
108780	25/09/2018--01:36:00	34.97	0	0.236566	0.855625	0.480457
108840	25/09/2018--01:37:00	35.03	0	0.236566	0.855625	0.465618
108900	25/09/2018--01:38:00	35.11	0	0.236566	0.855625	0.465618
108960	25/09/2018--01:39:00	35.24	0	0.236566	0.885654	0.406263
109020	25/09/2018--01:40:00	35.43	0	0.236566	0.900668	0.391424
109080	25/09/2018--01:41:00	35.58	0	0.252171	0.885654	0.421102
109140	25/09/2018--01:42:00	35.7	0	0.236566	0.885654	0.435941
109200	25/09/2018--01:43:00	35.8	1	0.236566	0.76554	0.539812
109260	25/09/2018--01:44:00	35.81	1	0.298987	0.795568	0.524973
109320	25/09/2018--01:45:00	35.78	0	0.298987	0.810583	0.524973
109380	25/09/2018--01:46:00	35.75	0	0.298987	0.810583	0.510134
109440	25/09/2018--01:47:00	35.77	5	0.205355	0.930697	-0.395027
109500	25/09/2018--01:48:00	35.49	323	0.0961187	0.87064	-0.513737
109560	25/09/2018--01:49:00	35.81	1	0.15854	0.885654	-0.469221
109620	25/09/2018--01:50:00	36.07	0	0.252171	0.87064	-0.469221
109680	25/09/2018--01:51:00	36.27	2	0.673513	0.615397	0.465618
109740	25/09/2018--01:52:00	36.37	0	0.673513	0.615397	0.465618
109800	25/09/2018--01:53:00	36.45	0	0.611092	0.675454	0.450779
109860	25/09/2018--01:54:00	36.49	3	0.611092	0.690468	0.435941
109920	25/09/2018--01:55:00	36.55	1	0.595486	0.690468	0.435941
109980	25/09/2018--01:56:00	36.59	0	0.595486	0.690468	0.435941
110040	25/09/2018--01:57:00	36.65	0	0.611092	0.675454	0.435941
110100	25/09/2018--01:58:00	36.67	0	0.611092	0.675454	0.435941
110160	25/09/2018--01:59:00	36.69	0	0.611092	0.675454	0.435941
110220	25/09/2018--02:00:00	36.71	0	0.611092	0.66044	0.450779
110280	25/09/2018--02:01:00	36.75	0	0.657907	0.645425	0.421102
110340	25/09/2018--02:02:00	36.77	2	0.611092	0.645425	0.465618
110400	25/09/2018--02:03:00	36.71	0	0.408224	0.840611	0.406263
110460	25/09/2018--02:04:00	36.55	0	0.423829	0.825597	0.391424
110520	25/09/2018--02:05:00	36.5	7	0.392618	0.795568	0.480457
110580	25/09/2018--02:06:00	36.54	3	0.377013	0.825597	0.435941
110640	25/09/2018--02:07:00	36.55	0	0.377013	0.795568	0.480457
110700	25/09/2018--02:08:00	36.55	0	0.377013	0.810583	0.450779
110760	25/09/2018--02:09:00	36.53	0	0.361408	0.825597	0.450779
110820	25/09/2018--02:10:00	36.53	0	0.361408	0.840611	0.435941
110880	25/09/2018--02:11:00	36.53	2	0.283382	0.885654	-0.424705
110940	25/09/2018--02:12:00	36.33	301	0.15854	0.570354	-0.82535
111000	25/09/2018--02:13:00	35.81	507	0.127329	0.750525	-0.691802
111060	25/09/2018--02:14:00	35.5	356	0.345803	0.570354	-0.751157
111120	25/09/2018--02:15:00	35.26	480	0.174145	0.720497	-0.70664
111180	25/09/2018--02:16:00	35.14	387	-0.840196	0.495283	-0.053737
111240	25/09/2018--02:17:00	34.84	104	-0.215986	0.915682	0.243037
111300	25/09/2018--02:18:00	34.32	158	0.0180925	0.885654	0.450779
111360	25/09/2018--02:19:00	33.96	36	-0.0443285	0.87064	0.480457
111420	25/09/2018--02:20:00	33.83	32	0.111724	0.300097	0.940457
111480	25/09/2018--02:21:00	33.97	83	-0.200381	0.66044	0.614005
111540	25/09/2018--02:22:00	33.32	43	0.798355	0.255054	0.539812
111600	25/09/2018--02:23:00	32.78	0	0.798355	0.255054	0.55465
111660	25/09/2018--02:24:00	32.74	0	0.751539	0.24004	0.599166
111720	25/09/2018--02:25:00	32.66	0	0.735934	0.270068	0.584328
111780	25/09/2018--02:26:00	33.31	23	-0.075539	-0.0752602	0.999812
111840	25/09/2018--02:27:00	33.25	4	0.579881	0.044854	0.79207
111900	25/09/2018--02:28:00	33.08	0	0.595486	0.0598683	0.79207
111960	25/09/2018--02:29:00	33.02	0	0.595486	0.0598683	0.777231
112020	25/09/2018--02:30:00	32.98	0	0.611092	0.0598683	0.777231
112080	25/09/2018--02:31:00	32.98	0	0.611092	0.0748826	0.762392
112140	25/09/2018--02:32:00	33.04	0	0.626697	0.0598683	0.762392
112200	25/09/2018--02:33:00	33.1	0	0.626697	0.0598683	0.762392
112260	25/09/2018--02:34:00	33.15	0	0.689118	0.0898969	0.717876
112320	25/09/2018--02:35:00	33.29	0	0.673513	0.0898969	0.717876
112380	25/09/2018--02:36:00	33.39	0	0.673513	0.0898969	0.717876
112440	25/09/2018--02:37:00	33.6	5	0.642302	0.0748826	0.732715
112500	25/09/2018--02:38:00	33.81	0	0.657907	0.119925	0.732715
112560	25/09/2018--02:39:00	33.96	0	0.657907	0.13494	0.732715
112620	25/09/2018--02:40:00	34.07	0	0.657907	0.13494	0.732715
112680	25/09/2018--02:41:00	34.19	0	0.657907	0.13494	0.732715
112740	25/09/2018--02:42:00	34.28	0	0.657907	0.13494	0.717876
112800	25/09/2018--02:43:00	34.41	37	0.782749	0.55534	0.287553
112860	25/09/2018--02:44:00	34.71	0	0.782749	0.390183	0.495295
112920	25/09/2018--02:45:00	35	0	0.782749	0.390183	0.495295
112980	25/09/2018--02:46:00	35.21	0	0.782749	0.390183	0.495295
113040	25/09/2018--02:47:00	35.4	0	0.782749	0.390183	0.510134
113100	25/09/2018--02:48:00	35.54	0	0.782749	0.390183	0.510134
113160	25/09/2018--02:49:00	35.66	0	0.782749	0.390183	0.510134
113220	25/09/2018--02:50:00	35.75	0	0.782749	0.390183	0.510134
113280	25/09/2018--02:51:00	35.84	0	0.782749	0.390183	0.510134
113340	25/09/2018--02:52:00	35.93	0	0.782749	0.390183	0.510134
113400	25/09/2018--02:53:00	35.98	0	0.767144	0.390183	0.510134
113460	25/09/2018--02:54:00	36.04	0	0.782749	0.390183	0.510134
113520	25/09/2018--02:55:00	36.1	0	0.782749	0.390183	0.510134
113580	25/09/2018--02:56:00	36.15	0	0.782749	0.390183	0.510134
113640	25/09/2018--02:57:00	36.2	0	0.782749	0.390183	0.510134
113700	25/09/2018--02:58:00	36.22	0	0.782749	0.390183	0.510134
113760	25/09/2018--02:59:00	36.27	0	0.782749	0.375168	0.510134
113820	25/09/2018--03:00:00	36.29	0	0.767144	0.390183	0.510134
113880	25/09/2018--03:01:00	36.34	0	0.767144	0.390183	0.510134
113940	25/09/2018--03:02:00	36.35	0	0.782749	0.375168	0.510134
114000	25/09/2018--03:03:00	36.39	0	0.782749	0.375168	0.510134
114060	25/09/2018--03:04:00	36.41	0	0.767144	0.390183	0.510134
114120	25/09/2018--03:05:00	36.44	0	0.767144	0.390183	0.524973
114180	25/09/2018--03:06:00	36.47	0	0.782749	0.375168	0.524973
114240	25/09/2018--03:07:00	36.47	0	0.767144	0.375168	0.524973
114300	25/09/2018--03:08:00	36.49	0	0.782749	0.375168	0.524973
114360	25/09/2018--03:09:00	36.49	0	0.782749	0.375168	0.524973
114420	25/09/2018--03:10:00	36.53	0	0.767144	0.390183	0.524973
114480	25/09/2018--03:11:00	36.54	0	0.767144	0.390183	0.524973
114540	25/09/2018--03:12:00	36.56	0	0.767144	0.375168	0.510134
114600	25/09/2018--03:13:00	36.56	0	0.767144	0.375168	0.524973
114660	25/09/2018--03:14:00	36.56	0	0.767144	0.375168	0.524973
114720	25/09/2018--03:15:00	36.58	0	0.767144	0.375168	0.524973
114780	25/09/2018--03:16:00	36.59	0	0.782749	0.375168	0.524973
114840	25/09/2018--03:17:00	36.59	0	0.782749	0.375168	0.539812
114900	25/09/2018--03:18:00	36.6	0	0.767144	0.375168	0.524973
114960	25/09/2018--03:19:00	36.61	0	0.767144	0.375168	0.524973
115020	25/09/2018--03:20:00	36.62	0	0.767144	0.375168	0.524973
115080	25/09/2018--03:21:00	36.63	0	0.767144	0.375168	0.524973
115140	25/09/2018--03:22:00	36.62	0	0.767144	0.375168	0.524973
115200	25/09/2018--03:23:00	36.63	0	0.767144	0.375168	0.524973
115260	25/09/2018--03:24:00	36.49	141	-0.387644	0.855625	0.302392
115320	25/09/2018--03:25:00	35.38	153	-0.075539	0.044854	0.999812
115380	25/09/2018--03:26:00	35.18	143	-0.621722	0.675454	0.317231
115440	25/09/2018--03:27:00	35	231	-0.418854	0.855625	0.139166
115500	25/09/2018--03:28:00	34.95	263	-0.16917	0.360154	0.925618
115560	25/09/2018--03:29:00	35.16	52	-0.699749	-0.750903	0.0204566
115620	25/09/2018--03:30:00	35.29	0	-0.668538	-0.780932	0.050134
115680	25/09/2018--03:31:00	35.37	5	-0.730959	-0.49566	0.510134
115740	25/09/2018--03:32:00	35.35	1	-0.746564	-0.480646	0.510134
115800	25/09/2018--03:33:00	35.3	1	-0.76217	-0.480646	0.495295
115860	25/09/2018--03:34:00	35.32	5	-0.76217	-0.690846	0.0649727
115920	25/09/2018--03:35:00	35.52	1	-0.76217	-0.690846	0.0946502
115980	25/09/2018--03:36:00	35.66	1	-0.746564	-0.690846	0.109489
116040	25/09/2018--03:37:00	35.81	2	-0.76217	-0.690846	0.124328
116100	25/09/2018--03:38:00	35.88	0	-0.746564	-0.690846	0.109489
116160	25/09/2018--03:39:00	35.96	2	-0.76217	-0.690846	0.109489
116220	25/09/2018--03:40:00	36.02	1	-0.76217	-0.690846	0.0946502
116280	25/09/2018--03:41:00	36.06	3	-0.746564	-0.690846	0.139166
116340	25/09/2018--03:42:00	36.06	5	-0.606117	-0.525689	0.614005
116400	25/09/2018--03:43:00	36	1	-0.590512	-0.525689	0.643683
116460	25/09/2018--03:44:00	35.94	1	-0.606117	-0.525689	0.628844
116520	25/09/2018--03:45:00	35.91	1	-0.606117	-0.525689	0.628844
116580	25/09/2018--03:46:00	35.88	0	-0.590512	-0.525689	0.643683
116640	25/09/2018--03:47:00	35.85	0	-0.574907	-0.525689	0.658521
116700	25/09/2018--03:48:00	35.82	0	-0.590512	-0.525689	0.643683
116760	25/09/2018--03:49:00	35.82	0	-0.559302	-0.525689	0.67336
116820	25/09/2018--03:50:00	35.79	1	-0.574907	-0.525689	0.643683
116880	25/09/2018--03:51:00	35.78	0	-0.574907	-0.525689	0.658521
116940	25/09/2018--03:52:00	35.77	0	-0.574907	-0.525689	0.643683
117000	25/09/2018--03:53:00	35.78	0	-0.574907	-0.525689	0.658521
117060	25/09/2018--03:54:00	35.74	1	-0.574907	-0.525689	0.643683
117120	25/09/2018--03:55:00	35.74	1	-0.590512	-0.525689	0.643683
117180	25/09/2018--03:56:00	35.74	0	-0.574907	-0.525689	0.643683
117240	25/09/2018--03:57:00	35.74	2	-0.574907	-0.525689	0.643683
117300	25/09/2018--03:58:00	35.73	3	-0.559302	-0.540703	0.643683
117360	25/09/2018--03:59:00	35.71	0	-0.574907	-0.540703	0.643683
117420	25/09/2018--04:00:00	35.7	1	-0.574907	-0.540703	0.643683
117480	25/09/2018--04:01:00	35.73	0	-0.574907	-0.540703	0.643683
117540	25/09/2018--04:02:00	35.73	0	-0.574907	-0.540703	0.643683
117600	25/09/2018--04:03:00	35.75	0	-0.559302	-0.525689	0.658521
117660	25/09/2018--04:04:00	35.73	1	-0.559302	-0.540703	0.643683
117720	25/09/2018--04:05:00	35.74	0	-0.574907	-0.540703	0.628844
117780	25/09/2018--04:06:00	35.73	0	-0.559302	-0.540703	0.658521
117840	25/09/2018--04:07:00	35.73	1	-0.574907	-0.540703	0.643683
117900	25/09/2018--04:08:00	35.71	0	-0.574907	-0.540703	0.643683
117960	25/09/2018--04:09:00	35.72	0	-0.559302	-0.540703	0.658521
118020	25/09/2018--04:10:00	35.71	0	-0.559302	-0.525689	0.643683
118080	25/09/2018--04:11:00	35.7	0	-0.574907	-0.540703	0.658521
118140	25/09/2018--04:12:00	35.71	0	-0.574907	-0.540703	0.643683
118200	25/09/2018--04:13:00	35.7	0	-0.574907	-0.540703	0.643683
118260	25/09/2018--04:14:00	35.7	1	-0.559302	-0.540703	0.643683
118320	25/09/2018--04:15:00	35.7	0	-0.574907	-0.540703	0.643683
118380	25/09/2018--04:16:00	35.7	1	-0.574907	-0.540703	0.643683
118440	25/09/2018--04:17:00	35.7	1	-0.574907	-0.540703	0.643683
118500	25/09/2018--04:18:00	35.73	0	-0.574907	-0.540703	0.643683
118560	25/09/2018--04:19:00	35.71	1	-0.559302	-0.540703	0.643683
118620	25/09/2018--04:20:00	35.7	1	-0.559302	-0.540703	0.643683
118680	25/09/2018--04:21:00	35.68	0	-0.559302	-0.555717	0.658521
118740	25/09/2018--04:22:00	35.67	2	-0.559302	-0.540703	0.643683
118800	25/09/2018--04:23:00	35.66	0	-0.559302	-0.540703	0.643683
118860	25/09/2018--04:24:00	35.64	2	-0.543696	-0.540703	0.658521
118920	25/09/2018--04:25:00	35.63	1	-0.559302	-0.540703	0.658521
118980	25/09/2018--04:26:00	35.61	0	-0.559302	-0.555717	0.643683
119040	25/09/2018--04:27:00	35.61	0	-0.543696	-0.540703	0.67336
119100	25/09/2018--04:28:00	35.62	1	-0.559302	-0.555717	0.658521
119160	25/09/2018--04:29:00	35.63	0	-0.543696	-0.540703	0.67336
119220	25/09/2018--04:30:00	35.62	0	-0.543696	-0.540703	0.67336
119280	25/09/2018--04:31:00	35.64	0	-0.559302	-0.555717	0.658521
119340	25/09/2018--04:32:00	35.62	0	-0.543696	-0.540703	0.658521
119400	25/09/2018--04:33:00	35.59	0	-0.543696	-0.540703	0.67336
119460	25/09/2018--04:34:00	35.59	0	-0.543696	-0.540703	0.658521
119520	25/09/2018--04:35:00	35.59	0	-0.559302	-0.540703	0.658521
119580	25/09/2018--04:36:00	35.58	0	-0.528091	-0.525689	0.688199
119640	25/09/2018--04:37:00	35.59	0	-0.543696	-0.540703	0.658521
119700	25/09/2018--04:38:00	35.57	0	-0.528091	-0.540703	0.67336
119760	25/09/2018--04:39:00	35.54	0	-0.512486	-0.540703	0.688199
119820	25/09/2018--04:40:00	35.54	0	-0.528091	-0.540703	0.67336
119880	25/09/2018--04:41:00	35.52	0	-0.512486	-0.540703	0.688199
119940	25/09/2018--04:42:00	35.54	0	-0.543696	-0.540703	0.67336
120000	25/09/2018--04:43:00	35.52	40	0.51746	0.24004	0.806908
120060	25/09/2018--04:44:00	35.5	0	0.548671	0.255054	0.79207
120120	25/09/2018--04:45:00	35.53	0	0.548671	0.255054	0.79207
120180	25/09/2018--04:46:00	35.53	0	0.51746	0.255054	0.806908
120240	25/09/2018--04:47:00	35.5	0	0.51746	0.255054	0.806908
120300	25/09/2018--04:48:00	35.48	0	0.51746	0.255054	0.806908
120360	25/09/2018--04:49:00	35.46	0	0.51746	0.255054	0.806908
120420	25/09/2018--04:50:00	35.46	0	0.51746	0.255054	0.821747
120480	25/09/2018--04:51:00	35.46	25	0.470645	-0.0452317	0.866263
120540	25/09/2018--04:52:00	35.41	0	0.470645	-0.0452317	0.866263
120600	25/09/2018--04:53:00	35.31	0	0.470645	-0.0452317	0.866263
120660	25/09/2018--04:54:00	35.21	0	0.470645	-0.0452317	0.866263
120720	25/09/2018--04:55:00	35.14	0	0.470645	-0.0452317	0.866263
120780	25/09/2018--04:56:00	35.08	0	0.470645	-0.0452317	0.866263
120840	25/09/2018--04:57:00	35.06	56	-0.699749	-0.420589	0.614005
120900	25/09/2018--04:58:00	35.19	0	-0.699749	-0.420589	0.599166
120960	25/09/2018--04:59:00	35.32	0	-0.684143	-0.420589	0.628844
121020	25/09/2018--05:00:00	35.44	0	-0.684143	-0.420589	0.628844
