# Supplementary material for: A randomized cross-over trial investigating differences in 24-h personal air and skin temperatures using wearable sensors between two climatologically contrasting settings
Source: Sci Rep. 2021 Nov 10;11:22020. doi: 10.1038/s41598-021-01180-y (PMC8580978; doi:10.1038/s41598-021-01180-y)
Supplement: Supplementary file 2 — Supplementary Data. [file 41598_2021_1180_MOESM2_ESM.zip › New folder/new/T61_A2new.csv]

Index	Date	Temperature	Activity	X-axis	Y-axis	Z-axis	Marker
45180	29/08/2018--05:00:00	30.89	0
45240	29/08/2018--05:01:00	30.88	0
45300	29/08/2018--05:02:00	30.89	0
45360	29/08/2018--05:03:00	30.9	0
45420	29/08/2018--05:04:00	30.91	0
45480	29/08/2018--05:05:00	30.89	0
45540	29/08/2018--05:06:00	30.9	0
45600	29/08/2018--05:07:00	30.89	0
45660	29/08/2018--05:08:00	30.9	0
45720	29/08/2018--05:09:00	30.9	0
45780	29/08/2018--05:10:00	30.88	0
45840	29/08/2018--05:11:00	30.88	0
45900	29/08/2018--05:12:00	30.89	0
45960	29/08/2018--05:13:00	30.91	0
46020	29/08/2018--05:14:00	30.88	0
46080	29/08/2018--05:15:00	30.88	0
46140	29/08/2018--05:16:00	30.89	0
46200	29/08/2018--05:17:00	30.89	0
46260	29/08/2018--05:18:00	30.89	0
46320	29/08/2018--05:19:00	30.89	0
46380	29/08/2018--05:20:00	30.88	0
46440	29/08/2018--05:21:00	30.88	0
46500	29/08/2018--05:22:00	30.88	0
46560	29/08/2018--05:23:00	30.86	0
46620	29/08/2018--05:24:00	30.88	0
46680	29/08/2018--05:25:00	30.88	0
46740	29/08/2018--05:26:00	30.88	0
46800	29/08/2018--05:27:00	30.87	0
46860	29/08/2018--05:28:00	30.88	0
46920	29/08/2018--05:29:00	30.86	0
46980	29/08/2018--05:30:00	30.86	0
47040	29/08/2018--05:31:00	30.87	0
47100	29/08/2018--05:32:00	30.88	0
47160	29/08/2018--05:33:00	30.88	0
47220	29/08/2018--05:34:00	30.86	0
47280	29/08/2018--05:35:00	30.88	0
47340	29/08/2018--05:36:00	30.86	0
47400	29/08/2018--05:37:00	30.87	0
47460	29/08/2018--05:38:00	30.88	0
47520	29/08/2018--05:39:00	30.86	0
47580	29/08/2018--05:40:00	30.85	0
47640	29/08/2018--05:41:00	30.85	0
47700	29/08/2018--05:42:00	30.87	0
47760	29/08/2018--05:43:00	30.86	0
47820	29/08/2018--05:44:00	30.86	0
47880	29/08/2018--05:45:00	30.85	0
47940	29/08/2018--05:46:00	30.85	0
48000	29/08/2018--05:47:00	30.86	0
48060	29/08/2018--05:48:00	30.85	0
48120	29/08/2018--05:49:00	30.85	0
48180	29/08/2018--05:50:00	30.85	0
48240	29/08/2018--05:51:00	30.85	0
48300	29/08/2018--05:52:00	30.84	0
48360	29/08/2018--05:53:00	30.84	0
48420	29/08/2018--05:54:00	30.84	0
48480	29/08/2018--05:55:00	30.84	0
48540	29/08/2018--05:56:00	30.86	0
48600	29/08/2018--05:57:00	30.84	0
48660	29/08/2018--05:58:00	30.86	0
48720	29/08/2018--05:59:00	30.84	0
48780	29/08/2018--06:00:00	30.85	0
48840	29/08/2018--06:01:00	30.84	0
48900	29/08/2018--06:02:00	30.84	0
48960	29/08/2018--06:03:00	30.86	0
49020	29/08/2018--06:04:00	30.83	0
49080	29/08/2018--06:05:00	30.85	0
49140	29/08/2018--06:06:00	30.84	0
49200	29/08/2018--06:07:00	30.85	0
49260	29/08/2018--06:08:00	30.83	0
49320	29/08/2018--06:09:00	30.84	0
49380	29/08/2018--06:10:00	30.83	0
49440	29/08/2018--06:11:00	30.84	0
49500	29/08/2018--06:12:00	30.84	0
49560	29/08/2018--06:13:00	30.84	0
49620	29/08/2018--06:14:00	30.84	0
49680	29/08/2018--06:15:00	30.83	0
49740	29/08/2018--06:16:00	30.84	0
49800	29/08/2018--06:17:00	30.82	0
49860	29/08/2018--06:18:00	30.82	0
49920	29/08/2018--06:19:00	30.82	0
49980	29/08/2018--06:20:00	30.84	0
50040	29/08/2018--06:21:00	30.84	0
50100	29/08/2018--06:22:00	30.84	0
50160	29/08/2018--06:23:00	30.84	0
50220	29/08/2018--06:24:00	30.84	0
50280	29/08/2018--06:25:00	30.85	0
50340	29/08/2018--06:26:00	30.84	0
50400	29/08/2018--06:27:00	30.85	0
50460	29/08/2018--06:28:00	30.84	0
50520	29/08/2018--06:29:00	30.84	0
50580	29/08/2018--06:30:00	30.82	0
50640	29/08/2018--06:31:00	30.82	0
50700	29/08/2018--06:32:00	30.82	0
50760	29/08/2018--06:33:00	30.83	0
50820	29/08/2018--06:34:00	30.83	0
50880	29/08/2018--06:35:00	30.84	0
50940	29/08/2018--06:36:00	30.84	0
51000	29/08/2018--06:37:00	30.82	0
51060	29/08/2018--06:38:00	30.83	0
51120	29/08/2018--06:39:00	30.84	0
51180	29/08/2018--06:40:00	30.83	0
51240	29/08/2018--06:41:00	30.83	0
51300	29/08/2018--06:42:00	30.82	0
51360	29/08/2018--06:43:00	30.83	0
51420	29/08/2018--06:44:00	30.84	0
51480	29/08/2018--06:45:00	30.83	0
51540	29/08/2018--06:46:00	30.82	0
51600	29/08/2018--06:47:00	30.83	0
51660	29/08/2018--06:48:00	30.84	0
51720	29/08/2018--06:49:00	30.82	0
51780	29/08/2018--06:50:00	30.83	0
51840	29/08/2018--06:51:00	30.81	0
51900	29/08/2018--06:52:00	30.83	0
51960	29/08/2018--06:53:00	30.82	0
52020	29/08/2018--06:54:00	30.81	0
52080	29/08/2018--06:55:00	30.82	0
52140	29/08/2018--06:56:00	30.82	0
52200	29/08/2018--06:57:00	30.83	0
52260	29/08/2018--06:58:00	30.8	0
52320	29/08/2018--06:59:00	30.84	0
52380	29/08/2018--07:00:00	30.82	0
52440	29/08/2018--07:01:00	30.81	0
52500	29/08/2018--07:02:00	30.81	0
52560	29/08/2018--07:03:00	30.82	0
52620	29/08/2018--07:04:00	30.82	0
52680	29/08/2018--07:05:00	30.81	255
52740	29/08/2018--07:06:00	30.65	5
52800	29/08/2018--07:07:00	30.32	1
52860	29/08/2018--07:08:00	29.94	1
52920	29/08/2018--07:09:00	29.57	4
52980	29/08/2018--07:10:00	29.21	2
53040	29/08/2018--07:11:00	28.9	4
53100	29/08/2018--07:12:00	28.63	4
53160	29/08/2018--07:13:00	28.39	3
53220	29/08/2018--07:14:00	28.19	3
53280	29/08/2018--07:15:00	28.01	1
53340	29/08/2018--07:16:00	27.9	4
53400	29/08/2018--07:17:00	27.76	3
53460	29/08/2018--07:18:00	27.66	2
53520	29/08/2018--07:19:00	27.57	1
53580	29/08/2018--07:20:00	27.53	2
53640	29/08/2018--07:21:00	27.2	40
53700	29/08/2018--07:22:00	26.45	56
53760	29/08/2018--07:23:00	25.94	328
53820	29/08/2018--07:24:00	26.13	0
53880	29/08/2018--07:25:00	26.34	89
53940	29/08/2018--07:26:00	26.26	140
54000	29/08/2018--07:27:00	26.05	288
54060	29/08/2018--07:28:00	25.85	191
54120	29/08/2018--07:29:00	25.63	189
54180	29/08/2018--07:30:00	25.43	139
54240	29/08/2018--07:31:00	25.23	279
54300	29/08/2018--07:32:00	25.07	252
54360	29/08/2018--07:33:00	24.89	147
54420	29/08/2018--07:34:00	24.76	191
54480	29/08/2018--07:35:00	24.64	159
54540	29/08/2018--07:36:00	24.53	162
54600	29/08/2018--07:37:00	24.46	137
54660	29/08/2018--07:38:00	24.38	11
54720	29/08/2018--07:39:00	24.31	1
54780	29/08/2018--07:40:00	24.24	4
54840	29/08/2018--07:41:00	24.2	208
54900	29/08/2018--07:42:00	24.14	268
54960	29/08/2018--07:43:00	24.1	89
55020	29/08/2018--07:44:00	24.07	22
55080	29/08/2018--07:45:00	24.05	123
55140	29/08/2018--07:46:00	24.03	168
55200	29/08/2018--07:47:00	24.01	17
55260	29/08/2018--07:48:00	24	86
55320	29/08/2018--07:49:00	23.99	101
55380	29/08/2018--07:50:00	23.95	171
55440	29/08/2018--07:51:00	23.97	88
55500	29/08/2018--07:52:00	23.96	71
55560	29/08/2018--07:53:00	23.97	574
55620	29/08/2018--07:54:00	24.1	422
55680	29/08/2018--07:55:00	24.29	826
55740	29/08/2018--07:56:00	24.45	27
55800	29/08/2018--07:57:00	24.54	0
55860	29/08/2018--07:58:00	24.6	0
55920	29/08/2018--07:59:00	24.68	0
55980	29/08/2018--08:00:00	24.71	0
56040	29/08/2018--08:01:00	24.76	0
56100	29/08/2018--08:02:00	24.82	0
56160	29/08/2018--08:03:00	24.82	0
56220	29/08/2018--08:04:00	24.89	0
56280	29/08/2018--08:05:00	24.9	0
56340	29/08/2018--08:06:00	24.92	0
56400	29/08/2018--08:07:00	24.95	0
56460	29/08/2018--08:08:00	24.95	0
56520	29/08/2018--08:09:00	24.97	0
56580	29/08/2018--08:10:00	24.98	0
56640	29/08/2018--08:11:00	24.98	0
56700	29/08/2018--08:12:00	24.98	0
56760	29/08/2018--08:13:00	24.98	0
56820	29/08/2018--08:14:00	24.99	0
56880	29/08/2018--08:15:00	24.99	0
56940	29/08/2018--08:16:00	24.98	0
57000	29/08/2018--08:17:00	24.98	131
57060	29/08/2018--08:18:00	24.99	8
57120	29/08/2018--08:19:00	25.05	0
57180	29/08/2018--08:20:00	25.09	0
57240	29/08/2018--08:21:00	25.16	0
57300	29/08/2018--08:22:00	25.2	0
57360	29/08/2018--08:23:00	25.23	0
57420	29/08/2018--08:24:00	25.26	0
57480	29/08/2018--08:25:00	25.27	0
57540	29/08/2018--08:26:00	25.28	0
57600	29/08/2018--08:27:00	25.27	0
57660	29/08/2018--08:28:00	25.25	0
57720	29/08/2018--08:29:00	25.26	0
57780	29/08/2018--08:30:00	25.27	0
57840	29/08/2018--08:31:00	25.26	0
57900	29/08/2018--08:32:00	25.26	0
57960	29/08/2018--08:33:00	25.27	0
58020	29/08/2018--08:34:00	25.24	0
58080	29/08/2018--08:35:00	25.24	0
58140	29/08/2018--08:36:00	25.23	0
58200	29/08/2018--08:37:00	25.23	0
58260	29/08/2018--08:38:00	25.2	0
58320	29/08/2018--08:39:00	25.19	0
58380	29/08/2018--08:40:00	25.15	0
58440	29/08/2018--08:41:00	25.16	0
58500	29/08/2018--08:42:00	25.13	0
58560	29/08/2018--08:43:00	25.11	0
58620	29/08/2018--08:44:00	25.08	0
58680	29/08/2018--08:45:00	25.07	0
58740	29/08/2018--08:46:00	25.06	0
58800	29/08/2018--08:47:00	25.05	0
58860	29/08/2018--08:48:00	25.04	0
58920	29/08/2018--08:49:00	25	0
58980	29/08/2018--08:50:00	25	0
59040	29/08/2018--08:51:00	24.98	0
59100	29/08/2018--08:52:00	24.98	0
59160	29/08/2018--08:53:00	24.96	0
59220	29/08/2018--08:54:00	24.93	0
59280	29/08/2018--08:55:00	24.93	1
59340	29/08/2018--08:56:00	24.93	0
59400	29/08/2018--08:57:00	24.94	0
59460	29/08/2018--08:58:00	24.96	0
59520	29/08/2018--08:59:00	24.97	0
59580	29/08/2018--09:00:00	25.01	0
59640	29/08/2018--09:01:00	24.99	1
59700	29/08/2018--09:02:00	24.97	1
59760	29/08/2018--09:03:00	24.96	0
59820	29/08/2018--09:04:00	24.95	0
59880	29/08/2018--09:05:00	24.94	0
59940	29/08/2018--09:06:00	24.96	0
60000	29/08/2018--09:07:00	24.95	0
60060	29/08/2018--09:08:00	24.94	0
60120	29/08/2018--09:09:00	24.93	0
60180	29/08/2018--09:10:00	24.95	0
60240	29/08/2018--09:11:00	24.93	0
60300	29/08/2018--09:12:00	24.93	0
60360	29/08/2018--09:13:00	24.94	0
60420	29/08/2018--09:14:00	24.95	0
60480	29/08/2018--09:15:00	24.94	0
60540	29/08/2018--09:16:00	24.92	0
60600	29/08/2018--09:17:00	24.92	0
60660	29/08/2018--09:18:00	24.88	0
60720	29/08/2018--09:19:00	24.87	0
60780	29/08/2018--09:20:00	24.85	0
60840	29/08/2018--09:21:00	24.83	0
60900	29/08/2018--09:22:00	24.81	0
60960	29/08/2018--09:23:00	24.78	0
61020	29/08/2018--09:24:00	24.77	0
61080	29/08/2018--09:25:00	24.79	0
61140	29/08/2018--09:26:00	24.81	0
61200	29/08/2018--09:27:00	24.84	0
61260	29/08/2018--09:28:00	24.87	0
61320	29/08/2018--09:29:00	24.9	0
61380	29/08/2018--09:30:00	24.94	0
61440	29/08/2018--09:31:00	24.95	0
61500	29/08/2018--09:32:00	24.99	0
61560	29/08/2018--09:33:00	25	0
61620	29/08/2018--09:34:00	25.04	0
61680	29/08/2018--09:35:00	25.07	0
61740	29/08/2018--09:36:00	25.09	0
61800	29/08/2018--09:37:00	25.09	0
61860	29/08/2018--09:38:00	25.12	0
61920	29/08/2018--09:39:00	25.16	0
61980	29/08/2018--09:40:00	25.2	0
62040	29/08/2018--09:41:00	25.22	0
62100	29/08/2018--09:42:00	25.24	0
62160	29/08/2018--09:43:00	25.29	0
62220	29/08/2018--09:44:00	25.36	0
62280	29/08/2018--09:45:00	25.41	0
62340	29/08/2018--09:46:00	25.45	0
62400	29/08/2018--09:47:00	25.44	0
62460	29/08/2018--09:48:00	25.44	0
62520	29/08/2018--09:49:00	25.41	0
62580	29/08/2018--09:50:00	25.39	0
62640	29/08/2018--09:51:00	25.37	0
62700	29/08/2018--09:52:00	25.34	2
62760	29/08/2018--09:53:00	25.32	0
62820	29/08/2018--09:54:00	25.32	0
62880	29/08/2018--09:55:00	25.27	0
62940	29/08/2018--09:56:00	25.27	0
63000	29/08/2018--09:57:00	25.21	0
63060	29/08/2018--09:58:00	25.18	0
63120	29/08/2018--09:59:00	25.13	0
63180	29/08/2018--10:00:00	25.09	0
63240	29/08/2018--10:01:00	25.06	0
63300	29/08/2018--10:02:00	25.04	0
63360	29/08/2018--10:03:00	25.03	0
63420	29/08/2018--10:04:00	25.02	0
63480	29/08/2018--10:05:00	25	0
63540	29/08/2018--10:06:00	25.02	0
63600	29/08/2018--10:07:00	25.04	0
63660	29/08/2018--10:08:00	25.04	0
63720	29/08/2018--10:09:00	25.07	0
63780	29/08/2018--10:10:00	25.07	0
63840	29/08/2018--10:11:00	25.1	0
63900	29/08/2018--10:12:00	25.12	0
63960	29/08/2018--10:13:00	25.13	0
64020	29/08/2018--10:14:00	25.16	0
64080	29/08/2018--10:15:00	25.17	0
64140	29/08/2018--10:16:00	25.18	0
64200	29/08/2018--10:17:00	25.22	0
64260	29/08/2018--10:18:00	25.27	0
64320	29/08/2018--10:19:00	25.3	0
64380	29/08/2018--10:20:00	25.36	0
64440	29/08/2018--10:21:00	25.39	0
64500	29/08/2018--10:22:00	25.44	0
64560	29/08/2018--10:23:00	25.48	0
64620	29/08/2018--10:24:00	25.52	0
64680	29/08/2018--10:25:00	25.57	0
64740	29/08/2018--10:26:00	25.6	0
64800	29/08/2018--10:27:00	25.65	0
64860	29/08/2018--10:28:00	25.69	0
64920	29/08/2018--10:29:00	25.93	0
64980	29/08/2018--10:30:00	26.39	0
65040	29/08/2018--10:31:00	26.45	0
65100	29/08/2018--10:32:00	26.36	0
65160	29/08/2018--10:33:00	26.23	0
65220	29/08/2018--10:34:00	26.07	0
65280	29/08/2018--10:35:00	25.95	0
65340	29/08/2018--10:36:00	25.84	0
65400	29/08/2018--10:37:00	25.74	0
65460	29/08/2018--10:38:00	25.62	0
65520	29/08/2018--10:39:00	25.53	0
65580	29/08/2018--10:40:00	25.44	0
65640	29/08/2018--10:41:00	25.34	0
65700	29/08/2018--10:42:00	25.3	0
65760	29/08/2018--10:43:00	25.23	0
65820	29/08/2018--10:44:00	25.18	0
65880	29/08/2018--10:45:00	25.13	0
65940	29/08/2018--10:46:00	25.13	0
66000	29/08/2018--10:47:00	25.15	3
66060	29/08/2018--10:48:00	25.2	0
66120	29/08/2018--10:49:00	25.22	0
66180	29/08/2018--10:50:00	25.28	0
66240	29/08/2018--10:51:00	25.31	0
66300	29/08/2018--10:52:00	25.36	0
66360	29/08/2018--10:53:00	25.39	0
66420	29/08/2018--10:54:00	25.43	0
66480	29/08/2018--10:55:00	25.45	0
66540	29/08/2018--10:56:00	25.5	0
66600	29/08/2018--10:57:00	25.52	0
66660	29/08/2018--10:58:00	25.53	0
66720	29/08/2018--10:59:00	25.6	0
66780	29/08/2018--11:00:00	25.61	0
66840	29/08/2018--11:01:00	25.62	0
66900	29/08/2018--11:02:00	25.65	0
66960	29/08/2018--11:03:00	25.68	0
67020	29/08/2018--11:04:00	25.69	0
67080	29/08/2018--11:05:00	25.73	0
67140	29/08/2018--11:06:00	25.75	0
67200	29/08/2018--11:07:00	25.76	0
67260	29/08/2018--11:08:00	25.78	0
67320	29/08/2018--11:09:00	25.79	0
67380	29/08/2018--11:10:00	25.82	0
67440	29/08/2018--11:11:00	25.86	3
67500	29/08/2018--11:12:00	25.85	0
67560	29/08/2018--11:13:00	25.87	0
67620	29/08/2018--11:14:00	25.88	0
67680	29/08/2018--11:15:00	25.89	0
67740	29/08/2018--11:16:00	25.83	0
67800	29/08/2018--11:17:00	25.75	0
67860	29/08/2018--11:18:00	25.69	0
67920	29/08/2018--11:19:00	25.63	0
67980	29/08/2018--11:20:00	25.57	0
68040	29/08/2018--11:21:00	25.48	0
68100	29/08/2018--11:22:00	25.42	0
68160	29/08/2018--11:23:00	25.36	0
68220	29/08/2018--11:24:00	25.29	0
68280	29/08/2018--11:25:00	25.23	0
68340	29/08/2018--11:26:00	25.19	0
68400	29/08/2018--11:27:00	25.14	0
68460	29/08/2018--11:28:00	25.11	0
68520	29/08/2018--11:29:00	25.09	0
68580	29/08/2018--11:30:00	25.06	0
68640	29/08/2018--11:31:00	25.07	0
68700	29/08/2018--11:32:00	25.09	0
68760	29/08/2018--11:33:00	25.1	0
68820	29/08/2018--11:34:00	25.12	0
68880	29/08/2018--11:35:00	25.13	0
68940	29/08/2018--11:36:00	25.14	0
69000	29/08/2018--11:37:00	25.16	0
69060	29/08/2018--11:38:00	25.2	0
69120	29/08/2018--11:39:00	25.26	0
69180	29/08/2018--11:40:00	25.29	0
69240	29/08/2018--11:41:00	25.36	0
69300	29/08/2018--11:42:00	25.38	0
69360	29/08/2018--11:43:00	25.4	0
69420	29/08/2018--11:44:00	25.39	0
69480	29/08/2018--11:45:00	25.4	0
69540	29/08/2018--11:46:00	25.39	0
69600	29/08/2018--11:47:00	25.4	0
69660	29/08/2018--11:48:00	25.39	0
69720	29/08/2018--11:49:00	25.41	0
69780	29/08/2018--11:50:00	25.42	0
69840	29/08/2018--11:51:00	25.42	0
69900	29/08/2018--11:52:00	25.42	0
69960	29/08/2018--11:53:00	25.43	0
70020	29/08/2018--11:54:00	25.46	0
70080	29/08/2018--11:55:00	25.48	0
70140	29/08/2018--11:56:00	25.49	0
70200	29/08/2018--11:57:00	25.5	0
70260	29/08/2018--11:58:00	25.5	0
70320	29/08/2018--11:59:00	25.53	0
70380	29/08/2018--12:00:00	25.52	0
70440	29/08/2018--12:01:00	25.53	0
70500	29/08/2018--12:02:00	25.49	0
70560	29/08/2018--12:03:00	25.43	0
70620	29/08/2018--12:04:00	25.35	0
70680	29/08/2018--12:05:00	25.3	0
70740	29/08/2018--12:06:00	25.23	0
70800	29/08/2018--12:07:00	25.19	0
70860	29/08/2018--12:08:00	25.11	0
70920	29/08/2018--12:09:00	25.07	0
70980	29/08/2018--12:10:00	25.01	0
71040	29/08/2018--12:11:00	24.98	0
71100	29/08/2018--12:12:00	24.94	0
71160	29/08/2018--12:13:00	24.95	0
71220	29/08/2018--12:14:00	24.98	0
71280	29/08/2018--12:15:00	25.04	0
71340	29/08/2018--12:16:00	25.07	0
71400	29/08/2018--12:17:00	25.08	0
71460	29/08/2018--12:18:00	25.12	0
71520	29/08/2018--12:19:00	25.17	0
71580	29/08/2018--12:20:00	25.18	0
71640	29/08/2018--12:21:00	25.21	0
71700	29/08/2018--12:22:00	25.2	0
71760	29/08/2018--12:23:00	25.25	0
71820	29/08/2018--12:24:00	25.27	0
71880	29/08/2018--12:25:00	25.31	0
71940	29/08/2018--12:26:00	25.33	0
72000	29/08/2018--12:27:00	25.36	0
72060	29/08/2018--12:28:00	25.39	0
72120	29/08/2018--12:29:00	25.4	0
72180	29/08/2018--12:30:00	25.43	0
72240	29/08/2018--12:31:00	25.44	0
72300	29/08/2018--12:32:00	25.47	0
72360	29/08/2018--12:33:00	25.48	0
72420	29/08/2018--12:34:00	25.52	0
72480	29/08/2018--12:35:00	25.55	0
72540	29/08/2018--12:36:00	25.59	0
72600	29/08/2018--12:37:00	25.61	0
72660	29/08/2018--12:38:00	25.67	0
72720	29/08/2018--12:39:00	25.7	0
72780	29/08/2018--12:40:00	25.74	0
72840	29/08/2018--12:41:00	25.78	0
72900	29/08/2018--12:42:00	25.77	0
72960	29/08/2018--12:43:00	25.76	0
73020	29/08/2018--12:44:00	25.76	0
73080	29/08/2018--12:45:00	25.73	0
73140	29/08/2018--12:46:00	25.7	0
73200	29/08/2018--12:47:00	25.65	0
73260	29/08/2018--12:48:00	25.6	0
73320	29/08/2018--12:49:00	25.56	0
73380	29/08/2018--12:50:00	25.57	2
73440	29/08/2018--12:51:00	25.54	0
73500	29/08/2018--12:52:00	25.48	0
73560	29/08/2018--12:53:00	25.39	0
73620	29/08/2018--12:54:00	25.34	0
73680	29/08/2018--12:55:00	25.32	0
73740	29/08/2018--12:56:00	25.35	0
73800	29/08/2018--12:57:00	25.36	0
73860	29/08/2018--12:58:00	25.38	0
73920	29/08/2018--12:59:00	25.38	0
73980	29/08/2018--13:00:00	25.39	0
74040	29/08/2018--13:01:00	25.4	0
74100	29/08/2018--13:02:00	25.42	0
74160	29/08/2018--13:03:00	25.43	0
74220	29/08/2018--13:04:00	25.44	0
74280	29/08/2018--13:05:00	25.43	0
74340	29/08/2018--13:06:00	25.44	0
74400	29/08/2018--13:07:00	25.47	0
74460	29/08/2018--13:08:00	25.46	0
74520	29/08/2018--13:09:00	25.48	0
74580	29/08/2018--13:10:00	25.47	0
74640	29/08/2018--13:11:00	25.48	0
74700	29/08/2018--13:12:00	25.49	0
74760	29/08/2018--13:13:00	25.48	0
74820	29/08/2018--13:14:00	25.49	0
74880	29/08/2018--13:15:00	25.51	0
74940	29/08/2018--13:16:00	25.52	0
75000	29/08/2018--13:17:00	25.54	0
75060	29/08/2018--13:18:00	25.55	0
75120	29/08/2018--13:19:00	25.59	0
75180	29/08/2018--13:20:00	25.61	0
75240	29/08/2018--13:21:00	25.63	0
75300	29/08/2018--13:22:00	25.65	0
75360	29/08/2018--13:23:00	25.66	0
75420	29/08/2018--13:24:00	25.66	0
75480	29/08/2018--13:25:00	25.61	0
75540	29/08/2018--13:26:00	25.57	0
75600	29/08/2018--13:27:00	25.52	0
75660	29/08/2018--13:28:00	25.46	0
75720	29/08/2018--13:29:00	25.4	0
75780	29/08/2018--13:30:00	25.33	0
75840	29/08/2018--13:31:00	25.28	0
75900	29/08/2018--13:32:00	25.24	0
75960	29/08/2018--13:33:00	25.19	0
76020	29/08/2018--13:34:00	25.15	0
76080	29/08/2018--13:35:00	25.13	0
76140	29/08/2018--13:36:00	25.13	0
76200	29/08/2018--13:37:00	25.11	0
76260	29/08/2018--13:38:00	25.1	0
76320	29/08/2018--13:39:00	25.09	0
76380	29/08/2018--13:40:00	25.11	0
76440	29/08/2018--13:41:00	25.11	0
76500	29/08/2018--13:42:00	25.12	0
76560	29/08/2018--13:43:00	25.13	0
76620	29/08/2018--13:44:00	25.14	0
76680	29/08/2018--13:45:00	25.16	0
76740	29/08/2018--13:46:00	25.19	0
76800	29/08/2018--13:47:00	25.21	0
76860	29/08/2018--13:48:00	25.23	0
76920	29/08/2018--13:49:00	25.25	0
76980	29/08/2018--13:50:00	25.27	0
77040	29/08/2018--13:51:00	25.29	0
77100	29/08/2018--13:52:00	25.3	0
77160	29/08/2018--13:53:00	25.32	0
77220	29/08/2018--13:54:00	25.38	0
77280	29/08/2018--13:55:00	25.42	0
77340	29/08/2018--13:56:00	25.45	0
77400	29/08/2018--13:57:00	25.47	0
77460	29/08/2018--13:58:00	25.49	0
77520	29/08/2018--13:59:00	25.5	0
77580	29/08/2018--14:00:00	25.52	0
77640	29/08/2018--14:01:00	25.5	0
77700	29/08/2018--14:02:00	25.55	0
77760	29/08/2018--14:03:00	25.55	0
77820	29/08/2018--14:04:00	25.57	0
77880	29/08/2018--14:05:00	25.59	0
77940	29/08/2018--14:06:00	25.61	0
78000	29/08/2018--14:07:00	25.63	0
78060	29/08/2018--14:08:00	25.63	0
78120	29/08/2018--14:09:00	25.59	0
78180	29/08/2018--14:10:00	25.57	0
78240	29/08/2018--14:11:00	25.5	0
78300	29/08/2018--14:12:00	25.45	0
78360	29/08/2018--14:13:00	25.42	0
78420	29/08/2018--14:14:00	25.36	0
78480	29/08/2018--14:15:00	25.3	0
78540	29/08/2018--14:16:00	25.28	0
78600	29/08/2018--14:17:00	25.22	0
78660	29/08/2018--14:18:00	25.2	0
78720	29/08/2018--14:19:00	25.14	0
78780	29/08/2018--14:20:00	25.12	0
78840	29/08/2018--14:21:00	25.12	0
78900	29/08/2018--14:22:00	25.17	0
78960	29/08/2018--14:23:00	25.21	245
79020	29/08/2018--14:24:00	25.33	389
79080	29/08/2018--14:25:00	25.44	300
79140	29/08/2018--14:26:00	25.63	535
79200	29/08/2018--14:27:00	26.11	90
79260	29/08/2018--14:28:00	26.62	55
79320	29/08/2018--14:29:00	27.18	241
79380	29/08/2018--14:30:00	27.8	133
79440	29/08/2018--14:31:00	28.33	226
79500	29/08/2018--14:32:00	29.02	363
79560	29/08/2018--14:33:00	29.59	74
79620	29/08/2018--14:34:00	29.87	107
79680	29/08/2018--14:35:00	30.01	50
79740	29/08/2018--14:36:00	30.04	81
79800	29/08/2018--14:37:00	30.02	16
79860	29/08/2018--14:38:00	29.95	33
79920	29/08/2018--14:39:00	29.89	166
79980	29/08/2018--14:40:00	29.78	39
80040	29/08/2018--14:41:00	29.74	125
80100	29/08/2018--14:42:00	29.74	181
80160	29/08/2018--14:43:00	29.74	234
80220	29/08/2018--14:44:00	29.7	274
80280	29/08/2018--14:45:00	29.65	117
80340	29/08/2018--14:46:00	29.59	230
80400	29/08/2018--14:47:00	29.57	208
80460	29/08/2018--14:48:00	29.72	262
80520	29/08/2018--14:49:00	29.75	229
80580	29/08/2018--14:50:00	29.73	192
80640	29/08/2018--14:51:00	29.66	289
80700	29/08/2018--14:52:00	29.57	349
80760	29/08/2018--14:53:00	29.84	185
80820	29/08/2018--14:54:00	30.17	138
80880	29/08/2018--14:55:00	30.56	283
80940	29/08/2018--14:56:00	30.68	49
81000	29/08/2018--14:57:00	30.87	135
81060	29/08/2018--14:58:00	31.05	155
81120	29/08/2018--14:59:00	31.21	81
81180	29/08/2018--15:00:00	31.34	10
81240	29/08/2018--15:01:00	31.48	0
81300	29/08/2018--15:02:00	31.64	0
81360	29/08/2018--15:03:00	31.79	5
81420	29/08/2018--15:04:00	31.95	1
81480	29/08/2018--15:05:00	32.13	0
81540	29/08/2018--15:06:00	32.32	1
81600	29/08/2018--15:07:00	32.46	2
81660	29/08/2018--15:08:00	32.64	0
81720	29/08/2018--15:09:00	32.8	0
81780	29/08/2018--15:10:00	32.97	0
81840	29/08/2018--15:11:00	33.11	0
81900	29/08/2018--15:12:00	33.25	0
81960	29/08/2018--15:13:00	33.37	0
82020	29/08/2018--15:14:00	33.51	0
82080	29/08/2018--15:15:00	33.62	0
82140	29/08/2018--15:16:00	33.74	1
82200	29/08/2018--15:17:00	33.83	0
82260	29/08/2018--15:18:00	33.94	1
82320	29/08/2018--15:19:00	34.02	0
82380	29/08/2018--15:20:00	34.12	0
82440	29/08/2018--15:21:00	34.2	0
82500	29/08/2018--15:22:00	34.29	0
82560	29/08/2018--15:23:00	34.35	0
82620	29/08/2018--15:24:00	34.43	0
82680	29/08/2018--15:25:00	34.5	0
82740	29/08/2018--15:26:00	34.55	0
82800	29/08/2018--15:27:00	34.61	0
82860	29/08/2018--15:28:00	34.65	0
82920	29/08/2018--15:29:00	34.71	0
82980	29/08/2018--15:30:00	34.75	1
83040	29/08/2018--15:31:00	34.8	0
83100	29/08/2018--15:32:00	34.85	0
83160	29/08/2018--15:33:00	34.9	0
83220	29/08/2018--15:34:00	34.94	0
83280	29/08/2018--15:35:00	34.98	0
83340	29/08/2018--15:36:00	35.02	0
83400	29/08/2018--15:37:00	35.07	0
83460	29/08/2018--15:38:00	35.12	0
83520	29/08/2018--15:39:00	35.16	0
83580	29/08/2018--15:40:00	35.18	0
83640	29/08/2018--15:41:00	35.23	0
83700	29/08/2018--15:42:00	35.27	0
83760	29/08/2018--15:43:00	35.33	0
83820	29/08/2018--15:44:00	35.36	0
83880	29/08/2018--15:45:00	35.4	0
83940	29/08/2018--15:46:00	35.43	0
84000	29/08/2018--15:47:00	35.49	0
84060	29/08/2018--15:48:00	35.51	0
84120	29/08/2018--15:49:00	35.55	0
84180	29/08/2018--15:50:00	35.61	0
84240	29/08/2018--15:51:00	35.65	0
84300	29/08/2018--15:52:00	35.7	0
84360	29/08/2018--15:53:00	35.72	0
84420	29/08/2018--15:54:00	35.79	0
84480	29/08/2018--15:55:00	35.81	0
84540	29/08/2018--15:56:00	35.85	0
84600	29/08/2018--15:57:00	35.93	0
84660	29/08/2018--15:58:00	35.95	0
84720	29/08/2018--15:59:00	35.99	0
84780	29/08/2018--16:00:00	36.04	0
84840	29/08/2018--16:01:00	36.09	0
84900	29/08/2018--16:02:00	36.13	0
84960	29/08/2018--16:03:00	36.17	0
85020	29/08/2018--16:04:00	36.2	0
85080	29/08/2018--16:05:00	36.25	0
85140	29/08/2018--16:06:00	36.3	0
85200	29/08/2018--16:07:00	36.35	0
85260	29/08/2018--16:08:00	36.41	0
85320	29/08/2018--16:09:00	36.43	0
85380	29/08/2018--16:10:00	36.46	0
85440	29/08/2018--16:11:00	36.52	0
85500	29/08/2018--16:12:00	36.54	0
85560	29/08/2018--16:13:00	36.59	0
85620	29/08/2018--16:14:00	36.65	0
85680	29/08/2018--16:15:00	36.68	0
85740	29/08/2018--16:16:00	36.72	0
85800	29/08/2018--16:17:00	36.75	0
85860	29/08/2018--16:18:00	36.8	0
85920	29/08/2018--16:19:00	36.84	0
85980	29/08/2018--16:20:00	36.88	0
86040	29/08/2018--16:21:00	36.92	0
86100	29/08/2018--16:22:00	36.97	0
86160	29/08/2018--16:23:00	37	0
86220	29/08/2018--16:24:00	37.04	0
86280	29/08/2018--16:25:00	37.09	0
86340	29/08/2018--16:26:00	37.12	0
86400	29/08/2018--16:27:00	37.14	0
86460	29/08/2018--16:28:00	37.18	0
86520	29/08/2018--16:29:00	37.21	0
86580	29/08/2018--16:30:00	37.27	0
86640	29/08/2018--16:31:00	37.28	0
86700	29/08/2018--16:32:00	37.33	0
86760	29/08/2018--16:33:00	37.36	0
86820	29/08/2018--16:34:00	37.41	0
86880	29/08/2018--16:35:00	37.42	0
86940	29/08/2018--16:36:00	37.45	0
87000	29/08/2018--16:37:00	37.49	0
87060	29/08/2018--16:38:00	37.53	0
87120	29/08/2018--16:39:00	37.54	0
87180	29/08/2018--16:40:00	37.57	0
87240	29/08/2018--16:41:00	37.59	0
87300	29/08/2018--16:42:00	37.63	0
87360	29/08/2018--16:43:00	37.66	0
87420	29/08/2018--16:44:00	37.7	0
87480	29/08/2018--16:45:00	37.7	0
87540	29/08/2018--16:46:00	37.72	0
87600	29/08/2018--16:47:00	37.75	0
87660	29/08/2018--16:48:00	37.79	0
87720	29/08/2018--16:49:00	37.82	0
87780	29/08/2018--16:50:00	37.83	0
87840	29/08/2018--16:51:00	37.86	0
87900	29/08/2018--16:52:00	37.87	0
87960	29/08/2018--16:53:00	37.91	0
88020	29/08/2018--16:54:00	37.92	37
88080	29/08/2018--16:55:00	37.94	41
88140	29/08/2018--16:56:00	37.93	97
88200	29/08/2018--16:57:00	37.91	29
88260	29/08/2018--16:58:00	37.86	149
88320	29/08/2018--16:59:00	37.82	167
88380	29/08/2018--17:00:00	37.77	128
88440	29/08/2018--17:01:00	37.73	104
88500	29/08/2018--17:02:00	37.72	57
88560	29/08/2018--17:03:00	37.67	68
88620	29/08/2018--17:04:00	37.62	207
88680	29/08/2018--17:05:00	37.59	150
88740	29/08/2018--17:06:00	37.54	60
88800	29/08/2018--17:07:00	37.51	0
88860	29/08/2018--17:08:00	37.5	0
88920	29/08/2018--17:09:00	37.5	0
88980	29/08/2018--17:10:00	37.51	0
89040	29/08/2018--17:11:00	37.52	0
89100	29/08/2018--17:12:00	37.58	0
89160	29/08/2018--17:13:00	37.61	0
89220	29/08/2018--17:14:00	37.7	0
89280	29/08/2018--17:15:00	37.75	0
89340	29/08/2018--17:16:00	37.82	0
89400	29/08/2018--17:17:00	37.9	0
89460	29/08/2018--17:18:00	37.96	0
89520	29/08/2018--17:19:00	38.04	0
89580	29/08/2018--17:20:00	38.11	0
89640	29/08/2018--17:21:00	38.19	0
89700	29/08/2018--17:22:00	38.25	0
89760	29/08/2018--17:23:00	38.32	0
89820	29/08/2018--17:24:00	38.38	0
89880	29/08/2018--17:25:00	38.43	0
89940	29/08/2018--17:26:00	38.48	0
90000	29/08/2018--17:27:00	38.52	0
90060	29/08/2018--17:28:00	38.58	0
90120	29/08/2018--17:29:00	38.63	0
90180	29/08/2018--17:30:00	38.64	0
90240	29/08/2018--17:31:00	38.68	0
90300	29/08/2018--17:32:00	38.7	0
90360	29/08/2018--17:33:00	38.75	0
90420	29/08/2018--17:34:00	38.75	0
90480	29/08/2018--17:35:00	38.77	0
90540	29/08/2018--17:36:00	38.8	0
90600	29/08/2018--17:37:00	38.81	0
90660	29/08/2018--17:38:00	38.82	0
90720	29/08/2018--17:39:00	38.84	0
90780	29/08/2018--17:40:00	38.83	0
90840	29/08/2018--17:41:00	38.82	0
90900	29/08/2018--17:42:00	38.84	0
90960	29/08/2018--17:43:00	38.85	0
91020	29/08/2018--17:44:00	38.84	0
91080	29/08/2018--17:45:00	38.82	0
91140	29/08/2018--17:46:00	38.83	0
91200	29/08/2018--17:47:00	38.82	0
91260	29/08/2018--17:48:00	38.83	0
91320	29/08/2018--17:49:00	38.81	0
91380	29/08/2018--17:50:00	38.8	0
91440	29/08/2018--17:51:00	38.79	0
91500	29/08/2018--17:52:00	38.78	0
91560	29/08/2018--17:53:00	38.76	0
91620	29/08/2018--17:54:00	38.77	0
91680	29/08/2018--17:55:00	38.73	0
91740	29/08/2018--17:56:00	38.72	0
91800	29/08/2018--17:57:00	38.7	0
91860	29/08/2018--17:58:00	38.7	0
91920	29/08/2018--17:59:00	38.67	0
91980	29/08/2018--18:00:00	38.65	0
92040	29/08/2018--18:01:00	38.65	0
92100	29/08/2018--18:02:00	38.63	0
92160	29/08/2018--18:03:00	38.62	0
92220	29/08/2018--18:04:00	38.6	0
92280	29/08/2018--18:05:00	38.56	0
92340	29/08/2018--18:06:00	38.55	0
92400	29/08/2018--18:07:00	38.54	0
92460	29/08/2018--18:08:00	38.51	0
92520	29/08/2018--18:09:00	38.5	0
92580	29/08/2018--18:10:00	38.46	0
92640	29/08/2018--18:11:00	38.46	0
92700	29/08/2018--18:12:00	38.44	0
92760	29/08/2018--18:13:00	38.42	0
92820	29/08/2018--18:14:00	38.39	0
92880	29/08/2018--18:15:00	38.38	0
92940	29/08/2018--18:16:00	38.36	0
93000	29/08/2018--18:17:00	38.32	0
93060	29/08/2018--18:18:00	38.31	0
93120	29/08/2018--18:19:00	38.27	0
93180	29/08/2018--18:20:00	38.24	0
93240	29/08/2018--18:21:00	38.23	0
93300	29/08/2018--18:22:00	38.21	0
93360	29/08/2018--18:23:00	38.19	0
93420	29/08/2018--18:24:00	38.15	0
93480	29/08/2018--18:25:00	38.11	0
93540	29/08/2018--18:26:00	38.09	0
93600	29/08/2018--18:27:00	38.06	0
93660	29/08/2018--18:28:00	38.05	0
93720	29/08/2018--18:29:00	38	0
93780	29/08/2018--18:30:00	37.97	0
93840	29/08/2018--18:31:00	37.96	0
93900	29/08/2018--18:32:00	37.9	0
93960	29/08/2018--18:33:00	37.88	0
94020	29/08/2018--18:34:00	37.84	0
94080	29/08/2018--18:35:00	37.82	0
94140	29/08/2018--18:36:00	37.78	0
94200	29/08/2018--18:37:00	37.76	0
94260	29/08/2018--18:38:00	37.72	0
94320	29/08/2018--18:39:00	37.69	0
94380	29/08/2018--18:40:00	37.67	0
94440	29/08/2018--18:41:00	37.62	0
94500	29/08/2018--18:42:00	37.58	0
94560	29/08/2018--18:43:00	37.55	0
94620	29/08/2018--18:44:00	37.5	0
94680	29/08/2018--18:45:00	37.47	0
94740	29/08/2018--18:46:00	37.45	0
94800	29/08/2018--18:47:00	37.41	0
94860	29/08/2018--18:48:00	37.36	0
94920	29/08/2018--18:49:00	37.34	0
94980	29/08/2018--18:50:00	37.28	0
95040	29/08/2018--18:51:00	37.26	0
95100	29/08/2018--18:52:00	37.23	0
95160	29/08/2018--18:53:00	37.16	0
95220	29/08/2018--18:54:00	37.14	0
95280	29/08/2018--18:55:00	37.1	0
95340	29/08/2018--18:56:00	37.04	0
95400	29/08/2018--18:57:00	37	0
95460	29/08/2018--18:58:00	36.96	0
95520	29/08/2018--18:59:00	36.91	0
95580	29/08/2018--19:00:00	36.88	0
95640	29/08/2018--19:01:00	36.83	0
95700	29/08/2018--19:02:00	36.8	0
95760	29/08/2018--19:03:00	36.76	0
95820	29/08/2018--19:04:00	36.71	0
95880	29/08/2018--19:05:00	36.67	0
95940	29/08/2018--19:06:00	36.63	0
96000	29/08/2018--19:07:00	36.56	0
96060	29/08/2018--19:08:00	36.52	0
96120	29/08/2018--19:09:00	36.47	0
96180	29/08/2018--19:10:00	36.44	0
96240	29/08/2018--19:11:00	36.38	0
96300	29/08/2018--19:12:00	36.34	0
96360	29/08/2018--19:13:00	36.3	0
96420	29/08/2018--19:14:00	36.23	0
96480	29/08/2018--19:15:00	36.2	0
96540	29/08/2018--19:16:00	36.16	0
96600	29/08/2018--19:17:00	36.12	0
96660	29/08/2018--19:18:00	36.04	0
96720	29/08/2018--19:19:00	36.02	0
96780	29/08/2018--19:20:00	35.95	32
96840	29/08/2018--19:21:00	35.8	58
96900	29/08/2018--19:22:00	35.62	75
96960	29/08/2018--19:23:00	35.39	29
97020	29/08/2018--19:24:00	35.26	26
97080	29/08/2018--19:25:00	35.18	0
97140	29/08/2018--19:26:00	35.13	0
97200	29/08/2018--19:27:00	35.09	0
97260	29/08/2018--19:28:00	35.06	0
97320	29/08/2018--19:29:00	35.08	0
97380	29/08/2018--19:30:00	35.07	0
97440	29/08/2018--19:31:00	35.07	0
97500	29/08/2018--19:32:00	35.06	0
97560	29/08/2018--19:33:00	35.06	0
97620	29/08/2018--19:34:00	35.07	0
97680	29/08/2018--19:35:00	35.07	0
97740	29/08/2018--19:36:00	35.07	0
97800	29/08/2018--19:37:00	35.07	0
97860	29/08/2018--19:38:00	35.07	0
97920	29/08/2018--19:39:00	35.06	0
97980	29/08/2018--19:40:00	35.05	0
98040	29/08/2018--19:41:00	35.05	0
98100	29/08/2018--19:42:00	35.03	0
98160	29/08/2018--19:43:00	35.02	5
98220	29/08/2018--19:44:00	34.93	50
98280	29/08/2018--19:45:00	34.83	4
98340	29/08/2018--19:46:00	34.78	1
98400	29/08/2018--19:47:00	34.73	1
98460	29/08/2018--19:48:00	34.69	19
98520	29/08/2018--19:49:00	34.57	66
98580	29/08/2018--19:50:00	34.44	31
98640	29/08/2018--19:51:00	34.32	54
98700	29/08/2018--19:52:00	34.21	55
98760	29/08/2018--19:53:00	34.13	36
98820	29/08/2018--19:54:00	34.07	3
98880	29/08/2018--19:55:00	34.05	0
98940	29/08/2018--19:56:00	34.06	0
99000	29/08/2018--19:57:00	34.09	0
99060	29/08/2018--19:58:00	34.11	0
99120	29/08/2018--19:59:00	34.14	0
99180	29/08/2018--20:00:00	34.17	0
99240	29/08/2018--20:01:00	34.22	0
99300	29/08/2018--20:02:00	34.25	0
99360	29/08/2018--20:03:00	34.28	0
99420	29/08/2018--20:04:00	34.32	0
99480	29/08/2018--20:05:00	34.36	0
99540	29/08/2018--20:06:00	34.42	0
99600	29/08/2018--20:07:00	34.47	0
99660	29/08/2018--20:08:00	34.5	0
99720	29/08/2018--20:09:00	34.54	0
99780	29/08/2018--20:10:00	34.58	0
99840	29/08/2018--20:11:00	34.61	0
99900	29/08/2018--20:12:00	34.63	0
99960	29/08/2018--20:13:00	34.68	0
100020	29/08/2018--20:14:00	34.71	0
100080	29/08/2018--20:15:00	34.72	0
100140	29/08/2018--20:16:00	34.75	0
100200	29/08/2018--20:17:00	34.75	0
100260	29/08/2018--20:18:00	34.77	0
100320	29/08/2018--20:19:00	34.77	0
100380	29/08/2018--20:20:00	34.79	0
100440	29/08/2018--20:21:00	34.79	0
100500	29/08/2018--20:22:00	34.79	0
100560	29/08/2018--20:23:00	34.78	0
100620	29/08/2018--20:24:00	34.8	0
100680	29/08/2018--20:25:00	34.81	0
100740	29/08/2018--20:26:00	34.79	0
100800	29/08/2018--20:27:00	34.77	0
100860	29/08/2018--20:28:00	34.77	0
100920	29/08/2018--20:29:00	34.73	0
100980	29/08/2018--20:30:00	34.72	0
101040	29/08/2018--20:31:00	34.71	0
101100	29/08/2018--20:32:00	34.69	0
101160	29/08/2018--20:33:00	34.67	0
101220	29/08/2018--20:34:00	34.64	0
101280	29/08/2018--20:35:00	34.63	0
101340	29/08/2018--20:36:00	34.59	0
101400	29/08/2018--20:37:00	34.57	0
101460	29/08/2018--20:38:00	34.53	0
101520	29/08/2018--20:39:00	34.5	0
101580	29/08/2018--20:40:00	34.46	0
101640	29/08/2018--20:41:00	34.42	0
101700	29/08/2018--20:42:00	34.39	0
101760	29/08/2018--20:43:00	34.38	0
101820	29/08/2018--20:44:00	34.34	0
101880	29/08/2018--20:45:00	34.3	0
101940	29/08/2018--20:46:00	34.27	0
102000	29/08/2018--20:47:00	34.23	0
102060	29/08/2018--20:48:00	34.2	0
102120	29/08/2018--20:49:00	34.16	0
102180	29/08/2018--20:50:00	34.11	0
102240	29/08/2018--20:51:00	34.09	0
102300	29/08/2018--20:52:00	34.02	0
102360	29/08/2018--20:53:00	34	0
102420	29/08/2018--20:54:00	33.95	0
102480	29/08/2018--20:55:00	33.91	0
102540	29/08/2018--20:56:00	33.87	0
102600	29/08/2018--20:57:00	33.86	0
102660	29/08/2018--20:58:00	33.79	0
102720	29/08/2018--20:59:00	33.76	0
102780	29/08/2018--21:00:00	33.72	0
102840	29/08/2018--21:01:00	33.68	0
102900	29/08/2018--21:02:00	33.63	0
102960	29/08/2018--21:03:00	33.63	0
103020	29/08/2018--21:04:00	33.58	0
103080	29/08/2018--21:05:00	33.52	0
103140	29/08/2018--21:06:00	33.48	0
103200	29/08/2018--21:07:00	33.43	0
103260	29/08/2018--21:08:00	33.41	0
103320	29/08/2018--21:09:00	33.37	0
103380	29/08/2018--21:10:00	33.32	0
103440	29/08/2018--21:11:00	33.29	0
103500	29/08/2018--21:12:00	33.27	0
103560	29/08/2018--21:13:00	33.21	0
103620	29/08/2018--21:14:00	33.18	0
103680	29/08/2018--21:15:00	33.14	0
103740	29/08/2018--21:16:00	33.1	0
103800	29/08/2018--21:17:00	33.05	0
103860	29/08/2018--21:18:00	33.02	0
103920	29/08/2018--21:19:00	33	0
103980	29/08/2018--21:20:00	32.94	0
104040	29/08/2018--21:21:00	32.9	0
104100	29/08/2018--21:22:00	32.87	0
104160	29/08/2018--21:23:00	32.83	0
104220	29/08/2018--21:24:00	32.78	0
104280	29/08/2018--21:25:00	32.76	0
104340	29/08/2018--21:26:00	32.73	0
104400	29/08/2018--21:27:00	32.7	0
104460	29/08/2018--21:28:00	32.66	0
104520	29/08/2018--21:29:00	32.61	0
104580	29/08/2018--21:30:00	32.58	0
104640	29/08/2018--21:31:00	32.55	0
104700	29/08/2018--21:32:00	32.5	0
104760	29/08/2018--21:33:00	32.48	0
104820	29/08/2018--21:34:00	32.45	0
104880	29/08/2018--21:35:00	32.41	0
104940	29/08/2018--21:36:00	32.36	0
105000	29/08/2018--21:37:00	32.34	0
105060	29/08/2018--21:38:00	32.32	0
105120	29/08/2018--21:39:00	32.28	0
105180	29/08/2018--21:40:00	32.23	0
105240	29/08/2018--21:41:00	32.19	0
105300	29/08/2018--21:42:00	32.14	0
105360	29/08/2018--21:43:00	32.14	0
105420	29/08/2018--21:44:00	32.09	0
105480	29/08/2018--21:45:00	32.05	0
105540	29/08/2018--21:46:00	32.04	0
105600	29/08/2018--21:47:00	32.02	0
105660	29/08/2018--21:48:00	31.96	0
105720	29/08/2018--21:49:00	31.95	0
105780	29/08/2018--21:50:00	31.9	0
105840	29/08/2018--21:51:00	31.86	0
105900	29/08/2018--21:52:00	31.84	0
105960	29/08/2018--21:53:00	31.8	0
106020	29/08/2018--21:54:00	31.77	0
106080	29/08/2018--21:55:00	31.73	0
106140	29/08/2018--21:56:00	31.7	0
106200	29/08/2018--21:57:00	31.68	0
106260	29/08/2018--21:58:00	31.66	0
106320	29/08/2018--21:59:00	31.62	0
106380	29/08/2018--22:00:00	31.59	0
106440	29/08/2018--22:01:00	31.57	0
106500	29/08/2018--22:02:00	31.54	0
106560	29/08/2018--22:03:00	31.52	0
106620	29/08/2018--22:04:00	31.48	0
106680	29/08/2018--22:05:00	31.46	0
106740	29/08/2018--22:06:00	31.41	0
106800	29/08/2018--22:07:00	31.39	0
106860	29/08/2018--22:08:00	31.35	0
106920	29/08/2018--22:09:00	31.33	0
106980	29/08/2018--22:10:00	31.29	0
107040	29/08/2018--22:11:00	31.27	0
107100	29/08/2018--22:12:00	31.25	1
107160	29/08/2018--22:13:00	31.22	0
107220	29/08/2018--22:14:00	31.2	0
107280	29/08/2018--22:15:00	31.16	0
107340	29/08/2018--22:16:00	31.13	0
107400	29/08/2018--22:17:00	31.12	1
107460	29/08/2018--22:18:00	31.07	0
107520	29/08/2018--22:19:00	31.05	1
107580	29/08/2018--22:20:00	31.03	0
107640	29/08/2018--22:21:00	31.02	0
107700	29/08/2018--22:22:00	30.98	0
107760	29/08/2018--22:23:00	30.96	0
107820	29/08/2018--22:24:00	30.91	0
107880	29/08/2018--22:25:00	30.9	0
107940	29/08/2018--22:26:00	30.88	0
108000	29/08/2018--22:27:00	30.86	0
108060	29/08/2018--22:28:00	30.82	0
108120	29/08/2018--22:29:00	30.8	0
108180	29/08/2018--22:30:00	30.79	0
108240	29/08/2018--22:31:00	30.73	0
108300	29/08/2018--22:32:00	30.73	0
108360	29/08/2018--22:33:00	30.72	0
108420	29/08/2018--22:34:00	30.67	0
108480	29/08/2018--22:35:00	30.64	0
108540	29/08/2018--22:36:00	30.63	1
108600	29/08/2018--22:37:00	30.61	0
108660	29/08/2018--22:38:00	30.59	0
108720	29/08/2018--22:39:00	30.55	0
108780	29/08/2018--22:40:00	30.52	0
108840	29/08/2018--22:41:00	30.5	0
108900	29/08/2018--22:42:00	30.47	0
108960	29/08/2018--22:43:00	30.46	0
109020	29/08/2018--22:44:00	30.42	0
109080	29/08/2018--22:45:00	30.41	1
109140	29/08/2018--22:46:00	30.39	1
109200	29/08/2018--22:47:00	30.35	0
109260	29/08/2018--22:48:00	30.34	0
109320	29/08/2018--22:49:00	30.31	0
109380	29/08/2018--22:50:00	30.3	1
109440	29/08/2018--22:51:00	30.26	0
109500	29/08/2018--22:52:00	30.23	1
109560	29/08/2018--22:53:00	30.22	0
109620	29/08/2018--22:54:00	30.19	0
109680	29/08/2018--22:55:00	30.18	0
109740	29/08/2018--22:56:00	30.14	0
109800	29/08/2018--22:57:00	30.13	2
109860	29/08/2018--22:58:00	30.09	0
109920	29/08/2018--22:59:00	30.07	0
109980	29/08/2018--23:00:00	30.07	1
110040	29/08/2018--23:01:00	30.01	0
110100	29/08/2018--23:02:00	29.99	0
110160	29/08/2018--23:03:00	29.99	9
110220	29/08/2018--23:04:00	29.95	13
110280	29/08/2018--23:05:00	29.93	1
110340	29/08/2018--23:06:00	29.92	0
110400	29/08/2018--23:07:00	29.89	3
110460	29/08/2018--23:08:00	29.89	0
110520	29/08/2018--23:09:00	29.85	0
110580	29/08/2018--23:10:00	29.86	0
110640	29/08/2018--23:11:00	29.84	0
110700	29/08/2018--23:12:00	29.82	1
110760	29/08/2018--23:13:00	29.8	1
110820	29/08/2018--23:14:00	29.79	0
110880	29/08/2018--23:15:00	29.76	0
110940	29/08/2018--23:16:00	29.74	1
111000	29/08/2018--23:17:00	29.75	0
111060	29/08/2018--23:18:00	29.72	2
111120	29/08/2018--23:19:00	29.7	3
111180	29/08/2018--23:20:00	29.69	0
111240	29/08/2018--23:21:00	29.66	1
111300	29/08/2018--23:22:00	29.64	0
111360	29/08/2018--23:23:00	29.64	0
111420	29/08/2018--23:24:00	29.61	0
111480	29/08/2018--23:25:00	29.59	2
111540	29/08/2018--23:26:00	29.58	3
111600	29/08/2018--23:27:00	29.55	3
111660	29/08/2018--23:28:00	29.52	2
111720	29/08/2018--23:29:00	29.52	1
111780	29/08/2018--23:30:00	29.5	2
111840	29/08/2018--23:31:00	29.48	0
111900	29/08/2018--23:32:00	29.46	1
111960	29/08/2018--23:33:00	29.45	1
112020	29/08/2018--23:34:00	29.41	1
112080	29/08/2018--23:35:00	29.39	0
112140	29/08/2018--23:36:00	29.38	1
112200	29/08/2018--23:37:00	29.36	1
112260	29/08/2018--23:38:00	29.36	3
112320	29/08/2018--23:39:00	29.32	0
112380	29/08/2018--23:40:00	29.3	0
112440	29/08/2018--23:41:00	29.27	2
112500	29/08/2018--23:42:00	29.25	0
112560	29/08/2018--23:43:00	29.24	2
112620	29/08/2018--23:44:00	29.22	0
112680	29/08/2018--23:45:00	29.19	0
112740	29/08/2018--23:46:00	29.17	0
112800	29/08/2018--23:47:00	29.17	0
112860	29/08/2018--23:48:00	29.14	2
112920	29/08/2018--23:49:00	29.11	1
112980	29/08/2018--23:50:00	29.09	1
113040	29/08/2018--23:51:00	29.06	1
113100	29/08/2018--23:52:00	29.05	0
113160	29/08/2018--23:53:00	29.04	0
113220	29/08/2018--23:54:00	29.02	0
113280	29/08/2018--23:55:00	29	1
113340	29/08/2018--23:56:00	28.98	0
113400	29/08/2018--23:57:00	28.95	0
113460	29/08/2018--23:58:00	28.93	1
113520	29/08/2018--23:59:00	28.9	0
113580	30/08/2018--00:00:00	28.92	0
113640	30/08/2018--00:01:00	28.88	1
113700	30/08/2018--00:02:00	28.86	0
113760	30/08/2018--00:03:00	28.83	0
113820	30/08/2018--00:04:00	28.81	0
113880	30/08/2018--00:05:00	28.79	0
113940	30/08/2018--00:06:00	28.77	0
114000	30/08/2018--00:07:00	28.77	0
114060	30/08/2018--00:08:00	28.72	0
114120	30/08/2018--00:09:00	28.7	0
114180	30/08/2018--00:10:00	28.68	1
114240	30/08/2018--00:11:00	28.68	1
114300	30/08/2018--00:12:00	28.64	0
114360	30/08/2018--00:13:00	28.63	1
114420	30/08/2018--00:14:00	28.6	0
114480	30/08/2018--00:15:00	28.58	0
114540	30/08/2018--00:16:00	28.56	0
114600	30/08/2018--00:17:00	28.55	0
114660	30/08/2018--00:18:00	28.52	1
114720	30/08/2018--00:19:00	28.52	0
114780	30/08/2018--00:20:00	28.48	0
114840	30/08/2018--00:21:00	28.46	0
114900	30/08/2018--00:22:00	28.43	0
114960	30/08/2018--00:23:00	28.44	0
115020	30/08/2018--00:24:00	28.4	0
115080	30/08/2018--00:25:00	28.4	0
115140	30/08/2018--00:26:00	28.36	1
115200	30/08/2018--00:27:00	28.34	0
115260	30/08/2018--00:28:00	28.33	0
115320	30/08/2018--00:29:00	28.32	0
115380	30/08/2018--00:30:00	28.3	0
115440	30/08/2018--00:31:00	28.26	0
115500	30/08/2018--00:32:00	28.26	0
115560	30/08/2018--00:33:00	28.24	0
115620	30/08/2018--00:34:00	28.21	0
115680	30/08/2018--00:35:00	28.2	1
115740	30/08/2018--00:36:00	28.18	0
115800	30/08/2018--00:37:00	28.16	0
115860	30/08/2018--00:38:00	28.14	0
115920	30/08/2018--00:39:00	28.13	1
115980	30/08/2018--00:40:00	28.11	0
116040	30/08/2018--00:41:00	28.1	0
116100	30/08/2018--00:42:00	28.09	0
116160	30/08/2018--00:43:00	28.05	0
116220	30/08/2018--00:44:00	28.04	3
116280	30/08/2018--00:45:00	28.03	2
116340	30/08/2018--00:46:00	28.02	0
116400	30/08/2018--00:47:00	28	0
116460	30/08/2018--00:48:00	27.96	0
116520	30/08/2018--00:49:00	27.96	0
116580	30/08/2018--00:50:00	27.95	0
116640	30/08/2018--00:51:00	27.94	0
116700	30/08/2018--00:52:00	27.9	0
116760	30/08/2018--00:53:00	27.89	0
116820	30/08/2018--00:54:00	27.86	0
116880	30/08/2018--00:55:00	27.86	0
116940	30/08/2018--00:56:00	27.82	1
117000	30/08/2018--00:57:00	27.81	0
117060	30/08/2018--00:58:00	27.81	0
117120	30/08/2018--00:59:00	27.8	0
117180	30/08/2018--01:00:00	27.77	2
117240	30/08/2018--01:01:00	27.75	0
117300	30/08/2018--01:02:00	27.74	0
117360	30/08/2018--01:03:00	27.73	0
117420	30/08/2018--01:04:00	27.7	0
117480	30/08/2018--01:05:00	27.7	0
117540	30/08/2018--01:06:00	27.67	0
117600	30/08/2018--01:07:00	27.65	0
117660	30/08/2018--01:08:00	27.64	0
117720	30/08/2018--01:09:00	27.64	1
117780	30/08/2018--01:10:00	27.61	0
117840	30/08/2018--01:11:00	27.59	0
117900	30/08/2018--01:12:00	27.58	1
117960	30/08/2018--01:13:00	27.55	0
118020	30/08/2018--01:14:00	27.55	0
118080	30/08/2018--01:15:00	27.53	1
118140	30/08/2018--01:16:00	27.5	0
118200	30/08/2018--01:17:00	27.48	0
118260	30/08/2018--01:18:00	27.48	0
118320	30/08/2018--01:19:00	27.46	0
118380	30/08/2018--01:20:00	27.44	0
118440	30/08/2018--01:21:00	27.42	0
118500	30/08/2018--01:22:00	27.41	1
118560	30/08/2018--01:23:00	27.39	0
118620	30/08/2018--01:24:00	27.38	0
118680	30/08/2018--01:25:00	27.36	0
118740	30/08/2018--01:26:00	27.34	0
118800	30/08/2018--01:27:00	27.34	0
118860	30/08/2018--01:28:00	27.31	0
118920	30/08/2018--01:29:00	27.28	0
118980	30/08/2018--01:30:00	27.27	0
119040	30/08/2018--01:31:00	27.26	0
119100	30/08/2018--01:32:00	27.25	0
119160	30/08/2018--01:33:00	27.21	0
119220	30/08/2018--01:34:00	27.2	0
119280	30/08/2018--01:35:00	27.2	1
119340	30/08/2018--01:36:00	27.18	0
119400	30/08/2018--01:37:00	27.16	0
119460	30/08/2018--01:38:00	27.15	0
119520	30/08/2018--01:39:00	27.14	0
119580	30/08/2018--01:40:00	27.13	0
119640	30/08/2018--01:41:00	27.09	0
119700	30/08/2018--01:42:00	27.08	0
119760	30/08/2018--01:43:00	27.07	0
119820	30/08/2018--01:44:00	27.04	0
119880	30/08/2018--01:45:00	27.05	0
119940	30/08/2018--01:46:00	27.03	0
120000	30/08/2018--01:47:00	27.02	0
120060	30/08/2018--01:48:00	27.01	0
120120	30/08/2018--01:49:00	26.98	0
120180	30/08/2018--01:50:00	26.98	0
120240	30/08/2018--01:51:00	26.97	0
120300	30/08/2018--01:52:00	26.93	0
120360	30/08/2018--01:53:00	26.91	0
120420	30/08/2018--01:54:00	26.91	0
120480	30/08/2018--01:55:00	26.89	0
120540	30/08/2018--01:56:00	26.88	0
120600	30/08/2018--01:57:00	26.86	0
120660	30/08/2018--01:58:00	26.85	0
120720	30/08/2018--01:59:00	26.84	0
120780	30/08/2018--02:00:00	26.8	0
120840	30/08/2018--02:01:00	26.79	0
120900	30/08/2018--02:02:00	26.79	0
120960	30/08/2018--02:03:00	26.78	0
121020	30/08/2018--02:04:00	26.76	0
121080	30/08/2018--02:05:00	26.75	0
121140	30/08/2018--02:06:00	26.73	0
121200	30/08/2018--02:07:00	26.71	0
121260	30/08/2018--02:08:00	26.72	0
121320	30/08/2018--02:09:00	26.68	0
121380	30/08/2018--02:10:00	26.67	0
121440	30/08/2018--02:11:00	26.64	0
121500	30/08/2018--02:12:00	26.62	0
121560	30/08/2018--02:13:00	26.62	0
121620	30/08/2018--02:14:00	26.61	0
121680	30/08/2018--02:15:00	26.59	0
121740	30/08/2018--02:16:00	26.58	0
121800	30/08/2018--02:17:00	26.56	1
121860	30/08/2018--02:18:00	26.55	0
121920	30/08/2018--02:19:00	26.53	1
121980	30/08/2018--02:20:00	26.52	0
122040	30/08/2018--02:21:00	26.52	0
122100	30/08/2018--02:22:00	26.48	0
122160	30/08/2018--02:23:00	26.48	0
122220	30/08/2018--02:24:00	26.45	0
122280	30/08/2018--02:25:00	26.45	0
122340	30/08/2018--02:26:00	26.44	0
122400	30/08/2018--02:27:00	26.41	0
122460	30/08/2018--02:28:00	26.41	0
122520	30/08/2018--02:29:00	26.39	0
122580	30/08/2018--02:30:00	26.37	0
122640	30/08/2018--02:31:00	26.36	0
122700	30/08/2018--02:32:00	26.34	0
122760	30/08/2018--02:33:00	26.32	0
122820	30/08/2018--02:34:00	26.33	0
122880	30/08/2018--02:35:00	26.31	0
122940	30/08/2018--02:36:00	26.3	0
123000	30/08/2018--02:37:00	26.29	0
123060	30/08/2018--02:38:00	26.26	0
123120	30/08/2018--02:39:00	26.23	0
123180	30/08/2018--02:40:00	26.24	0
123240	30/08/2018--02:41:00	26.22	0
123300	30/08/2018--02:42:00	26.21	0
123360	30/08/2018--02:43:00	26.21	0
123420	30/08/2018--02:44:00	26.17	0
123480	30/08/2018--02:45:00	26.18	0
123540	30/08/2018--02:46:00	26.16	0
123600	30/08/2018--02:47:00	26.14	0
123660	30/08/2018--02:48:00	26.14	0
123720	30/08/2018--02:49:00	26.11	0
123780	30/08/2018--02:50:00	26.11	0
123840	30/08/2018--02:51:00	26.11	0
123900	30/08/2018--02:52:00	26.08	0
123960	30/08/2018--02:53:00	26.07	0
124020	30/08/2018--02:54:00	26.05	0
124080	30/08/2018--02:55:00	26.04	0
124140	30/08/2018--02:56:00	26.04	0
124200	30/08/2018--02:57:00	26	1
124260	30/08/2018--02:58:00	26.01	0
124320	30/08/2018--02:59:00	25.98	0
124380	30/08/2018--03:00:00	25.96	0
124440	30/08/2018--03:01:00	25.96	0
124500	30/08/2018--03:02:00	25.95	0
124560	30/08/2018--03:03:00	25.94	0
124620	30/08/2018--03:04:00	25.93	0
124680	30/08/2018--03:05:00	25.9	0
124740	30/08/2018--03:06:00	25.88	0
124800	30/08/2018--03:07:00	25.87	0
124860	30/08/2018--03:08:00	25.86	0
124920	30/08/2018--03:09:00	25.84	0
124980	30/08/2018--03:10:00	25.83	0
125040	30/08/2018--03:11:00	25.81	0
125100	30/08/2018--03:12:00	25.8	0
125160	30/08/2018--03:13:00	25.79	0
125220	30/08/2018--03:14:00	25.79	1
125280	30/08/2018--03:15:00	25.78	0
125340	30/08/2018--03:16:00	25.74	0
125400	30/08/2018--03:17:00	25.72	0
125460	30/08/2018--03:18:00	25.72	0
125520	30/08/2018--03:19:00	25.7	0
125580	30/08/2018--03:20:00	25.71	0
125640	30/08/2018--03:21:00	25.68	0
125700	30/08/2018--03:22:00	25.67	0
125760	30/08/2018--03:23:00	25.65	0
125820	30/08/2018--03:24:00	25.65	0
125880	30/08/2018--03:25:00	25.63	0
125940	30/08/2018--03:26:00	25.62	0
126000	30/08/2018--03:27:00	25.6	0
126060	30/08/2018--03:28:00	25.6	0
126120	30/08/2018--03:29:00	25.58	0
126180	30/08/2018--03:30:00	25.57	0
126240	30/08/2018--03:31:00	25.55	0
126300	30/08/2018--03:32:00	25.54	0
126360	30/08/2018--03:33:00	25.54	0
126420	30/08/2018--03:34:00	25.53	0
126480	30/08/2018--03:35:00	25.5	0
126540	30/08/2018--03:36:00	25.5	0
126600	30/08/2018--03:37:00	25.48	1
126660	30/08/2018--03:38:00	25.48	0
126720	30/08/2018--03:39:00	25.46	0
126780	30/08/2018--03:40:00	25.45	0
126840	30/08/2018--03:41:00	25.43	0
126900	30/08/2018--03:42:00	25.42	0
126960	30/08/2018--03:43:00	25.41	0
127020	30/08/2018--03:44:00	25.39	0
127080	30/08/2018--03:45:00	25.38	0
127140	30/08/2018--03:46:00	25.38	0
127200	30/08/2018--03:47:00	25.37	0
127260	30/08/2018--03:48:00	25.35	0
127320	30/08/2018--03:49:00	25.33	0
127380	30/08/2018--03:50:00	25.3	0
127440	30/08/2018--03:51:00	25.32	0
127500	30/08/2018--03:52:00	25.31	0
127560	30/08/2018--03:53:00	25.28	0
127620	30/08/2018--03:54:00	25.27	0
127680	30/08/2018--03:55:00	25.25	0
127740	30/08/2018--03:56:00	25.25	0
127800	30/08/2018--03:57:00	25.23	0
127860	30/08/2018--03:58:00	25.22	0
127920	30/08/2018--03:59:00	25.21	0
127980	30/08/2018--04:00:00	25.19	0
128040	30/08/2018--04:01:00	25.18	0
128100	30/08/2018--04:02:00	25.17	0
128160	30/08/2018--04:03:00	25.16	0
128220	30/08/2018--04:04:00	25.15	0
128280	30/08/2018--04:05:00	25.12	0
128340	30/08/2018--04:06:00	25.11	0
128400	30/08/2018--04:07:00	25.11	0
128460	30/08/2018--04:08:00	25.09	0
128520	30/08/2018--04:09:00	25.07	0
128580	30/08/2018--04:10:00	25.06	0
128640	30/08/2018--04:11:00	25.05	0
128700	30/08/2018--04:12:00	25.04	0
128760	30/08/2018--04:13:00	25.02	0
128820	30/08/2018--04:14:00	25.03	0
128880	30/08/2018--04:15:00	25	0
128940	30/08/2018--04:16:00	25	0
129000	30/08/2018--04:17:00	24.98	0
129060	30/08/2018--04:18:00	24.98	0
129120	30/08/2018--04:19:00	24.96	0
129180	30/08/2018--04:20:00	24.96	0
129240	30/08/2018--04:21:00	24.94	0
129300	30/08/2018--04:22:00	24.93	0
129360	30/08/2018--04:23:00	24.91	0
129420	30/08/2018--04:24:00	24.89	0
129480	30/08/2018--04:25:00	24.9	0
129540	30/08/2018--04:26:00	24.86	0
129600	30/08/2018--04:27:00	24.85	0
129660	30/08/2018--04:28:00	24.84	0
129720	30/08/2018--04:29:00	24.84	0
129780	30/08/2018--04:30:00	24.84	0
129840	30/08/2018--04:31:00	24.8	0
129900	30/08/2018--04:32:00	24.79	0
129960	30/08/2018--04:33:00	24.79	0
130020	30/08/2018--04:34:00	24.77	0
130080	30/08/2018--04:35:00	24.76	0
130140	30/08/2018--04:36:00	24.75	0
130200	30/08/2018--04:37:00	24.71	0
130260	30/08/2018--04:38:00	24.71	0
130320	30/08/2018--04:39:00	24.71	0
130380	30/08/2018--04:40:00	24.68	0
130440	30/08/2018--04:41:00	24.66	0
130500	30/08/2018--04:42:00	24.66	0
130560	30/08/2018--04:43:00	24.65	0
130620	30/08/2018--04:44:00	24.64	0
130680	30/08/2018--04:45:00	24.61	0
130740	30/08/2018--04:46:00	24.6	0
130800	30/08/2018--04:47:00	24.58	0
130860	30/08/2018--04:48:00	24.57	0
130920	30/08/2018--04:49:00	24.56	0
130980	30/08/2018--04:50:00	24.54	0
131040	30/08/2018--04:51:00	24.55	0
131100	30/08/2018--04:52:00	24.52	0
131160	30/08/2018--04:53:00	24.5	0
131220	30/08/2018--04:54:00	24.49	0
131280	30/08/2018--04:55:00	24.5	0
131340	30/08/2018--04:56:00	24.47	0
131400	30/08/2018--04:57:00	24.45	0
131460	30/08/2018--04:58:00	24.45	0
131520	30/08/2018--04:59:00	24.41	0
131580	30/08/2018--05:00:00	24.41	0
