# Supplementary material for: A randomized cross-over trial investigating differences in 24-h personal air and skin temperatures using wearable sensors between two climatologically contrasting settings
Source: Sci Rep. 2021 Nov 10;11:22020. doi: 10.1038/s41598-021-01180-y (PMC8580978; doi:10.1038/s41598-021-01180-y)
Supplement: Supplementary file 2 — Supplementary Data. [file 41598_2021_1180_MOESM2_ESM.zip › New folder/new/T61_S2new.csv]

Index	Date	Temperature	Activity	X-axis	Y-axis	Z-axis	Marker
44940	29/08/2018--05:00:00	35.76	0	0.219035	0.0319384	-0.993899
45000	29/08/2018--05:01:00	35.8	0	0.219035	0.0319384	-0.993899
45060	29/08/2018--05:02:00	35.82	0	0.234369	0.0319384	-0.993899
45120	29/08/2018--05:03:00	35.84	0	0.234369	0.0319384	-0.993899
45180	29/08/2018--05:04:00	35.85	0	0.219035	0.0319384	-0.993899
45240	29/08/2018--05:05:00	35.87	0	0.219035	0.0319384	-0.993899
45300	29/08/2018--05:06:00	35.87	0	0.234369	0.046812	-0.993899
45360	29/08/2018--05:07:00	35.89	0	0.234369	0.046812	-0.993899
45420	29/08/2018--05:08:00	35.89	0	0.219035	0.046812	-0.993899
45480	29/08/2018--05:09:00	35.91	0	0.219035	0.0319384	-0.993899
45540	29/08/2018--05:10:00	35.94	0	0.219035	0.0319384	-0.993899
45600	29/08/2018--05:11:00	35.95	0	0.234369	0.0319384	-0.993899
45660	29/08/2018--05:12:00	35.95	0	0.234369	0.0319384	-0.993899
45720	29/08/2018--05:13:00	35.97	0	0.249703	0.0319384	-0.979135
45780	29/08/2018--05:14:00	35.96	0	0.265037	0.0319384	-0.979135
45840	29/08/2018--05:15:00	36	0	0.265037	0.046812	-0.979135
45900	29/08/2018--05:16:00	35.98	0	0.265037	0.046812	-0.979135
45960	29/08/2018--05:17:00	35.99	0	0.265037	0.046812	-0.979135
46020	29/08/2018--05:18:00	36.02	0	0.265037	0.0319384	-0.979135
46080	29/08/2018--05:19:00	36	0	0.265037	0.046812	-0.979135
46140	29/08/2018--05:20:00	36.01	0	0.265037	0.046812	-0.964372
46200	29/08/2018--05:21:00	36	0	0.265037	0.046812	-0.979135
46260	29/08/2018--05:22:00	36.03	0	0.265037	0.0319384	-0.979135
46320	29/08/2018--05:23:00	36.02	0	0.265037	0.046812	-0.979135
46380	29/08/2018--05:24:00	36.04	0	0.265037	0.046812	-0.979135
46440	29/08/2018--05:25:00	36.04	0	0.265037	0.046812	-0.979135
46500	29/08/2018--05:26:00	36.05	0	0.265037	0.046812	-0.979135
46560	29/08/2018--05:27:00	36.06	0	0.265037	0.046812	-0.979135
46620	29/08/2018--05:28:00	36.08	0	0.249703	0.0319384	-0.979135
46680	29/08/2018--05:29:00	36.08	0	0.265037	0.046812	-0.979135
46740	29/08/2018--05:30:00	36.09	0	0.265037	0.046812	-0.979135
46800	29/08/2018--05:31:00	36.11	0	0.265037	0.0319384	-0.979135
46860	29/08/2018--05:32:00	36.13	0	0.265037	0.046812	-0.979135
46920	29/08/2018--05:33:00	36.11	0	0.265037	0.046812	-0.979135
46980	29/08/2018--05:34:00	36.09	10	0.955074	-0.0126824	0.290534
47040	29/08/2018--05:35:00	36.13	0	0.955074	0.0765592	0.305298
47100	29/08/2018--05:36:00	36.16	0	0.93974	0.0765592	0.320061
47160	29/08/2018--05:37:00	36.18	0	0.93974	0.0914329	0.290534
47220	29/08/2018--05:38:00	36.23	0	0.970409	0.0765592	0.261007
47280	29/08/2018--05:39:00	36.23	0	0.970409	0.0765592	0.261007
47340	29/08/2018--05:40:00	36.24	0	0.970409	0.0765592	0.23148
47400	29/08/2018--05:41:00	36.25	0	0.970409	0.0616856	0.216716
47460	29/08/2018--05:42:00	36.28	0	0.970409	0.046812	0.261007
47520	29/08/2018--05:43:00	36.31	0	0.955074	0.046812	0.290534
47580	29/08/2018--05:44:00	36.3	0	0.955074	0.0616856	0.290534
47640	29/08/2018--05:45:00	36.32	0	0.955074	0.046812	0.290534
47700	29/08/2018--05:46:00	36.33	0	0.955074	0.046812	0.290534
47760	29/08/2018--05:47:00	36.34	0	0.955074	0.046812	0.290534
47820	29/08/2018--05:48:00	36.35	0	0.955074	0.046812	0.290534
47880	29/08/2018--05:49:00	36.37	0	0.955074	0.0616856	0.27577
47940	29/08/2018--05:50:00	36.38	24	0.12703	0.046812	-106.772
48000	29/08/2018--05:51:00	36.34	0	0.065693	0.0765592	-100.866
48060	29/08/2018--05:52:00	36.32	0	0.0503588	0.0765592	-100.866
48120	29/08/2018--05:53:00	36.34	22	0.67906	0.0616856	-0.757681
48180	29/08/2018--05:54:00	36.34	0	0.648391	0.0914329	-0.787208
48240	29/08/2018--05:55:00	36.32	0	0.648391	0.0914329	-0.787208
48300	29/08/2018--05:56:00	36.33	0	0.67906	0.0765592	-0.757681
48360	29/08/2018--05:57:00	36.34	0	0.67906	0.0616856	-0.742918
48420	29/08/2018--05:58:00	36.33	0	0.694394	0.0616856	-0.742918
48480	29/08/2018--05:59:00	36.33	0	0.648391	0.0914329	-0.772445
48540	29/08/2018--06:00:00	36.32	0	0.648391	0.0914329	-0.772445
48600	29/08/2018--06:01:00	36.32	0	0.648391	0.0914329	-0.772445
48660	29/08/2018--06:02:00	36.32	0	0.709728	0.0616856	-0.71339
48720	29/08/2018--06:03:00	36.31	0	0.67906	0.0616856	-0.757681
48780	29/08/2018--06:04:00	36.31	0	0.67906	0.0616856	-0.757681
48840	29/08/2018--06:05:00	36.31	0	0.67906	0.0616856	-0.757681
48900	29/08/2018--06:06:00	36.32	0	0.67906	0.0765592	-0.757681
48960	29/08/2018--06:07:00	36.31	0	0.67906	0.0765592	-0.757681
49020	29/08/2018--06:08:00	36.3	0	0.970409	-0.0721769	-0.270483
49080	29/08/2018--06:09:00	36.33	0	0.970409	-0.0573033	-0.270483
49140	29/08/2018--06:10:00	36.34	0	0.970409	-0.0573033	-0.270483
49200	29/08/2018--06:11:00	36.35	0	0.970409	-0.0721769	-0.255719
49260	29/08/2018--06:12:00	36.37	0	0.970409	-0.0721769	-0.255719
49320	29/08/2018--06:13:00	36.33	0	0.955074	-0.0424297	-0.30001
49380	29/08/2018--06:14:00	36.36	0	0.970409	-0.0424297	-0.30001
49440	29/08/2018--06:15:00	36.34	5	0.0350247	0.106306	-100.866
49500	29/08/2018--06:16:00	36.32	0	0.0350247	0.106306	-100.866
49560	29/08/2018--06:17:00	36.32	0	0.0350247	0.106306	-100.866
49620	29/08/2018--06:18:00	36.3	0	0.0350247	0.106306	-100.866
49680	29/08/2018--06:19:00	36.29	0	0.0350247	0.106306	-100.866
49740	29/08/2018--06:20:00	36.31	0	0.0503588	0.106306	-100.866
49800	29/08/2018--06:21:00	36.29	0	0.0503588	0.106306	-100.866
49860	29/08/2018--06:22:00	36.28	0	0.0503588	0.106306	-100.866
49920	29/08/2018--06:23:00	36.3	0	0.0503588	0.106306	-100.866
49980	29/08/2018--06:24:00	36.28	0	0.0503588	0.106306	-100.866
50040	29/08/2018--06:25:00	36.29	0	0.0503588	0.106306	-100.866
50100	29/08/2018--06:26:00	36.27	0	0.0503588	0.106306	-100.866
50160	29/08/2018--06:27:00	36.3	0	0.12703	0.12118	-0.993899
50220	29/08/2018--06:28:00	36.28	0	0.12703	0.12118	-0.993899
50280	29/08/2018--06:29:00	36.28	0	0.12703	0.12118	-100.866
50340	29/08/2018--06:30:00	36.28	0	0.12703	0.12118	-0.993899
50400	29/08/2018--06:31:00	36.29	0	0.12703	0.12118	-0.993899
50460	29/08/2018--06:32:00	36.29	0	0.12703	0.12118	-100.866
50520	29/08/2018--06:33:00	36.29	0	0.111695	0.12118	-0.993899
50580	29/08/2018--06:34:00	36.31	0	0.12703	0.12118	-100.866
50640	29/08/2018--06:35:00	36.3	0	0.111695	0.12118	-100.866
50700	29/08/2018--06:36:00	36.3	0	0.12703	0.12118	-100.866
50760	29/08/2018--06:37:00	36.3	0	0.111695	0.12118	-100.866
50820	29/08/2018--06:38:00	36.31	2	0.633057	0.046812	-0.787208
50880	29/08/2018--06:39:00	36.31	0	0.464381	0.0616856	-0.905317
50940	29/08/2018--06:40:00	36.33	0	0.464381	0.0616856	-0.905317
51000	29/08/2018--06:41:00	36.32	3	0.464381	0.0616856	-0.905317
51060	29/08/2018--06:42:00	36.33	0	0.617723	-0.0126824	-0.816736
51120	29/08/2018--06:43:00	36.32	0	0.617723	-0.0126824	-0.801972
51180	29/08/2018--06:44:00	36.32	0	0.617723	-0.0126824	-0.801972
51240	29/08/2018--06:45:00	36.3	0	0.633057	-0.0126824	-0.801972
51300	29/08/2018--06:46:00	36.29	0	0.617723	0.00219118	-0.801972
51360	29/08/2018--06:47:00	36.23	0	0.93974	0.00219118	-0.373828
51420	29/08/2018--06:48:00	36.13	169	-0.961696	0.582262	-0.196665
51480	29/08/2018--06:49:00	36.04	45	-0.0569803	0.98385	-0.30001
51540	29/08/2018--06:50:00	36.03	8	-0.624344	0.849987	-0.122847
51600	29/08/2018--06:51:00	36.02	85	0.0810272	0.998723	-0.0637922
51660	29/08/2018--06:52:00	36.01	93	0.403045	0.939229	-0.167137
51720	29/08/2018--06:53:00	36	0	-0.532339	0.760745	-0.285246
51780	29/08/2018--06:54:00	35.97	1	-0.532339	0.775619	-0.167137
51840	29/08/2018--06:55:00	35.93	1	-0.471003	0.730998	-0.329537
51900	29/08/2018--06:56:00	35.88	7	-0.854357	0.612009	-0.344301
51960	29/08/2018--06:57:00	35.86	286	0.142364	104.334	-0.00473786
52020	29/08/2018--06:58:00	35.88	442	0.00435636	102.847	0.0100257
52080	29/08/2018--06:59:00	35.86	224	-0.133651	0.98385	-0.285246
52140	29/08/2018--07:00:00	35.88	160	0.357042	110.284	-0.0195015
52200	29/08/2018--07:01:00	35.9	145	0.00435636	10.136	0.0247893
52260	29/08/2018--07:02:00	35.94	144	0.433713	0.968976	-0.00473786
52320	29/08/2018--07:03:00	35.88	399	-0.0416461	10.136	-0.0637922
52380	29/08/2018--07:04:00	35.86	337	-0.133651	0.98385	0.0690801
52440	29/08/2018--07:05:00	35.83	428	0.280371	0.909482	0.27577
52500	29/08/2018--07:06:00	35.83	5	0.31104	0.98385	0.113371
52560	29/08/2018--07:07:00	35.78	2	0.265037	0.968976	0.0838437
52620	29/08/2018--07:08:00	35.84	3	0.265037	0.98385	0.0986073
52680	29/08/2018--07:09:00	35.79	283	0.0350247	0.998723	-0.0933194
52740	29/08/2018--07:10:00	35.77	161	0.372376	0.879734	0.142898
52800	29/08/2018--07:11:00	35.82	314	0.142364	104.334	-0.00473786
52860	29/08/2018--07:12:00	35.68	141	0.12703	0.909482	-0.0637922
52920	29/08/2018--07:13:00	35.46	130	-0.148985	0.998723	0.0543165
52980	29/08/2018--07:14:00	35.43	118	0.372376	0.98385	-0.0637922
53040	29/08/2018--07:15:00	35.39	40	0.065693	0.998723	0.142898
53100	29/08/2018--07:16:00	35.33	26	0.173032	10.136	-0.0785558
53160	29/08/2018--07:17:00	35.34	46	-0.0109778	10.136	-0.0933194
53220	29/08/2018--07:18:00	35.32	154	0.479715	105.822	0.113371
53280	29/08/2018--07:19:00	35.41	171	-0.79302	0.567388	-0.152374
53340	29/08/2018--07:20:00	35.41	270	0.188366	102.847	-0.0195015
53400	29/08/2018--07:21:00	35.47	57	0.111695	10.136	0.113371
53460	29/08/2018--07:22:00	35.58	277	0.295705	0.998723	0.172425
53520	29/08/2018--07:23:00	35.68	420	0.065693	0.909482	-0.034265
53580	29/08/2018--07:24:00	35.41	68	0.433713	0.954102	-0.034265
53640	29/08/2018--07:25:00	35.14	171	0.403045	0.998723	-0.034265
53700	29/08/2018--07:26:00	35.07	224	0.418379	0.924355	-0.30001
53760	29/08/2018--07:27:00	35.01	240	0.372376	0.864861	-0.388591
53820	29/08/2018--07:28:00	34.98	118	0.219035	0.98385	-0.462409
53880	29/08/2018--07:29:00	34.92	197	0.265037	0.909482	-0.403355
53940	29/08/2018--07:30:00	34.93	159	0.265037	0.968976	-0.329537
54000	29/08/2018--07:31:00	34.89	168	0.219035	0.909482	-0.447646
54060	29/08/2018--07:32:00	34.92	127	0.249703	0.939229	-0.432882
54120	29/08/2018--07:33:00	34.94	89	0.2037	0.864861	-0.491936
54180	29/08/2018--07:34:00	34.97	97	0.142364	0.924355	-0.521464
54240	29/08/2018--07:35:00	35	116	0.173032	0.864861	-0.5067
54300	29/08/2018--07:36:00	35.03	119	0.173032	0.939229	-0.5067
54360	29/08/2018--07:37:00	35.08	109	0.326374	0.924355	-0.477173
54420	29/08/2018--07:38:00	35.1	5	0.280371	0.864861	-0.477173
54480	29/08/2018--07:39:00	35.15	0	0.0350247	0.998723	-0.373828
54540	29/08/2018--07:40:00	35.2	1	0.265037	0.879734	-0.491936
54600	29/08/2018--07:41:00	35.23	132	0.219035	0.954102	-0.491936
54660	29/08/2018--07:42:00	35.25	130	0.265037	0.849987	-0.5067
54720	29/08/2018--07:43:00	35.28	62	0.219035	0.879734	-0.491936
54780	29/08/2018--07:44:00	35.29	23	0.188366	0.968976	-0.491936
54840	29/08/2018--07:45:00	35.32	81	0.234369	0.894608	-0.462409
54900	29/08/2018--07:46:00	35.36	81	0.249703	0.835113	-0.550991
54960	29/08/2018--07:47:00	35.38	13	0.249703	0.864861	-0.491936
55020	29/08/2018--07:48:00	35.41	32	0.234369	0.909482	-0.462409
55080	29/08/2018--07:49:00	35.43	54	0.265037	0.864861	-0.477173
55140	29/08/2018--07:50:00	35.47	143	0.418379	0.849987	-0.403355
55200	29/08/2018--07:51:00	35.47	108	0.219035	10.136	-0.0637922
55260	29/08/2018--07:52:00	35.4	190	0.449047	0.894608	-0.196665
55320	29/08/2018--07:53:00	35.36	718	0.449047	0.954102	-0.0490286
55380	29/08/2018--07:54:00	35.41	458	0.31104	0.939229	0.0247893
55440	29/08/2018--07:55:00	35.49	701	-0.0109778	0.968976	0.246243
55500	29/08/2018--07:56:00	35.48	0	-0.0723145	0.998723	-0.181901
55560	29/08/2018--07:57:00	35.41	0	-0.102983	0.98385	-0.181901
55620	29/08/2018--07:58:00	35.34	0	-0.148985	0.98385	-0.167137
55680	29/08/2018--07:59:00	35.27	0	-0.179654	0.98385	-0.122847
55740	29/08/2018--08:00:00	35.19	2	-0.332995	0.939229	-0.181901
55800	29/08/2018--08:01:00	35.23	236	0.31104	0.968976	0.0247893
55860	29/08/2018--08:02:00	35.4	24	0.38771	0.954102	-0.0637922
55920	29/08/2018--08:03:00	35.46	12	0.357042	0.954102	-0.122847
55980	29/08/2018--08:04:00	35.51	57	0.326374	0.954102	0.157662
56040	29/08/2018--08:05:00	35.63	20	0.157698	10.136	-0.034265
56100	29/08/2018--08:06:00	35.5	21	0.173032	0.998723	-0.226192
56160	29/08/2018--08:07:00	35.32	8	0.0350247	0.998723	-0.167137
56220	29/08/2018--08:08:00	35.15	63	0.541052	0.909482	-0.034265
56280	29/08/2018--08:09:00	35.32	71	0.357042	0.924355	-0.108083
56340	29/08/2018--08:10:00	35.35	6	0.38771	0.954102	-0.034265
56400	29/08/2018--08:11:00	35.4	41	0.464381	0.924355	-0.0933194
56460	29/08/2018--08:12:00	35.45	24	0.38771	0.954102	0.0100257
56520	29/08/2018--08:13:00	35.55	35	0.326374	0.98385	-0.0490286
56580	29/08/2018--08:14:00	35.55	58	0.449047	0.939229	-0.108083
56640	29/08/2018--08:15:00	35.52	36	0.49505	0.909482	-0.0933194
56700	29/08/2018--08:16:00	35.46	18	0.219035	0.968976	-0.0195015
56760	29/08/2018--08:17:00	35.46	264	0.219035	10.136	-0.122847
56820	29/08/2018--08:18:00	35.34	4	-0.332995	0.939229	-0.167137
56880	29/08/2018--08:19:00	35.14	0	-0.271659	0.968976	-0.181901
56940	29/08/2018--08:20:00	35	0	-0.210322	0.98385	-0.0637922
57000	29/08/2018--08:21:00	34.93	2	-0.179654	0.968976	-0.240955
57060	29/08/2018--08:22:00	34.86	7	-0.225656	0.998723	-0.0933194
57120	29/08/2018--08:23:00	34.84	0	0.00435636	0.998723	-0.181901
57180	29/08/2018--08:24:00	34.84	9	-0.0569803	0.98385	-0.152374
57240	29/08/2018--08:25:00	34.85	11	-0.148985	0.98385	-0.13761
57300	29/08/2018--08:26:00	34.91	9	0.142364	104.334	-0.034265
57360	29/08/2018--08:27:00	35.04	23	-0.0416461	0.998723	0.0838437
57420	29/08/2018--08:28:00	34.99	21	-0.102983	10.136	-0.122847
57480	29/08/2018--08:29:00	34.91	46	-0.24099	0.968976	-0.181901
57540	29/08/2018--08:30:00	34.88	30	-0.256324	0.98385	-0.13761
57600	29/08/2018--08:31:00	34.83	10	-0.0416461	10.136	-0.0933194
57660	29/08/2018--08:32:00	34.87	6	-0.210322	0.98385	-0.152374
57720	29/08/2018--08:33:00	34.82	1	-0.256324	0.968976	-0.152374
57780	29/08/2018--08:34:00	34.77	17	-0.302327	0.954102	-0.167137
57840	29/08/2018--08:35:00	34.76	2	-0.225656	0.98385	-0.0785558
57900	29/08/2018--08:36:00	34.76	2	0.12703	0.98385	0.187189
57960	29/08/2018--08:37:00	34.74	37	0.142364	0.998723	0.172425
58020	29/08/2018--08:38:00	34.73	6	0.142364	0.98385	0.187189
58080	29/08/2018--08:39:00	34.68	0	0.111695	0.954102	0.290534
58140	29/08/2018--08:40:00	34.63	15	0.188366	0.968976	0.246243
58200	29/08/2018--08:41:00	34.6	0	0.188366	0.98385	0.246243
58260	29/08/2018--08:42:00	34.62	2	0.142364	0.968976	0.290534
58320	29/08/2018--08:43:00	34.66	5	0.173032	0.98385	0.216716
58380	29/08/2018--08:44:00	34.63	1	0.157698	0.968976	0.261007
58440	29/08/2018--08:45:00	34.55	2	0.111695	0.968976	0.27577
58500	29/08/2018--08:46:00	34.51	0	0.173032	0.968976	0.246243
58560	29/08/2018--08:47:00	34.45	12	0.173032	0.98385	0.246243
58620	29/08/2018--08:48:00	34.45	46	0.38771	0.954102	-0.181901
58680	29/08/2018--08:49:00	34.55	4	-0.317661	0.954102	-0.0933194
58740	29/08/2018--08:50:00	34.58	10	-0.179654	0.98385	-0.00473786
58800	29/08/2018--08:51:00	34.56	10	-0.348329	0.939229	-0.108083
58860	29/08/2018--08:52:00	34.52	0	-0.332995	0.939229	-0.13761
58920	29/08/2018--08:53:00	34.48	35	0.188366	10.136	0.0838437
58980	29/08/2018--08:54:00	34.67	67	0.12703	0.998723	0.172425
59040	29/08/2018--08:55:00	34.81	17	-0.164319	10.136	-0.108083
59100	29/08/2018--08:56:00	34.79	3	-0.0109778	10.136	-0.122847
59160	29/08/2018--08:57:00	34.85	3	0.234369	0.998723	-0.0933194
59220	29/08/2018--08:58:00	34.83	1	-0.317661	0.939229	-0.181901
59280	29/08/2018--08:59:00	34.79	5	-0.286993	0.939229	-0.181901
59340	29/08/2018--09:00:00	34.69	10	-0.0109778	0.98385	-0.0933194
59400	29/08/2018--09:01:00	34.68	5	-0.256324	0.954102	-0.167137
59460	29/08/2018--09:02:00	34.68	3	-0.363664	0.924355	-0.0490286
59520	29/08/2018--09:03:00	34.65	0	-0.348329	0.939229	-0.0933194
59580	29/08/2018--09:04:00	34.55	1	-0.332995	0.924355	-0.13761
59640	29/08/2018--09:05:00	34.49	0	-0.363664	0.924355	-0.0933194
59700	29/08/2018--09:06:00	34.43	1	-0.363664	0.939229	-0.0785558
59760	29/08/2018--09:07:00	34.4	0	-0.317661	0.954102	-0.0785558
59820	29/08/2018--09:08:00	34.36	1	-0.256324	0.968976	-0.0933194
59880	29/08/2018--09:09:00	34.37	0	-0.332995	0.954102	-0.0637922
59940	29/08/2018--09:10:00	34.35	2	0.00435636	0.954102	-0.359064
60000	29/08/2018--09:11:00	34.36	6	-0.256324	0.968976	-0.122847
60060	29/08/2018--09:12:00	34.32	2	-0.164319	0.998723	-0.034265
60120	29/08/2018--09:13:00	34.32	4	-0.118317	0.98385	-0.034265
60180	29/08/2018--09:14:00	34.34	4	0.0810272	10.136	-0.034265
60240	29/08/2018--09:15:00	34.46	456	0.464381	107.309	0.128134
60300	29/08/2018--09:16:00	34.61	229	0.57172	0.894608	-0.0490286
60360	29/08/2018--09:17:00	34.73	349	-0.302327	111.771	-0.0490286
60420	29/08/2018--09:18:00	34.82	395	0.249703	0.98385	0.142898
60480	29/08/2018--09:19:00	34.93	52	0.38771	0.954102	0.142898
60540	29/08/2018--09:20:00	35.02	49	0.418379	0.909482	0.187189
60600	29/08/2018--09:21:00	35.12	4	0.234369	0.98385	0.142898
60660	29/08/2018--09:22:00	35.18	11	0.065693	0.954102	0.142898
60720	29/08/2018--09:23:00	35.26	27	0.433713	0.939229	-0.034265
60780	29/08/2018--09:24:00	35.3	60	0.464381	0.924355	0.0100257
60840	29/08/2018--09:25:00	35.36	222	0.648391	150.443	0.0395529
60900	29/08/2018--09:26:00	35.41	254	0.525718	0.894608	0.0543165
60960	29/08/2018--09:27:00	35.46	1	0.479715	0.909482	0.0690801
61020	29/08/2018--09:28:00	35.5	13	0.372376	0.939229	0.0543165
61080	29/08/2018--09:29:00	35.53	59	0.372376	0.954102	0.0690801
61140	29/08/2018--09:30:00	35.57	16	0.403045	0.954102	-0.034265
61200	29/08/2018--09:31:00	35.58	6	0.49505	0.894608	-0.122847
61260	29/08/2018--09:32:00	35.51	9	0.464381	0.924355	-0.0933194
61320	29/08/2018--09:33:00	35.37	22	0.31104	0.894608	-0.0933194
61380	29/08/2018--09:34:00	35.34	115	0.31104	0.894608	0.157662
61440	29/08/2018--09:35:00	35.39	3	0.357042	0.968976	0.0690801
61500	29/08/2018--09:36:00	35.48	10	0.0503588	10.136	-0.108083
61560	29/08/2018--09:37:00	35.54	46	0.38771	102.847	-0.0195015
61620	29/08/2018--09:38:00	35.52	383	0.0963613	105.822	-0.00473786
61680	29/08/2018--09:39:00	35.34	173	0.372376	0.968976	-0.00473786
61740	29/08/2018--09:40:00	35.36	35	0.280371	0.98385	-0.0490286
61800	29/08/2018--09:41:00	35.29	23	-0.133651	0.98385	-0.13761
61860	29/08/2018--09:42:00	35.07	0	-0.256324	0.968976	-0.0637922
61920	29/08/2018--09:43:00	34.89	1	-0.256324	0.954102	-0.0637922
61980	29/08/2018--09:44:00	34.72	1	0.188366	104.334	-0.13761
62040	29/08/2018--09:45:00	34.7	12	-0.332995	0.98385	-0.13761
62100	29/08/2018--09:46:00	34.58	0	-0.409666	0.894608	-0.196665
62160	29/08/2018--09:47:00	34.46	1	-0.363664	0.909482	-0.196665
62220	29/08/2018--09:48:00	34.36	0	-0.332995	0.939229	-0.13761
62280	29/08/2018--09:49:00	34.27	0	-0.302327	0.939229	-0.167137
62340	29/08/2018--09:50:00	34.19	0	-0.348329	0.924355	-0.167137
62400	29/08/2018--09:51:00	34.1	0	-0.332995	0.924355	-0.181901
62460	29/08/2018--09:52:00	34.02	9	0.280371	0.909482	0.349588
62520	29/08/2018--09:53:00	34	0	0.295705	0.924355	0.320061
62580	29/08/2018--09:54:00	34	0	0.249703	0.939229	0.320061
62640	29/08/2018--09:55:00	34.02	0	0.280371	0.939229	0.27577
62700	29/08/2018--09:56:00	33.99	19	-0.0569803	0.98385	-0.211428
62760	29/08/2018--09:57:00	34.12	2	-0.194988	0.98385	-0.122847
62820	29/08/2018--09:58:00	34.23	1	-0.118317	0.98385	-0.226192
62880	29/08/2018--09:59:00	34.29	4	-0.0723145	0.998723	-0.211428
62940	29/08/2018--10:00:00	34.36	1	-0.194988	0.968976	-0.196665
63000	29/08/2018--10:01:00	34.44	1	-0.0569803	0.998723	-0.226192
63060	29/08/2018--10:02:00	34.55	229	0.341708	0.954102	0.172425
63120	29/08/2018--10:03:00	34.74	2	0.0810272	105.822	-0.0195015
63180	29/08/2018--10:04:00	34.8	271	-0.148985	0.998723	0.0838437
63240	29/08/2018--10:05:00	34.68	1	-0.655013	0.775619	-0.00473786
63300	29/08/2018--10:06:00	34.49	1	-0.60901	0.775619	0.0100257
63360	29/08/2018--10:07:00	34.35	3	-0.60901	0.775619	-0.167137
63420	29/08/2018--10:08:00	34.39	5	0.433713	0.954102	0.0395529
63480	29/08/2018--10:09:00	34.51	5	0.38771	0.939229	0.128134
63540	29/08/2018--10:10:00	34.57	25	0.295705	0.954102	-0.034265
63600	29/08/2018--10:11:00	34.63	56	0.418379	0.939229	0.157662
63660	29/08/2018--10:12:00	34.82	6	0.372376	0.954102	0.172425
63720	29/08/2018--10:13:00	34.89	60	0.0503588	102.847	-0.0785558
63780	29/08/2018--10:14:00	34.81	3	0.157698	0.998723	0.113371
63840	29/08/2018--10:15:00	34.72	9	0.357042	0.939229	0.157662
63900	29/08/2018--10:16:00	34.73	441	-0.0109778	10.136	0.0100257
63960	29/08/2018--10:17:00	34.66	1	-0.24099	0.968976	-0.240955
64020	29/08/2018--10:18:00	34.52	4	-0.286993	0.939229	-0.211428
64080	29/08/2018--10:19:00	34.48	29	-0.0569803	0.998723	-0.181901
64140	29/08/2018--10:20:00	34.48	2	-0.210322	0.998723	-0.0637922
64200	29/08/2018--10:21:00	34.43	0	-0.394332	0.924355	-0.196665
64260	29/08/2018--10:22:00	34.4	3	-0.194988	0.98385	-0.00473786
64320	29/08/2018--10:23:00	34.43	0	-0.24099	0.968976	-0.034265
64380	29/08/2018--10:24:00	34.5	0	0.12703	102.847	-0.0785558
64440	29/08/2018--10:25:00	34.55	0	-0.409666	0.894608	-0.196665
64500	29/08/2018--10:26:00	34.57	4	-0.148985	0.939229	-0.255719
64560	29/08/2018--10:27:00	34.5	0	-0.302327	0.924355	-0.226192
64620	29/08/2018--10:28:00	34.44	4	0.0810272	104.334	-0.0785558
64680	29/08/2018--10:29:00	34.44	1	-0.271659	0.954102	-0.13761
64740	29/08/2018--10:30:00	34.47	5	-0.026312	0.98385	-0.196665
64800	29/08/2018--10:31:00	34.52	0	-0.102983	0.98385	-0.122847
64860	29/08/2018--10:32:00	34.49	0	-0.133651	0.998723	-0.152374
64920	29/08/2018--10:33:00	34.5	0	-0.026312	0.968976	-0.30001
64980	29/08/2018--10:34:00	34.56	0	-0.0876486	0.968976	-0.30001
65040	29/08/2018--10:35:00	34.64	5	-0.348329	0.939229	-0.314773
65100	29/08/2018--10:36:00	34.7	103	0.12703	102.847	0.0247893
65160	29/08/2018--10:37:00	34.67	94	0.2037	0.924355	-0.344301
65220	29/08/2018--10:38:00	34.75	498	-0.24099	0.954102	-0.0637922
65280	29/08/2018--10:39:00	34.89	399	-0.0569803	0.954102	0.0986073
65340	29/08/2018--10:40:00	34.95	223	-0.102983	10.136	0.0690801
65400	29/08/2018--10:41:00	34.92	201	0.357042	0.968976	0.0690801
65460	29/08/2018--10:42:00	34.99	70	0.418379	0.924355	0.0395529
65520	29/08/2018--10:43:00	34.99	275	0.556386	104.334	0.216716
65580	29/08/2018--10:44:00	34.98	269	-0.286993	0.98385	-0.00473786
65640	29/08/2018--10:45:00	34.91	19	-0.148985	0.98385	-0.152374
65700	29/08/2018--10:46:00	34.8	3	-0.271659	0.939229	-0.167137
65760	29/08/2018--10:47:00	34.69	9	-0.286993	0.954102	-0.211428
65820	29/08/2018--10:48:00	34.65	0	-0.133651	0.98385	-0.152374
65880	29/08/2018--10:49:00	34.73	0	0.0196905	102.847	-0.034265
65940	29/08/2018--10:50:00	34.81	1	-0.102983	0.998723	-0.108083
66000	29/08/2018--10:51:00	34.79	0	0.00435636	10.136	-0.152374
66060	29/08/2018--10:52:00	34.79	2	0.157698	0.98385	-0.211428
66120	29/08/2018--10:53:00	34.8	5	0.0350247	10.136	0.0247893
66180	29/08/2018--10:54:00	34.8	3	0.065693	102.847	-0.13761
66240	29/08/2018--10:55:00	34.78	1	-0.394332	0.894608	-0.226192
66300	29/08/2018--10:56:00	34.71	0	-0.378998	0.894608	-0.181901
66360	29/08/2018--10:57:00	34.63	0	-0.348329	0.909482	-0.255719
66420	29/08/2018--10:58:00	34.56	0	-0.271659	0.939229	-0.255719
66480	29/08/2018--10:59:00	34.55	0	0.0350247	10.136	0.0543165
66540	29/08/2018--11:00:00	34.6	0	0.0350247	10.136	0.0247893
66600	29/08/2018--11:01:00	34.7	1	0.12703	102.847	-0.00473786
66660	29/08/2018--11:02:00	34.8	2	0.065693	10.136	-0.034265
66720	29/08/2018--11:03:00	34.83	0	-0.102983	10.136	-0.0785558
66780	29/08/2018--11:04:00	34.83	0	0.0810272	10.136	-0.13761
66840	29/08/2018--11:05:00	34.79	0	0.00435636	10.136	-0.0490286
66900	29/08/2018--11:06:00	34.79	0	0.0503588	102.847	-0.00473786
66960	29/08/2018--11:07:00	34.97	0	0.0963613	10.136	0.0543165
67020	29/08/2018--11:08:00	35.04	0	-0.0723145	10.136	-0.13761
67080	29/08/2018--11:09:00	34.95	0	0.0963613	10.136	-0.0933194
67140	29/08/2018--11:10:00	34.86	0	-0.286993	0.939229	-0.181901
67200	29/08/2018--11:11:00	34.76	2	0.0350247	102.847	0.0543165
67260	29/08/2018--11:12:00	34.79	9	0.0963613	10.136	-0.13761
67320	29/08/2018--11:13:00	34.86	5	0.173032	10.136	0.0690801
67380	29/08/2018--11:14:00	34.87	117	0.326374	131.107	0.113371
67440	29/08/2018--11:15:00	34.9	488	-0.118317	0.998723	0.142898
67500	29/08/2018--11:16:00	34.97	248	0.326374	12.367	0.187189
67560	29/08/2018--11:17:00	35.05	453	0.418379	0.939229	0.0986073
67620	29/08/2018--11:18:00	35.14	25	0.357042	0.939229	0.142898
67680	29/08/2018--11:19:00	35.15	23	0.418379	0.939229	0.142898
67740	29/08/2018--11:20:00	35.2	1	0.449047	0.924355	0.0100257
67800	29/08/2018--11:21:00	35.11	67	0.403045	0.939229	-0.00473786
67860	29/08/2018--11:22:00	34.96	94	-0.133651	0.939229	-0.373828
67920	29/08/2018--11:23:00	34.78	5	-0.118317	0.924355	-0.196665
67980	29/08/2018--11:24:00	34.65	28	-0.0569803	104.334	-0.181901
68040	29/08/2018--11:25:00	34.57	1	-0.133651	0.998723	-0.167137
68100	29/08/2018--11:26:00	34.5	0	-0.118317	0.998723	-0.167137
68160	29/08/2018--11:27:00	34.5	41	-0.0876486	10.136	-0.0637922
68220	29/08/2018--11:28:00	34.58	0	-0.164319	0.998723	-0.034265
68280	29/08/2018--11:29:00	34.63	19	0.38771	0.98385	-0.108083
68340	29/08/2018--11:30:00	34.55	0	0.295705	10.136	0.0838437
68400	29/08/2018--11:31:00	34.59	17	0.403045	0.954102	0.0690801
68460	29/08/2018--11:32:00	34.7	14	0.403045	0.909482	0.172425
68520	29/08/2018--11:33:00	34.65	111	0.372376	0.954102	-0.0490286
68580	29/08/2018--11:34:00	34.54	1	0.295705	0.98385	0.0395529
68640	29/08/2018--11:35:00	34.42	0	0.295705	0.98385	0.0838437
68700	29/08/2018--11:36:00	34.35	83	0.38771	0.954102	-0.00473786
68760	29/08/2018--11:37:00	34.32	187	-0.133651	10.136	0.0986073
68820	29/08/2018--11:38:00	34.36	2	-0.363664	0.909482	-0.181901
68880	29/08/2018--11:39:00	34.33	0	-0.302327	0.954102	-0.196665
68940	29/08/2018--11:40:00	34.3	0	-0.378998	0.909482	-0.167137
69000	29/08/2018--11:41:00	34.22	0	-0.332995	0.924355	-0.167137
69060	29/08/2018--11:42:00	34.35	939	0.541052	148.955	-0.0785558
69120	29/08/2018--11:43:00	34.54	233	0.372376	0.954102	0.0247893
69180	29/08/2018--11:44:00	34.66	53	0.0963613	0.98385	0.0690801
69240	29/08/2018--11:45:00	34.71	23	-0.317661	0.909482	-0.329537
69300	29/08/2018--11:46:00	34.59	0	-0.0876486	0.998723	-0.255719
69360	29/08/2018--11:47:00	34.5	6	-0.0569803	0.968976	-0.226192
69420	29/08/2018--11:48:00	34.43	0	-0.194988	0.954102	-0.255719
69480	29/08/2018--11:49:00	34.41	0	-0.194988	0.939229	-0.329537
69540	29/08/2018--11:50:00	34.38	0	-0.102983	10.136	0.0690801
69600	29/08/2018--11:51:00	34.36	0	-0.118317	0.998723	0.128134
69660	29/08/2018--11:52:00	34.32	0	-0.102983	0.98385	0.216716
69720	29/08/2018--11:53:00	34.29	1	-0.0723145	0.968976	0.261007
69780	29/08/2018--11:54:00	34.28	0	-0.0723145	0.98385	0.23148
69840	29/08/2018--11:55:00	34.25	0	0.0196905	0.98385	0.246243
69900	29/08/2018--11:56:00	34.27	9	-0.164319	0.909482	-0.403355
69960	29/08/2018--11:57:00	34.24	2	-0.225656	0.924355	-0.329537
70020	29/08/2018--11:58:00	34.22	0	-0.118317	0.98385	-0.285246
70080	29/08/2018--11:59:00	34.2	4	-0.271659	0.939229	-0.285246
70140	29/08/2018--12:00:00	34.2	0	-0.179654	0.939229	-0.359064
70200	29/08/2018--12:01:00	34.2	3	-0.164319	0.939229	-0.344301
70260	29/08/2018--12:02:00	34.2	9	-0.225656	0.939229	-0.270483
70320	29/08/2018--12:03:00	34.19	18	-0.0569803	0.98385	-0.329537
70380	29/08/2018--12:04:00	34.28	73	0.38771	0.879734	0.261007
70440	29/08/2018--12:05:00	34.47	199	0.372376	0.954102	-0.0490286
70500	29/08/2018--12:06:00	34.63	63	0.372376	0.968976	0.0690801
70560	29/08/2018--12:07:00	34.75	94	0.403045	0.954102	0.0395529
70620	29/08/2018--12:08:00	34.84	6	0.372376	0.968976	0.0395529
70680	29/08/2018--12:09:00	34.84	1	0.38771	0.954102	-0.00473786
70740	29/08/2018--12:10:00	34.8	474	-0.332995	0.82024	-0.122847
70800	29/08/2018--12:11:00	34.87	402	-0.317661	0.939229	-0.108083
70860	29/08/2018--12:12:00	34.61	0	-0.378998	0.894608	-0.196665
70920	29/08/2018--12:13:00	34.41	0	-0.348329	0.939229	-0.181901
70980	29/08/2018--12:14:00	34.31	1	-0.24099	0.98385	-0.167137
71040	29/08/2018--12:15:00	34.26	0	-0.256324	0.954102	-0.108083
71100	29/08/2018--12:16:00	34.23	1	-0.24099	0.998723	-0.00473786
71160	29/08/2018--12:17:00	34.25	6	0.249703	0.98385	0.157662
71220	29/08/2018--12:18:00	34.29	22	0.12703	0.968976	0.27577
71280	29/08/2018--12:19:00	34.25	0	0.142364	0.98385	0.172425
71340	29/08/2018--12:20:00	34.21	5	0.249703	0.998723	0.0986073
71400	29/08/2018--12:21:00	34.2	26	0.357042	0.82024	0.27577
71460	29/08/2018--12:22:00	34.22	13	-0.194988	0.968976	-0.152374
71520	29/08/2018--12:23:00	34.26	4	0.111695	10.136	0.142898
71580	29/08/2018--12:24:00	34.39	55	-0.271659	0.954102	-0.0785558
71640	29/08/2018--12:25:00	34.45	11	-0.210322	0.954102	-0.240955
71700	29/08/2018--12:26:00	34.43	2	-0.256324	0.954102	-0.196665
71760	29/08/2018--12:27:00	34.42	71	-0.179654	0.98385	-0.181901
71820	29/08/2018--12:28:00	34.44	70	-0.225656	0.968976	-0.196665
71880	29/08/2018--12:29:00	34.49	5	-0.164319	0.939229	-0.167137
71940	29/08/2018--12:30:00	34.5	9	-0.225656	0.968976	-0.167137
72000	29/08/2018--12:31:00	34.49	6	-0.332995	0.939229	-0.167137
72060	29/08/2018--12:32:00	34.49	5	-0.210322	0.998723	-0.0490286
72120	29/08/2018--12:33:00	34.5	0	-0.286993	0.939229	-0.167137
72180	29/08/2018--12:34:00	34.51	3	-0.194988	0.939229	-0.167137
72240	29/08/2018--12:35:00	34.51	10	0.280371	0.998723	-0.034265
72300	29/08/2018--12:36:00	34.46	3	-0.210322	0.968976	-0.167137
72360	29/08/2018--12:37:00	34.47	1	-0.225656	0.968976	-0.211428
72420	29/08/2018--12:38:00	34.47	0	-0.332995	0.924355	-0.240955
72480	29/08/2018--12:39:00	34.43	0	-0.332995	0.924355	-0.181901
72540	29/08/2018--12:40:00	34.42	0	-0.302327	0.939229	-0.226192
72600	29/08/2018--12:41:00	34.4	0	-0.363664	0.909482	-0.211428
72660	29/08/2018--12:42:00	34.36	0	-0.409666	0.894608	-0.181901
72720	29/08/2018--12:43:00	34.29	1	-0.348329	0.909482	-0.226192
72780	29/08/2018--12:44:00	34.23	0	-0.394332	0.894608	-0.211428
72840	29/08/2018--12:45:00	34.16	0	-0.409666	0.894608	-0.196665
72900	29/08/2018--12:46:00	34.15	0	-0.425	0.894608	-0.181901
72960	29/08/2018--12:47:00	34.09	0	-0.348329	0.924355	-0.226192
73020	29/08/2018--12:48:00	34.07	6	-0.271659	0.968976	-0.13761
73080	29/08/2018--12:49:00	34.08	0	-0.317661	0.939229	-0.0933194
73140	29/08/2018--12:50:00	34.09	1	-0.24099	0.968976	-0.108083
73200	29/08/2018--12:51:00	34.11	2	-0.409666	0.894608	-0.226192
73260	29/08/2018--12:52:00	34.06	0	-0.133651	102.847	-0.0490286
73320	29/08/2018--12:53:00	34.05	8	0.2037	10.136	-0.0195015
73380	29/08/2018--12:54:00	34.2	16	0.111695	10.136	-0.00473786
73440	29/08/2018--12:55:00	34.3	0	0.295705	0.968976	0.201952
73500	29/08/2018--12:56:00	34.43	0	-0.0723145	0.98385	-0.226192
73560	29/08/2018--12:57:00	34.42	1	0.38771	0.954102	-0.0933194
73620	29/08/2018--12:58:00	34.34	12	-0.118317	0.998723	-0.181901
73680	29/08/2018--12:59:00	34.48	214	0.525718	0.864861	-0.0195015
73740	29/08/2018--13:00:00	34.64	23	0.479715	0.909482	0.0395529
73800	29/08/2018--13:01:00	34.7	183	-0.762352	-0.116798	-0.624809
73860	29/08/2018--13:02:00	34.64	401	0.31104	0.998723	0.0690801
73920	29/08/2018--13:03:00	34.65	398	0.265037	0.998723	-0.0637922
73980	29/08/2018--13:04:00	34.56	50	0.265037	0.939229	-0.314773
74040	29/08/2018--13:05:00	34.45	2	0.173032	0.98385	-0.30001
74100	29/08/2018--13:06:00	34.34	10	0.0503588	0.998723	-0.255719
74160	29/08/2018--13:07:00	34.21	0	0.0963613	0.98385	-0.255719
74220	29/08/2018--13:08:00	34.17	29	0.0810272	0.968976	-0.329537
74280	29/08/2018--13:09:00	34.11	18	0.433713	0.939229	0.0395529
74340	29/08/2018--13:10:00	34.14	29	0.0963613	0.98385	-0.270483
74400	29/08/2018--13:11:00	34.07	3	0.111695	0.968976	-0.373828
74460	29/08/2018--13:12:00	34.02	67	0.142364	0.98385	-0.30001
74520	29/08/2018--13:13:00	34	37	0.372376	0.98385	-0.0490286
74580	29/08/2018--13:14:00	34.06	38	0.157698	0.968976	-0.285246
74640	29/08/2018--13:15:00	34.04	11	0.188366	0.98385	-0.270483
74700	29/08/2018--13:16:00	33.95	1	0.188366	0.98385	-0.240955
74760	29/08/2018--13:17:00	33.88	0	0.142364	0.98385	-0.270483
74820	29/08/2018--13:18:00	33.84	0	0.173032	0.954102	-0.329537
74880	29/08/2018--13:19:00	33.82	52	0.219035	0.998723	0.0100257
74940	29/08/2018--13:20:00	33.9	0	0.0196905	0.998723	0.187189
75000	29/08/2018--13:21:00	33.97	57	0.249703	102.847	-0.0785558
75060	29/08/2018--13:22:00	34.01	16	0.00435636	10.136	-0.0637922
75120	29/08/2018--13:23:00	33.98	27	0.0196905	0.998723	-0.211428
75180	29/08/2018--13:24:00	33.94	44	0.49505	0.939229	0.142898
75240	29/08/2018--13:25:00	33.88	23	-0.026312	10.136	-0.13761
75300	29/08/2018--13:26:00	33.82	0	0.00435636	10.136	-0.181901
75360	29/08/2018--13:27:00	33.74	1	0.0810272	102.847	-0.13761
75420	29/08/2018--13:28:00	33.7	1	0.0196905	10.136	-0.122847
75480	29/08/2018--13:29:00	33.67	545	0.464381	0.879734	0.157662
75540	29/08/2018--13:30:00	33.8	769	0.0963613	0.968976	0.27577
75600	29/08/2018--13:31:00	33.88	118	-0.409666	0.939229	-0.152374
75660	29/08/2018--13:32:00	33.89	444	-0.332995	0.968976	-0.0490286
75720	29/08/2018--13:33:00	33.88	41	-0.102983	0.998723	-0.13761
75780	29/08/2018--13:34:00	33.82	0	-0.102983	0.998723	-0.108083
75840	29/08/2018--13:35:00	33.8	2	-0.225656	0.954102	-0.255719
75900	29/08/2018--13:36:00	33.75	5	-0.0416461	10.136	-0.152374
75960	29/08/2018--13:37:00	33.71	0	-0.0416461	10.136	-0.181901
76020	29/08/2018--13:38:00	33.67	2	0.0350247	10.136	-0.0637922
76080	29/08/2018--13:39:00	33.65	0	-0.210322	0.939229	-0.30001
76140	29/08/2018--13:40:00	33.66	268	0.67906	111.771	0.157662
76200	29/08/2018--13:41:00	33.84	477	0.249703	0.998723	0.0838437
76260	29/08/2018--13:42:00	33.86	31	-0.102983	0.98385	-0.285246
76320	29/08/2018--13:43:00	33.9	0	-0.317661	0.954102	-0.00473786
76380	29/08/2018--13:44:00	33.91	2	0.157698	10.136	-0.240955
76440	29/08/2018--13:45:00	33.92	78	0.0350247	0.998723	-0.211428
76500	29/08/2018--13:46:00	33.92	22	0.111695	0.98385	-0.122847
76560	29/08/2018--13:47:00	33.93	91	-0.0109778	102.847	-0.0195015
76620	29/08/2018--13:48:00	33.89	22	0.709728	0.760745	-0.00473786
76680	29/08/2018--13:49:00	33.9	26	0.249703	10.136	-0.226192
76740	29/08/2018--13:50:00	33.91	27	-0.133651	0.968976	-0.285246
76800	29/08/2018--13:51:00	33.92	0	0.0196905	0.998723	-0.211428
76860	29/08/2018--13:52:00	33.96	256	-0.0109778	10.136	0.0838437
76920	29/08/2018--13:53:00	34.09	5	0.111695	0.998723	-0.240955
76980	29/08/2018--13:54:00	34.07	1	-0.286993	0.954102	-0.152374
77040	29/08/2018--13:55:00	34.01	3	-0.148985	0.98385	-0.108083
77100	29/08/2018--13:56:00	34.03	206	0.357042	0.924355	-0.108083
77160	29/08/2018--13:57:00	34.07	49	0.0503588	102.847	0.0395529
77220	29/08/2018--13:58:00	34.09	2	-0.0723145	10.136	0.0690801
77280	29/08/2018--13:59:00	34.1	0	0.065693	10.136	0.142898
77340	29/08/2018--14:00:00	34.09	0	0.0350247	10.136	0.0986073
77400	29/08/2018--14:01:00	34.09	1	-0.0416461	0.98385	0.157662
77460	29/08/2018--14:02:00	34.08	0	0.142364	0.998723	0.128134
77520	29/08/2018--14:03:00	34.1	1	0.111695	104.334	0.0838437
77580	29/08/2018--14:04:00	34.08	3	0.0963613	10.136	0.0986073
77640	29/08/2018--14:05:00	34.08	7	0.142364	102.847	0.113371
77700	29/08/2018--14:06:00	34.11	2	-0.118317	0.998723	-0.13761
77760	29/08/2018--14:07:00	34.11	1	-0.302327	0.939229	-0.13761
77820	29/08/2018--14:08:00	34.13	1	-0.317661	0.954102	-0.13761
77880	29/08/2018--14:09:00	34.13	1	-0.286993	0.939229	-0.226192
77940	29/08/2018--14:10:00	34.14	152	0.280371	0.924355	-0.0785558
78000	29/08/2018--14:11:00	34.38	46	0.479715	0.909482	-0.00473786
78060	29/08/2018--14:12:00	34.56	24	0.464381	0.924355	-0.00473786
78120	29/08/2018--14:13:00	34.63	18	0.49505	0.909482	-0.00473786
78180	29/08/2018--14:14:00	34.68	91	0.49505	0.909482	-0.0933194
78240	29/08/2018--14:15:00	34.79	60	0.372376	0.954102	-0.0933194
78300	29/08/2018--14:16:00	34.74	13	0.464381	0.954102	-0.00473786
78360	29/08/2018--14:17:00	34.71	11	0.49505	0.909482	-0.13761
78420	29/08/2018--14:18:00	34.73	1	0.525718	0.879734	-0.167137
78480	29/08/2018--14:19:00	34.75	3	0.2037	10.136	0.0543165
78540	29/08/2018--14:20:00	34.63	174	-0.332995	0.939229	-0.13761
78600	29/08/2018--14:21:00	34.25	0	-0.0569803	0.998723	0.0838437
78660	29/08/2018--14:22:00	34.09	1	0.188366	105.822	-0.240955
78720	29/08/2018--14:23:00	34.09	31	0.0350247	0.894608	0.467697
78780	29/08/2018--14:24:00	34.25	605	0.372376	12.962	0.0838437
78840	29/08/2018--14:25:00	34.42	155	0.433713	0.939229	-0.034265
78900	29/08/2018--14:26:00	34.53	730	0.403045	0.954102	-0.462409
78960	29/08/2018--14:27:00	34.56	155	0.219035	0.98385	-0.13761
79020	29/08/2018--14:28:00	34.57	207	0.111695	0.775619	-0.698627
79080	29/08/2018--14:29:00	34.56	290	0.341708	0.954102	-0.344301
79140	29/08/2018--14:30:00	34.59	33	0.418379	0.775619	-0.447646
79200	29/08/2018--14:31:00	34.6	231	0.357042	0.864861	-0.329537
79260	29/08/2018--14:32:00	34.6	302	0.587055	0.835113	-0.226192
79320	29/08/2018--14:33:00	34.63	94	0.479715	0.924355	-0.255719
79380	29/08/2018--14:34:00	34.7	92	0.2037	0.864861	-0.536227
79440	29/08/2018--14:35:00	34.71	24	0.249703	0.864861	-0.521464
79500	29/08/2018--14:36:00	34.73	36	0.219035	0.864861	-0.521464
79560	29/08/2018--14:37:00	34.79	17	0.188366	0.879734	-0.477173
79620	29/08/2018--14:38:00	34.85	12	0.219035	0.924355	-0.418119
79680	29/08/2018--14:39:00	34.88	209	0.357042	0.968976	-0.196665
79740	29/08/2018--14:40:00	34.88	25	0.449047	0.82024	-0.477173
79800	29/08/2018--14:41:00	34.95	137	0.326374	0.835113	-0.491936
79860	29/08/2018--14:42:00	35.01	133	0.249703	0.98385	-0.403355
79920	29/08/2018--14:43:00	35.07	184	0.249703	0.879734	-0.418119
79980	29/08/2018--14:44:00	35.13	156	0.234369	0.835113	-0.491936
80040	29/08/2018--14:45:00	35.21	84	0.38771	0.894608	-0.447646
80100	29/08/2018--14:46:00	35.24	87	0.249703	0.894608	-0.418119
80160	29/08/2018--14:47:00	35.23	130	0.295705	0.716125	-0.477173
80220	29/08/2018--14:48:00	35.29	103	0.341708	0.968976	-0.211428
80280	29/08/2018--14:49:00	35.32	246	0.372376	0.98385	-0.359064
80340	29/08/2018--14:50:00	35.31	159	0.326374	0.909482	-0.418119
80400	29/08/2018--14:51:00	35.33	205	0.479715	10.136	-0.255719
80460	29/08/2018--14:52:00	35.34	163	0.2037	0.879734	-0.565754
80520	29/08/2018--14:53:00	35.41	78	0.234369	0.879734	-0.447646
80580	29/08/2018--14:54:00	35.48	116	0.295705	0.879734	-0.477173
80640	29/08/2018--14:55:00	35.52	181	0.111695	111.771	-0.152374
80700	29/08/2018--14:56:00	35.47	132	0.31104	0.864861	-0.388591
80760	29/08/2018--14:57:00	35.51	207	0.31104	0.849987	-0.418119
80820	29/08/2018--14:58:00	35.54	277	0.403045	0.790493	-0.152374
80880	29/08/2018--14:59:00	35.54	289	0.418379	0.894608	-0.270483
80940	29/08/2018--15:00:00	35.5	98	-0.210322	0.998723	0.0690801
81000	29/08/2018--15:01:00	35.61	464	0.31104	144.493	0.128134
81060	29/08/2018--15:02:00	35.71	761	0.433713	0.954102	0.0690801
81120	29/08/2018--15:03:00	35.7	270	0.188366	105.822	-0.108083
81180	29/08/2018--15:04:00	35.57	55	0.372376	0.894608	-0.344301
81240	29/08/2018--15:05:00	35.44	7	0.326374	0.954102	-0.240955
81300	29/08/2018--15:06:00	35.39	0	0.31104	0.954102	-0.285246
81360	29/08/2018--15:07:00	35.38	2	0.372376	0.954102	-0.167137
81420	29/08/2018--15:08:00	35.39	2	0.372376	0.954102	-0.122847
81480	29/08/2018--15:09:00	35.41	1	0.418379	0.939229	-0.108083
81540	29/08/2018--15:10:00	35.46	0	0.418379	0.924355	-0.196665
81600	29/08/2018--15:11:00	35.48	0	0.357042	0.954102	-0.226192
81660	29/08/2018--15:12:00	35.5	0	0.38771	0.954102	-0.122847
81720	29/08/2018--15:13:00	35.54	1	0.280371	0.909482	-0.403355
81780	29/08/2018--15:14:00	35.62	2	0.265037	0.909482	-0.418119
81840	29/08/2018--15:15:00	35.65	2	-0.0723145	10.136	0.0543165
81900	29/08/2018--15:16:00	35.6	0	0.372376	0.939229	-0.255719
81960	29/08/2018--15:17:00	35.61	0	0.433713	0.909482	-0.270483
82020	29/08/2018--15:18:00	35.7	0	0.418379	0.909482	-0.255719
82080	29/08/2018--15:19:00	35.79	0	0.433713	0.909482	-0.240955
82140	29/08/2018--15:20:00	35.85	0	0.449047	0.909482	-0.255719
82200	29/08/2018--15:21:00	35.91	0	0.449047	0.939229	-0.122847
82260	29/08/2018--15:22:00	35.91	1	0.12703	0.924355	0.334825
82320	29/08/2018--15:23:00	35.78	0	0.111695	0.939229	0.320061
82380	29/08/2018--15:24:00	35.63	0	0.12703	0.968976	0.290534
82440	29/08/2018--15:25:00	35.51	0	0.0963613	0.998723	0.172425
82500	29/08/2018--15:26:00	35.4	0	0.295705	0.98385	0.0986073
82560	29/08/2018--15:27:00	35.34	0	0.295705	0.968976	0.0838437
82620	29/08/2018--15:28:00	35.28	0	0.12703	0.998723	0.23148
82680	29/08/2018--15:29:00	35.25	1	0.0963613	0.98385	0.23148
82740	29/08/2018--15:30:00	35.24	3	0.479715	0.894608	0.246243
82800	29/08/2018--15:31:00	35.27	7	0.280371	0.968976	0.187189
82860	29/08/2018--15:32:00	35.25	0	0.295705	0.98385	0.0543165
82920	29/08/2018--15:33:00	35.2	0	0.295705	0.98385	0.0690801
82980	29/08/2018--15:34:00	35.16	2	0.38771	0.939229	-0.255719
83040	29/08/2018--15:35:00	35.25	0	0.372376	0.924355	-0.255719
83100	29/08/2018--15:36:00	35.37	0	0.38771	0.924355	-0.255719
83160	29/08/2018--15:37:00	35.45	0	0.065693	0.98385	0.23148
83220	29/08/2018--15:38:00	35.46	2	0.12703	0.98385	0.201952
83280	29/08/2018--15:39:00	35.45	0	0.479715	0.894608	-0.240955
83340	29/08/2018--15:40:00	35.54	0	0.479715	0.894608	-0.240955
83400	29/08/2018--15:41:00	35.61	0	0.464381	0.879734	-0.314773
83460	29/08/2018--15:42:00	35.62	107	0.249703	0.968976	-0.226192
83520	29/08/2018--15:43:00	35.55	0	0.0350247	0.98385	-0.285246
83580	29/08/2018--15:44:00	35.39	0	0.065693	0.98385	-0.240955
83640	29/08/2018--15:45:00	35.27	0	0.0503588	10.136	-0.108083
83700	29/08/2018--15:46:00	35.21	0	0.0963613	0.909482	-0.226192
83760	29/08/2018--15:47:00	35.19	1	0.0350247	0.98385	-0.285246
83820	29/08/2018--15:48:00	35.19	0	0.0503588	10.136	-0.181901
83880	29/08/2018--15:49:00	35.19	1	0.065693	0.998723	-0.285246
83940	29/08/2018--15:50:00	35.23	2	0.157698	0.98385	-0.211428
84000	29/08/2018--15:51:00	35.23	1	0.2037	10.136	-0.167137
84060	29/08/2018--15:52:00	35.3	66	0.449047	0.835113	-0.447646
84120	29/08/2018--15:53:00	35.4	6	-0.0569803	0.968976	0.290534
84180	29/08/2018--15:54:00	35.32	0	0.0196905	10.136	0.0543165
84240	29/08/2018--15:55:00	35.31	15	0.326374	0.98385	-0.152374
84300	29/08/2018--15:56:00	35.34	32	-0.210322	0.968976	-0.152374
84360	29/08/2018--15:57:00	35.31	4	-0.210322	0.98385	-0.122847
84420	29/08/2018--15:58:00	35.24	0	-0.148985	0.998723	-0.0933194
84480	29/08/2018--15:59:00	35.2	0	-0.148985	0.998723	-0.122847
84540	29/08/2018--16:00:00	35.16	0	-0.179654	0.98385	-0.122847
84600	29/08/2018--16:01:00	35.13	1	-0.148985	0.939229	-0.344301
84660	29/08/2018--16:02:00	35.17	0	0.0963613	0.98385	-0.270483
84720	29/08/2018--16:03:00	35.19	0	0.433713	0.939229	-0.0785558
84780	29/08/2018--16:04:00	35.2	0	0.12703	10.136	0.0986073
84840	29/08/2018--16:05:00	35.18	0	-0.0723145	0.98385	-0.226192
84900	29/08/2018--16:06:00	35.18	0	0.280371	0.998723	-0.0195015
84960	29/08/2018--16:07:00	35.2	13	0.234369	0.998723	-0.167137
85020	29/08/2018--16:08:00	35.18	21	0.2037	0.998723	-0.152374
85080	29/08/2018--16:09:00	35.14	0	0.0350247	10.136	-0.0637922
85140	29/08/2018--16:10:00	35.21	4	-0.118317	0.98385	-0.0785558
85200	29/08/2018--16:11:00	35.22	0	-0.179654	0.998723	-0.0785558
85260	29/08/2018--16:12:00	35.16	0	-0.118317	0.98385	-0.181901
85320	29/08/2018--16:13:00	35.12	46	-0.0109778	0.98385	-0.255719
85380	29/08/2018--16:14:00	35.12	0	0.173032	0.998723	0.0838437
85440	29/08/2018--16:15:00	35.17	0	0.0196905	0.98385	-0.270483
85500	29/08/2018--16:16:00	35.21	0	0.0963613	10.136	0.0838437
85560	29/08/2018--16:17:00	35.28	1	0.157698	10.136	0.0395529
85620	29/08/2018--16:18:00	35.31	0	0.0350247	0.998723	-0.211428
85680	29/08/2018--16:19:00	35.27	4	0.142364	10.136	0.0986073
85740	29/08/2018--16:20:00	35.3	0	0.0963613	10.136	0.0838437
85800	29/08/2018--16:21:00	35.3	0	-0.0876486	0.98385	-0.255719
85860	29/08/2018--16:22:00	35.34	0	0.142364	0.998723	0.0690801
85920	29/08/2018--16:23:00	35.36	0	-0.0569803	0.998723	-0.226192
85980	29/08/2018--16:24:00	35.34	1	0.38771	0.954102	0.113371
86040	29/08/2018--16:25:00	35.41	0	0.372376	0.954102	0.128134
86100	29/08/2018--16:26:00	35.48	0	0.111695	10.136	0.113371
86160	29/08/2018--16:27:00	35.45	13	0.234369	0.98385	0.0838437
86220	29/08/2018--16:28:00	35.5	75	0.433713	0.924355	0.0838437
86280	29/08/2018--16:29:00	35.59	35	0.295705	0.954102	0.201952
86340	29/08/2018--16:30:00	35.72	111	0.418379	0.954102	-0.0195015
86400	29/08/2018--16:31:00	35.8	25	0.403045	0.968976	0.187189
86460	29/08/2018--16:32:00	35.75	57	-0.102983	0.954102	-0.314773
86520	29/08/2018--16:33:00	35.55	1	-0.133651	0.954102	-0.329537
86580	29/08/2018--16:34:00	35.4	0	-0.148985	0.954102	-0.329537
86640	29/08/2018--16:35:00	35.27	0	-0.133651	0.939229	-0.344301
86700	29/08/2018--16:36:00	35.18	0	-0.133651	0.939229	-0.359064
86760	29/08/2018--16:37:00	35.1	1	-0.148985	0.954102	-0.344301
86820	29/08/2018--16:38:00	35.03	0	-0.102983	0.939229	-0.359064
86880	29/08/2018--16:39:00	34.99	1	-0.148985	0.954102	-0.329537
86940	29/08/2018--16:40:00	34.93	0	-0.102983	0.968976	-0.285246
87000	29/08/2018--16:41:00	34.91	1	0.00435636	0.954102	-0.314773
87060	29/08/2018--16:42:00	34.86	0	0.00435636	0.998723	-0.240955
87120	29/08/2018--16:43:00	34.84	0	-0.102983	0.939229	-0.314773
87180	29/08/2018--16:44:00	34.81	1	-0.0109778	0.998723	-0.108083
87240	29/08/2018--16:45:00	34.8	69	0.341708	107.309	0.0543165
87300	29/08/2018--16:46:00	34.94	201	0.878404	-0.325028	0.290534
87360	29/08/2018--16:47:00	35.17	0	0.878404	-0.310155	0.27577
87420	29/08/2018--16:48:00	35.35	0	0.893738	-0.310155	0.27577
87480	29/08/2018--16:49:00	35.49	0	0.893738	-0.310155	0.27577
87540	29/08/2018--16:50:00	35.55	0	0.893738	-0.310155	0.246243
87600	29/08/2018--16:51:00	35.66	0	0.893738	-0.295281	0.23148
87660	29/08/2018--16:52:00	35.68	166	0.265037	0.968976	-0.034265
87720	29/08/2018--16:53:00	35.61	953	0.188366	0.879734	0.0100257
87780	29/08/2018--16:54:00	35.82	295	0.403045	0.924355	-0.270483
87840	29/08/2018--16:55:00	36.13	204	0.433713	0.894608	-0.314773
87900	29/08/2018--16:56:00	36.36	154	0.479715	0.909482	-0.211428
87960	29/08/2018--16:57:00	36.5	91	0.464381	0.998723	-0.0637922
88020	29/08/2018--16:58:00	36.59	290	0.633057	0.864861	-0.122847
88080	29/08/2018--16:59:00	36.58	214	0.2037	0.894608	-0.5067
88140	29/08/2018--17:00:00	36.64	228	0.357042	0.909482	-0.167137
88200	29/08/2018--17:01:00	36.68	162	0.326374	0.98385	-0.226192
88260	29/08/2018--17:02:00	36.71	125	0.295705	0.968976	-0.196665
88320	29/08/2018--17:03:00	36.73	180	0.341708	0.924355	-0.30001
88380	29/08/2018--17:04:00	36.79	276	0.510384	0.939229	-0.211428
88440	29/08/2018--17:05:00	36.79	265	0.464381	0.939229	-0.240955
88500	29/08/2018--17:06:00	36.75	144	0.265037	0.98385	0.113371
88560	29/08/2018--17:07:00	36.65	424	0.418379	0.968976	0.0395529
88620	29/08/2018--17:08:00	36.55	259	0.249703	0.98385	-0.00473786
88680	29/08/2018--17:09:00	36.52	99	0.31104	0.98385	-0.00473786
88740	29/08/2018--17:10:00	36.5	159	0.280371	10.136	-0.00473786
88800	29/08/2018--17:11:00	36.45	237	0.188366	0.98385	0.113371
88860	29/08/2018--17:12:00	36.45	249	-0.118317	0.998723	0.0247893
88920	29/08/2018--17:13:00	36.44	3	-0.639678	0.65663	0.0247893
88980	29/08/2018--17:14:00	36.4	221	-0.133651	0.954102	-0.196665
89040	29/08/2018--17:15:00	36.29	77	0.326374	0.82024	0.0247893
89100	29/08/2018--17:16:00	36.11	317	0.49505	0.939229	-0.152374
89160	29/08/2018--17:17:00	36.05	72	0.31104	0.954102	0.172425
89220	29/08/2018--17:18:00	36.08	107	-0.332995	0.939229	-0.0637922
89280	29/08/2018--17:19:00	35.9	2	-0.363664	0.924355	-0.152374
89340	29/08/2018--17:20:00	35.76	0	-0.302327	0.939229	-0.167137
89400	29/08/2018--17:21:00	35.64	120	0.173032	0.939229	0.27577
89460	29/08/2018--17:22:00	35.7	126	0.38771	0.954102	0.113371
89520	29/08/2018--17:23:00	35.78	101	-0.394332	0.82024	0.393879
89580	29/08/2018--17:24:00	35.86	39	0.863069	0.0914329	0.497224
89640	29/08/2018--17:25:00	35.91	0	0.863069	0.046812	0.497224
89700	29/08/2018--17:26:00	35.96	0	0.863069	0.0319384	0.497224
89760	29/08/2018--17:27:00	36	0	0.847735	0.0319384	0.511988
89820	29/08/2018--17:28:00	36.06	0	0.863069	0.0319384	0.497224
89880	29/08/2018--17:29:00	36.09	0	0.863069	0.0319384	0.497224
89940	29/08/2018--17:30:00	36.15	0	0.863069	0.046812	0.511988
90000	29/08/2018--17:31:00	36.16	0	0.847735	0.046812	0.511988
90060	29/08/2018--17:32:00	36.19	0	0.863069	0.046812	0.497224
90120	29/08/2018--17:33:00	36.23	0	0.847735	0.046812	0.497224
90180	29/08/2018--17:34:00	36.27	0	0.863069	0.046812	0.497224
90240	29/08/2018--17:35:00	36.3	0	0.847735	0.046812	0.511988
90300	29/08/2018--17:36:00	36.26	0	0.970409	0.12118	0.246243
90360	29/08/2018--17:37:00	36.18	0	0.970409	0.106306	0.23148
90420	29/08/2018--17:38:00	36.09	0	0.970409	0.106306	0.216716
90480	29/08/2018--17:39:00	36.03	0	0.970409	0.0914329	0.216716
90540	29/08/2018--17:40:00	35.96	0	0.970409	0.0914329	0.216716
90600	29/08/2018--17:41:00	35.94	0	0.970409	0.106306	0.23148
90660	29/08/2018--17:42:00	35.91	0	0.970409	0.106306	0.216716
90720	29/08/2018--17:43:00	35.89	0	0.970409	0.12118	0.23148
90780	29/08/2018--17:44:00	35.88	1	0.970409	0.106306	0.23148
90840	29/08/2018--17:45:00	35.85	0	0.970409	0.106306	0.23148
90900	29/08/2018--17:46:00	35.85	0	0.985743	0.106306	0.216716
90960	29/08/2018--17:47:00	35.84	0	0.985743	0.12118	0.216716
91020	29/08/2018--17:48:00	35.8	0	0.970409	0.106306	0.216716
91080	29/08/2018--17:49:00	35.78	0	0.970409	0.106306	0.216716
91140	29/08/2018--17:50:00	35.8	0	0.970409	0.106306	0.201952
91200	29/08/2018--17:51:00	35.79	0	0.970409	0.12118	0.216716
91260	29/08/2018--17:52:00	35.78	0	0.985743	0.106306	0.216716
91320	29/08/2018--17:53:00	35.77	0	0.970409	0.106306	0.216716
91380	29/08/2018--17:54:00	35.75	0	0.985743	0.106306	0.201952
91440	29/08/2018--17:55:00	35.77	0	0.985743	0.12118	0.216716
91500	29/08/2018--17:56:00	35.78	0	0.985743	0.0914329	0.157662
91560	29/08/2018--17:57:00	35.77	198	0.234369	0.954102	-0.00473786
91620	29/08/2018--17:58:00	35.81	349	0.38771	0.939229	0.0986073
91680	29/08/2018--17:59:00	35.93	125	0.234369	10.136	0.0690801
91740	29/08/2018--18:00:00	35.93	127	0.587055	0.849987	-0.167137
91800	29/08/2018--18:01:00	35.93	0	0.57172	0.849987	-0.167137
91860	29/08/2018--18:02:00	35.93	1	0.510384	0.745872	-0.536227
91920	29/08/2018--18:03:00	35.92	0	0.694394	0.686377	-0.270483
91980	29/08/2018--18:04:00	35.87	1	0.771064	0.65663	-0.314773
92040	29/08/2018--18:05:00	35.8	3	0.786399	0.65663	-0.211428
92100	29/08/2018--18:06:00	35.74	0	0.786399	0.65663	-0.211428
92160	29/08/2018--18:07:00	35.7	0	0.786399	0.65663	-0.211428
92220	29/08/2018--18:08:00	35.66	0	0.801733	0.65663	-0.211428
92280	29/08/2018--18:09:00	35.64	0	0.75573	0.701251	-0.211428
92340	29/08/2018--18:10:00	35.63	0	0.75573	0.686377	-0.211428
92400	29/08/2018--18:11:00	35.6	0	0.832401	0.626883	-0.13761
92460	29/08/2018--18:12:00	35.58	1	0.67906	0.701251	-0.388591
92520	29/08/2018--18:13:00	35.59	1	0.663725	0.790493	0.0247893
92580	29/08/2018--18:14:00	35.62	8	0.694394	0.716125	0.261007
92640	29/08/2018--18:15:00	35.59	14	0.67906	0.65663	0.408643
92700	29/08/2018--18:16:00	35.56	35	0.372376	0.968976	0.0395529
92760	29/08/2018--18:17:00	35.63	345	0.464381	0.924355	0.0690801
92820	29/08/2018--18:18:00	35.71	270	0.2037	0.849987	0.0986073
92880	29/08/2018--18:19:00	35.77	601	0.265037	0.82024	0.113371
92940	29/08/2018--18:20:00	35.84	698	0.0350247	10.136	-0.122847
93000	29/08/2018--18:21:00	35.83	10	-0.179654	0.968976	-0.0637922
93060	29/08/2018--18:22:00	35.74	1	-0.0109778	0.894608	-0.5067
93120	29/08/2018--18:23:00	35.65	0	0.0503588	0.864861	-0.550991
93180	29/08/2018--18:24:00	35.58	0	0.0350247	0.849987	-0.565754
93240	29/08/2018--18:25:00	35.47	1	0.0350247	0.849987	-0.580518
93300	29/08/2018--18:26:00	35.44	0	0.0810272	0.864861	-0.550991
93360	29/08/2018--18:27:00	35.39	0	0.188366	0.82024	-0.580518
93420	29/08/2018--18:28:00	35.32	0	0.111695	0.849987	-0.565754
93480	29/08/2018--18:29:00	35.31	0	0.12703	0.864861	-0.536227
93540	29/08/2018--18:30:00	35.28	8	0.173032	0.894608	-0.477173
93600	29/08/2018--18:31:00	35.23	0	0.188366	0.894608	-0.477173
93660	29/08/2018--18:32:00	35.21	0	0.2037	0.894608	-0.477173
93720	29/08/2018--18:33:00	35.18	0	0.12703	0.894608	-0.477173
93780	29/08/2018--18:34:00	35.13	0	0.2037	0.894608	-0.462409
93840	29/08/2018--18:35:00	35.1	0	0.341708	0.924355	-0.329537
93900	29/08/2018--18:36:00	35.15	0	0.341708	0.909482	-0.344301
93960	29/08/2018--18:37:00	35.18	0	0.341708	0.909482	-0.359064
94020	29/08/2018--18:38:00	35.19	0	0.357042	0.909482	-0.359064
94080	29/08/2018--18:39:00	35.18	0	0.341708	0.909482	-0.359064
94140	29/08/2018--18:40:00	35.18	0	0.38771	0.864861	-0.447646
94200	29/08/2018--18:41:00	35.19	0	-0.256324	0.968976	-0.0195015
94260	29/08/2018--18:42:00	35.16	5	0.00435636	0.968976	0.172425
94320	29/08/2018--18:43:00	35.29	21	0.326374	0.954102	0.201952
94380	29/08/2018--18:44:00	35.54	12	0.31104	0.968976	0.0986073
94440	29/08/2018--18:45:00	35.58	21	0.326374	0.909482	0.128134
94500	29/08/2018--18:46:00	35.64	776	0.234369	119.208	0.0986073
94560	29/08/2018--18:47:00	35.74	395	0.357042	0.954102	-0.00473786
94620	29/08/2018--18:48:00	35.76	353	0.341708	0.98385	-0.034265
94680	29/08/2018--18:49:00	35.67	76	-0.302327	0.954102	-0.255719
94740	29/08/2018--18:50:00	35.45	95	-0.0109778	0.968976	0.290534
94800	29/08/2018--18:51:00	35.41	327	0.111695	0.968976	-0.0490286
94860	29/08/2018--18:52:00	35.51	92	0.111695	0.849987	-0.0490286
94920	29/08/2018--18:53:00	35.63	217	0.372376	0.924355	0.157662
94980	29/08/2018--18:54:00	35.73	478	-10.077	-0.235787	-0.359064
95040	29/08/2018--18:55:00	35.67	359	-0.685681	0.701251	-0.13761
95100	29/08/2018--18:56:00	35.6	61	-0.655013	0.686377	-0.329537
95160	29/08/2018--18:57:00	35.54	170	0.326374	0.909482	-0.0195015
95220	29/08/2018--18:58:00	35.63	220	0.219035	0.924355	0.172425
95280	29/08/2018--18:59:00	35.73	112	-0.271659	0.954102	-0.167137
95340	29/08/2018--19:00:00	35.73	4	0.00435636	10.136	-0.13761
95400	29/08/2018--19:01:00	35.75	148	0.295705	0.998723	0.0690801
95460	29/08/2018--19:02:00	35.75	152	-0.0416461	0.939229	0.27577
95520	29/08/2018--19:03:00	35.71	259	0.403045	0.939229	-0.122847
95580	29/08/2018--19:04:00	35.69	368	0.12703	102.847	-0.211428
95640	29/08/2018--19:05:00	35.66	352	0.265037	102.847	-0.108083
95700	29/08/2018--19:06:00	35.73	183	0.0810272	102.847	-0.13761
95760	29/08/2018--19:07:00	35.7	4	0.157698	10.136	-0.0637922
95820	29/08/2018--19:08:00	35.67	0	-0.179654	10.136	-0.13761
95880	29/08/2018--19:09:00	35.63	15	0.341708	108.796	0.0690801
95940	29/08/2018--19:10:00	35.62	44	-0.210322	0.98385	-0.0490286
96000	29/08/2018--19:11:00	35.61	30	-0.639678	0.65663	-0.329537
96060	29/08/2018--19:12:00	35.57	15	0.065693	10.136	0.113371
96120	29/08/2018--19:13:00	35.56	6	-0.0416461	102.847	-0.122847
96180	29/08/2018--19:14:00	35.56	52	0.00435636	10.136	0.0838437
96240	29/08/2018--19:15:00	35.56	27	0.295705	0.968976	0.0100257
96300	29/08/2018--19:16:00	35.61	469	0.38771	0.98385	0.113371
96360	29/08/2018--19:17:00	35.71	290	0.372376	0.968976	0.113371
96420	29/08/2018--19:18:00	35.81	277	-0.118317	0.775619	-0.122847
96480	29/08/2018--19:19:00	35.84	112	0.49505	0.924355	0.0690801
96540	29/08/2018--19:20:00	35.73	61	0.173032	0.909482	-0.654336
96600	29/08/2018--19:21:00	35.66	195	0.341708	0.939229	-0.491936
96660	29/08/2018--19:22:00	35.61	114	0.372376	0.879734	-0.432882
96720	29/08/2018--19:23:00	35.53	39	0.326374	0.835113	-0.521464
96780	29/08/2018--19:24:00	35.54	98	0.403045	0.924355	-0.0637922
96840	29/08/2018--19:25:00	35.47	354	0.31104	107.309	0.0395529
96900	29/08/2018--19:26:00	35.55	275	0.479715	0.98385	0.172425
96960	29/08/2018--19:27:00	35.64	180	0.265037	0.968976	0.0838437
97020	29/08/2018--19:28:00	35.72	150	0.111695	0.968976	0.27577
97080	29/08/2018--19:29:00	35.8	67	0.372376	0.939229	0.157662
97140	29/08/2018--19:30:00	35.88	198	0.341708	0.954102	0.0690801
97200	29/08/2018--19:31:00	35.94	147	0.372376	0.954102	0.0838437
97260	29/08/2018--19:32:00	36	256	0.541052	0.909482	-0.00473786
97320	29/08/2018--19:33:00	36.04	34	0.403045	0.939229	0.128134
97380	29/08/2018--19:34:00	36.11	102	0.341708	0.968976	0.113371
97440	29/08/2018--19:35:00	36.16	30	0.295705	0.968976	0.0986073
97500	29/08/2018--19:36:00	36.18	5	0.234369	0.998723	-0.00473786
97560	29/08/2018--19:37:00	36.18	15	0.2037	0.998723	0.157662
97620	29/08/2018--19:38:00	36.23	13	0.357042	0.954102	0.142898
97680	29/08/2018--19:39:00	36.3	325	0.38771	0.954102	-0.00473786
97740	29/08/2018--19:40:00	36.34	282	0.341708	0.924355	0.157662
97800	29/08/2018--19:41:00	36.33	29	0.403045	0.954102	-0.0490286
97860	29/08/2018--19:42:00	36.31	270	0.49505	0.924355	-0.122847
97920	29/08/2018--19:43:00	36.2	178	0.479715	0.894608	-0.373828
97980	29/08/2018--19:44:00	36.03	119	0.479715	0.924355	-0.211428
98040	29/08/2018--19:45:00	35.93	270	0.449047	0.939229	0.0690801
98100	29/08/2018--19:46:00	35.96	31	0.219035	0.98385	-0.167137
98160	29/08/2018--19:47:00	36.01	309	0.587055	0.82024	-0.0933194
98220	29/08/2018--19:48:00	35.92	105	0.433713	0.909482	-0.462409
98280	29/08/2018--19:49:00	35.82	75	0.188366	0.879734	-0.432882
98340	29/08/2018--19:50:00	35.77	36	0.234369	0.879734	-0.521464
98400	29/08/2018--19:51:00	35.77	115	0.326374	0.924355	-0.373828
98460	29/08/2018--19:52:00	35.74	65	0.357042	0.939229	-0.211428
98520	29/08/2018--19:53:00	35.74	128	0.38771	0.924355	-0.240955
98580	29/08/2018--19:54:00	35.71	526	-0.0723145	0.939229	-0.0195015
98640	29/08/2018--19:55:00	35.78	190	-0.0569803	104.334	-0.285246
98700	29/08/2018--19:56:00	35.76	87	0.280371	0.98385	0.187189
98760	29/08/2018--19:57:00	35.75	80	0.49505	0.939229	-0.0785558
98820	29/08/2018--19:58:00	35.75	64	0.449047	0.939229	-0.0490286
98880	29/08/2018--19:59:00	35.74	22	0.403045	0.909482	-0.152374
98940	29/08/2018--20:00:00	35.73	12	0.403045	0.98385	-0.0490286
99000	29/08/2018--20:01:00	35.77	7	0.510384	0.894608	0.0395529
99060	29/08/2018--20:02:00	35.8	58	0.449047	0.924355	-0.0195015
99120	29/08/2018--20:03:00	35.85	68	0.372376	0.954102	0.0690801
99180	29/08/2018--20:04:00	35.86	18	0.280371	0.998723	-0.122847
99240	29/08/2018--20:05:00	35.81	13	0.556386	0.894608	-0.0637922
99300	29/08/2018--20:06:00	35.76	30	0.464381	0.924355	-0.108083
99360	29/08/2018--20:07:00	35.74	130	0.556386	102.847	0.0100257
99420	29/08/2018--20:08:00	35.68	170	0.403045	0.879734	0.0247893
99480	29/08/2018--20:09:00	35.66	38	0.433713	0.894608	0.0690801
99540	29/08/2018--20:10:00	35.69	154	-0.164319	0.998723	0.0247893
99600	29/08/2018--20:11:00	35.74	111	0.326374	0.909482	0.320061
99660	29/08/2018--20:12:00	35.85	39	0.433713	0.939229	0.0690801
99720	29/08/2018--20:13:00	35.92	73	0.38771	0.968976	0.0247893
99780	29/08/2018--20:14:00	35.89	63	-0.148985	0.805366	0.393879
99840	29/08/2018--20:15:00	35.84	240	0.234369	0.968976	0.290534
99900	29/08/2018--20:16:00	35.79	137	-0.210322	0.909482	-0.403355
99960	29/08/2018--20:17:00	35.61	56	0.510384	111.771	0.172425
100020	29/08/2018--20:18:00	35.56	86	0.403045	0.954102	0.0838437
100080	29/08/2018--20:19:00	35.61	122	0.280371	0.968976	0.128134
100140	29/08/2018--20:20:00	35.65	121	0.403045	0.924355	-0.00473786
100200	29/08/2018--20:21:00	35.72	223	0.0810272	0.998723	0.0690801
100260	29/08/2018--20:22:00	35.76	199	0.403045	117.721	0.142898
100320	29/08/2018--20:23:00	35.78	66	0.449047	0.924355	0.0690801
100380	29/08/2018--20:24:00	35.82	0	0.341708	0.968976	0.0838437
100440	29/08/2018--20:25:00	35.83	60	0.49505	0.894608	-0.0195015
100500	29/08/2018--20:26:00	35.74	51	0.418379	0.894608	-0.270483
100560	29/08/2018--20:27:00	35.66	29	0.357042	0.939229	-0.108083
100620	29/08/2018--20:28:00	35.63	59	0.357042	0.954102	-0.108083
100680	29/08/2018--20:29:00	35.59	104	0.219035	0.98385	-0.034265
100740	29/08/2018--20:30:00	35.54	306	0.219035	10.136	-0.0490286
100800	29/08/2018--20:31:00	35.52	330	-0.0723145	102.847	-0.0490286
100860	29/08/2018--20:32:00	35.43	315	0.219035	102.847	-0.181901
100920	29/08/2018--20:33:00	35.32	53	-0.440334	0.864861	-0.181901
100980	29/08/2018--20:34:00	35.09	0	-0.471003	0.879734	-0.196665
101040	29/08/2018--20:35:00	34.89	2	-0.471003	0.879734	-0.152374
101100	29/08/2018--20:36:00	34.75	0	-0.409666	0.909482	-0.226192
101160	29/08/2018--20:37:00	34.63	0	-0.425	0.879734	-0.152374
101220	29/08/2018--20:38:00	34.61	219	0.157698	0.98385	-0.00473786
101280	29/08/2018--20:39:00	34.71	341	0.403045	0.954102	0.0247893
101340	29/08/2018--20:40:00	34.77	52	0.295705	0.909482	-0.388591
101400	29/08/2018--20:41:00	34.71	7	0.341708	0.924355	-0.329537
101460	29/08/2018--20:42:00	34.61	0	0.295705	0.894608	-0.418119
101520	29/08/2018--20:43:00	34.55	0	0.341708	0.879734	-0.418119
101580	29/08/2018--20:44:00	34.51	1	0.249703	0.864861	-0.5067
101640	29/08/2018--20:45:00	34.46	0	0.2037	0.864861	-0.521464
101700	29/08/2018--20:46:00	34.37	0	0.234369	0.879734	-0.477173
101760	29/08/2018--20:47:00	34.34	3	0.265037	0.968976	0.23148
101820	29/08/2018--20:48:00	34.31	37	0.0810272	0.968976	0.305298
101880	29/08/2018--20:49:00	34.26	2	0.0963613	0.968976	0.261007
101940	29/08/2018--20:50:00	34.26	11	0.188366	0.954102	0.290534
102000	29/08/2018--20:51:00	34.26	3	0.0350247	0.98385	0.27577
102060	29/08/2018--20:52:00	34.21	0	0.142364	0.954102	0.305298
102120	29/08/2018--20:53:00	34.22	0	0.0196905	0.98385	0.305298
102180	29/08/2018--20:54:00	34.16	0	0.249703	0.98385	0.142898
102240	29/08/2018--20:55:00	34.13	0	0.0963613	0.98385	0.157662
102300	29/08/2018--20:56:00	34.09	1	0.00435636	0.998723	0.216716
102360	29/08/2018--20:57:00	34.06	1	0.12703	10.136	0.128134
102420	29/08/2018--20:58:00	34.02	0	0.0810272	0.968976	0.320061
102480	29/08/2018--20:59:00	34.04	1	0.111695	0.954102	0.320061
102540	29/08/2018--21:00:00	34.16	9	0.2037	0.968976	-0.255719
102600	29/08/2018--21:01:00	34.23	42	0.31104	0.894608	-0.418119
102660	29/08/2018--21:02:00	34.21	1	0.357042	0.864861	-0.432882
102720	29/08/2018--21:03:00	34.16	3	0.326374	0.879734	-0.418119
102780	29/08/2018--21:04:00	34.16	10	-0.194988	0.968976	-0.270483
102840	29/08/2018--21:05:00	34.13	92	0.403045	0.939229	-0.0933194
102900	29/08/2018--21:06:00	34.19	130	0.265037	0.998723	-0.00473786
102960	29/08/2018--21:07:00	34.27	17	0.0350247	0.998723	-0.152374
103020	29/08/2018--21:08:00	34.27	0	-0.133651	0.998723	-0.0785558
103080	29/08/2018--21:09:00	34.25	1	-0.348329	0.924355	-0.13761
103140	29/08/2018--21:10:00	34.2	0	-0.332995	0.939229	-0.034265
103200	29/08/2018--21:11:00	34.16	68	0.357042	0.954102	0.0690801
103260	29/08/2018--21:12:00	34.31	565	0.234369	0.879734	0.0690801
103320	29/08/2018--21:13:00	34.36	568	-0.317661	0.954102	-0.034265
103380	29/08/2018--21:14:00	34.43	13	0.295705	0.909482	0.364352
103440	29/08/2018--21:15:00	34.39	2	0.234369	0.924355	0.379116
103500	29/08/2018--21:16:00	34.34	0	0.111695	0.968976	0.305298
103560	29/08/2018--21:17:00	34.25	244	-0.777686	-0.116798	-0.580518
103620	29/08/2018--21:18:00	34.31	416	-0.210322	0.954102	-0.580518
103680	29/08/2018--21:19:00	34.18	250	-0.164319	0.939229	0.349588
103740	29/08/2018--21:20:00	34.07	202	0.433713	0.894608	0.113371
103800	29/08/2018--21:21:00	33.96	188	-0.547673	0.835113	-0.0490286
103860	29/08/2018--21:22:00	33.93	309	-0.0876486	10.136	0.0543165
103920	29/08/2018--21:23:00	33.92	22	-0.332995	0.864861	0.0247893
103980	29/08/2018--21:24:00	33.87	55	-0.133651	0.98385	0.0838437
104040	29/08/2018--21:25:00	33.84	42	-0.486337	0.82024	0.201952
104100	29/08/2018--21:26:00	33.82	58	-0.0109778	0.98385	0.0690801
104160	29/08/2018--21:27:00	33.82	27	-0.0109778	0.98385	-0.108083
104220	29/08/2018--21:28:00	33.86	34	0.00435636	10.136	-0.108083
104280	29/08/2018--21:29:00	33.86	27	-0.256324	0.968976	0.0543165
104340	29/08/2018--21:30:00	33.84	25	0.31104	0.968976	-0.108083
104400	29/08/2018--21:31:00	33.83	121	0.449047	0.924355	-0.13761
104460	29/08/2018--21:32:00	33.88	445	0.449047	0.939229	0.0247893
104520	29/08/2018--21:33:00	33.93	88	0.265037	0.924355	0.0100257
104580	29/08/2018--21:34:00	33.96	30	0.479715	0.909482	0.0838437
104640	29/08/2018--21:35:00	33.92	0	0.479715	0.909482	0.0986073
104700	29/08/2018--21:36:00	33.93	129	0.341708	0.98385	0.0543165
104760	29/08/2018--21:37:00	34.09	32	0.38771	110.284	0.0247893
104820	29/08/2018--21:38:00	34.24	13	0.280371	0.954102	0.23148
104880	29/08/2018--21:39:00	34.29	7	0.464381	0.909482	0.157662
104940	29/08/2018--21:40:00	34.29	43	0.449047	0.909482	0.0100257
105000	29/08/2018--21:41:00	34.31	103	0.541052	0.82024	0.305298
105060	29/08/2018--21:42:00	34.33	118	0.2037	0.909482	0.393879
105120	29/08/2018--21:43:00	34.31	1	0.142364	0.954102	0.320061
105180	29/08/2018--21:44:00	34.24	5	0.0503588	0.954102	0.305298
105240	29/08/2018--21:45:00	34.2	14	0.188366	0.968976	0.246243
105300	29/08/2018--21:46:00	34.16	0	0.157698	0.998723	0.201952
105360	29/08/2018--21:47:00	34.12	10	0.12703	0.968976	0.290534
105420	29/08/2018--21:48:00	34.1	1	0.157698	0.98385	0.261007
105480	29/08/2018--21:49:00	34.09	2	0.464381	0.894608	0.187189
105540	29/08/2018--21:50:00	34.08	18	0.49505	0.924355	0.0100257
105600	29/08/2018--21:51:00	34.15	56	0.602389	0.849987	0.0247893
105660	29/08/2018--21:52:00	34.13	3	0.556386	0.879734	-0.0785558
105720	29/08/2018--21:53:00	34.11	6	0.648391	0.775619	-0.255719
105780	29/08/2018--21:54:00	34.11	26	0.663725	0.790493	-0.122847
105840	29/08/2018--21:55:00	34.11	29	0.617723	0.775619	-0.344301
105900	29/08/2018--21:56:00	34.11	31	0.663725	0.790493	-0.122847
105960	29/08/2018--21:57:00	34.13	8	0.663725	0.745872	-0.285246
106020	29/08/2018--21:58:00	34.14	158	0.326374	0.954102	-0.226192
106080	29/08/2018--21:59:00	34.16	0	0.38771	0.939229	-0.167137
106140	29/08/2018--22:00:00	34.13	2	0.31104	0.909482	-0.344301
106200	29/08/2018--22:01:00	34.11	15	0.326374	0.909482	-0.388591
106260	29/08/2018--22:02:00	34.07	2	0.234369	0.894608	-0.462409
106320	29/08/2018--22:03:00	34.08	0	0.31104	0.864861	-0.477173
106380	29/08/2018--22:04:00	34.17	161	0.725062	0.730998	0.0986073
106440	29/08/2018--22:05:00	34.18	0	0.725062	0.745872	0.0838437
106500	29/08/2018--22:06:00	34.19	1	0.663725	0.805366	0.0247893
106560	29/08/2018--22:07:00	34.18	37	0.38771	0.879734	-0.432882
106620	29/08/2018--22:08:00	34.16	0	0.326374	0.864861	-0.462409
106680	29/08/2018--22:09:00	34.1	0	0.234369	0.879734	-0.491936
106740	29/08/2018--22:10:00	34.05	4	0.326374	0.864861	-0.477173
106800	29/08/2018--22:11:00	34.07	164	0.31104	104.334	0.0690801
106860	29/08/2018--22:12:00	34.15	403	0.663725	0.924355	-0.0785558
106920	29/08/2018--22:13:00	34.19	168	0.265037	10.136	0.0838437
106980	29/08/2018--22:14:00	34.23	202	-0.915693	0.329411	-0.0933194
107040	29/08/2018--22:15:00	34.19	213	0.142364	10.136	0.0247893
107100	29/08/2018--22:16:00	34.19	11	0.0810272	0.998723	-0.0490286
107160	29/08/2018--22:17:00	34.2	28	-0.471003	0.924355	-0.211428
107220	29/08/2018--22:18:00	34.19	20	-0.102983	10.136	0.0247893
107280	29/08/2018--22:19:00	34.17	18	-0.0109778	0.98385	0.0543165
107340	29/08/2018--22:20:00	34.17	2	0.111695	0.998723	0.0100257
107400	29/08/2018--22:21:00	34.16	5	0.142364	0.98385	0.157662
107460	29/08/2018--22:22:00	34.18	6	0.065693	10.136	-0.0637922
107520	29/08/2018--22:23:00	34.2	26	0.173032	10.136	-0.0933194
107580	29/08/2018--22:24:00	34.21	52	0.357042	0.968976	0.0690801
107640	29/08/2018--22:25:00	34.28	63	-0.915693	0.4484	-0.122847
107700	29/08/2018--22:26:00	34.29	95	0.142364	0.98385	0.113371
107760	29/08/2018--22:27:00	34.32	59	0.357042	0.939229	0.0690801
107820	29/08/2018--22:28:00	34.34	86	-0.97703	0.136054	0.0986073
107880	29/08/2018--22:29:00	34.32	73	-0.808354	0.388905	-0.344301
107940	29/08/2018--22:30:00	34.3	78	0.326374	0.954102	0.142898
108000	29/08/2018--22:31:00	34.37	26	0.234369	0.968976	0.0100257
108060	29/08/2018--22:32:00	34.38	14	0.357042	0.954102	0.0543165
108120	29/08/2018--22:33:00	34.38	89	0.38771	0.954102	0.142898
108180	29/08/2018--22:34:00	34.4	4	-0.317661	0.954102	-0.0490286
108240	29/08/2018--22:35:00	34.5	136	0.38771	0.909482	0.261007
108300	29/08/2018--22:36:00	34.54	0	0.479715	0.879734	0.246243
108360	29/08/2018--22:37:00	34.58	0	0.49505	0.879734	0.246243
108420	29/08/2018--22:38:00	34.6	113	0.2037	0.954102	0.261007
108480	29/08/2018--22:39:00	34.63	83	0.295705	113.259	0.142898
108540	29/08/2018--22:40:00	34.59	30	0.449047	0.790493	-0.491936
108600	29/08/2018--22:41:00	34.52	7	0.403045	0.835113	-0.477173
108660	29/08/2018--22:42:00	34.41	3	0.418379	0.745872	-0.595282
108720	29/08/2018--22:43:00	34.33	1	0.326374	0.909482	-0.359064
108780	29/08/2018--22:44:00	34.18	1	0.479715	0.894608	0.172425
108840	29/08/2018--22:45:00	34.07	0	0.49505	0.879734	0.128134
108900	29/08/2018--22:46:00	33.98	2	0.49505	0.894608	0.113371
108960	29/08/2018--22:47:00	33.93	1	0.510384	0.879734	0.128134
109020	29/08/2018--22:48:00	33.87	3	0.525718	0.864861	0.172425
109080	29/08/2018--22:49:00	33.81	2	0.525718	0.879734	0.172425
109140	29/08/2018--22:50:00	33.79	0	0.541052	0.730998	0.467697
109200	29/08/2018--22:51:00	33.71	1	0.541052	0.835113	0.27577
109260	29/08/2018--22:52:00	33.66	1	0.786399	0.701251	0.0543165
109320	29/08/2018--22:53:00	33.78	4	0.49505	0.864861	0.142898
109380	29/08/2018--22:54:00	33.88	0	-0.225656	0.98385	-0.034265
109440	29/08/2018--22:55:00	33.91	259	0.403045	107.309	-0.196665
109500	29/08/2018--22:56:00	33.96	240	0.188366	107.309	0.0986073
109560	29/08/2018--22:57:00	33.99	140	0.234369	0.998723	0.142898
109620	29/08/2018--22:58:00	33.99	53	-0.900359	0.4484	-0.152374
109680	29/08/2018--22:59:00	33.87	19	0.295705	0.98385	0.0395529
109740	29/08/2018--23:00:00	33.88	34	0.38771	0.954102	0.0838437
109800	29/08/2018--23:01:00	33.96	223	0.31104	105.822	-0.0195015
109860	29/08/2018--23:02:00	34.02	112	0.372376	0.939229	0.113371
109920	29/08/2018--23:03:00	34.04	42	0.418379	0.939229	-0.034265
109980	29/08/2018--23:04:00	34.02	425	0.295705	0.98385	0.0247893
110040	29/08/2018--23:05:00	34.07	272	0.111695	10.136	-0.0195015
110100	29/08/2018--23:06:00	34.14	164	0.326374	0.909482	-0.181901
110160	29/08/2018--23:07:00	34.11	164	-0.194988	0.98385	0.0986073
110220	29/08/2018--23:08:00	34.09	22	-0.777686	0.552515	-0.30001
110280	29/08/2018--23:09:00	34.07	119	-0.302327	0.939229	0.172425
110340	29/08/2018--23:10:00	34.07	116	-0.455669	114.746	-0.226192
110400	29/08/2018--23:11:00	34.04	83	0.280371	0.939229	0.0247893
110460	29/08/2018--23:12:00	33.86	49	0.341708	0.924355	0.0838437
110520	29/08/2018--23:13:00	34.23	36	-0.440334	0.849987	0.290534
110580	29/08/2018--23:14:00	34.49	39	-0.409666	0.939229	0.0100257
110640	29/08/2018--23:15:00	34.53	87	0.157698	10.136	-0.196665
110700	29/08/2018--23:16:00	34.33	66	-0.578342	0.805366	0.187189
110760	29/08/2018--23:17:00	34.22	119	0.142364	0.98385	0.172425
110820	29/08/2018--23:18:00	34.02	115	0.111695	0.998723	0.0100257
110880	29/08/2018--23:19:00	33.79	89	-0.0109778	102.847	0.0247893
110940	29/08/2018--23:20:00	33.8	3	0.188366	10.136	-0.0785558
111000	29/08/2018--23:21:00	33.81	95	-0.394332	0.730998	0.0247893
111060	29/08/2018--23:22:00	33.72	312	-0.0723145	0.98385	0.261007
111120	29/08/2018--23:23:00	33.7	0	0.065693	10.136	0.128134
111180	29/08/2018--23:24:00	33.68	0	0.111695	0.998723	0.128134
111240	29/08/2018--23:25:00	33.65	0	0.111695	10.136	0.128134
111300	29/08/2018--23:26:00	33.62	76	-0.471003	0.864861	-0.122847
111360	29/08/2018--23:27:00	33.65	0	-0.486337	0.864861	-0.0933194
111420	29/08/2018--23:28:00	33.53	0	-0.471003	0.864861	-0.122847
111480	29/08/2018--23:29:00	33.4	0	-0.501671	0.864861	-0.122847
111540	29/08/2018--23:30:00	33.33	0	-0.532339	0.835113	-0.0637922
111600	29/08/2018--23:31:00	33.25	0	-0.517005	0.849987	-0.0933194
111660	29/08/2018--23:32:00	33.21	0	-0.532339	0.835113	-0.0637922
111720	29/08/2018--23:33:00	33.18	0	-0.501671	0.864861	-0.122847
111780	29/08/2018--23:34:00	33.14	0	-0.517005	0.849987	-0.0785558
111840	29/08/2018--23:35:00	33.13	0	-0.517005	0.849987	-0.0637922
111900	29/08/2018--23:36:00	33.11	0	-0.532339	0.849987	-0.0490286
111960	29/08/2018--23:37:00	33.08	0	-0.532339	0.849987	-0.034265
112020	29/08/2018--23:38:00	33.04	0	-0.517005	0.849987	-0.00473786
112080	29/08/2018--23:39:00	32.99	0	-0.501671	0.835113	-0.034265
112140	29/08/2018--23:40:00	32.96	0	-0.532339	0.849987	-0.0195015
112200	29/08/2018--23:41:00	32.97	0	-0.517005	0.849987	-0.0490286
112260	29/08/2018--23:42:00	32.94	0	-0.517005	0.849987	-0.0195015
112320	29/08/2018--23:43:00	32.91	0	-0.517005	0.849987	-0.0195015
112380	29/08/2018--23:44:00	32.86	28	-0.378998	0.909482	0.187189
112440	29/08/2018--23:45:00	32.93	91	-0.471003	0.849987	0.157662
112500	29/08/2018--23:46:00	32.92	170	0.173032	0.998723	0.0690801
112560	29/08/2018--23:47:00	33.02	350	-0.210322	0.98385	0.113371
112620	29/08/2018--23:48:00	33.07	189	0.970409	0.314537	0.0690801
112680	29/08/2018--23:49:00	33.17	0	0.970409	0.314537	0.0395529
112740	29/08/2018--23:50:00	33.29	0	0.970409	0.314537	0.0247893
112800	29/08/2018--23:51:00	33.41	1	0.955074	0.314537	0.0838437
112860	29/08/2018--23:52:00	33.5	0	0.985743	0.314537	0.0395529
112920	29/08/2018--23:53:00	33.6	4	0.985743	0.136054	0.0247893
112980	29/08/2018--23:54:00	33.68	45	0.863069	0.552515	0.261007
113040	29/08/2018--23:55:00	33.7	21	0.909072	0.210422	0.393879
113100	29/08/2018--23:56:00	33.76	0	0.924406	0.180675	0.349588
113160	29/08/2018--23:57:00	33.84	8	0.955074	0.0765592	0.261007
113220	29/08/2018--23:58:00	33.95	20	0.955074	0.180675	0.305298
113280	29/08/2018--23:59:00	33.95	0	0.985743	0.00219118	0.142898
113340	30/08/2018--00:00:00	34.02	0	0.985743	0.0170648	0.157662
113400	30/08/2018--00:01:00	34.03	0	0.985743	0.0170648	0.142898
113460	30/08/2018--00:02:00	34.07	0	0.985743	0.0170648	0.142898
113520	30/08/2018--00:03:00	34.11	0	100.108	0.0170648	0.128134
113580	30/08/2018--00:04:00	34.12	0	0.985743	0.0170648	0.128134
113640	30/08/2018--00:05:00	34.16	0	100.108	0.0170648	0.142898
113700	30/08/2018--00:06:00	34.18	0	0.985743	0.00219118	0.128134
113760	30/08/2018--00:07:00	34.21	0	0.985743	0.0170648	0.142898
113820	30/08/2018--00:08:00	34.26	0	0.985743	0.0170648	0.128134
113880	30/08/2018--00:09:00	34.28	11	0.93974	0.150927	0.334825
113940	30/08/2018--00:10:00	34.29	1	0.955074	0.165801	0.261007
114000	30/08/2018--00:11:00	34.36	0	0.955074	0.165801	0.27577
114060	30/08/2018--00:12:00	34.36	0	0.955074	0.165801	0.261007
114120	30/08/2018--00:13:00	34.39	0	0.955074	0.165801	0.290534
114180	30/08/2018--00:14:00	34.43	0	0.955074	0.165801	0.290534
114240	30/08/2018--00:15:00	34.45	0	0.955074	0.165801	0.290534
114300	30/08/2018--00:16:00	34.47	0	0.955074	0.165801	0.27577
114360	30/08/2018--00:17:00	34.51	0	0.955074	0.165801	0.27577
114420	30/08/2018--00:18:00	34.53	0	100.108	0.0616856	0.128134
114480	30/08/2018--00:19:00	34.56	0	100.108	0.0616856	0.128134
114540	30/08/2018--00:20:00	34.59	0	100.108	0.0616856	0.128134
114600	30/08/2018--00:21:00	34.63	0	100.108	0.0616856	0.128134
114660	30/08/2018--00:22:00	34.68	1	100.108	0.0616856	0.142898
114720	30/08/2018--00:23:00	34.71	0	100.108	0.0616856	0.142898
114780	30/08/2018--00:24:00	34.75	0	0.985743	0.0616856	0.142898
114840	30/08/2018--00:25:00	34.76	0	0.985743	0.0616856	0.142898
114900	30/08/2018--00:26:00	34.8	0	0.985743	0.0616856	0.142898
114960	30/08/2018--00:27:00	34.82	0	0.985743	0.0616856	0.187189
115020	30/08/2018--00:28:00	34.84	0	0.985743	0.046812	0.187189
115080	30/08/2018--00:29:00	34.87	0	0.985743	0.0616856	0.187189
115140	30/08/2018--00:30:00	34.92	0	0.985743	0.0616856	0.172425
115200	30/08/2018--00:31:00	34.93	0	0.985743	0.0616856	0.187189
115260	30/08/2018--00:32:00	34.95	0	0.985743	0.0616856	0.172425
115320	30/08/2018--00:33:00	35	0	0.985743	0.0616856	0.172425
115380	30/08/2018--00:34:00	35.04	0	0.985743	0.0616856	0.172425
115440	30/08/2018--00:35:00	35.07	0	0.985743	0.0616856	0.172425
115500	30/08/2018--00:36:00	35.1	0	0.985743	0.0616856	0.172425
115560	30/08/2018--00:37:00	35.13	0	0.985743	0.0616856	0.172425
115620	30/08/2018--00:38:00	35.15	0	0.985743	0.0616856	0.172425
115680	30/08/2018--00:39:00	35.17	0	0.985743	0.0616856	0.172425
115740	30/08/2018--00:40:00	35.2	0	0.985743	0.046812	0.172425
115800	30/08/2018--00:41:00	35.21	0	0.985743	0.0616856	0.172425
115860	30/08/2018--00:42:00	35.25	0	0.985743	0.0616856	0.172425
115920	30/08/2018--00:43:00	35.28	0	0.985743	0.0616856	0.172425
115980	30/08/2018--00:44:00	35.31	0	0.985743	0.046812	0.172425
116040	30/08/2018--00:45:00	35.31	0	0.985743	0.046812	0.172425
116100	30/08/2018--00:46:00	35.35	0	100.108	0.046812	0.172425
116160	30/08/2018--00:47:00	35.37	0	0.985743	0.046812	0.172425
116220	30/08/2018--00:48:00	35.39	7	0.985743	0.195548	0.172425
116280	30/08/2018--00:49:00	35.43	0	0.985743	0.195548	0.157662
116340	30/08/2018--00:50:00	35.44	0	0.985743	0.195548	0.113371
116400	30/08/2018--00:51:00	35.47	0	0.985743	0.195548	0.128134
116460	30/08/2018--00:52:00	35.5	0	0.985743	0.195548	0.128134
116520	30/08/2018--00:53:00	35.54	0	0.985743	0.195548	0.142898
116580	30/08/2018--00:54:00	35.55	0	0.985743	0.195548	0.128134
116640	30/08/2018--00:55:00	35.57	0	0.985743	0.195548	0.128134
116700	30/08/2018--00:56:00	35.59	0	0.985743	0.180675	0.113371
116760	30/08/2018--00:57:00	35.63	0	0.985743	0.180675	0.113371
116820	30/08/2018--00:58:00	35.63	0	100.108	0.195548	0.113371
116880	30/08/2018--00:59:00	35.68	0	0.985743	0.195548	0.113371
116940	30/08/2018--01:00:00	35.68	0	0.985743	0.195548	0.142898
117000	30/08/2018--01:01:00	35.71	0	0.985743	0.195548	0.142898
117060	30/08/2018--01:02:00	35.72	0	100.108	0.195548	0.113371
117120	30/08/2018--01:03:00	35.74	0	0.985743	0.180675	0.113371
117180	30/08/2018--01:04:00	35.75	0	0.985743	0.195548	0.113371
117240	30/08/2018--01:05:00	35.78	0	100.108	0.180675	0.113371
117300	30/08/2018--01:06:00	35.81	0	0.985743	0.195548	0.113371
117360	30/08/2018--01:07:00	35.8	0	0.985743	0.195548	0.142898
117420	30/08/2018--01:08:00	35.81	10	0.878404	0.374031	-0.359064
117480	30/08/2018--01:09:00	35.75	0	0.878404	0.374031	-0.388591
117540	30/08/2018--01:10:00	35.73	0	0.878404	0.374031	-0.388591
117600	30/08/2018--01:11:00	35.76	0	0.878404	0.374031	-0.388591
117660	30/08/2018--01:12:00	35.75	0	0.878404	0.374031	-0.403355
117720	30/08/2018--01:13:00	35.75	0	0.878404	0.374031	-0.388591
117780	30/08/2018--01:14:00	35.74	0	0.878404	0.374031	-0.403355
117840	30/08/2018--01:15:00	35.75	0	0.878404	0.374031	-0.403355
117900	30/08/2018--01:16:00	35.76	0	0.909072	0.374031	-0.344301
117960	30/08/2018--01:17:00	35.72	0	0.909072	0.403779	-0.255719
118020	30/08/2018--01:18:00	35.71	0	0.909072	0.388905	-0.255719
118080	30/08/2018--01:19:00	35.72	0	0.909072	0.403779	-0.255719
118140	30/08/2018--01:20:00	35.73	0	0.924406	0.403779	-0.255719
118200	30/08/2018--01:21:00	35.75	0	0.924406	0.403779	-0.255719
118260	30/08/2018--01:22:00	35.73	0	0.909072	0.403779	-0.255719
118320	30/08/2018--01:23:00	35.75	0	0.924406	0.403779	-0.255719
118380	30/08/2018--01:24:00	35.77	0	0.909072	0.403779	-0.255719
118440	30/08/2018--01:25:00	35.79	0	0.909072	0.403779	-0.255719
118500	30/08/2018--01:26:00	35.81	0	0.909072	0.403779	-0.255719
118560	30/08/2018--01:27:00	35.8	0	0.924406	0.403779	-0.255719
118620	30/08/2018--01:28:00	35.83	0	0.924406	0.403779	-0.255719
118680	30/08/2018--01:29:00	35.82	0	0.924406	0.388905	-0.270483
118740	30/08/2018--01:30:00	35.82	0	0.924406	0.388905	-0.255719
118800	30/08/2018--01:31:00	35.87	0	0.909072	0.403779	-0.240955
118860	30/08/2018--01:32:00	35.84	0	0.924406	0.403779	-0.240955
118920	30/08/2018--01:33:00	35.87	0	0.893738	0.359158	-0.344301
118980	30/08/2018--01:34:00	35.84	1	0.893738	0.374031	-0.359064
119040	30/08/2018--01:35:00	35.85	1	0.893738	0.359158	-0.344301
119100	30/08/2018--01:36:00	35.87	0	0.909072	0.374031	-0.344301
119160	30/08/2018--01:37:00	35.87	0	0.893738	0.359158	-0.344301
119220	30/08/2018--01:38:00	35.86	0	0.909072	0.359158	-0.359064
119280	30/08/2018--01:39:00	35.88	0	0.893738	0.344284	-0.359064
119340	30/08/2018--01:40:00	35.88	0	0.893738	0.344284	-0.359064
119400	30/08/2018--01:41:00	35.9	0	0.893738	0.344284	-0.373828
119460	30/08/2018--01:42:00	35.9	0	0.909072	0.344284	-0.359064
119520	30/08/2018--01:43:00	35.91	0	0.893738	0.344284	-0.373828
119580	30/08/2018--01:44:00	35.92	0	0.909072	0.344284	-0.359064
119640	30/08/2018--01:45:00	35.95	0	0.893738	0.344284	-0.359064
119700	30/08/2018--01:46:00	35.94	0	0.893738	0.344284	-0.359064
119760	30/08/2018--01:47:00	35.94	13	0.924406	0.255043	-0.344301
119820	30/08/2018--01:48:00	35.9	1	0.924406	0.255043	-0.359064
119880	30/08/2018--01:49:00	35.91	0	0.924406	0.255043	-0.359064
119940	30/08/2018--01:50:00	35.91	0	0.924406	0.255043	-0.359064
120000	30/08/2018--01:51:00	35.93	0	0.924406	0.269916	-0.359064
120060	30/08/2018--01:52:00	35.93	0	0.924406	0.269916	-0.344301
120120	30/08/2018--01:53:00	35.95	0	0.93974	0.255043	-0.329537
120180	30/08/2018--01:54:00	35.98	0	0.924406	0.269916	-0.344301
120240	30/08/2018--01:55:00	35.95	0	0.93974	0.269916	-0.344301
120300	30/08/2018--01:56:00	35.97	0	0.924406	0.269916	-0.344301
120360	30/08/2018--01:57:00	35.97	1	0.93974	0.269916	-0.359064
120420	30/08/2018--01:58:00	35.94	0	0.924406	0.255043	-0.344301
120480	30/08/2018--01:59:00	35.89	23	0.67906	0.552515	-0.565754
120540	30/08/2018--02:00:00	35.72	125	-0.517005	0.864861	0.0543165
120600	30/08/2018--02:01:00	35.61	169	0.188366	105.822	0.128134
120660	30/08/2018--02:02:00	35.58	337	-0.286993	104.334	0.0100257
120720	30/08/2018--02:03:00	35.3	66	-0.486337	0.136054	0.881078
120780	30/08/2018--02:04:00	35.03	0	-0.471003	0.136054	0.881078
120840	30/08/2018--02:05:00	34.88	0	-0.486337	0.136054	0.881078
120900	30/08/2018--02:06:00	34.72	0	-0.486337	0.136054	0.866314
120960	30/08/2018--02:07:00	34.62	0	-0.471003	0.12118	0.881078
121020	30/08/2018--02:08:00	34.55	1	-0.455669	0.136054	0.895841
121080	30/08/2018--02:09:00	34.5	0	-0.394332	0.225295	0.895841
121140	30/08/2018--02:10:00	34.45	0	-0.225656	0.269916	0.940132
121200	30/08/2018--02:11:00	34.42	0	-0.24099	0.240169	0.940132
121260	30/08/2018--02:12:00	34.4	0	-0.225656	0.255043	0.940132
121320	30/08/2018--02:13:00	34.39	0	-0.24099	0.255043	0.940132
121380	30/08/2018--02:14:00	34.36	0	-0.24099	0.255043	0.940132
121440	30/08/2018--02:15:00	34.35	0	-0.24099	0.255043	0.940132
121500	30/08/2018--02:16:00	34.34	0	-0.24099	0.269916	0.940132
121560	30/08/2018--02:17:00	34.34	0	-0.24099	0.269916	0.940132
121620	30/08/2018--02:18:00	34.32	0	-0.24099	0.255043	0.940132
121680	30/08/2018--02:19:00	34.29	0	-0.24099	0.255043	0.940132
121740	30/08/2018--02:20:00	34.31	15	0.893738	0.388905	-0.359064
121800	30/08/2018--02:21:00	34.45	1	0.985743	0.299663	-0.0637922
121860	30/08/2018--02:22:00	34.63	0	0.970409	0.269916	-0.13761
121920	30/08/2018--02:23:00	34.78	0	0.970409	0.269916	-0.152374
121980	30/08/2018--02:24:00	34.89	0	0.985743	0.269916	-0.13761
122040	30/08/2018--02:25:00	34.99	0	0.985743	0.269916	-0.13761
122100	30/08/2018--02:26:00	35.07	0	0.985743	0.269916	-0.13761
122160	30/08/2018--02:27:00	35.14	0	0.985743	0.269916	-0.13761
122220	30/08/2018--02:28:00	35.19	0	0.970409	0.269916	-0.13761
122280	30/08/2018--02:29:00	35.22	0	0.970409	0.269916	-0.13761
122340	30/08/2018--02:30:00	35.29	0	0.970409	0.28479	-0.13761
122400	30/08/2018--02:31:00	35.32	0	0.970409	0.269916	-0.152374
122460	30/08/2018--02:32:00	35.37	0	0.970409	0.269916	-0.152374
122520	30/08/2018--02:33:00	35.4	0	0.985743	0.269916	-0.152374
122580	30/08/2018--02:34:00	35.42	0	0.985743	0.269916	-0.152374
122640	30/08/2018--02:35:00	35.45	0	0.970409	0.269916	-0.152374
122700	30/08/2018--02:36:00	35.47	0	0.970409	0.269916	-0.152374
122760	30/08/2018--02:37:00	35.48	0	0.985743	0.269916	-0.152374
122820	30/08/2018--02:38:00	35.51	0	0.970409	0.269916	-0.13761
122880	30/08/2018--02:39:00	35.53	0	0.985743	0.269916	-0.152374
122940	30/08/2018--02:40:00	35.55	0	0.985743	0.269916	-0.152374
123000	30/08/2018--02:41:00	35.57	0	0.985743	0.269916	-0.152374
123060	30/08/2018--02:42:00	35.59	0	0.970409	0.269916	-0.152374
123120	30/08/2018--02:43:00	35.55	0	0.93974	0.0914329	0.320061
123180	30/08/2018--02:44:00	35.41	38	0.157698	0.0616856	-0.993899
123240	30/08/2018--02:45:00	35.43	2	0.433713	0.136054	-0.905317
123300	30/08/2018--02:46:00	35.49	1	0.633057	0.255043	-0.639572
123360	30/08/2018--02:47:00	35.52	17	0.955074	0.0765592	-0.329537
123420	30/08/2018--02:48:00	35.58	0	0.955074	0.0914329	-0.329537
123480	30/08/2018--02:49:00	35.61	0	0.955074	0.0914329	-0.314773
123540	30/08/2018--02:50:00	35.62	0	0.955074	0.0914329	-0.344301
123600	30/08/2018--02:51:00	35.64	0	0.970409	0.106306	-0.30001
123660	30/08/2018--02:52:00	35.67	0	0.725062	0.0914329	-0.71339
123720	30/08/2018--02:53:00	35.66	0	0.725062	0.0765592	-0.71339
123780	30/08/2018--02:54:00	35.65	0	0.709728	0.0765592	-0.698627
123840	30/08/2018--02:55:00	35.66	9	0.740396	0.0765592	-0.698627
123900	30/08/2018--02:56:00	35.66	0	0.75573	0.0765592	-0.683863
123960	30/08/2018--02:57:00	35.68	0	0.740396	0.0765592	-0.698627
124020	30/08/2018--02:58:00	35.66	0	0.740396	0.0765592	-0.698627
124080	30/08/2018--02:59:00	35.66	0	0.75573	0.0765592	-0.683863
124140	30/08/2018--03:00:00	35.66	0	0.740396	0.0765592	-0.683863
124200	30/08/2018--03:01:00	35.69	0	0.740396	0.0765592	-0.698627
124260	30/08/2018--03:02:00	35.68	0	0.740396	0.0765592	-0.683863
124320	30/08/2018--03:03:00	35.69	0	0.740396	0.0765592	-0.683863
124380	30/08/2018--03:04:00	35.69	0	0.740396	0.0765592	-0.683863
124440	30/08/2018--03:05:00	35.68	0	0.740396	0.0765592	-0.683863
124500	30/08/2018--03:06:00	35.69	0	0.740396	0.0765592	-0.698627
124560	30/08/2018--03:07:00	35.69	0	0.740396	0.0765592	-0.698627
124620	30/08/2018--03:08:00	35.7	0	0.740396	0.0765592	-0.683863
124680	30/08/2018--03:09:00	35.7	0	0.75573	0.0765592	-0.683863
124740	30/08/2018--03:10:00	35.69	0	0.510384	0.150927	-0.861026
124800	30/08/2018--03:11:00	35.65	2	0.525718	0.150927	-0.861026
124860	30/08/2018--03:12:00	35.66	0	0.510384	0.150927	-0.861026
124920	30/08/2018--03:13:00	35.66	1	0.541052	0.165801	-0.846263
124980	30/08/2018--03:14:00	35.67	0	0.541052	0.165801	-0.846263
125040	30/08/2018--03:15:00	35.69	0	0.541052	0.165801	-0.846263
125100	30/08/2018--03:16:00	35.66	0	0.556386	0.180675	-0.831499
125160	30/08/2018--03:17:00	35.68	0	0.541052	0.180675	-0.831499
125220	30/08/2018--03:18:00	35.66	0	0.541052	0.180675	-0.831499
125280	30/08/2018--03:19:00	35.67	0	0.556386	0.180675	-0.831499
125340	30/08/2018--03:20:00	35.68	0	0.556386	0.180675	-0.831499
125400	30/08/2018--03:21:00	35.7	0	0.556386	0.180675	-0.831499
125460	30/08/2018--03:22:00	35.7	0	0.556386	0.180675	-0.831499
125520	30/08/2018--03:23:00	35.7	0	0.556386	0.165801	-0.831499
125580	30/08/2018--03:24:00	35.7	0	0.57172	0.165801	-0.831499
125640	30/08/2018--03:25:00	35.71	0	0.556386	0.165801	-0.831499
125700	30/08/2018--03:26:00	35.7	0	0.556386	0.165801	-0.831499
125760	30/08/2018--03:27:00	35.71	0	0.556386	0.165801	-0.831499
125820	30/08/2018--03:28:00	35.72	0	0.556386	0.165801	-0.831499
125880	30/08/2018--03:29:00	35.72	0	0.541052	0.165801	-0.846263
125940	30/08/2018--03:30:00	35.74	0	0.541052	0.150927	-0.846263
126000	30/08/2018--03:31:00	35.73	0	0.57172	0.165801	-0.831499
126060	30/08/2018--03:32:00	35.73	0	0.57172	0.165801	-0.816736
126120	30/08/2018--03:33:00	35.72	1	0.57172	0.165801	-0.831499
126180	30/08/2018--03:34:00	35.73	1	0.587055	0.165801	-0.816736
126240	30/08/2018--03:35:00	35.72	1	0.57172	0.165801	-0.831499
126300	30/08/2018--03:36:00	35.73	0	0.57172	0.165801	-0.816736
126360	30/08/2018--03:37:00	35.74	1	0.587055	0.165801	-0.831499
126420	30/08/2018--03:38:00	35.74	1	0.57172	0.165801	-0.816736
126480	30/08/2018--03:39:00	35.73	1	0.587055	0.165801	-0.816736
126540	30/08/2018--03:40:00	35.75	2	0.57172	0.165801	-0.831499
126600	30/08/2018--03:41:00	35.76	0	0.587055	0.165801	-0.816736
126660	30/08/2018--03:42:00	35.76	23	0.893738	0.225295	-0.491936
126720	30/08/2018--03:43:00	35.73	11	0.0963613	0.12118	-0.993899
126780	30/08/2018--03:44:00	35.73	0	0.065693	0.136054	-0.993899
126840	30/08/2018--03:45:00	35.75	0	0.065693	0.136054	-100.866
126900	30/08/2018--03:46:00	35.77	0	0.065693	0.136054	-0.993899
126960	30/08/2018--03:47:00	35.78	0	0.0810272	0.136054	-100.866
127020	30/08/2018--03:48:00	35.79	0	0.065693	0.136054	-0.993899
127080	30/08/2018--03:49:00	35.79	0	0.065693	0.136054	-100.866
127140	30/08/2018--03:50:00	35.79	0	0.0810272	0.136054	-100.866
127200	30/08/2018--03:51:00	35.79	0	0.065693	0.136054	-100.866
127260	30/08/2018--03:52:00	35.8	0	0.065693	0.136054	-0.993899
127320	30/08/2018--03:53:00	35.8	0	0.065693	0.136054	-100.866
127380	30/08/2018--03:54:00	35.8	0	0.065693	0.136054	-0.993899
127440	30/08/2018--03:55:00	35.82	0	0.0810272	0.136054	-100.866
127500	30/08/2018--03:56:00	35.81	0	0.0810272	0.136054	-0.993899
127560	30/08/2018--03:57:00	35.81	0	0.0810272	0.136054	-100.866
127620	30/08/2018--03:58:00	35.82	0	0.065693	0.136054	-0.993899
127680	30/08/2018--03:59:00	35.81	0	0.0810272	0.136054	-100.866
127740	30/08/2018--04:00:00	35.8	0	0.065693	0.136054	-100.866
127800	30/08/2018--04:01:00	35.82	0	0.0810272	0.136054	-0.993899
127860	30/08/2018--04:02:00	35.8	0	0.065693	0.136054	-0.993899
127920	30/08/2018--04:03:00	35.8	0	0.0810272	0.136054	-0.993899
127980	30/08/2018--04:04:00	35.8	0	0.065693	0.136054	-100.866
128040	30/08/2018--04:05:00	35.82	0	0.065693	0.136054	-100.866
128100	30/08/2018--04:06:00	35.79	0	0.0810272	0.136054	-0.993899
128160	30/08/2018--04:07:00	35.79	0	0.0810272	0.136054	-0.993899
128220	30/08/2018--04:08:00	35.8	0	0.0810272	0.136054	-0.993899
128280	30/08/2018--04:09:00	35.8	0	0.065693	0.136054	-0.993899
128340	30/08/2018--04:10:00	35.81	0	0.0810272	0.136054	-0.993899
128400	30/08/2018--04:11:00	35.81	0	0.065693	0.136054	-0.993899
128460	30/08/2018--04:12:00	35.8	0	0.065693	0.136054	-0.993899
128520	30/08/2018--04:13:00	35.8	0	0.0810272	0.136054	-100.866
128580	30/08/2018--04:14:00	35.8	0	0.0810272	0.136054	-100.866
128640	30/08/2018--04:15:00	35.8	0	0.0810272	0.136054	-100.866
128700	30/08/2018--04:16:00	35.8	0	0.065693	0.136054	-100.866
128760	30/08/2018--04:17:00	35.8	0	0.065693	0.136054	-0.993899
128820	30/08/2018--04:18:00	35.8	0	0.449047	0.136054	-0.905317
128880	30/08/2018--04:19:00	35.82	0	0.449047	0.12118	-0.905317
128940	30/08/2018--04:20:00	35.82	0	0.449047	0.12118	-0.905317
129000	30/08/2018--04:21:00	35.8	0	0.449047	0.12118	-0.905317
129060	30/08/2018--04:22:00	35.81	0	0.433713	0.12118	-0.905317
129120	30/08/2018--04:23:00	35.8	0	0.449047	0.12118	-0.905317
129180	30/08/2018--04:24:00	35.79	0	0.449047	0.12118	-0.905317
129240	30/08/2018--04:25:00	35.83	0	0.357042	0.106306	-0.934844
129300	30/08/2018--04:26:00	35.79	0	0.357042	0.106306	-0.934844
129360	30/08/2018--04:27:00	35.78	0	0.357042	0.106306	-0.934844
129420	30/08/2018--04:28:00	35.77	0	0.357042	0.12118	-0.949608
129480	30/08/2018--04:29:00	35.77	0	0.372376	0.106306	-0.934844
129540	30/08/2018--04:30:00	35.77	0	0.372376	0.106306	-0.934844
129600	30/08/2018--04:31:00	35.77	0	0.372376	0.106306	-0.934844
129660	30/08/2018--04:32:00	35.75	0	0.372376	0.12118	-0.934844
129720	30/08/2018--04:33:00	35.77	0	0.372376	0.106306	-0.934844
129780	30/08/2018--04:34:00	35.77	0	0.372376	0.106306	-0.934844
129840	30/08/2018--04:35:00	35.76	0	0.372376	0.106306	-0.934844
129900	30/08/2018--04:36:00	35.77	0	0.372376	0.12118	-0.934844
129960	30/08/2018--04:37:00	35.77	0	0.372376	0.106306	-0.934844
130020	30/08/2018--04:38:00	35.79	0	0.38771	0.12118	-0.934844
130080	30/08/2018--04:39:00	35.76	0	0.372376	0.106306	-0.934844
130140	30/08/2018--04:40:00	35.77	0	0.541052	-0.0424297	-0.846263
130200	30/08/2018--04:41:00	35.78	0	0.265037	0.0914329	-0.979135
130260	30/08/2018--04:42:00	35.77	0	0.418379	0.225295	-0.979135
130320	30/08/2018--04:43:00	35.78	27	0.541052	0.136054	-0.846263
130380	30/08/2018--04:44:00	35.78	0	0.541052	0.136054	-0.846263
130440	30/08/2018--04:45:00	35.78	0	0.525718	0.136054	-0.861026
130500	30/08/2018--04:46:00	35.8	12	0.985743	0.150927	0.142898
130560	30/08/2018--04:47:00	35.8	0	0.985743	0.136054	0.142898
130620	30/08/2018--04:48:00	35.8	0	100.108	0.150927	-0.108083
130680	30/08/2018--04:49:00	35.8	0	0.985743	0.150927	-0.152374
130740	30/08/2018--04:50:00	35.82	0	100.108	0.136054	-0.0933194
130800	30/08/2018--04:51:00	35.82	0	100.108	0.165801	-0.122847
130860	30/08/2018--04:52:00	35.8	0	100.108	0.165801	-0.13761
130920	30/08/2018--04:53:00	35.79	0	100.108	0.136054	-0.0490286
130980	30/08/2018--04:54:00	35.82	0	100.108	0.150927	-0.0785558
131040	30/08/2018--04:55:00	35.82	2	100.108	0.12118	-0.00473786
131100	30/08/2018--04:56:00	35.82	1	100.108	0.136054	-0.0785558
131160	30/08/2018--04:57:00	35.81	1	100.108	0.136054	-0.0637922
131220	30/08/2018--04:58:00	35.81	2	100.108	0.136054	-0.034265
131280	30/08/2018--04:59:00	35.83	1	100.108	0.12118	-0.0195015
131340	30/08/2018--05:00:00	35.82	2	100.108	0.12118	-0.0195015
