# Supplementary material for: A randomized cross-over trial investigating differences in 24-h personal air and skin temperatures using wearable sensors between two climatologically contrasting settings
Source: Sci Rep. 2021 Nov 10;11:22020. doi: 10.1038/s41598-021-01180-y (PMC8580978; doi:10.1038/s41598-021-01180-y)
Supplement: Supplementary file 2 — Supplementary Data. [file 41598_2021_1180_MOESM2_ESM.zip › New folder/new/T64_A2new.csv]

Index	Date	Temperature	Activity	X-axis	Y-axis	Z-axis	Marker
63060	13/09/2018--05:00:00	26.79	0	-0.020909	-0.0893757	0.984309
63120	13/09/2018--05:01:00	26.79	0	-0.020909	-0.0893757	0.984309
63180	13/09/2018--05:02:00	26.8	0	-0.020909	-0.0893757	0.984309
63240	13/09/2018--05:03:00	26.82	0	-0.020909	-0.0893757	0.984309
63300	13/09/2018--05:04:00	26.81	0	-0.020909	-0.0893757	0.984309
63360	13/09/2018--05:05:00	26.83	0	-0.020909	-0.0893757	0.984309
63420	13/09/2018--05:06:00	26.85	0	-0.020909	-0.0893757	0.984309
63480	13/09/2018--05:07:00	26.87	0	-0.020909	-0.0893757	0.984309
63540	13/09/2018--05:08:00	26.86	0	-0.020909	-0.0893757	0.984309
63600	13/09/2018--05:09:00	26.88	0	-0.020909	-0.0893757	0.984309
63660	13/09/2018--05:10:00	26.87	0	-0.020909	-0.0893757	0.984309
63720	13/09/2018--05:11:00	26.91	0	-0.020909	-0.0893757	0.984309
63780	13/09/2018--05:12:00	26.92	0	-0.020909	-0.0893757	0.984309
63840	13/09/2018--05:13:00	26.92	0	-0.020909	-0.0893757	0.984309
63900	13/09/2018--05:14:00	26.93	0	-0.020909	-0.0893757	0.984309
63960	13/09/2018--05:15:00	26.95	0	-0.020909	-0.0893757	0.984309
64020	13/09/2018--05:16:00	26.95	0	-0.020909	-0.0893757	0.984309
64080	13/09/2018--05:17:00	26.96	0	-0.020909	-0.0893757	0.984309
64140	13/09/2018--05:18:00	26.95	0	-0.020909	-0.0893757	0.984309
64200	13/09/2018--05:19:00	26.98	0	-0.020909	-0.0741375	0.984309
64260	13/09/2018--05:20:00	27	0	-0.020909	-0.0893757	0.984309
64320	13/09/2018--05:21:00	27	0	-0.020909	-0.0893757	0.984309
64380	13/09/2018--05:22:00	27.02	0	-0.00513005	-0.0741375	0.984309
64440	13/09/2018--05:23:00	26.98	0	-0.020909	-0.0893757	0.984309
64500	13/09/2018--05:24:00	26.96	0	-0.020909	-0.0893757	0.984309
64560	13/09/2018--05:25:00	26.93	0	-0.020909	-0.0893757	0.984309
64620	13/09/2018--05:26:00	26.91	0	-0.020909	-0.0741375	0.984309
64680	13/09/2018--05:27:00	26.88	0	-0.020909	-0.0893757	0.984309
64740	13/09/2018--05:28:00	26.84	0	-0.020909	-0.0893757	0.984309
64800	13/09/2018--05:29:00	26.82	0	-0.020909	-0.0893757	0.984309
64860	13/09/2018--05:30:00	26.79	0	-0.020909	-0.0893757	0.984309
64920	13/09/2018--05:31:00	26.77	0	-0.020909	-0.0893757	0.984309
64980	13/09/2018--05:32:00	26.74	0	-0.020909	-0.0893757	0.984309
65040	13/09/2018--05:33:00	26.71	0	-0.020909	-0.0893757	0.984309
65100	13/09/2018--05:34:00	26.68	0	-0.020909	-0.0893757	0.984309
65160	13/09/2018--05:35:00	26.66	0	-0.020909	-0.0893757	0.984309
65220	13/09/2018--05:36:00	26.64	0	-0.020909	-0.0741375	0.984309
65280	13/09/2018--05:37:00	26.62	0	-0.020909	-0.0893757	0.984309
65340	13/09/2018--05:38:00	26.61	0	-0.020909	-0.0893757	0.984309
65400	13/09/2018--05:39:00	26.61	0	-0.020909	-0.0741375	0.984309
65460	13/09/2018--05:40:00	26.63	0	-0.020909	-0.0893757	0.984309
65520	13/09/2018--05:41:00	26.61	0	-0.020909	-0.0893757	0.984309
65580	13/09/2018--05:42:00	26.62	0	-0.020909	-0.0893757	0.984309
65640	13/09/2018--05:43:00	26.64	0	-0.020909	-0.0893757	0.984309
65700	13/09/2018--05:44:00	26.65	0	-0.020909	-0.0741375	0.984309
65760	13/09/2018--05:45:00	26.65	0	-0.020909	-0.0893757	0.984309
65820	13/09/2018--05:46:00	26.67	0	-0.020909	-0.0741375	0.984309
65880	13/09/2018--05:47:00	26.69	0	-0.020909	-0.0741375	0.984309
65940	13/09/2018--05:48:00	26.7	0	-0.020909	-0.0893757	0.984309
66000	13/09/2018--05:49:00	26.71	0	-0.020909	-0.0893757	0.984309
66060	13/09/2018--05:50:00	26.71	0	-0.020909	-0.0893757	0.984309
66120	13/09/2018--05:51:00	26.71	0	-0.020909	-0.0893757	0.984309
66180	13/09/2018--05:52:00	26.73	0	-0.020909	-0.0893757	0.984309
66240	13/09/2018--05:53:00	26.73	0	-0.020909	-0.0893757	0.984309
66300	13/09/2018--05:54:00	26.73	0	-0.020909	-0.0893757	0.984309
66360	13/09/2018--05:55:00	26.73	0	-0.020909	-0.0893757	0.984309
66420	13/09/2018--05:56:00	26.74	0	-0.020909	-0.0893757	0.984309
66480	13/09/2018--05:57:00	26.76	0	-0.020909	-0.0893757	0.984309
66540	13/09/2018--05:58:00	26.76	0	-0.020909	-0.0741375	0.984309
66600	13/09/2018--05:59:00	26.77	0	-0.020909	-0.0741375	0.984309
66660	13/09/2018--06:00:00	26.79	0	-0.020909	-0.0893757	0.984309
66720	13/09/2018--06:01:00	26.8	0	-0.020909	-0.0893757	0.984309
66780	13/09/2018--06:02:00	26.82	0	-0.020909	-0.0893757	0.984309
66840	13/09/2018--06:03:00	26.85	0	-0.020909	-0.0893757	0.984309
66900	13/09/2018--06:04:00	26.85	0	-0.020909	-0.0741375	0.984309
66960	13/09/2018--06:05:00	26.85	0	-0.020909	-0.0741375	0.984309
67020	13/09/2018--06:06:00	26.83	0	-0.020909	-0.0741375	0.984309
67080	13/09/2018--06:07:00	26.83	0	-0.020909	-0.0741375	0.984309
67140	13/09/2018--06:08:00	26.8	0	-0.020909	-0.0893757	0.999283
67200	13/09/2018--06:09:00	26.77	0	-0.020909	-0.0741375	0.984309
67260	13/09/2018--06:10:00	26.77	0	-0.020909	-0.0893757	0.984309
67320	13/09/2018--06:11:00	26.75	0	-0.020909	-0.0893757	0.984309
67380	13/09/2018--06:12:00	26.72	0	-0.020909	-0.0893757	0.984309
67440	13/09/2018--06:13:00	26.7	0	-0.020909	-0.0893757	0.984309
67500	13/09/2018--06:14:00	26.69	0	-0.020909	-0.0741375	0.984309
67560	13/09/2018--06:15:00	26.68	0	-0.020909	-0.0741375	0.984309
67620	13/09/2018--06:16:00	26.69	0	-0.020909	-0.0893757	0.984309
67680	13/09/2018--06:17:00	26.65	0	-0.020909	-0.0893757	0.984309
67740	13/09/2018--06:18:00	26.64	0	-0.020909	-0.0893757	0.984309
67800	13/09/2018--06:19:00	26.63	0	-0.020909	-0.0893757	0.984309
67860	13/09/2018--06:20:00	26.63	0	-0.020909	-0.0893757	0.984309
67920	13/09/2018--06:21:00	26.65	0	-0.020909	-0.0893757	0.984309
67980	13/09/2018--06:22:00	26.65	0	-0.020909	-0.0893757	0.999283
68040	13/09/2018--06:23:00	26.7	0	-0.020909	-0.0741375	0.984309
68100	13/09/2018--06:24:00	26.73	0	-0.020909	-0.0893757	0.984309
68160	13/09/2018--06:25:00	26.75	0	-0.020909	-0.0893757	0.984309
68220	13/09/2018--06:26:00	26.76	0	-0.020909	-0.0893757	0.984309
68280	13/09/2018--06:27:00	26.79	0	-0.020909	-0.0893757	0.984309
68340	13/09/2018--06:28:00	26.82	0	-0.020909	-0.0741375	0.984309
68400	13/09/2018--06:29:00	26.84	0	-0.020909	-0.0893757	0.984309
68460	13/09/2018--06:30:00	26.85	0	-0.020909	-0.0893757	0.984309
68520	13/09/2018--06:31:00	26.9	643	-0.226035	0.215388	0.999283
68580	13/09/2018--06:32:00	27.02	61	-0.0998038	-0.0436612	0.999283
68640	13/09/2018--06:33:00	27.18	8	-0.0998038	-0.0284231	0.984309
68700	13/09/2018--06:34:00	27.32	0	-0.0998038	-0.0284231	0.999283
68760	13/09/2018--06:35:00	27.44	0	-0.0998038	-0.0284231	0.984309
68820	13/09/2018--06:36:00	27.51	0	-0.0998038	-0.0131849	0.984309
68880	13/09/2018--06:37:00	27.6	0	-0.0998038	-0.0284231	0.984309
68940	13/09/2018--06:38:00	27.63	0	-0.0998038	-0.0284231	0.984309
69000	13/09/2018--06:39:00	27.68	0	-0.0998038	-0.0284231	0.984309
69060	13/09/2018--06:40:00	27.72	0	-0.0998038	-0.0284231	0.999283
69120	13/09/2018--06:41:00	27.74	0	-0.0998038	-0.0284231	0.984309
69180	13/09/2018--06:42:00	27.73	0	-0.0998038	-0.0284231	0.984309
69240	13/09/2018--06:43:00	27.77	0	-0.0998038	-0.0284231	0.984309
69300	13/09/2018--06:44:00	27.77	0	-0.0998038	-0.0284231	0.984309
69360	13/09/2018--06:45:00	27.76	0	-0.0998038	-0.0284231	0.984309
69420	13/09/2018--06:46:00	27.75	0	-0.0998038	-0.0284231	0.984309
69480	13/09/2018--06:47:00	27.72	0	-0.0998038	-0.0284231	0.984309
69540	13/09/2018--06:48:00	27.7	0	-0.0998038	-0.0284231	0.984309
69600	13/09/2018--06:49:00	27.67	0	-0.0998038	-0.0284231	0.984309
69660	13/09/2018--06:50:00	27.65	0	-0.0998038	-0.0284231	0.984309
69720	13/09/2018--06:51:00	27.64	0	-0.0998038	-0.0131849	0.984309
69780	13/09/2018--06:52:00	27.62	0	-0.0998038	-0.0284231	0.999283
69840	13/09/2018--06:53:00	27.62	0	-0.0998038	-0.0284231	0.984309
69900	13/09/2018--06:54:00	27.65	0	-0.0998038	-0.0284231	0.984309
69960	13/09/2018--06:55:00	27.65	0	-0.0998038	-0.0284231	0.984309
70020	13/09/2018--06:56:00	27.66	0	-0.0998038	-0.0284231	0.984309
70080	13/09/2018--06:57:00	27.65	0	-0.0998038	-0.0284231	0.984309
70140	13/09/2018--06:58:00	27.59	0	-0.0998038	-0.0131849	0.984309
70200	13/09/2018--06:59:00	27.58	0	-0.0998038	-0.0284231	0.984309
70260	13/09/2018--07:00:00	27.58	0	-0.0840248	-0.0284231	0.984309
70320	13/09/2018--07:01:00	27.61	0	-0.0998038	-0.0284231	0.984309
70380	13/09/2018--07:02:00	27.65	0	-0.0840248	-0.0131849	0.984309
70440	13/09/2018--07:03:00	27.67	2	-0.0998038	-0.0284231	0.984309
70500	13/09/2018--07:04:00	27.72	0	-0.0998038	-0.0284231	0.984309
70560	13/09/2018--07:05:00	27.73	0	-0.0998038	-0.0284231	0.984309
70620	13/09/2018--07:06:00	27.76	0	-0.0998038	-0.0284231	0.984309
70680	13/09/2018--07:07:00	27.75	0	-0.0998038	-0.0284231	0.984309
70740	13/09/2018--07:08:00	27.79	0	-0.0998038	-0.0284231	0.984309
70800	13/09/2018--07:09:00	27.79	0	-0.0998038	-0.0284231	0.984309
70860	13/09/2018--07:10:00	27.77	0	-0.0998038	-0.0284231	0.984309
70920	13/09/2018--07:11:00	27.77	0	-0.0998038	-0.0284231	0.984309
70980	13/09/2018--07:12:00	27.83	0	-0.0998038	-0.0284231	0.984309
71040	13/09/2018--07:13:00	27.85	6	-0.0524669	-0.0284231	0.984309
71100	13/09/2018--07:14:00	27.83	0	-0.036688	-0.0284231	0.999283
71160	13/09/2018--07:15:00	27.8	0	-0.0524669	-0.0284231	0.999283
71220	13/09/2018--07:16:00	27.79	0	-0.0524669	-0.0284231	0.984309
71280	13/09/2018--07:17:00	27.79	0	-0.0524669	-0.0284231	0.984309
71340	13/09/2018--07:18:00	27.79	0	-0.0524669	-0.0284231	0.999283
71400	13/09/2018--07:19:00	27.77	0	-0.0524669	-0.0284231	0.999283
71460	13/09/2018--07:20:00	27.78	0	-0.036688	-0.0284231	0.984309
71520	13/09/2018--07:21:00	27.76	0	-0.036688	-0.0284231	0.999283
71580	13/09/2018--07:22:00	27.76	0	-0.036688	-0.0284231	0.984309
71640	13/09/2018--07:23:00	27.8	0	-0.0524669	-0.0284231	0.984309
71700	13/09/2018--07:24:00	27.79	0	-0.0524669	-0.0284231	0.984309
71760	13/09/2018--07:25:00	27.82	0	-0.036688	-0.0284231	0.984309
71820	13/09/2018--07:26:00	27.86	0	-0.0524669	-0.0284231	0.999283
71880	13/09/2018--07:27:00	27.88	0	-0.0524669	-0.0284231	0.999283
71940	13/09/2018--07:28:00	27.92	0	-0.036688	-0.0284231	0.984309
72000	13/09/2018--07:29:00	27.96	0	-0.036688	-0.0284231	0.984309
72060	13/09/2018--07:30:00	27.98	0	-0.0524669	-0.0284231	0.999283
72120	13/09/2018--07:31:00	28	0	-0.036688	-0.0284231	0.999283
72180	13/09/2018--07:32:00	28.03	0	-0.0524669	-0.0284231	0.984309
72240	13/09/2018--07:33:00	28.05	0	-0.0524669	-0.0284231	0.999283
72300	13/09/2018--07:34:00	28.06	0	-0.0524669	-0.0284231	0.999283
72360	13/09/2018--07:35:00	28.1	0	-0.0524669	-0.0284231	0.999283
72420	13/09/2018--07:36:00	28.12	0	-0.0524669	-0.0284231	0.999283
72480	13/09/2018--07:37:00	28.14	0	-0.0524669	-0.0284231	0.984309
72540	13/09/2018--07:38:00	28.16	0	-0.036688	-0.0284231	0.984309
72600	13/09/2018--07:39:00	28.2	0	-0.0524669	-0.0284231	0.999283
72660	13/09/2018--07:40:00	28.21	0	-0.0524669	-0.0284231	0.984309
72720	13/09/2018--07:41:00	28.23	0	-0.0524669	-0.0284231	0.999283
72780	13/09/2018--07:42:00	28.23	0	-0.0524669	-0.0284231	0.984309
72840	13/09/2018--07:43:00	28.23	0	-0.0524669	-0.0284231	0.999283
72900	13/09/2018--07:44:00	28.26	0	-0.036688	-0.0284231	0.984309
72960	13/09/2018--07:45:00	28.25	0	-0.0524669	-0.0284231	0.999283
73020	13/09/2018--07:46:00	28.25	0	-0.036688	-0.0284231	0.984309
73080	13/09/2018--07:47:00	28.25	0	-0.0524669	-0.0284231	0.999283
73140	13/09/2018--07:48:00	28.3	316	-0.241814	-0.973189	-0.0788772
73200	13/09/2018--07:49:00	28.43	389	0.0422068	-0.378901	-0.947395
73260	13/09/2018--07:50:00	28.54	6	-0.0524669	-0.0436612	0.984309
73320	13/09/2018--07:51:00	28.59	546	-0.289151	-0.988427	-0.108826
73380	13/09/2018--07:52:00	28.83	800	-0.289151	-103.414	-0.123801
73440	13/09/2018--07:53:00	29.46	405	-0.16292	-0.0741375	104.421
73500	13/09/2018--07:54:00	29.76	72	-0.30493	0.10872	0.864513
73560	13/09/2018--07:55:00	29.73	147	-0.16292	0.123959	0.939386
73620	13/09/2018--07:56:00	29.71	170	-0.0998038	0.0477678	101.426
73680	13/09/2018--07:57:00	29.62	8	-0.178699	0.10872	0.969334
73740	13/09/2018--07:58:00	29.5	3	-0.194478	0.0630059	0.969334
73800	13/09/2018--07:59:00	29.36	6	-0.194478	0.0325296	0.95436
73860	13/09/2018--08:00:00	29.2	4	-0.226035	0.0934822	0.984309
73920	13/09/2018--08:01:00	29.08	0	-0.210257	0.0934822	0.969334
73980	13/09/2018--08:02:00	28.97	0	-0.210257	0.0934822	0.969334
74040	13/09/2018--08:03:00	28.94	0	-0.210257	0.0934822	0.969334
74100	13/09/2018--08:04:00	28.91	0	-0.210257	0.0934822	0.969334
74160	13/09/2018--08:05:00	28.92	0	-0.210257	0.0934822	0.969334
74220	13/09/2018--08:06:00	28.91	0	-0.210257	0.0934822	0.969334
74280	13/09/2018--08:07:00	28.92	0	-0.210257	0.0934822	0.969334
74340	13/09/2018--08:08:00	28.95	0	-0.194478	0.123959	0.984309
74400	13/09/2018--08:09:00	28.98	67	-0.178699	0.0934822	108.913
74460	13/09/2018--08:10:00	29.02	237	-0.178699	0.0172914	107.416
74520	13/09/2018--08:11:00	29.06	24	-0.210257	0.123959	0.95436
74580	13/09/2018--08:12:00	29.11	0	-0.131362	0.0477678	0.999283
74640	13/09/2018--08:13:00	29.05	2	-0.0682459	0.0630059	102.923
74700	13/09/2018--08:14:00	28.92	0	-0.16292	0.0782441	0.984309
74760	13/09/2018--08:15:00	28.68	0	-0.0840248	-0.0284231	101.426
74820	13/09/2018--08:16:00	28.37	208	-0.147141	0.0630059	0.999283
74880	13/09/2018--08:17:00	28.06	34	-0.115583	0.0172914	0.984309
74940	13/09/2018--08:18:00	27.82	2	-0.0998038	0.0172914	0.999283
75000	13/09/2018--08:19:00	27.7	0	-0.0998038	0.0172914	0.984309
75060	13/09/2018--08:20:00	27.66	47	0.0737647	0.123959	0.999283
75120	13/09/2018--08:21:00	27.67	238	-0.0840248	-0.0284231	0.939386
75180	13/09/2018--08:22:00	27.79	106	-0.273372	0.0477678	111.908
75240	13/09/2018--08:23:00	27.97	132	-0.226035	0.123959	0.95436
75300	13/09/2018--08:24:00	28.16	68	-0.16292	0.0934822	0.984309
75360	13/09/2018--08:25:00	28.32	148	-0.194478	0.10872	104.421
75420	13/09/2018--08:26:00	28.56	118	-0.115583	0.0172914	0.969334
75480	13/09/2018--08:27:00	28.77	95	-0.178699	0.0934822	101.426
75540	13/09/2018--08:28:00	28.98	100	-0.336488	0.230626	0.969334
75600	13/09/2018--08:29:00	29.18	29	-0.226035	0.0934822	0.969334
75660	13/09/2018--08:30:00	29.33	0	-0.226035	0.0934822	0.969334
75720	13/09/2018--08:31:00	29.43	51	-0.16292	0.230626	105.918
75780	13/09/2018--08:32:00	29.48	32	-0.178699	0.0934822	0.969334
75840	13/09/2018--08:33:00	29.35	115	-0.241814	0.123959	0.939386
75900	13/09/2018--08:34:00	29.18	166	-0.020909	-0.0436612	101.426
75960	13/09/2018--08:35:00	29.03	18	-0.131362	0.00205327	0.999283
76020	13/09/2018--08:36:00	28.92	8	-0.194478	0.0934822	0.95436
76080	13/09/2018--08:37:00	28.87	72	-0.0682459	0.0934822	0.984309
76140	13/09/2018--08:38:00	28.66	0	-0.147141	0.139197	0.969334
76200	13/09/2018--08:39:00	28.56	0	-0.147141	0.154435	0.969334
76260	13/09/2018--08:40:00	28.5	0	-0.16292	0.154435	0.969334
76320	13/09/2018--08:41:00	28.45	27	-0.194478	0.0934822	0.984309
76380	13/09/2018--08:42:00	28.41	128	-0.0682459	0.0172914	101.426
76440	13/09/2018--08:43:00	28.32	120	-0.210257	0.139197	0.969334
76500	13/09/2018--08:44:00	28.21	154	-0.257593	0.0782441	0.909437
76560	13/09/2018--08:45:00	28.04	87	-0.16292	0.10872	0.95436
76620	13/09/2018--08:46:00	27.84	40	-0.178699	0.154435	0.969334
76680	13/09/2018--08:47:00	27.71	0	-0.178699	0.154435	0.969334
76740	13/09/2018--08:48:00	27.65	0	-0.178699	0.139197	0.969334
76800	13/09/2018--08:49:00	27.66	0	-0.178699	0.139197	0.969334
76860	13/09/2018--08:50:00	28.02	279	-0.0682459	0.123959	-100.729
76920	13/09/2018--08:51:00	28.45	13	-0.020909	0.00205327	0.999283
76980	13/09/2018--08:52:00	28.71	0	-0.036688	0.00205327	0.999283
77040	13/09/2018--08:53:00	28.88	0	-0.036688	0.00205327	0.999283
77100	13/09/2018--08:54:00	28.98	0	-0.020909	0.00205327	0.999283
77160	13/09/2018--08:55:00	29.06	0	-0.036688	0.00205327	0.984309
77220	13/09/2018--08:56:00	29.11	0	-0.036688	0.00205327	0.999283
77280	13/09/2018--08:57:00	29.16	0	-0.020909	0.00205327	0.999283
77340	13/09/2018--08:58:00	29.2	0	-0.036688	0.00205327	0.984309
77400	13/09/2018--08:59:00	29.2	0	-0.036688	0.00205327	0.999283
77460	13/09/2018--09:00:00	29.25	0	-0.036688	0.00205327	0.999283
77520	13/09/2018--09:01:00	29.27	0	-0.020909	0.00205327	0.999283
77580	13/09/2018--09:02:00	29.28	0	-0.036688	0.00205327	0.999283
77640	13/09/2018--09:03:00	29.3	0	-0.036688	0.00205327	0.984309
77700	13/09/2018--09:04:00	29.32	0	-0.036688	0.00205327	0.999283
77760	13/09/2018--09:05:00	29.35	70	0.0106489	-0.0131849	0.999283
77820	13/09/2018--09:06:00	29.57	0	-0.00513005	-0.0131849	0.999283
77880	13/09/2018--09:07:00	29.74	0	-0.00513005	-0.0131849	0.984309
77940	13/09/2018--09:08:00	29.9	0	-0.00513005	-0.0131849	0.999283
78000	13/09/2018--09:09:00	29.98	0	-0.00513005	-0.0131849	0.999283
78060	13/09/2018--09:10:00	30.05	0	-0.00513005	-0.0131849	0.999283
78120	13/09/2018--09:11:00	30.14	0	-0.00513005	-0.0131849	0.999283
78180	13/09/2018--09:12:00	30.18	0	-0.00513005	-0.0131849	0.999283
78240	13/09/2018--09:13:00	30.23	0	-0.00513005	-0.0131849	0.999283
78300	13/09/2018--09:14:00	30.25	0	-0.00513005	-0.0131849	0.999283
78360	13/09/2018--09:15:00	30.22	840	0.0422068	-0.0588994	0.999283
78420	13/09/2018--09:16:00	29.95	0	0.0422068	-0.0588994	0.984309
78480	13/09/2018--09:17:00	29.78	0	0.0422068	-0.0588994	0.999283
78540	13/09/2018--09:18:00	29.58	289	-0.0840248	0.0172914	0.984309
78600	13/09/2018--09:19:00	29.49	10	-0.0682459	0.0325296	0.984309
78660	13/09/2018--09:20:00	29.43	0	-0.0682459	0.0325296	0.984309
78720	13/09/2018--09:21:00	29.39	0	-0.0682459	0.0325296	0.999283
78780	13/09/2018--09:22:00	29.38	0	-0.0682459	0.0325296	0.984309
78840	13/09/2018--09:23:00	29.36	1	-0.0682459	0.0172914	0.984309
78900	13/09/2018--09:24:00	29.33	0	-0.0524669	0.0172914	0.999283
78960	13/09/2018--09:25:00	29.32	0	-0.0682459	0.0172914	0.999283
79020	13/09/2018--09:26:00	29.3	0	-0.0682459	0.0172914	0.984309
79080	13/09/2018--09:27:00	29.29	0	-0.0682459	0.0172914	0.999283
79140	13/09/2018--09:28:00	29.3	0	-0.0682459	0.0172914	0.999283
79200	13/09/2018--09:29:00	29.3	0	-0.0524669	0.0172914	0.999283
79260	13/09/2018--09:30:00	29.3	0	-0.0524669	0.0172914	0.984309
79320	13/09/2018--09:31:00	29.27	0	-0.0524669	0.0172914	0.999283
79380	13/09/2018--09:32:00	29.29	0	-0.0524669	0.0172914	0.999283
79440	13/09/2018--09:33:00	29.3	0	-0.0524669	0.0172914	0.999283
79500	13/09/2018--09:34:00	29.3	0	-0.0524669	0.0172914	0.999283
79560	13/09/2018--09:35:00	29.3	0	-0.0524669	0.0172914	0.999283
79620	13/09/2018--09:36:00	29.32	0	-0.0682459	0.0172914	0.999283
79680	13/09/2018--09:37:00	29.31	0	-0.0524669	0.0325296	0.984309
79740	13/09/2018--09:38:00	29.34	0	-0.0524669	0.0325296	0.984309
79800	13/09/2018--09:39:00	29.34	0	-0.0682459	0.0172914	0.984309
79860	13/09/2018--09:40:00	29.36	0	-0.0524669	0.0325296	0.999283
79920	13/09/2018--09:41:00	29.36	0	-0.0524669	0.0325296	0.984309
79980	13/09/2018--09:42:00	29.36	0	-0.0682459	0.0172914	0.999283
80040	13/09/2018--09:43:00	29.4	0	-0.0524669	0.0172914	0.984309
80100	13/09/2018--09:44:00	29.4	0	-0.0682459	0.0172914	0.984309
80160	13/09/2018--09:45:00	29.4	0	-0.0524669	0.0172914	0.984309
80220	13/09/2018--09:46:00	29.42	0	-0.0524669	0.0172914	0.984309
80280	13/09/2018--09:47:00	29.42	0	-0.0524669	0.0325296	0.984309
80340	13/09/2018--09:48:00	29.44	0	-0.0682459	0.0172914	0.999283
80400	13/09/2018--09:49:00	29.45	0	-0.0524669	0.0172914	0.999283
80460	13/09/2018--09:50:00	29.43	0	-0.0524669	0.0172914	0.984309
80520	13/09/2018--09:51:00	29.45	0	-0.0524669	0.0172914	0.999283
80580	13/09/2018--09:52:00	29.46	0	-0.0524669	0.0172914	0.999283
80640	13/09/2018--09:53:00	29.47	0	-0.0524669	0.0172914	0.999283
80700	13/09/2018--09:54:00	29.49	0	-0.0524669	0.0172914	0.984309
80760	13/09/2018--09:55:00	29.48	0	-0.0524669	0.0172914	0.984309
80820	13/09/2018--09:56:00	29.51	0	-0.0524669	0.0172914	0.999283
80880	13/09/2018--09:57:00	29.52	0	-0.0524669	0.0172914	0.999283
80940	13/09/2018--09:58:00	29.52	0	-0.0524669	0.0172914	0.999283
81000	13/09/2018--09:59:00	29.54	0	-0.0524669	0.0172914	0.984309
81060	13/09/2018--10:00:00	29.54	0	-0.0524669	0.0172914	0.984309
81120	13/09/2018--10:01:00	29.56	0	-0.0682459	0.0172914	0.984309
81180	13/09/2018--10:02:00	29.54	0	-0.0524669	0.0325296	0.984309
81240	13/09/2018--10:03:00	29.56	0	-0.0524669	0.0172914	0.999283
81300	13/09/2018--10:04:00	29.55	0	-0.0524669	0.0172914	0.984309
81360	13/09/2018--10:05:00	29.56	0	-0.0524669	0.0172914	0.999283
81420	13/09/2018--10:06:00	29.55	0	-0.0524669	0.0172914	0.999283
81480	13/09/2018--10:07:00	29.58	0	-0.0524669	0.0172914	0.999283
81540	13/09/2018--10:08:00	29.57	0	-0.0682459	0.0172914	0.984309
81600	13/09/2018--10:09:00	29.6	0	-0.0524669	0.0172914	0.999283
81660	13/09/2018--10:10:00	29.56	0	-0.0524669	0.0325296	0.999283
81720	13/09/2018--10:11:00	29.6	0	-0.0524669	0.0172914	0.984309
81780	13/09/2018--10:12:00	29.59	0	-0.0524669	0.0172914	0.999283
81840	13/09/2018--10:13:00	29.59	0	-0.0524669	0.0172914	0.984309
81900	13/09/2018--10:14:00	29.61	0	-0.0524669	0.0172914	0.999283
81960	13/09/2018--10:15:00	29.61	0	-0.0682459	0.0172914	0.999283
82020	13/09/2018--10:16:00	29.61	0	-0.0524669	0.0172914	0.999283
82080	13/09/2018--10:17:00	29.62	0	-0.0682459	0.0172914	0.984309
82140	13/09/2018--10:18:00	29.63	0	-0.0524669	0.0325296	0.999283
82200	13/09/2018--10:19:00	29.63	0	-0.0524669	0.0172914	0.999283
82260	13/09/2018--10:20:00	29.61	0	-0.0524669	0.0172914	0.984309
82320	13/09/2018--10:21:00	29.63	0	-0.0524669	0.0172914	0.984309
82380	13/09/2018--10:22:00	29.61	0	-0.0524669	0.0172914	0.984309
82440	13/09/2018--10:23:00	29.63	0	-0.0524669	0.0172914	0.984309
82500	13/09/2018--10:24:00	29.62	0	-0.0524669	0.0172914	0.999283
82560	13/09/2018--10:25:00	29.61	0	-0.0524669	0.0172914	0.984309
82620	13/09/2018--10:26:00	29.64	0	-0.0524669	0.0172914	0.999283
82680	13/09/2018--10:27:00	29.62	0	-0.0682459	0.0172914	0.999283
82740	13/09/2018--10:28:00	29.63	0	-0.0524669	0.0172914	0.999283
82800	13/09/2018--10:29:00	29.64	0	-0.0682459	0.0172914	0.999283
82860	13/09/2018--10:30:00	29.62	0	-0.0524669	0.0172914	0.999283
82920	13/09/2018--10:31:00	29.63	0	-0.0524669	0.0172914	0.984309
82980	13/09/2018--10:32:00	29.63	0	-0.0524669	0.0325296	0.984309
83040	13/09/2018--10:33:00	29.64	0	-0.0524669	0.0172914	0.999283
83100	13/09/2018--10:34:00	29.63	0	-0.0524669	0.0172914	0.999283
83160	13/09/2018--10:35:00	29.64	0	-0.0682459	0.0172914	0.984309
83220	13/09/2018--10:36:00	29.61	0	-0.0524669	0.0172914	0.999283
83280	13/09/2018--10:37:00	29.61	0	-0.0524669	0.0172914	0.984309
83340	13/09/2018--10:38:00	29.64	0	-0.0524669	0.0172914	0.984309
83400	13/09/2018--10:39:00	29.63	0	-0.0524669	0.0172914	0.999283
83460	13/09/2018--10:40:00	29.63	0	-0.0524669	0.0172914	0.999283
83520	13/09/2018--10:41:00	29.63	0	-0.0524669	0.0172914	0.999283
83580	13/09/2018--10:42:00	29.62	0	-0.0524669	0.0172914	0.999283
83640	13/09/2018--10:43:00	29.63	0	-0.0524669	0.0172914	0.984309
83700	13/09/2018--10:44:00	29.63	0	-0.0524669	0.0172914	0.999283
83760	13/09/2018--10:45:00	29.62	0	-0.0524669	0.0172914	0.999283
83820	13/09/2018--10:46:00	29.63	0	-0.0682459	0.0172914	0.999283
83880	13/09/2018--10:47:00	29.63	0	-0.0524669	0.0325296	0.999283
83940	13/09/2018--10:48:00	29.63	0	-0.0682459	0.0172914	0.999283
84000	13/09/2018--10:49:00	29.61	0	-0.0524669	0.0172914	0.984309
84060	13/09/2018--10:50:00	29.64	0	-0.0524669	0.0172914	0.984309
84120	13/09/2018--10:51:00	29.63	0	-0.0682459	0.0172914	0.984309
84180	13/09/2018--10:52:00	29.63	0	-0.0524669	0.0325296	0.999283
84240	13/09/2018--10:53:00	29.63	0	-0.0524669	0.0172914	0.984309
84300	13/09/2018--10:54:00	29.62	171	-0.888752	-0.30271	0.475178
84360	13/09/2018--10:55:00	29.53	76	0.0264279	-0.150328	0.984309
84420	13/09/2018--10:56:00	29.4	0	0.0264279	-0.150328	0.984309
84480	13/09/2018--10:57:00	29.26	0	0.0264279	-0.150328	0.984309
84540	13/09/2018--10:58:00	29.17	0	0.0264279	-0.150328	0.969334
84600	13/09/2018--10:59:00	29.05	0	0.0106489	-0.150328	0.969334
84660	13/09/2018--11:00:00	28.96	0	0.0264279	-0.150328	0.984309
84720	13/09/2018--11:01:00	28.89	0	0.0264279	-0.150328	0.984309
84780	13/09/2018--11:02:00	28.83	0	0.0106489	-0.150328	0.984309
84840	13/09/2018--11:03:00	28.76	0	0.0264279	-0.150328	0.969334
84900	13/09/2018--11:04:00	28.72	0	0.0106489	-0.150328	0.984309
84960	13/09/2018--11:05:00	28.68	0	0.0106489	-0.150328	0.984309
85020	13/09/2018--11:06:00	28.66	0	0.0106489	-0.150328	0.984309
85080	13/09/2018--11:07:00	28.63	0	0.0264279	-0.150328	0.984309
85140	13/09/2018--11:08:00	28.6	0	0.0106489	-0.150328	0.984309
85200	13/09/2018--11:09:00	28.57	0	0.0106489	-0.150328	0.984309
85260	13/09/2018--11:10:00	28.55	0	0.0264279	-0.13509	0.984309
85320	13/09/2018--11:11:00	28.55	0	0.0264279	-0.150328	0.984309
85380	13/09/2018--11:12:00	28.54	0	0.0106489	-0.150328	0.984309
85440	13/09/2018--11:13:00	28.53	0	0.0106489	-0.150328	0.984309
85500	13/09/2018--11:14:00	28.52	0	0.0106489	-0.150328	0.969334
85560	13/09/2018--11:15:00	28.5	0	0.0106489	-0.150328	0.984309
85620	13/09/2018--11:16:00	28.5	0	0.0106489	-0.150328	0.984309
85680	13/09/2018--11:17:00	28.48	0	0.0106489	-0.150328	0.969334
85740	13/09/2018--11:18:00	28.48	0	0.0106489	-0.150328	0.984309
85800	13/09/2018--11:19:00	28.48	0	0.0106489	-0.150328	0.984309
85860	13/09/2018--11:20:00	28.46	0	0.0106489	-0.150328	0.984309
85920	13/09/2018--11:21:00	28.46	0	0.0106489	-0.150328	0.969334
85980	13/09/2018--11:22:00	28.46	0	0.0106489	-0.150328	0.984309
86040	13/09/2018--11:23:00	28.46	0	0.0106489	-0.150328	0.984309
86100	13/09/2018--11:24:00	28.47	0	0.0264279	-0.150328	0.969334
86160	13/09/2018--11:25:00	28.45	0	0.0106489	-0.150328	0.984309
86220	13/09/2018--11:26:00	28.46	0	0.0106489	-0.150328	0.969334
86280	13/09/2018--11:27:00	28.45	0	0.0106489	-0.150328	0.984309
86340	13/09/2018--11:28:00	28.46	0	0.0106489	-0.13509	0.984309
86400	13/09/2018--11:29:00	28.45	0	0.0106489	-0.13509	0.969334
86460	13/09/2018--11:30:00	28.47	0	0.0106489	-0.13509	0.969334
86520	13/09/2018--11:31:00	28.48	0	0.0106489	-0.150328	0.984309
86580	13/09/2018--11:32:00	28.47	0	0.0106489	-0.150328	0.969334
86640	13/09/2018--11:33:00	28.46	0	0.0106489	-0.150328	0.984309
86700	13/09/2018--11:34:00	28.48	0	0.0106489	-0.150328	0.984309
86760	13/09/2018--11:35:00	28.46	0	0.0106489	-0.13509	0.984309
86820	13/09/2018--11:36:00	28.48	0	0.0106489	-0.13509	0.984309
86880	13/09/2018--11:37:00	28.46	0	0.0106489	-0.150328	0.984309
86940	13/09/2018--11:38:00	28.48	0	0.0106489	-0.13509	0.984309
87000	13/09/2018--11:39:00	28.48	0	0.0106489	-0.13509	0.984309
87060	13/09/2018--11:40:00	28.49	0	0.0106489	-0.150328	0.984309
87120	13/09/2018--11:41:00	28.48	0	0.0106489	-0.150328	0.984309
87180	13/09/2018--11:42:00	28.48	0	0.0106489	-0.13509	0.984309
87240	13/09/2018--11:43:00	28.49	0	0.0106489	-0.13509	0.984309
87300	13/09/2018--11:44:00	28.49	0	0.0106489	-0.13509	0.984309
87360	13/09/2018--11:45:00	28.49	0	0.0106489	-0.150328	0.984309
87420	13/09/2018--11:46:00	28.49	0	0.0106489	-0.150328	0.969334
87480	13/09/2018--11:47:00	28.49	0	0.0106489	-0.13509	0.984309
87540	13/09/2018--11:48:00	28.48	0	0.0106489	-0.150328	0.984309
87600	13/09/2018--11:49:00	28.49	0	0.0106489	-0.150328	0.984309
87660	13/09/2018--11:50:00	28.51	0	0.0264279	-0.13509	0.984309
87720	13/09/2018--11:51:00	28.5	0	0.0106489	-0.150328	0.984309
87780	13/09/2018--11:52:00	28.48	0	0.0106489	-0.150328	0.984309
87840	13/09/2018--11:53:00	28.48	0	0.0106489	-0.13509	0.969334
87900	13/09/2018--11:54:00	28.5	0	0.0106489	-0.13509	0.984309
87960	13/09/2018--11:55:00	28.51	0	0.0106489	-0.150328	0.984309
88020	13/09/2018--11:56:00	28.52	0	0.0106489	-0.13509	0.984309
88080	13/09/2018--11:57:00	28.52	0	0.0106489	-0.150328	0.984309
88140	13/09/2018--11:58:00	28.5	0	0.0106489	-0.150328	0.969334
88200	13/09/2018--11:59:00	28.53	0	0.0106489	-0.150328	0.984309
88260	13/09/2018--12:00:00	28.5	0	0.0106489	-0.150328	0.984309
88320	13/09/2018--12:01:00	28.52	0	0.0106489	-0.13509	0.984309
88380	13/09/2018--12:02:00	28.52	0	0.0106489	-0.150328	0.984309
88440	13/09/2018--12:03:00	28.53	0	0.0106489	-0.13509	0.984309
88500	13/09/2018--12:04:00	28.52	0	0.0106489	-0.13509	0.984309
88560	13/09/2018--12:05:00	28.52	0	0.0106489	-0.13509	0.984309
88620	13/09/2018--12:06:00	28.53	0	0.0106489	-0.13509	0.984309
88680	13/09/2018--12:07:00	28.52	0	0.0106489	-0.13509	0.984309
88740	13/09/2018--12:08:00	28.52	0	0.0106489	-0.13509	0.984309
88800	13/09/2018--12:09:00	28.53	0	0.0106489	-0.13509	0.969334
88860	13/09/2018--12:10:00	28.55	0	0.0106489	-0.150328	0.984309
88920	13/09/2018--12:11:00	28.51	0	0.0106489	-0.13509	0.984309
88980	13/09/2018--12:12:00	28.53	0	0.0106489	-0.13509	0.984309
89040	13/09/2018--12:13:00	28.55	0	0.0106489	-0.13509	0.984309
89100	13/09/2018--12:14:00	28.53	0	0.0106489	-0.150328	0.984309
89160	13/09/2018--12:15:00	28.54	0	0.0106489	-0.13509	0.984309
89220	13/09/2018--12:16:00	28.54	0	0.0106489	-0.13509	0.984309
89280	13/09/2018--12:17:00	28.55	0	0.0106489	-0.150328	0.984309
89340	13/09/2018--12:18:00	28.54	0	0.0106489	-0.150328	0.984309
89400	13/09/2018--12:19:00	28.55	0	0.0106489	-0.13509	0.984309
89460	13/09/2018--12:20:00	28.55	0	0.0106489	-0.13509	0.984309
89520	13/09/2018--12:21:00	28.55	0	0.0106489	-0.13509	0.984309
89580	13/09/2018--12:22:00	28.56	0	0.0106489	-0.13509	0.984309
89640	13/09/2018--12:23:00	28.55	0	0.0106489	-0.13509	0.984309
89700	13/09/2018--12:24:00	28.57	0	0.0106489	-0.13509	0.984309
89760	13/09/2018--12:25:00	28.55	0	0.0106489	-0.13509	0.969334
89820	13/09/2018--12:26:00	28.55	0	0.0106489	-0.13509	0.984309
89880	13/09/2018--12:27:00	28.55	0	0.0106489	-0.13509	0.984309
89940	13/09/2018--12:28:00	28.57	0	0.0106489	-0.150328	0.984309
90000	13/09/2018--12:29:00	28.57	0	0.0106489	-0.13509	0.984309
90060	13/09/2018--12:30:00	28.56	0	0.0106489	-0.150328	0.984309
90120	13/09/2018--12:31:00	28.57	0	0.0106489	-0.150328	0.984309
90180	13/09/2018--12:32:00	28.58	0	0.0106489	-0.13509	0.984309
90240	13/09/2018--12:33:00	28.56	0	0.0106489	-0.13509	0.984309
90300	13/09/2018--12:34:00	28.58	0	0.0106489	-0.13509	0.984309
90360	13/09/2018--12:35:00	28.57	0	0.0106489	-0.13509	0.984309
90420	13/09/2018--12:36:00	28.56	0	0.0106489	-0.13509	0.984309
90480	13/09/2018--12:37:00	28.58	0	0.0106489	-0.13509	0.984309
90540	13/09/2018--12:38:00	28.58	0	0.0106489	-0.13509	0.984309
90600	13/09/2018--12:39:00	28.59	0	0.0106489	-0.13509	0.984309
90660	13/09/2018--12:40:00	28.57	0	0.0106489	-0.13509	0.984309
90720	13/09/2018--12:41:00	28.59	0	0.0106489	-0.13509	0.984309
90780	13/09/2018--12:42:00	28.58	0	0.0106489	-0.13509	0.984309
90840	13/09/2018--12:43:00	28.6	0	0.0106489	-0.13509	0.984309
90900	13/09/2018--12:44:00	28.6	0	0.0106489	-0.150328	0.984309
90960	13/09/2018--12:45:00	28.59	0	0.0106489	-0.13509	0.984309
91020	13/09/2018--12:46:00	28.6	0	0.0106489	-0.13509	0.969334
91080	13/09/2018--12:47:00	28.59	0	0.0106489	-0.13509	0.984309
91140	13/09/2018--12:48:00	28.59	0	0.0106489	-0.150328	0.984309
91200	13/09/2018--12:49:00	28.6	0	0.0106489	-0.13509	0.984309
91260	13/09/2018--12:50:00	28.62	0	0.0106489	-0.13509	0.984309
91320	13/09/2018--12:51:00	28.61	0	0.0106489	-0.13509	0.984309
91380	13/09/2018--12:52:00	28.62	0	0.0106489	-0.13509	0.984309
91440	13/09/2018--12:53:00	28.61	0	0.0106489	-0.13509	0.984309
91500	13/09/2018--12:54:00	28.61	0	0.0106489	-0.13509	0.984309
91560	13/09/2018--12:55:00	28.65	0	0.0106489	-0.13509	0.984309
91620	13/09/2018--12:56:00	28.64	0	0.0106489	-0.13509	0.984309
91680	13/09/2018--12:57:00	28.64	23	0.121102	-0.866522	0.0109695
91740	13/09/2018--12:58:00	28.86	312	-0.036688	-0.0284231	0.999283
91800	13/09/2018--12:59:00	29.27	0	-0.036688	-0.0284231	0.984309
91860	13/09/2018--13:00:00	29.57	0	-0.036688	-0.0284231	0.999283
91920	13/09/2018--13:01:00	29.77	0	-0.036688	-0.0284231	0.999283
91980	13/09/2018--13:02:00	29.94	0	-0.036688	-0.0284231	0.999283
92040	13/09/2018--13:03:00	30.05	0	-0.036688	-0.0284231	0.999283
92100	13/09/2018--13:04:00	30.16	0	-0.036688	-0.0284231	0.984309
92160	13/09/2018--13:05:00	30.26	0	-0.036688	-0.0284231	0.999283
92220	13/09/2018--13:06:00	30.32	0	-0.036688	-0.0284231	0.984309
92280	13/09/2018--13:07:00	30.38	0	-0.036688	-0.0284231	0.984309
92340	13/09/2018--13:08:00	30.41	0	-0.036688	-0.0284231	0.984309
92400	13/09/2018--13:09:00	30.48	0	-0.036688	-0.0284231	0.999283
92460	13/09/2018--13:10:00	30.5	0	-0.036688	-0.0284231	0.999283
92520	13/09/2018--13:11:00	30.54	0	-0.036688	-0.0284231	0.984309
92580	13/09/2018--13:12:00	30.56	0	-0.036688	-0.0284231	0.999283
92640	13/09/2018--13:13:00	30.57	0	-0.036688	-0.0284231	0.999283
92700	13/09/2018--13:14:00	30.6	0	-0.036688	-0.0284231	0.999283
92760	13/09/2018--13:15:00	30.61	0	-0.036688	-0.0284231	0.999283
92820	13/09/2018--13:16:00	30.63	0	-0.036688	-0.0284231	0.999283
92880	13/09/2018--13:17:00	30.61	0	-0.036688	-0.0284231	0.984309
92940	13/09/2018--13:18:00	30.65	0	-0.036688	-0.0284231	0.999283
93000	13/09/2018--13:19:00	30.67	0	-0.036688	-0.0284231	0.984309
93060	13/09/2018--13:20:00	30.66	0	-0.036688	-0.0284231	0.999283
93120	13/09/2018--13:21:00	30.67	0	-0.036688	-0.0284231	0.999283
93180	13/09/2018--13:22:00	30.68	0	-0.036688	-0.0284231	0.984309
93240	13/09/2018--13:23:00	30.69	0	-0.036688	-0.0284231	0.999283
93300	13/09/2018--13:24:00	30.7	0	-0.036688	-0.0284231	0.999283
93360	13/09/2018--13:25:00	30.7	0	-0.036688	-0.0284231	0.984309
93420	13/09/2018--13:26:00	30.7	0	-0.036688	-0.0131849	0.984309
93480	13/09/2018--13:27:00	30.71	0	-0.036688	-0.0131849	0.999283
93540	13/09/2018--13:28:00	30.72	0	-0.036688	-0.0131849	0.984309
93600	13/09/2018--13:29:00	30.72	136	0.0106489	-129.319	-0.917446
93660	13/09/2018--13:30:00	30.77	642	0.0895437	0.00205327	-103.724
93720	13/09/2018--13:31:00	30.94	32	0.0106489	0.0325296	-100.729
93780	13/09/2018--13:32:00	31.29	144	0.15266	0.00205327	-111.211
93840	13/09/2018--13:33:00	31.91	197	0.0422068	0.0172914	-100.729
93900	13/09/2018--13:34:00	32.53	114	0.136881	-0.0436612	-100.729
93960	13/09/2018--13:35:00	33.06	116	-0.399604	0.0325296	-0.917446
94020	13/09/2018--13:36:00	32.95	60	-0.446941	0.0325296	-0.977344
94080	13/09/2018--13:37:00	32.49	172	-0.46272	0.0172914	-0.932421
94140	13/09/2018--13:38:00	31.98	122	-0.431162	0.0630059	-0.872523
94200	13/09/2018--13:39:00	31.46	67	-0.273372	-0.119852	-100.729
94260	13/09/2018--13:40:00	31.09	195	-0.368046	0.154435	-0.872523
94320	13/09/2018--13:41:00	30.6	26	-0.383825	0.0172914	-0.947395
94380	13/09/2018--13:42:00	30.1	0	-0.383825	0.0172914	-0.947395
94440	13/09/2018--13:43:00	29.94	0	-0.383825	0.0172914	-0.947395
94500	13/09/2018--13:44:00	29.93	0	-0.383825	0.0172914	-0.947395
94560	13/09/2018--13:45:00	30.03	0	-0.383825	0.0172914	-0.947395
94620	13/09/2018--13:46:00	30.2	148	-0.383825	0.0934822	-0.947395
94680	13/09/2018--13:47:00	30.25	82	-0.383825	0.0172914	-0.992319
94740	13/09/2018--13:48:00	30.1	151	-0.336488	0.00205327	-0.8276
94800	13/09/2018--13:49:00	29.86	159	-0.30493	-0.0436612	-100.729
94860	13/09/2018--13:50:00	29.58	87	-0.336488	-0.0131849	-103.724
94920	13/09/2018--13:51:00	29.25	124	-0.241814	-0.0436612	-105.222
94980	13/09/2018--13:52:00	28.95	98	-0.352267	0.0172914	-0.977344
95040	13/09/2018--13:53:00	28.63	59	-0.478499	0.00205327	-0.902472
95100	13/09/2018--13:54:00	28.3	31	-0.336488	-0.0284231	-0.992319
95160	13/09/2018--13:55:00	27.97	150	-0.399604	0.0934822	-0.917446
95220	13/09/2018--13:56:00	27.7	146	-0.478499	-0.119852	-0.96237
95280	13/09/2018--13:57:00	27.52	20	-0.46272	0.0630059	-0.902472
95340	13/09/2018--13:58:00	27.36	5	-0.257593	-0.0588994	-0.947395
95400	13/09/2018--13:59:00	27.23	111	-0.368046	0.10872	-0.947395
95460	13/09/2018--14:00:00	27.07	117	-0.573173	0.0630059	-0.872523
95520	13/09/2018--14:01:00	26.88	108	-0.415383	0.00205327	-0.96237
95580	13/09/2018--14:02:00	26.74	161	-0.383825	0.00205327	-0.96237
95640	13/09/2018--14:03:00	26.67	188	0.215775	-0.912236	-0.752727
95700	13/09/2018--14:04:00	27.68	907	0.0106489	-0.0893757	-102.227
95760	13/09/2018--14:05:00	28.25	6	0.0264279	-0.0893757	-102.227
95820	13/09/2018--14:06:00	28.45	0	0.0264279	-0.0893757	-100.729
95880	13/09/2018--14:07:00	28.58	0	0.0264279	-0.0893757	-102.227
95940	13/09/2018--14:08:00	28.67	0	0.0264279	-0.0893757	-102.227
96000	13/09/2018--14:09:00	28.75	0	0.0106489	-0.0741375	-102.227
96060	13/09/2018--14:10:00	28.79	0	0.0106489	-0.0741375	-102.227
96120	13/09/2018--14:11:00	28.83	2	0.0264279	-0.0893757	-102.227
96180	13/09/2018--14:12:00	28.88	0	0.0264279	-0.0893757	-102.227
96240	13/09/2018--14:13:00	28.93	0	0.0264279	-0.0893757	-102.227
96300	13/09/2018--14:14:00	28.97	2	0.0264279	-0.0893757	-100.729
96360	13/09/2018--14:15:00	28.99	0	0.0264279	-0.0893757	-102.227
96420	13/09/2018--14:16:00	29	0	0.0264279	-0.0893757	-102.227
96480	13/09/2018--14:17:00	29.02	8	0.0106489	-0.0741375	-102.227
96540	13/09/2018--14:18:00	29.05	4	0.0106489	-0.0741375	-102.227
96600	13/09/2018--14:19:00	29.07	0	0.0106489	-0.0741375	-102.227
96660	13/09/2018--14:20:00	29.08	0	0.0106489	-0.0741375	-100.729
96720	13/09/2018--14:21:00	29.11	0	0.0106489	-0.0741375	-100.729
96780	13/09/2018--14:22:00	29.1	0	0.0106489	-0.0741375	-102.227
96840	13/09/2018--14:23:00	29.1	0	0.0106489	-0.0741375	-102.227
96900	13/09/2018--14:24:00	29.13	0	0.0106489	-0.0741375	-102.227
96960	13/09/2018--14:25:00	29.14	0	0.0106489	-0.0741375	-102.227
97020	13/09/2018--14:26:00	29.13	0	0.0106489	-0.0741375	-102.227
97080	13/09/2018--14:27:00	29.14	0	0.0106489	-0.0741375	-102.227
97140	13/09/2018--14:28:00	29.14	2	0.0106489	-0.0741375	-102.227
97200	13/09/2018--14:29:00	29.15	0	0.0106489	-0.0741375	-102.227
97260	13/09/2018--14:30:00	29.19	0	0.0264279	-0.0741375	-100.729
97320	13/09/2018--14:31:00	29.17	0	0.0106489	-0.0741375	-102.227
97380	13/09/2018--14:32:00	29.17	0	0.0106489	-0.0741375	-102.227
97440	13/09/2018--14:33:00	29.18	0	0.0106489	-0.0741375	-102.227
97500	13/09/2018--14:34:00	29.19	0	0.0106489	-0.0741375	-102.227
97560	13/09/2018--14:35:00	29.2	0	0.0106489	-0.0741375	-102.227
97620	13/09/2018--14:36:00	29.18	0	0.0106489	-0.0741375	-102.227
97680	13/09/2018--14:37:00	29.2	0	0.0106489	-0.0741375	-102.227
97740	13/09/2018--14:38:00	29.2	0	0.0106489	-0.0741375	-102.227
97800	13/09/2018--14:39:00	29.2	0	0.0106489	-0.0741375	-102.227
97860	13/09/2018--14:40:00	29.2	0	0.0106489	-0.0741375	-102.227
97920	13/09/2018--14:41:00	29.2	0	0.0106489	-0.0741375	-102.227
97980	13/09/2018--14:42:00	29.22	0	0.0106489	-0.0741375	-102.227
98040	13/09/2018--14:43:00	29.21	0	0.0106489	-0.0741375	-102.227
98100	13/09/2018--14:44:00	29.21	0	0.0106489	-0.0741375	-102.227
98160	13/09/2018--14:45:00	29.23	0	0.0106489	-0.0741375	-102.227
98220	13/09/2018--14:46:00	29.22	0	0.0106489	-0.0741375	-102.227
98280	13/09/2018--14:47:00	29.23	0	0.0106489	-0.0741375	-102.227
98340	13/09/2018--14:48:00	29.23	0	0.0106489	-0.0741375	-102.227
98400	13/09/2018--14:49:00	29.24	0	0.0106489	-0.0741375	-102.227
98460	13/09/2018--14:50:00	29.23	0	0.0106489	-0.0741375	-102.227
98520	13/09/2018--14:51:00	29.21	0	0.0106489	-0.0741375	-102.227
98580	13/09/2018--14:52:00	29.23	4	0.0106489	-0.0741375	-102.227
98640	13/09/2018--14:53:00	29.23	0	0.0106489	-0.0741375	-102.227
98700	13/09/2018--14:54:00	29.25	0	0.0106489	-0.0741375	-102.227
98760	13/09/2018--14:55:00	29.23	0	0.0106489	-0.0741375	-102.227
98820	13/09/2018--14:56:00	29.23	0	0.0106489	-0.0741375	-102.227
98880	13/09/2018--14:57:00	29.25	0	0.0106489	-0.0741375	-100.729
98940	13/09/2018--14:58:00	29.24	0	0.0264279	-0.0741375	-102.227
99000	13/09/2018--14:59:00	29.22	0	0.0106489	-0.0741375	-102.227
99060	13/09/2018--15:00:00	29.25	0	0.0264279	-0.0741375	-102.227
99120	13/09/2018--15:01:00	29.25	15	-0.036688	-0.0436612	-102.227
99180	13/09/2018--15:02:00	29.26	14	0.105323	-0.150328	-100.729
99240	13/09/2018--15:03:00	29.29	0	0.121102	-0.165567	-0.992319
99300	13/09/2018--15:04:00	29.31	0	-0.020909	-0.0588994	-102.227
99360	13/09/2018--15:05:00	29.32	0	-0.020909	-0.0588994	-102.227
99420	13/09/2018--15:06:00	29.3	0	-0.020909	-0.0588994	-102.227
99480	13/09/2018--15:07:00	29.32	0	-0.020909	-0.0588994	-102.227
99540	13/09/2018--15:08:00	29.29	12	-0.00513005	-0.0284231	-102.227
99600	13/09/2018--15:09:00	29.31	184	-0.525836	-100.367	-0.123801
99660	13/09/2018--15:10:00	29.33	667	0.15266	-0.63795	0.0409184
99720	13/09/2018--15:11:00	29.48	316	-0.320709	-0.988427	-0.123801
99780	13/09/2018--15:12:00	29.65	128	-0.0682459	-0.820808	-0.0788772
99840	13/09/2018--15:13:00	29.8	782	-0.178699	-0.150328	-0.977344
99900	13/09/2018--15:14:00	30.14	21	-0.257593	-0.150328	-100.729
99960	13/09/2018--15:15:00	30.27	171	-0.0840248	-0.226519	-105.222
100020	13/09/2018--15:16:00	30.02	167	-0.289151	-0.165567	-0.992319
100080	13/09/2018--15:17:00	29.77	255	0.184217	-0.0436612	-0.902472
100140	13/09/2018--15:18:00	29.63	146	0.215775	-0.0893757	-0.992319
100200	13/09/2018--15:19:00	29.47	123	0.121102	-0.0436612	-102.227
100260	13/09/2018--15:20:00	29.3	47	0.184217	-0.180805	-0.977344
100320	13/09/2018--15:21:00	29.18	57	0.231554	0.0325296	-105.222
100380	13/09/2018--15:22:00	29.01	100	0.215775	0.0172914	-0.992319
100440	13/09/2018--15:23:00	28.82	1	0.15266	-0.0588994	-102.227
100500	13/09/2018--15:24:00	28.62	0	0.215775	-0.0741375	-0.992319
100560	13/09/2018--15:25:00	28.4	70	0.231554	-0.0284231	-0.992319
100620	13/09/2018--15:26:00	28.19	7	0.168438	-0.0741375	-0.992319
100680	13/09/2018--15:27:00	28.02	139	0.136881	-0.973189	-0.0938516
100740	13/09/2018--15:28:00	28.16	556	0.0422068	-106.462	0.0708673
100800	13/09/2018--15:29:00	28.36	294	-0.00513005	0.0325296	-102.227
100860	13/09/2018--15:30:00	28.4	0	-0.00513005	0.0325296	-102.227
100920	13/09/2018--15:31:00	28.32	0	-0.00513005	0.0325296	-102.227
100980	13/09/2018--15:32:00	28.21	0	0.0106489	0.0325296	-102.227
101040	13/09/2018--15:33:00	28.11	0	0.0106489	0.0325296	-102.227
101100	13/09/2018--15:34:00	27.96	0	0.0106489	0.0325296	-102.227
101160	13/09/2018--15:35:00	27.81	0	0.0106489	0.0477678	-102.227
101220	13/09/2018--15:36:00	27.67	0	0.0106489	0.0477678	-102.227
101280	13/09/2018--15:37:00	27.56	0	0.0106489	0.0477678	-102.227
101340	13/09/2018--15:38:00	27.42	0	0.0106489	0.0325296	-102.227
101400	13/09/2018--15:39:00	27.31	0	0.0106489	0.0477678	-102.227
101460	13/09/2018--15:40:00	27.2	0	0.0106489	0.0477678	-102.227
101520	13/09/2018--15:41:00	27.12	0	0.0106489	0.0477678	-102.227
101580	13/09/2018--15:42:00	27.04	0	0.0106489	0.0477678	-102.227
101640	13/09/2018--15:43:00	26.94	0	0.0106489	0.0325296	-102.227
101700	13/09/2018--15:44:00	26.89	0	0.0106489	0.0477678	-102.227
101760	13/09/2018--15:45:00	26.82	0	0.0106489	0.0477678	-102.227
101820	13/09/2018--15:46:00	26.79	0	0.0106489	0.0477678	-102.227
101880	13/09/2018--15:47:00	26.74	0	0.0106489	0.0477678	-102.227
101940	13/09/2018--15:48:00	26.7	0	0.0106489	0.0477678	-102.227
102000	13/09/2018--15:49:00	26.66	0	0.0106489	0.0477678	-102.227
102060	13/09/2018--15:50:00	26.62	0	0.0106489	0.0477678	-102.227
102120	13/09/2018--15:51:00	26.58	0	0.0106489	0.0477678	-102.227
102180	13/09/2018--15:52:00	26.58	0	0.0106489	0.0477678	-102.227
102240	13/09/2018--15:53:00	26.61	0	0.0106489	0.0477678	-102.227
102300	13/09/2018--15:54:00	26.64	0	0.0106489	0.0477678	-102.227
102360	13/09/2018--15:55:00	26.67	0	0.0106489	0.0477678	-102.227
102420	13/09/2018--15:56:00	26.66	0	0.0106489	0.0477678	-102.227
102480	13/09/2018--15:57:00	26.62	0	0.0106489	0.0477678	-102.227
102540	13/09/2018--15:58:00	26.57	0	0.0106489	0.0477678	-102.227
102600	13/09/2018--15:59:00	26.53	0	0.0106489	0.0477678	-102.227
102660	13/09/2018--16:00:00	26.48	0	0.0106489	0.0477678	-102.227
102720	13/09/2018--16:01:00	26.42	0	0.0106489	0.0477678	-102.227
102780	13/09/2018--16:02:00	26.39	0	-0.00513005	0.0477678	-102.227
102840	13/09/2018--16:03:00	26.4	0	-0.00513005	0.0325296	-102.227
102900	13/09/2018--16:04:00	26.42	0	-0.00513005	0.0477678	-102.227
102960	13/09/2018--16:05:00	26.46	2	0.0106489	0.0325296	-102.227
103020	13/09/2018--16:06:00	26.49	0	-0.00513005	0.0325296	-102.227
103080	13/09/2018--16:07:00	26.48	0	-0.00513005	0.0325296	-102.227
103140	13/09/2018--16:08:00	26.47	0	-0.00513005	0.0325296	-102.227
103200	13/09/2018--16:09:00	26.43	0	-0.00513005	0.0477678	-102.227
103260	13/09/2018--16:10:00	26.41	0	-0.00513005	0.0477678	-102.227
103320	13/09/2018--16:11:00	26.4	0	-0.00513005	0.0325296	-102.227
103380	13/09/2018--16:12:00	26.36	0	-0.00513005	0.0477678	-102.227
103440	13/09/2018--16:13:00	26.37	3	-0.00513005	0.00205327	-102.227
103500	13/09/2018--16:14:00	26.34	0	-0.00513005	0.00205327	-102.227
103560	13/09/2018--16:15:00	26.34	0	-0.00513005	0.00205327	-102.227
103620	13/09/2018--16:16:00	26.32	0	-0.00513005	0.00205327	-102.227
103680	13/09/2018--16:17:00	26.27	0	-0.00513005	0.00205327	-102.227
103740	13/09/2018--16:18:00	26.25	0	-0.00513005	0.00205327	-102.227
103800	13/09/2018--16:19:00	26.25	0	-0.00513005	0.00205327	-102.227
103860	13/09/2018--16:20:00	26.25	0	-0.00513005	0.00205327	-102.227
103920	13/09/2018--16:21:00	26.22	0	-0.00513005	0.00205327	-102.227
103980	13/09/2018--16:22:00	26.2	0	-0.00513005	0.00205327	-102.227
104040	13/09/2018--16:23:00	26.18	0	-0.00513005	0.00205327	-102.227
104100	13/09/2018--16:24:00	26.19	0	-0.00513005	0.00205327	-102.227
104160	13/09/2018--16:25:00	26.18	0	-0.00513005	0.00205327	-102.227
104220	13/09/2018--16:26:00	26.16	0	-0.00513005	0.00205327	-102.227
104280	13/09/2018--16:27:00	26.14	0	-0.00513005	0.00205327	-102.227
104340	13/09/2018--16:28:00	26.12	0	-0.00513005	0.00205327	-102.227
104400	13/09/2018--16:29:00	26.1	0	-0.00513005	0.00205327	-102.227
104460	13/09/2018--16:30:00	26.05	0	-0.00513005	0.00205327	-102.227
104520	13/09/2018--16:31:00	26.02	0	-0.00513005	-0.0131849	-102.227
104580	13/09/2018--16:32:00	26.02	0	-0.00513005	-0.0131849	-102.227
104640	13/09/2018--16:33:00	26	0	-0.00513005	-0.0131849	-103.724
104700	13/09/2018--16:34:00	25.97	0	-0.00513005	-0.0131849	-102.227
104760	13/09/2018--16:35:00	25.94	0	-0.00513005	-0.0131849	-102.227
104820	13/09/2018--16:36:00	25.89	0	-0.00513005	-0.0131849	-102.227
104880	13/09/2018--16:37:00	25.84	0	-0.00513005	-0.0131849	-102.227
104940	13/09/2018--16:38:00	25.8	0	-0.00513005	-0.0131849	-102.227
105000	13/09/2018--16:39:00	25.8	0	-0.00513005	-0.0131849	-102.227
105060	13/09/2018--16:40:00	25.77	0	-0.00513005	-0.0131849	-102.227
105120	13/09/2018--16:41:00	25.76	0	-0.00513005	-0.0131849	-102.227
105180	13/09/2018--16:42:00	25.77	0	-0.00513005	-0.0131849	-102.227
105240	13/09/2018--16:43:00	25.75	0	-0.00513005	-0.0131849	-102.227
105300	13/09/2018--16:44:00	25.71	0	-0.00513005	-0.0131849	-102.227
105360	13/09/2018--16:45:00	25.71	0	-0.00513005	-0.0131849	-102.227
105420	13/09/2018--16:46:00	25.7	0	-0.00513005	-0.0131849	-102.227
105480	13/09/2018--16:47:00	25.69	0	-0.00513005	-0.0131849	-102.227
105540	13/09/2018--16:48:00	25.7	0	-0.00513005	-0.0131849	-102.227
105600	13/09/2018--16:49:00	25.67	0	-0.00513005	-0.0131849	-102.227
105660	13/09/2018--16:50:00	25.64	0	-0.00513005	-0.0131849	-102.227
105720	13/09/2018--16:51:00	25.62	0	-0.00513005	-0.0131849	-102.227
105780	13/09/2018--16:52:00	25.59	0	-0.00513005	0.00205327	-102.227
105840	13/09/2018--16:53:00	25.55	0	-0.00513005	-0.0131849	-102.227
105900	13/09/2018--16:54:00	25.53	0	-0.00513005	-0.0131849	-102.227
105960	13/09/2018--16:55:00	25.51	0	-0.00513005	-0.0131849	-102.227
106020	13/09/2018--16:56:00	25.51	0	-0.00513005	-0.0131849	-102.227
106080	13/09/2018--16:57:00	25.53	0	-0.00513005	-0.0131849	-102.227
106140	13/09/2018--16:58:00	25.5	0	-0.00513005	-0.0131849	-102.227
106200	13/09/2018--16:59:00	25.5	0	-0.00513005	-0.0131849	-102.227
106260	13/09/2018--17:00:00	25.48	0	-0.00513005	-0.0131849	-102.227
106320	13/09/2018--17:01:00	25.48	0	-0.00513005	-0.0131849	-102.227
106380	13/09/2018--17:02:00	25.46	0	-0.00513005	-0.0131849	-102.227
106440	13/09/2018--17:03:00	25.46	0	-0.00513005	-0.0131849	-102.227
106500	13/09/2018--17:04:00	25.44	0	-0.00513005	-0.0131849	-102.227
106560	13/09/2018--17:05:00	25.42	0	-0.00513005	0.00205327	-102.227
106620	13/09/2018--17:06:00	25.43	0	-0.00513005	0.00205327	-102.227
106680	13/09/2018--17:07:00	25.39	0	-0.020909	-0.0131849	-102.227
106740	13/09/2018--17:08:00	25.38	0	-0.00513005	-0.0131849	-102.227
106800	13/09/2018--17:09:00	25.36	0	-0.00513005	0.00205327	-102.227
106860	13/09/2018--17:10:00	25.34	0	-0.00513005	-0.0131849	-102.227
106920	13/09/2018--17:11:00	25.35	0	-0.00513005	0.00205327	-102.227
106980	13/09/2018--17:12:00	25.33	0	-0.00513005	0.00205327	-102.227
107040	13/09/2018--17:13:00	25.35	0	-0.00513005	-0.0131849	-102.227
107100	13/09/2018--17:14:00	25.39	0	-0.00513005	-0.0131849	-102.227
107160	13/09/2018--17:15:00	25.45	0	-0.00513005	0.00205327	-102.227
107220	13/09/2018--17:16:00	25.51	0	-0.020909	0.00205327	-102.227
107280	13/09/2018--17:17:00	25.54	0	-0.00513005	-0.0131849	-102.227
107340	13/09/2018--17:18:00	25.55	0	-0.00513005	0.00205327	-102.227
107400	13/09/2018--17:19:00	25.53	0	-0.00513005	0.00205327	-102.227
107460	13/09/2018--17:20:00	25.53	0	-0.00513005	0.00205327	-102.227
107520	13/09/2018--17:21:00	25.54	0	-0.00513005	0.00205327	-102.227
107580	13/09/2018--17:22:00	25.56	0	-0.00513005	0.00205327	-102.227
107640	13/09/2018--17:23:00	25.54	0	-0.00513005	0.00205327	-102.227
107700	13/09/2018--17:24:00	25.54	0	-0.00513005	0.00205327	-102.227
107760	13/09/2018--17:25:00	25.5	0	-0.00513005	0.00205327	-102.227
107820	13/09/2018--17:26:00	25.53	1	-0.00513005	0.00205327	-102.227
107880	13/09/2018--17:27:00	25.54	0	-0.00513005	0.00205327	-102.227
107940	13/09/2018--17:28:00	25.57	0	-0.00513005	0.00205327	-102.227
108000	13/09/2018--17:29:00	25.63	0	-0.00513005	0.00205327	-102.227
108060	13/09/2018--17:30:00	25.68	2	0.0106489	0.0172914	-102.227
108120	13/09/2018--17:31:00	25.73	0	0.0106489	0.0172914	-102.227
108180	13/09/2018--17:32:00	25.8	0	0.0106489	0.0172914	-102.227
108240	13/09/2018--17:33:00	25.84	0	0.0106489	0.0172914	-102.227
108300	13/09/2018--17:34:00	25.91	0	0.0106489	0.0172914	-102.227
108360	13/09/2018--17:35:00	25.95	0	0.0106489	0.0172914	-102.227
108420	13/09/2018--17:36:00	25.96	0	0.0106489	0.0172914	-102.227
108480	13/09/2018--17:37:00	25.94	0	0.0106489	0.0172914	-102.227
108540	13/09/2018--17:38:00	25.9	6	-0.00513005	-0.0436612	-102.227
108600	13/09/2018--17:39:00	25.82	0	-0.00513005	-0.0436612	-102.227
108660	13/09/2018--17:40:00	25.76	0	-0.00513005	-0.0436612	-102.227
108720	13/09/2018--17:41:00	25.7	0	-0.00513005	-0.0436612	-102.227
108780	13/09/2018--17:42:00	25.68	0	-0.00513005	-0.0436612	-102.227
108840	13/09/2018--17:43:00	25.66	0	-0.00513005	-0.0436612	-102.227
108900	13/09/2018--17:44:00	25.62	0	-0.00513005	-0.0436612	-102.227
108960	13/09/2018--17:45:00	25.62	0	-0.00513005	-0.0436612	-102.227
109020	13/09/2018--17:46:00	25.61	0	-0.00513005	-0.0436612	-102.227
109080	13/09/2018--17:47:00	25.61	0	-0.00513005	-0.0436612	-102.227
109140	13/09/2018--17:48:00	25.61	0	-0.00513005	-0.0436612	-102.227
109200	13/09/2018--17:49:00	25.63	0	-0.00513005	-0.0436612	-102.227
109260	13/09/2018--17:50:00	25.63	0	-0.00513005	-0.0436612	-102.227
109320	13/09/2018--17:51:00	25.64	0	-0.00513005	-0.0436612	-102.227
109380	13/09/2018--17:52:00	25.64	0	-0.00513005	-0.0436612	-102.227
109440	13/09/2018--17:53:00	25.63	0	-0.00513005	-0.0284231	-102.227
109500	13/09/2018--17:54:00	25.64	0	-0.00513005	-0.0436612	-102.227
109560	13/09/2018--17:55:00	25.68	22	0.105323	0.123959	-100.729
109620	13/09/2018--17:56:00	25.68	3	0.199996	0.0325296	-100.729
109680	13/09/2018--17:57:00	25.7	3	0.199996	0.0325296	-100.729
109740	13/09/2018--17:58:00	25.69	0	0.199996	0.0325296	-100.729
109800	13/09/2018--17:59:00	25.72	0	0.199996	0.0325296	-0.992319
109860	13/09/2018--18:00:00	25.73	0	0.199996	0.0325296	-100.729
109920	13/09/2018--18:01:00	25.75	0	0.199996	0.0325296	-100.729
109980	13/09/2018--18:02:00	25.73	0	0.199996	0.0325296	-100.729
110040	13/09/2018--18:03:00	25.71	0	0.199996	0.0325296	-0.992319
110100	13/09/2018--18:04:00	25.7	0	0.199996	0.0477678	-100.729
110160	13/09/2018--18:05:00	25.68	0	0.199996	0.0325296	-100.729
110220	13/09/2018--18:06:00	25.67	8	0.15266	0.10872	-100.729
110280	13/09/2018--18:07:00	25.65	0	0.15266	0.10872	-100.729
110340	13/09/2018--18:08:00	25.63	0	0.15266	0.10872	-100.729
110400	13/09/2018--18:09:00	25.61	0	0.15266	0.10872	-100.729
110460	13/09/2018--18:10:00	25.57	0	0.15266	0.10872	-100.729
110520	13/09/2018--18:11:00	25.56	0	0.15266	0.10872	-100.729
110580	13/09/2018--18:12:00	25.52	0	0.15266	0.10872	-100.729
110640	13/09/2018--18:13:00	25.51	0	0.15266	0.10872	-100.729
110700	13/09/2018--18:14:00	25.49	0	0.15266	0.10872	-100.729
110760	13/09/2018--18:15:00	25.45	0	0.15266	0.10872	-100.729
110820	13/09/2018--18:16:00	25.42	0	0.15266	0.10872	-100.729
110880	13/09/2018--18:17:00	25.4	0	0.15266	0.10872	-100.729
110940	13/09/2018--18:18:00	25.37	0	0.15266	0.10872	-100.729
111000	13/09/2018--18:19:00	25.35	0	0.15266	0.10872	-100.729
111060	13/09/2018--18:20:00	25.3	0	0.15266	0.10872	-100.729
111120	13/09/2018--18:21:00	25.28	0	0.15266	0.10872	-100.729
111180	13/09/2018--18:22:00	25.26	0	0.15266	0.10872	-100.729
111240	13/09/2018--18:23:00	25.25	0	0.168438	0.10872	-100.729
111300	13/09/2018--18:24:00	25.23	1	0.15266	0.0934822	-100.729
111360	13/09/2018--18:25:00	25.22	0	0.15266	0.10872	-100.729
111420	13/09/2018--18:26:00	25.19	0	0.15266	0.0934822	-100.729
111480	13/09/2018--18:27:00	25.22	0	0.15266	0.0934822	-100.729
111540	13/09/2018--18:28:00	25.2	0	0.15266	0.10872	-100.729
111600	13/09/2018--18:29:00	25.17	3	0.15266	0.0934822	-100.729
111660	13/09/2018--18:30:00	25.14	0	0.15266	0.0934822	-100.729
111720	13/09/2018--18:31:00	25.15	0	0.15266	0.0934822	-100.729
111780	13/09/2018--18:32:00	25.15	4	0.15266	0.0782441	-100.729
111840	13/09/2018--18:33:00	25.2	4	0.168438	0.0630059	-100.729
111900	13/09/2018--18:34:00	25.25	1	0.168438	0.0782441	-100.729
111960	13/09/2018--18:35:00	25.32	0	0.168438	0.0782441	-100.729
112020	13/09/2018--18:36:00	25.37	1	0.168438	0.0630059	-100.729
112080	13/09/2018--18:37:00	25.34	0	0.168438	0.0782441	-100.729
112140	13/09/2018--18:38:00	25.29	0	0.168438	0.0630059	-100.729
112200	13/09/2018--18:39:00	25.26	0	0.168438	0.0630059	-100.729
112260	13/09/2018--18:40:00	25.24	0	0.168438	0.0782441	-100.729
112320	13/09/2018--18:41:00	25.21	0	0.168438	0.0782441	-100.729
112380	13/09/2018--18:42:00	25.23	0	0.168438	0.0782441	-100.729
112440	13/09/2018--18:43:00	25.25	0	0.168438	0.0630059	-100.729
112500	13/09/2018--18:44:00	25.29	0	0.168438	0.0782441	-100.729
112560	13/09/2018--18:45:00	25.32	0	0.168438	0.0782441	-100.729
112620	13/09/2018--18:46:00	25.29	0	0.168438	0.0782441	-102.227
112680	13/09/2018--18:47:00	25.21	0	0.168438	0.0782441	-100.729
112740	13/09/2018--18:48:00	25.14	0	0.168438	0.0782441	-100.729
112800	13/09/2018--18:49:00	25.09	0	0.168438	0.0782441	-100.729
112860	13/09/2018--18:50:00	25.05	0	0.168438	0.0782441	-100.729
112920	13/09/2018--18:51:00	25.05	0	0.168438	0.0782441	-100.729
112980	13/09/2018--18:52:00	25.07	0	0.168438	0.0782441	-100.729
113040	13/09/2018--18:53:00	25.09	0	0.168438	0.0782441	-100.729
113100	13/09/2018--18:54:00	25.14	0	0.168438	0.0782441	-100.729
113160	13/09/2018--18:55:00	25.16	1	0.168438	0.0782441	-100.729
113220	13/09/2018--18:56:00	25.16	0	0.184217	0.0782441	-100.729
113280	13/09/2018--18:57:00	25.11	0	0.168438	0.0782441	-100.729
113340	13/09/2018--18:58:00	25.11	0	0.168438	0.0782441	-100.729
113400	13/09/2018--18:59:00	25.14	0	0.184217	0.0782441	-100.729
113460	13/09/2018--19:00:00	25.2	0	0.168438	0.0630059	-100.729
113520	13/09/2018--19:01:00	25.25	0	0.168438	0.0782441	-100.729
113580	13/09/2018--19:02:00	25.31	0	0.168438	0.0782441	-100.729
113640	13/09/2018--19:03:00	25.38	0	0.168438	0.0630059	-100.729
113700	13/09/2018--19:04:00	25.46	0	0.184217	0.0782441	-100.729
113760	13/09/2018--19:05:00	25.51	0	0.168438	0.0782441	-100.729
113820	13/09/2018--19:06:00	25.59	1	0.184217	0.0782441	-100.729
113880	13/09/2018--19:07:00	25.76	356	-0.194478	-0.988427	0.0109695
113940	13/09/2018--19:08:00	26.19	355	-0.0998038	-0.0741375	0.984309
114000	13/09/2018--19:09:00	26.73	1	-0.0840248	-0.104614	0.984309
114060	13/09/2018--19:10:00	27.22	19	-0.0682459	-0.165567	0.969334
114120	13/09/2018--19:11:00	27.64	214	-0.16292	-0.0284231	102.923
114180	13/09/2018--19:12:00	28.07	311	0.0106489	-0.0131849	0.894462
114240	13/09/2018--19:13:00	28.44	256	-0.0524669	-0.30271	0.849539
114300	13/09/2018--19:14:00	28.7	319	0.0264279	-0.0741375	114.903
114360	13/09/2018--19:15:00	28.85	322	-0.383825	-0.317948	-100.729
114420	13/09/2018--19:16:00	29	340	-0.446941	-0.348424	-0.842574
114480	13/09/2018--19:17:00	29.18	257	-0.368046	-0.180805	-0.902472
114540	13/09/2018--19:18:00	29.34	361	-0.415383	-0.363663	-0.797651
114600	13/09/2018--19:19:00	29.51	329	-0.399604	-0.272234	-0.917446
114660	13/09/2018--19:20:00	29.62	0	-0.399604	-0.272234	-0.902472
114720	13/09/2018--19:21:00	29.74	0	-0.399604	-0.272234	-0.917446
114780	13/09/2018--19:22:00	29.84	0	-0.399604	-0.272234	-0.902472
114840	13/09/2018--19:23:00	29.92	0	-0.399604	-0.272234	-0.902472
114900	13/09/2018--19:24:00	30	0	-0.399604	-0.272234	-0.917446
114960	13/09/2018--19:25:00	30.07	0	-0.399604	-0.272234	-0.902472
115020	13/09/2018--19:26:00	30.12	0	-0.399604	-0.272234	-0.917446
115080	13/09/2018--19:27:00	30.16	0	-0.399604	-0.272234	-0.917446
115140	13/09/2018--19:28:00	30.19	2	-0.399604	-0.272234	-0.902472
115200	13/09/2018--19:29:00	30.23	137	-0.494278	-0.211281	-0.8276
115260	13/09/2018--19:30:00	30.25	105	-0.399604	-0.211281	-0.902472
115320	13/09/2018--19:31:00	30.27	82	-0.415383	-0.165567	-0.842574
115380	13/09/2018--19:32:00	30.28	151	-0.478499	-0.180805	-0.96237
115440	13/09/2018--19:33:00	30.28	644	-0.525836	-0.13509	-0.902472
115500	13/09/2018--19:34:00	30.28	683	-0.415383	-0.211281	-0.782676
115560	13/09/2018--19:35:00	30.33	512	-0.194478	-0.0436612	-0.992319
115620	13/09/2018--19:36:00	30.36	430	-0.115583	-0.348424	-0.96237
115680	13/09/2018--19:37:00	30.41	27	-0.0998038	-0.226519	-0.992319
115740	13/09/2018--19:38:00	30.47	309	-0.115583	-100.367	-0.0639027
115800	13/09/2018--19:39:00	30.39	498	0.0106489	0.0172914	-102.227
115860	13/09/2018--19:40:00	30.25	0	0.0106489	0.0172914	-102.227
115920	13/09/2018--19:41:00	30.11	0	0.0106489	0.0172914	-102.227
115980	13/09/2018--19:42:00	30.01	0	0.0106489	0.0172914	-102.227
116040	13/09/2018--19:43:00	29.93	0	0.0106489	0.0172914	-102.227
116100	13/09/2018--19:44:00	29.88	0	0.0106489	0.0172914	-102.227
116160	13/09/2018--19:45:00	29.84	0	0.0106489	0.0172914	-102.227
116220	13/09/2018--19:46:00	29.82	0	0.0106489	0.0172914	-102.227
116280	13/09/2018--19:47:00	29.82	0	0.0106489	0.0172914	-102.227
116340	13/09/2018--19:48:00	29.8	0	0.0106489	0.0172914	-102.227
116400	13/09/2018--19:49:00	29.79	52	0.0422068	-0.790331	0.0409184
116460	13/09/2018--19:50:00	29.7	937	-0.0840248	-0.0131849	0.984309
116520	13/09/2018--19:51:00	29.59	24	-0.0840248	0.0172914	0.984309
116580	13/09/2018--19:52:00	29.5	0	-0.0840248	0.0172914	0.999283
116640	13/09/2018--19:53:00	29.44	0	-0.0840248	0.0172914	0.984309
116700	13/09/2018--19:54:00	29.38	0	-0.0840248	0.0172914	0.984309
116760	13/09/2018--19:55:00	29.32	0	-0.0840248	0.0172914	0.999283
116820	13/09/2018--19:56:00	29.3	0	-0.0840248	0.0172914	0.984309
116880	13/09/2018--19:57:00	29.26	0	-0.0840248	0.0172914	0.984309
116940	13/09/2018--19:58:00	29.23	0	-0.0840248	0.0172914	0.984309
117000	13/09/2018--19:59:00	29.2	0	-0.0840248	0.0172914	0.984309
117060	13/09/2018--20:00:00	29.18	0	-0.0840248	0.0172914	0.984309
117120	13/09/2018--20:01:00	29.15	0	-0.0840248	0.0172914	0.984309
117180	13/09/2018--20:02:00	29.14	0	-0.0840248	0.0172914	0.999283
117240	13/09/2018--20:03:00	29.11	0	-0.0840248	0.0172914	0.984309
117300	13/09/2018--20:04:00	29.1	0	-0.0840248	0.0172914	0.999283
117360	13/09/2018--20:05:00	29.09	0	-0.0840248	0.0172914	0.984309
117420	13/09/2018--20:06:00	29.08	0	-0.0840248	0.0172914	0.984309
117480	13/09/2018--20:07:00	29.07	0	-0.0998038	0.0172914	0.984309
117540	13/09/2018--20:08:00	29.07	0	-0.0840248	0.0172914	0.984309
117600	13/09/2018--20:09:00	29.05	0	-0.0840248	0.0172914	0.984309
117660	13/09/2018--20:10:00	29.04	0	-0.0840248	0.0172914	0.984309
117720	13/09/2018--20:11:00	29.04	0	-0.0840248	0.0172914	0.999283
117780	13/09/2018--20:12:00	29.04	0	-0.0840248	0.0172914	0.984309
117840	13/09/2018--20:13:00	29.02	0	-0.0840248	0.0172914	0.984309
117900	13/09/2018--20:14:00	29.02	0	-0.0840248	0.0172914	0.999283
117960	13/09/2018--20:15:00	29.04	0	-0.0840248	0.0172914	0.999283
118020	13/09/2018--20:16:00	28.99	0	-0.0840248	0.0172914	0.984309
118080	13/09/2018--20:17:00	29.02	0	-0.0998038	0.0172914	0.999283
118140	13/09/2018--20:18:00	29	0	-0.0840248	0.0172914	0.999283
118200	13/09/2018--20:19:00	29	0	-0.0840248	0.0172914	0.984309
118260	13/09/2018--20:20:00	28.98	0	-0.0840248	0.0172914	0.984309
118320	13/09/2018--20:21:00	28.98	0	-0.0840248	0.0172914	0.984309
118380	13/09/2018--20:22:00	28.95	0	-0.0840248	0.0172914	0.984309
118440	13/09/2018--20:23:00	28.93	0	-0.0840248	0.0172914	0.984309
118500	13/09/2018--20:24:00	28.87	0	-0.0840248	0.0172914	0.999283
118560	13/09/2018--20:25:00	28.85	0	-0.0840248	0.0172914	0.984309
118620	13/09/2018--20:26:00	28.83	89	-0.00513005	-0.0284231	0.999283
118680	13/09/2018--20:27:00	28.81	0	-0.00513005	-0.0284231	0.999283
118740	13/09/2018--20:28:00	28.77	0	-0.00513005	-0.0284231	0.984309
118800	13/09/2018--20:29:00	28.75	0	-0.00513005	-0.0284231	0.999283
118860	13/09/2018--20:30:00	28.74	0	-0.00513005	-0.0284231	0.984309
118920	13/09/2018--20:31:00	28.75	0	-0.00513005	-0.0284231	0.984309
118980	13/09/2018--20:32:00	28.72	0	-0.00513005	-0.0284231	0.999283
119040	13/09/2018--20:33:00	28.71	0	-0.00513005	-0.0284231	0.999283
119100	13/09/2018--20:34:00	28.72	0	-0.00513005	-0.0284231	0.999283
119160	13/09/2018--20:35:00	28.7	0	-0.00513005	-0.0131849	0.999283
119220	13/09/2018--20:36:00	28.71	0	-0.00513005	-0.0284231	0.984309
119280	13/09/2018--20:37:00	28.7	0	-0.00513005	-0.0131849	0.999283
119340	13/09/2018--20:38:00	28.7	0	-0.00513005	-0.0284231	0.984309
119400	13/09/2018--20:39:00	28.68	0	-0.00513005	-0.0284231	0.984309
119460	13/09/2018--20:40:00	28.69	0	-0.00513005	-0.0131849	0.999283
119520	13/09/2018--20:41:00	28.69	0	-0.00513005	-0.0284231	0.984309
119580	13/09/2018--20:42:00	28.68	0	-0.00513005	-0.0284231	0.999283
119640	13/09/2018--20:43:00	28.67	0	-0.00513005	-0.0284231	0.999283
119700	13/09/2018--20:44:00	28.66	0	-0.00513005	-0.0284231	0.984309
119760	13/09/2018--20:45:00	28.69	0	-0.00513005	-0.0284231	0.999283
119820	13/09/2018--20:46:00	28.69	0	-0.00513005	-0.0284231	0.999283
119880	13/09/2018--20:47:00	28.71	0	0.0106489	-0.0284231	0.999283
119940	13/09/2018--20:48:00	28.72	0	-0.00513005	-0.0284231	0.999283
120000	13/09/2018--20:49:00	28.72	0	-0.00513005	-0.0284231	0.999283
120060	13/09/2018--20:50:00	28.73	0	-0.00513005	-0.0284231	0.984309
120120	13/09/2018--20:51:00	28.72	0	-0.00513005	-0.0284231	0.984309
120180	13/09/2018--20:52:00	28.74	0	-0.00513005	-0.0284231	0.984309
120240	13/09/2018--20:53:00	28.75	0	-0.00513005	-0.0284231	0.984309
120300	13/09/2018--20:54:00	28.75	0	-0.00513005	-0.0284231	0.999283
120360	13/09/2018--20:55:00	28.75	0	-0.00513005	-0.0284231	0.999283
120420	13/09/2018--20:56:00	28.75	0	-0.00513005	-0.0284231	0.984309
120480	13/09/2018--20:57:00	28.76	0	-0.00513005	-0.0284231	0.984309
120540	13/09/2018--20:58:00	28.76	0	-0.00513005	-0.0284231	0.984309
120600	13/09/2018--20:59:00	28.75	0	-0.00513005	-0.0284231	0.984309
120660	13/09/2018--21:00:00	28.77	0	-0.00513005	-0.0284231	0.999283
120720	13/09/2018--21:01:00	28.77	0	-0.00513005	-0.0284231	0.999283
120780	13/09/2018--21:02:00	28.76	0	-0.00513005	-0.0284231	0.999283
120840	13/09/2018--21:03:00	28.79	0	-0.00513005	-0.0284231	0.984309
120900	13/09/2018--21:04:00	28.78	0	-0.00513005	-0.0284231	0.999283
120960	13/09/2018--21:05:00	28.77	0	0.0106489	-0.0284231	0.999283
121020	13/09/2018--21:06:00	28.79	0	-0.00513005	-0.0284231	0.984309
121080	13/09/2018--21:07:00	28.77	0	-0.00513005	-0.0284231	0.999283
121140	13/09/2018--21:08:00	28.79	0	-0.00513005	-0.0284231	0.984309
121200	13/09/2018--21:09:00	28.78	0	-0.00513005	-0.0284231	0.984309
121260	13/09/2018--21:10:00	28.8	0	0.0106489	-0.0284231	0.984309
121320	13/09/2018--21:11:00	28.78	0	-0.00513005	-0.0284231	0.984309
121380	13/09/2018--21:12:00	28.77	0	-0.00513005	-0.0284231	0.984309
121440	13/09/2018--21:13:00	28.77	0	-0.00513005	-0.0284231	0.984309
121500	13/09/2018--21:14:00	28.79	0	-0.00513005	-0.0284231	0.984309
121560	13/09/2018--21:15:00	28.79	0	-0.00513005	-0.0284231	0.984309
121620	13/09/2018--21:16:00	28.8	0	-0.00513005	-0.0284231	0.999283
121680	13/09/2018--21:17:00	28.78	0	-0.00513005	-0.0284231	0.984309
121740	13/09/2018--21:18:00	28.79	0	-0.00513005	-0.0284231	0.999283
121800	13/09/2018--21:19:00	28.79	0	-0.00513005	-0.0284231	0.984309
121860	13/09/2018--21:20:00	28.8	0	-0.00513005	-0.0284231	0.984309
121920	13/09/2018--21:21:00	28.8	0	-0.00513005	-0.0284231	0.984309
121980	13/09/2018--21:22:00	28.79	0	-0.00513005	-0.0284231	0.984309
122040	13/09/2018--21:23:00	28.82	0	-0.00513005	-0.0284231	0.999283
122100	13/09/2018--21:24:00	28.81	0	0.0106489	-0.0284231	0.984309
122160	13/09/2018--21:25:00	28.8	0	-0.00513005	-0.0284231	0.984309
122220	13/09/2018--21:26:00	28.82	0	-0.00513005	-0.0284231	0.999283
122280	13/09/2018--21:27:00	28.8	0	-0.00513005	-0.0284231	0.999283
122340	13/09/2018--21:28:00	28.82	0	-0.00513005	-0.0284231	0.984309
122400	13/09/2018--21:29:00	28.8	0	-0.00513005	-0.0284231	0.999283
122460	13/09/2018--21:30:00	28.79	0	-0.00513005	-0.0284231	0.999283
122520	13/09/2018--21:31:00	28.79	0	-0.00513005	-0.0284231	0.984309
122580	13/09/2018--21:32:00	28.81	0	-0.00513005	-0.0284231	0.999283
122640	13/09/2018--21:33:00	28.81	0	-0.00513005	-0.0284231	0.999283
122700	13/09/2018--21:34:00	28.81	0	-0.00513005	-0.0284231	0.999283
122760	13/09/2018--21:35:00	28.81	0	-0.00513005	-0.0284231	0.999283
122820	13/09/2018--21:36:00	28.8	0	-0.00513005	-0.0284231	0.984309
122880	13/09/2018--21:37:00	28.79	0	-0.00513005	-0.0284231	0.999283
122940	13/09/2018--21:38:00	28.82	0	-0.00513005	-0.0284231	0.999283
123000	13/09/2018--21:39:00	28.8	0	-0.00513005	-0.0284231	0.984309
123060	13/09/2018--21:40:00	28.79	0	-0.00513005	-0.0284231	0.984309
123120	13/09/2018--21:41:00	28.8	0	-0.00513005	-0.0284231	0.999283
123180	13/09/2018--21:42:00	28.81	0	-0.00513005	-0.0284231	0.984309
123240	13/09/2018--21:43:00	28.82	0	-0.00513005	-0.0284231	0.999283
123300	13/09/2018--21:44:00	28.81	0	-0.00513005	-0.0284231	0.999283
123360	13/09/2018--21:45:00	28.81	0	-0.00513005	-0.0284231	0.999283
123420	13/09/2018--21:46:00	28.8	0	-0.00513005	-0.0284231	0.999283
123480	13/09/2018--21:47:00	28.81	0	-0.00513005	-0.0284231	0.984309
123540	13/09/2018--21:48:00	28.8	0	-0.00513005	-0.0284231	0.999283
123600	13/09/2018--21:49:00	28.81	0	-0.00513005	-0.0284231	0.984309
123660	13/09/2018--21:50:00	28.79	0	-0.00513005	-0.0284231	0.984309
123720	13/09/2018--21:51:00	28.8	0	-0.00513005	-0.0284231	0.999283
123780	13/09/2018--21:52:00	28.79	0	-0.00513005	-0.0284231	0.984309
123840	13/09/2018--21:53:00	28.81	0	-0.00513005	-0.0284231	0.999283
123900	13/09/2018--21:54:00	28.8	0	-0.00513005	-0.0284231	0.984309
123960	13/09/2018--21:55:00	28.8	0	-0.00513005	-0.0284231	0.984309
124020	13/09/2018--21:56:00	28.8	0	-0.00513005	-0.0284231	0.999283
124080	13/09/2018--21:57:00	28.8	0	-0.00513005	-0.0284231	0.984309
124140	13/09/2018--21:58:00	28.8	0	-0.00513005	-0.0284231	0.999283
124200	13/09/2018--21:59:00	28.8	0	-0.00513005	-0.0284231	0.984309
124260	13/09/2018--22:00:00	28.79	0	-0.00513005	-0.0284231	0.984309
124320	13/09/2018--22:01:00	28.81	0	-0.00513005	-0.0284231	0.984309
124380	13/09/2018--22:02:00	28.8	0	-0.00513005	-0.0284231	0.999283
124440	13/09/2018--22:03:00	28.79	0	-0.00513005	-0.0284231	0.984309
124500	13/09/2018--22:04:00	28.82	0	-0.00513005	-0.0284231	0.984309
124560	13/09/2018--22:05:00	28.8	0	-0.00513005	-0.0284231	0.984309
124620	13/09/2018--22:06:00	28.8	0	-0.00513005	-0.0284231	0.984309
124680	13/09/2018--22:07:00	28.81	0	-0.00513005	-0.0284231	0.984309
124740	13/09/2018--22:08:00	28.81	0	-0.00513005	-0.0284231	0.984309
124800	13/09/2018--22:09:00	28.82	0	-0.00513005	-0.0284231	0.984309
124860	13/09/2018--22:10:00	28.79	0	-0.00513005	-0.0284231	0.999283
124920	13/09/2018--22:11:00	28.81	0	-0.00513005	-0.0284231	0.984309
124980	13/09/2018--22:12:00	28.8	0	-0.00513005	-0.0284231	0.999283
125040	13/09/2018--22:13:00	28.79	0	-0.00513005	-0.0284231	0.999283
125100	13/09/2018--22:14:00	28.8	0	-0.00513005	-0.0284231	0.999283
125160	13/09/2018--22:15:00	28.8	0	-0.00513005	-0.0284231	0.984309
125220	13/09/2018--22:16:00	28.8	0	-0.00513005	-0.0284231	0.984309
125280	13/09/2018--22:17:00	28.81	0	-0.00513005	-0.0284231	0.984309
125340	13/09/2018--22:18:00	28.8	0	-0.00513005	-0.0284231	0.984309
125400	13/09/2018--22:19:00	28.79	0	-0.00513005	-0.0284231	0.984309
125460	13/09/2018--22:20:00	28.81	0	-0.00513005	-0.0284231	0.984309
125520	13/09/2018--22:21:00	28.81	0	-0.00513005	-0.0284231	0.984309
125580	13/09/2018--22:22:00	28.8	0	-0.00513005	-0.0284231	0.984309
125640	13/09/2018--22:23:00	28.8	0	-0.00513005	-0.0284231	0.999283
125700	13/09/2018--22:24:00	28.79	0	-0.00513005	-0.0284231	0.984309
125760	13/09/2018--22:25:00	28.8	0	-0.00513005	-0.0284231	0.999283
125820	13/09/2018--22:26:00	28.8	0	-0.00513005	-0.0284231	0.984309
125880	13/09/2018--22:27:00	28.79	0	-0.00513005	-0.0284231	0.984309
125940	13/09/2018--22:28:00	28.81	0	-0.00513005	-0.0284231	0.984309
126000	13/09/2018--22:29:00	28.8	0	-0.00513005	-0.0284231	0.999283
126060	13/09/2018--22:30:00	28.79	0	-0.00513005	-0.0284231	0.984309
126120	13/09/2018--22:31:00	28.8	0	-0.00513005	-0.0284231	0.999283
126180	13/09/2018--22:32:00	28.78	0	-0.00513005	-0.0284231	0.999283
126240	13/09/2018--22:33:00	28.79	0	-0.00513005	-0.0284231	0.984309
126300	13/09/2018--22:34:00	28.79	0	-0.00513005	-0.0284231	0.999283
126360	13/09/2018--22:35:00	28.8	0	-0.00513005	-0.0284231	0.984309
126420	13/09/2018--22:36:00	28.78	0	-0.00513005	-0.0284231	0.999283
126480	13/09/2018--22:37:00	28.8	0	-0.00513005	-0.0284231	0.999283
126540	13/09/2018--22:38:00	28.78	0	-0.00513005	-0.0284231	0.984309
126600	13/09/2018--22:39:00	28.79	0	-0.00513005	-0.0284231	0.999283
126660	13/09/2018--22:40:00	28.79	0	-0.00513005	-0.0284231	0.999283
126720	13/09/2018--22:41:00	28.8	0	-0.00513005	-0.0284231	0.984309
126780	13/09/2018--22:42:00	28.78	0	-0.00513005	-0.0284231	0.984309
126840	13/09/2018--22:43:00	28.79	0	0.0106489	-0.0284231	0.984309
126900	13/09/2018--22:44:00	28.79	0	-0.00513005	-0.0284231	0.984309
126960	13/09/2018--22:45:00	28.79	0	-0.00513005	-0.0284231	0.999283
127020	13/09/2018--22:46:00	28.79	0	0.0106489	-0.0284231	0.999283
127080	13/09/2018--22:47:00	28.77	0	-0.00513005	-0.0284231	0.999283
127140	13/09/2018--22:48:00	28.8	0	-0.00513005	-0.0284231	0.999283
127200	13/09/2018--22:49:00	28.78	0	-0.00513005	-0.0284231	0.984309
127260	13/09/2018--22:50:00	28.78	0	0.0106489	-0.0131849	0.984309
127320	13/09/2018--22:51:00	28.79	0	-0.00513005	-0.0284231	0.984309
127380	13/09/2018--22:52:00	28.77	0	-0.00513005	-0.0284231	0.999283
127440	13/09/2018--22:53:00	28.75	0	-0.00513005	-0.0284231	0.984309
127500	13/09/2018--22:54:00	28.72	0	-0.00513005	-0.0284231	0.984309
127560	13/09/2018--22:55:00	28.71	0	-0.00513005	-0.0284231	0.984309
127620	13/09/2018--22:56:00	28.7	0	-0.00513005	-0.0284231	0.984309
127680	13/09/2018--22:57:00	28.67	0	-0.00513005	-0.0284231	0.984309
127740	13/09/2018--22:58:00	28.68	0	-0.00513005	-0.0284231	0.999283
127800	13/09/2018--22:59:00	28.68	0	-0.00513005	-0.0284231	0.984309
127860	13/09/2018--23:00:00	28.66	0	-0.00513005	-0.0284231	0.999283
127920	13/09/2018--23:01:00	28.66	0	-0.00513005	-0.0284231	0.984309
127980	13/09/2018--23:02:00	28.67	0	-0.00513005	-0.0284231	0.999283
128040	13/09/2018--23:03:00	28.63	0	-0.00513005	-0.0284231	0.984309
128100	13/09/2018--23:04:00	28.64	0	-0.00513005	-0.0284231	0.984309
128160	13/09/2018--23:05:00	28.63	0	-0.00513005	-0.0284231	0.984309
128220	13/09/2018--23:06:00	28.63	0	-0.00513005	-0.0284231	0.999283
128280	13/09/2018--23:07:00	28.64	0	-0.00513005	-0.0284231	0.999283
128340	13/09/2018--23:08:00	28.63	0	-0.00513005	-0.0284231	0.984309
128400	13/09/2018--23:09:00	28.6	0	-0.00513005	-0.0284231	0.984309
128460	13/09/2018--23:10:00	28.61	0	-0.00513005	-0.0284231	0.999283
128520	13/09/2018--23:11:00	28.59	0	-0.00513005	-0.0284231	0.999283
128580	13/09/2018--23:12:00	28.57	0	-0.00513005	-0.0284231	0.999283
128640	13/09/2018--23:13:00	28.54	0	-0.00513005	-0.0284231	0.984309
128700	13/09/2018--23:14:00	28.52	0	-0.00513005	-0.0284231	0.999283
128760	13/09/2018--23:15:00	28.48	0	-0.00513005	-0.0284231	0.999283
128820	13/09/2018--23:16:00	28.46	0	-0.00513005	-0.0284231	0.999283
128880	13/09/2018--23:17:00	28.43	0	-0.00513005	-0.0284231	0.984309
128940	13/09/2018--23:18:00	28.41	0	-0.00513005	-0.0284231	0.984309
129000	13/09/2018--23:19:00	28.36	0	-0.00513005	-0.0284231	0.984309
129060	13/09/2018--23:20:00	28.31	0	-0.00513005	-0.0284231	0.984309
129120	13/09/2018--23:21:00	28.26	0	-0.00513005	-0.0284231	0.999283
129180	13/09/2018--23:22:00	28.19	0	-0.00513005	-0.0284231	0.999283
129240	13/09/2018--23:23:00	28.14	0	-0.00513005	-0.0284231	0.999283
129300	13/09/2018--23:24:00	28.07	0	-0.00513005	-0.0284231	0.984309
129360	13/09/2018--23:25:00	28.01	0	-0.00513005	-0.0284231	0.999283
129420	13/09/2018--23:26:00	27.97	0	-0.00513005	-0.0284231	0.999283
129480	13/09/2018--23:27:00	27.92	0	-0.00513005	-0.0284231	0.999283
129540	13/09/2018--23:28:00	27.86	0	-0.00513005	-0.0284231	0.984309
129600	13/09/2018--23:29:00	27.82	0	-0.00513005	-0.0284231	0.984309
129660	13/09/2018--23:30:00	27.77	0	-0.00513005	-0.0284231	0.984309
129720	13/09/2018--23:31:00	27.72	0	-0.00513005	-0.0284231	0.984309
129780	13/09/2018--23:32:00	27.68	0	-0.00513005	-0.0284231	0.984309
129840	13/09/2018--23:33:00	27.64	0	-0.00513005	-0.0284231	0.984309
129900	13/09/2018--23:34:00	27.63	0	-0.00513005	-0.0284231	0.999283
129960	13/09/2018--23:35:00	27.6	0	-0.00513005	-0.0284231	0.984309
130020	13/09/2018--23:36:00	27.57	0	-0.00513005	-0.0284231	0.984309
130080	13/09/2018--23:37:00	27.54	0	0.0106489	-0.0284231	0.984309
130140	13/09/2018--23:38:00	27.52	0	-0.00513005	-0.0284231	0.999283
130200	13/09/2018--23:39:00	27.48	0	0.0106489	-0.0284231	0.984309
130260	13/09/2018--23:40:00	27.45	0	-0.00513005	-0.0284231	0.999283
130320	13/09/2018--23:41:00	27.43	0	-0.00513005	-0.0284231	0.984309
130380	13/09/2018--23:42:00	27.4	0	-0.00513005	-0.0284231	0.984309
130440	13/09/2018--23:43:00	27.37	0	-0.00513005	-0.0284231	0.984309
130500	13/09/2018--23:44:00	27.33	0	-0.00513005	-0.0284231	0.984309
130560	13/09/2018--23:45:00	27.32	0	-0.00513005	-0.0284231	0.984309
130620	13/09/2018--23:46:00	27.29	0	-0.00513005	-0.0131849	0.984309
130680	13/09/2018--23:47:00	27.27	0	-0.00513005	-0.0284231	0.984309
130740	13/09/2018--23:48:00	27.22	0	-0.00513005	-0.0284231	0.999283
130800	13/09/2018--23:49:00	27.2	0	-0.00513005	-0.0284231	0.999283
130860	13/09/2018--23:50:00	27.19	0	-0.00513005	-0.0284231	0.999283
130920	13/09/2018--23:51:00	27.17	0	-0.00513005	-0.0284231	0.999283
130980	13/09/2018--23:52:00	27.15	0	-0.00513005	-0.0284231	0.984309
131040	13/09/2018--23:53:00	27.12	0	-0.00513005	-0.0284231	0.984309
131100	13/09/2018--23:54:00	27.11	0	-0.00513005	-0.0284231	0.984309
131160	13/09/2018--23:55:00	27.08	0	-0.00513005	-0.0284231	0.984309
131220	13/09/2018--23:56:00	27.04	0	-0.00513005	-0.0284231	0.999283
131280	13/09/2018--23:57:00	27.04	0	-0.00513005	-0.0284231	0.984309
131340	13/09/2018--23:58:00	27	0	-0.00513005	-0.0284231	0.984309
131400	13/09/2018--23:59:00	27	0	-0.00513005	-0.0284231	0.984309
131460	14/09/2018--00:00:00	26.99	0	-0.00513005	-0.0284231	0.984309
131520	14/09/2018--00:01:00	26.98	0	-0.00513005	-0.0284231	0.999283
131580	14/09/2018--00:02:00	26.95	0	0.0106489	-0.0284231	0.984309
131640	14/09/2018--00:03:00	26.94	0	-0.00513005	-0.0284231	0.999283
131700	14/09/2018--00:04:00	26.92	0	-0.00513005	-0.0284231	0.984309
131760	14/09/2018--00:05:00	26.9	0	-0.00513005	-0.0284231	0.984309
131820	14/09/2018--00:06:00	26.89	0	-0.00513005	-0.0284231	0.984309
131880	14/09/2018--00:07:00	26.89	0	-0.00513005	-0.0284231	0.999283
131940	14/09/2018--00:08:00	26.9	0	-0.00513005	-0.0284231	0.984309
132000	14/09/2018--00:09:00	26.89	0	-0.00513005	-0.0284231	0.999283
132060	14/09/2018--00:10:00	26.92	0	-0.00513005	-0.0284231	0.999283
132120	14/09/2018--00:11:00	26.94	0	-0.00513005	-0.0284231	0.999283
132180	14/09/2018--00:12:00	26.95	0	-0.00513005	-0.0284231	0.999283
132240	14/09/2018--00:13:00	26.94	0	-0.00513005	-0.0284231	0.984309
132300	14/09/2018--00:14:00	26.95	0	-0.00513005	-0.0284231	0.999283
132360	14/09/2018--00:15:00	26.98	0	-0.00513005	-0.0284231	0.984309
132420	14/09/2018--00:16:00	26.98	0	-0.00513005	-0.0284231	0.984309
132480	14/09/2018--00:17:00	27	0	-0.00513005	-0.0284231	0.984309
132540	14/09/2018--00:18:00	27.01	0	-0.00513005	-0.0284231	0.984309
132600	14/09/2018--00:19:00	27.02	0	-0.00513005	-0.0284231	0.984309
132660	14/09/2018--00:20:00	27.02	0	-0.00513005	-0.0284231	0.984309
132720	14/09/2018--00:21:00	27.03	0	-0.00513005	-0.0284231	0.984309
132780	14/09/2018--00:22:00	27.04	0	-0.00513005	-0.0284231	0.984309
132840	14/09/2018--00:23:00	27.05	0	-0.00513005	-0.0284231	0.984309
132900	14/09/2018--00:24:00	27.05	0	-0.00513005	-0.0284231	0.984309
132960	14/09/2018--00:25:00	27.07	0	-0.00513005	-0.0284231	0.984309
133020	14/09/2018--00:26:00	27.07	0	-0.00513005	-0.0284231	0.999283
133080	14/09/2018--00:27:00	27.09	0	-0.00513005	-0.0284231	0.984309
133140	14/09/2018--00:28:00	27.08	0	-0.00513005	-0.0284231	0.999283
133200	14/09/2018--00:29:00	27.11	0	-0.00513005	-0.0284231	0.999283
133260	14/09/2018--00:30:00	27.11	0	-0.00513005	-0.0284231	0.984309
133320	14/09/2018--00:31:00	27.1	0	-0.00513005	-0.0284231	0.984309
133380	14/09/2018--00:32:00	27.13	0	-0.00513005	-0.0284231	0.984309
133440	14/09/2018--00:33:00	27.13	0	-0.00513005	-0.0284231	0.999283
133500	14/09/2018--00:34:00	27.14	0	-0.00513005	-0.0284231	0.999283
133560	14/09/2018--00:35:00	27.15	0	-0.00513005	-0.0284231	0.984309
133620	14/09/2018--00:36:00	27.15	0	-0.00513005	-0.0284231	0.984309
133680	14/09/2018--00:37:00	27.16	0	-0.00513005	-0.0284231	0.984309
133740	14/09/2018--00:38:00	27.17	0	-0.00513005	-0.0284231	0.999283
133800	14/09/2018--00:39:00	27.19	0	-0.00513005	-0.0284231	0.999283
133860	14/09/2018--00:40:00	27.2	0	-0.00513005	-0.0284231	0.984309
133920	14/09/2018--00:41:00	27.22	0	-0.00513005	-0.0284231	0.984309
133980	14/09/2018--00:42:00	27.22	0	-0.00513005	-0.0284231	0.984309
134040	14/09/2018--00:43:00	27.23	0	-0.00513005	-0.0284231	0.984309
134100	14/09/2018--00:44:00	27.23	0	-0.00513005	-0.0284231	0.984309
134160	14/09/2018--00:45:00	27.21	0	-0.00513005	-0.0284231	0.984309
134220	14/09/2018--00:46:00	27.18	0	-0.00513005	-0.0284231	0.984309
134280	14/09/2018--00:47:00	27.16	0	-0.00513005	-0.0284231	0.999283
134340	14/09/2018--00:48:00	27.13	0	-0.00513005	-0.0284231	0.999283
134400	14/09/2018--00:49:00	27.11	0	-0.00513005	-0.0284231	0.984309
134460	14/09/2018--00:50:00	27.1	0	-0.00513005	-0.0284231	0.999283
134520	14/09/2018--00:51:00	27.07	0	-0.00513005	-0.0284231	0.984309
134580	14/09/2018--00:52:00	27.04	0	-0.00513005	-0.0284231	0.999283
134640	14/09/2018--00:53:00	27.01	0	-0.00513005	-0.0284231	0.999283
134700	14/09/2018--00:54:00	26.99	0	-0.00513005	-0.0284231	0.984309
134760	14/09/2018--00:55:00	26.97	0	-0.00513005	-0.0284231	0.984309
134820	14/09/2018--00:56:00	26.96	0	-0.00513005	-0.0284231	0.984309
134880	14/09/2018--00:57:00	26.95	0	-0.00513005	-0.0284231	0.984309
134940	14/09/2018--00:58:00	26.96	0	-0.00513005	-0.0284231	0.984309
135000	14/09/2018--00:59:00	26.97	0	-0.00513005	-0.0284231	0.999283
135060	14/09/2018--01:00:00	26.96	0	-0.00513005	-0.0284231	0.999283
135120	14/09/2018--01:01:00	26.98	0	-0.00513005	-0.0284231	0.984309
135180	14/09/2018--01:02:00	26.99	0	-0.00513005	-0.0284231	0.984309
135240	14/09/2018--01:03:00	26.99	0	-0.00513005	-0.0284231	0.984309
135300	14/09/2018--01:04:00	27	0	-0.00513005	-0.0284231	0.984309
135360	14/09/2018--01:05:00	27	0	-0.00513005	-0.0284231	0.984309
135420	14/09/2018--01:06:00	27.04	0	-0.00513005	-0.0284231	0.984309
135480	14/09/2018--01:07:00	27.03	0	-0.00513005	-0.0284231	0.984309
135540	14/09/2018--01:08:00	27.05	0	-0.00513005	-0.0284231	0.984309
135600	14/09/2018--01:09:00	27.05	0	-0.00513005	-0.0284231	0.984309
135660	14/09/2018--01:10:00	27.06	0	-0.00513005	-0.0284231	0.984309
135720	14/09/2018--01:11:00	27.07	0	-0.00513005	-0.0284231	0.984309
135780	14/09/2018--01:12:00	27.08	0	-0.00513005	-0.0284231	0.984309
135840	14/09/2018--01:13:00	27.09	0	-0.00513005	-0.0284231	0.984309
135900	14/09/2018--01:14:00	27.11	0	-0.00513005	-0.0284231	0.984309
135960	14/09/2018--01:15:00	27.12	0	-0.00513005	-0.0284231	0.984309
136020	14/09/2018--01:16:00	27.11	0	-0.00513005	-0.0284231	0.984309
136080	14/09/2018--01:17:00	27.11	0	-0.00513005	-0.0284231	0.999283
136140	14/09/2018--01:18:00	27.11	0	-0.00513005	-0.0284231	0.984309
136200	14/09/2018--01:19:00	27.12	0	-0.00513005	-0.0284231	0.999283
136260	14/09/2018--01:20:00	27.11	0	-0.00513005	-0.0284231	0.999283
136320	14/09/2018--01:21:00	27.11	0	-0.00513005	-0.0284231	0.984309
136380	14/09/2018--01:22:00	27.13	0	-0.00513005	-0.0284231	0.999283
136440	14/09/2018--01:23:00	27.13	0	-0.00513005	-0.0284231	0.984309
136500	14/09/2018--01:24:00	27.13	0	-0.00513005	-0.0284231	0.984309
136560	14/09/2018--01:25:00	27.14	0	-0.00513005	-0.0284231	0.999283
136620	14/09/2018--01:26:00	27.17	0	-0.00513005	-0.0284231	0.984309
136680	14/09/2018--01:27:00	27.16	0	0.0106489	-0.0284231	0.984309
136740	14/09/2018--01:28:00	27.18	0	-0.00513005	-0.0284231	0.999283
136800	14/09/2018--01:29:00	27.17	0	-0.00513005	-0.0284231	0.984309
136860	14/09/2018--01:30:00	27.18	0	-0.00513005	-0.0284231	0.984309
136920	14/09/2018--01:31:00	27.18	0	-0.00513005	-0.0284231	0.984309
136980	14/09/2018--01:32:00	27.18	0	-0.00513005	-0.0284231	0.999283
137040	14/09/2018--01:33:00	27.19	0	-0.00513005	-0.0284231	0.984309
137100	14/09/2018--01:34:00	27.2	0	-0.00513005	-0.0284231	0.999283
137160	14/09/2018--01:35:00	27.18	0	-0.00513005	-0.0284231	0.999283
137220	14/09/2018--01:36:00	27.2	0	-0.00513005	-0.0284231	0.984309
137280	14/09/2018--01:37:00	27.22	0	-0.00513005	-0.0284231	0.984309
137340	14/09/2018--01:38:00	27.21	0	-0.00513005	-0.0284231	0.984309
137400	14/09/2018--01:39:00	27.21	0	-0.00513005	-0.0284231	0.984309
137460	14/09/2018--01:40:00	27.2	0	-0.00513005	-0.0284231	0.984309
137520	14/09/2018--01:41:00	27.2	0	-0.00513005	-0.0284231	0.999283
137580	14/09/2018--01:42:00	27.19	0	-0.00513005	-0.0284231	0.984309
137640	14/09/2018--01:43:00	27.21	0	-0.00513005	-0.0284231	0.984309
137700	14/09/2018--01:44:00	27.2	0	-0.00513005	-0.0284231	0.984309
137760	14/09/2018--01:45:00	27.19	0	-0.00513005	-0.0284231	0.999283
137820	14/09/2018--01:46:00	27.17	0	-0.00513005	-0.0284231	0.984309
137880	14/09/2018--01:47:00	27.14	0	-0.00513005	-0.0284231	0.984309
137940	14/09/2018--01:48:00	27.11	0	-0.00513005	-0.0284231	0.984309
138000	14/09/2018--01:49:00	27.07	0	-0.00513005	-0.0284231	0.984309
138060	14/09/2018--01:50:00	27.06	0	-0.00513005	-0.0284231	0.984309
138120	14/09/2018--01:51:00	27.04	0	-0.00513005	-0.0284231	0.984309
138180	14/09/2018--01:52:00	27	0	-0.00513005	-0.0284231	0.999283
138240	14/09/2018--01:53:00	27	0	-0.00513005	-0.0284231	0.984309
138300	14/09/2018--01:54:00	26.97	0	-0.00513005	-0.0284231	0.984309
138360	14/09/2018--01:55:00	26.97	0	-0.00513005	-0.0284231	0.984309
138420	14/09/2018--01:56:00	26.96	0	-0.00513005	-0.0284231	0.984309
138480	14/09/2018--01:57:00	26.96	0	-0.00513005	-0.0284231	0.984309
138540	14/09/2018--01:58:00	26.98	0	-0.00513005	-0.0284231	0.984309
138600	14/09/2018--01:59:00	26.98	0	-0.00513005	-0.0284231	0.984309
138660	14/09/2018--02:00:00	26.98	0	-0.00513005	-0.0284231	0.984309
138720	14/09/2018--02:01:00	26.99	0	-0.00513005	-0.0284231	0.999283
138780	14/09/2018--02:02:00	27	0	-0.00513005	-0.0284231	0.984309
138840	14/09/2018--02:03:00	27.02	0	-0.00513005	-0.0284231	0.984309
138900	14/09/2018--02:04:00	27.01	0	-0.00513005	-0.0284231	0.984309
138960	14/09/2018--02:05:00	27.02	0	-0.00513005	-0.0284231	0.984309
139020	14/09/2018--02:06:00	27.02	0	-0.00513005	-0.0284231	0.984309
139080	14/09/2018--02:07:00	27.03	0	-0.00513005	-0.0284231	0.999283
139140	14/09/2018--02:08:00	27.04	0	-0.00513005	-0.0284231	0.999283
139200	14/09/2018--02:09:00	27.05	0	-0.00513005	-0.0284231	0.984309
139260	14/09/2018--02:10:00	27.05	0	-0.00513005	-0.0284231	0.984309
139320	14/09/2018--02:11:00	27.06	0	-0.00513005	-0.0284231	0.999283
139380	14/09/2018--02:12:00	27.09	0	-0.00513005	-0.0284231	0.984309
139440	14/09/2018--02:13:00	27.07	0	-0.00513005	-0.0284231	0.984309
139500	14/09/2018--02:14:00	27.06	0	-0.00513005	-0.0284231	0.999283
139560	14/09/2018--02:15:00	27.04	0	-0.00513005	-0.0284231	0.984309
139620	14/09/2018--02:16:00	27.02	0	-0.00513005	-0.0284231	0.984309
139680	14/09/2018--02:17:00	27.04	0	-0.00513005	-0.0284231	0.984309
139740	14/09/2018--02:18:00	27.05	0	-0.00513005	-0.0284231	0.999283
139800	14/09/2018--02:19:00	27.05	0	-0.00513005	-0.0284231	0.984309
139860	14/09/2018--02:20:00	27.05	0	-0.00513005	-0.0284231	0.999283
139920	14/09/2018--02:21:00	27.05	0	-0.00513005	-0.0284231	0.984309
139980	14/09/2018--02:22:00	27.06	0	-0.00513005	-0.0284231	0.984309
140040	14/09/2018--02:23:00	27.04	0	-0.00513005	-0.0284231	0.984309
140100	14/09/2018--02:24:00	27.05	0	-0.00513005	-0.0284231	0.984309
140160	14/09/2018--02:25:00	27.05	0	-0.00513005	-0.0284231	0.984309
140220	14/09/2018--02:26:00	27.05	0	-0.00513005	-0.0284231	0.984309
140280	14/09/2018--02:27:00	27.05	0	-0.00513005	-0.0284231	0.984309
140340	14/09/2018--02:28:00	27.07	0	-0.00513005	-0.0284231	0.984309
140400	14/09/2018--02:29:00	27.07	0	-0.00513005	-0.0284231	0.984309
140460	14/09/2018--02:30:00	27.07	0	-0.00513005	-0.0284231	0.984309
140520	14/09/2018--02:31:00	27.06	0	-0.00513005	-0.0284231	0.984309
140580	14/09/2018--02:32:00	27.08	0	-0.00513005	-0.0284231	0.984309
140640	14/09/2018--02:33:00	27.07	0	-0.00513005	-0.0284231	0.984309
140700	14/09/2018--02:34:00	27.07	0	-0.00513005	-0.0284231	0.984309
140760	14/09/2018--02:35:00	27.09	0	-0.00513005	-0.0284231	0.999283
140820	14/09/2018--02:36:00	27.06	0	-0.00513005	-0.0284231	0.984309
140880	14/09/2018--02:37:00	27.05	0	-0.00513005	-0.0284231	0.984309
140940	14/09/2018--02:38:00	27.02	0	-0.00513005	-0.0284231	0.999283
141000	14/09/2018--02:39:00	27	0	-0.00513005	-0.0284231	0.984309
141060	14/09/2018--02:40:00	26.98	0	-0.00513005	-0.0284231	0.984309
141120	14/09/2018--02:41:00	26.95	0	-0.00513005	-0.0284231	0.999283
141180	14/09/2018--02:42:00	26.93	0	-0.00513005	-0.0284231	0.984309
141240	14/09/2018--02:43:00	26.9	0	-0.00513005	-0.0284231	0.984309
141300	14/09/2018--02:44:00	26.88	0	-0.00513005	-0.0284231	0.984309
141360	14/09/2018--02:45:00	26.88	0	0.0106489	-0.0284231	0.984309
141420	14/09/2018--02:46:00	26.86	0	-0.00513005	-0.0284231	0.984309
141480	14/09/2018--02:47:00	26.86	0	-0.00513005	-0.0284231	0.984309
141540	14/09/2018--02:48:00	26.87	0	-0.00513005	-0.0284231	0.984309
141600	14/09/2018--02:49:00	26.89	0	-0.00513005	-0.0284231	0.984309
141660	14/09/2018--02:50:00	26.88	0	-0.00513005	-0.0284231	0.999283
141720	14/09/2018--02:51:00	26.89	0	-0.00513005	-0.0284231	0.984309
141780	14/09/2018--02:52:00	26.91	0	-0.00513005	-0.0284231	0.984309
141840	14/09/2018--02:53:00	26.91	0	-0.00513005	-0.0284231	0.984309
141900	14/09/2018--02:54:00	26.91	0	-0.00513005	-0.0284231	0.984309
141960	14/09/2018--02:55:00	26.87	0	-0.00513005	-0.0284231	0.984309
142020	14/09/2018--02:56:00	26.87	0	-0.00513005	-0.0284231	0.984309
142080	14/09/2018--02:57:00	26.85	0	-0.00513005	-0.0284231	0.984309
142140	14/09/2018--02:58:00	26.86	0	-0.00513005	-0.0284231	0.999283
142200	14/09/2018--02:59:00	26.89	0	-0.00513005	-0.0284231	0.984309
142260	14/09/2018--03:00:00	26.89	0	-0.00513005	-0.0284231	0.984309
142320	14/09/2018--03:01:00	26.89	0	-0.00513005	-0.0284231	0.984309
142380	14/09/2018--03:02:00	26.89	0	-0.00513005	-0.0284231	0.984309
142440	14/09/2018--03:03:00	26.89	0	-0.00513005	-0.0284231	0.984309
142500	14/09/2018--03:04:00	26.89	0	-0.00513005	-0.0284231	0.984309
142560	14/09/2018--03:05:00	26.89	0	-0.00513005	-0.0284231	0.984309
142620	14/09/2018--03:06:00	26.89	0	-0.00513005	-0.0284231	0.984309
142680	14/09/2018--03:07:00	26.87	0	-0.00513005	-0.0284231	0.984309
142740	14/09/2018--03:08:00	26.9	0	-0.00513005	-0.0284231	0.984309
142800	14/09/2018--03:09:00	26.87	0	-0.00513005	-0.0284231	0.984309
142860	14/09/2018--03:10:00	26.87	0	-0.00513005	-0.0284231	0.984309
142920	14/09/2018--03:11:00	26.88	0	-0.00513005	-0.0284231	0.984309
142980	14/09/2018--03:12:00	26.86	0	-0.00513005	-0.0284231	0.984309
143040	14/09/2018--03:13:00	26.88	0	-0.00513005	-0.0284231	0.999283
143100	14/09/2018--03:14:00	26.88	0	-0.00513005	-0.0284231	0.984309
143160	14/09/2018--03:15:00	26.89	0	-0.00513005	-0.0284231	0.984309
143220	14/09/2018--03:16:00	26.89	0	-0.00513005	-0.0284231	0.984309
143280	14/09/2018--03:17:00	26.89	0	-0.00513005	-0.0284231	0.999283
143340	14/09/2018--03:18:00	26.89	0	-0.00513005	-0.0284231	0.984309
143400	14/09/2018--03:19:00	26.91	0	-0.00513005	-0.0284231	0.984309
143460	14/09/2018--03:20:00	26.91	0	-0.00513005	-0.0284231	0.999283
143520	14/09/2018--03:21:00	26.9	0	-0.00513005	-0.0284231	0.984309
143580	14/09/2018--03:22:00	26.88	0	-0.00513005	-0.0284231	0.999283
143640	14/09/2018--03:23:00	26.88	0	-0.00513005	-0.0284231	0.984309
143700	14/09/2018--03:24:00	26.85	0	-0.00513005	-0.0284231	0.984309
143760	14/09/2018--03:25:00	26.81	0	-0.00513005	-0.0284231	0.984309
143820	14/09/2018--03:26:00	26.81	0	-0.00513005	-0.0284231	0.984309
143880	14/09/2018--03:27:00	26.81	0	-0.00513005	-0.0284231	0.984309
143940	14/09/2018--03:28:00	26.77	0	-0.00513005	-0.0284231	0.999283
144000	14/09/2018--03:29:00	26.76	0	-0.00513005	-0.0284231	0.984309
144060	14/09/2018--03:30:00	26.73	0	-0.00513005	-0.0284231	0.999283
144120	14/09/2018--03:31:00	26.69	0	-0.00513005	-0.0284231	0.984309
144180	14/09/2018--03:32:00	26.68	0	-0.00513005	-0.0284231	0.984309
144240	14/09/2018--03:33:00	26.68	0	-0.00513005	-0.0284231	0.984309
144300	14/09/2018--03:34:00	26.68	0	-0.00513005	-0.0284231	0.984309
144360	14/09/2018--03:35:00	26.71	0	-0.00513005	-0.0284231	0.984309
144420	14/09/2018--03:36:00	26.7	0	-0.00513005	-0.0284231	0.984309
144480	14/09/2018--03:37:00	26.71	0	-0.00513005	-0.0284231	0.999283
144540	14/09/2018--03:38:00	26.72	0	-0.00513005	-0.0284231	0.984309
144600	14/09/2018--03:39:00	26.73	0	-0.00513005	-0.0284231	0.984309
144660	14/09/2018--03:40:00	26.74	0	-0.00513005	-0.0284231	0.984309
144720	14/09/2018--03:41:00	26.73	0	-0.00513005	-0.0284231	0.999283
144780	14/09/2018--03:42:00	26.77	0	-0.00513005	-0.0284231	0.999283
144840	14/09/2018--03:43:00	26.76	0	-0.00513005	-0.0284231	0.999283
144900	14/09/2018--03:44:00	26.76	0	-0.00513005	-0.0284231	0.984309
144960	14/09/2018--03:45:00	26.77	0	-0.00513005	-0.0284231	0.984309
145020	14/09/2018--03:46:00	26.77	0	-0.00513005	-0.0284231	0.984309
145080	14/09/2018--03:47:00	26.77	0	-0.00513005	-0.0284231	0.999283
145140	14/09/2018--03:48:00	26.79	0	-0.00513005	-0.0284231	0.999283
145200	14/09/2018--03:49:00	26.78	0	-0.00513005	-0.0284231	0.999283
145260	14/09/2018--03:50:00	26.77	0	-0.00513005	-0.0284231	0.984309
145320	14/09/2018--03:51:00	26.78	0	-0.00513005	-0.0284231	0.999283
145380	14/09/2018--03:52:00	26.79	0	-0.00513005	-0.0284231	0.999283
145440	14/09/2018--03:53:00	26.78	0	-0.00513005	-0.0284231	0.984309
145500	14/09/2018--03:54:00	26.79	0	-0.00513005	-0.0284231	0.984309
145560	14/09/2018--03:55:00	26.79	0	-0.00513005	-0.0284231	0.999283
145620	14/09/2018--03:56:00	26.83	0	-0.00513005	-0.0284231	0.984309
145680	14/09/2018--03:57:00	26.83	0	-0.00513005	-0.0284231	0.984309
145740	14/09/2018--03:58:00	26.81	0	-0.00513005	-0.0284231	0.999283
145800	14/09/2018--03:59:00	26.81	0	-0.00513005	-0.0284231	0.984309
145860	14/09/2018--04:00:00	26.82	0	-0.00513005	-0.0284231	0.984309
145920	14/09/2018--04:01:00	26.83	0	-0.00513005	-0.0284231	0.984309
145980	14/09/2018--04:02:00	26.81	0	-0.00513005	-0.0284231	0.984309
146040	14/09/2018--04:03:00	26.82	0	-0.00513005	-0.0284231	0.984309
146100	14/09/2018--04:04:00	26.82	0	-0.00513005	-0.0284231	0.984309
146160	14/09/2018--04:05:00	26.82	0	-0.00513005	-0.0284231	0.999283
146220	14/09/2018--04:06:00	26.86	0	-0.00513005	-0.0284231	0.984309
146280	14/09/2018--04:07:00	26.85	0	-0.00513005	-0.0284231	0.984309
146340	14/09/2018--04:08:00	26.85	0	-0.00513005	-0.0284231	0.984309
146400	14/09/2018--04:09:00	26.87	0	-0.00513005	-0.0284231	0.984309
146460	14/09/2018--04:10:00	26.82	0	-0.00513005	-0.0284231	0.999283
146520	14/09/2018--04:11:00	26.86	0	-0.00513005	-0.0284231	0.999283
146580	14/09/2018--04:12:00	26.86	0	-0.00513005	-0.0284231	0.984309
146640	14/09/2018--04:13:00	26.88	0	-0.00513005	-0.0284231	0.984309
146700	14/09/2018--04:14:00	26.88	0	-0.00513005	-0.0284231	0.984309
146760	14/09/2018--04:15:00	26.88	0	-0.00513005	-0.0284231	0.984309
146820	14/09/2018--04:16:00	26.9	0	-0.00513005	-0.0284231	0.984309
146880	14/09/2018--04:17:00	26.89	0	-0.00513005	-0.0284231	0.984309
146940	14/09/2018--04:18:00	26.9	0	-0.00513005	-0.0284231	0.999283
147000	14/09/2018--04:19:00	26.89	0	-0.00513005	-0.0284231	0.984309
147060	14/09/2018--04:20:00	26.87	0	-0.00513005	-0.0284231	0.984309
147120	14/09/2018--04:21:00	26.84	0	-0.00513005	-0.0284231	0.984309
147180	14/09/2018--04:22:00	26.83	0	-0.00513005	-0.0284231	0.984309
147240	14/09/2018--04:23:00	26.8	0	-0.00513005	-0.0284231	0.984309
147300	14/09/2018--04:24:00	26.76	0	-0.00513005	-0.0284231	0.984309
147360	14/09/2018--04:25:00	26.74	0	-0.00513005	-0.0284231	0.999283
147420	14/09/2018--04:26:00	26.71	0	-0.00513005	-0.0284231	0.984309
147480	14/09/2018--04:27:00	26.71	0	-0.00513005	-0.0284231	0.999283
147540	14/09/2018--04:28:00	26.68	0	-0.00513005	-0.0284231	0.999283
147600	14/09/2018--04:29:00	26.65	0	-0.00513005	-0.0284231	0.984309
147660	14/09/2018--04:30:00	26.66	0	-0.00513005	-0.0284231	0.984309
147720	14/09/2018--04:31:00	26.64	0	-0.00513005	-0.0284231	0.984309
147780	14/09/2018--04:32:00	26.63	0	-0.00513005	-0.0284231	0.999283
147840	14/09/2018--04:33:00	26.65	0	-0.00513005	-0.0284231	0.984309
147900	14/09/2018--04:34:00	26.64	0	-0.00513005	-0.0284231	0.999283
147960	14/09/2018--04:35:00	26.64	0	-0.00513005	-0.0284231	0.984309
148020	14/09/2018--04:36:00	26.66	0	-0.00513005	-0.0284231	0.999283
148080	14/09/2018--04:37:00	26.66	0	-0.00513005	-0.0284231	0.984309
148140	14/09/2018--04:38:00	26.65	0	-0.00513005	-0.0284231	0.984309
148200	14/09/2018--04:39:00	26.67	0	-0.00513005	-0.0284231	0.984309
148260	14/09/2018--04:40:00	26.68	0	-0.00513005	-0.0284231	0.984309
148320	14/09/2018--04:41:00	26.7	0	-0.00513005	-0.0284231	0.984309
148380	14/09/2018--04:42:00	26.7	0	-0.00513005	-0.0284231	0.984309
148440	14/09/2018--04:43:00	26.71	0	0.0106489	-0.0284231	0.984309
148500	14/09/2018--04:44:00	26.72	0	-0.00513005	-0.0284231	0.984309
148560	14/09/2018--04:45:00	26.71	0	-0.00513005	-0.0284231	0.984309
148620	14/09/2018--04:46:00	26.73	0	-0.00513005	-0.0284231	0.984309
148680	14/09/2018--04:47:00	26.73	0	-0.00513005	-0.0284231	0.984309
148740	14/09/2018--04:48:00	26.72	0	-0.00513005	-0.0284231	0.984309
148800	14/09/2018--04:49:00	26.72	0	-0.00513005	-0.0284231	0.984309
148860	14/09/2018--04:50:00	26.71	0	-0.00513005	-0.0284231	0.999283
148920	14/09/2018--04:51:00	26.71	0	-0.00513005	-0.0284231	0.984309
148980	14/09/2018--04:52:00	26.72	0	-0.00513005	-0.0284231	0.984309
149040	14/09/2018--04:53:00	26.73	0	-0.00513005	-0.0284231	0.984309
149100	14/09/2018--04:54:00	26.74	0	-0.00513005	-0.0284231	0.984309
149160	14/09/2018--04:55:00	26.74	0	-0.00513005	-0.0284231	0.984309
149220	14/09/2018--04:56:00	26.74	0	-0.00513005	-0.0284231	0.984309
149280	14/09/2018--04:57:00	26.73	0	-0.00513005	-0.0131849	0.984309
149340	14/09/2018--04:58:00	26.73	0	-0.00513005	-0.0284231	0.984309
149400	14/09/2018--04:59:00	26.76	0	-0.00513005	-0.0284231	0.984309
149460	14/09/2018--05:00:00	26.77	0	-0.00513005	-0.0284231	0.984309
