# Supplementary material for: A randomized cross-over trial investigating differences in 24-h personal air and skin temperatures using wearable sensors between two climatologically contrasting settings
Source: Sci Rep. 2021 Nov 10;11:22020. doi: 10.1038/s41598-021-01180-y (PMC8580978; doi:10.1038/s41598-021-01180-y)
Supplement: Supplementary file 2 — Supplementary Data. [file 41598_2021_1180_MOESM2_ESM.zip › New folder/new/T64_S2new.csv]

Index	Date	Temperature	Activity	X-axis	Y-axis	Z-axis	Marker
63240	13/09/2018--05:00:00	34.83	0	0.112903	0.343365	0.962751
63300	13/09/2018--05:01:00	34.82	0	0.0972967	0.328495	0.962751
63360	13/09/2018--05:02:00	34.82	0	0.112903	0.343365	0.962751
63420	13/09/2018--05:03:00	34.81	0	0.0972967	0.343365	0.947908
63480	13/09/2018--05:04:00	34.82	0	0.0972967	0.328495	0.947908
63540	13/09/2018--05:05:00	34.8	0	0.0972967	0.328495	0.947908
63600	13/09/2018--05:06:00	34.8	0	0.0972967	0.328495	0.947908
63660	13/09/2018--05:07:00	34.8	0	0.0972967	0.328495	0.962751
63720	13/09/2018--05:08:00	34.79	0	0.0972967	0.343365	0.962751
63780	13/09/2018--05:09:00	34.79	0	0.0972967	0.343365	0.962751
63840	13/09/2018--05:10:00	34.79	0	0.0972967	0.343365	0.947908
63900	13/09/2018--05:11:00	34.79	0	0.0816904	0.343365	0.962751
63960	13/09/2018--05:12:00	34.79	0	0.0816904	0.328495	0.947908
64020	13/09/2018--05:13:00	34.82	11	0.783975	0.209542	0.68073
64080	13/09/2018--05:14:00	34.81	0	0.690337	0.164935	-0.699686
64140	13/09/2018--05:15:00	34.8	0	0.705943	0.209542	-0.699686
64200	13/09/2018--05:16:00	34.83	0	0.705943	0.209542	-0.699686
64260	13/09/2018--05:17:00	34.89	0	0.690337	0.209542	-0.699686
64320	13/09/2018--05:18:00	34.94	0	0.0816904	0.0905895	-0.981707
64380	13/09/2018--05:19:00	35	0	0.0660841	0.0905895	-0.981707
64440	13/09/2018--05:20:00	35.1	0	0.112903	0.135197	-0.966864
64500	13/09/2018--05:21:00	35.15	0	0.112903	0.135197	-0.981707
64560	13/09/2018--05:22:00	35.21	0	0.112903	0.135197	-0.966864
64620	13/09/2018--05:23:00	35.3	0	0.112903	0.135197	-0.966864
64680	13/09/2018--05:24:00	35.36	0	0.112903	0.135197	-0.981707
64740	13/09/2018--05:25:00	35.43	0	0.112903	0.135197	-0.981707
64800	13/09/2018--05:26:00	35.45	0	0.128509	0.135197	-0.966864
64860	13/09/2018--05:27:00	35.51	0	0.128509	0.135197	-0.981707
64920	13/09/2018--05:28:00	35.57	0	0.128509	0.135197	-0.981707
64980	13/09/2018--05:29:00	35.62	0	0.128509	0.135197	-0.981707
65040	13/09/2018--05:30:00	35.67	0	0.112903	0.135197	-0.981707
65100	13/09/2018--05:31:00	35.7	0	0.112903	0.135197	-0.981707
65160	13/09/2018--05:32:00	35.72	0	0.612305	0.135197	-0.788746
65220	13/09/2018--05:33:00	35.77	0	0.612305	0.150066	-0.773902
65280	13/09/2018--05:34:00	35.79	0	0.627912	0.150066	-0.773902
65340	13/09/2018--05:35:00	35.84	2	0.612305	0.150066	-0.773902
65400	13/09/2018--05:36:00	35.84	0	0.0660841	0.120328	-0.981707
65460	13/09/2018--05:37:00	35.84	0	0.0660841	0.120328	-0.99655
65520	13/09/2018--05:38:00	35.86	0	0.0660841	0.105459	-0.981707
65580	13/09/2018--05:39:00	35.89	0	0.0504777	0.0905895	-101.139
65640	13/09/2018--05:40:00	35.91	0	0.00365875	0.0459822	-0.981707
65700	13/09/2018--05:41:00	35.91	0	0.00365875	0.0459822	-0.99655
65760	13/09/2018--05:42:00	35.94	0	0.00365875	0.0459822	-0.99655
65820	13/09/2018--05:43:00	35.94	0	0.565486	0.150066	-0.818432
65880	13/09/2018--05:44:00	35.96	27	0.565486	0.150066	-0.818432
65940	13/09/2018--05:45:00	35.84	0	-0.526956	0.120328	0.873692
66000	13/09/2018--05:46:00	35.61	0	-0.526956	0.120328	0.873692
66060	13/09/2018--05:47:00	35.45	0	-0.51135	0.120328	0.873692
66120	13/09/2018--05:48:00	35.29	0	-0.526956	0.120328	0.873692
66180	13/09/2018--05:49:00	35.17	0	-0.526956	0.120328	0.873692
66240	13/09/2018--05:50:00	35.07	0	-0.526956	0.120328	0.873692
66300	13/09/2018--05:51:00	35.02	0	-0.526956	0.120328	0.873692
66360	13/09/2018--05:52:00	34.95	0	-0.51135	0.120328	0.873692
66420	13/09/2018--05:53:00	34.91	0	-0.526956	0.135197	0.873692
66480	13/09/2018--05:54:00	34.86	0	-0.51135	0.120328	0.873692
66540	13/09/2018--05:55:00	34.82	0	-0.526956	0.120328	0.873692
66600	13/09/2018--05:56:00	34.84	3	100.246	0.120328	-0.0317428
66660	13/09/2018--05:57:00	34.82	0	0.940038	0.298757	0.309651
66720	13/09/2018--05:58:00	34.79	0	0.924432	0.283888	0.309651
66780	13/09/2018--05:59:00	34.72	4	0.940038	0.283888	0.294807
66840	13/09/2018--06:00:00	34.66	0	-0.183617	0.343365	0.933065
66900	13/09/2018--06:01:00	34.64	0	-0.183617	0.343365	0.947908
66960	13/09/2018--06:02:00	34.65	0	-0.168011	0.328495	0.947908
67020	13/09/2018--06:03:00	34.66	5	-0.183617	0.343365	0.947908
67080	13/09/2018--06:04:00	34.68	0	-0.51135	0.135197	0.873692
67140	13/09/2018--06:05:00	34.7	0	-0.51135	0.135197	0.888535
67200	13/09/2018--06:06:00	34.66	0	-0.495744	0.120328	0.888535
67260	13/09/2018--06:07:00	34.64	0	-0.480137	0.120328	0.903378
67320	13/09/2018--06:08:00	34.6	0	-0.495744	0.120328	0.888535
67380	13/09/2018--06:09:00	34.59	0	-0.495744	0.120328	0.888535
67440	13/09/2018--06:10:00	34.54	0	0.893219	0.269019	0.428396
67500	13/09/2018--06:11:00	34.45	0	0.893219	0.269019	0.428396
67560	13/09/2018--06:12:00	34.38	0	0.893219	0.269019	0.428396
67620	13/09/2018--06:13:00	34.3	2	0.893219	0.269019	0.428396
67680	13/09/2018--06:14:00	34.36	0	-0.370893	0.120328	0.947908
67740	13/09/2018--06:15:00	34.5	0	-0.355287	0.135197	0.947908
67800	13/09/2018--06:16:00	34.63	0	-0.370893	0.120328	0.947908
67860	13/09/2018--06:17:00	34.74	0	-0.370893	0.135197	0.947908
67920	13/09/2018--06:18:00	34.76	0	-0.370893	0.120328	0.947908
67980	13/09/2018--06:19:00	34.8	0	-0.355287	0.135197	0.947908
68040	13/09/2018--06:20:00	34.86	0	-0.370893	0.135197	0.947908
68100	13/09/2018--06:21:00	34.94	32	-0.370893	0.135197	0.947908
68160	13/09/2018--06:22:00	34.92	87	-0.761051	0.58127	0.383867
68220	13/09/2018--06:23:00	34.83	0	-0.97954	0.283888	0.0721595
68280	13/09/2018--06:24:00	34.74	55	-0.51135	0.848915	-0.150488
68340	13/09/2018--06:25:00	34.68	83	-0.136798	101.247	-0.328607
68400	13/09/2018--06:26:00	34.6	0	0.612305	0.313626	-0.773902
68460	13/09/2018--06:27:00	34.59	0	0.659124	0.283888	-0.71453
68520	13/09/2018--06:28:00	34.64	0	0.659124	0.283888	-0.729373
68580	13/09/2018--06:29:00	34.68	0	0.674731	0.269019	-0.71453
68640	13/09/2018--06:30:00	34.73	0	0.659124	0.269019	-0.729373
68700	13/09/2018--06:31:00	34.8	343	0.612305	0.269019	-0.759059
68760	13/09/2018--06:32:00	34.75	178	-0.152405	0.908391	-0.269234
68820	13/09/2018--06:33:00	34.55	12	-0.620594	0.774569	-0.046586
68880	13/09/2018--06:34:00	34.43	175	-0.277255	0.863784	-0.195018
68940	13/09/2018--06:35:00	34.32	86	-0.308468	0.952998	-0.0614292
69000	13/09/2018--06:36:00	34.26	95	-0.292861	0.789438	-0.328607
69060	13/09/2018--06:37:00	34.2	1	-0.355287	0.863784	-0.254391
69120	13/09/2018--06:38:00	34.14	8	-0.651807	0.744831	-0.105959
69180	13/09/2018--06:39:00	34.11	0	-0.604988	0.789438	-0.105959
69240	13/09/2018--06:40:00	34.05	1	-0.636201	0.7597	-0.0614292
69300	13/09/2018--06:41:00	33.97	7	-0.620594	0.7597	-0.0762724
69360	13/09/2018--06:42:00	33.93	123	-0.21483	0.863784	-0.506725
69420	13/09/2018--06:43:00	33.89	27	-0.573775	0.789438	-0.195018
69480	13/09/2018--06:44:00	33.83	107	-0.526956	0.848915	-0.0911156
69540	13/09/2018--06:45:00	33.82	51	-0.97954	0.25415	0.0870027
69600	13/09/2018--06:46:00	33.89	1	-0.963933	0.283888	0.0424731
69660	13/09/2018--06:47:00	33.98	0	-0.97954	0.269019	0.0870027
69720	13/09/2018--06:48:00	34.05	0	-0.97954	0.283888	0.0870027
69780	13/09/2018--06:49:00	34.12	0	-0.995146	0.194673	0.0573163
69840	13/09/2018--06:50:00	34.17	63	-0.97954	0.269019	0.0573163
69900	13/09/2018--06:51:00	34.25	119	-0.355287	0.893522	-0.373136
69960	13/09/2018--06:52:00	34.28	95	-0.651807	0.774569	-0.105959
70020	13/09/2018--06:53:00	34.2	3	-0.589382	0.863784	-0.0911156
70080	13/09/2018--06:54:00	34.09	6	-0.589382	0.804307	-0.046586
70140	13/09/2018--06:55:00	34.09	0	-0.620594	0.789438	0.0721595
70200	13/09/2018--06:56:00	34.02	103	-0.542563	0.848915	-0.358293
70260	13/09/2018--06:57:00	33.95	4	-0.480137	0.819176	-0.254391
70320	13/09/2018--06:58:00	33.92	2	-0.68302	0.715092	-0.0762724
70380	13/09/2018--06:59:00	33.96	5	-0.433318	0.878653	-0.195018
70440	13/09/2018--07:00:00	34.03	4	-0.589382	0.804307	-0.254391
70500	13/09/2018--07:01:00	33.96	2	-0.651807	0.744831	-0.00205645
70560	13/09/2018--07:02:00	33.9	0	-0.667413	0.7597	-0.00205645
70620	13/09/2018--07:03:00	33.91	0	-0.651807	0.7597	-0.046586
70680	13/09/2018--07:04:00	33.95	0	-0.573775	0.804307	-0.0614292
70740	13/09/2018--07:05:00	34.02	8	-0.33968	0.893522	-0.254391
70800	13/09/2018--07:06:00	34.08	0	-0.651807	0.7597	0.0276299
70860	13/09/2018--07:07:00	34.23	1	-0.745445	0.670485	-0.0317428
70920	13/09/2018--07:08:00	34.28	5	-0.402106	0.878653	-0.239547
70980	13/09/2018--07:09:00	34.27	203	-0.277255	0.7597	0.576828
71040	13/09/2018--07:10:00	34.14	120	-0.0119476	102.734	-0.150488
71100	13/09/2018--07:11:00	34.07	94	-0.292861	11.463	-0.165332
71160	13/09/2018--07:12:00	34	76	-0.636201	0.744831	-0.165332
71220	13/09/2018--07:13:00	33.89	6	-0.620594	0.729962	-0.239547
71280	13/09/2018--07:14:00	33.85	148	-0.433318	0.893522	-0.0614292
71340	13/09/2018--07:15:00	33.82	42	-0.183617	0.908391	-0.402823
71400	13/09/2018--07:16:00	33.75	28	-0.183617	0.938129	-0.284077
71460	13/09/2018--07:17:00	33.71	0	-0.417712	0.908391	-0.120802
71520	13/09/2018--07:18:00	33.74	0	-0.68302	0.700223	-0.105959
71580	13/09/2018--07:19:00	33.78	0	-0.558169	0.819176	-0.0614292
71640	13/09/2018--07:20:00	33.81	0	-0.651807	0.7597	0.146375
71700	13/09/2018--07:21:00	33.8	146	-0.0587666	0.938129	-0.358293
71760	13/09/2018--07:22:00	33.83	140	-0.0743729	0.938129	-0.239547
71820	13/09/2018--07:23:00	33.8	195	-0.636201	0.7597	-0.0911156
71880	13/09/2018--07:24:00	33.77	335	-0.199223	0.952998	-0.432509
71940	13/09/2018--07:25:00	33.79	206	-0.246042	0.908391	-0.313763
72000	13/09/2018--07:26:00	33.79	123	-0.776658	0.59614	-0.120802
72060	13/09/2018--07:27:00	33.81	18	-0.121192	0.997606	-0.150488
72120	13/09/2018--07:28:00	33.82	212	-0.433318	0.729962	-0.224704
72180	13/09/2018--07:29:00	33.83	205	-0.199223	0.938129	-0.239547
72240	13/09/2018--07:30:00	33.85	168	-0.183617	0.878653	-0.491882
72300	13/09/2018--07:31:00	33.86	58	-0.292861	0.967867	-0.0762724
72360	13/09/2018--07:32:00	33.86	144	-0.386499	0.893522	-0.29892
72420	13/09/2018--07:33:00	33.84	106	-0.121192	0.834045	-0.373136
72480	13/09/2018--07:34:00	33.87	124	-0.776658	0.58127	0.190905
72540	13/09/2018--07:35:00	33.89	4	-0.542563	0.819176	-0.0614292
72600	13/09/2018--07:36:00	33.91	8	-0.995146	0.239281	0.0870027
72660	13/09/2018--07:37:00	33.95	5	-0.963933	0.298757	0.0870027
72720	13/09/2018--07:38:00	33.99	4	-0.963933	0.313626	0.0870027
72780	13/09/2018--07:39:00	34.03	2	-0.97954	0.283888	0.0573163
72840	13/09/2018--07:40:00	34.07	0	-0.963933	0.298757	0.0870027
72900	13/09/2018--07:41:00	34.12	87	-0.776658	0.551532	-0.046586
72960	13/09/2018--07:42:00	34.17	116	-105.757	-0.117578	-0.135645
73020	13/09/2018--07:43:00	34.22	255	-0.308468	0.938129	-0.150488
73080	13/09/2018--07:44:00	34.16	221	-0.839083	0.566401	-0.224704
73140	13/09/2018--07:45:00	34.08	360	-0.168011	0.982737	-0.0614292
73200	13/09/2018--07:46:00	34.04	263	-0.105586	0.908391	-0.491882
73260	13/09/2018--07:47:00	34.01	63	-0.105586	0.908391	-0.328607
73320	13/09/2018--07:48:00	34.04	150	-0.604988	0.804307	-0.34345
73380	13/09/2018--07:49:00	34.04	198	-0.68302	0.700223	0.116689
73440	13/09/2018--07:50:00	34.11	29	-0.885902	-0.578521	-0.0762724
73500	13/09/2018--07:51:00	34.14	332	-0.917114	-0.42983	-0.195018
73560	13/09/2018--07:52:00	34.23	422	-0.370893	0.834045	-0.462195
73620	13/09/2018--07:53:00	34.32	96	-0.448925	0.893522	-0.0911156
73680	13/09/2018--07:54:00	34.41	47	-0.604988	0.789438	0.0424731
73740	13/09/2018--07:55:00	34.46	26	-0.292861	0.834045	-0.506725
73800	13/09/2018--07:56:00	34.52	22	-0.464531	0.834045	-0.254391
73860	13/09/2018--07:57:00	34.5	0	-0.542563	0.551532	-0.580941
73920	13/09/2018--07:58:00	34.53	1	-0.495744	0.611009	-0.595784
73980	13/09/2018--07:59:00	34.57	5	-0.495744	0.715092	-0.328607
74040	13/09/2018--08:00:00	34.54	123	-0.417712	0.58127	-0.699686
74100	13/09/2018--08:01:00	34.52	358	-0.183617	125.038	-0.150488
74160	13/09/2018--08:02:00	34.5	28	-0.308468	0.893522	-0.239547
74220	13/09/2018--08:03:00	34.38	192	-0.0743729	0.715092	-0.0168996
74280	13/09/2018--08:04:00	34.2	3	-0.21483	0.92326	-0.358293
74340	13/09/2018--08:05:00	34.18	9	-0.448925	0.878653	0.0127867
74400	13/09/2018--08:06:00	34.12	20	-0.21483	0.938129	-0.269234
74460	13/09/2018--08:07:00	34.04	26	-0.292861	0.863784	-0.417666
74520	13/09/2018--08:08:00	33.98	421	-0.0431602	105.708	-0.0762724
74580	13/09/2018--08:09:00	33.97	32	-0.651807	0.819176	0.0127867
74640	13/09/2018--08:10:00	34.05	48	-0.464531	0.729962	-0.462195
74700	13/09/2018--08:11:00	34.18	4	-0.558169	0.670485	-0.491882
74760	13/09/2018--08:12:00	34.27	1	-0.51135	0.611009	-0.580941
74820	13/09/2018--08:13:00	34.35	0	-0.386499	0.640747	-0.67
74880	13/09/2018--08:14:00	34.41	1	-0.246042	0.938129	-0.195018
74940	13/09/2018--08:15:00	34.44	0	-0.261649	0.893522	-0.358293
75000	13/09/2018--08:16:00	34.49	138	-0.168011	0.92326	-0.373136
75060	13/09/2018--08:17:00	34.5	138	-0.464531	0.819176	-0.610627
75120	13/09/2018--08:18:00	34.55	537	-0.97954	-0.281138	0.131532
75180	13/09/2018--08:19:00	34.77	658	-0.261649	0.92326	-0.29892
75240	13/09/2018--08:20:00	34.81	35	-0.526956	0.7597	-0.373136
75300	13/09/2018--08:21:00	34.72	158	-0.714232	0.640747	-0.595784
75360	13/09/2018--08:22:00	34.79	40	-0.51135	0.729962	-0.506725
75420	13/09/2018--08:23:00	34.9	68	-0.604988	0.566401	-0.551255
75480	13/09/2018--08:24:00	35.01	39	-0.386499	0.804307	-0.387979
75540	13/09/2018--08:25:00	35.09	62	-0.480137	0.58127	-0.580941
75600	13/09/2018--08:26:00	35.09	38	-0.542563	0.729962	-0.551255
75660	13/09/2018--08:27:00	35.09	33	-0.464531	0.700223	-0.566098
75720	13/09/2018--08:28:00	35.1	51	-0.417712	0.878653	-0.165332
75780	13/09/2018--08:29:00	35.14	206	-0.448925	0.789438	-0.387979
75840	13/09/2018--08:30:00	35.18	185	-0.0119476	104.221	-0.373136
75900	13/09/2018--08:31:00	35.18	26	-0.402106	0.848915	-0.224704
75960	13/09/2018--08:32:00	35.39	7	-0.448925	0.863784	-0.135645
76020	13/09/2018--08:33:00	35.23	27	-0.480137	0.625878	-0.491882
76080	13/09/2018--08:34:00	35.1	48	-0.51135	0.566401	-0.655157
76140	13/09/2018--08:35:00	35.03	25	-0.277255	0.997606	0.146375
76200	13/09/2018--08:36:00	34.93	1	-0.199223	0.789438	-0.595784
76260	13/09/2018--08:37:00	34.89	45	-0.324074	0.7597	-0.551255
76320	13/09/2018--08:38:00	34.89	405	-0.277255	0.878653	-0.402823
76380	13/09/2018--08:39:00	34.98	16	-0.68302	0.744831	-0.0168996
76440	13/09/2018--08:40:00	34.87	338	-0.604988	0.789438	-0.00205645
76500	13/09/2018--08:41:00	34.97	92	-0.386499	0.893522	0.0424731
76560	13/09/2018--08:42:00	35.09	68	-0.620594	0.566401	-0.610627
76620	13/09/2018--08:43:00	34.98	75	-0.558169	0.670485	-0.536411
76680	13/09/2018--08:44:00	34.83	63	-0.480137	0.744831	-0.521568
76740	13/09/2018--08:45:00	34.75	56	-0.277255	0.819176	-0.432509
76800	13/09/2018--08:46:00	34.63	23	-0.433318	0.685354	-0.580941
76860	13/09/2018--08:47:00	34.62	1	-0.33968	0.834045	-0.432509
76920	13/09/2018--08:48:00	34.74	0	-0.402106	0.819176	-0.387979
76980	13/09/2018--08:49:00	34.89	2	-0.370893	0.848915	-0.328607
77040	13/09/2018--08:50:00	35.03	329	-0.745445	0.358234	-0.595784
77100	13/09/2018--08:51:00	35.16	211	-0.21483	0.982737	0.0127867
77160	13/09/2018--08:52:00	35.11	26	-0.121192	0.908391	-0.432509
77220	13/09/2018--08:53:00	35.09	117	-0.68302	0.685354	-0.254391
77280	13/09/2018--08:54:00	35.04	20	-0.105586	0.997606	0.0870027
77340	13/09/2018--08:55:00	34.98	3	0.54988	0.863784	0.176062
77400	13/09/2018--08:56:00	34.98	0	0.565486	0.774569	0.369023
77460	13/09/2018--08:57:00	34.96	5	0.581093	0.848915	-0.120802
77520	13/09/2018--08:58:00	34.95	1	0.0972967	0.952998	0.369023
77580	13/09/2018--08:59:00	34.96	3	0.627912	0.685354	0.458082
77640	13/09/2018--09:00:00	35	0	0.627912	0.685354	0.443239
77700	13/09/2018--09:01:00	35	0	0.643518	0.700223	0.428396
77760	13/09/2018--09:02:00	35.03	3	0.659124	0.700223	0.413553
77820	13/09/2018--09:03:00	35.01	1	0.643518	0.819176	-0.046586
77880	13/09/2018--09:04:00	35.05	18	0.331392	0.7597	-0.610627
77940	13/09/2018--09:05:00	35.09	167	-0.183617	0.878653	-0.462195
78000	13/09/2018--09:06:00	35.05	67	-0.745445	0.655616	0.0721595
78060	13/09/2018--09:07:00	35	18	-0.589382	0.804307	-0.150488
78120	13/09/2018--09:08:00	35.03	0	-0.792264	0.59614	0.0276299
78180	13/09/2018--09:09:00	35.06	0	-0.620594	0.7597	-0.00205645
78240	13/09/2018--09:10:00	35.11	0	-0.761051	0.655616	0.0870027
78300	13/09/2018--09:11:00	35.14	0	-0.792264	0.59614	0.116689
78360	13/09/2018--09:12:00	35.15	0	-0.792264	0.59614	0.101846
78420	13/09/2018--09:13:00	35.15	5	-0.839083	0.536663	0.0721595
78480	13/09/2018--09:14:00	35.23	220	-0.714232	0.715092	0.0424731
78540	13/09/2018--09:15:00	35.2	591	-0.51135	0.819176	-0.402823
78600	13/09/2018--09:16:00	35.06	148	-0.495744	0.774569	-0.387979
78660	13/09/2018--09:17:00	34.92	132	-0.558169	0.804307	-0.105959
78720	13/09/2018--09:18:00	34.79	278	-0.776658	-0.578521	-0.34345
78780	13/09/2018--09:19:00	34.72	591	-0.901508	0.0905895	0.339337
78840	13/09/2018--09:20:00	34.66	508	-0.230436	0.938129	-0.239547
78900	13/09/2018--09:21:00	34.6	353	-0.308468	102.734	-0.150488
78960	13/09/2018--09:22:00	34.57	0	-0.776658	0.625878	0.0127867
79020	13/09/2018--09:23:00	34.58	0	-0.714232	0.700223	0.0721595
79080	13/09/2018--09:24:00	34.62	0	-0.823477	0.58127	0.0127867
79140	13/09/2018--09:25:00	34.66	0	-0.776658	0.611009	-0.150488
79200	13/09/2018--09:26:00	34.69	0	-0.792264	0.611009	-0.0168996
79260	13/09/2018--09:27:00	34.7	5	-0.558169	0.774569	-0.120802
79320	13/09/2018--09:28:00	34.74	1	-0.589382	0.804307	-0.00205645
79380	13/09/2018--09:29:00	34.77	4	-0.714232	0.715092	-0.0317428
79440	13/09/2018--09:30:00	34.8	0	-0.480137	0.878653	0.116689
79500	13/09/2018--09:31:00	34.8	9	-0.355287	0.834045	-0.447352
79560	13/09/2018--09:32:00	34.79	0	-0.80787	0.58127	-0.180175
79620	13/09/2018--09:33:00	34.79	1	-0.761051	0.611009	-0.239547
79680	13/09/2018--09:34:00	34.75	3	-0.714232	0.700223	-0.180175
79740	13/09/2018--09:35:00	34.74	0	-0.839083	0.536663	-0.135645
79800	13/09/2018--09:36:00	34.74	19	-0.604988	0.7597	-0.150488
79860	13/09/2018--09:37:00	34.75	2	-0.604988	0.774569	-0.150488
79920	13/09/2018--09:38:00	34.72	0	-0.636201	0.744831	-0.135645
79980	13/09/2018--09:39:00	34.71	15	-0.604988	0.789438	-0.135645
80040	13/09/2018--09:40:00	34.72	115	-0.573775	0.789438	0.131532
80100	13/09/2018--09:41:00	34.74	36	-0.51135	0.848915	-0.209861
80160	13/09/2018--09:42:00	34.77	1	-0.620594	0.774569	-0.120802
80220	13/09/2018--09:43:00	34.8	0	-0.698626	0.715092	0.0721595
80280	13/09/2018--09:44:00	34.83	0	-0.620594	0.789438	-0.0317428
80340	13/09/2018--09:45:00	34.83	1	-0.714232	0.670485	-0.135645
80400	13/09/2018--09:46:00	34.83	97	-0.667413	0.744831	-0.00205645
80460	13/09/2018--09:47:00	34.82	24	-0.651807	0.789438	0.0276299
80520	13/09/2018--09:48:00	34.86	53	-0.542563	0.774569	0.339337
80580	13/09/2018--09:49:00	34.88	13	-0.558169	0.834045	0.0276299
80640	13/09/2018--09:50:00	34.91	17	-0.558169	0.819176	0.0276299
80700	13/09/2018--09:51:00	34.91	1	-0.604988	0.774569	0.146375
80760	13/09/2018--09:52:00	34.92	50	-0.698626	0.700223	-0.150488
80820	13/09/2018--09:53:00	34.94	217	-0.761051	0.744831	0.0721595
80880	13/09/2018--09:54:00	34.9	42	-0.370893	0.92326	0.0127867
80940	13/09/2018--09:55:00	34.86	41	-0.636201	0.729962	-0.0911156
81000	13/09/2018--09:56:00	34.84	7	-0.651807	0.729962	-0.0911156
81060	13/09/2018--09:57:00	34.84	76	-0.558169	0.834045	-0.0614292
81120	13/09/2018--09:58:00	34.89	20	-0.792264	0.551532	-0.284077
81180	13/09/2018--09:59:00	34.88	0	-0.761051	0.655616	0.0127867
81240	13/09/2018--10:00:00	34.86	0	-0.636201	0.7597	-0.0762724
81300	13/09/2018--10:01:00	34.92	45	-0.604988	0.804307	-0.046586
81360	13/09/2018--10:02:00	34.93	16	-0.776658	0.59614	-0.209861
81420	13/09/2018--10:03:00	34.92	33	-0.620594	0.744831	-0.195018
81480	13/09/2018--10:04:00	34.94	14	-0.558169	0.834045	-0.105959
81540	13/09/2018--10:05:00	34.96	22	-0.667413	0.729962	-0.180175
81600	13/09/2018--10:06:00	34.97	0	-0.667413	0.744831	-0.0168996
81660	13/09/2018--10:07:00	34.97	4	-0.68302	0.715092	0.0721595
81720	13/09/2018--10:08:00	34.93	27	-0.292861	0.893522	-0.313763
81780	13/09/2018--10:09:00	34.92	0	-0.542563	0.834045	0.0276299
81840	13/09/2018--10:10:00	34.98	4	-0.33968	0.878653	0.250278
81900	13/09/2018--10:11:00	34.98	0	-0.558169	0.819176	0.131532
81960	13/09/2018--10:12:00	34.97	2	-0.558169	0.819176	-0.0168996
82020	13/09/2018--10:13:00	34.98	0	-0.68302	0.715092	-0.0762724
82080	13/09/2018--10:14:00	34.96	0	-0.573775	0.819176	0.0870027
82140	13/09/2018--10:15:00	34.95	2	-0.761051	0.611009	-0.120802
82200	13/09/2018--10:16:00	34.9	1	-0.854689	0.521794	-0.120802
82260	13/09/2018--10:17:00	34.91	21	-0.573775	0.804307	-0.105959
82320	13/09/2018--10:18:00	34.89	0	-0.636201	0.7597	-0.135645
82380	13/09/2018--10:19:00	34.89	41	-0.542563	0.893522	-0.0762724
82440	13/09/2018--10:20:00	34.88	0	-0.620594	0.7597	-0.120802
82500	13/09/2018--10:21:00	34.87	179	-0.823477	0.7597	-0.0762724
82560	13/09/2018--10:22:00	34.87	153	-0.292861	0.952998	-0.165332
82620	13/09/2018--10:23:00	34.8	76	-0.433318	0.908391	-0.046586
82680	13/09/2018--10:24:00	34.75	186	-0.277255	0.92326	0.131532
82740	13/09/2018--10:25:00	34.66	0	-0.792264	0.566401	-0.195018
82800	13/09/2018--10:26:00	34.65	0	-0.573775	0.804307	-0.150488
82860	13/09/2018--10:27:00	34.65	0	-0.620594	0.774569	-0.0168996
82920	13/09/2018--10:28:00	34.64	3	-0.636201	0.774569	0.0127867
82980	13/09/2018--10:29:00	34.66	0	-0.589382	0.804307	-0.0614292
83040	13/09/2018--10:30:00	34.68	0	-0.573775	0.819176	-0.046586
83100	13/09/2018--10:31:00	34.7	0	-0.558169	0.819176	-0.0317428
83160	13/09/2018--10:32:00	34.7	2	-0.714232	0.685354	-0.00205645
83220	13/09/2018--10:33:00	34.71	3	-0.729839	0.655616	-0.180175
83280	13/09/2018--10:34:00	34.7	1	-0.745445	0.685354	-0.150488
83340	13/09/2018--10:35:00	34.7	0	-0.604988	0.774569	0.0127867
83400	13/09/2018--10:36:00	34.71	0	-0.620594	0.7597	0.205748
83460	13/09/2018--10:37:00	34.73	0	-0.604988	0.789438	0.0127867
83520	13/09/2018--10:38:00	34.72	0	-0.558169	0.819176	-0.0614292
83580	13/09/2018--10:39:00	34.71	0	-0.620594	0.744831	0.161219
83640	13/09/2018--10:40:00	34.74	4	-0.480137	0.878653	0.0276299
83700	13/09/2018--10:41:00	34.77	2	-0.651807	0.729962	0.176062
83760	13/09/2018--10:42:00	34.78	0	-0.901508	0.41771	0.131532
83820	13/09/2018--10:43:00	34.81	2	-0.901508	0.41771	-0.165332
83880	13/09/2018--10:44:00	34.83	0	-0.604988	0.774569	0.190905
83940	13/09/2018--10:45:00	34.89	1	-0.667413	0.744831	-0.0317428
84000	13/09/2018--10:46:00	34.88	0	-0.261649	0.893522	-0.373136
84060	13/09/2018--10:47:00	34.84	0	-0.870296	0.506925	-0.0614292
84120	13/09/2018--10:48:00	34.82	2	-0.714232	0.700223	0.131532
84180	13/09/2018--10:49:00	34.8	26	-0.573775	0.834045	-0.165332
84240	13/09/2018--10:50:00	34.82	1	-0.745445	0.625878	-0.224704
84300	13/09/2018--10:51:00	34.77	3	-0.839083	0.521794	-0.150488
84360	13/09/2018--10:52:00	34.75	1	-0.68302	0.715092	-0.0614292
84420	13/09/2018--10:53:00	34.76	0	-0.714232	0.700223	-0.105959
84480	13/09/2018--10:54:00	34.75	256	-0.745445	0.655616	-0.120802
84540	13/09/2018--10:55:00	34.71	395	0.955645	0.387972	-0.239547
84600	13/09/2018--10:56:00	34.56	0	-0.136798	-0.0134943	-0.981707
84660	13/09/2018--10:57:00	34.52	0	0.674731	0.150066	-0.729373
84720	13/09/2018--10:58:00	34.63	0	0.737156	0.194673	-0.67
84780	13/09/2018--10:59:00	34.71	0	0.737156	0.194673	-0.684843
84840	13/09/2018--11:00:00	34.8	0	0.877613	0.343365	-0.432509
84900	13/09/2018--11:01:00	34.84	0	0.175328	0.25415	-0.937177
84960	13/09/2018--11:02:00	34.92	0	-0.136798	0.0608513	-0.981707
85020	13/09/2018--11:03:00	35.02	0	-0.0587666	0.0905895	-0.99655
85080	13/09/2018--11:04:00	35.09	28	0.940038	0.432579	0.0424731
85140	13/09/2018--11:05:00	35.16	33	0.908826	0.387972	-0.269234
85200	13/09/2018--11:06:00	35.16	0	0.862007	0.343365	-0.432509
85260	13/09/2018--11:07:00	35.2	22	0.971251	0.283888	-0.135645
85320	13/09/2018--11:08:00	35.25	0	0.924432	0.25415	-0.34345
85380	13/09/2018--11:09:00	35.32	49	-0.308468	0.611009	-0.71453
85440	13/09/2018--11:10:00	35.25	0	0.534274	0.313626	-0.788746
85500	13/09/2018--11:11:00	35.14	0	0.440636	0.269019	-0.862962
85560	13/09/2018--11:12:00	35.15	4	0.643518	0.298757	-0.699686
85620	13/09/2018--11:13:00	35.16	1	0.503061	0.313626	-0.818432
85680	13/09/2018--11:14:00	35.19	0	0.534274	0.343365	-0.773902
85740	13/09/2018--11:15:00	35.24	0	0.534274	0.328495	-0.788746
85800	13/09/2018--11:16:00	35.28	0	0.503061	0.298757	-0.818432
85860	13/09/2018--11:17:00	35.34	0	0.503061	0.298757	-0.818432
85920	13/09/2018--11:18:00	35.39	2	0.487455	0.298757	-0.818432
85980	13/09/2018--11:19:00	35.37	1	-0.495744	0.477187	-0.729373
86040	13/09/2018--11:20:00	35.28	0	-0.480137	0.477187	-0.744216
86100	13/09/2018--11:21:00	35.16	0	0.409423	0.283888	-0.862962
86160	13/09/2018--11:22:00	35.12	0	0.409423	0.269019	-0.877805
86220	13/09/2018--11:23:00	35.12	0	0.409423	0.25415	-0.877805
86280	13/09/2018--11:24:00	35.17	0	0.440636	0.224412	-0.877805
86340	13/09/2018--11:25:00	35.2	0	0.440636	0.209542	-0.877805
86400	13/09/2018--11:26:00	35.21	0	-0.0275539	0.0608513	-0.99655
86460	13/09/2018--11:27:00	35.22	44	0.237754	0.194673	-0.937177
86520	13/09/2018--11:28:00	35.27	48	-101.075	-0.132447	0.205748
86580	13/09/2018--11:29:00	35.18	3	-102.636	-0.0729708	-0.0168996
86640	13/09/2018--11:30:00	35.05	0	-104.197	-0.0729708	-0.0614292
86700	13/09/2018--11:31:00	34.96	2	-102.636	-0.0729708	-0.046586
86760	13/09/2018--11:32:00	34.88	6	-102.636	-0.0878399	0.0424731
86820	13/09/2018--11:33:00	34.82	8	-102.636	-0.117578	-0.046586
86880	13/09/2018--11:34:00	34.8	18	-101.075	-0.132447	-0.195018
86940	13/09/2018--11:35:00	34.96	0	-101.075	-0.132447	-0.180175
87000	13/09/2018--11:36:00	35.05	1	-102.636	-0.147316	-0.00205645
87060	13/09/2018--11:37:00	35.05	43	-0.0119476	0.0162439	-0.99655
87120	13/09/2018--11:38:00	34.95	0	-0.0431602	-0.0283634	-0.99655
87180	13/09/2018--11:39:00	34.98	4	0.393817	0.194673	-0.892648
87240	13/09/2018--11:40:00	35.04	0	-0.0275539	0.0013748	-0.981707
87300	13/09/2018--11:41:00	35.11	0	-0.105586	-0.0134943	-0.981707
87360	13/09/2018--11:42:00	35.19	0	-0.136798	-0.0581017	-0.981707
87420	13/09/2018--11:43:00	35.27	0	-0.168011	-0.0729708	-0.99655
87480	13/09/2018--11:44:00	35.34	0	-0.168011	-0.0581017	-0.981707
87540	13/09/2018--11:45:00	35.43	0	-0.168011	-0.0581017	-0.981707
87600	13/09/2018--11:46:00	35.5	0	-0.168011	-0.0581017	-0.981707
87660	13/09/2018--11:47:00	35.54	0	-0.168011	-0.0581017	-0.981707
87720	13/09/2018--11:48:00	35.61	0	-0.168011	-0.0581017	-0.981707
87780	13/09/2018--11:49:00	35.66	0	-0.168011	-0.0581017	-0.981707
87840	13/09/2018--11:50:00	35.71	0	-0.168011	-0.0581017	-0.981707
87900	13/09/2018--11:51:00	35.74	0	-0.168011	-0.0581017	-0.966864
87960	13/09/2018--11:52:00	35.76	0	-0.168011	-0.0581017	-0.981707
88020	13/09/2018--11:53:00	35.8	0	-0.168011	-0.0581017	-0.966864
88080	13/09/2018--11:54:00	35.86	0	-0.168011	-0.0581017	-0.966864
88140	13/09/2018--11:55:00	35.89	0	-0.105586	-0.0432326	-0.981707
88200	13/09/2018--11:56:00	35.9	0	-0.105586	-0.0283634	-0.981707
88260	13/09/2018--11:57:00	35.93	0	-0.105586	-0.0432326	-0.981707
88320	13/09/2018--11:58:00	35.93	0	-0.105586	-0.0432326	-0.981707
88380	13/09/2018--11:59:00	35.95	0	-0.105586	-0.0432326	-0.981707
88440	13/09/2018--12:00:00	35.97	0	-0.0899792	-0.0432326	-0.981707
88500	13/09/2018--12:01:00	35.98	0	-0.0899792	-0.0432326	-0.981707
88560	13/09/2018--12:02:00	36.01	0	0.0504777	0.0905895	-0.981707
88620	13/09/2018--12:03:00	36.02	0	0.0348714	0.105459	-0.981707
88680	13/09/2018--12:04:00	36.02	0	0.0504777	0.105459	-0.981707
88740	13/09/2018--12:05:00	36.04	0	0.0504777	0.105459	-0.981707
88800	13/09/2018--12:06:00	36.05	0	0.0504777	0.105459	-0.981707
88860	13/09/2018--12:07:00	36.05	0	0.0504777	0.105459	-0.981707
88920	13/09/2018--12:08:00	36.07	0	0.0504777	0.105459	-0.981707
88980	13/09/2018--12:09:00	36.07	0	0.0348714	0.105459	-0.981707
89040	13/09/2018--12:10:00	36.09	0	0.0504777	0.105459	-0.981707
89100	13/09/2018--12:11:00	36.12	0	0.0504777	0.105459	-0.981707
89160	13/09/2018--12:12:00	36.11	0	0.0504777	0.105459	-0.981707
89220	13/09/2018--12:13:00	36.13	0	0.0348714	0.0905895	-0.981707
89280	13/09/2018--12:14:00	36.14	0	0.0504777	0.105459	-0.981707
89340	13/09/2018--12:15:00	36.17	0	0.0504777	0.105459	-0.981707
89400	13/09/2018--12:16:00	36.16	0	0.0504777	0.105459	-0.981707
89460	13/09/2018--12:17:00	36.17	0	0.0504777	0.105459	-0.981707
89520	13/09/2018--12:18:00	36.19	0	0.0504777	0.105459	-0.99655
89580	13/09/2018--12:19:00	36.21	0	0.0504777	0.105459	-0.99655
89640	13/09/2018--12:20:00	36.21	0	0.0504777	0.105459	-0.981707
89700	13/09/2018--12:21:00	36.22	0	0.0504777	0.105459	-0.981707
89760	13/09/2018--12:22:00	36.24	0	0.0504777	0.105459	-0.981707
89820	13/09/2018--12:23:00	36.25	0	0.0504777	0.105459	-0.981707
89880	13/09/2018--12:24:00	36.25	0	0.0504777	0.105459	-0.981707
89940	13/09/2018--12:25:00	36.26	0	0.0504777	0.105459	-0.981707
90000	13/09/2018--12:26:00	36.27	0	0.0504777	0.105459	-0.981707
90060	13/09/2018--12:27:00	36.29	0	0.0348714	0.105459	-0.981707
90120	13/09/2018--12:28:00	36.29	0	0.0504777	0.105459	-0.981707
90180	13/09/2018--12:29:00	36.32	0	0.0504777	0.105459	-0.981707
90240	13/09/2018--12:30:00	36.32	0	0.0504777	0.105459	-0.99655
90300	13/09/2018--12:31:00	36.32	0	0.0504777	0.105459	-0.981707
90360	13/09/2018--12:32:00	36.34	0	0.0504777	0.105459	-0.981707
90420	13/09/2018--12:33:00	36.32	0	0.0504777	0.105459	-0.981707
90480	13/09/2018--12:34:00	36.33	0	0.0504777	0.105459	-0.981707
90540	13/09/2018--12:35:00	36.34	0	0.0504777	0.105459	-0.981707
90600	13/09/2018--12:36:00	36.35	0	0.0504777	0.105459	-0.981707
90660	13/09/2018--12:37:00	36.37	0	0.0504777	0.105459	-0.981707
90720	13/09/2018--12:38:00	36.36	0	0.0504777	0.105459	-0.981707
90780	13/09/2018--12:39:00	36.36	0	0.0504777	0.105459	-0.981707
90840	13/09/2018--12:40:00	36.39	0	0.0504777	0.105459	-0.981707
90900	13/09/2018--12:41:00	36.38	4	-0.558169	0.373103	-0.729373
90960	13/09/2018--12:42:00	36.28	0	0.690337	0.269019	-0.684843
91020	13/09/2018--12:43:00	36.22	2	0.627912	0.269019	-0.744216
91080	13/09/2018--12:44:00	36.21	2	0.674731	0.283888	-0.699686
91140	13/09/2018--12:45:00	36.21	11	0.659124	0.269019	-0.71453
91200	13/09/2018--12:46:00	36.18	0	0.674731	0.343365	-0.684843
91260	13/09/2018--12:47:00	36.14	0	0.705943	0.313626	-0.67
91320	13/09/2018--12:48:00	36.14	0	0.690337	0.313626	-0.67
91380	13/09/2018--12:49:00	36.13	2	0.768369	0.358234	-0.580941
91440	13/09/2018--12:50:00	36.14	3	0.768369	0.313626	-0.580941
91500	13/09/2018--12:51:00	36.13	1	0.737156	0.328495	-0.595784
91560	13/09/2018--12:52:00	36.13	0	0.659124	0.328495	-0.67
91620	13/09/2018--12:53:00	36.13	0	0.627912	0.283888	-0.744216
91680	13/09/2018--12:54:00	36.14	0	0.581093	0.283888	-0.773902
91740	13/09/2018--12:55:00	36.14	0	0.643518	0.283888	-0.744216
91800	13/09/2018--12:56:00	36.14	0	0.627912	0.298757	-0.729373
91860	13/09/2018--12:57:00	36.14	130	0.690337	0.328495	-0.67
91920	13/09/2018--12:58:00	36.05	423	-0.21483	0.834045	-0.105959
91980	13/09/2018--12:59:00	35.8	130	0.0504777	0.952998	-0.224704
92040	13/09/2018--13:00:00	35.67	116	-0.168011	0.804307	-0.551255
92100	13/09/2018--13:01:00	35.55	61	-0.33968	107.195	-0.224704
92160	13/09/2018--13:02:00	35.5	67	-0.823477	0.566401	-0.358293
92220	13/09/2018--13:03:00	35.41	405	-166.622	102.734	0.324494
92280	13/09/2018--13:04:00	35.29	33	-0.558169	0.804307	-0.180175
92340	13/09/2018--13:05:00	35.16	191	-0.261649	0.774569	-0.491882
92400	13/09/2018--13:06:00	35.08	278	-102.636	-0.0878399	0.0870027
92460	13/09/2018--13:07:00	35.03	117	-0.136798	0.982737	-0.209861
92520	13/09/2018--13:08:00	35.02	34	-0.261649	0.967867	-0.0614292
92580	13/09/2018--13:09:00	35.03	107	-0.402106	0.908391	-0.0762724
92640	13/09/2018--13:10:00	35.04	30	-0.261649	0.997606	-0.0614292
92700	13/09/2018--13:11:00	35.04	87	-0.542563	0.7597	-0.284077
92760	13/09/2018--13:12:00	35.06	0	-0.68302	0.715092	0.205748
92820	13/09/2018--13:13:00	35.09	0	-0.839083	0.521794	0.205748
92880	13/09/2018--13:14:00	35.1	0	-0.839083	0.521794	0.205748
92940	13/09/2018--13:15:00	35.12	1	-0.792264	0.59614	0.146375
93000	13/09/2018--13:16:00	35.16	0	-0.901508	0.447448	0.205748
93060	13/09/2018--13:17:00	35.16	0	-0.870296	0.506925	0.116689
93120	13/09/2018--13:18:00	35.18	0	-0.80787	0.58127	0.176062
93180	13/09/2018--13:19:00	35.21	2	-0.745445	0.670485	0.0573163
93240	13/09/2018--13:20:00	35.22	2	-0.792264	0.611009	0.0721595
93300	13/09/2018--13:21:00	35.2	0	-0.823477	0.566401	0.116689
93360	13/09/2018--13:22:00	35.23	0	-0.792264	0.611009	0.116689
93420	13/09/2018--13:23:00	35.24	0	-0.729839	0.700223	0.101846
93480	13/09/2018--13:24:00	35.23	2	-0.839083	0.536663	0.176062
93540	13/09/2018--13:25:00	35.22	0	-0.761051	0.640747	0.116689
93600	13/09/2018--13:26:00	35.23	191	-0.292861	0.982737	0.0573163
93660	13/09/2018--13:27:00	35.15	364	-0.636201	0.744831	0.116689
93720	13/09/2018--13:28:00	35.09	215	-0.121192	0.967867	-0.209861
93780	13/09/2018--13:29:00	35.1	301	-102.636	-0.0878399	-0.239547
93840	13/09/2018--13:30:00	35.16	403	-0.433318	0.92326	-0.0614292
93900	13/09/2018--13:31:00	35.22	40	-0.402106	0.700223	-0.580941
93960	13/09/2018--13:32:00	35.25	62	-0.433318	0.952998	-0.00205645
94020	13/09/2018--13:33:00	35.32	75	-0.33968	0.92326	-0.0614292
94080	13/09/2018--13:34:00	35.39	26	-0.433318	0.744831	-0.269234
94140	13/09/2018--13:35:00	35.39	11	-0.355287	0.92326	-0.165332
94200	13/09/2018--13:36:00	35.26	4	-0.355287	0.819176	-0.447352
94260	13/09/2018--13:37:00	35.06	29	-0.480137	0.58127	-0.595784
94320	13/09/2018--13:38:00	34.81	27	-0.386499	0.715092	-0.580941
94380	13/09/2018--13:39:00	34.64	23	-0.417712	0.863784	-0.0762724
94440	13/09/2018--13:40:00	34.56	181	-0.261649	0.804307	-0.165332
94500	13/09/2018--13:41:00	34.46	49	-0.324074	0.893522	-0.0762724
94560	13/09/2018--13:42:00	34.4	894	-0.292861	0.848915	-0.447352
94620	13/09/2018--13:43:00	34.74	277	-0.21483	102.734	-0.165332
94680	13/09/2018--13:44:00	35.21	581	-0.0899792	0.982737	0.0424731
94740	13/09/2018--13:45:00	35.57	526	-0.526956	116.117	-0.165332
94800	13/09/2018--13:46:00	35.72	313	-0.495744	0.729962	0.0276299
94860	13/09/2018--13:47:00	35.78	27	-0.199223	0.997606	-0.120802
94920	13/09/2018--13:48:00	35.71	27	-0.464531	0.685354	-0.521568
94980	13/09/2018--13:49:00	35.52	53	-0.480137	0.611009	-0.536411
95040	13/09/2018--13:50:00	35.36	18	-0.402106	0.7597	-0.34345
95100	13/09/2018--13:51:00	35.21	49	-0.464531	0.7597	-0.432509
95160	13/09/2018--13:52:00	35.18	46	-0.542563	0.41771	-0.640314
95220	13/09/2018--13:53:00	35.15	12	-0.464531	0.700223	-0.506725
95280	13/09/2018--13:54:00	35.09	4	-0.558169	0.670485	-0.491882
95340	13/09/2018--13:55:00	35.2	54	-0.495744	0.729962	-0.447352
95400	13/09/2018--13:56:00	35.26	54	-0.542563	0.700223	-0.462195
95460	13/09/2018--13:57:00	35.29	288	-0.246042	0.908391	-0.358293
95520	13/09/2018--13:58:00	35.41	187	-0.136798	104.221	-0.239547
95580	13/09/2018--13:59:00	35.37	100	-0.402106	0.938129	-0.0317428
95640	13/09/2018--14:00:00	35.2	28	-0.355287	0.700223	-0.640314
95700	13/09/2018--14:01:00	35.07	43	-0.495744	0.59614	-0.536411
95760	13/09/2018--14:02:00	35.04	83	-0.464531	0.670485	-0.551255
95820	13/09/2018--14:03:00	35.02	130	-0.261649	0.804307	-0.62547
95880	13/09/2018--14:04:00	35.02	648	-0.199223	0.952998	-0.432509
95940	13/09/2018--14:05:00	35.13	218	0.0816904	122.064	-0.29892
96000	13/09/2018--14:06:00	35.06	0	0.705943	0.387972	-0.640314
96060	13/09/2018--14:07:00	35.02	0	0.690337	0.387972	-0.640314
96120	13/09/2018--14:08:00	35.07	0	0.659124	0.387972	-0.684843
96180	13/09/2018--14:09:00	35.11	96	0.674731	0.373103	-0.67
96240	13/09/2018--14:10:00	35.13	15	-0.0587666	101.247	-0.195018
96300	13/09/2018--14:11:00	35.11	85	-0.21483	0.997606	-0.224704
96360	13/09/2018--14:12:00	35.12	2	0.893219	0.387972	-0.34345
96420	13/09/2018--14:13:00	35.2	1	0.893219	0.373103	-0.34345
96480	13/09/2018--14:14:00	35.28	9	0.893219	0.492056	-0.254391
96540	13/09/2018--14:15:00	35.34	0	0.799581	0.432579	-0.477039
96600	13/09/2018--14:16:00	35.39	12	0.690337	0.373103	-0.640314
96660	13/09/2018--14:17:00	35.42	404	-0.21483	0.982737	0.0424731
96720	13/09/2018--14:18:00	35.29	152	-0.121192	0.967867	-0.269234
96780	13/09/2018--14:19:00	35.19	677	-0.0431602	0.938129	-0.402823
96840	13/09/2018--14:20:00	35.21	231	-0.324074	0.908391	-0.284077
96900	13/09/2018--14:21:00	35.2	33	-0.199223	0.938129	-0.269234
96960	13/09/2018--14:22:00	35.25	358	-0.0743729	101.247	-0.150488
97020	13/09/2018--14:23:00	35.32	319	-0.0743729	0.938129	-0.358293
97080	13/09/2018--14:24:00	35.34	64	-0.168011	0.982737	-0.165332
97140	13/09/2018--14:25:00	35.31	439	-0.761051	0.700223	-0.373136
97200	13/09/2018--14:26:00	35.33	751	-0.370893	0.893522	-0.0168996
97260	13/09/2018--14:27:00	35.3	420	-0.246042	0.908391	-0.387979
97320	13/09/2018--14:28:00	35.16	153	0.0192651	0.967867	-0.269234
97380	13/09/2018--14:29:00	35.03	74	-0.230436	0.848915	-0.432509
97440	13/09/2018--14:30:00	34.99	32	-101.075	-0.0134943	-0.165332
97500	13/09/2018--14:31:00	34.97	9	-0.776658	0.59614	-0.180175
97560	13/09/2018--14:32:00	34.93	15	-0.292861	0.938129	-0.209861
97620	13/09/2018--14:33:00	34.92	14	-0.33968	0.938129	-0.224704
97680	13/09/2018--14:34:00	34.91	98	-0.480137	0.878653	-0.195018
97740	13/09/2018--14:35:00	34.88	0	-0.51135	0.863784	-0.150488
97800	13/09/2018--14:36:00	34.88	24	-0.495744	0.7597	-0.239547
97860	13/09/2018--14:37:00	34.88	18	-0.667413	0.640747	0.383867
97920	13/09/2018--14:38:00	34.88	17	-0.589382	0.729962	-0.328607
97980	13/09/2018--14:39:00	34.86	0	-0.698626	0.655616	-0.239547
98040	13/09/2018--14:40:00	34.9	51	-0.0119476	0.982737	-0.195018
98100	13/09/2018--14:41:00	34.87	164	-0.386499	0.938129	0.0424731
98160	13/09/2018--14:42:00	34.88	333	-0.121192	0.92326	-0.387979
98220	13/09/2018--14:43:00	34.81	55	-0.105586	0.967867	-0.239547
98280	13/09/2018--14:44:00	34.8	1	-0.292861	0.92326	-0.254391
98340	13/09/2018--14:45:00	34.82	2	-0.308468	0.863784	-0.358293
98400	13/09/2018--14:46:00	34.86	0	-0.105586	0.938129	-0.373136
98460	13/09/2018--14:47:00	34.88	0	-0.152405	0.938129	-0.313763
98520	13/09/2018--14:48:00	34.9	0	-0.277255	0.938129	-0.269234
98580	13/09/2018--14:49:00	34.92	0	-0.246042	0.982737	-0.00205645
98640	13/09/2018--14:50:00	34.95	1	-0.230436	0.893522	-0.373136
98700	13/09/2018--14:51:00	34.96	19	-0.355287	0.878653	-0.313763
98760	13/09/2018--14:52:00	34.94	181	-0.667413	0.477187	0.636201
98820	13/09/2018--14:53:00	34.91	364	-0.199223	0.938129	-0.239547
98880	13/09/2018--14:54:00	34.81	136	-0.324074	0.952998	-0.00205645
98940	13/09/2018--14:55:00	34.78	149	-0.277255	0.893522	-0.29892
99000	13/09/2018--14:56:00	34.78	55	-0.105586	0.938129	-0.34345
99060	13/09/2018--14:57:00	34.78	93	-0.870296	0.551532	0.205748
99120	13/09/2018--14:58:00	34.81	160	-0.604988	0.506925	0.621358
99180	13/09/2018--14:59:00	34.82	145	-0.495744	0.834045	-0.224704
99240	13/09/2018--15:00:00	34.86	266	-0.136798	101.247	-0.239547
99300	13/09/2018--15:01:00	34.84	251	-0.168011	125.038	-0.462195
99360	13/09/2018--15:02:00	34.77	176	-104.197	0.269019	-0.313763
99420	13/09/2018--15:03:00	34.7	0	-0.589382	0.804307	0.0127867
99480	13/09/2018--15:04:00	34.69	231	-0.308468	0.92326	-0.165332
99540	13/09/2018--15:05:00	34.64	51	-1.12	-0.0283634	-0.0762724
99600	13/09/2018--15:06:00	34.59	21	-0.932721	0.313626	-0.254391
99660	13/09/2018--15:07:00	34.59	95	-0.386499	0.863784	0.0127867
99720	13/09/2018--15:08:00	34.54	228	-0.0743729	0.967867	-0.195018
99780	13/09/2018--15:09:00	34.52	222	-0.480137	0.848915	-0.224704
99840	13/09/2018--15:10:00	34.49	298	-102.636	0.0757204	0.101846
99900	13/09/2018--15:11:00	34.5	202	-0.246042	0.834045	-0.462195
99960	13/09/2018--15:12:00	34.57	70	-0.573775	0.804307	0.146375
100020	13/09/2018--15:13:00	34.65	504	-0.526956	0.7597	-0.34345
100080	13/09/2018--15:14:00	34.67	64	-0.152405	0.967867	-0.29892
100140	13/09/2018--15:15:00	34.73	72	-0.526956	0.640747	-0.432509
100200	13/09/2018--15:16:00	34.71	72	-0.448925	0.789438	-0.387979
100260	13/09/2018--15:17:00	34.58	86	-0.324074	0.789438	-0.62547
100320	13/09/2018--15:18:00	34.52	22	-0.542563	0.611009	-0.566098
100380	13/09/2018--15:19:00	34.48	29	-0.386499	0.774569	-0.506725
100440	13/09/2018--15:20:00	34.48	1	-0.21483	0.982737	-0.180175
100500	13/09/2018--15:21:00	34.47	13	-0.480137	0.774569	-0.462195
100560	13/09/2018--15:22:00	34.46	20	-0.277255	0.834045	-0.195018
100620	13/09/2018--15:23:00	34.4	1	-0.604988	0.506925	-0.610627
100680	13/09/2018--15:24:00	34.39	0	-0.402106	0.700223	-0.595784
100740	13/09/2018--15:25:00	34.43	8	-0.464531	0.774569	-0.387979
100800	13/09/2018--15:26:00	34.34	1	-0.292861	0.834045	-0.447352
100860	13/09/2018--15:27:00	34.27	45	-0.480137	0.551532	-0.67
100920	13/09/2018--15:28:00	34.25	278	-0.230436	0.967867	-0.209861
100980	13/09/2018--15:29:00	34.45	287	-0.168011	0.938129	-0.269234
101040	13/09/2018--15:30:00	34.57	18	-0.199223	0.848915	-0.477039
101100	13/09/2018--15:31:00	34.56	18	-0.464531	0.819176	-0.313763
101160	13/09/2018--15:32:00	34.54	185	-0.402106	0.92326	-0.284077
101220	13/09/2018--15:33:00	34.51	0	-0.448925	0.774569	-0.417666
101280	13/09/2018--15:34:00	34.51	0	-0.355287	0.848915	-0.402823
101340	13/09/2018--15:35:00	34.48	0	-0.261649	0.893522	-0.34345
101400	13/09/2018--15:36:00	34.42	149	0.144116	0.952998	0.0127867
101460	13/09/2018--15:37:00	34.34	99	-0.292861	0.908391	-0.254391
101520	13/09/2018--15:38:00	34.25	75	-0.183617	0.982737	0.190905
101580	13/09/2018--15:39:00	34.17	235	-0.136798	0.967867	-0.165332
101640	13/09/2018--15:40:00	34.08	167	-0.370893	0.908391	-0.254391
101700	13/09/2018--15:41:00	34.04	89	-0.277255	0.967867	-0.105959
101760	13/09/2018--15:42:00	33.87	177	-0.152405	0.952998	-0.00205645
101820	13/09/2018--15:43:00	33.87	106	-0.292861	0.878653	-0.34345
101880	13/09/2018--15:44:00	33.82	100	0.175328	0.997606	0.0127867
101940	13/09/2018--15:45:00	33.79	346	-0.308468	0.92326	-0.120802
102000	13/09/2018--15:46:00	33.8	113	-0.995146	-0.102709	0.383867
102060	13/09/2018--15:47:00	33.7	2	-0.324074	0.92326	-0.180175
102120	13/09/2018--15:48:00	33.7	2	-0.417712	0.804307	-0.417666
102180	13/09/2018--15:49:00	33.76	2	-0.355287	0.893522	-0.195018
102240	13/09/2018--15:50:00	33.71	5	-0.901508	-0.147316	-0.462195
102300	13/09/2018--15:51:00	33.72	0	-0.355287	0.893522	-0.224704
102360	13/09/2018--15:52:00	33.62	0	-0.355287	0.908391	-0.209861
102420	13/09/2018--15:53:00	33.6	0	-0.370893	0.908391	-0.195018
102480	13/09/2018--15:54:00	33.63	2	-0.417712	0.878653	-0.195018
102540	13/09/2018--15:55:00	33.67	24	-0.495744	0.7597	-0.417666
102600	13/09/2018--15:56:00	33.72	0	-0.542563	0.789438	-0.269234
102660	13/09/2018--15:57:00	33.71	0	-0.370893	0.848915	-0.358293
102720	13/09/2018--15:58:00	33.75	0	-0.355287	0.834045	-0.29892
102780	13/09/2018--15:59:00	33.75	0	-0.402106	0.834045	-0.373136
102840	13/09/2018--16:00:00	33.69	11	-0.355287	0.848915	-0.373136
102900	13/09/2018--16:01:00	33.69	0	-0.355287	0.804307	-0.447352
102960	13/09/2018--16:02:00	33.71	119	-0.308468	0.848915	-0.432509
103020	13/09/2018--16:03:00	33.67	96	-0.636201	0.7597	-0.0911156
103080	13/09/2018--16:04:00	33.68	28	-0.480137	0.863784	-0.0911156
103140	13/09/2018--16:05:00	33.63	0	-0.464531	0.878653	-0.105959
103200	13/09/2018--16:06:00	33.64	0	-0.417712	0.804307	-0.402823
103260	13/09/2018--16:07:00	33.6	3	-0.386499	0.908391	-0.150488
103320	13/09/2018--16:08:00	33.55	30	-0.261649	0.908391	-0.328607
103380	13/09/2018--16:09:00	33.59	21	-0.246042	0.92326	-0.269234
103440	13/09/2018--16:10:00	33.55	62	-0.199223	0.967867	-0.224704
103500	13/09/2018--16:11:00	33.54	135	-0.636201	0.744831	-0.120802
103560	13/09/2018--16:12:00	33.52	197	0.144116	128.012	-0.195018
103620	13/09/2018--16:13:00	33.52	13	-0.152405	0.997606	-0.0614292
103680	13/09/2018--16:14:00	33.5	5	-0.355287	0.848915	-0.358293
103740	13/09/2018--16:15:00	33.48	31	-0.0899792	0.997606	-0.254391
103800	13/09/2018--16:16:00	33.49	117	0.0504777	108.682	-0.165332
103860	13/09/2018--16:17:00	33.53	17	-0.121192	0.997606	-0.180175
103920	13/09/2018--16:18:00	33.63	38	-0.0431602	101.247	-0.0168996
103980	13/09/2018--16:19:00	33.62	70	0.00365875	0.997606	-0.284077
104040	13/09/2018--16:20:00	33.64	14	-0.105586	0.938129	-0.34345
104100	13/09/2018--16:21:00	33.66	28	-0.0275539	104.221	-0.165332
104160	13/09/2018--16:22:00	33.67	98	-0.0431602	104.221	-0.150488
104220	13/09/2018--16:23:00	33.7	31	-0.246042	0.848915	-0.417666
104280	13/09/2018--16:24:00	33.66	13	-0.308468	0.848915	-0.521568
104340	13/09/2018--16:25:00	33.57	35	-0.433318	0.819176	-0.358293
104400	13/09/2018--16:26:00	33.51	128	-0.183617	0.878653	-0.417666
104460	13/09/2018--16:27:00	33.54	41	-0.0431602	0.938129	-0.269234
104520	13/09/2018--16:28:00	33.58	72	-0.0119476	0.967867	-0.224704
104580	13/09/2018--16:29:00	33.54	3	-0.199223	0.863784	-0.402823
104640	13/09/2018--16:30:00	33.52	1	-0.370893	0.848915	-0.387979
104700	13/09/2018--16:31:00	33.52	0	-0.168011	0.92326	-0.34345
104760	13/09/2018--16:32:00	33.49	3	-0.21483	0.92326	-0.313763
104820	13/09/2018--16:33:00	33.45	0	-0.230436	0.938129	-0.284077
104880	13/09/2018--16:34:00	33.44	184	-0.370893	0.908391	-0.195018
104940	13/09/2018--16:35:00	33.43	236	-0.0119476	0.997606	-0.120802
105000	13/09/2018--16:36:00	33.42	0	-0.495744	0.7597	-0.387979
105060	13/09/2018--16:37:00	33.38	0	-0.386499	0.908391	-0.195018
105120	13/09/2018--16:38:00	33.38	0	-0.370893	0.848915	-0.373136
105180	13/09/2018--16:39:00	33.36	0	-0.292861	0.893522	-0.328607
105240	13/09/2018--16:40:00	33.37	1	-0.402106	0.819176	-0.417666
105300	13/09/2018--16:41:00	33.39	3	-0.386499	0.834045	-0.387979
105360	13/09/2018--16:42:00	33.46	0	-0.33968	0.863784	-0.387979
105420	13/09/2018--16:43:00	33.51	0	-0.355287	0.804307	-0.462195
105480	13/09/2018--16:44:00	33.48	0	-0.292861	0.834045	-0.447352
105540	13/09/2018--16:45:00	33.5	0	-0.370893	0.819176	-0.432509
105600	13/09/2018--16:46:00	33.47	0	-0.277255	0.952998	-0.239547
105660	13/09/2018--16:47:00	33.52	0	-0.402106	0.819176	-0.387979
105720	13/09/2018--16:48:00	33.48	15	-0.292861	0.7597	-0.566098
105780	13/09/2018--16:49:00	33.48	0	-0.402106	0.804307	-0.417666
105840	13/09/2018--16:50:00	33.49	13	-0.417712	0.789438	-0.402823
105900	13/09/2018--16:51:00	33.49	19	-0.80787	0.59614	-0.105959
105960	13/09/2018--16:52:00	33.45	39	-0.370893	0.938129	-0.0317428
106020	13/09/2018--16:53:00	33.41	0	-0.0743729	0.967867	-0.269234
106080	13/09/2018--16:54:00	33.44	0	-0.277255	0.878653	-0.358293
106140	13/09/2018--16:55:00	33.44	0	-0.168011	0.938129	-0.165332
106200	13/09/2018--16:56:00	33.4	0	-0.308468	0.893522	-0.34345
106260	13/09/2018--16:57:00	33.39	0	-0.417712	0.789438	-0.417666
106320	13/09/2018--16:58:00	33.4	0	-0.480137	0.774569	-0.402823
106380	13/09/2018--16:59:00	33.43	0	-0.495744	0.774569	-0.373136
106440	13/09/2018--17:00:00	33.4	1	-0.448925	0.804307	-0.373136
106500	13/09/2018--17:01:00	33.43	6	-0.21483	0.938129	-0.284077
106560	13/09/2018--17:02:00	33.41	0	-0.168011	0.952998	-0.180175
106620	13/09/2018--17:03:00	33.36	0	-0.355287	0.938129	-0.165332
106680	13/09/2018--17:04:00	33.36	12	-0.448925	0.789438	-0.402823
106740	13/09/2018--17:05:00	33.33	0	-0.261649	0.908391	-0.328607
106800	13/09/2018--17:06:00	33.4	0	-0.308468	0.819176	-0.462195
106860	13/09/2018--17:07:00	33.42	0	-0.292861	0.848915	-0.432509
106920	13/09/2018--17:08:00	33.47	0	-0.292861	0.834045	-0.462195
106980	13/09/2018--17:09:00	33.51	0	-0.51135	0.834045	-0.150488
107040	13/09/2018--17:10:00	33.45	0	0.0192651	101.247	-0.0762724
107100	13/09/2018--17:11:00	33.44	0	-0.433318	0.804307	-0.387979
107160	13/09/2018--17:12:00	33.43	0	-0.21483	0.92326	-0.209861
107220	13/09/2018--17:13:00	33.47	0	-0.33968	0.834045	-0.417666
107280	13/09/2018--17:14:00	33.5	0	-0.292861	0.848915	-0.417666
107340	13/09/2018--17:15:00	33.54	0	-0.230436	0.863784	-0.447352
107400	13/09/2018--17:16:00	33.61	8	-0.105586	0.982737	-0.209861
107460	13/09/2018--17:17:00	33.62	0	-0.33968	0.819176	-0.432509
107520	13/09/2018--17:18:00	33.63	5	-0.0899792	0.982737	-0.195018
107580	13/09/2018--17:19:00	33.58	0	-0.68302	0.715092	-0.120802
107640	13/09/2018--17:20:00	33.51	0	-0.355287	0.819176	-0.432509
107700	13/09/2018--17:21:00	33.51	0	-0.33968	0.834045	-0.402823
107760	13/09/2018--17:22:00	33.54	3	-0.51135	0.804307	-0.284077
107820	13/09/2018--17:23:00	33.44	1	-0.620594	0.729962	-0.239547
107880	13/09/2018--17:24:00	33.33	1	-0.573775	0.774569	-0.29892
107940	13/09/2018--17:25:00	33.3	0	-0.261649	0.863784	-0.432509
108000	13/09/2018--17:26:00	33.32	8	-0.0899792	0.982737	-0.224704
108060	13/09/2018--17:27:00	33.32	12	-0.261649	0.92326	-0.195018
108120	13/09/2018--17:28:00	33.36	2	-0.136798	0.967867	-0.105959
108180	13/09/2018--17:29:00	33.47	9	-0.261649	0.938129	-0.209861
108240	13/09/2018--17:30:00	33.5	271	-0.0899792	0.92326	-0.402823
108300	13/09/2018--17:31:00	33.51	244	-0.433318	0.863784	-0.402823
108360	13/09/2018--17:32:00	33.55	275	-0.698626	0.611009	-0.462195
108420	13/09/2018--17:33:00	33.59	173	-0.308468	11.909	-0.105959
108480	13/09/2018--17:34:00	33.6	178	-0.277255	0.789438	-0.269234
108540	13/09/2018--17:35:00	33.57	113	-0.324074	0.908391	0.309651
108600	13/09/2018--17:36:00	33.57	54	-0.698626	0.715092	0.0276299
108660	13/09/2018--17:37:00	33.54	178	-0.667413	0.729962	-0.120802
108720	13/09/2018--17:38:00	33.46	51	-0.714232	0.59614	0.205748
108780	13/09/2018--17:39:00	33.43	10	0.0348714	0.997606	-0.269234
108840	13/09/2018--17:40:00	33.5	17	-0.667413	0.611009	-0.387979
108900	13/09/2018--17:41:00	33.48	1	-0.183617	0.967867	-0.209861
108960	13/09/2018--17:42:00	33.52	0	-0.121192	0.952998	-0.313763
109020	13/09/2018--17:43:00	33.5	22	-0.121192	0.938129	-0.34345
109080	13/09/2018--17:44:00	33.59	10	-0.33968	0.938129	-0.195018
109140	13/09/2018--17:45:00	33.54	23	-0.136798	0.878653	-0.462195
109200	13/09/2018--17:46:00	33.49	67	-0.33968	0.952998	-0.0168996
109260	13/09/2018--17:47:00	33.41	192	-0.121192	0.938129	-0.224704
109320	13/09/2018--17:48:00	33.34	256	-0.21483	0.967867	-0.254391
109380	13/09/2018--17:49:00	33.32	0	-0.698626	0.670485	-0.239547
109440	13/09/2018--17:50:00	33.31	15	-0.464531	0.834045	-0.328607
109500	13/09/2018--17:51:00	33.36	2	-0.21483	0.938129	-0.29892
109560	13/09/2018--17:52:00	33.41	0	-0.121192	101.247	-0.046586
109620	13/09/2018--17:53:00	33.42	0	-0.105586	0.967867	-0.284077
109680	13/09/2018--17:54:00	33.38	0	-0.261649	0.908391	-0.254391
109740	13/09/2018--17:55:00	33.41	0	-0.386499	0.863784	-0.29892
109800	13/09/2018--17:56:00	33.38	15	-0.199223	0.997606	0.0127867
109860	13/09/2018--17:57:00	33.38	81	-0.33968	0.908391	-0.269234
109920	13/09/2018--17:58:00	33.38	104	-0.386499	0.834045	-0.29892
109980	13/09/2018--17:59:00	33.38	0	-0.0275539	0.967867	-0.328607
110040	13/09/2018--18:00:00	33.4	0	-0.370893	0.863784	-0.328607
110100	13/09/2018--18:01:00	33.45	3	-0.370893	0.863784	-0.313763
110160	13/09/2018--18:02:00	33.41	0	-0.105586	0.952998	-0.313763
110220	13/09/2018--18:03:00	33.34	0	-0.121192	0.982737	-0.180175
110280	13/09/2018--18:04:00	33.31	0	-0.105586	0.982737	-0.224704
110340	13/09/2018--18:05:00	33.36	67	-0.495744	0.804307	-0.269234
110400	13/09/2018--18:06:00	33.34	237	-0.168011	0.938129	-0.373136
110460	13/09/2018--18:07:00	33.32	163	-0.136798	0.92326	-0.328607
110520	13/09/2018--18:08:00	33.32	86	-0.246042	0.834045	-0.491882
110580	13/09/2018--18:09:00	33.2	109	-0.480137	0.625878	-0.610627
110640	13/09/2018--18:10:00	33.04	157	-0.277255	0.863784	-0.34345
110700	13/09/2018--18:11:00	32.98	72	-0.183617	0.819176	-0.462195
110760	13/09/2018--18:12:00	32.97	163	-0.183617	107.195	-0.0614292
110820	13/09/2018--18:13:00	32.98	174	-0.885902	0.313626	-0.00205645
110880	13/09/2018--18:14:00	33	136	-0.402106	0.893522	-0.328607
110940	13/09/2018--18:15:00	33.02	194	-0.0119476	0.967867	-0.165332
111000	13/09/2018--18:16:00	32.98	154	-0.464531	0.863784	-0.29892
111060	13/09/2018--18:17:00	32.97	160	-0.526956	0.834045	0.0870027
111120	13/09/2018--18:18:00	32.98	396	-0.308468	0.967867	-0.180175
111180	13/09/2018--18:19:00	33.09	462	-0.620594	0.477187	-0.34345
111240	13/09/2018--18:20:00	33.23	31	-0.277255	0.952998	-0.269234
111300	13/09/2018--18:21:00	33.22	171	-0.277255	0.967867	0.250278
111360	13/09/2018--18:22:00	33.17	318	-0.0587666	0.952998	-0.224704
111420	13/09/2018--18:23:00	33.21	143	-0.230436	0.536663	-0.358293
111480	13/09/2018--18:24:00	33.2	32	-0.402106	0.908391	-0.0762724
111540	13/09/2018--18:25:00	33.19	45	-0.292861	0.952998	-0.180175
111600	13/09/2018--18:26:00	33.22	150	-0.839083	-0.489306	0.35418
111660	13/09/2018--18:27:00	33.16	593	-0.183617	0.774569	-0.135645
111720	13/09/2018--18:28:00	33.12	237	-0.246042	0.848915	-0.447352
111780	13/09/2018--18:29:00	33.09	247	-0.246042	0.967867	-0.105959
111840	13/09/2018--18:30:00	33.11	40	-0.97954	-0.2514	-0.209861
111900	13/09/2018--18:31:00	33.15	18	-0.464531	0.789438	-0.373136
111960	13/09/2018--18:32:00	33.2	93	-0.136798	0.92326	-0.209861
112020	13/09/2018--18:33:00	33.21	51	-0.870296	-0.637997	-0.165332
112080	13/09/2018--18:34:00	33.22	39	-0.0743729	104.221	-0.224704
112140	13/09/2018--18:35:00	33.28	1	-0.136798	0.952998	-0.284077
112200	13/09/2018--18:36:00	33.36	56	-0.152405	0.997606	0.0127867
112260	13/09/2018--18:37:00	33.38	195	-0.105586	0.967867	-0.224704
112320	13/09/2018--18:38:00	33.3	84	-0.168011	0.952998	-0.120802
112380	13/09/2018--18:39:00	33.26	303	-0.0743729	0.819176	-0.34345
112440	13/09/2018--18:40:00	33.22	8	-0.292861	0.908391	-0.284077
112500	13/09/2018--18:41:00	33.22	199	-0.246042	0.92326	-0.34345
112560	13/09/2018--18:42:00	33.24	185	-0.230436	0.92326	-0.254391
112620	13/09/2018--18:43:00	33.21	5	-0.51135	0.863784	-0.0762724
112680	13/09/2018--18:44:00	33.23	146	-0.168011	0.908391	-0.402823
112740	13/09/2018--18:45:00	33.25	104	-0.0587666	0.938129	-0.284077
112800	13/09/2018--18:46:00	33.24	223	-0.433318	0.848915	-0.284077
112860	13/09/2018--18:47:00	33.25	160	-0.230436	0.92326	-0.417666
112920	13/09/2018--18:48:00	33.24	268	-0.105586	0.59614	-0.387979
112980	13/09/2018--18:49:00	33.18	178	-0.199223	0.982737	-0.0762724
113040	13/09/2018--18:50:00	33.14	18	-0.402106	0.908391	0.0424731
113100	13/09/2018--18:51:00	33.1	242	-0.97954	0.283888	0.0870027
113160	13/09/2018--18:52:00	33.09	152	-0.573775	0.804307	-0.0317428
113220	13/09/2018--18:53:00	33.08	115	-0.386499	0.908391	-0.0614292
113280	13/09/2018--18:54:00	33.11	3	-0.402106	0.908391	-0.135645
113340	13/09/2018--18:55:00	33.13	61	-0.246042	0.938129	-0.195018
113400	13/09/2018--18:56:00	33.15	334	0.0348714	0.938129	-0.313763
113460	13/09/2018--18:57:00	33.11	291	0.0660841	108.682	-0.34345
113520	13/09/2018--18:58:00	33.04	3	-0.168011	0.878653	-0.402823
113580	13/09/2018--18:59:00	33.02	1	-0.355287	0.834045	-0.373136
113640	13/09/2018--19:00:00	33.05	1	-0.21483	0.893522	-0.387979
113700	13/09/2018--19:01:00	33.09	17	-0.448925	0.789438	-0.417666
113760	13/09/2018--19:02:00	33.14	0	-0.0119476	0.848915	-0.551255
113820	13/09/2018--19:03:00	33.2	16	-0.480137	0.744831	-0.432509
113880	13/09/2018--19:04:00	33.21	16	-0.51135	0.804307	-0.29892
113940	13/09/2018--19:05:00	33.28	3	-0.542563	0.789438	-0.29892
114000	13/09/2018--19:06:00	33.35	2	-0.0743729	0.952998	-0.29892
114060	13/09/2018--19:07:00	33.37	275	-0.308468	0.908391	-0.239547
114120	13/09/2018--19:08:00	33.34	506	-0.714232	132.473	-0.00205645
114180	13/09/2018--19:09:00	33.32	172	-0.136798	0.938129	-0.358293
114240	13/09/2018--19:10:00	33.39	21	-0.370893	0.938129	-0.0911156
114300	13/09/2018--19:11:00	33.55	18	-0.526956	0.92326	-0.0317428
114360	13/09/2018--19:12:00	33.63	32	-0.21483	0.938129	-0.358293
114420	13/09/2018--19:13:00	33.59	14	-0.261649	0.878653	-0.417666
114480	13/09/2018--19:14:00	33.54	41	-0.651807	0.536663	-0.521568
114540	13/09/2018--19:15:00	33.47	35	-0.480137	0.863784	-0.120802
114600	13/09/2018--19:16:00	33.44	32	-0.464531	0.789438	-0.387979
114660	13/09/2018--19:17:00	33.4	39	-0.355287	0.7597	-0.447352
114720	13/09/2018--19:18:00	33.39	74	-0.542563	0.789438	-0.224704
114780	13/09/2018--19:19:00	33.36	64	-0.417712	0.7597	-0.402823
114840	13/09/2018--19:20:00	33.36	270	-0.0743729	0.863784	-0.387979
114900	13/09/2018--19:21:00	33.5	0	-0.854689	0.521794	-0.00205645
114960	13/09/2018--19:22:00	33.5	1	-0.823477	0.58127	0.0127867
115020	13/09/2018--19:23:00	33.45	2	-0.823477	0.566401	0.0573163
115080	13/09/2018--19:24:00	33.38	2	-0.870296	0.447448	0.235435
115140	13/09/2018--19:25:00	33.36	1	-0.558169	0.834045	-0.0614292
115200	13/09/2018--19:26:00	33.36	1	-0.917114	0.402841	0.116689
115260	13/09/2018--19:27:00	33.35	82	-0.917114	0.402841	0.176062
115320	13/09/2018--19:28:00	33.46	299	-0.33968	0.92326	-0.165332
115380	13/09/2018--19:29:00	33.54	44	-0.417712	0.893522	-0.120802
115440	13/09/2018--19:30:00	33.61	376	-0.480137	0.804307	-0.046586
115500	13/09/2018--19:31:00	33.68	333	-0.121192	107.195	-0.180175
115560	13/09/2018--19:32:00	33.7	16	-0.433318	0.908391	0.101846
115620	13/09/2018--19:33:00	33.68	71	-0.558169	0.611009	-0.402823
115680	13/09/2018--19:34:00	33.62	54	-0.558169	0.521794	-0.580941
115740	13/09/2018--19:35:00	33.64	57	-0.526956	0.893522	0.161219
115800	13/09/2018--19:36:00	33.8	60	-0.433318	0.789438	-0.313763
115860	13/09/2018--19:37:00	33.89	61	-0.246042	0.848915	-0.477039
115920	13/09/2018--19:38:00	33.99	350	-0.199223	0.967867	-0.209861
115980	13/09/2018--19:39:00	34.16	385	0.144116	0.982737	-0.224704
116040	13/09/2018--19:40:00	34.21	101	-0.152405	0.908391	-0.387979
116100	13/09/2018--19:41:00	34.14	108	-0.199223	101.247	-0.209861
116160	13/09/2018--19:42:00	34.07	130	-0.183617	0.878653	-0.373136
116220	13/09/2018--19:43:00	34.05	146	-0.308468	0.92326	0.205748
116280	13/09/2018--19:44:00	33.99	77	-0.308468	0.834045	-0.387979
116340	13/09/2018--19:45:00	34.07	147	-0.292861	0.893522	-0.29892
116400	13/09/2018--19:46:00	34.06	103	-0.105586	0.938129	-0.328607
116460	13/09/2018--19:47:00	34.06	21	-0.168011	0.967867	-0.284077
116520	13/09/2018--19:48:00	34.02	30	-0.68302	0.670485	-0.313763
116580	13/09/2018--19:49:00	34	142	-0.183617	0.952998	-0.284077
116640	13/09/2018--19:50:00	33.99	390	-0.105586	0.834045	-0.358293
116700	13/09/2018--19:51:00	34	396	-0.21483	0.878653	-0.491882
116760	13/09/2018--19:52:00	33.94	161	-0.324074	0.952998	-0.180175
116820	13/09/2018--19:53:00	33.95	64	-0.199223	0.938129	-0.284077
116880	13/09/2018--19:54:00	33.95	162	-0.0587666	0.982737	-0.29892
116940	13/09/2018--19:55:00	33.95	108	-0.277255	0.982737	-0.0614292
117000	13/09/2018--19:56:00	33.95	107	-0.402106	0.878653	-0.254391
117060	13/09/2018--19:57:00	33.95	291	-0.136798	0.848915	-0.0614292
117120	13/09/2018--19:58:00	33.93	75	-0.121192	0.863784	-0.447352
117180	13/09/2018--19:59:00	33.94	192	-0.136798	111.656	-0.269234
117240	13/09/2018--20:00:00	33.99	44	-0.0899792	0.952998	-0.284077
117300	13/09/2018--20:01:00	33.98	64	-0.526956	0.819176	-0.209861
117360	13/09/2018--20:02:00	33.95	85	-0.199223	0.982737	0.101846
117420	13/09/2018--20:03:00	33.93	188	-0.105586	0.744831	-0.536411
117480	13/09/2018--20:04:00	33.93	263	-0.542563	0.358234	0.769789
117540	13/09/2018--20:05:00	33.93	140	-0.308468	0.952998	-0.046586
117600	13/09/2018--20:06:00	33.94	1	-0.526956	0.848915	-0.0614292
117660	13/09/2018--20:07:00	33.88	37	-0.183617	0.997606	-0.0168996
117720	13/09/2018--20:08:00	33.85	36	-0.464531	0.848915	-0.195018
117780	13/09/2018--20:09:00	33.77	67	-0.729839	0.521794	0.205748
117840	13/09/2018--20:10:00	33.71	0	-0.636201	0.774569	-0.135645
117900	13/09/2018--20:11:00	33.67	0	-0.698626	0.700223	-0.105959
117960	13/09/2018--20:12:00	33.64	3	-0.68302	0.715092	-0.105959
118020	13/09/2018--20:13:00	33.6	0	-0.573775	0.774569	-0.239547
118080	13/09/2018--20:14:00	33.52	27	-0.745445	0.640747	-0.135645
118140	13/09/2018--20:15:00	33.53	14	-0.667413	0.729962	-0.105959
118200	13/09/2018--20:16:00	33.52	125	-0.183617	0.893522	-0.402823
118260	13/09/2018--20:17:00	33.59	126	-0.480137	0.878653	0.0721595
118320	13/09/2018--20:18:00	33.63	307	-0.542563	0.804307	-0.239547
118380	13/09/2018--20:19:00	33.7	123	0.0192651	0.893522	-0.462195
118440	13/09/2018--20:20:00	33.52	286	-0.386499	0.893522	-0.462195
118500	13/09/2018--20:21:00	32.95	83	-0.0119476	0.031113	-0.99655
118560	13/09/2018--20:22:00	31.93	0	-0.0119476	0.031113	-0.99655
118620	13/09/2018--20:23:00	31.08	67	-0.0119476	0.031113	-0.99655
118680	13/09/2018--20:24:00	30.53	0	-0.0275539	0.031113	-0.99655
118740	13/09/2018--20:25:00	29.84	0	-0.0275539	0.031113	-0.99655
118800	13/09/2018--20:26:00	29.34	342	-0.0275539	0.031113	-0.99655
118860	13/09/2018--20:27:00	30.07	0	-0.0275539	0.0459822	-0.99655
118920	13/09/2018--20:28:00	29.91	0	-0.0275539	0.031113	-0.981707
118980	13/09/2018--20:29:00	29.68	0	-0.0275539	0.0459822	-0.99655
119040	13/09/2018--20:30:00	29.51	0	-0.0275539	0.031113	-0.99655
119100	13/09/2018--20:31:00	29.36	0	-0.0275539	0.0459822	-0.99655
119160	13/09/2018--20:32:00	29.24	0	-0.0275539	0.0459822	-0.99655
119220	13/09/2018--20:33:00	29.15	0	-0.0275539	0.031113	-0.981707
119280	13/09/2018--20:34:00	29.09	0	-0.0275539	0.0459822	-0.99655
119340	13/09/2018--20:35:00	29.02	0	-0.0275539	0.0459822	-0.981707
119400	13/09/2018--20:36:00	28.98	0	-0.0275539	0.0459822	-0.99655
119460	13/09/2018--20:37:00	28.93	0	-0.0275539	0.031113	-0.99655
119520	13/09/2018--20:38:00	28.91	0	-0.0275539	0.0459822	-0.981707
119580	13/09/2018--20:39:00	28.87	0	-0.0275539	0.0459822	-0.99655
119640	13/09/2018--20:40:00	28.85	0	-0.0275539	0.0459822	-0.99655
119700	13/09/2018--20:41:00	28.83	0	-0.0275539	0.0459822	-0.99655
119760	13/09/2018--20:42:00	28.8	9	-0.0275539	0.0459822	-0.99655
119820	13/09/2018--20:43:00	28.78	0	-0.0119476	0.031113	-0.99655
119880	13/09/2018--20:44:00	28.75	0	-0.0275539	0.031113	-0.99655
119940	13/09/2018--20:45:00	28.75	0	-0.0275539	0.031113	-0.99655
120000	13/09/2018--20:46:00	28.72	0	-0.0275539	0.031113	-0.99655
120060	13/09/2018--20:47:00	28.75	0	-0.0275539	0.031113	-0.99655
120120	13/09/2018--20:48:00	28.73	0	-0.0119476	0.031113	-0.99655
120180	13/09/2018--20:49:00	28.74	0	-0.0275539	0.031113	-0.99655
120240	13/09/2018--20:50:00	28.75	0	-0.0119476	0.031113	-0.99655
120300	13/09/2018--20:51:00	28.73	0	-0.0275539	0.031113	-0.981707
120360	13/09/2018--20:52:00	28.75	0	-0.0275539	0.031113	-0.99655
120420	13/09/2018--20:53:00	28.75	0	-0.0119476	0.031113	-0.99655
120480	13/09/2018--20:54:00	28.75	0	-0.0275539	0.031113	-0.99655
120540	13/09/2018--20:55:00	28.72	0	-0.0119476	0.031113	-0.99655
120600	13/09/2018--20:56:00	28.74	0	-0.0275539	0.031113	-0.99655
120660	13/09/2018--20:57:00	28.75	0	-0.0275539	0.031113	-0.99655
120720	13/09/2018--20:58:00	28.74	0	-0.0119476	0.031113	-0.99655
120780	13/09/2018--20:59:00	28.73	0	-0.0119476	0.031113	-0.99655
120840	13/09/2018--21:00:00	28.75	0	-0.0119476	0.031113	-0.99655
120900	13/09/2018--21:01:00	28.75	0	-0.0119476	0.031113	-0.99655
120960	13/09/2018--21:02:00	28.76	0	-0.0119476	0.031113	-0.981707
121020	13/09/2018--21:03:00	28.75	0	-0.0275539	0.031113	-0.981707
121080	13/09/2018--21:04:00	28.75	0	-0.0119476	0.031113	-0.99655
121140	13/09/2018--21:05:00	28.76	0	-0.0119476	0.031113	-0.981707
121200	13/09/2018--21:06:00	28.76	0	-0.0275539	0.031113	-0.99655
121260	13/09/2018--21:07:00	28.77	0	-0.0275539	0.031113	-0.981707
121320	13/09/2018--21:08:00	28.75	0	-0.0119476	0.031113	-0.981707
121380	13/09/2018--21:09:00	28.77	0	-0.0119476	0.031113	-0.99655
121440	13/09/2018--21:10:00	28.76	0	-0.0275539	0.031113	-0.99655
121500	13/09/2018--21:11:00	28.77	0	-0.0119476	0.031113	-0.99655
121560	13/09/2018--21:12:00	28.78	0	-0.0275539	0.031113	-0.99655
121620	13/09/2018--21:13:00	28.78	0	-0.0119476	0.031113	-0.981707
121680	13/09/2018--21:14:00	28.79	0	-0.0275539	0.031113	-0.99655
121740	13/09/2018--21:15:00	28.77	0	-0.0275539	0.031113	-0.981707
121800	13/09/2018--21:16:00	28.79	0	-0.0275539	0.031113	-0.99655
121860	13/09/2018--21:17:00	28.77	0	-0.0275539	0.0162439	-0.99655
121920	13/09/2018--21:18:00	28.8	0	-0.0275539	0.031113	-0.99655
121980	13/09/2018--21:19:00	28.79	0	-0.0119476	0.031113	-0.99655
122040	13/09/2018--21:20:00	28.78	0	-0.0275539	0.031113	-0.981707
122100	13/09/2018--21:21:00	28.79	0	-0.0119476	0.031113	-0.99655
122160	13/09/2018--21:22:00	28.79	0	-0.0275539	0.031113	-0.99655
122220	13/09/2018--21:23:00	28.8	0	-0.0275539	0.031113	-0.99655
122280	13/09/2018--21:24:00	28.8	0	-0.0119476	0.031113	-0.99655
122340	13/09/2018--21:25:00	28.79	0	-0.0275539	0.031113	-0.99655
122400	13/09/2018--21:26:00	28.8	0	-0.0119476	0.031113	-0.99655
122460	13/09/2018--21:27:00	28.8	0	-0.0275539	0.031113	-0.981707
122520	13/09/2018--21:28:00	28.8	0	-0.0275539	0.031113	-0.99655
122580	13/09/2018--21:29:00	28.8	0	-0.0275539	0.031113	-0.99655
122640	13/09/2018--21:30:00	28.79	0	-0.0275539	0.031113	-0.99655
122700	13/09/2018--21:31:00	28.81	0	-0.0119476	0.031113	-0.981707
122760	13/09/2018--21:32:00	28.79	0	-0.0275539	0.031113	-0.99655
122820	13/09/2018--21:33:00	28.8	0	-0.0275539	0.031113	-0.99655
122880	13/09/2018--21:34:00	28.8	0	-0.0119476	0.031113	-0.981707
122940	13/09/2018--21:35:00	28.8	0	-0.0275539	0.031113	-0.99655
123000	13/09/2018--21:36:00	28.8	0	-0.0119476	0.031113	-0.99655
123060	13/09/2018--21:37:00	28.8	0	-0.0275539	0.031113	-0.981707
123120	13/09/2018--21:38:00	28.8	0	-0.0275539	0.031113	-0.99655
123180	13/09/2018--21:39:00	28.82	0	-0.0119476	0.031113	-0.99655
123240	13/09/2018--21:40:00	28.79	0	-0.0275539	0.031113	-0.99655
123300	13/09/2018--21:41:00	28.82	0	-0.0119476	0.031113	-0.99655
123360	13/09/2018--21:42:00	28.81	0	-0.0119476	0.031113	-0.99655
123420	13/09/2018--21:43:00	28.81	0	-0.0119476	0.031113	-0.99655
123480	13/09/2018--21:44:00	28.79	0	-0.0275539	0.031113	-0.99655
123540	13/09/2018--21:45:00	28.79	0	-0.0119476	0.031113	-0.99655
123600	13/09/2018--21:46:00	28.8	0	-0.0119476	0.031113	-0.99655
123660	13/09/2018--21:47:00	28.79	0	-0.0275539	0.031113	-0.99655
123720	13/09/2018--21:48:00	28.8	0	-0.0119476	0.031113	-0.99655
123780	13/09/2018--21:49:00	28.81	0	-0.0275539	0.031113	-0.99655
123840	13/09/2018--21:50:00	28.81	0	-0.0275539	0.031113	-0.981707
123900	13/09/2018--21:51:00	28.81	0	-0.0119476	0.031113	-0.99655
123960	13/09/2018--21:52:00	28.81	0	-0.0119476	0.031113	-0.981707
124020	13/09/2018--21:53:00	28.8	0	-0.0275539	0.031113	-0.981707
124080	13/09/2018--21:54:00	28.8	0	-0.0119476	0.031113	-0.99655
124140	13/09/2018--21:55:00	28.82	0	-0.0119476	0.031113	-0.981707
124200	13/09/2018--21:56:00	28.81	0	-0.0275539	0.031113	-0.99655
124260	13/09/2018--21:57:00	28.8	0	-0.0275539	0.031113	-0.981707
124320	13/09/2018--21:58:00	28.81	0	-0.0119476	0.031113	-0.99655
124380	13/09/2018--21:59:00	28.81	0	-0.0119476	0.031113	-0.99655
124440	13/09/2018--22:00:00	28.82	0	-0.0275539	0.031113	-0.99655
124500	13/09/2018--22:01:00	28.8	0	-0.0119476	0.031113	-0.99655
124560	13/09/2018--22:02:00	28.8	0	-0.0275539	0.031113	-0.99655
124620	13/09/2018--22:03:00	28.8	0	-0.0275539	0.031113	-0.99655
124680	13/09/2018--22:04:00	28.8	0	-0.0275539	0.031113	-0.99655
124740	13/09/2018--22:05:00	28.82	0	-0.0119476	0.031113	-0.99655
124800	13/09/2018--22:06:00	28.8	0	-0.0275539	0.031113	-0.981707
124860	13/09/2018--22:07:00	28.81	0	-0.0119476	0.031113	-0.99655
124920	13/09/2018--22:08:00	28.8	0	-0.0275539	0.031113	-0.99655
124980	13/09/2018--22:09:00	28.8	0	-0.0275539	0.031113	-0.99655
125040	13/09/2018--22:10:00	28.79	0	-0.0275539	0.031113	-0.99655
125100	13/09/2018--22:11:00	28.81	0	-0.0119476	0.031113	-0.99655
125160	13/09/2018--22:12:00	28.81	0	-0.0275539	0.031113	-0.99655
125220	13/09/2018--22:13:00	28.81	0	-0.0119476	0.031113	-0.981707
125280	13/09/2018--22:14:00	28.8	0	-0.0275539	0.031113	-0.981707
125340	13/09/2018--22:15:00	28.81	0	-0.0119476	0.031113	-0.99655
125400	13/09/2018--22:16:00	28.81	0	-0.0275539	0.031113	-0.99655
125460	13/09/2018--22:17:00	28.81	0	-0.0119476	0.031113	-0.99655
125520	13/09/2018--22:18:00	28.8	0	-0.0119476	0.031113	-0.99655
125580	13/09/2018--22:19:00	28.8	0	-0.0119476	0.031113	-0.981707
125640	13/09/2018--22:20:00	28.81	0	-0.0119476	0.031113	-0.99655
125700	13/09/2018--22:21:00	28.82	0	-0.0119476	0.031113	-0.99655
125760	13/09/2018--22:22:00	28.81	0	-0.0119476	0.031113	-0.99655
125820	13/09/2018--22:23:00	28.8	0	-0.0119476	0.031113	-0.99655
125880	13/09/2018--22:24:00	28.8	0	-0.0119476	0.031113	-0.981707
125940	13/09/2018--22:25:00	28.81	0	-0.0119476	0.031113	-0.99655
126000	13/09/2018--22:26:00	28.82	0	-0.0119476	0.031113	-0.99655
126060	13/09/2018--22:27:00	28.83	0	-0.0275539	0.031113	-0.99655
126120	13/09/2018--22:28:00	28.82	0	-0.0119476	0.031113	-0.99655
126180	13/09/2018--22:29:00	28.81	0	-0.0275539	0.031113	-0.99655
126240	13/09/2018--22:30:00	28.8	0	-0.0275539	0.031113	-0.981707
126300	13/09/2018--22:31:00	28.8	0	-0.0119476	0.031113	-0.981707
126360	13/09/2018--22:32:00	28.81	0	-0.0119476	0.031113	-0.99655
126420	13/09/2018--22:33:00	28.79	0	-0.0275539	0.031113	-0.99655
126480	13/09/2018--22:34:00	28.81	0	-0.0275539	0.031113	-0.99655
126540	13/09/2018--22:35:00	28.82	0	-0.0275539	0.031113	-0.99655
126600	13/09/2018--22:36:00	28.8	0	-0.0119476	0.031113	-0.981707
126660	13/09/2018--22:37:00	28.8	0	-0.0275539	0.031113	-0.99655
126720	13/09/2018--22:38:00	28.81	0	-0.0119476	0.031113	-0.99655
126780	13/09/2018--22:39:00	28.81	0	-0.0119476	0.031113	-0.981707
126840	13/09/2018--22:40:00	28.8	0	-0.0119476	0.031113	-0.981707
126900	13/09/2018--22:41:00	28.8	0	-0.0275539	0.031113	-0.99655
126960	13/09/2018--22:42:00	28.79	0	-0.0275539	0.031113	-0.99655
127020	13/09/2018--22:43:00	28.81	0	-0.0275539	0.031113	-0.99655
127080	13/09/2018--22:44:00	28.8	0	-0.0119476	0.031113	-0.99655
127140	13/09/2018--22:45:00	28.8	0	-0.0119476	0.031113	-0.981707
127200	13/09/2018--22:46:00	28.8	0	-0.0275539	0.031113	-0.981707
127260	13/09/2018--22:47:00	28.8	0	-0.0119476	0.031113	-0.99655
127320	13/09/2018--22:48:00	28.79	0	-0.0275539	0.031113	-0.99655
127380	13/09/2018--22:49:00	28.79	0	-0.0275539	0.031113	-0.99655
127440	13/09/2018--22:50:00	28.8	0	-0.0275539	0.0162439	-0.99655
127500	13/09/2018--22:51:00	28.79	0	-0.0119476	0.031113	-0.981707
127560	13/09/2018--22:52:00	28.8	0	-0.0275539	0.031113	-0.99655
127620	13/09/2018--22:53:00	28.79	0	-0.0119476	0.031113	-0.99655
127680	13/09/2018--22:54:00	28.78	0	-0.0119476	0.031113	-0.99655
127740	13/09/2018--22:55:00	28.75	0	-0.0275539	0.031113	-0.981707
127800	13/09/2018--22:56:00	28.75	0	-0.0275539	0.031113	-0.99655
127860	13/09/2018--22:57:00	28.73	0	-0.0275539	0.031113	-0.981707
127920	13/09/2018--22:58:00	28.72	0	-0.0119476	0.031113	-0.99655
127980	13/09/2018--22:59:00	28.71	0	-0.0275539	0.031113	-0.99655
128040	13/09/2018--23:00:00	28.71	0	-0.0119476	0.031113	-0.99655
128100	13/09/2018--23:01:00	28.7	0	-0.0275539	0.031113	-0.99655
128160	13/09/2018--23:02:00	28.67	0	-0.0119476	0.031113	-0.981707
128220	13/09/2018--23:03:00	28.7	0	-0.0119476	0.031113	-0.981707
128280	13/09/2018--23:04:00	28.68	0	-0.0119476	0.031113	-0.99655
128340	13/09/2018--23:05:00	28.68	0	-0.0119476	0.031113	-0.981707
128400	13/09/2018--23:06:00	28.67	0	-0.0275539	0.031113	-0.99655
128460	13/09/2018--23:07:00	28.67	0	-0.0119476	0.031113	-0.981707
128520	13/09/2018--23:08:00	28.64	0	-0.0275539	0.031113	-0.981707
128580	13/09/2018--23:09:00	28.64	0	-0.0275539	0.031113	-0.981707
128640	13/09/2018--23:10:00	28.66	0	-0.0275539	0.031113	-0.981707
128700	13/09/2018--23:11:00	28.65	0	-0.0119476	0.031113	-0.99655
128760	13/09/2018--23:12:00	28.61	0	-0.0275539	0.031113	-0.981707
128820	13/09/2018--23:13:00	28.58	0	-0.0119476	0.031113	-0.981707
128880	13/09/2018--23:14:00	28.57	0	-0.0275539	0.031113	-0.99655
128940	13/09/2018--23:15:00	28.55	0	-0.0275539	0.031113	-0.981707
129000	13/09/2018--23:16:00	28.5	0	-0.0119476	0.031113	-0.99655
129060	13/09/2018--23:17:00	28.49	105	-0.0119476	0.031113	-0.99655
129120	13/09/2018--23:18:00	28.96	0	0.237754	0.164935	0.962751
129180	13/09/2018--23:19:00	28.95	0	0.237754	0.150066	0.977594
129240	13/09/2018--23:20:00	28.76	0	0.237754	0.150066	0.977594
129300	13/09/2018--23:21:00	28.58	0	0.222147	0.135197	0.977594
129360	13/09/2018--23:22:00	28.39	0	0.237754	0.135197	0.977594
129420	13/09/2018--23:23:00	28.23	0	0.222147	0.135197	0.977594
129480	13/09/2018--23:24:00	28.07	0	0.222147	0.135197	0.977594
129540	13/09/2018--23:25:00	27.96	0	0.222147	0.135197	0.977594
129600	13/09/2018--23:26:00	27.82	0	0.237754	0.135197	0.977594
129660	13/09/2018--23:27:00	27.71	0	0.222147	0.135197	0.977594
129720	13/09/2018--23:28:00	27.59	0	0.222147	0.135197	0.977594
129780	13/09/2018--23:29:00	27.5	0	0.237754	0.135197	0.977594
129840	13/09/2018--23:30:00	27.39	0	0.237754	0.135197	0.977594
129900	13/09/2018--23:31:00	27.32	0	0.222147	0.135197	0.977594
129960	13/09/2018--23:32:00	27.25	0	0.222147	0.120328	0.977594
130020	13/09/2018--23:33:00	27.19	0	0.222147	0.120328	0.977594
130080	13/09/2018--23:34:00	27.16	0	0.222147	0.120328	0.977594
130140	13/09/2018--23:35:00	27.13	0	0.222147	0.120328	0.992437
130200	13/09/2018--23:36:00	27.07	0	0.222147	0.120328	0.977594
130260	13/09/2018--23:37:00	27.06	0	0.222147	0.120328	0.977594
130320	13/09/2018--23:38:00	27.02	0	0.222147	0.120328	0.977594
130380	13/09/2018--23:39:00	26.99	0	0.222147	0.120328	0.977594
130440	13/09/2018--23:40:00	26.97	0	0.222147	0.120328	0.992437
130500	13/09/2018--23:41:00	26.95	0	0.222147	0.120328	0.992437
130560	13/09/2018--23:42:00	26.92	0	0.222147	0.120328	0.992437
130620	13/09/2018--23:43:00	26.89	0	0.222147	0.120328	0.992437
130680	13/09/2018--23:44:00	26.88	0	0.222147	0.120328	0.977594
130740	13/09/2018--23:45:00	26.85	0	0.222147	0.120328	0.977594
130800	13/09/2018--23:46:00	26.81	0	0.222147	0.120328	0.992437
130860	13/09/2018--23:47:00	26.8	0	0.222147	0.120328	0.992437
130920	13/09/2018--23:48:00	26.79	0	0.222147	0.120328	0.977594
130980	13/09/2018--23:49:00	26.75	0	0.222147	0.120328	0.977594
131040	13/09/2018--23:50:00	26.73	0	0.222147	0.120328	0.977594
131100	13/09/2018--23:51:00	26.72	0	0.222147	0.120328	0.977594
131160	13/09/2018--23:52:00	26.69	0	0.222147	0.120328	0.977594
131220	13/09/2018--23:53:00	26.69	0	0.222147	0.120328	0.992437
131280	13/09/2018--23:54:00	26.66	0	0.222147	0.120328	0.977594
131340	13/09/2018--23:55:00	26.65	0	0.222147	0.120328	0.992437
131400	13/09/2018--23:56:00	26.63	0	0.222147	0.120328	0.992437
131460	13/09/2018--23:57:00	26.63	0	0.222147	0.105459	0.977594
131520	13/09/2018--23:58:00	26.61	0	0.222147	0.120328	0.977594
131580	13/09/2018--23:59:00	26.6	0	0.222147	0.120328	0.977594
131640	14/09/2018--00:00:00	26.61	0	0.222147	0.120328	0.977594
131700	14/09/2018--00:01:00	26.6	0	0.222147	0.120328	0.992437
131760	14/09/2018--00:02:00	26.59	0	0.222147	0.120328	0.992437
131820	14/09/2018--00:03:00	26.59	0	0.222147	0.120328	0.992437
131880	14/09/2018--00:04:00	26.58	0	0.222147	0.120328	0.977594
131940	14/09/2018--00:05:00	26.55	0	0.222147	0.120328	0.977594
132000	14/09/2018--00:06:00	26.55	0	0.222147	0.120328	0.977594
132060	14/09/2018--00:07:00	26.54	0	0.222147	0.105459	0.977594
132120	14/09/2018--00:08:00	26.56	0	0.222147	0.105459	0.992437
132180	14/09/2018--00:09:00	26.59	0	0.222147	0.120328	0.977594
132240	14/09/2018--00:10:00	26.6	0	0.222147	0.105459	0.977594
132300	14/09/2018--00:11:00	26.66	0	0.222147	0.105459	0.977594
132360	14/09/2018--00:12:00	26.71	0	0.222147	0.120328	0.992437
132420	14/09/2018--00:13:00	26.75	0	0.222147	0.120328	0.992437
132480	14/09/2018--00:14:00	26.79	0	0.222147	0.120328	0.992437
132540	14/09/2018--00:15:00	26.82	0	0.222147	0.105459	0.977594
132600	14/09/2018--00:16:00	26.84	0	0.222147	0.105459	0.992437
132660	14/09/2018--00:17:00	26.88	0	0.222147	0.120328	0.992437
132720	14/09/2018--00:18:00	26.91	0	0.222147	0.105459	0.977594
132780	14/09/2018--00:19:00	26.93	0	0.222147	0.120328	0.992437
132840	14/09/2018--00:20:00	26.96	0	0.222147	0.120328	0.992437
132900	14/09/2018--00:21:00	26.97	0	0.222147	0.105459	0.977594
132960	14/09/2018--00:22:00	27	0	0.222147	0.105459	0.992437
133020	14/09/2018--00:23:00	27.01	0	0.222147	0.105459	0.992437
133080	14/09/2018--00:24:00	27.04	0	0.222147	0.120328	0.992437
133140	14/09/2018--00:25:00	27.07	0	0.222147	0.105459	0.992437
133200	14/09/2018--00:26:00	27.09	0	0.222147	0.120328	0.977594
133260	14/09/2018--00:27:00	27.08	0	0.222147	0.120328	0.992437
133320	14/09/2018--00:28:00	27.11	0	0.222147	0.105459	0.977594
133380	14/09/2018--00:29:00	27.13	0	0.222147	0.105459	0.977594
133440	14/09/2018--00:30:00	27.13	0	0.222147	0.105459	0.992437
133500	14/09/2018--00:31:00	27.17	0	0.222147	0.105459	0.992437
133560	14/09/2018--00:32:00	27.16	0	0.222147	0.105459	0.977594
133620	14/09/2018--00:33:00	27.17	0	0.222147	0.105459	0.977594
133680	14/09/2018--00:34:00	27.19	0	0.222147	0.105459	0.992437
133740	14/09/2018--00:35:00	27.2	0	0.222147	0.105459	0.992437
133800	14/09/2018--00:36:00	27.21	0	0.222147	0.105459	0.992437
133860	14/09/2018--00:37:00	27.23	0	0.222147	0.105459	0.977594
133920	14/09/2018--00:38:00	27.24	0	0.222147	0.105459	0.992437
133980	14/09/2018--00:39:00	27.25	0	0.222147	0.105459	0.992437
134040	14/09/2018--00:40:00	27.25	0	0.222147	0.105459	0.992437
134100	14/09/2018--00:41:00	27.27	0	0.222147	0.105459	0.977594
134160	14/09/2018--00:42:00	27.29	0	0.222147	0.105459	0.992437
134220	14/09/2018--00:43:00	27.3	0	0.222147	0.105459	0.992437
134280	14/09/2018--00:44:00	27.3	0	0.206541	0.105459	0.992437
134340	14/09/2018--00:45:00	27.27	0	0.222147	0.105459	0.977594
134400	14/09/2018--00:46:00	27.25	0	0.222147	0.105459	0.992437
134460	14/09/2018--00:47:00	27.23	0	0.222147	0.105459	0.992437
134520	14/09/2018--00:48:00	27.19	0	0.222147	0.105459	0.992437
134580	14/09/2018--00:49:00	27.14	0	0.222147	0.105459	0.992437
134640	14/09/2018--00:50:00	27.09	0	0.222147	0.105459	0.992437
134700	14/09/2018--00:51:00	27.05	0	0.222147	0.105459	0.992437
134760	14/09/2018--00:52:00	27	0	0.222147	0.105459	0.977594
134820	14/09/2018--00:53:00	26.95	0	0.222147	0.105459	0.992437
134880	14/09/2018--00:54:00	26.93	0	0.222147	0.105459	0.992437
134940	14/09/2018--00:55:00	26.89	0	0.222147	0.105459	0.977594
135000	14/09/2018--00:56:00	26.85	0	0.222147	0.105459	0.992437
135060	14/09/2018--00:57:00	26.81	0	0.222147	0.105459	0.992437
135120	14/09/2018--00:58:00	26.83	0	0.222147	0.105459	0.992437
135180	14/09/2018--00:59:00	26.82	0	0.222147	0.105459	0.992437
135240	14/09/2018--01:00:00	26.85	0	0.222147	0.105459	0.992437
135300	14/09/2018--01:01:00	26.86	0	0.206541	0.105459	0.992437
135360	14/09/2018--01:02:00	26.87	0	0.222147	0.105459	0.992437
135420	14/09/2018--01:03:00	26.91	0	0.222147	0.105459	0.992437
135480	14/09/2018--01:04:00	26.91	0	0.222147	0.105459	0.992437
135540	14/09/2018--01:05:00	26.95	0	0.222147	0.105459	0.992437
135600	14/09/2018--01:06:00	26.97	0	0.222147	0.105459	0.992437
135660	14/09/2018--01:07:00	26.99	0	0.206541	0.105459	0.992437
135720	14/09/2018--01:08:00	27.01	0	0.222147	0.105459	0.992437
135780	14/09/2018--01:09:00	27.03	0	0.222147	0.105459	0.992437
135840	14/09/2018--01:10:00	27.05	0	0.222147	0.105459	0.992437
135900	14/09/2018--01:11:00	27.06	0	0.222147	0.105459	0.992437
135960	14/09/2018--01:12:00	27.1	0	0.206541	0.105459	0.992437
136020	14/09/2018--01:13:00	27.11	0	0.206541	0.105459	0.977594
136080	14/09/2018--01:14:00	27.13	0	0.222147	0.105459	0.977594
136140	14/09/2018--01:15:00	27.14	0	0.206541	0.105459	0.992437
136200	14/09/2018--01:16:00	27.13	0	0.222147	0.105459	0.977594
136260	14/09/2018--01:17:00	27.16	0	0.222147	0.105459	0.977594
136320	14/09/2018--01:18:00	27.15	0	0.206541	0.105459	0.992437
136380	14/09/2018--01:19:00	27.15	0	0.222147	0.105459	0.992437
136440	14/09/2018--01:20:00	27.15	0	0.206541	0.105459	0.992437
136500	14/09/2018--01:21:00	27.12	0	0.206541	0.105459	0.977594
136560	14/09/2018--01:22:00	27.14	0	0.222147	0.105459	0.992437
136620	14/09/2018--01:23:00	27.15	0	0.222147	0.105459	0.992437
136680	14/09/2018--01:24:00	27.16	0	0.206541	0.105459	0.992437
136740	14/09/2018--01:25:00	27.18	0	0.222147	0.105459	0.992437
136800	14/09/2018--01:26:00	27.2	0	0.222147	0.105459	0.992437
136860	14/09/2018--01:27:00	27.22	0	0.222147	0.105459	0.992437
136920	14/09/2018--01:28:00	27.22	0	0.222147	0.105459	0.992437
136980	14/09/2018--01:29:00	27.23	0	0.206541	0.105459	0.992437
137040	14/09/2018--01:30:00	27.25	0	0.222147	0.105459	0.977594
137100	14/09/2018--01:31:00	27.26	0	0.222147	0.105459	0.992437
137160	14/09/2018--01:32:00	27.24	0	0.222147	0.105459	0.992437
137220	14/09/2018--01:33:00	27.27	0	0.222147	0.105459	0.992437
137280	14/09/2018--01:34:00	27.25	0	0.222147	0.105459	0.992437
137340	14/09/2018--01:35:00	27.23	0	0.206541	0.105459	0.992437
137400	14/09/2018--01:36:00	27.25	0	0.222147	0.105459	0.992437
137460	14/09/2018--01:37:00	27.25	0	0.206541	0.105459	0.992437
137520	14/09/2018--01:38:00	27.27	0	0.222147	0.105459	0.992437
137580	14/09/2018--01:39:00	27.29	0	0.222147	0.105459	0.992437
137640	14/09/2018--01:40:00	27.28	0	0.222147	0.105459	0.992437
137700	14/09/2018--01:41:00	27.27	0	0.222147	0.105459	0.977594
137760	14/09/2018--01:42:00	27.25	0	0.222147	0.105459	0.992437
137820	14/09/2018--01:43:00	27.26	0	0.222147	0.0905895	0.992437
137880	14/09/2018--01:44:00	27.26	0	0.206541	0.105459	0.977594
137940	14/09/2018--01:45:00	27.24	0	0.206541	0.105459	0.992437
138000	14/09/2018--01:46:00	27.2	0	0.206541	0.105459	0.992437
138060	14/09/2018--01:47:00	27.15	0	0.206541	0.105459	0.992437
138120	14/09/2018--01:48:00	27.11	0	0.206541	0.105459	0.992437
138180	14/09/2018--01:49:00	27.08	0	0.206541	0.105459	0.992437
138240	14/09/2018--01:50:00	27.03	0	0.222147	0.105459	0.992437
138300	14/09/2018--01:51:00	27.02	0	0.206541	0.105459	0.992437
138360	14/09/2018--01:52:00	26.97	0	0.222147	0.105459	0.992437
138420	14/09/2018--01:53:00	26.93	0	0.206541	0.105459	0.992437
138480	14/09/2018--01:54:00	26.89	0	0.222147	0.105459	0.992437
138540	14/09/2018--01:55:00	26.88	0	0.206541	0.105459	0.992437
138600	14/09/2018--01:56:00	26.87	0	0.222147	0.105459	0.977594
138660	14/09/2018--01:57:00	26.87	0	0.222147	0.105459	0.992437
138720	14/09/2018--01:58:00	26.88	0	0.206541	0.105459	0.992437
138780	14/09/2018--01:59:00	26.9	0	0.206541	0.105459	0.977594
138840	14/09/2018--02:00:00	26.93	0	0.222147	0.105459	0.992437
138900	14/09/2018--02:01:00	26.93	0	0.206541	0.105459	0.992437
138960	14/09/2018--02:02:00	26.97	0	0.206541	0.105459	0.992437
139020	14/09/2018--02:03:00	27.01	0	0.206541	0.105459	0.992437
139080	14/09/2018--02:04:00	27.02	0	0.206541	0.105459	0.992437
139140	14/09/2018--02:05:00	27.04	0	0.222147	0.105459	0.992437
139200	14/09/2018--02:06:00	27.04	0	0.206541	0.105459	0.992437
139260	14/09/2018--02:07:00	27.07	0	0.206541	0.105459	0.977594
139320	14/09/2018--02:08:00	27.08	0	0.206541	0.0905895	0.977594
139380	14/09/2018--02:09:00	27.09	0	0.222147	0.105459	0.992437
139440	14/09/2018--02:10:00	27.1	0	0.206541	0.105459	0.992437
139500	14/09/2018--02:11:00	27.1	0	0.222147	0.105459	0.992437
139560	14/09/2018--02:12:00	27.11	0	0.206541	0.0905895	0.992437
139620	14/09/2018--02:13:00	27.13	0	0.206541	0.105459	0.992437
139680	14/09/2018--02:14:00	27.13	0	0.222147	0.105459	0.992437
139740	14/09/2018--02:15:00	27.09	0	0.206541	0.105459	0.992437
139800	14/09/2018--02:16:00	27.06	0	0.206541	0.0905895	0.992437
139860	14/09/2018--02:17:00	27.05	0	0.206541	0.105459	0.992437
139920	14/09/2018--02:18:00	27.06	0	0.206541	0.105459	0.992437
139980	14/09/2018--02:19:00	27.05	0	0.206541	0.0905895	0.977594
140040	14/09/2018--02:20:00	27.07	0	0.206541	0.105459	0.992437
140100	14/09/2018--02:21:00	27.09	0	0.206541	0.0905895	0.992437
140160	14/09/2018--02:22:00	27.09	0	0.222147	0.105459	0.992437
140220	14/09/2018--02:23:00	27.09	0	0.206541	0.0905895	0.992437
140280	14/09/2018--02:24:00	27.07	0	0.206541	0.0905895	0.992437
140340	14/09/2018--02:25:00	27.09	0	0.206541	0.0905895	0.977594
140400	14/09/2018--02:26:00	27.09	0	0.206541	0.105459	0.992437
140460	14/09/2018--02:27:00	27.08	0	0.206541	0.0905895	0.992437
140520	14/09/2018--02:28:00	27.1	0	0.206541	0.0905895	0.992437
140580	14/09/2018--02:29:00	27.11	0	0.206541	0.105459	0.992437
140640	14/09/2018--02:30:00	27.12	0	0.206541	0.105459	0.992437
140700	14/09/2018--02:31:00	27.11	0	0.206541	0.105459	0.992437
140760	14/09/2018--02:32:00	27.1	0	0.206541	0.0905895	0.992437
140820	14/09/2018--02:33:00	27.11	0	0.206541	0.0905895	0.977594
140880	14/09/2018--02:34:00	27.11	0	0.206541	0.0905895	0.977594
140940	14/09/2018--02:35:00	27.12	0	0.206541	0.105459	0.977594
141000	14/09/2018--02:36:00	27.12	0	0.206541	0.105459	0.992437
141060	14/09/2018--02:37:00	27.1	0	0.206541	0.105459	0.992437
141120	14/09/2018--02:38:00	27.06	0	0.206541	0.0905895	0.977594
141180	14/09/2018--02:39:00	27.04	0	0.206541	0.0905895	0.992437
141240	14/09/2018--02:40:00	27	0	0.206541	0.0905895	0.992437
141300	14/09/2018--02:41:00	26.96	0	0.206541	0.105459	0.992437
141360	14/09/2018--02:42:00	26.93	0	0.206541	0.105459	0.992437
141420	14/09/2018--02:43:00	26.87	0	0.206541	0.0905895	0.992437
141480	14/09/2018--02:44:00	26.84	0	0.206541	0.105459	0.992437
141540	14/09/2018--02:45:00	26.81	0	0.206541	0.0905895	0.992437
141600	14/09/2018--02:46:00	26.79	0	0.206541	0.0905895	0.992437
141660	14/09/2018--02:47:00	26.79	0	0.206541	0.0905895	0.992437
141720	14/09/2018--02:48:00	26.79	0	0.206541	0.0905895	0.992437
141780	14/09/2018--02:49:00	26.8	0	0.206541	0.0905895	0.992437
141840	14/09/2018--02:50:00	26.84	0	0.206541	0.105459	0.992437
141900	14/09/2018--02:51:00	26.85	0	0.206541	0.105459	0.992437
141960	14/09/2018--02:52:00	26.88	0	0.206541	0.0905895	0.992437
142020	14/09/2018--02:53:00	26.89	0	0.206541	0.0905895	0.992437
142080	14/09/2018--02:54:00	26.91	0	0.206541	0.0905895	0.992437
142140	14/09/2018--02:55:00	26.89	0	0.206541	0.0905895	0.992437
142200	14/09/2018--02:56:00	26.86	0	0.206541	0.0905895	0.977594
142260	14/09/2018--02:57:00	26.83	0	0.206541	0.105459	0.992437
142320	14/09/2018--02:58:00	26.83	0	0.206541	0.0905895	0.977594
142380	14/09/2018--02:59:00	26.86	0	0.206541	0.0905895	0.992437
142440	14/09/2018--03:00:00	26.86	0	0.206541	0.105459	0.977594
142500	14/09/2018--03:01:00	26.88	0	0.206541	0.105459	0.992437
142560	14/09/2018--03:02:00	26.9	0	0.206541	0.0905895	0.992437
142620	14/09/2018--03:03:00	26.89	0	0.206541	0.0905895	0.992437
142680	14/09/2018--03:04:00	26.9	0	0.206541	0.105459	0.992437
142740	14/09/2018--03:05:00	26.91	0	0.206541	0.105459	0.977594
142800	14/09/2018--03:06:00	26.89	0	0.206541	0.0905895	0.992437
142860	14/09/2018--03:07:00	26.89	0	0.206541	0.0905895	0.992437
142920	14/09/2018--03:08:00	26.88	0	0.206541	0.0905895	0.992437
142980	14/09/2018--03:09:00	26.88	0	0.206541	0.0905895	0.992437
143040	14/09/2018--03:10:00	26.87	0	0.206541	0.0905895	0.992437
143100	14/09/2018--03:11:00	26.88	0	0.206541	0.0905895	0.992437
143160	14/09/2018--03:12:00	26.87	0	0.206541	0.0905895	0.992437
143220	14/09/2018--03:13:00	26.89	0	0.206541	0.0905895	0.992437
143280	14/09/2018--03:14:00	26.9	0	0.206541	0.0905895	0.992437
143340	14/09/2018--03:15:00	26.88	0	0.206541	0.0905895	0.977594
143400	14/09/2018--03:16:00	26.9	0	0.206541	0.0905895	0.992437
143460	14/09/2018--03:17:00	26.91	0	0.206541	0.0905895	0.992437
143520	14/09/2018--03:18:00	26.91	0	0.206541	0.0905895	0.992437
143580	14/09/2018--03:19:00	26.91	0	0.206541	0.105459	0.992437
143640	14/09/2018--03:20:00	26.93	0	0.206541	0.0905895	0.992437
143700	14/09/2018--03:21:00	26.93	0	0.206541	0.0905895	0.992437
143760	14/09/2018--03:22:00	26.91	0	0.206541	0.0905895	0.992437
143820	14/09/2018--03:23:00	26.89	0	0.206541	0.0905895	0.992437
143880	14/09/2018--03:24:00	26.85	0	0.206541	0.0905895	0.992437
143940	14/09/2018--03:25:00	26.81	0	0.206541	0.0905895	0.992437
144000	14/09/2018--03:26:00	26.79	0	0.206541	0.105459	0.992437
144060	14/09/2018--03:27:00	26.75	0	0.206541	0.0905895	0.992437
144120	14/09/2018--03:28:00	26.7	0	0.206541	0.0905895	0.992437
144180	14/09/2018--03:29:00	26.66	0	0.206541	0.0905895	0.992437
144240	14/09/2018--03:30:00	26.64	0	0.206541	0.0905895	0.992437
144300	14/09/2018--03:31:00	26.6	0	0.206541	0.0905895	0.992437
144360	14/09/2018--03:32:00	26.57	0	0.206541	0.0905895	0.992437
144420	14/09/2018--03:33:00	26.54	0	0.206541	0.0905895	0.992437
144480	14/09/2018--03:34:00	26.57	0	0.206541	0.0905895	0.992437
144540	14/09/2018--03:35:00	26.55	0	0.206541	0.0905895	0.992437
144600	14/09/2018--03:36:00	26.57	0	0.206541	0.0905895	0.992437
144660	14/09/2018--03:37:00	26.59	0	0.206541	0.0905895	0.992437
144720	14/09/2018--03:38:00	26.63	0	0.206541	0.0905895	0.992437
144780	14/09/2018--03:39:00	26.66	0	0.206541	0.0905895	0.992437
144840	14/09/2018--03:40:00	26.68	0	0.206541	0.0905895	0.992437
144900	14/09/2018--03:41:00	26.72	0	0.206541	0.0905895	0.992437
144960	14/09/2018--03:42:00	26.72	0	0.206541	0.0905895	0.992437
145020	14/09/2018--03:43:00	26.73	0	0.206541	0.0905895	0.992437
145080	14/09/2018--03:44:00	26.77	0	0.206541	0.0905895	0.992437
145140	14/09/2018--03:45:00	26.75	0	0.206541	0.0905895	0.992437
145200	14/09/2018--03:46:00	26.77	0	0.206541	0.0905895	0.992437
145260	14/09/2018--03:47:00	26.75	0	0.206541	0.0905895	0.992437
145320	14/09/2018--03:48:00	26.78	0	0.206541	0.0905895	0.992437
145380	14/09/2018--03:49:00	26.8	0	0.206541	0.0905895	0.992437
145440	14/09/2018--03:50:00	26.79	0	0.206541	0.0905895	0.992437
145500	14/09/2018--03:51:00	26.81	0	0.206541	0.0905895	0.992437
145560	14/09/2018--03:52:00	26.8	0	0.206541	0.0905895	0.992437
145620	14/09/2018--03:53:00	26.81	0	0.206541	0.0905895	0.992437
145680	14/09/2018--03:54:00	26.81	0	0.206541	0.0905895	0.992437
145740	14/09/2018--03:55:00	26.82	0	0.206541	0.0905895	0.977594
145800	14/09/2018--03:56:00	26.82	0	0.206541	0.0905895	0.992437
145860	14/09/2018--03:57:00	26.84	0	0.206541	0.0905895	0.992437
145920	14/09/2018--03:58:00	26.84	0	0.206541	0.0905895	0.992437
145980	14/09/2018--03:59:00	26.86	0	0.206541	0.0905895	0.992437
146040	14/09/2018--04:00:00	26.86	0	0.206541	0.0905895	0.992437
146100	14/09/2018--04:01:00	26.84	0	0.206541	0.0905895	0.992437
146160	14/09/2018--04:02:00	26.85	0	0.206541	0.0905895	0.992437
146220	14/09/2018--04:03:00	26.84	0	0.206541	0.0905895	0.992437
146280	14/09/2018--04:04:00	26.85	0	0.206541	0.0905895	0.992437
146340	14/09/2018--04:05:00	26.85	0	0.206541	0.0905895	0.992437
146400	14/09/2018--04:06:00	26.89	0	0.206541	0.0905895	0.992437
146460	14/09/2018--04:07:00	26.88	0	0.206541	0.0905895	0.992437
146520	14/09/2018--04:08:00	26.89	0	0.206541	0.0905895	0.992437
146580	14/09/2018--04:09:00	26.88	0	0.206541	0.0905895	0.992437
146640	14/09/2018--04:10:00	26.9	0	0.206541	0.0905895	0.992437
146700	14/09/2018--04:11:00	26.91	0	0.206541	0.0905895	0.992437
146760	14/09/2018--04:12:00	26.9	0	0.206541	0.0905895	0.992437
146820	14/09/2018--04:13:00	26.93	0	0.206541	0.0905895	0.992437
146880	14/09/2018--04:14:00	26.95	0	0.206541	0.0905895	0.992437
146940	14/09/2018--04:15:00	26.95	0	0.206541	0.0905895	0.992437
147000	14/09/2018--04:16:00	26.95	0	0.206541	0.0905895	0.992437
147060	14/09/2018--04:17:00	26.95	0	0.206541	0.0905895	0.992437
147120	14/09/2018--04:18:00	26.97	0	0.206541	0.0905895	0.992437
147180	14/09/2018--04:19:00	26.97	0	0.206541	0.0905895	0.992437
147240	14/09/2018--04:20:00	26.93	0	0.206541	0.0905895	0.992437
147300	14/09/2018--04:21:00	26.93	0	0.206541	0.0905895	0.977594
147360	14/09/2018--04:22:00	26.88	0	0.206541	0.0905895	0.992437
147420	14/09/2018--04:23:00	26.81	0	0.206541	0.0905895	0.992437
147480	14/09/2018--04:24:00	26.78	0	0.206541	0.0905895	0.992437
147540	14/09/2018--04:25:00	26.74	0	0.206541	0.0905895	0.992437
147600	14/09/2018--04:26:00	26.7	0	0.206541	0.0905895	0.992437
147660	14/09/2018--04:27:00	26.67	0	0.206541	0.0905895	0.992437
147720	14/09/2018--04:28:00	26.64	0	0.206541	0.0905895	0.992437
147780	14/09/2018--04:29:00	26.59	0	0.206541	0.0905895	0.992437
147840	14/09/2018--04:30:00	26.56	0	0.206541	0.0905895	0.992437
147900	14/09/2018--04:31:00	26.57	0	0.206541	0.0905895	0.992437
147960	14/09/2018--04:32:00	26.56	0	0.206541	0.0905895	0.992437
148020	14/09/2018--04:33:00	26.57	0	0.206541	0.0905895	0.992437
148080	14/09/2018--04:34:00	26.55	0	0.206541	0.0905895	0.992437
148140	14/09/2018--04:35:00	26.57	0	0.206541	0.0905895	0.992437
148200	14/09/2018--04:36:00	26.6	0	0.206541	0.0905895	0.992437
148260	14/09/2018--04:37:00	26.63	0	0.206541	0.0905895	0.992437
148320	14/09/2018--04:38:00	26.66	0	0.206541	0.0905895	0.977594
148380	14/09/2018--04:39:00	26.65	0	0.206541	0.0905895	0.992437
148440	14/09/2018--04:40:00	26.67	0	0.206541	0.0905895	0.992437
148500	14/09/2018--04:41:00	26.68	0	0.206541	0.0905895	0.992437
148560	14/09/2018--04:42:00	26.72	0	0.206541	0.0905895	0.992437
148620	14/09/2018--04:43:00	26.75	0	0.206541	0.0905895	0.992437
148680	14/09/2018--04:44:00	26.73	0	0.206541	0.0905895	0.992437
148740	14/09/2018--04:45:00	26.76	0	0.206541	0.0905895	0.992437
148800	14/09/2018--04:46:00	26.75	0	0.206541	0.0905895	0.992437
148860	14/09/2018--04:47:00	26.78	0	0.206541	0.0905895	0.992437
148920	14/09/2018--04:48:00	26.78	0	0.206541	0.0905895	0.992437
148980	14/09/2018--04:49:00	26.78	0	0.206541	0.0905895	0.992437
149040	14/09/2018--04:50:00	26.78	0	0.206541	0.0905895	0.992437
149100	14/09/2018--04:51:00	26.78	0	0.206541	0.0905895	0.992437
149160	14/09/2018--04:52:00	26.79	0	0.206541	0.0905895	0.992437
149220	14/09/2018--04:53:00	26.79	0	0.206541	0.0905895	0.992437
149280	14/09/2018--04:54:00	26.78	0	0.206541	0.0905895	0.992437
149340	14/09/2018--04:55:00	26.8	0	0.206541	0.0905895	0.992437
149400	14/09/2018--04:56:00	26.8	0	0.206541	0.0905895	0.992437
149460	14/09/2018--04:57:00	26.8	0	0.206541	0.0905895	0.992437
149520	14/09/2018--04:58:00	26.8	0	0.206541	0.0905895	0.992437
149580	14/09/2018--04:59:00	26.82	0	0.206541	0.0905895	0.992437
149640	14/09/2018--05:00:00	26.82	0	0.206541	0.0905895	0.992437
