# Supplementary material for: A randomized cross-over trial investigating differences in 24-h personal air and skin temperatures using wearable sensors between two climatologically contrasting settings
Source: Sci Rep. 2021 Nov 10;11:22020. doi: 10.1038/s41598-021-01180-y (PMC8580978; doi:10.1038/s41598-021-01180-y)
Supplement: Supplementary file 2 — Supplementary Data. [file 41598_2021_1180_MOESM2_ESM.zip › New folder/new/T66_A2new.csv]

Index	Date	Temperature	Activity	X-axis	Y-axis	Z-axis	Marker
55980	18/09/2018--05:00:00	26.89	0	0.0511575	0.0818935	0.977186
56040	18/09/2018--05:01:00	26.89	0	0.0511575	0.0967424	0.977186
56100	18/09/2018--05:02:00	26.88	0	0.0511575	0.0818935	0.991762
56160	18/09/2018--05:03:00	26.89	0	0.0511575	0.0967424	0.977186
56220	18/09/2018--05:04:00	26.88	0	0.0511575	0.0818935	0.977186
56280	18/09/2018--05:05:00	26.87	0	0.0511575	0.0818935	0.977186
56340	18/09/2018--05:06:00	26.87	0	0.0357806	0.0967424	0.991762
56400	18/09/2018--05:07:00	26.87	0	0.0511575	0.0967424	0.991762
56460	18/09/2018--05:08:00	26.87	0	0.0511575	0.0967424	0.977186
56520	18/09/2018--05:09:00	26.86	0	0.0511575	0.0967424	0.977186
56580	18/09/2018--05:10:00	26.84	0	0.0511575	0.0818935	0.977186
56640	18/09/2018--05:11:00	26.88	0	0.0511575	0.0967424	0.977186
56700	18/09/2018--05:12:00	26.88	0	0.0511575	0.0818935	0.977186
56760	18/09/2018--05:13:00	26.87	0	0.0511575	0.0967424	0.977186
56820	18/09/2018--05:14:00	26.87	0	0.0511575	0.0967424	0.977186
56880	18/09/2018--05:15:00	26.86	0	0.0511575	0.0818935	0.977186
56940	18/09/2018--05:16:00	26.86	0	0.0357806	0.0818935	0.991762
57000	18/09/2018--05:17:00	26.86	0	0.0511575	0.0967424	0.977186
57060	18/09/2018--05:18:00	26.85	0	0.0511575	0.0818935	0.977186
57120	18/09/2018--05:19:00	26.84	0	0.0511575	0.0818935	0.991762
57180	18/09/2018--05:20:00	26.84	0	0.0511575	0.0967424	0.977186
57240	18/09/2018--05:21:00	26.84	0	0.0511575	0.0967424	0.991762
57300	18/09/2018--05:22:00	26.86	0	0.0511575	0.0818935	0.977186
57360	18/09/2018--05:23:00	26.84	0	0.0357806	0.0967424	0.977186
57420	18/09/2018--05:24:00	26.84	0	0.0511575	0.0967424	0.991762
57480	18/09/2018--05:25:00	26.86	0	0.0511575	0.0967424	0.977186
57540	18/09/2018--05:26:00	26.84	0	0.0511575	0.0818935	0.977186
57600	18/09/2018--05:27:00	26.83	0	0.0357806	0.0967424	0.991762
57660	18/09/2018--05:28:00	26.84	0	0.0511575	0.0818935	0.977186
57720	18/09/2018--05:29:00	26.84	0	0.0511575	0.0967424	0.977186
57780	18/09/2018--05:30:00	26.82	0	0.0357806	0.0967424	0.977186
57840	18/09/2018--05:31:00	26.84	0	0.0511575	0.0967424	0.977186
57900	18/09/2018--05:32:00	26.82	0	0.0511575	0.0967424	0.991762
57960	18/09/2018--05:33:00	26.83	0	0.0511575	0.0818935	0.977186
58020	18/09/2018--05:34:00	26.83	0	0.0511575	0.0818935	0.991762
58080	18/09/2018--05:35:00	26.84	0	0.0511575	0.0818935	0.977186
58140	18/09/2018--05:36:00	26.82	0	0.0511575	0.0967424	0.977186
58200	18/09/2018--05:37:00	26.82	0	0.0511575	0.0967424	0.977186
58260	18/09/2018--05:38:00	26.86	0	0.0511575	0.0967424	0.977186
58320	18/09/2018--05:39:00	26.83	0	0.0357806	0.0818935	0.977186
58380	18/09/2018--05:40:00	26.83	0	0.0511575	0.0967424	0.977186
58440	18/09/2018--05:41:00	26.85	0	0.0357806	0.0818935	0.977186
58500	18/09/2018--05:42:00	26.84	0	0.0511575	0.0818935	0.991762
58560	18/09/2018--05:43:00	26.85	0	0.0511575	0.0967424	0.977186
58620	18/09/2018--05:44:00	26.84	0	0.0511575	0.0967424	0.977186
58680	18/09/2018--05:45:00	26.84	0	0.0511575	0.0818935	0.977186
58740	18/09/2018--05:46:00	26.84	0	0.0511575	0.0967424	0.977186
58800	18/09/2018--05:47:00	26.82	0	0.0511575	0.0967424	0.977186
58860	18/09/2018--05:48:00	26.83	0	0.0357806	0.0818935	0.977186
58920	18/09/2018--05:49:00	26.83	0	0.0511575	0.0818935	0.977186
58980	18/09/2018--05:50:00	26.84	0	0.0511575	0.0818935	0.991762
59040	18/09/2018--05:51:00	26.83	0	0.0511575	0.0967424	0.991762
59100	18/09/2018--05:52:00	26.83	0	0.0511575	0.0967424	0.977186
59160	18/09/2018--05:53:00	26.84	0	0.0511575	0.0967424	0.977186
59220	18/09/2018--05:54:00	26.84	0	0.0511575	0.0818935	0.991762
59280	18/09/2018--05:55:00	26.82	0	0.0511575	0.0818935	0.991762
59340	18/09/2018--05:56:00	26.82	0	0.0511575	0.0967424	0.977186
59400	18/09/2018--05:57:00	26.82	0	0.0511575	0.0967424	0.991762
59460	18/09/2018--05:58:00	26.83	0	0.0357806	0.0818935	0.977186
59520	18/09/2018--05:59:00	26.82	0	0.0511575	0.0967424	0.977186
59580	18/09/2018--06:00:00	26.81	0	0.0511575	0.0818935	0.991762
59640	18/09/2018--06:01:00	26.82	0	0.0511575	0.0967424	0.977186
59700	18/09/2018--06:02:00	26.82	0	0.0511575	0.0967424	0.991762
59760	18/09/2018--06:03:00	26.8	0	0.0511575	0.0967424	0.991762
59820	18/09/2018--06:04:00	26.8	0	0.0357806	0.0818935	0.991762
59880	18/09/2018--06:05:00	26.79	0	0.0511575	0.0967424	0.991762
59940	18/09/2018--06:06:00	26.79	0	0.0357806	0.0967424	0.991762
60000	18/09/2018--06:07:00	26.81	0	0.0511575	0.0967424	0.991762
60060	18/09/2018--06:08:00	26.79	0	0.0511575	0.0967424	0.977186
60120	18/09/2018--06:09:00	26.78	0	0.0511575	0.0967424	0.977186
60180	18/09/2018--06:10:00	26.79	0	0.0511575	0.0818935	0.991762
60240	18/09/2018--06:11:00	26.79	0	0.0511575	0.0818935	0.977186
60300	18/09/2018--06:12:00	26.77	0	0.0511575	0.0967424	0.977186
60360	18/09/2018--06:13:00	26.78	0	0.0357806	0.0818935	0.977186
60420	18/09/2018--06:14:00	26.78	3	0.0204036	0.0818935	0.977186
60480	18/09/2018--06:15:00	26.77	0	0.0204036	0.0818935	0.991762
60540	18/09/2018--06:16:00	26.77	0	0.0204036	0.0818935	0.991762
60600	18/09/2018--06:17:00	26.77	0	0.0204036	0.0818935	0.977186
60660	18/09/2018--06:18:00	26.76	0	0.0204036	0.0818935	0.991762
60720	18/09/2018--06:19:00	26.77	0	0.0204036	0.0818935	0.977186
60780	18/09/2018--06:20:00	26.79	0	0.00502658	0.0818935	0.977186
60840	18/09/2018--06:21:00	26.79	0	0.0204036	0.0818935	0.991762
60900	18/09/2018--06:22:00	26.8	0	0.0204036	0.0818935	0.991762
60960	18/09/2018--06:23:00	26.8	0	0.0204036	0.0818935	0.991762
61020	18/09/2018--06:24:00	26.79	0	0.0204036	0.0818935	0.977186
61080	18/09/2018--06:25:00	26.79	0	0.0204036	0.0818935	0.991762
61140	18/09/2018--06:26:00	26.79	0	0.0204036	0.0818935	0.977186
61200	18/09/2018--06:27:00	26.76	0	0.0204036	0.0818935	0.977186
61260	18/09/2018--06:28:00	26.76	0	0.0204036	0.0818935	0.977186
61320	18/09/2018--06:29:00	26.76	0	0.0204036	0.0818935	0.991762
61380	18/09/2018--06:30:00	26.76	0	0.0204036	0.0818935	0.977186
61440	18/09/2018--06:31:00	26.74	0	0.0204036	0.0818935	0.991762
61500	18/09/2018--06:32:00	26.73	0	0.0204036	0.0818935	0.977186
61560	18/09/2018--06:33:00	26.74	0	0.0204036	0.0818935	0.977186
61620	18/09/2018--06:34:00	26.75	0	0.0204036	0.0818935	0.991762
61680	18/09/2018--06:35:00	26.75	0	0.0204036	0.0818935	0.977186
61740	18/09/2018--06:36:00	26.74	0	0.0204036	0.0818935	0.991762
61800	18/09/2018--06:37:00	26.74	0	0.0204036	0.0818935	0.991762
61860	18/09/2018--06:38:00	26.75	0	0.0204036	0.0818935	0.977186
61920	18/09/2018--06:39:00	26.72	0	0.0204036	0.0818935	0.977186
61980	18/09/2018--06:40:00	26.75	0	0.0204036	0.0818935	0.977186
62040	18/09/2018--06:41:00	26.73	0	0.0204036	0.0818935	0.991762
62100	18/09/2018--06:42:00	26.73	0	0.0204036	0.0818935	0.977186
62160	18/09/2018--06:43:00	26.75	0	0.00502658	0.0818935	0.991762
62220	18/09/2018--06:44:00	26.76	0	0.0204036	0.0818935	0.991762
62280	18/09/2018--06:45:00	26.77	0	0.0204036	0.0818935	0.977186
62340	18/09/2018--06:46:00	26.75	0	0.0204036	0.0818935	0.991762
62400	18/09/2018--06:47:00	26.76	0	0.0204036	0.0818935	0.991762
62460	18/09/2018--06:48:00	26.75	0	0.0204036	0.0818935	0.991762
62520	18/09/2018--06:49:00	26.77	0	0.0204036	0.0818935	0.991762
62580	18/09/2018--06:50:00	26.77	0	0.0204036	0.0818935	0.977186
62640	18/09/2018--06:51:00	26.75	0	0.0204036	0.0818935	0.991762
62700	18/09/2018--06:52:00	26.77	0	0.0204036	0.0818935	0.991762
62760	18/09/2018--06:53:00	26.76	0	0.0204036	0.0818935	0.977186
62820	18/09/2018--06:54:00	26.75	0	0.0204036	0.0818935	0.991762
62880	18/09/2018--06:55:00	26.75	0	0.0204036	0.0818935	0.977186
62940	18/09/2018--06:56:00	26.75	0	0.0204036	0.0818935	0.977186
63000	18/09/2018--06:57:00	26.76	0	0.0204036	0.0818935	0.991762
63060	18/09/2018--06:58:00	26.75	0	0.0204036	0.0818935	0.977186
63120	18/09/2018--06:59:00	26.75	0	0.0204036	0.0818935	0.991762
63180	18/09/2018--07:00:00	26.74	0	0.0204036	0.0818935	0.991762
63240	18/09/2018--07:01:00	26.73	0	0.0204036	0.0818935	0.991762
63300	18/09/2018--07:02:00	26.73	0	0.0204036	0.0818935	0.991762
63360	18/09/2018--07:03:00	26.73	0	0.0204036	0.0818935	0.991762
63420	18/09/2018--07:04:00	26.75	0	0.0204036	0.0818935	0.991762
63480	18/09/2018--07:05:00	26.73	0	0.0204036	0.0818935	0.991762
63540	18/09/2018--07:06:00	26.75	0	0.0204036	0.0818935	0.991762
63600	18/09/2018--07:07:00	26.73	0	0.0204036	0.0818935	0.991762
63660	18/09/2018--07:08:00	26.74	101	-0.0103504	0.00764883	0.991762
63720	18/09/2018--07:09:00	26.72	0	-0.0103504	0.00764883	0.991762
63780	18/09/2018--07:10:00	26.7	0	-0.0257274	0.00764883	0.991762
63840	18/09/2018--07:11:00	26.69	0	-0.0257274	0.00764883	0.977186
63900	18/09/2018--07:12:00	26.67	0	-0.0257274	0.00764883	0.991762
63960	18/09/2018--07:13:00	26.66	0	-0.0257274	0.00764883	0.991762
64020	18/09/2018--07:14:00	26.65	0	-0.0257274	0.00764883	0.991762
64080	18/09/2018--07:15:00	26.64	0	-0.0257274	0.00764883	0.977186
64140	18/09/2018--07:16:00	26.63	0	-0.0103504	0.0224978	0.991762
64200	18/09/2018--07:17:00	26.64	0	-0.0103504	0.00764883	0.991762
64260	18/09/2018--07:18:00	26.63	8	-0.0103504	0.0224978	0.991762
64320	18/09/2018--07:19:00	26.64	880	-0.763823	-0.200236	-104.897
64380	18/09/2018--07:20:00	26.73	33	0.0357806	0.0670445	-103.439
64440	18/09/2018--07:21:00	26.86	826	-0.0103504	-0.036898	0.991762
64500	18/09/2018--07:22:00	27.22	28	-0.0872353	0.141289	0.977186
64560	18/09/2018--07:23:00	27.43	0	-0.0872353	0.141289	0.977186
64620	18/09/2018--07:24:00	27.57	0	-0.0872353	0.141289	0.977186
64680	18/09/2018--07:25:00	27.68	0	-0.0872353	0.141289	0.977186
64740	18/09/2018--07:26:00	27.8	0	-0.0718583	0.141289	0.977186
64800	18/09/2018--07:27:00	27.9	0	-0.0718583	0.141289	0.977186
64860	18/09/2018--07:28:00	28.01	246	-0.856085	0.0670445	0.525309
64920	18/09/2018--07:29:00	28.08	85	0.49709	-0.185387	0.802266
64980	18/09/2018--07:30:00	28.02	21	0.481713	-0.319028	0.656499
65040	18/09/2018--07:31:00	27.94	123	0.49709	-0.244783	0.787689
65100	18/09/2018--07:32:00	27.82	170	0.466336	-0.215085	0.860572
65160	18/09/2018--07:33:00	27.67	259	0.450959	-0.229934	0.773112
65220	18/09/2018--07:34:00	27.49	137	0.573975	-0.319028	0.525309
65280	18/09/2018--07:35:00	27.31	88	0.481713	-0.215085	0.831419
65340	18/09/2018--07:36:00	27.09	22	0.466336	-0.304179	0.831419
65400	18/09/2018--07:37:00	26.92	200	0.435582	-0.022049	0.831419
65460	18/09/2018--07:38:00	26.72	272	0.466336	-0.0814447	0.714806
65520	18/09/2018--07:39:00	26.55	53	0.420205	-0.348725	0.802266
65580	18/09/2018--07:40:00	26.38	93	0.420205	-0.482366	0.700229
65640	18/09/2018--07:41:00	26.23	100	0.404828	-0.319028	0.816842
65700	18/09/2018--07:42:00	26.07	3	0.358697	-0.42297	0.802266
65760	18/09/2018--07:43:00	25.97	1	0.358697	-0.304179	0.845996
65820	18/09/2018--07:44:00	25.87	7	0.389451	-0.274481	0.845996
65880	18/09/2018--07:45:00	25.78	0	0.389451	-0.259632	0.860572
65940	18/09/2018--07:46:00	25.7	99	0.327943	-0.200236	0.904302
66000	18/09/2018--07:47:00	25.59	6	0.389451	-0.28933	0.845996
66060	18/09/2018--07:48:00	25.51	541	0.527844	-0.0814447	0.641923
66120	18/09/2018--07:49:00	25.68	889	0.112665	0.95798	-0.0431801
66180	18/09/2018--07:50:00	26.26	432	0.435582	0.972829	-0.145217
66240	18/09/2018--07:51:00	26.55	999	-0.0257274	0.0224978	0.977186
66300	18/09/2018--07:52:00	26.4	0	-0.0257274	0.00764883	0.991762
66360	18/09/2018--07:53:00	26.19	0	-0.0257274	0.00764883	0.991762
66420	18/09/2018--07:54:00	26	0	-0.0103504	0.0224978	0.991762
66480	18/09/2018--07:55:00	25.81	0	-0.0257274	0.0224978	0.991762
66540	18/09/2018--07:56:00	25.64	0	-0.0103504	0.0224978	0.991762
66600	18/09/2018--07:57:00	25.5	0	-0.0103504	0.0224978	0.991762
66660	18/09/2018--07:58:00	25.39	0	-0.0257274	0.00764883	0.991762
66720	18/09/2018--07:59:00	25.33	0	-0.0103504	0.0224978	0.991762
66780	18/09/2018--08:00:00	25.33	0	-0.0103504	0.0224978	0.977186
66840	18/09/2018--08:01:00	25.3	0	-0.0103504	0.0224978	0.977186
66900	18/09/2018--08:02:00	25.32	0	-0.0103504	0.0224978	0.991762
66960	18/09/2018--08:03:00	25.32	0	-0.0103504	0.0224978	0.991762
67020	18/09/2018--08:04:00	25.34	0	-0.0103504	0.0224978	0.977186
67080	18/09/2018--08:05:00	25.31	0	-0.0103504	0.00764883	0.991762
67140	18/09/2018--08:06:00	25.27	0	-0.0257274	0.0224978	0.977186
67200	18/09/2018--08:07:00	25.2	0	-0.0103504	0.00764883	0.991762
67260	18/09/2018--08:08:00	25.13	0	-0.0103504	0.0224978	0.991762
67320	18/09/2018--08:09:00	25.11	9	-0.0411044	-0.022049	0.991762
67380	18/09/2018--08:10:00	25.08	1	-0.0411044	-0.036898	0.977186
67440	18/09/2018--08:11:00	25.07	0	-0.0411044	-0.036898	0.977186
67500	18/09/2018--08:12:00	25.09	0	-0.0564814	-0.022049	0.991762
67560	18/09/2018--08:13:00	25.12	0	-0.0564814	-0.022049	0.977186
67620	18/09/2018--08:14:00	25.16	3	0.0204036	0.00764883	0.991762
67680	18/09/2018--08:15:00	25.2	0	-0.0103504	0.00764883	0.977186
67740	18/09/2018--08:16:00	25.23	0	-0.0257274	0.00764883	0.991762
67800	18/09/2018--08:17:00	25.2	0	-0.0103504	0.0224978	0.991762
67860	18/09/2018--08:18:00	25.16	0	-0.0257274	0.00764883	0.977186
67920	18/09/2018--08:19:00	25.12	0	-0.0257274	0.00764883	0.991762
67980	18/09/2018--08:20:00	25.09	0	-0.0103504	0.00764883	0.977186
68040	18/09/2018--08:21:00	25.11	1	-0.0103504	0.0224978	0.991762
68100	18/09/2018--08:22:00	25.14	0	-0.0103504	0.00764883	0.977186
68160	18/09/2018--08:23:00	25.18	0	-0.0103504	0.00764883	0.991762
68220	18/09/2018--08:24:00	25.23	1	-0.0103504	0.00764883	0.977186
68280	18/09/2018--08:25:00	25.25	0	-0.0103504	0.0224978	0.991762
68340	18/09/2018--08:26:00	25.29	0	-0.0103504	-0.0072001	0.977186
68400	18/09/2018--08:27:00	25.43	0	-0.0103504	0.00764883	0.991762
68460	18/09/2018--08:28:00	25.53	0	-0.0103504	-0.0072001	0.991762
68520	18/09/2018--08:29:00	25.61	0	-0.0103504	0.00764883	0.991762
68580	18/09/2018--08:30:00	25.63	0	-0.0103504	0.00764883	0.977186
68640	18/09/2018--08:31:00	25.62	2	-0.0103504	0.00764883	0.991762
68700	18/09/2018--08:32:00	25.56	6	-0.0718583	-0.0072001	0.991762
68760	18/09/2018--08:33:00	25.54	0	-0.0718583	-0.0072001	0.977186
68820	18/09/2018--08:34:00	25.55	0	-0.0718583	-0.0072001	0.991762
68880	18/09/2018--08:35:00	25.57	0	-0.0718583	-0.0072001	0.991762
68940	18/09/2018--08:36:00	25.62	0	-0.0718583	-0.0072001	0.991762
69000	18/09/2018--08:37:00	25.6	0	-0.0718583	0.00764883	0.977186
69060	18/09/2018--08:38:00	25.57	0	-0.0718583	0.00764883	0.977186
69120	18/09/2018--08:39:00	25.52	0	-0.0718583	-0.0072001	0.991762
69180	18/09/2018--08:40:00	25.44	6	-0.0718583	-0.0072001	0.977186
69240	18/09/2018--08:41:00	25.37	0	-0.0718583	-0.0072001	0.977186
69300	18/09/2018--08:42:00	25.31	7	-0.0718583	-0.0072001	0.991762
69360	18/09/2018--08:43:00	25.31	1	-0.0872353	0.00764883	0.991762
69420	18/09/2018--08:44:00	25.33	0	-0.0872353	-0.0072001	0.977186
69480	18/09/2018--08:45:00	25.38	0	-0.0872353	0.00764883	0.991762
69540	18/09/2018--08:46:00	25.39	0	-0.0872353	0.00764883	0.991762
69600	18/09/2018--08:47:00	25.4	0	-0.0872353	-0.0072001	0.977186
69660	18/09/2018--08:48:00	25.32	0	-0.0872353	0.00764883	0.977186
69720	18/09/2018--08:49:00	25.25	0	-0.0872353	-0.0072001	0.991762
69780	18/09/2018--08:50:00	25.18	0	-0.0103504	0.0224978	0.977186
69840	18/09/2018--08:51:00	25.13	0	-0.0103504	0.0224978	0.991762
69900	18/09/2018--08:52:00	25.14	6	-0.0564814	-0.0665958	0.977186
69960	18/09/2018--08:53:00	25.17	0	-0.0718583	-0.0517469	0.991762
70020	18/09/2018--08:54:00	25.25	0	-0.0718583	-0.0517469	0.977186
70080	18/09/2018--08:55:00	25.32	0	-0.0718583	-0.0517469	0.977186
70140	18/09/2018--08:56:00	25.39	0	-0.0718583	-0.0517469	0.977186
70200	18/09/2018--08:57:00	25.45	2	-0.0872353	-0.0665958	0.977186
70260	18/09/2018--08:58:00	25.49	0	-0.0872353	-0.0814447	0.977186
70320	18/09/2018--08:59:00	25.48	1	-0.0872353	-0.0665958	0.977186
70380	18/09/2018--09:00:00	25.45	2	-0.0872353	-0.0517469	0.977186
70440	18/09/2018--09:01:00	25.39	11	0.00502658	0.00764883	0.991762
70500	18/09/2018--09:02:00	25.38	0	-0.0103504	-0.0072001	0.991762
70560	18/09/2018--09:03:00	25.34	0	-0.0103504	0.00764883	0.991762
70620	18/09/2018--09:04:00	25.38	0	-0.0103504	0.00764883	0.991762
70680	18/09/2018--09:05:00	25.38	0	0.00502658	0.00764883	0.991762
70740	18/09/2018--09:06:00	25.41	0	-0.0103504	0.00764883	0.977186
70800	18/09/2018--09:07:00	25.42	0	0.00502658	-0.0072001	0.991762
70860	18/09/2018--09:08:00	25.36	59	0.0204036	0.0373467	0.977186
70920	18/09/2018--09:09:00	25.3	11	0.0511575	0.0373467	0.991762
70980	18/09/2018--09:10:00	25.26	0	0.0511575	0.0373467	0.991762
71040	18/09/2018--09:11:00	25.18	0	0.0511575	0.0373467	0.977186
71100	18/09/2018--09:12:00	25.07	0	0.0511575	0.0373467	0.991762
71160	18/09/2018--09:13:00	24.95	0	0.0511575	0.0373467	0.977186
71220	18/09/2018--09:14:00	24.89	0	0.0511575	0.0373467	0.977186
71280	18/09/2018--09:15:00	24.84	0	0.0511575	0.0373467	0.991762
71340	18/09/2018--09:16:00	24.81	0	0.0511575	0.0373467	0.977186
71400	18/09/2018--09:17:00	24.79	0	0.0511575	0.0373467	0.977186
71460	18/09/2018--09:18:00	24.79	0	0.0511575	0.0373467	0.977186
71520	18/09/2018--09:19:00	24.8	0	0.0511575	0.0373467	0.977186
71580	18/09/2018--09:20:00	24.8	0	0.0511575	0.0373467	0.991762
71640	18/09/2018--09:21:00	24.8	0	0.0511575	0.0373467	0.977186
71700	18/09/2018--09:22:00	24.77	0	0.0511575	0.0373467	0.991762
71760	18/09/2018--09:23:00	24.72	0	0.0357806	0.0373467	0.991762
71820	18/09/2018--09:24:00	24.66	0	0.0511575	0.0373467	0.977186
71880	18/09/2018--09:25:00	24.61	0	0.0511575	0.0373467	0.991762
71940	18/09/2018--09:26:00	24.57	0	0.0511575	0.0373467	0.991762
72000	18/09/2018--09:27:00	24.59	0	0.0511575	0.0373467	0.977186
72060	18/09/2018--09:28:00	24.6	0	0.0511575	0.0373467	0.991762
72120	18/09/2018--09:29:00	24.63	0	0.0511575	0.0373467	0.977186
72180	18/09/2018--09:30:00	24.67	0	0.0511575	0.0373467	0.977186
72240	18/09/2018--09:31:00	24.68	0	0.0357806	0.0373467	0.991762
72300	18/09/2018--09:32:00	24.67	0	0.0511575	0.0373467	0.991762
72360	18/09/2018--09:33:00	24.65	0	0.0511575	0.0373467	0.977186
72420	18/09/2018--09:34:00	24.6	0	0.0511575	0.0373467	0.991762
72480	18/09/2018--09:35:00	24.56	0	0.0511575	0.0373467	0.991762
72540	18/09/2018--09:36:00	24.51	0	0.0511575	0.0373467	0.991762
72600	18/09/2018--09:37:00	24.51	0	0.0511575	0.0373467	0.977186
72660	18/09/2018--09:38:00	24.53	0	0.0511575	0.0373467	0.991762
72720	18/09/2018--09:39:00	24.55	0	0.0511575	0.0373467	0.991762
72780	18/09/2018--09:40:00	24.56	0	0.0511575	0.0373467	0.977186
72840	18/09/2018--09:41:00	24.57	0	0.0511575	0.0373467	0.991762
72900	18/09/2018--09:42:00	24.62	0	0.0511575	0.0373467	0.991762
72960	18/09/2018--09:43:00	24.63	0	0.0511575	0.0373467	0.977186
73020	18/09/2018--09:44:00	24.64	0	0.0511575	0.0373467	0.977186
73080	18/09/2018--09:45:00	24.58	0	0.0511575	0.0373467	0.991762
73140	18/09/2018--09:46:00	24.54	0	0.0511575	0.0373467	0.977186
73200	18/09/2018--09:47:00	24.51	0	0.0511575	0.0373467	0.977186
73260	18/09/2018--09:48:00	24.5	0	0.0511575	0.0373467	0.977186
73320	18/09/2018--09:49:00	24.5	0	0.0511575	0.0373467	0.991762
73380	18/09/2018--09:50:00	24.54	0	0.0357806	0.0373467	0.991762
73440	18/09/2018--09:51:00	24.55	0	0.0511575	0.0373467	0.991762
73500	18/09/2018--09:52:00	24.59	0	0.0511575	0.0373467	0.991762
73560	18/09/2018--09:53:00	24.6	0	0.0511575	0.0373467	0.977186
73620	18/09/2018--09:54:00	24.63	0	0.0511575	0.0373467	0.991762
73680	18/09/2018--09:55:00	24.58	0	0.0511575	0.0373467	0.977186
73740	18/09/2018--09:56:00	24.53	0	0.0511575	0.0373467	0.991762
73800	18/09/2018--09:57:00	24.49	0	0.0511575	0.0373467	0.977186
73860	18/09/2018--09:58:00	24.45	0	0.0511575	0.0373467	0.977186
73920	18/09/2018--09:59:00	24.47	0	0.0511575	0.0373467	0.991762
73980	18/09/2018--10:00:00	24.51	0	0.0357806	0.0373467	0.977186
74040	18/09/2018--10:01:00	24.52	0	0.0511575	0.0373467	0.991762
74100	18/09/2018--10:02:00	24.55	0	0.0511575	0.0373467	0.977186
74160	18/09/2018--10:03:00	24.59	0	0.0511575	0.0373467	0.991762
74220	18/09/2018--10:04:00	24.6	0	0.0511575	0.0373467	0.977186
74280	18/09/2018--10:05:00	24.57	0	0.0511575	0.0373467	0.977186
74340	18/09/2018--10:06:00	24.55	0	0.0511575	0.0373467	0.977186
74400	18/09/2018--10:07:00	24.5	0	0.0511575	0.0373467	0.977186
74460	18/09/2018--10:08:00	24.49	0	0.0511575	0.0373467	0.977186
74520	18/09/2018--10:09:00	24.5	0	0.0511575	0.0373467	0.977186
74580	18/09/2018--10:10:00	24.52	0	0.0511575	0.0373467	0.977186
74640	18/09/2018--10:11:00	24.55	0	0.0511575	0.0373467	0.977186
74700	18/09/2018--10:12:00	24.57	0	0.0511575	0.0373467	0.991762
74760	18/09/2018--10:13:00	24.57	0	0.0511575	0.0373467	0.977186
74820	18/09/2018--10:14:00	24.59	0	0.0511575	0.0373467	0.977186
74880	18/09/2018--10:15:00	24.55	0	0.0511575	0.0373467	0.977186
74940	18/09/2018--10:16:00	24.5	0	0.0511575	0.0373467	0.977186
75000	18/09/2018--10:17:00	24.48	0	0.0511575	0.0373467	0.977186
75060	18/09/2018--10:18:00	24.47	0	0.0511575	0.0373467	0.977186
75120	18/09/2018--10:19:00	24.48	0	0.0511575	0.0373467	0.977186
75180	18/09/2018--10:20:00	24.5	0	0.0665345	0.0373467	0.977186
75240	18/09/2018--10:21:00	24.54	0	0.0511575	0.0373467	0.977186
75300	18/09/2018--10:22:00	24.57	0	0.0511575	0.0373467	0.977186
75360	18/09/2018--10:23:00	24.61	0	0.0511575	0.0373467	0.991762
75420	18/09/2018--10:24:00	24.61	0	0.0511575	0.0373467	0.991762
75480	18/09/2018--10:25:00	24.58	0	0.0511575	0.0373467	0.991762
75540	18/09/2018--10:26:00	24.53	0	0.0511575	0.0373467	0.977186
75600	18/09/2018--10:27:00	24.48	0	0.0511575	0.0373467	0.977186
75660	18/09/2018--10:28:00	24.44	0	0.0511575	0.0373467	0.977186
75720	18/09/2018--10:29:00	24.42	0	0.0511575	0.0373467	0.991762
75780	18/09/2018--10:30:00	24.43	0	0.0511575	0.0373467	0.977186
75840	18/09/2018--10:31:00	24.43	0	0.0511575	0.0373467	0.977186
75900	18/09/2018--10:32:00	24.48	0	0.0511575	0.0373467	0.991762
75960	18/09/2018--10:33:00	24.5	0	0.0511575	0.0373467	0.977186
76020	18/09/2018--10:34:00	24.53	0	0.0511575	0.0373467	0.977186
76080	18/09/2018--10:35:00	24.57	0	0.0511575	0.0373467	0.991762
76140	18/09/2018--10:36:00	24.61	0	0.0511575	0.0373467	0.977186
76200	18/09/2018--10:37:00	24.59	0	0.0511575	0.0373467	0.991762
76260	18/09/2018--10:38:00	24.58	0	0.0511575	0.0373467	0.991762
76320	18/09/2018--10:39:00	24.52	0	0.0511575	0.0373467	0.991762
76380	18/09/2018--10:40:00	24.48	0	0.0511575	0.0373467	0.991762
76440	18/09/2018--10:41:00	24.43	0	0.0511575	0.0373467	0.977186
76500	18/09/2018--10:42:00	24.43	0	0.0511575	0.0373467	0.977186
76560	18/09/2018--10:43:00	24.41	0	0.0511575	0.0373467	0.991762
76620	18/09/2018--10:44:00	24.42	0	0.0511575	0.0373467	0.977186
76680	18/09/2018--10:45:00	24.45	0	0.0511575	0.0373467	0.977186
76740	18/09/2018--10:46:00	24.47	0	0.0511575	0.0373467	0.991762
76800	18/09/2018--10:47:00	24.49	0	0.0511575	0.0373467	0.991762
76860	18/09/2018--10:48:00	24.56	0	0.0511575	0.0373467	0.977186
76920	18/09/2018--10:49:00	24.55	0	0.0511575	0.0373467	0.991762
76980	18/09/2018--10:50:00	24.55	0	0.0511575	0.0373467	0.977186
77040	18/09/2018--10:51:00	24.51	0	0.0511575	0.0373467	0.977186
77100	18/09/2018--10:52:00	24.47	0	0.0511575	0.0373467	0.991762
77160	18/09/2018--10:53:00	24.43	0	0.0511575	0.0373467	0.977186
77220	18/09/2018--10:54:00	24.39	0	0.0511575	0.0373467	0.977186
77280	18/09/2018--10:55:00	24.39	0	0.0511575	0.0373467	0.991762
77340	18/09/2018--10:56:00	24.4	0	0.0511575	0.0373467	0.977186
77400	18/09/2018--10:57:00	24.44	0	0.0511575	0.0373467	0.977186
77460	18/09/2018--10:58:00	24.46	0	0.0511575	0.0373467	0.977186
77520	18/09/2018--10:59:00	24.5	0	0.0511575	0.0373467	0.977186
77580	18/09/2018--11:00:00	24.54	0	0.0511575	0.0373467	0.991762
77640	18/09/2018--11:01:00	24.55	0	0.0511575	0.0373467	0.977186
77700	18/09/2018--11:02:00	24.52	0	0.0511575	0.0373467	0.977186
77760	18/09/2018--11:03:00	24.48	0	0.0511575	0.0373467	0.977186
77820	18/09/2018--11:04:00	24.43	0	0.0511575	0.0373467	0.977186
77880	18/09/2018--11:05:00	24.41	0	0.0511575	0.0373467	0.991762
77940	18/09/2018--11:06:00	24.41	0	0.0511575	0.0373467	0.977186
78000	18/09/2018--11:07:00	24.41	0	0.0511575	0.0373467	0.977186
78060	18/09/2018--11:08:00	24.44	0	0.0511575	0.0373467	0.977186
78120	18/09/2018--11:09:00	24.46	0	0.0511575	0.0373467	0.977186
78180	18/09/2018--11:10:00	24.49	0	0.0511575	0.0373467	0.977186
78240	18/09/2018--11:11:00	24.53	0	0.0511575	0.0373467	0.977186
78300	18/09/2018--11:12:00	24.54	0	0.0511575	0.0373467	0.977186
78360	18/09/2018--11:13:00	24.54	0	0.0511575	0.0373467	0.977186
78420	18/09/2018--11:14:00	24.53	0	0.0511575	0.0373467	0.977186
78480	18/09/2018--11:15:00	24.49	0	0.0511575	0.0373467	0.977186
78540	18/09/2018--11:16:00	24.44	0	0.0511575	0.0373467	0.991762
78600	18/09/2018--11:17:00	24.39	0	0.0511575	0.0373467	0.991762
78660	18/09/2018--11:18:00	24.39	0	0.0511575	0.0373467	0.991762
78720	18/09/2018--11:19:00	24.38	0	0.0511575	0.0373467	0.977186
78780	18/09/2018--11:20:00	24.4	0	0.0511575	0.0373467	0.991762
78840	18/09/2018--11:21:00	24.43	0	0.0511575	0.0373467	0.991762
78900	18/09/2018--11:22:00	24.46	0	0.0511575	0.0373467	0.977186
78960	18/09/2018--11:23:00	24.51	0	0.0511575	0.0373467	0.977186
79020	18/09/2018--11:24:00	24.54	0	0.0511575	0.0373467	0.991762
79080	18/09/2018--11:25:00	24.53	0	0.0511575	0.0373467	0.977186
79140	18/09/2018--11:26:00	24.51	0	0.0511575	0.0373467	0.991762
79200	18/09/2018--11:27:00	24.5	0	0.0511575	0.0373467	0.977186
79260	18/09/2018--11:28:00	24.43	0	0.0511575	0.0373467	0.991762
79320	18/09/2018--11:29:00	24.41	0	0.0511575	0.0373467	0.991762
79380	18/09/2018--11:30:00	24.39	0	0.0511575	0.0373467	0.991762
79440	18/09/2018--11:31:00	24.4	0	0.0511575	0.0373467	0.977186
79500	18/09/2018--11:32:00	24.42	0	0.0511575	0.0373467	0.991762
79560	18/09/2018--11:33:00	24.45	0	0.0511575	0.0373467	0.977186
79620	18/09/2018--11:34:00	24.48	0	0.0511575	0.0373467	0.977186
79680	18/09/2018--11:35:00	24.53	0	0.0511575	0.0373467	0.991762
79740	18/09/2018--11:36:00	24.55	0	0.0511575	0.0373467	0.977186
79800	18/09/2018--11:37:00	24.56	0	0.0511575	0.0373467	0.977186
79860	18/09/2018--11:38:00	24.56	0	0.0511575	0.0373467	0.977186
79920	18/09/2018--11:39:00	24.53	0	0.0511575	0.0373467	0.977186
79980	18/09/2018--11:40:00	24.46	0	0.0511575	0.0373467	0.977186
80040	18/09/2018--11:41:00	24.41	0	0.0511575	0.0373467	0.991762
80100	18/09/2018--11:42:00	24.38	0	0.0511575	0.0373467	0.977186
80160	18/09/2018--11:43:00	24.39	0	0.0511575	0.0373467	0.991762
80220	18/09/2018--11:44:00	24.39	0	0.0511575	0.0373467	0.977186
80280	18/09/2018--11:45:00	24.41	0	0.0511575	0.0373467	0.991762
80340	18/09/2018--11:46:00	24.46	0	0.0511575	0.0373467	0.991762
80400	18/09/2018--11:47:00	24.48	0	0.0511575	0.0373467	0.977186
80460	18/09/2018--11:48:00	24.49	0	0.0511575	0.0373467	0.991762
80520	18/09/2018--11:49:00	24.47	0	0.0511575	0.0373467	0.977186
80580	18/09/2018--11:50:00	24.45	0	0.0511575	0.0373467	0.977186
80640	18/09/2018--11:51:00	24.41	0	0.0511575	0.0373467	0.977186
80700	18/09/2018--11:52:00	24.38	0	0.0511575	0.0373467	0.991762
80760	18/09/2018--11:53:00	24.38	0	0.0511575	0.0373467	0.977186
80820	18/09/2018--11:54:00	24.39	0	0.0511575	0.0373467	0.977186
80880	18/09/2018--11:55:00	24.42	0	0.0511575	0.0373467	0.977186
80940	18/09/2018--11:56:00	24.46	0	0.0511575	0.0373467	0.977186
81000	18/09/2018--11:57:00	24.49	0	0.0511575	0.0373467	0.977186
81060	18/09/2018--11:58:00	24.51	0	0.0511575	0.0373467	0.977186
81120	18/09/2018--11:59:00	24.5	0	0.0511575	0.0373467	0.977186
81180	18/09/2018--12:00:00	24.49	0	0.0511575	0.0373467	0.991762
81240	18/09/2018--12:01:00	24.46	0	0.0511575	0.0373467	0.991762
81300	18/09/2018--12:02:00	24.39	0	0.0511575	0.0373467	0.977186
81360	18/09/2018--12:03:00	24.38	0	0.0511575	0.0373467	0.991762
81420	18/09/2018--12:04:00	24.41	0	0.0511575	0.0373467	0.977186
81480	18/09/2018--12:05:00	24.41	0	0.0511575	0.0373467	0.977186
81540	18/09/2018--12:06:00	24.42	0	0.0511575	0.0373467	0.991762
81600	18/09/2018--12:07:00	24.46	0	0.0511575	0.0373467	0.977186
81660	18/09/2018--12:08:00	24.5	0	0.0511575	0.0373467	0.977186
81720	18/09/2018--12:09:00	24.53	0	0.0511575	0.0373467	0.977186
81780	18/09/2018--12:10:00	24.52	0	0.0511575	0.0373467	0.991762
81840	18/09/2018--12:11:00	24.5	0	0.0511575	0.0373467	0.977186
81900	18/09/2018--12:12:00	24.46	0	0.0511575	0.0373467	0.991762
81960	18/09/2018--12:13:00	24.43	0	0.0511575	0.0373467	0.991762
82020	18/09/2018--12:14:00	24.39	0	0.0511575	0.0373467	0.991762
82080	18/09/2018--12:15:00	24.39	0	0.0511575	0.0373467	0.977186
82140	18/09/2018--12:16:00	24.39	0	0.0511575	0.0373467	0.977186
82200	18/09/2018--12:17:00	24.41	0	0.0511575	0.0373467	0.977186
82260	18/09/2018--12:18:00	24.46	0	0.0511575	0.0373467	0.991762
82320	18/09/2018--12:19:00	24.48	0	0.0511575	0.0373467	0.991762
82380	18/09/2018--12:20:00	24.52	0	0.0511575	0.0373467	0.991762
82440	18/09/2018--12:21:00	24.53	0	0.0511575	0.0373467	0.991762
82500	18/09/2018--12:22:00	24.54	0	0.0511575	0.0373467	0.991762
82560	18/09/2018--12:23:00	24.49	0	0.0511575	0.0373467	0.977186
82620	18/09/2018--12:24:00	24.46	0	0.0511575	0.0373467	0.977186
82680	18/09/2018--12:25:00	24.42	0	0.0511575	0.0373467	0.977186
82740	18/09/2018--12:26:00	24.39	0	0.0511575	0.0373467	0.991762
82800	18/09/2018--12:27:00	24.41	0	0.0511575	0.0373467	0.977186
82860	18/09/2018--12:28:00	24.41	0	0.0511575	0.0373467	0.991762
82920	18/09/2018--12:29:00	24.45	0	0.0511575	0.0373467	0.977186
82980	18/09/2018--12:30:00	24.49	0	0.0511575	0.0373467	0.991762
83040	18/09/2018--12:31:00	24.51	0	0.0511575	0.0373467	0.991762
83100	18/09/2018--12:32:00	24.53	0	0.0511575	0.0373467	0.991762
83160	18/09/2018--12:33:00	24.54	0	0.0511575	0.0373467	0.977186
83220	18/09/2018--12:34:00	24.5	0	0.0511575	0.0373467	0.977186
83280	18/09/2018--12:35:00	24.46	0	0.0511575	0.0373467	0.977186
83340	18/09/2018--12:36:00	24.4	0	0.0511575	0.0373467	0.977186
83400	18/09/2018--12:37:00	24.39	0	0.0511575	0.0373467	0.991762
83460	18/09/2018--12:38:00	24.4	0	0.0511575	0.0373467	0.977186
83520	18/09/2018--12:39:00	24.39	0	0.0511575	0.0373467	0.977186
83580	18/09/2018--12:40:00	24.43	0	0.0511575	0.0373467	0.991762
83640	18/09/2018--12:41:00	24.47	0	0.0511575	0.0373467	0.991762
83700	18/09/2018--12:42:00	24.51	0	0.0511575	0.0373467	0.991762
83760	18/09/2018--12:43:00	24.53	0	0.0511575	0.0373467	0.991762
83820	18/09/2018--12:44:00	24.52	0	0.0511575	0.0373467	0.991762
83880	18/09/2018--12:45:00	24.53	0	0.0511575	0.0373467	0.977186
83940	18/09/2018--12:46:00	24.46	0	0.0511575	0.0373467	0.977186
84000	18/09/2018--12:47:00	24.43	0	0.0511575	0.0373467	0.991762
84060	18/09/2018--12:48:00	24.42	0	0.0511575	0.0373467	0.977186
84120	18/09/2018--12:49:00	24.41	0	0.0357806	0.0373467	0.977186
84180	18/09/2018--12:50:00	24.43	0	0.0511575	0.0373467	0.991762
84240	18/09/2018--12:51:00	24.44	0	0.0511575	0.0373467	0.991762
84300	18/09/2018--12:52:00	24.47	0	0.0511575	0.0373467	0.977186
84360	18/09/2018--12:53:00	24.52	0	0.0511575	0.0373467	0.991762
84420	18/09/2018--12:54:00	24.55	0	0.0511575	0.0373467	0.977186
84480	18/09/2018--12:55:00	24.54	0	0.0511575	0.0373467	0.977186
84540	18/09/2018--12:56:00	24.52	0	0.0511575	0.0373467	0.991762
84600	18/09/2018--12:57:00	24.47	0	0.0511575	0.0373467	0.977186
84660	18/09/2018--12:58:00	24.43	0	0.0511575	0.0373467	0.991762
84720	18/09/2018--12:59:00	24.4	0	0.0511575	0.0373467	0.977186
84780	18/09/2018--13:00:00	24.38	0	0.0357806	0.0373467	0.991762
84840	18/09/2018--13:01:00	24.39	0	0.0511575	0.0373467	0.991762
84900	18/09/2018--13:02:00	24.41	0	0.0511575	0.0373467	0.991762
84960	18/09/2018--13:03:00	24.44	0	0.0511575	0.0373467	0.977186
85020	18/09/2018--13:04:00	24.48	0	0.0511575	0.0373467	0.977186
85080	18/09/2018--13:05:00	24.52	0	0.0511575	0.0373467	0.977186
85140	18/09/2018--13:06:00	24.54	0	0.0511575	0.0373467	0.977186
85200	18/09/2018--13:07:00	24.54	0	0.0511575	0.0373467	0.991762
85260	18/09/2018--13:08:00	24.52	0	0.0511575	0.0373467	0.977186
85320	18/09/2018--13:09:00	24.48	0	0.0511575	0.0373467	0.991762
85380	18/09/2018--13:10:00	24.44	0	0.0511575	0.0373467	0.977186
85440	18/09/2018--13:11:00	24.39	0	0.0511575	0.0373467	0.991762
85500	18/09/2018--13:12:00	24.38	0	0.0511575	0.0373467	0.977186
85560	18/09/2018--13:13:00	24.39	0	0.0511575	0.0373467	0.991762
85620	18/09/2018--13:14:00	24.4	0	0.0511575	0.0373467	0.991762
85680	18/09/2018--13:15:00	24.44	0	0.0511575	0.0373467	0.977186
85740	18/09/2018--13:16:00	24.47	0	0.0511575	0.0373467	0.991762
85800	18/09/2018--13:17:00	24.52	0	0.0511575	0.0373467	0.977186
85860	18/09/2018--13:18:00	24.53	0	0.0511575	0.0373467	0.991762
85920	18/09/2018--13:19:00	24.53	0	0.0511575	0.0373467	0.991762
85980	18/09/2018--13:20:00	24.53	0	0.0357806	0.0373467	0.977186
86040	18/09/2018--13:21:00	24.49	0	0.0511575	0.0373467	0.991762
86100	18/09/2018--13:22:00	24.44	0	0.0511575	0.0373467	0.991762
86160	18/09/2018--13:23:00	24.44	0	0.0511575	0.0373467	0.977186
86220	18/09/2018--13:24:00	24.43	0	0.0511575	0.0373467	0.991762
86280	18/09/2018--13:25:00	24.43	0	0.0511575	0.0373467	0.977186
86340	18/09/2018--13:26:00	24.48	0	0.0511575	0.0373467	0.977186
86400	18/09/2018--13:27:00	24.5	0	0.0511575	0.0373467	0.991762
86460	18/09/2018--13:28:00	24.54	0	0.0511575	0.0373467	0.991762
86520	18/09/2018--13:29:00	24.58	0	0.0511575	0.0373467	0.991762
86580	18/09/2018--13:30:00	24.63	0	0.0511575	0.0373467	0.991762
86640	18/09/2018--13:31:00	24.64	0	0.0511575	0.0373467	0.991762
86700	18/09/2018--13:32:00	24.66	0	0.0511575	0.0373467	0.991762
86760	18/09/2018--13:33:00	24.66	0	0.0511575	0.0373467	0.977186
86820	18/09/2018--13:34:00	24.65	0	0.0511575	0.0373467	0.977186
86880	18/09/2018--13:35:00	24.6	0	0.0511575	0.0373467	0.991762
86940	18/09/2018--13:36:00	24.56	0	0.0511575	0.0373467	0.991762
87000	18/09/2018--13:37:00	24.54	0	0.0511575	0.0373467	0.977186
87060	18/09/2018--13:38:00	24.53	0	0.0511575	0.0373467	0.977186
87120	18/09/2018--13:39:00	24.51	0	0.0511575	0.0373467	0.977186
87180	18/09/2018--13:40:00	24.55	0	0.0511575	0.0373467	0.991762
87240	18/09/2018--13:41:00	24.56	0	0.0511575	0.0373467	0.991762
87300	18/09/2018--13:42:00	24.59	0	0.0511575	0.0373467	0.977186
87360	18/09/2018--13:43:00	24.6	0	0.0511575	0.0373467	0.991762
87420	18/09/2018--13:44:00	24.6	0	0.0511575	0.0373467	0.991762
87480	18/09/2018--13:45:00	24.57	0	0.0511575	0.0373467	0.991762
87540	18/09/2018--13:46:00	24.51	0	0.0357806	0.0373467	0.991762
87600	18/09/2018--13:47:00	24.46	0	0.0357806	0.0373467	0.977186
87660	18/09/2018--13:48:00	24.45	0	0.0511575	0.0373467	0.991762
87720	18/09/2018--13:49:00	24.43	0	0.0511575	0.0373467	0.991762
87780	18/09/2018--13:50:00	24.45	0	0.0511575	0.0373467	0.991762
87840	18/09/2018--13:51:00	24.47	0	0.0511575	0.0373467	0.977186
87900	18/09/2018--13:52:00	24.5	0	0.0511575	0.0373467	0.991762
87960	18/09/2018--13:53:00	24.54	0	0.0511575	0.0373467	0.991762
88020	18/09/2018--13:54:00	24.57	0	0.0511575	0.0373467	0.991762
88080	18/09/2018--13:55:00	24.55	0	0.0511575	0.0373467	0.991762
88140	18/09/2018--13:56:00	24.51	0	0.0511575	0.0373467	0.977186
88200	18/09/2018--13:57:00	24.47	0	0.0357806	0.0373467	0.977186
88260	18/09/2018--13:58:00	24.44	0	0.0511575	0.0373467	0.991762
88320	18/09/2018--13:59:00	24.41	0	0.0357806	0.0373467	0.991762
88380	18/09/2018--14:00:00	24.42	0	0.0511575	0.0373467	0.977186
88440	18/09/2018--14:01:00	24.44	0	0.0511575	0.0373467	0.977186
88500	18/09/2018--14:02:00	24.47	0	0.0511575	0.0373467	0.977186
88560	18/09/2018--14:03:00	24.51	0	0.0357806	0.0373467	0.977186
88620	18/09/2018--14:04:00	24.54	0	0.0511575	0.0373467	0.991762
88680	18/09/2018--14:05:00	24.56	0	0.0511575	0.0373467	0.991762
88740	18/09/2018--14:06:00	24.58	0	0.0511575	0.0373467	0.991762
88800	18/09/2018--14:07:00	24.58	0	0.0511575	0.0373467	0.991762
88860	18/09/2018--14:08:00	24.5	0	0.0511575	0.0373467	0.977186
88920	18/09/2018--14:09:00	24.46	0	0.0511575	0.0373467	0.977186
88980	18/09/2018--14:10:00	24.43	0	0.0511575	0.0373467	0.991762
89040	18/09/2018--14:11:00	24.43	0	0.0511575	0.0373467	0.977186
89100	18/09/2018--14:12:00	24.44	0	0.0511575	0.0373467	0.977186
89160	18/09/2018--14:13:00	24.45	0	0.0511575	0.0373467	0.991762
89220	18/09/2018--14:14:00	24.49	0	0.0511575	0.0373467	0.991762
89280	18/09/2018--14:15:00	24.52	0	0.0511575	0.0373467	0.991762
89340	18/09/2018--14:16:00	24.54	0	0.0357806	0.0373467	0.977186
89400	18/09/2018--14:17:00	24.54	0	0.0511575	0.0373467	0.991762
89460	18/09/2018--14:18:00	24.52	0	0.0357806	0.0373467	0.991762
89520	18/09/2018--14:19:00	24.48	0	0.0511575	0.0373467	0.977186
89580	18/09/2018--14:20:00	24.43	0	0.0511575	0.0373467	0.977186
89640	18/09/2018--14:21:00	24.44	0	0.0511575	0.0373467	0.977186
89700	18/09/2018--14:22:00	24.43	0	0.0511575	0.0373467	0.991762
89760	18/09/2018--14:23:00	24.46	0	0.0357806	0.0521956	0.977186
89820	18/09/2018--14:24:00	24.49	0	0.0511575	0.0373467	0.977186
89880	18/09/2018--14:25:00	24.53	0	0.0511575	0.0373467	0.991762
89940	18/09/2018--14:26:00	24.55	0	0.0511575	0.0373467	0.977186
90000	18/09/2018--14:27:00	24.58	0	0.0511575	0.0373467	0.991762
90060	18/09/2018--14:28:00	24.57	0	0.0511575	0.0373467	0.991762
90120	18/09/2018--14:29:00	24.53	0	0.0511575	0.0373467	0.977186
90180	18/09/2018--14:30:00	24.5	0	0.0511575	0.0373467	0.977186
90240	18/09/2018--14:31:00	24.46	0	0.0511575	0.0373467	0.991762
90300	18/09/2018--14:32:00	24.43	0	0.0511575	0.0373467	0.977186
90360	18/09/2018--14:33:00	24.42	0	0.0511575	0.0373467	0.991762
90420	18/09/2018--14:34:00	24.44	0	0.0511575	0.0373467	0.977186
90480	18/09/2018--14:35:00	24.46	0	0.0357806	0.0373467	0.977186
90540	18/09/2018--14:36:00	24.5	0	0.0511575	0.0373467	0.977186
90600	18/09/2018--14:37:00	24.53	0	0.0511575	0.0373467	0.991762
90660	18/09/2018--14:38:00	24.56	0	0.0511575	0.0373467	0.977186
90720	18/09/2018--14:39:00	24.56	0	0.0511575	0.0373467	0.991762
90780	18/09/2018--14:40:00	24.55	0	0.0511575	0.0373467	0.991762
90840	18/09/2018--14:41:00	24.51	0	0.0511575	0.0373467	0.977186
90900	18/09/2018--14:42:00	24.47	0	0.0511575	0.0373467	0.977186
90960	18/09/2018--14:43:00	24.42	0	0.0511575	0.0373467	0.977186
91020	18/09/2018--14:44:00	24.38	0	0.0511575	0.0373467	0.977186
91080	18/09/2018--14:45:00	24.39	0	0.0511575	0.0373467	0.977186
91140	18/09/2018--14:46:00	24.41	0	0.0511575	0.0373467	0.977186
91200	18/09/2018--14:47:00	24.45	0	0.0511575	0.0373467	0.991762
91260	18/09/2018--14:48:00	24.48	0	0.0357806	0.0373467	0.977186
91320	18/09/2018--14:49:00	24.5	0	0.0511575	0.0373467	0.991762
91380	18/09/2018--14:50:00	24.54	0	0.0511575	0.0373467	0.991762
91440	18/09/2018--14:51:00	24.6	0	0.0511575	0.0373467	0.991762
91500	18/09/2018--14:52:00	24.61	0	0.0511575	0.0373467	0.991762
91560	18/09/2018--14:53:00	24.66	0	0.0357806	0.0373467	0.977186
91620	18/09/2018--14:54:00	24.7	0	0.0511575	0.0373467	0.991762
91680	18/09/2018--14:55:00	24.7	0	0.0511575	0.0373467	0.977186
91740	18/09/2018--14:56:00	24.72	0	0.0511575	0.0373467	0.977186
91800	18/09/2018--14:57:00	24.72	0	0.0511575	0.0373467	0.977186
91860	18/09/2018--14:58:00	24.73	0	0.0511575	0.0373467	0.991762
91920	18/09/2018--14:59:00	24.73	0	0.0511575	0.0373467	0.991762
91980	18/09/2018--15:00:00	24.77	0	0.0511575	0.0373467	0.991762
92040	18/09/2018--15:01:00	24.79	0	0.0511575	0.0373467	0.991762
92100	18/09/2018--15:02:00	24.84	0	0.0511575	0.0373467	0.991762
92160	18/09/2018--15:03:00	24.85	0	0.0357806	0.0373467	0.977186
92220	18/09/2018--15:04:00	24.85	0	0.0511575	0.0373467	0.977186
92280	18/09/2018--15:05:00	24.84	0	0.0511575	0.0373467	0.991762
92340	18/09/2018--15:06:00	24.82	0	0.0511575	0.0373467	0.977186
92400	18/09/2018--15:07:00	24.75	0	0.0511575	0.0373467	0.977186
92460	18/09/2018--15:08:00	24.7	0	0.0511575	0.0373467	0.991762
92520	18/09/2018--15:09:00	24.63	0	0.0511575	0.0373467	0.977186
92580	18/09/2018--15:10:00	24.58	0	0.0511575	0.0373467	0.991762
92640	18/09/2018--15:11:00	24.56	0	0.0357806	0.0373467	0.977186
92700	18/09/2018--15:12:00	24.54	0	0.0511575	0.0373467	0.991762
92760	18/09/2018--15:13:00	24.58	0	0.0357806	0.0373467	0.991762
92820	18/09/2018--15:14:00	24.62	0	0.0357806	0.0373467	0.991762
92880	18/09/2018--15:15:00	24.61	0	0.0511575	0.0373467	0.977186
92940	18/09/2018--15:16:00	24.63	0	0.0357806	0.0373467	0.977186
93000	18/09/2018--15:17:00	24.61	0	0.0511575	0.0373467	0.991762
93060	18/09/2018--15:18:00	24.59	0	0.0511575	0.0373467	0.977186
93120	18/09/2018--15:19:00	24.54	0	0.0511575	0.0373467	0.991762
93180	18/09/2018--15:20:00	24.49	0	0.0357806	0.0373467	0.977186
93240	18/09/2018--15:21:00	24.46	0	0.0357806	0.0373467	0.977186
93300	18/09/2018--15:22:00	24.48	0	0.0511575	0.0373467	0.977186
93360	18/09/2018--15:23:00	24.49	0	0.0511575	0.0373467	0.991762
93420	18/09/2018--15:24:00	24.51	0	0.0357806	0.0373467	0.977186
93480	18/09/2018--15:25:00	24.54	0	0.0511575	0.0373467	0.977186
93540	18/09/2018--15:26:00	24.55	0	0.0511575	0.0373467	0.977186
93600	18/09/2018--15:27:00	24.57	0	0.0357806	0.0373467	0.977186
93660	18/09/2018--15:28:00	24.57	0	0.0511575	0.0373467	0.991762
93720	18/09/2018--15:29:00	24.52	0	0.0511575	0.0373467	0.991762
93780	18/09/2018--15:30:00	24.47	0	0.0511575	0.0373467	0.977186
93840	18/09/2018--15:31:00	24.45	0	0.0511575	0.0373467	0.977186
93900	18/09/2018--15:32:00	24.44	0	0.0511575	0.0373467	0.977186
93960	18/09/2018--15:33:00	24.44	0	0.0511575	0.0373467	0.977186
94020	18/09/2018--15:34:00	24.45	0	0.0511575	0.0373467	0.977186
94080	18/09/2018--15:35:00	24.48	0	0.0511575	0.0373467	0.991762
94140	18/09/2018--15:36:00	24.5	0	0.0511575	0.0373467	0.977186
94200	18/09/2018--15:37:00	24.52	0	0.0357806	0.0373467	0.977186
94260	18/09/2018--15:38:00	24.53	0	0.0511575	0.0373467	0.977186
94320	18/09/2018--15:39:00	24.52	0	0.0511575	0.0373467	0.977186
94380	18/09/2018--15:40:00	24.49	0	0.0511575	0.0373467	0.991762
94440	18/09/2018--15:41:00	24.45	0	0.0511575	0.0373467	0.977186
94500	18/09/2018--15:42:00	24.41	0	0.0511575	0.0373467	0.991762
94560	18/09/2018--15:43:00	24.38	0	0.0511575	0.0373467	0.991762
94620	18/09/2018--15:44:00	24.38	0	0.0511575	0.0373467	0.977186
94680	18/09/2018--15:45:00	24.38	0	0.0511575	0.0373467	0.977186
94740	18/09/2018--15:46:00	24.4	0	0.0511575	0.0373467	0.991762
94800	18/09/2018--15:47:00	24.43	0	0.0511575	0.0373467	0.977186
94860	18/09/2018--15:48:00	24.46	0	0.0511575	0.0373467	0.977186
94920	18/09/2018--15:49:00	24.48	0	0.0511575	0.0373467	0.977186
94980	18/09/2018--15:50:00	24.48	0	0.0511575	0.0373467	0.977186
95040	18/09/2018--15:51:00	24.46	0	0.0357806	0.0373467	0.977186
95100	18/09/2018--15:52:00	24.39	0	0.0511575	0.0373467	0.977186
95160	18/09/2018--15:53:00	24.37	0	0.0511575	0.0373467	0.977186
95220	18/09/2018--15:54:00	24.32	0	0.0511575	0.0373467	0.977186
95280	18/09/2018--15:55:00	24.3	0	0.0357806	0.0373467	0.977186
95340	18/09/2018--15:56:00	24.3	0	0.0511575	0.0373467	0.977186
95400	18/09/2018--15:57:00	24.31	0	0.0511575	0.0373467	0.977186
95460	18/09/2018--15:58:00	24.32	0	0.0511575	0.0373467	0.977186
95520	18/09/2018--15:59:00	24.35	0	0.0511575	0.0373467	0.977186
95580	18/09/2018--16:00:00	24.35	0	0.0511575	0.0373467	0.977186
95640	18/09/2018--16:01:00	24.39	0	0.0511575	0.0373467	0.977186
95700	18/09/2018--16:02:00	24.4	0	0.0511575	0.0373467	0.991762
95760	18/09/2018--16:03:00	24.45	0	0.0511575	0.0373467	0.977186
95820	18/09/2018--16:04:00	24.47	0	0.0511575	0.0373467	0.977186
95880	18/09/2018--16:05:00	24.49	0	0.0511575	0.0373467	0.991762
95940	18/09/2018--16:06:00	24.5	0	0.0511575	0.0373467	0.977186
96000	18/09/2018--16:07:00	24.53	0	0.0357806	0.0373467	0.991762
96060	18/09/2018--16:08:00	24.55	0	0.0511575	0.0373467	0.991762
96120	18/09/2018--16:09:00	24.57	0	0.0511575	0.0373467	0.991762
96180	18/09/2018--16:10:00	24.61	0	0.0511575	0.0373467	0.991762
96240	18/09/2018--16:11:00	24.62	0	0.0511575	0.0373467	0.991762
96300	18/09/2018--16:12:00	24.64	0	0.0511575	0.0373467	0.991762
96360	18/09/2018--16:13:00	24.66	0	0.0511575	0.0373467	0.977186
96420	18/09/2018--16:14:00	24.66	0	0.0511575	0.0373467	0.977186
96480	18/09/2018--16:15:00	24.69	0	0.0511575	0.0373467	0.991762
96540	18/09/2018--16:16:00	24.68	0	0.0357806	0.0373467	0.991762
96600	18/09/2018--16:17:00	24.72	0	0.0511575	0.0373467	0.991762
96660	18/09/2018--16:18:00	24.73	0	0.0357806	0.0373467	0.977186
96720	18/09/2018--16:19:00	24.77	0	0.0511575	0.0373467	0.977186
96780	18/09/2018--16:20:00	24.77	0	0.0511575	0.0373467	0.991762
96840	18/09/2018--16:21:00	24.77	0	0.0511575	0.0373467	0.977186
96900	18/09/2018--16:22:00	24.78	0	0.0511575	0.0373467	0.977186
96960	18/09/2018--16:23:00	24.82	0	0.0511575	0.0373467	0.991762
97020	18/09/2018--16:24:00	24.82	0	0.0511575	0.0373467	0.991762
97080	18/09/2018--16:25:00	24.85	0	0.0511575	0.0373467	0.991762
97140	18/09/2018--16:26:00	24.87	0	0.0511575	0.0373467	0.991762
97200	18/09/2018--16:27:00	24.86	0	0.0511575	0.0373467	0.977186
97260	18/09/2018--16:28:00	24.88	0	0.0511575	0.0373467	0.977186
97320	18/09/2018--16:29:00	24.89	0	0.0511575	0.0373467	0.977186
97380	18/09/2018--16:30:00	24.93	0	0.0511575	0.0373467	0.991762
97440	18/09/2018--16:31:00	24.95	0	0.0511575	0.0373467	0.977186
97500	18/09/2018--16:32:00	24.93	0	0.0511575	0.0373467	0.977186
97560	18/09/2018--16:33:00	24.95	0	0.0511575	0.0373467	0.991762
97620	18/09/2018--16:34:00	24.98	0	0.0357806	0.0373467	0.991762
97680	18/09/2018--16:35:00	24.99	0	0.0511575	0.0373467	0.991762
97740	18/09/2018--16:36:00	25	0	0.0511575	0.0373467	0.977186
97800	18/09/2018--16:37:00	25.01	0	0.0511575	0.0373467	0.991762
97860	18/09/2018--16:38:00	25.02	0	0.0511575	0.0373467	0.977186
97920	18/09/2018--16:39:00	25.05	0	0.0357806	0.0373467	0.991762
97980	18/09/2018--16:40:00	25.06	0	0.0511575	0.0373467	0.977186
98040	18/09/2018--16:41:00	25.07	0	0.0511575	0.0373467	0.977186
98100	18/09/2018--16:42:00	25.08	0	0.0511575	0.0373467	0.977186
98160	18/09/2018--16:43:00	25.08	0	0.0511575	0.0373467	0.977186
98220	18/09/2018--16:44:00	25.09	0	0.0511575	0.0373467	0.977186
98280	18/09/2018--16:45:00	25.11	0	0.0511575	0.0373467	0.977186
98340	18/09/2018--16:46:00	25.14	0	0.0511575	0.0373467	0.991762
98400	18/09/2018--16:47:00	25.15	0	0.0357806	0.0373467	0.977186
98460	18/09/2018--16:48:00	25.15	0	0.0357806	0.0373467	0.977186
98520	18/09/2018--16:49:00	25.18	0	0.0511575	0.0373467	0.991762
98580	18/09/2018--16:50:00	25.18	0	0.0511575	0.0373467	0.991762
98640	18/09/2018--16:51:00	25.19	0	0.0511575	0.0373467	0.991762
98700	18/09/2018--16:52:00	25.21	0	0.0511575	0.0373467	0.991762
98760	18/09/2018--16:53:00	25.23	0	0.0511575	0.0373467	0.977186
98820	18/09/2018--16:54:00	25.22	0	0.0357806	0.0373467	0.977186
98880	18/09/2018--16:55:00	25.27	0	0.0511575	0.0373467	0.991762
98940	18/09/2018--16:56:00	25.26	0	0.0511575	0.0373467	0.991762
99000	18/09/2018--16:57:00	25.28	0	0.0511575	0.0373467	0.977186
99060	18/09/2018--16:58:00	25.28	0	0.0511575	0.0373467	0.977186
99120	18/09/2018--16:59:00	25.29	0	0.0511575	0.0373467	0.977186
99180	18/09/2018--17:00:00	25.3	0	0.0511575	0.0373467	0.977186
99240	18/09/2018--17:01:00	25.31	0	0.0511575	0.0373467	0.977186
99300	18/09/2018--17:02:00	25.33	0	0.0357806	0.0373467	0.991762
99360	18/09/2018--17:03:00	25.34	0	0.0511575	0.0373467	0.991762
99420	18/09/2018--17:04:00	25.36	0	0.0511575	0.0373467	0.991762
99480	18/09/2018--17:05:00	25.36	0	0.0511575	0.0373467	0.977186
99540	18/09/2018--17:06:00	25.38	0	0.0511575	0.0373467	0.991762
99600	18/09/2018--17:07:00	25.39	0	0.0511575	0.0373467	0.977186
99660	18/09/2018--17:08:00	25.38	0	0.0511575	0.0373467	0.977186
99720	18/09/2018--17:09:00	25.41	0	0.0511575	0.0373467	0.991762
99780	18/09/2018--17:10:00	25.42	0	0.0357806	0.0373467	0.991762
99840	18/09/2018--17:11:00	25.45	0	0.0511575	0.0373467	0.991762
99900	18/09/2018--17:12:00	25.43	0	0.0511575	0.0373467	0.977186
99960	18/09/2018--17:13:00	25.46	0	0.0511575	0.0373467	0.977186
100020	18/09/2018--17:14:00	25.46	0	0.0511575	0.0373467	0.977186
100080	18/09/2018--17:15:00	25.45	0	0.0511575	0.0373467	0.977186
100140	18/09/2018--17:16:00	25.48	0	0.0511575	0.0373467	0.977186
100200	18/09/2018--17:17:00	25.49	0	0.0511575	0.0373467	0.991762
100260	18/09/2018--17:18:00	25.5	0	0.0511575	0.0373467	0.977186
100320	18/09/2018--17:19:00	25.51	0	0.0511575	0.0373467	0.991762
100380	18/09/2018--17:20:00	25.53	0	0.0511575	0.0373467	0.977186
100440	18/09/2018--17:21:00	25.54	0	0.0511575	0.0373467	0.991762
100500	18/09/2018--17:22:00	25.54	0	0.0511575	0.0373467	0.977186
100560	18/09/2018--17:23:00	25.56	0	0.0511575	0.0373467	0.977186
100620	18/09/2018--17:24:00	25.55	0	0.0511575	0.0373467	0.991762
100680	18/09/2018--17:25:00	25.57	0	0.0511575	0.0373467	0.991762
100740	18/09/2018--17:26:00	25.58	0	0.0511575	0.0373467	0.977186
100800	18/09/2018--17:27:00	25.58	0	0.0357806	0.0373467	0.991762
100860	18/09/2018--17:28:00	25.59	0	0.0357806	0.0373467	0.991762
100920	18/09/2018--17:29:00	25.6	0	0.0511575	0.0373467	0.991762
100980	18/09/2018--17:30:00	25.62	0	0.0511575	0.0373467	0.991762
101040	18/09/2018--17:31:00	25.63	0	0.0511575	0.0373467	0.977186
101100	18/09/2018--17:32:00	25.63	0	0.0511575	0.0373467	0.991762
101160	18/09/2018--17:33:00	25.65	0	0.0511575	0.0373467	0.977186
101220	18/09/2018--17:34:00	25.65	0	0.0511575	0.0373467	0.977186
101280	18/09/2018--17:35:00	25.66	0	0.0511575	0.0373467	0.977186
101340	18/09/2018--17:36:00	25.66	0	0.0511575	0.0373467	0.977186
101400	18/09/2018--17:37:00	25.69	0	0.0511575	0.0373467	0.991762
101460	18/09/2018--17:38:00	25.67	0	0.0511575	0.0373467	0.991762
101520	18/09/2018--17:39:00	25.7	0	0.0511575	0.0373467	0.991762
101580	18/09/2018--17:40:00	25.71	0	0.0511575	0.0373467	0.977186
101640	18/09/2018--17:41:00	25.71	0	0.0511575	0.0373467	0.977186
101700	18/09/2018--17:42:00	25.72	0	0.0511575	0.0373467	0.991762
101760	18/09/2018--17:43:00	25.73	0	0.0357806	0.0373467	0.977186
101820	18/09/2018--17:44:00	25.73	0	0.0511575	0.0373467	0.991762
101880	18/09/2018--17:45:00	25.75	0	0.0511575	0.0373467	0.977186
101940	18/09/2018--17:46:00	25.75	0	0.0511575	0.0373467	0.977186
102000	18/09/2018--17:47:00	25.77	0	0.0357806	0.0373467	0.991762
102060	18/09/2018--17:48:00	25.77	0	0.0511575	0.0373467	0.977186
102120	18/09/2018--17:49:00	25.77	0	0.0511575	0.0373467	0.991762
102180	18/09/2018--17:50:00	25.79	0	0.0511575	0.0373467	0.977186
102240	18/09/2018--17:51:00	25.8	0	0.0511575	0.0373467	0.991762
102300	18/09/2018--17:52:00	25.82	0	0.0511575	0.0373467	0.991762
102360	18/09/2018--17:53:00	25.82	0	0.0511575	0.0373467	0.977186
102420	18/09/2018--17:54:00	25.82	0	0.0511575	0.0373467	0.991762
102480	18/09/2018--17:55:00	25.83	0	0.0511575	0.0373467	0.977186
102540	18/09/2018--17:56:00	25.84	0	0.0511575	0.0373467	0.991762
102600	18/09/2018--17:57:00	25.85	0	0.0511575	0.0373467	0.977186
102660	18/09/2018--17:58:00	25.85	0	0.0511575	0.0373467	0.991762
102720	18/09/2018--17:59:00	25.86	0	0.0511575	0.0373467	0.991762
102780	18/09/2018--18:00:00	25.86	0	0.0511575	0.0373467	0.977186
102840	18/09/2018--18:01:00	25.87	0	0.0511575	0.0373467	0.991762
102900	18/09/2018--18:02:00	25.87	0	0.0511575	0.0373467	0.977186
102960	18/09/2018--18:03:00	25.87	0	0.0511575	0.0373467	0.977186
103020	18/09/2018--18:04:00	25.89	0	0.0511575	0.0373467	0.977186
103080	18/09/2018--18:05:00	25.89	0	0.0511575	0.0373467	0.977186
103140	18/09/2018--18:06:00	25.89	0	0.0357806	0.0373467	0.991762
103200	18/09/2018--18:07:00	25.9	0	0.0511575	0.0373467	0.991762
103260	18/09/2018--18:08:00	25.91	0	0.0511575	0.0373467	0.991762
103320	18/09/2018--18:09:00	25.93	0	0.0511575	0.0373467	0.991762
103380	18/09/2018--18:10:00	25.9	0	0.0511575	0.0373467	0.991762
103440	18/09/2018--18:11:00	25.94	0	0.0511575	0.0373467	0.991762
103500	18/09/2018--18:12:00	25.94	0	0.0511575	0.0373467	0.977186
103560	18/09/2018--18:13:00	25.95	0	0.0511575	0.0373467	0.977186
103620	18/09/2018--18:14:00	25.94	0	0.0511575	0.0373467	0.991762
103680	18/09/2018--18:15:00	25.95	0	0.0511575	0.0373467	0.991762
103740	18/09/2018--18:16:00	25.98	0	0.0511575	0.0373467	0.991762
103800	18/09/2018--18:17:00	25.96	0	0.0511575	0.0373467	0.991762
103860	18/09/2018--18:18:00	25.97	0	0.0511575	0.0373467	0.991762
103920	18/09/2018--18:19:00	25.98	0	0.0511575	0.0373467	0.991762
103980	18/09/2018--18:20:00	25.98	0	0.0511575	0.0373467	0.977186
104040	18/09/2018--18:21:00	25.99	0	0.0511575	0.0373467	0.991762
104100	18/09/2018--18:22:00	26.01	0	0.0511575	0.0373467	0.977186
104160	18/09/2018--18:23:00	25.98	0	0.0511575	0.0373467	0.977186
104220	18/09/2018--18:24:00	26.01	0	0.0511575	0.0373467	0.991762
104280	18/09/2018--18:25:00	26	0	0.0511575	0.0373467	0.991762
104340	18/09/2018--18:26:00	26.02	0	0.0511575	0.0373467	0.991762
104400	18/09/2018--18:27:00	26.02	0	0.0511575	0.0373467	0.977186
104460	18/09/2018--18:28:00	26.03	0	0.0511575	0.0373467	0.977186
104520	18/09/2018--18:29:00	26.05	0	0.0511575	0.0373467	0.991762
104580	18/09/2018--18:30:00	26.04	0	0.0357806	0.0373467	0.977186
104640	18/09/2018--18:31:00	26.03	0	0.0511575	0.0373467	0.977186
104700	18/09/2018--18:32:00	26.04	0	0.0357806	0.0373467	0.977186
104760	18/09/2018--18:33:00	26.05	0	0.0511575	0.0373467	0.977186
104820	18/09/2018--18:34:00	26.06	0	0.0511575	0.0373467	0.977186
104880	18/09/2018--18:35:00	26.07	0	0.0511575	0.0373467	0.977186
104940	18/09/2018--18:36:00	26.06	0	0.0511575	0.0373467	0.977186
105000	18/09/2018--18:37:00	26.07	0	0.0511575	0.0373467	0.991762
105060	18/09/2018--18:38:00	26.07	0	0.0511575	0.0373467	0.991762
105120	18/09/2018--18:39:00	26.09	0	0.0511575	0.0373467	0.977186
105180	18/09/2018--18:40:00	26.1	0	0.0357806	0.0373467	0.991762
105240	18/09/2018--18:41:00	26.1	0	0.0511575	0.0373467	0.991762
105300	18/09/2018--18:42:00	26.1	0	0.0511575	0.0373467	0.991762
105360	18/09/2018--18:43:00	26.08	0	0.0511575	0.0373467	0.991762
105420	18/09/2018--18:44:00	26.09	0	0.0511575	0.0373467	0.977186
105480	18/09/2018--18:45:00	26.1	0	0.0511575	0.0373467	0.991762
105540	18/09/2018--18:46:00	26.1	0	0.0511575	0.0373467	0.991762
105600	18/09/2018--18:47:00	26.12	0	0.0511575	0.0373467	0.977186
105660	18/09/2018--18:48:00	26.11	0	0.0511575	0.0373467	0.991762
105720	18/09/2018--18:49:00	26.12	0	0.0511575	0.0373467	0.991762
105780	18/09/2018--18:50:00	26.12	0	0.0511575	0.0373467	0.977186
105840	18/09/2018--18:51:00	26.13	0	0.0511575	0.0373467	0.977186
105900	18/09/2018--18:52:00	26.12	0	0.0511575	0.0373467	0.991762
105960	18/09/2018--18:53:00	26.15	0	0.0511575	0.0373467	0.991762
106020	18/09/2018--18:54:00	26.14	0	0.0511575	0.0373467	0.977186
106080	18/09/2018--18:55:00	26.14	0	0.0511575	0.0373467	0.977186
106140	18/09/2018--18:56:00	26.15	0	0.0357806	0.0373467	0.991762
106200	18/09/2018--18:57:00	26.15	0	0.0511575	0.0373467	0.991762
106260	18/09/2018--18:58:00	26.15	0	0.0511575	0.0373467	0.977186
106320	18/09/2018--18:59:00	26.15	0	0.0511575	0.0373467	0.991762
106380	18/09/2018--19:00:00	26.16	0	0.0511575	0.0373467	0.977186
106440	18/09/2018--19:01:00	26.16	0	0.0511575	0.0373467	0.991762
106500	18/09/2018--19:02:00	26.16	0	0.0511575	0.0373467	0.991762
106560	18/09/2018--19:03:00	26.18	0	0.0511575	0.0373467	0.977186
106620	18/09/2018--19:04:00	26.17	0	0.0511575	0.0373467	0.991762
106680	18/09/2018--19:05:00	26.17	0	0.0511575	0.0373467	0.977186
106740	18/09/2018--19:06:00	26.18	0	0.0511575	0.0373467	0.977186
106800	18/09/2018--19:07:00	26.18	0	0.0511575	0.0373467	0.977186
106860	18/09/2018--19:08:00	26.19	0	0.0511575	0.0373467	0.977186
106920	18/09/2018--19:09:00	26.19	0	0.0511575	0.0373467	0.991762
106980	18/09/2018--19:10:00	26.19	0	0.0511575	0.0373467	0.977186
107040	18/09/2018--19:11:00	26.2	0	0.0511575	0.0373467	0.991762
107100	18/09/2018--19:12:00	26.21	0	0.0511575	0.0373467	0.991762
107160	18/09/2018--19:13:00	26.21	0	0.0511575	0.0373467	0.977186
107220	18/09/2018--19:14:00	26.21	0	0.0511575	0.0373467	0.977186
107280	18/09/2018--19:15:00	26.2	0	0.0511575	0.0373467	0.991762
107340	18/09/2018--19:16:00	26.21	0	0.0511575	0.0373467	0.991762
107400	18/09/2018--19:17:00	26.22	0	0.0511575	0.0373467	0.991762
107460	18/09/2018--19:18:00	26.21	0	0.0511575	0.0373467	0.991762
107520	18/09/2018--19:19:00	26.25	0	0.0511575	0.0373467	0.991762
107580	18/09/2018--19:20:00	26.22	0	0.0511575	0.0373467	0.977186
107640	18/09/2018--19:21:00	26.24	0	0.0511575	0.0373467	0.977186
107700	18/09/2018--19:22:00	26.24	0	0.0511575	0.0373467	0.991762
107760	18/09/2018--19:23:00	26.23	0	0.0511575	0.0373467	0.991762
107820	18/09/2018--19:24:00	26.24	0	0.0511575	0.0373467	0.977186
107880	18/09/2018--19:25:00	26.24	0	0.0511575	0.0373467	0.977186
107940	18/09/2018--19:26:00	26.26	0	0.0511575	0.0373467	0.991762
108000	18/09/2018--19:27:00	26.25	0	0.0511575	0.0373467	0.977186
108060	18/09/2018--19:28:00	26.25	0	0.0511575	0.0373467	0.991762
108120	18/09/2018--19:29:00	26.27	0	0.0511575	0.0373467	0.991762
108180	18/09/2018--19:30:00	26.24	0	0.0511575	0.0373467	0.991762
108240	18/09/2018--19:31:00	26.26	0	0.0511575	0.0373467	0.977186
108300	18/09/2018--19:32:00	26.26	0	0.0511575	0.0373467	0.977186
108360	18/09/2018--19:33:00	26.27	0	0.0511575	0.0373467	0.991762
108420	18/09/2018--19:34:00	26.26	0	0.0511575	0.0373467	0.977186
108480	18/09/2018--19:35:00	26.27	0	0.0511575	0.0373467	0.977186
108540	18/09/2018--19:36:00	26.26	0	0.0511575	0.0373467	0.991762
108600	18/09/2018--19:37:00	26.29	0	0.0511575	0.0373467	0.991762
108660	18/09/2018--19:38:00	26.29	0	0.0511575	0.0373467	0.991762
108720	18/09/2018--19:39:00	26.29	0	0.0511575	0.0373467	0.977186
108780	18/09/2018--19:40:00	26.28	0	0.0511575	0.0373467	0.991762
108840	18/09/2018--19:41:00	26.29	0	0.0511575	0.0373467	0.977186
108900	18/09/2018--19:42:00	26.3	0	0.0357806	0.0373467	0.977186
108960	18/09/2018--19:43:00	26.29	0	0.0511575	0.0373467	0.977186
109020	18/09/2018--19:44:00	26.3	0	0.0511575	0.0373467	0.991762
109080	18/09/2018--19:45:00	26.3	0	0.0511575	0.0373467	0.991762
109140	18/09/2018--19:46:00	26.29	0	0.0511575	0.0373467	0.991762
109200	18/09/2018--19:47:00	26.3	0	0.0511575	0.0373467	0.977186
109260	18/09/2018--19:48:00	26.31	0	0.0511575	0.0373467	0.977186
109320	18/09/2018--19:49:00	26.3	0	0.0511575	0.0373467	0.977186
109380	18/09/2018--19:50:00	26.3	0	0.0511575	0.0373467	0.977186
109440	18/09/2018--19:51:00	26.32	0	0.0511575	0.0373467	0.991762
109500	18/09/2018--19:52:00	26.33	0	0.0511575	0.0373467	0.991762
109560	18/09/2018--19:53:00	26.32	0	0.0511575	0.0373467	0.991762
109620	18/09/2018--19:54:00	26.32	0	0.0511575	0.0373467	0.977186
109680	18/09/2018--19:55:00	26.33	0	0.0511575	0.0373467	0.991762
109740	18/09/2018--19:56:00	26.34	0	0.0511575	0.0373467	0.977186
109800	18/09/2018--19:57:00	26.33	0	0.0511575	0.0373467	0.991762
109860	18/09/2018--19:58:00	26.33	0	0.0511575	0.0373467	0.991762
109920	18/09/2018--19:59:00	26.34	0	0.0511575	0.0373467	0.977186
109980	18/09/2018--20:00:00	26.34	0	0.0511575	0.0373467	0.977186
110040	18/09/2018--20:01:00	26.32	0	0.0511575	0.0373467	0.991762
110100	18/09/2018--20:02:00	26.36	0	0.0511575	0.0373467	0.991762
110160	18/09/2018--20:03:00	26.34	0	0.0357806	0.0373467	0.991762
110220	18/09/2018--20:04:00	26.36	0	0.0511575	0.0373467	0.991762
110280	18/09/2018--20:05:00	26.35	0	0.0511575	0.0373467	0.977186
110340	18/09/2018--20:06:00	26.36	0	0.0511575	0.0373467	0.991762
110400	18/09/2018--20:07:00	26.36	0	0.0511575	0.0373467	0.977186
110460	18/09/2018--20:08:00	26.36	0	0.0511575	0.0373467	0.991762
110520	18/09/2018--20:09:00	26.36	0	0.0511575	0.0373467	0.991762
110580	18/09/2018--20:10:00	26.37	0	0.0511575	0.0373467	0.977186
110640	18/09/2018--20:11:00	26.37	0	0.0511575	0.0373467	0.977186
110700	18/09/2018--20:12:00	26.36	0	0.0511575	0.0373467	0.991762
110760	18/09/2018--20:13:00	26.37	0	0.0511575	0.0373467	0.991762
110820	18/09/2018--20:14:00	26.37	0	0.0511575	0.0373467	0.977186
110880	18/09/2018--20:15:00	26.36	0	0.0511575	0.0373467	0.977186
110940	18/09/2018--20:16:00	26.36	0	0.0511575	0.0373467	0.991762
111000	18/09/2018--20:17:00	26.37	0	0.0511575	0.0373467	0.991762
111060	18/09/2018--20:18:00	26.37	0	0.0511575	0.0373467	0.991762
111120	18/09/2018--20:19:00	26.38	0	0.0511575	0.0373467	0.991762
111180	18/09/2018--20:20:00	26.38	0	0.0511575	0.0373467	0.991762
111240	18/09/2018--20:21:00	26.39	0	0.0511575	0.0373467	0.991762
111300	18/09/2018--20:22:00	26.39	0	0.0511575	0.0373467	0.977186
111360	18/09/2018--20:23:00	26.4	0	0.0511575	0.0373467	0.977186
111420	18/09/2018--20:24:00	26.39	0	0.0511575	0.0373467	0.991762
111480	18/09/2018--20:25:00	26.4	0	0.0511575	0.0373467	0.991762
111540	18/09/2018--20:26:00	26.39	0	0.0511575	0.0373467	0.977186
111600	18/09/2018--20:27:00	26.4	0	0.0511575	0.0373467	0.991762
111660	18/09/2018--20:28:00	26.39	0	0.0511575	0.0373467	0.991762
111720	18/09/2018--20:29:00	26.38	0	0.0511575	0.0373467	0.991762
111780	18/09/2018--20:30:00	26.41	0	0.0511575	0.0373467	0.977186
111840	18/09/2018--20:31:00	26.42	0	0.0511575	0.0373467	0.977186
111900	18/09/2018--20:32:00	26.41	0	0.0511575	0.0373467	0.977186
111960	18/09/2018--20:33:00	26.42	0	0.0511575	0.0373467	0.991762
112020	18/09/2018--20:34:00	26.39	0	0.0511575	0.0373467	0.991762
112080	18/09/2018--20:35:00	26.42	0	0.0511575	0.0373467	0.991762
112140	18/09/2018--20:36:00	26.4	0	0.0511575	0.0373467	0.977186
112200	18/09/2018--20:37:00	26.41	0	0.0511575	0.0373467	0.991762
112260	18/09/2018--20:38:00	26.41	0	0.0511575	0.0373467	0.991762
112320	18/09/2018--20:39:00	26.41	0	0.0511575	0.0373467	0.991762
112380	18/09/2018--20:40:00	26.43	0	0.0511575	0.0373467	0.991762
112440	18/09/2018--20:41:00	26.43	0	0.0511575	0.0373467	0.977186
112500	18/09/2018--20:42:00	26.43	0	0.0511575	0.0373467	0.977186
112560	18/09/2018--20:43:00	26.44	0	0.0511575	0.0373467	0.977186
112620	18/09/2018--20:44:00	26.43	0	0.0511575	0.0373467	0.991762
112680	18/09/2018--20:45:00	26.42	0	0.0511575	0.0373467	0.991762
112740	18/09/2018--20:46:00	26.43	0	0.0511575	0.0373467	0.991762
112800	18/09/2018--20:47:00	26.42	0	0.0511575	0.0373467	0.991762
112860	18/09/2018--20:48:00	26.43	0	0.0511575	0.0373467	0.977186
112920	18/09/2018--20:49:00	26.45	0	0.0511575	0.0373467	0.977186
112980	18/09/2018--20:50:00	26.43	0	0.0511575	0.0373467	0.991762
113040	18/09/2018--20:51:00	26.44	0	0.0511575	0.0373467	0.977186
113100	18/09/2018--20:52:00	26.44	0	0.0511575	0.0373467	0.977186
113160	18/09/2018--20:53:00	26.45	0	0.0511575	0.0373467	0.977186
113220	18/09/2018--20:54:00	26.44	0	0.0511575	0.0373467	0.977186
113280	18/09/2018--20:55:00	26.45	0	0.0511575	0.0373467	0.991762
113340	18/09/2018--20:56:00	26.46	0	0.0511575	0.0373467	0.991762
113400	18/09/2018--20:57:00	26.45	0	0.0511575	0.0373467	0.977186
113460	18/09/2018--20:58:00	26.46	0	0.0511575	0.0373467	0.991762
113520	18/09/2018--20:59:00	26.45	0	0.0511575	0.0373467	0.977186
113580	18/09/2018--21:00:00	26.46	0	0.0511575	0.0373467	0.991762
113640	18/09/2018--21:01:00	26.46	0	0.0511575	0.0373467	0.991762
113700	18/09/2018--21:02:00	26.45	0	0.0511575	0.0373467	0.977186
113760	18/09/2018--21:03:00	26.45	0	0.0511575	0.0373467	0.977186
113820	18/09/2018--21:04:00	26.46	0	0.0511575	0.0373467	0.991762
113880	18/09/2018--21:05:00	26.48	0	0.0511575	0.0373467	0.991762
113940	18/09/2018--21:06:00	26.48	0	0.0511575	0.0373467	0.991762
114000	18/09/2018--21:07:00	26.48	0	0.0511575	0.0373467	0.991762
114060	18/09/2018--21:08:00	26.48	0	0.0511575	0.0373467	0.991762
114120	18/09/2018--21:09:00	26.47	0	0.0511575	0.0373467	0.991762
114180	18/09/2018--21:10:00	26.47	0	0.0511575	0.0373467	0.977186
114240	18/09/2018--21:11:00	26.47	0	0.0357806	0.0373467	0.977186
114300	18/09/2018--21:12:00	26.48	0	0.0357806	0.0373467	0.991762
114360	18/09/2018--21:13:00	26.48	0	0.0511575	0.0373467	0.977186
114420	18/09/2018--21:14:00	26.46	0	0.0511575	0.0373467	0.991762
114480	18/09/2018--21:15:00	26.5	0	0.0511575	0.0373467	0.977186
114540	18/09/2018--21:16:00	26.48	0	0.0511575	0.0373467	0.977186
114600	18/09/2018--21:17:00	26.49	0	0.0511575	0.0373467	0.991762
114660	18/09/2018--21:18:00	26.5	0	0.0511575	0.0373467	0.991762
114720	18/09/2018--21:19:00	26.49	0	0.0511575	0.0373467	0.991762
114780	18/09/2018--21:20:00	26.48	0	0.0511575	0.0373467	0.991762
114840	18/09/2018--21:21:00	26.5	0	0.0511575	0.0373467	0.991762
114900	18/09/2018--21:22:00	26.48	0	0.0511575	0.0373467	0.977186
114960	18/09/2018--21:23:00	26.5	0	0.0511575	0.0373467	0.977186
115020	18/09/2018--21:24:00	26.5	0	0.0511575	0.0373467	0.991762
115080	18/09/2018--21:25:00	26.5	0	0.0511575	0.0373467	0.977186
115140	18/09/2018--21:26:00	26.51	0	0.0511575	0.0373467	0.991762
115200	18/09/2018--21:27:00	26.5	0	0.0511575	0.0373467	0.991762
115260	18/09/2018--21:28:00	26.51	0	0.0511575	0.0373467	0.977186
115320	18/09/2018--21:29:00	26.5	0	0.0511575	0.0373467	0.991762
115380	18/09/2018--21:30:00	26.51	0	0.0511575	0.0373467	0.991762
115440	18/09/2018--21:31:00	26.53	0	0.0357806	0.0373467	0.977186
115500	18/09/2018--21:32:00	26.52	0	0.0511575	0.0373467	0.991762
115560	18/09/2018--21:33:00	26.52	0	0.0511575	0.0373467	0.991762
115620	18/09/2018--21:34:00	26.52	0	0.0511575	0.0373467	0.977186
115680	18/09/2018--21:35:00	26.5	0	0.0511575	0.0373467	0.991762
115740	18/09/2018--21:36:00	26.5	0	0.0511575	0.0373467	0.991762
115800	18/09/2018--21:37:00	26.51	0	0.0511575	0.0373467	0.991762
115860	18/09/2018--21:38:00	26.53	0	0.0511575	0.0373467	0.977186
115920	18/09/2018--21:39:00	26.51	0	0.0511575	0.0373467	0.977186
115980	18/09/2018--21:40:00	26.51	0	0.0511575	0.0373467	0.977186
116040	18/09/2018--21:41:00	26.53	0	0.0511575	0.0373467	0.977186
116100	18/09/2018--21:42:00	26.51	0	0.0511575	0.0373467	0.977186
116160	18/09/2018--21:43:00	26.53	0	0.0511575	0.0373467	0.977186
116220	18/09/2018--21:44:00	26.53	0	0.0511575	0.0373467	0.991762
116280	18/09/2018--21:45:00	26.53	0	0.0511575	0.0373467	0.991762
116340	18/09/2018--21:46:00	26.53	0	0.0511575	0.0373467	0.991762
116400	18/09/2018--21:47:00	26.54	0	0.0511575	0.0373467	0.991762
116460	18/09/2018--21:48:00	26.54	0	0.0511575	0.0373467	0.991762
116520	18/09/2018--21:49:00	26.54	0	0.0511575	0.0373467	0.991762
116580	18/09/2018--21:50:00	26.54	0	0.0511575	0.0373467	0.991762
116640	18/09/2018--21:51:00	26.54	0	0.0511575	0.0373467	0.991762
116700	18/09/2018--21:52:00	26.54	0	0.0511575	0.0373467	0.991762
116760	18/09/2018--21:53:00	26.54	0	0.0511575	0.0373467	0.991762
116820	18/09/2018--21:54:00	26.53	0	0.0511575	0.0373467	0.991762
116880	18/09/2018--21:55:00	26.54	0	0.0511575	0.0373467	0.977186
116940	18/09/2018--21:56:00	26.55	0	0.0511575	0.0373467	0.991762
117000	18/09/2018--21:57:00	26.53	0	0.0511575	0.0373467	0.977186
117060	18/09/2018--21:58:00	26.55	0	0.0511575	0.0373467	0.991762
117120	18/09/2018--21:59:00	26.55	0	0.0511575	0.0373467	0.977186
117180	18/09/2018--22:00:00	26.53	0	0.0511575	0.0373467	0.977186
117240	18/09/2018--22:01:00	26.54	0	0.0511575	0.0373467	0.991762
117300	18/09/2018--22:02:00	26.56	0	0.0511575	0.0373467	0.977186
117360	18/09/2018--22:03:00	26.54	0	0.0511575	0.0373467	0.991762
117420	18/09/2018--22:04:00	26.57	0	0.0357806	0.0373467	0.991762
117480	18/09/2018--22:05:00	26.55	0	0.0511575	0.0373467	0.991762
117540	18/09/2018--22:06:00	26.56	0	0.0511575	0.0373467	0.991762
117600	18/09/2018--22:07:00	26.57	0	0.0511575	0.0373467	0.977186
117660	18/09/2018--22:08:00	26.56	0	0.0511575	0.0373467	0.991762
117720	18/09/2018--22:09:00	26.57	0	0.0511575	0.0373467	0.977186
117780	18/09/2018--22:10:00	26.56	0	0.0511575	0.0373467	0.991762
117840	18/09/2018--22:11:00	26.55	0	0.0511575	0.0373467	0.977186
117900	18/09/2018--22:12:00	26.57	0	0.0511575	0.0373467	0.991762
117960	18/09/2018--22:13:00	26.55	0	0.0511575	0.0373467	0.991762
118020	18/09/2018--22:14:00	26.56	0	0.0511575	0.0373467	0.991762
118080	18/09/2018--22:15:00	26.57	0	0.0511575	0.0373467	0.991762
118140	18/09/2018--22:16:00	26.57	0	0.0511575	0.0373467	0.991762
118200	18/09/2018--22:17:00	26.57	0	0.0511575	0.0373467	0.991762
118260	18/09/2018--22:18:00	26.57	0	0.0511575	0.0373467	0.977186
118320	18/09/2018--22:19:00	26.57	0	0.0511575	0.0373467	0.991762
118380	18/09/2018--22:20:00	26.55	0	0.0511575	0.0373467	0.977186
118440	18/09/2018--22:21:00	26.57	0	0.0511575	0.0373467	0.977186
118500	18/09/2018--22:22:00	26.57	0	0.0511575	0.0373467	0.977186
118560	18/09/2018--22:23:00	26.58	0	0.0511575	0.0373467	0.991762
118620	18/09/2018--22:24:00	26.57	0	0.0511575	0.0373467	0.977186
118680	18/09/2018--22:25:00	26.59	0	0.0511575	0.0373467	0.991762
118740	18/09/2018--22:26:00	26.59	0	0.0511575	0.0373467	0.977186
118800	18/09/2018--22:27:00	26.59	0	0.0511575	0.0373467	0.991762
118860	18/09/2018--22:28:00	26.59	0	0.0511575	0.0373467	0.991762
118920	18/09/2018--22:29:00	26.57	0	0.0511575	0.0373467	0.977186
118980	18/09/2018--22:30:00	26.57	0	0.0511575	0.0373467	0.977186
119040	18/09/2018--22:31:00	26.57	0	0.0511575	0.0373467	0.991762
119100	18/09/2018--22:32:00	26.59	0	0.0511575	0.0373467	0.977186
119160	18/09/2018--22:33:00	26.59	0	0.0511575	0.0373467	0.991762
119220	18/09/2018--22:34:00	26.59	0	0.0511575	0.0373467	0.991762
119280	18/09/2018--22:35:00	26.6	0	0.0511575	0.0373467	0.977186
119340	18/09/2018--22:36:00	26.59	0	0.0511575	0.0373467	0.977186
119400	18/09/2018--22:37:00	26.6	0	0.0511575	0.0373467	0.977186
119460	18/09/2018--22:38:00	26.59	0	0.0511575	0.0373467	0.977186
119520	18/09/2018--22:39:00	26.59	0	0.0511575	0.0373467	0.977186
119580	18/09/2018--22:40:00	26.61	0	0.0511575	0.0373467	0.991762
119640	18/09/2018--22:41:00	26.59	0	0.0511575	0.0373467	0.991762
119700	18/09/2018--22:42:00	26.6	0	0.0511575	0.0373467	0.991762
119760	18/09/2018--22:43:00	26.61	0	0.0511575	0.0373467	0.991762
119820	18/09/2018--22:44:00	26.61	0	0.0511575	0.0373467	0.991762
119880	18/09/2018--22:45:00	26.61	0	0.0511575	0.0373467	0.977186
119940	18/09/2018--22:46:00	26.61	0	0.0511575	0.0373467	0.991762
120000	18/09/2018--22:47:00	26.6	0	0.0511575	0.0373467	0.991762
120060	18/09/2018--22:48:00	26.59	0	0.0511575	0.0373467	0.977186
120120	18/09/2018--22:49:00	26.58	0	0.0511575	0.0373467	0.991762
120180	18/09/2018--22:50:00	26.61	0	0.0511575	0.0373467	0.991762
120240	18/09/2018--22:51:00	26.61	0	0.0511575	0.0373467	0.991762
120300	18/09/2018--22:52:00	26.6	0	0.0511575	0.0373467	0.977186
120360	18/09/2018--22:53:00	26.61	0	0.0511575	0.0373467	0.977186
120420	18/09/2018--22:54:00	26.6	0	0.0511575	0.0373467	0.977186
120480	18/09/2018--22:55:00	26.61	0	0.0511575	0.0373467	0.977186
120540	18/09/2018--22:56:00	26.61	0	0.0511575	0.0373467	0.991762
120600	18/09/2018--22:57:00	26.61	0	0.0511575	0.0373467	0.977186
120660	18/09/2018--22:58:00	26.59	0	0.0511575	0.0373467	0.991762
120720	18/09/2018--22:59:00	26.62	0	0.0511575	0.0373467	0.991762
120780	18/09/2018--23:00:00	26.61	0	0.0511575	0.0373467	0.977186
120840	18/09/2018--23:01:00	26.61	0	0.0511575	0.0373467	0.977186
120900	18/09/2018--23:02:00	26.61	0	0.0511575	0.0373467	0.991762
120960	18/09/2018--23:03:00	26.62	0	0.0511575	0.0373467	0.977186
121020	18/09/2018--23:04:00	26.62	0	0.0511575	0.0373467	0.991762
121080	18/09/2018--23:05:00	26.63	0	0.0511575	0.0373467	0.991762
121140	18/09/2018--23:06:00	26.61	0	0.0511575	0.0373467	0.991762
121200	18/09/2018--23:07:00	26.64	0	0.0511575	0.0373467	0.991762
121260	18/09/2018--23:08:00	26.61	0	0.0511575	0.0373467	0.991762
121320	18/09/2018--23:09:00	26.61	0	0.0511575	0.0373467	0.991762
121380	18/09/2018--23:10:00	26.63	0	0.0357806	0.0373467	0.977186
121440	18/09/2018--23:11:00	26.62	0	0.0511575	0.0373467	0.991762
121500	18/09/2018--23:12:00	26.62	0	0.0511575	0.0373467	0.991762
121560	18/09/2018--23:13:00	26.62	0	0.0511575	0.0373467	0.991762
121620	18/09/2018--23:14:00	26.64	0	0.0511575	0.0373467	0.977186
121680	18/09/2018--23:15:00	26.62	0	0.0511575	0.0373467	0.977186
121740	18/09/2018--23:16:00	26.63	0	0.0511575	0.0373467	0.991762
121800	18/09/2018--23:17:00	26.63	0	0.0511575	0.0373467	0.991762
121860	18/09/2018--23:18:00	26.63	0	0.0511575	0.0373467	0.977186
121920	18/09/2018--23:19:00	26.63	0	0.0511575	0.0373467	0.991762
121980	18/09/2018--23:20:00	26.62	0	0.0511575	0.0373467	0.977186
122040	18/09/2018--23:21:00	26.63	0	0.0511575	0.0373467	0.977186
122100	18/09/2018--23:22:00	26.63	0	0.0357806	0.0373467	0.991762
122160	18/09/2018--23:23:00	26.63	0	0.0511575	0.0373467	0.977186
122220	18/09/2018--23:24:00	26.63	0	0.0511575	0.0373467	0.977186
122280	18/09/2018--23:25:00	26.64	0	0.0511575	0.0373467	0.991762
122340	18/09/2018--23:26:00	26.63	0	0.0511575	0.0373467	0.991762
122400	18/09/2018--23:27:00	26.63	0	0.0511575	0.0373467	0.991762
122460	18/09/2018--23:28:00	26.64	0	0.0511575	0.0373467	0.991762
122520	18/09/2018--23:29:00	26.63	0	0.0511575	0.0373467	0.977186
122580	18/09/2018--23:30:00	26.64	0	0.0511575	0.0373467	0.991762
122640	18/09/2018--23:31:00	26.64	0	0.0511575	0.0373467	0.977186
122700	18/09/2018--23:32:00	26.64	0	0.0511575	0.0373467	0.991762
122760	18/09/2018--23:33:00	26.63	0	0.0511575	0.0373467	0.977186
122820	18/09/2018--23:34:00	26.66	0	0.0511575	0.0373467	0.977186
122880	18/09/2018--23:35:00	26.64	0	0.0357806	0.0373467	0.991762
122940	18/09/2018--23:36:00	26.64	0	0.0511575	0.0373467	0.991762
123000	18/09/2018--23:37:00	26.63	0	0.0511575	0.0373467	0.977186
123060	18/09/2018--23:38:00	26.65	0	0.0357806	0.0373467	0.977186
123120	18/09/2018--23:39:00	26.64	0	0.0511575	0.0373467	0.991762
123180	18/09/2018--23:40:00	26.64	0	0.0511575	0.0373467	0.991762
123240	18/09/2018--23:41:00	26.66	0	0.0511575	0.0373467	0.977186
123300	18/09/2018--23:42:00	26.63	0	0.0511575	0.0373467	0.991762
123360	18/09/2018--23:43:00	26.64	0	0.0511575	0.0373467	0.991762
123420	18/09/2018--23:44:00	26.64	0	0.0511575	0.0373467	0.991762
123480	18/09/2018--23:45:00	26.65	0	0.0357806	0.0373467	0.991762
123540	18/09/2018--23:46:00	26.64	0	0.0511575	0.0373467	0.991762
123600	18/09/2018--23:47:00	26.66	0	0.0511575	0.0373467	0.991762
123660	18/09/2018--23:48:00	26.64	0	0.0511575	0.0373467	0.991762
123720	18/09/2018--23:49:00	26.65	0	0.0511575	0.0373467	0.991762
123780	18/09/2018--23:50:00	26.66	0	0.0511575	0.0373467	0.977186
123840	18/09/2018--23:51:00	26.64	0	0.0511575	0.0373467	0.991762
123900	18/09/2018--23:52:00	26.64	0	0.0511575	0.0373467	0.977186
123960	18/09/2018--23:53:00	26.66	0	0.0511575	0.0373467	0.977186
124020	18/09/2018--23:54:00	26.65	0	0.0511575	0.0373467	0.991762
124080	18/09/2018--23:55:00	26.65	0	0.0511575	0.0373467	0.991762
124140	18/09/2018--23:56:00	26.64	0	0.0511575	0.0373467	0.991762
124200	18/09/2018--23:57:00	26.67	0	0.0511575	0.0373467	0.991762
124260	18/09/2018--23:58:00	26.65	0	0.0511575	0.0373467	0.991762
124320	18/09/2018--23:59:00	26.65	0	0.0511575	0.0373467	0.977186
124380	19/09/2018--00:00:00	26.67	0	0.0511575	0.0373467	0.977186
124440	19/09/2018--00:01:00	26.65	0	0.0511575	0.0373467	0.977186
124500	19/09/2018--00:02:00	26.66	0	0.0511575	0.0373467	0.991762
124560	19/09/2018--00:03:00	26.65	0	0.0511575	0.0373467	0.991762
124620	19/09/2018--00:04:00	26.66	0	0.0511575	0.0373467	0.991762
124680	19/09/2018--00:05:00	26.65	0	0.0511575	0.0373467	0.977186
124740	19/09/2018--00:06:00	26.66	0	0.0511575	0.0373467	0.991762
124800	19/09/2018--00:07:00	26.66	0	0.0511575	0.0373467	0.977186
124860	19/09/2018--00:08:00	26.68	0	0.0511575	0.0373467	0.977186
124920	19/09/2018--00:09:00	26.66	0	0.0511575	0.0373467	0.991762
124980	19/09/2018--00:10:00	26.66	0	0.0511575	0.0373467	0.991762
125040	19/09/2018--00:11:00	26.66	0	0.0511575	0.0373467	0.991762
125100	19/09/2018--00:12:00	26.66	0	0.0511575	0.0373467	0.991762
125160	19/09/2018--00:13:00	26.67	0	0.0511575	0.0373467	0.991762
125220	19/09/2018--00:14:00	26.64	0	0.0511575	0.0373467	0.991762
125280	19/09/2018--00:15:00	26.66	0	0.0511575	0.0373467	0.991762
125340	19/09/2018--00:16:00	26.67	0	0.0511575	0.0373467	0.991762
125400	19/09/2018--00:17:00	26.65	0	0.0511575	0.0373467	0.977186
125460	19/09/2018--00:18:00	26.66	0	0.0511575	0.0373467	0.991762
125520	19/09/2018--00:19:00	26.68	0	0.0511575	0.0373467	0.977186
125580	19/09/2018--00:20:00	26.67	0	0.0357806	0.0373467	0.991762
125640	19/09/2018--00:21:00	26.66	0	0.0511575	0.0373467	0.991762
125700	19/09/2018--00:22:00	26.68	0	0.0511575	0.0373467	0.991762
125760	19/09/2018--00:23:00	26.65	0	0.0511575	0.0373467	0.991762
125820	19/09/2018--00:24:00	26.66	0	0.0511575	0.0373467	0.991762
125880	19/09/2018--00:25:00	26.66	0	0.0511575	0.0373467	0.991762
125940	19/09/2018--00:26:00	26.66	0	0.0511575	0.0373467	0.991762
126000	19/09/2018--00:27:00	26.66	0	0.0511575	0.0373467	0.977186
126060	19/09/2018--00:28:00	26.68	0	0.0511575	0.0373467	0.991762
126120	19/09/2018--00:29:00	26.66	0	0.0511575	0.0373467	0.991762
126180	19/09/2018--00:30:00	26.68	0	0.0511575	0.0373467	0.991762
126240	19/09/2018--00:31:00	26.67	0	0.0511575	0.0373467	0.977186
126300	19/09/2018--00:32:00	26.68	0	0.0511575	0.0373467	0.977186
126360	19/09/2018--00:33:00	26.68	0	0.0511575	0.0373467	0.991762
126420	19/09/2018--00:34:00	26.67	0	0.0511575	0.0373467	0.977186
126480	19/09/2018--00:35:00	26.67	0	0.0511575	0.0373467	0.977186
126540	19/09/2018--00:36:00	26.66	0	0.0511575	0.0373467	0.977186
126600	19/09/2018--00:37:00	26.68	0	0.0511575	0.0373467	0.991762
126660	19/09/2018--00:38:00	26.67	0	0.0511575	0.0373467	0.977186
126720	19/09/2018--00:39:00	26.68	0	0.0511575	0.0373467	0.991762
126780	19/09/2018--00:40:00	26.67	0	0.0511575	0.0373467	0.977186
126840	19/09/2018--00:41:00	26.66	0	0.0511575	0.0373467	0.991762
126900	19/09/2018--00:42:00	26.66	0	0.0511575	0.0373467	0.991762
126960	19/09/2018--00:43:00	26.66	0	0.0511575	0.0373467	0.977186
127020	19/09/2018--00:44:00	26.66	0	0.0511575	0.0373467	0.977186
127080	19/09/2018--00:45:00	26.68	0	0.0511575	0.0373467	0.977186
127140	19/09/2018--00:46:00	26.67	0	0.0511575	0.0373467	0.977186
127200	19/09/2018--00:47:00	26.68	0	0.0511575	0.0373467	0.991762
127260	19/09/2018--00:48:00	26.68	0	0.0511575	0.0373467	0.991762
127320	19/09/2018--00:49:00	26.69	0	0.0511575	0.0373467	0.977186
127380	19/09/2018--00:50:00	26.68	0	0.0511575	0.0373467	0.977186
127440	19/09/2018--00:51:00	26.65	0	0.0511575	0.0373467	0.991762
127500	19/09/2018--00:52:00	26.67	0	0.0511575	0.0373467	0.977186
127560	19/09/2018--00:53:00	26.67	0	0.0511575	0.0373467	0.991762
127620	19/09/2018--00:54:00	26.68	0	0.0511575	0.0373467	0.991762
127680	19/09/2018--00:55:00	26.68	0	0.0511575	0.0373467	0.991762
127740	19/09/2018--00:56:00	26.65	0	0.0511575	0.0373467	0.991762
127800	19/09/2018--00:57:00	26.67	0	0.0511575	0.0373467	0.991762
127860	19/09/2018--00:58:00	26.67	0	0.0511575	0.0373467	0.977186
127920	19/09/2018--00:59:00	26.68	0	0.0511575	0.0373467	0.991762
127980	19/09/2018--01:00:00	26.67	0	0.0511575	0.0373467	0.991762
128040	19/09/2018--01:01:00	26.68	0	0.0511575	0.0373467	0.991762
128100	19/09/2018--01:02:00	26.66	0	0.0511575	0.0373467	0.977186
128160	19/09/2018--01:03:00	26.68	0	0.0511575	0.0373467	0.991762
128220	19/09/2018--01:04:00	26.69	0	0.0511575	0.0373467	0.991762
128280	19/09/2018--01:05:00	26.69	0	0.0511575	0.0373467	0.977186
128340	19/09/2018--01:06:00	26.68	0	0.0511575	0.0373467	0.977186
128400	19/09/2018--01:07:00	26.67	0	0.0511575	0.0373467	0.977186
128460	19/09/2018--01:08:00	26.69	0	0.0511575	0.0373467	0.977186
128520	19/09/2018--01:09:00	26.68	0	0.0511575	0.0373467	0.977186
128580	19/09/2018--01:10:00	26.66	0	0.0357806	0.0373467	0.977186
128640	19/09/2018--01:11:00	26.68	0	0.0511575	0.0373467	0.991762
128700	19/09/2018--01:12:00	26.68	0	0.0511575	0.0373467	0.991762
128760	19/09/2018--01:13:00	26.68	0	0.0511575	0.0373467	0.977186
128820	19/09/2018--01:14:00	26.67	0	0.0511575	0.0373467	0.991762
128880	19/09/2018--01:15:00	26.69	0	0.0357806	0.0373467	0.977186
128940	19/09/2018--01:16:00	26.69	0	0.0511575	0.0373467	0.977186
129000	19/09/2018--01:17:00	26.69	0	0.0511575	0.0373467	0.991762
129060	19/09/2018--01:18:00	26.7	0	0.0511575	0.0373467	0.977186
129120	19/09/2018--01:19:00	26.69	0	0.0511575	0.0373467	0.991762
129180	19/09/2018--01:20:00	26.68	0	0.0511575	0.0373467	0.977186
129240	19/09/2018--01:21:00	26.69	0	0.0511575	0.0373467	0.991762
129300	19/09/2018--01:22:00	26.68	0	0.0511575	0.0373467	0.977186
129360	19/09/2018--01:23:00	26.69	0	0.0511575	0.0373467	0.977186
129420	19/09/2018--01:24:00	26.7	0	0.0511575	0.0373467	0.977186
129480	19/09/2018--01:25:00	26.7	0	0.0511575	0.0373467	0.991762
129540	19/09/2018--01:26:00	26.7	0	0.0511575	0.0373467	0.991762
129600	19/09/2018--01:27:00	26.68	0	0.0511575	0.0373467	0.977186
129660	19/09/2018--01:28:00	26.69	0	0.0511575	0.0373467	0.991762
129720	19/09/2018--01:29:00	26.7	0	0.0511575	0.0373467	0.977186
129780	19/09/2018--01:30:00	26.69	0	0.0511575	0.0373467	0.977186
129840	19/09/2018--01:31:00	26.71	0	0.0511575	0.0373467	0.991762
129900	19/09/2018--01:32:00	26.7	0	0.0511575	0.0373467	0.977186
129960	19/09/2018--01:33:00	26.69	0	0.0357806	0.0373467	0.991762
130020	19/09/2018--01:34:00	26.7	0	0.0511575	0.0373467	0.977186
130080	19/09/2018--01:35:00	26.71	0	0.0511575	0.0373467	0.977186
130140	19/09/2018--01:36:00	26.7	0	0.0511575	0.0373467	0.991762
130200	19/09/2018--01:37:00	26.7	0	0.0511575	0.0373467	0.977186
130260	19/09/2018--01:38:00	26.72	0	0.0511575	0.0373467	0.977186
130320	19/09/2018--01:39:00	26.69	0	0.0511575	0.0373467	0.991762
130380	19/09/2018--01:40:00	26.7	0	0.0511575	0.0373467	0.991762
130440	19/09/2018--01:41:00	26.7	0	0.0511575	0.0373467	0.991762
130500	19/09/2018--01:42:00	26.7	0	0.0511575	0.0373467	0.977186
130560	19/09/2018--01:43:00	26.7	0	0.0511575	0.0373467	0.977186
130620	19/09/2018--01:44:00	26.7	0	0.0511575	0.0373467	0.991762
130680	19/09/2018--01:45:00	26.71	0	0.0511575	0.0373467	0.977186
130740	19/09/2018--01:46:00	26.7	0	0.0511575	0.0373467	0.991762
130800	19/09/2018--01:47:00	26.71	0	0.0511575	0.0373467	0.991762
130860	19/09/2018--01:48:00	26.71	0	0.0357806	0.0373467	0.991762
130920	19/09/2018--01:49:00	26.7	0	0.0511575	0.0373467	0.991762
130980	19/09/2018--01:50:00	26.7	0	0.0511575	0.0373467	0.991762
131040	19/09/2018--01:51:00	26.71	0	0.0511575	0.0373467	0.991762
131100	19/09/2018--01:52:00	26.7	0	0.0511575	0.0373467	0.977186
131160	19/09/2018--01:53:00	26.71	0	0.0511575	0.0373467	0.991762
131220	19/09/2018--01:54:00	26.71	0	0.0511575	0.0373467	0.977186
131280	19/09/2018--01:55:00	26.71	0	0.0511575	0.0373467	0.977186
131340	19/09/2018--01:56:00	26.71	0	0.0511575	0.0373467	0.991762
131400	19/09/2018--01:57:00	26.71	0	0.0511575	0.0373467	0.991762
131460	19/09/2018--01:58:00	26.73	0	0.0511575	0.0373467	0.977186
131520	19/09/2018--01:59:00	26.71	0	0.0511575	0.0373467	0.991762
131580	19/09/2018--02:00:00	26.7	0	0.0511575	0.0373467	0.977186
131640	19/09/2018--02:01:00	26.72	0	0.0511575	0.0373467	0.991762
131700	19/09/2018--02:02:00	26.71	0	0.0511575	0.0373467	0.977186
131760	19/09/2018--02:03:00	26.73	0	0.0511575	0.0373467	0.991762
131820	19/09/2018--02:04:00	26.73	0	0.0511575	0.0373467	0.991762
131880	19/09/2018--02:05:00	26.71	0	0.0511575	0.0373467	0.991762
131940	19/09/2018--02:06:00	26.73	0	0.0511575	0.0373467	0.977186
132000	19/09/2018--02:07:00	26.71	0	0.0511575	0.0373467	0.977186
132060	19/09/2018--02:08:00	26.71	0	0.0511575	0.0373467	0.991762
132120	19/09/2018--02:09:00	26.72	0	0.0511575	0.0373467	0.991762
132180	19/09/2018--02:10:00	26.73	0	0.0511575	0.0373467	0.991762
132240	19/09/2018--02:11:00	26.73	0	0.0511575	0.0373467	0.991762
132300	19/09/2018--02:12:00	26.74	0	0.0511575	0.0373467	0.991762
132360	19/09/2018--02:13:00	26.72	0	0.0511575	0.0373467	0.977186
132420	19/09/2018--02:14:00	26.72	0	0.0511575	0.0373467	0.991762
132480	19/09/2018--02:15:00	26.74	0	0.0511575	0.0373467	0.991762
132540	19/09/2018--02:16:00	26.74	0	0.0511575	0.0373467	0.991762
132600	19/09/2018--02:17:00	26.74	0	0.0511575	0.0373467	0.977186
132660	19/09/2018--02:18:00	26.74	0	0.0511575	0.0373467	0.991762
132720	19/09/2018--02:19:00	26.73	0	0.0511575	0.0373467	0.991762
132780	19/09/2018--02:20:00	26.74	0	0.0511575	0.0373467	0.977186
132840	19/09/2018--02:21:00	26.73	0	0.0511575	0.0373467	0.991762
132900	19/09/2018--02:22:00	26.74	0	0.0511575	0.0373467	0.977186
132960	19/09/2018--02:23:00	26.74	0	0.0511575	0.0373467	0.977186
133020	19/09/2018--02:24:00	26.73	0	0.0511575	0.0373467	0.977186
133080	19/09/2018--02:25:00	26.74	0	0.0511575	0.0373467	0.977186
133140	19/09/2018--02:26:00	26.75	0	0.0511575	0.0373467	0.991762
133200	19/09/2018--02:27:00	26.74	0	0.0511575	0.0373467	0.991762
133260	19/09/2018--02:28:00	26.73	0	0.0511575	0.0373467	0.991762
133320	19/09/2018--02:29:00	26.73	0	0.0511575	0.0373467	0.991762
133380	19/09/2018--02:30:00	26.73	0	0.0511575	0.0373467	0.977186
133440	19/09/2018--02:31:00	26.75	0	0.0511575	0.0373467	0.991762
133500	19/09/2018--02:32:00	26.73	0	0.0511575	0.0373467	0.977186
133560	19/09/2018--02:33:00	26.75	0	0.0511575	0.0373467	0.991762
133620	19/09/2018--02:34:00	26.74	0	0.0511575	0.0373467	0.991762
133680	19/09/2018--02:35:00	26.75	0	0.0511575	0.0373467	0.991762
133740	19/09/2018--02:36:00	26.74	0	0.0511575	0.0373467	0.977186
133800	19/09/2018--02:37:00	26.75	0	0.0511575	0.0373467	0.991762
133860	19/09/2018--02:38:00	26.75	0	0.0511575	0.0373467	0.991762
133920	19/09/2018--02:39:00	26.75	0	0.0511575	0.0373467	0.991762
133980	19/09/2018--02:40:00	26.75	0	0.0511575	0.0373467	0.991762
134040	19/09/2018--02:41:00	26.75	0	0.0511575	0.0373467	0.977186
134100	19/09/2018--02:42:00	26.75	0	0.0511575	0.0373467	0.991762
134160	19/09/2018--02:43:00	26.75	0	0.0511575	0.0373467	0.977186
134220	19/09/2018--02:44:00	26.74	0	0.0511575	0.0373467	0.991762
134280	19/09/2018--02:45:00	26.75	0	0.0511575	0.0373467	0.977186
134340	19/09/2018--02:46:00	26.75	0	0.0511575	0.0373467	0.991762
134400	19/09/2018--02:47:00	26.75	0	0.0511575	0.0373467	0.977186
134460	19/09/2018--02:48:00	26.75	0	0.0511575	0.0373467	0.991762
134520	19/09/2018--02:49:00	26.75	0	0.0511575	0.0373467	0.991762
134580	19/09/2018--02:50:00	26.75	0	0.0511575	0.0373467	0.977186
134640	19/09/2018--02:51:00	26.76	0	0.0511575	0.0373467	0.991762
134700	19/09/2018--02:52:00	26.74	0	0.0511575	0.0373467	0.977186
134760	19/09/2018--02:53:00	26.76	0	0.0511575	0.0373467	0.991762
134820	19/09/2018--02:54:00	26.73	0	0.0511575	0.0373467	0.977186
134880	19/09/2018--02:55:00	26.76	0	0.0511575	0.0373467	0.991762
134940	19/09/2018--02:56:00	26.75	0	0.0357806	0.0373467	0.991762
135000	19/09/2018--02:57:00	26.74	0	0.0511575	0.0373467	0.991762
135060	19/09/2018--02:58:00	26.75	0	0.0511575	0.0373467	0.977186
135120	19/09/2018--02:59:00	26.76	0	0.0511575	0.0373467	0.991762
135180	19/09/2018--03:00:00	26.74	0	0.0511575	0.0373467	0.977186
135240	19/09/2018--03:01:00	26.75	0	0.0511575	0.0373467	0.991762
135300	19/09/2018--03:02:00	26.75	0	0.0511575	0.0373467	0.977186
135360	19/09/2018--03:03:00	26.75	0	0.0511575	0.0373467	0.977186
135420	19/09/2018--03:04:00	26.75	0	0.0511575	0.0373467	0.977186
135480	19/09/2018--03:05:00	26.75	0	0.0511575	0.0373467	0.977186
135540	19/09/2018--03:06:00	26.75	0	0.0511575	0.0373467	0.991762
135600	19/09/2018--03:07:00	26.74	0	0.0511575	0.0373467	0.991762
135660	19/09/2018--03:08:00	26.76	0	0.0511575	0.0373467	0.977186
135720	19/09/2018--03:09:00	26.75	0	0.0511575	0.0373467	0.977186
135780	19/09/2018--03:10:00	26.74	0	0.0511575	0.0373467	0.991762
135840	19/09/2018--03:11:00	26.76	0	0.0511575	0.0373467	0.977186
135900	19/09/2018--03:12:00	26.75	0	0.0511575	0.0373467	0.991762
135960	19/09/2018--03:13:00	26.75	0	0.0511575	0.0373467	0.977186
136020	19/09/2018--03:14:00	26.75	0	0.0511575	0.0373467	0.977186
136080	19/09/2018--03:15:00	26.75	0	0.0511575	0.0373467	0.977186
136140	19/09/2018--03:16:00	26.75	0	0.0511575	0.0373467	0.977186
136200	19/09/2018--03:17:00	26.74	0	0.0511575	0.0373467	0.991762
136260	19/09/2018--03:18:00	26.74	0	0.0511575	0.0373467	0.991762
136320	19/09/2018--03:19:00	26.76	0	0.0511575	0.0373467	0.991762
136380	19/09/2018--03:20:00	26.74	0	0.0511575	0.0373467	0.991762
136440	19/09/2018--03:21:00	26.73	0	0.0511575	0.0373467	0.991762
136500	19/09/2018--03:22:00	26.75	0	0.0511575	0.0373467	0.991762
136560	19/09/2018--03:23:00	26.76	0	0.0511575	0.0373467	0.991762
136620	19/09/2018--03:24:00	26.74	0	0.0511575	0.0373467	0.991762
136680	19/09/2018--03:25:00	26.75	0	0.0511575	0.0373467	0.991762
136740	19/09/2018--03:26:00	26.75	0	0.0511575	0.0373467	0.977186
136800	19/09/2018--03:27:00	26.74	0	0.0511575	0.0373467	0.991762
136860	19/09/2018--03:28:00	26.75	0	0.0511575	0.0373467	0.977186
136920	19/09/2018--03:29:00	26.75	0	0.0511575	0.0373467	0.991762
136980	19/09/2018--03:30:00	26.75	0	0.0511575	0.0373467	0.977186
137040	19/09/2018--03:31:00	26.73	0	0.0511575	0.0373467	0.991762
137100	19/09/2018--03:32:00	26.76	0	0.0511575	0.0373467	0.977186
137160	19/09/2018--03:33:00	26.75	0	0.0511575	0.0373467	0.977186
137220	19/09/2018--03:34:00	26.76	0	0.0511575	0.0373467	0.977186
137280	19/09/2018--03:35:00	26.73	0	0.0357806	0.0373467	0.991762
137340	19/09/2018--03:36:00	26.75	0	0.0511575	0.0373467	0.991762
137400	19/09/2018--03:37:00	26.75	0	0.0511575	0.0373467	0.991762
137460	19/09/2018--03:38:00	26.75	0	0.0511575	0.0373467	0.991762
137520	19/09/2018--03:39:00	26.76	0	0.0511575	0.0373467	0.991762
137580	19/09/2018--03:40:00	26.75	0	0.0511575	0.0373467	0.977186
137640	19/09/2018--03:41:00	26.77	0	0.0511575	0.0373467	0.991762
137700	19/09/2018--03:42:00	26.75	0	0.0511575	0.0373467	0.991762
137760	19/09/2018--03:43:00	26.74	0	0.0511575	0.0373467	0.991762
137820	19/09/2018--03:44:00	26.75	0	0.0511575	0.0373467	0.991762
137880	19/09/2018--03:45:00	26.77	0	0.0511575	0.0373467	0.991762
137940	19/09/2018--03:46:00	26.74	0	0.0511575	0.0373467	0.991762
138000	19/09/2018--03:47:00	26.75	0	0.0511575	0.0373467	0.991762
138060	19/09/2018--03:48:00	26.75	0	0.0511575	0.0373467	0.977186
138120	19/09/2018--03:49:00	26.74	0	0.0511575	0.0373467	0.991762
138180	19/09/2018--03:50:00	26.76	0	0.0511575	0.0373467	0.991762
138240	19/09/2018--03:51:00	26.75	0	0.0511575	0.0373467	0.991762
138300	19/09/2018--03:52:00	26.75	0	0.0511575	0.0373467	0.977186
138360	19/09/2018--03:53:00	26.75	0	0.0511575	0.0373467	0.991762
138420	19/09/2018--03:54:00	26.75	0	0.0511575	0.0373467	0.991762
138480	19/09/2018--03:55:00	26.75	0	0.0511575	0.0373467	0.991762
138540	19/09/2018--03:56:00	26.74	0	0.0511575	0.0373467	0.977186
138600	19/09/2018--03:57:00	26.74	0	0.0511575	0.0373467	0.991762
138660	19/09/2018--03:58:00	26.74	0	0.0511575	0.0373467	0.977186
138720	19/09/2018--03:59:00	26.75	0	0.0511575	0.0373467	0.991762
138780	19/09/2018--04:00:00	26.76	0	0.0511575	0.0373467	0.991762
138840	19/09/2018--04:01:00	26.76	0	0.0357806	0.0373467	0.977186
138900	19/09/2018--04:02:00	26.77	0	0.0511575	0.0373467	0.977186
138960	19/09/2018--04:03:00	26.75	0	0.0511575	0.0373467	0.991762
139020	19/09/2018--04:04:00	26.74	0	0.0511575	0.0373467	0.991762
139080	19/09/2018--04:05:00	26.75	0	0.0511575	0.0373467	0.991762
139140	19/09/2018--04:06:00	26.75	0	0.0511575	0.0373467	0.977186
139200	19/09/2018--04:07:00	26.76	0	0.0511575	0.0373467	0.991762
139260	19/09/2018--04:08:00	26.75	0	0.0511575	0.0373467	0.991762
139320	19/09/2018--04:09:00	26.74	0	0.0511575	0.0373467	0.991762
139380	19/09/2018--04:10:00	26.75	0	0.0511575	0.0373467	0.991762
139440	19/09/2018--04:11:00	26.74	0	0.0511575	0.0373467	0.991762
139500	19/09/2018--04:12:00	26.74	0	0.0511575	0.0373467	0.991762
139560	19/09/2018--04:13:00	26.73	0	0.0511575	0.0373467	0.977186
139620	19/09/2018--04:14:00	26.75	0	0.0511575	0.0373467	0.991762
139680	19/09/2018--04:15:00	26.73	0	0.0511575	0.0373467	0.991762
139740	19/09/2018--04:16:00	26.76	0	0.0511575	0.0373467	0.991762
139800	19/09/2018--04:17:00	26.75	0	0.0511575	0.0373467	0.991762
139860	19/09/2018--04:18:00	26.76	0	0.0511575	0.0373467	0.977186
139920	19/09/2018--04:19:00	26.75	0	0.0511575	0.0373467	0.991762
139980	19/09/2018--04:20:00	26.75	0	0.0511575	0.0373467	0.977186
140040	19/09/2018--04:21:00	26.75	0	0.0511575	0.0373467	0.991762
140100	19/09/2018--04:22:00	26.75	0	0.0511575	0.0373467	0.991762
140160	19/09/2018--04:23:00	26.74	0	0.0511575	0.0373467	0.991762
140220	19/09/2018--04:24:00	26.76	0	0.0511575	0.0373467	0.991762
140280	19/09/2018--04:25:00	26.73	0	0.0511575	0.0373467	0.991762
140340	19/09/2018--04:26:00	26.74	0	0.0511575	0.0373467	0.991762
140400	19/09/2018--04:27:00	26.75	0	0.0511575	0.0373467	0.991762
140460	19/09/2018--04:28:00	26.73	0	0.0357806	0.0373467	0.977186
140520	19/09/2018--04:29:00	26.75	0	0.0511575	0.0373467	0.977186
140580	19/09/2018--04:30:00	26.74	0	0.0511575	0.0373467	0.991762
140640	19/09/2018--04:31:00	26.75	0	0.0511575	0.0373467	0.991762
140700	19/09/2018--04:32:00	26.73	0	0.0511575	0.0373467	0.977186
140760	19/09/2018--04:33:00	26.73	0	0.0511575	0.0373467	0.977186
140820	19/09/2018--04:34:00	26.74	0	0.0511575	0.0373467	0.991762
140880	19/09/2018--04:35:00	26.73	0	0.0511575	0.0373467	0.991762
140940	19/09/2018--04:36:00	26.75	0	0.0511575	0.0373467	0.991762
141000	19/09/2018--04:37:00	26.74	0	0.0511575	0.0373467	0.977186
141060	19/09/2018--04:38:00	26.75	0	0.0511575	0.0373467	0.977186
141120	19/09/2018--04:39:00	26.73	0	0.0511575	0.0373467	0.991762
141180	19/09/2018--04:40:00	26.72	0	0.0511575	0.0373467	0.991762
141240	19/09/2018--04:41:00	26.73	0	0.0511575	0.0373467	0.991762
141300	19/09/2018--04:42:00	26.76	0	0.0511575	0.0373467	0.991762
141360	19/09/2018--04:43:00	26.75	0	0.0511575	0.0373467	0.991762
141420	19/09/2018--04:44:00	26.75	0	0.0511575	0.0373467	0.991762
141480	19/09/2018--04:45:00	26.74	0	0.0511575	0.0373467	0.977186
141540	19/09/2018--04:46:00	26.74	0	0.0511575	0.0373467	0.977186
141600	19/09/2018--04:47:00	26.73	0	0.0511575	0.0373467	0.977186
141660	19/09/2018--04:48:00	26.74	0	0.0511575	0.0373467	0.977186
141720	19/09/2018--04:49:00	26.73	0	0.0511575	0.0373467	0.977186
141780	19/09/2018--04:50:00	26.75	0	0.0511575	0.0373467	0.977186
141840	19/09/2018--04:51:00	26.74	0	0.0511575	0.0373467	0.991762
141900	19/09/2018--04:52:00	26.75	0	0.0511575	0.0373467	0.991762
141960	19/09/2018--04:53:00	26.75	0	0.0357806	0.0373467	0.991762
142020	19/09/2018--04:54:00	26.73	0	0.0511575	0.0373467	0.977186
142080	19/09/2018--04:55:00	26.73	0	0.0511575	0.0373467	0.991762
142140	19/09/2018--04:56:00	26.76	0	0.0511575	0.0373467	0.991762
142200	19/09/2018--04:57:00	26.73	0	0.0357806	0.0373467	0.991762
142260	19/09/2018--04:58:00	26.73	0	0.0511575	0.0373467	0.991762
142320	19/09/2018--04:59:00	26.75	0	0.0511575	0.0373467	0.991762
142380	19/09/2018--05:00:00	26.73	0	0.0511575	0.0373467	0.977186
