# Supplementary material for: A randomized cross-over trial investigating differences in 24-h personal air and skin temperatures using wearable sensors between two climatologically contrasting settings
Source: Sci Rep. 2021 Nov 10;11:22020. doi: 10.1038/s41598-021-01180-y (PMC8580978; doi:10.1038/s41598-021-01180-y)
Supplement: Supplementary file 2 — Supplementary Data. [file 41598_2021_1180_MOESM2_ESM.zip › New folder/new/T66_S2new.csv]

Index	Date	Temperature	Activity	X-axis	Y-axis	Z-axis	Marker
55800	18/09/2018--05:00:00	33.01	0	0.565732	0.334429	0.755607
55860	18/09/2018--05:01:00	32.99	0	0.581966	0.334429	0.755607
55920	18/09/2018--05:02:00	33	0	0.533262	0.334429	0.770411
55980	18/09/2018--05:03:00	33.03	0	0.533262	0.319631	0.770411
56040	18/09/2018--05:04:00	33.02	0	0.533262	0.334429	0.770411
56100	18/09/2018--05:05:00	33.02	0	0.533262	0.334429	0.785215
56160	18/09/2018--05:06:00	33.02	0	0.533262	0.334429	0.785215
56220	18/09/2018--05:07:00	32.98	0	0.533262	0.334429	0.770411
56280	18/09/2018--05:08:00	32.97	0	0.517027	0.334429	0.770411
56340	18/09/2018--05:09:00	32.97	0	0.517027	0.334429	0.785215
56400	18/09/2018--05:10:00	32.97	0	0.533262	0.334429	0.785215
56460	18/09/2018--05:11:00	32.96	0	0.533262	0.334429	0.785215
56520	18/09/2018--05:12:00	32.92	0	0.533262	0.334429	0.770411
56580	18/09/2018--05:13:00	32.91	0	0.533262	0.334429	0.770411
56640	18/09/2018--05:14:00	32.91	0	0.533262	0.334429	0.770411
56700	18/09/2018--05:15:00	32.89	5	0.549497	0.349227	0.770411
56760	18/09/2018--05:16:00	32.87	0	0.549497	0.349227	0.770411
56820	18/09/2018--05:17:00	32.88	0	0.549497	0.349227	0.770411
56880	18/09/2018--05:18:00	32.84	0	0.549497	0.334429	0.755607
56940	18/09/2018--05:19:00	32.83	0	0.549497	0.349227	0.755607
57000	18/09/2018--05:20:00	32.82	0	0.549497	0.349227	0.770411
57060	18/09/2018--05:21:00	32.94	3	0.35468	0.216046	0.903647
57120	18/09/2018--05:22:00	33.05	0	0.35468	0.216046	0.903647
57180	18/09/2018--05:23:00	33.12	0	0.35468	0.216046	0.903647
57240	18/09/2018--05:24:00	33.12	0	0.35468	0.216046	0.903647
57300	18/09/2018--05:25:00	33.14	0	0.35468	0.216046	0.903647
57360	18/09/2018--05:26:00	33.14	0	0.35468	0.216046	0.903647
57420	18/09/2018--05:27:00	33.09	0	0.224802	0.18645	0.948058
57480	18/09/2018--05:28:00	33.05	0	0.224802	0.156855	0.962862
57540	18/09/2018--05:29:00	33.06	0	0.224802	0.171653	0.948058
57600	18/09/2018--05:30:00	33.04	0	0.241037	0.156855	0.948058
57660	18/09/2018--05:31:00	33.02	0	0.241037	0.156855	0.948058
57720	18/09/2018--05:32:00	33.02	0	0.241037	0.171653	0.948058
57780	18/09/2018--05:33:00	33.02	0	0.241037	0.171653	0.948058
57840	18/09/2018--05:34:00	33.04	0	0.224802	0.171653	0.948058
57900	18/09/2018--05:35:00	33.05	0	0.224802	0.156855	0.948058
57960	18/09/2018--05:36:00	33.04	0	0.192332	0.18645	0.948058
58020	18/09/2018--05:37:00	33.02	0	0.192332	0.18645	0.948058
58080	18/09/2018--05:38:00	32.98	0	0.208567	0.18645	0.948058
58140	18/09/2018--05:39:00	32.98	0	0.192332	0.18645	0.948058
58200	18/09/2018--05:40:00	32.96	0	0.208567	0.18645	0.948058
58260	18/09/2018--05:41:00	32.95	0	0.192332	0.18645	0.948058
58320	18/09/2018--05:42:00	32.99	11	-0.9441	-0.0651132	-0.3843
58380	18/09/2018--05:43:00	32.98	0	-0.960335	-0.0503153	-0.369496
58440	18/09/2018--05:44:00	33.02	0	-0.9441	-0.0503153	-0.3843
58500	18/09/2018--05:45:00	33.05	229	-0.554466	-0.0207196	-0.872831
58560	18/09/2018--05:46:00	33.25	0	-0.554466	0.00887613	-0.858027
58620	18/09/2018--05:47:00	33.4	0	-0.554466	0.023674	-0.858027
58680	18/09/2018--05:48:00	33.54	0	-0.554466	0.023674	-0.858027
58740	18/09/2018--05:49:00	33.63	0	-0.554466	0.023674	-0.872831
58800	18/09/2018--05:50:00	33.7	58	0.32221	0.112461	0.933254
58860	18/09/2018--05:51:00	33.54	1	0.338445	0.127259	0.933254
58920	18/09/2018--05:52:00	33.41	0	0.35468	0.127259	0.91845
58980	18/09/2018--05:53:00	33.33	0	0.35468	0.127259	0.91845
59040	18/09/2018--05:54:00	33.23	0	0.338445	0.127259	0.91845
59100	18/09/2018--05:55:00	33.19	0	0.35468	0.127259	0.903647
59160	18/09/2018--05:56:00	33.11	0	0.35468	0.112461	0.91845
59220	18/09/2018--05:57:00	33.09	0	0.35468	0.112461	0.91845
59280	18/09/2018--05:58:00	33.06	0	0.35468	0.127259	0.91845
59340	18/09/2018--05:59:00	33.03	0	0.35468	0.127259	0.91845
59400	18/09/2018--06:00:00	32.99	0	0.35468	0.127259	0.91845
59460	18/09/2018--06:01:00	32.98	0	0.35468	0.127259	0.91845
59520	18/09/2018--06:02:00	32.94	0	0.35468	0.112461	0.91845
59580	18/09/2018--06:03:00	32.92	0	0.35468	0.127259	0.91845
59640	18/09/2018--06:04:00	32.93	0	0.35468	0.127259	0.91845
59700	18/09/2018--06:05:00	32.91	0	0.35468	0.127259	0.91845
59760	18/09/2018--06:06:00	32.89	0	0.35468	0.127259	0.91845
59820	18/09/2018--06:07:00	32.86	0	0.35468	0.127259	0.91845
59880	18/09/2018--06:08:00	32.8	0	0.35468	0.127259	0.903647
59940	18/09/2018--06:09:00	32.77	0	0.338445	0.127259	0.91845
60000	18/09/2018--06:10:00	32.78	1	0.32221	0.127259	0.91845
60060	18/09/2018--06:11:00	32.79	3	0.338445	0.127259	0.91845
60120	18/09/2018--06:12:00	32.78	3	0.468323	0.230844	0.859235
60180	18/09/2018--06:13:00	32.88	80	-0.375884	0.364025	-0.872831
60240	18/09/2018--06:14:00	33.18	4	-0.554466	0.290035	-0.798811
60300	18/09/2018--06:15:00	33.39	0	-0.538231	0.304833	-0.798811
60360	18/09/2018--06:16:00	33.55	0	-0.538231	0.304833	-0.798811
60420	18/09/2018--06:17:00	33.66	0	-0.521997	0.319631	-0.798811
60480	18/09/2018--06:18:00	33.77	1	0.403384	0.201248	0.888843
60540	18/09/2018--06:19:00	33.71	9	-0.29471	0.142057	-0.961655
60600	18/09/2018--06:20:00	33.66	0	-0.278475	0.171653	-0.961655
60660	18/09/2018--06:21:00	33.68	1	-0.278475	0.142057	-0.961655
60720	18/09/2018--06:22:00	33.73	0	-0.278475	0.156855	-0.961655
60780	18/09/2018--06:23:00	33.76	0	-0.310945	0.127259	-0.961655
60840	18/09/2018--06:24:00	33.79	0	-0.29471	0.156855	-0.961655
60900	18/09/2018--06:25:00	33.82	12	-0.814222	0.023674	-0.60636
60960	18/09/2018--06:26:00	33.73	0	-0.814222	0.0384718	-0.621164
61020	18/09/2018--06:27:00	33.58	1	-0.879161	-0.198294	-0.487928
61080	18/09/2018--06:28:00	33.48	39	-0.846692	0.0828654	-0.576752
61140	18/09/2018--06:29:00	33.32	214	0.289741	100.033	0.0894275
61200	18/09/2018--06:30:00	33.18	109	0.305976	102.993	-0.0142003
61260	18/09/2018--06:31:00	33.02	91	0.66314	0.763567	0.119035
61320	18/09/2018--06:32:00	32.95	147	0.403384	0.911546	0.296683
61380	18/09/2018--06:33:00	32.81	157	0.452088	0.926343	0.133839
61440	18/09/2018--06:34:00	32.69	0	0.452088	0.911546	0.178251
61500	18/09/2018--06:35:00	32.63	0	0.452088	0.911546	0.178251
61560	18/09/2018--06:36:00	32.6	142	-0.0674236	0.941141	-0.45832
61620	18/09/2018--06:37:00	32.74	1020	0.468323	-0.272283	0.267075
61680	18/09/2018--06:38:00	32.71	318	0.192332	100.033	-0.177044
61740	18/09/2018--06:39:00	32.61	578	-0.0674236	0.704376	-0.23626
61800	18/09/2018--06:40:00	32.64	798	0.127393	0.985535	0.0154076
61860	18/09/2018--06:41:00	32.64	860	0.127393	0.985535	-0.0734163
61920	18/09/2018--06:42:00	32.61	650	-0.0187194	0.985535	0.0302116
61980	18/09/2018--06:43:00	32.58	309	0.468323	0.926343	0.0598196
62040	18/09/2018--06:44:00	32.63	592	0.208567	0.985535	-0.339888
62100	18/09/2018--06:45:00	32.6	380	-0.619405	-0.0503153	-0.858027
62160	18/09/2018--06:46:00	32.52	90	-0.570701	-0.1539	-0.798811
62220	18/09/2018--06:47:00	32.46	47	-0.60317	-0.198294	-0.769203
62280	18/09/2018--06:48:00	32.53	10	-0.116128	-0.657028	-0.798811
62340	18/09/2018--06:49:00	32.72	71	-0.440823	-0.287081	-0.754399
62400	18/09/2018--06:50:00	32.73	170	0.646905	0.556397	0.489135
62460	18/09/2018--06:51:00	32.77	75	0.565732	0.630386	0.548351
62520	18/09/2018--06:52:00	32.73	473	0.825488	0.482408	0.252271
62580	18/09/2018--06:53:00	32.64	294	0.906661	0.201248	0.385507
62640	18/09/2018--06:54:00	32.51	126	0.484558	0.926343	0.104232
62700	18/09/2018--06:55:00	32.43	0	0.452088	0.926343	0.0894275
62760	18/09/2018--06:56:00	32.41	0	0.468323	0.911546	0.104232
62820	18/09/2018--06:57:00	32.35	0	0.452088	0.926343	0.104232
62880	18/09/2018--06:58:00	32.4	133	0.127393	100.033	-0.0734163
62940	18/09/2018--06:59:00	32.45	71	0.711844	0.763567	0.119035
63000	18/09/2018--07:00:00	32.52	88	0.500793	0.911546	-0.117828
63060	18/09/2018--07:01:00	32.48	464	0.387149	0.0976633	0.903647
63120	18/09/2018--07:02:00	32.38	551	0.922896	0.112461	0.429919
63180	18/09/2018--07:03:00	32.2	442	0.614436	0.778365	0.222663
63240	18/09/2018--07:04:00	31.92	204	0.127393	101.513	0.000603632
63300	18/09/2018--07:05:00	31.83	3	0.111159	0.970737	-0.23626
63360	18/09/2018--07:06:00	31.75	204	0.857957	-0.22789	0.666783
63420	18/09/2018--07:07:00	31.68	139	0.841722	0.0680676	0.489135
63480	18/09/2018--07:08:00	31.63	325	0.192332	0.941141	-0.0290043
63540	18/09/2018--07:09:00	31.68	99	0.273506	0.970737	0.0450156
63600	18/09/2018--07:10:00	31.68	1	0.289741	0.985535	0.0450156
63660	18/09/2018--07:11:00	31.7	0	-0.0349541	0.985535	-0.191848
63720	18/09/2018--07:12:00	31.72	29	-0.132363	0.970737	-0.16224
63780	18/09/2018--07:13:00	31.73	6	-0.0349541	101.513	0.0154076
63840	18/09/2018--07:14:00	31.75	118	0.143628	100.033	0.178251
63900	18/09/2018--07:15:00	31.84	10	0.289741	0.985535	0.000603632
63960	18/09/2018--07:16:00	31.83	35	-0.0511889	0.88195	-0.428712
64020	18/09/2018--07:17:00	31.77	193	0.0786891	0.867152	-0.147436
64080	18/09/2018--07:18:00	31.81	444	0.646905	0.778365	0.281879
64140	18/09/2018--07:19:00	31.95	495	0.0949238	0.941141	0.267075
64200	18/09/2018--07:20:00	32.04	441	0.127393	0.985535	-0.369496
64260	18/09/2018--07:21:00	32.16	516	0.874192	107.432	0.267075
64320	18/09/2018--07:22:00	32.2	155	0.127393	0.941141	-0.31028
64380	18/09/2018--07:23:00	32.23	175	0.0949238	0.955939	-0.428712
64440	18/09/2018--07:24:00	32.18	141	0.841722	0.733971	0.178251
64500	18/09/2018--07:25:00	32.12	36	0.192332	104.473	-0.0142003
64560	18/09/2018--07:26:00	32.21	142	0.289741	101.513	0.000603632
64620	18/09/2018--07:27:00	32.3	266	-0.0511889	101.513	-0.265868
64680	18/09/2018--07:28:00	32.32	329	0.305976	0.822758	0.104232
64740	18/09/2018--07:29:00	32.07	258	0.0786891	0.985535	-0.206652
64800	18/09/2018--07:30:00	31.88	236	-0.246006	100.033	-0.251064
64860	18/09/2018--07:31:00	31.84	113	0.257271	0.955939	0.178251
64920	18/09/2018--07:32:00	31.68	212	0.127393	0.985535	-0.16224
64980	18/09/2018--07:33:00	31.47	269	0.0299849	100.033	0.000603632
65040	18/09/2018--07:34:00	31.26	322	-0.213536	100.033	-0.399104
65100	18/09/2018--07:35:00	30.96	68	0.208567	104.473	0.119035
65160	18/09/2018--07:36:00	30.83	105	-0.310945	102.993	-0.206652
65220	18/09/2018--07:37:00	30.68	357	-0.0511889	0.985535	-0.117828
65280	18/09/2018--07:38:00	30.52	351	0.0786891	0.985535	-0.265868
65340	18/09/2018--07:39:00	30.43	93	-0.0511889	0.985535	-0.132632
65400	18/09/2018--07:40:00	30.28	195	-0.0187194	108.912	-0.132632
65460	18/09/2018--07:41:00	30.25	80	0.241037	0.985535	0.104232
65520	18/09/2018--07:42:00	30.29	5	0.159863	102.993	0.000603632
65580	18/09/2018--07:43:00	30.28	0	-0.0998931	0.955939	-0.369496
65640	18/09/2018--07:44:00	30	26	0.403384	0.941141	-0.0290043
65700	18/09/2018--07:45:00	29.92	0	-0.164832	0.911546	-0.413908
65760	18/09/2018--07:46:00	29.84	287	0.208567	108.912	-0.103024
65820	18/09/2018--07:47:00	29.94	67	0.273506	0.926343	0.267075
65880	18/09/2018--07:48:00	30.48	494	0.35468	0.970737	0.133839
65940	18/09/2018--07:49:00	30.84	167	0.0137501	0.926343	-0.428712
66000	18/09/2018--07:50:00	31.16	270	0.0786891	126.669	-0.53234
66060	18/09/2018--07:51:00	31.17	623	-0.0836584	101.513	-0.0586123
66120	18/09/2018--07:52:00	31.1	79	-0.392119	0.896748	0.0894275
66180	18/09/2018--07:53:00	31.17	49	-0.132363	0.985535	-0.191848
66240	18/09/2018--07:54:00	31.19	64	0.776783	0.541599	0.178251
66300	18/09/2018--07:55:00	31.17	72	-0.197302	0.926343	-0.354692
66360	18/09/2018--07:56:00	31.24	45	0.0786891	100.033	-0.177044
66420	18/09/2018--07:57:00	31.2	83	-0.0998931	0.970737	-0.0438083
66480	18/09/2018--07:58:00	31.25	123	-0.0511889	0.911546	-0.3843
66540	18/09/2018--07:59:00	31.16	68	0.289741	0.985535	-0.0142003
66600	18/09/2018--08:00:00	31.07	1	0.35468	0.970737	0.207859
66660	18/09/2018--08:01:00	30.97	0	0.224802	100.033	-0.0586123
66720	18/09/2018--08:02:00	30.94	0	0.387149	0.941141	0.148643
66780	18/09/2018--08:03:00	30.88	6	0.143628	100.033	0.0894275
66840	18/09/2018--08:04:00	30.84	0	0.176098	100.033	0.119035
66900	18/09/2018--08:05:00	30.75	34	0.35468	0.763567	-0.325084
66960	18/09/2018--08:06:00	30.68	174	0.500793	0.88195	0.163447
67020	18/09/2018--08:07:00	30.54	6	0.387149	0.807961	0.444723
67080	18/09/2018--08:08:00	30.56	10	0.289741	0.985535	-0.0438083
67140	18/09/2018--08:09:00	30.58	11	0.241037	101.513	-0.132632
67200	18/09/2018--08:10:00	30.84	231	-0.0187194	0.985535	-0.280672
67260	18/09/2018--08:11:00	30.84	153	0.305976	0.985535	-0.265868
67320	18/09/2018--08:12:00	31.11	205	-0.181067	0.941141	-0.31028
67380	18/09/2018--08:13:00	31.14	262	0.452088	0.793163	0.489135
67440	18/09/2018--08:14:00	31.03	23	0.500793	0.852354	0.267075
67500	18/09/2018--08:15:00	30.92	0	0.500793	0.852354	0.281879
67560	18/09/2018--08:16:00	31.09	263	0.0949238	0.822758	-0.0438083
67620	18/09/2018--08:17:00	31.01	230	0.890427	0.615588	0.119035
67680	18/09/2018--08:18:00	30.93	319	-0.164832	0.630386	-0.147436
67740	18/09/2018--08:19:00	30.98	372	0.111159	0.985535	-0.132632
67800	18/09/2018--08:20:00	31.05	26	0.224802	100.033	0.0302116
67860	18/09/2018--08:21:00	31.05	73	0.241037	0.985535	-0.206652
67920	18/09/2018--08:22:00	31.17	1	0.111159	101.513	-0.0290043
67980	18/09/2018--08:23:00	31.23	52	0.419619	0.896748	0.267075
68040	18/09/2018--08:24:00	31.16	13	0.0462196	101.513	-0.177044
68100	18/09/2018--08:25:00	31.34	47	0.192332	100.033	-0.132632
68160	18/09/2018--08:26:00	31.02	22	0.452088	0.926343	0.0746235
68220	18/09/2018--08:27:00	30.98	6	0.143628	101.513	-0.0142003
68280	18/09/2018--08:28:00	30.84	1	0.305976	0.926343	0.311487
68340	18/09/2018--08:29:00	30.63	11	0.403384	0.941141	0.133839
68400	18/09/2018--08:30:00	30.69	23	0.0137501	101.513	-0.103024
68460	18/09/2018--08:31:00	30.96	21	0.0786891	101.513	-0.206652
68520	18/09/2018--08:32:00	30.99	45	0.452088	0.911546	0.0894275
68580	18/09/2018--08:33:00	31.17	43	-0.0511889	0.970737	-0.31028
68640	18/09/2018--08:34:00	31.26	21	0.111159	100.033	-0.251064
68700	18/09/2018--08:35:00	31.21	31	0.484558	0.88195	0.193055
68760	18/09/2018--08:36:00	31.19	7	0.711844	0.719173	0.193055
68820	18/09/2018--08:37:00	31.12	12	0.630671	0.793163	0.207859
68880	18/09/2018--08:38:00	31.13	11	0.0786891	100.033	0.148643
68940	18/09/2018--08:39:00	30.98	4	-0.0349541	0.970737	0.119035
69000	18/09/2018--08:40:00	31.01	9	0.0949238	0.985535	0.222663
69060	18/09/2018--08:41:00	30.99	25	0.192332	101.513	0.0450156
69120	18/09/2018--08:42:00	31.07	24	0.159863	101.513	0.0598196
69180	18/09/2018--08:43:00	30.89	3	0.468323	0.896748	0.163447
69240	18/09/2018--08:44:00	30.97	14	0.0137501	100.033	-0.0882203
69300	18/09/2018--08:45:00	31.13	21	0.0299849	100.033	-0.206652
69360	18/09/2018--08:46:00	31.13	32	0.533262	0.837556	0.222663
69420	18/09/2018--08:47:00	31.08	7	0.581966	0.763567	0.326291
69480	18/09/2018--08:48:00	30.96	1	0.598201	0.867152	0.104232
69540	18/09/2018--08:49:00	31.05	521	0.127393	0.970737	0.148643
69600	18/09/2018--08:50:00	30.99	20	0.598201	0.763567	0.341095
69660	18/09/2018--08:51:00	30.97	110	0.0462196	101.513	-0.280672
69720	18/09/2018--08:52:00	30.85	15	0.711844	0.67478	0.326291
69780	18/09/2018--08:53:00	30.76	3	0.841722	0.408418	0.444723
69840	18/09/2018--08:54:00	30.73	1	0.841722	0.408418	0.400311
69900	18/09/2018--08:55:00	30.73	3	0.646905	0.67478	0.415115
69960	18/09/2018--08:56:00	30.74	12	0.66314	0.659982	0.400311
70020	18/09/2018--08:57:00	30.86	7	0.874192	0.349227	0.341095
70080	18/09/2018--08:58:00	30.81	9	0.890427	0.290035	0.370703
70140	18/09/2018--08:59:00	30.77	51	0.874192	0.423216	0.326291
70200	18/09/2018--09:00:00	30.75	44	0.711844	0.585993	0.429919
70260	18/09/2018--09:01:00	30.99	137	-0.0349541	100.033	-0.177044
70320	18/09/2018--09:02:00	31.09	13	0.370915	0.941141	-0.0290043
70380	18/09/2018--09:03:00	31.09	12	0.0624543	0.985535	-0.369496
70440	18/09/2018--09:04:00	31.53	30	0.159863	0.941141	-0.399104
70500	18/09/2018--09:05:00	31.63	9	-0.0674236	0.985535	-0.251064
70560	18/09/2018--09:06:00	31.6	213	-0.0674236	100.033	-0.177044
70620	18/09/2018--09:07:00	31.66	284	-0.116128	0.970737	-0.23626
70680	18/09/2018--09:08:00	31.58	60	0.419619	0.896748	0.281879
70740	18/09/2018--09:09:00	31.5	15	0.468323	0.896748	0.207859
70800	18/09/2018--09:10:00	31.46	40	0.468323	0.941141	0.207859
70860	18/09/2018--09:11:00	31.43	36	0.646905	0.778365	0.237467
70920	18/09/2018--09:12:00	31.48	14	0.452088	0.88195	0.237467
70980	18/09/2018--09:13:00	31.55	115	0.468323	0.926343	-0.0882203
71040	18/09/2018--09:14:00	31.55	25	0.143628	102.993	0.0598196
71100	18/09/2018--09:15:00	31.53	0	0.241037	100.033	0.0450156
71160	18/09/2018--09:16:00	31.51	0	0.32221	0.941141	0.252271
71220	18/09/2018--09:17:00	31.54	0	0.0299849	0.985535	-0.23626
71280	18/09/2018--09:18:00	31.64	8	0.35468	0.941141	0.222663
71340	18/09/2018--09:19:00	31.68	2	0.224802	100.033	0.0746235
71400	18/09/2018--09:20:00	31.66	0	0.484558	0.88195	0.222663
71460	18/09/2018--09:21:00	31.64	5	0.370915	0.955939	0.163447
71520	18/09/2018--09:22:00	31.63	2	0.435854	0.926343	0.0746235
71580	18/09/2018--09:23:00	31.62	3	0.419619	0.926343	0.222663
71640	18/09/2018--09:24:00	31.7	30	0.0462196	100.033	-0.206652
71700	18/09/2018--09:25:00	31.87	3	-0.0674236	0.955939	-0.354692
71760	18/09/2018--09:26:00	31.85	14	0.0786891	100.033	-0.147436
71820	18/09/2018--09:27:00	31.79	17	0.257271	0.911546	0.355899
71880	18/09/2018--09:28:00	31.81	27	0.241037	101.513	-0.23626
71940	18/09/2018--09:29:00	31.95	0	0.0137501	101.513	-0.147436
72000	18/09/2018--09:30:00	32	38	0.289741	100.033	0.000603632
72060	18/09/2018--09:31:00	32.01	20	0.69561	0.793163	0.193055
72120	18/09/2018--09:32:00	32.03	1	0.289741	0.970737	0.148643
72180	18/09/2018--09:33:00	32.04	6	0.32221	0.970737	0.119035
72240	18/09/2018--09:34:00	31.92	4	0.581966	0.822758	0.207859
72300	18/09/2018--09:35:00	31.89	3	0.257271	105.952	0.193055
72360	18/09/2018--09:36:00	31.86	15	0.0624543	102.993	0.0450156
72420	18/09/2018--09:37:00	32.05	354	0.241037	0.822758	-0.0882203
72480	18/09/2018--09:38:00	32.15	289	0.0949238	0.941141	-0.3843
72540	18/09/2018--09:39:00	32.32	49	0.257271	0.970737	-0.117828
72600	18/09/2018--09:40:00	32.42	149	-0.197302	0.985535	-0.0734163
72660	18/09/2018--09:41:00	32.54	60	0.0137501	0.985535	-0.280672
72720	18/09/2018--09:42:00	32.54	597	0.0949238	0.896748	-0.23626
72780	18/09/2018--09:43:00	32.43	594	-0.0511889	100.033	-0.265868
72840	18/09/2018--09:44:00	32.23	1	0.35468	0.941141	0.178251
72900	18/09/2018--09:45:00	32.19	0	0.32221	0.970737	0.178251
72960	18/09/2018--09:46:00	32.15	0	0.387149	0.941141	0.193055
73020	18/09/2018--09:47:00	32.16	15	-0.0187194	100.033	0.0302116
73080	18/09/2018--09:48:00	32.17	3	0.0949238	101.513	0.0154076
73140	18/09/2018--09:49:00	32.16	12	0.0786891	102.993	-0.0290043
73200	18/09/2018--09:50:00	32.16	9	0.224802	101.513	0.0746235
73260	18/09/2018--09:51:00	32.2	8	0.370915	0.926343	0.207859
73320	18/09/2018--09:52:00	32.27	2	0.35468	0.896748	0.341095
73380	18/09/2018--09:53:00	32.29	2	0.646905	0.793163	0.207859
73440	18/09/2018--09:54:00	32.23	28	0.598201	0.807961	0.237467
73500	18/09/2018--09:55:00	32.25	9	0.0137501	101.513	0.000603632
73560	18/09/2018--09:56:00	32.26	24	0.517027	0.852354	0.252271
73620	18/09/2018--09:57:00	32.38	42	0.387149	0.88195	0.341095
73680	18/09/2018--09:58:00	32.3	24	0.435854	0.896748	0.252271
73740	18/09/2018--09:59:00	32.29	1	0.387149	0.941141	0.0746235
73800	18/09/2018--10:00:00	32.28	0	0.581966	0.793163	0.296683
73860	18/09/2018--10:01:00	32.33	3	0.581966	0.763567	0.311487
73920	18/09/2018--10:02:00	32.34	4	0.305976	0.970737	0.104232
73980	18/09/2018--10:03:00	32.34	10	0.549497	0.793163	0.281879
74040	18/09/2018--10:04:00	32.34	8	0.565732	0.807961	0.267075
74100	18/09/2018--10:05:00	32.3	10	0.435854	0.911546	0.237467
74160	18/09/2018--10:06:00	32.27	21	0.0624543	0.970737	0.133839
74220	18/09/2018--10:07:00	32.18	7	0.533262	0.88195	0.237467
74280	18/09/2018--10:08:00	32.3	13	0.35468	0.955939	0.163447
74340	18/09/2018--10:09:00	32.44	11	0.549497	0.778365	0.326291
74400	18/09/2018--10:10:00	32.43	23	0.370915	0.941141	0.0302116
74460	18/09/2018--10:11:00	32.48	47	-0.132363	0.926343	-0.443516
74520	18/09/2018--10:12:00	32.42	28	0.176098	100.033	0.0894275
74580	18/09/2018--10:13:00	32.3	12	0.111159	101.513	-0.0882203
74640	18/09/2018--10:14:00	32.33	17	0.500793	0.911546	0.148643
74700	18/09/2018--10:15:00	32.29	13	0.224802	100.033	0.0746235
74760	18/09/2018--10:16:00	32.25	39	0.565732	0.822758	0.237467
74820	18/09/2018--10:17:00	32.31	18	0.403384	0.911546	0.222663
74880	18/09/2018--10:18:00	32.37	22	0.581966	0.807961	0.267075
74940	18/09/2018--10:19:00	32.4	11	0.646905	0.763567	0.207859
75000	18/09/2018--10:20:00	32.52	16	0.403384	0.955939	-0.0290043
75060	18/09/2018--10:21:00	32.51	27	0.549497	0.88195	0.119035
75120	18/09/2018--10:22:00	32.54	3	0.630671	0.822758	0.0746235
75180	18/09/2018--10:23:00	32.55	1	0.549497	0.867152	0.119035
75240	18/09/2018--10:24:00	32.67	361	0.192332	102.993	0.0302116
75300	18/09/2018--10:25:00	32.66	169	-0.0836584	105.952	0.104232
75360	18/09/2018--10:26:00	32.55	15	-0.00248465	100.033	-0.147436
75420	18/09/2018--10:27:00	32.34	15	-0.310945	0.867152	-0.473124
75480	18/09/2018--10:28:00	32.34	40	0.66314	0.778365	0.207859
75540	18/09/2018--10:29:00	32.28	25	0.32221	0.911546	0.326291
75600	18/09/2018--10:30:00	32.24	18	-0.00248465	0.985535	0.178251
75660	18/09/2018--10:31:00	32.03	8	0.517027	0.896748	0.267075
75720	18/09/2018--10:32:00	32.05	1	-0.0187194	101.513	0.104232
75780	18/09/2018--10:33:00	31.98	13	-0.229771	0.926343	-0.251064
75840	18/09/2018--10:34:00	31.98	86	0.468323	0.867152	0.311487
75900	18/09/2018--10:35:00	31.8	61	-0.310945	0.955939	0.0894275
75960	18/09/2018--10:36:00	31.73	0	-0.262241	0.955939	-0.117828
76020	18/09/2018--10:37:00	31.71	29	-0.29471	0.941141	-0.23626
76080	18/09/2018--10:38:00	31.63	42	0.143628	102.993	-0.0586123
76140	18/09/2018--10:39:00	31.7	21	0.257271	0.941141	-0.339888
76200	18/09/2018--10:40:00	31.86	0	0.289741	0.926343	-0.413908
76260	18/09/2018--10:41:00	31.99	0	0.32221	0.911546	-0.354692
76320	18/09/2018--10:42:00	31.98	10	0.0624543	101.513	0.000603632
76380	18/09/2018--10:43:00	32	0	0.111159	104.473	0.0746235
76440	18/09/2018--10:44:00	31.96	169	0.403384	0.807961	0.237467
76500	18/09/2018--10:45:00	31.96	69	0.0299849	0.985535	0.0598196
76560	18/09/2018--10:46:00	31.91	365	0.176098	101.513	-0.0882203
76620	18/09/2018--10:47:00	31.79	166	0.0462196	0.985535	-0.177044
76680	18/09/2018--10:48:00	31.97	57	0.0299849	107.432	-0.295476
76740	18/09/2018--10:49:00	32.08	8	0.0786891	102.993	-0.0290043
76800	18/09/2018--10:50:00	32.21	60	0.159863	0.852354	-0.31028
76860	18/09/2018--10:51:00	32.32	225	0.257271	100.033	-0.0882203
76920	18/09/2018--10:52:00	32.25	19	-0.0349541	102.993	-0.16224
76980	18/09/2018--10:53:00	32.21	0	0.257271	101.513	-0.0586123
77040	18/09/2018--10:54:00	32.16	0	0.289741	101.513	-0.0438083
77100	18/09/2018--10:55:00	32.11	0	0.32221	100.033	-0.0290043
77160	18/09/2018--10:56:00	32.06	6	0.387149	0.941141	0.193055
77220	18/09/2018--10:57:00	32	0	0.289741	0.985535	0.133839
77280	18/09/2018--10:58:00	31.96	0	0.35468	0.941141	0.163447
77340	18/09/2018--10:59:00	31.95	5	0.305976	0.985535	0.0746235
77400	18/09/2018--11:00:00	31.95	4	0.241037	100.033	0.0746235
77460	18/09/2018--11:01:00	31.95	2	0.419619	0.926343	0.163447
77520	18/09/2018--11:02:00	31.96	0	0.370915	0.970737	0.178251
77580	18/09/2018--11:03:00	31.97	1	0.387149	0.985535	0.148643
77640	18/09/2018--11:04:00	31.89	4	0.257271	0.985535	0.104232
77700	18/09/2018--11:05:00	31.79	0	0.0137501	0.970737	-0.103024
77760	18/09/2018--11:06:00	31.9	7	0.143628	0.970737	0.252271
77820	18/09/2018--11:07:00	32.02	23	0.419619	0.896748	0.267075
77880	18/09/2018--11:08:00	32.14	40	0.289741	0.985535	0.104232
77940	18/09/2018--11:09:00	32.11	0	0.257271	0.955939	0.222663
78000	18/09/2018--11:10:00	32.24	47	-0.0836584	100.033	-0.177044
78060	18/09/2018--11:11:00	32.16	37	-0.0349541	0.985535	-0.132632
78120	18/09/2018--11:12:00	32.24	23	-0.0836584	102.993	-0.0438083
78180	18/09/2018--11:13:00	32.13	10	0.241037	100.033	-0.103024
78240	18/09/2018--11:14:00	31.98	0	0.403384	0.955939	0.0598196
78300	18/09/2018--11:15:00	31.91	0	0.370915	0.955939	0.133839
78360	18/09/2018--11:16:00	31.83	9	0.338445	0.970737	0.0598196
78420	18/09/2018--11:17:00	31.84	0	0.32221	0.955939	0.193055
78480	18/09/2018--11:18:00	31.86	0	0.224802	100.033	0.0598196
78540	18/09/2018--11:19:00	31.97	0	0.387149	0.941141	0.119035
78600	18/09/2018--11:20:00	31.9	1	0.35468	0.970737	0.119035
78660	18/09/2018--11:21:00	31.93	1	0.338445	0.970737	0.133839
78720	18/09/2018--11:22:00	31.98	0	0.32221	0.955939	0.0450156
78780	18/09/2018--11:23:00	32	6	0.338445	0.985535	-0.0586123
78840	18/09/2018--11:24:00	31.98	0	0.403384	0.941141	0.104232
78900	18/09/2018--11:25:00	31.96	1	0.435854	0.941141	0.133839
78960	18/09/2018--11:26:00	31.93	0	0.452088	0.926343	0.104232
79020	18/09/2018--11:27:00	31.91	80	0.435854	0.896748	0.222663
79080	18/09/2018--11:28:00	31.93	4	0.241037	0.985535	0.0746235
79140	18/09/2018--11:29:00	31.96	1	0.419619	0.911546	0.222663
79200	18/09/2018--11:30:00	31.99	0	0.452088	0.896748	0.207859
79260	18/09/2018--11:31:00	31.96	0	0.517027	0.867152	0.237467
79320	18/09/2018--11:32:00	32.03	0	0.500793	0.88195	0.207859
79380	18/09/2018--11:33:00	32.03	0	0.403384	0.955939	0.104232
79440	18/09/2018--11:34:00	32.05	0	0.419619	0.911546	0.237467
79500	18/09/2018--11:35:00	32.14	4	0.452088	0.896748	0.193055
79560	18/09/2018--11:36:00	32.12	0	0.484558	0.926343	0.119035
79620	18/09/2018--11:37:00	32.06	1	0.338445	0.985535	0.119035
79680	18/09/2018--11:38:00	32.08	20	0.0624543	100.033	0.0450156
79740	18/09/2018--11:39:00	32.13	0	0.127393	100.033	0.148643
79800	18/09/2018--11:40:00	32.21	13	0.370915	0.88195	0.341095
79860	18/09/2018--11:41:00	32.13	0	0.435854	0.911546	0.222663
79920	18/09/2018--11:42:00	32.13	0	0.370915	0.926343	0.237467
79980	18/09/2018--11:43:00	32.16	1	0.403384	0.911546	0.163447
80040	18/09/2018--11:44:00	32.14	6	0.403384	0.911546	0.207859
80100	18/09/2018--11:45:00	32.23	0	0.208567	100.033	0.0450156
80160	18/09/2018--11:46:00	32.48	0	-0.148597	0.955939	-0.31028
80220	18/09/2018--11:47:00	32.31	9	0.273506	0.985535	0.119035
80280	18/09/2018--11:48:00	32.34	7	0.176098	0.941141	-0.369496
80340	18/09/2018--11:49:00	32.14	30	0.338445	0.970737	0.0154076
80400	18/09/2018--11:50:00	32	0	0.224802	101.513	0.000603632
80460	18/09/2018--11:51:00	32.07	5	0.419619	0.926343	0.104232
80520	18/09/2018--11:52:00	32.15	3	0.273506	0.985535	-0.117828
80580	18/09/2018--11:53:00	32.21	0	0.32221	0.970737	-0.132632
80640	18/09/2018--11:54:00	32.23	1	0.32221	0.970737	0.0154076
80700	18/09/2018--11:55:00	32.28	2	0.305976	0.970737	-0.0290043
80760	18/09/2018--11:56:00	32.33	2	0.273506	100.033	0.0746235
80820	18/09/2018--11:57:00	32.36	6	-0.229771	0.941141	-0.265868
80880	18/09/2018--11:58:00	32.43	0	0.143628	0.970737	-0.325084
80940	18/09/2018--11:59:00	32.43	7	-0.0674236	0.970737	-0.31028
81000	18/09/2018--12:00:00	32.37	0	-0.359649	0.926343	-0.206652
81060	18/09/2018--12:01:00	32.34	32	0.0624543	101.513	-0.103024
81120	18/09/2018--12:02:00	32.34	35	0.338445	0.896748	0.355899
81180	18/09/2018--12:03:00	32.18	0	0.435854	0.88195	0.311487
81240	18/09/2018--12:04:00	32.2	0	0.387149	0.926343	0.222663
81300	18/09/2018--12:05:00	32.12	0	0.452088	0.911546	0.163447
81360	18/09/2018--12:06:00	32.08	1	0.370915	0.941141	0.178251
81420	18/09/2018--12:07:00	32.18	6	0.32221	0.955939	0.193055
81480	18/09/2018--12:08:00	32.29	6	0.289741	0.970737	0.163447
81540	18/09/2018--12:09:00	32.34	35	-0.0349541	101.513	0.000603632
81600	18/09/2018--12:10:00	32.24	30	-0.0349541	0.941141	-0.354692
81660	18/09/2018--12:11:00	32.13	36	0.32221	0.985535	0.0598196
81720	18/09/2018--12:12:00	32.05	1	0.241037	0.985535	0.0598196
81780	18/09/2018--12:13:00	32	0	0.387149	0.941141	0.133839
81840	18/09/2018--12:14:00	31.94	0	0.273506	100.033	0.000603632
81900	18/09/2018--12:15:00	31.98	0	0.387149	0.941141	0.0598196
81960	18/09/2018--12:16:00	32.09	25	0.176098	100.033	-0.132632
82020	18/09/2018--12:17:00	32.1	2	0.403384	0.941141	0.163447
82080	18/09/2018--12:18:00	32.06	18	0.403384	0.911546	0.207859
82140	18/09/2018--12:19:00	32.09	10	0.484558	0.896748	0.104232
82200	18/09/2018--12:20:00	32.22	122	0.0624543	0.970737	-0.191848
82260	18/09/2018--12:21:00	32.31	6	0.143628	101.513	-0.132632
82320	18/09/2018--12:22:00	32.41	8	0.32221	0.88195	0.370703
82380	18/09/2018--12:23:00	32.32	1	0.0624543	0.985535	-0.0882203
82440	18/09/2018--12:24:00	32.3	9	0.32221	0.911546	0.252271
82500	18/09/2018--12:25:00	32.26	68	0.0624543	101.513	0.104232
82560	18/09/2018--12:26:00	32.27	0	0.143628	100.033	0.119035
82620	18/09/2018--12:27:00	32.18	4	0.387149	0.926343	0.193055
82680	18/09/2018--12:28:00	32.36	3	0.517027	0.896748	0.0598196
82740	18/09/2018--12:29:00	32.34	39	0.387149	0.955939	0.0894275
82800	18/09/2018--12:30:00	32.38	5	0.435854	0.941141	0.0746235
82860	18/09/2018--12:31:00	32.36	0	0.241037	102.993	-0.117828
82920	18/09/2018--12:32:00	32.34	1	0.0624543	101.513	-0.132632
82980	18/09/2018--12:33:00	32.3	15	0.159863	102.993	-0.147436
83040	18/09/2018--12:34:00	32.31	4	-0.164832	0.985535	-0.0882203
83100	18/09/2018--12:35:00	32.22	1	0.338445	0.941141	0.222663
83160	18/09/2018--12:36:00	32.17	1	0.452088	0.955939	0.0450156
83220	18/09/2018--12:37:00	32.19	8	0.289741	0.941141	0.193055
83280	18/09/2018--12:38:00	32.21	4	0.111159	101.513	-0.16224
83340	18/09/2018--12:39:00	32.11	0	0.224802	100.033	-0.103024
83400	18/09/2018--12:40:00	32.11	0	0.273506	0.985535	-0.132632
83460	18/09/2018--12:41:00	32.26	2	0.484558	0.911546	-0.0438083
83520	18/09/2018--12:42:00	32.34	8	0.305976	0.970737	0.119035
83580	18/09/2018--12:43:00	32.38	7	-0.246006	0.926343	-0.325084
83640	18/09/2018--12:44:00	32.31	5	0.370915	0.970737	0.0598196
83700	18/09/2018--12:45:00	32.2	9	0.289741	0.970737	0.0154076
83760	18/09/2018--12:46:00	32.21	11	-0.29471	0.837556	-0.45832
83820	18/09/2018--12:47:00	32.08	26	0.176098	102.993	0.0302116
83880	18/09/2018--12:48:00	32.1	8	0.419619	0.896748	0.237467
83940	18/09/2018--12:49:00	32.06	1	0.581966	0.852354	0.0450156
84000	18/09/2018--12:50:00	32.04	7	-0.0511889	100.033	-0.147436
84060	18/09/2018--12:51:00	32.18	10	0.0949238	101.513	-0.132632
84120	18/09/2018--12:52:00	32.23	1	-0.262241	0.911546	-0.369496
84180	18/09/2018--12:53:00	32.14	1	-0.0349541	0.970737	-0.325084
84240	18/09/2018--12:54:00	32.18	237	0.387149	0.970737	0.104232
84300	18/09/2018--12:55:00	32.23	476	-0.00248465	0.689578	-0.295476
84360	18/09/2018--12:56:00	32.27	137	-0.0836584	100.033	-0.206652
84420	18/09/2018--12:57:00	32.36	38	-0.0187194	0.970737	-0.23626
84480	18/09/2018--12:58:00	32.4	29	-0.0511889	104.473	-0.206652
84540	18/09/2018--12:59:00	32.59	299	-0.181067	0.88195	0.0746235
84600	18/09/2018--13:00:00	32.61	250	0.338445	0.926343	0.178251
84660	18/09/2018--13:01:00	32.61	215	-0.0349541	0.807961	-0.561948
84720	18/09/2018--13:02:00	32.47	141	0.257271	0.985535	0.133839
84780	18/09/2018--13:03:00	32.34	0	0.241037	100.033	0.0746235
84840	18/09/2018--13:04:00	32.26	1	0.484558	0.896748	0.104232
84900	18/09/2018--13:05:00	32.22	8	0.0949238	100.033	-0.177044
84960	18/09/2018--13:06:00	32.25	12	0.305976	0.970737	-0.117828
85020	18/09/2018--13:07:00	32.19	12	0.32221	0.955939	0.178251
85080	18/09/2018--13:08:00	32.16	2	0.305976	0.926343	0.267075
85140	18/09/2018--13:09:00	32.09	3	0.0624543	102.993	-0.0438083
85200	18/09/2018--13:10:00	31.98	0	0.0624543	101.513	0.0598196
85260	18/09/2018--13:11:00	32	105	0.159863	0.985535	0.133839
85320	18/09/2018--13:12:00	32.1	115	0.143628	100.033	-0.221456
85380	18/09/2018--13:13:00	32.18	1	0.273506	100.033	-0.0438083
85440	18/09/2018--13:14:00	32.14	6	0.581966	0.852354	-0.117828
85500	18/09/2018--13:15:00	32.2	5	0.35468	0.970737	0.0302116
85560	18/09/2018--13:16:00	32.23	4	0.403384	0.867152	0.355899
85620	18/09/2018--13:17:00	32.3	0	0.387149	0.867152	0.370703
85680	18/09/2018--13:18:00	32.28	0	0.338445	0.941141	0.193055
85740	18/09/2018--13:19:00	32.22	6	0.35468	0.941141	0.193055
85800	18/09/2018--13:20:00	32.17	41	0.32221	0.970737	0.178251
85860	18/09/2018--13:21:00	32.16	9	-0.0511889	101.513	0.0154076
85920	18/09/2018--13:22:00	32.23	9	0.370915	0.941141	0.163447
85980	18/09/2018--13:23:00	32.18	0	0.273506	0.985535	0.178251
86040	18/09/2018--13:24:00	32.23	18	0.224802	0.985535	0.104232
86100	18/09/2018--13:25:00	32.13	8	0.565732	0.837556	0.237467
86160	18/09/2018--13:26:00	32.16	3	0.338445	0.970737	0.0302116
86220	18/09/2018--13:27:00	32.24	2	0.127393	100.033	-0.177044
86280	18/09/2018--13:28:00	32.26	0	0.159863	100.033	-0.0734163
86340	18/09/2018--13:29:00	32.3	0	0.143628	100.033	-0.132632
86400	18/09/2018--13:30:00	32.36	0	0.289741	0.985535	-0.132632
86460	18/09/2018--13:31:00	32.27	0	0.305976	0.911546	-0.399104
86520	18/09/2018--13:32:00	32.27	5	-0.0187194	0.970737	-0.31028
86580	18/09/2018--13:33:00	32.16	2	0.338445	0.985535	0.0302116
86640	18/09/2018--13:34:00	32.04	0	0.35468	0.955939	0.133839
86700	18/09/2018--13:35:00	31.96	18	0.452088	0.941141	0.0598196
86760	18/09/2018--13:36:00	32.08	43	-0.0187194	100.033	-0.147436
86820	18/09/2018--13:37:00	32.2	6	0.32221	0.970737	0.0894275
86880	18/09/2018--13:38:00	32.25	0	0.0299849	102.993	0.000603632
86940	18/09/2018--13:39:00	32.32	0	-0.164832	100.033	-0.0142003
87000	18/09/2018--13:40:00	32.27	5	-0.132363	0.926343	-0.354692
87060	18/09/2018--13:41:00	32.24	2	0.0624543	101.513	-0.191848
87120	18/09/2018--13:42:00	32.31	1	-0.213536	0.985535	-0.0586123
87180	18/09/2018--13:43:00	32.29	1	0.273506	0.955939	-0.251064
87240	18/09/2018--13:44:00	32.25	33	-0.375884	0.955939	-0.206652
87300	18/09/2018--13:45:00	32.18	2	0.452088	0.911546	0.148643
87360	18/09/2018--13:46:00	32.02	5	0.35468	0.867152	0.148643
87420	18/09/2018--13:47:00	31.99	172	-0.262241	0.941141	-0.0734163
87480	18/09/2018--13:48:00	32.02	194	0.370915	0.941141	0.193055
87540	18/09/2018--13:49:00	32.02	0	0.403384	0.911546	0.237467
87600	18/09/2018--13:50:00	32.02	0	0.338445	0.955939	0.133839
87660	18/09/2018--13:51:00	32.01	0	0.338445	0.955939	0.148643
87720	18/09/2018--13:52:00	32.24	262	0.403384	0.926343	0.163447
87780	18/09/2018--13:53:00	32.17	0	0.484558	0.88195	0.222663
87840	18/09/2018--13:54:00	32.02	0	0.419619	0.926343	0.178251
87900	18/09/2018--13:55:00	31.91	0	0.419619	0.896748	0.237467
87960	18/09/2018--13:56:00	31.82	0	0.452088	0.88195	0.252271
88020	18/09/2018--13:57:00	31.82	0	0.581966	0.793163	0.281879
88080	18/09/2018--13:58:00	31.71	0	0.452088	0.911546	0.207859
88140	18/09/2018--13:59:00	31.65	7	0.452088	0.941141	0.0598196
88200	18/09/2018--14:00:00	31.66	0	0.419619	0.926343	0.163447
88260	18/09/2018--14:01:00	31.67	2	0.403384	0.926343	0.178251
88320	18/09/2018--14:02:00	31.68	0	0.370915	0.941141	0.163447
88380	18/09/2018--14:03:00	31.74	0	0.338445	0.955939	0.193055
88440	18/09/2018--14:04:00	31.79	0	0.452088	0.88195	0.281879
88500	18/09/2018--14:05:00	31.79	28	-0.00248465	0.955939	0.385507
88560	18/09/2018--14:06:00	31.94	223	-0.00248465	12.519	-0.354692
88620	18/09/2018--14:07:00	32.02	327	0.598201	0.867152	0.119035
88680	18/09/2018--14:08:00	31.92	71	0.419619	156.265	0.415115
88740	18/09/2018--14:09:00	31.92	12	0.305976	100.033	-0.132632
88800	18/09/2018--14:10:00	31.97	14	0.387149	0.955939	0.207859
88860	18/09/2018--14:11:00	32.02	7	0.35468	0.970737	0.0894275
88920	18/09/2018--14:12:00	31.97	2	0.338445	0.955939	0.119035
88980	18/09/2018--14:13:00	31.96	13	0.387149	0.911546	0.237467
89040	18/09/2018--14:14:00	31.98	18	0.143628	101.513	0.0450156
89100	18/09/2018--14:15:00	32	81	0.338445	0.941141	0.178251
89160	18/09/2018--14:16:00	32.07	10	0.257271	100.033	0.0154076
89220	18/09/2018--14:17:00	32.09	9	0.500793	0.926343	0.0598196
89280	18/09/2018--14:18:00	32.02	18	0.208567	0.985535	-0.0586123
89340	18/09/2018--14:19:00	31.98	4	0.338445	0.955939	0.148643
89400	18/09/2018--14:20:00	31.98	59	0.549497	0.88195	0.0154076
89460	18/09/2018--14:21:00	31.96	3	0.32221	0.985535	0.000603632
89520	18/09/2018--14:22:00	31.96	3	0.370915	0.926343	0.222663
89580	18/09/2018--14:23:00	31.99	3	0.241037	0.985535	-0.16224
89640	18/09/2018--14:24:00	32.11	6	0.387149	0.926343	0.237467
89700	18/09/2018--14:25:00	32.13	0	0.32221	0.955939	0.237467
89760	18/09/2018--14:26:00	32.07	12	0.241037	101.513	-0.0734163
89820	18/09/2018--14:27:00	32.07	36	0.35468	0.911546	0.296683
89880	18/09/2018--14:28:00	32.09	5	0.159863	101.513	0.104232
89940	18/09/2018--14:29:00	32.04	2	0.273506	0.941141	0.222663
90000	18/09/2018--14:30:00	31.97	8	0.500793	0.88195	0.133839
90060	18/09/2018--14:31:00	31.87	3	0.517027	0.852354	0.237467
90120	18/09/2018--14:32:00	31.87	5	0.403384	0.911546	0.222663
90180	18/09/2018--14:33:00	31.88	4	0.549497	0.88195	0.133839
90240	18/09/2018--14:34:00	31.92	0	0.517027	0.852354	0.281879
90300	18/09/2018--14:35:00	32.05	3	0.305976	0.970737	-0.132632
90360	18/09/2018--14:36:00	32.16	0	-0.0998931	0.985535	-0.23626
90420	18/09/2018--14:37:00	32.11	1	0.419619	0.896748	0.252271
90480	18/09/2018--14:38:00	32.07	1	0.32221	0.985535	-0.0734163
90540	18/09/2018--14:39:00	32	10	0.305976	0.970737	-0.0734163
90600	18/09/2018--14:40:00	32.03	1	0.159863	100.033	-0.191848
90660	18/09/2018--14:41:00	32.02	1	0.176098	0.941141	-0.428712
90720	18/09/2018--14:42:00	31.98	3	0.143628	0.985535	0.207859
90780	18/09/2018--14:43:00	31.98	0	-0.0349541	0.941141	-0.399104
90840	18/09/2018--14:44:00	31.99	21	0.0786891	0.955939	-0.354692
90900	18/09/2018--14:45:00	31.92	41	0.143628	100.033	-0.103024
90960	18/09/2018--14:46:00	31.93	10	0.35468	0.955939	0.148643
91020	18/09/2018--14:47:00	32.02	1	0.273506	0.985535	0.0894275
91080	18/09/2018--14:48:00	32	2	0.289741	0.985535	0.133839
91140	18/09/2018--14:49:00	32.07	0	0.289741	0.926343	0.311487
91200	18/09/2018--14:50:00	32.03	1	0.32221	0.970737	0.104232
91260	18/09/2018--14:51:00	32.03	1	0.192332	100.033	-0.0142003
91320	18/09/2018--14:52:00	32.06	0	0.0949238	100.033	-0.221456
91380	18/09/2018--14:53:00	32.09	0	0.176098	101.513	0.0746235
91440	18/09/2018--14:54:00	32.2	1	0.176098	101.513	-0.0586123
91500	18/09/2018--14:55:00	32.22	10	0.208567	100.033	0.0746235
91560	18/09/2018--14:56:00	32.29	0	0.0949238	101.513	-0.117828
91620	18/09/2018--14:57:00	32.3	22	0.484558	0.88195	0.237467
91680	18/09/2018--14:58:00	32.23	10	0.208567	100.033	-0.0290043
91740	18/09/2018--14:59:00	32.2	19	0.581966	0.822758	0.237467
91800	18/09/2018--15:00:00	32.29	10	0.630671	0.793163	0.237467
91860	18/09/2018--15:01:00	32.34	1	-0.132363	100.033	-0.177044
91920	18/09/2018--15:02:00	32.38	9	-0.197302	0.941141	-0.325084
91980	18/09/2018--15:03:00	32.36	33	-0.0349541	0.970737	-0.31028
92040	18/09/2018--15:04:00	32.25	7	0.581966	0.719173	0.459527
92100	18/09/2018--15:05:00	32.18	14	0.338445	0.896748	-0.413908
92160	18/09/2018--15:06:00	32.14	6	-0.229771	0.970737	-0.221456
92220	18/09/2018--15:07:00	31.99	27	0.581966	0.689578	0.385507
92280	18/09/2018--15:08:00	31.96	106	0.176098	100.033	0.0450156
92340	18/09/2018--15:09:00	32.09	272	0.143628	100.033	-0.117828
92400	18/09/2018--15:10:00	32.14	272	0.143628	100.033	-0.177044
92460	18/09/2018--15:11:00	32.09	235	0.0462196	0.941141	-0.399104
92520	18/09/2018--15:12:00	32.22	633	0.159863	0.970737	0.000603632
92580	18/09/2018--15:13:00	32.44	111	0.32221	100.033	-0.117828
92640	18/09/2018--15:14:00	32.56	39	0.143628	100.033	0.133839
92700	18/09/2018--15:15:00	32.59	42	0.143628	101.513	-0.103024
92760	18/09/2018--15:16:00	32.53	56	0.159863	100.033	-0.191848
92820	18/09/2018--15:17:00	32.63	48	-0.0349541	0.911546	-0.428712
92880	18/09/2018--15:18:00	32.69	42	0.0786891	0.970737	-0.31028
92940	18/09/2018--15:19:00	32.63	107	-0.0674236	104.473	-0.221456
93000	18/09/2018--15:20:00	32.56	71	0.241037	101.513	-0.0882203
93060	18/09/2018--15:21:00	32.54	23	-0.0836584	0.941141	-0.399104
93120	18/09/2018--15:22:00	32.57	20	0.0299849	105.952	-0.117828
93180	18/09/2018--15:23:00	32.57	134	0.0137501	0.985535	-0.251064
93240	18/09/2018--15:24:00	32.55	0	-0.00248465	0.985535	-0.265868
93300	18/09/2018--15:25:00	32.54	0	-0.0187194	0.985535	-0.251064
93360	18/09/2018--15:26:00	32.57	372	-0.132363	0.600791	-0.413908
93420	18/09/2018--15:27:00	32.79	107	0.0786891	100.033	0.0302116
93480	18/09/2018--15:28:00	32.94	35	-0.0511889	129.629	0.0450156
93540	18/09/2018--15:29:00	33.12	33	-0.32718	0.941141	-0.0142003
93600	18/09/2018--15:30:00	33.27	436	0.0299849	0.941141	-0.561948
93660	18/09/2018--15:31:00	33.39	100	0.0299849	102.993	-0.0290043
93720	18/09/2018--15:32:00	33.34	2	0.0786891	102.993	-0.177044
93780	18/09/2018--15:33:00	33.38	64	0.0462196	101.513	-0.0882203
93840	18/09/2018--15:34:00	33.46	60	-0.0511889	101.513	-0.103024
93900	18/09/2018--15:35:00	33.63	127	-0.181067	0.970737	-0.428712
93960	18/09/2018--15:36:00	33.75	305	-0.0187194	105.952	0.0302116
94020	18/09/2018--15:37:00	33.79	246	-0.132363	107.432	-0.0882203
94080	18/09/2018--15:38:00	33.79	181	-0.0349541	0.970737	-0.325084
94140	18/09/2018--15:39:00	33.83	2	0.241037	101.513	0.000603632
94200	18/09/2018--15:40:00	33.98	285	-0.0511889	100.033	-0.206652
94260	18/09/2018--15:41:00	34.02	281	0.224802	102.993	-0.103024
94320	18/09/2018--15:42:00	34.13	279	0.370915	0.867152	0.222663
94380	18/09/2018--15:43:00	34.13	360	0.728079	-0.316677	0.503939
94440	18/09/2018--15:44:00	33.97	118	0.0949238	100.033	0.0746235
94500	18/09/2018--15:45:00	33.9	120	0.143628	102.993	0.148643
94560	18/09/2018--15:46:00	33.85	42	0.630671	0.763567	0.281879
94620	18/09/2018--15:47:00	33.81	146	0.127393	100.033	-0.0734163
94680	18/09/2018--15:48:00	33.81	226	103.654	-0.198294	0.385507
94740	18/09/2018--15:49:00	33.77	320	-0.278475	0.896748	-0.295476
94800	18/09/2018--15:50:00	33.74	279	0.143628	0.970737	-0.251064
94860	18/09/2018--15:51:00	33.73	253	0.0949238	101.513	0.0450156
94920	18/09/2018--15:52:00	33.71	293	0.370915	0.970737	-0.117828
94980	18/09/2018--15:53:00	33.7	181	-0.00248465	0.837556	0.518743
95040	18/09/2018--15:54:00	33.73	284	0.370915	0.970737	-0.0290043
95100	18/09/2018--15:55:00	33.7	5	0.452088	0.896748	0.148643
95160	18/09/2018--15:56:00	33.7	8	0.435854	0.911546	0.163447
95220	18/09/2018--15:57:00	33.72	1	0.468323	0.911546	0.119035
95280	18/09/2018--15:58:00	33.74	2	0.468323	0.911546	0.163447
95340	18/09/2018--15:59:00	33.75	0	0.435854	0.926343	0.0450156
95400	18/09/2018--16:00:00	33.9	352	0.533262	116.311	-0.23626
95460	18/09/2018--16:01:00	34.05	820	-0.63564	0.748769	-0.177044
95520	18/09/2018--16:02:00	34.18	613	0.0949238	101.513	-0.0142003
95580	18/09/2018--16:03:00	34.05	70	0.435854	0.926343	0.237467
95640	18/09/2018--16:04:00	33.99	245	-0.0187194	0.822758	-0.413908
95700	18/09/2018--16:05:00	33.9	319	0.338445	0.985535	-0.117828
95760	18/09/2018--16:06:00	33.79	179	0.533262	0.896748	0.104232
95820	18/09/2018--16:07:00	33.74	86	0.370915	12.371	-0.147436
95880	18/09/2018--16:08:00	33.68	362	0.711844	0.763567	0.311487
95940	18/09/2018--16:09:00	34.01	54	-0.505762	0.319631	-0.843223
96000	18/09/2018--16:10:00	34.15	0	-0.440823	0.438014	-0.798811
96060	18/09/2018--16:11:00	34.32	0	-0.473292	0.378823	-0.813615
96120	18/09/2018--16:12:00	34.45	0	-0.440823	0.438014	-0.798811
96180	18/09/2018--16:13:00	34.57	0	-0.440823	0.438014	-0.813615
96240	18/09/2018--16:14:00	34.67	0	-0.457058	0.438014	-0.798811
96300	18/09/2018--16:15:00	34.77	0	-0.440823	0.438014	-0.798811
96360	18/09/2018--16:16:00	34.88	1	-0.408353	0.452812	-0.828419
96420	18/09/2018--16:17:00	34.97	0	-0.392119	0.452812	-0.828419
96480	18/09/2018--16:18:00	35.04	0	-0.392119	0.452812	-0.828419
96540	18/09/2018--16:19:00	35.11	0	-0.392119	0.452812	-0.828419
96600	18/09/2018--16:20:00	35.19	0	-0.392119	0.452812	-0.828419
96660	18/09/2018--16:21:00	35.27	0	-0.392119	0.452812	-0.813615
96720	18/09/2018--16:22:00	35.32	0	-0.392119	0.452812	-0.828419
96780	18/09/2018--16:23:00	35.36	0	-0.392119	0.452812	-0.813615
96840	18/09/2018--16:24:00	35.44	0	-0.375884	0.452812	-0.828419
96900	18/09/2018--16:25:00	35.48	2	-0.375884	0.452812	-0.828419
96960	18/09/2018--16:26:00	35.53	0	-0.392119	0.452812	-0.828419
97020	18/09/2018--16:27:00	35.57	0	-0.375884	0.452812	-0.828419
97080	18/09/2018--16:28:00	35.64	2	-0.375884	0.452812	-0.828419
97140	18/09/2018--16:29:00	35.66	0	-0.375884	0.452812	-0.813615
97200	18/09/2018--16:30:00	35.71	1	-0.375884	0.46761	-0.828419
97260	18/09/2018--16:31:00	35.75	0	-0.375884	0.46761	-0.828419
97320	18/09/2018--16:32:00	35.8	1	-0.375884	0.46761	-0.828419
97380	18/09/2018--16:33:00	35.81	0	-0.375884	0.46761	-0.828419
97440	18/09/2018--16:34:00	35.86	0	-0.375884	0.46761	-0.813615
97500	18/09/2018--16:35:00	35.88	0	-0.375884	0.46761	-0.813615
97560	18/09/2018--16:36:00	35.91	2	-0.375884	0.452812	-0.828419
97620	18/09/2018--16:37:00	35.95	1	-0.375884	0.46761	-0.828419
97680	18/09/2018--16:38:00	35.98	0	-0.375884	0.46761	-0.828419
97740	18/09/2018--16:39:00	36	1	-0.375884	0.46761	-0.813615
97800	18/09/2018--16:40:00	36.03	1	-0.375884	0.46761	-0.828419
97860	18/09/2018--16:41:00	36.04	1	-0.375884	0.46761	-0.828419
97920	18/09/2018--16:42:00	36.09	1	-0.375884	0.46761	-0.828419
97980	18/09/2018--16:43:00	36.08	1	-0.375884	0.46761	-0.828419
98040	18/09/2018--16:44:00	36.09	3	-0.375884	0.46761	-0.828419
98100	18/09/2018--16:45:00	36.13	2	-0.375884	0.46761	-0.828419
98160	18/09/2018--16:46:00	36.12	1	-0.375884	0.46761	-0.828419
98220	18/09/2018--16:47:00	36.15	0	-0.375884	0.46761	-0.828419
98280	18/09/2018--16:48:00	36.17	2	-0.375884	0.452812	-0.828419
98340	18/09/2018--16:49:00	36.19	0	-0.375884	0.46761	-0.813615
98400	18/09/2018--16:50:00	36.18	2	-0.375884	0.46761	-0.828419
98460	18/09/2018--16:51:00	36.2	0	-0.375884	0.452812	-0.828419
98520	18/09/2018--16:52:00	36.21	0	-0.375884	0.452812	-0.828419
98580	18/09/2018--16:53:00	36.23	0	-0.375884	0.46761	-0.828419
98640	18/09/2018--16:54:00	36.23	2	-0.375884	0.46761	-0.813615
98700	18/09/2018--16:55:00	36.25	1	-0.375884	0.452812	-0.828419
98760	18/09/2018--16:56:00	36.24	0	-0.375884	0.452812	-0.828419
98820	18/09/2018--16:57:00	36.25	2	-0.375884	0.46761	-0.828419
98880	18/09/2018--16:58:00	36.25	0	-0.375884	0.452812	-0.828419
98940	18/09/2018--16:59:00	36.26	0	-0.375884	0.46761	-0.813615
99000	18/09/2018--17:00:00	36.27	0	-0.392119	0.438014	-0.813615
99060	18/09/2018--17:01:00	36.27	3	-0.457058	0.349227	-0.858027
99120	18/09/2018--17:02:00	36.24	0	-0.359649	0.408418	-0.858027
99180	18/09/2018--17:03:00	36.11	3	-0.862926	0.26044	-0.473124
99240	18/09/2018--17:04:00	35.87	3	-0.586936	0.142057	-0.828419
99300	18/09/2018--17:05:00	35.7	0	-0.505762	0.230844	-0.858027
99360	18/09/2018--17:06:00	35.62	0	-0.489527	0.245642	-0.858027
99420	18/09/2018--17:07:00	35.63	0	-0.570701	0.142057	-0.828419
99480	18/09/2018--17:08:00	35.63	0	-0.586936	0.142057	-0.828419
99540	18/09/2018--17:09:00	35.57	275	0.874192	-0.287081	0.400311
99600	18/09/2018--17:10:00	35.2	213	0.387149	0.970737	0.133839
99660	18/09/2018--17:11:00	34.83	29	0.289741	0.955939	0.207859
99720	18/09/2018--17:12:00	34.52	107	0.646905	0.896748	0.0302116
99780	18/09/2018--17:13:00	34.15	236	0.257271	0.926343	0.370703
99840	18/09/2018--17:14:00	33.76	56	0.581966	0.822758	0.237467
99900	18/09/2018--17:15:00	33.53	268	0.127393	101.513	-0.177044
99960	18/09/2018--17:16:00	33.51	437	0.841722	0.896748	0.355899
100020	18/09/2018--17:17:00	33.52	320	0.143628	101.513	0.193055
100080	18/09/2018--17:18:00	33.53	397	0.776783	-0.657028	0.370703
100140	18/09/2018--17:19:00	33.19	209	0.857957	0.378823	0.296683
100200	18/09/2018--17:20:00	32.82	371	0.32221	128.149	-0.0882203
100260	18/09/2018--17:21:00	32.54	354	0.143628	0.852354	-0.251064
100320	18/09/2018--17:22:00	32.64	275	0.452088	0.911546	-0.117828
100380	18/09/2018--17:23:00	32.49	17	0.159863	100.033	-0.45832
100440	18/09/2018--17:24:00	32.25	207	-0.0187194	111.872	-0.147436
100500	18/09/2018--17:25:00	32.32	4	0.614436	0.822758	0.163447
100560	18/09/2018--17:26:00	32.44	120	0.0462196	0.482408	-0.206652
100620	18/09/2018--17:27:00	32.65	621	0.0137501	0.659982	-0.280672
100680	18/09/2018--17:28:00	32.76	481	0.468323	0.793163	0.355899
100740	18/09/2018--17:29:00	32.93	121	0.403384	0.941141	0.119035
100800	18/09/2018--17:30:00	33.12	233	0.565732	0.585993	0.592763
100860	18/09/2018--17:31:00	33.29	179	0.387149	0.941141	0.0450156
100920	18/09/2018--17:32:00	33.31	159	0.614436	0.852354	0.0598196
100980	18/09/2018--17:33:00	33.36	86	0.143628	0.985535	0.178251
101040	18/09/2018--17:34:00	33.46	153	0.452088	0.88195	0.133839
101100	18/09/2018--17:35:00	33.62	249	0.338445	0.867152	-0.191848
101160	18/09/2018--17:36:00	33.69	302	-0.246006	105.952	-0.709987
101220	18/09/2018--17:37:00	33.79	340	0.35468	100.033	-0.265868
101280	18/09/2018--17:38:00	33.98	271	0.32221	0.970737	-0.132632
101340	18/09/2018--17:39:00	33.94	256	0.224802	104.473	-0.0142003
101400	18/09/2018--17:40:00	33.73	433	0.159863	0.970737	-0.325084
101460	18/09/2018--17:41:00	33.49	390	0.32221	0.926343	-0.221456
101520	18/09/2018--17:42:00	33.27	345	0.32221	0.911546	-0.369496
101580	18/09/2018--17:43:00	33.03	300	0.32221	0.970737	-0.0586123
101640	18/09/2018--17:44:00	32.93	265	0.565732	0.911546	0.0154076
101700	18/09/2018--17:45:00	33.09	515	0.0462196	0.88195	-0.517536
101760	18/09/2018--17:46:00	33.36	201	0.224802	0.926343	-0.295476
101820	18/09/2018--17:47:00	33.61	355	-0.00248465	0.88195	-0.547144
101880	18/09/2018--17:48:00	33.6	150	-0.0349541	0.955939	-0.23626
101940	18/09/2018--17:49:00	33.51	112	0.0624543	0.837556	-0.591556
102000	18/09/2018--17:50:00	33.41	245	0.289741	0.985535	0.133839
102060	18/09/2018--17:51:00	33.22	70	0.0624543	0.867152	-0.369496
102120	18/09/2018--17:52:00	32.89	55	0.435854	0.941141	-0.0734163
102180	18/09/2018--17:53:00	32.79	123	0.143628	0.837556	-0.591556
102240	18/09/2018--17:54:00	32.64	53	0.224802	100.033	0.000603632
102300	18/09/2018--17:55:00	32.37	33	0.35468	0.941141	0.133839
102360	18/09/2018--17:56:00	32.16	13	0.387149	0.955939	0.104232
102420	18/09/2018--17:57:00	32.13	19	0.257271	100.033	0.0598196
102480	18/09/2018--17:58:00	32.17	100	-0.246006	0.970737	-0.132632
102540	18/09/2018--17:59:00	32.3	22	0.32221	0.970737	-0.206652
102600	18/09/2018--18:00:00	32.43	5	0.35468	0.941141	-0.0142003
102660	18/09/2018--18:01:00	32.59	382	0.0949238	0.689578	-0.635968
102720	18/09/2018--18:02:00	32.79	400	0.176098	0.970737	-0.191848
102780	18/09/2018--18:03:00	33	128	0.208567	0.778365	-0.60636
102840	18/09/2018--18:04:00	32.95	110	0.192332	0.852354	-0.53234
102900	18/09/2018--18:05:00	32.81	83	0.208567	0.985535	-0.295476
102960	18/09/2018--18:06:00	32.68	179	0.257271	0.896748	-0.280672
103020	18/09/2018--18:07:00	32.59	73	0.0786891	0.807961	-0.68038
103080	18/09/2018--18:08:00	32.49	191	0.452088	110.392	-0.206652
103140	18/09/2018--18:09:00	32.53	574	0.143628	0.970737	-0.3843
103200	18/09/2018--18:10:00	32.59	455	0.143628	0.837556	-0.591556
103260	18/09/2018--18:11:00	32.61	373	0.468323	101.513	-0.251064
103320	18/09/2018--18:12:00	32.71	395	-0.197302	0.778365	-0.621164
103380	18/09/2018--18:13:00	32.86	198	0.127393	0.748769	-0.428712
103440	18/09/2018--18:14:00	33.06	882	0.0949238	0.88195	-0.53234
103500	18/09/2018--18:15:00	33.2	172	0.0299849	0.793163	-0.473124
103560	18/09/2018--18:16:00	33.23	216	0.159863	0.955939	-0.191848
103620	18/09/2018--18:17:00	33.34	13	0.241037	0.955939	-0.31028
103680	18/09/2018--18:18:00	33.48	17	0.159863	0.837556	-0.576752
103740	18/09/2018--18:19:00	33.56	9	0.0949238	0.926343	-0.45832
103800	18/09/2018--18:20:00	33.67	0	0.484558	0.852354	-0.280672
103860	18/09/2018--18:21:00	33.77	0	0.533262	0.837556	-0.31028
103920	18/09/2018--18:22:00	33.86	0	0.549497	0.837556	-0.265868
103980	18/09/2018--18:23:00	33.94	0	0.273506	0.911546	-0.487928
104040	18/09/2018--18:24:00	34.03	2	0.549497	0.867152	-0.31028
104100	18/09/2018--18:25:00	34.08	0	0.679375	0.793163	-0.191848
104160	18/09/2018--18:26:00	34.13	40	0.0624543	0.970737	-0.325084
104220	18/09/2018--18:27:00	34.25	552	-0.392119	0.704376	-0.31028
104280	18/09/2018--18:28:00	34.26	922	0.305976	0.911546	-0.221456
104340	18/09/2018--18:29:00	34.19	369	-0.0349541	0.719173	-0.369496
104400	18/09/2018--18:30:00	34.22	79	0.0624543	100.033	-0.31028
104460	18/09/2018--18:31:00	34.19	377	0.0462196	0.822758	-0.473124
104520	18/09/2018--18:32:00	34.17	425	0.208567	0.763567	-0.650772
104580	18/09/2018--18:33:00	34.2	38	0.0786891	0.67478	-0.769203
104640	18/09/2018--18:34:00	34.29	16	-0.197302	0.526801	-0.917243
104700	18/09/2018--18:35:00	34.32	138	0.111159	0.793163	-0.650772
104760	18/09/2018--18:36:00	34.35	28	0.0949238	100.033	-0.251064
104820	18/09/2018--18:37:00	34.4	34	0.0462196	0.600791	-0.813615
104880	18/09/2018--18:38:00	34.42	8	0.224802	100.033	-0.132632
104940	18/09/2018--18:39:00	34.46	117	0.0949238	0.970737	-0.16224
105000	18/09/2018--18:40:00	34.49	102	0.127393	0.778365	-0.709987
105060	18/09/2018--18:41:00	34.48	180	0.257271	0.955939	-0.650772
105120	18/09/2018--18:42:00	34.46	517	-0.0674236	0.822758	-0.576752
105180	18/09/2018--18:43:00	34.31	10	0.0949238	0.837556	-0.591556
105240	18/09/2018--18:44:00	34.14	5	0.305976	0.88195	-0.428712
105300	18/09/2018--18:45:00	34.03	715	0.0624543	0.778365	-0.576752
105360	18/09/2018--18:46:00	34.1	602	0.370915	0.852354	-0.517536
105420	18/09/2018--18:47:00	34.25	149	0.0137501	0.837556	-0.576752
105480	18/09/2018--18:48:00	34.32	331	0.192332	0.985535	-0.576752
105540	18/09/2018--18:49:00	34.12	574	0.273506	0.941141	-0.369496
105600	18/09/2018--18:50:00	33.88	414	0.192332	11.927	-0.339888
105660	18/09/2018--18:51:00	33.73	251	0.257271	0.852354	-0.53234
105720	18/09/2018--18:52:00	33.53	136	0.241037	0.852354	-0.354692
105780	18/09/2018--18:53:00	33.39	489	-0.278475	0.852354	-0.561948
105840	18/09/2018--18:54:00	33.39	405	0.565732	0.156855	0.755607
105900	18/09/2018--18:55:00	33.58	685	-0.0836584	0.955939	0.326291
105960	18/09/2018--18:56:00	33.7	379	0.679375	12.075	-0.635968
106020	18/09/2018--18:57:00	33.72	427	0.370915	0.911546	-0.31028
106080	18/09/2018--18:58:00	33.74	402	0.192332	0.970737	-0.295476
106140	18/09/2018--18:59:00	33.73	364	0.208567	0.778365	-0.547144
106200	18/09/2018--19:00:00	33.7	265	0.468323	0.941141	-0.132632
106260	18/09/2018--19:01:00	33.79	225	0.32221	110.392	-0.295476
106320	18/09/2018--19:02:00	33.77	167	0.127393	0.911546	-0.45832
106380	18/09/2018--19:03:00	33.79	157	0.387149	0.970737	0.0450156
106440	18/09/2018--19:04:00	33.79	561	0.127393	0.926343	-0.206652
106500	18/09/2018--19:05:00	33.82	526	-0.440823	108.912	-0.591556
106560	18/09/2018--19:06:00	33.87	520	-0.00248465	0.807961	-0.591556
106620	18/09/2018--19:07:00	33.82	215	0.127393	101.513	-0.147436
106680	18/09/2018--19:08:00	33.77	170	-0.148597	0.822758	-0.60636
106740	18/09/2018--19:09:00	33.7	315	0.452088	0.822758	0.104232
106800	18/09/2018--19:10:00	33.59	183	0.0949238	0.852354	-0.695184
106860	18/09/2018--19:11:00	33.59	195	0.338445	0.926343	-0.206652
106920	18/09/2018--19:12:00	33.51	202	0.452088	0.985535	0.000603632
106980	18/09/2018--19:13:00	33.48	222	0.581966	0.852354	0.0302116
107040	18/09/2018--19:14:00	33.47	151	0.273506	0.911546	-0.339888
107100	18/09/2018--19:15:00	33.46	205	0.517027	0.867152	-0.103024
107160	18/09/2018--19:16:00	33.46	244	0.159863	0.896748	-0.23626
107220	18/09/2018--19:17:00	33.45	242	-0.0349541	0.704376	-0.709987
107280	18/09/2018--19:18:00	33.49	876	-0.164832	0.645184	-0.0438083
107340	18/09/2018--19:19:00	33.47	367	0.614436	-0.0207196	0.533547
107400	18/09/2018--19:20:00	33.48	251	0.825488	0.46761	0.370703
107460	18/09/2018--19:21:00	33.48	28	0.874192	0.438014	0.326291
107520	18/09/2018--19:22:00	33.59	37	0.208567	104.473	-0.132632
107580	18/09/2018--19:23:00	33.7	32	0.0137501	0.852354	-0.53234
107640	18/09/2018--19:24:00	33.7	255	0.9716	0.201248	0.518743
107700	18/09/2018--19:25:00	33.64	378	0.403384	0.911546	-0.177044
107760	18/09/2018--19:26:00	33.55	171	-0.0349541	0.941141	-0.413908
107820	18/09/2018--19:27:00	33.49	130	0.0624543	0.911546	-0.487928
107880	18/09/2018--19:28:00	33.52	144	0.127393	0.955939	-0.325084
107940	18/09/2018--19:29:00	33.45	367	0.565732	128.149	-0.487928
108000	18/09/2018--19:30:00	33.41	675	-0.0187194	0.896748	-0.487928
108060	18/09/2018--19:31:00	33.35	248	0.0786891	101.513	-0.191848
108120	18/09/2018--19:32:00	33.33	561	0.257271	0.867152	-0.487928
108180	18/09/2018--19:33:00	33.26	432	0.500793	0.896748	-0.191848
108240	18/09/2018--19:34:00	33.27	227	0.289741	0.985535	0.0302116
108300	18/09/2018--19:35:00	33.26	331	0.857957	0.275238	0.281879
108360	18/09/2018--19:36:00	33.12	474	0.630671	0.88195	0.119035
108420	18/09/2018--19:37:00	32.97	435	0.111159	101.513	-0.147436
108480	18/09/2018--19:38:00	33.02	287	0.35468	102.993	-0.16224
108540	18/09/2018--19:39:00	33.1	461	0.111159	0.497206	-0.265868
108600	18/09/2018--19:40:00	33.12	887	-0.116128	100.033	-0.443516
108660	18/09/2018--19:41:00	33.07	497	0.305976	0.88195	-0.132632
108720	18/09/2018--19:42:00	33.07	483	108.524	0.393621	0.296683
108780	18/09/2018--19:43:00	33.09	618	0.403384	12.223	-0.117828
108840	18/09/2018--19:44:00	33.13	695	0.387149	100.033	-0.0586123
108900	18/09/2018--19:45:00	33.1	319	0.0137501	102.993	0.237467
108960	18/09/2018--19:46:00	33.08	252	0.0624543	0.985535	-0.117828
109020	18/09/2018--19:47:00	33.07	245	0.679375	0.822758	0.104232
109080	18/09/2018--19:48:00	33.1	515	-0.29471	0.615588	-0.117828
109140	18/09/2018--19:49:00	33.04	741	-0.229771	105.952	-0.295476
109200	18/09/2018--19:50:00	32.88	195	0.874192	0.393621	0.370703
109260	18/09/2018--19:51:00	33.06	524	0.176098	102.993	-0.0438083
109320	18/09/2018--19:52:00	33.09	454	0.0137501	0.867152	-0.561948
109380	18/09/2018--19:53:00	33.09	184	0.127393	0.941141	-0.206652
109440	18/09/2018--19:54:00	33.03	528	0.289741	0.926343	0.326291
109500	18/09/2018--19:55:00	32.83	354	0.224802	107.432	-0.354692
109560	18/09/2018--19:56:00	32.65	230	-0.0349541	0.911546	-0.369496
109620	18/09/2018--19:57:00	32.57	483	0.874192	0.733971	0.267075
109680	18/09/2018--19:58:00	32.63	161	-0.197302	0.970737	-0.206652
109740	18/09/2018--19:59:00	32.66	187	0.208567	0.926343	-0.325084
109800	18/09/2018--20:00:00	32.63	326	0.273506	0.985535	-0.31028
109860	18/09/2018--20:01:00	32.52	615	0.370915	0.955939	-0.31028
109920	18/09/2018--20:02:00	32.4	310	0.192332	0.852354	-0.413908
109980	18/09/2018--20:03:00	32.23	305	0.32221	0.926343	-0.31028
110040	18/09/2018--20:04:00	32.1	167	0.289741	0.926343	-0.31028
110100	18/09/2018--20:05:00	32.02	114	0.338445	0.941141	-0.295476
110160	18/09/2018--20:06:00	31.93	216	0.208567	0.926343	-0.354692
110220	18/09/2018--20:07:00	31.85	276	-0.0511889	0.896748	-0.487928
110280	18/09/2018--20:08:00	31.76	203	0.241037	0.941141	-0.369496
110340	18/09/2018--20:09:00	31.68	183	0.208567	0.941141	-0.413908
110400	18/09/2018--20:10:00	31.57	245	0.176098	0.955939	-0.399104
110460	18/09/2018--20:11:00	31.46	301	-0.0349541	0.926343	-0.68038
110520	18/09/2018--20:12:00	31.66	326	0.0624543	0.852354	-0.547144
110580	18/09/2018--20:13:00	31.68	119	0.630671	0.600791	0.518743
110640	18/09/2018--20:14:00	31.68	249	0.549497	0.88195	0.0450156
110700	18/09/2018--20:15:00	31.63	306	-0.116128	0.985535	-0.103024
110760	18/09/2018--20:16:00	31.52	184	0.0786891	0.911546	-0.473124
110820	18/09/2018--20:17:00	31.58	231	0.0949238	0.941141	-0.339888
110880	18/09/2018--20:18:00	31.62	203	0.0462196	0.911546	-0.31028
110940	18/09/2018--20:19:00	31.52	230	0.744314	0.807961	0.193055
111000	18/09/2018--20:20:00	31.44	295	0.533262	126.669	-0.325084
111060	18/09/2018--20:21:00	31.36	720	0.841722	0.482408	0.281879
111120	18/09/2018--20:22:00	31.25	746	0.809253	0.26044	0.296683
111180	18/09/2018--20:23:00	31.16	753	0.906661	0.319631	0.237467
111240	18/09/2018--20:24:00	31.06	854	115.018	0.556397	0.252271
111300	18/09/2018--20:25:00	30.99	450	0.273506	0.941141	-0.191848
111360	18/09/2018--20:26:00	30.94	793	0.841722	0.319631	0.148643
111420	18/09/2018--20:27:00	30.89	623	0.760549	0.364025	0.163447
111480	18/09/2018--20:28:00	30.84	567	0.955366	0.290035	0.237467
111540	18/09/2018--20:29:00	30.82	689	0.841722	0.334429	0.222663
111600	18/09/2018--20:30:00	30.82	815	0.874192	0.497206	0.104232
111660	18/09/2018--20:31:00	30.81	480	0.922896	0.408418	0.133839
111720	18/09/2018--20:32:00	30.83	760	12.963	0.763567	0.296683
111780	18/09/2018--20:33:00	30.75	240	0.468323	0.911546	-0.191848
111840	18/09/2018--20:34:00	30.76	541	100.407	0.201248	0.385507
111900	18/09/2018--20:35:00	30.78	507	111.771	0.452812	0.267075
111960	18/09/2018--20:36:00	30.71	638	0.841722	0.275238	0.163447
112020	18/09/2018--20:37:00	30.77	496	0.728079	0.704376	-0.339888
112080	18/09/2018--20:38:00	30.77	506	0.841722	0.142057	0.148643
112140	18/09/2018--20:39:00	30.84	724	103.654	0.290035	0.281879
112200	18/09/2018--20:40:00	30.95	440	-0.0349541	0.719173	-0.724791
112260	18/09/2018--20:41:00	30.93	515	0.939131	0.319631	0.163447
112320	18/09/2018--20:42:00	30.93	792	0.776783	-0.0355175	0.252271
112380	18/09/2018--20:43:00	30.86	548	0.874192	0.127259	0.178251
112440	18/09/2018--20:44:00	30.83	647	0.825488	-0.43506	0.370703
112500	18/09/2018--20:45:00	30.83	712	0.955366	0.171653	0.178251
112560	18/09/2018--20:46:00	30.88	714	126.383	0.142057	0.267075
112620	18/09/2018--20:47:00	30.88	638	0.955366	0.0680676	0.207859
112680	18/09/2018--20:48:00	30.91	641	0.987835	0.171653	0.207859
112740	18/09/2018--20:49:00	30.94	733	13.937	0.497206	0.326291
112800	18/09/2018--20:50:00	30.9	807	106.901	0.26044	0.0302116
112860	18/09/2018--20:51:00	30.8	615	0.939131	0.142057	0.207859
112920	18/09/2018--20:52:00	30.8	681	0.630671	0.156855	0.163447
112980	18/09/2018--20:53:00	30.83	673	0.598201	0.630386	-0.502732
113040	18/09/2018--20:54:00	30.71	473	0.874192	0.319631	0.104232
113100	18/09/2018--20:55:00	30.7	498	0.69561	0.733971	-0.221456
113160	18/09/2018--20:56:00	30.73	557	0.874192	0.0828654	0.252271
113220	18/09/2018--20:57:00	30.68	434	0.857957	0.46761	-0.45832
113280	18/09/2018--20:58:00	30.74	703	116.642	0.216046	0.193055
113340	18/09/2018--20:59:00	30.67	469	0.9716	0.18645	-0.103024
113400	18/09/2018--21:00:00	30.54	164	0.176098	0.926343	-0.487928
113460	18/09/2018--21:01:00	30.64	273	0.338445	0.941141	-0.221456
113520	18/09/2018--21:02:00	30.87	509	-0.0511889	0.600791	-109.489
113580	18/09/2018--21:03:00	30.83	179	0.370915	0.852354	-0.53234
113640	18/09/2018--21:04:00	30.79	237	0.176098	0.748769	-0.665576
113700	18/09/2018--21:05:00	30.68	58	0.370915	0.349227	-0.902439
113760	18/09/2018--21:06:00	30.55	136	0.484558	0.645184	-0.621164
113820	18/09/2018--21:07:00	30.54	214	-0.181067	0.822758	-0.665576
113880	18/09/2018--21:08:00	30.48	36	0.387149	0.556397	-0.754399
113940	18/09/2018--21:09:00	30.5	10	0.452088	0.615588	-0.709987
114000	18/09/2018--21:10:00	30.55	7	0.338445	0.793163	-0.621164
114060	18/09/2018--21:11:00	30.61	42	0.192332	0.926343	-0.413908
114120	18/09/2018--21:12:00	30.74	2	0.435854	0.941141	-0.117828
114180	18/09/2018--21:13:00	30.82	48	0.224802	0.778365	-0.591556
114240	18/09/2018--21:14:00	30.81	125	0.289741	0.985535	-0.147436
114300	18/09/2018--21:15:00	30.82	99	0.646905	0.482408	-0.635968
114360	18/09/2018--21:16:00	30.9	224	-0.32718	105.952	-0.280672
114420	18/09/2018--21:17:00	31.11	123	-0.0511889	0.704376	-0.695184
114480	18/09/2018--21:18:00	31.01	286	0.159863	0.659982	-0.754399
114540	18/09/2018--21:19:00	30.99	118	0.35468	0.955939	-0.177044
114600	18/09/2018--21:20:00	31.01	41	0.435854	0.926343	-0.221456
114660	18/09/2018--21:21:00	31.04	623	0.679375	0.46761	-0.221456
114720	18/09/2018--21:22:00	30.88	360	0.809253	0.349227	0.0598196
114780	18/09/2018--21:23:00	30.84	648	0.841722	0.18645	0.237467
114840	18/09/2018--21:24:00	30.79	740	108.524	0.364025	0.252271
114900	18/09/2018--21:25:00	30.73	533	0.484558	0.704376	-0.591556
114960	18/09/2018--21:26:00	30.68	387	0.987835	0.142057	0.237467
115020	18/09/2018--21:27:00	30.5	462	116.642	0.0828654	0.341095
115080	18/09/2018--21:28:00	30.55	471	0.906661	-0.00592173	0.207859
115140	18/09/2018--21:29:00	30.55	422	0.906661	101.513	-0.547144
115200	18/09/2018--21:30:00	30.45	345	0.922896	0.0532697	0.237467
115260	18/09/2018--21:31:00	30.45	265	0.776783	0.615588	-0.23626
115320	18/09/2018--21:32:00	30.57	635	0.922896	0.023674	0.119035
115380	18/09/2018--21:33:00	30.59	546	111.771	0.0532697	0.237467
115440	18/09/2018--21:34:00	30.59	741	0.922896	-0.1539	0.326291
115500	18/09/2018--21:35:00	30.58	683	0.9716	0.156855	0.193055
115560	18/09/2018--21:36:00	30.55	614	103.654	0.0680676	0.133839
115620	18/09/2018--21:37:00	30.54	562	0.922896	-0.00592173	0.267075
115680	18/09/2018--21:38:00	30.52	552	105.277	0.201248	0.237467
115740	18/09/2018--21:39:00	30.46	647	0.890427	0.00887613	0.281879
115800	18/09/2018--21:40:00	30.47	900	0.9716	0.216046	0.281879
115860	18/09/2018--21:41:00	30.46	701	0.955366	0.201248	0.178251
115920	18/09/2018--21:42:00	30.48	595	0.857957	0.127259	0.163447
115980	18/09/2018--21:43:00	30.44	437	0.906661	-0.375868	0.193055
116040	18/09/2018--21:44:00	30.44	111	100.407	0.0976633	0.133839
116100	18/09/2018--21:45:00	30.56	79	0.890427	0.482408	-0.206652
116160	18/09/2018--21:46:00	30.64	359	0.874192	0.556397	0.0598196
116220	18/09/2018--21:47:00	30.66	218	-0.262241	0.955939	-0.591556
116280	18/09/2018--21:48:00	30.78	222	0.338445	0.852354	-0.473124
116340	18/09/2018--21:49:00	30.94	88	0.452088	0.837556	-0.339888
116400	18/09/2018--21:50:00	31.02	311	0.484558	0.689578	-0.739595
116460	18/09/2018--21:51:00	31.05	178	0.435854	0.67478	-0.650772
116520	18/09/2018--21:52:00	30.98	225	0.533262	0.793163	-0.325084
116580	18/09/2018--21:53:00	31.03	48	0.370915	0.556397	-0.828419
116640	18/09/2018--21:54:00	31.14	137	0.452088	0.852354	-0.428712
116700	18/09/2018--21:55:00	31.21	247	0.452088	0.822758	-0.45832
116760	18/09/2018--21:56:00	31.27	82	0.35468	0.970737	-0.132632
116820	18/09/2018--21:57:00	31.33	99	0.370915	0.896748	-0.413908
116880	18/09/2018--21:58:00	31.33	282	0.874192	0.585993	-0.0438083
116940	18/09/2018--21:59:00	31.2	455	-0.0998931	0.985535	-0.0882203
117000	18/09/2018--22:00:00	31.14	503	0.549497	-0.745815	0.622371
117060	18/09/2018--22:01:00	31.34	553	-0.0187194	0.955939	-0.53234
117120	18/09/2018--22:02:00	31.53	649	0.0299849	100.033	-0.60636
117180	18/09/2018--22:03:00	31.5	119	0.0137501	0.615588	-0.813615
117240	18/09/2018--22:04:00	30.97	264	0.192332	-0.745815	-0.709987
117300	18/09/2018--22:05:00	30.37	195	0.533262	-0.657028	-0.591556
117360	18/09/2018--22:06:00	30.11	92	0.273506	-0.745815	-0.561948
117420	18/09/2018--22:07:00	29.96	116	0.241037	-0.878996	-0.473124
117480	18/09/2018--22:08:00	29.97	158	0.387149	-0.893793	-0.265868
117540	18/09/2018--22:09:00	29.99	401	0.0137501	0.0384718	-102.087
117600	18/09/2018--22:10:00	29.81	0	-0.00248465	0.0384718	-100.607
117660	18/09/2018--22:11:00	29.52	1	-0.00248465	0.0384718	-102.087
117720	18/09/2018--22:12:00	29.3	0	-0.00248465	0.0384718	-102.087
117780	18/09/2018--22:13:00	29.14	0	-0.00248465	0.0384718	-102.087
117840	18/09/2018--22:14:00	29.04	0	-0.00248465	0.0384718	-102.087
117900	18/09/2018--22:15:00	28.93	0	-0.00248465	0.0384718	-102.087
117960	18/09/2018--22:16:00	28.86	0	-0.00248465	0.0384718	-102.087
118020	18/09/2018--22:17:00	28.82	0	-0.00248465	0.0384718	-102.087
118080	18/09/2018--22:18:00	28.8	1	0.0137501	0.0384718	-102.087
118140	18/09/2018--22:19:00	28.75	1	-0.00248465	0.0384718	-102.087
118200	18/09/2018--22:20:00	28.74	1	-0.00248465	0.0384718	-102.087
118260	18/09/2018--22:21:00	28.72	0	-0.00248465	0.0384718	-100.607
118320	18/09/2018--22:22:00	28.71	0	0.0137501	0.0384718	-102.087
118380	18/09/2018--22:23:00	28.69	1	-0.00248465	0.0384718	-102.087
118440	18/09/2018--22:24:00	28.7	1	-0.00248465	0.0384718	-102.087
118500	18/09/2018--22:25:00	28.66	0	-0.00248465	0.0384718	-100.607
118560	18/09/2018--22:26:00	28.68	6	-0.0187194	0.00887613	-102.087
118620	18/09/2018--22:27:00	28.67	0	-0.0187194	0.00887613	-102.087
118680	18/09/2018--22:28:00	28.65	0	-0.0187194	0.00887613	-102.087
118740	18/09/2018--22:29:00	28.64	0	-0.0187194	0.00887613	-102.087
118800	18/09/2018--22:30:00	28.6	0	-0.0187194	0.00887613	-102.087
118860	18/09/2018--22:31:00	28.59	0	-0.0187194	0.00887613	-102.087
118920	18/09/2018--22:32:00	28.57	1	-0.0187194	0.00887613	-102.087
118980	18/09/2018--22:33:00	28.55	0	-0.0187194	0.00887613	-102.087
119040	18/09/2018--22:34:00	28.52	0	-0.0187194	0.00887613	-102.087
119100	18/09/2018--22:35:00	28.5	0	-0.0187194	0.00887613	-102.087
119160	18/09/2018--22:36:00	28.48	0	-0.0187194	0.00887613	-102.087
119220	18/09/2018--22:37:00	28.46	0	-0.0187194	0.00887613	-102.087
119280	18/09/2018--22:38:00	28.46	0	-0.0187194	0.00887613	-102.087
119340	18/09/2018--22:39:00	28.44	0	-0.0187194	0.00887613	-102.087
119400	18/09/2018--22:40:00	28.44	0	-0.0187194	0.00887613	-102.087
119460	18/09/2018--22:41:00	28.41	0	-0.0187194	0.00887613	-100.607
119520	18/09/2018--22:42:00	28.39	0	-0.0187194	0.00887613	-102.087
119580	18/09/2018--22:43:00	28.37	0	-0.0187194	0.00887613	-102.087
119640	18/09/2018--22:44:00	28.38	0	-0.0187194	0.00887613	-102.087
119700	18/09/2018--22:45:00	28.37	0	-0.0187194	0.00887613	-102.087
119760	18/09/2018--22:46:00	28.38	0	-0.0187194	0.00887613	-102.087
119820	18/09/2018--22:47:00	28.34	0	-0.0187194	0.00887613	-102.087
119880	18/09/2018--22:48:00	28.33	0	-0.0187194	0.00887613	-102.087
119940	18/09/2018--22:49:00	28.32	1	-0.0187194	0.00887613	-102.087
120000	18/09/2018--22:50:00	28.3	0	-0.0187194	0.00887613	-102.087
120060	18/09/2018--22:51:00	28.3	1	-0.0187194	0.00887613	-102.087
120120	18/09/2018--22:52:00	28.32	0	-0.0187194	0.00887613	-102.087
120180	18/09/2018--22:53:00	28.3	0	-0.0187194	0.00887613	-102.087
120240	18/09/2018--22:54:00	28.3	1	-0.0187194	0.00887613	-102.087
120300	18/09/2018--22:55:00	28.28	1	-0.0187194	0.00887613	-102.087
120360	18/09/2018--22:56:00	28.27	0	-0.0187194	0.00887613	-102.087
120420	18/09/2018--22:57:00	28.27	0	-0.0187194	0.00887613	-102.087
120480	18/09/2018--22:58:00	28.27	0	-0.0187194	0.00887613	-100.607
120540	18/09/2018--22:59:00	28.25	0	-0.0187194	0.00887613	-102.087
120600	18/09/2018--23:00:00	28.24	0	-0.0187194	0.00887613	-102.087
120660	18/09/2018--23:01:00	28.24	0	-0.0187194	0.00887613	-102.087
120720	18/09/2018--23:02:00	28.23	0	-0.0187194	0.00887613	-102.087
120780	18/09/2018--23:03:00	28.23	0	-0.0187194	0.00887613	-102.087
120840	18/09/2018--23:04:00	28.22	0	-0.0187194	0.00887613	-102.087
120900	18/09/2018--23:05:00	28.22	0	-0.0187194	0.00887613	-102.087
120960	18/09/2018--23:06:00	28.21	0	-0.0187194	0.00887613	-100.607
121020	18/09/2018--23:07:00	28.21	0	-0.0187194	0.00887613	-102.087
121080	18/09/2018--23:08:00	28.21	0	-0.0187194	0.00887613	-102.087
121140	18/09/2018--23:09:00	28.2	0	-0.0187194	0.00887613	-102.087
121200	18/09/2018--23:10:00	28.2	1	-0.0187194	0.00887613	-102.087
121260	18/09/2018--23:11:00	28.2	0	-0.0187194	0.00887613	-102.087
121320	18/09/2018--23:12:00	28.2	0	-0.0187194	0.00887613	-102.087
121380	18/09/2018--23:13:00	28.16	0	-0.0187194	0.00887613	-102.087
121440	18/09/2018--23:14:00	28.18	0	-0.0187194	0.00887613	-102.087
121500	18/09/2018--23:15:00	28.18	0	-0.0187194	0.00887613	-102.087
121560	18/09/2018--23:16:00	28.15	0	-0.0187194	0.00887613	-102.087
121620	18/09/2018--23:17:00	28.16	0	-0.0187194	0.00887613	-102.087
121680	18/09/2018--23:18:00	28.15	0	-0.0187194	0.00887613	-102.087
121740	18/09/2018--23:19:00	28.15	0	-0.0187194	0.00887613	-102.087
121800	18/09/2018--23:20:00	28.14	0	-0.0187194	0.00887613	-102.087
121860	18/09/2018--23:21:00	28.14	0	-0.0187194	0.00887613	-102.087
121920	18/09/2018--23:22:00	28.14	0	-0.0187194	0.00887613	-102.087
121980	18/09/2018--23:23:00	28.12	1	-0.0187194	0.00887613	-102.087
122040	18/09/2018--23:24:00	28.13	0	-0.0187194	0.00887613	-102.087
122100	18/09/2018--23:25:00	28.13	0	-0.0187194	0.00887613	-102.087
122160	18/09/2018--23:26:00	28.12	0	-0.0187194	0.00887613	-102.087
122220	18/09/2018--23:27:00	28.13	0	-0.0187194	0.00887613	-102.087
122280	18/09/2018--23:28:00	28.12	0	-0.0187194	0.00887613	-102.087
122340	18/09/2018--23:29:00	28.13	0	-0.0187194	0.00887613	-102.087
122400	18/09/2018--23:30:00	28.12	0	-0.0187194	0.00887613	-102.087
122460	18/09/2018--23:31:00	28.11	0	-0.0187194	0.00887613	-102.087
122520	18/09/2018--23:32:00	28.11	0	-0.0187194	0.00887613	-102.087
122580	18/09/2018--23:33:00	28.09	0	-0.0187194	0.00887613	-102.087
122640	18/09/2018--23:34:00	28.09	0	-0.0187194	0.00887613	-102.087
122700	18/09/2018--23:35:00	28.07	0	-0.0187194	0.00887613	-102.087
122760	18/09/2018--23:36:00	28.08	0	-0.0187194	0.00887613	-102.087
122820	18/09/2018--23:37:00	28.09	0	-0.0187194	0.00887613	-102.087
122880	18/09/2018--23:38:00	28.09	0	-0.0187194	0.00887613	-102.087
122940	18/09/2018--23:39:00	28.09	0	-0.0187194	0.00887613	-102.087
123000	18/09/2018--23:40:00	28.11	0	-0.0187194	0.00887613	-102.087
123060	18/09/2018--23:41:00	28.08	0	-0.0187194	0.00887613	-102.087
123120	18/09/2018--23:42:00	28.09	0	-0.0187194	0.00887613	-102.087
123180	18/09/2018--23:43:00	28.09	0	-0.0187194	0.00887613	-102.087
123240	18/09/2018--23:44:00	28.09	0	-0.0187194	0.00887613	-102.087
123300	18/09/2018--23:45:00	28.08	0	-0.0187194	0.00887613	-102.087
123360	18/09/2018--23:46:00	28.07	0	-0.0187194	0.00887613	-102.087
123420	18/09/2018--23:47:00	28.08	0	-0.0187194	0.00887613	-102.087
123480	18/09/2018--23:48:00	28.07	0	-0.0187194	0.00887613	-102.087
123540	18/09/2018--23:49:00	28.1	0	-0.0187194	0.00887613	-102.087
123600	18/09/2018--23:50:00	28.09	0	-0.0187194	0.00887613	-102.087
123660	18/09/2018--23:51:00	28.09	0	-0.0187194	0.00887613	-102.087
123720	18/09/2018--23:52:00	28.1	0	-0.0187194	0.00887613	-102.087
123780	18/09/2018--23:53:00	28.08	0	-0.0187194	0.00887613	-102.087
123840	18/09/2018--23:54:00	28.11	0	-0.0187194	0.00887613	-102.087
123900	18/09/2018--23:55:00	28.11	0	-0.0187194	0.00887613	-102.087
123960	18/09/2018--23:56:00	28.11	0	-0.0187194	0.00887613	-102.087
124020	18/09/2018--23:57:00	28.12	0	-0.0187194	0.00887613	-102.087
124080	18/09/2018--23:58:00	28.13	0	-0.0187194	0.00887613	-102.087
124140	18/09/2018--23:59:00	28.13	0	-0.0187194	0.00887613	-102.087
124200	19/09/2018--00:00:00	28.13	0	-0.0187194	0.00887613	-102.087
124260	19/09/2018--00:01:00	28.15	0	-0.0187194	0.00887613	-102.087
124320	19/09/2018--00:02:00	28.13	0	-0.0187194	0.00887613	-102.087
124380	19/09/2018--00:03:00	28.15	0	-0.0187194	0.00887613	-102.087
124440	19/09/2018--00:04:00	28.14	0	-0.0349541	0.00887613	-102.087
124500	19/09/2018--00:05:00	28.14	0	-0.0187194	0.00887613	-102.087
124560	19/09/2018--00:06:00	28.15	0	-0.0187194	0.00887613	-102.087
124620	19/09/2018--00:07:00	28.14	0	-0.0187194	0.00887613	-102.087
124680	19/09/2018--00:08:00	28.15	0	-0.0187194	0.00887613	-100.607
124740	19/09/2018--00:09:00	28.15	0	-0.0187194	0.00887613	-102.087
124800	19/09/2018--00:10:00	28.16	0	-0.0187194	0.00887613	-102.087
124860	19/09/2018--00:11:00	28.16	0	-0.0187194	0.00887613	-102.087
124920	19/09/2018--00:12:00	28.16	0	-0.0187194	0.00887613	-102.087
124980	19/09/2018--00:13:00	28.16	0	-0.0187194	0.00887613	-102.087
125040	19/09/2018--00:14:00	28.16	0	-0.0187194	0.00887613	-102.087
125100	19/09/2018--00:15:00	28.16	0	-0.0187194	0.00887613	-102.087
125160	19/09/2018--00:16:00	28.15	0	-0.0187194	0.00887613	-102.087
125220	19/09/2018--00:17:00	28.16	0	-0.0187194	0.00887613	-102.087
125280	19/09/2018--00:18:00	28.16	0	-0.0187194	0.00887613	-102.087
125340	19/09/2018--00:19:00	28.16	0	-0.0187194	0.00887613	-102.087
125400	19/09/2018--00:20:00	28.16	0	-0.0187194	0.00887613	-102.087
125460	19/09/2018--00:21:00	28.17	0	-0.0187194	0.00887613	-102.087
125520	19/09/2018--00:22:00	28.17	0	-0.0187194	0.00887613	-102.087
125580	19/09/2018--00:23:00	28.16	0	-0.0187194	0.00887613	-102.087
125640	19/09/2018--00:24:00	28.17	0	-0.0187194	0.00887613	-102.087
125700	19/09/2018--00:25:00	28.17	0	-0.0187194	0.00887613	-102.087
125760	19/09/2018--00:26:00	28.2	0	-0.0187194	0.00887613	-102.087
125820	19/09/2018--00:27:00	28.18	0	-0.0187194	0.00887613	-102.087
125880	19/09/2018--00:28:00	28.18	0	-0.0187194	0.00887613	-102.087
125940	19/09/2018--00:29:00	28.19	0	-0.0187194	0.00887613	-102.087
126000	19/09/2018--00:30:00	28.18	0	-0.0187194	0.00887613	-102.087
126060	19/09/2018--00:31:00	28.18	0	-0.0187194	0.00887613	-102.087
126120	19/09/2018--00:32:00	28.19	0	-0.0187194	0.00887613	-102.087
126180	19/09/2018--00:33:00	28.17	0	-0.0187194	0.00887613	-102.087
126240	19/09/2018--00:34:00	28.18	0	-0.0187194	0.00887613	-102.087
126300	19/09/2018--00:35:00	28.19	0	-0.0187194	0.00887613	-102.087
126360	19/09/2018--00:36:00	28.2	0	-0.0187194	0.00887613	-102.087
126420	19/09/2018--00:37:00	28.17	0	-0.0187194	0.00887613	-102.087
126480	19/09/2018--00:38:00	28.2	0	-0.0187194	0.00887613	-102.087
126540	19/09/2018--00:39:00	28.2	0	-0.0187194	0.00887613	-102.087
126600	19/09/2018--00:40:00	28.18	0	-0.0187194	0.00887613	-102.087
126660	19/09/2018--00:41:00	28.19	0	-0.0187194	0.00887613	-102.087
126720	19/09/2018--00:42:00	28.2	0	-0.0187194	0.00887613	-102.087
126780	19/09/2018--00:43:00	28.17	0	-0.0187194	0.00887613	-102.087
126840	19/09/2018--00:44:00	28.19	0	-0.0187194	0.00887613	-102.087
126900	19/09/2018--00:45:00	28.19	0	-0.0187194	0.00887613	-102.087
126960	19/09/2018--00:46:00	28.16	0	-0.0187194	0.00887613	-102.087
127020	19/09/2018--00:47:00	28.16	0	-0.0187194	0.00887613	-102.087
127080	19/09/2018--00:48:00	28.19	0	-0.0187194	0.00887613	-102.087
127140	19/09/2018--00:49:00	28.18	0	-0.0187194	0.00887613	-102.087
127200	19/09/2018--00:50:00	28.18	0	-0.0187194	0.00887613	-102.087
127260	19/09/2018--00:51:00	28.17	0	-0.0187194	0.00887613	-102.087
127320	19/09/2018--00:52:00	28.18	0	-0.0187194	0.00887613	-102.087
127380	19/09/2018--00:53:00	28.18	0	-0.0187194	0.00887613	-102.087
127440	19/09/2018--00:54:00	28.18	0	-0.0187194	0.00887613	-102.087
127500	19/09/2018--00:55:00	28.16	0	-0.0187194	0.00887613	-102.087
127560	19/09/2018--00:56:00	28.17	0	-0.0187194	0.00887613	-102.087
127620	19/09/2018--00:57:00	28.16	0	-0.0187194	0.00887613	-102.087
127680	19/09/2018--00:58:00	28.16	0	-0.0187194	0.00887613	-102.087
127740	19/09/2018--00:59:00	28.16	0	-0.0187194	0.00887613	-102.087
127800	19/09/2018--01:00:00	28.17	0	-0.0187194	0.00887613	-102.087
127860	19/09/2018--01:01:00	28.15	1	-0.0187194	0.00887613	-102.087
127920	19/09/2018--01:02:00	28.16	0	-0.0187194	0.00887613	-102.087
127980	19/09/2018--01:03:00	28.16	0	-0.0187194	0.00887613	-102.087
128040	19/09/2018--01:04:00	28.16	0	-0.0187194	0.00887613	-102.087
128100	19/09/2018--01:05:00	28.14	0	-0.0187194	0.00887613	-102.087
128160	19/09/2018--01:06:00	28.15	0	-0.0187194	0.00887613	-102.087
128220	19/09/2018--01:07:00	28.15	0	-0.0187194	0.00887613	-102.087
128280	19/09/2018--01:08:00	28.15	0	-0.0187194	0.00887613	-102.087
128340	19/09/2018--01:09:00	28.14	0	-0.0187194	0.00887613	-102.087
128400	19/09/2018--01:10:00	28.14	0	-0.0187194	0.00887613	-102.087
128460	19/09/2018--01:11:00	28.14	0	-0.0187194	0.00887613	-102.087
128520	19/09/2018--01:12:00	28.16	0	-0.0187194	0.00887613	-102.087
128580	19/09/2018--01:13:00	28.16	0	-0.0187194	0.00887613	-102.087
128640	19/09/2018--01:14:00	28.14	0	-0.0187194	0.00887613	-102.087
128700	19/09/2018--01:15:00	28.14	0	-0.0187194	0.00887613	-102.087
128760	19/09/2018--01:16:00	28.13	0	-0.0187194	0.00887613	-102.087
128820	19/09/2018--01:17:00	28.14	0	-0.0187194	0.00887613	-102.087
128880	19/09/2018--01:18:00	28.14	0	-0.0187194	0.00887613	-102.087
128940	19/09/2018--01:19:00	28.14	0	-0.0187194	0.00887613	-102.087
129000	19/09/2018--01:20:00	28.15	0	-0.0187194	0.00887613	-102.087
129060	19/09/2018--01:21:00	28.14	0	-0.0187194	0.00887613	-102.087
129120	19/09/2018--01:22:00	28.14	0	-0.0187194	0.00887613	-102.087
129180	19/09/2018--01:23:00	28.14	0	-0.0187194	0.00887613	-102.087
129240	19/09/2018--01:24:00	28.14	0	-0.0187194	0.00887613	-102.087
129300	19/09/2018--01:25:00	28.14	0	-0.0187194	0.00887613	-102.087
129360	19/09/2018--01:26:00	28.13	0	-0.0187194	0.00887613	-102.087
129420	19/09/2018--01:27:00	28.16	0	-0.0187194	0.00887613	-102.087
129480	19/09/2018--01:28:00	28.14	0	-0.0187194	0.00887613	-102.087
129540	19/09/2018--01:29:00	28.17	0	-0.0187194	0.00887613	-102.087
129600	19/09/2018--01:30:00	28.15	0	-0.0187194	0.00887613	-102.087
129660	19/09/2018--01:31:00	28.16	0	-0.0187194	0.00887613	-102.087
129720	19/09/2018--01:32:00	28.16	0	-0.0187194	0.00887613	-102.087
129780	19/09/2018--01:33:00	28.13	0	-0.0187194	0.00887613	-102.087
129840	19/09/2018--01:34:00	28.14	0	-0.0187194	0.00887613	-102.087
129900	19/09/2018--01:35:00	28.16	0	-0.0187194	0.00887613	-102.087
129960	19/09/2018--01:36:00	28.16	0	-0.0187194	0.00887613	-102.087
130020	19/09/2018--01:37:00	28.16	0	-0.0187194	0.00887613	-102.087
130080	19/09/2018--01:38:00	28.15	0	-0.0187194	0.00887613	-102.087
130140	19/09/2018--01:39:00	28.16	0	-0.0187194	0.00887613	-102.087
130200	19/09/2018--01:40:00	28.16	0	-0.0187194	0.00887613	-102.087
130260	19/09/2018--01:41:00	28.15	0	-0.0187194	0.00887613	-102.087
130320	19/09/2018--01:42:00	28.16	0	-0.0187194	0.00887613	-102.087
130380	19/09/2018--01:43:00	28.14	0	-0.0187194	0.00887613	-102.087
130440	19/09/2018--01:44:00	28.13	0	-0.0187194	0.00887613	-102.087
130500	19/09/2018--01:45:00	28.15	0	-0.0187194	0.00887613	-102.087
130560	19/09/2018--01:46:00	28.13	0	-0.0187194	0.00887613	-102.087
130620	19/09/2018--01:47:00	28.18	0	-0.0187194	0.00887613	-102.087
130680	19/09/2018--01:48:00	28.14	0	-0.0187194	0.00887613	-102.087
130740	19/09/2018--01:49:00	28.15	0	-0.0187194	0.00887613	-102.087
130800	19/09/2018--01:50:00	28.14	0	-0.0187194	0.00887613	-102.087
130860	19/09/2018--01:51:00	28.14	0	-0.0187194	0.00887613	-102.087
130920	19/09/2018--01:52:00	28.14	0	-0.0187194	0.00887613	-102.087
130980	19/09/2018--01:53:00	28.13	0	-0.0187194	0.00887613	-102.087
131040	19/09/2018--01:54:00	28.13	0	-0.0187194	0.00887613	-102.087
131100	19/09/2018--01:55:00	28.11	0	-0.0187194	0.00887613	-102.087
131160	19/09/2018--01:56:00	28.12	0	-0.0187194	0.00887613	-102.087
131220	19/09/2018--01:57:00	28.11	0	-0.0187194	0.00887613	-102.087
131280	19/09/2018--01:58:00	28.12	0	-0.0187194	0.00887613	-102.087
131340	19/09/2018--01:59:00	28.1	0	-0.0187194	0.00887613	-102.087
131400	19/09/2018--02:00:00	28.09	0	-0.0187194	0.00887613	-102.087
131460	19/09/2018--02:01:00	28.12	0	-0.0187194	0.00887613	-102.087
131520	19/09/2018--02:02:00	28.1	0	-0.0187194	0.00887613	-102.087
131580	19/09/2018--02:03:00	28.11	0	-0.0187194	0.00887613	-102.087
131640	19/09/2018--02:04:00	28.11	0	-0.0187194	0.00887613	-102.087
131700	19/09/2018--02:05:00	28.09	0	-0.0187194	0.00887613	-102.087
131760	19/09/2018--02:06:00	28.08	0	-0.0187194	0.00887613	-102.087
131820	19/09/2018--02:07:00	28.09	0	-0.0187194	0.00887613	-102.087
131880	19/09/2018--02:08:00	28.09	0	-0.0187194	0.00887613	-102.087
131940	19/09/2018--02:09:00	28.08	0	-0.0187194	0.00887613	-102.087
132000	19/09/2018--02:10:00	28.08	0	-0.0187194	0.00887613	-102.087
132060	19/09/2018--02:11:00	28.09	0	-0.0187194	0.00887613	-102.087
132120	19/09/2018--02:12:00	28.07	0	-0.0187194	0.00887613	-102.087
132180	19/09/2018--02:13:00	28.07	1	-0.0187194	0.00887613	-102.087
132240	19/09/2018--02:14:00	28.06	0	-0.0187194	0.00887613	-102.087
132300	19/09/2018--02:15:00	28.05	0	-0.0187194	0.00887613	-102.087
132360	19/09/2018--02:16:00	28.05	0	-0.0187194	0.00887613	-102.087
132420	19/09/2018--02:17:00	28.07	0	-0.0187194	0.00887613	-102.087
132480	19/09/2018--02:18:00	28.05	0	-0.0187194	0.00887613	-102.087
132540	19/09/2018--02:19:00	28.06	0	-0.0187194	0.00887613	-102.087
132600	19/09/2018--02:20:00	28.03	0	-0.0187194	0.00887613	-102.087
132660	19/09/2018--02:21:00	28.05	0	-0.0187194	0.00887613	-102.087
132720	19/09/2018--02:22:00	28.04	0	-0.0187194	0.00887613	-102.087
132780	19/09/2018--02:23:00	28.03	0	-0.0187194	0.00887613	-102.087
132840	19/09/2018--02:24:00	28.02	0	-0.0187194	0.00887613	-102.087
132900	19/09/2018--02:25:00	28.03	0	-0.0187194	0.00887613	-102.087
132960	19/09/2018--02:26:00	28.01	0	-0.0187194	0.00887613	-102.087
133020	19/09/2018--02:27:00	28.03	0	-0.0187194	0.00887613	-102.087
133080	19/09/2018--02:28:00	28.03	0	-0.0187194	0.00887613	-102.087
133140	19/09/2018--02:29:00	28.02	0	-0.0187194	0.00887613	-102.087
133200	19/09/2018--02:30:00	28.01	0	-0.0187194	0.00887613	-102.087
133260	19/09/2018--02:31:00	28.02	0	-0.0187194	0.00887613	-102.087
133320	19/09/2018--02:32:00	28.01	0	-0.0187194	0.00887613	-102.087
133380	19/09/2018--02:33:00	28.01	0	-0.0187194	0.00887613	-102.087
133440	19/09/2018--02:34:00	28	0	-0.0187194	0.00887613	-102.087
133500	19/09/2018--02:35:00	28	0	-0.0187194	0.00887613	-102.087
133560	19/09/2018--02:36:00	28	0	-0.0187194	0.00887613	-102.087
133620	19/09/2018--02:37:00	27.99	0	-0.0187194	0.00887613	-102.087
133680	19/09/2018--02:38:00	28	0	-0.0187194	0.00887613	-102.087
133740	19/09/2018--02:39:00	27.98	0	-0.0187194	0.00887613	-102.087
133800	19/09/2018--02:40:00	27.99	0	-0.0187194	0.00887613	-102.087
133860	19/09/2018--02:41:00	27.99	0	-0.0187194	0.00887613	-102.087
133920	19/09/2018--02:42:00	27.99	0	-0.0187194	0.00887613	-102.087
133980	19/09/2018--02:43:00	27.98	0	-0.0187194	0.00887613	-102.087
134040	19/09/2018--02:44:00	27.96	0	-0.0187194	0.00887613	-102.087
134100	19/09/2018--02:45:00	27.98	0	-0.0187194	0.00887613	-102.087
134160	19/09/2018--02:46:00	27.99	0	-0.0187194	0.00887613	-102.087
134220	19/09/2018--02:47:00	27.98	0	-0.0187194	0.00887613	-102.087
134280	19/09/2018--02:48:00	27.97	0	-0.0187194	0.00887613	-102.087
134340	19/09/2018--02:49:00	27.98	0	-0.0187194	0.00887613	-102.087
134400	19/09/2018--02:50:00	27.95	0	-0.0187194	0.00887613	-102.087
134460	19/09/2018--02:51:00	27.97	0	-0.0187194	0.00887613	-102.087
134520	19/09/2018--02:52:00	27.95	0	-0.0187194	0.00887613	-102.087
134580	19/09/2018--02:53:00	27.95	0	-0.0187194	0.00887613	-102.087
134640	19/09/2018--02:54:00	27.94	0	-0.0187194	0.00887613	-102.087
134700	19/09/2018--02:55:00	27.94	0	-0.0187194	0.00887613	-102.087
134760	19/09/2018--02:56:00	27.93	0	-0.0187194	0.00887613	-102.087
134820	19/09/2018--02:57:00	27.95	0	-0.0187194	0.00887613	-102.087
134880	19/09/2018--02:58:00	27.95	0	-0.0187194	0.00887613	-102.087
134940	19/09/2018--02:59:00	27.95	0	-0.0187194	0.00887613	-102.087
135000	19/09/2018--03:00:00	27.93	0	-0.0187194	0.00887613	-102.087
135060	19/09/2018--03:01:00	27.95	0	-0.0187194	0.00887613	-102.087
135120	19/09/2018--03:02:00	27.92	0	-0.0187194	0.00887613	-102.087
135180	19/09/2018--03:03:00	27.94	0	-0.0187194	0.00887613	-102.087
135240	19/09/2018--03:04:00	27.93	0	-0.0187194	0.00887613	-102.087
135300	19/09/2018--03:05:00	27.92	0	-0.0187194	0.00887613	-102.087
135360	19/09/2018--03:06:00	27.94	0	-0.0187194	0.00887613	-102.087
135420	19/09/2018--03:07:00	27.92	0	-0.0187194	0.00887613	-102.087
135480	19/09/2018--03:08:00	27.91	0	-0.0187194	0.00887613	-102.087
135540	19/09/2018--03:09:00	27.92	0	-0.0187194	0.00887613	-102.087
135600	19/09/2018--03:10:00	27.93	0	-0.0187194	0.00887613	-102.087
135660	19/09/2018--03:11:00	27.9	0	-0.0187194	0.00887613	-102.087
135720	19/09/2018--03:12:00	27.91	0	-0.0187194	0.00887613	-102.087
135780	19/09/2018--03:13:00	27.91	0	-0.0187194	0.00887613	-102.087
135840	19/09/2018--03:14:00	27.91	0	-0.0187194	0.00887613	-102.087
135900	19/09/2018--03:15:00	27.9	0	-0.0187194	0.00887613	-102.087
135960	19/09/2018--03:16:00	27.89	0	-0.0187194	0.00887613	-102.087
136020	19/09/2018--03:17:00	27.88	0	-0.0187194	0.00887613	-102.087
136080	19/09/2018--03:18:00	27.89	0	-0.0187194	0.00887613	-102.087
136140	19/09/2018--03:19:00	27.88	0	-0.0187194	0.00887613	-102.087
136200	19/09/2018--03:20:00	27.88	0	-0.0187194	0.00887613	-102.087
136260	19/09/2018--03:21:00	27.88	0	-0.0187194	0.00887613	-102.087
136320	19/09/2018--03:22:00	27.88	0	-0.0187194	0.00887613	-102.087
136380	19/09/2018--03:23:00	27.86	0	-0.0187194	0.00887613	-102.087
136440	19/09/2018--03:24:00	27.88	0	-0.0187194	0.00887613	-102.087
136500	19/09/2018--03:25:00	27.85	0	-0.0187194	0.00887613	-102.087
136560	19/09/2018--03:26:00	27.85	0	-0.0187194	0.00887613	-102.087
136620	19/09/2018--03:27:00	27.85	0	-0.0187194	0.00887613	-102.087
136680	19/09/2018--03:28:00	27.85	0	-0.0187194	0.00887613	-102.087
136740	19/09/2018--03:29:00	27.85	0	-0.0187194	0.00887613	-102.087
136800	19/09/2018--03:30:00	27.85	0	-0.0187194	0.00887613	-102.087
136860	19/09/2018--03:31:00	27.84	0	-0.0187194	0.00887613	-102.087
136920	19/09/2018--03:32:00	27.83	0	-0.0187194	0.00887613	-102.087
136980	19/09/2018--03:33:00	27.82	0	-0.0187194	0.00887613	-102.087
137040	19/09/2018--03:34:00	27.81	0	-0.0187194	0.00887613	-102.087
137100	19/09/2018--03:35:00	27.81	0	-0.0187194	0.00887613	-102.087
137160	19/09/2018--03:36:00	27.82	0	-0.0187194	0.00887613	-102.087
137220	19/09/2018--03:37:00	27.82	0	-0.0187194	0.00887613	-102.087
137280	19/09/2018--03:38:00	27.81	0	-0.0187194	0.00887613	-102.087
137340	19/09/2018--03:39:00	27.8	0	-0.0187194	0.00887613	-102.087
137400	19/09/2018--03:40:00	27.8	0	-0.0187194	0.00887613	-102.087
137460	19/09/2018--03:41:00	27.79	0	-0.0187194	0.00887613	-102.087
137520	19/09/2018--03:42:00	27.8	0	-0.0187194	0.00887613	-102.087
137580	19/09/2018--03:43:00	27.8	0	-0.0187194	0.00887613	-102.087
137640	19/09/2018--03:44:00	27.8	0	-0.0187194	0.00887613	-102.087
137700	19/09/2018--03:45:00	27.8	0	-0.0187194	0.00887613	-102.087
137760	19/09/2018--03:46:00	27.79	0	-0.0187194	0.00887613	-102.087
137820	19/09/2018--03:47:00	27.79	0	-0.0187194	0.00887613	-102.087
137880	19/09/2018--03:48:00	27.79	0	-0.0187194	0.00887613	-102.087
137940	19/09/2018--03:49:00	27.78	0	-0.0187194	0.00887613	-102.087
138000	19/09/2018--03:50:00	27.79	0	-0.0187194	0.00887613	-102.087
138060	19/09/2018--03:51:00	27.79	0	-0.0187194	0.00887613	-102.087
138120	19/09/2018--03:52:00	27.78	0	-0.0187194	0.00887613	-102.087
138180	19/09/2018--03:53:00	27.78	0	-0.0187194	0.00887613	-102.087
138240	19/09/2018--03:54:00	27.78	0	-0.0187194	0.00887613	-102.087
138300	19/09/2018--03:55:00	27.77	0	-0.0187194	0.00887613	-102.087
138360	19/09/2018--03:56:00	27.77	0	-0.0187194	0.00887613	-102.087
138420	19/09/2018--03:57:00	27.77	0	-0.0187194	0.00887613	-102.087
138480	19/09/2018--03:58:00	27.77	0	-0.0187194	0.00887613	-102.087
138540	19/09/2018--03:59:00	27.78	0	-0.0187194	0.00887613	-102.087
138600	19/09/2018--04:00:00	27.76	0	-0.0187194	0.00887613	-102.087
138660	19/09/2018--04:01:00	27.77	0	-0.0187194	0.00887613	-102.087
138720	19/09/2018--04:02:00	27.77	0	-0.0187194	0.00887613	-102.087
138780	19/09/2018--04:03:00	27.77	0	-0.0187194	0.00887613	-102.087
138840	19/09/2018--04:04:00	27.78	0	-0.0187194	0.00887613	-102.087
138900	19/09/2018--04:05:00	27.77	0	-0.0187194	0.00887613	-102.087
138960	19/09/2018--04:06:00	27.77	0	-0.0187194	0.00887613	-102.087
139020	19/09/2018--04:07:00	27.79	0	-0.0187194	0.00887613	-102.087
139080	19/09/2018--04:08:00	27.77	0	-0.0187194	0.00887613	-102.087
139140	19/09/2018--04:09:00	27.76	0	-0.0187194	0.00887613	-102.087
139200	19/09/2018--04:10:00	27.75	0	-0.0187194	0.00887613	-102.087
139260	19/09/2018--04:11:00	27.75	0	-0.0187194	0.00887613	-102.087
139320	19/09/2018--04:12:00	27.75	0	-0.0187194	0.00887613	-102.087
139380	19/09/2018--04:13:00	27.76	0	-0.0187194	0.00887613	-102.087
139440	19/09/2018--04:14:00	27.77	0	-0.0187194	0.00887613	-102.087
139500	19/09/2018--04:15:00	27.73	0	-0.0187194	0.00887613	-102.087
139560	19/09/2018--04:16:00	27.74	0	-0.0187194	0.00887613	-102.087
139620	19/09/2018--04:17:00	27.75	0	-0.0187194	0.00887613	-102.087
139680	19/09/2018--04:18:00	27.75	0	-0.0187194	0.00887613	-102.087
139740	19/09/2018--04:19:00	27.77	0	-0.0187194	0.00887613	-102.087
139800	19/09/2018--04:20:00	27.75	0	-0.0187194	0.00887613	-102.087
139860	19/09/2018--04:21:00	27.75	0	-0.0187194	0.00887613	-102.087
139920	19/09/2018--04:22:00	27.74	0	-0.0187194	0.00887613	-102.087
139980	19/09/2018--04:23:00	27.73	0	-0.0187194	0.00887613	-102.087
140040	19/09/2018--04:24:00	27.73	0	-0.0187194	0.00887613	-102.087
140100	19/09/2018--04:25:00	27.75	0	-0.0187194	0.00887613	-102.087
140160	19/09/2018--04:26:00	27.71	0	-0.0187194	0.00887613	-102.087
140220	19/09/2018--04:27:00	27.73	0	-0.0187194	0.00887613	-102.087
140280	19/09/2018--04:28:00	27.74	0	-0.0187194	0.00887613	-102.087
140340	19/09/2018--04:29:00	27.73	0	-0.0187194	0.00887613	-102.087
140400	19/09/2018--04:30:00	27.73	0	-0.0187194	0.00887613	-102.087
140460	19/09/2018--04:31:00	27.71	0	-0.0187194	0.00887613	-102.087
140520	19/09/2018--04:32:00	27.72	0	-0.0187194	0.00887613	-102.087
140580	19/09/2018--04:33:00	27.7	0	-0.0187194	0.00887613	-102.087
140640	19/09/2018--04:34:00	27.73	0	-0.0187194	0.00887613	-102.087
140700	19/09/2018--04:35:00	27.73	0	-0.0187194	0.00887613	-102.087
140760	19/09/2018--04:36:00	27.71	0	-0.0187194	0.00887613	-102.087
140820	19/09/2018--04:37:00	27.72	0	-0.0187194	0.00887613	-102.087
140880	19/09/2018--04:38:00	27.73	0	-0.0187194	0.00887613	-102.087
140940	19/09/2018--04:39:00	27.73	0	-0.0187194	0.00887613	-102.087
141000	19/09/2018--04:40:00	27.72	0	-0.0187194	0.00887613	-102.087
141060	19/09/2018--04:41:00	27.71	0	-0.0187194	0.00887613	-102.087
141120	19/09/2018--04:42:00	27.72	0	-0.0187194	0.00887613	-102.087
141180	19/09/2018--04:43:00	27.71	0	-0.0187194	0.00887613	-102.087
141240	19/09/2018--04:44:00	27.7	0	-0.0187194	0.00887613	-102.087
141300	19/09/2018--04:45:00	27.7	0	-0.0187194	0.00887613	-102.087
141360	19/09/2018--04:46:00	27.71	0	-0.0187194	0.00887613	-102.087
141420	19/09/2018--04:47:00	27.71	0	-0.0187194	0.00887613	-102.087
141480	19/09/2018--04:48:00	27.7	0	-0.0187194	0.00887613	-102.087
141540	19/09/2018--04:49:00	27.68	0	-0.0187194	0.00887613	-102.087
141600	19/09/2018--04:50:00	27.69	0	-0.0187194	0.00887613	-102.087
141660	19/09/2018--04:51:00	27.7	0	-0.0187194	0.00887613	-102.087
141720	19/09/2018--04:52:00	27.7	0	-0.0187194	0.00887613	-102.087
141780	19/09/2018--04:53:00	27.68	0	-0.0187194	0.00887613	-102.087
141840	19/09/2018--04:54:00	27.68	0	-0.0187194	0.00887613	-102.087
141900	19/09/2018--04:55:00	27.68	0	-0.0187194	0.00887613	-102.087
141960	19/09/2018--04:56:00	27.67	0	-0.0187194	0.00887613	-102.087
142020	19/09/2018--04:57:00	27.69	0	-0.0187194	0.00887613	-102.087
142080	19/09/2018--04:58:00	27.66	0	-0.0187194	0.00887613	-102.087
142140	19/09/2018--04:59:00	27.67	0	-0.0187194	0.00887613	-102.087
142200	19/09/2018--05:00:00	27.67	0	-0.0187194	0.00887613	-102.087
