# Supplementary material for: A randomized cross-over trial investigating differences in 24-h personal air and skin temperatures using wearable sensors between two climatologically contrasting settings
Source: Sci Rep. 2021 Nov 10;11:22020. doi: 10.1038/s41598-021-01180-y (PMC8580978; doi:10.1038/s41598-021-01180-y)
Supplement: Supplementary file 2 — Supplementary Data. [file 41598_2021_1180_MOESM2_ESM.zip › New folder/new/T67_A2new.csv]

Index	Date	Temperature	Activity	X-axis	Y-axis	Z-axis	Marker
35700	27/08/2018--05:00:00	29.64	0	0.0975953	-0.0364688	0.988348
35760	27/08/2018--05:01:00	29.64	0	0.0820676	-0.0364688	0.988348
35820	27/08/2018--05:02:00	29.62	0	0.0820676	-0.0364688	0.988348
35880	27/08/2018--05:03:00	29.63	0	0.0975953	-0.0364688	0.988348
35940	27/08/2018--05:04:00	29.63	0	0.0975953	-0.0364688	0.988348
36000	27/08/2018--05:05:00	29.63	0	0.0975953	-0.0364688	0.988348
36060	27/08/2018--05:06:00	29.61	0	0.0820676	-0.0364688	0.988348
36120	27/08/2018--05:07:00	29.61	0	0.0975953	-0.0364688	0.988348
36180	27/08/2018--05:08:00	29.62	0	0.0820676	-0.0364688	0.988348
36240	27/08/2018--05:09:00	29.62	0	0.0820676	-0.0364688	0.988348
36300	27/08/2018--05:10:00	29.61	0	0.0975953	-0.0364688	0.988348
36360	27/08/2018--05:11:00	29.62	0	0.0820676	-0.0364688	0.988348
36420	27/08/2018--05:12:00	29.62	0	0.0820676	-0.0364688	0.988348
36480	27/08/2018--05:13:00	29.61	0	0.0820676	-0.0364688	0.988348
36540	27/08/2018--05:14:00	29.62	0	0.0975953	-0.0364688	0.988348
36600	27/08/2018--05:15:00	29.6	0	0.0820676	-0.0364688	0.988348
36660	27/08/2018--05:16:00	29.62	0	0.0820676	-0.0364688	0.988348
36720	27/08/2018--05:17:00	29.6	0	0.0820676	-0.0364688	0.988348
36780	27/08/2018--05:18:00	29.61	0	0.0820676	-0.0364688	0.988348
36840	27/08/2018--05:19:00	29.61	0	0.0820676	-0.0364688	0.988348
36900	27/08/2018--05:20:00	29.61	0	0.0820676	-0.0364688	0.988348
36960	27/08/2018--05:21:00	29.6	0	0.0820676	-0.0364688	0.988348
37020	27/08/2018--05:22:00	29.6	0	0.0820676	-0.0364688	0.988348
37080	27/08/2018--05:23:00	29.6	0	0.0820676	-0.0364688	0.988348
37140	27/08/2018--05:24:00	29.61	0	0.0820676	-0.0364688	0.988348
37200	27/08/2018--05:25:00	29.62	0	0.0975953	-0.0364688	0.988348
37260	27/08/2018--05:26:00	29.6	0	0.0820676	-0.0364688	0.988348
37320	27/08/2018--05:27:00	29.6	0	0.0820676	-0.0364688	0.988348
37380	27/08/2018--05:28:00	29.59	0	0.0820676	-0.0364688	0.988348
37440	27/08/2018--05:29:00	29.59	0	0.0975953	-0.0364688	0.988348
37500	27/08/2018--05:30:00	29.61	0	0.0975953	-0.0364688	0.988348
37560	27/08/2018--05:31:00	29.59	0	0.0820676	-0.0364688	0.988348
37620	27/08/2018--05:32:00	29.6	0	0.0820676	-0.0516912	0.988348
37680	27/08/2018--05:33:00	29.6	0	0.0820676	-0.0364688	0.988348
37740	27/08/2018--05:34:00	29.61	0	0.0820676	-0.0364688	0.988348
37800	27/08/2018--05:35:00	29.6	0	0.0975953	-0.0364688	0.988348
37860	27/08/2018--05:36:00	29.6	0	0.0820676	-0.0364688	0.988348
37920	27/08/2018--05:37:00	29.6	0	0.0820676	-0.0364688	0.988348
37980	27/08/2018--05:38:00	29.59	0	0.0820676	-0.0364688	0.988348
38040	27/08/2018--05:39:00	29.59	0	0.0820676	-0.0364688	0.988348
38100	27/08/2018--05:40:00	29.61	0	0.0820676	-0.0364688	0.988348
38160	27/08/2018--05:41:00	29.59	0	0.0975953	-0.0364688	0.988348
38220	27/08/2018--05:42:00	29.6	0	0.0820676	-0.0516912	0.988348
38280	27/08/2018--05:43:00	29.59	0	0.0820676	-0.0364688	0.988348
38340	27/08/2018--05:44:00	29.58	0	0.0820676	-0.0364688	0.988348
38400	27/08/2018--05:45:00	29.58	0	0.0975953	-0.0364688	0.988348
38460	27/08/2018--05:46:00	29.59	0	0.0820676	-0.0364688	0.988348
38520	27/08/2018--05:47:00	29.59	0	0.0820676	-0.0364688	0.988348
38580	27/08/2018--05:48:00	29.58	0	0.0975953	-0.0364688	0.988348
38640	27/08/2018--05:49:00	29.58	0	0.0820676	-0.0364688	0.988348
38700	27/08/2018--05:50:00	29.58	0	0.0820676	-0.0364688	0.988348
38760	27/08/2018--05:51:00	29.59	0	0.0820676	-0.0364688	0.988348
38820	27/08/2018--05:52:00	29.57	0	0.0820676	-0.0364688	0.988348
38880	27/08/2018--05:53:00	29.58	0	0.0820676	-0.0364688	0.988348
38940	27/08/2018--05:54:00	29.57	0	0.0820676	-0.0364688	0.988348
39000	27/08/2018--05:55:00	29.56	0	0.0820676	-0.0364688	0.988348
39060	27/08/2018--05:56:00	29.58	0	0.0975953	-0.0364688	0.988348
39120	27/08/2018--05:57:00	29.57	0	0.0820676	-0.0364688	0.988348
39180	27/08/2018--05:58:00	29.56	0	0.0820676	-0.0364688	0.988348
39240	27/08/2018--05:59:00	29.56	0	0.0820676	-0.0364688	0.988348
39300	27/08/2018--06:00:00	29.55	0	0.0820676	-0.0364688	0.988348
39360	27/08/2018--06:01:00	29.55	0	0.0820676	-0.0516912	0.988348
39420	27/08/2018--06:02:00	29.55	0	0.0820676	-0.0364688	0.988348
39480	27/08/2018--06:03:00	29.55	0	0.0975953	-0.0364688	0.988348
39540	27/08/2018--06:04:00	29.53	0	0.0975953	-0.0364688	0.988348
39600	27/08/2018--06:05:00	29.54	0	0.0975953	-0.0364688	0.988348
39660	27/08/2018--06:06:00	29.53	0	0.0820676	-0.0364688	0.988348
39720	27/08/2018--06:07:00	29.54	0	0.0975953	-0.0364688	0.988348
39780	27/08/2018--06:08:00	29.55	0	0.0975953	-0.0364688	0.988348
39840	27/08/2018--06:09:00	29.54	0	0.0975953	-0.0364688	0.988348
39900	27/08/2018--06:10:00	29.52	0	0.0975953	-0.0516912	0.988348
39960	27/08/2018--06:11:00	29.51	0	0.0820676	-0.0364688	0.988348
40020	27/08/2018--06:12:00	29.52	0	0.0975953	-0.0364688	0.988348
40080	27/08/2018--06:13:00	29.52	0	0.0820676	-0.0364688	0.988348
40140	27/08/2018--06:14:00	29.53	0	0.0975953	-0.0364688	0.988348
40200	27/08/2018--06:15:00	29.54	0	0.0975953	-0.0364688	0.988348
40260	27/08/2018--06:16:00	29.52	0	0.0975953	-0.0364688	0.988348
40320	27/08/2018--06:17:00	29.52	0	0.0975953	-0.0364688	0.988348
40380	27/08/2018--06:18:00	29.54	0	0.0820676	-0.0364688	0.988348
40440	27/08/2018--06:19:00	29.52	0	0.0820676	-0.0364688	0.988348
40500	27/08/2018--06:20:00	29.54	0	0.0820676	-0.0364688	0.988348
40560	27/08/2018--06:21:00	29.54	0	0.0820676	-0.0364688	0.988348
40620	27/08/2018--06:22:00	29.54	0	0.0820676	-0.0364688	0.988348
40680	27/08/2018--06:23:00	29.52	0	0.0820676	-0.0516912	100.316
40740	27/08/2018--06:24:00	29.54	0	0.0820676	-0.0364688	0.988348
40800	27/08/2018--06:25:00	29.53	0	0.0820676	-0.0364688	0.988348
40860	27/08/2018--06:26:00	29.54	0	0.0975953	-0.0364688	0.988348
40920	27/08/2018--06:27:00	29.54	0	0.0975953	-0.0364688	0.988348
40980	27/08/2018--06:28:00	29.54	0	0.0975953	-0.0364688	0.988348
41040	27/08/2018--06:29:00	29.53	0	0.0820676	-0.0364688	0.988348
41100	27/08/2018--06:30:00	29.52	0	0.0820676	-0.0364688	0.988348
41160	27/08/2018--06:31:00	29.52	0	0.0820676	-0.0516912	0.988348
41220	27/08/2018--06:32:00	29.53	0	0.0820676	-0.0516912	0.988348
41280	27/08/2018--06:33:00	29.52	0	0.0975953	-0.0364688	0.988348
41340	27/08/2018--06:34:00	29.52	0	0.0820676	-0.0364688	0.988348
41400	27/08/2018--06:35:00	29.54	222	-117.568	0.998655	-0.0778091
41460	27/08/2018--06:36:00	29.46	668	-0.585623	0.298424	-0.0333859
41520	27/08/2018--06:37:00	28.75	387	-0.94276	0.313646	-0.0778091
41580	27/08/2018--06:38:00	28	181	-0.958288	0.222312	-0.477618
41640	27/08/2018--06:39:00	27.5	85	-0.803011	0.267979	-0.418387
41700	27/08/2018--06:40:00	27.32	190	-0.927232	0.344091	-0.329541
41760	27/08/2018--06:41:00	27.32	134	-0.927232	0.283202	-0.329541
41820	27/08/2018--06:42:00	27.38	131	-0.927232	0.420203	-0.196271
41880	27/08/2018--06:43:00	27.48	25	-0.865122	0.283202	-0.403579
41940	27/08/2018--06:44:00	27.63	117	-0.896177	0.283202	-0.299925
42000	27/08/2018--06:45:00	27.76	46	-0.958288	0.237534	-0.448003
42060	27/08/2018--06:46:00	27.91	123	-0.927232	0.237534	-0.344348
42120	27/08/2018--06:47:00	28.06	85	-0.927232	0.252757	-0.27031
42180	27/08/2018--06:48:00	28.23	0	-0.911705	0.191867	-0.522041
42240	27/08/2018--06:49:00	28.39	66	-0.927232	0.237534	-0.27031
42300	27/08/2018--06:50:00	28.51	122	-0.911705	0.328869	-0.299925
42360	27/08/2018--06:51:00	28.66	136	-0.834066	0.404981	-0.211079
42420	27/08/2018--06:52:00	28.78	246	-0.927232	0.237534	-0.285117
42480	27/08/2018--06:53:00	28.81	406	-156.387	-0.188693	-0.151848
42540	27/08/2018--06:54:00	28.76	658	-193.653	-0.249582	0.0110373
42600	27/08/2018--06:55:00	28.45	761	-0.896177	-0.0212464	-0.0481936
42660	27/08/2018--06:56:00	28.08	308	-0.834066	-0.082136	-0.403579
42720	27/08/2018--06:57:00	27.96	164	-0.989343	-0.143026	-0.46281
42780	27/08/2018--06:58:00	27.96	183	-0.865122	-0.143026	-0.388772
42840	27/08/2018--06:59:00	28.09	64	-0.927232	-0.082136	-0.433195
42900	27/08/2018--07:00:00	28.25	256	-139.306	-0.188693	-0.373964
42960	27/08/2018--07:01:00	28.4	362	-0.973816	-0.127803	-0.433195
43020	27/08/2018--07:02:00	28.55	4	-0.94276	-0.17347	-0.373964
43080	27/08/2018--07:03:00	28.74	175	-0.958288	-0.0669136	-0.27031
43140	27/08/2018--07:04:00	28.93	222	-0.973816	-0.203915	-0.403579
43200	27/08/2018--07:05:00	29.1	321	-0.834066	-0.082136	-0.625696
43260	27/08/2018--07:06:00	29.26	376	-0.989343	-0.127803	-0.448003
43320	27/08/2018--07:07:00	29.45	213	-103.593	-0.0516912	-0.344348
43380	27/08/2018--07:08:00	29.61	133	-0.989343	-0.158248	-0.373964
43440	27/08/2018--07:09:00	29.75	91	-0.94276	-0.23436	-0.536849
43500	27/08/2018--07:10:00	29.75	365	-0.911705	0.1462	-0.0778091
43560	27/08/2018--07:11:00	29.31	457	-103.593	-0.158248	-0.122232
43620	27/08/2018--07:12:00	29.05	589	-105.145	0.0396432	-0.107425
43680	27/08/2018--07:13:00	28.59	527	-100.487	0.0853105	-0.0630014
43740	27/08/2018--07:14:00	28.7	241	-10.204	0.0548656	-0.0481936
43800	27/08/2018--07:15:00	28.92	96	-10.204	-0.0212464	-0.0778091
43860	27/08/2018--07:16:00	29.16	46	-100.487	-0.0364688	-0.0778091
43920	27/08/2018--07:17:00	29.4	83	-100.487	0.0396432	-0.0926169
43980	27/08/2018--07:18:00	29.65	30	-0.958288	0.0244208	-0.107425
44040	27/08/2018--07:19:00	29.88	215	-0.849594	0.374536	0.0554605
44100	27/08/2018--07:20:00	30.06	456	-114.462	-0.158248	-0.0926169
44160	27/08/2018--07:21:00	30.14	399	-10.204	-0.143026	-0.0630014
44220	27/08/2018--07:22:00	30.19	377	-10.204	-0.0516912	-0.0630014
44280	27/08/2018--07:23:00	30.26	585	-103.593	-0.0669136	-0.0630014
44340	27/08/2018--07:24:00	30.33	419	-108.251	-0.188693	-0.0926169
44400	27/08/2018--07:25:00	30.46	384	-145.517	-0.203915	-0.0630014
44460	27/08/2018--07:26:00	30.14	520	-0.849594	0.00919844	-0.492426
44520	27/08/2018--07:27:00	29.97	311	-0.756428	0.176645	-0.610888
44580	27/08/2018--07:28:00	29.85	182	-0.865122	0.130978	-0.522041
44640	27/08/2018--07:29:00	29.82	61	-0.803011	0.130978	-0.536849
44700	27/08/2018--07:30:00	29.86	125	-0.865122	0.0396432	-0.551657
44760	27/08/2018--07:31:00	29.92	33	-0.803011	0.0244208	-0.46281
44820	27/08/2018--07:32:00	30.02	60	-0.94276	0.0396432	-0.388772
44880	27/08/2018--07:33:00	30.15	275	-0.927232	0.0244208	-0.403579
44940	27/08/2018--07:34:00	30.14	270	-0.725372	0.100533	-0.0630014
45000	27/08/2018--07:35:00	29.75	662	-103.593	0.1462	-0.0630014
45060	27/08/2018--07:36:00	29.68	440	-112.909	-0.158248	-0.0630014
45120	27/08/2018--07:37:00	29.34	424	-0.958288	-0.112581	-0.0630014
45180	27/08/2018--07:38:00	29.3	605	-108.251	-0.112581	-0.0630014
45240	27/08/2018--07:39:00	29.27	331	-0.880649	0.0853105	-0.492426
45300	27/08/2018--07:40:00	29.25	151	-0.958288	0.1462	-0.433195
45360	27/08/2018--07:41:00	29.33	28	-0.880649	0.070088	-0.492426
45420	27/08/2018--07:42:00	29.47	163	-0.803011	0.176645	-0.581272
45480	27/08/2018--07:43:00	29.62	187	-0.570096	-0.0364688	-0.522041
45540	27/08/2018--07:44:00	29.76	146	-0.896177	0.0853105	-0.492426
45600	27/08/2018--07:45:00	29.88	123	-0.865122	0.115755	-0.477618
45660	27/08/2018--07:46:00	30.01	125	-0.7409	0.0548656	-0.610888
45720	27/08/2018--07:47:00	30.14	29	-0.787483	0.328869	-0.492426
45780	27/08/2018--07:48:00	30.38	753	0.0510122	-0.127803	0.766232
45840	27/08/2018--07:49:00	30.13	1816	-126.884	-0.23436	-0.166656
45900	27/08/2018--07:50:00	29.89	1622	-0.911705	0.130978	0.085076
45960	27/08/2018--07:51:00	29.5	1322	-0.461402	-0.858478	-0.448003
46020	27/08/2018--07:52:00	29.36	142	-0.306125	-0.980258	-0.299925
46080	27/08/2018--07:53:00	29.46	4	-0.306125	-0.949813	-0.329541
46140	27/08/2018--07:54:00	29.61	2	-0.306125	-0.949813	-0.344348
46200	27/08/2018--07:55:00	29.82	2	-0.306125	-0.949813	-0.344348
46260	27/08/2018--07:56:00	30.02	0	-0.306125	-0.949813	-0.329541
46320	27/08/2018--07:57:00	30.11	0	-0.306125	-0.949813	-0.329541
46380	27/08/2018--07:58:00	30.18	45	0.237345	-0.949813	-0.314733
46440	27/08/2018--07:59:00	30.09	0	0.252872	-0.949813	-0.299925
46500	27/08/2018--08:00:00	29.99	1	0.237345	-0.949813	-0.314733
46560	27/08/2018--08:01:00	29.91	0	0.237345	-0.949813	-0.314733
46620	27/08/2018--08:02:00	29.84	2	0.2684	-0.93459	-0.314733
46680	27/08/2018--08:03:00	29.8	6	0.2684	-0.919368	-0.344348
46740	27/08/2018--08:04:00	29.76	66	0.252872	-0.93459	-0.329541
46800	27/08/2018--08:05:00	30	2	0.314983	-0.919368	-0.314733
46860	27/08/2018--08:06:00	30.25	5	0.237345	-0.919368	-0.418387
46920	27/08/2018--08:07:00	30.49	3	0.237345	-0.919368	-0.388772
46980	27/08/2018--08:08:00	30.72	6	0.439205	-0.873701	-0.255502
47040	27/08/2018--08:09:00	30.89	2	0.423677	-0.873701	-0.27031
47100	27/08/2018--08:10:00	30.99	38	0.408149	-0.888923	-0.225887
47160	27/08/2018--08:11:00	31.05	11	0.485788	-0.858478	-0.255502
47220	27/08/2018--08:12:00	31.13	19	0.392621	-0.904146	-0.255502
47280	27/08/2018--08:13:00	31.21	9	0.392621	-0.873701	-0.329541
47340	27/08/2018--08:14:00	31.26	10	0.408149	-0.888923	-0.344348
47400	27/08/2018--08:15:00	31.32	6	0.314983	-0.888923	-0.388772
47460	27/08/2018--08:16:00	31.36	2	0.377094	-0.873701	-0.359156
47520	27/08/2018--08:17:00	31.33	0	0.377094	-0.873701	-0.344348
47580	27/08/2018--08:18:00	31.34	23	0.501315	-0.812811	-0.314733
47640	27/08/2018--08:19:00	31.34	7	0.330511	-0.888923	-0.359156
47700	27/08/2018--08:20:00	31.38	0	0.330511	-0.888923	-0.373964
47760	27/08/2018--08:21:00	31.43	12	0.330511	-0.873701	-0.418387
47820	27/08/2018--08:22:00	31.43	10	0.501315	-0.797589	-0.329541
47880	27/08/2018--08:23:00	31.43	7	0.361566	-0.919368	-0.240694
47940	27/08/2018--08:24:00	31.41	0	0.330511	-0.93459	-0.211079
48000	27/08/2018--08:25:00	31.41	2	0.361566	-0.904146	-0.255502
48060	27/08/2018--08:26:00	31.36	0	0.361566	-0.904146	-0.255502
48120	27/08/2018--08:27:00	31.35	0	0.361566	-0.919368	-0.255502
48180	27/08/2018--08:28:00	31.35	7	0.299455	-0.919368	-0.314733
48240	27/08/2018--08:29:00	31.33	0	0.299455	-0.93459	-0.299925
48300	27/08/2018--08:30:00	31.31	2	0.392621	-0.904146	-0.225887
48360	27/08/2018--08:31:00	31.32	9	0.346038	-0.904146	-0.388772
48420	27/08/2018--08:32:00	31.3	11	0.47026	-0.843256	-0.314733
48480	27/08/2018--08:33:00	31.3	0	0.47026	-0.843256	-0.314733
48540	27/08/2018--08:34:00	31.18	294	-10.204	-0.203915	-0.0333859
48600	27/08/2018--08:35:00	30.73	80	-0.973816	-0.264805	-0.107425
48660	27/08/2018--08:36:00	30.28	1458	-0.585623	0.815986	0.144307
48720	27/08/2018--08:37:00	29.93	847	-100.487	-0.0364688	0.0998838
48780	27/08/2018--08:38:00	29.75	46	-103.593	0.100533	0.203538
48840	27/08/2018--08:39:00	29.58	49	-10.204	-0.127803	-0.0926169
48900	27/08/2018--08:40:00	29.5	552	0.0975953	-0.980258	-0.27031
48960	27/08/2018--08:41:00	29.44	2	0.113123	-0.99548	-0.225887
49020	27/08/2018--08:42:00	29.39	34	0.128651	-10.107	-0.196271
49080	27/08/2018--08:43:00	29.31	0	0.144178	-10.107	-0.181463
49140	27/08/2018--08:44:00	29.26	1462	-116.015	-0.0364688	0.5145
49200	27/08/2018--08:45:00	29.14	544	-0.927232	0.313646	0.173922
49260	27/08/2018--08:46:00	28.93	188	-0.399291	-0.980258	-0.0185782
49320	27/08/2018--08:47:00	29.02	28	-0.212959	-102.592	-0.0481936
49380	27/08/2018--08:48:00	29.14	77	-0.865122	-0.0669136	-0.196271
49440	27/08/2018--08:49:00	29.18	570	-0.989343	0.070088	-0.107425
49500	27/08/2018--08:50:00	29.15	316	-159.492	0.739874	0.573731
49560	27/08/2018--08:51:00	29.13	368	-10.204	0.0548656	0.0110373
49620	27/08/2018--08:52:00	29.18	56	-106.698	0.0853105	-0.107425
49680	27/08/2018--08:53:00	29.2	149	-10.204	0.0244208	0.0554605
49740	27/08/2018--08:54:00	29.27	354	-0.430346	-0.93459	-0.27031
49800	27/08/2018--08:55:00	29.58	66	-100.487	0.115755	0.085076
49860	27/08/2018--08:56:00	29.75	83	-0.507985	-0.93459	-0.181463
49920	27/08/2018--08:57:00	29.99	120	-0.212959	-0.904146	-0.507234
49980	27/08/2018--08:58:00	30.27	19	-0.166376	-10.107	-0.255502
50040	27/08/2018--08:59:00	30.47	33	-0.166376	-0.980258	-0.359156
50100	27/08/2018--09:00:00	30.61	13	-0.166376	-0.980258	-0.344348
50160	27/08/2018--09:01:00	30.73	1	-0.166376	-0.980258	-0.314733
50220	27/08/2018--09:02:00	30.83	4	-0.166376	-0.99548	-0.285117
50280	27/08/2018--09:03:00	30.89	0	-0.166376	-0.99548	-0.285117
50340	27/08/2018--09:04:00	30.96	260	-0.989343	-0.0516912	-0.107425
50400	27/08/2018--09:05:00	30.88	381	-0.973816	0.222312	0.0554605
50460	27/08/2018--09:06:00	30.65	735	-154.834	0.115755	-0.507234
50520	27/08/2018--09:07:00	30.39	696	-0.896177	0.435426	0.0406528
50580	27/08/2018--09:08:00	30.14	427	-0.989343	0.0244208	-0.240694
50640	27/08/2018--09:09:00	29.91	541	-0.927232	0.481093	0.588539
50700	27/08/2018--09:10:00	29.73	1602	-0.694317	-0.797589	-0.13704
50760	27/08/2018--09:11:00	29.76	31	-0.554568	-0.797589	-0.418387
50820	27/08/2018--09:12:00	30	0	-0.585623	-0.782366	-0.433195
50880	27/08/2018--09:13:00	30.26	27	-0.585623	-0.721477	-0.507234
50940	27/08/2018--09:14:00	30.48	7	-0.585623	-0.751922	-0.46281
51000	27/08/2018--09:15:00	30.67	22	-0.507985	-0.812811	-0.448003
51060	27/08/2018--09:16:00	30.84	22	-0.461402	-0.843256	-0.46281
51120	27/08/2018--09:17:00	31	56	-0.088737	-104.115	-0.107425
51180	27/08/2018--09:18:00	31.15	6	-0.042154	-102.592	-0.166656
51240	27/08/2018--09:19:00	31.3	5	-0.0732093	-104.115	-0.0778091
51300	27/08/2018--09:20:00	31.42	65	-0.523512	-0.767144	-0.492426
51360	27/08/2018--09:21:00	31.46	313	-0.927232	0.328869	0.18873
51420	27/08/2018--09:22:00	31.29	39	-0.523512	-0.812811	-0.433195
51480	27/08/2018--09:23:00	31.2	11	-0.53904	-0.691032	-0.581272
51540	27/08/2018--09:24:00	31.15	33	-0.507985	-0.843256	-0.373964
51600	27/08/2018--09:25:00	31.12	40	-0.632206	-0.782366	-0.359156
51660	27/08/2018--09:26:00	31.07	0	-0.616679	-0.782366	-0.359156
51720	27/08/2018--09:27:00	31.04	0	-0.616679	-0.782366	-0.359156
51780	27/08/2018--09:28:00	31.01	0	-0.616679	-0.782366	-0.344348
51840	27/08/2018--09:29:00	31.02	68	-0.53904	-0.858478	-0.329541
51900	27/08/2018--09:30:00	31.04	172	-0.94276	0.313646	0.129499
51960	27/08/2018--09:31:00	30.91	1124	-0.880649	-0.29525	0.277577
52020	27/08/2018--09:32:00	30.63	731	-0.927232	0.359314	0.0406528
52080	27/08/2018--09:33:00	30.64	157	-0.989343	0.176645	-0.0333859
52140	27/08/2018--09:34:00	30.95	25	-0.989343	0.191867	-0.0630014
52200	27/08/2018--09:35:00	31.39	395	-0.880649	0.450648	-0.0630014
52260	27/08/2018--09:36:00	31.84	283	-100.487	0.100533	0.0110373
52320	27/08/2018--09:37:00	31.95	135	-10.204	-0.00602396	-0.00377042
52380	27/08/2018--09:38:00	31.92	83	-112.909	-0.00602396	-0.181463
52440	27/08/2018--09:39:00	31.82	54	-100.487	0.130978	-0.0185782
52500	27/08/2018--09:40:00	31.75	263	-0.973816	0.222312	0.129499
52560	27/08/2018--09:41:00	31.86	388	-0.989343	0.176645	0.144307
52620	27/08/2018--09:42:00	31.88	266	-100.487	0.1462	0.0406528
52680	27/08/2018--09:43:00	31.7	822	-100.487	0.161422	0.18873
52740	27/08/2018--09:44:00	31.31	1577	-164.151	-0.082136	0.988348
52800	27/08/2018--09:45:00	31.14	1965	-196.759	-0.55403	-0.699734
52860	27/08/2018--09:46:00	31.38	1362	-0.290597	-0.99548	-0.0481936
52920	27/08/2018--09:47:00	32.27	523	-0.212959	-104.115	0.0998838
52980	27/08/2018--09:48:00	33.09	519	-0.212959	-110.204	0.129499
53040	27/08/2018--09:49:00	33.82	667	-0.119792	-0.965035	-0.13704
53100	27/08/2018--09:50:00	34.46	621	-0.104265	-0.706254	-0.551657
53160	27/08/2018--09:51:00	34.95	656	-0.088737	-0.965035	0.322
53220	27/08/2018--09:52:00	35.28	482	-0.383763	-0.965035	-0.299925
53280	27/08/2018--09:53:00	35.55	555	0.0665399	-0.873701	-0.477618
53340	27/08/2018--09:54:00	35.53	1154	-103.593	0.100533	0.351615
53400	27/08/2018--09:55:00	35.1	45	-0.989343	0.130978	0.0554605
53460	27/08/2018--09:56:00	34.6	639	-105.145	-0.112581	-0.122232
53520	27/08/2018--09:57:00	33.99	432	-100.487	0.0853105	0.0110373
53580	27/08/2018--09:58:00	33.48	82	-0.989343	0.1462	0.144307
53640	27/08/2018--09:59:00	33.03	450	-105.145	0.0548656	-0.107425
53700	27/08/2018--10:00:00	32.63	418	-100.487	-0.00602396	0.159115
53760	27/08/2018--10:01:00	32.3	78	-10.204	-0.00602396	-0.13704
53820	27/08/2018--10:02:00	32.11	25	-10.204	-0.0364688	-0.00377042
53880	27/08/2018--10:03:00	32	326	-10.204	-0.0516912	-0.0926169
53940	27/08/2018--10:04:00	32.04	97	-0.259542	-0.736699	-0.699734
54000	27/08/2018--10:05:00	32.3	0	-0.259542	-0.767144	-0.670119
54060	27/08/2018--10:06:00	32.5	13	-0.290597	-0.767144	-0.655311
54120	27/08/2018--10:07:00	32.7	0	-0.290597	-0.767144	-0.655311
54180	27/08/2018--10:08:00	32.81	3	-0.306125	-0.767144	-0.670119
54240	27/08/2018--10:09:00	32.95	3	-0.275069	-0.767144	-0.655311
54300	27/08/2018--10:10:00	33.02	83	-0.430346	-0.843256	-0.492426
54360	27/08/2018--10:11:00	33.08	2	-0.445874	-0.828034	-0.46281
54420	27/08/2018--10:12:00	33.12	6	-0.430346	-0.828034	-0.492426
54480	27/08/2018--10:13:00	33.22	5	-0.414819	-0.843256	-0.477618
54540	27/08/2018--10:14:00	33.2	630	-154.834	0.46587	103.277
54600	27/08/2018--10:15:00	33.02	937	-0.476929	-0.751922	-0.551657
54660	27/08/2018--10:16:00	33.08	420	-0.259542	-0.828034	-0.151848
54720	27/08/2018--10:17:00	33.55	556	-0.166376	-0.99548	0.0110373
54780	27/08/2018--10:18:00	34.05	540	-0.259542	-0.99548	-0.0778091
54840	27/08/2018--10:19:00	34.48	539	-0.197431	-105.637	0.203538
54900	27/08/2018--10:20:00	34.9	479	-0.228486	-116.293	0.129499
54960	27/08/2018--10:21:00	35.27	513	-0.275069	-104.115	0.0554605
55020	27/08/2018--10:22:00	35.49	775	-0.771956	-0.082136	0.307192
55080	27/08/2018--10:23:00	35.2	338	-100.487	-0.219138	-0.0778091
55140	27/08/2018--10:24:00	34.72	194	-10.204	-0.112581	-0.0926169
55200	27/08/2018--10:25:00	34.24	369	-0.94276	-0.0516912	-0.373964
55260	27/08/2018--10:26:00	34.36	272	-0.849594	-0.17347	-0.388772
55320	27/08/2018--10:27:00	34.89	569	-103.593	0.0548656	-0.0926169
55380	27/08/2018--10:28:00	34.83	387	-103.593	0.00919844	-0.0630014
55440	27/08/2018--10:29:00	34.69	423	-100.487	-0.23436	-0.122232
55500	27/08/2018--10:30:00	34.45	887	-116.015	0.648539	-0.699734
55560	27/08/2018--10:31:00	34.32	734	-100.487	0.0853105	-0.0778091
55620	27/08/2018--10:32:00	34.17	821	-0.834066	0.283202	-0.0333859
55680	27/08/2018--10:33:00	34.06	260	-100.487	0.1462	-0.0778091
55740	27/08/2018--10:34:00	34.03	144	-0.989343	0.161422	-0.0481936
55800	27/08/2018--10:35:00	34.05	108	-100.487	0.0853105	-0.0630014
55860	27/08/2018--10:36:00	34.05	275	-0.927232	0.00919844	-0.0333859
55920	27/08/2018--10:37:00	33.98	418	-116.015	-0.00602396	-0.0333859
55980	27/08/2018--10:38:00	33.81	549	-100.487	0.344091	-0.0333859
56040	27/08/2018--10:39:00	33.77	536	-0.989343	-0.00602396	0.18873
56100	27/08/2018--10:40:00	34.4	665	-116.015	0.100533	0.085076
56160	27/08/2018--10:41:00	35.02	513	-0.818539	-0.249582	-0.0333859
56220	27/08/2018--10:42:00	35.25	557	-100.487	0.176645	-0.0926169
56280	27/08/2018--10:43:00	35.06	542	-0.94276	0.070088	-0.107425
56340	27/08/2018--10:44:00	34.86	434	-0.989343	0.1462	-0.0778091
56400	27/08/2018--10:45:00	34.88	457	-105.145	0.100533	-0.0630014
56460	27/08/2018--10:46:00	34.96	259	-0.973816	0.0853105	-0.0481936
56520	27/08/2018--10:47:00	35.04	258	-105.145	-0.0973584	-0.0630014
56580	27/08/2018--10:48:00	35.07	205	-10.204	-0.0364688	-0.0481936
56640	27/08/2018--10:49:00	35.03	429	-0.989343	0.161422	-0.0630014
56700	27/08/2018--10:50:00	34.99	693	-111.356	0.0853105	-0.0630014
56760	27/08/2018--10:51:00	35.06	601	-0.989343	0.130978	-0.0778091
56820	27/08/2018--10:52:00	35.06	739	-100.487	0.1462	-0.107425
56880	27/08/2018--10:53:00	35.17	818	-100.487	0.161422	-0.0778091
56940	27/08/2018--10:54:00	35.89	290	-100.487	0.191867	-0.151848
57000	27/08/2018--10:55:00	36.21	863	-164.151	127.266	-0.551657
57060	27/08/2018--10:56:00	36.34	497	-0.787483	0.58765	0.0110373
57120	27/08/2018--10:57:00	36.46	730	-125.331	0.0853105	-0.166656
57180	27/08/2018--10:58:00	36.38	691	-103.593	-0.0364688	-0.0630014
57240	27/08/2018--10:59:00	36.07	91	-105.145	0.115755	-0.0630014
57300	27/08/2018--11:00:00	35.82	532	-114.462	-0.143026	-0.0481936
57360	27/08/2018--11:01:00	35.59	920	-0.104265	0.96821	-0.0481936
57420	27/08/2018--11:02:00	35.44	583	0.144178	0.983432	-0.0481936
57480	27/08/2018--11:03:00	35.2	117	0.00442912	101.388	-0.0481936
57540	27/08/2018--11:04:00	35.04	87	0.0510122	101.388	-0.0630014
57600	27/08/2018--11:05:00	34.9	133	-0.0110986	115.088	0.0110373
57660	27/08/2018--11:06:00	34.79	232	0.0354845	101.388	-0.0481936
57720	27/08/2018--11:07:00	34.71	230	0.0354845	101.388	-0.0630014
57780	27/08/2018--11:08:00	34.66	362	0.128651	110.521	0.0554605
57840	27/08/2018--11:09:00	34.71	672	0.687648	0.831208	-0.0333859
57900	27/08/2018--11:10:00	34.91	443	0.501315	0.663762	0.588539
57960	27/08/2018--11:11:00	34.59	1172	0.842925	0.739874	-0.0926169
58020	27/08/2018--11:12:00	34.2	336	0.656592	0.815986	-0.0630014
58080	27/08/2018--11:13:00	34.14	381	0.423677	0.694207	-0.0333859
58140	27/08/2018--11:14:00	34.03	1227	-0.13532	-0.599698	-0.107425
58200	27/08/2018--11:15:00	33.77	893	-100.487	0.1462	-0.0778091
58260	27/08/2018--11:16:00	33.7	142	-0.911705	0.0853105	-0.72935
58320	27/08/2018--11:17:00	33.79	1162	-0.244014	-113.248	-0.0926169
58380	27/08/2018--11:18:00	33.75	669	0.175234	-119.337	-0.122232
58440	27/08/2018--11:19:00	33.57	970	-0.476929	-0.99548	-0.107425
58500	27/08/2018--11:20:00	33.76	657	-0.399291	-0.919368	-0.196271
58560	27/08/2018--11:21:00	34.17	962	0.299455	-0.082136	-0.27031
58620	27/08/2018--11:22:00	34.51	701	-0.197431	-108.681	-0.122232
58680	27/08/2018--11:23:00	34.59	814	0.0199568	-0.888923	-0.0926169
58740	27/08/2018--11:24:00	34.57	721	-0.088737	-10.107	-0.13704
58800	27/08/2018--11:25:00	34.49	749	-0.244014	-10.107	-0.0926169
58860	27/08/2018--11:26:00	34.31	661	-0.290597	-0.965035	-0.0778091
58920	27/08/2018--11:27:00	34.24	995	-0.228486	-102.592	-0.107425
58980	27/08/2018--11:28:00	34.26	559	-0.104265	-0.99548	-0.13704
59040	27/08/2018--11:29:00	34.24	452	-0.0576817	-10.107	-0.151848
59100	27/08/2018--11:30:00	34.19	452	0.0820676	-131.515	-0.151848
59160	27/08/2018--11:31:00	34.2	554	0.0354845	-0.980258	-0.13704
59220	27/08/2018--11:32:00	34.21	531	-0.0576817	-102.592	-0.0926169
59280	27/08/2018--11:33:00	34.11	422	-0.119792	-117.815	-0.107425
59340	27/08/2018--11:34:00	34.12	341	-0.166376	-0.919368	-0.492426
59400	27/08/2018--11:35:00	34.16	500	-0.13532	-108.681	-0.0926169
59460	27/08/2018--11:36:00	34.18	778	-0.104265	-0.980258	-0.344348
59520	27/08/2018--11:37:00	34.23	637	0.0199568	-0.751922	-0.122232
59580	27/08/2018--11:38:00	34.27	398	-109.804	0.115755	-0.151848
59640	27/08/2018--11:39:00	34.25	142	-103.593	-0.127803	-0.0630014
59700	27/08/2018--11:40:00	34.23	423	-0.989343	0.00919844	-0.122232
59760	27/08/2018--11:41:00	34.18	94	-100.487	0.161422	-0.0778091
59820	27/08/2018--11:42:00	34.12	89	-0.989343	-0.082136	-0.196271
59880	27/08/2018--11:43:00	34.11	279	-100.487	-0.158248	-0.0926169
59940	27/08/2018--11:44:00	34.09	285	-0.911705	0.313646	-0.122232
60000	27/08/2018--11:45:00	34.06	263	-10.204	-0.00602396	-0.0630014
60060	27/08/2018--11:46:00	34.14	885	-100.487	0.115755	-0.0481936
60120	27/08/2018--11:47:00	34.21	155	-103.593	-0.127803	-0.0630014
60180	27/08/2018--11:48:00	34.3	753	-103.593	-0.158248	-0.0630014
60240	27/08/2018--11:49:00	34.38	706	-117.568	-0.219138	-0.107425
60300	27/08/2018--11:50:00	34.5	670	-100.487	0.00919844	-0.0778091
60360	27/08/2018--11:51:00	34.55	730	-0.927232	-0.143026	-0.0630014
60420	27/08/2018--11:52:00	34.82	386	-10.204	-0.112581	-0.0926169
60480	27/08/2018--11:53:00	35.18	399	-100.487	0.130978	-0.0926169
60540	27/08/2018--11:54:00	35.55	319	-134.648	-0.0973584	0.114691
60600	27/08/2018--11:55:00	35.9	255	-0.94276	0.115755	-0.166656
60660	27/08/2018--11:56:00	36.09	387	-103.593	-0.143026	-0.0926169
60720	27/08/2018--11:57:00	36.23	440	-100.487	0.252757	-0.122232
60780	27/08/2018--11:58:00	36.02	833	-0.849594	-0.127803	-0.0630014
60840	27/08/2018--11:59:00	35.86	523	-0.989343	0.176645	-0.0778091
60900	27/08/2018--12:00:00	35.7	651	-0.896177	-0.203915	0.129499
60960	27/08/2018--12:01:00	35.62	188	-0.973816	0.435426	-0.166656
61020	27/08/2018--12:02:00	35.63	37	-0.989343	0.00919844	-0.329541
61080	27/08/2018--12:03:00	35.74	590	-108.251	-0.0973584	-0.0481936
61140	27/08/2018--12:04:00	35.27	651	-103.593	-0.127803	-0.0926169
61200	27/08/2018--12:05:00	34.82	302	-0.53904	0.0548656	-0.151848
61260	27/08/2018--12:06:00	34.62	588	-0.865122	0.00919844	-0.581272
61320	27/08/2018--12:07:00	34.98	35	-0.818539	0.0396432	-0.610888
61380	27/08/2018--12:08:00	35.61	40	-0.803011	-0.00602396	-0.625696
61440	27/08/2018--12:09:00	36.3	21	-0.709845	0.130978	-0.640503
61500	27/08/2018--12:10:00	36.95	208	-0.678789	0.0548656	-0.684926
61560	27/08/2018--12:11:00	37.12	643	-0.973816	0.176645	-0.0630014
61620	27/08/2018--12:12:00	36.09	177	-10.204	0.0396432	-0.0630014
61680	27/08/2018--12:13:00	35.03	4	-10.204	-0.082136	-0.0630014
61740	27/08/2018--12:14:00	34	277	-105.145	-0.158248	-0.0630014
61800	27/08/2018--12:15:00	33.07	89	-0.989343	-0.0516912	-0.151848
61860	27/08/2018--12:16:00	32.36	255	-0.973816	0.0853105	-0.0630014
61920	27/08/2018--12:17:00	31.66	197	-0.896177	-0.280027	0.410846
61980	27/08/2018--12:18:00	31.57	85	-131.542	-0.082136	-0.225887
62040	27/08/2018--12:19:00	31.48	191	-117.568	0.100533	0.0406528
62100	27/08/2018--12:20:00	31.7	518	-0.33718	-0.904146	0.396039
62160	27/08/2018--12:21:00	32.5	452	-10.204	-0.203915	-0.151848
62220	27/08/2018--12:22:00	33.52	289	-103.593	-0.158248	-0.13704
62280	27/08/2018--12:23:00	34.28	212	-100.487	-0.0973584	-0.240694
62340	27/08/2018--12:24:00	34.78	103	-0.958288	-0.264805	-0.329541
62400	27/08/2018--12:25:00	35.14	111	-10.204	-0.127803	-0.225887
62460	27/08/2018--12:26:00	35.44	48	-0.94276	-0.219138	-0.344348
62520	27/08/2018--12:27:00	35.69	293	-106.698	-0.29525	-0.403579
62580	27/08/2018--12:28:00	35.9	182	-0.849594	-0.127803	-0.684926
62640	27/08/2018--12:29:00	36.06	357	-0.570096	-0.280027	-0.285117
62700	27/08/2018--12:30:00	35.65	402	-10.204	0.0853105	-0.0778091
62760	27/08/2018--12:31:00	34.95	597	-0.7409	0.328869	0.677386
62820	27/08/2018--12:32:00	34.98	957	-10.204	-0.23436	-0.507234
62880	27/08/2018--12:33:00	34.96	140	-10.204	-0.0364688	-0.0778091
62940	27/08/2018--12:34:00	34.85	5	-10.204	-0.0364688	-0.0926169
63000	27/08/2018--12:35:00	34.72	99	-0.958288	-0.112581	-0.0333859
63060	27/08/2018--12:36:00	34.79	419	0.610009	-0.508363	0.603347
63120	27/08/2018--12:37:00	34.97	32	0.905035	-0.219138	0.336808
63180	27/08/2018--12:38:00	35.42	136	0.951618	-0.203915	0.247961
63240	27/08/2018--12:39:00	36.11	176	0.827397	-0.386584	0.307192
63300	27/08/2018--12:40:00	36.83	307	0.889508	-0.280027	0.173922
63360	27/08/2018--12:41:00	37.51	442	0.920563	-0.493141	0.173922
63420	27/08/2018--12:42:00	37.82	380	0.951618	-0.356139	0.292384
63480	27/08/2018--12:43:00	37.89	212	0.842925	-0.401806	0.0702683
63540	27/08/2018--12:44:00	37.84	49	0.967146	-0.249582	-0.0185782
63600	27/08/2018--12:45:00	37.64	640	0.408149	-0.660587	-0.166656
63660	27/08/2018--12:46:00	36.71	1403	0.392621	-123.904	-0.122232
63720	27/08/2018--12:47:00	35.63	1065	137.087	-0.797589	-0.344348
63780	27/08/2018--12:48:00	34.95	1041	0.361566	-0.888923	0.307192
63840	27/08/2018--12:49:00	34.75	18	0.377094	-0.858478	0.351615
63900	27/08/2018--12:50:00	34.91	46	0.237345	-10.107	0.396039
63960	27/08/2018--12:51:00	35.3	230	0.190761	-0.630142	0.929117
64020	27/08/2018--12:52:00	35.95	198	0.144178	-0.493141	0.855078
64080	27/08/2018--12:53:00	36.3	2	0.144178	-0.462696	0.869886
64140	27/08/2018--12:54:00	36.6	38	0.190761	-0.386584	0.929117
64200	27/08/2018--12:55:00	36.85	389	0.221817	-0.29525	0.958733
64260	27/08/2018--12:56:00	37.16	291	0.0199568	-0.371362	0.958733
64320	27/08/2018--12:57:00	37.38	308	0.0199568	-0.340917	0.884694
64380	27/08/2018--12:58:00	37.54	386	0.113123	-0.645365	0.884694
64440	27/08/2018--12:59:00	37.78	130	0.0665399	-0.508363	0.97354
64500	27/08/2018--13:00:00	37.82	235	0.0665399	-0.432251	0.914309
64560	27/08/2018--13:01:00	37.86	0	0.0354845	-0.417029	0.899502
64620	27/08/2018--13:02:00	37.84	17	0.0820676	-0.493141	0.825463
64680	27/08/2018--13:03:00	37.87	156	0.0510122	-0.493141	0.869886
64740	27/08/2018--13:04:00	37.91	242	0.2684	-0.462696	0.810655
64800	27/08/2018--13:05:00	38.14	78	0.159706	-0.477918	0.914309
64860	27/08/2018--13:06:00	38.24	10	0.0665399	-0.386584	0.914309
64920	27/08/2018--13:07:00	38.26	7	0.144178	-0.67581	0.736617
64980	27/08/2018--13:08:00	38.24	0	0.190761	-0.706254	0.692193
65040	27/08/2018--13:09:00	37.98	353	0.578954	-0.751922	-0.00377042
65100	27/08/2018--13:10:00	37.24	416	0.501315	-0.55403	-0.581272
65160	27/08/2018--13:11:00	37.09	293	0.252872	-0.797589	-0.551657
65220	27/08/2018--13:12:00	37.29	321	0.346038	-0.782366	-0.551657
65280	27/08/2018--13:13:00	36.83	584	0.423677	-0.919368	-0.0630014
65340	27/08/2018--13:14:00	35.27	503	0.299455	-0.843256	0.0110373
65400	27/08/2018--13:15:00	33.97	457	0.516843	-0.691032	-0.27031
65460	27/08/2018--13:16:00	33.93	251	0.656592	-0.356139	-0.699734
65520	27/08/2018--13:17:00	34.81	137	0.610009	-0.340917	-0.640503
65580	27/08/2018--13:18:00	35.67	144	0.594481	-0.310472	-0.788581
65640	27/08/2018--13:19:00	36.39	37	0.656592	-0.280027	-0.714542
65700	27/08/2018--13:20:00	36.86	9	0.780814	-0.386584	-0.566465
65760	27/08/2018--13:21:00	37.28	92	0.625537	-0.219138	-0.744157
65820	27/08/2018--13:22:00	37.61	63	0.641065	-0.264805	-0.714542
65880	27/08/2018--13:23:00	37.87	113	0.687648	-0.23436	-0.640503
65940	27/08/2018--13:24:00	38.08	51	0.610009	-0.310472	-0.699734
66000	27/08/2018--13:25:00	38.21	58	0.749758	-0.401806	-0.522041
66060	27/08/2018--13:26:00	38.34	94	0.610009	-0.310472	-0.72935
66120	27/08/2018--13:27:00	38.46	27	0.749758	-0.356139	-0.551657
66180	27/08/2018--13:28:00	38.59	101	0.578954	-0.310472	-0.758965
66240	27/08/2018--13:29:00	38.86	287	0.578954	-0.23436	-0.788581
66300	27/08/2018--13:30:00	39.58	96	0.656592	-0.264805	-0.640503
66360	27/08/2018--13:31:00	40.52	60	0.703175	-0.249582	-0.684926
66420	27/08/2018--13:32:00	40.02	696	0.67212	-0.721477	-0.240694
66480	27/08/2018--13:33:00	38.6	34	0.656592	-0.751922	-0.151848
66540	27/08/2018--13:34:00	37.4	0	0.656592	-0.736699	-0.13704
66600	27/08/2018--13:35:00	36.43	18	0.625537	-0.797589	-0.122232
66660	27/08/2018--13:36:00	35.6	131	0.718703	-0.691032	-0.0333859
66720	27/08/2018--13:37:00	35.02	457	0.439205	-0.569253	-0.72935
66780	27/08/2018--13:38:00	35.59	216	0.454732	-0.55403	-0.714542
66840	27/08/2018--13:39:00	36.72	82	0.454732	-0.55403	-0.818196
66900	27/08/2018--13:40:00	37.3	55	0.578954	-0.599698	-0.13704
66960	27/08/2018--13:41:00	37.13	464	0.951618	-0.55403	-0.0333859
67020	27/08/2018--13:42:00	36.62	95	0.190761	-0.797589	0.573731
67080	27/08/2018--13:43:00	36.21	157	0.625537	-0.828034	-0.0778091
67140	27/08/2018--13:44:00	35.72	572	0.408149	-0.93459	-0.329541
67200	27/08/2018--13:45:00	35.54	12	0.578954	-0.767144	-0.240694
67260	27/08/2018--13:46:00	35.5	0	0.625537	-0.736699	-0.255502
67320	27/08/2018--13:47:00	35.52	0	0.563426	-0.812811	-0.151848
67380	27/08/2018--13:48:00	35.5	0	0.610009	-0.767144	-0.255502
67440	27/08/2018--13:49:00	35.51	25	0.516843	-0.858478	-0.0778091
67500	27/08/2018--13:50:00	35.5	40	0.299455	-0.67581	-0.107425
67560	27/08/2018--13:51:00	35.43	294	0.625537	-0.782366	-0.0926169
67620	27/08/2018--13:52:00	35.39	5	0.516843	-0.828034	-0.107425
67680	27/08/2018--13:53:00	35.4	3	0.625537	-0.767144	-0.13704
67740	27/08/2018--13:54:00	35.43	388	0.780814	-0.477918	-0.0778091
67800	27/08/2018--13:55:00	35.33	831	0.827397	-0.584475	-0.13704
67860	27/08/2018--13:56:00	35.35	610	0.982674	-0.112581	-0.0778091
67920	27/08/2018--13:57:00	35.32	579	0.982674	-0.310472	-0.0926169
67980	27/08/2018--13:58:00	35.02	806	0.610009	-0.645365	0.0998838
68040	27/08/2018--13:59:00	34.85	386	0.982674	-0.17347	-0.0778091
68100	27/08/2018--14:00:00	34.79	128	0.951618	-0.23436	-0.0630014
68160	27/08/2018--14:01:00	34.82	258	107.584	-0.17347	-0.0630014
68220	27/08/2018--14:02:00	34.91	369	109.137	0.0396432	0.307192
68280	27/08/2018--14:03:00	35	428	0.982674	-0.0973584	-0.0481936
68340	27/08/2018--14:04:00	35.05	598	0.827397	0.541983	-0.0778091
68400	27/08/2018--14:05:00	35.05	693	0.0820676	0.861653	-0.00377042
68460	27/08/2018--14:06:00	35.07	346	0.128651	0.998655	-0.0630014
68520	27/08/2018--14:07:00	35.04	80	0.00442912	101.388	-0.0630014
68580	27/08/2018--14:08:00	35.02	254	0.128651	101.388	-0.0630014
68640	27/08/2018--14:09:00	35.01	575	-0.042154	0.998655	-0.13704
68700	27/08/2018--14:10:00	35.03	150	0.2684	0.983432	-0.0778091
68760	27/08/2018--14:11:00	35.07	658	0.0510122	101.388	-0.0630014
68820	27/08/2018--14:12:00	35.04	322	-0.0266263	0.998655	-0.240694
68880	27/08/2018--14:13:00	35.09	0	-0.0110986	0.998655	-0.122232
68940	27/08/2018--14:14:00	35.09	0	-0.0266263	101.388	-0.122232
69000	27/08/2018--14:15:00	34.93	2	0.2684	0.90732	-0.359156
69060	27/08/2018--14:16:00	34.63	182	0.159706	0.952987	-0.225887
69120	27/08/2018--14:17:00	34.32	23	-0.0110986	0.998655	-0.0778091
69180	27/08/2018--14:18:00	33.97	2	0.0354845	101.388	-0.0778091
69240	27/08/2018--14:19:00	33.76	456	0.346038	0.937765	-0.240694
69300	27/08/2018--14:20:00	33.59	5	0.0354845	101.388	-0.240694
69360	27/08/2018--14:21:00	33.48	3	0.252872	0.952987	-0.299925
69420	27/08/2018--14:22:00	33.28	3	0.175234	0.983432	-0.27031
69480	27/08/2018--14:23:00	33.1	14	0.0199568	0.952987	-0.344348
69540	27/08/2018--14:24:00	32.95	12	0.0975953	0.998655	-0.196271
69600	27/08/2018--14:25:00	32.76	5	0.00442912	0.96821	-0.285117
69660	27/08/2018--14:26:00	32.52	18	0.00442912	101.388	-0.0630014
69720	27/08/2018--14:27:00	32.24	106	0.0665399	101.388	-0.0778091
69780	27/08/2018--14:28:00	32.12	576	0.299455	10.291	-0.0926169
69840	27/08/2018--14:29:00	32.46	180	0.0665399	101.388	0.0554605
69900	27/08/2018--14:30:00	33	104	0.00442912	10.291	-0.0778091
69960	27/08/2018--14:31:00	33.37	51	0.159706	0.998655	-0.0926169
70020	27/08/2018--14:32:00	33.66	44	0.221817	0.983432	-0.0630014
70080	27/08/2018--14:33:00	33.93	78	0.113123	0.96821	-0.0778091
70140	27/08/2018--14:34:00	34.25	45	0.0354845	10.291	-0.0481936
70200	27/08/2018--14:35:00	34.45	50	-0.0266263	0.876875	-0.0630014
70260	27/08/2018--14:36:00	34.56	160	0.0665399	101.388	-0.0630014
70320	27/08/2018--14:37:00	34.62	220	0.0975953	101.388	-0.0481936
70380	27/08/2018--14:38:00	34.7	380	0.0665399	105.954	-0.0481936
70440	27/08/2018--14:39:00	34.79	460	-0.0110986	108.999	0.277577
70500	27/08/2018--14:40:00	34.85	212	-0.166376	10.291	-0.0926169
70560	27/08/2018--14:41:00	34.84	387	-0.0110986	101.388	-0.0481936
70620	27/08/2018--14:42:00	34.34	22	-0.088737	0.998655	0.0110373
70680	27/08/2018--14:43:00	33.62	3	-0.0266263	101.388	-0.0630014
70740	27/08/2018--14:44:00	32.93	12	0.128651	105.954	0.0110373
70800	27/08/2018--14:45:00	32.39	17	0.0354845	0.998655	0.173922
70860	27/08/2018--14:46:00	31.95	30	-0.150848	0.96821	-0.240694
70920	27/08/2018--14:47:00	31.72	1	0.00442912	0.96821	-0.27031
70980	27/08/2018--14:48:00	31.72	10	-0.150848	0.983432	-0.27031
71040	27/08/2018--14:49:00	31.75	18	0.206289	0.983432	-0.166656
71100	27/08/2018--14:50:00	31.73	0	0.175234	0.983432	-0.255502
71160	27/08/2018--14:51:00	31.7	0	0.128651	0.998655	-0.166656
71220	27/08/2018--14:52:00	31.62	0	0.128651	0.998655	-0.181463
71280	27/08/2018--14:53:00	31.63	0	0.0665399	0.998655	-0.151848
71340	27/08/2018--14:54:00	31.66	184	-0.0266263	101.388	-0.0630014
71400	27/08/2018--14:55:00	32.21	235	-0.181903	0.90732	-0.0481936
71460	27/08/2018--14:56:00	32.66	81	-0.0110986	101.388	-0.0630014
71520	27/08/2018--14:57:00	33.03	43	-0.0266263	101.388	-0.0630014
71580	27/08/2018--14:58:00	33.3	6	-0.088737	0.998655	-0.0481936
71640	27/08/2018--14:59:00	33.58	7	-0.042154	101.388	-0.0630014
71700	27/08/2018--15:00:00	33.87	5	0.0199568	101.388	-0.0630014
71760	27/08/2018--15:01:00	34.2	357	0.175234	10.291	-0.107425
71820	27/08/2018--15:02:00	34.39	150	0.0820676	101.388	-0.0778091
71880	27/08/2018--15:03:00	34.45	115	0.0354845	101.388	-0.0481936
71940	27/08/2018--15:04:00	34.57	87	0.0820676	101.388	-0.0481936
72000	27/08/2018--15:05:00	34.71	58	0.0199568	0.998655	0.173922
72060	27/08/2018--15:06:00	34.85	30	-0.042154	0.998655	-0.0481936
72120	27/08/2018--15:07:00	34.92	40	-0.0266263	101.388	-0.0481936
72180	27/08/2018--15:08:00	34.93	168	0.299455	0.846431	-0.0185782
72240	27/08/2018--15:09:00	34.95	149	0.0199568	101.388	-0.0333859
72300	27/08/2018--15:10:00	34.95	69	-0.119792	0.998655	-0.0481936
72360	27/08/2018--15:11:00	34.91	230	0.113123	0.983432	-0.0481936
72420	27/08/2018--15:12:00	34.87	34	0.0354845	10.291	-0.0630014
72480	27/08/2018--15:13:00	34.83	311	-0.259542	0.96821	-0.0333859
72540	27/08/2018--15:14:00	34.84	292	-0.150848	0.998655	-0.0630014
72600	27/08/2018--15:15:00	34.86	0	-0.228486	0.96821	-0.107425
72660	27/08/2018--15:16:00	34.84	35	-0.197431	0.998655	-0.0333859
72720	27/08/2018--15:17:00	34.81	16	-0.042154	10.291	-0.0630014
72780	27/08/2018--15:18:00	34.77	39	-0.212959	0.983432	-0.0333859
72840	27/08/2018--15:19:00	34.71	146	0.0665399	0.998655	-0.0926169
72900	27/08/2018--15:20:00	34.68	90	0.237345	0.96821	-0.0778091
72960	27/08/2018--15:21:00	34.64	183	-0.228486	0.96821	-0.0926169
73020	27/08/2018--15:22:00	34.63	28	0.361566	0.96821	-0.122232
73080	27/08/2018--15:23:00	34.61	241	0.330511	0.90732	-0.122232
73140	27/08/2018--15:24:00	34.53	873	0.594481	0.846431	-0.0778091
73200	27/08/2018--15:25:00	34.39	293	0.252872	105.954	-0.181463
73260	27/08/2018--15:26:00	34.09	152	0.408149	0.892098	-0.299925
73320	27/08/2018--15:27:00	33.91	479	0.423677	0.937765	0.0554605
73380	27/08/2018--15:28:00	33.88	768	0.113123	107.477	0.0110373
73440	27/08/2018--15:29:00	33.93	740	0.252872	113.566	0.0258451
73500	27/08/2018--15:30:00	34.09	489	0.190761	13.031	-0.0778091
73560	27/08/2018--15:31:00	34.3	576	-0.088737	107.477	-0.0926169
73620	27/08/2018--15:32:00	34.36	230	0.128651	101.388	-0.0333859
73680	27/08/2018--15:33:00	34.4	395	-0.33718	-0.00602396	-0.122232
73740	27/08/2018--15:34:00	34.43	344	-11.912	0.100533	-0.0778091
73800	27/08/2018--15:35:00	34.47	44	-0.973816	0.20709	-0.0481936
73860	27/08/2018--15:36:00	34.46	19	-100.487	0.1462	-0.0778091
73920	27/08/2018--15:37:00	34.48	383	-0.958288	-0.0212464	-0.0778091
73980	27/08/2018--15:38:00	34.31	447	-0.865122	0.20709	-0.0630014
74040	27/08/2018--15:39:00	34.3	277	-103.593	0.0548656	-0.0778091
74100	27/08/2018--15:40:00	34.44	0	-0.989343	0.115755	-0.0778091
74160	27/08/2018--15:41:00	34.61	32	-10.204	-0.0516912	-0.0630014
74220	27/08/2018--15:42:00	34.74	411	-109.804	-0.0973584	-0.107425
74280	27/08/2018--15:43:00	34.79	158	-106.698	0.0244208	-0.0630014
74340	27/08/2018--15:44:00	34.86	541	-0.7409	-0.538808	0.322
74400	27/08/2018--15:45:00	34.83	599	-10.204	-0.0516912	-0.0481936
74460	27/08/2018--15:46:00	34.89	48	-0.989343	0.1462	-0.0481936
74520	27/08/2018--15:47:00	34.98	389	-0.989343	0.161422	-0.0778091
74580	27/08/2018--15:48:00	34.91	106	-100.487	0.0548656	-0.0481936
74640	27/08/2018--15:49:00	34.95	75	-100.487	0.0244208	-0.0481936
74700	27/08/2018--15:50:00	34.99	60	-10.204	-0.0669136	-0.0481936
74760	27/08/2018--15:51:00	35.07	1	-103.593	-0.127803	-0.0630014
74820	27/08/2018--15:52:00	35.17	28	-100.487	0.130978	-0.0630014
74880	27/08/2018--15:53:00	35.27	9	-100.487	-0.143026	-0.0926169
74940	27/08/2018--15:54:00	35.29	177	-100.487	-0.00602396	0.0702683
75000	27/08/2018--15:55:00	35.28	408	-100.487	-0.143026	-0.0481936
75060	27/08/2018--15:56:00	35.29	256	-10.204	0.100533	-0.0630014
75120	27/08/2018--15:57:00	35.28	284	-100.487	0.0853105	-0.0481936
75180	27/08/2018--15:58:00	35.27	102	-0.958288	-0.188693	-0.0630014
75240	27/08/2018--15:59:00	35.21	144	-10.204	-0.112581	-0.0630014
75300	27/08/2018--16:00:00	35.17	243	-10.204	0.130978	0.129499
75360	27/08/2018--16:01:00	35.11	225	-0.989343	0.0244208	-0.225887
75420	27/08/2018--16:02:00	35.09	30	-100.487	0.070088	-0.196271
75480	27/08/2018--16:03:00	35.01	15	-0.989343	0.161422	-0.225887
75540	27/08/2018--16:04:00	34.94	49	-0.896177	-0.249582	0.0110373
75600	27/08/2018--16:05:00	34.89	42	-0.911705	0.374536	-0.196271
75660	27/08/2018--16:06:00	34.85	11	-0.989343	0.070088	-0.181463
75720	27/08/2018--16:07:00	34.8	228	-10.204	-0.082136	0.0258451
75780	27/08/2018--16:08:00	34.84	172	-0.958288	0.1462	-0.0481936
75840	27/08/2018--16:09:00	34.88	135	-103.593	-0.082136	-0.0630014
75900	27/08/2018--16:10:00	34.97	203	-0.756428	0.130978	-0.0481936
75960	27/08/2018--16:11:00	34.99	376	-11.912	0.176645	-0.0185782
76020	27/08/2018--16:12:00	35.06	491	-100.487	-0.082136	-0.0630014
76080	27/08/2018--16:13:00	35.03	41	-0.973816	0.0244208	-0.285117
76140	27/08/2018--16:14:00	34.94	47	-0.896177	0.0548656	-0.403579
76200	27/08/2018--16:15:00	34.86	277	-0.958288	0.00919844	-0.418387
76260	27/08/2018--16:16:00	34.84	23	-0.911705	0.0396432	-0.344348
76320	27/08/2018--16:17:00	34.8	14	-0.911705	-0.082136	-0.448003
76380	27/08/2018--16:18:00	34.77	153	-100.487	0.115755	-0.0778091
76440	27/08/2018--16:19:00	34.75	298	-109.804	0.070088	-0.0926169
76500	27/08/2018--16:20:00	34.77	145	-10.204	-0.082136	-0.0630014
76560	27/08/2018--16:21:00	34.78	261	-0.94276	0.176645	-0.0778091
76620	27/08/2018--16:22:00	34.78	216	-103.593	-0.00602396	-0.0778091
76680	27/08/2018--16:23:00	34.8	35	-10.204	0.0244208	-0.0778091
76740	27/08/2018--16:24:00	34.82	302	-0.973816	0.0548656	-0.0630014
76800	27/08/2018--16:25:00	34.83	148	-0.989343	-0.0973584	-0.27031
76860	27/08/2018--16:26:00	34.78	11	-0.973816	0.191867	-0.122232
76920	27/08/2018--16:27:00	34.71	49	-10.204	-0.158248	-0.0630014
76980	27/08/2018--16:28:00	34.62	261	-0.989343	-0.00602396	-0.0630014
77040	27/08/2018--16:29:00	34.56	153	-0.989343	0.130978	-0.0481936
77100	27/08/2018--16:30:00	34.5	262	-0.989343	0.0853105	-0.0185782
77160	27/08/2018--16:31:00	34.51	40	-0.865122	-0.158248	-0.522041
77220	27/08/2018--16:32:00	34.43	3	-0.911705	0.00919844	-0.477618
77280	27/08/2018--16:33:00	34.39	0	-0.896177	-0.0516912	-0.492426
77340	27/08/2018--16:34:00	34.35	0	-0.849594	-0.188693	-0.551657
77400	27/08/2018--16:35:00	34.31	3	-100.487	-0.0973584	0.114691
77460	27/08/2018--16:36:00	34.25	235	-100.487	0.161422	-0.0778091
77520	27/08/2018--16:37:00	34.2	329	-103.593	0.0244208	0.0702683
77580	27/08/2018--16:38:00	34.26	210	-114.462	0.0548656	-0.107425
77640	27/08/2018--16:39:00	34.39	389	-0.94276	0.1462	-0.0481936
77700	27/08/2018--16:40:00	34.49	319	-0.989343	-0.188693	-0.329541
77760	27/08/2018--16:41:00	34.5	5	-103.593	-0.082136	0.0258451
77820	27/08/2018--16:42:00	34.53	448	-0.94276	0.100533	-0.0778091
77880	27/08/2018--16:43:00	34.54	236	-0.880649	-0.310472	-0.0630014
77940	27/08/2018--16:44:00	34.59	45	-103.593	-0.0973584	-0.0630014
78000	27/08/2018--16:45:00	34.63	57	-10.204	-0.0973584	-0.0630014
78060	27/08/2018--16:46:00	34.67	296	-0.989343	-0.340917	-0.0333859
78120	27/08/2018--16:47:00	34.68	189	-0.911705	-0.447474	0.203538
78180	27/08/2018--16:48:00	34.66	26	-0.973816	-0.0973584	-0.225887
78240	27/08/2018--16:49:00	34.62	6	-0.973816	-0.219138	-0.285117
78300	27/08/2018--16:50:00	34.64	33	-0.927232	-0.310472	-0.373964
78360	27/08/2018--16:51:00	34.59	27	-0.989343	0.0244208	-0.181463
78420	27/08/2018--16:52:00	34.54	34	-0.973816	-0.371362	0.0110373
78480	27/08/2018--16:53:00	34.48	158	-10.204	-0.17347	-0.0630014
78540	27/08/2018--16:54:00	34.44	377	-100.487	-0.143026	-0.0926169
78600	27/08/2018--16:55:00	34.47	155	-0.989343	-0.280027	-0.0630014
78660	27/08/2018--16:56:00	34.46	299	-114.462	0.0548656	-0.0778091
78720	27/08/2018--16:57:00	34.43	320	-108.251	-0.127803	-0.240694
78780	27/08/2018--16:58:00	34.41	232	-0.973816	0.0244208	-0.0630014
78840	27/08/2018--16:59:00	34.46	343	-196.759	-0.55403	-0.359156
78900	27/08/2018--17:00:00	34.47	219	-0.927232	0.176645	-0.122232
78960	27/08/2018--17:01:00	34.48	267	-10.204	-0.0212464	-0.122232
79020	27/08/2018--17:02:00	34.48	344	-0.290597	-0.249582	0.247961
79080	27/08/2018--17:03:00	34.45	183	-100.487	0.0244208	-0.255502
79140	27/08/2018--17:04:00	34.38	122	-103.593	0.161422	-0.0630014
79200	27/08/2018--17:05:00	34.38	113	-103.593	-0.0669136	0.0406528
79260	27/08/2018--17:06:00	34.32	41	-0.989343	-0.0973584	-0.373964
79320	27/08/2018--17:07:00	34.32	21	-0.787483	0.00919844	-0.448003
79380	27/08/2018--17:08:00	34.28	227	-0.973816	0.1462	-0.0630014
79440	27/08/2018--17:09:00	34.35	69	-100.487	0.0244208	-0.0630014
79500	27/08/2018--17:10:00	34.44	34	-10.204	0.0548656	-0.0630014
79560	27/08/2018--17:11:00	34.5	42	-103.593	-0.082136	-0.0630014
79620	27/08/2018--17:12:00	34.48	306	-105.145	-0.0516912	0.247961
79680	27/08/2018--17:13:00	34.45	476	-0.94276	0.267979	-0.13704
79740	27/08/2018--17:14:00	34.35	102	-103.593	-0.203915	-0.122232
79800	27/08/2018--17:15:00	34.22	215	-128.437	-0.249582	-0.0778091
79860	27/08/2018--17:16:00	34.1	183	-0.94276	0.0548656	-0.0630014
79920	27/08/2018--17:17:00	34.04	580	-0.958288	-0.127803	-0.0481936
79980	27/08/2018--17:18:00	34.14	105	-10.204	-0.0516912	-0.0778091
80040	27/08/2018--17:19:00	34.34	550	-10.204	-0.188693	-0.0481936
80100	27/08/2018--17:20:00	34.31	364	-0.973816	-0.112581	-0.0926169
80160	27/08/2018--17:21:00	34.25	71	-0.927232	-0.264805	-0.27031
80220	27/08/2018--17:22:00	34.18	191	-100.487	0.0548656	-0.181463
80280	27/08/2018--17:23:00	34.11	156	-10.204	0.0396432	-0.0630014
80340	27/08/2018--17:24:00	34.06	156	-10.204	-0.0364688	-0.0481936
80400	27/08/2018--17:25:00	34.01	120	-10.204	0.00919844	-0.211079
80460	27/08/2018--17:26:00	34	90	-0.989343	-0.112581	-0.0630014
80520	27/08/2018--17:27:00	33.98	39	-0.989343	-0.158248	-0.0630014
80580	27/08/2018--17:28:00	33.94	213	-100.487	0.0244208	-0.0630014
80640	27/08/2018--17:29:00	33.95	31	-0.973816	-0.0364688	-0.0333859
80700	27/08/2018--17:30:00	33.93	115	-109.804	-0.00602396	-0.0778091
80760	27/08/2018--17:31:00	33.93	56	-103.593	-0.082136	-0.0630014
80820	27/08/2018--17:32:00	33.92	81	-106.698	-0.17347	-0.0630014
80880	27/08/2018--17:33:00	33.89	507	-108.251	0.0396432	0.0406528
80940	27/08/2018--17:34:00	33.82	71	-100.487	-0.143026	-0.0630014
81000	27/08/2018--17:35:00	33.83	383	-0.973816	0.0853105	-0.0333859
81060	27/08/2018--17:36:00	33.65	286	-0.989343	-0.082136	-0.107425
81120	27/08/2018--17:37:00	33.38	258	-0.973816	0.130978	-0.0481936
81180	27/08/2018--17:38:00	33.32	76	-10.204	0.0244208	-0.0481936
81240	27/08/2018--17:39:00	33.33	49	-100.487	-0.249582	-0.0778091
81300	27/08/2018--17:40:00	33.43	138	-0.911705	-0.00602396	-0.00377042
81360	27/08/2018--17:41:00	33.52	215	-10.204	-0.082136	-0.0333859
81420	27/08/2018--17:42:00	33.65	1	-10.204	-0.0669136	-0.0481936
81480	27/08/2018--17:43:00	33.79	96	-0.989343	0.161422	-0.0778091
81540	27/08/2018--17:44:00	33.77	215	-10.204	-0.00602396	-0.0481936
81600	27/08/2018--17:45:00	33.48	17	-103.593	-0.112581	-0.0481936
81660	27/08/2018--17:46:00	33.25	629	-105.145	-0.188693	-0.0481936
81720	27/08/2018--17:47:00	33.29	367	-100.487	0.0853105	-0.0778091
81780	27/08/2018--17:48:00	33.26	62	-100.487	-0.0212464	-0.0481936
81840	27/08/2018--17:49:00	33.27	37	-105.145	-0.127803	-0.0778091
81900	27/08/2018--17:50:00	33.24	171	-100.487	-0.203915	-0.166656
81960	27/08/2018--17:51:00	33.27	113	-0.989343	0.115755	-0.0333859
82020	27/08/2018--17:52:00	33.27	61	-10.204	0.0548656	-0.151848
82080	27/08/2018--17:53:00	33.25	50	-0.989343	-0.127803	-0.0481936
82140	27/08/2018--17:54:00	33.2	52	-103.593	-0.0669136	-0.0481936
82200	27/08/2018--17:55:00	33.09	216	-0.973816	-0.219138	-0.0481936
82260	27/08/2018--17:56:00	33.11	163	-103.593	-0.143026	-0.0630014
82320	27/08/2018--17:57:00	33.14	270	-0.958288	-0.0516912	-0.0481936
82380	27/08/2018--17:58:00	33.19	95	-100.487	-0.143026	-0.0778091
82440	27/08/2018--17:59:00	33.19	110	-105.145	-0.112581	-0.0481936
82500	27/08/2018--18:00:00	33.18	71	-10.204	-0.127803	-0.122232
82560	27/08/2018--18:01:00	33.17	130	-100.487	-0.188693	-0.0481936
82620	27/08/2018--18:02:00	33.2	140	-103.593	0.0396432	-0.0333859
82680	27/08/2018--18:03:00	33.18	42	-100.487	-0.219138	-0.0630014
82740	27/08/2018--18:04:00	33.2	207	-103.593	-0.112581	-0.0630014
82800	27/08/2018--18:05:00	33.28	130	-108.251	0.070088	-0.0481936
82860	27/08/2018--18:06:00	33.3	23	-10.204	-0.082136	-0.0481936
82920	27/08/2018--18:07:00	33.31	90	-10.204	-0.0516912	-0.0481936
82980	27/08/2018--18:08:00	33.35	18	-103.593	-0.280027	-0.0630014
83040	27/08/2018--18:09:00	33.34	233	-10.204	-0.0973584	-0.0778091
83100	27/08/2018--18:10:00	33.3	104	-100.487	-0.23436	-0.0630014
83160	27/08/2018--18:11:00	33.31	251	-100.487	-0.158248	-0.0778091
83220	27/08/2018--18:12:00	33.31	89	-10.204	-0.082136	-0.0481936
83280	27/08/2018--18:13:00	33.29	261	-105.145	-0.127803	-0.0778091
83340	27/08/2018--18:14:00	33.26	244	-103.593	-0.112581	-0.0926169
83400	27/08/2018--18:15:00	33.27	324	-10.204	-0.0973584	-0.0481936
83460	27/08/2018--18:16:00	33.3	411	-0.756428	-0.082136	-0.0481936
83520	27/08/2018--18:17:00	33.06	273	-0.989343	-0.112581	-0.27031
83580	27/08/2018--18:18:00	32.9	427	-100.487	0.0548656	-0.0926169
83640	27/08/2018--18:19:00	32.82	176	-10.204	-0.0669136	0.085076
83700	27/08/2018--18:20:00	32.88	361	-0.958288	-0.280027	-0.0926169
83760	27/08/2018--18:21:00	32.93	283	-0.94276	-0.0669136	-0.0778091
83820	27/08/2018--18:22:00	32.94	690	-14.707	-0.356139	0.18873
83880	27/08/2018--18:23:00	32.97	97	-103.593	0.00919844	-0.0481936
83940	27/08/2018--18:24:00	33.02	123	-10.204	0.0244208	-0.0481936
84000	27/08/2018--18:25:00	32.92	518	-0.927232	-0.00602396	-0.0481936
84060	27/08/2018--18:26:00	32.71	671	-0.989343	0.100533	0.0998838
84120	27/08/2018--18:27:00	32.71	307	-10.204	0.0244208	-0.0481936
84180	27/08/2018--18:28:00	32.85	12	-10.204	-0.00602396	0.0258451
84240	27/08/2018--18:29:00	33.07	181	-10.204	-0.0212464	-0.0185782
84300	27/08/2018--18:30:00	33.36	0	-10.204	-0.00602396	-0.0185782
84360	27/08/2018--18:31:00	33.52	29	-0.896177	0.176645	-0.418387
84420	27/08/2018--18:32:00	33.57	38	-100.487	-0.0973584	-0.166656
84480	27/08/2018--18:33:00	33.53	220	-100.487	-0.0212464	-0.0481936
84540	27/08/2018--18:34:00	33.49	54	-10.204	-0.0364688	-0.0481936
84600	27/08/2018--18:35:00	33.47	12	-0.989343	0.1462	-0.0481936
84660	27/08/2018--18:36:00	33.46	208	-103.593	-0.0669136	-0.0481936
84720	27/08/2018--18:37:00	33.32	160	-0.865122	-0.17347	0.5145
84780	27/08/2018--18:38:00	33.07	3	-0.849594	0.115755	-0.522041
84840	27/08/2018--18:39:00	32.88	382	-10.204	-0.158248	-0.0630014
84900	27/08/2018--18:40:00	32.92	201	-100.487	-0.143026	-0.0630014
84960	27/08/2018--18:41:00	32.88	142	-100.487	0.0853105	-0.0481936
85020	27/08/2018--18:42:00	32.69	20	-0.989343	0.0853105	-0.196271
85080	27/08/2018--18:43:00	32.52	1	-0.989343	0.100533	-0.181463
85140	27/08/2018--18:44:00	32.38	6	-103.593	0.0396432	-0.0630014
85200	27/08/2018--18:45:00	32.28	0	-0.989343	0.070088	-0.211079
85260	27/08/2018--18:46:00	32.2	0	-0.989343	0.0548656	-0.225887
85320	27/08/2018--18:47:00	32.09	66	-0.927232	0.115755	-0.388772
85380	27/08/2018--18:48:00	31.96	58	-0.911705	0.1462	-0.418387
85440	27/08/2018--18:49:00	31.82	22	-0.896177	0.0853105	-0.403579
85500	27/08/2018--18:50:00	31.75	3	-0.927232	0.115755	-0.403579
85560	27/08/2018--18:51:00	31.7	23	-0.709845	-0.00602396	-0.314733
85620	27/08/2018--18:52:00	31.63	19	-0.896177	0.070088	-0.46281
85680	27/08/2018--18:53:00	31.52	202	-10.204	0.0396432	-0.0481936
85740	27/08/2018--18:54:00	31.18	594	-0.7409	-0.0516912	-0.0185782
85800	27/08/2018--18:55:00	30.81	726	-0.771956	-0.00602396	-0.0778091
85860	27/08/2018--18:56:00	30.58	487	-103.593	0.100533	-0.0630014
85920	27/08/2018--18:57:00	30.64	164	-0.911705	-0.0212464	-0.477618
85980	27/08/2018--18:58:00	30.71	24	-0.896177	0.115755	-0.46281
86040	27/08/2018--18:59:00	30.78	4	-0.958288	-0.0669136	-0.388772
86100	27/08/2018--19:00:00	30.69	302	-0.958288	-0.112581	-0.329541
86160	27/08/2018--19:01:00	30.66	5	-0.973816	-0.0516912	-0.285117
86220	27/08/2018--19:02:00	30.71	7	-0.958288	-0.0669136	-0.359156
86280	27/08/2018--19:03:00	30.75	8	-0.911705	0.0548656	-0.433195
86340	27/08/2018--19:04:00	30.69	78	-10.204	-0.082136	-0.0630014
86400	27/08/2018--19:05:00	30.41	97	-10.204	-0.0364688	-0.0926169
86460	27/08/2018--19:06:00	30.21	5	-100.487	0.00919844	-0.0778091
86520	27/08/2018--19:07:00	30.2	527	-0.911705	0.0244208	-0.0630014
86580	27/08/2018--19:08:00	30.41	498	-10.204	-0.0973584	-0.0481936
86640	27/08/2018--19:09:00	30.32	26	-10.204	-0.0973584	-0.0630014
86700	27/08/2018--19:10:00	30.13	6	-100.487	0.1462	-0.0630014
86760	27/08/2018--19:11:00	29.91	130	-103.593	-0.203915	-0.0778091
86820	27/08/2018--19:12:00	29.81	267	-11.912	-0.00602396	-0.0333859
86880	27/08/2018--19:13:00	30.1	530	-108.251	0.00919844	-0.0481936
86940	27/08/2018--19:14:00	30.18	603	-0.865122	-0.325694	-0.625696
87000	27/08/2018--19:15:00	30.43	244	-0.834066	-0.143026	-0.640503
87060	27/08/2018--19:16:00	30.62	217	-0.616679	-0.0364688	-0.59608
87120	27/08/2018--19:17:00	30.84	136	-0.7409	0.00919844	-0.699734
87180	27/08/2018--19:18:00	30.96	85	-0.694317	-0.00602396	-0.699734
87240	27/08/2018--19:19:00	31.12	150	-0.709845	-0.112581	-0.714542
87300	27/08/2018--19:20:00	31.26	30	-0.756428	-0.0212464	-0.684926
87360	27/08/2018--19:21:00	31.38	36	-0.756428	-0.00602396	-0.670119
87420	27/08/2018--19:22:00	31.46	169	-0.725372	-0.0364688	-0.670119
87480	27/08/2018--19:23:00	31.52	332	-109.804	-0.112581	-0.0630014
87540	27/08/2018--19:24:00	31.16	471	-111.356	-0.0364688	-0.13704
87600	27/08/2018--19:25:00	30.93	294	-106.698	-0.17347	-0.107425
87660	27/08/2018--19:26:00	30.58	579	-108.251	-0.29525	-0.714542
87720	27/08/2018--19:27:00	30.08	870	-0.94276	-0.219138	-0.0778091
87780	27/08/2018--19:28:00	29.94	185	-103.593	-0.17347	-0.0778091
87840	27/08/2018--19:29:00	29.82	190	-100.487	0.115755	-0.0778091
87900	27/08/2018--19:30:00	29.99	467	-0.989343	-0.0669136	-0.0926169
87960	27/08/2018--19:31:00	30.18	116	-0.244014	-0.082136	0.97354
88020	27/08/2018--19:32:00	30.29	0	-0.244014	-0.082136	0.97354
88080	27/08/2018--19:33:00	30.31	0	-0.244014	-0.082136	0.97354
88140	27/08/2018--19:34:00	30.32	0	-0.244014	-0.082136	0.97354
88200	27/08/2018--19:35:00	30.33	0	-0.244014	-0.082136	0.97354
88260	27/08/2018--19:36:00	30.34	0	-0.244014	-0.082136	0.958733
88320	27/08/2018--19:37:00	30.32	0	-0.244014	-0.082136	0.97354
88380	27/08/2018--19:38:00	30.34	0	-0.228486	-0.082136	0.958733
88440	27/08/2018--19:39:00	30.33	0	-0.244014	-0.082136	0.97354
88500	27/08/2018--19:40:00	30.32	0	-0.244014	-0.082136	0.97354
88560	27/08/2018--19:41:00	30.33	0	-0.244014	-0.082136	0.97354
88620	27/08/2018--19:42:00	30.33	0	-0.244014	-0.082136	0.97354
88680	27/08/2018--19:43:00	30.32	0	-0.244014	-0.082136	0.97354
88740	27/08/2018--19:44:00	30.3	0	-0.244014	-0.082136	0.97354
88800	27/08/2018--19:45:00	30.32	0	-0.228486	-0.082136	0.97354
88860	27/08/2018--19:46:00	30.33	0	-0.228486	-0.082136	0.97354
88920	27/08/2018--19:47:00	30.32	0	-0.228486	-0.082136	0.958733
88980	27/08/2018--19:48:00	30.33	0	-0.228486	-0.082136	0.97354
89040	27/08/2018--19:49:00	30.33	56	-0.849594	-0.127803	-0.13704
89100	27/08/2018--19:50:00	30.31	551	-0.94276	-0.0669136	-0.0778091
89160	27/08/2018--19:51:00	30.21	384	-100.487	-0.112581	-0.0926169
89220	27/08/2018--19:52:00	30.08	73	-0.445874	-0.0212464	0.899502
89280	27/08/2018--19:53:00	30	0	-0.445874	-0.00602396	0.899502
89340	27/08/2018--19:54:00	29.93	0	-0.445874	-0.0212464	0.899502
89400	27/08/2018--19:55:00	29.9	0	-0.445874	-0.0212464	0.899502
89460	27/08/2018--19:56:00	29.86	0	-0.445874	-0.0212464	0.899502
89520	27/08/2018--19:57:00	29.86	0	-0.445874	-0.0212464	0.899502
89580	27/08/2018--19:58:00	29.82	0	-0.445874	-0.0212464	0.899502
89640	27/08/2018--19:59:00	29.8	0	-0.445874	-0.00602396	0.899502
89700	27/08/2018--20:00:00	29.79	0	-0.445874	-0.0212464	0.899502
89760	27/08/2018--20:01:00	29.76	0	-0.430346	-0.00602396	0.899502
89820	27/08/2018--20:02:00	29.74	0	-0.445874	-0.00602396	0.899502
89880	27/08/2018--20:03:00	29.71	0	-0.445874	-0.0212464	0.899502
89940	27/08/2018--20:04:00	29.74	0	-0.445874	-0.0212464	0.899502
90000	27/08/2018--20:05:00	29.74	0	-0.445874	-0.0212464	0.899502
90060	27/08/2018--20:06:00	29.74	0	-0.445874	-0.00602396	0.899502
90120	27/08/2018--20:07:00	29.74	0	-0.445874	-0.00602396	0.899502
90180	27/08/2018--20:08:00	29.7	0	-0.445874	-0.0212464	0.899502
90240	27/08/2018--20:09:00	29.69	0	-0.445874	-0.0212464	0.899502
90300	27/08/2018--20:10:00	29.66	0	-0.430346	-0.00602396	0.899502
90360	27/08/2018--20:11:00	29.64	0	-0.445874	-0.0212464	0.899502
90420	27/08/2018--20:12:00	29.63	0	-0.430346	-0.00602396	0.899502
90480	27/08/2018--20:13:00	29.61	0	-0.445874	-0.00602396	0.899502
90540	27/08/2018--20:14:00	29.58	0	-0.445874	-0.0212464	0.899502
90600	27/08/2018--20:15:00	29.55	0	-0.445874	-0.0212464	0.914309
90660	27/08/2018--20:16:00	29.55	0	-0.445874	-0.0212464	0.899502
90720	27/08/2018--20:17:00	29.52	0	-0.445874	-0.00602396	0.899502
90780	27/08/2018--20:18:00	29.51	21	-0.0732093	0.00919844	0.988348
90840	27/08/2018--20:19:00	29.52	0	-0.0732093	0.00919844	0.988348
90900	27/08/2018--20:20:00	29.54	0	-0.0732093	0.00919844	100.316
90960	27/08/2018--20:21:00	29.55	0	-0.0732093	-0.00602396	0.988348
91020	27/08/2018--20:22:00	29.54	0	-0.0732093	0.00919844	0.988348
91080	27/08/2018--20:23:00	29.53	0	-0.0732093	-0.00602396	0.988348
91140	27/08/2018--20:24:00	29.52	0	-0.0732093	-0.00602396	100.316
91200	27/08/2018--20:25:00	29.51	0	-0.0732093	0.00919844	0.988348
91260	27/08/2018--20:26:00	29.5	0	-0.0732093	-0.00602396	0.988348
91320	27/08/2018--20:27:00	29.48	0	-0.0732093	-0.00602396	0.988348
91380	27/08/2018--20:28:00	29.44	0	-0.0732093	-0.00602396	0.988348
91440	27/08/2018--20:29:00	29.45	0	-0.0576817	-0.00602396	0.988348
91500	27/08/2018--20:30:00	29.44	0	-0.0732093	-0.00602396	0.988348
91560	27/08/2018--20:31:00	29.45	0	-0.0732093	-0.00602396	0.988348
91620	27/08/2018--20:32:00	29.43	0	-0.0732093	-0.00602396	100.316
91680	27/08/2018--20:33:00	29.42	0	-0.0732093	-0.00602396	0.988348
91740	27/08/2018--20:34:00	29.43	0	-0.0576817	-0.00602396	0.988348
91800	27/08/2018--20:35:00	29.39	0	-0.0732093	-0.00602396	0.988348
91860	27/08/2018--20:36:00	29.38	0	-0.0576817	-0.00602396	100.316
91920	27/08/2018--20:37:00	29.37	0	-0.0732093	-0.00602396	100.316
91980	27/08/2018--20:38:00	29.35	0	-0.0576817	-0.00602396	0.988348
92040	27/08/2018--20:39:00	29.37	0	-0.0576817	-0.00602396	100.316
92100	27/08/2018--20:40:00	29.36	0	-0.0576817	-0.00602396	0.988348
92160	27/08/2018--20:41:00	29.35	0	-0.0576817	-0.00602396	100.316
92220	27/08/2018--20:42:00	29.34	0	-0.0576817	-0.00602396	0.988348
92280	27/08/2018--20:43:00	29.35	0	-0.0576817	-0.00602396	0.988348
92340	27/08/2018--20:44:00	29.33	0	-0.0732093	-0.00602396	0.988348
92400	27/08/2018--20:45:00	29.31	0	-0.0732093	-0.00602396	100.316
92460	27/08/2018--20:46:00	29.27	0	-0.0576817	-0.00602396	100.316
92520	27/08/2018--20:47:00	29.28	0	-0.0732093	-0.00602396	100.316
92580	27/08/2018--20:48:00	29.28	0	-0.0732093	-0.00602396	0.988348
92640	27/08/2018--20:49:00	29.29	0	-0.0732093	-0.00602396	100.316
92700	27/08/2018--20:50:00	29.29	0	-0.0732093	-0.00602396	0.988348
92760	27/08/2018--20:51:00	29.28	0	-0.0576817	-0.00602396	100.316
92820	27/08/2018--20:52:00	29.26	0	-0.0576817	-0.00602396	0.988348
92880	27/08/2018--20:53:00	29.25	0	-0.0576817	-0.00602396	0.988348
92940	27/08/2018--20:54:00	29.25	0	-0.0576817	-0.00602396	100.316
93000	27/08/2018--20:55:00	29.27	0	-0.0576817	-0.00602396	0.988348
93060	27/08/2018--20:56:00	29.25	0	-0.0732093	-0.00602396	100.316
93120	27/08/2018--20:57:00	29.23	0	-0.0576817	-0.00602396	0.988348
93180	27/08/2018--20:58:00	29.22	0	-0.0576817	-0.00602396	0.988348
93240	27/08/2018--20:59:00	29.22	0	-0.0576817	-0.00602396	100.316
93300	27/08/2018--21:00:00	29.19	0	-0.0732093	-0.00602396	100.316
93360	27/08/2018--21:01:00	29.18	0	-0.0576817	-0.00602396	0.988348
93420	27/08/2018--21:02:00	29.14	0	-0.0576817	-0.00602396	100.316
93480	27/08/2018--21:03:00	29.14	0	-0.0576817	-0.00602396	100.316
93540	27/08/2018--21:04:00	29.14	0	-0.0576817	-0.00602396	0.988348
93600	27/08/2018--21:05:00	29.15	0	-0.0576817	-0.00602396	0.988348
93660	27/08/2018--21:06:00	29.14	0	-0.0576817	-0.00602396	0.988348
93720	27/08/2018--21:07:00	29.15	0	-0.0732093	-0.00602396	0.988348
93780	27/08/2018--21:08:00	29.12	0	-0.0732093	-0.00602396	0.988348
93840	27/08/2018--21:09:00	29.16	0	-0.0576817	-0.00602396	0.988348
93900	27/08/2018--21:10:00	29.14	0	-0.0576817	-0.00602396	0.988348
93960	27/08/2018--21:11:00	29.14	0	-0.0576817	-0.00602396	0.988348
94020	27/08/2018--21:12:00	29.14	0	-0.0576817	-0.00602396	0.988348
94080	27/08/2018--21:13:00	29.15	0	-0.0732093	-0.00602396	0.988348
94140	27/08/2018--21:14:00	29.13	0	-0.0576817	-0.00602396	0.988348
94200	27/08/2018--21:15:00	29.15	0	-0.0576817	-0.00602396	0.988348
94260	27/08/2018--21:16:00	29.16	0	-0.0576817	-0.00602396	100.316
94320	27/08/2018--21:17:00	29.16	0	-0.0576817	-0.00602396	0.988348
94380	27/08/2018--21:18:00	29.18	0	-0.0576817	-0.00602396	100.316
94440	27/08/2018--21:19:00	29.18	0	-0.0576817	-0.00602396	0.988348
94500	27/08/2018--21:20:00	29.14	0	-0.0576817	0.00919844	0.988348
94560	27/08/2018--21:21:00	29.14	0	-0.0576817	-0.00602396	100.316
94620	27/08/2018--21:22:00	29.13	0	-0.0576817	-0.00602396	100.316
94680	27/08/2018--21:23:00	29.11	0	-0.0576817	-0.00602396	100.316
94740	27/08/2018--21:24:00	29.11	0	-0.0732093	-0.00602396	100.316
94800	27/08/2018--21:25:00	29.09	0	-0.0576817	-0.00602396	0.988348
94860	27/08/2018--21:26:00	29.11	0	-0.0576817	-0.00602396	0.988348
94920	27/08/2018--21:27:00	29.09	0	-0.0576817	-0.00602396	0.988348
94980	27/08/2018--21:28:00	29.09	0	-0.0576817	-0.00602396	100.316
95040	27/08/2018--21:29:00	29.1	0	-0.0576817	-0.00602396	100.316
95100	27/08/2018--21:30:00	29.09	0	-0.0576817	-0.00602396	0.988348
95160	27/08/2018--21:31:00	29.1	0	-0.0732093	-0.00602396	0.988348
95220	27/08/2018--21:32:00	29.09	0	-0.0576817	-0.00602396	0.988348
95280	27/08/2018--21:33:00	29.06	0	-0.0576817	-0.00602396	0.988348
95340	27/08/2018--21:34:00	29.09	0	-0.0576817	-0.00602396	0.988348
95400	27/08/2018--21:35:00	29.1	0	-0.0576817	-0.00602396	100.316
95460	27/08/2018--21:36:00	29.08	0	-0.0576817	-0.00602396	0.988348
95520	27/08/2018--21:37:00	29.08	0	-0.0576817	-0.00602396	100.316
95580	27/08/2018--21:38:00	29.05	0	-0.0576817	-0.00602396	0.988348
95640	27/08/2018--21:39:00	29.05	0	-0.0732093	-0.00602396	100.316
95700	27/08/2018--21:40:00	29.03	0	-0.0576817	-0.00602396	0.988348
95760	27/08/2018--21:41:00	29	0	-0.0576817	-0.00602396	0.988348
95820	27/08/2018--21:42:00	28.99	0	-0.0576817	-0.00602396	0.988348
95880	27/08/2018--21:43:00	28.99	0	-0.0732093	-0.00602396	0.988348
95940	27/08/2018--21:44:00	28.97	0	-0.0576817	-0.00602396	0.988348
96000	27/08/2018--21:45:00	28.97	0	-0.0576817	-0.00602396	100.316
96060	27/08/2018--21:46:00	28.95	0	-0.0576817	-0.00602396	0.988348
96120	27/08/2018--21:47:00	28.95	0	-0.0576817	-0.00602396	100.316
96180	27/08/2018--21:48:00	28.98	0	-0.0576817	-0.00602396	0.988348
96240	27/08/2018--21:49:00	28.99	0	-0.0576817	-0.00602396	0.988348
96300	27/08/2018--21:50:00	28.99	0	-0.0576817	-0.00602396	0.988348
96360	27/08/2018--21:51:00	29	0	-0.0576817	-0.00602396	0.988348
96420	27/08/2018--21:52:00	29	0	-0.0576817	-0.00602396	0.988348
96480	27/08/2018--21:53:00	28.97	0	-0.0576817	-0.00602396	100.316
96540	27/08/2018--21:54:00	28.97	0	-0.0576817	-0.00602396	100.316
96600	27/08/2018--21:55:00	28.94	0	-0.0576817	-0.00602396	0.988348
96660	27/08/2018--21:56:00	28.96	0	-0.0576817	-0.00602396	0.988348
96720	27/08/2018--21:57:00	28.97	0	-0.0576817	-0.00602396	100.316
96780	27/08/2018--21:58:00	28.96	0	-0.0576817	-0.00602396	0.988348
96840	27/08/2018--21:59:00	28.99	0	-0.0576817	-0.00602396	0.988348
96900	27/08/2018--22:00:00	28.99	0	-0.0576817	-0.00602396	100.316
96960	27/08/2018--22:01:00	29.01	0	-0.0576817	-0.00602396	0.988348
97020	27/08/2018--22:02:00	29.03	0	-0.0576817	-0.00602396	100.316
97080	27/08/2018--22:03:00	29.03	0	-0.0576817	-0.00602396	0.988348
97140	27/08/2018--22:04:00	29.03	0	-0.0576817	-0.00602396	0.988348
97200	27/08/2018--22:05:00	29.02	0	-0.0576817	-0.00602396	100.316
97260	27/08/2018--22:06:00	29.01	0	-0.0576817	-0.00602396	0.988348
97320	27/08/2018--22:07:00	28.98	0	-0.0576817	-0.00602396	0.988348
97380	27/08/2018--22:08:00	28.96	0	-0.0576817	-0.00602396	0.988348
97440	27/08/2018--22:09:00	28.94	0	-0.0576817	-0.00602396	0.988348
97500	27/08/2018--22:10:00	28.89	0	-0.0732093	-0.00602396	0.988348
97560	27/08/2018--22:11:00	28.87	0	-0.0576817	-0.00602396	100.316
97620	27/08/2018--22:12:00	28.86	0	-0.0576817	-0.00602396	0.988348
97680	27/08/2018--22:13:00	28.85	0	-0.0576817	-0.00602396	0.988348
97740	27/08/2018--22:14:00	28.88	0	-0.0576817	-0.00602396	0.988348
97800	27/08/2018--22:15:00	28.88	0	-0.0576817	-0.00602396	100.316
97860	27/08/2018--22:16:00	28.91	0	-0.0576817	-0.00602396	0.988348
97920	27/08/2018--22:17:00	28.93	0	-0.0576817	-0.00602396	0.988348
97980	27/08/2018--22:18:00	28.92	0	-0.0576817	-0.00602396	100.316
98040	27/08/2018--22:19:00	28.93	0	-0.0576817	-0.00602396	0.988348
98100	27/08/2018--22:20:00	28.91	0	-0.0576817	-0.00602396	0.988348
98160	27/08/2018--22:21:00	28.91	0	-0.0576817	-0.00602396	0.988348
98220	27/08/2018--22:22:00	28.92	0	-0.0576817	-0.00602396	100.316
98280	27/08/2018--22:23:00	28.9	0	-0.0576817	-0.00602396	0.988348
98340	27/08/2018--22:24:00	28.86	0	-0.0576817	-0.00602396	100.316
98400	27/08/2018--22:25:00	28.84	0	-0.0576817	-0.00602396	0.988348
98460	27/08/2018--22:26:00	28.82	0	-0.0576817	-0.00602396	0.988348
98520	27/08/2018--22:27:00	28.8	0	-0.0576817	-0.00602396	100.316
98580	27/08/2018--22:28:00	28.84	0	-0.0576817	-0.00602396	0.988348
98640	27/08/2018--22:29:00	28.81	0	-0.0732093	-0.00602396	0.988348
98700	27/08/2018--22:30:00	28.83	0	-0.0576817	-0.00602396	0.988348
98760	27/08/2018--22:31:00	28.84	0	-0.0576817	-0.00602396	0.988348
98820	27/08/2018--22:32:00	28.82	0	-0.0576817	-0.00602396	100.316
98880	27/08/2018--22:33:00	28.82	0	-0.0576817	-0.00602396	100.316
98940	27/08/2018--22:34:00	28.82	0	-0.0576817	-0.00602396	0.988348
99000	27/08/2018--22:35:00	28.83	0	-0.0576817	-0.00602396	0.988348
99060	27/08/2018--22:36:00	28.83	0	-0.0576817	-0.00602396	0.988348
99120	27/08/2018--22:37:00	28.84	0	-0.0576817	-0.00602396	0.988348
99180	27/08/2018--22:38:00	28.85	0	-0.0732093	-0.00602396	100.316
99240	27/08/2018--22:39:00	28.84	0	-0.0576817	-0.00602396	0.988348
99300	27/08/2018--22:40:00	28.86	0	-0.0576817	-0.00602396	100.316
99360	27/08/2018--22:41:00	28.86	0	-0.0576817	-0.00602396	100.316
99420	27/08/2018--22:42:00	28.86	0	-0.0576817	-0.00602396	100.316
99480	27/08/2018--22:43:00	28.86	0	-0.0576817	-0.00602396	0.988348
99540	27/08/2018--22:44:00	28.84	0	-0.0576817	-0.00602396	0.988348
99600	27/08/2018--22:45:00	28.83	0	-0.0576817	-0.00602396	0.988348
99660	27/08/2018--22:46:00	28.83	0	-0.0576817	-0.00602396	100.316
99720	27/08/2018--22:47:00	28.83	0	-0.0576817	-0.00602396	100.316
99780	27/08/2018--22:48:00	28.79	0	-0.0576817	-0.00602396	0.988348
99840	27/08/2018--22:49:00	28.79	0	-0.0576817	-0.00602396	100.316
99900	27/08/2018--22:50:00	28.79	0	-0.0732093	-0.00602396	100.316
99960	27/08/2018--22:51:00	28.79	0	-0.0576817	-0.00602396	100.316
100020	27/08/2018--22:52:00	28.77	0	-0.0576817	-0.00602396	0.988348
100080	27/08/2018--22:53:00	28.76	0	-0.0576817	-0.00602396	0.988348
100140	27/08/2018--22:54:00	28.76	0	-0.0576817	-0.00602396	0.988348
100200	27/08/2018--22:55:00	28.76	0	-0.0576817	-0.00602396	0.988348
100260	27/08/2018--22:56:00	28.77	0	-0.0576817	-0.00602396	0.988348
100320	27/08/2018--22:57:00	28.76	0	-0.0576817	-0.00602396	0.988348
100380	27/08/2018--22:58:00	28.73	0	-0.0576817	-0.00602396	0.988348
100440	27/08/2018--22:59:00	28.74	0	-0.0576817	-0.00602396	0.988348
100500	27/08/2018--23:00:00	28.75	0	-0.0576817	-0.00602396	100.316
100560	27/08/2018--23:01:00	28.78	0	-0.0732093	-0.00602396	0.988348
100620	27/08/2018--23:02:00	28.79	0	-0.0576817	-0.00602396	100.316
100680	27/08/2018--23:03:00	28.78	0	-0.0576817	-0.00602396	100.316
100740	27/08/2018--23:04:00	28.72	0	-0.0576817	-0.00602396	0.988348
100800	27/08/2018--23:05:00	28.71	0	-0.0576817	-0.00602396	100.316
100860	27/08/2018--23:06:00	28.68	0	-0.0576817	-0.00602396	0.988348
100920	27/08/2018--23:07:00	29.05	441	-0.13532	-0.0669136	100.316
100980	27/08/2018--23:08:00	29.47	158	0.0199568	0.100533	-10.107
101040	27/08/2018--23:09:00	29.64	0	0.0199568	0.100533	-10.107
101100	27/08/2018--23:10:00	29.75	0	0.0199568	0.0853105	-10.107
101160	27/08/2018--23:11:00	29.81	0	0.0354845	0.100533	-10.107
101220	27/08/2018--23:12:00	29.84	0	0.0354845	0.0853105	-10.107
101280	27/08/2018--23:13:00	29.85	0	0.0354845	0.0853105	-10.107
101340	27/08/2018--23:14:00	29.82	0	0.0199568	0.0853105	-10.107
101400	27/08/2018--23:15:00	29.75	0	0.0354845	0.100533	-10.107
101460	27/08/2018--23:16:00	29.68	0	0.0354845	0.0853105	-10.107
101520	27/08/2018--23:17:00	29.58	0	0.0199568	0.0853105	-10.107
101580	27/08/2018--23:18:00	29.48	0	0.0354845	0.0853105	-10.107
101640	27/08/2018--23:19:00	29.39	0	0.0354845	0.100533	-10.107
101700	27/08/2018--23:20:00	29.3	0	0.0199568	0.0853105	-10.107
101760	27/08/2018--23:21:00	29.2	0	0.0354845	0.0853105	-10.107
101820	27/08/2018--23:22:00	29.11	0	0.0354845	0.0853105	-10.107
101880	27/08/2018--23:23:00	29.04	0	0.0354845	0.0853105	-10.107
101940	27/08/2018--23:24:00	28.95	0	0.0354845	0.0853105	-10.107
102000	27/08/2018--23:25:00	28.89	0	0.0354845	0.0853105	-10.107
102060	27/08/2018--23:26:00	28.82	0	0.0199568	0.0853105	-10.107
102120	27/08/2018--23:27:00	28.76	0	0.0199568	0.0853105	-10.107
102180	27/08/2018--23:28:00	28.73	0	0.0354845	0.0853105	-10.107
102240	27/08/2018--23:29:00	28.63	0	0.0354845	0.0853105	-10.107
102300	27/08/2018--23:30:00	28.59	0	0.0354845	0.0853105	-10.107
102360	27/08/2018--23:31:00	28.53	0	0.0354845	0.0853105	-10.107
102420	27/08/2018--23:32:00	28.49	0	0.0354845	0.0853105	-10.107
102480	27/08/2018--23:33:00	28.43	0	0.0199568	0.0853105	-10.107
102540	27/08/2018--23:34:00	28.4	0	0.0354845	0.0853105	-10.107
102600	27/08/2018--23:35:00	28.35	0	0.0354845	0.0853105	-10.107
102660	27/08/2018--23:36:00	28.3	0	0.0354845	0.0853105	-10.107
102720	27/08/2018--23:37:00	28.26	0	0.0199568	0.0853105	-10.107
102780	27/08/2018--23:38:00	28.23	0	0.0354845	0.0853105	-10.107
102840	27/08/2018--23:39:00	28.2	0	0.0199568	0.0853105	-10.107
102900	27/08/2018--23:40:00	28.15	0	0.0199568	0.0853105	-10.107
102960	27/08/2018--23:41:00	28.12	0	0.0354845	0.0853105	-10.107
103020	27/08/2018--23:42:00	28.1	0	0.0199568	0.0853105	-10.107
103080	27/08/2018--23:43:00	28.05	0	0.0354845	0.0853105	-10.107
103140	27/08/2018--23:44:00	28.03	0	0.0354845	0.0853105	-10.107
103200	27/08/2018--23:45:00	28.02	0	0.0354845	0.0853105	-10.107
103260	27/08/2018--23:46:00	27.96	0	0.0199568	0.0853105	-10.107
103320	27/08/2018--23:47:00	27.94	0	0.0354845	0.0853105	-10.107
103380	27/08/2018--23:48:00	27.92	0	0.0354845	0.0853105	-10.107
103440	27/08/2018--23:49:00	27.91	0	0.0354845	0.0853105	-10.107
103500	27/08/2018--23:50:00	27.88	0	0.0199568	0.0853105	-10.107
103560	27/08/2018--23:51:00	27.85	0	0.0354845	0.0853105	-10.107
103620	27/08/2018--23:52:00	27.82	0	0.0354845	0.0853105	-10.107
103680	27/08/2018--23:53:00	27.79	0	0.0354845	0.0853105	-10.107
103740	27/08/2018--23:54:00	27.77	0	0.0199568	0.0853105	-10.107
103800	27/08/2018--23:55:00	27.75	0	0.0354845	0.0853105	-10.107
103860	27/08/2018--23:56:00	27.73	0	0.0354845	0.0853105	-10.107
103920	27/08/2018--23:57:00	27.71	0	0.0199568	0.0853105	-10.107
103980	27/08/2018--23:58:00	27.7	0	0.0354845	0.0853105	-10.107
104040	27/08/2018--23:59:00	27.69	0	0.0354845	0.0853105	-10.107
104100	28/08/2018--00:00:00	27.67	0	0.0354845	0.0853105	-10.107
104160	28/08/2018--00:01:00	27.65	0	0.0354845	0.0853105	-10.107
104220	28/08/2018--00:02:00	27.62	0	0.0354845	0.0853105	-10.107
104280	28/08/2018--00:03:00	27.64	0	0.0199568	0.0853105	-10.107
104340	28/08/2018--00:04:00	27.61	0	0.0354845	0.0853105	-10.107
104400	28/08/2018--00:05:00	27.59	0	0.0354845	0.0853105	-10.107
104460	28/08/2018--00:06:00	27.56	0	0.0354845	0.0853105	-10.107
104520	28/08/2018--00:07:00	27.56	0	0.0354845	0.0853105	-10.107
104580	28/08/2018--00:08:00	27.54	0	0.0354845	0.0853105	-10.107
104640	28/08/2018--00:09:00	27.5	0	0.0354845	0.0853105	-10.107
104700	28/08/2018--00:10:00	27.48	0	0.0354845	0.0853105	-10.107
104760	28/08/2018--00:11:00	27.46	0	0.0354845	0.0853105	-10.107
104820	28/08/2018--00:12:00	27.44	0	0.0354845	0.0853105	-10.107
104880	28/08/2018--00:13:00	27.46	0	0.0354845	0.0853105	-10.107
104940	28/08/2018--00:14:00	27.44	0	0.0354845	0.0853105	-10.107
105000	28/08/2018--00:15:00	27.45	0	0.0354845	0.0853105	-10.107
105060	28/08/2018--00:16:00	27.43	0	0.0354845	0.0853105	-10.107
105120	28/08/2018--00:17:00	27.42	0	0.0354845	0.0853105	-10.107
105180	28/08/2018--00:18:00	27.39	0	0.0354845	0.0853105	-10.107
105240	28/08/2018--00:19:00	27.37	0	0.0354845	0.0853105	-10.107
105300	28/08/2018--00:20:00	27.36	0	0.0354845	0.0853105	-10.107
105360	28/08/2018--00:21:00	27.32	0	0.0354845	0.0853105	-10.107
105420	28/08/2018--00:22:00	27.3	0	0.0354845	0.0853105	-10.107
105480	28/08/2018--00:23:00	27.3	0	0.0354845	0.0853105	-10.107
105540	28/08/2018--00:24:00	27.28	0	0.0354845	0.0853105	-10.107
105600	28/08/2018--00:25:00	27.28	0	0.0354845	0.0853105	-10.107
105660	28/08/2018--00:26:00	27.27	0	0.0354845	0.0853105	-10.107
105720	28/08/2018--00:27:00	27.25	0	0.0354845	0.0853105	-10.107
105780	28/08/2018--00:28:00	27.25	0	0.0354845	0.0853105	-10.107
105840	28/08/2018--00:29:00	27.24	0	0.0354845	0.0853105	-10.107
105900	28/08/2018--00:30:00	27.21	0	0.0354845	0.0853105	-10.107
105960	28/08/2018--00:31:00	27.21	0	0.0354845	0.0853105	-10.107
106020	28/08/2018--00:32:00	27.2	0	0.0354845	0.0853105	-10.107
106080	28/08/2018--00:33:00	27.18	0	0.0354845	0.0853105	-10.107
106140	28/08/2018--00:34:00	27.18	0	0.0354845	0.0853105	-10.107
106200	28/08/2018--00:35:00	27.18	0	0.0199568	0.0853105	-10.107
106260	28/08/2018--00:36:00	27.16	0	0.0354845	0.0853105	-10.107
106320	28/08/2018--00:37:00	27.14	0	0.0354845	0.0853105	-10.107
106380	28/08/2018--00:38:00	27.14	0	0.0354845	0.0853105	-10.107
106440	28/08/2018--00:39:00	27.12	0	0.0354845	0.0853105	-10.107
106500	28/08/2018--00:40:00	27.12	0	0.0199568	0.0853105	-10.107
106560	28/08/2018--00:41:00	27.1	0	0.0354845	0.0853105	-10.107
106620	28/08/2018--00:42:00	27.09	0	0.0354845	0.0853105	-10.107
106680	28/08/2018--00:43:00	27.09	0	0.0354845	0.0853105	-10.107
106740	28/08/2018--00:44:00	27.06	0	0.0354845	0.0853105	-10.107
106800	28/08/2018--00:45:00	27.05	0	0.0354845	0.0853105	-10.107
106860	28/08/2018--00:46:00	27.05	0	0.0354845	0.0853105	-10.107
106920	28/08/2018--00:47:00	27.04	0	0.0354845	0.0853105	-10.107
106980	28/08/2018--00:48:00	27.02	0	0.0354845	0.0853105	-10.107
107040	28/08/2018--00:49:00	27.01	0	0.0354845	0.0853105	-10.107
107100	28/08/2018--00:50:00	27	0	0.0354845	0.0853105	-10.107
107160	28/08/2018--00:51:00	26.98	0	0.0354845	0.0853105	-10.107
107220	28/08/2018--00:52:00	26.95	0	0.0354845	0.0853105	-10.107
107280	28/08/2018--00:53:00	26.97	0	0.0354845	0.0853105	-10.107
107340	28/08/2018--00:54:00	26.95	0	0.0354845	0.0853105	-10.107
107400	28/08/2018--00:55:00	26.94	0	0.0354845	0.0853105	-10.107
107460	28/08/2018--00:56:00	26.93	0	0.0199568	0.0853105	-10.107
107520	28/08/2018--00:57:00	26.91	0	0.0354845	0.0853105	-10.107
107580	28/08/2018--00:58:00	26.93	0	0.0354845	0.0853105	-10.107
107640	28/08/2018--00:59:00	26.92	0	0.0354845	0.0853105	-10.107
107700	28/08/2018--01:00:00	26.91	0	0.0354845	0.0853105	-10.107
107760	28/08/2018--01:01:00	26.88	0	0.0354845	0.0853105	-10.107
107820	28/08/2018--01:02:00	26.89	0	0.0354845	0.0853105	-10.107
107880	28/08/2018--01:03:00	26.88	0	0.0354845	0.0853105	-10.107
107940	28/08/2018--01:04:00	26.88	0	0.0199568	0.0853105	-10.107
108000	28/08/2018--01:05:00	26.85	0	0.0354845	0.0853105	-10.107
108060	28/08/2018--01:06:00	26.86	0	0.0354845	0.0853105	-10.107
108120	28/08/2018--01:07:00	26.85	0	0.0354845	0.0853105	-10.107
108180	28/08/2018--01:08:00	26.82	0	0.0354845	0.0853105	-10.107
108240	28/08/2018--01:09:00	26.84	0	0.0354845	0.0853105	-10.107
108300	28/08/2018--01:10:00	26.82	0	0.0354845	0.0853105	-10.107
108360	28/08/2018--01:11:00	26.8	0	0.0354845	0.0853105	-10.107
108420	28/08/2018--01:12:00	26.77	0	0.0199568	0.0853105	-10.107
108480	28/08/2018--01:13:00	26.76	0	0.0354845	0.0853105	-10.107
108540	28/08/2018--01:14:00	26.77	0	0.0354845	0.0853105	-10.107
108600	28/08/2018--01:15:00	26.77	0	0.0354845	0.0853105	-10.107
108660	28/08/2018--01:16:00	26.74	0	0.0354845	0.0853105	-10.107
108720	28/08/2018--01:17:00	26.74	0	0.0354845	0.0853105	-10.107
108780	28/08/2018--01:18:00	26.72	0	0.0354845	0.0853105	-10.107
108840	28/08/2018--01:19:00	26.7	0	0.0354845	0.0853105	-10.107
108900	28/08/2018--01:20:00	26.71	0	0.0354845	0.0853105	-10.107
108960	28/08/2018--01:21:00	26.7	0	0.0354845	0.0853105	-10.107
109020	28/08/2018--01:22:00	26.7	0	0.0354845	0.0853105	-10.107
109080	28/08/2018--01:23:00	26.69	0	0.0354845	0.0853105	-10.107
109140	28/08/2018--01:24:00	26.68	0	0.0354845	0.0853105	-10.107
109200	28/08/2018--01:25:00	26.67	0	0.0354845	0.0853105	-10.107
109260	28/08/2018--01:26:00	26.67	0	0.0354845	0.0853105	-10.107
109320	28/08/2018--01:27:00	26.66	0	0.0354845	0.0853105	-10.107
109380	28/08/2018--01:28:00	26.65	0	0.0354845	0.0853105	-10.107
109440	28/08/2018--01:29:00	26.64	0	0.0354845	0.0853105	-10.107
109500	28/08/2018--01:30:00	26.63	0	0.0354845	0.0853105	-10.107
109560	28/08/2018--01:31:00	26.62	0	0.0354845	0.0853105	-10.107
109620	28/08/2018--01:32:00	26.6	0	0.0354845	0.0853105	-10.107
109680	28/08/2018--01:33:00	26.59	0	0.0354845	0.0853105	-10.107
109740	28/08/2018--01:34:00	26.58	0	0.0354845	0.0853105	-10.107
109800	28/08/2018--01:35:00	26.56	0	0.0354845	0.0853105	-10.107
109860	28/08/2018--01:36:00	26.58	0	0.0354845	0.0853105	-10.107
109920	28/08/2018--01:37:00	26.57	0	0.0354845	0.0853105	-10.107
109980	28/08/2018--01:38:00	26.59	0	0.0354845	0.0853105	-10.107
110040	28/08/2018--01:39:00	26.57	0	0.0354845	0.0853105	-10.107
110100	28/08/2018--01:40:00	26.54	0	0.0354845	0.0853105	-10.107
110160	28/08/2018--01:41:00	26.55	0	0.0354845	0.0853105	-10.107
110220	28/08/2018--01:42:00	26.55	0	0.0354845	0.0853105	-10.107
110280	28/08/2018--01:43:00	26.53	0	0.0354845	0.0853105	-10.107
110340	28/08/2018--01:44:00	26.53	0	0.0354845	0.0853105	-10.107
110400	28/08/2018--01:45:00	26.53	0	0.0354845	0.0853105	-10.107
110460	28/08/2018--01:46:00	26.49	0	0.0354845	0.0853105	-10.107
110520	28/08/2018--01:47:00	26.5	0	0.0354845	0.0853105	-10.107
110580	28/08/2018--01:48:00	26.5	0	0.0354845	0.0853105	-10.107
110640	28/08/2018--01:49:00	26.5	0	0.0354845	0.0853105	-10.107
110700	28/08/2018--01:50:00	26.49	0	0.0199568	0.0853105	-10.107
110760	28/08/2018--01:51:00	26.51	0	0.0354845	0.0853105	-10.107
110820	28/08/2018--01:52:00	26.51	0	0.0354845	0.0853105	-10.107
110880	28/08/2018--01:53:00	26.48	0	0.0354845	0.0853105	-10.107
110940	28/08/2018--01:54:00	26.48	0	0.0354845	0.0853105	-10.107
111000	28/08/2018--01:55:00	26.47	0	0.0354845	0.0853105	-10.107
111060	28/08/2018--01:56:00	26.47	0	0.0354845	0.0853105	-10.107
111120	28/08/2018--01:57:00	26.46	0	0.0354845	0.0853105	-10.107
111180	28/08/2018--01:58:00	26.46	0	0.0354845	0.0853105	-10.107
111240	28/08/2018--01:59:00	26.46	0	0.0354845	0.0853105	-10.107
111300	28/08/2018--02:00:00	26.45	0	0.0354845	0.0853105	-10.107
111360	28/08/2018--02:01:00	26.44	0	0.0354845	0.0853105	-10.107
111420	28/08/2018--02:02:00	26.44	0	0.0354845	0.0853105	-10.107
111480	28/08/2018--02:03:00	26.43	0	0.0354845	0.0853105	-10.107
111540	28/08/2018--02:04:00	26.41	0	0.0354845	0.0853105	-10.107
111600	28/08/2018--02:05:00	26.39	0	0.0354845	0.0853105	-10.107
111660	28/08/2018--02:06:00	26.39	0	0.0354845	0.0853105	-10.107
111720	28/08/2018--02:07:00	26.39	0	0.0354845	0.0853105	-10.107
111780	28/08/2018--02:08:00	26.39	0	0.0354845	0.0853105	-10.107
111840	28/08/2018--02:09:00	26.39	0	0.0354845	0.0853105	-10.107
111900	28/08/2018--02:10:00	26.38	0	0.0354845	0.0853105	-10.107
111960	28/08/2018--02:11:00	26.36	0	0.0354845	0.0853105	-10.107
112020	28/08/2018--02:12:00	26.36	0	0.0354845	0.0853105	-10.107
112080	28/08/2018--02:13:00	26.34	0	0.0354845	0.0853105	-10.107
112140	28/08/2018--02:14:00	26.35	0	0.0354845	0.0853105	-10.107
112200	28/08/2018--02:15:00	26.36	0	0.0199568	0.0853105	-10.107
112260	28/08/2018--02:16:00	26.33	0	0.0354845	0.0853105	-10.107
112320	28/08/2018--02:17:00	26.33	0	0.0354845	0.0853105	-10.107
112380	28/08/2018--02:18:00	26.31	0	0.0354845	0.0853105	-10.107
112440	28/08/2018--02:19:00	26.33	0	0.0354845	0.0853105	-10.107
112500	28/08/2018--02:20:00	26.32	0	0.0354845	0.0853105	-10.107
112560	28/08/2018--02:21:00	26.32	0	0.0354845	0.0853105	-10.107
112620	28/08/2018--02:22:00	26.32	0	0.0354845	0.0853105	-10.107
112680	28/08/2018--02:23:00	26.31	0	0.0354845	0.0853105	-10.107
112740	28/08/2018--02:24:00	26.3	0	0.0354845	0.0853105	-10.107
112800	28/08/2018--02:25:00	26.3	0	0.0354845	0.0853105	-10.107
112860	28/08/2018--02:26:00	26.29	0	0.0354845	0.0853105	-10.107
112920	28/08/2018--02:27:00	26.27	0	0.0354845	0.0853105	-10.107
112980	28/08/2018--02:28:00	26.27	0	0.0354845	0.0853105	-10.107
113040	28/08/2018--02:29:00	26.27	0	0.0354845	0.0853105	-10.107
113100	28/08/2018--02:30:00	26.27	0	0.0354845	0.0853105	-10.107
113160	28/08/2018--02:31:00	26.27	0	0.0354845	0.0853105	-10.107
113220	28/08/2018--02:32:00	26.26	0	0.0354845	0.0853105	-10.107
113280	28/08/2018--02:33:00	26.26	0	0.0354845	0.0853105	-10.107
113340	28/08/2018--02:34:00	26.25	0	0.0354845	0.0853105	-10.107
113400	28/08/2018--02:35:00	26.24	0	0.0354845	0.0853105	-10.107
113460	28/08/2018--02:36:00	26.23	0	0.0354845	0.0853105	-10.107
113520	28/08/2018--02:37:00	26.23	0	0.0354845	0.0853105	-10.107
113580	28/08/2018--02:38:00	26.23	0	0.0354845	0.0853105	-10.107
113640	28/08/2018--02:39:00	26.21	0	0.0354845	0.0853105	-10.107
113700	28/08/2018--02:40:00	26.22	0	0.0354845	0.0853105	-10.107
113760	28/08/2018--02:41:00	26.2	0	0.0354845	0.0853105	-10.107
113820	28/08/2018--02:42:00	26.23	0	0.0354845	0.0853105	-10.107
113880	28/08/2018--02:43:00	26.21	0	0.0354845	0.0853105	-10.107
113940	28/08/2018--02:44:00	26.19	0	0.0354845	0.0853105	-10.107
114000	28/08/2018--02:45:00	26.18	0	0.0354845	0.0853105	-10.107
114060	28/08/2018--02:46:00	26.16	0	0.0354845	0.0853105	-10.107
114120	28/08/2018--02:47:00	26.16	0	0.0354845	0.0853105	-10.107
114180	28/08/2018--02:48:00	26.16	0	0.0354845	0.0853105	-10.107
114240	28/08/2018--02:49:00	26.15	0	0.0354845	0.0853105	-10.107
114300	28/08/2018--02:50:00	26.14	0	0.0354845	0.0853105	-10.107
114360	28/08/2018--02:51:00	26.13	0	0.0354845	0.0853105	-10.107
114420	28/08/2018--02:52:00	26.13	0	0.0354845	0.0853105	-10.107
114480	28/08/2018--02:53:00	26.12	0	0.0354845	0.0853105	-10.107
114540	28/08/2018--02:54:00	26.13	0	0.0354845	0.0853105	-10.107
114600	28/08/2018--02:55:00	26.13	0	0.0354845	0.0853105	-10.107
114660	28/08/2018--02:56:00	26.12	0	0.0354845	0.0853105	-10.107
114720	28/08/2018--02:57:00	26.11	0	0.0354845	0.0853105	-10.107
114780	28/08/2018--02:58:00	26.11	0	0.0354845	0.0853105	-10.107
114840	28/08/2018--02:59:00	26.1	0	0.0354845	0.0853105	-10.107
114900	28/08/2018--03:00:00	26.08	0	0.0354845	0.0853105	-10.107
114960	28/08/2018--03:01:00	26.08	0	0.0354845	0.0853105	-10.107
115020	28/08/2018--03:02:00	26.08	0	0.0354845	0.0853105	-10.107
115080	28/08/2018--03:03:00	26.06	0	0.0199568	0.0853105	-10.107
115140	28/08/2018--03:04:00	26.05	0	0.0354845	0.0853105	-10.107
115200	28/08/2018--03:05:00	26.05	0	0.0354845	0.0853105	-10.107
115260	28/08/2018--03:06:00	26.04	0	0.0354845	0.0853105	-10.107
115320	28/08/2018--03:07:00	26.03	0	0.0354845	0.0853105	-10.107
115380	28/08/2018--03:08:00	26.03	0	0.0354845	0.0853105	-10.107
115440	28/08/2018--03:09:00	26.01	0	0.0354845	0.0853105	-10.107
115500	28/08/2018--03:10:00	26.01	0	0.0354845	0.0853105	-10.107
115560	28/08/2018--03:11:00	26.01	0	0.0354845	0.0853105	-10.107
115620	28/08/2018--03:12:00	26	0	0.0354845	0.0853105	-10.107
115680	28/08/2018--03:13:00	26.01	0	0.0354845	0.0853105	-10.107
115740	28/08/2018--03:14:00	26.01	0	0.0354845	0.0853105	-10.107
115800	28/08/2018--03:15:00	26	0	0.0354845	0.0853105	-10.107
115860	28/08/2018--03:16:00	25.98	0	0.0354845	0.0853105	-10.107
115920	28/08/2018--03:17:00	25.98	0	0.0354845	0.0853105	-10.107
115980	28/08/2018--03:18:00	25.98	0	0.0354845	0.0853105	-10.107
116040	28/08/2018--03:19:00	25.98	0	0.0354845	0.0853105	-10.107
116100	28/08/2018--03:20:00	25.96	0	0.0354845	0.0853105	-10.107
116160	28/08/2018--03:21:00	26	0	0.0354845	0.0853105	-10.107
116220	28/08/2018--03:22:00	25.98	0	0.0354845	0.0853105	-10.107
116280	28/08/2018--03:23:00	25.97	0	0.0354845	0.0853105	-10.107
116340	28/08/2018--03:24:00	25.96	0	0.0354845	0.0853105	-10.107
116400	28/08/2018--03:25:00	25.96	0	0.0354845	0.0853105	-10.107
116460	28/08/2018--03:26:00	25.96	0	0.0354845	0.0853105	-10.107
116520	28/08/2018--03:27:00	25.98	0	0.0354845	0.0853105	-10.107
116580	28/08/2018--03:28:00	25.96	0	0.0354845	0.0853105	-10.107
116640	28/08/2018--03:29:00	25.94	0	0.0354845	0.0853105	-10.107
116700	28/08/2018--03:30:00	25.94	0	0.0354845	0.0853105	-10.107
116760	28/08/2018--03:31:00	25.95	0	0.0354845	0.0853105	-10.255
116820	28/08/2018--03:32:00	25.93	0	0.0354845	0.0853105	-10.107
116880	28/08/2018--03:33:00	25.94	0	0.0354845	0.0853105	-10.107
116940	28/08/2018--03:34:00	25.93	0	0.0354845	0.0853105	-10.107
117000	28/08/2018--03:35:00	25.93	0	0.0354845	0.0853105	-10.107
117060	28/08/2018--03:36:00	25.91	0	0.0354845	0.0853105	-10.107
117120	28/08/2018--03:37:00	25.89	0	0.0354845	0.0853105	-10.107
117180	28/08/2018--03:38:00	25.92	0	0.0354845	0.0853105	-10.107
117240	28/08/2018--03:39:00	25.89	0	0.0354845	0.0853105	-10.107
117300	28/08/2018--03:40:00	25.88	0	0.0354845	0.0853105	-10.107
117360	28/08/2018--03:41:00	25.88	0	0.0354845	0.0853105	-10.107
117420	28/08/2018--03:42:00	25.89	0	0.0354845	0.0853105	-10.255
117480	28/08/2018--03:43:00	25.88	0	0.0354845	0.0853105	-10.107
117540	28/08/2018--03:44:00	25.88	0	0.0354845	0.0853105	-10.107
117600	28/08/2018--03:45:00	25.88	0	0.0354845	0.0853105	-10.107
117660	28/08/2018--03:46:00	25.88	0	0.0354845	0.0853105	-10.107
117720	28/08/2018--03:47:00	25.88	0	0.0354845	0.0853105	-10.107
117780	28/08/2018--03:48:00	25.88	0	0.0354845	0.0853105	-10.107
117840	28/08/2018--03:49:00	25.87	0	0.0354845	0.0853105	-10.107
117900	28/08/2018--03:50:00	25.85	0	0.0354845	0.0853105	-10.107
117960	28/08/2018--03:51:00	25.85	0	0.0354845	0.0853105	-10.107
118020	28/08/2018--03:52:00	25.86	0	0.0354845	0.0853105	-10.107
118080	28/08/2018--03:53:00	25.86	0	0.0354845	0.0853105	-10.107
118140	28/08/2018--03:54:00	25.84	0	0.0354845	0.0853105	-10.107
118200	28/08/2018--03:55:00	25.82	0	0.0354845	0.0853105	-10.107
118260	28/08/2018--03:56:00	25.82	0	0.0354845	0.0853105	-10.107
118320	28/08/2018--03:57:00	25.82	0	0.0354845	0.0853105	-10.107
118380	28/08/2018--03:58:00	25.83	0	0.0354845	0.0853105	-10.107
118440	28/08/2018--03:59:00	25.81	0	0.0354845	0.0853105	-10.107
118500	28/08/2018--04:00:00	25.81	0	0.0354845	0.0853105	-10.107
118560	28/08/2018--04:01:00	25.82	0	0.0354845	0.0853105	-10.107
118620	28/08/2018--04:02:00	25.81	0	0.0354845	0.0853105	-10.107
118680	28/08/2018--04:03:00	25.79	0	0.0354845	0.0853105	-10.107
118740	28/08/2018--04:04:00	25.78	0	0.0354845	0.0853105	-10.107
118800	28/08/2018--04:05:00	25.77	0	0.0354845	0.0853105	-10.107
118860	28/08/2018--04:06:00	25.78	0	0.0354845	0.0853105	-10.107
118920	28/08/2018--04:07:00	25.75	0	0.0354845	0.0853105	-10.107
118980	28/08/2018--04:08:00	25.74	0	0.0354845	0.0853105	-10.107
119040	28/08/2018--04:09:00	25.73	0	0.0354845	0.0853105	-10.107
119100	28/08/2018--04:10:00	25.73	0	0.0354845	0.0853105	-10.107
119160	28/08/2018--04:11:00	25.72	0	0.0354845	0.0853105	-10.107
119220	28/08/2018--04:12:00	25.71	0	0.0354845	0.0853105	-10.107
119280	28/08/2018--04:13:00	25.71	0	0.0354845	0.0853105	-10.107
119340	28/08/2018--04:14:00	25.7	0	0.0354845	0.0853105	-10.107
119400	28/08/2018--04:15:00	25.71	0	0.0354845	0.0853105	-10.107
119460	28/08/2018--04:16:00	25.71	0	0.0354845	0.0853105	-10.107
119520	28/08/2018--04:17:00	25.69	0	0.0354845	0.0853105	-10.107
119580	28/08/2018--04:18:00	25.68	0	0.0354845	0.0853105	-10.107
119640	28/08/2018--04:19:00	25.67	0	0.0354845	0.0853105	-10.107
119700	28/08/2018--04:20:00	25.68	0	0.0354845	0.0853105	-10.107
119760	28/08/2018--04:21:00	25.67	0	0.0354845	0.0853105	-10.107
119820	28/08/2018--04:22:00	25.65	0	0.0354845	0.0853105	-10.107
119880	28/08/2018--04:23:00	25.68	0	0.0354845	0.0853105	-10.107
119940	28/08/2018--04:24:00	25.64	0	0.0354845	0.0853105	-10.107
120000	28/08/2018--04:25:00	25.65	0	0.0354845	0.0853105	-10.107
120060	28/08/2018--04:26:00	25.65	0	0.0354845	0.0853105	-10.107
120120	28/08/2018--04:27:00	25.64	0	0.0354845	0.0853105	-10.107
120180	28/08/2018--04:28:00	25.63	0	0.0354845	0.0853105	-10.107
120240	28/08/2018--04:29:00	25.64	0	0.0354845	0.0853105	-10.107
120300	28/08/2018--04:30:00	25.62	0	0.0354845	0.0853105	-10.107
120360	28/08/2018--04:31:00	25.63	0	0.0354845	0.0853105	-10.107
120420	28/08/2018--04:32:00	25.62	0	0.0354845	0.0853105	-10.107
120480	28/08/2018--04:33:00	25.6	0	0.0354845	0.0853105	-10.107
120540	28/08/2018--04:34:00	25.59	0	0.0354845	0.0853105	-10.107
120600	28/08/2018--04:35:00	25.59	0	0.0354845	0.0853105	-10.107
120660	28/08/2018--04:36:00	25.6	0	0.0354845	0.0853105	-10.107
120720	28/08/2018--04:37:00	25.58	0	0.0354845	0.0853105	-10.107
120780	28/08/2018--04:38:00	25.57	0	0.0354845	0.0853105	-10.107
120840	28/08/2018--04:39:00	25.56	0	0.0354845	0.0853105	-10.107
120900	28/08/2018--04:40:00	25.55	0	0.0354845	0.0853105	-10.107
120960	28/08/2018--04:41:00	25.55	0	0.0354845	0.0853105	-10.107
121020	28/08/2018--04:42:00	25.55	0	0.0354845	0.0853105	-10.107
121080	28/08/2018--04:43:00	25.55	0	0.0354845	0.0853105	-10.107
121140	28/08/2018--04:44:00	25.56	0	0.0354845	0.0853105	-10.107
121200	28/08/2018--04:45:00	25.56	0	0.0354845	0.0853105	-10.107
121260	28/08/2018--04:46:00	25.55	0	0.0354845	0.0853105	-10.107
121320	28/08/2018--04:47:00	25.54	0	0.0354845	0.0853105	-10.107
121380	28/08/2018--04:48:00	25.52	0	0.0354845	0.0853105	-10.107
121440	28/08/2018--04:49:00	25.52	0	0.0354845	0.0853105	-10.107
121500	28/08/2018--04:50:00	25.51	0	0.0354845	0.0853105	-10.107
121560	28/08/2018--04:51:00	25.5	0	0.0354845	0.0853105	-10.107
121620	28/08/2018--04:52:00	25.51	0	0.0354845	0.0853105	-10.107
121680	28/08/2018--04:53:00	25.5	0	0.0354845	0.0853105	-10.107
121740	28/08/2018--04:54:00	25.5	0	0.0354845	0.0853105	-10.255
121800	28/08/2018--04:55:00	25.5	0	0.0354845	0.0853105	-10.107
121860	28/08/2018--04:56:00	25.49	0	0.0354845	0.0853105	-10.255
121920	28/08/2018--04:57:00	25.48	0	0.0354845	0.0853105	-10.107
121980	28/08/2018--04:58:00	25.48	0	0.0354845	0.0853105	-10.107
122040	28/08/2018--04:59:00	25.49	0	0.0354845	0.0853105	-10.107
122100	28/08/2018--05:00:00	25.48	0	0.0354845	0.0853105	-10.107
