# Supplementary material for: A randomized cross-over trial investigating differences in 24-h personal air and skin temperatures using wearable sensors between two climatologically contrasting settings
Source: Sci Rep. 2021 Nov 10;11:22020. doi: 10.1038/s41598-021-01180-y (PMC8580978; doi:10.1038/s41598-021-01180-y)
Supplement: Supplementary file 2 — Supplementary Data. [file 41598_2021_1180_MOESM2_ESM.zip › New folder/new/T67_S2new.csv]

Index	Date	Temperature	Activity	X-axis	Y-axis	Z-axis	Marker
35460	27/08/2018--05:00:00	34.49	31	-0.421998	0.841467	-0.318417
35520	27/08/2018--05:01:00	34.46	125	0.383116	0.141144	-0.916422
35580	27/08/2018--05:02:00	34.42	0	0.383116	0.126244	-0.931372
35640	27/08/2018--05:03:00	34.45	0	0.383116	0.126244	-0.916422
35700	27/08/2018--05:04:00	34.5	0	0.398599	0.126244	-0.916422
35760	27/08/2018--05:05:00	34.56	0	0.398599	0.141144	-0.931372
35820	27/08/2018--05:06:00	34.6	0	0.398599	0.126244	-0.916422
35880	27/08/2018--05:07:00	34.62	0	0.398599	0.126244	-0.931372
35940	27/08/2018--05:08:00	34.7	0	0.398599	0.141144	-0.916422
36000	27/08/2018--05:09:00	34.72	0	0.398599	0.141144	-0.916422
36060	27/08/2018--05:10:00	34.75	0	0.398599	0.126244	-0.931372
36120	27/08/2018--05:11:00	34.77	0	0.398599	0.141144	-0.931372
36180	27/08/2018--05:12:00	34.81	0	0.398599	0.141144	-0.931372
36240	27/08/2018--05:13:00	34.82	3	0.398599	0.126244	-0.916422
36300	27/08/2018--05:14:00	34.85	0	0.398599	0.111343	-0.931372
36360	27/08/2018--05:15:00	34.85	0	0.398599	0.126244	-0.931372
36420	27/08/2018--05:16:00	34.88	0	0.398599	0.126244	-0.916422
36480	27/08/2018--05:17:00	34.93	0	0.398599	0.126244	-0.916422
36540	27/08/2018--05:18:00	34.93	0	0.398599	0.126244	-0.916422
36600	27/08/2018--05:19:00	34.97	0	0.398599	0.126244	-0.916422
36660	27/08/2018--05:20:00	34.99	0	0.398599	0.126244	-0.916422
36720	27/08/2018--05:21:00	35.01	0	0.398599	0.126244	-0.931372
36780	27/08/2018--05:22:00	35.04	0	0.398599	0.126244	-0.916422
36840	27/08/2018--05:23:00	35.05	2	0.398599	0.141144	-0.931372
36900	27/08/2018--05:24:00	35.07	0	0.414082	0.141144	-0.916422
36960	27/08/2018--05:25:00	34.9	107	-0.576828	-0.0972639	0.832744
37020	27/08/2018--05:26:00	34.82	0	-0.576828	-0.0972639	0.817794
37080	27/08/2018--05:27:00	34.76	0	-0.576828	-0.112164	0.832744
37140	27/08/2018--05:28:00	34.76	0	-0.576828	-0.0972639	0.832744
37200	27/08/2018--05:29:00	34.75	0	-0.576828	-0.112164	0.817794
37260	27/08/2018--05:30:00	34.75	0	-0.576828	-0.112164	0.817794
37320	27/08/2018--05:31:00	34.76	0	-0.592311	-0.112164	0.817794
37380	27/08/2018--05:32:00	34.75	0	-0.576828	-0.112164	0.817794
37440	27/08/2018--05:33:00	34.78	0	-0.592311	-0.112164	0.817794
37500	27/08/2018--05:34:00	34.77	0	-0.576828	-0.112164	0.817794
37560	27/08/2018--05:35:00	34.71	2	-0.282652	0.0219401	0.967296
37620	27/08/2018--05:36:00	34.42	0	-0.282652	0.0368406	0.967296
37680	27/08/2018--05:37:00	34.23	0	-0.298135	0.0368406	0.967296
37740	27/08/2018--05:38:00	34.23	6	0.847605	-0.350572	0.33939
37800	27/08/2018--05:39:00	34.53	0	0.863088	-0.350572	0.33939
37860	27/08/2018--05:40:00	34.78	0	0.847605	-0.350572	0.33939
37920	27/08/2018--05:41:00	34.89	12	0.909537	-0.261169	0.264639
37980	27/08/2018--05:42:00	34.98	0	0.909537	-0.261169	0.264639
38040	27/08/2018--05:43:00	35.03	0	0.909537	-0.261169	0.264639
38100	27/08/2018--05:44:00	35.02	13	-0.700692	0.00703959	0.728093
38160	27/08/2018--05:45:00	34.8	0	-0.716175	-0.0078609	0.728093
38220	27/08/2018--05:46:00	34.61	0	-0.716175	-0.0227614	0.713143
38280	27/08/2018--05:47:00	34.48	2	-0.561345	-0.0525624	0.847695
38340	27/08/2018--05:48:00	34.39	0	-0.545862	-0.0525624	0.847695
38400	27/08/2018--05:49:00	34.32	0	-0.545862	-0.0525624	0.847695
38460	27/08/2018--05:50:00	34.25	2	-0.545862	-0.0525624	0.862645
38520	27/08/2018--05:51:00	34.49	12	0.894054	-0.261169	0.309489
38580	27/08/2018--05:52:00	34.68	76	0.367633	0.0517411	-0.931372
38640	27/08/2018--05:53:00	34.73	0	0.383116	0.0517411	-0.931372
38700	27/08/2018--05:54:00	34.76	0	0.383116	0.0517411	-0.946323
38760	27/08/2018--05:55:00	34.79	0	0.383116	0.0517411	-0.946323
38820	27/08/2018--05:56:00	34.83	0	0.383116	0.0666416	-0.946323
38880	27/08/2018--05:57:00	34.85	0	0.383116	0.0517411	-0.931372
38940	27/08/2018--05:58:00	34.88	0	0.383116	0.0666416	-0.946323
39000	27/08/2018--05:59:00	34.89	0	0.383116	0.0517411	-0.946323
39060	27/08/2018--06:00:00	34.92	0	0.383116	0.0517411	-0.931372
39120	27/08/2018--06:01:00	34.94	0	0.398599	0.0517411	-0.931372
39180	27/08/2018--06:02:00	34.97	0	0.398599	0.0517411	-0.931372
39240	27/08/2018--06:03:00	35	0	0.383116	0.0517411	-0.931372
39300	27/08/2018--06:04:00	35	0	0.383116	0.0517411	-0.931372
39360	27/08/2018--06:05:00	35.02	0	0.398599	0.0517411	-0.931372
39420	27/08/2018--06:06:00	35.04	0	0.398599	0.0517411	-0.931372
39480	27/08/2018--06:07:00	35.06	0	0.398599	0.0517411	-0.931372
39540	27/08/2018--06:08:00	35.09	0	0.398599	0.0517411	-0.931372
39600	27/08/2018--06:09:00	35.11	0	0.398599	0.0517411	-0.931372
39660	27/08/2018--06:10:00	35.12	0	0.398599	0.0517411	-0.931372
39720	27/08/2018--06:11:00	35.14	0	0.414082	0.0666416	-0.916422
39780	27/08/2018--06:12:00	35.16	0	0.414082	0.0666416	-0.916422
39840	27/08/2018--06:13:00	35.16	0	0.414082	0.0666416	-0.916422
39900	27/08/2018--06:14:00	35.19	0	0.61536	0.126244	-0.796821
39960	27/08/2018--06:15:00	35.13	112	-0.932936	0.0517411	0.33939
40020	27/08/2018--06:16:00	34.88	0	-0.0968561	-0.0078609	0.997196
40080	27/08/2018--06:17:00	34.89	50	0.336667	0.960671	-0.00446359
40140	27/08/2018--06:18:00	34.83	102	0.0115247	0.975572	0.145038
40200	27/08/2018--06:19:00	34.94	0	0.0889395	100.537	-0.168915
40260	27/08/2018--06:20:00	35.03	12	-0.174271	0.975572	0.0104866
40320	27/08/2018--06:21:00	35.1	24	-0.0504072	102.027	0.0104866
40380	27/08/2018--06:22:00	35.01	96	0.243769	0.945771	0.234739
40440	27/08/2018--06:23:00	34.94	116	0.0734565	0.975572	0.204838
40500	27/08/2018--06:24:00	34.87	98	0.259252	100.537	0.0403868
40560	27/08/2018--06:25:00	34.61	108	-0.282652	0.945771	0.0403868
40620	27/08/2018--06:26:00	34.5	241	0.290218	0.781865	0.444041
40680	27/08/2018--06:27:00	34.54	208	0.0424906	100.537	0.0702871
40740	27/08/2018--06:28:00	34.63	284	0.0734565	100.537	-0.0194137
40800	27/08/2018--06:29:00	34.73	194	0.243769	107.987	0.115138
40860	27/08/2018--06:30:00	34.8	56	-0.205237	0.975572	0.0254367
40920	27/08/2018--06:31:00	34.9	3	0.119905	0.945771	-0.333367
40980	27/08/2018--06:32:00	34.93	17	-0.22072	0.93087	0.219789
41040	27/08/2018--06:33:00	34.99	112	0.259252	100.537	-0.049314
41100	27/08/2018--06:34:00	34.95	79	-0.205237	0.960671	-0.168915
41160	27/08/2018--06:35:00	34.89	52	-0.205237	0.945771	-0.168915
41220	27/08/2018--06:36:00	34.93	129	0.0270076	109.478	0.219789
41280	27/08/2018--06:37:00	34.9	487	-0.0813731	0.722263	0.429091
41340	27/08/2018--06:38:00	34.86	171	-0.0968561	0.811666	-0.557619
41400	27/08/2018--06:39:00	34.57	264	0.460531	0.901069	0.0852373
41460	27/08/2018--06:40:00	34.34	326	0.259252	0.871268	-0.0642642
41520	27/08/2018--06:41:00	34.07	447	0.414082	0.945771	0.145038
41580	27/08/2018--06:42:00	33.75	374	0.491497	0.781865	0.189888
41640	27/08/2018--06:43:00	33.64	278	0.383116	0.93087	-0.0343639
41700	27/08/2018--06:44:00	33.47	218	0.398599	0.886169	0.115138
41760	27/08/2018--06:45:00	33.25	414	0.243769	0.975572	-0.168915
41820	27/08/2018--06:46:00	33.21	235	0.35215	0.91597	-0.0343639
41880	27/08/2018--06:47:00	33.12	313	0.35215	0.960671	-0.109115
41940	27/08/2018--06:48:00	32.89	213	0.290218	0.960671	0.204838
42000	27/08/2018--06:49:00	33.06	45	0.336667	0.960671	0.32444
42060	27/08/2018--06:50:00	33.21	290	0.305701	0.752064	0.249689
42120	27/08/2018--06:51:00	33.18	369	0.104422	0.91597	-0.049314
42180	27/08/2018--06:52:00	33.18	405	0.537945	119.908	0.33939
42240	27/08/2018--06:53:00	33.18	472	0.537945	0.781865	-0.288516
42300	27/08/2018--06:54:00	33.28	315	-0.0194413	0.826567	0.0403868
42360	27/08/2018--06:55:00	33.45	338	0.0734565	0.91597	-0.168915
42420	27/08/2018--06:56:00	33.43	462	-0.112339	0.886169	-0.0194137
42480	27/08/2018--06:57:00	33.37	250	0.476014	0.737164	0.32444
42540	27/08/2018--06:58:00	33.28	215	0.150871	0.91597	-0.00446359
42600	27/08/2018--06:59:00	33.08	173	0.243769	100.537	0.130088
42660	27/08/2018--07:00:00	33	81	0.630843	0.841467	-0.139015
42720	27/08/2018--07:01:00	33.04	421	0.336667	0.871268	-0.0194137
42780	27/08/2018--07:02:00	32.87	333	0.537945	0.886169	0.0403868
42840	27/08/2018--07:03:00	32.81	0	0.476014	0.886169	-0.198815
42900	27/08/2018--07:04:00	32.82	278	-0.174271	0.841467	-0.0194137
42960	27/08/2018--07:05:00	32.86	299	0.228286	102.027	-0.0941644
43020	27/08/2018--07:06:00	32.79	496	0.568911	0.826567	-0.452968
43080	27/08/2018--07:07:00	32.75	464	0.445048	0.975572	0.0702871
43140	27/08/2018--07:08:00	32.65	344	0.367633	0.975572	-0.0343639
43200	27/08/2018--07:09:00	32.66	306	0.321184	0.945771	0.294539
43260	27/08/2018--07:10:00	32.71	156	0.491497	0.796766	0.36929
43320	27/08/2018--07:11:00	32.91	256	0.0270076	0.960671	0.174938
43380	27/08/2018--07:12:00	33.12	272	-0.189754	0.91597	0.115138
43440	27/08/2018--07:13:00	33.25	358	0.0424906	100.537	-0.363267
43500	27/08/2018--07:14:00	33.34	403	-0.127822	0.93087	0.204838
43560	27/08/2018--07:15:00	33.45	171	-0.0658901	0.975572	-0.228716
43620	27/08/2018--07:16:00	33.5	77	-0.0349242	102.027	0.0403868
43680	27/08/2018--07:17:00	33.59	52	-0.189754	0.945771	0.204838
43740	27/08/2018--07:18:00	33.67	51	-0.0968561	0.990472	-0.153965
43800	27/08/2018--07:19:00	33.7	77	0.0734565	102.027	0.055337
43860	27/08/2018--07:20:00	33.78	251	-0.391032	125.868	0.100187
43920	27/08/2018--07:21:00	33.85	155	-0.344583	0.990472	-0.109115
43980	27/08/2018--07:22:00	33.93	326	-0.174271	0.960671	-0.333367
44040	27/08/2018--07:23:00	33.93	219	0.135388	113.948	0.130088
44100	27/08/2018--07:24:00	34.01	465	-0.0194413	0.990472	0.234739
44160	27/08/2018--07:25:00	34.13	279	0.19732	0.811666	0.189888
44220	27/08/2018--07:26:00	34.21	295	-0.0813731	0.975572	-0.153965
44280	27/08/2018--07:27:00	34.27	440	0.305701	0.960671	0.33939
44340	27/08/2018--07:28:00	34.11	403	0.228286	0.826567	0.35434
44400	27/08/2018--07:29:00	33.91	253	0.460531	0.91597	0.0852373
44460	27/08/2018--07:30:00	33.96	199	0.19732	0.811666	0.429091
44520	27/08/2018--07:31:00	33.95	339	0.243769	0.945771	0.204838
44580	27/08/2018--07:32:00	33.86	139	0.305701	0.841467	0.294539
44640	27/08/2018--07:33:00	33.89	174	-0.0658901	0.93087	0.204838
44700	27/08/2018--07:34:00	33.8	427	0.150871	0.990472	0.100187
44760	27/08/2018--07:35:00	33.87	313	0.0579736	110.968	-0.00446359
44820	27/08/2018--07:36:00	34.05	423	0.0115247	100.537	0.0852373
44880	27/08/2018--07:37:00	34.24	342	-0.840038	0.305049	-0.452968
44940	27/08/2018--07:38:00	34.24	333	0.0734565	0.901069	-0.049314
45000	27/08/2018--07:39:00	34.27	367	-0.0349242	0.781865	-0.109115
45060	27/08/2018--07:40:00	34.23	263	0.383116	0.975572	0.100187
45120	27/08/2018--07:41:00	34.16	243	0.383116	105.007	0.0403868
45180	27/08/2018--07:42:00	34.09	54	0.274735	100.537	-0.0642642
45240	27/08/2018--07:43:00	34.12	272	0.290218	102.027	-0.228716
45300	27/08/2018--07:44:00	34.04	284	0.445048	0.93087	0.0403868
45360	27/08/2018--07:45:00	33.98	223	0.212803	0.945771	-0.124065
45420	27/08/2018--07:46:00	33.95	213	0.506979	0.871268	-0.198815
45480	27/08/2018--07:47:00	33.93	362	-0.0194413	0.811666	0.130088
45540	27/08/2018--07:48:00	33.96	146	0.0270076	0.871268	-0.139015
45600	27/08/2018--07:49:00	34.02	649	-0.174271	105.007	-0.049314
45660	27/08/2018--07:50:00	34.09	797	0.35215	0.990472	0.159988
45720	27/08/2018--07:51:00	34.08	721	0.119905	0.722263	0.130088
45780	27/08/2018--07:52:00	34.13	433	0.367633	0.886169	0.309489
45840	27/08/2018--07:53:00	34.17	10	0.476014	0.901069	0.145038
45900	27/08/2018--07:54:00	34.33	9	0.61536	0.811666	-0.124065
45960	27/08/2018--07:55:00	34.36	69	0.243769	0.975572	0.159988
46020	27/08/2018--07:56:00	34.16	1	0.568911	0.841467	0.145038
46080	27/08/2018--07:57:00	33.98	0	0.553428	0.841467	0.174938
46140	27/08/2018--07:58:00	33.88	0	0.553428	0.841467	0.174938
46200	27/08/2018--07:59:00	33.91	41	0.429565	0.91597	0.100187
46260	27/08/2018--08:00:00	33.94	0	0.445048	0.91597	0.0852373
46320	27/08/2018--08:01:00	33.91	0	0.429565	0.91597	0.100187
46380	27/08/2018--08:02:00	33.88	0	0.537945	0.886169	0.055337
46440	27/08/2018--08:03:00	33.79	0	0.537945	0.826567	0.219789
46500	27/08/2018--08:04:00	33.77	0	0.537945	0.841467	0.159988
46560	27/08/2018--08:05:00	33.8	0	0.0270076	100.537	-0.0194137
46620	27/08/2018--08:06:00	33.82	0	0.259252	0.990472	-0.0343639
46680	27/08/2018--08:07:00	33.78	0	0.290218	0.960671	0.0104866
46740	27/08/2018--08:08:00	33.77	1	0.290218	0.975572	0.0403868
46800	27/08/2018--08:09:00	33.74	0	0.290218	0.975572	0.0403868
46860	27/08/2018--08:10:00	33.78	7	0.35215	100.537	-0.0792143
46920	27/08/2018--08:11:00	34.16	10	0.460531	0.886169	0.0403868
46980	27/08/2018--08:12:00	34.29	15	0.537945	0.886169	-0.00446359
47040	27/08/2018--08:13:00	34.18	34	0.228286	0.990472	-0.183865
47100	27/08/2018--08:14:00	34.04	4	0.321184	0.886169	-0.288516
47160	27/08/2018--08:15:00	33.86	4	0.476014	0.886169	-0.049314
47220	27/08/2018--08:16:00	33.7	0	0.414082	0.93087	-0.183865
47280	27/08/2018--08:17:00	33.6	0	0.429565	0.93087	-0.153965
47340	27/08/2018--08:18:00	33.52	0	0.445048	0.91597	-0.109115
47400	27/08/2018--08:19:00	33.54	5	0.212803	0.990472	-0.0792143
47460	27/08/2018--08:20:00	33.67	1	0.290218	0.975572	-0.0792143
47520	27/08/2018--08:21:00	33.77	1	0.290218	0.975572	-0.0941644
47580	27/08/2018--08:22:00	33.83	0	0.290218	0.975572	-0.0642642
47640	27/08/2018--08:23:00	33.89	2	0.398599	0.945771	-0.153965
47700	27/08/2018--08:24:00	33.93	1	0.476014	0.91597	-0.0343639
47760	27/08/2018--08:25:00	34.2	0	0.460531	0.901069	-0.153965
47820	27/08/2018--08:26:00	34.38	2	0.445048	0.91597	-0.168915
47880	27/08/2018--08:27:00	34.52	0	0.476014	0.901069	-0.168915
47940	27/08/2018--08:28:00	34.6	0	0.460531	0.886169	-0.183865
48000	27/08/2018--08:29:00	34.64	30	0.35215	0.93087	-0.213766
48060	27/08/2018--08:30:00	34.37	0	0.367633	0.901069	-0.258616
48120	27/08/2018--08:31:00	34.07	0	0.35215	0.91597	-0.273566
48180	27/08/2018--08:32:00	34.04	6	0.104422	100.537	0.0403868
48240	27/08/2018--08:33:00	34.36	0	0.104422	100.537	0.055337
48300	27/08/2018--08:34:00	34.6	0	0.104422	0.990472	0.0702871
48360	27/08/2018--08:35:00	34.66	115	-0.0039583	0.990472	-0.153965
48420	27/08/2018--08:36:00	34.54	29	-0.112339	0.901069	0.264639
48480	27/08/2018--08:37:00	34.58	775	-0.205237	118.418	0.0702871
48540	27/08/2018--08:38:00	34.57	328	-0.0658901	100.537	-0.0941644
48600	27/08/2018--08:39:00	34.5	8	-0.0968561	0.975572	-0.0194137
48660	27/08/2018--08:40:00	34.51	6	-0.0194413	102.027	0.0254367
48720	27/08/2018--08:41:00	34.58	309	10.334	0.0666416	0.0702871
48780	27/08/2018--08:42:00	34.43	27	0.986951	0.0964425	0.174938
48840	27/08/2018--08:43:00	34.31	19	0.971468	0.081542	0.189888
48900	27/08/2018--08:44:00	34.36	10	-0.313618	0.811666	-0.213766
48960	27/08/2018--08:45:00	34.27	779	-0.112339	0.752064	0.0104866
49020	27/08/2018--08:46:00	34.35	225	-0.189754	0.975572	0.0254367
49080	27/08/2018--08:47:00	34.48	30	0.181837	0.990472	-0.0941644
49140	27/08/2018--08:48:00	34.21	7	0.104422	0.93087	-0.378217
49200	27/08/2018--08:49:00	33.92	35	-0.0194413	102.027	0.0104866
49260	27/08/2018--08:50:00	34.03	225	0.0579736	100.537	0.0104866
49320	27/08/2018--08:51:00	34.28	329	-0.298135	109.478	0.204838
49380	27/08/2018--08:52:00	34.43	67	0.0889395	0.975572	0.0403868
49440	27/08/2018--08:53:00	34.61	24	0.0424906	0.990472	0.0403868
49500	27/08/2018--08:54:00	34.78	76	-0.0813731	0.811666	-0.183865
49560	27/08/2018--08:55:00	34.79	142	-0.267169	0.960671	0.0104866
49620	27/08/2018--08:56:00	34.83	5	-0.0349242	102.027	-0.00446359
49680	27/08/2018--08:57:00	34.87	26	-0.127822	100.537	0.0403868
49740	27/08/2018--08:58:00	34.89	5	0.104422	0.901069	0.458991
49800	27/08/2018--08:59:00	34.99	1	0.19732	0.871268	0.458991
49860	27/08/2018--09:00:00	35.07	1	0.228286	0.826567	0.548692
49920	27/08/2018--09:01:00	35.07	0	0.228286	0.826567	0.518791
49980	27/08/2018--09:02:00	35.07	0	0.259252	0.886169	0.41414
50040	27/08/2018--09:03:00	35.11	0	0.460531	0.841467	0.32444
50100	27/08/2018--09:04:00	35.16	0	0.367633	0.871268	0.38424
50160	27/08/2018--09:05:00	35.2	161	-0.189754	0.901069	0.0403868
50220	27/08/2018--09:06:00	34.95	240	-0.0658901	0.990472	-0.139015
50280	27/08/2018--09:07:00	34.67	413	0.104422	0.91597	0.145038
50340	27/08/2018--09:08:00	34.79	242	-0.143305	0.990472	0.0403868
50400	27/08/2018--09:09:00	34.89	210	-0.158788	0.91597	0.204838
50460	27/08/2018--09:10:00	35	244	-0.143305	0.990472	-0.049314
50520	27/08/2018--09:11:00	35.12	822	-0.421998	0.901069	-0.049314
50580	27/08/2018--09:12:00	35.18	0	-0.375549	0.91597	-0.00446359
50640	27/08/2018--09:13:00	35.17	1	0.0734565	102.027	0.100187
50700	27/08/2018--09:14:00	35.26	1	0.150871	0.975572	0.204838
50760	27/08/2018--09:15:00	35.33	0	0.150871	0.975572	0.204838
50820	27/08/2018--09:16:00	35.35	1	0.166354	0.990472	0.130088
50880	27/08/2018--09:17:00	35.3	1	0.181837	0.990472	0.130088
50940	27/08/2018--09:18:00	35.16	25	0.553428	0.856368	0.204838
51000	27/08/2018--09:19:00	34.95	0	0.553428	0.856368	0.189888
51060	27/08/2018--09:20:00	34.68	6	0.537945	0.871268	-0.0792143
51120	27/08/2018--09:21:00	34.56	14	-0.143305	0.975572	0.055337
51180	27/08/2018--09:22:00	34.55	164	-0.344583	0.91597	-0.049314
51240	27/08/2018--09:23:00	34.54	0	0.0734565	100.537	-0.153965
51300	27/08/2018--09:24:00	34.5	0	0.212803	0.990472	-0.124065
51360	27/08/2018--09:25:00	34.46	0	0.290218	0.960671	0.115138
51420	27/08/2018--09:26:00	34.46	0	0.476014	0.901069	0.0702871
51480	27/08/2018--09:27:00	34.56	0	0.522462	0.871268	0.0852373
51540	27/08/2018--09:28:00	34.66	1	0.522462	0.886169	0.0852373
51600	27/08/2018--09:29:00	34.75	0	0.522462	0.856368	0.100187
51660	27/08/2018--09:30:00	34.82	19	-0.0039583	0.990472	-0.0343639
51720	27/08/2018--09:31:00	34.75	116	-0.0658901	0.990472	0.189888
51780	27/08/2018--09:32:00	34.71	582	-0.127822	128.848	0.234739
51840	27/08/2018--09:33:00	34.8	229	-0.0504072	0.960671	0.264639
51900	27/08/2018--09:34:00	34.93	74	0.0889395	0.975572	0.204838
51960	27/08/2018--09:35:00	35.12	0	0.0579736	0.990472	0.0104866
52020	27/08/2018--09:36:00	35.29	181	0.0579736	0.886169	0.189888
52080	27/08/2018--09:37:00	35.27	125	0.0579736	0.990472	0.145038
52140	27/08/2018--09:38:00	35.15	45	0.0424906	0.990472	-0.168915
52200	27/08/2018--09:39:00	34.86	34	-0.0658901	0.975572	0.0702871
52260	27/08/2018--09:40:00	34.73	18	-0.0194413	105.007	-0.0343639
52320	27/08/2018--09:41:00	34.68	91	-0.0504072	0.990472	0.115138
52380	27/08/2018--09:42:00	34.8	160	-0.298135	0.856368	0.189888
52440	27/08/2018--09:43:00	34.72	105	0.0424906	0.990472	-0.139015
52500	27/08/2018--09:44:00	34.82	354	-0.22072	0.960671	-0.049314
52560	27/08/2018--09:45:00	34.85	905	-0.174271	0.513656	0.0104866
52620	27/08/2018--09:46:00	34.8	1089	-0.236203	158.649	-0.049314
52680	27/08/2018--09:47:00	34.84	615	0.0889395	0.752064	0.145038
52740	27/08/2018--09:48:00	35.23	201	0.321184	0.975572	-0.243666
52800	27/08/2018--09:49:00	35.46	115	0.0579736	102.027	-0.168915
52860	27/08/2018--09:50:00	35.53	176	0.166354	0.93087	-0.139015
52920	27/08/2018--09:51:00	35.55	229	0.429565	0.93087	-0.587519
52980	27/08/2018--09:52:00	35.48	212	0.305701	0.871268	-0.363267
53040	27/08/2018--09:53:00	35.41	82	0.537945	0.871268	-0.243666
53100	27/08/2018--09:54:00	35.32	227	-0.700692	0.305049	-0.766921
53160	27/08/2018--09:55:00	35.25	511	-0.0504072	100.537	0.0254367
53220	27/08/2018--09:56:00	35.27	0	-0.267169	0.856368	-0.363267
53280	27/08/2018--09:57:00	35.23	316	-0.298135	113.948	0.249689
53340	27/08/2018--09:58:00	35.21	82	-0.344583	0.91597	-0.0642642
53400	27/08/2018--09:59:00	35.32	49	0.150871	0.93087	-0.0642642
53460	27/08/2018--10:00:00	35.29	200	-0.127822	0.856368	0.174938
53520	27/08/2018--10:01:00	35.29	110	-0.236203	0.975572	0.0403868
53580	27/08/2018--10:02:00	35.35	48	0.150871	0.945771	0.249689
53640	27/08/2018--10:03:00	35.29	70	-0.298135	0.945771	0.0403868
53700	27/08/2018--10:04:00	35.28	126	-0.189754	0.960671	0.174938
53760	27/08/2018--10:05:00	35.32	11	-0.0349242	0.990472	0.115138
53820	27/08/2018--10:06:00	35.42	0	-0.251686	0.960671	0.055337
53880	27/08/2018--10:07:00	35.39	0	-0.360066	0.901069	0.174938
53940	27/08/2018--10:08:00	35.49	0	-0.375549	0.91597	0.0702871
54000	27/08/2018--10:09:00	35.53	0	-0.282652	0.960671	0.0702871
54060	27/08/2018--10:10:00	35.6	0	-0.0813731	0.990472	0.055337
54120	27/08/2018--10:11:00	35.68	27	0.0270076	0.990472	0.159988
54180	27/08/2018--10:12:00	35.86	0	0.0734565	0.990472	0.159988
54240	27/08/2018--10:13:00	36.02	0	0.0424906	0.990472	0.115138
54300	27/08/2018--10:14:00	36.14	0	-0.0813731	0.990472	-0.0343639
54360	27/08/2018--10:15:00	36.13	353	0.0270076	0.93087	0.0104866
54420	27/08/2018--10:16:00	35.98	363	0.35215	0.91597	0.115138
54480	27/08/2018--10:17:00	36.13	335	0.150871	0.945771	0.279589
54540	27/08/2018--10:18:00	36.28	304	0.445048	100.537	0.115138
54600	27/08/2018--10:19:00	36.35	217	0.429565	106.497	-0.109115
54660	27/08/2018--10:20:00	36.36	207	0.259252	0.945771	0.145038
54720	27/08/2018--10:21:00	36.36	243	0.228286	0.960671	-0.0792143
54780	27/08/2018--10:22:00	36.44	283	0.445048	0.945771	0.279589
54840	27/08/2018--10:23:00	36.36	448	0.0579736	100.537	-0.153965
54900	27/08/2018--10:24:00	36.19	56	0.181837	100.537	0.0403868
54960	27/08/2018--10:25:00	36.15	125	0.150871	100.537	0.055337
55020	27/08/2018--10:26:00	35.98	378	0.584394	0.766965	-0.139015
55080	27/08/2018--10:27:00	35.8	453	0.522462	0.93087	-0.00446359
55140	27/08/2018--10:28:00	35.78	510	0.35215	0.945771	-0.049314
55200	27/08/2018--10:29:00	35.65	387	0.414082	0.975572	-0.0792143
55260	27/08/2018--10:30:00	35.5	451	0.19732	113.948	0.204838
55320	27/08/2018--10:31:00	35.09	934	0.677292	0.692462	-0.243666
55380	27/08/2018--10:32:00	34.62	751	0.677292	0.871268	0.0104866
55440	27/08/2018--10:33:00	33.98	924	0.460531	0.33485	0.0852373
55500	27/08/2018--10:34:00	33.92	335	0.119905	-0.0078609	0.997196
55560	27/08/2018--10:35:00	34.05	143	0.77019	0.61796	0.189888
55620	27/08/2018--10:36:00	34.55	530	-0.948419	-0.0078609	-0.0941644
55680	27/08/2018--10:37:00	35.3	257	-118.066	-0.529378	-0.213766
55740	27/08/2018--10:38:00	35.56	327	-127.356	-0.395274	0.145038
55800	27/08/2018--10:39:00	35.41	355	0.61536	0.081542	-0.393167
55860	27/08/2018--10:40:00	35.08	592	-0.917453	0.0368406	0.055337
55920	27/08/2018--10:41:00	34.73	524	0.506979	0.200746	0.743044
55980	27/08/2018--10:42:00	34.84	208	0.305701	0.811666	0.473941
56040	27/08/2018--10:43:00	34.91	744	-0.344583	0.468955	-0.737021
56100	27/08/2018--10:44:00	35.48	384	0.863088	-0.395274	0.488891
56160	27/08/2018--10:45:00	35.61	230	0.754707	0.677562	0.130088
56220	27/08/2018--10:46:00	35.68	153	0.878571	-0.380373	0.32444
56280	27/08/2018--10:47:00	35.7	91	0.863088	-0.380373	0.279589
56340	27/08/2018--10:48:00	35.72	110	0.955985	-0.320771	0.055337
56400	27/08/2018--10:49:00	35.75	58	0.971468	-0.0823634	0.234739
56460	27/08/2018--10:50:00	35.75	181	0.708258	-0.380373	0.0702871
56520	27/08/2018--10:51:00	35.76	110	0.955985	-0.0525624	0.130088
56580	27/08/2018--10:52:00	35.79	79	0.785673	-0.365473	0.429091
56640	27/08/2018--10:53:00	35.81	350	0.940502	-0.380373	0.294539
56700	27/08/2018--10:54:00	35.92	248	0.925019	-0.320771	0.130088
56760	27/08/2018--10:55:00	35.95	178	0.940502	-0.216468	0.0852373
56820	27/08/2018--10:56:00	35.99	271	0.909537	-0.261169	0.32444
56880	27/08/2018--10:57:00	36.03	147	0.894054	-0.365473	0.130088
56940	27/08/2018--10:58:00	36.07	273	0.646326	-0.0674629	0.130088
57000	27/08/2018--10:59:00	36.15	433	0.894054	-0.380373	-0.0194137
57060	27/08/2018--11:00:00	36.19	23	0.925019	-0.365473	0.0702871
57120	27/08/2018--11:01:00	36.24	447	0.832122	-0.29097	0.429091
57180	27/08/2018--11:02:00	36.27	348	100.243	-0.365473	-0.0194137
57240	27/08/2018--11:03:00	36.28	299	0.940502	-0.186667	0.0702871
57300	27/08/2018--11:04:00	36.28	20	0.971468	-0.216468	0.055337
57360	27/08/2018--11:05:00	36.26	13	0.847605	-0.0823634	0.33939
57420	27/08/2018--11:06:00	36.25	65	104.888	0.0368406	0.055337
57480	27/08/2018--11:07:00	36.22	42	0.986951	-0.171766	0.055337
57540	27/08/2018--11:08:00	36.23	60	0.986951	-0.216468	-0.00446359
57600	27/08/2018--11:09:00	36.22	109	0.955985	-0.29097	0.219789
57660	27/08/2018--11:10:00	36.21	367	0.955985	0.349751	-0.153965
57720	27/08/2018--11:11:00	36.23	152	163.724	-0.0525624	0.115138
57780	27/08/2018--11:12:00	36.3	474	0.940502	-0.27607	0.0403868
57840	27/08/2018--11:13:00	36.37	61	0.955985	-0.231368	0.0702871
57900	27/08/2018--11:14:00	36.4	283	0.955985	0.081542	-0.198815
57960	27/08/2018--11:15:00	36.48	328	0.909537	0.31995	-0.153965
58020	27/08/2018--11:16:00	36.57	334	0.971468	-0.186667	0.0852373
58080	27/08/2018--11:17:00	36.59	137	104.888	-0.246269	0.264639
58140	27/08/2018--11:18:00	36.61	277	0.925019	0.409353	-0.213766
58200	27/08/2018--11:19:00	36.67	176	0.77019	0.662661	-0.198815
58260	27/08/2018--11:20:00	36.74	178	0.971468	-0.216468	0.0104866
58320	27/08/2018--11:21:00	36.74	98	0.925019	-0.0078609	0.35434
58380	27/08/2018--11:22:00	36.79	217	0.832122	0.409353	-0.318417
58440	27/08/2018--11:23:00	36.78	202	101.792	0.00703959	0.0104866
58500	27/08/2018--11:24:00	36.79	186	100.243	0.141144	-0.109115
58560	27/08/2018--11:25:00	36.77	271	0.925019	-0.201567	0.145038
58620	27/08/2018--11:26:00	36.73	294	106.437	0.081542	0.0852373
58680	27/08/2018--11:27:00	36.63	214	0.847605	0.275248	0.0702871
58740	27/08/2018--11:28:00	36.54	399	111.082	0.081542	-0.0941644
58800	27/08/2018--11:29:00	36.55	123	100.243	0.0219401	-0.0642642
58860	27/08/2018--11:30:00	36.66	166	0.801156	0.0517411	0.249689
58920	27/08/2018--11:31:00	36.73	45	0.986951	-0.156866	0.0104866
58980	27/08/2018--11:32:00	36.77	273	100.243	0.156045	-0.0343639
59040	27/08/2018--11:33:00	36.72	145	0.986951	-0.186667	-0.00446359
59100	27/08/2018--11:34:00	36.63	256	0.971468	-0.141965	0.0254367
59160	27/08/2018--11:35:00	36.57	89	0.847605	-0.246269	0.39919
59220	27/08/2018--11:36:00	36.62	431	0.925019	-0.156866	0.249689
59280	27/08/2018--11:37:00	36.61	334	0.878571	-0.320771	0.294539
59340	27/08/2018--11:38:00	36.56	225	0.925019	-0.127065	-0.0941644
59400	27/08/2018--11:39:00	36.55	118	0.971468	-0.246269	0.100187
59460	27/08/2018--11:40:00	36.47	30	0.940502	-0.141965	0.32444
59520	27/08/2018--11:41:00	36.45	271	0.986951	-0.27607	0.0702871
59580	27/08/2018--11:42:00	36.42	13	0.955985	-0.216468	-0.049314
59640	27/08/2018--11:43:00	36.41	30	0.894054	-0.29097	0.0254367
59700	27/08/2018--11:44:00	36.43	79	0.955985	-0.216468	0.159988
59760	27/08/2018--11:45:00	36.43	151	0.940502	-0.261169	0.0254367
59820	27/08/2018--11:46:00	36.43	126	123.468	0.141144	0.0104866
59880	27/08/2018--11:47:00	36.43	617	0.955985	-0.261169	0.0403868
59940	27/08/2018--11:48:00	36.41	49	0.986951	-0.171766	0.0104866
60000	27/08/2018--11:49:00	36.43	679	109.533	0.0666416	-0.0941644
60060	27/08/2018--11:50:00	36.44	167	0.986951	-0.0078609	-0.0642642
60120	27/08/2018--11:51:00	36.43	522	0.894054	0.260348	0.0852373
60180	27/08/2018--11:52:00	36.43	459	101.792	-0.0227614	0.100187
60240	27/08/2018--11:53:00	36.44	98	0.986951	-0.0376619	0.219789
60300	27/08/2018--11:54:00	36.43	108	0.971468	-0.0972639	0.174938
60360	27/08/2018--11:55:00	36.42	55	0.940502	-0.171766	0.0852373
60420	27/08/2018--11:56:00	36.43	83	0.925019	-0.0525624	0.294539
60480	27/08/2018--11:57:00	36.42	51	0.940502	-0.261169	0.189888
60540	27/08/2018--11:58:00	36.44	257	0.955985	-0.171766	-0.00446359
60600	27/08/2018--11:59:00	36.42	748	12.192	-0.0674629	0.115138
60660	27/08/2018--12:00:00	36.43	356	0.847605	-0.395274	0.100187
60720	27/08/2018--12:01:00	36.48	439	0.476014	-0.58898	0.503841
60780	27/08/2018--12:02:00	36.5	65	0.367633	-0.648582	0.653343
60840	27/08/2018--12:03:00	36.61	39	0.584394	-0.439975	0.578592
60900	27/08/2018--12:04:00	36.71	374	0.894054	-0.201567	-0.049314
60960	27/08/2018--12:05:00	36.7	504	0.925019	-0.305871	0.145038
61020	27/08/2018--12:06:00	36.65	411	0.35215	-0.0972639	0.264639
61080	27/08/2018--12:07:00	36.6	254	0.398599	-0.439975	0.787894
61140	27/08/2018--12:08:00	36.63	23	0.414082	-0.57408	0.653343
61200	27/08/2018--12:09:00	36.71	17	0.522462	-0.544279	0.623442
61260	27/08/2018--12:10:00	36.79	4	0.367633	-0.514478	0.728093
61320	27/08/2018--12:11:00	36.86	104	0.553428	-0.58898	0.503841
61380	27/08/2018--12:12:00	36.89	436	0.986951	-0.231368	0.0403868
61440	27/08/2018--12:13:00	36.79	101	0.955985	-0.156866	0.159988
61500	27/08/2018--12:14:00	36.59	4	0.955985	-0.0227614	0.189888
61560	27/08/2018--12:15:00	36.38	171	0.940502	-0.127065	0.249689
61620	27/08/2018--12:16:00	36.19	55	0.955985	-0.216468	0.055337
61680	27/08/2018--12:17:00	36.05	183	0.894054	-0.171766	0.249689
61740	27/08/2018--12:18:00	35.88	154	0.955985	-0.231368	0.100187
61800	27/08/2018--12:19:00	35.78	2	0.986951	-0.112164	0.115138
61860	27/08/2018--12:20:00	35.71	159	100.243	-0.201567	0.130088
61920	27/08/2018--12:21:00	35.66	243	0.398599	-0.514478	0.728093
61980	27/08/2018--12:22:00	35.79	54	0.537945	-0.603881	0.518791
62040	27/08/2018--12:23:00	35.98	151	0.429565	-0.708184	0.518791
62100	27/08/2018--12:24:00	36.14	54	0.537945	-0.648582	0.488891
62160	27/08/2018--12:25:00	36.27	17	0.61536	-0.633682	0.518791
62220	27/08/2018--12:26:00	36.4	21	0.599877	-0.603881	0.593542
62280	27/08/2018--12:27:00	36.5	17	0.553428	-0.663483	0.429091
62340	27/08/2018--12:28:00	36.61	50	0.522462	-0.544279	0.638393
62400	27/08/2018--12:29:00	36.66	73	0.708258	-0.499577	0.429091
62460	27/08/2018--12:30:00	36.7	149	154.434	-0.156866	-0.109115
62520	27/08/2018--12:31:00	36.53	176	0.955985	-0.216468	-0.124065
62580	27/08/2018--12:32:00	36.32	378	0.955985	-0.0674629	-0.00446359
62640	27/08/2018--12:33:00	36.23	536	0.955985	0.126244	-0.303466
62700	27/08/2018--12:34:00	36.2	44	0.986951	-0.0674629	0.0403868
62760	27/08/2018--12:35:00	36.24	0	0.986951	-0.0972639	0.0403868
62820	27/08/2018--12:36:00	36.29	76	0.925019	-0.231368	-0.139015
62880	27/08/2018--12:37:00	36.3	146	0.522462	-0.633682	0.41414
62940	27/08/2018--12:38:00	36.39	7	0.553428	-0.57408	0.473941
63000	27/08/2018--12:39:00	36.54	64	0.708258	-0.544279	0.488891
63060	27/08/2018--12:40:00	36.69	116	0.677292	-0.29097	0.653343
63120	27/08/2018--12:41:00	36.8	232	0.692775	-0.529378	0.503841
63180	27/08/2018--12:42:00	36.91	312	0.692775	-0.529378	0.249689
63240	27/08/2018--12:43:00	37	221	0.522462	-0.454876	0.578592
63300	27/08/2018--12:44:00	37.06	96	0.506979	-0.663483	0.518791
63360	27/08/2018--12:45:00	37.12	18	0.739224	-0.365473	0.518791
63420	27/08/2018--12:46:00	37.04	373	0.677292	0.0219401	0.159988
63480	27/08/2018--12:47:00	36.82	1199	131.209	0.305049	0.444041
63540	27/08/2018--12:48:00	36.58	981	0.723741	-0.0376619	0.0852373
63600	27/08/2018--12:49:00	36.4	680	0.398599	-0.261169	0.862645
63660	27/08/2018--12:50:00	36.34	0	0.19732	-0.261169	0.922445
63720	27/08/2018--12:51:00	36.36	6	0.491497	-0.171766	0.219789
63780	27/08/2018--12:52:00	36.46	85	0.398599	-0.320771	0.713143
63840	27/08/2018--12:53:00	36.55	49	0.506979	-0.395274	0.728093
63900	27/08/2018--12:54:00	36.62	0	0.491497	-0.395274	0.743044
63960	27/08/2018--12:55:00	36.71	21	0.506979	-0.648582	0.518791
64020	27/08/2018--12:56:00	36.74	141	0.460531	-0.410174	0.817794
64080	27/08/2018--12:57:00	36.8	95	0.336667	-0.499577	0.802844
64140	27/08/2018--12:58:00	36.82	156	0.321184	-0.410174	0.802844
64200	27/08/2018--12:59:00	36.86	119	0.630843	-0.305871	0.638393
64260	27/08/2018--13:00:00	36.9	25	0.336667	-0.469776	0.787894
64320	27/08/2018--13:01:00	36.91	77	0.429565	-0.484677	0.728093
64380	27/08/2018--13:02:00	36.94	0	0.367633	-0.484677	0.772944
64440	27/08/2018--13:03:00	36.95	2	0.429565	-0.469776	0.698193
64500	27/08/2018--13:04:00	36.97	55	0.383116	-0.514478	0.757994
64560	27/08/2018--13:05:00	37	134	0.646326	-0.380373	0.713143
64620	27/08/2018--13:06:00	37.01	8	0.383116	-0.454876	0.757994
64680	27/08/2018--13:07:00	37.01	0	0.290218	-0.469776	0.817794
64740	27/08/2018--13:08:00	37.02	1	0.367633	-0.529378	0.743044
64800	27/08/2018--13:09:00	37.02	0	0.414082	-0.514478	0.728093
64860	27/08/2018--13:10:00	36.98	152	100.243	-0.0227614	0.055337
64920	27/08/2018--13:11:00	36.87	193	0.259252	-0.29097	0.817794
64980	27/08/2018--13:12:00	36.79	105	0.383116	-0.216468	0.907495
65040	27/08/2018--13:13:00	36.79	103	0.816639	0.0666416	0.533742
65100	27/08/2018--13:14:00	36.77	408	0.971468	-0.0823634	0.174938
65160	27/08/2018--13:15:00	36.56	275	106.437	0.230547	0.204838
65220	27/08/2018--13:16:00	36.28	398	0.971468	-0.127065	-0.139015
65280	27/08/2018--13:17:00	36.13	24	0.383116	-0.320771	0.832744
65340	27/08/2018--13:18:00	36.07	31	0.290218	-0.469776	0.787894
65400	27/08/2018--13:19:00	36.09	43	0.429565	-0.410174	0.757994
65460	27/08/2018--13:20:00	36.14	0	0.290218	-0.410174	0.832744
65520	27/08/2018--13:21:00	36.22	10	0.398599	-0.484677	0.713143
65580	27/08/2018--13:22:00	36.29	23	-0.0039583	-0.529378	0.832744
65640	27/08/2018--13:23:00	36.34	24	0.166354	-0.484677	0.802844
65700	27/08/2018--13:24:00	36.38	41	0.150871	-0.410174	0.847695
65760	27/08/2018--13:25:00	36.42	5	0.305701	-0.425075	0.832744
65820	27/08/2018--13:26:00	36.45	35	0.553428	-0.261169	0.832744
65880	27/08/2018--13:27:00	36.49	43	0.119905	-0.439975	0.877595
65940	27/08/2018--13:28:00	36.57	7	0.398599	-0.425075	0.787894
66000	27/08/2018--13:29:00	36.58	56	0.321184	-0.425075	0.907495
66060	27/08/2018--13:30:00	36.64	149	0.553428	-0.559179	0.683243
66120	27/08/2018--13:31:00	36.68	37	0.290218	-0.410174	0.832744
66180	27/08/2018--13:32:00	36.67	24	0.166354	-0.395274	0.877595
66240	27/08/2018--13:33:00	36.64	406	0.940502	-0.112164	0.249689
66300	27/08/2018--13:34:00	36.48	0	0.971468	-0.0972639	0.159988
66360	27/08/2018--13:35:00	36.34	0	0.986951	-0.0823634	0.0702871
66420	27/08/2018--13:36:00	36.26	6	0.986951	-0.0674629	0.100187
66480	27/08/2018--13:37:00	36.12	4	101.792	-0.0823634	-0.0343639
66540	27/08/2018--13:38:00	36.04	308	0.290218	-0.395274	0.817794
66600	27/08/2018--13:39:00	36.01	17	0.19732	-0.454876	0.862645
66660	27/08/2018--13:40:00	36.1	29	0.398599	-0.350572	0.922445
66720	27/08/2018--13:41:00	36.21	20	0.894054	0.111343	0.41414
66780	27/08/2018--13:42:00	36.23	394	100.243	0.200746	0.0852373
66840	27/08/2018--13:43:00	36.14	10	0.940502	0.126244	0.294539
66900	27/08/2018--13:44:00	36.09	117	118.823	0.170945	0.458991
66960	27/08/2018--13:45:00	36.1	362	0.537945	-0.0078609	0.847695
67020	27/08/2018--13:46:00	36.09	2	0.506979	-0.0227614	0.832744
67080	27/08/2018--13:47:00	36.13	0	0.476014	-0.0376619	0.862645
67140	27/08/2018--13:48:00	36.17	0	0.414082	-0.0078609	0.907495
67200	27/08/2018--13:49:00	36.2	0	0.506979	0.245447	0.847695
67260	27/08/2018--13:50:00	36.24	1	0.568911	0.00703959	0.802844
67320	27/08/2018--13:51:00	36.28	109	0.677292	-0.0525624	0.488891
67380	27/08/2018--13:52:00	36.27	174	0.986951	-0.0078609	0.174938
67440	27/08/2018--13:53:00	36.16	0	0.986951	0.0219401	0.159988
67500	27/08/2018--13:54:00	36.08	0	0.971468	0.00703959	0.189888
67560	27/08/2018--13:55:00	36.05	268	100.243	-0.0972639	0.578592
67620	27/08/2018--13:56:00	35.98	116	0.971468	-0.0078609	0.189888
67680	27/08/2018--13:57:00	35.93	260	0.971468	0.0964425	0.219789
67740	27/08/2018--13:58:00	35.89	341	0.785673	0.0368406	0.548692
67800	27/08/2018--13:59:00	35.84	573	0.878571	0.349751	0.36929
67860	27/08/2018--14:00:00	35.85	165	0.863088	0.081542	0.473941
67920	27/08/2018--14:01:00	35.77	17	0.894054	0.111343	0.41414
67980	27/08/2018--14:02:00	35.66	120	0.894054	0.0219401	0.429091
68040	27/08/2018--14:03:00	35.6	59	0.909537	0.0517411	0.39919
68100	27/08/2018--14:04:00	35.55	59	0.894054	-0.112164	0.429091
68160	27/08/2018--14:05:00	35.52	216	0.894054	0.0219401	0.41414
68220	27/08/2018--14:06:00	35.48	311	0.894054	-0.0823634	107.195
68280	27/08/2018--14:07:00	35.48	124	0.894054	0.156045	0.39919
68340	27/08/2018--14:08:00	35.53	63	0.863088	0.156045	0.488891
68400	27/08/2018--14:09:00	35.56	178	0.832122	0.0368406	0.533742
68460	27/08/2018--14:10:00	35.59	392	0.986951	0.275248	0.100187
68520	27/08/2018--14:11:00	35.64	90	0.940502	0.185845	0.35434
68580	27/08/2018--14:12:00	35.69	424	0.986951	0.230547	0.115138
68640	27/08/2018--14:13:00	35.72	170	0.537945	-0.0525624	0.787894
68700	27/08/2018--14:14:00	35.83	0	0.537945	-0.0227614	0.832744
68760	27/08/2018--14:15:00	35.98	0	0.537945	-0.0227614	0.832744
68820	27/08/2018--14:16:00	36.12	0	0.506979	-0.0823634	0.847695
68880	27/08/2018--14:17:00	36.28	45	0.630843	-0.0525624	0.743044
68940	27/08/2018--14:18:00	36.34	0	0.723741	0.00703959	0.668293
69000	27/08/2018--14:19:00	36.44	0	0.739224	0.0219401	0.653343
69060	27/08/2018--14:20:00	36.46	414	0.553428	-0.0674629	0.817794
69120	27/08/2018--14:21:00	36.41	0	0.537945	-0.0376619	0.817794
69180	27/08/2018--14:22:00	36.43	0	0.445048	-0.0823634	0.892545
69240	27/08/2018--14:23:00	36.48	0	0.383116	-0.0823634	0.907495
69300	27/08/2018--14:24:00	36.52	10	0.445048	-0.0674629	0.877595
69360	27/08/2018--14:25:00	36.53	0	0.35215	-0.127065	0.907495
69420	27/08/2018--14:26:00	36.61	0	0.367633	-0.0823634	0.922445
69480	27/08/2018--14:27:00	36.61	7	0.925019	0.081542	0.36929
69540	27/08/2018--14:28:00	36.52	69	0.940502	0.141144	0.32444
69600	27/08/2018--14:29:00	36.37	437	0.940502	-0.0823634	0.279589
69660	27/08/2018--14:30:00	36.27	58	0.832122	-0.0674629	0.503841
69720	27/08/2018--14:31:00	36.17	52	0.754707	0.0368406	0.473941
69780	27/08/2018--14:32:00	36.1	5	0.832122	0.0517411	0.429091
69840	27/08/2018--14:33:00	36.11	13	0.925019	-0.0525624	0.35434
69900	27/08/2018--14:34:00	36.11	10	0.77019	0.126244	0.593542
69960	27/08/2018--14:35:00	36.08	17	0.940502	-0.0525624	0.309489
70020	27/08/2018--14:36:00	36.08	13	0.955985	0.0219401	0.309489
70080	27/08/2018--14:37:00	36.08	67	0.940502	-0.0674629	0.294539
70140	27/08/2018--14:38:00	36.07	135	0.955985	-0.0078609	0.279589
70200	27/08/2018--14:39:00	36.05	222	0.955985	0.156045	0.264639
70260	27/08/2018--14:40:00	36.01	333	0.955985	0.245447	0.234739
70320	27/08/2018--14:41:00	35.98	125	104.888	0.305049	0.533742
70380	27/08/2018--14:42:00	35.93	276	0.971468	0.0666416	0.249689
70440	27/08/2018--14:43:00	35.89	2	0.955985	0.200746	0.234739
70500	27/08/2018--14:44:00	35.88	0	0.955985	0.156045	0.294539
70560	27/08/2018--14:45:00	35.83	0	0.940502	0.156045	0.294539
70620	27/08/2018--14:46:00	35.77	0	0.925019	0.364651	0.204838
70680	27/08/2018--14:47:00	35.74	22	0.739224	-0.0376619	0.653343
70740	27/08/2018--14:48:00	35.76	0	0.646326	-0.0674629	0.743044
70800	27/08/2018--14:49:00	35.86	0	0.708258	-0.0674629	0.698193
70860	27/08/2018--14:50:00	35.97	0	0.568911	-0.0376619	0.802844
70920	27/08/2018--14:51:00	36.09	0	0.584394	-0.0674629	0.787894
70980	27/08/2018--14:52:00	36.19	0	0.584394	-0.0674629	0.787894
71040	27/08/2018--14:53:00	36.25	0	0.568911	-0.0674629	0.787894
71100	27/08/2018--14:54:00	36.32	0	0.646326	-0.0674629	0.728093
71160	27/08/2018--14:55:00	36.37	105	0.925019	0.0666416	0.36929
71220	27/08/2018--14:56:00	36.3	127	0.955985	0.0517411	0.234739
71280	27/08/2018--14:57:00	36.2	24	0.925019	0.081542	0.36929
71340	27/08/2018--14:58:00	36.13	27	0.940502	0.0666416	0.35434
71400	27/08/2018--14:59:00	36.02	4	0.925019	0.0666416	0.36929
71460	27/08/2018--15:00:00	35.98	4	0.925019	0.081542	0.33939
71520	27/08/2018--15:01:00	35.96	6	0.909537	0.0517411	0.39919
71580	27/08/2018--15:02:00	35.9	144	0.925019	-0.0823634	0.32444
71640	27/08/2018--15:03:00	35.87	27	0.955985	0.126244	0.36929
71700	27/08/2018--15:04:00	35.82	49	0.878571	0.111343	0.444041
71760	27/08/2018--15:05:00	35.83	46	0.894054	0.200746	0.458991
71820	27/08/2018--15:06:00	35.82	27	0.940502	0.0964425	0.35434
71880	27/08/2018--15:07:00	35.82	3	0.940502	0.0964425	0.32444
71940	27/08/2018--15:08:00	35.81	14	0.925019	0.0219401	0.35434
72000	27/08/2018--15:09:00	35.8	97	0.940502	0.0666416	0.309489
72060	27/08/2018--15:10:00	35.81	68	0.940502	0.126244	0.294539
72120	27/08/2018--15:11:00	35.82	74	0.878571	-0.0525624	0.294539
72180	27/08/2018--15:12:00	35.82	95	0.785673	-0.0674629	0.563642
72240	27/08/2018--15:13:00	35.82	21	0.847605	0.0964425	0.294539
72300	27/08/2018--15:14:00	35.84	148	0.955985	0.0666416	0.145038
72360	27/08/2018--15:15:00	35.84	74	0.847605	-0.0227614	0.503841
72420	27/08/2018--15:16:00	35.84	3	0.894054	0.0964425	0.458991
72480	27/08/2018--15:17:00	35.82	3	0.955985	0.081542	0.264639
72540	27/08/2018--15:18:00	35.84	3	0.940502	0.0666416	0.35434
72600	27/08/2018--15:19:00	35.86	20	0.940502	0.111343	0.32444
72660	27/08/2018--15:20:00	35.86	11	0.971468	0.141144	0.279589
72720	27/08/2018--15:21:00	35.88	14	0.816639	-0.0823634	0.518791
72780	27/08/2018--15:22:00	35.87	30	0.925019	0.111343	0.35434
72840	27/08/2018--15:23:00	35.87	8	0.909537	0.081542	0.38424
72900	27/08/2018--15:24:00	35.86	33	0.754707	0.33485	0.444041
72960	27/08/2018--15:25:00	35.87	539	0.955985	0.215646	0.309489
73020	27/08/2018--15:26:00	35.95	157	0.785673	0.111343	0.593542
73080	27/08/2018--15:27:00	35.98	255	155.982	0.856368	0.055337
73140	27/08/2018--15:28:00	35.95	303	0.894054	0.0368406	0.279589
73200	27/08/2018--15:29:00	35.98	482	0.878571	-0.141965	0.41414
73260	27/08/2018--15:30:00	36.01	447	0.909537	0.0666416	0.38424
73320	27/08/2018--15:31:00	36.05	343	0.77019	-0.141965	0.294539
73380	27/08/2018--15:32:00	36.08	178	0.925019	0.0964425	0.204838
73440	27/08/2018--15:33:00	36.09	40	0.925019	0.126244	0.38424
73500	27/08/2018--15:34:00	36.07	98	0.909537	0.200746	0.36929
73560	27/08/2018--15:35:00	36.07	177	0.754707	-0.156866	0.533742
73620	27/08/2018--15:36:00	36.06	3	0.940502	0.170945	0.309489
73680	27/08/2018--15:37:00	36.04	3	0.863088	0.111343	0.473941
73740	27/08/2018--15:38:00	36.02	387	0.909537	0.156045	0.33939
73800	27/08/2018--15:39:00	35.99	348	0.925019	0.156045	0.35434
73860	27/08/2018--15:40:00	35.99	200	0.955985	0.0517411	0.294539
73920	27/08/2018--15:41:00	35.98	0	0.955985	0.0368406	0.264639
73980	27/08/2018--15:42:00	36.04	111	0.739224	-0.0823634	0.309489
74040	27/08/2018--15:43:00	36.06	186	0.77019	0.00703959	0.608492
74100	27/08/2018--15:44:00	36.06	243	10.334	0.0666416	0.32444
74160	27/08/2018--15:45:00	36.13	385	101.792	0.662661	0.0702871
74220	27/08/2018--15:46:00	36.12	476	0.785673	0.0666416	0.787894
74280	27/08/2018--15:47:00	36.05	22	0.909537	0.126244	0.429091
74340	27/08/2018--15:48:00	36	241	0.894054	0.0219401	0.429091
74400	27/08/2018--15:49:00	35.96	25	0.708258	0.0964425	0.698193
74460	27/08/2018--15:50:00	35.93	12	0.863088	0.156045	0.533742
74520	27/08/2018--15:51:00	35.93	20	0.955985	0.0368406	0.294539
74580	27/08/2018--15:52:00	35.93	0	0.661809	-0.0227614	0.728093
74640	27/08/2018--15:53:00	35.95	4	0.661809	0.111343	0.728093
74700	27/08/2018--15:54:00	35.98	0	0.925019	-0.0674629	0.35434
74760	27/08/2018--15:55:00	35.98	57	0.661809	-0.0376619	0.728093
74820	27/08/2018--15:56:00	35.97	214	0.878571	0.0517411	0.458991
74880	27/08/2018--15:57:00	35.95	189	0.878571	0.156045	0.458991
74940	27/08/2018--15:58:00	35.89	129	0.863088	0.0219401	0.458991
75000	27/08/2018--15:59:00	35.84	98	0.925019	0.0368406	0.444041
75060	27/08/2018--16:00:00	35.78	53	0.847605	0.081542	0.503841
75120	27/08/2018--16:01:00	35.74	121	0.894054	0.00703959	0.429091
75180	27/08/2018--16:02:00	35.72	63	-0.375549	0.0666416	0.922445
75240	27/08/2018--16:03:00	35.71	9	-0.174271	0.141144	0.952346
75300	27/08/2018--16:04:00	35.77	0	-0.0968561	-0.0227614	0.997196
75360	27/08/2018--16:05:00	35.83	0	0.166354	-0.0674629	0.982246
75420	27/08/2018--16:06:00	35.88	0	0.243769	0.00703959	0.952346
75480	27/08/2018--16:07:00	35.88	0	0.243769	-0.0525624	0.967296
75540	27/08/2018--16:08:00	35.88	107	0.847605	0.290149	0.444041
75600	27/08/2018--16:09:00	35.84	64	0.894054	0.126244	0.429091
75660	27/08/2018--16:10:00	35.78	62	0.878571	0.141144	0.458991
75720	27/08/2018--16:11:00	35.74	120	0.863088	0.185845	0.488891
75780	27/08/2018--16:12:00	35.7	234	0.878571	-0.0972639	0.444041
75840	27/08/2018--16:13:00	35.69	234	-0.406515	0.126244	0.907495
75900	27/08/2018--16:14:00	35.71	0	-0.298135	0.00703959	0.952346
75960	27/08/2018--16:15:00	35.77	12	0.150871	-0.0972639	0.967296
76020	27/08/2018--16:16:00	35.82	132	0.104422	-0.0525624	0.982246
76080	27/08/2018--16:17:00	35.86	0	-0.112339	-0.0972639	0.982246
76140	27/08/2018--16:18:00	35.91	0	-0.0349242	-0.0972639	0.982246
76200	27/08/2018--16:19:00	35.93	130	0.785673	0.156045	0.578592
76260	27/08/2018--16:20:00	35.91	76	0.894054	0.200746	0.668293
76320	27/08/2018--16:21:00	35.88	47	0.847605	0.0219401	0.518791
76380	27/08/2018--16:22:00	35.83	129	0.894054	0.0964425	0.458991
76440	27/08/2018--16:23:00	35.8	92	0.832122	0.215646	0.488891
76500	27/08/2018--16:24:00	35.76	6	0.77019	0.230547	0.563642
76560	27/08/2018--16:25:00	35.74	135	0.847605	0.454054	0.638393
76620	27/08/2018--16:26:00	35.75	36	-0.0968561	-0.112164	0.982246
76680	27/08/2018--16:27:00	35.8	0	-0.174271	-0.0376619	0.967296
76740	27/08/2018--16:28:00	35.85	29	0.692775	0.0517411	0.728093
76800	27/08/2018--16:29:00	35.87	3	0.909537	0.230547	0.38424
76860	27/08/2018--16:30:00	35.84	0	0.863088	0.0964425	0.488891
76920	27/08/2018--16:31:00	35.8	45	0.0889395	-0.156866	0.967296
76980	27/08/2018--16:32:00	35.79	0	-0.112339	-0.231368	0.952346
77040	27/08/2018--16:33:00	35.83	0	-0.112339	-0.231368	0.952346
77100	27/08/2018--16:34:00	35.89	0	-0.0813731	-0.231368	0.967296
77160	27/08/2018--16:35:00	35.95	0	-0.0504072	-0.246269	0.967296
77220	27/08/2018--16:36:00	36.05	0	-0.158788	-0.216468	0.952346
77280	27/08/2018--16:37:00	36.09	91	0.677292	0.0666416	0.743044
77340	27/08/2018--16:38:00	36.07	250	0.754707	0.156045	0.638393
77400	27/08/2018--16:39:00	36.04	235	0.832122	0.0368406	0.548692
77460	27/08/2018--16:40:00	36.02	132	0.754707	0.230547	0.683243
77520	27/08/2018--16:41:00	35.99	135	-0.298135	-0.0525624	0.952346
77580	27/08/2018--16:42:00	35.98	35	0.661809	0.126244	0.653343
77640	27/08/2018--16:43:00	36	144	0.832122	0.215646	0.473941
77700	27/08/2018--16:44:00	35.97	84	0.816639	0.185845	0.548692
77760	27/08/2018--16:45:00	35.91	22	0.832122	0.260348	0.503841
77820	27/08/2018--16:46:00	35.86	17	0.847605	0.126244	0.503841
77880	27/08/2018--16:47:00	35.82	56	0.909537	0.00703959	0.473941
77940	27/08/2018--16:48:00	35.82	65	-0.267169	-0.201567	0.937395
78000	27/08/2018--16:49:00	35.84	9	-0.112339	-0.171766	0.967296
78060	27/08/2018--16:50:00	35.89	0	-0.251686	-0.0525624	0.967296
78120	27/08/2018--16:51:00	35.93	0	-0.0968561	-0.0972639	0.967296
78180	27/08/2018--16:52:00	35.98	2	-0.205237	0.0368406	0.982246
78240	27/08/2018--16:53:00	36.04	0	-0.0194413	-0.0525624	0.997196
78300	27/08/2018--16:54:00	36.11	38	0.832122	0.200746	0.488891
78360	27/08/2018--16:55:00	36.08	128	0.816639	0.200746	0.503841
78420	27/08/2018--16:56:00	36.04	43	0.863088	0.111343	0.473941
78480	27/08/2018--16:57:00	35.99	153	0.878571	0.185845	0.41414
78540	27/08/2018--16:58:00	35.9	100	0.878571	0.126244	0.429091
78600	27/08/2018--16:59:00	35.91	24	0.863088	0.111343	0.444041
78660	27/08/2018--17:00:00	35.89	200	0.61536	0.305049	0.593542
78720	27/08/2018--17:01:00	35.86	104	0.894054	0.200746	0.39919
78780	27/08/2018--17:02:00	35.83	49	0.785673	0.0666416	0.608492
78840	27/08/2018--17:03:00	35.81	116	-0.127822	-0.0227614	0.997196
78900	27/08/2018--17:04:00	35.8	2	-0.158788	-0.0227614	0.982246
78960	27/08/2018--17:05:00	35.83	72	0.723741	0.170945	0.623442
79020	27/08/2018--17:06:00	35.88	39	0.0579736	-0.0823634	0.997196
79080	27/08/2018--17:07:00	35.88	1	-0.0039583	-0.0823634	0.997196
79140	27/08/2018--17:08:00	35.92	0	-0.0194413	-0.0376619	101.215
79200	27/08/2018--17:09:00	35.95	178	0.847605	-0.0525624	0.503841
79260	27/08/2018--17:10:00	35.95	2	0.909537	0.0964425	0.41414
79320	27/08/2018--17:11:00	35.92	12	0.909537	0.081542	0.39919
79380	27/08/2018--17:12:00	35.9	10	0.816639	0.156045	0.518791
79440	27/08/2018--17:13:00	35.93	182	0.692775	-0.112164	0.728093
79500	27/08/2018--17:14:00	35.93	261	0.847605	0.156045	0.429091
79560	27/08/2018--17:15:00	35.88	10	0.847605	-0.0078609	0.503841
79620	27/08/2018--17:16:00	35.85	66	10.334	0.0517411	0.593542
79680	27/08/2018--17:17:00	35.82	94	0.723741	0.0666416	0.668293
79740	27/08/2018--17:18:00	35.84	363	0.863088	0.0666416	0.488891
79800	27/08/2018--17:19:00	35.82	8	0.832122	0.185845	0.488891
79860	27/08/2018--17:20:00	35.89	382	0.832122	0.111343	0.533742
79920	27/08/2018--17:21:00	35.91	212	0.692775	0.0219401	0.683243
79980	27/08/2018--17:22:00	35.88	25	0.816639	-0.0376619	0.533742
80040	27/08/2018--17:23:00	35.84	90	0.832122	-0.0525624	0.518791
80100	27/08/2018--17:24:00	35.8	40	0.599877	0.0666416	0.743044
80160	27/08/2018--17:25:00	35.78	90	0.77019	0.0666416	0.488891
80220	27/08/2018--17:26:00	35.75	65	0.847605	0.0219401	0.518791
80280	27/08/2018--17:27:00	35.73	24	0.723741	0.0219401	0.683243
80340	27/08/2018--17:28:00	35.7	9	0.61536	0.156045	0.757994
80400	27/08/2018--17:29:00	35.64	83	0.909537	0.0368406	0.38424
80460	27/08/2018--17:30:00	35.66	0	0.894054	0.0368406	0.429091
80520	27/08/2018--17:31:00	35.62	62	0.553428	0.170945	0.802844
80580	27/08/2018--17:32:00	35.64	4	0.816639	-0.0525624	0.548692
80640	27/08/2018--17:33:00	35.66	25	0.723741	0.31995	0.608492
80700	27/08/2018--17:34:00	35.67	340	0.847605	0.275248	0.473941
80760	27/08/2018--17:35:00	35.65	8	0.863088	0.0219401	0.488891
80820	27/08/2018--17:36:00	35.66	249	0.832122	0.0517411	0.36929
80880	27/08/2018--17:37:00	35.69	187	0.863088	-0.0376619	0.41414
80940	27/08/2018--17:38:00	35.66	95	0.801156	0.245447	0.518791
81000	27/08/2018--17:39:00	35.65	10	0.816639	0.185845	0.563642
81060	27/08/2018--17:40:00	35.68	8	0.599877	0.081542	0.787894
81120	27/08/2018--17:41:00	35.7	112	0.909537	-0.0078609	0.518791
81180	27/08/2018--17:42:00	35.71	107	0.801156	0.185845	0.548692
81240	27/08/2018--17:43:00	35.73	0	0.894054	0.126244	0.41414
81300	27/08/2018--17:44:00	35.75	28	0.863088	0.200746	0.458991
81360	27/08/2018--17:45:00	35.8	127	0.801156	0.126244	0.578592
81420	27/08/2018--17:46:00	35.75	13	0.816639	0.0666416	0.548692
81480	27/08/2018--17:47:00	35.76	482	120.371	0.0517411	0.698193
81540	27/08/2018--17:48:00	35.75	149	0.816639	0.0219401	0.548692
81600	27/08/2018--17:49:00	35.71	7	0.785673	0.245447	0.578592
81660	27/08/2018--17:50:00	35.7	6	0.785673	0.111343	0.578592
81720	27/08/2018--17:51:00	35.71	103	0.754707	0.0368406	0.653343
81780	27/08/2018--17:52:00	35.71	44	0.723741	0.0368406	0.668293
81840	27/08/2018--17:53:00	35.71	29	0.894054	0.0964425	0.488891
81900	27/08/2018--17:54:00	35.71	6	0.77019	0.215646	0.578592
81960	27/08/2018--17:55:00	35.71	18	0.909537	0.00703959	0.39919
82020	27/08/2018--17:56:00	35.7	132	0.816639	0.0666416	0.548692
82080	27/08/2018--17:57:00	35.7	52	0.832122	0.156045	0.533742
82140	27/08/2018--17:58:00	35.67	115	0.661809	0.126244	0.668293
82200	27/08/2018--17:59:00	35.66	7	0.816639	-0.0078609	0.563642
82260	27/08/2018--18:00:00	35.66	20	0.708258	0.185845	0.668293
82320	27/08/2018--18:01:00	35.66	11	0.878571	0.0219401	0.488891
82380	27/08/2018--18:02:00	35.68	12	0.863088	0.170945	0.458991
82440	27/08/2018--18:03:00	35.7	67	0.832122	0.081542	0.533742
82500	27/08/2018--18:04:00	35.67	9	0.630843	0.156045	0.683243
82560	27/08/2018--18:05:00	35.66	107	0.739224	0.0666416	0.653343
82620	27/08/2018--18:06:00	35.69	96	0.909537	0.0368406	0.41414
82680	27/08/2018--18:07:00	35.72	4	0.863088	-0.0376619	0.473941
82740	27/08/2018--18:08:00	35.72	29	0.878571	0.245447	0.429091
82800	27/08/2018--18:09:00	35.73	6	0.677292	0.170945	0.713143
82860	27/08/2018--18:10:00	35.7	79	0.816639	0.290149	0.518791
82920	27/08/2018--18:11:00	35.7	52	0.723741	-0.0972639	0.653343
82980	27/08/2018--18:12:00	35.7	66	0.863088	0.0368406	0.503841
83040	27/08/2018--18:13:00	35.7	5	0.863088	0.170945	0.473941
83100	27/08/2018--18:14:00	35.71	148	0.723741	0.126244	0.638393
83160	27/08/2018--18:15:00	35.77	120	-0.530379	0.126244	0.832744
83220	27/08/2018--18:16:00	35.88	201	0.847605	0.290149	0.458991
83280	27/08/2018--18:17:00	35.89	305	0.878571	0.0964425	0.458991
83340	27/08/2018--18:18:00	35.86	65	0.785673	-0.0227614	0.578592
83400	27/08/2018--18:19:00	35.84	285	0.646326	0.170945	0.668293
83460	27/08/2018--18:20:00	35.83	56	0.77019	0.245447	0.683243
83520	27/08/2018--18:21:00	35.84	210	0.801156	0.349751	0.563642
83580	27/08/2018--18:22:00	35.85	147	0.894054	-0.0525624	0.518791
83640	27/08/2018--18:23:00	35.84	496	0.832122	0.156045	0.503841
83700	27/08/2018--18:24:00	35.86	1	0.863088	0.185845	0.473941
83760	27/08/2018--18:25:00	35.87	70	0.878571	0.00703959	0.503841
83820	27/08/2018--18:26:00	35.86	365	0.708258	0.439154	0.533742
83880	27/08/2018--18:27:00	35.82	565	0.955985	-0.186667	0.444041
83940	27/08/2018--18:28:00	35.89	215	0.971468	-0.0674629	0.204838
84000	27/08/2018--18:29:00	35.91	69	10.334	-0.246269	0.623442
84060	27/08/2018--18:30:00	36	94	0.0889395	0.0517411	0.982246
84120	27/08/2018--18:31:00	36.07	0	0.0889395	0.0517411	0.982246
84180	27/08/2018--18:32:00	36.13	10	0.290218	-0.484677	0.817794
84240	27/08/2018--18:33:00	36.16	0	-0.143305	-0.0227614	0.982246
84300	27/08/2018--18:34:00	36.22	126	0.847605	-0.201567	0.444041
84360	27/08/2018--18:35:00	36.18	9	0.940502	-0.0525624	0.33939
84420	27/08/2018--18:36:00	36.13	2	0.940502	-0.0227614	0.33939
84480	27/08/2018--18:37:00	36.08	145	0.847605	-0.0972639	0.518791
84540	27/08/2018--18:38:00	36.05	97	0.0579736	-0.261169	0.952346
84600	27/08/2018--18:39:00	36.02	0	0.0734565	-0.27607	0.952346
84660	27/08/2018--18:40:00	35.96	209	0.646326	0.0368406	0.743044
84720	27/08/2018--18:41:00	35.88	194	0.568911	0.111343	0.578592
84780	27/08/2018--18:42:00	35.87	36	-0.127822	0.170945	0.967296
84840	27/08/2018--18:43:00	35.89	0	-0.0504072	0.0368406	0.982246
84900	27/08/2018--18:44:00	35.91	0	-0.0813731	-0.0078609	0.997196
84960	27/08/2018--18:45:00	35.91	0	-0.112339	-0.0078609	0.982246
85020	27/08/2018--18:46:00	35.94	0	-0.0658901	-0.0376619	0.997196
85080	27/08/2018--18:47:00	35.96	0	-0.0658901	-0.0674629	0.997196
85140	27/08/2018--18:48:00	35.99	19	-0.158788	-0.127065	0.967296
85200	27/08/2018--18:49:00	36.01	0	-0.127822	-0.127065	0.982246
85260	27/08/2018--18:50:00	36.04	0	-0.143305	-0.141965	0.967296
85320	27/08/2018--18:51:00	36.07	0	-0.143305	-0.141965	0.967296
85380	27/08/2018--18:52:00	36.14	0	-0.158788	-0.141965	0.967296
85440	27/08/2018--18:53:00	36.15	0	-0.158788	-0.141965	0.967296
85500	27/08/2018--18:54:00	36.18	60	0.847605	0.0666416	0.503841
85560	27/08/2018--18:55:00	36.06	275	0.476014	0.424253	0.668293
85620	27/08/2018--18:56:00	35.85	234	0.584394	0.349751	0.653343
85680	27/08/2018--18:57:00	35.64	250	100.243	0.230547	0.518791
85740	27/08/2018--18:58:00	35.56	31	-0.174271	-0.0674629	0.967296
85800	27/08/2018--18:59:00	35.62	1	-0.143305	-0.112164	0.982246
85860	27/08/2018--19:00:00	35.71	66	0.630843	0.454054	0.638393
85920	27/08/2018--19:01:00	35.81	56	0.445048	-0.0972639	0.877595
85980	27/08/2018--19:02:00	35.86	1	0.476014	0.0666416	0.862645
86040	27/08/2018--19:03:00	35.91	0	0.367633	-0.0972639	0.907495
86100	27/08/2018--19:04:00	35.98	0	0.383116	-0.127065	0.907495
86160	27/08/2018--19:05:00	35.96	20	0.878571	0.185845	0.444041
86220	27/08/2018--19:06:00	35.84	37	0.816639	0.185845	0.548692
86280	27/08/2018--19:07:00	35.67	7	0.832122	0.111343	0.473941
86340	27/08/2018--19:08:00	35.56	377	0.61536	-0.0823634	0.952346
86400	27/08/2018--19:09:00	35.57	303	0.832122	0.0517411	0.518791
86460	27/08/2018--19:10:00	35.46	0	0.832122	0.0666416	0.518791
86520	27/08/2018--19:11:00	35.29	0	0.832122	-0.0078609	0.533742
86580	27/08/2018--19:12:00	35.12	25	0.785673	-0.0078609	0.593542
86640	27/08/2018--19:13:00	35.02	107	0.894054	0.0666416	0.473941
86700	27/08/2018--19:14:00	35.13	443	0.940502	0.0666416	0.38424
86760	27/08/2018--19:15:00	35.22	272	0.0270076	-0.365473	101.215
86820	27/08/2018--19:16:00	35.31	118	0.135388	-0.27607	0.922445
86880	27/08/2018--19:17:00	35.46	192	0.0579736	-0.380373	0.787894
86940	27/08/2018--19:18:00	35.6	60	0.0270076	-0.395274	0.907495
87000	27/08/2018--19:19:00	35.71	37	0.0270076	-0.410174	101.215
87060	27/08/2018--19:20:00	35.81	64	0.259252	-0.27607	0.967296
87120	27/08/2018--19:21:00	35.89	25	-0.0504072	-0.469776	0.862645
87180	27/08/2018--19:22:00	35.93	3	-0.0039583	-0.395274	0.922445
87240	27/08/2018--19:23:00	35.97	181	-0.0194413	-0.380373	0.937395
87300	27/08/2018--19:24:00	36.02	205	129.661	0.31995	0.309489
87360	27/08/2018--19:25:00	35.91	351	135.854	0.33485	0.563642
87420	27/08/2018--19:26:00	35.76	114	0.832122	0.00703959	0.518791
87480	27/08/2018--19:27:00	35.67	353	0.785673	0.0964425	0.653343
87540	27/08/2018--19:28:00	35.52	606	115.726	0.349751	0.444041
87600	27/08/2018--19:29:00	35.47	127	0.955985	0.156045	0.204838
87660	27/08/2018--19:30:00	35.42	123	0.925019	0.0666416	0.35434
87720	27/08/2018--19:31:00	35.41	325	0.986951	-0.0078609	0.0852373
87780	27/08/2018--19:32:00	35.38	121	0.955985	-0.186667	0.145038
87840	27/08/2018--19:33:00	35.06	153	-0.762623	-0.127065	0.653343
87900	27/08/2018--19:34:00	35.05	117	-0.979385	-0.0078609	0.189888
87960	27/08/2018--19:35:00	34.73	82	0.0734565	100.537	-0.00446359
88020	27/08/2018--19:36:00	34.88	59	-0.267169	-0.991293	0.115138
88080	27/08/2018--19:37:00	34.95	17	-0.0039583	-0.976393	0.115138
88140	27/08/2018--19:38:00	33.84	79	0.0424906	-0.0376619	-102.107
88200	27/08/2018--19:39:00	32.81	0	0.0270076	-0.0525624	-102.107
88260	27/08/2018--19:40:00	32.06	0	0.0424906	-0.0376619	-103.602
88320	27/08/2018--19:41:00	31.56	0	0.0270076	-0.0525624	-102.107
88380	27/08/2018--19:42:00	31.2	0	0.0270076	-0.0376619	-102.107
88440	27/08/2018--19:43:00	30.9	0	0.0270076	-0.0525624	-102.107
88500	27/08/2018--19:44:00	30.68	0	0.0270076	-0.0525624	-102.107
88560	27/08/2018--19:45:00	31.36	68	0.692775	-0.782686	-0.0941644
88620	27/08/2018--19:46:00	32.67	170	0.228286	-0.127065	-0.991173
88680	27/08/2018--19:47:00	32.83	103	0.661809	-0.484677	-0.602469
88740	27/08/2018--19:48:00	33.45	99	0.0734565	-0.991293	0.0254367
88800	27/08/2018--19:49:00	33.79	225	0.166354	-0.827388	-0.288516
88860	27/08/2018--19:50:00	34.11	157	0.0270076	-0.961492	-0.153965
88920	27/08/2018--19:51:00	34.32	331	0.336667	-0.90189	-0.124065
88980	27/08/2018--19:52:00	34.47	267	0.228286	-0.961492	0.0104866
89040	27/08/2018--19:53:00	34.59	19	0.274735	-0.976393	-0.124065
89100	27/08/2018--19:54:00	34.74	50	0.104422	-0.857189	-0.527719
89160	27/08/2018--19:55:00	34.91	0	0.119905	-0.857189	-0.527719
89220	27/08/2018--19:56:00	35.12	0	0.135388	-0.857189	-0.527719
89280	27/08/2018--19:57:00	35.27	3	0.181837	-0.737985	-0.67722
89340	27/08/2018--19:58:00	35.42	0	0.181837	-0.752885	-0.64732
89400	27/08/2018--19:59:00	35.53	1	0.0734565	-0.916791	-0.438018
89460	27/08/2018--20:00:00	35.65	0	0.119905	-0.916791	-0.408117
89520	27/08/2018--20:01:00	35.73	0	0.259252	-0.693284	-0.70712
89580	27/08/2018--20:02:00	35.82	2	0.212803	-0.723084	-0.69217
89640	27/08/2018--20:03:00	35.89	0	0.290218	-0.603881	-0.766921
89700	27/08/2018--20:04:00	35.95	0	0.212803	-0.767786	-0.64732
89760	27/08/2018--20:05:00	36.04	0	0.259252	-0.678383	-0.70712
89820	27/08/2018--20:06:00	36.11	0	0.212803	-0.693284	-0.70712
89880	27/08/2018--20:07:00	36.17	0	0.243769	-0.648582	-0.737021
89940	27/08/2018--20:08:00	36.25	0	0.212803	-0.678383	-0.737021
90000	27/08/2018--20:09:00	36.3	0	0.228286	-0.678383	-0.72207
90060	27/08/2018--20:10:00	36.36	1	0.181837	-0.633682	-0.781871
90120	27/08/2018--20:11:00	36.43	0	-0.0968561	-0.663483	-0.796821
90180	27/08/2018--20:12:00	36.47	0	0.243769	-0.752885	-0.64732
90240	27/08/2018--20:13:00	36.52	0	0.0889395	-0.797587	-0.63237
90300	27/08/2018--20:14:00	36.55	0	0.19732	-0.767786	-0.617419
90360	27/08/2018--20:15:00	36.57	0	0.181837	-0.797587	-0.617419
90420	27/08/2018--20:16:00	36.65	0	0.212803	-0.782686	-0.617419
90480	27/08/2018--20:17:00	36.67	1	0.181837	-0.782686	-0.66227
90540	27/08/2018--20:18:00	36.71	3	-0.0194413	-0.976393	-0.288516
90600	27/08/2018--20:19:00	36.7	67	0.212803	-0.931691	-0.393167
90660	27/08/2018--20:20:00	36.51	129	0.243769	-0.961492	-0.124065
90720	27/08/2018--20:21:00	36.3	129	0.274735	-0.946592	-0.243666
90780	27/08/2018--20:22:00	36.14	184	0.35215	-0.797587	-0.497818
90840	27/08/2018--20:23:00	35.99	188	0.104422	-0.767786	-0.70712
90900	27/08/2018--20:24:00	36	2	-0.251686	-0.90189	0.39919
90960	27/08/2018--20:25:00	36.06	0	-0.282652	-0.842288	0.488891
91020	27/08/2018--20:26:00	36.15	5	-0.421998	-0.916791	0.189888
91080	27/08/2018--20:27:00	36.22	0	-0.421998	-0.916791	0.174938
91140	27/08/2018--20:28:00	36.29	0	-0.468447	-0.872089	0.279589
91200	27/08/2018--20:29:00	36.33	0	-0.48393	-0.842288	0.32444
91260	27/08/2018--20:30:00	36.37	0	-0.48393	-0.842288	0.35434
91320	27/08/2018--20:31:00	36.42	0	-0.48393	-0.842288	0.32444
91380	27/08/2018--20:32:00	36.46	0	-0.468447	-0.812487	0.41414
91440	27/08/2018--20:33:00	36.49	1	-0.468447	-0.752885	0.503841
91500	27/08/2018--20:34:00	36.5	2	-0.468447	-0.752885	0.518791
91560	27/08/2018--20:35:00	36.55	0	-0.468447	-0.723084	0.533742
91620	27/08/2018--20:36:00	36.56	0	-0.421998	-0.648582	0.653343
91680	27/08/2018--20:37:00	36.58	0	-0.452964	-0.603881	0.683243
91740	27/08/2018--20:38:00	36.57	0	-0.437481	-0.603881	0.698193
91800	27/08/2018--20:39:00	36.63	0	-0.452964	-0.58898	0.683243
91860	27/08/2018--20:40:00	36.63	0	-0.437481	-0.57408	0.713143
91920	27/08/2018--20:41:00	36.63	0	-0.452964	-0.693284	0.593542
91980	27/08/2018--20:42:00	36.66	0	-0.48393	-0.708184	0.548692
92040	27/08/2018--20:43:00	36.63	0	-0.344583	-0.991293	-0.00446359
92100	27/08/2018--20:44:00	36.61	56	0.19732	-0.752885	-0.64732
92160	27/08/2018--20:45:00	36.63	0	0.19732	-0.797587	-0.602469
92220	27/08/2018--20:46:00	36.66	0	-0.205237	-0.991293	0.130088
92280	27/08/2018--20:47:00	36.68	0	-0.174271	-0.991293	0.189888
92340	27/08/2018--20:48:00	36.69	0	-0.205237	-0.991293	0.130088
92400	27/08/2018--20:49:00	36.7	0	-0.205237	-0.991293	0.145038
92460	27/08/2018--20:50:00	36.7	0	0.212803	-0.58898	-0.811771
92520	27/08/2018--20:51:00	36.69	2	-0.282652	-0.90189	0.36929
92580	27/08/2018--20:52:00	36.7	0	-0.344583	-0.767786	0.563642
92640	27/08/2018--20:53:00	36.69	0	-0.344583	-0.782686	0.548692
92700	27/08/2018--20:54:00	36.68	3	-0.514896	-0.872089	0.264639
92760	27/08/2018--20:55:00	36.68	0	-0.530379	-0.872089	0.174938
92820	27/08/2018--20:56:00	36.69	0	-0.545862	-0.857189	0.219789
92880	27/08/2018--20:57:00	36.71	0	-0.545862	-0.857189	0.234739
92940	27/08/2018--20:58:00	36.71	0	-0.499413	-0.872089	0.264639
93000	27/08/2018--20:59:00	36.71	0	-0.499413	-0.842288	0.32444
93060	27/08/2018--21:00:00	36.7	0	-0.514896	-0.827388	0.32444
93120	27/08/2018--21:01:00	36.7	0	-0.499413	-0.842288	0.33939
93180	27/08/2018--21:02:00	36.68	0	-0.514896	-0.842288	0.309489
93240	27/08/2018--21:03:00	36.69	0	-0.545862	-0.857189	0.234739
93300	27/08/2018--21:04:00	36.66	0	-0.545862	-0.842288	0.249689
93360	27/08/2018--21:05:00	36.66	0	-0.530379	-0.827388	0.32444
93420	27/08/2018--21:06:00	36.65	0	-0.514896	-0.782686	0.429091
93480	27/08/2018--21:07:00	36.64	0	-0.530379	-0.782686	0.38424
93540	27/08/2018--21:08:00	36.64	1	-0.530379	-0.782686	0.39919
93600	27/08/2018--21:09:00	36.65	0	-0.545862	-0.827388	0.309489
93660	27/08/2018--21:10:00	36.63	0	-0.545862	-0.812487	0.32444
93720	27/08/2018--21:11:00	36.62	0	-0.592311	-0.827388	0.189888
93780	27/08/2018--21:12:00	36.64	0	-0.592311	-0.812487	0.249689
93840	27/08/2018--21:13:00	36.62	0	-0.576828	-0.827388	0.219789
93900	27/08/2018--21:14:00	36.66	0	-0.607794	-0.812487	0.204838
93960	27/08/2018--21:15:00	36.64	0	-0.592311	-0.827388	0.204838
94020	27/08/2018--21:16:00	36.63	0	-0.561345	-0.782686	0.36929
94080	27/08/2018--21:17:00	36.61	0	-0.561345	-0.767786	0.38424
94140	27/08/2018--21:18:00	36.63	0	-0.561345	-0.737985	0.444041
94200	27/08/2018--21:19:00	36.63	0	-0.561345	-0.737985	0.458991
94260	27/08/2018--21:20:00	36.63	3	-0.592311	-0.737985	0.41414
94320	27/08/2018--21:21:00	36.59	9	-0.592311	-0.693284	0.458991
94380	27/08/2018--21:22:00	36.57	0	-0.607794	-0.693284	0.473941
94440	27/08/2018--21:23:00	36.57	0	-0.607794	-0.693284	0.473941
94500	27/08/2018--21:24:00	36.56	0	-0.607794	-0.693284	0.458991
94560	27/08/2018--21:25:00	36.55	0	-0.607794	-0.693284	0.458991
94620	27/08/2018--21:26:00	36.55	0	-0.607794	-0.678383	0.473941
94680	27/08/2018--21:27:00	36.55	0	-0.607794	-0.693284	0.458991
94740	27/08/2018--21:28:00	36.56	1	-0.669726	-0.767786	0.234739
94800	27/08/2018--21:29:00	36.56	0	-0.561345	-0.88699	-0.0343639
94860	27/08/2018--21:30:00	36.55	10	-0.406515	-0.916791	0.219789
94920	27/08/2018--21:31:00	36.55	0	-0.437481	-0.916791	0.189888
94980	27/08/2018--21:32:00	36.57	2	0.104422	-0.678383	-0.766921
95040	27/08/2018--21:33:00	36.59	0	0.212803	-0.663483	-0.737021
95100	27/08/2018--21:34:00	36.65	17	-0.174271	-0.976393	0.234739
95160	27/08/2018--21:35:00	36.64	3	-0.251686	-0.976393	0.189888
95220	27/08/2018--21:36:00	36.65	0	-0.251686	-0.976393	0.159988
95280	27/08/2018--21:37:00	36.65	0	-0.267169	-0.976393	0.130088
95340	27/08/2018--21:38:00	36.65	0	-0.251686	-0.976393	0.204838
95400	27/08/2018--21:39:00	36.65	0	-0.251686	-0.961492	0.234739
95460	27/08/2018--21:40:00	36.65	0	-0.236203	-0.946592	0.264639
95520	27/08/2018--21:41:00	36.65	0	-0.251686	-0.961492	0.204838
95580	27/08/2018--21:42:00	36.65	0	-0.452964	-0.931691	0.0104866
95640	27/08/2018--21:43:00	36.66	0	-0.468447	-0.931691	0.0403868
95700	27/08/2018--21:44:00	36.65	0	-0.468447	-0.931691	0.0403868
95760	27/08/2018--21:45:00	36.66	0	-0.468447	-0.916791	0.0702871
95820	27/08/2018--21:46:00	36.66	0	-0.437481	-0.90189	0.294539
95880	27/08/2018--21:47:00	36.66	0	-0.437481	-0.88699	0.294539
95940	27/08/2018--21:48:00	36.67	0	-0.437481	-0.88699	0.279589
96000	27/08/2018--21:49:00	36.66	0	-0.437481	-0.88699	0.279589
96060	27/08/2018--21:50:00	36.66	1	-0.406515	-0.88699	0.32444
96120	27/08/2018--21:51:00	36.66	0	-0.391032	-0.872089	0.36929
96180	27/08/2018--21:52:00	36.65	1	-0.421998	-0.872089	0.32444
96240	27/08/2018--21:53:00	36.66	0	-0.545862	-0.88699	0.0403868
96300	27/08/2018--21:54:00	36.65	0	-0.545862	-0.88699	0.0702871
96360	27/08/2018--21:55:00	36.67	0	-0.514896	-0.872089	0.219789
96420	27/08/2018--21:56:00	36.66	0	-0.48393	-0.857189	0.309489
96480	27/08/2018--21:57:00	36.64	0	-0.530379	-0.857189	0.234739
96540	27/08/2018--21:58:00	36.64	0	-0.499413	-0.872089	0.264639
96600	27/08/2018--21:59:00	36.64	15	-0.236203	-0.991293	-0.153965
96660	27/08/2018--22:00:00	36.63	3	-0.282652	-0.976393	0.189888
96720	27/08/2018--22:01:00	36.62	0	-0.298135	-0.961492	0.189888
96780	27/08/2018--22:02:00	36.62	0	-0.313618	-0.976393	0.115138
96840	27/08/2018--22:03:00	36.64	0	-0.282652	-0.961492	0.174938
96900	27/08/2018--22:04:00	36.61	0	-0.282652	-0.931691	0.309489
96960	27/08/2018--22:05:00	36.61	1	-0.298135	-0.946592	0.249689
97020	27/08/2018--22:06:00	36.6	0	-0.298135	-0.946592	0.219789
97080	27/08/2018--22:07:00	36.61	0	-0.298135	-0.961492	0.204838
97140	27/08/2018--22:08:00	36.59	0	-0.391032	-0.931691	0.115138
97200	27/08/2018--22:09:00	36.61	0	-0.344583	-0.931691	0.249689
97260	27/08/2018--22:10:00	36.59	6	-0.421998	-0.931691	0.159988
97320	27/08/2018--22:11:00	36.61	0	-0.437481	-0.931691	0.100187
97380	27/08/2018--22:12:00	36.61	1	-0.452964	-0.916791	0.130088
97440	27/08/2018--22:13:00	36.62	0	-0.545862	-0.88699	-0.0642642
97500	27/08/2018--22:14:00	36.64	0	-0.545862	-0.88699	-0.0792143
97560	27/08/2018--22:15:00	36.64	0	-0.545862	-0.88699	-0.0194137
97620	27/08/2018--22:16:00	36.66	0	-0.545862	-0.88699	-0.0343639
97680	27/08/2018--22:17:00	36.66	0	-0.545862	-0.88699	-0.0194137
97740	27/08/2018--22:18:00	36.67	0	-0.545862	-0.88699	-0.0194137
97800	27/08/2018--22:19:00	36.68	0	-0.561345	-0.88699	-0.0343639
97860	27/08/2018--22:20:00	36.69	0	-0.545862	-0.88699	-0.00446359
97920	27/08/2018--22:21:00	36.68	0	-0.545862	-0.88699	-0.00446359
97980	27/08/2018--22:22:00	36.69	2	-0.545862	-0.797587	0.36929
98040	27/08/2018--22:23:00	36.69	0	-0.561345	-0.827388	0.294539
98100	27/08/2018--22:24:00	36.67	0	-0.576828	-0.827388	0.264639
98160	27/08/2018--22:25:00	36.66	0	-0.576828	-0.812487	0.279589
98220	27/08/2018--22:26:00	36.66	0	-0.576828	-0.812487	0.279589
98280	27/08/2018--22:27:00	36.64	0	-0.576828	-0.812487	0.279589
98340	27/08/2018--22:28:00	36.64	0	-0.576828	-0.812487	0.249689
98400	27/08/2018--22:29:00	36.64	0	-0.576828	-0.812487	0.279589
98460	27/08/2018--22:30:00	36.64	0	-0.576828	-0.812487	0.249689
98520	27/08/2018--22:31:00	36.68	0	-0.592311	-0.797587	0.309489
98580	27/08/2018--22:32:00	36.67	0	-0.592311	-0.782686	0.309489
98640	27/08/2018--22:33:00	36.66	0	-0.592311	-0.767786	0.33939
98700	27/08/2018--22:34:00	36.67	0	-0.592311	-0.782686	0.33939
98760	27/08/2018--22:35:00	36.65	0	-0.592311	-0.752885	0.39919
98820	27/08/2018--22:36:00	36.65	0	-0.561345	-0.767786	0.39919
98880	27/08/2018--22:37:00	36.65	0	-0.561345	-0.797587	0.35434
98940	27/08/2018--22:38:00	36.65	0	-0.592311	-0.812487	0.234739
99000	27/08/2018--22:39:00	36.64	3	-0.63876	-0.812487	0.100187
99060	27/08/2018--22:40:00	36.59	1	-0.669726	-0.797587	0.0254367
99120	27/08/2018--22:41:00	36.6	0	-0.669726	-0.812487	-0.00446359
99180	27/08/2018--22:42:00	36.57	0	-0.669726	-0.797587	-0.00446359
99240	27/08/2018--22:43:00	36.59	0	-0.669726	-0.797587	-0.0194137
99300	27/08/2018--22:44:00	36.6	0	-0.669726	-0.797587	-0.0343639
99360	27/08/2018--22:45:00	36.6	0	-0.654243	-0.797587	0.055337
99420	27/08/2018--22:46:00	36.6	0	-0.685209	-0.797587	-0.0642642
99480	27/08/2018--22:47:00	36.59	0	-0.685209	-0.797587	-0.0642642
99540	27/08/2018--22:48:00	36.58	0	-0.654243	-0.812487	0.0403868
99600	27/08/2018--22:49:00	36.57	0	-0.669726	-0.812487	0.055337
99660	27/08/2018--22:50:00	36.59	0	-0.623277	-0.827388	0.115138
99720	27/08/2018--22:51:00	36.58	0	-0.63876	-0.827388	0.100187
99780	27/08/2018--22:52:00	36.59	2	-0.623277	-0.827388	0.159988
99840	27/08/2018--22:53:00	36.57	4	-0.561345	-0.857189	0.159988
99900	27/08/2018--22:54:00	36.58	0	-0.561345	-0.857189	0.159988
99960	27/08/2018--22:55:00	36.57	0	-0.576828	-0.872089	0.0104866
100020	27/08/2018--22:56:00	36.58	0	0.305701	-0.603881	-0.766921
100080	27/08/2018--22:57:00	36.61	0	0.19732	-0.708184	-0.70712
100140	27/08/2018--22:58:00	36.62	0	0.228286	-0.723084	-0.67722
100200	27/08/2018--22:59:00	36.61	64	0.212803	-0.946592	-0.243666
100260	27/08/2018--23:00:00	36.44	127	0.181837	-0.976393	-0.0792143
100320	27/08/2018--23:01:00	36.27	93	0.336667	-0.931691	-0.168915
100380	27/08/2018--23:02:00	36.06	124	-0.0349242	-0.499577	-0.931372
100440	27/08/2018--23:03:00	35.7	69	-0.452964	-0.931691	-0.0343639
100500	27/08/2018--23:04:00	35.5	86	-0.406515	-0.88699	0.309489
100560	27/08/2018--23:05:00	35.19	120	-0.731658	0.603059	-0.557619
100620	27/08/2018--23:06:00	35.11	390	-0.793589	-0.454876	0.503841
100680	27/08/2018--23:07:00	35.29	224	-0.871004	-0.454876	0.309489
100740	27/08/2018--23:08:00	35.38	339	-0.871004	-0.320771	0.32444
100800	27/08/2018--23:09:00	35.46	175	-0.979385	0.170945	0.0702871
100860	27/08/2018--23:10:00	35.45	40	-0.979385	0.126244	0.145038
100920	27/08/2018--23:11:00	35.47	56	-0.994868	0.0368406	0.0254367
100980	27/08/2018--23:12:00	35.48	78	0.259252	0.573258	0.802844
101040	27/08/2018--23:13:00	35.56	7	-0.112339	0.647761	0.728093
101100	27/08/2018--23:14:00	35.55	0	-0.0968561	0.662661	0.728093
101160	27/08/2018--23:15:00	35.59	0	-0.189754	0.737164	0.623442
101220	27/08/2018--23:16:00	35.6	0	-0.158788	0.737164	0.638393
101280	27/08/2018--23:17:00	35.63	0	-0.143305	0.722263	0.653343
101340	27/08/2018--23:18:00	35.62	0	-0.143305	0.707363	0.668293
101400	27/08/2018--23:19:00	35.61	0	-0.127822	0.707363	0.668293
101460	27/08/2018--23:20:00	35.61	0	-0.143305	0.722263	0.668293
101520	27/08/2018--23:21:00	35.63	1	-0.0813731	0.677562	0.698193
101580	27/08/2018--23:22:00	35.67	0	0.0270076	0.63286	0.772944
101640	27/08/2018--23:23:00	35.71	0	-0.0968561	0.677562	0.713143
101700	27/08/2018--23:24:00	35.82	7	-0.251686	0.737164	0.593542
101760	27/08/2018--23:25:00	35.84	66	0.19732	0.692462	0.713143
101820	27/08/2018--23:26:00	35.83	0	0.19732	0.677562	0.713143
101880	27/08/2018--23:27:00	35.82	0	0.19732	0.662661	0.713143
101940	27/08/2018--23:28:00	35.88	0	0.212803	0.662661	0.713143
102000	27/08/2018--23:29:00	35.89	0	0.212803	0.662661	0.713143
102060	27/08/2018--23:30:00	35.9	24	0.414082	-0.141965	0.877595
102120	27/08/2018--23:31:00	35.88	31	0.305701	-0.812487	0.458991
102180	27/08/2018--23:32:00	35.92	0	0.305701	-0.812487	0.458991
102240	27/08/2018--23:33:00	35.93	0	0.321184	-0.797587	0.458991
102300	27/08/2018--23:34:00	35.92	0	0.35215	-0.797587	0.458991
102360	27/08/2018--23:35:00	35.95	0	0.35215	-0.797587	0.458991
102420	27/08/2018--23:36:00	35.97	0	0.35215	-0.782686	0.458991
102480	27/08/2018--23:37:00	35.97	0	0.336667	-0.797587	0.444041
102540	27/08/2018--23:38:00	35.99	0	0.336667	-0.797587	0.458991
102600	27/08/2018--23:39:00	35.98	0	0.336667	-0.797587	0.458991
102660	27/08/2018--23:40:00	36.01	0	0.383116	-0.782686	0.444041
102720	27/08/2018--23:41:00	36.08	0	0.398599	-0.767786	0.444041
102780	27/08/2018--23:42:00	36.13	0	0.383116	-0.782686	0.444041
102840	27/08/2018--23:43:00	36.23	0	0.398599	-0.782686	0.444041
102900	27/08/2018--23:44:00	36.33	0	0.398599	-0.782686	0.444041
102960	27/08/2018--23:45:00	36.32	0	0.383116	-0.782686	0.444041
103020	27/08/2018--23:46:00	36.31	0	0.367633	-0.782686	0.444041
103080	27/08/2018--23:47:00	36.25	0	0.383116	-0.797587	0.444041
103140	27/08/2018--23:48:00	36.27	0	0.367633	-0.797587	0.444041
103200	27/08/2018--23:49:00	36.22	0	0.367633	-0.782686	0.444041
103260	27/08/2018--23:50:00	36.2	0	0.367633	-0.797587	0.444041
103320	27/08/2018--23:51:00	36.2	0	0.367633	-0.782686	0.444041
103380	27/08/2018--23:52:00	36.19	0	0.383116	-0.782686	0.444041
103440	27/08/2018--23:53:00	36.16	0	0.367633	-0.782686	0.444041
103500	27/08/2018--23:54:00	36.14	0	0.383116	-0.782686	0.444041
103560	27/08/2018--23:55:00	36.14	0	0.367633	-0.797587	0.444041
103620	27/08/2018--23:56:00	36.12	0	0.398599	-0.782686	0.429091
103680	27/08/2018--23:57:00	36.12	1	0.398599	-0.782686	0.429091
103740	27/08/2018--23:58:00	36.13	0	0.398599	-0.782686	0.444041
103800	27/08/2018--23:59:00	36.13	0	0.383116	-0.767786	0.444041
103860	28/08/2018--00:00:00	36.09	0	0.383116	-0.782686	0.444041
103920	28/08/2018--00:01:00	36.05	0	0.398599	-0.767786	0.444041
103980	28/08/2018--00:02:00	36.02	0	0.398599	-0.767786	0.444041
104040	28/08/2018--00:03:00	35.98	0	0.383116	-0.782686	0.444041
104100	28/08/2018--00:04:00	35.96	0	0.398599	-0.767786	0.444041
104160	28/08/2018--00:05:00	35.93	0	0.383116	-0.782686	0.444041
104220	28/08/2018--00:06:00	35.92	0	0.383116	-0.782686	0.444041
104280	28/08/2018--00:07:00	35.89	0	0.383116	-0.782686	0.444041
104340	28/08/2018--00:08:00	35.87	0	0.383116	-0.782686	0.444041
104400	28/08/2018--00:09:00	35.86	0	0.383116	-0.782686	0.444041
104460	28/08/2018--00:10:00	35.82	0	0.383116	-0.782686	0.444041
104520	28/08/2018--00:11:00	35.82	0	0.383116	-0.782686	0.429091
104580	28/08/2018--00:12:00	35.79	0	0.383116	-0.782686	0.444041
104640	28/08/2018--00:13:00	35.78	0	0.398599	-0.782686	0.444041
104700	28/08/2018--00:14:00	35.78	0	0.228286	0.31995	0.922445
104760	28/08/2018--00:15:00	35.73	0	0.228286	0.305049	0.922445
104820	28/08/2018--00:16:00	35.7	0	0.228286	0.290149	0.907495
104880	28/08/2018--00:17:00	35.68	0	0.228286	0.290149	0.922445
104940	28/08/2018--00:18:00	35.66	0	0.228286	0.305049	0.907495
105000	28/08/2018--00:19:00	35.66	0	0.228286	0.305049	0.922445
105060	28/08/2018--00:20:00	35.64	0	0.228286	0.33485	0.907495
105120	28/08/2018--00:21:00	35.71	0	0.228286	0.33485	0.892545
105180	28/08/2018--00:22:00	35.85	0	0.228286	0.31995	0.907495
105240	28/08/2018--00:23:00	35.87	0	0.228286	0.31995	0.907495
105300	28/08/2018--00:24:00	35.82	0	0.228286	0.305049	0.907495
105360	28/08/2018--00:25:00	35.75	0	0.228286	0.305049	0.907495
105420	28/08/2018--00:26:00	35.73	0	0.228286	0.305049	0.907495
105480	28/08/2018--00:27:00	35.67	9	0.243769	0.394452	0.877595
105540	28/08/2018--00:28:00	35.56	0	0.243769	0.394452	0.877595
105600	28/08/2018--00:29:00	35.45	0	0.243769	0.394452	0.877595
105660	28/08/2018--00:30:00	35.37	0	0.243769	0.379552	0.877595
105720	28/08/2018--00:31:00	35.32	0	0.228286	0.364651	0.892545
105780	28/08/2018--00:32:00	35.26	0	0.228286	0.364651	0.877595
105840	28/08/2018--00:33:00	35.21	0	0.212803	0.349751	0.892545
105900	28/08/2018--00:34:00	35.18	0	0.259252	0.379552	0.907495
105960	28/08/2018--00:35:00	35.14	2	0.243769	0.409353	0.877595
106020	28/08/2018--00:36:00	35.15	0	0.228286	0.409353	0.877595
106080	28/08/2018--00:37:00	35.12	0	0.243769	0.409353	0.862645
106140	28/08/2018--00:38:00	35.13	0	0.243769	0.409353	0.877595
106200	28/08/2018--00:39:00	35.11	0	0.243769	0.409353	0.877595
106260	28/08/2018--00:40:00	35.09	0	0.243769	0.409353	0.862645
106320	28/08/2018--00:41:00	35.09	0	0.243769	0.409353	0.877595
106380	28/08/2018--00:42:00	35.09	0	0.243769	0.409353	0.877595
106440	28/08/2018--00:43:00	35.09	0	0.243769	0.394452	0.862645
106500	28/08/2018--00:44:00	35.1	0	0.243769	0.409353	0.862645
106560	28/08/2018--00:45:00	35.09	0	0.243769	0.409353	0.862645
106620	28/08/2018--00:46:00	35.07	0	0.243769	0.409353	0.877595
106680	28/08/2018--00:47:00	35.07	0	0.243769	0.409353	0.877595
106740	28/08/2018--00:48:00	35.07	0	0.243769	0.409353	0.862645
106800	28/08/2018--00:49:00	35.05	0	0.243769	0.409353	0.877595
106860	28/08/2018--00:50:00	35.02	2	0.367633	-0.693284	0.578592
106920	28/08/2018--00:51:00	35.01	1	0.367633	-0.693284	0.578592
106980	28/08/2018--00:52:00	35.04	1	0.383116	-0.693284	0.563642
107040	28/08/2018--00:53:00	35.06	0	0.367633	-0.708184	0.563642
107100	28/08/2018--00:54:00	35.06	0	0.367633	-0.708184	0.548692
107160	28/08/2018--00:55:00	35.06	1	0.383116	-0.693284	0.563642
107220	28/08/2018--00:56:00	35.07	0	0.383116	-0.693284	0.563642
107280	28/08/2018--00:57:00	35.06	0	0.367633	-0.723084	0.548692
107340	28/08/2018--00:58:00	35.05	0	0.367633	-0.723084	0.548692
107400	28/08/2018--00:59:00	35.07	0	0.367633	-0.708184	0.548692
107460	28/08/2018--01:00:00	35.07	0	0.383116	-0.708184	0.548692
107520	28/08/2018--01:01:00	35.05	0	0.383116	-0.708184	0.563642
107580	28/08/2018--01:02:00	35.06	0	0.35215	-0.723084	0.548692
107640	28/08/2018--01:03:00	35.05	0	0.367633	-0.723084	0.533742
107700	28/08/2018--01:04:00	35.05	0	0.35215	-0.723084	0.548692
107760	28/08/2018--01:05:00	35.03	0	0.35215	-0.723084	0.548692
107820	28/08/2018--01:06:00	35.04	3	0.228286	0.364651	0.892545
107880	28/08/2018--01:07:00	35.01	0	0.228286	0.379552	0.892545
107940	28/08/2018--01:08:00	34.95	0	0.228286	0.379552	0.877595
108000	28/08/2018--01:09:00	34.94	0	0.212803	0.364651	0.892545
108060	28/08/2018--01:10:00	34.9	0	0.243769	0.379552	0.877595
108120	28/08/2018--01:11:00	34.87	0	0.243769	0.379552	0.877595
108180	28/08/2018--01:12:00	34.85	0	0.243769	0.379552	0.877595
108240	28/08/2018--01:13:00	34.86	0	0.243769	0.379552	0.877595
108300	28/08/2018--01:14:00	34.84	0	0.243769	0.379552	0.877595
108360	28/08/2018--01:15:00	34.81	0	0.243769	0.364651	0.877595
108420	28/08/2018--01:16:00	34.8	0	0.243769	0.379552	0.877595
108480	28/08/2018--01:17:00	34.79	0	0.243769	0.379552	0.877595
108540	28/08/2018--01:18:00	34.79	0	0.243769	0.379552	0.877595
108600	28/08/2018--01:19:00	34.77	0	0.383116	-0.618781	0.653343
108660	28/08/2018--01:20:00	34.82	0	0.321184	-0.603881	0.683243
108720	28/08/2018--01:21:00	34.77	0	0.336667	-0.58898	0.698193
108780	28/08/2018--01:22:00	34.8	0	0.336667	-0.57408	0.698193
108840	28/08/2018--01:23:00	34.76	0	0.35215	-0.57408	0.698193
108900	28/08/2018--01:24:00	34.73	0	0.35215	-0.57408	0.698193
108960	28/08/2018--01:25:00	34.7	0	0.35215	-0.58898	0.698193
109020	28/08/2018--01:26:00	34.69	0	0.35215	-0.57408	0.698193
109080	28/08/2018--01:27:00	34.64	0	0.35215	-0.57408	0.698193
109140	28/08/2018--01:28:00	34.63	0	0.35215	-0.57408	0.698193
109200	28/08/2018--01:29:00	34.63	0	0.367633	-0.559179	0.713143
109260	28/08/2018--01:30:00	34.61	0	0.35215	-0.57408	0.698193
109320	28/08/2018--01:31:00	34.6	0	0.259252	0.305049	0.907495
109380	28/08/2018--01:32:00	34.61	0	0.259252	0.305049	0.907495
109440	28/08/2018--01:33:00	34.59	0	0.259252	0.305049	0.907495
109500	28/08/2018--01:34:00	34.59	0	0.274735	0.126244	0.922445
109560	28/08/2018--01:35:00	34.57	0	0.274735	0.141144	0.922445
109620	28/08/2018--01:36:00	34.56	0	0.274735	0.126244	0.922445
109680	28/08/2018--01:37:00	34.55	0	0.274735	0.126244	0.922445
109740	28/08/2018--01:38:00	34.54	0	0.274735	0.141144	0.937395
109800	28/08/2018--01:39:00	34.53	0	0.274735	0.141144	0.937395
109860	28/08/2018--01:40:00	34.52	0	0.274735	0.141144	0.922445
109920	28/08/2018--01:41:00	34.51	0	0.274735	0.141144	0.922445
109980	28/08/2018--01:42:00	34.5	0	0.274735	0.141144	0.937395
110040	28/08/2018--01:43:00	34.5	0	0.274735	0.141144	0.922445
110100	28/08/2018--01:44:00	34.5	0	0.274735	0.141144	0.922445
110160	28/08/2018--01:45:00	34.49	0	0.274735	0.156045	0.922445
110220	28/08/2018--01:46:00	34.48	0	0.274735	0.156045	0.922445
110280	28/08/2018--01:47:00	34.49	0	0.274735	0.156045	0.922445
110340	28/08/2018--01:48:00	34.49	0	0.274735	0.156045	0.922445
110400	28/08/2018--01:49:00	34.49	0	0.274735	0.156045	0.922445
110460	28/08/2018--01:50:00	34.49	0	0.274735	0.156045	0.922445
110520	28/08/2018--01:51:00	34.49	0	0.274735	0.156045	0.922445
110580	28/08/2018--01:52:00	34.47	0	0.274735	0.156045	0.922445
110640	28/08/2018--01:53:00	34.46	0	0.274735	0.156045	0.922445
110700	28/08/2018--01:54:00	34.45	0	0.274735	0.156045	0.922445
110760	28/08/2018--01:55:00	34.48	19	0.243769	0.692462	0.668293
110820	28/08/2018--01:56:00	34.5	0	0.228286	0.752064	0.608492
110880	28/08/2018--01:57:00	34.54	0	0.228286	0.752064	0.608492
110940	28/08/2018--01:58:00	34.56	0	0.212803	0.752064	0.608492
111000	28/08/2018--01:59:00	34.6	1	0.212803	0.752064	0.608492
111060	28/08/2018--02:00:00	34.62	1	0.212803	0.752064	0.623442
111120	28/08/2018--02:01:00	34.64	0	0.212803	0.752064	0.608492
111180	28/08/2018--02:02:00	34.64	0	0.212803	0.752064	0.608492
111240	28/08/2018--02:03:00	34.69	0	0.228286	0.692462	0.683243
111300	28/08/2018--02:04:00	34.71	0	0.228286	0.692462	0.683243
111360	28/08/2018--02:05:00	34.74	0	0.228286	0.692462	0.683243
111420	28/08/2018--02:06:00	34.76	0	0.228286	0.677562	0.683243
111480	28/08/2018--02:07:00	34.76	1	0.212803	0.692462	0.683243
111540	28/08/2018--02:08:00	34.78	0	0.228286	0.692462	0.683243
111600	28/08/2018--02:09:00	34.79	0	0.228286	0.692462	0.683243
111660	28/08/2018--02:10:00	34.81	0	0.228286	0.677562	0.668293
111720	28/08/2018--02:11:00	34.84	0	0.228286	0.692462	0.683243
111780	28/08/2018--02:12:00	34.85	0	0.228286	0.692462	0.683243
111840	28/08/2018--02:13:00	34.88	0	0.228286	0.677562	0.683243
111900	28/08/2018--02:14:00	34.9	0	0.228286	0.692462	0.683243
111960	28/08/2018--02:15:00	34.94	0	0.228286	0.692462	0.683243
112020	28/08/2018--02:16:00	34.98	0	0.212803	0.662661	0.713143
112080	28/08/2018--02:17:00	34.97	0	0.212803	0.662661	0.713143
112140	28/08/2018--02:18:00	35	0	0.212803	0.662661	0.728093
112200	28/08/2018--02:19:00	35.04	0	0.212803	0.662661	0.713143
112260	28/08/2018--02:20:00	35.02	0	0.212803	0.662661	0.713143
112320	28/08/2018--02:21:00	35.03	1	0.243769	0.692462	0.683243
112380	28/08/2018--02:22:00	35.07	0	0.228286	0.677562	0.683243
112440	28/08/2018--02:23:00	35.06	0	0.259252	0.677562	0.683243
112500	28/08/2018--02:24:00	35.09	0	0.243769	0.677562	0.683243
112560	28/08/2018--02:25:00	35.09	0	0.243769	0.677562	0.683243
112620	28/08/2018--02:26:00	35.08	0	0.259252	0.677562	0.683243
112680	28/08/2018--02:27:00	35.08	0	0.243769	0.677562	0.698193
112740	28/08/2018--02:28:00	35.09	0	0.259252	0.677562	0.698193
112800	28/08/2018--02:29:00	35.08	0	0.259252	0.677562	0.698193
112860	28/08/2018--02:30:00	35.1	0	0.259252	0.677562	0.698193
112920	28/08/2018--02:31:00	35.11	0	0.259252	0.677562	0.683243
112980	28/08/2018--02:32:00	35.11	2	0.243769	0.662661	0.713143
113040	28/08/2018--02:33:00	35.12	1	0.243769	0.662661	0.713143
113100	28/08/2018--02:34:00	35.1	0	0.243769	0.662661	0.713143
113160	28/08/2018--02:35:00	35.08	0	0.259252	0.647761	0.713143
113220	28/08/2018--02:36:00	35.06	0	0.259252	0.647761	0.713143
113280	28/08/2018--02:37:00	35.05	34	0.476014	-0.767786	0.38424
113340	28/08/2018--02:38:00	35.09	0	0.476014	-0.767786	0.36929
113400	28/08/2018--02:39:00	35.08	0	0.460531	-0.782686	0.36929
113460	28/08/2018--02:40:00	35.11	1	0.460531	-0.767786	0.36929
113520	28/08/2018--02:41:00	35.12	0	0.491497	-0.752885	0.36929
113580	28/08/2018--02:42:00	35.1	0	0.460531	-0.767786	0.36929
113640	28/08/2018--02:43:00	35.09	1	0.491497	-0.752885	0.36929
113700	28/08/2018--02:44:00	35.07	0	0.491497	-0.752885	0.38424
113760	28/08/2018--02:45:00	35.04	0	0.491497	-0.767786	0.36929
113820	28/08/2018--02:46:00	35.02	0	0.476014	-0.767786	0.38424
113880	28/08/2018--02:47:00	35.02	0	0.460531	-0.767786	0.36929
113940	28/08/2018--02:48:00	35	0	0.476014	-0.767786	0.38424
114000	28/08/2018--02:49:00	34.98	0	0.476014	-0.767786	0.36929
114060	28/08/2018--02:50:00	34.98	1	0.491497	-0.752885	0.38424
114120	28/08/2018--02:51:00	34.97	0	0.476014	-0.767786	0.38424
114180	28/08/2018--02:52:00	34.95	0	0.491497	-0.752885	0.38424
114240	28/08/2018--02:53:00	34.94	0	0.491497	-0.767786	0.36929
114300	28/08/2018--02:54:00	34.93	0	0.491497	-0.767786	0.36929
114360	28/08/2018--02:55:00	34.91	0	0.491497	-0.767786	0.36929
114420	28/08/2018--02:56:00	34.93	0	0.476014	-0.767786	0.36929
114480	28/08/2018--02:57:00	34.9	0	0.476014	-0.767786	0.36929
114540	28/08/2018--02:58:00	34.89	0	0.491497	-0.767786	0.36929
114600	28/08/2018--02:59:00	34.88	0	0.568911	-0.708184	0.35434
114660	28/08/2018--03:00:00	34.84	0	0.568911	-0.723084	0.35434
114720	28/08/2018--03:01:00	34.85	0	0.568911	-0.723084	0.35434
114780	28/08/2018--03:02:00	34.84	0	0.568911	-0.723084	0.33939
114840	28/08/2018--03:03:00	34.83	0	0.584394	-0.708184	0.33939
114900	28/08/2018--03:04:00	34.83	1	0.584394	-0.708184	0.33939
114960	28/08/2018--03:05:00	34.84	0	0.584394	-0.708184	0.33939
115020	28/08/2018--03:06:00	34.84	0	0.568911	-0.708184	0.33939
115080	28/08/2018--03:07:00	34.83	0	0.568911	-0.708184	0.33939
115140	28/08/2018--03:08:00	34.85	0	0.584394	-0.708184	0.33939
115200	28/08/2018--03:09:00	34.84	0	0.584394	-0.708184	0.33939
115260	28/08/2018--03:10:00	34.84	0	0.584394	-0.708184	0.33939
115320	28/08/2018--03:11:00	34.83	0	0.584394	-0.708184	0.33939
115380	28/08/2018--03:12:00	34.86	0	0.584394	-0.708184	0.33939
115440	28/08/2018--03:13:00	34.82	0	0.568911	-0.723084	0.33939
115500	28/08/2018--03:14:00	34.84	4	0.414082	0.603059	0.668293
115560	28/08/2018--03:15:00	34.84	0	0.274735	0.588159	0.772944
115620	28/08/2018--03:16:00	34.82	0	0.274735	0.588159	0.772944
115680	28/08/2018--03:17:00	34.79	0	0.274735	0.573258	0.772944
115740	28/08/2018--03:18:00	34.77	0	0.259252	0.588159	0.772944
115800	28/08/2018--03:19:00	34.74	0	0.228286	0.513656	0.832744
115860	28/08/2018--03:20:00	34.74	23	0.290218	-0.752885	0.563642
115920	28/08/2018--03:21:00	34.79	0	0.290218	-0.752885	0.578592
115980	28/08/2018--03:22:00	34.79	0	0.274735	-0.752885	0.563642
116040	28/08/2018--03:23:00	34.77	0	0.305701	-0.737985	0.593542
116100	28/08/2018--03:24:00	34.78	0	0.305701	-0.752885	0.563642
116160	28/08/2018--03:25:00	34.77	0	0.321184	-0.752885	0.563642
116220	28/08/2018--03:26:00	34.74	0	0.305701	-0.752885	0.563642
116280	28/08/2018--03:27:00	34.75	0	0.445048	-0.752885	0.444041
116340	28/08/2018--03:28:00	34.74	0	0.445048	-0.752885	0.458991
116400	28/08/2018--03:29:00	34.72	0	0.460531	-0.752885	0.444041
116460	28/08/2018--03:30:00	34.71	0	0.445048	-0.752885	0.444041
116520	28/08/2018--03:31:00	34.71	0	0.445048	-0.752885	0.444041
116580	28/08/2018--03:32:00	34.7	0	0.445048	-0.752885	0.458991
116640	28/08/2018--03:33:00	34.69	0	0.445048	-0.723084	0.458991
116700	28/08/2018--03:34:00	34.66	0	0.445048	-0.737985	0.458991
116760	28/08/2018--03:35:00	34.63	0	0.290218	0.230547	0.952346
116820	28/08/2018--03:36:00	34.59	0	0.274735	0.170945	0.952346
116880	28/08/2018--03:37:00	34.57	1	0.274735	0.230547	0.937395
116940	28/08/2018--03:38:00	34.54	0	0.259252	0.230547	0.937395
117000	28/08/2018--03:39:00	34.53	0	0.259252	0.230547	0.937395
117060	28/08/2018--03:40:00	34.47	0	0.274735	0.230547	0.937395
117120	28/08/2018--03:41:00	34.46	3	0.259252	0.245447	0.937395
117180	28/08/2018--03:42:00	34.48	0	0.243769	0.31995	0.922445
117240	28/08/2018--03:43:00	34.69	0	0.212803	0.349751	0.922445
117300	28/08/2018--03:44:00	35	0	0.212803	0.33485	0.922445
117360	28/08/2018--03:45:00	35.27	0	0.212803	0.33485	0.922445
117420	28/08/2018--03:46:00	35.36	0	0.367633	-0.752885	0.503841
117480	28/08/2018--03:47:00	35.18	0	0.383116	-0.767786	0.503841
117540	28/08/2018--03:48:00	34.99	0	0.367633	-0.752885	0.503841
117600	28/08/2018--03:49:00	34.86	0	0.367633	-0.767786	0.488891
117660	28/08/2018--03:50:00	34.81	1	0.259252	0.275248	0.937395
117720	28/08/2018--03:51:00	34.73	5	0.290218	0.379552	0.877595
117780	28/08/2018--03:52:00	34.7	0	0.290218	0.379552	0.877595
117840	28/08/2018--03:53:00	34.68	0	0.290218	0.379552	0.877595
117900	28/08/2018--03:54:00	34.67	0	0.274735	0.379552	0.877595
117960	28/08/2018--03:55:00	34.65	0	0.274735	0.379552	0.892545
118020	28/08/2018--03:56:00	34.65	0	0.274735	0.379552	0.877595
118080	28/08/2018--03:57:00	34.65	0	0.290218	0.379552	0.892545
118140	28/08/2018--03:58:00	34.64	0	0.274735	0.379552	0.892545
118200	28/08/2018--03:59:00	34.61	21	0.19732	0.826567	0.563642
118260	28/08/2018--04:00:00	34.66	0	0.212803	0.811666	0.563642
118320	28/08/2018--04:01:00	34.75	0	0.212803	0.796766	0.563642
118380	28/08/2018--04:02:00	34.81	0	0.212803	0.796766	0.593542
118440	28/08/2018--04:03:00	34.9	0	0.212803	0.796766	0.593542
118500	28/08/2018--04:04:00	34.94	80	0.367633	-0.827388	0.35434
118560	28/08/2018--04:05:00	34.97	0	0.367633	-0.842288	0.35434
118620	28/08/2018--04:06:00	34.99	0	0.367633	-0.842288	0.35434
118680	28/08/2018--04:07:00	35.02	1	0.476014	-0.812487	0.294539
118740	28/08/2018--04:08:00	35.07	0	0.460531	-0.827388	0.294539
118800	28/08/2018--04:09:00	35.1	0	0.476014	-0.812487	0.294539
118860	28/08/2018--04:10:00	35.13	0	0.460531	-0.812487	0.294539
118920	28/08/2018--04:11:00	35.15	0	0.460531	-0.812487	0.294539
118980	28/08/2018--04:12:00	35.14	0	0.491497	-0.797587	0.294539
119040	28/08/2018--04:13:00	35.18	0	0.491497	-0.797587	0.279589
119100	28/08/2018--04:14:00	35.21	0	0.476014	-0.812487	0.279589
119160	28/08/2018--04:15:00	35.23	0	0.460531	-0.812487	0.279589
119220	28/08/2018--04:16:00	35.23	0	0.476014	-0.812487	0.279589
119280	28/08/2018--04:17:00	35.23	0	0.398599	-0.842288	0.32444
119340	28/08/2018--04:18:00	35.27	0	0.429565	-0.827388	0.32444
119400	28/08/2018--04:19:00	35.27	0	0.429565	-0.812487	0.32444
119460	28/08/2018--04:20:00	35.26	0	0.429565	-0.827388	0.32444
119520	28/08/2018--04:21:00	35.28	0	0.414082	-0.812487	0.33939
119580	28/08/2018--04:22:00	35.27	0	0.445048	-0.812487	0.33939
119640	28/08/2018--04:23:00	35.25	0	0.429565	-0.812487	0.32444
119700	28/08/2018--04:24:00	35.25	0	0.429565	-0.827388	0.33939
119760	28/08/2018--04:25:00	35.25	0	0.429565	-0.827388	0.33939
119820	28/08/2018--04:26:00	35.24	0	0.429565	-0.812487	0.32444
119880	28/08/2018--04:27:00	35.25	0	0.429565	-0.812487	0.33939
119940	28/08/2018--04:28:00	35.25	0	0.414082	-0.827388	0.33939
120000	28/08/2018--04:29:00	35.25	0	0.414082	-0.827388	0.33939
120060	28/08/2018--04:30:00	35.26	0	0.414082	-0.827388	0.32444
120120	28/08/2018--04:31:00	35.27	0	0.414082	-0.827388	0.32444
120180	28/08/2018--04:32:00	35.27	0	0.414082	-0.827388	0.33939
120240	28/08/2018--04:33:00	35.26	0	0.429565	-0.812487	0.33939
120300	28/08/2018--04:34:00	35.24	0	0.445048	-0.797587	0.33939
120360	28/08/2018--04:35:00	35.27	0	0.414082	-0.827388	0.33939
120420	28/08/2018--04:36:00	35.25	0	0.429565	-0.812487	0.33939
120480	28/08/2018--04:37:00	35.25	0	0.414082	-0.827388	0.33939
120540	28/08/2018--04:38:00	35.25	0	0.414082	-0.827388	0.33939
120600	28/08/2018--04:39:00	35.25	0	0.414082	-0.827388	0.33939
120660	28/08/2018--04:40:00	35.24	0	0.414082	-0.827388	0.33939
120720	28/08/2018--04:41:00	35.25	0	0.414082	-0.827388	0.33939
120780	28/08/2018--04:42:00	35.25	0	0.414082	-0.827388	0.33939
120840	28/08/2018--04:43:00	35.24	0	0.414082	-0.827388	0.33939
120900	28/08/2018--04:44:00	35.26	4	0.274735	0.349751	0.907495
120960	28/08/2018--04:45:00	35.26	0	0.259252	0.33485	0.892545
121020	28/08/2018--04:46:00	35.25	0	0.274735	0.349751	0.907495
121080	28/08/2018--04:47:00	35.23	0	0.274735	0.349751	0.907495
121140	28/08/2018--04:48:00	35.21	0	0.274735	0.349751	0.907495
121200	28/08/2018--04:49:00	35.19	0	0.259252	0.379552	0.892545
121260	28/08/2018--04:50:00	35.16	0	0.259252	0.379552	0.892545
121320	28/08/2018--04:51:00	35.13	0	0.243769	0.379552	0.892545
121380	28/08/2018--04:52:00	35.13	0	0.367633	-0.663483	0.623442
121440	28/08/2018--04:53:00	35.09	0	0.367633	-0.693284	0.593542
121500	28/08/2018--04:54:00	35.07	0	0.35215	-0.708184	0.593542
121560	28/08/2018--04:55:00	35.05	0	0.367633	-0.708184	0.578592
121620	28/08/2018--04:56:00	35.03	0	0.367633	-0.693284	0.593542
121680	28/08/2018--04:57:00	35.02	1	0.367633	-0.708184	0.578592
121740	28/08/2018--04:58:00	35.02	0	0.367633	-0.708184	0.593542
121800	28/08/2018--04:59:00	35.02	0	0.367633	-0.708184	0.578592
121860	28/08/2018--05:00:00	34.98	2	0.383116	-0.693284	0.593542
