# Supplementary material for: A randomized cross-over trial investigating differences in 24-h personal air and skin temperatures using wearable sensors between two climatologically contrasting settings
Source: Sci Rep. 2021 Nov 10;11:22020. doi: 10.1038/s41598-021-01180-y (PMC8580978; doi:10.1038/s41598-021-01180-y)
Supplement: Supplementary file 2 — Supplementary Data. [file 41598_2021_1180_MOESM2_ESM.zip › New folder/tempOR.Rmd]

---
title: "Temp study"
author: "Stavros Oikonomou"
date: "March 2021"
output:
  html_document: default
  pdf_document: default
  word_document: default
authors: Cyprus International Institute for Environmental and Public Health, Cyprus
  University of Technology, Limassol, Cyprus.
---

```{r libraries, include=FALSE}
rm(list = ls(all=TRUE))
ipak <- function(pkg){
  new.pkg <- pkg[!(pkg %in% installed.packages()[, "Package"])]
  if (length(new.pkg)) 
    install.packages(new.pkg, dependencies = TRUE)
  sapply(pkg, require, character.only = TRUE)
}

# usage
packages <- c("readxl", "pracma", "chron", "dplyr", "reshape2", "tidyr", 
              "data.table","plyr","data.table","knitr","Hmisc","nortest",
              "ggplot2","sjPlot","tidyverse","lubridate", "tableone", 
              "lme4","reshape","corrplot", "xts","forcats","ggpubr")

ipak(packages)
```


```{r loading the dataset,  include=FALSE}
############ READING THE DATA #################

#reading all the data 
# write path for sensors data
path = paste0(getwd(),"/new/")

# create list of sensors data files
files <- list.files(path, pattern = ".csv")
# read first file of the list
DF <-  read.csv(paste0(path,files[1]), header=T, sep=";")
# add filename as a column in the first sensor data file
DF$FILENAME<-as.character(files[1])

# read each sensor data file and append them to create one file
for (f in files[-1]){
  df <- read.csv(paste0(path,f), header=T, sep=";")      # read the file
  df$FILENAME<-as.character(f)                        # add filename as column
  DF <- rbind(DF, df)                                   # append the current file
}

# fixing entries for T42-S1. He has index for every second and values every 30 sec.
T42_S1 <- DF[DF$FILENAME=="T42_S1new.csv",]
T42_S1 <- T42_S1[!is.na(T42_S1$Temperature),]
T42_S1 <- T42_S1[seq(1,2880,2),]

DF <- DF[DF$FILENAME!="T42_S1new.csv",]
DF <- rbind(DF,T42_S1)

# deleting the 1441st entry 
DF<- DF %>% 
  group_by(FILENAME) %>% 
  slice(1:1440)

# remove rows with no values for temperature
DF <- DF %>% filter(!is.na(Temperature)) 

#Seperate the Date variable into 2 other "Date" and "Time"
tempdata1<-tidyr::separate(DF, Date, c("Date", "Time"), sep = "--")

# create Code variable by deleting 7 characters from FILENAME
# FILENAME needs to be character
tempdata1$FILENAME<-as.character(tempdata1$FILENAME)
tempdata1$Code<- substr(tempdata1$FILENAME, 
                        start=1,
                        stop=nchar(tempdata1$FILENAME)-10)

# create order variable by starting from position 6 and deleting 4 characters from FILENAME
tempdata1$order<- substr(tempdata1$FILENAME, 
                         start=5,
                         stop=nchar(tempdata1$FILENAME)-7)

# create temp type variable (air (a) or skin(s)) by starting from position 5 
# and deleting 5 characters from FILENAME
tempdata1$temp_type<- substr(tempdata1$FILENAME, 
                             start=5,
                             stop=nchar(tempdata1$FILENAME)-8)

## create Code_order variable by merging Code and order variables 
tempdata1$Code_order <- paste(tempdata1$Code, tempdata1$order, sep = "-")

# convert Code_order and Code to factors
tempdata1[, c("Code_order", "Code")]<-lapply(
  tempdata1[, c("Code_order", "Code")],
  factor)

# create subset with variables needed only: date, temperature, activity, code_order
tempdata<-subset(tempdata1, select=c(Code, Code_order, order, Date,Time, 
                                     Temperature, temp_type,Activity)) 
rm(tempdata1,DF, df,T42_S1)
```

```{r group_setting,include=FALSE}

# Loading the file with the group information
basic <- read.csv("./temp_files/Recruitment Management Form-use in R.csv", sep=";")
group <- basic[,1:2] # removing anything except code and group
group <- group[!(group$Code %in% c("T25","T44","T50","T65")),]  # removing this participants. reject to participate.
group_1 <- filter(group, Group=="1")
group_2 <- filter(group,Group=="2")

part_g1 <- group_1$Code  
part_g2 <- group_2$Code

# we gonna set 1==urban area and 2==rural area
# group 1 participants start from city and then go to mountain

tempdata_1 <- tempdata %>% filter(Code %in% part_g1) %>% 
  mutate(settings=ifelse(order %in% c("A1","S1"),"1","2"))

# change the order for participants in second group

tempdata_2 <- tempdata %>% filter(Code %in% part_g2) %>%
  mutate(settings=ifelse(order %in% c("A1","S1"),"2","1"))

tempdata_final <- rbind(tempdata_1,tempdata_2) %>% 
  mutate(order=paste0(temp_type,settings)) %>%
  mutate(Code_order=paste(Code,order, sep = "-"))

rm(tempdata_1,tempdata_2,tempdata,group,group_1,group_2)
```

```{r reading the data and removing temperature below 30, include=FALSE}
# create a subset with skintemp and airtemp data only
data_skin<-tempdata_final[which(tempdata_final$temp_type == "S"),]

data_air<-tempdata_final[which(tempdata_final$temp_type == "A"),]

data_skin <- subset(data_skin, Temperature>=30) # removing entries with temp below 30.

data_air[data_air$Code_order=="T33-A1","Time"] <- format(seq(as.POSIXct( "2013-01-01 05:00:00" , tz="GMT"), length.out=1440, by='1 min'), '%H:%M:%S')
```


```{r creating the diary and activity diary, include=FALSE}
# reading the diary that includes 4 wide categories (indoor,outdoor, unspecified, indoor_ac)
diary<- read.csv("./temp_files/rdiaryfinal_new.csv")
diary_1 <- diary %>% filter(ID %in% part_g1)
diary_2 <- diary %>% filter(ID %in% part_g2)
diary_2$Setting <- ifelse(diary_2$Setting=="1","2","1")
diary <- rbind(diary_1,diary_2)
#reading the diary that includes all activities (wake_up, sleep, housekeeping, being_at_work, driving, etc)
diary_activities<- read.csv("./temp_files/diaryfinal_new.csv")
diary_activities_1 <- diary_activities %>% filter(ID %in% part_g1)
diary_activities_2 <- diary_activities %>% filter(ID %in% part_g2)
diary_activities_2$Setting <- ifelse(diary_activities_2$Setting=="1","2","1")
diary_activities <- rbind(diary_activities_1,diary_activities_2)


#using id and setting to create the code order column for dairy and air sensor
diaryair <- diary %>% mutate(Code_order=paste(ID,Setting, sep="-A")) %>% 
  select(-ID,-Setting) %>% dplyr::arrange(Code_order)

diaryair_set1 <- diary %>% filter(Setting==1) %>% mutate(Code_order=paste(ID,Setting, sep="-A")) %>% select(-ID,-Setting) %>% dplyr::arrange(Code_order)

diaryair_set2 <- diary %>% filter(Setting==2) %>% mutate(Code_order=paste(ID,Setting, sep="-A")) %>% select(-ID,-Setting) %>% dplyr::arrange(Code_order)

#using id and setting to create the code order column for dairy and skin sensor
diaryskin <- diary %>% mutate(Code_order=paste(ID,Setting, sep="-S")) %>% 
  select(-ID,-Setting) %>% dplyr::arrange(Code_order)

diaryskin_set1 <- diary %>% filter(Setting==1) %>% mutate(Code_order=paste(ID,Setting, sep="-S")) %>% select(-ID,-Setting) %>% dplyr::arrange(Code_order)

diaryskin_set2 <- diary %>% filter(Setting==2) %>% mutate(Code_order=paste(ID,Setting, sep="-S")) %>% select(-ID,-Setting) %>% dplyr::arrange(Code_order)


#using id and setting to create the code order column for activity dairy and air sensor
adiaryair <- diary_activities %>% mutate(Code_order=paste(ID,Setting, sep="-A")) %>% 
  select(-ID,-Setting) %>% dplyr::arrange(Code_order)

adiaryair_set1 <- diary_activities %>% filter(Setting==1) %>% mutate(Code_order=paste(ID,Setting, sep="-A")) %>% select(-ID,-Setting) %>% dplyr::arrange(Code_order)

adiaryair_set2 <- diary_activities %>% filter(Setting==2) %>% mutate(Code_order=paste(ID,Setting, sep="-A")) %>% select(-ID,-Setting) %>% dplyr::arrange(Code_order)

#using id and setting to create the code order column for activity dairy and skin sensor
adiaryskin <- diary_activities %>% mutate(Code_order=paste(ID,Setting, sep="-S")) %>% 
  select(-ID,-Setting) %>% dplyr::arrange(Code_order)

adiaryskin_set1 <- diary_activities %>% filter(Setting==1) %>% mutate(Code_order=paste(ID,Setting, sep="-S")) %>% select(-ID,-Setting) %>% dplyr::arrange(Code_order)

adiaryskin_set2 <- diary_activities %>% filter(Setting==2) %>% mutate(Code_order=paste(ID,Setting, sep="-S")) %>% select(-ID,-Setting) %>% dplyr::arrange(Code_order)

rm(diary_1,diary_2,diary_activities_1,diary_activities_2)
```


```{r table_1, include=FALSE}
# read data
baseline<-read.csv(file="./temp_files/Demographics.csv", header=T, sep=";")

#
chrono<-read.csv(file="./temp_files/Chronotype_Revised_Theo.csv", header=T, sep=",")

# merge the 3 dataframes by Code
mergeddata_in<-Reduce(function(x, y) merge(x, y, all=TRUE, by="Code"),
               list(baseline, basic, chrono))

# change variable types into factors
mergeddata_in[, c("Group","education_level","Smoking_status", "alcohol_freq",
               "Physical_exercise","Travel_last_3_months", "Flight_frequency","Sex",
               "Regular_work_schedule", "WD_alarm_on", "WD_awake_before_alarm",
           "FD_alarm_on", "nofree_sleep_time", "children_Pets","Hobbies",
           "Shift_worker","Schedule_type","Cig_frequency","Beer_frequency",
           "Wine_frequency","Liquor_frequency","Coffee_frequency","Tea_frequency",
           "Caffeine_frequency")]<-lapply(
mergeddata_in[, c("Group","education_level","Smoking_status","alcohol_freq",
               "Physical_exercise","Travel_last_3_months","Flight_frequency","Sex",
               "Regular_work_schedule", "WD_alarm_on", "WD_awake_before_alarm",
           "FD_alarm_on", "nofree_sleep_time","children_Pets","Hobbies",
           "Shift_worker","Schedule_type","Cig_frequency","Beer_frequency",
           "Wine_frequency","Liquor_frequency","Coffee_frequency","Tea_frequency",
           "Caffeine_frequency")],
             factor)

# format dates
mergeddata_in[, c("First_day_in_village", "Last_day_in_village",
                  "First_Sampling_day","Second_Sampling_day")]<-lapply(
mergeddata_in[, c("First_day_in_village", "Last_day_in_village",
                  "First_Sampling_day","Second_Sampling_day")],
             as.Date, format="%d/%m/%Y")

# calculate BMI based on formula: weight/height(m)^2
mergeddata_in$BMI<-mergeddata_in$Weight/((mergeddata_in$Height/100)^2)

# create BMI categories:
# underweight under 18.5 kg/m2, normal weight: 18.5 to 25, overweight: 25 to 30
mergeddata_in$BMIcat <- cut(mergeddata_in$BMI,
                      breaks=c(-Inf, 18.5, 25, 30, +Inf),
                      labels=c("underweight","normal weight","overweight","obese"))

# create chronotype categories:
# early (<3:00), intermediate (3:00?5:00) and late (>5:00)
# https://www.ncbi.nlm.nih.gov/pmc/articles/PMC5479630/,
# https://onlinelibrary.wiley.com/doi/full/10.1111/j.1479-8425.2012.00541.x

x=as.POSIXct(strptime(c("000000","030000","050000","235959"),
                      "%H%M%S"),"UTC")
mergeddata_in$Chronotype1 <- as.POSIXct(strptime((mergeddata_in$Chronotype),"%H:%M"),"UTC")

labs=c("early","intermediate","late")
mergeddata_in$Chronotypecat <-labs[findInterval(mergeddata_in$Chronotype1,x)]
mergeddata_in$Chronotypecat <-as.factor(mergeddata_in$Chronotypecat)

# revalue categorical variables to their actual values:

mergeddata_in$Group <- revalue(mergeddata_in$Group, c("1"="First urban", "2"="First mountainous"))
mergeddata_in$education_level <- revalue(mergeddata_in$education_level,
                                    c("2"="Secondary",
                                      "3"="University/college",
                                      "4"="Master/PhD"))
mergeddata_in$Smoking_status <- revalue(mergeddata_in$Smoking_status,
                                    c("1"="Smoker", "2"="Non-smoker",
                                      "3"="Former smoker"))
mergeddata_in$alcohol_freq <- revalue(mergeddata_in$alcohol_freq,
                                        c("2"="Weekly",
                                          "3"="Monthly","4"="Rarely/Never"))
mergeddata_in$Physical_exercise <- revalue(mergeddata_in$Physical_exercise,
                                        c("1"="Yes", "2"="No"))
mergeddata_in$Travel_last_3_months <- revalue(mergeddata_in$Travel_last_3_months,
                                        c("1"="Yes", "2"="No"))
mergeddata_in$Flight_frequency <- revalue(mergeddata_in$Flight_frequency,
                                        c("1"="Every month", "2"="Every 3 months",
                                          "3"="Irregular"))
mergeddata_in$Sex <- revalue(mergeddata_in$Sex, c("1"="Female", "2"="Male"))
mergeddata_in$Regular_work_schedule <- revalue(mergeddata_in$Regular_work_schedule,
                                        c("1"="Yes", "2"="No", "9"=NA))
mergeddata_in$nofree_sleep_time <- revalue(mergeddata_in$nofree_sleep_time,
                                        c("1"="Yes", "2"="No", "9"=NA))
mergeddata_in$Shift_worker <- revalue(mergeddata_in$Shift_worker,
                                        c("1"="Yes", "2"="No"))
mergeddata_in$Schedule_type <- revalue(mergeddata_in$Schedule_type,
                                        c("1"="Very flexible", "2"="A little flexible",
                                          "3"="Rather inflexible", "4"="Very inflexible"))


# calculate washout period based on group
# for Group 2: use of 5 days in order to account the first day in urban setting
mergeddata_in$washout_days<-ifelse(
  mergeddata_in$Group=="First mountainous",
  mergeddata_in$Second_Sampling_day - 5 - mergeddata_in$Last_day_in_village,
  ifelse(mergeddata_in$Group=="First urban",
           mergeddata_in$First_day_in_village - mergeddata_in$First_Sampling_day,
         NA))

# calculate days in village based on group
mergeddata_in$days_mountain<-ifelse(
  mergeddata_in$Group=="First mountainous",
  mergeddata_in$First_Sampling_day - mergeddata_in$First_day_in_village,
  ifelse(mergeddata_in$Group=="First urban",
           mergeddata_in$Second_Sampling_day - mergeddata_in$First_day_in_village,
         NA))


# variable selection for basic demographic characteristics
selectionDescr<-c("Age","Sex","BMI","BMIcat",
                  "education_level","Chronotypecat", "Smoking_status",
                  "alcohol_freq","Physical_exercise","screen_hours_day",
                  "days_mountain","washout_days")

categorvariablesDescr<-c("Sex","BMIcat",
                         "education_level","Smoking_status","alcohol_freq",
                         "Chronotypecat","Physical_exercise")
mergeddata <- subset(mergeddata_in,
                     !(mergeddata_in$Code == "T25"|        # no data
                       mergeddata_in$Code == "T44"|
                       mergeddata_in$Code == "T50"|
                       mergeddata_in$Code == "T65"))        # no data

rm(basic,baseline,mergeddata_in,path,labs,f, files,x, packages )
```
### Table 1 - Baseline characteristics - Study participants (overall and by group)

`r kable(print(CreateTableOne(selectionDescr, data=mergeddata, factorVars=categorvariablesDescr)), caption="Baseline characteristics of participants")`

`r kable(print(CreateTableOne(selectionDescr, data=mergeddata, factorVars=categorvariablesDescr, strata="Group", smd=F),exact = categorvariablesDescr),caption="Baseline characteristics of participants by group")`

### Summary table for ambient air temperature by setting taking in account all observations

`r kable(print(CreateTableOne("Temperature", data=data_air, strata="settings"),testNonNormal = kruskal.test, nonnormal = "Temperature"), caption="Summary table of ambient air temperature by setting")`

### Summary table for skin temperature by setting taking in account all observations

`r kable(print(CreateTableOne("Temperature", data=data_skin, strata="settings"),testNonNormal = kruskal.test, nonnormal = "Temperature"), caption="Summary table of skin temperature by setting")`

### Summary table of cumulative activity by settting based on skin sensors

`r kable(print(CreateTableOne("Activity", data=data_skin, strata="settings"),testNonNormal = kruskal.test, nonnormal = "Activity"), caption="Summary table of cumulative activity per day based on skin sensors") `

```{r boxplot of air temperature for all participants }
ggplot(data_air, aes(x=Code_order, y=Temperature, fill=settings)) + geom_boxplot() + ggtitle("temperature boxplot for all code orders on skin data")
```

```{r boxplot of skin temperature for all participants}
ggplot(data_skin, aes(x=Code_order, y=Temperature, fill=settings)) + geom_boxplot() + ggtitle("temperature boxplot for all code orders on skin data")
```

```{r proportion location table , echo=F, message=FALSE, warning=FALSE}
# Find proportion of indoor and outdoor activities for the entries with only indoor and outdoor

diary_t <- diary[,3:1442] #filtering the entries we want
diary_t <- data.frame(t(diary_t)) # find transpose and rechange to data.frame

indoor_counter <- vector() #indoor activities counter
for(i in 1:ncol(diary_t)){
  indoor_counter[i] <- length(diary_t[diary_t[,i]=="indoor_activities" & !is.na(diary_t[,i]) ,i]) 
}

outdoor_counter <- vector() #outdoor activities counter
for(i in 1:ncol(diary_t)){
  outdoor_counter[i] <- length(diary_t[diary_t[,i]=="outdoor_activities" & !is.na(diary_t[,i]) ,i])
}

counter <- vector() #indoor and outdoor activities counter
for(i in 1:ncol(diary_t)){
  counter[i]<- sum(diary_t[,i] %in% c("indoor_activities","outdoor_activities", na.rm=T))
  }

#create table with indoor, outdoor proportion  for indoor, outdoor entries only
prop_table <- data.frame(indoor=round(indoor_counter/counter*100,2),
                         outdoor=round(outdoor_counter/counter*100,2))


hist(prop_table$indoor)
prop_table2 <- melt(prop_table)
rm(diary, diary_activities,diary_t)
```


### Summary table of proportion of Indoor/Outdoor

`r kable(print(CreateTableOne("value", data=prop_table2, strata="variable"),testNonNormal = kruskal.test, nonnormal = "value"), caption="Summary table of proportion of Indoor/Outdoor")`

```{r threshold function, include=FALSE}
#Create a function to calculate the number of peaks for given participant and threshold

plot_peak_count <- function(Code_order,threshold,data){
  x <- data[which(data$Code_order == Code_order),]
  x$Index1<-1:nrow(x) # creating a index
  loessMod5 <- loess(x$Temperature~Index1, data=x, span=0.1) # 10% smoothing span
  x$smoothed5 <- predict(loessMod5) #smoothed temperature
  # pickfind function
  pp <- findpeaks (x$smoothed5, nups = 1, ndowns = 0, minpeakheight = 0, 
                   minpeakdistance = 1, threshold = threshold, npeaks = 0, sortstr = FALSE)
  data.peaks<-data.frame(data.smoothed5=pp)
  z<<-nrow(data.peaks) #number of peaks extracted
  return(z) # number of peaks exported
}

# code orders for air data
co_listA <- c("T10-A1","T11-A1","T12-A1","T13-A1","T14-A1","T15-A1","T16-A1",
              "T17-A1","T18-A1","T19-A1","T21-A1","T22-A1","T23-A1","T24-A1",
              "T26-A1","T29-A1","T31-A1","T33-A1","T34-A1","T35-A1","T37-A1",
              "T38-A1","T46-A1","T47-A1","T51-A1","T52-A1","T53-A1","T56-A1",
              "T60-A1","T61-A1","T64-A1","T66-A1","T67-A1","T10-A2","T11-A2",
              "T12-A2","T16-A2","T17-A2","T18-A2","T19-A2","T24-A2","T26-A2",
              "T35-A2","T37-A2","T38-A2","T42-A2","T43-A2","T45-A2","T60-A2",
              "T42-A1","T54-A1","T45-A1")
#code orders for skin data
co_listS <- c("T10-S1","T11-S1","T12-S1","T13-S1","T14-S1","T15-S1","T16-S1",
              "T18-S1","T19-S1","T21-S1","T22-S1","T23-S1","T24-S1","T26-S1",
              "T29-S1","T31-S1","T33-S1","T34-S1","T35-S1","T37-S1","T38-S1",
              "T45-S1","T46-S1","T47-S1","T51-S1","T52-S1","T53-S1","T56-S1",
              "T60-S1","T61-S1","T64-S1","T66-S1","T67-S1","T10-S2","T11-S2",
              "T12-S2","T16-S2","T17-S2","T24-S2","T26-S2","T29-S2","T31-S2",
              "T33-S2","T34-S2","T35-S2","T38-S2","T43-S2","T45-S2","T60-S2")
```

```{r air threshold matrix, include=FALSE}
a01 <- vector() #number of peaks per participant for threshold=0.1
for(i in co_listA){
  k <- plot_peak_count(i,0.1,data_air)
  a01 <- append(a01,k)
}

a02 <- vector() #number of peaks per participant for threshold=0.2
for(i in co_listA){
  k <- plot_peak_count(i,0.2,data_air)
  a02 <- append(a02,k)
}

a03 <- vector() #number of peaks per participant for threshold=0.3
for(i in co_listA){
  k <- plot_peak_count(i,0.3,data_air)
  a03 <- append(a03,k)
}

a04 <- vector() #number of peaks per participant for threshold=0.4
for(i in co_listA){
  k <- plot_peak_count(i,0.4,data_air)
  a04 <- append(a04,k)
}

a05 <- vector() #number of peaks per participant for threshold=0.5
for(i in co_listA){
  k <- plot_peak_count(i,0.5,data_air)
  a05 <- append(a05,k)
}


a06 <- vector() #number of peaks per participant for threshold=0.6
for(i in co_listA){
  k <- plot_peak_count(i,0.6,data_air)
  a06 <- append(a06,k)
}

a07 <- vector() #number of peaks per participant for threshold=0.7
for(i in co_listA){
  k <- plot_peak_count(i,0.7,data_air)
  a07 <- append(a07,k)
}

#creating a dataframe
thrs_A <- rbind.data.frame(a01,a02,a03,a04,a05,a06,a07)
names(thrs_A) <- co_listA

#find the median per threshold value
thrs_AM1 <- apply(thrs_A,1, median)
rm(a01,a02,a03,a04,a05,a06,a07,thrs_A,k,i,z)
```

```{r skin threshold matrix, include=FALSE}
t01 <- vector() #number of peaks per participant for threshold=0.1
for(i in co_listS){
  k <- plot_peak_count(i,0.1,data_skin)
  t01 <- append(t01,k)
}

t02 <- vector() #number of peaks per participant for threshold=0.2
for(i in co_listS){
  k <- plot_peak_count(i,0.2,data_skin)
  t02 <- append(t02,k)
}

t03 <- vector() #number of peaks per participant for threshold=0.3
for(i in co_listS){
  k <- plot_peak_count(i,0.3,data_skin)
  t03 <- append(t03,k)
}

t04 <- vector() #number of peaks per participant for threshold=0.4
for(i in co_listS){
  k <- plot_peak_count(i,0.4,data_skin)
  t04 <- append(t04,k)
}

t05 <- vector() #number of peaks per participant for threshold=0.5
for(i in co_listS){
  k <- plot_peak_count(i,0.5,data_skin)
  t05 <- append(t05,k)
}


t06 <- vector() #number of peaks per participant for threshold=0.6
for(i in co_listS){
  k <- plot_peak_count(i,0.6,data_skin)
  t06 <- append(t06,k)
}

t07 <- vector() #number of peaks per participant for threshold=0.6
for(i in co_listS){
  k <- plot_peak_count(i,0.7,data_skin)
  t07 <- append(t07,k)
}

#creating a data frame
thrs_S <- rbind.data.frame(t01,t02,t03,t04,t05,t06,t07)
names(thrs_S) <- co_listS

#find the median per threshold value
thrs_SM1 <- apply(thrs_S,1, median)
rm(t01,t02,t03,t04,t05,t06,t07,thrs_S,i,k,z)
```

```{r threshold plots, echo=FALSE}
thrs_AM <- data.frame("threshold"=seq(0.1,0.7,0.1), "peaks"=thrs_AM1)
ggplot(thrs_AM, aes(x=threshold,y=peaks)) + geom_line() + geom_point(size=3, colour="red") + ggtitle("threshold sensitivity analysis on number of peaks for Air sensor") + 
  theme_classic() + scale_x_continuous(breaks = seq(0.1,0.7,0.1))

thrs_SM <- data.frame("threshold"=seq(0.1,0.7,0.1), "peaks"=thrs_SM1)
ggplot(thrs_SM, aes(x=threshold,y=peaks)) + geom_line() + geom_point(size=3, colour="red") + ggtitle("threshold sensitivity analysis on number of peaks for Skin sensor") + 
  theme_classic() + scale_x_continuous(breaks = seq(0.1,0.7,0.1))
```

```{r, include=FALSE}
rm(thrs_AM,thrs_AM1,thrs_SM,thrs_SM1)
```

```{r peak finder function, include=FALSE}
 #### using activity groups
 ###### function to find the peaks

peaks <- function(Code_order,data,set){
  x <- data[which(data$Code_order == Code_order),]
  
  #merge the diary data 
  #diary data has only the participants' code and setting, not the type of the sensor
  #in order to merge the diary with the air/skin sensors we create two subsets-dataframes 
  y<-set[which(set$Code_order == Code_order),1:1440]
  y<-data.frame(t(y))

  
  names(y)="X1"<-"Location" #rename X1 to location

  #create another variable Index1 to be able to merge sensors data with diary data by it. (Index1 refers to time)
  y$Time<-format(seq(as.POSIXct("2013-01-01 05:00:00", tz="GMT"), 
                   length.out=1440, by='1 min'), '%H:%M:%S')
  x<-join(x = x, y = y, by = "Time")
  x<-x[!(is.na(x$Temperature)) , ]
  x$Index1 <- 1:nrow(x)
  #smoothed the linegraph
  loessMod5 <- loess(x$Temperature~Index1, data=x, span=0.1) # 10% smoothing span
  x$smoothed5 <- predict(loessMod5) 

  #find peaks 
  pp <- findpeaks (x$smoothed5, nups = 1, ndowns = 0, minpeakheight = 0, minpeakdistance = 1, 
                   threshold = 0.2, npeaks = 0, sortstr = FALSE)
  #create a data frame showing the location of peaks/troughs  
  data.peaks=data.frame(data.smoothed5=pp)
  
  #number of peaks
  peaks1<-subset(data.peaks, select = data.smoothed5.2)
  names(peaks1)='data.smoothed5.2'<- 'peaks'
  
  #find the sum of the peaks
  peaks1$pnum_p<-nrow(peaks1)
  #keep only one value for the sum to have a dataframe with 1 obs and 10 variables
  peaks1<-setDT(peaks1)[, head(.SD,1)]
  
  #moving the sum of peaks into a new dataframe
  numpeaks_skin<-subset(peaks1, select=pnum_p)
  
  #create dataset with temp values only and rename the variable 
  z<-subset(data.peaks, select = c(data.smoothed5.1))
  names(z)="data.smoothed5.1"<-"peaks"
  
  #matching the temp values with the original dataset to find the time of peaks
  d1 <- data.table(z, key = 'peaks')
  d2 <- data.table(x, key = 'smoothed5')
  peaks1<-d2[d1]
  
  #create subset and rename the col names
  z<-subset(peaks1, select=c(Code_order, smoothed5, Time, Location, Date, Activity))
  names(z)[2] = "smoothed5" <- "P_temperature"
  names(z) [3]= "Time"<- "P_time"
  names(z) [4]= "Location"<- "P_location"
  names(z) [5]= "Date"<- "P_date"
  
  df2p <- within(z, count <- ave(rep(1,nrow(z)),z$Code_order,FUN=cumsum))

    return(df2p)
}

tnum_a1 <- c("T10-A1","T11-A1","T12-A1","T13-A1","T14-A1","T15-A1","T16-A1","T17-A1","T18-A1",
             "T19-A1","T21-A1","T22-A1","T23-A1","T24-A1","T26-A1","T29-A1","T31-A1","T33-A1",
             "T34-A1","T35-A1","T37-A1","T38-A1","T46-A1","T47-A1","T51-A1","T52-A1","T53-A1",
             "T56-A1","T60-A1","T61-A1","T64-A1","T66-A1","T67-A1")

tnum_a2 <- c("T10-A2","T11-A2","T12-A2","T16-A2","T17-A2","T18-A2","T19-A2","T24-A2",
             "T26-A2","T35-A2","T37-A2","T38-A2","T42-A2","T43-A2","T45-A2","T60-A2")

tnum_s1 <- c("T10-S1","T11-S1","T12-S1","T13-S1","T14-S1","T15-S1","T16-S1","T18-S1","T19-S1",
             "T21-S1","T22-S1","T23-S1","T24-S1","T26-S1","T29-S1","T31-S1","T33-S1","T34-S1",
             "T35-S1","T37-S1","T38-S1","T45-S1","T46-S1","T47-S1","T51-S1","T52-S1","T53-S1",
             "T56-S1","T60-S1","T61-S1","T64-S1","T66-S1","T67-S1")
             
tnum_s2 <- c("T10-S2","T11-S2","T12-S2","T16-S2","T17-S2","T24-S2","T26-S2","T29-S2",
             "T31-S2","T33-S2","T34-S2","T35-S2","T38-S2","T43-S2","T45-S2","T60-S2")
```

```{r finding the peaks and creating the plots, include=F}
peaks_air1 <- data.frame()
for(i in tnum_a1){
  dff <- peaks(i,data_air,diaryair_set1)
  peaks_air1 <- rbind.fill(peaks_air1,dff)
}

peaks_air2 <- data.frame()
for(i in tnum_a2){
  dff <- peaks(i,data_air,diaryair_set2)
  peaks_air2 <- rbind.fill(peaks_air2,dff)
}

peaks_air_all <- rbind.fill(peaks_air1,peaks_air2)

peaks_skin1 <- data.frame()
for(i in tnum_s1){
  dff <- peaks(i,data_skin,diaryskin_set1)
  peaks_skin1 <- rbind.fill(peaks_skin1,dff)
}

peaks_skin2 <- data.frame()
for(i in tnum_s2){
  dff <- peaks(i,data_skin,diaryskin_set2)
  peaks_skin2 <- rbind.fill(peaks_skin2,dff)
}

peaks_skin_all <- rbind.fill(peaks_skin1,peaks_skin2)
rm(dff)
```

```{r find the peaks and activity , include=F}
# finding the peaks and the activity status of the peak this current moment.
apeaks_air1 <- data.frame()
for(i in tnum_a1){
  dff <- peaks(i,data_air,adiaryair_set1)
  apeaks_air1 <- rbind.fill(apeaks_air1,dff)
}

apeaks_air2 <- data.frame()
for(i in tnum_a2){
  dff <- peaks(i,data_air,adiaryair_set2)
  apeaks_air2 <- rbind.fill(apeaks_air2,dff)
}

apeaks_air_all <- rbind.fill(apeaks_air1,apeaks_air2)

apeaks_skin1 <- data.frame()
for(i in tnum_s1){
  dff <- peaks(i,data_skin,adiaryskin_set1)
  apeaks_skin1 <- rbind.fill(apeaks_skin1,dff)
}

apeaks_skin2 <- data.frame()
for(i in tnum_s2){
  dff <- peaks(i,data_skin,adiaryskin_set2)
  apeaks_skin2 <- rbind.fill(apeaks_skin2,dff)
}

apeaks_skin_all <- rbind.fill(apeaks_skin1,apeaks_skin2)
```

```{r detailed peak information function, include=FALSE}
###### function to merge raw data with diaries and save all details about peaks. 
# (peak temperature,peak time,peak day and peak location)

ffunc <- function(Code_order,data,set){
  x <- data[which(data$Code_order == Code_order),]
  
  #merge the diary data 
  #diary data has only the participants' code and setting, not the type of the sensor
  #in order to merge the diary with the air/skin sensors we create two subsets-dataframes 
  y<-set[which(set$Code_order == Code_order),1:1440]
  y<-data.frame(t(y))
  
  names(y)="X1"<-"Location"  #rename X1 to Location

  #create another variable Index1 to be able to merge sensors data with diary data by it. (Index1 refers to time)
  y$Time<-format(seq(as.POSIXct("2013-01-01 05:00:00", tz="GMT"), 
                   length.out=1440, by='1 min'), '%H:%M:%S')
  x<-join(x = x, y = y, by = "Time") #merge data and diary
  x<-x[!(is.na(x$Temperature)) , ] 
  x$Index1 <- 1:nrow(x)
  #smoothed the linegraph
  loessMod5 <- loess(x$Temperature~Index1, data=x, span=0.1) # 10% smoothing span
  x$smoothed5 <- predict(loessMod5) 

  #find peaks 
  pp <- findpeaks (x$smoothed5, nups = 1, ndowns = 0, minpeakheight = 0, minpeakdistance = 1, 
                   threshold = 0.2, npeaks = 0, sortstr = FALSE)

  #create a data frame showing the location of peaks/troughs  
  data.peaks=data.frame(data.smoothed5=pp)
  
  #number of peaks
  peaks1<-subset(data.peaks, select = data.smoothed5.2)
  names(peaks1)='data.smoothed5.2'<- 'peaks'
  
  #find the sum of the peaks
  peaks1$pnum_p<-nrow(peaks1)
  #keep only one value for the sum to have a dataframe with 1 obs and 10 variables
  peaks1<-setDT(peaks1)[, head(.SD,1)]
  
  #moving the sum of peaks into a new dataframe
  numpeaks_skin<-subset(peaks1, select=pnum_p)
  
  #create dataset with temp values only and rename the variable 
  z<-subset(data.peaks, select = c(data.smoothed5.1))
  names(z)="data.smoothed5.1"<-"peaks"
  
  #matching the temp values with the original dataset to find the time of peaks
  d1 <- data.table(z, key = 'peaks')
  d2 <- data.table(x, key = 'smoothed5')
  peaks1<-d2[d1]
  
  #create subset and rename the col names
  z<-subset(peaks1, select=c(Code_order, smoothed5, Time, Location, Date))
  names(z)[2] = "smoothed5" <- "P_temperature"
  names(z) [3]= "Time"<- "P_time"
  names(z) [4]= "Location"<- "P_location"
  names(z) [5]= "Date"<- "P_date"
  
  df2p <- within(z, count <- ave(rep(1,nrow(z)),z$Code_order,FUN=cumsum))
  df2p<-reshape(df2p,direction="wide",idvar="Code_order",timevar="count")
  df2p$peaks<-numpeaks_skin$pnum_p

  return(df2p)
}

```

```{r create the detailed table of peaks using the custom function, include=F}
dff <- data.frame()
final_a1_mix <- data.frame()
for(i in tnum_a1){
  dff <- ffunc(i,data_air,diaryair_set1)
  final_a1_mix <- rbind.fill(final_a1_mix,dff)
}

dff <- data.frame()
final_a2_mix <- data.frame()
for(i in tnum_a2){
  dff <- ffunc(i,data_air,diaryair_set2)
  final_a2_mix <- rbind.fill(final_a2_mix,dff)
}

final_air_mix <- rbind.fill(final_a1_mix,final_a2_mix)

dff <- data.frame()
final_s1_mix <- data.frame()
for(i in tnum_s1){
  dff <- ffunc(i,data_skin,diaryskin_set1)
  final_s1_mix <- rbind.fill(final_s1_mix,dff)
}
final_s1_mix <- final_s1_mix[!is.na(final_s1_mix$Code_order),]


dff <- data.frame()
final_s2_mix <- data.frame()
for(i in tnum_s2){
  dff <- ffunc(i,data_skin,diaryskin_set2)
  final_s2_mix <- rbind.fill(final_s2_mix,dff)
}
final_s2_mix <- final_s2_mix[!is.na(final_s2_mix$Code_order),]

final_skin_mix <- rbind.fill(final_s1_mix,final_s2_mix)

rm(dff)
```

```{r function merging raw and diary data, include=FALSE, eval=FALSE}


#function to merge raw data and diary data
raw_location_merge_func <- function(Code_order,data,set){
  x <- data[which(data$Code_order == Code_order),] #loading the data
  
  y<-set[which(set$Code_order == Code_order),1:1440] #loading the setting
  y<-data.frame(t(y))
  
  #rename X1 to P_location
  names(y)="X1"<-"Location"
  #create another variable Index1 to be able to merge sensors data with diary data by it. (Index1 refers to time)
  y$Time<-format(seq(as.POSIXct("2013-01-01 05:00:00", tz="GMT"), 
                   length.out=1440, by='1 min'), '%H:%M:%S')
  x<-join(x = x, y = y, by = "Time") #merge data and diary
  x<-x[!(is.na(x$Temperature)) , ] # remove na temp
  Code_order <- x 
  Code_order <- data.frame(Code_order)
  tn <<- rbind.fill(tn,Code_order) # return data
}
```

```{r merging air and diary data, include=FALSE, eval=FALSE}
#air code orders
tnumA <- c("T10-A1","T11-A1","T12-A1","T13-A1","T14-A1","T15-A1","T16-A1","T17-A1","T18-A1",
           "T19-A1","T21-A1","T22-A1","T23-A1","T24-A1","T26-A1","T29-A1","T31-A1","T33-A1",
           "T34-A1","T35-A1","T37-A1","T38-A1","T46-A1","T47-A1","T51-A1","T52-A1","T42-A1",
           "T45-A1","T54-A1","T53-A1","T56-A1","T60-A1","T61-A1","T64-A1","T66-A1","T67-A1",
           "T10-A2","T11-A2","T12-A2","T16-A2","T17-A2","T18-A2","T19-A2","T24-A2","T26-A2",
           "T35-A2","T37-A2","T38-A2","T42-A2","T43-A2","T45-A2","T60-A2")

tn <- data.frame()
air_loc <- data.frame()
for(i in tnumA){
  dff <- raw_location_merge_func(i,data_air,diaryair)
  air_loc <- rbind.fill(air_loc,dff)
}
TNUMAIR <- tn

write.csv(TNUMAIR,"./temp_files/TNUMAIR.csv", row.names = F) # writing the new dataset
```

```{r merging skin and diary data, include=FALSE, eval=FALSE}
# skin code orders
tnumS <- c("T10-S1","T11-S1","T12-S1","T13-S1","T14-S1","T15-S1","T16-S1","T18-S1","T19-S1",
           "T21-S1","T22-S1","T23-S1","T24-S1","T26-S1","T29-S1","T31-S1","T33-S1","T34-S1",
           "T35-S1","T37-S1","T38-S1","T45-S1","T46-S1","T47-S1","T51-S1","T52-S1","T53-S1",
           "T56-S1","T60-S1","T61-S1","T64-S1","T66-S1","T67-S1","T10-S2","T11-S2","T12-S2",
           "T16-S2","T17-S2","T24-S2","T26-S2","T29-S2","T31-S2","T33-S2","T34-S2","T35-S2",
           "T38-S2","T43-S2","T45-S2","T60-S2")

tn <- data.frame()
skin_loc <- data.frame()
for(i in tnumS){
  dff <- raw_location_merge_func(i,data_skin,diaryskin) #using the function to create the dataset
  skin_loc <- rbind.fill(skin_loc,dff)
}
TNUMSKIN <- tn

write.csv(TNUMSKIN,"./temp_files/TNUMSKIN.csv", row.names = F) # writing the new dataset
```

```{r peaks_summary, include=FALSE}

#mean,median,IQR number of peaks
summary(final_air_mix$peaks)
summary(final_skin_mix$peaks)

#mean,median,IQR values peaks
summary(peaks_air_all$P_temperature)
summary(peaks_skin_all$P_temperature)

summary(peaks_air1$P_temperature)
summary(peaks_air2$P_temperature)

summary(peaks_skin1$P_temperature)
summary(peaks_skin2$P_temperature)

summary(data_skin$Activity) 
```


```{r normality test}
#air sensor peaks both settings
qqnorm(peaks_air_all$P_temperature) 
hist(peaks_air_all$P_temperature)

#skin sensor peaks both settings
qqnorm(peaks_skin_all$P_temperature) 
hist(peaks_skin_all$P_temperature)

# qqplot for raw data temperature
ggqqplot(data_air$Temperature)
ggqqplot(data_skin$Temperature)

# number of peaks
qqnorm(final_air_mix$peaks)
hist(final_air_mix$peaks)
hist(final_skin_mix$peaks)
```


```{r}
qqnorm(data_skin$Activity)
qqnorm(log(data_skin$Activity + 1))
```


### Boxplot peaks
```{r number of peaks boxplot, echo=FALSE}
set1_air <- final_a1_mix %>% select(num=peaks) %>% 
  mutate(type="peaks",set="Urban")

set2_air <- final_a2_mix %>% select(num=peaks) %>% 
  mutate(type="peaks",set="Rural")

air_f <- rbind(set1_air,set2_air) %>% mutate(sensor="Air")

# Adding the participants with zero peaks because findpeak can't found
T421<- c(as.numeric("0"), "peaks", "Urban", "Air")
T541<- c(as.numeric("0"), "peaks", "Urban", "Air")
T451<- c(as.numeric("0"), "peaks", "Urban", "Air")
air_f <- rbind(air_f,T421,T541,T451) %>% mutate(num=as.numeric(num))

### skin
set1_skin <- final_s1_mix %>% select(num=peaks) %>% 
  mutate(type="peaks",set="Urban")

set2_skin <- final_s2_mix %>% select(num=peaks) %>% 
  mutate(type="peaks",set="Rural")


skin_f <- rbind(set1_skin,set2_skin) %>% mutate(sensor="Skin",num=as.numeric(num))

total_f <- rbind(air_f,skin_f)

ggplot(data = total_f, aes(x = type, y = num)) +geom_boxplot() +  facet_grid(sensor~set) + geom_jitter(width = 0.2) +ylab("Number of Peaks")
```


# Temperature plots for Location Settings
```{r mean temp air urban, echo=FALSE, warning=FALSE}
knitr::kable(peaks_air1 %>% group_by(P_location) %>% summarise_each(mean,P_temperature) %>% mutate(Location=P_location,Mean_Temperature=P_temperature) %>% select(Location,Mean_Temperature), caption="Mean Temperature values of peaks for Air Sensors Urban")
```
```{r mean temp air rural, echo=FALSE, warning=FALSE}
knitr::kable(peaks_air2 %>% group_by(P_location) %>% summarise_each(mean,P_temperature) %>% mutate(Location=P_location,Mean_Temperature=P_temperature) %>% select(Location,Mean_Temperature), caption="Mean Temperature values of peaks for Air Sensors Rural")
```

```{r temp box air urban, echo=FALSE}
peaks_air1 %>% mutate(P_location= fct_reorder(P_location, P_temperature)) %>%
  filter(!is.na(P_location) & P_location %in% c("indoor_activities","outdoor_activities")) %>%
  ggplot(aes(P_temperature,P_location)) + geom_boxplot() + xlab("Temperature") + ylab("Location") + ggtitle("Boxplot of peaks on Air sensors for Urban settings")
```

```{r temp boxplot air rural, echo=FALSE}
peaks_air2 %>% mutate(P_location= fct_reorder(P_location, P_temperature)) %>%
  filter(!is.na(P_location) & P_location %in% c("indoor_activities","outdoor_activities")) %>%
  ggplot(aes(P_temperature,P_location)) + geom_boxplot() + xlab("Temperature") + ylab("Location") + ggtitle("Boxplot of peaks on Air sensors for Rural settings")
```


### Skin Sensor

```{r mean temp skin urban, echo=FALSE, warning=FALSE}
knitr::kable(peaks_skin1 %>% group_by(P_location) %>% summarise_each(mean,P_temperature) %>% mutate(Location=P_location,Mean_Temperature=P_temperature) %>% select(Location,Mean_Temperature), caption="Mean Temperature values of peaks for Skin Sensors Urban")
```

```{r mean temp skin rural, echo=FALSE, warning=FALSE}
knitr::kable(peaks_skin2 %>% group_by(P_location) %>% summarise_each(mean,P_temperature) %>% mutate(Location=P_location,Mean_Temperature=P_temperature) %>% select(Location,Mean_Temperature), caption="Mean Temperature values of peaks for Skin Sensors Rural")
```

```{r temp box skin urban, echo=FALSE}
peaks_skin1 %>% mutate(P_location= fct_reorder(P_location, P_temperature)) %>%
  filter(!is.na(P_location) & P_location %in% c("indoor_activities","outdoor_activities")) %>%
  ggplot(aes(P_temperature,P_location)) + geom_boxplot() + xlab("Temperature") + ylab("Location") + ggtitle("Boxplot of peak temperatures on Skin sensors for Urban settings")
```
```{r temp box skin rural, echo=FALSE}
peaks_skin2 %>% mutate(P_location= fct_reorder(P_location, P_temperature)) %>%
  filter(!is.na(P_location) & P_location %in% c("indoor_activities","outdoor_activities")) %>%
  ggplot(aes(P_temperature,P_location)) + geom_boxplot() + xlab("Temperature") + ylab("Location") + ggtitle("Boxplot of peak temperatures on Skin sensors for Rural settings")
```


```{r creating peak table for air with in/out location, echo=FALSE}
ind_air1 <- peaks_air1 %>% filter(P_location=="indoor_activities") %>% 
  mutate(index=as.numeric("1")) %>% group_by(Code_order) %>% summarise_each(sum,index) %>%
  mutate(location="indoor_activities",settings="Urban",sensor="Air") %>% 
  mutate(num_of_peaks=index) %>% merge(tempdata_final[,c(2,9)], by="Code_order", all.x=T) %>%
  select(-index) %>% distinct()

ind_air2 <- peaks_air2 %>% filter(P_location=="indoor_activities") %>% 
  mutate(index=as.numeric("1")) %>% group_by(Code_order) %>% summarise_each(sum,index) %>%
  mutate(location="indoor_activities",settings="Rural",sensor="Air") %>% 
  mutate(num_of_peaks=index) %>% merge(tempdata_final[,c(2,9)], by="Code_order", all.x=T) %>%
  select(-index) %>% distinct()

outd_air1 <- peaks_air1 %>% filter(P_location=="outdoor_activities") %>% 
  mutate(index=as.numeric("1")) %>% group_by(Code_order) %>% summarise_each(sum,index) %>%
  mutate(location="outdoor_activities",settings="Urban",sensor="Air") %>% 
  mutate(num_of_peaks=index) %>% merge(tempdata_final[,c(2,9)], by="Code_order", all.x=T) %>%
  select(-index) %>% distinct()

outd_air2 <- peaks_air2 %>% filter(P_location=="outdoor_activities") %>% 
  mutate(index=as.numeric("1")) %>% group_by(Code_order) %>% summarise_each(sum,index) %>%
  mutate(location="outdoor_activities",settings="Rural",sensor="Air") %>% 
  mutate(num_of_peaks=index) %>% merge(tempdata_final[,c(2,9)], by="Code_order", all.x=T) %>%
  select(-index) %>% distinct()


total_air <- rbind(ind_air1,ind_air2,outd_air1,outd_air2) %>% 
  select("Code_order","num_of_peaks","location","settings.x","sensor") %>% mutate(settings=settings.x)

rm(ind_air1,ind_air2,outd_air1,outd_air2)
```


```{r creating peak table for skin with in/out location, echo=FALSE}
ind_skin1 <- peaks_skin1 %>% filter(P_location=="indoor_activities") %>% 
  mutate(index=as.numeric("1")) %>% group_by(Code_order) %>% summarise_each(sum,index) %>%
  mutate(location="indoor_activities",settings="Urban",sensor="Skin") %>% 
  mutate(num_of_peaks=index) %>% merge(tempdata_final[,c(2,9)], by="Code_order", all.x=T) %>%
  select(-index) %>% distinct()

ind_skin2 <- peaks_skin2 %>% filter(P_location=="indoor_activities") %>% 
  mutate(index=as.numeric("1")) %>% group_by(Code_order) %>% summarise_each(sum,index) %>%
  mutate(location="indoor_activities",settings="Rural",sensor="Skin") %>% 
  mutate(num_of_peaks=index) %>% merge(tempdata_final[,c(2,9)], by="Code_order", all.x=T) %>%
  select(-index) %>% distinct()

outd_skin1 <- peaks_skin1 %>% filter(P_location=="outdoor_activities") %>% 
  mutate(index=as.numeric("1")) %>% group_by(Code_order) %>% summarise_each(sum,index) %>%
  mutate(location="outdoor_activities",settings="Urban",sensor="Skin") %>% 
  mutate(num_of_peaks=index) %>% merge(tempdata_final[,c(2,9)], by="Code_order", all.x=T) %>%
  select(-index) %>% distinct()

outd_skin2 <- peaks_skin2 %>% filter(P_location=="outdoor_activities") %>% 
  mutate(index=as.numeric("1")) %>% group_by(Code_order) %>% summarise_each(sum,index) %>%
  mutate(location="outdoor_activities",settings="Rural",sensor="Skin") %>% 
  mutate(num_of_peaks=index) %>% merge(tempdata_final[,c(2,9)], by="Code_order", all.x=T) %>%
  select(-index) %>% distinct()

total_skin <- rbind(ind_skin1,ind_skin2,outd_skin1,outd_skin2) %>% 
  select("Code_order","num_of_peaks","location","settings.x","sensor") %>% mutate(settings=settings.x)

rm(ind_skin1,ind_skin2,outd_skin1,outd_skin2)
```

```{r, echo=FALSE}
total_air_skin <- rbind(total_air,total_skin)
```


```{r number of peaks boxplot in/out, echo=F}
ggplot(total_air_skin,aes(x = settings, y = num_of_peaks)) +geom_boxplot(aes(fill=settings)) +  facet_grid(sensor~location, scale="free") + ylim(-1,10) + geom_jitter() + ylab("Number of peaks") + xlab("Settings")
```

```{r boxplot temp in/out, echo=FALSE}
datf1 <- peaks_air_all %>% filter(P_location=="indoor_activities")  
datf1 <- datf1[,c(1:4)]
datfAI <- merge(datf1, total_air[,c(1,4:6)],by="Code_order",all.x=T) %>% distinct()

datf2 <- peaks_skin_all %>% filter(P_location=="indoor_activities")
datf2 <- datf2[,c(1:4)]
datfSI <- merge(datf2, total_skin[,c(1,4:6)],by="Code_order",all.x=T) %>% distinct()

datf3 <- peaks_air_all %>% filter(P_location=="outdoor_activities")
datf3 <- datf3[,c(1:4)]
datfAO <- merge(datf3, total_air[,c(1,4:6)],by="Code_order",all.x=T) %>% distinct()

datf4 <- peaks_skin_all %>% filter(P_location=="outdoor_activities")
datf4 <- datf4[,c(1:4)]
datfSO <- merge(datf4, total_skin[,c(1,4:6)],by="Code_order",all.x=T) %>% distinct()

peaks_data <- rbind(datfAI,datfSI,datfAO,datfSO)

ggplot(peaks_data,aes(x = settings, y = P_temperature)) +geom_boxplot(aes(fill=settings)) +  facet_grid(sensor~P_location, scales = "free") + geom_jitter() + ylab("Temperature of Peak") + xlab("Settings")

rm(datf1,datf2,datf3,datf4,datfAI,datfSI,datfAO,datfSO)
```

### Summary table of peak temperature per setting on air sensors

`r kable(print(CreateTableOne("P_temperature", data=peaks_data[peaks_data$sensor=="Air",], strata="settings"),testNonNormal = kruskal.test, nonnormal = "P_temperature"), caption="Summary table of peak temperature by setting for air sensors")`

### Summary table of peak temperature per setting on skin sensors

`r kable(print(CreateTableOne("P_temperature", data=peaks_data[peaks_data$sensor=="Skin",], strata="settings"),testNonNormal = kruskal.test, nonnormal = "P_temperature"), caption="Summary table of peak temperature by setting for skin sensors")`


### Summary table of number of peaks at Indoor/Outdoor location per setting on air sensors

`r kable(print(CreateTableOne("num_of_peaks", data=total_air, strata="settings"),testNonNormal = kruskal.test, nonnormal = "num_of_peaks"), caption="Summary table of number of peaks by setting for air sensor at Indoor/Outdoor location")`

### Summary table of number of peaks at Indoor/Outdoor location per setting on skin sensors

`r kable(print(CreateTableOne("num_of_peaks", data=total_skin, strata="settings"),testNonNormal = kruskal.test, nonnormal = "num_of_peaks"), caption="Summary table of number of peaks by setting for skin sensor at Indoor/Outdoor location")`


### Temperature and Activity correlation


```{r, include=FALSE}
TNUMAIR <- read.csv("./temp_files/TNUMAIR.csv") #loading the air data

TNUMSKIN <- read.csv("./temp_files/TNUMSKIN.csv") #loading the skin data

TNUMAIR$Location[TNUMAIR$Location=="unspecified_location "] <- "unspecified_location"
TNUMAIR$Location[TNUMAIR$Location=="indoor_activities_ac"] <- "indoor_activities"

TNUMSKIN$Location[TNUMSKIN$Location=="indoor_activities_ac"] <- "indoor_activities"

# filtering data with only indoor outdoor activities
TNUMSKIN_l <- TNUMSKIN %>% filter(Location %in% c("indoor_activities","outdoor_activities"))

TNUMAIR_l <- TNUMAIR %>% filter(Location %in% c("indoor_activities","outdoor_activities"))
```

```{r}
# ploting Temperature and Activity.
plot(TNUMSKIN_l$Temperature, TNUMSKIN_l$Activity)
#correlation between Temperature and Activity for Urban
cor.test(TNUMSKIN_l[TNUMSKIN_l$settings=="1","Temperature"],TNUMSKIN_l[TNUMSKIN_l$settings=="1","Activity"], method="spearman", exact=F)
```

```{r}
#correlation between Temperature and Activity for Rural
cor.test(TNUMSKIN_l[TNUMSKIN_l$settings=="2","Temperature"],TNUMSKIN_l[TNUMSKIN_l$settings=="2","Activity"], method="spearman", exact=F)
```


```{r, include=F}
total_air <- total_air %>% mutate_if(is.character,as.factor) %>%  #change object type
  tidyr::separate(Code_order, c("Code", "Order"), sep = "-", remove=F) %>%
  mutate_if(is.character,as.factor) %>% #change object type
  mutate(location=relevel(location, ref="outdoor_activities")) %>% #change reference group
  mutate(settings=relevel(settings, ref="Rural")) %>% #change reference group
  mutate_if(is.character,as.factor) #change object type
```

```{r, include=F}

total_skin <- total_skin %>% mutate_if(is.character,as.factor) %>%  #change object type
  tidyr::separate(Code_order, c("Code", "Order"), sep = "-", remove=F) %>%
  mutate_if(is.character,as.factor) %>% #change object type
  mutate(location=relevel(location, ref="outdoor_activities")) %>% #change reference group
  mutate(settings=relevel(settings, ref="Rural")) %>% #change reference group
  mutate_if(is.character,as.factor) #change object type
```


```{r, include=F}
TNUMAIR_l <- TNUMAIR_l %>% mutate_if(is.character,as.factor) %>% #change object type
  mutate(settings=ifelse(settings=="1","Urban","Rural")) %>% # change index
  mutate(logTemperature=scale(log(Temperature))) %>%
  mutate_if(is.character,as.factor) %>% #change object type
  mutate(Location=relevel(Location, ref="outdoor_activities")) %>% #change reference group
  mutate(settings=relevel(settings, ref="Rural")) %>% #change reference group
  mutate_if(is.character,as.factor) #change object type
```

```{r, include=F}
TNUMSKIN_l <- TNUMSKIN_l %>% mutate_if(is.character,as.factor) %>% #change object type
  mutate(settings=ifelse(settings=="1","Urban","Rural")) %>% # change index
  mutate(logTemperature=scale(log(Temperature))) %>% # log and z-score transformation
   #creating activity group
  mutate(Activity_Group=ifelse(Activity==0,"No_Activity","Any_Activity")) %>% 
  mutate_if(is.character,as.factor) %>% #change object type
#change reference group
  mutate(Location=relevel(Location, ref="outdoor_activities")) %>% 
  mutate(settings=relevel(settings, ref="Rural")) %>% 
  mutate(Activity_Group=relevel(Activity_Group, ref="No_Activity")) %>% 
  mutate_if(is.character,as.factor) #change object type
```

### Summary table for ambient air temperature by setting taking in account all observations

`r kable(print(CreateTableOne("Temperature", data=TNUMAIR_l, strata="Location"),testNonNormal = kruskal.test, nonnormal = "Temperature"), caption="Summary table of ambient air temperature by setting")`

### Summary table for skin temperature by setting taking in account all observations

`r kable(print(CreateTableOne("Temperature", data=TNUMSKIN_l, strata="Location"),testNonNormal = kruskal.test, nonnormal = "Temperature"), caption="Summary table of skin temperature by setting")`

### Summary table of cumulative activity by settting based on skin sensors

`r kable(print(CreateTableOne("Activity", data=TNUMSKIN_l, strata="Location"),testNonNormal = kruskal.test, nonnormal = "Activity"), caption="Summary table of cumulative activity per day based on skin sensors") `

### Summary table of peak temperature per setting on air sensors

`r kable(print(CreateTableOne("P_temperature", data=peaks_data[peaks_data$sensor=="Air",], strata="P_location"),testNonNormal = kruskal.test, nonnormal = "P_temperature"), caption="Summary table of peak temperature by setting for air sensors")`

### Summary table of peak temperature per setting on skin sensors

`r kable(print(CreateTableOne("P_temperature", data=peaks_data[peaks_data$sensor=="Skin",], strata="P_location"),testNonNormal = kruskal.test, nonnormal = "P_temperature"), caption="Summary table of peak temperature by setting for skin sensors")`


### Summary table of number of peaks at Indoor/Outdoor location per setting on air sensors

`r kable(print(CreateTableOne("num_of_peaks", data=total_air, strata="location"),testNonNormal = kruskal.test, nonnormal = "num_of_peaks"), caption="Summary table of number of peaks by setting for air sensor at Indoor/Outdoor location")`

### Summary table of number of peaks at Indoor/Outdoor location per setting on skin sensors

`r kable(print(CreateTableOne("num_of_peaks", data=total_skin, strata="location"),testNonNormal = kruskal.test, nonnormal = "num_of_peaks"), caption="Summary table of number of peaks by setting for skin sensor at Indoor/Outdoor location")`


### MODELS

#### Reference for Location is "outdoor_activities" and "Rural" for setting for all 4 dataframes

```{r models 1, warning=FALSE, message=FALSE}
model_1a <-  glmer(Location ~ settings + logTemperature + (1|Code),data= TNUMAIR_l, family = binomial(link="logit")) 

model_1b <- glmer(Location ~ settings + logTemperature + Activity_Group + (1|Code), data= TNUMSKIN_l, family = binomial(link="logit"))

tab_model(model_1a, model_1b, digits=3, title="Mixed Effect Models for Location~ Settings + Temperature + Activity(for skin sensor) + random(Participant) for raw data air and skin sensor")
```

```{r models 2,warning=FALSE, message=FALSE}
model_2a <- glmer(location ~ settings + num_of_peaks + (1|Code),data= total_air, family = binomial(link="logit"), na.action = na.omit)

model_2b <- glmer(location ~ settings + num_of_peaks + (1|Code),data= total_skin, family = binomial(link="logit"), na.action = na.omit)

tab_model(model_2a, model_2b, digits= 3, title= "Mixed effect models for Location ~ Setting + Number of peaks + random(Participant) for number of peaks data for Air and Skin sensor")
```

```{r models 3, warning=FALSE, message=FALSE}
model_3a <- glmer(Location ~ logTemperature + settings + logTemperature*settings + (1|Code),data= TNUMAIR_l, family = binomial(link="logit"))

model_3b <- glmer(Location ~ logTemperature + settings + logTemperature*settings + (1|Code),data= TNUMSKIN_l, family = binomial(link="logit"))

tab_model(model_3a,model_3b, digits = 3, title = "Mixed effect models for Location ~ Temperature + setting + interaction Temperature:setting + random(Participant) for raw data Air and Skin sensor")
```

```{r models 4, warning=FALSE, message=FALSE}
model_tempU <- glmer(Location ~ logTemperature + (1|Code),data= TNUMAIR_l[TNUMAIR_l$settings=="Urban",], family = binomial(link="logit"))

model_tempR <- glmer(Location ~ logTemperature + (1|Code),data= TNUMAIR_l[TNUMAIR_l$settings=="Rural",], family = binomial(link="logit"))

model_tempUS <- glmer(Location ~ logTemperature + (1|Code),data= TNUMSKIN_l[TNUMSKIN_l$settings=="Urban",], family = binomial(link="logit"))

model_tempRS <- glmer(Location ~ logTemperature + (1|Code),data= TNUMSKIN_l[TNUMSKIN_l$settings=="Rural",], family = binomial(link="logit"))

tab_model(model_tempU, model_tempR, model_tempUS, model_tempRS, digits = 3, title = "Mixed effect models for Location ~ Temperature + random(Participant) per Sensor(Air/Skin) and per setting(Urban/Rural)")
```
