# Supplementary material for: A randomized cross-over trial investigating differences in 24-h personal air and skin temperatures using wearable sensors between two climatologically contrasting settings
Source: Sci Rep. 2021 Nov 10;11:22020. doi: 10.1038/s41598-021-01180-y (PMC8580978; doi:10.1038/s41598-021-01180-y)
Supplement: Supplementary file 2 — Supplementary Data. [file 41598_2021_1180_MOESM2_ESM.zip › New folder/temp_files/24-H diary en version-missing.xlsx]

## Sheet: 24hr- Activities
ID	ID	05:00:00	05:30:00	06:00:00	06:30:00	07:00:00	07:30:00	08:00:00	08:30:00	09:00:00	09:30:00	10:00:00	10:30:00	11:00:00	11:30:00	12:00:00	12:30:00	13:00:00	13:30:00	14:00:00	14:30:00	15:00:00	15:30:00	16:00:00	16:30:00	17:00:00	17:30:00	18:00:00	18:30:00	19:00:00	19:30:00	20:00:00	20:30:00	21:00:00	21:30:00	22:00:00	22:30:00	23:00:00	23:30:00	1 day, 0:00:00	00:30:00	01:00:00	01:30:00	02:00:00	02:30:00				04:30:00
Τ10	1	Sleep	Sleep	Sleep	Sleep	Sleep	Sleep	Wake up	Bath	Breakfast	Driving	Being at work	Being at work	Being at work	Being at work	Being at work	Being at work	Being at work	Lunch	Being at work	Being at work	Being at work	Being at work	Being at work	Being at work	Being at work	Being at work	Being at work	Driving	Being at home			Dinner									Sleep	Sleep	Sleep	Sleep	Sleep	Sleep	Sleep	Sleep
Τ10	2	Sleep	Sleep	Sleep	Sleep	Sleep	Sleep	Sleep	Sleep	Wake up	Breakfast				Unreported transport	Outdoor activities			Lunch						Unreported transport	Being at home										Dinner						Sleep	Sleep	Sleep	Sleep	Sleep	Sleep	Sleep	Sleep
Τ11	1	Sleep	Sleep	Sleep	Wake up	Sleep	Wake up	Walking outside	Walking outside	Walking outside	Breakfast	Bath									Lunch													Dinner					Sleep	Sleep	Sleep	Sleep	Sleep	Sleep	Sleep	Sleep	Sleep	Sleep	Sleep
Τ11	2	Sleep	Sleep	Sleep	Wake up			Breakfast												Lunch										Dinner								Sleep	Sleep	Sleep	Sleep	Sleep	Sleep	Sleep	Sleep	Sleep	Sleep	Sleep	Sleep
Τ12	1	Sleep	Sleep	Sleep	Sleep	Wake up		Relax	Walking outside	Breakfast	Relax	Bath	Playing inside house	Playing inside house	Playing inside house	Email	Sleep	Driving	Lunch at a Restaurant	Lunch at a Restaurant	Lunch at a Restaurant	Lunch at a Restaurant	Lunch at a Restaurant	Lunch at a Restaurant	Driving	Driving	Walking outside	Walking outside	Outdoor activities	Outdoor activities	Driving	Outdoor activities	Dinner outside		Driving	Being at home	Sleep	Sleep	Sleep	Sleep	Sleep	Sleep	Sleep	Sleep	Sleep	Sleep	Sleep	Sleep	Sleep
Τ12	2	Sleep	Sleep	Wake up	Breakfast	Walking outside	Cycling	Being at work	Being at work	Being at work	Being at work	Walking outside	Being at work	Being at work	Being at work	Being at work	Being at work	Lunch	Being at work	Being at work	Being at work	Being at work	Being at work	Being at work	Walking outside	Gym	Gym	Walking outside	Indoor hairdressing	Indoor hairdressing	Indoor hairdressing	Driving	Being at home	Dinner		Driving	Being at home			Sleep	Sleep	Sleep	Sleep	Sleep	Sleep	Sleep	Sleep	Sleep	Sleep
Τ13	2	Sleep	Wake up	Breakfast				Driving	Being at work	Being at work	Being at work	Being at work	Being at work	Being at work	Being at work	Outside house	Outside house	Being at work	Being at work	Being at work	Being at work	Being at work	Outside house	Driving	Driving	Indoor department store		Housekeeping	Housekeeping		Dinner			Sleep	Sleep	Sleep	Sleep	Sleep	Sleep	Sleep	Sleep	Sleep	Sleep	Sleep	Sleep	Sleep	Sleep	Sleep	Sleep
Τ14	2	Sleep	Sleep	Sleep	Sleep	Sleep	Sleep	Sleep	Sleep	Wake up			Bath	Driving	Being at work				Lunch						Unreported transport	Being at home				Watching TV	Dinner	Watching TV	Watching TV	Watching TV	Watching TV	Sleep	Sleep	Sleep	Sleep	Sleep	Sleep	Sleep	Sleep	Sleep	Sleep	Sleep	Sleep	Sleep	Sleep
Τ15	1	Sleep	Sleep	Sleep	Sleep	Wake up	Bath		Driving	Indoor	Indoor	Driving	Being at home	Watching TV	Playing inside house	Playing inside house	Playing inside house	Playing inside house	Playing inside house	Lunch	Relax	Relax	Driving	Indoor	Driving	Being at home	Housekeeping	Housekeeping	Housekeeping	Watching TV	Watching TV	Watching TV	Watching TV	Watching TV	Watching TV	Watching TV	Watching TV	Watching TV	Watching TV	Bath	Sleep	Sleep	Sleep	Sleep	Sleep	Sleep	Sleep	Sleep	Sleep
Τ16	2	Sleep	Sleep	Sleep	Wake up		Breakfast		Reading	Reading	Housekeeping	Housekeeping		Outside house	Outside house	Outside house	Outside house	Cooking	Lunch	Sleep			Watching TV	Watching TV	Watching TV		Driving			Walking outside	Playing indoor hotel	Playing indoor hotel	Playing indoor hotel		Unreported transport	Being at home	Sleep	Sleep	Sleep	Sleep	Sleep	Sleep	Sleep	Sleep	Sleep	Sleep	Sleep	Sleep	Sleep
Τ16	1	Sleep	Sleep	Sleep	Wake up			Outside house	Indoor	Driving	Being at work	Breakfast	Being at work	Being at work	Being at work	Being at work	Being at work	Outdoor activities	Lunch					Being at work	Being at work	Being at work	Being at work	Being at work	Being at work	Being at work	Driving	Dinner					Sleep	Sleep	Sleep	Sleep	Sleep	Sleep	Sleep	Sleep	Sleep	Sleep	Sleep	Sleep	Sleep
Τ17	1	Sleep	Sleep	Sleep	Sleep	Sleep	Sleep	Sleep	Sleep	Sleep	Sleep	Wake up	Watching TV							Lunch	Sleep	Wake up				Watching TV							Unreported transport	Outdoor activities										Sleep	Sleep	Sleep	Sleep	Sleep	Sleep
Τ17	2	Sleep	Sleep	Wake up			Housekeeping				Watching TV					Sleep	Sleep	Sleep	Sleep	Wake up										Walking outside					Being at home					Sleep	Sleep	Sleep	Sleep	Sleep	Sleep	Sleep	Sleep	Sleep	Sleep
Τ18	1	Sleep	Sleep	Sleep	Sleep	Sleep	Sleep	Sleep	Sleep	Sleep	Sleep	Wake up		Breakfast					Lunch												Dinner											Dinner		Sleep
Τ18	2	Sleep	Sleep	Sleep	Sleep	Sleep	Sleep	Sleep	Sleep	Sleep	Sleep	Sleep	Wake up	Breakfast							Lunch											Dinner												Sleep	Sleep	Sleep	Sleep	Sleep	Sleep
Τ19	1	Sleep	Sleep	Sleep	Sleep	Sleep	Sleep	Sleep	Sleep	Sleep	Sleep	Wake up						Lunch outside	Being at home	Outside house										Dinner	Being at home		Outside house	Outside house	Outside house	Outside house	Outside house	Outside house	Being at home	Outside house	Outside house	Outside house	Outside house	Being at home	Sleep	Sleep	Sleep	Sleep	Sleep
Τ19	2	Sleep	Sleep	Sleep	Sleep	Wake up		Driving	Being at work	Being at work	Being at work	Being at work	Being at work	Being at work	Being at work	Being at work	Being at work	Being at work	Being at work	Driving	Lunch	Watching TV	Watching TV	Watching TV	Working on the computer	Working on the computer	Working on the computer	Housekeeping	Housekeeping	Driving		Driving	Being at home	Being at home	Being at home	Dinner	Watching TV	Watching TV	Watching TV	Watching TV	Watching TV	Bath	Sleep	Sleep	Sleep	Sleep	Sleep	Sleep	Sleep
Τ21	2	Sleep	Sleep	Wake up	Driving open vehicle	Being at work	Being at work	Being at work	Being at work	Being at work	Being at work	Being at work	Being at work	Being at work	Being at work	Being at work	Being at work	Being at work	Driving open vehicle	Being at home			Lunch	Sleep	Sleep	Sleep	Sleep	Sleep	Sleep	Wake up		Driving	Being at work	Being at work	Being at work	Being at work	Being at work	Dinner	Being at work	Driving	Being at home	Being at home	Being at home	Being at home	Sleep	Sleep	Sleep	Sleep	Sleep
Τ22	2	Sleep	Sleep	Sleep	Sleep	Sleep	Sleep	Sleep	Sleep	Sleep	Sleep	Sleep	Sleep	Sleep	Wake up							Outside house	Being at home			Outside house	Unreported transport	Cafeteria	Cafeteria	Cafeteria	Cafeteria	Unreported transport	Being at home	Unreported transport	Restaurant	Restaurant	Restaurant	Restaurant	Restaurant	Restaurant	Unreported transport	Being at home				Sleep	Sleep	Sleep	Sleep
Τ23	2	Sleep	Sleep	Sleep	Sleep	Sleep	Sleep	Sleep	Sleep	Sleep	Wake up	Outside house	Indoor	Watching TV	Watching TV	Watching TV	Watching TV	Watching TV	Watching TV	Watching TV		Lunch inside house	Being at home	Being at home	Being at home	Outside house	Outside house	Outside house	Being at home	Being at home	Being at home	Being at home	Being at home	Outside house		Being at home	Sleep	Sleep	Sleep	Sleep	Sleep	Sleep	Sleep	Sleep	Sleep	Sleep	Sleep	Sleep	Sleep
Τ24	1	Sleep	Sleep	Sleep	Wake up	Outside house	Outside house		Breakfast		Relax	Relax	Relax	Outside house	Outside house	Outside house	Outside house	Outside house	Outside house	Lunch	Being at home	Watching TV	Relax	Relax	Relax	Relax	Watching TV			Outside house	Dinner	Being at home	Watching TV	Watching TV	Watching TV	Watching TV	Watching TV	Sleep	Sleep	Sleep	Sleep	Sleep	Sleep	Sleep	Sleep	Sleep	Sleep	Sleep	Sleep
Τ24	2	Sleep	Sleep	Sleep	Wake up	Breakfast	Outside house	Doing mosaic	Doing mosaic		Doing mosaic	Doing mosaic		Outside house	Outside house	Being at home	Driving	Driving	Being at home	Lunch	Being at home			Sleep	Wake up	Watching TV	Watching TV	Watching TV	Doing mosaic	Doing mosaic	Dinner	Watching TV	Watching TV	Watching TV	Watching TV	Watching TV	Watching TV	Watching TV	Watching TV	Sleep	Sleep	Sleep	Sleep	Sleep	Sleep	Sleep	Sleep	Sleep	Sleep
Τ26	1	Sleep	Driving	Outdoor activities	Driving		Outdoor activities	Driving		Outdoor activities	Driving		Outdoor activities	Driving		Outdoor activities	Driving	Being at work			Driving	Outdoor activities	Driving			Being at home	Driving			Driving	Outdoor activities	Dinner	Outdoor activities	Outdoor activities	Outdoor activities	Driving	Being at home		Sleep	Sleep	Sleep	Sleep	Sleep	Sleep	Sleep	Sleep	Sleep	Sleep	Sleep
Τ26	2	Sleep	Sleep	Sleep	Sleep	Sleep	Sleep	Sleep	Sleep	Sleep	Wake up	Outside house		Being at home	Outside house	Housekeeping			Cooking	Lunch outside		Being at home	Sleep			Wake up				Outside house	Being at home	Driving	Outside house						Driving	Being at home		Sleep	Sleep	Sleep	Sleep	Sleep	Sleep	Sleep	Sleep
Τ29	2	Sleep	Sleep	Sleep	Sleep	Sleep	Sleep	Sleep	Sleep	Sleep	Wake up	Breakfast	Being at home	Being at home	Being at home	Being at home	Being at home	Lunch	Being at home	Being at home	Being at home	Being at home	Being at home	Being at home	Being at home	Being at home	Being at home	Being at home	Being at home	Unreported transport	Outdoor activities	Outdoor activities	Outdoor activities	Outdoor activities	Outdoor activities	Dinner	Outdoor activities	Outdoor activities	Unreported transport	Sleep	Sleep	Sleep	Sleep	Sleep	Sleep	Sleep	Sleep	Sleep	Sleep
Τ29	1	Sleep	Sleep	Sleep	Wake up	Driving	Being at work	Being at work	Being at work	Being at work	Being at work	Being at work	Being at work	Being at work	Being at work	Being at work	Being at work	Being at work	Being at work	Being at work	Being at work	Driving	Being at home	Being at home	Driving	Being at home	Being at home	Being at home	Being at home	Driving	Being at home	Dinner	Driving	Being at home	Outside house	Outside house	Outside house	Outside house	Outside house	Sleep	Sleep	Sleep	Sleep	Sleep	Sleep	Sleep	Sleep	Sleep	Sleep
Τ31	1	Wake up		Driving	Driving	Being at work	Being at work	Being at work	Being at work	Being at work	Being at work	Being at work	Being at work	Being at work	Being at work	Lunch	Being at work	Being at work	Being at work	Being at work	Being at work	Being at work	Being at work	Being at work	Being at work	Being at work	Being at work	Being at work	Being at work	Being at work	Driving	Being at home		Dinner	Relax	Relax	Relax	Sleep	Sleep	Sleep	Sleep	Sleep	Sleep	Sleep	Sleep	Sleep	Sleep	Sleep	Sleep
Τ31	2	Sleep	Sleep	Sleep	Sleep	Sleep	Sleep	Sleep	Sleep	Wake up		Outdoor activities	Outdoor activities	Outdoor activities	Outdoor activities	Outdoor activities	Outdoor activities	Outdoor activities	Outdoor activities	Lunch	Outdoor activities	Outdoor activities	Outdoor activities	Outdoor activities	Outdoor activities	Outdoor activities	Outdoor activities	Outdoor activities	Outdoor activities	Outdoor activities	Outdoor activities	Outdoor activities	Outdoor activities	Outdoor activities	Outdoor activities	Outdoor activities	Outdoor activities	Outdoor activities	Outdoor activities	Outdoor activities	Outdoor activities	Outdoor activities	Outdoor activities	Outdoor activities	Outdoor activities	Sleep	Sleep	Sleep	Sleep
Τ33	1	Sleep	Sleep	Sleep	Sleep	Sleep	Wake up	Breakfast				Housekeeping	Housekeeping	Housekeeping	Housekeeping	Housekeeping			Driving		Sleep		Wake up			Outside house												Sleep	Sleep	Sleep	Sleep	Sleep	Sleep	Sleep	Sleep	Sleep	Sleep	Sleep	Sleep
Τ33	2	Sleep	Sleep	Sleep	Sleep	Sleep	Sleep	Wake up	Breakfast	Housekeeping									Lunch		Sleep		Wake up					Watching TV						Dinner		Walking outside			Sleep	Sleep	Sleep	Sleep	Sleep	Sleep	Sleep	Sleep	Sleep	Sleep	Sleep
Τ34	2	Sleep	Sleep	Sleep	Sleep	Sleep	Sleep	Sleep	Sleep	Wake up		Housekeeping			Reading					Lunch				Sleep			Wake up								Dinner
Τ34	1	Sleep	Sleep	Sleep	Sleep	Driving	Indoor hospital	Indoor hospital	Indoor hospital	Driving	Being at work	Breakfast	Being at work	Being at work	Being at work	Being at work	Being at work	Being at work	Being at work	Being at work	Being at work	Driving	Being at home	Lunch	Watching TV	Watching TV		Housekeeping	Housekeeping	Housekeeping	Housekeeping	Housekeeping	Housekeeping	Housekeeping	Dinner	Housekeeping		Sleep	Sleep	Sleep	Sleep	Sleep	Sleep	Sleep	Sleep	Sleep	Sleep	Sleep	Sleep
Τ35	1	Sleep	Sleep	Sleep	Sleep	Sleep	Wake up	Driving	Being at work	Being at work	Breakfast	Being at work	Being at work	Being at work	Being at work	Being at work	Being at work	Being at work	Being at work	Being at work	Lunch	Being at work	Being at work	Being at work	Being at work	Being at work	Driving	Being at home	Relax	Reading	Relax	Relax	Relax	Relax	Relax	Watching TV	Watching TV	Watching TV	Sleep	Sleep	Sleep	Sleep	Sleep	Sleep	Sleep	Sleep	Sleep	Sleep	Sleep
Τ35	2	Sleep	Sleep	Sleep	Sleep	Sleep	Sleep	Sleep	Wake up	Walking outside	Breakfast	Walking outside	Indoor supermarket		Walking outside	Being at home	Watching TV	Watching TV	Watching TV	Lunch	Watching TV	Relax	Relax	Relax	Relax	Relax		Watching TV	Walking outside	Outdoor activities	Outdoor activities	Walking outside	Being at home	Watching TV	Watching TV	Watching TV	Walking outside		Dinner	Watching TV	Sleep	Sleep	Sleep	Sleep	Sleep	Sleep	Sleep	Sleep	Sleep
Τ37	1	Sleep	Sleep	Sleep	Sleep	Sleep	Wake up	Breakfast						Housekeeping				Sleep				Housekeeping			Cooking				Watching TV	Unreported transport	Indoor hospital	Unreported transport	Being at home		Unreported transport	Watching TV		Sleep	Sleep	Sleep	Sleep	Sleep	Sleep	Sleep	Sleep	Sleep	Sleep	Sleep	Sleep
Τ37	2	Sleep	Sleep	Sleep	Sleep	Wake up	Breakfast	Walking outside		Being at home					Cooking			Lunch				Sleep	Sleep	Wake up	Housekeeping															Sleep	Sleep	Sleep	Sleep	Sleep	Sleep	Sleep	Sleep	Sleep	Sleep
Τ38	1	Sleep	Sleep	Sleep	Sleep	Sleep	Sleep	Sleep	Sleep	Sleep	Wake up	Housekeeping	Breakfast	Housekeeping	Housekeeping	Housekeeping	Housekeeping	Housekeeping	Lunch	Housekeeping	Housekeeping	Housekeeping	Housekeeping	Housekeeping			Sleep	Sleep	Wake up	Outside house	Outside house	Dinner outside		Watching TV		Walking outside	Outdoor activities	Outdoor activities	Walking outside	Sleep	Sleep	Sleep	Sleep	Sleep	Sleep	Sleep	Sleep	Sleep	Sleep
Τ38	2	Sleep	Sleep	Sleep	Sleep	Wake up	Breakfast	Housekeeping	Housekeeping	Housekeeping	Housekeeping	Housekeeping	Bath	Unreported transport	Indoor doctor's office	Unreported transport	Being at home		Lunch			Sleep	Wake up					Outside house	Outside house	Outside house	Outside house	Dinner			Watching TV		Sleep	Sleep	Sleep	Sleep	Sleep	Sleep	Sleep	Sleep	Sleep	Sleep	Sleep	Sleep	Sleep
Τ42	1	Sleep	Sleep	Sleep	Sleep	Sleep	Sleep	Wake up				Outside house							Lunch																												Sleep	Sleep	Sleep
Τ42	2	Sleep																	Lunch												Unreported transport	Gym		Unreported transport	Being at home												Sleep	Sleep	Sleep
Τ43	1	Sleep	Sleep	Wake up		Breakfast					Unreported transport	Cafeteria						Unreported transport	Being at home	Lunch																				Sleep	Sleep	Sleep	Sleep	Sleep	Sleep	Sleep	Sleep	Sleep	Sleep
Τ45	2	Sleep	Sleep	Sleep	Sleep	Sleep	Sleep	Sleep	Sleep	Wake up		Breakfast							Lunch																												Sleep	Sleep	Sleep
Τ45	1	Sleep	Sleep	Sleep	Sleep	Sleep	Sleep	Sleep	Sleep	Wake up	Housekeeping					Outside house		Being at home	Lunch																			Sleep	Sleep	Sleep	Sleep	Sleep	Sleep	Sleep	Sleep	Sleep	Sleep	Sleep	Sleep
Τ46	2	Sleep	Wake up										Breakfast									Lunch																		Sleep	Sleep	Sleep	Sleep	Sleep	Sleep	Sleep	Sleep	Sleep	Sleep
Τ47	2	Sleep								Breakfast											Lunch											Dinner									Sleep						Sleep	Sleep	Sleep
Τ51	2	Sleep	Sleep	Wake up		Driving	Being at work	Being at work	Being at work	Being at work	Being at work	Being at work	Being at work	Being at work	Being at work	Being at work	Being at work	Being at work	Being at work	Being at work	Being at work	Driving	Being at home		Driving	Outside house	Driving	Being at home			Dinner							Sleep	Sleep	Sleep	Sleep	Sleep	Sleep	Sleep	Sleep	Sleep	Sleep	Sleep	Sleep
Τ52	2	Sleep	Sleep	Sleep	Sleep	Wake up																Lunch					Driving	Being at work						Driving	Being at home					Sleep	Sleep	Sleep	Sleep	Sleep	Sleep	Sleep	Sleep	Sleep	Sleep
Τ53	1	Sleep	Sleep	Sleep	Sleep	Wake up		Driving	Being at work	Being at work	Being at work	Being at work	Being at work	Being at work	Being at work	Being at work	Being at work	Being at work	Being at work	Lunch	Being at work	Being at work	Being at work	Being at work	Being at work	Being at work	Being at work	Driving	Being at home	Watching TV										Sleep	Sleep	Sleep	Sleep	Sleep	Sleep	Sleep	Sleep	Sleep	Sleep
Τ54	2	Sleep	Wake up				Driving	Being at work	Being at work	Being at work	Being at work	Being at work	Being at work	Being at work	Being at work	Being at work	Being at work	Being at work	Being at work	Being at work	Being at work	Being at work	Being at work	Driving	Indoor supermarket	Driving	Being at home			Walking outside	Being at home								Sleep	Sleep	Sleep	Sleep	Sleep	Sleep	Sleep	Sleep	Sleep	Sleep	Sleep
Τ56	2	Sleep						Breakfast	Driving	Indoor		Driving	Indoor	Driving	Being at home					Sleep	Sleep	Wake up											Watching TV		Dinner			Cooking		Sleep	Sleep	Sleep	Sleep	Sleep	Sleep	Sleep	Sleep	Sleep	Sleep
Τ60	1	Sleep	Sleep	Sleep	Sleep	Sleep	Sleep	Sleep	Sleep	Sleep	Wake up		Driving	Outdoor activities	Outdoor activities	Outdoor activities	Driving	Being at home	Driving	Restaurant	Restaurant	Driving	Being at home		Driving	Being at work	Being at work	Being at work	Being at work	Being at work	Being at work	Being at work	Being at work	Being at work	Being at work	Being at work	Driving	Outdoor activities	Outdoor activities	Outdoor activities	Driving	Being at home	Being at home	Being at home	Being at home	Being at home	Being at home	Being at home	Sleep
Τ60	2	Sleep	Sleep	Sleep	Sleep	Wake up	Sleep	Sleep	Sleep	Sleep	Sleep	Sleep	Wake up		Driving	Indoor doctor's office		Driving	Being at work	Lunch	Being at work	Being at work	Being at work	Being at work	Being at work	Being at work	Being at work	Being at work	Being at work	Being at work	Being at work	Being at work	Being at work	Driving	Being at home	Bath	Dinner	Watching TV	Watching TV	Watching TV	Watching TV	Watching TV	Watching TV	Sleep	Sleep	Sleep	Sleep	Sleep	Sleep
Τ61	2	Sleep	Sleep	Sleep	Wake up	Driving	Being at work	Being at work	Being at work	Being at work	Being at work	Being at work	Being at work	Being at work	Being at work	Being at work	Being at work	Being at work	Being at work	Being at work	Being at work	Driving	Being at home	Being at home	Being at home	Being at home	Being at home	Being at home	Being at home	Being at home	Being at home	Being at home	Being at home	Being at home	Being at home	Being at home	Being at home	Being at home	Being at home	Being at home	Being at home	Being at home	Being at home	Being at home	Being at home	Being at home	Sleep	Sleep	Sleep
Τ64	2	Sleep	Sleep	Sleep	Wake up	Breakfast		Driving	Being at work	Being at work	Being at work	Being at work	Being at work	Being at work	Being at work	Being at work	Being at work	Being at work	Driving	Being at home			Driving	Being at work	Being at work	Being at work	Being at work	Being at work	Being at work	Being at work	Driving	Being at home		Dinner				Sleep	Sleep	Sleep	Sleep	Sleep	Sleep	Sleep	Sleep	Sleep	Sleep	Sleep	Sleep
Τ66	2	Sleep	Sleep				Driving	Being at work	Being at work	Being at work	Being at work	Being at work	Being at work	Being at work	Being at work	Being at work	Being at work	Being at work	Being at work	Being at work	Being at work	Driving	Sleep	Sleep	Sleep	Wake up						Cycling	Cycling	Cycling	Cycling	Being at home		Watching TV	Watching TV	Sleep	Sleep	Sleep	Sleep	Sleep	Sleep	Sleep	Sleep	Sleep	Sleep
Τ67	2	Sleep	Sleep	Wake up	Unreported transport	Indoor hospital			Driving	Being at work						Outdoor activities			Being at work	Being at work	Being at work	Being at work	Being at work	Being at work	Being at work	Being at work	Being at work	Being at work	Driving	Being at home		Dinner							Sleep	Sleep	Sleep	Sleep	Sleep	Sleep	Sleep	Sleep	Sleep	Sleep	Sleep
