# Supplementary material for: A randomized cross-over trial investigating differences in 24-h personal air and skin temperatures using wearable sensors between two climatologically contrasting settings
Source: Sci Rep. 2021 Nov 10;11:22020. doi: 10.1038/s41598-021-01180-y (PMC8580978; doi:10.1038/s41598-021-01180-y)
Supplement: Supplementary file 2 — Supplementary Data. [file 41598_2021_1180_MOESM2_ESM.zip › New folder/temp_files/apeaks_skin_all.csv]

Code_order	P_temperature	P_time	P_location	P_date	Activity	count
T10-S1	34.12085529881	15:21:00	Being at work	26/07/2018	1	1
T10-S1	34.6607017638434	22:15:00	NA	26/07/2018	79	2
T10-S1	35.0243506731023	02:23:00	Sleep	27/07/2018	0	3
T10-S1	35.0847268763849	18:08:00	Being at work	26/07/2018	16	4
T11-S1	34.5340563012155	09:07:00	NA	14/09/2018	137	1
T11-S1	35.1395825858656	19:58:00	NA	14/09/2018	298	2
T11-S1	35.6587190935166	17:28:00	NA	14/09/2018	233	3
T11-S1	35.6854203105831	13:17:00	NA	14/09/2018	316	4
T11-S1	35.7144414116398	15:32:00	NA	14/09/2018	266	5
T11-S1	35.7524785247215	06:42:00	NA	14/09/2018	0	6
T11-S1	36.0874333950763	00:16:00	Sleep	15/09/2018	0	7
T12-S1	34.5914907224964	18:28:00	Walking outside	14/09/2018	0	1
T12-S1	34.793045502908	08:54:00	Being at work	14/09/2018	1	2
T12-S1	35.8396675568706	21:42:00	NA	14/09/2018	0	3
T12-S1	36.0173679081803	05:50:00	Sleep	14/09/2018	0	4
T13-S1	34.8486919025344	13:16:00	Being at work	13/09/2018	0	1
T13-S1	34.9266686622306	11:50:00	Being at work	13/09/2018	250	2
T13-S1	35.067599145595	08:33:00	Being at work	13/09/2018	32	3
T13-S1	36.3280991009115	01:54:00	Sleep	14/09/2018	0	4
T14-S1	33.5147161943317	11:44:00	Being at work	28/08/2018	568	1
T14-S1	34.5713779955415	06:09:00	Sleep	28/08/2018	0	2
T14-S1	34.7600242546487	14:46:00	NA	28/08/2018	0	3
T14-S1	34.8732602078767	01:57:00	Sleep	29/08/2018	0	4
T14-S1	35.064511209997	07:44:00	Sleep	28/08/2018	0	5
T14-S1	35.2712066106695	17:46:00	NA	28/08/2018	521	6
T14-S1	35.292299842063	23:44:00	Sleep	28/08/2018	0	7
T14-S1	35.8398550781526	19:20:00	Watching TV	28/08/2018	8	8
T14-S1	36.0733684136406	21:35:00	Watching TV	28/08/2018	0	9
T15-S1	33.3430220381592	06:05:00	Sleep	22/07/2018	0	1
T15-S1	34.2036741131029	06:47:00	Sleep	22/07/2018	0	2
T16-S1	34.2921488291711	20:40:00	NA	26/07/2018	0	1
T16-S1	34.6062264845671	15:56:00	NA	26/07/2018	0	2
T16-S1	34.7621969522829	23:03:00	Sleep	26/07/2018	0	3
T16-S1	34.8005406212756	11:10:00	Being at work	26/07/2018	0	4
T16-S1	34.9152721860285	00:18:00	Sleep	27/07/2018	0	5
T16-S1	35.1539914719377	09:21:00	Driving	26/07/2018	0	6
T16-S1	35.245060650974	13:12:00	Outdoor activities	26/07/2018	0	7
T16-S1	36.0401723507846	03:15:00	Sleep	27/07/2018	0	8
T18-S1	33.8840555155564	17:21:00	NA	28/08/2018	4	1
T18-S1	34.6391970093121	12:04:00	NA	28/08/2018	234	2
T18-S1	34.7275357258123	20:01:00	Dinner	28/08/2018	98	3
T18-S1	34.8369936227974	15:12:00	NA	28/08/2018	6	4
T18-S1	34.9956895653185	21:11:00	NA	28/08/2018	200	5
T18-S1	35.3296744709685	07:53:00	Sleep	28/08/2018	0	6
T18-S1	35.8895018051038	23:21:00	NA	28/08/2018	1	7
T19-S1	33.5074522948064	11:16:00	Being at work	28/08/2018	1	1
T19-S1	33.6393911377354	12:53:00	Being at work	28/08/2018	0	2
T19-S1	34.962834119253	14:46:00	Lunch	28/08/2018	0	3
T19-S1	35.0844189992156	03:54:00	Sleep	29/08/2018	0	4
T19-S1	35.1342607812433	02:26:00	Sleep	29/08/2018	0	5
T19-S1	36.1836384193278	23:24:00	Watching TV	28/08/2018	0	6
T19-S1	36.2058828798909	16:19:00	Watching TV	28/08/2018	0	7
T21-S1	34.4962394723204	05:32:00	Sleep	14/09/2018	0	1
T21-S1	34.761020666607	02:45:00	Sleep	15/09/2018	0	2
T21-S1	34.953956406618	14:01:00	Inside house	14/09/2018	112	3
T21-S1	36.1445793175784	18:19:00	Sleep	14/09/2018	0	4
T22-S1	33.8378595860253	20:46:00	Inside house	27/08/2018	0	1
T22-S1	34.2419442494416	21:53:00	Restaurant	27/08/2018	29	2
T22-S1	34.5626782575825	13:14:00	NA	27/08/2018	0	3
T22-S1	34.9235613278575	10:09:00	Sleep	27/08/2018	0	4
T22-S1	35.2700742228299	02:37:00	NA	28/08/2018	0	5
T22-S1	35.7910675330969	06:31:00	Sleep	27/08/2018	0	6
T22-S1	36.3752831787142	16:36:00	NA	27/08/2018	0	7
T23-S1	34.7476423351383	16:16:00	Inside house	28/08/2018	719	1
T23-S1	35.6730807014941	13:58:00	Watching TV	28/08/2018	237	2
T23-S1	35.7824934679155	20:45:00	Inside house	28/08/2018	426	3
T23-S1	35.8486911769859	12:29:00	Watching TV	28/08/2018	0	4
T24-S1	34.4791028253515	10:28:00	Doing mosaic	24/09/2018	29	1
T24-S1	34.9886634507667	21:59:00	Watching TV	24/09/2018	0	2
T24-S1	35.2267280108687	17:22:00	Watching TV	24/09/2018	28	3
T24-S1	35.5550186218974	12:46:00	Driving	24/09/2018	149	4
T24-S1	35.669345763788	20:21:00	Watching TV	24/09/2018	0	5
T24-S1	35.9531338253099	04:22:00	Sleep	25/09/2018	0	6
T26-S1	33.2833241421726	10:47:00	Outdoor activities	02/08/2018	25	1
T26-S1	34.568639356333	12:12:00	Outdoor activities	02/08/2018	405	2
T26-S1	34.7589935247403	02:42:00	Sleep	03/08/2018	0	3
T26-S1	35.0136825954985	01:03:00	Sleep	03/08/2018	0	4
T26-S1	35.2483352141227	20:05:00	Dinner	02/08/2018	434	5
T29-S1	34.0204614940112	11:46:00	Being at work	08/08/2018	0	1
T29-S1	35.1189674693928	23:43:00	Outside house	08/08/2018	0	2
T29-S1	35.3947889557042	20:25:00	Dinner	08/08/2018	151	3
T29-S1	35.8163752764996	15:12:00	Driving	08/08/2018	0	4
T29-S1	36.6630262732517	17:27:00	Inside house	08/08/2018	1	5
T29-S1	36.8994614529792	06:03:00	Sleep	08/08/2018	0	6
T31-S1	34.4887223674567	21:05:00	Dinner	08/08/2018	0	1
T31-S1	35.2892319507014	13:16:00	Being at work	08/08/2018	279	2
T31-S1	35.3319426098887	19:35:00	Driving	08/08/2018	74	3
T31-S1	35.5731183008557	09:06:00	Being at work	08/08/2018	298	4
T31-S1	35.8908640672127	01:50:00	Sleep	09/08/2018	0	5
T31-S1	36.204913674964	16:13:00	Being at work	08/08/2018	0	6
T33-S1	34.9170166138683	17:41:26	NA	29/07/2018	429	1
T33-S1	35.0453909623438	06:23:26	NA	29/07/2018	0	2
T33-S1	35.3644373358464	13:37:26	NA	29/07/2018	23	3
T34-S1	32.3528017924565	12:06:00	Being at work	20/07/2018	1	1
T34-S1	34.0370617311734	08:41:00	Indoor hospital	20/07/2018	80	2
T34-S1	34.5354142150234	00:04:00	Sleep	21/07/2018	0	3
T34-S1	34.6437444996394	03:50:00	Sleep	21/07/2018	0	4
T34-S1	35.0608231649661	18:52:00	Housekeeping	20/07/2018	0	5
T34-S1	35.4092704461973	15:54:00	Inside house	20/07/2018	300	6
T35-S1	35.6518996841743	07:11:00	Sleep	08/08/2018	0	1
T35-S1	36.0802858000715	12:09:00	Being at work	08/08/2018	3	2
T35-S1	36.2633141881387	01:53:00	Sleep	09/08/2018	3	3
T35-S1	36.799584661914	21:00:00	Relax	08/08/2018	0	4
T35-S1	37.0172957191872	18:07:00	Inside house	08/08/2018	108	5
T37-S1	33.4893915278078	01:40:00	Sleep	30/07/2018	0	1
T37-S1	34.7455492284454	17:23:00	NA	29/07/2018	0	2
T37-S1	34.7620462253496	09:09:00	NA	29/07/2018	297	3
T37-S1	34.8681640912292	07:13:00	Sleep	29/07/2018	0	4
T37-S1	35.7922920999194	14:44:00	NA	29/07/2018	0	5
T38-S1	34.1472491273388	21:06:00	NA	13/09/2018	0	1
T38-S1	34.6910140865638	10:14:00	Housekeeping	13/09/2018	0	2
T38-S1	35.2777449034479	12:57:00	Inside house	13/09/2018	0	3
T38-S1	35.4379791038035	17:43:00	NA	13/09/2018	0	4
T38-S1	35.6249878562989	08:39:00	Housekeeping	13/09/2018	0	5
T38-S1	35.9516304875869	04:16:00	Sleep	14/09/2018	0	6
T45-S1	35.3976613943375	08:26:00	Sleep	18/09/2018	0	1
T45-S1	35.5468623964923	05:47:00	Sleep	18/09/2018	0	2
T45-S1	35.6752726168561	01:56:00	NA	19/09/2018	0	3
T45-S1	35.7700822381073	17:45:00	NA	18/09/2018	0	4
T45-S1	36.2057542898683	21:49:00	NA	18/09/2018	0	5
T46-S1	33.2971509002007	11:44:00	NA	13/09/2018	3	1
T46-S1	33.465144112705	09:08:00	NA	13/09/2018	0	2
T46-S1	33.8492884260506	21:13:00	NA	13/09/2018	135	3
T46-S1	34.2378929326265	19:39:00	NA	13/09/2018	0	4
T46-S1	35.2573398728832	00:58:00	Sleep	14/09/2018	0	5
T46-S1	35.3177196834461	16:25:00	NA	13/09/2018	2	6
T47-S1	33.6937649740739	12:29:00	NA	13/09/2018	11	1
T47-S1	33.8925120186546	23:03:00	NA	13/09/2018	151	2
T47-S1	34.166283814888	10:36:00	NA	13/09/2018	877	3
T47-S1	35.2720646583247	20:47:00	NA	13/09/2018	444	4
T47-S1	35.2950507805239	16:49:00	NA	13/09/2018	101	5
T47-S1	36.041008473688	02:20:00	NA	14/09/2018	0	6
T51-S1	34.2918039187548	14:05:00	Being at work	13/09/2018	70	1
T51-S1	34.702099345328	17:23:00	Outside house	13/09/2018	96	2
T51-S1	34.834124791937	15:54:00	Inside house	13/09/2018	15	3
T51-S1	36.0993610037447	01:14:00	Sleep	14/09/2018	0	4
T51-S1	36.2010433872303	02:44:00	Sleep	14/09/2018	0	5
T52-S1	34.2212460282407	10:37:00	NA	29/08/2018	144	1
T52-S1	34.5333458015708	12:52:00	NA	29/08/2018	0	2
T52-S1	34.9439635660047	07:37:00	NA	29/08/2018	0	3
T52-S1	35.0582249220502	14:45:00	NA	29/08/2018	0	4
T52-S1	35.5156656697539	02:17:00	Sleep	30/08/2018	0	5
T52-S1	35.8558492288508	17:43:00	Driving	29/08/2018	0	6
T52-S1	35.8894837877658	04:14:00	Sleep	30/08/2018	0	7
T53-S1	35.0817396467273	16:40:00	Being at work	26/07/2018	6	1
T53-S1	35.142370662056	08:28:00	Driving	26/07/2018	5	2
T53-S1	35.682299691985	14:12:00	Lunch	26/07/2018	15	3
T53-S1	35.72431688231	23:39:00	NA	26/07/2018	0	4
T53-S1	35.9963373340448	01:57:00	Sleep	27/07/2018	0	5
T53-S1	36.538148723631	21:28:00	NA	26/07/2018	0	6
T56-S1	35.210226144362	12:57:00	NA	28/09/2018	424	1
T56-S1	35.3947821114851	23:20:00	Cooking	28/09/2018	104	2
T56-S1	35.7095965808873	01:13:00	Sleep	29/09/2018	0	3
T56-S1	35.9165516346819	17:56:00	NA	28/09/2018	0	4
T56-S1	36.168305703354	09:02:00	Indoor	28/09/2018	0	5
T56-S1	36.4034563988275	16:16:00	NA	28/09/2018	0	6
T60-S1	34.155197586208	18:43:00	Being at work	24/09/2018	381	1
T60-S1	35.5480091512363	12:36:00	NA	24/09/2018	1	2
T60-S1	35.5744387047676	10:06:00	Sleep	24/09/2018	0	3
T60-S1	35.6581011956272	14:20:00	Lunch	24/09/2018	64	4
T60-S1	35.6652886282014	01:44:00	Watching TV	25/09/2018	1	5
T60-S1	35.860142623092	07:52:00	Sleep	24/09/2018	0	6
T60-S1	36.0534749949711	22:55:00	Dinner	24/09/2018	0	7
T60-S1	36.1998809332171	03:17:00	Sleep	25/09/2018	0	8
T61-S1	34.8182885009756	10:59:00	Being at work	29/08/2018	0	1
T61-S1	34.8944221012028	09:28:00	Being at work	29/08/2018	13	2
T61-S1	35.5215034967218	15:14:00	Driving	29/08/2018	2	3
T61-S1	35.8679471458541	01:25:00	Inside house	30/08/2018	0	4
T61-S1	35.9579329892725	19:53:00	Inside house	29/08/2018	128	5
T61-S1	36.2008454167599	17:23:00	Inside house	29/08/2018	101	6
T61-S1	36.3556947781593	06:13:00	Sleep	29/08/2018	0	7
T64-S1	34.0164699299768	19:52:00	Driving	13/09/2018	161	1
T64-S1	35.0252578631765	08:45:00	Driving	13/09/2018	56	2
T64-S1	35.5357234856153	05:36:00	Sleep	13/09/2018	0	3
T64-S1	36.3218667523587	12:33:00	Being at work	13/09/2018	0	4
T66-S1	32.3830464541926	10:06:00	Being at work	18/09/2018	21	1
T66-S1	33.2491727199925	06:14:00	NA	18/09/2018	4	2
T66-S1	34.1711517246455	18:40:00	NA	18/09/2018	102	3
T66-S1	36.281806133426	16:45:00	Sleep	18/09/2018	2	4
T67-S1	34.9910329235417	05:54:00	Sleep	27/08/2018	0	1
T67-S1	35.027283322574	02:43:00	Sleep	28/08/2018	1	2
T67-S1	36.046566989647	18:47:00	Driving	27/08/2018	0	3
T67-S1	36.6762950346121	13:06:00	NA	27/08/2018	8	4
T10-S2	33.4487126117745	02:10:00	Sleep	19/08/2018	187	1
T10-S2	34.2986257484505	19:25:00	NA	18/08/2018	106	2
T11-S2	34.8288484489136	09:27:00	NA	18/08/2018	118	1
T11-S2	35.350409355573	13:21:00	NA	18/08/2018	0	2
T11-S2	35.3572171885971	15:40:00	NA	18/08/2018	30	3
T11-S2	36.3944592153129	07:14:00	Sleep	18/08/2018	0	4
T11-S2	36.92898686903	01:02:00	Sleep	19/08/2018	0	5
T12-S2	34.7796181300293	09:09:00	Breakfast	15/08/2018	1	1
T12-S2	34.8728816906319	22:22:00	Inside house	15/08/2018	0	2
T12-S2	34.9069684637028	12:05:00	Email	15/08/2018	0	3
T12-S2	35.5990973462302	19:14:00	Outdoor activities	15/08/2018	410	4
T12-S2	36.0219823315678	05:30:00	Sleep	15/08/2018	0	5
T12-S2	36.1680253741385	13:40:00	Lunch at a Restaurant	15/08/2018	20	6
T12-S2	36.322981867793	16:36:00	Driving	15/08/2018	340	7
T16-S2	32.9652274548939	21:25:00	NA	17/08/2018	0	1
T16-S2	35.3866539994371	09:13:00	Reading	17/08/2018	0	2
T16-S2	35.5182052079272	11:02:00	Outside house	17/08/2018	0	3
T16-S2	35.9350139198226	15:06:00	NA	17/08/2018	0	4
T17-S2	35.3832088100909	15:52:00	NA	17/08/2018	111	1
T17-S2	35.9990495812237	09:18:00	Sleep	17/08/2018	0	2
T17-S2	36.2952601998758	07:03:00	Sleep	17/08/2018	0	3
T17-S2	36.316584589989	20:46:00	Unreported transport	17/08/2018	93	4
T24-S2	33.3630898406227	22:12:00	Watching TV	18/08/2018	0	1
T24-S2	33.4687719657096	20:45:00	Watching TV	18/08/2018	0	2
T24-S2	34.5836636317591	10:24:00	Relax	18/08/2018	0	3
T24-S2	34.603616045359	13:09:00	Outside house	18/08/2018	0	4
T24-S2	34.754887797775	00:03:00	Sleep	19/08/2018	0	5
T24-S2	34.9060750282249	07:58:00	Outside house	18/08/2018	371	6
T24-S2	35.6102553618361	16:11:00	Relax	18/08/2018	0	7
T24-S2	35.6794032656438	05:52:00	Sleep	18/08/2018	0	8
T26-S2	33.6001562704761	20:09:00	Driving	18/08/2018	111	1
T26-S2	33.8604380138134	09:04:00	Sleep	18/08/2018	0	2
T26-S2	34.3475030721595	02:06:00	Sleep	19/08/2018	0	3
T26-S2	34.5428974609159	12:01:00	Outside house	18/08/2018	0	4
T26-S2	34.5916670098497	15:00:00	Inside house	18/08/2018	173	5
T26-S2	34.9167891006427	17:05:00	NA	18/08/2018	0	6
T29-S2	34.3636279169576	12:11:00	Inside house	18/08/2018	0	1
T29-S2	35.0517865424283	05:37:00	Sleep	18/08/2018	0	2
T29-S2	35.3403755970797	16:12:00	Inside house	18/08/2018	0	3
T29-S2	35.4777798507843	02:34:00	Sleep	19/08/2018	0	4
T29-S2	35.5688641817916	14:45:00	Inside house	18/08/2018	0	5
T31-S2	31.96560872501	00:05:00	Outdoor activities	19/08/2018	10	1
T31-S2	33.0790975794868	21:53:00	Outdoor activities	18/08/2018	253	2
T31-S2	35.8164233894443	16:37:00	Outdoor activities	18/08/2018	383	3
T31-S2	36.2370893408071	11:42:00	Outdoor activities	18/08/2018	454	4
T33-S2	34.54677297859	09:27:00	Housekeeping	17/08/2018	66	1
T33-S2	34.668957534211	11:30:00	NA	17/08/2018	111	2
T33-S2	36.1411394952651	15:11:00	NA	17/08/2018	0	3
T34-S2	34.7404811859375	09:19:42	NA	17/08/2018	0	1
T34-S2	34.9766001915467	14:02:42	NA	17/08/2018	0	2
T34-S2	35.4641077609294	08:05:42	NA	17/08/2018	1	3
T35-S2	34.0053253471176	22:14:00	Watching TV	30/08/2018	19	1
T35-S2	34.2126628372699	21:02:00	Watching TV	30/08/2018	0	2
T35-S2	34.945623532851	14:42:00	Watching TV	30/08/2018	0	3
T35-S2	34.9749915842703	11:11:00	NA	30/08/2018	494	4
T35-S2	35.7283833946315	18:31:00	Walking outside	30/08/2018	0	5
T35-S2	35.9322332863255	12:42:00	Watching TV	30/08/2018	0	6
T35-S2	36.5597429227284	17:02:00	Relax	30/08/2018	0	7
T38-S2	33.6778811670818	15:52:00	Housekeeping	18/08/2018	213	1
T38-S2	33.9771434981326	17:37:00	Sleep	18/08/2018	66	2
T38-S2	34.1533335837288	13:11:00	Housekeeping	18/08/2018	305	3
T38-S2	34.8529714431615	21:09:00	Watching TV	18/08/2018	0	4
T38-S2	35.7068912135571	09:06:00	Sleep	18/08/2018	0	5
T38-S2	35.754013758747	02:47:00	Sleep	19/08/2018	0	6
T43-S2	34.0301224883191	11:56:00	NA	05/08/2018	296	1
T43-S2	34.5877245671183	06:54:00	NA	05/08/2018	95	2
T43-S2	35.7561801828849	00:10:00	Sleep	06/08/2018	0	3
T43-S2	36.1304553773857	20:44:00	NA	05/08/2018	0	4
T43-S2	36.1515833220929	02:25:00	Sleep	06/08/2018	0	5
T43-S2	36.2466943861631	18:09:00	NA	05/08/2018	0	6
T43-S2	36.8348559930073	15:12:00	NA	05/08/2018	0	7
T45-S2	32.9417569163059	15:18:00	NA	19/08/2018	0	1
T45-S2	34.7316791171422	12:32:00	NA	19/08/2018	0	2
T45-S2	35.7841605142085	20:27:00	NA	19/08/2018	0	3
T45-S2	35.7888227398307	09:10:00	NA	19/08/2018	0	4
T45-S2	35.9227863676469	00:30:00	Sleep	20/08/2018	0	5
T45-S2	36.0016665433504	23:05:00	Sleep	19/08/2018	0	6
T45-S2	36.0972725958484	18:01:00	NA	19/08/2018	0	7
T45-S2	36.2881005920283	03:16:00	Sleep	20/08/2018	0	8
T60-S2	35.4632958738233	21:09:00	Being at work	17/08/2018	8	1
T60-S2	35.4816816219679	11:48:00	Outdoor activities	17/08/2018	79	2
T60-S2	35.7609629634641	10:12:00	NA	17/08/2018	333	3
T60-S2	35.8631583918583	16:54:00	Driving	17/08/2018	72	4
T60-S2	35.965179073092	14:08:00	Restaurant	17/08/2018	0	5
T60-S2	36.1254658883113	15:40:00	Inside house	17/08/2018	192	6
