# Supplementary material for: A randomized cross-over trial investigating differences in 24-h personal air and skin temperatures using wearable sensors between two climatologically contrasting settings
Source: Sci Rep. 2021 Nov 10;11:22020. doi: 10.1038/s41598-021-01180-y (PMC8580978; doi:10.1038/s41598-021-01180-y)
Supplement: Supplementary file 2 — Supplementary Data. [file 41598_2021_1180_MOESM2_ESM.zip › New folder/temp_files/Chronotype_Revised_Theo.csv]

Code	Date	Age	Sex	Height	Weight	Regular_work_schedule	WD_awake_before_alarm	nofree_sleep_time	children_Pets	Hobbies	Other	other_reason_name	Shift_worker	Schedule_starts	Schedule_ends	Schedule_type	Enclosed_vehicle_work	open_vehicle_work	work_home	Time_to_work	Time_from_work	cigarette_no	Cig_frequency	Beer_glasses	Beer_frequency	Wine_glasses	Wine_frequency	Liquor_no	Liquor_frequency	Coffee_no	Coffee_frequency	tea_no	Tea_frequency	Caffeine_drinks	Caffeine_frequency	Sleep_medication	Sleep_med_frequency	WD_bedtime	WD_ready_sleep_at	WD_minutes_to_sleep	WD_wakeup_time	WD_alarm_on	WD_minutes_to_getup	Workingdays_Week	Outdoortime_on_workdays	WD_SleepOnset	WD_GettingOutOfBed	WD_SleepDuration	WD_TotalTimeInBed
T37	27/7/2018	38	1	148	66	9	0	9	1				2	7:30:00	17:45:00	3	Y			0:30:00	0:30:00	0		1	2	0		0		0		0		3	2	0		23:00:00	23:00:00	0:02:00	6:40:00	0	0:02:00	5	1:00:00	23:02:00	6:42:00	7:38:00	7:42:00
T33	28/7/2018	46	1	153	68	1	0	2					2	8:00:00	17:30:00	3	Y			0:30:00	0:30:00	0		2	3	1	3	0		3	1	0		3	2	0		23:00:00	23:00:00	0:00:00	6:30:00	1	0:05:00	5	1:00:00	23:00:00	6:35:00	7:30:00	7:35:00
T26	1/8/2018	54	1	160	64	9	1	2					2	5:30:00	14:30:00	3	Y			1:15:00	1:15:00			1	3					2	1			2	3			23:00:00	23:00:00	0:00:00	5:00:00	1	0:00:00	5	9:00:00	23:00:00	5:00:00	6:00:00	6:00:00
T16	25/7/2018		1	160	64	9	1	2					2	9:00:00	19:00:00	4	Y			0:15:00	0:15:00									3	1	2	2	3	2			22:00:00	22:30:00	0:00:00	6:00:00	1	0:10:00	6	0:15:00	22:30:00	6:10:00	7:30:00	8:10:00
T53	25/7/2018	35	1	158	44	1	0	2					2	8:30:00	18:00:00	3	Y			0:25:00	0:30:00	0		2	2	1	2	0		2	1	0		0		0		0:30:00	0:35:00	0:05:00	7:00:00	1	0:20:00	5	1:00:00	0:40:00	7:20:00	6:20:00	6:50:00
T15	21/7/2018	39	1	170	60	1	0	1	1				2	7:30:00	16:00:00	2	Y			0:15:00	0:15:00					2	2			2	1	2	3	2	3			23:00:00	23:00:00	0:05:00	6:00:00	1	0:00:00	5	1:00:00	23:05:00	6:00:00	6:55:00	7:00:00
T34	19/7/2018	45	1	169	85	1	1	2					2	7:30:00	15:00:00	2	Y			0:10:00	0:10:00	0		0		2	3	0		2	1	0		2	2	0		23:00:00	23:00:00	0:05:00	7:00:00	1	0:05:00	5	1:00:00	23:05:00	7:05:00	7:55:00	8:05:00
T21	16/8/2018	26	2	165	62	9	0	1		1		kynigi	1	7:00:00	15:30:00	1		Y		0:30:00	0:30:00	20	1	2	2					4	1			3	1			22:00:00	22:10:00	0:10:00	5:00:00	1	0:30:00	6	7:00:00	22:20:00	5:30:00	6:40:00	7:30:00
T23	17/8/2018	27	1	161	75	1		2					2	8:00:00	23:00:00	2	Y			0:10:00	0:20:00			2	2	3	3			1	1							22:30:00	23:00:00	0:10:00	7:00:00	1	0:10:00	5	6:30:00	23:10:00	7:10:00	7:50:00	8:40:00
T14	16/8/2018	31	2	180	100	1	1						2	7:20:00	21:00:00	2	Y			1:00:00	1:00:00			3	3					2	1			2	2			22:00:00	22:00:00	0:15:00	5:00:00	1	0:05:00	6	1:00:00	22:15:00	5:05:00	6:45:00	7:05:00
T18	16/8/2018	27	2	178	72	1	0	2					1			1	Y			0:13:00	0:13:00	15	1	10	3	0		0		6	1	0				0		23:30:00	1:00:00	0:35:00	8:00:00	1	0:35:00	6	0:00:00	1:35:00	8:35:00	6:25:00	9:05:00
T19	16/8/2018	32	2	173	84	1	0	1		1		proskopismos	2	8:00:00	22:00:00	2	Y			0:07:00	0:10:00	0		5	2	2	3	0		3	1	0		0		0		1:00:00	1:00:00	0:10:00	7:15:00	1	0:30:00	5	0:10:00	1:10:00	7:45:00	6:05:00	6:45:00
T22	16/8/2018	20	2	185	88	2	0	2														8	1	6	2	2	2	0		1.5		0		3	2	0		2:00:00	2:00:00	0:25:00	10:00:00	1	0:05:00		2:00:00	2:25:00	10:05:00	7:35:00	8:05:00
T46	16/8/2018	47	1	160	55	1	1	1					1	7:30:00	15:05:00	3	Y			0:30:00	0:30:00									4	1	3	2	3	1			23:30:00	23:30:00	0:30:00	5:30:00	1	0:02:00	6	0:40:00	0:00:00	5:32:00	5:30:00	6:02:00
T47	16/8/2018	50	2	180	78	1	0	1				douleia	1	7:30:00	15:00:00	4				0:25:00	0:25:00	0		2	2	1	2	0		3	1	0		3	2	0		23:30:00	0:00:00	0:30:00	6:30:00	1	0:05:00	6	0:00:00	0:30:00	6:35:00	6:00:00	7:05:00
T50	16/8/2018	57	2	178	82	1	1	2					2	8:00:00	17:30:00	4	Y			0:30:00	0:30:00			2	2	1	3	25	3	3	1							23:20:00	23:30:00	1:00:00	6:15:00	1	0:00:00	5	12:00:00	0:30:00	6:15:00	5:45:00	6:55:00
T51	16/8/2018	46	1	171	60	1	1	1	1				2	7:30:00	15:00:00	4				0:20:00										3	1							23:00:00	23:00:00	0:20:00	5:45:00	1	0:05:00	5	5:00:00	23:20:00	5:50:00	6:25:00	6:50:00
T56	16/8/2018	48	1	168	69	1	1	1	1				2	7:30:00	13:05:00	4	Y			0:10:00	0:10:00			1	2	1	3			7	2	15	2					23:00:00	0:00:00	0:05:00	6:20:00	1	0:05:00		3:00:00	0:05:00	6:25:00	6:15:00	7:25:00
T54	17/8/2018	35	1	163	56	1	1	1	1				2	7:30:00	15:00:00	2	Y			0:30:00	0:15:00	0		0		0		0		0		0		0		0		22:30:00	23:00:00	0:15:00	5:45:00	1	0:02:00	5	2:00:00	23:15:00	5:47:00	6:30:00	7:17:00
T65	17/8/2018	38	1	170	80	1	0	1	1				2	8:30:00	16:00:00	2	Y			0:30:00	0:30:00	0		0		0		0		2	1	0		1	1	0		20:30:00	21:00:00	0:30:00	6:00:00	1	0:10:00	5	1:00:00	21:30:00	6:10:00	8:30:00	9:40:00
T64	17/8/2018	38	2	171	71	1		1	1				2	9:00:00	19:00:00	2	Y			0:15:00	0:15:00	0		1	3	1	3	0		0		0		0		0		22:30:00	23:00:00	0:10:00	7:00:00	0	0:02:00	5	2:00:00	23:10:00	7:02:00	7:50:00	8:32:00
T52	16/8/2018	59	2	165	73	1		2					2	8:30:00	22:00:00	1	Y			0:20:00	0:20:00	0		1	2	1	2			2	1			0				23:55:00	0:00:00	0:05:00	7:00:00	0	0:05:00	7	1:00:00	0:05:00	7:05:00	6:55:00	7:10:00
T61	18/8/2018	59	1	164	64	1	1	2					2	8:00:00	15:30:00	3	Y			0:40:00	0:30:00			1	2	1	2			4	1							23:45:00	0:00:00	0:30:00	6:15:00	1	0:15:00	5		0:30:00	6:30:00	5:45:00	6:45:00
T66	17/8/2018	58	1	162	62		0	2					2	7:30:00	15:00:00	2	Y			0:10:00	0:10:00	3	1	3	2					2	1							21:30:00	23:00:00	0:15:00	6:00:00	1	0:05:00	5		23:15:00	6:05:00	6:45:00	8:35:00
T13	16/8/2018	39	1	169	53	1	1	1				douleies tou spitiou	2	7:30:00	15:00:00	2	Y			1:00:00	0:45:00			2	2	3	3			3	1							21:00:00	21:15:00	0:10:00	5:00:00	1	0:15:00	7	0:30:00	21:25:00	5:15:00	7:35:00	8:15:00
T67		56	2	168	90	1	1	2					2	7:00:00	19:00:00	3	Y			0:15:00	0:15:00	0		2	1	2	2	1	3	4	1	0		1	3			23:00:00	23:30:00	0:23:00	6:00:00	1	0:10:00	6	2:00:00	23:53:00	6:10:00	6:07:00	7:10:00
T17	16/8/2018	29	1	165	65	1																		1	3					1	1							23:00:00	23:00:00	0:01:00	7:30:00	0	0:05:00	7	2:00:00	23:01:00	7:35:00	8:29:00	8:35:00
T12	14/8/2018	38	1	166	58	1	1	1	1				2	7:30:00	17:00:00	2	Y	Y	Y	0:18:00	0:28:00	0		0		1	3	1	3	2	3	0		0		0		23:00:00	23:30:00	0:03:00	6:20:00	1	0:20:00	5	0:40:00	23:33:00	6:40:00	6:47:00	7:40:00
T60		47	1	160	62		1	1	1				2	14:00:00	21:00:00	1	Y			0:10:00	0:10:00					1	3			2	1			1	1			2:00:00	3:00:00	0:15:00	11:00:00	1	0:15:00	5	2:00:00	3:15:00	11:15:00	7:45:00	9:15:00
T24		58	2	174	73			2																1	3	1	3			2	1			1	2										2:00:00
T11	17/8/2018	36	1	158	54			1	1				2	8:00:00	13:30:00	2	Y			0:45:00	0:45:00									2	1	1	1	2	3			22:00:00	22:00:00	0:05:00	6:00:00	1	0:02:00	5	3:00:00	22:05:00	6:02:00	7:55:00	8:02:00
T38		45	1	164	72	2	0	1	1															1	3	1	3			1	1			1	1			21:00:00	23:00:00	0:03:00	9:00:00	0	0:03:00			23:03:00	9:03:00	9:57:00	12:03:00
T42	18/8/2018	51	2	165	70	2	0	2														0		2	2	5	2	0		2	1	0		0		0		22:30:00	22:30:00	0:30:00	8:00:00	1	0:15:00		1:00:00	23:00:00	8:15:00	9:00:00	9:45:00
T45	18/8/2018	52	1	157	67	1		2																		3	2			1	1			5	2			0:00:00	0:00:00	0:30:00	8:00:00	0	0:20:00	7	2:00:00	0:30:00	8:20:00	7:30:00	8:20:00
T43	4/8/2018	45	2	175	90	1		1	1				2	7:30:00	15:00:00	3	Y			1:00:00	1:00:00	2	1	2	2	2	3			7	1			1	2			0:30:00	0:30:00	0:02:00	5:15:00	0	0:05:00	5	3:00:00	0:32:00	5:20:00	4:43:00	4:50:00
T29	7/8/2018	36	1	155	54	1	0	1	1				2	7:30:00	14:30:00	3	Y			0:05:00	0:05:00	4	1	1	3	1	3	0		2	1	0		2	1	0		23:00:00	23:00:00	0:00:00	7:00:00	1	0:00:00	5	1:00:00	23:00:00	7:00:00	8:00:00	8:00:00
T31	7/8/2018	39	2	174	89	1	1	1	1				1	7:00:00	19:00:00	4	Y			1:00:00	1:00:00	20	1	5	2	0		5	2	2	1			2	1			23:00:00	23:00:00	0:10:00	5:00:00	1	0:00:00	5	0:00:00	23:10:00	5:00:00	5:50:00	6:00:00
T10	25/7/2018	36	2	173	81	1	0	1	1				2	9:00:00	17:00:00	2	Y			0:20:00	0:20:00	0		2	2	1	3	1	3	2	1	0		1	2	0		1:00:00	1:00:00	0:00:00	7:45:00	1	0:15:00	5	1:00:00	1:00:00	8:00:00	6:45:00	7:00:00
T35	7/8/2018	30	1	173	58	1	0	2					2	8:30:00	17:30:00	2	Y			0:20:00	0:20:00	0		0		0		0		1	1	0		0		0		23:00:00	23:00:00	0:05:00	7:30:00	1	0:05:00	5	0:40:00	23:05:00	7:35:00	8:25:00	8:35:00
[truncated: 21 more columns]
