# Supplementary material for: A randomized cross-over trial investigating differences in 24-h personal air and skin temperatures using wearable sensors between two climatologically contrasting settings
Source: Sci Rep. 2021 Nov 10;11:22020. doi: 10.1038/s41598-021-01180-y (PMC8580978; doi:10.1038/s41598-021-01180-y)
Supplement: Supplementary file 2 — Supplementary Data. [file 41598_2021_1180_MOESM2_ESM.zip › New folder/temp_files/Demographics.csv]

Date	Code	education_level	Other_educational_level	Profession	Years_profession	Smoking_status	cigarettes_day	Years_smoking	age_stopped_smoking	alcohol_freq	Alcohol_units_time	Physical_exercise	Physical_activity_days_week	Physical_activity_minutes_time	ac_Work_urban	ac_Kitchen_mountain	ac_Kitchen_urban	ac_Livingroom_mountain	ac_Livingroom_urban	ac_Bedroom_mountain	ac_Bedroom_urban	ac_saloni_mountain	Travel_last_3_months	Country_travel	Flight_frequency	screen_hours_day	Diabetes	Nephropathy	Hepatic_diseases	Heart_diseases	Respiratory_diseases	Cancer	Cancer_type	Other_diseases	other_disease_name
25/7/2018	T10	4		Logistis	12	3			19	2	2.5	1	3	45	Y	N	Y	N	Y	N	Y	N	2		3	10	N	N	N	N	N	N		N
	T11	4		LitourgosEuropeDirec	6	2				4		1	3	30	Y	N	N	N	N	N	N	N	1	Belgium	3	6	N	N	N	N	N	N		N
14/8/2018	T12	4		Akadimaikos	6	2				3	1	1	3	30	Y	N	N	N	N	N	N	N	1	France	1	10	N	N	N	N	N	N		N
16/8/2018	T13	4		Dimosios Ypallilos	13	2				2	1	1	2	30	Y	N	N	N	Y	N	Y	N	2		3	10	N	N	N	N	N	N		N
16/8/2018	T14	4		Mousikotherapeftis	8	2				2	0.5	2	3	120	Y	Y	N	Y	Y	N	Y	Y	1	Netherlands	3	5	N	N	N	N	N	N		N
21/7/2018	T15	3		Grammateas	8	3			27	4	2	1	2	120	Y	N	N	N	N	Y	N	N	2		3	8	N	N	N	N	N	N		N
25/7/2018	T16	2		Ypefthini katastimat	12	2				4	0.5	2	6	120	Y	N	Y	N	Y	N	Y	N	2		3	2	N	N	N	N	N	N		N
16/8/2018	T17	4		mathimatikos anergi	0	2				4	1	1	4	30	N	N	N	N	Y	Y	Y	N	2		3	3	N	N	N	N	N	N		N
16/8/2018	T18	3		Tyrokomos	3	1	15	10		3	10	2	0	0	Y	N	N	N	Y	N	N	N	2		3	0.5	N	N	N	N	N	N		Y	Allergies
	T19	3		Diakosmitis	7	3			26	2	5.5	2	1	15	Y	N	N	N	N	N	Y	N	1	Netherlands	3	14	N	N	N	N	N	N		N
16/8/2018	T21	2		Polytexnitis	0.5	1	20	10		4	1	2	7		N	N	N	Y	Y	N	N	N	2		3	4	N	N	N	N	N	N		N
16/8/2018	T22	2		Foititis	1	1	8	2		2	2	2	7	120	N	N	N	Y	Y	Y	Y	Y	1	Netherlands	2	5	N	N	N	N	N	N		N
17/8/2018	T23	4		Ekpaideftikos	3	2				2	2	1	4	60	Y	N	N	N	N	N	N	N	1	Netherlands	3	5	N	N	N	N	N
	T24	2		Proori sintaxi	30	2				4	1	1	1	30	N	N	Y	N	N	N	N	N	2		3	4	N	N	N	N	N	N		N
15/9/2018	T26	2		pwlitis trofimon	15	2				3	1	2	7	180	N	N	N	N	N	N	Y	N	2		3	2	N	N	N	N	N	N		N
7/8/2018	T29	3		Logistria	15	1	4	5		4		2	4		Y	Y	Y	Y	Y	Y	Y	Y	2		3	8	N	N	N	N	N	N		N
7/8/2018	T31	2		Stratiwtikos	18	1	20	20		2	2	2	4	240	N	N	Y	N	Y	Y	Y	N	2		3	2	N	N	N	N	N	N		N
28/7/2018	T33	3		Grammateas	28	2				3	2	2	0	0	Y	N	N	N	Y	N	N	N	2		3	7	N	N	N	N	N	N		N
19/7/2018	T34	3		B Grammat leitourgos	24	2				4	2.5	2	7	360	Y	N	N	N	Y	N	N	N	2		3	6	N	N	N	N	N	N		N
7/8/2018	T35	4		oikonomologos	1	2				4		2	7	30	Y	N	N	N	Y	Y	Y	N	2		3	10	N	N	N	N	N	N		N
28/7/2018	T37	3		Idiotikos ypallilos	14	2				2		2			Y	N	N	N	Y	N	N	N	2		3	8	N	N	N	N	N	N		N
	T38	3		Logistis	20	2				4	1	2	7	120	Y	N	Y	N	Y	N	Y	N	1	Portugal Germany	3	1	N	Y	N	N	N	N		N
	T42	4		Anergos	0	2				2	2.5	1	3	90	N	N	N	N	Y	N	Y	N	2		3	3	N	N	N	N	N	N		N
4/8/2018	T43	4		Farmakopoios	22	1	2	25		2	2	2	0	0	N	N	N	Y	Y	Y	Y	N	2		3	9	N	N	N	N	N	N		N
18/8/2018	T45	4		anergos	0	2				2	2.5	1	4	120	N	N	N	N	Y	N	Y	N	2		3	4	N	N	N	N	N	N		N
16/8/2018	T46	4		Texnologos aktinolog	25	2				4		1	5	60	Y	N	N	N	Y	N	N	N	1	Austria Greece Roman	2	8.5
16/8/2018	T47	3		Texnologos Aktinolog	25	3			43	2	1	1	4	45	Y	N	N	N	Y	N	N	N	1	Vienna	3	1	N	N	N	N	N	N		N
	T50	3		Pwlitis	33	2				2	2	1	3	55	Y	N	N	N	N	N	N	N	2		3	3	N	N	N	N	N	Y	Prostatis prin 7year	Y	ozous thiroeidi
16/8/2018	T51	2		Dimosios Ypallilos	18	2				4		1			Y	N	N	N	Y	N	Y	N	2		3	2.5	N	N	N	N	N	N		N
16/8/2018	T52	4		Kathigitis	20	2				3	1	2	1	30	Y	N	Y	N	Y	N	Y	N	1	Belgium	3	14	N	N	N	N	N	N		Y	thiroxini
25/7/2018	T53	3		Idiotiki ypallilos	10	2				2	2	1	2	60	Y	N	N	N	Y	Y	N	N	1	Germany	3	12	N	N	N	N	N	N		N
17/8/2018	T54	3	Epaggelmatiko titlo	Dimosios Ypallilos	11	2				4	0.5	1		45	Y	N	Y	N	Y	N	N	N	2		3	9	N	N	N	N	N	N		N
16/8/2018	T56	3		Grammateas	10	2				3	1	2	0	0	N	N	Y	N	Y	N	Y	N	2		3	0.5	N	N	N	N	N	N		N
	T60	2		Idiotikos ypallilos	25	2				4	1	1	4	120	N	N	N	N	Y	N	N	N	2		3	1	N	N	N	N	N	N		Y	ozous sto thiroeidi
16/8/2018	T61	2		Dimosios ypallilos		2				2	1	2	5	60	Y	N	Y	N	Y	N	Y	N	2		3	8	N	N	N	N	N	N		N
17/8/2018	T64	4		Id. Ypallilos Katast	5	2				3	1	2	1	30	Y	N	Y	N	Y	N	N	N	2		3	4	N	N	N	N	N	N		N
17/8/2018	T65	3		Dimosios ypallilos	19	2				4	1	1		20	Y	N	Y	N	Y	N	N	N	2		3	10	N	N	N	N	N	N		N
17/8/2018	T66	3		Nomikos Symvoulos	25	1	3	10		2	1	1	2	60	Y	N	N	N	Y	N	N	N	1	Greece Germany	3	8	N	N	N	N	N
	T67	2		Katharistirio	8	3			28	2	2.5	1	6	25	N	N	N	N	Y	N	N	N	2		3	4.5	N	N	N	N	N	N		Y	spondiloarthritida
