# Supplementary material for: A randomized cross-over trial investigating differences in 24-h personal air and skin temperatures using wearable sensors between two climatologically contrasting settings
Source: Sci Rep. 2021 Nov 10;11:22020. doi: 10.1038/s41598-021-01180-y (PMC8580978; doi:10.1038/s41598-021-01180-y)
Supplement: Supplementary file 2 — Supplementary Data. [file 41598_2021_1180_MOESM2_ESM.zip › New folder/temp_files/rdiaryfinal_new.csv]

ID	Setting	1	2	3	4	5	6	7	8	9	10	11	12	13	14	15	16	17	18	19	20	21	22	23	24	25	26	27	28	29	30	31	32	33	34	35	36	37	38	39	40	41	42	43	44	45	46	47	48
T10	1	indoor_activities	indoor_activities	indoor_activities	indoor_activities	indoor_activities	indoor_activities	indoor_activities	indoor_activities	indoor_activities	indoor_activities	indoor_activities	indoor_activities	indoor_activities	indoor_activities	indoor_activities	indoor_activities	indoor_activities	indoor_activities	indoor_activities	indoor_activities	indoor_activities	indoor_activities	indoor_activities	indoor_activities	indoor_activities	indoor_activities	indoor_activities	indoor_activities	indoor_activities	indoor_activities	indoor_activities	indoor_activities	indoor_activities	indoor_activities	indoor_activities	indoor_activities	indoor_activities	indoor_activities	indoor_activities	indoor_activities	indoor_activities	indoor_activities	indoor_activities	indoor_activities	indoor_activities	indoor_activities	indoor_activities	indoor_activities
T10	2	indoor_activities	indoor_activities	indoor_activities	indoor_activities	indoor_activities	indoor_activities	indoor_activities	indoor_activities	indoor_activities	indoor_activities	indoor_activities	indoor_activities	indoor_activities	indoor_activities	indoor_activities	indoor_activities	indoor_activities	indoor_activities	indoor_activities	indoor_activities	indoor_activities	indoor_activities	indoor_activities	indoor_activities	indoor_activities	indoor_activities	indoor_activities	indoor_activities	indoor_activities	indoor_activities	indoor_activities	indoor_activities	indoor_activities	indoor_activities	indoor_activities	indoor_activities	indoor_activities	indoor_activities	indoor_activities	indoor_activities	indoor_activities	indoor_activities	indoor_activities	indoor_activities	indoor_activities	indoor_activities	indoor_activities	indoor_activities
T11	1	indoor_activities	indoor_activities	indoor_activities	indoor_activities	indoor_activities	indoor_activities	indoor_activities	indoor_activities	indoor_activities	indoor_activities	indoor_activities	indoor_activities	indoor_activities	indoor_activities	indoor_activities	indoor_activities	indoor_activities	indoor_activities	indoor_activities	indoor_activities	indoor_activities	indoor_activities	indoor_activities	indoor_activities	indoor_activities	indoor_activities	indoor_activities	indoor_activities	indoor_activities	indoor_activities	indoor_activities	indoor_activities	indoor_activities	indoor_activities	indoor_activities	indoor_activities	indoor_activities	indoor_activities	indoor_activities	indoor_activities	indoor_activities	indoor_activities	indoor_activities	indoor_activities	indoor_activities	indoor_activities	indoor_activities	indoor_activities
T11	2	indoor_activities	indoor_activities	indoor_activities	indoor_activities	indoor_activities	indoor_activities	indoor_activities	indoor_activities	indoor_activities	indoor_activities	indoor_activities	indoor_activities	indoor_activities	indoor_activities	indoor_activities	indoor_activities	indoor_activities	indoor_activities	indoor_activities	indoor_activities	indoor_activities	indoor_activities	indoor_activities	indoor_activities	indoor_activities	indoor_activities	indoor_activities	indoor_activities	indoor_activities	indoor_activities	indoor_activities	indoor_activities	indoor_activities	indoor_activities	indoor_activities	indoor_activities	indoor_activities	indoor_activities	indoor_activities	indoor_activities	indoor_activities	indoor_activities	indoor_activities	indoor_activities	indoor_activities	indoor_activities	indoor_activities	indoor_activities
T12	1	indoor_activities	indoor_activities	indoor_activities	indoor_activities	indoor_activities	indoor_activities	indoor_activities	indoor_activities	indoor_activities	indoor_activities	indoor_activities	indoor_activities	indoor_activities	indoor_activities	indoor_activities	indoor_activities	indoor_activities	indoor_activities	indoor_activities	indoor_activities	indoor_activities	indoor_activities	indoor_activities	indoor_activities	indoor_activities	indoor_activities	indoor_activities	indoor_activities	indoor_activities	indoor_activities	indoor_activities	indoor_activities	indoor_activities	indoor_activities	indoor_activities	indoor_activities	indoor_activities	indoor_activities	indoor_activities	indoor_activities	indoor_activities	indoor_activities	indoor_activities	indoor_activities	indoor_activities	indoor_activities	indoor_activities	indoor_activities
T12	2	indoor_activities	indoor_activities	indoor_activities	indoor_activities	indoor_activities	indoor_activities	indoor_activities	indoor_activities	indoor_activities	indoor_activities	indoor_activities	indoor_activities	indoor_activities	indoor_activities	indoor_activities	indoor_activities	indoor_activities	indoor_activities	indoor_activities	indoor_activities	indoor_activities	indoor_activities	indoor_activities	indoor_activities	indoor_activities	indoor_activities	indoor_activities	indoor_activities	indoor_activities	indoor_activities	indoor_activities	indoor_activities	indoor_activities	indoor_activities	indoor_activities	indoor_activities	indoor_activities	indoor_activities	indoor_activities	indoor_activities	indoor_activities	indoor_activities	indoor_activities	indoor_activities	indoor_activities	indoor_activities	indoor_activities	indoor_activities
T13	2	indoor_activities	indoor_activities	indoor_activities	indoor_activities	indoor_activities	indoor_activities	indoor_activities	indoor_activities	indoor_activities	indoor_activities	indoor_activities	indoor_activities	indoor_activities	indoor_activities	indoor_activities	indoor_activities	indoor_activities	indoor_activities	indoor_activities	indoor_activities	indoor_activities	indoor_activities	indoor_activities	indoor_activities	indoor_activities	indoor_activities	indoor_activities	indoor_activities	indoor_activities	indoor_activities	indoor_activities	NA	NA	NA	NA	NA	NA	NA	NA	NA	NA	NA	NA	NA	NA	NA	NA	NA
T14	2	indoor_activities	indoor_activities	indoor_activities	indoor_activities	indoor_activities	indoor_activities	indoor_activities	indoor_activities	indoor_activities	indoor_activities	indoor_activities	indoor_activities	indoor_activities	indoor_activities	indoor_activities	indoor_activities	indoor_activities	indoor_activities	indoor_activities	indoor_activities	indoor_activities	indoor_activities	indoor_activities	indoor_activities	indoor_activities	indoor_activities	indoor_activities	indoor_activities	indoor_activities	indoor_activities	indoor_activities	indoor_activities	indoor_activities	indoor_activities	indoor_activities	indoor_activities	indoor_activities	indoor_activities	indoor_activities	indoor_activities	indoor_activities	indoor_activities	indoor_activities	indoor_activities	indoor_activities	indoor_activities	indoor_activities	indoor_activities
T15	1	indoor_activities	indoor_activities	indoor_activities	indoor_activities	indoor_activities	indoor_activities	indoor_activities	indoor_activities	indoor_activities	indoor_activities	indoor_activities	indoor_activities	indoor_activities	indoor_activities	indoor_activities	indoor_activities	indoor_activities	indoor_activities	indoor_activities	indoor_activities	indoor_activities	indoor_activities	indoor_activities	indoor_activities	indoor_activities	indoor_activities	indoor_activities	indoor_activities	indoor_activities	indoor_activities	indoor_activities	indoor_activities	indoor_activities	indoor_activities	indoor_activities	indoor_activities	indoor_activities	indoor_activities	indoor_activities	indoor_activities	indoor_activities	indoor_activities	indoor_activities	indoor_activities	indoor_activities	indoor_activities	indoor_activities	indoor_activities
T16	2	indoor_activities	indoor_activities	indoor_activities	indoor_activities	indoor_activities	indoor_activities	indoor_activities	indoor_activities	indoor_activities	indoor_activities	indoor_activities	indoor_activities	indoor_activities	indoor_activities	indoor_activities	indoor_activities	indoor_activities	indoor_activities	indoor_activities	indoor_activities	indoor_activities	indoor_activities	indoor_activities	indoor_activities	indoor_activities	indoor_activities	indoor_activities	indoor_activities	indoor_activities	indoor_activities	indoor_activities	indoor_activities	indoor_activities	indoor_activities	indoor_activities	indoor_activities	indoor_activities	indoor_activities	indoor_activities	indoor_activities	indoor_activities	indoor_activities	indoor_activities	indoor_activities	indoor_activities	indoor_activities	indoor_activities	indoor_activities
T16	1	indoor_activities	indoor_activities	indoor_activities	indoor_activities	indoor_activities	indoor_activities	indoor_activities	indoor_activities	indoor_activities	indoor_activities	indoor_activities	indoor_activities	indoor_activities	indoor_activities	indoor_activities	indoor_activities	indoor_activities	indoor_activities	indoor_activities	indoor_activities	indoor_activities	indoor_activities	indoor_activities	indoor_activities	indoor_activities	indoor_activities	indoor_activities	indoor_activities	indoor_activities	indoor_activities	indoor_activities	indoor_activities	indoor_activities	indoor_activities	indoor_activities	indoor_activities	indoor_activities	indoor_activities	indoor_activities	indoor_activities	indoor_activities	indoor_activities	indoor_activities	indoor_activities	indoor_activities	indoor_activities	indoor_activities	indoor_activities
T17	1	indoor_activities	indoor_activities	indoor_activities	indoor_activities	indoor_activities	indoor_activities	indoor_activities	indoor_activities	indoor_activities	indoor_activities	indoor_activities	indoor_activities	indoor_activities	indoor_activities	indoor_activities	indoor_activities	indoor_activities	indoor_activities	indoor_activities	indoor_activities	indoor_activities	indoor_activities	indoor_activities	indoor_activities	indoor_activities	indoor_activities	indoor_activities	indoor_activities	indoor_activities	indoor_activities	indoor_activities	indoor_activities	indoor_activities	indoor_activities	indoor_activities	indoor_activities	indoor_activities	indoor_activities	indoor_activities	indoor_activities	indoor_activities	indoor_activities	indoor_activities	indoor_activities	indoor_activities	indoor_activities	indoor_activities	indoor_activities
T17	2	indoor_activities	indoor_activities	indoor_activities	indoor_activities	indoor_activities	indoor_activities	indoor_activities	indoor_activities	indoor_activities	indoor_activities	indoor_activities	indoor_activities	indoor_activities	indoor_activities	indoor_activities	indoor_activities	indoor_activities	indoor_activities	indoor_activities	indoor_activities	indoor_activities	indoor_activities	indoor_activities	indoor_activities	indoor_activities	indoor_activities	indoor_activities	indoor_activities	indoor_activities	indoor_activities	indoor_activities	indoor_activities	indoor_activities	indoor_activities	indoor_activities	indoor_activities	indoor_activities	indoor_activities	indoor_activities	indoor_activities	indoor_activities	indoor_activities	indoor_activities	indoor_activities	indoor_activities	indoor_activities	indoor_activities	indoor_activities
T18	1	indoor_activities	indoor_activities	indoor_activities	indoor_activities	indoor_activities	indoor_activities	indoor_activities	indoor_activities	indoor_activities	indoor_activities	indoor_activities	indoor_activities	indoor_activities	indoor_activities	indoor_activities	indoor_activities	indoor_activities	indoor_activities	indoor_activities	indoor_activities	indoor_activities	indoor_activities	indoor_activities	indoor_activities	indoor_activities	indoor_activities	indoor_activities	indoor_activities	indoor_activities	indoor_activities	indoor_activities	indoor_activities	indoor_activities	indoor_activities	indoor_activities	indoor_activities	indoor_activities	indoor_activities	indoor_activities	indoor_activities	indoor_activities	indoor_activities	indoor_activities	indoor_activities	indoor_activities	indoor_activities	indoor_activities	indoor_activities
T18	2	indoor_activities	indoor_activities	indoor_activities	indoor_activities	indoor_activities	indoor_activities	indoor_activities	indoor_activities	indoor_activities	indoor_activities	indoor_activities	indoor_activities	indoor_activities	indoor_activities	indoor_activities	indoor_activities	indoor_activities	indoor_activities	indoor_activities	indoor_activities	indoor_activities	indoor_activities	indoor_activities	indoor_activities	indoor_activities	indoor_activities	indoor_activities	indoor_activities	indoor_activities	indoor_activities	indoor_activities	indoor_activities	indoor_activities	indoor_activities	indoor_activities	indoor_activities	indoor_activities	indoor_activities	indoor_activities	indoor_activities	indoor_activities	indoor_activities	indoor_activities	indoor_activities	indoor_activities	indoor_activities	indoor_activities	indoor_activities
T19	1	indoor_activities	indoor_activities	indoor_activities	indoor_activities	indoor_activities	indoor_activities	indoor_activities	indoor_activities	indoor_activities	indoor_activities	indoor_activities	indoor_activities	indoor_activities	indoor_activities	indoor_activities	indoor_activities	indoor_activities	indoor_activities	indoor_activities	indoor_activities	indoor_activities	indoor_activities	indoor_activities	indoor_activities	indoor_activities	indoor_activities	indoor_activities	indoor_activities	indoor_activities	indoor_activities	indoor_activities	indoor_activities	indoor_activities	indoor_activities	indoor_activities	indoor_activities	indoor_activities	indoor_activities	indoor_activities	indoor_activities	indoor_activities	indoor_activities	indoor_activities	indoor_activities	indoor_activities	indoor_activities	indoor_activities	indoor_activities
T19	2	indoor_activities	indoor_activities	indoor_activities	indoor_activities	indoor_activities	indoor_activities	indoor_activities	indoor_activities	indoor_activities	indoor_activities	indoor_activities	indoor_activities	indoor_activities	indoor_activities	indoor_activities	indoor_activities	indoor_activities	indoor_activities	indoor_activities	indoor_activities	indoor_activities	indoor_activities	indoor_activities	indoor_activities	indoor_activities	indoor_activities	indoor_activities	indoor_activities	indoor_activities	indoor_activities	indoor_activities	indoor_activities	indoor_activities	indoor_activities	indoor_activities	indoor_activities	indoor_activities	indoor_activities	indoor_activities	indoor_activities	indoor_activities	indoor_activities	indoor_activities	indoor_activities	indoor_activities	indoor_activities	indoor_activities	indoor_activities
T21	2	indoor_activities	indoor_activities	indoor_activities	indoor_activities	indoor_activities	indoor_activities	indoor_activities	indoor_activities	indoor_activities	indoor_activities	indoor_activities	indoor_activities	indoor_activities	indoor_activities	indoor_activities	indoor_activities	indoor_activities	indoor_activities	indoor_activities	indoor_activities	indoor_activities	indoor_activities	indoor_activities	indoor_activities	indoor_activities	indoor_activities	indoor_activities	indoor_activities	indoor_activities	indoor_activities	indoor_activities	indoor_activities	indoor_activities	indoor_activities	indoor_activities	indoor_activities	indoor_activities	indoor_activities	indoor_activities	indoor_activities	indoor_activities	indoor_activities	indoor_activities	indoor_activities	indoor_activities	indoor_activities	indoor_activities	indoor_activities
T22	2	indoor_activities	indoor_activities	indoor_activities	indoor_activities	indoor_activities	indoor_activities	indoor_activities	indoor_activities	indoor_activities	indoor_activities	indoor_activities	indoor_activities	indoor_activities	indoor_activities	indoor_activities	indoor_activities	indoor_activities	indoor_activities	indoor_activities	indoor_activities	indoor_activities	indoor_activities	indoor_activities	indoor_activities	indoor_activities	indoor_activities	indoor_activities	indoor_activities	indoor_activities	indoor_activities	indoor_activities	indoor_activities	indoor_activities	indoor_activities	indoor_activities	indoor_activities	indoor_activities	indoor_activities	indoor_activities	indoor_activities	indoor_activities	indoor_activities	indoor_activities	indoor_activities	indoor_activities	indoor_activities	indoor_activities	indoor_activities
T23	2	indoor_activities	indoor_activities	indoor_activities	indoor_activities	indoor_activities	indoor_activities	indoor_activities	indoor_activities	indoor_activities	indoor_activities	indoor_activities	indoor_activities	indoor_activities	indoor_activities	indoor_activities	indoor_activities	indoor_activities	indoor_activities	indoor_activities	indoor_activities	indoor_activities	indoor_activities	indoor_activities	indoor_activities	indoor_activities	indoor_activities	indoor_activities	indoor_activities	indoor_activities	indoor_activities	indoor_activities	indoor_activities	indoor_activities	indoor_activities	indoor_activities	indoor_activities	indoor_activities	indoor_activities	indoor_activities	indoor_activities	indoor_activities	indoor_activities	indoor_activities	indoor_activities	indoor_activities	indoor_activities	indoor_activities	indoor_activities
T24	1	indoor_activities	indoor_activities	indoor_activities	indoor_activities	indoor_activities	indoor_activities	indoor_activities	indoor_activities	indoor_activities	indoor_activities	indoor_activities	indoor_activities	indoor_activities	indoor_activities	indoor_activities	indoor_activities	indoor_activities	indoor_activities	indoor_activities	indoor_activities	indoor_activities	indoor_activities	indoor_activities	indoor_activities	indoor_activities	indoor_activities	indoor_activities	indoor_activities	indoor_activities	indoor_activities	indoor_activities	indoor_activities	indoor_activities	indoor_activities	indoor_activities	indoor_activities	indoor_activities	indoor_activities	indoor_activities	indoor_activities	indoor_activities	indoor_activities	indoor_activities	indoor_activities	indoor_activities	indoor_activities	indoor_activities	indoor_activities
T24	2	indoor_activities	indoor_activities	indoor_activities	indoor_activities	indoor_activities	indoor_activities	indoor_activities	indoor_activities	indoor_activities	indoor_activities	indoor_activities	indoor_activities	indoor_activities	indoor_activities	indoor_activities	indoor_activities	indoor_activities	indoor_activities	indoor_activities	indoor_activities	indoor_activities	indoor_activities	indoor_activities	indoor_activities	indoor_activities	indoor_activities	indoor_activities	indoor_activities	indoor_activities	indoor_activities	indoor_activities	indoor_activities	indoor_activities	indoor_activities	indoor_activities	indoor_activities	indoor_activities	indoor_activities	indoor_activities	indoor_activities	indoor_activities	indoor_activities	indoor_activities	indoor_activities	indoor_activities	indoor_activities	indoor_activities	indoor_activities
T26	1	indoor_activities	indoor_activities	indoor_activities	indoor_activities	indoor_activities	indoor_activities	indoor_activities	indoor_activities	indoor_activities	indoor_activities	indoor_activities	indoor_activities	indoor_activities	indoor_activities	indoor_activities	indoor_activities	indoor_activities	indoor_activities	indoor_activities	indoor_activities	indoor_activities	indoor_activities	indoor_activities	indoor_activities	indoor_activities	indoor_activities	indoor_activities	indoor_activities	indoor_activities	indoor_activities	unspecified_location	unspecified_location	unspecified_location	unspecified_location	unspecified_location	unspecified_location	unspecified_location	unspecified_location	unspecified_location	unspecified_location	unspecified_location	unspecified_location	unspecified_location	unspecified_location	unspecified_location	unspecified_location	unspecified_location	unspecified_location
T26	2	indoor_activities	indoor_activities	indoor_activities	indoor_activities	indoor_activities	indoor_activities	indoor_activities	indoor_activities	indoor_activities	indoor_activities	indoor_activities	indoor_activities	indoor_activities	indoor_activities	indoor_activities	indoor_activities	indoor_activities	indoor_activities	indoor_activities	indoor_activities	indoor_activities	indoor_activities	indoor_activities	indoor_activities	indoor_activities	indoor_activities	indoor_activities	indoor_activities	indoor_activities	indoor_activities	indoor_activities	indoor_activities	indoor_activities	indoor_activities	indoor_activities	indoor_activities	indoor_activities	indoor_activities	indoor_activities	indoor_activities	indoor_activities	indoor_activities	indoor_activities	indoor_activities	indoor_activities	indoor_activities	indoor_activities	indoor_activities
T29	2	indoor_activities	indoor_activities	indoor_activities	indoor_activities	indoor_activities	indoor_activities	indoor_activities	indoor_activities	indoor_activities	indoor_activities	indoor_activities	indoor_activities	indoor_activities	indoor_activities	indoor_activities	indoor_activities	indoor_activities	indoor_activities	indoor_activities	indoor_activities	indoor_activities	indoor_activities	indoor_activities	indoor_activities	indoor_activities	indoor_activities	indoor_activities	indoor_activities	indoor_activities	indoor_activities	indoor_activities	indoor_activities	indoor_activities	indoor_activities	indoor_activities	indoor_activities	indoor_activities	indoor_activities	indoor_activities	indoor_activities	indoor_activities	indoor_activities	indoor_activities	indoor_activities	indoor_activities	indoor_activities	indoor_activities	indoor_activities
T29	1	indoor_activities	indoor_activities	indoor_activities	indoor_activities	indoor_activities	indoor_activities	indoor_activities	indoor_activities	indoor_activities	indoor_activities	indoor_activities	indoor_activities	indoor_activities	indoor_activities	indoor_activities	indoor_activities	indoor_activities	indoor_activities	indoor_activities	indoor_activities	indoor_activities	indoor_activities	indoor_activities	indoor_activities	indoor_activities	indoor_activities	indoor_activities	indoor_activities	indoor_activities	indoor_activities	indoor_activities	indoor_activities	indoor_activities	indoor_activities	indoor_activities	indoor_activities	indoor_activities	indoor_activities	indoor_activities	indoor_activities	indoor_activities	indoor_activities	indoor_activities	indoor_activities	indoor_activities	indoor_activities	indoor_activities	indoor_activities
T31	1	indoor_activities	NA	NA	NA	NA	NA	NA	NA	NA	NA	NA	NA	NA	NA	NA	NA	NA	NA	NA	NA	NA	NA	NA	NA	NA	NA	NA	NA	NA	NA	NA	NA	NA	NA	NA	NA	NA	NA	NA	NA	NA	NA	NA	NA	NA	NA	NA	NA
T31	2	indoor_activities	indoor_activities	indoor_activities	indoor_activities	indoor_activities	indoor_activities	indoor_activities	indoor_activities	indoor_activities	indoor_activities	indoor_activities	indoor_activities	indoor_activities	indoor_activities	indoor_activities	indoor_activities	indoor_activities	indoor_activities	indoor_activities	indoor_activities	indoor_activities	indoor_activities	indoor_activities	indoor_activities	indoor_activities	indoor_activities	indoor_activities	indoor_activities	indoor_activities	indoor_activities	indoor_activities	indoor_activities	indoor_activities	indoor_activities	indoor_activities	indoor_activities	indoor_activities	indoor_activities	indoor_activities	indoor_activities	indoor_activities	indoor_activities	indoor_activities	indoor_activities	indoor_activities	indoor_activities	indoor_activities	indoor_activities
T33	1	indoor_activities	indoor_activities	indoor_activities	indoor_activities	indoor_activities	indoor_activities	indoor_activities	indoor_activities	indoor_activities	indoor_activities	indoor_activities	indoor_activities	indoor_activities	indoor_activities	indoor_activities	indoor_activities	indoor_activities	indoor_activities	indoor_activities	indoor_activities	indoor_activities	indoor_activities	indoor_activities	indoor_activities	indoor_activities	indoor_activities	indoor_activities	indoor_activities	indoor_activities	indoor_activities	indoor_activities	indoor_activities	indoor_activities	indoor_activities	indoor_activities	indoor_activities	indoor_activities	indoor_activities	indoor_activities	indoor_activities	indoor_activities	indoor_activities	indoor_activities	indoor_activities	indoor_activities	indoor_activities	indoor_activities	indoor_activities
T33	2	indoor_activities	indoor_activities	indoor_activities	indoor_activities	indoor_activities	indoor_activities	indoor_activities	indoor_activities	indoor_activities	indoor_activities	indoor_activities	indoor_activities	indoor_activities	indoor_activities	indoor_activities	indoor_activities	indoor_activities	indoor_activities	indoor_activities	indoor_activities	indoor_activities	indoor_activities	indoor_activities	indoor_activities	indoor_activities	indoor_activities	indoor_activities	indoor_activities	indoor_activities	indoor_activities	indoor_activities	indoor_activities	indoor_activities	indoor_activities	indoor_activities	indoor_activities	indoor_activities	indoor_activities	indoor_activities	indoor_activities	indoor_activities	indoor_activities	indoor_activities	indoor_activities	indoor_activities	indoor_activities	indoor_activities	indoor_activities
T34	2	indoor_activities	indoor_activities	indoor_activities	indoor_activities	indoor_activities	indoor_activities	indoor_activities	indoor_activities	indoor_activities	indoor_activities	indoor_activities	indoor_activities	indoor_activities	indoor_activities	indoor_activities	indoor_activities	indoor_activities	indoor_activities	indoor_activities	indoor_activities	indoor_activities	indoor_activities	indoor_activities	indoor_activities	indoor_activities	indoor_activities	indoor_activities	indoor_activities	indoor_activities	indoor_activities	indoor_activities	indoor_activities	indoor_activities	indoor_activities	indoor_activities	indoor_activities	indoor_activities	indoor_activities	indoor_activities	indoor_activities	indoor_activities	indoor_activities	indoor_activities	indoor_activities	indoor_activities	indoor_activities	indoor_activities	indoor_activities
T34	1	indoor_activities	indoor_activities	indoor_activities	indoor_activities	indoor_activities	indoor_activities	indoor_activities	indoor_activities	indoor_activities	indoor_activities	indoor_activities	indoor_activities	indoor_activities	indoor_activities	indoor_activities	indoor_activities	indoor_activities	indoor_activities	indoor_activities	indoor_activities	indoor_activities	indoor_activities	indoor_activities	indoor_activities	indoor_activities	indoor_activities	indoor_activities	indoor_activities	indoor_activities	indoor_activities	indoor_activities	indoor_activities	indoor_activities	indoor_activities	indoor_activities	indoor_activities	indoor_activities	indoor_activities	indoor_activities	indoor_activities	indoor_activities	indoor_activities	indoor_activities	indoor_activities	indoor_activities	indoor_activities	indoor_activities	indoor_activities
T35	1	indoor_activities	indoor_activities	indoor_activities	indoor_activities	indoor_activities	indoor_activities	indoor_activities	indoor_activities	indoor_activities	indoor_activities	indoor_activities	indoor_activities	indoor_activities	indoor_activities	indoor_activities	indoor_activities	indoor_activities	indoor_activities	indoor_activities	indoor_activities	indoor_activities	indoor_activities	indoor_activities	indoor_activities	indoor_activities	indoor_activities	indoor_activities	indoor_activities	indoor_activities	indoor_activities	indoor_activities	indoor_activities	indoor_activities	indoor_activities	indoor_activities	indoor_activities	indoor_activities	indoor_activities	indoor_activities	indoor_activities	indoor_activities	indoor_activities	indoor_activities	indoor_activities	indoor_activities	indoor_activities	indoor_activities	indoor_activities
T35	2	indoor_activities	indoor_activities	indoor_activities	indoor_activities	indoor_activities	indoor_activities	indoor_activities	indoor_activities	indoor_activities	indoor_activities	indoor_activities	indoor_activities	indoor_activities	indoor_activities	indoor_activities	indoor_activities	indoor_activities	indoor_activities	indoor_activities	indoor_activities	indoor_activities	indoor_activities	indoor_activities	indoor_activities	indoor_activities	indoor_activities	indoor_activities	indoor_activities	indoor_activities	indoor_activities	indoor_activities	indoor_activities	indoor_activities	indoor_activities	indoor_activities	indoor_activities	indoor_activities	indoor_activities	indoor_activities	indoor_activities	indoor_activities	indoor_activities	indoor_activities	indoor_activities	indoor_activities	indoor_activities	indoor_activities	indoor_activities
T37	1	indoor_activities	indoor_activities	indoor_activities	indoor_activities	indoor_activities	indoor_activities	indoor_activities	indoor_activities	indoor_activities	indoor_activities	indoor_activities	indoor_activities	indoor_activities	indoor_activities	indoor_activities	indoor_activities	indoor_activities	indoor_activities	indoor_activities	indoor_activities	indoor_activities	indoor_activities	indoor_activities	indoor_activities	indoor_activities	indoor_activities	indoor_activities	indoor_activities	indoor_activities	indoor_activities	indoor_activities	indoor_activities	indoor_activities	indoor_activities	indoor_activities	indoor_activities	indoor_activities	indoor_activities	indoor_activities	indoor_activities	indoor_activities	indoor_activities	indoor_activities	indoor_activities	indoor_activities	indoor_activities	indoor_activities	indoor_activities
T37	2	indoor_activities	indoor_activities	indoor_activities	indoor_activities	indoor_activities	indoor_activities	indoor_activities	indoor_activities	indoor_activities	indoor_activities	indoor_activities	indoor_activities	indoor_activities	indoor_activities	indoor_activities	indoor_activities	indoor_activities	indoor_activities	indoor_activities	indoor_activities	indoor_activities	indoor_activities	indoor_activities	indoor_activities	indoor_activities	indoor_activities	indoor_activities	indoor_activities	indoor_activities	indoor_activities	indoor_activities	indoor_activities	indoor_activities	indoor_activities	indoor_activities	indoor_activities	indoor_activities	indoor_activities	indoor_activities	indoor_activities	indoor_activities	indoor_activities	indoor_activities	indoor_activities	indoor_activities	indoor_activities	indoor_activities	indoor_activities
T38	1	indoor_activities	indoor_activities	indoor_activities	indoor_activities	indoor_activities	indoor_activities	indoor_activities	indoor_activities	indoor_activities	indoor_activities	indoor_activities	indoor_activities	indoor_activities	indoor_activities	indoor_activities	indoor_activities	indoor_activities	indoor_activities	indoor_activities	indoor_activities	indoor_activities	indoor_activities	indoor_activities	indoor_activities	indoor_activities	indoor_activities	indoor_activities	indoor_activities	indoor_activities	indoor_activities	indoor_activities	indoor_activities	indoor_activities	indoor_activities	indoor_activities	indoor_activities	indoor_activities	indoor_activities	indoor_activities	indoor_activities	indoor_activities	indoor_activities	indoor_activities	indoor_activities	indoor_activities	indoor_activities	indoor_activities	indoor_activities
T38	2	indoor_activities	indoor_activities	indoor_activities	indoor_activities	indoor_activities	indoor_activities	indoor_activities	indoor_activities	indoor_activities	indoor_activities	indoor_activities	indoor_activities	indoor_activities	indoor_activities	indoor_activities	indoor_activities	indoor_activities	indoor_activities	indoor_activities	indoor_activities	indoor_activities	indoor_activities	indoor_activities	indoor_activities	indoor_activities	indoor_activities	indoor_activities	indoor_activities	indoor_activities	indoor_activities	indoor_activities	indoor_activities	indoor_activities	indoor_activities	indoor_activities	indoor_activities	indoor_activities	indoor_activities	indoor_activities	indoor_activities	indoor_activities	indoor_activities	indoor_activities	indoor_activities	indoor_activities	indoor_activities	indoor_activities	indoor_activities
T42	1	indoor_activities	indoor_activities	indoor_activities	indoor_activities	indoor_activities	indoor_activities	indoor_activities	indoor_activities	indoor_activities	indoor_activities	indoor_activities	indoor_activities	indoor_activities	indoor_activities	indoor_activities	indoor_activities	indoor_activities	indoor_activities	indoor_activities	indoor_activities	indoor_activities	indoor_activities	indoor_activities	indoor_activities	indoor_activities	indoor_activities	indoor_activities	indoor_activities	indoor_activities	indoor_activities	indoor_activities	indoor_activities	indoor_activities	indoor_activities	indoor_activities	indoor_activities	indoor_activities	indoor_activities	indoor_activities	indoor_activities	indoor_activities	indoor_activities	indoor_activities	indoor_activities	indoor_activities	indoor_activities	indoor_activities	indoor_activities
T42	2	indoor_activities	indoor_activities	indoor_activities	indoor_activities	indoor_activities	indoor_activities	indoor_activities	indoor_activities	indoor_activities	indoor_activities	indoor_activities	indoor_activities	indoor_activities	indoor_activities	indoor_activities	indoor_activities	indoor_activities	indoor_activities	indoor_activities	indoor_activities	indoor_activities	indoor_activities	indoor_activities	indoor_activities	indoor_activities	indoor_activities	indoor_activities	indoor_activities	indoor_activities	indoor_activities	NA	NA	NA	NA	NA	NA	NA	NA	NA	NA	NA	NA	NA	NA	NA	NA	NA	NA
T43	1	indoor_activities	indoor_activities	indoor_activities	indoor_activities	indoor_activities	indoor_activities	indoor_activities	indoor_activities	indoor_activities	indoor_activities	indoor_activities	indoor_activities	indoor_activities	indoor_activities	indoor_activities	indoor_activities	indoor_activities	indoor_activities	indoor_activities	indoor_activities	indoor_activities	indoor_activities	indoor_activities	indoor_activities	indoor_activities	indoor_activities	indoor_activities	indoor_activities	indoor_activities	indoor_activities	indoor_activities	indoor_activities	indoor_activities	indoor_activities	indoor_activities	indoor_activities	indoor_activities	indoor_activities	indoor_activities	indoor_activities	indoor_activities	indoor_activities	indoor_activities	indoor_activities	indoor_activities	indoor_activities	indoor_activities	indoor_activities
T45	2	indoor_activities	indoor_activities	indoor_activities	indoor_activities	indoor_activities	indoor_activities	indoor_activities	indoor_activities	indoor_activities	indoor_activities	indoor_activities	indoor_activities	indoor_activities	indoor_activities	indoor_activities	indoor_activities	indoor_activities	indoor_activities	indoor_activities	indoor_activities	indoor_activities	indoor_activities	indoor_activities	indoor_activities	indoor_activities	indoor_activities	indoor_activities	indoor_activities	indoor_activities	indoor_activities	indoor_activities	indoor_activities	indoor_activities	indoor_activities	indoor_activities	indoor_activities	indoor_activities	indoor_activities	indoor_activities	indoor_activities	indoor_activities	indoor_activities	indoor_activities	indoor_activities	indoor_activities	indoor_activities	indoor_activities	indoor_activities
T45	1	indoor_activities	indoor_activities	indoor_activities	indoor_activities	indoor_activities	indoor_activities	indoor_activities	indoor_activities	indoor_activities	indoor_activities	indoor_activities	indoor_activities	indoor_activities	indoor_activities	indoor_activities	indoor_activities	indoor_activities	indoor_activities	indoor_activities	indoor_activities	indoor_activities	indoor_activities	indoor_activities	indoor_activities	indoor_activities	indoor_activities	indoor_activities	indoor_activities	indoor_activities	indoor_activities	indoor_activities	indoor_activities	indoor_activities	indoor_activities	indoor_activities	indoor_activities	indoor_activities	indoor_activities	indoor_activities	indoor_activities	indoor_activities	indoor_activities	indoor_activities	indoor_activities	indoor_activities	indoor_activities	indoor_activities	indoor_activities
T46	2	indoor_activities	indoor_activities	indoor_activities	indoor_activities	indoor_activities	indoor_activities	indoor_activities	indoor_activities	indoor_activities	indoor_activities	indoor_activities	indoor_activities	indoor_activities	indoor_activities	indoor_activities	indoor_activities	indoor_activities	indoor_activities	indoor_activities	indoor_activities	indoor_activities	indoor_activities	indoor_activities	indoor_activities	indoor_activities	indoor_activities	indoor_activities	indoor_activities	indoor_activities	indoor_activities	indoor_activities	NA	NA	NA	NA	NA	NA	NA	NA	NA	NA	NA	NA	NA	NA	NA	NA	NA
T47	2	indoor_activities	indoor_activities	indoor_activities	indoor_activities	indoor_activities	indoor_activities	indoor_activities	indoor_activities	indoor_activities	indoor_activities	indoor_activities	indoor_activities	indoor_activities	indoor_activities	indoor_activities	indoor_activities	indoor_activities	indoor_activities	indoor_activities	indoor_activities	indoor_activities	indoor_activities	indoor_activities	indoor_activities	indoor_activities	indoor_activities	indoor_activities	indoor_activities	indoor_activities	indoor_activities	NA	NA	NA	NA	NA	NA	NA	NA	NA	NA	NA	NA	NA	NA	NA	NA	NA	NA
T51	2	indoor_activities	indoor_activities	indoor_activities	indoor_activities	indoor_activities	indoor_activities	indoor_activities	indoor_activities	indoor_activities	indoor_activities	indoor_activities	indoor_activities	indoor_activities	indoor_activities	indoor_activities	indoor_activities	indoor_activities	indoor_activities	indoor_activities	indoor_activities	indoor_activities	indoor_activities	indoor_activities	indoor_activities	indoor_activities	indoor_activities	indoor_activities	indoor_activities	indoor_activities	indoor_activities	indoor_activities	indoor_activities	indoor_activities	indoor_activities	indoor_activities	indoor_activities	indoor_activities	indoor_activities	indoor_activities	indoor_activities	indoor_activities	indoor_activities	indoor_activities	indoor_activities	indoor_activities	indoor_activities	indoor_activities	indoor_activities
T52	2	indoor_activities	indoor_activities	indoor_activities	indoor_activities	indoor_activities	indoor_activities	indoor_activities	indoor_activities	indoor_activities	indoor_activities	indoor_activities	indoor_activities	indoor_activities	indoor_activities	indoor_activities	indoor_activities	indoor_activities	indoor_activities	indoor_activities	indoor_activities	indoor_activities	indoor_activities	indoor_activities	indoor_activities	indoor_activities	indoor_activities	indoor_activities	indoor_activities	indoor_activities	indoor_activities	indoor_activities	indoor_activities	indoor_activities	indoor_activities	indoor_activities	indoor_activities	indoor_activities	indoor_activities	indoor_activities	indoor_activities	indoor_activities	indoor_activities	indoor_activities	indoor_activities	indoor_activities	indoor_activities	indoor_activities	indoor_activities
T53	1	indoor_activities	indoor_activities	indoor_activities	indoor_activities	indoor_activities	indoor_activities	indoor_activities	indoor_activities	indoor_activities	indoor_activities	indoor_activities	indoor_activities	indoor_activities	indoor_activities	indoor_activities	indoor_activities	indoor_activities	indoor_activities	indoor_activities	indoor_activities	indoor_activities	indoor_activities	indoor_activities	indoor_activities	indoor_activities	indoor_activities	indoor_activities	indoor_activities	indoor_activities	indoor_activities	indoor_activities	indoor_activities	indoor_activities	indoor_activities	indoor_activities	indoor_activities	indoor_activities	indoor_activities	indoor_activities	indoor_activities	indoor_activities	indoor_activities	indoor_activities	indoor_activities	indoor_activities	indoor_activities	indoor_activities	indoor_activities
T54	2	indoor_activities	indoor_activities	indoor_activities	indoor_activities	indoor_activities	indoor_activities	indoor_activities	indoor_activities	indoor_activities	indoor_activities	indoor_activities	indoor_activities	indoor_activities	indoor_activities	indoor_activities	indoor_activities	indoor_activities	indoor_activities	indoor_activities	indoor_activities	indoor_activities	indoor_activities	indoor_activities	indoor_activities	indoor_activities	indoor_activities	indoor_activities	indoor_activities	indoor_activities	indoor_activities	indoor_activities	NA	NA	NA	NA	NA	NA	NA	NA	NA	NA	NA	NA	NA	NA	NA	NA	NA
T56	2	indoor_activities	indoor_activities	indoor_activities	indoor_activities	indoor_activities	indoor_activities	indoor_activities	indoor_activities	indoor_activities	indoor_activities	indoor_activities	indoor_activities	indoor_activities	indoor_activities	indoor_activities	indoor_activities	indoor_activities	indoor_activities	indoor_activities	indoor_activities	indoor_activities	indoor_activities	indoor_activities	indoor_activities	indoor_activities	indoor_activities	indoor_activities	indoor_activities	indoor_activities	indoor_activities	NA	NA	NA	NA	NA	NA	NA	NA	NA	NA	NA	NA	NA	NA	NA	NA	NA	NA
T60	1	indoor_activities	indoor_activities	indoor_activities	indoor_activities	indoor_activities	indoor_activities	indoor_activities	indoor_activities	indoor_activities	indoor_activities	indoor_activities	indoor_activities	indoor_activities	indoor_activities	indoor_activities	indoor_activities	indoor_activities	indoor_activities	indoor_activities	indoor_activities	indoor_activities	indoor_activities	indoor_activities	indoor_activities	indoor_activities	indoor_activities	indoor_activities	indoor_activities	indoor_activities	indoor_activities	indoor_activities	indoor_activities	indoor_activities	indoor_activities	indoor_activities	indoor_activities	indoor_activities	indoor_activities	indoor_activities	indoor_activities	indoor_activities	indoor_activities	indoor_activities	indoor_activities	indoor_activities	indoor_activities	indoor_activities	indoor_activities
T60	2	indoor_activities	indoor_activities	indoor_activities	indoor_activities	indoor_activities	indoor_activities	indoor_activities	indoor_activities	indoor_activities	indoor_activities	indoor_activities	indoor_activities	indoor_activities	indoor_activities	indoor_activities	indoor_activities	indoor_activities	indoor_activities	indoor_activities	indoor_activities	indoor_activities	indoor_activities	indoor_activities	indoor_activities	indoor_activities	indoor_activities	indoor_activities	indoor_activities	indoor_activities	indoor_activities	indoor_activities	indoor_activities	indoor_activities	indoor_activities	indoor_activities	indoor_activities	indoor_activities	indoor_activities	indoor_activities	indoor_activities	indoor_activities	indoor_activities	indoor_activities	indoor_activities	indoor_activities	indoor_activities	indoor_activities	indoor_activities
T61	2	indoor_activities	indoor_activities	indoor_activities	indoor_activities	indoor_activities	indoor_activities	indoor_activities	indoor_activities	indoor_activities	indoor_activities	indoor_activities	indoor_activities	indoor_activities	indoor_activities	indoor_activities	indoor_activities	indoor_activities	indoor_activities	indoor_activities	indoor_activities	indoor_activities	indoor_activities	indoor_activities	indoor_activities	indoor_activities	indoor_activities	indoor_activities	indoor_activities	indoor_activities	indoor_activities	indoor_activities	indoor_activities	indoor_activities	indoor_activities	indoor_activities	indoor_activities	indoor_activities	indoor_activities	indoor_activities	indoor_activities	indoor_activities	indoor_activities	indoor_activities	indoor_activities	indoor_activities	indoor_activities	indoor_activities	indoor_activities
T64	2	indoor_activities	indoor_activities	indoor_activities	indoor_activities	indoor_activities	indoor_activities	indoor_activities	indoor_activities	indoor_activities	indoor_activities	indoor_activities	indoor_activities	indoor_activities	indoor_activities	indoor_activities	indoor_activities	indoor_activities	indoor_activities	indoor_activities	indoor_activities	indoor_activities	indoor_activities	indoor_activities	indoor_activities	indoor_activities	indoor_activities	indoor_activities	indoor_activities	indoor_activities	indoor_activities	indoor_activities	indoor_activities	indoor_activities	indoor_activities	indoor_activities	indoor_activities	indoor_activities	indoor_activities	indoor_activities	indoor_activities	indoor_activities	indoor_activities	indoor_activities	indoor_activities	indoor_activities	indoor_activities	indoor_activities	indoor_activities
T66	2	indoor_activities	indoor_activities	indoor_activities	indoor_activities	indoor_activities	indoor_activities	indoor_activities	indoor_activities	indoor_activities	indoor_activities	indoor_activities	indoor_activities	indoor_activities	indoor_activities	indoor_activities	indoor_activities	indoor_activities	indoor_activities	indoor_activities	indoor_activities	indoor_activities	indoor_activities	indoor_activities	indoor_activities	indoor_activities	indoor_activities	indoor_activities	indoor_activities	indoor_activities	indoor_activities	indoor_activities	indoor_activities	indoor_activities	indoor_activities	indoor_activities	indoor_activities	indoor_activities	indoor_activities	indoor_activities	indoor_activities	indoor_activities	indoor_activities	indoor_activities	indoor_activities	indoor_activities	indoor_activities	indoor_activities	indoor_activities
T67	2	indoor_activities	indoor_activities	indoor_activities	indoor_activities	indoor_activities	indoor_activities	indoor_activities	indoor_activities	indoor_activities	indoor_activities	indoor_activities	indoor_activities	indoor_activities	indoor_activities	indoor_activities	indoor_activities	indoor_activities	indoor_activities	indoor_activities	indoor_activities	indoor_activities	indoor_activities	indoor_activities	indoor_activities	indoor_activities	indoor_activities	indoor_activities	indoor_activities	indoor_activities	indoor_activities	indoor_activities	indoor_activities	indoor_activities	indoor_activities	indoor_activities	indoor_activities	indoor_activities	indoor_activities	indoor_activities	indoor_activities	indoor_activities	indoor_activities	indoor_activities	indoor_activities	indoor_activities	indoor_activities	indoor_activities	indoor_activities
[truncated: 1,392 more columns]
