# Supplementary material for: A randomized cross-over trial investigating differences in 24-h personal air and skin temperatures using wearable sensors between two climatologically contrasting settings
Source: Sci Rep. 2021 Nov 10;11:22020. doi: 10.1038/s41598-021-01180-y (PMC8580978; doi:10.1038/s41598-021-01180-y)
Supplement: Supplementary file 2 — Supplementary Data. [file 41598_2021_1180_MOESM2_ESM.zip › New folder/temp_files/Recruitment Management Form-use in R.csv]

Code	Group	Village	Town	First_day_in_village	Last_day_in_village	First_Sampling_day	Second_Sampling_day	D1	U1	ST1	AT1	D2	U2	ST2	AT2
T10	1	Agros	Nicosia	10/8/2018	20/8/2018	26/7/2018	18/8/2018	Y	6	Y	Y	Y	3	Y	Y
T11	2	Alona	Limassol	12/8/2018	18/8/2018	18/8/2018	14/9/2018	Y	6	Y	Y	Y	5	Y	Y
T12	2	Kalopanagiotis	Limassol	10/8/2018	17/8/2018	15/8/2018	14/9/2018	Y	6	Y	Y	Y	5	Y	Y
T13	2	Alona	Nicosia	11/8/2018	23/8/2018	16/8/2018	13/9/2018	Y	2	N	N	Y	4	Y	Y
T14	2	Camping Platania	Limassol	11/8/2018	18/8/2018	17/8/2018	28/8/2018	Y	3	N	N	Y	3	Y	Y
T15	1	Oikos	Limassol	20/8/2018	27/8/2018	22/7/2018	26/8/2018	Y	4	N	Y	N	0	N	N
T16	1	Kalopanagiotis	Nicosia	10/8/2018	20/8/2018	26/7/2018	17/8/2018	Y	6	Y	Y	Y	6	Y	Y
T17	2	Oikos	Nicosia	10/8/2018	18/8/2018	17/8/2018	29/8/2018	Y	4	Y	Y	Y	4	Y	Y
T18	2	Camping Platania	Limassol	11/8/2018	18/8/2018	17/8/2018	28/8/2018	Y	5	N	Y	Y	6	Y	Y
T19	2	Camping Platania	Limassol	11/8/2018	18/8/2018	17/8/2018	28/8/2018	Y	5	N	Y	Y	6	Y	Y
T21	2	Camping Platania	Limassol	11/8/2018	18/8/2018	17/8/2018	14/9/2018	Y	3	N	N	Y	6	Y	Y
T22	2	Camping Platania	Limassol	11/8/2018	18/8/2018	17/8/2018	27/8/2018	Y	4	N	N	Y	4	Y	Y
T23	2	Camping Platania	Limassol	11/8/2018	18/8/2018	17/8/2018	28/8/2018	Y	6	N	N	Y	6	Y	Y
T24	2	Louvaras	Limassol	13/8/2018	20/8/2018	18/8/2018	24/9/2018	Y	5	Y	Y	Y	4	Y	Y
T25	1	Kalopanagiotis	Nicosia	14/8/2018	20/8/2018	24/07//18	19/8/2018	N	0	N	N	N	0	N	N
T26	1	Louvaras	Limassol	10/8/2018	19/8/2018	2/8/2018	18/8/2018	Y	4	Y	Y	Y	6	Y	Y
T31	1	Alona	Nicosia	10/8/2018	19/8/2018	8/8/2018	18/8/2018	Y	5	Y	Y	Y	6	Y	N
T29	1	Alona	Nicosia	10/8/2018	19/8/2018	8/8/2018	18/8/2018	Y	5	Y	Y	Y	4	Y	Y
T33	1	Kalopanagiotis	Limassol	11/8/2018	17/8/2018	29/7/2018	17/8/2018	Y	4	Y	Y	Y	4	Y	N
T34	1	Kalopanagiotis	Limassol	11/8/2018	19/8/2018	20/7/2018	17/8/2018	Y	6	Y	Y	Y	6	Y	N
T35	1	Kakopetria	Nicosia	26/8/2018	1/9/2018	8/8/2018	31/8/2018	Y	4	Y	Y	Y	4	Y	Y
T37	1	Kalopanagiotis	Limassol	26/8/2018	3/9/2018	29/7/2018	1/9/2018	Y	5	Y	Y	Y	6	N	Y
T38	2	Palaixwri	Nicosia	12/8/2018	19/8/2018	18/8/2018	13/9/2018	Y	6	Y	Y	Y	5	Y	Y
T42	2	Kalopanagiotis	Nicosia	4/8/2018	30/8/2018	19/8/2018	18/9/2018	Y	3	Y	Y	Y	6	Y	Y
T43	2	Platres	Nicosia	28/7/2018	4/8/2018	4/8/2018	28/8/2018	Y	6	Y	Y	N	0	N	N
T44	2	Kyperounta	Nicosia	28/7/2018	4/8/2018	3/8/2018	28/8/2018	N	0	N	N	N	0	N	N
T45	2	Kalopanagiotis	Nicosia	4/8/2018	30/8/2018	19/8/2018	18/9/2018	Y	4	Y	Y	Y	6	Y	Y
T46	2	Alona	Nicosia	12/8/2018	18/8/2018	17/8/2018	13/9/2018	Y	6	N	N	Y	5	Y	Y
T47	2	Alona	Nicosia	12/8/2018	19/8/2018	17/8/2018	13/9/2018	Y	4	N	N	Y	5	Y	Y
T50	2	Alona	Nicosia	10/8/2018	20/8/2018	17/8/2018	13/9/2018	Y	6	N	N	Y	5	N	N
T51	2	Alona	Nicosia	9/8/2018	27/8/2018	17/8/2018	13/9/2018	Y	6	N	N	Y	6	Y	Y
T52	2	Alona	Nicosia	11/8/2018	19/8/2018	18/8/2018	29/8/2018	Y	6	N	N	Y	6	Y	Y
T53	1	Kalopanagiotis	Nicosia	3/8/2018	10/8/2018	26/7/2018	9/8/2018	Y	4	Y	Y	N	0	N	N
T54	2	Alona	Nicosia	10/8/2018	19/8/2018	18/8/2018	13/9/2018	Y	6	N	N	Y	5	Y	Y
T56	2	Platanistasa	Nicosia	11/8/2018	18/8/2018	17/8/2018	28/9/2018	Y	5	N	N	Y	5	Y	Y
T60	2	Moniatis	Limassol	3/8/2018	27/8/2018	17/8/2018	24/9/2018	Y	5	Y	Y	Y	5	Y	Y
T61	2	Alona	Nicosia	11/8/2018	19/8/2018	18/8/2018	29/8/2018	Y	6	N	N	Y	5	Y	Y
T64	2	Alona	Nicosia	10/8/2018	27/8/2018	18/8/2018	13/9/2018	Y	6	N	N	Y	6	Y	Y
T65	2	Alona	Nicosia	10/8/2018	19/8/2018	18/8/2018	23/9/2018	Y	3	N	N	Y	3	N	N
T66	2	Alona	Nicosia	12/8/2018	19/8/2018	18/8/2018	18/9/2018	Y	6	N	N	Y	5	Y	Y
T67	2	Pelendri	Limassol	12/8/2018	19/8/2018	18/8/2018	27/8/2018	Y	6	N	N	Y	6	Y	Y
