# Supplementary material for: A randomized cross-over trial investigating differences in 24-h personal air and skin temperatures using wearable sensors between two climatologically contrasting settings
Source: Sci Rep. 2021 Nov 10;11:22020. doi: 10.1038/s41598-021-01180-y (PMC8580978; doi:10.1038/s41598-021-01180-y)
Supplement: Supplementary file 2 — Supplementary Data. [file 41598_2021_1180_MOESM2_ESM.zip › New folder/temp_files/TNUMAIR.csv]

Code	Code_order	order	Date	Time	Temperature	temp_type	Activity	settings	Group	Location
T10	T10-A1	A1	26/07/2018	05:00:00	30.23	A	0	1	1	indoor_activities
T10	T10-A1	A1	26/07/2018	05:01:00	30.24	A	0	1	1	indoor_activities
T10	T10-A1	A1	26/07/2018	05:02:00	30.22	A	0	1	1	indoor_activities
T10	T10-A1	A1	26/07/2018	05:03:00	30.24	A	0	1	1	indoor_activities
T10	T10-A1	A1	26/07/2018	05:04:00	30.24	A	0	1	1	indoor_activities
T10	T10-A1	A1	26/07/2018	05:05:00	30.23	A	0	1	1	indoor_activities
T10	T10-A1	A1	26/07/2018	05:06:00	30.22	A	0	1	1	indoor_activities
T10	T10-A1	A1	26/07/2018	05:07:00	30.22	A	0	1	1	indoor_activities
T10	T10-A1	A1	26/07/2018	05:08:00	30.23	A	0	1	1	indoor_activities
T10	T10-A1	A1	26/07/2018	05:09:00	30.24	A	0	1	1	indoor_activities
T10	T10-A1	A1	26/07/2018	05:10:00	30.23	A	0	1	1	indoor_activities
T10	T10-A1	A1	26/07/2018	05:11:00	30.25	A	0	1	1	indoor_activities
T10	T10-A1	A1	26/07/2018	05:12:00	30.25	A	0	1	1	indoor_activities
T10	T10-A1	A1	26/07/2018	05:13:00	30.23	A	0	1	1	indoor_activities
T10	T10-A1	A1	26/07/2018	05:14:00	30.25	A	0	1	1	indoor_activities
T10	T10-A1	A1	26/07/2018	05:15:00	30.23	A	0	1	1	indoor_activities
T10	T10-A1	A1	26/07/2018	05:16:00	30.25	A	0	1	1	indoor_activities
T10	T10-A1	A1	26/07/2018	05:17:00	30.25	A	0	1	1	indoor_activities
T10	T10-A1	A1	26/07/2018	05:18:00	30.24	A	0	1	1	indoor_activities
T10	T10-A1	A1	26/07/2018	05:19:00	30.24	A	0	1	1	indoor_activities
T10	T10-A1	A1	26/07/2018	05:20:00	30.25	A	0	1	1	indoor_activities
T10	T10-A1	A1	26/07/2018	05:21:00	30.26	A	0	1	1	indoor_activities
T10	T10-A1	A1	26/07/2018	05:22:00	30.27	A	0	1	1	indoor_activities
T10	T10-A1	A1	26/07/2018	05:23:00	30.25	A	0	1	1	indoor_activities
T10	T10-A1	A1	26/07/2018	05:24:00	30.25	A	0	1	1	indoor_activities
T10	T10-A1	A1	26/07/2018	05:25:00	30.26	A	0	1	1	indoor_activities
T10	T10-A1	A1	26/07/2018	05:26:00	30.27	A	0	1	1	indoor_activities
T10	T10-A1	A1	26/07/2018	05:27:00	30.25	A	0	1	1	indoor_activities
T10	T10-A1	A1	26/07/2018	05:28:00	30.26	A	0	1	1	indoor_activities
T10	T10-A1	A1	26/07/2018	05:29:00	30.27	A	0	1	1	indoor_activities
T10	T10-A1	A1	26/07/2018	05:30:00	30.26	A	0	1	1	indoor_activities
T10	T10-A1	A1	26/07/2018	05:31:00	30.27	A	0	1	1	indoor_activities
T10	T10-A1	A1	26/07/2018	05:32:00	30.27	A	0	1	1	indoor_activities
T10	T10-A1	A1	26/07/2018	05:33:00	30.27	A	0	1	1	indoor_activities
T10	T10-A1	A1	26/07/2018	05:34:00	30.27	A	0	1	1	indoor_activities
T10	T10-A1	A1	26/07/2018	05:35:00	30.28	A	0	1	1	indoor_activities
T10	T10-A1	A1	26/07/2018	05:36:00	30.26	A	0	1	1	indoor_activities
T10	T10-A1	A1	26/07/2018	05:37:00	30.27	A	0	1	1	indoor_activities
T10	T10-A1	A1	26/07/2018	05:38:00	30.27	A	0	1	1	indoor_activities
T10	T10-A1	A1	26/07/2018	05:39:00	30.27	A	0	1	1	indoor_activities
T10	T10-A1	A1	26/07/2018	05:40:00	30.27	A	0	1	1	indoor_activities
T10	T10-A1	A1	26/07/2018	05:41:00	30.27	A	0	1	1	indoor_activities
T10	T10-A1	A1	26/07/2018	05:42:00	30.27	A	0	1	1	indoor_activities
T10	T10-A1	A1	26/07/2018	05:43:00	30.27	A	0	1	1	indoor_activities
T10	T10-A1	A1	26/07/2018	05:44:00	30.26	A	0	1	1	indoor_activities
T10	T10-A1	A1	26/07/2018	05:45:00	30.26	A	0	1	1	indoor_activities
T10	T10-A1	A1	26/07/2018	05:46:00	30.29	A	0	1	1	indoor_activities
T10	T10-A1	A1	26/07/2018	05:47:00	30.25	A	0	1	1	indoor_activities
T10	T10-A1	A1	26/07/2018	05:48:00	30.27	A	0	1	1	indoor_activities
T10	T10-A1	A1	26/07/2018	05:49:00	30.27	A	0	1	1	indoor_activities
T10	T10-A1	A1	26/07/2018	05:50:00	30.28	A	0	1	1	indoor_activities
T10	T10-A1	A1	26/07/2018	05:51:00	30.29	A	0	1	1	indoor_activities
T10	T10-A1	A1	26/07/2018	05:52:00	30.27	A	0	1	1	indoor_activities
T10	T10-A1	A1	26/07/2018	05:53:00	30.28	A	0	1	1	indoor_activities
T10	T10-A1	A1	26/07/2018	05:54:00	30.28	A	0	1	1	indoor_activities
T10	T10-A1	A1	26/07/2018	05:55:00	30.29	A	0	1	1	indoor_activities
T10	T10-A1	A1	26/07/2018	05:56:00	30.29	A	0	1	1	indoor_activities
T10	T10-A1	A1	26/07/2018	05:57:00	30.28	A	0	1	1	indoor_activities
T10	T10-A1	A1	26/07/2018	05:58:00	30.3	A	0	1	1	indoor_activities
T10	T10-A1	A1	26/07/2018	05:59:00	30.29	A	0	1	1	indoor_activities
T10	T10-A1	A1	26/07/2018	06:00:00	30.29	A	0	1	1	indoor_activities
T10	T10-A1	A1	26/07/2018	06:01:00	30.29	A	0	1	1	indoor_activities
T10	T10-A1	A1	26/07/2018	06:02:00	30.27	A	0	1	1	indoor_activities
T10	T10-A1	A1	26/07/2018	06:03:00	30.29	A	0	1	1	indoor_activities
T10	T10-A1	A1	26/07/2018	06:04:00	30.3	A	0	1	1	indoor_activities
T10	T10-A1	A1	26/07/2018	06:05:00	30.3	A	0	1	1	indoor_activities
T10	T10-A1	A1	26/07/2018	06:06:00	30.29	A	0	1	1	indoor_activities
T10	T10-A1	A1	26/07/2018	06:07:00	30.29	A	0	1	1	indoor_activities
T10	T10-A1	A1	26/07/2018	06:08:00	30.29	A	0	1	1	indoor_activities
T10	T10-A1	A1	26/07/2018	06:09:00	30.29	A	0	1	1	indoor_activities
T10	T10-A1	A1	26/07/2018	06:10:00	30.29	A	0	1	1	indoor_activities
T10	T10-A1	A1	26/07/2018	06:11:00	30.28	A	0	1	1	indoor_activities
T10	T10-A1	A1	26/07/2018	06:12:00	30.3	A	0	1	1	indoor_activities
T10	T10-A1	A1	26/07/2018	06:13:00	30.3	A	0	1	1	indoor_activities
T10	T10-A1	A1	26/07/2018	06:14:00	30.29	A	0	1	1	indoor_activities
T10	T10-A1	A1	26/07/2018	06:15:00	30.29	A	0	1	1	indoor_activities
T10	T10-A1	A1	26/07/2018	06:16:00	30.28	A	0	1	1	indoor_activities
T10	T10-A1	A1	26/07/2018	06:17:00	30.3	A	0	1	1	indoor_activities
T10	T10-A1	A1	26/07/2018	06:18:00	30.3	A	0	1	1	indoor_activities
T10	T10-A1	A1	26/07/2018	06:19:00	30.3	A	0	1	1	indoor_activities
T10	T10-A1	A1	26/07/2018	06:20:00	30.3	A	0	1	1	indoor_activities
T10	T10-A1	A1	26/07/2018	06:21:00	30.3	A	0	1	1	indoor_activities
T10	T10-A1	A1	26/07/2018	06:22:00	30.3	A	0	1	1	indoor_activities
T10	T10-A1	A1	26/07/2018	06:23:00	30.3	A	0	1	1	indoor_activities
T10	T10-A1	A1	26/07/2018	06:24:00	30.3	A	0	1	1	indoor_activities
T10	T10-A1	A1	26/07/2018	06:25:00	30.29	A	2	1	1	indoor_activities
T10	T10-A1	A1	26/07/2018	06:26:00	30.31	A	0	1	1	indoor_activities
T10	T10-A1	A1	26/07/2018	06:27:00	30.3	A	0	1	1	indoor_activities
T10	T10-A1	A1	26/07/2018	06:28:00	30.31	A	0	1	1	indoor_activities
T10	T10-A1	A1	26/07/2018	06:29:00	30.31	A	0	1	1	indoor_activities
T10	T10-A1	A1	26/07/2018	06:30:00	30.32	A	0	1	1	indoor_activities
T10	T10-A1	A1	26/07/2018	06:31:00	30.3	A	0	1	1	indoor_activities
T10	T10-A1	A1	26/07/2018	06:32:00	30.3	A	0	1	1	indoor_activities
T10	T10-A1	A1	26/07/2018	06:33:00	30.3	A	0	1	1	indoor_activities
T10	T10-A1	A1	26/07/2018	06:34:00	30.33	A	0	1	1	indoor_activities
T10	T10-A1	A1	26/07/2018	06:35:00	30.3	A	0	1	1	indoor_activities
T10	T10-A1	A1	26/07/2018	06:36:00	30.31	A	0	1	1	indoor_activities
T10	T10-A1	A1	26/07/2018	06:37:00	30.31	A	0	1	1	indoor_activities
T10	T10-A1	A1	26/07/2018	06:38:00	30.31	A	0	1	1	indoor_activities
T10	T10-A1	A1	26/07/2018	06:39:00	30.3	A	0	1	1	indoor_activities
T10	T10-A1	A1	26/07/2018	06:40:00	30.31	A	0	1	1	indoor_activities
T10	T10-A1	A1	26/07/2018	06:41:00	30.32	A	0	1	1	indoor_activities
T10	T10-A1	A1	26/07/2018	06:42:00	30.3	A	0	1	1	indoor_activities
T10	T10-A1	A1	26/07/2018	06:43:00	30.31	A	0	1	1	indoor_activities
T10	T10-A1	A1	26/07/2018	06:44:00	30.32	A	0	1	1	indoor_activities
T10	T10-A1	A1	26/07/2018	06:45:00	30.31	A	0	1	1	indoor_activities
T10	T10-A1	A1	26/07/2018	06:46:00	30.31	A	0	1	1	indoor_activities
T10	T10-A1	A1	26/07/2018	06:47:00	30.31	A	0	1	1	indoor_activities
T10	T10-A1	A1	26/07/2018	06:48:00	30.32	A	0	1	1	indoor_activities
T10	T10-A1	A1	26/07/2018	06:49:00	30.31	A	0	1	1	indoor_activities
T10	T10-A1	A1	26/07/2018	06:50:00	30.31	A	0	1	1	indoor_activities
T10	T10-A1	A1	26/07/2018	06:51:00	30.3	A	0	1	1	indoor_activities
T10	T10-A1	A1	26/07/2018	06:52:00	30.32	A	0	1	1	indoor_activities
T10	T10-A1	A1	26/07/2018	06:53:00	30.32	A	0	1	1	indoor_activities
T10	T10-A1	A1	26/07/2018	06:54:00	30.31	A	0	1	1	indoor_activities
T10	T10-A1	A1	26/07/2018	06:55:00	30.31	A	0	1	1	indoor_activities
T10	T10-A1	A1	26/07/2018	06:56:00	30.31	A	0	1	1	indoor_activities
T10	T10-A1	A1	26/07/2018	06:57:00	30.31	A	0	1	1	indoor_activities
T10	T10-A1	A1	26/07/2018	06:58:00	30.32	A	0	1	1	indoor_activities
T10	T10-A1	A1	26/07/2018	06:59:00	30.32	A	0	1	1	indoor_activities
T10	T10-A1	A1	26/07/2018	07:00:00	30.31	A	0	1	1	indoor_activities
T10	T10-A1	A1	26/07/2018	07:01:00	30.32	A	0	1	1	indoor_activities
T10	T10-A1	A1	26/07/2018	07:02:00	30.31	A	0	1	1	indoor_activities
T10	T10-A1	A1	26/07/2018	07:03:00	30.32	A	0	1	1	indoor_activities
T10	T10-A1	A1	26/07/2018	07:04:00	30.31	A	0	1	1	indoor_activities
T10	T10-A1	A1	26/07/2018	07:05:00	30.3	A	0	1	1	indoor_activities
T10	T10-A1	A1	26/07/2018	07:06:00	30.31	A	0	1	1	indoor_activities
T10	T10-A1	A1	26/07/2018	07:07:00	30.31	A	0	1	1	indoor_activities
T10	T10-A1	A1	26/07/2018	07:08:00	30.32	A	0	1	1	indoor_activities
T10	T10-A1	A1	26/07/2018	07:09:00	30.32	A	0	1	1	indoor_activities
T10	T10-A1	A1	26/07/2018	07:10:00	30.32	A	0	1	1	indoor_activities
T10	T10-A1	A1	26/07/2018	07:11:00	30.32	A	0	1	1	indoor_activities
T10	T10-A1	A1	26/07/2018	07:12:00	30.32	A	0	1	1	indoor_activities
T10	T10-A1	A1	26/07/2018	07:13:00	30.32	A	0	1	1	indoor_activities
T10	T10-A1	A1	26/07/2018	07:14:00	30.33	A	0	1	1	indoor_activities
T10	T10-A1	A1	26/07/2018	07:15:00	30.33	A	0	1	1	indoor_activities
T10	T10-A1	A1	26/07/2018	07:16:00	30.32	A	0	1	1	indoor_activities
T10	T10-A1	A1	26/07/2018	07:17:00	30.31	A	0	1	1	indoor_activities
T10	T10-A1	A1	26/07/2018	07:18:00	30.32	A	0	1	1	indoor_activities
T10	T10-A1	A1	26/07/2018	07:19:00	30.33	A	0	1	1	indoor_activities
T10	T10-A1	A1	26/07/2018	07:20:00	30.32	A	0	1	1	indoor_activities
T10	T10-A1	A1	26/07/2018	07:21:00	30.33	A	0	1	1	indoor_activities
T10	T10-A1	A1	26/07/2018	07:22:00	30.32	A	0	1	1	indoor_activities
T10	T10-A1	A1	26/07/2018	07:23:00	30.33	A	0	1	1	indoor_activities
T10	T10-A1	A1	26/07/2018	07:24:00	30.33	A	0	1	1	indoor_activities
T10	T10-A1	A1	26/07/2018	07:25:00	30.32	A	0	1	1	indoor_activities
T10	T10-A1	A1	26/07/2018	07:26:00	30.34	A	0	1	1	indoor_activities
T10	T10-A1	A1	26/07/2018	07:27:00	30.32	A	0	1	1	indoor_activities
T10	T10-A1	A1	26/07/2018	07:28:00	30.31	A	0	1	1	indoor_activities
T10	T10-A1	A1	26/07/2018	07:29:00	30.33	A	0	1	1	indoor_activities
T10	T10-A1	A1	26/07/2018	07:30:00	30.32	A	0	1	1	indoor_activities
T10	T10-A1	A1	26/07/2018	07:31:00	30.32	A	0	1	1	indoor_activities
T10	T10-A1	A1	26/07/2018	07:32:00	30.34	A	0	1	1	indoor_activities
T10	T10-A1	A1	26/07/2018	07:33:00	30.34	A	0	1	1	indoor_activities
T10	T10-A1	A1	26/07/2018	07:34:00	30.32	A	0	1	1	indoor_activities
T10	T10-A1	A1	26/07/2018	07:35:00	30.33	A	0	1	1	indoor_activities
T10	T10-A1	A1	26/07/2018	07:36:00	30.31	A	0	1	1	indoor_activities
T10	T10-A1	A1	26/07/2018	07:37:00	30.31	A	0	1	1	indoor_activities
T10	T10-A1	A1	26/07/2018	07:38:00	30.33	A	0	1	1	indoor_activities
T10	T10-A1	A1	26/07/2018	07:39:00	30.33	A	0	1	1	indoor_activities
T10	T10-A1	A1	26/07/2018	07:40:00	30.33	A	0	1	1	indoor_activities
T10	T10-A1	A1	26/07/2018	07:41:00	30.34	A	0	1	1	indoor_activities
T10	T10-A1	A1	26/07/2018	07:42:00	30.34	A	0	1	1	indoor_activities
T10	T10-A1	A1	26/07/2018	07:43:00	30.32	A	0	1	1	indoor_activities
T10	T10-A1	A1	26/07/2018	07:44:00	30.33	A	0	1	1	indoor_activities
T10	T10-A1	A1	26/07/2018	07:45:00	30.34	A	0	1	1	indoor_activities
T10	T10-A1	A1	26/07/2018	07:46:00	30.34	A	0	1	1	indoor_activities
T10	T10-A1	A1	26/07/2018	07:47:00	30.33	A	0	1	1	indoor_activities
T10	T10-A1	A1	26/07/2018	07:48:00	30.33	A	0	1	1	indoor_activities
T10	T10-A1	A1	26/07/2018	07:49:00	30.34	A	0	1	1	indoor_activities
T10	T10-A1	A1	26/07/2018	07:50:00	30.33	A	0	1	1	indoor_activities
T10	T10-A1	A1	26/07/2018	07:51:00	30.34	A	0	1	1	indoor_activities
T10	T10-A1	A1	26/07/2018	07:52:00	30.32	A	0	1	1	indoor_activities
T10	T10-A1	A1	26/07/2018	07:53:00	30.34	A	0	1	1	indoor_activities
T10	T10-A1	A1	26/07/2018	07:54:00	30.34	A	0	1	1	indoor_activities
T10	T10-A1	A1	26/07/2018	07:55:00	30.33	A	0	1	1	indoor_activities
T10	T10-A1	A1	26/07/2018	07:56:00	30.34	A	0	1	1	indoor_activities
T10	T10-A1	A1	26/07/2018	07:57:00	30.33	A	0	1	1	indoor_activities
T10	T10-A1	A1	26/07/2018	07:58:00	30.34	A	0	1	1	indoor_activities
T10	T10-A1	A1	26/07/2018	07:59:00	30.33	A	0	1	1	indoor_activities
T10	T10-A1	A1	26/07/2018	08:00:00	30.33	A	0	1	1	indoor_activities
T10	T10-A1	A1	26/07/2018	08:01:00	30.31	A	0	1	1	NA
T10	T10-A1	A1	26/07/2018	08:02:00	30.34	A	0	1	1	NA
T10	T10-A1	A1	26/07/2018	08:03:00	30.35	A	0	1	1	NA
T10	T10-A1	A1	26/07/2018	08:04:00	30.34	A	0	1	1	NA
T10	T10-A1	A1	26/07/2018	08:05:00	30.34	A	0	1	1	NA
T10	T10-A1	A1	26/07/2018	08:06:00	30.34	A	0	1	1	NA
T10	T10-A1	A1	26/07/2018	08:07:00	30.35	A	0	1	1	NA
T10	T10-A1	A1	26/07/2018	08:08:00	30.35	A	0	1	1	NA
T10	T10-A1	A1	26/07/2018	08:09:00	30.36	A	0	1	1	NA
T10	T10-A1	A1	26/07/2018	08:10:00	30.34	A	0	1	1	NA
T10	T10-A1	A1	26/07/2018	08:11:00	30.34	A	0	1	1	NA
T10	T10-A1	A1	26/07/2018	08:12:00	30.33	A	0	1	1	NA
T10	T10-A1	A1	26/07/2018	08:13:00	30.34	A	0	1	1	NA
T10	T10-A1	A1	26/07/2018	08:14:00	30.34	A	0	1	1	NA
T10	T10-A1	A1	26/07/2018	08:15:00	30.33	A	0	1	1	NA
T10	T10-A1	A1	26/07/2018	08:16:00	30.36	A	0	1	1	NA
T10	T10-A1	A1	26/07/2018	08:17:00	30.34	A	0	1	1	NA
T10	T10-A1	A1	26/07/2018	08:18:00	30.33	A	0	1	1	NA
T10	T10-A1	A1	26/07/2018	08:19:00	30.34	A	0	1	1	NA
T10	T10-A1	A1	26/07/2018	08:20:00	30.35	A	0	1	1	NA
T10	T10-A1	A1	26/07/2018	08:21:00	30.33	A	0	1	1	NA
T10	T10-A1	A1	26/07/2018	08:22:00	30.36	A	0	1	1	NA
T10	T10-A1	A1	26/07/2018	08:23:00	30.37	A	0	1	1	NA
T10	T10-A1	A1	26/07/2018	08:24:00	30.37	A	0	1	1	NA
T10	T10-A1	A1	26/07/2018	08:25:00	30.36	A	0	1	1	NA
T10	T10-A1	A1	26/07/2018	08:26:00	30.35	A	0	1	1	NA
T10	T10-A1	A1	26/07/2018	08:27:00	30.36	A	0	1	1	NA
T10	T10-A1	A1	26/07/2018	08:28:00	30.35	A	0	1	1	NA
T10	T10-A1	A1	26/07/2018	08:29:00	30.35	A	0	1	1	NA
T10	T10-A1	A1	26/07/2018	08:30:00	30.36	A	0	1	1	indoor_activities
T10	T10-A1	A1	26/07/2018	08:31:00	30.34	A	0	1	1	indoor_activities
T10	T10-A1	A1	26/07/2018	08:32:00	30.33	A	0	1	1	indoor_activities
T10	T10-A1	A1	26/07/2018	08:33:00	30.31	A	0	1	1	indoor_activities
T10	T10-A1	A1	26/07/2018	08:34:00	30.31	A	166	1	1	indoor_activities
T10	T10-A1	A1	26/07/2018	08:35:00	30.32	A	0	1	1	indoor_activities
T10	T10-A1	A1	26/07/2018	08:36:00	30.34	A	0	1	1	indoor_activities
T10	T10-A1	A1	26/07/2018	08:37:00	30.36	A	0	1	1	indoor_activities
T10	T10-A1	A1	26/07/2018	08:38:00	30.37	A	0	1	1	indoor_activities
T10	T10-A1	A1	26/07/2018	08:39:00	30.38	A	0	1	1	indoor_activities
T10	T10-A1	A1	26/07/2018	08:40:00	30.39	A	0	1	1	indoor_activities
T10	T10-A1	A1	26/07/2018	08:41:00	30.4	A	0	1	1	indoor_activities
T10	T10-A1	A1	26/07/2018	08:42:00	30.4	A	0	1	1	indoor_activities
T10	T10-A1	A1	26/07/2018	08:43:00	30.42	A	0	1	1	indoor_activities
T10	T10-A1	A1	26/07/2018	08:44:00	30.43	A	0	1	1	indoor_activities
T10	T10-A1	A1	26/07/2018	08:45:00	30.45	A	0	1	1	indoor_activities
T10	T10-A1	A1	26/07/2018	08:46:00	30.44	A	0	1	1	indoor_activities
T10	T10-A1	A1	26/07/2018	08:47:00	30.45	A	0	1	1	indoor_activities
T10	T10-A1	A1	26/07/2018	08:48:00	30.47	A	0	1	1	indoor_activities
T10	T10-A1	A1	26/07/2018	08:49:00	30.47	A	0	1	1	indoor_activities
T10	T10-A1	A1	26/07/2018	08:50:00	30.47	A	0	1	1	indoor_activities
T10	T10-A1	A1	26/07/2018	08:51:00	30.49	A	0	1	1	indoor_activities
T10	T10-A1	A1	26/07/2018	08:52:00	30.48	A	0	1	1	indoor_activities
T10	T10-A1	A1	26/07/2018	08:53:00	30.48	A	0	1	1	indoor_activities
T10	T10-A1	A1	26/07/2018	08:54:00	30.49	A	0	1	1	indoor_activities
T10	T10-A1	A1	26/07/2018	08:55:00	30.5	A	0	1	1	indoor_activities
T10	T10-A1	A1	26/07/2018	08:56:00	30.5	A	0	1	1	indoor_activities
T10	T10-A1	A1	26/07/2018	08:57:00	30.52	A	0	1	1	indoor_activities
T10	T10-A1	A1	26/07/2018	08:58:00	30.49	A	0	1	1	indoor_activities
T10	T10-A1	A1	26/07/2018	08:59:00	30.5	A	0	1	1	indoor_activities
T10	T10-A1	A1	26/07/2018	09:00:00	30.52	A	0	1	1	unspecified_location
T10	T10-A1	A1	26/07/2018	09:01:00	30.51	A	0	1	1	unspecified_location
T10	T10-A1	A1	26/07/2018	09:02:00	30.5	A	0	1	1	unspecified_location
T10	T10-A1	A1	26/07/2018	09:03:00	30.51	A	0	1	1	unspecified_location
T10	T10-A1	A1	26/07/2018	09:04:00	30.51	A	0	1	1	unspecified_location
T10	T10-A1	A1	26/07/2018	09:05:00	30.52	A	0	1	1	unspecified_location
T10	T10-A1	A1	26/07/2018	09:06:00	30.5	A	0	1	1	unspecified_location
T10	T10-A1	A1	26/07/2018	09:07:00	30.5	A	0	1	1	unspecified_location
T10	T10-A1	A1	26/07/2018	09:08:00	30.5	A	0	1	1	unspecified_location
T10	T10-A1	A1	26/07/2018	09:09:00	30.49	A	0	1	1	unspecified_location
T10	T10-A1	A1	26/07/2018	09:10:00	30.49	A	0	1	1	unspecified_location
T10	T10-A1	A1	26/07/2018	09:11:00	30.5	A	0	1	1	unspecified_location
T10	T10-A1	A1	26/07/2018	09:12:00	30.46	A	65	1	1	unspecified_location
T10	T10-A1	A1	26/07/2018	09:13:00	30.45	A	0	1	1	unspecified_location
T10	T10-A1	A1	26/07/2018	09:14:00	30.41	A	99	1	1	unspecified_location
T10	T10-A1	A1	26/07/2018	09:15:00	30.39	A	130	1	1	unspecified_location
T10	T10-A1	A1	26/07/2018	09:16:00	30.32	A	466	1	1	unspecified_location
T10	T10-A1	A1	26/07/2018	09:17:00	30.38	A	455	1	1	unspecified_location
T10	T10-A1	A1	26/07/2018	09:18:00	30.41	A	5	1	1	unspecified_location
T10	T10-A1	A1	26/07/2018	09:19:00	30.46	A	2	1	1	unspecified_location
T10	T10-A1	A1	26/07/2018	09:20:00	30.5	A	0	1	1	unspecified_location
T10	T10-A1	A1	26/07/2018	09:21:00	30.57	A	39	1	1	unspecified_location
T10	T10-A1	A1	26/07/2018	09:22:00	30.61	A	184	1	1	unspecified_location
T10	T10-A1	A1	26/07/2018	09:23:00	30.63	A	232	1	1	unspecified_location
T10	T10-A1	A1	26/07/2018	09:24:00	30.63	A	400	1	1	unspecified_location
T10	T10-A1	A1	26/07/2018	09:25:00	30.61	A	343	1	1	unspecified_location
T10	T10-A1	A1	26/07/2018	09:26:00	30.6	A	223	1	1	unspecified_location
T10	T10-A1	A1	26/07/2018	09:27:00	30.57	A	224	1	1	unspecified_location
T10	T10-A1	A1	26/07/2018	09:28:00	30.53	A	3	1	1	unspecified_location
T10	T10-A1	A1	26/07/2018	09:29:00	30.5	A	0	1	1	unspecified_location
T10	T10-A1	A1	26/07/2018	09:30:00	30.44	A	106	1	1	unspecified_location
T10	T10-A1	A1	26/07/2018	09:31:00	30.4	A	433	1	1	unspecified_location
T10	T10-A1	A1	26/07/2018	09:32:00	30.33	A	432	1	1	unspecified_location
T10	T10-A1	A1	26/07/2018	09:33:00	30.27	A	323	1	1	unspecified_location
T10	T10-A1	A1	26/07/2018	09:34:00	30.18	A	120	1	1	unspecified_location
T10	T10-A1	A1	26/07/2018	09:35:00	30.11	A	140	1	1	unspecified_location
T10	T10-A1	A1	26/07/2018	09:36:00	30.02	A	92	1	1	unspecified_location
T10	T10-A1	A1	26/07/2018	09:37:00	29.95	A	415	1	1	unspecified_location
T10	T10-A1	A1	26/07/2018	09:38:00	29.87	A	260	1	1	unspecified_location
T10	T10-A1	A1	26/07/2018	09:39:00	29.78	A	253	1	1	unspecified_location
T10	T10-A1	A1	26/07/2018	09:40:00	29.7	A	233	1	1	unspecified_location
T10	T10-A1	A1	26/07/2018	09:41:00	29.61	A	99	1	1	unspecified_location
T10	T10-A1	A1	26/07/2018	09:42:00	29.52	A	44	1	1	unspecified_location
T10	T10-A1	A1	26/07/2018	09:43:00	29.45	A	266	1	1	unspecified_location
T10	T10-A1	A1	26/07/2018	09:44:00	29.36	A	143	1	1	unspecified_location
T10	T10-A1	A1	26/07/2018	09:45:00	29.29	A	37	1	1	unspecified_location
T10	T10-A1	A1	26/07/2018	09:46:00	29.22	A	18	1	1	unspecified_location
T10	T10-A1	A1	26/07/2018	09:47:00	29.23	A	502	1	1	unspecified_location
T10	T10-A1	A1	26/07/2018	09:48:00	29.25	A	299	1	1	unspecified_location
T10	T10-A1	A1	26/07/2018	09:49:00	29.25	A	0	1	1	unspecified_location
T10	T10-A1	A1	26/07/2018	09:50:00	29.24	A	0	1	1	unspecified_location
T10	T10-A1	A1	26/07/2018	09:51:00	29.27	A	0	1	1	unspecified_location
T10	T10-A1	A1	26/07/2018	09:52:00	29.3	A	0	1	1	unspecified_location
T10	T10-A1	A1	26/07/2018	09:53:00	29.3	A	0	1	1	unspecified_location
T10	T10-A1	A1	26/07/2018	09:54:00	29.33	A	0	1	1	unspecified_location
T10	T10-A1	A1	26/07/2018	09:55:00	29.33	A	0	1	1	unspecified_location
T10	T10-A1	A1	26/07/2018	09:56:00	29.33	A	0	1	1	unspecified_location
T10	T10-A1	A1	26/07/2018	09:57:00	29.29	A	0	1	1	unspecified_location
T10	T10-A1	A1	26/07/2018	09:58:00	29.28	A	0	1	1	unspecified_location
T10	T10-A1	A1	26/07/2018	09:59:00	29.24	A	0	1	1	unspecified_location
T10	T10-A1	A1	26/07/2018	10:00:00	29.21	A	0	1	1	indoor_activities
T10	T10-A1	A1	26/07/2018	10:01:00	29.16	A	0	1	1	indoor_activities
T10	T10-A1	A1	26/07/2018	10:02:00	29.11	A	0	1	1	indoor_activities
T10	T10-A1	A1	26/07/2018	10:03:00	29.05	A	0	1	1	indoor_activities
T10	T10-A1	A1	26/07/2018	10:04:00	28.99	A	0	1	1	indoor_activities
T10	T10-A1	A1	26/07/2018	10:05:00	28.95	A	0	1	1	indoor_activities
T10	T10-A1	A1	26/07/2018	10:06:00	28.88	A	0	1	1	indoor_activities
T10	T10-A1	A1	26/07/2018	10:07:00	28.85	A	0	1	1	indoor_activities
T10	T10-A1	A1	26/07/2018	10:08:00	28.79	A	0	1	1	indoor_activities
T10	T10-A1	A1	26/07/2018	10:09:00	28.73	A	0	1	1	indoor_activities
T10	T10-A1	A1	26/07/2018	10:10:00	28.68	A	0	1	1	indoor_activities
T10	T10-A1	A1	26/07/2018	10:11:00	28.65	A	0	1	1	indoor_activities
T10	T10-A1	A1	26/07/2018	10:12:00	28.59	A	0	1	1	indoor_activities
T10	T10-A1	A1	26/07/2018	10:13:00	28.54	A	0	1	1	indoor_activities
T10	T10-A1	A1	26/07/2018	10:14:00	28.5	A	0	1	1	indoor_activities
T10	T10-A1	A1	26/07/2018	10:15:00	28.46	A	0	1	1	indoor_activities
T10	T10-A1	A1	26/07/2018	10:16:00	28.41	A	0	1	1	indoor_activities
T10	T10-A1	A1	26/07/2018	10:17:00	28.38	A	0	1	1	indoor_activities
T10	T10-A1	A1	26/07/2018	10:18:00	28.34	A	0	1	1	indoor_activities
T10	T10-A1	A1	26/07/2018	10:19:00	28.29	A	0	1	1	indoor_activities
T10	T10-A1	A1	26/07/2018	10:20:00	28.26	A	0	1	1	indoor_activities
T10	T10-A1	A1	26/07/2018	10:21:00	28.22	A	0	1	1	indoor_activities
T10	T10-A1	A1	26/07/2018	10:22:00	28.19	A	0	1	1	indoor_activities
T10	T10-A1	A1	26/07/2018	10:23:00	28.15	A	0	1	1	indoor_activities
T10	T10-A1	A1	26/07/2018	10:24:00	28.12	A	0	1	1	indoor_activities
T10	T10-A1	A1	26/07/2018	10:25:00	28.08	A	0	1	1	indoor_activities
T10	T10-A1	A1	26/07/2018	10:26:00	28.05	A	0	1	1	indoor_activities
T10	T10-A1	A1	26/07/2018	10:27:00	28.03	A	0	1	1	indoor_activities
T10	T10-A1	A1	26/07/2018	10:28:00	28.01	A	0	1	1	indoor_activities
T10	T10-A1	A1	26/07/2018	10:29:00	27.98	A	0	1	1	indoor_activities
T10	T10-A1	A1	26/07/2018	10:30:00	27.94	A	0	1	1	indoor_activities
T10	T10-A1	A1	26/07/2018	10:31:00	27.89	A	0	1	1	indoor_activities
T10	T10-A1	A1	26/07/2018	10:32:00	27.86	A	0	1	1	indoor_activities
T10	T10-A1	A1	26/07/2018	10:33:00	27.83	A	0	1	1	indoor_activities
T10	T10-A1	A1	26/07/2018	10:34:00	27.81	A	0	1	1	indoor_activities
T10	T10-A1	A1	26/07/2018	10:35:00	27.76	A	0	1	1	indoor_activities
T10	T10-A1	A1	26/07/2018	10:36:00	27.75	A	0	1	1	indoor_activities
T10	T10-A1	A1	26/07/2018	10:37:00	27.71	A	0	1	1	indoor_activities
T10	T10-A1	A1	26/07/2018	10:38:00	27.7	A	0	1	1	indoor_activities
T10	T10-A1	A1	26/07/2018	10:39:00	27.66	A	0	1	1	indoor_activities
T10	T10-A1	A1	26/07/2018	10:40:00	27.63	A	0	1	1	indoor_activities
T10	T10-A1	A1	26/07/2018	10:41:00	27.59	A	0	1	1	indoor_activities
T10	T10-A1	A1	26/07/2018	10:42:00	27.57	A	0	1	1	indoor_activities
T10	T10-A1	A1	26/07/2018	10:43:00	27.54	A	0	1	1	indoor_activities
T10	T10-A1	A1	26/07/2018	10:44:00	27.53	A	0	1	1	indoor_activities
T10	T10-A1	A1	26/07/2018	10:45:00	27.5	A	0	1	1	indoor_activities
T10	T10-A1	A1	26/07/2018	10:46:00	27.48	A	0	1	1	indoor_activities
T10	T10-A1	A1	26/07/2018	10:47:00	27.44	A	0	1	1	indoor_activities
T10	T10-A1	A1	26/07/2018	10:48:00	27.43	A	0	1	1	indoor_activities
T10	T10-A1	A1	26/07/2018	10:49:00	27.4	A	0	1	1	indoor_activities
T10	T10-A1	A1	26/07/2018	10:50:00	27.38	A	0	1	1	indoor_activities
T10	T10-A1	A1	26/07/2018	10:51:00	27.34	A	0	1	1	indoor_activities
T10	T10-A1	A1	26/07/2018	10:52:00	27.32	A	0	1	1	indoor_activities
T10	T10-A1	A1	26/07/2018	10:53:00	27.29	A	0	1	1	indoor_activities
T10	T10-A1	A1	26/07/2018	10:54:00	27.29	A	0	1	1	indoor_activities
T10	T10-A1	A1	26/07/2018	10:55:00	27.23	A	0	1	1	indoor_activities
T10	T10-A1	A1	26/07/2018	10:56:00	27.22	A	0	1	1	indoor_activities
T10	T10-A1	A1	26/07/2018	10:57:00	27.19	A	0	1	1	indoor_activities
T10	T10-A1	A1	26/07/2018	10:58:00	27.17	A	0	1	1	indoor_activities
T10	T10-A1	A1	26/07/2018	10:59:00	27.14	A	0	1	1	indoor_activities
T10	T10-A1	A1	26/07/2018	11:00:00	27.09	A	0	1	1	indoor_activities
T10	T10-A1	A1	26/07/2018	11:01:00	27.07	A	0	1	1	indoor_activities
T10	T10-A1	A1	26/07/2018	11:02:00	27.05	A	0	1	1	indoor_activities
T10	T10-A1	A1	26/07/2018	11:03:00	27.04	A	0	1	1	indoor_activities
T10	T10-A1	A1	26/07/2018	11:04:00	26.99	A	0	1	1	indoor_activities
T10	T10-A1	A1	26/07/2018	11:05:00	26.96	A	0	1	1	indoor_activities
T10	T10-A1	A1	26/07/2018	11:06:00	26.94	A	0	1	1	indoor_activities
T10	T10-A1	A1	26/07/2018	11:07:00	26.9	A	0	1	1	indoor_activities
T10	T10-A1	A1	26/07/2018	11:08:00	26.88	A	0	1	1	indoor_activities
T10	T10-A1	A1	26/07/2018	11:09:00	26.84	A	0	1	1	indoor_activities
T10	T10-A1	A1	26/07/2018	11:10:00	26.82	A	0	1	1	indoor_activities
T10	T10-A1	A1	26/07/2018	11:11:00	26.78	A	0	1	1	indoor_activities
T10	T10-A1	A1	26/07/2018	11:12:00	26.74	A	0	1	1	indoor_activities
T10	T10-A1	A1	26/07/2018	11:13:00	26.7	A	0	1	1	indoor_activities
T10	T10-A1	A1	26/07/2018	11:14:00	26.68	A	0	1	1	indoor_activities
T10	T10-A1	A1	26/07/2018	11:15:00	26.63	A	0	1	1	indoor_activities
T10	T10-A1	A1	26/07/2018	11:16:00	26.6	A	0	1	1	indoor_activities
T10	T10-A1	A1	26/07/2018	11:17:00	26.58	A	0	1	1	indoor_activities
T10	T10-A1	A1	26/07/2018	11:18:00	26.57	A	0	1	1	indoor_activities
T10	T10-A1	A1	26/07/2018	11:19:00	26.51	A	0	1	1	indoor_activities
T10	T10-A1	A1	26/07/2018	11:20:00	26.5	A	0	1	1	indoor_activities
T10	T10-A1	A1	26/07/2018	11:21:00	26.49	A	0	1	1	indoor_activities
T10	T10-A1	A1	26/07/2018	11:22:00	26.45	A	0	1	1	indoor_activities
T10	T10-A1	A1	26/07/2018	11:23:00	26.43	A	0	1	1	indoor_activities
T10	T10-A1	A1	26/07/2018	11:24:00	26.4	A	0	1	1	indoor_activities
T10	T10-A1	A1	26/07/2018	11:25:00	26.36	A	0	1	1	indoor_activities
T10	T10-A1	A1	26/07/2018	11:26:00	26.35	A	0	1	1	indoor_activities
T10	T10-A1	A1	26/07/2018	11:27:00	26.34	A	0	1	1	indoor_activities
T10	T10-A1	A1	26/07/2018	11:28:00	26.32	A	0	1	1	indoor_activities
T10	T10-A1	A1	26/07/2018	11:29:00	26.31	A	0	1	1	indoor_activities
T10	T10-A1	A1	26/07/2018	11:30:00	26.29	A	0	1	1	indoor_activities
T10	T10-A1	A1	26/07/2018	11:31:00	26.24	A	0	1	1	indoor_activities
T10	T10-A1	A1	26/07/2018	11:32:00	26.23	A	0	1	1	indoor_activities
T10	T10-A1	A1	26/07/2018	11:33:00	26.2	A	0	1	1	indoor_activities
T10	T10-A1	A1	26/07/2018	11:34:00	26.16	A	0	1	1	indoor_activities
T10	T10-A1	A1	26/07/2018	11:35:00	26.15	A	0	1	1	indoor_activities
T10	T10-A1	A1	26/07/2018	11:36:00	26.12	A	0	1	1	indoor_activities
T10	T10-A1	A1	26/07/2018	11:37:00	26.1	A	0	1	1	indoor_activities
T10	T10-A1	A1	26/07/2018	11:38:00	26.08	A	0	1	1	indoor_activities
T10	T10-A1	A1	26/07/2018	11:39:00	26.08	A	0	1	1	indoor_activities
T10	T10-A1	A1	26/07/2018	11:40:00	26.05	A	0	1	1	indoor_activities
T10	T10-A1	A1	26/07/2018	11:41:00	26	A	0	1	1	indoor_activities
T10	T10-A1	A1	26/07/2018	11:42:00	25.99	A	0	1	1	indoor_activities
T10	T10-A1	A1	26/07/2018	11:43:00	25.98	A	0	1	1	indoor_activities
T10	T10-A1	A1	26/07/2018	11:44:00	25.95	A	0	1	1	indoor_activities
T10	T10-A1	A1	26/07/2018	11:45:00	25.94	A	0	1	1	indoor_activities
T10	T10-A1	A1	26/07/2018	11:46:00	25.91	A	0	1	1	indoor_activities
T10	T10-A1	A1	26/07/2018	11:47:00	25.9	A	0	1	1	indoor_activities
T10	T10-A1	A1	26/07/2018	11:48:00	25.88	A	0	1	1	indoor_activities
T10	T10-A1	A1	26/07/2018	11:49:00	25.86	A	0	1	1	indoor_activities
T10	T10-A1	A1	26/07/2018	11:50:00	25.85	A	0	1	1	indoor_activities
T10	T10-A1	A1	26/07/2018	11:51:00	25.82	A	0	1	1	indoor_activities
T10	T10-A1	A1	26/07/2018	11:52:00	25.8	A	0	1	1	indoor_activities
T10	T10-A1	A1	26/07/2018	11:53:00	25.82	A	0	1	1	indoor_activities
T10	T10-A1	A1	26/07/2018	11:54:00	25.83	A	0	1	1	indoor_activities
T10	T10-A1	A1	26/07/2018	11:55:00	25.82	A	0	1	1	indoor_activities
T10	T10-A1	A1	26/07/2018	11:56:00	25.82	A	0	1	1	indoor_activities
T10	T10-A1	A1	26/07/2018	11:57:00	25.8	A	0	1	1	indoor_activities
T10	T10-A1	A1	26/07/2018	11:58:00	25.81	A	0	1	1	indoor_activities
T10	T10-A1	A1	26/07/2018	11:59:00	25.8	A	0	1	1	indoor_activities
T10	T10-A1	A1	26/07/2018	12:00:00	25.77	A	0	1	1	indoor_activities
T10	T10-A1	A1	26/07/2018	12:01:00	25.75	A	0	1	1	indoor_activities
T10	T10-A1	A1	26/07/2018	12:02:00	25.74	A	0	1	1	indoor_activities
T10	T10-A1	A1	26/07/2018	12:03:00	25.73	A	0	1	1	indoor_activities
T10	T10-A1	A1	26/07/2018	12:04:00	25.7	A	0	1	1	indoor_activities
T10	T10-A1	A1	26/07/2018	12:05:00	25.7	A	0	1	1	indoor_activities
T10	T10-A1	A1	26/07/2018	12:06:00	25.68	A	0	1	1	indoor_activities
T10	T10-A1	A1	26/07/2018	12:07:00	25.66	A	0	1	1	indoor_activities
T10	T10-A1	A1	26/07/2018	12:08:00	25.66	A	0	1	1	indoor_activities
T10	T10-A1	A1	26/07/2018	12:09:00	25.65	A	0	1	1	indoor_activities
T10	T10-A1	A1	26/07/2018	12:10:00	25.63	A	0	1	1	indoor_activities
T10	T10-A1	A1	26/07/2018	12:11:00	25.63	A	0	1	1	indoor_activities
T10	T10-A1	A1	26/07/2018	12:12:00	25.61	A	0	1	1	indoor_activities
T10	T10-A1	A1	26/07/2018	12:13:00	25.58	A	0	1	1	indoor_activities
T10	T10-A1	A1	26/07/2018	12:14:00	25.55	A	0	1	1	indoor_activities
T10	T10-A1	A1	26/07/2018	12:15:00	25.55	A	0	1	1	indoor_activities
T10	T10-A1	A1	26/07/2018	12:16:00	25.54	A	0	1	1	indoor_activities
T10	T10-A1	A1	26/07/2018	12:17:00	25.52	A	0	1	1	indoor_activities
T10	T10-A1	A1	26/07/2018	12:18:00	25.52	A	0	1	1	indoor_activities
T10	T10-A1	A1	26/07/2018	12:19:00	25.48	A	0	1	1	indoor_activities
T10	T10-A1	A1	26/07/2018	12:20:00	25.48	A	0	1	1	indoor_activities
T10	T10-A1	A1	26/07/2018	12:21:00	25.45	A	0	1	1	indoor_activities
T10	T10-A1	A1	26/07/2018	12:22:00	25.43	A	0	1	1	indoor_activities
T10	T10-A1	A1	26/07/2018	12:23:00	25.42	A	0	1	1	indoor_activities
T10	T10-A1	A1	26/07/2018	12:24:00	25.4	A	0	1	1	indoor_activities
T10	T10-A1	A1	26/07/2018	12:25:00	25.42	A	0	1	1	indoor_activities
T10	T10-A1	A1	26/07/2018	12:26:00	25.4	A	0	1	1	indoor_activities
T10	T10-A1	A1	26/07/2018	12:27:00	25.39	A	0	1	1	indoor_activities
T10	T10-A1	A1	26/07/2018	12:28:00	25.37	A	0	1	1	indoor_activities
T10	T10-A1	A1	26/07/2018	12:29:00	25.35	A	0	1	1	indoor_activities
T10	T10-A1	A1	26/07/2018	12:30:00	25.35	A	0	1	1	indoor_activities
T10	T10-A1	A1	26/07/2018	12:31:00	25.33	A	0	1	1	indoor_activities
T10	T10-A1	A1	26/07/2018	12:32:00	25.34	A	0	1	1	indoor_activities
T10	T10-A1	A1	26/07/2018	12:33:00	25.31	A	0	1	1	indoor_activities
T10	T10-A1	A1	26/07/2018	12:34:00	25.3	A	0	1	1	indoor_activities
T10	T10-A1	A1	26/07/2018	12:35:00	25.3	A	0	1	1	indoor_activities
T10	T10-A1	A1	26/07/2018	12:36:00	25.28	A	0	1	1	indoor_activities
T10	T10-A1	A1	26/07/2018	12:37:00	25.29	A	0	1	1	indoor_activities
T10	T10-A1	A1	26/07/2018	12:38:00	25.26	A	0	1	1	indoor_activities
T10	T10-A1	A1	26/07/2018	12:39:00	25.25	A	0	1	1	indoor_activities
T10	T10-A1	A1	26/07/2018	12:40:00	25.24	A	0	1	1	indoor_activities
T10	T10-A1	A1	26/07/2018	12:41:00	25.23	A	0	1	1	indoor_activities
T10	T10-A1	A1	26/07/2018	12:42:00	25.22	A	0	1	1	indoor_activities
T10	T10-A1	A1	26/07/2018	12:43:00	25.22	A	0	1	1	indoor_activities
T10	T10-A1	A1	26/07/2018	12:44:00	25.19	A	0	1	1	indoor_activities
T10	T10-A1	A1	26/07/2018	12:45:00	25.2	A	0	1	1	indoor_activities
T10	T10-A1	A1	26/07/2018	12:46:00	25.18	A	0	1	1	indoor_activities
T10	T10-A1	A1	26/07/2018	12:47:00	25.16	A	0	1	1	indoor_activities
T10	T10-A1	A1	26/07/2018	12:48:00	25.17	A	0	1	1	indoor_activities
T10	T10-A1	A1	26/07/2018	12:49:00	25.15	A	0	1	1	indoor_activities
T10	T10-A1	A1	26/07/2018	12:50:00	25.13	A	0	1	1	indoor_activities
T10	T10-A1	A1	26/07/2018	12:51:00	25.14	A	0	1	1	indoor_activities
T10	T10-A1	A1	26/07/2018	12:52:00	25.12	A	0	1	1	indoor_activities
T10	T10-A1	A1	26/07/2018	12:53:00	25.13	A	0	1	1	indoor_activities
T10	T10-A1	A1	26/07/2018	12:54:00	25.09	A	0	1	1	indoor_activities
T10	T10-A1	A1	26/07/2018	12:55:00	25.09	A	0	1	1	indoor_activities
T10	T10-A1	A1	26/07/2018	12:56:00	25.09	A	0	1	1	indoor_activities
T10	T10-A1	A1	26/07/2018	12:57:00	25.11	A	0	1	1	indoor_activities
T10	T10-A1	A1	26/07/2018	12:58:00	25.17	A	0	1	1	indoor_activities
T10	T10-A1	A1	26/07/2018	12:59:00	25.21	A	0	1	1	indoor_activities
T10	T10-A1	A1	26/07/2018	13:00:00	25.32	A	0	1	1	indoor_activities
T10	T10-A1	A1	26/07/2018	13:01:00	25.32	A	0	1	1	indoor_activities
T10	T10-A1	A1	26/07/2018	13:02:00	25.38	A	0	1	1	indoor_activities
T10	T10-A1	A1	26/07/2018	13:03:00	25.42	A	0	1	1	indoor_activities
T10	T10-A1	A1	26/07/2018	13:04:00	25.46	A	0	1	1	indoor_activities
T10	T10-A1	A1	26/07/2018	13:05:00	25.54	A	0	1	1	indoor_activities
T10	T10-A1	A1	26/07/2018	13:06:00	25.61	A	0	1	1	indoor_activities
T10	T10-A1	A1	26/07/2018	13:07:00	25.68	A	0	1	1	indoor_activities
T10	T10-A1	A1	26/07/2018	13:08:00	25.69	A	0	1	1	indoor_activities
T10	T10-A1	A1	26/07/2018	13:09:00	25.7	A	0	1	1	indoor_activities
T10	T10-A1	A1	26/07/2018	13:10:00	25.71	A	0	1	1	indoor_activities
T10	T10-A1	A1	26/07/2018	13:11:00	25.73	A	0	1	1	indoor_activities
T10	T10-A1	A1	26/07/2018	13:12:00	25.76	A	0	1	1	indoor_activities
T10	T10-A1	A1	26/07/2018	13:13:00	25.8	A	0	1	1	indoor_activities
T10	T10-A1	A1	26/07/2018	13:14:00	25.86	A	0	1	1	indoor_activities
T10	T10-A1	A1	26/07/2018	13:15:00	25.91	A	0	1	1	indoor_activities
T10	T10-A1	A1	26/07/2018	13:16:00	25.92	A	0	1	1	indoor_activities
T10	T10-A1	A1	26/07/2018	13:17:00	25.95	A	0	1	1	indoor_activities
T10	T10-A1	A1	26/07/2018	13:18:00	25.93	A	0	1	1	indoor_activities
T10	T10-A1	A1	26/07/2018	13:19:00	25.94	A	0	1	1	indoor_activities
T10	T10-A1	A1	26/07/2018	13:20:00	25.96	A	0	1	1	indoor_activities
T10	T10-A1	A1	26/07/2018	13:21:00	26	A	0	1	1	indoor_activities
T10	T10-A1	A1	26/07/2018	13:22:00	26.04	A	0	1	1	indoor_activities
T10	T10-A1	A1	26/07/2018	13:23:00	26.06	A	0	1	1	indoor_activities
T10	T10-A1	A1	26/07/2018	13:24:00	26.08	A	0	1	1	indoor_activities
T10	T10-A1	A1	26/07/2018	13:25:00	26.08	A	0	1	1	indoor_activities
T10	T10-A1	A1	26/07/2018	13:26:00	26.08	A	0	1	1	indoor_activities
T10	T10-A1	A1	26/07/2018	13:27:00	26.08	A	0	1	1	indoor_activities
T10	T10-A1	A1	26/07/2018	13:28:00	26.11	A	0	1	1	indoor_activities
T10	T10-A1	A1	26/07/2018	13:29:00	26.31	A	396	1	1	indoor_activities
T10	T10-A1	A1	26/07/2018	13:30:00	26.47	A	0	1	1	unspecified_location
T10	T10-A1	A1	26/07/2018	13:31:00	26.53	A	0	1	1	unspecified_location
T10	T10-A1	A1	26/07/2018	13:32:00	26.53	A	0	1	1	unspecified_location
T10	T10-A1	A1	26/07/2018	13:33:00	26.56	A	0	1	1	unspecified_location
T10	T10-A1	A1	26/07/2018	13:34:00	26.61	A	0	1	1	unspecified_location
T10	T10-A1	A1	26/07/2018	13:35:00	26.68	A	0	1	1	unspecified_location
T10	T10-A1	A1	26/07/2018	13:36:00	26.73	A	0	1	1	unspecified_location
T10	T10-A1	A1	26/07/2018	13:37:00	26.77	A	0	1	1	unspecified_location
T10	T10-A1	A1	26/07/2018	13:38:00	26.74	A	0	1	1	unspecified_location
T10	T10-A1	A1	26/07/2018	13:39:00	26.72	A	0	1	1	unspecified_location
T10	T10-A1	A1	26/07/2018	13:40:00	26.68	A	0	1	1	unspecified_location
T10	T10-A1	A1	26/07/2018	13:41:00	26.68	A	0	1	1	unspecified_location
T10	T10-A1	A1	26/07/2018	13:42:00	26.72	A	0	1	1	unspecified_location
T10	T10-A1	A1	26/07/2018	13:43:00	26.78	A	0	1	1	unspecified_location
T10	T10-A1	A1	26/07/2018	13:44:00	26.8	A	0	1	1	unspecified_location
T10	T10-A1	A1	26/07/2018	13:45:00	26.77	A	0	1	1	unspecified_location
T10	T10-A1	A1	26/07/2018	13:46:00	26.74	A	0	1	1	unspecified_location
T10	T10-A1	A1	26/07/2018	13:47:00	26.71	A	0	1	1	unspecified_location
T10	T10-A1	A1	26/07/2018	13:48:00	26.75	A	0	1	1	unspecified_location
T10	T10-A1	A1	26/07/2018	13:49:00	26.81	A	0	1	1	unspecified_location
T10	T10-A1	A1	26/07/2018	13:50:00	26.86	A	0	1	1	unspecified_location
T10	T10-A1	A1	26/07/2018	13:51:00	26.87	A	0	1	1	unspecified_location
T10	T10-A1	A1	26/07/2018	13:52:00	26.84	A	0	1	1	unspecified_location
T10	T10-A1	A1	26/07/2018	13:53:00	26.79	A	0	1	1	unspecified_location
T10	T10-A1	A1	26/07/2018	13:54:00	26.78	A	0	1	1	unspecified_location
T10	T10-A1	A1	26/07/2018	13:55:00	26.82	A	0	1	1	unspecified_location
T10	T10-A1	A1	26/07/2018	13:56:00	26.89	A	0	1	1	unspecified_location
T10	T10-A1	A1	26/07/2018	13:57:00	26.99	A	3	1	1	unspecified_location
T10	T10-A1	A1	26/07/2018	13:58:00	27.09	A	0	1	1	unspecified_location
T10	T10-A1	A1	26/07/2018	13:59:00	27.16	A	0	1	1	unspecified_location
T10	T10-A1	A1	26/07/2018	14:00:00	27.16	A	0	1	1	indoor_activities
T10	T10-A1	A1	26/07/2018	14:01:00	27.17	A	0	1	1	indoor_activities
T10	T10-A1	A1	26/07/2018	14:02:00	27.16	A	0	1	1	indoor_activities
T10	T10-A1	A1	26/07/2018	14:03:00	27.13	A	1	1	1	indoor_activities
T10	T10-A1	A1	26/07/2018	14:04:00	27.11	A	12	1	1	indoor_activities
T10	T10-A1	A1	26/07/2018	14:05:00	27.08	A	0	1	1	indoor_activities
T10	T10-A1	A1	26/07/2018	14:06:00	27.05	A	0	1	1	indoor_activities
T10	T10-A1	A1	26/07/2018	14:07:00	27.03	A	0	1	1	indoor_activities
T10	T10-A1	A1	26/07/2018	14:08:00	26.95	A	0	1	1	indoor_activities
T10	T10-A1	A1	26/07/2018	14:09:00	26.89	A	0	1	1	indoor_activities
T10	T10-A1	A1	26/07/2018	14:10:00	26.84	A	0	1	1	indoor_activities
T10	T10-A1	A1	26/07/2018	14:11:00	26.86	A	0	1	1	indoor_activities
T10	T10-A1	A1	26/07/2018	14:12:00	26.87	A	0	1	1	indoor_activities
T10	T10-A1	A1	26/07/2018	14:13:00	26.85	A	0	1	1	indoor_activities
T10	T10-A1	A1	26/07/2018	14:14:00	26.82	A	0	1	1	indoor_activities
T10	T10-A1	A1	26/07/2018	14:15:00	26.78	A	0	1	1	indoor_activities
T10	T10-A1	A1	26/07/2018	14:16:00	26.79	A	0	1	1	indoor_activities
T10	T10-A1	A1	26/07/2018	14:17:00	26.8	A	0	1	1	indoor_activities
T10	T10-A1	A1	26/07/2018	14:18:00	26.85	A	0	1	1	indoor_activities
T10	T10-A1	A1	26/07/2018	14:19:00	26.82	A	0	1	1	indoor_activities
T10	T10-A1	A1	26/07/2018	14:20:00	26.79	A	0	1	1	indoor_activities
T10	T10-A1	A1	26/07/2018	14:21:00	26.75	A	0	1	1	indoor_activities
T10	T10-A1	A1	26/07/2018	14:22:00	26.75	A	0	1	1	indoor_activities
T10	T10-A1	A1	26/07/2018	14:23:00	26.76	A	0	1	1	indoor_activities
T10	T10-A1	A1	26/07/2018	14:24:00	26.8	A	0	1	1	indoor_activities
T10	T10-A1	A1	26/07/2018	14:25:00	26.79	A	0	1	1	indoor_activities
T10	T10-A1	A1	26/07/2018	14:26:00	26.76	A	0	1	1	indoor_activities
T10	T10-A1	A1	26/07/2018	14:27:00	26.7	A	0	1	1	indoor_activities
T10	T10-A1	A1	26/07/2018	14:28:00	26.71	A	0	1	1	indoor_activities
T10	T10-A1	A1	26/07/2018	14:29:00	26.74	A	0	1	1	indoor_activities
T10	T10-A1	A1	26/07/2018	14:30:00	26.79	A	0	1	1	indoor_activities
T10	T10-A1	A1	26/07/2018	14:31:00	26.79	A	0	1	1	indoor_activities
T10	T10-A1	A1	26/07/2018	14:32:00	26.78	A	0	1	1	indoor_activities
T10	T10-A1	A1	26/07/2018	14:33:00	26.75	A	0	1	1	indoor_activities
T10	T10-A1	A1	26/07/2018	14:34:00	26.73	A	0	1	1	indoor_activities
T10	T10-A1	A1	26/07/2018	14:35:00	26.78	A	0	1	1	indoor_activities
T10	T10-A1	A1	26/07/2018	14:36:00	26.8	A	0	1	1	indoor_activities
T10	T10-A1	A1	26/07/2018	14:37:00	26.8	A	0	1	1	indoor_activities
T10	T10-A1	A1	26/07/2018	14:38:00	26.74	A	0	1	1	indoor_activities
T10	T10-A1	A1	26/07/2018	14:39:00	26.74	A	0	1	1	indoor_activities
T10	T10-A1	A1	26/07/2018	14:40:00	26.72	A	0	1	1	indoor_activities
T10	T10-A1	A1	26/07/2018	14:41:00	26.75	A	0	1	1	indoor_activities
T10	T10-A1	A1	26/07/2018	14:42:00	26.81	A	0	1	1	indoor_activities
T10	T10-A1	A1	26/07/2018	14:43:00	26.8	A	0	1	1	indoor_activities
T10	T10-A1	A1	26/07/2018	14:44:00	26.79	A	0	1	1	indoor_activities
T10	T10-A1	A1	26/07/2018	14:45:00	26.75	A	0	1	1	indoor_activities
T10	T10-A1	A1	26/07/2018	14:46:00	26.73	A	0	1	1	indoor_activities
T10	T10-A1	A1	26/07/2018	14:47:00	26.77	A	0	1	1	indoor_activities
T10	T10-A1	A1	26/07/2018	14:48:00	26.83	A	0	1	1	indoor_activities
T10	T10-A1	A1	26/07/2018	14:49:00	26.83	A	0	1	1	indoor_activities
T10	T10-A1	A1	26/07/2018	14:50:00	26.8	A	0	1	1	indoor_activities
T10	T10-A1	A1	26/07/2018	14:51:00	26.75	A	0	1	1	indoor_activities
T10	T10-A1	A1	26/07/2018	14:52:00	26.76	A	0	1	1	indoor_activities
T10	T10-A1	A1	26/07/2018	14:53:00	26.78	A	0	1	1	indoor_activities
T10	T10-A1	A1	26/07/2018	14:54:00	26.83	A	0	1	1	indoor_activities
T10	T10-A1	A1	26/07/2018	14:55:00	26.82	A	0	1	1	indoor_activities
T10	T10-A1	A1	26/07/2018	14:56:00	26.8	A	0	1	1	indoor_activities
T10	T10-A1	A1	26/07/2018	14:57:00	26.73	A	0	1	1	indoor_activities
T10	T10-A1	A1	26/07/2018	14:58:00	26.73	A	0	1	1	indoor_activities
T10	T10-A1	A1	26/07/2018	14:59:00	26.76	A	0	1	1	indoor_activities
T10	T10-A1	A1	26/07/2018	15:00:00	26.8	A	0	1	1	indoor_activities
T10	T10-A1	A1	26/07/2018	15:01:00	26.79	A	0	1	1	indoor_activities
T10	T10-A1	A1	26/07/2018	15:02:00	26.74	A	0	1	1	indoor_activities
T10	T10-A1	A1	26/07/2018	15:03:00	26.69	A	0	1	1	indoor_activities
T10	T10-A1	A1	26/07/2018	15:04:00	26.69	A	0	1	1	indoor_activities
T10	T10-A1	A1	26/07/2018	15:05:00	26.73	A	0	1	1	indoor_activities
T10	T10-A1	A1	26/07/2018	15:06:00	26.78	A	0	1	1	indoor_activities
T10	T10-A1	A1	26/07/2018	15:07:00	26.77	A	0	1	1	indoor_activities
T10	T10-A1	A1	26/07/2018	15:08:00	26.75	A	0	1	1	indoor_activities
T10	T10-A1	A1	26/07/2018	15:09:00	26.7	A	0	1	1	indoor_activities
T10	T10-A1	A1	26/07/2018	15:10:00	26.7	A	0	1	1	indoor_activities
T10	T10-A1	A1	26/07/2018	15:11:00	26.75	A	0	1	1	indoor_activities
T10	T10-A1	A1	26/07/2018	15:12:00	26.77	A	0	1	1	indoor_activities
T10	T10-A1	A1	26/07/2018	15:13:00	26.8	A	0	1	1	indoor_activities
T10	T10-A1	A1	26/07/2018	15:14:00	26.77	A	0	1	1	indoor_activities
T10	T10-A1	A1	26/07/2018	15:15:00	26.74	A	0	1	1	indoor_activities
T10	T10-A1	A1	26/07/2018	15:16:00	26.73	A	0	1	1	indoor_activities
T10	T10-A1	A1	26/07/2018	15:17:00	26.79	A	0	1	1	indoor_activities
T10	T10-A1	A1	26/07/2018	15:18:00	26.84	A	0	1	1	indoor_activities
T10	T10-A1	A1	26/07/2018	15:19:00	26.86	A	0	1	1	indoor_activities
T10	T10-A1	A1	26/07/2018	15:20:00	26.85	A	0	1	1	indoor_activities
T10	T10-A1	A1	26/07/2018	15:21:00	26.82	A	0	1	1	indoor_activities
T10	T10-A1	A1	26/07/2018	15:22:00	26.75	A	0	1	1	indoor_activities
T10	T10-A1	A1	26/07/2018	15:23:00	26.75	A	0	1	1	indoor_activities
T10	T10-A1	A1	26/07/2018	15:24:00	26.8	A	0	1	1	indoor_activities
T10	T10-A1	A1	26/07/2018	15:25:00	26.85	A	0	1	1	indoor_activities
T10	T10-A1	A1	26/07/2018	15:26:00	26.86	A	0	1	1	indoor_activities
T10	T10-A1	A1	26/07/2018	15:27:00	26.82	A	0	1	1	indoor_activities
T10	T10-A1	A1	26/07/2018	15:28:00	26.8	A	0	1	1	indoor_activities
T10	T10-A1	A1	26/07/2018	15:29:00	26.77	A	0	1	1	indoor_activities
T10	T10-A1	A1	26/07/2018	15:30:00	26.82	A	0	1	1	indoor_activities
T10	T10-A1	A1	26/07/2018	15:31:00	26.89	A	0	1	1	indoor_activities
T10	T10-A1	A1	26/07/2018	15:32:00	26.85	A	0	1	1	indoor_activities
T10	T10-A1	A1	26/07/2018	15:33:00	26.79	A	0	1	1	indoor_activities
T10	T10-A1	A1	26/07/2018	15:34:00	26.71	A	0	1	1	indoor_activities
T10	T10-A1	A1	26/07/2018	15:35:00	26.72	A	0	1	1	indoor_activities
T10	T10-A1	A1	26/07/2018	15:36:00	26.78	A	0	1	1	indoor_activities
T10	T10-A1	A1	26/07/2018	15:37:00	26.85	A	0	1	1	indoor_activities
T10	T10-A1	A1	26/07/2018	15:38:00	26.86	A	0	1	1	indoor_activities
T10	T10-A1	A1	26/07/2018	15:39:00	26.83	A	0	1	1	indoor_activities
T10	T10-A1	A1	26/07/2018	15:40:00	26.77	A	0	1	1	indoor_activities
T10	T10-A1	A1	26/07/2018	15:41:00	26.79	A	0	1	1	indoor_activities
T10	T10-A1	A1	26/07/2018	15:42:00	26.8	A	0	1	1	indoor_activities
T10	T10-A1	A1	26/07/2018	15:43:00	26.86	A	0	1	1	indoor_activities
T10	T10-A1	A1	26/07/2018	15:44:00	26.85	A	0	1	1	indoor_activities
T10	T10-A1	A1	26/07/2018	15:45:00	26.82	A	0	1	1	indoor_activities
T10	T10-A1	A1	26/07/2018	15:46:00	26.75	A	0	1	1	indoor_activities
T10	T10-A1	A1	26/07/2018	15:47:00	26.75	A	0	1	1	indoor_activities
T10	T10-A1	A1	26/07/2018	15:48:00	26.78	A	0	1	1	indoor_activities
T10	T10-A1	A1	26/07/2018	15:49:00	26.82	A	7	1	1	indoor_activities
T10	T10-A1	A1	26/07/2018	15:50:00	26.8	A	0	1	1	indoor_activities
T10	T10-A1	A1	26/07/2018	15:51:00	26.75	A	0	1	1	indoor_activities
T10	T10-A1	A1	26/07/2018	15:52:00	26.68	A	0	1	1	indoor_activities
T10	T10-A1	A1	26/07/2018	15:53:00	26.6	A	0	1	1	indoor_activities
T10	T10-A1	A1	26/07/2018	15:54:00	26.5	A	0	1	1	indoor_activities
T10	T10-A1	A1	26/07/2018	15:55:00	26.41	A	0	1	1	indoor_activities
T10	T10-A1	A1	26/07/2018	15:56:00	26.35	A	0	1	1	indoor_activities
T10	T10-A1	A1	26/07/2018	15:57:00	26.29	A	0	1	1	indoor_activities
T10	T10-A1	A1	26/07/2018	15:58:00	26.21	A	0	1	1	indoor_activities
T10	T10-A1	A1	26/07/2018	15:59:00	26.14	A	0	1	1	indoor_activities
T10	T10-A1	A1	26/07/2018	16:00:00	26.09	A	0	1	1	indoor_activities
T10	T10-A1	A1	26/07/2018	16:01:00	26.09	A	0	1	1	indoor_activities
T10	T10-A1	A1	26/07/2018	16:02:00	26.12	A	0	1	1	indoor_activities
T10	T10-A1	A1	26/07/2018	16:03:00	26.18	A	0	1	1	indoor_activities
T10	T10-A1	A1	26/07/2018	16:04:00	26.21	A	0	1	1	indoor_activities
T10	T10-A1	A1	26/07/2018	16:05:00	26.21	A	0	1	1	indoor_activities
T10	T10-A1	A1	26/07/2018	16:06:00	26.17	A	0	1	1	indoor_activities
T10	T10-A1	A1	26/07/2018	16:07:00	26.11	A	0	1	1	indoor_activities
T10	T10-A1	A1	26/07/2018	16:08:00	26.06	A	0	1	1	indoor_activities
T10	T10-A1	A1	26/07/2018	16:09:00	26	A	0	1	1	indoor_activities
T10	T10-A1	A1	26/07/2018	16:10:00	25.95	A	0	1	1	indoor_activities
T10	T10-A1	A1	26/07/2018	16:11:00	25.96	A	0	1	1	indoor_activities
T10	T10-A1	A1	26/07/2018	16:12:00	26.02	A	0	1	1	indoor_activities
T10	T10-A1	A1	26/07/2018	16:13:00	26.12	A	0	1	1	indoor_activities
T10	T10-A1	A1	26/07/2018	16:14:00	26.21	A	0	1	1	indoor_activities
T10	T10-A1	A1	26/07/2018	16:15:00	26.25	A	0	1	1	indoor_activities
T10	T10-A1	A1	26/07/2018	16:16:00	26.27	A	0	1	1	indoor_activities
T10	T10-A1	A1	26/07/2018	16:17:00	26.27	A	1	1	1	indoor_activities
T10	T10-A1	A1	26/07/2018	16:18:00	26.28	A	0	1	1	indoor_activities
T10	T10-A1	A1	26/07/2018	16:19:00	26.26	A	0	1	1	indoor_activities
T10	T10-A1	A1	26/07/2018	16:20:00	26.23	A	0	1	1	indoor_activities
T10	T10-A1	A1	26/07/2018	16:21:00	26.22	A	0	1	1	indoor_activities
T10	T10-A1	A1	26/07/2018	16:22:00	26.18	A	0	1	1	indoor_activities
T10	T10-A1	A1	26/07/2018	16:23:00	26.18	A	0	1	1	indoor_activities
T10	T10-A1	A1	26/07/2018	16:24:00	26.16	A	0	1	1	indoor_activities
T10	T10-A1	A1	26/07/2018	16:25:00	26.18	A	0	1	1	indoor_activities
T10	T10-A1	A1	26/07/2018	16:26:00	26.17	A	0	1	1	indoor_activities
T10	T10-A1	A1	26/07/2018	16:27:00	26.16	A	0	1	1	indoor_activities
T10	T10-A1	A1	26/07/2018	16:28:00	26.17	A	0	1	1	indoor_activities
T10	T10-A1	A1	26/07/2018	16:29:00	26.18	A	0	1	1	indoor_activities
T10	T10-A1	A1	26/07/2018	16:30:00	26.19	A	0	1	1	indoor_activities
T10	T10-A1	A1	26/07/2018	16:31:00	26.16	A	0	1	1	indoor_activities
T10	T10-A1	A1	26/07/2018	16:32:00	26.18	A	0	1	1	indoor_activities
T10	T10-A1	A1	26/07/2018	16:33:00	26.18	A	0	1	1	indoor_activities
T10	T10-A1	A1	26/07/2018	16:34:00	26.18	A	0	1	1	indoor_activities
T10	T10-A1	A1	26/07/2018	16:35:00	26.16	A	0	1	1	indoor_activities
T10	T10-A1	A1	26/07/2018	16:36:00	26.16	A	0	1	1	indoor_activities
T10	T10-A1	A1	26/07/2018	16:37:00	26.19	A	0	1	1	indoor_activities
T10	T10-A1	A1	26/07/2018	16:38:00	26.17	A	0	1	1	indoor_activities
T10	T10-A1	A1	26/07/2018	16:39:00	26.17	A	0	1	1	indoor_activities
T10	T10-A1	A1	26/07/2018	16:40:00	26.16	A	0	1	1	indoor_activities
T10	T10-A1	A1	26/07/2018	16:41:00	26.17	A	0	1	1	indoor_activities
T10	T10-A1	A1	26/07/2018	16:42:00	26.17	A	0	1	1	indoor_activities
T10	T10-A1	A1	26/07/2018	16:43:00	26.16	A	0	1	1	indoor_activities
T10	T10-A1	A1	26/07/2018	16:44:00	26.14	A	0	1	1	indoor_activities
T10	T10-A1	A1	26/07/2018	16:45:00	26.16	A	0	1	1	indoor_activities
T10	T10-A1	A1	26/07/2018	16:46:00	26.15	A	0	1	1	indoor_activities
T10	T10-A1	A1	26/07/2018	16:47:00	26.15	A	0	1	1	indoor_activities
T10	T10-A1	A1	26/07/2018	16:48:00	26.16	A	0	1	1	indoor_activities
T10	T10-A1	A1	26/07/2018	16:49:00	26.15	A	0	1	1	indoor_activities
T10	T10-A1	A1	26/07/2018	16:50:00	26.16	A	0	1	1	indoor_activities
T10	T10-A1	A1	26/07/2018	16:51:00	26.18	A	0	1	1	indoor_activities
T10	T10-A1	A1	26/07/2018	16:52:00	26.18	A	0	1	1	indoor_activities
T10	T10-A1	A1	26/07/2018	16:53:00	26.17	A	0	1	1	indoor_activities
T10	T10-A1	A1	26/07/2018	16:54:00	26.17	A	0	1	1	indoor_activities
T10	T10-A1	A1	26/07/2018	16:55:00	26.18	A	0	1	1	indoor_activities
T10	T10-A1	A1	26/07/2018	16:56:00	26.18	A	0	1	1	indoor_activities
T10	T10-A1	A1	26/07/2018	16:57:00	26.18	A	0	1	1	indoor_activities
T10	T10-A1	A1	26/07/2018	16:58:00	26.17	A	0	1	1	indoor_activities
T10	T10-A1	A1	26/07/2018	16:59:00	26.17	A	0	1	1	indoor_activities
T10	T10-A1	A1	26/07/2018	17:00:00	26.15	A	0	1	1	indoor_activities
T10	T10-A1	A1	26/07/2018	17:01:00	26.18	A	0	1	1	indoor_activities
T10	T10-A1	A1	26/07/2018	17:02:00	26.17	A	0	1	1	indoor_activities
T10	T10-A1	A1	26/07/2018	17:03:00	26.19	A	0	1	1	indoor_activities
T10	T10-A1	A1	26/07/2018	17:04:00	26.19	A	0	1	1	indoor_activities
T10	T10-A1	A1	26/07/2018	17:05:00	26.2	A	0	1	1	indoor_activities
T10	T10-A1	A1	26/07/2018	17:06:00	26.2	A	0	1	1	indoor_activities
T10	T10-A1	A1	26/07/2018	17:07:00	26.21	A	0	1	1	indoor_activities
T10	T10-A1	A1	26/07/2018	17:08:00	26.19	A	0	1	1	indoor_activities
T10	T10-A1	A1	26/07/2018	17:09:00	26.18	A	0	1	1	indoor_activities
T10	T10-A1	A1	26/07/2018	17:10:00	26.18	A	0	1	1	indoor_activities
T10	T10-A1	A1	26/07/2018	17:11:00	26.21	A	0	1	1	indoor_activities
T10	T10-A1	A1	26/07/2018	17:12:00	26.18	A	0	1	1	indoor_activities
T10	T10-A1	A1	26/07/2018	17:13:00	26.2	A	0	1	1	indoor_activities
T10	T10-A1	A1	26/07/2018	17:14:00	26.2	A	0	1	1	indoor_activities
T10	T10-A1	A1	26/07/2018	17:15:00	26.2	A	0	1	1	indoor_activities
T10	T10-A1	A1	26/07/2018	17:16:00	26.22	A	0	1	1	indoor_activities
T10	T10-A1	A1	26/07/2018	17:17:00	26.21	A	0	1	1	indoor_activities
T10	T10-A1	A1	26/07/2018	17:18:00	26.23	A	0	1	1	indoor_activities
T10	T10-A1	A1	26/07/2018	17:19:00	26.21	A	0	1	1	indoor_activities
T10	T10-A1	A1	26/07/2018	17:20:00	26.21	A	0	1	1	indoor_activities
T10	T10-A1	A1	26/07/2018	17:21:00	26.2	A	0	1	1	indoor_activities
T10	T10-A1	A1	26/07/2018	17:22:00	26.2	A	0	1	1	indoor_activities
T10	T10-A1	A1	26/07/2018	17:23:00	26.2	A	0	1	1	indoor_activities
T10	T10-A1	A1	26/07/2018	17:24:00	26.21	A	0	1	1	indoor_activities
T10	T10-A1	A1	26/07/2018	17:25:00	26.18	A	0	1	1	indoor_activities
T10	T10-A1	A1	26/07/2018	17:26:00	26.19	A	0	1	1	indoor_activities
T10	T10-A1	A1	26/07/2018	17:27:00	26.16	A	0	1	1	indoor_activities
T10	T10-A1	A1	26/07/2018	17:28:00	26.17	A	0	1	1	indoor_activities
T10	T10-A1	A1	26/07/2018	17:29:00	26.17	A	0	1	1	indoor_activities
T10	T10-A1	A1	26/07/2018	17:30:00	26.18	A	0	1	1	indoor_activities
T10	T10-A1	A1	26/07/2018	17:31:00	26.17	A	0	1	1	indoor_activities
T10	T10-A1	A1	26/07/2018	17:32:00	26.19	A	0	1	1	indoor_activities
T10	T10-A1	A1	26/07/2018	17:33:00	26.15	A	0	1	1	indoor_activities
T10	T10-A1	A1	26/07/2018	17:34:00	26.16	A	0	1	1	indoor_activities
T10	T10-A1	A1	26/07/2018	17:35:00	26.14	A	0	1	1	indoor_activities
T10	T10-A1	A1	26/07/2018	17:36:00	26.14	A	0	1	1	indoor_activities
T10	T10-A1	A1	26/07/2018	17:37:00	26.18	A	0	1	1	indoor_activities
T10	T10-A1	A1	26/07/2018	17:38:00	26.18	A	0	1	1	indoor_activities
T10	T10-A1	A1	26/07/2018	17:39:00	26.18	A	0	1	1	indoor_activities
T10	T10-A1	A1	26/07/2018	17:40:00	26.18	A	0	1	1	indoor_activities
T10	T10-A1	A1	26/07/2018	17:41:00	26.18	A	0	1	1	indoor_activities
T10	T10-A1	A1	26/07/2018	17:42:00	26.19	A	0	1	1	indoor_activities
T10	T10-A1	A1	26/07/2018	17:43:00	26.18	A	0	1	1	indoor_activities
T10	T10-A1	A1	26/07/2018	17:44:00	26.21	A	0	1	1	indoor_activities
T10	T10-A1	A1	26/07/2018	17:45:00	26.19	A	0	1	1	indoor_activities
T10	T10-A1	A1	26/07/2018	17:46:00	26.19	A	0	1	1	indoor_activities
T10	T10-A1	A1	26/07/2018	17:47:00	26.19	A	0	1	1	indoor_activities
T10	T10-A1	A1	26/07/2018	17:48:00	26.18	A	0	1	1	indoor_activities
T10	T10-A1	A1	26/07/2018	17:49:00	26.17	A	0	1	1	indoor_activities
T10	T10-A1	A1	26/07/2018	17:50:00	26.17	A	0	1	1	indoor_activities
T10	T10-A1	A1	26/07/2018	17:51:00	26.17	A	0	1	1	indoor_activities
T10	T10-A1	A1	26/07/2018	17:52:00	26.16	A	0	1	1	indoor_activities
T10	T10-A1	A1	26/07/2018	17:53:00	26.18	A	0	1	1	indoor_activities
T10	T10-A1	A1	26/07/2018	17:54:00	26.17	A	0	1	1	indoor_activities
T10	T10-A1	A1	26/07/2018	17:55:00	26.18	A	0	1	1	indoor_activities
T10	T10-A1	A1	26/07/2018	17:56:00	26.19	A	0	1	1	indoor_activities
T10	T10-A1	A1	26/07/2018	17:57:00	26.19	A	0	1	1	indoor_activities
T10	T10-A1	A1	26/07/2018	17:58:00	26.41	A	145	1	1	indoor_activities
T10	T10-A1	A1	26/07/2018	17:59:00	27.07	A	329	1	1	indoor_activities
T10	T10-A1	A1	26/07/2018	18:00:00	28.02	A	725	1	1	indoor_activities
T10	T10-A1	A1	26/07/2018	18:01:00	29.2	A	168	1	1	indoor_activities
T10	T10-A1	A1	26/07/2018	18:02:00	30.21	A	52	1	1	indoor_activities
T10	T10-A1	A1	26/07/2018	18:03:00	30.97	A	108	1	1	indoor_activities
T10	T10-A1	A1	26/07/2018	18:04:00	31.51	A	12	1	1	indoor_activities
T10	T10-A1	A1	26/07/2018	18:05:00	31.96	A	33	1	1	indoor_activities
T10	T10-A1	A1	26/07/2018	18:06:00	32.3	A	34	1	1	indoor_activities
T10	T10-A1	A1	26/07/2018	18:07:00	32.58	A	122	1	1	indoor_activities
T10	T10-A1	A1	26/07/2018	18:08:00	32.78	A	10	1	1	indoor_activities
T10	T10-A1	A1	26/07/2018	18:09:00	32.97	A	19	1	1	indoor_activities
T10	T10-A1	A1	26/07/2018	18:10:00	33.08	A	8	1	1	indoor_activities
T10	T10-A1	A1	26/07/2018	18:11:00	33.19	A	16	1	1	indoor_activities
T10	T10-A1	A1	26/07/2018	18:12:00	33.26	A	0	1	1	indoor_activities
T10	T10-A1	A1	26/07/2018	18:13:00	33.32	A	3	1	1	indoor_activities
T10	T10-A1	A1	26/07/2018	18:14:00	33.38	A	6	1	1	indoor_activities
T10	T10-A1	A1	26/07/2018	18:15:00	33.42	A	14	1	1	indoor_activities
T10	T10-A1	A1	26/07/2018	18:16:00	33.46	A	63	1	1	indoor_activities
T10	T10-A1	A1	26/07/2018	18:17:00	33.48	A	14	1	1	indoor_activities
T10	T10-A1	A1	26/07/2018	18:18:00	33.49	A	116	1	1	indoor_activities
T10	T10-A1	A1	26/07/2018	18:19:00	33.52	A	188	1	1	indoor_activities
T10	T10-A1	A1	26/07/2018	18:20:00	33.54	A	8	1	1	indoor_activities
T10	T10-A1	A1	26/07/2018	18:21:00	33.54	A	2	1	1	indoor_activities
T10	T10-A1	A1	26/07/2018	18:22:00	33.56	A	0	1	1	indoor_activities
T10	T10-A1	A1	26/07/2018	18:23:00	33.57	A	2	1	1	indoor_activities
T10	T10-A1	A1	26/07/2018	18:24:00	33.58	A	0	1	1	indoor_activities
T10	T10-A1	A1	26/07/2018	18:25:00	33.59	A	270	1	1	indoor_activities
T10	T10-A1	A1	26/07/2018	18:26:00	33.59	A	166	1	1	indoor_activities
T10	T10-A1	A1	26/07/2018	18:27:00	33.61	A	76	1	1	indoor_activities
T10	T10-A1	A1	26/07/2018	18:28:00	33.59	A	180	1	1	indoor_activities
T10	T10-A1	A1	26/07/2018	18:29:00	33.61	A	183	1	1	indoor_activities
T10	T10-A1	A1	26/07/2018	18:30:00	33.59	A	92	1	1	unspecified_location
T10	T10-A1	A1	26/07/2018	18:31:00	33.58	A	255	1	1	unspecified_location
T10	T10-A1	A1	26/07/2018	18:32:00	33.45	A	373	1	1	unspecified_location
T10	T10-A1	A1	26/07/2018	18:33:00	33.29	A	311	1	1	unspecified_location
T10	T10-A1	A1	26/07/2018	18:34:00	33.04	A	21	1	1	unspecified_location
T10	T10-A1	A1	26/07/2018	18:35:00	32.72	A	136	1	1	unspecified_location
T10	T10-A1	A1	26/07/2018	18:36:00	32.38	A	0	1	1	unspecified_location
T10	T10-A1	A1	26/07/2018	18:37:00	32.13	A	0	1	1	unspecified_location
T10	T10-A1	A1	26/07/2018	18:38:00	31.88	A	0	1	1	unspecified_location
T10	T10-A1	A1	26/07/2018	18:39:00	31.68	A	0	1	1	unspecified_location
T10	T10-A1	A1	26/07/2018	18:40:00	31.52	A	0	1	1	unspecified_location
T10	T10-A1	A1	26/07/2018	18:41:00	31.41	A	0	1	1	unspecified_location
T10	T10-A1	A1	26/07/2018	18:42:00	31.27	A	0	1	1	unspecified_location
T10	T10-A1	A1	26/07/2018	18:43:00	31.16	A	0	1	1	unspecified_location
T10	T10-A1	A1	26/07/2018	18:44:00	31.06	A	0	1	1	unspecified_location
T10	T10-A1	A1	26/07/2018	18:45:00	30.98	A	0	1	1	unspecified_location
T10	T10-A1	A1	26/07/2018	18:46:00	30.92	A	0	1	1	unspecified_location
T10	T10-A1	A1	26/07/2018	18:47:00	30.85	A	0	1	1	unspecified_location
T10	T10-A1	A1	26/07/2018	18:48:00	30.79	A	0	1	1	unspecified_location
T10	T10-A1	A1	26/07/2018	18:49:00	30.74	A	0	1	1	unspecified_location
T10	T10-A1	A1	26/07/2018	18:50:00	30.69	A	0	1	1	unspecified_location
T10	T10-A1	A1	26/07/2018	18:51:00	30.65	A	0	1	1	unspecified_location
T10	T10-A1	A1	26/07/2018	18:52:00	30.61	A	0	1	1	unspecified_location
T10	T10-A1	A1	26/07/2018	18:53:00	30.59	A	0	1	1	unspecified_location
T10	T10-A1	A1	26/07/2018	18:54:00	30.55	A	0	1	1	unspecified_location
T10	T10-A1	A1	26/07/2018	18:55:00	30.54	A	0	1	1	unspecified_location
T10	T10-A1	A1	26/07/2018	18:56:00	30.52	A	0	1	1	unspecified_location
T10	T10-A1	A1	26/07/2018	18:57:00	30.5	A	0	1	1	unspecified_location
T10	T10-A1	A1	26/07/2018	18:58:00	30.48	A	0	1	1	unspecified_location
T10	T10-A1	A1	26/07/2018	18:59:00	30.48	A	0	1	1	unspecified_location
T10	T10-A1	A1	26/07/2018	19:00:00	30.48	A	0	1	1	indoor_activities
T10	T10-A1	A1	26/07/2018	19:01:00	30.46	A	0	1	1	indoor_activities
T10	T10-A1	A1	26/07/2018	19:02:00	30.48	A	0	1	1	indoor_activities
T10	T10-A1	A1	26/07/2018	19:03:00	30.47	A	0	1	1	indoor_activities
T10	T10-A1	A1	26/07/2018	19:04:00	30.47	A	0	1	1	indoor_activities
T10	T10-A1	A1	26/07/2018	19:05:00	30.46	A	0	1	1	indoor_activities
T10	T10-A1	A1	26/07/2018	19:06:00	30.46	A	0	1	1	indoor_activities
T10	T10-A1	A1	26/07/2018	19:07:00	30.46	A	0	1	1	indoor_activities
T10	T10-A1	A1	26/07/2018	19:08:00	30.46	A	0	1	1	indoor_activities
T10	T10-A1	A1	26/07/2018	19:09:00	30.47	A	0	1	1	indoor_activities
T10	T10-A1	A1	26/07/2018	19:10:00	30.46	A	0	1	1	indoor_activities
T10	T10-A1	A1	26/07/2018	19:11:00	30.46	A	0	1	1	indoor_activities
T10	T10-A1	A1	26/07/2018	19:12:00	30.48	A	0	1	1	indoor_activities
T10	T10-A1	A1	26/07/2018	19:13:00	30.47	A	0	1	1	indoor_activities
T10	T10-A1	A1	26/07/2018	19:14:00	30.47	A	0	1	1	indoor_activities
T10	T10-A1	A1	26/07/2018	19:15:00	30.47	A	0	1	1	indoor_activities
T10	T10-A1	A1	26/07/2018	19:16:00	30.47	A	0	1	1	indoor_activities
T10	T10-A1	A1	26/07/2018	19:17:00	30.46	A	0	1	1	indoor_activities
T10	T10-A1	A1	26/07/2018	19:18:00	30.48	A	0	1	1	indoor_activities
T10	T10-A1	A1	26/07/2018	19:19:00	30.48	A	0	1	1	indoor_activities
T10	T10-A1	A1	26/07/2018	19:20:00	30.47	A	0	1	1	indoor_activities
T10	T10-A1	A1	26/07/2018	19:21:00	30.48	A	0	1	1	indoor_activities
T10	T10-A1	A1	26/07/2018	19:22:00	30.47	A	0	1	1	indoor_activities
T10	T10-A1	A1	26/07/2018	19:23:00	30.48	A	0	1	1	indoor_activities
T10	T10-A1	A1	26/07/2018	19:24:00	30.46	A	0	1	1	indoor_activities
T10	T10-A1	A1	26/07/2018	19:25:00	30.46	A	0	1	1	indoor_activities
T10	T10-A1	A1	26/07/2018	19:26:00	30.49	A	0	1	1	indoor_activities
T10	T10-A1	A1	26/07/2018	19:27:00	30.48	A	0	1	1	indoor_activities
T10	T10-A1	A1	26/07/2018	19:28:00	30.5	A	0	1	1	indoor_activities
T10	T10-A1	A1	26/07/2018	19:29:00	30.48	A	0	1	1	indoor_activities
T10	T10-A1	A1	26/07/2018	19:30:00	30.5	A	0	1	1	NA
T10	T10-A1	A1	26/07/2018	19:31:00	30.49	A	0	1	1	NA
T10	T10-A1	A1	26/07/2018	19:32:00	30.5	A	0	1	1	NA
T10	T10-A1	A1	26/07/2018	19:33:00	30.5	A	0	1	1	NA
T10	T10-A1	A1	26/07/2018	19:34:00	30.49	A	0	1	1	NA
T10	T10-A1	A1	26/07/2018	19:35:00	30.51	A	0	1	1	NA
T10	T10-A1	A1	26/07/2018	19:36:00	30.5	A	0	1	1	NA
T10	T10-A1	A1	26/07/2018	19:37:00	30.51	A	0	1	1	NA
T10	T10-A1	A1	26/07/2018	19:38:00	30.5	A	0	1	1	NA
T10	T10-A1	A1	26/07/2018	19:39:00	30.5	A	0	1	1	NA
T10	T10-A1	A1	26/07/2018	19:40:00	30.51	A	0	1	1	NA
T10	T10-A1	A1	26/07/2018	19:41:00	30.5	A	0	1	1	NA
T10	T10-A1	A1	26/07/2018	19:42:00	30.51	A	0	1	1	NA
T10	T10-A1	A1	26/07/2018	19:43:00	30.51	A	0	1	1	NA
T10	T10-A1	A1	26/07/2018	19:44:00	30.5	A	0	1	1	NA
T10	T10-A1	A1	26/07/2018	19:45:00	30.5	A	0	1	1	NA
T10	T10-A1	A1	26/07/2018	19:46:00	30.5	A	0	1	1	NA
T10	T10-A1	A1	26/07/2018	19:47:00	30.52	A	0	1	1	NA
T10	T10-A1	A1	26/07/2018	19:48:00	30.51	A	0	1	1	NA
T10	T10-A1	A1	26/07/2018	19:49:00	30.5	A	0	1	1	NA
T10	T10-A1	A1	26/07/2018	19:50:00	30.5	A	0	1	1	NA
T10	T10-A1	A1	26/07/2018	19:51:00	30.5	A	0	1	1	NA
T10	T10-A1	A1	26/07/2018	19:52:00	30.5	A	0	1	1	NA
T10	T10-A1	A1	26/07/2018	19:53:00	30.51	A	0	1	1	NA
T10	T10-A1	A1	26/07/2018	19:54:00	30.5	A	0	1	1	NA
T10	T10-A1	A1	26/07/2018	19:55:00	30.51	A	0	1	1	NA
T10	T10-A1	A1	26/07/2018	19:56:00	30.52	A	0	1	1	NA
T10	T10-A1	A1	26/07/2018	19:57:00	30.5	A	0	1	1	NA
T10	T10-A1	A1	26/07/2018	19:58:00	30.51	A	0	1	1	NA
T10	T10-A1	A1	26/07/2018	19:59:00	30.5	A	0	1	1	NA
T10	T10-A1	A1	26/07/2018	20:00:00	30.49	A	0	1	1	NA
T10	T10-A1	A1	26/07/2018	20:01:00	30.5	A	0	1	1	NA
T10	T10-A1	A1	26/07/2018	20:02:00	30.5	A	0	1	1	NA
T10	T10-A1	A1	26/07/2018	20:03:00	30.5	A	0	1	1	NA
T10	T10-A1	A1	26/07/2018	20:04:00	30.5	A	0	1	1	NA
T10	T10-A1	A1	26/07/2018	20:05:00	30.49	A	0	1	1	NA
T10	T10-A1	A1	26/07/2018	20:06:00	30.5	A	0	1	1	NA
T10	T10-A1	A1	26/07/2018	20:07:00	30.5	A	0	1	1	NA
T10	T10-A1	A1	26/07/2018	20:08:00	30.49	A	0	1	1	NA
T10	T10-A1	A1	26/07/2018	20:09:00	30.48	A	0	1	1	NA
T10	T10-A1	A1	26/07/2018	20:10:00	30.49	A	0	1	1	NA
T10	T10-A1	A1	26/07/2018	20:11:00	30.51	A	0	1	1	NA
T10	T10-A1	A1	26/07/2018	20:12:00	30.51	A	0	1	1	NA
T10	T10-A1	A1	26/07/2018	20:13:00	30.49	A	0	1	1	NA
T10	T10-A1	A1	26/07/2018	20:14:00	30.49	A	0	1	1	NA
T10	T10-A1	A1	26/07/2018	20:15:00	30.49	A	0	1	1	NA
T10	T10-A1	A1	26/07/2018	20:16:00	30.47	A	0	1	1	NA
T10	T10-A1	A1	26/07/2018	20:17:00	30.49	A	0	1	1	NA
T10	T10-A1	A1	26/07/2018	20:18:00	30.49	A	0	1	1	NA
T10	T10-A1	A1	26/07/2018	20:19:00	30.48	A	0	1	1	NA
T10	T10-A1	A1	26/07/2018	20:20:00	30.5	A	0	1	1	NA
T10	T10-A1	A1	26/07/2018	20:21:00	30.49	A	0	1	1	NA
T10	T10-A1	A1	26/07/2018	20:22:00	30.48	A	0	1	1	NA
T10	T10-A1	A1	26/07/2018	20:23:00	30.47	A	0	1	1	NA
T10	T10-A1	A1	26/07/2018	20:24:00	30.47	A	0	1	1	NA
T10	T10-A1	A1	26/07/2018	20:25:00	30.47	A	0	1	1	NA
T10	T10-A1	A1	26/07/2018	20:26:00	30.46	A	0	1	1	NA
T10	T10-A1	A1	26/07/2018	20:27:00	30.48	A	0	1	1	NA
T10	T10-A1	A1	26/07/2018	20:28:00	30.47	A	0	1	1	NA
T10	T10-A1	A1	26/07/2018	20:29:00	30.47	A	0	1	1	NA
T10	T10-A1	A1	26/07/2018	20:30:00	30.47	A	0	1	1	unspecified_location
T10	T10-A1	A1	26/07/2018	20:31:00	30.47	A	0	1	1	unspecified_location
T10	T10-A1	A1	26/07/2018	20:32:00	30.46	A	0	1	1	unspecified_location
T10	T10-A1	A1	26/07/2018	20:33:00	30.46	A	0	1	1	unspecified_location
T10	T10-A1	A1	26/07/2018	20:34:00	30.46	A	0	1	1	unspecified_location
T10	T10-A1	A1	26/07/2018	20:35:00	30.46	A	0	1	1	unspecified_location
T10	T10-A1	A1	26/07/2018	20:36:00	30.47	A	0	1	1	unspecified_location
T10	T10-A1	A1	26/07/2018	20:37:00	30.45	A	0	1	1	unspecified_location
T10	T10-A1	A1	26/07/2018	20:38:00	30.46	A	0	1	1	unspecified_location
T10	T10-A1	A1	26/07/2018	20:39:00	30.46	A	0	1	1	unspecified_location
T10	T10-A1	A1	26/07/2018	20:40:00	30.46	A	0	1	1	unspecified_location
T10	T10-A1	A1	26/07/2018	20:41:00	30.46	A	0	1	1	unspecified_location
T10	T10-A1	A1	26/07/2018	20:42:00	30.46	A	0	1	1	unspecified_location
T10	T10-A1	A1	26/07/2018	20:43:00	30.45	A	0	1	1	unspecified_location
T10	T10-A1	A1	26/07/2018	20:44:00	30.45	A	0	1	1	unspecified_location
T10	T10-A1	A1	26/07/2018	20:45:00	30.44	A	0	1	1	unspecified_location
T10	T10-A1	A1	26/07/2018	20:46:00	30.45	A	0	1	1	unspecified_location
T10	T10-A1	A1	26/07/2018	20:47:00	30.46	A	0	1	1	unspecified_location
T10	T10-A1	A1	26/07/2018	20:48:00	30.47	A	0	1	1	unspecified_location
T10	T10-A1	A1	26/07/2018	20:49:00	30.45	A	0	1	1	unspecified_location
T10	T10-A1	A1	26/07/2018	20:50:00	30.45	A	0	1	1	unspecified_location
T10	T10-A1	A1	26/07/2018	20:51:00	30.46	A	0	1	1	unspecified_location
T10	T10-A1	A1	26/07/2018	20:52:00	30.46	A	0	1	1	unspecified_location
T10	T10-A1	A1	26/07/2018	20:53:00	30.45	A	0	1	1	unspecified_location
T10	T10-A1	A1	26/07/2018	20:54:00	30.45	A	0	1	1	unspecified_location
T10	T10-A1	A1	26/07/2018	20:55:00	30.43	A	0	1	1	unspecified_location
T10	T10-A1	A1	26/07/2018	20:56:00	30.45	A	0	1	1	unspecified_location
T10	T10-A1	A1	26/07/2018	20:57:00	30.45	A	0	1	1	unspecified_location
T10	T10-A1	A1	26/07/2018	20:58:00	30.44	A	0	1	1	unspecified_location
T10	T10-A1	A1	26/07/2018	20:59:00	30.45	A	0	1	1	unspecified_location
T10	T10-A1	A1	26/07/2018	21:00:00	30.45	A	0	1	1	NA
T10	T10-A1	A1	26/07/2018	21:01:00	30.45	A	0	1	1	NA
T10	T10-A1	A1	26/07/2018	21:02:00	30.44	A	0	1	1	NA
T10	T10-A1	A1	26/07/2018	21:03:00	30.45	A	0	1	1	NA
T10	T10-A1	A1	26/07/2018	21:04:00	30.44	A	0	1	1	NA
T10	T10-A1	A1	26/07/2018	21:05:00	30.44	A	0	1	1	NA
T10	T10-A1	A1	26/07/2018	21:06:00	30.43	A	0	1	1	NA
T10	T10-A1	A1	26/07/2018	21:07:00	30.45	A	0	1	1	NA
T10	T10-A1	A1	26/07/2018	21:08:00	30.43	A	0	1	1	NA
T10	T10-A1	A1	26/07/2018	21:09:00	30.45	A	0	1	1	NA
T10	T10-A1	A1	26/07/2018	21:10:00	30.43	A	0	1	1	NA
T10	T10-A1	A1	26/07/2018	21:11:00	30.43	A	0	1	1	NA
T10	T10-A1	A1	26/07/2018	21:12:00	30.42	A	0	1	1	NA
T10	T10-A1	A1	26/07/2018	21:13:00	30.41	A	0	1	1	NA
T10	T10-A1	A1	26/07/2018	21:14:00	30.44	A	0	1	1	NA
T10	T10-A1	A1	26/07/2018	21:15:00	30.43	A	0	1	1	NA
T10	T10-A1	A1	26/07/2018	21:16:00	30.43	A	0	1	1	NA
T10	T10-A1	A1	26/07/2018	21:17:00	30.42	A	0	1	1	NA
T10	T10-A1	A1	26/07/2018	21:18:00	30.43	A	0	1	1	NA
T10	T10-A1	A1	26/07/2018	21:19:00	30.41	A	0	1	1	NA
T10	T10-A1	A1	26/07/2018	21:20:00	30.41	A	0	1	1	NA
T10	T10-A1	A1	26/07/2018	21:21:00	30.4	A	0	1	1	NA
T10	T10-A1	A1	26/07/2018	21:22:00	30.42	A	0	1	1	NA
T10	T10-A1	A1	26/07/2018	21:23:00	30.41	A	0	1	1	NA
T10	T10-A1	A1	26/07/2018	21:24:00	30.41	A	0	1	1	NA
T10	T10-A1	A1	26/07/2018	21:25:00	30.4	A	0	1	1	NA
T10	T10-A1	A1	26/07/2018	21:26:00	30.41	A	0	1	1	NA
T10	T10-A1	A1	26/07/2018	21:27:00	30.41	A	0	1	1	NA
T10	T10-A1	A1	26/07/2018	21:28:00	30.41	A	0	1	1	NA
T10	T10-A1	A1	26/07/2018	21:29:00	30.41	A	0	1	1	NA
T10	T10-A1	A1	26/07/2018	21:30:00	30.41	A	0	1	1	NA
T10	T10-A1	A1	26/07/2018	21:31:00	30.41	A	0	1	1	NA
T10	T10-A1	A1	26/07/2018	21:32:00	30.42	A	0	1	1	NA
T10	T10-A1	A1	26/07/2018	21:33:00	30.42	A	0	1	1	NA
T10	T10-A1	A1	26/07/2018	21:34:00	30.41	A	0	1	1	NA
T10	T10-A1	A1	26/07/2018	21:35:00	30.41	A	0	1	1	NA
T10	T10-A1	A1	26/07/2018	21:36:00	30.39	A	0	1	1	NA
T10	T10-A1	A1	26/07/2018	21:37:00	30.41	A	0	1	1	NA
T10	T10-A1	A1	26/07/2018	21:38:00	30.41	A	0	1	1	NA
T10	T10-A1	A1	26/07/2018	21:39:00	30.39	A	0	1	1	NA
T10	T10-A1	A1	26/07/2018	21:40:00	30.4	A	0	1	1	NA
T10	T10-A1	A1	26/07/2018	21:41:00	30.39	A	0	1	1	NA
T10	T10-A1	A1	26/07/2018	21:42:00	30.41	A	0	1	1	NA
T10	T10-A1	A1	26/07/2018	21:43:00	30.4	A	0	1	1	NA
T10	T10-A1	A1	26/07/2018	21:44:00	30.4	A	0	1	1	NA
T10	T10-A1	A1	26/07/2018	21:45:00	30.38	A	0	1	1	NA
T10	T10-A1	A1	26/07/2018	21:46:00	30.39	A	0	1	1	NA
T10	T10-A1	A1	26/07/2018	21:47:00	30.39	A	0	1	1	NA
T10	T10-A1	A1	26/07/2018	21:48:00	30.39	A	0	1	1	NA
T10	T10-A1	A1	26/07/2018	21:49:00	30.41	A	0	1	1	NA
T10	T10-A1	A1	26/07/2018	21:50:00	30.4	A	0	1	1	NA
T10	T10-A1	A1	26/07/2018	21:51:00	30.41	A	0	1	1	NA
T10	T10-A1	A1	26/07/2018	21:52:00	30.4	A	0	1	1	NA
T10	T10-A1	A1	26/07/2018	21:53:00	30.4	A	0	1	1	NA
T10	T10-A1	A1	26/07/2018	21:54:00	30.41	A	0	1	1	NA
T10	T10-A1	A1	26/07/2018	21:55:00	30.41	A	0	1	1	NA
T10	T10-A1	A1	26/07/2018	21:56:00	30.39	A	0	1	1	NA
T10	T10-A1	A1	26/07/2018	21:57:00	30.38	A	0	1	1	NA
T10	T10-A1	A1	26/07/2018	21:58:00	30.41	A	0	1	1	NA
T10	T10-A1	A1	26/07/2018	21:59:00	30.38	A	0	1	1	NA
T10	T10-A1	A1	26/07/2018	22:00:00	30.4	A	0	1	1	NA
T10	T10-A1	A1	26/07/2018	22:01:00	30.39	A	0	1	1	NA
T10	T10-A1	A1	26/07/2018	22:02:00	30.38	A	0	1	1	NA
T10	T10-A1	A1	26/07/2018	22:03:00	30.41	A	0	1	1	NA
T10	T10-A1	A1	26/07/2018	22:04:00	30.39	A	0	1	1	NA
T10	T10-A1	A1	26/07/2018	22:05:00	30.38	A	0	1	1	NA
T10	T10-A1	A1	26/07/2018	22:06:00	30.4	A	0	1	1	NA
T10	T10-A1	A1	26/07/2018	22:07:00	30.38	A	0	1	1	NA
T10	T10-A1	A1	26/07/2018	22:08:00	30.39	A	0	1	1	NA
T10	T10-A1	A1	26/07/2018	22:09:00	30.38	A	0	1	1	NA
T10	T10-A1	A1	26/07/2018	22:10:00	30.39	A	0	1	1	NA
T10	T10-A1	A1	26/07/2018	22:11:00	30.38	A	0	1	1	NA
T10	T10-A1	A1	26/07/2018	22:12:00	30.38	A	0	1	1	NA
T10	T10-A1	A1	26/07/2018	22:13:00	30.38	A	0	1	1	NA
T10	T10-A1	A1	26/07/2018	22:14:00	30.38	A	0	1	1	NA
T10	T10-A1	A1	26/07/2018	22:15:00	30.4	A	0	1	1	NA
T10	T10-A1	A1	26/07/2018	22:16:00	30.39	A	0	1	1	NA
T10	T10-A1	A1	26/07/2018	22:17:00	30.38	A	0	1	1	NA
T10	T10-A1	A1	26/07/2018	22:18:00	30.38	A	0	1	1	NA
T10	T10-A1	A1	26/07/2018	22:19:00	30.38	A	0	1	1	NA
T10	T10-A1	A1	26/07/2018	22:20:00	30.4	A	0	1	1	NA
T10	T10-A1	A1	26/07/2018	22:21:00	30.37	A	0	1	1	NA
T10	T10-A1	A1	26/07/2018	22:22:00	30.38	A	0	1	1	NA
T10	T10-A1	A1	26/07/2018	22:23:00	30.38	A	17	1	1	NA
T10	T10-A1	A1	26/07/2018	22:24:00	30.38	A	9	1	1	NA
T10	T10-A1	A1	26/07/2018	22:25:00	30.38	A	1	1	1	NA
T10	T10-A1	A1	26/07/2018	22:26:00	30.38	A	0	1	1	NA
T10	T10-A1	A1	26/07/2018	22:27:00	30.36	A	0	1	1	NA
T10	T10-A1	A1	26/07/2018	22:28:00	30.35	A	0	1	1	NA
T10	T10-A1	A1	26/07/2018	22:29:00	30.33	A	0	1	1	NA
T10	T10-A1	A1	26/07/2018	22:30:00	30.32	A	0	1	1	NA
T10	T10-A1	A1	26/07/2018	22:31:00	30.32	A	0	1	1	NA
T10	T10-A1	A1	26/07/2018	22:32:00	30.31	A	0	1	1	NA
T10	T10-A1	A1	26/07/2018	22:33:00	30.34	A	0	1	1	NA
T10	T10-A1	A1	26/07/2018	22:34:00	30.33	A	0	1	1	NA
T10	T10-A1	A1	26/07/2018	22:35:00	30.34	A	0	1	1	NA
T10	T10-A1	A1	26/07/2018	22:36:00	30.34	A	0	1	1	NA
T10	T10-A1	A1	26/07/2018	22:37:00	30.36	A	0	1	1	NA
T10	T10-A1	A1	26/07/2018	22:38:00	30.38	A	0	1	1	NA
T10	T10-A1	A1	26/07/2018	22:39:00	30.37	A	0	1	1	NA
T10	T10-A1	A1	26/07/2018	22:40:00	30.39	A	0	1	1	NA
T10	T10-A1	A1	26/07/2018	22:41:00	30.42	A	0	1	1	NA
T10	T10-A1	A1	26/07/2018	22:42:00	30.42	A	0	1	1	NA
T10	T10-A1	A1	26/07/2018	22:43:00	30.43	A	0	1	1	NA
T10	T10-A1	A1	26/07/2018	22:44:00	30.45	A	0	1	1	NA
T10	T10-A1	A1	26/07/2018	22:45:00	30.46	A	0	1	1	NA
T10	T10-A1	A1	26/07/2018	22:46:00	30.48	A	0	1	1	NA
T10	T10-A1	A1	26/07/2018	22:47:00	30.48	A	0	1	1	NA
T10	T10-A1	A1	26/07/2018	22:48:00	30.49	A	0	1	1	NA
T10	T10-A1	A1	26/07/2018	22:49:00	30.51	A	0	1	1	NA
T10	T10-A1	A1	26/07/2018	22:50:00	30.52	A	0	1	1	NA
T10	T10-A1	A1	26/07/2018	22:51:00	30.53	A	0	1	1	NA
T10	T10-A1	A1	26/07/2018	22:52:00	30.53	A	0	1	1	NA
T10	T10-A1	A1	26/07/2018	22:53:00	30.54	A	0	1	1	NA
T10	T10-A1	A1	26/07/2018	22:54:00	30.54	A	1	1	1	NA
T10	T10-A1	A1	26/07/2018	22:55:00	30.56	A	0	1	1	NA
T10	T10-A1	A1	26/07/2018	22:56:00	30.57	A	0	1	1	NA
T10	T10-A1	A1	26/07/2018	22:57:00	30.56	A	1	1	1	NA
T10	T10-A1	A1	26/07/2018	22:58:00	30.57	A	1	1	1	NA
T10	T10-A1	A1	26/07/2018	22:59:00	30.58	A	0	1	1	NA
T10	T10-A1	A1	26/07/2018	23:00:00	30.6	A	0	1	1	NA
T10	T10-A1	A1	26/07/2018	23:01:00	30.61	A	0	1	1	NA
T10	T10-A1	A1	26/07/2018	23:02:00	30.61	A	0	1	1	NA
T10	T10-A1	A1	26/07/2018	23:03:00	30.63	A	0	1	1	NA
T10	T10-A1	A1	26/07/2018	23:04:00	30.61	A	0	1	1	NA
T10	T10-A1	A1	26/07/2018	23:05:00	30.63	A	0	1	1	NA
T10	T10-A1	A1	26/07/2018	23:06:00	30.65	A	0	1	1	NA
T10	T10-A1	A1	26/07/2018	23:07:00	30.65	A	0	1	1	NA
T10	T10-A1	A1	26/07/2018	23:08:00	30.64	A	0	1	1	NA
T10	T10-A1	A1	26/07/2018	23:09:00	30.65	A	0	1	1	NA
T10	T10-A1	A1	26/07/2018	23:10:00	30.65	A	0	1	1	NA
T10	T10-A1	A1	26/07/2018	23:11:00	30.66	A	0	1	1	NA
T10	T10-A1	A1	26/07/2018	23:12:00	30.68	A	0	1	1	NA
T10	T10-A1	A1	26/07/2018	23:13:00	30.67	A	0	1	1	NA
T10	T10-A1	A1	26/07/2018	23:14:00	30.68	A	0	1	1	NA
T10	T10-A1	A1	26/07/2018	23:15:00	30.68	A	0	1	1	NA
T10	T10-A1	A1	26/07/2018	23:16:00	30.68	A	0	1	1	NA
T10	T10-A1	A1	26/07/2018	23:17:00	30.68	A	0	1	1	NA
T10	T10-A1	A1	26/07/2018	23:18:00	30.71	A	0	1	1	NA
T10	T10-A1	A1	26/07/2018	23:19:00	30.69	A	0	1	1	NA
T10	T10-A1	A1	26/07/2018	23:20:00	30.7	A	0	1	1	NA
T10	T10-A1	A1	26/07/2018	23:21:00	30.7	A	0	1	1	NA
T10	T10-A1	A1	26/07/2018	23:22:00	30.68	A	0	1	1	NA
T10	T10-A1	A1	26/07/2018	23:23:00	30.69	A	1	1	1	NA
T10	T10-A1	A1	26/07/2018	23:24:00	30.68	A	0	1	1	NA
T10	T10-A1	A1	26/07/2018	23:25:00	30.68	A	0	1	1	NA
T10	T10-A1	A1	26/07/2018	23:26:00	30.7	A	0	1	1	NA
T10	T10-A1	A1	26/07/2018	23:27:00	30.69	A	1	1	1	NA
T10	T10-A1	A1	26/07/2018	23:28:00	30.68	A	0	1	1	NA
T10	T10-A1	A1	26/07/2018	23:29:00	30.69	A	0	1	1	NA
T10	T10-A1	A1	26/07/2018	23:30:00	30.7	A	0	1	1	NA
T10	T10-A1	A1	26/07/2018	23:31:00	30.69	A	1	1	1	NA
T10	T10-A1	A1	26/07/2018	23:32:00	30.71	A	0	1	1	NA
T10	T10-A1	A1	26/07/2018	23:33:00	30.7	A	0	1	1	NA
T10	T10-A1	A1	26/07/2018	23:34:00	30.72	A	1	1	1	NA
T10	T10-A1	A1	26/07/2018	23:35:00	30.7	A	0	1	1	NA
T10	T10-A1	A1	26/07/2018	23:36:00	30.71	A	0	1	1	NA
T10	T10-A1	A1	26/07/2018	23:37:00	30.7	A	0	1	1	NA
T10	T10-A1	A1	26/07/2018	23:38:00	30.71	A	0	1	1	NA
T10	T10-A1	A1	26/07/2018	23:39:00	30.7	A	0	1	1	NA
T10	T10-A1	A1	26/07/2018	23:40:00	30.69	A	0	1	1	NA
T10	T10-A1	A1	26/07/2018	23:41:00	30.7	A	0	1	1	NA
T10	T10-A1	A1	26/07/2018	23:42:00	30.69	A	0	1	1	NA
T10	T10-A1	A1	26/07/2018	23:43:00	30.71	A	0	1	1	NA
T10	T10-A1	A1	26/07/2018	23:44:00	30.71	A	0	1	1	NA
T10	T10-A1	A1	26/07/2018	23:45:00	30.71	A	1	1	1	NA
T10	T10-A1	A1	26/07/2018	23:46:00	30.69	A	0	1	1	NA
T10	T10-A1	A1	26/07/2018	23:47:00	30.72	A	0	1	1	NA
T10	T10-A1	A1	26/07/2018	23:48:00	30.7	A	0	1	1	NA
T10	T10-A1	A1	26/07/2018	23:49:00	30.73	A	0	1	1	NA
T10	T10-A1	A1	26/07/2018	23:50:00	30.72	A	0	1	1	NA
T10	T10-A1	A1	26/07/2018	23:51:00	30.7	A	0	1	1	NA
T10	T10-A1	A1	26/07/2018	23:52:00	30.71	A	0	1	1	NA
T10	T10-A1	A1	26/07/2018	23:53:00	30.71	A	0	1	1	NA
T10	T10-A1	A1	26/07/2018	23:54:00	30.71	A	0	1	1	NA
T10	T10-A1	A1	26/07/2018	23:55:00	30.71	A	0	1	1	NA
T10	T10-A1	A1	26/07/2018	23:56:00	30.72	A	0	1	1	NA
T10	T10-A1	A1	26/07/2018	23:57:00	30.72	A	0	1	1	NA
T10	T10-A1	A1	26/07/2018	23:58:00	30.72	A	0	1	1	NA
T10	T10-A1	A1	26/07/2018	23:59:00	30.71	A	0	1	1	NA
T10	T10-A1	A1	27/07/2018	00:00:00	30.71	A	0	1	1	NA
T10	T10-A1	A1	27/07/2018	00:01:00	30.73	A	0	1	1	NA
T10	T10-A1	A1	27/07/2018	00:02:00	30.71	A	0	1	1	NA
T10	T10-A1	A1	27/07/2018	00:03:00	30.73	A	0	1	1	NA
T10	T10-A1	A1	27/07/2018	00:04:00	30.71	A	0	1	1	NA
T10	T10-A1	A1	27/07/2018	00:05:00	30.72	A	0	1	1	NA
T10	T10-A1	A1	27/07/2018	00:06:00	30.73	A	0	1	1	NA
T10	T10-A1	A1	27/07/2018	00:07:00	30.72	A	0	1	1	NA
T10	T10-A1	A1	27/07/2018	00:08:00	30.71	A	0	1	1	NA
T10	T10-A1	A1	27/07/2018	00:09:00	30.73	A	0	1	1	NA
T10	T10-A1	A1	27/07/2018	00:10:00	30.71	A	0	1	1	NA
T10	T10-A1	A1	27/07/2018	00:11:00	30.71	A	0	1	1	NA
T10	T10-A1	A1	27/07/2018	00:12:00	30.72	A	0	1	1	NA
T10	T10-A1	A1	27/07/2018	00:13:00	30.71	A	0	1	1	NA
T10	T10-A1	A1	27/07/2018	00:14:00	30.72	A	0	1	1	NA
T10	T10-A1	A1	27/07/2018	00:15:00	30.71	A	0	1	1	NA
T10	T10-A1	A1	27/07/2018	00:16:00	30.71	A	0	1	1	NA
T10	T10-A1	A1	27/07/2018	00:17:00	30.7	A	0	1	1	NA
T10	T10-A1	A1	27/07/2018	00:18:00	30.69	A	0	1	1	NA
T10	T10-A1	A1	27/07/2018	00:19:00	30.71	A	0	1	1	NA
T10	T10-A1	A1	27/07/2018	00:20:00	30.7	A	0	1	1	NA
T10	T10-A1	A1	27/07/2018	00:21:00	30.71	A	0	1	1	NA
T10	T10-A1	A1	27/07/2018	00:22:00	30.68	A	0	1	1	NA
T10	T10-A1	A1	27/07/2018	00:23:00	30.67	A	0	1	1	NA
T10	T10-A1	A1	27/07/2018	00:24:00	30.69	A	0	1	1	NA
T10	T10-A1	A1	27/07/2018	00:25:00	30.68	A	0	1	1	NA
T10	T10-A1	A1	27/07/2018	00:26:00	30.66	A	0	1	1	NA
T10	T10-A1	A1	27/07/2018	00:27:00	30.65	A	0	1	1	NA
T10	T10-A1	A1	27/07/2018	00:28:00	30.64	A	0	1	1	NA
T10	T10-A1	A1	27/07/2018	00:29:00	30.63	A	0	1	1	NA
T10	T10-A1	A1	27/07/2018	00:30:00	30.63	A	0	1	1	NA
T10	T10-A1	A1	27/07/2018	00:31:00	30.64	A	0	1	1	NA
T10	T10-A1	A1	27/07/2018	00:32:00	30.63	A	0	1	1	NA
T10	T10-A1	A1	27/07/2018	00:33:00	30.6	A	1	1	1	NA
T10	T10-A1	A1	27/07/2018	00:34:00	30.61	A	0	1	1	NA
T10	T10-A1	A1	27/07/2018	00:35:00	30.58	A	0	1	1	NA
T10	T10-A1	A1	27/07/2018	00:36:00	30.58	A	0	1	1	NA
T10	T10-A1	A1	27/07/2018	00:37:00	30.6	A	0	1	1	NA
T10	T10-A1	A1	27/07/2018	00:38:00	30.57	A	0	1	1	NA
T10	T10-A1	A1	27/07/2018	00:39:00	30.57	A	0	1	1	NA
T10	T10-A1	A1	27/07/2018	00:40:00	30.57	A	0	1	1	NA
T10	T10-A1	A1	27/07/2018	00:41:00	30.57	A	0	1	1	NA
T10	T10-A1	A1	27/07/2018	00:42:00	30.58	A	0	1	1	NA
T10	T10-A1	A1	27/07/2018	00:43:00	30.55	A	0	1	1	NA
T10	T10-A1	A1	27/07/2018	00:44:00	30.56	A	0	1	1	NA
T10	T10-A1	A1	27/07/2018	00:45:00	30.55	A	0	1	1	NA
T10	T10-A1	A1	27/07/2018	00:46:00	30.55	A	0	1	1	NA
T10	T10-A1	A1	27/07/2018	00:47:00	30.55	A	0	1	1	NA
T10	T10-A1	A1	27/07/2018	00:48:00	30.55	A	0	1	1	NA
T10	T10-A1	A1	27/07/2018	00:49:00	30.55	A	0	1	1	NA
T10	T10-A1	A1	27/07/2018	00:50:00	30.54	A	0	1	1	NA
T10	T10-A1	A1	27/07/2018	00:51:00	30.53	A	0	1	1	NA
T10	T10-A1	A1	27/07/2018	00:52:00	30.53	A	0	1	1	NA
T10	T10-A1	A1	27/07/2018	00:53:00	30.53	A	0	1	1	NA
T10	T10-A1	A1	27/07/2018	00:54:00	30.55	A	0	1	1	NA
T10	T10-A1	A1	27/07/2018	00:55:00	30.54	A	0	1	1	NA
T10	T10-A1	A1	27/07/2018	00:56:00	30.54	A	0	1	1	NA
T10	T10-A1	A1	27/07/2018	00:57:00	30.54	A	0	1	1	NA
T10	T10-A1	A1	27/07/2018	00:58:00	30.52	A	0	1	1	NA
T10	T10-A1	A1	27/07/2018	00:59:00	30.5	A	0	1	1	NA
T10	T10-A1	A1	27/07/2018	01:00:00	30.5	A	0	1	1	indoor_activities
T10	T10-A1	A1	27/07/2018	01:01:00	30.52	A	0	1	1	indoor_activities
T10	T10-A1	A1	27/07/2018	01:02:00	30.52	A	0	1	1	indoor_activities
T10	T10-A1	A1	27/07/2018	01:03:00	30.51	A	0	1	1	indoor_activities
T10	T10-A1	A1	27/07/2018	01:04:00	30.5	A	0	1	1	indoor_activities
T10	T10-A1	A1	27/07/2018	01:05:00	30.51	A	0	1	1	indoor_activities
T10	T10-A1	A1	27/07/2018	01:06:00	30.52	A	0	1	1	indoor_activities
T10	T10-A1	A1	27/07/2018	01:07:00	30.49	A	1	1	1	indoor_activities
T10	T10-A1	A1	27/07/2018	01:08:00	30.5	A	0	1	1	indoor_activities
T10	T10-A1	A1	27/07/2018	01:09:00	30.5	A	0	1	1	indoor_activities
T10	T10-A1	A1	27/07/2018	01:10:00	30.48	A	0	1	1	indoor_activities
T10	T10-A1	A1	27/07/2018	01:11:00	30.48	A	0	1	1	indoor_activities
T10	T10-A1	A1	27/07/2018	01:12:00	30.48	A	1	1	1	indoor_activities
T10	T10-A1	A1	27/07/2018	01:13:00	30.48	A	0	1	1	indoor_activities
T10	T10-A1	A1	27/07/2018	01:14:00	30.47	A	0	1	1	indoor_activities
T10	T10-A1	A1	27/07/2018	01:15:00	30.45	A	0	1	1	indoor_activities
T10	T10-A1	A1	27/07/2018	01:16:00	30.47	A	0	1	1	indoor_activities
T10	T10-A1	A1	27/07/2018	01:17:00	30.48	A	0	1	1	indoor_activities
T10	T10-A1	A1	27/07/2018	01:18:00	30.47	A	0	1	1	indoor_activities
T10	T10-A1	A1	27/07/2018	01:19:00	30.46	A	0	1	1	indoor_activities
T10	T10-A1	A1	27/07/2018	01:20:00	30.45	A	0	1	1	indoor_activities
T10	T10-A1	A1	27/07/2018	01:21:00	30.45	A	0	1	1	indoor_activities
T10	T10-A1	A1	27/07/2018	01:22:00	30.45	A	0	1	1	indoor_activities
T10	T10-A1	A1	27/07/2018	01:23:00	30.44	A	1	1	1	indoor_activities
T10	T10-A1	A1	27/07/2018	01:24:00	30.44	A	0	1	1	indoor_activities
T10	T10-A1	A1	27/07/2018	01:25:00	30.44	A	0	1	1	indoor_activities
T10	T10-A1	A1	27/07/2018	01:26:00	30.43	A	0	1	1	indoor_activities
T10	T10-A1	A1	27/07/2018	01:27:00	30.43	A	0	1	1	indoor_activities
T10	T10-A1	A1	27/07/2018	01:28:00	30.43	A	0	1	1	indoor_activities
T10	T10-A1	A1	27/07/2018	01:29:00	30.44	A	0	1	1	indoor_activities
T10	T10-A1	A1	27/07/2018	01:30:00	30.43	A	0	1	1	indoor_activities
T10	T10-A1	A1	27/07/2018	01:31:00	30.43	A	0	1	1	indoor_activities
T10	T10-A1	A1	27/07/2018	01:32:00	30.41	A	27	1	1	indoor_activities
T10	T10-A1	A1	27/07/2018	01:33:00	30.41	A	0	1	1	indoor_activities
T10	T10-A1	A1	27/07/2018	01:34:00	30.43	A	0	1	1	indoor_activities
T10	T10-A1	A1	27/07/2018	01:35:00	30.42	A	3	1	1	indoor_activities
T10	T10-A1	A1	27/07/2018	01:36:00	30.42	A	0	1	1	indoor_activities
T10	T10-A1	A1	27/07/2018	01:37:00	30.43	A	0	1	1	indoor_activities
T10	T10-A1	A1	27/07/2018	01:38:00	30.45	A	0	1	1	indoor_activities
T10	T10-A1	A1	27/07/2018	01:39:00	30.48	A	0	1	1	indoor_activities
T10	T10-A1	A1	27/07/2018	01:40:00	30.49	A	0	1	1	indoor_activities
T10	T10-A1	A1	27/07/2018	01:41:00	30.49	A	0	1	1	indoor_activities
T10	T10-A1	A1	27/07/2018	01:42:00	30.49	A	1	1	1	indoor_activities
T10	T10-A1	A1	27/07/2018	01:43:00	30.51	A	0	1	1	indoor_activities
T10	T10-A1	A1	27/07/2018	01:44:00	30.51	A	0	1	1	indoor_activities
T10	T10-A1	A1	27/07/2018	01:45:00	30.52	A	0	1	1	indoor_activities
T10	T10-A1	A1	27/07/2018	01:46:00	30.53	A	0	1	1	indoor_activities
T10	T10-A1	A1	27/07/2018	01:47:00	30.53	A	0	1	1	indoor_activities
T10	T10-A1	A1	27/07/2018	01:48:00	30.55	A	0	1	1	indoor_activities
T10	T10-A1	A1	27/07/2018	01:49:00	30.55	A	0	1	1	indoor_activities
T10	T10-A1	A1	27/07/2018	01:50:00	30.55	A	0	1	1	indoor_activities
T10	T10-A1	A1	27/07/2018	01:51:00	30.58	A	0	1	1	indoor_activities
T10	T10-A1	A1	27/07/2018	01:52:00	30.56	A	1	1	1	indoor_activities
T10	T10-A1	A1	27/07/2018	01:53:00	30.59	A	0	1	1	indoor_activities
T10	T10-A1	A1	27/07/2018	01:54:00	30.57	A	0	1	1	indoor_activities
T10	T10-A1	A1	27/07/2018	01:55:00	30.59	A	0	1	1	indoor_activities
T10	T10-A1	A1	27/07/2018	01:56:00	30.6	A	0	1	1	indoor_activities
T10	T10-A1	A1	27/07/2018	01:57:00	30.59	A	0	1	1	indoor_activities
T10	T10-A1	A1	27/07/2018	01:58:00	30.63	A	0	1	1	indoor_activities
T10	T10-A1	A1	27/07/2018	01:59:00	30.61	A	0	1	1	indoor_activities
T10	T10-A1	A1	27/07/2018	02:00:00	30.62	A	0	1	1	indoor_activities
T10	T10-A1	A1	27/07/2018	02:01:00	30.61	A	0	1	1	indoor_activities
T10	T10-A1	A1	27/07/2018	02:02:00	30.62	A	1	1	1	indoor_activities
T10	T10-A1	A1	27/07/2018	02:03:00	30.62	A	0	1	1	indoor_activities
T10	T10-A1	A1	27/07/2018	02:04:00	30.61	A	0	1	1	indoor_activities
T10	T10-A1	A1	27/07/2018	02:05:00	30.62	A	0	1	1	indoor_activities
T10	T10-A1	A1	27/07/2018	02:06:00	30.62	A	0	1	1	indoor_activities
T10	T10-A1	A1	27/07/2018	02:07:00	30.65	A	0	1	1	indoor_activities
T10	T10-A1	A1	27/07/2018	02:08:00	30.64	A	0	1	1	indoor_activities
T10	T10-A1	A1	27/07/2018	02:09:00	30.64	A	0	1	1	indoor_activities
T10	T10-A1	A1	27/07/2018	02:10:00	30.63	A	0	1	1	indoor_activities
T10	T10-A1	A1	27/07/2018	02:11:00	30.65	A	0	1	1	indoor_activities
T10	T10-A1	A1	27/07/2018	02:12:00	30.64	A	0	1	1	indoor_activities
T10	T10-A1	A1	27/07/2018	02:13:00	30.64	A	0	1	1	indoor_activities
T10	T10-A1	A1	27/07/2018	02:14:00	30.64	A	0	1	1	indoor_activities
T10	T10-A1	A1	27/07/2018	02:15:00	30.66	A	0	1	1	indoor_activities
T10	T10-A1	A1	27/07/2018	02:16:00	30.65	A	0	1	1	indoor_activities
T10	T10-A1	A1	27/07/2018	02:17:00	30.66	A	0	1	1	indoor_activities
T10	T10-A1	A1	27/07/2018	02:18:00	30.65	A	0	1	1	indoor_activities
T10	T10-A1	A1	27/07/2018	02:19:00	30.65	A	0	1	1	indoor_activities
T10	T10-A1	A1	27/07/2018	02:20:00	30.67	A	0	1	1	indoor_activities
T10	T10-A1	A1	27/07/2018	02:21:00	30.66	A	0	1	1	indoor_activities
T10	T10-A1	A1	27/07/2018	02:22:00	30.66	A	0	1	1	indoor_activities
T10	T10-A1	A1	27/07/2018	02:23:00	30.67	A	0	1	1	indoor_activities
T10	T10-A1	A1	27/07/2018	02:24:00	30.68	A	1	1	1	indoor_activities
T10	T10-A1	A1	27/07/2018	02:25:00	30.68	A	1	1	1	indoor_activities
T10	T10-A1	A1	27/07/2018	02:26:00	30.68	A	0	1	1	indoor_activities
T10	T10-A1	A1	27/07/2018	02:27:00	30.68	A	0	1	1	indoor_activities
T10	T10-A1	A1	27/07/2018	02:28:00	30.68	A	0	1	1	indoor_activities
T10	T10-A1	A1	27/07/2018	02:29:00	30.67	A	0	1	1	indoor_activities
T10	T10-A1	A1	27/07/2018	02:30:00	30.68	A	0	1	1	indoor_activities
T10	T10-A1	A1	27/07/2018	02:31:00	30.68	A	1	1	1	indoor_activities
T10	T10-A1	A1	27/07/2018	02:32:00	30.69	A	0	1	1	indoor_activities
T10	T10-A1	A1	27/07/2018	02:33:00	30.69	A	0	1	1	indoor_activities
T10	T10-A1	A1	27/07/2018	02:34:00	30.7	A	0	1	1	indoor_activities
T10	T10-A1	A1	27/07/2018	02:35:00	30.69	A	0	1	1	indoor_activities
T10	T10-A1	A1	27/07/2018	02:36:00	30.7	A	0	1	1	indoor_activities
T10	T10-A1	A1	27/07/2018	02:37:00	30.69	A	0	1	1	indoor_activities
T10	T10-A1	A1	27/07/2018	02:38:00	30.69	A	0	1	1	indoor_activities
T10	T10-A1	A1	27/07/2018	02:39:00	30.68	A	0	1	1	indoor_activities
T10	T10-A1	A1	27/07/2018	02:40:00	30.68	A	1	1	1	indoor_activities
T10	T10-A1	A1	27/07/2018	02:41:00	30.68	A	0	1	1	indoor_activities
T10	T10-A1	A1	27/07/2018	02:42:00	30.68	A	0	1	1	indoor_activities
T10	T10-A1	A1	27/07/2018	02:43:00	30.7	A	0	1	1	indoor_activities
T10	T10-A1	A1	27/07/2018	02:44:00	30.7	A	0	1	1	indoor_activities
T10	T10-A1	A1	27/07/2018	02:45:00	30.69	A	0	1	1	indoor_activities
T10	T10-A1	A1	27/07/2018	02:46:00	30.69	A	0	1	1	indoor_activities
T10	T10-A1	A1	27/07/2018	02:47:00	30.7	A	0	1	1	indoor_activities
T10	T10-A1	A1	27/07/2018	02:48:00	30.68	A	0	1	1	indoor_activities
T10	T10-A1	A1	27/07/2018	02:49:00	30.68	A	0	1	1	indoor_activities
T10	T10-A1	A1	27/07/2018	02:50:00	30.7	A	0	1	1	indoor_activities
T10	T10-A1	A1	27/07/2018	02:51:00	30.7	A	0	1	1	indoor_activities
T10	T10-A1	A1	27/07/2018	02:52:00	30.7	A	0	1	1	indoor_activities
T10	T10-A1	A1	27/07/2018	02:53:00	30.69	A	0	1	1	indoor_activities
T10	T10-A1	A1	27/07/2018	02:54:00	30.68	A	0	1	1	indoor_activities
T10	T10-A1	A1	27/07/2018	02:55:00	30.71	A	0	1	1	indoor_activities
T10	T10-A1	A1	27/07/2018	02:56:00	30.7	A	0	1	1	indoor_activities
T10	T10-A1	A1	27/07/2018	02:57:00	30.7	A	0	1	1	indoor_activities
T10	T10-A1	A1	27/07/2018	02:58:00	30.7	A	0	1	1	indoor_activities
T10	T10-A1	A1	27/07/2018	02:59:00	30.68	A	0	1	1	indoor_activities
T10	T10-A1	A1	27/07/2018	03:00:00	30.72	A	0	1	1	indoor_activities
T10	T10-A1	A1	27/07/2018	03:01:00	30.71	A	0	1	1	indoor_activities
T10	T10-A1	A1	27/07/2018	03:02:00	30.69	A	0	1	1	indoor_activities
T10	T10-A1	A1	27/07/2018	03:03:00	30.7	A	0	1	1	indoor_activities
T10	T10-A1	A1	27/07/2018	03:04:00	30.68	A	0	1	1	indoor_activities
T10	T10-A1	A1	27/07/2018	03:05:00	30.69	A	1	1	1	indoor_activities
T10	T10-A1	A1	27/07/2018	03:06:00	30.7	A	0	1	1	indoor_activities
T10	T10-A1	A1	27/07/2018	03:07:00	30.7	A	0	1	1	indoor_activities
T10	T10-A1	A1	27/07/2018	03:08:00	30.71	A	0	1	1	indoor_activities
T10	T10-A1	A1	27/07/2018	03:09:00	30.69	A	0	1	1	indoor_activities
T10	T10-A1	A1	27/07/2018	03:10:00	30.7	A	0	1	1	indoor_activities
T10	T10-A1	A1	27/07/2018	03:11:00	30.69	A	0	1	1	indoor_activities
T10	T10-A1	A1	27/07/2018	03:12:00	30.7	A	0	1	1	indoor_activities
T10	T10-A1	A1	27/07/2018	03:13:00	30.71	A	0	1	1	indoor_activities
T10	T10-A1	A1	27/07/2018	03:14:00	30.68	A	0	1	1	indoor_activities
T10	T10-A1	A1	27/07/2018	03:15:00	30.69	A	0	1	1	indoor_activities
T10	T10-A1	A1	27/07/2018	03:16:00	30.7	A	0	1	1	indoor_activities
T10	T10-A1	A1	27/07/2018	03:17:00	30.7	A	0	1	1	indoor_activities
T10	T10-A1	A1	27/07/2018	03:18:00	30.7	A	0	1	1	indoor_activities
T10	T10-A1	A1	27/07/2018	03:19:00	30.7	A	0	1	1	indoor_activities
T10	T10-A1	A1	27/07/2018	03:20:00	30.68	A	0	1	1	indoor_activities
T10	T10-A1	A1	27/07/2018	03:21:00	30.69	A	1	1	1	indoor_activities
T10	T10-A1	A1	27/07/2018	03:22:00	30.69	A	0	1	1	indoor_activities
T10	T10-A1	A1	27/07/2018	03:23:00	30.69	A	0	1	1	indoor_activities
T10	T10-A1	A1	27/07/2018	03:24:00	30.69	A	0	1	1	indoor_activities
T10	T10-A1	A1	27/07/2018	03:25:00	30.68	A	0	1	1	indoor_activities
T10	T10-A1	A1	27/07/2018	03:26:00	30.68	A	1	1	1	indoor_activities
T10	T10-A1	A1	27/07/2018	03:27:00	30.68	A	0	1	1	indoor_activities
T10	T10-A1	A1	27/07/2018	03:28:00	30.67	A	0	1	1	indoor_activities
T10	T10-A1	A1	27/07/2018	03:29:00	30.67	A	0	1	1	indoor_activities
T10	T10-A1	A1	27/07/2018	03:30:00	30.67	A	0	1	1	indoor_activities
T10	T10-A1	A1	27/07/2018	03:31:00	30.68	A	0	1	1	indoor_activities
T10	T10-A1	A1	27/07/2018	03:32:00	30.68	A	0	1	1	indoor_activities
T10	T10-A1	A1	27/07/2018	03:33:00	30.68	A	0	1	1	indoor_activities
T10	T10-A1	A1	27/07/2018	03:34:00	30.68	A	0	1	1	indoor_activities
T10	T10-A1	A1	27/07/2018	03:35:00	30.68	A	1	1	1	indoor_activities
T10	T10-A1	A1	27/07/2018	03:36:00	30.67	A	0	1	1	indoor_activities
T10	T10-A1	A1	27/07/2018	03:37:00	30.67	A	0	1	1	indoor_activities
T10	T10-A1	A1	27/07/2018	03:38:00	30.67	A	0	1	1	indoor_activities
T10	T10-A1	A1	27/07/2018	03:39:00	30.66	A	0	1	1	indoor_activities
T10	T10-A1	A1	27/07/2018	03:40:00	30.67	A	0	1	1	indoor_activities
T10	T10-A1	A1	27/07/2018	03:41:00	30.68	A	0	1	1	indoor_activities
T10	T10-A1	A1	27/07/2018	03:42:00	30.67	A	0	1	1	indoor_activities
T10	T10-A1	A1	27/07/2018	03:43:00	30.67	A	0	1	1	indoor_activities
T10	T10-A1	A1	27/07/2018	03:44:00	30.66	A	0	1	1	indoor_activities
T10	T10-A1	A1	27/07/2018	03:45:00	30.66	A	0	1	1	indoor_activities
T10	T10-A1	A1	27/07/2018	03:46:00	30.67	A	0	1	1	indoor_activities
T10	T10-A1	A1	27/07/2018	03:47:00	30.66	A	0	1	1	indoor_activities
T10	T10-A1	A1	27/07/2018	03:48:00	30.67	A	0	1	1	indoor_activities
T10	T10-A1	A1	27/07/2018	03:49:00	30.66	A	0	1	1	indoor_activities
T10	T10-A1	A1	27/07/2018	03:50:00	30.67	A	0	1	1	indoor_activities
T10	T10-A1	A1	27/07/2018	03:51:00	30.66	A	0	1	1	indoor_activities
T10	T10-A1	A1	27/07/2018	03:52:00	30.68	A	0	1	1	indoor_activities
T10	T10-A1	A1	27/07/2018	03:53:00	30.69	A	0	1	1	indoor_activities
T10	T10-A1	A1	27/07/2018	03:54:00	30.66	A	0	1	1	indoor_activities
T10	T10-A1	A1	27/07/2018	03:55:00	30.63	A	2	1	1	indoor_activities
T10	T10-A1	A1	27/07/2018	03:56:00	30.64	A	1	1	1	indoor_activities
T10	T10-A1	A1	27/07/2018	03:57:00	30.65	A	1	1	1	indoor_activities
T10	T10-A1	A1	27/07/2018	03:58:00	30.66	A	0	1	1	indoor_activities
T10	T10-A1	A1	27/07/2018	03:59:00	30.66	A	0	1	1	indoor_activities
T10	T10-A1	A1	27/07/2018	04:00:00	30.66	A	0	1	1	indoor_activities
T10	T10-A1	A1	27/07/2018	04:01:00	30.66	A	0	1	1	indoor_activities
T10	T10-A1	A1	27/07/2018	04:02:00	30.64	A	0	1	1	indoor_activities
T10	T10-A1	A1	27/07/2018	04:03:00	30.64	A	1	1	1	indoor_activities
T10	T10-A1	A1	27/07/2018	04:04:00	30.65	A	0	1	1	indoor_activities
T10	T10-A1	A1	27/07/2018	04:05:00	30.65	A	0	1	1	indoor_activities
T10	T10-A1	A1	27/07/2018	04:06:00	30.65	A	0	1	1	indoor_activities
T10	T10-A1	A1	27/07/2018	04:07:00	30.64	A	0	1	1	indoor_activities
T10	T10-A1	A1	27/07/2018	04:08:00	30.62	A	0	1	1	indoor_activities
T10	T10-A1	A1	27/07/2018	04:09:00	30.66	A	0	1	1	indoor_activities
T10	T10-A1	A1	27/07/2018	04:10:00	30.63	A	0	1	1	indoor_activities
T10	T10-A1	A1	27/07/2018	04:11:00	30.63	A	0	1	1	indoor_activities
T10	T10-A1	A1	27/07/2018	04:12:00	30.63	A	0	1	1	indoor_activities
T10	T10-A1	A1	27/07/2018	04:13:00	30.63	A	0	1	1	indoor_activities
T10	T10-A1	A1	27/07/2018	04:14:00	30.62	A	0	1	1	indoor_activities
T10	T10-A1	A1	27/07/2018	04:15:00	30.62	A	0	1	1	indoor_activities
T10	T10-A1	A1	27/07/2018	04:16:00	30.61	A	0	1	1	indoor_activities
T10	T10-A1	A1	27/07/2018	04:17:00	30.61	A	0	1	1	indoor_activities
T10	T10-A1	A1	27/07/2018	04:18:00	30.62	A	0	1	1	indoor_activities
T10	T10-A1	A1	27/07/2018	04:19:00	30.62	A	0	1	1	indoor_activities
T10	T10-A1	A1	27/07/2018	04:20:00	30.6	A	0	1	1	indoor_activities
T10	T10-A1	A1	27/07/2018	04:21:00	30.6	A	0	1	1	indoor_activities
T10	T10-A1	A1	27/07/2018	04:22:00	30.61	A	0	1	1	indoor_activities
T10	T10-A1	A1	27/07/2018	04:23:00	30.62	A	0	1	1	indoor_activities
T10	T10-A1	A1	27/07/2018	04:24:00	30.61	A	0	1	1	indoor_activities
T10	T10-A1	A1	27/07/2018	04:25:00	30.61	A	0	1	1	indoor_activities
T10	T10-A1	A1	27/07/2018	04:26:00	30.6	A	0	1	1	indoor_activities
T10	T10-A1	A1	27/07/2018	04:27:00	30.6	A	0	1	1	indoor_activities
T10	T10-A1	A1	27/07/2018	04:28:00	30.6	A	0	1	1	indoor_activities
T10	T10-A1	A1	27/07/2018	04:29:00	30.57	A	0	1	1	indoor_activities
T10	T10-A1	A1	27/07/2018	04:30:00	30.59	A	1	1	1	indoor_activities
T10	T10-A1	A1	27/07/2018	04:31:00	30.59	A	0	1	1	indoor_activities
T10	T10-A1	A1	27/07/2018	04:32:00	30.59	A	0	1	1	indoor_activities
T10	T10-A1	A1	27/07/2018	04:33:00	30.59	A	0	1	1	indoor_activities
T10	T10-A1	A1	27/07/2018	04:34:00	30.57	A	0	1	1	indoor_activities
T10	T10-A1	A1	27/07/2018	04:35:00	30.59	A	0	1	1	indoor_activities
T10	T10-A1	A1	27/07/2018	04:36:00	30.58	A	0	1	1	indoor_activities
T10	T10-A1	A1	27/07/2018	04:37:00	30.57	A	0	1	1	indoor_activities
T10	T10-A1	A1	27/07/2018	04:38:00	30.57	A	0	1	1	indoor_activities
T10	T10-A1	A1	27/07/2018	04:39:00	30.57	A	0	1	1	indoor_activities
T10	T10-A1	A1	27/07/2018	04:40:00	30.56	A	0	1	1	indoor_activities
T10	T10-A1	A1	27/07/2018	04:41:00	30.57	A	0	1	1	indoor_activities
T10	T10-A1	A1	27/07/2018	04:42:00	30.57	A	0	1	1	indoor_activities
T10	T10-A1	A1	27/07/2018	04:43:00	30.58	A	0	1	1	indoor_activities
T10	T10-A1	A1	27/07/2018	04:44:00	30.57	A	0	1	1	indoor_activities
T10	T10-A1	A1	27/07/2018	04:45:00	30.56	A	0	1	1	indoor_activities
T10	T10-A1	A1	27/07/2018	04:46:00	30.56	A	0	1	1	indoor_activities
T10	T10-A1	A1	27/07/2018	04:47:00	30.58	A	0	1	1	indoor_activities
T10	T10-A1	A1	27/07/2018	04:48:00	30.56	A	0	1	1	indoor_activities
T10	T10-A1	A1	27/07/2018	04:49:00	30.55	A	0	1	1	indoor_activities
T10	T10-A1	A1	27/07/2018	04:50:00	30.55	A	0	1	1	indoor_activities
T10	T10-A1	A1	27/07/2018	04:51:00	30.54	A	0	1	1	indoor_activities
T10	T10-A1	A1	27/07/2018	04:52:00	30.55	A	0	1	1	indoor_activities
T10	T10-A1	A1	27/07/2018	04:53:00	30.55	A	0	1	1	indoor_activities
T10	T10-A1	A1	27/07/2018	04:54:00	30.55	A	0	1	1	indoor_activities
T10	T10-A1	A1	27/07/2018	04:55:00	30.56	A	0	1	1	indoor_activities
T10	T10-A1	A1	27/07/2018	04:56:00	30.54	A	0	1	1	indoor_activities
T10	T10-A1	A1	27/07/2018	04:57:00	30.54	A	1	1	1	indoor_activities
T10	T10-A1	A1	27/07/2018	04:58:00	30.54	A	0	1	1	indoor_activities
T10	T10-A1	A1	27/07/2018	04:59:00	30.54	A	0	1	1	indoor_activities
T11	T11-A1	A1	14/09/2018	05:00:00	28.4	A	0	1	2	indoor_activities
T11	T11-A1	A1	14/09/2018	05:01:00	28.41	A	0	1	2	indoor_activities
T11	T11-A1	A1	14/09/2018	05:02:00	28.43	A	0	1	2	indoor_activities
T11	T11-A1	A1	14/09/2018	05:03:00	28.4	A	0	1	2	indoor_activities
T11	T11-A1	A1	14/09/2018	05:04:00	28.42	A	0	1	2	indoor_activities
T11	T11-A1	A1	14/09/2018	05:05:00	28.4	A	0	1	2	indoor_activities
T11	T11-A1	A1	14/09/2018	05:06:00	28.41	A	0	1	2	indoor_activities
T11	T11-A1	A1	14/09/2018	05:07:00	28.39	A	0	1	2	indoor_activities
T11	T11-A1	A1	14/09/2018	05:08:00	28.4	A	0	1	2	indoor_activities
T11	T11-A1	A1	14/09/2018	05:09:00	28.39	A	0	1	2	indoor_activities
T11	T11-A1	A1	14/09/2018	05:10:00	28.39	A	0	1	2	indoor_activities
T11	T11-A1	A1	14/09/2018	05:11:00	28.4	A	0	1	2	indoor_activities
T11	T11-A1	A1	14/09/2018	05:12:00	28.41	A	0	1	2	indoor_activities
T11	T11-A1	A1	14/09/2018	05:13:00	28.39	A	0	1	2	indoor_activities
T11	T11-A1	A1	14/09/2018	05:14:00	28.39	A	0	1	2	indoor_activities
T11	T11-A1	A1	14/09/2018	05:15:00	28.39	A	0	1	2	indoor_activities
T11	T11-A1	A1	14/09/2018	05:16:00	28.38	A	0	1	2	indoor_activities
T11	T11-A1	A1	14/09/2018	05:17:00	28.39	A	0	1	2	indoor_activities
T11	T11-A1	A1	14/09/2018	05:18:00	28.38	A	0	1	2	indoor_activities
T11	T11-A1	A1	14/09/2018	05:19:00	28.39	A	0	1	2	indoor_activities
T11	T11-A1	A1	14/09/2018	05:20:00	28.38	A	0	1	2	indoor_activities
T11	T11-A1	A1	14/09/2018	05:21:00	28.4	A	0	1	2	indoor_activities
T11	T11-A1	A1	14/09/2018	05:22:00	28.39	A	0	1	2	indoor_activities
T11	T11-A1	A1	14/09/2018	05:23:00	28.39	A	0	1	2	indoor_activities
T11	T11-A1	A1	14/09/2018	05:24:00	28.39	A	0	1	2	indoor_activities
T11	T11-A1	A1	14/09/2018	05:25:00	28.39	A	0	1	2	indoor_activities
T11	T11-A1	A1	14/09/2018	05:26:00	28.38	A	0	1	2	indoor_activities
T11	T11-A1	A1	14/09/2018	05:27:00	28.39	A	0	1	2	indoor_activities
T11	T11-A1	A1	14/09/2018	05:28:00	28.38	A	0	1	2	indoor_activities
T11	T11-A1	A1	14/09/2018	05:29:00	28.37	A	0	1	2	indoor_activities
T11	T11-A1	A1	14/09/2018	05:30:00	28.38	A	0	1	2	indoor_activities
T11	T11-A1	A1	14/09/2018	05:31:00	28.39	A	0	1	2	indoor_activities
T11	T11-A1	A1	14/09/2018	05:32:00	28.38	A	0	1	2	indoor_activities
T11	T11-A1	A1	14/09/2018	05:33:00	28.38	A	0	1	2	indoor_activities
T11	T11-A1	A1	14/09/2018	05:34:00	28.39	A	0	1	2	indoor_activities
T11	T11-A1	A1	14/09/2018	05:35:00	28.38	A	0	1	2	indoor_activities
T11	T11-A1	A1	14/09/2018	05:36:00	28.38	A	0	1	2	indoor_activities
T11	T11-A1	A1	14/09/2018	05:37:00	28.38	A	0	1	2	indoor_activities
T11	T11-A1	A1	14/09/2018	05:38:00	28.37	A	0	1	2	indoor_activities
T11	T11-A1	A1	14/09/2018	05:39:00	28.36	A	0	1	2	indoor_activities
T11	T11-A1	A1	14/09/2018	05:40:00	28.36	A	0	1	2	indoor_activities
T11	T11-A1	A1	14/09/2018	05:41:00	28.37	A	0	1	2	indoor_activities
T11	T11-A1	A1	14/09/2018	05:42:00	28.37	A	0	1	2	indoor_activities
T11	T11-A1	A1	14/09/2018	05:43:00	28.36	A	0	1	2	indoor_activities
T11	T11-A1	A1	14/09/2018	05:44:00	28.36	A	0	1	2	indoor_activities
T11	T11-A1	A1	14/09/2018	05:45:00	28.37	A	0	1	2	indoor_activities
T11	T11-A1	A1	14/09/2018	05:46:00	28.35	A	0	1	2	indoor_activities
T11	T11-A1	A1	14/09/2018	05:47:00	28.36	A	0	1	2	indoor_activities
T11	T11-A1	A1	14/09/2018	05:48:00	28.35	A	0	1	2	indoor_activities
T11	T11-A1	A1	14/09/2018	05:49:00	28.36	A	0	1	2	indoor_activities
T11	T11-A1	A1	14/09/2018	05:50:00	28.36	A	0	1	2	indoor_activities
T11	T11-A1	A1	14/09/2018	05:51:00	28.37	A	0	1	2	indoor_activities
T11	T11-A1	A1	14/09/2018	05:52:00	28.35	A	0	1	2	indoor_activities
T11	T11-A1	A1	14/09/2018	05:53:00	28.35	A	0	1	2	indoor_activities
T11	T11-A1	A1	14/09/2018	05:54:00	28.36	A	0	1	2	indoor_activities
T11	T11-A1	A1	14/09/2018	05:55:00	28.36	A	0	1	2	indoor_activities
T11	T11-A1	A1	14/09/2018	05:56:00	28.36	A	0	1	2	indoor_activities
T11	T11-A1	A1	14/09/2018	05:57:00	28.36	A	0	1	2	indoor_activities
T11	T11-A1	A1	14/09/2018	05:58:00	28.36	A	0	1	2	indoor_activities
T11	T11-A1	A1	14/09/2018	05:59:00	28.36	A	0	1	2	indoor_activities
T11	T11-A1	A1	14/09/2018	06:00:00	28.37	A	0	1	2	indoor_activities
T11	T11-A1	A1	14/09/2018	06:01:00	28.38	A	0	1	2	indoor_activities
T11	T11-A1	A1	14/09/2018	06:02:00	28.37	A	0	1	2	indoor_activities
T11	T11-A1	A1	14/09/2018	06:03:00	28.36	A	0	1	2	indoor_activities
T11	T11-A1	A1	14/09/2018	06:04:00	28.36	A	0	1	2	indoor_activities
T11	T11-A1	A1	14/09/2018	06:05:00	28.36	A	0	1	2	indoor_activities
T11	T11-A1	A1	14/09/2018	06:06:00	28.35	A	0	1	2	indoor_activities
T11	T11-A1	A1	14/09/2018	06:07:00	28.35	A	0	1	2	indoor_activities
T11	T11-A1	A1	14/09/2018	06:08:00	28.36	A	0	1	2	indoor_activities
T11	T11-A1	A1	14/09/2018	06:09:00	28.35	A	0	1	2	indoor_activities
T11	T11-A1	A1	14/09/2018	06:10:00	28.36	A	0	1	2	indoor_activities
T11	T11-A1	A1	14/09/2018	06:11:00	28.37	A	0	1	2	indoor_activities
T11	T11-A1	A1	14/09/2018	06:12:00	28.36	A	0	1	2	indoor_activities
T11	T11-A1	A1	14/09/2018	06:13:00	28.37	A	0	1	2	indoor_activities
T11	T11-A1	A1	14/09/2018	06:14:00	28.35	A	0	1	2	indoor_activities
T11	T11-A1	A1	14/09/2018	06:15:00	28.34	A	0	1	2	indoor_activities
T11	T11-A1	A1	14/09/2018	06:16:00	28.35	A	0	1	2	indoor_activities
T11	T11-A1	A1	14/09/2018	06:17:00	28.36	A	0	1	2	indoor_activities
T11	T11-A1	A1	14/09/2018	06:18:00	28.36	A	0	1	2	indoor_activities
T11	T11-A1	A1	14/09/2018	06:19:00	28.36	A	0	1	2	indoor_activities
T11	T11-A1	A1	14/09/2018	06:20:00	28.35	A	0	1	2	indoor_activities
T11	T11-A1	A1	14/09/2018	06:21:00	28.35	A	0	1	2	indoor_activities
T11	T11-A1	A1	14/09/2018	06:22:00	28.35	A	0	1	2	indoor_activities
T11	T11-A1	A1	14/09/2018	06:23:00	28.36	A	0	1	2	indoor_activities
T11	T11-A1	A1	14/09/2018	06:24:00	28.34	A	0	1	2	indoor_activities
T11	T11-A1	A1	14/09/2018	06:25:00	28.35	A	0	1	2	indoor_activities
T11	T11-A1	A1	14/09/2018	06:26:00	28.36	A	0	1	2	indoor_activities
T11	T11-A1	A1	14/09/2018	06:27:00	28.35	A	0	1	2	indoor_activities
T11	T11-A1	A1	14/09/2018	06:28:00	28.33	A	0	1	2	indoor_activities
T11	T11-A1	A1	14/09/2018	06:29:00	28.34	A	0	1	2	indoor_activities
T11	T11-A1	A1	14/09/2018	06:30:00	28.34	A	0	1	2	indoor_activities
T11	T11-A1	A1	14/09/2018	06:31:00	28.35	A	0	1	2	NA
T11	T11-A1	A1	14/09/2018	06:32:00	28.34	A	0	1	2	NA
T11	T11-A1	A1	14/09/2018	06:33:00	28.33	A	0	1	2	NA
T11	T11-A1	A1	14/09/2018	06:34:00	28.35	A	0	1	2	NA
T11	T11-A1	A1	14/09/2018	06:35:00	28.34	A	0	1	2	NA
T11	T11-A1	A1	14/09/2018	06:36:00	28.34	A	0	1	2	NA
T11	T11-A1	A1	14/09/2018	06:37:00	28.34	A	0	1	2	NA
T11	T11-A1	A1	14/09/2018	06:38:00	28.34	A	0	1	2	NA
T11	T11-A1	A1	14/09/2018	06:39:00	28.35	A	0	1	2	NA
T11	T11-A1	A1	14/09/2018	06:40:00	28.34	A	0	1	2	NA
T11	T11-A1	A1	14/09/2018	06:41:00	28.33	A	0	1	2	NA
T11	T11-A1	A1	14/09/2018	06:42:00	28.35	A	0	1	2	NA
T11	T11-A1	A1	14/09/2018	06:43:00	28.34	A	0	1	2	NA
T11	T11-A1	A1	14/09/2018	06:44:00	28.34	A	0	1	2	NA
T11	T11-A1	A1	14/09/2018	06:45:00	28.34	A	0	1	2	NA
T11	T11-A1	A1	14/09/2018	06:46:00	28.34	A	0	1	2	NA
T11	T11-A1	A1	14/09/2018	06:47:00	28.35	A	0	1	2	NA
T11	T11-A1	A1	14/09/2018	06:48:00	28.34	A	0	1	2	NA
T11	T11-A1	A1	14/09/2018	06:49:00	28.36	A	0	1	2	NA
T11	T11-A1	A1	14/09/2018	06:50:00	28.35	A	0	1	2	NA
T11	T11-A1	A1	14/09/2018	06:51:00	28.34	A	0	1	2	NA
T11	T11-A1	A1	14/09/2018	06:52:00	28.34	A	0	1	2	NA
T11	T11-A1	A1	14/09/2018	06:53:00	28.34	A	0	1	2	NA
T11	T11-A1	A1	14/09/2018	06:54:00	28.34	A	0	1	2	NA
T11	T11-A1	A1	14/09/2018	06:55:00	28.34	A	0	1	2	NA
T11	T11-A1	A1	14/09/2018	06:56:00	28.37	A	0	1	2	NA
T11	T11-A1	A1	14/09/2018	06:57:00	28.35	A	0	1	2	NA
T11	T11-A1	A1	14/09/2018	06:58:00	28.34	A	0	1	2	NA
T11	T11-A1	A1	14/09/2018	06:59:00	28.36	A	0	1	2	NA
T11	T11-A1	A1	14/09/2018	07:00:00	28.35	A	0	1	2	NA
T11	T11-A1	A1	14/09/2018	07:01:00	28.38	A	0	1	2	NA
T11	T11-A1	A1	14/09/2018	07:02:00	28.35	A	0	1	2	NA
T11	T11-A1	A1	14/09/2018	07:03:00	28.35	A	0	1	2	NA
T11	T11-A1	A1	14/09/2018	07:04:00	28.36	A	0	1	2	NA
T11	T11-A1	A1	14/09/2018	07:05:00	28.36	A	0	1	2	NA
T11	T11-A1	A1	14/09/2018	07:06:00	28.37	A	0	1	2	NA
T11	T11-A1	A1	14/09/2018	07:07:00	28.37	A	0	1	2	NA
T11	T11-A1	A1	14/09/2018	07:08:00	28.36	A	0	1	2	NA
T11	T11-A1	A1	14/09/2018	07:09:00	28.38	A	0	1	2	NA
T11	T11-A1	A1	14/09/2018	07:10:00	28.37	A	0	1	2	NA
T11	T11-A1	A1	14/09/2018	07:11:00	28.37	A	0	1	2	NA
T11	T11-A1	A1	14/09/2018	07:12:00	28.39	A	0	1	2	NA
T11	T11-A1	A1	14/09/2018	07:13:00	28.37	A	0	1	2	NA
T11	T11-A1	A1	14/09/2018	07:14:00	28.46	A	398	1	2	NA
T11	T11-A1	A1	14/09/2018	07:15:00	28.94	A	118	1	2	NA
T11	T11-A1	A1	14/09/2018	07:16:00	29.81	A	96	1	2	NA
T11	T11-A1	A1	14/09/2018	07:17:00	30.79	A	182	1	2	NA
T11	T11-A1	A1	14/09/2018	07:18:00	31.6	A	326	1	2	NA
T11	T11-A1	A1	14/09/2018	07:19:00	31.72	A	96	1	2	NA
T11	T11-A1	A1	14/09/2018	07:20:00	31.63	A	343	1	2	NA
T11	T11-A1	A1	14/09/2018	07:21:00	31.5	A	224	1	2	NA
T11	T11-A1	A1	14/09/2018	07:22:00	31.34	A	308	1	2	NA
T11	T11-A1	A1	14/09/2018	07:23:00	31.21	A	33	1	2	NA
T11	T11-A1	A1	14/09/2018	07:24:00	31.14	A	51	1	2	NA
T11	T11-A1	A1	14/09/2018	07:25:00	31.1	A	149	1	2	NA
T11	T11-A1	A1	14/09/2018	07:26:00	31.22	A	180	1	2	NA
T11	T11-A1	A1	14/09/2018	07:27:00	31.37	A	126	1	2	NA
T11	T11-A1	A1	14/09/2018	07:28:00	31.75	A	14	1	2	NA
T11	T11-A1	A1	14/09/2018	07:29:00	31.85	A	18	1	2	NA
T11	T11-A1	A1	14/09/2018	07:30:00	32	A	295	1	2	NA
T11	T11-A1	A1	14/09/2018	07:31:00	31.5	A	450	1	2	NA
T11	T11-A1	A1	14/09/2018	07:32:00	31.67	A	435	1	2	NA
T11	T11-A1	A1	14/09/2018	07:33:00	32.06	A	349	1	2	NA
T11	T11-A1	A1	14/09/2018	07:34:00	31.89	A	37	1	2	NA
T11	T11-A1	A1	14/09/2018	07:35:00	31.95	A	0	1	2	NA
T11	T11-A1	A1	14/09/2018	07:36:00	32.08	A	0	1	2	NA
T11	T11-A1	A1	14/09/2018	07:37:00	32.23	A	0	1	2	NA
T11	T11-A1	A1	14/09/2018	07:38:00	32.44	A	0	1	2	NA
T11	T11-A1	A1	14/09/2018	07:39:00	32.67	A	0	1	2	NA
T11	T11-A1	A1	14/09/2018	07:40:00	32.87	A	0	1	2	NA
T11	T11-A1	A1	14/09/2018	07:41:00	32.98	A	12	1	2	NA
T11	T11-A1	A1	14/09/2018	07:42:00	33.07	A	93	1	2	NA
T11	T11-A1	A1	14/09/2018	07:43:00	32.77	A	297	1	2	NA
T11	T11-A1	A1	14/09/2018	07:44:00	32.2	A	228	1	2	NA
T11	T11-A1	A1	14/09/2018	07:45:00	32.14	A	449	1	2	NA
T11	T11-A1	A1	14/09/2018	07:46:00	32.2	A	156	1	2	NA
T11	T11-A1	A1	14/09/2018	07:47:00	32.22	A	2	1	2	NA
T11	T11-A1	A1	14/09/2018	07:48:00	31.98	A	3	1	2	NA
T11	T11-A1	A1	14/09/2018	07:49:00	31.97	A	6	1	2	NA
T11	T11-A1	A1	14/09/2018	07:50:00	31.9	A	1	1	2	NA
T11	T11-A1	A1	14/09/2018	07:51:00	31.79	A	9	1	2	NA
T11	T11-A1	A1	14/09/2018	07:52:00	31.42	A	260	1	2	NA
T11	T11-A1	A1	14/09/2018	07:53:00	30.89	A	394	1	2	NA
T11	T11-A1	A1	14/09/2018	07:54:00	30.55	A	491	1	2	NA
T11	T11-A1	A1	14/09/2018	07:55:00	30.24	A	0	1	2	NA
T11	T11-A1	A1	14/09/2018	07:56:00	29.86	A	0	1	2	NA
T11	T11-A1	A1	14/09/2018	07:57:00	29.5	A	11	1	2	NA
T11	T11-A1	A1	14/09/2018	07:58:00	29.3	A	39	1	2	NA
T11	T11-A1	A1	14/09/2018	07:59:00	29.36	A	0	1	2	NA
T11	T11-A1	A1	14/09/2018	08:00:00	29.48	A	639	1	2	unspecified_location
T11	T11-A1	A1	14/09/2018	08:01:00	29.39	A	296	1	2	unspecified_location
T11	T11-A1	A1	14/09/2018	08:02:00	29.26	A	51	1	2	unspecified_location
T11	T11-A1	A1	14/09/2018	08:03:00	29.14	A	279	1	2	unspecified_location
T11	T11-A1	A1	14/09/2018	08:04:00	29.16	A	543	1	2	unspecified_location
T11	T11-A1	A1	14/09/2018	08:05:00	29.09	A	301	1	2	unspecified_location
T11	T11-A1	A1	14/09/2018	08:06:00	28.95	A	0	1	2	unspecified_location
T11	T11-A1	A1	14/09/2018	08:07:00	28.79	A	0	1	2	unspecified_location
T11	T11-A1	A1	14/09/2018	08:08:00	28.66	A	0	1	2	unspecified_location
T11	T11-A1	A1	14/09/2018	08:09:00	28.55	A	0	1	2	unspecified_location
T11	T11-A1	A1	14/09/2018	08:10:00	28.44	A	0	1	2	unspecified_location
T11	T11-A1	A1	14/09/2018	08:11:00	28.35	A	0	1	2	unspecified_location
T11	T11-A1	A1	14/09/2018	08:12:00	28.29	A	8	1	2	unspecified_location
T11	T11-A1	A1	14/09/2018	08:13:00	28.23	A	0	1	2	unspecified_location
T11	T11-A1	A1	14/09/2018	08:14:00	28.16	A	0	1	2	unspecified_location
T11	T11-A1	A1	14/09/2018	08:15:00	28.13	A	0	1	2	unspecified_location
T11	T11-A1	A1	14/09/2018	08:16:00	28.09	A	0	1	2	unspecified_location
T11	T11-A1	A1	14/09/2018	08:17:00	28.05	A	0	1	2	unspecified_location
T11	T11-A1	A1	14/09/2018	08:18:00	28.02	A	137	1	2	unspecified_location
T11	T11-A1	A1	14/09/2018	08:19:00	28.3	A	124	1	2	unspecified_location
T11	T11-A1	A1	14/09/2018	08:20:00	28.74	A	599	1	2	unspecified_location
T11	T11-A1	A1	14/09/2018	08:21:00	28.99	A	283	1	2	unspecified_location
T11	T11-A1	A1	14/09/2018	08:22:00	29.32	A	300	1	2	unspecified_location
T11	T11-A1	A1	14/09/2018	08:23:00	29.4	A	89	1	2	unspecified_location
T11	T11-A1	A1	14/09/2018	08:24:00	29.37	A	334	1	2	unspecified_location
T11	T11-A1	A1	14/09/2018	08:25:00	29.37	A	490	1	2	unspecified_location
T11	T11-A1	A1	14/09/2018	08:26:00	29.23	A	745	1	2	unspecified_location
T11	T11-A1	A1	14/09/2018	08:27:00	29.31	A	128	1	2	unspecified_location
T11	T11-A1	A1	14/09/2018	08:28:00	29.52	A	273	1	2	unspecified_location
T11	T11-A1	A1	14/09/2018	08:29:00	29.68	A	585	1	2	unspecified_location
T11	T11-A1	A1	14/09/2018	08:30:00	29.8	A	438	1	2	NA
T11	T11-A1	A1	14/09/2018	08:31:00	30.02	A	344	1	2	unspecified_location
T11	T11-A1	A1	14/09/2018	08:32:00	29.95	A	612	1	2	unspecified_location
T11	T11-A1	A1	14/09/2018	08:33:00	29.61	A	331	1	2	unspecified_location
T11	T11-A1	A1	14/09/2018	08:34:00	29.18	A	95	1	2	unspecified_location
T11	T11-A1	A1	14/09/2018	08:35:00	28.95	A	149	1	2	unspecified_location
T11	T11-A1	A1	14/09/2018	08:36:00	28.93	A	342	1	2	unspecified_location
T11	T11-A1	A1	14/09/2018	08:37:00	28.82	A	336	1	2	unspecified_location
T11	T11-A1	A1	14/09/2018	08:38:00	28.71	A	326	1	2	unspecified_location
T11	T11-A1	A1	14/09/2018	08:39:00	28.56	A	431	1	2	unspecified_location
T11	T11-A1	A1	14/09/2018	08:40:00	28.31	A	279	1	2	unspecified_location
T11	T11-A1	A1	14/09/2018	08:41:00	28.11	A	126	1	2	unspecified_location
T11	T11-A1	A1	14/09/2018	08:42:00	28.04	A	248	1	2	unspecified_location
T11	T11-A1	A1	14/09/2018	08:43:00	28.11	A	569	1	2	unspecified_location
T11	T11-A1	A1	14/09/2018	08:44:00	28.49	A	843	1	2	unspecified_location
T11	T11-A1	A1	14/09/2018	08:45:00	28.69	A	25	1	2	unspecified_location
T11	T11-A1	A1	14/09/2018	08:46:00	28.76	A	81	1	2	unspecified_location
T11	T11-A1	A1	14/09/2018	08:47:00	28.71	A	160	1	2	unspecified_location
T11	T11-A1	A1	14/09/2018	08:48:00	28.69	A	27	1	2	unspecified_location
T11	T11-A1	A1	14/09/2018	08:49:00	28.71	A	255	1	2	unspecified_location
T11	T11-A1	A1	14/09/2018	08:50:00	28.7	A	75	1	2	unspecified_location
T11	T11-A1	A1	14/09/2018	08:51:00	28.81	A	118	1	2	unspecified_location
T11	T11-A1	A1	14/09/2018	08:52:00	28.95	A	72	1	2	unspecified_location
T11	T11-A1	A1	14/09/2018	08:53:00	29.18	A	21	1	2	unspecified_location
T11	T11-A1	A1	14/09/2018	08:54:00	29.44	A	150	1	2	unspecified_location
T11	T11-A1	A1	14/09/2018	08:55:00	29.6	A	63	1	2	unspecified_location
T11	T11-A1	A1	14/09/2018	08:56:00	29.6	A	190	1	2	unspecified_location
T11	T11-A1	A1	14/09/2018	08:57:00	29.43	A	155	1	2	unspecified_location
T11	T11-A1	A1	14/09/2018	08:58:00	29.26	A	179	1	2	unspecified_location
T11	T11-A1	A1	14/09/2018	08:59:00	29.01	A	183	1	2	unspecified_location
T11	T11-A1	A1	14/09/2018	09:00:00	28.81	A	116	1	2	NA
T11	T11-A1	A1	14/09/2018	09:01:00	28.73	A	33	1	2	NA
T11	T11-A1	A1	14/09/2018	09:02:00	28.66	A	217	1	2	NA
T11	T11-A1	A1	14/09/2018	09:03:00	28.9	A	55	1	2	NA
T11	T11-A1	A1	14/09/2018	09:04:00	28.75	A	112	1	2	NA
T11	T11-A1	A1	14/09/2018	09:05:00	28.61	A	91	1	2	NA
T11	T11-A1	A1	14/09/2018	09:06:00	29.11	A	139	1	2	NA
T11	T11-A1	A1	14/09/2018	09:07:00	29.61	A	221	1	2	NA
T11	T11-A1	A1	14/09/2018	09:08:00	30.28	A	24	1	2	NA
T11	T11-A1	A1	14/09/2018	09:09:00	30.69	A	22	1	2	NA
T11	T11-A1	A1	14/09/2018	09:10:00	30.57	A	423	1	2	NA
T11	T11-A1	A1	14/09/2018	09:11:00	30.54	A	248	1	2	NA
T11	T11-A1	A1	14/09/2018	09:12:00	30.3	A	146	1	2	NA
T11	T11-A1	A1	14/09/2018	09:13:00	30.05	A	116	1	2	NA
T11	T11-A1	A1	14/09/2018	09:14:00	30.18	A	68	1	2	NA
T11	T11-A1	A1	14/09/2018	09:15:00	30.1	A	167	1	2	NA
T11	T11-A1	A1	14/09/2018	09:16:00	29.72	A	145	1	2	NA
T11	T11-A1	A1	14/09/2018	09:17:00	29.5	A	57	1	2	NA
T11	T11-A1	A1	14/09/2018	09:18:00	29.29	A	72	1	2	NA
T11	T11-A1	A1	14/09/2018	09:19:00	29.16	A	142	1	2	NA
T11	T11-A1	A1	14/09/2018	09:20:00	29.04	A	162	1	2	NA
T11	T11-A1	A1	14/09/2018	09:21:00	28.95	A	101	1	2	NA
T11	T11-A1	A1	14/09/2018	09:22:00	28.98	A	30	1	2	NA
T11	T11-A1	A1	14/09/2018	09:23:00	29.04	A	38	1	2	NA
T11	T11-A1	A1	14/09/2018	09:24:00	29.16	A	29	1	2	NA
T11	T11-A1	A1	14/09/2018	09:25:00	29.04	A	21	1	2	NA
T11	T11-A1	A1	14/09/2018	09:26:00	29.32	A	0	1	2	NA
T11	T11-A1	A1	14/09/2018	09:27:00	29.73	A	65	1	2	NA
T11	T11-A1	A1	14/09/2018	09:28:00	29.75	A	37	1	2	NA
T11	T11-A1	A1	14/09/2018	09:29:00	29.7	A	37	1	2	NA
T11	T11-A1	A1	14/09/2018	09:30:00	29.56	A	95	1	2	NA
T11	T11-A1	A1	14/09/2018	09:31:00	29.32	A	105	1	2	NA
T11	T11-A1	A1	14/09/2018	09:32:00	29.43	A	92	1	2	NA
T11	T11-A1	A1	14/09/2018	09:33:00	29.52	A	84	1	2	NA
T11	T11-A1	A1	14/09/2018	09:34:00	29.53	A	30	1	2	NA
T11	T11-A1	A1	14/09/2018	09:35:00	30.1	A	69	1	2	NA
T11	T11-A1	A1	14/09/2018	09:36:00	30.27	A	13	1	2	NA
T11	T11-A1	A1	14/09/2018	09:37:00	30.49	A	2	1	2	NA
T11	T11-A1	A1	14/09/2018	09:38:00	30.61	A	29	1	2	NA
T11	T11-A1	A1	14/09/2018	09:39:00	30.66	A	15	1	2	NA
T11	T11-A1	A1	14/09/2018	09:40:00	30.49	A	19	1	2	NA
T11	T11-A1	A1	14/09/2018	09:41:00	30.19	A	104	1	2	NA
T11	T11-A1	A1	14/09/2018	09:42:00	29.7	A	96	1	2	NA
T11	T11-A1	A1	14/09/2018	09:43:00	29.49	A	58	1	2	NA
T11	T11-A1	A1	14/09/2018	09:44:00	29.29	A	123	1	2	NA
T11	T11-A1	A1	14/09/2018	09:45:00	29.13	A	476	1	2	NA
T11	T11-A1	A1	14/09/2018	09:46:00	28.91	A	349	1	2	NA
T11	T11-A1	A1	14/09/2018	09:47:00	28.76	A	455	1	2	NA
T11	T11-A1	A1	14/09/2018	09:48:00	28.61	A	317	1	2	NA
T11	T11-A1	A1	14/09/2018	09:49:00	28.55	A	77	1	2	NA
T11	T11-A1	A1	14/09/2018	09:50:00	28.4	A	63	1	2	NA
T11	T11-A1	A1	14/09/2018	09:51:00	28.76	A	54	1	2	NA
T11	T11-A1	A1	14/09/2018	09:52:00	29.03	A	575	1	2	NA
T11	T11-A1	A1	14/09/2018	09:53:00	29.12	A	76	1	2	NA
T11	T11-A1	A1	14/09/2018	09:54:00	29.48	A	218	1	2	NA
T11	T11-A1	A1	14/09/2018	09:55:00	29.43	A	61	1	2	NA
T11	T11-A1	A1	14/09/2018	09:56:00	29.25	A	57	1	2	NA
T11	T11-A1	A1	14/09/2018	09:57:00	29.12	A	12	1	2	NA
T11	T11-A1	A1	14/09/2018	09:58:00	28.96	A	22	1	2	NA
T11	T11-A1	A1	14/09/2018	09:59:00	28.78	A	19	1	2	NA
T11	T11-A1	A1	14/09/2018	10:00:00	28.68	A	23	1	2	NA
T11	T11-A1	A1	14/09/2018	10:01:00	28.61	A	49	1	2	NA
T11	T11-A1	A1	14/09/2018	10:02:00	28.7	A	20	1	2	NA
T11	T11-A1	A1	14/09/2018	10:03:00	28.95	A	427	1	2	NA
T11	T11-A1	A1	14/09/2018	10:04:00	29.07	A	127	1	2	NA
T11	T11-A1	A1	14/09/2018	10:05:00	29.04	A	87	1	2	NA
T11	T11-A1	A1	14/09/2018	10:06:00	28.95	A	163	1	2	NA
T11	T11-A1	A1	14/09/2018	10:07:00	28.88	A	174	1	2	NA
T11	T11-A1	A1	14/09/2018	10:08:00	28.93	A	155	1	2	NA
T11	T11-A1	A1	14/09/2018	10:09:00	29.07	A	23	1	2	NA
T11	T11-A1	A1	14/09/2018	10:10:00	29.54	A	40	1	2	NA
T11	T11-A1	A1	14/09/2018	10:11:00	29.77	A	1	1	2	NA
T11	T11-A1	A1	14/09/2018	10:12:00	29.82	A	78	1	2	NA
T11	T11-A1	A1	14/09/2018	10:13:00	29.75	A	117	1	2	NA
T11	T11-A1	A1	14/09/2018	10:14:00	29.84	A	546	1	2	NA
T11	T11-A1	A1	14/09/2018	10:15:00	30.11	A	674	1	2	NA
T11	T11-A1	A1	14/09/2018	10:16:00	30.62	A	65	1	2	NA
T11	T11-A1	A1	14/09/2018	10:17:00	31	A	48	1	2	NA
T11	T11-A1	A1	14/09/2018	10:18:00	31.72	A	18	1	2	NA
T11	T11-A1	A1	14/09/2018	10:19:00	32.56	A	21	1	2	NA
T11	T11-A1	A1	14/09/2018	10:20:00	32.82	A	27	1	2	NA
T11	T11-A1	A1	14/09/2018	10:21:00	32.8	A	56	1	2	NA
T11	T11-A1	A1	14/09/2018	10:22:00	32.51	A	361	1	2	NA
T11	T11-A1	A1	14/09/2018	10:23:00	32.01	A	25	1	2	NA
T11	T11-A1	A1	14/09/2018	10:24:00	31.6	A	2	1	2	NA
T11	T11-A1	A1	14/09/2018	10:25:00	31.36	A	16	1	2	NA
T11	T11-A1	A1	14/09/2018	10:26:00	31.3	A	79	1	2	NA
T11	T11-A1	A1	14/09/2018	10:27:00	31.33	A	209	1	2	NA
T11	T11-A1	A1	14/09/2018	10:28:00	31.43	A	124	1	2	NA
T11	T11-A1	A1	14/09/2018	10:29:00	31.66	A	221	1	2	NA
T11	T11-A1	A1	14/09/2018	10:30:00	31.85	A	329	1	2	NA
T11	T11-A1	A1	14/09/2018	10:31:00	32.11	A	386	1	2	NA
T11	T11-A1	A1	14/09/2018	10:32:00	32.22	A	299	1	2	NA
T11	T11-A1	A1	14/09/2018	10:33:00	32.24	A	422	1	2	NA
T11	T11-A1	A1	14/09/2018	10:34:00	32.31	A	272	1	2	NA
T11	T11-A1	A1	14/09/2018	10:35:00	32.17	A	287	1	2	NA
T11	T11-A1	A1	14/09/2018	10:36:00	31.7	A	429	1	2	NA
T11	T11-A1	A1	14/09/2018	10:37:00	31.36	A	369	1	2	NA
T11	T11-A1	A1	14/09/2018	10:38:00	30.98	A	297	1	2	NA
T11	T11-A1	A1	14/09/2018	10:39:00	30.64	A	388	1	2	NA
T11	T11-A1	A1	14/09/2018	10:40:00	30.66	A	454	1	2	NA
T11	T11-A1	A1	14/09/2018	10:41:00	30.47	A	226	1	2	NA
T11	T11-A1	A1	14/09/2018	10:42:00	30.16	A	6	1	2	NA
T11	T11-A1	A1	14/09/2018	10:43:00	29.92	A	226	1	2	NA
T11	T11-A1	A1	14/09/2018	10:44:00	30.1	A	86	1	2	NA
T11	T11-A1	A1	14/09/2018	10:45:00	30.3	A	56	1	2	NA
T11	T11-A1	A1	14/09/2018	10:46:00	30.45	A	360	1	2	NA
T11	T11-A1	A1	14/09/2018	10:47:00	30.65	A	64	1	2	NA
T11	T11-A1	A1	14/09/2018	10:48:00	30.73	A	33	1	2	NA
T11	T11-A1	A1	14/09/2018	10:49:00	30.89	A	1	1	2	NA
T11	T11-A1	A1	14/09/2018	10:50:00	31.02	A	12	1	2	NA
T11	T11-A1	A1	14/09/2018	10:51:00	31.05	A	66	1	2	NA
T11	T11-A1	A1	14/09/2018	10:52:00	30.91	A	4	1	2	NA
T11	T11-A1	A1	14/09/2018	10:53:00	30.75	A	283	1	2	NA
T11	T11-A1	A1	14/09/2018	10:54:00	30.4	A	282	1	2	NA
T11	T11-A1	A1	14/09/2018	10:55:00	29.96	A	333	1	2	NA
T11	T11-A1	A1	14/09/2018	10:56:00	29.97	A	119	1	2	NA
T11	T11-A1	A1	14/09/2018	10:57:00	29.68	A	316	1	2	NA
T11	T11-A1	A1	14/09/2018	10:58:00	29.66	A	360	1	2	NA
T11	T11-A1	A1	14/09/2018	10:59:00	29.61	A	292	1	2	NA
T11	T11-A1	A1	14/09/2018	11:00:00	29.86	A	128	1	2	NA
T11	T11-A1	A1	14/09/2018	11:01:00	30.48	A	102	1	2	NA
T11	T11-A1	A1	14/09/2018	11:02:00	30.83	A	84	1	2	NA
T11	T11-A1	A1	14/09/2018	11:03:00	31.14	A	0	1	2	NA
T11	T11-A1	A1	14/09/2018	11:04:00	31.38	A	5	1	2	NA
T11	T11-A1	A1	14/09/2018	11:05:00	31.61	A	137	1	2	NA
T11	T11-A1	A1	14/09/2018	11:06:00	32.19	A	103	1	2	NA
T11	T11-A1	A1	14/09/2018	11:07:00	32.36	A	4	1	2	NA
T11	T11-A1	A1	14/09/2018	11:08:00	32.15	A	44	1	2	NA
T11	T11-A1	A1	14/09/2018	11:09:00	31.68	A	139	1	2	NA
T11	T11-A1	A1	14/09/2018	11:10:00	31.46	A	74	1	2	NA
T11	T11-A1	A1	14/09/2018	11:11:00	31.58	A	111	1	2	NA
T11	T11-A1	A1	14/09/2018	11:12:00	32.13	A	281	1	2	NA
T11	T11-A1	A1	14/09/2018	11:13:00	31.97	A	81	1	2	NA
T11	T11-A1	A1	14/09/2018	11:14:00	31.82	A	411	1	2	NA
T11	T11-A1	A1	14/09/2018	11:15:00	31.74	A	40	1	2	NA
T11	T11-A1	A1	14/09/2018	11:16:00	31.52	A	40	1	2	NA
T11	T11-A1	A1	14/09/2018	11:17:00	31.32	A	355	1	2	NA
T11	T11-A1	A1	14/09/2018	11:18:00	31.32	A	136	1	2	NA
T11	T11-A1	A1	14/09/2018	11:19:00	31.19	A	633	1	2	NA
T11	T11-A1	A1	14/09/2018	11:20:00	30.69	A	139	1	2	NA
T11	T11-A1	A1	14/09/2018	11:21:00	30.36	A	212	1	2	NA
T11	T11-A1	A1	14/09/2018	11:22:00	30.2	A	359	1	2	NA
T11	T11-A1	A1	14/09/2018	11:23:00	30.1	A	47	1	2	NA
T11	T11-A1	A1	14/09/2018	11:24:00	30.07	A	9	1	2	NA
T11	T11-A1	A1	14/09/2018	11:25:00	30.03	A	19	1	2	NA
T11	T11-A1	A1	14/09/2018	11:26:00	29.95	A	698	1	2	NA
T11	T11-A1	A1	14/09/2018	11:27:00	29.91	A	630	1	2	NA
T11	T11-A1	A1	14/09/2018	11:28:00	29.74	A	370	1	2	NA
T11	T11-A1	A1	14/09/2018	11:29:00	30.03	A	74	1	2	NA
T11	T11-A1	A1	14/09/2018	11:30:00	30.48	A	167	1	2	NA
T11	T11-A1	A1	14/09/2018	11:31:00	31.11	A	241	1	2	NA
T11	T11-A1	A1	14/09/2018	11:32:00	31.61	A	86	1	2	NA
T11	T11-A1	A1	14/09/2018	11:33:00	32.04	A	108	1	2	NA
T11	T11-A1	A1	14/09/2018	11:34:00	32.37	A	124	1	2	NA
T11	T11-A1	A1	14/09/2018	11:35:00	32.74	A	70	1	2	NA
T11	T11-A1	A1	14/09/2018	11:36:00	33.29	A	200	1	2	NA
T11	T11-A1	A1	14/09/2018	11:37:00	34	A	171	1	2	NA
T11	T11-A1	A1	14/09/2018	11:38:00	34.65	A	108	1	2	NA
T11	T11-A1	A1	14/09/2018	11:39:00	34.82	A	45	1	2	NA
T11	T11-A1	A1	14/09/2018	11:40:00	35.13	A	7	1	2	NA
T11	T11-A1	A1	14/09/2018	11:41:00	35.09	A	1	1	2	NA
T11	T11-A1	A1	14/09/2018	11:42:00	34.86	A	48	1	2	NA
T11	T11-A1	A1	14/09/2018	11:43:00	34.74	A	78	1	2	NA
T11	T11-A1	A1	14/09/2018	11:44:00	34.58	A	47	1	2	NA
T11	T11-A1	A1	14/09/2018	11:45:00	34.02	A	276	1	2	NA
T11	T11-A1	A1	14/09/2018	11:46:00	33.2	A	229	1	2	NA
T11	T11-A1	A1	14/09/2018	11:47:00	32.28	A	210	1	2	NA
T11	T11-A1	A1	14/09/2018	11:48:00	31.55	A	122	1	2	NA
T11	T11-A1	A1	14/09/2018	11:49:00	30.93	A	297	1	2	NA
T11	T11-A1	A1	14/09/2018	11:50:00	30.5	A	75	1	2	NA
T11	T11-A1	A1	14/09/2018	11:51:00	30.18	A	145	1	2	NA
T11	T11-A1	A1	14/09/2018	11:52:00	29.89	A	119	1	2	NA
T11	T11-A1	A1	14/09/2018	11:53:00	29.68	A	235	1	2	NA
T11	T11-A1	A1	14/09/2018	11:54:00	29.43	A	181	1	2	NA
T11	T11-A1	A1	14/09/2018	11:55:00	29.25	A	283	1	2	NA
T11	T11-A1	A1	14/09/2018	11:56:00	29.14	A	457	1	2	NA
T11	T11-A1	A1	14/09/2018	11:57:00	28.86	A	44	1	2	NA
T11	T11-A1	A1	14/09/2018	11:58:00	28.62	A	34	1	2	NA
T11	T11-A1	A1	14/09/2018	11:59:00	28.47	A	0	1	2	NA
T11	T11-A1	A1	14/09/2018	12:00:00	28.35	A	0	1	2	NA
T11	T11-A1	A1	14/09/2018	12:01:00	28.26	A	0	1	2	NA
T11	T11-A1	A1	14/09/2018	12:02:00	28.18	A	0	1	2	NA
T11	T11-A1	A1	14/09/2018	12:03:00	28.14	A	11	1	2	NA
T11	T11-A1	A1	14/09/2018	12:04:00	28.03	A	365	1	2	NA
T11	T11-A1	A1	14/09/2018	12:05:00	28.31	A	1309	1	2	NA
T11	T11-A1	A1	14/09/2018	12:06:00	28.74	A	474	1	2	NA
T11	T11-A1	A1	14/09/2018	12:07:00	28.86	A	69	1	2	NA
T11	T11-A1	A1	14/09/2018	12:08:00	29.25	A	346	1	2	NA
T11	T11-A1	A1	14/09/2018	12:09:00	29.52	A	11	1	2	NA
T11	T11-A1	A1	14/09/2018	12:10:00	29.82	A	969	1	2	NA
T11	T11-A1	A1	14/09/2018	12:11:00	30	A	1062	1	2	NA
T11	T11-A1	A1	14/09/2018	12:12:00	30.35	A	91	1	2	NA
T11	T11-A1	A1	14/09/2018	12:13:00	30.77	A	43	1	2	NA
T11	T11-A1	A1	14/09/2018	12:14:00	30.98	A	19	1	2	NA
T11	T11-A1	A1	14/09/2018	12:15:00	31.1	A	10	1	2	NA
T11	T11-A1	A1	14/09/2018	12:16:00	31.16	A	25	1	2	NA
T11	T11-A1	A1	14/09/2018	12:17:00	31.2	A	3	1	2	NA
T11	T11-A1	A1	14/09/2018	12:18:00	31.12	A	43	1	2	NA
T11	T11-A1	A1	14/09/2018	12:19:00	31.15	A	112	1	2	NA
T11	T11-A1	A1	14/09/2018	12:20:00	31.63	A	12	1	2	NA
T11	T11-A1	A1	14/09/2018	12:21:00	31.97	A	259	1	2	NA
T11	T11-A1	A1	14/09/2018	12:22:00	31.79	A	349	1	2	NA
T11	T11-A1	A1	14/09/2018	12:23:00	31.37	A	101	1	2	NA
T11	T11-A1	A1	14/09/2018	12:24:00	30.97	A	191	1	2	NA
T11	T11-A1	A1	14/09/2018	12:25:00	30.52	A	154	1	2	NA
T11	T11-A1	A1	14/09/2018	12:26:00	30.37	A	136	1	2	NA
T11	T11-A1	A1	14/09/2018	12:27:00	29.94	A	589	1	2	NA
T11	T11-A1	A1	14/09/2018	12:28:00	29.5	A	550	1	2	NA
T11	T11-A1	A1	14/09/2018	12:29:00	29.34	A	352	1	2	NA
T11	T11-A1	A1	14/09/2018	12:30:00	29.48	A	1098	1	2	NA
T11	T11-A1	A1	14/09/2018	12:31:00	29.39	A	28	1	2	NA
T11	T11-A1	A1	14/09/2018	12:32:00	29.19	A	310	1	2	NA
T11	T11-A1	A1	14/09/2018	12:33:00	28.97	A	765	1	2	NA
T11	T11-A1	A1	14/09/2018	12:34:00	29.4	A	1067	1	2	NA
T11	T11-A1	A1	14/09/2018	12:35:00	29.43	A	203	1	2	NA
T11	T11-A1	A1	14/09/2018	12:36:00	29.56	A	56	1	2	NA
T11	T11-A1	A1	14/09/2018	12:37:00	29.78	A	140	1	2	NA
T11	T11-A1	A1	14/09/2018	12:38:00	30.16	A	605	1	2	NA
T11	T11-A1	A1	14/09/2018	12:39:00	30.58	A	955	1	2	NA
T11	T11-A1	A1	14/09/2018	12:40:00	31.79	A	60	1	2	NA
T11	T11-A1	A1	14/09/2018	12:41:00	32.56	A	100	1	2	NA
T11	T11-A1	A1	14/09/2018	12:42:00	33.13	A	281	1	2	NA
T11	T11-A1	A1	14/09/2018	12:43:00	33.52	A	30	1	2	NA
T11	T11-A1	A1	14/09/2018	12:44:00	33.51	A	16	1	2	NA
T11	T11-A1	A1	14/09/2018	12:45:00	32.96	A	1	1	2	NA
T11	T11-A1	A1	14/09/2018	12:46:00	32.1	A	5	1	2	NA
T11	T11-A1	A1	14/09/2018	12:47:00	31.27	A	0	1	2	NA
T11	T11-A1	A1	14/09/2018	12:48:00	30.65	A	0	1	2	NA
T11	T11-A1	A1	14/09/2018	12:49:00	30.22	A	2	1	2	NA
T11	T11-A1	A1	14/09/2018	12:50:00	29.99	A	7	1	2	NA
T11	T11-A1	A1	14/09/2018	12:51:00	30.23	A	58	1	2	NA
T11	T11-A1	A1	14/09/2018	12:52:00	30.98	A	78	1	2	NA
T11	T11-A1	A1	14/09/2018	12:53:00	31.61	A	920	1	2	NA
T11	T11-A1	A1	14/09/2018	12:54:00	32.63	A	1084	1	2	NA
T11	T11-A1	A1	14/09/2018	12:55:00	32.59	A	1071	1	2	NA
T11	T11-A1	A1	14/09/2018	12:56:00	32.52	A	881	1	2	NA
T11	T11-A1	A1	14/09/2018	12:57:00	32.52	A	982	1	2	NA
T11	T11-A1	A1	14/09/2018	12:58:00	32.52	A	625	1	2	NA
T11	T11-A1	A1	14/09/2018	12:59:00	32.6	A	381	1	2	NA
T11	T11-A1	A1	14/09/2018	13:00:00	32.83	A	142	1	2	NA
T11	T11-A1	A1	14/09/2018	13:01:00	32.68	A	67	1	2	NA
T11	T11-A1	A1	14/09/2018	13:02:00	32.9	A	1045	1	2	NA
T11	T11-A1	A1	14/09/2018	13:03:00	32.73	A	288	1	2	NA
T11	T11-A1	A1	14/09/2018	13:04:00	32.46	A	2	1	2	NA
T11	T11-A1	A1	14/09/2018	13:05:00	32.14	A	5	1	2	NA
T11	T11-A1	A1	14/09/2018	13:06:00	31.9	A	296	1	2	NA
T11	T11-A1	A1	14/09/2018	13:07:00	31.64	A	713	1	2	NA
T11	T11-A1	A1	14/09/2018	13:08:00	31.73	A	1355	1	2	NA
T11	T11-A1	A1	14/09/2018	13:09:00	32	A	1167	1	2	NA
T11	T11-A1	A1	14/09/2018	13:10:00	32.07	A	494	1	2	NA
T11	T11-A1	A1	14/09/2018	13:11:00	32.64	A	169	1	2	NA
T11	T11-A1	A1	14/09/2018	13:12:00	33.23	A	39	1	2	NA
T11	T11-A1	A1	14/09/2018	13:13:00	33.32	A	124	1	2	NA
T11	T11-A1	A1	14/09/2018	13:14:00	33.18	A	111	1	2	NA
T11	T11-A1	A1	14/09/2018	13:15:00	32.89	A	0	1	2	NA
T11	T11-A1	A1	14/09/2018	13:16:00	32.64	A	450	1	2	NA
T11	T11-A1	A1	14/09/2018	13:17:00	31.94	A	227	1	2	NA
T11	T11-A1	A1	14/09/2018	13:18:00	30.82	A	131	1	2	NA
T11	T11-A1	A1	14/09/2018	13:19:00	29.82	A	121	1	2	NA
T11	T11-A1	A1	14/09/2018	13:20:00	28.89	A	129	1	2	NA
T11	T11-A1	A1	14/09/2018	13:21:00	28.16	A	118	1	2	NA
T11	T11-A1	A1	14/09/2018	13:22:00	27.55	A	410	1	2	NA
T11	T11-A1	A1	14/09/2018	13:23:00	27.21	A	283	1	2	NA
T11	T11-A1	A1	14/09/2018	13:24:00	26.69	A	123	1	2	NA
T11	T11-A1	A1	14/09/2018	13:25:00	26.33	A	27	1	2	NA
T11	T11-A1	A1	14/09/2018	13:26:00	26.3	A	267	1	2	NA
T11	T11-A1	A1	14/09/2018	13:27:00	26.29	A	228	1	2	NA
T11	T11-A1	A1	14/09/2018	13:28:00	26.7	A	4	1	2	NA
T11	T11-A1	A1	14/09/2018	13:29:00	27.57	A	411	1	2	NA
T11	T11-A1	A1	14/09/2018	13:30:00	29.51	A	283	1	2	NA
T11	T11-A1	A1	14/09/2018	13:31:00	30.71	A	26	1	2	NA
T11	T11-A1	A1	14/09/2018	13:32:00	30.95	A	137	1	2	NA
T11	T11-A1	A1	14/09/2018	13:33:00	30.91	A	83	1	2	NA
T11	T11-A1	A1	14/09/2018	13:34:00	30.75	A	0	1	2	NA
T11	T11-A1	A1	14/09/2018	13:35:00	30.5	A	16	1	2	NA
T11	T11-A1	A1	14/09/2018	13:36:00	30.18	A	2	1	2	NA
T11	T11-A1	A1	14/09/2018	13:37:00	30.03	A	2	1	2	NA
T11	T11-A1	A1	14/09/2018	13:38:00	29.96	A	15	1	2	NA
T11	T11-A1	A1	14/09/2018	13:39:00	29.91	A	4	1	2	NA
T11	T11-A1	A1	14/09/2018	13:40:00	29.62	A	30	1	2	NA
T11	T11-A1	A1	14/09/2018	13:41:00	29.3	A	59	1	2	NA
T11	T11-A1	A1	14/09/2018	13:42:00	28.98	A	22	1	2	NA
T11	T11-A1	A1	14/09/2018	13:43:00	28.87	A	85	1	2	NA
T11	T11-A1	A1	14/09/2018	13:44:00	28.93	A	83	1	2	NA
T11	T11-A1	A1	14/09/2018	13:45:00	29.08	A	263	1	2	NA
T11	T11-A1	A1	14/09/2018	13:46:00	29.3	A	260	1	2	NA
T11	T11-A1	A1	14/09/2018	13:47:00	29.71	A	466	1	2	NA
T11	T11-A1	A1	14/09/2018	13:48:00	30.05	A	507	1	2	NA
T11	T11-A1	A1	14/09/2018	13:49:00	30.04	A	355	1	2	NA
T11	T11-A1	A1	14/09/2018	13:50:00	29.76	A	104	1	2	NA
T11	T11-A1	A1	14/09/2018	13:51:00	29.71	A	160	1	2	NA
T11	T11-A1	A1	14/09/2018	13:52:00	29.77	A	98	1	2	NA
T11	T11-A1	A1	14/09/2018	13:53:00	29.77	A	104	1	2	NA
T11	T11-A1	A1	14/09/2018	13:54:00	29.92	A	0	1	2	NA
T11	T11-A1	A1	14/09/2018	13:55:00	30.04	A	274	1	2	NA
T11	T11-A1	A1	14/09/2018	13:56:00	30.09	A	114	1	2	NA
T11	T11-A1	A1	14/09/2018	13:57:00	30.27	A	384	1	2	NA
T11	T11-A1	A1	14/09/2018	13:58:00	30.3	A	92	1	2	NA
T11	T11-A1	A1	14/09/2018	13:59:00	30.48	A	101	1	2	NA
T11	T11-A1	A1	14/09/2018	14:00:00	30.65	A	18	1	2	unspecified_location
T11	T11-A1	A1	14/09/2018	14:01:00	30.86	A	83	1	2	unspecified_location
T11	T11-A1	A1	14/09/2018	14:02:00	30.79	A	365	1	2	unspecified_location
T11	T11-A1	A1	14/09/2018	14:03:00	30.93	A	65	1	2	unspecified_location
T11	T11-A1	A1	14/09/2018	14:04:00	30.98	A	116	1	2	unspecified_location
T11	T11-A1	A1	14/09/2018	14:05:00	30.97	A	224	1	2	unspecified_location
T11	T11-A1	A1	14/09/2018	14:06:00	30.91	A	340	1	2	unspecified_location
T11	T11-A1	A1	14/09/2018	14:07:00	30.84	A	298	1	2	unspecified_location
T11	T11-A1	A1	14/09/2018	14:08:00	30.74	A	347	1	2	unspecified_location
T11	T11-A1	A1	14/09/2018	14:09:00	30.8	A	10	1	2	unspecified_location
T11	T11-A1	A1	14/09/2018	14:10:00	30.95	A	97	1	2	unspecified_location
T11	T11-A1	A1	14/09/2018	14:11:00	31.15	A	56	1	2	unspecified_location
T11	T11-A1	A1	14/09/2018	14:12:00	31.26	A	4	1	2	unspecified_location
T11	T11-A1	A1	14/09/2018	14:13:00	31.3	A	1	1	2	unspecified_location
T11	T11-A1	A1	14/09/2018	14:14:00	31.21	A	442	1	2	unspecified_location
T11	T11-A1	A1	14/09/2018	14:15:00	31.04	A	330	1	2	unspecified_location
T11	T11-A1	A1	14/09/2018	14:16:00	30.94	A	594	1	2	unspecified_location
T11	T11-A1	A1	14/09/2018	14:17:00	30.85	A	261	1	2	unspecified_location
T11	T11-A1	A1	14/09/2018	14:18:00	31.02	A	177	1	2	unspecified_location
[truncated: 72,651 more rows]
