# Supplementary material for: A randomized cross-over trial investigating differences in 24-h personal air and skin temperatures using wearable sensors between two climatologically contrasting settings
Source: Sci Rep. 2021 Nov 10;11:22020. doi: 10.1038/s41598-021-01180-y (PMC8580978; doi:10.1038/s41598-021-01180-y)
Supplement: Supplementary file 2 — Supplementary Data. [file 41598_2021_1180_MOESM2_ESM.zip › New folder/temp_files/TNUMSKIN.csv]

Code	Code_order	order	Date	Time	Temperature	temp_type	Activity	settings	Group	Location
T10	T10-S1	S1	26/07/2018	05:00:00	35.55	S	0	1	1	indoor_activities
T10	T10-S1	S1	26/07/2018	05:01:00	35.53	S	0	1	1	indoor_activities
T10	T10-S1	S1	26/07/2018	05:02:00	35.54	S	0	1	1	indoor_activities
T10	T10-S1	S1	26/07/2018	05:03:00	35.52	S	1	1	1	indoor_activities
T10	T10-S1	S1	26/07/2018	05:04:00	35.52	S	0	1	1	indoor_activities
T10	T10-S1	S1	26/07/2018	05:05:00	35.54	S	0	1	1	indoor_activities
T10	T10-S1	S1	26/07/2018	05:06:00	35.52	S	1	1	1	indoor_activities
T10	T10-S1	S1	26/07/2018	05:07:00	35.51	S	0	1	1	indoor_activities
T10	T10-S1	S1	26/07/2018	05:08:00	35.54	S	0	1	1	indoor_activities
T10	T10-S1	S1	26/07/2018	05:09:00	35.51	S	0	1	1	indoor_activities
T10	T10-S1	S1	26/07/2018	05:10:00	35.5	S	0	1	1	indoor_activities
T10	T10-S1	S1	26/07/2018	05:11:00	35.46	S	0	1	1	indoor_activities
T10	T10-S1	S1	26/07/2018	05:12:00	35.47	S	0	1	1	indoor_activities
T10	T10-S1	S1	26/07/2018	05:13:00	35.46	S	0	1	1	indoor_activities
T10	T10-S1	S1	26/07/2018	05:14:00	35.45	S	0	1	1	indoor_activities
T10	T10-S1	S1	26/07/2018	05:15:00	35.44	S	0	1	1	indoor_activities
T10	T10-S1	S1	26/07/2018	05:16:00	35.44	S	0	1	1	indoor_activities
T10	T10-S1	S1	26/07/2018	05:17:00	35.43	S	0	1	1	indoor_activities
T10	T10-S1	S1	26/07/2018	05:18:00	35.42	S	0	1	1	indoor_activities
T10	T10-S1	S1	26/07/2018	05:19:00	35.41	S	0	1	1	indoor_activities
T10	T10-S1	S1	26/07/2018	05:20:00	35.39	S	0	1	1	indoor_activities
T10	T10-S1	S1	26/07/2018	05:21:00	35.41	S	0	1	1	indoor_activities
T10	T10-S1	S1	26/07/2018	05:22:00	35.41	S	0	1	1	indoor_activities
T10	T10-S1	S1	26/07/2018	05:23:00	35.39	S	0	1	1	indoor_activities
T10	T10-S1	S1	26/07/2018	05:24:00	35.39	S	0	1	1	indoor_activities
T10	T10-S1	S1	26/07/2018	05:25:00	35.4	S	0	1	1	indoor_activities
T10	T10-S1	S1	26/07/2018	05:26:00	35.41	S	0	1	1	indoor_activities
T10	T10-S1	S1	26/07/2018	05:27:00	35.4	S	0	1	1	indoor_activities
T10	T10-S1	S1	26/07/2018	05:28:00	35.4	S	0	1	1	indoor_activities
T10	T10-S1	S1	26/07/2018	05:29:00	35.4	S	0	1	1	indoor_activities
T10	T10-S1	S1	26/07/2018	05:30:00	35.41	S	0	1	1	indoor_activities
T10	T10-S1	S1	26/07/2018	05:31:00	35.4	S	0	1	1	indoor_activities
T10	T10-S1	S1	26/07/2018	05:32:00	35.41	S	0	1	1	indoor_activities
T10	T10-S1	S1	26/07/2018	05:33:00	35.41	S	0	1	1	indoor_activities
T10	T10-S1	S1	26/07/2018	05:34:00	35.42	S	0	1	1	indoor_activities
T10	T10-S1	S1	26/07/2018	05:35:00	35.42	S	0	1	1	indoor_activities
T10	T10-S1	S1	26/07/2018	05:36:00	35.45	S	0	1	1	indoor_activities
T10	T10-S1	S1	26/07/2018	05:37:00	35.43	S	0	1	1	indoor_activities
T10	T10-S1	S1	26/07/2018	05:38:00	35.45	S	0	1	1	indoor_activities
T10	T10-S1	S1	26/07/2018	05:39:00	35.45	S	0	1	1	indoor_activities
T10	T10-S1	S1	26/07/2018	05:40:00	35.44	S	0	1	1	indoor_activities
T10	T10-S1	S1	26/07/2018	05:41:00	35.45	S	0	1	1	indoor_activities
T10	T10-S1	S1	26/07/2018	05:42:00	35.45	S	0	1	1	indoor_activities
T10	T10-S1	S1	26/07/2018	05:43:00	35.45	S	0	1	1	indoor_activities
T10	T10-S1	S1	26/07/2018	05:44:00	35.49	S	0	1	1	indoor_activities
T10	T10-S1	S1	26/07/2018	05:45:00	35.48	S	0	1	1	indoor_activities
T10	T10-S1	S1	26/07/2018	05:46:00	35.48	S	0	1	1	indoor_activities
T10	T10-S1	S1	26/07/2018	05:47:00	35.46	S	0	1	1	indoor_activities
T10	T10-S1	S1	26/07/2018	05:48:00	35.46	S	0	1	1	indoor_activities
T10	T10-S1	S1	26/07/2018	05:49:00	35.47	S	0	1	1	indoor_activities
T10	T10-S1	S1	26/07/2018	05:50:00	35.48	S	0	1	1	indoor_activities
T10	T10-S1	S1	26/07/2018	05:51:00	35.49	S	0	1	1	indoor_activities
T10	T10-S1	S1	26/07/2018	05:52:00	35.5	S	0	1	1	indoor_activities
T10	T10-S1	S1	26/07/2018	05:53:00	35.5	S	0	1	1	indoor_activities
T10	T10-S1	S1	26/07/2018	05:54:00	35.52	S	0	1	1	indoor_activities
T10	T10-S1	S1	26/07/2018	05:55:00	35.53	S	0	1	1	indoor_activities
T10	T10-S1	S1	26/07/2018	05:56:00	35.54	S	0	1	1	indoor_activities
T10	T10-S1	S1	26/07/2018	05:57:00	35.54	S	0	1	1	indoor_activities
T10	T10-S1	S1	26/07/2018	05:58:00	35.54	S	0	1	1	indoor_activities
T10	T10-S1	S1	26/07/2018	05:59:00	35.57	S	0	1	1	indoor_activities
T10	T10-S1	S1	26/07/2018	06:00:00	35.57	S	0	1	1	indoor_activities
T10	T10-S1	S1	26/07/2018	06:01:00	35.59	S	0	1	1	indoor_activities
T10	T10-S1	S1	26/07/2018	06:02:00	35.59	S	0	1	1	indoor_activities
T10	T10-S1	S1	26/07/2018	06:03:00	35.59	S	0	1	1	indoor_activities
T10	T10-S1	S1	26/07/2018	06:04:00	35.6	S	0	1	1	indoor_activities
T10	T10-S1	S1	26/07/2018	06:05:00	35.62	S	0	1	1	indoor_activities
T10	T10-S1	S1	26/07/2018	06:06:00	35.62	S	0	1	1	indoor_activities
T10	T10-S1	S1	26/07/2018	06:07:00	35.62	S	0	1	1	indoor_activities
T10	T10-S1	S1	26/07/2018	06:08:00	35.62	S	0	1	1	indoor_activities
T10	T10-S1	S1	26/07/2018	06:09:00	35.62	S	0	1	1	indoor_activities
T10	T10-S1	S1	26/07/2018	06:10:00	35.59	S	0	1	1	indoor_activities
T10	T10-S1	S1	26/07/2018	06:11:00	35.57	S	0	1	1	indoor_activities
T10	T10-S1	S1	26/07/2018	06:12:00	35.59	S	0	1	1	indoor_activities
T10	T10-S1	S1	26/07/2018	06:13:00	35.57	S	0	1	1	indoor_activities
T10	T10-S1	S1	26/07/2018	06:14:00	35.59	S	0	1	1	indoor_activities
T10	T10-S1	S1	26/07/2018	06:15:00	35.58	S	0	1	1	indoor_activities
T10	T10-S1	S1	26/07/2018	06:16:00	35.57	S	0	1	1	indoor_activities
T10	T10-S1	S1	26/07/2018	06:17:00	35.57	S	0	1	1	indoor_activities
T10	T10-S1	S1	26/07/2018	06:18:00	35.59	S	0	1	1	indoor_activities
T10	T10-S1	S1	26/07/2018	06:19:00	35.58	S	0	1	1	indoor_activities
T10	T10-S1	S1	26/07/2018	06:20:00	35.61	S	0	1	1	indoor_activities
T10	T10-S1	S1	26/07/2018	06:21:00	35.57	S	0	1	1	indoor_activities
T10	T10-S1	S1	26/07/2018	06:22:00	35.59	S	0	1	1	indoor_activities
T10	T10-S1	S1	26/07/2018	06:23:00	35.58	S	0	1	1	indoor_activities
T10	T10-S1	S1	26/07/2018	06:24:00	35.59	S	0	1	1	indoor_activities
T10	T10-S1	S1	26/07/2018	06:25:00	35.61	S	1	1	1	indoor_activities
T10	T10-S1	S1	26/07/2018	06:26:00	35.46	S	65	1	1	indoor_activities
T10	T10-S1	S1	26/07/2018	06:27:00	35.19	S	66	1	1	indoor_activities
T10	T10-S1	S1	26/07/2018	06:28:00	34.99	S	2	1	1	indoor_activities
T10	T10-S1	S1	26/07/2018	06:29:00	34.95	S	0	1	1	indoor_activities
T10	T10-S1	S1	26/07/2018	06:30:00	34.95	S	0	1	1	indoor_activities
T10	T10-S1	S1	26/07/2018	06:31:00	34.96	S	0	1	1	indoor_activities
T10	T10-S1	S1	26/07/2018	06:32:00	34.96	S	0	1	1	indoor_activities
T10	T10-S1	S1	26/07/2018	06:33:00	34.98	S	0	1	1	indoor_activities
T10	T10-S1	S1	26/07/2018	06:34:00	35	S	0	1	1	indoor_activities
T10	T10-S1	S1	26/07/2018	06:35:00	35	S	0	1	1	indoor_activities
T10	T10-S1	S1	26/07/2018	06:36:00	34.99	S	0	1	1	indoor_activities
T10	T10-S1	S1	26/07/2018	06:37:00	35	S	0	1	1	indoor_activities
T10	T10-S1	S1	26/07/2018	06:38:00	35.01	S	0	1	1	indoor_activities
T10	T10-S1	S1	26/07/2018	06:39:00	35.04	S	0	1	1	indoor_activities
T10	T10-S1	S1	26/07/2018	06:40:00	35.04	S	0	1	1	indoor_activities
T10	T10-S1	S1	26/07/2018	06:41:00	35.07	S	0	1	1	indoor_activities
T10	T10-S1	S1	26/07/2018	06:42:00	35.1	S	0	1	1	indoor_activities
T10	T10-S1	S1	26/07/2018	06:43:00	35.13	S	0	1	1	indoor_activities
T10	T10-S1	S1	26/07/2018	06:44:00	35.16	S	0	1	1	indoor_activities
T10	T10-S1	S1	26/07/2018	06:45:00	35.22	S	0	1	1	indoor_activities
T10	T10-S1	S1	26/07/2018	06:46:00	35.26	S	0	1	1	indoor_activities
T10	T10-S1	S1	26/07/2018	06:47:00	35.28	S	0	1	1	indoor_activities
T10	T10-S1	S1	26/07/2018	06:48:00	35.29	S	0	1	1	indoor_activities
T10	T10-S1	S1	26/07/2018	06:49:00	35.32	S	0	1	1	indoor_activities
T10	T10-S1	S1	26/07/2018	06:50:00	35.33	S	0	1	1	indoor_activities
T10	T10-S1	S1	26/07/2018	06:51:00	35.34	S	0	1	1	indoor_activities
T10	T10-S1	S1	26/07/2018	06:52:00	35.36	S	0	1	1	indoor_activities
T10	T10-S1	S1	26/07/2018	06:53:00	35.34	S	0	1	1	indoor_activities
T10	T10-S1	S1	26/07/2018	06:54:00	35.36	S	0	1	1	indoor_activities
T10	T10-S1	S1	26/07/2018	06:55:00	35.38	S	0	1	1	indoor_activities
T10	T10-S1	S1	26/07/2018	06:56:00	35.38	S	0	1	1	indoor_activities
T10	T10-S1	S1	26/07/2018	06:57:00	35.36	S	0	1	1	indoor_activities
T10	T10-S1	S1	26/07/2018	06:58:00	35.39	S	0	1	1	indoor_activities
T10	T10-S1	S1	26/07/2018	06:59:00	35.39	S	0	1	1	indoor_activities
T10	T10-S1	S1	26/07/2018	07:00:00	35.41	S	0	1	1	indoor_activities
T10	T10-S1	S1	26/07/2018	07:01:00	35.39	S	0	1	1	indoor_activities
T10	T10-S1	S1	26/07/2018	07:02:00	35.42	S	0	1	1	indoor_activities
T10	T10-S1	S1	26/07/2018	07:03:00	35.43	S	0	1	1	indoor_activities
T10	T10-S1	S1	26/07/2018	07:04:00	35.43	S	0	1	1	indoor_activities
T10	T10-S1	S1	26/07/2018	07:05:00	35.46	S	0	1	1	indoor_activities
T10	T10-S1	S1	26/07/2018	07:06:00	35.48	S	0	1	1	indoor_activities
T10	T10-S1	S1	26/07/2018	07:07:00	35.46	S	0	1	1	indoor_activities
T10	T10-S1	S1	26/07/2018	07:08:00	35.48	S	0	1	1	indoor_activities
T10	T10-S1	S1	26/07/2018	07:09:00	35.46	S	0	1	1	indoor_activities
T10	T10-S1	S1	26/07/2018	07:10:00	35.47	S	0	1	1	indoor_activities
T10	T10-S1	S1	26/07/2018	07:11:00	35.48	S	0	1	1	indoor_activities
T10	T10-S1	S1	26/07/2018	07:12:00	35.47	S	0	1	1	indoor_activities
T10	T10-S1	S1	26/07/2018	07:13:00	35.49	S	0	1	1	indoor_activities
T10	T10-S1	S1	26/07/2018	07:14:00	35.46	S	0	1	1	indoor_activities
T10	T10-S1	S1	26/07/2018	07:15:00	35.46	S	0	1	1	indoor_activities
T10	T10-S1	S1	26/07/2018	07:16:00	35.48	S	0	1	1	indoor_activities
T10	T10-S1	S1	26/07/2018	07:17:00	35.46	S	0	1	1	indoor_activities
T10	T10-S1	S1	26/07/2018	07:18:00	35.46	S	0	1	1	indoor_activities
T10	T10-S1	S1	26/07/2018	07:19:00	35.46	S	0	1	1	indoor_activities
T10	T10-S1	S1	26/07/2018	07:20:00	35.46	S	0	1	1	indoor_activities
T10	T10-S1	S1	26/07/2018	07:21:00	35.45	S	0	1	1	indoor_activities
T10	T10-S1	S1	26/07/2018	07:22:00	35.47	S	0	1	1	indoor_activities
T10	T10-S1	S1	26/07/2018	07:23:00	35.47	S	0	1	1	indoor_activities
T10	T10-S1	S1	26/07/2018	07:24:00	35.48	S	0	1	1	indoor_activities
T10	T10-S1	S1	26/07/2018	07:25:00	35.47	S	0	1	1	indoor_activities
T10	T10-S1	S1	26/07/2018	07:26:00	35.48	S	0	1	1	indoor_activities
T10	T10-S1	S1	26/07/2018	07:27:00	35.48	S	0	1	1	indoor_activities
T10	T10-S1	S1	26/07/2018	07:28:00	35.48	S	0	1	1	indoor_activities
T10	T10-S1	S1	26/07/2018	07:29:00	35.5	S	0	1	1	indoor_activities
T10	T10-S1	S1	26/07/2018	07:30:00	35.51	S	0	1	1	indoor_activities
T10	T10-S1	S1	26/07/2018	07:31:00	35.52	S	0	1	1	indoor_activities
T10	T10-S1	S1	26/07/2018	07:32:00	35.53	S	0	1	1	indoor_activities
T10	T10-S1	S1	26/07/2018	07:33:00	35.53	S	0	1	1	indoor_activities
T10	T10-S1	S1	26/07/2018	07:34:00	35.53	S	0	1	1	indoor_activities
T10	T10-S1	S1	26/07/2018	07:35:00	35.55	S	0	1	1	indoor_activities
T10	T10-S1	S1	26/07/2018	07:36:00	35.54	S	0	1	1	indoor_activities
T10	T10-S1	S1	26/07/2018	07:37:00	35.57	S	0	1	1	indoor_activities
T10	T10-S1	S1	26/07/2018	07:38:00	35.57	S	0	1	1	indoor_activities
T10	T10-S1	S1	26/07/2018	07:39:00	35.58	S	0	1	1	indoor_activities
T10	T10-S1	S1	26/07/2018	07:40:00	35.6	S	0	1	1	indoor_activities
T10	T10-S1	S1	26/07/2018	07:41:00	35.59	S	0	1	1	indoor_activities
T10	T10-S1	S1	26/07/2018	07:42:00	35.61	S	0	1	1	indoor_activities
T10	T10-S1	S1	26/07/2018	07:43:00	35.61	S	0	1	1	indoor_activities
T10	T10-S1	S1	26/07/2018	07:44:00	35.63	S	0	1	1	indoor_activities
T10	T10-S1	S1	26/07/2018	07:45:00	35.63	S	0	1	1	indoor_activities
T10	T10-S1	S1	26/07/2018	07:46:00	35.63	S	0	1	1	indoor_activities
T10	T10-S1	S1	26/07/2018	07:47:00	35.64	S	0	1	1	indoor_activities
T10	T10-S1	S1	26/07/2018	07:48:00	35.63	S	0	1	1	indoor_activities
T10	T10-S1	S1	26/07/2018	07:49:00	35.65	S	0	1	1	indoor_activities
T10	T10-S1	S1	26/07/2018	07:50:00	35.64	S	4	1	1	indoor_activities
T10	T10-S1	S1	26/07/2018	07:51:00	35.48	S	2	1	1	indoor_activities
T10	T10-S1	S1	26/07/2018	07:52:00	35.26	S	0	1	1	indoor_activities
T10	T10-S1	S1	26/07/2018	07:53:00	35.09	S	0	1	1	indoor_activities
T10	T10-S1	S1	26/07/2018	07:54:00	34.97	S	0	1	1	indoor_activities
T10	T10-S1	S1	26/07/2018	07:55:00	34.91	S	0	1	1	indoor_activities
T10	T10-S1	S1	26/07/2018	07:56:00	34.84	S	1	1	1	indoor_activities
T10	T10-S1	S1	26/07/2018	07:57:00	34.77	S	2	1	1	indoor_activities
T10	T10-S1	S1	26/07/2018	07:58:00	34.72	S	1	1	1	indoor_activities
T10	T10-S1	S1	26/07/2018	07:59:00	34.66	S	1	1	1	indoor_activities
T10	T10-S1	S1	26/07/2018	08:00:00	34.64	S	1	1	1	indoor_activities
T10	T10-S1	S1	26/07/2018	08:01:00	34.62	S	0	1	1	NA
T10	T10-S1	S1	26/07/2018	08:02:00	34.6	S	0	1	1	NA
T10	T10-S1	S1	26/07/2018	08:03:00	34.64	S	0	1	1	NA
T10	T10-S1	S1	26/07/2018	08:04:00	34.69	S	0	1	1	NA
T10	T10-S1	S1	26/07/2018	08:05:00	34.73	S	0	1	1	NA
T10	T10-S1	S1	26/07/2018	08:06:00	34.76	S	0	1	1	NA
T10	T10-S1	S1	26/07/2018	08:07:00	34.79	S	21	1	1	NA
T10	T10-S1	S1	26/07/2018	08:08:00	34.84	S	0	1	1	NA
T10	T10-S1	S1	26/07/2018	08:09:00	34.91	S	0	1	1	NA
T10	T10-S1	S1	26/07/2018	08:10:00	34.98	S	0	1	1	NA
T10	T10-S1	S1	26/07/2018	08:11:00	35.06	S	0	1	1	NA
T10	T10-S1	S1	26/07/2018	08:12:00	35.12	S	0	1	1	NA
T10	T10-S1	S1	26/07/2018	08:13:00	35.18	S	0	1	1	NA
T10	T10-S1	S1	26/07/2018	08:14:00	35.21	S	0	1	1	NA
T10	T10-S1	S1	26/07/2018	08:15:00	35.28	S	1	1	1	NA
T10	T10-S1	S1	26/07/2018	08:16:00	35.28	S	0	1	1	NA
T10	T10-S1	S1	26/07/2018	08:17:00	35.23	S	182	1	1	NA
T10	T10-S1	S1	26/07/2018	08:18:00	35.11	S	148	1	1	NA
T10	T10-S1	S1	26/07/2018	08:19:00	35.02	S	2	1	1	NA
T10	T10-S1	S1	26/07/2018	08:20:00	34.96	S	237	1	1	NA
T10	T10-S1	S1	26/07/2018	08:21:00	34.78	S	100	1	1	NA
T10	T10-S1	S1	26/07/2018	08:22:00	34.55	S	207	1	1	NA
T10	T10-S1	S1	26/07/2018	08:23:00	34.39	S	153	1	1	NA
T10	T10-S1	S1	26/07/2018	08:24:00	34.4	S	0	1	1	NA
T10	T10-S1	S1	26/07/2018	08:25:00	34.44	S	0	1	1	NA
T10	T10-S1	S1	26/07/2018	08:26:00	34.49	S	0	1	1	NA
T10	T10-S1	S1	26/07/2018	08:27:00	34.54	S	44	1	1	NA
T10	T10-S1	S1	26/07/2018	08:28:00	34.54	S	0	1	1	NA
T10	T10-S1	S1	26/07/2018	08:29:00	34.55	S	0	1	1	NA
T10	T10-S1	S1	26/07/2018	08:30:00	34.56	S	0	1	1	indoor_activities
T10	T10-S1	S1	26/07/2018	08:31:00	34.55	S	0	1	1	indoor_activities
T10	T10-S1	S1	26/07/2018	08:32:00	34.57	S	0	1	1	indoor_activities
T10	T10-S1	S1	26/07/2018	08:33:00	34.56	S	0	1	1	indoor_activities
T10	T10-S1	S1	26/07/2018	08:34:00	34.57	S	186	1	1	indoor_activities
T10	T10-S1	S1	26/07/2018	08:35:00	34.55	S	185	1	1	indoor_activities
T10	T10-S1	S1	26/07/2018	08:36:00	34.48	S	78	1	1	indoor_activities
T10	T10-S1	S1	26/07/2018	08:37:00	34.46	S	1	1	1	indoor_activities
T10	T10-S1	S1	26/07/2018	08:38:00	34.56	S	11	1	1	indoor_activities
T10	T10-S1	S1	26/07/2018	08:39:00	34.64	S	12	1	1	indoor_activities
T10	T10-S1	S1	26/07/2018	08:40:00	34.96	S	72	1	1	indoor_activities
T10	T10-S1	S1	26/07/2018	08:41:00	35.14	S	29	1	1	indoor_activities
T10	T10-S1	S1	26/07/2018	08:42:00	34.99	S	20	1	1	indoor_activities
T10	T10-S1	S1	26/07/2018	08:43:00	35.07	S	26	1	1	indoor_activities
T10	T10-S1	S1	26/07/2018	08:44:00	35.25	S	51	1	1	indoor_activities
T10	T10-S1	S1	26/07/2018	08:45:00	35.31	S	38	1	1	indoor_activities
T10	T10-S1	S1	26/07/2018	08:46:00	34.94	S	160	1	1	indoor_activities
T10	T10-S1	S1	26/07/2018	08:47:00	34.59	S	54	1	1	indoor_activities
T10	T10-S1	S1	26/07/2018	08:48:00	34.46	S	111	1	1	indoor_activities
T10	T10-S1	S1	26/07/2018	08:49:00	34.34	S	86	1	1	indoor_activities
T10	T10-S1	S1	26/07/2018	08:50:00	34.35	S	102	1	1	indoor_activities
T10	T10-S1	S1	26/07/2018	08:51:00	34.34	S	74	1	1	indoor_activities
T10	T10-S1	S1	26/07/2018	08:52:00	34.34	S	409	1	1	indoor_activities
T10	T10-S1	S1	26/07/2018	08:53:00	34.32	S	135	1	1	indoor_activities
T10	T10-S1	S1	26/07/2018	08:54:00	34.31	S	4	1	1	indoor_activities
T10	T10-S1	S1	26/07/2018	08:55:00	34.35	S	3	1	1	indoor_activities
T10	T10-S1	S1	26/07/2018	08:56:00	34.38	S	26	1	1	indoor_activities
T10	T10-S1	S1	26/07/2018	08:57:00	34.37	S	338	1	1	indoor_activities
T10	T10-S1	S1	26/07/2018	08:58:00	34.38	S	88	1	1	indoor_activities
T10	T10-S1	S1	26/07/2018	08:59:00	34.38	S	142	1	1	indoor_activities
T10	T10-S1	S1	26/07/2018	09:00:00	34.4	S	0	1	1	unspecified_location
T10	T10-S1	S1	26/07/2018	09:01:00	34.44	S	1	1	1	unspecified_location
T10	T10-S1	S1	26/07/2018	09:02:00	34.46	S	0	1	1	unspecified_location
T10	T10-S1	S1	26/07/2018	09:03:00	34.46	S	0	1	1	unspecified_location
T10	T10-S1	S1	26/07/2018	09:04:00	34.45	S	0	1	1	unspecified_location
T10	T10-S1	S1	26/07/2018	09:05:00	34.44	S	138	1	1	unspecified_location
T10	T10-S1	S1	26/07/2018	09:06:00	34.46	S	185	1	1	unspecified_location
T10	T10-S1	S1	26/07/2018	09:07:00	34.41	S	37	1	1	unspecified_location
T10	T10-S1	S1	26/07/2018	09:08:00	34.37	S	192	1	1	unspecified_location
T10	T10-S1	S1	26/07/2018	09:09:00	34.34	S	133	1	1	unspecified_location
T10	T10-S1	S1	26/07/2018	09:10:00	34.28	S	92	1	1	unspecified_location
T10	T10-S1	S1	26/07/2018	09:11:00	34.32	S	85	1	1	unspecified_location
T10	T10-S1	S1	26/07/2018	09:12:00	34.37	S	116	1	1	unspecified_location
T10	T10-S1	S1	26/07/2018	09:13:00	34.37	S	68	1	1	unspecified_location
T10	T10-S1	S1	26/07/2018	09:14:00	34.38	S	138	1	1	unspecified_location
T10	T10-S1	S1	26/07/2018	09:15:00	34.39	S	280	1	1	unspecified_location
T10	T10-S1	S1	26/07/2018	09:16:00	34.45	S	206	1	1	unspecified_location
T10	T10-S1	S1	26/07/2018	09:17:00	34.51	S	400	1	1	unspecified_location
T10	T10-S1	S1	26/07/2018	09:18:00	34.58	S	342	1	1	unspecified_location
T10	T10-S1	S1	26/07/2018	09:19:00	34.62	S	338	1	1	unspecified_location
T10	T10-S1	S1	26/07/2018	09:20:00	34.48	S	173	1	1	unspecified_location
T10	T10-S1	S1	26/07/2018	09:21:00	34.26	S	128	1	1	unspecified_location
T10	T10-S1	S1	26/07/2018	09:22:00	33.86	S	140	1	1	unspecified_location
T10	T10-S1	S1	26/07/2018	09:23:00	33.63	S	11	1	1	unspecified_location
T10	T10-S1	S1	26/07/2018	09:24:00	33.63	S	37	1	1	unspecified_location
T10	T10-S1	S1	26/07/2018	09:25:00	33.65	S	34	1	1	unspecified_location
T10	T10-S1	S1	26/07/2018	09:26:00	33.72	S	22	1	1	unspecified_location
T10	T10-S1	S1	26/07/2018	09:27:00	33.81	S	6	1	1	unspecified_location
T10	T10-S1	S1	26/07/2018	09:28:00	33.93	S	67	1	1	unspecified_location
T10	T10-S1	S1	26/07/2018	09:29:00	34.15	S	416	1	1	unspecified_location
T10	T10-S1	S1	26/07/2018	09:30:00	34.3	S	157	1	1	unspecified_location
T10	T10-S1	S1	26/07/2018	09:31:00	34.05	S	240	1	1	unspecified_location
T10	T10-S1	S1	26/07/2018	09:32:00	33.75	S	42	1	1	unspecified_location
T10	T10-S1	S1	26/07/2018	09:33:00	33.75	S	89	1	1	unspecified_location
T10	T10-S1	S1	26/07/2018	09:34:00	33.6	S	15	1	1	unspecified_location
T10	T10-S1	S1	26/07/2018	09:35:00	33.6	S	6	1	1	unspecified_location
T10	T10-S1	S1	26/07/2018	09:36:00	33.66	S	0	1	1	unspecified_location
T10	T10-S1	S1	26/07/2018	09:37:00	33.76	S	8	1	1	unspecified_location
T10	T10-S1	S1	26/07/2018	09:38:00	33.9	S	89	1	1	unspecified_location
T10	T10-S1	S1	26/07/2018	09:39:00	33.89	S	23	1	1	unspecified_location
T10	T10-S1	S1	26/07/2018	09:40:00	33.93	S	31	1	1	unspecified_location
T10	T10-S1	S1	26/07/2018	09:41:00	34.15	S	10	1	1	unspecified_location
T10	T10-S1	S1	26/07/2018	09:42:00	34.32	S	14	1	1	unspecified_location
T10	T10-S1	S1	26/07/2018	09:43:00	34.28	S	15	1	1	unspecified_location
T10	T10-S1	S1	26/07/2018	09:44:00	34.22	S	40	1	1	unspecified_location
T10	T10-S1	S1	26/07/2018	09:45:00	34.12	S	33	1	1	unspecified_location
T10	T10-S1	S1	26/07/2018	09:46:00	34.12	S	6	1	1	unspecified_location
T10	T10-S1	S1	26/07/2018	09:47:00	34.06	S	170	1	1	unspecified_location
T10	T10-S1	S1	26/07/2018	09:48:00	34.13	S	522	1	1	unspecified_location
T10	T10-S1	S1	26/07/2018	09:49:00	34.11	S	261	1	1	unspecified_location
T10	T10-S1	S1	26/07/2018	09:50:00	34.09	S	75	1	1	unspecified_location
T10	T10-S1	S1	26/07/2018	09:51:00	34.06	S	31	1	1	unspecified_location
T10	T10-S1	S1	26/07/2018	09:52:00	34.07	S	48	1	1	unspecified_location
T10	T10-S1	S1	26/07/2018	09:53:00	34.08	S	99	1	1	unspecified_location
T10	T10-S1	S1	26/07/2018	09:54:00	34.1	S	224	1	1	unspecified_location
T10	T10-S1	S1	26/07/2018	09:55:00	34.07	S	136	1	1	unspecified_location
T10	T10-S1	S1	26/07/2018	09:56:00	34.04	S	101	1	1	unspecified_location
T10	T10-S1	S1	26/07/2018	09:57:00	33.98	S	274	1	1	unspecified_location
T10	T10-S1	S1	26/07/2018	09:58:00	33.94	S	2	1	1	unspecified_location
T10	T10-S1	S1	26/07/2018	09:59:00	33.96	S	1	1	1	unspecified_location
T10	T10-S1	S1	26/07/2018	10:00:00	34	S	2	1	1	indoor_activities
T10	T10-S1	S1	26/07/2018	10:01:00	34.03	S	1	1	1	indoor_activities
T10	T10-S1	S1	26/07/2018	10:02:00	34.03	S	0	1	1	indoor_activities
T10	T10-S1	S1	26/07/2018	10:03:00	34.04	S	25	1	1	indoor_activities
T10	T10-S1	S1	26/07/2018	10:04:00	33.99	S	0	1	1	indoor_activities
T10	T10-S1	S1	26/07/2018	10:05:00	33.96	S	216	1	1	indoor_activities
T10	T10-S1	S1	26/07/2018	10:06:00	33.84	S	74	1	1	indoor_activities
T10	T10-S1	S1	26/07/2018	10:07:00	33.87	S	16	1	1	indoor_activities
T10	T10-S1	S1	26/07/2018	10:08:00	33.9	S	13	1	1	indoor_activities
T10	T10-S1	S1	26/07/2018	10:09:00	33.89	S	10	1	1	indoor_activities
T10	T10-S1	S1	26/07/2018	10:10:00	33.91	S	76	1	1	indoor_activities
T10	T10-S1	S1	26/07/2018	10:11:00	33.91	S	20	1	1	indoor_activities
T10	T10-S1	S1	26/07/2018	10:12:00	33.89	S	185	1	1	indoor_activities
T10	T10-S1	S1	26/07/2018	10:13:00	33.85	S	0	1	1	indoor_activities
T10	T10-S1	S1	26/07/2018	10:14:00	33.8	S	0	1	1	indoor_activities
T10	T10-S1	S1	26/07/2018	10:15:00	33.79	S	0	1	1	indoor_activities
T10	T10-S1	S1	26/07/2018	10:16:00	33.82	S	0	1	1	indoor_activities
T10	T10-S1	S1	26/07/2018	10:17:00	33.88	S	0	1	1	indoor_activities
T10	T10-S1	S1	26/07/2018	10:18:00	33.93	S	0	1	1	indoor_activities
T10	T10-S1	S1	26/07/2018	10:19:00	33.96	S	0	1	1	indoor_activities
T10	T10-S1	S1	26/07/2018	10:20:00	34.01	S	21	1	1	indoor_activities
T10	T10-S1	S1	26/07/2018	10:21:00	33.95	S	1	1	1	indoor_activities
T10	T10-S1	S1	26/07/2018	10:22:00	33.9	S	1	1	1	indoor_activities
T10	T10-S1	S1	26/07/2018	10:23:00	33.82	S	0	1	1	indoor_activities
T10	T10-S1	S1	26/07/2018	10:24:00	33.78	S	0	1	1	indoor_activities
T10	T10-S1	S1	26/07/2018	10:25:00	33.7	S	0	1	1	indoor_activities
T10	T10-S1	S1	26/07/2018	10:26:00	33.68	S	2	1	1	indoor_activities
T10	T10-S1	S1	26/07/2018	10:27:00	33.74	S	3	1	1	indoor_activities
T10	T10-S1	S1	26/07/2018	10:28:00	33.79	S	0	1	1	indoor_activities
T10	T10-S1	S1	26/07/2018	10:29:00	33.81	S	0	1	1	indoor_activities
T10	T10-S1	S1	26/07/2018	10:30:00	33.86	S	0	1	1	indoor_activities
T10	T10-S1	S1	26/07/2018	10:31:00	33.92	S	0	1	1	indoor_activities
T10	T10-S1	S1	26/07/2018	10:32:00	33.96	S	0	1	1	indoor_activities
T10	T10-S1	S1	26/07/2018	10:33:00	33.98	S	0	1	1	indoor_activities
T10	T10-S1	S1	26/07/2018	10:34:00	34	S	0	1	1	indoor_activities
T10	T10-S1	S1	26/07/2018	10:35:00	34.03	S	0	1	1	indoor_activities
T10	T10-S1	S1	26/07/2018	10:36:00	34.04	S	1	1	1	indoor_activities
T10	T10-S1	S1	26/07/2018	10:37:00	34.04	S	0	1	1	indoor_activities
T10	T10-S1	S1	26/07/2018	10:38:00	34.02	S	11	1	1	indoor_activities
T10	T10-S1	S1	26/07/2018	10:39:00	33.91	S	0	1	1	indoor_activities
T10	T10-S1	S1	26/07/2018	10:40:00	33.84	S	0	1	1	indoor_activities
T10	T10-S1	S1	26/07/2018	10:41:00	33.78	S	0	1	1	indoor_activities
T10	T10-S1	S1	26/07/2018	10:42:00	33.77	S	2	1	1	indoor_activities
T10	T10-S1	S1	26/07/2018	10:43:00	33.76	S	1	1	1	indoor_activities
T10	T10-S1	S1	26/07/2018	10:44:00	33.71	S	0	1	1	indoor_activities
T10	T10-S1	S1	26/07/2018	10:45:00	33.68	S	0	1	1	indoor_activities
T10	T10-S1	S1	26/07/2018	10:46:00	33.65	S	0	1	1	indoor_activities
T10	T10-S1	S1	26/07/2018	10:47:00	33.71	S	1	1	1	indoor_activities
T10	T10-S1	S1	26/07/2018	10:48:00	33.7	S	0	1	1	indoor_activities
T10	T10-S1	S1	26/07/2018	10:49:00	33.71	S	0	1	1	indoor_activities
T10	T10-S1	S1	26/07/2018	10:50:00	33.69	S	0	1	1	indoor_activities
T10	T10-S1	S1	26/07/2018	10:51:00	33.7	S	0	1	1	indoor_activities
T10	T10-S1	S1	26/07/2018	10:52:00	33.75	S	0	1	1	indoor_activities
T10	T10-S1	S1	26/07/2018	10:53:00	33.77	S	0	1	1	indoor_activities
T10	T10-S1	S1	26/07/2018	10:54:00	33.8	S	1	1	1	indoor_activities
T10	T10-S1	S1	26/07/2018	10:55:00	33.8	S	0	1	1	indoor_activities
T10	T10-S1	S1	26/07/2018	10:56:00	33.79	S	0	1	1	indoor_activities
T10	T10-S1	S1	26/07/2018	10:57:00	33.73	S	23	1	1	indoor_activities
T10	T10-S1	S1	26/07/2018	10:58:00	33.64	S	0	1	1	indoor_activities
T10	T10-S1	S1	26/07/2018	10:59:00	33.57	S	0	1	1	indoor_activities
T10	T10-S1	S1	26/07/2018	11:00:00	33.53	S	0	1	1	indoor_activities
T10	T10-S1	S1	26/07/2018	11:01:00	33.46	S	0	1	1	indoor_activities
T10	T10-S1	S1	26/07/2018	11:02:00	33.45	S	1	1	1	indoor_activities
T10	T10-S1	S1	26/07/2018	11:03:00	33.52	S	0	1	1	indoor_activities
T10	T10-S1	S1	26/07/2018	11:04:00	33.65	S	0	1	1	indoor_activities
T10	T10-S1	S1	26/07/2018	11:05:00	33.71	S	0	1	1	indoor_activities
T10	T10-S1	S1	26/07/2018	11:06:00	33.69	S	0	1	1	indoor_activities
T10	T10-S1	S1	26/07/2018	11:07:00	33.73	S	24	1	1	indoor_activities
T10	T10-S1	S1	26/07/2018	11:08:00	33.66	S	0	1	1	indoor_activities
T10	T10-S1	S1	26/07/2018	11:09:00	33.53	S	0	1	1	indoor_activities
T10	T10-S1	S1	26/07/2018	11:10:00	33.47	S	0	1	1	indoor_activities
T10	T10-S1	S1	26/07/2018	11:11:00	33.45	S	1	1	1	indoor_activities
T10	T10-S1	S1	26/07/2018	11:12:00	33.39	S	0	1	1	indoor_activities
T10	T10-S1	S1	26/07/2018	11:13:00	33.42	S	0	1	1	indoor_activities
T10	T10-S1	S1	26/07/2018	11:14:00	33.5	S	0	1	1	indoor_activities
T10	T10-S1	S1	26/07/2018	11:15:00	33.59	S	0	1	1	indoor_activities
T10	T10-S1	S1	26/07/2018	11:16:00	33.63	S	0	1	1	indoor_activities
T10	T10-S1	S1	26/07/2018	11:17:00	33.66	S	0	1	1	indoor_activities
T10	T10-S1	S1	26/07/2018	11:18:00	33.7	S	0	1	1	indoor_activities
T10	T10-S1	S1	26/07/2018	11:19:00	33.73	S	0	1	1	indoor_activities
T10	T10-S1	S1	26/07/2018	11:20:00	33.75	S	3	1	1	indoor_activities
T10	T10-S1	S1	26/07/2018	11:21:00	33.74	S	3	1	1	indoor_activities
T10	T10-S1	S1	26/07/2018	11:22:00	33.67	S	36	1	1	indoor_activities
T10	T10-S1	S1	26/07/2018	11:23:00	33.53	S	1	1	1	indoor_activities
T10	T10-S1	S1	26/07/2018	11:24:00	33.43	S	0	1	1	indoor_activities
T10	T10-S1	S1	26/07/2018	11:25:00	33.41	S	0	1	1	indoor_activities
T10	T10-S1	S1	26/07/2018	11:26:00	33.37	S	0	1	1	indoor_activities
T10	T10-S1	S1	26/07/2018	11:27:00	33.33	S	5	1	1	indoor_activities
T10	T10-S1	S1	26/07/2018	11:28:00	33.41	S	26	1	1	indoor_activities
T10	T10-S1	S1	26/07/2018	11:29:00	33.34	S	0	1	1	indoor_activities
T10	T10-S1	S1	26/07/2018	11:30:00	33.25	S	21	1	1	indoor_activities
T10	T10-S1	S1	26/07/2018	11:31:00	33.26	S	0	1	1	indoor_activities
T10	T10-S1	S1	26/07/2018	11:32:00	33.36	S	0	1	1	indoor_activities
T10	T10-S1	S1	26/07/2018	11:33:00	33.49	S	0	1	1	indoor_activities
T10	T10-S1	S1	26/07/2018	11:34:00	33.58	S	0	1	1	indoor_activities
T10	T10-S1	S1	26/07/2018	11:35:00	33.68	S	0	1	1	indoor_activities
T10	T10-S1	S1	26/07/2018	11:36:00	33.75	S	0	1	1	indoor_activities
T10	T10-S1	S1	26/07/2018	11:37:00	33.84	S	0	1	1	indoor_activities
T10	T10-S1	S1	26/07/2018	11:38:00	33.9	S	0	1	1	indoor_activities
T10	T10-S1	S1	26/07/2018	11:39:00	33.91	S	0	1	1	indoor_activities
T10	T10-S1	S1	26/07/2018	11:40:00	33.91	S	1	1	1	indoor_activities
T10	T10-S1	S1	26/07/2018	11:41:00	33.94	S	0	1	1	indoor_activities
T10	T10-S1	S1	26/07/2018	11:42:00	33.99	S	0	1	1	indoor_activities
T10	T10-S1	S1	26/07/2018	11:43:00	34.05	S	0	1	1	indoor_activities
T10	T10-S1	S1	26/07/2018	11:44:00	34.13	S	0	1	1	indoor_activities
T10	T10-S1	S1	26/07/2018	11:45:00	34.19	S	0	1	1	indoor_activities
T10	T10-S1	S1	26/07/2018	11:46:00	34.25	S	0	1	1	indoor_activities
T10	T10-S1	S1	26/07/2018	11:47:00	34.23	S	0	1	1	indoor_activities
T10	T10-S1	S1	26/07/2018	11:48:00	34.25	S	0	1	1	indoor_activities
T10	T10-S1	S1	26/07/2018	11:49:00	34.25	S	0	1	1	indoor_activities
T10	T10-S1	S1	26/07/2018	11:50:00	34.21	S	155	1	1	indoor_activities
T10	T10-S1	S1	26/07/2018	11:51:00	33.98	S	20	1	1	indoor_activities
T10	T10-S1	S1	26/07/2018	11:52:00	33.82	S	2	1	1	indoor_activities
T10	T10-S1	S1	26/07/2018	11:53:00	33.8	S	0	1	1	indoor_activities
T10	T10-S1	S1	26/07/2018	11:54:00	33.77	S	0	1	1	indoor_activities
T10	T10-S1	S1	26/07/2018	11:55:00	33.77	S	113	1	1	indoor_activities
T10	T10-S1	S1	26/07/2018	11:56:00	33.83	S	0	1	1	indoor_activities
T10	T10-S1	S1	26/07/2018	11:57:00	33.92	S	0	1	1	indoor_activities
T10	T10-S1	S1	26/07/2018	11:58:00	33.98	S	0	1	1	indoor_activities
T10	T10-S1	S1	26/07/2018	11:59:00	34.06	S	0	1	1	indoor_activities
T10	T10-S1	S1	26/07/2018	12:00:00	34.11	S	0	1	1	indoor_activities
T10	T10-S1	S1	26/07/2018	12:01:00	34.16	S	0	1	1	indoor_activities
T10	T10-S1	S1	26/07/2018	12:02:00	34.2	S	0	1	1	indoor_activities
T10	T10-S1	S1	26/07/2018	12:03:00	34.28	S	1	1	1	indoor_activities
T10	T10-S1	S1	26/07/2018	12:04:00	34.29	S	13	1	1	indoor_activities
T10	T10-S1	S1	26/07/2018	12:05:00	34.14	S	1	1	1	indoor_activities
T10	T10-S1	S1	26/07/2018	12:06:00	33.96	S	0	1	1	indoor_activities
T10	T10-S1	S1	26/07/2018	12:07:00	33.82	S	0	1	1	indoor_activities
T10	T10-S1	S1	26/07/2018	12:08:00	33.74	S	91	1	1	indoor_activities
T10	T10-S1	S1	26/07/2018	12:09:00	33.63	S	47	1	1	indoor_activities
T10	T10-S1	S1	26/07/2018	12:10:00	33.6	S	0	1	1	indoor_activities
T10	T10-S1	S1	26/07/2018	12:11:00	33.61	S	1	1	1	indoor_activities
T10	T10-S1	S1	26/07/2018	12:12:00	33.61	S	0	1	1	indoor_activities
T10	T10-S1	S1	26/07/2018	12:13:00	33.59	S	13	1	1	indoor_activities
T10	T10-S1	S1	26/07/2018	12:14:00	33.52	S	0	1	1	indoor_activities
T10	T10-S1	S1	26/07/2018	12:15:00	33.41	S	2	1	1	indoor_activities
T10	T10-S1	S1	26/07/2018	12:16:00	33.38	S	0	1	1	indoor_activities
T10	T10-S1	S1	26/07/2018	12:17:00	33.4	S	0	1	1	indoor_activities
T10	T10-S1	S1	26/07/2018	12:18:00	33.43	S	15	1	1	indoor_activities
T10	T10-S1	S1	26/07/2018	12:19:00	33.37	S	0	1	1	indoor_activities
T10	T10-S1	S1	26/07/2018	12:20:00	33.29	S	1	1	1	indoor_activities
T10	T10-S1	S1	26/07/2018	12:21:00	33.34	S	0	1	1	indoor_activities
T10	T10-S1	S1	26/07/2018	12:22:00	33.38	S	1	1	1	indoor_activities
T10	T10-S1	S1	26/07/2018	12:23:00	33.39	S	0	1	1	indoor_activities
T10	T10-S1	S1	26/07/2018	12:24:00	33.34	S	16	1	1	indoor_activities
T10	T10-S1	S1	26/07/2018	12:25:00	33.24	S	95	1	1	indoor_activities
T10	T10-S1	S1	26/07/2018	12:26:00	33.21	S	55	1	1	indoor_activities
T10	T10-S1	S1	26/07/2018	12:27:00	33.29	S	0	1	1	indoor_activities
T10	T10-S1	S1	26/07/2018	12:28:00	33.39	S	0	1	1	indoor_activities
T10	T10-S1	S1	26/07/2018	12:29:00	33.51	S	0	1	1	indoor_activities
T10	T10-S1	S1	26/07/2018	12:30:00	33.64	S	1	1	1	indoor_activities
T10	T10-S1	S1	26/07/2018	12:31:00	33.71	S	0	1	1	indoor_activities
T10	T10-S1	S1	26/07/2018	12:32:00	33.78	S	0	1	1	indoor_activities
T10	T10-S1	S1	26/07/2018	12:33:00	33.82	S	1	1	1	indoor_activities
T10	T10-S1	S1	26/07/2018	12:34:00	33.86	S	0	1	1	indoor_activities
T10	T10-S1	S1	26/07/2018	12:35:00	33.88	S	0	1	1	indoor_activities
T10	T10-S1	S1	26/07/2018	12:36:00	33.86	S	0	1	1	indoor_activities
T10	T10-S1	S1	26/07/2018	12:37:00	33.86	S	0	1	1	indoor_activities
T10	T10-S1	S1	26/07/2018	12:38:00	33.86	S	1	1	1	indoor_activities
T10	T10-S1	S1	26/07/2018	12:39:00	33.88	S	0	1	1	indoor_activities
T10	T10-S1	S1	26/07/2018	12:40:00	33.88	S	0	1	1	indoor_activities
T10	T10-S1	S1	26/07/2018	12:41:00	33.91	S	14	1	1	indoor_activities
T10	T10-S1	S1	26/07/2018	12:42:00	33.86	S	5	1	1	indoor_activities
T10	T10-S1	S1	26/07/2018	12:43:00	33.89	S	1	1	1	indoor_activities
T10	T10-S1	S1	26/07/2018	12:44:00	33.91	S	0	1	1	indoor_activities
T10	T10-S1	S1	26/07/2018	12:45:00	33.93	S	0	1	1	indoor_activities
T10	T10-S1	S1	26/07/2018	12:46:00	33.87	S	0	1	1	indoor_activities
T10	T10-S1	S1	26/07/2018	12:47:00	33.82	S	0	1	1	indoor_activities
T10	T10-S1	S1	26/07/2018	12:48:00	33.78	S	0	1	1	indoor_activities
T10	T10-S1	S1	26/07/2018	12:49:00	33.75	S	0	1	1	indoor_activities
T10	T10-S1	S1	26/07/2018	12:50:00	33.74	S	0	1	1	indoor_activities
T10	T10-S1	S1	26/07/2018	12:51:00	33.69	S	5	1	1	indoor_activities
T10	T10-S1	S1	26/07/2018	12:52:00	33.71	S	0	1	1	indoor_activities
T10	T10-S1	S1	26/07/2018	12:53:00	33.73	S	0	1	1	indoor_activities
T10	T10-S1	S1	26/07/2018	12:54:00	33.79	S	0	1	1	indoor_activities
T10	T10-S1	S1	26/07/2018	12:55:00	33.84	S	0	1	1	indoor_activities
T10	T10-S1	S1	26/07/2018	12:56:00	33.88	S	0	1	1	indoor_activities
T10	T10-S1	S1	26/07/2018	12:57:00	33.98	S	0	1	1	indoor_activities
T10	T10-S1	S1	26/07/2018	12:58:00	34.04	S	0	1	1	indoor_activities
T10	T10-S1	S1	26/07/2018	12:59:00	34.06	S	0	1	1	indoor_activities
T10	T10-S1	S1	26/07/2018	13:00:00	34.07	S	2	1	1	indoor_activities
T10	T10-S1	S1	26/07/2018	13:01:00	34.06	S	50	1	1	indoor_activities
T10	T10-S1	S1	26/07/2018	13:02:00	34	S	51	1	1	indoor_activities
T10	T10-S1	S1	26/07/2018	13:03:00	33.96	S	15	1	1	indoor_activities
T10	T10-S1	S1	26/07/2018	13:04:00	33.96	S	0	1	1	indoor_activities
T10	T10-S1	S1	26/07/2018	13:05:00	33.98	S	16	1	1	indoor_activities
T10	T10-S1	S1	26/07/2018	13:06:00	34	S	0	1	1	indoor_activities
T10	T10-S1	S1	26/07/2018	13:07:00	34.06	S	0	1	1	indoor_activities
T10	T10-S1	S1	26/07/2018	13:08:00	34.08	S	0	1	1	indoor_activities
T10	T10-S1	S1	26/07/2018	13:09:00	34.08	S	15	1	1	indoor_activities
T10	T10-S1	S1	26/07/2018	13:10:00	34.08	S	2	1	1	indoor_activities
T10	T10-S1	S1	26/07/2018	13:11:00	33.98	S	0	1	1	indoor_activities
T10	T10-S1	S1	26/07/2018	13:12:00	33.88	S	1	1	1	indoor_activities
T10	T10-S1	S1	26/07/2018	13:13:00	33.85	S	3	1	1	indoor_activities
T10	T10-S1	S1	26/07/2018	13:14:00	33.86	S	0	1	1	indoor_activities
T10	T10-S1	S1	26/07/2018	13:15:00	33.88	S	0	1	1	indoor_activities
T10	T10-S1	S1	26/07/2018	13:16:00	33.89	S	0	1	1	indoor_activities
T10	T10-S1	S1	26/07/2018	13:17:00	33.9	S	0	1	1	indoor_activities
T10	T10-S1	S1	26/07/2018	13:18:00	33.91	S	10	1	1	indoor_activities
T10	T10-S1	S1	26/07/2018	13:19:00	33.78	S	0	1	1	indoor_activities
T10	T10-S1	S1	26/07/2018	13:20:00	33.8	S	0	1	1	indoor_activities
T10	T10-S1	S1	26/07/2018	13:21:00	33.87	S	0	1	1	indoor_activities
T10	T10-S1	S1	26/07/2018	13:22:00	33.93	S	0	1	1	indoor_activities
T10	T10-S1	S1	26/07/2018	13:23:00	33.98	S	1	1	1	indoor_activities
T10	T10-S1	S1	26/07/2018	13:24:00	34.05	S	0	1	1	indoor_activities
T10	T10-S1	S1	26/07/2018	13:25:00	34.13	S	0	1	1	indoor_activities
T10	T10-S1	S1	26/07/2018	13:26:00	34.16	S	1	1	1	indoor_activities
T10	T10-S1	S1	26/07/2018	13:27:00	34.15	S	1	1	1	indoor_activities
T10	T10-S1	S1	26/07/2018	13:28:00	34.09	S	0	1	1	indoor_activities
T10	T10-S1	S1	26/07/2018	13:29:00	34.04	S	1	1	1	indoor_activities
T10	T10-S1	S1	26/07/2018	13:30:00	33.99	S	12	1	1	unspecified_location
T10	T10-S1	S1	26/07/2018	13:31:00	33.98	S	2	1	1	unspecified_location
T10	T10-S1	S1	26/07/2018	13:32:00	33.94	S	0	1	1	unspecified_location
T10	T10-S1	S1	26/07/2018	13:33:00	33.93	S	0	1	1	unspecified_location
T10	T10-S1	S1	26/07/2018	13:34:00	33.95	S	0	1	1	unspecified_location
T10	T10-S1	S1	26/07/2018	13:35:00	34	S	0	1	1	unspecified_location
T10	T10-S1	S1	26/07/2018	13:36:00	34.02	S	0	1	1	unspecified_location
T10	T10-S1	S1	26/07/2018	13:37:00	34.05	S	0	1	1	unspecified_location
T10	T10-S1	S1	26/07/2018	13:38:00	34.04	S	0	1	1	unspecified_location
T10	T10-S1	S1	26/07/2018	13:39:00	34.01	S	0	1	1	unspecified_location
T10	T10-S1	S1	26/07/2018	13:40:00	33.99	S	0	1	1	unspecified_location
T10	T10-S1	S1	26/07/2018	13:41:00	33.97	S	0	1	1	unspecified_location
T10	T10-S1	S1	26/07/2018	13:42:00	33.97	S	0	1	1	unspecified_location
T10	T10-S1	S1	26/07/2018	13:43:00	33.99	S	0	1	1	unspecified_location
T10	T10-S1	S1	26/07/2018	13:44:00	34.02	S	0	1	1	unspecified_location
T10	T10-S1	S1	26/07/2018	13:45:00	33.96	S	6	1	1	unspecified_location
T10	T10-S1	S1	26/07/2018	13:46:00	33.85	S	0	1	1	unspecified_location
T10	T10-S1	S1	26/07/2018	13:47:00	33.84	S	0	1	1	unspecified_location
T10	T10-S1	S1	26/07/2018	13:48:00	33.84	S	0	1	1	unspecified_location
T10	T10-S1	S1	26/07/2018	13:49:00	33.82	S	0	1	1	unspecified_location
T10	T10-S1	S1	26/07/2018	13:50:00	33.8	S	0	1	1	unspecified_location
T10	T10-S1	S1	26/07/2018	13:51:00	33.79	S	0	1	1	unspecified_location
T10	T10-S1	S1	26/07/2018	13:52:00	33.78	S	1	1	1	unspecified_location
T10	T10-S1	S1	26/07/2018	13:53:00	33.82	S	0	1	1	unspecified_location
T10	T10-S1	S1	26/07/2018	13:54:00	33.84	S	0	1	1	unspecified_location
T10	T10-S1	S1	26/07/2018	13:55:00	33.86	S	0	1	1	unspecified_location
T10	T10-S1	S1	26/07/2018	13:56:00	33.88	S	0	1	1	unspecified_location
T10	T10-S1	S1	26/07/2018	13:57:00	33.95	S	0	1	1	unspecified_location
T10	T10-S1	S1	26/07/2018	13:58:00	33.86	S	103	1	1	unspecified_location
T10	T10-S1	S1	26/07/2018	13:59:00	33.75	S	112	1	1	unspecified_location
T10	T10-S1	S1	26/07/2018	14:00:00	33.67	S	0	1	1	indoor_activities
T10	T10-S1	S1	26/07/2018	14:01:00	33.6	S	0	1	1	indoor_activities
T10	T10-S1	S1	26/07/2018	14:02:00	33.56	S	0	1	1	indoor_activities
T10	T10-S1	S1	26/07/2018	14:03:00	33.57	S	119	1	1	indoor_activities
T10	T10-S1	S1	26/07/2018	14:04:00	33.63	S	198	1	1	indoor_activities
T10	T10-S1	S1	26/07/2018	14:05:00	33.69	S	0	1	1	indoor_activities
T10	T10-S1	S1	26/07/2018	14:06:00	33.76	S	84	1	1	indoor_activities
T10	T10-S1	S1	26/07/2018	14:07:00	33.79	S	0	1	1	indoor_activities
T10	T10-S1	S1	26/07/2018	14:08:00	33.78	S	0	1	1	indoor_activities
T10	T10-S1	S1	26/07/2018	14:09:00	33.74	S	2	1	1	indoor_activities
T10	T10-S1	S1	26/07/2018	14:10:00	33.75	S	1	1	1	indoor_activities
T10	T10-S1	S1	26/07/2018	14:11:00	33.79	S	21	1	1	indoor_activities
T10	T10-S1	S1	26/07/2018	14:12:00	33.88	S	0	1	1	indoor_activities
T10	T10-S1	S1	26/07/2018	14:13:00	33.98	S	0	1	1	indoor_activities
T10	T10-S1	S1	26/07/2018	14:14:00	34	S	0	1	1	indoor_activities
T10	T10-S1	S1	26/07/2018	14:15:00	33.99	S	0	1	1	indoor_activities
T10	T10-S1	S1	26/07/2018	14:16:00	33.98	S	0	1	1	indoor_activities
T10	T10-S1	S1	26/07/2018	14:17:00	33.97	S	122	1	1	indoor_activities
T10	T10-S1	S1	26/07/2018	14:18:00	33.85	S	0	1	1	indoor_activities
T10	T10-S1	S1	26/07/2018	14:19:00	33.72	S	1	1	1	indoor_activities
T10	T10-S1	S1	26/07/2018	14:20:00	33.64	S	3	1	1	indoor_activities
T10	T10-S1	S1	26/07/2018	14:21:00	33.63	S	0	1	1	indoor_activities
T10	T10-S1	S1	26/07/2018	14:22:00	33.75	S	137	1	1	indoor_activities
T10	T10-S1	S1	26/07/2018	14:23:00	33.76	S	0	1	1	indoor_activities
T10	T10-S1	S1	26/07/2018	14:24:00	33.8	S	397	1	1	indoor_activities
T10	T10-S1	S1	26/07/2018	14:25:00	33.86	S	60	1	1	indoor_activities
T10	T10-S1	S1	26/07/2018	14:26:00	33.95	S	192	1	1	indoor_activities
T10	T10-S1	S1	26/07/2018	14:27:00	33.93	S	76	1	1	indoor_activities
T10	T10-S1	S1	26/07/2018	14:28:00	33.91	S	52	1	1	indoor_activities
T10	T10-S1	S1	26/07/2018	14:29:00	33.9	S	233	1	1	indoor_activities
T10	T10-S1	S1	26/07/2018	14:30:00	33.95	S	174	1	1	indoor_activities
T10	T10-S1	S1	26/07/2018	14:31:00	33.91	S	41	1	1	indoor_activities
T10	T10-S1	S1	26/07/2018	14:32:00	33.84	S	335	1	1	indoor_activities
T10	T10-S1	S1	26/07/2018	14:33:00	33.77	S	0	1	1	indoor_activities
T10	T10-S1	S1	26/07/2018	14:34:00	33.78	S	0	1	1	indoor_activities
T10	T10-S1	S1	26/07/2018	14:35:00	33.79	S	0	1	1	indoor_activities
T10	T10-S1	S1	26/07/2018	14:36:00	33.82	S	0	1	1	indoor_activities
T10	T10-S1	S1	26/07/2018	14:37:00	33.88	S	0	1	1	indoor_activities
T10	T10-S1	S1	26/07/2018	14:38:00	33.94	S	0	1	1	indoor_activities
T10	T10-S1	S1	26/07/2018	14:39:00	33.93	S	1	1	1	indoor_activities
T10	T10-S1	S1	26/07/2018	14:40:00	33.95	S	0	1	1	indoor_activities
T10	T10-S1	S1	26/07/2018	14:41:00	34.02	S	1	1	1	indoor_activities
T10	T10-S1	S1	26/07/2018	14:42:00	34.06	S	0	1	1	indoor_activities
T10	T10-S1	S1	26/07/2018	14:43:00	34.12	S	0	1	1	indoor_activities
T10	T10-S1	S1	26/07/2018	14:44:00	34.16	S	0	1	1	indoor_activities
T10	T10-S1	S1	26/07/2018	14:45:00	34.21	S	0	1	1	indoor_activities
T10	T10-S1	S1	26/07/2018	14:46:00	34.28	S	0	1	1	indoor_activities
T10	T10-S1	S1	26/07/2018	14:47:00	34.31	S	0	1	1	indoor_activities
T10	T10-S1	S1	26/07/2018	14:48:00	34.35	S	0	1	1	indoor_activities
T10	T10-S1	S1	26/07/2018	14:49:00	34.41	S	0	1	1	indoor_activities
T10	T10-S1	S1	26/07/2018	14:50:00	34.44	S	5	1	1	indoor_activities
T10	T10-S1	S1	26/07/2018	14:51:00	34.33	S	1	1	1	indoor_activities
T10	T10-S1	S1	26/07/2018	14:52:00	34.14	S	0	1	1	indoor_activities
T10	T10-S1	S1	26/07/2018	14:53:00	34.01	S	0	1	1	indoor_activities
T10	T10-S1	S1	26/07/2018	14:54:00	33.97	S	518	1	1	indoor_activities
T10	T10-S1	S1	26/07/2018	14:55:00	33.93	S	0	1	1	indoor_activities
T10	T10-S1	S1	26/07/2018	14:56:00	33.94	S	0	1	1	indoor_activities
T10	T10-S1	S1	26/07/2018	14:57:00	33.95	S	0	1	1	indoor_activities
T10	T10-S1	S1	26/07/2018	14:58:00	34.02	S	0	1	1	indoor_activities
T10	T10-S1	S1	26/07/2018	14:59:00	34.05	S	0	1	1	indoor_activities
T10	T10-S1	S1	26/07/2018	15:00:00	34.08	S	0	1	1	indoor_activities
T10	T10-S1	S1	26/07/2018	15:01:00	34.07	S	0	1	1	indoor_activities
T10	T10-S1	S1	26/07/2018	15:02:00	34.05	S	22	1	1	indoor_activities
T10	T10-S1	S1	26/07/2018	15:03:00	33.96	S	0	1	1	indoor_activities
T10	T10-S1	S1	26/07/2018	15:04:00	33.88	S	1	1	1	indoor_activities
T10	T10-S1	S1	26/07/2018	15:05:00	33.93	S	0	1	1	indoor_activities
T10	T10-S1	S1	26/07/2018	15:06:00	33.96	S	0	1	1	indoor_activities
T10	T10-S1	S1	26/07/2018	15:07:00	33.98	S	16	1	1	indoor_activities
T10	T10-S1	S1	26/07/2018	15:08:00	34.09	S	0	1	1	indoor_activities
T10	T10-S1	S1	26/07/2018	15:09:00	34.16	S	0	1	1	indoor_activities
T10	T10-S1	S1	26/07/2018	15:10:00	34.2	S	0	1	1	indoor_activities
T10	T10-S1	S1	26/07/2018	15:11:00	34.25	S	0	1	1	indoor_activities
T10	T10-S1	S1	26/07/2018	15:12:00	34.32	S	31	1	1	indoor_activities
T10	T10-S1	S1	26/07/2018	15:13:00	34.29	S	51	1	1	indoor_activities
T10	T10-S1	S1	26/07/2018	15:14:00	34.25	S	4	1	1	indoor_activities
T10	T10-S1	S1	26/07/2018	15:15:00	34.21	S	0	1	1	indoor_activities
T10	T10-S1	S1	26/07/2018	15:16:00	34.25	S	0	1	1	indoor_activities
T10	T10-S1	S1	26/07/2018	15:17:00	34.31	S	1	1	1	indoor_activities
T10	T10-S1	S1	26/07/2018	15:18:00	34.15	S	58	1	1	indoor_activities
T10	T10-S1	S1	26/07/2018	15:19:00	34.13	S	11	1	1	indoor_activities
T10	T10-S1	S1	26/07/2018	15:20:00	34.09	S	0	1	1	indoor_activities
T10	T10-S1	S1	26/07/2018	15:21:00	34.01	S	1	1	1	indoor_activities
T10	T10-S1	S1	26/07/2018	15:22:00	33.97	S	0	1	1	indoor_activities
T10	T10-S1	S1	26/07/2018	15:23:00	33.99	S	258	1	1	indoor_activities
T10	T10-S1	S1	26/07/2018	15:24:00	33.99	S	0	1	1	indoor_activities
T10	T10-S1	S1	26/07/2018	15:25:00	34.03	S	1	1	1	indoor_activities
T10	T10-S1	S1	26/07/2018	15:26:00	34.02	S	0	1	1	indoor_activities
T10	T10-S1	S1	26/07/2018	15:27:00	34.04	S	0	1	1	indoor_activities
T10	T10-S1	S1	26/07/2018	15:28:00	34.03	S	0	1	1	indoor_activities
T10	T10-S1	S1	26/07/2018	15:29:00	34.02	S	0	1	1	indoor_activities
T10	T10-S1	S1	26/07/2018	15:30:00	34.03	S	0	1	1	indoor_activities
T10	T10-S1	S1	26/07/2018	15:31:00	33.98	S	138	1	1	indoor_activities
T10	T10-S1	S1	26/07/2018	15:32:00	33.85	S	291	1	1	indoor_activities
T10	T10-S1	S1	26/07/2018	15:33:00	33.73	S	1	1	1	indoor_activities
T10	T10-S1	S1	26/07/2018	15:34:00	33.54	S	95	1	1	indoor_activities
T10	T10-S1	S1	26/07/2018	15:35:00	33.5	S	56	1	1	indoor_activities
T10	T10-S1	S1	26/07/2018	15:36:00	33.67	S	0	1	1	indoor_activities
T10	T10-S1	S1	26/07/2018	15:37:00	33.88	S	0	1	1	indoor_activities
T10	T10-S1	S1	26/07/2018	15:38:00	33.99	S	0	1	1	indoor_activities
T10	T10-S1	S1	26/07/2018	15:39:00	34.11	S	0	1	1	indoor_activities
T10	T10-S1	S1	26/07/2018	15:40:00	34.28	S	0	1	1	indoor_activities
T10	T10-S1	S1	26/07/2018	15:41:00	34.39	S	0	1	1	indoor_activities
T10	T10-S1	S1	26/07/2018	15:42:00	34.51	S	2	1	1	indoor_activities
T10	T10-S1	S1	26/07/2018	15:43:00	34.63	S	0	1	1	indoor_activities
T10	T10-S1	S1	26/07/2018	15:44:00	34.72	S	9	1	1	indoor_activities
T10	T10-S1	S1	26/07/2018	15:45:00	34.54	S	0	1	1	indoor_activities
T10	T10-S1	S1	26/07/2018	15:46:00	34.34	S	1	1	1	indoor_activities
T10	T10-S1	S1	26/07/2018	15:47:00	34.25	S	0	1	1	indoor_activities
T10	T10-S1	S1	26/07/2018	15:48:00	34.18	S	1	1	1	indoor_activities
T10	T10-S1	S1	26/07/2018	15:49:00	34.12	S	20	1	1	indoor_activities
T10	T10-S1	S1	26/07/2018	15:50:00	34.03	S	0	1	1	indoor_activities
T10	T10-S1	S1	26/07/2018	15:51:00	34.01	S	0	1	1	indoor_activities
T10	T10-S1	S1	26/07/2018	15:52:00	34.02	S	0	1	1	indoor_activities
T10	T10-S1	S1	26/07/2018	15:53:00	34.04	S	0	1	1	indoor_activities
T10	T10-S1	S1	26/07/2018	15:54:00	34	S	0	1	1	indoor_activities
T10	T10-S1	S1	26/07/2018	15:55:00	33.96	S	0	1	1	indoor_activities
T10	T10-S1	S1	26/07/2018	15:56:00	33.96	S	1	1	1	indoor_activities
T10	T10-S1	S1	26/07/2018	15:57:00	34.01	S	0	1	1	indoor_activities
T10	T10-S1	S1	26/07/2018	15:58:00	34.04	S	15	1	1	indoor_activities
T10	T10-S1	S1	26/07/2018	15:59:00	33.94	S	0	1	1	indoor_activities
T10	T10-S1	S1	26/07/2018	16:00:00	33.81	S	0	1	1	indoor_activities
T10	T10-S1	S1	26/07/2018	16:01:00	33.73	S	0	1	1	indoor_activities
T10	T10-S1	S1	26/07/2018	16:02:00	33.75	S	0	1	1	indoor_activities
T10	T10-S1	S1	26/07/2018	16:03:00	33.81	S	1	1	1	indoor_activities
T10	T10-S1	S1	26/07/2018	16:04:00	33.88	S	6	1	1	indoor_activities
T10	T10-S1	S1	26/07/2018	16:05:00	33.81	S	26	1	1	indoor_activities
T10	T10-S1	S1	26/07/2018	16:06:00	33.73	S	3	1	1	indoor_activities
T10	T10-S1	S1	26/07/2018	16:07:00	33.61	S	0	1	1	indoor_activities
T10	T10-S1	S1	26/07/2018	16:08:00	33.41	S	14	1	1	indoor_activities
T10	T10-S1	S1	26/07/2018	16:09:00	33.42	S	0	1	1	indoor_activities
T10	T10-S1	S1	26/07/2018	16:10:00	33.55	S	91	1	1	indoor_activities
T10	T10-S1	S1	26/07/2018	16:11:00	33.64	S	134	1	1	indoor_activities
T10	T10-S1	S1	26/07/2018	16:12:00	33.64	S	15	1	1	indoor_activities
T10	T10-S1	S1	26/07/2018	16:13:00	33.7	S	4	1	1	indoor_activities
T10	T10-S1	S1	26/07/2018	16:14:00	33.66	S	0	1	1	indoor_activities
T10	T10-S1	S1	26/07/2018	16:15:00	33.64	S	0	1	1	indoor_activities
T10	T10-S1	S1	26/07/2018	16:16:00	33.63	S	0	1	1	indoor_activities
T10	T10-S1	S1	26/07/2018	16:17:00	33.57	S	2	1	1	indoor_activities
T10	T10-S1	S1	26/07/2018	16:18:00	33.57	S	143	1	1	indoor_activities
T10	T10-S1	S1	26/07/2018	16:19:00	33.58	S	25	1	1	indoor_activities
T10	T10-S1	S1	26/07/2018	16:20:00	33.54	S	6	1	1	indoor_activities
T10	T10-S1	S1	26/07/2018	16:21:00	33.5	S	0	1	1	indoor_activities
T10	T10-S1	S1	26/07/2018	16:22:00	33.45	S	0	1	1	indoor_activities
T10	T10-S1	S1	26/07/2018	16:23:00	33.46	S	0	1	1	indoor_activities
T10	T10-S1	S1	26/07/2018	16:24:00	33.48	S	409	1	1	indoor_activities
T10	T10-S1	S1	26/07/2018	16:25:00	33.52	S	103	1	1	indoor_activities
T10	T10-S1	S1	26/07/2018	16:26:00	33.54	S	0	1	1	indoor_activities
T10	T10-S1	S1	26/07/2018	16:27:00	33.57	S	0	1	1	indoor_activities
T10	T10-S1	S1	26/07/2018	16:28:00	33.57	S	0	1	1	indoor_activities
T10	T10-S1	S1	26/07/2018	16:29:00	33.55	S	0	1	1	indoor_activities
T10	T10-S1	S1	26/07/2018	16:30:00	33.56	S	7	1	1	indoor_activities
T10	T10-S1	S1	26/07/2018	16:31:00	33.58	S	0	1	1	indoor_activities
T10	T10-S1	S1	26/07/2018	16:32:00	33.6	S	0	1	1	indoor_activities
T10	T10-S1	S1	26/07/2018	16:33:00	33.66	S	0	1	1	indoor_activities
T10	T10-S1	S1	26/07/2018	16:34:00	33.72	S	1	1	1	indoor_activities
T10	T10-S1	S1	26/07/2018	16:35:00	33.76	S	1	1	1	indoor_activities
T10	T10-S1	S1	26/07/2018	16:36:00	33.78	S	0	1	1	indoor_activities
T10	T10-S1	S1	26/07/2018	16:37:00	33.76	S	0	1	1	indoor_activities
T10	T10-S1	S1	26/07/2018	16:38:00	33.72	S	0	1	1	indoor_activities
T10	T10-S1	S1	26/07/2018	16:39:00	33.68	S	0	1	1	indoor_activities
T10	T10-S1	S1	26/07/2018	16:40:00	33.66	S	0	1	1	indoor_activities
T10	T10-S1	S1	26/07/2018	16:41:00	33.64	S	0	1	1	indoor_activities
T10	T10-S1	S1	26/07/2018	16:42:00	33.65	S	0	1	1	indoor_activities
T10	T10-S1	S1	26/07/2018	16:43:00	33.66	S	0	1	1	indoor_activities
T10	T10-S1	S1	26/07/2018	16:44:00	33.72	S	0	1	1	indoor_activities
T10	T10-S1	S1	26/07/2018	16:45:00	33.77	S	0	1	1	indoor_activities
T10	T10-S1	S1	26/07/2018	16:46:00	33.8	S	0	1	1	indoor_activities
T10	T10-S1	S1	26/07/2018	16:47:00	33.82	S	2	1	1	indoor_activities
T10	T10-S1	S1	26/07/2018	16:48:00	33.86	S	34	1	1	indoor_activities
T10	T10-S1	S1	26/07/2018	16:49:00	33.77	S	0	1	1	indoor_activities
T10	T10-S1	S1	26/07/2018	16:50:00	33.71	S	1	1	1	indoor_activities
T10	T10-S1	S1	26/07/2018	16:51:00	33.72	S	0	1	1	indoor_activities
T10	T10-S1	S1	26/07/2018	16:52:00	33.78	S	1	1	1	indoor_activities
T10	T10-S1	S1	26/07/2018	16:53:00	33.81	S	0	1	1	indoor_activities
T10	T10-S1	S1	26/07/2018	16:54:00	33.86	S	0	1	1	indoor_activities
T10	T10-S1	S1	26/07/2018	16:55:00	33.93	S	1	1	1	indoor_activities
T10	T10-S1	S1	26/07/2018	16:56:00	33.96	S	0	1	1	indoor_activities
T10	T10-S1	S1	26/07/2018	16:57:00	33.95	S	31	1	1	indoor_activities
T10	T10-S1	S1	26/07/2018	16:58:00	33.82	S	0	1	1	indoor_activities
T10	T10-S1	S1	26/07/2018	16:59:00	33.75	S	0	1	1	indoor_activities
T10	T10-S1	S1	26/07/2018	17:00:00	33.77	S	0	1	1	indoor_activities
T10	T10-S1	S1	26/07/2018	17:01:00	33.73	S	0	1	1	indoor_activities
T10	T10-S1	S1	26/07/2018	17:02:00	33.7	S	0	1	1	indoor_activities
T10	T10-S1	S1	26/07/2018	17:03:00	33.73	S	0	1	1	indoor_activities
T10	T10-S1	S1	26/07/2018	17:04:00	33.75	S	0	1	1	indoor_activities
T10	T10-S1	S1	26/07/2018	17:05:00	33.79	S	0	1	1	indoor_activities
T10	T10-S1	S1	26/07/2018	17:06:00	33.81	S	0	1	1	indoor_activities
T10	T10-S1	S1	26/07/2018	17:07:00	33.81	S	0	1	1	indoor_activities
T10	T10-S1	S1	26/07/2018	17:08:00	33.85	S	11	1	1	indoor_activities
T10	T10-S1	S1	26/07/2018	17:09:00	33.79	S	1	1	1	indoor_activities
T10	T10-S1	S1	26/07/2018	17:10:00	33.73	S	0	1	1	indoor_activities
T10	T10-S1	S1	26/07/2018	17:11:00	33.77	S	0	1	1	indoor_activities
T10	T10-S1	S1	26/07/2018	17:12:00	33.82	S	0	1	1	indoor_activities
T10	T10-S1	S1	26/07/2018	17:13:00	33.86	S	0	1	1	indoor_activities
T10	T10-S1	S1	26/07/2018	17:14:00	33.91	S	230	1	1	indoor_activities
T10	T10-S1	S1	26/07/2018	17:15:00	33.96	S	25	1	1	indoor_activities
T10	T10-S1	S1	26/07/2018	17:16:00	34.06	S	200	1	1	indoor_activities
T10	T10-S1	S1	26/07/2018	17:17:00	34.04	S	24	1	1	indoor_activities
T10	T10-S1	S1	26/07/2018	17:18:00	33.94	S	0	1	1	indoor_activities
T10	T10-S1	S1	26/07/2018	17:19:00	33.85	S	0	1	1	indoor_activities
T10	T10-S1	S1	26/07/2018	17:20:00	33.76	S	8	1	1	indoor_activities
T10	T10-S1	S1	26/07/2018	17:21:00	33.63	S	0	1	1	indoor_activities
T10	T10-S1	S1	26/07/2018	17:22:00	33.69	S	0	1	1	indoor_activities
T10	T10-S1	S1	26/07/2018	17:23:00	33.79	S	0	1	1	indoor_activities
T10	T10-S1	S1	26/07/2018	17:24:00	33.92	S	0	1	1	indoor_activities
T10	T10-S1	S1	26/07/2018	17:25:00	34.04	S	0	1	1	indoor_activities
T10	T10-S1	S1	26/07/2018	17:26:00	34.14	S	3	1	1	indoor_activities
T10	T10-S1	S1	26/07/2018	17:27:00	34.27	S	0	1	1	indoor_activities
T10	T10-S1	S1	26/07/2018	17:28:00	34.39	S	0	1	1	indoor_activities
T10	T10-S1	S1	26/07/2018	17:29:00	34.45	S	0	1	1	indoor_activities
T10	T10-S1	S1	26/07/2018	17:30:00	34.48	S	0	1	1	indoor_activities
T10	T10-S1	S1	26/07/2018	17:31:00	34.54	S	0	1	1	indoor_activities
T10	T10-S1	S1	26/07/2018	17:32:00	34.59	S	0	1	1	indoor_activities
T10	T10-S1	S1	26/07/2018	17:33:00	34.61	S	0	1	1	indoor_activities
T10	T10-S1	S1	26/07/2018	17:34:00	34.64	S	0	1	1	indoor_activities
T10	T10-S1	S1	26/07/2018	17:35:00	34.66	S	0	1	1	indoor_activities
T10	T10-S1	S1	26/07/2018	17:36:00	34.7	S	0	1	1	indoor_activities
T10	T10-S1	S1	26/07/2018	17:37:00	34.73	S	0	1	1	indoor_activities
T10	T10-S1	S1	26/07/2018	17:38:00	34.77	S	0	1	1	indoor_activities
T10	T10-S1	S1	26/07/2018	17:39:00	34.8	S	0	1	1	indoor_activities
T10	T10-S1	S1	26/07/2018	17:40:00	34.82	S	0	1	1	indoor_activities
T10	T10-S1	S1	26/07/2018	17:41:00	34.83	S	0	1	1	indoor_activities
T10	T10-S1	S1	26/07/2018	17:42:00	34.86	S	0	1	1	indoor_activities
T10	T10-S1	S1	26/07/2018	17:43:00	34.88	S	1	1	1	indoor_activities
T10	T10-S1	S1	26/07/2018	17:44:00	34.96	S	0	1	1	indoor_activities
T10	T10-S1	S1	26/07/2018	17:45:00	34.99	S	0	1	1	indoor_activities
T10	T10-S1	S1	26/07/2018	17:46:00	34.96	S	18	1	1	indoor_activities
T10	T10-S1	S1	26/07/2018	17:47:00	34.9	S	2	1	1	indoor_activities
T10	T10-S1	S1	26/07/2018	17:48:00	34.8	S	1	1	1	indoor_activities
T10	T10-S1	S1	26/07/2018	17:49:00	34.66	S	1	1	1	indoor_activities
T10	T10-S1	S1	26/07/2018	17:50:00	34.58	S	3	1	1	indoor_activities
T10	T10-S1	S1	26/07/2018	17:51:00	34.38	S	0	1	1	indoor_activities
T10	T10-S1	S1	26/07/2018	17:52:00	34.31	S	0	1	1	indoor_activities
T10	T10-S1	S1	26/07/2018	17:53:00	34.22	S	0	1	1	indoor_activities
T10	T10-S1	S1	26/07/2018	17:54:00	34.21	S	455	1	1	indoor_activities
T10	T10-S1	S1	26/07/2018	17:55:00	34.24	S	219	1	1	indoor_activities
T10	T10-S1	S1	26/07/2018	17:56:00	34.27	S	58	1	1	indoor_activities
T10	T10-S1	S1	26/07/2018	17:57:00	34.36	S	321	1	1	indoor_activities
T10	T10-S1	S1	26/07/2018	17:58:00	34.31	S	205	1	1	indoor_activities
T10	T10-S1	S1	26/07/2018	17:59:00	34.23	S	211	1	1	indoor_activities
T10	T10-S1	S1	26/07/2018	18:00:00	34.27	S	281	1	1	indoor_activities
T10	T10-S1	S1	26/07/2018	18:01:00	34.43	S	549	1	1	indoor_activities
T10	T10-S1	S1	26/07/2018	18:02:00	34.57	S	127	1	1	indoor_activities
T10	T10-S1	S1	26/07/2018	18:03:00	34.95	S	396	1	1	indoor_activities
T10	T10-S1	S1	26/07/2018	18:04:00	34.99	S	38	1	1	indoor_activities
T10	T10-S1	S1	26/07/2018	18:05:00	34.81	S	0	1	1	indoor_activities
T10	T10-S1	S1	26/07/2018	18:06:00	34.83	S	8	1	1	indoor_activities
T10	T10-S1	S1	26/07/2018	18:07:00	35.02	S	6	1	1	indoor_activities
T10	T10-S1	S1	26/07/2018	18:08:00	35.16	S	16	1	1	indoor_activities
T10	T10-S1	S1	26/07/2018	18:09:00	35.34	S	0	1	1	indoor_activities
T10	T10-S1	S1	26/07/2018	18:10:00	35.48	S	0	1	1	indoor_activities
T10	T10-S1	S1	26/07/2018	18:11:00	35.58	S	0	1	1	indoor_activities
T10	T10-S1	S1	26/07/2018	18:12:00	35.41	S	0	1	1	indoor_activities
T10	T10-S1	S1	26/07/2018	18:13:00	35.38	S	0	1	1	indoor_activities
T10	T10-S1	S1	26/07/2018	18:14:00	35.48	S	3	1	1	indoor_activities
T10	T10-S1	S1	26/07/2018	18:15:00	35.55	S	1	1	1	indoor_activities
T10	T10-S1	S1	26/07/2018	18:16:00	35.65	S	0	1	1	indoor_activities
T10	T10-S1	S1	26/07/2018	18:17:00	35.74	S	8	1	1	indoor_activities
T10	T10-S1	S1	26/07/2018	18:18:00	35.81	S	6	1	1	indoor_activities
T10	T10-S1	S1	26/07/2018	18:19:00	35.84	S	12	1	1	indoor_activities
T10	T10-S1	S1	26/07/2018	18:20:00	35.83	S	43	1	1	indoor_activities
T10	T10-S1	S1	26/07/2018	18:21:00	35.88	S	0	1	1	indoor_activities
T10	T10-S1	S1	26/07/2018	18:22:00	35.91	S	0	1	1	indoor_activities
T10	T10-S1	S1	26/07/2018	18:23:00	35.95	S	0	1	1	indoor_activities
T10	T10-S1	S1	26/07/2018	18:24:00	35.95	S	1	1	1	indoor_activities
T10	T10-S1	S1	26/07/2018	18:25:00	35.86	S	0	1	1	indoor_activities
T10	T10-S1	S1	26/07/2018	18:26:00	35.44	S	84	1	1	indoor_activities
T10	T10-S1	S1	26/07/2018	18:27:00	35.11	S	32	1	1	indoor_activities
T10	T10-S1	S1	26/07/2018	18:28:00	34.95	S	30	1	1	indoor_activities
T10	T10-S1	S1	26/07/2018	18:29:00	34.9	S	39	1	1	indoor_activities
T10	T10-S1	S1	26/07/2018	18:30:00	34.92	S	92	1	1	unspecified_location
T10	T10-S1	S1	26/07/2018	18:31:00	34.73	S	83	1	1	unspecified_location
T10	T10-S1	S1	26/07/2018	18:32:00	34.75	S	321	1	1	unspecified_location
T10	T10-S1	S1	26/07/2018	18:33:00	34.86	S	179	1	1	unspecified_location
T10	T10-S1	S1	26/07/2018	18:34:00	34.87	S	100	1	1	unspecified_location
T10	T10-S1	S1	26/07/2018	18:35:00	34.74	S	114	1	1	unspecified_location
T10	T10-S1	S1	26/07/2018	18:36:00	34.55	S	292	1	1	unspecified_location
T10	T10-S1	S1	26/07/2018	18:37:00	34.36	S	212	1	1	unspecified_location
T10	T10-S1	S1	26/07/2018	18:38:00	34.2	S	57	1	1	unspecified_location
T10	T10-S1	S1	26/07/2018	18:39:00	34.21	S	4	1	1	unspecified_location
T10	T10-S1	S1	26/07/2018	18:40:00	34.27	S	0	1	1	unspecified_location
T10	T10-S1	S1	26/07/2018	18:41:00	34.21	S	26	1	1	unspecified_location
T10	T10-S1	S1	26/07/2018	18:42:00	34.14	S	1	1	1	unspecified_location
T10	T10-S1	S1	26/07/2018	18:43:00	34.13	S	12	1	1	unspecified_location
T10	T10-S1	S1	26/07/2018	18:44:00	34.21	S	27	1	1	unspecified_location
T10	T10-S1	S1	26/07/2018	18:45:00	34.11	S	296	1	1	unspecified_location
T10	T10-S1	S1	26/07/2018	18:46:00	33.89	S	254	1	1	unspecified_location
T10	T10-S1	S1	26/07/2018	18:47:00	33.84	S	233	1	1	unspecified_location
T10	T10-S1	S1	26/07/2018	18:48:00	33.87	S	8	1	1	unspecified_location
T10	T10-S1	S1	26/07/2018	18:49:00	33.91	S	11	1	1	unspecified_location
T10	T10-S1	S1	26/07/2018	18:50:00	33.98	S	26	1	1	unspecified_location
T10	T10-S1	S1	26/07/2018	18:51:00	34	S	113	1	1	unspecified_location
T10	T10-S1	S1	26/07/2018	18:52:00	34	S	226	1	1	unspecified_location
T10	T10-S1	S1	26/07/2018	18:53:00	34.05	S	380	1	1	unspecified_location
T10	T10-S1	S1	26/07/2018	18:54:00	34.11	S	287	1	1	unspecified_location
T10	T10-S1	S1	26/07/2018	18:55:00	34.18	S	65	1	1	unspecified_location
T10	T10-S1	S1	26/07/2018	18:56:00	34.14	S	37	1	1	unspecified_location
T10	T10-S1	S1	26/07/2018	18:57:00	34.13	S	42	1	1	unspecified_location
T10	T10-S1	S1	26/07/2018	18:58:00	34.06	S	21	1	1	unspecified_location
T10	T10-S1	S1	26/07/2018	18:59:00	33.97	S	11	1	1	unspecified_location
T10	T10-S1	S1	26/07/2018	19:00:00	34.07	S	13	1	1	indoor_activities
T10	T10-S1	S1	26/07/2018	19:01:00	34.25	S	54	1	1	indoor_activities
T10	T10-S1	S1	26/07/2018	19:02:00	34.36	S	1	1	1	indoor_activities
T10	T10-S1	S1	26/07/2018	19:03:00	34.39	S	17	1	1	indoor_activities
T10	T10-S1	S1	26/07/2018	19:04:00	34.43	S	137	1	1	indoor_activities
T10	T10-S1	S1	26/07/2018	19:05:00	34.54	S	81	1	1	indoor_activities
T10	T10-S1	S1	26/07/2018	19:06:00	34.42	S	11	1	1	indoor_activities
T10	T10-S1	S1	26/07/2018	19:07:00	34.26	S	3	1	1	indoor_activities
T10	T10-S1	S1	26/07/2018	19:08:00	34.14	S	0	1	1	indoor_activities
T10	T10-S1	S1	26/07/2018	19:09:00	34.18	S	1	1	1	indoor_activities
T10	T10-S1	S1	26/07/2018	19:10:00	34.36	S	0	1	1	indoor_activities
T10	T10-S1	S1	26/07/2018	19:11:00	34.51	S	0	1	1	indoor_activities
T10	T10-S1	S1	26/07/2018	19:12:00	34.64	S	0	1	1	indoor_activities
T10	T10-S1	S1	26/07/2018	19:13:00	34.72	S	13	1	1	indoor_activities
T10	T10-S1	S1	26/07/2018	19:14:00	34.68	S	104	1	1	indoor_activities
T10	T10-S1	S1	26/07/2018	19:15:00	34.45	S	169	1	1	indoor_activities
T10	T10-S1	S1	26/07/2018	19:16:00	34.5	S	274	1	1	indoor_activities
T10	T10-S1	S1	26/07/2018	19:17:00	34.51	S	253	1	1	indoor_activities
T10	T10-S1	S1	26/07/2018	19:18:00	34.5	S	0	1	1	indoor_activities
T10	T10-S1	S1	26/07/2018	19:19:00	34.51	S	102	1	1	indoor_activities
T10	T10-S1	S1	26/07/2018	19:20:00	34.45	S	112	1	1	indoor_activities
T10	T10-S1	S1	26/07/2018	19:21:00	34.41	S	42	1	1	indoor_activities
T10	T10-S1	S1	26/07/2018	19:22:00	34.39	S	35	1	1	indoor_activities
T10	T10-S1	S1	26/07/2018	19:23:00	34.43	S	17	1	1	indoor_activities
T10	T10-S1	S1	26/07/2018	19:24:00	34.41	S	23	1	1	indoor_activities
T10	T10-S1	S1	26/07/2018	19:25:00	34.4	S	71	1	1	indoor_activities
T10	T10-S1	S1	26/07/2018	19:26:00	34.41	S	42	1	1	indoor_activities
T10	T10-S1	S1	26/07/2018	19:27:00	34.38	S	75	1	1	indoor_activities
T10	T10-S1	S1	26/07/2018	19:28:00	34.38	S	108	1	1	indoor_activities
T10	T10-S1	S1	26/07/2018	19:29:00	34.38	S	225	1	1	indoor_activities
T10	T10-S1	S1	26/07/2018	19:30:00	34.34	S	32	1	1	NA
T10	T10-S1	S1	26/07/2018	19:31:00	34.34	S	6	1	1	NA
T10	T10-S1	S1	26/07/2018	19:32:00	34.33	S	14	1	1	NA
T10	T10-S1	S1	26/07/2018	19:33:00	34.31	S	237	1	1	NA
T10	T10-S1	S1	26/07/2018	19:34:00	34.25	S	9	1	1	NA
T10	T10-S1	S1	26/07/2018	19:35:00	34.17	S	23	1	1	NA
T10	T10-S1	S1	26/07/2018	19:36:00	34.14	S	13	1	1	NA
T10	T10-S1	S1	26/07/2018	19:37:00	34.09	S	10	1	1	NA
T10	T10-S1	S1	26/07/2018	19:38:00	34.04	S	0	1	1	NA
T10	T10-S1	S1	26/07/2018	19:39:00	34.01	S	19	1	1	NA
T10	T10-S1	S1	26/07/2018	19:40:00	34.03	S	71	1	1	NA
T10	T10-S1	S1	26/07/2018	19:41:00	34.01	S	0	1	1	NA
T10	T10-S1	S1	26/07/2018	19:42:00	33.95	S	0	1	1	NA
T10	T10-S1	S1	26/07/2018	19:43:00	33.89	S	0	1	1	NA
T10	T10-S1	S1	26/07/2018	19:44:00	33.88	S	0	1	1	NA
T10	T10-S1	S1	26/07/2018	19:45:00	33.85	S	0	1	1	NA
T10	T10-S1	S1	26/07/2018	19:46:00	33.8	S	0	1	1	NA
T10	T10-S1	S1	26/07/2018	19:47:00	33.77	S	0	1	1	NA
T10	T10-S1	S1	26/07/2018	19:48:00	33.75	S	0	1	1	NA
T10	T10-S1	S1	26/07/2018	19:49:00	33.75	S	0	1	1	NA
T10	T10-S1	S1	26/07/2018	19:50:00	33.62	S	27	1	1	NA
T10	T10-S1	S1	26/07/2018	19:51:00	33.52	S	0	1	1	NA
T10	T10-S1	S1	26/07/2018	19:52:00	33.58	S	0	1	1	NA
T10	T10-S1	S1	26/07/2018	19:53:00	33.68	S	0	1	1	NA
T10	T10-S1	S1	26/07/2018	19:54:00	33.8	S	145	1	1	NA
T10	T10-S1	S1	26/07/2018	19:55:00	33.84	S	165	1	1	NA
T10	T10-S1	S1	26/07/2018	19:56:00	33.88	S	82	1	1	NA
T10	T10-S1	S1	26/07/2018	19:57:00	33.89	S	210	1	1	NA
T10	T10-S1	S1	26/07/2018	19:58:00	33.82	S	9	1	1	NA
T10	T10-S1	S1	26/07/2018	19:59:00	33.81	S	5	1	1	NA
T10	T10-S1	S1	26/07/2018	20:00:00	33.86	S	6	1	1	NA
T10	T10-S1	S1	26/07/2018	20:01:00	33.89	S	0	1	1	NA
T10	T10-S1	S1	26/07/2018	20:02:00	33.93	S	51	1	1	NA
T10	T10-S1	S1	26/07/2018	20:03:00	34.01	S	13	1	1	NA
T10	T10-S1	S1	26/07/2018	20:04:00	34.04	S	0	1	1	NA
T10	T10-S1	S1	26/07/2018	20:05:00	34.02	S	0	1	1	NA
T10	T10-S1	S1	26/07/2018	20:06:00	34.03	S	71	1	1	NA
T10	T10-S1	S1	26/07/2018	20:07:00	33.97	S	223	1	1	NA
T10	T10-S1	S1	26/07/2018	20:08:00	33.96	S	265	1	1	NA
T10	T10-S1	S1	26/07/2018	20:09:00	33.93	S	0	1	1	NA
T10	T10-S1	S1	26/07/2018	20:10:00	33.9	S	0	1	1	NA
T10	T10-S1	S1	26/07/2018	20:11:00	33.93	S	1	1	1	NA
T10	T10-S1	S1	26/07/2018	20:12:00	34.02	S	2	1	1	NA
T10	T10-S1	S1	26/07/2018	20:13:00	34.18	S	0	1	1	NA
T10	T10-S1	S1	26/07/2018	20:14:00	34.28	S	0	1	1	NA
T10	T10-S1	S1	26/07/2018	20:15:00	34.34	S	1	1	1	NA
T10	T10-S1	S1	26/07/2018	20:16:00	34.35	S	0	1	1	NA
T10	T10-S1	S1	26/07/2018	20:17:00	34.31	S	0	1	1	NA
T10	T10-S1	S1	26/07/2018	20:18:00	34.23	S	0	1	1	NA
T10	T10-S1	S1	26/07/2018	20:19:00	34.16	S	0	1	1	NA
T10	T10-S1	S1	26/07/2018	20:20:00	34.12	S	0	1	1	NA
T10	T10-S1	S1	26/07/2018	20:21:00	34.15	S	7	1	1	NA
T10	T10-S1	S1	26/07/2018	20:22:00	34.16	S	29	1	1	NA
T10	T10-S1	S1	26/07/2018	20:23:00	34.22	S	3	1	1	NA
T10	T10-S1	S1	26/07/2018	20:24:00	34.2	S	0	1	1	NA
T10	T10-S1	S1	26/07/2018	20:25:00	34.23	S	0	1	1	NA
T10	T10-S1	S1	26/07/2018	20:26:00	34.2	S	0	1	1	NA
T10	T10-S1	S1	26/07/2018	20:27:00	34.25	S	5	1	1	NA
T10	T10-S1	S1	26/07/2018	20:28:00	34.3	S	7	1	1	NA
T10	T10-S1	S1	26/07/2018	20:29:00	34.45	S	3	1	1	NA
T10	T10-S1	S1	26/07/2018	20:30:00	34.52	S	0	1	1	unspecified_location
T10	T10-S1	S1	26/07/2018	20:31:00	34.49	S	213	1	1	unspecified_location
T10	T10-S1	S1	26/07/2018	20:32:00	34.43	S	373	1	1	unspecified_location
T10	T10-S1	S1	26/07/2018	20:33:00	34.36	S	106	1	1	unspecified_location
T10	T10-S1	S1	26/07/2018	20:34:00	34.29	S	162	1	1	unspecified_location
T10	T10-S1	S1	26/07/2018	20:35:00	34.24	S	0	1	1	unspecified_location
T10	T10-S1	S1	26/07/2018	20:36:00	34.28	S	4	1	1	unspecified_location
T10	T10-S1	S1	26/07/2018	20:37:00	34.15	S	0	1	1	unspecified_location
T10	T10-S1	S1	26/07/2018	20:38:00	34.07	S	0	1	1	unspecified_location
T10	T10-S1	S1	26/07/2018	20:39:00	34.07	S	0	1	1	unspecified_location
T10	T10-S1	S1	26/07/2018	20:40:00	34.01	S	0	1	1	unspecified_location
T10	T10-S1	S1	26/07/2018	20:41:00	34.02	S	8	1	1	unspecified_location
T10	T10-S1	S1	26/07/2018	20:42:00	34.05	S	157	1	1	unspecified_location
T10	T10-S1	S1	26/07/2018	20:43:00	34.05	S	311	1	1	unspecified_location
T10	T10-S1	S1	26/07/2018	20:44:00	34.07	S	8	1	1	unspecified_location
T10	T10-S1	S1	26/07/2018	20:45:00	34.09	S	6	1	1	unspecified_location
T10	T10-S1	S1	26/07/2018	20:46:00	34.07	S	377	1	1	unspecified_location
T10	T10-S1	S1	26/07/2018	20:47:00	34.03	S	296	1	1	unspecified_location
T10	T10-S1	S1	26/07/2018	20:48:00	33.93	S	179	1	1	unspecified_location
T10	T10-S1	S1	26/07/2018	20:49:00	33.96	S	272	1	1	unspecified_location
T10	T10-S1	S1	26/07/2018	20:50:00	33.98	S	1	1	1	unspecified_location
T10	T10-S1	S1	26/07/2018	20:51:00	33.94	S	0	1	1	unspecified_location
T10	T10-S1	S1	26/07/2018	20:52:00	33.97	S	0	1	1	unspecified_location
T10	T10-S1	S1	26/07/2018	20:53:00	34.01	S	1	1	1	unspecified_location
T10	T10-S1	S1	26/07/2018	20:54:00	34.04	S	0	1	1	unspecified_location
T10	T10-S1	S1	26/07/2018	20:55:00	34.07	S	0	1	1	unspecified_location
T10	T10-S1	S1	26/07/2018	20:56:00	34.13	S	1	1	1	unspecified_location
T10	T10-S1	S1	26/07/2018	20:57:00	34.12	S	0	1	1	unspecified_location
T10	T10-S1	S1	26/07/2018	20:58:00	34.11	S	0	1	1	unspecified_location
T10	T10-S1	S1	26/07/2018	20:59:00	34.17	S	1	1	1	unspecified_location
T10	T10-S1	S1	26/07/2018	21:00:00	34.16	S	1	1	1	NA
T10	T10-S1	S1	26/07/2018	21:01:00	34.18	S	1	1	1	NA
T10	T10-S1	S1	26/07/2018	21:02:00	34.14	S	9	1	1	NA
T10	T10-S1	S1	26/07/2018	21:03:00	34.17	S	1	1	1	NA
T10	T10-S1	S1	26/07/2018	21:04:00	34.2	S	0	1	1	NA
T10	T10-S1	S1	26/07/2018	21:05:00	34.23	S	0	1	1	NA
T10	T10-S1	S1	26/07/2018	21:06:00	34.23	S	0	1	1	NA
T10	T10-S1	S1	26/07/2018	21:07:00	34.26	S	1	1	1	NA
T10	T10-S1	S1	26/07/2018	21:08:00	34.26	S	0	1	1	NA
T10	T10-S1	S1	26/07/2018	21:09:00	34.24	S	0	1	1	NA
T10	T10-S1	S1	26/07/2018	21:10:00	34.27	S	0	1	1	NA
T10	T10-S1	S1	26/07/2018	21:11:00	34.29	S	0	1	1	NA
T10	T10-S1	S1	26/07/2018	21:12:00	34.24	S	1	1	1	NA
T10	T10-S1	S1	26/07/2018	21:13:00	34.27	S	154	1	1	NA
T10	T10-S1	S1	26/07/2018	21:14:00	34.25	S	364	1	1	NA
T10	T10-S1	S1	26/07/2018	21:15:00	34.23	S	302	1	1	NA
T10	T10-S1	S1	26/07/2018	21:16:00	34.2	S	89	1	1	NA
T10	T10-S1	S1	26/07/2018	21:17:00	34.22	S	301	1	1	NA
T10	T10-S1	S1	26/07/2018	21:18:00	34.18	S	283	1	1	NA
T10	T10-S1	S1	26/07/2018	21:19:00	34.2	S	164	1	1	NA
T10	T10-S1	S1	26/07/2018	21:20:00	34.18	S	153	1	1	NA
T10	T10-S1	S1	26/07/2018	21:21:00	34.14	S	210	1	1	NA
T10	T10-S1	S1	26/07/2018	21:22:00	34.21	S	110	1	1	NA
T10	T10-S1	S1	26/07/2018	21:23:00	34.27	S	125	1	1	NA
T10	T10-S1	S1	26/07/2018	21:24:00	34.32	S	231	1	1	NA
T10	T10-S1	S1	26/07/2018	21:25:00	34.39	S	50	1	1	NA
T10	T10-S1	S1	26/07/2018	21:26:00	34.47	S	151	1	1	NA
T10	T10-S1	S1	26/07/2018	21:27:00	34.49	S	148	1	1	NA
T10	T10-S1	S1	26/07/2018	21:28:00	34.5	S	199	1	1	NA
T10	T10-S1	S1	26/07/2018	21:29:00	34.52	S	177	1	1	NA
T10	T10-S1	S1	26/07/2018	21:30:00	34.54	S	69	1	1	NA
T10	T10-S1	S1	26/07/2018	21:31:00	34.57	S	112	1	1	NA
T10	T10-S1	S1	26/07/2018	21:32:00	34.58	S	26	1	1	NA
T10	T10-S1	S1	26/07/2018	21:33:00	34.59	S	101	1	1	NA
T10	T10-S1	S1	26/07/2018	21:34:00	34.63	S	172	1	1	NA
T10	T10-S1	S1	26/07/2018	21:35:00	34.63	S	84	1	1	NA
T10	T10-S1	S1	26/07/2018	21:36:00	34.63	S	20	1	1	NA
T10	T10-S1	S1	26/07/2018	21:37:00	34.59	S	446	1	1	NA
T10	T10-S1	S1	26/07/2018	21:38:00	34.54	S	185	1	1	NA
T10	T10-S1	S1	26/07/2018	21:39:00	34.53	S	180	1	1	NA
T10	T10-S1	S1	26/07/2018	21:40:00	34.49	S	6	1	1	NA
T10	T10-S1	S1	26/07/2018	21:41:00	34.55	S	16	1	1	NA
T10	T10-S1	S1	26/07/2018	21:42:00	34.59	S	1	1	1	NA
T10	T10-S1	S1	26/07/2018	21:43:00	34.64	S	275	1	1	NA
T10	T10-S1	S1	26/07/2018	21:44:00	34.63	S	266	1	1	NA
T10	T10-S1	S1	26/07/2018	21:45:00	34.58	S	276	1	1	NA
T10	T10-S1	S1	26/07/2018	21:46:00	34.56	S	103	1	1	NA
T10	T10-S1	S1	26/07/2018	21:47:00	34.57	S	353	1	1	NA
T10	T10-S1	S1	26/07/2018	21:48:00	34.56	S	178	1	1	NA
T10	T10-S1	S1	26/07/2018	21:49:00	34.53	S	18	1	1	NA
T10	T10-S1	S1	26/07/2018	21:50:00	34.47	S	288	1	1	NA
T10	T10-S1	S1	26/07/2018	21:51:00	34.41	S	196	1	1	NA
T10	T10-S1	S1	26/07/2018	21:52:00	34.43	S	99	1	1	NA
T10	T10-S1	S1	26/07/2018	21:53:00	34.46	S	273	1	1	NA
T10	T10-S1	S1	26/07/2018	21:54:00	34.42	S	31	1	1	NA
T10	T10-S1	S1	26/07/2018	21:55:00	34.22	S	41	1	1	NA
T10	T10-S1	S1	26/07/2018	21:56:00	34.15	S	61	1	1	NA
T10	T10-S1	S1	26/07/2018	21:57:00	34.23	S	11	1	1	NA
T10	T10-S1	S1	26/07/2018	21:58:00	34.24	S	35	1	1	NA
T10	T10-S1	S1	26/07/2018	21:59:00	34.27	S	78	1	1	NA
T10	T10-S1	S1	26/07/2018	22:00:00	34.25	S	62	1	1	NA
T10	T10-S1	S1	26/07/2018	22:01:00	34.26	S	11	1	1	NA
T10	T10-S1	S1	26/07/2018	22:02:00	34.33	S	2	1	1	NA
T10	T10-S1	S1	26/07/2018	22:03:00	34.48	S	38	1	1	NA
T10	T10-S1	S1	26/07/2018	22:04:00	34.56	S	67	1	1	NA
T10	T10-S1	S1	26/07/2018	22:05:00	34.64	S	81	1	1	NA
T10	T10-S1	S1	26/07/2018	22:06:00	34.72	S	96	1	1	NA
T10	T10-S1	S1	26/07/2018	22:07:00	34.84	S	140	1	1	NA
T10	T10-S1	S1	26/07/2018	22:08:00	34.94	S	59	1	1	NA
T10	T10-S1	S1	26/07/2018	22:09:00	34.95	S	52	1	1	NA
T10	T10-S1	S1	26/07/2018	22:10:00	34.99	S	67	1	1	NA
T10	T10-S1	S1	26/07/2018	22:11:00	35.05	S	26	1	1	NA
T10	T10-S1	S1	26/07/2018	22:12:00	35.13	S	19	1	1	NA
T10	T10-S1	S1	26/07/2018	22:13:00	35.18	S	19	1	1	NA
T10	T10-S1	S1	26/07/2018	22:14:00	35.19	S	13	1	1	NA
T10	T10-S1	S1	26/07/2018	22:15:00	35.05	S	79	1	1	NA
T10	T10-S1	S1	26/07/2018	22:16:00	34.99	S	162	1	1	NA
T10	T10-S1	S1	26/07/2018	22:17:00	34.95	S	579	1	1	NA
T10	T10-S1	S1	26/07/2018	22:18:00	34.95	S	226	1	1	NA
T10	T10-S1	S1	26/07/2018	22:19:00	34.93	S	313	1	1	NA
T10	T10-S1	S1	26/07/2018	22:20:00	34.93	S	197	1	1	NA
T10	T10-S1	S1	26/07/2018	22:21:00	34.86	S	383	1	1	NA
T10	T10-S1	S1	26/07/2018	22:22:00	34.76	S	320	1	1	NA
T10	T10-S1	S1	26/07/2018	22:23:00	34.76	S	169	1	1	NA
T10	T10-S1	S1	26/07/2018	22:24:00	34.69	S	317	1	1	NA
T10	T10-S1	S1	26/07/2018	22:25:00	34.73	S	294	1	1	NA
T10	T10-S1	S1	26/07/2018	22:26:00	34.63	S	148	1	1	NA
T10	T10-S1	S1	26/07/2018	22:27:00	34.54	S	381	1	1	NA
T10	T10-S1	S1	26/07/2018	22:28:00	34.54	S	383	1	1	NA
T10	T10-S1	S1	26/07/2018	22:29:00	34.48	S	255	1	1	NA
T10	T10-S1	S1	26/07/2018	22:30:00	34.44	S	171	1	1	NA
T10	T10-S1	S1	26/07/2018	22:31:00	34.41	S	114	1	1	NA
T10	T10-S1	S1	26/07/2018	22:32:00	34.42	S	330	1	1	NA
T10	T10-S1	S1	26/07/2018	22:33:00	34.46	S	101	1	1	NA
T10	T10-S1	S1	26/07/2018	22:34:00	34.43	S	28	1	1	NA
T10	T10-S1	S1	26/07/2018	22:35:00	34.43	S	7	1	1	NA
T10	T10-S1	S1	26/07/2018	22:36:00	34.43	S	17	1	1	NA
T10	T10-S1	S1	26/07/2018	22:37:00	34.44	S	1	1	1	NA
T10	T10-S1	S1	26/07/2018	22:38:00	34.4	S	2	1	1	NA
T10	T10-S1	S1	26/07/2018	22:39:00	34.41	S	0	1	1	NA
T10	T10-S1	S1	26/07/2018	22:40:00	34.41	S	41	1	1	NA
T10	T10-S1	S1	26/07/2018	22:41:00	34.41	S	23	1	1	NA
T10	T10-S1	S1	26/07/2018	22:42:00	34.46	S	1	1	1	NA
T10	T10-S1	S1	26/07/2018	22:43:00	34.46	S	0	1	1	NA
T10	T10-S1	S1	26/07/2018	22:44:00	34.5	S	0	1	1	NA
T10	T10-S1	S1	26/07/2018	22:45:00	34.5	S	0	1	1	NA
T10	T10-S1	S1	26/07/2018	22:46:00	34.56	S	0	1	1	NA
T10	T10-S1	S1	26/07/2018	22:47:00	34.58	S	0	1	1	NA
T10	T10-S1	S1	26/07/2018	22:48:00	34.6	S	5	1	1	NA
T10	T10-S1	S1	26/07/2018	22:49:00	34.57	S	0	1	1	NA
T10	T10-S1	S1	26/07/2018	22:50:00	34.57	S	1	1	1	NA
T10	T10-S1	S1	26/07/2018	22:51:00	34.61	S	0	1	1	NA
T10	T10-S1	S1	26/07/2018	22:52:00	34.64	S	0	1	1	NA
T10	T10-S1	S1	26/07/2018	22:53:00	34.6	S	16	1	1	NA
T10	T10-S1	S1	26/07/2018	22:54:00	34.54	S	2	1	1	NA
T10	T10-S1	S1	26/07/2018	22:55:00	34.5	S	1	1	1	NA
T10	T10-S1	S1	26/07/2018	22:56:00	34.4	S	1	1	1	NA
T10	T10-S1	S1	26/07/2018	22:57:00	34.32	S	4	1	1	NA
T10	T10-S1	S1	26/07/2018	22:58:00	34.32	S	1	1	1	NA
T10	T10-S1	S1	26/07/2018	22:59:00	34.36	S	0	1	1	NA
T10	T10-S1	S1	26/07/2018	23:00:00	34.41	S	2	1	1	NA
T10	T10-S1	S1	26/07/2018	23:01:00	34.44	S	0	1	1	NA
T10	T10-S1	S1	26/07/2018	23:02:00	34.45	S	0	1	1	NA
T10	T10-S1	S1	26/07/2018	23:03:00	34.46	S	0	1	1	NA
T10	T10-S1	S1	26/07/2018	23:04:00	34.52	S	0	1	1	NA
T10	T10-S1	S1	26/07/2018	23:05:00	34.53	S	0	1	1	NA
T10	T10-S1	S1	26/07/2018	23:06:00	34.55	S	0	1	1	NA
T10	T10-S1	S1	26/07/2018	23:07:00	34.56	S	0	1	1	NA
T10	T10-S1	S1	26/07/2018	23:08:00	34.58	S	0	1	1	NA
T10	T10-S1	S1	26/07/2018	23:09:00	34.5	S	0	1	1	NA
T10	T10-S1	S1	26/07/2018	23:10:00	34.47	S	0	1	1	NA
T10	T10-S1	S1	26/07/2018	23:11:00	34.47	S	0	1	1	NA
T10	T10-S1	S1	26/07/2018	23:12:00	34.46	S	22	1	1	NA
T10	T10-S1	S1	26/07/2018	23:13:00	34.46	S	0	1	1	NA
T10	T10-S1	S1	26/07/2018	23:14:00	34.43	S	32	1	1	NA
T10	T10-S1	S1	26/07/2018	23:15:00	34.47	S	1	1	1	NA
T10	T10-S1	S1	26/07/2018	23:16:00	34.52	S	0	1	1	NA
T10	T10-S1	S1	26/07/2018	23:17:00	34.53	S	4	1	1	NA
T10	T10-S1	S1	26/07/2018	23:18:00	34.5	S	0	1	1	NA
T10	T10-S1	S1	26/07/2018	23:19:00	34.5	S	2	1	1	NA
T10	T10-S1	S1	26/07/2018	23:20:00	34.5	S	3	1	1	NA
T10	T10-S1	S1	26/07/2018	23:21:00	34.45	S	0	1	1	NA
T10	T10-S1	S1	26/07/2018	23:22:00	34.42	S	0	1	1	NA
T10	T10-S1	S1	26/07/2018	23:23:00	34.43	S	0	1	1	NA
T10	T10-S1	S1	26/07/2018	23:24:00	34.41	S	0	1	1	NA
T10	T10-S1	S1	26/07/2018	23:25:00	34.39	S	0	1	1	NA
T10	T10-S1	S1	26/07/2018	23:26:00	34.38	S	2	1	1	NA
T10	T10-S1	S1	26/07/2018	23:27:00	34.3	S	1	1	1	NA
T10	T10-S1	S1	26/07/2018	23:28:00	34.27	S	0	1	1	NA
T10	T10-S1	S1	26/07/2018	23:29:00	34.25	S	2	1	1	NA
T10	T10-S1	S1	26/07/2018	23:30:00	34.2	S	0	1	1	NA
T10	T10-S1	S1	26/07/2018	23:31:00	34.18	S	0	1	1	NA
T10	T10-S1	S1	26/07/2018	23:32:00	34.17	S	0	1	1	NA
T10	T10-S1	S1	26/07/2018	23:33:00	34.21	S	0	1	1	NA
T10	T10-S1	S1	26/07/2018	23:34:00	34.23	S	0	1	1	NA
T10	T10-S1	S1	26/07/2018	23:35:00	34.22	S	3	1	1	NA
T10	T10-S1	S1	26/07/2018	23:36:00	34.27	S	3	1	1	NA
T10	T10-S1	S1	26/07/2018	23:37:00	34.21	S	2	1	1	NA
T10	T10-S1	S1	26/07/2018	23:38:00	34.24	S	1	1	1	NA
T10	T10-S1	S1	26/07/2018	23:39:00	34.3	S	0	1	1	NA
T10	T10-S1	S1	26/07/2018	23:40:00	34.34	S	1	1	1	NA
T10	T10-S1	S1	26/07/2018	23:41:00	34.33	S	0	1	1	NA
T10	T10-S1	S1	26/07/2018	23:42:00	34.32	S	1	1	1	NA
T10	T10-S1	S1	26/07/2018	23:43:00	34.3	S	3	1	1	NA
T10	T10-S1	S1	26/07/2018	23:44:00	34.22	S	14	1	1	NA
T10	T10-S1	S1	26/07/2018	23:45:00	34.17	S	11	1	1	NA
T10	T10-S1	S1	26/07/2018	23:46:00	34.14	S	7	1	1	NA
T10	T10-S1	S1	26/07/2018	23:47:00	34.18	S	8	1	1	NA
T10	T10-S1	S1	26/07/2018	23:48:00	34.14	S	17	1	1	NA
T10	T10-S1	S1	26/07/2018	23:49:00	34.13	S	0	1	1	NA
T10	T10-S1	S1	26/07/2018	23:50:00	34.12	S	3	1	1	NA
T10	T10-S1	S1	26/07/2018	23:51:00	34.07	S	1	1	1	NA
T10	T10-S1	S1	26/07/2018	23:52:00	34.05	S	2	1	1	NA
T10	T10-S1	S1	26/07/2018	23:53:00	34.04	S	0	1	1	NA
T10	T10-S1	S1	26/07/2018	23:54:00	34.03	S	0	1	1	NA
T10	T10-S1	S1	26/07/2018	23:55:00	34.05	S	0	1	1	NA
T10	T10-S1	S1	26/07/2018	23:56:00	34.07	S	0	1	1	NA
T10	T10-S1	S1	26/07/2018	23:57:00	34.06	S	2	1	1	NA
T10	T10-S1	S1	26/07/2018	23:58:00	34	S	1	1	1	NA
T10	T10-S1	S1	26/07/2018	23:59:00	33.99	S	1	1	1	NA
T10	T10-S1	S1	27/07/2018	00:00:00	33.97	S	6	1	1	NA
T10	T10-S1	S1	27/07/2018	00:01:00	33.91	S	1	1	1	NA
T10	T10-S1	S1	27/07/2018	00:02:00	33.87	S	385	1	1	NA
T10	T10-S1	S1	27/07/2018	00:03:00	34.02	S	26	1	1	NA
T10	T10-S1	S1	27/07/2018	00:04:00	34.16	S	347	1	1	NA
T10	T10-S1	S1	27/07/2018	00:05:00	34.09	S	12	1	1	NA
T10	T10-S1	S1	27/07/2018	00:06:00	34.07	S	16	1	1	NA
T10	T10-S1	S1	27/07/2018	00:07:00	34.11	S	3	1	1	NA
T10	T10-S1	S1	27/07/2018	00:08:00	34.1	S	0	1	1	NA
T10	T10-S1	S1	27/07/2018	00:09:00	34.12	S	3	1	1	NA
T10	T10-S1	S1	27/07/2018	00:10:00	34.15	S	9	1	1	NA
T10	T10-S1	S1	27/07/2018	00:11:00	34.13	S	6	1	1	NA
T10	T10-S1	S1	27/07/2018	00:12:00	34.13	S	6	1	1	NA
T10	T10-S1	S1	27/07/2018	00:13:00	34.13	S	0	1	1	NA
T10	T10-S1	S1	27/07/2018	00:14:00	34.13	S	2	1	1	NA
T10	T10-S1	S1	27/07/2018	00:15:00	34.11	S	3	1	1	NA
T10	T10-S1	S1	27/07/2018	00:16:00	34.1	S	8	1	1	NA
T10	T10-S1	S1	27/07/2018	00:17:00	34.12	S	9	1	1	NA
T10	T10-S1	S1	27/07/2018	00:18:00	34.11	S	9	1	1	NA
T10	T10-S1	S1	27/07/2018	00:19:00	34.1	S	15	1	1	NA
T10	T10-S1	S1	27/07/2018	00:20:00	34.14	S	3	1	1	NA
T10	T10-S1	S1	27/07/2018	00:21:00	34.11	S	5	1	1	NA
T10	T10-S1	S1	27/07/2018	00:22:00	34.09	S	1	1	1	NA
T10	T10-S1	S1	27/07/2018	00:23:00	34.11	S	2	1	1	NA
T10	T10-S1	S1	27/07/2018	00:24:00	34.11	S	2	1	1	NA
T10	T10-S1	S1	27/07/2018	00:25:00	34.11	S	0	1	1	NA
T10	T10-S1	S1	27/07/2018	00:26:00	34.11	S	1	1	1	NA
T10	T10-S1	S1	27/07/2018	00:27:00	34.09	S	5	1	1	NA
T10	T10-S1	S1	27/07/2018	00:28:00	34.09	S	4	1	1	NA
T10	T10-S1	S1	27/07/2018	00:29:00	34.07	S	4	1	1	NA
T10	T10-S1	S1	27/07/2018	00:30:00	34.1	S	3	1	1	NA
T10	T10-S1	S1	27/07/2018	00:31:00	34.11	S	0	1	1	NA
T10	T10-S1	S1	27/07/2018	00:32:00	34.1	S	9	1	1	NA
T10	T10-S1	S1	27/07/2018	00:33:00	34.06	S	0	1	1	NA
T10	T10-S1	S1	27/07/2018	00:34:00	34.02	S	0	1	1	NA
T10	T10-S1	S1	27/07/2018	00:35:00	34.02	S	1	1	1	NA
T10	T10-S1	S1	27/07/2018	00:36:00	34.04	S	0	1	1	NA
T10	T10-S1	S1	27/07/2018	00:37:00	33.98	S	374	1	1	NA
T10	T10-S1	S1	27/07/2018	00:38:00	34.04	S	32	1	1	NA
T10	T10-S1	S1	27/07/2018	00:39:00	34.19	S	391	1	1	NA
T10	T10-S1	S1	27/07/2018	00:40:00	34.02	S	27	1	1	NA
T10	T10-S1	S1	27/07/2018	00:41:00	34	S	8	1	1	NA
T10	T10-S1	S1	27/07/2018	00:42:00	33.95	S	2	1	1	NA
T10	T10-S1	S1	27/07/2018	00:43:00	33.93	S	0	1	1	NA
T10	T10-S1	S1	27/07/2018	00:44:00	33.96	S	0	1	1	NA
T10	T10-S1	S1	27/07/2018	00:45:00	33.99	S	0	1	1	NA
T10	T10-S1	S1	27/07/2018	00:46:00	34	S	0	1	1	NA
T10	T10-S1	S1	27/07/2018	00:47:00	34.02	S	1	1	1	NA
T10	T10-S1	S1	27/07/2018	00:48:00	34.06	S	9	1	1	NA
T10	T10-S1	S1	27/07/2018	00:49:00	34.09	S	8	1	1	NA
T10	T10-S1	S1	27/07/2018	00:50:00	34.09	S	11	1	1	NA
T10	T10-S1	S1	27/07/2018	00:51:00	34	S	0	1	1	NA
T10	T10-S1	S1	27/07/2018	00:52:00	33.94	S	43	1	1	NA
T10	T10-S1	S1	27/07/2018	00:53:00	34.05	S	15	1	1	NA
T10	T10-S1	S1	27/07/2018	00:54:00	34.07	S	23	1	1	NA
T10	T10-S1	S1	27/07/2018	00:55:00	34.04	S	5	1	1	NA
T10	T10-S1	S1	27/07/2018	00:56:00	33.99	S	5	1	1	NA
T10	T10-S1	S1	27/07/2018	00:57:00	34.04	S	0	1	1	NA
T10	T10-S1	S1	27/07/2018	00:58:00	34.09	S	2	1	1	NA
T10	T10-S1	S1	27/07/2018	00:59:00	34.2	S	0	1	1	NA
T10	T10-S1	S1	27/07/2018	01:00:00	34.25	S	1	1	1	indoor_activities
T10	T10-S1	S1	27/07/2018	01:01:00	34.31	S	5	1	1	indoor_activities
T10	T10-S1	S1	27/07/2018	01:02:00	34.35	S	0	1	1	indoor_activities
T10	T10-S1	S1	27/07/2018	01:03:00	34.36	S	4	1	1	indoor_activities
T10	T10-S1	S1	27/07/2018	01:04:00	34.38	S	0	1	1	indoor_activities
T10	T10-S1	S1	27/07/2018	01:05:00	34.39	S	15	1	1	indoor_activities
T10	T10-S1	S1	27/07/2018	01:06:00	34.41	S	1	1	1	indoor_activities
T10	T10-S1	S1	27/07/2018	01:07:00	34.42	S	1	1	1	indoor_activities
T10	T10-S1	S1	27/07/2018	01:08:00	34.41	S	0	1	1	indoor_activities
T10	T10-S1	S1	27/07/2018	01:09:00	34.47	S	0	1	1	indoor_activities
T10	T10-S1	S1	27/07/2018	01:10:00	34.45	S	2	1	1	indoor_activities
T10	T10-S1	S1	27/07/2018	01:11:00	34.44	S	7	1	1	indoor_activities
T10	T10-S1	S1	27/07/2018	01:12:00	34.45	S	4	1	1	indoor_activities
T10	T10-S1	S1	27/07/2018	01:13:00	34.47	S	30	1	1	indoor_activities
T10	T10-S1	S1	27/07/2018	01:14:00	34.46	S	19	1	1	indoor_activities
T10	T10-S1	S1	27/07/2018	01:15:00	34.48	S	15	1	1	indoor_activities
T10	T10-S1	S1	27/07/2018	01:16:00	34.48	S	16	1	1	indoor_activities
T10	T10-S1	S1	27/07/2018	01:17:00	34.45	S	6	1	1	indoor_activities
T10	T10-S1	S1	27/07/2018	01:18:00	34.45	S	7	1	1	indoor_activities
T10	T10-S1	S1	27/07/2018	01:19:00	34.47	S	9	1	1	indoor_activities
T10	T10-S1	S1	27/07/2018	01:20:00	34.57	S	175	1	1	indoor_activities
T10	T10-S1	S1	27/07/2018	01:21:00	34.5	S	31	1	1	indoor_activities
T10	T10-S1	S1	27/07/2018	01:22:00	34.45	S	169	1	1	indoor_activities
T10	T10-S1	S1	27/07/2018	01:23:00	34.27	S	176	1	1	indoor_activities
T10	T10-S1	S1	27/07/2018	01:24:00	34.17	S	215	1	1	indoor_activities
T10	T10-S1	S1	27/07/2018	01:25:00	34.1	S	353	1	1	indoor_activities
T10	T10-S1	S1	27/07/2018	01:26:00	34.04	S	53	1	1	indoor_activities
T10	T10-S1	S1	27/07/2018	01:27:00	34.08	S	45	1	1	indoor_activities
T10	T10-S1	S1	27/07/2018	01:28:00	34.16	S	28	1	1	indoor_activities
T10	T10-S1	S1	27/07/2018	01:29:00	34.27	S	44	1	1	indoor_activities
T10	T10-S1	S1	27/07/2018	01:30:00	34.44	S	139	1	1	indoor_activities
T10	T10-S1	S1	27/07/2018	01:31:00	34.52	S	270	1	1	indoor_activities
T10	T10-S1	S1	27/07/2018	01:32:00	34.63	S	225	1	1	indoor_activities
T10	T10-S1	S1	27/07/2018	01:33:00	34.64	S	461	1	1	indoor_activities
T10	T10-S1	S1	27/07/2018	01:34:00	34.65	S	69	1	1	indoor_activities
T10	T10-S1	S1	27/07/2018	01:35:00	34.7	S	234	1	1	indoor_activities
T10	T10-S1	S1	27/07/2018	01:36:00	34.67	S	136	1	1	indoor_activities
T10	T10-S1	S1	27/07/2018	01:37:00	34.68	S	0	1	1	indoor_activities
T10	T10-S1	S1	27/07/2018	01:38:00	34.71	S	0	1	1	indoor_activities
T10	T10-S1	S1	27/07/2018	01:39:00	34.72	S	0	1	1	indoor_activities
T10	T10-S1	S1	27/07/2018	01:40:00	34.74	S	0	1	1	indoor_activities
T10	T10-S1	S1	27/07/2018	01:41:00	34.75	S	0	1	1	indoor_activities
T10	T10-S1	S1	27/07/2018	01:42:00	34.75	S	0	1	1	indoor_activities
T10	T10-S1	S1	27/07/2018	01:43:00	34.77	S	0	1	1	indoor_activities
T10	T10-S1	S1	27/07/2018	01:44:00	34.78	S	0	1	1	indoor_activities
T10	T10-S1	S1	27/07/2018	01:45:00	34.78	S	0	1	1	indoor_activities
T10	T10-S1	S1	27/07/2018	01:46:00	34.8	S	0	1	1	indoor_activities
T10	T10-S1	S1	27/07/2018	01:47:00	34.81	S	0	1	1	indoor_activities
T10	T10-S1	S1	27/07/2018	01:48:00	34.81	S	0	1	1	indoor_activities
T10	T10-S1	S1	27/07/2018	01:49:00	34.81	S	0	1	1	indoor_activities
T10	T10-S1	S1	27/07/2018	01:50:00	34.8	S	0	1	1	indoor_activities
T10	T10-S1	S1	27/07/2018	01:51:00	34.8	S	0	1	1	indoor_activities
T10	T10-S1	S1	27/07/2018	01:52:00	34.75	S	0	1	1	indoor_activities
T10	T10-S1	S1	27/07/2018	01:53:00	34.74	S	4	1	1	indoor_activities
T10	T10-S1	S1	27/07/2018	01:54:00	34.74	S	0	1	1	indoor_activities
T10	T10-S1	S1	27/07/2018	01:55:00	34.75	S	45	1	1	indoor_activities
T10	T10-S1	S1	27/07/2018	01:56:00	34.73	S	25	1	1	indoor_activities
T10	T10-S1	S1	27/07/2018	01:57:00	34.77	S	30	1	1	indoor_activities
T10	T10-S1	S1	27/07/2018	01:58:00	34.74	S	36	1	1	indoor_activities
T10	T10-S1	S1	27/07/2018	01:59:00	34.72	S	25	1	1	indoor_activities
T10	T10-S1	S1	27/07/2018	02:00:00	34.72	S	50	1	1	indoor_activities
T10	T10-S1	S1	27/07/2018	02:01:00	34.7	S	242	1	1	indoor_activities
T10	T10-S1	S1	27/07/2018	02:02:00	34.61	S	93	1	1	indoor_activities
T10	T10-S1	S1	27/07/2018	02:03:00	34.57	S	0	1	1	indoor_activities
T10	T10-S1	S1	27/07/2018	02:04:00	34.64	S	0	1	1	indoor_activities
T10	T10-S1	S1	27/07/2018	02:05:00	34.69	S	0	1	1	indoor_activities
T10	T10-S1	S1	27/07/2018	02:06:00	34.77	S	0	1	1	indoor_activities
T10	T10-S1	S1	27/07/2018	02:07:00	34.87	S	0	1	1	indoor_activities
T10	T10-S1	S1	27/07/2018	02:08:00	34.91	S	0	1	1	indoor_activities
T10	T10-S1	S1	27/07/2018	02:09:00	34.99	S	0	1	1	indoor_activities
T10	T10-S1	S1	27/07/2018	02:10:00	35.05	S	0	1	1	indoor_activities
T10	T10-S1	S1	27/07/2018	02:11:00	35.13	S	0	1	1	indoor_activities
T10	T10-S1	S1	27/07/2018	02:12:00	35.18	S	0	1	1	indoor_activities
T10	T10-S1	S1	27/07/2018	02:13:00	35.23	S	2	1	1	indoor_activities
T10	T10-S1	S1	27/07/2018	02:14:00	35.28	S	0	1	1	indoor_activities
T10	T10-S1	S1	27/07/2018	02:15:00	35.33	S	0	1	1	indoor_activities
T10	T10-S1	S1	27/07/2018	02:16:00	35.36	S	0	1	1	indoor_activities
T10	T10-S1	S1	27/07/2018	02:17:00	35.4	S	0	1	1	indoor_activities
T10	T10-S1	S1	27/07/2018	02:18:00	35.43	S	0	1	1	indoor_activities
T10	T10-S1	S1	27/07/2018	02:19:00	35.46	S	4	1	1	indoor_activities
T10	T10-S1	S1	27/07/2018	02:20:00	35.44	S	0	1	1	indoor_activities
T10	T10-S1	S1	27/07/2018	02:21:00	35.4	S	134	1	1	indoor_activities
T10	T10-S1	S1	27/07/2018	02:22:00	35.17	S	211	1	1	indoor_activities
T10	T10-S1	S1	27/07/2018	02:23:00	35.01	S	0	1	1	indoor_activities
T10	T10-S1	S1	27/07/2018	02:24:00	34.98	S	0	1	1	indoor_activities
T10	T10-S1	S1	27/07/2018	02:25:00	35.01	S	0	1	1	indoor_activities
T10	T10-S1	S1	27/07/2018	02:26:00	35.04	S	0	1	1	indoor_activities
T10	T10-S1	S1	27/07/2018	02:27:00	35.07	S	0	1	1	indoor_activities
T10	T10-S1	S1	27/07/2018	02:28:00	35.11	S	0	1	1	indoor_activities
T10	T10-S1	S1	27/07/2018	02:29:00	35.17	S	0	1	1	indoor_activities
T10	T10-S1	S1	27/07/2018	02:30:00	35.21	S	0	1	1	indoor_activities
T10	T10-S1	S1	27/07/2018	02:31:00	35.14	S	354	1	1	indoor_activities
T10	T10-S1	S1	27/07/2018	02:32:00	35.01	S	82	1	1	indoor_activities
T10	T10-S1	S1	27/07/2018	02:33:00	34.93	S	1	1	1	indoor_activities
T10	T10-S1	S1	27/07/2018	02:34:00	34.91	S	0	1	1	indoor_activities
T10	T10-S1	S1	27/07/2018	02:35:00	34.88	S	0	1	1	indoor_activities
T10	T10-S1	S1	27/07/2018	02:36:00	34.84	S	0	1	1	indoor_activities
T10	T10-S1	S1	27/07/2018	02:37:00	34.84	S	0	1	1	indoor_activities
T10	T10-S1	S1	27/07/2018	02:38:00	34.83	S	0	1	1	indoor_activities
T10	T10-S1	S1	27/07/2018	02:39:00	34.84	S	0	1	1	indoor_activities
T10	T10-S1	S1	27/07/2018	02:40:00	34.82	S	0	1	1	indoor_activities
T10	T10-S1	S1	27/07/2018	02:41:00	34.8	S	0	1	1	indoor_activities
T10	T10-S1	S1	27/07/2018	02:42:00	34.82	S	0	1	1	indoor_activities
T10	T10-S1	S1	27/07/2018	02:43:00	34.8	S	0	1	1	indoor_activities
T10	T10-S1	S1	27/07/2018	02:44:00	34.8	S	0	1	1	indoor_activities
T10	T10-S1	S1	27/07/2018	02:45:00	34.82	S	0	1	1	indoor_activities
T10	T10-S1	S1	27/07/2018	02:46:00	34.81	S	0	1	1	indoor_activities
T10	T10-S1	S1	27/07/2018	02:47:00	34.81	S	0	1	1	indoor_activities
T10	T10-S1	S1	27/07/2018	02:48:00	34.79	S	0	1	1	indoor_activities
T10	T10-S1	S1	27/07/2018	02:49:00	34.79	S	0	1	1	indoor_activities
T10	T10-S1	S1	27/07/2018	02:50:00	34.8	S	0	1	1	indoor_activities
T10	T10-S1	S1	27/07/2018	02:51:00	34.8	S	0	1	1	indoor_activities
T10	T10-S1	S1	27/07/2018	02:52:00	34.8	S	0	1	1	indoor_activities
T10	T10-S1	S1	27/07/2018	02:53:00	34.79	S	0	1	1	indoor_activities
T10	T10-S1	S1	27/07/2018	02:54:00	34.79	S	0	1	1	indoor_activities
T10	T10-S1	S1	27/07/2018	02:55:00	34.79	S	0	1	1	indoor_activities
T10	T10-S1	S1	27/07/2018	02:56:00	34.79	S	0	1	1	indoor_activities
T10	T10-S1	S1	27/07/2018	02:57:00	34.79	S	0	1	1	indoor_activities
T10	T10-S1	S1	27/07/2018	02:58:00	34.77	S	0	1	1	indoor_activities
T10	T10-S1	S1	27/07/2018	02:59:00	34.76	S	0	1	1	indoor_activities
T10	T10-S1	S1	27/07/2018	03:00:00	34.75	S	0	1	1	indoor_activities
T10	T10-S1	S1	27/07/2018	03:01:00	34.73	S	0	1	1	indoor_activities
T10	T10-S1	S1	27/07/2018	03:02:00	34.71	S	0	1	1	indoor_activities
T10	T10-S1	S1	27/07/2018	03:03:00	34.72	S	0	1	1	indoor_activities
T10	T10-S1	S1	27/07/2018	03:04:00	34.71	S	0	1	1	indoor_activities
T10	T10-S1	S1	27/07/2018	03:05:00	34.72	S	0	1	1	indoor_activities
T10	T10-S1	S1	27/07/2018	03:06:00	34.71	S	0	1	1	indoor_activities
T10	T10-S1	S1	27/07/2018	03:07:00	34.73	S	0	1	1	indoor_activities
T10	T10-S1	S1	27/07/2018	03:08:00	34.71	S	0	1	1	indoor_activities
T10	T10-S1	S1	27/07/2018	03:09:00	34.69	S	0	1	1	indoor_activities
T10	T10-S1	S1	27/07/2018	03:10:00	34.68	S	0	1	1	indoor_activities
T10	T10-S1	S1	27/07/2018	03:11:00	34.66	S	0	1	1	indoor_activities
T10	T10-S1	S1	27/07/2018	03:12:00	34.66	S	0	1	1	indoor_activities
T10	T10-S1	S1	27/07/2018	03:13:00	34.67	S	0	1	1	indoor_activities
T10	T10-S1	S1	27/07/2018	03:14:00	34.67	S	2	1	1	indoor_activities
T10	T10-S1	S1	27/07/2018	03:15:00	34.67	S	0	1	1	indoor_activities
T10	T10-S1	S1	27/07/2018	03:16:00	34.66	S	0	1	1	indoor_activities
T10	T10-S1	S1	27/07/2018	03:17:00	34.65	S	0	1	1	indoor_activities
T10	T10-S1	S1	27/07/2018	03:18:00	34.65	S	0	1	1	indoor_activities
T10	T10-S1	S1	27/07/2018	03:19:00	34.63	S	0	1	1	indoor_activities
T10	T10-S1	S1	27/07/2018	03:20:00	34.62	S	0	1	1	indoor_activities
T10	T10-S1	S1	27/07/2018	03:21:00	34.62	S	0	1	1	indoor_activities
T10	T10-S1	S1	27/07/2018	03:22:00	34.6	S	0	1	1	indoor_activities
T10	T10-S1	S1	27/07/2018	03:23:00	34.59	S	0	1	1	indoor_activities
T10	T10-S1	S1	27/07/2018	03:24:00	34.61	S	0	1	1	indoor_activities
T10	T10-S1	S1	27/07/2018	03:25:00	34.61	S	0	1	1	indoor_activities
T10	T10-S1	S1	27/07/2018	03:26:00	34.59	S	0	1	1	indoor_activities
T10	T10-S1	S1	27/07/2018	03:27:00	34.57	S	0	1	1	indoor_activities
T10	T10-S1	S1	27/07/2018	03:28:00	34.59	S	0	1	1	indoor_activities
T10	T10-S1	S1	27/07/2018	03:29:00	34.59	S	0	1	1	indoor_activities
T10	T10-S1	S1	27/07/2018	03:30:00	34.57	S	0	1	1	indoor_activities
T10	T10-S1	S1	27/07/2018	03:31:00	34.55	S	0	1	1	indoor_activities
T10	T10-S1	S1	27/07/2018	03:32:00	34.55	S	0	1	1	indoor_activities
T10	T10-S1	S1	27/07/2018	03:33:00	34.52	S	0	1	1	indoor_activities
T10	T10-S1	S1	27/07/2018	03:34:00	34.54	S	0	1	1	indoor_activities
T10	T10-S1	S1	27/07/2018	03:35:00	34.54	S	0	1	1	indoor_activities
T10	T10-S1	S1	27/07/2018	03:36:00	34.54	S	0	1	1	indoor_activities
T10	T10-S1	S1	27/07/2018	03:37:00	34.54	S	0	1	1	indoor_activities
T10	T10-S1	S1	27/07/2018	03:38:00	34.52	S	0	1	1	indoor_activities
T10	T10-S1	S1	27/07/2018	03:39:00	34.5	S	0	1	1	indoor_activities
T10	T10-S1	S1	27/07/2018	03:40:00	34.51	S	0	1	1	indoor_activities
T10	T10-S1	S1	27/07/2018	03:41:00	34.51	S	0	1	1	indoor_activities
T10	T10-S1	S1	27/07/2018	03:42:00	34.51	S	0	1	1	indoor_activities
T10	T10-S1	S1	27/07/2018	03:43:00	34.51	S	0	1	1	indoor_activities
T10	T10-S1	S1	27/07/2018	03:44:00	34.5	S	0	1	1	indoor_activities
T10	T10-S1	S1	27/07/2018	03:45:00	34.51	S	0	1	1	indoor_activities
T10	T10-S1	S1	27/07/2018	03:46:00	34.52	S	0	1	1	indoor_activities
T10	T10-S1	S1	27/07/2018	03:47:00	34.52	S	0	1	1	indoor_activities
T10	T10-S1	S1	27/07/2018	03:48:00	34.52	S	0	1	1	indoor_activities
T10	T10-S1	S1	27/07/2018	03:49:00	34.54	S	0	1	1	indoor_activities
T10	T10-S1	S1	27/07/2018	03:50:00	34.55	S	0	1	1	indoor_activities
T10	T10-S1	S1	27/07/2018	03:51:00	34.57	S	0	1	1	indoor_activities
T10	T10-S1	S1	27/07/2018	03:52:00	34.57	S	0	1	1	indoor_activities
T10	T10-S1	S1	27/07/2018	03:53:00	34.54	S	0	1	1	indoor_activities
T10	T10-S1	S1	27/07/2018	03:54:00	34.51	S	0	1	1	indoor_activities
T10	T10-S1	S1	27/07/2018	03:55:00	34.51	S	0	1	1	indoor_activities
T10	T10-S1	S1	27/07/2018	03:56:00	34.53	S	0	1	1	indoor_activities
T10	T10-S1	S1	27/07/2018	03:57:00	34.51	S	0	1	1	indoor_activities
T10	T10-S1	S1	27/07/2018	03:58:00	34.53	S	0	1	1	indoor_activities
T10	T10-S1	S1	27/07/2018	03:59:00	34.52	S	0	1	1	indoor_activities
T10	T10-S1	S1	27/07/2018	04:00:00	34.52	S	0	1	1	indoor_activities
T10	T10-S1	S1	27/07/2018	04:01:00	34.51	S	0	1	1	indoor_activities
T10	T10-S1	S1	27/07/2018	04:02:00	34.47	S	0	1	1	indoor_activities
T10	T10-S1	S1	27/07/2018	04:03:00	34.45	S	0	1	1	indoor_activities
T10	T10-S1	S1	27/07/2018	04:04:00	34.42	S	0	1	1	indoor_activities
T10	T10-S1	S1	27/07/2018	04:05:00	34.39	S	0	1	1	indoor_activities
T10	T10-S1	S1	27/07/2018	04:06:00	34.39	S	0	1	1	indoor_activities
T10	T10-S1	S1	27/07/2018	04:07:00	34.34	S	0	1	1	indoor_activities
T10	T10-S1	S1	27/07/2018	04:08:00	34.37	S	0	1	1	indoor_activities
T10	T10-S1	S1	27/07/2018	04:09:00	34.36	S	0	1	1	indoor_activities
T10	T10-S1	S1	27/07/2018	04:10:00	34.4	S	0	1	1	indoor_activities
T10	T10-S1	S1	27/07/2018	04:11:00	34.39	S	0	1	1	indoor_activities
T10	T10-S1	S1	27/07/2018	04:12:00	34.4	S	0	1	1	indoor_activities
T10	T10-S1	S1	27/07/2018	04:13:00	34.39	S	0	1	1	indoor_activities
T10	T10-S1	S1	27/07/2018	04:14:00	34.41	S	0	1	1	indoor_activities
T10	T10-S1	S1	27/07/2018	04:15:00	34.41	S	0	1	1	indoor_activities
T10	T10-S1	S1	27/07/2018	04:16:00	34.43	S	0	1	1	indoor_activities
T10	T10-S1	S1	27/07/2018	04:17:00	34.44	S	0	1	1	indoor_activities
T10	T10-S1	S1	27/07/2018	04:18:00	34.46	S	0	1	1	indoor_activities
T10	T10-S1	S1	27/07/2018	04:19:00	34.45	S	0	1	1	indoor_activities
T10	T10-S1	S1	27/07/2018	04:20:00	34.46	S	0	1	1	indoor_activities
T10	T10-S1	S1	27/07/2018	04:21:00	34.48	S	0	1	1	indoor_activities
T10	T10-S1	S1	27/07/2018	04:22:00	34.49	S	0	1	1	indoor_activities
T10	T10-S1	S1	27/07/2018	04:23:00	34.5	S	0	1	1	indoor_activities
T10	T10-S1	S1	27/07/2018	04:24:00	34.49	S	0	1	1	indoor_activities
T10	T10-S1	S1	27/07/2018	04:25:00	34.49	S	0	1	1	indoor_activities
T10	T10-S1	S1	27/07/2018	04:26:00	34.49	S	0	1	1	indoor_activities
T10	T10-S1	S1	27/07/2018	04:27:00	34.48	S	0	1	1	indoor_activities
T10	T10-S1	S1	27/07/2018	04:28:00	34.48	S	0	1	1	indoor_activities
T10	T10-S1	S1	27/07/2018	04:29:00	34.48	S	0	1	1	indoor_activities
T10	T10-S1	S1	27/07/2018	04:30:00	34.45	S	0	1	1	indoor_activities
T10	T10-S1	S1	27/07/2018	04:31:00	34.44	S	0	1	1	indoor_activities
T10	T10-S1	S1	27/07/2018	04:32:00	34.43	S	0	1	1	indoor_activities
T10	T10-S1	S1	27/07/2018	04:33:00	34.39	S	0	1	1	indoor_activities
T10	T10-S1	S1	27/07/2018	04:34:00	34.36	S	0	1	1	indoor_activities
T10	T10-S1	S1	27/07/2018	04:35:00	34.37	S	0	1	1	indoor_activities
T10	T10-S1	S1	27/07/2018	04:36:00	34.37	S	0	1	1	indoor_activities
T10	T10-S1	S1	27/07/2018	04:37:00	34.37	S	0	1	1	indoor_activities
T10	T10-S1	S1	27/07/2018	04:38:00	34.38	S	0	1	1	indoor_activities
T10	T10-S1	S1	27/07/2018	04:39:00	34.38	S	0	1	1	indoor_activities
T10	T10-S1	S1	27/07/2018	04:40:00	34.36	S	0	1	1	indoor_activities
T10	T10-S1	S1	27/07/2018	04:41:00	34.37	S	0	1	1	indoor_activities
T10	T10-S1	S1	27/07/2018	04:42:00	34.35	S	0	1	1	indoor_activities
T10	T10-S1	S1	27/07/2018	04:43:00	34.34	S	0	1	1	indoor_activities
T10	T10-S1	S1	27/07/2018	04:44:00	34.32	S	0	1	1	indoor_activities
T10	T10-S1	S1	27/07/2018	04:45:00	34.3	S	0	1	1	indoor_activities
T10	T10-S1	S1	27/07/2018	04:46:00	34.3	S	0	1	1	indoor_activities
T10	T10-S1	S1	27/07/2018	04:47:00	34.31	S	0	1	1	indoor_activities
T10	T10-S1	S1	27/07/2018	04:48:00	34.3	S	0	1	1	indoor_activities
T10	T10-S1	S1	27/07/2018	04:49:00	34.32	S	0	1	1	indoor_activities
T10	T10-S1	S1	27/07/2018	04:50:00	34.31	S	0	1	1	indoor_activities
T10	T10-S1	S1	27/07/2018	04:51:00	34.28	S	0	1	1	indoor_activities
T10	T10-S1	S1	27/07/2018	04:52:00	34.27	S	0	1	1	indoor_activities
T10	T10-S1	S1	27/07/2018	04:53:00	34.26	S	0	1	1	indoor_activities
T10	T10-S1	S1	27/07/2018	04:54:00	34.25	S	0	1	1	indoor_activities
T10	T10-S1	S1	27/07/2018	04:55:00	34.25	S	0	1	1	indoor_activities
T10	T10-S1	S1	27/07/2018	04:56:00	34.25	S	0	1	1	indoor_activities
T10	T10-S1	S1	27/07/2018	04:57:00	34.23	S	0	1	1	indoor_activities
T10	T10-S1	S1	27/07/2018	04:58:00	34.22	S	0	1	1	indoor_activities
T10	T10-S1	S1	27/07/2018	04:59:00	34.16	S	0	1	1	indoor_activities
T11	T11-S1	S1	14/09/2018	05:00:00	34.69	S	0	1	2	indoor_activities
T11	T11-S1	S1	14/09/2018	05:01:00	34.7	S	0	1	2	indoor_activities
T11	T11-S1	S1	14/09/2018	05:02:00	34.69	S	1	1	2	indoor_activities
T11	T11-S1	S1	14/09/2018	05:03:00	34.7	S	0	1	2	indoor_activities
T11	T11-S1	S1	14/09/2018	05:04:00	34.71	S	1	1	2	indoor_activities
T11	T11-S1	S1	14/09/2018	05:05:00	34.72	S	0	1	2	indoor_activities
T11	T11-S1	S1	14/09/2018	05:06:00	34.74	S	0	1	2	indoor_activities
T11	T11-S1	S1	14/09/2018	05:07:00	34.75	S	0	1	2	indoor_activities
T11	T11-S1	S1	14/09/2018	05:08:00	34.76	S	19	1	2	indoor_activities
T11	T11-S1	S1	14/09/2018	05:09:00	34.74	S	0	1	2	indoor_activities
T11	T11-S1	S1	14/09/2018	05:10:00	34.72	S	0	1	2	indoor_activities
T11	T11-S1	S1	14/09/2018	05:11:00	34.7	S	0	1	2	indoor_activities
T11	T11-S1	S1	14/09/2018	05:12:00	34.71	S	0	1	2	indoor_activities
T11	T11-S1	S1	14/09/2018	05:13:00	34.71	S	78	1	2	indoor_activities
T11	T11-S1	S1	14/09/2018	05:14:00	34.73	S	18	1	2	indoor_activities
T11	T11-S1	S1	14/09/2018	05:15:00	34.73	S	0	1	2	indoor_activities
T11	T11-S1	S1	14/09/2018	05:16:00	34.72	S	0	1	2	indoor_activities
T11	T11-S1	S1	14/09/2018	05:17:00	34.73	S	0	1	2	indoor_activities
T11	T11-S1	S1	14/09/2018	05:18:00	34.76	S	0	1	2	indoor_activities
T11	T11-S1	S1	14/09/2018	05:19:00	34.75	S	0	1	2	indoor_activities
T11	T11-S1	S1	14/09/2018	05:20:00	34.78	S	0	1	2	indoor_activities
T11	T11-S1	S1	14/09/2018	05:21:00	34.77	S	0	1	2	indoor_activities
T11	T11-S1	S1	14/09/2018	05:22:00	34.79	S	0	1	2	indoor_activities
T11	T11-S1	S1	14/09/2018	05:23:00	34.8	S	0	1	2	indoor_activities
T11	T11-S1	S1	14/09/2018	05:24:00	34.8	S	0	1	2	indoor_activities
T11	T11-S1	S1	14/09/2018	05:25:00	34.83	S	0	1	2	indoor_activities
T11	T11-S1	S1	14/09/2018	05:26:00	34.84	S	0	1	2	indoor_activities
T11	T11-S1	S1	14/09/2018	05:27:00	34.82	S	0	1	2	indoor_activities
T11	T11-S1	S1	14/09/2018	05:28:00	34.85	S	0	1	2	indoor_activities
T11	T11-S1	S1	14/09/2018	05:29:00	34.86	S	0	1	2	indoor_activities
T11	T11-S1	S1	14/09/2018	05:30:00	34.86	S	0	1	2	indoor_activities
T11	T11-S1	S1	14/09/2018	05:31:00	34.86	S	0	1	2	indoor_activities
T11	T11-S1	S1	14/09/2018	05:32:00	34.86	S	0	1	2	indoor_activities
T11	T11-S1	S1	14/09/2018	05:33:00	34.89	S	0	1	2	indoor_activities
T11	T11-S1	S1	14/09/2018	05:34:00	34.9	S	0	1	2	indoor_activities
T11	T11-S1	S1	14/09/2018	05:35:00	34.91	S	0	1	2	indoor_activities
T11	T11-S1	S1	14/09/2018	05:36:00	34.9	S	0	1	2	indoor_activities
T11	T11-S1	S1	14/09/2018	05:37:00	34.92	S	0	1	2	indoor_activities
T11	T11-S1	S1	14/09/2018	05:38:00	34.93	S	0	1	2	indoor_activities
T11	T11-S1	S1	14/09/2018	05:39:00	34.95	S	0	1	2	indoor_activities
T11	T11-S1	S1	14/09/2018	05:40:00	34.95	S	0	1	2	indoor_activities
T11	T11-S1	S1	14/09/2018	05:41:00	34.97	S	0	1	2	indoor_activities
T11	T11-S1	S1	14/09/2018	05:42:00	34.98	S	0	1	2	indoor_activities
T11	T11-S1	S1	14/09/2018	05:43:00	34.98	S	0	1	2	indoor_activities
T11	T11-S1	S1	14/09/2018	05:44:00	34.98	S	0	1	2	indoor_activities
T11	T11-S1	S1	14/09/2018	05:45:00	35.01	S	0	1	2	indoor_activities
T11	T11-S1	S1	14/09/2018	05:46:00	35	S	0	1	2	indoor_activities
T11	T11-S1	S1	14/09/2018	05:47:00	35.02	S	0	1	2	indoor_activities
T11	T11-S1	S1	14/09/2018	05:48:00	35.01	S	0	1	2	indoor_activities
T11	T11-S1	S1	14/09/2018	05:49:00	35.04	S	0	1	2	indoor_activities
T11	T11-S1	S1	14/09/2018	05:50:00	35.04	S	0	1	2	indoor_activities
T11	T11-S1	S1	14/09/2018	05:51:00	35.04	S	0	1	2	indoor_activities
T11	T11-S1	S1	14/09/2018	05:52:00	35.06	S	0	1	2	indoor_activities
T11	T11-S1	S1	14/09/2018	05:53:00	35.07	S	0	1	2	indoor_activities
T11	T11-S1	S1	14/09/2018	05:54:00	35.09	S	0	1	2	indoor_activities
T11	T11-S1	S1	14/09/2018	05:55:00	35.1	S	0	1	2	indoor_activities
T11	T11-S1	S1	14/09/2018	05:56:00	35.1	S	0	1	2	indoor_activities
T11	T11-S1	S1	14/09/2018	05:57:00	35.11	S	0	1	2	indoor_activities
T11	T11-S1	S1	14/09/2018	05:58:00	35.12	S	0	1	2	indoor_activities
T11	T11-S1	S1	14/09/2018	05:59:00	35.13	S	0	1	2	indoor_activities
T11	T11-S1	S1	14/09/2018	06:00:00	35.14	S	0	1	2	indoor_activities
T11	T11-S1	S1	14/09/2018	06:01:00	35.13	S	0	1	2	indoor_activities
T11	T11-S1	S1	14/09/2018	06:02:00	35.15	S	0	1	2	indoor_activities
T11	T11-S1	S1	14/09/2018	06:03:00	35.15	S	0	1	2	indoor_activities
T11	T11-S1	S1	14/09/2018	06:04:00	35.15	S	0	1	2	indoor_activities
T11	T11-S1	S1	14/09/2018	06:05:00	35.15	S	0	1	2	indoor_activities
T11	T11-S1	S1	14/09/2018	06:06:00	35.15	S	0	1	2	indoor_activities
T11	T11-S1	S1	14/09/2018	06:07:00	35.14	S	0	1	2	indoor_activities
T11	T11-S1	S1	14/09/2018	06:08:00	35.15	S	0	1	2	indoor_activities
T11	T11-S1	S1	14/09/2018	06:09:00	35.15	S	0	1	2	indoor_activities
T11	T11-S1	S1	14/09/2018	06:10:00	35.14	S	0	1	2	indoor_activities
T11	T11-S1	S1	14/09/2018	06:11:00	35.13	S	0	1	2	indoor_activities
T11	T11-S1	S1	14/09/2018	06:12:00	35.16	S	0	1	2	indoor_activities
T11	T11-S1	S1	14/09/2018	06:13:00	35.16	S	0	1	2	indoor_activities
T11	T11-S1	S1	14/09/2018	06:14:00	35.15	S	0	1	2	indoor_activities
T11	T11-S1	S1	14/09/2018	06:15:00	35.13	S	0	1	2	indoor_activities
T11	T11-S1	S1	14/09/2018	06:16:00	35.14	S	0	1	2	indoor_activities
T11	T11-S1	S1	14/09/2018	06:17:00	35.21	S	0	1	2	indoor_activities
T11	T11-S1	S1	14/09/2018	06:18:00	35.35	S	0	1	2	indoor_activities
T11	T11-S1	S1	14/09/2018	06:19:00	35.44	S	0	1	2	indoor_activities
T11	T11-S1	S1	14/09/2018	06:20:00	35.52	S	0	1	2	indoor_activities
T11	T11-S1	S1	14/09/2018	06:21:00	35.57	S	0	1	2	indoor_activities
T11	T11-S1	S1	14/09/2018	06:22:00	35.64	S	0	1	2	indoor_activities
T11	T11-S1	S1	14/09/2018	06:23:00	35.68	S	0	1	2	indoor_activities
T11	T11-S1	S1	14/09/2018	06:24:00	35.71	S	0	1	2	indoor_activities
T11	T11-S1	S1	14/09/2018	06:25:00	35.77	S	0	1	2	indoor_activities
T11	T11-S1	S1	14/09/2018	06:26:00	35.79	S	0	1	2	indoor_activities
T11	T11-S1	S1	14/09/2018	06:27:00	35.83	S	0	1	2	indoor_activities
T11	T11-S1	S1	14/09/2018	06:28:00	35.84	S	0	1	2	indoor_activities
T11	T11-S1	S1	14/09/2018	06:29:00	35.89	S	0	1	2	indoor_activities
T11	T11-S1	S1	14/09/2018	06:30:00	35.93	S	0	1	2	indoor_activities
T11	T11-S1	S1	14/09/2018	06:31:00	35.93	S	0	1	2	NA
T11	T11-S1	S1	14/09/2018	06:32:00	35.97	S	0	1	2	NA
T11	T11-S1	S1	14/09/2018	06:33:00	35.96	S	0	1	2	NA
T11	T11-S1	S1	14/09/2018	06:34:00	35.99	S	0	1	2	NA
T11	T11-S1	S1	14/09/2018	06:35:00	36.01	S	0	1	2	NA
T11	T11-S1	S1	14/09/2018	06:36:00	36.02	S	0	1	2	NA
T11	T11-S1	S1	14/09/2018	06:37:00	36.05	S	0	1	2	NA
T11	T11-S1	S1	14/09/2018	06:38:00	36.07	S	0	1	2	NA
T11	T11-S1	S1	14/09/2018	06:39:00	36.08	S	0	1	2	NA
T11	T11-S1	S1	14/09/2018	06:40:00	36.12	S	0	1	2	NA
T11	T11-S1	S1	14/09/2018	06:41:00	36.13	S	0	1	2	NA
T11	T11-S1	S1	14/09/2018	06:42:00	36.15	S	0	1	2	NA
T11	T11-S1	S1	14/09/2018	06:43:00	36.17	S	0	1	2	NA
T11	T11-S1	S1	14/09/2018	06:44:00	36.21	S	0	1	2	NA
T11	T11-S1	S1	14/09/2018	06:45:00	36.2	S	169	1	2	NA
T11	T11-S1	S1	14/09/2018	06:46:00	36.04	S	47	1	2	NA
T11	T11-S1	S1	14/09/2018	06:47:00	35.94	S	177	1	2	NA
T11	T11-S1	S1	14/09/2018	06:48:00	35.9	S	23	1	2	NA
T11	T11-S1	S1	14/09/2018	06:49:00	35.82	S	268	1	2	NA
T11	T11-S1	S1	14/09/2018	06:50:00	35.79	S	493	1	2	NA
T11	T11-S1	S1	14/09/2018	06:51:00	35.72	S	197	1	2	NA
T11	T11-S1	S1	14/09/2018	06:52:00	35.65	S	156	1	2	NA
T11	T11-S1	S1	14/09/2018	06:53:00	35.61	S	14	1	2	NA
T11	T11-S1	S1	14/09/2018	06:54:00	35.6	S	57	1	2	NA
T11	T11-S1	S1	14/09/2018	06:55:00	35.59	S	192	1	2	NA
T11	T11-S1	S1	14/09/2018	06:56:00	35.59	S	96	1	2	NA
T11	T11-S1	S1	14/09/2018	06:57:00	35.59	S	85	1	2	NA
T11	T11-S1	S1	14/09/2018	06:58:00	35.63	S	252	1	2	NA
T11	T11-S1	S1	14/09/2018	06:59:00	35.65	S	322	1	2	NA
T11	T11-S1	S1	14/09/2018	07:00:00	35.5	S	47	1	2	NA
T11	T11-S1	S1	14/09/2018	07:01:00	35.44	S	120	1	2	NA
T11	T11-S1	S1	14/09/2018	07:02:00	35.33	S	0	1	2	NA
T11	T11-S1	S1	14/09/2018	07:03:00	35.25	S	198	1	2	NA
T11	T11-S1	S1	14/09/2018	07:04:00	35.22	S	142	1	2	NA
T11	T11-S1	S1	14/09/2018	07:05:00	35.18	S	3	1	2	NA
T11	T11-S1	S1	14/09/2018	07:06:00	35.11	S	47	1	2	NA
T11	T11-S1	S1	14/09/2018	07:07:00	35.1	S	40	1	2	NA
T11	T11-S1	S1	14/09/2018	07:08:00	35.12	S	0	1	2	NA
T11	T11-S1	S1	14/09/2018	07:09:00	35.16	S	231	1	2	NA
T11	T11-S1	S1	14/09/2018	07:10:00	35.26	S	451	1	2	NA
T11	T11-S1	S1	14/09/2018	07:11:00	35.23	S	9	1	2	NA
T11	T11-S1	S1	14/09/2018	07:12:00	35.29	S	19	1	2	NA
T11	T11-S1	S1	14/09/2018	07:13:00	35.34	S	359	1	2	NA
T11	T11-S1	S1	14/09/2018	07:14:00	35.36	S	267	1	2	NA
T11	T11-S1	S1	14/09/2018	07:15:00	35.31	S	33	1	2	NA
T11	T11-S1	S1	14/09/2018	07:16:00	35.27	S	19	1	2	NA
T11	T11-S1	S1	14/09/2018	07:17:00	35.22	S	23	1	2	NA
T11	T11-S1	S1	14/09/2018	07:18:00	35.24	S	297	1	2	NA
T11	T11-S1	S1	14/09/2018	07:19:00	35.23	S	63	1	2	NA
T11	T11-S1	S1	14/09/2018	07:20:00	35.13	S	174	1	2	NA
T11	T11-S1	S1	14/09/2018	07:21:00	35.2	S	257	1	2	NA
T11	T11-S1	S1	14/09/2018	07:22:00	35.29	S	292	1	2	NA
T11	T11-S1	S1	14/09/2018	07:23:00	35.34	S	62	1	2	NA
T11	T11-S1	S1	14/09/2018	07:24:00	35.35	S	65	1	2	NA
T11	T11-S1	S1	14/09/2018	07:25:00	35.31	S	119	1	2	NA
T11	T11-S1	S1	14/09/2018	07:26:00	35.2	S	105	1	2	NA
T11	T11-S1	S1	14/09/2018	07:27:00	35.18	S	165	1	2	NA
T11	T11-S1	S1	14/09/2018	07:28:00	35.12	S	1	1	2	NA
T11	T11-S1	S1	14/09/2018	07:29:00	35.02	S	5	1	2	NA
T11	T11-S1	S1	14/09/2018	07:30:00	34.98	S	19	1	2	NA
T11	T11-S1	S1	14/09/2018	07:31:00	35.02	S	517	1	2	NA
T11	T11-S1	S1	14/09/2018	07:32:00	35.02	S	228	1	2	NA
T11	T11-S1	S1	14/09/2018	07:33:00	34.89	S	427	1	2	NA
T11	T11-S1	S1	14/09/2018	07:34:00	34.8	S	132	1	2	NA
T11	T11-S1	S1	14/09/2018	07:35:00	34.73	S	0	1	2	NA
T11	T11-S1	S1	14/09/2018	07:36:00	34.69	S	0	1	2	NA
T11	T11-S1	S1	14/09/2018	07:37:00	34.7	S	0	1	2	NA
T11	T11-S1	S1	14/09/2018	07:38:00	34.7	S	0	1	2	NA
T11	T11-S1	S1	14/09/2018	07:39:00	34.74	S	0	1	2	NA
T11	T11-S1	S1	14/09/2018	07:40:00	34.79	S	0	1	2	NA
T11	T11-S1	S1	14/09/2018	07:41:00	34.8	S	0	1	2	NA
T11	T11-S1	S1	14/09/2018	07:42:00	34.82	S	4	1	2	NA
T11	T11-S1	S1	14/09/2018	07:43:00	34.84	S	207	1	2	NA
T11	T11-S1	S1	14/09/2018	07:44:00	34.92	S	246	1	2	NA
T11	T11-S1	S1	14/09/2018	07:45:00	34.92	S	223	1	2	NA
T11	T11-S1	S1	14/09/2018	07:46:00	34.91	S	231	1	2	NA
T11	T11-S1	S1	14/09/2018	07:47:00	34.88	S	0	1	2	NA
T11	T11-S1	S1	14/09/2018	07:48:00	34.82	S	1	1	2	NA
T11	T11-S1	S1	14/09/2018	07:49:00	34.79	S	1	1	2	NA
T11	T11-S1	S1	14/09/2018	07:50:00	34.74	S	0	1	2	NA
T11	T11-S1	S1	14/09/2018	07:51:00	34.7	S	0	1	2	NA
T11	T11-S1	S1	14/09/2018	07:52:00	34.73	S	143	1	2	NA
T11	T11-S1	S1	14/09/2018	07:53:00	34.85	S	257	1	2	NA
T11	T11-S1	S1	14/09/2018	07:54:00	34.89	S	356	1	2	NA
T11	T11-S1	S1	14/09/2018	07:55:00	34.86	S	140	1	2	NA
T11	T11-S1	S1	14/09/2018	07:56:00	34.78	S	0	1	2	NA
T11	T11-S1	S1	14/09/2018	07:57:00	34.68	S	2	1	2	NA
T11	T11-S1	S1	14/09/2018	07:58:00	34.64	S	31	1	2	NA
T11	T11-S1	S1	14/09/2018	07:59:00	34.64	S	0	1	2	NA
T11	T11-S1	S1	14/09/2018	08:00:00	34.75	S	241	1	2	unspecified_location
T11	T11-S1	S1	14/09/2018	08:01:00	34.85	S	437	1	2	unspecified_location
T11	T11-S1	S1	14/09/2018	08:02:00	34.85	S	103	1	2	unspecified_location
T11	T11-S1	S1	14/09/2018	08:03:00	34.87	S	207	1	2	unspecified_location
T11	T11-S1	S1	14/09/2018	08:04:00	34.83	S	183	1	2	unspecified_location
T11	T11-S1	S1	14/09/2018	08:05:00	34.88	S	651	1	2	unspecified_location
T11	T11-S1	S1	14/09/2018	08:06:00	34.77	S	319	1	2	unspecified_location
T11	T11-S1	S1	14/09/2018	08:07:00	34.72	S	3	1	2	unspecified_location
T11	T11-S1	S1	14/09/2018	08:08:00	34.63	S	75	1	2	unspecified_location
T11	T11-S1	S1	14/09/2018	08:09:00	34.52	S	27	1	2	unspecified_location
T11	T11-S1	S1	14/09/2018	08:10:00	34.4	S	81	1	2	unspecified_location
T11	T11-S1	S1	14/09/2018	08:11:00	34.43	S	134	1	2	unspecified_location
T11	T11-S1	S1	14/09/2018	08:12:00	34.5	S	412	1	2	unspecified_location
T11	T11-S1	S1	14/09/2018	08:13:00	34.54	S	82	1	2	unspecified_location
T11	T11-S1	S1	14/09/2018	08:14:00	34.43	S	439	1	2	unspecified_location
T11	T11-S1	S1	14/09/2018	08:15:00	34.16	S	230	1	2	unspecified_location
T11	T11-S1	S1	14/09/2018	08:16:00	33.95	S	471	1	2	unspecified_location
T11	T11-S1	S1	14/09/2018	08:17:00	33.89	S	354	1	2	unspecified_location
T11	T11-S1	S1	14/09/2018	08:18:00	33.81	S	234	1	2	unspecified_location
T11	T11-S1	S1	14/09/2018	08:19:00	33.77	S	192	1	2	unspecified_location
T11	T11-S1	S1	14/09/2018	08:20:00	33.71	S	159	1	2	unspecified_location
T11	T11-S1	S1	14/09/2018	08:21:00	33.7	S	526	1	2	unspecified_location
T11	T11-S1	S1	14/09/2018	08:22:00	33.72	S	167	1	2	unspecified_location
T11	T11-S1	S1	14/09/2018	08:23:00	33.75	S	121	1	2	unspecified_location
T11	T11-S1	S1	14/09/2018	08:24:00	33.79	S	285	1	2	unspecified_location
T11	T11-S1	S1	14/09/2018	08:25:00	33.86	S	227	1	2	unspecified_location
T11	T11-S1	S1	14/09/2018	08:26:00	33.9	S	677	1	2	unspecified_location
T11	T11-S1	S1	14/09/2018	08:27:00	33.95	S	204	1	2	unspecified_location
T11	T11-S1	S1	14/09/2018	08:28:00	33.98	S	74	1	2	unspecified_location
T11	T11-S1	S1	14/09/2018	08:29:00	34.02	S	420	1	2	unspecified_location
T11	T11-S1	S1	14/09/2018	08:30:00	34.08	S	455	1	2	NA
T11	T11-S1	S1	14/09/2018	08:31:00	34.18	S	168	1	2	unspecified_location
T11	T11-S1	S1	14/09/2018	08:32:00	34.2	S	247	1	2	unspecified_location
T11	T11-S1	S1	14/09/2018	08:33:00	34.2	S	505	1	2	unspecified_location
T11	T11-S1	S1	14/09/2018	08:34:00	34.07	S	4	1	2	unspecified_location
T11	T11-S1	S1	14/09/2018	08:35:00	33.98	S	61	1	2	unspecified_location
T11	T11-S1	S1	14/09/2018	08:36:00	33.99	S	226	1	2	unspecified_location
T11	T11-S1	S1	14/09/2018	08:37:00	34.05	S	213	1	2	unspecified_location
T11	T11-S1	S1	14/09/2018	08:38:00	34.07	S	195	1	2	unspecified_location
T11	T11-S1	S1	14/09/2018	08:39:00	34.11	S	182	1	2	unspecified_location
T11	T11-S1	S1	14/09/2018	08:40:00	34.2	S	181	1	2	unspecified_location
T11	T11-S1	S1	14/09/2018	08:41:00	34.32	S	113	1	2	unspecified_location
T11	T11-S1	S1	14/09/2018	08:42:00	34.42	S	111	1	2	unspecified_location
T11	T11-S1	S1	14/09/2018	08:43:00	34.54	S	330	1	2	unspecified_location
T11	T11-S1	S1	14/09/2018	08:44:00	34.56	S	820	1	2	unspecified_location
T11	T11-S1	S1	14/09/2018	08:45:00	34.57	S	1	1	2	unspecified_location
T11	T11-S1	S1	14/09/2018	08:46:00	34.55	S	19	1	2	unspecified_location
T11	T11-S1	S1	14/09/2018	08:47:00	34.54	S	108	1	2	unspecified_location
T11	T11-S1	S1	14/09/2018	08:48:00	34.54	S	17	1	2	unspecified_location
T11	T11-S1	S1	14/09/2018	08:49:00	34.57	S	123	1	2	unspecified_location
T11	T11-S1	S1	14/09/2018	08:50:00	34.57	S	106	1	2	unspecified_location
T11	T11-S1	S1	14/09/2018	08:51:00	34.57	S	45	1	2	unspecified_location
T11	T11-S1	S1	14/09/2018	08:52:00	34.58	S	48	1	2	unspecified_location
T11	T11-S1	S1	14/09/2018	08:53:00	34.59	S	46	1	2	unspecified_location
T11	T11-S1	S1	14/09/2018	08:54:00	34.54	S	107	1	2	unspecified_location
T11	T11-S1	S1	14/09/2018	08:55:00	34.42	S	23	1	2	unspecified_location
T11	T11-S1	S1	14/09/2018	08:56:00	34.36	S	49	1	2	unspecified_location
T11	T11-S1	S1	14/09/2018	08:57:00	34.44	S	184	1	2	unspecified_location
T11	T11-S1	S1	14/09/2018	08:58:00	34.48	S	90	1	2	unspecified_location
T11	T11-S1	S1	14/09/2018	08:59:00	34.47	S	17	1	2	unspecified_location
T11	T11-S1	S1	14/09/2018	09:00:00	34.44	S	91	1	2	NA
T11	T11-S1	S1	14/09/2018	09:01:00	34.41	S	2	1	2	NA
T11	T11-S1	S1	14/09/2018	09:02:00	34.4	S	156	1	2	NA
T11	T11-S1	S1	14/09/2018	09:03:00	34.43	S	36	1	2	NA
T11	T11-S1	S1	14/09/2018	09:04:00	34.5	S	55	1	2	NA
T11	T11-S1	S1	14/09/2018	09:05:00	34.59	S	70	1	2	NA
T11	T11-S1	S1	14/09/2018	09:06:00	34.61	S	90	1	2	NA
T11	T11-S1	S1	14/09/2018	09:07:00	34.6	S	137	1	2	NA
T11	T11-S1	S1	14/09/2018	09:08:00	34.7	S	24	1	2	NA
T11	T11-S1	S1	14/09/2018	09:09:00	34.78	S	2	1	2	NA
T11	T11-S1	S1	14/09/2018	09:10:00	34.81	S	194	1	2	NA
T11	T11-S1	S1	14/09/2018	09:11:00	34.85	S	213	1	2	NA
T11	T11-S1	S1	14/09/2018	09:12:00	34.77	S	106	1	2	NA
T11	T11-S1	S1	14/09/2018	09:13:00	34.68	S	87	1	2	NA
T11	T11-S1	S1	14/09/2018	09:14:00	34.66	S	96	1	2	NA
T11	T11-S1	S1	14/09/2018	09:15:00	34.62	S	126	1	2	NA
T11	T11-S1	S1	14/09/2018	09:16:00	34.61	S	73	1	2	NA
T11	T11-S1	S1	14/09/2018	09:17:00	34.57	S	23	1	2	NA
T11	T11-S1	S1	14/09/2018	09:18:00	34.61	S	31	1	2	NA
T11	T11-S1	S1	14/09/2018	09:19:00	34.65	S	94	1	2	NA
T11	T11-S1	S1	14/09/2018	09:20:00	34.71	S	48	1	2	NA
T11	T11-S1	S1	14/09/2018	09:21:00	34.69	S	148	1	2	NA
T11	T11-S1	S1	14/09/2018	09:22:00	34.66	S	15	1	2	NA
T11	T11-S1	S1	14/09/2018	09:23:00	34.57	S	41	1	2	NA
T11	T11-S1	S1	14/09/2018	09:24:00	34.63	S	16	1	2	NA
T11	T11-S1	S1	14/09/2018	09:25:00	34.61	S	22	1	2	NA
T11	T11-S1	S1	14/09/2018	09:26:00	34.5	S	9	1	2	NA
T11	T11-S1	S1	14/09/2018	09:27:00	34.39	S	48	1	2	NA
T11	T11-S1	S1	14/09/2018	09:28:00	34.32	S	14	1	2	NA
T11	T11-S1	S1	14/09/2018	09:29:00	34.23	S	36	1	2	NA
T11	T11-S1	S1	14/09/2018	09:30:00	34.23	S	76	1	2	NA
T11	T11-S1	S1	14/09/2018	09:31:00	34.23	S	74	1	2	NA
T11	T11-S1	S1	14/09/2018	09:32:00	34.24	S	48	1	2	NA
T11	T11-S1	S1	14/09/2018	09:33:00	34.23	S	28	1	2	NA
T11	T11-S1	S1	14/09/2018	09:34:00	34.23	S	43	1	2	NA
T11	T11-S1	S1	14/09/2018	09:35:00	34.27	S	24	1	2	NA
T11	T11-S1	S1	14/09/2018	09:36:00	34.22	S	55	1	2	NA
T11	T11-S1	S1	14/09/2018	09:37:00	34.15	S	1	1	2	NA
T11	T11-S1	S1	14/09/2018	09:38:00	34.09	S	9	1	2	NA
T11	T11-S1	S1	14/09/2018	09:39:00	34.04	S	35	1	2	NA
T11	T11-S1	S1	14/09/2018	09:40:00	34.04	S	2	1	2	NA
T11	T11-S1	S1	14/09/2018	09:41:00	34.03	S	56	1	2	NA
T11	T11-S1	S1	14/09/2018	09:42:00	34.01	S	27	1	2	NA
T11	T11-S1	S1	14/09/2018	09:43:00	34.03	S	22	1	2	NA
T11	T11-S1	S1	14/09/2018	09:44:00	34.08	S	91	1	2	NA
T11	T11-S1	S1	14/09/2018	09:45:00	34.04	S	214	1	2	NA
T11	T11-S1	S1	14/09/2018	09:46:00	34.05	S	282	1	2	NA
T11	T11-S1	S1	14/09/2018	09:47:00	34.05	S	354	1	2	NA
T11	T11-S1	S1	14/09/2018	09:48:00	34.02	S	193	1	2	NA
T11	T11-S1	S1	14/09/2018	09:49:00	34.02	S	31	1	2	NA
T11	T11-S1	S1	14/09/2018	09:50:00	34.07	S	84	1	2	NA
T11	T11-S1	S1	14/09/2018	09:51:00	34.07	S	19	1	2	NA
T11	T11-S1	S1	14/09/2018	09:52:00	34.02	S	206	1	2	NA
T11	T11-S1	S1	14/09/2018	09:53:00	34	S	184	1	2	NA
T11	T11-S1	S1	14/09/2018	09:54:00	34	S	2	1	2	NA
T11	T11-S1	S1	14/09/2018	09:55:00	34.02	S	3	1	2	NA
T11	T11-S1	S1	14/09/2018	09:56:00	34.05	S	1	1	2	NA
T11	T11-S1	S1	14/09/2018	09:57:00	34.07	S	4	1	2	NA
T11	T11-S1	S1	14/09/2018	09:58:00	34.08	S	2	1	2	NA
T11	T11-S1	S1	14/09/2018	09:59:00	34.05	S	0	1	2	NA
T11	T11-S1	S1	14/09/2018	10:00:00	34.07	S	0	1	2	NA
T11	T11-S1	S1	14/09/2018	10:01:00	34.05	S	1	1	2	NA
T11	T11-S1	S1	14/09/2018	10:02:00	34.04	S	25	1	2	NA
T11	T11-S1	S1	14/09/2018	10:03:00	34.05	S	9	1	2	NA
T11	T11-S1	S1	14/09/2018	10:04:00	34.1	S	17	1	2	NA
T11	T11-S1	S1	14/09/2018	10:05:00	34.12	S	107	1	2	NA
T11	T11-S1	S1	14/09/2018	10:06:00	34.07	S	2	1	2	NA
T11	T11-S1	S1	14/09/2018	10:07:00	34	S	155	1	2	NA
T11	T11-S1	S1	14/09/2018	10:08:00	33.99	S	114	1	2	NA
T11	T11-S1	S1	14/09/2018	10:09:00	33.95	S	11	1	2	NA
T11	T11-S1	S1	14/09/2018	10:10:00	33.89	S	19	1	2	NA
T11	T11-S1	S1	14/09/2018	10:11:00	33.95	S	2	1	2	NA
T11	T11-S1	S1	14/09/2018	10:12:00	33.96	S	16	1	2	NA
T11	T11-S1	S1	14/09/2018	10:13:00	33.98	S	20	1	2	NA
T11	T11-S1	S1	14/09/2018	10:14:00	34.02	S	230	1	2	NA
T11	T11-S1	S1	14/09/2018	10:15:00	34.13	S	797	1	2	NA
T11	T11-S1	S1	14/09/2018	10:16:00	34.54	S	10	1	2	NA
T11	T11-S1	S1	14/09/2018	10:17:00	35.11	S	10	1	2	NA
T11	T11-S1	S1	14/09/2018	10:18:00	35.46	S	0	1	2	NA
T11	T11-S1	S1	14/09/2018	10:19:00	35.48	S	4	1	2	NA
T11	T11-S1	S1	14/09/2018	10:20:00	35.38	S	6	1	2	NA
T11	T11-S1	S1	14/09/2018	10:21:00	35.36	S	17	1	2	NA
T11	T11-S1	S1	14/09/2018	10:22:00	35.44	S	0	1	2	NA
T11	T11-S1	S1	14/09/2018	10:23:00	35.64	S	6	1	2	NA
T11	T11-S1	S1	14/09/2018	10:24:00	35.8	S	0	1	2	NA
T11	T11-S1	S1	14/09/2018	10:25:00	35.95	S	1	1	2	NA
T11	T11-S1	S1	14/09/2018	10:26:00	36.09	S	30	1	2	NA
T11	T11-S1	S1	14/09/2018	10:27:00	35.97	S	163	1	2	NA
T11	T11-S1	S1	14/09/2018	10:28:00	35.9	S	158	1	2	NA
T11	T11-S1	S1	14/09/2018	10:29:00	35.95	S	101	1	2	NA
T11	T11-S1	S1	14/09/2018	10:30:00	36.02	S	232	1	2	NA
T11	T11-S1	S1	14/09/2018	10:31:00	35.99	S	271	1	2	NA
T11	T11-S1	S1	14/09/2018	10:32:00	35.96	S	236	1	2	NA
T11	T11-S1	S1	14/09/2018	10:33:00	36	S	292	1	2	NA
T11	T11-S1	S1	14/09/2018	10:34:00	36.1	S	197	1	2	NA
T11	T11-S1	S1	14/09/2018	10:35:00	36.06	S	147	1	2	NA
T11	T11-S1	S1	14/09/2018	10:36:00	35.91	S	128	1	2	NA
T11	T11-S1	S1	14/09/2018	10:37:00	35.75	S	303	1	2	NA
T11	T11-S1	S1	14/09/2018	10:38:00	35.63	S	199	1	2	NA
T11	T11-S1	S1	14/09/2018	10:39:00	35.55	S	105	1	2	NA
T11	T11-S1	S1	14/09/2018	10:40:00	35.46	S	325	1	2	NA
T11	T11-S1	S1	14/09/2018	10:41:00	35.35	S	244	1	2	NA
T11	T11-S1	S1	14/09/2018	10:42:00	35.25	S	0	1	2	NA
T11	T11-S1	S1	14/09/2018	10:43:00	35.13	S	159	1	2	NA
T11	T11-S1	S1	14/09/2018	10:44:00	35.13	S	0	1	2	NA
T11	T11-S1	S1	14/09/2018	10:45:00	35.08	S	6	1	2	NA
T11	T11-S1	S1	14/09/2018	10:46:00	35.09	S	203	1	2	NA
T11	T11-S1	S1	14/09/2018	10:47:00	35.09	S	13	1	2	NA
T11	T11-S1	S1	14/09/2018	10:48:00	35.08	S	42	1	2	NA
T11	T11-S1	S1	14/09/2018	10:49:00	35.15	S	0	1	2	NA
T11	T11-S1	S1	14/09/2018	10:50:00	35.23	S	1	1	2	NA
T11	T11-S1	S1	14/09/2018	10:51:00	35.26	S	0	1	2	NA
T11	T11-S1	S1	14/09/2018	10:52:00	35.24	S	2	1	2	NA
T11	T11-S1	S1	14/09/2018	10:53:00	35.19	S	132	1	2	NA
T11	T11-S1	S1	14/09/2018	10:54:00	35.13	S	89	1	2	NA
T11	T11-S1	S1	14/09/2018	10:55:00	35	S	315	1	2	NA
T11	T11-S1	S1	14/09/2018	10:56:00	34.93	S	58	1	2	NA
T11	T11-S1	S1	14/09/2018	10:57:00	34.88	S	77	1	2	NA
T11	T11-S1	S1	14/09/2018	10:58:00	34.87	S	288	1	2	NA
T11	T11-S1	S1	14/09/2018	10:59:00	34.94	S	330	1	2	NA
T11	T11-S1	S1	14/09/2018	11:00:00	34.95	S	29	1	2	NA
T11	T11-S1	S1	14/09/2018	11:01:00	35	S	5	1	2	NA
T11	T11-S1	S1	14/09/2018	11:02:00	35.04	S	67	1	2	NA
T11	T11-S1	S1	14/09/2018	11:03:00	35.08	S	0	1	2	NA
T11	T11-S1	S1	14/09/2018	11:04:00	35.16	S	0	1	2	NA
T11	T11-S1	S1	14/09/2018	11:05:00	35.17	S	41	1	2	NA
T11	T11-S1	S1	14/09/2018	11:06:00	35.23	S	39	1	2	NA
T11	T11-S1	S1	14/09/2018	11:07:00	35.24	S	0	1	2	NA
T11	T11-S1	S1	14/09/2018	11:08:00	35.21	S	14	1	2	NA
T11	T11-S1	S1	14/09/2018	11:09:00	35.17	S	50	1	2	NA
T11	T11-S1	S1	14/09/2018	11:10:00	35.32	S	0	1	2	NA
T11	T11-S1	S1	14/09/2018	11:11:00	35.45	S	5	1	2	NA
T11	T11-S1	S1	14/09/2018	11:12:00	35.5	S	33	1	2	NA
T11	T11-S1	S1	14/09/2018	11:13:00	35.48	S	238	1	2	NA
T11	T11-S1	S1	14/09/2018	11:14:00	35.38	S	68	1	2	NA
T11	T11-S1	S1	14/09/2018	11:15:00	35.4	S	210	1	2	NA
T11	T11-S1	S1	14/09/2018	11:16:00	35.45	S	44	1	2	NA
T11	T11-S1	S1	14/09/2018	11:17:00	35.36	S	168	1	2	NA
T11	T11-S1	S1	14/09/2018	11:18:00	35.31	S	90	1	2	NA
T11	T11-S1	S1	14/09/2018	11:19:00	35.27	S	197	1	2	NA
T11	T11-S1	S1	14/09/2018	11:20:00	35.25	S	219	1	2	NA
T11	T11-S1	S1	14/09/2018	11:21:00	35.23	S	99	1	2	NA
T11	T11-S1	S1	14/09/2018	11:22:00	35.19	S	319	1	2	NA
T11	T11-S1	S1	14/09/2018	11:23:00	35.18	S	44	1	2	NA
T11	T11-S1	S1	14/09/2018	11:24:00	35.18	S	0	1	2	NA
T11	T11-S1	S1	14/09/2018	11:25:00	35.2	S	5	1	2	NA
T11	T11-S1	S1	14/09/2018	11:26:00	35.24	S	295	1	2	NA
T11	T11-S1	S1	14/09/2018	11:27:00	35.21	S	324	1	2	NA
T11	T11-S1	S1	14/09/2018	11:28:00	35.22	S	466	1	2	NA
T11	T11-S1	S1	14/09/2018	11:29:00	35.3	S	24	1	2	NA
T11	T11-S1	S1	14/09/2018	11:30:00	35.34	S	113	1	2	NA
T11	T11-S1	S1	14/09/2018	11:31:00	35.4	S	229	1	2	NA
T11	T11-S1	S1	14/09/2018	11:32:00	35.49	S	37	1	2	NA
T11	T11-S1	S1	14/09/2018	11:33:00	35.58	S	50	1	2	NA
T11	T11-S1	S1	14/09/2018	11:34:00	35.69	S	54	1	2	NA
T11	T11-S1	S1	14/09/2018	11:35:00	35.75	S	92	1	2	NA
T11	T11-S1	S1	14/09/2018	11:36:00	35.84	S	62	1	2	NA
T11	T11-S1	S1	14/09/2018	11:37:00	35.93	S	155	1	2	NA
T11	T11-S1	S1	14/09/2018	11:38:00	36	S	77	1	2	NA
T11	T11-S1	S1	14/09/2018	11:39:00	36.04	S	40	1	2	NA
T11	T11-S1	S1	14/09/2018	11:40:00	36.05	S	9	1	2	NA
T11	T11-S1	S1	14/09/2018	11:41:00	36.05	S	0	1	2	NA
T11	T11-S1	S1	14/09/2018	11:42:00	36.09	S	2	1	2	NA
T11	T11-S1	S1	14/09/2018	11:43:00	36.13	S	53	1	2	NA
T11	T11-S1	S1	14/09/2018	11:44:00	36.13	S	37	1	2	NA
T11	T11-S1	S1	14/09/2018	11:45:00	36.09	S	148	1	2	NA
T11	T11-S1	S1	14/09/2018	11:46:00	36	S	159	1	2	NA
T11	T11-S1	S1	14/09/2018	11:47:00	35.85	S	167	1	2	NA
T11	T11-S1	S1	14/09/2018	11:48:00	35.68	S	137	1	2	NA
T11	T11-S1	S1	14/09/2018	11:49:00	35.49	S	169	1	2	NA
T11	T11-S1	S1	14/09/2018	11:50:00	35.36	S	125	1	2	NA
T11	T11-S1	S1	14/09/2018	11:51:00	35.27	S	77	1	2	NA
T11	T11-S1	S1	14/09/2018	11:52:00	35.17	S	83	1	2	NA
T11	T11-S1	S1	14/09/2018	11:53:00	35.08	S	129	1	2	NA
T11	T11-S1	S1	14/09/2018	11:54:00	35.03	S	176	1	2	NA
T11	T11-S1	S1	14/09/2018	11:55:00	34.88	S	159	1	2	NA
T11	T11-S1	S1	14/09/2018	11:56:00	34.81	S	234	1	2	NA
T11	T11-S1	S1	14/09/2018	11:57:00	34.74	S	235	1	2	NA
T11	T11-S1	S1	14/09/2018	11:58:00	34.64	S	154	1	2	NA
T11	T11-S1	S1	14/09/2018	11:59:00	34.53	S	228	1	2	NA
T11	T11-S1	S1	14/09/2018	12:00:00	34.54	S	249	1	2	NA
T11	T11-S1	S1	14/09/2018	12:01:00	34.58	S	35	1	2	NA
T11	T11-S1	S1	14/09/2018	12:02:00	34.59	S	306	1	2	NA
T11	T11-S1	S1	14/09/2018	12:03:00	34.57	S	108	1	2	NA
T11	T11-S1	S1	14/09/2018	12:04:00	34.48	S	137	1	2	NA
T11	T11-S1	S1	14/09/2018	12:05:00	34.49	S	800	1	2	NA
T11	T11-S1	S1	14/09/2018	12:06:00	34.7	S	763	1	2	NA
T11	T11-S1	S1	14/09/2018	12:07:00	34.75	S	19	1	2	NA
T11	T11-S1	S1	14/09/2018	12:08:00	34.72	S	76	1	2	NA
T11	T11-S1	S1	14/09/2018	12:09:00	34.73	S	189	1	2	NA
T11	T11-S1	S1	14/09/2018	12:10:00	34.75	S	384	1	2	NA
T11	T11-S1	S1	14/09/2018	12:11:00	34.8	S	1239	1	2	NA
T11	T11-S1	S1	14/09/2018	12:12:00	34.89	S	168	1	2	NA
T11	T11-S1	S1	14/09/2018	12:13:00	35.03	S	16	1	2	NA
T11	T11-S1	S1	14/09/2018	12:14:00	35.14	S	1	1	2	NA
T11	T11-S1	S1	14/09/2018	12:15:00	35.27	S	3	1	2	NA
T11	T11-S1	S1	14/09/2018	12:16:00	35.38	S	15	1	2	NA
T11	T11-S1	S1	14/09/2018	12:17:00	35.48	S	5	1	2	NA
T11	T11-S1	S1	14/09/2018	12:18:00	35.57	S	0	1	2	NA
T11	T11-S1	S1	14/09/2018	12:19:00	35.6	S	27	1	2	NA
T11	T11-S1	S1	14/09/2018	12:20:00	35.61	S	3	1	2	NA
T11	T11-S1	S1	14/09/2018	12:21:00	35.68	S	4	1	2	NA
T11	T11-S1	S1	14/09/2018	12:22:00	35.66	S	297	1	2	NA
T11	T11-S1	S1	14/09/2018	12:23:00	35.54	S	57	1	2	NA
T11	T11-S1	S1	14/09/2018	12:24:00	35.43	S	76	1	2	NA
T11	T11-S1	S1	14/09/2018	12:25:00	35.37	S	118	1	2	NA
T11	T11-S1	S1	14/09/2018	12:26:00	35.33	S	32	1	2	NA
T11	T11-S1	S1	14/09/2018	12:27:00	35.2	S	258	1	2	NA
T11	T11-S1	S1	14/09/2018	12:28:00	35.12	S	504	1	2	NA
T11	T11-S1	S1	14/09/2018	12:29:00	35.04	S	199	1	2	NA
T11	T11-S1	S1	14/09/2018	12:30:00	34.91	S	741	1	2	NA
T11	T11-S1	S1	14/09/2018	12:31:00	34.94	S	331	1	2	NA
T11	T11-S1	S1	14/09/2018	12:32:00	34.92	S	140	1	2	NA
T11	T11-S1	S1	14/09/2018	12:33:00	34.85	S	285	1	2	NA
T11	T11-S1	S1	14/09/2018	12:34:00	34.8	S	1109	1	2	NA
T11	T11-S1	S1	14/09/2018	12:35:00	34.88	S	296	1	2	NA
T11	T11-S1	S1	14/09/2018	12:36:00	34.91	S	13	1	2	NA
T11	T11-S1	S1	14/09/2018	12:37:00	34.95	S	162	1	2	NA
T11	T11-S1	S1	14/09/2018	12:38:00	34.89	S	145	1	2	NA
T11	T11-S1	S1	14/09/2018	12:39:00	34.88	S	1089	1	2	NA
T11	T11-S1	S1	14/09/2018	12:40:00	35.02	S	26	1	2	NA
T11	T11-S1	S1	14/09/2018	12:41:00	35.23	S	34	1	2	NA
T11	T11-S1	S1	14/09/2018	12:42:00	35.37	S	167	1	2	NA
T11	T11-S1	S1	14/09/2018	12:43:00	35.51	S	77	1	2	NA
T11	T11-S1	S1	14/09/2018	12:44:00	35.54	S	11	1	2	NA
T11	T11-S1	S1	14/09/2018	12:45:00	35.53	S	2	1	2	NA
T11	T11-S1	S1	14/09/2018	12:46:00	35.59	S	0	1	2	NA
T11	T11-S1	S1	14/09/2018	12:47:00	35.65	S	1	1	2	NA
T11	T11-S1	S1	14/09/2018	12:48:00	35.7	S	0	1	2	NA
T11	T11-S1	S1	14/09/2018	12:49:00	35.79	S	0	1	2	NA
T11	T11-S1	S1	14/09/2018	12:50:00	35.92	S	0	1	2	NA
T11	T11-S1	S1	14/09/2018	12:51:00	36.04	S	5	1	2	NA
T11	T11-S1	S1	14/09/2018	12:52:00	36.17	S	3	1	2	NA
T11	T11-S1	S1	14/09/2018	12:53:00	36.22	S	282	1	2	NA
T11	T11-S1	S1	14/09/2018	12:54:00	36.14	S	921	1	2	NA
T11	T11-S1	S1	14/09/2018	12:55:00	36.11	S	974	1	2	NA
T11	T11-S1	S1	14/09/2018	12:56:00	36.04	S	720	1	2	NA
T11	T11-S1	S1	14/09/2018	12:57:00	36.12	S	766	1	2	NA
T11	T11-S1	S1	14/09/2018	12:58:00	36.1	S	402	1	2	NA
T11	T11-S1	S1	14/09/2018	12:59:00	36.1	S	331	1	2	NA
T11	T11-S1	S1	14/09/2018	13:00:00	36	S	102	1	2	NA
T11	T11-S1	S1	14/09/2018	13:01:00	35.94	S	45	1	2	NA
T11	T11-S1	S1	14/09/2018	13:02:00	35.96	S	410	1	2	NA
T11	T11-S1	S1	14/09/2018	13:03:00	35.97	S	681	1	2	NA
T11	T11-S1	S1	14/09/2018	13:04:00	35.85	S	7	1	2	NA
T11	T11-S1	S1	14/09/2018	13:05:00	35.7	S	4	1	2	NA
T11	T11-S1	S1	14/09/2018	13:06:00	35.61	S	124	1	2	NA
T11	T11-S1	S1	14/09/2018	13:07:00	35.64	S	321	1	2	NA
T11	T11-S1	S1	14/09/2018	13:08:00	35.67	S	1032	1	2	NA
T11	T11-S1	S1	14/09/2018	13:09:00	35.63	S	1178	1	2	NA
T11	T11-S1	S1	14/09/2018	13:10:00	35.66	S	348	1	2	NA
T11	T11-S1	S1	14/09/2018	13:11:00	35.68	S	205	1	2	NA
T11	T11-S1	S1	14/09/2018	13:12:00	35.86	S	14	1	2	NA
T11	T11-S1	S1	14/09/2018	13:13:00	36.11	S	76	1	2	NA
T11	T11-S1	S1	14/09/2018	13:14:00	36.23	S	80	1	2	NA
T11	T11-S1	S1	14/09/2018	13:15:00	36.37	S	14	1	2	NA
T11	T11-S1	S1	14/09/2018	13:16:00	36.51	S	83	1	2	NA
T11	T11-S1	S1	14/09/2018	13:17:00	36.32	S	316	1	2	NA
T11	T11-S1	S1	14/09/2018	13:18:00	35.98	S	53	1	2	NA
T11	T11-S1	S1	14/09/2018	13:19:00	35.65	S	76	1	2	NA
T11	T11-S1	S1	14/09/2018	13:20:00	35.35	S	25	1	2	NA
T11	T11-S1	S1	14/09/2018	13:21:00	35.11	S	63	1	2	NA
T11	T11-S1	S1	14/09/2018	13:22:00	34.83	S	94	1	2	NA
T11	T11-S1	S1	14/09/2018	13:23:00	34.76	S	271	1	2	NA
T11	T11-S1	S1	14/09/2018	13:24:00	34.61	S	35	1	2	NA
T11	T11-S1	S1	14/09/2018	13:25:00	34.51	S	66	1	2	NA
T11	T11-S1	S1	14/09/2018	13:26:00	34.7	S	103	1	2	NA
T11	T11-S1	S1	14/09/2018	13:27:00	34.65	S	200	1	2	NA
T11	T11-S1	S1	14/09/2018	13:28:00	34.52	S	0	1	2	NA
T11	T11-S1	S1	14/09/2018	13:29:00	34.4	S	181	1	2	NA
T11	T11-S1	S1	14/09/2018	13:30:00	34.5	S	324	1	2	NA
T11	T11-S1	S1	14/09/2018	13:31:00	34.84	S	38	1	2	NA
T11	T11-S1	S1	14/09/2018	13:32:00	35.2	S	93	1	2	NA
T11	T11-S1	S1	14/09/2018	13:33:00	35.49	S	58	1	2	NA
T11	T11-S1	S1	14/09/2018	13:34:00	35.67	S	13	1	2	NA
T11	T11-S1	S1	14/09/2018	13:35:00	35.57	S	23	1	2	NA
T11	T11-S1	S1	14/09/2018	13:36:00	35.63	S	0	1	2	NA
T11	T11-S1	S1	14/09/2018	13:37:00	35.78	S	1	1	2	NA
T11	T11-S1	S1	14/09/2018	13:38:00	35.88	S	1	1	2	NA
T11	T11-S1	S1	14/09/2018	13:39:00	35.95	S	1	1	2	NA
T11	T11-S1	S1	14/09/2018	13:40:00	36.04	S	0	1	2	NA
T11	T11-S1	S1	14/09/2018	13:41:00	36.11	S	68	1	2	NA
T11	T11-S1	S1	14/09/2018	13:42:00	36.2	S	22	1	2	NA
T11	T11-S1	S1	14/09/2018	13:43:00	36.29	S	32	1	2	NA
T11	T11-S1	S1	14/09/2018	13:44:00	36.29	S	136	1	2	NA
T11	T11-S1	S1	14/09/2018	13:45:00	36.29	S	124	1	2	NA
T11	T11-S1	S1	14/09/2018	13:46:00	36.33	S	275	1	2	NA
T11	T11-S1	S1	14/09/2018	13:47:00	36.22	S	244	1	2	NA
T11	T11-S1	S1	14/09/2018	13:48:00	35.95	S	380	1	2	NA
T11	T11-S1	S1	14/09/2018	13:49:00	35.87	S	254	1	2	NA
T11	T11-S1	S1	14/09/2018	13:50:00	35.79	S	171	1	2	NA
T11	T11-S1	S1	14/09/2018	13:51:00	35.69	S	48	1	2	NA
T11	T11-S1	S1	14/09/2018	13:52:00	35.67	S	156	1	2	NA
T11	T11-S1	S1	14/09/2018	13:53:00	35.69	S	2	1	2	NA
T11	T11-S1	S1	14/09/2018	13:54:00	35.69	S	49	1	2	NA
T11	T11-S1	S1	14/09/2018	13:55:00	35.66	S	150	1	2	NA
T11	T11-S1	S1	14/09/2018	13:56:00	35.58	S	132	1	2	NA
T11	T11-S1	S1	14/09/2018	13:57:00	35.53	S	83	1	2	NA
T11	T11-S1	S1	14/09/2018	13:58:00	35.41	S	78	1	2	NA
T11	T11-S1	S1	14/09/2018	13:59:00	35.39	S	74	1	2	NA
T11	T11-S1	S1	14/09/2018	14:00:00	35.36	S	15	1	2	unspecified_location
T11	T11-S1	S1	14/09/2018	14:01:00	35.3	S	3	1	2	unspecified_location
T11	T11-S1	S1	14/09/2018	14:02:00	35.27	S	269	1	2	unspecified_location
T11	T11-S1	S1	14/09/2018	14:03:00	35.24	S	75	1	2	unspecified_location
T11	T11-S1	S1	14/09/2018	14:04:00	35.22	S	41	1	2	unspecified_location
T11	T11-S1	S1	14/09/2018	14:05:00	35.15	S	39	1	2	unspecified_location
T11	T11-S1	S1	14/09/2018	14:06:00	35.16	S	415	1	2	unspecified_location
T11	T11-S1	S1	14/09/2018	14:07:00	35.13	S	220	1	2	unspecified_location
T11	T11-S1	S1	14/09/2018	14:08:00	35.13	S	275	1	2	unspecified_location
T11	T11-S1	S1	14/09/2018	14:09:00	35.14	S	12	1	2	unspecified_location
T11	T11-S1	S1	14/09/2018	14:10:00	35.16	S	6	1	2	unspecified_location
T11	T11-S1	S1	14/09/2018	14:11:00	35.18	S	78	1	2	unspecified_location
T11	T11-S1	S1	14/09/2018	14:12:00	35.15	S	1	1	2	unspecified_location
T11	T11-S1	S1	14/09/2018	14:13:00	35.1	S	0	1	2	unspecified_location
T11	T11-S1	S1	14/09/2018	14:14:00	35.09	S	233	1	2	unspecified_location
T11	T11-S1	S1	14/09/2018	14:15:00	35.1	S	191	1	2	unspecified_location
T11	T11-S1	S1	14/09/2018	14:16:00	35.07	S	417	1	2	unspecified_location
T11	T11-S1	S1	14/09/2018	14:17:00	35.07	S	316	1	2	unspecified_location
T11	T11-S1	S1	14/09/2018	14:18:00	35.07	S	66	1	2	unspecified_location
[truncated: 63,269 more rows]
